# Supplementary material for: Motion onset VEPs can see through the blur
Source: Sci Rep. 2024 Sep 12;14:21296. doi: 10.1038/s41598-024-72483-z (PMC11393312; doi:10.1038/s41598-024-72483-z)
Supplement: Supplementary file 3 — Supplementary Information 3. [file 41598_2024_72483_MOESM3_ESM.zip › VEP_raw_data/source_data/SourceBlurVEP-S003_VEP_2023-03-29_10-40-03.txt]

0.000	0.000	99999.999	6250.000	50.000	-2193.000	-2061.000	6248.000	7.000	100.000	5.000	2.000	1.000	1.000	0.000	0.000	0.000	0.000	0.000	0.000	0.000	0.000	0.000	0.000	0.000	0.000	0.000	2.725	2.732	2.740	2.748	2.756	2.764	2.771	2.780	2.789	2.796	2.805	2.812	2.821	2.830	2.839	2.850	2.858	2.868	2.878	2.888	2.899	2.910	2.920	2.931	2.942	2.955	2.966	2.979	2.991	3.004	3.015	3.029	3.042	3.055	3.069	3.082	3.096	3.110	3.124	3.138	3.151	3.164	3.178	3.191	3.205	3.216	3.230	3.242	3.255	3.266	3.279	3.290	3.301	3.311	3.321	3.331	3.339	3.348	3.355	3.361	3.366	3.372	3.376	3.380	3.382	3.384	3.385	3.384	3.384	3.381	3.378	3.374	3.369	3.364	3.356	3.348	3.339	3.328	3.318	3.305	3.292	3.279	3.262	3.248	3.232	3.214	3.196	3.178	3.159	3.138	3.118	3.098	3.076	3.055	3.032	3.011	2.989	2.965	2.942	2.921	2.898	2.875	2.854	2.831	2.810	2.789	2.768	2.748	2.726	2.708	2.689	2.670	2.652	2.636	2.620	2.604	2.588	2.574	2.560	2.548	2.535	2.524	2.512	2.502	2.492	2.484	2.475	2.468	2.460	2.452	2.448	2.442	2.436	2.432	2.428	2.424	2.419	2.416	2.411	2.409	2.406	2.404	2.400	2.396	2.394	2.390	2.388	2.384	2.381	2.378	2.374	2.371	2.366	2.362	2.358	2.352	2.349	2.344	2.339	2.334	2.328	2.321	2.318	2.311	2.305	2.299	2.294	2.286	2.280	2.275	2.269	2.262	2.258	2.251	2.245	2.240	2.235	2.229	2.224	2.220	2.215	2.211	2.208	2.205	2.201	2.198	2.195	2.195	2.192	2.191	2.190	2.190	2.190	2.190	2.190	2.191	2.194	2.195	2.198	2.199	2.202	2.205	2.209	2.214	2.218	2.221	2.226	2.231	2.238	2.242	2.248	2.254	2.260	2.266	2.272	2.280	2.286	2.294	2.301	2.308	2.315	2.322	2.330	2.338	2.345	2.351	2.360	2.368	2.375	2.381	2.389	2.396	2.404	2.411	2.419	2.425	2.431	2.438	2.445	2.451	2.456	2.464	2.469	2.474	2.480	2.486	2.490	2.495	2.500	2.504	2.508	2.511	2.514	2.519	2.520	2.524	2.525	2.528	2.530	2.531	2.532	2.534	2.534	2.534	2.535	2.535	2.534	2.534	2.532	2.532	2.530	2.528	2.526	2.524	2.521	2.519	2.515	2.511	2.509	2.505	2.501	2.496	2.491	2.486	2.482	2.476	2.471	2.465	2.460	2.452	2.445	2.439	2.431	2.424	2.416	2.408	2.400	2.391	2.382	2.374	2.364	2.354	2.344	2.332	2.322	2.311	2.299	2.286	2.274	2.260	2.245	2.232	2.218	2.201	2.186	2.170	2.154	2.138	2.119	2.102	2.085	2.066	2.047	2.029	2.009	1.989	1.969	1.949	1.928	1.906	1.886	1.865	1.844	1.822	1.800	1.779	1.758	1.736	1.716	1.694	1.674	1.654	1.632	1.612	1.594	1.574	1.555	1.536	1.519	1.501	1.485	1.469	1.452	1.438	1.424	1.409	1.396	1.382	1.370	1.359	1.349	1.338	1.329	1.320	1.312	1.305	1.298	1.291	1.285	1.279	1.274	1.270	1.266	1.262	1.258	1.255	1.252	1.249	1.246	1.245	1.244	1.241	1.240	1.236	1.235	1.232	1.229	1.226	1.224	1.220	1.216	1.212	1.208	1.202	1.198	1.190	1.184	1.176	1.169	1.159	1.150	1.140	1.128	1.118	1.105	1.091	1.079	1.064	1.049	1.032	1.016	1.000	0.981	0.962	0.944	0.924	0.902	0.882	0.861	0.839	0.815	0.792	0.769	0.746	0.721	0.698	0.674	0.649	0.624	0.599	0.572	0.548	0.522	0.498	0.472	0.446	0.422	0.398	0.372	0.348	0.324	0.300	0.276	0.254	0.230	0.209	0.186	0.165	0.145	0.125	0.105	0.085	0.066	0.049	0.030	0.012	-0.004	-0.020	-0.036	-0.052	-0.066	-0.081	-0.095	-0.109	-0.121	-0.134	-0.146	-0.158	-0.169	-0.179	-0.189	-0.198	-0.208	-0.215	-0.224	-0.231	-0.239	-0.245	-0.252	-0.259	-0.262	-0.269	-0.272	-0.278	-0.280	-0.284	-0.286	-0.289	-0.291	-0.291	-0.294	-0.294	-0.294	-0.294	-0.292	-0.291	-0.290	-0.288	-0.284	-0.281	-0.278	-0.274	-0.270	-0.265	-0.261	-0.256	-0.249	-0.244	-0.238	-0.231	-0.224	-0.218	-0.210	-0.202	-0.195	-0.188	-0.179	-0.170	-0.162	-0.154	-0.145	-0.136	-0.129	-0.119	-0.111	-0.102	-0.095	-0.086	-0.079	-0.070	-0.062	-0.054	-0.048	-0.041	-0.032	-0.026	-0.019	-0.012	-0.008	-0.001	0.004	0.010	0.015	0.020	0.025	0.031	0.034	0.039	0.044	0.046	0.051	0.054	0.058	0.061	0.064	0.068	0.069	0.072	0.075	0.078	0.079	0.081	0.084	0.086	0.088	0.090	0.091	0.094	0.095	0.096	0.099	0.100	0.102	0.104	0.104	0.106	0.108	0.109	0.110	0.110	0.111	0.111	0.112	0.114	0.114	0.115	0.115	0.114	0.114	0.114	0.112	0.114	0.112	0.111	0.110	0.108	0.106	0.105	0.104	0.101	0.100	0.096	0.095	0.091	0.089	0.088	0.084	0.081	0.080	0.076	0.074	0.070	0.068	0.064	0.061	0.059	0.055	0.052	0.051	0.048	0.045	0.042	0.041	0.039	0.038	0.036	0.036	0.035	0.034	0.034	0.035	0.035	0.036	0.036	0.039	0.040	0.041	0.045	0.048	0.050	0.054	0.058	0.061	0.066	0.071	0.076	0.081	0.088	0.094	0.100	0.108	0.114	0.121	0.129	0.136	0.144	0.152	0.161	0.169	0.178	0.188	0.196	0.206	0.215	0.226	0.235	0.245	0.255	0.264	0.275	0.285	0.295	0.306	0.316	0.325	0.336	0.346	0.356	0.366	0.376	0.388	0.398	0.408	0.419	0.429	0.439	0.449	0.458	0.469	0.478	0.488	0.496	0.506	0.515	0.524	0.532	0.541	0.550	0.559	0.568	0.576	0.584	0.591	0.600	0.606	0.615	0.622	0.629	0.636	0.642	0.649	0.655	0.661	0.668	0.674	0.680	0.685	0.690	0.695	0.701	0.705	0.710	0.714	0.719	0.722	0.726	0.731	0.734	0.736	0.740	0.744	0.748	0.749	0.752	0.755	0.756	0.760	0.762	0.764	0.766	0.768	0.769	0.771	0.771	0.772	0.774	0.775	0.776	0.776	0.778	0.779	0.779	0.779	0.780	0.780	0.780	0.780	0.781	0.780	0.780	0.780	0.781	0.781	0.780	0.781	0.781	0.781	0.781	0.781	0.781	0.780	0.781	0.780	0.780	0.780	0.780	0.780	0.779	0.780	0.780	0.780	0.780	0.781	0.780	0.780	0.781	0.781	0.781	0.781	0.780	0.781	0.781	0.780	0.780	0.780	0.779	0.780	0.779	0.779	0.776	0.776	0.775	0.775	0.774	0.771	0.770	0.769	0.768	0.765	0.762	0.760	0.758	0.755	0.754	0.750	0.748	0.744	0.741	0.738	0.735	0.730	0.726	0.722	0.718	0.714	0.710	0.705	0.700	0.695	0.690	0.685	0.680	0.675	0.670	0.664	0.658	0.651	0.645	0.638	0.631	0.625	0.618	0.610	0.602	0.594	0.585	0.578	0.568	0.559	0.549	0.538	0.528	0.518	0.505	0.494	0.480	0.468	0.454	0.440	0.425	0.411	0.395	0.380	0.364	0.346	0.329	0.311	0.294	0.274	0.255	0.236	0.216	0.195	0.174	0.152	0.130	0.109	0.086	0.062	0.040	0.018	-0.006	-0.030	-0.054	-0.078	-0.101	-0.125	-0.149	-0.172	-0.198	-0.221	-0.244	-0.268	-0.291	-0.315	-0.338	-0.361	-0.384	-0.405	-0.428	-0.449	-0.470	-0.491	-0.511	-0.532	-0.552	-0.572	-0.592	-0.611	-0.630	-0.649	-0.666	-0.685	-0.702	-0.719	-0.738	-0.754	-0.770	-0.786	-0.802	-0.819	-0.834	-0.850	-0.866	-0.881	-0.896	-0.911	-0.926	-0.940	-0.956	-0.971	-0.984	-0.999	-1.014	-1.028	-1.042	-1.056	-1.070	-1.084	-1.098	-1.111	-1.125	-1.138	-1.151	-1.164	-1.176	-1.189	-1.202	-1.215	-1.228	-1.240	-1.252	-1.264	-1.275	-1.286	-1.298	-1.308	-1.319	-1.329	-1.340	-1.349	-1.359	-1.369	-1.378	-1.386	-1.396	-1.405	-1.414	-1.422	-1.431	-1.440	-1.448	-1.458	-1.464	-1.474	-1.481	-1.490	-1.499	-1.508	-1.516	-1.525	-1.534	-1.542	-1.551	-1.561	-1.570	-1.580	-1.589	-1.599	-1.609	-1.620	-1.630	-1.641	-1.651	-1.662	-1.672	-1.685	-1.696	-1.708	-1.719	-1.730	-1.741	-1.754	-1.765	-1.776	-1.788	-1.799	-1.810	-1.822	-1.834	-1.845	-1.855	-1.866	-1.876	-1.886	-1.896	-1.905	-1.915	-1.924	-1.931	-1.941	-1.948	-1.955	-1.961	-1.968	-1.974	-1.979	-1.982	-1.988	-1.991	-1.995	-1.998	-2.001	-2.002	-2.004	-2.005	-2.006	-2.006	-2.006	-2.005	-2.004	-2.002	-2.000	-1.998	-1.995	-1.991	-1.989	-1.985	-1.980	-1.975	-1.970	-1.965	-1.960	-1.954	-1.948	-1.942	-1.935	-1.928	-1.921	-1.912	-1.906	-1.899	-1.891	-1.882	-1.872	-1.865	-1.856	-1.848	-1.838	-1.829	-1.820	-1.810	-1.801	-1.792	-1.781	-1.772	-1.762	-1.752	-1.742	-1.732	-1.722	-1.714	-1.705	-1.694	-1.686	-1.676	-1.666	-1.658	-1.648	-1.639	-1.630	-1.621	-1.614	-1.605	-1.596	-1.589	-1.580	-1.574	-1.566	-1.559	-1.552	-1.546	-1.540	-1.534	-1.528	-1.522	-1.516	-1.511	-1.506	-1.502	-1.498	-1.494	-1.490	-1.485	-1.481	-1.478	-1.474	-1.471	-1.466	-1.464	-1.460	-1.458	-1.454	-1.451	-1.449	-1.446	-1.442	-1.439	-1.436	-1.432	-1.430	-1.426	-1.422	-1.419	-1.414	-1.409	-1.405	-1.401	-1.395	-1.390	-1.385	-1.379	-1.374	-1.368	-1.361	-1.355	-1.349	-1.342	-1.335	-1.329	-1.321	-1.314	-1.306	-1.299	-1.290	-1.282	-1.275	-1.266	-1.259	-1.250	-1.242	-1.234	-1.226	-1.218	-1.209	-1.202	-1.195	-1.186	-1.179	-1.171	-1.164	-1.158	-1.149	-1.142	-1.136	-1.130	-1.124	-1.118	-1.111	-1.105	-1.101	-1.096	-1.090	-1.086	-1.080	-1.076	-1.072	-1.070	-1.065	-1.062	-1.059	-1.056	-1.054	-1.050	-1.048	-1.046	-1.045	-1.042	-1.040	-1.039	-1.038	-1.035	-1.035	-1.034	-1.032	-1.031	-1.031	-1.030	-1.029	-1.029	-1.028	-1.026	-1.026	-1.025	-1.025	-1.024	-1.022	-1.022	-1.021	-1.020	-1.019	-1.019	-1.018	-1.015	-1.015	-1.012	-1.011	-1.009	-1.008	-1.005	-1.004	-1.000	-0.998	-0.995	-0.991	-0.988	-0.984	-0.980	-0.976	-0.971	-0.969	-0.964	-0.958	-0.954	-0.948	-0.944	-0.938	-0.932	-0.926	-0.920	-0.915	-0.909	-0.902	-0.896	-0.891	-0.885	-0.878	-0.872	-0.866	-0.860	-0.855	-0.850	-0.845	-0.840	-0.835	-0.830	-0.826	-0.822	-0.819	-0.816	-0.812	-0.811	-0.810	-0.809	-0.808	-0.809	-0.808	-0.810	-0.810	-0.812	-0.815	-0.819	-0.822	-0.826	-0.831	-0.836	-0.840	-0.846	-0.854	-0.861	-0.868	-0.875	-0.882	-0.891	-0.900	-0.908	-0.918	-0.926	-0.935	-0.944	-0.952	-0.961	-0.970	-0.979	-0.988	-0.995	-1.004	-1.011	-1.018	-1.025	-1.031	-1.038	-1.044	-1.049	-1.052	-1.056	-1.060	-1.062	-1.064	-1.065	-1.068	-1.066	-1.066	-1.064	-1.061	-1.059	-1.056	-1.052	-1.046	-1.042	-1.036	-1.029	-1.021	-1.014	-1.006	-0.996	-0.988	-0.976	-0.965	-0.954	-0.941	-0.929	-0.915	-0.902	-0.889	-0.874	-0.859	-0.844	-0.829	-0.812	-0.796	-0.780	-0.762	-0.746	-0.729	-0.711	-0.692	-0.675	-0.656	-0.639	-0.620	-0.601	-0.581	-0.561	-0.541	-0.522	-0.502	-0.482	-0.462	-0.441	-0.421	-0.400	-0.380	-0.359	-0.338	-0.318	-0.296	-0.276	-0.255	-0.234	-0.214	-0.192	-0.172	-0.152	-0.132	-0.112	-0.094	-0.074	-0.055	-0.035	-0.016	0.001	0.020	0.036	0.055	0.070	0.088	0.104	0.119	0.134	0.149	0.162	0.176	0.190	0.202	0.214	0.226	0.236	0.248	0.256	0.266	0.276	0.284	0.292	0.301	0.308	0.314	0.321	0.328	0.332	0.338	0.342	0.348	0.352	0.356	0.360	0.365	0.368	0.371	0.375	0.376	0.380	0.384	0.385	0.389	0.392	0.394	0.398	0.400	0.402	0.405	0.408	0.410	0.412	0.415	0.419	0.421	0.424	0.428	0.430	0.432	0.435	0.439	0.441	0.444	0.449	0.451	0.455	0.458	0.460	0.464	0.466	0.470	0.474	0.476	0.479	0.482	0.485	0.488	0.489	0.491	0.494	0.496	0.499	0.501	0.502	0.505	0.506	0.509	0.510	0.511	0.514	0.514	0.515	0.516	0.518	0.519	0.518	0.519	0.519	0.520	0.520	0.520	0.519	0.520	0.519	0.519	0.519	0.519	0.516	0.516	0.515	0.515	0.514	0.511	0.511	0.510	0.507	0.506	0.504	0.502	0.500	0.499	0.496	0.495	0.492	0.490	0.488	0.486	0.484	0.481	0.480	0.478	0.478	0.475	0.474	0.472	0.470	0.470	0.469	0.468	0.466	0.466	0.466	0.466	0.465	0.465	0.466	0.466	0.466	0.468	0.469	0.469	0.471	0.472	0.475	0.476	0.478	0.480	0.482	0.482	0.485	0.489	0.491	0.492	0.496	0.499	0.501	0.504	0.505	0.509	0.510	0.512	0.515	0.518	0.519	0.520	0.521	0.522	0.524	0.525	0.525	0.525	0.525	0.525	0.524	0.525	0.524	0.522	0.521	0.520	0.518	0.515	0.514	0.512	0.509	0.507	0.504	0.501	0.499	0.495	0.494	0.490	0.486	0.484	0.480	0.476	0.472	0.470	0.466	0.462	0.459	0.456	0.452	0.449	0.445	0.442	0.439	0.435	0.431	0.429	0.425	0.421	0.419	0.415	0.411	0.408	0.405	0.401	0.396	0.391	0.388	0.384	0.379	0.372	0.368	0.362	0.358	0.350	0.345	0.338	0.331	0.325	0.316	0.309	0.301	0.294	0.285	0.276	0.268	0.259	0.249	0.240	0.231	0.221	0.211	0.201	0.191	0.181	0.171	0.161	0.151	0.142	0.134	0.124	0.115	0.105	0.098	0.089	0.080	0.074	0.065	0.059	0.052	0.045	0.039	0.035	0.030	0.024	0.020	0.016	0.014	0.010	0.008	0.005	0.004	0.001	-0.001	-0.002	-0.002	-0.005	-0.005	-0.005	-0.008	-0.008	-0.008	-0.009	-0.009	-0.011	-0.012	-0.015	-0.016	-0.019	-0.022	-0.025	-0.029	-0.035	-0.039	-0.045	-0.051	-0.058	-0.066	-0.072	-0.081	-0.091	-0.102	-0.112	-0.125	-0.135	-0.148	-0.161	-0.175	-0.189	-0.204	-0.219	-0.234	-0.250	-0.266	-0.282	-0.299	-0.315	-0.332	-0.349	-0.365	-0.382	-0.398	-0.415	-0.430	-0.446	-0.460	-0.475	-0.489	-0.500	-0.514	-0.525	-0.536	-0.548	-0.556	-0.565	-0.572	-0.579	-0.585	-0.590	-0.594	-0.598	-0.600	-0.601	-0.601	-0.600	-0.599	-0.596	-0.592	-0.589	-0.584	-0.578	-0.571	-0.564	-0.556	-0.548	-0.538	-0.529	-0.520	-0.509	-0.499	-0.488	-0.476	-0.465	-0.454	-0.441	-0.429	-0.418	-0.405	-0.394	-0.382	-0.370	-0.359	-0.348	-0.338	-0.326	-0.318	-0.308	-0.299	-0.290	-0.281	-0.274	-0.265	-0.259	-0.252	-0.246	-0.240	-0.235	-0.230	-0.226	-0.221	-0.218	-0.215	-0.212	-0.209	-0.208	-0.205	-0.204	-0.201	-0.201	-0.200	-0.199	-0.199	-0.198	-0.198	-0.198	-0.198	-0.196	-0.198	-0.198	-0.196	-0.198	-0.196	-0.196	-0.196	-0.195	-0.195	-0.194	-0.194	-0.192	-0.191	-0.191	-0.190	-0.190	-0.188	-0.186	-0.186	-0.185	-0.184	-0.181	-0.181	-0.181	-0.180	-0.179	-0.178	-0.178	-0.176	-0.176	-0.175	-0.176	-0.175	-0.176	-0.176	-0.176	-0.178	-0.178	-0.180	-0.181	-0.184	-0.185	-0.188	-0.191	-0.192	-0.196	-0.200	-0.204	-0.208	-0.211	-0.215	-0.219	-0.224	-0.229	-0.232	-0.238	-0.242	-0.248	-0.252	-0.258	-0.262	-0.268	-0.272	-0.276	-0.280	-0.285	-0.289	-0.292	-0.296	-0.299	-0.302	-0.304	-0.306	-0.306	-0.308	-0.309	-0.310	-0.310	-0.309	-0.308	-0.306	-0.304	-0.301	-0.298	-0.294	-0.291	-0.286	-0.281	-0.275	-0.269	-0.262	-0.256	-0.249	-0.241	-0.234	-0.226	-0.218	-0.210	-0.201	-0.192	-0.182	-0.174	-0.165	-0.156	-0.148	-0.138	-0.130	-0.121	-0.112	-0.105	-0.096	-0.089	-0.081	-0.074	-0.066	-0.060	-0.054	-0.048	-0.042	-0.038	-0.032	-0.028	-0.025	-0.021	-0.018	-0.015	-0.014	-0.012	-0.011	-0.010	-0.011	-0.011	-0.012	-0.012	-0.014	-0.016	-0.019	-0.020	-0.024	-0.026	-0.029	-0.031	-0.035	-0.039	-0.042	-0.046	-0.050	-0.054	-0.058	-0.060	-0.064	-0.068	-0.071	-0.072	-0.075	-0.079	-0.081	-0.082	-0.084	-0.086	-0.088	-0.088	-0.089	-0.089	-0.088	-0.086	-0.086	-0.085	-0.082	-0.080	-0.078	-0.075	-0.072	-0.068	-0.064	-0.060	-0.056	-0.051	-0.048	-0.041	-0.036	-0.031	-0.025	-0.020	-0.012	-0.008	-0.001	0.005	0.012	0.019	0.025	0.030	0.036	0.042	0.048	0.052	0.058	0.062	0.066	0.070	0.074	0.078	0.080	0.084	0.085	0.086	0.089	0.089	0.089	0.089	0.089	0.088	0.086	0.085	0.084	0.080	0.076	0.074	0.070	0.066	0.060	0.056	0.050	0.045	0.040	0.034	0.026	0.020	0.014	0.006	-0.001	-0.009	-0.016	-0.024	-0.031	-0.038	-0.046	-0.052	-0.060	-0.068	-0.075	-0.082	-0.090	-0.096	-0.102	-0.110	-0.118	-0.122	-0.130	-0.136	-0.141	-0.149	-0.154	-0.159	-0.165	-0.170	-0.176	-0.181	-0.186	-0.191	-0.196	-0.201	-0.206	-0.211	-0.218	-0.221	-0.226	-0.232	-0.238	-0.242	-0.249	-0.254	-0.261	-0.266	-0.272	-0.280	-0.286	-0.292	-0.300	-0.308	-0.314	-0.321	-0.329	-0.339	-0.346	-0.356	-0.364	-0.374	-0.381	-0.391	-0.400	-0.410	-0.420	-0.429	-0.439	-0.448	-0.458	-0.468	-0.478	-0.486	-0.495	-0.504	-0.512	-0.520	-0.529	-0.536	-0.542	-0.549	-0.555	-0.561	-0.565	-0.571	-0.575	-0.578	-0.580	-0.581	-0.581	-0.581	-0.580	-0.578	-0.575	-0.571	-0.568	-0.561	-0.555	-0.549	-0.541	-0.531	-0.522	-0.512	-0.501	-0.489	-0.476	-0.462	-0.449	-0.434	-0.419	-0.402	-0.386	-0.370	-0.351	-0.334	-0.315	-0.295	-0.278	-0.258	-0.239	-0.219	-0.200	-0.180	-0.160	-0.141	-0.121	-0.101	-0.084	-0.065	-0.046	-0.029	-0.011	0.006	0.024	0.040	0.056	0.070	0.085	0.100	0.114	0.128	0.140	0.151	0.165	0.175	0.188	0.196	0.208	0.215	0.225	0.234	0.242	0.249	0.256	0.264	0.270	0.279	0.285	0.290	0.296	0.301	0.308	0.312	0.318	0.324	0.329	0.335	0.340	0.345	0.350	0.355	0.360	0.366	0.371	0.376	0.382	0.388	0.394	0.400	0.406	0.411	0.418	0.424	0.430	0.435	0.441	0.446	0.451	0.456	0.462	0.466	0.471	0.475	0.479	0.481	0.485	0.488	0.490	0.491	0.494	0.494	0.495	0.496	0.495	0.494	0.492	0.490	0.489	0.486	0.482	0.479	0.474	0.469	0.465	0.459	0.454	0.448	0.442	0.435	0.429	0.422	0.416	0.409	0.401	0.395	0.389	0.382	0.375	0.370	0.364	0.358	0.352	0.346	0.342	0.338	0.334	0.329	0.326	0.324	0.320	0.318	0.318	0.316	0.315	0.315	0.315	0.316	0.318	0.319	0.321	0.324	0.326	0.329	0.334	0.336	0.341	0.346	0.350	0.356	0.361	0.366	0.372	0.378	0.385	0.390	0.395	0.401	0.408	0.412	0.418	0.424	0.430	0.435	0.440	0.445	0.451	0.455	0.460	0.465	0.470	0.474	0.479	0.482	0.486	0.490	0.492	0.498	0.500	0.504	0.507	0.510	0.512	0.515	0.518	0.519	0.521	0.524	0.526	0.529	0.530	0.531	0.534	0.535	0.536	0.539	0.540	0.542	0.542	0.545	0.546	0.548	0.549	0.551	0.552	0.554	0.555	0.556	0.559	0.560	0.562	0.564	0.565	0.569	0.571	0.572	0.575	0.579	0.581	0.584	0.586	0.590	0.595	0.600	0.605	0.610	0.616	0.621	0.629	0.636	0.644	0.654	0.664	0.674	0.684	0.695	0.709	0.722	0.736	0.752	0.768	0.785	0.805	0.824	0.844	0.866	0.889	0.912	0.938	0.964	0.991	1.019	1.049	1.079	1.111	1.144	1.176	1.211	1.249	1.284	1.321	1.360	1.399	1.438	1.479	1.520	1.561	1.604	1.646	1.689	1.731	1.775	1.819	1.862	1.906	1.950	1.992	2.035	2.079	2.121	2.164	2.205	2.248	2.288	2.329	2.368	2.406	2.445	2.482	2.518	2.552	2.588	2.621	2.654	2.686	2.716	2.746	2.774	2.802	2.829	2.855	2.880	2.904	2.926	2.949	2.970	2.990	3.010	3.028	3.046	3.062	3.079	3.094	3.108	3.121	3.134	3.146	3.156	3.168	3.178	3.186	3.195	3.202	3.210	3.216	3.224	3.229	3.235	3.240	3.244	3.248	3.250	3.254	3.255	3.258	3.260	3.261	3.261	3.261	3.261	3.260	3.260	3.258	3.255	3.252	3.249	3.246	3.241	3.236	3.230	3.225	3.219	3.211	3.204	3.196	3.188	3.179	3.169	3.159	3.149	3.138	3.125	3.112	3.100	3.086	3.071	3.058	3.042	3.026	3.011	2.994	2.978	2.959	2.942	2.924	2.904	2.885	2.865	2.845	2.824	2.804	2.782	2.760	2.738	2.716	2.692	2.670	2.646	2.624	2.599	2.575	2.550	2.526	2.501	2.476	2.451	2.425	2.400	2.375	2.349	2.321	2.295	2.269	2.241	2.215	2.189	2.161	2.134	2.106	2.079	2.052	2.024	1.996	1.970	1.942	1.914	1.886	1.860	1.832	1.805	1.778	1.750	1.725	1.698	1.671	1.645	1.620	1.594	1.569	1.544	1.520	1.496	1.472	1.448	1.425	1.404	1.381	1.360	1.338	1.319	1.299	1.280	1.261	1.242	1.225	1.209	1.192	1.178	1.162	1.148	1.135	1.121	1.109	1.098	1.086	1.075	1.064	1.055	1.045	1.036	1.029	1.020	1.012	1.006	0.999	0.992	0.988	0.980	0.974	0.968	0.962	0.956	0.950	0.945	0.939	0.934	0.926	0.921	0.914	0.906	0.898	0.890	0.881	0.872	0.861	0.852	0.841	0.828	0.815	0.801	0.786	0.771	0.755	0.738	0.719	0.699	0.676	0.654	0.630	0.604	0.578	0.549	0.519	0.488	0.455	0.420	0.384	0.345	0.308	0.266	0.224	0.179	0.132	0.085	0.035	-0.015	-0.069	-0.122	-0.179	-0.235	-0.295	-0.355	-0.416	-0.480	-0.545	-0.612	-0.679	-0.749	-0.818	-0.890	-0.961	-1.034	-1.108	-1.182	-1.258	-1.332	-1.409	-1.485	-1.562	-1.639	-1.716	-1.792	-1.868	-1.944	-2.019	-2.095	-2.169	-2.241	-2.315	-2.385	-2.456	-2.524	-2.591	-2.658	-2.721	-2.784	-2.845	-2.904	-2.960	-3.015	-3.068	-3.118	-3.164	-3.210	-3.254	-3.294	-3.331	-3.368	-3.401	-3.431	-3.459	-3.485	-3.509	-3.529	-3.548	-3.562	-3.576	-3.588	-3.596	-3.602	-3.608	-3.610	-3.611	-3.610	-3.606	-3.602	-3.598	-3.590	-3.581	-3.571	-3.561	-3.550	-3.538	-3.524	-3.510	-3.496	-3.481	-3.466	-3.451	-3.436	-3.421	-3.408	-3.394	-3.379	-3.366	-3.352	-3.340	-3.330	-3.318	-3.308	-3.299	-3.291	-3.284	-3.278	-3.271	-3.268	-3.262	-3.260	-3.260	-3.258	-3.258	-3.259	-3.260	-3.261	-3.265	-3.269	-3.272	-3.276	-3.281	-3.286	-3.291	-3.296	-3.301	-3.306	-3.311	-3.316	-3.320	-3.325	-3.328	-3.330	-3.332	-3.332	-3.334	-3.334	-3.331	-3.329	-3.324	-3.319	-3.311	-3.302	-3.294	-3.282	-3.269	-3.255	-3.240	-3.221	-3.204	-3.181	-3.160	-3.136	-3.111	-3.084	-3.055	-3.025	-2.994	-2.960	-2.926	-2.890	-2.852	-2.814	-2.772	-2.732	-2.689	-2.646	-2.601	-2.556	-2.510	-2.462	-2.415	-2.368	-2.318	-2.268	-2.218	-2.168	-2.118	-2.068	-2.016	-1.966	-1.915	-1.864	-1.814	-1.764	-1.714	-1.664	-1.615	-1.565	-1.516	-1.468	-1.421	-1.374	-1.326	-1.280	-1.235	-1.190	-1.148	-1.105	-1.061	-1.020	-0.979	-0.938	-0.898	-0.858	-0.818	-0.780	-0.741	-0.705	-0.669	-0.631	-0.596	-0.560	-0.525	-0.490	-0.456	-0.421	-0.388	-0.355	-0.320	-0.286	-0.252	-0.220	-0.186	-0.151	-0.119	-0.085	-0.051	-0.018	0.018	0.051	0.085	0.119	0.155	0.189	0.225	0.260	0.296	0.331	0.369	0.405	0.442	0.479	0.518	0.555	0.592	0.630	0.668	0.706	0.744	0.781	0.819	0.859	0.896	0.934	0.971	1.009	1.044	1.081	1.118	1.154	1.190	1.224	1.259	1.292	1.326	1.358	1.390	1.421	1.451	1.481	1.510	1.539	1.566	1.592	1.616	1.642	1.665	1.689	1.710	1.731	1.751	1.771	1.789	1.806	1.822	1.839	1.854	1.866	1.880	1.892	1.904	1.914	1.925	1.934	1.942	1.950	1.958	1.965	1.971	1.978	1.982	1.986	1.991	1.995	1.998	2.001	2.004	2.006	2.007	2.009	2.010	2.010	2.011	2.011	2.011	2.010	2.011	2.010	2.009	2.007	2.006	2.005	2.002	2.000	1.999	1.996	1.994	1.991	1.989	1.985	1.982	1.979	1.976	1.972	1.969	1.966	1.961	1.959	1.955	1.952	1.949	1.946	1.944	1.939	1.936	1.934	1.930	1.928	1.924	1.922	1.920	1.919	1.915	1.914	1.912	1.911	1.911	1.910	1.910	1.910	1.910	1.911	1.912	1.914	1.914	1.918	1.920	1.922	1.925	1.929	1.934	1.938	1.941	1.948	1.952	1.958	1.962	1.969	1.975	1.981	1.989	1.995	2.001	2.010	2.016	2.024	2.033	2.039	2.046	2.055	2.064	2.071	2.080	2.088	2.095	2.104	2.112	2.120	2.129	2.138	2.145	2.154	2.161	2.170	2.178	2.185	2.192	2.200	2.208	2.215	2.222	2.230	2.238	2.245	2.251	2.258	2.265	2.272	2.279	2.285	2.292	2.299	2.304	2.311	2.318	2.324	2.329	2.335	2.341	2.346	2.351	2.356	2.361	2.366	2.371	2.376	2.381	2.386	2.391	2.395	2.399	2.402	2.408	2.411	2.415	2.419	2.422	2.426	2.430	2.434	2.438	2.441	2.445	2.449	2.452	2.456	2.460	2.464	2.468	2.471	2.475	2.480	2.484	2.489	2.491	2.496	2.500	2.506	2.511	2.516	2.522	2.529	2.535	2.542	2.549	2.558	2.565	2.574	2.582	2.591	2.601	2.611	2.621	2.632	2.645	2.656	2.669	2.681	2.695	2.709	2.722	2.738	2.754	2.769	2.785	2.802	2.819	2.836	2.855	2.872	2.890	2.909	2.928	2.945	2.964	2.984	3.002	3.021	3.039	3.058	3.076	3.094	3.111	3.129	3.146	3.162	3.179	3.192	3.208	3.221	3.234	3.248	3.259	3.270	3.279	3.288	3.296	3.302	3.309	3.314	3.316	3.318	3.319	3.320	3.318	3.315	3.311	3.305	3.299	3.291	3.282	3.272	3.260	3.249	3.234	3.220	3.205	3.188	3.170	3.151	3.131	3.111	3.089	3.068	3.045	3.021	2.999	2.974	2.949	2.924	2.899	2.872	2.849	2.822	2.796	2.771	2.746	2.720	2.695	2.671	2.646	2.622	2.599	2.576	2.552	2.531	2.510	2.490	2.470	2.450	2.431	2.414	2.396	2.380	2.364	2.349	2.334	2.320	2.306	2.294	2.281	2.269	2.258	2.248	2.236	2.226	2.218	2.206	2.198	2.190	2.181	2.172	2.165	2.156	2.149	2.140	2.132	2.126	2.118	2.110	2.102	2.095	2.088	2.079	2.070	2.062	2.054	2.046	2.038	2.029	2.020	2.011	2.002	1.994	1.984	1.975	1.966	1.956	1.949	1.939	1.930	1.921	1.912	1.904	1.896	1.889	1.881	1.874	1.868	1.861	1.854	1.848	1.842	1.838	1.832	1.828	1.825	1.821	1.820	1.816	1.815	1.814	1.814	1.812	1.814	1.815	1.816	1.819	1.821	1.824	1.828	1.832	1.836	1.842	1.848	1.854	1.861	1.868	1.876	1.884	1.892	1.901	1.911	1.921	1.931	1.942	1.952	1.964	1.975	1.988	1.999	2.011	2.025	2.038	2.051	2.064	2.078	2.090	2.104	2.118	2.130	2.144	2.158	2.170	2.184	2.196	2.210	2.221	2.235	2.246	2.259	2.269	2.280	2.291	2.301	2.311	2.320	2.329	2.336	2.344	2.351	2.358	2.362	2.369	2.374	2.378	2.380	2.384	2.386	2.388	2.389	2.389	2.389	2.386	2.385	2.384	2.381	2.378	2.374	2.370	2.365	2.359	2.354	2.349	2.341	2.335	2.329	2.321	2.312	2.305	2.298	2.289	2.282	2.272	2.264	2.256	2.248	2.240	2.231	2.224	2.215	2.208	2.200	2.192	2.184	2.176	2.170	2.162	2.156	2.149	2.142	2.135	2.130	2.122	2.118	2.110	2.105	2.100	2.094	2.089	2.084	2.078	2.071	2.066	2.060	2.054	2.047	2.041	2.035	2.029	2.021	2.015	2.006	1.999	1.991	1.982	1.975	1.965	1.956	1.945	1.936	1.925	1.914	1.902	1.889	1.878	1.865	1.851	1.836	1.824	1.809	1.794	1.779	1.764	1.746	1.731	1.714	1.698	1.681	1.665	1.648	1.630	1.614	1.595	1.578	1.561	1.544	1.528	1.511	1.495	1.478	1.461	1.445	1.430	1.414	1.399	1.384	1.371	1.358	1.344	1.330	1.319	1.306	1.295	1.284	1.272	1.262	1.254	1.245	1.236	1.229	1.221	1.214	1.208	1.201	1.195	1.190	1.185	1.181	1.176	1.171	1.168	1.165	1.160	1.156	1.152	1.149	1.145	1.141	1.136	1.132	1.128	1.124	1.118	1.112	1.106	1.101	1.095	1.088	1.079	1.071	1.062	1.052	1.044	1.032	1.021	1.009	0.996	0.984	0.970	0.956	0.940	0.924	0.908	0.890	0.871	0.854	0.834	0.814	0.794	0.771	0.750	0.728	0.705	0.681	0.660	0.634	0.610	0.585	0.560	0.534	0.507	0.482	0.455	0.430	0.402	0.376	0.350	0.324	0.296	0.271	0.244	0.218	0.192	0.166	0.140	0.114	0.090	0.065	0.040	0.016	-0.008	-0.030	-0.054	-0.075	-0.099	-0.120	-0.141	-0.162	-0.182	-0.201	-0.221	-0.240	-0.259	-0.274	-0.291	-0.308	-0.324	-0.339	-0.352	-0.365	-0.378	-0.390	-0.402	-0.414	-0.422	-0.432	-0.440	-0.449	-0.456	-0.462	-0.469	-0.474	-0.478	-0.481	-0.485	-0.486	-0.488	-0.489	-0.489	-0.488	-0.486	-0.485	-0.482	-0.479	-0.475	-0.471	-0.465	-0.460	-0.454	-0.446	-0.439	-0.431	-0.424	-0.415	-0.406	-0.396	-0.388	-0.376	-0.366	-0.356	-0.344	-0.332	-0.322	-0.310	-0.299	-0.288	-0.275	-0.264	-0.252	-0.240	-0.228	-0.216	-0.205	-0.192	-0.181	-0.170	-0.159	-0.148	-0.136	-0.126	-0.116	-0.106	-0.096	-0.086	-0.078	-0.069	-0.059	-0.050	-0.042	-0.034	-0.028	-0.020	-0.012	-0.006	0.001	0.006	0.011	0.016	0.022	0.028	0.031	0.036	0.040	0.042	0.046	0.050	0.052	0.055	0.056	0.058	0.059	0.060	0.060	0.061	0.061	0.062	0.062	0.060	0.060	0.059	0.058	0.056	0.055	0.051	0.049	0.046	0.044	0.041	0.038	0.035	0.031	0.029	0.024	0.020	0.016	0.012	0.008	0.004	-0.001	-0.005	-0.010	-0.016	-0.021	-0.025	-0.030	-0.035	-0.040	-0.045	-0.049	-0.054	-0.059	-0.062	-0.066	-0.071	-0.075	-0.080	-0.084	-0.088	-0.091	-0.094	-0.099	-0.101	-0.105	-0.108	-0.109	-0.112	-0.114	-0.116	-0.118	-0.120	-0.120	-0.121	-0.121	-0.121	-0.120	-0.120	-0.119	-0.118	-0.115	-0.112	-0.110	-0.106	-0.102	-0.100	-0.095	-0.090	-0.085	-0.080	-0.072	-0.066	-0.059	-0.051	-0.044	-0.034	-0.025	-0.015	-0.005	0.005	0.016	0.029	0.040	0.052	0.065	0.078	0.091	0.105	0.119	0.134	0.148	0.164	0.179	0.194	0.209	0.224	0.240	0.254	0.270	0.285	0.300	0.314	0.330	0.345	0.359	0.372	0.386	0.400	0.412	0.425	0.438	0.449	0.460	0.471	0.481	0.490	0.498	0.506	0.514	0.520	0.526	0.531	0.536	0.540	0.544	0.546	0.548	0.549	0.550	0.550	0.549	0.548	0.546	0.544	0.541	0.538	0.534	0.530	0.526	0.521	0.516	0.511	0.506	0.501	0.496	0.490	0.484	0.479	0.474	0.469	0.462	0.459	0.454	0.449	0.444	0.440	0.436	0.434	0.431	0.428	0.426	0.424	0.422	0.421	0.421	0.421	0.422	0.424	0.425	0.428	0.430	0.432	0.436	0.440	0.444	0.449	0.454	0.460	0.466	0.471	0.479	0.485	0.494	0.500	0.507	0.516	0.524	0.531	0.540	0.550	0.558	0.566	0.575	0.584	0.592	0.601	0.610	0.618	0.626	0.635	0.641	0.650	0.656	0.664	0.670	0.678	0.684	0.689	0.695	0.700	0.705	0.710	0.715	0.719	0.722	0.724	0.726	0.729	0.731	0.731	0.732	0.732	0.732	0.731	0.731	0.729	0.726	0.724	0.720	0.716	0.711	0.708	0.702	0.696	0.691	0.684	0.678	0.671	0.662	0.655	0.648	0.639	0.630	0.621	0.611	0.601	0.592	0.581	0.571	0.560	0.550	0.539	0.528	0.516	0.506	0.495	0.484	0.472	0.460	0.450	0.439	0.428	0.416	0.405	0.394	0.382	0.372	0.361	0.350	0.339	0.329	0.318	0.306	0.295	0.284	0.274	0.262	0.251	0.240	0.229	0.218	0.206	0.194	0.181	0.170	0.158	0.145	0.132	0.119	0.105	0.092	0.079	0.064	0.049	0.034	0.019	0.002	-0.011	-0.028	-0.044	-0.061	-0.079	-0.096	-0.114	-0.132	-0.151	-0.170	-0.190	-0.209	-0.229	-0.248	-0.269	-0.289	-0.310	-0.330	-0.351	-0.372	-0.394	-0.415	-0.436	-0.458	-0.479	-0.500	-0.521	-0.542	-0.562	-0.584	-0.605	-0.626	-0.646	-0.668	-0.688	-0.708	-0.729	-0.748	-0.768	-0.788	-0.806	-0.826	-0.844	-0.862	-0.881	-0.899	-0.918	-0.935	-0.952	-0.969	-0.985	-1.001	-1.018	-1.034	-1.050	-1.066	-1.081	-1.096	-1.111	-1.126	-1.141	-1.156	-1.170	-1.185	-1.198	-1.211	-1.225	-1.239	-1.251	-1.264	-1.276	-1.289	-1.301	-1.312	-1.324	-1.335	-1.346	-1.358	-1.368	-1.379	-1.389	-1.399	-1.410	-1.419	-1.430	-1.439	-1.448	-1.458	-1.466	-1.475	-1.482	-1.492	-1.501	-1.508	-1.516	-1.525	-1.532	-1.540	-1.549	-1.556	-1.564	-1.571	-1.579	-1.588	-1.595	-1.602	-1.611	-1.620	-1.629	-1.636	-1.645	-1.654	-1.664	-1.672	-1.681	-1.690	-1.700	-1.709	-1.719	-1.729	-1.739	-1.750	-1.760	-1.770	-1.781	-1.792	-1.804	-1.814	-1.825	-1.835	-1.846	-1.858	-1.869	-1.880	-1.891	-1.901	-1.912	-1.922	-1.934	-1.944	-1.954	-1.962	-1.972	-1.982	-1.992	-2.000	-2.009	-2.018	-2.025	-2.033	-2.040	-2.046	-2.052	-2.059	-2.064	-2.069	-2.072	-2.078	-2.080	-2.084	-2.086	-2.089	-2.090	-2.091	-2.091	-2.092	-2.091	-2.091	-2.090	-2.090	-2.088	-2.085	-2.082	-2.079	-2.076	-2.072	-2.069	-2.065	-2.059	-2.055	-2.049	-2.044	-2.038	-2.031	-2.025	-2.019	-2.011	-2.004	-1.998	-1.989	-1.982	-1.974	-1.965	-1.958	-1.949	-1.940	-1.931	-1.922	-1.914	-1.905	-1.895	-1.886	-1.878	-1.869	-1.859	-1.850	-1.840	-1.832	-1.822	-1.814	-1.804	-1.794	-1.785	-1.776	-1.769	-1.760	-1.752	-1.744	-1.735	-1.729	-1.720	-1.712	-1.705	-1.699	-1.691	-1.685	-1.678	-1.672	-1.665	-1.660	-1.654	-1.649	-1.644	-1.639	-1.635	-1.630	-1.626	-1.622	-1.619	-1.615	-1.611	-1.610	-1.606	-1.604	-1.601	-1.599	-1.596	-1.595	-1.594	-1.591	-1.590	-1.588	-1.586	-1.586	-1.584	-1.582	-1.582	-1.581	-1.579	-1.579	-1.576	-1.575	-1.574	-1.572	-1.571	-1.570	-1.568	-1.566	-1.564	-1.561	-1.560	-1.558	-1.555	-1.552	-1.550	-1.546	-1.544	-1.540	-1.536	-1.532	-1.529	-1.526	-1.521	-1.518	-1.512	-1.508	-1.502	-1.498	-1.492	-1.488	-1.482	-1.478	-1.471	-1.466	-1.460	-1.455	-1.449	-1.442	-1.436	-1.430	-1.425	-1.419	-1.412	-1.406	-1.400	-1.394	-1.388	-1.382	-1.376	-1.369	-1.362	-1.359	-1.352	-1.346	-1.340	-1.334	-1.329	-1.322	-1.318	-1.311	-1.306	-1.301	-1.295	-1.290	-1.285	-1.280	-1.275	-1.269	-1.265	-1.259	-1.255	-1.250	-1.244	-1.240	-1.235	-1.230	-1.225	-1.222	-1.218	-1.212	-1.208	-1.202	-1.199	-1.194	-1.189	-1.185	-1.180	-1.175	-1.171	-1.166	-1.162	-1.158	-1.152	-1.149	-1.145	-1.140	-1.136	-1.132	-1.128	-1.124	-1.119	-1.115	-1.111	-1.106	-1.102	-1.099	-1.094	-1.090	-1.086	-1.082	-1.078	-1.075	-1.071	-1.068	-1.062	-1.059	-1.055	-1.051	-1.048	-1.044	-1.040	-1.036	-1.034	-1.030	-1.026	-1.024	-1.020	-1.018	-1.015	-1.011	-1.010	-1.006	-1.004	-1.002	-1.000	-0.999	-0.998	-0.996	-0.995	-0.994	-0.992	-0.992	-0.992	-0.994	-0.994	-0.995	-0.995	-0.998	-0.999	-1.001	-1.004	-1.008	-1.010	-1.012	-1.016	-1.021	-1.025	-1.030	-1.035	-1.040	-1.046	-1.051	-1.058	-1.064	-1.069	-1.075	-1.082	-1.089	-1.096	-1.102	-1.109	-1.115	-1.121	-1.128	-1.134	-1.141	-1.146	-1.152	-1.158	-1.162	-1.168	-1.171	-1.176	-1.180	-1.182	-1.185	-1.188	-1.189	-1.191	-1.191	-1.190	-1.190	-1.189	-1.188	-1.185	-1.182	-1.178	-1.174	-1.169	-1.164	-1.159	-1.151	-1.144	-1.136	-1.128	-1.120	-1.111	-1.101	-1.091	-1.080	-1.070	-1.059	-1.048	-1.034	-1.022	-1.010	-0.996	-0.984	-0.970	-0.956	-0.944	-0.929	-0.915	-0.902	-0.888	-0.872	-0.860	-0.845	-0.830	-0.816	-0.801	-0.786	-0.771	-0.756	-0.742	-0.726	-0.712	-0.698	-0.681	-0.666	-0.651	-0.636	-0.621	-0.605	-0.589	-0.572	-0.556	-0.540	-0.524	-0.506	-0.491	-0.474	-0.456	-0.440	-0.421	-0.404	-0.386	-0.368	-0.350	-0.332	-0.314	-0.294	-0.276	-0.256	-0.238	-0.219	-0.200	-0.181	-0.161	-0.142	-0.124	-0.104	-0.084	-0.065	-0.048	-0.028	-0.009	0.010	0.028	0.045	0.064	0.081	0.098	0.114	0.130	0.146	0.164	0.179	0.192	0.206	0.221	0.234	0.248	0.259	0.271	0.284	0.294	0.304	0.315	0.322	0.332	0.341	0.349	0.356	0.362	0.369	0.375	0.381	0.385	0.390	0.395	0.399	0.402	0.405	0.408	0.411	0.412	0.415	0.415	0.416	0.418	0.419	0.419	0.419	0.419	0.419	0.419	0.419	0.418	0.418	0.418	0.416	0.416	0.416	0.415	0.414	0.414	0.412	0.411	0.410	0.409	0.409	0.408	0.406	0.404	0.404	0.402	0.401	0.401	0.400	0.399	0.399	0.398	0.398	0.396	0.396	0.395	0.395	0.394	0.394	0.392	0.392	0.391	0.391	0.390	0.390	0.389	0.389	0.388	0.388	0.386	0.385	0.385	0.385	0.384	0.382	0.382	0.381	0.381	0.381	0.381	0.379	0.380	0.379	0.378	0.376	0.376	0.376	0.376	0.376	0.375	0.375	0.375	0.376	0.376	0.376	0.378	0.379	0.380	0.381	0.382	0.384	0.386	0.390	0.391	0.395	0.398	0.400	0.404	0.408	0.411	0.415	0.419	0.422	0.426	0.431	0.435	0.440	0.445	0.449	0.455	0.459	0.464	0.469	0.474	0.479	0.484	0.488	0.492	0.498	0.501	0.505	0.510	0.512	0.515	0.519	0.521	0.524	0.525	0.526	0.526	0.528	0.529	0.528	0.528	0.526	0.525	0.522	0.520	0.518	0.515	0.511	0.509	0.504	0.500	0.495	0.489	0.484	0.479	0.472	0.466	0.461	0.454	0.448	0.441	0.434	0.428	0.421	0.414	0.408	0.400	0.392	0.386	0.380	0.372	0.366	0.359	0.352	0.346	0.340	0.334	0.328	0.322	0.316	0.310	0.306	0.300	0.295	0.290	0.285	0.280	0.275	0.270	0.265	0.260	0.255	0.249	0.244	0.239	0.234	0.229	0.224	0.218	0.211	0.205	0.200	0.194	0.189	0.182	0.176	0.170	0.164	0.158	0.150	0.144	0.136	0.130	0.124	0.118	0.110	0.104	0.098	0.091	0.085	0.079	0.074	0.069	0.064	0.059	0.055	0.050	0.046	0.042	0.040	0.036	0.034	0.031	0.030	0.029	0.028	0.028	0.028	0.026	0.028	0.029	0.029	0.030	0.032	0.034	0.035	0.038	0.039	0.041	0.042	0.046	0.048	0.050	0.050	0.052	0.054	0.055	0.055	0.054	0.054	0.052	0.051	0.049	0.045	0.041	0.038	0.032	0.026	0.020	0.012	0.004	-0.005	-0.015	-0.025	-0.038	-0.049	-0.061	-0.075	-0.090	-0.104	-0.120	-0.135	-0.152	-0.169	-0.186	-0.204	-0.222	-0.242	-0.261	-0.280	-0.299	-0.318	-0.336	-0.356	-0.375	-0.394	-0.412	-0.430	-0.449	-0.465	-0.482	-0.499	-0.515	-0.530	-0.545	-0.559	-0.570	-0.584	-0.595	-0.605	-0.615	-0.624	-0.632	-0.640	-0.646	-0.651	-0.658	-0.660	-0.664	-0.665	-0.668	-0.669	-0.668	-0.666	-0.665	-0.662	-0.661	-0.658	-0.654	-0.649	-0.644	-0.639	-0.632	-0.628	-0.621	-0.615	-0.609	-0.601	-0.594	-0.588	-0.580	-0.572	-0.564	-0.556	-0.550	-0.542	-0.536	-0.528	-0.521	-0.514	-0.507	-0.502	-0.495	-0.489	-0.484	-0.478	-0.471	-0.466	-0.462	-0.456	-0.452	-0.448	-0.444	-0.440	-0.436	-0.432	-0.429	-0.425	-0.422	-0.419	-0.416	-0.412	-0.410	-0.408	-0.405	-0.402	-0.399	-0.396	-0.394	-0.391	-0.389	-0.388	-0.384	-0.381	-0.379	-0.375	-0.374	-0.370	-0.368	-0.364	-0.361	-0.359	-0.356	-0.354	-0.350	-0.349	-0.345	-0.344	-0.341	-0.339	-0.338	-0.335	-0.334	-0.330	-0.330	-0.329	-0.328	-0.328	-0.326	-0.326	-0.326	-0.326	-0.328	-0.329	-0.330	-0.331	-0.335	-0.338	-0.340	-0.344	-0.348	-0.352	-0.356	-0.361	-0.366	-0.372	-0.378	-0.385	-0.392	-0.398	-0.406	-0.414	-0.421	-0.430	-0.439	-0.446	-0.455	-0.465	-0.474	-0.482	-0.491	-0.500	-0.510	-0.520	-0.529	-0.536	-0.546	-0.554	-0.561	-0.570	-0.578	-0.585	-0.592	-0.599	-0.605	-0.611	-0.616	-0.621	-0.625	-0.629	-0.631	-0.634	-0.635	-0.638	-0.638	-0.638	-0.638	-0.636	-0.635	-0.632	-0.630	-0.625	-0.621	-0.616	-0.611	-0.605	-0.599	-0.592	-0.585	-0.578	-0.569	-0.560	-0.551	-0.542	-0.534	-0.525	-0.514	-0.505	-0.494	-0.484	-0.474	-0.464	-0.452	-0.442	-0.431	-0.422	-0.412	-0.402	-0.392	-0.382	-0.374	-0.366	-0.356	-0.349	-0.340	-0.332	-0.326	-0.319	-0.312	-0.308	-0.301	-0.296	-0.292	-0.288	-0.284	-0.280	-0.278	-0.275	-0.272	-0.272	-0.270	-0.270	-0.269	-0.270	-0.271	-0.271	-0.272	-0.272	-0.275	-0.278	-0.279	-0.281	-0.282	-0.286	-0.288	-0.291	-0.292	-0.296	-0.298	-0.301	-0.302	-0.305	-0.306	-0.309	-0.310	-0.311	-0.312	-0.314	-0.314	-0.314	-0.312	-0.312	-0.312	-0.310	-0.309	-0.308	-0.305	-0.302	-0.299	-0.296	-0.292	-0.288	-0.284	-0.279	-0.275	-0.268	-0.264	-0.258	-0.250	-0.245	-0.239	-0.231	-0.225	-0.219	-0.211	-0.206	-0.200	-0.194	-0.188	-0.181	-0.176	-0.170	-0.166	-0.161	-0.156	-0.152	-0.149	-0.146	-0.142	-0.140	-0.138	-0.136	-0.135	-0.134	-0.134	-0.134	-0.135	-0.135	-0.138	-0.139	-0.141	-0.144	-0.146	-0.151	-0.154	-0.159	-0.162	-0.168	-0.172	-0.178	-0.182	-0.189	-0.194	-0.200	-0.205	-0.210	-0.216	-0.222	-0.228	-0.234	-0.239	-0.244	-0.250	-0.255	-0.260	-0.265	-0.270	-0.275	-0.279	-0.282	-0.286	-0.291	-0.295	-0.298	-0.302	-0.305	-0.308	-0.311	-0.314	-0.318	-0.320	-0.322	-0.325	-0.328	-0.330	-0.334	-0.336	-0.339	-0.341	-0.344	-0.346	-0.350	-0.352	-0.356	-0.360	-0.364	-0.368	-0.371	-0.375	-0.381	-0.386	-0.391	-0.396	-0.401	-0.406	-0.412	-0.419	-0.425	-0.431	-0.438	-0.445	-0.451	-0.459	-0.465	-0.472	-0.479	-0.485	-0.491	-0.499	-0.505	-0.511	-0.519	-0.524	-0.530	-0.535	-0.540	-0.545	-0.549	-0.554	-0.556	-0.560	-0.562	-0.565	-0.566	-0.568	-0.568	-0.566	-0.565	-0.564	-0.561	-0.558	-0.555	-0.550	-0.544	-0.539	-0.532	-0.525	-0.518	-0.510	-0.500	-0.491	-0.481	-0.470	-0.460	-0.449	-0.436	-0.424	-0.411	-0.398	-0.385	-0.370	-0.356	-0.342	-0.328	-0.312	-0.299	-0.284	-0.269	-0.254	-0.240	-0.225	-0.211	-0.196	-0.182	-0.168	-0.155	-0.141	-0.128	-0.115	-0.102	-0.091	-0.079	-0.066	-0.055	-0.044	-0.034	-0.022	-0.014	-0.004	0.006	0.015	0.025	0.034	0.042	0.051	0.060	0.068	0.075	0.084	0.092	0.100	0.108	0.115	0.122	0.131	0.139	0.148	0.156	0.162	0.171	0.180	0.190	0.199	0.208	0.216	0.226	0.236	0.246	0.256	0.266	0.276	0.288	0.298	0.309	0.320	0.332	0.342	0.354	0.366	0.379	0.389	0.400	0.412	0.424	0.434	0.444	0.455	0.464	0.474	0.482	0.491	0.499	0.507	0.515	0.521	0.528	0.532	0.536	0.541	0.544	0.548	0.549	0.550	0.551	0.551	0.549	0.548	0.545	0.541	0.539	0.534	0.530	0.524	0.518	0.511	0.505	0.498	0.490	0.482	0.475	0.466	0.458	0.449	0.439	0.430	0.421	0.412	0.402	0.394	0.385	0.378	0.369	0.360	0.351	0.344	0.336	0.329	0.321	0.315	0.310	0.304	0.298	0.292	0.288	0.284	0.279	0.276	0.272	0.270	0.269	0.266	0.265	0.262	0.262	0.261	0.261	0.261	0.262	0.262	0.264	0.265	0.266	0.268	0.269	0.271	0.272	0.276	0.278	0.281	0.284	0.286	0.289	0.291	0.295	0.299	0.301	0.305	0.308	0.310	0.315	0.319	0.321	0.325	0.329	0.331	0.335	0.340	0.344	0.348	0.351	0.354	0.358	0.361	0.365	0.370	0.374	0.378	0.381	0.386	0.389	0.392	0.398	0.401	0.405	0.410	0.414	0.418	0.421	0.425	0.430	0.435	0.440	0.444	0.448	0.454	0.458	0.462	0.468	0.472	0.478	0.482	0.488	0.494	0.500	0.505	0.512	0.520	0.526	0.534	0.542	0.550	0.559	0.569	0.578	0.588	0.598	0.610	0.622	0.635	0.649	0.664	0.679	0.694	0.711	0.729	0.746	0.766	0.785	0.808	0.829	0.851	0.875	0.900	0.926	0.952	0.980	1.008	1.038	1.068	1.099	1.131	1.164	1.198	1.232	1.269	1.304	1.341	1.379	1.416	1.455	1.495	1.535	1.575	1.616	1.658	1.699	1.740	1.781	1.824	1.866	1.909	1.950	1.991	2.033	2.076	2.116	2.158	2.198	2.238	2.278	2.318	2.355	2.394	2.431	2.468	2.502	2.538	2.572	2.606	2.639	2.670	2.701	2.731	2.760	2.789	2.816	2.842	2.869	2.892	2.916	2.938	2.960	2.981	3.000	3.020	3.036	3.054	3.070	3.085	3.100	3.112	3.124	3.136	3.146	3.156	3.165	3.172	3.180	3.185	3.191	3.195	3.200	3.202	3.205	3.206	3.209	3.209	3.209	3.209	3.206	3.205	3.202	3.200	3.196	3.192	3.188	3.184	3.179	3.172	3.168	3.160	3.152	3.146	3.138	3.129	3.121	3.111	3.102	3.092	3.084	3.072	3.062	3.052	3.041	3.029	3.018	3.006	2.994	2.981	2.969	2.955	2.941	2.929	2.914	2.900	2.885	2.871	2.856	2.840	2.825	2.810	2.794	2.778	2.759	2.742	2.725	2.708	2.690	2.671	2.652	2.632	2.612	2.592	2.572	2.552	2.532	2.510	2.489	2.466	2.444	2.421	2.396	2.374	2.349	2.325	2.300	2.274	2.249	2.222	2.195	2.169	2.141	2.112	2.084	2.055	2.026	1.998	1.969	1.939	1.908	1.878	1.846	1.815	1.784	1.754	1.722	1.691	1.659	1.629	1.598	1.566	1.534	1.504	1.472	1.441	1.412	1.381	1.351	1.321	1.292	1.264	1.235	1.209	1.180	1.154	1.128	1.102	1.079	1.054	1.030	1.008	0.986	0.966	0.945	0.926	0.906	0.889	0.871	0.856	0.840	0.825	0.812	0.799	0.786	0.775	0.764	0.754	0.745	0.735	0.728	0.720	0.712	0.706	0.699	0.692	0.686	0.681	0.676	0.670	0.665	0.660	0.654	0.650	0.642	0.638	0.631	0.625	0.616	0.610	0.600	0.592	0.582	0.571	0.560	0.548	0.535	0.520	0.504	0.488	0.470	0.451	0.430	0.408	0.384	0.359	0.332	0.305	0.275	0.244	0.210	0.176	0.140	0.102	0.062	0.021	-0.022	-0.068	-0.114	-0.162	-0.212	-0.264	-0.316	-0.372	-0.429	-0.486	-0.546	-0.608	-0.670	-0.734	-0.800	-0.868	-0.935	-1.004	-1.074	-1.145	-1.216	-1.289	-1.362	-1.438	-1.511	-1.586	-1.662	-1.738	-1.814	-1.890	-1.965	-2.041	-2.116	-2.191	-2.265	-2.339	-2.412	-2.484	-2.555	-2.625	-2.695	-2.761	-2.828	-2.892	-2.956	-3.018	-3.076	-3.134	-3.189	-3.244	-3.295	-3.344	-3.391	-3.436	-3.479	-3.520	-3.556	-3.592	-3.625	-3.655	-3.684	-3.709	-3.731	-3.754	-3.771	-3.788	-3.801	-3.812	-3.821	-3.829	-3.834	-3.836	-3.836	-3.835	-3.832	-3.828	-3.821	-3.814	-3.804	-3.794	-3.781	-3.769	-3.755	-3.741	-3.725	-3.709	-3.692	-3.674	-3.658	-3.640	-3.621	-3.604	-3.588	-3.570	-3.552	-3.535	-3.519	-3.502	-3.488	-3.474	-3.460	-3.446	-3.435	-3.424	-3.414	-3.404	-3.396	-3.389	-3.381	-3.376	-3.371	-3.368	-3.364	-3.362	-3.361	-3.361	-3.360	-3.361	-3.361	-3.364	-3.366	-3.369	-3.372	-3.376	-3.379	-3.382	-3.386	-3.389	-3.392	-3.395	-3.399	-3.401	-3.402	-3.402	-3.402	-3.402	-3.400	-3.398	-3.394	-3.389	-3.382	-3.376	-3.368	-3.358	-3.346	-3.334	-3.319	-3.304	-3.286	-3.268	-3.246	-3.225	-3.202	-3.178	-3.150	-3.122	-3.092	-3.060	-3.026	-2.992	-2.955	-2.919	-2.880	-2.839	-2.796	-2.752	-2.709	-2.665	-2.618	-2.570	-2.521	-2.472	-2.421	-2.371	-2.319	-2.266	-2.212	-2.160	-2.106	-2.051	-1.996	-1.942	-1.888	-1.832	-1.778	-1.724	-1.669	-1.614	-1.560	-1.506	-1.452	-1.399	-1.345	-1.292	-1.241	-1.189	-1.139	-1.089	-1.039	-0.990	-0.941	-0.894	-0.845	-0.799	-0.754	-0.708	-0.662	-0.619	-0.576	-0.532	-0.490	-0.448	-0.406	-0.366	-0.326	-0.286	-0.246	-0.208	-0.169	-0.130	-0.092	-0.055	-0.016	0.021	0.059	0.096	0.134	0.170	0.206	0.244	0.281	0.318	0.355	0.392	0.430	0.468	0.505	0.544	0.581	0.620	0.659	0.698	0.736	0.775	0.814	0.852	0.892	0.932	0.971	1.012	1.051	1.091	1.131	1.171	1.210	1.249	1.289	1.328	1.365	1.404	1.441	1.480	1.518	1.552	1.590	1.626	1.660	1.695	1.729	1.761	1.792	1.824	1.855	1.884	1.912	1.940	1.966	1.992	2.016	2.040	2.062	2.084	2.105	2.124	2.142	2.159	2.174	2.189	2.201	2.215	2.225	2.236	2.245	2.254	2.261	2.268	2.274	2.279	2.281	2.285	2.286	2.286	2.288	2.286	2.285	2.284	2.280	2.278	2.274	2.269	2.265	2.260	2.255	2.249	2.244	2.236	2.230	2.222	2.215	2.208	2.200	2.192	2.185	2.178	2.170	2.161	2.152	2.145	2.136	2.130	2.122	2.114	2.106	2.099	2.092	2.085	2.078	2.071	2.064	2.058	2.051	2.045	2.039	2.033	2.029	2.022	2.018	2.013	2.007	2.002	1.999	1.994	1.991	1.988	1.984	1.981	1.978	1.975	1.971	1.969	1.968	1.965	1.964	1.961	1.961	1.960	1.959	1.959	1.958	1.958	1.958	1.959	1.959	1.959	1.961	1.961	1.962	1.964	1.965	1.966	1.969	1.971	1.974	1.976	1.980	1.982	1.986	1.989	1.992	1.996	1.999	2.002	2.007	2.011	2.018	2.021	2.026	2.030	2.036	2.041	2.047	2.052	2.059	2.062	2.069	2.075	2.080	2.086	2.092	2.099	2.105	2.111	2.119	2.126	2.132	2.139	2.146	2.151	2.158	2.165	2.171	2.178	2.185	2.190	2.198	2.205	2.211	2.218	2.224	2.230	2.236	2.242	2.249	2.256	2.262	2.269	2.274	2.280	2.286	2.292	2.299	2.304	2.310	2.316	2.322	2.329	2.335	2.340	2.348	2.352	2.359	2.366	2.372	2.379	2.384	2.391	2.399	2.404	2.411	2.419	2.425	2.432	2.440	2.448	2.456	2.462	2.471	2.480	2.489	2.498	2.508	2.516	2.525	2.535	2.546	2.558	2.568	2.579	2.590	2.601	2.612	2.624	2.636	2.649	2.662	2.674	2.688	2.701	2.714	2.729	2.741	2.755	2.770	2.784	2.798	2.812	2.826	2.840	2.854	2.868	2.882	2.896	2.910	2.924	2.936	2.950	2.962	2.974	2.985	2.996	3.008	3.018	3.028	3.036	3.046	3.054	3.061	3.068	3.072	3.078	3.082	3.085	3.089	3.090	3.091	3.090	3.090	3.088	3.085	3.081	3.076	3.071	3.064	3.056	3.048	3.038	3.026	3.016	3.004	2.991	2.978	2.962	2.946	2.931	2.914	2.896	2.879	2.861	2.841	2.821	2.802	2.782	2.761	2.741	2.720	2.699	2.679	2.658	2.635	2.614	2.594	2.574	2.552	2.532	2.514	2.495	2.475	2.456	2.439	2.421	2.405	2.388	2.371	2.356	2.341	2.328	2.315	2.301	2.290	2.279	2.268	2.258	2.248	2.238	2.229	2.220	2.214	2.206	2.199	2.191	2.186	2.180	2.174	2.169	2.162	2.156	2.151	2.146	2.141	2.136	2.131	2.125	2.120	2.114	2.109	2.102	2.096	2.091	2.085	2.078	2.071	2.064	2.056	2.049	2.041	2.033	2.025	2.015	2.006	1.998	1.989	1.979	1.969	1.960	1.950	1.940	1.930	1.920	1.910	1.901	1.891	1.880	1.871	1.861	1.852	1.842	1.834	1.825	1.818	1.809	1.801	1.794	1.788	1.780	1.774	1.768	1.762	1.758	1.754	1.749	1.745	1.744	1.740	1.739	1.738	1.736	1.736	1.735	1.736	1.736	1.739	1.741	1.744	1.746	1.749	1.754	1.758	1.762	1.768	1.774	1.780	1.786	1.794	1.802	1.810	1.820	1.828	1.838	1.848	1.859	1.868	1.879	1.890	1.902	1.914	1.926	1.940	1.952	1.965	1.978	1.990	2.004	2.016	2.030	2.044	2.056	2.070	2.082	2.096	2.109	2.121	2.134	2.145	2.155	2.168	2.178	2.188	2.198	2.206	2.214	2.222	2.230	2.238	2.244	2.249	2.254	2.258	2.261	2.264	2.265	2.266	2.266	2.266	2.266	2.264	2.261	2.260	2.255	2.251	2.248	2.241	2.235	2.230	2.222	2.215	2.209	2.201	2.192	2.185	2.176	2.168	2.159	2.150	2.141	2.132	2.124	2.115	2.106	2.098	2.090	2.082	2.074	2.066	2.059	2.052	2.046	2.040	2.033	2.027	2.021	2.016	2.011	2.009	2.004	1.999	1.996	1.992	1.988	1.986	1.982	1.979	1.976	1.974	1.969	1.966	1.964	1.960	1.956	1.952	1.948	1.944	1.940	1.935	1.930	1.924	1.919	1.912	1.905	1.898	1.890	1.881	1.872	1.862	1.852	1.842	1.831	1.819	1.806	1.794	1.781	1.768	1.754	1.740	1.725	1.709	1.695	1.679	1.664	1.648	1.631	1.615	1.596	1.581	1.565	1.548	1.531	1.515	1.499	1.482	1.468	1.451	1.436	1.422	1.408	1.392	1.379	1.365	1.351	1.338	1.326	1.315	1.302	1.292	1.281	1.272	1.262	1.254	1.245	1.236	1.229	1.221	1.215	1.209	1.202	1.196	1.190	1.185	1.180	1.176	1.171	1.166	1.162	1.159	1.154	1.149	1.145	1.140	1.136	1.130	1.126	1.120	1.114	1.109	1.102	1.095	1.089	1.081	1.072	1.064	1.055	1.045	1.035	1.024	1.012	1.001	0.989	0.975	0.961	0.948	0.932	0.916	0.899	0.882	0.865	0.846	0.828	0.808	0.788	0.768	0.745	0.725	0.702	0.679	0.658	0.634	0.610	0.585	0.559	0.534	0.509	0.484	0.458	0.431	0.405	0.379	0.352	0.326	0.299	0.272	0.246	0.220	0.192	0.166	0.141	0.115	0.089	0.064	0.039	0.014	-0.010	-0.035	-0.058	-0.080	-0.104	-0.126	-0.149	-0.170	-0.190	-0.211	-0.231	-0.250	-0.269	-0.286	-0.302	-0.320	-0.336	-0.350	-0.364	-0.379	-0.391	-0.404	-0.414	-0.424	-0.434	-0.442	-0.449	-0.456	-0.462	-0.466	-0.471	-0.474	-0.476	-0.478	-0.478	-0.478	-0.476	-0.474	-0.471	-0.468	-0.462	-0.458	-0.451	-0.444	-0.435	-0.426	-0.418	-0.408	-0.396	-0.385	-0.374	-0.361	-0.349	-0.336	-0.322	-0.309	-0.295	-0.280	-0.266	-0.251	-0.238	-0.221	-0.208	-0.192	-0.179	-0.164	-0.150	-0.136	-0.122	-0.109	-0.096	-0.082	-0.072	-0.060	-0.049	-0.039	-0.029	-0.020	-0.011	-0.002	0.005	0.011	0.018	0.024	0.029	0.032	0.038	0.040	0.042	0.045	0.045	0.046	0.048	0.048	0.048	0.046	0.044	0.042	0.041	0.039	0.036	0.034	0.030	0.028	0.024	0.020	0.018	0.014	0.011	0.008	0.004	0.001	-0.002	-0.005	-0.008	-0.010	-0.012	-0.014	-0.016	-0.019	-0.020	-0.020	-0.021	-0.022	-0.022	-0.024	-0.024	-0.024	-0.024	-0.024	-0.022	-0.021	-0.020	-0.020	-0.019	-0.018	-0.016	-0.014	-0.014	-0.012	-0.011	-0.009	-0.009	-0.006	-0.005	-0.005	-0.002	-0.002	-0.001	0.000	0.001	0.001	0.002	0.002	0.002	0.002	0.004	0.002	0.002	0.002	0.001	0.001	0.000	0.000	-0.001	-0.001	-0.002	-0.004	-0.005	-0.005	-0.006	-0.006	-0.006	-0.008	-0.008	-0.006	-0.006	-0.005	-0.004	-0.002	-0.001	0.000	0.004	0.006	0.009	0.011	0.016	0.020	0.024	0.030	0.034	0.041	0.046	0.054	0.061	0.069	0.076	0.085	0.095	0.102	0.114	0.122	0.134	0.144	0.155	0.166	0.178	0.190	0.201	0.215	0.228	0.239	0.251	0.264	0.276	0.289	0.301	0.314	0.326	0.338	0.350	0.361	0.374	0.386	0.398	0.408	0.418	0.429	0.439	0.449	0.458	0.468	0.475	0.484	0.491	0.499	0.505	0.512	0.518	0.524	0.528	0.532	0.538	0.541	0.545	0.549	0.551	0.554	0.556	0.558	0.559	0.559	0.561	0.561	0.561	0.561	0.560	0.560	0.560	0.558	0.558	0.556	0.554	0.554	0.552	0.550	0.548	0.546	0.545	0.542	0.540	0.540	0.538	0.536	0.534	0.532	0.531	0.529	0.528	0.526	0.525	0.524	0.521	0.521	0.520	0.519	0.519	0.519	0.518	0.518	0.516	0.516	0.515	0.515	0.514	0.514	0.514	0.514	0.515	0.514	0.515	0.516	0.516	0.518	0.518	0.520	0.520	0.521	0.522	0.525	0.528	0.528	0.531	0.532	0.535	0.538	0.539	0.542	0.544	0.546	0.549	0.552	0.555	0.558	0.561	0.565	0.568	0.571	0.575	0.578	0.581	0.584	0.588	0.591	0.595	0.599	0.602	0.605	0.610	0.612	0.616	0.619	0.621	0.625	0.628	0.629	0.632	0.635	0.636	0.639	0.639	0.641	0.642	0.642	0.644	0.644	0.645	0.644	0.642	0.642	0.642	0.640	0.639	0.636	0.635	0.632	0.630	0.626	0.624	0.620	0.615	0.611	0.606	0.601	0.596	0.591	0.586	0.581	0.575	0.569	0.562	0.556	0.549	0.542	0.534	0.526	0.519	0.510	0.501	0.491	0.482	0.472	0.462	0.451	0.440	0.428	0.416	0.404	0.390	0.379	0.364	0.349	0.335	0.319	0.302	0.286	0.269	0.250	0.232	0.212	0.194	0.174	0.152	0.131	0.109	0.086	0.064	0.040	0.018	-0.008	-0.032	-0.059	-0.085	-0.110	-0.138	-0.164	-0.191	-0.219	-0.246	-0.274	-0.301	-0.330	-0.358	-0.386	-0.414	-0.441	-0.470	-0.496	-0.524	-0.550	-0.578	-0.604	-0.629	-0.655	-0.681	-0.706	-0.730	-0.754	-0.778	-0.800	-0.824	-0.845	-0.866	-0.888	-0.909	-0.930	-0.949	-0.968	-0.986	-1.005	-1.022	-1.038	-1.055	-1.071	-1.088	-1.101	-1.116	-1.130	-1.145	-1.158	-1.171	-1.184	-1.196	-1.210	-1.221	-1.232	-1.245	-1.256	-1.268	-1.279	-1.290	-1.301	-1.311	-1.321	-1.331	-1.341	-1.352	-1.361	-1.371	-1.381	-1.389	-1.398	-1.408	-1.416	-1.425	-1.432	-1.441	-1.449	-1.458	-1.466	-1.474	-1.484	-1.490	-1.498	-1.505	-1.512	-1.520	-1.528	-1.534	-1.540	-1.546	-1.552	-1.559	-1.565	-1.571	-1.578	-1.584	-1.590	-1.595	-1.602	-1.609	-1.615	-1.621	-1.626	-1.634	-1.640	-1.648	-1.655	-1.661	-1.669	-1.678	-1.684	-1.692	-1.700	-1.709	-1.716	-1.725	-1.732	-1.742	-1.751	-1.760	-1.770	-1.780	-1.789	-1.799	-1.810	-1.819	-1.830	-1.840	-1.849	-1.860	-1.870	-1.880	-1.890	-1.901	-1.910	-1.920	-1.930	-1.940	-1.950	-1.960	-1.970	-1.979	-1.988	-1.995	-2.005	-2.013	-2.020	-2.027	-2.035	-2.041	-2.047	-2.055	-2.061	-2.065	-2.071	-2.076	-2.080	-2.085	-2.089	-2.092	-2.095	-2.098	-2.101	-2.104	-2.105	-2.108	-2.109	-2.110	-2.110	-2.112	-2.112	-2.111	-2.111	-2.111	-2.110	-2.109	-2.108	-2.106	-2.104	-2.101	-2.100	-2.098	-2.095	-2.091	-2.088	-2.084	-2.080	-2.076	-2.071	-2.066	-2.061	-2.056	-2.051	-2.045	-2.039	-2.034	-2.025	-2.020	-2.013	-2.005	-1.998	-1.991	-1.982	-1.975	-1.966	-1.958	-1.950	-1.941	-1.934	-1.924	-1.916	-1.909	-1.900	-1.892	-1.885	-1.876	-1.869	-1.860	-1.852	-1.845	-1.839	-1.831	-1.825	-1.818	-1.811	-1.806	-1.800	-1.795	-1.790	-1.786	-1.781	-1.778	-1.774	-1.770	-1.769	-1.765	-1.764	-1.761	-1.759	-1.758	-1.756	-1.756	-1.755	-1.755	-1.754	-1.754	-1.754	-1.754	-1.752	-1.754	-1.754	-1.754	-1.752	-1.752	-1.752	-1.751	-1.751	-1.750	-1.750	-1.749	-1.748	-1.745	-1.742	-1.741	-1.739	-1.735	-1.732	-1.729	-1.725	-1.721	-1.716	-1.711	-1.706	-1.701	-1.695	-1.690	-1.684	-1.676	-1.669	-1.661	-1.655	-1.648	-1.639	-1.631	-1.624	-1.616	-1.608	-1.599	-1.591	-1.584	-1.575	-1.566	-1.559	-1.551	-1.542	-1.535	-1.528	-1.520	-1.514	-1.506	-1.499	-1.492	-1.485	-1.479	-1.474	-1.468	-1.462	-1.456	-1.451	-1.446	-1.442	-1.438	-1.434	-1.431	-1.428	-1.425	-1.421	-1.419	-1.416	-1.414	-1.412	-1.410	-1.408	-1.405	-1.404	-1.402	-1.400	-1.399	-1.398	-1.396	-1.394	-1.392	-1.391	-1.389	-1.388	-1.385	-1.384	-1.380	-1.378	-1.375	-1.372	-1.370	-1.366	-1.364	-1.360	-1.356	-1.352	-1.349	-1.345	-1.341	-1.336	-1.332	-1.328	-1.322	-1.318	-1.312	-1.308	-1.302	-1.298	-1.292	-1.286	-1.280	-1.275	-1.269	-1.264	-1.258	-1.254	-1.248	-1.242	-1.236	-1.231	-1.226	-1.220	-1.216	-1.211	-1.208	-1.202	-1.199	-1.195	-1.191	-1.188	-1.184	-1.181	-1.179	-1.176	-1.175	-1.172	-1.171	-1.170	-1.169	-1.169	-1.169	-1.169	-1.169	-1.171	-1.172	-1.174	-1.176	-1.179	-1.181	-1.185	-1.188	-1.192	-1.196	-1.201	-1.205	-1.211	-1.218	-1.222	-1.229	-1.234	-1.241	-1.248	-1.254	-1.261	-1.269	-1.276	-1.284	-1.291	-1.299	-1.305	-1.314	-1.321	-1.328	-1.336	-1.342	-1.350	-1.358	-1.365	-1.371	-1.376	-1.382	-1.389	-1.395	-1.399	-1.404	-1.408	-1.411	-1.415	-1.418	-1.421	-1.424	-1.425	-1.426	-1.428	-1.428	-1.428	-1.426	-1.424	-1.422	-1.420	-1.418	-1.414	-1.409	-1.405	-1.400	-1.394	-1.388	-1.381	-1.372	-1.366	-1.358	-1.350	-1.340	-1.330	-1.319	-1.309	-1.298	-1.286	-1.274	-1.261	-1.248	-1.232	-1.220	-1.205	-1.190	-1.174	-1.158	-1.141	-1.125	-1.108	-1.091	-1.072	-1.055	-1.035	-1.016	-0.996	-0.976	-0.956	-0.935	-0.912	-0.891	-0.869	-0.848	-0.824	-0.801	-0.778	-0.754	-0.729	-0.705	-0.680	-0.656	-0.631	-0.606	-0.580	-0.555	-0.530	-0.504	-0.479	-0.454	-0.426	-0.401	-0.376	-0.351	-0.326	-0.301	-0.276	-0.252	-0.226	-0.204	-0.180	-0.158	-0.134	-0.112	-0.090	-0.069	-0.049	-0.029	-0.009	0.011	0.029	0.048	0.065	0.082	0.098	0.112	0.128	0.141	0.155	0.168	0.180	0.191	0.201	0.212	0.221	0.230	0.239	0.246	0.254	0.260	0.265	0.271	0.276	0.282	0.286	0.290	0.294	0.298	0.301	0.304	0.305	0.309	0.310	0.311	0.314	0.316	0.316	0.319	0.320	0.321	0.322	0.325	0.325	0.328	0.328	0.329	0.330	0.332	0.334	0.334	0.335	0.336	0.339	0.340	0.342	0.342	0.345	0.346	0.349	0.350	0.351	0.352	0.355	0.356	0.358	0.359	0.360	0.361	0.362	0.362	0.364	0.365	0.366	0.368	0.369	0.369	0.370	0.370	0.371	0.371	0.371	0.371	0.372	0.371	0.372	0.372	0.372	0.371	0.371	0.370	0.369	0.369	0.369	0.368	0.368	0.366	0.365	0.365	0.364	0.362	0.362	0.361	0.361	0.359	0.359	0.358	0.356	0.355	0.354	0.352	0.352	0.351	0.351	0.350	0.349	0.348	0.349	0.348	0.348	0.346	0.346	0.346	0.346	0.346	0.346	0.348	0.348	0.348	0.349	0.350	0.350	0.351	0.352	0.354	0.355	0.356	0.358	0.360	0.361	0.362	0.365	0.366	0.369	0.370	0.372	0.374	0.376	0.379	0.380	0.381	0.384	0.385	0.386	0.389	0.390	0.391	0.392	0.394	0.395	0.394	0.395	0.395	0.395	0.395	0.394	0.392	0.391	0.390	0.388	0.386	0.384	0.381	0.378	0.375	0.371	0.366	0.364	0.359	0.355	0.350	0.345	0.341	0.335	0.330	0.325	0.320	0.312	0.308	0.301	0.296	0.290	0.284	0.278	0.271	0.265	0.259	0.254	0.246	0.240	0.234	0.228	0.221	0.215	0.209	0.201	0.196	0.190	0.184	0.178	0.172	0.166	0.160	0.155	0.149	0.144	0.138	0.131	0.125	0.120	0.114	0.108	0.101	0.094	0.088	0.081	0.074	0.068	0.061	0.054	0.045	0.038	0.030	0.022	0.015	0.008	-0.001	-0.009	-0.018	-0.026	-0.034	-0.042	-0.051	-0.059	-0.068	-0.075	-0.084	-0.091	-0.099	-0.106	-0.112	-0.119	-0.126	-0.132	-0.138	-0.144	-0.149	-0.152	-0.158	-0.160	-0.165	-0.166	-0.170	-0.171	-0.174	-0.174	-0.175	-0.176	-0.175	-0.175	-0.174	-0.174	-0.171	-0.170	-0.168	-0.165	-0.164	-0.161	-0.159	-0.156	-0.154	-0.151	-0.149	-0.146	-0.144	-0.141	-0.140	-0.140	-0.138	-0.138	-0.138	-0.140	-0.140	-0.142	-0.145	-0.149	-0.152	-0.158	-0.162	-0.170	-0.176	-0.184	-0.192	-0.202	-0.211	-0.222	-0.235	-0.246	-0.259	-0.272	-0.286	-0.301	-0.316	-0.332	-0.348	-0.364	-0.380	-0.398	-0.415	-0.431	-0.450	-0.468	-0.485	-0.502	-0.521	-0.538	-0.555	-0.571	-0.588	-0.604	-0.619	-0.635	-0.650	-0.665	-0.679	-0.691	-0.704	-0.716	-0.726	-0.738	-0.748	-0.756	-0.765	-0.774	-0.781	-0.789	-0.795	-0.799	-0.804	-0.809	-0.812	-0.815	-0.818	-0.820	-0.821	-0.822	-0.824	-0.824	-0.824	-0.824	-0.824	-0.821	-0.821	-0.820	-0.820	-0.818	-0.815	-0.814	-0.811	-0.809	-0.806	-0.804	-0.801	-0.799	-0.795	-0.792	-0.789	-0.786	-0.784	-0.781	-0.778	-0.774	-0.771	-0.768	-0.765	-0.761	-0.758	-0.755	-0.751	-0.748	-0.744	-0.740	-0.735	-0.731	-0.728	-0.722	-0.719	-0.714	-0.710	-0.705	-0.699	-0.694	-0.689	-0.682	-0.678	-0.672	-0.666	-0.660	-0.655	-0.650	-0.644	-0.636	-0.631	-0.625	-0.619	-0.614	-0.606	-0.600	-0.595	-0.589	-0.582	-0.578	-0.572	-0.568	-0.562	-0.558	-0.554	-0.550	-0.546	-0.542	-0.540	-0.538	-0.534	-0.532	-0.531	-0.529	-0.529	-0.528	-0.528	-0.528	-0.528	-0.529	-0.530	-0.532	-0.534	-0.536	-0.539	-0.542	-0.545	-0.549	-0.555	-0.558	-0.562	-0.569	-0.574	-0.580	-0.586	-0.592	-0.599	-0.604	-0.611	-0.618	-0.625	-0.631	-0.639	-0.645	-0.651	-0.659	-0.665	-0.672	-0.679	-0.684	-0.690	-0.695	-0.701	-0.706	-0.710	-0.715	-0.718	-0.722	-0.724	-0.728	-0.728	-0.730	-0.731	-0.732	-0.732	-0.730	-0.729	-0.728	-0.725	-0.721	-0.718	-0.714	-0.709	-0.702	-0.696	-0.690	-0.682	-0.674	-0.666	-0.658	-0.649	-0.639	-0.629	-0.619	-0.608	-0.596	-0.585	-0.574	-0.562	-0.551	-0.540	-0.528	-0.516	-0.505	-0.494	-0.482	-0.471	-0.460	-0.450	-0.440	-0.430	-0.420	-0.412	-0.402	-0.395	-0.386	-0.380	-0.372	-0.368	-0.361	-0.356	-0.352	-0.349	-0.346	-0.344	-0.342	-0.341	-0.340	-0.341	-0.341	-0.342	-0.344	-0.346	-0.349	-0.352	-0.356	-0.360	-0.365	-0.370	-0.375	-0.381	-0.386	-0.392	-0.400	-0.406	-0.412	-0.419	-0.426	-0.432	-0.441	-0.448	-0.454	-0.460	-0.468	-0.474	-0.480	-0.486	-0.490	-0.496	-0.501	-0.506	-0.510	-0.515	-0.518	-0.520	-0.524	-0.526	-0.528	-0.531	-0.531	-0.534	-0.534	-0.534	-0.534	-0.534	-0.532	-0.531	-0.531	-0.530	-0.528	-0.525	-0.524	-0.520	-0.518	-0.514	-0.510	-0.506	-0.504	-0.500	-0.495	-0.491	-0.488	-0.484	-0.480	-0.475	-0.472	-0.468	-0.464	-0.461	-0.458	-0.454	-0.449	-0.446	-0.442	-0.439	-0.436	-0.432	-0.430	-0.428	-0.425	-0.421	-0.419	-0.416	-0.416	-0.414	-0.410	-0.409	-0.406	-0.405	-0.402	-0.401	-0.399	-0.398	-0.395	-0.394	-0.392	-0.390	-0.389	-0.386	-0.385	-0.384	-0.381	-0.380	-0.379	-0.376	-0.375	-0.374	-0.372	-0.370	-0.369	-0.368	-0.366	-0.365	-0.364	-0.362	-0.361	-0.361	-0.360	-0.360	100.000	5.000	2.000	1.000	2.000	0.000	0.000	0.000	0.000	0.000	0.000	0.000	0.000	0.000	0.000	0.000	0.000	0.000	2.094	2.085	2.076	2.069	2.062	2.055	2.049	2.044	2.039	2.035	2.033	2.029	2.027	2.026	2.026	2.026	2.029	2.031	2.034	2.039	2.044	2.049	2.055	2.061	2.070	2.079	2.089	2.099	2.110	2.122	2.134	2.148	2.161	2.175	2.190	2.205	2.221	2.238	2.254	2.269	2.285	2.302	2.319	2.336	2.351	2.369	2.384	2.400	2.415	2.430	2.444	2.458	2.471	2.484	2.496	2.508	2.518	2.526	2.535	2.541	2.548	2.551	2.555	2.558	2.559	2.558	2.555	2.552	2.549	2.542	2.535	2.526	2.516	2.506	2.492	2.479	2.464	2.448	2.429	2.410	2.390	2.369	2.346	2.322	2.299	2.275	2.249	2.222	2.195	2.166	2.139	2.111	2.081	2.054	2.024	1.995	1.966	1.938	1.908	1.880	1.852	1.825	1.799	1.771	1.746	1.722	1.698	1.674	1.652	1.631	1.611	1.592	1.575	1.559	1.542	1.526	1.514	1.501	1.491	1.480	1.471	1.465	1.458	1.452	1.448	1.444	1.440	1.438	1.438	1.438	1.438	1.439	1.441	1.442	1.446	1.449	1.452	1.456	1.460	1.464	1.468	1.471	1.476	1.480	1.482	1.486	1.490	1.492	1.494	1.498	1.499	1.500	1.499	1.499	1.498	1.496	1.494	1.491	1.489	1.485	1.480	1.475	1.470	1.464	1.456	1.449	1.441	1.432	1.424	1.415	1.406	1.398	1.388	1.378	1.368	1.358	1.346	1.335	1.325	1.315	1.304	1.294	1.284	1.275	1.265	1.255	1.246	1.238	1.230	1.222	1.214	1.208	1.202	1.196	1.191	1.186	1.182	1.179	1.176	1.172	1.171	1.170	1.170	1.170	1.171	1.172	1.175	1.178	1.180	1.184	1.189	1.192	1.199	1.205	1.211	1.219	1.226	1.234	1.242	1.252	1.262	1.271	1.281	1.292	1.305	1.315	1.328	1.340	1.351	1.365	1.378	1.390	1.402	1.416	1.429	1.444	1.456	1.470	1.484	1.498	1.511	1.525	1.539	1.552	1.566	1.581	1.595	1.608	1.620	1.634	1.646	1.660	1.672	1.685	1.696	1.708	1.720	1.731	1.742	1.752	1.762	1.772	1.781	1.791	1.800	1.809	1.816	1.822	1.829	1.835	1.841	1.845	1.850	1.854	1.856	1.860	1.861	1.862	1.864	1.862	1.861	1.860	1.858	1.854	1.850	1.845	1.840	1.834	1.828	1.819	1.810	1.801	1.791	1.780	1.768	1.755	1.742	1.729	1.714	1.698	1.681	1.664	1.648	1.629	1.610	1.590	1.569	1.549	1.526	1.504	1.481	1.459	1.435	1.410	1.386	1.361	1.336	1.311	1.286	1.262	1.236	1.211	1.185	1.160	1.135	1.110	1.086	1.061	1.038	1.014	0.991	0.968	0.946	0.925	0.904	0.884	0.865	0.845	0.828	0.811	0.795	0.780	0.765	0.752	0.740	0.729	0.719	0.709	0.701	0.694	0.688	0.682	0.679	0.675	0.672	0.671	0.670	0.670	0.671	0.671	0.674	0.675	0.679	0.682	0.686	0.691	0.696	0.701	0.706	0.712	0.716	0.722	0.728	0.732	0.738	0.740	0.744	0.748	0.751	0.754	0.755	0.755	0.756	0.755	0.754	0.751	0.748	0.742	0.738	0.730	0.722	0.712	0.702	0.691	0.678	0.665	0.649	0.632	0.615	0.596	0.576	0.556	0.534	0.511	0.488	0.462	0.438	0.410	0.382	0.356	0.328	0.298	0.268	0.238	0.206	0.176	0.145	0.114	0.081	0.050	0.019	-0.012	-0.042	-0.074	-0.105	-0.135	-0.165	-0.195	-0.222	-0.251	-0.280	-0.306	-0.331	-0.356	-0.381	-0.406	-0.428	-0.450	-0.470	-0.491	-0.510	-0.528	-0.544	-0.560	-0.575	-0.590	-0.602	-0.614	-0.625	-0.634	-0.642	-0.651	-0.659	-0.664	-0.670	-0.674	-0.679	-0.682	-0.686	-0.688	-0.690	-0.691	-0.691	-0.692	-0.691	-0.691	-0.690	-0.689	-0.688	-0.688	-0.685	-0.682	-0.681	-0.678	-0.675	-0.672	-0.670	-0.668	-0.664	-0.661	-0.659	-0.656	-0.654	-0.650	-0.648	-0.646	-0.644	-0.641	-0.638	-0.636	-0.634	-0.631	-0.630	-0.626	-0.624	-0.622	-0.620	-0.616	-0.615	-0.611	-0.609	-0.606	-0.605	-0.602	-0.599	-0.596	-0.594	-0.590	-0.588	-0.585	-0.582	-0.579	-0.576	-0.572	-0.569	-0.566	-0.562	-0.560	-0.556	-0.554	-0.550	-0.548	-0.545	-0.541	-0.539	-0.536	-0.534	-0.531	-0.529	-0.525	-0.522	-0.521	-0.519	-0.518	-0.515	-0.514	-0.512	-0.510	-0.509	-0.507	-0.507	-0.505	-0.504	-0.504	-0.502	-0.501	-0.501	-0.501	-0.500	-0.500	-0.499	-0.499	-0.498	-0.498	-0.496	-0.496	-0.495	-0.494	-0.494	-0.492	-0.491	-0.490	-0.489	-0.488	-0.486	-0.484	-0.481	-0.480	-0.478	-0.475	-0.472	-0.469	-0.466	-0.464	-0.461	-0.458	-0.455	-0.451	-0.448	-0.444	-0.440	-0.436	-0.432	-0.429	-0.425	-0.420	-0.416	-0.414	-0.410	-0.406	-0.402	-0.400	-0.396	-0.392	-0.391	-0.389	-0.386	-0.384	-0.381	-0.380	-0.378	-0.376	-0.376	-0.375	-0.374	-0.374	-0.374	-0.375	-0.375	-0.375	-0.376	-0.378	-0.380	-0.381	-0.384	-0.386	-0.389	-0.391	-0.395	-0.398	-0.401	-0.406	-0.409	-0.414	-0.416	-0.421	-0.425	-0.430	-0.432	-0.438	-0.440	-0.445	-0.449	-0.451	-0.455	-0.459	-0.462	-0.465	-0.469	-0.471	-0.474	-0.475	-0.479	-0.480	-0.481	-0.482	-0.482	-0.484	-0.484	-0.484	-0.484	-0.482	-0.481	-0.480	-0.479	-0.478	-0.475	-0.472	-0.469	-0.466	-0.462	-0.459	-0.455	-0.451	-0.448	-0.441	-0.436	-0.431	-0.428	-0.421	-0.416	-0.411	-0.405	-0.399	-0.394	-0.388	-0.382	-0.378	-0.371	-0.366	-0.360	-0.355	-0.348	-0.342	-0.338	-0.332	-0.328	-0.322	-0.319	-0.314	-0.309	-0.305	-0.301	-0.299	-0.295	-0.291	-0.289	-0.286	-0.284	-0.281	-0.281	-0.279	-0.278	-0.278	-0.275	-0.276	-0.275	-0.275	-0.276	-0.275	-0.276	-0.276	-0.278	-0.279	-0.280	-0.281	-0.284	-0.285	-0.286	-0.286	-0.289	-0.291	-0.292	-0.294	-0.296	-0.299	-0.300	-0.301	-0.302	-0.304	-0.305	-0.306	-0.308	-0.309	-0.310	-0.310	-0.311	-0.311	-0.311	-0.311	-0.312	-0.311	-0.311	-0.310	-0.310	-0.309	-0.308	-0.306	-0.305	-0.304	-0.302	-0.300	-0.298	-0.295	-0.294	-0.290	-0.288	-0.285	-0.282	-0.280	-0.276	-0.272	-0.269	-0.266	-0.261	-0.259	-0.255	-0.252	-0.249	-0.245	-0.244	-0.240	-0.238	-0.234	-0.232	-0.230	-0.229	-0.228	-0.226	-0.225	-0.224	-0.224	-0.225	-0.225	-0.225	-0.228	-0.229	-0.231	-0.235	-0.239	-0.242	-0.248	-0.251	-0.258	-0.265	-0.272	-0.279	-0.288	-0.298	-0.306	-0.318	-0.328	-0.338	-0.351	-0.362	-0.375	-0.389	-0.404	-0.416	-0.431	-0.446	-0.461	-0.476	-0.490	-0.506	-0.521	-0.538	-0.552	-0.568	-0.584	-0.600	-0.615	-0.629	-0.645	-0.659	-0.672	-0.686	-0.699	-0.711	-0.724	-0.735	-0.746	-0.756	-0.766	-0.775	-0.784	-0.791	-0.799	-0.806	-0.812	-0.818	-0.822	-0.828	-0.831	-0.835	-0.838	-0.840	-0.844	-0.845	-0.846	-0.848	-0.849	-0.850	-0.851	-0.852	-0.854	-0.854	-0.855	-0.856	-0.859	-0.860	-0.862	-0.866	-0.869	-0.872	-0.875	-0.880	-0.884	-0.890	-0.895	-0.902	-0.909	-0.916	-0.925	-0.935	-0.944	-0.954	-0.964	-0.976	-0.988	-1.001	-1.014	-1.028	-1.041	-1.056	-1.071	-1.086	-1.102	-1.119	-1.135	-1.151	-1.169	-1.185	-1.202	-1.220	-1.236	-1.254	-1.272	-1.289	-1.306	-1.325	-1.341	-1.360	-1.378	-1.394	-1.411	-1.428	-1.445	-1.462	-1.479	-1.495	-1.511	-1.528	-1.542	-1.559	-1.575	-1.590	-1.606	-1.621	-1.636	-1.651	-1.668	-1.681	-1.696	-1.712	-1.728	-1.741	-1.756	-1.772	-1.786	-1.801	-1.816	-1.830	-1.845	-1.860	-1.872	-1.888	-1.901	-1.915	-1.929	-1.942	-1.956	-1.969	-1.981	-1.995	-2.006	-2.018	-2.030	-2.041	-2.052	-2.064	-2.075	-2.084	-2.092	-2.102	-2.111	-2.118	-2.125	-2.132	-2.139	-2.144	-2.150	-2.155	-2.159	-2.162	-2.168	-2.169	-2.172	-2.175	-2.178	-2.179	-2.181	-2.182	-2.184	-2.184	-2.185	-2.188	-2.188	-2.189	-2.190	-2.191	-2.192	-2.195	-2.196	-2.199	-2.201	-2.204	-2.208	-2.212	-2.216	-2.221	-2.226	-2.232	-2.239	-2.246	-2.254	-2.262	-2.271	-2.280	-2.291	-2.301	-2.312	-2.325	-2.338	-2.350	-2.362	-2.378	-2.392	-2.406	-2.422	-2.438	-2.452	-2.469	-2.486	-2.501	-2.518	-2.535	-2.551	-2.569	-2.584	-2.601	-2.618	-2.632	-2.648	-2.662	-2.678	-2.691	-2.705	-2.719	-2.732	-2.744	-2.756	-2.766	-2.776	-2.786	-2.795	-2.802	-2.811	-2.818	-2.822	-2.829	-2.831	-2.835	-2.838	-2.839	-2.840	-2.839	-2.838	-2.836	-2.832	-2.830	-2.824	-2.820	-2.814	-2.806	-2.799	-2.790	-2.781	-2.771	-2.760	-2.749	-2.738	-2.725	-2.711	-2.698	-2.682	-2.668	-2.652	-2.636	-2.621	-2.604	-2.586	-2.569	-2.551	-2.534	-2.514	-2.496	-2.478	-2.458	-2.439	-2.420	-2.402	-2.382	-2.364	-2.345	-2.326	-2.308	-2.289	-2.270	-2.251	-2.234	-2.216	-2.198	-2.181	-2.164	-2.146	-2.131	-2.115	-2.100	-2.085	-2.070	-2.056	-2.042	-2.030	-2.018	-2.005	-1.994	-1.984	-1.972	-1.962	-1.954	-1.945	-1.938	-1.930	-1.921	-1.916	-1.910	-1.905	-1.900	-1.896	-1.892	-1.889	-1.886	-1.885	-1.882	-1.881	-1.881	-1.881	-1.881	-1.881	-1.881	-1.882	-1.884	-1.885	-1.888	-1.890	-1.891	-1.894	-1.896	-1.898	-1.900	-1.904	-1.906	-1.909	-1.911	-1.914	-1.916	-1.918	-1.920	-1.922	-1.925	-1.926	-1.928	-1.929	-1.930	-1.930	-1.931	-1.930	-1.931	-1.930	-1.930	-1.929	-1.926	-1.924	-1.922	-1.919	-1.916	-1.914	-1.910	-1.906	-1.901	-1.896	-1.891	-1.886	-1.879	-1.874	-1.868	-1.860	-1.852	-1.845	-1.838	-1.830	-1.820	-1.812	-1.804	-1.795	-1.786	-1.776	-1.768	-1.758	-1.746	-1.738	-1.728	-1.718	-1.708	-1.698	-1.688	-1.678	-1.668	-1.658	-1.648	-1.638	-1.629	-1.619	-1.610	-1.600	-1.591	-1.582	-1.574	-1.565	-1.556	-1.549	-1.540	-1.532	-1.525	-1.516	-1.509	-1.502	-1.495	-1.489	-1.482	-1.476	-1.470	-1.465	-1.460	-1.455	-1.449	-1.444	-1.440	-1.435	-1.430	-1.428	-1.422	-1.418	-1.414	-1.411	-1.406	-1.404	-1.400	-1.396	-1.392	-1.390	-1.386	-1.382	-1.380	-1.378	-1.375	-1.371	-1.369	-1.365	-1.364	-1.360	-1.359	-1.356	-1.352	-1.351	-1.348	-1.345	-1.344	-1.341	-1.340	-1.338	-1.336	-1.335	-1.334	-1.332	-1.331	-1.331	-1.330	-1.330	-1.330	-1.330	-1.330	-1.331	-1.332	-1.334	-1.334	-1.336	-1.339	-1.340	-1.342	-1.346	-1.348	-1.351	-1.354	-1.358	-1.360	-1.365	-1.368	-1.372	-1.378	-1.381	-1.386	-1.390	-1.395	-1.399	-1.402	-1.408	-1.412	-1.416	-1.421	-1.425	-1.429	-1.434	-1.438	-1.441	-1.444	-1.448	-1.451	-1.454	-1.456	-1.459	-1.461	-1.462	-1.465	-1.465	-1.468	-1.468	-1.469	-1.468	-1.469	-1.468	-1.468	-1.466	-1.464	-1.464	-1.461	-1.460	-1.458	-1.455	-1.452	-1.450	-1.446	-1.444	-1.440	-1.438	-1.432	-1.429	-1.424	-1.419	-1.414	-1.409	-1.402	-1.398	-1.391	-1.384	-1.376	-1.370	-1.361	-1.352	-1.345	-1.336	-1.326	-1.316	-1.305	-1.294	-1.282	-1.270	-1.259	-1.245	-1.230	-1.215	-1.199	-1.184	-1.166	-1.149	-1.130	-1.111	-1.090	-1.071	-1.049	-1.028	-1.004	-0.981	-0.956	-0.931	-0.906	-0.881	-0.855	-0.829	-0.802	-0.775	-0.746	-0.719	-0.691	-0.661	-0.634	-0.605	-0.578	-0.549	-0.519	-0.491	-0.464	-0.438	-0.410	-0.382	-0.356	-0.331	-0.306	-0.281	-0.258	-0.235	-0.212	-0.190	-0.170	-0.150	-0.131	-0.114	-0.096	-0.080	-0.065	-0.051	-0.038	-0.025	-0.014	-0.004	0.008	0.015	0.022	0.029	0.035	0.039	0.044	0.046	0.050	0.052	0.052	0.054	0.054	0.052	0.051	0.050	0.049	0.048	0.044	0.041	0.038	0.034	0.030	0.026	0.022	0.019	0.014	0.010	0.006	0.002	-0.001	-0.006	-0.009	-0.012	-0.016	-0.019	-0.022	-0.025	-0.028	-0.030	-0.032	-0.034	-0.035	-0.036	-0.038	-0.038	-0.038	-0.038	-0.038	-0.036	-0.034	-0.032	-0.031	-0.029	-0.028	-0.024	-0.020	-0.016	-0.011	-0.008	-0.001	0.002	0.009	0.015	0.021	0.028	0.035	0.042	0.050	0.058	0.066	0.076	0.085	0.094	0.102	0.111	0.122	0.132	0.142	0.152	0.162	0.174	0.185	0.195	0.206	0.216	0.229	0.239	0.249	0.261	0.270	0.281	0.292	0.302	0.311	0.321	0.330	0.340	0.349	0.358	0.366	0.375	0.382	0.390	0.396	0.404	0.411	0.416	0.422	0.429	0.434	0.438	0.441	0.446	0.450	0.454	0.456	0.459	0.461	0.462	0.465	0.466	0.468	0.468	0.468	0.469	0.469	0.468	0.468	0.465	0.465	0.464	0.461	0.460	0.458	0.454	0.452	0.450	0.446	0.444	0.440	0.438	0.432	0.430	0.425	0.421	0.418	0.414	0.409	0.404	0.399	0.394	0.389	0.384	0.379	0.372	0.369	0.362	0.356	0.351	0.345	0.340	0.335	0.329	0.324	0.318	0.312	0.308	0.302	0.298	0.291	0.288	0.282	0.279	0.274	0.270	0.265	0.261	0.258	0.254	0.250	0.249	0.245	0.242	0.240	0.238	0.234	0.232	0.231	0.230	0.226	0.225	0.225	0.222	0.221	0.220	0.219	0.218	0.216	0.215	0.214	0.211	0.209	0.208	0.204	0.201	0.199	0.194	0.191	0.186	0.182	0.176	0.170	0.165	0.159	0.151	0.144	0.135	0.128	0.118	0.109	0.099	0.089	0.078	0.066	0.054	0.042	0.030	0.016	0.004	-0.010	-0.024	-0.038	-0.051	-0.065	-0.079	-0.092	-0.108	-0.121	-0.135	-0.149	-0.162	-0.175	-0.188	-0.200	-0.212	-0.222	-0.234	-0.245	-0.255	-0.264	-0.272	-0.281	-0.289	-0.295	-0.301	-0.309	-0.312	-0.318	-0.320	-0.324	-0.328	-0.329	-0.331	-0.332	-0.334	-0.332	-0.331	-0.331	-0.330	-0.329	-0.328	-0.326	-0.324	-0.321	-0.320	-0.318	-0.316	-0.314	-0.312	-0.311	-0.310	-0.309	-0.310	-0.309	-0.309	-0.310	-0.311	-0.312	-0.315	-0.318	-0.320	-0.324	-0.328	-0.332	-0.338	-0.342	-0.349	-0.355	-0.362	-0.370	-0.378	-0.386	-0.394	-0.404	-0.411	-0.421	-0.430	-0.440	-0.449	-0.458	-0.468	-0.476	-0.485	-0.494	-0.502	-0.510	-0.518	-0.526	-0.534	-0.539	-0.546	-0.551	-0.556	-0.560	-0.565	-0.568	-0.570	-0.571	-0.574	-0.574	-0.574	-0.572	-0.571	-0.569	-0.566	-0.564	-0.559	-0.555	-0.550	-0.544	-0.538	-0.531	-0.524	-0.516	-0.509	-0.501	-0.492	-0.485	-0.476	-0.468	-0.458	-0.449	-0.440	-0.431	-0.421	-0.411	-0.402	-0.394	-0.385	-0.376	-0.369	-0.360	-0.352	-0.345	-0.339	-0.332	-0.325	-0.320	-0.314	-0.309	-0.304	-0.300	-0.295	-0.291	-0.288	-0.285	-0.281	-0.280	-0.276	-0.275	-0.272	-0.271	-0.270	-0.269	-0.269	-0.268	-0.266	-0.266	-0.266	-0.265	-0.265	-0.266	-0.265	-0.266	-0.265	-0.265	-0.265	-0.265	-0.264	-0.264	-0.262	-0.262	-0.261	-0.260	-0.260	-0.258	-0.258	-0.255	-0.255	-0.252	-0.251	-0.249	-0.248	-0.245	-0.244	-0.241	-0.240	-0.238	-0.235	-0.232	-0.231	-0.229	-0.228	-0.225	-0.224	-0.221	-0.220	-0.219	-0.216	-0.216	-0.214	-0.212	-0.212	-0.211	-0.211	-0.211	-0.211	-0.210	-0.210	-0.210	-0.211	-0.211	-0.211	-0.212	-0.214	-0.215	-0.215	-0.216	-0.218	-0.219	-0.219	-0.220	-0.222	-0.222	-0.224	-0.225	-0.226	-0.228	-0.229	-0.228	-0.229	-0.229	-0.229	-0.229	-0.228	-0.228	-0.226	-0.225	-0.224	-0.222	-0.221	-0.220	-0.218	-0.214	-0.211	-0.208	-0.204	-0.200	-0.196	-0.191	-0.186	-0.182	-0.176	-0.172	-0.168	-0.161	-0.156	-0.150	-0.144	-0.139	-0.132	-0.128	-0.121	-0.115	-0.109	-0.104	-0.098	-0.092	-0.088	-0.084	-0.078	-0.074	-0.069	-0.065	-0.061	-0.056	-0.052	-0.050	-0.048	-0.045	-0.042	-0.040	-0.038	-0.038	-0.036	-0.035	-0.035	-0.034	-0.035	-0.035	-0.036	-0.038	-0.039	-0.040	-0.041	-0.042	-0.045	-0.048	-0.050	-0.051	-0.055	-0.058	-0.060	-0.062	-0.065	-0.069	-0.070	-0.074	-0.075	-0.079	-0.080	-0.082	-0.085	-0.086	-0.088	-0.089	-0.090	-0.090	-0.091	-0.091	-0.090	-0.090	-0.089	-0.088	-0.085	-0.084	-0.081	-0.079	-0.075	-0.071	-0.068	-0.062	-0.059	-0.054	-0.048	-0.042	-0.036	-0.030	-0.022	-0.016	-0.009	-0.001	0.006	0.014	0.021	0.029	0.038	0.046	0.054	0.062	0.070	0.079	0.086	0.094	0.101	0.109	0.116	0.122	0.129	0.134	0.140	0.145	0.149	0.152	0.156	0.159	0.160	0.161	0.162	0.162	0.162	0.160	0.159	0.155	0.152	0.148	0.142	0.136	0.130	0.124	0.115	0.108	0.098	0.088	0.076	0.066	0.055	0.041	0.029	0.015	0.001	-0.012	-0.028	-0.042	-0.058	-0.074	-0.089	-0.105	-0.120	-0.136	-0.151	-0.169	-0.185	-0.199	-0.215	-0.231	-0.246	-0.262	-0.278	-0.292	-0.308	-0.321	-0.336	-0.350	-0.364	-0.376	-0.389	-0.401	-0.414	-0.425	-0.436	-0.448	-0.459	-0.470	-0.479	-0.489	-0.498	-0.507	-0.515	-0.524	-0.531	-0.540	-0.548	-0.556	-0.562	-0.570	-0.576	-0.584	-0.590	-0.598	-0.602	-0.609	-0.616	-0.621	-0.626	-0.634	-0.639	-0.645	-0.651	-0.656	-0.662	-0.668	-0.672	-0.679	-0.684	-0.689	-0.694	-0.698	-0.702	-0.708	-0.711	-0.715	-0.719	-0.722	-0.725	-0.729	-0.730	-0.731	-0.734	-0.734	-0.735	-0.734	-0.734	-0.732	-0.731	-0.729	-0.726	-0.722	-0.719	-0.714	-0.708	-0.701	-0.694	-0.686	-0.678	-0.669	-0.659	-0.649	-0.638	-0.626	-0.614	-0.601	-0.589	-0.575	-0.561	-0.548	-0.532	-0.518	-0.502	-0.488	-0.472	-0.456	-0.441	-0.425	-0.409	-0.394	-0.379	-0.362	-0.348	-0.332	-0.319	-0.305	-0.291	-0.278	-0.266	-0.254	-0.242	-0.231	-0.222	-0.214	-0.205	-0.196	-0.191	-0.184	-0.178	-0.174	-0.171	-0.168	-0.165	-0.164	-0.162	-0.162	-0.164	-0.164	-0.166	-0.169	-0.171	-0.175	-0.178	-0.182	-0.188	-0.192	-0.196	-0.202	-0.208	-0.212	-0.218	-0.222	-0.228	-0.232	-0.238	-0.241	-0.246	-0.250	-0.254	-0.256	-0.259	-0.260	-0.262	-0.262	-0.262	-0.262	-0.261	-0.261	-0.259	-0.255	-0.251	-0.248	-0.242	-0.238	-0.231	-0.225	-0.219	-0.211	-0.202	-0.195	-0.188	-0.178	-0.170	-0.161	-0.152	-0.145	-0.135	-0.128	-0.119	-0.111	-0.104	-0.096	-0.089	-0.082	-0.078	-0.071	-0.066	-0.061	-0.059	-0.055	-0.054	-0.051	-0.052	-0.051	-0.052	-0.055	-0.056	-0.061	-0.065	-0.069	-0.075	-0.081	-0.088	-0.095	-0.104	-0.112	-0.121	-0.130	-0.139	-0.149	-0.159	-0.169	-0.180	-0.190	-0.201	-0.211	-0.222	-0.231	-0.241	-0.251	-0.260	-0.269	-0.276	-0.285	-0.292	-0.299	-0.305	-0.311	-0.316	-0.320	-0.324	-0.325	-0.328	-0.329	-0.329	-0.329	-0.326	-0.324	-0.321	-0.318	-0.312	-0.306	-0.301	-0.295	-0.286	-0.278	-0.269	-0.259	-0.249	-0.238	-0.226	-0.215	-0.201	-0.190	-0.176	-0.162	-0.149	-0.135	-0.120	-0.104	-0.090	-0.075	-0.059	-0.044	-0.028	-0.012	0.004	0.020	0.035	0.051	0.068	0.082	0.098	0.114	0.129	0.145	0.160	0.175	0.189	0.204	0.218	0.232	0.245	0.259	0.272	0.285	0.298	0.311	0.322	0.335	0.348	0.360	0.370	0.382	0.392	0.405	0.415	0.426	0.438	0.450	0.460	0.471	0.481	0.492	0.504	0.514	0.524	0.536	0.546	0.558	0.570	0.581	0.594	0.606	0.619	0.632	0.646	0.661	0.676	0.691	0.708	0.724	0.741	0.760	0.778	0.798	0.819	0.839	0.861	0.884	0.908	0.932	0.960	0.986	1.014	1.044	1.072	1.104	1.135	1.169	1.202	1.238	1.274	1.311	1.349	1.386	1.426	1.466	1.508	1.549	1.591	1.634	1.678	1.722	1.766	1.810	1.856	1.901	1.946	1.992	2.038	2.082	2.128	2.172	2.218	2.260	2.305	2.348	2.389	2.431	2.471	2.511	2.551	2.589	2.626	2.662	2.698	2.730	2.764	2.795	2.825	2.854	2.881	2.908	2.932	2.956	2.979	3.000	3.019	3.038	3.054	3.071	3.086	3.099	3.111	3.125	3.135	3.145	3.154	3.161	3.169	3.175	3.181	3.186	3.191	3.195	3.199	3.202	3.205	3.208	3.210	3.211	3.214	3.215	3.218	3.220	3.220	3.222	3.225	3.226	3.229	3.230	3.232	3.235	3.236	3.239	3.242	3.245	3.248	3.251	3.254	3.256	3.260	3.264	3.265	3.270	3.272	3.275	3.276	3.279	3.280	3.281	3.282	3.282	3.282	3.282	3.280	3.279	3.278	3.274	3.270	3.266	3.260	3.254	3.248	3.240	3.231	3.221	3.210	3.199	3.185	3.171	3.156	3.141	3.125	3.106	3.088	3.068	3.046	3.025	3.002	2.979	2.952	2.926	2.900	2.871	2.844	2.814	2.782	2.751	2.718	2.685	2.651	2.615	2.580	2.544	2.506	2.468	2.429	2.389	2.348	2.308	2.266	2.224	2.180	2.136	2.090	2.045	2.000	1.954	1.906	1.858	1.810	1.760	1.711	1.660	1.610	1.558	1.505	1.454	1.400	1.346	1.292	1.239	1.184	1.128	1.072	1.016	0.959	0.904	0.846	0.789	0.732	0.676	0.618	0.561	0.505	0.448	0.390	0.334	0.278	0.222	0.166	0.111	0.056	0.001	-0.051	-0.104	-0.156	-0.208	-0.258	-0.308	-0.356	-0.404	-0.451	-0.498	-0.541	-0.585	-0.629	-0.670	-0.710	-0.749	-0.788	-0.825	-0.861	-0.896	-0.930	-0.962	-0.994	-1.024	-1.052	-1.081	-1.110	-1.136	-1.162	-1.188	-1.212	-1.236	-1.260	-1.282	-1.305	-1.326	-1.349	-1.371	-1.392	-1.415	-1.438	-1.459	-1.481	-1.505	-1.529	-1.554	-1.578	-1.604	-1.631	-1.659	-1.688	-1.718	-1.749	-1.781	-1.818	-1.852	-1.891	-1.930	-1.972	-2.016	-2.060	-2.108	-2.156	-2.208	-2.261	-2.318	-2.374	-2.435	-2.496	-2.560	-2.626	-2.695	-2.765	-2.839	-2.912	-2.989	-3.068	-3.149	-3.230	-3.314	-3.400	-3.488	-3.576	-3.666	-3.758	-3.851	-3.946	-4.041	-4.136	-4.232	-4.330	-4.428	-4.526	-4.622	-4.721	-4.819	-4.916	-5.014	-5.111	-5.208	-5.302	-5.396	-5.490	-5.581	-5.672	-5.761	-5.848	-5.934	-6.018	-6.098	-6.178	-6.254	-6.328	-6.400	-6.469	-6.535	-6.598	-6.658	-6.715	-6.769	-6.820	-6.868	-6.912	-6.954	-6.990	-7.025	-7.055	-7.082	-7.108	-7.129	-7.146	-7.161	-7.171	-7.179	-7.184	-7.184	-7.182	-7.178	-7.170	-7.160	-7.146	-7.130	-7.112	-7.092	-7.070	-7.044	-7.018	-6.989	-6.959	-6.926	-6.892	-6.858	-6.822	-6.785	-6.746	-6.708	-6.668	-6.626	-6.586	-6.546	-6.505	-6.464	-6.422	-6.381	-6.341	-6.301	-6.261	-6.222	-6.184	-6.146	-6.109	-6.074	-6.038	-6.004	-5.971	-5.939	-5.908	-5.876	-5.848	-5.819	-5.792	-5.765	-5.740	-5.716	-5.692	-5.670	-5.648	-5.626	-5.605	-5.585	-5.565	-5.546	-5.529	-5.510	-5.491	-5.474	-5.455	-5.436	-5.419	-5.400	-5.380	-5.360	-5.340	-5.320	-5.298	-5.275	-5.251	-5.228	-5.201	-5.175	-5.148	-5.119	-5.088	-5.056	-5.024	-4.989	-4.952	-4.915	-4.878	-4.838	-4.795	-4.751	-4.706	-4.660	-4.611	-4.562	-4.510	-4.458	-4.404	-4.348	-4.291	-4.232	-4.172	-4.111	-4.050	-3.986	-3.922	-3.858	-3.791	-3.724	-3.656	-3.588	-3.519	-3.449	-3.378	-3.306	-3.235	-3.164	-3.091	-3.021	-2.949	-2.876	-2.804	-2.730	-2.659	-2.586	-2.515	-2.444	-2.372	-2.301	-2.231	-2.160	-2.091	-2.024	-1.955	-1.888	-1.819	-1.754	-1.688	-1.622	-1.558	-1.494	-1.430	-1.368	-1.305	-1.244	-1.184	-1.125	-1.065	-1.006	-0.950	-0.891	-0.835	-0.780	-0.725	-0.669	-0.615	-0.561	-0.507	-0.455	-0.404	-0.352	-0.300	-0.249	-0.199	-0.150	-0.100	-0.051	-0.002	0.046	0.094	0.141	0.189	0.236	0.282	0.330	0.376	0.422	0.468	0.514	0.559	0.605	0.649	0.692	0.736	0.781	0.825	0.868	0.910	0.952	0.995	1.036	1.078	1.119	1.159	1.199	1.239	1.279	1.318	1.354	1.392	1.429	1.466	1.501	1.538	1.571	1.605	1.639	1.671	1.701	1.734	1.764	1.792	1.822	1.851	1.878	1.905	1.930	1.956	1.980	2.004	2.026	2.047	2.069	2.089	2.109	2.128	2.145	2.162	2.179	2.194	2.208	2.222	2.236	2.249	2.260	2.271	2.282	2.291	2.300	2.309	2.315	2.322	2.329	2.334	2.339	2.344	2.348	2.350	2.354	2.356	2.359	2.360	2.361	2.361	2.361	2.360	2.360	2.360	2.359	2.356	2.355	2.352	2.350	2.348	2.344	2.342	2.339	2.336	2.334	2.331	2.328	2.325	2.322	2.320	2.318	2.315	2.314	2.312	2.310	2.310	2.309	2.308	2.306	2.306	2.306	2.309	2.309	2.310	2.311	2.314	2.318	2.320	2.324	2.328	2.331	2.338	2.341	2.348	2.352	2.360	2.366	2.374	2.382	2.389	2.398	2.406	2.416	2.425	2.434	2.444	2.454	2.465	2.474	2.485	2.495	2.506	2.516	2.528	2.536	2.548	2.558	2.568	2.579	2.589	2.599	2.609	2.618	2.628	2.638	2.646	2.655	2.665	2.674	2.680	2.688	2.696	2.702	2.710	2.716	2.721	2.726	2.732	2.735	2.740	2.745	2.748	2.750	2.754	2.755	2.758	2.759	2.759	2.759	2.758	2.756	2.755	2.752	2.751	2.746	2.744	2.739	2.734	2.729	2.722	2.716	2.709	2.700	2.692	2.682	2.674	2.664	2.652	2.641	2.630	2.618	2.604	2.591	2.576	2.564	2.549	2.534	2.519	2.502	2.488	2.471	2.455	2.440	2.424	2.406	2.390	2.374	2.358	2.340	2.324	2.309	2.292	2.278	2.261	2.246	2.231	2.218	2.204	2.190	2.178	2.165	2.155	2.145	2.136	2.126	2.119	2.111	2.105	2.101	2.096	2.094	2.091	2.090	2.090	2.091	2.094	2.096	2.100	2.106	2.112	2.120	2.129	2.139	2.149	2.160	2.172	2.186	2.200	2.215	2.230	2.246	2.264	2.281	2.299	2.318	2.336	2.356	2.376	2.395	2.415	2.435	2.454	2.474	2.494	2.512	2.531	2.550	2.566	2.584	2.601	2.618	2.632	2.645	2.659	2.671	2.682	2.694	2.702	2.711	2.716	2.722	2.726	2.729	2.730	2.730	2.729	2.725	2.721	2.715	2.708	2.699	2.689	2.678	2.664	2.650	2.634	2.618	2.600	2.580	2.559	2.539	2.515	2.492	2.468	2.442	2.418	2.391	2.362	2.336	2.308	2.279	2.250	2.221	2.192	2.162	2.134	2.105	2.076	2.047	2.020	1.991	1.964	1.938	1.910	1.885	1.860	1.836	1.811	1.789	1.768	1.746	1.726	1.706	1.689	1.671	1.654	1.638	1.624	1.610	1.596	1.584	1.571	1.561	1.551	1.541	1.534	1.525	1.518	1.511	1.505	1.499	1.494	1.488	1.484	1.479	1.475	1.471	1.468	1.464	1.461	1.458	1.454	1.450	1.445	1.442	1.439	1.435	1.430	1.426	1.421	1.416	1.410	1.405	1.399	1.392	1.388	1.380	1.374	1.366	1.359	1.351	1.344	1.336	1.328	1.320	1.311	1.302	1.295	1.288	1.278	1.270	1.261	1.252	1.245	1.236	1.229	1.221	1.214	1.208	1.201	1.194	1.188	1.182	1.176	1.171	1.166	1.162	1.159	1.155	1.152	1.149	1.148	1.146	1.145	1.145	1.145	1.146	1.146	1.148	1.150	1.152	1.156	1.160	1.165	1.169	1.174	1.181	1.188	1.194	1.201	1.209	1.218	1.226	1.235	1.244	1.255	1.265	1.275	1.288	1.299	1.310	1.321	1.334	1.346	1.360	1.374	1.386	1.399	1.412	1.426	1.440	1.454	1.468	1.481	1.495	1.509	1.522	1.536	1.550	1.562	1.575	1.590	1.602	1.615	1.629	1.641	1.654	1.666	1.676	1.689	1.700	1.711	1.721	1.732	1.741	1.751	1.761	1.769	1.779	1.786	1.795	1.801	1.808	1.815	1.820	1.826	1.831	1.836	1.841	1.844	1.846	1.849	1.851	1.854	1.854	1.855	1.855	1.855	1.855	1.854	1.851	1.849	1.845	1.842	1.838	1.834	1.828	1.821	1.816	1.809	1.801	1.792	1.785	1.775	1.765	1.755	1.744	1.732	1.721	1.709	1.695	1.681	1.668	1.654	1.639	1.622	1.608	1.591	1.575	1.556	1.539	1.521	1.502	1.484	1.465	1.446	1.429	1.409	1.390	1.371	1.351	1.331	1.311	1.292	1.272	1.254	1.234	1.215	1.195	1.178	1.160	1.141	1.124	1.106	1.089	1.074	1.058	1.042	1.028	1.014	1.000	0.988	0.976	0.965	0.954	0.944	0.935	0.928	0.919	0.912	0.906	0.901	0.896	0.892	0.890	0.888	0.886	0.884	0.884	0.885	0.885	0.886	0.888	0.890	0.892	0.896	0.899	0.904	0.906	0.910	0.915	0.919	0.924	0.928	0.932	0.936	0.939	0.944	0.946	0.949	0.951	0.954	0.954	0.954	0.954	0.952	0.951	0.948	0.944	0.939	0.932	0.926	0.919	0.910	0.899	0.889	0.876	0.862	0.849	0.834	0.818	0.799	0.780	0.760	0.740	0.718	0.695	0.671	0.648	0.622	0.596	0.570	0.542	0.515	0.486	0.456	0.428	0.398	0.366	0.336	0.306	0.276	0.245	0.215	0.184	0.154	0.124	0.094	0.062	0.034	0.005	-0.024	-0.051	-0.079	-0.106	-0.131	-0.158	-0.181	-0.206	-0.229	-0.251	-0.272	-0.294	-0.314	-0.332	-0.351	-0.369	-0.385	-0.401	-0.416	-0.430	-0.444	-0.456	-0.468	-0.478	-0.489	-0.498	-0.507	-0.515	-0.522	-0.530	-0.536	-0.542	-0.548	-0.552	-0.556	-0.560	-0.564	-0.566	-0.569	-0.571	-0.572	-0.574	-0.575	-0.575	-0.576	-0.575	-0.575	-0.574	-0.572	-0.571	-0.570	-0.568	-0.566	-0.564	-0.561	-0.559	-0.555	-0.551	-0.548	-0.544	-0.540	-0.536	-0.531	-0.526	-0.520	-0.515	-0.510	-0.505	-0.499	-0.492	-0.486	-0.479	-0.474	-0.468	-0.460	-0.452	-0.446	-0.439	-0.431	-0.424	-0.418	-0.409	-0.401	-0.394	-0.386	-0.380	-0.372	-0.366	-0.359	-0.352	-0.344	-0.338	-0.331	-0.325	-0.319	-0.312	-0.306	-0.300	-0.294	-0.289	-0.284	-0.279	-0.275	-0.270	-0.266	-0.261	-0.258	-0.255	-0.250	-0.248	-0.244	-0.242	-0.240	-0.238	-0.235	-0.234	-0.231	-0.230	-0.229	-0.229	-0.228	-0.226	-0.225	-0.225	-0.224	-0.224	-0.224	-0.222	-0.222	-0.224	-0.224	-0.224	-0.225	-0.225	-0.225	-0.226	-0.226	-0.226	-0.228	-0.228	-0.228	-0.229	-0.229	-0.230	-0.230	-0.230	-0.230	-0.231	-0.232	-0.231	-0.231	-0.232	-0.231	-0.232	-0.232	-0.232	-0.232	-0.232	-0.232	-0.232	-0.232	-0.232	-0.234	-0.234	-0.234	-0.235	-0.235	-0.235	-0.236	-0.236	-0.238	-0.238	-0.239	-0.239	-0.241	-0.242	-0.244	-0.245	-0.246	-0.249	-0.250	-0.252	-0.255	-0.258	-0.260	-0.262	-0.266	-0.269	-0.271	-0.275	-0.280	-0.282	-0.286	-0.290	-0.294	-0.296	-0.301	-0.304	-0.308	-0.311	-0.314	-0.318	-0.320	-0.324	-0.326	-0.329	-0.331	-0.332	-0.335	-0.336	-0.336	-0.336	-0.336	-0.335	-0.334	-0.332	-0.330	-0.328	-0.324	-0.320	-0.316	-0.311	-0.305	-0.299	-0.292	-0.285	-0.276	-0.269	-0.260	-0.251	-0.241	-0.231	-0.221	-0.210	-0.200	-0.189	-0.179	-0.166	-0.155	-0.144	-0.132	-0.121	-0.110	-0.100	-0.089	-0.079	-0.069	-0.059	-0.050	-0.041	-0.032	-0.025	-0.018	-0.011	-0.006	-0.001	0.002	0.005	0.008	0.009	0.010	0.010	0.009	0.006	0.002	0.000	-0.005	-0.010	-0.016	-0.024	-0.031	-0.040	-0.050	-0.059	-0.069	-0.080	-0.091	-0.104	-0.116	-0.128	-0.141	-0.154	-0.168	-0.180	-0.194	-0.208	-0.220	-0.232	-0.245	-0.259	-0.270	-0.282	-0.294	-0.305	-0.316	-0.325	-0.335	-0.344	-0.351	-0.359	-0.365	-0.371	-0.376	-0.381	-0.384	-0.388	-0.389	-0.390	-0.390	-0.390	-0.390	-0.389	-0.385	-0.381	-0.378	-0.372	-0.368	-0.361	-0.355	-0.348	-0.340	-0.331	-0.324	-0.314	-0.305	-0.295	-0.285	-0.274	-0.264	-0.254	-0.241	-0.230	-0.220	-0.209	-0.198	-0.186	-0.178	-0.168	-0.156	-0.148	-0.138	-0.130	-0.120	-0.112	-0.106	-0.098	-0.091	-0.086	-0.081	-0.076	-0.072	-0.069	-0.065	-0.065	-0.062	-0.062	-0.064	-0.065	-0.068	-0.070	-0.074	-0.079	-0.085	-0.091	-0.099	-0.106	-0.116	-0.126	-0.136	-0.149	-0.160	-0.172	-0.186	-0.200	-0.215	-0.230	-0.246	-0.262	-0.280	-0.298	-0.315	-0.331	-0.350	-0.369	-0.386	-0.405	-0.424	-0.444	-0.462	-0.481	-0.500	-0.519	-0.538	-0.556	-0.572	-0.591	-0.608	-0.625	-0.640	-0.656	-0.671	-0.686	-0.700	-0.714	-0.728	-0.740	-0.751	-0.762	-0.774	-0.784	-0.794	-0.802	-0.810	-0.819	-0.825	-0.832	-0.839	-0.845	-0.850	-0.856	-0.861	-0.865	-0.870	-0.875	-0.879	-0.882	-0.886	-0.890	-0.895	-0.898	-0.902	-0.906	-0.910	-0.915	-0.920	-0.925	-0.930	-0.935	-0.941	-0.948	-0.954	-0.961	-0.969	-0.978	-0.985	-0.994	-1.002	-1.012	-1.022	-1.034	-1.044	-1.055	-1.068	-1.080	-1.094	-1.106	-1.119	-1.134	-1.148	-1.161	-1.176	-1.191	-1.206	-1.221	-1.238	-1.254	-1.269	-1.286	-1.302	-1.320	-1.336	-1.354	-1.371	-1.388	-1.405	-1.422	-1.439	-1.456	-1.475	-1.491	-1.509	-1.528	-1.544	-1.561	-1.578	-1.595	-1.612	-1.629	-1.646	-1.662	-1.680	-1.696	-1.712	-1.729	-1.745	-1.761	-1.778	-1.794	-1.809	-1.824	-1.839	-1.852	-1.868	-1.882	-1.896	-1.909	-1.922	-1.935	-1.948	-1.959	-1.970	-1.981	-1.991	-2.001	-2.010	-2.020	-2.029	-2.038	-2.046	-2.052	-2.059	-2.066	-2.071	-2.078	-2.082	-2.088	-2.090	-2.094	-2.096	-2.099	-2.101	-2.104	-2.105	-2.105	-2.106	-2.106	-2.108	-2.108	-2.108	-2.108	-2.108	-2.108	-2.108	-2.106	-2.108	-2.108	-2.106	-2.108	-2.109	-2.109	-2.110	-2.111	-2.114	-2.115	-2.118	-2.120	-2.124	-2.129	-2.132	-2.138	-2.142	-2.148	-2.155	-2.160	-2.168	-2.175	-2.184	-2.192	-2.201	-2.210	-2.221	-2.231	-2.241	-2.252	-2.264	-2.276	-2.288	-2.300	-2.312	-2.325	-2.338	-2.351	-2.365	-2.378	-2.390	-2.404	-2.416	-2.429	-2.442	-2.455	-2.466	-2.479	-2.490	-2.501	-2.512	-2.524	-2.534	-2.544	-2.554	-2.561	-2.570	-2.579	-2.586	-2.592	-2.599	-2.605	-2.610	-2.614	-2.619	-2.621	-2.624	-2.626	-2.628	-2.629	-2.628	-2.629	-2.626	-2.624	-2.621	-2.620	-2.616	-2.611	-2.608	-2.601	-2.595	-2.589	-2.581	-2.574	-2.565	-2.555	-2.546	-2.535	-2.526	-2.514	-2.502	-2.491	-2.478	-2.465	-2.451	-2.439	-2.425	-2.410	-2.396	-2.381	-2.364	-2.349	-2.332	-2.316	-2.300	-2.284	-2.266	-2.250	-2.232	-2.216	-2.199	-2.181	-2.164	-2.146	-2.129	-2.111	-2.094	-2.078	-2.060	-2.044	-2.026	-2.010	-1.994	-1.978	-1.961	-1.945	-1.930	-1.916	-1.901	-1.886	-1.874	-1.860	-1.848	-1.835	-1.822	-1.811	-1.801	-1.791	-1.780	-1.771	-1.762	-1.755	-1.746	-1.740	-1.734	-1.726	-1.721	-1.716	-1.712	-1.709	-1.706	-1.702	-1.701	-1.700	-1.699	-1.698	-1.699	-1.699	-1.699	-1.701	-1.702	-1.705	-1.708	-1.710	-1.712	-1.716	-1.719	-1.722	-1.726	-1.730	-1.735	-1.738	-1.742	-1.746	-1.750	-1.755	-1.758	-1.762	-1.765	-1.768	-1.771	-1.775	-1.776	-1.780	-1.781	-1.784	-1.785	-1.785	-1.788	-1.786	-1.788	-1.785	-1.785	-1.784	-1.781	-1.779	-1.775	-1.772	-1.769	-1.765	-1.759	-1.754	-1.749	-1.742	-1.736	-1.730	-1.722	-1.715	-1.706	-1.699	-1.691	-1.682	-1.675	-1.665	-1.655	-1.646	-1.638	-1.628	-1.618	-1.606	-1.596	-1.586	-1.578	-1.566	-1.556	-1.548	-1.536	-1.526	-1.518	-1.508	-1.498	-1.489	-1.479	-1.470	-1.460	-1.451	-1.442	-1.434	-1.425	-1.416	-1.409	-1.402	-1.395	-1.388	-1.380	-1.374	-1.368	-1.361	-1.355	-1.349	-1.344	-1.339	-1.334	-1.328	-1.324	-1.320	-1.316	-1.312	-1.309	-1.305	-1.301	-1.300	-1.296	-1.294	-1.291	-1.290	-1.288	-1.285	-1.284	-1.281	-1.280	-1.279	-1.278	-1.278	-1.275	-1.274	-1.274	-1.272	-1.272	-1.271	-1.271	-1.271	-1.270	-1.270	-1.269	-1.270	-1.269	-1.269	-1.268	-1.269	-1.269	-1.268	-1.269	-1.269	-1.269	-1.270	-1.270	-1.271	-1.271	-1.272	-1.272	-1.274	-1.275	-1.275	-1.276	-1.278	-1.280	-1.280	-1.282	-1.284	-1.285	-1.286	-1.289	-1.291	-1.292	-1.295	-1.298	-1.300	-1.301	-1.304	-1.306	-1.309	-1.311	-1.314	-1.316	-1.319	-1.321	-1.325	-1.328	-1.330	-1.332	-1.334	-1.338	-1.339	-1.340	-1.344	-1.345	-1.346	-1.349	-1.351	-1.352	-1.355	-1.356	-1.356	-1.358	-1.359	-1.359	-1.359	-1.360	-1.360	-1.360	-1.359	-1.359	-1.359	-1.358	-1.356	-1.356	-1.354	-1.352	-1.350	-1.348	-1.346	-1.344	-1.340	-1.338	-1.334	-1.330	-1.325	-1.321	-1.316	-1.311	-1.305	-1.299	-1.292	-1.286	-1.280	-1.272	-1.264	-1.255	-1.246	-1.236	-1.225	-1.215	-1.204	-1.191	-1.179	-1.165	-1.151	-1.136	-1.120	-1.106	-1.088	-1.071	-1.052	-1.032	-1.014	-0.992	-0.971	-0.949	-0.926	-0.904	-0.879	-0.854	-0.830	-0.804	-0.778	-0.751	-0.724	-0.696	-0.669	-0.640	-0.611	-0.582	-0.554	-0.524	-0.495	-0.465	-0.438	-0.408	-0.379	-0.350	-0.321	-0.294	-0.266	-0.239	-0.211	-0.184	-0.159	-0.134	-0.109	-0.085	-0.061	-0.039	-0.018	0.002	0.022	0.040	0.059	0.075	0.091	0.106	0.119	0.132	0.144	0.154	0.165	0.172	0.180	0.186	0.192	0.198	0.202	0.204	0.206	0.209	0.209	0.208	0.208	0.206	0.204	0.201	0.199	0.195	0.190	0.188	0.182	0.176	0.171	0.168	0.161	0.155	0.150	0.144	0.139	0.132	0.126	0.121	0.118	0.112	0.108	0.102	0.100	0.095	0.092	0.090	0.088	0.086	0.084	0.084	0.084	0.082	0.084	0.085	0.088	0.089	0.091	0.094	0.098	0.101	0.106	0.111	0.118	0.122	0.130	0.138	0.145	0.154	0.161	0.170	0.180	0.189	0.200	0.209	0.220	0.230	0.241	0.252	0.264	0.275	0.288	0.299	0.310	0.322	0.335	0.346	0.358	0.370	0.382	0.394	0.406	0.418	0.430	0.440	0.452	0.462	0.474	0.485	0.495	0.504	0.515	0.524	0.534	0.542	0.551	0.560	0.569	0.578	0.585	0.591	0.600	0.606	0.614	0.620	0.626	0.632	0.638	0.645	0.650	0.654	0.660	0.664	0.669	0.672	0.676	0.679	0.682	0.686	0.689	0.691	0.694	0.696	0.698	0.699	0.700	0.700	0.702	0.702	0.702	0.702	0.702	0.702	0.701	0.700	0.699	0.698	0.695	0.692	0.690	0.688	0.684	0.680	0.676	0.672	0.668	0.662	0.658	0.652	0.648	0.641	0.635	0.629	0.621	0.615	0.609	0.601	0.594	0.588	0.579	0.572	0.565	0.558	0.550	0.541	0.535	0.528	0.520	0.514	0.505	0.499	0.491	0.485	0.479	0.471	0.466	0.460	0.454	0.448	0.442	0.438	0.431	0.426	0.421	0.416	0.411	0.409	0.404	0.400	0.395	0.391	0.388	0.384	0.380	0.376	0.372	0.368	0.362	0.358	0.354	0.349	0.344	0.340	0.334	0.328	0.322	0.315	0.310	0.302	0.295	0.289	0.280	0.272	0.264	0.255	0.246	0.236	0.226	0.216	0.206	0.195	0.185	0.174	0.162	0.151	0.139	0.128	0.116	0.104	0.092	0.081	0.070	0.058	0.048	0.035	0.025	0.015	0.004	-0.005	-0.015	-0.025	-0.035	-0.042	-0.051	-0.060	-0.066	-0.074	-0.080	-0.088	-0.092	-0.098	-0.102	-0.106	-0.111	-0.115	-0.118	-0.120	-0.121	-0.125	-0.125	-0.126	-0.128	-0.128	-0.129	-0.129	-0.129	-0.128	-0.128	-0.128	-0.126	-0.126	-0.128	-0.128	-0.126	-0.128	-0.128	-0.128	-0.129	-0.130	-0.130	-0.132	-0.134	-0.136	-0.139	-0.141	-0.144	-0.148	-0.151	-0.154	-0.159	-0.164	-0.169	-0.174	-0.178	-0.182	-0.190	-0.196	-0.202	-0.209	-0.215	-0.221	-0.229	-0.235	-0.242	-0.250	-0.258	-0.264	-0.271	-0.278	-0.285	-0.291	-0.298	-0.304	-0.309	-0.316	-0.321	-0.326	-0.331	-0.336	-0.341	-0.346	-0.350	-0.352	-0.356	-0.359	-0.362	-0.364	-0.366	-0.368	-0.369	-0.370	-0.370	-0.371	-0.370	-0.370	-0.369	-0.369	-0.368	-0.365	-0.364	-0.361	-0.360	-0.358	-0.355	-0.352	-0.349	-0.348	-0.344	-0.341	-0.339	-0.335	-0.332	-0.329	-0.325	-0.322	-0.319	-0.316	-0.312	-0.310	-0.308	-0.305	-0.301	-0.299	-0.296	-0.294	-0.291	-0.289	-0.288	-0.285	-0.282	-0.280	-0.279	-0.278	-0.276	-0.274	-0.272	-0.271	-0.269	-0.268	-0.266	-0.265	-0.265	-0.262	-0.261	-0.259	-0.259	-0.258	-0.255	-0.254	-0.254	-0.251	-0.249	-0.248	-0.245	-0.244	-0.241	-0.240	-0.238	-0.235	-0.232	-0.230	-0.226	-0.225	-0.222	-0.220	-0.218	-0.215	-0.212	-0.210	-0.206	-0.204	-0.201	-0.200	-0.198	-0.195	-0.192	-0.191	-0.189	-0.186	-0.185	-0.184	-0.182	-0.182	-0.181	-0.181	-0.181	-0.181	-0.184	-0.184	-0.185	-0.186	-0.189	-0.191	-0.194	-0.198	-0.200	-0.204	-0.209	-0.212	-0.218	-0.222	-0.229	-0.234	-0.239	-0.245	-0.251	-0.259	-0.265	-0.272	-0.280	-0.288	-0.295	-0.302	-0.310	-0.318	-0.325	-0.332	-0.340	-0.346	-0.354	-0.360	-0.368	-0.374	-0.380	-0.386	-0.391	-0.396	-0.401	-0.405	-0.409	-0.414	-0.416	-0.419	-0.421	-0.422	-0.424	-0.424	-0.425	-0.424	-0.422	-0.422	-0.420	-0.418	-0.415	-0.412	-0.408	-0.404	-0.399	-0.394	-0.389	-0.382	-0.376	-0.371	-0.364	-0.358	-0.350	-0.342	-0.335	-0.328	-0.320	-0.312	-0.304	-0.296	-0.288	-0.281	-0.272	-0.265	-0.258	-0.250	-0.242	-0.235	-0.229	-0.222	-0.214	-0.209	-0.202	-0.196	-0.191	-0.186	-0.181	-0.176	-0.171	-0.168	-0.164	-0.160	-0.156	-0.154	-0.151	-0.149	-0.146	-0.145	-0.144	-0.142	-0.140	-0.140	-0.139	-0.139	-0.138	-0.139	-0.138	-0.139	-0.138	-0.138	-0.139	-0.139	-0.138	-0.138	-0.138	-0.138	-0.136	-0.136	-0.135	-0.134	-0.132	-0.131	-0.130	-0.128	-0.125	-0.122	-0.119	-0.116	-0.111	-0.108	-0.102	-0.099	-0.094	-0.089	-0.082	-0.076	-0.071	-0.064	-0.058	-0.050	-0.042	-0.035	-0.026	-0.019	-0.010	-0.002	0.005	0.015	0.022	0.031	0.040	0.048	0.055	0.062	0.070	0.078	0.085	0.091	0.098	0.104	0.110	0.115	0.120	0.124	0.128	0.130	0.134	0.135	0.139	0.140	0.139	0.140	0.139	0.139	0.136	0.135	0.132	0.129	0.124	0.120	0.115	0.110	0.104	0.098	0.091	0.084	0.076	0.068	0.060	0.052	0.042	0.032	0.025	0.015	0.005	-0.005	-0.014	-0.025	-0.035	-0.045	-0.056	-0.066	-0.076	-0.089	-0.099	-0.109	-0.119	-0.129	-0.140	-0.151	-0.161	-0.171	-0.182	-0.192	-0.201	-0.212	-0.222	-0.231	-0.242	-0.251	-0.261	-0.270	-0.280	-0.290	-0.300	-0.309	-0.319	-0.328	-0.335	-0.345	-0.354	-0.362	-0.371	-0.380	-0.390	-0.398	-0.406	-0.414	-0.422	-0.431	-0.439	-0.446	-0.454	-0.461	-0.468	-0.475	-0.481	-0.488	-0.494	-0.500	-0.505	-0.510	-0.514	-0.518	-0.521	-0.524	-0.526	-0.529	-0.531	-0.531	-0.532	-0.532	-0.532	-0.530	-0.529	-0.525	-0.522	-0.519	-0.514	-0.510	-0.504	-0.496	-0.490	-0.482	-0.472	-0.464	-0.455	-0.445	-0.432	-0.421	-0.411	-0.398	-0.385	-0.374	-0.360	-0.348	-0.332	-0.319	-0.306	-0.291	-0.276	-0.262	-0.249	-0.234	-0.220	-0.206	-0.192	-0.179	-0.166	-0.152	-0.140	-0.129	-0.118	-0.106	-0.095	-0.086	-0.078	-0.069	-0.061	-0.054	-0.048	-0.041	-0.036	-0.031	-0.028	-0.025	-0.022	-0.021	-0.020	-0.020	-0.020	-0.020	-0.021	-0.024	-0.025	-0.028	-0.030	-0.034	-0.036	-0.040	-0.044	-0.046	-0.051	-0.055	-0.059	-0.061	-0.066	-0.070	-0.071	-0.074	-0.076	-0.078	-0.079	-0.080	-0.081	-0.080	-0.080	-0.079	-0.076	-0.072	-0.070	-0.066	-0.060	-0.055	-0.049	-0.042	-0.035	-0.026	-0.019	-0.009	0.001	0.011	0.022	0.032	0.045	0.058	0.069	0.082	0.094	0.106	0.119	0.130	0.144	0.155	0.166	0.178	0.189	0.199	0.209	0.219	0.226	0.235	0.242	0.250	0.254	0.260	0.264	0.268	0.269	0.271	0.270	0.271	0.269	0.266	0.264	0.260	0.255	0.249	0.242	0.235	0.228	0.219	0.210	0.200	0.190	0.179	0.168	0.156	0.145	0.132	0.120	0.109	0.096	0.082	0.071	0.059	0.046	0.035	0.024	0.012	0.002	-0.009	-0.019	-0.029	-0.036	-0.046	-0.054	-0.060	-0.068	-0.072	-0.078	-0.081	-0.085	-0.089	-0.090	-0.091	-0.092	-0.091	-0.091	-0.090	-0.088	-0.085	-0.080	-0.075	-0.070	-0.065	-0.059	-0.051	-0.045	-0.036	-0.028	-0.019	-0.010	0.001	0.010	0.022	0.032	0.045	0.058	0.070	0.082	0.095	0.108	0.121	0.135	0.149	0.162	0.176	0.191	0.205	0.220	0.235	0.250	0.265	0.280	0.294	0.309	0.324	0.339	0.354	0.370	0.384	0.399	0.415	0.429	0.445	0.460	0.475	0.490	0.505	0.520	0.535	0.550	0.565	0.580	0.596	0.610	0.626	0.641	0.658	0.672	0.688	0.704	0.719	0.735	0.751	0.766	0.784	0.799	0.815	0.832	0.850	0.868	0.885	0.904	0.922	0.940	0.960	0.981	1.001	1.021	1.044	1.065	1.088	1.111	1.135	1.159	1.185	1.210	1.238	1.264	1.292	1.321	1.350	1.381	1.411	1.442	1.475	1.508	1.541	1.575	1.610	1.645	1.681	1.718	1.755	1.792	1.831	1.869	1.908	1.946	1.986	2.025	2.066	2.105	2.145	2.185	2.225	2.264	2.304	2.344	2.382	2.420	2.459	2.498	2.534	2.571	2.606	2.642	2.678	2.712	2.745	2.779	2.811	2.842	2.872	2.901	2.930	2.958	2.984	3.010	3.034	3.058	3.080	3.102	3.124	3.144	3.162	3.181	3.199	3.215	3.231	3.246	3.260	3.275	3.288	3.300	3.311	3.322	3.334	3.344	3.354	3.362	3.371	3.380	3.388	3.394	3.402	3.409	3.415	3.420	3.426	3.432	3.436	3.442	3.446	3.451	3.455	3.459	3.462	3.468	3.470	3.474	3.476	3.479	3.481	3.482	3.485	3.488	3.489	3.489	3.490	3.490	3.490	3.490	3.488	3.486	3.485	3.484	3.480	3.478	3.474	3.469	3.464	3.459	3.452	3.446	3.439	3.431	3.422	3.414	3.404	3.394	3.382	3.369	3.356	3.344	3.330	3.315	3.300	3.282	3.266	3.249	3.230	3.211	3.191	3.170	3.149	3.126	3.102	3.079	3.055	3.029	3.002	2.975	2.946	2.918	2.889	2.859	2.828	2.796	2.761	2.728	2.694	2.658	2.621	2.584	2.546	2.506	2.466	2.425	2.385	2.342	2.298	2.252	2.208	2.161	2.114	2.065	2.018	1.968	1.916	1.865	1.812	1.759	1.704	1.650	1.594	1.538	1.481	1.422	1.365	1.305	1.246	1.186	1.126	1.066	1.005	0.944	0.882	0.820	0.759	0.696	0.634	0.571	0.510	0.449	0.388	0.326	0.266	0.206	0.146	0.088	0.029	-0.029	-0.085	-0.141	-0.196	-0.251	-0.305	-0.358	-0.408	-0.459	-0.507	-0.555	-0.602	-0.649	-0.692	-0.736	-0.778	-0.819	-0.859	-0.898	-0.934	-0.970	-1.005	-1.039	-1.071	-1.102	-1.134	-1.164	-1.192	-1.221	-1.248	-1.275	-1.300	-1.326	-1.350	-1.376	-1.400	-1.424	-1.448	-1.472	-1.496	-1.520	-1.545	-1.571	-1.596	-1.622	-1.650	-1.678	-1.706	-1.736	-1.766	-1.799	-1.831	-1.866	-1.902	-1.940	-1.979	-2.021	-2.062	-2.108	-2.154	-2.202	-2.254	-2.306	-2.361	-2.418	-2.476	-2.538	-2.601	-2.665	-2.732	-2.801	-2.874	-2.946	-3.022	-3.099	-3.179	-3.260	-3.342	-3.426	-3.512	-3.600	-3.689	-3.779	-3.870	-3.964	-4.058	-4.151	-4.246	-4.342	-4.439	-4.536	-4.632	-4.730	-4.826	-4.922	-5.019	-5.115	-5.210	-5.305	-5.399	-5.491	-5.582	-5.671	-5.760	-5.846	-5.931	-6.015	-6.096	-6.175	-6.251	-6.326	-6.398	-6.465	-6.532	-6.596	-6.656	-6.714	-6.769	-6.820	-6.869	-6.914	-6.956	-6.995	-7.030	-7.061	-7.090	-7.115	-7.138	-7.156	-7.171	-7.182	-7.192	-7.198	-7.199	-7.199	-7.194	-7.188	-7.176	-7.165	-7.149	-7.131	-7.110	-7.088	-7.062	-7.035	-7.005	-6.975	-6.940	-6.906	-6.870	-6.831	-6.792	-6.754	-6.710	-6.669	-6.626	-6.581	-6.538	-6.494	-6.449	-6.404	-6.360	-6.314	-6.270	-6.226	-6.182	-6.139	-6.096	-6.054	-6.014	-5.972	-5.934	-5.896	-5.859	-5.822	-5.788	-5.754	-5.721	-5.689	-5.659	-5.629	-5.600	-5.574	-5.548	-5.522	-5.499	-5.475	-5.452	-5.430	-5.410	-5.390	-5.371	-5.352	-5.334	-5.316	-5.299	-5.281	-5.264	-5.246	-5.229	-5.211	-5.194	-5.176	-5.158	-5.138	-5.118	-5.098	-5.075	-5.054	-5.029	-5.005	-4.979	-4.951	-4.924	-4.892	-4.862	-4.829	-4.795	-4.760	-4.722	-4.684	-4.642	-4.600	-4.556	-4.510	-4.462	-4.414	-4.362	-4.311	-4.256	-4.200	-4.144	-4.084	-4.025	-3.962	-3.899	-3.835	-3.769	-3.702	-3.635	-3.565	-3.495	-3.424	-3.352	-3.280	-3.206	-3.131	-3.056	-2.980	-2.905	-2.829	-2.752	-2.676	-2.600	-2.522	-2.446	-2.370	-2.294	-2.218	-2.141	-2.066	-1.991	-1.916	-1.842	-1.769	-1.696	-1.624	-1.551	-1.481	-1.410	-1.341	-1.271	-1.202	-1.136	-1.070	-1.004	-0.939	-0.875	-0.811	-0.748	-0.686	-0.625	-0.566	-0.505	-0.446	-0.389	-0.330	-0.272	-0.216	-0.161	-0.106	-0.051	0.004	0.058	0.110	0.164	0.216	0.268	0.320	0.370	0.422	0.474	0.524	0.575	0.624	0.675	0.725	0.775	0.824	0.875	0.924	0.974	1.022	1.071	1.121	1.169	1.219	1.266	1.315	1.364	1.411	1.459	1.506	1.552	1.600	1.645	1.691	1.736	1.781	1.826	1.869	1.912	1.955	1.996	2.038	2.079	2.119	2.158	2.195	2.232	2.269	2.304	2.339	2.371	2.404	2.435	2.465	2.494	2.522	2.548	2.574	2.598	2.620	2.641	2.662	2.681	2.699	2.715	2.730	2.744	2.758	2.769	2.780	2.788	2.796	2.802	2.808	2.812	2.815	2.819	2.820	2.819	2.818	2.816	2.814	2.810	2.806	2.800	2.795	2.790	2.781	2.775	2.768	2.759	2.750	2.740	2.731	2.720	2.711	2.700	2.691	2.680	2.670	2.660	2.650	2.639	2.630	2.620	2.611	2.601	2.594	2.585	2.578	2.570	2.562	2.556	2.551	2.546	2.541	2.536	2.532	2.529	2.528	2.525	2.524	2.524	2.524	2.525	2.526	2.528	2.530	2.534	2.538	2.541	2.546	2.551	2.556	2.564	2.570	2.576	2.584	2.591	2.599	2.608	2.616	2.625	2.634	2.642	2.652	2.661	2.672	2.681	2.691	2.700	2.710	2.720	2.729	2.738	2.746	2.755	2.762	2.771	2.780	2.789	2.796	2.802	2.810	2.816	2.824	2.830	2.835	2.840	2.846	2.851	2.855	2.860	2.864	2.868	2.869	2.872	2.874	2.878	2.879	2.880	2.880	2.881	2.880	2.880	2.880	2.879	2.878	2.878	2.875	2.871	2.869	2.866	2.864	2.859	2.854	2.850	2.845	2.840	2.834	2.828	2.821	2.814	2.808	2.799	2.791	2.782	2.774	2.764	2.755	2.745	2.734	2.722	2.712	2.701	2.690	2.678	2.665	2.652	2.640	2.626	2.614	2.601	2.588	2.575	2.561	2.548	2.535	2.520	2.508	2.494	2.481	2.468	2.455	2.442	2.430	2.418	2.406	2.396	2.385	2.375	2.365	2.356	2.348	2.340	2.332	2.326	2.322	2.316	2.312	2.310	2.308	2.305	2.305	2.305	2.306	2.309	2.311	2.314	2.320	2.325	2.331	2.339	2.346	2.356	2.365	2.376	2.388	2.399	2.411	2.424	2.439	2.451	2.466	2.480	2.495	2.511	2.528	2.542	2.559	2.574	2.590	2.605	2.620	2.636	2.650	2.664	2.678	2.691	2.704	2.715	2.726	2.735	2.746	2.754	2.760	2.768	2.772	2.775	2.779	2.780	2.780	2.780	2.776	2.772	2.768	2.761	2.752	2.744	2.734	2.721	2.708	2.694	2.678	2.661	2.644	2.624	2.602	2.582	2.560	2.536	2.512	2.488	2.462	2.436	2.409	2.381	2.354	2.325	2.298	2.269	2.240	2.212	2.184	2.155	2.128	2.099	2.071	2.045	2.019	1.992	1.968	1.942	1.920	1.895	1.875	1.852	1.832	1.812	1.795	1.778	1.761	1.746	1.732	1.719	1.706	1.695	1.685	1.675	1.666	1.659	1.652	1.645	1.640	1.635	1.631	1.628	1.624	1.621	1.619	1.616	1.615	1.614	1.612	1.612	1.611	1.610	1.610	1.609	1.609	1.606	1.606	1.605	1.602	1.601	1.598	1.596	1.592	1.588	1.585	1.580	1.575	1.570	1.565	1.559	1.552	1.544	1.538	1.530	1.521	1.514	1.504	1.496	1.486	1.476	1.466	1.456	1.445	1.436	1.425	1.415	1.404	1.392	1.382	1.371	1.361	1.351	1.341	1.331	1.322	1.312	1.304	1.294	1.286	1.279	1.271	1.262	1.256	1.250	1.245	1.239	1.232	1.229	1.226	1.221	1.219	1.218	1.215	1.214	1.214	1.215	1.215	1.216	1.218	1.221	1.225	1.229	1.234	1.238	1.245	1.250	1.258	1.265	1.274	1.282	1.291	1.301	1.311	1.322	1.334	1.346	1.358	1.371	1.384	1.398	1.411	1.425	1.440	1.454	1.469	1.484	1.499	1.514	1.530	1.544	1.560	1.574	1.590	1.605	1.619	1.635	1.649	1.662	1.678	1.691	1.705	1.719	1.731	1.742	1.755	1.768	1.778	1.789	1.799	1.809	1.818	1.828	1.835	1.844	1.851	1.856	1.862	1.869	1.874	1.879	1.884	1.888	1.891	1.892	1.895	1.896	1.899	1.899	1.899	1.899	1.899	1.898	1.896	1.895	1.892	1.890	1.888	1.884	1.881	1.876	1.871	1.866	1.861	1.855	1.850	1.844	1.836	1.830	1.822	1.815	1.806	1.799	1.789	1.780	1.770	1.760	1.749	1.739	1.728	1.716	1.704	1.691	1.678	1.665	1.650	1.636	1.622	1.608	1.591	1.576	1.561	1.545	1.528	1.511	1.495	1.478	1.461	1.444	1.426	1.408	1.390	1.371	1.354	1.338	1.319	1.301	1.284	1.266	1.250	1.234	1.218	1.201	1.186	1.172	1.158	1.142	1.129	1.116	1.105	1.094	1.082	1.072	1.064	1.054	1.046	1.040	1.032	1.028	1.022	1.019	1.016	1.012	1.011	1.009	1.009	1.009	1.010	1.010	1.011	1.012	1.016	1.019	1.021	1.025	1.029	1.032	1.036	1.040	1.045	1.049	1.051	1.056	1.059	1.062	1.065	1.068	1.070	1.071	1.071	1.071	1.070	1.069	1.068	1.062	1.060	1.055	1.049	1.042	1.034	1.025	1.015	1.004	0.991	0.979	0.965	0.949	0.934	0.915	0.898	0.879	0.858	0.836	0.815	0.792	0.769	0.745	0.720	0.694	0.668	0.640	0.612	0.584	0.556	0.528	0.498	0.469	0.439	0.409	0.380	0.350	0.321	0.291	0.261	0.232	0.202	0.175	0.146	0.118	0.091	0.064	0.038	0.012	-0.014	-0.038	-0.062	-0.086	-0.108	-0.130	-0.151	-0.172	-0.191	-0.209	-0.229	-0.245	-0.261	-0.278	-0.291	-0.306	-0.319	-0.330	-0.341	-0.352	-0.364	-0.374	-0.381	-0.390	-0.398	-0.404	-0.410	-0.415	-0.420	-0.424	-0.428	-0.430	-0.432	-0.435	-0.436	-0.436	-0.436	-0.436	-0.435	-0.434	-0.432	-0.429	-0.428	-0.424	-0.421	-0.418	-0.412	-0.408	-0.402	-0.396	-0.391	-0.385	-0.379	-0.372	-0.366	-0.360	-0.352	-0.345	-0.338	-0.329	-0.321	-0.312	-0.304	-0.295	-0.286	-0.279	-0.270	-0.261	-0.252	-0.244	-0.235	-0.228	-0.219	-0.210	-0.201	-0.192	-0.185	-0.176	-0.169	-0.161	-0.155	-0.149	-0.141	-0.135	-0.129	-0.122	-0.118	-0.112	-0.108	-0.102	-0.099	-0.094	-0.090	-0.088	-0.085	-0.081	-0.080	-0.078	-0.076	-0.075	-0.075	-0.072	-0.072	-0.071	-0.071	-0.072	-0.072	-0.072	-0.074	-0.075	-0.075	-0.078	-0.079	-0.079	-0.081	-0.082	-0.084	-0.085	-0.086	-0.089	-0.090	-0.091	-0.092	-0.094	-0.095	-0.095	-0.096	-0.098	-0.098	-0.098	-0.099	-0.099	-0.099	-0.098	-0.098	-0.098	-0.096	-0.096	-0.095	-0.094	-0.092	-0.090	-0.089	-0.086	-0.084	-0.082	-0.080	-0.079	-0.075	-0.074	-0.071	-0.069	-0.068	-0.065	-0.062	-0.060	-0.059	-0.058	-0.055	-0.054	-0.051	-0.051	-0.049	-0.048	-0.046	-0.046	-0.045	-0.045	-0.045	-0.045	-0.046	-0.045	-0.048	-0.048	-0.049	-0.050	-0.052	-0.055	-0.058	-0.060	-0.062	-0.065	-0.069	-0.072	-0.075	-0.079	-0.082	-0.085	-0.089	-0.092	-0.096	-0.100	-0.104	-0.106	-0.110	-0.112	-0.116	-0.118	-0.120	-0.122	-0.125	-0.128	-0.129	-0.130	-0.131	-0.131	-0.131	-0.130	-0.129	-0.128	-0.126	-0.124	-0.120	-0.116	-0.114	-0.109	-0.104	-0.099	-0.092	-0.086	-0.079	-0.072	-0.065	-0.058	-0.049	-0.041	-0.032	-0.022	-0.014	-0.005	0.004	0.015	0.024	0.034	0.044	0.052	0.064	0.072	0.081	0.090	0.100	0.109	0.116	0.124	0.131	0.139	0.146	0.151	0.158	0.162	0.168	0.172	0.175	0.178	0.180	0.181	0.184	0.185	0.185	0.184	0.182	0.181	0.180	0.176	0.174	0.169	0.165	0.160	0.155	0.149	0.142	0.138	0.130	0.122	0.116	0.109	0.100	0.091	0.084	0.075	0.068	0.059	0.051	0.042	0.032	0.025	0.016	0.008	0.000	-0.008	-0.015	-0.024	-0.030	-0.038	-0.045	-0.051	-0.058	-0.064	-0.069	-0.075	-0.080	-0.085	-0.089	-0.092	-0.098	-0.101	-0.105	-0.109	-0.111	-0.112	-0.116	-0.116	-0.119	-0.120	-0.121	-0.121	-0.121	-0.121	-0.120	-0.119	-0.119	-0.118	-0.115	-0.114	-0.111	-0.109	-0.106	-0.104	-0.100	-0.096	-0.094	-0.090	-0.088	-0.082	-0.079	-0.075	-0.071	-0.068	-0.064	-0.060	-0.056	-0.052	-0.049	-0.045	-0.042	-0.040	-0.036	-0.032	-0.031	-0.028	-0.026	-0.024	-0.022	-0.022	-0.021	-0.021	-0.021	-0.022	-0.025	-0.026	-0.029	-0.032	-0.035	-0.039	-0.044	-0.049	-0.054	-0.060	-0.066	-0.074	-0.081	-0.088	-0.096	-0.105	-0.115	-0.124	-0.135	-0.144	-0.155	-0.166	-0.178	-0.188	-0.200	-0.211	-0.224	-0.236	-0.248	-0.259	-0.271	-0.282	-0.295	-0.305	-0.318	-0.328	-0.338	-0.349	-0.360	-0.370	-0.379	-0.389	-0.398	-0.408	-0.416	-0.425	-0.434	-0.442	-0.449	-0.458	-0.464	-0.472	-0.479	-0.488	-0.494	-0.501	-0.509	-0.515	-0.522	-0.530	-0.539	-0.548	-0.555	-0.564	-0.572	-0.581	-0.590	-0.600	-0.611	-0.622	-0.634	-0.645	-0.659	-0.671	-0.684	-0.698	-0.711	-0.728	-0.742	-0.759	-0.775	-0.792	-0.810	-0.829	-0.848	-0.865	-0.885	-0.904	-0.924	-0.944	-0.964	-0.985	-1.005	-1.026	-1.046	-1.068	-1.089	-1.108	-1.129	-1.150	-1.170	-1.190	-1.210	-1.230	-1.250	-1.270	-1.288	-1.308	-1.326	-1.344	-1.362	-1.381	-1.398	-1.415	-1.432	-1.449	-1.465	-1.481	-1.496	-1.512	-1.528	-1.541	-1.556	-1.571	-1.585	-1.599	-1.612	-1.626	-1.639	-1.652	-1.666	-1.680	-1.692	-1.705	-1.718	-1.730	-1.742	-1.755	-1.768	-1.780	-1.791	-1.802	-1.815	-1.826	-1.836	-1.848	-1.858	-1.868	-1.878	-1.886	-1.896	-1.904	-1.912	-1.921	-1.929	-1.936	-1.944	-1.950	-1.956	-1.962	-1.968	-1.971	-1.978	-1.980	-1.984	-1.986	-1.989	-1.990	-1.992	-1.992	-1.994	-1.994	-1.995	-1.995	-1.994	-1.994	-1.994	-1.992	-1.992	-1.991	-1.989	-1.989	-1.988	-1.988	-1.988	-1.988	-1.988	-1.988	-1.989	-1.990	-1.991	-1.994	-1.996	-1.999	-2.002	-2.006	-2.011	-2.016	-2.022	-2.027	-2.035	-2.041	-2.050	-2.059	-2.068	-2.078	-2.088	-2.099	-2.109	-2.121	-2.134	-2.146	-2.160	-2.172	-2.186	-2.200	-2.215	-2.229	-2.244	-2.259	-2.272	-2.289	-2.302	-2.318	-2.331	-2.348	-2.361	-2.376	-2.389	-2.404	-2.416	-2.429	-2.442	-2.454	-2.466	-2.479	-2.489	-2.500	-2.510	-2.520	-2.529	-2.539	-2.545	-2.554	-2.561	-2.568	-2.574	-2.579	-2.584	-2.588	-2.591	-2.594	-2.595	-2.598	-2.598	-2.599	-2.598	-2.598	-2.595	-2.594	-2.591	-2.588	-2.584	-2.579	-2.574	-2.568	-2.561	-2.554	-2.546	-2.538	-2.529	-2.520	-2.509	-2.499	-2.488	-2.476	-2.464	-2.451	-2.438	-2.424	-2.409	-2.395	-2.379	-2.364	-2.346	-2.330	-2.315	-2.296	-2.280	-2.264	-2.245	-2.228	-2.210	-2.191	-2.174	-2.155	-2.138	-2.118	-2.100	-2.081	-2.064	-2.047	-2.029	-2.013	-1.994	-1.979	-1.961	-1.945	-1.929	-1.915	-1.900	-1.886	-1.871	-1.859	-1.846	-1.835	-1.822	-1.812	-1.801	-1.791	-1.782	-1.774	-1.766	-1.760	-1.752	-1.746	-1.740	-1.736	-1.732	-1.728	-1.725	-1.721	-1.720	-1.719	-1.718	-1.716	-1.716	-1.718	-1.718	-1.718	-1.720	-1.720	-1.721	-1.724	-1.726	-1.729	-1.731	-1.734	-1.738	-1.740	-1.742	-1.745	-1.748	-1.751	-1.752	-1.756	-1.758	-1.759	-1.761	-1.762	-1.765	-1.766	-1.768	-1.769	-1.770	-1.770	-1.769	-1.770	-1.769	-1.768	-1.766	-1.765	-1.762	-1.761	-1.759	-1.756	-1.752	-1.749	-1.745	-1.740	-1.738	-1.731	-1.726	-1.722	-1.718	-1.711	-1.705	-1.700	-1.694	-1.688	-1.681	-1.676	-1.669	-1.662	-1.656	-1.650	-1.642	-1.636	-1.629	-1.622	-1.615	-1.609	-1.601	-1.595	-1.589	-1.582	-1.575	-1.569	-1.561	-1.556	-1.550	-1.544	-1.538	-1.531	-1.526	-1.519	-1.512	-1.508	-1.501	-1.496	-1.490	-1.484	-1.479	-1.474	-1.469	-1.464	-1.458	-1.452	-1.448	-1.442	-1.438	-1.434	-1.429	-1.424	-1.420	-1.416	-1.411	-1.408	-1.404	-1.399	-1.394	-1.391	-1.388	-1.384	-1.379	-1.376	-1.372	-1.370	-1.366	-1.362	-1.360	-1.356	-1.354	-1.351	-1.349	-1.346	-1.344	-1.341	-1.340	-1.338	-1.336	-1.334	-1.331	-1.331	-1.329	-1.328	-1.326	-1.325	-1.325	-1.325	-1.324	-1.324	-1.324	-1.324	-1.322	-1.324	-1.324	-1.325	-1.326	-1.328	-1.329	-1.329	-1.331	-1.332	-1.334	-1.338	-1.339	-1.340	-1.342	-1.345	-1.348	-1.350	-1.351	-1.355	-1.358	-1.361	-1.364	-1.368	-1.371	-1.372	-1.378	-1.380	-1.384	-1.386	-1.389	-1.394	-1.396	-1.400	-1.402	-1.406	-1.409	-1.411	-1.415	-1.418	-1.420	-1.424	-1.426	-1.429	-1.431	-1.432	-1.435	-1.438	-1.439	-1.441	-1.442	-1.444	-1.446	-1.446	-1.448	-1.449	-1.449	-1.449	-1.449	-1.449	-1.449	-1.449	-1.449	-1.448	-1.446	-1.445	-1.444	-1.441	-1.439	-1.436	-1.432	-1.429	-1.425	-1.421	-1.416	-1.410	-1.404	-1.398	-1.390	-1.384	-1.375	-1.368	-1.358	-1.348	-1.338	-1.326	-1.314	-1.302	-1.288	-1.274	-1.259	-1.242	-1.226	-1.209	-1.191	-1.171	-1.151	-1.131	-1.110	-1.088	-1.064	-1.041	-1.015	-0.991	-0.965	-0.938	-0.911	-0.882	-0.854	-0.825	-0.796	-0.765	-0.735	-0.705	-0.674	-0.641	-0.611	-0.579	-0.548	-0.515	-0.484	-0.451	-0.419	-0.388	-0.358	-0.326	-0.296	-0.265	-0.236	-0.206	-0.178	-0.150	-0.122	-0.095	-0.070	-0.044	-0.019	0.004	0.028	0.049	0.069	0.089	0.108	0.126	0.142	0.158	0.174	0.188	0.199	0.210	0.221	0.231	0.240	0.248	0.254	0.259	0.264	0.269	0.271	0.274	0.275	0.276	0.276	0.276	0.274	0.272	0.270	0.269	0.265	0.261	0.258	0.254	0.250	0.245	0.240	0.235	0.230	0.225	0.221	0.216	0.211	0.208	0.202	0.199	0.195	0.191	0.189	0.186	0.182	0.181	0.179	0.178	0.176	0.176	0.176	0.178	0.179	0.180	0.182	0.185	0.189	0.191	0.195	0.199	0.205	0.210	0.218	0.224	0.231	0.240	0.248	0.256	0.266	0.276	0.286	0.296	0.306	0.319	0.330	0.341	0.352	0.365	0.379	0.391	0.404	0.416	0.431	0.444	0.458	0.471	0.485	0.498	0.512	0.525	0.539	0.552	0.565	0.579	0.591	0.605	0.618	0.629	0.641	0.652	0.664	0.675	0.685	0.696	0.706	0.716	0.726	0.735	0.744	0.752	0.761	0.770	0.778	0.785	0.791	0.798	0.802	0.809	0.814	0.819	0.824	0.828	0.831	0.835	0.838	0.841	0.842	0.844	0.846	0.848	0.849	0.849	0.849	0.849	0.848	0.846	0.846	0.845	0.842	0.841	0.839	0.835	0.832	0.830	0.826	0.821	0.818	0.814	0.809	0.804	0.798	0.792	0.786	0.781	0.774	0.768	0.761	0.752	0.745	0.738	0.731	0.722	0.714	0.706	0.698	0.689	0.681	0.672	0.664	0.655	0.648	0.638	0.630	0.620	0.612	0.604	0.596	0.586	0.579	0.570	0.562	0.555	0.548	0.539	0.531	0.524	0.516	0.510	0.501	0.495	0.488	0.481	0.474	0.466	0.459	0.452	0.445	0.439	0.432	0.426	0.420	0.414	0.408	0.400	0.394	0.388	0.381	0.374	0.366	0.360	0.352	0.344	0.336	0.329	0.320	0.312	0.304	0.295	0.286	0.276	0.268	0.258	0.249	0.238	0.228	0.218	0.206	0.196	0.185	0.175	0.164	0.152	0.141	0.131	0.119	0.109	0.098	0.088	0.076	0.066	0.056	0.046	0.038	0.028	0.019	0.010	0.001	-0.006	-0.014	-0.020	-0.026	-0.032	-0.038	-0.044	-0.049	-0.051	-0.056	-0.060	-0.062	-0.066	-0.068	-0.069	-0.071	-0.071	-0.071	-0.072	-0.072	-0.071	-0.072	-0.071	-0.070	-0.069	-0.068	-0.066	-0.064	-0.062	-0.061	-0.060	-0.060	-0.059	-0.059	-0.058	-0.056	-0.058	-0.059	-0.060	-0.061	-0.062	-0.064	-0.068	-0.070	-0.072	-0.076	-0.081	-0.085	-0.090	-0.095	-0.101	-0.108	-0.114	-0.120	-0.128	-0.136	-0.144	-0.151	-0.160	-0.169	-0.178	-0.186	-0.196	-0.205	-0.215	-0.224	-0.234	-0.242	-0.251	-0.261	-0.270	-0.279	-0.288	-0.296	-0.304	-0.312	-0.320	-0.326	-0.334	-0.340	-0.346	-0.352	-0.358	-0.364	-0.369	-0.372	-0.376	-0.380	-0.384	-0.386	-0.388	-0.390	-0.391	-0.392	-0.394	-0.394	-0.395	-0.395	-0.395	-0.394	-0.394	-0.392	-0.391	-0.390	-0.388	-0.386	-0.384	-0.382	-0.380	-0.379	-0.376	-0.374	-0.370	-0.369	-0.365	-0.362	-0.360	-0.358	-0.354	-0.351	-0.350	-0.346	-0.344	-0.341	-0.339	-0.335	-0.334	-0.330	-0.328	-0.325	-0.324	-0.320	-0.319	-0.315	-0.314	-0.311	-0.309	-0.306	-0.304	-0.301	-0.298	-0.296	-0.292	-0.290	-0.288	-0.284	-0.281	-0.278	-0.275	-0.272	-0.269	-0.266	-0.262	-0.260	-0.255	-0.252	-0.249	-0.244	-0.241	-0.238	-0.232	-0.229	-0.225	-0.221	-0.219	-0.214	-0.210	-0.208	-0.204	-0.200	-0.198	-0.194	-0.190	-0.188	-0.185	-0.182	-0.180	-0.178	-0.175	-0.174	-0.171	-0.170	-0.169	-0.168	-0.168	-0.166	-0.166	-0.166	-0.166	-0.166	-0.168	-0.169	-0.170	-0.171	-0.174	-0.175	-0.178	-0.181	-0.184	-0.188	-0.190	-0.194	-0.198	-0.201	-0.206	-0.210	-0.214	-0.219	-0.224	-0.228	-0.232	-0.236	-0.240	-0.245	-0.250	-0.254	-0.258	-0.261	-0.265	-0.268	-0.270	-0.274	-0.276	-0.279	-0.279	-0.281	-0.282	-0.282	-0.282	-0.282	-0.281	-0.279	-0.278	-0.275	-0.272	-0.269	-0.266	-0.261	-0.256	-0.251	-0.245	-0.240	-0.232	-0.226	-0.219	-0.211	-0.202	-0.195	-0.186	-0.178	-0.169	-0.159	-0.149	-0.140	-0.131	-0.121	-0.114	-0.104	-0.094	-0.085	-0.076	-0.066	-0.059	-0.050	-0.042	-0.035	-0.026	-0.019	-0.012	-0.005	0.000	0.006	0.010	0.016	0.020	0.024	0.026	0.030	0.032	0.032	0.035	0.035	0.036	0.035	0.035	0.034	0.031	0.030	0.028	0.025	0.022	0.018	0.014	0.010	0.006	0.001	-0.004	-0.009	-0.014	-0.019	-0.025	-0.030	-0.036	-0.041	-0.046	-0.051	-0.058	-0.062	-0.068	-0.072	-0.078	-0.081	-0.085	-0.090	-0.094	-0.098	-0.100	-0.102	-0.105	-0.106	-0.109	-0.110	-0.110	-0.111	-0.111	-0.111	-0.111	-0.110	-0.110	-0.108	-0.106	-0.105	-0.101	-0.099	-0.096	-0.092	-0.091	-0.086	-0.082	-0.079	-0.075	-0.070	-0.065	-0.060	-0.056	-0.051	-0.046	-0.042	-0.038	-0.034	-0.030	-0.025	-0.021	-0.018	-0.014	-0.010	-0.008	-0.004	-0.001	0.001	0.002	0.005	0.008	0.008	0.009	0.009	0.010	0.010	0.010	0.009	0.009	0.006	0.005	0.004	0.001	-0.002	-0.005	-0.008	-0.011	-0.014	-0.019	-0.022	-0.028	-0.032	-0.038	-0.042	-0.048	-0.054	-0.059	-0.065	-0.072	-0.079	-0.085	-0.091	-0.099	-0.106	-0.114	-0.121	-0.129	-0.136	-0.145	-0.152	-0.160	100.000	5.000	2.000	1.000	3.000	0.000	0.000	0.000	0.000	0.000	0.000	0.000	0.000	0.000	0.000	0.000	0.000	0.000	3.734	3.735	3.738	3.739	3.741	3.745	3.748	3.751	3.754	3.758	3.761	3.765	3.771	3.775	3.781	3.786	3.792	3.799	3.806	3.812	3.820	3.829	3.836	3.845	3.854	3.862	3.872	3.881	3.891	3.902	3.912	3.924	3.934	3.945	3.955	3.966	3.978	3.989	3.999	4.009	4.019	4.029	4.039	4.048	4.056	4.066	4.072	4.081	4.089	4.095	4.101	4.106	4.111	4.115	4.119	4.120	4.122	4.122	4.122	4.121	4.119	4.116	4.112	4.106	4.099	4.091	4.082	4.074	4.062	4.050	4.037	4.022	4.008	3.991	3.974	3.955	3.935	3.915	3.894	3.871	3.848	3.824	3.798	3.772	3.745	3.718	3.691	3.662	3.634	3.604	3.575	3.545	3.515	3.484	3.454	3.424	3.394	3.365	3.334	3.305	3.276	3.248	3.219	3.192	3.165	3.139	3.112	3.089	3.065	3.042	3.020	3.000	2.980	2.961	2.944	2.925	2.910	2.895	2.881	2.869	2.858	2.846	2.838	2.829	2.820	2.814	2.808	2.801	2.798	2.794	2.791	2.788	2.786	2.785	2.784	2.782	2.782	2.782	2.782	2.782	2.782	2.782	2.782	2.781	2.781	2.781	2.779	2.778	2.776	2.772	2.770	2.766	2.762	2.758	2.752	2.746	2.740	2.732	2.724	2.715	2.706	2.696	2.685	2.674	2.662	2.650	2.638	2.625	2.611	2.596	2.582	2.568	2.554	2.538	2.522	2.508	2.492	2.478	2.462	2.448	2.434	2.419	2.405	2.391	2.379	2.366	2.355	2.344	2.332	2.322	2.314	2.305	2.298	2.291	2.285	2.279	2.276	2.272	2.269	2.269	2.268	2.268	2.269	2.270	2.274	2.276	2.281	2.286	2.292	2.299	2.306	2.315	2.322	2.332	2.342	2.354	2.364	2.375	2.388	2.399	2.411	2.424	2.436	2.449	2.461	2.474	2.486	2.500	2.512	2.525	2.536	2.548	2.560	2.571	2.582	2.592	2.602	2.612	2.621	2.631	2.639	2.646	2.655	2.661	2.669	2.675	2.680	2.685	2.689	2.692	2.696	2.699	2.700	2.702	2.705	2.705	2.706	2.705	2.705	2.704	2.702	2.701	2.699	2.698	2.695	2.692	2.690	2.686	2.684	2.680	2.675	2.671	2.668	2.664	2.658	2.654	2.649	2.644	2.640	2.634	2.630	2.624	2.619	2.614	2.609	2.602	2.596	2.591	2.586	2.580	2.572	2.568	2.561	2.554	2.548	2.541	2.534	2.528	2.520	2.512	2.505	2.496	2.488	2.480	2.470	2.461	2.451	2.442	2.431	2.421	2.410	2.398	2.388	2.374	2.361	2.349	2.336	2.322	2.309	2.295	2.281	2.268	2.252	2.236	2.221	2.208	2.192	2.176	2.160	2.145	2.130	2.114	2.099	2.084	2.069	2.054	2.039	2.025	2.010	1.996	1.984	1.970	1.959	1.946	1.935	1.924	1.914	1.904	1.895	1.888	1.880	1.872	1.866	1.861	1.855	1.851	1.848	1.844	1.842	1.840	1.839	1.838	1.838	1.839	1.839	1.840	1.841	1.844	1.845	1.849	1.850	1.854	1.856	1.859	1.862	1.865	1.866	1.869	1.870	1.872	1.872	1.872	1.872	1.872	1.870	1.869	1.865	1.861	1.855	1.850	1.842	1.835	1.826	1.815	1.804	1.792	1.779	1.764	1.749	1.731	1.715	1.696	1.676	1.655	1.632	1.610	1.588	1.562	1.538	1.511	1.485	1.459	1.430	1.402	1.375	1.346	1.316	1.289	1.259	1.230	1.201	1.171	1.142	1.115	1.088	1.060	1.032	1.006	0.979	0.954	0.930	0.905	0.882	0.860	0.840	0.820	0.800	0.781	0.764	0.748	0.731	0.716	0.702	0.690	0.679	0.668	0.658	0.648	0.640	0.632	0.626	0.620	0.615	0.611	0.606	0.602	0.600	0.596	0.594	0.591	0.590	0.588	0.586	0.584	0.582	0.581	0.580	0.579	0.578	0.576	0.575	0.572	0.570	0.569	0.568	0.565	0.562	0.560	0.558	0.554	0.551	0.549	0.545	0.541	0.539	0.534	0.531	0.528	0.524	0.520	0.516	0.514	0.510	0.506	0.504	0.500	0.498	0.495	0.492	0.491	0.490	0.488	0.488	0.485	0.486	0.485	0.486	0.486	0.488	0.489	0.490	0.492	0.494	0.496	0.500	0.504	0.506	0.511	0.514	0.519	0.522	0.528	0.532	0.538	0.542	0.548	0.554	0.559	0.564	0.570	0.575	0.580	0.586	0.591	0.598	0.602	0.609	0.614	0.619	0.624	0.629	0.635	0.641	0.646	0.650	0.656	0.662	0.666	0.672	0.678	0.684	0.689	0.694	0.700	0.705	0.710	0.718	0.724	0.730	0.736	0.744	0.750	0.758	0.765	0.772	0.781	0.789	0.798	0.808	0.816	0.826	0.836	0.848	0.858	0.869	0.879	0.891	0.902	0.915	0.926	0.940	0.954	0.966	0.980	0.992	1.006	1.020	1.034	1.049	1.061	1.076	1.089	1.102	1.115	1.130	1.141	1.155	1.168	1.181	1.192	1.205	1.216	1.226	1.238	1.248	1.258	1.266	1.275	1.282	1.289	1.295	1.301	1.306	1.310	1.314	1.316	1.318	1.319	1.319	1.318	1.316	1.312	1.309	1.305	1.300	1.294	1.288	1.279	1.270	1.261	1.251	1.241	1.229	1.216	1.204	1.189	1.175	1.159	1.144	1.129	1.110	1.094	1.076	1.058	1.040	1.021	1.002	0.984	0.965	0.944	0.925	0.906	0.885	0.866	0.848	0.828	0.808	0.788	0.769	0.750	0.731	0.714	0.696	0.678	0.660	0.644	0.628	0.612	0.596	0.582	0.568	0.554	0.540	0.528	0.516	0.504	0.492	0.484	0.474	0.465	0.456	0.449	0.442	0.436	0.431	0.425	0.422	0.418	0.415	0.412	0.411	0.411	0.410	0.410	0.411	0.412	0.415	0.418	0.421	0.425	0.430	0.434	0.440	0.446	0.452	0.459	0.468	0.474	0.482	0.491	0.501	0.510	0.520	0.530	0.541	0.551	0.562	0.575	0.586	0.599	0.610	0.621	0.635	0.648	0.660	0.672	0.686	0.698	0.711	0.724	0.736	0.750	0.762	0.775	0.788	0.801	0.812	0.826	0.838	0.850	0.860	0.872	0.882	0.894	0.904	0.915	0.924	0.934	0.944	0.951	0.961	0.969	0.976	0.984	0.990	0.996	1.002	1.008	1.012	1.016	1.020	1.024	1.026	1.029	1.031	1.032	1.032	1.032	1.030	1.029	1.026	1.022	1.020	1.014	1.009	1.002	0.995	0.986	0.979	0.970	0.960	0.948	0.935	0.922	0.909	0.895	0.879	0.864	0.846	0.828	0.808	0.789	0.769	0.746	0.725	0.701	0.679	0.654	0.630	0.604	0.579	0.552	0.525	0.498	0.471	0.444	0.416	0.388	0.361	0.334	0.306	0.279	0.252	0.226	0.201	0.175	0.151	0.126	0.104	0.080	0.058	0.038	0.019	-0.001	-0.019	-0.035	-0.051	-0.065	-0.079	-0.090	-0.101	-0.111	-0.120	-0.126	-0.134	-0.139	-0.142	-0.146	-0.148	-0.149	-0.150	-0.149	-0.148	-0.146	-0.145	-0.142	-0.139	-0.136	-0.132	-0.130	-0.126	-0.124	-0.121	-0.118	-0.115	-0.114	-0.112	-0.112	-0.114	-0.114	-0.116	-0.120	-0.124	-0.130	-0.136	-0.142	-0.151	-0.161	-0.172	-0.185	-0.198	-0.212	-0.229	-0.245	-0.262	-0.281	-0.301	-0.322	-0.344	-0.366	-0.391	-0.414	-0.439	-0.464	-0.490	-0.515	-0.542	-0.569	-0.594	-0.620	-0.646	-0.672	-0.696	-0.722	-0.748	-0.770	-0.792	-0.815	-0.838	-0.859	-0.879	-0.898	-0.915	-0.932	-0.949	-0.962	-0.978	-0.990	-1.001	-1.012	-1.021	-1.030	-1.039	-1.045	-1.050	-1.055	-1.059	-1.062	-1.065	-1.066	-1.068	-1.069	-1.069	-1.068	-1.066	-1.066	-1.065	-1.064	-1.061	-1.059	-1.058	-1.055	-1.054	-1.051	-1.050	-1.049	-1.048	-1.046	-1.045	-1.044	-1.044	-1.042	-1.044	-1.042	-1.044	-1.045	-1.046	-1.048	-1.050	-1.052	-1.055	-1.058	-1.060	-1.064	-1.066	-1.070	-1.074	-1.076	-1.080	-1.084	-1.088	-1.090	-1.094	-1.098	-1.100	-1.104	-1.106	-1.110	-1.114	-1.116	-1.120	-1.122	-1.125	-1.128	-1.130	-1.134	-1.136	-1.139	-1.141	-1.144	-1.146	-1.149	-1.152	-1.154	-1.158	-1.160	-1.164	-1.166	-1.170	-1.172	-1.176	-1.180	-1.185	-1.189	-1.192	-1.198	-1.202	-1.208	-1.212	-1.218	-1.222	-1.229	-1.234	-1.241	-1.248	-1.254	-1.260	-1.268	-1.274	-1.280	-1.288	-1.295	-1.301	-1.309	-1.316	-1.324	-1.330	-1.338	-1.344	-1.350	-1.356	-1.362	-1.368	-1.375	-1.380	-1.385	-1.390	-1.395	-1.399	-1.404	-1.408	-1.410	-1.414	-1.418	-1.419	-1.421	-1.424	-1.424	-1.425	-1.426	-1.428	-1.426	-1.426	-1.426	-1.424	-1.422	-1.420	-1.419	-1.415	-1.412	-1.409	-1.405	-1.401	-1.398	-1.392	-1.388	-1.381	-1.376	-1.369	-1.362	-1.355	-1.348	-1.340	-1.332	-1.322	-1.315	-1.306	-1.295	-1.285	-1.276	-1.265	-1.255	-1.242	-1.231	-1.220	-1.208	-1.195	-1.181	-1.169	-1.155	-1.141	-1.128	-1.114	-1.101	-1.086	-1.071	-1.056	-1.042	-1.028	-1.012	-0.998	-0.982	-0.968	-0.954	-0.939	-0.924	-0.911	-0.896	-0.881	-0.869	-0.856	-0.842	-0.830	-0.819	-0.806	-0.795	-0.784	-0.774	-0.764	-0.754	-0.745	-0.736	-0.729	-0.721	-0.714	-0.709	-0.702	-0.698	-0.694	-0.689	-0.685	-0.682	-0.680	-0.679	-0.676	-0.676	-0.676	-0.676	-0.678	-0.678	-0.679	-0.680	-0.681	-0.684	-0.686	-0.689	-0.691	-0.694	-0.696	-0.698	-0.700	-0.702	-0.705	-0.708	-0.710	-0.711	-0.714	-0.715	-0.716	-0.718	-0.718	-0.718	-0.718	-0.716	-0.715	-0.714	-0.711	-0.710	-0.706	-0.702	-0.699	-0.696	-0.691	-0.686	-0.681	-0.675	-0.669	-0.662	-0.656	-0.649	-0.641	-0.632	-0.624	-0.616	-0.608	-0.598	-0.589	-0.580	-0.569	-0.560	-0.550	-0.539	-0.530	-0.520	-0.510	-0.500	-0.490	-0.479	-0.470	-0.460	-0.450	-0.440	-0.430	-0.422	-0.412	-0.402	-0.395	-0.388	-0.378	-0.370	-0.362	-0.356	-0.350	-0.342	-0.336	-0.330	-0.325	-0.320	-0.315	-0.311	-0.306	-0.302	-0.299	-0.295	-0.292	-0.290	-0.288	-0.286	-0.285	-0.284	-0.282	-0.282	-0.282	-0.284	-0.284	-0.285	-0.286	-0.288	-0.290	-0.291	-0.295	-0.298	-0.300	-0.304	-0.308	-0.310	-0.315	-0.319	-0.322	-0.326	-0.332	-0.336	-0.341	-0.348	-0.352	-0.358	-0.362	-0.369	-0.375	-0.380	-0.386	-0.394	-0.400	-0.406	-0.414	-0.421	-0.428	-0.434	-0.442	-0.449	-0.456	-0.465	-0.472	-0.481	-0.489	-0.498	-0.506	-0.515	-0.525	-0.535	-0.545	-0.556	-0.566	-0.576	-0.588	-0.599	-0.610	-0.622	-0.635	-0.646	-0.660	-0.672	-0.686	-0.700	-0.714	-0.728	-0.741	-0.756	-0.771	-0.786	-0.800	-0.816	-0.831	-0.846	-0.860	-0.876	-0.891	-0.906	-0.921	-0.936	-0.951	-0.966	-0.980	-0.994	-1.008	-1.021	-1.034	-1.048	-1.060	-1.072	-1.082	-1.095	-1.105	-1.115	-1.124	-1.132	-1.141	-1.149	-1.156	-1.162	-1.169	-1.174	-1.178	-1.182	-1.185	-1.188	-1.191	-1.191	-1.192	-1.194	-1.192	-1.192	-1.190	-1.188	-1.185	-1.181	-1.179	-1.175	-1.169	-1.164	-1.158	-1.151	-1.144	-1.136	-1.129	-1.120	-1.111	-1.101	-1.091	-1.081	-1.070	-1.060	-1.049	-1.038	-1.024	-1.011	-0.999	-0.986	-0.972	-0.959	-0.944	-0.929	-0.914	-0.898	-0.882	-0.868	-0.850	-0.834	-0.818	-0.799	-0.781	-0.764	-0.746	-0.729	-0.710	-0.692	-0.674	-0.656	-0.639	-0.620	-0.602	-0.584	-0.566	-0.548	-0.530	-0.512	-0.496	-0.479	-0.462	-0.445	-0.429	-0.412	-0.399	-0.384	-0.369	-0.355	-0.341	-0.328	-0.315	-0.302	-0.292	-0.281	-0.270	-0.261	-0.250	-0.242	-0.232	-0.225	-0.218	-0.210	-0.204	-0.198	-0.191	-0.185	-0.180	-0.175	-0.170	-0.166	-0.161	-0.158	-0.154	-0.150	-0.146	-0.144	-0.139	-0.135	-0.131	-0.128	-0.124	-0.120	-0.115	-0.111	-0.108	-0.102	-0.096	-0.092	-0.086	-0.080	-0.075	-0.069	-0.061	-0.055	-0.048	-0.040	-0.031	-0.024	-0.015	-0.009	0.001	0.010	0.019	0.028	0.038	0.046	0.055	0.065	0.075	0.084	0.094	0.104	0.114	0.122	0.131	0.141	0.150	0.159	0.168	0.175	0.184	0.192	0.199	0.208	0.214	0.221	0.228	0.235	0.240	0.246	0.251	0.258	0.261	0.266	0.271	0.275	0.279	0.282	0.285	0.289	0.291	0.295	0.296	0.299	0.300	0.301	0.302	0.304	0.304	0.305	0.306	0.306	0.306	0.305	0.305	0.305	0.304	0.304	0.302	0.301	0.300	0.299	0.298	0.296	0.295	0.292	0.291	0.289	0.288	0.285	0.284	0.282	0.281	0.280	0.278	0.276	0.275	0.274	0.272	0.271	0.271	0.270	0.270	0.269	0.269	0.269	0.269	0.269	0.270	0.271	0.272	0.274	0.275	0.278	0.280	0.281	0.285	0.288	0.290	0.295	0.298	0.302	0.306	0.311	0.315	0.319	0.324	0.329	0.334	0.339	0.344	0.349	0.355	0.359	0.364	0.368	0.372	0.376	0.380	0.382	0.386	0.389	0.391	0.394	0.395	0.396	0.396	0.396	0.396	0.395	0.392	0.391	0.389	0.385	0.381	0.376	0.371	0.364	0.358	0.350	0.341	0.331	0.322	0.311	0.301	0.289	0.276	0.264	0.250	0.236	0.221	0.205	0.189	0.171	0.155	0.136	0.118	0.098	0.079	0.059	0.039	0.018	-0.005	-0.025	-0.049	-0.070	-0.094	-0.116	-0.140	-0.164	-0.188	-0.212	-0.238	-0.262	-0.289	-0.314	-0.340	-0.365	-0.391	-0.418	-0.445	-0.471	-0.498	-0.524	-0.551	-0.578	-0.604	-0.630	-0.658	-0.682	-0.709	-0.735	-0.760	-0.785	-0.810	-0.834	-0.859	-0.882	-0.905	-0.928	-0.950	-0.971	-0.991	-1.010	-1.030	-1.046	-1.065	-1.080	-1.096	-1.110	-1.122	-1.135	-1.146	-1.156	-1.165	-1.171	-1.178	-1.182	-1.186	-1.189	-1.190	-1.190	-1.189	-1.186	-1.182	-1.178	-1.172	-1.165	-1.156	-1.146	-1.138	-1.126	-1.112	-1.100	-1.086	-1.071	-1.056	-1.040	-1.024	-1.008	-0.991	-0.974	-0.955	-0.938	-0.919	-0.901	-0.884	-0.866	-0.849	-0.831	-0.815	-0.798	-0.781	-0.766	-0.749	-0.735	-0.720	-0.708	-0.695	-0.682	-0.670	-0.660	-0.650	-0.640	-0.632	-0.624	-0.616	-0.610	-0.602	-0.599	-0.592	-0.589	-0.586	-0.582	-0.580	-0.578	-0.575	-0.574	-0.572	-0.571	-0.570	-0.568	-0.568	-0.566	-0.565	-0.564	-0.562	-0.560	-0.559	-0.556	-0.552	-0.551	-0.548	-0.544	-0.539	-0.534	-0.529	-0.522	-0.518	-0.510	-0.502	-0.495	-0.486	-0.476	-0.466	-0.458	-0.446	-0.435	-0.422	-0.411	-0.399	-0.385	-0.372	-0.359	-0.345	-0.330	-0.316	-0.301	-0.288	-0.271	-0.258	-0.242	-0.226	-0.212	-0.198	-0.181	-0.168	-0.152	-0.139	-0.124	-0.110	-0.098	-0.084	-0.072	-0.060	-0.048	-0.036	-0.026	-0.015	-0.005	0.004	0.014	0.022	0.030	0.038	0.045	0.051	0.058	0.064	0.068	0.072	0.078	0.080	0.084	0.085	0.088	0.089	0.090	0.091	0.090	0.090	0.090	0.088	0.086	0.085	0.082	0.080	0.076	0.074	0.070	0.066	0.064	0.059	0.055	0.049	0.045	0.040	0.035	0.029	0.022	0.018	0.011	0.006	0.001	-0.005	-0.010	-0.016	-0.022	-0.026	-0.032	-0.038	-0.042	-0.048	-0.051	-0.055	-0.060	-0.062	-0.066	-0.070	-0.072	-0.075	-0.078	-0.079	-0.080	-0.080	-0.081	-0.081	-0.080	-0.080	-0.079	-0.075	-0.074	-0.070	-0.066	-0.061	-0.058	-0.051	-0.046	-0.039	-0.032	-0.025	-0.018	-0.009	0.001	0.010	0.020	0.030	0.041	0.052	0.064	0.076	0.089	0.101	0.115	0.129	0.142	0.158	0.171	0.185	0.200	0.215	0.230	0.245	0.260	0.275	0.290	0.305	0.320	0.335	0.349	0.362	0.376	0.390	0.402	0.415	0.428	0.440	0.450	0.461	0.471	0.480	0.490	0.499	0.506	0.512	0.519	0.524	0.528	0.531	0.535	0.536	0.539	0.539	0.540	0.539	0.538	0.535	0.532	0.529	0.522	0.519	0.514	0.506	0.499	0.491	0.484	0.474	0.465	0.455	0.445	0.435	0.422	0.411	0.400	0.389	0.376	0.364	0.352	0.340	0.328	0.315	0.302	0.289	0.278	0.266	0.254	0.242	0.231	0.220	0.210	0.200	0.191	0.181	0.171	0.164	0.156	0.150	0.142	0.138	0.131	0.126	0.121	0.119	0.115	0.112	0.109	0.108	0.108	0.106	0.106	0.108	0.108	0.109	0.110	0.112	0.114	0.118	0.119	0.122	0.126	0.129	0.132	0.136	0.139	0.142	0.145	0.149	0.151	0.154	0.156	0.159	0.161	0.161	0.162	0.162	0.162	0.161	0.160	0.158	0.154	0.151	0.146	0.141	0.136	0.130	0.122	0.115	0.106	0.096	0.088	0.076	0.065	0.054	0.041	0.029	0.015	0.001	-0.012	-0.028	-0.042	-0.058	-0.072	-0.088	-0.104	-0.119	-0.134	-0.150	-0.166	-0.180	-0.195	-0.210	-0.224	-0.236	-0.251	-0.262	-0.274	-0.285	-0.295	-0.305	-0.312	-0.321	-0.328	-0.334	-0.339	-0.342	-0.346	-0.349	-0.351	-0.351	-0.350	-0.350	-0.348	-0.345	-0.341	-0.336	-0.332	-0.326	-0.320	-0.314	-0.305	-0.299	-0.290	-0.282	-0.272	-0.264	-0.254	-0.246	-0.236	-0.228	-0.219	-0.210	-0.201	-0.194	-0.186	-0.179	-0.172	-0.165	-0.160	-0.155	-0.151	-0.149	-0.145	-0.142	-0.141	-0.141	-0.142	-0.142	-0.145	-0.148	-0.151	-0.156	-0.160	-0.168	-0.172	-0.180	-0.188	-0.195	-0.205	-0.212	-0.222	-0.232	-0.242	-0.252	-0.262	-0.272	-0.282	-0.292	-0.302	-0.311	-0.322	-0.330	-0.339	-0.346	-0.354	-0.361	-0.368	-0.371	-0.376	-0.379	-0.381	-0.384	-0.384	-0.382	-0.381	-0.378	-0.375	-0.370	-0.365	-0.359	-0.350	-0.341	-0.331	-0.320	-0.309	-0.296	-0.282	-0.268	-0.252	-0.236	-0.220	-0.201	-0.182	-0.164	-0.144	-0.124	-0.104	-0.082	-0.060	-0.040	-0.018	0.004	0.026	0.048	0.070	0.091	0.114	0.135	0.156	0.179	0.199	0.220	0.240	0.261	0.280	0.299	0.318	0.336	0.354	0.371	0.389	0.405	0.420	0.435	0.451	0.465	0.480	0.494	0.506	0.519	0.531	0.544	0.555	0.566	0.576	0.586	0.596	0.608	0.616	0.626	0.635	0.642	0.651	0.660	0.668	0.675	0.682	0.690	0.698	0.705	0.712	0.719	0.725	0.731	0.738	0.742	0.748	0.754	0.758	0.762	0.768	0.770	0.774	0.778	0.780	0.781	0.782	0.784	0.784	0.782	0.781	0.779	0.778	0.772	0.769	0.764	0.758	0.751	0.742	0.736	0.726	0.716	0.705	0.694	0.681	0.668	0.654	0.640	0.622	0.608	0.590	0.571	0.555	0.535	0.515	0.495	0.476	0.455	0.435	0.412	0.391	0.370	0.349	0.328	0.306	0.286	0.265	0.244	0.224	0.204	0.185	0.166	0.148	0.130	0.114	0.098	0.082	0.068	0.052	0.041	0.029	0.019	0.009	0.000	-0.008	-0.014	-0.021	-0.025	-0.029	-0.031	-0.032	-0.034	-0.032	-0.030	-0.029	-0.025	-0.021	-0.016	-0.010	-0.002	0.005	0.014	0.022	0.032	0.042	0.054	0.066	0.078	0.090	0.102	0.115	0.128	0.141	0.155	0.169	0.182	0.198	0.210	0.224	0.238	0.252	0.266	0.279	0.292	0.306	0.319	0.332	0.345	0.356	0.370	0.381	0.394	0.405	0.415	0.426	0.436	0.448	0.458	0.468	0.476	0.486	0.495	0.505	0.515	0.524	0.534	0.544	0.552	0.562	0.572	0.582	0.592	0.602	0.615	0.625	0.636	0.649	0.662	0.676	0.690	0.704	0.718	0.735	0.750	0.768	0.785	0.804	0.824	0.844	0.865	0.888	0.911	0.936	0.960	0.988	1.015	1.042	1.072	1.102	1.134	1.166	1.201	1.235	1.271	1.308	1.345	1.384	1.424	1.465	1.505	1.549	1.591	1.635	1.680	1.725	1.770	1.816	1.864	1.910	1.959	2.005	2.052	2.101	2.150	2.196	2.245	2.292	2.339	2.386	2.431	2.478	2.522	2.566	2.610	2.652	2.694	2.732	2.772	2.809	2.844	2.879	2.911	2.942	2.971	2.999	3.025	3.049	3.070	3.090	3.108	3.125	3.139	3.150	3.160	3.169	3.174	3.176	3.178	3.178	3.174	3.170	3.162	3.154	3.144	3.131	3.118	3.101	3.086	3.068	3.048	3.026	3.005	2.980	2.956	2.931	2.905	2.879	2.851	2.824	2.795	2.766	2.738	2.709	2.679	2.650	2.621	2.591	2.562	2.534	2.506	2.478	2.450	2.422	2.396	2.369	2.344	2.318	2.294	2.270	2.248	2.224	2.201	2.180	2.159	2.138	2.119	2.099	2.079	2.060	2.041	2.022	2.005	1.986	1.970	1.951	1.934	1.915	1.898	1.879	1.859	1.841	1.821	1.802	1.781	1.761	1.740	1.718	1.696	1.675	1.651	1.628	1.602	1.578	1.551	1.524	1.496	1.469	1.440	1.411	1.380	1.350	1.319	1.288	1.256	1.222	1.191	1.159	1.125	1.091	1.058	1.022	0.988	0.954	0.920	0.886	0.851	0.819	0.786	0.754	0.721	0.689	0.658	0.625	0.596	0.566	0.538	0.510	0.482	0.456	0.431	0.406	0.382	0.360	0.339	0.318	0.296	0.278	0.260	0.242	0.228	0.212	0.199	0.185	0.172	0.161	0.151	0.141	0.134	0.125	0.118	0.112	0.106	0.101	0.096	0.092	0.089	0.088	0.085	0.082	0.082	0.082	0.081	0.082	0.082	0.084	0.084	0.085	0.086	0.089	0.090	0.092	0.095	0.098	0.100	0.102	0.105	0.108	0.110	0.112	0.116	0.118	0.120	0.124	0.125	0.129	0.130	0.134	0.135	0.138	0.140	0.141	0.142	0.146	0.148	0.149	0.150	0.151	0.152	0.151	0.154	0.152	0.152	0.152	0.151	0.150	0.149	0.146	0.144	0.141	0.138	0.132	0.129	0.124	0.118	0.110	0.102	0.094	0.086	0.076	0.065	0.052	0.040	0.028	0.014	-0.002	-0.018	-0.035	-0.055	-0.075	-0.095	-0.118	-0.141	-0.166	-0.190	-0.218	-0.245	-0.275	-0.304	-0.335	-0.368	-0.401	-0.436	-0.471	-0.507	-0.545	-0.584	-0.622	-0.664	-0.704	-0.746	-0.789	-0.832	-0.876	-0.920	-0.965	-1.011	-1.058	-1.104	-1.151	-1.198	-1.244	-1.292	-1.339	-1.388	-1.435	-1.481	-1.529	-1.576	-1.621	-1.669	-1.714	-1.760	-1.804	-1.849	-1.892	-1.935	-1.978	-2.019	-2.061	-2.100	-2.139	-2.176	-2.214	-2.250	-2.285	-2.320	-2.351	-2.384	-2.415	-2.444	-2.472	-2.498	-2.524	-2.548	-2.571	-2.592	-2.612	-2.632	-2.650	-2.666	-2.680	-2.696	-2.709	-2.720	-2.730	-2.740	-2.746	-2.754	-2.758	-2.761	-2.765	-2.768	-2.769	-2.769	-2.768	-2.766	-2.764	-2.761	-2.758	-2.754	-2.748	-2.742	-2.738	-2.730	-2.725	-2.716	-2.710	-2.704	-2.696	-2.689	-2.682	-2.676	-2.670	-2.664	-2.658	-2.652	-2.648	-2.644	-2.641	-2.639	-2.636	-2.635	-2.635	-2.636	-2.638	-2.640	-2.644	-2.648	-2.655	-2.661	-2.669	-2.678	-2.688	-2.698	-2.709	-2.722	-2.736	-2.750	-2.766	-2.782	-2.800	-2.819	-2.838	-2.858	-2.879	-2.900	-2.921	-2.944	-2.966	-2.990	-3.015	-3.039	-3.062	-3.086	-3.110	-3.135	-3.160	-3.184	-3.208	-3.231	-3.255	-3.279	-3.301	-3.324	-3.346	-3.368	-3.389	-3.410	-3.429	-3.448	-3.468	-3.484	-3.501	-3.519	-3.534	-3.548	-3.561	-3.574	-3.586	-3.598	-3.609	-3.618	-3.626	-3.634	-3.640	-3.646	-3.652	-3.656	-3.660	-3.662	-3.665	-3.665	-3.666	-3.665	-3.665	-3.662	-3.660	-3.656	-3.651	-3.648	-3.641	-3.635	-3.626	-3.619	-3.610	-3.601	-3.590	-3.579	-3.568	-3.555	-3.541	-3.528	-3.512	-3.498	-3.481	-3.465	-3.448	-3.429	-3.409	-3.389	-3.369	-3.346	-3.324	-3.301	-3.278	-3.252	-3.228	-3.201	-3.174	-3.148	-3.119	-3.089	-3.059	-3.029	-2.999	-2.966	-2.934	-2.901	-2.868	-2.832	-2.798	-2.762	-2.726	-2.691	-2.654	-2.618	-2.580	-2.542	-2.505	-2.466	-2.429	-2.391	-2.352	-2.314	-2.275	-2.236	-2.198	-2.159	-2.120	-2.082	-2.044	-2.006	-1.969	-1.931	-1.894	-1.855	-1.819	-1.784	-1.746	-1.710	-1.675	-1.640	-1.605	-1.570	-1.538	-1.504	-1.471	-1.439	-1.406	-1.374	-1.344	-1.311	-1.281	-1.251	-1.221	-1.192	-1.162	-1.134	-1.106	-1.079	-1.051	-1.025	-0.998	-0.970	-0.944	-0.919	-0.892	-0.868	-0.842	-0.819	-0.794	-0.769	-0.745	-0.720	-0.696	-0.672	-0.650	-0.626	-0.605	-0.580	-0.558	-0.535	-0.512	-0.490	-0.466	-0.444	-0.422	-0.400	-0.379	-0.355	-0.334	-0.311	-0.289	-0.266	-0.245	-0.221	-0.200	-0.178	-0.155	-0.131	-0.109	-0.085	-0.062	-0.040	-0.016	0.008	0.031	0.056	0.080	0.105	0.130	0.155	0.182	0.209	0.235	0.262	0.289	0.316	0.345	0.375	0.402	0.432	0.464	0.495	0.526	0.559	0.592	0.625	0.659	0.694	0.729	0.764	0.801	0.839	0.876	0.912	0.952	0.990	1.031	1.071	1.110	1.151	1.192	1.235	1.276	1.319	1.361	1.404	1.446	1.490	1.532	1.576	1.619	1.661	1.705	1.748	1.791	1.834	1.876	1.920	1.961	2.004	2.045	2.085	2.126	2.165	2.205	2.242	2.281	2.320	2.355	2.392	2.428	2.462	2.496	2.530	2.562	2.594	2.626	2.656	2.686	2.716	2.745	2.772	2.799	2.826	2.851	2.878	2.901	2.926	2.949	2.971	2.992	3.014	3.035	3.056	3.075	3.095	3.114	3.132	3.150	3.168	3.185	3.201	3.218	3.234	3.249	3.264	3.279	3.292	3.308	3.321	3.334	3.346	3.359	3.371	3.382	3.394	3.405	3.416	3.426	3.436	3.446	3.455	3.464	3.472	3.480	3.489	3.495	3.501	3.508	3.514	3.520	3.525	3.530	3.535	3.539	3.544	3.548	3.550	3.554	3.556	3.559	3.561	3.562	3.565	3.566	3.568	3.569	3.570	3.571	3.571	3.571	3.572	3.572	3.574	3.574	3.576	3.576	3.578	3.579	3.581	3.584	3.585	3.588	3.590	3.594	3.598	3.600	3.604	3.609	3.614	3.619	3.625	3.631	3.636	3.644	3.652	3.659	3.668	3.676	3.685	3.694	3.704	3.714	3.724	3.734	3.745	3.755	3.766	3.776	3.788	3.798	3.810	3.820	3.831	3.840	3.850	3.860	3.869	3.876	3.884	3.892	3.899	3.906	3.911	3.916	3.920	3.924	3.925	3.928	3.928	3.928	3.926	3.924	3.920	3.915	3.910	3.902	3.895	3.885	3.875	3.864	3.851	3.836	3.822	3.805	3.789	3.770	3.751	3.730	3.708	3.686	3.662	3.639	3.614	3.588	3.561	3.534	3.505	3.478	3.448	3.419	3.390	3.359	3.329	3.298	3.268	3.236	3.205	3.175	3.145	3.114	3.085	3.055	3.026	2.998	2.969	2.942	2.915	2.889	2.864	2.839	2.815	2.792	2.770	2.749	2.729	2.710	2.691	2.675	2.659	2.642	2.628	2.614	2.600	2.589	2.578	2.566	2.558	2.549	2.541	2.534	2.528	2.521	2.516	2.511	2.506	2.501	2.498	2.492	2.490	2.488	2.482	2.480	2.476	2.474	2.470	2.466	2.462	2.458	2.452	2.448	2.442	2.436	2.430	2.422	2.416	2.409	2.399	2.390	2.380	2.369	2.359	2.348	2.335	2.322	2.309	2.296	2.282	2.268	2.252	2.238	2.224	2.208	2.191	2.176	2.161	2.145	2.129	2.112	2.096	2.081	2.066	2.051	2.036	2.022	2.009	1.995	1.982	1.970	1.959	1.949	1.939	1.930	1.922	1.915	1.908	1.902	1.898	1.894	1.890	1.889	1.888	1.888	1.889	1.890	1.894	1.896	1.901	1.908	1.914	1.922	1.930	1.939	1.948	1.959	1.970	1.981	1.994	2.006	2.019	2.034	2.047	2.061	2.076	2.091	2.105	2.120	2.135	2.150	2.164	2.179	2.192	2.208	2.221	2.235	2.249	2.261	2.274	2.285	2.296	2.308	2.318	2.328	2.336	2.344	2.352	2.359	2.365	2.371	2.378	2.382	2.386	2.390	2.394	2.395	2.398	2.398	2.399	2.399	2.398	2.398	2.395	2.392	2.391	2.388	2.384	2.380	2.376	2.371	2.366	2.361	2.356	2.350	2.344	2.339	2.331	2.324	2.318	2.311	2.305	2.298	2.289	2.282	2.275	2.268	2.260	2.252	2.245	2.238	2.230	2.222	2.215	2.208	2.199	2.191	2.184	2.176	2.168	2.160	2.151	2.144	2.136	2.128	2.119	2.111	2.104	2.094	2.086	2.078	2.069	2.060	2.050	2.041	2.031	2.022	2.013	2.001	1.991	1.982	1.971	1.961	1.950	1.940	1.929	1.918	1.906	1.896	1.885	1.874	1.861	1.850	1.839	1.828	1.816	1.804	1.792	1.781	1.770	1.759	1.749	1.738	1.728	1.716	1.708	1.698	1.689	1.679	1.671	1.662	1.655	1.648	1.641	1.635	1.630	1.625	1.620	1.616	1.612	1.610	1.608	1.605	1.604	1.604	1.604	1.604	1.605	1.605	1.609	1.610	1.612	1.616	1.619	1.624	1.628	1.632	1.636	1.641	1.646	1.650	1.654	1.660	1.664	1.669	1.671	1.675	1.679	1.682	1.684	1.685	1.686	1.686	1.685	1.682	1.681	1.678	1.674	1.668	1.660	1.654	1.645	1.635	1.624	1.612	1.600	1.586	1.571	1.555	1.539	1.520	1.502	1.482	1.461	1.440	1.418	1.394	1.370	1.346	1.321	1.296	1.270	1.244	1.216	1.189	1.161	1.135	1.108	1.080	1.054	1.026	0.999	0.972	0.948	0.921	0.895	0.870	0.846	0.821	0.798	0.776	0.754	0.732	0.712	0.692	0.674	0.655	0.638	0.621	0.605	0.589	0.574	0.560	0.546	0.534	0.521	0.510	0.498	0.489	0.478	0.469	0.459	0.451	0.441	0.434	0.426	0.418	0.410	0.402	0.396	0.389	0.381	0.375	0.369	0.361	0.355	0.349	0.341	0.335	0.329	0.322	0.316	0.310	0.305	0.299	0.292	0.288	0.282	0.275	0.270	0.265	0.260	0.256	0.251	0.249	0.244	0.241	0.239	0.235	0.234	0.232	0.231	0.231	0.230	0.230	0.231	0.232	0.235	0.236	0.239	0.242	0.246	0.250	0.256	0.260	0.268	0.272	0.279	0.286	0.294	0.301	0.309	0.318	0.326	0.334	0.344	0.352	0.362	0.372	0.381	0.390	0.400	0.410	0.420	0.430	0.440	0.450	0.460	0.469	0.478	0.486	0.496	0.504	0.512	0.521	0.529	0.538	0.545	0.552	0.560	0.566	0.574	0.580	0.586	0.592	0.600	0.606	0.611	0.618	0.622	0.628	0.634	0.639	0.644	0.649	0.655	0.659	0.664	0.669	0.674	0.679	0.684	0.690	0.695	0.700	0.705	0.711	0.718	0.722	0.729	0.735	0.741	0.748	0.755	0.761	0.770	0.776	0.785	0.792	0.800	0.809	0.816	0.826	0.834	0.844	0.852	0.861	0.870	0.880	0.889	0.898	0.906	0.915	0.924	0.932	0.941	0.949	0.959	0.965	0.974	0.980	0.986	0.992	0.999	1.004	1.008	1.012	1.016	1.019	1.020	1.021	1.022	1.022	1.021	1.020	1.018	1.014	1.010	1.005	0.999	0.991	0.985	0.976	0.968	0.959	0.948	0.936	0.925	0.912	0.901	0.886	0.872	0.858	0.844	0.828	0.812	0.795	0.780	0.764	0.748	0.731	0.715	0.699	0.682	0.668	0.652	0.636	0.621	0.606	0.592	0.579	0.565	0.551	0.539	0.528	0.515	0.504	0.495	0.485	0.475	0.466	0.458	0.450	0.444	0.436	0.430	0.425	0.419	0.415	0.411	0.408	0.404	0.400	0.399	0.395	0.394	0.392	0.390	0.389	0.386	0.386	0.385	0.382	0.382	0.381	0.380	0.380	0.379	0.378	0.376	0.375	0.374	0.372	0.371	0.369	0.368	0.366	0.365	0.364	0.362	0.361	0.360	0.359	0.359	0.358	0.358	0.356	0.356	0.356	0.358	0.358	0.359	0.360	0.362	0.365	0.368	0.371	0.375	0.380	0.384	0.389	0.395	0.401	0.408	0.415	0.424	0.431	0.440	0.449	0.460	0.470	0.480	0.491	0.502	0.514	0.528	0.539	0.551	0.564	0.576	0.589	0.601	0.616	0.628	0.641	0.652	0.666	0.678	0.689	0.702	0.712	0.724	0.734	0.744	0.754	0.762	0.771	0.778	0.785	0.791	0.798	0.802	0.808	0.810	0.812	0.814	0.814	0.814	0.812	0.810	0.808	0.802	0.798	0.792	0.786	0.779	0.769	0.760	0.750	0.738	0.726	0.712	0.698	0.682	0.668	0.650	0.632	0.614	0.596	0.575	0.555	0.532	0.512	0.490	0.466	0.442	0.419	0.394	0.370	0.345	0.320	0.295	0.269	0.242	0.219	0.192	0.168	0.142	0.116	0.094	0.069	0.044	0.021	-0.001	-0.024	-0.046	-0.066	-0.088	-0.108	-0.128	-0.145	-0.162	-0.179	-0.194	-0.210	-0.224	-0.236	-0.249	-0.260	-0.270	-0.280	-0.289	-0.298	-0.304	-0.311	-0.316	-0.321	-0.326	-0.330	-0.332	-0.336	-0.339	-0.342	-0.344	-0.345	-0.349	-0.350	-0.352	-0.355	-0.358	-0.359	-0.362	-0.366	-0.370	-0.375	-0.379	-0.385	-0.392	-0.399	-0.408	-0.416	-0.426	-0.436	-0.449	-0.461	-0.475	-0.489	-0.504	-0.520	-0.538	-0.555	-0.574	-0.595	-0.615	-0.635	-0.659	-0.681	-0.704	-0.728	-0.751	-0.776	-0.802	-0.826	-0.852	-0.878	-0.902	-0.929	-0.954	-0.980	-1.005	-1.029	-1.054	-1.078	-1.101	-1.122	-1.146	-1.168	-1.189	-1.210	-1.228	-1.248	-1.265	-1.281	-1.299	-1.314	-1.328	-1.341	-1.352	-1.365	-1.375	-1.385	-1.394	-1.401	-1.408	-1.415	-1.419	-1.424	-1.428	-1.431	-1.434	-1.435	-1.436	-1.438	-1.438	-1.436	-1.436	-1.435	-1.434	-1.431	-1.429	-1.426	-1.422	-1.419	-1.416	-1.412	-1.408	-1.404	-1.399	-1.395	-1.390	-1.386	-1.381	-1.376	-1.372	-1.368	-1.362	-1.359	-1.355	-1.351	-1.346	-1.342	-1.338	-1.334	-1.330	-1.326	-1.321	-1.318	-1.314	-1.310	-1.306	-1.302	-1.299	-1.296	-1.294	-1.290	-1.288	-1.286	-1.284	-1.281	-1.280	-1.278	-1.278	-1.276	-1.276	-1.276	-1.276	-1.276	-1.276	-1.278	-1.279	-1.280	-1.281	-1.284	-1.285	-1.289	-1.291	-1.295	-1.299	-1.302	-1.306	-1.311	-1.316	-1.320	-1.326	-1.331	-1.336	-1.341	-1.346	-1.352	-1.359	-1.366	-1.371	-1.378	-1.384	-1.390	-1.396	-1.402	-1.409	-1.414	-1.420	-1.426	-1.431	-1.436	-1.441	-1.446	-1.451	-1.456	-1.460	-1.462	-1.466	-1.470	-1.474	-1.478	-1.479	-1.481	-1.482	-1.485	-1.486	-1.488	-1.488	-1.488	-1.489	-1.489	-1.489	-1.488	-1.486	-1.485	-1.484	-1.482	-1.481	-1.480	-1.476	-1.475	-1.472	-1.469	-1.466	-1.461	-1.459	-1.455	-1.451	-1.448	-1.444	-1.438	-1.434	-1.429	-1.422	-1.416	-1.410	-1.405	-1.398	-1.390	-1.384	-1.376	-1.368	-1.360	-1.351	-1.344	-1.334	-1.325	-1.315	-1.305	-1.295	-1.284	-1.272	-1.261	-1.250	-1.238	-1.226	-1.214	-1.200	-1.188	-1.175	-1.161	-1.146	-1.132	-1.119	-1.105	-1.091	-1.078	-1.062	-1.050	-1.035	-1.021	-1.008	-0.995	-0.981	-0.968	-0.955	-0.944	-0.931	-0.920	-0.909	-0.898	-0.889	-0.879	-0.869	-0.861	-0.854	-0.846	-0.840	-0.834	-0.829	-0.824	-0.820	-0.816	-0.814	-0.811	-0.810	-0.810	-0.810	-0.810	-0.812	-0.814	-0.816	-0.819	-0.822	-0.826	-0.830	-0.834	-0.840	-0.845	-0.850	-0.855	-0.860	-0.866	-0.872	-0.878	-0.882	-0.888	-0.894	-0.898	-0.902	-0.908	-0.911	-0.914	-0.918	-0.920	-0.921	-0.922	-0.924	-0.924	-0.924	-0.922	-0.921	-0.920	-0.918	-0.914	-0.910	-0.905	-0.899	-0.894	-0.888	-0.880	-0.872	-0.865	-0.856	-0.846	-0.838	-0.828	-0.818	-0.806	-0.795	-0.784	-0.772	-0.761	-0.749	-0.738	-0.726	-0.714	-0.701	-0.691	-0.679	-0.668	-0.656	-0.645	-0.635	-0.625	-0.615	-0.605	-0.596	-0.588	-0.578	-0.569	-0.562	-0.554	-0.548	-0.541	-0.535	-0.531	-0.526	-0.521	-0.518	-0.515	-0.511	-0.509	-0.506	-0.504	-0.502	-0.502	-0.501	-0.501	-0.502	-0.501	-0.504	-0.504	-0.506	-0.509	-0.510	-0.512	-0.516	-0.519	-0.521	-0.526	-0.530	-0.535	-0.539	-0.542	-0.549	-0.554	-0.559	-0.562	-0.569	-0.575	-0.580	-0.586	-0.591	-0.598	-0.602	-0.609	-0.615	-0.621	-0.629	-0.634	-0.640	-0.648	-0.654	-0.660	-0.666	-0.672	-0.679	-0.686	-0.692	-0.699	-0.706	-0.712	-0.720	-0.728	-0.734	-0.740	-0.749	-0.755	-0.762	-0.770	-0.778	-0.785	-0.794	-0.800	-0.809	-0.818	-0.825	-0.834	-0.844	-0.852	-0.861	-0.872	-0.881	-0.892	-0.902	-0.912	-0.924	-0.935	-0.946	-0.960	-0.972	-0.985	-0.998	-1.011	-1.025	-1.039	-1.054	-1.068	-1.082	-1.098	-1.112	-1.129	-1.144	-1.160	-1.176	-1.191	-1.208	-1.224	-1.240	-1.256	-1.272	-1.288	-1.305	-1.319	-1.335	-1.350	-1.365	-1.379	-1.394	-1.408	-1.421	-1.432	-1.445	-1.458	-1.468	-1.479	-1.489	-1.496	-1.505	-1.512	-1.518	-1.525	-1.530	-1.534	-1.536	-1.539	-1.541	-1.541	-1.541	-1.540	-1.538	-1.535	-1.531	-1.526	-1.521	-1.515	-1.508	-1.499	-1.490	-1.480	-1.469	-1.458	-1.445	-1.432	-1.419	-1.405	-1.389	-1.372	-1.356	-1.339	-1.321	-1.302	-1.284	-1.264	-1.245	-1.224	-1.204	-1.182	-1.161	-1.140	-1.118	-1.095	-1.071	-1.048	-1.025	-1.001	-0.978	-0.955	-0.931	-0.908	-0.884	-0.859	-0.835	-0.812	-0.790	-0.765	-0.742	-0.721	-0.699	-0.675	-0.654	-0.632	-0.612	-0.591	-0.570	-0.550	-0.531	-0.512	-0.494	-0.476	-0.459	-0.442	-0.425	-0.410	-0.395	-0.380	-0.366	-0.352	-0.340	-0.328	-0.315	-0.305	-0.294	-0.284	-0.275	-0.265	-0.258	-0.249	-0.242	-0.236	-0.229	-0.222	-0.218	-0.212	-0.208	-0.204	-0.200	-0.196	-0.192	-0.189	-0.185	-0.182	-0.180	-0.176	-0.172	-0.170	-0.169	-0.166	-0.162	-0.160	-0.158	-0.154	-0.151	-0.148	-0.145	-0.141	-0.138	-0.135	-0.130	-0.126	-0.121	-0.118	-0.112	-0.108	-0.102	-0.098	-0.091	-0.085	-0.079	-0.072	-0.066	-0.060	-0.052	-0.045	-0.039	-0.030	-0.022	-0.016	-0.008	0.000	0.009	0.015	0.024	0.031	0.039	0.046	0.055	0.062	0.071	0.079	0.086	0.094	0.102	0.110	0.118	0.125	0.132	0.140	0.146	0.152	0.160	0.168	0.172	0.179	0.184	0.190	0.195	0.201	0.206	0.210	0.215	0.219	0.221	0.225	0.228	0.231	0.235	0.236	0.239	0.241	0.244	0.246	0.248	0.249	0.250	0.251	0.251	0.252	0.252	0.252	0.254	0.254	0.254	0.255	0.255	0.255	0.255	0.256	0.256	0.258	0.259	0.260	0.261	0.262	0.265	0.266	0.269	0.272	0.274	0.278	0.281	0.285	0.289	0.294	0.299	0.304	0.309	0.315	0.321	0.328	0.334	0.341	0.349	0.358	0.365	0.372	0.381	0.390	0.399	0.406	0.415	0.425	0.432	0.441	0.450	0.458	0.466	0.474	0.481	0.488	0.494	0.501	0.506	0.511	0.516	0.520	0.522	0.524	0.525	0.528	0.526	0.525	0.524	0.521	0.516	0.512	0.506	0.500	0.492	0.484	0.474	0.464	0.451	0.439	0.425	0.411	0.394	0.376	0.360	0.341	0.321	0.300	0.280	0.258	0.234	0.209	0.185	0.159	0.134	0.106	0.079	0.051	0.024	-0.005	-0.034	-0.062	-0.092	-0.122	-0.152	-0.184	-0.214	-0.245	-0.274	-0.305	-0.335	-0.366	-0.396	-0.428	-0.458	-0.486	-0.516	-0.545	-0.574	-0.602	-0.630	-0.659	-0.685	-0.712	-0.738	-0.764	-0.788	-0.812	-0.836	-0.860	-0.881	-0.902	-0.924	-0.945	-0.965	-0.984	-1.002	-1.019	-1.036	-1.051	-1.066	-1.079	-1.092	-1.105	-1.115	-1.125	-1.134	-1.142	-1.150	-1.156	-1.161	-1.165	-1.169	-1.172	-1.174	-1.175	-1.175	-1.174	-1.171	-1.170	-1.166	-1.160	-1.156	-1.150	-1.142	-1.135	-1.128	-1.118	-1.109	-1.099	-1.088	-1.076	-1.065	-1.052	-1.040	-1.026	-1.012	-0.998	-0.984	-0.970	-0.955	-0.940	-0.926	-0.911	-0.896	-0.881	-0.866	-0.854	-0.838	-0.824	-0.810	-0.798	-0.784	-0.770	-0.758	-0.745	-0.732	-0.720	-0.710	-0.699	-0.686	-0.678	-0.668	-0.658	-0.649	-0.640	-0.631	-0.624	-0.616	-0.608	-0.601	-0.595	-0.589	-0.584	-0.578	-0.571	-0.568	-0.561	-0.558	-0.552	-0.548	-0.544	-0.540	-0.536	-0.531	-0.528	-0.522	-0.519	-0.514	-0.510	-0.505	-0.501	-0.496	-0.491	-0.486	-0.480	-0.475	-0.470	-0.464	-0.459	-0.452	-0.446	-0.440	-0.434	-0.426	-0.419	-0.412	-0.404	-0.398	-0.389	-0.380	-0.372	-0.365	-0.356	-0.348	-0.339	-0.330	-0.321	-0.312	-0.304	-0.295	-0.286	-0.278	-0.269	-0.260	-0.251	-0.242	-0.234	-0.226	-0.218	-0.209	-0.201	-0.195	-0.188	-0.179	-0.172	-0.166	-0.159	-0.154	-0.146	-0.141	-0.138	-0.131	-0.128	-0.122	-0.119	-0.116	-0.112	-0.111	-0.108	-0.106	-0.105	-0.104	-0.102	-0.101	-0.102	-0.101	-0.102	-0.104	-0.105	-0.108	-0.109	-0.112	-0.115	-0.119	-0.121	-0.125	-0.129	-0.132	-0.136	-0.141	-0.146	-0.151	-0.156	-0.162	-0.168	-0.174	-0.180	-0.186	-0.191	-0.198	-0.205	-0.210	-0.216	-0.224	-0.229	-0.235	-0.241	-0.248	-0.254	-0.260	-0.265	-0.270	-0.275	-0.280	-0.285	-0.290	-0.295	-0.299	-0.304	-0.308	-0.310	-0.314	-0.316	-0.320	-0.321	-0.324	-0.325	-0.328	-0.329	-0.330	-0.330	-0.330	-0.330	-0.329	-0.329	-0.328	-0.325	-0.324	-0.321	-0.319	-0.318	-0.314	-0.311	-0.308	-0.304	-0.300	-0.295	-0.290	-0.285	-0.279	-0.274	-0.268	-0.261	-0.255	-0.249	-0.242	-0.236	-0.229	-0.222	-0.214	-0.206	-0.199	-0.190	-0.182	-0.176	-0.166	-0.159	-0.151	-0.144	-0.135	-0.128	-0.120	-0.111	-0.104	-0.096	-0.089	-0.081	-0.075	-0.069	-0.061	-0.054	-0.048	-0.041	-0.036	-0.031	-0.026	-0.022	-0.018	-0.014	-0.010	-0.006	-0.005	-0.002	0.000	0.001	0.002	0.002	0.004	0.004	0.002	0.001	0.000	-0.001	-0.004	-0.006	-0.009	-0.012	-0.016	-0.020	-0.025	-0.029	-0.034	-0.039	-0.044	-0.050	-0.055	-0.060	-0.068	-0.074	-0.079	-0.085	-0.091	-0.098	-0.104	-0.110	-0.115	-0.121	-0.128	-0.132	-0.139	-0.144	-0.149	-0.154	-0.158	-0.162	-0.165	-0.169	-0.171	-0.174	-0.176	-0.179	-0.180	-0.180	-0.182	-0.181	-0.181	-0.181	-0.180	-0.178	-0.178	-0.175	-0.172	-0.170	-0.166	-0.164	-0.160	-0.156	-0.152	-0.149	-0.145	-0.141	-0.138	-0.134	-0.129	-0.125	-0.121	-0.119	-0.115	-0.112	-0.108	-0.106	-0.104	-0.101	-0.101	-0.100	-0.100	-0.100	-0.101	-0.102	-0.104	-0.108	-0.110	-0.112	-0.118	-0.121	-0.126	-0.132	-0.139	-0.146	-0.152	-0.159	-0.168	-0.175	-0.184	-0.191	-0.201	-0.210	-0.220	-0.229	-0.239	-0.248	-0.256	-0.266	-0.274	-0.282	-0.291	-0.299	-0.306	-0.314	-0.321	-0.328	-0.334	-0.339	-0.342	-0.346	-0.350	-0.351	-0.354	-0.355	-0.355	-0.354	-0.354	-0.351	-0.349	-0.346	-0.342	-0.339	-0.334	-0.329	-0.322	-0.318	-0.311	-0.304	-0.296	-0.289	-0.281	-0.274	-0.266	-0.259	-0.250	-0.242	-0.236	-0.229	-0.222	-0.215	-0.210	-0.205	-0.200	-0.195	-0.192	-0.189	-0.188	-0.185	-0.184	-0.185	-0.185	-0.188	-0.189	-0.191	-0.196	-0.201	-0.206	-0.214	-0.220	-0.229	-0.238	-0.246	-0.258	-0.268	-0.279	-0.290	-0.302	-0.314	-0.326	-0.339	-0.351	-0.365	-0.378	-0.391	-0.404	-0.415	-0.429	-0.440	-0.452	-0.462	-0.474	-0.482	-0.491	-0.501	-0.509	-0.515	-0.522	-0.528	-0.531	-0.534	-0.536	-0.538	-0.536	-0.536	-0.534	-0.530	-0.525	-0.520	-0.514	-0.506	-0.496	-0.486	-0.475	-0.462	-0.450	-0.436	-0.421	-0.406	-0.389	-0.371	-0.354	-0.335	-0.315	-0.294	-0.274	-0.252	-0.231	-0.208	-0.185	-0.162	-0.139	-0.116	-0.092	-0.069	-0.045	-0.021	0.002	0.026	0.050	0.072	0.096	0.119	0.142	0.164	0.186	0.209	0.230	0.251	0.272	0.294	0.314	0.334	0.354	0.372	0.391	0.410	0.429	0.446	0.464	0.481	0.498	0.514	0.531	0.545	0.561	0.576	0.590	0.606	0.620	0.634	0.648	0.661	0.674	0.686	0.699	0.710	0.721	0.734	0.745	0.755	0.766	0.775	0.785	0.795	0.804	0.811	0.819	0.828	0.834	0.840	0.848	0.852	0.856	0.861	0.864	0.868	0.870	0.872	0.872	0.872	0.871	0.870	0.868	0.865	0.860	0.855	0.849	0.842	0.835	0.826	0.818	0.806	0.796	0.785	0.771	0.758	0.744	0.729	0.712	0.696	0.680	0.661	0.644	0.625	0.606	0.586	0.568	0.548	0.528	0.506	0.486	0.466	0.446	0.425	0.405	0.385	0.364	0.345	0.326	0.306	0.289	0.270	0.252	0.235	0.219	0.202	0.189	0.174	0.160	0.148	0.135	0.125	0.115	0.105	0.096	0.089	0.081	0.076	0.070	0.066	0.061	0.059	0.056	0.056	0.056	0.058	0.059	0.060	0.062	0.065	0.070	0.075	0.081	0.086	0.092	0.100	0.108	0.115	0.122	0.132	0.141	0.151	0.161	0.170	0.181	0.191	0.201	0.214	0.225	0.236	0.248	0.259	0.270	0.282	0.295	0.306	0.318	0.330	0.342	0.355	0.366	0.380	0.392	0.405	0.416	0.430	0.442	0.454	0.468	0.480	0.492	0.507	0.520	0.532	0.546	0.561	0.575	0.589	0.604	0.619	0.632	0.649	0.664	0.680	0.696	0.712	0.730	0.748	0.765	0.784	0.802	0.821	0.842	0.862	0.884	0.905	0.926	0.949	0.972	0.996	1.021	1.046	1.072	1.099	1.126	1.155	1.185	1.214	1.245	1.276	1.308	1.340	1.375	1.409	1.444	1.480	1.516	1.554	1.591	1.631	1.670	1.710	1.750	1.791	1.834	1.875	1.916	1.959	2.002	2.045	2.089	2.131	2.175	2.218	2.261	2.304	2.346	2.388	2.430	2.471	2.512	2.552	2.592	2.629	2.668	2.702	2.739	2.772	2.806	2.838	2.868	2.895	2.922	2.949	2.971	2.994	3.014	3.032	3.050	3.065	3.079	3.090	3.099	3.106	3.112	3.116	3.119	3.119	3.118	3.114	3.109	3.101	3.094	3.084	3.071	3.059	3.045	3.029	3.012	2.994	2.974	2.954	2.932	2.911	2.889	2.865	2.841	2.816	2.791	2.768	2.740	2.716	2.689	2.662	2.638	2.610	2.584	2.558	2.532	2.506	2.480	2.455	2.430	2.405	2.380	2.356	2.332	2.308	2.285	2.262	2.240	2.218	2.195	2.174	2.151	2.131	2.109	2.088	2.066	2.045	2.025	2.004	1.984	1.961	1.941	1.920	1.899	1.878	1.856	1.834	1.811	1.789	1.766	1.742	1.719	1.695	1.671	1.646	1.620	1.595	1.569	1.544	1.518	1.490	1.462	1.434	1.405	1.378	1.348	1.319	1.290	1.260	1.230	1.200	1.171	1.140	1.110	1.080	1.050	1.019	0.989	0.960	0.929	0.900	0.871	0.841	0.812	0.785	0.756	0.730	0.702	0.675	0.650	0.622	0.598	0.572	0.549	0.525	0.501	0.479	0.458	0.436	0.416	0.395	0.376	0.356	0.339	0.320	0.302	0.286	0.270	0.254	0.239	0.224	0.210	0.196	0.184	0.170	0.159	0.146	0.136	0.125	0.114	0.104	0.095	0.086	0.076	0.069	0.060	0.054	0.045	0.039	0.031	0.026	0.020	0.014	0.009	0.004	-0.002	-0.006	-0.010	-0.015	-0.018	-0.021	-0.025	-0.028	-0.030	-0.032	-0.034	-0.036	-0.038	-0.039	-0.041	-0.042	-0.042	-0.044	-0.045	-0.044	-0.045	-0.045	-0.045	-0.045	-0.044	-0.044	-0.044	-0.044	-0.042	-0.042	-0.041	-0.041	-0.041	-0.041	-0.044	-0.044	-0.044	-0.045	-0.046	-0.048	-0.050	-0.054	-0.056	-0.060	-0.065	-0.070	-0.076	-0.082	-0.090	-0.098	-0.106	-0.116	-0.126	-0.139	-0.151	-0.164	-0.178	-0.192	-0.210	-0.229	-0.248	-0.268	-0.289	-0.311	-0.335	-0.360	-0.385	-0.414	-0.441	-0.471	-0.502	-0.532	-0.568	-0.600	-0.636	-0.671	-0.710	-0.749	-0.788	-0.828	-0.869	-0.910	-0.952	-0.995	-1.039	-1.084	-1.129	-1.174	-1.221	-1.266	-1.314	-1.361	-1.408	-1.455	-1.501	-1.550	-1.598	-1.644	-1.691	-1.739	-1.785	-1.831	-1.876	-1.922	-1.968	-2.013	-2.058	-2.100	-2.142	-2.185	-2.226	-2.266	-2.306	-2.345	-2.382	-2.419	-2.455	-2.491	-2.525	-2.558	-2.589	-2.619	-2.649	-2.678	-2.705	-2.730	-2.756	-2.779	-2.801	-2.822	-2.841	-2.860	-2.878	-2.892	-2.908	-2.921	-2.932	-2.944	-2.954	-2.961	-2.968	-2.972	-2.978	-2.980	-2.981	-2.982	-2.982	-2.980	-2.978	-2.975	-2.969	-2.965	-2.958	-2.950	-2.942	-2.934	-2.925	-2.915	-2.904	-2.892	-2.880	-2.869	-2.856	-2.845	-2.832	-2.820	-2.806	-2.795	-2.784	-2.771	-2.760	-2.750	-2.740	-2.729	-2.720	-2.712	-2.705	-2.699	-2.692	-2.689	-2.685	-2.682	-2.681	-2.681	-2.682	-2.684	-2.689	-2.692	-2.699	-2.708	-2.715	-2.726	-2.736	-2.750	-2.765	-2.780	-2.796	-2.815	-2.834	-2.855	-2.876	-2.899	-2.922	-2.946	-2.971	-2.998	-3.024	-3.051	-3.080	-3.108	-3.136	-3.165	-3.195	-3.224	-3.254	-3.284	-3.312	-3.341	-3.370	-3.399	-3.429	-3.456	-3.484	-3.510	-3.536	-3.562	-3.586	-3.610	-3.632	-3.655	-3.675	-3.695	-3.715	-3.731	-3.748	-3.764	-3.778	-3.791	-3.802	-3.814	-3.822	-3.831	-3.839	-3.844	-3.849	-3.851	-3.854	-3.855	-3.855	-3.852	-3.850	-3.846	-3.840	-3.835	-3.828	-3.820	-3.809	-3.800	-3.789	-3.775	-3.761	-3.748	-3.732	-3.716	-3.698	-3.680	-3.661	-3.641	-3.621	-3.600	-3.578	-3.555	-3.531	-3.506	-3.480	-3.455	-3.428	-3.400	-3.372	-3.344	-3.314	-3.284	-3.252	-3.221	-3.189	-3.156	-3.122	-3.090	-3.054	-3.020	-2.984	-2.948	-2.911	-2.874	-2.836	-2.798	-2.760	-2.720	-2.680	-2.640	-2.600	-2.560	-2.520	-2.478	-2.435	-2.394	-2.351	-2.309	-2.265	-2.224	-2.180	-2.136	-2.094	-2.049	-2.005	-1.961	-1.918	-1.874	-1.829	-1.786	-1.742	-1.698	-1.654	-1.611	-1.568	-1.524	-1.481	-1.440	-1.398	-1.355	-1.315	-1.274	-1.232	-1.192	-1.152	-1.114	-1.076	-1.038	-1.000	-0.962	-0.928	-0.890	-0.856	-0.822	-0.789	-0.756	-0.724	-0.694	-0.662	-0.631	-0.604	-0.575	-0.546	-0.520	-0.494	-0.469	-0.445	-0.420	-0.398	-0.375	-0.352	-0.331	-0.311	-0.291	-0.272	-0.252	-0.235	-0.216	-0.199	-0.181	-0.166	-0.150	-0.135	-0.119	-0.104	-0.089	-0.074	-0.059	-0.045	-0.030	-0.015	0.000	0.015	0.030	0.045	0.060	0.076	0.092	0.109	0.126	0.144	0.161	0.179	0.199	0.219	0.239	0.260	0.282	0.304	0.328	0.352	0.378	0.402	0.429	0.458	0.485	0.515	0.544	0.575	0.608	0.641	0.674	0.709	0.745	0.781	0.818	0.855	0.894	0.932	0.972	1.014	1.055	1.096	1.139	1.181	1.224	1.269	1.312	1.356	1.401	1.445	1.490	1.534	1.579	1.622	1.669	1.714	1.756	1.801	1.846	1.889	1.931	1.975	2.016	2.059	2.101	2.141	2.180	2.220	2.258	2.296	2.334	2.369	2.404	2.440	2.472	2.506	2.538	2.569	2.599	2.628	2.658	2.685	2.712	2.739	2.762	2.788	2.811	2.835	2.856	2.878	2.899	2.919	2.938	2.956	2.974	2.991	3.008	3.025	3.040	3.056	3.070	3.085	3.099	3.112	3.125	3.139	3.151	3.164	3.176	3.188	3.200	3.211	3.222	3.234	3.245	3.256	3.266	3.276	3.288	3.298	3.309	3.318	3.329	3.339	3.349	3.358	3.368	3.376	3.386	3.395	3.404	3.414	3.422	3.431	3.440	3.448	3.456	3.465	3.471	3.480	3.488	3.495	3.502	3.510	3.518	3.522	3.530	3.536	3.542	3.549	3.555	3.560	3.566	3.571	3.576	3.582	3.586	3.591	3.596	3.602	3.608	3.611	3.616	3.622	3.628	3.632	3.638	3.644	3.649	3.655	3.660	3.666	3.671	3.678	3.685	3.690	3.698	3.705	3.711	3.719	3.725	3.732	3.740	3.748	3.755	3.764	3.771	3.780	3.788	3.795	3.802	3.810	3.818	3.825	3.832	3.840	3.846	3.852	3.859	3.864	3.869	3.874	3.879	3.881	3.885	3.886	3.889	3.890	3.890	3.890	3.889	3.888	3.884	3.880	3.875	3.870	3.862	3.855	3.846	3.838	3.826	3.814	3.801	3.788	3.772	3.756	3.740	3.722	3.704	3.684	3.664	3.642	3.621	3.598	3.574	3.550	3.526	3.500	3.475	3.449	3.421	3.394	3.366	3.340	3.312	3.284	3.256	3.229	3.200	3.174	3.146	3.120	3.092	3.068	3.042	3.016	2.991	2.969	2.944	2.921	2.900	2.879	2.859	2.839	2.821	2.802	2.786	2.770	2.755	2.741	2.728	2.716	2.705	2.695	2.684	2.675	2.666	2.658	2.650	2.645	2.639	2.632	2.628	2.624	2.619	2.615	2.610	2.606	2.604	2.599	2.596	2.592	2.588	2.585	2.581	2.576	2.571	2.566	2.561	2.555	2.549	2.541	2.534	2.525	2.516	2.506	2.496	2.485	2.475	2.462	2.449	2.435	2.421	2.405	2.390	2.374	2.356	2.339	2.321	2.302	2.284	2.264	2.245	2.225	2.205	2.184	2.162	2.141	2.122	2.100	2.080	2.060	2.039	2.019	1.999	1.979	1.960	1.942	1.924	1.906	1.889	1.874	1.858	1.842	1.829	1.816	1.804	1.794	1.782	1.774	1.766	1.759	1.752	1.748	1.744	1.741	1.740	1.739	1.739	1.741	1.744	1.748	1.754	1.760	1.766	1.775	1.784	1.794	1.805	1.818	1.830	1.842	1.856	1.871	1.888	1.902	1.919	1.935	1.952	1.970	1.986	2.004	2.022	2.039	2.056	2.075	2.091	2.109	2.125	2.141	2.156	2.171	2.188	2.200	2.214	2.225	2.238	2.249	2.259	2.269	2.278	2.285	2.291	2.299	2.304	2.306	2.310	2.312	2.314	2.312	2.312	2.311	2.309	2.305	2.301	2.296	2.290	2.284	2.278	2.269	2.261	2.251	2.242	2.232	2.222	2.212	2.201	2.190	2.178	2.168	2.155	2.144	2.132	2.120	2.109	2.098	2.085	2.074	2.064	2.052	2.042	2.033	2.022	2.013	2.004	1.995	1.986	1.978	1.970	1.964	1.958	1.950	1.945	1.939	1.932	1.929	1.924	1.919	1.915	1.911	1.908	1.905	1.900	1.898	1.895	1.892	1.889	1.886	1.882	1.880	1.878	1.874	1.870	1.868	1.862	1.860	1.856	1.851	1.848	1.842	1.838	1.832	1.826	1.820	1.814	1.809	1.800	1.794	1.788	1.779	1.771	1.764	1.756	1.748	1.739	1.730	1.721	1.714	1.705	1.695	1.688	1.678	1.670	1.661	1.652	1.644	1.636	1.629	1.622	1.615	1.609	1.602	1.595	1.590	1.584	1.580	1.574	1.570	1.566	1.562	1.559	1.556	1.554	1.551	1.549	1.548	1.546	1.545	1.544	1.544	1.542	1.541	1.542	1.542	1.541	1.541	1.541	1.540	1.539	1.539	1.538	1.536	1.535	1.531	1.529	1.526	1.521	1.518	1.512	1.508	1.501	1.494	1.486	1.478	1.469	1.460	1.449	1.438	1.425	1.414	1.400	1.385	1.371	1.355	1.340	1.324	1.306	1.289	1.271	1.251	1.234	1.214	1.194	1.174	1.154	1.134	1.112	1.091	1.071	1.050	1.029	1.009	0.988	0.968	0.948	0.929	0.909	0.888	0.869	0.851	0.832	0.814	0.798	0.780	0.764	0.748	0.732	0.718	0.702	0.688	0.674	0.661	0.649	0.635	0.624	0.611	0.600	0.590	0.580	0.569	0.559	0.550	0.540	0.530	0.521	0.511	0.502	0.494	0.485	0.475	0.468	0.459	0.450	0.442	0.435	0.426	0.418	0.410	0.402	0.394	0.386	0.379	0.371	0.364	0.358	0.350	0.342	0.336	0.331	0.324	0.319	0.314	0.310	0.305	0.301	0.298	0.295	0.292	0.290	0.288	0.288	0.286	0.286	0.288	0.288	0.289	0.292	0.295	0.299	0.302	0.306	0.312	0.318	0.324	0.330	0.336	0.344	0.351	0.359	0.368	0.375	0.384	0.394	0.402	0.411	0.420	0.430	0.439	0.449	0.458	0.466	0.475	0.484	0.491	0.500	0.509	0.518	0.525	0.532	0.539	0.546	0.552	0.558	0.564	0.569	0.574	0.579	0.584	0.588	0.591	0.595	0.598	0.600	0.604	0.606	0.608	0.610	0.611	0.612	0.615	0.616	0.616	0.619	0.620	0.620	0.621	0.624	0.626	0.626	0.629	0.630	0.632	0.634	0.638	0.640	0.642	0.645	0.650	0.654	0.658	0.662	0.668	0.672	0.679	0.684	0.690	0.696	0.704	0.711	0.719	0.726	0.735	0.742	0.751	0.760	0.770	0.779	0.788	0.796	0.806	0.816	0.825	0.835	0.844	0.854	0.862	0.872	0.882	0.891	0.900	0.908	0.915	0.922	0.930	0.936	0.942	0.949	0.954	0.959	0.962	0.966	0.969	0.970	0.971	0.971	0.971	0.971	0.969	0.968	0.964	0.960	0.955	0.949	0.944	0.938	0.930	0.920	0.911	0.902	0.892	0.881	0.871	0.859	0.848	0.834	0.820	0.808	0.792	0.779	0.765	0.751	0.736	0.721	0.706	0.692	0.678	0.664	0.650	0.636	0.622	0.609	0.596	0.584	0.571	0.559	0.548	0.536	0.525	0.515	0.506	0.498	0.489	0.480	0.472	0.465	0.458	0.451	0.446	0.441	0.435	0.431	0.428	0.424	0.420	0.418	0.415	0.414	0.412	0.411	0.410	0.409	0.408	0.408	0.409	0.408	0.409	0.409	0.409	0.410	0.411	0.412	0.414	0.416	0.416	0.419	0.421	0.422	0.425	0.428	0.430	0.432	0.435	0.439	0.441	0.445	0.449	0.452	0.456	0.460	0.465	0.471	0.475	0.481	0.488	0.492	0.499	0.505	0.512	0.520	0.528	0.535	0.544	0.551	0.559	0.569	0.576	0.585	0.594	0.605	0.614	0.624	0.632	0.642	0.652	0.662	0.672	0.682	0.691	0.700	0.710	0.718	0.726	0.735	0.744	0.751	0.759	0.766	0.771	0.779	0.785	0.790	0.795	0.799	0.802	0.806	0.810	0.812	0.814	0.815	0.816	0.816	0.816	0.815	0.814	0.811	0.809	0.805	0.800	0.796	0.790	0.785	0.778	0.771	0.762	0.755	0.746	0.736	0.728	0.718	0.708	0.696	0.684	0.671	0.660	0.646	0.634	0.620	0.606	0.590	0.576	0.560	0.545	0.529	0.512	0.496	0.480	0.462	0.445	0.429	0.411	0.392	0.376	0.359	0.341	0.322	0.305	0.288	0.271	0.254	0.236	0.220	0.204	0.188	0.172	0.158	0.142	0.128	0.114	0.099	0.085	0.072	0.060	0.049	0.038	0.026	0.016	0.008	-0.001	-0.010	-0.018	-0.025	-0.031	-0.038	-0.044	-0.050	-0.055	-0.061	-0.065	-0.070	-0.075	-0.080	-0.084	-0.089	-0.094	-0.099	-0.104	-0.109	-0.115	-0.121	-0.129	-0.135	-0.144	-0.152	-0.162	-0.174	-0.184	-0.196	-0.210	-0.224	-0.240	-0.256	-0.274	-0.292	-0.311	-0.332	-0.354	-0.378	-0.401	-0.425	-0.451	-0.479	-0.506	-0.535	-0.565	-0.596	-0.626	-0.659	-0.690	-0.722	-0.756	-0.790	-0.824	-0.856	-0.890	-0.924	-0.958	-0.990	-1.022	-1.056	-1.089	-1.119	-1.149	-1.179	-1.209	-1.235	-1.262	-1.289	-1.314	-1.338	-1.360	-1.381	-1.402	-1.421	-1.439	-1.456	-1.471	-1.485	-1.499	-1.510	-1.520	-1.529	-1.538	-1.544	-1.550	-1.554	-1.558	-1.560	-1.561	-1.561	-1.561	-1.561	-1.559	-1.556	-1.554	-1.550	-1.546	-1.541	-1.536	-1.531	-1.526	-1.521	-1.514	-1.508	-1.501	-1.495	-1.488	-1.481	-1.474	-1.466	-1.460	-1.452	-1.445	-1.439	-1.431	-1.425	-1.419	-1.411	-1.405	-1.400	-1.394	-1.389	-1.382	-1.378	-1.371	-1.366	-1.360	-1.356	-1.350	-1.345	-1.340	-1.335	-1.329	-1.325	-1.321	-1.318	-1.312	-1.308	-1.304	-1.301	-1.299	-1.295	-1.292	-1.290	-1.288	-1.285	-1.285	-1.284	-1.284	-1.282	-1.282	-1.282	-1.284	-1.285	-1.286	-1.288	-1.290	-1.292	-1.295	-1.299	-1.302	-1.306	-1.311	-1.318	-1.321	-1.328	-1.334	-1.340	-1.346	-1.354	-1.361	-1.368	-1.375	-1.382	-1.391	-1.399	-1.408	-1.416	-1.424	-1.431	-1.440	-1.448	-1.455	-1.464	-1.471	-1.480	-1.488	-1.494	-1.501	-1.508	-1.514	-1.520	-1.525	-1.531	-1.536	-1.540	-1.545	-1.550	-1.554	-1.558	-1.561	-1.565	-1.568	-1.570	-1.572	-1.575	-1.576	-1.578	-1.580	-1.580	-1.581	-1.582	-1.582	-1.582	-1.582	-1.582	-1.582	-1.581	-1.579	-1.579	-1.576	-1.575	-1.572	-1.571	-1.568	-1.565	-1.561	-1.559	-1.554	-1.550	-1.546	-1.540	-1.535	-1.530	-1.524	-1.516	-1.510	-1.502	-1.495	-1.488	-1.478	-1.469	-1.459	-1.450	-1.439	-1.428	-1.415	-1.404	-1.391	-1.378	-1.366	-1.352	-1.339	-1.325	-1.311	-1.296	-1.281	-1.266	-1.251	-1.236	-1.221	-1.205	-1.190	-1.175	-1.159	-1.145	-1.130	-1.115	-1.101	-1.088	-1.074	-1.061	-1.048	-1.036	-1.025	-1.015	-1.004	-0.995	-0.986	-0.979	-0.971	-0.964	-0.959	-0.954	-0.949	-0.945	-0.942	-0.941	-0.939	-0.939	-0.939	-0.940	-0.941	-0.944	-0.948	-0.951	-0.955	-0.960	-0.965	-0.971	-0.976	-0.982	-0.990	-0.998	-1.004	-1.011	-1.019	-1.026	-1.034	-1.040	-1.048	-1.055	-1.061	-1.068	-1.074	-1.079	-1.084	-1.089	-1.094	-1.098	-1.100	-1.101	-1.104	-1.105	-1.104	-1.105	-1.104	-1.102	-1.100	-1.098	-1.094	-1.090	-1.085	-1.080	-1.074	-1.066	-1.060	-1.052	-1.044	-1.035	-1.025	-1.016	-1.006	-0.996	-0.986	-0.974	-0.964	-0.952	-0.941	-0.930	-0.919	-0.908	-0.896	-0.885	-0.875	-0.864	-0.854	-0.844	-0.834	-0.825	-0.816	-0.808	-0.799	-0.791	-0.784	-0.778	-0.771	-0.765	-0.760	-0.755	-0.751	-0.749	-0.745	-0.742	-0.741	-0.740	-0.739	-0.738	-0.739	-0.739	-0.739	-0.740	-0.741	-0.745	-0.746	-0.749	-0.752	-0.756	-0.759	-0.762	-0.768	-0.772	-0.776	-0.782	-0.788	-0.792	-0.800	-0.805	-0.811	-0.818	-0.824	-0.830	-0.836	-0.844	-0.850	-0.856	-0.864	-0.870	-0.876	-0.884	-0.890	-0.899	-0.905	-0.912	-0.920	-0.928	-0.934	-0.942	-0.949	-0.956	-0.965	-0.972	-0.979	-0.986	-0.995	-1.004	-1.010	-1.018	-1.028	-1.035	-1.044	-1.052	-1.061	-1.071	-1.080	-1.090	-1.099	-1.109	-1.119	-1.130	-1.140	-1.152	-1.164	-1.175	-1.188	-1.199	-1.211	-1.225	-1.238	-1.252	-1.265	-1.280	-1.294	-1.309	-1.322	-1.338	-1.354	-1.370	-1.386	-1.401	-1.419	-1.436	-1.452	-1.470	-1.486	-1.504	-1.521	-1.539	-1.556	-1.574	-1.590	-1.609	-1.626	-1.642	-1.659	-1.676	-1.692	-1.708	-1.724	-1.739	-1.755	-1.769	-1.784	-1.798	-1.809	-1.821	-1.834	-1.845	-1.855	-1.865	-1.875	-1.881	-1.890	-1.895	-1.901	-1.906	-1.910	-1.912	-1.915	-1.916	-1.915	-1.915	-1.914	-1.911	-1.908	-1.902	-1.896	-1.890	-1.881	-1.872	-1.864	-1.854	-1.841	-1.829	-1.815	-1.801	-1.786	-1.771	-1.754	-1.736	-1.718	-1.699	-1.680	-1.658	-1.638	-1.615	-1.594	-1.571	-1.548	-1.524	-1.499	-1.474	-1.449	-1.424	-1.399	-1.374	-1.348	-1.321	-1.295	-1.269	-1.244	-1.218	-1.191	-1.165	-1.139	-1.114	-1.089	-1.065	-1.040	-1.016	-0.994	-0.970	-0.948	-0.925	-0.905	-0.884	-0.864	-0.844	-0.825	-0.808	-0.790	-0.772	-0.758	-0.741	-0.728	-0.714	-0.700	-0.689	-0.676	-0.665	-0.656	-0.646	-0.636	-0.630	-0.621	-0.614	-0.608	-0.601	-0.598	-0.592	-0.586	-0.582	-0.579	-0.575	-0.572	-0.569	-0.566	-0.564	-0.560	-0.559	-0.555	-0.554	-0.551	-0.549	-0.546	-0.542	-0.539	-0.535	-0.531	-0.528	-0.522	-0.518	-0.512	-0.506	-0.501	-0.494	-0.488	-0.479	-0.470	-0.462	-0.454	-0.444	-0.432	-0.421	-0.411	-0.399	-0.386	-0.374	-0.360	-0.346	-0.332	-0.318	-0.304	-0.289	-0.272	-0.258	-0.241	-0.224	-0.208	-0.191	-0.175	-0.158	-0.141	-0.125	-0.109	-0.092	-0.075	-0.059	-0.042	-0.028	-0.012	0.002	0.019	0.034	0.048	0.062	0.076	0.088	0.101	0.114	0.126	0.136	0.148	0.159	0.168	0.178	0.186	0.194	0.201	0.208	0.214	0.220	0.226	0.230	0.235	0.238	0.242	0.244	0.246	0.248	0.249	0.251	0.251	0.251	0.250	0.251	0.250	0.248	0.248	0.246	0.242	0.241	0.239	0.236	0.234	0.231	0.230	0.228	0.224	0.221	0.219	0.218	0.215	0.212	0.211	0.210	0.208	0.206	0.206	0.206	0.205	0.205	0.205	0.206	0.205	0.206	0.209	0.210	0.211	0.215	0.216	0.220	0.222	0.226	0.230	0.232	0.238	0.241	0.245	0.250	0.254	0.259	0.264	0.269	0.274	0.278	0.281	0.286	0.290	0.295	0.298	0.301	0.305	0.308	0.311	0.312	0.314	0.315	0.315	0.315	0.315	0.314	0.312	0.311	0.308	0.305	0.300	0.295	0.289	0.284	0.278	0.270	0.261	0.252	0.242	0.232	0.221	0.210	0.196	0.184	0.169	0.154	0.139	0.122	0.106	0.088	0.069	0.051	0.031	0.011	-0.010	-0.031	-0.054	-0.076	-0.100	-0.124	-0.149	-0.172	-0.198	-0.222	-0.249	-0.275	-0.302	-0.329	-0.356	-0.384	-0.410	-0.438	-0.466	-0.495	-0.524	-0.551	-0.579	-0.609	-0.636	-0.665	-0.692	-0.721	-0.749	-0.776	-0.804	-0.831	-0.859	-0.885	-0.910	-0.936	-0.962	-0.986	-1.010	-1.035	-1.058	-1.080	-1.101	-1.121	-1.141	-1.160	-1.180	-1.198	-1.214	-1.229	-1.241	-1.255	-1.268	-1.279	-1.289	-1.298	-1.304	-1.311	-1.318	-1.320	-1.324	-1.325	-1.328	-1.326	-1.325	-1.322	-1.319	-1.315	-1.309	-1.302	-1.295	-1.286	-1.276	-1.268	-1.255	-1.245	-1.231	-1.220	-1.208	-1.192	-1.179	-1.164	-1.149	-1.132	-1.116	-1.101	-1.084	-1.068	-1.051	-1.035	-1.020	-1.004	-0.988	-0.971	-0.956	-0.941	-0.928	-0.912	-0.900	-0.886	-0.874	-0.861	-0.849	-0.838	-0.826	-0.816	-0.806	-0.798	-0.788	-0.779	-0.770	-0.762	-0.755	-0.749	-0.742	-0.735	-0.729	-0.724	-0.718	-0.714	-0.709	-0.704	-0.698	-0.694	-0.689	-0.685	-0.680	-0.675	-0.670	-0.665	-0.661	-0.656	-0.651	-0.646	-0.640	-0.634	-0.628	-0.622	-0.615	-0.610	-0.602	-0.596	-0.588	-0.581	-0.574	-0.565	-0.558	-0.549	-0.541	-0.532	-0.524	-0.515	-0.506	-0.498	-0.489	-0.480	-0.471	-0.462	-0.452	-0.444	-0.436	-0.429	-0.420	-0.412	-0.405	-0.396	-0.389	-0.382	-0.376	-0.369	-0.362	-0.356	-0.350	-0.345	-0.339	-0.334	-0.330	-0.324	-0.320	-0.316	-0.311	-0.308	-0.305	-0.302	-0.299	-0.296	-0.292	-0.290	-0.289	-0.286	-0.285	-0.284	-0.282	-0.280	-0.279	-0.278	-0.276	-0.275	-0.275	-0.274	-0.272	-0.272	-0.271	-0.271	-0.270	-0.269	-0.269	-0.269	-0.269	-0.269	-0.269	-0.269	-0.269	-0.270	-0.270	-0.270	-0.271	-0.272	-0.272	-0.274	-0.275	-0.276	-0.279	-0.280	-0.282	-0.285	-0.290	-0.292	-0.296	-0.300	-0.304	-0.308	-0.312	-0.318	-0.322	-0.328	-0.332	-0.339	-0.344	-0.349	-0.355	-0.361	-0.368	-0.374	-0.379	-0.385	-0.391	-0.398	-0.402	-0.409	-0.414	-0.420	-0.425	-0.430	-0.435	-0.440	-0.445	-0.449	-0.452	-0.456	-0.459	-0.461	-0.464	-0.464	-0.466	-0.466	-0.465	-0.465	-0.464	-0.461	-0.460	-0.456	-0.452	-0.448	-0.444	-0.438	-0.431	-0.424	-0.416	-0.408	-0.399	-0.389	-0.379	-0.368	-0.358	-0.345	-0.335	-0.321	-0.309	-0.295	-0.281	-0.268	-0.252	-0.239	-0.224	-0.209	-0.195	-0.179	-0.164	-0.150	-0.135	-0.120	-0.106	-0.090	-0.076	-0.062	-0.050	-0.036	-0.024	-0.011	0.001	0.012	0.022	0.032	0.042	0.051	0.060	0.068	0.074	0.080	0.085	0.090	0.095	0.098	0.100	0.101	0.104	0.104	0.102	0.101	0.100	0.098	0.095	0.090	0.086	0.081	0.075	0.070	0.064	0.056	0.049	0.041	0.032	0.024	0.015	0.006	-0.002	-0.012	-0.022	-0.032	-0.042	-0.051	-0.061	-0.071	-0.081	-0.091	-0.101	-0.110	-0.120	-0.129	-0.138	-0.146	-0.154	-0.161	-0.169	-0.175	-0.181	-0.188	-0.192	-0.198	-0.202	-0.206	-0.210	-0.214	-0.216	-0.219	-0.221	-0.221	-0.222	-0.224	-0.224	-0.224	-0.224	-0.224	-0.222	-0.221	-0.220	-0.219	-0.218	-0.215	-0.214	-0.212	-0.211	-0.209	-0.208	-0.205	-0.204	-0.202	-0.201	-0.201	-0.200	-0.200	-0.200	-0.201	-0.202	-0.205	-0.206	-0.210	-0.212	-0.218	-0.221	-0.226	-0.232	-0.239	-0.245	-0.252	-0.260	-0.268	-0.276	-0.286	-0.295	-0.306	-0.315	-0.326	-0.339	-0.350	-0.361	-0.372	-0.385	-0.396	-0.409	-0.420	-0.431	-0.444	-0.455	-0.465	-0.478	-0.488	-0.498	-0.506	-0.515	-0.524	-0.531	-0.539	-0.544	-0.550	-0.555	-0.559	-0.561	-0.564	-0.565	-0.566	-0.565	-0.564	-0.562	-0.560	-0.555	-0.551	-0.546	-0.540	-0.532	-0.525	100.000	5.000	2.000	1.000	4.000	0.000	0.000	0.000	0.000	0.000	0.000	0.000	0.000	0.000	0.000	0.000	0.000	0.000	2.872	2.852	2.830	2.810	2.790	2.770	2.750	2.732	2.714	2.695	2.679	2.661	2.645	2.628	2.612	2.598	2.582	2.569	2.555	2.542	2.530	2.518	2.506	2.495	2.486	2.475	2.466	2.456	2.449	2.441	2.432	2.425	2.418	2.410	2.404	2.398	2.390	2.385	2.378	2.370	2.364	2.355	2.349	2.340	2.332	2.324	2.315	2.306	2.296	2.285	2.274	2.261	2.249	2.235	2.221	2.206	2.190	2.172	2.155	2.134	2.115	2.092	2.070	2.046	2.020	1.995	1.966	1.938	1.909	1.878	1.846	1.812	1.778	1.742	1.706	1.670	1.631	1.592	1.552	1.511	1.470	1.428	1.385	1.342	1.298	1.254	1.209	1.165	1.120	1.075	1.030	0.985	0.940	0.896	0.852	0.808	0.764	0.722	0.679	0.638	0.598	0.556	0.518	0.479	0.441	0.405	0.370	0.336	0.304	0.270	0.240	0.211	0.182	0.156	0.129	0.104	0.080	0.058	0.036	0.016	-0.002	-0.021	-0.038	-0.052	-0.068	-0.082	-0.096	-0.109	-0.120	-0.130	-0.140	-0.150	-0.158	-0.166	-0.172	-0.181	-0.188	-0.194	-0.200	-0.206	-0.211	-0.218	-0.224	-0.230	-0.235	-0.241	-0.246	-0.254	-0.260	-0.266	-0.274	-0.280	-0.289	-0.296	-0.305	-0.315	-0.324	-0.334	-0.342	-0.355	-0.365	-0.376	-0.389	-0.400	-0.412	-0.426	-0.439	-0.452	-0.466	-0.481	-0.495	-0.509	-0.524	-0.539	-0.554	-0.568	-0.584	-0.598	-0.614	-0.628	-0.642	-0.658	-0.671	-0.685	-0.699	-0.712	-0.725	-0.738	-0.750	-0.761	-0.772	-0.782	-0.794	-0.802	-0.810	-0.819	-0.826	-0.832	-0.838	-0.842	-0.846	-0.850	-0.852	-0.854	-0.854	-0.854	-0.852	-0.850	-0.848	-0.842	-0.839	-0.832	-0.825	-0.818	-0.809	-0.800	-0.789	-0.778	-0.765	-0.752	-0.739	-0.725	-0.709	-0.692	-0.675	-0.658	-0.639	-0.621	-0.601	-0.581	-0.560	-0.540	-0.519	-0.498	-0.475	-0.452	-0.430	-0.406	-0.382	-0.360	-0.336	-0.312	-0.290	-0.265	-0.242	-0.219	-0.196	-0.172	-0.150	-0.126	-0.105	-0.082	-0.061	-0.040	-0.019	0.001	0.021	0.041	0.059	0.078	0.095	0.112	0.128	0.144	0.159	0.172	0.186	0.199	0.210	0.221	0.231	0.239	0.248	0.255	0.261	0.266	0.270	0.274	0.274	0.275	0.276	0.274	0.272	0.269	0.265	0.260	0.254	0.246	0.238	0.228	0.218	0.205	0.192	0.180	0.164	0.149	0.134	0.116	0.099	0.080	0.060	0.041	0.021	-0.001	-0.022	-0.045	-0.068	-0.091	-0.114	-0.138	-0.161	-0.185	-0.209	-0.232	-0.256	-0.281	-0.304	-0.326	-0.349	-0.370	-0.391	-0.412	-0.432	-0.451	-0.470	-0.489	-0.505	-0.520	-0.534	-0.548	-0.560	-0.571	-0.580	-0.589	-0.596	-0.602	-0.606	-0.609	-0.611	-0.611	-0.611	-0.609	-0.604	-0.600	-0.592	-0.585	-0.576	-0.566	-0.554	-0.541	-0.528	-0.514	-0.499	-0.482	-0.466	-0.449	-0.430	-0.411	-0.392	-0.374	-0.355	-0.334	-0.315	-0.295	-0.275	-0.256	-0.236	-0.218	-0.200	-0.181	-0.165	-0.149	-0.134	-0.118	-0.104	-0.091	-0.080	-0.070	-0.060	-0.052	-0.045	-0.040	-0.035	-0.032	-0.031	-0.031	-0.034	-0.035	-0.040	-0.046	-0.054	-0.062	-0.072	-0.084	-0.098	-0.111	-0.128	-0.144	-0.161	-0.180	-0.200	-0.221	-0.244	-0.265	-0.290	-0.314	-0.339	-0.365	-0.391	-0.418	-0.444	-0.470	-0.498	-0.525	-0.551	-0.579	-0.606	-0.632	-0.659	-0.685	-0.711	-0.735	-0.760	-0.784	-0.805	-0.828	-0.849	-0.869	-0.888	-0.906	-0.924	-0.940	-0.954	-0.969	-0.980	-0.992	-1.001	-1.011	-1.020	-1.025	-1.031	-1.035	-1.038	-1.039	-1.040	-1.039	-1.038	-1.034	-1.030	-1.025	-1.019	-1.012	-1.005	-0.995	-0.985	-0.976	-0.965	-0.955	-0.944	-0.932	-0.919	-0.908	-0.894	-0.881	-0.869	-0.855	-0.841	-0.829	-0.815	-0.804	-0.790	-0.779	-0.766	-0.755	-0.744	-0.732	-0.722	-0.711	-0.702	-0.694	-0.686	-0.679	-0.671	-0.664	-0.659	-0.654	-0.649	-0.645	-0.641	-0.640	-0.638	-0.636	-0.635	-0.634	-0.635	-0.636	-0.636	-0.638	-0.640	-0.642	-0.645	-0.648	-0.650	-0.654	-0.658	-0.661	-0.665	-0.669	-0.672	-0.678	-0.681	-0.685	-0.690	-0.694	-0.698	-0.700	-0.705	-0.708	-0.711	-0.714	-0.716	-0.718	-0.720	-0.721	-0.724	-0.724	-0.725	-0.724	-0.722	-0.721	-0.720	-0.719	-0.718	-0.714	-0.711	-0.708	-0.702	-0.698	-0.692	-0.688	-0.680	-0.674	-0.668	-0.659	-0.651	-0.642	-0.634	-0.625	-0.615	-0.604	-0.594	-0.582	-0.572	-0.561	-0.550	-0.539	-0.525	-0.512	-0.500	-0.489	-0.476	-0.464	-0.451	-0.439	-0.426	-0.414	-0.402	-0.390	-0.378	-0.368	-0.355	-0.345	-0.335	-0.324	-0.315	-0.306	-0.298	-0.289	-0.282	-0.276	-0.270	-0.265	-0.260	-0.255	-0.252	-0.251	-0.249	-0.250	-0.249	-0.251	-0.252	-0.256	-0.260	-0.266	-0.271	-0.279	-0.288	-0.295	-0.305	-0.315	-0.326	-0.339	-0.350	-0.365	-0.379	-0.394	-0.409	-0.425	-0.442	-0.460	-0.476	-0.494	-0.512	-0.532	-0.551	-0.570	-0.590	-0.610	-0.629	-0.649	-0.669	-0.688	-0.708	-0.728	-0.746	-0.765	-0.784	-0.801	-0.819	-0.834	-0.851	-0.866	-0.880	-0.895	-0.908	-0.921	-0.934	-0.944	-0.955	-0.965	-0.974	-0.981	-0.988	-0.994	-1.000	-1.005	-1.009	-1.010	-1.012	-1.014	-1.014	-1.012	-1.011	-1.009	-1.006	-1.002	-0.999	-0.994	-0.989	-0.982	-0.976	-0.968	-0.961	-0.954	-0.945	-0.938	-0.928	-0.920	-0.910	-0.901	-0.891	-0.882	-0.874	-0.864	-0.855	-0.846	-0.838	-0.829	-0.821	-0.812	-0.805	-0.796	-0.789	-0.782	-0.776	-0.770	-0.765	-0.760	-0.756	-0.754	-0.749	-0.748	-0.745	-0.744	-0.742	-0.742	-0.742	-0.745	-0.746	-0.749	-0.751	-0.755	-0.759	-0.764	-0.769	-0.775	-0.781	-0.789	-0.796	-0.805	-0.812	-0.821	-0.830	-0.840	-0.850	-0.860	-0.871	-0.881	-0.892	-0.904	-0.916	-0.929	-0.940	-0.952	-0.964	-0.978	-0.990	-1.001	-1.015	-1.028	-1.039	-1.051	-1.062	-1.076	-1.086	-1.099	-1.110	-1.120	-1.131	-1.141	-1.151	-1.162	-1.170	-1.179	-1.189	-1.196	-1.204	-1.211	-1.218	-1.224	-1.230	-1.234	-1.239	-1.242	-1.246	-1.249	-1.251	-1.252	-1.254	-1.254	-1.252	-1.252	-1.249	-1.248	-1.245	-1.241	-1.238	-1.234	-1.230	-1.225	-1.220	-1.214	-1.208	-1.201	-1.195	-1.189	-1.181	-1.175	-1.168	-1.162	-1.155	-1.149	-1.141	-1.135	-1.129	-1.124	-1.118	-1.112	-1.109	-1.105	-1.101	-1.099	-1.098	-1.096	-1.095	-1.096	-1.096	-1.098	-1.101	-1.105	-1.109	-1.114	-1.120	-1.128	-1.135	-1.145	-1.155	-1.165	-1.176	-1.189	-1.201	-1.215	-1.230	-1.245	-1.261	-1.278	-1.294	-1.311	-1.329	-1.346	-1.365	-1.384	-1.401	-1.421	-1.439	-1.458	-1.476	-1.494	-1.512	-1.530	-1.548	-1.564	-1.580	-1.596	-1.611	-1.626	-1.640	-1.652	-1.665	-1.676	-1.688	-1.696	-1.705	-1.712	-1.720	-1.725	-1.731	-1.736	-1.739	-1.740	-1.742	-1.744	-1.744	-1.744	-1.742	-1.740	-1.738	-1.734	-1.730	-1.725	-1.720	-1.715	-1.708	-1.702	-1.695	-1.689	-1.681	-1.672	-1.665	-1.656	-1.649	-1.641	-1.632	-1.625	-1.616	-1.609	-1.600	-1.592	-1.585	-1.578	-1.570	-1.562	-1.558	-1.550	-1.544	-1.538	-1.531	-1.526	-1.520	-1.515	-1.511	-1.506	-1.502	-1.499	-1.496	-1.492	-1.490	-1.486	-1.485	-1.482	-1.481	-1.480	-1.480	-1.480	-1.479	-1.480	-1.480	-1.480	-1.481	-1.484	-1.486	-1.488	-1.490	-1.492	-1.496	-1.499	-1.502	-1.508	-1.511	-1.516	-1.520	-1.525	-1.531	-1.536	-1.542	-1.549	-1.555	-1.561	-1.568	-1.574	-1.581	-1.588	-1.594	-1.601	-1.609	-1.615	-1.620	-1.628	-1.632	-1.639	-1.644	-1.650	-1.655	-1.659	-1.662	-1.666	-1.669	-1.671	-1.674	-1.675	-1.676	-1.676	-1.675	-1.674	-1.672	-1.670	-1.666	-1.661	-1.656	-1.650	-1.644	-1.636	-1.628	-1.619	-1.610	-1.599	-1.589	-1.576	-1.565	-1.551	-1.539	-1.525	-1.512	-1.496	-1.481	-1.468	-1.451	-1.438	-1.421	-1.406	-1.391	-1.376	-1.359	-1.344	-1.330	-1.315	-1.300	-1.286	-1.272	-1.259	-1.246	-1.234	-1.222	-1.211	-1.201	-1.190	-1.180	-1.171	-1.164	-1.156	-1.149	-1.142	-1.138	-1.132	-1.129	-1.125	-1.122	-1.120	-1.118	-1.118	-1.118	-1.118	-1.119	-1.120	-1.121	-1.124	-1.126	-1.130	-1.132	-1.136	-1.141	-1.145	-1.150	-1.156	-1.160	-1.165	-1.170	-1.175	-1.181	-1.186	-1.191	-1.196	-1.202	-1.208	-1.211	-1.216	-1.221	-1.225	-1.229	-1.232	-1.236	-1.240	-1.241	-1.245	-1.246	-1.246	-1.249	-1.249	-1.249	-1.249	-1.248	-1.245	-1.244	-1.241	-1.239	-1.235	-1.229	-1.224	-1.219	-1.212	-1.205	-1.196	-1.189	-1.180	-1.170	-1.160	-1.149	-1.139	-1.126	-1.114	-1.101	-1.088	-1.075	-1.059	-1.045	-1.030	-1.014	-0.998	-0.981	-0.966	-0.949	-0.932	-0.916	-0.899	-0.882	-0.866	-0.849	-0.831	-0.815	-0.798	-0.781	-0.765	-0.750	-0.735	-0.719	-0.704	-0.690	-0.675	-0.662	-0.650	-0.638	-0.625	-0.614	-0.604	-0.594	-0.585	-0.575	-0.569	-0.561	-0.554	-0.549	-0.542	-0.539	-0.535	-0.532	-0.529	-0.529	-0.529	-0.528	-0.528	-0.529	-0.531	-0.534	-0.536	-0.541	-0.545	-0.550	-0.555	-0.560	-0.568	-0.574	-0.580	-0.586	-0.595	-0.602	-0.610	-0.618	-0.628	-0.636	-0.644	-0.654	-0.662	-0.672	-0.681	-0.690	-0.699	-0.709	-0.718	-0.726	-0.736	-0.744	-0.752	-0.760	-0.769	-0.776	-0.784	-0.790	-0.798	-0.805	-0.811	-0.816	-0.821	-0.826	-0.831	-0.836	-0.840	-0.844	-0.846	-0.850	-0.852	-0.854	-0.855	-0.856	-0.859	-0.858	-0.859	-0.858	-0.856	-0.855	-0.854	-0.851	-0.848	-0.845	-0.841	-0.838	-0.834	-0.830	-0.826	-0.820	-0.815	-0.809	-0.804	-0.799	-0.791	-0.785	-0.778	-0.771	-0.765	-0.758	-0.751	-0.744	-0.736	-0.729	-0.721	-0.715	-0.708	-0.701	-0.694	-0.686	-0.680	-0.672	-0.668	-0.660	-0.654	-0.648	-0.642	-0.636	-0.631	-0.628	-0.622	-0.618	-0.614	-0.609	-0.606	-0.604	-0.600	-0.598	-0.595	-0.594	-0.591	-0.590	-0.590	-0.590	-0.589	-0.589	-0.590	-0.590	-0.591	-0.592	-0.594	-0.596	-0.599	-0.601	-0.605	-0.608	-0.612	-0.615	-0.620	-0.625	-0.628	-0.634	-0.639	-0.644	-0.649	-0.655	-0.661	-0.666	-0.672	-0.678	-0.684	-0.691	-0.699	-0.705	-0.711	-0.718	-0.724	-0.731	-0.738	-0.745	-0.751	-0.758	-0.764	-0.771	-0.778	-0.784	-0.790	-0.796	-0.802	-0.809	-0.814	-0.820	-0.824	-0.829	-0.832	-0.838	-0.841	-0.844	-0.848	-0.850	-0.852	-0.854	-0.856	-0.856	-0.858	-0.858	-0.858	-0.856	-0.856	-0.854	-0.851	-0.849	-0.846	-0.841	-0.839	-0.832	-0.829	-0.822	-0.816	-0.810	-0.804	-0.796	-0.788	-0.780	-0.772	-0.762	-0.752	-0.742	-0.734	-0.724	-0.714	-0.704	-0.692	-0.681	-0.670	-0.659	-0.648	-0.638	-0.625	-0.614	-0.602	-0.591	-0.581	-0.570	-0.559	-0.548	-0.538	-0.526	-0.516	-0.506	-0.496	-0.485	-0.475	-0.466	-0.456	-0.446	-0.438	-0.428	-0.419	-0.410	-0.401	-0.392	-0.384	-0.375	-0.368	-0.358	-0.349	-0.340	-0.331	-0.322	-0.312	-0.302	-0.292	-0.284	-0.272	-0.261	-0.251	-0.240	-0.228	-0.215	-0.201	-0.188	-0.174	-0.159	-0.144	-0.128	-0.111	-0.094	-0.076	-0.058	-0.039	-0.019	0.001	0.022	0.044	0.068	0.089	0.114	0.138	0.162	0.188	0.212	0.240	0.265	0.292	0.320	0.348	0.376	0.404	0.432	0.461	0.488	0.516	0.545	0.572	0.602	0.630	0.658	0.685	0.712	0.739	0.766	0.791	0.818	0.842	0.868	0.890	0.914	0.936	0.958	0.979	0.999	1.018	1.036	1.054	1.069	1.085	1.100	1.114	1.128	1.140	1.150	1.161	1.170	1.178	1.185	1.191	1.198	1.201	1.206	1.210	1.211	1.214	1.214	1.214	1.214	1.211	1.210	1.208	1.204	1.201	1.196	1.191	1.188	1.182	1.175	1.170	1.164	1.158	1.150	1.145	1.138	1.131	1.124	1.118	1.110	1.105	1.098	1.091	1.086	1.080	1.072	1.069	1.064	1.059	1.055	1.051	1.048	1.045	1.042	1.041	1.039	1.038	1.038	1.039	1.038	1.039	1.040	1.042	1.044	1.048	1.050	1.054	1.056	1.061	1.066	1.071	1.076	1.081	1.086	1.091	1.098	1.104	1.109	1.115	1.121	1.128	1.134	1.140	1.144	1.150	1.155	1.160	1.164	1.169	1.172	1.176	1.179	1.182	1.184	1.186	1.186	1.188	1.188	1.188	1.186	1.185	1.182	1.180	1.178	1.172	1.170	1.164	1.159	1.152	1.145	1.139	1.130	1.122	1.114	1.104	1.095	1.084	1.074	1.061	1.051	1.039	1.026	1.015	1.002	0.990	0.975	0.962	0.949	0.935	0.921	0.908	0.894	0.880	0.866	0.852	0.839	0.825	0.810	0.798	0.784	0.770	0.758	0.745	0.731	0.719	0.706	0.694	0.682	0.670	0.659	0.649	0.638	0.628	0.619	0.609	0.599	0.590	0.582	0.575	0.568	0.561	0.555	0.549	0.544	0.539	0.535	0.531	0.529	0.526	0.524	0.522	0.521	0.521	0.522	0.522	0.522	0.524	0.528	0.529	0.532	0.536	0.540	0.545	0.550	0.556	0.561	0.568	0.574	0.580	0.588	0.592	0.600	0.608	0.615	0.622	0.629	0.636	0.642	0.650	0.655	0.661	0.668	0.672	0.678	0.682	0.686	0.689	0.692	0.695	0.696	0.698	0.698	0.699	0.696	0.695	0.692	0.689	0.685	0.680	0.674	0.668	0.661	0.652	0.644	0.635	0.626	0.615	0.604	0.592	0.580	0.569	0.555	0.541	0.528	0.514	0.500	0.485	0.470	0.455	0.440	0.424	0.409	0.394	0.379	0.365	0.350	0.335	0.321	0.309	0.295	0.282	0.270	0.258	0.248	0.235	0.226	0.216	0.208	0.199	0.190	0.184	0.176	0.170	0.164	0.159	0.154	0.150	0.145	0.142	0.140	0.136	0.135	0.132	0.130	0.129	0.128	0.126	0.126	0.125	0.125	0.124	0.124	0.122	0.122	0.122	0.121	0.121	0.121	0.120	0.118	0.118	0.115	0.115	0.112	0.111	0.110	0.106	0.105	0.102	0.100	0.098	0.095	0.091	0.089	0.085	0.082	0.079	0.075	0.072	0.070	0.066	0.062	0.061	0.058	0.055	0.052	0.050	0.049	0.046	0.045	0.044	0.042	0.041	0.040	0.040	0.040	0.040	0.041	0.042	0.044	0.045	0.048	0.050	0.052	0.055	0.059	0.064	0.066	0.071	0.076	0.080	0.086	0.091	0.098	0.104	0.109	0.116	0.122	0.131	0.139	0.145	0.154	0.161	0.170	0.179	0.186	0.194	0.204	0.212	0.220	0.230	0.239	0.248	0.258	0.266	0.276	0.286	0.296	0.308	0.316	0.328	0.338	0.348	0.359	0.369	0.380	0.391	0.402	0.415	0.425	0.436	0.449	0.460	0.472	0.484	0.495	0.506	0.518	0.530	0.542	0.554	0.565	0.576	0.588	0.599	0.611	0.621	0.632	0.644	0.654	0.664	0.674	0.682	0.691	0.700	0.708	0.716	0.724	0.731	0.738	0.742	0.748	0.752	0.756	0.760	0.762	0.765	0.766	0.768	0.769	0.768	0.766	0.765	0.762	0.759	0.755	0.750	0.745	0.740	0.732	0.726	0.719	0.710	0.702	0.692	0.684	0.674	0.664	0.652	0.642	0.630	0.620	0.608	0.595	0.584	0.571	0.559	0.546	0.534	0.522	0.510	0.498	0.486	0.474	0.462	0.452	0.441	0.431	0.421	0.411	0.401	0.392	0.384	0.376	0.368	0.361	0.354	0.348	0.341	0.335	0.330	0.325	0.321	0.316	0.312	0.309	0.306	0.301	0.299	0.296	0.294	0.291	0.289	0.286	0.285	0.281	0.280	0.278	0.275	0.271	0.270	0.266	0.262	0.260	0.256	0.252	0.249	0.244	0.240	0.234	0.230	0.224	0.219	0.212	0.206	0.200	0.192	0.186	0.179	0.171	0.161	0.154	0.146	0.136	0.128	0.119	0.110	0.100	0.090	0.081	0.071	0.062	0.054	0.045	0.035	0.026	0.018	0.008	0.000	-0.009	-0.016	-0.024	-0.032	-0.039	-0.045	-0.051	-0.058	-0.062	-0.068	-0.071	-0.076	-0.079	-0.082	-0.085	-0.088	-0.089	-0.089	-0.090	-0.090	-0.089	-0.088	-0.086	-0.084	-0.080	-0.078	-0.074	-0.069	-0.065	-0.059	-0.052	-0.048	-0.041	-0.034	-0.028	-0.021	-0.012	-0.006	0.001	0.010	0.018	0.028	0.035	0.045	0.054	0.061	0.070	0.079	0.086	0.095	0.101	0.110	0.118	0.124	0.130	0.136	0.142	0.148	0.152	0.158	0.161	0.165	0.168	0.170	0.171	0.172	0.172	0.171	0.172	0.170	0.168	0.166	0.162	0.159	0.154	0.149	0.142	0.135	0.129	0.121	0.112	0.104	0.095	0.085	0.074	0.062	0.052	0.040	0.028	0.015	0.002	-0.010	-0.024	-0.038	-0.050	-0.065	-0.079	-0.092	-0.108	-0.121	-0.135	-0.150	-0.164	-0.178	-0.192	-0.206	-0.220	-0.234	-0.248	-0.260	-0.275	-0.288	-0.300	-0.312	-0.325	-0.336	-0.349	-0.360	-0.371	-0.382	-0.392	-0.402	-0.411	-0.421	-0.430	-0.439	-0.448	-0.455	-0.464	-0.470	-0.479	-0.485	-0.491	-0.496	-0.502	-0.506	-0.511	-0.515	-0.519	-0.522	-0.526	-0.529	-0.531	-0.534	-0.535	-0.536	-0.536	-0.538	-0.538	-0.536	-0.535	-0.535	-0.532	-0.530	-0.526	-0.522	-0.518	-0.514	-0.509	-0.502	-0.496	-0.489	-0.482	-0.474	-0.464	-0.455	-0.444	-0.434	-0.422	-0.410	-0.398	-0.384	-0.369	-0.352	-0.338	-0.321	-0.302	-0.285	-0.266	-0.246	-0.228	-0.208	-0.185	-0.164	-0.141	-0.119	-0.095	-0.072	-0.048	-0.024	0.001	0.026	0.051	0.076	0.102	0.128	0.154	0.179	0.205	0.231	0.255	0.280	0.306	0.330	0.355	0.379	0.402	0.424	0.446	0.468	0.489	0.507	0.528	0.546	0.565	0.581	0.596	0.611	0.626	0.640	0.652	0.664	0.674	0.684	0.692	0.701	0.708	0.714	0.719	0.724	0.729	0.731	0.734	0.735	0.736	0.738	0.739	0.738	0.738	0.735	0.735	0.734	0.731	0.731	0.728	0.726	0.724	0.722	0.721	0.720	0.719	0.718	0.716	0.716	0.716	0.718	0.718	0.719	0.721	0.724	0.728	0.730	0.734	0.738	0.742	0.749	0.754	0.761	0.768	0.775	0.782	0.790	0.799	0.806	0.815	0.824	0.832	0.840	0.850	0.859	0.868	0.875	0.884	0.891	0.899	0.906	0.914	0.920	0.928	0.932	0.938	0.942	0.946	0.949	0.951	0.954	0.956	0.956	0.956	0.955	0.954	0.952	0.949	0.945	0.941	0.936	0.931	0.925	0.919	0.912	0.904	0.898	0.889	0.880	0.870	0.861	0.851	0.842	0.832	0.822	0.812	0.802	0.792	0.782	0.772	0.762	0.752	0.744	0.735	0.726	0.718	0.710	0.704	0.696	0.691	0.686	0.680	0.676	0.672	0.670	0.668	0.668	0.668	0.668	0.669	0.671	0.674	0.678	0.682	0.688	0.694	0.701	0.709	0.718	0.729	0.739	0.749	0.762	0.774	0.788	0.802	0.818	0.832	0.850	0.866	0.884	0.901	0.921	0.940	0.959	0.979	0.999	1.020	1.040	1.061	1.082	1.102	1.124	1.145	1.166	1.188	1.209	1.230	1.251	1.271	1.292	1.311	1.332	1.352	1.371	1.390	1.410	1.429	1.446	1.465	1.482	1.499	1.516	1.532	1.549	1.565	1.582	1.598	1.612	1.628	1.644	1.659	1.672	1.688	1.702	1.718	1.734	1.749	1.764	1.780	1.795	1.812	1.829	1.846	1.865	1.882	1.901	1.920	1.940	1.961	1.982	2.005	2.027	2.051	2.075	2.100	2.126	2.152	2.180	2.209	2.238	2.268	2.298	2.329	2.361	2.392	2.426	2.460	2.494	2.528	2.562	2.598	2.632	2.668	2.704	2.739	2.775	2.809	2.844	2.879	2.912	2.946	2.979	3.011	3.042	3.074	3.101	3.131	3.159	3.184	3.209	3.231	3.254	3.274	3.291	3.309	3.325	3.338	3.349	3.359	3.366	3.372	3.378	3.379	3.379	3.376	3.372	3.366	3.359	3.349	3.336	3.324	3.308	3.290	3.272	3.250	3.229	3.204	3.179	3.152	3.122	3.092	3.062	3.029	2.996	2.960	2.926	2.889	2.851	2.812	2.774	2.735	2.694	2.654	2.612	2.571	2.529	2.488	2.445	2.402	2.360	2.318	2.276	2.234	2.191	2.149	2.109	2.066	2.026	1.986	1.945	1.906	1.866	1.828	1.788	1.750	1.712	1.676	1.639	1.602	1.566	1.531	1.498	1.462	1.429	1.395	1.362	1.329	1.298	1.265	1.234	1.204	1.172	1.142	1.112	1.085	1.056	1.029	1.000	0.972	0.948	0.920	0.892	0.866	0.841	0.816	0.792	0.768	0.745	0.721	0.699	0.676	0.655	0.634	0.612	0.592	0.572	0.554	0.534	0.516	0.499	0.481	0.464	0.448	0.431	0.418	0.402	0.389	0.374	0.361	0.348	0.336	0.324	0.314	0.302	0.291	0.282	0.274	0.264	0.255	0.248	0.239	0.231	0.224	0.218	0.209	0.204	0.198	0.192	0.186	0.181	0.176	0.171	0.168	0.162	0.159	0.155	0.151	0.150	0.146	0.144	0.142	0.140	0.139	0.139	0.139	0.139	0.141	0.142	0.146	0.149	0.151	0.158	0.162	0.170	0.178	0.186	0.198	0.208	0.220	0.234	0.249	0.266	0.282	0.302	0.324	0.346	0.370	0.396	0.424	0.452	0.484	0.518	0.551	0.588	0.626	0.666	0.708	0.751	0.796	0.844	0.892	0.942	0.995	1.049	1.104	1.159	1.218	1.276	1.338	1.399	1.460	1.524	1.588	1.652	1.718	1.784	1.849	1.915	1.981	2.047	2.112	2.179	2.244	2.308	2.371	2.434	2.495	2.555	2.615	2.672	2.729	2.782	2.834	2.885	2.932	2.979	3.021	3.061	3.100	3.135	3.169	3.199	3.226	3.250	3.270	3.289	3.302	3.314	3.324	3.328	3.330	3.330	3.325	3.318	3.306	3.294	3.276	3.256	3.232	3.208	3.179	3.148	3.112	3.075	3.036	2.994	2.949	2.902	2.854	2.802	2.750	2.696	2.641	2.584	2.525	2.465	2.404	2.342	2.281	2.219	2.155	2.092	2.029	1.965	1.902	1.839	1.778	1.714	1.654	1.592	1.534	1.475	1.416	1.360	1.306	1.252	1.200	1.151	1.102	1.056	1.011	0.968	0.928	0.889	0.851	0.816	0.784	0.752	0.722	0.695	0.669	0.646	0.624	0.604	0.585	0.569	0.554	0.540	0.526	0.516	0.505	0.498	0.489	0.481	0.474	0.468	0.462	0.456	0.451	0.446	0.442	0.436	0.430	0.425	0.419	0.411	0.402	0.394	0.384	0.372	0.360	0.346	0.331	0.314	0.294	0.275	0.252	0.229	0.204	0.176	0.148	0.116	0.082	0.048	0.010	-0.029	-0.070	-0.112	-0.156	-0.202	-0.250	-0.300	-0.350	-0.402	-0.456	-0.511	-0.566	-0.624	-0.682	-0.741	-0.800	-0.861	-0.921	-0.982	-1.044	-1.105	-1.165	-1.226	-1.288	-1.348	-1.406	-1.466	-1.522	-1.580	-1.635	-1.690	-1.742	-1.792	-1.844	-1.890	-1.936	-1.981	-2.024	-2.064	-2.101	-2.138	-2.171	-2.202	-2.231	-2.258	-2.282	-2.304	-2.324	-2.339	-2.352	-2.365	-2.372	-2.380	-2.382	-2.385	-2.382	-2.379	-2.372	-2.366	-2.355	-2.342	-2.328	-2.311	-2.292	-2.271	-2.249	-2.224	-2.198	-2.170	-2.140	-2.109	-2.075	-2.041	-2.005	-1.969	-1.930	-1.891	-1.850	-1.809	-1.766	-1.722	-1.680	-1.634	-1.589	-1.542	-1.498	-1.450	-1.402	-1.355	-1.306	-1.259	-1.209	-1.160	-1.111	-1.060	-1.011	-0.960	-0.911	-0.860	-0.810	-0.759	-0.709	-0.659	-0.608	-0.558	-0.506	-0.455	-0.405	-0.354	-0.302	-0.251	-0.200	-0.149	-0.098	-0.046	0.005	0.056	0.109	0.160	0.211	0.262	0.314	0.366	0.419	0.471	0.522	0.576	0.628	0.681	0.734	0.786	0.840	0.894	0.946	1.000	1.054	1.108	1.161	1.215	1.270	1.324	1.378	1.434	1.488	1.542	1.598	1.651	1.706	1.761	1.816	1.871	1.925	1.981	2.036	2.090	2.146	2.201	2.256	2.310	2.365	2.419	2.474	2.526	2.581	2.635	2.688	2.740	2.794	2.846	2.899	2.951	3.002	3.054	3.104	3.155	3.205	3.254	3.302	3.350	3.398	3.444	3.491	3.536	3.581	3.625	3.669	3.711	3.752	3.795	3.835	3.874	3.911	3.948	3.985	4.020	4.054	4.086	4.119	4.150	4.179	4.206	4.235	4.261	4.286	4.310	4.334	4.355	4.375	4.395	4.414	4.430	4.448	4.461	4.475	4.489	4.500	4.509	4.519	4.528	4.535	4.541	4.546	4.551	4.555	4.559	4.560	4.561	4.561	4.561	4.560	4.559	4.558	4.555	4.551	4.548	4.544	4.538	4.532	4.528	4.521	4.516	4.510	4.504	4.496	4.490	4.482	4.476	4.469	4.461	4.454	4.446	4.439	4.431	4.424	4.416	4.410	4.402	4.395	4.389	4.381	4.375	4.369	4.362	4.356	4.350	4.344	4.338	4.332	4.326	4.320	4.315	4.309	4.302	4.298	4.291	4.286	4.280	4.275	4.270	4.265	4.259	4.254	4.248	4.241	4.235	4.230	4.224	4.216	4.210	4.204	4.196	4.189	4.181	4.174	4.165	4.156	4.146	4.138	4.129	4.119	4.109	4.098	4.088	4.076	4.065	4.052	4.040	4.026	4.012	3.999	3.985	3.969	3.954	3.938	3.920	3.904	3.886	3.868	3.849	3.830	3.810	3.791	3.770	3.748	3.728	3.705	3.682	3.659	3.636	3.611	3.588	3.562	3.538	3.512	3.485	3.460	3.434	3.408	3.380	3.354	3.326	3.300	3.271	3.245	3.218	3.189	3.162	3.136	3.108	3.081	3.052	3.026	3.000	2.974	2.946	2.921	2.895	2.870	2.845	2.822	2.798	2.775	2.754	2.731	2.710	2.689	2.670	2.651	2.634	2.616	2.599	2.581	2.566	2.551	2.538	2.524	2.511	2.501	2.490	2.480	2.469	2.461	2.452	2.445	2.438	2.431	2.425	2.420	2.415	2.410	2.405	2.402	2.398	2.394	2.390	2.386	2.382	2.379	2.374	2.369	2.365	2.360	2.354	2.348	2.341	2.334	2.326	2.318	2.306	2.296	2.285	2.274	2.259	2.245	2.229	2.214	2.196	2.176	2.158	2.136	2.114	2.089	2.064	2.038	2.010	1.981	1.952	1.921	1.889	1.855	1.821	1.785	1.749	1.712	1.674	1.634	1.595	1.552	1.512	1.469	1.428	1.385	1.340	1.296	1.252	1.208	1.162	1.118	1.072	1.029	0.984	0.939	0.895	0.851	0.808	0.764	0.721	0.681	0.639	0.599	0.559	0.520	0.480	0.444	0.406	0.371	0.336	0.302	0.270	0.239	0.206	0.178	0.150	0.121	0.094	0.068	0.042	0.018	-0.005	-0.028	-0.049	-0.070	-0.090	-0.109	-0.128	-0.145	-0.161	-0.179	-0.195	-0.210	-0.226	-0.239	-0.254	-0.268	-0.281	-0.292	-0.305	-0.318	-0.330	-0.341	-0.352	-0.365	-0.376	-0.389	-0.399	-0.411	-0.421	-0.434	-0.445	-0.456	-0.469	-0.480	-0.491	-0.505	-0.516	-0.529	-0.541	-0.554	-0.566	-0.580	-0.591	-0.605	-0.618	-0.630	-0.644	-0.656	-0.669	-0.682	-0.695	-0.709	-0.721	-0.734	-0.748	-0.760	-0.771	-0.785	-0.796	-0.809	-0.820	-0.831	-0.842	-0.854	-0.862	-0.874	-0.882	-0.891	-0.900	-0.909	-0.916	-0.924	-0.930	-0.936	-0.941	-0.946	-0.951	-0.954	-0.958	-0.959	-0.961	-0.961	-0.962	-0.961	-0.959	-0.958	-0.954	-0.950	-0.946	-0.940	-0.932	-0.926	-0.919	-0.910	-0.899	-0.890	-0.878	-0.866	-0.852	-0.839	-0.825	-0.810	-0.795	-0.778	-0.760	-0.742	-0.724	-0.705	-0.686	-0.666	-0.645	-0.624	-0.604	-0.581	-0.560	-0.536	-0.514	-0.491	-0.470	-0.446	-0.422	-0.399	-0.375	-0.352	-0.329	-0.305	-0.281	-0.259	-0.235	-0.214	-0.191	-0.169	-0.148	-0.126	-0.105	-0.085	-0.065	-0.045	-0.028	-0.008	0.009	0.026	0.042	0.058	0.072	0.088	0.101	0.114	0.125	0.136	0.146	0.156	0.164	0.171	0.178	0.184	0.188	0.191	0.195	0.196	0.196	0.196	0.195	0.192	0.190	0.185	0.180	0.174	0.166	0.158	0.149	0.139	0.128	0.115	0.102	0.089	0.074	0.060	0.044	0.028	0.010	-0.008	-0.026	-0.044	-0.064	-0.084	-0.102	-0.124	-0.142	-0.162	-0.182	-0.204	-0.225	-0.245	-0.265	-0.285	-0.304	-0.324	-0.341	-0.360	-0.378	-0.395	-0.411	-0.426	-0.441	-0.456	-0.469	-0.481	-0.492	-0.502	-0.511	-0.520	-0.526	-0.534	-0.538	-0.542	-0.545	-0.546	-0.548	-0.546	-0.545	-0.541	-0.538	-0.532	-0.526	-0.519	-0.511	-0.501	-0.492	-0.481	-0.469	-0.458	-0.445	-0.432	-0.419	-0.404	-0.389	-0.374	-0.359	-0.344	-0.328	-0.312	-0.298	-0.281	-0.268	-0.251	-0.236	-0.224	-0.209	-0.195	-0.184	-0.171	-0.160	-0.149	-0.140	-0.131	-0.124	-0.115	-0.110	-0.104	-0.101	-0.096	-0.095	-0.094	-0.095	-0.096	-0.100	-0.104	-0.108	-0.114	-0.122	-0.131	-0.141	-0.151	-0.165	-0.178	-0.192	-0.208	-0.222	-0.241	-0.259	-0.279	-0.298	-0.319	-0.340	-0.361	-0.385	-0.408	-0.430	-0.454	-0.478	-0.502	-0.528	-0.552	-0.578	-0.601	-0.626	-0.652	-0.676	-0.700	-0.725	-0.749	-0.771	-0.794	-0.816	-0.839	-0.860	-0.879	-0.899	-0.918	-0.936	-0.954	-0.971	-0.986	-1.001	-1.014	-1.026	-1.039	-1.050	-1.060	-1.069	-1.076	-1.082	-1.089	-1.094	-1.098	-1.101	-1.104	-1.105	-1.104	-1.104	-1.102	-1.101	-1.098	-1.092	-1.090	-1.084	-1.079	-1.074	-1.068	-1.060	-1.052	-1.045	-1.038	-1.030	-1.021	-1.014	-1.005	-0.996	-0.986	-0.978	-0.969	-0.961	-0.952	-0.944	-0.936	-0.928	-0.920	-0.912	-0.904	-0.898	-0.891	-0.884	-0.878	-0.871	-0.865	-0.860	-0.855	-0.851	-0.846	-0.841	-0.839	-0.835	-0.831	-0.829	-0.826	-0.824	-0.820	-0.818	-0.816	-0.814	-0.812	-0.811	-0.809	-0.808	-0.805	-0.804	-0.802	-0.801	-0.800	-0.798	-0.796	-0.794	-0.791	-0.790	-0.788	-0.784	-0.781	-0.778	-0.774	-0.770	-0.766	-0.762	-0.758	-0.751	-0.748	-0.741	-0.735	-0.729	-0.721	-0.714	-0.705	-0.698	-0.690	-0.680	-0.671	-0.662	-0.651	-0.641	-0.631	-0.620	-0.608	-0.596	-0.584	-0.572	-0.560	-0.548	-0.534	-0.521	-0.507	-0.494	-0.480	-0.466	-0.452	-0.439	-0.425	-0.411	-0.398	-0.384	-0.370	-0.356	-0.344	-0.331	-0.319	-0.306	-0.295	-0.284	-0.272	-0.262	-0.254	-0.244	-0.235	-0.228	-0.220	-0.214	-0.208	-0.201	-0.198	-0.194	-0.191	-0.188	-0.186	-0.186	-0.186	-0.188	-0.189	-0.191	-0.196	-0.201	-0.206	-0.212	-0.220	-0.229	-0.238	-0.248	-0.258	-0.270	-0.282	-0.295	-0.309	-0.324	-0.340	-0.355	-0.372	-0.389	-0.406	-0.424	-0.442	-0.462	-0.481	-0.501	-0.520	-0.541	-0.561	-0.582	-0.602	-0.624	-0.644	-0.665	-0.686	-0.708	-0.726	-0.748	-0.768	-0.786	-0.806	-0.825	-0.842	-0.860	-0.876	-0.892	-0.909	-0.924	-0.939	-0.951	-0.964	-0.975	-0.988	-0.996	-1.006	-1.014	-1.021	-1.028	-1.032	-1.038	-1.039	-1.042	-1.042	-1.042	-1.041	-1.039	-1.036	-1.031	-1.026	-1.021	-1.015	-1.006	-0.999	-0.989	-0.979	-0.969	-0.958	-0.945	-0.934	-0.921	-0.908	-0.894	-0.881	-0.868	-0.855	-0.841	-0.826	-0.814	-0.800	-0.786	-0.774	-0.761	-0.749	-0.736	-0.725	-0.716	-0.705	-0.696	-0.688	-0.680	-0.674	-0.668	-0.662	-0.659	-0.656	-0.654	-0.652	-0.652	-0.654	-0.656	-0.660	-0.664	-0.669	-0.675	-0.682	-0.691	-0.700	-0.711	-0.722	-0.734	-0.748	-0.761	-0.775	-0.791	-0.808	-0.824	-0.840	-0.858	-0.875	-0.894	-0.912	-0.931	-0.950	-0.970	-0.989	-1.009	-1.028	-1.046	-1.065	-1.084	-1.102	-1.121	-1.140	-1.156	-1.174	-1.191	-1.208	-1.224	-1.238	-1.252	-1.266	-1.280	-1.292	-1.304	-1.314	-1.324	-1.334	-1.342	-1.350	-1.358	-1.364	-1.370	-1.375	-1.379	-1.381	-1.384	-1.385	-1.385	-1.386	-1.385	-1.384	-1.381	-1.378	-1.374	-1.371	-1.366	-1.360	-1.355	-1.348	-1.340	-1.334	-1.325	-1.318	-1.309	-1.301	-1.292	-1.282	-1.274	-1.265	-1.256	-1.248	-1.238	-1.229	-1.220	-1.211	-1.202	-1.194	-1.186	-1.179	-1.172	-1.166	-1.159	-1.154	-1.150	-1.145	-1.142	-1.140	-1.138	-1.138	-1.138	-1.139	-1.140	-1.142	-1.148	-1.151	-1.158	-1.165	-1.174	-1.182	-1.191	-1.204	-1.215	-1.228	-1.241	-1.256	-1.271	-1.289	-1.305	-1.324	-1.342	-1.362	-1.381	-1.402	-1.425	-1.445	-1.469	-1.491	-1.514	-1.536	-1.561	-1.584	-1.608	-1.631	-1.654	-1.678	-1.700	-1.722	-1.745	-1.765	-1.786	-1.808	-1.826	-1.846	-1.864	-1.881	-1.899	-1.914	-1.930	-1.944	-1.956	-1.969	-1.980	-1.990	-2.000	-2.007	-2.014	-2.020	-2.025	-2.030	-2.033	-2.035	-2.036	-2.036	-2.036	-2.035	-2.033	-2.030	-2.026	-2.022	-2.016	-2.011	-2.005	-1.999	-1.991	-1.984	-1.975	-1.966	-1.956	-1.948	-1.938	-1.929	-1.919	-1.909	-1.899	-1.889	-1.879	-1.869	-1.859	-1.849	-1.840	-1.830	-1.821	-1.812	-1.804	-1.795	-1.786	-1.779	-1.771	-1.764	-1.756	-1.750	-1.744	-1.738	-1.732	-1.729	-1.724	-1.720	-1.716	-1.714	-1.710	-1.709	-1.706	-1.706	-1.705	-1.705	-1.705	-1.706	-1.708	-1.709	-1.711	-1.714	-1.716	-1.720	-1.722	-1.726	-1.731	-1.736	-1.740	-1.746	-1.751	-1.758	-1.762	-1.769	-1.775	-1.781	-1.788	-1.794	-1.800	-1.806	-1.812	-1.818	-1.824	-1.829	-1.834	-1.839	-1.842	-1.848	-1.850	-1.854	-1.855	-1.858	-1.858	-1.860	-1.859	-1.860	-1.859	-1.856	-1.855	-1.851	-1.846	-1.842	-1.836	-1.830	-1.824	-1.816	-1.808	-1.798	-1.788	-1.776	-1.765	-1.754	-1.740	-1.728	-1.714	-1.699	-1.684	-1.669	-1.652	-1.636	-1.621	-1.604	-1.588	-1.570	-1.554	-1.538	-1.520	-1.502	-1.485	-1.469	-1.452	-1.435	-1.420	-1.404	-1.388	-1.372	-1.358	-1.342	-1.329	-1.315	-1.302	-1.290	-1.278	-1.266	-1.255	-1.244	-1.235	-1.226	-1.216	-1.209	-1.201	-1.194	-1.188	-1.181	-1.176	-1.172	-1.168	-1.165	-1.160	-1.158	-1.156	-1.154	-1.152	-1.151	-1.151	-1.150	-1.150	-1.150	-1.150	-1.151	-1.151	-1.152	-1.154	-1.155	-1.156	-1.159	-1.160	-1.161	-1.162	-1.165	-1.166	-1.168	-1.169	-1.170	-1.172	-1.174	-1.175	-1.176	-1.176	-1.176	-1.176	-1.178	-1.178	-1.178	-1.176	-1.175	-1.175	-1.172	-1.171	-1.169	-1.166	-1.164	-1.160	-1.156	-1.151	-1.148	-1.141	-1.136	-1.130	-1.124	-1.118	-1.109	-1.100	-1.092	-1.082	-1.074	-1.065	-1.054	-1.042	-1.031	-1.020	-1.009	-0.995	-0.982	-0.968	-0.954	-0.940	-0.926	-0.912	-0.898	-0.882	-0.868	-0.851	-0.835	-0.820	-0.804	-0.789	-0.774	-0.758	-0.742	-0.726	-0.711	-0.696	-0.682	-0.668	-0.654	-0.640	-0.626	-0.612	-0.600	-0.588	-0.576	-0.566	-0.556	-0.546	-0.536	-0.528	-0.521	-0.514	-0.506	-0.501	-0.498	-0.492	-0.489	-0.486	-0.484	-0.484	-0.482	-0.482	-0.485	-0.486	-0.490	-0.492	-0.496	-0.502	-0.506	-0.512	-0.520	-0.526	-0.536	-0.544	-0.552	-0.562	-0.572	-0.581	-0.592	-0.605	-0.615	-0.628	-0.639	-0.651	-0.664	-0.676	-0.689	-0.700	-0.712	-0.726	-0.738	-0.750	-0.762	-0.775	-0.786	-0.798	-0.809	-0.820	-0.830	-0.841	-0.851	-0.861	-0.870	-0.879	-0.888	-0.894	-0.901	-0.909	-0.915	-0.920	-0.926	-0.930	-0.934	-0.939	-0.941	-0.944	-0.945	-0.948	-0.948	-0.949	-0.949	-0.948	-0.946	-0.945	-0.942	-0.940	-0.938	-0.935	-0.930	-0.926	-0.922	-0.916	-0.911	-0.906	-0.901	-0.894	-0.889	-0.882	-0.875	-0.869	-0.862	-0.855	-0.849	-0.841	-0.834	-0.826	-0.819	-0.811	-0.805	-0.798	-0.790	-0.782	-0.776	-0.770	-0.764	-0.758	-0.751	-0.745	-0.740	-0.735	-0.730	-0.725	-0.721	-0.718	-0.714	-0.710	-0.708	-0.705	-0.704	-0.702	-0.702	-0.701	-0.701	-0.701	-0.701	-0.704	-0.705	-0.706	-0.709	-0.711	-0.716	-0.719	-0.722	-0.728	-0.732	-0.739	-0.744	-0.750	-0.756	-0.762	-0.770	-0.778	-0.785	-0.794	-0.800	-0.809	-0.816	-0.825	-0.834	-0.841	-0.851	-0.860	-0.869	-0.879	-0.886	-0.896	-0.905	-0.912	-0.921	-0.929	-0.938	-0.945	-0.952	-0.961	-0.968	-0.975	-0.981	-0.988	-0.994	-1.000	-1.005	-1.009	-1.015	-1.019	-1.022	-1.026	-1.028	-1.031	-1.032	-1.034	-1.035	-1.035	-1.036	-1.036	-1.034	-1.034	-1.031	-1.029	-1.025	-1.024	-1.020	-1.015	-1.010	-1.005	-1.000	-0.994	-0.986	-0.980	-0.972	-0.965	-0.956	-0.949	-0.940	-0.931	-0.922	-0.912	-0.902	-0.892	-0.882	-0.872	-0.861	-0.851	-0.840	-0.829	-0.816	-0.806	-0.794	-0.784	-0.772	-0.761	-0.750	-0.739	-0.729	-0.716	-0.706	-0.696	-0.685	-0.675	-0.665	-0.655	-0.645	-0.635	-0.626	-0.616	-0.608	-0.599	-0.590	-0.582	-0.572	-0.565	-0.558	-0.549	-0.541	-0.532	-0.526	-0.518	-0.510	-0.501	-0.494	-0.486	-0.479	-0.470	-0.461	-0.452	-0.444	-0.434	-0.425	-0.414	-0.405	-0.394	-0.381	-0.369	-0.356	-0.342	-0.329	-0.314	-0.299	-0.282	-0.266	-0.249	-0.231	-0.212	-0.192	-0.172	-0.151	-0.130	-0.108	-0.084	-0.060	-0.035	-0.010	0.016	0.042	0.070	0.098	0.125	0.154	0.184	0.212	0.242	0.272	0.302	0.332	0.362	0.392	0.424	0.454	0.484	0.514	0.542	0.572	0.600	0.629	0.656	0.684	0.710	0.735	0.760	0.784	0.808	0.829	0.851	0.871	0.891	0.910	0.928	0.945	0.960	0.975	0.989	1.002	1.014	1.022	1.034	1.041	1.050	1.055	1.061	1.066	1.070	1.072	1.075	1.076	1.078	1.076	1.078	1.076	1.074	1.071	1.069	1.065	1.062	1.058	1.054	1.050	1.045	1.041	1.036	1.031	1.028	1.022	1.018	1.012	1.010	1.005	1.001	0.999	0.995	0.992	0.989	0.986	0.984	0.982	0.980	0.980	0.979	0.979	0.980	0.980	0.982	0.984	0.986	0.989	0.990	0.995	0.999	1.002	1.006	1.011	1.016	1.021	1.026	1.032	1.038	1.044	1.050	1.056	1.062	1.069	1.075	1.082	1.089	1.095	1.101	1.108	1.114	1.120	1.126	1.131	1.138	1.142	1.146	1.151	1.155	1.160	1.164	1.165	1.169	1.171	1.174	1.174	1.175	1.176	1.178	1.176	1.176	1.176	1.174	1.172	1.170	1.168	1.164	1.161	1.156	1.152	1.148	1.142	1.136	1.130	1.124	1.118	1.110	1.102	1.095	1.086	1.079	1.069	1.060	1.050	1.040	1.031	1.021	1.011	1.001	0.991	0.980	0.969	0.959	0.948	0.938	0.926	0.915	0.904	0.892	0.881	0.871	0.860	0.849	0.839	0.828	0.818	0.808	0.798	0.786	0.776	0.768	0.759	0.750	0.741	0.732	0.725	0.719	0.711	0.705	0.698	0.692	0.688	0.682	0.680	0.676	0.672	0.670	0.668	0.666	0.665	0.665	0.665	0.666	0.668	0.669	0.670	0.674	0.676	0.680	0.685	0.688	0.692	0.699	0.704	0.710	0.718	0.724	0.730	0.738	0.745	0.751	0.758	0.766	0.774	0.780	0.786	0.794	0.800	0.806	0.812	0.818	0.822	0.828	0.832	0.836	0.840	0.842	0.844	0.846	0.848	0.848	0.848	0.848	0.845	0.842	0.839	0.836	0.831	0.824	0.819	0.811	0.804	0.795	0.786	0.776	0.766	0.756	0.745	0.732	0.720	0.708	0.695	0.681	0.668	0.652	0.639	0.624	0.610	0.594	0.580	0.564	0.550	0.534	0.520	0.505	0.490	0.476	0.461	0.449	0.435	0.422	0.410	0.396	0.385	0.374	0.362	0.352	0.342	0.332	0.325	0.316	0.310	0.301	0.295	0.289	0.282	0.278	0.272	0.269	0.264	0.260	0.256	0.252	0.250	0.249	0.245	0.244	0.242	0.241	0.239	0.238	0.236	0.236	0.234	0.234	0.232	0.231	0.231	0.230	0.229	0.228	0.226	0.225	0.224	0.222	0.219	0.218	0.215	0.212	0.209	0.206	0.202	0.199	0.196	0.191	0.188	0.182	0.179	0.174	0.169	0.164	0.158	0.152	0.148	0.141	0.136	0.130	0.124	0.118	0.111	0.106	0.100	0.094	0.089	0.082	0.078	0.071	0.066	0.061	0.056	0.051	0.048	0.042	0.039	0.035	0.032	0.029	0.026	0.024	0.021	0.020	0.019	0.019	0.019	0.019	0.020	0.021	0.024	0.026	0.029	0.032	0.038	0.041	0.046	0.052	0.059	0.064	0.071	0.079	0.088	0.096	0.104	0.114	0.125	0.134	0.146	0.156	0.169	0.180	0.192	0.205	0.218	0.231	0.245	0.259	0.272	0.286	0.300	0.315	0.330	0.345	0.359	0.374	0.388	0.402	0.418	0.430	0.445	0.460	0.474	0.486	0.500	0.512	0.526	0.539	0.551	0.562	0.574	0.585	0.595	0.606	0.615	0.624	0.632	0.640	0.649	0.655	0.661	0.666	0.671	0.676	0.680	0.684	0.686	0.688	0.689	0.689	0.689	0.688	0.686	0.684	0.681	0.678	0.672	0.668	0.662	0.655	0.649	0.641	0.632	0.624	0.614	0.604	0.594	0.582	0.571	0.558	0.546	0.532	0.520	0.506	0.492	0.478	0.464	0.448	0.432	0.416	0.401	0.386	0.370	0.355	0.338	0.322	0.306	0.290	0.275	0.260	0.244	0.229	0.215	0.200	0.185	0.170	0.158	0.144	0.131	0.119	0.106	0.095	0.084	0.072	0.062	0.052	0.042	0.032	0.024	0.016	0.009	0.001	-0.006	-0.012	-0.018	-0.024	-0.029	-0.034	-0.038	-0.042	-0.046	-0.050	-0.054	-0.058	-0.061	-0.062	-0.065	-0.069	-0.071	-0.072	-0.075	-0.078	-0.079	-0.081	-0.082	-0.085	-0.088	-0.089	-0.092	-0.094	-0.098	-0.099	-0.101	-0.105	-0.108	-0.111	-0.115	-0.118	-0.122	-0.125	-0.130	-0.134	-0.139	-0.142	-0.148	-0.152	-0.158	-0.162	-0.168	-0.172	-0.179	-0.184	-0.189	-0.195	-0.200	-0.205	-0.210	-0.215	-0.220	-0.226	-0.230	-0.235	-0.240	-0.244	-0.249	-0.252	-0.256	-0.260	-0.262	-0.266	-0.269	-0.270	-0.272	-0.274	-0.274	-0.275	-0.275	-0.275	-0.275	-0.274	-0.271	-0.269	-0.266	-0.264	-0.261	-0.258	-0.254	-0.249	-0.244	-0.240	-0.234	-0.229	-0.221	-0.216	-0.209	-0.202	-0.195	-0.188	-0.179	-0.172	-0.165	-0.156	-0.149	-0.141	-0.134	-0.126	-0.119	-0.112	-0.105	-0.098	-0.092	-0.085	-0.080	-0.074	-0.069	-0.064	-0.060	-0.055	-0.051	-0.050	-0.046	-0.044	-0.042	-0.041	-0.041	-0.041	-0.042	-0.044	-0.045	-0.048	-0.049	-0.052	-0.056	-0.062	-0.066	-0.072	-0.079	-0.086	-0.092	-0.100	-0.109	-0.116	-0.126	-0.135	-0.145	-0.155	-0.165	-0.176	-0.186	-0.198	-0.210	-0.221	-0.232	-0.246	-0.258	-0.269	-0.282	-0.295	-0.308	-0.320	-0.332	-0.345	-0.359	-0.371	-0.384	-0.398	-0.409	-0.422	-0.435	-0.448	-0.459	-0.471	-0.482	-0.495	-0.506	-0.516	-0.528	-0.539	-0.549	-0.559	-0.569	-0.578	-0.586	-0.595	-0.604	-0.611	-0.618	-0.626	-0.631	-0.638	-0.644	-0.649	-0.654	-0.658	-0.661	-0.665	-0.669	-0.670	-0.671	-0.672	-0.674	-0.674	-0.671	-0.670	-0.668	-0.665	-0.661	-0.658	-0.652	-0.646	-0.640	-0.632	-0.625	-0.616	-0.608	-0.598	-0.588	-0.574	-0.562	-0.550	-0.538	-0.521	-0.506	-0.490	-0.475	-0.456	-0.439	-0.419	-0.401	-0.379	-0.359	-0.339	-0.316	-0.294	-0.271	-0.248	-0.224	-0.200	-0.175	-0.150	-0.125	-0.100	-0.075	-0.050	-0.024	0.001	0.026	0.052	0.078	0.104	0.129	0.154	0.179	0.202	0.228	0.250	0.274	0.296	0.319	0.339	0.360	0.380	0.399	0.418	0.435	0.452	0.469	0.485	0.499	0.512	0.526	0.538	0.549	0.560	0.570	0.578	0.586	0.594	0.600	0.606	0.612	0.618	0.622	0.626	0.630	0.634	0.635	0.639	0.640	0.644	0.645	0.648	0.650	0.651	0.654	0.655	0.658	0.660	0.662	0.665	0.668	0.672	0.676	0.681	0.686	0.692	0.698	0.705	0.711	0.719	0.728	0.736	0.746	0.756	0.768	0.779	0.790	0.802	0.815	0.829	0.841	0.856	0.870	0.882	0.898	0.911	0.926	0.940	0.954	0.969	0.982	0.996	1.009	1.024	1.036	1.049	1.061	1.072	1.084	1.094	1.102	1.111	1.120	1.128	1.134	1.139	1.145	1.149	1.152	1.155	1.158	1.158	1.156	1.156	1.155	1.152	1.149	1.146	1.141	1.136	1.131	1.125	1.116	1.110	1.101	1.094	1.084	1.075	1.065	1.056	1.045	1.035	1.025	1.015	1.005	0.994	0.984	0.975	0.964	0.955	0.946	0.936	0.928	0.919	0.911	0.904	0.896	0.890	0.885	0.879	0.874	0.870	0.866	0.864	0.861	0.859	0.859	0.860	0.861	0.862	0.865	0.868	0.871	0.876	0.881	0.889	0.895	0.904	0.912	0.921	0.931	0.942	0.955	0.968	0.981	0.994	1.009	1.025	1.040	1.056	1.074	1.092	1.110	1.129	1.149	1.169	1.189	1.209	1.230	1.250	1.271	1.294	1.314	1.336	1.359	1.380	1.402	1.425	1.448	1.469	1.491	1.514	1.536	1.558	1.579	1.600	1.622	1.644	1.665	1.686	1.706	1.726	1.748	1.768	1.786	1.806	1.826	1.844	1.864	1.881	1.901	1.920	1.938	1.956	1.974	1.994	2.011	2.031	2.050	2.068	2.088	2.106	2.126	2.146	2.166	2.186	2.208	2.229	2.250	2.272	2.295	2.318	2.341	2.366	2.390	2.415	2.441	2.468	2.494	2.520	2.549	2.575	2.604	2.631	2.660	2.691	2.720	2.750	2.780	2.810	2.840	2.870	2.900	2.930	2.960	2.989	3.019	3.046	3.075	3.104	3.130	3.156	3.181	3.206	3.230	3.252	3.275	3.295	3.314	3.332	3.350	3.365	3.379	3.390	3.401	3.410	3.419	3.424	3.429	3.431	3.432	3.431	3.430	3.424	3.419	3.411	3.401	3.390	3.378	3.364	3.346	3.329	3.310	3.289	3.268	3.244	3.219	3.191	3.165	3.136	3.106	3.076	3.044	3.010	2.978	2.941	2.906	2.870	2.832	2.795	2.756	2.718	2.678	2.639	2.599	2.558	2.518	2.475	2.435	2.394	2.351	2.310	2.268	2.226	2.185	2.142	2.102	2.060	2.019	1.978	1.936	1.896	1.855	1.814	1.774	1.734	1.694	1.655	1.615	1.576	1.538	1.500	1.461	1.425	1.386	1.350	1.314	1.278	1.241	1.206	1.171	1.135	1.102	1.069	1.035	1.004	0.970	0.940	0.908	0.878	0.848	0.818	0.789	0.760	0.732	0.705	0.679	0.654	0.628	0.604	0.580	0.558	0.534	0.512	0.491	0.471	0.450	0.432	0.414	0.396	0.379	0.362	0.348	0.332	0.318	0.305	0.291	0.278	0.266	0.255	0.244	0.235	0.224	0.215	0.206	0.198	0.190	0.182	0.175	0.169	0.161	0.155	0.149	0.144	0.139	0.134	0.129	0.125	0.120	0.115	0.111	0.109	0.105	0.102	0.099	0.096	0.095	0.092	0.091	0.090	0.088	0.088	0.088	0.089	0.089	0.090	0.092	0.096	0.100	0.104	0.109	0.115	0.121	0.130	0.140	0.150	0.161	0.174	0.188	0.202	0.219	0.239	0.258	0.279	0.301	0.328	0.352	0.381	0.410	0.441	0.475	0.510	0.546	0.584	0.624	0.666	0.711	0.756	0.804	0.852	0.902	0.955	1.009	1.064	1.120	1.178	1.236	1.296	1.358	1.420	1.482	1.546	1.610	1.675	1.739	1.805	1.870	1.935	2.000	2.064	2.129	2.192	2.255	2.318	2.378	2.438	2.495	2.554	2.609	2.662	2.714	2.765	2.811	2.858	2.900	2.940	2.980	3.014	3.048	3.078	3.105	3.129	3.149	3.169	3.184	3.195	3.204	3.209	3.212	3.211	3.206	3.200	3.190	3.176	3.159	3.140	3.118	3.091	3.064	3.034	2.999	2.964	2.924	2.884	2.840	2.795	2.748	2.698	2.646	2.594	2.540	2.485	2.428	2.369	2.310	2.251	2.191	2.131	2.069	2.007	1.946	1.885	1.824	1.762	1.704	1.644	1.586	1.528	1.470	1.415	1.360	1.308	1.256	1.205	1.158	1.110	1.064	1.021	0.979	0.940	0.901	0.866	0.831	0.800	0.770	0.742	0.716	0.692	0.670	0.650	0.631	0.615	0.600	0.586	0.575	0.564	0.555	0.548	0.540	0.535	0.530	0.526	0.522	0.520	0.519	0.516	0.515	0.514	0.511	0.510	0.507	0.505	0.502	0.499	0.494	0.489	0.482	0.474	0.465	0.455	0.442	0.430	0.415	0.398	0.379	0.359	0.335	0.311	0.285	0.256	0.226	0.194	0.159	0.122	0.085	0.044	0.001	-0.044	-0.090	-0.138	-0.188	-0.239	-0.292	-0.346	-0.402	-0.460	-0.519	-0.580	-0.639	-0.702	-0.764	-0.828	-0.890	-0.954	-1.018	-1.081	-1.146	-1.210	-1.274	-1.336	-1.398	-1.460	-1.521	-1.579	-1.638	-1.695	-1.750	-1.804	-1.856	-1.906	-1.954	-2.001	-2.045	-2.088	-2.128	-2.164	-2.200	-2.232	-2.262	-2.290	-2.315	-2.336	-2.356	-2.372	-2.388	-2.398	-2.406	-2.411	-2.415	-2.415	-2.412	-2.409	-2.401	-2.391	-2.379	-2.364	-2.346	-2.326	-2.305	-2.280	-2.254	-2.225	-2.195	-2.161	-2.128	-2.092	-2.054	-2.015	-1.974	-1.932	-1.889	-1.842	-1.796	-1.750	-1.702	-1.652	-1.602	-1.551	-1.500	-1.448	-1.396	-1.342	-1.289	-1.235	-1.180	-1.125	-1.070	-1.015	-0.960	-0.902	-0.848	-0.791	-0.736	-0.680	-0.624	-0.569	-0.514	-0.458	-0.401	-0.346	-0.291	-0.236	-0.181	-0.126	-0.072	-0.018	0.038	0.091	0.146	0.200	0.255	0.309	0.362	0.416	0.471	0.525	0.579	0.632	0.686	0.740	0.795	0.849	0.902	0.958	1.012	1.066	1.122	1.178	1.234	1.289	1.345	1.400	1.456	1.512	1.569	1.626	1.682	1.740	1.798	1.855	1.912	1.969	2.027	2.085	2.144	2.201	2.260	2.318	2.378	2.435	2.494	2.551	2.610	2.669	2.728	2.785	2.842	2.900	2.956	3.012	3.070	3.126	3.181	3.236	3.291	3.345	3.398	3.451	3.502	3.554	3.604	3.652	3.702	3.749	3.796	3.841	3.886	3.929	3.972	4.014	4.055	4.094	4.131	4.166	4.202	4.235	4.269	4.300	4.329	4.359	4.385	4.411	4.434	4.458	4.479	4.499	4.519	4.535	4.552	4.568	4.581	4.594	4.605	4.614	4.622	4.630	4.638	4.642	4.648	4.650	4.652	4.654	4.655	4.655	4.652	4.651	4.649	4.645	4.641	4.638	4.632	4.628	4.622	4.616	4.609	4.604	4.596	4.589	4.581	4.574	4.565	4.558	4.549	4.541	4.532	4.526	4.518	4.510	4.501	4.494	4.486	4.478	4.470	4.464	4.456	4.449	4.442	4.436	4.430	4.424	4.418	4.412	4.405	4.401	4.395	4.391	4.385	4.381	4.376	4.370	4.366	4.361	4.358	4.352	4.348	4.344	4.339	4.335	4.331	4.326	4.322	4.318	4.312	4.309	4.302	4.299	4.292	4.288	4.281	4.275	4.270	4.264	4.256	4.250	4.242	4.234	4.226	4.218	4.209	4.199	4.190	4.180	4.169	4.158	4.146	4.134	4.122	4.110	4.096	4.082	4.069	4.054	4.039	4.021	4.006	3.989	3.971	3.952	3.935	3.915	3.896	3.875	3.856	3.835	3.814	3.790	3.769	3.746	3.722	3.699	3.674	3.650	3.625	3.599	3.574	3.548	3.521	3.495	3.468	3.441	3.414	3.386	3.358	3.331	3.304	3.275	3.248	3.220	3.192	3.165	3.138	3.110	3.082	3.055	3.029	3.002	2.976	2.950	2.924	2.899	2.874	2.849	2.826	2.802	2.780	2.759	2.738	2.716	2.696	2.678	2.659	2.641	2.624	2.608	2.591	2.576	2.562	2.549	2.536	2.524	2.512	2.501	2.491	2.482	2.474	2.465	2.459	2.451	2.445	2.440	2.434	2.428	2.422	2.418	2.414	2.409	2.404	2.400	2.396	2.392	2.388	2.381	2.376	2.370	2.362	2.356	2.349	2.341	2.332	2.322	2.312	2.301	2.289	2.276	2.262	2.246	2.230	2.212	2.195	2.175	2.152	2.130	2.106	2.081	2.055	2.027	1.999	1.968	1.936	1.904	1.870	1.835	1.799	1.761	1.724	1.684	1.645	1.602	1.561	1.519	1.476	1.432	1.388	1.342	1.298	1.251	1.206	1.159	1.112	1.068	1.021	0.975	0.929	0.882	0.839	0.794	0.750	0.706	0.662	0.620	0.578	0.538	0.496	0.458	0.419	0.381	0.345	0.310	0.274	0.242	0.209	0.178	0.148	0.119	0.091	0.064	0.039	0.012	-0.011	-0.035	-0.055	-0.078	-0.098	-0.116	-0.135	-0.152	-0.170	-0.188	-0.202	-0.219	-0.234	-0.248	-0.261	-0.275	-0.288	-0.299	-0.311	-0.324	-0.334	-0.346	-0.358	-0.368	-0.379	-0.390	-0.400	-0.411	-0.422	-0.432	-0.444	-0.454	-0.466	-0.478	-0.489	-0.500	-0.512	-0.525	-0.538	-0.549	-0.562	-0.575	-0.588	-0.601	-0.615	-0.629	-0.642	-0.656	-0.671	-0.685	-0.699	-0.715	-0.729	-0.744	-0.760	-0.774	-0.789	-0.805	-0.820	-0.834	-0.850	-0.864	-0.879	-0.894	-0.909	-0.922	-0.936	-0.950	-0.964	-0.978	-0.990	-1.001	-1.015	-1.025	-1.038	-1.048	-1.059	-1.068	-1.076	-1.085	-1.092	-1.100	-1.105	-1.110	-1.115	-1.119	-1.121	-1.122	-1.124	-1.124	-1.122	-1.121	-1.118	-1.114	-1.109	-1.102	-1.095	-1.088	-1.078	-1.069	-1.056	-1.045	-1.031	-1.018	-1.004	-0.988	-0.970	-0.952	-0.935	-0.915	-0.895	-0.875	-0.854	-0.831	-0.809	-0.786	-0.762	-0.739	-0.715	-0.690	-0.666	-0.641	-0.616	-0.590	-0.565	-0.540	-0.515	-0.490	-0.465	-0.440	-0.415	-0.391	-0.368	-0.344	-0.320	-0.299	-0.276	-0.255	-0.234	-0.212	-0.192	-0.174	-0.155	-0.138	-0.120	-0.104	-0.089	-0.074	-0.060	-0.046	-0.034	-0.022	-0.011	-0.001	0.008	0.016	0.024	0.030	0.035	0.040	0.044	0.048	0.049	0.050	0.051	0.050	0.050	0.048	0.045	0.040	0.035	0.031	0.024	0.016	0.010	0.000	-0.008	-0.019	-0.030	-0.041	-0.054	-0.066	-0.080	-0.092	-0.108	-0.122	-0.138	-0.152	-0.170	-0.185	-0.202	-0.219	-0.236	-0.254	-0.270	-0.289	-0.306	-0.322	-0.340	-0.356	-0.374	-0.390	-0.406	-0.421	-0.436	-0.450	-0.465	-0.478	-0.491	-0.502	-0.514	-0.524	-0.534	-0.542	-0.549	-0.556	-0.562	-0.565	-0.569	-0.571	-0.572	-0.572	-0.571	-0.570	-0.566	-0.562	-0.558	-0.550	-0.544	-0.535	-0.525	-0.516	-0.505	-0.491	-0.479	-0.466	-0.452	-0.438	-0.422	-0.406	-0.390	-0.374	-0.358	-0.341	-0.324	-0.308	-0.291	-0.275	-0.258	-0.241	-0.226	-0.211	-0.198	-0.182	-0.169	-0.156	-0.145	-0.134	-0.124	-0.114	-0.106	-0.099	-0.092	-0.088	-0.084	-0.080	-0.079	-0.079	-0.079	-0.081	-0.085	-0.090	-0.095	-0.102	-0.110	-0.120	-0.130	-0.141	-0.155	-0.169	-0.184	-0.199	-0.216	-0.234	-0.252	-0.272	-0.291	-0.312	-0.334	-0.356	-0.378	-0.401	-0.422	-0.446	-0.469	-0.492	-0.516	-0.540	-0.562	-0.588	-0.610	-0.632	-0.655	-0.678	-0.699	-0.720	-0.740	-0.761	-0.781	-0.799	-0.818	-0.835	-0.851	-0.868	-0.882	-0.896	-0.910	-0.922	-0.934	-0.944	-0.955	-0.962	-0.971	-0.978	-0.982	-0.989	-0.992	-0.996	-0.999	-1.000	-1.000	-1.000	-1.000	-0.998	-0.995	-0.992	-0.988	-0.982	-0.979	-0.972	-0.968	-0.961	-0.954	-0.946	-0.940	-0.931	-0.924	-0.914	-0.905	-0.896	-0.888	-0.879	-0.869	-0.860	-0.850	-0.840	-0.831	-0.821	-0.812	-0.804	-0.795	-0.786	-0.776	-0.769	-0.760	-0.751	-0.742	-0.735	-0.728	-0.720	-0.712	-0.706	-0.700	-0.692	-0.686	-0.681	-0.675	-0.670	-0.665	-0.659	-0.655	-0.650	-0.645	-0.640	-0.638	-0.632	-0.629	-0.625	-0.622	-0.619	-0.614	-0.611	-0.608	-0.605	-0.602	-0.600	-0.596	-0.594	-0.590	-0.588	-0.585	-0.581	-0.579	-0.575	-0.572	-0.569	-0.565	-0.562	-0.558	-0.555	-0.550	-0.546	-0.540	-0.535	-0.531	-0.525	-0.521	-0.514	-0.507	-0.501	-0.496	-0.489	-0.481	-0.472	-0.465	-0.458	-0.449	-0.440	-0.430	-0.421	-0.411	-0.402	-0.391	-0.381	-0.370	-0.360	-0.349	-0.338	-0.326	-0.316	-0.304	-0.292	-0.281	-0.271	-0.260	-0.249	-0.236	-0.226	-0.216	-0.206	-0.196	-0.186	-0.176	-0.168	-0.160	-0.151	-0.144	-0.138	-0.130	-0.124	-0.120	-0.115	-0.111	-0.109	-0.105	-0.105	-0.104	-0.105	-0.105	-0.108	-0.110	-0.114	-0.119	-0.124	-0.130	-0.138	-0.145	-0.154	-0.165	-0.175	-0.188	-0.199	-0.211	-0.225	-0.240	-0.255	-0.272	-0.288	-0.305	-0.324	-0.341	-0.360	-0.379	-0.399	-0.419	-0.440	-0.460	-0.480	-0.501	-0.522	-0.542	-0.564	-0.585	-0.605	-0.626	-0.645	-0.666	-0.685	-0.705	-0.724	-0.741	-0.759	-0.776	-0.792	-0.809	-0.822	-0.838	-0.851	-0.864	-0.875	-0.886	-0.896	-0.905	-0.914	-0.921	-0.928	-0.932	-0.936	-0.940	-0.941	-0.944	-0.944	-0.942	-0.941	-0.938	-0.935	-0.930	-0.925	-0.920	-0.912	-0.905	-0.898	-0.889	-0.880	-0.869	-0.859	-0.848	-0.836	-0.825	-0.814	-0.801	-0.790	-0.778	-0.765	-0.752	-0.741	-0.729	-0.718	-0.705	-0.695	-0.685	-0.674	-0.664	-0.654	-0.645	-0.638	-0.630	-0.622	-0.616	-0.610	-0.606	-0.601	-0.599	-0.598	-0.595	-0.595	-0.595	-0.595	-0.598	-0.599	-0.602	-0.608	-0.612	-0.619	-0.625	-0.632	-0.640	-0.650	-0.659	-0.669	-0.680	-0.692	-0.704	-0.718	-0.730	-0.744	-0.758	-0.774	-0.788	-0.802	-0.819	-0.834	-0.850	-0.866	-0.882	-0.899	-0.915	-0.930	-0.948	-0.964	-0.980	-0.996	-1.011	-1.028	-1.042	-1.059	-1.072	-1.086	-1.101	-1.115	-1.129	-1.141	-1.155	-1.168	-1.180	-1.191	-1.201	-1.212	-1.222	-1.231	-1.241	-1.250	-1.259	-1.265	-1.271	-1.279	-1.284	-1.290	-1.294	-1.298	-1.300	-1.304	-1.306	-1.308	-1.310	-1.310	-1.310	-1.310	-1.309	-1.306	-1.305	-1.302	-1.300	-1.298	-1.295	-1.291	-1.286	-1.284	-1.279	-1.275	-1.270	-1.265	-1.261	-1.256	-1.250	-1.245	-1.241	-1.235	-1.231	-1.228	-1.222	-1.220	-1.216	-1.212	-1.210	-1.208	-1.206	-1.205	-1.205	-1.205	-1.206	-1.206	-1.209	-1.212	-1.215	-1.219	-1.224	-1.229	-1.235	-1.242	-1.250	-1.258	-1.268	-1.276	-1.288	-1.298	-1.309	-1.320	-1.334	-1.346	-1.360	-1.374	-1.389	-1.404	-1.418	-1.434	-1.449	-1.464	-1.479	-1.495	-1.510	-1.526	-1.541	-1.558	-1.571	-1.586	-1.601	-1.614	-1.629	-1.642	-1.655	-1.668	-1.680	-1.691	-1.702	-1.712	-1.722	-1.731	-1.741	-1.749	-1.756	-1.764	-1.770	-1.776	-1.781	-1.788	-1.791	-1.795	-1.798	-1.801	-1.802	-1.806	-1.808	-1.809	-1.810	-1.811	-1.810	-1.811	-1.811	-1.810	-1.810	-1.809	-1.808	-1.806	-1.805	-1.804	-1.802	-1.801	-1.800	-1.799	-1.796	-1.795	-1.792	-1.791	-1.789	-1.788	-1.785	-1.784	-1.781	-1.780	-1.778	-1.776	-1.775	-1.772	-1.770	-1.769	-1.766	-1.765	-1.762	-1.761	-1.759	-1.758	-1.755	-1.754	-1.751	-1.751	-1.750	-1.748	-1.748	-1.746	-1.745	-1.744	-1.744	-1.745	-1.744	-1.744	-1.744	-1.745	-1.744	-1.745	-1.746	-1.746	-1.748	-1.750	-1.751	-1.754	-1.756	-1.758	-1.760	-1.764	-1.766	-1.770	-1.772	-1.776	-1.779	-1.782	-1.786	-1.790	-1.794	-1.798	-1.800	-1.804	-1.806	-1.809	-1.811	-1.812	-1.815	-1.815	-1.816	-1.816	-1.816	-1.815	-1.815	-1.812	-1.811	-1.809	-1.805	-1.801	-1.796	-1.791	-1.785	-1.778	-1.770	-1.761	-1.752	-1.742	-1.732	-1.721	-1.710	-1.698	-1.684	-1.670	-1.658	-1.642	-1.629	-1.614	-1.598	-1.582	-1.566	-1.550	-1.535	-1.519	-1.502	-1.486	-1.471	-1.455	-1.439	-1.424	-1.408	-1.392	-1.378	-1.362	-1.349	-1.335	-1.322	-1.309	-1.296	-1.284	-1.274	-1.262	-1.252	-1.242	-1.234	-1.225	-1.218	-1.210	-1.204	-1.196	-1.191	-1.186	-1.181	-1.176	-1.174	-1.171	-1.169	-1.165	-1.164	-1.162	-1.161	-1.159	-1.159	-1.160	-1.159	-1.160	-1.160	-1.161	-1.161	-1.162	-1.164	-1.165	-1.166	-1.169	-1.170	-1.172	-1.175	-1.176	-1.180	-1.181	-1.184	-1.186	-1.189	-1.191	-1.194	-1.196	-1.198	-1.200	-1.202	-1.205	-1.208	-1.209	-1.210	-1.211	-1.212	-1.214	-1.215	-1.216	-1.216	-1.218	-1.216	-1.216	-1.215	-1.214	-1.211	-1.210	-1.208	-1.204	-1.201	-1.196	-1.192	-1.188	-1.182	-1.176	-1.169	-1.164	-1.155	-1.148	-1.138	-1.129	-1.119	-1.109	-1.098	-1.086	-1.074	-1.061	-1.049	-1.035	-1.021	-1.008	-0.994	-0.980	-0.965	-0.950	-0.935	-0.920	-0.905	-0.890	-0.874	-0.859	-0.844	-0.829	-0.814	-0.799	-0.785	-0.772	-0.759	-0.745	-0.732	-0.720	-0.710	-0.699	-0.689	-0.680	-0.670	-0.661	-0.654	-0.646	-0.641	-0.636	-0.631	-0.626	-0.624	-0.622	-0.620	-0.619	-0.619	-0.619	-0.620	-0.622	-0.625	-0.629	-0.632	-0.636	-0.641	-0.648	-0.654	-0.660	-0.666	-0.675	-0.682	-0.691	-0.700	-0.709	-0.718	-0.728	-0.736	-0.746	-0.756	-0.768	-0.776	-0.786	-0.798	-0.808	-0.818	-0.828	-0.838	-0.846	-0.855	-0.865	-0.874	-0.882	-0.891	-0.900	-0.909	-0.916	-0.924	-0.930	-0.938	-0.944	-0.950	-0.955	-0.960	-0.966	-0.969	-0.974	-0.978	-0.980	-0.984	-0.986	-0.989	-0.991	-0.991	-0.992	-0.994	-0.995	-0.995	-0.995	-0.994	-0.994	-0.992	-0.992	-0.992	-0.990	-0.988	-0.986	-0.984	-0.982	-0.980	-0.976	-0.974	-0.971	-0.969	-0.966	-0.962	-0.960	-0.956	-0.954	-0.951	-0.948	-0.945	-0.942	-0.940	-0.938	-0.935	-0.931	-0.930	-0.928	-0.925	-0.924	-0.922	-0.920	-0.920	-0.919	-0.918	-0.916	-0.916	-0.918	-0.918	-0.918	-0.919	-0.920	-0.921	-0.921	-0.924	-0.926	-0.929	-0.931	-0.935	-0.938	-0.941	-0.945	-0.949	-0.954	-0.958	-0.962	-0.968	-0.974	-0.979	-0.985	-0.990	-0.996	-1.004	-1.010	-1.016	-1.024	-1.030	-1.038	-1.044	-1.051	-1.059	-1.066	-1.074	-1.080	-1.089	-1.096	-1.104	-1.111	-1.119	-1.125	-1.134	-1.140	-1.146	-1.154	-1.161	-1.168	-1.174	-1.181	-1.186	-1.192	-1.200	-1.204	-1.210	-1.215	-1.221	-1.225	-1.230	-1.234	-1.238	-1.241	-1.245	-1.249	-1.250	-1.254	-1.255	-1.258	-1.259	-1.260	-1.262	-1.262	-1.264	-1.264	-1.262	-1.261	-1.261	-1.260	-1.259	-1.256	-1.254	-1.251	-1.249	-1.245	-1.241	-1.238	-1.234	-1.229	-1.225	-1.219	-1.214	-1.209	-1.201	-1.196	-1.190	-1.184	-1.178	-1.170	-1.164	-1.156	-1.149	-1.141	-1.132	-1.125	-1.116	-1.108	-1.100	-1.091	-1.082	-1.075	-1.065	-1.056	-1.049	-1.040	-1.030	-1.021	-1.014	-1.004	-0.995	-0.986	-0.976	-0.968	-0.959	-0.949	-0.940	-0.930	-0.920	-0.911	-0.900	-0.891	-0.880	-0.871	-0.860	-0.849	-0.839	-0.828	-0.816	-0.805	-0.791	-0.780	-0.766	-0.752	-0.739	-0.726	-0.711	-0.696	-0.680	-0.664	-0.648	-0.631	-0.614	-0.595	-0.576	-0.556	-0.536	-0.516	-0.495	-0.474	-0.451	-0.428	-0.404	-0.379	-0.354	-0.329	-0.302	-0.276	-0.249	-0.220	-0.192	-0.164	-0.134	-0.105	-0.075	-0.045	-0.014	0.016	0.046	0.079	0.109	0.141	0.171	0.202	0.234	0.265	0.296	0.326	0.356	0.386	0.416	0.445	0.474	0.502	0.529	0.555	0.581	0.606	0.631	0.655	0.679	0.701	0.721	0.741	0.760	0.779	0.796	0.814	0.829	0.844	0.858	0.869	0.881	0.891	0.900	0.909	0.916	0.924	0.929	0.932	0.938	0.941	0.942	0.944	0.945	0.946	0.945	0.942	0.941	0.939	0.936	0.932	0.929	0.925	0.921	0.916	0.911	0.906	0.901	0.896	0.892	0.888	0.882	0.878	0.874	0.869	0.865	0.861	0.858	0.852	0.850	0.848	0.845	0.844	0.842	0.842	0.842	0.844	0.844	0.845	0.848	0.850	0.854	0.858	0.861	0.868	0.872	0.879	0.884	0.891	0.899	0.906	0.914	0.922	0.932	0.940	0.950	0.959	0.970	0.979	0.989	0.999	1.009	1.020	1.029	1.040	1.050	1.059	1.069	1.078	1.086	1.095	1.104	1.111	1.118	1.125	1.131	1.138	1.142	1.148	1.152	1.156	1.160	1.161	1.162	1.165	1.166	1.165	1.164	1.164	1.161	1.159	1.155	1.151	1.148	1.141	1.136	1.129	1.121	1.115	1.106	1.096	1.089	1.079	1.069	1.058	1.046	1.035	1.024	1.011	0.999	0.986	0.974	0.961	0.949	0.935	0.922	0.909	0.895	0.881	0.869	0.855	0.842	0.829	0.816	0.802	0.791	0.779	0.766	0.754	0.742	0.731	0.721	0.709	0.699	0.689	0.679	0.670	0.661	0.654	0.645	0.639	0.632	0.626	0.620	0.615	0.611	0.608	0.605	0.601	0.599	0.598	0.596	0.595	0.596	0.596	0.598	0.599	0.601	0.602	0.606	0.609	0.611	0.616	0.620	0.625	0.629	0.634	0.641	0.646	0.652	0.658	0.664	0.670	0.678	0.684	0.689	0.695	0.701	0.708	0.714	0.719	0.725	0.729	0.734	0.738	0.741	0.745	0.748	0.750	0.752	0.754	0.755	0.755	0.755	0.752	0.752	0.750	0.748	0.744	0.740	0.735	0.730	0.724	0.718	0.710	0.702	0.694	0.685	0.676	0.666	0.655	0.645	0.634	0.624	0.612	0.600	0.588	0.575	0.562	0.550	0.536	0.524	0.511	0.498	0.485	0.471	0.459	0.445	0.432	0.420	0.409	0.396	0.384	0.372	0.361	0.351	0.340	0.329	0.319	0.309	0.300	0.291	0.284	0.275	0.268	0.261	0.254	0.248	0.241	0.235	0.230	0.224	0.219	0.214	0.209	0.205	0.200	0.196	0.192	0.188	0.185	0.181	0.179	0.175	0.170	0.168	0.164	0.160	0.156	0.151	0.149	0.145	0.141	0.136	0.131	0.126	0.122	0.116	0.111	0.106	0.100	0.094	0.088	0.081	0.075	0.068	0.060	0.054	0.045	0.038	0.030	0.021	0.014	0.005	-0.004	-0.012	-0.020	-0.030	-0.038	-0.048	-0.056	-0.064	-0.074	-0.082	-0.091	-0.099	-0.106	-0.114	-0.122	-0.130	-0.138	-0.145	-0.151	-0.158	-0.162	-0.169	-0.174	-0.180	-0.184	-0.188	-0.192	-0.195	-0.198	-0.200	-0.202	-0.204	-0.205	-0.205	-0.204	-0.202	-0.201	-0.199	-0.196	-0.192	-0.189	-0.185	-0.179	-0.174	-0.168	-0.160	-0.152	-0.145	-0.138	-0.129	-0.120	-0.110	-0.100	-0.090	-0.079	-0.068	-0.055	-0.044	-0.031	-0.020	-0.006	0.006	0.019	0.032	0.046	0.059	0.072	0.086	0.100	0.114	0.128	0.141	0.155	0.169	0.181	0.195	0.209	0.220	0.232	0.246	0.259	0.270	0.282	0.294	0.306	0.316	0.326	0.336	0.346	0.356	0.365	0.372	0.380	0.388	0.394	0.401	0.408	0.412	0.418	0.421	0.426	0.430	0.432	0.434	0.436	0.439	0.439	0.439	0.439	0.438	0.436	0.435	0.431	0.429	0.425	0.421	0.418	0.412	0.408	0.400	0.394	0.386	0.379	0.371	0.364	0.355	0.346	0.336	0.328	0.318	0.308	0.296	0.286	0.276	0.265	0.254	0.242	0.232	0.221	0.210	0.199	0.189	0.178	0.168	0.158	0.148	0.138	0.128	0.120	0.110	0.102	0.092	0.085	0.078	0.070	0.064	0.058	0.052	0.048	0.041	0.038	0.032	0.030	0.026	0.024	0.020	0.018	0.016	0.014	0.014	0.011	0.011	0.010	0.010	0.010	0.010	0.009	0.009	0.009	0.008	0.008	0.006	0.005	0.005	0.004	0.002	0.000	-0.001	-0.004	-0.008	-0.010	-0.014	-0.018	-0.021	-0.026	-0.030	-0.036	-0.044	-0.049	-0.055	-0.064	-0.071	-0.079	-0.088	-0.095	-0.105	-0.115	-0.124	-0.134	-0.145	-0.156	-0.165	-0.178	-0.188	-0.199	-0.210	-0.221	-0.232	-0.244	-0.255	-0.265	-0.276	-0.286	-0.298	-0.308	-0.316	-0.326	-0.335	-0.345	-0.352	-0.360	-0.368	-0.374	-0.381	-0.386	-0.391	-0.395	-0.400	-0.404	-0.406	-0.408	-0.410	-0.410	-0.411	-0.411	-0.410	-0.410	-0.408	-0.405	-0.402	-0.399	-0.395	-0.391	-0.386	-0.381	-0.376	-0.371	-0.365	-0.358	-0.351	-0.344	-0.338	-0.330	-0.321	-0.314	-0.306	-0.299	-0.291	-0.282	-0.275	-0.266	-0.259	-0.251	-0.244	-0.238	-0.230	-0.222	-0.216	-0.210	-0.202	-0.196	-0.191	-0.186	-0.181	-0.178	-0.172	-0.169	-0.165	-0.162	-0.159	-0.156	-0.155	-0.154	-0.151	-0.151	-0.151	-0.150	-0.151	-0.151	-0.154	-0.156	-0.158	-0.161	-0.162	-0.166	-0.170	-0.174	-0.179	-0.184	-0.189	-0.194	-0.201	-0.208	-0.214	-0.221	-0.229	-0.236	-0.244	-0.251	-0.260	-0.270	-0.279	-0.288	-0.299	-0.308	-0.319	-0.328	100.000	5.000	2.000	1.000	5.000	0.000	0.000	0.000	0.000	0.000	0.000	0.000	0.000	0.000	0.000	0.000	0.000	0.000	1.520	1.494	1.468	1.440	1.414	1.386	1.359	1.332	1.305	1.279	1.251	1.222	1.195	1.168	1.140	1.112	1.085	1.059	1.031	1.004	0.976	0.950	0.924	0.896	0.870	0.845	0.819	0.794	0.768	0.742	0.718	0.692	0.668	0.642	0.619	0.595	0.570	0.546	0.522	0.498	0.474	0.449	0.424	0.401	0.376	0.352	0.326	0.302	0.276	0.251	0.226	0.200	0.175	0.148	0.121	0.095	0.066	0.039	0.010	-0.019	-0.049	-0.079	-0.109	-0.140	-0.172	-0.204	-0.238	-0.271	-0.305	-0.339	-0.374	-0.409	-0.444	-0.480	-0.518	-0.555	-0.591	-0.630	-0.668	-0.705	-0.744	-0.782	-0.822	-0.861	-0.900	-0.939	-0.978	-1.016	-1.055	-1.092	-1.130	-1.168	-1.205	-1.241	-1.279	-1.315	-1.349	-1.384	-1.418	-1.450	-1.482	-1.514	-1.545	-1.574	-1.601	-1.630	-1.656	-1.682	-1.705	-1.729	-1.751	-1.772	-1.791	-1.810	-1.829	-1.845	-1.861	-1.878	-1.890	-1.904	-1.915	-1.925	-1.935	-1.944	-1.951	-1.959	-1.965	-1.969	-1.974	-1.979	-1.981	-1.982	-1.984	-1.985	-1.985	-1.985	-1.985	-1.982	-1.981	-1.979	-1.976	-1.972	-1.970	-1.965	-1.962	-1.958	-1.952	-1.949	-1.944	-1.939	-1.934	-1.928	-1.922	-1.916	-1.912	-1.906	-1.900	-1.894	-1.888	-1.882	-1.878	-1.871	-1.865	-1.859	-1.852	-1.845	-1.839	-1.834	-1.828	-1.819	-1.812	-1.806	-1.799	-1.792	-1.784	-1.778	-1.770	-1.761	-1.755	-1.746	-1.739	-1.731	-1.721	-1.714	-1.704	-1.695	-1.686	-1.676	-1.666	-1.655	-1.646	-1.635	-1.624	-1.614	-1.601	-1.591	-1.579	-1.566	-1.554	-1.540	-1.526	-1.514	-1.500	-1.485	-1.470	-1.455	-1.441	-1.425	-1.409	-1.392	-1.375	-1.359	-1.341	-1.324	-1.306	-1.286	-1.268	-1.249	-1.229	-1.209	-1.190	-1.169	-1.148	-1.128	-1.106	-1.085	-1.064	-1.041	-1.019	-0.998	-0.975	-0.952	-0.930	-0.909	-0.886	-0.864	-0.841	-0.818	-0.796	-0.774	-0.751	-0.730	-0.708	-0.685	-0.664	-0.642	-0.622	-0.600	-0.581	-0.561	-0.541	-0.521	-0.502	-0.484	-0.468	-0.449	-0.432	-0.415	-0.400	-0.384	-0.370	-0.355	-0.341	-0.328	-0.315	-0.304	-0.292	-0.281	-0.272	-0.264	-0.256	-0.248	-0.242	-0.236	-0.231	-0.228	-0.225	-0.222	-0.220	-0.220	-0.221	-0.222	-0.225	-0.228	-0.232	-0.239	-0.245	-0.252	-0.260	-0.270	-0.281	-0.292	-0.305	-0.318	-0.331	-0.348	-0.364	-0.380	-0.398	-0.416	-0.435	-0.456	-0.476	-0.499	-0.520	-0.544	-0.566	-0.591	-0.616	-0.640	-0.666	-0.691	-0.718	-0.744	-0.770	-0.796	-0.822	-0.848	-0.874	-0.898	-0.922	-0.946	-0.970	-0.994	-1.016	-1.038	-1.059	-1.079	-1.098	-1.116	-1.132	-1.149	-1.164	-1.178	-1.191	-1.201	-1.211	-1.220	-1.226	-1.232	-1.236	-1.239	-1.240	-1.241	-1.240	-1.236	-1.232	-1.226	-1.219	-1.210	-1.201	-1.190	-1.179	-1.166	-1.151	-1.135	-1.120	-1.102	-1.085	-1.066	-1.048	-1.028	-1.008	-0.986	-0.966	-0.944	-0.922	-0.901	-0.880	-0.858	-0.835	-0.814	-0.792	-0.771	-0.750	-0.730	-0.711	-0.691	-0.674	-0.656	-0.639	-0.622	-0.608	-0.592	-0.579	-0.565	-0.554	-0.542	-0.534	-0.524	-0.518	-0.510	-0.504	-0.501	-0.496	-0.494	-0.494	-0.492	-0.494	-0.495	-0.498	-0.501	-0.505	-0.511	-0.518	-0.525	-0.531	-0.540	-0.549	-0.559	-0.569	-0.579	-0.590	-0.601	-0.614	-0.625	-0.639	-0.650	-0.664	-0.676	-0.689	-0.702	-0.714	-0.728	-0.740	-0.751	-0.762	-0.776	-0.788	-0.799	-0.809	-0.819	-0.829	-0.838	-0.846	-0.855	-0.862	-0.869	-0.875	-0.880	-0.886	-0.890	-0.894	-0.896	-0.899	-0.900	-0.901	-0.901	-0.900	-0.899	-0.898	-0.895	-0.891	-0.888	-0.884	-0.879	-0.875	-0.869	-0.862	-0.856	-0.850	-0.842	-0.835	-0.828	-0.820	-0.812	-0.802	-0.795	-0.786	-0.776	-0.769	-0.760	-0.751	-0.741	-0.732	-0.724	-0.714	-0.705	-0.696	-0.688	-0.679	-0.669	-0.660	-0.651	-0.642	-0.635	-0.626	-0.619	-0.611	-0.602	-0.595	-0.588	-0.580	-0.572	-0.565	-0.558	-0.550	-0.542	-0.535	-0.528	-0.520	-0.512	-0.505	-0.498	-0.489	-0.481	-0.474	-0.466	-0.458	-0.449	-0.441	-0.432	-0.424	-0.415	-0.405	-0.396	-0.386	-0.378	-0.368	-0.358	-0.346	-0.336	-0.325	-0.314	-0.301	-0.290	-0.279	-0.265	-0.252	-0.240	-0.226	-0.212	-0.200	-0.186	-0.171	-0.156	-0.141	-0.125	-0.110	-0.094	-0.079	-0.061	-0.045	-0.028	-0.010	0.006	0.025	0.042	0.061	0.080	0.099	0.119	0.138	0.158	0.176	0.196	0.216	0.238	0.256	0.276	0.296	0.316	0.336	0.356	0.376	0.396	0.416	0.436	0.455	0.474	0.494	0.512	0.530	0.549	0.566	0.582	0.600	0.615	0.631	0.646	0.661	0.675	0.688	0.700	0.712	0.722	0.734	0.744	0.752	0.759	0.766	0.772	0.778	0.781	0.785	0.788	0.790	0.790	0.791	0.790	0.789	0.786	0.782	0.778	0.774	0.769	0.762	0.755	0.749	0.740	0.731	0.721	0.711	0.701	0.690	0.679	0.668	0.655	0.642	0.629	0.616	0.602	0.589	0.575	0.562	0.548	0.534	0.521	0.506	0.494	0.480	0.468	0.455	0.441	0.429	0.418	0.404	0.392	0.381	0.370	0.360	0.349	0.339	0.328	0.319	0.310	0.301	0.292	0.286	0.278	0.271	0.264	0.258	0.251	0.245	0.239	0.234	0.229	0.225	0.220	0.215	0.211	0.208	0.202	0.199	0.195	0.191	0.188	0.184	0.179	0.176	0.172	0.168	0.164	0.159	0.155	0.151	0.146	0.142	0.136	0.131	0.126	0.120	0.115	0.109	0.102	0.096	0.088	0.080	0.072	0.064	0.056	0.046	0.038	0.028	0.018	0.008	-0.004	-0.015	-0.026	-0.039	-0.052	-0.065	-0.079	-0.092	-0.108	-0.121	-0.138	-0.154	-0.170	-0.186	-0.204	-0.221	-0.239	-0.256	-0.275	-0.294	-0.312	-0.332	-0.352	-0.372	-0.394	-0.415	-0.436	-0.458	-0.480	-0.501	-0.524	-0.546	-0.570	-0.591	-0.615	-0.638	-0.661	-0.685	-0.708	-0.731	-0.755	-0.778	-0.800	-0.825	-0.849	-0.871	-0.894	-0.916	-0.939	-0.960	-0.982	-1.004	-1.025	-1.046	-1.066	-1.086	-1.105	-1.124	-1.142	-1.160	-1.178	-1.194	-1.210	-1.225	-1.240	-1.254	-1.268	-1.279	-1.290	-1.301	-1.311	-1.321	-1.330	-1.340	-1.348	-1.355	-1.361	-1.368	-1.374	-1.378	-1.382	-1.386	-1.390	-1.392	-1.395	-1.398	-1.399	-1.401	-1.402	-1.405	-1.406	-1.409	-1.409	-1.411	-1.414	-1.414	-1.418	-1.419	-1.422	-1.425	-1.428	-1.432	-1.436	-1.441	-1.446	-1.451	-1.459	-1.465	-1.471	-1.480	-1.489	-1.498	-1.506	-1.516	-1.526	-1.536	-1.548	-1.560	-1.572	-1.585	-1.599	-1.610	-1.624	-1.639	-1.651	-1.666	-1.681	-1.694	-1.709	-1.722	-1.738	-1.751	-1.765	-1.779	-1.791	-1.805	-1.818	-1.829	-1.840	-1.851	-1.862	-1.872	-1.881	-1.891	-1.898	-1.906	-1.912	-1.919	-1.924	-1.930	-1.934	-1.938	-1.941	-1.942	-1.945	-1.945	-1.948	-1.946	-1.946	-1.946	-1.944	-1.941	-1.940	-1.938	-1.935	-1.931	-1.928	-1.924	-1.919	-1.916	-1.911	-1.905	-1.900	-1.895	-1.890	-1.885	-1.879	-1.874	-1.869	-1.861	-1.855	-1.850	-1.844	-1.839	-1.831	-1.825	-1.819	-1.814	-1.808	-1.801	-1.794	-1.788	-1.781	-1.774	-1.766	-1.759	-1.752	-1.745	-1.738	-1.729	-1.721	-1.714	-1.705	-1.696	-1.689	-1.680	-1.670	-1.661	-1.651	-1.642	-1.632	-1.622	-1.612	-1.604	-1.594	-1.582	-1.574	-1.564	-1.552	-1.542	-1.532	-1.522	-1.511	-1.501	-1.491	-1.481	-1.472	-1.461	-1.451	-1.442	-1.434	-1.424	-1.415	-1.406	-1.396	-1.388	-1.379	-1.370	-1.361	-1.352	-1.344	-1.335	-1.326	-1.318	-1.309	-1.300	-1.291	-1.282	-1.274	-1.265	-1.255	-1.246	-1.238	-1.228	-1.218	-1.206	-1.196	-1.185	-1.174	-1.162	-1.150	-1.138	-1.125	-1.111	-1.099	-1.085	-1.070	-1.055	-1.040	-1.025	-1.009	-0.992	-0.976	-0.960	-0.944	-0.925	-0.908	-0.890	-0.872	-0.855	-0.836	-0.818	-0.800	-0.781	-0.762	-0.745	-0.728	-0.709	-0.691	-0.672	-0.655	-0.638	-0.620	-0.602	-0.585	-0.568	-0.551	-0.535	-0.519	-0.502	-0.488	-0.472	-0.458	-0.441	-0.428	-0.414	-0.400	-0.386	-0.374	-0.361	-0.349	-0.336	-0.325	-0.312	-0.301	-0.290	-0.279	-0.269	-0.258	-0.249	-0.239	-0.229	-0.218	-0.209	-0.200	-0.190	-0.181	-0.171	-0.162	-0.155	-0.146	-0.138	-0.130	-0.121	-0.114	-0.105	-0.098	-0.090	-0.082	-0.076	-0.069	-0.060	-0.054	-0.048	-0.039	-0.032	-0.026	-0.019	-0.012	-0.005	0.001	0.008	0.015	0.021	0.028	0.034	0.041	0.046	0.052	0.061	0.068	0.074	0.082	0.089	0.096	0.104	0.112	0.120	0.129	0.138	0.145	0.154	0.162	0.171	0.181	0.191	0.201	0.211	0.221	0.231	0.242	0.254	0.265	0.275	0.286	0.298	0.309	0.320	0.332	0.344	0.356	0.368	0.380	0.391	0.404	0.415	0.426	0.438	0.449	0.460	0.471	0.481	0.492	0.504	0.512	0.522	0.532	0.541	0.550	0.559	0.568	0.574	0.582	0.590	0.596	0.602	0.609	0.614	0.619	0.624	0.629	0.632	0.636	0.639	0.642	0.645	0.648	0.649	0.650	0.651	0.654	0.652	0.654	0.654	0.654	0.654	0.652	0.652	0.651	0.650	0.650	0.648	0.646	0.644	0.642	0.641	0.639	0.635	0.634	0.630	0.629	0.625	0.622	0.620	0.616	0.615	0.612	0.610	0.608	0.604	0.601	0.598	0.595	0.592	0.590	0.586	0.584	0.581	0.579	0.576	0.574	0.572	0.570	0.569	0.568	0.565	0.564	0.562	0.561	0.559	0.559	0.559	0.558	0.558	0.559	0.559	0.559	0.560	0.561	0.562	0.564	0.566	0.568	0.571	0.575	0.578	0.581	0.585	0.590	0.594	0.598	0.604	0.608	0.614	0.619	0.625	0.631	0.638	0.644	0.650	0.658	0.664	0.671	0.678	0.685	0.692	0.699	0.706	0.714	0.721	0.728	0.734	0.740	0.748	0.754	0.760	0.765	0.771	0.776	0.781	0.785	0.790	0.794	0.798	0.801	0.804	0.808	0.809	0.811	0.812	0.812	0.812	0.812	0.812	0.811	0.810	0.808	0.805	0.802	0.799	0.794	0.791	0.786	0.780	0.775	0.769	0.762	0.756	0.748	0.741	0.734	0.725	0.718	0.710	0.700	0.691	0.682	0.672	0.662	0.652	0.644	0.634	0.624	0.614	0.602	0.592	0.582	0.571	0.562	0.552	0.542	0.531	0.522	0.511	0.504	0.494	0.485	0.476	0.468	0.460	0.452	0.445	0.436	0.429	0.424	0.418	0.411	0.405	0.401	0.396	0.391	0.388	0.385	0.381	0.380	0.378	0.376	0.375	0.375	0.374	0.375	0.375	0.378	0.379	0.381	0.384	0.386	0.390	0.392	0.395	0.400	0.404	0.409	0.414	0.419	0.422	0.429	0.434	0.439	0.445	0.451	0.456	0.461	0.468	0.471	0.478	0.481	0.488	0.491	0.496	0.501	0.505	0.509	0.512	0.516	0.520	0.522	0.525	0.528	0.530	0.531	0.532	0.535	0.535	0.535	0.535	0.536	0.535	0.535	0.535	0.534	0.534	0.534	0.531	0.531	0.530	0.530	0.529	0.528	0.528	0.529	0.528	0.529	0.530	0.531	0.532	0.534	0.536	0.539	0.542	0.546	0.551	0.556	0.562	0.569	0.575	0.584	0.592	0.601	0.611	0.622	0.634	0.646	0.660	0.674	0.688	0.702	0.719	0.734	0.751	0.770	0.788	0.805	0.825	0.845	0.865	0.886	0.908	0.928	0.950	0.972	0.994	1.016	1.039	1.060	1.082	1.105	1.128	1.150	1.171	1.192	1.215	1.235	1.255	1.275	1.295	1.315	1.332	1.350	1.368	1.385	1.400	1.415	1.430	1.444	1.456	1.469	1.480	1.490	1.501	1.509	1.516	1.524	1.530	1.535	1.540	1.544	1.548	1.549	1.551	1.551	1.551	1.550	1.548	1.546	1.542	1.540	1.536	1.531	1.526	1.521	1.515	1.508	1.501	1.494	1.486	1.479	1.471	1.462	1.454	1.446	1.438	1.428	1.419	1.410	1.402	1.394	1.385	1.378	1.370	1.361	1.354	1.346	1.339	1.331	1.325	1.319	1.312	1.306	1.300	1.295	1.290	1.285	1.281	1.276	1.272	1.269	1.265	1.262	1.260	1.256	1.254	1.251	1.249	1.248	1.245	1.242	1.241	1.239	1.238	1.236	1.234	1.231	1.229	1.229	1.226	1.224	1.221	1.219	1.216	1.214	1.211	1.209	1.205	1.202	1.199	1.195	1.191	1.188	1.185	1.180	1.176	1.171	1.168	1.162	1.158	1.154	1.150	1.144	1.140	1.135	1.130	1.125	1.121	1.118	1.112	1.108	1.104	1.100	1.096	1.092	1.090	1.086	1.084	1.080	1.079	1.078	1.075	1.072	1.072	1.071	1.071	1.070	1.071	1.070	1.071	1.071	1.072	1.074	1.076	1.078	1.080	1.082	1.085	1.088	1.092	1.095	1.098	1.101	1.105	1.110	1.114	1.120	1.125	1.130	1.135	1.141	1.148	1.154	1.160	1.166	1.175	1.182	1.190	1.198	1.208	1.215	1.225	1.234	1.245	1.255	1.266	1.278	1.289	1.300	1.312	1.326	1.339	1.352	1.368	1.382	1.398	1.414	1.429	1.445	1.462	1.479	1.496	1.515	1.531	1.550	1.569	1.586	1.605	1.622	1.642	1.660	1.678	1.696	1.714	1.731	1.748	1.765	1.781	1.798	1.812	1.826	1.840	1.854	1.868	1.879	1.890	1.899	1.909	1.916	1.924	1.929	1.934	1.939	1.941	1.944	1.945	1.944	1.942	1.941	1.938	1.932	1.928	1.921	1.914	1.906	1.896	1.885	1.875	1.862	1.850	1.838	1.824	1.809	1.795	1.779	1.764	1.748	1.731	1.716	1.699	1.682	1.665	1.649	1.632	1.615	1.599	1.582	1.568	1.551	1.536	1.521	1.508	1.494	1.480	1.466	1.454	1.442	1.430	1.419	1.409	1.398	1.389	1.379	1.370	1.361	1.354	1.346	1.340	1.334	1.328	1.322	1.316	1.311	1.308	1.302	1.300	1.295	1.292	1.289	1.286	1.284	1.281	1.280	1.278	1.275	1.272	1.271	1.270	1.269	1.269	1.268	1.266	1.266	1.265	1.265	1.265	1.265	1.265	1.266	1.265	1.266	1.268	1.269	1.270	1.271	1.274	1.275	1.276	1.280	1.281	1.284	1.286	1.290	1.292	1.298	1.300	1.305	1.308	1.312	1.318	1.321	1.326	1.331	1.336	1.341	1.345	1.351	1.356	1.361	1.366	1.371	1.378	1.381	1.386	1.391	1.396	1.401	1.406	1.411	1.416	1.420	1.425	1.430	1.432	1.438	1.440	1.444	1.449	1.451	1.454	1.455	1.458	1.460	1.462	1.465	1.466	1.469	1.470	1.471	1.472	1.475	1.475	1.476	1.479	1.480	1.481	1.482	1.484	1.485	1.486	1.488	1.490	1.490	1.492	1.495	1.496	1.498	1.499	1.501	1.501	1.505	1.506	1.509	1.510	1.512	1.515	1.516	1.519	1.520	1.522	1.524	1.526	1.528	1.529	1.530	1.531	1.532	1.534	1.534	1.534	1.534	1.532	1.532	1.530	1.530	1.526	1.524	1.521	1.519	1.514	1.510	1.504	1.499	1.491	1.485	1.478	1.470	1.461	1.452	1.442	1.431	1.422	1.410	1.399	1.385	1.374	1.359	1.346	1.330	1.316	1.301	1.285	1.269	1.252	1.235	1.219	1.201	1.182	1.164	1.146	1.126	1.109	1.090	1.071	1.052	1.034	1.015	0.996	0.976	0.958	0.940	0.921	0.901	0.882	0.864	0.845	0.826	0.809	0.791	0.772	0.755	0.738	0.720	0.702	0.685	0.669	0.651	0.634	0.616	0.600	0.584	0.566	0.549	0.531	0.515	0.499	0.481	0.465	0.449	0.431	0.415	0.398	0.380	0.362	0.346	0.328	0.310	0.294	0.275	0.259	0.241	0.222	0.206	0.189	0.171	0.155	0.138	0.120	0.102	0.088	0.070	0.054	0.038	0.021	0.006	-0.010	-0.025	-0.040	-0.054	-0.068	-0.080	-0.094	-0.105	-0.119	-0.129	-0.139	-0.149	-0.159	-0.166	-0.175	-0.181	-0.188	-0.191	-0.196	-0.201	-0.204	-0.205	-0.206	-0.206	-0.205	-0.204	-0.201	-0.199	-0.195	-0.189	-0.184	-0.178	-0.169	-0.162	-0.154	-0.144	-0.132	-0.121	-0.111	-0.098	-0.085	-0.072	-0.058	-0.044	-0.029	-0.015	0.001	0.016	0.032	0.048	0.062	0.079	0.094	0.110	0.126	0.141	0.156	0.174	0.188	0.202	0.216	0.231	0.244	0.256	0.269	0.280	0.291	0.301	0.311	0.319	0.326	0.334	0.340	0.344	0.349	0.351	0.354	0.356	0.356	0.355	0.354	0.351	0.346	0.342	0.338	0.330	0.324	0.315	0.308	0.296	0.286	0.275	0.262	0.250	0.236	0.221	0.208	0.191	0.176	0.160	0.144	0.126	0.109	0.091	0.074	0.056	0.038	0.020	0.002	-0.015	-0.034	-0.050	-0.068	-0.085	-0.101	-0.118	-0.132	-0.149	-0.164	-0.179	-0.192	-0.208	-0.220	-0.232	-0.244	-0.256	-0.268	-0.278	-0.289	-0.298	-0.306	-0.314	-0.322	-0.329	-0.335	-0.340	-0.346	-0.351	-0.355	-0.360	-0.362	-0.365	-0.369	-0.370	-0.372	-0.374	-0.375	-0.376	-0.378	-0.376	-0.378	-0.376	-0.376	-0.376	-0.375	-0.375	-0.374	-0.372	-0.372	-0.371	-0.371	-0.370	-0.369	-0.368	-0.365	-0.365	-0.365	-0.362	-0.361	-0.360	-0.358	-0.356	-0.354	-0.352	-0.350	-0.348	-0.345	-0.342	-0.340	-0.336	-0.332	-0.329	-0.324	-0.320	-0.315	-0.310	-0.304	-0.296	-0.289	-0.281	-0.272	-0.262	-0.254	-0.242	-0.231	-0.220	-0.208	-0.194	-0.180	-0.165	-0.149	-0.132	-0.116	-0.099	-0.080	-0.061	-0.042	-0.022	-0.002	0.020	0.041	0.064	0.086	0.111	0.135	0.159	0.184	0.209	0.234	0.259	0.284	0.309	0.335	0.360	0.385	0.410	0.435	0.459	0.484	0.506	0.530	0.551	0.574	0.595	0.616	0.636	0.656	0.674	0.691	0.709	0.725	0.741	0.755	0.769	0.781	0.792	0.804	0.814	0.822	0.831	0.839	0.845	0.851	0.856	0.860	0.864	0.868	0.869	0.871	0.871	0.871	0.871	0.871	0.870	0.868	0.866	0.865	0.862	0.860	0.858	0.855	0.852	0.850	0.848	0.844	0.842	0.840	0.838	0.836	0.836	0.835	0.834	0.832	0.832	0.834	0.834	0.835	0.835	0.836	0.838	0.839	0.842	0.844	0.846	0.850	0.852	0.856	0.860	0.864	0.868	0.871	0.876	0.880	0.885	0.888	0.892	0.896	0.900	0.905	0.908	0.911	0.915	0.918	0.920	0.922	0.925	0.928	0.929	0.930	0.932	0.932	0.934	0.934	0.935	0.935	0.934	0.934	0.934	0.931	0.930	0.930	0.928	0.926	0.924	0.921	0.920	0.916	0.916	0.912	0.910	0.909	0.906	0.904	0.901	0.900	0.898	0.896	0.895	0.894	0.894	0.894	0.892	0.894	0.894	0.895	0.898	0.900	0.904	0.906	0.910	0.914	0.920	0.926	0.932	0.939	0.945	0.954	0.962	0.971	0.982	0.992	1.004	1.015	1.029	1.041	1.055	1.070	1.084	1.099	1.115	1.130	1.146	1.164	1.181	1.199	1.218	1.235	1.252	1.272	1.291	1.311	1.329	1.348	1.366	1.385	1.404	1.422	1.441	1.458	1.476	1.494	1.510	1.528	1.544	1.560	1.575	1.591	1.605	1.620	1.634	1.646	1.660	1.674	1.686	1.698	1.709	1.720	1.731	1.741	1.751	1.760	1.770	1.780	1.789	1.799	1.806	1.815	1.825	1.834	1.842	1.851	1.862	1.871	1.881	1.892	1.902	1.914	1.925	1.936	1.949	1.962	1.976	1.989	2.004	2.019	2.035	2.051	2.069	2.086	2.105	2.125	2.144	2.164	2.185	2.206	2.229	2.251	2.274	2.296	2.320	2.342	2.366	2.390	2.414	2.439	2.462	2.486	2.510	2.532	2.554	2.578	2.599	2.620	2.640	2.660	2.679	2.696	2.714	2.730	2.745	2.759	2.770	2.782	2.791	2.799	2.806	2.811	2.816	2.819	2.819	2.818	2.816	2.811	2.806	2.799	2.789	2.779	2.766	2.752	2.738	2.720	2.701	2.681	2.661	2.638	2.614	2.588	2.561	2.535	2.505	2.475	2.444	2.412	2.379	2.345	2.311	2.276	2.239	2.202	2.165	2.128	2.090	2.051	2.011	1.972	1.931	1.891	1.851	1.811	1.770	1.729	1.689	1.646	1.606	1.564	1.522	1.481	1.441	1.400	1.359	1.319	1.278	1.236	1.198	1.156	1.116	1.078	1.038	0.999	0.960	0.921	0.881	0.844	0.805	0.768	0.729	0.692	0.655	0.619	0.582	0.546	0.509	0.474	0.439	0.405	0.370	0.336	0.304	0.271	0.239	0.208	0.176	0.145	0.115	0.085	0.056	0.029	0.000	-0.025	-0.051	-0.076	-0.101	-0.125	-0.146	-0.169	-0.189	-0.209	-0.228	-0.245	-0.262	-0.278	-0.292	-0.306	-0.319	-0.330	-0.341	-0.350	-0.356	-0.362	-0.370	-0.374	-0.376	-0.379	-0.380	-0.379	-0.376	-0.374	-0.370	-0.365	-0.358	-0.350	-0.341	-0.331	-0.321	-0.309	-0.294	-0.280	-0.265	-0.248	-0.230	-0.212	-0.191	-0.171	-0.150	-0.126	-0.104	-0.079	-0.055	-0.029	-0.001	0.026	0.055	0.085	0.115	0.145	0.178	0.210	0.242	0.276	0.311	0.346	0.382	0.419	0.458	0.495	0.534	0.572	0.614	0.655	0.698	0.739	0.782	0.828	0.871	0.918	0.964	1.011	1.060	1.109	1.159	1.209	1.261	1.314	1.366	1.421	1.475	1.532	1.589	1.646	1.705	1.765	1.826	1.888	1.950	2.014	2.078	2.141	2.208	2.274	2.340	2.409	2.476	2.545	2.615	2.685	2.755	2.826	2.896	2.968	3.039	3.110	3.181	3.251	3.324	3.394	3.464	3.534	3.604	3.674	3.741	3.810	3.878	3.945	4.009	4.072	4.136	4.198	4.258	4.318	4.375	4.431	4.485	4.539	4.589	4.639	4.685	4.731	4.776	4.818	4.858	4.895	4.931	4.966	4.996	5.026	5.055	5.080	5.104	5.125	5.145	5.161	5.176	5.190	5.200	5.210	5.216	5.222	5.224	5.226	5.225	5.224	5.220	5.215	5.208	5.199	5.189	5.176	5.165	5.150	5.135	5.119	5.101	5.084	5.064	5.044	5.022	5.002	4.979	4.956	4.932	4.910	4.885	4.860	4.835	4.810	4.785	4.759	4.734	4.709	4.684	4.659	4.632	4.609	4.584	4.560	4.536	4.512	4.489	4.465	4.442	4.420	4.398	4.376	4.354	4.332	4.311	4.289	4.269	4.248	4.228	4.206	4.186	4.164	4.144	4.122	4.100	4.077	4.055	4.032	4.010	3.986	3.961	3.936	3.910	3.884	3.856	3.828	3.798	3.766	3.734	3.700	3.665	3.629	3.590	3.551	3.510	3.468	3.424	3.378	3.329	3.280	3.229	3.176	3.121	3.065	3.008	2.948	2.885	2.822	2.759	2.692	2.625	2.555	2.485	2.414	2.340	2.266	2.190	2.115	2.038	1.960	1.881	1.801	1.722	1.642	1.561	1.481	1.401	1.320	1.240	1.160	1.081	1.001	0.924	0.845	0.769	0.694	0.619	0.546	0.475	0.404	0.334	0.266	0.200	0.136	0.074	0.012	-0.046	-0.105	-0.160	-0.214	-0.266	-0.315	-0.362	-0.409	-0.451	-0.491	-0.531	-0.568	-0.602	-0.635	-0.665	-0.695	-0.721	-0.748	-0.770	-0.791	-0.811	-0.828	-0.844	-0.859	-0.871	-0.882	-0.892	-0.900	-0.906	-0.912	-0.916	-0.918	-0.920	-0.920	-0.919	-0.918	-0.914	-0.910	-0.905	-0.899	-0.891	-0.884	-0.876	-0.866	-0.856	-0.846	-0.835	-0.825	-0.811	-0.799	-0.785	-0.771	-0.756	-0.741	-0.726	-0.710	-0.692	-0.676	-0.658	-0.639	-0.622	-0.601	-0.582	-0.564	-0.542	-0.522	-0.501	-0.480	-0.456	-0.435	-0.411	-0.388	-0.364	-0.339	-0.314	-0.289	-0.264	-0.238	-0.211	-0.184	-0.158	-0.129	-0.101	-0.072	-0.044	-0.015	0.015	0.046	0.076	0.108	0.139	0.170	0.202	0.234	0.268	0.300	0.332	0.368	0.401	0.435	0.470	0.505	0.540	0.575	0.610	0.646	0.682	0.719	0.756	0.792	0.829	0.866	0.904	0.941	0.979	1.018	1.056	1.094	1.132	1.172	1.211	1.250	1.288	1.328	1.368	1.408	1.448	1.488	1.529	1.569	1.609	1.650	1.690	1.731	1.772	1.814	1.855	1.895	1.936	1.976	2.018	2.059	2.099	2.140	2.180	2.221	2.261	2.301	2.341	2.380	2.420	2.459	2.496	2.535	2.572	2.610	2.646	2.684	2.720	2.755	2.790	2.824	2.858	2.890	2.922	2.955	2.986	3.016	3.046	3.076	3.104	3.131	3.158	3.184	3.209	3.232	3.256	3.279	3.300	3.320	3.340	3.359	3.378	3.394	3.410	3.426	3.440	3.455	3.468	3.481	3.492	3.502	3.512	3.521	3.529	3.538	3.544	3.549	3.555	3.559	3.562	3.565	3.566	3.569	3.570	3.569	3.569	3.568	3.565	3.561	3.559	3.555	3.550	3.546	3.540	3.534	3.528	3.521	3.512	3.505	3.496	3.488	3.479	3.470	3.460	3.450	3.438	3.426	3.415	3.402	3.391	3.379	3.365	3.351	3.340	3.326	3.311	3.298	3.282	3.269	3.254	3.240	3.225	3.211	3.196	3.181	3.166	3.151	3.135	3.120	3.105	3.089	3.074	3.059	3.042	3.026	3.011	2.995	2.980	2.964	2.948	2.932	2.918	2.901	2.885	2.870	2.854	2.838	2.822	2.806	2.790	2.774	2.758	2.741	2.725	2.709	2.691	2.675	2.658	2.639	2.621	2.605	2.586	2.569	2.550	2.531	2.511	2.492	2.472	2.452	2.432	2.412	2.391	2.370	2.349	2.326	2.304	2.282	2.259	2.236	2.214	2.189	2.166	2.142	2.116	2.092	2.068	2.041	2.016	1.991	1.964	1.938	1.911	1.885	1.858	1.830	1.802	1.775	1.749	1.720	1.692	1.666	1.639	1.611	1.584	1.556	1.530	1.502	1.476	1.450	1.422	1.396	1.370	1.344	1.319	1.294	1.269	1.242	1.219	1.194	1.170	1.145	1.122	1.098	1.075	1.051	1.029	1.006	0.984	0.962	0.940	0.916	0.894	0.872	0.851	0.829	0.808	0.784	0.761	0.739	0.715	0.691	0.670	0.645	0.621	0.596	0.572	0.546	0.521	0.496	0.469	0.442	0.414	0.386	0.358	0.328	0.299	0.268	0.236	0.204	0.172	0.139	0.105	0.070	0.036	0.000	-0.035	-0.071	-0.109	-0.146	-0.184	-0.222	-0.261	-0.300	-0.339	-0.379	-0.419	-0.459	-0.499	-0.539	-0.579	-0.619	-0.659	-0.700	-0.739	-0.779	-0.818	-0.858	-0.895	-0.935	-0.972	-1.009	-1.046	-1.081	-1.119	-1.154	-1.188	-1.221	-1.255	-1.286	-1.318	-1.349	-1.379	-1.408	-1.435	-1.462	-1.489	-1.514	-1.538	-1.562	-1.584	-1.606	-1.625	-1.646	-1.665	-1.684	-1.701	-1.718	-1.734	-1.749	-1.762	-1.776	-1.789	-1.800	-1.812	-1.822	-1.834	-1.844	-1.851	-1.861	-1.868	-1.875	-1.882	-1.889	-1.892	-1.899	-1.902	-1.908	-1.911	-1.912	-1.915	-1.919	-1.920	-1.922	-1.922	-1.922	-1.924	-1.924	-1.924	-1.922	-1.921	-1.920	-1.918	-1.916	-1.914	-1.911	-1.908	-1.904	-1.900	-1.896	-1.891	-1.886	-1.881	-1.876	-1.869	-1.864	-1.856	-1.850	-1.841	-1.834	-1.826	-1.819	-1.809	-1.800	-1.791	-1.781	-1.771	-1.761	-1.751	-1.739	-1.729	-1.718	-1.705	-1.694	-1.681	-1.669	-1.656	-1.644	-1.630	-1.616	-1.602	-1.589	-1.575	-1.560	-1.546	-1.530	-1.515	-1.499	-1.484	-1.466	-1.450	-1.434	-1.416	-1.399	-1.380	-1.364	-1.344	-1.326	-1.306	-1.288	-1.268	-1.249	-1.226	-1.206	-1.186	-1.164	-1.142	-1.120	-1.099	-1.076	-1.052	-1.030	-1.006	-0.982	-0.960	-0.935	-0.911	-0.888	-0.864	-0.838	-0.815	-0.790	-0.765	-0.740	-0.716	-0.691	-0.668	-0.642	-0.619	-0.595	-0.571	-0.548	-0.524	-0.500	-0.478	-0.455	-0.434	-0.411	-0.390	-0.369	-0.349	-0.329	-0.309	-0.290	-0.271	-0.252	-0.236	-0.219	-0.202	-0.188	-0.172	-0.159	-0.145	-0.132	-0.120	-0.110	-0.099	-0.090	-0.081	-0.074	-0.066	-0.061	-0.055	-0.051	-0.049	-0.045	-0.044	-0.044	-0.044	-0.045	-0.048	-0.051	-0.055	-0.060	-0.066	-0.074	-0.082	-0.092	-0.102	-0.114	-0.125	-0.139	-0.152	-0.168	-0.182	-0.199	-0.216	-0.235	-0.252	-0.272	-0.292	-0.314	-0.335	-0.356	-0.379	-0.401	-0.424	-0.448	-0.470	-0.494	-0.518	-0.541	-0.565	-0.589	-0.611	-0.635	-0.658	-0.680	-0.702	-0.722	-0.744	-0.764	-0.784	-0.805	-0.822	-0.840	-0.856	-0.871	-0.888	-0.900	-0.914	-0.925	-0.935	-0.945	-0.954	-0.960	-0.966	-0.971	-0.975	-0.978	-0.979	-0.980	-0.979	-0.976	-0.974	-0.969	-0.965	-0.958	-0.950	-0.942	-0.934	-0.922	-0.912	-0.901	-0.889	-0.878	-0.864	-0.850	-0.836	-0.822	-0.806	-0.791	-0.776	-0.761	-0.745	-0.729	-0.714	-0.698	-0.682	-0.668	-0.651	-0.636	-0.621	-0.606	-0.592	-0.579	-0.566	-0.552	-0.541	-0.529	-0.518	-0.506	-0.498	-0.488	-0.480	-0.471	-0.465	-0.459	-0.454	-0.449	-0.445	-0.441	-0.440	-0.438	-0.436	-0.436	-0.436	-0.438	-0.439	-0.442	-0.445	-0.449	-0.454	-0.459	-0.465	-0.470	-0.478	-0.485	-0.494	-0.501	-0.510	-0.519	-0.529	-0.538	-0.549	-0.559	-0.569	-0.580	-0.591	-0.602	-0.614	-0.625	-0.636	-0.648	-0.659	-0.670	-0.681	-0.692	-0.704	-0.715	-0.725	-0.735	-0.745	-0.755	-0.765	-0.775	-0.782	-0.792	-0.800	-0.809	-0.815	-0.822	-0.828	-0.834	-0.840	-0.845	-0.850	-0.854	-0.858	-0.860	-0.862	-0.864	-0.865	-0.868	-0.868	-0.868	-0.868	-0.866	-0.865	-0.864	-0.861	-0.859	-0.856	-0.852	-0.850	-0.845	-0.840	-0.835	-0.830	-0.824	-0.818	-0.811	-0.804	-0.798	-0.790	-0.781	-0.774	-0.765	-0.756	-0.748	-0.738	-0.728	-0.718	-0.708	-0.698	-0.686	-0.676	-0.665	-0.652	-0.641	-0.630	-0.618	-0.605	-0.592	-0.579	-0.566	-0.552	-0.539	-0.524	-0.510	-0.496	-0.481	-0.465	-0.450	-0.435	-0.420	-0.404	-0.388	-0.371	-0.354	-0.338	-0.320	-0.304	-0.286	-0.269	-0.250	-0.234	-0.215	-0.198	-0.178	-0.160	-0.141	-0.121	-0.102	-0.082	-0.064	-0.044	-0.024	-0.004	0.016	0.038	0.056	0.076	0.098	0.119	0.139	0.160	0.181	0.200	0.222	0.244	0.264	0.284	0.306	0.326	0.348	0.369	0.389	0.410	0.430	0.451	0.471	0.491	0.511	0.531	0.551	0.571	0.590	0.609	0.628	0.646	0.662	0.680	0.696	0.714	0.729	0.744	0.759	0.774	0.788	0.801	0.812	0.826	0.838	0.848	0.858	0.868	0.876	0.884	0.891	0.899	0.905	0.910	0.915	0.919	0.921	0.924	0.925	0.926	0.926	0.925	0.924	0.921	0.919	0.915	0.912	0.908	0.902	0.896	0.890	0.882	0.876	0.868	0.860	0.851	0.841	0.831	0.821	0.811	0.801	0.790	0.779	0.766	0.755	0.742	0.731	0.719	0.706	0.694	0.681	0.670	0.656	0.644	0.632	0.620	0.608	0.596	0.585	0.575	0.564	0.552	0.544	0.534	0.524	0.515	0.505	0.498	0.490	0.481	0.475	0.469	0.461	0.456	0.451	0.448	0.444	0.440	0.438	0.435	0.432	0.431	0.431	0.430	0.430	0.430	0.431	0.434	0.434	0.436	0.439	0.442	0.445	0.446	0.449	0.452	0.455	0.458	0.461	0.464	0.465	0.469	0.471	0.472	0.475	0.476	0.478	0.478	0.478	0.478	0.476	0.475	0.472	0.471	0.468	0.464	0.458	0.452	0.446	0.439	0.430	0.422	0.412	0.401	0.389	0.378	0.364	0.350	0.335	0.320	0.304	0.286	0.268	0.249	0.230	0.209	0.189	0.166	0.144	0.121	0.099	0.075	0.051	0.026	0.002	-0.024	-0.049	-0.074	-0.100	-0.126	-0.151	-0.178	-0.204	-0.231	-0.256	-0.282	-0.309	-0.335	-0.360	-0.386	-0.411	-0.435	-0.461	-0.484	-0.507	-0.532	-0.555	-0.576	-0.599	-0.621	-0.642	-0.664	-0.684	-0.704	-0.724	-0.742	-0.760	-0.778	-0.796	-0.812	-0.828	-0.844	-0.859	-0.874	-0.888	-0.900	-0.914	-0.925	-0.936	-0.949	-0.959	-0.969	-0.979	-0.988	-0.996	-1.004	-1.011	-1.019	-1.026	-1.032	-1.039	-1.045	-1.051	-1.056	-1.061	-1.066	-1.070	-1.075	-1.080	-1.085	-1.089	-1.091	-1.096	-1.100	-1.104	-1.109	-1.112	-1.116	-1.121	-1.128	-1.132	-1.138	-1.144	-1.150	-1.158	-1.164	-1.172	-1.181	-1.190	-1.199	-1.209	-1.219	-1.230	-1.241	-1.254	-1.266	-1.279	-1.292	-1.306	-1.321	-1.338	-1.354	-1.370	-1.385	-1.404	-1.421	-1.439	-1.458	-1.476	-1.494	-1.514	-1.534	-1.552	-1.571	-1.591	-1.611	-1.629	-1.649	-1.668	-1.686	-1.705	-1.722	-1.741	-1.759	-1.775	-1.791	-1.806	-1.821	-1.836	-1.850	-1.862	-1.875	-1.886	-1.898	-1.908	-1.918	-1.926	-1.934	-1.941	-1.948	-1.952	-1.958	-1.961	-1.964	-1.966	-1.969	-1.970	-1.970	-1.970	-1.969	-1.968	-1.966	-1.962	-1.960	-1.956	-1.951	-1.948	-1.941	-1.936	-1.930	-1.924	-1.916	-1.910	-1.902	-1.895	-1.888	-1.878	-1.871	-1.861	-1.854	-1.844	-1.835	-1.825	-1.815	-1.806	-1.796	-1.786	-1.776	-1.765	-1.755	-1.745	-1.734	-1.722	-1.711	-1.701	-1.690	-1.679	-1.668	-1.655	-1.644	-1.632	-1.621	-1.610	-1.596	-1.585	-1.574	-1.562	-1.550	-1.539	-1.526	-1.514	-1.502	-1.490	-1.479	-1.466	-1.455	-1.442	-1.431	-1.419	-1.408	-1.396	-1.385	-1.374	-1.362	-1.352	-1.341	-1.330	-1.319	-1.309	-1.299	-1.288	-1.278	-1.268	-1.258	-1.248	-1.238	-1.229	-1.218	-1.208	-1.198	-1.189	-1.178	-1.168	-1.158	-1.146	-1.135	-1.125	-1.114	-1.102	-1.092	-1.081	-1.070	-1.058	-1.045	-1.032	-1.020	-1.006	-0.992	-0.980	-0.966	-0.951	-0.936	-0.921	-0.905	-0.890	-0.874	-0.858	-0.841	-0.822	-0.806	-0.789	-0.770	-0.752	-0.734	-0.716	-0.698	-0.679	-0.660	-0.642	-0.624	-0.605	-0.585	-0.566	-0.546	-0.528	-0.509	-0.490	-0.471	-0.452	-0.434	-0.415	-0.396	-0.378	-0.359	-0.341	-0.324	-0.306	-0.289	-0.271	-0.254	-0.236	-0.220	-0.202	-0.185	-0.170	-0.152	-0.136	-0.121	-0.105	-0.090	-0.074	-0.060	-0.045	-0.030	-0.016	-0.001	0.012	0.026	0.041	0.054	0.069	0.082	0.096	0.109	0.121	0.134	0.146	0.160	0.172	0.185	0.196	0.209	0.220	0.232	0.242	0.254	0.265	0.275	0.285	0.295	0.305	0.315	0.325	0.334	0.342	0.351	0.360	0.368	0.376	0.385	0.392	0.400	0.408	0.414	0.421	0.429	0.436	0.442	0.449	0.456	0.464	0.470	0.478	0.484	0.490	0.496	0.504	0.511	0.518	0.526	0.534	0.540	0.548	0.556	0.564	0.571	0.580	0.590	0.599	0.609	0.616	0.626	0.636	0.646	0.655	0.665	0.678	0.688	0.698	0.709	0.719	0.731	0.742	0.752	0.765	0.776	0.788	0.799	0.810	0.821	0.832	0.844	0.855	0.866	0.878	0.888	0.898	0.908	0.918	0.928	0.936	0.946	0.954	0.962	0.971	0.978	0.985	0.991	0.998	1.004	1.009	1.014	1.019	1.022	1.026	1.029	1.031	1.034	1.035	1.036	1.036	1.038	1.036	1.036	1.034	1.032	1.031	1.028	1.025	1.021	1.016	1.012	1.009	1.004	0.999	0.992	0.986	0.980	0.974	0.969	0.961	0.955	0.949	0.942	0.935	0.926	0.920	0.912	0.904	0.898	0.890	0.882	0.876	0.869	0.862	0.855	0.849	0.842	0.836	0.830	0.825	0.819	0.814	0.809	0.804	0.800	0.798	0.794	0.790	0.789	0.785	0.785	0.784	0.782	0.782	0.781	0.781	0.782	0.784	0.788	0.789	0.792	0.795	0.799	0.804	0.809	0.814	0.819	0.825	0.831	0.839	0.845	0.851	0.860	0.869	0.875	0.884	0.892	0.901	0.910	0.920	0.928	0.936	0.946	0.955	0.964	0.974	0.982	0.990	0.999	1.006	1.015	1.022	1.030	1.036	1.041	1.049	1.054	1.058	1.062	1.068	1.070	1.072	1.075	1.076	1.079	1.078	1.079	1.078	1.075	1.074	1.070	1.066	1.062	1.058	1.052	1.045	1.039	1.031	1.024	1.015	1.006	0.996	0.988	0.976	0.966	0.955	0.944	0.931	0.920	0.908	0.895	0.881	0.869	0.856	0.844	0.830	0.816	0.802	0.790	0.776	0.762	0.750	0.736	0.724	0.711	0.698	0.686	0.674	0.662	0.650	0.639	0.628	0.618	0.606	0.598	0.589	0.579	0.569	0.561	0.554	0.546	0.539	0.531	0.526	0.520	0.516	0.510	0.506	0.502	0.500	0.496	0.495	0.494	0.492	0.491	0.490	0.491	0.492	0.492	0.494	0.496	0.499	0.501	0.505	0.507	0.512	0.518	0.522	0.526	0.532	0.538	0.544	0.550	0.556	0.564	0.571	0.578	0.584	0.591	0.599	0.606	0.614	0.620	0.628	0.635	0.641	0.648	0.655	0.661	0.668	0.674	0.679	0.686	0.691	0.695	0.701	0.705	0.709	0.714	0.716	0.720	0.722	0.724	0.726	0.729	0.730	0.732	0.734	0.734	0.735	0.735	0.736	0.736	0.736	0.736	0.735	0.735	0.735	0.736	0.736	0.738	0.740	0.741	0.742	0.745	0.748	0.750	0.754	0.758	0.762	0.768	0.772	0.780	0.786	0.795	0.804	0.814	0.822	0.834	0.846	0.858	0.871	0.885	0.900	0.915	0.931	0.948	0.965	0.984	1.001	1.021	1.041	1.061	1.081	1.102	1.124	1.145	1.166	1.188	1.210	1.232	1.255	1.276	1.298	1.320	1.341	1.362	1.384	1.404	1.424	1.444	1.462	1.480	1.499	1.516	1.534	1.550	1.565	1.580	1.592	1.606	1.619	1.631	1.641	1.651	1.660	1.669	1.676	1.682	1.689	1.694	1.698	1.702	1.705	1.708	1.708	1.710	1.710	1.709	1.709	1.708	1.705	1.704	1.700	1.696	1.692	1.689	1.685	1.681	1.676	1.671	1.666	1.660	1.655	1.651	1.645	1.639	1.634	1.628	1.621	1.615	1.609	1.602	1.599	1.592	1.588	1.582	1.578	1.572	1.568	1.562	1.560	1.555	1.551	1.548	1.544	1.540	1.536	1.531	1.529	1.525	1.522	1.520	1.518	1.514	1.511	1.509	1.506	1.504	1.502	1.499	1.498	1.495	1.494	1.490	1.489	1.486	1.484	1.481	1.479	1.476	1.474	1.470	1.468	1.465	1.461	1.458	1.455	1.451	1.449	1.446	1.442	1.439	1.435	1.431	1.429	1.426	1.421	1.420	1.416	1.412	1.410	1.406	1.404	1.400	1.398	1.395	1.392	1.390	1.388	1.386	1.384	1.382	1.380	1.379	1.378	1.376	1.376	1.375	1.375	1.375	1.376	1.376	1.378	1.378	1.380	1.381	1.384	1.385	1.389	1.391	1.395	1.396	1.400	1.404	1.408	1.412	1.416	1.421	1.426	1.431	1.436	1.441	1.446	1.454	1.459	1.466	1.472	1.480	1.486	1.494	1.502	1.510	1.519	1.528	1.535	1.545	1.555	1.565	1.575	1.586	1.596	1.608	1.620	1.632	1.644	1.658	1.671	1.685	1.698	1.711	1.728	1.741	1.758	1.772	1.789	1.805	1.821	1.839	1.856	1.874	1.891	1.910	1.926	1.945	1.964	1.981	2.000	2.018	2.036	2.054	2.070	2.088	2.105	2.120	2.138	2.152	2.169	2.182	2.196	2.209	2.222	2.234	2.245	2.256	2.265	2.275	2.281	2.290	2.295	2.300	2.304	2.306	2.309	2.309	2.309	2.306	2.305	2.301	2.298	2.291	2.285	2.279	2.270	2.261	2.252	2.240	2.230	2.218	2.205	2.191	2.176	2.162	2.148	2.131	2.115	2.099	2.081	2.064	2.047	2.030	2.014	1.995	1.978	1.961	1.942	1.925	1.908	1.891	1.875	1.858	1.842	1.826	1.812	1.798	1.784	1.769	1.755	1.744	1.730	1.719	1.706	1.695	1.685	1.674	1.665	1.655	1.646	1.639	1.630	1.622	1.616	1.610	1.604	1.598	1.591	1.586	1.582	1.578	1.574	1.570	1.566	1.564	1.560	1.558	1.555	1.552	1.550	1.549	1.548	1.544	1.542	1.541	1.540	1.538	1.536	1.536	1.535	1.534	1.532	1.531	1.530	1.529	1.529	1.528	1.528	1.526	1.525	1.524	1.522	1.521	1.521	1.520	1.520	1.519	1.518	1.516	1.516	1.516	1.515	1.515	1.515	1.515	1.514	1.514	1.514	1.514	1.514	1.514	1.514	1.514	1.514	1.515	1.515	1.515	1.516	1.518	1.519	1.520	1.521	1.524	1.525	1.528	1.530	1.532	1.535	1.538	1.541	1.544	1.549	1.551	1.555	1.559	1.562	1.568	1.572	1.576	1.580	1.586	1.591	1.596	1.601	1.606	1.612	1.619	1.624	1.630	1.635	1.642	1.648	1.654	1.660	1.666	1.672	1.679	1.685	1.691	1.696	1.702	1.708	1.714	1.719	1.724	1.730	1.735	1.739	1.744	1.749	1.754	1.759	1.761	1.766	1.769	1.772	1.775	1.778	1.780	1.782	1.784	1.785	1.786	1.788	1.788	1.788	1.788	1.786	1.786	1.784	1.781	1.779	1.778	1.774	1.769	1.765	1.761	1.755	1.749	1.742	1.736	1.730	1.721	1.712	1.704	1.694	1.685	1.674	1.662	1.650	1.639	1.625	1.612	1.598	1.582	1.568	1.552	1.536	1.520	1.501	1.484	1.465	1.448	1.428	1.408	1.388	1.368	1.346	1.325	1.304	1.281	1.259	1.238	1.215	1.191	1.169	1.146	1.121	1.099	1.075	1.051	1.029	1.004	0.981	0.958	0.935	0.911	0.889	0.866	0.842	0.820	0.799	0.776	0.755	0.734	0.712	0.691	0.670	0.651	0.631	0.611	0.592	0.572	0.555	0.535	0.518	0.499	0.481	0.465	0.448	0.431	0.415	0.399	0.385	0.369	0.354	0.340	0.325	0.311	0.299	0.285	0.271	0.259	0.246	0.235	0.224	0.212	0.200	0.190	0.179	0.169	0.159	0.150	0.140	0.131	0.122	0.115	0.106	0.099	0.092	0.085	0.079	0.072	0.069	0.062	0.058	0.054	0.051	0.049	0.045	0.042	0.042	0.040	0.039	0.040	0.040	0.041	0.042	0.045	0.046	0.050	0.054	0.059	0.062	0.068	0.074	0.080	0.086	0.094	0.102	0.109	0.119	0.128	0.138	0.146	0.156	0.166	0.178	0.188	0.199	0.209	0.220	0.231	0.242	0.254	0.266	0.276	0.288	0.299	0.310	0.320	0.331	0.341	0.351	0.360	0.370	0.379	0.385	0.394	0.400	0.406	0.411	0.416	0.421	0.425	0.429	0.431	0.432	0.434	0.434	0.432	0.431	0.430	0.426	0.424	0.419	0.414	0.408	0.401	0.395	0.388	0.379	0.369	0.360	0.350	0.339	0.329	0.316	0.305	0.291	0.279	0.265	0.251	0.238	0.224	0.209	0.195	0.180	0.165	0.150	0.136	0.121	0.106	0.092	0.079	0.062	0.049	0.035	0.022	0.008	-0.005	-0.019	-0.031	-0.044	-0.056	-0.068	-0.080	-0.091	-0.102	-0.112	-0.124	-0.132	-0.141	-0.151	-0.160	-0.170	-0.178	-0.185	-0.194	-0.201	-0.208	-0.214	-0.221	-0.228	-0.231	-0.238	-0.244	-0.248	-0.252	-0.256	-0.261	-0.264	-0.269	-0.272	-0.275	-0.279	-0.281	-0.284	-0.286	-0.289	-0.291	-0.292	-0.294	-0.295	-0.296	-0.296	-0.296	-0.296	-0.296	-0.296	-0.294	-0.292	-0.290	-0.289	-0.285	-0.282	-0.279	-0.275	-0.270	-0.264	-0.258	-0.252	-0.245	-0.238	-0.230	-0.221	-0.211	-0.201	-0.190	-0.179	-0.166	-0.152	-0.139	-0.124	-0.109	-0.091	-0.075	-0.058	-0.039	-0.020	0.000	0.019	0.040	0.062	0.084	0.106	0.130	0.152	0.178	0.201	0.226	0.252	0.278	0.304	0.330	0.356	0.382	0.409	0.435	0.462	0.489	0.515	0.540	0.566	0.590	0.616	0.640	0.664	0.688	0.711	0.735	0.756	0.778	0.799	0.818	0.838	0.856	0.874	0.890	0.908	0.924	0.938	0.952	0.965	0.978	0.990	1.002	1.012	1.022	1.032	1.041	1.049	1.056	1.064	1.070	1.076	1.082	1.088	1.092	1.098	1.101	1.105	1.109	1.112	1.116	1.120	1.124	1.128	1.132	1.135	1.140	1.144	1.148	1.152	1.158	1.162	1.169	1.172	1.179	1.185	1.192	1.199	1.206	1.214	1.221	1.229	1.238	1.245	1.252	1.261	1.270	1.279	1.288	1.295	1.304	1.314	1.322	1.330	1.339	1.348	1.356	1.365	1.374	1.380	1.389	1.395	1.404	1.409	1.416	1.421	1.428	1.432	1.438	1.441	1.445	1.450	1.454	1.456	1.459	1.460	1.462	1.464	1.465	1.465	1.466	1.466	1.465	1.465	1.464	1.461	1.461	1.459	1.456	1.455	1.452	1.450	1.448	1.445	1.442	1.440	1.436	1.434	1.431	1.428	1.425	1.422	1.421	1.418	1.416	1.415	1.412	1.411	1.411	1.409	1.410	1.409	1.409	1.410	1.411	1.414	1.415	1.418	1.421	1.424	1.428	1.432	1.438	1.444	1.449	1.456	1.464	1.472	1.480	1.490	1.500	1.511	1.522	1.534	1.546	1.560	1.572	1.586	1.601	1.616	1.632	1.649	1.665	1.682	1.701	1.719	1.738	1.755	1.774	1.794	1.812	1.832	1.851	1.871	1.891	1.911	1.930	1.951	1.969	1.990	2.009	2.027	2.047	2.066	2.085	2.104	2.122	2.139	2.158	2.175	2.191	2.208	2.224	2.241	2.256	2.270	2.285	2.300	2.314	2.328	2.341	2.355	2.368	2.381	2.394	2.406	2.419	2.431	2.444	2.458	2.469	2.481	2.494	2.506	2.520	2.534	2.546	2.560	2.574	2.588	2.601	2.615	2.631	2.645	2.661	2.676	2.694	2.710	2.726	2.742	2.760	2.776	2.795	2.811	2.830	2.848	2.865	2.884	2.901	2.920	2.938	2.955	2.974	2.990	3.006	3.024	3.039	3.054	3.070	3.084	3.098	3.110	3.121	3.134	3.144	3.152	3.161	3.169	3.175	3.180	3.184	3.188	3.189	3.189	3.188	3.185	3.181	3.178	3.172	3.165	3.155	3.146	3.134	3.121	3.108	3.092	3.076	3.059	3.040	3.021	3.000	2.978	2.955	2.931	2.906	2.881	2.854	2.828	2.799	2.769	2.740	2.710	2.679	2.646	2.614	2.581	2.548	2.512	2.479	2.444	2.409	2.372	2.336	2.300	2.262	2.225	2.188	2.149	2.111	2.071	2.034	1.994	1.955	1.915	1.876	1.835	1.795	1.755	1.715	1.674	1.632	1.592	1.550	1.510	1.469	1.428	1.386	1.345	1.304	1.262	1.221	1.181	1.139	1.099	1.058	1.018	0.978	0.936	0.896	0.858	0.819	0.779	0.742	0.704	0.668	0.631	0.596	0.560	0.524	0.491	0.458	0.426	0.395	0.364	0.335	0.306	0.279	0.252	0.228	0.201	0.179	0.158	0.136	0.116	0.098	0.081	0.065	0.050	0.038	0.025	0.014	0.005	-0.002	-0.009	-0.014	-0.019	-0.020	-0.021	-0.022	-0.021	-0.018	-0.014	-0.009	-0.001	0.006	0.016	0.026	0.038	0.051	0.065	0.081	0.098	0.114	0.132	0.151	0.172	0.192	0.216	0.240	0.264	0.289	0.314	0.340	0.368	0.396	0.425	0.454	0.485	0.516	0.546	0.579	0.611	0.646	0.680	0.714	0.750	0.786	0.822	0.860	0.898	0.935	0.975	1.015	1.056	1.096	1.139	1.181	1.225	1.269	1.312	1.358	1.404	1.451	1.500	1.549	1.598	1.648	1.700	1.751	1.805	1.858	1.912	1.969	2.026	2.082	2.141	2.201	2.262	2.324	2.386	2.450	2.512	2.578	2.644	2.710	2.776	2.844	2.912	2.981	3.050	3.120	3.190	3.260	3.331	3.402	3.472	3.544	3.614	3.684	3.755	3.825	3.895	3.964	4.034	4.101	4.169	4.236	4.302	4.366	4.430	4.491	4.554	4.612	4.671	4.729	4.784	4.839	4.890	4.940	4.990	5.036	5.081	5.125	5.166	5.205	5.242	5.279	5.312	5.344	5.372	5.400	5.426	5.449	5.470	5.490	5.506	5.521	5.535	5.546	5.556	5.564	5.569	5.572	5.575	5.576	5.575	5.572	5.569	5.562	5.558	5.549	5.539	5.528	5.516	5.504	5.490	5.475	5.459	5.442	5.425	5.408	5.388	5.370	5.350	5.329	5.309	5.289	5.266	5.246	5.224	5.202	5.180	5.158	5.138	5.115	5.092	5.071	5.050	5.028	5.008	4.986	4.966	4.945	4.924	4.905	4.884	4.864	4.844	4.824	4.805	4.785	4.768	4.749	4.729	4.710	4.691	4.671	4.652	4.632	4.614	4.592	4.572	4.551	4.530	4.508	4.485	4.460	4.436	4.411	4.385	4.359	4.331	4.301	4.271	4.239	4.206	4.172	4.136	4.099	4.061	4.021	3.979	3.935	3.890	3.842	3.795	3.744	3.691	3.636	3.581	3.524	3.465	3.402	3.340	3.275	3.209	3.141	3.071	3.000	2.929	2.855	2.779	2.704	2.625	2.546	2.466	2.386	2.304	2.222	2.140	2.055	1.972	1.888	1.804	1.719	1.634	1.550	1.466	1.382	1.300	1.218	1.136	1.055	0.975	0.896	0.819	0.742	0.668	0.594	0.522	0.451	0.382	0.316	0.251	0.186	0.125	0.066	0.009	-0.048	-0.100	-0.150	-0.199	-0.245	-0.289	-0.331	-0.371	-0.409	-0.442	-0.476	-0.507	-0.536	-0.562	-0.586	-0.609	-0.629	-0.646	-0.664	-0.678	-0.690	-0.700	-0.709	-0.715	-0.721	-0.724	-0.725	-0.726	-0.724	-0.721	-0.718	-0.712	-0.705	-0.698	-0.688	-0.679	-0.668	-0.654	-0.641	-0.628	-0.612	-0.598	-0.580	-0.562	-0.545	-0.526	-0.507	-0.488	-0.466	-0.445	-0.424	-0.402	-0.380	-0.356	-0.334	-0.310	-0.286	-0.262	-0.239	-0.214	-0.189	-0.164	-0.139	-0.112	-0.086	-0.060	-0.034	-0.008	0.020	0.048	0.074	0.102	0.130	0.159	0.186	0.215	0.245	0.274	0.304	0.334	0.364	0.394	0.424	0.456	0.488	0.520	0.551	0.584	0.618	0.651	0.685	0.719	0.754	0.789	0.824	0.860	0.896	0.934	0.970	1.008	1.045	1.084	1.122	1.162	1.202	1.242	1.282	1.324	1.366	1.408	1.449	1.492	1.535	1.579	1.621	1.665	1.709	1.752	1.798	1.841	1.886	1.932	1.976	2.022	2.066	2.112	2.156	2.202	2.246	2.291	2.336	2.380	2.424	2.469	2.511	2.554	2.598	2.639	2.681	2.722	2.764	2.804	2.844	2.882	2.921	2.958	2.995	3.031	3.066	3.102	3.136	3.169	3.200	3.231	3.262	3.292	3.321	3.349	3.376	3.402	3.428	3.452	3.476	3.499	3.521	3.541	3.561	3.580	3.599	3.616	3.632	3.649	3.664	3.676	3.690	3.702	3.715	3.726	3.736	3.746	3.755	3.762	3.771	3.778	3.784	3.790	3.795	3.800	3.804	3.809	3.811	3.814	3.815	3.816	3.818	3.818	3.816	3.816	3.815	3.812	3.811	3.809	3.806	3.802	3.799	3.794	3.790	3.785	3.779	3.772	3.768	3.761	3.754	3.746	3.739	3.731	3.724	3.715	3.706	3.696	3.686	3.676	3.666	3.656	3.645	3.634	3.622	3.611	3.600	3.588	3.575	3.562	3.550	3.538	3.524	3.510	3.498	3.484	3.470	3.456	3.442	3.428	3.412	3.398	3.382	3.368	3.351	3.336	3.320	3.304	3.288	3.271	3.255	3.238	3.221	3.205	3.188	3.170	3.152	3.134	3.116	3.098	3.080	3.061	3.042	3.024	3.004	2.985	2.966	2.945	2.926	2.905	2.884	2.865	2.844	2.822	2.800	2.779	2.758	2.735	2.712	2.690	2.668	2.644	2.620	2.598	2.574	2.549	2.525	2.500	2.475	2.450	2.425	2.399	2.375	2.349	2.322	2.296	2.271	2.245	2.219	2.192	2.166	2.139	2.111	2.085	2.059	2.030	2.004	1.976	1.950	1.922	1.896	1.869	1.842	1.815	1.789	1.762	1.736	1.710	1.685	1.659	1.634	1.608	1.582	1.558	1.532	1.508	1.484	1.459	1.435	1.411	1.388	1.364	1.340	1.318	1.295	1.272	1.250	1.228	1.205	1.182	1.160	1.139	1.116	1.094	1.071	1.049	1.028	1.005	0.981	0.959	0.935	0.911	0.886	0.862	0.838	0.811	0.786	0.760	0.734	0.708	0.679	0.651	0.622	0.594	0.562	0.532	0.501	0.470	0.438	0.404	0.370	0.335	0.300	0.264	0.228	0.190	0.151	0.112	0.074	0.034	-0.005	-0.046	-0.088	-0.129	-0.170	-0.212	-0.254	-0.296	-0.339	-0.382	-0.425	-0.468	-0.510	-0.554	-0.596	-0.638	-0.680	-0.721	-0.764	-0.805	-0.844	-0.885	-0.924	-0.962	-1.001	-1.039	-1.075	-1.111	-1.146	-1.181	-1.215	-1.249	-1.280	-1.310	-1.340	-1.370	-1.398	-1.425	-1.451	-1.476	-1.501	-1.522	-1.545	-1.565	-1.586	-1.605	-1.624	-1.641	-1.658	-1.674	-1.688	-1.702	-1.715	-1.728	-1.740	-1.750	-1.761	-1.770	-1.780	-1.788	-1.796	-1.802	-1.809	-1.815	-1.820	-1.825	-1.830	-1.832	-1.836	-1.839	-1.841	-1.842	-1.845	-1.846	-1.848	-1.848	-1.848	-1.848	-1.846	-1.845	-1.845	-1.844	-1.841	-1.840	-1.838	-1.835	-1.831	-1.829	-1.825	-1.822	-1.819	-1.815	-1.810	-1.806	-1.801	-1.796	-1.791	-1.786	-1.781	-1.776	-1.770	-1.765	-1.758	-1.751	-1.745	-1.739	-1.732	-1.726	-1.719	-1.711	-1.705	-1.698	-1.690	-1.681	-1.672	-1.665	-1.656	-1.648	-1.639	-1.630	-1.621	-1.611	-1.601	-1.591	-1.581	-1.571	-1.560	-1.549	-1.538	-1.526	-1.514	-1.501	-1.489	-1.474	-1.460	-1.445	-1.431	-1.416	-1.399	-1.382	-1.365	-1.349	-1.330	-1.311	-1.292	-1.272	-1.252	-1.232	-1.210	-1.189	-1.166	-1.145	-1.121	-1.098	-1.074	-1.050	-1.025	-0.999	-0.974	-0.948	-0.922	-0.898	-0.871	-0.845	-0.819	-0.792	-0.766	-0.740	-0.714	-0.689	-0.662	-0.638	-0.612	-0.588	-0.562	-0.538	-0.514	-0.490	-0.468	-0.445	-0.422	-0.401	-0.381	-0.361	-0.341	-0.321	-0.305	-0.286	-0.270	-0.254	-0.238	-0.224	-0.210	-0.198	-0.185	-0.172	-0.162	-0.152	-0.144	-0.135	-0.128	-0.121	-0.116	-0.111	-0.106	-0.104	-0.101	-0.099	-0.098	-0.099	-0.099	-0.101	-0.104	-0.108	-0.111	-0.116	-0.122	-0.130	-0.138	-0.146	-0.156	-0.166	-0.178	-0.189	-0.201	-0.214	-0.229	-0.242	-0.258	-0.275	-0.291	-0.308	-0.326	-0.344	-0.362	-0.382	-0.402	-0.422	-0.444	-0.464	-0.485	-0.506	-0.528	-0.550	-0.571	-0.592	-0.614	-0.636	-0.658	-0.678	-0.699	-0.719	-0.739	-0.758	-0.778	-0.796	-0.814	-0.831	-0.848	-0.862	-0.878	-0.891	-0.905	-0.916	-0.928	-0.938	-0.946	-0.955	-0.961	-0.968	-0.971	-0.975	-0.978	-0.979	-0.979	-0.978	-0.976	-0.972	-0.969	-0.964	-0.956	-0.950	-0.941	-0.931	-0.922	-0.911	-0.900	-0.888	-0.875	-0.862	-0.849	-0.835	-0.820	-0.805	-0.790	-0.775	-0.759	-0.742	-0.728	-0.712	-0.696	-0.681	-0.665	-0.650	-0.636	-0.620	-0.606	-0.594	-0.580	-0.566	-0.555	-0.542	-0.532	-0.521	-0.511	-0.501	-0.494	-0.486	-0.480	-0.474	-0.468	-0.462	-0.459	-0.456	-0.454	-0.451	-0.450	-0.450	-0.450	-0.452	-0.452	-0.455	-0.459	-0.461	-0.466	-0.471	-0.476	-0.481	-0.486	-0.492	-0.500	-0.506	-0.512	-0.521	-0.529	-0.536	-0.544	-0.552	-0.560	-0.569	-0.578	-0.585	-0.594	-0.602	-0.610	-0.618	-0.626	-0.632	-0.640	-0.649	-0.656	-0.661	-0.669	-0.675	-0.680	-0.686	-0.691	-0.696	-0.701	-0.705	-0.709	-0.711	-0.715	-0.718	-0.720	-0.721	-0.722	-0.724	-0.724	-0.724	-0.722	-0.722	-0.721	-0.719	-0.716	-0.715	-0.711	-0.709	-0.705	-0.702	-0.698	-0.694	-0.689	-0.684	-0.676	-0.671	-0.665	-0.659	-0.651	-0.645	-0.636	-0.629	-0.621	-0.612	-0.604	-0.595	-0.586	-0.576	-0.566	-0.556	-0.546	-0.534	-0.524	-0.512	-0.500	-0.489	-0.478	-0.465	-0.452	-0.439	-0.426	-0.414	-0.400	-0.385	-0.371	-0.358	-0.342	-0.329	-0.314	-0.300	-0.284	-0.268	-0.252	-0.238	-0.221	-0.206	-0.189	-0.172	-0.158	-0.140	-0.125	-0.108	-0.091	-0.075	-0.059	-0.042	-0.026	-0.009	0.008	0.024	0.040	0.056	0.072	0.090	0.106	0.121	0.139	0.154	0.170	0.186	0.202	0.220	0.235	0.250	0.265	0.282	0.299	0.314	0.330	0.345	0.361	0.378	0.394	0.409	0.425	0.441	0.458	0.474	0.489	0.505	0.520	0.536	0.551	0.568	0.584	0.599	0.614	0.630	0.645	0.660	0.675	0.690	0.705	0.720	0.734	0.748	0.761	0.775	0.789	0.801	0.814	0.828	0.838	0.850	0.860	0.872	0.882	0.891	0.900	0.909	0.916	0.924	0.930	0.938	0.944	0.948	0.951	0.955	0.959	0.961	0.962	0.962	0.962	0.962	0.961	0.960	0.958	0.955	0.951	0.948	0.944	0.939	0.932	0.926	0.921	0.914	0.906	0.899	0.890	0.881	0.872	0.864	0.855	0.846	0.838	0.828	0.818	0.808	0.799	0.789	0.779	0.770	0.761	0.751	0.741	0.734	0.724	0.715	0.708	0.700	0.691	0.685	0.678	0.672	0.665	0.660	0.655	0.649	0.644	0.639	0.635	0.631	0.628	0.625	0.624	0.621	0.619	0.618	0.616	0.616	0.615	0.615	0.615	0.615	0.615	0.616	0.618	0.618	0.619	0.620	0.621	0.622	0.626	0.626	0.628	0.629	0.630	0.630	0.631	0.631	0.632	0.631	0.632	0.631	0.630	0.629	0.628	0.625	0.622	0.619	0.616	0.612	0.608	0.602	0.598	0.591	0.585	0.578	0.571	0.562	0.552	0.544	0.532	0.524	0.512	0.500	0.489	0.475	0.462	0.448	0.434	0.419	0.402	0.386	0.369	0.352	0.335	0.316	0.298	0.278	0.259	0.239	0.219	0.199	0.178	0.156	0.135	0.112	0.090	0.069	0.045	0.022	-0.001	-0.024	-0.048	-0.070	-0.092	-0.118	-0.141	-0.165	-0.189	-0.212	-0.236	-0.260	-0.284	-0.308	-0.331	-0.354	-0.378	-0.400	-0.424	-0.448	-0.470	-0.492	-0.515	-0.539	-0.560	-0.582	-0.602	-0.625	-0.645	-0.666	-0.688	-0.706	-0.726	-0.746	-0.765	-0.782	-0.801	-0.819	-0.836	-0.852	-0.869	-0.885	-0.900	-0.915	-0.929	-0.942	-0.958	-0.971	-0.982	-0.995	-1.009	-1.020	-1.031	-1.041	-1.051	-1.061	-1.071	-1.081	-1.089	-1.098	-1.106	-1.114	-1.121	-1.130	-1.138	-1.144	-1.151	-1.158	-1.165	-1.171	-1.179	-1.186	-1.192	-1.200	-1.208	-1.215	-1.222	-1.229	-1.238	-1.245	-1.252	-1.261	-1.269	-1.278	-1.286	-1.295	-1.304	-1.312	-1.322	-1.331	-1.340	-1.350	-1.360	-1.371	-1.381	-1.391	-1.401	-1.412	-1.424	-1.435	-1.445	-1.456	-1.468	-1.478	-1.488	-1.498	-1.509	-1.519	-1.528	-1.538	-1.548	-1.558	-1.565	-1.574	-1.582	-1.591	-1.599	-1.606	-1.614	-1.621	-1.628	-1.634	-1.639	-1.646	-1.651	-1.656	-1.661	-1.665	-1.670	-1.674	-1.678	-1.681	-1.684	-1.688	-1.690	-1.694	-1.695	-1.699	-1.700	-1.702	-1.704	-1.706	-1.708	-1.710	-1.710	-1.712	-1.712	-1.714	-1.714	-1.714	-1.715	-1.716	-1.715	-1.716	-1.716	-1.715	-1.715	-1.714	-1.712	-1.711	-1.709	-1.708	-1.704	-1.701	-1.699	-1.695	-1.691	-1.686	-1.682	-1.676	-1.671	-1.665	-1.658	-1.651	-1.644	-1.635	-1.626	-1.616	-1.608	-1.598	-1.589	-1.578	-1.566	-1.556	-1.544	-1.531	-1.520	-1.506	-1.494	-1.481	-1.468	-1.454	-1.440	-1.426	-1.412	-1.398	-1.384	-1.370	-1.356	-1.341	-1.328	-1.312	-1.299	-1.285	-1.271	-1.258	-1.244	-1.231	-1.219	-1.205	-1.192	-1.180	-1.168	-1.155	-1.144	-1.131	-1.119	-1.106	-1.095	-1.082	-1.070	-1.059	-1.048	-1.035	-1.024	-1.010	-0.999	-0.988	-0.975	-0.964	-0.950	-0.938	-0.926	-0.914	-0.900	-0.886	-0.874	-0.859	-0.845	-0.830	-0.815	-0.800	-0.785	-0.769	-0.752	-0.738	-0.721	-0.705	-0.688	-0.671	-0.654	-0.636	-0.619	-0.600	-0.584	-0.566	-0.548	-0.531	-0.514	-0.494	-0.476	-0.459	-0.441	-0.422	-0.405	-0.388	-0.369	-0.352	-0.335	-0.318	-0.300	-0.282	-0.266	-0.249	-0.231	-0.215	-0.198	-0.181	-0.165	-0.149	-0.132	-0.116	-0.100	-0.084	-0.069	-0.052	-0.038	-0.021	-0.006	0.010	0.025	0.040	0.055	0.071	0.085	0.099	0.115	0.129	0.144	0.158	0.172	0.186	0.201	0.214	0.228	0.241	0.254	0.268	0.280	0.294	0.305	0.316	0.328	0.339	0.350	0.360	0.370	0.380	0.389	0.399	0.406	0.415	0.421	0.430	0.438	0.444	0.450	0.456	0.461	0.468	0.472	0.476	0.480	0.485	0.490	0.494	0.498	0.501	0.506	0.509	0.512	0.518	0.520	0.525	0.529	0.532	0.538	0.542	0.548	0.551	0.558	0.562	0.569	0.575	0.582	0.590	0.599	0.606	0.615	0.624	0.631	0.641	0.650	0.661	0.670	0.682	0.692	0.704	0.715	0.726	0.739	0.750	0.762	0.775	0.788	0.799	0.811	0.824	0.836	0.849	0.860	0.872	0.884	0.895	0.905	0.916	0.928	0.938	0.946	0.955	0.965	0.972	0.981	0.989	0.995	1.002	1.009	1.014	1.020	1.025	1.029	1.034	1.038	1.040	1.042	1.044	1.046	1.046	1.048	1.048	1.049	1.048	1.048	1.046	1.045	1.042	1.041	1.039	1.035	1.034	1.031	1.028	1.024	1.020	1.018	1.014	1.009	1.005	1.001	0.996	0.992	0.989	0.985	0.981	0.978	0.972	0.968	0.962	0.959	0.955	0.951	0.946	0.942	0.939	0.935	0.931	0.928	0.925	0.921	0.919	0.915	0.912	0.909	0.906	0.905	0.902	0.900	0.898	0.896	0.895	0.894	0.894	0.892	0.890	0.891	0.890	0.890	0.890	0.891	0.891	0.892	0.894	0.895	0.896	0.899	0.901	0.904	0.906	0.909	0.911	0.915	0.918	0.921	0.924	0.928	0.931	0.935	0.939	0.942	0.946	0.951	0.955	0.959	0.962	0.966	0.970	0.974	0.976	0.979	0.981	0.984	0.986	0.989	0.990	0.991	0.991	0.992	0.992	0.992	0.991	0.990	0.989	0.989	0.986	0.984	0.980	0.976	0.972	0.968	0.961	0.956	0.950	0.944	0.936	0.929	0.921	0.912	0.904	0.894	0.886	0.875	0.865	0.855	0.842	0.832	0.821	0.809	0.798	0.786	0.772	0.759	0.746	0.734	0.720	0.708	0.694	0.681	0.668	0.654	0.640	0.626	0.612	0.599	0.585	0.572	0.559	0.546	0.532	0.519	0.506	0.492	0.481	0.468	0.456	0.445	0.432	0.421	0.410	0.399	0.388	0.378	0.368	0.358	0.349	0.340	0.331	0.322	0.314	0.308	0.300	0.294	0.288	0.281	0.276	0.271	0.268	0.264	0.261	0.258	0.255	0.254	0.252	0.251	0.251	0.251	0.252	0.252	0.254	0.256	0.259	0.261	0.264	0.269	0.272	0.278	0.281	0.288	0.291	0.299	0.304	0.310	0.316	0.324	0.329	0.336	0.342	0.350	0.356	0.364	0.370	0.376	0.385	0.391	0.398	0.405	0.411	0.416	0.424	0.430	0.435	0.441	0.448	0.452	0.456	0.461	0.466	0.471	0.476	0.480	0.485	0.489	0.492	0.495	0.500	0.504	0.507	0.511	0.515	0.519	0.522	0.526	0.530	0.534	0.540	0.544	0.549	0.555	0.560	0.566	0.574	0.581	0.589	0.596	0.605	0.615	0.624	0.635	0.645	0.658	0.670	0.682	0.696	0.709	0.724	0.739	0.755	0.771	0.789	0.805	0.824	0.842	0.861	0.880	0.900	0.921	0.940	0.961	0.982	1.004	1.025	1.046	1.068	1.088	1.110	1.131	1.152	1.174	1.192	1.214	1.234	1.252	1.272	1.291	1.309	1.328	1.344	1.361	1.376	1.392	1.408	1.420	1.434	1.446	1.458	1.469	1.479	1.488	1.495	1.504	1.511	1.518	1.522	1.526	1.531	1.534	1.536	1.538	1.539	1.540	1.540	1.539	1.536	1.535	1.534	1.530	1.528	1.524	1.521	1.516	1.511	1.508	1.502	1.498	1.492	1.486	1.482	1.476	1.471	1.465	1.460	1.455	1.449	1.444	1.440	1.435	1.431	1.428	1.422	1.420	1.416	1.414	1.410	1.408	1.406	1.404	1.402	1.400	1.400	1.400	1.399	1.399	1.398	1.399	1.399	1.400	1.400	1.400	1.400	1.401	1.401	1.404	1.405	1.406	1.406	1.406	1.408	1.409	1.410	1.410	1.410	1.410	1.411	1.410	1.410	1.409	1.409	1.406	1.406	1.405	1.402	1.401	1.399	1.396	1.394	1.391	1.389	1.385	1.381	1.379	1.375	1.371	1.368	1.364	1.359	1.355	1.351	1.348	1.345	1.340	1.338	1.332	1.330	1.326	1.324	1.320	1.318	1.315	1.312	1.310	1.309	1.309	1.306	1.306	1.305	1.305	1.306	1.308	1.309	1.310	1.311	1.315	1.316	1.320	1.324	1.326	1.331	1.336	1.341	1.346	1.352	1.359	1.365	1.371	1.378	1.385	1.394	1.401	1.409	1.418	1.426	1.438	1.446	1.456	1.468	1.478	1.489	1.500	1.511	1.524	1.536	1.549	1.562	1.575	1.588	1.601	1.616	1.630	1.646	1.660	1.675	1.691	1.705	1.721	1.736	1.754	1.770	1.786	1.802	1.820	1.838	1.855	1.872	1.890	1.909	1.926	1.944	1.961	1.980	1.996	2.015	2.031	2.049	2.065	2.081	2.098	2.114	2.128	2.144	2.159	2.171	2.185	2.198	2.209	2.221	2.232	2.241	2.251	2.259	2.266	2.274	2.279	2.284	2.289	2.292	2.295	2.295	2.296	2.296	2.295	2.294	2.290	2.286	2.281	2.276	2.270	2.262	2.255	2.248	2.239	2.229	2.219	2.208	2.195	2.182	2.171	2.158	2.144	2.130	2.116	2.101	2.086	2.071	2.056	2.041	2.026	2.011	1.995	1.979	1.962	1.948	1.932	1.918	1.902	1.888	1.874	1.859	1.845	1.830	1.818	1.804	1.790	1.778	1.764	1.752	1.740	1.728	1.716	1.705	1.694	1.684	1.672	1.662	1.652	1.644	1.632	1.624	1.615	1.606	1.598	1.590	1.581	1.574	1.566	1.559	1.551	1.544	1.538	1.530	1.524	1.516	1.510	1.502	1.496	1.490	1.484	1.479	1.472	1.466	1.461	1.456	1.449	1.444	1.439	1.434	1.429	1.424	1.419	1.415	1.410	1.406	1.402	1.398	1.394	1.389	1.386	1.382	1.380	1.376	1.374	1.371	1.369	1.368	1.365	1.362	1.361	1.360	1.359	1.358	1.358	1.358	1.358	1.358	1.358	1.359	1.360	1.360	1.361	1.364	1.365	1.369	1.370	1.374	1.378	1.381	1.384	1.389	1.394	1.398	1.402	1.408	1.414	1.419	1.425	1.431	1.436	1.444	1.450	1.458	1.462	1.470	1.476	1.485	1.491	1.499	1.505	1.512	1.519	1.528	1.534	1.541	1.548	1.555	1.561	1.569	1.575	1.582	1.589	1.595	1.601	1.606	1.612	1.616	1.622	1.629	1.632	1.638	1.641	1.646	1.649	1.654	1.656	1.659	1.661	1.664	1.666	1.669	1.670	1.671	1.672	1.671	1.672	1.671	1.672	1.670	1.670	1.668	1.666	1.665	1.661	1.659	1.655	1.651	1.649	1.644	1.639	1.634	1.629	1.624	1.616	1.610	1.602	1.595	1.586	1.579	1.570	1.560	1.550	1.540	1.530	1.519	1.508	1.496	1.484	1.470	1.459	1.444	1.431	1.418	1.402	1.389	1.374	1.358	1.342	1.326	1.311	1.295	1.279	1.264	1.246	1.231	1.214	1.198	1.180	1.165	1.148	1.130	1.112	1.096	1.080	1.062	1.048	1.031	1.015	0.999	0.982	0.966	0.950	0.935	0.920	0.904	0.889	0.874	0.859	0.842	0.829	0.814	0.799	0.785	0.769	0.755	0.740	0.726	0.711	0.695	0.680	0.665	0.650	0.635	0.620	0.605	0.590	0.574	0.559	0.544	0.528	0.511	0.495	0.480	0.464	0.449	0.431	0.415	0.400	0.385	0.369	0.352	0.336	0.321	0.305	0.290	0.275	0.260	0.245	0.231	0.218	0.204	0.190	0.179	0.165	0.154	0.144	0.132	0.122	0.112	0.105	0.096	0.089	0.082	0.078	0.072	0.069	0.065	0.062	0.061	0.060	0.060	0.060	0.062	0.065	0.069	0.071	0.076	0.082	0.089	0.095	0.104	0.111	0.120	0.131	0.140	0.150	0.162	0.174	0.185	0.198	0.209	0.222	0.235	0.249	0.261	0.274	0.288	0.299	0.312	0.325	0.338	0.350	0.362	0.375	0.386	0.398	0.408	0.418	0.426	0.436	0.445	0.452	0.459	0.466	0.471	0.478	0.481	0.485	0.489	0.491	0.494	0.494	0.494	0.494	0.492	0.490	0.488	0.484	0.480	0.476	0.471	0.465	0.459	0.452	0.445	0.438	0.429	0.420	0.412	0.402	0.392	0.382	0.371	0.361	0.350	0.338	0.328	0.315	0.302	0.292	0.280	0.268	0.255	0.244	0.231	0.220	0.208	0.195	0.184	0.171	0.159	0.148	0.136	0.125	0.114	0.102	100.000	5.000	2.000	1.000	6.000	0.000	0.000	0.000	0.000	0.000	0.000	0.000	0.000	0.000	0.000	0.000	0.000	0.000	-0.285	-0.302	-0.321	-0.340	-0.359	-0.379	-0.399	-0.419	-0.439	-0.461	-0.482	-0.506	-0.528	-0.551	-0.574	-0.598	-0.621	-0.646	-0.670	-0.695	-0.719	-0.744	-0.770	-0.795	-0.820	-0.845	-0.871	-0.896	-0.922	-0.948	-0.974	-1.000	-1.025	-1.051	-1.076	-1.102	-1.128	-1.154	-1.180	-1.206	-1.232	-1.258	-1.285	-1.310	-1.336	-1.362	-1.389	-1.414	-1.440	-1.466	-1.492	-1.518	-1.545	-1.571	-1.596	-1.622	-1.649	-1.675	-1.702	-1.728	-1.755	-1.781	-1.809	-1.836	-1.862	-1.890	-1.916	-1.944	-1.971	-1.998	-2.025	-2.051	-2.079	-2.106	-2.132	-2.160	-2.186	-2.214	-2.240	-2.268	-2.294	-2.320	-2.345	-2.371	-2.396	-2.422	-2.446	-2.471	-2.495	-2.518	-2.540	-2.562	-2.585	-2.606	-2.626	-2.648	-2.668	-2.686	-2.705	-2.721	-2.739	-2.754	-2.770	-2.784	-2.798	-2.811	-2.824	-2.834	-2.845	-2.854	-2.862	-2.870	-2.878	-2.884	-2.890	-2.895	-2.900	-2.904	-2.906	-2.909	-2.911	-2.912	-2.911	-2.912	-2.911	-2.910	-2.909	-2.908	-2.905	-2.900	-2.898	-2.894	-2.889	-2.885	-2.880	-2.875	-2.869	-2.864	-2.859	-2.852	-2.845	-2.840	-2.834	-2.828	-2.820	-2.814	-2.806	-2.800	-2.794	-2.786	-2.780	-2.771	-2.766	-2.758	-2.750	-2.744	-2.736	-2.729	-2.721	-2.714	-2.706	-2.698	-2.690	-2.682	-2.674	-2.666	-2.656	-2.648	-2.639	-2.630	-2.620	-2.610	-2.601	-2.590	-2.580	-2.569	-2.558	-2.546	-2.535	-2.522	-2.510	-2.498	-2.484	-2.470	-2.456	-2.442	-2.428	-2.412	-2.396	-2.381	-2.365	-2.349	-2.332	-2.315	-2.298	-2.280	-2.262	-2.244	-2.225	-2.206	-2.186	-2.166	-2.146	-2.128	-2.106	-2.086	-2.065	-2.044	-2.022	-2.001	-1.980	-1.959	-1.938	-1.915	-1.894	-1.872	-1.850	-1.828	-1.806	-1.785	-1.764	-1.742	-1.721	-1.700	-1.678	-1.658	-1.636	-1.616	-1.596	-1.576	-1.558	-1.538	-1.519	-1.501	-1.481	-1.465	-1.448	-1.430	-1.414	-1.398	-1.382	-1.366	-1.352	-1.338	-1.324	-1.310	-1.298	-1.285	-1.274	-1.262	-1.252	-1.242	-1.232	-1.224	-1.215	-1.208	-1.200	-1.192	-1.186	-1.180	-1.175	-1.170	-1.165	-1.161	-1.158	-1.155	-1.152	-1.150	-1.148	-1.148	-1.148	-1.146	-1.148	-1.149	-1.150	-1.152	-1.155	-1.158	-1.161	-1.165	-1.170	-1.174	-1.180	-1.186	-1.194	-1.200	-1.208	-1.216	-1.225	-1.234	-1.244	-1.255	-1.266	-1.278	-1.290	-1.301	-1.314	-1.328	-1.341	-1.355	-1.370	-1.385	-1.400	-1.416	-1.432	-1.449	-1.465	-1.482	-1.499	-1.518	-1.534	-1.552	-1.570	-1.586	-1.605	-1.622	-1.640	-1.658	-1.675	-1.690	-1.708	-1.722	-1.739	-1.754	-1.770	-1.784	-1.796	-1.810	-1.822	-1.834	-1.845	-1.856	-1.865	-1.874	-1.881	-1.890	-1.895	-1.901	-1.906	-1.909	-1.912	-1.912	-1.914	-1.914	-1.912	-1.911	-1.908	-1.904	-1.898	-1.892	-1.885	-1.879	-1.871	-1.862	-1.852	-1.844	-1.832	-1.821	-1.809	-1.798	-1.785	-1.771	-1.759	-1.745	-1.730	-1.716	-1.702	-1.688	-1.674	-1.659	-1.644	-1.630	-1.615	-1.601	-1.588	-1.574	-1.560	-1.548	-1.535	-1.522	-1.509	-1.499	-1.488	-1.476	-1.466	-1.456	-1.449	-1.440	-1.432	-1.425	-1.419	-1.412	-1.408	-1.404	-1.400	-1.396	-1.394	-1.392	-1.390	-1.390	-1.390	-1.390	-1.392	-1.395	-1.396	-1.399	-1.402	-1.406	-1.410	-1.416	-1.421	-1.426	-1.432	-1.439	-1.446	-1.452	-1.459	-1.468	-1.475	-1.484	-1.490	-1.499	-1.506	-1.515	-1.522	-1.531	-1.539	-1.548	-1.556	-1.564	-1.571	-1.580	-1.588	-1.595	-1.600	-1.608	-1.615	-1.620	-1.626	-1.632	-1.638	-1.641	-1.646	-1.650	-1.654	-1.658	-1.660	-1.661	-1.664	-1.666	-1.666	-1.666	-1.668	-1.666	-1.666	-1.665	-1.665	-1.662	-1.661	-1.659	-1.656	-1.652	-1.650	-1.648	-1.644	-1.639	-1.635	-1.630	-1.625	-1.620	-1.615	-1.609	-1.602	-1.596	-1.590	-1.582	-1.576	-1.570	-1.561	-1.554	-1.546	-1.539	-1.530	-1.521	-1.512	-1.505	-1.496	-1.488	-1.478	-1.469	-1.459	-1.449	-1.439	-1.429	-1.419	-1.408	-1.396	-1.386	-1.374	-1.362	-1.352	-1.340	-1.328	-1.315	-1.302	-1.290	-1.276	-1.264	-1.251	-1.239	-1.224	-1.211	-1.199	-1.185	-1.170	-1.156	-1.142	-1.129	-1.115	-1.101	-1.088	-1.072	-1.059	-1.046	-1.031	-1.019	-1.005	-0.991	-0.976	-0.964	-0.950	-0.938	-0.924	-0.911	-0.898	-0.885	-0.871	-0.860	-0.846	-0.834	-0.822	-0.809	-0.796	-0.784	-0.772	-0.760	-0.748	-0.736	-0.725	-0.714	-0.701	-0.689	-0.679	-0.668	-0.655	-0.645	-0.634	-0.621	-0.611	-0.600	-0.590	-0.580	-0.569	-0.560	-0.549	-0.539	-0.529	-0.519	-0.510	-0.500	-0.491	-0.482	-0.474	-0.466	-0.459	-0.450	-0.442	-0.436	-0.430	-0.422	-0.418	-0.411	-0.406	-0.402	-0.398	-0.394	-0.390	-0.389	-0.386	-0.385	-0.382	-0.381	-0.382	-0.382	-0.384	-0.384	-0.385	-0.388	-0.390	-0.392	-0.396	-0.399	-0.402	-0.406	-0.411	-0.416	-0.421	-0.426	-0.431	-0.436	-0.442	-0.448	-0.454	-0.460	-0.466	-0.471	-0.478	-0.484	-0.490	-0.495	-0.500	-0.507	-0.512	-0.518	-0.522	-0.526	-0.530	-0.534	-0.538	-0.541	-0.544	-0.546	-0.548	-0.549	-0.550	-0.550	-0.552	-0.552	-0.551	-0.551	-0.551	-0.550	-0.548	-0.548	-0.544	-0.542	-0.540	-0.536	-0.532	-0.529	-0.525	-0.521	-0.519	-0.512	-0.510	-0.505	-0.501	-0.496	-0.492	-0.489	-0.484	-0.479	-0.475	-0.471	-0.468	-0.464	-0.461	-0.458	-0.455	-0.452	-0.449	-0.448	-0.445	-0.444	-0.442	-0.441	-0.441	-0.440	-0.440	-0.441	-0.441	-0.442	-0.442	-0.445	-0.448	-0.449	-0.452	-0.455	-0.458	-0.461	-0.466	-0.470	-0.475	-0.480	-0.485	-0.490	-0.496	-0.502	-0.510	-0.516	-0.524	-0.531	-0.539	-0.546	-0.555	-0.564	-0.572	-0.582	-0.591	-0.600	-0.610	-0.620	-0.631	-0.641	-0.651	-0.662	-0.674	-0.685	-0.696	-0.708	-0.720	-0.732	-0.745	-0.758	-0.770	-0.784	-0.796	-0.810	-0.824	-0.838	-0.852	-0.866	-0.880	-0.895	-0.909	-0.925	-0.939	-0.955	-0.969	-0.984	-0.999	-1.015	-1.030	-1.046	-1.060	-1.075	-1.091	-1.106	-1.121	-1.136	-1.150	-1.165	-1.179	-1.192	-1.206	-1.220	-1.232	-1.246	-1.259	-1.270	-1.281	-1.292	-1.302	-1.314	-1.321	-1.331	-1.339	-1.348	-1.355	-1.362	-1.369	-1.376	-1.381	-1.386	-1.390	-1.395	-1.399	-1.401	-1.405	-1.406	-1.409	-1.409	-1.411	-1.411	-1.412	-1.412	-1.412	-1.412	-1.411	-1.411	-1.412	-1.412	-1.411	-1.411	-1.411	-1.410	-1.410	-1.410	-1.411	-1.411	-1.412	-1.414	-1.414	-1.416	-1.418	-1.420	-1.422	-1.426	-1.429	-1.431	-1.435	-1.440	-1.444	-1.449	-1.452	-1.458	-1.462	-1.469	-1.475	-1.480	-1.488	-1.494	-1.499	-1.505	-1.512	-1.518	-1.525	-1.530	-1.536	-1.541	-1.546	-1.552	-1.556	-1.562	-1.566	-1.571	-1.575	-1.578	-1.581	-1.584	-1.586	-1.588	-1.589	-1.591	-1.591	-1.592	-1.592	-1.592	-1.592	-1.592	-1.591	-1.591	-1.589	-1.589	-1.588	-1.585	-1.584	-1.582	-1.580	-1.579	-1.576	-1.576	-1.574	-1.571	-1.571	-1.570	-1.569	-1.568	-1.565	-1.565	-1.562	-1.562	-1.562	-1.562	-1.561	-1.562	-1.561	-1.561	-1.561	-1.560	-1.561	-1.561	-1.560	-1.560	-1.560	-1.560	-1.559	-1.559	-1.558	-1.556	-1.555	-1.552	-1.551	-1.549	-1.546	-1.542	-1.539	-1.534	-1.529	-1.524	-1.518	-1.512	-1.504	-1.498	-1.489	-1.480	-1.471	-1.462	-1.451	-1.441	-1.430	-1.418	-1.405	-1.392	-1.379	-1.365	-1.351	-1.338	-1.321	-1.306	-1.291	-1.275	-1.259	-1.242	-1.226	-1.209	-1.192	-1.176	-1.159	-1.141	-1.124	-1.108	-1.090	-1.072	-1.055	-1.038	-1.021	-1.004	-0.986	-0.969	-0.951	-0.935	-0.918	-0.900	-0.884	-0.866	-0.849	-0.832	-0.818	-0.801	-0.785	-0.769	-0.752	-0.736	-0.720	-0.704	-0.686	-0.671	-0.655	-0.638	-0.621	-0.605	-0.589	-0.572	-0.555	-0.540	-0.524	-0.507	-0.491	-0.476	-0.460	-0.444	-0.428	-0.411	-0.396	-0.381	-0.366	-0.351	-0.336	-0.321	-0.308	-0.294	-0.280	-0.266	-0.252	-0.240	-0.229	-0.216	-0.205	-0.192	-0.181	-0.171	-0.160	-0.150	-0.141	-0.131	-0.124	-0.115	-0.108	-0.100	-0.092	-0.086	-0.080	-0.074	-0.069	-0.062	-0.058	-0.054	-0.050	-0.045	-0.044	-0.040	-0.038	-0.035	-0.032	-0.030	-0.029	-0.028	-0.026	-0.026	-0.024	-0.024	-0.022	-0.022	-0.022	-0.022	-0.022	-0.022	-0.024	-0.024	-0.024	-0.025	-0.025	-0.028	-0.028	-0.028	-0.030	-0.030	-0.031	-0.032	-0.034	-0.035	-0.036	-0.036	-0.038	-0.038	-0.039	-0.039	-0.040	-0.041	-0.040	-0.041	-0.041	-0.042	-0.041	-0.041	-0.040	-0.040	-0.039	-0.038	-0.036	-0.035	-0.032	-0.030	-0.028	-0.024	-0.021	-0.019	-0.015	-0.011	-0.006	-0.001	0.004	0.010	0.015	0.021	0.026	0.034	0.040	0.048	0.055	0.061	0.069	0.076	0.085	0.092	0.102	0.110	0.119	0.128	0.136	0.145	0.154	0.164	0.172	0.181	0.190	0.200	0.209	0.219	0.228	0.236	0.245	0.254	0.262	0.271	0.280	0.289	0.298	0.306	0.315	0.324	0.332	0.340	0.349	0.358	0.366	0.374	0.381	0.390	0.399	0.406	0.415	0.422	0.430	0.439	0.448	0.455	0.465	0.472	0.481	0.490	0.500	0.507	0.518	0.528	0.536	0.546	0.556	0.564	0.574	0.582	0.592	0.602	0.612	0.621	0.632	0.641	0.651	0.660	0.670	0.680	0.689	0.699	0.708	0.716	0.726	0.735	0.742	0.751	0.759	0.766	0.775	0.781	0.789	0.794	0.800	0.806	0.812	0.818	0.822	0.826	0.830	0.835	0.838	0.841	0.844	0.845	0.849	0.850	0.851	0.854	0.855	0.854	0.855	0.855	0.855	0.854	0.855	0.854	0.854	0.854	0.852	0.851	0.851	0.851	0.850	0.849	0.849	0.848	0.846	0.846	0.846	0.846	0.845	0.846	0.845	0.846	0.846	0.846	0.848	0.848	0.849	0.850	0.851	0.852	0.854	0.854	0.856	0.858	0.858	0.860	0.860	0.861	0.862	0.864	0.864	0.865	0.865	0.866	0.866	0.866	0.865	0.864	0.864	0.862	0.861	0.859	0.856	0.852	0.849	0.845	0.841	0.836	0.830	0.824	0.818	0.811	0.804	0.795	0.786	0.776	0.766	0.756	0.746	0.734	0.721	0.710	0.698	0.685	0.671	0.656	0.641	0.626	0.612	0.595	0.580	0.564	0.546	0.530	0.512	0.495	0.478	0.461	0.442	0.424	0.406	0.389	0.371	0.352	0.335	0.318	0.299	0.282	0.265	0.248	0.231	0.215	0.200	0.182	0.168	0.152	0.138	0.124	0.110	0.096	0.082	0.070	0.058	0.048	0.036	0.026	0.016	0.006	-0.001	-0.010	-0.016	-0.024	-0.030	-0.035	-0.041	-0.045	-0.049	-0.052	-0.054	-0.056	-0.058	-0.059	-0.060	-0.061	-0.060	-0.060	-0.058	-0.056	-0.054	-0.052	-0.049	-0.046	-0.044	-0.039	-0.036	-0.032	-0.029	-0.025	-0.021	-0.016	-0.012	-0.009	-0.005	-0.001	0.004	0.008	0.011	0.014	0.018	0.020	0.022	0.025	0.028	0.030	0.031	0.031	0.032	0.032	0.032	0.032	0.032	0.031	0.030	0.028	0.026	0.024	0.020	0.019	0.015	0.011	0.009	0.004	0.001	-0.004	-0.006	-0.011	-0.015	-0.020	-0.024	-0.028	-0.031	-0.036	-0.040	-0.044	-0.045	-0.049	-0.052	-0.055	-0.056	-0.059	-0.060	-0.060	-0.061	-0.061	-0.060	-0.059	-0.056	-0.055	-0.054	-0.051	-0.046	-0.044	-0.039	-0.032	-0.028	-0.022	-0.015	-0.009	-0.001	0.006	0.015	0.024	0.032	0.042	0.052	0.062	0.071	0.082	0.094	0.104	0.114	0.124	0.135	0.146	0.156	0.168	0.179	0.189	0.200	0.209	0.220	0.230	0.240	0.248	0.258	0.266	0.275	0.282	0.290	0.298	0.305	0.311	0.318	0.324	0.329	0.334	0.339	0.344	0.348	0.351	0.354	0.358	0.360	0.362	0.365	0.366	0.369	0.369	0.370	0.371	0.374	0.374	0.375	0.375	0.376	0.376	0.376	0.378	0.379	0.379	0.380	0.381	0.381	0.382	0.384	0.384	0.386	0.388	0.390	0.392	0.394	0.395	0.398	0.401	0.404	0.406	0.410	0.412	0.416	0.420	0.424	0.428	0.431	0.435	0.439	0.441	0.446	0.451	0.455	0.459	0.462	0.466	0.470	0.474	0.478	0.480	0.484	0.488	0.489	0.492	0.495	0.498	0.499	0.501	0.502	0.505	0.506	0.505	0.506	0.507	0.507	0.509	0.509	0.509	0.509	0.507	0.506	0.507	0.507	0.506	0.505	0.505	0.504	0.504	0.504	0.504	0.502	0.502	0.502	0.504	0.504	0.504	0.505	0.507	0.509	0.510	0.512	0.516	0.519	0.521	0.525	0.529	0.534	0.539	0.542	0.549	0.555	0.561	0.569	0.575	0.582	0.590	0.599	0.606	0.615	0.624	0.634	0.642	0.651	0.661	0.670	0.680	0.690	0.700	0.709	0.720	0.730	0.739	0.749	0.759	0.769	0.779	0.788	0.796	0.806	0.816	0.825	0.834	0.841	0.851	0.860	0.869	0.876	0.885	0.894	0.901	0.910	0.918	0.926	0.934	0.941	0.950	0.958	0.966	0.974	0.982	0.989	0.998	1.006	1.016	1.024	1.034	1.042	1.052	1.062	1.071	1.082	1.091	1.102	1.112	1.124	1.135	1.146	1.158	1.168	1.179	1.190	1.201	1.212	1.224	1.235	1.245	1.256	1.268	1.279	1.289	1.299	1.308	1.316	1.326	1.334	1.344	1.351	1.356	1.364	1.370	1.376	1.380	1.385	1.390	1.392	1.395	1.396	1.399	1.400	1.400	1.400	1.400	1.399	1.396	1.394	1.391	1.389	1.385	1.381	1.378	1.372	1.368	1.362	1.359	1.352	1.348	1.342	1.338	1.331	1.326	1.321	1.316	1.311	1.306	1.301	1.296	1.292	1.289	1.285	1.282	1.280	1.278	1.275	1.272	1.271	1.270	1.270	1.268	1.268	1.268	1.268	1.268	1.269	1.270	1.270	1.271	1.272	1.274	1.275	1.276	1.278	1.280	1.281	1.282	1.284	1.285	1.286	1.286	1.288	1.289	1.289	1.289	1.290	1.289	1.289	1.289	1.289	1.288	1.288	1.288	1.286	1.285	1.285	1.284	1.282	1.282	1.281	1.280	1.281	1.280	1.280	1.280	1.280	1.280	1.281	1.282	1.284	1.285	1.288	1.290	1.294	1.296	1.300	1.305	1.309	1.315	1.320	1.326	1.332	1.339	1.346	1.354	1.361	1.370	1.379	1.388	1.396	1.405	1.414	1.424	1.434	1.442	1.452	1.462	1.472	1.484	1.492	1.502	1.511	1.521	1.530	1.539	1.548	1.556	1.564	1.571	1.579	1.585	1.592	1.598	1.602	1.609	1.612	1.616	1.620	1.622	1.625	1.628	1.629	1.629	1.631	1.630	1.631	1.630	1.630	1.629	1.628	1.626	1.624	1.622	1.620	1.618	1.614	1.611	1.609	1.606	1.602	1.600	1.596	1.592	1.588	1.585	1.581	1.578	1.574	1.571	1.566	1.564	1.559	1.556	1.552	1.549	1.544	1.540	1.536	1.534	1.529	1.525	1.520	1.516	1.511	1.508	1.502	1.498	1.492	1.486	1.480	1.475	1.469	1.461	1.454	1.448	1.440	1.431	1.422	1.414	1.405	1.395	1.384	1.374	1.364	1.352	1.342	1.330	1.318	1.305	1.292	1.280	1.266	1.254	1.240	1.226	1.212	1.199	1.184	1.170	1.155	1.141	1.126	1.111	1.098	1.081	1.068	1.054	1.039	1.025	1.010	0.996	0.982	0.969	0.956	0.942	0.930	0.916	0.902	0.890	0.878	0.865	0.852	0.841	0.828	0.815	0.805	0.792	0.780	0.769	0.756	0.744	0.731	0.720	0.709	0.695	0.682	0.670	0.658	0.645	0.631	0.618	0.604	0.591	0.575	0.561	0.546	0.530	0.515	0.499	0.482	0.468	0.450	0.434	0.416	0.399	0.381	0.364	0.346	0.330	0.311	0.294	0.276	0.259	0.240	0.222	0.206	0.189	0.171	0.154	0.138	0.121	0.106	0.090	0.075	0.061	0.048	0.034	0.021	0.010	-0.001	-0.012	-0.022	-0.030	-0.040	-0.046	-0.052	-0.059	-0.064	-0.066	-0.069	-0.071	-0.072	-0.072	-0.071	-0.070	-0.068	-0.064	-0.060	-0.055	-0.049	-0.042	-0.035	-0.028	-0.020	-0.011	-0.001	0.009	0.019	0.031	0.042	0.054	0.066	0.079	0.091	0.105	0.118	0.130	0.142	0.155	0.169	0.180	0.192	0.205	0.216	0.228	0.239	0.249	0.259	0.269	0.276	0.285	0.292	0.300	0.305	0.311	0.315	0.319	0.322	0.322	0.324	0.324	0.322	0.320	0.318	0.312	0.310	0.302	0.296	0.289	0.280	0.270	0.260	0.249	0.238	0.225	0.211	0.198	0.184	0.169	0.152	0.136	0.120	0.102	0.085	0.068	0.049	0.030	0.011	-0.008	-0.026	-0.046	-0.065	-0.084	-0.102	-0.121	-0.140	-0.158	-0.175	-0.192	-0.210	-0.226	-0.242	-0.258	-0.272	-0.288	-0.302	-0.315	-0.328	-0.340	-0.351	-0.362	-0.372	-0.381	-0.390	-0.399	-0.406	-0.414	-0.421	-0.426	-0.432	-0.436	-0.440	-0.444	-0.448	-0.450	-0.452	-0.454	-0.455	-0.456	-0.456	-0.458	-0.458	-0.458	-0.458	-0.458	-0.456	-0.456	-0.456	-0.455	-0.455	-0.454	-0.454	-0.452	-0.454	-0.454	-0.455	-0.455	-0.456	-0.458	-0.459	-0.460	-0.462	-0.464	-0.466	-0.470	-0.472	-0.476	-0.479	-0.482	-0.488	-0.490	-0.495	-0.499	-0.502	-0.509	-0.512	-0.516	-0.521	-0.525	-0.530	-0.532	-0.538	-0.540	-0.544	-0.548	-0.549	-0.551	-0.552	-0.554	-0.555	-0.554	-0.552	-0.551	-0.548	-0.545	-0.541	-0.536	-0.531	-0.525	-0.518	-0.510	-0.501	-0.491	-0.481	-0.470	-0.458	-0.445	-0.431	-0.416	-0.401	-0.386	-0.369	-0.352	-0.334	-0.315	-0.295	-0.276	-0.255	-0.235	-0.214	-0.192	-0.171	-0.149	-0.129	-0.106	-0.085	-0.062	-0.042	-0.020	0.000	0.021	0.041	0.061	0.080	0.099	0.118	0.134	0.151	0.168	0.184	0.199	0.212	0.225	0.238	0.249	0.260	0.270	0.279	0.286	0.294	0.300	0.305	0.309	0.312	0.315	0.318	0.319	0.319	0.319	0.316	0.312	0.311	0.308	0.304	0.299	0.294	0.289	0.282	0.275	0.269	0.261	0.252	0.246	0.238	0.229	0.220	0.211	0.202	0.195	0.186	0.178	0.168	0.160	0.150	0.142	0.132	0.125	0.116	0.106	0.099	0.090	0.080	0.072	0.065	0.056	0.048	0.040	0.031	0.025	0.016	0.009	0.000	-0.006	-0.015	-0.021	-0.029	-0.038	-0.044	-0.051	-0.060	-0.068	-0.075	-0.082	-0.089	-0.098	-0.104	-0.111	-0.119	-0.125	-0.132	-0.139	-0.146	-0.152	-0.158	-0.165	-0.170	-0.176	-0.181	-0.186	-0.192	-0.196	-0.201	-0.205	-0.210	-0.214	-0.216	-0.220	-0.222	-0.224	-0.228	-0.229	-0.229	-0.230	-0.230	-0.229	-0.229	-0.228	-0.225	-0.222	-0.220	-0.216	-0.212	-0.208	-0.202	-0.196	-0.190	-0.182	-0.175	-0.166	-0.159	-0.149	-0.139	-0.129	-0.118	-0.108	-0.095	-0.082	-0.070	-0.058	-0.042	-0.029	-0.015	0.000	0.015	0.031	0.046	0.062	0.078	0.095	0.111	0.128	0.145	0.161	0.179	0.194	0.211	0.226	0.245	0.261	0.278	0.292	0.308	0.322	0.338	0.351	0.365	0.380	0.392	0.405	0.418	0.429	0.440	0.451	0.460	0.471	0.480	0.489	0.498	0.504	0.512	0.519	0.525	0.530	0.536	0.541	0.545	0.550	0.555	0.558	0.561	0.565	0.569	0.571	0.575	0.578	0.580	0.584	0.588	0.590	0.594	0.598	0.602	0.608	0.611	0.618	0.622	0.629	0.635	0.642	0.650	0.659	0.666	0.676	0.688	0.698	0.709	0.720	0.732	0.746	0.760	0.774	0.789	0.804	0.820	0.836	0.851	0.869	0.886	0.904	0.920	0.939	0.956	0.974	0.991	1.010	1.028	1.045	1.061	1.079	1.095	1.111	1.128	1.142	1.156	1.171	1.184	1.196	1.209	1.219	1.230	1.238	1.246	1.254	1.260	1.264	1.269	1.271	1.272	1.274	1.272	1.271	1.269	1.266	1.261	1.255	1.248	1.240	1.231	1.220	1.209	1.198	1.185	1.170	1.156	1.141	1.125	1.108	1.090	1.072	1.054	1.034	1.014	0.994	0.972	0.951	0.930	0.906	0.885	0.862	0.840	0.816	0.792	0.769	0.746	0.721	0.699	0.674	0.649	0.625	0.601	0.575	0.551	0.526	0.502	0.479	0.452	0.429	0.404	0.380	0.356	0.330	0.306	0.281	0.258	0.234	0.210	0.185	0.161	0.138	0.112	0.089	0.065	0.041	0.016	-0.006	-0.031	-0.055	-0.079	-0.101	-0.126	-0.149	-0.172	-0.195	-0.218	-0.240	-0.262	-0.285	-0.308	-0.329	-0.350	-0.371	-0.394	-0.415	-0.435	-0.455	-0.476	-0.495	-0.515	-0.532	-0.551	-0.569	-0.586	-0.604	-0.620	-0.635	-0.651	-0.666	-0.680	-0.694	-0.708	-0.720	-0.731	-0.742	-0.754	-0.762	-0.771	-0.779	-0.786	-0.792	-0.800	-0.805	-0.810	-0.812	-0.816	-0.818	-0.820	-0.819	-0.819	-0.818	-0.816	-0.812	-0.809	-0.804	-0.799	-0.792	-0.786	-0.778	-0.769	-0.760	-0.749	-0.738	-0.728	-0.715	-0.701	-0.686	-0.672	-0.656	-0.640	-0.622	-0.605	-0.588	-0.569	-0.549	-0.530	-0.509	-0.488	-0.465	-0.442	-0.419	-0.396	-0.371	-0.346	-0.321	-0.295	-0.269	-0.242	-0.214	-0.186	-0.158	-0.129	-0.099	-0.070	-0.039	-0.008	0.025	0.056	0.089	0.122	0.155	0.189	0.224	0.259	0.294	0.330	0.366	0.404	0.441	0.480	0.518	0.558	0.596	0.636	0.676	0.719	0.760	0.802	0.844	0.888	0.930	0.974	1.019	1.062	1.108	1.154	1.199	1.244	1.290	1.336	1.382	1.429	1.475	1.521	1.568	1.614	1.661	1.708	1.754	1.800	1.846	1.891	1.938	1.984	2.029	2.071	2.115	2.159	2.201	2.244	2.286	2.326	2.366	2.406	2.445	2.484	2.521	2.558	2.592	2.629	2.662	2.696	2.728	2.759	2.789	2.819	2.848	2.876	2.902	2.929	2.954	2.978	3.000	3.022	3.044	3.064	3.082	3.101	3.119	3.135	3.150	3.165	3.179	3.191	3.202	3.214	3.224	3.232	3.241	3.248	3.255	3.260	3.265	3.269	3.271	3.274	3.276	3.278	3.278	3.275	3.275	3.272	3.270	3.265	3.261	3.255	3.250	3.244	3.236	3.228	3.220	3.211	3.201	3.192	3.180	3.170	3.159	3.146	3.134	3.120	3.106	3.092	3.076	3.061	3.045	3.029	3.012	2.995	2.976	2.959	2.940	2.920	2.900	2.880	2.858	2.836	2.814	2.790	2.766	2.741	2.716	2.689	2.662	2.635	2.606	2.576	2.548	2.516	2.484	2.450	2.416	2.380	2.345	2.306	2.269	2.229	2.189	2.148	2.104	2.061	2.015	1.970	1.922	1.875	1.825	1.775	1.725	1.672	1.620	1.566	1.511	1.456	1.400	1.344	1.286	1.229	1.171	1.112	1.055	0.996	0.938	0.878	0.819	0.760	0.701	0.644	0.585	0.528	0.471	0.414	0.359	0.304	0.250	0.198	0.145	0.095	0.044	-0.004	-0.051	-0.096	-0.140	-0.184	-0.225	-0.265	-0.302	-0.340	-0.375	-0.410	-0.442	-0.472	-0.501	-0.529	-0.555	-0.579	-0.601	-0.622	-0.642	-0.661	-0.678	-0.692	-0.706	-0.718	-0.729	-0.739	-0.746	-0.755	-0.762	-0.768	-0.772	-0.776	-0.779	-0.781	-0.782	-0.784	-0.782	-0.782	-0.781	-0.781	-0.779	-0.776	-0.772	-0.771	-0.768	-0.762	-0.759	-0.756	-0.751	-0.748	-0.742	-0.739	-0.732	-0.728	-0.722	-0.719	-0.714	-0.709	-0.704	-0.700	-0.695	-0.690	-0.685	-0.679	-0.675	-0.669	-0.664	-0.659	-0.652	-0.648	-0.641	-0.635	-0.629	-0.622	-0.615	-0.609	-0.601	-0.594	-0.586	-0.578	-0.570	-0.561	-0.551	-0.542	-0.532	-0.524	-0.512	-0.501	-0.491	-0.480	-0.469	-0.456	-0.444	-0.430	-0.418	-0.404	-0.389	-0.375	-0.360	-0.345	-0.329	-0.312	-0.296	-0.280	-0.261	-0.245	-0.226	-0.209	-0.190	-0.171	-0.151	-0.132	-0.112	-0.092	-0.072	-0.051	-0.031	-0.010	0.011	0.032	0.055	0.078	0.100	0.121	0.144	0.166	0.189	0.212	0.236	0.259	0.282	0.306	0.328	0.351	0.376	0.399	0.424	0.446	0.470	0.494	0.518	0.541	0.564	0.588	0.610	0.634	0.656	0.679	0.701	0.725	0.746	0.769	0.790	0.811	0.834	0.854	0.875	0.896	0.916	0.935	0.955	0.972	0.992	1.010	1.028	1.044	1.061	1.078	1.094	1.109	1.125	1.139	1.152	1.166	1.180	1.192	1.205	1.218	1.229	1.240	1.251	1.260	1.270	1.279	1.288	1.298	1.305	1.312	1.320	1.328	1.334	1.340	1.348	1.351	1.358	1.364	1.369	1.374	1.379	1.382	1.388	1.391	1.395	1.400	1.404	1.408	1.411	1.414	1.416	1.420	1.421	1.425	1.426	1.429	1.431	1.432	1.434	1.436	1.436	1.438	1.438	1.439	1.439	1.439	1.438	1.438	1.436	1.435	1.434	1.432	1.430	1.428	1.424	1.421	1.419	1.414	1.409	1.404	1.399	1.392	1.386	1.379	1.372	1.365	1.356	1.349	1.340	1.331	1.321	1.311	1.301	1.290	1.280	1.269	1.258	1.245	1.234	1.221	1.209	1.196	1.182	1.171	1.158	1.144	1.130	1.116	1.102	1.090	1.075	1.061	1.049	1.035	1.021	1.008	0.995	0.981	0.969	0.956	0.944	0.930	0.918	0.905	0.892	0.880	0.869	0.856	0.844	0.832	0.820	0.809	0.798	0.786	0.774	0.762	0.751	0.740	0.729	0.716	0.705	0.694	0.682	0.670	0.659	0.646	0.634	0.621	0.609	0.596	0.582	0.570	0.556	0.542	0.529	0.515	0.501	0.486	0.471	0.456	0.440	0.425	0.408	0.391	0.374	0.355	0.338	0.319	0.300	0.280	0.260	0.241	0.220	0.199	0.180	0.158	0.138	0.116	0.094	0.071	0.050	0.028	0.004	-0.019	-0.042	-0.068	-0.090	-0.114	-0.138	-0.162	-0.186	-0.210	-0.236	-0.261	-0.285	-0.310	-0.335	-0.360	-0.386	-0.410	-0.436	-0.461	-0.486	-0.512	-0.539	-0.564	-0.590	-0.615	-0.642	-0.669	-0.695	-0.721	-0.749	-0.776	-0.802	-0.830	-0.856	-0.884	-0.912	-0.939	-0.968	-0.996	-1.024	-1.052	-1.080	-1.109	-1.138	-1.166	-1.195	-1.224	-1.254	-1.284	-1.311	-1.342	-1.371	-1.400	-1.430	-1.460	-1.490	-1.519	-1.549	-1.578	-1.606	-1.635	-1.664	-1.694	-1.721	-1.749	-1.778	-1.805	-1.831	-1.859	-1.885	-1.911	-1.938	-1.961	-1.988	-2.011	-2.035	-2.059	-2.080	-2.104	-2.125	-2.145	-2.166	-2.185	-2.204	-2.222	-2.241	-2.258	-2.275	-2.291	-2.305	-2.320	-2.334	-2.348	-2.360	-2.371	-2.382	-2.394	-2.402	-2.412	-2.421	-2.429	-2.436	-2.444	-2.451	-2.459	-2.464	-2.470	-2.474	-2.479	-2.484	-2.486	-2.490	-2.494	-2.496	-2.500	-2.501	-2.504	-2.505	-2.508	-2.508	-2.510	-2.510	-2.510	-2.510	-2.510	-2.510	-2.509	-2.509	-2.506	-2.505	-2.502	-2.501	-2.499	-2.498	-2.494	-2.491	-2.488	-2.482	-2.480	-2.475	-2.470	-2.465	-2.460	-2.454	-2.448	-2.440	-2.434	-2.426	-2.419	-2.409	-2.400	-2.391	-2.381	-2.370	-2.360	-2.349	-2.336	-2.324	-2.311	-2.299	-2.285	-2.271	-2.256	-2.241	-2.226	-2.210	-2.192	-2.176	-2.159	-2.142	-2.124	-2.105	-2.088	-2.068	-2.049	-2.029	-2.009	-1.989	-1.968	-1.948	-1.926	-1.905	-1.884	-1.862	-1.841	-1.819	-1.796	-1.775	-1.752	-1.729	-1.706	-1.682	-1.661	-1.638	-1.615	-1.591	-1.569	-1.545	-1.522	-1.499	-1.476	-1.452	-1.430	-1.406	-1.382	-1.359	-1.336	-1.315	-1.292	-1.270	-1.249	-1.226	-1.204	-1.182	-1.161	-1.140	-1.120	-1.100	-1.080	-1.060	-1.041	-1.021	-1.002	-0.986	-0.969	-0.950	-0.934	-0.919	-0.902	-0.888	-0.872	-0.858	-0.845	-0.830	-0.819	-0.806	-0.795	-0.784	-0.774	-0.765	-0.755	-0.748	-0.739	-0.731	-0.725	-0.718	-0.712	-0.708	-0.704	-0.700	-0.695	-0.692	-0.691	-0.690	-0.689	-0.689	-0.689	-0.689	-0.691	-0.692	-0.695	-0.699	-0.701	-0.706	-0.711	-0.716	-0.722	-0.729	-0.735	-0.744	-0.751	-0.760	-0.770	-0.780	-0.790	-0.801	-0.812	-0.825	-0.838	-0.850	-0.864	-0.878	-0.892	-0.908	-0.922	-0.939	-0.955	-0.971	-0.988	-1.004	-1.021	-1.040	-1.056	-1.074	-1.092	-1.109	-1.128	-1.145	-1.162	-1.181	-1.199	-1.216	-1.232	-1.250	-1.268	-1.282	-1.299	-1.314	-1.329	-1.342	-1.358	-1.371	-1.385	-1.398	-1.409	-1.419	-1.430	-1.440	-1.449	-1.456	-1.464	-1.471	-1.476	-1.482	-1.486	-1.490	-1.492	-1.494	-1.495	-1.495	-1.495	-1.494	-1.491	-1.490	-1.485	-1.481	-1.476	-1.470	-1.464	-1.458	-1.451	-1.444	-1.435	-1.425	-1.418	-1.408	-1.398	-1.388	-1.376	-1.365	-1.355	-1.344	-1.331	-1.320	-1.309	-1.296	-1.285	-1.271	-1.260	-1.248	-1.235	-1.224	-1.210	-1.200	-1.188	-1.175	-1.164	-1.152	-1.140	-1.130	-1.119	-1.109	-1.099	-1.089	-1.080	-1.070	-1.061	-1.052	-1.045	-1.039	-1.031	-1.024	-1.018	-1.011	-1.006	-1.001	-0.998	-0.992	-0.989	-0.986	-0.984	-0.981	-0.980	-0.979	-0.979	-0.979	-0.978	-0.979	-0.980	-0.981	-0.984	-0.986	-0.990	-0.992	-0.998	-1.000	-1.005	-1.010	-1.015	-1.021	-1.026	-1.032	-1.039	-1.046	-1.052	-1.060	-1.068	-1.076	-1.082	-1.091	-1.099	-1.108	-1.115	-1.124	-1.131	-1.140	-1.148	-1.156	-1.164	-1.172	-1.180	-1.188	-1.195	-1.202	-1.210	-1.216	-1.224	-1.230	-1.236	-1.242	-1.248	-1.252	-1.259	-1.262	-1.269	-1.272	-1.276	-1.280	-1.284	-1.288	-1.289	-1.291	-1.292	-1.294	-1.295	-1.295	-1.295	-1.295	-1.294	-1.292	-1.290	-1.288	-1.285	-1.282	-1.279	-1.274	-1.269	-1.262	-1.258	-1.251	-1.244	-1.236	-1.228	-1.219	-1.210	-1.200	-1.191	-1.180	-1.169	-1.158	-1.144	-1.132	-1.119	-1.104	-1.090	-1.075	-1.059	-1.044	-1.026	-1.010	-0.994	-0.976	-0.958	-0.939	-0.920	-0.901	-0.882	-0.862	-0.844	-0.824	-0.804	-0.784	-0.764	-0.742	-0.722	-0.701	-0.680	-0.661	-0.640	-0.620	-0.600	-0.578	-0.559	-0.539	-0.519	-0.498	-0.479	-0.459	-0.439	-0.419	-0.401	-0.382	-0.365	-0.346	-0.329	-0.311	-0.294	-0.278	-0.260	-0.244	-0.228	-0.212	-0.196	-0.182	-0.166	-0.152	-0.139	-0.125	-0.111	-0.098	-0.086	-0.072	-0.061	-0.049	-0.038	-0.026	-0.015	-0.005	0.005	0.014	0.024	0.031	0.039	0.048	0.055	0.061	0.069	0.074	0.079	0.085	0.090	0.094	0.098	0.101	0.104	0.108	0.109	0.110	0.111	0.112	0.114	0.114	0.114	0.112	0.111	0.109	0.108	0.104	0.102	0.099	0.096	0.091	0.088	0.082	0.078	0.072	0.068	0.062	0.058	0.051	0.046	0.040	0.035	0.029	0.022	0.016	0.011	0.005	-0.001	-0.006	-0.012	-0.018	-0.024	-0.029	-0.034	-0.038	-0.042	-0.048	-0.051	-0.056	-0.059	-0.061	-0.065	-0.066	-0.069	-0.070	-0.070	-0.071	-0.071	-0.070	-0.070	-0.068	-0.066	-0.065	-0.062	-0.059	-0.056	-0.052	-0.048	-0.042	-0.038	-0.031	-0.025	-0.019	-0.011	-0.002	0.005	0.014	0.022	0.031	0.040	0.050	0.060	0.070	0.081	0.091	0.101	0.112	0.124	0.134	0.145	0.155	0.166	0.176	0.186	0.196	0.205	0.215	0.224	0.232	0.240	0.249	0.255	0.262	0.269	0.274	0.279	0.284	0.289	0.291	0.294	0.295	0.296	0.298	0.296	0.296	0.294	0.291	0.288	0.284	0.279	0.274	0.266	0.260	0.252	0.242	0.234	0.222	0.212	0.201	0.189	0.176	0.164	0.150	0.135	0.121	0.105	0.090	0.074	0.059	0.042	0.025	0.009	-0.009	-0.026	-0.044	-0.060	-0.079	-0.096	-0.115	-0.131	-0.150	-0.168	-0.185	-0.202	-0.220	-0.236	-0.254	-0.270	-0.288	-0.305	-0.321	-0.338	-0.352	-0.369	-0.384	-0.399	-0.412	-0.428	-0.442	-0.456	-0.470	-0.484	-0.498	-0.510	-0.521	-0.534	-0.545	-0.556	-0.568	-0.579	-0.588	-0.599	-0.609	-0.616	-0.625	-0.634	-0.641	-0.649	-0.656	-0.662	-0.669	-0.674	-0.680	-0.685	-0.690	-0.695	-0.699	-0.704	-0.706	-0.710	-0.712	-0.716	-0.718	-0.720	-0.722	-0.722	-0.725	-0.726	-0.726	-0.728	-0.728	-0.728	-0.729	-0.730	-0.730	-0.730	-0.731	-0.731	-0.731	-0.732	-0.734	-0.734	-0.736	-0.738	-0.740	-0.742	-0.745	-0.748	-0.750	-0.755	-0.758	-0.762	-0.766	-0.771	-0.776	-0.781	-0.788	-0.794	-0.799	-0.806	-0.812	-0.821	-0.829	-0.836	-0.844	-0.852	-0.861	-0.870	-0.878	-0.886	-0.896	-0.905	-0.914	-0.922	-0.931	-0.939	-0.948	-0.955	-0.964	-0.971	-0.979	-0.986	-0.992	-1.000	-1.005	-1.011	-1.016	-1.021	-1.026	-1.030	-1.034	-1.036	-1.041	-1.042	-1.045	-1.048	-1.049	-1.050	-1.051	-1.052	-1.054	-1.052	-1.052	-1.052	-1.054	-1.052	-1.051	-1.050	-1.050	-1.050	-1.049	-1.048	-1.048	-1.046	-1.045	-1.044	-1.042	-1.041	-1.040	-1.039	-1.038	-1.038	-1.036	-1.036	-1.034	-1.035	-1.034	-1.031	-1.031	-1.030	-1.029	-1.028	-1.026	-1.025	-1.022	-1.021	-1.019	-1.016	-1.012	-1.010	-1.006	-1.002	-0.999	-0.992	-0.989	-0.984	-0.978	-0.970	-0.964	-0.958	-0.949	-0.941	-0.932	-0.924	-0.914	-0.904	-0.892	-0.882	-0.870	-0.859	-0.846	-0.832	-0.820	-0.805	-0.791	-0.776	-0.761	-0.748	-0.731	-0.715	-0.699	-0.684	-0.666	-0.650	-0.634	-0.618	-0.600	-0.582	-0.566	-0.549	-0.531	-0.514	-0.498	-0.479	-0.461	-0.444	-0.428	-0.410	-0.392	-0.376	-0.358	-0.341	-0.324	-0.306	-0.289	-0.272	-0.258	-0.241	-0.224	-0.208	-0.191	-0.175	-0.159	-0.142	-0.128	-0.110	-0.095	-0.079	-0.062	-0.046	-0.030	-0.015	0.001	0.016	0.031	0.048	0.062	0.078	0.092	0.108	0.122	0.138	0.150	0.165	0.179	0.191	0.205	0.219	0.231	0.245	0.259	0.270	0.284	0.295	0.308	0.319	0.330	0.342	0.354	0.364	0.375	0.385	0.395	0.405	0.415	0.425	0.434	0.442	0.452	0.461	0.470	0.479	0.488	0.495	0.502	0.510	0.518	0.525	0.534	0.541	0.546	0.554	0.560	0.568	0.574	0.580	0.586	0.592	0.599	0.605	0.611	0.618	0.624	0.629	0.635	0.641	0.646	0.651	0.658	0.661	0.666	0.671	0.675	0.680	0.684	0.689	0.691	0.695	0.699	0.702	0.705	0.709	0.711	0.714	0.716	0.720	0.721	0.724	0.726	0.728	0.729	0.730	0.732	0.734	0.735	0.738	0.739	0.740	0.741	0.742	0.745	0.748	0.749	0.750	0.751	0.754	0.755	0.758	0.760	0.762	0.765	0.768	0.771	0.774	0.778	0.781	0.785	0.789	0.792	0.798	0.801	0.805	0.811	0.815	0.821	0.826	0.832	0.839	0.844	0.851	0.858	0.864	0.871	0.878	0.885	0.892	0.900	0.908	0.915	0.922	0.930	0.938	0.946	0.955	0.962	0.971	0.979	0.986	0.996	1.004	1.012	1.021	1.030	1.038	1.046	1.055	1.064	1.072	1.081	1.089	1.098	1.105	1.112	1.122	1.130	1.138	1.146	1.154	1.161	1.169	1.176	1.186	1.194	1.200	1.208	1.215	1.221	1.229	1.236	1.244	1.250	1.256	1.262	1.270	1.276	1.282	1.289	1.295	1.300	1.308	1.312	1.319	1.324	1.329	1.334	1.338	1.342	1.346	1.351	1.355	1.359	1.362	1.366	1.370	1.372	1.375	1.378	1.380	1.382	1.386	1.388	1.390	1.392	1.394	1.395	1.396	1.398	1.400	1.401	1.402	1.404	1.406	1.406	1.408	1.410	1.410	1.412	1.414	1.415	1.416	1.419	1.421	1.422	1.426	1.428	1.430	1.434	1.436	1.439	1.442	1.446	1.449	1.452	1.456	1.461	1.465	1.470	1.474	1.479	1.484	1.489	1.492	1.498	1.502	1.508	1.511	1.516	1.520	1.525	1.529	1.532	1.536	1.539	1.541	1.545	1.546	1.548	1.549	1.550	1.550	1.551	1.550	1.549	1.548	1.544	1.541	1.538	1.532	1.528	1.522	1.516	1.509	1.501	1.492	1.484	1.474	1.464	1.451	1.440	1.428	1.414	1.401	1.388	1.371	1.358	1.341	1.326	1.309	1.291	1.274	1.256	1.239	1.220	1.201	1.182	1.164	1.145	1.125	1.106	1.086	1.066	1.048	1.028	1.008	0.988	0.969	0.949	0.930	0.911	0.892	0.874	0.855	0.838	0.820	0.802	0.785	0.769	0.752	0.735	0.720	0.705	0.691	0.678	0.662	0.649	0.636	0.624	0.612	0.600	0.591	0.581	0.571	0.562	0.554	0.548	0.539	0.534	0.526	0.521	0.518	0.512	0.509	0.505	0.504	0.501	0.499	0.499	0.498	0.499	0.500	0.501	0.504	0.506	0.507	0.511	0.515	0.519	0.524	0.528	0.534	0.538	0.542	0.549	0.554	0.560	0.565	0.571	0.576	0.584	0.588	0.594	0.599	0.605	0.610	0.615	0.620	0.624	0.628	0.631	0.635	0.638	0.641	0.642	0.644	0.645	0.648	0.646	0.648	0.648	0.645	0.645	0.644	0.641	0.638	0.635	0.632	0.630	0.626	0.624	0.620	0.615	0.612	0.609	0.604	0.600	0.596	0.591	0.588	0.582	0.580	0.576	0.574	0.570	0.568	0.565	0.564	0.562	0.561	0.561	0.561	0.560	0.561	0.562	0.564	0.566	0.569	0.572	0.576	0.581	0.585	0.590	0.596	0.602	0.608	0.614	0.621	0.629	0.635	0.644	0.652	0.660	0.668	0.676	0.685	0.692	0.700	0.709	0.716	0.726	0.734	0.741	0.749	0.756	0.764	0.770	0.778	0.784	0.790	0.796	0.801	0.806	0.811	0.816	0.819	0.824	0.828	0.830	0.834	0.836	0.839	0.840	0.842	0.844	0.845	0.848	0.848	0.849	0.849	0.849	0.850	0.850	0.851	0.851	0.851	0.852	0.854	0.854	0.855	0.856	0.858	0.859	0.860	0.861	0.862	0.865	0.866	0.869	0.870	0.872	0.875	0.878	0.881	0.884	0.888	0.891	0.896	0.900	0.904	0.908	0.912	0.915	0.920	0.925	0.929	0.932	0.938	0.941	0.945	0.949	0.952	0.958	0.961	0.964	0.966	0.970	0.972	0.976	0.979	0.980	0.982	0.984	0.986	0.988	0.989	0.990	0.991	0.991	0.992	0.992	0.991	0.991	0.991	0.990	0.989	0.989	0.988	0.988	0.986	0.985	0.985	0.984	0.984	0.984	0.984	0.982	0.984	0.984	0.985	0.985	0.986	0.989	0.990	0.992	0.995	0.999	1.001	1.005	1.009	1.014	1.020	1.025	1.030	1.036	1.042	1.050	1.059	1.066	1.075	1.084	1.092	1.102	1.112	1.122	1.134	1.144	1.155	1.166	1.178	1.190	1.201	1.214	1.225	1.238	1.250	1.261	1.274	1.285	1.298	1.309	1.321	1.332	1.344	1.355	1.366	1.378	1.389	1.400	1.410	1.419	1.430	1.440	1.450	1.459	1.469	1.479	1.488	1.496	1.505	1.514	1.522	1.532	1.541	1.549	1.558	1.565	1.575	1.584	1.591	1.600	1.609	1.618	1.625	1.635	1.644	1.652	1.662	1.671	1.681	1.691	1.701	1.711	1.721	1.731	1.741	1.752	1.762	1.772	1.784	1.794	1.805	1.815	1.824	1.835	1.846	1.855	1.865	1.874	1.884	1.892	1.901	1.910	1.918	1.926	1.932	1.940	1.946	1.951	1.958	1.962	1.968	1.971	1.975	1.978	1.980	1.981	1.984	1.984	1.984	1.984	1.985	1.984	1.981	1.980	1.978	1.976	1.972	1.969	1.965	1.962	1.958	1.954	1.950	1.945	1.940	1.936	1.930	1.926	1.921	1.916	1.911	1.908	1.902	1.899	1.895	1.890	1.886	1.884	1.879	1.876	1.874	1.872	1.870	1.868	1.866	1.865	1.864	1.862	1.861	1.861	1.861	1.861	1.860	1.860	1.861	1.860	1.860	1.861	1.861	1.862	1.864	1.864	1.864	1.864	1.864	1.864	1.864	1.864	1.864	1.864	1.865	1.864	1.864	1.862	1.862	1.861	1.860	1.860	1.859	1.858	1.855	1.855	1.854	1.851	1.850	1.849	1.846	1.846	1.844	1.842	1.841	1.840	1.839	1.839	1.838	1.839	1.838	1.838	1.839	1.839	1.839	1.841	1.842	1.845	1.848	1.850	1.852	1.855	1.860	1.862	1.868	1.872	1.878	1.882	1.889	1.895	1.902	1.909	1.915	1.922	1.929	1.938	1.945	1.952	1.961	1.970	1.979	1.986	1.996	2.004	2.014	2.022	2.031	2.040	2.050	2.058	2.068	2.076	2.085	2.094	2.101	2.109	2.116	2.124	2.131	2.138	2.145	2.151	2.158	2.164	2.169	2.174	2.179	2.184	2.188	2.191	2.195	2.200	2.202	2.205	2.209	2.210	2.212	2.214	2.215	2.216	2.218	2.218	2.218	2.219	2.218	2.218	2.215	2.215	2.214	2.212	2.210	2.209	2.206	2.205	2.201	2.199	2.196	2.192	2.189	2.186	2.182	2.179	2.175	2.171	2.166	2.162	2.158	2.151	2.148	2.141	2.136	2.131	2.125	2.119	2.112	2.106	2.099	2.091	2.084	2.076	2.069	2.060	2.052	2.044	2.035	2.026	2.016	2.006	1.998	1.986	1.976	1.965	1.954	1.942	1.931	1.919	1.906	1.894	1.881	1.868	1.855	1.841	1.828	1.814	1.800	1.785	1.771	1.755	1.741	1.726	1.711	1.695	1.680	1.664	1.649	1.632	1.618	1.600	1.584	1.568	1.551	1.535	1.519	1.502	1.485	1.469	1.451	1.435	1.419	1.402	1.385	1.369	1.351	1.335	1.318	1.300	1.282	1.266	1.249	1.232	1.215	1.199	1.182	1.165	1.149	1.131	1.114	1.096	1.080	1.062	1.045	1.029	1.011	0.994	0.978	0.961	0.945	0.929	0.912	0.896	0.881	0.865	0.850	0.834	0.819	0.805	0.791	0.776	0.762	0.749	0.736	0.724	0.711	0.699	0.688	0.678	0.666	0.658	0.648	0.639	0.630	0.622	0.615	0.609	0.602	0.598	0.592	0.589	0.585	0.582	0.580	0.579	0.579	0.578	0.579	0.579	0.580	0.582	0.585	0.589	0.591	0.596	0.601	0.606	0.611	0.618	0.625	0.631	0.639	0.646	0.654	0.661	0.671	0.679	0.689	0.696	0.706	0.715	0.724	0.734	0.742	0.750	0.758	0.766	0.774	0.781	0.790	0.796	0.802	0.809	0.816	0.820	0.826	0.831	0.835	0.838	0.839	0.842	0.842	0.844	0.842	0.842	0.840	0.838	0.834	0.830	0.825	0.820	0.814	0.806	0.799	0.790	0.780	0.771	0.760	0.749	0.736	0.724	0.711	0.698	0.682	0.668	0.654	0.639	0.622	0.606	0.590	0.572	0.555	0.538	0.521	0.504	0.486	0.468	0.451	0.434	0.416	0.399	0.382	0.366	0.350	0.332	0.316	0.301	0.286	0.271	0.258	0.245	0.231	0.218	0.205	0.194	0.181	0.171	0.160	0.150	0.140	0.131	0.121	0.114	0.105	0.098	0.090	0.084	0.078	0.071	0.065	0.060	0.054	0.050	0.045	0.040	0.035	0.031	0.028	0.024	0.020	0.015	0.011	0.008	0.004	-0.001	-0.005	-0.010	-0.014	-0.019	-0.024	-0.028	-0.034	-0.039	-0.044	-0.050	-0.055	-0.061	-0.068	-0.074	-0.079	-0.086	-0.091	-0.098	-0.104	-0.111	-0.118	-0.124	-0.129	-0.135	-0.141	-0.148	-0.152	-0.158	-0.162	-0.168	-0.172	-0.176	-0.179	-0.182	-0.184	-0.186	-0.188	-0.188	-0.186	-0.185	-0.184	-0.181	-0.178	-0.172	-0.168	-0.161	-0.154	-0.146	-0.138	-0.128	-0.118	-0.106	-0.094	-0.080	-0.066	-0.051	-0.036	-0.019	-0.001	0.018	0.036	0.056	0.076	0.098	0.120	0.141	0.164	0.188	0.211	0.234	0.259	0.282	0.308	0.332	0.358	0.381	0.405	0.430	0.454	0.478	0.501	0.524	0.546	0.569	0.591	0.612	0.634	0.654	0.674	0.692	0.711	0.730	0.748	0.762	0.779	0.794	0.808	0.821	0.835	0.848	0.858	0.870	0.879	0.890	0.899	0.908	0.915	0.921	0.926	0.932	0.938	0.942	0.946	0.950	0.954	0.955	0.959	0.961	0.962	0.962	0.965	0.965	0.966	0.966	0.966	0.966	0.966	0.965	0.966	0.965	0.964	0.964	0.962	0.961	0.960	0.959	0.956	0.955	0.952	0.950	0.949	0.946	0.944	0.941	0.939	0.935	0.932	0.929	0.926	0.922	0.919	0.915	0.911	0.906	0.902	0.898	0.894	0.889	0.882	0.878	0.874	0.868	0.861	0.856	0.850	0.845	0.839	0.834	0.829	0.822	0.816	0.811	0.806	0.800	0.796	0.790	0.785	0.781	0.776	0.771	0.768	0.762	0.759	0.755	0.752	0.749	0.746	0.742	0.741	0.740	0.738	0.736	0.735	0.735	0.735	0.735	0.735	0.738	0.738	0.739	0.741	0.744	0.746	0.750	0.754	0.758	0.762	0.768	0.772	0.779	0.785	0.791	0.798	0.806	0.814	0.821	0.830	0.840	0.850	0.860	0.870	0.881	0.894	0.906	0.918	0.930	0.944	0.958	0.971	0.985	1.000	1.015	1.030	1.046	1.062	1.078	1.094	1.111	1.129	1.145	1.162	1.180	1.196	1.214	1.230	1.249	1.266	1.282	1.300	1.316	1.334	1.351	1.366	1.384	1.400	1.415	1.431	1.446	1.461	1.476	1.490	1.504	1.518	1.532	1.545	1.558	1.569	1.581	1.594	1.604	1.615	1.625	1.635	1.646	1.656	1.665	1.674	1.684	1.694	1.702	1.711	1.721	1.730	1.738	1.748	1.756	1.766	1.775	1.785	1.795	1.805	1.815	1.825	1.835	1.846	1.859	1.869	1.881	1.894	1.906	1.918	1.930	1.944	1.958	1.970	1.984	1.998	2.011	2.025	2.039	2.054	2.068	2.084	2.098	2.112	2.126	2.139	2.152	2.168	2.180	2.194	2.205	2.219	2.230	2.241	2.251	2.262	2.271	2.281	2.290	2.298	2.305	2.311	2.316	2.321	2.326	2.329	2.331	2.332	2.334	2.334	2.334	2.332	2.329	2.326	2.321	2.316	2.311	2.305	2.298	2.289	2.280	2.271	2.260	2.249	2.238	2.226	2.214	2.200	2.185	2.171	2.156	2.140	2.125	2.108	2.090	2.074	2.056	2.036	2.019	1.999	1.979	1.958	1.939	1.916	1.895	1.874	1.851	1.829	1.806	1.782	1.759	1.734	1.710	1.686	1.661	1.636	1.610	1.584	1.558	1.531	1.505	1.479	1.451	1.424	1.396	1.369	1.341	1.314	1.285	1.258	1.230	1.201	1.174	1.145	1.118	1.090	1.062	1.035	1.006	0.980	0.954	0.926	0.900	0.874	0.848	0.824	0.799	0.775	0.750	0.726	0.702	0.681	0.658	0.636	0.616	0.596	0.576	0.556	0.539	0.521	0.505	0.489	0.472	0.458	0.442	0.429	0.418	0.405	0.394	0.384	0.375	0.365	0.358	0.350	0.345	0.339	0.334	0.330	0.328	0.325	0.324	0.322	0.322	0.324	0.325	0.328	0.331	0.334	0.339	0.345	0.351	0.358	0.366	0.374	0.382	0.392	0.402	0.415	0.426	0.440	0.451	0.466	0.480	0.495	0.511	0.529	0.545	0.562	0.580	0.599	0.619	0.639	0.659	0.679	0.700	0.721	0.745	0.768	0.790	0.814	0.839	0.862	0.889	0.914	0.940	0.966	0.994	1.021	1.048	1.078	1.106	1.135	1.164	1.196	1.226	1.256	1.289	1.321	1.354	1.388	1.420	1.454	1.489	1.524	1.560	1.596	1.632	1.670	1.708	1.746	1.784	1.824	1.865	1.904	1.944	1.985	2.026	2.068	2.110	2.154	2.196	2.240	2.282	2.326	2.370	2.414	2.458	2.502	2.546	2.590	2.634	2.679	2.724	2.768	2.811	2.855	2.898	2.941	2.985	3.028	3.069	3.110	3.151	3.191	3.231	3.271	3.310	3.349	3.385	3.422	3.459	3.494	3.529	3.562	3.596	3.629	3.660	3.691	3.721	3.751	3.780	3.808	3.835	3.861	3.886	3.910	3.935	3.958	3.980	4.001	4.022	4.043	4.061	4.080	4.099	4.114	4.131	4.146	4.161	4.176	4.190	4.202	4.215	4.226	4.236	4.248	4.256	4.265	4.271	4.280	4.286	4.291	4.298	4.301	4.306	4.309	4.311	4.312	4.314	4.315	4.315	4.314	4.312	4.310	4.308	4.304	4.300	4.294	4.290	4.282	4.276	4.269	4.261	4.251	4.241	4.231	4.221	4.210	4.196	4.184	4.170	4.156	4.140	4.125	4.109	4.091	4.074	4.055	4.036	4.016	3.995	3.974	3.951	3.928	3.902	3.879	3.852	3.826	3.798	3.769	3.739	3.709	3.679	3.646	3.612	3.578	3.542	3.505	3.466	3.429	3.389	3.348	3.305	3.261	3.216	3.171	3.124	3.076	3.028	2.978	2.925	2.874	2.820	2.766	2.711	2.655	2.598	2.540	2.482	2.424	2.364	2.304	2.242	2.181	2.119	2.058	1.995	1.932	1.870	1.808	1.745	1.684	1.621	1.560	1.498	1.436	1.378	1.316	1.259	1.200	1.142	1.086	1.031	0.978	0.925	0.872	0.821	0.772	0.725	0.679	0.634	0.590	0.549	0.509	0.470	0.432	0.396	0.362	0.330	0.300	0.271	0.244	0.218	0.192	0.170	0.149	0.130	0.111	0.094	0.079	0.066	0.052	0.040	0.030	0.021	0.012	0.008	0.000	-0.004	-0.008	-0.011	-0.012	-0.015	-0.015	-0.015	-0.014	-0.012	-0.011	-0.008	-0.005	0.000	0.002	0.008	0.012	0.018	0.022	0.029	0.035	0.041	0.046	0.052	0.060	0.066	0.074	0.080	0.088	0.095	0.101	0.109	0.116	0.124	0.131	0.139	0.146	0.155	0.162	0.170	0.178	0.186	0.194	0.202	0.211	0.220	0.229	0.238	0.245	0.254	0.264	0.272	0.282	0.292	0.302	0.312	0.322	0.332	0.344	0.355	0.366	0.378	0.391	0.404	0.416	0.429	0.442	0.458	0.471	0.488	0.502	0.519	0.534	0.551	0.569	0.585	0.604	0.622	0.642	0.661	0.681	0.702	0.722	0.744	0.766	0.788	0.811	0.835	0.858	0.882	0.906	0.930	0.956	0.981	1.006	1.034	1.059	1.086	1.112	1.140	1.166	1.192	1.220	1.248	1.275	1.302	1.330	1.358	1.385	1.412	1.438	1.465	1.491	1.518	1.544	1.569	1.594	1.619	1.644	1.668	1.691	1.714	1.736	1.760	1.781	1.802	1.822	1.842	1.861	1.880	1.898	1.915	1.931	1.948	1.964	1.979	1.991	2.005	2.019	2.031	2.042	2.054	2.064	2.075	2.082	2.092	2.100	2.109	2.116	2.122	2.129	2.135	2.141	2.145	2.150	2.154	2.158	2.160	2.164	2.168	2.169	2.172	2.174	2.176	2.178	2.179	2.181	2.181	2.182	2.184	2.185	2.185	2.186	2.188	2.186	2.188	2.188	2.188	2.188	2.188	2.186	2.186	2.186	2.185	2.185	2.184	2.182	2.180	2.180	2.179	2.178	2.174	2.172	2.171	2.169	2.166	2.162	2.160	2.156	2.154	2.150	2.146	2.141	2.136	2.131	2.126	2.120	2.115	2.109	2.102	2.095	2.089	2.081	2.074	2.065	2.058	2.049	2.039	2.029	2.020	2.009	1.999	1.988	1.976	1.966	1.954	1.941	1.929	1.916	1.904	1.890	1.876	1.862	1.848	1.834	1.819	1.804	1.789	1.774	1.759	1.742	1.728	1.711	1.696	1.679	1.662	1.646	1.630	1.612	1.596	1.580	1.562	1.545	1.529	1.511	1.494	1.476	1.460	1.442	1.425	1.409	1.391	1.374	1.358	1.339	1.322	1.305	1.286	1.270	1.252	1.235	1.218	1.200	1.182	1.165	1.148	1.130	1.112	1.095	1.078	1.059	1.041	1.022	1.005	0.988	0.969	0.951	0.932	0.914	0.895	0.876	0.858	0.839	0.818	0.799	0.779	0.760	0.740	0.720	0.700	0.681	0.660	0.640	0.619	0.599	0.578	0.556	0.535	0.514	0.491	0.470	0.448	0.426	0.402	0.381	0.358	0.335	0.311	0.288	0.265	0.241	0.216	0.192	0.168	0.144	0.119	0.094	0.069	0.042	0.018	-0.009	-0.035	-0.061	-0.089	-0.116	-0.144	-0.172	-0.201	-0.229	-0.259	-0.288	-0.318	-0.348	-0.378	-0.408	-0.438	-0.469	-0.500	-0.531	-0.564	-0.595	-0.628	-0.660	-0.692	-0.726	-0.759	-0.792	-0.826	-0.860	-0.892	-0.928	-0.960	-0.995	-1.029	-1.062	-1.095	-1.130	-1.162	-1.196	-1.228	-1.261	-1.294	-1.325	-1.356	-1.388	-1.418	-1.448	-1.478	-1.508	-1.535	-1.564	-1.591	-1.618	-1.644	-1.669	-1.694	-1.718	-1.741	-1.762	-1.784	-1.804	-1.824	-1.842	-1.861	-1.879	-1.895	-1.911	-1.926	-1.940	-1.954	-1.966	-1.978	-1.989	-1.999	-2.007	-2.016	-2.025	-2.033	-2.038	-2.045	-2.050	-2.054	-2.059	-2.062	-2.065	-2.068	-2.070	-2.072	-2.072	-2.075	-2.075	-2.076	-2.076	-2.076	-2.076	-2.075	-2.074	-2.074	-2.072	-2.070	-2.070	-2.068	-2.065	-2.062	-2.061	-2.058	-2.055	-2.051	-2.049	-2.045	-2.041	-2.039	-2.035	-2.031	-2.026	-2.022	-2.018	-2.015	-2.010	-2.005	-2.000	-1.995	-1.989	-1.985	-1.979	-1.972	-1.966	-1.960	-1.954	-1.946	-1.940	-1.932	-1.924	-1.916	-1.909	-1.900	-1.891	-1.882	-1.874	-1.865	-1.855	-1.845	-1.835	-1.824	-1.814	-1.802	-1.790	-1.779	-1.768	-1.755	-1.741	-1.729	-1.716	-1.702	-1.689	-1.674	-1.660	-1.646	-1.631	-1.615	-1.601	-1.585	-1.568	-1.551	-1.535	-1.518	-1.499	-1.482	-1.464	-1.445	-1.426	-1.408	-1.388	-1.369	-1.349	-1.329	-1.308	-1.288	-1.266	-1.245	-1.224	-1.202	-1.181	-1.159	-1.138	-1.115	-1.095	-1.072	-1.050	-1.029	-1.008	-0.986	-0.965	-0.944	-0.922	-0.902	-0.881	-0.861	-0.842	-0.825	-0.806	-0.788	-0.770	-0.754	-0.738	-0.721	-0.708	-0.692	-0.679	-0.666	-0.652	-0.641	-0.630	-0.620	-0.611	-0.601	-0.595	-0.588	-0.580	-0.575	-0.570	-0.568	-0.564	-0.560	-0.560	-0.558	-0.558	-0.559	-0.559	-0.560	-0.564	-0.565	-0.570	-0.574	-0.579	-0.582	-0.589	-0.595	-0.602	-0.609	-0.616	-0.625	-0.632	-0.641	-0.651	-0.660	-0.670	-0.680	-0.690	-0.702	-0.712	-0.724	-0.735	-0.748	-0.760	-0.772	-0.785	-0.798	-0.812	-0.825	-0.839	-0.852	-0.866	-0.881	-0.895	-0.909	-0.925	-0.940	-0.954	-0.969	-0.984	-0.999	-1.015	-1.029	-1.045	-1.060	-1.075	-1.090	-1.105	-1.120	-1.135	-1.150	-1.162	-1.178	-1.191	-1.205	-1.219	-1.231	-1.245	-1.256	-1.269	-1.280	-1.292	-1.302	-1.312	-1.322	-1.331	-1.340	-1.348	-1.355	-1.361	-1.368	-1.372	-1.378	-1.381	-1.385	-1.388	-1.390	-1.391	-1.391	-1.391	-1.390	-1.389	-1.386	-1.382	-1.379	-1.375	-1.369	-1.364	-1.359	-1.351	-1.345	-1.336	-1.329	-1.320	-1.311	-1.302	-1.291	-1.282	-1.272	-1.261	-1.250	-1.239	-1.229	-1.218	-1.206	-1.195	-1.184	-1.171	-1.160	-1.149	-1.138	-1.126	-1.115	-1.105	-1.095	-1.084	-1.074	-1.064	-1.055	-1.045	-1.038	-1.029	-1.020	-1.014	-1.006	-1.000	-0.994	-0.988	-0.984	-0.979	-0.975	-0.970	-0.969	-0.966	-0.964	-0.962	-0.961	-0.960	-0.960	-0.960	-0.961	-0.962	-0.964	-0.966	-0.969	-0.971	-0.974	-0.978	-0.981	-0.985	-0.991	-0.995	-1.000	-1.004	-1.010	-1.015	-1.021	-1.026	-1.032	-1.038	-1.044	-1.049	-1.056	-1.062	-1.070	-1.075	-1.081	-1.088	-1.094	-1.100	-1.105	-1.111	-1.118	-1.122	-1.129	-1.134	-1.140	-1.144	-1.150	-1.154	-1.159	-1.164	-1.168	-1.171	-1.175	-1.179	-1.182	-1.185	-1.188	-1.190	-1.194	-1.196	-1.199	-1.200	-1.202	-1.204	-1.205	-1.206	-1.208	-1.208	-1.208	-1.208	-1.208	-1.206	-1.205	-1.204	-1.201	-1.200	-1.196	-1.195	-1.191	-1.188	-1.184	-1.178	-1.174	-1.168	-1.161	-1.155	-1.146	-1.140	-1.131	-1.122	-1.114	-1.104	-1.095	-1.084	-1.072	-1.060	-1.049	-1.035	-1.022	-1.009	-0.995	-0.980	-0.965	-0.950	-0.934	-0.918	-0.901	-0.885	-0.868	-0.850	-0.832	-0.814	-0.796	-0.779	-0.760	-0.742	-0.724	-0.706	-0.688	-0.670	-0.651	-0.632	-0.616	-0.598	-0.580	-0.562	-0.545	-0.529	-0.512	-0.496	-0.480	-0.464	-0.449	-0.434	-0.419	-0.405	-0.391	-0.376	-0.364	-0.350	-0.338	-0.325	-0.312	-0.301	-0.289	-0.279	-0.268	-0.258	-0.248	-0.236	-0.228	-0.219	-0.209	-0.200	-0.192	-0.184	-0.176	-0.169	-0.160	-0.152	-0.145	-0.140	-0.132	-0.128	-0.120	-0.115	-0.109	-0.104	-0.099	-0.094	-0.089	-0.084	-0.081	-0.076	-0.072	-0.070	-0.066	-0.064	-0.061	-0.059	-0.058	-0.056	-0.054	-0.054	-0.052	-0.054	-0.054	-0.054	-0.055	-0.056	-0.058	-0.060	-0.062	-0.065	-0.066	-0.070	-0.074	-0.078	-0.081	-0.085	-0.089	-0.094	-0.098	-0.102	-0.106	-0.111	-0.116	-0.121	-0.126	-0.130	-0.135	-0.139	-0.142	-0.146	-0.150	-0.154	-0.159	-0.160	-0.162	-0.166	-0.168	-0.170	-0.171	-0.172	-0.174	-0.174	-0.172	-0.172	-0.170	-0.169	-0.166	-0.165	-0.161	-0.156	-0.154	-0.148	-0.142	-0.138	-0.131	-0.126	-0.119	-0.112	-0.104	-0.096	-0.088	-0.079	-0.070	-0.061	-0.051	-0.041	-0.031	-0.022	-0.012	-0.001	0.009	0.019	0.029	0.040	0.050	0.060	0.070	0.081	0.091	0.101	0.111	0.121	0.129	0.138	0.145	0.154	0.161	0.168	0.175	0.181	0.188	0.192	0.199	0.202	0.208	0.210	0.212	0.215	0.218	0.219	0.219	0.220	0.220	0.219	0.218	0.215	0.212	0.210	0.206	0.202	0.198	0.192	0.188	0.182	0.176	0.169	0.162	0.155	0.146	0.138	0.130	0.120	0.111	0.100	0.090	0.079	0.069	0.056	0.045	0.034	0.022	0.010	-0.004	-0.016	-0.028	-0.042	-0.055	-0.068	-0.081	-0.095	-0.109	-0.122	-0.136	-0.150	-0.165	-0.180	-0.194	-0.208	-0.222	-0.236	-0.251	-0.266	-0.281	-0.295	-0.310	-0.325	-0.339	-0.352	-0.368	-0.382	-0.398	-0.412	-0.428	-0.441	-0.455	-0.470	-0.485	-0.498	-0.511	-0.525	-0.540	-0.552	-0.566	-0.579	-0.592	-0.604	-0.616	-0.628	-0.640	-0.651	-0.662	-0.672	-0.682	-0.694	-0.701	-0.711	-0.721	-0.730	-0.738	-0.746	-0.754	-0.760	-0.768	-0.774	-0.780	-0.786	-0.792	-0.796	-0.801	-0.806	-0.809	-0.812	-0.816	-0.819	-0.822	-0.825	-0.828	-0.829	-0.831	-0.832	-0.834	-0.835	-0.836	-0.839	-0.839	-0.840	-0.841	-0.842	-0.842	-0.844	-0.844	-0.846	-0.846	-0.846	-0.848	-0.849	-0.849	-0.850	-0.851	-0.851	-0.852	-0.854	-0.854	-0.855	-0.856	-0.858	-0.859	-0.859	-0.861	-0.862	-0.862	-0.864	-0.865	-0.866	-0.866	-0.868	-0.868	-0.869	-0.869	-0.869	-0.869	-0.869	-0.869	-0.870	-0.870	-0.869	-0.869	-0.870	-0.869	-0.869	-0.869	-0.869	-0.868	-0.868	-0.869	-0.869	-0.869	-0.868	-0.869	-0.870	-0.870	-0.870	-0.872	-0.872	-0.875	-0.876	-0.878	-0.881	-0.884	-0.886	-0.889	-0.892	-0.898	-0.900	-0.905	-0.910	-0.914	-0.919	-0.925	-0.929	-0.935	-0.941	-0.948	-0.954	-0.959	-0.965	-0.970	-0.978	-0.982	-0.989	-0.994	-0.999	-1.004	-1.009	-1.012	-1.016	-1.020	-1.022	-1.026	-1.028	-1.029	-1.029	-1.030	-1.029	-1.028	-1.025	-1.022	-1.019	-1.014	-1.010	-1.004	-0.996	-0.990	-0.981	-0.974	-0.964	-0.952	-0.941	-0.930	-0.919	-0.905	-0.891	-0.878	-0.861	-0.846	-0.830	-0.814	-0.796	-0.779	-0.760	-0.742	-0.722	-0.704	-0.685	-0.665	-0.648	-0.628	-0.608	-0.588	-0.568	-0.548	-0.528	-0.507	-0.488	-0.468	-0.449	-0.429	-0.409	-0.389	-0.369	-0.349	-0.330	-0.310	-0.291	-0.271	-0.252	-0.232	-0.215	-0.196	-0.179	-0.161	-0.142	-0.125	-0.108	-0.090	-0.072	-0.055	-0.038	-0.020	-0.002	0.014	0.031	0.048	0.064	0.080	0.096	0.112	0.128	0.144	0.159	0.172	0.186	0.202	0.216	0.230	0.244	0.256	0.269	0.281	0.294	0.306	0.316	0.329	0.340	0.350	0.361	0.371	0.381	0.391	0.400	0.409	0.418	0.426	0.434	0.441	0.449	0.456	0.464	0.471	0.478	0.484	0.491	0.498	0.502	0.509	0.515	0.521	0.528	0.532	0.539	0.544	0.550	0.556	0.561	0.566	0.571	0.578	0.584	0.590	0.596	0.601	0.608	0.612	0.619	0.624	0.630	0.636	0.642	0.648	0.654	0.659	0.664	0.670	0.675	0.679	0.684	0.689	0.694	0.698	0.701	0.705	0.709	0.712	0.715	0.719	0.721	0.724	0.728	0.729	0.731	0.734	0.735	0.736	0.738	0.739	0.740	0.740	0.741	0.742	0.742	0.742	0.744	0.745	0.746	0.746	0.748	0.748	0.749	0.750	0.751	0.752	0.754	0.756	0.758	0.761	0.764	0.766	0.770	0.774	0.778	0.781	0.785	0.790	0.794	0.799	0.805	0.810	0.816	0.821	0.828	0.835	0.840	0.848	0.854	0.862	0.870	0.878	0.884	0.892	0.900	0.909	0.916	0.924	0.932	0.941	0.949	0.958	0.966	0.975	0.984	0.992	1.000	1.009	1.018	1.026	1.034	1.042	1.051	1.059	1.068	1.076	1.084	1.092	1.101	1.109	1.118	1.126	1.135	1.142	1.151	1.159	1.168	1.176	1.185	1.194	1.201	1.210	1.219	1.228	1.235	1.244	1.252	1.260	1.269	1.278	1.286	1.295	1.302	1.310	1.320	1.328	1.335	1.344	1.351	1.359	1.366	1.374	1.380	1.388	1.394	1.400	1.406	1.412	1.419	1.424	1.430	1.434	1.439	1.444	1.448	1.451	1.455	1.459	1.461	1.465	1.468	1.469	1.471	1.472	1.475	1.476	1.476	1.478	1.478	1.478	1.479	1.478	1.478	1.478	1.476	1.476	1.476	1.474	1.474	1.474	1.472	1.471	1.470	1.470	1.468	1.468	1.468	1.465	1.465	1.462	1.462	1.462	1.460	1.460	1.460	1.460	1.459	1.459	1.459	1.458	1.458	1.456	1.456	1.455	1.454	1.452	1.451	1.450	1.449	1.448	1.446	1.444	1.442	1.440	1.436	1.434	1.430	1.426	1.421	1.418	1.412	1.408	1.401	1.396	1.389	1.381	1.374	1.366	1.356	1.349	1.338	1.328	1.316	1.306	1.294	1.281	1.269	1.256	1.241	1.228	1.212	1.198	1.182	1.166	1.150	1.134	1.116	1.099	1.081	1.062	1.044	1.025	1.005	0.986	0.968	0.948	0.926	0.906	0.886	0.866	0.844	0.824	0.802	0.782	0.761	0.741	0.720	0.700	0.679	0.659	0.640	0.619	0.599	0.579	0.560	0.540	0.521	0.502	0.484	0.466	0.448	0.431	0.415	0.399	0.382	0.366	0.352	0.338	0.325	0.311	0.299	0.286	0.275	0.265	0.255	0.245	0.236	0.228	0.220	0.212	0.206	0.201	0.196	0.191	0.186	0.184	0.181	0.180	0.178	0.178	0.176	0.178	0.179	0.180	0.181	0.184	0.186	0.189	0.192	0.195	0.199	0.204	0.208	0.212	0.216	0.222	0.228	0.231	0.238	0.242	0.248	0.252	0.258	0.262	0.268	0.271	0.275	0.280	0.282	0.286	0.290	0.292	0.295	0.298	0.300	0.301	0.302	0.305	0.306	0.306	0.305	0.305	0.306	0.305	0.305	0.304	0.302	0.301	0.300	0.298	0.296	0.294	0.292	0.290	0.289	0.286	0.284	0.282	0.281	0.280	0.279	0.278	0.278	0.276	0.276	0.276	0.276	0.276	0.278	0.278	0.279	0.280	0.282	0.285	0.288	0.291	0.295	0.299	0.302	0.306	0.310	0.316	0.320	0.325	0.331	0.336	0.342	0.349	0.354	0.361	0.368	0.374	0.380	0.385	0.391	0.396	0.404	0.409	0.415	0.420	0.426	0.431	0.436	0.442	0.446	0.450	0.455	0.459	0.462	0.465	0.469	0.472	0.475	0.478	0.479	0.482	0.484	0.485	0.486	0.489	0.490	0.490	0.491	0.491	0.492	0.494	0.494	0.495	0.495	0.495	0.496	0.498	0.499	0.499	0.500	0.502	0.504	0.505	0.507	0.509	0.511	0.514	0.516	0.519	0.521	0.525	0.528	0.531	0.535	0.540	0.545	0.549	0.554	0.559	0.564	0.570	0.575	0.581	0.586	0.592	0.599	0.605	0.610	0.616	0.621	0.629	0.634	0.640	0.645	0.651	0.656	0.661	0.668	0.671	0.676	0.681	0.685	0.690	0.694	0.696	0.701	0.704	0.706	0.709	0.711	0.712	0.714	0.716	0.718	0.719	0.719	0.720	0.721	0.721	0.721	0.722	0.722	0.721	0.722	0.722	0.724	0.724	0.724	0.725	0.725	0.726	0.728	0.728	0.730	0.732	0.734	0.736	0.739	0.742	0.746	0.750	0.754	0.760	0.764	0.770	0.775	0.781	0.789	0.795	0.804	0.811	0.820	0.828	0.838	0.848	0.858	0.868	0.879	0.890	0.901	0.912	0.924	0.936	0.948	0.960	0.972	0.985	0.998	1.010	1.022	1.036	1.049	1.061	1.072	1.085	1.098	1.110	1.122	1.135	1.146	1.159	1.170	1.182	1.194	1.206	1.218	1.229	1.240	1.251	1.262	1.272	1.285	1.295	1.306	1.316	1.328	1.338	1.349	1.359	1.369	1.380	1.390	1.400	1.411	1.421	1.431	1.442	1.454	1.464	1.476	1.486	1.498	1.509	1.520	1.531	1.542	1.555	1.566	1.578	1.590	1.600	1.611	1.622	1.634	1.646	1.656	1.666	1.678	1.689	1.699	1.708	1.718	1.728	1.736	1.745	1.754	1.762	1.769	1.776	1.782	1.790	1.796	1.801	1.805	1.811	1.814	1.818	1.821	1.825	1.826	1.829	1.831	1.831	1.831	1.834	1.832	1.832	1.831	1.830	1.830	1.829	1.826	1.824	1.821	1.819	1.816	1.814	1.811	1.809	1.805	1.801	1.799	1.796	1.794	1.790	1.788	1.785	1.781	1.778	1.775	1.774	1.771	1.769	1.766	1.765	1.764	1.761	1.760	1.759	1.756	1.755	1.754	1.752	1.750	1.750	1.748	1.746	1.744	1.742	1.742	1.740	1.739	1.738	1.736	1.734	1.732	1.729	1.728	1.726	1.722	1.720	1.718	1.716	1.712	1.710	1.708	1.704	1.701	1.699	1.695	1.691	1.689	1.685	1.681	1.679	1.675	1.671	1.669	1.666	1.664	1.661	1.658	1.655	1.654	1.651	1.650	1.649	1.646	1.646	1.645	1.646	1.646	1.646	1.648	1.649	1.651	1.652	1.656	1.660	1.662	1.666	1.671	1.676	1.681	1.686	1.694	1.700	1.706	1.714	1.721	1.729	1.738	1.745	1.754	1.762	1.771	1.781	1.791	1.801	1.810	1.820	1.831	1.842	1.852	1.862	1.874	1.885	1.895	1.906	1.916	1.928	1.938	1.948	1.958	1.969	1.978	1.988	1.996	2.006	2.015	2.022	2.033	2.040	2.046	2.055	2.061	2.069	2.075	2.080	2.086	2.091	2.096	2.101	2.105	2.110	2.112	2.116	2.120	2.122	2.124	2.126	2.128	2.129	2.129	2.130	2.130	2.130	2.130	2.130	2.129	2.128	2.125	2.122	2.121	2.119	2.116	2.111	2.108	2.104	2.101	2.096	2.091	2.088	2.081	2.076	2.071	2.065	2.059	2.052	2.046	2.039	2.031	2.025	2.016	2.010	2.001	1.991	1.984	1.974	1.965	1.955	1.945	1.935	1.925	1.915	1.904	1.892	1.881	1.869	1.859	1.846	1.834	1.821	1.809	1.796	1.784	1.771	1.758	1.744	1.731	1.718	1.705	1.691	1.679	1.665	1.651	1.638	1.625	1.611	1.599	1.585	1.572	1.560	1.548	1.534	1.520	1.508	1.495	1.482	1.471	1.458	1.446	1.434	1.421	1.410	1.398	1.386	1.375	1.362	1.351	1.339	1.328	1.315	1.302	1.290	1.279	1.266	1.254	1.242	1.229	1.218	1.204	1.190	1.178	1.162	1.149	1.134	1.120	1.106	1.091	1.076	1.061	1.046	1.030	1.015	0.999	0.982	0.966	0.951	0.935	0.920	0.902	0.888	0.872	0.856	0.841	0.824	0.809	0.794	0.780	0.764	0.750	0.736	0.724	0.710	0.698	0.686	0.674	0.662	0.652	0.644	0.634	0.626	0.618	0.611	0.606	0.600	0.595	0.591	0.588	0.586	0.585	0.584	0.582	0.584	0.584	0.588	0.589	0.592	0.598	0.601	0.606	0.612	0.619	0.625	0.632	0.639	0.648	0.656	0.664	0.672	0.682	0.691	0.700	0.709	0.719	0.728	0.738	0.745	0.754	0.761	0.769	0.776	0.785	0.791	0.798	0.804	0.810	0.815	0.820	0.824	0.828	0.829	0.832	0.834	0.834	0.834	0.832	0.831	0.829	0.826	0.821	0.818	0.812	0.808	0.801	0.792	0.785	0.778	0.768	0.758	0.748	0.738	0.725	0.714	0.701	0.689	0.676	0.662	0.649	0.634	0.620	0.605	0.591	0.576	0.561	0.545	0.531	0.515	0.500	0.485	0.470	0.455	0.440	0.426	0.410	0.396	0.384	0.369	0.355	0.342	0.329	0.316	0.304	0.291	0.280	0.269	0.258	0.248	0.236	0.226	100.000	5.000	2.000	1.000	7.000	0.000	0.000	0.000	0.000	0.000	0.000	0.000	0.000	0.000	0.000	0.000	0.000	0.000	2.376	2.386	2.396	2.408	2.420	2.432	2.446	2.461	2.479	2.495	2.514	2.534	2.554	2.576	2.599	2.622	2.649	2.675	2.702	2.731	2.760	2.791	2.822	2.856	2.889	2.922	2.959	2.994	3.031	3.069	3.108	3.146	3.185	3.225	3.266	3.306	3.349	3.390	3.431	3.475	3.516	3.560	3.601	3.644	3.686	3.729	3.771	3.814	3.854	3.895	3.935	3.975	4.015	4.054	4.091	4.129	4.165	4.201	4.235	4.268	4.301	4.331	4.362	4.391	4.419	4.445	4.471	4.495	4.518	4.540	4.559	4.578	4.595	4.610	4.624	4.638	4.650	4.660	4.669	4.676	4.682	4.688	4.690	4.694	4.694	4.695	4.692	4.691	4.689	4.684	4.679	4.672	4.665	4.659	4.651	4.641	4.631	4.622	4.612	4.601	4.590	4.578	4.568	4.556	4.542	4.531	4.520	4.508	4.496	4.484	4.474	4.461	4.451	4.441	4.431	4.421	4.412	4.405	4.396	4.389	4.381	4.374	4.369	4.362	4.358	4.352	4.348	4.344	4.340	4.338	4.335	4.331	4.329	4.326	4.325	4.322	4.321	4.319	4.318	4.315	4.312	4.310	4.308	4.305	4.302	4.299	4.295	4.291	4.288	4.281	4.276	4.270	4.262	4.256	4.249	4.239	4.230	4.220	4.210	4.198	4.186	4.172	4.159	4.144	4.130	4.114	4.098	4.081	4.064	4.045	4.025	4.006	3.986	3.966	3.945	3.924	3.904	3.880	3.859	3.836	3.812	3.790	3.768	3.744	3.720	3.696	3.674	3.650	3.626	3.604	3.579	3.556	3.532	3.510	3.488	3.465	3.444	3.420	3.400	3.378	3.356	3.336	3.316	3.296	3.276	3.258	3.239	3.220	3.202	3.185	3.168	3.151	3.135	3.119	3.104	3.090	3.076	3.061	3.049	3.036	3.024	3.012	3.001	2.991	2.980	2.971	2.962	2.954	2.946	2.939	2.932	2.926	2.920	2.915	2.910	2.906	2.902	2.899	2.896	2.895	2.891	2.890	2.890	2.890	2.890	2.889	2.890	2.892	2.892	2.895	2.898	2.901	2.904	2.908	2.911	2.915	2.919	2.922	2.928	2.932	2.936	2.941	2.946	2.951	2.956	2.961	2.966	2.971	2.976	2.982	2.986	2.991	2.996	3.001	3.005	3.010	3.014	3.019	3.024	3.028	3.031	3.034	3.038	3.040	3.042	3.045	3.048	3.049	3.051	3.052	3.054	3.055	3.056	3.056	3.056	3.056	3.056	3.055	3.055	3.052	3.051	3.049	3.048	3.044	3.041	3.038	3.034	3.030	3.025	3.020	3.015	3.009	3.004	2.996	2.990	2.982	2.976	2.969	2.960	2.951	2.942	2.934	2.924	2.914	2.904	2.892	2.882	2.871	2.859	2.848	2.836	2.824	2.811	2.798	2.785	2.771	2.760	2.746	2.732	2.719	2.705	2.692	2.679	2.665	2.651	2.638	2.625	2.611	2.598	2.586	2.572	2.561	2.548	2.535	2.525	2.512	2.500	2.490	2.479	2.468	2.456	2.446	2.436	2.426	2.416	2.406	2.398	2.388	2.379	2.369	2.360	2.350	2.341	2.332	2.322	2.312	2.304	2.295	2.284	2.274	2.264	2.254	2.242	2.230	2.219	2.206	2.194	2.181	2.168	2.154	2.140	2.124	2.109	2.092	2.076	2.059	2.042	2.024	2.005	1.986	1.966	1.946	1.925	1.905	1.882	1.860	1.839	1.815	1.792	1.770	1.746	1.722	1.699	1.675	1.651	1.628	1.604	1.579	1.556	1.531	1.509	1.485	1.462	1.439	1.418	1.395	1.372	1.352	1.331	1.311	1.291	1.272	1.254	1.236	1.219	1.201	1.185	1.170	1.155	1.140	1.126	1.114	1.100	1.089	1.078	1.068	1.056	1.048	1.038	1.030	1.022	1.015	1.009	1.000	0.995	0.990	0.985	0.979	0.974	0.970	0.965	0.961	0.958	0.954	0.950	0.946	0.942	0.939	0.936	0.932	0.929	0.925	0.921	0.918	0.914	0.909	0.905	0.900	0.896	0.891	0.886	0.881	0.875	0.870	0.864	0.858	0.852	0.845	0.839	0.831	0.824	0.816	0.809	0.801	0.794	0.785	0.776	0.769	0.759	0.751	0.741	0.731	0.722	0.712	0.704	0.692	0.682	0.672	0.661	0.651	0.641	0.631	0.620	0.610	0.600	0.589	0.578	0.569	0.558	0.546	0.535	0.525	0.514	0.502	0.491	0.481	0.470	0.459	0.448	0.436	0.425	0.414	0.404	0.392	0.382	0.370	0.359	0.348	0.336	0.325	0.314	0.302	0.291	0.280	0.269	0.258	0.245	0.235	0.224	0.214	0.202	0.191	0.180	0.170	0.159	0.149	0.138	0.128	0.118	0.108	0.098	0.089	0.079	0.070	0.062	0.055	0.046	0.039	0.031	0.025	0.018	0.012	0.006	0.001	-0.004	-0.009	-0.011	-0.016	-0.019	-0.022	-0.024	-0.025	-0.026	-0.028	-0.028	-0.028	-0.026	-0.026	-0.024	-0.024	-0.021	-0.019	-0.015	-0.012	-0.009	-0.005	-0.001	0.002	0.008	0.012	0.016	0.021	0.026	0.031	0.036	0.041	0.046	0.051	0.055	0.061	0.065	0.070	0.074	0.078	0.082	0.085	0.089	0.091	0.094	0.096	0.099	0.100	0.101	0.102	0.104	0.105	0.105	0.105	0.104	0.102	0.102	0.100	0.099	0.096	0.094	0.091	0.090	0.086	0.082	0.079	0.076	0.072	0.069	0.066	0.061	0.059	0.055	0.051	0.048	0.045	0.040	0.038	0.035	0.032	0.030	0.028	0.025	0.024	0.022	0.021	0.020	0.020	0.019	0.020	0.020	0.021	0.024	0.024	0.028	0.030	0.031	0.035	0.039	0.044	0.049	0.052	0.058	0.062	0.069	0.075	0.081	0.088	0.094	0.101	0.109	0.116	0.124	0.131	0.140	0.148	0.156	0.164	0.172	0.181	0.190	0.199	0.208	0.216	0.224	0.234	0.242	0.251	0.261	0.270	0.279	0.288	0.298	0.305	0.315	0.324	0.334	0.344	0.351	0.361	0.371	0.380	0.390	0.400	0.410	0.421	0.431	0.441	0.452	0.462	0.474	0.485	0.498	0.509	0.521	0.534	0.546	0.559	0.571	0.585	0.599	0.612	0.628	0.641	0.658	0.671	0.688	0.702	0.719	0.734	0.750	0.766	0.782	0.798	0.815	0.831	0.848	0.864	0.880	0.896	0.912	0.928	0.945	0.960	0.975	0.990	1.004	1.019	1.032	1.046	1.060	1.071	1.084	1.094	1.106	1.115	1.125	1.134	1.144	1.150	1.158	1.162	1.169	1.174	1.178	1.180	1.182	1.185	1.186	1.186	1.186	1.185	1.182	1.180	1.178	1.174	1.169	1.162	1.158	1.151	1.145	1.138	1.130	1.121	1.114	1.104	1.095	1.085	1.074	1.065	1.054	1.042	1.032	1.021	1.011	1.000	0.990	0.979	0.968	0.956	0.946	0.935	0.926	0.916	0.906	0.896	0.886	0.878	0.869	0.861	0.852	0.845	0.838	0.830	0.824	0.816	0.810	0.805	0.800	0.794	0.789	0.786	0.781	0.778	0.774	0.770	0.768	0.764	0.761	0.759	0.756	0.754	0.751	0.750	0.748	0.745	0.744	0.741	0.739	0.736	0.734	0.731	0.729	0.725	0.722	0.719	0.716	0.711	0.708	0.704	0.699	0.692	0.688	0.681	0.675	0.668	0.661	0.654	0.644	0.636	0.626	0.616	0.606	0.595	0.584	0.572	0.559	0.546	0.532	0.519	0.502	0.488	0.472	0.456	0.439	0.421	0.404	0.384	0.365	0.346	0.325	0.305	0.282	0.261	0.239	0.216	0.192	0.169	0.145	0.120	0.094	0.068	0.042	0.016	-0.010	-0.039	-0.066	-0.094	-0.122	-0.151	-0.180	-0.209	-0.239	-0.269	-0.300	-0.330	-0.361	-0.391	-0.424	-0.455	-0.486	-0.518	-0.550	-0.581	-0.614	-0.646	-0.678	-0.710	-0.740	-0.772	-0.804	-0.836	-0.868	-0.899	-0.930	-0.961	-0.992	-1.022	-1.052	-1.082	-1.112	-1.141	-1.169	-1.198	-1.225	-1.254	-1.281	-1.306	-1.334	-1.359	-1.384	-1.409	-1.432	-1.456	-1.480	-1.502	-1.525	-1.546	-1.568	-1.589	-1.609	-1.629	-1.649	-1.668	-1.686	-1.704	-1.722	-1.739	-1.756	-1.774	-1.790	-1.808	-1.822	-1.839	-1.854	-1.870	-1.885	-1.901	-1.918	-1.931	-1.948	-1.962	-1.978	-1.992	-2.010	-2.025	-2.041	-2.058	-2.074	-2.090	-2.106	-2.124	-2.141	-2.158	-2.175	-2.194	-2.211	-2.229	-2.248	-2.265	-2.284	-2.302	-2.321	-2.339	-2.359	-2.378	-2.396	-2.415	-2.434	-2.452	-2.471	-2.490	-2.508	-2.525	-2.542	-2.560	-2.578	-2.594	-2.610	-2.626	-2.641	-2.656	-2.670	-2.684	-2.698	-2.710	-2.721	-2.731	-2.742	-2.751	-2.761	-2.769	-2.775	-2.781	-2.788	-2.791	-2.795	-2.799	-2.801	-2.802	-2.804	-2.802	-2.801	-2.800	-2.796	-2.794	-2.790	-2.785	-2.779	-2.774	-2.768	-2.759	-2.751	-2.742	-2.734	-2.725	-2.714	-2.705	-2.694	-2.682	-2.671	-2.660	-2.649	-2.635	-2.624	-2.612	-2.599	-2.586	-2.574	-2.562	-2.549	-2.538	-2.524	-2.512	-2.500	-2.489	-2.475	-2.465	-2.454	-2.442	-2.430	-2.420	-2.410	-2.399	-2.389	-2.380	-2.370	-2.362	-2.354	-2.345	-2.336	-2.330	-2.322	-2.316	-2.309	-2.304	-2.298	-2.294	-2.288	-2.284	-2.280	-2.278	-2.275	-2.272	-2.271	-2.270	-2.269	-2.269	-2.270	-2.270	-2.271	-2.274	-2.276	-2.279	-2.282	-2.286	-2.291	-2.296	-2.301	-2.309	-2.314	-2.321	-2.330	-2.338	-2.346	-2.355	-2.365	-2.374	-2.384	-2.395	-2.406	-2.416	-2.428	-2.439	-2.452	-2.464	-2.475	-2.488	-2.500	-2.512	-2.525	-2.536	-2.549	-2.561	-2.572	-2.584	-2.596	-2.606	-2.618	-2.628	-2.639	-2.649	-2.658	-2.666	-2.674	-2.682	-2.689	-2.695	-2.701	-2.708	-2.711	-2.715	-2.718	-2.721	-2.722	-2.724	-2.724	-2.724	-2.722	-2.721	-2.719	-2.715	-2.711	-2.706	-2.702	-2.696	-2.690	-2.684	-2.675	-2.668	-2.660	-2.651	-2.642	-2.631	-2.622	-2.612	-2.601	-2.592	-2.581	-2.570	-2.560	-2.549	-2.539	-2.528	-2.518	-2.508	-2.496	-2.485	-2.476	-2.466	-2.456	-2.446	-2.438	-2.430	-2.420	-2.412	-2.405	-2.398	-2.390	-2.382	-2.376	-2.369	-2.364	-2.358	-2.352	-2.348	-2.342	-2.336	-2.332	-2.328	-2.322	-2.319	-2.315	-2.311	-2.305	-2.301	-2.296	-2.294	-2.289	-2.284	-2.279	-2.274	-2.268	-2.262	-2.258	-2.250	-2.244	-2.236	-2.228	-2.220	-2.211	-2.202	-2.192	-2.184	-2.172	-2.161	-2.150	-2.139	-2.125	-2.112	-2.099	-2.086	-2.072	-2.056	-2.042	-2.027	-2.011	-1.995	-1.979	-1.962	-1.946	-1.929	-1.912	-1.896	-1.878	-1.861	-1.844	-1.826	-1.809	-1.794	-1.775	-1.759	-1.742	-1.725	-1.710	-1.695	-1.679	-1.664	-1.649	-1.635	-1.620	-1.606	-1.594	-1.580	-1.569	-1.558	-1.545	-1.535	-1.524	-1.514	-1.505	-1.495	-1.488	-1.479	-1.472	-1.464	-1.459	-1.451	-1.446	-1.441	-1.436	-1.432	-1.429	-1.425	-1.422	-1.419	-1.416	-1.415	-1.412	-1.412	-1.411	-1.410	-1.409	-1.409	-1.409	-1.409	-1.408	-1.409	-1.409	-1.410	-1.410	-1.411	-1.412	-1.415	-1.415	-1.416	-1.418	-1.419	-1.420	-1.420	-1.420	-1.421	-1.421	-1.421	-1.421	-1.420	-1.418	-1.416	-1.415	-1.412	-1.409	-1.405	-1.401	-1.396	-1.390	-1.384	-1.376	-1.369	-1.360	-1.350	-1.339	-1.329	-1.315	-1.302	-1.289	-1.272	-1.256	-1.239	-1.221	-1.202	-1.182	-1.161	-1.139	-1.118	-1.094	-1.068	-1.042	-1.016	-0.990	-0.962	-0.934	-0.905	-0.876	-0.846	-0.818	-0.786	-0.756	-0.726	-0.695	-0.666	-0.635	-0.605	-0.576	-0.546	-0.518	-0.489	-0.461	-0.434	-0.408	-0.382	-0.356	-0.334	-0.310	-0.289	-0.269	-0.250	-0.231	-0.214	-0.199	-0.184	-0.170	-0.159	-0.148	-0.138	-0.130	-0.122	-0.118	-0.114	-0.110	-0.109	-0.106	-0.108	-0.109	-0.111	-0.114	-0.119	-0.122	-0.130	-0.135	-0.142	-0.151	-0.159	-0.168	-0.176	-0.186	-0.196	-0.206	-0.216	-0.226	-0.238	-0.248	-0.258	-0.269	-0.279	-0.288	-0.299	-0.308	-0.318	-0.325	-0.334	-0.342	-0.350	-0.358	-0.364	-0.370	-0.376	-0.381	-0.388	-0.392	-0.395	-0.400	-0.404	-0.406	-0.408	-0.411	-0.412	-0.414	-0.415	-0.416	-0.416	-0.418	-0.416	-0.416	-0.415	-0.415	-0.412	-0.411	-0.410	-0.408	-0.405	-0.402	-0.400	-0.398	-0.395	-0.391	-0.388	-0.384	-0.380	-0.376	-0.372	-0.368	-0.364	-0.359	-0.352	-0.348	-0.342	-0.338	-0.332	-0.326	-0.320	-0.314	-0.308	-0.301	-0.294	-0.288	-0.280	-0.272	-0.265	-0.258	-0.249	-0.242	-0.234	-0.226	-0.218	-0.209	-0.200	-0.191	-0.185	-0.176	-0.168	-0.159	-0.151	-0.144	-0.136	-0.128	-0.120	-0.112	-0.105	-0.099	-0.091	-0.086	-0.080	-0.074	-0.069	-0.064	-0.059	-0.055	-0.050	-0.048	-0.045	-0.042	-0.041	-0.040	-0.039	-0.040	-0.040	-0.041	-0.042	-0.045	-0.049	-0.052	-0.058	-0.061	-0.068	-0.074	-0.080	-0.088	-0.095	-0.104	-0.114	-0.122	-0.132	-0.142	-0.154	-0.166	-0.178	-0.190	-0.202	-0.216	-0.230	-0.244	-0.259	-0.272	-0.288	-0.302	-0.318	-0.332	-0.348	-0.362	-0.378	-0.394	-0.409	-0.424	-0.440	-0.454	-0.470	-0.484	-0.499	-0.512	-0.528	-0.541	-0.555	-0.569	-0.582	-0.595	-0.608	-0.621	-0.634	-0.645	-0.658	-0.669	-0.680	-0.692	-0.704	-0.715	-0.725	-0.736	-0.745	-0.758	-0.768	-0.778	-0.789	-0.799	-0.809	-0.821	-0.831	-0.842	-0.854	-0.865	-0.875	-0.888	-0.900	-0.912	-0.925	-0.939	-0.951	-0.966	-0.980	-0.994	-1.009	-1.024	-1.040	-1.055	-1.071	-1.088	-1.104	-1.122	-1.139	-1.155	-1.174	-1.191	-1.209	-1.228	-1.246	-1.262	-1.281	-1.300	-1.318	-1.336	-1.352	-1.370	-1.388	-1.404	-1.420	-1.436	-1.452	-1.466	-1.481	-1.495	-1.508	-1.520	-1.534	-1.545	-1.555	-1.564	-1.574	-1.582	-1.590	-1.596	-1.602	-1.609	-1.614	-1.618	-1.621	-1.624	-1.626	-1.628	-1.630	-1.630	-1.629	-1.630	-1.629	-1.628	-1.625	-1.622	-1.620	-1.619	-1.616	-1.612	-1.610	-1.608	-1.605	-1.601	-1.599	-1.596	-1.594	-1.591	-1.589	-1.588	-1.585	-1.584	-1.584	-1.584	-1.582	-1.584	-1.584	-1.586	-1.588	-1.590	-1.592	-1.595	-1.599	-1.602	-1.606	-1.610	-1.616	-1.621	-1.628	-1.634	-1.639	-1.645	-1.652	-1.660	-1.668	-1.675	-1.682	-1.691	-1.700	-1.708	-1.716	-1.725	-1.732	-1.742	-1.749	-1.758	-1.766	-1.775	-1.784	-1.791	-1.799	-1.806	-1.814	-1.821	-1.829	-1.836	-1.841	-1.849	-1.855	-1.861	-1.866	-1.872	-1.878	-1.882	-1.889	-1.894	-1.898	-1.902	-1.905	-1.910	-1.912	-1.916	-1.919	-1.922	-1.926	-1.928	-1.930	-1.932	-1.934	-1.935	-1.938	-1.939	-1.940	-1.941	-1.942	-1.941	-1.944	-1.942	-1.942	-1.942	-1.942	-1.942	-1.942	-1.942	-1.941	-1.941	-1.940	-1.939	-1.938	-1.936	-1.934	-1.932	-1.931	-1.930	-1.928	-1.926	-1.924	-1.920	-1.919	-1.916	-1.914	-1.911	-1.909	-1.906	-1.902	-1.900	-1.898	-1.895	-1.892	-1.888	-1.885	-1.882	-1.880	-1.876	-1.872	-1.869	-1.865	-1.862	-1.858	-1.855	-1.851	-1.846	-1.842	-1.839	-1.834	-1.830	-1.825	-1.821	-1.816	-1.811	-1.805	-1.801	-1.795	-1.791	-1.784	-1.779	-1.772	-1.768	-1.760	-1.754	-1.748	-1.741	-1.732	-1.726	-1.719	-1.711	-1.702	-1.694	-1.685	-1.676	-1.668	-1.658	-1.649	-1.639	-1.629	-1.618	-1.608	-1.598	-1.588	-1.575	-1.564	-1.552	-1.540	-1.529	-1.518	-1.504	-1.492	-1.480	-1.468	-1.455	-1.442	-1.430	-1.416	-1.404	-1.390	-1.376	-1.364	-1.350	-1.336	-1.322	-1.309	-1.295	-1.282	-1.268	-1.255	-1.240	-1.226	-1.212	-1.198	-1.185	-1.170	-1.155	-1.141	-1.126	-1.111	-1.096	-1.081	-1.068	-1.052	-1.036	-1.021	-1.004	-0.988	-0.972	-0.955	-0.939	-0.922	-0.904	-0.888	-0.870	-0.851	-0.834	-0.815	-0.796	-0.778	-0.759	-0.739	-0.720	-0.700	-0.680	-0.660	-0.639	-0.619	-0.598	-0.578	-0.558	-0.536	-0.515	-0.495	-0.474	-0.454	-0.432	-0.411	-0.392	-0.371	-0.352	-0.331	-0.312	-0.294	-0.276	-0.259	-0.240	-0.224	-0.206	-0.190	-0.175	-0.160	-0.145	-0.131	-0.119	-0.108	-0.095	-0.084	-0.074	-0.065	-0.055	-0.049	-0.041	-0.034	-0.029	-0.025	-0.021	-0.018	-0.015	-0.014	-0.014	-0.014	-0.014	-0.015	-0.018	-0.020	-0.022	-0.028	-0.030	-0.035	-0.040	-0.046	-0.051	-0.058	-0.065	-0.070	-0.078	-0.084	-0.091	-0.099	-0.106	-0.112	-0.120	-0.126	-0.134	-0.141	-0.148	-0.152	-0.159	-0.165	-0.170	-0.175	-0.179	-0.184	-0.188	-0.190	-0.192	-0.195	-0.196	-0.198	-0.199	-0.199	-0.199	-0.198	-0.198	-0.195	-0.192	-0.190	-0.186	-0.184	-0.179	-0.175	-0.170	-0.164	-0.159	-0.152	-0.146	-0.141	-0.134	-0.126	-0.120	-0.112	-0.105	-0.098	-0.090	-0.082	-0.075	-0.069	-0.060	-0.052	-0.046	-0.039	-0.031	-0.026	-0.019	-0.012	-0.008	-0.001	0.004	0.009	0.015	0.019	0.022	0.026	0.030	0.032	0.035	0.038	0.039	0.040	0.041	0.042	0.041	0.042	0.041	0.041	0.039	0.036	0.035	0.031	0.029	0.026	0.021	0.018	0.014	0.009	0.004	0.000	-0.006	-0.011	-0.018	-0.024	-0.030	-0.036	-0.042	-0.050	-0.056	-0.064	-0.070	-0.078	-0.085	-0.092	-0.100	-0.108	-0.114	-0.121	-0.129	-0.135	-0.142	-0.150	-0.156	-0.162	-0.170	-0.176	-0.181	-0.188	-0.192	-0.198	-0.202	-0.206	-0.210	-0.214	-0.218	-0.220	-0.224	-0.225	-0.228	-0.228	-0.230	-0.230	-0.230	-0.230	-0.229	-0.228	-0.226	-0.224	-0.221	-0.218	-0.215	-0.210	-0.206	-0.202	-0.198	-0.191	-0.186	-0.180	-0.175	-0.168	-0.161	-0.156	-0.149	-0.141	-0.135	-0.129	-0.121	-0.115	-0.109	-0.102	-0.096	-0.091	-0.085	-0.080	-0.076	-0.072	-0.069	-0.065	-0.061	-0.059	-0.058	-0.056	-0.056	-0.056	-0.058	-0.059	-0.061	-0.065	-0.068	-0.074	-0.079	-0.085	-0.092	-0.099	-0.108	-0.116	-0.126	-0.138	-0.149	-0.160	-0.171	-0.185	-0.199	-0.212	-0.226	-0.241	-0.255	-0.270	-0.285	-0.300	-0.316	-0.332	-0.346	-0.362	-0.379	-0.394	-0.408	-0.421	-0.436	-0.449	-0.461	-0.474	-0.485	-0.498	-0.507	-0.518	-0.526	-0.534	-0.540	-0.546	-0.552	-0.556	-0.559	-0.561	-0.561	-0.562	-0.561	-0.559	-0.556	-0.551	-0.546	-0.540	-0.532	-0.524	-0.515	-0.504	-0.494	-0.482	-0.470	-0.456	-0.442	-0.428	-0.412	-0.396	-0.380	-0.364	-0.348	-0.330	-0.312	-0.295	-0.278	-0.260	-0.244	-0.225	-0.210	-0.192	-0.176	-0.161	-0.145	-0.130	-0.115	-0.102	-0.088	-0.076	-0.064	-0.054	-0.042	-0.032	-0.024	-0.015	-0.009	-0.001	0.004	0.009	0.014	0.016	0.019	0.020	0.021	0.022	0.021	0.020	0.020	0.018	0.014	0.011	0.009	0.004	-0.001	-0.005	-0.009	-0.014	-0.021	-0.026	-0.031	-0.036	-0.042	-0.048	-0.054	-0.059	-0.062	-0.069	-0.074	-0.079	-0.082	-0.088	-0.091	-0.095	-0.098	-0.102	-0.105	-0.108	-0.110	-0.112	-0.114	-0.115	-0.116	-0.118	-0.120	-0.120	-0.121	-0.121	-0.121	-0.121	-0.121	-0.121	-0.121	-0.121	-0.121	-0.120	-0.120	-0.120	-0.120	-0.121	-0.121	-0.121	-0.121	-0.121	-0.121	-0.122	-0.124	-0.124	-0.124	-0.125	-0.126	-0.126	-0.128	-0.129	-0.129	-0.130	-0.132	-0.132	-0.134	-0.134	-0.135	-0.135	-0.136	-0.135	-0.135	-0.135	-0.135	-0.134	-0.132	-0.132	-0.131	-0.129	-0.128	-0.124	-0.121	-0.119	-0.115	-0.112	-0.108	-0.104	-0.098	-0.094	-0.088	-0.082	-0.076	-0.070	-0.064	-0.056	-0.049	-0.040	-0.034	-0.025	-0.016	-0.008	0.001	0.010	0.019	0.028	0.038	0.048	0.058	0.068	0.079	0.089	0.100	0.111	0.124	0.135	0.146	0.159	0.170	0.182	0.196	0.210	0.222	0.238	0.251	0.266	0.282	0.298	0.314	0.331	0.348	0.365	0.385	0.402	0.422	0.444	0.464	0.486	0.509	0.531	0.556	0.580	0.605	0.632	0.659	0.686	0.715	0.744	0.774	0.804	0.834	0.865	0.898	0.930	0.962	0.996	1.030	1.065	1.100	1.135	1.170	1.208	1.242	1.279	1.315	1.351	1.388	1.425	1.460	1.498	1.534	1.569	1.605	1.640	1.676	1.711	1.746	1.780	1.814	1.848	1.880	1.912	1.945	1.978	2.009	2.040	2.070	2.100	2.130	2.159	2.188	2.218	2.245	2.272	2.300	2.328	2.355	2.381	2.409	2.435	2.461	2.488	2.514	2.539	2.566	2.592	2.618	2.644	2.670	2.698	2.724	2.749	2.776	2.802	2.830	2.856	2.884	2.911	2.938	2.964	2.991	3.020	3.046	3.075	3.101	3.129	3.155	3.182	3.209	3.235	3.261	3.286	3.311	3.335	3.361	3.384	3.406	3.429	3.451	3.471	3.491	3.509	3.528	3.545	3.560	3.575	3.589	3.601	3.614	3.624	3.631	3.640	3.645	3.650	3.654	3.655	3.656	3.655	3.652	3.649	3.644	3.636	3.628	3.618	3.606	3.592	3.578	3.561	3.544	3.524	3.502	3.480	3.455	3.429	3.401	3.372	3.341	3.310	3.275	3.240	3.204	3.165	3.125	3.084	3.041	2.996	2.950	2.902	2.852	2.802	2.750	2.696	2.642	2.586	2.529	2.469	2.409	2.346	2.284	2.219	2.152	2.085	2.018	1.948	1.878	1.805	1.731	1.658	1.584	1.508	1.431	1.354	1.276	1.198	1.116	1.038	0.955	0.874	0.794	0.711	0.629	0.545	0.462	0.380	0.296	0.212	0.130	0.046	-0.036	-0.119	-0.201	-0.284	-0.365	-0.446	-0.526	-0.608	-0.688	-0.766	-0.845	-0.922	-1.001	-1.078	-1.154	-1.230	-1.305	-1.380	-1.454	-1.526	-1.600	-1.672	-1.744	-1.814	-1.884	-1.954	-2.024	-2.094	-2.162	-2.231	-2.300	-2.368	-2.436	-2.504	-2.572	-2.639	-2.708	-2.776	-2.844	-2.912	-2.981	-3.051	-3.120	-3.190	-3.261	-3.332	-3.405	-3.478	-3.551	-3.626	-3.701	-3.779	-3.855	-3.934	-4.012	-4.094	-4.175	-4.259	-4.342	-4.429	-4.515	-4.602	-4.691	-4.782	-4.875	-4.969	-5.064	-5.159	-5.256	-5.355	-5.455	-5.556	-5.659	-5.761	-5.865	-5.971	-6.078	-6.185	-6.292	-6.401	-6.511	-6.621	-6.732	-6.842	-6.954	-7.065	-7.176	-7.286	-7.399	-7.509	-7.619	-7.729	-7.838	-7.946	-8.052	-8.159	-8.264	-8.368	-8.469	-8.569	-8.668	-8.762	-8.858	-8.950	-9.039	-9.126	-9.210	-9.292	-9.371	-9.448	-9.520	-9.590	-9.656	-9.719	-9.779	-9.835	-9.886	-9.936	-9.981	-10.022	-10.060	-10.094	-10.124	-10.150	-10.172	-10.191	-10.205	-10.215	-10.221	-10.224	-10.222	-10.218	-10.209	-10.196	-10.180	-10.160	-10.138	-10.111	-10.081	-10.049	-10.011	-9.971	-9.930	-9.885	-9.836	-9.785	-9.731	-9.675	-9.618	-9.556	-9.494	-9.430	-9.361	-9.294	-9.224	-9.152	-9.079	-9.004	-8.926	-8.849	-8.771	-8.692	-8.611	-8.531	-8.449	-8.366	-8.284	-8.200	-8.118	-8.033	-7.949	-7.865	-7.780	-7.696	-7.612	-7.528	-7.442	-7.360	-7.276	-7.194	-7.111	-7.029	-6.946	-6.865	-6.784	-6.704	-6.624	-6.544	-6.465	-6.386	-6.309	-6.230	-6.152	-6.078	-6.001	-5.926	-5.851	-5.778	-5.704	-5.630	-5.559	-5.486	-5.415	-5.344	-5.272	-5.202	-5.131	-5.061	-4.992	-4.922	-4.854	-4.785	-4.716	-4.649	-4.580	-4.512	-4.444	-4.376	-4.309	-4.240	-4.172	-4.105	-4.037	-3.970	-3.901	-3.835	-3.766	-3.699	-3.630	-3.562	-3.495	-3.426	-3.358	-3.289	-3.220	-3.151	-3.082	-3.012	-2.944	-2.875	-2.805	-2.736	-2.666	-2.596	-2.528	-2.459	-2.390	-2.319	-2.250	-2.181	-2.114	-2.045	-1.976	-1.909	-1.840	-1.772	-1.706	-1.640	-1.574	-1.509	-1.444	-1.379	-1.315	-1.251	-1.189	-1.125	-1.064	-1.002	-0.944	-0.884	-0.825	-0.768	-0.711	-0.654	-0.599	-0.545	-0.491	-0.439	-0.386	-0.335	-0.285	-0.235	-0.186	-0.140	-0.092	-0.046	-0.002	0.042	0.086	0.128	0.170	0.211	0.251	0.290	0.329	0.366	0.404	0.439	0.475	0.510	0.544	0.576	0.610	0.641	0.672	0.704	0.734	0.762	0.792	0.820	0.848	0.874	0.900	0.926	0.950	0.975	0.999	1.021	1.044	1.066	1.088	1.108	1.128	1.146	1.165	1.184	1.200	1.216	1.232	1.246	1.261	1.275	1.288	1.299	1.311	1.321	1.332	1.341	1.349	1.358	1.364	1.370	1.375	1.379	1.384	1.386	1.389	1.390	1.391	1.392	1.391	1.390	1.389	1.386	1.384	1.380	1.375	1.371	1.366	1.359	1.354	1.346	1.340	1.332	1.324	1.315	1.308	1.299	1.289	1.280	1.270	1.260	1.250	1.240	1.230	1.219	1.208	1.198	1.186	1.176	1.164	1.154	1.142	1.131	1.120	1.109	1.099	1.088	1.078	1.066	1.056	1.046	1.036	1.026	1.016	1.006	0.998	0.989	0.980	0.971	0.962	0.956	0.948	0.940	0.934	0.928	0.920	0.915	0.910	0.904	0.900	0.896	0.891	0.890	0.886	0.885	0.882	0.882	0.882	0.882	0.884	0.885	0.886	0.890	0.894	0.898	0.902	0.908	0.914	0.921	0.928	0.936	0.945	0.955	0.965	0.975	0.988	0.999	1.012	1.025	1.040	1.055	1.069	1.085	1.101	1.118	1.135	1.152	1.171	1.189	1.208	1.226	1.248	1.266	1.286	1.306	1.328	1.348	1.368	1.389	1.409	1.430	1.450	1.470	1.491	1.511	1.531	1.551	1.570	1.591	1.609	1.628	1.645	1.665	1.681	1.699	1.715	1.730	1.746	1.761	1.775	1.789	1.801	1.814	1.825	1.838	1.848	1.856	1.866	1.875	1.882	1.889	1.895	1.901	1.905	1.910	1.914	1.916	1.919	1.921	1.922	1.922	1.924	1.922	1.922	1.921	1.920	1.918	1.915	1.914	1.911	1.909	1.905	1.902	1.900	1.898	1.895	1.892	1.890	1.888	1.886	1.885	1.884	1.884	1.884	1.884	1.886	1.888	1.890	1.894	1.899	1.902	1.909	1.916	1.925	1.934	1.942	1.954	1.968	1.981	1.995	2.011	2.027	2.045	2.066	2.086	2.109	2.132	2.156	2.182	2.210	2.238	2.268	2.299	2.330	2.362	2.398	2.432	2.469	2.506	2.545	2.584	2.624	2.665	2.706	2.749	2.794	2.836	2.880	2.926	2.970	3.016	3.062	3.109	3.155	3.202	3.248	3.294	3.340	3.386	3.432	3.479	3.522	3.568	3.611	3.654	3.696	3.738	3.779	3.819	3.858	3.896	3.934	3.969	4.004	4.037	4.070	4.100	4.130	4.158	4.184	4.209	4.232	4.254	4.275	4.294	4.311	4.328	4.341	4.354	4.365	4.375	4.384	4.390	4.396	4.400	4.402	4.404	4.404	4.402	4.400	4.398	4.392	4.388	4.381	4.374	4.365	4.356	4.348	4.338	4.326	4.315	4.305	4.292	4.281	4.269	4.256	4.244	4.230	4.218	4.205	4.192	4.181	4.170	4.158	4.146	4.135	4.125	4.114	4.105	4.095	4.086	4.077	4.069	4.061	4.055	4.048	4.041	4.034	4.029	4.022	4.019	4.014	4.009	4.004	4.000	3.996	3.992	3.989	3.985	3.981	3.975	3.971	3.968	3.961	3.958	3.952	3.946	3.940	3.935	3.928	3.920	3.912	3.902	3.894	3.885	3.874	3.862	3.852	3.840	3.826	3.812	3.799	3.784	3.769	3.752	3.735	3.718	3.700	3.681	3.661	3.641	3.622	3.601	3.580	3.559	3.538	3.515	3.492	3.469	3.446	3.424	3.399	3.376	3.352	3.329	3.305	3.281	3.258	3.234	3.209	3.186	3.162	3.140	3.116	3.094	3.072	3.050	3.028	3.006	2.985	2.965	2.944	2.924	2.904	2.884	2.865	2.848	2.829	2.811	2.794	2.778	2.760	2.745	2.730	2.715	2.700	2.686	2.672	2.660	2.646	2.634	2.622	2.611	2.601	2.590	2.580	2.571	2.562	2.555	2.546	2.539	2.531	2.524	2.518	2.512	2.506	2.501	2.498	2.492	2.489	2.485	2.481	2.480	2.478	2.475	2.474	2.472	2.471	2.470	2.470	2.470	2.471	2.471	2.472	2.474	2.475	2.478	2.480	2.481	2.484	2.486	2.489	2.492	2.496	2.500	2.502	2.506	2.511	2.514	2.519	2.522	2.528	2.531	2.535	2.540	2.545	2.551	2.555	2.561	2.565	2.570	2.576	2.580	2.585	2.591	2.596	2.600	2.606	2.611	2.616	2.622	2.628	2.631	2.636	2.642	2.646	2.652	2.656	2.661	2.665	2.670	2.674	2.678	2.681	2.684	2.688	2.691	2.694	2.696	2.698	2.699	2.700	2.701	2.701	2.700	2.700	2.699	2.698	2.696	2.694	2.690	2.686	2.684	2.679	2.674	2.668	2.662	2.656	2.649	2.641	2.632	2.625	2.615	2.606	2.596	2.586	2.576	2.565	2.554	2.542	2.531	2.519	2.506	2.495	2.482	2.470	2.458	2.445	2.431	2.420	2.406	2.394	2.382	2.370	2.359	2.346	2.334	2.324	2.312	2.301	2.290	2.280	2.270	2.260	2.251	2.241	2.232	2.222	2.215	2.206	2.199	2.190	2.181	2.174	2.165	2.158	2.149	2.141	2.134	2.126	2.118	2.109	2.100	2.090	2.082	2.072	2.062	2.051	2.040	2.029	2.018	2.004	1.991	1.978	1.962	1.948	1.931	1.916	1.899	1.881	1.862	1.845	1.825	1.805	1.784	1.764	1.741	1.719	1.696	1.672	1.649	1.625	1.600	1.575	1.551	1.525	1.500	1.475	1.449	1.424	1.398	1.371	1.345	1.321	1.296	1.271	1.246	1.222	1.199	1.175	1.152	1.130	1.109	1.088	1.068	1.046	1.028	1.009	0.990	0.974	0.956	0.941	0.926	0.911	0.899	0.886	0.872	0.861	0.850	0.840	0.831	0.821	0.812	0.805	0.798	0.791	0.785	0.779	0.774	0.770	0.764	0.760	0.756	0.752	0.749	0.745	0.742	0.739	0.735	0.734	0.730	0.728	0.725	0.721	0.719	0.716	0.712	0.709	0.705	0.702	0.698	0.694	0.689	0.685	0.680	0.674	0.669	0.662	0.658	0.650	0.644	0.638	0.630	0.622	0.615	0.608	0.599	0.590	0.581	0.572	0.562	0.554	0.544	0.534	0.522	0.512	0.500	0.490	0.479	0.466	0.455	0.442	0.430	0.418	0.406	0.392	0.380	0.368	0.354	0.340	0.328	0.314	0.300	0.286	0.274	0.260	0.246	0.232	0.219	0.205	0.191	0.176	0.162	0.148	0.135	0.121	0.106	0.094	0.080	0.065	0.051	0.039	0.025	0.012	-0.002	-0.015	-0.030	-0.042	-0.055	-0.069	-0.081	-0.094	-0.105	-0.118	-0.131	-0.141	-0.154	-0.165	-0.178	-0.189	-0.199	-0.209	-0.220	-0.230	-0.240	-0.248	-0.258	-0.265	-0.274	-0.281	-0.289	-0.296	-0.302	-0.309	-0.314	-0.319	-0.324	-0.329	-0.332	-0.335	-0.339	-0.341	-0.342	-0.345	-0.346	-0.346	-0.346	-0.346	-0.346	-0.345	-0.342	-0.341	-0.339	-0.335	-0.332	-0.330	-0.326	-0.322	-0.318	-0.314	-0.309	-0.304	-0.299	-0.294	-0.289	-0.285	-0.280	-0.275	-0.270	-0.266	-0.261	-0.256	-0.251	-0.249	-0.245	-0.241	-0.239	-0.235	-0.232	-0.230	-0.229	-0.228	-0.226	-0.225	-0.224	-0.225	-0.225	-0.228	-0.228	-0.230	-0.231	-0.234	-0.238	-0.241	-0.244	-0.249	-0.254	-0.259	-0.262	-0.269	-0.274	-0.278	-0.284	-0.290	-0.296	-0.301	-0.306	-0.312	-0.318	-0.324	-0.329	-0.334	-0.340	-0.345	-0.349	-0.354	-0.358	-0.361	-0.365	-0.368	-0.370	-0.374	-0.375	-0.376	-0.378	-0.379	-0.379	-0.379	-0.379	-0.378	-0.376	-0.374	-0.372	-0.370	-0.368	-0.364	-0.361	-0.358	-0.354	-0.349	-0.344	-0.340	-0.335	-0.331	-0.326	-0.320	-0.315	-0.310	-0.306	-0.300	-0.295	-0.290	-0.285	-0.280	-0.276	-0.271	-0.266	-0.261	-0.258	-0.254	-0.250	-0.245	-0.241	-0.239	-0.234	-0.230	-0.228	-0.224	-0.220	-0.218	-0.214	-0.210	-0.208	-0.204	-0.201	-0.198	-0.194	-0.190	-0.186	-0.181	-0.178	-0.172	-0.169	-0.162	-0.159	-0.152	-0.146	-0.139	-0.132	-0.124	-0.116	-0.108	-0.098	-0.089	-0.079	-0.069	-0.056	-0.046	-0.034	-0.020	-0.008	0.006	0.021	0.035	0.052	0.068	0.084	0.101	0.118	0.135	0.152	0.171	0.189	0.208	0.226	0.245	0.264	0.282	0.301	0.321	0.340	0.358	0.378	0.395	0.412	0.430	0.448	0.464	0.480	0.496	0.512	0.526	0.540	0.554	0.568	0.580	0.590	0.601	0.611	0.620	0.629	0.636	0.642	0.648	0.652	0.658	0.660	0.662	0.664	0.665	0.665	0.664	0.662	0.660	0.656	0.651	0.648	0.642	0.636	0.630	0.624	0.615	0.608	0.598	0.590	0.580	0.570	0.560	0.550	0.540	0.529	0.518	0.507	0.496	0.484	0.474	0.462	0.451	0.441	0.429	0.419	0.409	0.398	0.388	0.378	0.368	0.358	0.349	0.340	0.331	0.321	0.314	0.305	0.299	0.291	0.284	0.278	0.271	0.264	0.258	0.252	0.246	0.242	0.236	0.231	0.226	0.221	0.218	0.214	0.210	0.205	0.201	0.198	0.194	0.190	0.185	0.181	0.178	0.174	0.169	0.165	0.160	0.156	0.152	0.146	0.141	0.136	0.131	0.125	0.120	0.114	0.108	0.099	0.092	0.085	0.078	0.069	0.059	0.051	0.041	0.031	0.021	0.009	-0.002	-0.015	-0.028	-0.040	-0.054	-0.068	-0.082	-0.098	-0.112	-0.130	-0.146	-0.165	-0.182	-0.201	-0.221	-0.240	-0.261	-0.282	-0.304	-0.326	-0.350	-0.374	-0.398	-0.422	-0.448	-0.472	-0.500	-0.528	-0.554	-0.581	-0.611	-0.640	-0.669	-0.699	-0.729	-0.760	-0.790	-0.821	-0.852	-0.885	-0.918	-0.949	-0.981	-1.014	-1.046	-1.079	-1.111	-1.145	-1.176	-1.209	-1.241	-1.274	-1.306	-1.338	-1.369	-1.399	-1.431	-1.461	-1.491	-1.520	-1.549	-1.579	-1.606	-1.634	-1.661	-1.689	-1.715	-1.740	-1.765	-1.789	-1.812	-1.836	-1.859	-1.881	-1.902	-1.924	-1.944	-1.964	-1.985	-2.004	-2.021	-2.040	-2.058	-2.075	-2.091	-2.108	-2.125	-2.140	-2.155	-2.170	-2.186	-2.201	-2.214	-2.230	-2.244	-2.258	-2.272	-2.286	-2.301	-2.315	-2.330	-2.344	-2.358	-2.371	-2.388	-2.402	-2.418	-2.432	-2.449	-2.464	-2.480	-2.496	-2.512	-2.530	-2.546	-2.564	-2.582	-2.599	-2.618	-2.636	-2.655	-2.675	-2.692	-2.712	-2.732	-2.751	-2.771	-2.791	-2.812	-2.832	-2.852	-2.872	-2.892	-2.911	-2.932	-2.952	-2.971	-2.991	-3.011	-3.030	-3.048	-3.066	-3.085	-3.102	-3.120	-3.138	-3.152	-3.170	-3.185	-3.200	-3.214	-3.226	-3.240	-3.252	-3.264	-3.275	-3.285	-3.294	-3.302	-3.310	-3.316	-3.322	-3.329	-3.334	-3.338	-3.340	-3.342	-3.344	-3.344	-3.345	-3.344	-3.342	-3.340	-3.336	-3.332	-3.328	-3.324	-3.318	-3.311	-3.305	-3.296	-3.289	-3.280	-3.271	-3.261	-3.252	-3.241	-3.231	-3.220	-3.209	-3.198	-3.185	-3.172	-3.160	-3.149	-3.135	-3.124	-3.110	-3.099	-3.085	-3.072	-3.060	-3.048	-3.034	-3.022	-3.009	-2.998	-2.985	-2.974	-2.962	-2.951	-2.939	-2.929	-2.918	-2.908	-2.898	-2.889	-2.879	-2.870	-2.861	-2.854	-2.846	-2.839	-2.832	-2.826	-2.821	-2.815	-2.811	-2.808	-2.802	-2.800	-2.798	-2.796	-2.795	-2.794	-2.792	-2.794	-2.794	-2.795	-2.798	-2.800	-2.804	-2.808	-2.811	-2.816	-2.820	-2.826	-2.832	-2.839	-2.846	-2.854	-2.861	-2.870	-2.878	-2.888	-2.896	-2.906	-2.916	-2.926	-2.936	-2.946	-2.956	-2.968	-2.979	-2.989	-3.000	-3.010	-3.021	-3.030	-3.041	-3.050	-3.061	-3.070	-3.079	-3.089	-3.096	-3.105	-3.112	-3.119	-3.125	-3.132	-3.138	-3.142	-3.146	-3.151	-3.155	-3.158	-3.159	-3.160	-3.161	-3.161	-3.161	-3.159	-3.158	-3.155	-3.152	-3.149	-3.146	-3.141	-3.138	-3.131	-3.125	-3.119	-3.114	-3.106	-3.099	-3.091	-3.084	-3.078	-3.070	-3.060	-3.052	-3.045	-3.036	-3.029	-3.021	-3.014	-3.006	-2.999	-2.991	-2.984	-2.978	-2.971	-2.964	-2.959	-2.952	-2.946	-2.941	-2.935	-2.931	-2.928	-2.922	-2.919	-2.914	-2.911	-2.909	-2.905	-2.902	-2.900	-2.898	-2.895	-2.892	-2.890	-2.888	-2.886	-2.884	-2.881	-2.879	-2.876	-2.874	-2.871	-2.868	-2.864	-2.860	-2.856	-2.852	-2.848	-2.842	-2.836	-2.831	-2.824	-2.818	-2.809	-2.801	-2.792	-2.782	-2.772	-2.762	-2.751	-2.740	-2.728	-2.715	-2.701	-2.689	-2.674	-2.660	-2.645	-2.629	-2.612	-2.596	-2.579	-2.561	-2.545	-2.526	-2.509	-2.490	-2.472	-2.452	-2.434	-2.415	-2.396	-2.378	-2.358	-2.339	-2.320	-2.301	-2.282	-2.264	-2.245	-2.228	-2.209	-2.192	-2.175	-2.158	-2.140	-2.124	-2.108	-2.092	-2.078	-2.062	-2.047	-2.035	-2.020	-2.009	-1.995	-1.985	-1.974	-1.961	-1.951	-1.942	-1.932	-1.924	-1.916	-1.909	-1.902	-1.896	-1.889	-1.885	-1.879	-1.875	-1.871	-1.868	-1.866	-1.862	-1.860	-1.859	-1.859	-1.858	-1.856	-1.858	-1.859	-1.859	-1.860	-1.861	-1.865	-1.866	-1.869	-1.871	-1.875	-1.878	-1.881	-1.885	-1.888	-1.891	-1.895	-1.898	-1.901	-1.905	-1.906	-1.909	-1.911	-1.914	-1.915	-1.918	-1.918	-1.916	-1.918	-1.916	-1.914	-1.912	-1.909	-1.905	-1.900	-1.894	-1.888	-1.880	-1.871	-1.862	-1.851	-1.840	-1.826	-1.812	-1.799	-1.782	-1.765	-1.748	-1.728	-1.708	-1.686	-1.664	-1.641	-1.616	-1.592	-1.566	-1.539	-1.511	-1.484	-1.456	-1.426	-1.396	-1.366	-1.335	-1.304	-1.274	-1.241	-1.211	-1.180	-1.149	-1.118	-1.088	-1.058	-1.028	-0.999	-0.970	-0.941	-0.912	-0.886	-0.861	-0.835	-0.811	-0.788	-0.765	-0.745	-0.725	-0.705	-0.686	-0.670	-0.655	-0.640	-0.628	-0.615	-0.604	-0.594	-0.585	-0.578	-0.571	-0.565	-0.560	-0.558	-0.555	-0.555	-0.554	-0.554	-0.555	-0.558	-0.560	-0.562	-0.568	-0.571	-0.578	-0.581	-0.589	-0.595	-0.601	-0.608	-0.616	-0.622	-0.630	-0.638	-0.645	-0.652	-0.660	-0.668	-0.675	-0.682	-0.690	-0.696	-0.704	-0.710	-0.716	-0.724	-0.729	-0.735	-0.739	-0.745	-0.749	-0.754	-0.758	-0.762	-0.765	-0.769	-0.771	-0.774	-0.776	-0.778	-0.779	-0.780	-0.781	-0.781	-0.781	-0.780	-0.780	-0.779	-0.779	-0.778	-0.774	-0.772	-0.769	-0.768	-0.762	-0.760	-0.755	-0.752	-0.746	-0.741	-0.736	-0.730	-0.725	-0.719	-0.711	-0.705	-0.698	-0.690	-0.684	-0.675	-0.666	-0.659	-0.649	-0.640	-0.631	-0.621	-0.611	-0.601	-0.591	-0.581	-0.571	-0.561	-0.550	-0.540	-0.529	-0.519	-0.509	-0.499	-0.488	-0.478	-0.466	-0.458	-0.446	-0.438	-0.428	-0.419	-0.410	-0.401	-0.392	-0.385	-0.378	-0.370	-0.364	-0.359	-0.351	-0.348	-0.342	-0.339	-0.335	-0.332	-0.329	-0.328	-0.326	-0.326	-0.326	-0.328	-0.329	-0.331	-0.334	-0.338	-0.341	-0.346	-0.352	-0.359	-0.365	-0.374	-0.381	-0.391	-0.400	-0.410	-0.421	-0.432	-0.444	-0.458	-0.470	-0.484	-0.498	-0.512	-0.528	-0.542	-0.558	-0.574	-0.590	-0.608	-0.624	-0.641	-0.658	-0.675	-0.692	-0.710	-0.728	-0.745	-0.762	-0.780	-0.799	-0.816	-0.834	-0.852	-0.869	-0.886	-0.904	-0.921	-0.936	-0.954	-0.970	-0.986	-1.002	-1.019	-1.035	-1.050	-1.065	-1.080	-1.095	-1.110	-1.125	-1.139	-1.152	-1.168	-1.182	-1.196	-1.210	-1.224	-1.238	-1.252	-1.265	-1.280	-1.294	-1.308	-1.321	-1.335	-1.350	-1.364	-1.379	-1.392	-1.408	-1.422	-1.436	-1.452	-1.468	-1.482	-1.498	-1.514	-1.529	-1.545	-1.561	-1.576	-1.591	-1.608	-1.622	-1.639	-1.655	-1.670	-1.686	-1.702	-1.718	-1.734	-1.748	-1.762	-1.778	-1.792	-1.805	-1.820	-1.832	-1.845	-1.859	-1.870	-1.882	-1.892	-1.904	-1.914	-1.924	-1.932	-1.941	-1.949	-1.958	-1.964	-1.970	-1.976	-1.981	-1.985	-1.990	-1.994	-1.996	-1.999	-2.001	-2.004	-2.005	-2.006	-2.007	-2.007	-2.007	-2.007	-2.007	-2.006	-2.005	-2.005	-2.004	-2.002	-2.001	-1.999	-1.998	-1.996	-1.995	-1.994	-1.992	-1.991	-1.991	-1.990	-1.989	-1.989	-1.989	-1.989	-1.990	-1.990	-1.991	-1.991	-1.994	-1.996	-1.998	-2.000	-2.001	-2.005	-2.006	-2.011	-2.014	-2.016	-2.020	-2.024	-2.029	-2.033	-2.038	-2.041	-2.046	-2.051	-2.056	-2.061	-2.066	-2.072	-2.078	-2.082	-2.088	-2.094	-2.099	-2.105	-2.111	-2.116	-2.122	-2.128	-2.132	-2.139	-2.144	-2.149	-2.155	-2.160	-2.166	-2.171	-2.178	-2.182	-2.188	-2.194	-2.199	-2.204	-2.210	-2.215	-2.221	-2.226	-2.232	-2.238	-2.244	-2.249	-2.254	-2.260	-2.265	-2.271	-2.278	-2.282	-2.289	-2.294	-2.300	-2.305	-2.312	-2.318	-2.322	-2.329	-2.335	-2.341	-2.348	-2.352	-2.359	-2.364	-2.370	-2.375	-2.382	-2.386	-2.392	-2.398	-2.402	-2.409	-2.414	-2.419	-2.424	-2.429	-2.432	-2.438	-2.441	-2.444	-2.449	-2.452	-2.456	-2.459	-2.462	-2.464	-2.468	-2.469	-2.471	-2.472	-2.475	-2.475	-2.476	-2.478	-2.478	-2.478	-2.478	-2.476	-2.476	-2.474	-2.472	-2.471	-2.469	-2.466	-2.462	-2.460	-2.456	-2.452	-2.449	-2.445	-2.439	-2.435	-2.429	-2.425	-2.419	-2.414	-2.406	-2.400	-2.394	-2.386	-2.380	-2.372	-2.366	-2.360	-2.351	-2.344	-2.336	-2.329	-2.321	-2.314	-2.305	-2.298	-2.290	-2.282	-2.274	-2.266	-2.259	-2.250	-2.242	-2.235	-2.228	-2.220	-2.212	-2.205	-2.198	-2.190	-2.182	-2.175	-2.169	-2.162	-2.155	-2.148	-2.141	-2.135	-2.129	-2.121	-2.114	-2.108	-2.101	-2.094	-2.086	-2.080	-2.072	-2.066	-2.059	-2.051	-2.044	-2.035	-2.027	-2.020	-2.011	-2.002	-1.994	-1.985	-1.975	-1.964	-1.954	-1.942	-1.931	-1.920	-1.909	-1.896	-1.882	-1.869	-1.855	-1.840	-1.825	-1.809	-1.792	-1.776	-1.759	-1.741	-1.722	-1.705	-1.685	-1.665	-1.645	-1.625	-1.602	-1.581	-1.559	-1.538	-1.514	-1.491	-1.468	-1.445	-1.420	-1.396	-1.372	-1.348	-1.324	-1.300	-1.274	-1.250	-1.226	-1.202	-1.179	-1.155	-1.131	-1.109	-1.086	-1.062	-1.041	-1.020	-0.999	-0.979	-0.959	-0.940	-0.921	-0.904	-0.886	-0.870	-0.854	-0.839	-0.825	-0.811	-0.799	-0.789	-0.778	-0.768	-0.759	-0.750	-0.744	-0.738	-0.731	-0.726	-0.724	-0.720	-0.718	-0.718	-0.716	-0.716	-0.719	-0.719	-0.721	-0.725	-0.728	-0.731	-0.736	-0.740	-0.745	-0.750	-0.755	-0.760	-0.766	-0.772	-0.779	-0.784	-0.791	-0.796	-0.802	-0.809	-0.812	-0.819	-0.824	-0.828	-0.832	-0.836	-0.840	-0.841	-0.844	-0.845	-0.848	-0.848	-0.848	-0.846	-0.845	-0.844	-0.841	-0.838	-0.834	-0.830	-0.825	-0.819	-0.812	-0.805	-0.798	-0.789	-0.780	-0.771	-0.761	-0.751	-0.740	-0.729	-0.718	-0.705	-0.694	-0.680	-0.668	-0.654	-0.641	-0.628	-0.614	-0.599	-0.586	-0.572	-0.559	-0.545	-0.531	-0.518	-0.505	-0.491	-0.479	-0.466	-0.454	-0.441	-0.430	-0.418	-0.406	-0.396	-0.385	-0.376	-0.366	-0.358	-0.349	-0.340	-0.334	-0.326	-0.320	-0.312	-0.308	-0.302	-0.299	-0.294	-0.290	-0.288	-0.285	-0.282	-0.282	-0.280	-0.280	-0.280	-0.280	-0.281	-0.282	-0.284	-0.286	-0.288	-0.290	-0.294	-0.296	-0.300	-0.304	-0.309	-0.312	-0.318	-0.321	-0.325	-0.330	-0.335	-0.340	-0.346	-0.351	-0.355	-0.361	-0.366	-0.370	-0.375	-0.381	-0.385	-0.389	-0.392	-0.396	-0.400	-0.402	-0.406	-0.408	-0.410	-0.412	-0.414	-0.415	-0.415	-0.415	-0.415	-0.414	-0.414	-0.412	-0.410	-0.408	-0.405	-0.401	-0.399	-0.395	-0.390	-0.386	-0.380	-0.374	-0.369	-0.362	-0.356	-0.350	-0.345	-0.338	-0.331	-0.324	-0.318	-0.310	-0.304	-0.296	-0.290	-0.284	-0.278	-0.272	-0.266	-0.261	-0.258	-0.252	-0.249	-0.246	-0.242	-0.241	-0.241	-0.240	-0.240	-0.240	-0.242	-0.245	-0.248	-0.252	-0.258	-0.262	-0.270	-0.276	-0.286	-0.295	-0.306	-0.318	-0.330	-0.341	-0.356	-0.371	-0.385	-0.401	-0.419	-0.435	-0.454	-0.471	-0.491	-0.510	-0.530	-0.551	-0.571	-0.591	-0.612	-0.632	-0.654	-0.675	-0.696	-0.718	-0.738	-0.758	-0.778	-0.796	-0.816	-0.835	-0.852	-0.870	-0.888	-0.904	-0.918	-0.934	-0.946	-0.959	-0.971	-0.981	-0.991	-1.000	-1.008	-1.014	-1.019	-1.024	-1.026	-1.029	-1.030	-1.030	-1.029	-1.026	-1.024	-1.020	-1.014	-1.008	-1.001	-0.992	-0.985	-0.976	-0.966	-0.956	-0.944	-0.932	-0.919	-0.906	-0.894	-0.880	-0.868	-0.852	-0.839	-0.825	-0.810	-0.798	-0.782	-0.770	-0.755	-0.742	-0.731	-0.718	-0.706	-0.695	-0.684	-0.675	-0.665	-0.655	-0.648	-0.641	-0.634	-0.629	-0.624	-0.619	-0.614	-0.611	-0.610	-0.609	-0.608	-0.609	-0.609	-0.610	-0.614	-0.616	-0.620	-0.622	-0.628	-0.634	-0.639	-0.645	-0.651	-0.658	-0.665	-0.674	-0.681	-0.690	-0.696	-0.705	-0.714	-0.722	-0.729	-0.738	-0.745	-0.752	-0.760	-0.768	-0.776	-0.784	-0.789	-0.796	-0.802	-0.809	-0.814	-0.820	-0.824	-0.829	-0.832	-0.836	-0.840	-0.844	-0.845	-0.848	-0.850	-0.852	-0.854	-0.856	-0.858	-0.858	-0.859	-0.859	-0.860	-0.860	-0.860	-0.860	-0.861	-0.860	-0.861	-0.861	-0.862	-0.862	-0.862	-0.864	-0.864	-0.864	-0.865	-0.865	-0.866	-0.869	-0.870	-0.871	-0.872	-0.875	-0.876	-0.879	-0.881	-0.882	-0.884	-0.886	-0.889	-0.891	-0.894	-0.895	-0.898	-0.901	-0.902	-0.905	-0.906	-0.908	-0.909	-0.910	-0.911	-0.912	-0.912	-0.912	-0.912	-0.912	-0.911	-0.910	-0.909	-0.906	-0.905	-0.902	-0.899	-0.895	-0.891	-0.886	-0.881	-0.876	-0.870	-0.864	-0.858	-0.850	-0.842	-0.835	-0.826	-0.819	-0.809	-0.799	-0.789	-0.779	-0.768	-0.756	-0.745	-0.732	-0.720	-0.708	-0.694	-0.681	-0.666	-0.652	-0.638	-0.622	-0.605	-0.589	-0.572	-0.555	-0.539	-0.520	-0.501	-0.482	-0.462	-0.442	-0.422	-0.402	-0.381	-0.360	-0.336	-0.315	-0.291	-0.268	-0.244	-0.220	-0.194	-0.169	-0.142	-0.116	-0.089	-0.061	-0.034	-0.006	0.022	0.051	0.080	0.109	0.139	0.169	0.199	0.229	0.259	0.290	0.320	0.351	0.382	0.414	0.444	0.475	0.506	0.538	0.569	0.600	0.630	0.661	0.691	0.722	0.752	0.782	0.812	0.842	0.871	0.901	0.930	0.959	0.988	1.016	1.045	1.072	1.101	1.130	1.158	1.186	1.214	1.241	1.269	1.296	1.324	1.352	1.380	1.408	1.435	1.461	1.490	1.518	1.546	1.574	1.601	1.630	1.658	1.686	1.715	1.744	1.772	1.801	1.830	1.859	1.888	1.916	1.946	1.975	2.004	2.033	2.061	2.090	2.119	2.146	2.174	2.202	2.230	2.258	2.284	2.310	2.336	2.361	2.386	2.410	2.434	2.455	2.478	2.499	2.518	2.538	2.555	2.572	2.589	2.604	2.618	2.630	2.641	2.652	2.662	2.670	2.676	2.681	2.686	2.689	2.690	2.690	2.689	2.685	2.681	2.675	2.668	2.659	2.649	2.636	2.622	2.608	2.590	2.571	2.552	2.530	2.508	2.481	2.455	2.426	2.396	2.365	2.332	2.296	2.261	2.222	2.182	2.141	2.098	2.052	2.005	1.958	1.908	1.855	1.802	1.748	1.691	1.632	1.572	1.511	1.449	1.385	1.319	1.251	1.182	1.112	1.040	0.968	0.894	0.819	0.742	0.664	0.586	0.506	0.428	0.345	0.264	0.180	0.098	0.012	-0.072	-0.158	-0.244	-0.329	-0.415	-0.502	-0.589	-0.675	-0.761	-0.849	-0.935	-1.020	-1.108	-1.192	-1.279	-1.362	-1.448	-1.531	-1.615	-1.698	-1.780	-1.861	-1.942	-2.024	-2.104	-2.182	-2.261	-2.339	-2.416	-2.492	-2.568	-2.644	-2.716	-2.791	-2.864	-2.936	-3.008	-3.080	-3.150	-3.220	-3.290	-3.360	-3.429	-3.498	-3.566	-3.634	-3.702	-3.770	-3.840	-3.908	-3.975	-4.044	-4.112	-4.181	-4.250	-4.320	-4.391	-4.461	-4.532	-4.605	-4.678	-4.751	-4.826	-4.901	-4.978	-5.055	-5.132	-5.212	-5.292	-5.374	-5.458	-5.541	-5.628	-5.714	-5.802	-5.891	-5.982	-6.074	-6.166	-6.261	-6.359	-6.455	-6.555	-6.654	-6.755	-6.858	-6.961	-7.065	-7.171	-7.279	-7.385	-7.494	-7.602	-7.712	-7.822	-7.932	-8.045	-8.156	-8.268	-8.379	-8.490	-8.601	-8.712	-8.822	-8.932	-9.041	-9.150	-9.258	-9.362	-9.468	-9.571	-9.671	-9.771	-9.869	-9.965	-10.059	-10.150	-10.239	-10.324	-10.409	-10.489	-10.568	-10.641	-10.714	-10.781	-10.846	-10.908	-10.965	-11.020	-11.069	-11.116	-11.159	-11.198	-11.232	-11.264	-11.291	-11.315	-11.334	-11.348	-11.359	-11.366	-11.369	-11.368	-11.362	-11.354	-11.340	-11.324	-11.304	-11.280	-11.251	-11.221	-11.186	-11.149	-11.106	-11.062	-11.014	-10.964	-10.910	-10.852	-10.795	-10.734	-10.668	-10.602	-10.534	-10.462	-10.390	-10.315	-10.239	-10.161	-10.080	-9.999	-9.918	-9.832	-9.748	-9.662	-9.576	-9.488	-9.400	-9.311	-9.222	-9.131	-9.041	-8.951	-8.861	-8.771	-8.680	-8.590	-8.500	-8.410	-8.320	-8.231	-8.142	-8.054	-7.965	-7.878	-7.791	-7.704	-7.619	-7.534	-7.449	-7.365	-7.282	-7.199	-7.118	-7.036	-6.956	-6.876	-6.799	-6.720	-6.642	-6.565	-6.489	-6.412	-6.339	-6.264	-6.190	-6.116	-6.044	-5.971	-5.899	-5.828	-5.756	-5.685	-5.614	-5.544	-5.472	-5.404	-5.332	-5.262	-5.192	-5.124	-5.054	-4.984	-4.915	-4.845	-4.774	-4.704	-4.635	-4.564	-4.492	-4.422	-4.351	-4.281	-4.210	-4.138	-4.066	-3.994	-3.921	-3.850	-3.778	-3.704	-3.631	-3.559	-3.485	-3.412	-3.339	-3.265	-3.191	-3.119	-3.045	-2.971	-2.899	-2.826	-2.754	-2.681	-2.609	-2.538	-2.466	-2.394	-2.324	-2.254	-2.184	-2.114	-2.045	-1.978	-1.910	-1.842	-1.776	-1.711	-1.648	-1.582	-1.520	-1.458	-1.396	-1.336	-1.276	-1.218	-1.159	-1.101	-1.045	-0.990	-0.936	-0.881	-0.829	-0.778	-0.725	-0.675	-0.626	-0.576	-0.529	-0.481	-0.435	-0.389	-0.344	-0.300	-0.256	-0.214	-0.171	-0.130	-0.089	-0.049	-0.009	0.030	0.069	0.108	0.144	0.181	0.216	0.252	0.288	0.321	0.355	0.389	0.420	0.452	0.484	0.515	0.545	0.575	0.604	0.632	0.660	0.686	0.712	0.739	0.762	0.788	0.810	0.831	0.852	0.874	0.894	0.911	0.930	0.946	0.962	0.978	0.991	1.005	1.018	1.028	1.038	1.048	1.055	1.061	1.069	1.072	1.078	1.080	1.081	1.081	1.081	1.080	1.079	1.076	1.072	1.066	1.061	1.054	1.046	1.038	1.030	1.019	1.009	0.996	0.985	0.971	0.959	0.946	0.931	0.918	0.901	0.886	0.870	0.854	0.838	0.820	0.804	0.786	0.770	0.752	0.734	0.716	0.699	0.681	0.665	0.648	0.631	0.614	0.598	0.581	0.565	0.549	0.534	0.519	0.505	0.491	0.478	0.465	0.451	0.440	0.429	0.418	0.409	0.399	0.390	0.380	0.372	0.366	0.360	0.355	0.350	0.346	0.341	0.339	0.336	0.335	0.336	0.335	0.338	0.338	0.340	0.344	0.348	0.352	0.356	0.362	0.369	0.376	0.382	0.392	0.400	0.410	0.420	0.430	0.441	0.452	0.464	0.475	0.489	0.501	0.515	0.529	0.542	0.558	0.571	0.586	0.602	0.618	0.632	0.649	0.666	0.681	0.698	0.714	0.730	0.746	0.762	0.780	0.796	0.812	0.830	0.846	0.862	0.879	0.896	0.912	0.929	0.945	0.962	0.978	0.995	1.010	1.028	1.044	1.059	1.075	1.091	1.106	1.120	1.136	1.151	1.165	1.180	1.194	1.209	1.222	1.236	1.249	1.262	1.274	1.286	1.298	1.310	1.321	1.332	1.342	1.352	1.362	1.372	1.380	1.390	1.398	1.406	1.415	1.421	1.429	1.435	1.441	1.448	1.454	1.459	1.464	1.470	1.475	1.479	1.484	1.489	1.492	1.498	1.500	1.505	1.510	1.515	1.519	1.524	1.529	1.534	1.540	1.546	1.552	1.560	1.568	1.576	1.585	1.595	1.605	1.615	1.626	1.639	1.652	1.665	1.680	1.696	1.714	1.731	1.750	1.770	1.790	1.812	1.835	1.859	1.884	1.911	1.938	1.968	1.995	2.026	2.059	2.090	2.122	2.158	2.194	2.229	2.266	2.304	2.344	2.382	2.422	2.464	2.504	2.546	2.588	2.630	2.674	2.718	2.760	2.804	2.849	2.892	2.936	2.980	3.022	3.066	3.109	3.151	3.194	3.235	3.275	3.315	3.354	3.394	3.431	3.468	3.502	3.538	3.572	3.604	3.635	3.665	3.694	3.721	3.746	3.771	3.795	3.816	3.838	3.856	3.872	3.889	3.902	3.915	3.928	3.939	3.946	3.954	3.960	3.964	3.969	3.970	3.971	3.971	3.970	3.969	3.965	3.961	3.956	3.951	3.945	3.938	3.930	3.922	3.914	3.906	3.896	3.888	3.878	3.869	3.859	3.849	3.839	3.830	3.821	3.811	3.802	3.794	3.785	3.776	3.770	3.761	3.754	3.748	3.742	3.736	3.730	3.725	3.721	3.716	3.712	3.709	3.705	3.702	3.699	3.696	3.694	3.691	3.688	3.686	3.684	3.681	3.679	3.676	3.672	3.671	3.668	3.662	3.659	3.654	3.649	3.644	3.639	3.632	3.626	3.619	3.611	3.602	3.592	3.584	3.574	3.562	3.551	3.540	3.526	3.512	3.499	3.485	3.470	3.455	3.438	3.421	3.404	3.388	3.370	3.351	3.332	3.314	3.295	3.276	3.256	3.236	3.215	3.195	3.175	3.155	3.134	3.114	3.094	3.072	3.052	3.032	3.011	2.991	2.972	2.951	2.932	2.912	2.894	2.874	2.855	2.838	2.819	2.801	2.782	2.765	2.748	2.730	2.715	2.698	2.681	2.665	2.650	2.635	2.620	2.605	2.591	2.578	2.565	2.551	2.539	2.526	2.515	2.502	2.491	2.480	2.470	2.460	2.450	2.441	2.434	2.425	2.416	2.410	2.404	2.396	2.390	2.385	2.379	2.375	2.371	2.366	2.364	2.360	2.359	2.356	2.356	2.354	2.355	2.354	2.354	2.355	2.356	2.358	2.360	2.362	2.364	2.368	2.370	2.375	2.379	2.382	2.388	2.392	2.398	2.404	2.409	2.414	2.420	2.425	2.432	2.439	2.445	2.452	2.459	2.465	2.472	2.479	2.485	2.492	2.500	2.508	2.514	2.521	2.528	2.535	2.541	2.549	2.556	2.562	2.569	2.576	2.582	2.590	2.595	2.602	2.608	2.615	2.621	2.626	2.632	2.638	2.644	2.649	2.654	2.659	2.664	2.669	2.672	2.676	2.680	2.684	2.686	2.688	2.691	2.692	2.695	2.695	2.695	2.695	2.696	2.695	2.694	2.692	2.690	2.688	2.685	2.681	2.678	2.674	2.668	2.664	2.659	2.651	2.645	2.638	2.630	2.622	2.614	2.605	2.598	2.588	2.578	2.568	2.558	2.549	2.538	2.526	2.516	2.506	2.494	2.484	2.472	2.462	2.450	2.440	2.429	2.418	2.406	2.396	2.386	2.375	2.365	2.355	2.346	2.336	2.328	2.319	2.310	2.301	2.292	2.284	2.276	2.268	2.260	2.252	2.244	2.238	2.230	2.222	2.215	2.208	2.200	2.191	2.184	2.176	2.169	2.160	2.151	2.142	2.134	2.124	2.114	2.105	2.094	2.082	2.071	2.060	2.047	2.034	2.020	2.007	1.992	1.978	1.961	1.945	1.929	1.911	1.894	1.875	1.856	1.838	1.818	1.798	1.776	1.756	1.734	1.712	1.689	1.666	1.644	1.620	1.598	1.574	1.549	1.526	1.501	1.478	1.454	1.429	1.405	1.381	1.358	1.334	1.311	1.288	1.265	1.242	1.220	1.199	1.178	1.158	1.136	1.116	1.096	1.079	1.060	1.042	1.024	1.008	0.992	0.976	0.961	0.948	0.934	0.921	0.908	0.896	0.885	0.876	0.865	0.855	0.848	0.839	0.832	0.824	0.818	0.811	0.805	0.800	0.795	0.791	0.786	0.782	0.779	0.776	0.772	0.770	0.768	0.765	0.762	0.761	0.759	0.756	0.754	0.751	0.750	0.748	0.746	0.744	0.740	0.739	0.736	0.732	0.730	0.726	0.724	0.720	0.715	0.712	0.708	0.702	0.698	0.692	0.686	0.680	0.675	0.669	0.661	0.655	0.646	0.639	0.630	0.621	0.614	0.605	0.596	0.586	0.576	0.566	0.556	0.546	0.535	0.524	0.514	0.502	0.491	0.480	0.468	0.456	0.444	0.432	0.420	0.409	0.396	0.385	0.371	0.359	0.348	0.335	0.324	0.311	0.299	0.286	0.275	0.264	0.251	0.240	0.228	0.216	0.205	0.194	0.182	0.171	0.160	0.149	0.138	0.129	0.119	0.108	0.099	0.089	0.080	0.071	0.062	0.054	0.045	0.038	0.030	0.022	0.016	0.010	0.004	-0.001	-0.006	-0.012	-0.015	-0.019	-0.022	-0.025	-0.029	-0.030	-0.031	-0.034	-0.034	-0.034	-0.034	-0.032	-0.032	-0.030	-0.029	-0.026	-0.024	-0.020	-0.018	-0.012	-0.009	-0.004	0.000	0.006	0.010	0.016	0.021	0.028	0.032	0.038	0.044	0.049	0.055	0.060	0.065	0.070	0.075	0.079	0.084	0.088	0.091	0.094	0.098	0.100	0.100	0.101	0.102	0.102	0.102	0.102	0.100	0.099	0.098	0.094	0.090	0.086	0.082	0.076	0.072	0.068	0.060	0.054	0.046	0.039	0.031	0.024	0.015	0.008	-0.001	-0.010	-0.019	-0.026	-0.035	-0.044	-0.052	-0.060	-0.069	-0.078	-0.085	-0.091	-0.099	-0.106	-0.112	-0.119	-0.124	-0.130	-0.134	-0.139	-0.141	-0.145	-0.146	-0.149	-0.151	-0.152	-0.154	-0.154	-0.152	-0.151	-0.150	-0.148	-0.145	-0.142	-0.139	-0.135	-0.131	-0.126	-0.121	-0.116	-0.111	-0.106	-0.100	-0.094	-0.088	-0.082	-0.075	-0.069	-0.061	-0.055	-0.049	-0.042	-0.035	-0.029	-0.024	-0.016	-0.010	-0.005	0.001	0.008	0.014	0.019	0.024	0.029	0.035	0.039	0.045	0.049	0.055	0.059	0.064	0.069	0.072	0.076	0.081	0.086	0.090	0.095	0.099	0.102	0.108	0.112	0.118	0.122	0.128	0.132	0.138	0.144	0.150	0.156	0.162	0.170	0.176	0.184	0.192	0.200	0.209	0.216	0.225	0.234	0.244	0.252	0.264	0.274	0.285	0.295	0.306	0.318	0.330	0.341	0.354	0.366	0.379	0.391	0.404	0.416	0.430	0.442	0.458	0.471	0.485	0.498	0.511	0.525	0.538	0.551	0.566	0.579	0.592	0.605	0.618	0.630	0.641	0.652	0.665	0.676	0.689	0.699	0.709	0.719	0.729	0.738	0.746	0.754	0.762	0.769	0.776	0.782	0.788	0.792	0.798	0.801	0.805	0.808	0.810	0.811	0.812	0.812	0.812	0.811	0.811	0.809	0.806	0.804	0.800	0.796	0.790	0.785	0.780	0.772	0.768	0.759	0.752	0.744	0.736	0.728	0.718	0.709	0.699	0.690	0.679	0.669	0.659	0.648	0.638	0.628	0.615	0.605	0.594	0.582	0.571	0.561	0.550	0.540	0.529	0.519	0.509	0.499	0.489	0.480	0.469	0.460	0.452	0.442	0.434	0.425	0.418	0.409	0.401	0.395	0.386	0.379	0.372	0.365	0.359	0.351	0.345	0.339	0.332	0.325	0.319	0.312	0.306	0.300	0.294	0.286	0.280	0.272	0.265	0.258	0.250	0.242	0.232	0.225	0.216	0.206	0.198	0.186	0.175	0.164	0.152	0.141	0.128	0.115	0.101	0.088	0.072	0.058	0.042	0.026	0.010	-0.008	-0.025	-0.044	-0.062	-0.082	-0.101	-0.121	-0.142	-0.164	-0.188	-0.209	-0.232	-0.256	-0.280	-0.306	-0.330	-0.356	-0.382	-0.409	-0.436	-0.464	-0.491	-0.520	-0.549	-0.578	-0.606	-0.638	-0.666	-0.698	-0.728	-0.760	-0.790	-0.822	-0.852	-0.886	-0.918	-0.950	-0.982	-1.014	-1.048	-1.080	-1.111	-1.145	-1.178	-1.209	-1.241	-1.274	-1.305	-1.336	-1.369	-1.399	-1.430	-1.460	-1.490	-1.520	-1.549	-1.579	-1.606	-1.635	-1.662	-1.689	-1.715	-1.741	-1.766	-1.790	-1.815	-1.839	-1.862	-1.884	-1.905	-1.926	-1.948	-1.966	-1.986	-2.005	-2.024	-2.042	-2.059	-2.076	-2.091	-2.108	-2.122	-2.138	-2.152	-2.166	-2.179	-2.192	-2.206	-2.220	-2.232	-2.245	-2.258	-2.270	-2.282	-2.295	-2.308	-2.320	-2.332	-2.345	-2.358	-2.370	-2.385	-2.398	-2.411	-2.426	-2.439	-2.455	-2.470	-2.484	-2.500	-2.516	-2.532	-2.549	-2.566	-2.582	-2.601	-2.619	-2.638	-2.656	-2.675	-2.695	-2.714	-2.734	-2.754	-2.774	-2.795	-2.815	-2.835	-2.855	-2.876	-2.896	-2.916	-2.938	-2.958	-2.978	-2.998	-3.016	-3.036	-3.055	-3.072	-3.092	-3.109	-3.126	-3.144	-3.160	-3.175	-3.190	-3.205	-3.219	-3.231	-3.244	-3.255	-3.265	-3.275	-3.284	-3.294	-3.300	-3.308	-3.314	-3.318	-3.321	-3.325	-3.329	-3.330	-3.331	-3.331	-3.330	-3.329	-3.328	-3.324	-3.320	-3.315	-3.310	-3.305	-3.299	-3.291	-3.284	-3.275	-3.266	-3.258	-3.248	-3.238	-3.226	-3.215	-3.204	-3.192	-3.181	-3.169	-3.156	-3.142	-3.131	-3.119	-3.105	-3.091	-3.080	-3.066	-3.052	-3.040	-3.028	-3.014	-3.002	-2.989	-2.978	-2.965	-2.954	-2.941	-2.931	-2.919	-2.909	-2.899	-2.889	-2.879	-2.871	-2.861	-2.855	-2.846	-2.840	-2.832	-2.828	-2.821	-2.818	-2.812	-2.810	-2.806	-2.804	-2.802	-2.801	-2.800	-2.801	-2.801	-2.801	-2.804	-2.808	-2.810	-2.812	-2.816	-2.821	-2.828	-2.832	-2.839	-2.845	-2.854	-2.860	-2.869	-2.878	-2.886	-2.895	-2.905	-2.915	-2.925	-2.935	-2.946	-2.958	-2.968	-2.980	-2.990	-3.001	-3.012	-3.024	-3.035	-3.046	-3.056	-3.068	-3.079	-3.088	-3.099	-3.109	-3.118	-3.126	-3.135	-3.142	-3.150	-3.158	-3.165	-3.170	-3.176	-3.181	-3.186	-3.190	-3.192	-3.196	-3.199	-3.200	-3.201	-3.201	-3.201	-3.201	-3.199	-3.199	-3.196	-3.192	-3.189	-3.186	-3.181	-3.178	-3.172	-3.166	-3.161	-3.154	-3.149	-3.141	-3.135	-3.128	-3.120	-3.112	-3.105	-3.099	-3.091	-3.082	-3.075	-3.069	-3.060	-3.052	-3.045	-3.039	-3.031	-3.022	-3.015	-3.009	-3.002	-2.994	-2.989	-2.981	-2.975	-2.968	-2.961	-2.955	-2.950	-2.942	-2.938	-2.931	-2.925	-2.919	-2.914	-2.906	-2.901	-2.895	-2.889	-2.882	-2.876	-2.869	-2.864	-2.856	-2.849	-2.841	-2.835	-2.826	-2.818	-2.809	-2.801	-2.792	-2.782	-2.772	-2.762	-2.752	-2.741	-2.730	-2.718	-2.705	-2.694	-2.681	-2.668	-2.652	-2.639	-2.625	-2.610	-2.595	-2.579	-2.564	-2.546	-2.530	-2.514	-2.496	-2.478	-2.460	-2.442	-2.424	-2.406	-2.388	-2.369	-2.350	-2.331	-2.312	-2.292	-2.272	-2.254	-2.235	-2.216	-2.196	-2.178	-2.159	-2.139	-2.120	-2.101	-2.082	-2.065	-2.046	-2.027	-2.010	-1.994	-1.975	-1.959	-1.941	-1.925	-1.909	-1.892	-1.878	-1.862	-1.848	-1.834	-1.820	-1.806	-1.792	-1.781	-1.769	-1.756	-1.746	-1.735	-1.725	-1.715	-1.706	-1.698	-1.689	-1.682	-1.675	-1.669	-1.662	-1.658	-1.651	-1.648	-1.644	-1.640	-1.638	-1.635	-1.632	-1.631	-1.629	-1.629	-1.628	-1.629	-1.629	-1.630	-1.630	-1.631	-1.634	-1.634	-1.635	-1.638	-1.638	-1.640	-1.641	-1.641	-1.644	-1.644	-1.644	-1.645	-1.645	-1.644	-1.642	-1.641	-1.638	-1.635	-1.630	-1.626	-1.620	-1.614	-1.608	-1.599	-1.589	-1.579	-1.568	-1.555	-1.542	-1.528	-1.512	-1.495	-1.478	-1.458	-1.438	-1.418	-1.394	-1.371	-1.348	-1.322	-1.295	-1.269	-1.240	-1.211	-1.181	-1.151	-1.121	-1.089	-1.058	-1.025	-0.992	-0.959	-0.926	-0.892	-0.860	-0.828	-0.794	-0.761	-0.729	-0.696	-0.665	-0.634	-0.604	-0.574	-0.544	-0.515	-0.488	-0.461	-0.435	-0.411	-0.388	-0.365	-0.342	-0.322	-0.304	-0.285	-0.269	-0.252	-0.239	-0.225	-0.212	-0.202	-0.191	-0.182	-0.176	-0.169	-0.164	-0.159	-0.156	-0.154	-0.151	-0.151	-0.151	-0.152	-0.154	-0.156	-0.159	-0.162	-0.168	-0.171	-0.176	-0.182	-0.188	-0.194	-0.200	-0.206	-0.214	-0.219	-0.226	-0.231	-0.239	-0.245	-0.252	-0.259	-0.264	-0.270	-0.276	-0.281	-0.288	-0.292	-0.296	-0.301	-0.305	-0.309	-0.312	-0.315	-0.319	-0.321	-0.324	-0.326	-0.326	-0.329	-0.330	-0.330	-0.331	-0.331	-0.331	-0.330	-0.329	-0.329	-0.326	-0.325	-0.322	-0.320	-0.318	-0.315	-0.311	-0.308	-0.305	-0.300	-0.295	-0.291	-0.286	-0.281	-0.276	-0.270	-0.264	-0.258	-0.251	-0.245	-0.239	-0.231	-0.224	-0.218	-0.209	-0.200	-0.192	-0.185	-0.175	-0.166	-0.158	-0.148	-0.140	-0.130	-0.120	-0.111	-0.101	-0.091	-0.081	-0.071	-0.061	-0.052	-0.042	-0.034	-0.024	-0.014	-0.004	0.005	0.014	0.022	0.030	0.039	0.046	0.052	0.060	0.065	0.072	0.078	0.082	0.086	0.091	0.095	0.096	0.099	0.101	0.102	0.102	0.102	0.100	0.099	0.096	0.092	0.088	0.082	0.078	0.071	0.064	0.056	0.048	0.038	0.028	0.018	0.005	-0.008	-0.019	-0.034	-0.048	-0.061	-0.078	-0.094	-0.111	-0.128	-0.145	-0.162	-0.181	-0.200	-0.219	-0.238	-0.259	-0.279	-0.299	-0.319	-0.340	-0.360	-0.380	-0.401	-0.421	-0.442	-0.464	-0.485	-0.505	-0.525	-0.546	-0.566	-0.588	-0.606	-0.626	-0.646	-0.666	-0.685	-0.704	-0.724	-0.741	-0.760	-0.779	-0.798	-0.816	-0.832	-0.851	-0.869	-0.886	-0.904	-0.921	-0.939	-0.956	-0.974	-0.991	-1.009	-1.026	-1.042	-1.061	-1.079	-1.096	-1.115	-1.132	-1.151	-1.169	-1.186	-1.205	-1.224	-1.242	-1.261	-1.281	-1.299	-1.319	-1.336	-1.356	-1.375	-1.394	-1.414	-1.432	-1.451	-1.471	-1.490	-1.509	-1.528	-1.546	-1.565	-1.581	-1.600	-1.616	-1.632	-1.650	-1.666	-1.681	-1.698	-1.711	-1.725	-1.739	-1.751	-1.764	-1.776	-1.786	-1.796	-1.808	-1.815	-1.824	-1.831	-1.839	-1.844	-1.850	-1.854	-1.858	-1.861	-1.864	-1.866	-1.868	-1.869	-1.869	-1.869	-1.868	-1.868	-1.866	-1.865	-1.862	-1.860	-1.858	-1.855	-1.851	-1.849	-1.846	-1.842	-1.840	-1.836	-1.832	-1.830	-1.826	-1.822	-1.820	-1.818	-1.815	-1.812	-1.811	-1.809	-1.809	-1.808	-1.806	-1.806	-1.806	-1.808	-1.808	-1.809	-1.811	-1.814	-1.815	-1.818	-1.821	-1.824	-1.829	-1.832	-1.836	-1.840	-1.845	-1.849	-1.854	-1.860	-1.865	-1.871	-1.878	-1.882	-1.889	-1.894	-1.901	-1.906	-1.912	-1.919	-1.925	-1.931	-1.936	-1.942	-1.949	-1.954	-1.961	-1.966	-1.972	-1.978	-1.982	-1.989	-1.995	-1.999	-2.005	-2.011	-2.015	-2.021	-2.027	-2.033	-2.038	-2.042	-2.049	-2.054	-2.060	-2.065	-2.071	-2.076	-2.082	-2.088	-2.095	-2.100	-2.106	-2.112	-2.120	-2.128	-2.134	-2.141	-2.148	-2.155	-2.161	-2.170	-2.176	-2.185	-2.192	-2.200	-2.209	-2.216	-2.222	-2.231	-2.240	-2.248	-2.256	-2.264	-2.271	-2.279	-2.288	-2.295	-2.301	-2.309	-2.315	-2.322	-2.330	-2.335	-2.341	-2.348	-2.354	-2.358	-2.364	-2.368	-2.372	-2.375	-2.380	-2.382	-2.385	-2.388	-2.389	-2.390	-2.391	-2.392	-2.392	-2.392	-2.391	-2.391	-2.390	-2.388	-2.384	-2.382	-2.379	-2.375	-2.371	-2.368	-2.362	-2.358	-2.352	-2.348	-2.341	-2.335	-2.329	-2.322	-2.315	-2.309	-2.302	-2.295	-2.288	-2.280	-2.272	-2.265	-2.256	-2.249	-2.241	-2.234	-2.225	-2.216	-2.209	-2.200	-2.192	-2.184	-2.175	-2.168	-2.159	-2.151	-2.142	-2.134	-2.126	-2.118	-2.110	-2.101	-2.094	-2.085	-2.078	-2.069	-2.061	-2.052	-2.045	-2.036	-2.027	-2.020	-2.011	-2.004	-1.995	-1.986	-1.978	-1.969	-1.960	-1.952	-1.942	-1.932	-1.924	-1.914	-1.905	-1.895	-1.884	-1.874	-1.862	-1.852	-1.840	-1.829	-1.816	-1.804	-1.791	-1.779	-1.765	-1.751	-1.738	-1.724	-1.708	-1.692	-1.678	-1.660	-1.644	-1.626	-1.609	-1.591	-1.572	-1.554	-1.535	-1.515	-1.495	-1.475	-1.454	-1.432	-1.411	-1.390	-1.368	-1.346	-1.324	-1.299	-1.276	-1.252	-1.230	-1.206	-1.182	-1.160	-1.136	-1.112	-1.089	-1.065	-1.042	-1.019	-0.996	-0.974	-0.951	-0.930	-0.910	-0.889	-0.868	-0.849	-0.829	-0.811	-0.794	-0.776	-0.760	-0.745	-0.730	-0.716	-0.702	-0.690	-0.679	-0.668	-0.659	-0.650	-0.642	-0.635	-0.629	-0.624	-0.620	-0.618	-0.616	-0.614	-0.614	-0.615	-0.616	-0.619	-0.622	-0.626	-0.630	-0.635	-0.641	-0.648	-0.655	-0.662	-0.670	-0.679	-0.686	-0.696	-0.706	-0.715	-0.724	-0.734	-0.744	-0.754	-0.764	-0.774	-0.784	-0.792	-0.804	-0.812	-0.821	-0.829	-0.838	-0.845	-0.851	-0.858	-0.864	-0.869	-0.874	-0.879	-0.881	-0.885	-0.886	-0.888	-0.889	-0.889	-0.889	-0.886	-0.886	-0.884	-0.880	-0.876	-0.871	-0.866	-0.860	-0.855	-0.848	-0.840	-0.831	-0.824	-0.814	-0.805	-0.795	-0.785	-0.774	-0.762	-0.751	-0.740	-0.728	-0.716	-0.704	-0.691	-0.679	-0.668	-0.655	-0.642	-0.629	-0.618	-0.605	-0.592	-0.580	-0.569	-0.558	-0.546	-0.535	-0.525	-0.514	-0.504	-0.494	-0.484	-0.475	-0.465	-0.458	-0.450	-0.441	-0.435	-0.428	-0.422	-0.416	-0.411	-0.408	-0.402	-0.399	-0.396	-0.394	-0.390	-0.388	
