# Supplementary material for: Motion onset VEPs can see through the blur
Source: Sci Rep. 2024 Sep 12;14:21296. doi: 10.1038/s41598-024-72483-z (PMC11393312; doi:10.1038/s41598-024-72483-z)
Supplement: Supplementary file 3 — Supplementary Information 3. [file 41598_2024_72483_MOESM3_ESM.zip › VEP_raw_data/source_data/SourceBlurVEP-S003_VEP_2023-03-29_10-42-37.txt]

0.000	0.000	99999.999	6250.000	50.000	-2193.000	-2061.000	6248.000	7.000	100.000	5.000	2.000	1.000	1.000	0.000	0.000	0.000	0.000	0.000	0.000	0.000	0.000	0.000	0.000	0.000	0.000	0.000	2.250	2.258	2.265	2.272	2.280	2.286	2.290	2.296	2.300	2.302	2.308	2.308	2.310	2.310	2.309	2.309	2.308	2.306	2.302	2.299	2.295	2.289	2.284	2.276	2.269	2.260	2.251	2.242	2.232	2.220	2.209	2.196	2.184	2.170	2.156	2.141	2.128	2.112	2.095	2.079	2.062	2.045	2.027	2.010	1.992	1.974	1.955	1.938	1.918	1.900	1.881	1.861	1.844	1.824	1.806	1.786	1.769	1.749	1.731	1.714	1.696	1.678	1.660	1.642	1.626	1.609	1.592	1.576	1.561	1.545	1.530	1.515	1.501	1.486	1.472	1.460	1.446	1.434	1.421	1.410	1.399	1.386	1.375	1.364	1.354	1.344	1.334	1.324	1.315	1.306	1.298	1.289	1.281	1.272	1.265	1.258	1.251	1.245	1.239	1.232	1.226	1.221	1.215	1.210	1.205	1.200	1.195	1.191	1.188	1.182	1.179	1.174	1.171	1.166	1.162	1.159	1.154	1.151	1.146	1.142	1.136	1.131	1.126	1.122	1.116	1.110	1.105	1.098	1.091	1.084	1.076	1.066	1.058	1.049	1.038	1.028	1.015	1.002	0.990	0.976	0.962	0.946	0.931	0.914	0.896	0.878	0.858	0.838	0.816	0.794	0.770	0.748	0.724	0.698	0.671	0.644	0.618	0.589	0.559	0.530	0.499	0.468	0.436	0.405	0.374	0.340	0.309	0.275	0.241	0.209	0.174	0.141	0.108	0.074	0.041	0.008	-0.025	-0.058	-0.091	-0.122	-0.152	-0.184	-0.214	-0.242	-0.271	-0.300	-0.326	-0.354	-0.379	-0.404	-0.428	-0.450	-0.472	-0.492	-0.512	-0.530	-0.548	-0.565	-0.580	-0.594	-0.608	-0.620	-0.630	-0.640	-0.649	-0.656	-0.661	-0.668	-0.670	-0.674	-0.674	-0.675	-0.675	-0.672	-0.670	-0.666	-0.662	-0.656	-0.650	-0.642	-0.634	-0.625	-0.615	-0.604	-0.592	-0.581	-0.568	-0.555	-0.541	-0.526	-0.512	-0.496	-0.481	-0.464	-0.448	-0.431	-0.414	-0.398	-0.380	-0.361	-0.345	-0.326	-0.310	-0.294	-0.275	-0.258	-0.241	-0.225	-0.209	-0.194	-0.179	-0.164	-0.150	-0.136	-0.124	-0.111	-0.099	-0.088	-0.076	-0.066	-0.056	-0.048	-0.040	-0.032	-0.026	-0.021	-0.016	-0.011	-0.009	-0.006	-0.004	-0.002	-0.002	-0.001	-0.004	-0.004	-0.006	-0.008	-0.011	-0.014	-0.018	-0.022	-0.026	-0.030	-0.035	-0.039	-0.044	-0.049	-0.054	-0.058	-0.062	-0.066	-0.070	-0.074	-0.078	-0.080	-0.082	-0.084	-0.085	-0.086	-0.086	-0.086	-0.086	-0.085	-0.082	-0.081	-0.078	-0.075	-0.071	-0.066	-0.060	-0.055	-0.049	-0.042	-0.035	-0.026	-0.020	-0.010	-0.001	0.008	0.018	0.026	0.036	0.046	0.056	0.065	0.075	0.084	0.094	0.104	0.114	0.122	0.131	0.140	0.148	0.154	0.161	0.168	0.172	0.179	0.184	0.188	0.191	0.194	0.196	0.199	0.200	0.200	0.200	0.200	0.199	0.196	0.194	0.191	0.186	0.184	0.179	0.174	0.169	0.162	0.156	0.150	0.144	0.138	0.130	0.122	0.115	0.108	0.099	0.091	0.082	0.075	0.065	0.058	0.048	0.039	0.031	0.021	0.012	0.004	-0.006	-0.015	-0.024	-0.032	-0.042	-0.052	-0.061	-0.072	-0.081	-0.091	-0.101	-0.112	-0.122	-0.132	-0.144	-0.156	-0.168	-0.179	-0.191	-0.205	-0.216	-0.230	-0.242	-0.258	-0.271	-0.286	-0.301	-0.316	-0.332	-0.348	-0.364	-0.381	-0.398	-0.415	-0.431	-0.450	-0.466	-0.485	-0.502	-0.520	-0.539	-0.558	-0.574	-0.592	-0.610	-0.629	-0.646	-0.664	-0.681	-0.699	-0.715	-0.732	-0.749	-0.765	-0.782	-0.798	-0.812	-0.829	-0.844	-0.859	-0.872	-0.886	-0.900	-0.914	-0.926	-0.940	-0.954	-0.966	-0.979	-0.990	-1.002	-1.015	-1.026	-1.039	-1.052	-1.064	-1.078	-1.091	-1.105	-1.119	-1.132	-1.146	-1.162	-1.178	-1.194	-1.210	-1.226	-1.244	-1.264	-1.282	-1.302	-1.322	-1.344	-1.366	-1.388	-1.412	-1.435	-1.461	-1.485	-1.511	-1.538	-1.565	-1.592	-1.620	-1.649	-1.678	-1.708	-1.736	-1.766	-1.796	-1.826	-1.856	-1.886	-1.916	-1.945	-1.975	-2.005	-2.035	-2.062	-2.090	-2.119	-2.145	-2.171	-2.198	-2.221	-2.245	-2.266	-2.289	-2.308	-2.328	-2.345	-2.360	-2.375	-2.389	-2.400	-2.410	-2.419	-2.426	-2.431	-2.435	-2.436	-2.438	-2.435	-2.432	-2.429	-2.422	-2.414	-2.404	-2.394	-2.380	-2.365	-2.350	-2.332	-2.314	-2.292	-2.271	-2.248	-2.225	-2.200	-2.172	-2.145	-2.116	-2.088	-2.058	-2.027	-1.996	-1.964	-1.932	-1.899	-1.865	-1.832	-1.799	-1.765	-1.732	-1.699	-1.665	-1.631	-1.598	-1.566	-1.534	-1.502	-1.471	-1.440	-1.411	-1.381	-1.354	-1.328	-1.300	-1.274	-1.250	-1.225	-1.204	-1.181	-1.160	-1.141	-1.121	-1.105	-1.088	-1.071	-1.058	-1.044	-1.031	-1.019	-1.008	-0.998	-0.989	-0.980	-0.972	-0.965	-0.960	-0.955	-0.950	-0.945	-0.941	-0.938	-0.936	-0.932	-0.930	-0.928	-0.926	-0.925	-0.924	-0.920	-0.919	-0.918	-0.916	-0.914	-0.912	-0.911	-0.908	-0.905	-0.902	-0.899	-0.895	-0.891	-0.888	-0.881	-0.878	-0.870	-0.865	-0.859	-0.851	-0.844	-0.835	-0.826	-0.816	-0.806	-0.796	-0.786	-0.775	-0.762	-0.751	-0.739	-0.726	-0.711	-0.699	-0.685	-0.670	-0.658	-0.642	-0.626	-0.611	-0.596	-0.580	-0.564	-0.549	-0.532	-0.516	-0.500	-0.484	-0.468	-0.451	-0.435	-0.419	-0.404	-0.388	-0.372	-0.358	-0.342	-0.328	-0.311	-0.296	-0.282	-0.269	-0.254	-0.241	-0.226	-0.212	-0.198	-0.185	-0.171	-0.158	-0.144	-0.132	-0.119	-0.105	-0.094	-0.080	-0.069	-0.056	-0.042	-0.031	-0.020	-0.008	0.004	0.015	0.028	0.040	0.051	0.064	0.075	0.088	0.098	0.110	0.121	0.132	0.145	0.156	0.168	0.180	0.191	0.204	0.214	0.225	0.236	0.248	0.259	0.270	0.281	0.291	0.301	0.312	0.322	0.334	0.344	0.354	0.364	0.374	0.384	0.392	0.401	0.410	0.420	0.428	0.436	0.444	0.451	0.459	0.465	0.472	0.479	0.485	0.491	0.498	0.502	0.507	0.512	0.518	0.521	0.525	0.530	0.532	0.535	0.539	0.541	0.542	0.545	0.545	0.548	0.549	0.549	0.549	0.550	0.550	0.550	0.550	0.549	0.548	0.548	0.546	0.545	0.545	0.542	0.541	0.540	0.538	0.535	0.534	0.531	0.529	0.528	0.524	0.521	0.519	0.516	0.514	0.511	0.509	0.506	0.504	0.502	0.501	0.499	0.498	0.495	0.494	0.491	0.491	0.489	0.488	0.488	0.486	0.486	0.486	0.486	0.485	0.486	0.486	0.486	0.489	0.490	0.490	0.492	0.494	0.496	0.499	0.500	0.502	0.505	0.507	0.510	0.514	0.516	0.519	0.521	0.524	0.528	0.530	0.534	0.536	0.541	0.544	0.546	0.551	0.554	0.558	0.561	0.564	0.568	0.571	0.575	0.578	0.581	0.584	0.586	0.590	0.592	0.595	0.599	0.602	0.604	0.608	0.610	0.612	0.615	0.618	0.620	0.622	0.625	0.628	0.629	0.631	0.634	0.635	0.638	0.640	0.641	0.644	0.646	0.648	0.649	0.651	0.652	0.655	0.655	0.658	0.658	0.660	0.660	0.661	0.661	0.661	0.661	0.661	0.661	0.660	0.659	0.658	0.656	0.654	0.651	0.649	0.645	0.642	0.638	0.634	0.629	0.624	0.619	0.612	0.606	0.599	0.590	0.582	0.574	0.566	0.556	0.546	0.536	0.526	0.516	0.506	0.494	0.482	0.470	0.459	0.446	0.434	0.421	0.409	0.396	0.384	0.372	0.359	0.346	0.335	0.324	0.311	0.300	0.289	0.278	0.268	0.256	0.246	0.238	0.228	0.219	0.211	0.204	0.198	0.191	0.184	0.179	0.175	0.170	0.166	0.164	0.161	0.160	0.160	0.159	0.159	0.159	0.161	0.164	0.166	0.169	0.172	0.176	0.180	0.185	0.191	0.198	0.204	0.210	0.218	0.224	0.231	0.240	0.248	0.256	0.264	0.272	0.281	0.290	0.300	0.308	0.318	0.326	0.335	0.342	0.351	0.360	0.369	0.378	0.385	0.392	0.401	0.408	0.415	0.421	0.429	0.435	0.442	0.449	0.454	0.459	0.465	0.469	0.472	0.478	0.482	0.486	0.489	0.492	0.495	0.498	0.500	0.502	0.504	0.506	0.506	0.509	0.509	0.510	0.509	0.509	0.507	0.509	0.507	0.506	0.504	0.502	0.500	0.499	0.496	0.492	0.490	0.488	0.484	0.479	0.475	0.471	0.466	0.460	0.455	0.450	0.444	0.436	0.430	0.424	0.416	0.408	0.399	0.391	0.382	0.374	0.364	0.354	0.344	0.334	0.324	0.312	0.302	0.291	0.280	0.269	0.259	0.246	0.235	0.224	0.212	0.200	0.190	0.179	0.168	0.156	0.146	0.135	0.125	0.115	0.106	0.096	0.089	0.080	0.071	0.065	0.058	0.050	0.044	0.039	0.032	0.029	0.024	0.020	0.015	0.011	0.009	0.006	0.002	0.000	-0.001	-0.005	-0.006	-0.009	-0.010	-0.012	-0.014	-0.015	-0.018	-0.019	-0.020	-0.022	-0.025	-0.028	-0.030	-0.032	-0.036	-0.040	-0.044	-0.049	-0.055	-0.060	-0.066	-0.072	-0.079	-0.086	-0.095	-0.102	-0.112	-0.121	-0.130	-0.140	-0.150	-0.160	-0.172	-0.184	-0.194	-0.206	-0.218	-0.229	-0.242	-0.254	-0.266	-0.278	-0.290	-0.301	-0.314	-0.324	-0.335	-0.346	-0.356	-0.366	-0.375	-0.384	-0.392	-0.400	-0.406	-0.412	-0.419	-0.425	-0.429	-0.432	-0.436	-0.438	-0.440	-0.441	-0.442	-0.442	-0.442	-0.440	-0.439	-0.436	-0.434	-0.430	-0.426	-0.421	-0.418	-0.412	-0.408	-0.401	-0.395	-0.389	-0.382	-0.376	-0.369	-0.361	-0.355	-0.349	-0.341	-0.334	-0.328	-0.320	-0.314	-0.308	-0.301	-0.295	-0.289	-0.282	-0.278	-0.271	-0.266	-0.260	-0.256	-0.251	-0.249	-0.244	-0.240	-0.238	-0.232	-0.230	-0.228	-0.225	-0.222	-0.220	-0.218	-0.218	-0.216	-0.214	-0.214	-0.212	-0.212	-0.214	-0.214	-0.214	-0.214	-0.215	-0.216	-0.218	-0.220	-0.221	-0.222	-0.226	-0.229	-0.231	-0.235	-0.238	-0.241	-0.246	-0.250	-0.255	-0.259	-0.264	-0.270	-0.275	-0.281	-0.288	-0.295	-0.301	-0.308	-0.316	-0.324	-0.331	-0.340	-0.348	-0.356	-0.365	-0.374	-0.382	-0.391	-0.401	-0.410	-0.419	-0.428	-0.436	-0.446	-0.455	-0.465	-0.472	-0.481	-0.490	-0.498	-0.506	-0.512	-0.520	-0.528	-0.535	-0.541	-0.546	-0.552	-0.558	-0.564	-0.569	-0.574	-0.578	-0.582	-0.586	-0.589	-0.591	-0.594	-0.598	-0.599	-0.602	-0.604	-0.605	-0.608	-0.609	-0.611	-0.612	-0.615	-0.615	-0.618	-0.619	-0.622	-0.624	-0.626	-0.628	-0.631	-0.635	-0.638	-0.641	-0.645	-0.649	-0.652	-0.656	-0.661	-0.668	-0.672	-0.679	-0.685	-0.690	-0.696	-0.704	-0.710	-0.719	-0.726	-0.732	-0.741	-0.750	-0.756	-0.765	-0.774	-0.781	-0.789	-0.798	-0.806	-0.814	-0.821	-0.829	-0.836	-0.842	-0.849	-0.855	-0.862	-0.868	-0.872	-0.876	-0.881	-0.885	-0.888	-0.890	-0.891	-0.894	-0.895	-0.895	-0.896	-0.895	-0.894	-0.892	-0.890	-0.888	-0.885	-0.881	-0.876	-0.872	-0.868	-0.862	-0.858	-0.850	-0.844	-0.836	-0.829	-0.821	-0.814	-0.805	-0.795	-0.786	-0.778	-0.768	-0.758	-0.748	-0.738	-0.726	-0.716	-0.705	-0.694	-0.682	-0.671	-0.659	-0.646	-0.634	-0.621	-0.609	-0.595	-0.581	-0.566	-0.552	-0.539	-0.524	-0.510	-0.494	-0.479	-0.462	-0.448	-0.431	-0.415	-0.398	-0.381	-0.364	-0.346	-0.328	-0.310	-0.291	-0.272	-0.254	-0.235	-0.216	-0.196	-0.176	-0.158	-0.138	-0.116	-0.096	-0.075	-0.054	-0.032	-0.012	0.009	0.030	0.051	0.072	0.092	0.114	0.135	0.156	0.176	0.198	0.218	0.239	0.258	0.279	0.299	0.318	0.336	0.355	0.375	0.392	0.411	0.430	0.446	0.462	0.480	0.495	0.511	0.526	0.541	0.556	0.569	0.584	0.596	0.608	0.620	0.631	0.641	0.654	0.662	0.671	0.680	0.689	0.696	0.702	0.710	0.716	0.721	0.726	0.730	0.735	0.739	0.740	0.744	0.745	0.746	0.748	0.748	0.749	0.749	0.748	0.746	0.745	0.742	0.740	0.738	0.734	0.731	0.728	0.724	0.720	0.715	0.711	0.706	0.701	0.698	0.691	0.686	0.682	0.678	0.674	0.669	0.662	0.659	0.654	0.650	0.645	0.641	0.636	0.634	0.629	0.625	0.621	0.618	0.614	0.612	0.610	0.608	0.605	0.602	0.600	0.599	0.598	0.596	0.595	0.594	0.592	0.592	0.591	0.590	0.590	0.589	0.589	0.589	0.588	0.588	0.586	0.585	0.585	0.585	0.584	0.582	0.582	0.580	0.580	0.579	0.578	0.576	0.574	0.572	0.571	0.569	0.568	0.565	0.562	0.560	0.559	0.555	0.552	0.550	0.546	0.544	0.540	0.539	0.535	0.531	0.528	0.524	0.522	0.519	0.515	0.511	0.510	0.506	0.502	0.500	0.498	0.495	0.491	0.489	0.486	0.484	0.481	0.479	0.476	0.475	0.472	0.470	0.468	0.465	0.462	0.461	0.459	0.455	0.454	0.451	0.448	0.445	0.441	0.439	0.435	0.431	0.426	0.422	0.419	0.412	0.408	0.402	0.396	0.391	0.385	0.378	0.371	0.364	0.355	0.348	0.339	0.330	0.320	0.310	0.300	0.290	0.280	0.269	0.258	0.245	0.235	0.222	0.210	0.199	0.185	0.174	0.161	0.149	0.135	0.122	0.111	0.099	0.086	0.074	0.061	0.049	0.036	0.025	0.012	0.001	-0.011	-0.021	-0.032	-0.042	-0.054	-0.064	-0.074	-0.082	-0.091	-0.100	-0.108	-0.116	-0.124	-0.131	-0.138	-0.145	-0.151	-0.156	-0.162	-0.168	-0.172	-0.175	-0.180	-0.182	-0.186	-0.189	-0.191	-0.194	-0.195	-0.196	-0.196	-0.198	-0.198	-0.196	-0.195	-0.195	-0.192	-0.191	-0.189	-0.185	-0.182	-0.179	-0.176	-0.171	-0.168	-0.164	-0.160	-0.154	-0.149	-0.144	-0.139	-0.134	-0.128	-0.122	-0.116	-0.110	-0.104	-0.099	-0.092	-0.086	-0.081	-0.075	-0.069	-0.064	-0.059	-0.054	-0.049	-0.044	-0.040	-0.035	-0.032	-0.028	-0.025	-0.024	-0.021	-0.020	-0.019	-0.016	-0.018	-0.016	-0.018	-0.018	-0.019	-0.020	-0.021	-0.024	-0.026	-0.029	-0.032	-0.035	-0.039	-0.042	-0.046	-0.050	-0.054	-0.060	-0.064	-0.069	-0.074	-0.078	-0.082	-0.088	-0.091	-0.096	-0.100	-0.105	-0.109	-0.112	-0.116	-0.121	-0.124	-0.126	-0.129	-0.131	-0.134	-0.138	-0.139	-0.141	-0.142	-0.142	-0.144	-0.144	-0.145	-0.145	-0.145	-0.145	-0.145	-0.144	-0.144	-0.142	-0.144	-0.142	-0.141	-0.140	-0.139	-0.138	-0.136	-0.136	-0.135	-0.134	-0.132	-0.131	-0.130	-0.129	-0.128	-0.126	-0.125	-0.125	-0.124	-0.122	-0.122	-0.122	-0.121	-0.120	-0.120	-0.120	-0.120	-0.119	-0.119	-0.118	-0.116	-0.118	-0.116	-0.116	-0.116	-0.116	-0.115	-0.114	-0.114	-0.112	-0.112	-0.111	-0.111	-0.111	-0.110	-0.109	-0.109	-0.108	-0.109	-0.109	-0.109	-0.109	-0.110	-0.110	-0.111	-0.112	-0.114	-0.116	-0.119	-0.121	-0.125	-0.129	-0.132	-0.136	-0.141	-0.146	-0.152	-0.159	-0.165	-0.174	-0.181	-0.190	-0.199	-0.209	-0.219	-0.229	-0.239	-0.251	-0.262	-0.275	-0.288	-0.300	-0.312	-0.328	-0.340	-0.354	-0.368	-0.381	-0.395	-0.409	-0.422	-0.435	-0.449	-0.461	-0.474	-0.485	-0.499	-0.509	-0.520	-0.530	-0.539	-0.548	-0.556	-0.564	-0.570	-0.576	-0.581	-0.585	-0.586	-0.590	-0.590	-0.591	-0.589	-0.588	-0.584	-0.580	-0.574	-0.569	-0.561	-0.552	-0.544	-0.534	-0.522	-0.511	-0.499	-0.485	-0.471	-0.456	-0.441	-0.424	-0.408	-0.389	-0.371	-0.351	-0.334	-0.312	-0.292	-0.272	-0.251	-0.230	-0.209	-0.189	-0.166	-0.145	-0.124	-0.102	-0.081	-0.061	-0.040	-0.019	0.000	0.020	0.039	0.056	0.075	0.092	0.110	0.126	0.141	0.156	0.171	0.185	0.198	0.209	0.220	0.229	0.239	0.246	0.254	0.261	0.266	0.271	0.275	0.279	0.280	0.281	0.281	0.280	0.279	0.276	0.272	0.269	0.264	0.258	0.250	0.242	0.235	0.225	0.216	0.206	0.196	0.185	0.174	0.161	0.150	0.139	0.126	0.114	0.100	0.088	0.075	0.062	0.049	0.038	0.024	0.012	0.000	-0.010	-0.021	-0.032	-0.044	-0.052	-0.061	-0.070	-0.079	-0.086	-0.094	-0.099	-0.105	-0.111	-0.115	-0.119	-0.121	-0.124	-0.125	-0.125	-0.125	-0.125	-0.124	-0.122	-0.120	-0.116	-0.112	-0.109	-0.105	-0.099	-0.092	-0.088	-0.080	-0.074	-0.066	-0.060	-0.051	-0.044	-0.035	-0.026	-0.019	-0.010	-0.001	0.008	0.016	0.025	0.034	0.042	0.051	0.059	0.068	0.075	0.084	0.092	0.099	0.106	0.115	0.122	0.129	0.135	0.142	0.150	0.155	0.161	0.168	0.174	0.179	0.185	0.190	0.194	0.199	0.204	0.208	0.211	0.215	0.219	0.221	0.225	0.228	0.230	0.232	0.234	0.235	0.236	0.238	0.240	0.240	0.240	0.239	0.239	0.238	0.236	0.235	0.232	0.230	0.228	0.222	0.220	0.215	0.210	0.206	0.200	0.195	0.189	0.181	0.175	0.168	0.160	0.151	0.144	0.135	0.125	0.116	0.106	0.098	0.088	0.076	0.066	0.058	0.046	0.036	0.026	0.016	0.006	-0.005	-0.014	-0.025	-0.034	-0.042	-0.051	-0.060	-0.070	-0.078	-0.085	-0.094	-0.100	-0.108	-0.114	-0.120	-0.126	-0.132	-0.136	-0.142	-0.148	-0.152	-0.155	-0.160	-0.164	-0.168	-0.171	-0.174	-0.176	-0.180	-0.184	-0.186	-0.189	-0.191	-0.194	-0.198	-0.200	-0.202	-0.208	-0.210	-0.214	-0.218	-0.222	-0.226	-0.231	-0.235	-0.241	-0.246	-0.252	-0.259	-0.264	-0.271	-0.279	-0.286	-0.294	-0.301	-0.310	-0.319	-0.328	-0.336	-0.346	-0.355	-0.365	-0.376	-0.385	-0.396	-0.408	-0.418	-0.428	-0.439	-0.450	-0.460	-0.471	-0.482	-0.492	-0.502	-0.514	-0.524	-0.534	-0.544	-0.554	-0.564	-0.572	-0.582	-0.591	-0.599	-0.608	-0.616	-0.624	-0.630	-0.638	-0.645	-0.650	-0.656	-0.661	-0.666	-0.670	-0.674	-0.678	-0.681	-0.684	-0.685	-0.686	-0.686	-0.688	-0.686	-0.686	-0.684	-0.682	-0.680	-0.676	-0.672	-0.669	-0.662	-0.658	-0.650	-0.644	-0.636	-0.628	-0.620	-0.610	-0.600	-0.590	-0.579	-0.568	-0.554	-0.542	-0.530	-0.515	-0.501	-0.488	-0.472	-0.458	-0.442	-0.428	-0.412	-0.396	-0.380	-0.365	-0.349	-0.332	-0.318	-0.302	-0.288	-0.272	-0.258	-0.242	-0.229	-0.216	-0.202	-0.190	-0.178	-0.166	-0.155	-0.145	-0.135	-0.125	-0.119	-0.110	-0.102	-0.098	-0.091	-0.086	-0.082	-0.079	-0.076	-0.074	-0.072	-0.071	-0.071	-0.071	-0.074	-0.075	-0.076	-0.079	-0.081	-0.085	-0.089	-0.092	-0.098	-0.101	-0.106	-0.110	-0.115	-0.119	-0.124	-0.126	-0.131	-0.135	-0.139	-0.142	-0.145	-0.149	-0.151	-0.152	-0.154	-0.155	-0.156	-0.155	-0.156	-0.155	-0.152	-0.150	-0.149	-0.146	-0.141	-0.136	-0.131	-0.126	-0.120	-0.115	-0.109	-0.101	-0.094	-0.086	-0.078	-0.070	-0.060	-0.051	-0.042	-0.034	-0.025	-0.014	-0.005	0.005	0.014	0.024	0.034	0.042	0.052	0.062	0.070	0.080	0.089	0.096	0.105	0.112	0.121	0.128	0.134	0.140	0.146	0.152	0.158	0.162	0.166	0.171	0.176	0.179	0.182	0.186	0.189	0.190	0.192	0.195	0.196	0.199	0.200	0.201	0.204	0.205	0.205	0.206	0.209	0.209	0.211	0.214	0.214	0.216	0.218	0.221	0.224	0.226	0.230	0.235	0.239	0.244	0.249	0.255	0.261	0.268	0.275	0.284	0.292	0.302	0.311	0.322	0.334	0.346	0.360	0.374	0.390	0.404	0.421	0.438	0.458	0.476	0.496	0.516	0.539	0.561	0.585	0.609	0.634	0.660	0.686	0.714	0.742	0.771	0.801	0.831	0.862	0.894	0.926	0.960	0.994	1.028	1.061	1.096	1.131	1.168	1.204	1.240	1.276	1.312	1.349	1.385	1.420	1.456	1.492	1.528	1.562	1.598	1.632	1.666	1.700	1.732	1.766	1.798	1.829	1.859	1.888	1.918	1.944	1.971	1.998	2.021	2.045	2.068	2.089	2.110	2.130	2.149	2.165	2.182	2.198	2.212	2.225	2.238	2.249	2.259	2.269	2.278	2.286	2.294	2.300	2.306	2.311	2.316	2.320	2.325	2.329	2.331	2.334	2.338	2.339	2.342	2.345	2.346	2.350	2.351	2.354	2.358	2.361	2.364	2.368	2.374	2.378	2.384	2.390	2.396	2.402	2.409	2.418	2.426	2.434	2.442	2.454	2.464	2.474	2.485	2.498	2.509	2.521	2.534	2.546	2.560	2.574	2.588	2.600	2.614	2.628	2.641	2.654	2.668	2.681	2.694	2.708	2.720	2.731	2.742	2.752	2.762	2.772	2.782	2.791	2.799	2.805	2.812	2.818	2.822	2.826	2.830	2.831	2.832	2.832	2.832	2.831	2.828	2.825	2.820	2.815	2.809	2.801	2.794	2.786	2.776	2.766	2.754	2.742	2.730	2.716	2.702	2.688	2.672	2.656	2.640	2.621	2.604	2.585	2.565	2.546	2.526	2.505	2.484	2.462	2.439	2.416	2.395	2.371	2.348	2.324	2.300	2.275	2.251	2.228	2.202	2.178	2.152	2.128	2.104	2.079	2.054	2.029	2.004	1.979	1.956	1.932	1.908	1.885	1.861	1.839	1.816	1.795	1.774	1.751	1.730	1.711	1.691	1.672	1.654	1.635	1.619	1.602	1.586	1.571	1.556	1.542	1.529	1.516	1.504	1.491	1.480	1.469	1.460	1.450	1.441	1.431	1.424	1.415	1.409	1.400	1.392	1.385	1.379	1.370	1.362	1.355	1.348	1.339	1.329	1.320	1.310	1.299	1.288	1.275	1.261	1.248	1.232	1.214	1.198	1.178	1.156	1.135	1.110	1.084	1.058	1.028	0.996	0.965	0.930	0.892	0.854	0.812	0.769	0.724	0.676	0.626	0.576	0.522	0.465	0.408	0.348	0.285	0.221	0.154	0.086	0.014	-0.058	-0.132	-0.209	-0.286	-0.365	-0.448	-0.530	-0.614	-0.699	-0.785	-0.872	-0.961	-1.050	-1.141	-1.231	-1.324	-1.415	-1.508	-1.600	-1.692	-1.785	-1.878	-1.968	-2.059	-2.150	-2.240	-2.328	-2.418	-2.504	-2.589	-2.672	-2.755	-2.836	-2.916	-2.992	-3.069	-3.142	-3.212	-3.282	-3.349	-3.412	-3.475	-3.534	-3.591	-3.645	-3.696	-3.745	-3.791	-3.834	-3.875	-3.912	-3.946	-3.979	-4.009	-4.035	-4.059	-4.079	-4.099	-4.112	-4.126	-4.138	-4.146	-4.152	-4.155	-4.156	-4.156	-4.152	-4.148	-4.139	-4.130	-4.120	-4.106	-4.093	-4.077	-4.059	-4.040	-4.021	-4.000	-3.979	-3.955	-3.931	-3.906	-3.881	-3.856	-3.829	-3.801	-3.774	-3.746	-3.719	-3.691	-3.662	-3.635	-3.605	-3.578	-3.550	-3.520	-3.492	-3.465	-3.438	-3.410	-3.384	-3.356	-3.330	-3.304	-3.278	-3.252	-3.228	-3.202	-3.179	-3.156	-3.131	-3.110	-3.088	-3.066	-3.042	-3.022	-3.001	-2.981	-2.961	-2.942	-2.925	-2.906	-2.888	-2.871	-2.852	-2.836	-2.820	-2.804	-2.789	-2.774	-2.759	-2.744	-2.730	-2.716	-2.702	-2.689	-2.676	-2.664	-2.650	-2.638	-2.626	-2.612	-2.601	-2.589	-2.578	-2.565	-2.554	-2.542	-2.530	-2.518	-2.505	-2.492	-2.480	-2.466	-2.454	-2.440	-2.426	-2.414	-2.399	-2.384	-2.368	-2.352	-2.336	-2.320	-2.304	-2.285	-2.268	-2.249	-2.230	-2.211	-2.191	-2.171	-2.150	-2.129	-2.106	-2.084	-2.060	-2.038	-2.014	-1.989	-1.964	-1.939	-1.914	-1.888	-1.862	-1.835	-1.808	-1.782	-1.755	-1.726	-1.700	-1.672	-1.645	-1.619	-1.590	-1.562	-1.536	-1.508	-1.480	-1.452	-1.426	-1.399	-1.371	-1.345	-1.319	-1.292	-1.266	-1.241	-1.214	-1.189	-1.162	-1.138	-1.114	-1.089	-1.062	-1.039	-1.015	-0.991	-0.966	-0.942	-0.920	-0.895	-0.871	-0.849	-0.824	-0.801	-0.778	-0.754	-0.730	-0.705	-0.681	-0.656	-0.632	-0.609	-0.584	-0.559	-0.534	-0.509	-0.482	-0.458	-0.431	-0.405	-0.379	-0.351	-0.325	-0.298	-0.269	-0.241	-0.214	-0.185	-0.158	-0.129	-0.100	-0.071	-0.042	-0.014	0.015	0.044	0.072	0.101	0.131	0.160	0.188	0.216	0.245	0.271	0.299	0.325	0.352	0.378	0.402	0.428	0.452	0.475	0.499	0.521	0.541	0.564	0.584	0.601	0.621	0.638	0.655	0.671	0.685	0.699	0.712	0.725	0.736	0.746	0.756	0.764	0.771	0.779	0.784	0.788	0.792	0.795	0.798	0.799	0.799	0.798	0.798	0.796	0.794	0.791	0.788	0.784	0.779	0.774	0.770	0.764	0.759	0.751	0.745	0.740	0.732	0.725	0.720	0.712	0.706	0.700	0.692	0.686	0.681	0.675	0.670	0.665	0.660	0.655	0.651	0.648	0.644	0.642	0.641	0.640	0.639	0.639	0.639	0.639	0.642	0.644	0.646	0.650	0.655	0.659	0.664	0.671	0.678	0.685	0.692	0.701	0.710	0.720	0.731	0.741	0.752	0.764	0.776	0.790	0.804	0.818	0.831	0.846	0.862	0.878	0.894	0.909	0.926	0.942	0.960	0.978	0.994	1.012	1.030	1.049	1.066	1.085	1.105	1.124	1.142	1.162	1.181	1.201	1.220	1.240	1.259	1.278	1.296	1.316	1.335	1.355	1.374	1.394	1.412	1.431	1.450	1.470	1.488	1.506	1.525	1.542	1.561	1.579	1.596	1.615	1.632	1.650	1.668	1.684	1.700	1.716	1.734	1.749	1.765	1.781	1.798	1.812	1.829	1.844	1.860	1.874	1.889	1.904	1.920	1.934	1.949	1.964	1.978	1.991	2.006	2.019	2.034	2.047	2.061	2.074	2.089	2.102	2.116	2.130	2.142	2.155	2.169	2.181	2.195	2.208	2.220	2.234	2.248	2.259	2.271	2.284	2.296	2.308	2.320	2.331	2.342	2.354	2.365	2.375	2.384	2.394	2.402	2.411	2.419	2.428	2.435	2.442	2.449	2.455	2.460	2.466	2.470	2.475	2.478	2.481	2.482	2.482	2.484	2.485	2.484	2.482	2.481	2.480	2.476	2.472	2.469	2.464	2.458	2.451	2.444	2.436	2.429	2.419	2.410	2.400	2.389	2.378	2.366	2.354	2.340	2.328	2.314	2.299	2.285	2.269	2.252	2.238	2.219	2.202	2.186	2.169	2.150	2.132	2.115	2.095	2.078	2.058	2.040	2.020	2.001	1.982	1.964	1.945	1.925	1.908	1.889	1.869	1.851	1.834	1.815	1.798	1.779	1.761	1.744	1.726	1.710	1.695	1.678	1.661	1.646	1.631	1.616	1.601	1.589	1.575	1.562	1.549	1.536	1.524	1.512	1.501	1.491	1.480	1.470	1.460	1.450	1.441	1.434	1.425	1.418	1.409	1.401	1.396	1.389	1.382	1.376	1.371	1.366	1.360	1.355	1.350	1.345	1.341	1.336	1.332	1.328	1.325	1.320	1.316	1.311	1.306	1.301	1.298	1.291	1.286	1.280	1.275	1.268	1.260	1.254	1.245	1.236	1.229	1.219	1.209	1.198	1.185	1.172	1.160	1.146	1.131	1.116	1.100	1.084	1.066	1.049	1.029	1.009	0.988	0.965	0.942	0.919	0.895	0.869	0.844	0.816	0.788	0.760	0.730	0.701	0.671	0.639	0.608	0.575	0.542	0.510	0.476	0.442	0.409	0.375	0.339	0.305	0.271	0.235	0.200	0.166	0.131	0.096	0.062	0.029	-0.006	-0.039	-0.072	-0.105	-0.136	-0.169	-0.200	-0.229	-0.259	-0.288	-0.316	-0.344	-0.369	-0.395	-0.420	-0.444	-0.465	-0.488	-0.507	-0.528	-0.546	-0.565	-0.581	-0.596	-0.611	-0.625	-0.636	-0.648	-0.658	-0.666	-0.674	-0.680	-0.685	-0.690	-0.692	-0.694	-0.695	-0.694	-0.692	-0.689	-0.686	-0.680	-0.674	-0.669	-0.660	-0.650	-0.641	-0.631	-0.619	-0.606	-0.592	-0.579	-0.564	-0.548	-0.532	-0.516	-0.499	-0.481	-0.462	-0.444	-0.425	-0.405	-0.386	-0.366	-0.346	-0.328	-0.308	-0.288	-0.266	-0.248	-0.230	-0.210	-0.192	-0.175	-0.156	-0.141	-0.125	-0.109	-0.094	-0.080	-0.066	-0.054	-0.042	-0.032	-0.021	-0.014	-0.005	0.002	0.008	0.012	0.016	0.020	0.021	0.022	0.021	0.021	0.020	0.018	0.012	0.008	0.002	-0.002	-0.009	-0.018	-0.025	-0.034	-0.042	-0.051	-0.061	-0.070	-0.081	-0.090	-0.100	-0.111	-0.120	-0.130	-0.140	-0.149	-0.158	-0.166	-0.174	-0.181	-0.188	-0.194	-0.199	-0.205	-0.209	-0.211	-0.214	-0.216	-0.218	-0.216	-0.216	-0.215	-0.214	-0.210	-0.206	-0.201	-0.196	-0.190	-0.182	-0.176	-0.166	-0.158	-0.149	-0.139	-0.128	-0.118	-0.108	-0.096	-0.085	-0.072	-0.060	-0.049	-0.036	-0.025	-0.012	-0.001	0.011	0.022	0.034	0.044	0.054	0.064	0.074	0.081	0.090	0.099	0.106	0.114	0.119	0.125	0.131	0.136	0.139	0.142	0.145	0.149	0.150	0.151	0.151	0.150	0.151	0.149	0.148	0.145	0.144	0.141	0.138	0.134	0.130	0.126	0.121	0.115	0.111	0.105	0.100	0.094	0.086	0.080	0.072	0.065	0.059	0.050	0.044	0.035	0.026	0.018	0.009	0.000	-0.009	-0.018	-0.029	-0.038	-0.048	-0.059	-0.069	-0.081	-0.091	-0.102	-0.116	-0.128	-0.140	-0.152	-0.166	-0.180	-0.194	-0.208	-0.222	-0.238	-0.252	-0.269	-0.284	-0.300	-0.318	-0.334	-0.350	-0.368	-0.385	-0.401	-0.420	-0.436	-0.454	-0.471	-0.489	-0.506	-0.524	-0.541	-0.558	-0.575	-0.590	-0.608	-0.624	-0.640	-0.656	-0.670	-0.685	-0.699	-0.714	-0.728	-0.740	-0.752	-0.765	-0.778	-0.790	-0.800	-0.811	-0.821	-0.832	-0.842	-0.851	-0.860	-0.870	-0.879	-0.889	-0.896	-0.905	-0.914	-0.921	-0.931	-0.941	-0.950	-0.960	-0.970	-0.980	-0.992	-1.002	-1.015	-1.028	-1.041	-1.055	-1.070	-1.086	-1.102	-1.120	-1.139	-1.158	-1.178	-1.199	-1.220	-1.242	-1.268	-1.291	-1.318	-1.344	-1.371	-1.399	-1.428	-1.458	-1.486	-1.518	-1.549	-1.581	-1.614	-1.646	-1.679	-1.712	-1.746	-1.779	-1.812	-1.845	-1.878	-1.910	-1.941	-1.974	-2.005	-2.035	-2.065	-2.092	-2.120	-2.148	-2.172	-2.195	-2.219	-2.239	-2.260	-2.276	-2.292	-2.309	-2.321	-2.331	-2.341	-2.349	-2.354	-2.358	-2.359	-2.359	-2.356	-2.351	-2.345	-2.336	-2.325	-2.314	-2.299	-2.282	-2.265	-2.245	-2.224	-2.200	-2.174	-2.149	-2.119	-2.090	-2.060	-2.027	-1.994	-1.959	-1.924	-1.886	-1.850	-1.811	-1.772	-1.734	-1.694	-1.654	-1.614	-1.574	-1.532	-1.492	-1.452	-1.411	-1.371	-1.332	-1.295	-1.256	-1.218	-1.181	-1.146	-1.111	-1.078	-1.045	-1.014	-0.982	-0.952	-0.925	-0.899	-0.872	-0.849	-0.826	-0.804	-0.784	-0.765	-0.748	-0.731	-0.718	-0.702	-0.691	-0.680	-0.671	-0.662	-0.656	-0.650	-0.645	-0.642	-0.639	-0.638	-0.636	-0.636	-0.638	-0.640	-0.641	-0.644	-0.649	-0.651	-0.656	-0.661	-0.665	-0.670	-0.676	-0.681	-0.686	-0.692	-0.698	-0.701	-0.706	-0.711	-0.715	-0.719	-0.722	-0.725	-0.728	-0.730	-0.731	-0.732	-0.732	-0.732	-0.731	-0.730	-0.728	-0.724	-0.720	-0.715	-0.710	-0.704	-0.696	-0.689	-0.681	-0.671	-0.662	-0.652	-0.642	-0.630	-0.619	-0.606	-0.594	-0.580	-0.566	-0.551	-0.536	-0.520	-0.505	-0.489	-0.472	-0.456	-0.439	-0.422	-0.405	-0.388	-0.371	-0.354	-0.335	-0.318	-0.300	-0.282	-0.264	-0.246	-0.229	-0.211	-0.194	-0.175	-0.159	-0.140	-0.122	-0.106	-0.089	-0.071	-0.052	-0.035	-0.019	-0.001	0.015	0.031	0.048	0.064	0.080	0.096	0.112	0.128	0.142	0.159	0.172	0.189	0.202	0.216	0.231	0.245	0.259	0.272	0.285	0.299	0.310	0.322	0.335	0.348	0.358	0.369	0.380	0.390	0.399	0.409	0.418	0.428	0.435	0.444	0.451	0.459	0.466	0.472	0.480	0.486	0.492	0.498	0.502	0.509	0.514	0.519	0.522	0.526	0.531	0.536	0.540	0.544	0.548	0.551	0.555	0.559	0.562	0.566	0.571	0.574	0.579	0.582	0.586	0.590	0.594	0.598	0.601	0.606	0.609	0.614	0.619	0.624	0.628	0.631	0.636	0.640	0.645	0.649	0.654	0.658	0.661	0.666	0.670	0.674	0.679	0.681	0.686	0.689	0.692	0.696	0.699	0.700	0.702	0.705	0.706	0.708	0.709	0.709	0.710	0.711	0.710	0.710	0.709	0.709	0.709	0.708	0.706	0.705	0.704	0.702	0.700	0.699	0.696	0.695	0.692	0.691	0.689	0.688	0.686	0.684	0.682	0.681	0.681	0.679	0.679	0.678	0.678	0.678	0.678	0.678	0.679	0.679	0.680	0.681	0.682	0.684	0.686	0.689	0.690	0.692	0.695	0.698	0.701	0.704	0.708	0.711	0.715	0.719	0.722	0.728	0.731	0.734	0.738	0.742	0.745	0.750	0.754	0.758	0.761	0.764	0.768	0.771	0.774	0.778	0.779	0.782	0.785	0.788	0.789	0.790	0.792	0.795	0.795	0.798	0.798	0.799	0.800	0.799	0.799	0.799	0.799	0.799	0.799	0.798	0.796	0.795	0.794	0.792	0.790	0.788	0.785	0.782	0.780	0.778	0.774	0.770	0.766	0.762	0.759	0.754	0.749	0.744	0.739	0.732	0.726	0.720	0.714	0.706	0.699	0.691	0.685	0.676	0.668	0.659	0.651	0.641	0.631	0.622	0.612	0.602	0.591	0.582	0.571	0.560	0.550	0.540	0.529	0.518	0.506	0.496	0.485	0.475	0.464	0.454	0.444	0.434	0.425	0.415	0.406	0.399	0.389	0.381	0.374	0.366	0.360	0.355	0.349	0.344	0.339	0.335	0.331	0.328	0.326	0.324	0.322	0.321	0.321	0.320	0.321	0.322	0.325	0.326	0.329	0.331	0.336	0.340	0.344	0.350	0.355	0.361	0.366	0.374	0.380	0.388	0.395	0.401	0.410	0.418	0.425	0.435	0.444	0.451	0.461	0.470	0.478	0.488	0.495	0.505	0.514	0.522	0.531	0.540	0.549	0.556	0.565	0.574	0.581	0.589	0.596	0.604	0.611	0.618	0.624	0.630	0.636	0.642	0.649	0.654	0.659	0.665	0.669	0.672	0.676	0.680	0.684	0.688	0.689	0.692	0.695	0.698	0.699	0.700	0.701	0.701	0.702	0.702	0.704	0.704	0.702	0.701	0.701	0.699	0.698	0.696	0.694	0.691	0.689	0.686	0.682	0.678	0.675	0.670	0.666	0.661	0.656	0.651	0.645	0.640	0.634	0.628	0.619	0.612	0.605	0.598	0.589	0.581	0.571	0.562	0.554	0.545	0.535	0.525	0.514	0.505	0.494	0.482	0.471	0.460	0.449	0.439	0.428	0.416	0.405	0.394	0.382	0.372	0.360	0.350	0.339	0.330	0.319	0.310	0.300	0.291	0.284	0.274	0.268	0.260	0.252	0.246	0.240	0.235	0.229	0.224	0.220	0.216	0.212	0.209	0.206	0.204	0.201	0.199	0.198	0.195	0.194	0.192	0.191	0.190	0.189	0.186	0.185	0.182	0.182	0.180	0.178	0.174	0.171	0.168	0.164	0.159	0.155	0.150	0.144	0.138	0.131	0.124	0.115	0.106	0.098	0.088	0.078	0.066	0.055	0.042	0.031	0.018	0.005	-0.008	-0.022	-0.036	-0.051	-0.065	-0.079	-0.094	-0.108	-0.121	-0.136	-0.151	-0.164	-0.179	-0.191	-0.204	-0.218	-0.228	-0.240	-0.250	-0.260	-0.269	-0.278	-0.285	-0.292	-0.299	-0.304	-0.308	-0.311	-0.315	-0.316	-0.316	-0.316	-0.316	-0.315	-0.312	-0.309	-0.305	-0.300	-0.295	-0.290	-0.282	-0.275	-0.269	-0.260	-0.251	-0.242	-0.234	-0.225	-0.215	-0.206	-0.196	-0.186	-0.178	-0.168	-0.158	-0.149	-0.139	-0.130	-0.121	-0.112	-0.105	-0.096	-0.090	-0.082	-0.075	-0.069	-0.062	-0.058	-0.052	-0.048	-0.044	-0.039	-0.036	-0.034	-0.031	-0.030	-0.030	-0.028	-0.028	-0.028	-0.028	-0.028	-0.029	-0.031	-0.032	-0.034	-0.036	-0.039	-0.041	-0.045	-0.048	-0.052	-0.055	-0.060	-0.064	-0.069	-0.072	-0.078	-0.084	-0.089	-0.094	-0.099	-0.105	-0.110	-0.116	-0.122	-0.129	-0.134	-0.141	-0.148	-0.155	-0.160	-0.168	-0.175	-0.182	-0.189	-0.198	-0.204	-0.212	-0.220	-0.229	-0.236	-0.244	-0.252	-0.261	-0.269	-0.278	-0.285	-0.295	-0.304	-0.312	-0.321	-0.330	-0.339	-0.346	-0.355	-0.364	-0.372	-0.381	-0.391	-0.399	-0.408	-0.416	-0.425	-0.434	-0.440	-0.449	-0.458	-0.466	-0.474	-0.481	-0.490	-0.498	-0.506	-0.514	-0.521	-0.528	-0.536	-0.542	-0.551	-0.559	-0.566	-0.572	-0.580	-0.588	-0.594	-0.600	-0.609	-0.616	-0.624	-0.630	-0.638	-0.645	-0.651	-0.659	-0.665	-0.672	-0.680	-0.688	-0.694	-0.701	-0.708	-0.716	-0.722	-0.729	-0.736	-0.742	-0.750	-0.755	-0.762	-0.768	-0.774	-0.780	-0.785	-0.791	-0.796	-0.801	-0.806	-0.810	-0.815	-0.820	-0.822	-0.826	-0.830	-0.832	-0.835	-0.838	-0.839	-0.840	-0.840	-0.841	-0.841	-0.841	-0.840	-0.839	-0.836	-0.834	-0.832	-0.829	-0.826	-0.821	-0.818	-0.812	-0.808	-0.802	-0.798	-0.791	-0.784	-0.778	-0.771	-0.764	-0.756	-0.749	-0.740	-0.734	-0.725	-0.716	-0.708	-0.699	-0.688	-0.679	-0.669	-0.659	-0.650	-0.640	-0.629	-0.619	-0.608	-0.598	-0.586	-0.575	-0.564	-0.554	-0.542	-0.531	-0.519	-0.507	-0.495	-0.484	-0.471	-0.458	-0.446	-0.432	-0.420	-0.405	-0.391	-0.378	-0.364	-0.349	-0.334	-0.320	-0.304	-0.289	-0.272	-0.256	-0.240	-0.224	-0.205	-0.189	-0.171	-0.152	-0.135	-0.118	-0.099	-0.080	-0.061	-0.042	-0.021	-0.002	0.019	0.038	0.059	0.079	0.099	0.120	0.140	0.161	0.181	0.202	0.222	0.244	0.264	0.284	0.304	0.325	0.344	0.364	0.382	0.402	0.421	0.440	0.458	0.476	0.494	0.510	0.526	0.544	0.559	0.572	0.588	0.601	0.615	0.629	0.640	0.651	0.662	0.672	0.684	0.692	0.701	0.709	0.716	0.722	0.728	0.734	0.738	0.741	0.745	0.748	0.750	0.751	0.752	0.752	0.751	0.751	0.750	0.749	0.746	0.745	0.741	0.739	0.735	0.732	0.729	0.725	0.720	0.715	0.710	0.706	0.701	0.696	0.691	0.686	0.682	0.676	0.672	0.668	0.664	0.660	0.655	0.651	0.649	0.645	0.642	0.641	0.639	0.638	0.636	0.635	0.634	0.634	0.634	0.635	0.635	0.635	0.636	0.638	0.639	0.641	0.642	0.645	0.648	0.650	0.654	0.656	0.659	0.662	0.666	0.669	0.672	0.675	0.679	0.681	0.684	0.686	0.689	0.690	0.692	0.695	0.695	0.696	0.698	0.699	0.698	0.698	0.696	0.696	0.694	0.694	0.691	0.689	0.686	0.682	0.680	0.675	0.671	0.668	0.662	0.658	0.652	0.648	0.640	0.635	0.629	0.622	0.615	0.610	0.602	0.596	0.589	0.581	0.575	0.569	0.561	0.555	0.548	0.542	0.536	0.530	0.522	0.516	0.511	0.505	0.500	0.495	0.490	0.485	0.480	0.475	0.471	0.466	0.462	0.456	0.452	0.449	0.446	0.441	0.436	0.434	0.430	0.425	0.421	0.418	0.412	0.409	0.402	0.399	0.394	0.389	0.384	0.376	0.371	0.364	0.359	0.351	0.344	0.338	0.329	0.321	0.311	0.302	0.294	0.284	0.272	0.262	0.251	0.241	0.230	0.218	0.206	0.194	0.181	0.169	0.156	0.144	0.131	0.119	0.106	0.092	0.080	0.068	0.055	0.041	0.030	0.016	0.004	-0.009	-0.020	-0.032	-0.044	-0.055	-0.066	-0.076	-0.088	-0.098	-0.108	-0.116	-0.126	-0.135	-0.142	-0.151	-0.159	-0.166	-0.174	-0.181	-0.188	-0.194	-0.199	-0.204	-0.209	-0.214	-0.218	-0.221	-0.226	-0.228	-0.231	-0.232	-0.235	-0.238	-0.239	-0.240	-0.241	-0.242	-0.241	-0.241	-0.241	-0.240	-0.239	-0.236	-0.235	-0.234	-0.230	-0.228	-0.225	-0.221	-0.219	-0.215	-0.210	-0.206	-0.202	-0.198	-0.192	-0.189	-0.184	-0.179	-0.174	-0.169	-0.164	-0.158	-0.154	-0.149	-0.144	-0.139	-0.134	-0.130	-0.125	-0.121	-0.116	-0.114	-0.110	-0.106	-0.102	-0.100	-0.099	-0.096	-0.095	-0.095	-0.094	-0.092	-0.092	-0.094	-0.095	-0.096	-0.098	-0.100	-0.102	-0.105	-0.109	-0.111	-0.116	-0.120	-0.124	-0.129	-0.134	-0.139	-0.144	-0.149	-0.154	-0.160	-0.165	-0.171	-0.178	-0.184	-0.188	-0.194	-0.199	-0.204	-0.209	-0.214	-0.219	-0.224	-0.228	-0.231	-0.235	-0.238	-0.240	-0.242	-0.244	-0.245	-0.248	-0.248	-0.249	-0.249	-0.248	-0.248	-0.246	-0.246	-0.244	-0.242	-0.240	-0.238	-0.235	-0.231	-0.229	-0.225	-0.221	-0.218	-0.214	-0.209	-0.204	-0.200	-0.194	-0.190	-0.184	-0.179	-0.172	-0.168	-0.161	-0.156	-0.151	-0.145	-0.140	-0.135	-0.129	-0.124	-0.118	-0.112	-0.106	-0.100	-0.094	-0.090	-0.084	-0.079	-0.074	-0.069	-0.064	-0.059	-0.054	-0.049	-0.044	-0.040	-0.035	-0.032	-0.028	-0.024	-0.020	-0.018	-0.015	-0.014	-0.011	-0.010	-0.010	-0.009	-0.009	-0.009	-0.011	-0.014	-0.015	-0.019	-0.021	-0.026	-0.031	-0.036	-0.041	-0.049	-0.056	-0.064	-0.072	-0.081	-0.091	-0.102	-0.114	-0.125	-0.139	-0.151	-0.165	-0.178	-0.192	-0.208	-0.221	-0.238	-0.252	-0.268	-0.282	-0.299	-0.314	-0.331	-0.346	-0.361	-0.378	-0.391	-0.406	-0.421	-0.435	-0.449	-0.461	-0.474	-0.486	-0.496	-0.507	-0.518	-0.525	-0.532	-0.540	-0.546	-0.552	-0.556	-0.559	-0.561	-0.564	-0.564	-0.564	-0.562	-0.559	-0.556	-0.551	-0.546	-0.540	-0.531	-0.522	-0.514	-0.504	-0.494	-0.482	-0.469	-0.458	-0.442	-0.428	-0.414	-0.398	-0.381	-0.365	-0.348	-0.330	-0.311	-0.294	-0.275	-0.256	-0.238	-0.219	-0.200	-0.180	-0.161	-0.142	-0.124	-0.105	-0.086	-0.068	-0.049	-0.031	-0.015	0.002	0.019	0.035	0.050	0.065	0.079	0.091	0.105	0.116	0.129	0.139	0.148	0.158	0.166	0.172	0.179	0.184	0.189	0.192	0.195	0.196	0.199	0.199	0.198	0.196	0.194	0.190	0.186	0.181	0.175	0.169	0.161	0.155	0.146	0.136	0.126	0.116	0.105	0.095	0.082	0.071	0.059	0.046	0.034	0.022	0.010	-0.004	-0.016	-0.029	-0.041	-0.055	-0.066	-0.079	-0.091	-0.102	-0.114	-0.125	-0.135	-0.145	-0.154	-0.162	-0.171	-0.179	-0.185	-0.192	-0.199	-0.202	-0.208	-0.212	-0.215	-0.218	-0.219	-0.220	-0.221	-0.220	-0.220	-0.219	-0.216	-0.215	-0.211	-0.208	-0.204	-0.199	-0.194	-0.188	-0.182	-0.175	-0.169	-0.161	-0.154	-0.146	-0.138	-0.129	-0.121	-0.111	-0.102	-0.094	-0.085	-0.075	-0.066	-0.056	-0.046	-0.039	-0.029	-0.020	-0.010	-0.001	0.008	0.016	0.026	0.035	0.042	0.051	0.060	0.069	0.076	0.084	0.091	0.099	0.106	0.112	0.120	0.126	0.132	0.138	0.144	0.149	0.155	0.160	0.164	0.168	0.172	0.176	0.178	0.181	0.184	0.186	0.189	0.189	0.190	0.191	0.190	0.190	0.190	0.188	0.186	0.185	0.181	0.179	0.175	0.170	0.166	0.162	0.156	0.150	0.144	0.138	0.131	0.122	0.115	0.108	0.099	0.090	0.080	0.070	0.060	0.050	0.039	0.029	0.018	0.006	-0.005	-0.018	-0.028	-0.040	-0.051	-0.062	-0.074	-0.085	-0.096	-0.110	-0.120	-0.131	-0.142	-0.154	-0.164	-0.174	-0.185	-0.195	-0.205	-0.214	-0.222	-0.231	-0.240	-0.248	-0.256	-0.264	-0.271	-0.279	-0.285	-0.292	-0.299	-0.305	-0.311	-0.318	-0.322	-0.328	-0.334	-0.339	-0.342	-0.349	-0.354	-0.359	-0.364	-0.369	-0.374	-0.380	-0.384	-0.390	-0.395	-0.400	-0.406	-0.412	-0.419	-0.425	-0.432	-0.439	-0.446	-0.454	-0.461	-0.469	-0.478	-0.486	-0.495	-0.504	-0.512	-0.522	-0.532	-0.542	-0.552	-0.562	-0.574	-0.582	-0.595	-0.605	-0.616	-0.628	-0.638	-0.649	-0.660	-0.671	-0.682	-0.692	-0.702	-0.714	-0.722	-0.732	-0.742	-0.752	-0.762	-0.771	-0.780	-0.788	-0.795	-0.802	-0.809	-0.816	-0.821	-0.828	-0.832	-0.838	-0.840	-0.845	-0.848	-0.849	-0.851	-0.852	-0.854	-0.852	-0.851	-0.850	-0.848	-0.845	-0.842	-0.839	-0.834	-0.829	-0.824	-0.816	-0.809	-0.801	-0.792	-0.785	-0.775	-0.765	-0.755	-0.745	-0.734	-0.722	-0.710	-0.698	-0.684	-0.671	-0.658	-0.644	-0.631	-0.616	-0.602	-0.588	-0.572	-0.558	-0.544	-0.529	-0.515	-0.500	-0.485	-0.471	-0.456	-0.442	-0.429	-0.416	-0.402	-0.390	-0.378	-0.365	-0.354	-0.342	-0.332	-0.322	-0.314	-0.304	-0.295	-0.288	-0.281	-0.274	-0.268	-0.261	-0.256	-0.251	-0.248	-0.244	-0.240	-0.238	-0.236	-0.234	-0.232	-0.231	-0.231	-0.230	-0.231	-0.231	-0.232	-0.234	-0.234	-0.235	-0.238	-0.238	-0.239	-0.240	-0.241	-0.242	-0.244	-0.245	-0.245	-0.245	-0.245	-0.245	-0.244	-0.244	-0.241	-0.240	-0.239	-0.236	-0.234	-0.230	-0.225	-0.221	-0.218	-0.212	-0.206	-0.200	-0.194	-0.188	-0.179	-0.172	-0.164	-0.155	-0.148	-0.138	-0.129	-0.120	-0.110	-0.101	-0.091	-0.081	-0.071	-0.060	-0.051	-0.040	-0.030	-0.020	-0.010	0.000	0.010	0.020	0.029	0.039	0.048	0.056	0.065	0.072	0.080	0.088	0.096	0.102	0.109	0.116	0.122	0.128	0.132	0.138	0.144	0.148	0.152	0.156	0.161	0.164	0.169	0.172	0.175	0.179	0.182	0.186	0.190	0.192	0.198	0.200	0.205	0.208	0.212	0.218	0.221	0.226	0.231	0.238	0.244	0.250	0.256	0.262	0.271	0.279	0.288	0.296	0.305	0.316	0.326	0.338	0.349	0.361	0.374	0.388	0.401	0.416	0.431	0.449	0.465	0.481	0.500	0.518	0.538	0.558	0.579	0.600	0.622	0.645	0.669	0.692	0.716	0.742	0.769	0.796	0.822	0.851	0.880	0.908	0.938	0.969	1.000	1.031	1.062	1.095	1.128	1.160	1.192	1.228	1.261	1.295	1.331	1.365	1.401	1.435	1.471	1.505	1.541	1.576	1.611	1.646	1.681	1.715	1.749	1.784	1.816	1.849	1.882	1.915	1.946	1.978	2.007	2.036	2.066	2.092	2.121	2.146	2.171	2.196	2.220	2.242	2.265	2.284	2.305	2.322	2.340	2.356	2.372	2.388	2.401	2.414	2.425	2.436	2.445	2.454	2.464	2.470	2.478	2.484	2.489	2.494	2.499	2.502	2.505	2.509	2.512	2.514	2.516	2.519	2.522	2.524	2.526	2.529	2.531	2.534	2.536	2.540	2.544	2.548	2.552	2.556	2.562	2.568	2.574	2.580	2.588	2.595	2.604	2.611	2.621	2.630	2.640	2.650	2.661	2.671	2.682	2.694	2.706	2.718	2.730	2.741	2.755	2.768	2.779	2.790	2.802	2.814	2.826	2.838	2.849	2.859	2.868	2.879	2.886	2.895	2.902	2.909	2.915	2.920	2.925	2.929	2.931	2.935	2.935	2.936	2.934	2.934	2.931	2.928	2.922	2.916	2.910	2.902	2.895	2.885	2.875	2.865	2.854	2.840	2.828	2.814	2.799	2.782	2.768	2.750	2.731	2.714	2.696	2.676	2.656	2.635	2.614	2.592	2.570	2.548	2.525	2.500	2.478	2.452	2.429	2.404	2.379	2.354	2.328	2.302	2.276	2.249	2.222	2.196	2.170	2.142	2.116	2.090	2.064	2.036	2.011	1.985	1.958	1.932	1.908	1.881	1.856	1.832	1.806	1.782	1.759	1.738	1.714	1.691	1.671	1.650	1.630	1.610	1.592	1.575	1.556	1.541	1.524	1.510	1.495	1.481	1.469	1.458	1.448	1.436	1.426	1.418	1.410	1.402	1.395	1.389	1.382	1.379	1.374	1.368	1.364	1.360	1.355	1.351	1.346	1.342	1.338	1.332	1.326	1.320	1.312	1.305	1.296	1.288	1.276	1.264	1.250	1.236	1.219	1.201	1.182	1.160	1.136	1.112	1.085	1.056	1.025	0.992	0.955	0.918	0.878	0.835	0.790	0.742	0.692	0.641	0.586	0.530	0.470	0.409	0.345	0.280	0.211	0.141	0.068	-0.005	-0.082	-0.160	-0.240	-0.321	-0.404	-0.489	-0.575	-0.661	-0.749	-0.839	-0.929	-1.018	-1.109	-1.201	-1.294	-1.386	-1.478	-1.570	-1.662	-1.754	-1.845	-1.935	-2.026	-2.115	-2.204	-2.291	-2.378	-2.461	-2.544	-2.626	-2.705	-2.784	-2.860	-2.934	-3.006	-3.075	-3.142	-3.208	-3.270	-3.330	-3.388	-3.442	-3.495	-3.545	-3.592	-3.636	-3.679	-3.716	-3.752	-3.786	-3.816	-3.845	-3.869	-3.891	-3.910	-3.926	-3.940	-3.954	-3.962	-3.970	-3.974	-3.976	-3.976	-3.974	-3.969	-3.962	-3.952	-3.944	-3.931	-3.918	-3.902	-3.886	-3.869	-3.849	-3.828	-3.806	-3.784	-3.760	-3.735	-3.711	-3.686	-3.659	-3.634	-3.606	-3.580	-3.552	-3.525	-3.498	-3.470	-3.444	-3.416	-3.389	-3.362	-3.335	-3.309	-3.282	-3.258	-3.231	-3.208	-3.182	-3.159	-3.136	-3.112	-3.091	-3.070	-3.049	-3.029	-3.009	-2.989	-2.969	-2.950	-2.931	-2.915	-2.896	-2.880	-2.862	-2.848	-2.832	-2.818	-2.802	-2.786	-2.772	-2.759	-2.745	-2.731	-2.718	-2.704	-2.691	-2.679	-2.666	-2.654	-2.641	-2.629	-2.616	-2.604	-2.591	-2.579	-2.566	-2.554	-2.542	-2.529	-2.516	-2.504	-2.491	-2.479	-2.465	-2.451	-2.438	-2.425	-2.411	-2.398	-2.384	-2.369	-2.355	-2.339	-2.324	-2.309	-2.294	-2.278	-2.262	-2.246	-2.230	-2.214	-2.196	-2.180	-2.162	-2.145	-2.126	-2.108	-2.090	-2.071	-2.051	-2.031	-2.013	-1.992	-1.972	-1.952	-1.931	-1.910	-1.890	-1.868	-1.848	-1.825	-1.804	-1.782	-1.760	-1.739	-1.715	-1.694	-1.671	-1.649	-1.626	-1.604	-1.582	-1.559	-1.536	-1.514	-1.490	-1.469	-1.446	-1.424	-1.400	-1.378	-1.355	-1.332	-1.310	-1.288	-1.265	-1.241	-1.219	-1.196	-1.174	-1.151	-1.129	-1.106	-1.084	-1.060	-1.038	-1.015	-0.991	-0.969	-0.946	-0.922	-0.899	-0.876	-0.851	-0.829	-0.804	-0.780	-0.755	-0.731	-0.706	-0.681	-0.656	-0.630	-0.605	-0.579	-0.554	-0.528	-0.500	-0.474	-0.448	-0.420	-0.394	-0.366	-0.339	-0.311	-0.284	-0.256	-0.228	-0.201	-0.174	-0.146	-0.118	-0.091	-0.062	-0.035	-0.009	0.019	0.046	0.072	0.099	0.126	0.151	0.176	0.202	0.226	0.250	0.272	0.296	0.319	0.340	0.362	0.382	0.402	0.422	0.441	0.460	0.476	0.492	0.510	0.525	0.540	0.554	0.566	0.579	0.591	0.601	0.612	0.621	0.630	0.639	0.646	0.652	0.659	0.664	0.668	0.672	0.676	0.679	0.681	0.684	0.684	0.685	0.686	0.686	0.686	0.686	0.685	0.684	0.682	0.681	0.680	0.679	0.676	0.674	0.671	0.670	0.668	0.665	0.662	0.661	0.659	0.658	0.656	0.654	0.652	0.652	0.651	0.650	0.650	0.651	0.651	0.651	0.652	0.655	0.655	0.658	0.661	0.664	0.668	0.670	0.675	0.679	0.682	0.689	0.694	0.699	0.706	0.712	0.720	0.728	0.736	0.745	0.752	0.762	0.771	0.781	0.792	0.802	0.814	0.825	0.836	0.849	0.861	0.874	0.888	0.901	0.915	0.930	0.942	0.958	0.972	0.988	1.004	1.020	1.035	1.052	1.068	1.085	1.101	1.119	1.135	1.152	1.171	1.189	1.206	1.224	1.242	1.261	1.279	1.298	1.315	1.332	1.351	1.370	1.389	1.406	1.425	1.442	1.461	1.479	1.498	1.515	1.532	1.550	1.568	1.585	1.602	1.620	1.636	1.655	1.671	1.689	1.705	1.721	1.739	1.755	1.772	1.789	1.804	1.821	1.838	1.852	1.870	1.886	1.901	1.918	1.934	1.950	1.966	1.981	1.998	2.013	2.029	2.044	2.060	2.076	2.091	2.108	2.122	2.138	2.152	2.169	2.184	2.199	2.214	2.229	2.244	2.258	2.272	2.288	2.300	2.314	2.328	2.341	2.354	2.366	2.379	2.391	2.402	2.412	2.424	2.434	2.444	2.452	2.462	2.470	2.478	2.485	2.491	2.498	2.502	2.508	2.511	2.515	2.518	2.520	2.521	2.522	2.522	2.521	2.520	2.518	2.515	2.512	2.508	2.504	2.498	2.491	2.484	2.478	2.469	2.460	2.450	2.439	2.429	2.418	2.405	2.392	2.380	2.366	2.351	2.338	2.322	2.306	2.290	2.272	2.256	2.240	2.222	2.205	2.186	2.169	2.150	2.131	2.114	2.094	2.075	2.056	2.038	2.019	2.000	1.981	1.964	1.945	1.928	1.909	1.891	1.874	1.855	1.838	1.821	1.805	1.790	1.774	1.758	1.744	1.728	1.714	1.701	1.688	1.675	1.662	1.650	1.639	1.629	1.619	1.609	1.600	1.591	1.582	1.575	1.569	1.561	1.554	1.549	1.544	1.539	1.535	1.530	1.526	1.524	1.521	1.519	1.516	1.514	1.511	1.510	1.509	1.506	1.506	1.505	1.504	1.502	1.501	1.500	1.500	1.498	1.495	1.494	1.491	1.489	1.486	1.484	1.479	1.475	1.470	1.464	1.459	1.451	1.444	1.436	1.426	1.416	1.406	1.395	1.382	1.369	1.356	1.341	1.325	1.309	1.292	1.274	1.254	1.235	1.212	1.191	1.169	1.145	1.121	1.096	1.070	1.044	1.016	0.989	0.960	0.930	0.901	0.871	0.840	0.810	0.778	0.745	0.714	0.681	0.649	0.616	0.582	0.550	0.518	0.484	0.452	0.419	0.386	0.354	0.322	0.290	0.259	0.229	0.198	0.168	0.138	0.109	0.081	0.054	0.025	-0.001	-0.026	-0.052	-0.076	-0.100	-0.122	-0.145	-0.166	-0.188	-0.206	-0.224	-0.242	-0.259	-0.275	-0.290	-0.304	-0.316	-0.329	-0.339	-0.349	-0.358	-0.365	-0.371	-0.378	-0.381	-0.385	-0.388	-0.390	-0.389	-0.388	-0.386	-0.384	-0.380	-0.374	-0.369	-0.362	-0.355	-0.346	-0.338	-0.326	-0.315	-0.302	-0.290	-0.278	-0.264	-0.249	-0.234	-0.219	-0.201	-0.185	-0.168	-0.150	-0.132	-0.115	-0.098	-0.079	-0.061	-0.044	-0.025	-0.008	0.010	0.028	0.044	0.061	0.078	0.092	0.106	0.121	0.135	0.149	0.160	0.171	0.182	0.194	0.202	0.210	0.216	0.222	0.228	0.232	0.236	0.239	0.240	0.241	0.240	0.239	0.236	0.234	0.229	0.224	0.219	0.212	0.206	0.199	0.190	0.182	0.172	0.162	0.152	0.142	0.131	0.121	0.111	0.100	0.089	0.079	0.068	0.059	0.048	0.039	0.029	0.020	0.011	0.002	-0.005	-0.012	-0.019	-0.024	-0.030	-0.035	-0.039	-0.042	-0.045	-0.048	-0.049	-0.050	-0.050	-0.051	-0.050	-0.048	-0.045	-0.044	-0.040	-0.036	-0.032	-0.028	-0.022	-0.018	-0.011	-0.005	0.000	0.006	0.014	0.020	0.026	0.035	0.041	0.048	0.055	0.061	0.068	0.074	0.080	0.086	0.092	0.098	0.102	0.106	0.111	0.116	0.120	0.124	0.126	0.130	0.131	0.134	0.136	0.138	0.139	0.138	0.139	0.139	0.139	0.138	0.138	0.136	0.134	0.132	0.130	0.129	0.126	0.122	0.120	0.118	0.114	0.110	0.106	0.102	0.098	0.094	0.090	0.085	0.079	0.075	0.069	0.062	0.058	0.051	0.044	0.038	0.030	0.024	0.016	0.008	-0.001	-0.010	-0.019	-0.029	-0.038	-0.049	-0.059	-0.071	-0.082	-0.095	-0.108	-0.121	-0.134	-0.149	-0.162	-0.179	-0.194	-0.210	-0.228	-0.244	-0.261	-0.279	-0.298	-0.316	-0.334	-0.354	-0.374	-0.394	-0.414	-0.432	-0.452	-0.472	-0.492	-0.512	-0.532	-0.552	-0.571	-0.591	-0.610	-0.630	-0.649	-0.668	-0.686	-0.702	-0.720	-0.736	-0.754	-0.770	-0.785	-0.801	-0.815	-0.830	-0.842	-0.856	-0.869	-0.881	-0.892	-0.905	-0.914	-0.925	-0.935	-0.945	-0.955	-0.965	-0.972	-0.982	-0.991	-1.001	-1.010	-1.020	-1.030	-1.039	-1.050	-1.060	-1.071	-1.082	-1.094	-1.106	-1.120	-1.134	-1.148	-1.162	-1.179	-1.195	-1.214	-1.231	-1.251	-1.271	-1.292	-1.314	-1.336	-1.359	-1.384	-1.408	-1.434	-1.460	-1.486	-1.514	-1.541	-1.570	-1.599	-1.629	-1.658	-1.688	-1.718	-1.748	-1.779	-1.809	-1.838	-1.869	-1.898	-1.928	-1.956	-1.982	-2.011	-2.038	-2.064	-2.088	-2.112	-2.134	-2.156	-2.176	-2.195	-2.212	-2.229	-2.242	-2.256	-2.269	-2.276	-2.285	-2.292	-2.298	-2.300	-2.300	-2.301	-2.298	-2.295	-2.289	-2.281	-2.272	-2.261	-2.248	-2.232	-2.219	-2.200	-2.181	-2.160	-2.139	-2.115	-2.091	-2.065	-2.038	-2.009	-1.981	-1.951	-1.920	-1.890	-1.856	-1.825	-1.791	-1.758	-1.724	-1.689	-1.655	-1.620	-1.585	-1.550	-1.516	-1.481	-1.449	-1.414	-1.382	-1.349	-1.318	-1.286	-1.256	-1.228	-1.199	-1.171	-1.144	-1.118	-1.092	-1.069	-1.046	-1.024	-1.002	-0.982	-0.964	-0.946	-0.930	-0.914	-0.900	-0.888	-0.875	-0.862	-0.852	-0.844	-0.835	-0.829	-0.822	-0.816	-0.812	-0.808	-0.805	-0.802	-0.800	-0.800	-0.799	-0.799	-0.799	-0.800	-0.801	-0.802	-0.804	-0.806	-0.809	-0.810	-0.812	-0.814	-0.818	-0.819	-0.821	-0.822	-0.824	-0.825	-0.825	-0.826	-0.825	-0.826	-0.825	-0.824	-0.821	-0.820	-0.818	-0.814	-0.810	-0.805	-0.800	-0.795	-0.788	-0.781	-0.772	-0.764	-0.756	-0.746	-0.736	-0.725	-0.714	-0.704	-0.691	-0.679	-0.665	-0.651	-0.636	-0.622	-0.608	-0.591	-0.576	-0.560	-0.542	-0.526	-0.510	-0.492	-0.475	-0.458	-0.440	-0.422	-0.405	-0.386	-0.369	-0.350	-0.332	-0.314	-0.296	-0.278	-0.261	-0.242	-0.224	-0.208	-0.189	-0.171	-0.152	-0.135	-0.118	-0.100	-0.082	-0.065	-0.048	-0.031	-0.014	0.002	0.020	0.036	0.051	0.069	0.084	0.100	0.116	0.131	0.148	0.162	0.179	0.194	0.209	0.224	0.239	0.254	0.268	0.282	0.296	0.310	0.324	0.338	0.350	0.364	0.376	0.390	0.402	0.415	0.426	0.438	0.450	0.461	0.472	0.484	0.495	0.505	0.515	0.525	0.535	0.544	0.554	0.562	0.571	0.580	0.588	0.596	0.604	0.611	0.619	0.625	0.632	0.639	0.645	0.651	0.656	0.662	0.669	0.674	0.680	0.684	0.689	0.692	0.696	0.701	0.705	0.709	0.712	0.715	0.719	0.721	0.724	0.726	0.728	0.730	0.732	0.734	0.735	0.735	0.735	0.736	0.736	0.736	0.736	0.736	0.735	0.735	0.734	0.732	0.730	0.730	0.728	0.725	0.724	0.721	0.719	0.715	0.714	0.710	0.708	0.705	0.702	0.699	0.696	0.694	0.692	0.689	0.686	0.686	0.682	0.681	0.680	0.679	0.679	0.678	0.676	0.676	0.676	0.678	0.678	0.679	0.679	0.681	0.684	0.686	0.689	0.691	0.696	0.700	0.704	0.708	0.711	0.718	0.722	0.728	0.732	0.739	0.745	0.751	0.756	0.764	0.770	0.778	0.784	0.790	0.798	0.804	0.811	0.816	0.824	0.829	0.836	0.841	0.848	0.852	0.856	0.862	0.866	0.871	0.875	0.879	0.882	0.885	0.888	0.891	0.892	0.894	0.895	0.896	0.898	0.898	0.898	0.896	0.896	0.895	0.894	0.892	0.891	0.889	0.886	0.884	0.880	0.878	0.875	0.870	0.866	0.861	0.858	0.854	0.849	0.842	0.839	0.832	0.828	0.820	0.815	0.809	0.802	0.795	0.788	0.781	0.774	0.766	0.759	0.751	0.741	0.732	0.724	0.715	0.706	0.696	0.686	0.675	0.666	0.655	0.645	0.634	0.622	0.611	0.599	0.588	0.576	0.564	0.552	0.540	0.529	0.516	0.504	0.491	0.479	0.466	0.455	0.442	0.431	0.420	0.409	0.398	0.388	0.376	0.366	0.356	0.348	0.338	0.329	0.322	0.314	0.308	0.301	0.295	0.290	0.286	0.282	0.279	0.278	0.275	0.274	0.272	0.274	0.275	0.276	0.279	0.282	0.286	0.291	0.295	0.302	0.308	0.315	0.324	0.331	0.340	0.349	0.359	0.369	0.379	0.390	0.401	0.412	0.425	0.438	0.449	0.462	0.474	0.486	0.499	0.511	0.524	0.536	0.549	0.560	0.572	0.584	0.595	0.606	0.618	0.628	0.639	0.648	0.658	0.666	0.675	0.681	0.690	0.696	0.704	0.709	0.715	0.720	0.724	0.728	0.731	0.735	0.738	0.739	0.740	0.741	0.741	0.741	0.742	0.740	0.740	0.738	0.736	0.734	0.730	0.726	0.724	0.720	0.716	0.711	0.708	0.702	0.696	0.691	0.686	0.680	0.672	0.666	0.660	0.652	0.646	0.638	0.630	0.622	0.614	0.606	0.598	0.589	0.579	0.571	0.562	0.551	0.542	0.532	0.522	0.512	0.502	0.491	0.481	0.469	0.459	0.448	0.438	0.425	0.414	0.402	0.391	0.380	0.369	0.358	0.346	0.335	0.325	0.314	0.302	0.292	0.282	0.274	0.264	0.255	0.246	0.238	0.230	0.222	0.216	0.209	0.202	0.196	0.191	0.186	0.181	0.178	0.172	0.169	0.168	0.164	0.161	0.159	0.158	0.156	0.155	0.152	0.151	0.150	0.149	0.148	0.145	0.145	0.144	0.140	0.139	0.138	0.135	0.132	0.129	0.126	0.121	0.119	0.114	0.109	0.104	0.098	0.091	0.084	0.078	0.069	0.061	0.052	0.042	0.034	0.025	0.015	0.002	-0.008	-0.019	-0.030	-0.041	-0.052	-0.062	-0.074	-0.086	-0.098	-0.109	-0.120	-0.131	-0.142	-0.152	-0.162	-0.171	-0.181	-0.190	-0.198	-0.205	-0.212	-0.218	-0.225	-0.229	-0.234	-0.238	-0.240	-0.242	-0.244	-0.245	-0.246	-0.245	-0.244	-0.242	-0.240	-0.238	-0.234	-0.229	-0.225	-0.220	-0.215	-0.209	-0.204	-0.196	-0.189	-0.182	-0.176	-0.169	-0.161	-0.154	-0.146	-0.139	-0.131	-0.125	-0.116	-0.110	-0.102	-0.098	-0.091	-0.085	-0.079	-0.074	-0.069	-0.062	-0.059	-0.055	-0.051	-0.048	-0.044	-0.041	-0.038	-0.036	-0.034	-0.032	-0.030	-0.030	-0.029	-0.028	-0.028	-0.028	-0.028	-0.029	-0.029	-0.029	-0.030	-0.031	-0.032	-0.032	-0.035	-0.036	-0.039	-0.040	-0.041	-0.042	-0.045	-0.046	-0.049	-0.051	-0.055	-0.058	-0.060	-0.062	-0.066	-0.069	-0.072	-0.075	-0.079	-0.084	-0.088	-0.091	-0.096	-0.101	-0.106	-0.112	-0.118	-0.124	-0.130	-0.138	-0.144	-0.152	-0.160	-0.168	-0.176	-0.185	-0.192	-0.202	-0.211	-0.221	-0.231	-0.242	-0.252	-0.262	-0.274	-0.284	-0.294	-0.306	-0.316	-0.326	-0.339	-0.349	-0.360	-0.370	-0.380	-0.391	-0.401	-0.411	-0.420	-0.430	-0.439	-0.448	-0.456	-0.465	-0.472	-0.481	-0.488	-0.494	-0.501	-0.509	-0.514	-0.519	-0.524	-0.530	-0.534	-0.539	-0.542	-0.548	-0.550	-0.554	-0.558	-0.560	-0.562	-0.565	-0.569	-0.570	-0.571	-0.575	-0.578	-0.579	-0.581	-0.584	-0.585	-0.588	-0.590	-0.592	-0.595	-0.598	-0.600	-0.602	-0.605	-0.609	-0.610	-0.614	-0.616	-0.619	-0.622	-0.625	-0.629	-0.631	-0.634	-0.636	-0.640	-0.642	-0.644	-0.646	-0.650	-0.651	-0.654	-0.655	-0.655	-0.658	-0.659	-0.659	-0.659	-0.659	-0.658	-0.656	-0.655	-0.652	-0.651	-0.648	-0.645	-0.641	-0.638	-0.632	-0.629	-0.622	-0.618	-0.611	-0.604	-0.599	-0.591	-0.584	-0.576	-0.568	-0.560	-0.551	-0.542	-0.534	-0.524	-0.514	-0.504	-0.495	-0.484	-0.472	-0.462	-0.452	-0.442	-0.430	-0.420	-0.409	-0.399	-0.386	-0.375	-0.365	-0.354	-0.341	-0.331	-0.319	-0.306	-0.295	-0.284	-0.270	-0.259	-0.246	-0.234	-0.220	-0.208	-0.195	-0.181	-0.168	-0.154	-0.141	-0.126	-0.112	-0.098	-0.082	-0.068	-0.052	-0.035	-0.020	-0.004	0.012	0.030	0.046	0.064	0.081	0.100	0.118	0.136	0.154	0.174	0.192	0.212	0.231	0.251	0.271	0.291	0.311	0.331	0.352	0.372	0.392	0.412	0.432	0.452	0.472	0.492	0.511	0.531	0.550	0.569	0.588	0.606	0.625	0.642	0.660	0.678	0.692	0.709	0.726	0.740	0.755	0.770	0.782	0.796	0.810	0.822	0.834	0.845	0.856	0.866	0.875	0.885	0.891	0.900	0.908	0.914	0.921	0.925	0.931	0.936	0.940	0.942	0.948	0.950	0.951	0.954	0.955	0.956	0.955	0.956	0.956	0.956	0.955	0.954	0.952	0.951	0.950	0.946	0.945	0.941	0.939	0.936	0.934	0.930	0.928	0.924	0.921	0.919	0.915	0.911	0.909	0.908	0.904	0.901	0.899	0.896	0.894	0.892	0.890	0.888	0.886	0.885	0.882	0.880	0.879	0.876	0.875	0.874	0.871	0.871	0.869	0.868	0.866	0.865	0.864	0.864	0.861	0.861	0.859	0.858	0.855	0.852	0.850	0.848	0.845	0.841	0.838	0.834	0.830	0.825	0.821	0.816	0.811	0.805	0.800	0.794	0.788	0.780	0.774	0.766	0.760	0.751	0.742	0.735	0.726	0.719	0.710	0.700	0.691	0.682	0.674	0.664	0.655	0.646	0.636	0.628	0.619	0.610	0.601	0.592	0.585	0.578	0.569	0.562	0.555	0.549	0.542	0.538	0.531	0.526	0.521	0.518	0.514	0.510	0.506	0.504	0.501	0.500	0.498	0.496	0.495	0.495	0.494	0.492	0.494	0.494	0.494	0.492	0.494	0.494	0.495	0.495	0.495	0.495	0.495	0.495	0.494	0.494	0.492	0.491	0.489	0.488	0.485	0.481	0.479	0.475	0.470	0.466	0.460	0.455	0.448	0.440	0.434	0.425	0.415	0.408	0.398	0.386	0.376	0.365	0.354	0.342	0.329	0.316	0.304	0.290	0.276	0.262	0.248	0.234	0.220	0.205	0.190	0.175	0.160	0.145	0.130	0.114	0.099	0.085	0.070	0.055	0.041	0.026	0.012	-0.001	-0.015	-0.028	-0.041	-0.052	-0.066	-0.078	-0.090	-0.101	-0.111	-0.122	-0.132	-0.142	-0.152	-0.161	-0.170	-0.178	-0.186	-0.192	-0.200	-0.208	-0.212	-0.218	-0.224	-0.229	-0.234	-0.238	-0.240	-0.244	-0.246	-0.248	-0.250	-0.251	-0.252	-0.254	-0.254	-0.252	-0.252	-0.251	-0.250	-0.249	-0.245	-0.244	-0.241	-0.238	-0.234	-0.231	-0.228	-0.224	-0.219	-0.215	-0.211	-0.206	-0.202	-0.198	-0.194	-0.188	-0.185	-0.180	-0.175	-0.171	-0.168	-0.164	-0.160	-0.156	-0.151	-0.149	-0.146	-0.144	-0.142	-0.140	-0.139	-0.138	-0.136	-0.136	-0.135	-0.136	-0.136	-0.136	-0.139	-0.140	-0.141	-0.144	-0.146	-0.150	-0.151	-0.155	-0.159	-0.162	-0.166	-0.171	-0.175	-0.179	-0.184	-0.189	-0.192	-0.199	-0.202	-0.208	-0.211	-0.216	-0.221	-0.225	-0.230	-0.234	-0.238	-0.241	-0.246	-0.249	-0.252	-0.256	-0.259	-0.260	-0.264	-0.265	-0.266	-0.268	-0.268	-0.270	-0.270	-0.270	-0.270	-0.270	-0.270	-0.269	-0.268	-0.266	-0.265	-0.261	-0.260	-0.258	-0.255	-0.251	-0.248	-0.244	-0.240	-0.235	-0.231	-0.226	-0.220	-0.216	-0.210	-0.204	-0.198	-0.192	-0.186	-0.179	-0.172	-0.165	-0.158	-0.150	-0.142	-0.134	-0.128	-0.120	-0.111	-0.104	-0.095	-0.086	-0.079	-0.071	-0.062	-0.055	-0.046	-0.038	-0.030	-0.022	-0.015	-0.008	-0.002	0.005	0.010	0.016	0.020	0.025	0.030	0.032	0.036	0.038	0.039	0.040	0.040	0.040	0.039	0.038	0.034	0.031	0.026	0.020	0.016	0.008	0.001	-0.008	-0.016	-0.026	-0.036	-0.048	-0.059	-0.072	-0.084	-0.098	-0.112	-0.126	-0.141	-0.156	-0.171	-0.188	-0.202	-0.219	-0.236	-0.251	-0.268	-0.284	-0.300	-0.315	-0.330	-0.345	-0.360	-0.374	-0.388	-0.401	-0.414	-0.425	-0.438	-0.448	-0.458	-0.468	-0.474	-0.481	-0.489	-0.494	-0.499	-0.501	-0.504	-0.506	-0.505	-0.505	-0.504	-0.501	-0.499	-0.494	-0.489	-0.482	-0.475	-0.468	-0.458	-0.448	-0.436	-0.425	-0.411	-0.400	-0.384	-0.370	-0.354	-0.338	-0.321	-0.304	-0.286	-0.268	-0.249	-0.229	-0.210	-0.190	-0.170	-0.149	-0.129	-0.108	-0.088	-0.066	-0.044	-0.025	-0.004	0.018	0.038	0.059	0.078	0.096	0.115	0.134	0.151	0.169	0.186	0.201	0.216	0.231	0.245	0.258	0.270	0.281	0.291	0.300	0.309	0.316	0.322	0.328	0.332	0.335	0.338	0.339	0.338	0.338	0.335	0.332	0.329	0.322	0.318	0.311	0.302	0.295	0.285	0.274	0.262	0.251	0.239	0.226	0.214	0.200	0.186	0.174	0.159	0.144	0.130	0.115	0.101	0.086	0.071	0.058	0.045	0.031	0.019	0.006	-0.006	-0.018	-0.029	-0.039	-0.048	-0.056	-0.064	-0.071	-0.076	-0.081	-0.086	-0.090	-0.092	-0.094	-0.094	-0.094	-0.092	-0.089	-0.088	-0.082	-0.078	-0.072	-0.068	-0.059	-0.051	-0.042	-0.034	-0.024	-0.015	-0.004	0.008	0.019	0.030	0.042	0.054	0.066	0.079	0.091	0.104	0.116	0.129	0.141	0.154	0.166	0.178	0.189	0.201	0.211	0.221	0.231	0.240	0.250	0.259	0.266	0.275	0.282	0.289	0.295	0.301	0.306	0.311	0.315	0.319	0.321	0.325	0.328	0.329	0.331	0.331	0.332	0.331	0.332	0.331	0.331	0.329	0.328	0.326	0.324	0.320	0.319	0.315	0.311	0.308	0.302	0.299	0.294	0.290	0.285	0.280	0.275	0.269	0.264	0.256	100.000	5.000	2.000	1.000	2.000	0.000	0.000	0.000	0.000	0.000	0.000	0.000	0.000	0.000	0.000	0.000	0.000	0.000	1.402	1.394	1.386	1.378	1.369	1.360	1.350	1.341	1.332	1.324	1.315	1.305	1.295	1.286	1.275	1.266	1.256	1.248	1.238	1.228	1.218	1.208	1.199	1.189	1.178	1.168	1.156	1.146	1.135	1.125	1.114	1.102	1.090	1.079	1.068	1.055	1.042	1.031	1.019	1.006	0.992	0.980	0.966	0.954	0.939	0.925	0.911	0.896	0.881	0.868	0.851	0.836	0.820	0.804	0.788	0.771	0.755	0.738	0.721	0.702	0.685	0.668	0.649	0.631	0.612	0.594	0.575	0.556	0.536	0.516	0.498	0.478	0.458	0.439	0.419	0.398	0.379	0.359	0.338	0.319	0.299	0.279	0.259	0.238	0.219	0.199	0.180	0.159	0.140	0.121	0.102	0.084	0.065	0.048	0.030	0.011	-0.006	-0.022	-0.039	-0.055	-0.071	-0.086	-0.101	-0.115	-0.130	-0.142	-0.156	-0.169	-0.181	-0.192	-0.204	-0.215	-0.225	-0.235	-0.245	-0.254	-0.262	-0.271	-0.278	-0.286	-0.294	-0.300	-0.306	-0.312	-0.319	-0.324	-0.330	-0.335	-0.341	-0.346	-0.351	-0.356	-0.361	-0.366	-0.371	-0.378	-0.382	-0.388	-0.395	-0.401	-0.406	-0.415	-0.421	-0.430	-0.439	-0.448	-0.456	-0.469	-0.479	-0.490	-0.502	-0.516	-0.530	-0.544	-0.559	-0.575	-0.592	-0.610	-0.629	-0.649	-0.668	-0.690	-0.711	-0.734	-0.758	-0.781	-0.805	-0.831	-0.856	-0.884	-0.910	-0.938	-0.966	-0.995	-1.024	-1.052	-1.082	-1.111	-1.141	-1.170	-1.201	-1.230	-1.260	-1.289	-1.319	-1.348	-1.376	-1.404	-1.430	-1.458	-1.484	-1.509	-1.534	-1.559	-1.581	-1.604	-1.625	-1.646	-1.665	-1.682	-1.701	-1.716	-1.731	-1.744	-1.756	-1.768	-1.776	-1.784	-1.790	-1.795	-1.799	-1.801	-1.802	-1.801	-1.799	-1.795	-1.791	-1.784	-1.776	-1.768	-1.758	-1.745	-1.732	-1.719	-1.704	-1.688	-1.669	-1.650	-1.631	-1.610	-1.588	-1.565	-1.541	-1.516	-1.491	-1.465	-1.440	-1.412	-1.385	-1.356	-1.329	-1.301	-1.271	-1.244	-1.214	-1.185	-1.158	-1.128	-1.100	-1.071	-1.045	-1.018	-0.991	-0.965	-0.939	-0.914	-0.890	-0.868	-0.845	-0.822	-0.801	-0.781	-0.762	-0.745	-0.729	-0.712	-0.698	-0.684	-0.671	-0.659	-0.649	-0.639	-0.631	-0.625	-0.619	-0.614	-0.610	-0.606	-0.604	-0.602	-0.602	-0.602	-0.604	-0.604	-0.606	-0.609	-0.612	-0.615	-0.619	-0.622	-0.626	-0.631	-0.635	-0.639	-0.644	-0.648	-0.651	-0.655	-0.659	-0.661	-0.664	-0.665	-0.668	-0.669	-0.669	-0.669	-0.669	-0.668	-0.666	-0.664	-0.660	-0.656	-0.652	-0.648	-0.642	-0.635	-0.629	-0.622	-0.614	-0.605	-0.598	-0.586	-0.576	-0.568	-0.558	-0.546	-0.535	-0.524	-0.512	-0.500	-0.490	-0.479	-0.466	-0.455	-0.444	-0.434	-0.422	-0.412	-0.402	-0.392	-0.384	-0.374	-0.366	-0.359	-0.350	-0.344	-0.336	-0.331	-0.326	-0.320	-0.316	-0.312	-0.309	-0.306	-0.305	-0.304	-0.302	-0.302	-0.302	-0.304	-0.305	-0.306	-0.309	-0.311	-0.314	-0.318	-0.321	-0.325	-0.330	-0.335	-0.341	-0.346	-0.351	-0.359	-0.365	-0.372	-0.380	-0.388	-0.394	-0.402	-0.411	-0.419	-0.428	-0.436	-0.446	-0.455	-0.464	-0.474	-0.484	-0.494	-0.505	-0.515	-0.526	-0.536	-0.549	-0.560	-0.571	-0.584	-0.596	-0.609	-0.621	-0.634	-0.646	-0.660	-0.672	-0.686	-0.700	-0.715	-0.729	-0.744	-0.758	-0.774	-0.788	-0.802	-0.818	-0.832	-0.848	-0.862	-0.876	-0.891	-0.906	-0.920	-0.935	-0.950	-0.964	-0.976	-0.990	-1.004	-1.018	-1.030	-1.042	-1.055	-1.068	-1.079	-1.090	-1.101	-1.112	-1.122	-1.134	-1.142	-1.152	-1.161	-1.171	-1.180	-1.190	-1.198	-1.206	-1.214	-1.221	-1.230	-1.239	-1.246	-1.254	-1.261	-1.271	-1.279	-1.288	-1.298	-1.306	-1.316	-1.328	-1.336	-1.348	-1.360	-1.371	-1.384	-1.396	-1.411	-1.426	-1.441	-1.458	-1.474	-1.492	-1.510	-1.530	-1.549	-1.570	-1.591	-1.612	-1.636	-1.660	-1.685	-1.709	-1.734	-1.761	-1.788	-1.816	-1.844	-1.872	-1.901	-1.931	-1.961	-1.991	-2.022	-2.054	-2.085	-2.116	-2.146	-2.178	-2.209	-2.240	-2.271	-2.301	-2.332	-2.361	-2.390	-2.420	-2.448	-2.475	-2.500	-2.526	-2.550	-2.574	-2.595	-2.618	-2.636	-2.655	-2.671	-2.688	-2.701	-2.715	-2.725	-2.735	-2.742	-2.749	-2.751	-2.754	-2.755	-2.755	-2.751	-2.746	-2.739	-2.731	-2.720	-2.706	-2.692	-2.676	-2.658	-2.638	-2.616	-2.592	-2.568	-2.542	-2.512	-2.484	-2.452	-2.421	-2.386	-2.352	-2.316	-2.280	-2.241	-2.202	-2.164	-2.124	-2.082	-2.041	-2.000	-1.958	-1.915	-1.874	-1.830	-1.789	-1.748	-1.705	-1.665	-1.625	-1.585	-1.545	-1.508	-1.470	-1.434	-1.398	-1.364	-1.330	-1.298	-1.268	-1.236	-1.209	-1.181	-1.156	-1.132	-1.109	-1.088	-1.066	-1.049	-1.031	-1.014	-1.001	-0.988	-0.975	-0.964	-0.955	-0.946	-0.939	-0.932	-0.926	-0.921	-0.919	-0.915	-0.912	-0.911	-0.910	-0.910	-0.909	-0.910	-0.911	-0.911	-0.912	-0.912	-0.915	-0.916	-0.916	-0.918	-0.916	-0.918	-0.916	-0.916	-0.914	-0.912	-0.911	-0.909	-0.906	-0.902	-0.898	-0.892	-0.888	-0.880	-0.875	-0.866	-0.859	-0.850	-0.840	-0.831	-0.820	-0.810	-0.799	-0.788	-0.776	-0.764	-0.751	-0.738	-0.724	-0.710	-0.696	-0.684	-0.670	-0.656	-0.642	-0.629	-0.615	-0.602	-0.589	-0.575	-0.562	-0.550	-0.539	-0.526	-0.515	-0.505	-0.494	-0.484	-0.474	-0.464	-0.455	-0.446	-0.439	-0.429	-0.421	-0.414	-0.408	-0.401	-0.394	-0.389	-0.381	-0.376	-0.371	-0.366	-0.360	-0.356	-0.352	-0.348	-0.342	-0.339	-0.335	-0.330	-0.326	-0.321	-0.319	-0.314	-0.309	-0.305	-0.300	-0.294	-0.290	-0.284	-0.279	-0.274	-0.268	-0.262	-0.258	-0.250	-0.244	-0.239	-0.231	-0.226	-0.219	-0.212	-0.205	-0.199	-0.192	-0.185	-0.178	-0.170	-0.162	-0.156	-0.150	-0.142	-0.135	-0.129	-0.121	-0.115	-0.109	-0.102	-0.096	-0.090	-0.085	-0.079	-0.074	-0.069	-0.064	-0.059	-0.056	-0.051	-0.049	-0.045	-0.042	-0.040	-0.039	-0.036	-0.035	-0.034	-0.034	-0.034	-0.032	-0.034	-0.035	-0.035	-0.038	-0.039	-0.041	-0.044	-0.046	-0.049	-0.052	-0.055	-0.059	-0.064	-0.068	-0.071	-0.076	-0.081	-0.085	-0.091	-0.095	-0.100	-0.105	-0.110	-0.116	-0.121	-0.126	-0.132	-0.138	-0.142	-0.148	-0.152	-0.159	-0.162	-0.168	-0.171	-0.175	-0.180	-0.182	-0.186	-0.189	-0.192	-0.194	-0.198	-0.199	-0.200	-0.201	-0.201	-0.202	-0.201	-0.202	-0.200	-0.200	-0.199	-0.196	-0.195	-0.191	-0.189	-0.185	-0.181	-0.178	-0.172	-0.169	-0.164	-0.159	-0.152	-0.148	-0.142	-0.138	-0.131	-0.126	-0.120	-0.114	-0.109	-0.104	-0.096	-0.091	-0.086	-0.079	-0.074	-0.069	-0.064	-0.059	-0.055	-0.050	-0.046	-0.041	-0.039	-0.035	-0.032	-0.030	-0.028	-0.026	-0.025	-0.024	-0.022	-0.022	-0.022	-0.021	-0.022	-0.022	-0.024	-0.025	-0.026	-0.028	-0.030	-0.032	-0.036	-0.038	-0.041	-0.044	-0.046	-0.050	-0.054	-0.058	-0.061	-0.065	-0.069	-0.072	-0.078	-0.081	-0.085	-0.089	-0.094	-0.098	-0.101	-0.106	-0.110	-0.115	-0.121	-0.125	-0.130	-0.135	-0.141	-0.146	-0.152	-0.158	-0.164	-0.170	-0.178	-0.185	-0.191	-0.199	-0.206	-0.215	-0.224	-0.232	-0.241	-0.251	-0.262	-0.272	-0.284	-0.295	-0.306	-0.319	-0.331	-0.345	-0.359	-0.372	-0.386	-0.401	-0.418	-0.432	-0.449	-0.465	-0.481	-0.498	-0.515	-0.531	-0.550	-0.568	-0.585	-0.601	-0.619	-0.636	-0.654	-0.671	-0.689	-0.705	-0.722	-0.739	-0.755	-0.771	-0.786	-0.802	-0.816	-0.831	-0.845	-0.858	-0.870	-0.881	-0.894	-0.904	-0.912	-0.922	-0.931	-0.938	-0.945	-0.951	-0.955	-0.959	-0.961	-0.965	-0.966	-0.968	-0.968	-0.965	-0.964	-0.960	-0.956	-0.951	-0.945	-0.938	-0.931	-0.922	-0.914	-0.904	-0.894	-0.881	-0.870	-0.858	-0.844	-0.830	-0.815	-0.800	-0.785	-0.770	-0.752	-0.735	-0.719	-0.700	-0.682	-0.665	-0.648	-0.629	-0.610	-0.592	-0.574	-0.555	-0.538	-0.518	-0.501	-0.482	-0.465	-0.448	-0.430	-0.412	-0.396	-0.380	-0.365	-0.349	-0.335	-0.321	-0.306	-0.294	-0.281	-0.270	-0.259	-0.249	-0.239	-0.230	-0.221	-0.212	-0.206	-0.201	-0.195	-0.191	-0.188	-0.185	-0.184	-0.182	-0.182	-0.184	-0.185	-0.188	-0.190	-0.195	-0.200	-0.206	-0.212	-0.220	-0.229	-0.238	-0.248	-0.259	-0.270	-0.282	-0.295	-0.310	-0.324	-0.339	-0.355	-0.371	-0.388	-0.405	-0.422	-0.440	-0.459	-0.478	-0.496	-0.515	-0.535	-0.554	-0.572	-0.592	-0.611	-0.631	-0.650	-0.670	-0.689	-0.708	-0.725	-0.744	-0.760	-0.776	-0.794	-0.808	-0.822	-0.838	-0.850	-0.864	-0.875	-0.885	-0.896	-0.906	-0.915	-0.922	-0.930	-0.935	-0.941	-0.945	-0.950	-0.952	-0.956	-0.958	-0.958	-0.959	-0.960	-0.960	-0.959	-0.958	-0.956	-0.954	-0.952	-0.949	-0.948	-0.944	-0.941	-0.939	-0.935	-0.934	-0.931	-0.929	-0.928	-0.926	-0.924	-0.924	-0.922	-0.924	-0.925	-0.925	-0.929	-0.930	-0.934	-0.938	-0.941	-0.945	-0.951	-0.958	-0.964	-0.971	-0.979	-0.986	-0.994	-1.004	-1.012	-1.024	-1.032	-1.042	-1.054	-1.065	-1.075	-1.086	-1.098	-1.108	-1.119	-1.130	-1.140	-1.150	-1.160	-1.170	-1.179	-1.188	-1.195	-1.204	-1.211	-1.218	-1.224	-1.229	-1.234	-1.240	-1.244	-1.246	-1.249	-1.251	-1.252	-1.252	-1.252	-1.252	-1.252	-1.251	-1.249	-1.245	-1.242	-1.240	-1.235	-1.230	-1.225	-1.220	-1.214	-1.209	-1.201	-1.195	-1.188	-1.180	-1.172	-1.164	-1.156	-1.148	-1.139	-1.130	-1.121	-1.112	-1.102	-1.094	-1.085	-1.075	-1.065	-1.056	-1.046	-1.038	-1.026	-1.018	-1.008	-0.999	-0.988	-0.978	-0.969	-0.959	-0.950	-0.939	-0.930	-0.921	-0.911	-0.901	-0.894	-0.884	-0.876	-0.868	-0.860	-0.851	-0.845	-0.838	-0.831	-0.825	-0.819	-0.814	-0.810	-0.805	-0.801	-0.799	-0.796	-0.794	-0.791	-0.791	-0.791	-0.791	-0.792	-0.794	-0.796	-0.799	-0.802	-0.808	-0.812	-0.818	-0.825	-0.831	-0.840	-0.846	-0.856	-0.865	-0.875	-0.885	-0.895	-0.905	-0.916	-0.926	-0.938	-0.950	-0.960	-0.971	-0.981	-0.994	-1.004	-1.015	-1.025	-1.034	-1.044	-1.052	-1.061	-1.069	-1.076	-1.082	-1.089	-1.094	-1.099	-1.102	-1.106	-1.109	-1.111	-1.111	-1.111	-1.111	-1.110	-1.108	-1.105	-1.101	-1.098	-1.092	-1.088	-1.081	-1.074	-1.068	-1.060	-1.052	-1.045	-1.036	-1.028	-1.020	-1.011	-1.002	-0.992	-0.985	-0.976	-0.968	-0.959	-0.950	-0.942	-0.935	-0.928	-0.920	-0.914	-0.908	-0.901	-0.896	-0.891	-0.886	-0.882	-0.879	-0.875	-0.872	-0.871	-0.870	-0.869	-0.869	-0.869	-0.869	-0.870	-0.871	-0.874	-0.875	-0.878	-0.881	-0.884	-0.888	-0.891	-0.896	-0.900	-0.904	-0.908	-0.912	-0.916	-0.921	-0.925	-0.931	-0.935	-0.940	-0.944	-0.948	-0.952	-0.955	-0.960	-0.964	-0.968	-0.970	-0.974	-0.976	-0.980	-0.981	-0.984	-0.986	-0.988	-0.990	-0.991	-0.991	-0.992	-0.992	-0.992	-0.991	-0.990	-0.990	-0.989	-0.986	-0.984	-0.981	-0.979	-0.974	-0.971	-0.966	-0.961	-0.956	-0.952	-0.945	-0.939	-0.931	-0.924	-0.915	-0.906	-0.895	-0.886	-0.874	-0.862	-0.850	-0.838	-0.824	-0.810	-0.795	-0.779	-0.762	-0.746	-0.729	-0.711	-0.692	-0.672	-0.654	-0.632	-0.611	-0.590	-0.568	-0.545	-0.521	-0.499	-0.474	-0.450	-0.424	-0.398	-0.372	-0.346	-0.320	-0.292	-0.265	-0.239	-0.210	-0.182	-0.156	-0.128	-0.100	-0.072	-0.044	-0.016	0.010	0.036	0.064	0.091	0.118	0.144	0.170	0.195	0.221	0.246	0.270	0.294	0.316	0.340	0.361	0.384	0.405	0.424	0.445	0.464	0.481	0.499	0.516	0.531	0.548	0.562	0.575	0.589	0.600	0.611	0.622	0.632	0.640	0.649	0.656	0.662	0.669	0.674	0.676	0.680	0.682	0.684	0.685	0.685	0.685	0.684	0.682	0.680	0.676	0.672	0.669	0.665	0.660	0.654	0.648	0.640	0.634	0.625	0.618	0.609	0.601	0.592	0.584	0.575	0.566	0.558	0.548	0.538	0.530	0.521	0.512	0.504	0.496	0.486	0.480	0.472	0.465	0.458	0.451	0.445	0.440	0.434	0.429	0.422	0.419	0.415	0.411	0.409	0.406	0.404	0.402	0.401	0.400	0.399	0.399	0.398	0.399	0.399	0.400	0.401	0.401	0.402	0.404	0.405	0.406	0.408	0.409	0.410	0.411	0.412	0.414	0.415	0.416	0.416	0.416	0.416	0.416	0.416	0.415	0.414	0.412	0.411	0.410	0.409	0.406	0.402	0.400	0.396	0.392	0.389	0.385	0.380	0.375	0.370	0.365	0.360	0.354	0.349	0.342	0.338	0.331	0.325	0.319	0.314	0.308	0.301	0.295	0.290	0.284	0.280	0.275	0.270	0.266	0.261	0.258	0.254	0.250	0.248	0.244	0.241	0.239	0.238	0.236	0.236	0.234	0.234	0.234	0.234	0.234	0.235	0.235	0.236	0.238	0.239	0.240	0.241	0.244	0.245	0.246	0.249	0.250	0.252	0.254	0.256	0.258	0.260	0.261	0.262	0.264	0.265	0.265	0.265	0.265	0.265	0.264	0.264	0.262	0.261	0.259	0.258	0.255	0.252	0.249	0.246	0.242	0.239	0.234	0.230	0.225	0.220	0.214	0.208	0.201	0.195	0.188	0.180	0.172	0.165	0.156	0.149	0.140	0.131	0.122	0.112	0.105	0.095	0.086	0.075	0.065	0.056	0.046	0.036	0.026	0.016	0.005	-0.004	-0.014	-0.024	-0.034	-0.044	-0.052	-0.062	-0.071	-0.080	-0.089	-0.098	-0.106	-0.114	-0.121	-0.129	-0.136	-0.141	-0.148	-0.154	-0.159	-0.164	-0.169	-0.172	-0.176	-0.179	-0.181	-0.184	-0.185	-0.186	-0.188	-0.188	-0.188	-0.186	-0.184	-0.182	-0.180	-0.178	-0.174	-0.171	-0.168	-0.164	-0.160	-0.154	-0.150	-0.144	-0.138	-0.132	-0.128	-0.121	-0.115	-0.108	-0.102	-0.096	-0.090	-0.084	-0.078	-0.071	-0.066	-0.061	-0.056	-0.051	-0.046	-0.041	-0.036	-0.034	-0.029	-0.025	-0.022	-0.020	-0.018	-0.015	-0.012	-0.011	-0.010	-0.010	-0.008	-0.008	-0.006	-0.006	-0.006	-0.008	-0.008	-0.009	-0.010	-0.011	-0.011	-0.012	-0.015	-0.015	-0.018	-0.019	-0.019	-0.021	-0.022	-0.024	-0.025	-0.026	-0.028	-0.029	-0.029	-0.030	-0.030	-0.031	-0.031	-0.031	-0.032	-0.032	-0.031	-0.031	-0.031	-0.031	-0.029	-0.030	-0.029	-0.026	-0.026	-0.025	-0.024	-0.021	-0.020	-0.018	-0.016	-0.014	-0.012	-0.010	-0.008	-0.005	-0.002	0.000	0.002	0.006	0.008	0.011	0.014	0.018	0.019	0.022	0.025	0.029	0.032	0.035	0.039	0.042	0.045	0.049	0.054	0.056	0.060	0.062	0.068	0.071	0.075	0.079	0.082	0.086	0.090	0.094	0.098	0.101	0.105	0.108	0.110	0.112	0.115	0.118	0.119	0.119	0.120	0.120	0.120	0.119	0.118	0.115	0.112	0.109	0.105	0.100	0.095	0.088	0.080	0.072	0.064	0.054	0.042	0.031	0.019	0.005	-0.010	-0.025	-0.041	-0.059	-0.076	-0.095	-0.115	-0.134	-0.155	-0.176	-0.199	-0.221	-0.245	-0.268	-0.292	-0.318	-0.340	-0.366	-0.391	-0.416	-0.440	-0.466	-0.490	-0.514	-0.540	-0.564	-0.586	-0.610	-0.632	-0.652	-0.674	-0.694	-0.714	-0.731	-0.749	-0.764	-0.779	-0.794	-0.806	-0.818	-0.829	-0.836	-0.845	-0.851	-0.855	-0.859	-0.861	-0.861	-0.860	-0.858	-0.855	-0.849	-0.844	-0.835	-0.825	-0.814	-0.801	-0.788	-0.772	-0.756	-0.739	-0.719	-0.699	-0.678	-0.655	-0.631	-0.606	-0.581	-0.554	-0.528	-0.500	-0.471	-0.441	-0.411	-0.381	-0.350	-0.320	-0.289	-0.258	-0.226	-0.195	-0.162	-0.131	-0.099	-0.069	-0.039	-0.008	0.021	0.050	0.079	0.106	0.134	0.159	0.184	0.208	0.231	0.254	0.272	0.292	0.311	0.328	0.342	0.356	0.370	0.381	0.390	0.398	0.405	0.410	0.414	0.415	0.415	0.414	0.410	0.406	0.402	0.394	0.386	0.376	0.366	0.354	0.341	0.328	0.311	0.296	0.279	0.262	0.244	0.226	0.206	0.185	0.166	0.146	0.124	0.105	0.084	0.064	0.042	0.022	0.002	-0.018	-0.038	-0.055	-0.074	-0.092	-0.110	-0.126	-0.141	-0.156	-0.170	-0.184	-0.195	-0.205	-0.215	-0.226	-0.234	-0.241	-0.248	-0.251	-0.256	-0.260	-0.262	-0.262	-0.265	-0.264	-0.262	-0.260	-0.258	-0.254	-0.250	-0.244	-0.239	-0.232	-0.226	-0.219	-0.210	-0.202	-0.192	-0.182	-0.174	-0.162	-0.154	-0.142	-0.131	-0.121	-0.110	-0.099	-0.086	-0.075	-0.062	-0.051	-0.040	-0.029	-0.016	-0.005	0.008	0.018	0.030	0.041	0.052	0.061	0.072	0.082	0.092	0.102	0.111	0.119	0.128	0.135	0.142	0.149	0.156	0.162	0.166	0.171	0.175	0.179	0.181	0.184	0.185	0.186	0.185	0.185	0.184	0.181	0.178	0.174	0.169	0.162	0.158	0.150	0.141	0.132	0.124	0.114	0.101	0.090	0.078	0.065	0.051	0.038	0.024	0.009	-0.008	-0.022	-0.040	-0.056	-0.072	-0.089	-0.105	-0.122	-0.139	-0.156	-0.171	-0.188	-0.204	-0.218	-0.234	-0.248	-0.261	-0.275	-0.288	-0.300	-0.311	-0.321	-0.331	-0.341	-0.350	-0.358	-0.365	-0.371	-0.376	-0.380	-0.384	-0.388	-0.390	-0.391	-0.392	-0.394	-0.394	-0.394	-0.391	-0.390	-0.388	-0.386	-0.381	-0.379	-0.376	-0.372	-0.369	-0.365	-0.361	-0.358	-0.354	-0.351	-0.348	-0.344	-0.342	-0.340	-0.338	-0.336	-0.336	-0.335	-0.335	-0.335	-0.338	-0.339	-0.340	-0.342	-0.346	-0.350	-0.354	-0.360	-0.365	-0.371	-0.378	-0.385	-0.394	-0.401	-0.410	-0.419	-0.429	-0.439	-0.449	-0.460	-0.471	-0.482	-0.494	-0.506	-0.518	-0.529	-0.541	-0.552	-0.565	-0.578	-0.590	-0.602	-0.615	-0.626	-0.639	-0.650	-0.662	-0.672	-0.685	-0.695	-0.706	-0.716	-0.726	-0.735	-0.744	-0.752	-0.760	-0.769	-0.775	-0.782	-0.789	-0.794	-0.799	-0.804	-0.806	-0.810	-0.812	-0.815	-0.818	-0.818	-0.816	-0.816	-0.815	-0.812	-0.809	-0.806	-0.802	-0.796	-0.791	-0.785	-0.779	-0.770	-0.761	-0.754	-0.744	-0.732	-0.722	-0.711	-0.698	-0.685	-0.672	-0.659	-0.644	-0.630	-0.616	-0.600	-0.585	-0.569	-0.554	-0.538	-0.521	-0.506	-0.489	-0.474	-0.458	-0.442	-0.426	-0.412	-0.396	-0.382	-0.368	-0.355	-0.340	-0.329	-0.316	-0.305	-0.294	-0.284	-0.274	-0.264	-0.255	-0.248	-0.239	-0.232	-0.226	-0.221	-0.216	-0.212	-0.208	-0.205	-0.204	-0.202	-0.201	-0.201	-0.200	-0.200	-0.202	-0.204	-0.204	-0.206	-0.209	-0.211	-0.212	-0.215	-0.218	-0.220	-0.221	-0.224	-0.226	-0.229	-0.230	-0.231	-0.234	-0.234	-0.235	-0.235	-0.235	-0.235	-0.234	-0.232	-0.230	-0.228	-0.225	-0.224	-0.219	-0.215	-0.210	-0.204	-0.200	-0.194	-0.186	-0.180	-0.172	-0.165	-0.159	-0.150	-0.141	-0.134	-0.125	-0.115	-0.106	-0.096	-0.088	-0.079	-0.069	-0.060	-0.051	-0.040	-0.031	-0.022	-0.014	-0.005	0.005	0.011	0.020	0.028	0.036	0.044	0.050	0.056	0.062	0.069	0.074	0.080	0.085	0.089	0.094	0.098	0.101	0.105	0.108	0.110	0.112	0.115	0.118	0.119	0.122	0.124	0.125	0.126	0.129	0.130	0.131	0.132	0.135	0.136	0.138	0.140	0.142	0.145	0.149	0.151	0.156	0.159	0.164	0.169	0.174	0.179	0.186	0.192	0.201	0.210	0.218	0.228	0.238	0.249	0.261	0.274	0.286	0.301	0.316	0.332	0.350	0.368	0.388	0.406	0.429	0.450	0.474	0.498	0.522	0.549	0.576	0.604	0.632	0.664	0.695	0.728	0.760	0.795	0.830	0.866	0.902	0.940	0.980	1.019	1.059	1.100	1.141	1.185	1.228	1.271	1.314	1.359	1.402	1.448	1.494	1.538	1.584	1.629	1.672	1.719	1.762	1.808	1.850	1.894	1.936	1.978	2.019	2.059	2.100	2.138	2.175	2.211	2.246	2.281	2.314	2.346	2.376	2.405	2.432	2.458	2.482	2.506	2.528	2.548	2.566	2.584	2.600	2.614	2.628	2.639	2.650	2.659	2.668	2.674	2.680	2.685	2.690	2.692	2.696	2.698	2.698	2.700	2.700	2.699	2.700	2.698	2.698	2.696	2.695	2.695	2.694	2.694	2.695	2.695	2.696	2.698	2.699	2.701	2.705	2.709	2.712	2.716	2.722	2.728	2.734	2.741	2.749	2.758	2.766	2.775	2.785	2.795	2.805	2.816	2.828	2.838	2.849	2.860	2.871	2.881	2.892	2.904	2.914	2.922	2.931	2.939	2.948	2.954	2.960	2.965	2.969	2.974	2.975	2.976	2.975	2.975	2.971	2.968	2.962	2.956	2.949	2.939	2.928	2.915	2.902	2.886	2.870	2.851	2.831	2.811	2.789	2.765	2.740	2.714	2.688	2.659	2.628	2.596	2.565	2.531	2.498	2.462	2.426	2.390	2.352	2.314	2.272	2.232	2.191	2.149	2.108	2.062	2.019	1.975	1.930	1.884	1.839	1.791	1.745	1.698	1.650	1.600	1.552	1.504	1.455	1.405	1.355	1.306	1.256	1.206	1.156	1.106	1.056	1.006	0.956	0.906	0.856	0.806	0.758	0.709	0.659	0.610	0.561	0.512	0.466	0.420	0.372	0.326	0.281	0.236	0.192	0.148	0.106	0.062	0.021	-0.020	-0.060	-0.099	-0.138	-0.176	-0.214	-0.250	-0.286	-0.321	-0.356	-0.390	-0.424	-0.456	-0.488	-0.520	-0.551	-0.581	-0.614	-0.644	-0.675	-0.705	-0.735	-0.766	-0.796	-0.828	-0.859	-0.890	-0.922	-0.955	-0.988	-1.024	-1.058	-1.094	-1.131	-1.169	-1.209	-1.250	-1.292	-1.336	-1.382	-1.429	-1.476	-1.528	-1.579	-1.634	-1.690	-1.748	-1.808	-1.870	-1.932	-1.999	-2.066	-2.136	-2.209	-2.284	-2.360	-2.439	-2.518	-2.600	-2.685	-2.771	-2.860	-2.949	-3.040	-3.132	-3.228	-3.324	-3.421	-3.519	-3.619	-3.720	-3.820	-3.922	-4.026	-4.129	-4.234	-4.338	-4.442	-4.546	-4.651	-4.755	-4.859	-4.962	-5.065	-5.166	-5.268	-5.368	-5.466	-5.564	-5.659	-5.752	-5.845	-5.935	-6.022	-6.110	-6.192	-6.274	-6.351	-6.426	-6.500	-6.570	-6.638	-6.701	-6.762	-6.820	-6.875	-6.925	-6.972	-7.018	-7.059	-7.096	-7.130	-7.160	-7.186	-7.210	-7.230	-7.245	-7.259	-7.268	-7.274	-7.276	-7.276	-7.272	-7.266	-7.255	-7.241	-7.226	-7.206	-7.185	-7.160	-7.131	-7.102	-7.070	-7.036	-7.000	-6.961	-6.921	-6.878	-6.834	-6.789	-6.741	-6.692	-6.642	-6.591	-6.539	-6.486	-6.431	-6.378	-6.322	-6.266	-6.210	-6.154	-6.098	-6.040	-5.984	-5.926	-5.868	-5.811	-5.754	-5.696	-5.640	-5.584	-5.526	-5.471	-5.415	-5.361	-5.308	-5.251	-5.199	-5.145	-5.092	-5.041	-4.989	-4.938	-4.888	-4.839	-4.789	-4.739	-4.692	-4.644	-4.596	-4.550	-4.504	-4.459	-4.412	-4.368	-4.324	-4.280	-4.236	-4.194	-4.150	-4.108	-4.066	-4.025	-3.984	-3.942	-3.902	-3.862	-3.821	-3.782	-3.742	-3.702	-3.664	-3.624	-3.585	-3.546	-3.506	-3.468	-3.429	-3.390	-3.350	-3.312	-3.272	-3.234	-3.195	-3.156	-3.116	-3.078	-3.038	-2.998	-2.958	-2.918	-2.878	-2.838	-2.798	-2.758	-2.718	-2.676	-2.635	-2.595	-2.554	-2.512	-2.472	-2.430	-2.390	-2.349	-2.308	-2.268	-2.226	-2.185	-2.145	-2.104	-2.064	-2.024	-1.984	-1.945	-1.906	-1.868	-1.829	-1.791	-1.754	-1.716	-1.679	-1.644	-1.609	-1.574	-1.540	-1.505	-1.472	-1.439	-1.408	-1.376	-1.345	-1.314	-1.284	-1.255	-1.228	-1.199	-1.171	-1.144	-1.118	-1.092	-1.066	-1.041	-1.016	-0.992	-0.968	-0.944	-0.920	-0.896	-0.872	-0.850	-0.828	-0.805	-0.781	-0.759	-0.734	-0.710	-0.688	-0.662	-0.639	-0.614	-0.589	-0.564	-0.536	-0.511	-0.485	-0.458	-0.429	-0.400	-0.371	-0.341	-0.311	-0.280	-0.249	-0.216	-0.184	-0.150	-0.116	-0.080	-0.046	-0.010	0.026	0.062	0.101	0.138	0.176	0.215	0.254	0.292	0.332	0.371	0.411	0.451	0.490	0.529	0.569	0.609	0.646	0.685	0.724	0.761	0.798	0.835	0.871	0.906	0.941	0.975	1.008	1.039	1.071	1.101	1.130	1.160	1.186	1.212	1.238	1.261	1.284	1.305	1.326	1.345	1.362	1.380	1.395	1.409	1.422	1.434	1.444	1.452	1.461	1.466	1.472	1.478	1.481	1.482	1.484	1.484	1.482	1.481	1.479	1.475	1.471	1.466	1.461	1.454	1.446	1.439	1.430	1.422	1.412	1.402	1.394	1.384	1.372	1.361	1.350	1.339	1.328	1.318	1.306	1.295	1.284	1.274	1.264	1.254	1.244	1.234	1.225	1.216	1.208	1.200	1.192	1.186	1.179	1.174	1.169	1.164	1.160	1.158	1.155	1.154	1.154	1.154	1.154	1.156	1.159	1.161	1.165	1.170	1.175	1.182	1.190	1.198	1.206	1.216	1.228	1.238	1.250	1.262	1.275	1.289	1.304	1.319	1.334	1.351	1.368	1.385	1.402	1.421	1.440	1.459	1.479	1.498	1.518	1.538	1.558	1.578	1.598	1.618	1.639	1.659	1.680	1.699	1.719	1.739	1.758	1.776	1.796	1.815	1.832	1.850	1.868	1.885	1.901	1.918	1.931	1.946	1.961	1.974	1.988	2.000	2.010	2.021	2.033	2.041	2.050	2.059	2.066	2.074	2.079	2.085	2.090	2.094	2.099	2.101	2.104	2.106	2.108	2.108	2.108	2.108	2.108	2.105	2.104	2.100	2.098	2.094	2.090	2.086	2.081	2.076	2.071	2.066	2.059	2.054	2.046	2.040	2.031	2.025	2.018	2.010	2.002	1.995	1.985	1.978	1.970	1.960	1.952	1.944	1.934	1.925	1.916	1.906	1.898	1.889	1.879	1.870	1.861	1.852	1.842	1.834	1.825	1.815	1.808	1.799	1.790	1.781	1.771	1.762	1.754	1.745	1.738	1.729	1.721	1.712	1.704	1.695	1.688	1.679	1.671	1.662	1.654	1.645	1.638	1.628	1.619	1.610	1.601	1.591	1.581	1.571	1.561	1.551	1.539	1.528	1.516	1.505	1.492	1.480	1.468	1.454	1.440	1.425	1.411	1.395	1.379	1.362	1.346	1.330	1.312	1.294	1.276	1.256	1.236	1.216	1.198	1.178	1.156	1.135	1.114	1.092	1.070	1.048	1.025	1.001	0.979	0.955	0.932	0.910	0.888	0.864	0.841	0.818	0.795	0.771	0.749	0.725	0.702	0.681	0.659	0.638	0.616	0.595	0.575	0.555	0.535	0.515	0.496	0.478	0.460	0.442	0.425	0.408	0.392	0.378	0.361	0.348	0.334	0.320	0.308	0.295	0.282	0.271	0.260	0.250	0.240	0.230	0.221	0.212	0.205	0.198	0.189	0.181	0.175	0.169	0.161	0.156	0.150	0.144	0.138	0.132	0.126	0.120	0.114	0.108	0.101	0.095	0.089	0.081	0.074	0.066	0.058	0.051	0.042	0.034	0.024	0.014	0.004	-0.008	-0.020	-0.032	-0.045	-0.059	-0.072	-0.089	-0.104	-0.121	-0.139	-0.158	-0.176	-0.195	-0.215	-0.236	-0.259	-0.281	-0.304	-0.328	-0.354	-0.379	-0.404	-0.431	-0.459	-0.486	-0.514	-0.542	-0.571	-0.601	-0.632	-0.661	-0.692	-0.724	-0.754	-0.786	-0.818	-0.849	-0.880	-0.911	-0.942	-0.972	-1.005	-1.035	-1.064	-1.094	-1.122	-1.151	-1.178	-1.205	-1.231	-1.256	-1.281	-1.306	-1.330	-1.351	-1.372	-1.392	-1.411	-1.429	-1.446	-1.461	-1.475	-1.488	-1.499	-1.508	-1.518	-1.524	-1.529	-1.534	-1.536	-1.536	-1.536	-1.535	-1.530	-1.525	-1.519	-1.511	-1.501	-1.490	-1.478	-1.464	-1.449	-1.432	-1.414	-1.395	-1.375	-1.354	-1.330	-1.306	-1.282	-1.256	-1.230	-1.201	-1.174	-1.145	-1.115	-1.086	-1.055	-1.025	-0.994	-0.962	-0.930	-0.899	-0.868	-0.838	-0.806	-0.775	-0.746	-0.718	-0.688	-0.659	-0.632	-0.605	-0.579	-0.555	-0.530	-0.506	-0.485	-0.465	-0.445	-0.428	-0.410	-0.394	-0.380	-0.368	-0.356	-0.346	-0.336	-0.329	-0.322	-0.319	-0.315	-0.312	-0.312	-0.312	-0.314	-0.315	-0.320	-0.324	-0.329	-0.335	-0.342	-0.349	-0.358	-0.366	-0.375	-0.385	-0.394	-0.404	-0.412	-0.424	-0.431	-0.441	-0.451	-0.459	-0.468	-0.475	-0.482	-0.489	-0.495	-0.500	-0.504	-0.509	-0.511	-0.512	-0.514	-0.514	-0.512	-0.511	-0.507	-0.502	-0.498	-0.491	-0.485	-0.476	-0.468	-0.458	-0.448	-0.436	-0.424	-0.410	-0.396	-0.381	-0.368	-0.352	-0.336	-0.320	-0.302	-0.285	-0.269	-0.251	-0.235	-0.218	-0.200	-0.184	-0.166	-0.150	-0.135	-0.119	-0.104	-0.089	-0.075	-0.060	-0.048	-0.035	-0.024	-0.014	-0.002	0.006	0.015	0.021	0.029	0.035	0.040	0.045	0.048	0.050	0.052	0.052	0.054	0.052	0.050	0.049	0.045	0.042	0.036	0.032	0.025	0.020	0.014	0.004	-0.004	-0.012	-0.021	-0.032	-0.042	-0.054	-0.065	-0.076	-0.089	-0.102	-0.115	-0.128	-0.141	-0.154	-0.168	-0.181	-0.196	-0.210	-0.224	-0.239	-0.254	-0.269	-0.284	-0.299	-0.314	-0.330	-0.344	-0.359	-0.374	-0.390	-0.405	-0.420	-0.435	-0.450	-0.465	-0.481	-0.496	-0.511	-0.525	-0.540	-0.554	-0.570	-0.584	-0.596	-0.610	-0.624	-0.638	-0.650	-0.662	-0.675	-0.688	-0.699	-0.710	-0.722	-0.732	-0.742	-0.752	-0.762	-0.771	-0.781	-0.790	-0.798	-0.805	-0.812	-0.820	-0.825	-0.832	-0.838	-0.845	-0.849	-0.854	-0.859	-0.864	-0.868	-0.872	-0.876	-0.880	-0.885	-0.888	-0.892	-0.898	-0.901	-0.906	-0.911	-0.916	-0.922	-0.928	-0.935	-0.941	-0.950	-0.959	-0.968	-0.978	-0.989	-1.000	-1.012	-1.026	-1.041	-1.056	-1.072	-1.090	-1.109	-1.128	-1.150	-1.171	-1.194	-1.219	-1.242	-1.269	-1.295	-1.324	-1.352	-1.384	-1.414	-1.446	-1.479	-1.512	-1.546	-1.581	-1.618	-1.652	-1.690	-1.728	-1.764	-1.800	-1.839	-1.878	-1.914	-1.950	-1.988	-2.024	-2.060	-2.096	-2.130	-2.164	-2.198	-2.229	-2.260	-2.289	-2.316	-2.342	-2.369	-2.392	-2.414	-2.432	-2.452	-2.468	-2.481	-2.492	-2.504	-2.510	-2.516	-2.520	-2.520	-2.518	-2.515	-2.508	-2.499	-2.489	-2.475	-2.459	-2.441	-2.421	-2.398	-2.374	-2.346	-2.318	-2.286	-2.254	-2.219	-2.182	-2.144	-2.104	-2.062	-2.020	-1.975	-1.931	-1.885	-1.838	-1.790	-1.741	-1.692	-1.642	-1.592	-1.544	-1.492	-1.442	-1.394	-1.345	-1.296	-1.248	-1.201	-1.155	-1.110	-1.066	-1.021	-0.980	-0.939	-0.899	-0.861	-0.825	-0.791	-0.758	-0.726	-0.696	-0.669	-0.642	-0.618	-0.595	-0.575	-0.556	-0.539	-0.522	-0.509	-0.496	-0.486	-0.478	-0.470	-0.465	-0.460	-0.458	-0.456	-0.456	-0.456	-0.458	-0.461	-0.464	-0.469	-0.474	-0.479	-0.485	-0.491	-0.499	-0.505	-0.514	-0.520	-0.528	-0.535	-0.541	-0.549	-0.555	-0.561	-0.566	-0.571	-0.575	-0.580	-0.582	-0.586	-0.589	-0.589	-0.590	-0.589	-0.588	-0.586	-0.581	-0.579	-0.574	-0.569	-0.561	-0.556	-0.548	-0.539	-0.530	-0.520	-0.511	-0.500	-0.488	-0.476	-0.465	-0.451	-0.438	-0.425	-0.411	-0.398	-0.382	-0.369	-0.356	-0.342	-0.328	-0.314	-0.299	-0.286	-0.271	-0.259	-0.245	-0.232	-0.219	-0.206	-0.194	-0.181	-0.169	-0.158	-0.145	-0.135	-0.124	-0.112	-0.101	-0.090	-0.081	-0.070	-0.060	-0.051	-0.040	-0.031	-0.021	-0.012	-0.004	0.004	0.012	0.021	0.030	0.038	0.046	0.054	0.061	0.070	0.079	0.086	0.094	0.101	0.109	0.118	0.124	0.131	0.139	0.145	0.152	0.159	0.166	0.174	0.179	0.185	0.191	0.198	0.202	0.208	0.212	0.218	0.222	0.226	0.230	0.234	0.239	0.241	0.245	0.249	0.250	0.254	0.256	0.258	0.260	0.262	0.264	0.265	0.268	0.268	0.269	0.270	0.271	0.272	0.274	0.272	0.274	0.275	0.275	0.276	0.276	0.278	0.276	0.278	0.279	0.279	0.279	0.280	0.280	0.280	0.281	0.282	0.282	0.284	0.282	0.284	0.284	0.284	0.284	0.285	0.285	0.285	0.285	0.285	0.285	0.285	0.285	0.284	0.284	0.282	0.281	0.280	0.279	0.278	0.276	0.275	0.272	0.271	0.269	0.268	0.266	0.264	0.262	0.261	0.259	0.258	0.256	0.255	0.252	0.252	0.251	0.250	0.250	0.250	0.250	0.250	0.250	0.251	0.252	0.254	0.255	0.256	0.260	0.262	0.266	0.269	0.272	0.276	0.280	0.284	0.289	0.294	0.299	0.304	0.309	0.314	0.319	0.325	0.330	0.336	0.341	0.346	0.351	0.358	0.362	0.368	0.371	0.378	0.381	0.385	0.389	0.391	0.395	0.398	0.399	0.400	0.401	0.401	0.402	0.401	0.400	0.400	0.399	0.396	0.394	0.390	0.388	0.384	0.380	0.375	0.370	0.364	0.359	0.352	0.346	0.340	0.334	0.326	0.319	0.311	0.305	0.296	0.289	0.280	0.272	0.264	0.255	0.248	0.239	0.231	0.221	0.212	0.204	0.195	0.185	0.176	0.168	0.158	0.149	0.140	0.130	0.120	0.110	0.101	0.091	0.080	0.070	0.060	0.049	0.038	0.026	0.015	0.004	-0.008	-0.020	-0.032	-0.045	-0.058	-0.070	-0.084	-0.096	-0.110	-0.122	-0.136	-0.150	-0.165	-0.178	-0.192	-0.206	-0.220	-0.235	-0.249	-0.264	-0.278	-0.291	-0.305	-0.318	-0.331	-0.345	-0.358	-0.371	-0.382	-0.395	-0.408	-0.419	-0.430	-0.440	-0.451	-0.461	-0.469	-0.479	-0.488	-0.495	-0.501	-0.509	-0.514	-0.520	-0.524	-0.529	-0.532	-0.535	-0.538	-0.539	-0.540	-0.540	-0.539	-0.538	-0.536	-0.534	-0.530	-0.526	-0.522	-0.516	-0.510	-0.505	-0.498	-0.490	-0.481	-0.472	-0.464	-0.455	-0.445	-0.432	-0.422	-0.410	-0.399	-0.386	-0.374	-0.360	-0.348	-0.332	-0.320	-0.306	-0.291	-0.276	-0.262	-0.248	-0.234	-0.219	-0.204	-0.189	-0.175	-0.161	-0.146	-0.131	-0.116	-0.102	-0.089	-0.076	-0.062	-0.049	-0.036	-0.024	-0.011	0.000	0.011	0.022	0.032	0.044	0.054	0.061	0.071	0.079	0.086	0.092	0.099	0.105	0.111	0.115	0.120	0.124	0.125	0.128	0.129	0.129	0.130	0.129	0.126	0.125	0.121	0.118	0.114	0.109	0.102	0.096	0.090	0.082	0.072	0.064	0.054	0.044	0.032	0.020	0.009	-0.005	-0.019	-0.034	-0.048	-0.062	-0.079	-0.094	-0.110	-0.126	-0.144	-0.160	-0.178	-0.194	-0.211	-0.229	-0.246	-0.262	-0.279	-0.296	-0.314	-0.330	-0.345	-0.360	-0.375	-0.389	-0.404	-0.416	-0.429	-0.441	-0.451	-0.462	-0.471	-0.481	-0.490	-0.496	-0.504	-0.510	-0.515	-0.520	-0.524	-0.528	-0.530	-0.532	-0.534	-0.535	-0.534	-0.535	-0.535	-0.534	-0.532	-0.531	-0.531	-0.530	-0.528	-0.526	-0.526	-0.525	-0.522	-0.522	-0.522	-0.522	-0.524	-0.525	-0.526	-0.529	-0.531	-0.535	-0.540	-0.545	-0.551	-0.556	-0.564	-0.572	-0.581	-0.590	-0.600	-0.611	-0.624	-0.635	-0.648	-0.661	-0.674	-0.689	-0.704	-0.718	-0.734	-0.749	-0.764	-0.781	-0.796	-0.812	-0.828	-0.842	-0.858	-0.872	-0.886	-0.900	-0.914	-0.925	-0.938	-0.950	-0.959	-0.969	-0.978	-0.985	-0.992	-0.999	-1.002	-1.008	-1.010	-1.012	-1.012	-1.014	-1.012	-1.010	-1.008	-1.004	-0.999	-0.992	-0.986	-0.980	-0.972	-0.962	-0.954	-0.945	-0.934	-0.922	-0.910	-0.900	-0.888	-0.875	-0.861	-0.849	-0.835	-0.821	-0.809	-0.794	-0.780	-0.768	-0.754	-0.740	-0.726	-0.714	-0.700	-0.688	-0.674	-0.662	-0.649	-0.636	-0.625	-0.612	-0.602	-0.590	-0.580	-0.570	-0.559	-0.550	-0.540	-0.531	-0.521	-0.512	-0.504	-0.495	-0.488	-0.480	-0.472	-0.466	-0.460	-0.454	-0.448	-0.441	-0.438	-0.431	-0.428	-0.422	-0.420	-0.416	-0.414	-0.411	-0.410	-0.408	-0.406	-0.406	-0.405	-0.406	-0.405	-0.406	-0.409	-0.411	-0.414	-0.416	-0.420	-0.425	-0.429	-0.434	-0.440	-0.448	-0.452	-0.460	-0.468	-0.475	-0.484	-0.492	-0.501	-0.511	-0.520	-0.529	-0.540	-0.550	-0.560	-0.570	-0.582	-0.594	-0.604	-0.614	-0.624	-0.635	-0.646	-0.656	-0.668	-0.676	-0.686	-0.695	-0.705	-0.714	-0.722	-0.730	-0.739	-0.746	-0.754	-0.760	-0.765	-0.771	-0.776	-0.781	-0.785	-0.789	-0.791	-0.795	-0.798	-0.800	-0.801	-0.801	-0.802	-0.804	-0.802	-0.802	-0.802	-0.800	-0.800	-0.799	-0.795	-0.794	-0.791	-0.789	-0.786	-0.784	-0.780	-0.776	-0.774	-0.770	-0.768	-0.764	-0.760	-0.758	-0.754	-0.750	-0.746	-0.742	-0.740	-0.738	-0.734	-0.730	-0.726	-0.724	-0.721	-0.719	-0.716	-0.714	-0.711	-0.709	-0.706	-0.705	-0.702	-0.701	-0.699	-0.696	-0.696	-0.694	-0.692	-0.691	-0.690	-0.688	-0.688	-0.686	-0.684	-0.682	-0.681	-0.680	-0.680	-0.679	-0.679	-0.678	-0.675	-0.675	-0.674	-0.672	-0.672	-0.671	-0.670	-0.670	-0.669	-0.668	-0.668	-0.666	-0.665	-0.664	-0.662	-0.661	-0.659	-0.658	-0.655	-0.652	-0.651	-0.648	-0.645	-0.642	-0.639	-0.635	-0.631	-0.626	-0.622	-0.618	-0.612	-0.606	-0.599	-0.592	-0.585	-0.578	-0.568	-0.559	-0.549	-0.538	-0.526	-0.514	-0.501	-0.488	-0.474	-0.459	-0.444	-0.428	-0.410	-0.391	-0.372	-0.354	-0.334	-0.312	-0.291	-0.269	-0.246	-0.222	-0.198	-0.172	-0.148	-0.121	-0.094	-0.068	-0.039	-0.011	0.019	0.048	0.078	0.108	0.138	0.168	0.199	0.229	0.260	0.290	0.321	0.351	0.382	0.414	0.444	0.474	0.504	0.532	0.561	0.590	0.618	0.646	0.672	0.699	0.724	0.749	0.772	0.796	0.819	0.840	0.861	0.880	0.899	0.918	0.934	0.950	0.965	0.979	0.991	1.002	1.014	1.022	1.031	1.038	1.045	1.050	1.054	1.056	1.059	1.061	1.061	1.061	1.059	1.056	1.052	1.050	1.045	1.040	1.034	1.026	1.020	1.012	1.005	0.996	0.988	0.978	0.969	0.959	0.949	0.939	0.929	0.919	0.909	0.899	0.889	0.879	0.869	0.860	0.851	0.844	0.834	0.826	0.819	0.812	0.806	0.800	0.795	0.790	0.786	0.784	0.780	0.778	0.775	0.772	0.771	0.771	0.771	0.770	0.771	0.772	0.774	0.775	0.778	0.780	0.782	0.786	0.789	0.791	0.795	0.799	0.801	0.804	0.806	0.810	0.812	0.814	0.816	0.819	0.819	0.821	0.820	0.821	0.821	0.820	0.819	0.818	0.815	0.812	0.809	0.805	0.800	0.794	0.790	0.784	0.776	0.769	0.761	0.754	0.745	0.736	0.728	0.718	0.708	0.698	0.686	0.676	0.665	0.654	0.644	0.632	0.621	0.610	0.600	0.590	0.580	0.569	0.559	0.550	0.540	0.532	0.524	0.516	0.509	0.501	0.495	0.490	0.485	0.480	0.475	0.471	0.469	0.466	0.465	0.462	0.461	0.461	0.461	0.462	0.462	0.464	0.466	0.468	0.470	0.474	0.476	0.480	0.482	0.486	0.490	0.494	0.496	0.500	0.504	0.506	0.510	0.514	0.518	0.519	0.521	0.524	0.525	0.526	0.528	0.528	0.528	0.528	0.526	0.525	0.524	0.521	0.520	0.516	0.512	0.509	0.505	0.500	0.496	0.491	0.485	0.480	0.474	0.466	0.460	0.452	0.445	0.438	0.429	0.420	0.411	0.401	0.392	0.384	0.375	0.365	0.355	0.345	0.336	0.326	0.315	0.306	0.295	0.286	0.275	0.265	0.255	0.244	0.234	0.225	0.215	0.204	0.195	0.185	0.175	0.166	0.156	0.148	0.138	0.129	0.120	0.110	0.101	0.092	0.085	0.078	0.069	0.061	0.055	0.048	0.041	0.034	0.029	0.024	0.018	0.012	0.008	0.004	0.000	-0.005	-0.008	-0.011	-0.014	-0.016	-0.018	-0.020	-0.021	-0.021	-0.022	-0.024	-0.024	-0.022	-0.021	-0.020	-0.020	-0.018	-0.016	-0.014	-0.012	-0.009	-0.008	-0.004	-0.001	0.001	0.005	0.009	0.011	0.015	0.018	0.020	0.022	0.026	0.030	0.032	0.036	0.038	0.041	0.044	0.046	0.048	0.051	0.051	0.054	0.055	0.058	0.059	0.059	0.060	0.061	0.062	0.062	0.064	0.064	0.064	0.064	0.065	0.064	0.064	0.064	0.064	0.064	0.064	0.064	0.062	0.062	0.061	0.062	0.062	0.062	0.062	0.064	0.062	0.064	0.064	0.065	0.065	0.066	0.069	0.069	0.070	0.071	0.074	0.076	0.078	0.079	0.081	0.085	0.086	0.090	0.092	0.096	0.100	0.105	0.109	0.114	0.119	0.124	0.129	0.135	0.140	0.146	0.152	0.159	0.165	0.172	0.180	0.186	0.194	0.202	0.210	0.219	0.228	0.235	0.244	0.252	0.261	0.270	0.279	0.288	0.296	0.306	0.315	0.325	0.334	0.342	0.351	0.360	0.368	0.375	0.382	0.390	0.395	0.401	0.405	0.410	0.414	0.416	0.419	0.420	0.421	0.420	0.420	0.418	0.414	0.410	0.405	0.399	0.391	0.382	0.372	0.362	0.350	0.338	0.322	0.308	0.292	0.275	0.256	0.236	0.216	0.195	0.174	0.151	0.128	0.104	0.079	0.054	0.028	0.001	-0.026	-0.052	-0.080	-0.109	-0.135	-0.162	-0.190	-0.218	-0.244	-0.271	-0.298	-0.325	-0.350	-0.374	-0.399	-0.421	-0.444	-0.465	-0.486	-0.506	-0.525	-0.542	-0.559	-0.574	-0.589	-0.601	-0.612	-0.622	-0.631	-0.639	-0.645	-0.650	-0.654	-0.655	-0.655	-0.654	-0.652	-0.649	-0.644	-0.636	-0.629	-0.619	-0.609	-0.596	-0.582	-0.569	-0.554	-0.535	-0.518	-0.498	-0.478	-0.456	-0.434	-0.410	-0.385	-0.360	-0.335	-0.309	-0.281	-0.254	-0.225	-0.199	-0.169	-0.140	-0.111	-0.081	-0.051	-0.022	0.008	0.036	0.065	0.094	0.121	0.149	0.176	0.202	0.229	0.254	0.279	0.301	0.324	0.345	0.365	0.385	0.402	0.419	0.435	0.449	0.461	0.474	0.484	0.492	0.500	0.505	0.511	0.514	0.516	0.515	0.514	0.511	0.507	0.502	0.496	0.488	0.480	0.470	0.459	0.448	0.435	0.421	0.406	0.391	0.375	0.359	0.341	0.324	0.306	0.286	0.268	0.249	0.230	0.210	0.191	0.172	0.154	0.135	0.118	0.099	0.082	0.065	0.048	0.032	0.018	0.002	-0.011	-0.025	-0.038	-0.049	-0.060	-0.070	-0.079	-0.086	-0.095	-0.101	-0.106	-0.111	-0.115	-0.118	-0.119	-0.120	-0.121	-0.121	-0.119	-0.118	-0.115	-0.110	-0.105	-0.101	-0.095	-0.088	-0.080	-0.072	-0.064	-0.055	-0.046	-0.035	-0.024	-0.014	-0.002	0.010	0.021	0.034	0.046	0.059	0.074	0.086	0.100	0.114	0.128	0.141	0.156	0.170	0.185	0.198	0.212	0.225	0.239	0.252	0.265	0.278	0.289	0.301	0.312	0.322	0.332	0.342	0.351	0.360	0.369	0.376	0.384	0.389	0.392	0.398	0.400	0.402	0.405	0.405	0.405	0.404	0.400	0.399	0.394	0.389	0.382	0.375	0.368	0.358	0.348	0.338	0.325	0.314	0.300	0.286	0.271	0.256	0.240	0.224	0.206	0.189	0.170	0.151	0.132	0.112	0.094	0.074	0.054	0.035	0.015	-0.004	-0.024	-0.042	-0.061	-0.080	-0.099	-0.116	-0.132	-0.150	-0.164	-0.180	-0.195	-0.208	-0.221	-0.232	-0.244	-0.254	-0.264	-0.272	-0.281	-0.288	-0.294	-0.300	-0.304	-0.309	-0.311	-0.315	-0.316	-0.318	-0.318	-0.316	-0.315	-0.315	-0.314	-0.311	-0.309	-0.306	-0.302	-0.300	-0.296	-0.292	-0.289	-0.286	-0.281	-0.279	-0.276	-0.272	-0.270	-0.268	-0.266	-0.265	-0.264	-0.262	-0.262	-0.264	-0.265	-0.266	-0.268	-0.270	-0.274	-0.278	-0.284	-0.289	-0.295	-0.301	-0.308	-0.315	-0.324	-0.332	-0.342	-0.351	-0.362	-0.372	-0.384	-0.395	-0.408	-0.419	-0.431	-0.444	-0.456	-0.470	-0.482	-0.496	-0.507	-0.521	-0.535	-0.546	-0.560	-0.572	-0.585	-0.596	-0.609	-0.619	-0.631	-0.642	-0.652	-0.661	-0.670	-0.679	-0.688	-0.694	-0.701	-0.709	-0.714	-0.718	-0.722	-0.726	-0.729	-0.730	-0.731	-0.732	-0.731	-0.731	-0.729	-0.726	-0.722	-0.719	-0.714	-0.708	-0.702	-0.695	-0.688	-0.679	-0.670	-0.660	-0.650	-0.640	-0.629	-0.618	-0.605	-0.592	-0.580	-0.566	-0.552	-0.539	-0.524	-0.510	-0.495	-0.480	-0.465	-0.450	-0.435	-0.420	-0.405	-0.390	-0.375	-0.360	-0.345	-0.332	-0.318	-0.304	-0.291	-0.278	-0.265	-0.252	-0.240	-0.229	-0.219	-0.208	-0.198	-0.188	-0.179	-0.170	-0.162	-0.154	-0.146	-0.140	-0.134	-0.128	-0.121	-0.116	-0.111	-0.106	-0.102	-0.099	-0.095	-0.094	-0.090	-0.088	-0.085	-0.084	-0.080	-0.079	-0.076	-0.075	-0.072	-0.071	-0.069	-0.066	-0.065	-0.062	-0.060	-0.059	-0.055	-0.051	-0.050	-0.045	-0.041	-0.039	-0.034	-0.030	-0.024	-0.020	-0.014	-0.009	-0.004	0.004	0.010	0.016	0.024	0.030	0.038	0.045	0.054	0.061	0.070	0.078	0.086	0.094	0.104	0.111	0.120	0.130	0.139	0.146	0.155	0.164	0.172	0.180	0.189	0.198	0.205	0.214	0.221	0.229	0.236	0.242	0.249	0.256	0.262	0.268	0.275	0.280	0.285	0.290	0.296	0.300	0.306	0.310	0.315	0.319	0.324	0.328	0.331	0.335	0.340	0.344	0.349	0.352	0.358	0.362	0.366	0.372	0.378	0.381	0.389	0.394	0.400	0.406	0.414	0.420	0.428	0.436	0.444	0.452	0.461	0.471	0.481	0.491	0.502	0.514	0.526	0.539	0.552	0.565	0.580	0.594	0.610	0.626	0.641	0.659	0.678	0.696	0.714	0.734	0.754	0.775	0.798	0.821	0.844	0.868	0.892	0.918	0.945	0.971	0.999	1.028	1.058	1.086	1.118	1.148	1.180	1.212	1.246	1.280	1.315	1.351	1.386	1.421	1.459	1.498	1.534	1.572	1.611	1.652	1.691	1.731	1.770	1.811	1.851	1.891	1.931	1.972	2.013	2.052	2.092	2.131	2.170	2.210	2.248	2.285	2.321	2.359	2.395	2.428	2.462	2.495	2.526	2.558	2.588	2.616	2.644	2.670	2.695	2.719	2.742	2.762	2.782	2.801	2.820	2.835	2.850	2.864	2.876	2.889	2.899	2.908	2.916	2.924	2.931	2.938	2.941	2.946	2.950	2.952	2.956	2.958	2.960	2.961	2.962	2.964	2.965	2.968	2.969	2.970	2.972	2.975	2.978	2.980	2.984	2.988	2.992	2.998	3.002	3.009	3.016	3.024	3.031	3.040	3.049	3.059	3.069	3.079	3.090	3.101	3.112	3.125	3.138	3.150	3.162	3.174	3.186	3.199	3.211	3.221	3.234	3.245	3.255	3.265	3.274	3.282	3.290	3.296	3.301	3.306	3.310	3.311	3.312	3.314	3.311	3.309	3.305	3.299	3.291	3.284	3.272	3.260	3.248	3.232	3.216	3.199	3.179	3.159	3.136	3.112	3.088	3.061	3.035	3.005	2.975	2.944	2.911	2.878	2.842	2.806	2.769	2.731	2.692	2.654	2.612	2.571	2.529	2.485	2.442	2.398	2.352	2.306	2.260	2.214	2.165	2.116	2.068	2.020	1.970	1.920	1.870	1.819	1.768	1.716	1.665	1.612	1.560	1.508	1.456	1.404	1.350	1.298	1.244	1.192	1.139	1.086	1.034	0.981	0.929	0.878	0.826	0.775	0.724	0.674	0.624	0.575	0.526	0.479	0.431	0.386	0.340	0.295	0.251	0.209	0.166	0.125	0.085	0.045	0.006	-0.030	-0.066	-0.102	-0.136	-0.170	-0.202	-0.234	-0.265	-0.295	-0.325	-0.352	-0.381	-0.409	-0.436	-0.462	-0.490	-0.518	-0.544	-0.569	-0.596	-0.624	-0.650	-0.678	-0.706	-0.736	-0.766	-0.796	-0.829	-0.862	-0.896	-0.932	-0.969	-1.009	-1.050	-1.091	-1.136	-1.182	-1.230	-1.281	-1.334	-1.389	-1.446	-1.505	-1.568	-1.631	-1.699	-1.766	-1.838	-1.912	-1.988	-2.066	-2.146	-2.230	-2.315	-2.401	-2.490	-2.581	-2.674	-2.769	-2.865	-2.964	-3.061	-3.162	-3.264	-3.368	-3.471	-3.575	-3.680	-3.786	-3.891	-3.998	-4.105	-4.211	-4.318	-4.422	-4.528	-4.634	-4.738	-4.840	-4.941	-5.042	-5.142	-5.239	-5.336	-5.430	-5.522	-5.612	-5.702	-5.788	-5.871	-5.952	-6.030	-6.105	-6.179	-6.248	-6.315	-6.379	-6.440	-6.496	-6.551	-6.601	-6.649	-6.694	-6.734	-6.771	-6.805	-6.836	-6.862	-6.886	-6.906	-6.924	-6.938	-6.946	-6.952	-6.956	-6.956	-6.954	-6.948	-6.939	-6.926	-6.911	-6.894	-6.872	-6.850	-6.824	-6.795	-6.765	-6.732	-6.698	-6.660	-6.621	-6.581	-6.539	-6.494	-6.449	-6.401	-6.354	-6.306	-6.255	-6.204	-6.152	-6.099	-6.048	-5.994	-5.939	-5.885	-5.830	-5.775	-5.721	-5.666	-5.610	-5.556	-5.501	-5.448	-5.394	-5.340	-5.286	-5.234	-5.181	-5.130	-5.078	-5.028	-4.978	-4.928	-4.879	-4.830	-4.781	-4.735	-4.688	-4.642	-4.596	-4.550	-4.505	-4.461	-4.418	-4.374	-4.331	-4.290	-4.248	-4.205	-4.164	-4.122	-4.081	-4.041	-4.000	-3.960	-3.921	-3.881	-3.841	-3.804	-3.764	-3.724	-3.686	-3.646	-3.608	-3.569	-3.530	-3.490	-3.451	-3.412	-3.374	-3.335	-3.296	-3.256	-3.218	-3.178	-3.139	-3.099	-3.059	-3.020	-2.981	-2.941	-2.901	-2.861	-2.821	-2.781	-2.741	-2.701	-2.661	-2.622	-2.582	-2.542	-2.502	-2.464	-2.424	-2.384	-2.345	-2.305	-2.265	-2.228	-2.188	-2.149	-2.110	-2.071	-2.034	-1.996	-1.959	-1.920	-1.882	-1.846	-1.811	-1.775	-1.740	-1.704	-1.669	-1.634	-1.601	-1.569	-1.536	-1.504	-1.471	-1.440	-1.410	-1.380	-1.350	-1.321	-1.291	-1.264	-1.236	-1.209	-1.182	-1.156	-1.130	-1.105	-1.081	-1.055	-1.031	-1.008	-0.985	-0.961	-0.938	-0.916	-0.894	-0.871	-0.849	-0.828	-0.805	-0.782	-0.761	-0.739	-0.718	-0.694	-0.671	-0.649	-0.626	-0.602	-0.578	-0.554	-0.529	-0.502	-0.478	-0.452	-0.425	-0.398	-0.371	-0.342	-0.314	-0.284	-0.254	-0.222	-0.191	-0.159	-0.128	-0.092	-0.060	-0.025	0.010	0.045	0.081	0.118	0.154	0.191	0.229	0.265	0.304	0.341	0.379	0.418	0.456	0.495	0.532	0.571	0.609	0.646	0.685	0.721	0.758	0.795	0.831	0.866	0.900	0.935	0.968	1.001	1.032	1.062	1.094	1.122	1.151	1.179	1.205	1.230	1.255	1.279	1.301	1.322	1.342	1.361	1.380	1.398	1.412	1.428	1.441	1.452	1.465	1.475	1.484	1.492	1.500	1.506	1.512	1.516	1.520	1.522	1.525	1.525	1.526	1.526	1.525	1.524	1.520	1.519	1.515	1.511	1.506	1.501	1.496	1.490	1.484	1.478	1.471	1.465	1.459	1.451	1.444	1.438	1.430	1.424	1.416	1.410	1.402	1.396	1.390	1.384	1.379	1.374	1.368	1.362	1.358	1.354	1.350	1.348	1.344	1.341	1.340	1.338	1.338	1.336	1.336	1.338	1.339	1.341	1.344	1.346	1.350	1.354	1.360	1.365	1.370	1.378	1.384	1.392	1.401	1.410	1.420	1.429	1.440	1.452	1.464	1.476	1.489	1.502	1.515	1.529	1.545	1.559	1.574	1.590	1.606	1.622	1.639	1.654	1.670	1.688	1.705	1.721	1.739	1.755	1.772	1.789	1.806	1.822	1.840	1.856	1.874	1.889	1.905	1.921	1.935	1.951	1.966	1.980	1.994	2.007	2.020	2.033	2.044	2.056	2.066	2.078	2.088	2.098	2.106	2.115	2.122	2.130	2.138	2.144	2.150	2.155	2.160	2.164	2.168	2.171	2.174	2.175	2.178	2.179	2.179	2.180	2.179	2.178	2.176	2.174	2.172	2.169	2.166	2.162	2.159	2.154	2.150	2.145	2.139	2.134	2.128	2.122	2.116	2.109	2.104	2.096	2.090	2.082	2.076	2.069	2.062	2.054	2.047	2.039	2.031	2.025	2.016	2.009	2.001	1.995	1.988	1.980	1.974	1.968	1.961	1.954	1.948	1.942	1.935	1.929	1.922	1.916	1.911	1.905	1.900	1.895	1.889	1.884	1.880	1.874	1.869	1.864	1.858	1.852	1.848	1.841	1.835	1.830	1.824	1.818	1.811	1.804	1.796	1.790	1.781	1.774	1.765	1.755	1.746	1.736	1.726	1.715	1.704	1.691	1.679	1.666	1.654	1.640	1.625	1.610	1.595	1.579	1.561	1.546	1.529	1.510	1.491	1.472	1.455	1.434	1.414	1.395	1.374	1.352	1.331	1.311	1.289	1.268	1.246	1.224	1.202	1.181	1.159	1.136	1.115	1.094	1.071	1.051	1.030	1.008	0.988	0.968	0.948	0.928	0.909	0.890	0.871	0.854	0.836	0.819	0.802	0.785	0.769	0.755	0.740	0.726	0.712	0.698	0.685	0.674	0.661	0.650	0.640	0.629	0.620	0.610	0.601	0.592	0.584	0.576	0.569	0.562	0.555	0.548	0.541	0.535	0.529	0.524	0.516	0.511	0.505	0.499	0.494	0.488	0.481	0.474	0.468	0.460	0.452	0.445	0.439	0.430	0.421	0.412	0.404	0.392	0.382	0.372	0.361	0.350	0.338	0.325	0.310	0.296	0.281	0.266	0.249	0.234	0.215	0.198	0.179	0.160	0.140	0.119	0.098	0.076	0.054	0.030	0.008	-0.018	-0.042	-0.068	-0.094	-0.119	-0.145	-0.171	-0.200	-0.226	-0.254	-0.282	-0.310	-0.339	-0.366	-0.395	-0.422	-0.451	-0.479	-0.507	-0.535	-0.562	-0.590	-0.618	-0.645	-0.671	-0.696	-0.722	-0.748	-0.770	-0.795	-0.818	-0.839	-0.860	-0.881	-0.901	-0.920	-0.938	-0.954	-0.970	-0.985	-0.999	-1.011	-1.022	-1.032	-1.041	-1.049	-1.055	-1.060	-1.064	-1.065	-1.066	-1.065	-1.064	-1.060	-1.055	-1.050	-1.041	-1.031	-1.022	-1.010	-0.999	-0.982	-0.969	-0.951	-0.934	-0.914	-0.894	-0.874	-0.850	-0.826	-0.802	-0.778	-0.752	-0.726	-0.699	-0.671	-0.641	-0.614	-0.585	-0.555	-0.526	-0.496	-0.466	-0.438	-0.408	-0.379	-0.350	-0.322	-0.294	-0.268	-0.240	-0.215	-0.190	-0.165	-0.141	-0.120	-0.099	-0.079	-0.060	-0.042	-0.026	-0.010	0.004	0.016	0.028	0.038	0.045	0.052	0.059	0.062	0.066	0.069	0.068	0.069	0.066	0.062	0.059	0.055	0.048	0.041	0.032	0.024	0.014	0.004	-0.006	-0.018	-0.029	-0.041	-0.052	-0.065	-0.078	-0.090	-0.101	-0.112	-0.125	-0.136	-0.146	-0.158	-0.166	-0.178	-0.186	-0.192	-0.201	-0.208	-0.214	-0.219	-0.222	-0.226	-0.229	-0.231	-0.230	-0.231	-0.230	-0.226	-0.224	-0.220	-0.215	-0.210	-0.204	-0.195	-0.188	-0.180	-0.171	-0.161	-0.150	-0.139	-0.128	-0.115	-0.102	-0.091	-0.078	-0.065	-0.051	-0.039	-0.026	-0.012	0.000	0.012	0.025	0.038	0.050	0.061	0.072	0.084	0.094	0.102	0.112	0.121	0.130	0.138	0.144	0.151	0.156	0.161	0.165	0.169	0.172	0.174	0.176	0.176	0.178	0.176	0.176	0.174	0.171	0.169	0.165	0.161	0.156	0.151	0.145	0.140	0.131	0.125	0.118	0.109	0.099	0.090	0.080	0.070	0.059	0.048	0.038	0.025	0.014	0.000	-0.011	-0.025	-0.039	-0.052	-0.066	-0.081	-0.095	-0.110	-0.126	-0.142	-0.158	-0.172	-0.190	-0.205	-0.222	-0.240	-0.256	-0.274	-0.290	-0.308	-0.325	-0.342	-0.362	-0.380	-0.398	-0.416	-0.432	-0.451	-0.470	-0.486	-0.505	-0.522	-0.540	-0.556	-0.572	-0.590	-0.605	-0.621	-0.636	-0.652	-0.666	-0.681	-0.695	-0.709	-0.721	-0.734	-0.745	-0.756	-0.768	-0.779	-0.788	-0.798	-0.805	-0.814	-0.821	-0.828	-0.835	-0.841	-0.848	-0.852	-0.856	-0.861	-0.865	-0.870	-0.872	-0.876	-0.880	-0.884	-0.888	-0.891	-0.895	-0.900	-0.902	-0.908	-0.912	-0.918	-0.924	-0.930	-0.936	-0.945	-0.952	-0.962	-0.972	-0.982	-0.995	-1.008	-1.021	-1.036	-1.052	-1.069	-1.086	-1.105	-1.125	-1.145	-1.168	-1.190	-1.214	-1.239	-1.264	-1.291	-1.319	-1.346	-1.376	-1.405	-1.436	-1.468	-1.499	-1.531	-1.564	-1.598	-1.631	-1.664	-1.698	-1.731	-1.764	-1.798	-1.831	-1.862	-1.895	-1.928	-1.956	-1.988	-2.016	-2.044	-2.071	-2.096	-2.122	-2.145	-2.168	-2.188	-2.208	-2.224	-2.239	-2.254	-2.266	-2.276	-2.285	-2.292	-2.298	-2.301	-2.301	-2.300	-2.298	-2.292	-2.286	-2.278	-2.266	-2.254	-2.239	-2.222	-2.204	-2.184	-2.162	-2.139	-2.114	-2.086	-2.059	-2.030	-1.999	-1.966	-1.932	-1.899	-1.862	-1.826	-1.789	-1.750	-1.711	-1.672	-1.631	-1.591	-1.551	-1.511	-1.470	-1.430	-1.390	-1.349	-1.310	-1.270	-1.231	-1.192	-1.156	-1.119	-1.082	-1.048	-1.012	-0.980	-0.949	-0.918	-0.886	-0.859	-0.831	-0.804	-0.780	-0.756	-0.732	-0.712	-0.692	-0.675	-0.658	-0.641	-0.629	-0.615	-0.602	-0.592	-0.582	-0.574	-0.568	-0.561	-0.555	-0.550	-0.548	-0.545	-0.542	-0.541	-0.541	-0.540	-0.540	-0.541	-0.542	-0.544	-0.545	-0.546	-0.549	-0.550	-0.551	-0.554	-0.555	-0.555	-0.556	-0.556	-0.556	-0.556	-0.555	-0.554	-0.551	-0.550	-0.546	-0.544	-0.540	-0.535	-0.530	-0.524	-0.516	-0.510	-0.501	-0.494	-0.484	-0.474	-0.465	-0.455	-0.444	-0.432	-0.419	-0.408	-0.395	-0.381	-0.369	-0.354	-0.341	-0.326	-0.314	-0.299	-0.285	-0.271	-0.258	-0.242	-0.229	-0.215	-0.201	-0.188	-0.174	-0.161	-0.149	-0.134	-0.122	-0.110	-0.098	-0.086	-0.074	-0.062	-0.050	-0.039	-0.028	-0.016	-0.008	0.004	0.014	0.024	0.035	0.044	0.054	0.064	0.071	0.081	0.090	0.100	0.108	0.118	0.126	0.135	0.144	0.152	0.161	0.171	0.180	0.189	0.196	0.206	0.215	0.224	0.232	0.241	0.250	0.259	0.266	0.276	0.284	0.292	0.300	0.308	0.316	0.324	0.331	0.339	0.346	0.354	0.360	0.366	0.372	0.379	0.385	0.390	0.395	0.400	0.405	0.409	0.412	0.418	0.420	0.424	0.426	0.429	0.430	0.432	0.434	0.436	0.438	0.438	0.439	0.440	0.440	0.441	0.440	0.440	0.440	0.439	0.439	0.439	0.438	0.436	0.435	0.434	0.432	0.431	0.430	0.429	0.428	0.425	0.424	0.421	0.419	0.416	0.415	0.414	0.411	0.409	0.406	0.405	0.404	0.401	0.400	0.398	0.395	0.394	0.391	0.389	0.388	0.386	0.384	0.381	0.380	0.379	0.379	0.376	0.376	0.376	0.375	0.375	0.374	0.375	0.374	0.375	0.376	0.376	0.379	0.380	0.382	0.384	0.386	0.389	0.392	0.396	0.399	0.404	0.409	0.412	0.418	0.424	0.429	0.435	0.440	0.446	0.454	0.460	0.466	0.472	0.480	0.488	0.494	0.501	0.509	0.516	0.522	0.531	0.538	0.544	0.551	0.558	0.564	0.570	0.576	0.581	0.586	0.591	0.595	0.600	0.602	0.605	0.609	0.610	0.612	0.614	0.615	0.615	0.615	0.615	0.614	0.612	0.611	0.608	0.605	0.602	0.598	0.594	0.590	0.585	0.580	0.574	0.568	0.561	0.555	0.548	0.540	0.534	0.525	0.518	0.510	0.501	0.492	0.484	0.475	0.466	0.456	0.448	0.438	0.428	0.419	0.409	0.399	0.388	0.378	0.366	0.356	0.345	0.335	0.324	0.312	0.301	0.289	0.276	0.265	0.251	0.240	0.226	0.212	0.200	0.188	0.174	0.159	0.145	0.131	0.118	0.104	0.088	0.072	0.059	0.044	0.028	0.011	-0.004	-0.020	-0.035	-0.051	-0.066	-0.081	-0.096	-0.112	-0.128	-0.142	-0.158	-0.174	-0.188	-0.202	-0.216	-0.230	-0.242	-0.255	-0.268	-0.280	-0.291	-0.301	-0.314	-0.324	-0.332	-0.341	-0.349	-0.356	-0.362	-0.369	-0.375	-0.380	-0.382	-0.386	-0.389	-0.390	-0.391	-0.391	-0.391	-0.389	-0.386	-0.384	-0.380	-0.375	-0.371	-0.365	-0.358	-0.351	-0.344	-0.335	-0.326	-0.316	-0.306	-0.295	-0.284	-0.271	-0.260	-0.248	-0.235	-0.221	-0.208	-0.194	-0.180	-0.165	-0.150	-0.136	-0.121	-0.105	-0.090	-0.075	-0.060	-0.045	-0.029	-0.015	0.000	0.016	0.030	0.045	0.059	0.074	0.088	0.100	0.114	0.126	0.139	0.150	0.162	0.174	0.184	0.194	0.204	0.214	0.221	0.230	0.238	0.244	0.251	0.256	0.262	0.266	0.270	0.272	0.276	0.279	0.279	0.280	0.279	0.278	0.276	0.275	0.271	0.268	0.262	0.258	0.251	0.244	0.238	0.229	0.220	0.210	0.200	0.189	0.178	0.165	0.154	0.141	0.126	0.112	0.098	0.082	0.068	0.051	0.034	0.018	0.001	-0.016	-0.034	-0.051	-0.068	-0.085	-0.102	-0.119	-0.136	-0.154	-0.170	-0.186	-0.202	-0.218	-0.234	-0.248	-0.261	-0.275	-0.288	-0.300	-0.311	-0.322	-0.332	-0.341	-0.351	-0.359	-0.365	-0.372	-0.379	-0.384	-0.388	-0.391	-0.395	-0.398	-0.400	-0.401	-0.402	-0.402	-0.404	-0.404	-0.404	-0.402	-0.402	-0.401	-0.400	-0.400	-0.399	-0.399	-0.399	-0.399	-0.399	-0.400	-0.400	-0.402	-0.402	-0.405	-0.409	-0.411	-0.416	-0.421	-0.425	-0.432	-0.439	-0.446	-0.454	-0.462	-0.471	-0.481	-0.491	-0.502	-0.515	-0.526	-0.538	-0.550	-0.564	-0.578	-0.590	-0.604	-0.618	-0.631	-0.645	-0.660	-0.672	-0.688	-0.700	-0.714	-0.726	-0.738	-0.749	-0.760	-0.770	-0.780	-0.789	-0.796	-0.805	-0.810	-0.818	-0.821	-0.826	-0.829	-0.831	-0.832	-0.832	-0.832	-0.831	-0.829	-0.826	-0.822	-0.819	-0.814	-0.808	-0.800	-0.792	-0.785	-0.775	-0.766	-0.758	-0.746	-0.736	-0.726	-0.714	-0.702	-0.691	-0.678	-0.666	-0.654	-0.642	-0.630	-0.618	-0.605	-0.594	-0.581	-0.569	-0.558	-0.545	-0.534	-0.522	-0.511	-0.500	-0.490	-0.479	-0.468	-0.456	-0.448	-0.438	-0.429	-0.419	-0.410	-0.400	-0.392	-0.384	-0.375	-0.368	-0.359	-0.351	-0.345	-0.338	-0.330	-0.324	-0.316	-0.310	-0.304	-0.299	-0.292	-0.288	-0.282	-0.279	-0.274	-0.269	-0.266	-0.262	-0.259	-0.256	-0.254	-0.254	-0.251	-0.251	-0.251	-0.251	-0.251	-0.254	-0.254	-0.258	-0.260	-0.264	-0.268	-0.272	-0.278	-0.284	-0.290	-0.299	-0.305	-0.314	-0.324	-0.331	-0.341	-0.352	-0.362	-0.372	-0.385	-0.395	-0.408	-0.419	-0.431	-0.445	-0.456	-0.469	-0.481	-0.494	-0.506	-0.518	-0.530	-0.541	-0.552	-0.564	-0.574	-0.584	-0.594	-0.602	-0.611	-0.620	-0.628	-0.634	-0.640	-0.646	-0.651	-0.655	-0.660	-0.662	-0.665	-0.666	-0.669	-0.669	-0.669	-0.669	-0.668	-0.668	-0.665	-0.662	-0.659	-0.656	-0.652	-0.649	-0.645	-0.640	-0.635	-0.630	-0.625	-0.620	-0.615	-0.609	-0.604	-0.599	-0.594	-0.589	-0.584	-0.579	-0.575	-0.570	-0.566	-0.561	-0.558	-0.554	-0.550	-0.548	-0.544	-0.541	-0.539	-0.538	-0.535	-0.534	-0.531	-0.530	-0.529	-0.528	-0.526	-0.526	-0.525	-0.525	-0.525	-0.525	-0.524	-0.524	-0.522	-0.522	-0.521	-0.521	-0.520	-0.519	-0.519	-0.518	-0.515	-0.514	-0.512	-0.511	-0.509	-0.506	-0.504	-0.501	-0.498	-0.496	-0.492	-0.489	-0.485	-0.480	-0.476	-0.472	-0.468	-0.462	-0.458	-0.450	-0.445	-0.440	-0.432	-0.426	-0.419	-0.412	-0.405	-0.398	-0.389	-0.381	-0.372	-0.365	-0.355	-0.346	-0.338	-0.329	-0.319	-0.306	-0.296	-0.284	-0.274	-0.261	-0.249	-0.235	-0.222	-0.208	-0.194	-0.180	-0.164	-0.149	-0.132	-0.116	-0.099	-0.081	-0.064	-0.046	-0.026	-0.008	0.014	0.034	0.055	0.076	0.098	0.120	0.144	0.166	0.190	0.214	0.239	0.265	0.290	0.315	0.341	0.368	0.394	0.421	0.449	0.475	0.502	0.530	0.558	0.585	0.612	0.641	0.668	0.695	0.721	0.749	0.775	0.802	0.829	0.854	0.880	0.905	0.929	0.952	0.978	1.000	1.022	1.045	1.066	1.086	1.106	1.125	1.144	1.160	1.178	1.194	1.209	1.222	1.236	1.249	1.260	1.270	1.280	1.289	1.296	1.305	1.310	1.315	1.319	1.322	1.325	1.326	1.328	1.326	1.325	1.324	1.321	1.318	1.314	1.310	1.304	1.298	1.291	1.285	1.278	1.269	1.260	1.250	1.240	1.231	1.221	1.211	1.201	1.189	1.180	1.169	1.159	1.148	1.138	1.128	1.118	1.108	1.098	1.088	1.079	1.071	1.062	1.054	1.046	1.039	1.032	1.026	1.019	1.012	1.008	1.001	0.998	0.994	0.989	0.985	0.982	0.979	0.978	0.975	0.972	0.971	0.969	0.969	0.966	0.965	0.964	0.961	0.961	0.959	0.958	0.955	0.952	0.950	0.949	0.945	0.942	0.939	0.936	0.931	0.926	0.922	0.916	0.911	0.906	0.899	0.892	0.885	0.876	0.870	0.861	0.852	0.842	0.834	0.824	0.814	0.804	0.792	0.784	0.772	0.761	0.750	0.739	0.729	0.716	0.706	0.696	0.685	0.675	0.665	0.655	0.648	0.638	0.630	0.621	0.614	0.608	0.601	0.595	0.590	0.584	0.581	0.576	0.575	0.572	0.570	0.569	0.569	0.569	0.569	0.570	0.572	0.575	0.578	0.580	0.585	0.589	0.595	0.599	0.604	0.610	0.615	0.621	0.628	0.634	0.640	0.645	0.652	0.659	0.665	0.671	0.676	0.682	0.686	0.691	0.695	0.700	0.704	0.706	0.709	0.710	0.712	0.714	0.714	0.714	0.714	0.712	0.711	0.709	0.706	0.702	0.699	0.695	0.689	0.682	0.676	0.670	0.664	0.655	0.646	0.638	0.628	0.618	0.608	0.596	0.585	0.575	0.562	0.551	0.539	0.525	0.512	0.500	0.486	0.472	0.460	0.445	0.431	0.418	0.404	0.390	0.375	0.361	0.346	0.332	0.319	0.305	0.291	0.279	0.264	0.251	0.239	0.225	0.212	0.201	0.189	0.179	0.166	0.156	0.146	0.136	0.126	0.118	0.109	0.101	0.094	0.086	0.080	0.075	0.069	0.064	0.059	0.055	0.052	0.048	0.045	0.044	0.042	0.041	0.041	0.040	0.041	0.042	0.044	0.045	0.048	0.051	0.054	0.056	0.060	0.064	0.068	0.071	0.078	0.082	0.086	0.091	0.096	0.101	0.105	0.110	0.115	0.120	0.125	0.129	0.134	0.138	0.142	0.146	0.150	0.154	0.158	0.160	0.164	0.166	0.169	0.170	0.172	0.175	0.175	0.176	0.178	0.179	0.178	0.179	0.178	0.178	0.178	0.176	0.175	0.174	0.171	0.170	0.168	0.166	0.164	0.161	0.160	0.156	0.154	0.152	0.149	0.146	0.145	0.142	0.140	0.138	0.135	0.132	0.130	0.130	0.128	0.126	0.125	0.124	0.124	0.121	0.121	0.122	0.122	0.122	0.124	0.126	0.129	0.131	0.134	0.138	0.141	0.145	0.150	0.155	0.160	0.166	0.174	0.180	0.186	0.195	0.204	0.212	0.222	0.231	0.241	0.251	0.262	0.274	0.285	0.296	0.309	0.322	0.334	0.346	0.359	0.372	0.385	0.399	0.411	0.424	0.436	0.449	0.462	0.472	0.485	0.495	0.505	0.516	0.525	0.532	0.541	0.548	0.554	0.559	0.562	0.566	0.569	0.570	0.570	0.569	0.568	0.565	0.560	0.555	0.548	0.541	0.532	0.521	0.510	0.498	0.485	0.471	0.455	0.439	0.421	0.402	0.382	0.362	0.341	0.321	0.298	0.275	0.251	0.228	0.202	0.178	0.152	0.126	0.101	0.075	0.050	0.024	-0.001	-0.028	-0.052	-0.076	-0.102	-0.126	-0.149	-0.171	-0.194	-0.214	-0.235	-0.255	-0.272	-0.290	-0.308	-0.322	-0.338	-0.350	-0.362	-0.374	-0.384	-0.391	-0.399	-0.405	-0.410	-0.412	-0.415	-0.415	-0.414	-0.411	-0.409	-0.402	-0.396	-0.388	-0.379	-0.369	-0.356	-0.342	-0.330	-0.314	-0.296	-0.279	-0.259	-0.238	-0.216	-0.194	-0.171	-0.146	-0.120	-0.095	-0.068	-0.040	-0.012	0.018	0.046	0.076	0.106	0.136	0.166	0.196	0.226	0.256	0.286	0.318	0.346	0.375	0.402	0.431	0.459	0.485	0.509	0.535	0.558	0.580	0.601	0.621	0.640	0.658	0.674	0.688	0.701	0.712	0.724	0.732	0.739	0.744	0.749	0.750	0.751	0.750	0.748	0.744	0.738	0.731	0.724	0.714	0.702	0.690	0.678	0.662	0.649	0.632	0.616	0.599	0.580	0.561	0.542	0.522	0.504	0.484	0.464	0.442	0.424	0.404	0.384	0.365	0.346	0.329	0.311	0.294	0.279	0.262	0.249	0.235	0.222	0.211	0.200	0.191	0.184	0.176	0.170	0.165	0.160	0.158	0.155	0.155	0.156	0.158	0.160	0.164	0.169	0.174	0.180	0.188	0.195	0.204	0.212	0.224	0.234	0.245	0.255	0.268	0.279	0.291	0.305	0.318	0.330	0.344	0.356	0.370	0.384	0.396	0.410	0.422	0.435	0.448	0.460	0.472	0.484	0.494	0.505	0.516	0.526	0.536	0.545	0.554	0.562	0.571	0.578	0.586	0.592	0.599	0.604	0.609	0.612	0.616	0.620	0.622	0.625	0.626	0.628	0.629	0.628	0.626	0.625	0.622	0.621	0.618	0.612	0.609	0.602	0.598	0.591	0.584	0.575	100.000	5.000	2.000	1.000	3.000	0.000	0.000	0.000	0.000	0.000	0.000	0.000	0.000	0.000	0.000	0.000	0.000	0.000	2.374	2.366	2.356	2.349	2.339	2.329	2.319	2.309	2.299	2.289	2.278	2.266	2.255	2.244	2.231	2.221	2.210	2.199	2.186	2.175	2.162	2.150	2.139	2.125	2.112	2.100	2.089	2.075	2.062	2.049	2.036	2.022	2.009	1.996	1.982	1.969	1.955	1.942	1.928	1.914	1.899	1.884	1.869	1.855	1.840	1.826	1.811	1.795	1.780	1.765	1.749	1.734	1.718	1.701	1.686	1.670	1.654	1.639	1.622	1.605	1.590	1.574	1.558	1.541	1.525	1.509	1.492	1.478	1.461	1.446	1.430	1.415	1.400	1.385	1.370	1.355	1.341	1.326	1.312	1.299	1.285	1.271	1.259	1.246	1.234	1.220	1.209	1.198	1.185	1.174	1.164	1.152	1.141	1.132	1.121	1.112	1.102	1.095	1.085	1.078	1.069	1.060	1.052	1.045	1.038	1.030	1.022	1.016	1.009	1.001	0.995	0.989	0.981	0.975	0.969	0.961	0.954	0.946	0.940	0.931	0.924	0.916	0.908	0.900	0.891	0.881	0.872	0.862	0.852	0.842	0.831	0.820	0.808	0.795	0.782	0.769	0.755	0.741	0.726	0.710	0.694	0.676	0.660	0.641	0.622	0.602	0.582	0.560	0.540	0.518	0.494	0.470	0.445	0.420	0.394	0.368	0.341	0.314	0.286	0.258	0.229	0.198	0.169	0.138	0.106	0.075	0.044	0.011	-0.021	-0.054	-0.085	-0.118	-0.151	-0.184	-0.216	-0.249	-0.282	-0.314	-0.346	-0.378	-0.409	-0.439	-0.470	-0.499	-0.528	-0.556	-0.582	-0.610	-0.636	-0.661	-0.685	-0.709	-0.731	-0.752	-0.772	-0.792	-0.810	-0.826	-0.842	-0.858	-0.871	-0.882	-0.894	-0.902	-0.910	-0.916	-0.922	-0.926	-0.930	-0.930	-0.931	-0.929	-0.926	-0.924	-0.919	-0.912	-0.905	-0.896	-0.888	-0.878	-0.868	-0.855	-0.841	-0.826	-0.812	-0.796	-0.779	-0.764	-0.745	-0.726	-0.708	-0.689	-0.669	-0.650	-0.629	-0.609	-0.588	-0.568	-0.548	-0.526	-0.506	-0.486	-0.466	-0.446	-0.428	-0.409	-0.391	-0.374	-0.356	-0.339	-0.324	-0.308	-0.294	-0.280	-0.268	-0.255	-0.244	-0.232	-0.224	-0.215	-0.208	-0.200	-0.195	-0.190	-0.186	-0.181	-0.180	-0.179	-0.178	-0.180	-0.181	-0.184	-0.186	-0.190	-0.195	-0.200	-0.206	-0.212	-0.219	-0.226	-0.235	-0.242	-0.250	-0.260	-0.268	-0.276	-0.286	-0.295	-0.305	-0.314	-0.321	-0.331	-0.339	-0.348	-0.355	-0.362	-0.369	-0.375	-0.381	-0.386	-0.392	-0.396	-0.399	-0.404	-0.405	-0.408	-0.408	-0.409	-0.409	-0.408	-0.406	-0.404	-0.400	-0.396	-0.392	-0.388	-0.382	-0.376	-0.370	-0.362	-0.355	-0.349	-0.340	-0.332	-0.324	-0.315	-0.306	-0.298	-0.289	-0.280	-0.270	-0.260	-0.251	-0.242	-0.234	-0.225	-0.218	-0.209	-0.202	-0.195	-0.188	-0.182	-0.176	-0.171	-0.166	-0.162	-0.159	-0.155	-0.152	-0.150	-0.149	-0.148	-0.148	-0.149	-0.149	-0.151	-0.152	-0.155	-0.159	-0.162	-0.166	-0.171	-0.176	-0.181	-0.188	-0.194	-0.201	-0.209	-0.215	-0.222	-0.231	-0.239	-0.248	-0.256	-0.266	-0.275	-0.284	-0.292	-0.301	-0.312	-0.320	-0.330	-0.340	-0.350	-0.360	-0.369	-0.379	-0.388	-0.398	-0.406	-0.415	-0.424	-0.432	-0.442	-0.451	-0.460	-0.468	-0.476	-0.485	-0.494	-0.500	-0.509	-0.518	-0.525	-0.532	-0.541	-0.548	-0.556	-0.564	-0.571	-0.580	-0.588	-0.595	-0.602	-0.610	-0.618	-0.625	-0.634	-0.641	-0.649	-0.656	-0.664	-0.671	-0.680	-0.688	-0.695	-0.702	-0.712	-0.720	-0.728	-0.736	-0.744	-0.752	-0.761	-0.770	-0.778	-0.786	-0.794	-0.802	-0.811	-0.819	-0.828	-0.836	-0.845	-0.854	-0.862	-0.870	-0.879	-0.889	-0.898	-0.906	-0.915	-0.924	-0.934	-0.942	-0.951	-0.962	-0.971	-0.982	-0.992	-1.002	-1.012	-1.022	-1.034	-1.046	-1.056	-1.069	-1.080	-1.092	-1.105	-1.119	-1.131	-1.145	-1.159	-1.174	-1.189	-1.202	-1.219	-1.234	-1.251	-1.268	-1.284	-1.301	-1.320	-1.338	-1.356	-1.375	-1.394	-1.414	-1.434	-1.454	-1.474	-1.495	-1.516	-1.538	-1.559	-1.581	-1.602	-1.625	-1.648	-1.669	-1.691	-1.712	-1.735	-1.758	-1.779	-1.800	-1.821	-1.841	-1.861	-1.881	-1.901	-1.919	-1.936	-1.954	-1.969	-1.985	-1.999	-2.013	-2.024	-2.035	-2.045	-2.054	-2.061	-2.068	-2.072	-2.076	-2.079	-2.079	-2.078	-2.075	-2.071	-2.066	-2.059	-2.050	-2.040	-2.029	-2.015	-2.000	-1.984	-1.965	-1.945	-1.924	-1.902	-1.879	-1.854	-1.828	-1.800	-1.771	-1.741	-1.710	-1.679	-1.646	-1.611	-1.578	-1.541	-1.505	-1.469	-1.431	-1.394	-1.356	-1.318	-1.279	-1.240	-1.201	-1.162	-1.125	-1.086	-1.048	-1.009	-0.971	-0.934	-0.898	-0.861	-0.825	-0.790	-0.755	-0.721	-0.688	-0.655	-0.622	-0.591	-0.560	-0.530	-0.501	-0.472	-0.444	-0.416	-0.390	-0.365	-0.339	-0.314	-0.290	-0.266	-0.244	-0.221	-0.199	-0.178	-0.155	-0.134	-0.114	-0.092	-0.074	-0.052	-0.034	-0.014	0.005	0.025	0.044	0.062	0.081	0.100	0.120	0.139	0.159	0.178	0.196	0.216	0.235	0.255	0.274	0.294	0.314	0.332	0.352	0.371	0.391	0.410	0.430	0.449	0.468	0.486	0.506	0.525	0.542	0.561	0.579	0.595	0.611	0.628	0.642	0.660	0.674	0.688	0.702	0.715	0.728	0.739	0.750	0.760	0.770	0.779	0.785	0.794	0.800	0.805	0.810	0.814	0.818	0.820	0.821	0.822	0.822	0.822	0.822	0.820	0.819	0.816	0.814	0.811	0.809	0.805	0.800	0.796	0.792	0.789	0.784	0.780	0.776	0.771	0.768	0.764	0.760	0.758	0.754	0.751	0.750	0.748	0.746	0.746	0.746	0.746	0.748	0.749	0.752	0.755	0.759	0.764	0.770	0.775	0.781	0.790	0.798	0.806	0.814	0.824	0.834	0.845	0.858	0.869	0.881	0.894	0.908	0.920	0.934	0.949	0.964	0.978	0.992	1.008	1.022	1.036	1.051	1.066	1.080	1.094	1.108	1.121	1.134	1.148	1.159	1.171	1.181	1.191	1.202	1.211	1.220	1.228	1.235	1.241	1.245	1.250	1.254	1.256	1.258	1.260	1.259	1.258	1.256	1.254	1.250	1.246	1.241	1.235	1.228	1.220	1.212	1.202	1.194	1.184	1.172	1.161	1.149	1.136	1.122	1.110	1.096	1.081	1.068	1.052	1.039	1.022	1.008	0.992	0.978	0.962	0.949	0.932	0.920	0.906	0.892	0.879	0.868	0.855	0.844	0.832	0.824	0.814	0.805	0.796	0.790	0.782	0.778	0.772	0.769	0.765	0.764	0.762	0.761	0.761	0.762	0.765	0.768	0.772	0.776	0.781	0.786	0.794	0.801	0.810	0.816	0.826	0.836	0.846	0.855	0.866	0.878	0.888	0.900	0.911	0.922	0.935	0.948	0.959	0.971	0.981	0.994	1.004	1.016	1.026	1.038	1.048	1.056	1.066	1.075	1.082	1.090	1.098	1.105	1.111	1.116	1.121	1.126	1.130	1.134	1.135	1.136	1.139	1.140	1.139	1.139	1.136	1.135	1.132	1.130	1.126	1.122	1.118	1.111	1.106	1.100	1.092	1.086	1.079	1.070	1.061	1.052	1.044	1.034	1.025	1.014	1.002	0.991	0.980	0.968	0.955	0.941	0.928	0.915	0.901	0.888	0.872	0.858	0.842	0.828	0.811	0.796	0.779	0.761	0.745	0.728	0.711	0.694	0.675	0.658	0.638	0.620	0.601	0.582	0.564	0.545	0.526	0.507	0.488	0.469	0.450	0.430	0.411	0.392	0.374	0.355	0.338	0.319	0.301	0.284	0.266	0.249	0.232	0.218	0.201	0.185	0.171	0.156	0.142	0.129	0.115	0.104	0.090	0.079	0.068	0.058	0.046	0.038	0.029	0.020	0.012	0.004	-0.002	-0.009	-0.015	-0.021	-0.026	-0.030	-0.035	-0.039	-0.042	-0.046	-0.049	-0.052	-0.054	-0.058	-0.059	-0.060	-0.062	-0.064	-0.064	-0.065	-0.066	-0.068	-0.068	-0.068	-0.069	-0.069	-0.069	-0.070	-0.070	-0.070	-0.071	-0.071	-0.071	-0.072	-0.072	-0.072	-0.072	-0.074	-0.074	-0.075	-0.075	-0.076	-0.076	-0.076	-0.078	-0.076	-0.078	-0.078	-0.079	-0.079	-0.079	-0.079	-0.080	-0.079	-0.080	-0.080	-0.079	-0.079	-0.079	-0.078	-0.078	-0.076	-0.076	-0.075	-0.076	-0.075	-0.074	-0.072	-0.072	-0.072	-0.071	-0.070	-0.069	-0.069	-0.069	-0.069	-0.068	-0.068	-0.068	-0.069	-0.069	-0.069	-0.070	-0.071	-0.072	-0.075	-0.078	-0.079	-0.082	-0.086	-0.089	-0.092	-0.099	-0.102	-0.109	-0.115	-0.121	-0.128	-0.135	-0.144	-0.151	-0.161	-0.170	-0.181	-0.191	-0.202	-0.214	-0.225	-0.238	-0.250	-0.264	-0.276	-0.290	-0.304	-0.318	-0.332	-0.348	-0.362	-0.376	-0.391	-0.406	-0.421	-0.435	-0.450	-0.465	-0.480	-0.494	-0.507	-0.521	-0.535	-0.548	-0.561	-0.572	-0.585	-0.596	-0.609	-0.620	-0.630	-0.640	-0.650	-0.659	-0.668	-0.676	-0.684	-0.692	-0.699	-0.706	-0.711	-0.719	-0.724	-0.730	-0.735	-0.740	-0.745	-0.749	-0.754	-0.758	-0.761	-0.766	-0.770	-0.774	-0.778	-0.781	-0.786	-0.790	-0.795	-0.799	-0.805	-0.810	-0.815	-0.821	-0.828	-0.832	-0.840	-0.848	-0.855	-0.862	-0.870	-0.878	-0.886	-0.895	-0.904	-0.914	-0.924	-0.934	-0.944	-0.954	-0.964	-0.975	-0.986	-0.998	-1.009	-1.019	-1.031	-1.042	-1.052	-1.062	-1.074	-1.085	-1.094	-1.104	-1.114	-1.124	-1.131	-1.140	-1.149	-1.156	-1.164	-1.171	-1.178	-1.184	-1.189	-1.194	-1.199	-1.202	-1.205	-1.209	-1.210	-1.212	-1.214	-1.215	-1.215	-1.214	-1.212	-1.211	-1.209	-1.206	-1.202	-1.199	-1.194	-1.189	-1.184	-1.178	-1.171	-1.165	-1.158	-1.150	-1.142	-1.134	-1.125	-1.116	-1.106	-1.096	-1.088	-1.076	-1.065	-1.055	-1.042	-1.032	-1.020	-1.009	-0.996	-0.984	-0.971	-0.959	-0.946	-0.934	-0.920	-0.906	-0.895	-0.881	-0.869	-0.855	-0.842	-0.829	-0.816	-0.802	-0.791	-0.778	-0.766	-0.755	-0.742	-0.731	-0.721	-0.710	-0.699	-0.689	-0.679	-0.669	-0.659	-0.650	-0.641	-0.632	-0.625	-0.616	-0.610	-0.602	-0.596	-0.590	-0.584	-0.579	-0.574	-0.569	-0.565	-0.560	-0.556	-0.552	-0.549	-0.546	-0.542	-0.540	-0.538	-0.534	-0.531	-0.529	-0.526	-0.524	-0.520	-0.518	-0.516	-0.511	-0.509	-0.506	-0.502	-0.499	-0.494	-0.491	-0.485	-0.481	-0.476	-0.471	-0.465	-0.459	-0.454	-0.448	-0.441	-0.434	-0.428	-0.420	-0.412	-0.405	-0.398	-0.389	-0.381	-0.372	-0.365	-0.356	-0.349	-0.341	-0.332	-0.325	-0.318	-0.311	-0.304	-0.298	-0.291	-0.285	-0.280	-0.275	-0.270	-0.266	-0.261	-0.259	-0.255	-0.252	-0.251	-0.250	-0.249	-0.249	-0.249	-0.249	-0.250	-0.252	-0.254	-0.258	-0.260	-0.264	-0.269	-0.271	-0.278	-0.282	-0.288	-0.294	-0.299	-0.305	-0.310	-0.316	-0.324	-0.330	-0.335	-0.342	-0.349	-0.355	-0.360	-0.366	-0.372	-0.378	-0.382	-0.388	-0.392	-0.396	-0.400	-0.405	-0.408	-0.411	-0.414	-0.418	-0.419	-0.421	-0.422	-0.424	-0.425	-0.424	-0.425	-0.425	-0.425	-0.424	-0.422	-0.422	-0.421	-0.419	-0.418	-0.414	-0.412	-0.409	-0.406	-0.402	-0.400	-0.398	-0.392	-0.390	-0.386	-0.382	-0.378	-0.374	-0.369	-0.365	-0.360	-0.356	-0.352	-0.348	-0.342	-0.338	-0.332	-0.328	-0.322	-0.315	-0.310	-0.304	-0.298	-0.291	-0.285	-0.278	-0.271	-0.264	-0.256	-0.248	-0.241	-0.234	-0.225	-0.215	-0.206	-0.198	-0.188	-0.178	-0.169	-0.158	-0.146	-0.136	-0.125	-0.114	-0.102	-0.090	-0.076	-0.064	-0.051	-0.038	-0.022	-0.008	0.006	0.021	0.038	0.054	0.070	0.086	0.104	0.120	0.138	0.155	0.172	0.191	0.210	0.228	0.246	0.265	0.285	0.304	0.324	0.344	0.364	0.384	0.404	0.422	0.442	0.462	0.482	0.502	0.521	0.540	0.560	0.579	0.596	0.614	0.632	0.650	0.666	0.681	0.698	0.712	0.728	0.740	0.754	0.766	0.778	0.789	0.799	0.809	0.818	0.825	0.831	0.838	0.841	0.846	0.850	0.852	0.854	0.855	0.854	0.852	0.850	0.848	0.844	0.839	0.832	0.826	0.819	0.811	0.802	0.792	0.782	0.772	0.761	0.750	0.739	0.726	0.712	0.700	0.685	0.672	0.659	0.644	0.630	0.615	0.600	0.586	0.571	0.556	0.542	0.528	0.514	0.499	0.484	0.470	0.456	0.442	0.429	0.415	0.402	0.390	0.376	0.364	0.351	0.340	0.328	0.316	0.304	0.292	0.280	0.269	0.259	0.248	0.235	0.225	0.214	0.202	0.192	0.182	0.171	0.160	0.150	0.139	0.129	0.119	0.108	0.096	0.086	0.076	0.066	0.056	0.046	0.035	0.026	0.016	0.008	-0.002	-0.011	-0.020	-0.028	-0.036	-0.045	-0.052	-0.060	-0.066	-0.074	-0.080	-0.086	-0.091	-0.095	-0.100	-0.102	-0.105	-0.108	-0.109	-0.110	-0.110	-0.110	-0.110	-0.109	-0.106	-0.102	-0.100	-0.096	-0.090	-0.085	-0.080	-0.074	-0.066	-0.059	-0.051	-0.042	-0.034	-0.025	-0.015	-0.006	0.004	0.014	0.024	0.034	0.044	0.054	0.065	0.074	0.084	0.094	0.104	0.111	0.121	0.129	0.138	0.145	0.152	0.160	0.165	0.171	0.176	0.179	0.182	0.186	0.189	0.190	0.191	0.192	0.191	0.190	0.189	0.186	0.185	0.181	0.179	0.174	0.169	0.164	0.159	0.152	0.146	0.140	0.134	0.128	0.119	0.111	0.105	0.096	0.089	0.081	0.071	0.064	0.056	0.049	0.040	0.034	0.026	0.019	0.011	0.005	-0.002	-0.009	-0.015	-0.020	-0.026	-0.031	-0.035	-0.040	-0.045	-0.049	-0.052	-0.056	-0.059	-0.061	-0.064	-0.065	-0.068	-0.070	-0.070	-0.071	-0.072	-0.072	-0.074	-0.074	-0.074	-0.072	-0.072	-0.071	-0.071	-0.069	-0.069	-0.068	-0.066	-0.065	-0.064	-0.062	-0.061	-0.061	-0.059	-0.058	-0.058	-0.056	-0.056	-0.056	-0.056	-0.055	-0.056	-0.056	-0.056	-0.058	-0.060	-0.060	-0.062	-0.065	-0.068	-0.071	-0.074	-0.078	-0.081	-0.085	-0.090	-0.095	-0.100	-0.106	-0.112	-0.119	-0.126	-0.134	-0.140	-0.149	-0.156	-0.165	-0.174	-0.182	-0.191	-0.200	-0.209	-0.219	-0.228	-0.236	-0.246	-0.255	-0.262	-0.272	-0.280	-0.289	-0.296	-0.304	-0.310	-0.318	-0.324	-0.330	-0.335	-0.340	-0.345	-0.349	-0.352	-0.355	-0.356	-0.356	-0.359	-0.358	-0.356	-0.355	-0.352	-0.349	-0.345	-0.340	-0.335	-0.329	-0.321	-0.314	-0.305	-0.296	-0.286	-0.275	-0.264	-0.252	-0.240	-0.228	-0.214	-0.200	-0.185	-0.171	-0.155	-0.140	-0.125	-0.108	-0.092	-0.075	-0.060	-0.041	-0.026	-0.008	0.009	0.025	0.042	0.060	0.078	0.092	0.109	0.125	0.140	0.155	0.170	0.185	0.199	0.212	0.226	0.239	0.251	0.262	0.274	0.284	0.295	0.302	0.312	0.321	0.328	0.335	0.341	0.348	0.351	0.356	0.359	0.361	0.364	0.365	0.364	0.364	0.362	0.360	0.356	0.352	0.346	0.341	0.334	0.326	0.316	0.308	0.296	0.285	0.272	0.260	0.245	0.230	0.215	0.198	0.181	0.162	0.144	0.124	0.102	0.081	0.059	0.038	0.014	-0.009	-0.034	-0.059	-0.082	-0.108	-0.132	-0.159	-0.184	-0.209	-0.235	-0.260	-0.285	-0.311	-0.335	-0.360	-0.384	-0.406	-0.429	-0.450	-0.472	-0.492	-0.512	-0.531	-0.549	-0.566	-0.581	-0.595	-0.610	-0.621	-0.632	-0.642	-0.651	-0.658	-0.664	-0.669	-0.671	-0.672	-0.672	-0.672	-0.669	-0.665	-0.660	-0.654	-0.646	-0.636	-0.625	-0.614	-0.601	-0.588	-0.572	-0.556	-0.539	-0.521	-0.501	-0.481	-0.461	-0.439	-0.416	-0.394	-0.369	-0.344	-0.319	-0.294	-0.268	-0.241	-0.214	-0.188	-0.160	-0.132	-0.105	-0.078	-0.051	-0.022	0.005	0.032	0.059	0.085	0.111	0.139	0.164	0.189	0.214	0.238	0.262	0.285	0.309	0.330	0.351	0.371	0.392	0.410	0.429	0.445	0.462	0.478	0.492	0.505	0.518	0.529	0.540	0.549	0.558	0.564	0.570	0.575	0.579	0.582	0.584	0.584	0.582	0.581	0.578	0.572	0.569	0.562	0.554	0.546	0.538	0.526	0.516	0.505	0.492	0.479	0.465	0.450	0.435	0.419	0.401	0.385	0.368	0.350	0.331	0.314	0.295	0.276	0.258	0.239	0.219	0.201	0.181	0.164	0.144	0.126	0.109	0.090	0.072	0.055	0.039	0.024	0.006	-0.008	-0.022	-0.038	-0.051	-0.065	-0.078	-0.089	-0.101	-0.112	-0.122	-0.132	-0.142	-0.151	-0.160	-0.168	-0.175	-0.182	-0.190	-0.196	-0.202	-0.209	-0.214	-0.219	-0.224	-0.228	-0.231	-0.236	-0.240	-0.242	-0.246	-0.249	-0.252	-0.255	-0.258	-0.260	-0.262	-0.265	-0.268	-0.270	-0.271	-0.274	-0.275	-0.276	-0.278	-0.279	-0.280	-0.282	-0.282	-0.285	-0.286	-0.288	-0.288	-0.290	-0.291	-0.294	-0.294	-0.296	-0.296	-0.299	-0.301	-0.301	-0.304	-0.305	-0.308	-0.310	-0.311	-0.314	-0.316	-0.319	-0.322	-0.325	-0.329	-0.331	-0.335	-0.340	-0.344	-0.349	-0.352	-0.358	-0.364	-0.369	-0.375	-0.380	-0.386	-0.392	-0.400	-0.406	-0.412	-0.420	-0.428	-0.435	-0.442	-0.450	-0.456	-0.465	-0.471	-0.479	-0.485	-0.492	-0.499	-0.505	-0.510	-0.516	-0.520	-0.526	-0.530	-0.534	-0.538	-0.540	-0.541	-0.542	-0.545	-0.544	-0.544	-0.542	-0.541	-0.539	-0.535	-0.532	-0.529	-0.524	-0.518	-0.512	-0.505	-0.499	-0.491	-0.484	-0.475	-0.468	-0.458	-0.448	-0.439	-0.428	-0.418	-0.409	-0.398	-0.388	-0.378	-0.366	-0.356	-0.346	-0.338	-0.328	-0.318	-0.310	-0.301	-0.294	-0.286	-0.279	-0.272	-0.268	-0.262	-0.256	-0.254	-0.249	-0.246	-0.244	-0.242	-0.240	-0.240	-0.240	-0.240	-0.242	-0.244	-0.246	-0.249	-0.254	-0.258	-0.262	-0.268	-0.271	-0.279	-0.284	-0.290	-0.298	-0.305	-0.311	-0.319	-0.328	-0.335	-0.342	-0.351	-0.360	-0.368	-0.376	-0.385	-0.394	-0.402	-0.410	-0.420	-0.428	-0.436	-0.444	-0.452	-0.461	-0.469	-0.478	-0.485	-0.492	-0.501	-0.509	-0.515	-0.522	-0.530	-0.538	-0.544	-0.550	-0.558	-0.562	-0.569	-0.575	-0.582	-0.588	-0.594	-0.599	-0.604	-0.609	-0.614	-0.619	-0.624	-0.629	-0.634	-0.638	-0.641	-0.646	-0.650	-0.654	-0.658	-0.660	-0.664	-0.666	-0.670	-0.672	-0.674	-0.678	-0.679	-0.681	-0.684	-0.685	-0.688	-0.689	-0.691	-0.692	-0.694	-0.696	-0.698	-0.699	-0.700	-0.702	-0.704	-0.705	-0.706	-0.709	-0.710	-0.712	-0.715	-0.716	-0.720	-0.721	-0.724	-0.725	-0.728	-0.731	-0.734	-0.736	-0.739	-0.741	-0.745	-0.748	-0.750	-0.754	-0.756	-0.759	-0.761	-0.764	-0.768	-0.770	-0.772	-0.775	-0.778	-0.779	-0.781	-0.782	-0.782	-0.782	-0.784	-0.784	-0.784	-0.782	-0.780	-0.780	-0.776	-0.774	-0.770	-0.768	-0.762	-0.758	-0.752	-0.746	-0.739	-0.732	-0.724	-0.716	-0.708	-0.699	-0.689	-0.679	-0.668	-0.656	-0.645	-0.632	-0.620	-0.606	-0.594	-0.581	-0.568	-0.554	-0.540	-0.525	-0.511	-0.498	-0.484	-0.469	-0.455	-0.441	-0.426	-0.412	-0.400	-0.385	-0.372	-0.359	-0.346	-0.332	-0.320	-0.309	-0.296	-0.285	-0.274	-0.262	-0.251	-0.240	-0.231	-0.221	-0.211	-0.202	-0.194	-0.186	-0.178	-0.170	-0.162	-0.155	-0.148	-0.140	-0.134	-0.126	-0.121	-0.114	-0.108	-0.101	-0.095	-0.089	-0.082	-0.076	-0.071	-0.064	-0.059	-0.051	-0.044	-0.039	-0.031	-0.024	-0.018	-0.010	-0.002	0.005	0.012	0.021	0.030	0.039	0.048	0.058	0.068	0.078	0.088	0.099	0.109	0.120	0.134	0.145	0.159	0.170	0.185	0.199	0.215	0.230	0.245	0.261	0.279	0.296	0.315	0.334	0.352	0.374	0.395	0.416	0.439	0.462	0.488	0.511	0.536	0.562	0.589	0.616	0.645	0.674	0.704	0.734	0.765	0.796	0.828	0.860	0.894	0.926	0.960	0.994	1.029	1.064	1.098	1.132	1.168	1.201	1.236	1.270	1.304	1.336	1.369	1.401	1.432	1.462	1.492	1.521	1.549	1.575	1.601	1.625	1.648	1.668	1.688	1.705	1.721	1.736	1.749	1.761	1.770	1.778	1.782	1.788	1.789	1.790	1.788	1.785	1.779	1.772	1.764	1.752	1.742	1.729	1.714	1.696	1.680	1.661	1.640	1.620	1.598	1.575	1.551	1.526	1.501	1.476	1.450	1.424	1.398	1.370	1.344	1.316	1.290	1.264	1.238	1.212	1.186	1.161	1.138	1.114	1.091	1.069	1.048	1.026	1.006	0.988	0.969	0.951	0.935	0.919	0.904	0.890	0.875	0.862	0.851	0.840	0.829	0.819	0.809	0.800	0.791	0.784	0.775	0.768	0.760	0.754	0.746	0.740	0.732	0.726	0.719	0.712	0.706	0.699	0.691	0.684	0.676	0.668	0.659	0.651	0.641	0.631	0.621	0.611	0.600	0.589	0.579	0.566	0.552	0.541	0.526	0.514	0.500	0.486	0.472	0.458	0.442	0.428	0.412	0.398	0.381	0.366	0.351	0.336	0.320	0.305	0.290	0.274	0.259	0.244	0.228	0.212	0.199	0.182	0.169	0.154	0.140	0.125	0.112	0.098	0.086	0.072	0.060	0.048	0.035	0.024	0.011	0.001	-0.010	-0.020	-0.031	-0.041	-0.050	-0.060	-0.069	-0.078	-0.085	-0.094	-0.100	-0.108	-0.114	-0.120	-0.125	-0.131	-0.135	-0.141	-0.144	-0.149	-0.150	-0.154	-0.156	-0.158	-0.159	-0.159	-0.159	-0.159	-0.158	-0.158	-0.156	-0.155	-0.151	-0.149	-0.146	-0.142	-0.139	-0.136	-0.132	-0.128	-0.124	-0.120	-0.115	-0.110	-0.106	-0.102	-0.099	-0.095	-0.090	-0.089	-0.085	-0.082	-0.081	-0.081	-0.080	-0.080	-0.080	-0.081	-0.085	-0.088	-0.092	-0.098	-0.104	-0.111	-0.120	-0.129	-0.140	-0.152	-0.165	-0.180	-0.194	-0.211	-0.229	-0.248	-0.270	-0.290	-0.314	-0.338	-0.362	-0.389	-0.416	-0.445	-0.476	-0.506	-0.539	-0.571	-0.605	-0.640	-0.675	-0.711	-0.749	-0.788	-0.825	-0.864	-0.904	-0.944	-0.985	-1.025	-1.066	-1.109	-1.150	-1.194	-1.236	-1.279	-1.321	-1.364	-1.406	-1.450	-1.491	-1.534	-1.578	-1.620	-1.662	-1.705	-1.746	-1.789	-1.830	-1.872	-1.914	-1.954	-1.992	-2.033	-2.072	-2.111	-2.151	-2.188	-2.226	-2.262	-2.298	-2.334	-2.369	-2.404	-2.436	-2.471	-2.502	-2.535	-2.565	-2.595	-2.625	-2.654	-2.681	-2.709	-2.735	-2.760	-2.784	-2.809	-2.830	-2.851	-2.872	-2.891	-2.911	-2.928	-2.945	-2.961	-2.975	-2.989	-3.001	-3.014	-3.024	-3.032	-3.042	-3.050	-3.056	-3.062	-3.068	-3.072	-3.075	-3.078	-3.080	-3.080	-3.080	-3.080	-3.079	-3.078	-3.075	-3.071	-3.069	-3.065	-3.061	-3.058	-3.051	-3.048	-3.042	-3.036	-3.031	-3.025	-3.019	-3.014	-3.009	-3.001	-2.996	-2.991	-2.986	-2.981	-2.976	-2.971	-2.968	-2.964	-2.960	-2.958	-2.954	-2.952	-2.951	-2.949	-2.948	-2.948	-2.948	-2.948	-2.949	-2.950	-2.952	-2.954	-2.958	-2.960	-2.964	-2.969	-2.974	-2.979	-2.984	-2.990	-2.996	-3.004	-3.011	-3.019	-3.026	-3.035	-3.044	-3.052	-3.061	-3.071	-3.080	-3.090	-3.100	-3.109	-3.119	-3.129	-3.139	-3.149	-3.159	-3.170	-3.179	-3.189	-3.199	-3.208	-3.218	-3.228	-3.235	-3.245	-3.252	-3.261	-3.270	-3.278	-3.285	-3.292	-3.300	-3.306	-3.314	-3.320	-3.325	-3.332	-3.338	-3.342	-3.349	-3.354	-3.359	-3.362	-3.368	-3.371	-3.375	-3.379	-3.384	-3.388	-3.390	-3.395	-3.398	-3.402	-3.406	-3.409	-3.412	-3.416	-3.420	-3.424	-3.426	-3.430	-3.434	-3.439	-3.441	-3.445	-3.449	-3.451	-3.456	-3.459	-3.461	-3.464	-3.468	-3.470	-3.472	-3.475	-3.476	-3.478	-3.479	-3.479	-3.479	-3.479	-3.478	-3.474	-3.472	-3.468	-3.464	-3.459	-3.452	-3.445	-3.436	-3.426	-3.418	-3.404	-3.391	-3.378	-3.360	-3.342	-3.325	-3.304	-3.282	-3.259	-3.235	-3.209	-3.181	-3.152	-3.121	-3.090	-3.055	-3.021	-2.984	-2.946	-2.906	-2.864	-2.822	-2.779	-2.734	-2.689	-2.640	-2.594	-2.544	-2.494	-2.442	-2.391	-2.340	-2.286	-2.232	-2.179	-2.125	-2.071	-2.016	-1.961	-1.908	-1.852	-1.798	-1.744	-1.691	-1.638	-1.584	-1.532	-1.480	-1.430	-1.380	-1.331	-1.284	-1.236	-1.190	-1.145	-1.100	-1.059	-1.016	-0.978	-0.938	-0.900	-0.865	-0.830	-0.796	-0.765	-0.734	-0.704	-0.676	-0.650	-0.625	-0.601	-0.579	-0.559	-0.538	-0.521	-0.504	-0.488	-0.472	-0.460	-0.446	-0.435	-0.425	-0.415	-0.406	-0.399	-0.391	-0.385	-0.380	-0.375	-0.370	-0.368	-0.364	-0.361	-0.359	-0.356	-0.356	-0.354	-0.352	-0.351	-0.350	-0.349	-0.348	-0.346	-0.346	-0.344	-0.341	-0.339	-0.336	-0.332	-0.329	-0.325	-0.320	-0.315	-0.309	-0.301	-0.294	-0.285	-0.276	-0.268	-0.256	-0.244	-0.232	-0.218	-0.204	-0.188	-0.170	-0.152	-0.134	-0.114	-0.092	-0.070	-0.046	-0.022	0.002	0.030	0.058	0.086	0.116	0.148	0.179	0.212	0.248	0.282	0.319	0.355	0.392	0.432	0.471	0.512	0.554	0.596	0.639	0.682	0.726	0.771	0.816	0.861	0.908	0.955	1.001	1.048	1.095	1.141	1.189	1.236	1.282	1.331	1.378	1.425	1.470	1.518	1.562	1.609	1.654	1.699	1.742	1.785	1.829	1.870	1.911	1.952	1.991	2.031	2.068	2.106	2.141	2.178	2.211	2.245	2.276	2.309	2.339	2.368	2.396	2.422	2.449	2.474	2.498	2.520	2.541	2.562	2.580	2.599	2.616	2.632	2.646	2.660	2.672	2.685	2.695	2.704	2.712	2.720	2.726	2.731	2.735	2.739	2.741	2.744	2.744	2.744	2.742	2.741	2.739	2.735	2.732	2.728	2.722	2.716	2.711	2.704	2.696	2.689	2.680	2.671	2.662	2.652	2.642	2.632	2.622	2.611	2.601	2.590	2.579	2.568	2.558	2.545	2.535	2.522	2.511	2.500	2.489	2.478	2.466	2.455	2.444	2.434	2.422	2.414	2.402	2.392	2.381	2.372	2.361	2.351	2.342	2.332	2.321	2.312	2.302	2.292	2.284	2.272	2.262	2.252	2.242	2.234	2.222	2.211	2.201	2.190	2.179	2.166	2.155	2.142	2.131	2.119	2.105	2.092	2.079	2.064	2.050	2.035	2.021	2.005	1.990	1.974	1.958	1.941	1.924	1.908	1.890	1.872	1.856	1.839	1.821	1.801	1.784	1.766	1.748	1.730	1.712	1.694	1.676	1.659	1.641	1.622	1.606	1.589	1.571	1.555	1.539	1.522	1.506	1.491	1.476	1.461	1.448	1.434	1.420	1.408	1.394	1.381	1.369	1.358	1.345	1.335	1.325	1.315	1.305	1.294	1.285	1.276	1.269	1.260	1.251	1.242	1.236	1.228	1.220	1.212	1.205	1.199	1.191	1.185	1.178	1.170	1.162	1.154	1.148	1.139	1.130	1.122	1.114	1.105	1.095	1.085	1.075	1.065	1.054	1.042	1.030	1.018	1.005	0.991	0.978	0.962	0.948	0.931	0.915	0.898	0.880	0.861	0.842	0.822	0.801	0.781	0.759	0.736	0.714	0.689	0.665	0.640	0.615	0.589	0.561	0.534	0.506	0.478	0.448	0.419	0.389	0.359	0.328	0.298	0.266	0.234	0.202	0.170	0.138	0.105	0.072	0.040	0.008	-0.025	-0.058	-0.090	-0.122	-0.154	-0.186	-0.218	-0.248	-0.279	-0.309	-0.338	-0.366	-0.395	-0.421	-0.448	-0.474	-0.499	-0.524	-0.546	-0.569	-0.591	-0.612	-0.631	-0.649	-0.666	-0.682	-0.699	-0.711	-0.724	-0.735	-0.746	-0.754	-0.761	-0.768	-0.772	-0.776	-0.778	-0.778	-0.778	-0.775	-0.771	-0.768	-0.762	-0.755	-0.745	-0.736	-0.726	-0.714	-0.700	-0.686	-0.671	-0.654	-0.638	-0.619	-0.600	-0.580	-0.560	-0.538	-0.516	-0.494	-0.470	-0.445	-0.421	-0.398	-0.372	-0.348	-0.322	-0.298	-0.272	-0.248	-0.222	-0.198	-0.174	-0.150	-0.128	-0.104	-0.081	-0.061	-0.040	-0.020	-0.001	0.018	0.034	0.051	0.066	0.080	0.092	0.105	0.116	0.126	0.134	0.141	0.146	0.151	0.155	0.156	0.158	0.159	0.156	0.154	0.150	0.146	0.140	0.132	0.126	0.116	0.108	0.098	0.086	0.075	0.064	0.051	0.038	0.025	0.011	-0.002	-0.016	-0.029	-0.042	-0.058	-0.070	-0.084	-0.095	-0.108	-0.120	-0.131	-0.142	-0.152	-0.161	-0.171	-0.179	-0.185	-0.192	-0.198	-0.202	-0.206	-0.209	-0.211	-0.212	-0.212	-0.211	-0.211	-0.208	-0.205	-0.200	-0.196	-0.189	-0.182	-0.175	-0.168	-0.160	-0.150	-0.141	-0.130	-0.120	-0.110	-0.098	-0.086	-0.075	-0.065	-0.052	-0.041	-0.030	-0.019	-0.006	0.004	0.015	0.025	0.035	0.045	0.054	0.062	0.071	0.079	0.085	0.091	0.096	0.101	0.105	0.109	0.110	0.112	0.112	0.114	0.112	0.111	0.109	0.106	0.102	0.099	0.094	0.089	0.081	0.075	0.068	0.059	0.050	0.041	0.031	0.021	0.011	0.000	-0.011	-0.022	-0.035	-0.046	-0.059	-0.072	-0.085	-0.098	-0.110	-0.122	-0.135	-0.149	-0.161	-0.174	-0.186	-0.199	-0.211	-0.222	-0.235	-0.248	-0.259	-0.271	-0.281	-0.292	-0.302	-0.314	-0.324	-0.335	-0.345	-0.355	-0.364	-0.372	-0.382	-0.391	-0.400	-0.410	-0.418	-0.426	-0.434	-0.441	-0.450	-0.458	-0.465	-0.472	-0.480	-0.486	-0.494	-0.500	-0.507	-0.514	-0.520	-0.528	-0.534	-0.541	-0.546	-0.552	-0.559	-0.565	-0.571	-0.578	-0.584	-0.590	-0.595	-0.601	-0.606	-0.611	-0.618	-0.622	-0.628	-0.632	-0.638	-0.644	-0.649	-0.652	-0.659	-0.664	-0.669	-0.674	-0.679	-0.686	-0.691	-0.696	-0.704	-0.710	-0.716	-0.722	-0.730	-0.738	-0.746	-0.755	-0.762	-0.772	-0.781	-0.792	-0.802	-0.815	-0.826	-0.840	-0.852	-0.866	-0.881	-0.896	-0.911	-0.929	-0.946	-0.965	-0.984	-1.002	-1.022	-1.044	-1.065	-1.089	-1.111	-1.135	-1.160	-1.185	-1.210	-1.236	-1.262	-1.290	-1.318	-1.345	-1.371	-1.400	-1.429	-1.458	-1.485	-1.512	-1.541	-1.568	-1.594	-1.621	-1.648	-1.672	-1.698	-1.720	-1.742	-1.765	-1.785	-1.805	-1.822	-1.840	-1.855	-1.868	-1.880	-1.891	-1.900	-1.908	-1.911	-1.915	-1.916	-1.916	-1.912	-1.909	-1.902	-1.894	-1.882	-1.870	-1.856	-1.839	-1.821	-1.799	-1.778	-1.751	-1.725	-1.698	-1.668	-1.635	-1.602	-1.568	-1.531	-1.494	-1.455	-1.415	-1.374	-1.332	-1.289	-1.245	-1.200	-1.155	-1.109	-1.064	-1.018	-0.971	-0.926	-0.879	-0.834	-0.789	-0.742	-0.698	-0.654	-0.611	-0.568	-0.526	-0.485	-0.444	-0.406	-0.369	-0.330	-0.294	-0.260	-0.226	-0.194	-0.162	-0.134	-0.104	-0.078	-0.050	-0.026	-0.002	0.020	0.042	0.062	0.082	0.101	0.118	0.135	0.150	0.166	0.180	0.194	0.208	0.220	0.232	0.244	0.256	0.268	0.280	0.290	0.302	0.312	0.324	0.335	0.348	0.359	0.371	0.382	0.396	0.409	0.422	0.438	0.450	0.465	0.480	0.496	0.511	0.528	0.545	0.562	0.580	0.598	0.616	0.635	0.654	0.672	0.691	0.711	0.730	0.749	0.769	0.788	0.806	0.825	0.842	0.861	0.880	0.896	0.914	0.929	0.945	0.961	0.975	0.990	1.002	1.015	1.028	1.038	1.049	1.058	1.066	1.074	1.080	1.086	1.092	1.098	1.101	1.105	1.106	1.109	1.110	1.111	1.111	1.112	1.110	1.110	1.109	1.108	1.108	1.105	1.102	1.101	1.099	1.098	1.095	1.092	1.091	1.090	1.088	1.086	1.085	1.085	1.085	1.085	1.086	1.086	1.089	1.090	1.094	1.096	1.100	1.104	1.109	1.112	1.120	1.125	1.131	1.138	1.145	1.152	1.160	1.168	1.176	1.185	1.194	1.204	1.212	1.222	1.231	1.241	1.251	1.261	1.271	1.281	1.291	1.301	1.310	1.320	1.330	1.339	1.349	1.356	1.365	1.374	1.382	1.390	1.396	1.402	1.410	1.416	1.422	1.429	1.434	1.438	1.442	1.444	1.448	1.450	1.452	1.452	1.455	1.456	1.455	1.455	1.454	1.452	1.450	1.448	1.445	1.440	1.435	1.431	1.425	1.420	1.414	1.408	1.400	1.392	1.385	1.376	1.368	1.360	1.349	1.340	1.330	1.320	1.309	1.299	1.288	1.278	1.266	1.256	1.245	1.235	1.224	1.215	1.205	1.196	1.186	1.178	1.169	1.161	1.154	1.146	1.140	1.135	1.130	1.125	1.121	1.119	1.116	1.115	1.114	1.115	1.115	1.116	1.119	1.122	1.126	1.132	1.136	1.144	1.150	1.158	1.165	1.174	1.182	1.194	1.202	1.212	1.224	1.235	1.246	1.258	1.270	1.281	1.292	1.305	1.316	1.328	1.339	1.351	1.361	1.371	1.380	1.390	1.400	1.408	1.415	1.422	1.429	1.435	1.439	1.444	1.446	1.450	1.451	1.452	1.454	1.452	1.450	1.449	1.445	1.442	1.439	1.434	1.426	1.420	1.414	1.405	1.396	1.386	1.376	1.366	1.355	1.344	1.331	1.320	1.306	1.292	1.279	1.264	1.249	1.234	1.220	1.204	1.189	1.171	1.155	1.139	1.121	1.104	1.088	1.069	1.051	1.034	1.015	0.998	0.979	0.961	0.942	0.924	0.905	0.886	0.866	0.848	0.829	0.809	0.790	0.771	0.752	0.734	0.715	0.695	0.678	0.659	0.640	0.622	0.605	0.586	0.569	0.551	0.534	0.519	0.501	0.486	0.470	0.456	0.441	0.428	0.414	0.402	0.389	0.378	0.366	0.355	0.345	0.338	0.328	0.319	0.311	0.305	0.299	0.292	0.288	0.282	0.278	0.275	0.271	0.268	0.266	0.265	0.262	0.262	0.261	0.262	0.261	0.261	0.262	0.264	0.265	0.268	0.268	0.270	0.271	0.272	0.274	0.276	0.278	0.279	0.280	0.281	0.282	0.282	0.285	0.285	0.285	0.285	0.284	0.284	0.284	0.282	0.281	0.279	0.278	0.276	0.274	0.270	0.268	0.265	0.261	0.258	0.252	0.249	0.245	0.240	0.236	0.230	0.226	0.221	0.216	0.211	0.206	0.201	0.196	0.191	0.186	0.181	0.176	0.174	0.169	0.164	0.160	0.158	0.152	0.149	0.146	0.142	0.140	0.138	0.135	0.132	0.130	0.129	0.128	0.125	0.124	0.122	0.121	0.120	0.119	0.118	0.118	0.115	0.115	0.114	0.112	0.111	0.111	0.110	0.108	0.105	0.104	0.101	0.100	0.096	0.095	0.091	0.089	0.084	0.080	0.075	0.070	0.065	0.060	0.052	0.046	0.040	0.032	0.025	0.016	0.009	0.000	-0.009	-0.018	-0.028	-0.036	-0.046	-0.059	-0.069	-0.080	-0.089	-0.100	-0.111	-0.122	-0.132	-0.145	-0.155	-0.166	-0.176	-0.188	-0.199	-0.209	-0.220	-0.230	-0.240	-0.251	-0.260	-0.270	-0.280	-0.290	-0.300	-0.309	-0.318	-0.326	-0.335	-0.345	-0.352	-0.361	-0.370	-0.379	-0.388	-0.396	-0.405	-0.415	-0.424	-0.434	-0.442	-0.454	-0.464	-0.474	-0.484	-0.496	-0.507	-0.519	-0.531	-0.544	-0.558	-0.570	-0.585	-0.599	-0.614	-0.629	-0.645	-0.661	-0.678	-0.692	-0.710	-0.728	-0.745	-0.764	-0.781	-0.799	-0.818	-0.835	-0.855	-0.874	-0.891	-0.910	-0.928	-0.946	-0.964	-0.980	-0.998	-1.014	-1.030	-1.045	-1.060	-1.074	-1.088	-1.100	-1.111	-1.122	-1.132	-1.142	-1.151	-1.159	-1.165	-1.170	-1.174	-1.179	-1.181	-1.182	-1.184	-1.182	-1.182	-1.180	-1.176	-1.171	-1.168	-1.161	-1.155	-1.146	-1.139	-1.130	-1.121	-1.110	-1.099	-1.086	-1.075	-1.062	-1.049	-1.035	-1.021	-1.008	-0.994	-0.979	-0.964	-0.949	-0.932	-0.918	-0.902	-0.886	-0.870	-0.855	-0.839	-0.822	-0.808	-0.791	-0.776	-0.761	-0.748	-0.731	-0.718	-0.702	-0.688	-0.672	-0.659	-0.645	-0.631	-0.618	-0.604	-0.590	-0.578	-0.565	-0.551	-0.539	-0.528	-0.514	-0.502	-0.491	-0.479	-0.469	-0.458	-0.446	-0.435	-0.425	-0.415	-0.405	-0.395	-0.385	-0.375	-0.366	-0.356	-0.348	-0.339	-0.330	-0.321	-0.314	-0.305	-0.298	-0.289	-0.282	-0.275	-0.269	-0.261	-0.255	-0.248	-0.242	-0.236	-0.231	-0.225	-0.220	-0.214	-0.209	-0.204	-0.199	-0.195	-0.190	-0.186	-0.182	-0.178	-0.172	-0.170	-0.166	-0.162	-0.159	-0.155	-0.152	-0.149	-0.146	-0.144	-0.140	-0.138	-0.135	-0.132	-0.130	-0.128	-0.125	-0.124	-0.121	-0.119	-0.116	-0.115	-0.114	-0.112	-0.110	-0.109	-0.108	-0.106	-0.105	-0.105	-0.105	-0.104	-0.104	-0.105	-0.104	-0.105	-0.105	-0.108	-0.108	-0.109	-0.110	-0.111	-0.114	-0.115	-0.118	-0.120	-0.122	-0.125	-0.128	-0.131	-0.134	-0.138	-0.140	-0.144	-0.146	-0.150	-0.152	-0.158	-0.160	-0.164	-0.168	-0.171	-0.175	-0.178	-0.181	-0.184	-0.188	-0.190	-0.192	-0.196	-0.198	-0.200	-0.202	-0.204	-0.205	-0.206	-0.209	-0.209	-0.209	-0.210	-0.210	-0.209	-0.209	-0.208	-0.208	-0.205	-0.204	-0.202	-0.200	-0.198	-0.195	-0.192	-0.189	-0.186	-0.182	-0.179	-0.176	-0.171	-0.169	-0.164	-0.161	-0.156	-0.151	-0.148	-0.142	-0.139	-0.134	-0.130	-0.125	-0.120	-0.116	-0.111	-0.106	-0.102	-0.098	-0.094	-0.088	-0.084	-0.081	-0.076	-0.072	-0.068	-0.064	-0.059	-0.055	-0.050	-0.046	-0.041	-0.038	-0.032	-0.028	-0.022	-0.018	-0.012	-0.009	-0.002	0.002	0.009	0.015	0.020	0.026	0.035	0.041	0.049	0.056	0.064	0.072	0.082	0.090	0.100	0.110	0.121	0.132	0.145	0.158	0.169	0.184	0.196	0.212	0.226	0.242	0.258	0.275	0.292	0.311	0.329	0.348	0.368	0.386	0.408	0.428	0.449	0.470	0.492	0.514	0.536	0.559	0.582	0.606	0.630	0.654	0.676	0.700	0.724	0.746	0.770	0.794	0.816	0.838	0.860	0.882	0.904	0.924	0.944	0.964	0.984	1.001	1.019	1.035	1.051	1.066	1.081	1.092	1.105	1.116	1.126	1.136	1.144	1.151	1.158	1.162	1.166	1.169	1.171	1.171	1.171	1.170	1.169	1.164	1.161	1.156	1.151	1.144	1.136	1.128	1.118	1.109	1.099	1.088	1.076	1.065	1.052	1.040	1.029	1.014	1.001	0.988	0.975	0.961	0.949	0.935	0.921	0.909	0.895	0.882	0.870	0.858	0.845	0.832	0.820	0.808	0.798	0.785	0.775	0.762	0.754	0.744	0.732	0.724	0.714	0.705	0.695	0.686	0.678	0.669	0.660	0.651	0.642	0.632	0.624	0.615	0.606	0.596	0.586	0.578	0.566	0.558	0.548	0.538	0.526	0.515	0.504	0.494	0.481	0.469	0.458	0.445	0.434	0.421	0.408	0.395	0.382	0.370	0.358	0.344	0.332	0.320	0.308	0.295	0.282	0.271	0.260	0.249	0.239	0.229	0.219	0.210	0.201	0.195	0.188	0.181	0.176	0.172	0.168	0.165	0.162	0.161	0.161	0.161	0.164	0.165	0.169	0.172	0.178	0.184	0.190	0.196	0.205	0.212	0.221	0.231	0.241	0.252	0.264	0.275	0.286	0.299	0.310	0.322	0.335	0.346	0.360	0.371	0.384	0.394	0.406	0.416	0.428	0.438	0.448	0.456	0.465	0.474	0.480	0.486	0.491	0.496	0.500	0.505	0.507	0.509	0.510	0.511	0.510	0.510	0.507	0.505	0.502	0.500	0.495	0.490	0.486	0.481	0.475	0.470	0.464	0.456	0.451	0.444	0.438	0.430	0.422	0.415	0.408	0.401	0.394	0.388	0.380	0.374	0.369	0.362	0.358	0.352	0.348	0.342	0.339	0.334	0.330	0.328	0.324	0.321	0.319	0.315	0.314	0.311	0.311	0.309	0.308	0.306	0.305	0.304	0.302	0.301	0.300	0.298	0.296	0.295	0.294	0.292	0.289	0.286	0.285	0.281	0.278	0.275	0.270	0.268	0.262	0.258	0.252	0.248	0.240	0.234	0.228	0.220	0.214	0.205	0.196	0.188	0.180	0.170	0.160	0.150	0.140	0.130	0.119	0.108	0.096	0.086	0.074	0.062	0.051	0.039	0.028	0.016	0.005	-0.006	-0.018	-0.029	-0.040	-0.051	-0.062	-0.074	-0.084	-0.094	-0.104	-0.114	-0.121	-0.131	-0.139	-0.148	-0.156	-0.162	-0.170	-0.176	-0.181	-0.188	-0.191	-0.196	-0.200	-0.204	-0.206	-0.208	-0.210	-0.211	-0.211	-0.211	-0.210	-0.209	-0.208	-0.205	-0.202	-0.199	-0.195	-0.190	-0.185	-0.180	-0.174	-0.168	-0.161	-0.152	-0.145	-0.136	-0.128	-0.118	-0.108	-0.098	-0.086	-0.076	-0.065	-0.054	-0.041	-0.029	-0.016	-0.005	0.009	0.021	0.034	0.048	0.060	0.074	0.088	0.101	0.115	0.129	0.141	0.156	0.170	0.185	0.199	0.212	0.226	0.240	0.254	0.268	0.281	0.294	0.308	0.320	0.332	0.345	0.358	0.370	0.382	0.392	0.405	0.415	0.425	0.435	0.445	0.454	0.462	0.471	0.479	0.486	0.494	0.499	0.506	0.511	0.515	0.520	0.522	0.524	0.525	0.526	0.526	0.525	0.522	0.520	0.515	0.510	0.504	0.496	0.488	0.479	0.469	0.458	0.446	0.432	0.418	0.402	0.385	0.368	0.349	0.330	0.309	0.288	0.265	0.241	0.219	0.194	0.168	0.142	0.116	0.090	0.062	0.035	0.008	-0.020	-0.048	-0.076	-0.104	-0.132	-0.159	-0.186	-0.214	-0.240	-0.266	-0.291	-0.316	-0.340	-0.362	-0.385	-0.406	-0.426	-0.446	-0.464	-0.480	-0.496	-0.510	-0.524	-0.535	-0.545	-0.554	-0.561	-0.568	-0.571	-0.575	-0.578	-0.576	-0.576	-0.574	-0.569	-0.564	-0.556	-0.548	-0.538	-0.528	-0.515	-0.502	-0.489	-0.474	-0.456	-0.439	-0.420	-0.401	-0.381	-0.360	-0.338	-0.315	-0.291	-0.266	-0.241	-0.218	-0.191	-0.165	-0.139	-0.111	-0.085	-0.058	-0.030	-0.002	0.025	0.052	0.081	0.109	0.136	0.162	0.190	0.216	0.242	0.268	0.292	0.318	0.342	0.366	0.390	0.411	0.434	0.455	0.475	0.494	0.512	0.531	0.548	0.564	0.578	0.592	0.606	0.618	0.629	0.639	0.648	0.656	0.662	0.668	0.672	0.676	0.679	0.680	0.680	0.678	0.676	0.672	0.668	0.664	0.658	0.650	0.642	0.634	0.624	0.614	0.601	0.590	0.578	0.564	0.549	0.534	0.518	0.502	0.486	0.469	0.451	0.435	0.418	0.399	0.380	0.362	0.344	0.325	0.306	0.288	0.269	0.251	0.232	0.214	0.196	0.179	0.160	0.144	0.128	0.110	0.094	0.078	0.062	0.046	0.031	0.018	0.005	-0.009	-0.021	-0.035	-0.046	-0.058	-0.068	-0.079	-0.088	-0.098	-0.106	-0.114	-0.121	-0.129	-0.135	-0.141	-0.146	-0.151	-0.156	-0.160	-0.162	-0.166	-0.169	-0.170	-0.172	-0.174	-0.175	-0.174	-0.174	-0.172	-0.171	-0.170	-0.168	-0.165	-0.162	-0.159	-0.156	-0.151	-0.148	-0.142	-0.139	-0.134	-0.129	-0.125	-0.119	-0.114	-0.109	-0.104	-0.099	-0.095	-0.089	-0.084	-0.080	-0.076	-0.071	-0.066	-0.064	-0.060	-0.059	-0.056	-0.055	-0.052	-0.054	-0.052	-0.052	-0.054	-0.056	-0.059	-0.061	-0.066	-0.070	-0.075	-0.080	-0.088	-0.094	-0.101	-0.110	-0.119	-0.128	-0.138	-0.148	-0.159	-0.170	-0.182	-0.195	-0.208	-0.220	-0.234	-0.248	-0.261	-0.274	-0.288	-0.302	-0.315	-0.329	-0.341	-0.355	-0.369	-0.381	-0.392	-0.405	-0.416	-0.428	-0.438	-0.448	-0.456	-0.465	-0.472	-0.479	-0.485	-0.490	-0.495	-0.498	-0.501	-0.502	-0.505	-0.504	-0.504	-0.502	-0.501	-0.498	-0.494	-0.490	-0.485	-0.479	-0.472	-0.466	-0.459	-0.451	-0.442	-0.434	-0.425	-0.415	-0.406	-0.395	-0.385	-0.375	-0.365	-0.354	-0.344	-0.334	-0.324	-0.315	-0.306	-0.296	-0.288	-0.279	-0.271	-0.264	-0.256	-0.250	-0.244	-0.239	-0.234	-0.230	-0.226	-0.224	-0.221	-0.220	-0.219	-0.219	-0.219	-0.220	-0.222	-0.224	-0.226	-0.230	-0.234	-0.239	-0.245	-0.250	-0.255	-0.262	-0.270	-0.278	-0.284	-0.292	-0.300	-0.309	-0.319	-0.328	-0.336	-0.345	-0.355	-0.364	-0.374	-0.382	-0.394	-0.402	-0.411	-0.421	-0.430	-0.439	-0.448	-0.458	-0.465	-0.474	-0.482	-0.490	-0.498	-0.505	-0.511	-0.518	-0.525	-0.531	-0.538	-0.544	-0.549	-0.554	-0.558	-0.562	-0.566	-0.571	-0.574	-0.579	-0.581	-0.585	-0.586	-0.590	-0.592	-0.595	-0.598	-0.599	-0.601	-0.604	-0.605	-0.608	-0.609	-0.610	-0.612	-0.614	-0.616	-0.618	-0.619	-0.621	-0.622	-0.625	-0.626	-0.628	-0.630	-0.632	-0.634	-0.636	-0.639	-0.641	-0.645	-0.648	-0.650	-0.654	-0.656	-0.661	-0.664	-0.666	-0.670	-0.674	-0.678	-0.680	-0.684	-0.688	-0.691	-0.692	-0.696	-0.700	-0.702	-0.705	-0.709	-0.710	-0.712	-0.715	-0.718	-0.719	-0.720	-0.721	-0.722	-0.722	-0.721	-0.721	-0.720	-0.720	-0.718	-0.715	-0.711	-0.709	-0.705	-0.701	-0.695	-0.691	-0.685	-0.679	-0.671	-0.664	-0.656	-0.648	-0.639	-0.630	-0.620	-0.610	-0.599	-0.589	-0.578	-0.566	-0.554	-0.541	-0.529	-0.515	-0.502	-0.490	-0.476	-0.462	-0.450	-0.436	-0.422	-0.409	-0.394	-0.381	-0.366	-0.354	-0.340	-0.326	-0.314	-0.300	-0.288	-0.275	-0.261	-0.250	-0.238	-0.226	-0.215	-0.202	-0.192	-0.181	-0.171	-0.160	-0.150	-0.140	-0.130	-0.121	-0.111	-0.101	-0.092	-0.082	-0.075	-0.065	-0.056	-0.048	-0.038	-0.029	-0.020	-0.011	-0.002	0.008	0.018	0.026	0.036	0.046	0.058	0.068	0.078	0.089	0.100	0.112	0.122	0.135	0.148	0.161	0.174	0.186	0.199	0.212	0.228	0.241	0.256	0.270	0.285	0.300	0.316	0.332	0.348	0.365	0.380	0.398	0.415	0.430	0.448	0.466	0.484	0.502	0.521	0.540	0.560	0.579	0.600	0.619	0.641	0.662	0.684	0.705	0.729	0.751	0.775	0.799	0.824	0.848	0.874	0.899	0.926	0.952	0.981	1.008	1.036	1.066	1.094	1.124	1.154	1.184	1.215	1.246	1.276	1.308	1.339	1.371	1.402	1.434	1.466	1.496	1.526	1.558	1.588	1.616	1.646	1.674	1.701	1.729	1.754	1.780	1.802	1.826	1.849	1.868	1.886	1.905	1.920	1.935	1.949	1.960	1.969	1.978	1.984	1.988	1.990	1.990	1.990	1.986	1.982	1.976	1.969	1.959	1.948	1.936	1.921	1.905	1.889	1.871	1.851	1.830	1.810	1.786	1.762	1.739	1.714	1.689	1.662	1.636	1.610	1.584	1.556	1.530	1.504	1.478	1.451	1.426	1.401	1.376	1.352	1.329	1.306	1.285	1.265	1.245	1.225	1.206	1.189	1.172	1.158	1.144	1.130	1.118	1.105	1.094	1.084	1.075	1.066	1.059	1.052	1.045	1.040	1.034	1.029	1.024	1.020	1.016	1.012	1.009	1.005	1.001	0.999	0.994	0.990	0.986	0.982	0.976	0.972	0.968	0.961	0.956	0.949	0.941	0.934	0.928	0.918	0.909	0.899	0.889	0.878	0.866	0.854	0.842	0.829	0.815	0.801	0.789	0.774	0.759	0.745	0.729	0.714	0.698	0.681	0.666	0.650	0.634	0.619	0.602	0.585	0.570	0.554	0.538	0.522	0.506	0.490	0.475	0.459	0.444	0.429	0.414	0.399	0.385	0.370	0.355	0.342	0.328	0.315	0.301	0.289	0.276	0.264	0.250	0.239	0.226	0.216	0.204	0.192	0.182	0.171	0.161	0.152	0.142	0.134	0.125	0.118	0.110	0.102	0.096	0.089	0.084	0.078	0.074	0.070	0.066	0.062	0.060	0.059	0.058	0.058	0.058	0.059	0.060	0.061	0.064	0.068	0.070	0.075	0.080	0.085	0.091	0.098	0.102	0.109	0.118	0.124	0.131	0.139	0.145	0.152	0.159	0.166	0.171	0.178	0.182	0.186	0.190	0.194	0.196	0.198	0.198	0.198	0.195	0.191	0.188	0.181	0.174	0.165	0.155	0.144	0.130	0.116	0.100	0.080	0.061	0.040	0.016	-0.009	-0.035	-0.062	-0.092	-0.122	-0.156	-0.191	-0.226	-0.262	-0.300	-0.340	-0.381	-0.421	-0.465	-0.509	-0.554	-0.599	-0.644	-0.691	-0.738	-0.785	-0.832	-0.880	-0.929	-0.978	-1.025	-1.072	-1.121	-1.169	-1.218	-1.265	-1.312	-1.359	-1.405	-1.451	-1.496	-1.541	-1.586	-1.630	-1.672	-1.715	-1.758	-1.798	-1.838	-1.876	-1.915	-1.952	-1.989	-2.025	-2.060	-2.094	-2.128	-2.159	-2.190	-2.221	-2.251	-2.280	-2.308	-2.335	-2.360	-2.386	-2.410	-2.434	-2.456	-2.479	-2.499	-2.519	-2.538	-2.556	-2.572	-2.589	-2.605	-2.619	-2.634	-2.646	-2.659	-2.670	-2.681	-2.691	-2.700	-2.708	-2.715	-2.721	-2.726	-2.731	-2.736	-2.740	-2.744	-2.745	-2.746	-2.748	-2.748	-2.748	-2.748	-2.746	-2.745	-2.744	-2.741	-2.739	-2.736	-2.734	-2.731	-2.728	-2.724	-2.720	-2.716	-2.714	-2.709	-2.705	-2.702	-2.698	-2.695	-2.691	-2.689	-2.686	-2.682	-2.681	-2.679	-2.678	-2.676	-2.675	-2.675	-2.674	-2.674	-2.675	-2.676	-2.678	-2.679	-2.681	-2.684	-2.688	-2.690	-2.695	-2.699	-2.705	-2.709	-2.715	-2.721	-2.728	-2.734	-2.740	-2.748	-2.756	-2.764	-2.772	-2.781	-2.790	-2.799	-2.808	-2.819	-2.829	-2.839	-2.849	-2.859	-2.870	-2.880	-2.890	-2.902	-2.912	-2.924	-2.936	-2.946	-2.958	-2.969	-2.980	-2.991	-3.002	-3.015	-3.026	-3.036	-3.048	-3.059	-3.070	-3.081	-3.092	-3.102	-3.112	-3.124	-3.135	-3.144	-3.155	-3.164	-3.175	-3.184	-3.192	-3.202	-3.212	-3.221	-3.230	-3.239	-3.248	-3.256	-3.262	-3.271	-3.280	-3.288	-3.294	-3.302	-3.310	-3.316	-3.324	-3.331	-3.336	-3.342	-3.350	-3.356	-3.362	-3.368	-3.374	-3.380	-3.386	-3.391	-3.395	-3.400	-3.405	-3.409	-3.412	-3.416	-3.419	-3.421	-3.425	-3.426	-3.428	-3.429	-3.429	-3.429	-3.428	-3.426	-3.424	-3.420	-3.416	-3.412	-3.406	-3.400	-3.391	-3.384	-3.374	-3.362	-3.351	-3.338	-3.324	-3.308	-3.290	-3.271	-3.251	-3.231	-3.208	-3.184	-3.159	-3.131	-3.104	-3.074	-3.042	-3.010	-2.976	-2.940	-2.904	-2.866	-2.825	-2.785	-2.744	-2.700	-2.655	-2.611	-2.565	-2.518	-2.469	-2.421	-2.371	-2.320	-2.270	-2.219	-2.166	-2.114	-2.062	-2.010	-1.958	-1.904	-1.852	-1.800	-1.748	-1.696	-1.644	-1.594	-1.542	-1.492	-1.444	-1.395	-1.346	-1.300	-1.254	-1.208	-1.164	-1.120	-1.079	-1.038	-0.998	-0.958	-0.920	-0.884	-0.850	-0.815	-0.781	-0.750	-0.720	-0.691	-0.662	-0.636	-0.611	-0.586	-0.564	-0.541	-0.521	-0.501	-0.482	-0.465	-0.449	-0.432	-0.418	-0.404	-0.390	-0.379	-0.368	-0.356	-0.346	-0.338	-0.329	-0.321	-0.314	-0.308	-0.300	-0.294	-0.288	-0.282	-0.278	-0.272	-0.268	-0.262	-0.258	-0.252	-0.248	-0.242	-0.238	-0.232	-0.228	-0.221	-0.216	-0.209	-0.204	-0.196	-0.189	-0.181	-0.171	-0.164	-0.154	-0.144	-0.131	-0.121	-0.109	-0.096	-0.081	-0.066	-0.051	-0.036	-0.019	-0.001	0.018	0.036	0.056	0.078	0.100	0.124	0.148	0.172	0.198	0.224	0.251	0.281	0.310	0.340	0.370	0.402	0.436	0.469	0.502	0.538	0.574	0.610	0.648	0.685	0.724	0.764	0.802	0.842	0.884	0.924	0.966	1.008	1.049	1.091	1.135	1.178	1.220	1.262	1.306	1.350	1.392	1.435	1.478	1.521	1.562	1.606	1.648	1.689	1.730	1.770	1.810	1.850	1.890	1.928	1.965	2.002	2.039	2.074	2.108	2.142	2.175	2.206	2.239	2.268	2.296	2.326	2.352	2.379	2.404	2.428	2.450	2.472	2.492	2.512	2.530	2.549	2.565	2.580	2.592	2.606	2.618	2.629	2.636	2.646	2.652	2.659	2.664	2.668	2.671	2.672	2.675	2.674	2.674	2.672	2.670	2.666	2.664	2.660	2.654	2.649	2.642	2.636	2.628	2.621	2.612	2.604	2.596	2.586	2.579	2.568	2.559	2.549	2.539	2.530	2.520	2.510	2.501	2.491	2.482	2.474	2.465	2.455	2.448	2.438	2.430	2.422	2.414	2.408	2.400	2.394	2.386	2.381	2.374	2.369	2.362	2.356	2.351	2.346	2.341	2.335	2.331	2.325	2.321	2.316	2.311	2.306	2.301	2.295	2.291	2.286	2.279	2.274	2.268	2.261	2.255	2.248	2.240	2.234	2.226	2.218	2.209	2.200	2.191	2.181	2.171	2.162	2.151	2.141	2.129	2.119	2.106	2.095	2.082	2.071	2.059	2.045	2.033	2.019	2.005	1.992	1.979	1.964	1.951	1.938	1.924	1.910	1.898	1.882	1.869	1.855	1.842	1.828	1.815	1.802	1.789	1.776	1.764	1.750	1.739	1.726	1.714	1.702	1.690	1.679	1.668	1.656	1.645	1.634	1.624	1.614	1.604	1.594	1.582	1.572	1.564	1.552	1.544	1.532	1.524	1.514	1.504	1.494	1.485	1.475	1.465	1.455	1.445	1.435	1.424	1.415	1.405	1.392	1.382	1.371	1.360	1.348	1.335	1.322	1.310	1.296	1.282	1.269	1.255	1.240	1.225	1.210	1.194	1.176	1.160	1.142	1.125	1.106	1.089	1.070	1.050	1.030	1.010	0.989	0.966	0.944	0.921	0.899	0.875	0.851	0.828	0.802	0.778	0.751	0.726	0.700	0.674	0.646	0.619	0.591	0.564	0.535	0.507	0.479	0.450	0.421	0.392	0.364	0.334	0.305	0.276	0.248	0.218	0.189	0.160	0.131	0.104	0.075	0.048	0.021	-0.006	-0.032	-0.059	-0.084	-0.108	-0.132	-0.156	-0.180	-0.201	-0.224	-0.244	-0.264	-0.282	-0.301	-0.319	-0.334	-0.349	-0.362	-0.376	-0.388	-0.399	-0.408	-0.416	-0.422	-0.429	-0.432	-0.436	-0.439	-0.439	-0.439	-0.438	-0.434	-0.430	-0.424	-0.416	-0.408	-0.399	-0.388	-0.376	-0.364	-0.349	-0.334	-0.318	-0.300	-0.282	-0.262	-0.242	-0.221	-0.200	-0.178	-0.155	-0.131	-0.106	-0.082	-0.058	-0.032	-0.008	0.018	0.044	0.069	0.094	0.119	0.145	0.169	0.192	0.216	0.238	0.260	0.281	0.302	0.321	0.341	0.359	0.375	0.390	0.405	0.419	0.430	0.441	0.450	0.459	0.465	0.470	0.474	0.476	0.479	0.478	0.476	0.474	0.470	0.464	0.458	0.449	0.441	0.431	0.420	0.409	0.395	0.381	0.368	0.352	0.335	0.320	0.304	0.286	0.269	0.251	0.234	0.216	0.199	0.181	0.164	0.146	0.130	0.114	0.099	0.082	0.069	0.054	0.041	0.030	0.018	0.008	-0.002	-0.012	-0.020	-0.026	-0.032	-0.038	-0.042	-0.045	-0.046	-0.048	-0.048	-0.046	-0.045	-0.041	-0.038	-0.032	-0.028	-0.021	-0.014	-0.008	0.000	0.009	0.019	0.029	0.038	0.049	0.060	0.070	0.081	0.092	0.105	0.115	0.126	0.136	0.148	0.159	0.169	0.178	0.188	0.196	0.205	0.212	0.220	0.226	0.234	0.240	0.244	0.248	0.251	0.255	0.256	0.259	0.260	0.260	0.260	0.259	0.255	0.254	0.250	0.246	0.242	0.236	0.231	0.225	0.219	0.211	0.204	0.196	0.188	0.179	0.169	0.160	0.150	0.140	0.130	0.119	0.109	0.098	0.086	0.075	0.064	0.054	0.042	0.030	0.019	0.008	-0.004	-0.015	-0.026	-0.038	-0.049	-0.060	-0.071	-0.082	-0.092	-0.104	-0.115	-0.126	-0.136	-0.148	-0.160	-0.171	-0.182	-0.194	-0.204	-0.215	-0.226	-0.238	-0.249	-0.260	-0.271	-0.284	-0.294	-0.305	-0.316	-0.329	-0.339	-0.350	-0.361	-0.372	-0.384	-0.395	-0.405	-0.418	-0.428	-0.439	-0.449	-0.460	-0.470	-0.481	-0.491	-0.501	-0.511	-0.521	-0.530	-0.540	-0.548	-0.558	-0.565	-0.574	-0.581	-0.590	-0.598	-0.605	-0.612	-0.619	-0.626	-0.631	-0.639	-0.645	-0.650	-0.658	-0.664	-0.669	-0.675	-0.681	-0.688	-0.694	-0.700	-0.706	-0.714	-0.720	-0.728	-0.734	-0.742	-0.751	-0.761	-0.770	-0.780	-0.790	-0.800	-0.811	-0.825	-0.838	-0.850	-0.864	-0.878	-0.892	-0.909	-0.925	-0.942	-0.959	-0.978	-0.996	-1.015	-1.035	-1.055	-1.076	-1.099	-1.121	-1.144	-1.165	-1.189	-1.211	-1.235	-1.258	-1.282	-1.305	-1.329	-1.352	-1.376	-1.398	-1.420	-1.442	-1.464	-1.484	-1.504	-1.522	-1.541	-1.558	-1.575	-1.590	-1.604	-1.616	-1.629	-1.639	-1.648	-1.656	-1.661	-1.666	-1.669	-1.671	-1.671	-1.669	-1.666	-1.661	-1.655	-1.648	-1.638	-1.626	-1.612	-1.598	-1.581	-1.562	-1.544	-1.524	-1.501	-1.478	-1.452	-1.428	-1.399	-1.371	-1.340	-1.309	-1.278	-1.245	-1.211	-1.176	-1.142	-1.106	-1.070	-1.032	-0.995	-0.959	-0.920	-0.884	-0.845	-0.808	-0.771	-0.734	-0.696	-0.660	-0.622	-0.586	-0.551	-0.518	-0.482	-0.448	-0.415	-0.382	-0.350	-0.320	-0.289	-0.260	-0.230	-0.202	-0.175	-0.149	-0.124	-0.099	-0.074	-0.050	-0.029	-0.005	0.015	0.035	0.056	0.075	0.094	0.112	0.130	0.148	0.165	0.181	0.199	0.215	0.231	0.246	0.262	0.279	0.294	0.310	0.325	0.341	0.356	0.372	0.389	0.406	0.422	0.440	0.456	0.475	0.492	0.511	0.530	0.549	0.568	0.588	0.606	0.625	0.646	0.666	0.688	0.708	0.728	0.750	0.770	0.791	0.812	0.834	0.854	0.874	0.894	0.914	0.934	0.954	0.972	0.991	1.010	1.028	1.045	1.061	1.079	1.094	1.110	1.122	1.136	1.149	1.161	1.172	1.184	1.192	1.201	1.210	1.216	1.224	1.230	1.236	1.240	1.245	1.248	1.250	1.252	1.255	1.256	1.258	1.259	1.260	1.260	1.260	1.259	1.259	1.258	1.256	1.255	1.255	1.255	1.254	1.252	1.254	1.252	1.254	1.252	1.254	1.256	1.258	1.259	1.261	1.265	1.268	1.270	1.275	1.280	1.285	1.290	1.295	1.301	1.308	1.315	1.322	1.330	1.338	1.346	1.355	1.364	1.372	1.381	1.391	1.401	1.411	1.421	1.431	1.441	1.451	1.461	1.470	1.481	1.490	1.500	1.510	1.519	1.528	1.536	1.544	1.551	1.559	1.568	1.574	1.580	1.586	1.591	1.598	1.601	1.605	1.609	1.611	1.612	1.615	1.618	1.618	1.618	1.618	1.616	1.615	1.612	1.610	1.606	1.604	1.599	1.592	1.588	1.582	1.575	1.568	1.560	1.552	1.544	1.534	1.525	1.515	1.505	1.495	1.484	1.472	1.461	1.450	1.438	1.428	1.415	1.402	1.390	1.378	1.368	1.355	1.344	1.332	1.321	1.311	1.300	1.290	1.280	1.271	1.264	1.255	1.248	1.241	1.236	1.229	1.225	1.220	1.218	1.215	1.212	1.212	1.211	1.211	1.214	1.215	1.218	1.222	1.226	1.231	1.236	1.244	1.250	1.258	1.266	1.275	1.284	1.295	1.305	1.315	1.325	1.338	1.349	1.361	1.372	1.385	1.398	1.409	1.421	1.432	1.444	1.455	1.468	1.478	1.489	1.499	1.508	1.518	1.526	1.535	1.542	1.550	1.556	1.564	1.569	1.574	1.578	1.581	1.584	1.586	1.588	1.589	1.589	1.588	1.588	1.585	1.582	1.579	1.575	1.571	1.566	1.559	1.554	1.546	1.539	1.531	1.522	1.512	1.504	1.492	1.481	1.469	1.458	1.446	1.431	1.418	1.404	1.389	1.375	1.359	1.344	1.328	1.310	1.294	1.276	1.259	1.240	1.222	1.201	1.184	1.164	1.142	1.122	1.102	1.080	1.060	1.039	1.018	0.995	0.974	0.951	0.930	0.908	0.886	0.864	0.841	0.821	0.799	0.778	0.758	0.735	0.715	0.695	0.675	0.655	0.638	0.619	0.601	0.582	0.566	0.550	0.535	0.520	0.506	0.491	0.479	0.468	0.455	0.445	0.435	0.426	0.418	0.410	0.402	0.396	0.391	0.385	0.381	0.378	0.374	0.371	0.370	0.369	0.369	0.368	0.368	0.368	0.369	0.369	0.370	0.372	0.374	0.375	0.376	0.379	0.380	0.382	0.384	0.386	0.389	0.390	0.391	0.391	0.392	0.394	0.395	0.395	0.395	0.394	0.392	0.392	0.391	0.390	0.389	0.385	0.384	0.381	0.379	0.375	0.371	0.369	0.365	0.361	0.356	0.352	0.349	0.345	0.340	0.336	0.331	0.328	0.324	0.319	0.315	0.310	0.306	0.301	0.298	0.294	0.291	0.288	0.285	0.281	0.279	0.276	0.275	0.271	0.270	0.269	0.266	0.265	0.264	0.262	0.261	0.260	0.259	0.258	0.256	0.255	0.255	0.254	0.252	0.251	0.249	0.248	0.246	0.244	0.242	0.240	0.238	0.235	0.231	0.229	0.225	0.220	0.216	0.211	0.206	0.201	0.195	0.191	0.184	0.176	0.170	0.162	0.155	0.148	0.139	0.131	0.121	0.114	0.104	0.095	0.085	0.075	0.065	0.055	0.044	0.035	0.025	0.014	0.004	-0.006	-0.016	-0.026	-0.036	-0.048	-0.056	-0.068	-0.078	-0.088	-0.096	-0.108	-0.116	-0.126	-0.136	-0.146	-0.155	-0.164	-0.175	-0.182	-0.192	-0.202	-0.212	-0.222	-0.232	-0.241	-0.252	-0.262	-0.272	-0.285	-0.295	-0.306	-0.318	-0.330	-0.341	-0.354	-0.366	-0.379	-0.391	-0.405	-0.420	-0.434	-0.448	-0.461	-0.478	-0.491	-0.507	-0.522	-0.539	-0.556	-0.572	-0.588	-0.605	-0.621	-0.638	-0.655	-0.671	-0.688	-0.704	-0.721	-0.736	-0.752	-0.769	-0.784	-0.799	-0.814	-0.829	-0.842	-0.855	-0.869	-0.881	-0.892	-0.904	-0.914	-0.924	-0.932	-0.940	-0.948	-0.954	-0.960	-0.964	-0.969	-0.972	-0.975	-0.978	-0.979	-0.978	-0.978	-0.976	-0.974	-0.971	-0.968	-0.964	-0.959	-0.952	-0.946	-0.939	-0.931	-0.922	-0.915	-0.906	-0.896	-0.886	-0.878	-0.866	-0.855	-0.844	-0.831	-0.820	-0.808	-0.796	-0.784	-0.771	-0.760	-0.746	-0.734	-0.721	-0.709	-0.696	-0.682	-0.671	-0.658	-0.645	-0.632	-0.620	-0.606	-0.595	-0.582	-0.570	-0.558	-0.546	-0.534	-0.521	-0.509	-0.498	-0.485	-0.472	-0.461	-0.450	-0.439	-0.426	-0.415	-0.402	-0.390	-0.380	-0.368	-0.356	-0.344	-0.332	-0.321	-0.311	-0.299	-0.289	-0.276	-0.265	-0.255	-0.244	-0.232	-0.221	-0.211	-0.200	-0.191	-0.180	-0.170	-0.160	-0.151	-0.141	-0.132	-0.122	-0.114	-0.105	-0.096	-0.090	-0.081	-0.074	-0.068	-0.060	-0.054	-0.046	-0.041	-0.035	-0.030	-0.024	-0.019	-0.014	-0.010	-0.004	0.000	0.004	0.008	0.011	0.015	0.019	0.022	0.025	0.028	0.032	0.034	0.038	0.041	0.044	0.048	0.050	0.051	0.054	0.058	0.059	0.062	0.065	0.068	0.070	0.072	0.076	0.079	0.081	0.084	0.086	0.089	0.091	0.094	0.095	0.098	0.099	0.101	0.104	0.105	0.105	0.108	0.108	0.109	0.109	0.110	0.110	0.110	0.110	0.110	0.109	0.109	0.108	0.106	0.104	0.102	0.101	0.099	0.095	0.094	0.090	0.088	0.085	0.082	0.079	0.076	0.071	0.069	0.065	0.062	0.059	0.056	0.054	0.050	0.046	0.045	0.041	0.040	0.038	0.036	0.035	0.034	0.032	0.032	0.032	0.032	0.034	0.035	0.036	0.038	0.040	0.042	0.045	0.049	0.051	0.055	0.060	0.065	0.069	0.075	0.080	0.085	0.092	0.099	0.105	0.112	0.119	0.126	0.134	0.142	0.150	0.158	0.166	0.175	0.182	0.191	0.198	0.206	0.215	0.222	0.231	0.239	0.246	0.255	0.262	0.270	0.278	0.286	0.294	0.301	0.308	0.316	0.322	0.331	0.338	0.345	0.354	0.360	0.368	0.374	0.380	0.388	0.395	0.402	0.409	0.416	0.424	0.431	0.440	0.448	0.455	0.464	0.472	0.481	0.490	0.499	0.509	0.519	0.530	0.541	0.552	0.564	0.576	0.589	0.602	0.616	0.631	0.645	0.661	0.676	0.691	0.708	0.725	0.742	0.760	0.779	0.798	0.818	0.836	0.856	0.876	0.898	0.918	0.940	0.960	0.981	1.002	1.025	1.046	1.068	1.089	1.110	1.131	1.151	1.172	1.192	1.211	1.231	1.250	1.268	1.286	1.302	1.319	1.334	1.350	1.364	1.376	1.389	1.399	1.410	1.419	1.428	1.434	1.439	1.444	1.448	1.450	1.451	1.451	1.451	1.450	1.446	1.442	1.438	1.431	1.424	1.415	1.405	1.395	1.385	1.372	1.360	1.348	1.332	1.319	1.304	1.288	1.271	1.255	1.239	1.221	1.204	1.185	1.168	1.150	1.131	1.112	1.095	1.076	1.059	1.041	1.022	1.004	0.986	0.969	0.950	0.934	0.916	0.900	0.882	0.868	0.850	0.835	0.820	0.805	0.789	0.775	0.760	0.746	0.731	0.718	0.704	0.690	0.675	0.662	0.648	0.634	0.621	0.608	0.594	0.580	0.566	0.552	0.539	0.525	0.511	0.498	0.484	0.470	0.456	0.442	0.428	0.415	0.400	0.388	0.374	0.361	0.346	0.334	0.321	0.309	0.296	0.285	0.272	0.261	0.250	0.240	0.230	0.221	0.211	0.204	0.196	0.190	0.184	0.179	0.175	0.170	0.168	0.166	0.165	0.165	0.165	0.166	0.169	0.172	0.176	0.180	0.186	0.194	0.199	0.206	0.215	0.224	0.235	0.245	0.255	0.266	0.279	0.291	0.302	0.315	0.330	0.342	0.355	0.369	0.382	0.396	0.409	0.421	0.434	0.446	0.458	0.470	0.481	0.492	0.502	0.511	0.521	0.529	0.536	0.544	0.550	0.556	0.561	0.565	0.569	0.571	0.574	0.575	0.576	0.576	0.575	0.574	0.572	0.569	0.566	0.562	0.559	0.555	0.550	0.545	0.539	0.532	0.528	0.520	0.514	0.506	0.499	0.491	0.484	0.475	0.469	0.461	0.454	0.446	0.439	0.432	0.425	0.418	0.411	0.405	0.396	0.391	0.384	0.379	0.372	0.366	0.361	0.355	0.349	0.345	0.340	0.335	0.330	0.325	0.321	0.316	0.312	0.308	0.304	0.299	0.295	0.292	0.289	0.284	0.280	0.276	0.272	0.269	0.265	0.261	0.258	0.254	0.250	0.245	0.241	0.238	0.234	0.229	0.225	0.220	0.215	0.212	0.208	0.201	0.198	0.192	0.188	0.182	0.178	0.172	0.166	0.162	0.158	0.151	0.146	0.140	0.135	0.130	0.124	0.119	0.112	0.108	0.101	0.096	0.090	0.084	0.078	0.071	0.066	0.061	0.055	0.050	0.044	0.039	0.034	0.028	0.022	0.016	0.011	0.008	0.002	-0.004	-0.008	-0.012	-0.018	-0.021	-0.025	-0.029	-0.032	-0.036	-0.039	-0.041	-0.044	-0.046	-0.048	-0.050	-0.051	-0.052	-0.052	-0.054	-0.054	-0.052	-0.052	-0.051	-0.050	-0.048	-0.045	-0.041	-0.038	-0.035	-0.031	-0.026	-0.021	-0.016	-0.010	-0.005	0.001	0.008	0.015	0.022	0.031	0.039	0.048	0.056	0.066	0.076	0.088	0.098	0.108	0.119	0.131	0.142	0.154	0.168	0.180	0.191	0.205	0.218	0.229	0.242	0.255	0.269	0.281	0.295	0.308	0.321	0.334	0.346	0.359	0.371	0.382	0.394	0.405	0.416	0.428	0.438	0.448	0.456	0.464	0.472	0.480	0.488	0.494	0.499	0.502	0.506	0.509	0.511	0.512	0.511	0.511	0.509	0.506	0.501	0.496	0.490	0.482	0.474	0.464	0.454	0.442	0.430	0.416	0.402	0.385	0.370	0.351	0.334	0.314	0.294	0.272	0.251	0.230	0.208	0.184	0.160	0.136	0.111	0.088	0.061	0.036	0.011	-0.014	-0.039	-0.064	-0.088	-0.112	-0.136	-0.160	-0.184	-0.206	-0.229	-0.250	-0.270	-0.290	-0.309	-0.328	-0.345	-0.360	-0.376	-0.389	-0.401	-0.414	-0.424	-0.432	-0.440	-0.446	-0.451	-0.456	-0.459	-0.460	-0.460	-0.459	-0.456	-0.452	-0.446	-0.440	-0.432	-0.424	-0.414	-0.402	-0.390	-0.378	-0.361	-0.346	-0.330	-0.311	-0.294	-0.274	-0.252	-0.231	-0.209	-0.186	-0.161	-0.138	-0.112	-0.086	-0.060	-0.034	-0.006	0.021	0.049	0.076	0.105	0.132	0.162	0.190	0.219	0.248	0.275	0.304	0.331	0.359	0.385	0.411	0.438	0.464	0.489	0.514	0.538	0.560	0.581	0.602	0.622	0.642	0.660	0.678	0.694	0.708	0.722	0.734	0.745	0.756	0.765	0.772	0.779	0.782	0.788	0.789	0.790	0.789	0.788	0.785	0.780	0.774	0.768	0.760	0.751	0.740	0.730	0.718	0.705	0.691	0.678	0.662	0.646	0.630	0.612	0.596	0.578	0.559	0.540	0.520	0.501	0.482	0.464	0.444	0.425	0.406	0.388	0.369	0.351	0.334	0.316	0.300	0.284	0.268	0.252	0.238	0.222	0.210	0.198	0.186	0.175	0.165	0.154	0.145	0.138	0.129	0.122	0.116	0.110	0.106	0.101	0.099	0.095	0.094	0.091	0.090	0.089	0.088	0.088	0.088	0.088	0.088	0.090	0.090	0.092	0.094	0.095	0.098	0.099	0.101	0.102	0.105	0.106	0.109	0.111	0.111	0.114	0.115	0.116	0.119	0.119	0.120	0.121	0.122	0.122	0.122	0.121	0.122	0.122	0.121	0.120	0.119	0.119	0.116	0.114	0.112	0.110	0.108	0.104	0.100	0.098	0.094	0.089	0.084	0.079	0.074	0.069	0.062	0.056	0.050	0.042	0.036	0.028	0.020	100.000	5.000	2.000	1.000	4.000	0.000	0.000	0.000	0.000	0.000	0.000	0.000	0.000	0.000	0.000	0.000	0.000	0.000	2.978	2.950	2.924	2.895	2.868	2.839	2.809	2.780	2.750	2.719	2.688	2.654	2.621	2.588	2.555	2.520	2.485	2.450	2.414	2.378	2.341	2.305	2.266	2.229	2.190	2.151	2.111	2.071	2.031	1.990	1.949	1.906	1.865	1.822	1.780	1.738	1.694	1.650	1.605	1.561	1.516	1.471	1.426	1.380	1.334	1.288	1.241	1.195	1.148	1.100	1.054	1.006	0.958	0.910	0.861	0.814	0.765	0.716	0.669	0.619	0.570	0.521	0.471	0.422	0.374	0.324	0.275	0.225	0.175	0.126	0.078	0.028	-0.020	-0.069	-0.119	-0.166	-0.214	-0.264	-0.311	-0.359	-0.406	-0.452	-0.500	-0.546	-0.592	-0.638	-0.684	-0.729	-0.772	-0.816	-0.860	-0.902	-0.944	-0.986	-1.028	-1.068	-1.106	-1.145	-1.184	-1.220	-1.258	-1.294	-1.329	-1.362	-1.395	-1.428	-1.460	-1.491	-1.521	-1.551	-1.580	-1.608	-1.634	-1.660	-1.685	-1.711	-1.735	-1.760	-1.782	-1.805	-1.828	-1.848	-1.869	-1.890	-1.910	-1.930	-1.950	-1.969	-1.990	-2.009	-2.027	-2.046	-2.066	-2.085	-2.104	-2.124	-2.145	-2.164	-2.185	-2.205	-2.225	-2.248	-2.269	-2.292	-2.316	-2.340	-2.365	-2.391	-2.418	-2.445	-2.472	-2.502	-2.531	-2.561	-2.594	-2.625	-2.659	-2.692	-2.728	-2.764	-2.799	-2.836	-2.875	-2.914	-2.954	-2.994	-3.035	-3.076	-3.118	-3.161	-3.204	-3.248	-3.290	-3.335	-3.379	-3.424	-3.469	-3.512	-3.558	-3.602	-3.646	-3.690	-3.734	-3.776	-3.819	-3.860	-3.901	-3.942	-3.981	-4.020	-4.058	-4.095	-4.129	-4.164	-4.198	-4.229	-4.259	-4.288	-4.315	-4.341	-4.365	-4.388	-4.408	-4.428	-4.445	-4.460	-4.474	-4.485	-4.495	-4.504	-4.509	-4.512	-4.515	-4.515	-4.512	-4.510	-4.505	-4.498	-4.488	-4.478	-4.465	-4.451	-4.434	-4.418	-4.399	-4.378	-4.355	-4.332	-4.309	-4.281	-4.255	-4.228	-4.198	-4.168	-4.136	-4.105	-4.072	-4.040	-4.008	-3.974	-3.940	-3.906	-3.871	-3.836	-3.802	-3.768	-3.735	-3.702	-3.669	-3.636	-3.605	-3.574	-3.544	-3.514	-3.485	-3.456	-3.430	-3.404	-3.379	-3.355	-3.331	-3.310	-3.289	-3.270	-3.252	-3.235	-3.219	-3.204	-3.190	-3.178	-3.166	-3.156	-3.146	-3.139	-3.130	-3.124	-3.119	-3.112	-3.110	-3.106	-3.102	-3.100	-3.099	-3.096	-3.094	-3.092	-3.091	-3.090	-3.089	-3.086	-3.084	-3.081	-3.079	-3.076	-3.071	-3.068	-3.062	-3.056	-3.049	-3.041	-3.032	-3.024	-3.014	-3.001	-2.990	-2.976	-2.962	-2.948	-2.931	-2.912	-2.895	-2.875	-2.854	-2.832	-2.810	-2.786	-2.761	-2.736	-2.710	-2.682	-2.654	-2.625	-2.595	-2.566	-2.536	-2.505	-2.474	-2.441	-2.410	-2.378	-2.345	-2.312	-2.280	-2.246	-2.215	-2.182	-2.151	-2.119	-2.088	-2.056	-2.025	-1.995	-1.965	-1.936	-1.908	-1.880	-1.854	-1.826	-1.801	-1.775	-1.751	-1.728	-1.705	-1.684	-1.664	-1.645	-1.625	-1.608	-1.590	-1.574	-1.560	-1.546	-1.532	-1.521	-1.510	-1.499	-1.490	-1.481	-1.475	-1.469	-1.464	-1.459	-1.456	-1.452	-1.452	-1.451	-1.451	-1.452	-1.455	-1.458	-1.462	-1.466	-1.472	-1.478	-1.485	-1.492	-1.501	-1.511	-1.520	-1.530	-1.541	-1.552	-1.565	-1.578	-1.590	-1.602	-1.618	-1.631	-1.645	-1.660	-1.674	-1.689	-1.704	-1.718	-1.732	-1.748	-1.762	-1.776	-1.791	-1.805	-1.819	-1.832	-1.845	-1.858	-1.869	-1.879	-1.890	-1.899	-1.908	-1.916	-1.922	-1.929	-1.934	-1.938	-1.940	-1.942	-1.944	-1.942	-1.941	-1.940	-1.936	-1.932	-1.926	-1.920	-1.912	-1.904	-1.894	-1.884	-1.871	-1.860	-1.846	-1.832	-1.818	-1.801	-1.786	-1.770	-1.752	-1.736	-1.719	-1.700	-1.681	-1.664	-1.645	-1.628	-1.609	-1.591	-1.574	-1.558	-1.541	-1.526	-1.511	-1.496	-1.484	-1.471	-1.460	-1.449	-1.439	-1.431	-1.424	-1.418	-1.412	-1.409	-1.406	-1.405	-1.406	-1.408	-1.410	-1.415	-1.420	-1.426	-1.434	-1.444	-1.452	-1.462	-1.475	-1.489	-1.502	-1.518	-1.534	-1.551	-1.568	-1.585	-1.604	-1.622	-1.642	-1.661	-1.680	-1.700	-1.719	-1.739	-1.759	-1.778	-1.796	-1.815	-1.832	-1.849	-1.866	-1.881	-1.896	-1.910	-1.921	-1.932	-1.942	-1.951	-1.958	-1.962	-1.966	-1.969	-1.969	-1.968	-1.966	-1.961	-1.955	-1.948	-1.939	-1.926	-1.912	-1.899	-1.881	-1.862	-1.841	-1.820	-1.798	-1.771	-1.744	-1.715	-1.685	-1.652	-1.620	-1.585	-1.550	-1.512	-1.474	-1.435	-1.395	-1.355	-1.312	-1.270	-1.228	-1.184	-1.140	-1.095	-1.051	-1.008	-0.962	-0.919	-0.875	-0.831	-0.788	-0.744	-0.702	-0.661	-0.620	-0.581	-0.541	-0.505	-0.469	-0.432	-0.399	-0.366	-0.335	-0.304	-0.276	-0.250	-0.224	-0.200	-0.179	-0.158	-0.139	-0.121	-0.106	-0.092	-0.080	-0.070	-0.060	-0.054	-0.048	-0.042	-0.040	-0.039	-0.039	-0.040	-0.044	-0.048	-0.052	-0.060	-0.066	-0.074	-0.084	-0.094	-0.104	-0.116	-0.128	-0.140	-0.154	-0.166	-0.180	-0.194	-0.208	-0.222	-0.236	-0.250	-0.265	-0.279	-0.292	-0.306	-0.318	-0.331	-0.342	-0.355	-0.366	-0.378	-0.388	-0.396	-0.405	-0.412	-0.420	-0.426	-0.432	-0.438	-0.441	-0.445	-0.446	-0.449	-0.449	-0.450	-0.449	-0.449	-0.448	-0.444	-0.441	-0.438	-0.432	-0.426	-0.421	-0.415	-0.408	-0.400	-0.392	-0.384	-0.376	-0.368	-0.359	-0.349	-0.340	-0.331	-0.321	-0.311	-0.301	-0.292	-0.282	-0.271	-0.262	-0.252	-0.244	-0.234	-0.225	-0.218	-0.208	-0.200	-0.190	-0.182	-0.175	-0.168	-0.160	-0.154	-0.146	-0.140	-0.135	-0.129	-0.125	-0.120	-0.116	-0.112	-0.110	-0.108	-0.105	-0.102	-0.102	-0.100	-0.100	-0.099	-0.099	-0.099	-0.100	-0.100	-0.102	-0.104	-0.106	-0.109	-0.111	-0.115	-0.118	-0.121	-0.126	-0.130	-0.135	-0.140	-0.145	-0.151	-0.158	-0.162	-0.169	-0.175	-0.181	-0.189	-0.195	-0.201	-0.208	-0.216	-0.224	-0.231	-0.239	-0.246	-0.252	-0.260	-0.269	-0.276	-0.284	-0.291	-0.300	-0.308	-0.315	-0.322	-0.330	-0.338	-0.345	-0.350	-0.358	-0.365	-0.372	-0.380	-0.385	-0.392	-0.399	-0.405	-0.411	-0.418	-0.422	-0.428	-0.434	-0.439	-0.444	-0.449	-0.452	-0.458	-0.462	-0.466	-0.471	-0.475	-0.478	-0.481	-0.485	-0.489	-0.491	-0.494	-0.498	-0.501	-0.504	-0.507	-0.510	-0.514	-0.516	-0.520	-0.524	-0.526	-0.531	-0.534	-0.536	-0.541	-0.545	-0.549	-0.551	-0.556	-0.560	-0.564	-0.569	-0.574	-0.579	-0.584	-0.589	-0.594	-0.600	-0.606	-0.611	-0.619	-0.624	-0.630	-0.638	-0.645	-0.651	-0.659	-0.665	-0.672	-0.681	-0.688	-0.696	-0.704	-0.711	-0.720	-0.729	-0.736	-0.745	-0.752	-0.761	-0.769	-0.778	-0.785	-0.792	-0.801	-0.809	-0.815	-0.822	-0.829	-0.836	-0.842	-0.848	-0.854	-0.859	-0.864	-0.869	-0.872	-0.876	-0.879	-0.881	-0.885	-0.885	-0.888	-0.888	-0.888	-0.888	-0.886	-0.885	-0.882	-0.880	-0.878	-0.874	-0.870	-0.866	-0.860	-0.855	-0.849	-0.841	-0.835	-0.829	-0.820	-0.811	-0.804	-0.794	-0.785	-0.776	-0.766	-0.756	-0.746	-0.736	-0.726	-0.716	-0.705	-0.695	-0.684	-0.675	-0.665	-0.656	-0.646	-0.638	-0.629	-0.621	-0.614	-0.606	-0.600	-0.594	-0.589	-0.582	-0.579	-0.575	-0.572	-0.570	-0.569	-0.568	-0.568	-0.569	-0.571	-0.574	-0.578	-0.581	-0.586	-0.594	-0.600	-0.608	-0.616	-0.626	-0.635	-0.646	-0.659	-0.670	-0.684	-0.696	-0.710	-0.726	-0.741	-0.758	-0.772	-0.789	-0.805	-0.822	-0.839	-0.858	-0.875	-0.891	-0.910	-0.926	-0.944	-0.960	-0.979	-0.995	-1.011	-1.026	-1.042	-1.056	-1.071	-1.085	-1.098	-1.111	-1.122	-1.132	-1.142	-1.151	-1.160	-1.166	-1.172	-1.179	-1.182	-1.185	-1.188	-1.189	-1.186	-1.186	-1.184	-1.180	-1.175	-1.169	-1.161	-1.154	-1.144	-1.132	-1.121	-1.108	-1.094	-1.079	-1.064	-1.046	-1.028	-1.010	-0.990	-0.970	-0.949	-0.926	-0.904	-0.880	-0.856	-0.832	-0.808	-0.782	-0.756	-0.730	-0.704	-0.678	-0.651	-0.624	-0.598	-0.571	-0.545	-0.519	-0.492	-0.466	-0.441	-0.416	-0.392	-0.368	-0.344	-0.320	-0.298	-0.276	-0.255	-0.234	-0.214	-0.196	-0.178	-0.160	-0.142	-0.128	-0.114	-0.099	-0.085	-0.074	-0.064	-0.052	-0.045	-0.036	-0.030	-0.022	-0.019	-0.014	-0.010	-0.008	-0.006	-0.006	-0.006	-0.008	-0.010	-0.012	-0.015	-0.019	-0.024	-0.031	-0.038	-0.044	-0.052	-0.060	-0.070	-0.079	-0.089	-0.099	-0.110	-0.122	-0.134	-0.145	-0.156	-0.170	-0.182	-0.195	-0.209	-0.221	-0.232	-0.246	-0.258	-0.270	-0.282	-0.294	-0.305	-0.318	-0.328	-0.336	-0.348	-0.358	-0.366	-0.372	-0.380	-0.388	-0.392	-0.398	-0.402	-0.406	-0.408	-0.410	-0.411	-0.410	-0.410	-0.408	-0.405	-0.401	-0.398	-0.392	-0.388	-0.381	-0.374	-0.366	-0.358	-0.349	-0.339	-0.330	-0.319	-0.309	-0.299	-0.286	-0.276	-0.264	-0.251	-0.240	-0.229	-0.216	-0.205	-0.195	-0.182	-0.172	-0.162	-0.154	-0.145	-0.135	-0.129	-0.122	-0.116	-0.110	-0.105	-0.102	-0.099	-0.099	-0.098	-0.098	-0.099	-0.101	-0.102	-0.108	-0.112	-0.118	-0.124	-0.131	-0.140	-0.149	-0.159	-0.171	-0.181	-0.194	-0.206	-0.220	-0.234	-0.248	-0.262	-0.278	-0.292	-0.309	-0.324	-0.339	-0.354	-0.368	-0.384	-0.398	-0.411	-0.426	-0.440	-0.454	-0.466	-0.479	-0.491	-0.501	-0.512	-0.522	-0.532	-0.540	-0.548	-0.555	-0.562	-0.568	-0.572	-0.578	-0.580	-0.582	-0.586	-0.586	-0.586	-0.586	-0.585	-0.584	-0.581	-0.579	-0.575	-0.570	-0.566	-0.561	-0.555	-0.549	-0.542	-0.536	-0.529	-0.521	-0.512	-0.504	-0.495	-0.486	-0.478	-0.469	-0.459	-0.449	-0.440	-0.430	-0.421	-0.412	-0.402	-0.394	-0.384	-0.375	-0.366	-0.356	-0.348	-0.339	-0.330	-0.322	-0.315	-0.306	-0.300	-0.294	-0.288	-0.281	-0.275	-0.270	-0.265	-0.261	-0.258	-0.255	-0.252	-0.250	-0.249	-0.249	-0.249	-0.249	-0.250	-0.252	-0.255	-0.259	-0.262	-0.266	-0.271	-0.278	-0.285	-0.291	-0.300	-0.308	-0.319	-0.329	-0.340	-0.351	-0.364	-0.376	-0.389	-0.404	-0.416	-0.431	-0.448	-0.464	-0.479	-0.495	-0.511	-0.528	-0.545	-0.561	-0.579	-0.595	-0.612	-0.629	-0.645	-0.662	-0.676	-0.692	-0.708	-0.724	-0.738	-0.750	-0.764	-0.778	-0.789	-0.801	-0.812	-0.822	-0.832	-0.841	-0.850	-0.858	-0.865	-0.870	-0.875	-0.880	-0.884	-0.888	-0.890	-0.892	-0.894	-0.894	-0.895	-0.895	-0.894	-0.894	-0.892	-0.890	-0.889	-0.888	-0.885	-0.881	-0.879	-0.878	-0.875	-0.871	-0.869	-0.868	-0.865	-0.862	-0.860	-0.859	-0.858	-0.856	-0.855	-0.855	-0.854	-0.855	-0.855	-0.858	-0.859	-0.861	-0.864	-0.866	-0.869	-0.874	-0.878	-0.882	-0.888	-0.892	-0.898	-0.904	-0.911	-0.916	-0.924	-0.930	-0.939	-0.946	-0.952	-0.960	-0.969	-0.976	-0.984	-0.991	-0.999	-1.006	-1.014	-1.021	-1.029	-1.035	-1.042	-1.049	-1.055	-1.061	-1.068	-1.072	-1.079	-1.084	-1.090	-1.094	-1.099	-1.102	-1.105	-1.109	-1.111	-1.114	-1.115	-1.116	-1.118	-1.118	-1.118	-1.116	-1.116	-1.115	-1.112	-1.110	-1.108	-1.105	-1.100	-1.096	-1.092	-1.088	-1.080	-1.075	-1.068	-1.059	-1.051	-1.041	-1.032	-1.021	-1.011	-1.000	-0.988	-0.974	-0.961	-0.948	-0.934	-0.918	-0.901	-0.886	-0.870	-0.851	-0.834	-0.815	-0.795	-0.775	-0.755	-0.735	-0.714	-0.692	-0.670	-0.648	-0.625	-0.601	-0.578	-0.554	-0.530	-0.504	-0.479	-0.454	-0.428	-0.401	-0.375	-0.349	-0.321	-0.296	-0.268	-0.241	-0.215	-0.188	-0.161	-0.135	-0.108	-0.080	-0.054	-0.028	0.000	0.026	0.052	0.079	0.105	0.130	0.156	0.181	0.206	0.231	0.256	0.280	0.305	0.329	0.351	0.374	0.398	0.421	0.442	0.465	0.486	0.506	0.529	0.549	0.569	0.589	0.609	0.628	0.646	0.664	0.684	0.701	0.719	0.736	0.751	0.768	0.785	0.800	0.815	0.830	0.845	0.860	0.875	0.889	0.902	0.915	0.929	0.941	0.952	0.965	0.978	0.989	1.000	1.011	1.022	1.034	1.044	1.056	1.065	1.076	1.086	1.098	1.106	1.118	1.129	1.139	1.149	1.159	1.170	1.179	1.190	1.200	1.211	1.221	1.232	1.244	1.252	1.264	1.275	1.286	1.296	1.308	1.319	1.330	1.340	1.352	1.364	1.375	1.386	1.398	1.409	1.420	1.430	1.442	1.452	1.462	1.472	1.484	1.494	1.502	1.512	1.521	1.531	1.539	1.548	1.555	1.562	1.570	1.578	1.582	1.590	1.596	1.600	1.606	1.610	1.615	1.618	1.621	1.624	1.625	1.629	1.629	1.631	1.631	1.630	1.630	1.630	1.629	1.626	1.625	1.622	1.619	1.616	1.612	1.610	1.606	1.601	1.598	1.594	1.590	1.584	1.580	1.575	1.570	1.565	1.560	1.555	1.550	1.545	1.539	1.535	1.529	1.524	1.519	1.514	1.509	1.504	1.500	1.495	1.491	1.486	1.481	1.476	1.471	1.468	1.464	1.459	1.454	1.450	1.446	1.441	1.438	1.434	1.430	1.425	1.421	1.416	1.412	1.408	1.402	1.399	1.394	1.388	1.382	1.378	1.372	1.366	1.361	1.354	1.348	1.341	1.334	1.328	1.320	1.312	1.305	1.298	1.289	1.280	1.272	1.262	1.255	1.245	1.236	1.226	1.216	1.205	1.195	1.185	1.175	1.162	1.152	1.141	1.130	1.118	1.106	1.095	1.082	1.071	1.059	1.048	1.035	1.024	1.011	1.000	0.988	0.976	0.964	0.952	0.941	0.930	0.920	0.909	0.899	0.889	0.880	0.870	0.861	0.852	0.844	0.836	0.829	0.824	0.816	0.811	0.806	0.801	0.799	0.795	0.794	0.791	0.790	0.790	0.790	0.790	0.792	0.794	0.796	0.800	0.804	0.809	0.814	0.819	0.825	0.831	0.839	0.848	0.855	0.864	0.872	0.882	0.891	0.902	0.911	0.922	0.932	0.942	0.954	0.964	0.975	0.985	0.998	1.008	1.018	1.028	1.038	1.046	1.055	1.065	1.074	1.082	1.090	1.098	1.105	1.111	1.118	1.125	1.130	1.135	1.139	1.144	1.146	1.150	1.154	1.156	1.158	1.159	1.160	1.160	1.160	1.160	1.159	1.158	1.156	1.154	1.151	1.149	1.146	1.144	1.140	1.136	1.132	1.128	1.124	1.119	1.115	1.109	1.104	1.099	1.094	1.088	1.082	1.075	1.069	1.062	1.056	1.050	1.044	1.038	1.031	1.024	1.018	1.010	1.002	0.996	0.990	0.982	0.976	0.970	0.962	0.956	0.949	0.944	0.936	0.931	0.925	0.919	0.914	0.908	0.904	0.898	0.892	0.889	0.884	0.880	0.876	0.874	0.870	0.868	0.864	0.862	0.861	0.859	0.858	0.855	0.855	0.855	0.855	0.854	0.854	0.855	0.856	0.856	0.858	0.859	0.860	0.861	0.862	0.862	0.864	0.864	0.865	0.864	0.864	0.862	0.861	0.860	0.858	0.854	0.851	0.846	0.841	0.835	0.828	0.821	0.812	0.802	0.792	0.781	0.769	0.755	0.740	0.725	0.709	0.690	0.672	0.652	0.631	0.610	0.588	0.564	0.539	0.515	0.488	0.461	0.434	0.405	0.376	0.348	0.319	0.289	0.258	0.228	0.198	0.166	0.136	0.106	0.075	0.046	0.016	-0.014	-0.041	-0.070	-0.098	-0.125	-0.150	-0.176	-0.200	-0.222	-0.245	-0.265	-0.285	-0.302	-0.321	-0.335	-0.351	-0.364	-0.376	-0.386	-0.395	-0.401	-0.408	-0.412	-0.415	-0.418	-0.419	-0.416	-0.415	-0.410	-0.405	-0.399	-0.390	-0.381	-0.370	-0.359	-0.346	-0.332	-0.318	-0.301	-0.285	-0.266	-0.248	-0.229	-0.209	-0.189	-0.166	-0.145	-0.122	-0.101	-0.079	-0.055	-0.032	-0.009	0.014	0.036	0.059	0.081	0.104	0.126	0.146	0.168	0.188	0.208	0.228	0.245	0.262	0.279	0.294	0.309	0.321	0.334	0.346	0.358	0.366	0.374	0.382	0.388	0.392	0.395	0.399	0.399	0.399	0.396	0.395	0.390	0.385	0.379	0.370	0.361	0.351	0.341	0.329	0.316	0.302	0.288	0.272	0.256	0.240	0.221	0.205	0.185	0.168	0.148	0.128	0.109	0.089	0.068	0.049	0.029	0.008	-0.011	-0.030	-0.050	-0.068	-0.086	-0.104	-0.121	-0.138	-0.154	-0.169	-0.182	-0.196	-0.209	-0.221	-0.231	-0.241	-0.250	-0.258	-0.264	-0.270	-0.275	-0.279	-0.281	-0.284	-0.284	-0.284	-0.282	-0.281	-0.278	-0.272	-0.268	-0.262	-0.256	-0.249	-0.241	-0.231	-0.224	-0.214	-0.201	-0.191	-0.180	-0.168	-0.156	-0.142	-0.130	-0.118	-0.105	-0.092	-0.079	-0.066	-0.052	-0.040	-0.026	-0.014	-0.001	0.010	0.022	0.035	0.046	0.056	0.068	0.078	0.086	0.096	0.105	0.114	0.120	0.126	0.134	0.139	0.142	0.148	0.150	0.152	0.155	0.156	0.156	0.158	0.156	0.154	0.151	0.149	0.144	0.140	0.135	0.129	0.122	0.115	0.108	0.099	0.090	0.080	0.070	0.059	0.048	0.036	0.024	0.011	-0.002	-0.015	-0.029	-0.042	-0.056	-0.070	-0.085	-0.100	-0.114	-0.129	-0.144	-0.158	-0.172	-0.186	-0.200	-0.214	-0.226	-0.238	-0.250	-0.261	-0.272	-0.282	-0.291	-0.300	-0.309	-0.318	-0.322	-0.329	-0.334	-0.338	-0.341	-0.344	-0.345	-0.345	-0.345	-0.345	-0.342	-0.340	-0.338	-0.332	-0.328	-0.322	-0.315	-0.309	-0.301	-0.294	-0.285	-0.276	-0.268	-0.258	-0.246	-0.238	-0.226	-0.216	-0.206	-0.195	-0.185	-0.175	-0.164	-0.155	-0.145	-0.136	-0.126	-0.119	-0.110	-0.104	-0.098	-0.090	-0.085	-0.080	-0.075	-0.072	-0.070	-0.068	-0.066	-0.065	-0.065	-0.066	-0.069	-0.071	-0.074	-0.078	-0.081	-0.088	-0.092	-0.100	-0.106	-0.115	-0.122	-0.131	-0.140	-0.149	-0.160	-0.170	-0.180	-0.191	-0.201	-0.212	-0.224	-0.235	-0.246	-0.258	-0.269	-0.280	-0.292	-0.302	-0.314	-0.324	-0.334	-0.344	-0.354	-0.364	-0.372	-0.381	-0.390	-0.399	-0.405	-0.411	-0.419	-0.424	-0.429	-0.432	-0.438	-0.440	-0.442	-0.444	-0.446	-0.446	-0.446	-0.446	-0.445	-0.442	-0.440	-0.436	-0.432	-0.428	-0.421	-0.416	-0.409	-0.401	-0.392	-0.384	-0.375	-0.364	-0.352	-0.341	-0.329	-0.316	-0.304	-0.290	-0.276	-0.261	-0.245	-0.230	-0.214	-0.198	-0.181	-0.165	-0.149	-0.131	-0.114	-0.096	-0.079	-0.061	-0.044	-0.026	-0.009	0.008	0.025	0.041	0.059	0.074	0.090	0.105	0.120	0.135	0.149	0.162	0.176	0.189	0.201	0.211	0.224	0.235	0.244	0.254	0.262	0.271	0.279	0.286	0.294	0.299	0.305	0.311	0.315	0.319	0.324	0.328	0.331	0.334	0.336	0.339	0.342	0.345	0.348	0.350	0.352	0.355	0.358	0.360	0.362	0.365	0.369	0.372	0.376	0.380	0.384	0.389	0.394	0.399	0.405	0.411	0.418	0.424	0.431	0.439	0.446	0.455	0.464	0.472	0.482	0.491	0.502	0.512	0.522	0.534	0.544	0.554	0.566	0.576	0.588	0.600	0.611	0.622	0.634	0.644	0.655	0.666	0.676	0.688	0.698	0.708	0.718	0.728	0.738	0.746	0.756	0.765	0.774	0.782	0.790	0.798	0.804	0.812	0.819	0.826	0.832	0.839	0.844	0.850	0.855	0.862	0.868	0.872	0.879	0.884	0.890	0.896	0.902	0.908	0.915	0.921	0.929	0.936	0.944	0.951	0.960	0.969	0.979	0.989	0.999	1.011	1.021	1.034	1.048	1.062	1.076	1.091	1.108	1.125	1.142	1.161	1.180	1.201	1.221	1.244	1.266	1.291	1.316	1.340	1.368	1.395	1.422	1.452	1.482	1.512	1.544	1.576	1.609	1.642	1.678	1.712	1.749	1.785	1.822	1.860	1.898	1.936	1.975	2.014	2.054	2.094	2.135	2.175	2.216	2.256	2.298	2.336	2.378	2.418	2.459	2.498	2.536	2.575	2.612	2.650	2.688	2.724	2.759	2.791	2.825	2.858	2.889	2.918	2.946	2.972	2.998	3.021	3.042	3.062	3.081	3.099	3.115	3.129	3.139	3.149	3.155	3.161	3.164	3.165	3.164	3.162	3.158	3.149	3.140	3.130	3.116	3.100	3.084	3.065	3.044	3.021	2.996	2.970	2.944	2.915	2.884	2.852	2.819	2.786	2.751	2.714	2.678	2.640	2.601	2.562	2.524	2.484	2.442	2.402	2.361	2.322	2.281	2.240	2.200	2.161	2.121	2.082	2.045	2.007	1.970	1.935	1.899	1.864	1.830	1.798	1.766	1.734	1.705	1.675	1.646	1.619	1.592	1.566	1.542	1.519	1.495	1.472	1.451	1.430	1.411	1.391	1.372	1.354	1.336	1.319	1.302	1.288	1.271	1.256	1.240	1.224	1.209	1.194	1.180	1.166	1.151	1.136	1.122	1.108	1.092	1.078	1.064	1.049	1.034	1.019	1.004	0.989	0.972	0.956	0.941	0.925	0.910	0.895	0.880	0.864	0.849	0.834	0.818	0.802	0.789	0.772	0.758	0.744	0.730	0.716	0.702	0.690	0.678	0.666	0.654	0.642	0.632	0.621	0.612	0.602	0.594	0.585	0.578	0.571	0.565	0.559	0.555	0.550	0.548	0.545	0.542	0.541	0.540	0.541	0.542	0.544	0.549	0.551	0.556	0.562	0.569	0.578	0.586	0.595	0.605	0.616	0.630	0.645	0.659	0.676	0.692	0.712	0.732	0.754	0.778	0.800	0.826	0.852	0.881	0.911	0.942	0.975	1.009	1.044	1.080	1.119	1.159	1.199	1.241	1.285	1.330	1.376	1.425	1.474	1.525	1.576	1.628	1.681	1.736	1.791	1.846	1.902	1.960	2.018	2.075	2.134	2.192	2.250	2.310	2.369	2.425	2.484	2.540	2.598	2.654	2.709	2.764	2.815	2.868	2.918	2.966	3.014	3.059	3.104	3.146	3.186	3.224	3.259	3.292	3.322	3.351	3.378	3.401	3.422	3.441	3.458	3.470	3.480	3.488	3.492	3.495	3.494	3.490	3.485	3.475	3.462	3.449	3.431	3.411	3.390	3.366	3.339	3.310	3.279	3.246	3.211	3.174	3.136	3.096	3.054	3.010	2.966	2.921	2.874	2.826	2.778	2.729	2.680	2.630	2.581	2.530	2.480	2.430	2.380	2.331	2.282	2.235	2.186	2.141	2.095	2.050	2.007	1.965	1.924	1.885	1.846	1.809	1.775	1.741	1.710	1.679	1.650	1.624	1.599	1.575	1.552	1.532	1.514	1.496	1.482	1.468	1.455	1.445	1.435	1.426	1.420	1.415	1.410	1.406	1.405	1.402	1.402	1.404	1.404	1.405	1.408	1.409	1.411	1.414	1.416	1.420	1.422	1.424	1.426	1.429	1.430	1.430	1.430	1.431	1.429	1.428	1.424	1.420	1.415	1.409	1.402	1.394	1.385	1.375	1.364	1.351	1.338	1.322	1.306	1.289	1.270	1.250	1.229	1.206	1.182	1.156	1.130	1.104	1.075	1.045	1.015	0.982	0.951	0.918	0.882	0.846	0.810	0.772	0.735	0.696	0.659	0.619	0.579	0.538	0.496	0.455	0.414	0.372	0.330	0.286	0.244	0.202	0.159	0.116	0.075	0.032	-0.009	-0.051	-0.092	-0.134	-0.174	-0.214	-0.252	-0.291	-0.329	-0.365	-0.402	-0.438	-0.471	-0.505	-0.538	-0.569	-0.600	-0.629	-0.658	-0.685	-0.710	-0.735	-0.759	-0.780	-0.801	-0.820	-0.839	-0.858	-0.872	-0.888	-0.900	-0.912	-0.924	-0.932	-0.941	-0.948	-0.954	-0.959	-0.962	-0.964	-0.966	-0.966	-0.965	-0.964	-0.961	-0.956	-0.952	-0.946	-0.941	-0.935	-0.926	-0.919	-0.910	-0.900	-0.891	-0.880	-0.870	-0.859	-0.846	-0.835	-0.822	-0.810	-0.796	-0.784	-0.770	-0.755	-0.741	-0.728	-0.714	-0.699	-0.682	-0.668	-0.654	-0.638	-0.621	-0.605	-0.589	-0.572	-0.556	-0.539	-0.521	-0.502	-0.485	-0.468	-0.449	-0.429	-0.409	-0.389	-0.368	-0.346	-0.324	-0.301	-0.279	-0.255	-0.230	-0.205	-0.179	-0.151	-0.125	-0.098	-0.069	-0.039	-0.009	0.022	0.054	0.086	0.120	0.154	0.189	0.224	0.261	0.298	0.336	0.374	0.414	0.452	0.492	0.534	0.575	0.618	0.660	0.702	0.745	0.790	0.834	0.878	0.921	0.968	1.011	1.056	1.100	1.145	1.189	1.235	1.279	1.322	1.366	1.411	1.455	1.498	1.540	1.582	1.624	1.665	1.706	1.746	1.785	1.825	1.862	1.900	1.936	1.972	2.007	2.042	2.075	2.109	2.140	2.170	2.200	2.229	2.256	2.282	2.309	2.334	2.358	2.381	2.404	2.424	2.444	2.464	2.481	2.499	2.516	2.531	2.546	2.560	2.574	2.586	2.598	2.609	2.620	2.629	2.639	2.646	2.654	2.660	2.668	2.674	2.679	2.685	2.689	2.694	2.699	2.704	2.706	2.710	2.715	2.719	2.722	2.725	2.729	2.734	2.738	2.741	2.745	2.751	2.756	2.761	2.766	2.772	2.780	2.786	2.794	2.801	2.810	2.820	2.830	2.840	2.851	2.862	2.875	2.888	2.901	2.915	2.930	2.945	2.961	2.979	2.995	3.014	3.032	3.052	3.072	3.092	3.112	3.132	3.154	3.178	3.199	3.222	3.246	3.269	3.294	3.316	3.341	3.365	3.390	3.414	3.438	3.462	3.486	3.510	3.534	3.558	3.580	3.602	3.625	3.646	3.669	3.689	3.709	3.729	3.748	3.766	3.784	3.800	3.816	3.830	3.845	3.859	3.871	3.882	3.894	3.902	3.912	3.920	3.926	3.932	3.936	3.942	3.945	3.948	3.948	3.949	3.949	3.946	3.945	3.941	3.938	3.932	3.928	3.921	3.914	3.906	3.896	3.888	3.879	3.868	3.856	3.842	3.831	3.818	3.802	3.789	3.774	3.758	3.742	3.725	3.709	3.690	3.671	3.652	3.634	3.615	3.595	3.574	3.554	3.531	3.510	3.488	3.465	3.441	3.418	3.392	3.369	3.341	3.316	3.290	3.262	3.235	3.208	3.180	3.151	3.121	3.092	3.062	3.031	3.001	2.969	2.938	2.904	2.871	2.838	2.805	2.770	2.735	2.700	2.665	2.629	2.592	2.555	2.518	2.481	2.442	2.404	2.365	2.325	2.286	2.246	2.206	2.164	2.125	2.082	2.040	1.998	1.956	1.912	1.869	1.825	1.781	1.736	1.691	1.646	1.601	1.554	1.508	1.461	1.415	1.368	1.320	1.271	1.224	1.175	1.126	1.078	1.028	0.978	0.929	0.878	0.828	0.778	0.726	0.676	0.625	0.574	0.522	0.472	0.421	0.370	0.319	0.269	0.218	0.168	0.116	0.066	0.016	-0.034	-0.082	-0.132	-0.181	-0.229	-0.278	-0.325	-0.371	-0.416	-0.462	-0.507	-0.552	-0.596	-0.640	-0.681	-0.724	-0.765	-0.805	-0.844	-0.884	-0.920	-0.956	-0.992	-1.029	-1.062	-1.096	-1.128	-1.160	-1.191	-1.220	-1.250	-1.278	-1.306	-1.332	-1.359	-1.384	-1.408	-1.432	-1.456	-1.479	-1.501	-1.522	-1.544	-1.565	-1.586	-1.605	-1.625	-1.645	-1.665	-1.684	-1.704	-1.724	-1.744	-1.764	-1.784	-1.804	-1.824	-1.845	-1.866	-1.888	-1.909	-1.931	-1.954	-1.976	-2.000	-2.024	-2.050	-2.076	-2.101	-2.129	-2.158	-2.186	-2.216	-2.246	-2.278	-2.309	-2.341	-2.375	-2.409	-2.444	-2.480	-2.516	-2.552	-2.591	-2.630	-2.669	-2.708	-2.750	-2.790	-2.831	-2.872	-2.915	-2.959	-3.001	-3.044	-3.088	-3.132	-3.175	-3.220	-3.265	-3.308	-3.352	-3.395	-3.439	-3.481	-3.524	-3.566	-3.608	-3.649	-3.689	-3.729	-3.768	-3.805	-3.841	-3.879	-3.912	-3.948	-3.980	-4.011	-4.041	-4.070	-4.098	-4.122	-4.149	-4.170	-4.192	-4.211	-4.229	-4.244	-4.259	-4.271	-4.282	-4.291	-4.296	-4.302	-4.305	-4.305	-4.305	-4.300	-4.296	-4.289	-4.280	-4.271	-4.258	-4.244	-4.229	-4.211	-4.192	-4.171	-4.149	-4.124	-4.100	-4.072	-4.045	-4.016	-3.985	-3.954	-3.921	-3.889	-3.854	-3.820	-3.785	-3.749	-3.714	-3.676	-3.640	-3.604	-3.566	-3.531	-3.496	-3.460	-3.425	-3.391	-3.358	-3.325	-3.292	-3.261	-3.230	-3.201	-3.172	-3.145	-3.120	-3.096	-3.072	-3.050	-3.031	-3.010	-2.994	-2.978	-2.962	-2.949	-2.938	-2.928	-2.918	-2.910	-2.904	-2.899	-2.895	-2.892	-2.890	-2.890	-2.890	-2.891	-2.892	-2.895	-2.898	-2.901	-2.905	-2.910	-2.914	-2.918	-2.922	-2.926	-2.930	-2.935	-2.938	-2.940	-2.941	-2.944	-2.945	-2.944	-2.942	-2.940	-2.938	-2.932	-2.928	-2.920	-2.912	-2.902	-2.892	-2.881	-2.868	-2.854	-2.838	-2.820	-2.801	-2.781	-2.760	-2.736	-2.711	-2.685	-2.660	-2.631	-2.601	-2.571	-2.540	-2.509	-2.475	-2.441	-2.408	-2.371	-2.335	-2.299	-2.261	-2.224	-2.186	-2.149	-2.111	-2.074	-2.035	-1.998	-1.960	-1.922	-1.886	-1.849	-1.812	-1.778	-1.741	-1.708	-1.674	-1.641	-1.609	-1.578	-1.548	-1.519	-1.490	-1.464	-1.439	-1.414	-1.390	-1.366	-1.346	-1.326	-1.308	-1.291	-1.275	-1.259	-1.246	-1.234	-1.224	-1.212	-1.205	-1.198	-1.192	-1.189	-1.185	-1.184	-1.182	-1.184	-1.185	-1.188	-1.191	-1.198	-1.204	-1.211	-1.220	-1.228	-1.239	-1.250	-1.261	-1.274	-1.286	-1.300	-1.315	-1.329	-1.345	-1.361	-1.376	-1.392	-1.409	-1.426	-1.442	-1.461	-1.478	-1.495	-1.512	-1.529	-1.545	-1.562	-1.578	-1.594	-1.609	-1.622	-1.636	-1.650	-1.664	-1.675	-1.686	-1.695	-1.704	-1.712	-1.720	-1.726	-1.731	-1.735	-1.738	-1.739	-1.739	-1.738	-1.736	-1.734	-1.730	-1.724	-1.718	-1.710	-1.701	-1.690	-1.679	-1.666	-1.652	-1.639	-1.622	-1.606	-1.589	-1.570	-1.552	-1.532	-1.511	-1.491	-1.471	-1.450	-1.428	-1.406	-1.385	-1.362	-1.341	-1.319	-1.299	-1.278	-1.258	-1.238	-1.220	-1.201	-1.184	-1.168	-1.152	-1.138	-1.125	-1.112	-1.102	-1.092	-1.085	-1.079	-1.074	-1.070	-1.069	-1.069	-1.070	-1.072	-1.078	-1.082	-1.090	-1.099	-1.109	-1.120	-1.134	-1.149	-1.164	-1.180	-1.199	-1.219	-1.238	-1.260	-1.281	-1.304	-1.328	-1.351	-1.375	-1.399	-1.425	-1.450	-1.475	-1.500	-1.524	-1.549	-1.572	-1.595	-1.618	-1.639	-1.660	-1.679	-1.698	-1.714	-1.730	-1.744	-1.756	-1.768	-1.776	-1.785	-1.790	-1.792	-1.795	-1.794	-1.791	-1.788	-1.780	-1.771	-1.760	-1.746	-1.731	-1.712	-1.694	-1.672	-1.648	-1.622	-1.594	-1.564	-1.532	-1.498	-1.462	-1.425	-1.386	-1.346	-1.304	-1.260	-1.218	-1.171	-1.125	-1.078	-1.029	-0.979	-0.930	-0.880	-0.830	-0.780	-0.729	-0.678	-0.628	-0.578	-0.528	-0.478	-0.430	-0.382	-0.335	-0.290	-0.245	-0.202	-0.159	-0.119	-0.080	-0.042	-0.006	0.029	0.060	0.091	0.120	0.148	0.172	0.195	0.216	0.236	0.252	0.268	0.281	0.291	0.301	0.308	0.312	0.315	0.316	0.315	0.312	0.308	0.302	0.295	0.286	0.275	0.262	0.249	0.235	0.219	0.202	0.186	0.168	0.149	0.129	0.109	0.088	0.066	0.045	0.022	0.001	-0.021	-0.042	-0.064	-0.085	-0.106	-0.128	-0.148	-0.166	-0.186	-0.205	-0.222	-0.239	-0.256	-0.271	-0.286	-0.300	-0.311	-0.324	-0.332	-0.344	-0.351	-0.359	-0.365	-0.370	-0.374	-0.378	-0.380	-0.382	-0.382	-0.382	-0.381	-0.378	-0.374	-0.370	-0.366	-0.360	-0.354	-0.348	-0.340	-0.331	-0.322	-0.314	-0.302	-0.294	-0.284	-0.272	-0.262	-0.250	-0.240	-0.229	-0.216	-0.204	-0.192	-0.181	-0.169	-0.158	-0.145	-0.132	-0.121	-0.110	-0.098	-0.086	-0.075	-0.064	-0.054	-0.042	-0.032	-0.022	-0.012	-0.004	0.005	0.014	0.021	0.029	0.036	0.042	0.049	0.055	0.060	0.065	0.070	0.074	0.078	0.080	0.082	0.084	0.086	0.086	0.088	0.086	0.085	0.084	0.082	0.080	0.075	0.071	0.068	0.062	0.056	0.051	0.044	0.036	0.030	0.021	0.014	0.005	-0.004	-0.014	-0.024	-0.034	-0.044	-0.055	-0.065	-0.076	-0.088	-0.098	-0.109	-0.120	-0.132	-0.142	-0.154	-0.165	-0.175	-0.186	-0.196	-0.206	-0.216	-0.226	-0.235	-0.245	-0.254	-0.262	-0.270	-0.279	-0.286	-0.292	-0.299	-0.305	-0.311	-0.316	-0.321	-0.325	-0.330	-0.334	-0.338	-0.340	-0.342	-0.345	-0.348	-0.349	-0.350	-0.351	-0.354	-0.354	-0.355	-0.355	-0.356	-0.356	-0.358	-0.359	-0.359	-0.359	-0.360	-0.360	-0.362	-0.362	-0.364	-0.365	-0.366	-0.369	-0.370	-0.371	-0.375	-0.376	-0.379	-0.381	-0.384	-0.388	-0.390	-0.394	-0.398	-0.401	-0.405	-0.410	-0.414	-0.419	-0.424	-0.429	-0.434	-0.439	-0.444	-0.449	-0.454	-0.460	-0.464	-0.470	-0.476	-0.481	-0.488	-0.492	-0.499	-0.504	-0.509	-0.514	-0.520	-0.525	-0.530	-0.535	-0.540	-0.545	-0.550	-0.555	-0.558	-0.561	-0.565	-0.569	-0.572	-0.578	-0.580	-0.582	-0.585	-0.588	-0.591	-0.592	-0.594	-0.595	-0.598	-0.599	-0.599	-0.599	-0.599	-0.599	-0.599	-0.598	-0.598	-0.596	-0.595	-0.594	-0.592	-0.589	-0.588	-0.584	-0.581	-0.578	-0.575	-0.570	-0.566	-0.562	-0.559	-0.554	-0.549	-0.545	-0.540	-0.535	-0.530	-0.525	-0.520	-0.516	-0.510	-0.505	-0.501	-0.498	-0.492	-0.489	-0.485	-0.481	-0.478	-0.475	-0.472	-0.470	-0.468	-0.466	-0.466	-0.465	-0.464	-0.465	-0.465	-0.466	-0.468	-0.471	-0.474	-0.478	-0.481	-0.488	-0.491	-0.498	-0.504	-0.510	-0.519	-0.526	-0.535	-0.544	-0.551	-0.562	-0.572	-0.582	-0.592	-0.605	-0.615	-0.628	-0.639	-0.650	-0.662	-0.674	-0.685	-0.699	-0.710	-0.721	-0.732	-0.745	-0.755	-0.766	-0.776	-0.786	-0.798	-0.806	-0.815	-0.824	-0.832	-0.840	-0.846	-0.854	-0.859	-0.864	-0.869	-0.871	-0.875	-0.876	-0.879	-0.880	-0.879	-0.878	-0.876	-0.872	-0.869	-0.865	-0.859	-0.852	-0.845	-0.838	-0.829	-0.819	-0.808	-0.798	-0.785	-0.771	-0.759	-0.742	-0.728	-0.712	-0.694	-0.678	-0.660	-0.640	-0.620	-0.600	-0.580	-0.560	-0.539	-0.516	-0.494	-0.471	-0.449	-0.424	-0.401	-0.378	-0.355	-0.330	-0.308	-0.282	-0.260	-0.236	-0.212	-0.189	-0.166	-0.144	-0.120	-0.098	-0.078	-0.055	-0.035	-0.014	0.005	0.024	0.044	0.061	0.079	0.095	0.111	0.126	0.141	0.154	0.168	0.179	0.190	0.201	0.210	0.219	0.225	0.234	0.240	0.244	0.248	0.251	0.254	0.256	0.256	0.256	0.256	0.254	0.250	0.248	0.244	0.239	0.234	0.228	0.220	0.212	0.205	0.196	0.188	0.178	0.168	0.158	0.146	0.135	0.122	0.111	0.099	0.086	0.074	0.061	0.049	0.036	0.024	0.010	0.000	-0.014	-0.025	-0.036	-0.048	-0.058	-0.068	-0.078	-0.088	-0.095	-0.104	-0.110	-0.118	-0.122	-0.128	-0.131	-0.135	-0.138	-0.140	-0.141	-0.141	-0.141	-0.140	-0.138	-0.134	-0.130	-0.126	-0.121	-0.116	-0.110	-0.104	-0.096	-0.089	-0.080	-0.072	-0.064	-0.055	-0.046	-0.038	-0.028	-0.020	-0.011	-0.002	0.006	0.015	0.022	0.030	0.036	0.041	0.046	0.051	0.056	0.060	0.061	0.064	0.065	0.064	0.062	0.061	0.058	0.054	0.049	0.041	0.035	0.026	0.018	0.008	-0.004	-0.015	-0.028	-0.040	-0.054	-0.068	-0.084	-0.099	-0.115	-0.131	-0.148	-0.165	-0.182	-0.201	-0.218	-0.235	-0.252	-0.270	-0.288	-0.304	-0.320	-0.335	-0.351	-0.365	-0.379	-0.392	-0.405	-0.418	-0.429	-0.440	-0.449	-0.458	-0.465	-0.471	-0.478	-0.484	-0.486	-0.491	-0.492	-0.495	-0.494	-0.494	-0.491	-0.491	-0.488	-0.484	-0.479	-0.474	-0.468	-0.461	-0.454	-0.446	-0.438	-0.428	-0.419	-0.410	-0.399	-0.389	-0.378	-0.366	-0.355	-0.344	-0.332	-0.321	-0.309	-0.298	-0.285	-0.272	-0.261	-0.250	-0.238	-0.228	-0.216	-0.205	-0.195	-0.185	-0.174	-0.165	-0.155	-0.146	-0.138	-0.129	-0.120	-0.112	-0.105	-0.099	-0.092	-0.088	-0.081	-0.076	-0.072	-0.069	-0.065	-0.062	-0.061	-0.060	-0.060	-0.060	-0.060	-0.061	-0.061	-0.064	-0.068	-0.071	-0.075	-0.080	-0.085	-0.091	-0.098	-0.105	-0.114	-0.121	-0.130	-0.140	-0.151	-0.162	-0.174	-0.186	-0.200	-0.212	-0.226	-0.241	-0.256	-0.271	-0.288	-0.304	-0.320	-0.338	-0.354	-0.371	-0.389	-0.406	-0.425	-0.442	-0.460	-0.478	-0.495	-0.514	-0.531	-0.550	-0.566	-0.585	-0.601	-0.618	-0.635	-0.650	-0.668	-0.682	-0.698	-0.712	-0.726	-0.740	-0.752	-0.765	-0.778	-0.789	-0.799	-0.809	-0.819	-0.828	-0.838	-0.845	-0.852	-0.859	-0.865	-0.871	-0.876	-0.882	-0.886	-0.891	-0.894	-0.896	-0.900	-0.901	-0.904	-0.905	-0.906	-0.909	-0.909	-0.910	-0.910	-0.909	-0.909	-0.910	-0.910	-0.909	-0.909	-0.908	-0.908	-0.906	-0.906	-0.906	-0.906	-0.905	-0.905	-0.905	-0.905	-0.905	-0.905	-0.905	-0.906	-0.905	-0.906	-0.908	-0.908	-0.909	-0.910	-0.910	-0.911	-0.912	-0.914	-0.915	-0.916	-0.916	-0.919	-0.920	-0.921	-0.921	-0.924	-0.925	-0.925	-0.926	-0.926	-0.928	-0.929	-0.930	-0.930	-0.930	-0.931	-0.931	-0.931	-0.931	-0.931	-0.931	-0.930	-0.930	-0.929	-0.929	-0.926	-0.925	-0.922	-0.921	-0.918	-0.915	-0.912	-0.910	-0.906	-0.901	-0.898	-0.892	-0.888	-0.882	-0.876	-0.871	-0.864	-0.858	-0.850	-0.842	-0.834	-0.825	-0.816	-0.806	-0.796	-0.785	-0.774	-0.761	-0.748	-0.735	-0.721	-0.708	-0.692	-0.678	-0.662	-0.645	-0.629	-0.611	-0.592	-0.574	-0.555	-0.535	-0.515	-0.495	-0.474	-0.452	-0.430	-0.408	-0.384	-0.361	-0.336	-0.311	-0.286	-0.261	-0.235	-0.210	-0.184	-0.156	-0.130	-0.102	-0.076	-0.048	-0.020	0.006	0.034	0.061	0.090	0.118	0.145	0.172	0.201	0.229	0.256	0.284	0.310	0.336	0.364	0.390	0.416	0.441	0.468	0.492	0.516	0.541	0.565	0.588	0.611	0.634	0.656	0.678	0.700	0.720	0.740	0.761	0.780	0.798	0.816	0.835	0.851	0.869	0.885	0.901	0.915	0.930	0.944	0.959	0.972	0.985	0.999	1.011	1.024	1.036	1.048	1.060	1.071	1.082	1.094	1.105	1.115	1.125	1.138	1.148	1.158	1.169	1.179	1.191	1.201	1.212	1.222	1.235	1.246	1.259	1.270	1.281	1.295	1.308	1.321	1.334	1.348	1.361	1.376	1.390	1.405	1.421	1.436	1.450	1.466	1.481	1.498	1.512	1.529	1.545	1.561	1.578	1.594	1.610	1.626	1.641	1.659	1.674	1.689	1.705	1.720	1.734	1.748	1.762	1.775	1.789	1.801	1.814	1.825	1.836	1.846	1.856	1.866	1.875	1.882	1.890	1.898	1.904	1.909	1.914	1.919	1.922	1.925	1.928	1.930	1.930	1.931	1.930	1.929	1.928	1.926	1.924	1.921	1.918	1.912	1.909	1.904	1.899	1.894	1.888	1.881	1.875	1.869	1.862	1.855	1.848	1.841	1.834	1.825	1.819	1.811	1.802	1.796	1.788	1.781	1.772	1.766	1.759	1.752	1.745	1.738	1.731	1.724	1.718	1.711	1.704	1.698	1.691	1.685	1.679	1.674	1.666	1.661	1.655	1.650	1.644	1.639	1.632	1.628	1.620	1.615	1.609	1.604	1.598	1.592	1.586	1.581	1.575	1.568	1.561	1.555	1.549	1.541	1.534	1.528	1.520	1.512	1.504	1.498	1.489	1.481	1.472	1.464	1.456	1.448	1.439	1.429	1.421	1.412	1.402	1.394	1.384	1.375	1.365	1.355	1.346	1.336	1.326	1.316	1.306	1.295	1.286	1.275	1.265	1.255	1.245	1.235	1.225	1.215	1.204	1.194	1.184	1.174	1.162	1.154	1.142	1.134	1.122	1.114	1.105	1.095	1.086	1.078	1.068	1.059	1.051	1.042	1.035	1.028	1.020	1.012	1.005	0.999	0.992	0.986	0.981	0.976	0.972	0.968	0.965	0.962	0.959	0.958	0.956	0.955	0.952	0.952	0.952	0.954	0.956	0.958	0.960	0.961	0.965	0.969	0.972	0.976	0.981	0.986	0.991	0.998	1.004	1.010	1.016	1.022	1.030	1.036	1.044	1.051	1.059	1.066	1.072	1.080	1.088	1.094	1.100	1.106	1.114	1.120	1.125	1.131	1.138	1.142	1.148	1.152	1.155	1.159	1.162	1.166	1.168	1.170	1.171	1.172	1.174	1.175	1.174	1.174	1.174	1.172	1.171	1.169	1.168	1.165	1.160	1.158	1.154	1.150	1.146	1.142	1.136	1.132	1.128	1.121	1.116	1.110	1.105	1.099	1.094	1.088	1.082	1.075	1.070	1.064	1.058	1.051	1.045	1.040	1.034	1.026	1.020	1.016	1.010	1.004	0.999	0.994	0.989	0.984	0.979	0.975	0.970	0.966	0.964	0.960	0.956	0.954	0.952	0.950	0.949	0.946	0.944	0.944	0.942	0.942	0.941	0.944	0.944	0.944	0.945	0.948	0.949	0.951	0.952	0.956	0.959	0.960	0.964	0.966	0.970	0.974	0.976	0.981	0.984	0.986	0.991	0.994	0.996	0.999	1.000	1.001	1.004	1.004	1.004	1.002	1.001	1.000	0.998	0.995	0.991	0.986	0.980	0.974	0.966	0.958	0.948	0.938	0.925	0.912	0.899	0.884	0.868	0.850	0.832	0.814	0.794	0.772	0.751	0.730	0.705	0.681	0.656	0.631	0.604	0.578	0.550	0.522	0.494	0.465	0.436	0.406	0.379	0.348	0.319	0.290	0.261	0.232	0.204	0.175	0.148	0.120	0.094	0.068	0.042	0.019	-0.006	-0.029	-0.050	-0.070	-0.090	-0.109	-0.128	-0.144	-0.159	-0.172	-0.185	-0.198	-0.208	-0.216	-0.224	-0.230	-0.236	-0.239	-0.242	-0.245	-0.246	-0.245	-0.242	-0.240	-0.236	-0.230	-0.224	-0.216	-0.208	-0.198	-0.188	-0.176	-0.164	-0.151	-0.136	-0.122	-0.108	-0.090	-0.075	-0.058	-0.041	-0.024	-0.005	0.012	0.032	0.051	0.069	0.088	0.105	0.124	0.141	0.160	0.176	0.194	0.211	0.228	0.242	0.259	0.272	0.286	0.300	0.312	0.324	0.335	0.344	0.352	0.361	0.368	0.374	0.379	0.382	0.385	0.386	0.386	0.386	0.385	0.382	0.379	0.375	0.368	0.361	0.354	0.345	0.335	0.325	0.312	0.300	0.288	0.274	0.260	0.245	0.230	0.212	0.196	0.180	0.162	0.145	0.128	0.110	0.092	0.074	0.056	0.038	0.020	0.002	-0.014	-0.032	-0.049	-0.065	-0.081	-0.096	-0.110	-0.125	-0.136	-0.150	-0.161	-0.172	-0.184	-0.192	-0.201	-0.209	-0.215	-0.221	-0.226	-0.230	-0.235	-0.236	-0.238	-0.238	-0.238	-0.235	-0.232	-0.230	-0.225	-0.220	-0.214	-0.206	-0.199	-0.190	-0.181	-0.171	-0.160	-0.150	-0.138	-0.125	-0.111	-0.099	-0.085	-0.070	-0.056	-0.041	-0.025	-0.010	0.005	0.020	0.036	0.052	0.068	0.084	0.099	0.115	0.130	0.146	0.161	0.175	0.190	0.202	0.218	0.230	0.242	0.254	0.265	0.275	0.286	0.295	0.304	0.311	0.319	0.325	0.330	0.335	0.339	0.342	0.345	0.346	0.348	0.346	0.345	0.342	0.340	0.335	0.331	0.324	0.319	0.311	0.302	0.292	0.284	0.272	0.261	0.249	0.238	0.225	0.210	0.196	0.182	0.168	0.151	0.136	0.120	0.104	0.088	0.071	0.055	0.038	0.021	0.005	-0.011	-0.028	-0.042	-0.058	-0.074	-0.088	-0.101	-0.114	-0.126	-0.139	-0.150	-0.162	-0.172	-0.180	-0.189	-0.196	-0.204	-0.209	-0.214	-0.216	-0.220	-0.221	-0.222	-0.224	-0.222	-0.221	-0.219	-0.216	-0.212	-0.209	-0.202	-0.198	-0.191	-0.184	-0.176	-0.168	-0.159	-0.150	-0.141	-0.132	-0.121	-0.112	-0.102	-0.092	-0.082	-0.074	-0.064	-0.055	-0.045	-0.036	-0.028	-0.020	-0.012	-0.005	0.001	0.006	0.012	0.016	0.021	0.025	0.028	0.029	0.029	0.029	0.029	0.028	0.025	0.022	0.019	0.014	0.009	0.002	-0.004	-0.011	-0.019	-0.026	-0.036	-0.046	-0.055	-0.065	-0.076	-0.086	-0.098	-0.110	-0.121	-0.134	-0.146	-0.159	-0.170	-0.182	-0.195	-0.208	-0.218	-0.230	-0.241	-0.252	-0.264	-0.274	-0.284	-0.294	-0.302	-0.312	-0.320	-0.329	-0.335	-0.341	-0.349	-0.354	-0.359	-0.362	-0.365	-0.369	-0.370	-0.371	-0.372	-0.372	-0.372	-0.370	-0.369	-0.366	-0.361	-0.358	-0.352	-0.348	-0.341	-0.335	-0.328	-0.319	-0.311	-0.302	-0.292	-0.282	-0.272	-0.261	-0.250	-0.238	-0.225	-0.214	-0.200	-0.188	-0.174	-0.160	-0.148	-0.132	-0.119	-0.105	-0.091	-0.078	-0.064	-0.049	-0.036	-0.022	-0.008	0.005	0.019	0.032	0.045	0.058	0.070	0.082	0.094	0.105	0.116	0.126	0.138	0.148	0.158	0.166	0.176	0.184	0.192	0.201	0.208	0.216	0.222	0.229	0.236	0.242	0.248	0.252	0.258	0.262	0.269	0.274	0.279	0.282	0.288	0.292	0.298	0.302	0.306	0.312	0.318	0.321	0.328	0.334	0.339	0.345	0.352	0.359	0.366	0.372	0.380	0.389	0.398	0.405	0.415	0.424	0.432	0.442	0.452	0.464	0.474	0.486	0.496	0.509	0.520	0.532	0.545	0.556	0.569	0.581	0.594	0.606	0.619	0.631	0.644	0.656	0.668	0.681	0.694	0.705	0.716	0.729	0.740	0.751	0.762	0.774	0.784	0.794	0.804	0.814	0.822	0.831	0.841	0.850	0.859	0.866	0.875	0.882	0.890	0.898	0.905	0.912	0.920	0.928	0.935	0.941	0.949	0.958	0.964	0.972	0.980	0.989	0.998	1.008	1.016	1.026	1.036	1.048	1.059	1.071	1.084	1.096	1.110	1.124	1.139	1.155	1.171	1.189	1.208	1.225	1.245	1.265	1.285	1.308	1.330	1.352	1.378	1.401	1.428	1.454	1.480	1.509	1.538	1.566	1.596	1.628	1.659	1.691	1.724	1.756	1.791	1.825	1.861	1.898	1.932	1.970	2.006	2.044	2.082	2.120	2.159	2.196	2.235	2.272	2.312	2.351	2.390	2.429	2.468	2.506	2.544	2.581	2.619	2.658	2.694	2.730	2.766	2.801	2.836	2.870	2.902	2.935	2.966	2.995	3.025	3.052	3.079	3.104	3.129	3.151	3.172	3.192	3.210	3.228	3.242	3.255	3.268	3.279	3.286	3.292	3.296	3.299	3.300	3.299	3.296	3.291	3.285	3.275	3.264	3.251	3.238	3.221	3.204	3.184	3.162	3.140	3.115	3.089	3.060	3.032	3.002	2.971	2.939	2.905	2.870	2.835	2.799	2.761	2.724	2.685	2.648	2.608	2.569	2.529	2.491	2.451	2.412	2.374	2.335	2.298	2.260	2.222	2.186	2.150	2.114	2.080	2.046	2.014	1.982	1.950	1.920	1.891	1.861	1.834	1.808	1.781	1.756	1.732	1.709	1.686	1.665	1.645	1.624	1.605	1.586	1.569	1.550	1.532	1.516	1.500	1.485	1.469	1.454	1.439	1.424	1.410	1.394	1.380	1.365	1.350	1.336	1.321	1.306	1.291	1.276	1.261	1.246	1.231	1.215	1.199	1.182	1.166	1.150	1.134	1.116	1.099	1.082	1.065	1.049	1.031	1.014	0.999	0.980	0.964	0.948	0.932	0.915	0.899	0.885	0.869	0.854	0.840	0.825	0.811	0.799	0.786	0.774	0.761	0.750	0.740	0.729	0.719	0.710	0.702	0.694	0.686	0.681	0.675	0.670	0.665	0.661	0.660	0.656	0.655	0.655	0.655	0.655	0.658	0.660	0.664	0.668	0.674	0.679	0.686	0.694	0.702	0.712	0.724	0.735	0.750	0.764	0.779	0.796	0.815	0.834	0.855	0.876	0.900	0.926	0.952	0.981	1.010	1.041	1.074	1.109	1.145	1.181	1.221	1.261	1.304	1.349	1.392	1.441	1.489	1.539	1.590	1.642	1.698	1.752	1.810	1.866	1.925	1.984	2.044	2.105	2.165	2.228	2.289	2.350	2.412	2.474	2.535	2.598	2.659	2.719	2.778	2.836	2.894	2.949	3.005	3.058	3.109	3.159	3.206	3.252	3.298	3.339	3.379	3.415	3.449	3.480	3.510	3.536	3.560	3.580	3.599	3.612	3.625	3.634	3.640	3.644	3.644	3.641	3.635	3.625	3.614	3.600	3.582	3.565	3.542	3.519	3.491	3.462	3.431	3.399	3.362	3.326	3.286	3.248	3.205	3.162	3.119	3.074	3.028	2.981	2.932	2.885	2.835	2.788	2.739	2.690	2.640	2.591	2.544	2.496	2.450	2.402	2.358	2.312	2.270	2.228	2.186	2.145	2.106	2.070	2.034	2.000	1.968	1.936	1.906	1.878	1.851	1.826	1.802	1.782	1.762	1.744	1.726	1.712	1.699	1.686	1.676	1.666	1.659	1.651	1.645	1.641	1.638	1.635	1.634	1.634	1.632	1.634	1.635	1.636	1.638	1.641	1.642	1.646	1.648	1.651	1.652	1.654	1.655	1.656	1.658	1.656	1.656	1.654	1.652	1.648	1.644	1.638	1.631	1.622	1.614	1.602	1.591	1.580	1.565	1.549	1.532	1.514	1.495	1.474	1.452	1.429	1.404	1.378	1.349	1.320	1.290	1.259	1.226	1.192	1.158	1.122	1.086	1.048	1.010	0.971	0.930	0.890	0.849	0.808	0.765	0.721	0.679	0.635	0.592	0.548	0.505	0.461	0.418	0.375	0.330	0.288	0.244	0.201	0.159	0.118	0.078	0.036	-0.004	-0.044	-0.081	-0.120	-0.158	-0.194	-0.229	-0.264	-0.298	-0.329	-0.362	-0.392	-0.421	-0.451	-0.479	-0.505	-0.531	-0.556	-0.579	-0.601	-0.622	-0.642	-0.662	-0.680	-0.698	-0.714	-0.730	-0.744	-0.756	-0.769	-0.780	-0.790	-0.799	-0.808	-0.815	-0.821	-0.828	-0.832	-0.836	-0.840	-0.842	-0.844	-0.845	-0.846	-0.846	-0.845	-0.842	-0.842	-0.840	-0.835	-0.832	-0.828	-0.824	-0.819	-0.812	-0.808	-0.801	-0.795	-0.788	-0.780	-0.771	-0.762	-0.755	-0.746	-0.736	-0.726	-0.716	-0.705	-0.695	-0.682	-0.671	-0.659	-0.646	-0.632	-0.619	-0.605	-0.590	-0.575	-0.560	-0.544	-0.528	-0.510	-0.492	-0.474	-0.454	-0.435	-0.414	-0.392	-0.371	-0.349	-0.326	-0.301	-0.278	-0.251	-0.225	-0.199	-0.171	-0.142	-0.112	-0.082	-0.052	-0.020	0.011	0.044	0.079	0.112	0.149	0.184	0.221	0.259	0.296	0.335	0.374	0.414	0.454	0.494	0.535	0.576	0.619	0.661	0.704	0.746	0.790	0.834	0.876	0.921	0.964	1.009	1.052	1.096	1.140	1.184	1.228	1.269	1.312	1.356	1.398	1.440	1.482	1.524	1.565	1.605	1.646	1.685	1.725	1.764	1.801	1.839	1.876	1.911	1.946	1.981	2.015	2.047	2.081	2.112	2.144	2.174	2.201	2.231	2.258	2.284	2.310	2.336	2.360	2.384	2.408	2.429	2.450	2.470	2.489	2.509	2.526	2.542	2.560	2.576	2.591	2.605	2.619	2.631	2.644	2.655	2.668	2.678	2.688	2.699	2.708	2.715	2.725	2.732	2.739	2.748	2.755	2.760	2.768	2.774	2.781	2.786	2.794	2.800	2.806	2.811	2.819	2.825	2.831	2.838	2.845	2.851	2.859	2.866	2.874	2.882	2.891	2.900	2.909	2.920	2.930	2.940	2.952	2.964	2.976	2.990	3.002	3.016	3.030	3.046	3.062	3.078	3.094	3.111	3.129	3.148	3.166	3.184	3.202	3.221	3.241	3.261	3.282	3.304	3.325	3.345	3.366	3.388	3.410	3.431	3.452	3.472	3.495	3.515	3.536	3.558	3.578	3.596	3.616	3.636	3.654	3.671	3.690	3.709	3.724	3.739	3.755	3.769	3.782	3.795	3.808	3.820	3.830	3.840	3.849	3.858	3.865	3.870	3.875	3.880	3.885	3.889	3.891	3.892	3.892	3.892	3.892	3.890	3.888	3.885	3.880	3.878	3.871	3.865	3.860	3.852	3.845	3.836	3.828	3.818	3.808	3.798	3.786	3.775	3.762	3.749	3.736	3.724	3.709	3.694	3.679	3.662	3.648	3.631	3.614	3.596	3.579	3.560	3.542	3.522	3.502	3.484	3.462	3.442	3.421	3.399	3.378	3.354	3.331	3.306	3.282	3.258	3.232	3.208	3.180	3.154	3.126	3.099	3.071	3.044	3.015	2.985	2.954	2.925	2.894	2.861	2.830	2.798	2.765	2.732	2.699	2.665	2.631	2.596	2.561	2.525	2.490	2.454	2.415	2.378	2.341	2.302	2.264	2.224	2.185	2.145	2.106	2.065	2.024	1.981	1.939	1.898	1.855	1.811	1.768	1.722	1.679	1.635	1.590	1.544	1.498	1.451	1.405	1.358	1.311	1.264	1.216	1.168	1.120	1.071	1.022	0.974	0.925	0.875	0.826	0.776	0.726	0.676	0.628	0.578	0.528	0.478	0.429	0.379	0.329	0.281	0.232	0.182	0.135	0.086	0.039	-0.009	-0.055	-0.102	-0.149	-0.194	-0.239	-0.284	-0.329	-0.371	-0.414	-0.456	-0.498	-0.539	-0.578	-0.618	-0.656	-0.694	-0.731	-0.766	-0.801	-0.836	-0.870	-0.902	-0.935	-0.966	-0.998	-1.026	-1.056	-1.084	-1.110	-1.138	-1.164	-1.189	-1.212	-1.238	-1.261	-1.284	-1.306	-1.329	-1.350	-1.371	-1.391	-1.412	-1.432	-1.452	-1.472	-1.492	-1.512	-1.531	-1.552	-1.572	-1.591	-1.612	-1.632	-1.654	-1.674	-1.695	-1.716	-1.739	-1.760	-1.784	-1.806	-1.830	-1.855	-1.880	-1.905	-1.932	-1.960	-1.988	-2.016	-2.045	-2.075	-2.106	-2.138	-2.170	-2.202	-2.236	-2.271	-2.306	-2.342	-2.379	-2.416	-2.455	-2.494	-2.531	-2.572	-2.612	-2.654	-2.694	-2.735	-2.778	-2.820	-2.864	-2.906	-2.949	-2.992	-3.035	-3.080	-3.122	-3.165	-3.209	-3.251	-3.294	-3.336	-3.376	-3.419	-3.459	-3.498	-3.539	-3.576	-3.614	-3.650	-3.685	-3.720	-3.752	-3.786	-3.816	-3.845	-3.874	-3.900	-3.926	-3.949	-3.970	-3.990	-4.009	-4.024	-4.039	-4.052	-4.064	-4.071	-4.079	-4.084	-4.088	-4.088	-4.086	-4.084	-4.079	-4.070	-4.062	-4.051	-4.039	-4.025	-4.008	-3.990	-3.970	-3.949	-3.926	-3.900	-3.874	-3.848	-3.818	-3.788	-3.758	-3.725	-3.692	-3.659	-3.624	-3.588	-3.552	-3.516	-3.480	-3.444	-3.406	-3.370	-3.332	-3.298	-3.261	-3.226	-3.191	-3.158	-3.124	-3.091	-3.059	-3.029	-2.999	-2.970	-2.942	-2.916	-2.892	-2.868	-2.846	-2.825	-2.805	-2.788	-2.771	-2.756	-2.744	-2.731	-2.719	-2.711	-2.702	-2.695	-2.690	-2.685	-2.682	-2.680	-2.679	-2.679	-2.680	-2.680	-2.682	-2.686	-2.689	-2.692	-2.698	-2.701	-2.705	-2.710	-2.715	-2.719	-2.722	-2.728	-2.730	-2.734	-2.735	-2.736	-2.738	-2.738	-2.736	-2.736	-2.734	-2.729	-2.724	-2.719	-2.712	-2.704	-2.694	-2.685	-2.672	-2.660	-2.646	-2.631	-2.615	-2.596	-2.579	-2.559	-2.536	-2.514	-2.490	-2.466	-2.440	-2.412	-2.386	-2.359	-2.329	-2.300	-2.269	-2.236	-2.206	-2.174	-2.140	-2.106	-2.072	-2.040	-2.005	-1.972	-1.938	-1.904	-1.870	-1.838	-1.802	-1.770	-1.736	-1.704	-1.672	-1.640	-1.609	-1.579	-1.549	-1.520	-1.491	-1.464	-1.436	-1.411	-1.386	-1.362	-1.339	-1.316	-1.296	-1.275	-1.256	-1.238	-1.221	-1.205	-1.191	-1.178	-1.164	-1.152	-1.141	-1.134	-1.125	-1.119	-1.111	-1.108	-1.104	-1.101	-1.100	-1.100	-1.101	-1.102	-1.105	-1.109	-1.114	-1.120	-1.125	-1.134	-1.141	-1.150	-1.160	-1.170	-1.181	-1.194	-1.206	-1.219	-1.231	-1.246	-1.259	-1.274	-1.288	-1.304	-1.319	-1.334	-1.349	-1.364	-1.379	-1.394	-1.410	-1.424	-1.439	-1.454	-1.466	-1.480	-1.492	-1.505	-1.516	-1.526	-1.538	-1.546	-1.554	-1.561	-1.569	-1.574	-1.579	-1.581	-1.584	-1.585	-1.585	-1.586	-1.582	-1.581	-1.576	-1.571	-1.564	-1.558	-1.549	-1.539	-1.529	-1.516	-1.504	-1.490	-1.476	-1.461	-1.445	-1.429	-1.410	-1.391	-1.372	-1.354	-1.334	-1.314	-1.294	-1.272	-1.252	-1.231	-1.212	-1.191	-1.172	-1.154	-1.134	-1.116	-1.099	-1.081	-1.065	-1.050	-1.035	-1.021	-1.009	-0.999	-0.989	-0.981	-0.972	-0.966	-0.962	-0.959	-0.956	-0.956	-0.959	-0.960	-0.964	-0.969	-0.976	-0.982	-0.992	-1.002	-1.014	-1.026	-1.040	-1.055	-1.071	-1.088	-1.105	-1.122	-1.142	-1.162	-1.181	-1.204	-1.224	-1.244	-1.266	-1.286	-1.308	-1.329	-1.350	-1.369	-1.389	-1.408	-1.426	-1.442	-1.459	-1.475	-1.488	-1.501	-1.512	-1.522	-1.531	-1.539	-1.544	-1.548	-1.550	-1.551	-1.549	-1.546	-1.540	-1.534	-1.526	-1.515	-1.502	-1.489	-1.471	-1.454	-1.434	-1.412	-1.389	-1.364	-1.336	-1.308	-1.278	-1.246	-1.214	-1.178	-1.142	-1.105	-1.068	-1.029	-0.989	-0.948	-0.906	-0.864	-0.821	-0.778	-0.734	-0.690	-0.645	-0.601	-0.556	-0.512	-0.469	-0.426	-0.384	-0.341	-0.299	-0.258	-0.219	-0.180	-0.142	-0.106	-0.070	-0.036	-0.002	0.029	0.059	0.088	0.114	0.139	0.164	0.186	0.206	0.225	0.241	0.258	0.270	0.282	0.292	0.300	0.306	0.312	0.315	0.316	0.318	0.316	0.312	0.308	0.301	0.295	0.286	0.278	0.266	0.254	0.242	0.228	0.214	0.198	0.182	0.165	0.149	0.131	0.114	0.095	0.078	0.059	0.040	0.021	0.002	-0.015	-0.034	-0.051	-0.069	-0.086	-0.102	-0.119	-0.134	-0.149	-0.162	-0.176	-0.189	-0.201	-0.212	-0.222	-0.231	-0.240	-0.249	-0.255	-0.260	-0.265	-0.270	-0.274	-0.278	-0.278	-0.279	-0.280	-0.279	-0.276	-0.275	-0.271	-0.266	-0.262	-0.258	-0.252	-0.245	-0.240	-0.234	-0.225	-0.216	-0.210	-0.201	-0.192	-0.184	-0.175	-0.164	-0.155	-0.145	-0.135	-0.126	-0.115	-0.106	-0.096	-0.086	-0.076	-0.066	-0.058	-0.048	-0.038	-0.030	-0.020	-0.012	-0.004	0.004	0.012	0.020	0.028	0.034	0.041	0.046	0.052	0.058	0.064	0.069	0.074	0.078	0.081	0.086	0.088	0.091	0.094	0.096	0.098	0.099	0.100	0.100	0.100	0.100	0.099	0.099	0.098	0.094	0.092	0.091	0.088	0.084	0.080	0.076	0.071	0.066	0.061	0.056	0.050	0.045	0.039	0.032	0.026	0.018	0.011	0.004	-0.004	-0.011	-0.019	-0.028	-0.035	-0.044	-0.051	-0.060	-0.069	-0.078	-0.085	-0.094	-0.101	-0.109	-0.118	-0.125	-0.132	-0.141	-0.149	-0.156	-0.162	-0.170	-0.176	-0.182	-0.189	-0.196	-0.202	-0.208	-0.214	-0.219	-0.224	-0.229	-0.234	-0.239	-0.244	-0.248	-0.251	-0.256	-0.260	-0.265	-0.268	-0.271	-0.275	-0.279	-0.281	-0.285	-0.289	-0.292	-0.296	-0.299	-0.302	-0.306	-0.310	-0.314	-0.316	-0.320	-0.325	-0.328	-0.332	-0.336	-0.340	-0.344	-0.349	-0.351	-0.356	-0.360	-0.365	-0.370	-0.374	-0.379	-0.382	-0.388	-0.392	-0.398	-0.402	-0.409	-0.412	-0.418	-0.424	-0.428	-0.432	-0.438	-0.442	-0.448	-0.452	-0.458	-0.462	-0.466	-0.471	-0.478	-0.481	-0.486	-0.490	-0.494	-0.499	-0.502	-0.506	-0.510	-0.512	-0.516	-0.520	-0.522	-0.525	-0.529	-0.531	-0.534	-0.535	-0.538	-0.540	-0.541	-0.542	-0.545	-0.545	-0.546	-0.546	-0.546	-0.548	-0.546	-0.545	-0.545	-0.544	-0.542	-0.541	-0.540	-0.538	-0.535	-0.532	-0.529	-0.526	-0.524	-0.520	-0.515	-0.511	-0.507	-0.502	-0.499	-0.492	-0.488	-0.482	-0.478	-0.471	-0.466	-0.461	-0.456	-0.449	-0.444	-0.438	-0.432	-0.428	-0.421	-0.416	-0.411	-0.406	-0.402	-0.398	-0.392	-0.389	-0.385	-0.381	-0.380	-0.378	-0.376	-0.375	-0.372	-0.374	-0.374	-0.374	-0.376	-0.378	-0.380	-0.385	-0.388	-0.392	-0.398	-0.404	-0.409	-0.416	-0.425	-0.432	-0.441	-0.450	-0.460	-0.470	-0.480	-0.491	-0.504	-0.516	-0.528	-0.541	-0.552	-0.565	-0.579	-0.592	-0.605	-0.619	-0.632	-0.645	-0.659	-0.671	-0.682	-0.695	-0.706	-0.719	-0.730	-0.740	-0.750	-0.759	-0.768	-0.775	-0.782	-0.788	-0.794	-0.798	-0.801	-0.804	-0.805	-0.806	-0.806	-0.804	-0.801	-0.798	-0.791	-0.786	-0.779	-0.771	-0.761	-0.751	-0.740	-0.726	-0.712	-0.699	-0.682	-0.666	-0.649	-0.630	-0.610	-0.590	-0.569	-0.548	-0.525	-0.501	-0.479	-0.454	-0.429	-0.404	-0.378	-0.351	-0.325	-0.299	-0.271	-0.244	-0.218	-0.191	-0.165	-0.136	-0.111	-0.085	-0.059	-0.032	-0.008	0.016	0.041	0.064	0.089	0.110	0.131	0.152	0.174	0.192	0.211	0.229	0.246	0.261	0.276	0.291	0.305	0.318	0.329	0.339	0.348	0.356	0.365	0.371	0.376	0.381	0.385	0.388	0.390	0.390	0.390	0.389	0.388	0.384	0.381	0.376	0.371	0.365	0.360	0.352	0.344	0.335	0.328	0.318	0.308	0.298	0.285	0.274	0.261	0.250	0.238	0.224	0.211	0.198	0.185	0.171	0.158	0.142	0.130	0.116	0.104	0.090	0.078	0.064	0.052	0.040	0.030	0.018	0.008	-0.002	-0.012	-0.021	-0.029	-0.038	-0.042	-0.050	-0.054	-0.058	-0.062	-0.064	-0.066	-0.066	-0.066	-0.066	-0.065	-0.062	-0.059	-0.054	-0.050	-0.045	-0.039	-0.031	-0.025	-0.016	-0.009	0.001	0.009	0.019	0.029	0.038	0.049	0.059	0.069	0.079	0.089	0.099	0.109	0.118	0.126	0.135	0.142	0.150	0.158	0.165	0.170	0.175	0.179	0.182	0.185	0.186	0.186	0.186	0.185	0.184	0.180	0.176	0.171	0.166	0.160	0.152	0.146	0.138	0.128	0.119	0.106	0.096	0.085	0.071	0.060	0.046	0.034	0.020	0.006	-0.009	-0.022	-0.036	-0.050	-0.064	-0.078	-0.090	-0.102	-0.115	-0.128	-0.139	-0.150	-0.161	-0.170	-0.180	-0.189	-0.198	-0.205	-0.211	-0.218	-0.222	-0.226	-0.230	-0.234	-0.236	-0.236	-0.238	-0.238	-0.236	-0.235	-0.232	-0.230	-0.228	-0.222	-0.218	-0.212	-0.206	-0.200	-0.194	-0.186	-0.178	-0.170	-0.161	-0.152	-0.144	-0.135	-0.126	-0.116	-0.108	-0.096	-0.086	-0.078	-0.068	-0.056	-0.046	-0.036	-0.026	-0.016	-0.006	0.004	0.014	0.022	0.032	0.041	0.051	0.060	0.068	0.076	0.084	0.091	0.100	0.108	0.114	0.120	0.126	0.132	0.138	0.142	0.148	0.151	0.155	0.158	0.160	0.162	0.164	0.165	0.165	0.166	0.165	0.162	0.161	0.159	0.155	0.151	0.148	0.142	0.136	0.130	0.122	0.114	0.106	0.096	0.086	0.075	0.064	0.051	0.039	0.025	0.011	-0.005	-0.020	-0.036	-0.052	-0.069	-0.086	-0.104	-0.121	-0.140	-0.158	-0.176	-0.194	-0.214	-0.232	-0.251	-0.269	-0.288	-0.306	-0.324	-0.342	-0.359	-0.376	-0.394	-0.409	-0.424	-0.439	-0.454	-0.469	-0.481	-0.492	-0.505	-0.516	-0.526	-0.536	-0.544	-0.551	-0.559	-0.565	-0.571	-0.575	-0.579	-0.582	-0.586	-0.586	-0.588	-0.589	-0.589	-0.588	-0.588	-0.585	-0.582	-0.579	-0.576	-0.572	-0.570	-0.565	-0.561	-0.556	-0.552	-0.546	-0.542	-0.538	-0.532	-0.528	-0.522	-0.519	-0.514	-0.509	-0.505	-0.501	-0.498	-0.494	-0.491	-0.488	-0.485	-0.482	-0.480	-0.479	-0.478	-0.476	-0.475	-0.475	-0.474	-0.474	-0.474	-0.475	-0.475	-0.476	-0.476	-0.478	-0.479	-0.480	-0.481	-0.482	-0.485	-0.486	-0.488	-0.489	-0.491	-0.492	-0.494	-0.495	-0.498	-0.499	-0.500	-0.501	-0.502	-0.504	-0.505	-0.506	-0.506	-0.507	-0.507	-0.507	-0.507	-0.507	-0.507	-0.505	-0.505	-0.504	-0.502	-0.501	-0.499	-0.498	-0.495	-0.491	-0.489	-0.486	-0.482	-0.479	-0.475	-0.470	-0.466	-0.460	-0.455	-0.450	-0.442	-0.436	-0.429	-0.420	-0.412	-0.404	-0.395	-0.385	-0.375	-0.364	-0.352	-0.341	-0.329	-0.318	-0.304	-0.290	-0.276	-0.261	-0.246	-0.230	-0.214	-0.198	-0.180	-0.161	-0.144	-0.125	-0.105	-0.085	-0.065	-0.044	-0.022	0.000	0.021	0.044	0.068	0.090	0.114	0.139	0.164	0.188	0.211	0.238	0.261	0.288	0.314	0.338	0.364	0.390	0.415	0.440	0.468	0.492	0.518	0.544	0.569	0.595	0.620	0.644	0.670	0.695	0.719	0.742	0.766	0.790	0.814	0.836	0.859	0.881	0.902	0.925	0.946	0.968	0.988	1.009	1.028	1.046	1.066	1.084	1.102	1.121	1.139	1.156	1.172	1.189	1.206	1.221	1.236	1.251	1.268	1.281	1.296	1.310	1.324	1.338	1.351	1.365	1.379	1.391	1.402	1.415	1.428	1.440	1.452	1.465	1.476	1.489	1.500	1.512	1.524	1.536	1.549	1.561	1.574	1.585	1.598	1.610	1.622	1.635	1.649	1.661	1.674	1.686	1.700	1.714	1.726	1.739	1.751	1.765	1.779	1.790	1.804	1.816	1.830	1.842	1.856	1.869	1.881	1.894	1.906	1.918	1.930	1.941	1.951	1.962	1.972	1.982	1.992	2.000	2.009	2.016	2.024	2.031	2.038	2.044	2.049	2.054	2.059	2.062	2.066	2.069	2.071	2.072	2.072	2.074	2.074	2.072	2.072	2.071	2.069	2.065	2.062	2.059	2.055	2.050	2.046	2.041	2.036	2.031	2.025	2.020	2.013	2.007	2.001	1.994	1.988	1.981	1.976	1.970	1.964	1.958	1.951	1.946	1.940	1.935	1.929	1.924	1.920	1.915	1.910	1.906	1.902	1.899	1.895	1.891	1.889	1.886	1.884	1.881	1.879	1.878	1.876	1.875	1.874	1.872	1.872	1.871	1.870	1.870	1.870	1.869	1.869	1.869	1.868	1.868	1.868	1.866	1.865	1.866	1.865	1.864	1.862	1.861	1.859	1.856	1.854	1.851	1.848	1.845	1.842	1.838	1.834	1.829	1.824	1.818	1.812	1.808	1.800	1.792	1.786	1.779	1.771	1.764	1.755	1.746	1.736	1.726	1.716	1.706	1.694	1.682	1.672	1.660	1.648	1.635	1.622	1.610	1.595	1.582	1.569	1.555	1.540	1.526	1.512	1.498	1.484	1.468	1.454	1.439	1.422	1.409	1.394	1.379	1.365	1.350	1.335	1.321	1.308	1.292	1.280	1.266	1.254	1.241	1.229	1.218	1.206	1.195	1.184	1.175	1.165	1.156	1.149	1.140	1.134	1.128	1.121	1.118	1.112	1.109	1.105	1.102	1.100	1.100	1.099	1.099	1.100	1.101	1.102	1.105	1.109	1.112	1.118	1.122	1.128	1.132	1.139	1.145	1.151	1.159	1.166	1.174	1.182	1.190	1.199	1.209	1.216	1.225	1.234	1.242	1.250	1.259	1.268	1.276	1.284	1.292	1.300	1.309	1.316	1.322	1.329	1.336	1.342	1.348	1.354	1.359	1.362	1.368	1.371	1.375	1.376	1.379	1.381	1.382	1.385	1.385	1.385	1.384	1.384	1.382	1.381	1.379	1.376	1.374	1.370	1.366	1.361	1.356	1.351	1.345	1.340	1.334	1.328	1.321	1.314	1.308	1.300	1.291	1.284	1.275	1.268	1.259	1.251	1.241	1.234	1.225	1.216	1.208	1.199	1.191	1.182	1.175	1.168	1.159	1.152	1.146	1.139	1.132	1.128	1.121	1.116	1.112	1.108	1.104	1.100	1.098	1.095	1.094	1.092	1.092	1.091	1.091	1.092	1.092	1.095	1.098	1.100	1.101	1.105	1.109	1.112	1.116	1.121	1.125	1.130	1.135	1.139	1.144	1.148	1.152	1.156	1.159	1.162	1.165	1.168	1.168	1.169	1.169	1.169	1.166	1.165	1.162	1.158	1.152	1.146	1.140	1.131	1.122	1.111	1.101	1.089	1.074	1.059	1.042	1.025	1.008	0.988	0.968	0.946	0.924	0.900	0.876	0.851	0.825	0.798	0.771	0.744	0.714	0.685	0.655	0.626	0.595	0.564	0.534	0.502	0.471	0.441	0.410	0.380	0.349	0.320	0.290	0.260	0.232	0.204	0.178	0.151	0.125	0.101	0.076	0.054	0.032	0.011	-0.008	-0.026	-0.044	-0.060	-0.075	-0.090	-0.101	-0.114	-0.124	-0.131	-0.139	-0.145	-0.149	-0.152	-0.155	-0.156	-0.156	-0.154	-0.151	-0.148	-0.142	-0.135	-0.128	-0.119	-0.109	-0.099	-0.088	-0.074	-0.061	-0.045	-0.031	-0.015	0.002	0.019	0.038	0.055	0.074	0.092	0.112	0.132	0.151	0.171	0.190	0.210	0.229	0.248	0.266	0.285	0.302	0.321	0.338	0.354	0.370	0.384	0.399	0.411	0.424	0.434	0.445	0.454	0.460	0.468	0.472	0.478	0.481	0.484	0.484	0.484	0.481	0.479	0.475	0.470	0.462	0.455	0.446	0.436	0.425	0.414	0.400	0.385	0.371	0.356	0.339	0.322	0.305	0.288	0.269	0.251	0.231	0.212	0.192	0.172	0.154	0.134	0.114	0.095	0.076	0.059	0.040	0.022	0.006	-0.010	-0.025	-0.039	-0.054	-0.066	-0.078	-0.089	-0.099	-0.108	-0.116	-0.122	-0.128	-0.131	-0.135	-0.138	-0.139	-0.139	-0.138	-0.135	-0.131	-0.126	-0.121	-0.115	-0.106	-0.099	-0.089	-0.079	-0.066	-0.055	-0.042	-0.028	-0.015	0.000	0.016	0.031	0.048	0.064	0.080	0.098	0.115	0.131	0.150	0.169	0.185	0.202	0.220	0.238	0.254	0.271	0.286	0.304	0.320	0.334	0.350	0.364	0.378	0.390	0.402	0.415	0.426	0.438	0.448	0.458	0.466	0.474	0.481	0.488	0.494	0.499	0.502	0.506	0.507	0.509	0.511	0.510	0.510	0.509	0.506	0.504	0.500	0.495	0.490	0.484	0.478	0.470	0.462	0.452	0.442	0.432	100.000	5.000	2.000	1.000	5.000	0.000	0.000	0.000	0.000	0.000	0.000	0.000	0.000	0.000	0.000	0.000	0.000	0.000	0.596	0.571	0.546	0.520	0.494	0.466	0.438	0.408	0.376	0.344	0.311	0.276	0.242	0.206	0.169	0.131	0.091	0.052	0.011	-0.030	-0.072	-0.116	-0.160	-0.204	-0.249	-0.296	-0.342	-0.390	-0.438	-0.485	-0.534	-0.582	-0.632	-0.681	-0.731	-0.781	-0.830	-0.881	-0.930	-0.982	-1.032	-1.081	-1.131	-1.181	-1.231	-1.281	-1.330	-1.379	-1.428	-1.476	-1.524	-1.571	-1.619	-1.666	-1.711	-1.758	-1.802	-1.848	-1.891	-1.935	-1.979	-2.021	-2.062	-2.104	-2.145	-2.186	-2.226	-2.265	-2.304	-2.341	-2.379	-2.416	-2.452	-2.489	-2.522	-2.558	-2.591	-2.624	-2.658	-2.689	-2.720	-2.750	-2.781	-2.810	-2.839	-2.868	-2.895	-2.922	-2.949	-2.974	-3.000	-3.024	-3.048	-3.070	-3.092	-3.114	-3.135	-3.155	-3.175	-3.192	-3.210	-3.228	-3.244	-3.260	-3.275	-3.289	-3.302	-3.315	-3.328	-3.339	-3.350	-3.360	-3.369	-3.378	-3.386	-3.394	-3.402	-3.409	-3.414	-3.420	-3.426	-3.432	-3.436	-3.441	-3.444	-3.449	-3.452	-3.456	-3.460	-3.464	-3.468	-3.470	-3.475	-3.478	-3.481	-3.485	-3.490	-3.494	-3.499	-3.502	-3.506	-3.511	-3.519	-3.525	-3.531	-3.539	-3.546	-3.554	-3.562	-3.571	-3.581	-3.592	-3.602	-3.614	-3.625	-3.638	-3.650	-3.664	-3.676	-3.690	-3.705	-3.720	-3.735	-3.751	-3.768	-3.784	-3.800	-3.818	-3.834	-3.851	-3.869	-3.888	-3.905	-3.922	-3.940	-3.958	-3.976	-3.994	-4.011	-4.030	-4.046	-4.062	-4.080	-4.095	-4.110	-4.125	-4.141	-4.155	-4.169	-4.181	-4.192	-4.205	-4.216	-4.226	-4.235	-4.245	-4.252	-4.258	-4.265	-4.270	-4.274	-4.278	-4.279	-4.280	-4.280	-4.280	-4.276	-4.274	-4.270	-4.265	-4.258	-4.250	-4.242	-4.232	-4.221	-4.210	-4.199	-4.185	-4.170	-4.155	-4.140	-4.122	-4.104	-4.086	-4.066	-4.046	-4.025	-4.004	-3.981	-3.959	-3.936	-3.911	-3.888	-3.862	-3.839	-3.814	-3.788	-3.762	-3.738	-3.712	-3.688	-3.662	-3.638	-3.612	-3.586	-3.562	-3.539	-3.516	-3.492	-3.471	-3.449	-3.429	-3.408	-3.389	-3.369	-3.351	-3.332	-3.316	-3.301	-3.285	-3.270	-3.258	-3.244	-3.232	-3.221	-3.210	-3.201	-3.191	-3.185	-3.178	-3.171	-3.165	-3.159	-3.155	-3.151	-3.148	-3.145	-3.141	-3.139	-3.136	-3.134	-3.132	-3.131	-3.129	-3.126	-3.124	-3.122	-3.120	-3.118	-3.115	-3.110	-3.108	-3.102	-3.098	-3.091	-3.085	-3.079	-3.070	-3.061	-3.052	-3.042	-3.032	-3.021	-3.009	-2.996	-2.982	-2.969	-2.954	-2.938	-2.922	-2.905	-2.888	-2.868	-2.850	-2.830	-2.810	-2.790	-2.769	-2.749	-2.728	-2.705	-2.684	-2.661	-2.640	-2.619	-2.596	-2.574	-2.552	-2.531	-2.510	-2.490	-2.469	-2.448	-2.428	-2.409	-2.390	-2.371	-2.354	-2.336	-2.320	-2.304	-2.289	-2.274	-2.260	-2.248	-2.235	-2.222	-2.211	-2.201	-2.191	-2.182	-2.174	-2.166	-2.160	-2.152	-2.146	-2.142	-2.136	-2.132	-2.130	-2.126	-2.122	-2.121	-2.119	-2.118	-2.118	-2.118	-2.118	-2.118	-2.118	-2.118	-2.119	-2.120	-2.122	-2.125	-2.128	-2.129	-2.132	-2.135	-2.139	-2.142	-2.145	-2.149	-2.154	-2.156	-2.161	-2.165	-2.170	-2.174	-2.179	-2.184	-2.189	-2.194	-2.199	-2.204	-2.208	-2.214	-2.219	-2.224	-2.230	-2.234	-2.240	-2.245	-2.250	-2.255	-2.260	-2.265	-2.270	-2.274	-2.279	-2.282	-2.286	-2.290	-2.294	-2.296	-2.299	-2.300	-2.302	-2.304	-2.304	-2.304	-2.304	-2.302	-2.301	-2.299	-2.295	-2.291	-2.288	-2.282	-2.276	-2.271	-2.265	-2.258	-2.249	-2.240	-2.231	-2.221	-2.210	-2.200	-2.189	-2.178	-2.164	-2.152	-2.139	-2.125	-2.111	-2.098	-2.084	-2.070	-2.055	-2.041	-2.027	-2.013	-1.999	-1.986	-1.972	-1.959	-1.948	-1.936	-1.925	-1.914	-1.904	-1.894	-1.885	-1.878	-1.870	-1.864	-1.858	-1.851	-1.849	-1.845	-1.842	-1.841	-1.840	-1.840	-1.841	-1.844	-1.846	-1.849	-1.852	-1.858	-1.862	-1.869	-1.875	-1.881	-1.889	-1.896	-1.904	-1.912	-1.920	-1.928	-1.936	-1.945	-1.952	-1.961	-1.969	-1.976	-1.984	-1.990	-1.996	-2.001	-2.007	-2.011	-2.015	-2.019	-2.020	-2.020	-2.020	-2.019	-2.016	-2.013	-2.007	-2.001	-1.992	-1.985	-1.974	-1.962	-1.950	-1.935	-1.919	-1.902	-1.885	-1.865	-1.844	-1.820	-1.796	-1.772	-1.746	-1.719	-1.690	-1.660	-1.629	-1.598	-1.565	-1.531	-1.496	-1.461	-1.424	-1.386	-1.349	-1.310	-1.271	-1.232	-1.194	-1.154	-1.114	-1.072	-1.032	-0.991	-0.951	-0.911	-0.871	-0.831	-0.792	-0.752	-0.714	-0.676	-0.638	-0.601	-0.565	-0.530	-0.495	-0.461	-0.430	-0.399	-0.369	-0.339	-0.311	-0.285	-0.260	-0.235	-0.212	-0.190	-0.169	-0.151	-0.132	-0.116	-0.101	-0.088	-0.075	-0.064	-0.054	-0.046	-0.039	-0.032	-0.028	-0.025	-0.022	-0.022	-0.021	-0.024	-0.025	-0.029	-0.034	-0.040	-0.045	-0.051	-0.059	-0.068	-0.076	-0.085	-0.095	-0.106	-0.116	-0.128	-0.140	-0.152	-0.165	-0.178	-0.190	-0.202	-0.216	-0.229	-0.242	-0.255	-0.269	-0.281	-0.295	-0.306	-0.320	-0.332	-0.345	-0.356	-0.369	-0.380	-0.390	-0.402	-0.412	-0.424	-0.432	-0.442	-0.452	-0.461	-0.470	-0.479	-0.488	-0.496	-0.505	-0.512	-0.521	-0.528	-0.535	-0.541	-0.549	-0.555	-0.562	-0.568	-0.575	-0.581	-0.588	-0.595	-0.600	-0.608	-0.614	-0.620	-0.628	-0.635	-0.641	-0.649	-0.655	-0.662	-0.670	-0.678	-0.685	-0.692	-0.700	-0.708	-0.716	-0.722	-0.731	-0.739	-0.746	-0.754	-0.761	-0.769	-0.778	-0.784	-0.792	-0.800	-0.808	-0.815	-0.822	-0.830	-0.838	-0.844	-0.851	-0.856	-0.862	-0.869	-0.875	-0.881	-0.886	-0.891	-0.896	-0.901	-0.906	-0.910	-0.914	-0.918	-0.920	-0.925	-0.928	-0.930	-0.932	-0.935	-0.938	-0.940	-0.942	-0.942	-0.945	-0.948	-0.949	-0.950	-0.951	-0.952	-0.955	-0.956	-0.956	-0.959	-0.959	-0.961	-0.964	-0.965	-0.968	-0.970	-0.974	-0.976	-0.980	-0.982	-0.986	-0.990	-0.995	-0.999	-1.004	-1.009	-1.015	-1.021	-1.028	-1.034	-1.041	-1.050	-1.058	-1.066	-1.074	-1.084	-1.092	-1.102	-1.112	-1.124	-1.135	-1.146	-1.158	-1.169	-1.181	-1.194	-1.206	-1.219	-1.232	-1.245	-1.259	-1.271	-1.286	-1.300	-1.314	-1.329	-1.342	-1.358	-1.372	-1.388	-1.401	-1.418	-1.432	-1.448	-1.464	-1.479	-1.494	-1.510	-1.525	-1.541	-1.555	-1.571	-1.586	-1.601	-1.616	-1.631	-1.646	-1.660	-1.675	-1.689	-1.704	-1.718	-1.732	-1.746	-1.760	-1.774	-1.786	-1.800	-1.814	-1.826	-1.839	-1.851	-1.864	-1.875	-1.886	-1.899	-1.910	-1.920	-1.931	-1.941	-1.951	-1.961	-1.971	-1.981	-1.989	-1.998	-2.006	-2.013	-2.020	-2.027	-2.034	-2.039	-2.045	-2.049	-2.054	-2.058	-2.060	-2.064	-2.065	-2.068	-2.068	-2.069	-2.069	-2.069	-2.066	-2.065	-2.062	-2.060	-2.056	-2.052	-2.049	-2.042	-2.038	-2.030	-2.024	-2.018	-2.009	-2.001	-1.992	-1.984	-1.975	-1.964	-1.954	-1.942	-1.931	-1.921	-1.909	-1.898	-1.885	-1.872	-1.860	-1.846	-1.832	-1.820	-1.806	-1.794	-1.780	-1.766	-1.752	-1.739	-1.725	-1.714	-1.700	-1.688	-1.675	-1.662	-1.652	-1.640	-1.629	-1.618	-1.608	-1.598	-1.588	-1.579	-1.569	-1.561	-1.552	-1.545	-1.538	-1.531	-1.526	-1.520	-1.515	-1.511	-1.508	-1.505	-1.501	-1.500	-1.499	-1.496	-1.496	-1.496	-1.496	-1.498	-1.499	-1.500	-1.502	-1.505	-1.508	-1.511	-1.514	-1.518	-1.520	-1.524	-1.528	-1.531	-1.535	-1.539	-1.542	-1.546	-1.549	-1.554	-1.556	-1.559	-1.561	-1.564	-1.566	-1.566	-1.568	-1.569	-1.568	-1.566	-1.565	-1.564	-1.561	-1.558	-1.554	-1.549	-1.542	-1.536	-1.530	-1.521	-1.512	-1.501	-1.491	-1.479	-1.466	-1.451	-1.438	-1.422	-1.406	-1.390	-1.372	-1.352	-1.334	-1.314	-1.292	-1.270	-1.248	-1.225	-1.201	-1.178	-1.151	-1.128	-1.101	-1.075	-1.050	-1.022	-0.996	-0.970	-0.942	-0.916	-0.890	-0.862	-0.836	-0.810	-0.784	-0.758	-0.732	-0.708	-0.682	-0.659	-0.635	-0.612	-0.590	-0.569	-0.548	-0.528	-0.509	-0.490	-0.472	-0.456	-0.440	-0.425	-0.411	-0.399	-0.386	-0.375	-0.365	-0.355	-0.348	-0.340	-0.334	-0.328	-0.322	-0.319	-0.316	-0.314	-0.312	-0.311	-0.312	-0.312	-0.314	-0.316	-0.319	-0.322	-0.328	-0.330	-0.335	-0.340	-0.345	-0.350	-0.358	-0.362	-0.369	-0.376	-0.382	-0.390	-0.398	-0.405	-0.412	-0.419	-0.428	-0.435	-0.442	-0.449	-0.456	-0.462	-0.470	-0.478	-0.482	-0.490	-0.495	-0.501	-0.506	-0.511	-0.516	-0.520	-0.524	-0.528	-0.530	-0.534	-0.534	-0.536	-0.539	-0.539	-0.539	-0.539	-0.538	-0.536	-0.534	-0.530	-0.526	-0.522	-0.516	-0.511	-0.506	-0.499	-0.491	-0.482	-0.474	-0.465	-0.455	-0.445	-0.434	-0.422	-0.410	-0.398	-0.385	-0.371	-0.358	-0.344	-0.330	-0.316	-0.301	-0.288	-0.272	-0.259	-0.244	-0.229	-0.215	-0.199	-0.185	-0.171	-0.158	-0.144	-0.130	-0.119	-0.106	-0.095	-0.085	-0.074	-0.064	-0.055	-0.048	-0.040	-0.034	-0.028	-0.022	-0.019	-0.014	-0.012	-0.010	-0.010	-0.009	-0.009	-0.010	-0.012	-0.015	-0.019	-0.022	-0.026	-0.032	-0.039	-0.045	-0.052	-0.060	-0.069	-0.076	-0.085	-0.094	-0.102	-0.112	-0.120	-0.129	-0.139	-0.148	-0.155	-0.165	-0.172	-0.180	-0.188	-0.194	-0.202	-0.209	-0.215	-0.219	-0.224	-0.229	-0.234	-0.238	-0.239	-0.242	-0.242	-0.245	-0.245	-0.245	-0.245	-0.244	-0.242	-0.240	-0.239	-0.235	-0.232	-0.228	-0.222	-0.220	-0.215	-0.209	-0.202	-0.198	-0.192	-0.186	-0.179	-0.172	-0.168	-0.160	-0.154	-0.148	-0.141	-0.134	-0.128	-0.121	-0.114	-0.108	-0.102	-0.098	-0.091	-0.086	-0.080	-0.075	-0.071	-0.066	-0.062	-0.059	-0.055	-0.051	-0.049	-0.045	-0.042	-0.041	-0.039	-0.038	-0.036	-0.035	-0.034	-0.035	-0.034	-0.035	-0.036	-0.036	-0.039	-0.040	-0.042	-0.045	-0.049	-0.051	-0.056	-0.059	-0.064	-0.068	-0.072	-0.078	-0.084	-0.090	-0.095	-0.102	-0.110	-0.116	-0.125	-0.132	-0.141	-0.151	-0.160	-0.169	-0.178	-0.189	-0.199	-0.209	-0.219	-0.230	-0.240	-0.250	-0.261	-0.272	-0.282	-0.292	-0.304	-0.314	-0.325	-0.334	-0.344	-0.355	-0.364	-0.372	-0.381	-0.390	-0.398	-0.405	-0.412	-0.420	-0.426	-0.435	-0.440	-0.445	-0.450	-0.456	-0.460	-0.464	-0.466	-0.469	-0.472	-0.475	-0.476	-0.479	-0.480	-0.482	-0.482	-0.485	-0.485	-0.486	-0.486	-0.488	-0.489	-0.491	-0.492	-0.492	-0.494	-0.496	-0.499	-0.501	-0.504	-0.507	-0.510	-0.515	-0.519	-0.524	-0.529	-0.535	-0.541	-0.548	-0.556	-0.564	-0.572	-0.581	-0.591	-0.601	-0.611	-0.622	-0.635	-0.646	-0.659	-0.672	-0.685	-0.699	-0.712	-0.726	-0.740	-0.754	-0.769	-0.784	-0.799	-0.812	-0.829	-0.844	-0.858	-0.871	-0.886	-0.900	-0.915	-0.928	-0.940	-0.954	-0.966	-0.978	-0.990	-1.001	-1.011	-1.022	-1.032	-1.042	-1.050	-1.060	-1.069	-1.076	-1.084	-1.090	-1.099	-1.104	-1.110	-1.115	-1.120	-1.125	-1.129	-1.132	-1.135	-1.138	-1.141	-1.144	-1.145	-1.148	-1.149	-1.151	-1.152	-1.154	-1.154	-1.155	-1.156	-1.156	-1.158	-1.158	-1.158	-1.155	-1.155	-1.155	-1.154	-1.152	-1.152	-1.151	-1.149	-1.148	-1.148	-1.145	-1.144	-1.141	-1.140	-1.138	-1.135	-1.132	-1.130	-1.126	-1.122	-1.121	-1.118	-1.114	-1.111	-1.108	-1.104	-1.099	-1.095	-1.089	-1.084	-1.079	-1.072	-1.066	-1.059	-1.052	-1.046	-1.038	-1.030	-1.022	-1.014	-1.005	-0.996	-0.986	-0.976	-0.968	-0.956	-0.946	-0.935	-0.924	-0.912	-0.900	-0.888	-0.875	-0.861	-0.849	-0.835	-0.821	-0.808	-0.792	-0.779	-0.764	-0.749	-0.735	-0.719	-0.704	-0.689	-0.672	-0.658	-0.641	-0.626	-0.610	-0.594	-0.580	-0.564	-0.548	-0.534	-0.518	-0.502	-0.486	-0.472	-0.458	-0.444	-0.429	-0.415	-0.401	-0.388	-0.375	-0.361	-0.350	-0.336	-0.324	-0.314	-0.301	-0.291	-0.280	-0.270	-0.259	-0.249	-0.240	-0.231	-0.222	-0.215	-0.206	-0.199	-0.191	-0.184	-0.176	-0.170	-0.162	-0.156	-0.150	-0.142	-0.136	-0.129	-0.122	-0.116	-0.109	-0.101	-0.094	-0.086	-0.079	-0.072	-0.064	-0.055	-0.046	-0.038	-0.029	-0.020	-0.009	0.001	0.011	0.022	0.034	0.046	0.059	0.071	0.085	0.100	0.114	0.128	0.142	0.159	0.175	0.191	0.208	0.224	0.241	0.259	0.276	0.294	0.312	0.331	0.350	0.370	0.388	0.406	0.426	0.445	0.465	0.484	0.502	0.522	0.541	0.561	0.579	0.599	0.616	0.635	0.652	0.671	0.688	0.706	0.722	0.739	0.754	0.770	0.785	0.800	0.814	0.828	0.840	0.854	0.866	0.878	0.890	0.900	0.910	0.920	0.930	0.939	0.946	0.955	0.962	0.970	0.976	0.982	0.988	0.992	0.998	1.002	1.006	1.009	1.012	1.015	1.016	1.019	1.020	1.020	1.021	1.020	1.020	1.018	1.016	1.015	1.014	1.010	1.008	1.004	1.000	0.996	0.991	0.986	0.981	0.975	0.970	0.964	0.958	0.951	0.944	0.936	0.928	0.921	0.912	0.904	0.894	0.885	0.876	0.866	0.855	0.845	0.835	0.824	0.814	0.802	0.792	0.781	0.771	0.760	0.749	0.739	0.728	0.716	0.705	0.695	0.684	0.674	0.662	0.652	0.642	0.632	0.625	0.615	0.606	0.598	0.590	0.582	0.575	0.568	0.561	0.555	0.550	0.545	0.540	0.536	0.532	0.530	0.528	0.526	0.525	0.524	0.525	0.526	0.529	0.530	0.534	0.538	0.542	0.549	0.554	0.561	0.568	0.576	0.586	0.596	0.608	0.619	0.630	0.644	0.658	0.672	0.688	0.704	0.720	0.738	0.756	0.774	0.792	0.811	0.831	0.851	0.872	0.892	0.915	0.936	0.959	0.980	1.002	1.024	1.048	1.070	1.092	1.115	1.138	1.160	1.182	1.204	1.226	1.248	1.269	1.289	1.310	1.331	1.350	1.369	1.388	1.405	1.424	1.440	1.456	1.472	1.488	1.502	1.516	1.530	1.542	1.555	1.568	1.579	1.590	1.601	1.610	1.620	1.629	1.638	1.645	1.652	1.660	1.668	1.674	1.679	1.685	1.689	1.695	1.700	1.704	1.709	1.712	1.716	1.719	1.722	1.726	1.729	1.732	1.735	1.736	1.739	1.740	1.742	1.745	1.745	1.748	1.748	1.749	1.750	1.751	1.751	1.752	1.752	1.751	1.751	1.751	1.751	1.750	1.750	1.749	1.748	1.746	1.745	1.742	1.742	1.740	1.739	1.738	1.735	1.734	1.731	1.729	1.729	1.726	1.725	1.722	1.720	1.720	1.718	1.718	1.715	1.715	1.714	1.714	1.712	1.712	1.712	1.711	1.711	1.711	1.711	1.712	1.712	1.712	1.712	1.714	1.715	1.715	1.715	1.716	1.718	1.716	1.716	1.715	1.712	1.712	1.710	1.708	1.704	1.699	1.695	1.690	1.684	1.676	1.669	1.660	1.649	1.639	1.626	1.614	1.600	1.584	1.569	1.550	1.531	1.511	1.490	1.468	1.444	1.419	1.392	1.366	1.338	1.308	1.279	1.248	1.215	1.182	1.149	1.115	1.081	1.045	1.009	0.974	0.938	0.900	0.865	0.828	0.791	0.755	0.720	0.685	0.650	0.614	0.580	0.548	0.514	0.482	0.451	0.421	0.394	0.365	0.339	0.314	0.290	0.268	0.246	0.226	0.209	0.192	0.176	0.162	0.150	0.140	0.131	0.124	0.116	0.112	0.109	0.106	0.105	0.106	0.109	0.112	0.116	0.122	0.130	0.138	0.146	0.158	0.168	0.180	0.194	0.208	0.221	0.238	0.252	0.269	0.286	0.302	0.320	0.338	0.355	0.372	0.390	0.409	0.426	0.444	0.460	0.476	0.492	0.509	0.524	0.540	0.555	0.569	0.581	0.595	0.608	0.619	0.628	0.638	0.646	0.654	0.660	0.666	0.670	0.675	0.676	0.679	0.680	0.680	0.679	0.678	0.674	0.669	0.664	0.658	0.651	0.642	0.632	0.622	0.612	0.600	0.588	0.575	0.561	0.545	0.530	0.515	0.498	0.481	0.464	0.445	0.428	0.409	0.389	0.370	0.350	0.330	0.311	0.290	0.271	0.251	0.232	0.212	0.192	0.174	0.155	0.136	0.118	0.099	0.081	0.065	0.048	0.031	0.016	0.000	-0.015	-0.029	-0.042	-0.055	-0.068	-0.079	-0.091	-0.101	-0.111	-0.120	-0.129	-0.138	-0.145	-0.154	-0.160	-0.165	-0.171	-0.175	-0.180	-0.184	-0.188	-0.190	-0.194	-0.196	-0.199	-0.199	-0.201	-0.201	-0.204	-0.204	-0.204	-0.205	-0.205	-0.205	-0.205	-0.205	-0.205	-0.206	-0.205	-0.205	-0.205	-0.205	-0.204	-0.205	-0.205	-0.205	-0.205	-0.206	-0.206	-0.206	-0.208	-0.209	-0.210	-0.210	-0.212	-0.214	-0.216	-0.219	-0.221	-0.224	-0.228	-0.230	-0.235	-0.238	-0.242	-0.248	-0.252	-0.258	-0.264	-0.270	-0.275	-0.281	-0.289	-0.296	-0.302	-0.310	-0.319	-0.328	-0.336	-0.345	-0.355	-0.365	-0.375	-0.386	-0.396	-0.408	-0.420	-0.431	-0.444	-0.456	-0.469	-0.482	-0.496	-0.509	-0.522	-0.538	-0.551	-0.565	-0.579	-0.594	-0.609	-0.622	-0.636	-0.650	-0.665	-0.679	-0.691	-0.706	-0.719	-0.732	-0.746	-0.758	-0.771	-0.784	-0.795	-0.806	-0.818	-0.829	-0.839	-0.850	-0.859	-0.868	-0.876	-0.886	-0.894	-0.902	-0.910	-0.918	-0.924	-0.932	-0.939	-0.945	-0.951	-0.956	-0.961	-0.966	-0.971	-0.976	-0.981	-0.985	-0.990	-0.995	-0.999	-1.004	-1.009	-1.011	-1.016	-1.021	-1.025	-1.029	-1.034	-1.038	-1.042	-1.046	-1.051	-1.055	-1.059	-1.064	-1.069	-1.072	-1.076	-1.081	-1.086	-1.091	-1.095	-1.099	-1.104	-1.108	-1.111	-1.116	-1.119	-1.122	-1.125	-1.129	-1.131	-1.132	-1.136	-1.138	-1.139	-1.140	-1.140	-1.140	-1.140	-1.140	-1.138	-1.136	-1.135	-1.132	-1.130	-1.128	-1.125	-1.120	-1.116	-1.111	-1.108	-1.102	-1.098	-1.091	-1.085	-1.079	-1.072	-1.066	-1.059	-1.052	-1.045	-1.036	-1.029	-1.020	-1.011	-1.001	-0.992	-0.985	-0.975	-0.966	-0.958	-0.948	-0.939	-0.929	-0.920	-0.910	-0.900	-0.890	-0.880	-0.870	-0.860	-0.850	-0.840	-0.829	-0.818	-0.806	-0.795	-0.784	-0.772	-0.760	-0.749	-0.738	-0.725	-0.712	-0.700	-0.688	-0.674	-0.661	-0.649	-0.635	-0.622	-0.608	-0.595	-0.581	-0.568	-0.554	-0.539	-0.525	-0.511	-0.498	-0.484	-0.470	-0.456	-0.442	-0.428	-0.415	-0.401	-0.389	-0.376	-0.362	-0.349	-0.336	-0.324	-0.311	-0.300	-0.288	-0.276	-0.265	-0.254	-0.242	-0.231	-0.221	-0.210	-0.200	-0.191	-0.181	-0.171	-0.161	-0.152	-0.142	-0.134	-0.124	-0.115	-0.105	-0.096	-0.086	-0.078	-0.066	-0.058	-0.046	-0.035	-0.026	-0.014	-0.002	0.009	0.021	0.032	0.045	0.059	0.072	0.085	0.099	0.112	0.126	0.141	0.156	0.171	0.186	0.201	0.218	0.234	0.250	0.266	0.282	0.298	0.312	0.329	0.344	0.360	0.375	0.390	0.405	0.420	0.434	0.448	0.460	0.472	0.485	0.498	0.509	0.520	0.529	0.539	0.549	0.556	0.564	0.572	0.579	0.585	0.591	0.595	0.600	0.604	0.609	0.611	0.614	0.615	0.616	0.618	0.620	0.620	0.621	0.620	0.621	0.621	0.620	0.621	0.621	0.622	0.622	0.624	0.625	0.628	0.629	0.631	0.634	0.638	0.642	0.648	0.652	0.660	0.665	0.672	0.682	0.691	0.701	0.714	0.725	0.738	0.752	0.768	0.782	0.800	0.818	0.836	0.856	0.878	0.899	0.921	0.945	0.970	0.995	1.021	1.049	1.076	1.105	1.134	1.165	1.195	1.226	1.259	1.292	1.324	1.358	1.392	1.428	1.461	1.495	1.531	1.566	1.600	1.636	1.671	1.706	1.741	1.776	1.811	1.846	1.880	1.911	1.945	1.978	2.009	2.040	2.070	2.100	2.128	2.156	2.181	2.208	2.231	2.254	2.275	2.296	2.314	2.331	2.348	2.362	2.375	2.388	2.396	2.404	2.411	2.416	2.419	2.420	2.420	2.418	2.414	2.408	2.399	2.390	2.379	2.366	2.351	2.335	2.316	2.298	2.276	2.252	2.229	2.202	2.176	2.148	2.118	2.088	2.054	2.021	1.989	1.954	1.918	1.881	1.845	1.808	1.769	1.731	1.692	1.652	1.614	1.574	1.535	1.495	1.456	1.418	1.379	1.341	1.302	1.264	1.228	1.191	1.156	1.121	1.086	1.054	1.021	0.989	0.956	0.926	0.898	0.869	0.840	0.814	0.788	0.762	0.738	0.715	0.694	0.671	0.650	0.630	0.611	0.592	0.576	0.560	0.542	0.529	0.514	0.499	0.486	0.474	0.462	0.450	0.440	0.429	0.419	0.409	0.401	0.391	0.384	0.375	0.368	0.362	0.355	0.349	0.342	0.338	0.331	0.326	0.321	0.318	0.314	0.310	0.308	0.304	0.302	0.299	0.298	0.299	0.298	0.296	0.298	0.299	0.300	0.301	0.304	0.308	0.311	0.316	0.321	0.326	0.332	0.340	0.348	0.356	0.365	0.374	0.384	0.394	0.406	0.418	0.431	0.445	0.459	0.475	0.491	0.507	0.524	0.541	0.561	0.581	0.601	0.621	0.644	0.666	0.690	0.714	0.739	0.764	0.790	0.818	0.846	0.874	0.904	0.934	0.964	0.996	1.029	1.062	1.098	1.132	1.169	1.205	1.244	1.282	1.321	1.362	1.404	1.446	1.489	1.534	1.579	1.625	1.671	1.719	1.768	1.816	1.866	1.919	1.970	2.022	2.076	2.131	2.186	2.242	2.299	2.355	2.412	2.470	2.529	2.586	2.645	2.705	2.764	2.824	2.884	2.942	3.002	3.061	3.121	3.181	3.240	3.298	3.355	3.414	3.470	3.526	3.580	3.635	3.689	3.740	3.792	3.842	3.892	3.940	3.986	4.032	4.076	4.119	4.160	4.200	4.239	4.275	4.310	4.344	4.376	4.405	4.435	4.461	4.488	4.511	4.532	4.552	4.571	4.588	4.604	4.618	4.630	4.641	4.651	4.659	4.666	4.671	4.675	4.678	4.679	4.680	4.679	4.676	4.675	4.670	4.668	4.661	4.655	4.649	4.641	4.634	4.625	4.618	4.608	4.598	4.589	4.579	4.569	4.558	4.548	4.538	4.528	4.518	4.506	4.496	4.486	4.478	4.466	4.458	4.448	4.439	4.430	4.421	4.412	4.404	4.396	4.389	4.379	4.371	4.364	4.355	4.349	4.341	4.332	4.324	4.316	4.308	4.299	4.289	4.280	4.271	4.260	4.250	4.239	4.228	4.215	4.201	4.189	4.174	4.158	4.141	4.125	4.105	4.088	4.066	4.045	4.021	3.999	3.972	3.946	3.919	3.889	3.859	3.826	3.792	3.759	3.721	3.685	3.645	3.604	3.562	3.519	3.474	3.428	3.380	3.330	3.280	3.228	3.174	3.119	3.062	3.005	2.945	2.885	2.824	2.760	2.696	2.631	2.566	2.499	2.430	2.361	2.290	2.220	2.148	2.075	2.001	1.928	1.851	1.776	1.701	1.624	1.548	1.470	1.391	1.314	1.235	1.156	1.079	0.999	0.921	0.842	0.762	0.685	0.608	0.529	0.451	0.375	0.298	0.221	0.146	0.071	-0.002	-0.075	-0.148	-0.219	-0.289	-0.359	-0.428	-0.494	-0.561	-0.625	-0.689	-0.751	-0.812	-0.871	-0.929	-0.986	-1.041	-1.095	-1.149	-1.199	-1.249	-1.298	-1.342	-1.388	-1.431	-1.472	-1.514	-1.551	-1.589	-1.624	-1.659	-1.690	-1.721	-1.751	-1.780	-1.806	-1.832	-1.858	-1.880	-1.901	-1.922	-1.941	-1.959	-1.976	-1.992	-2.007	-2.021	-2.035	-2.047	-2.058	-2.068	-2.076	-2.084	-2.092	-2.099	-2.105	-2.109	-2.114	-2.116	-2.119	-2.121	-2.121	-2.122	-2.121	-2.120	-2.118	-2.116	-2.112	-2.108	-2.102	-2.098	-2.091	-2.084	-2.075	-2.068	-2.056	-2.046	-2.035	-2.022	-2.009	-1.995	-1.981	-1.965	-1.949	-1.930	-1.912	-1.892	-1.871	-1.851	-1.829	-1.806	-1.782	-1.758	-1.732	-1.706	-1.679	-1.650	-1.621	-1.591	-1.561	-1.529	-1.496	-1.462	-1.429	-1.394	-1.359	-1.324	-1.288	-1.250	-1.212	-1.174	-1.134	-1.096	-1.055	-1.015	-0.975	-0.934	-0.892	-0.851	-0.810	-0.768	-0.726	-0.685	-0.644	-0.601	-0.560	-0.519	-0.478	-0.436	-0.394	-0.352	-0.312	-0.271	-0.231	-0.190	-0.151	-0.112	-0.072	-0.034	0.004	0.042	0.080	0.118	0.152	0.190	0.225	0.260	0.294	0.326	0.361	0.392	0.424	0.455	0.485	0.515	0.544	0.572	0.600	0.628	0.654	0.680	0.706	0.730	0.754	0.778	0.800	0.822	0.844	0.865	0.885	0.905	0.922	0.941	0.959	0.976	0.994	1.010	1.025	1.040	1.055	1.070	1.082	1.096	1.110	1.121	1.135	1.148	1.159	1.170	1.181	1.192	1.204	1.214	1.224	1.234	1.244	1.254	1.264	1.275	1.285	1.294	1.304	1.312	1.324	1.334	1.344	1.352	1.364	1.372	1.385	1.395	1.405	1.416	1.426	1.438	1.448	1.459	1.469	1.480	1.491	1.502	1.514	1.525	1.535	1.548	1.558	1.568	1.579	1.589	1.599	1.610	1.619	1.629	1.638	1.646	1.656	1.665	1.671	1.680	1.686	1.694	1.700	1.705	1.710	1.715	1.719	1.722	1.724	1.726	1.728	1.729	1.729	1.728	1.728	1.725	1.722	1.719	1.714	1.710	1.704	1.699	1.691	1.685	1.676	1.668	1.659	1.650	1.640	1.630	1.619	1.608	1.596	1.584	1.570	1.559	1.545	1.532	1.519	1.506	1.492	1.479	1.465	1.451	1.438	1.425	1.410	1.396	1.382	1.369	1.355	1.341	1.326	1.314	1.299	1.284	1.271	1.258	1.242	1.229	1.215	1.200	1.186	1.171	1.158	1.142	1.126	1.111	1.095	1.079	1.061	1.045	1.028	1.009	0.990	0.970	0.949	0.929	0.906	0.884	0.861	0.838	0.812	0.786	0.759	0.732	0.704	0.675	0.645	0.614	0.581	0.548	0.514	0.478	0.442	0.405	0.369	0.330	0.290	0.250	0.209	0.168	0.125	0.081	0.038	-0.008	-0.051	-0.098	-0.144	-0.191	-0.239	-0.285	-0.334	-0.381	-0.430	-0.479	-0.528	-0.576	-0.626	-0.676	-0.726	-0.775	-0.826	-0.875	-0.925	-0.974	-1.022	-1.072	-1.121	-1.170	-1.219	-1.266	-1.315	-1.361	-1.410	-1.456	-1.504	-1.549	-1.595	-1.640	-1.685	-1.729	-1.772	-1.816	-1.859	-1.901	-1.944	-1.984	-2.024	-2.064	-2.104	-2.142	-2.180	-2.218	-2.254	-2.290	-2.325	-2.360	-2.394	-2.426	-2.460	-2.490	-2.521	-2.551	-2.581	-2.609	-2.636	-2.662	-2.689	-2.714	-2.738	-2.761	-2.784	-2.805	-2.826	-2.846	-2.865	-2.884	-2.901	-2.918	-2.932	-2.949	-2.962	-2.975	-2.988	-2.999	-3.010	-3.020	-3.030	-3.039	-3.048	-3.055	-3.061	-3.068	-3.074	-3.080	-3.086	-3.091	-3.095	-3.100	-3.104	-3.108	-3.111	-3.115	-3.119	-3.121	-3.125	-3.129	-3.132	-3.136	-3.140	-3.142	-3.149	-3.152	-3.158	-3.162	-3.166	-3.171	-3.178	-3.182	-3.190	-3.195	-3.202	-3.211	-3.219	-3.228	-3.236	-3.246	-3.255	-3.265	-3.275	-3.286	-3.298	-3.309	-3.321	-3.334	-3.346	-3.359	-3.372	-3.385	-3.399	-3.412	-3.426	-3.440	-3.455	-3.469	-3.482	-3.498	-3.512	-3.528	-3.542	-3.556	-3.571	-3.586	-3.601	-3.615	-3.630	-3.644	-3.659	-3.672	-3.686	-3.700	-3.712	-3.726	-3.739	-3.751	-3.762	-3.775	-3.785	-3.795	-3.806	-3.815	-3.826	-3.835	-3.841	-3.850	-3.856	-3.862	-3.869	-3.875	-3.879	-3.882	-3.886	-3.889	-3.890	-3.891	-3.891	-3.889	-3.888	-3.885	-3.880	-3.875	-3.870	-3.862	-3.855	-3.846	-3.838	-3.825	-3.815	-3.801	-3.789	-3.774	-3.758	-3.741	-3.725	-3.706	-3.686	-3.666	-3.646	-3.625	-3.601	-3.579	-3.555	-3.530	-3.506	-3.480	-3.455	-3.428	-3.401	-3.375	-3.348	-3.320	-3.294	-3.266	-3.239	-3.212	-3.186	-3.160	-3.134	-3.110	-3.085	-3.061	-3.039	-3.015	-2.994	-2.972	-2.952	-2.934	-2.914	-2.898	-2.881	-2.866	-2.851	-2.840	-2.828	-2.816	-2.808	-2.798	-2.791	-2.785	-2.780	-2.776	-2.772	-2.770	-2.770	-2.769	-2.770	-2.770	-2.772	-2.775	-2.778	-2.782	-2.786	-2.790	-2.795	-2.801	-2.805	-2.810	-2.815	-2.820	-2.824	-2.829	-2.832	-2.835	-2.839	-2.840	-2.841	-2.842	-2.842	-2.841	-2.840	-2.836	-2.834	-2.829	-2.824	-2.818	-2.810	-2.801	-2.791	-2.781	-2.770	-2.756	-2.744	-2.729	-2.714	-2.696	-2.680	-2.660	-2.641	-2.621	-2.599	-2.578	-2.556	-2.532	-2.510	-2.485	-2.461	-2.436	-2.411	-2.386	-2.361	-2.335	-2.310	-2.284	-2.258	-2.234	-2.209	-2.184	-2.159	-2.134	-2.110	-2.086	-2.064	-2.041	-2.020	-1.998	-1.979	-1.958	-1.939	-1.920	-1.904	-1.886	-1.870	-1.855	-1.840	-1.828	-1.814	-1.802	-1.791	-1.781	-1.772	-1.764	-1.756	-1.749	-1.744	-1.739	-1.735	-1.731	-1.728	-1.726	-1.725	-1.725	-1.725	-1.726	-1.728	-1.730	-1.734	-1.738	-1.742	-1.746	-1.752	-1.759	-1.765	-1.771	-1.779	-1.785	-1.794	-1.801	-1.809	-1.818	-1.826	-1.836	-1.844	-1.854	-1.862	-1.872	-1.881	-1.890	-1.900	-1.908	-1.918	-1.925	-1.934	-1.941	-1.950	-1.956	-1.964	-1.970	-1.976	-1.982	-1.988	-1.992	-1.996	-2.000	-2.002	-2.004	-2.005	-2.006	-2.006	-2.005	-2.004	-2.001	-1.998	-1.992	-1.988	-1.982	-1.975	-1.966	-1.960	-1.950	-1.940	-1.930	-1.918	-1.905	-1.892	-1.880	-1.865	-1.850	-1.835	-1.819	-1.802	-1.785	-1.769	-1.751	-1.732	-1.714	-1.696	-1.679	-1.660	-1.641	-1.624	-1.605	-1.588	-1.569	-1.552	-1.536	-1.522	-1.506	-1.492	-1.479	-1.466	-1.454	-1.444	-1.432	-1.422	-1.415	-1.409	-1.402	-1.396	-1.392	-1.390	-1.390	-1.389	-1.390	-1.392	-1.395	-1.400	-1.405	-1.411	-1.419	-1.426	-1.436	-1.445	-1.456	-1.468	-1.480	-1.492	-1.505	-1.519	-1.532	-1.548	-1.561	-1.576	-1.590	-1.604	-1.619	-1.632	-1.645	-1.658	-1.671	-1.681	-1.692	-1.702	-1.712	-1.720	-1.726	-1.732	-1.736	-1.740	-1.742	-1.741	-1.740	-1.738	-1.732	-1.726	-1.719	-1.709	-1.698	-1.684	-1.669	-1.651	-1.632	-1.612	-1.590	-1.566	-1.540	-1.514	-1.485	-1.455	-1.421	-1.389	-1.352	-1.316	-1.279	-1.240	-1.200	-1.159	-1.116	-1.072	-1.028	-0.982	-0.939	-0.892	-0.846	-0.799	-0.751	-0.704	-0.655	-0.608	-0.560	-0.512	-0.466	-0.419	-0.372	-0.326	-0.281	-0.236	-0.192	-0.149	-0.108	-0.068	-0.028	0.011	0.048	0.082	0.118	0.150	0.181	0.210	0.239	0.265	0.290	0.312	0.335	0.355	0.372	0.389	0.401	0.415	0.425	0.435	0.441	0.448	0.452	0.454	0.455	0.454	0.451	0.448	0.442	0.435	0.426	0.416	0.406	0.394	0.381	0.366	0.351	0.336	0.319	0.301	0.284	0.265	0.245	0.226	0.206	0.186	0.165	0.145	0.124	0.102	0.081	0.061	0.039	0.020	-0.001	-0.021	-0.041	-0.060	-0.080	-0.099	-0.116	-0.135	-0.151	-0.169	-0.184	-0.199	-0.215	-0.229	-0.242	-0.255	-0.268	-0.280	-0.290	-0.300	-0.311	-0.321	-0.331	-0.339	-0.348	-0.356	-0.364	-0.370	-0.376	-0.382	-0.389	-0.395	-0.400	-0.405	-0.410	-0.416	-0.420	-0.424	-0.429	-0.434	-0.439	-0.442	-0.448	-0.452	-0.456	-0.460	-0.465	-0.469	-0.474	-0.478	-0.482	-0.488	-0.490	-0.495	-0.500	-0.504	-0.507	-0.510	-0.515	-0.519	-0.522	-0.526	-0.530	-0.534	-0.538	-0.541	-0.545	-0.548	-0.551	-0.555	-0.559	-0.562	-0.564	-0.568	-0.570	-0.574	-0.576	-0.579	-0.581	-0.582	-0.585	-0.589	-0.590	-0.594	-0.596	-0.599	-0.601	-0.605	-0.606	-0.610	-0.612	-0.616	-0.621	-0.625	-0.628	-0.631	-0.636	-0.640	-0.646	-0.650	-0.655	-0.661	-0.666	-0.672	-0.679	-0.685	-0.691	-0.699	-0.706	-0.712	-0.721	-0.729	-0.738	-0.746	-0.754	-0.764	-0.772	-0.781	-0.790	-0.799	-0.809	-0.819	-0.828	-0.839	-0.848	-0.859	-0.869	-0.880	-0.890	-0.901	-0.912	-0.922	-0.934	-0.944	-0.955	-0.966	-0.976	-0.989	-0.999	-1.011	-1.022	-1.034	-1.045	-1.056	-1.068	-1.080	-1.090	-1.102	-1.115	-1.126	-1.139	-1.150	-1.162	-1.176	-1.189	-1.201	-1.215	-1.229	-1.241	-1.255	-1.269	-1.282	-1.296	-1.310	-1.324	-1.339	-1.352	-1.366	-1.380	-1.394	-1.409	-1.422	-1.436	-1.449	-1.464	-1.478	-1.490	-1.504	-1.516	-1.529	-1.541	-1.554	-1.566	-1.578	-1.590	-1.601	-1.611	-1.622	-1.631	-1.641	-1.650	-1.660	-1.669	-1.676	-1.685	-1.691	-1.698	-1.705	-1.711	-1.716	-1.722	-1.726	-1.730	-1.734	-1.736	-1.740	-1.741	-1.745	-1.745	-1.746	-1.746	-1.746	-1.746	-1.745	-1.745	-1.742	-1.741	-1.739	-1.735	-1.734	-1.731	-1.728	-1.722	-1.719	-1.714	-1.710	-1.705	-1.699	-1.694	-1.688	-1.682	-1.675	-1.669	-1.662	-1.655	-1.649	-1.641	-1.634	-1.626	-1.619	-1.610	-1.602	-1.595	-1.586	-1.578	-1.569	-1.560	-1.551	-1.544	-1.534	-1.526	-1.518	-1.509	-1.499	-1.490	-1.482	-1.475	-1.468	-1.459	-1.450	-1.442	-1.435	-1.428	-1.421	-1.412	-1.406	-1.400	-1.392	-1.386	-1.380	-1.375	-1.370	-1.364	-1.359	-1.355	-1.350	-1.346	-1.342	-1.340	-1.336	-1.332	-1.330	-1.328	-1.325	-1.324	-1.321	-1.320	-1.318	-1.316	-1.316	-1.315	-1.314	-1.312	-1.311	-1.310	-1.309	-1.308	-1.306	-1.304	-1.302	-1.301	-1.299	-1.298	-1.295	-1.291	-1.289	-1.284	-1.280	-1.276	-1.272	-1.268	-1.261	-1.256	-1.251	-1.244	-1.238	-1.229	-1.220	-1.211	-1.202	-1.192	-1.182	-1.171	-1.160	-1.148	-1.135	-1.121	-1.108	-1.092	-1.078	-1.061	-1.045	-1.028	-1.010	-0.992	-0.974	-0.954	-0.934	-0.914	-0.892	-0.871	-0.850	-0.829	-0.806	-0.782	-0.760	-0.736	-0.712	-0.689	-0.665	-0.640	-0.616	-0.591	-0.568	-0.544	-0.519	-0.494	-0.470	-0.445	-0.421	-0.398	-0.375	-0.352	-0.329	-0.308	-0.285	-0.264	-0.241	-0.221	-0.201	-0.181	-0.162	-0.144	-0.126	-0.110	-0.094	-0.078	-0.064	-0.050	-0.036	-0.025	-0.012	-0.001	0.009	0.019	0.026	0.034	0.041	0.048	0.054	0.059	0.062	0.065	0.069	0.071	0.072	0.072	0.074	0.074	0.071	0.070	0.068	0.066	0.064	0.060	0.055	0.051	0.048	0.042	0.038	0.032	0.026	0.020	0.015	0.009	0.002	-0.005	-0.011	-0.018	-0.024	-0.030	-0.038	-0.044	-0.051	-0.056	-0.062	-0.070	-0.075	-0.081	-0.086	-0.091	-0.095	-0.100	-0.104	-0.108	-0.111	-0.114	-0.116	-0.119	-0.120	-0.120	-0.120	-0.120	-0.120	-0.118	-0.115	-0.112	-0.109	-0.104	-0.100	-0.094	-0.089	-0.081	-0.075	-0.068	-0.059	-0.050	-0.041	-0.031	-0.021	-0.011	0.000	0.011	0.024	0.036	0.048	0.059	0.070	0.084	0.095	0.108	0.119	0.131	0.144	0.154	0.165	0.175	0.186	0.196	0.205	0.214	0.222	0.229	0.236	0.242	0.248	0.252	0.256	0.259	0.260	0.261	0.262	0.261	0.261	0.258	0.255	0.252	0.248	0.242	0.236	0.230	0.222	0.215	0.206	0.199	0.189	0.179	0.169	0.158	0.146	0.135	0.125	0.114	0.101	0.091	0.079	0.068	0.058	0.048	0.036	0.028	0.019	0.010	0.002	-0.005	-0.012	-0.019	-0.025	-0.030	-0.034	-0.038	-0.040	-0.042	-0.042	-0.044	-0.044	-0.042	-0.041	-0.039	-0.035	-0.030	-0.026	-0.021	-0.016	-0.010	-0.002	0.006	0.014	0.022	0.030	0.040	0.050	0.060	0.070	0.081	0.090	0.101	0.112	0.122	0.134	0.145	0.156	0.168	0.178	0.188	0.199	0.209	0.219	0.228	0.238	0.246	0.255	0.264	0.271	0.278	0.285	0.291	0.298	0.304	0.309	0.314	0.318	0.322	0.325	0.329	0.330	0.332	0.334	0.335	0.335	0.336	0.336	0.334	0.332	0.331	0.329	0.326	0.322	0.320	0.315	0.311	0.308	0.301	0.296	0.291	0.285	0.279	0.272	0.264	0.256	0.249	0.241	0.232	0.222	0.214	0.204	0.194	0.184	0.174	0.164	0.151	0.140	0.129	0.119	0.105	0.094	0.081	0.070	0.058	0.045	0.034	0.021	0.009	-0.002	-0.016	-0.029	-0.041	-0.052	-0.065	-0.078	-0.090	-0.101	-0.112	-0.124	-0.136	-0.148	-0.159	-0.170	-0.181	-0.191	-0.202	-0.211	-0.222	-0.232	-0.242	-0.251	-0.260	-0.269	-0.278	-0.286	-0.295	-0.302	-0.311	-0.319	-0.326	-0.334	-0.341	-0.350	-0.358	-0.365	-0.372	-0.379	-0.386	-0.395	-0.401	-0.409	-0.416	-0.424	-0.431	-0.438	-0.446	-0.454	-0.461	-0.470	-0.478	-0.485	-0.494	-0.502	-0.511	-0.520	-0.529	-0.538	-0.546	-0.555	-0.565	-0.574	-0.584	-0.592	-0.601	-0.611	-0.621	-0.631	-0.640	-0.650	-0.659	-0.669	-0.679	-0.688	-0.698	-0.705	-0.714	-0.722	-0.730	-0.739	-0.746	-0.755	-0.762	-0.769	-0.778	-0.784	-0.790	-0.796	-0.802	-0.808	-0.812	-0.818	-0.824	-0.829	-0.832	-0.838	-0.840	-0.845	-0.849	-0.852	-0.856	-0.859	-0.860	-0.862	-0.866	-0.868	-0.869	-0.870	-0.871	-0.874	-0.875	-0.876	-0.876	-0.878	-0.879	-0.879	-0.880	-0.880	-0.881	-0.881	-0.881	-0.882	-0.882	-0.881	-0.881	-0.881	-0.880	-0.880	-0.879	-0.878	-0.876	-0.875	-0.874	-0.872	-0.870	-0.869	-0.866	-0.864	-0.862	-0.859	-0.856	-0.854	-0.850	-0.846	-0.842	-0.840	-0.835	-0.831	-0.826	-0.820	-0.815	-0.808	-0.802	-0.796	-0.789	-0.780	-0.772	-0.764	-0.755	-0.746	-0.738	-0.728	-0.718	-0.708	-0.696	-0.685	-0.674	-0.661	-0.650	-0.636	-0.624	-0.610	-0.596	-0.581	-0.568	-0.552	-0.539	-0.522	-0.507	-0.491	-0.478	-0.461	-0.445	-0.429	-0.412	-0.396	-0.380	-0.364	-0.348	-0.331	-0.315	-0.299	-0.281	-0.266	-0.249	-0.234	-0.218	-0.202	-0.189	-0.172	-0.159	-0.145	-0.131	-0.118	-0.104	-0.090	-0.076	-0.065	-0.051	-0.040	-0.029	-0.016	-0.006	0.005	0.015	0.026	0.036	0.046	0.056	0.065	0.074	0.084	0.092	0.101	0.110	0.118	0.128	0.135	0.144	0.152	0.160	0.169	0.179	0.188	0.196	0.206	0.216	0.226	0.236	0.246	0.258	0.270	0.281	0.292	0.305	0.318	0.330	0.342	0.358	0.371	0.385	0.399	0.415	0.430	0.446	0.462	0.479	0.495	0.514	0.531	0.549	0.566	0.586	0.604	0.622	0.640	0.660	0.679	0.698	0.716	0.736	0.755	0.774	0.792	0.811	0.830	0.849	0.866	0.885	0.902	0.921	0.939	0.956	0.972	0.990	1.006	1.022	1.039	1.055	1.069	1.085	1.099	1.112	1.126	1.139	1.152	1.165	1.178	1.188	1.199	1.210	1.220	1.230	1.239	1.249	1.258	1.266	1.274	1.281	1.289	1.296	1.301	1.308	1.314	1.319	1.324	1.328	1.331	1.335	1.339	1.341	1.345	1.348	1.349	1.350	1.351	1.352	1.351	1.351	1.351	1.350	1.349	1.346	1.345	1.342	1.339	1.336	1.332	1.328	1.324	1.319	1.312	1.308	1.301	1.295	1.289	1.281	1.275	1.268	1.260	1.252	1.244	1.235	1.225	1.216	1.208	1.198	1.188	1.179	1.168	1.159	1.149	1.138	1.128	1.118	1.109	1.099	1.089	1.079	1.069	1.060	1.051	1.042	1.035	1.026	1.019	1.011	1.004	0.998	0.991	0.985	0.979	0.972	0.969	0.964	0.960	0.956	0.954	0.951	0.949	0.948	0.948	0.946	0.946	0.946	0.948	0.949	0.950	0.952	0.956	0.959	0.962	0.968	0.971	0.978	0.982	0.989	0.996	1.004	1.011	1.019	1.028	1.036	1.045	1.055	1.065	1.075	1.085	1.096	1.109	1.120	1.132	1.145	1.159	1.172	1.186	1.200	1.215	1.229	1.244	1.259	1.274	1.289	1.305	1.320	1.336	1.352	1.369	1.385	1.401	1.418	1.434	1.450	1.466	1.482	1.498	1.515	1.530	1.545	1.561	1.576	1.590	1.605	1.621	1.634	1.648	1.660	1.674	1.685	1.698	1.709	1.720	1.732	1.741	1.752	1.761	1.770	1.780	1.788	1.795	1.802	1.809	1.815	1.821	1.826	1.831	1.836	1.841	1.844	1.848	1.850	1.854	1.856	1.859	1.860	1.862	1.864	1.864	1.866	1.866	1.866	1.868	1.868	1.868	1.868	1.866	1.866	1.866	1.866	1.866	1.865	1.864	1.864	1.862	1.861	1.861	1.860	1.859	1.859	1.858	1.856	1.855	1.855	1.854	1.852	1.852	1.850	1.850	1.849	1.848	1.846	1.846	1.846	1.845	1.845	1.845	1.846	1.845	1.845	1.846	1.848	1.846	1.848	1.849	1.850	1.851	1.852	1.854	1.855	1.858	1.859	1.861	1.864	1.866	1.869	1.871	1.872	1.876	1.879	1.881	1.884	1.886	1.889	1.891	1.894	1.896	1.898	1.900	1.901	1.901	1.901	1.901	1.900	1.899	1.896	1.892	1.889	1.884	1.879	1.872	1.865	1.858	1.849	1.839	1.828	1.815	1.801	1.786	1.771	1.755	1.736	1.718	1.698	1.676	1.654	1.630	1.608	1.581	1.555	1.529	1.501	1.471	1.442	1.412	1.382	1.351	1.320	1.289	1.256	1.224	1.191	1.158	1.125	1.092	1.061	1.028	0.996	0.965	0.934	0.904	0.874	0.844	0.815	0.788	0.760	0.735	0.709	0.685	0.662	0.641	0.620	0.600	0.581	0.565	0.549	0.534	0.520	0.507	0.496	0.486	0.478	0.470	0.464	0.459	0.455	0.451	0.449	0.448	0.448	0.448	0.450	0.451	0.455	0.459	0.465	0.470	0.475	0.484	0.491	0.498	0.507	0.515	0.525	0.534	0.544	0.554	0.564	0.574	0.584	0.594	0.604	0.614	0.624	0.634	0.642	0.650	0.659	0.668	0.676	0.682	0.689	0.696	0.702	0.706	0.711	0.715	0.720	0.722	0.724	0.725	0.726	0.726	0.726	0.725	0.721	0.719	0.715	0.711	0.706	0.701	0.694	0.688	0.680	0.671	0.661	0.651	0.641	0.630	0.619	0.606	0.595	0.581	0.568	0.554	0.540	0.525	0.510	0.495	0.479	0.464	0.448	0.432	0.415	0.399	0.382	0.365	0.350	0.332	0.316	0.300	0.284	0.269	0.252	0.236	0.220	0.206	0.190	0.176	0.160	0.146	0.132	0.120	0.106	0.094	0.081	0.069	0.058	0.048	0.036	0.026	0.016	0.006	-0.004	-0.011	-0.019	-0.028	-0.035	-0.041	-0.046	-0.052	-0.058	-0.062	-0.068	-0.071	-0.074	-0.079	-0.080	-0.082	-0.084	-0.086	-0.088	-0.089	-0.089	-0.089	-0.089	-0.089	-0.088	-0.086	-0.086	-0.084	-0.084	-0.081	-0.080	-0.078	-0.075	-0.072	-0.071	-0.069	-0.066	-0.062	-0.060	-0.059	-0.055	-0.051	-0.050	-0.048	-0.045	-0.042	-0.040	-0.038	-0.036	-0.035	-0.034	-0.032	-0.032	-0.032	-0.032	-0.032	-0.035	-0.035	-0.036	-0.039	-0.041	-0.044	-0.048	-0.051	-0.055	-0.061	-0.068	-0.072	-0.079	-0.085	-0.092	-0.101	-0.110	-0.120	-0.130	-0.139	-0.150	-0.161	-0.174	-0.185	-0.199	-0.211	-0.225	-0.238	-0.252	-0.268	-0.281	-0.296	-0.312	-0.329	-0.345	-0.360	-0.376	-0.394	-0.409	-0.425	-0.441	-0.458	-0.474	-0.489	-0.505	-0.521	-0.536	-0.551	-0.566	-0.580	-0.595	-0.609	-0.622	-0.635	-0.648	-0.660	-0.671	-0.681	-0.692	-0.704	-0.714	-0.721	-0.730	-0.739	-0.746	-0.755	-0.761	-0.769	-0.774	-0.780	-0.785	-0.790	-0.792	-0.798	-0.801	-0.805	-0.809	-0.812	-0.815	-0.818	-0.820	-0.821	-0.824	-0.825	-0.828	-0.829	-0.831	-0.832	-0.834	-0.835	-0.836	-0.839	-0.840	-0.841	-0.842	-0.844	-0.845	-0.846	-0.848	-0.849	-0.851	-0.852	-0.855	-0.856	-0.856	-0.858	-0.859	-0.860	-0.861	-0.861	-0.861	-0.861	-0.862	-0.862	-0.862	-0.861	-0.861	-0.860	-0.858	-0.856	-0.854	-0.851	-0.849	-0.845	-0.842	-0.839	-0.834	-0.830	-0.825	-0.819	-0.814	-0.809	-0.802	-0.796	-0.789	-0.782	-0.775	-0.768	-0.760	-0.752	-0.745	-0.736	-0.726	-0.719	-0.710	-0.700	-0.691	-0.681	-0.671	-0.661	-0.651	-0.642	-0.632	-0.622	-0.612	-0.604	-0.592	-0.582	-0.572	-0.564	-0.552	-0.544	-0.534	-0.524	-0.515	-0.505	-0.495	-0.486	-0.476	-0.466	-0.456	-0.448	-0.439	-0.429	-0.419	-0.409	-0.400	-0.390	-0.380	-0.371	-0.362	-0.354	-0.344	-0.334	-0.325	-0.316	-0.306	-0.298	-0.288	-0.279	-0.269	-0.260	-0.251	-0.242	-0.232	-0.225	-0.216	-0.208	-0.199	-0.190	-0.181	-0.174	-0.165	-0.156	-0.148	-0.139	-0.131	-0.122	-0.115	-0.106	-0.099	-0.090	-0.081	-0.074	-0.065	-0.058	-0.049	-0.040	-0.032	-0.024	-0.014	-0.005	0.004	0.014	0.024	0.034	0.045	0.055	0.066	0.078	0.090	0.101	0.114	0.128	0.140	0.155	0.169	0.184	0.198	0.214	0.229	0.245	0.261	0.278	0.294	0.311	0.328	0.345	0.362	0.380	0.399	0.416	0.435	0.452	0.471	0.488	0.505	0.521	0.539	0.555	0.572	0.589	0.602	0.619	0.634	0.648	0.661	0.675	0.686	0.699	0.710	0.721	0.730	0.740	0.749	0.758	0.765	0.772	0.779	0.785	0.791	0.795	0.799	0.804	0.806	0.809	0.812	0.815	0.816	0.819	0.820	0.822	0.824	0.825	0.828	0.829	0.830	0.832	0.835	0.839	0.841	0.846	0.850	0.855	0.861	0.869	0.875	0.882	0.891	0.901	0.910	0.922	0.934	0.946	0.960	0.974	0.990	1.008	1.024	1.042	1.062	1.082	1.104	1.126	1.149	1.172	1.198	1.224	1.251	1.278	1.305	1.334	1.364	1.392	1.422	1.455	1.486	1.519	1.550	1.582	1.616	1.650	1.684	1.718	1.750	1.785	1.819	1.852	1.886	1.920	1.952	1.985	2.018	2.051	2.082	2.115	2.145	2.176	2.205	2.234	2.261	2.290	2.316	2.342	2.368	2.391	2.415	2.436	2.459	2.479	2.496	2.514	2.530	2.545	2.559	2.571	2.582	2.591	2.600	2.606	2.611	2.615	2.618	2.618	2.619	2.616	2.611	2.606	2.598	2.590	2.580	2.568	2.555	2.539	2.522	2.505	2.486	2.465	2.441	2.419	2.394	2.368	2.340	2.310	2.280	2.250	2.218	2.184	2.151	2.116	2.080	2.044	2.007	1.970	1.932	1.894	1.856	1.816	1.779	1.739	1.701	1.661	1.622	1.584	1.545	1.506	1.469	1.432	1.395	1.359	1.322	1.288	1.254	1.220	1.188	1.155	1.122	1.094	1.062	1.035	1.006	0.979	0.952	0.926	0.902	0.879	0.856	0.835	0.812	0.792	0.772	0.754	0.736	0.720	0.702	0.686	0.670	0.656	0.642	0.629	0.615	0.604	0.592	0.581	0.569	0.559	0.549	0.538	0.528	0.520	0.511	0.502	0.494	0.486	0.479	0.472	0.464	0.458	0.451	0.445	0.439	0.434	0.429	0.424	0.419	0.416	0.411	0.409	0.406	0.404	0.402	0.401	0.400	0.400	0.401	0.401	0.404	0.406	0.410	0.414	0.418	0.422	0.429	0.435	0.442	0.450	0.459	0.468	0.478	0.488	0.499	0.511	0.524	0.538	0.551	0.566	0.582	0.599	0.616	0.632	0.651	0.671	0.691	0.711	0.732	0.754	0.776	0.800	0.822	0.848	0.872	0.898	0.925	0.951	0.980	1.008	1.036	1.066	1.098	1.129	1.160	1.192	1.226	1.261	1.298	1.332	1.370	1.409	1.446	1.486	1.528	1.570	1.612	1.656	1.701	1.746	1.795	1.841	1.891	1.941	1.991	2.045	2.099	2.151	2.206	2.264	2.320	2.378	2.436	2.495	2.554	2.615	2.675	2.738	2.799	2.860	2.922	2.985	3.046	3.109	3.171	3.232	3.295	3.356	3.418	3.478	3.538	3.596	3.655	3.711	3.768	3.822	3.876	3.930	3.981	4.031	4.079	4.126	4.172	4.216	4.259	4.300	4.339	4.376	4.412	4.446	4.478	4.508	4.536	4.564	4.589	4.612	4.634	4.652	4.671	4.689	4.702	4.718	4.729	4.740	4.749	4.756	4.764	4.769	4.772	4.776	4.778	4.780	4.779	4.779	4.778	4.775	4.771	4.768	4.764	4.759	4.754	4.749	4.742	4.736	4.730	4.724	4.716	4.710	4.702	4.696	4.689	4.682	4.676	4.670	4.662	4.656	4.650	4.644	4.638	4.631	4.625	4.620	4.614	4.608	4.602	4.596	4.591	4.586	4.581	4.575	4.569	4.564	4.558	4.551	4.546	4.539	4.531	4.525	4.515	4.508	4.499	4.490	4.480	4.470	4.459	4.446	4.434	4.419	4.405	4.389	4.372	4.355	4.336	4.316	4.295	4.272	4.249	4.224	4.198	4.169	4.140	4.110	4.077	4.043	4.008	3.970	3.930	3.890	3.849	3.806	3.760	3.714	3.666	3.618	3.565	3.512	3.458	3.402	3.344	3.285	3.225	3.164	3.101	3.036	2.970	2.904	2.835	2.768	2.696	2.625	2.554	2.481	2.406	2.332	2.258	2.181	2.105	2.027	1.951	1.872	1.795	1.716	1.639	1.561	1.482	1.404	1.326	1.248	1.170	1.094	1.015	0.939	0.862	0.788	0.712	0.638	0.565	0.491	0.420	0.348	0.278	0.208	0.138	0.070	0.002	-0.062	-0.129	-0.192	-0.254	-0.318	-0.378	-0.436	-0.495	-0.552	-0.609	-0.664	-0.719	-0.770	-0.822	-0.872	-0.922	-0.971	-1.019	-1.065	-1.110	-1.154	-1.196	-1.239	-1.279	-1.318	-1.356	-1.394	-1.430	-1.465	-1.499	-1.532	-1.564	-1.595	-1.626	-1.655	-1.682	-1.710	-1.735	-1.761	-1.785	-1.808	-1.830	-1.851	-1.872	-1.892	-1.911	-1.929	-1.946	-1.961	-1.976	-1.990	-2.002	-2.015	-2.026	-2.036	-2.045	-2.054	-2.060	-2.066	-2.072	-2.076	-2.080	-2.082	-2.084	-2.084	-2.084	-2.082	-2.080	-2.076	-2.072	-2.068	-2.061	-2.054	-2.045	-2.035	-2.025	-2.014	-2.000	-1.988	-1.971	-1.956	-1.939	-1.922	-1.904	-1.884	-1.864	-1.842	-1.820	-1.796	-1.771	-1.746	-1.721	-1.694	-1.666	-1.638	-1.608	-1.579	-1.546	-1.516	-1.484	-1.451	-1.416	-1.384	-1.348	-1.314	-1.278	-1.241	-1.205	-1.166	-1.130	-1.091	-1.054	-1.014	-0.975	-0.935	-0.896	-0.856	-0.816	-0.776	-0.738	-0.698	-0.656	-0.616	-0.576	-0.536	-0.495	-0.456	-0.415	-0.376	-0.336	-0.296	-0.258	-0.218	-0.179	-0.140	-0.101	-0.064	-0.025	0.012	0.050	0.088	0.124	0.161	0.198	0.232	0.268	0.302	0.336	0.371	0.404	0.436	0.470	0.501	0.532	0.564	0.594	0.625	0.655	0.684	0.711	0.740	0.768	0.795	0.821	0.846	0.872	0.896	0.921	0.945	0.968	0.989	1.011	1.032	1.052	1.074	1.094	1.111	1.131	1.149	1.168	1.184	1.200	1.216	1.232	1.248	1.262	1.276	1.291	1.305	1.319	1.332	1.344	1.356	1.369	1.380	1.391	1.404	1.415	1.426	1.436	1.448	1.458	1.468	1.478	1.489	1.499	1.508	1.518	1.528	1.538	1.548	1.556	1.568	1.576	1.585	1.595	1.605	1.612	1.622	1.631	1.641	1.649	1.658	1.666	1.674	1.681	1.689	1.696	1.704	1.710	1.718	1.724	1.730	1.735	1.740	1.744	1.749	1.752	1.756	1.758	1.760	1.761	1.761	1.762	1.762	1.761	1.760	1.758	1.755	1.751	1.746	1.741	1.736	1.730	1.722	1.716	1.709	1.700	1.690	1.681	1.671	1.660	1.650	1.639	1.628	1.615	1.604	1.591	1.579	1.565	1.552	1.541	1.526	1.515	1.501	1.488	1.476	1.464	1.451	1.438	1.425	1.414	1.401	1.390	1.379	1.366	1.356	1.344	1.334	1.324	1.312	1.301	1.291	1.281	1.271	1.260	1.250	1.240	1.229	1.220	1.210	1.199	1.188	1.176	1.165	1.152	1.140	1.128	1.115	1.101	1.086	1.070	1.055	1.039	1.021	1.002	0.982	0.962	0.942	0.920	0.898	0.874	0.849	0.822	0.796	0.769	0.740	0.710	0.679	0.646	0.614	0.580	0.544	0.509	0.472	0.434	0.395	0.356	0.315	0.274	0.231	0.189	0.145	0.100	0.055	0.010	-0.036	-0.082	-0.130	-0.178	-0.226	-0.274	-0.322	-0.371	-0.420	-0.470	-0.520	-0.570	-0.619	-0.669	-0.719	-0.769	-0.818	-0.868	-0.916	-0.965	-1.014	-1.062	-1.110	-1.159	-1.206	-1.254	-1.300	-1.346	-1.392	-1.439	-1.484	-1.528	-1.571	-1.615	-1.658	-1.700	-1.742	-1.784	-1.824	-1.865	-1.905	-1.942	-1.981	-2.019	-2.056	-2.091	-2.128	-2.161	-2.195	-2.229	-2.261	-2.294	-2.325	-2.354	-2.384	-2.414	-2.440	-2.469	-2.495	-2.520	-2.545	-2.570	-2.592	-2.616	-2.638	-2.660	-2.679	-2.699	-2.716	-2.735	-2.751	-2.769	-2.784	-2.800	-2.814	-2.828	-2.840	-2.852	-2.862	-2.875	-2.884	-2.894	-2.902	-2.910	-2.919	-2.925	-2.932	-2.939	-2.945	-2.950	-2.955	-2.960	-2.965	-2.969	-2.974	-2.976	-2.980	-2.984	-2.988	-2.991	-2.994	-2.998	-3.001	-3.005	-3.009	-3.011	-3.015	-3.019	-3.022	-3.026	-3.031	-3.035	-3.040	-3.045	-3.050	-3.055	-3.061	-3.068	-3.075	-3.081	-3.088	-3.095	-3.104	-3.112	-3.120	-3.129	-3.139	-3.148	-3.158	-3.168	-3.179	-3.189	-3.201	-3.211	-3.224	-3.235	-3.248	-3.259	-3.271	-3.285	-3.298	-3.311	-3.324	-3.338	-3.351	-3.365	-3.379	-3.392	-3.406	-3.420	-3.434	-3.446	-3.460	-3.474	-3.486	-3.500	-3.512	-3.525	-3.536	-3.549	-3.561	-3.571	-3.581	-3.592	-3.602	-3.611	-3.619	-3.626	-3.634	-3.639	-3.645	-3.650	-3.655	-3.658	-3.660	-3.660	-3.661	-3.660	-3.658	-3.656	-3.652	-3.646	-3.641	-3.634	-3.626	-3.618	-3.606	-3.594	-3.581	-3.568	-3.554	-3.538	-3.520	-3.504	-3.484	-3.464	-3.442	-3.421	-3.399	-3.376	-3.351	-3.326	-3.302	-3.276	-3.249	-3.222	-3.195	-3.169	-3.141	-3.114	-3.085	-3.058	-3.030	-3.001	-2.975	-2.948	-2.921	-2.895	-2.870	-2.845	-2.821	-2.799	-2.775	-2.754	-2.732	-2.712	-2.694	-2.675	-2.659	-2.644	-2.629	-2.614	-2.601	-2.590	-2.579	-2.571	-2.562	-2.556	-2.549	-2.545	-2.541	-2.538	-2.536	-2.535	-2.535	-2.535	-2.536	-2.539	-2.541	-2.545	-2.548	-2.551	-2.556	-2.561	-2.566	-2.571	-2.576	-2.580	-2.586	-2.590	-2.595	-2.598	-2.602	-2.605	-2.608	-2.609	-2.610	-2.611	-2.611	-2.611	-2.609	-2.608	-2.605	-2.601	-2.596	-2.591	-2.585	-2.578	-2.570	-2.561	-2.551	-2.541	-2.530	-2.518	-2.504	-2.491	-2.476	-2.461	-2.445	-2.429	-2.411	-2.394	-2.375	-2.358	-2.339	-2.319	-2.299	-2.279	-2.259	-2.238	-2.218	-2.196	-2.176	-2.155	-2.134	-2.114	-2.092	-2.071	-2.051	-2.031	-2.011	-1.992	-1.972	-1.954	-1.935	-1.918	-1.900	-1.884	-1.866	-1.850	-1.834	-1.819	-1.804	-1.789	-1.776	-1.761	-1.749	-1.738	-1.726	-1.715	-1.705	-1.694	-1.685	-1.676	-1.669	-1.660	-1.654	-1.646	-1.641	-1.636	-1.630	-1.625	-1.621	-1.619	-1.616	-1.614	-1.612	-1.610	-1.610	-1.609	-1.609	-1.610	-1.610	-1.611	-1.614	-1.615	-1.618	-1.620	-1.624	-1.628	-1.630	-1.634	-1.638	-1.642	-1.646	-1.652	-1.656	-1.661	-1.666	-1.671	-1.678	-1.682	-1.688	-1.694	-1.698	-1.702	-1.708	-1.714	-1.718	-1.722	-1.728	-1.731	-1.735	-1.739	-1.742	-1.745	-1.748	-1.749	-1.750	-1.751	-1.752	-1.752	-1.750	-1.749	-1.746	-1.744	-1.740	-1.736	-1.732	-1.728	-1.721	-1.715	-1.708	-1.700	-1.691	-1.681	-1.671	-1.661	-1.650	-1.639	-1.628	-1.615	-1.601	-1.588	-1.572	-1.559	-1.544	-1.530	-1.514	-1.499	-1.484	-1.468	-1.452	-1.436	-1.421	-1.406	-1.391	-1.376	-1.362	-1.349	-1.336	-1.324	-1.311	-1.299	-1.288	-1.279	-1.269	-1.260	-1.251	-1.245	-1.239	-1.234	-1.230	-1.226	-1.224	-1.221	-1.221	-1.221	-1.224	-1.225	-1.228	-1.231	-1.235	-1.240	-1.245	-1.250	-1.258	-1.264	-1.272	-1.279	-1.288	-1.296	-1.305	-1.315	-1.322	-1.331	-1.340	-1.349	-1.358	-1.365	-1.372	-1.380	-1.386	-1.392	-1.398	-1.402	-1.405	-1.408	-1.409	-1.409	-1.409	-1.406	-1.404	-1.399	-1.392	-1.386	-1.378	-1.368	-1.358	-1.345	-1.331	-1.315	-1.298	-1.280	-1.260	-1.239	-1.216	-1.192	-1.168	-1.141	-1.112	-1.084	-1.054	-1.022	-0.990	-0.956	-0.921	-0.886	-0.849	-0.812	-0.775	-0.736	-0.699	-0.659	-0.619	-0.579	-0.539	-0.498	-0.458	-0.416	-0.375	-0.334	-0.294	-0.252	-0.214	-0.174	-0.135	-0.095	-0.056	-0.020	0.016	0.052	0.086	0.119	0.152	0.184	0.214	0.244	0.271	0.298	0.322	0.348	0.370	0.390	0.410	0.429	0.446	0.462	0.475	0.489	0.500	0.509	0.518	0.525	0.531	0.534	0.538	0.538	0.539	0.536	0.534	0.530	0.524	0.518	0.510	0.501	0.491	0.481	0.470	0.459	0.445	0.430	0.418	0.401	0.385	0.369	0.351	0.335	0.318	0.299	0.281	0.262	0.244	0.225	0.206	0.188	0.169	0.150	0.131	0.112	0.095	0.076	0.059	0.041	0.024	0.006	-0.010	-0.025	-0.041	-0.056	-0.072	-0.086	-0.101	-0.115	-0.128	-0.140	-0.154	-0.168	-0.179	-0.190	-0.201	-0.211	-0.222	-0.232	-0.241	-0.251	-0.260	-0.269	-0.278	-0.286	-0.294	-0.302	-0.310	-0.319	-0.325	-0.334	-0.340	-0.346	-0.354	-0.360	-0.368	-0.372	-0.379	-0.386	-0.391	-0.399	-0.404	-0.409	-0.415	-0.420	-0.425	-0.430	-0.434	-0.439	-0.442	-0.446	-0.451	-0.455	-0.459	-0.462	-0.466	-0.469	-0.471	-0.474	-0.478	-0.479	-0.481	-0.482	-0.484	-0.486	-0.486	-0.486	-0.489	-0.489	-0.489	-0.490	-0.490	-0.489	-0.490	-0.489	-0.489	-0.489	-0.489	-0.489	-0.488	-0.488	-0.488	-0.489	-0.488	-0.488	-0.489	-0.489	-0.490	-0.491	-0.492	-0.495	-0.496	-0.499	-0.501	-0.504	-0.506	-0.510	-0.514	-0.520	-0.525	-0.530	-0.535	-0.541	-0.549	-0.555	-0.562	-0.571	-0.579	-0.588	-0.598	-0.606	-0.618	-0.628	-0.639	-0.649	-0.661	-0.674	-0.686	-0.700	-0.714	-0.726	-0.740	-0.755	-0.769	-0.784	-0.799	-0.814	-0.830	-0.845	-0.862	-0.879	-0.895	-0.912	-0.930	-0.948	-0.965	-0.982	-1.000	-1.019	-1.036	-1.054	-1.071	-1.090	-1.108	-1.126	-1.145	-1.162	-1.181	-1.200	-1.218	-1.236	-1.254	-1.271	-1.290	-1.308	-1.325	-1.341	-1.359	-1.375	-1.392	-1.408	-1.424	-1.439	-1.454	-1.469	-1.484	-1.498	-1.511	-1.524	-1.538	-1.549	-1.562	-1.572	-1.585	-1.596	-1.606	-1.616	-1.625	-1.634	-1.642	-1.650	-1.658	-1.664	-1.671	-1.678	-1.684	-1.689	-1.694	-1.699	-1.702	-1.706	-1.709	-1.711	-1.715	-1.716	-1.716	-1.718	-1.719	-1.719	-1.719	-1.719	-1.718	-1.718	-1.716	-1.715	-1.714	-1.711	-1.710	-1.706	-1.704	-1.701	-1.699	-1.695	-1.690	-1.686	-1.681	-1.679	-1.674	-1.668	-1.662	-1.658	-1.651	-1.648	-1.641	-1.635	-1.628	-1.621	-1.614	-1.606	-1.599	-1.591	-1.584	-1.576	-1.568	-1.559	-1.550	-1.540	-1.532	-1.522	-1.512	-1.504	-1.494	-1.484	-1.472	-1.462	-1.451	-1.441	-1.431	-1.421	-1.410	-1.401	-1.390	-1.379	-1.369	-1.359	-1.348	-1.336	-1.326	-1.318	-1.306	-1.298	-1.288	-1.278	-1.270	-1.261	-1.254	-1.245	-1.238	-1.230	-1.224	-1.216	-1.211	-1.204	-1.199	-1.194	-1.189	-1.185	-1.180	-1.178	-1.174	-1.171	-1.168	-1.166	-1.164	-1.162	-1.160	-1.159	-1.159	-1.156	-1.156	-1.155	-1.154	-1.154	-1.152	-1.151	-1.151	-1.150	-1.150	-1.148	-1.146	-1.144	-1.140	-1.138	-1.135	-1.130	-1.126	-1.121	-1.116	-1.110	-1.104	-1.095	-1.088	-1.079	-1.069	-1.058	-1.046	-1.034	-1.021	-1.008	-0.992	-0.976	-0.960	-0.941	-0.924	-0.906	-0.886	-0.865	-0.844	-0.822	-0.800	-0.775	-0.752	-0.726	-0.701	-0.676	-0.650	-0.624	-0.596	-0.569	-0.542	-0.515	-0.486	-0.459	-0.431	-0.404	-0.376	-0.348	-0.320	-0.292	-0.266	-0.239	-0.214	-0.189	-0.164	-0.139	-0.115	-0.091	-0.070	-0.048	-0.028	-0.006	0.012	0.030	0.048	0.064	0.079	0.094	0.106	0.120	0.131	0.141	0.150	0.160	0.168	0.174	0.179	0.184	0.188	0.191	0.192	0.194	0.195	0.195	0.194	0.191	0.189	0.186	0.182	0.179	0.174	0.169	0.164	0.158	0.151	0.145	0.138	0.130	0.122	0.115	0.106	0.100	0.091	0.084	0.075	0.066	0.059	0.050	0.041	0.034	0.026	0.019	0.011	0.004	-0.004	-0.010	-0.018	-0.024	-0.030	-0.036	-0.041	-0.046	-0.051	-0.055	-0.060	-0.062	-0.066	-0.069	-0.071	-0.072	-0.074	-0.074	-0.072	-0.072	-0.070	-0.068	-0.064	-0.061	-0.056	-0.051	-0.046	-0.039	-0.032	-0.025	-0.016	-0.008	0.001	0.010	0.021	0.032	0.044	0.055	0.068	0.081	0.095	0.106	0.120	0.135	0.148	0.161	0.176	0.190	0.204	0.218	0.231	0.246	0.260	0.274	0.288	0.299	0.311	0.325	0.335	0.346	0.358	0.366	0.375	0.384	0.391	0.399	0.406	0.411	0.416	0.421	0.425	0.429	0.430	0.432	0.432	0.434	0.432	0.432	0.430	0.429	0.426	0.424	0.420	0.416	0.411	0.406	0.401	0.396	0.390	0.385	0.380	0.374	0.368	0.362	0.356	0.351	0.348	0.342	0.338	0.334	0.329	0.325	0.321	0.319	0.318	0.315	0.314	0.312	0.312	0.312	0.312	0.314	0.316	0.318	0.320	0.322	0.328	0.331	0.335	0.341	0.345	0.351	0.356	0.362	0.370	0.376	0.384	0.391	0.399	0.408	0.414	0.422	0.430	0.438	0.446	0.454	0.461	0.469	0.476	0.484	0.490	0.499	0.505	0.512	0.520	0.526	0.531	0.538	0.542	0.548	0.554	0.558	0.561	0.566	0.570	0.574	0.576	0.580	0.582	0.585	0.588	0.589	0.591	0.592	0.594	0.595	0.595	0.595	0.595	0.595	0.595	0.594	0.592	0.592	0.590	0.589	0.585	0.584	0.580	0.578	0.574	0.571	0.568	0.562	0.559	0.554	0.548	0.542	0.536	0.529	0.522	0.515	0.506	0.499	0.490	0.481	0.471	0.461	0.451	0.440	0.430	0.419	0.406	0.395	0.381	0.370	0.358	0.344	0.331	0.319	0.304	0.291	0.278	0.264	0.251	0.238	0.224	0.211	0.198	0.184	0.171	0.159	0.146	0.134	0.122	0.110	0.099	0.089	0.078	0.069	0.059	0.050	0.040	0.031	0.024	0.016	0.009	0.002	-0.004	-0.010	-0.016	-0.021	-0.026	-0.031	-0.034	-0.039	-0.042	-0.045	-0.049	-0.052	-0.056	-0.058	-0.061	-0.064	-0.068	-0.070	-0.072	-0.075	-0.079	-0.080	-0.084	-0.088	-0.090	-0.095	-0.099	-0.102	-0.108	-0.111	-0.116	-0.120	-0.125	-0.130	-0.136	-0.141	-0.148	-0.154	-0.160	-0.166	-0.174	-0.180	-0.185	-0.192	-0.200	-0.206	-0.215	-0.221	-0.229	-0.235	-0.241	-0.249	-0.255	-0.262	-0.269	-0.274	-0.281	-0.286	-0.292	-0.298	-0.302	-0.309	-0.314	-0.320	-0.324	-0.329	-0.334	-0.339	-0.342	-0.346	-0.351	-0.355	-0.359	-0.362	-0.366	-0.369	-0.372	-0.376	-0.380	-0.382	-0.385	-0.389	-0.391	-0.395	-0.399	-0.401	-0.405	-0.408	-0.412	-0.416	-0.420	-0.424	-0.428	-0.432	-0.435	-0.439	-0.444	-0.448	-0.450	-0.455	-0.459	-0.462	-0.466	-0.470	-0.474	-0.478	-0.482	-0.485	-0.489	-0.494	-0.496	-0.500	-0.504	-0.506	-0.509	-0.510	-0.514	-0.516	-0.518	-0.520	-0.521	-0.521	-0.522	-0.522	-0.521	-0.521	-0.520	-0.518	-0.516	-0.514	-0.510	-0.506	-0.502	-0.499	-0.494	-0.489	-0.482	-0.476	-0.470	-0.462	-0.455	-0.446	-0.438	-0.429	-0.420	-0.410	-0.400	-0.389	-0.378	-0.365	-0.354	-0.341	-0.329	-0.316	-0.304	-0.290	-0.276	-0.262	-0.249	-0.234	-0.219	-0.204	-0.189	-0.174	-0.159	-0.142	-0.128	-0.112	-0.098	-0.081	-0.065	-0.050	-0.035	-0.020	-0.005	0.011	0.025	0.040	0.054	0.069	0.084	0.096	0.110	0.124	0.136	0.150	0.162	0.175	0.188	0.200	0.211	0.224	0.235	0.245	0.256	0.268	0.278	0.288	0.298	0.306	0.316	0.325	0.335	0.344	0.352	0.362	0.371	0.380	0.389	0.398	0.406	0.418	0.426	0.435	0.445	0.454	0.464	0.474	0.484	0.494	0.504	0.514	0.524	0.534	0.545	0.556	0.568	0.580	0.591	0.604	0.615	0.629	0.641	0.655	0.668	0.680	0.694	0.708	0.721	0.735	0.749	0.764	0.776	0.791	0.804	0.819	0.832	0.846	0.861	0.876	0.890	0.904	0.918	0.931	0.945	0.959	0.972	0.986	0.999	1.012	1.026	1.039	1.051	1.064	1.076	1.088	1.100	1.111	1.122	1.134	1.146	1.156	1.168	1.178	1.188	1.198	1.209	1.219	1.228	1.239	1.248	1.258	1.266	1.275	1.285	1.294	1.301	1.311	1.319	1.328	1.336	1.344	1.352	1.361	1.369	1.376	1.384	1.391	1.399	1.405	1.412	1.419	1.425	1.432	1.438	1.445	1.450	1.456	1.460	1.466	1.471	1.476	1.481	1.485	1.489	1.492	1.498	1.500	1.504	1.506	1.508	1.510	1.512	1.515	1.516	1.516	1.518	1.518	1.518	1.518	1.516	1.515	1.515	1.514	1.511	1.509	1.506	1.504	1.501	1.498	1.495	1.490	1.486	1.482	1.478	1.474	1.470	1.465	1.461	1.456	1.450	1.445	1.440	1.434	1.429	1.424	1.419	1.414	1.408	1.402	1.398	1.392	1.388	1.382	1.378	1.372	1.369	1.362	1.359	1.355	1.350	1.346	1.344	1.340	1.336	1.334	1.331	1.329	1.328	1.326	1.324	1.324	1.324	1.322	1.324	1.324	1.325	1.328	1.329	1.331	1.334	1.338	1.341	1.344	1.350	1.355	1.361	1.366	1.374	1.382	1.389	1.398	1.405	1.414	1.424	1.434	1.444	1.454	1.465	1.476	1.489	1.500	1.512	1.525	1.538	1.551	1.564	1.578	1.591	1.605	1.619	1.632	1.646	1.661	1.674	1.688	1.704	1.716	1.731	1.744	1.756	1.771	1.784	1.798	1.809	1.821	1.835	1.848	1.860	1.871	1.882	1.894	1.905	1.915	1.926	1.936	1.945	1.954	1.964	1.971	1.980	1.988	1.995	2.002	2.009	2.015	2.022	2.027	2.033	2.038	2.041	2.046	2.050	2.052	2.056	2.060	2.060	2.062	2.065	2.066	2.066	2.066	2.068	2.066	2.065	2.065	2.062	2.061	2.060	2.058	2.055	2.052	2.049	2.046	2.042	2.039	2.035	2.031	2.026	2.021	2.018	2.014	2.009	2.005	2.000	1.996	1.992	1.989	1.985	1.981	1.979	1.975	1.974	1.971	1.969	1.968	1.965	1.964	1.964	1.964	1.964	1.965	1.965	1.966	1.969	1.971	1.974	1.978	1.980	1.984	1.988	1.991	1.995	1.999	2.004	2.009	2.014	2.018	2.022	2.026	2.031	2.035	2.038	2.040	2.041	2.042	2.045	2.045	2.045	2.042	2.041	2.039	2.034	2.029	2.022	2.016	2.006	1.998	1.988	1.976	1.962	1.949	1.934	1.916	1.899	1.879	1.859	1.838	1.814	1.791	1.765	1.740	1.712	1.685	1.656	1.628	1.598	1.566	1.535	1.502	1.470	1.438	1.406	1.372	1.338	1.305	1.271	1.238	1.205	1.171	1.139	1.105	1.074	1.042	1.011	0.981	0.951	0.922	0.894	0.868	0.842	0.816	0.792	0.769	0.748	0.726	0.706	0.688	0.670	0.654	0.638	0.624	0.610	0.599	0.588	0.579	0.571	0.564	0.558	0.552	0.548	0.544	0.544	0.542	0.542	0.544	0.544	0.548	0.551	0.555	0.560	0.566	0.572	0.579	0.586	0.595	0.604	0.612	0.621	0.631	0.641	0.650	0.661	0.671	0.681	0.692	0.702	0.712	0.722	0.732	0.741	0.750	0.759	0.766	0.774	0.782	0.789	0.795	0.800	0.805	0.809	0.811	0.815	0.816	0.816	0.816	0.815	0.814	0.811	0.809	0.804	0.799	0.792	0.785	0.778	0.769	0.759	0.749	0.738	0.725	0.712	0.700	0.685	0.669	0.654	0.639	0.621	0.605	0.588	0.571	0.552	0.534	0.516	0.499	0.480	0.461	0.442	0.425	0.406	0.388	0.370	0.352	0.335	0.318	0.301	0.286	0.270	0.254	0.240	0.226	0.212	0.201	0.189	0.176	0.166	0.158	0.148	0.139	0.131	0.125	0.119	0.114	0.109	0.104	0.101	0.098	0.095	0.094	0.094	0.092	0.094	0.095	0.096	0.098	0.100	0.102	0.106	0.109	0.112	0.116	0.121	0.125	0.130	0.135	0.139	0.142	0.148	0.152	0.158	0.162	0.166	0.171	0.175	0.179	0.182	0.186	0.189	0.192	0.196	0.199	0.201	0.202	0.204	0.206	0.208	0.206	0.206	0.206	0.208	0.206	0.205	0.204	0.201	0.199	0.198	0.194	0.190	0.186	0.181	0.178	0.172	0.166	0.160	0.154	0.146	0.140	0.132	0.124	0.116	0.106	0.099	0.089	0.079	0.069	0.058	0.046	100.000	5.000	2.000	1.000	6.000	0.000	0.000	0.000	0.000	0.000	0.000	0.000	0.000	0.000	0.000	0.000	0.000	0.000	0.010	0.000	-0.011	-0.024	-0.036	-0.050	-0.065	-0.081	-0.099	-0.116	-0.136	-0.156	-0.179	-0.200	-0.224	-0.249	-0.274	-0.300	-0.328	-0.356	-0.386	-0.416	-0.448	-0.480	-0.514	-0.546	-0.581	-0.618	-0.652	-0.690	-0.728	-0.766	-0.805	-0.844	-0.884	-0.922	-0.962	-1.002	-1.044	-1.084	-1.125	-1.166	-1.208	-1.249	-1.291	-1.330	-1.371	-1.412	-1.452	-1.492	-1.531	-1.570	-1.609	-1.648	-1.685	-1.722	-1.760	-1.795	-1.831	-1.865	-1.899	-1.931	-1.965	-1.996	-2.027	-2.059	-2.088	-2.116	-2.144	-2.170	-2.196	-2.221	-2.245	-2.269	-2.291	-2.311	-2.332	-2.352	-2.371	-2.389	-2.405	-2.421	-2.438	-2.451	-2.465	-2.478	-2.490	-2.501	-2.511	-2.521	-2.531	-2.538	-2.546	-2.552	-2.558	-2.562	-2.568	-2.571	-2.574	-2.576	-2.579	-2.580	-2.580	-2.580	-2.580	-2.580	-2.579	-2.576	-2.575	-2.571	-2.570	-2.566	-2.562	-2.559	-2.555	-2.552	-2.549	-2.545	-2.541	-2.538	-2.534	-2.530	-2.526	-2.522	-2.520	-2.516	-2.514	-2.512	-2.510	-2.508	-2.506	-2.506	-2.505	-2.505	-2.505	-2.505	-2.506	-2.509	-2.510	-2.514	-2.515	-2.519	-2.524	-2.529	-2.534	-2.540	-2.546	-2.554	-2.560	-2.569	-2.578	-2.586	-2.595	-2.605	-2.614	-2.625	-2.635	-2.646	-2.656	-2.668	-2.680	-2.691	-2.704	-2.714	-2.726	-2.738	-2.750	-2.761	-2.772	-2.784	-2.795	-2.805	-2.818	-2.828	-2.838	-2.848	-2.858	-2.865	-2.875	-2.882	-2.890	-2.896	-2.904	-2.909	-2.915	-2.919	-2.924	-2.928	-2.929	-2.932	-2.934	-2.936	-2.936	-2.936	-2.935	-2.934	-2.931	-2.930	-2.926	-2.922	-2.919	-2.914	-2.909	-2.902	-2.896	-2.889	-2.881	-2.874	-2.865	-2.856	-2.846	-2.836	-2.826	-2.816	-2.804	-2.792	-2.781	-2.769	-2.756	-2.744	-2.732	-2.719	-2.705	-2.691	-2.678	-2.664	-2.650	-2.636	-2.622	-2.608	-2.592	-2.579	-2.564	-2.549	-2.535	-2.520	-2.506	-2.492	-2.479	-2.464	-2.450	-2.436	-2.424	-2.410	-2.398	-2.385	-2.372	-2.361	-2.350	-2.339	-2.328	-2.318	-2.309	-2.299	-2.290	-2.281	-2.272	-2.265	-2.258	-2.250	-2.244	-2.238	-2.232	-2.226	-2.221	-2.218	-2.214	-2.210	-2.208	-2.204	-2.202	-2.200	-2.198	-2.196	-2.195	-2.194	-2.192	-2.192	-2.191	-2.191	-2.190	-2.190	-2.188	-2.188	-2.186	-2.184	-2.182	-2.180	-2.179	-2.176	-2.172	-2.169	-2.165	-2.161	-2.155	-2.151	-2.144	-2.138	-2.130	-2.122	-2.114	-2.106	-2.096	-2.086	-2.076	-2.066	-2.056	-2.045	-2.033	-2.020	-2.009	-1.995	-1.982	-1.969	-1.956	-1.942	-1.929	-1.914	-1.901	-1.888	-1.874	-1.860	-1.846	-1.835	-1.822	-1.810	-1.799	-1.788	-1.775	-1.766	-1.756	-1.746	-1.739	-1.730	-1.721	-1.716	-1.710	-1.705	-1.700	-1.696	-1.692	-1.690	-1.688	-1.686	-1.686	-1.686	-1.688	-1.688	-1.690	-1.691	-1.694	-1.698	-1.701	-1.705	-1.710	-1.714	-1.718	-1.722	-1.728	-1.732	-1.739	-1.742	-1.749	-1.752	-1.758	-1.762	-1.766	-1.771	-1.775	-1.779	-1.782	-1.786	-1.788	-1.791	-1.792	-1.795	-1.796	-1.798	-1.798	-1.798	-1.798	-1.796	-1.795	-1.794	-1.792	-1.790	-1.786	-1.784	-1.781	-1.778	-1.774	-1.769	-1.765	-1.761	-1.756	-1.751	-1.746	-1.741	-1.736	-1.731	-1.725	-1.720	-1.714	-1.709	-1.702	-1.698	-1.691	-1.685	-1.680	-1.675	-1.670	-1.664	-1.659	-1.654	-1.646	-1.641	-1.636	-1.630	-1.625	-1.619	-1.612	-1.605	-1.599	-1.592	-1.586	-1.580	-1.572	-1.566	-1.560	-1.551	-1.545	-1.538	-1.530	-1.522	-1.514	-1.506	-1.498	-1.489	-1.480	-1.472	-1.462	-1.454	-1.445	-1.436	-1.428	-1.418	-1.409	-1.400	-1.391	-1.384	-1.376	-1.368	-1.359	-1.351	-1.345	-1.339	-1.332	-1.328	-1.322	-1.319	-1.315	-1.311	-1.309	-1.306	-1.306	-1.306	-1.305	-1.306	-1.310	-1.312	-1.316	-1.320	-1.325	-1.332	-1.338	-1.345	-1.354	-1.362	-1.371	-1.382	-1.392	-1.405	-1.416	-1.428	-1.440	-1.454	-1.466	-1.480	-1.494	-1.506	-1.521	-1.535	-1.548	-1.562	-1.576	-1.589	-1.601	-1.614	-1.626	-1.638	-1.648	-1.658	-1.668	-1.676	-1.684	-1.690	-1.698	-1.701	-1.706	-1.709	-1.710	-1.710	-1.709	-1.706	-1.702	-1.698	-1.691	-1.684	-1.675	-1.665	-1.654	-1.641	-1.626	-1.611	-1.595	-1.576	-1.558	-1.538	-1.516	-1.495	-1.470	-1.448	-1.422	-1.396	-1.370	-1.341	-1.314	-1.285	-1.256	-1.225	-1.195	-1.165	-1.134	-1.104	-1.071	-1.041	-1.011	-0.979	-0.949	-0.919	-0.889	-0.859	-0.830	-0.801	-0.774	-0.746	-0.719	-0.692	-0.668	-0.644	-0.620	-0.599	-0.578	-0.558	-0.539	-0.520	-0.504	-0.489	-0.474	-0.461	-0.449	-0.438	-0.429	-0.419	-0.412	-0.408	-0.401	-0.399	-0.395	-0.392	-0.392	-0.392	-0.394	-0.396	-0.399	-0.401	-0.406	-0.411	-0.418	-0.425	-0.431	-0.439	-0.446	-0.455	-0.464	-0.471	-0.480	-0.489	-0.498	-0.506	-0.515	-0.524	-0.532	-0.541	-0.549	-0.556	-0.562	-0.570	-0.578	-0.584	-0.589	-0.595	-0.600	-0.605	-0.609	-0.611	-0.614	-0.618	-0.620	-0.621	-0.621	-0.622	-0.621	-0.622	-0.621	-0.620	-0.618	-0.616	-0.612	-0.611	-0.608	-0.604	-0.601	-0.596	-0.592	-0.590	-0.586	-0.582	-0.579	-0.575	-0.571	-0.568	-0.564	-0.560	-0.558	-0.556	-0.552	-0.550	-0.549	-0.548	-0.548	-0.546	-0.548	-0.549	-0.550	-0.551	-0.555	-0.559	-0.561	-0.566	-0.571	-0.576	-0.582	-0.589	-0.598	-0.605	-0.612	-0.621	-0.630	-0.639	-0.649	-0.659	-0.670	-0.680	-0.691	-0.702	-0.712	-0.725	-0.736	-0.749	-0.761	-0.774	-0.785	-0.798	-0.810	-0.821	-0.834	-0.844	-0.856	-0.868	-0.878	-0.889	-0.899	-0.909	-0.919	-0.928	-0.935	-0.944	-0.950	-0.958	-0.964	-0.971	-0.978	-0.982	-0.986	-0.991	-0.995	-0.998	-1.001	-1.004	-1.006	-1.008	-1.010	-1.010	-1.010	-1.011	-1.010	-1.010	-1.009	-1.008	-1.008	-1.005	-1.005	-1.002	-1.002	-1.000	-0.999	-0.999	-0.996	-0.996	-0.994	-0.992	-0.992	-0.991	-0.991	-0.991	-0.991	-0.992	-0.994	-0.995	-0.998	-1.001	-1.004	-1.006	-1.011	-1.015	-1.021	-1.026	-1.032	-1.039	-1.045	-1.052	-1.061	-1.070	-1.079	-1.089	-1.099	-1.110	-1.121	-1.132	-1.144	-1.156	-1.170	-1.184	-1.198	-1.211	-1.226	-1.241	-1.258	-1.274	-1.290	-1.305	-1.322	-1.341	-1.358	-1.375	-1.394	-1.411	-1.429	-1.446	-1.465	-1.482	-1.501	-1.519	-1.538	-1.555	-1.572	-1.590	-1.609	-1.626	-1.642	-1.659	-1.676	-1.691	-1.708	-1.724	-1.738	-1.752	-1.768	-1.782	-1.795	-1.808	-1.821	-1.832	-1.844	-1.854	-1.864	-1.874	-1.882	-1.892	-1.899	-1.906	-1.912	-1.919	-1.924	-1.928	-1.931	-1.935	-1.936	-1.938	-1.938	-1.938	-1.936	-1.934	-1.931	-1.928	-1.924	-1.918	-1.912	-1.906	-1.899	-1.891	-1.882	-1.872	-1.861	-1.852	-1.841	-1.829	-1.816	-1.802	-1.790	-1.775	-1.761	-1.746	-1.731	-1.718	-1.702	-1.686	-1.670	-1.654	-1.638	-1.621	-1.605	-1.589	-1.574	-1.558	-1.542	-1.526	-1.511	-1.496	-1.480	-1.466	-1.452	-1.438	-1.425	-1.412	-1.399	-1.388	-1.375	-1.364	-1.355	-1.345	-1.336	-1.329	-1.321	-1.314	-1.308	-1.302	-1.299	-1.294	-1.290	-1.288	-1.285	-1.282	-1.282	-1.281	-1.281	-1.282	-1.284	-1.286	-1.288	-1.290	-1.295	-1.298	-1.301	-1.306	-1.311	-1.316	-1.320	-1.326	-1.332	-1.338	-1.342	-1.348	-1.354	-1.359	-1.364	-1.369	-1.374	-1.378	-1.380	-1.384	-1.388	-1.389	-1.390	-1.391	-1.391	-1.390	-1.390	-1.388	-1.385	-1.381	-1.376	-1.371	-1.365	-1.358	-1.350	-1.341	-1.329	-1.319	-1.306	-1.292	-1.278	-1.262	-1.245	-1.228	-1.209	-1.189	-1.169	-1.146	-1.124	-1.099	-1.075	-1.049	-1.021	-0.994	-0.965	-0.936	-0.908	-0.878	-0.848	-0.815	-0.784	-0.751	-0.718	-0.685	-0.651	-0.618	-0.584	-0.550	-0.515	-0.481	-0.449	-0.415	-0.382	-0.349	-0.316	-0.284	-0.252	-0.221	-0.190	-0.160	-0.131	-0.101	-0.074	-0.046	-0.020	0.005	0.030	0.054	0.076	0.099	0.119	0.139	0.158	0.175	0.191	0.208	0.221	0.235	0.246	0.258	0.268	0.278	0.286	0.294	0.300	0.305	0.310	0.314	0.318	0.320	0.322	0.324	0.324	0.324	0.322	0.322	0.320	0.318	0.316	0.312	0.309	0.305	0.301	0.298	0.295	0.290	0.286	0.281	0.278	0.272	0.269	0.265	0.259	0.255	0.250	0.246	0.242	0.238	0.234	0.229	0.224	0.220	0.215	0.211	0.206	0.202	0.199	0.194	0.190	0.186	0.182	0.178	0.175	0.170	0.166	0.161	0.158	0.155	0.151	0.148	0.144	0.140	0.136	0.132	0.130	0.128	0.124	0.121	0.119	0.118	0.115	0.112	0.112	0.111	0.111	0.110	0.111	0.111	0.111	0.112	0.115	0.118	0.119	0.121	0.125	0.129	0.132	0.136	0.141	0.145	0.150	0.155	0.160	0.166	0.172	0.179	0.186	0.192	0.200	0.208	0.215	0.221	0.228	0.236	0.242	0.250	0.256	0.264	0.270	0.276	0.281	0.288	0.292	0.298	0.302	0.306	0.310	0.314	0.316	0.319	0.322	0.324	0.325	0.326	0.328	0.328	0.326	0.326	0.325	0.324	0.321	0.320	0.316	0.314	0.312	0.309	0.306	0.302	0.300	0.296	0.294	0.291	0.289	0.286	0.284	0.281	0.281	0.279	0.279	0.278	0.278	0.278	0.278	0.279	0.281	0.282	0.285	0.288	0.290	0.295	0.300	0.305	0.310	0.316	0.322	0.329	0.335	0.344	0.351	0.360	0.369	0.378	0.386	0.395	0.406	0.415	0.425	0.435	0.445	0.455	0.465	0.475	0.485	0.495	0.505	0.515	0.524	0.534	0.542	0.552	0.560	0.569	0.576	0.582	0.591	0.598	0.604	0.610	0.616	0.621	0.626	0.630	0.634	0.638	0.641	0.644	0.646	0.649	0.651	0.651	0.654	0.652	0.654	0.654	0.651	0.651	0.650	0.648	0.644	0.641	0.639	0.635	0.631	0.628	0.624	0.619	0.614	0.609	0.602	0.598	0.592	0.585	0.579	0.571	0.565	0.558	0.549	0.541	0.534	0.525	0.516	0.507	0.498	0.489	0.479	0.469	0.459	0.449	0.439	0.429	0.419	0.408	0.398	0.388	0.378	0.366	0.356	0.345	0.336	0.326	0.316	0.306	0.296	0.288	0.279	0.269	0.260	0.251	0.242	0.234	0.225	0.216	0.210	0.201	0.194	0.186	0.180	0.172	0.166	0.159	0.151	0.145	0.139	0.130	0.124	0.116	0.110	0.102	0.095	0.086	0.079	0.070	0.062	0.054	0.045	0.035	0.025	0.014	0.005	-0.006	-0.019	-0.030	-0.042	-0.055	-0.069	-0.081	-0.096	-0.111	-0.126	-0.141	-0.158	-0.174	-0.191	-0.208	-0.225	-0.242	-0.261	-0.279	-0.298	-0.316	-0.335	-0.354	-0.374	-0.392	-0.411	-0.430	-0.448	-0.466	-0.484	-0.502	-0.519	-0.536	-0.554	-0.570	-0.585	-0.599	-0.614	-0.628	-0.640	-0.652	-0.665	-0.676	-0.686	-0.695	-0.704	-0.712	-0.720	-0.728	-0.732	-0.738	-0.742	-0.748	-0.750	-0.754	-0.756	-0.756	-0.759	-0.759	-0.758	-0.756	-0.755	-0.754	-0.751	-0.748	-0.745	-0.742	-0.740	-0.735	-0.732	-0.728	-0.725	-0.720	-0.716	-0.714	-0.710	-0.706	-0.702	-0.699	-0.695	-0.691	-0.688	-0.684	-0.681	-0.679	-0.675	-0.674	-0.671	-0.669	-0.668	-0.665	-0.664	-0.662	-0.661	-0.661	-0.660	-0.659	-0.659	-0.658	-0.658	-0.659	-0.659	-0.659	-0.660	-0.660	-0.660	-0.661	-0.661	-0.661	-0.661	-0.661	-0.660	-0.660	-0.659	-0.656	-0.656	-0.654	-0.651	-0.649	-0.646	-0.644	-0.640	-0.636	-0.631	-0.626	-0.622	-0.616	-0.609	-0.604	-0.596	-0.588	-0.580	-0.571	-0.562	-0.552	-0.542	-0.531	-0.520	-0.510	-0.496	-0.485	-0.472	-0.460	-0.446	-0.432	-0.418	-0.402	-0.389	-0.374	-0.358	-0.342	-0.326	-0.311	-0.296	-0.280	-0.264	-0.248	-0.232	-0.218	-0.201	-0.185	-0.170	-0.155	-0.141	-0.126	-0.112	-0.098	-0.085	-0.071	-0.059	-0.048	-0.036	-0.025	-0.014	-0.004	0.005	0.015	0.022	0.030	0.035	0.042	0.046	0.050	0.055	0.058	0.059	0.061	0.062	0.062	0.061	0.060	0.059	0.056	0.052	0.050	0.046	0.042	0.038	0.032	0.026	0.020	0.014	0.008	0.001	-0.008	-0.014	-0.022	-0.030	-0.038	-0.046	-0.054	-0.061	-0.070	-0.078	-0.084	-0.091	-0.098	-0.105	-0.111	-0.116	-0.122	-0.129	-0.132	-0.138	-0.141	-0.145	-0.148	-0.150	-0.151	-0.154	-0.154	-0.154	-0.152	-0.152	-0.150	-0.146	-0.145	-0.140	-0.136	-0.130	-0.124	-0.118	-0.110	-0.101	-0.092	-0.082	-0.072	-0.061	-0.050	-0.038	-0.026	-0.012	0.001	0.015	0.030	0.044	0.060	0.075	0.092	0.109	0.125	0.142	0.160	0.179	0.198	0.215	0.232	0.252	0.271	0.290	0.309	0.329	0.346	0.366	0.385	0.404	0.421	0.440	0.459	0.476	0.494	0.511	0.529	0.545	0.561	0.576	0.592	0.608	0.621	0.635	0.649	0.661	0.672	0.684	0.695	0.704	0.714	0.721	0.730	0.736	0.744	0.749	0.754	0.759	0.762	0.765	0.768	0.769	0.770	0.770	0.769	0.768	0.766	0.762	0.759	0.755	0.750	0.746	0.740	0.734	0.728	0.720	0.714	0.705	0.698	0.690	0.681	0.672	0.664	0.655	0.648	0.639	0.630	0.621	0.612	0.602	0.595	0.586	0.579	0.570	0.562	0.556	0.549	0.541	0.536	0.530	0.525	0.521	0.516	0.514	0.510	0.507	0.506	0.505	0.505	0.504	0.505	0.506	0.509	0.511	0.515	0.519	0.524	0.530	0.536	0.544	0.550	0.560	0.569	0.578	0.589	0.599	0.611	0.622	0.636	0.650	0.664	0.678	0.694	0.709	0.725	0.741	0.758	0.776	0.794	0.811	0.828	0.845	0.864	0.880	0.899	0.918	0.935	0.954	0.972	0.989	1.008	1.024	1.041	1.058	1.075	1.090	1.105	1.121	1.136	1.150	1.164	1.176	1.189	1.200	1.211	1.222	1.232	1.242	1.251	1.259	1.266	1.272	1.279	1.285	1.290	1.294	1.298	1.300	1.304	1.306	1.308	1.309	1.309	1.309	1.310	1.309	1.308	1.308	1.306	1.304	1.301	1.299	1.296	1.295	1.292	1.289	1.286	1.282	1.280	1.276	1.272	1.270	1.266	1.264	1.260	1.256	1.252	1.249	1.246	1.242	1.240	1.235	1.232	1.228	1.225	1.222	1.219	1.215	1.211	1.209	1.205	1.201	1.196	1.194	1.189	1.185	1.181	1.179	1.175	1.171	1.168	1.164	1.160	1.156	1.154	1.150	1.148	1.145	1.141	1.139	1.136	1.135	1.132	1.131	1.128	1.126	1.126	1.124	1.124	1.124	1.124	1.124	1.125	1.125	1.126	1.129	1.130	1.132	1.135	1.136	1.140	1.141	1.145	1.149	1.152	1.156	1.160	1.162	1.166	1.171	1.174	1.176	1.179	1.180	1.182	1.184	1.185	1.185	1.185	1.182	1.182	1.180	1.176	1.171	1.168	1.161	1.154	1.148	1.139	1.128	1.118	1.105	1.091	1.079	1.064	1.048	1.031	1.012	0.994	0.974	0.954	0.931	0.909	0.886	0.864	0.839	0.814	0.789	0.762	0.738	0.712	0.685	0.660	0.632	0.606	0.582	0.556	0.531	0.507	0.482	0.459	0.436	0.414	0.392	0.372	0.352	0.334	0.316	0.300	0.285	0.271	0.259	0.248	0.238	0.229	0.221	0.216	0.211	0.208	0.206	0.205	0.206	0.208	0.212	0.215	0.222	0.229	0.236	0.246	0.254	0.265	0.278	0.290	0.302	0.318	0.332	0.348	0.364	0.380	0.398	0.415	0.432	0.451	0.469	0.489	0.507	0.526	0.545	0.561	0.580	0.599	0.615	0.632	0.649	0.666	0.680	0.695	0.710	0.722	0.738	0.749	0.761	0.771	0.781	0.790	0.799	0.806	0.814	0.820	0.825	0.828	0.830	0.834	0.834	0.834	0.832	0.831	0.829	0.826	0.821	0.816	0.810	0.804	0.796	0.788	0.779	0.769	0.756	0.746	0.732	0.720	0.706	0.691	0.676	0.661	0.646	0.630	0.612	0.595	0.578	0.560	0.541	0.524	0.505	0.486	0.466	0.448	0.429	0.410	0.390	0.371	0.351	0.332	0.314	0.294	0.275	0.258	0.239	0.220	0.202	0.184	0.168	0.150	0.134	0.118	0.101	0.086	0.070	0.055	0.042	0.028	0.015	0.001	-0.011	-0.022	-0.035	-0.046	-0.056	-0.068	-0.076	-0.086	-0.095	-0.104	-0.111	-0.120	-0.128	-0.135	-0.141	-0.148	-0.155	-0.160	-0.165	-0.170	-0.176	-0.180	-0.186	-0.190	-0.194	-0.198	-0.201	-0.206	-0.210	-0.214	-0.218	-0.220	-0.225	-0.228	-0.231	-0.234	-0.236	-0.240	-0.241	-0.245	-0.249	-0.251	-0.252	-0.255	-0.258	-0.260	-0.262	-0.264	-0.266	-0.268	-0.270	-0.272	-0.275	-0.276	-0.279	-0.281	-0.282	-0.284	-0.285	-0.288	-0.289	-0.291	-0.291	-0.292	-0.294	-0.295	-0.295	-0.298	-0.299	-0.299	-0.300	-0.301	-0.301	-0.302	-0.304	-0.305	-0.306	-0.309	-0.310	-0.311	-0.312	-0.314	-0.316	-0.319	-0.320	-0.322	-0.325	-0.326	-0.330	-0.332	-0.335	-0.339	-0.342	-0.345	-0.348	-0.352	-0.356	-0.360	-0.364	-0.368	-0.371	-0.376	-0.380	-0.385	-0.390	-0.395	-0.401	-0.405	-0.411	-0.416	-0.421	-0.426	-0.432	-0.438	-0.444	-0.449	-0.455	-0.461	-0.469	-0.475	-0.481	-0.489	-0.495	-0.502	-0.509	-0.516	-0.522	-0.530	-0.536	-0.544	-0.552	-0.560	-0.568	-0.575	-0.581	-0.590	-0.599	-0.606	-0.614	-0.621	-0.630	-0.636	-0.644	-0.652	-0.660	-0.668	-0.675	-0.682	-0.691	-0.699	-0.705	-0.711	-0.719	-0.724	-0.730	-0.738	-0.742	-0.748	-0.752	-0.756	-0.761	-0.765	-0.768	-0.771	-0.774	-0.775	-0.778	-0.779	-0.779	-0.778	-0.778	-0.776	-0.774	-0.771	-0.769	-0.764	-0.760	-0.755	-0.749	-0.744	-0.738	-0.729	-0.722	-0.714	-0.705	-0.696	-0.686	-0.676	-0.666	-0.656	-0.645	-0.634	-0.624	-0.612	-0.600	-0.589	-0.575	-0.564	-0.551	-0.539	-0.526	-0.514	-0.501	-0.488	-0.475	-0.464	-0.450	-0.438	-0.426	-0.415	-0.402	-0.391	-0.380	-0.369	-0.358	-0.346	-0.336	-0.325	-0.315	-0.306	-0.295	-0.286	-0.276	-0.268	-0.258	-0.249	-0.240	-0.231	-0.222	-0.214	-0.205	-0.198	-0.190	-0.181	-0.172	-0.166	-0.159	-0.152	-0.145	-0.138	-0.130	-0.124	-0.118	-0.110	-0.105	-0.098	-0.092	-0.086	-0.081	-0.075	-0.070	-0.065	-0.061	-0.055	-0.051	-0.046	-0.042	-0.039	-0.035	-0.032	-0.029	-0.025	-0.022	-0.019	-0.016	-0.014	-0.011	-0.010	-0.008	-0.006	-0.004	-0.002	0.000	0.000	0.002	0.004	0.005	0.008	0.009	0.010	0.014	0.015	0.018	0.020	0.024	0.028	0.031	0.034	0.039	0.044	0.049	0.054	0.061	0.068	0.075	0.082	0.090	0.098	0.106	0.115	0.124	0.134	0.144	0.154	0.165	0.175	0.186	0.199	0.210	0.222	0.235	0.246	0.258	0.269	0.281	0.294	0.304	0.315	0.326	0.338	0.348	0.358	0.366	0.375	0.384	0.392	0.400	0.408	0.414	0.420	0.425	0.431	0.435	0.439	0.442	0.444	0.446	0.449	0.450	0.450	0.449	0.449	0.446	0.445	0.442	0.440	0.438	0.434	0.430	0.426	0.422	0.419	0.412	0.409	0.405	0.400	0.396	0.391	0.389	0.385	0.382	0.379	0.375	0.375	0.372	0.371	0.370	0.370	0.371	0.372	0.374	0.375	0.379	0.382	0.388	0.392	0.399	0.405	0.412	0.421	0.431	0.441	0.451	0.464	0.475	0.489	0.501	0.516	0.532	0.548	0.564	0.581	0.599	0.618	0.636	0.656	0.675	0.696	0.718	0.739	0.760	0.782	0.804	0.826	0.849	0.871	0.895	0.918	0.940	0.962	0.985	1.009	1.031	1.052	1.075	1.096	1.116	1.138	1.158	1.178	1.198	1.215	1.234	1.250	1.266	1.281	1.296	1.310	1.322	1.334	1.345	1.354	1.362	1.369	1.374	1.378	1.380	1.382	1.382	1.381	1.379	1.375	1.371	1.362	1.354	1.345	1.334	1.321	1.306	1.291	1.274	1.256	1.235	1.215	1.192	1.168	1.144	1.118	1.090	1.061	1.031	1.001	0.970	0.936	0.904	0.870	0.836	0.801	0.766	0.730	0.694	0.658	0.621	0.584	0.548	0.510	0.474	0.438	0.401	0.364	0.328	0.292	0.258	0.222	0.190	0.155	0.124	0.091	0.060	0.031	0.001	-0.028	-0.055	-0.082	-0.108	-0.134	-0.156	-0.180	-0.202	-0.222	-0.244	-0.264	-0.282	-0.299	-0.315	-0.331	-0.346	-0.360	-0.374	-0.385	-0.398	-0.408	-0.419	-0.428	-0.436	-0.445	-0.452	-0.459	-0.465	-0.471	-0.476	-0.482	-0.486	-0.491	-0.495	-0.498	-0.501	-0.504	-0.506	-0.509	-0.511	-0.511	-0.514	-0.515	-0.516	-0.516	-0.519	-0.519	-0.519	-0.519	-0.519	-0.519	-0.518	-0.518	-0.515	-0.514	-0.512	-0.510	-0.507	-0.505	-0.502	-0.500	-0.496	-0.491	-0.486	-0.482	-0.478	-0.472	-0.465	-0.460	-0.452	-0.445	-0.439	-0.430	-0.421	-0.412	-0.404	-0.394	-0.384	-0.372	-0.361	-0.349	-0.336	-0.324	-0.310	-0.296	-0.280	-0.266	-0.249	-0.232	-0.216	-0.199	-0.180	-0.160	-0.141	-0.121	-0.101	-0.079	-0.058	-0.034	-0.010	0.014	0.039	0.065	0.090	0.118	0.146	0.175	0.204	0.234	0.265	0.296	0.329	0.361	0.395	0.431	0.466	0.501	0.539	0.576	0.614	0.652	0.692	0.731	0.772	0.815	0.856	0.899	0.941	0.985	1.029	1.074	1.118	1.162	1.208	1.252	1.298	1.342	1.388	1.432	1.478	1.522	1.568	1.611	1.656	1.700	1.742	1.786	1.828	1.870	1.910	1.950	1.990	2.029	2.066	2.101	2.138	2.172	2.205	2.239	2.271	2.300	2.330	2.356	2.384	2.409	2.434	2.455	2.478	2.499	2.518	2.535	2.554	2.569	2.584	2.596	2.610	2.621	2.631	2.641	2.649	2.656	2.662	2.669	2.674	2.678	2.681	2.684	2.686	2.689	2.690	2.690	2.691	2.691	2.691	2.690	2.690	2.689	2.688	2.688	2.686	2.685	2.684	2.684	2.682	2.681	2.681	2.680	2.680	2.680	2.680	2.681	2.681	2.682	2.684	2.685	2.686	2.688	2.690	2.692	2.694	2.696	2.698	2.700	2.702	2.705	2.706	2.708	2.710	2.712	2.714	2.715	2.715	2.715	2.715	2.714	2.712	2.710	2.708	2.704	2.699	2.694	2.689	2.681	2.672	2.665	2.655	2.642	2.631	2.616	2.602	2.588	2.570	2.551	2.531	2.511	2.489	2.464	2.439	2.414	2.386	2.356	2.325	2.294	2.261	2.226	2.190	2.154	2.114	2.074	2.034	1.991	1.949	1.904	1.860	1.812	1.766	1.718	1.669	1.619	1.568	1.516	1.464	1.410	1.356	1.301	1.248	1.191	1.135	1.080	1.022	0.966	0.909	0.850	0.792	0.734	0.675	0.616	0.559	0.499	0.440	0.381	0.321	0.262	0.204	0.145	0.086	0.029	-0.030	-0.089	-0.146	-0.205	-0.262	-0.319	-0.376	-0.434	-0.489	-0.545	-0.600	-0.656	-0.711	-0.765	-0.818	-0.871	-0.922	-0.975	-1.025	-1.076	-1.126	-1.174	-1.221	-1.269	-1.315	-1.361	-1.405	-1.449	-1.492	-1.532	-1.574	-1.614	-1.651	-1.689	-1.726	-1.762	-1.798	-1.830	-1.862	-1.894	-1.925	-1.954	-1.984	-2.010	-2.036	-2.061	-2.086	-2.110	-2.134	-2.156	-2.176	-2.196	-2.215	-2.234	-2.251	-2.269	-2.286	-2.301	-2.316	-2.330	-2.345	-2.358	-2.372	-2.384	-2.396	-2.408	-2.419	-2.430	-2.440	-2.450	-2.459	-2.468	-2.476	-2.485	-2.492	-2.501	-2.508	-2.514	-2.520	-2.528	-2.531	-2.538	-2.541	-2.545	-2.549	-2.552	-2.555	-2.556	-2.559	-2.559	-2.560	-2.558	-2.556	-2.554	-2.551	-2.548	-2.542	-2.536	-2.530	-2.522	-2.514	-2.504	-2.494	-2.482	-2.471	-2.456	-2.442	-2.426	-2.410	-2.392	-2.374	-2.354	-2.332	-2.311	-2.289	-2.264	-2.238	-2.211	-2.185	-2.156	-2.128	-2.096	-2.066	-2.035	-2.002	-1.970	-1.936	-1.901	-1.866	-1.831	-1.795	-1.759	-1.721	-1.682	-1.646	-1.606	-1.569	-1.530	-1.491	-1.454	-1.416	-1.376	-1.339	-1.300	-1.261	-1.224	-1.186	-1.149	-1.111	-1.074	-1.039	-1.002	-0.968	-0.932	-0.899	-0.865	-0.831	-0.800	-0.769	-0.738	-0.708	-0.679	-0.650	-0.622	-0.595	-0.569	-0.544	-0.520	-0.496	-0.475	-0.452	-0.432	-0.411	-0.392	-0.375	-0.358	-0.341	-0.325	-0.310	-0.296	-0.281	-0.269	-0.258	-0.245	-0.235	-0.224	-0.215	-0.205	-0.198	-0.190	-0.182	-0.175	-0.168	-0.162	-0.156	-0.150	-0.145	-0.140	-0.135	-0.130	-0.125	-0.120	-0.115	-0.110	-0.106	-0.101	-0.095	-0.091	-0.086	-0.081	-0.076	-0.070	-0.065	-0.059	-0.054	-0.046	-0.040	-0.032	-0.026	-0.019	-0.011	-0.004	0.005	0.012	0.022	0.031	0.040	0.049	0.059	0.068	0.078	0.088	0.096	0.106	0.118	0.128	0.138	0.149	0.159	0.169	0.179	0.189	0.200	0.209	0.218	0.228	0.236	0.245	0.254	0.262	0.271	0.280	0.288	0.295	0.301	0.309	0.315	0.320	0.326	0.331	0.336	0.340	0.344	0.348	0.351	0.354	0.356	0.359	0.361	0.361	0.362	0.362	0.362	0.362	0.362	0.361	0.361	0.359	0.358	0.355	0.354	0.351	0.349	0.346	0.344	0.341	0.339	0.335	0.331	0.330	0.326	0.324	0.320	0.319	0.316	0.312	0.310	0.308	0.306	0.304	0.302	0.301	0.300	0.299	0.298	0.296	0.296	0.296	0.295	0.295	0.296	0.296	0.296	0.296	0.298	0.298	0.299	0.299	0.300	0.300	0.301	0.300	0.301	0.301	0.300	0.299	0.299	0.299	0.295	0.292	0.290	0.288	0.282	0.278	0.272	0.265	0.259	0.251	0.242	0.232	0.222	0.211	0.200	0.188	0.172	0.158	0.141	0.124	0.104	0.085	0.064	0.042	0.020	-0.004	-0.028	-0.054	-0.081	-0.109	-0.139	-0.168	-0.199	-0.230	-0.262	-0.295	-0.330	-0.364	-0.401	-0.438	-0.474	-0.511	-0.549	-0.588	-0.625	-0.665	-0.705	-0.745	-0.785	-0.826	-0.868	-0.909	-0.949	-0.989	-1.030	-1.071	-1.111	-1.151	-1.191	-1.231	-1.271	-1.309	-1.349	-1.388	-1.424	-1.461	-1.498	-1.532	-1.570	-1.602	-1.638	-1.671	-1.704	-1.735	-1.766	-1.796	-1.825	-1.854	-1.881	-1.909	-1.934	-1.959	-1.984	-2.005	-2.027	-2.049	-2.068	-2.088	-2.106	-2.122	-2.139	-2.154	-2.169	-2.181	-2.195	-2.206	-2.216	-2.226	-2.235	-2.244	-2.250	-2.256	-2.262	-2.266	-2.270	-2.274	-2.276	-2.278	-2.279	-2.279	-2.279	-2.278	-2.276	-2.275	-2.272	-2.271	-2.268	-2.265	-2.261	-2.258	-2.254	-2.250	-2.245	-2.242	-2.239	-2.235	-2.231	-2.228	-2.225	-2.221	-2.219	-2.216	-2.214	-2.211	-2.211	-2.211	-2.211	-2.210	-2.211	-2.214	-2.215	-2.218	-2.221	-2.224	-2.229	-2.234	-2.239	-2.244	-2.250	-2.256	-2.264	-2.272	-2.280	-2.289	-2.299	-2.308	-2.319	-2.329	-2.340	-2.350	-2.362	-2.374	-2.385	-2.398	-2.409	-2.420	-2.432	-2.444	-2.455	-2.466	-2.478	-2.488	-2.499	-2.509	-2.520	-2.529	-2.538	-2.548	-2.555	-2.564	-2.570	-2.579	-2.585	-2.591	-2.598	-2.602	-2.606	-2.611	-2.615	-2.618	-2.620	-2.621	-2.622	-2.624	-2.624	-2.624	-2.622	-2.621	-2.621	-2.619	-2.615	-2.612	-2.610	-2.605	-2.602	-2.598	-2.592	-2.588	-2.582	-2.576	-2.570	-2.564	-2.558	-2.550	-2.542	-2.535	-2.525	-2.518	-2.509	-2.499	-2.490	-2.480	-2.470	-2.460	-2.448	-2.438	-2.426	-2.414	-2.404	-2.391	-2.378	-2.365	-2.350	-2.338	-2.322	-2.309	-2.294	-2.279	-2.262	-2.246	-2.230	-2.214	-2.198	-2.180	-2.164	-2.146	-2.128	-2.110	-2.092	-2.076	-2.058	-2.040	-2.021	-2.004	-1.988	-1.970	-1.955	-1.938	-1.921	-1.906	-1.891	-1.876	-1.861	-1.849	-1.835	-1.822	-1.810	-1.799	-1.789	-1.779	-1.769	-1.761	-1.752	-1.746	-1.741	-1.736	-1.731	-1.728	-1.725	-1.722	-1.721	-1.720	-1.721	-1.722	-1.724	-1.725	-1.728	-1.730	-1.734	-1.739	-1.741	-1.746	-1.751	-1.756	-1.761	-1.766	-1.771	-1.776	-1.781	-1.785	-1.790	-1.794	-1.796	-1.800	-1.802	-1.805	-1.806	-1.809	-1.809	-1.808	-1.808	-1.806	-1.805	-1.801	-1.799	-1.795	-1.790	-1.785	-1.779	-1.772	-1.765	-1.758	-1.749	-1.739	-1.730	-1.720	-1.708	-1.698	-1.685	-1.672	-1.660	-1.649	-1.636	-1.622	-1.610	-1.596	-1.584	-1.570	-1.556	-1.544	-1.531	-1.518	-1.506	-1.494	-1.482	-1.471	-1.460	-1.449	-1.439	-1.430	-1.420	-1.411	-1.404	-1.395	-1.389	-1.382	-1.376	-1.371	-1.366	-1.362	-1.360	-1.355	-1.352	-1.351	-1.350	-1.349	-1.349	-1.349	-1.349	-1.349	-1.351	-1.352	-1.355	-1.356	-1.360	-1.361	-1.365	-1.368	-1.372	-1.375	-1.379	-1.382	-1.386	-1.391	-1.395	-1.399	-1.404	-1.409	-1.412	-1.416	-1.421	-1.424	-1.428	-1.431	-1.435	-1.438	-1.440	-1.444	-1.446	-1.449	-1.450	-1.452	-1.454	-1.455	-1.455	-1.456	-1.456	-1.458	-1.456	-1.456	-1.455	-1.454	-1.452	-1.451	-1.449	-1.445	-1.442	-1.439	-1.435	-1.431	-1.428	-1.422	-1.418	-1.411	-1.405	-1.399	-1.391	-1.384	-1.376	-1.368	-1.359	-1.350	-1.340	-1.330	-1.319	-1.309	-1.299	-1.288	-1.275	-1.264	-1.251	-1.239	-1.225	-1.212	-1.199	-1.186	-1.172	-1.158	-1.144	-1.130	-1.118	-1.102	-1.089	-1.075	-1.061	-1.048	-1.035	-1.021	-1.009	-0.996	-0.984	-0.972	-0.962	-0.952	-0.944	-0.935	-0.926	-0.919	-0.912	-0.908	-0.902	-0.899	-0.896	-0.894	-0.892	-0.892	-0.894	-0.895	-0.899	-0.902	-0.908	-0.914	-0.921	-0.929	-0.938	-0.948	-0.959	-0.970	-0.982	-0.995	-1.008	-1.022	-1.038	-1.052	-1.068	-1.084	-1.100	-1.116	-1.134	-1.151	-1.168	-1.184	-1.200	-1.216	-1.231	-1.246	-1.261	-1.275	-1.289	-1.301	-1.314	-1.325	-1.334	-1.344	-1.351	-1.358	-1.362	-1.368	-1.369	-1.369	-1.370	-1.366	-1.364	-1.359	-1.351	-1.342	-1.332	-1.322	-1.309	-1.294	-1.278	-1.259	-1.241	-1.220	-1.198	-1.174	-1.150	-1.124	-1.096	-1.069	-1.040	-1.010	-0.979	-0.946	-0.914	-0.880	-0.846	-0.811	-0.778	-0.742	-0.708	-0.671	-0.636	-0.601	-0.565	-0.531	-0.496	-0.461	-0.428	-0.395	-0.361	-0.330	-0.299	-0.269	-0.240	-0.211	-0.185	-0.159	-0.132	-0.110	-0.088	-0.068	-0.048	-0.029	-0.012	0.002	0.016	0.028	0.039	0.049	0.056	0.062	0.068	0.071	0.074	0.074	0.074	0.071	0.068	0.064	0.059	0.051	0.044	0.035	0.025	0.015	0.004	-0.009	-0.022	-0.035	-0.050	-0.065	-0.080	-0.096	-0.111	-0.126	-0.142	-0.159	-0.174	-0.189	-0.206	-0.221	-0.235	-0.251	-0.265	-0.279	-0.292	-0.305	-0.318	-0.330	-0.341	-0.351	-0.361	-0.370	-0.379	-0.385	-0.392	-0.399	-0.404	-0.408	-0.411	-0.415	-0.418	-0.419	-0.419	-0.420	-0.419	-0.418	-0.415	-0.412	-0.409	-0.406	-0.401	-0.398	-0.392	-0.389	-0.384	-0.378	-0.372	-0.366	-0.361	-0.355	-0.350	-0.344	-0.339	-0.334	-0.329	-0.325	-0.320	-0.316	-0.314	-0.310	-0.308	-0.306	-0.304	-0.302	-0.302	-0.301	-0.301	-0.302	-0.304	-0.306	-0.309	-0.311	-0.315	-0.319	-0.322	-0.326	-0.331	-0.338	-0.341	-0.348	-0.355	-0.360	-0.368	-0.374	-0.381	-0.389	-0.396	-0.404	-0.411	-0.420	-0.428	-0.436	-0.444	-0.451	-0.460	-0.468	-0.475	-0.482	-0.490	-0.496	-0.504	-0.511	-0.519	-0.525	-0.531	-0.538	-0.545	-0.550	-0.558	-0.562	-0.569	-0.574	-0.580	-0.586	-0.591	-0.598	-0.602	-0.608	-0.614	-0.618	-0.624	-0.628	-0.634	-0.639	-0.644	-0.649	-0.654	-0.658	-0.664	-0.668	-0.674	-0.679	-0.684	-0.689	-0.694	-0.700	-0.705	-0.710	-0.716	-0.721	-0.728	-0.732	-0.738	-0.744	-0.749	-0.755	-0.762	-0.769	-0.775	-0.781	-0.788	-0.794	-0.802	-0.809	-0.815	-0.822	-0.830	-0.838	-0.846	-0.854	-0.862	-0.870	-0.880	-0.889	-0.898	-0.908	-0.916	-0.926	-0.938	-0.948	-0.959	-0.969	-0.981	-0.992	-1.005	-1.019	-1.031	-1.045	-1.059	-1.072	-1.088	-1.102	-1.118	-1.132	-1.148	-1.162	-1.179	-1.195	-1.211	-1.228	-1.244	-1.260	-1.276	-1.292	-1.309	-1.325	-1.341	-1.358	-1.372	-1.389	-1.402	-1.418	-1.432	-1.446	-1.460	-1.474	-1.488	-1.499	-1.511	-1.521	-1.532	-1.542	-1.551	-1.561	-1.569	-1.576	-1.582	-1.589	-1.594	-1.598	-1.602	-1.605	-1.606	-1.608	-1.608	-1.608	-1.606	-1.602	-1.600	-1.596	-1.591	-1.586	-1.579	-1.572	-1.565	-1.558	-1.549	-1.539	-1.528	-1.518	-1.506	-1.495	-1.482	-1.471	-1.458	-1.444	-1.431	-1.418	-1.402	-1.388	-1.375	-1.361	-1.345	-1.331	-1.315	-1.301	-1.286	-1.271	-1.258	-1.244	-1.229	-1.215	-1.201	-1.189	-1.176	-1.162	-1.151	-1.140	-1.129	-1.118	-1.108	-1.098	-1.089	-1.080	-1.072	-1.065	-1.058	-1.052	-1.048	-1.044	-1.040	-1.036	-1.034	-1.031	-1.030	-1.029	-1.029	-1.029	-1.030	-1.031	-1.034	-1.035	-1.039	-1.041	-1.046	-1.050	-1.055	-1.060	-1.065	-1.069	-1.075	-1.080	-1.086	-1.091	-1.096	-1.102	-1.108	-1.112	-1.118	-1.121	-1.126	-1.130	-1.134	-1.136	-1.138	-1.140	-1.140	-1.141	-1.140	-1.139	-1.136	-1.134	-1.130	-1.125	-1.119	-1.111	-1.104	-1.095	-1.085	-1.074	-1.062	-1.049	-1.035	-1.020	-1.004	-0.988	-0.969	-0.950	-0.930	-0.909	-0.888	-0.864	-0.841	-0.816	-0.791	-0.765	-0.738	-0.710	-0.681	-0.654	-0.622	-0.592	-0.561	-0.531	-0.499	-0.468	-0.435	-0.404	-0.371	-0.338	-0.305	-0.271	-0.239	-0.206	-0.174	-0.140	-0.109	-0.076	-0.045	-0.014	0.018	0.048	0.078	0.106	0.135	0.164	0.191	0.218	0.244	0.270	0.295	0.319	0.341	0.364	0.385	0.405	0.425	0.444	0.462	0.479	0.495	0.510	0.524	0.538	0.550	0.561	0.571	0.580	0.590	0.598	0.605	0.611	0.618	0.622	0.626	0.630	0.634	0.635	0.636	0.638	0.639	0.639	0.639	0.638	0.636	0.635	0.634	0.631	0.628	0.626	0.622	0.620	0.618	0.614	0.610	0.606	0.602	0.600	0.596	0.592	0.588	0.584	0.580	0.576	0.572	0.569	0.565	0.560	0.556	0.554	0.549	0.545	0.541	0.538	0.534	0.529	0.525	0.521	0.516	0.512	0.509	0.505	0.501	0.499	0.494	0.490	0.488	0.485	0.480	0.476	0.472	0.470	0.469	0.465	0.464	0.460	0.459	0.456	0.455	0.454	0.452	0.452	0.452	0.452	0.452	0.452	0.454	0.455	0.456	0.458	0.460	0.461	0.465	0.468	0.472	0.475	0.479	0.482	0.486	0.490	0.494	0.499	0.502	0.507	0.511	0.516	0.521	0.525	0.530	0.534	0.538	0.541	0.546	0.549	0.552	0.556	0.559	0.561	0.564	0.566	0.568	0.568	0.568	0.569	0.569	0.569	0.568	0.566	0.566	0.564	0.561	0.559	0.558	0.555	0.551	0.548	0.545	0.541	0.538	0.534	0.530	0.528	0.524	0.520	0.516	0.514	0.510	0.507	0.505	0.505	0.502	0.501	0.501	0.501	0.501	0.504	0.505	0.507	0.511	0.514	0.519	0.524	0.529	0.534	0.541	0.548	0.556	0.565	0.575	0.584	0.594	0.605	0.616	0.626	0.639	0.651	0.664	0.678	0.690	0.705	0.719	0.731	0.746	0.761	0.775	0.790	0.802	0.816	0.831	0.844	0.858	0.870	0.884	0.896	0.909	0.921	0.934	0.945	0.956	0.966	0.975	0.985	0.992	1.001	1.009	1.016	1.022	1.029	1.034	1.039	1.042	1.045	1.049	1.051	1.054	1.055	1.055	1.055	1.054	1.052	1.052	1.049	1.046	1.042	1.040	1.036	1.031	1.025	1.020	1.015	1.008	1.002	0.995	0.988	0.980	0.972	0.965	0.956	0.946	0.939	0.929	0.919	0.909	0.899	0.888	0.878	0.866	0.856	0.845	0.832	0.822	0.810	0.798	0.785	0.775	0.762	0.750	0.738	0.725	0.712	0.700	0.688	0.675	0.662	0.651	0.639	0.626	0.612	0.600	0.589	0.575	0.564	0.552	0.540	0.528	0.515	0.504	0.491	0.479	0.468	0.456	0.445	0.434	0.421	0.410	0.400	0.389	0.378	0.365	0.355	0.344	0.332	0.321	0.310	0.299	0.289	0.278	0.265	0.254	0.242	0.230	0.219	0.206	0.195	0.182	0.170	0.158	0.145	0.132	0.120	0.106	0.092	0.080	0.066	0.052	0.039	0.024	0.011	-0.004	-0.018	-0.032	-0.048	-0.062	-0.076	-0.091	-0.106	-0.120	-0.135	-0.150	-0.164	-0.179	-0.192	-0.206	-0.220	-0.234	-0.248	-0.261	-0.275	-0.288	-0.299	-0.311	-0.322	-0.332	-0.344	-0.354	-0.362	-0.371	-0.380	-0.388	-0.394	-0.401	-0.408	-0.412	-0.419	-0.422	-0.426	-0.430	-0.432	-0.436	-0.438	-0.439	-0.440	-0.441	-0.441	-0.441	-0.441	-0.440	-0.438	-0.436	-0.434	-0.432	-0.429	-0.426	-0.424	-0.420	-0.418	-0.412	-0.410	-0.406	-0.404	-0.399	-0.398	-0.394	-0.391	-0.386	-0.384	-0.381	-0.379	-0.376	-0.374	-0.370	-0.368	-0.365	-0.364	-0.361	-0.359	-0.358	-0.358	-0.356	-0.354	-0.354	-0.352	-0.352	-0.352	-0.351	-0.352	-0.351	-0.351	-0.351	-0.352	-0.352	-0.354	-0.354	-0.354	-0.352	-0.354	-0.352	-0.351	-0.350	-0.349	-0.348	-0.346	-0.344	-0.342	-0.339	-0.335	-0.332	-0.329	-0.325	-0.320	-0.315	-0.309	-0.302	-0.296	-0.289	-0.281	-0.272	-0.264	-0.254	-0.244	-0.234	-0.222	-0.210	-0.199	-0.188	-0.174	-0.160	-0.146	-0.132	-0.119	-0.102	-0.086	-0.071	-0.056	-0.040	-0.022	-0.005	0.012	0.030	0.046	0.064	0.081	0.098	0.115	0.132	0.150	0.168	0.184	0.200	0.216	0.231	0.248	0.262	0.278	0.292	0.306	0.320	0.332	0.346	0.359	0.371	0.382	0.392	0.404	0.412	0.421	0.429	0.438	0.444	0.450	0.456	0.461	0.466	0.470	0.474	0.478	0.479	0.481	0.482	0.484	0.484	0.484	0.485	0.484	0.484	0.481	0.481	0.479	0.478	0.475	0.474	0.471	0.469	0.466	0.461	0.459	0.455	0.454	0.450	0.448	0.445	0.442	0.440	0.438	0.436	0.434	0.432	0.430	0.430	0.429	0.428	0.428	0.428	0.428	0.429	0.430	0.431	0.431	0.434	0.436	0.440	0.444	0.446	0.451	0.456	0.461	0.468	0.472	0.480	0.488	0.496	0.505	0.514	0.522	0.532	0.542	0.554	0.564	0.576	0.588	0.600	0.614	0.626	0.640	0.654	0.668	0.682	0.698	0.712	0.728	0.744	0.759	0.776	0.791	0.809	0.825	0.841	0.858	0.875	0.891	0.908	0.924	0.940	0.955	0.971	0.986	1.002	1.018	1.031	1.045	1.059	1.071	1.082	1.095	1.108	1.118	1.128	1.136	1.145	1.154	1.160	1.166	1.172	1.176	1.181	1.184	1.188	1.189	1.190	1.191	1.190	1.190	1.189	1.185	1.184	1.180	1.175	1.171	1.165	1.160	1.152	1.145	1.139	1.131	1.121	1.114	1.105	1.095	1.086	1.076	1.068	1.058	1.049	1.039	1.030	1.021	1.012	1.004	0.996	0.988	0.980	0.972	0.966	0.959	0.952	0.946	0.941	0.936	0.932	0.928	0.925	0.922	0.921	0.921	0.920	0.919	0.921	0.921	0.924	0.925	0.928	0.931	0.935	0.939	0.945	0.950	0.956	0.962	0.970	0.979	0.986	0.995	1.004	1.014	1.024	1.034	1.045	1.055	1.068	1.079	1.090	1.102	1.115	1.129	1.140	1.154	1.166	1.181	1.194	1.209	1.222	1.236	1.250	1.264	1.278	1.292	1.306	1.320	1.332	1.348	1.361	1.374	1.386	1.400	1.412	1.425	1.438	1.449	1.460	1.471	1.482	1.494	1.502	1.512	1.522	1.530	1.539	1.546	1.555	1.561	1.569	1.572	1.579	1.584	1.588	1.591	1.595	1.599	1.601	1.604	1.606	1.608	1.609	1.608	1.609	1.609	1.608	1.608	1.606	1.605	1.604	1.601	1.600	1.598	1.594	1.592	1.589	1.586	1.582	1.580	1.578	1.574	1.570	1.566	1.565	1.561	1.558	1.555	1.551	1.549	1.546	1.541	1.539	1.536	1.534	1.531	1.529	1.528	1.524	1.521	1.521	1.519	1.516	1.514	1.512	1.511	1.510	1.508	1.506	1.505	1.504	1.504	1.502	1.501	1.501	1.500	1.500	1.500	1.500	1.500	1.501	1.501	1.502	1.502	1.505	1.505	1.506	1.509	1.510	1.511	1.512	1.515	1.519	1.521	1.525	1.528	1.531	1.534	1.538	1.541	1.544	1.548	1.551	1.554	1.558	1.561	1.565	1.569	1.571	1.574	1.576	1.580	1.582	1.584	1.585	1.586	1.585	1.585	1.584	1.582	1.580	1.576	1.572	1.568	1.561	1.555	1.548	1.540	1.530	1.520	1.509	1.496	1.484	1.469	1.455	1.438	1.421	1.404	1.385	1.365	1.345	1.324	1.302	1.280	1.258	1.235	1.210	1.186	1.162	1.136	1.112	1.086	1.061	1.036	1.011	0.988	0.962	0.938	0.915	0.891	0.868	0.846	0.825	0.804	0.784	0.765	0.746	0.729	0.712	0.698	0.682	0.670	0.658	0.646	0.636	0.628	0.621	0.614	0.609	0.604	0.601	0.600	0.599	0.599	0.600	0.602	0.606	0.610	0.615	0.621	0.628	0.634	0.641	0.649	0.659	0.668	0.678	0.688	0.699	0.709	0.721	0.732	0.745	0.755	0.768	0.780	0.791	0.804	0.815	0.826	0.839	0.850	0.859	0.870	0.880	0.890	0.899	0.906	0.915	0.921	0.929	0.934	0.939	0.944	0.948	0.951	0.954	0.956	0.958	0.959	0.959	0.958	0.956	0.954	0.951	0.948	0.944	0.938	0.932	0.926	0.919	0.911	0.904	0.894	0.885	0.875	0.866	0.855	0.842	0.831	0.819	0.806	0.794	0.780	0.766	0.752	0.739	0.724	0.709	0.694	0.679	0.665	0.650	0.634	0.619	0.604	0.589	0.574	0.559	0.544	0.529	0.514	0.499	0.485	0.469	0.455	0.441	0.428	0.414	0.400	0.386	0.374	0.361	0.348	0.335	0.322	0.311	0.300	0.288	0.276	0.266	0.255	0.246	0.236	0.226	0.218	0.206	0.199	0.189	0.181	0.172	0.165	0.156	0.150	0.142	0.136	0.129	0.122	0.116	0.111	0.106	0.100	0.096	0.091	0.086	0.082	0.079	0.075	0.072	0.069	0.066	0.064	0.061	0.059	0.056	0.054	0.052	0.051	0.050	0.049	0.049	0.048	0.048	0.048	0.048	0.048	0.048	0.049	0.050	0.051	0.051	0.054	0.054	0.056	0.058	0.060	0.062	0.064	0.065	0.068	0.069	0.071	0.072	0.075	0.076	0.078	0.079	0.081	0.082	0.084	0.085	0.085	0.088	0.088	0.088	0.089	0.089	0.088	0.089	0.088	0.086	0.085	0.082	0.082	0.079	0.078	0.075	0.071	0.069	0.065	0.062	0.058	0.054	0.049	0.044	0.039	0.034	0.028	0.022	0.016	0.011	0.004	-0.002	-0.010	-0.016	-0.022	-0.029	-0.036	-0.042	-0.051	-0.059	-0.066	-0.072	-0.080	-0.086	-0.094	-0.102	-0.109	-0.115	-0.122	-0.130	-0.136	-0.144	-0.150	-0.156	-0.162	-0.169	-0.175	-0.182	-0.189	-0.195	-0.201	-0.208	-0.214	-0.219	-0.224	-0.230	-0.236	-0.241	-0.248	-0.252	-0.258	-0.265	-0.270	-0.276	-0.280	-0.286	-0.292	-0.298	-0.302	-0.309	-0.314	-0.318	-0.322	-0.328	-0.332	-0.338	-0.341	-0.346	-0.350	-0.355	-0.358	-0.361	-0.365	-0.368	-0.370	-0.374	-0.375	-0.378	-0.379	-0.380	-0.380	-0.380	-0.380	-0.380	-0.378	-0.376	-0.372	-0.370	-0.366	-0.362	-0.358	-0.351	-0.345	-0.339	-0.331	-0.324	-0.315	-0.308	-0.298	-0.286	-0.276	-0.264	-0.254	-0.241	-0.229	-0.215	-0.202	-0.189	-0.175	-0.161	-0.148	-0.134	-0.118	-0.104	-0.089	-0.072	-0.058	-0.042	-0.026	-0.011	0.005	0.021	0.036	0.050	0.065	0.079	0.094	0.108	0.120	0.135	0.148	0.161	0.172	0.184	0.196	0.206	0.218	0.228	0.236	0.246	0.255	0.264	0.271	0.279	0.286	0.292	0.299	0.304	0.310	0.315	0.320	0.322	0.326	0.329	0.331	0.332	0.335	0.336	0.338	0.338	0.339	0.339	0.338	0.338	0.338	0.336	0.334	0.331	0.330	0.328	0.325	0.322	0.319	0.318	0.312	0.310	0.308	0.304	0.300	0.298	0.294	0.291	0.289	0.286	0.282	0.280	0.279	0.276	0.274	0.272	0.272	0.270	0.270	0.270	0.271	0.272	0.275	0.276	0.280	0.284	0.286	0.291	0.296	0.302	0.309	0.316	0.325	0.334	0.342	0.352	0.362	0.375	0.386	0.399	0.411	0.424	0.439	0.452	0.466	0.480	0.496	0.511	0.528	0.542	0.559	0.574	0.590	0.605	0.620	0.635	0.650	0.665	0.679	0.692	0.706	0.720	0.732	0.744	0.755	0.765	0.776	0.785	0.792	0.801	0.809	0.815	0.820	0.824	0.828	0.830	0.834	0.835	0.836	0.836	0.835	0.834	0.832	0.830	0.828	0.824	0.820	0.816	0.811	0.806	0.801	0.796	0.791	0.785	0.779	0.775	0.769	0.764	0.760	0.755	0.751	0.748	0.745	0.741	0.740	0.739	0.738	0.738	0.738	0.739	0.741	0.744	0.748	0.752	0.758	0.764	0.771	0.779	0.788	0.798	0.809	0.819	0.831	0.844	0.858	0.872	0.886	0.904	0.919	0.936	0.954	0.972	0.992	1.011	1.030	1.051	1.072	1.092	1.114	1.135	1.156	1.178	1.200	1.222	1.244	1.265	1.288	1.308	1.329	1.350	1.370	1.391	1.411	1.430	1.449	1.468	1.485	1.502	1.519	1.535	1.549	1.564	1.578	1.590	1.602	1.614	1.624	1.631	1.640	1.648	1.652	1.658	1.661	1.664	1.666	1.666	1.665	1.662	1.659	1.655	1.649	1.642	1.635	1.625	1.614	1.601	1.589	1.575	1.559	1.542	1.524	1.506	1.485	1.462	1.440	1.416	1.392	1.366	1.340	1.311	1.282	1.254	1.222	1.191	1.159	1.125	1.092	1.059	1.024	0.989	0.954	0.919	0.882	0.846	0.809	0.772	0.736	0.700	0.662	0.626	0.590	0.555	0.519	0.484	0.449	0.415	0.380	0.348	0.315	0.282	0.251	0.221	0.191	0.162	0.134	0.106	0.081	0.054	0.029	0.006	-0.019	-0.041	-0.061	-0.082	-0.102	-0.121	-0.139	-0.156	-0.172	-0.188	-0.204	-0.216	-0.231	-0.244	-0.256	-0.268	-0.278	-0.288	-0.298	-0.306	-0.315	-0.322	-0.331	-0.338	-0.345	-0.352	-0.358	-0.362	-0.369	-0.372	-0.379	-0.382	-0.388	-0.390	-0.395	-0.398	-0.401	-0.405	-0.409	-0.410	-0.412	-0.416	-0.418	-0.420	-0.421	-0.422	-0.424	-0.424	-0.425	-0.425	-0.425	-0.424	-0.424	-0.422	-0.420	-0.419	-0.416	-0.414	-0.410	-0.408	-0.402	-0.398	-0.392	-0.388	-0.382	-0.376	-0.369	-0.362	-0.354	-0.345	-0.338	-0.328	-0.318	-0.308	-0.296	-0.285	-0.272	-0.260	-0.246	-0.234	-0.219	-0.204	-0.190	-0.174	-0.158	-0.140	-0.124	-0.106	-0.088	-0.068	-0.049	-0.028	-0.006	0.014	0.036	0.060	0.082	0.106	0.132	0.158	0.184	0.210	0.239	0.268	0.296	0.326	0.358	0.389	0.420	0.455	0.488	0.522	0.559	0.595	0.632	0.670	0.709	0.750	0.790	0.831	0.874	0.916	0.960	1.004	1.049	1.094	1.138	1.185	1.230	1.276	1.324	1.370	1.416	1.464	1.510	1.556	1.602	1.649	1.695	1.740	1.785	1.829	1.874	1.918	1.959	2.000	2.040	2.080	2.119	2.158	2.194	2.229	2.264	2.295	2.328	2.358	2.385	2.412	2.440	2.464	2.488	2.511	2.532	2.552	2.570	2.588	2.604	2.619	2.632	2.644	2.655	2.666	2.676	2.684	2.692	2.699	2.706	2.711	2.718	2.721	2.725	2.729	2.732	2.734	2.736	2.739	2.741	2.744	2.746	2.748	2.750	2.752	2.754	2.758	2.759	2.761	2.765	2.769	2.770	2.774	2.779	2.782	2.786	2.792	2.798	2.802	2.808	2.815	2.820	2.826	2.831	2.838	2.844	2.851	2.858	2.864	2.870	2.875	2.881	2.886	2.892	2.898	2.901	2.906	2.909	2.912	2.915	2.916	2.918	2.919	2.918	2.915	2.914	2.910	2.905	2.900	2.891	2.885	2.875	2.865	2.854	2.840	2.826	2.810	2.792	2.775	2.755	2.734	2.710	2.686	2.660	2.632	2.604	2.572	2.541	2.509	2.474	2.436	2.400	2.360	2.320	2.278	2.234	2.190	2.144	2.098	2.049	2.000	1.949	1.896	1.845	1.791	1.736	1.681	1.625	1.568	1.511	1.452	1.392	1.334	1.274	1.214	1.154	1.092	1.032	0.970	0.909	0.846	0.785	0.724	0.662	0.600	0.539	0.478	0.416	0.356	0.296	0.235	0.176	0.118	0.059	0.001	-0.056	-0.114	-0.170	-0.226	-0.281	-0.335	-0.390	-0.442	-0.495	-0.546	-0.596	-0.646	-0.696	-0.745	-0.792	-0.840	-0.885	-0.930	-0.975	-1.019	-1.062	-1.104	-1.145	-1.185	-1.225	-1.264	-1.300	-1.338	-1.374	-1.410	-1.445	-1.478	-1.512	-1.545	-1.578	-1.609	-1.639	-1.669	-1.699	-1.728	-1.755	-1.782	-1.809	-1.835	-1.861	-1.886	-1.911	-1.935	-1.959	-1.981	-2.004	-2.025	-2.046	-2.069	-2.089	-2.109	-2.129	-2.148	-2.166	-2.185	-2.204	-2.222	-2.239	-2.256	-2.274	-2.289	-2.305	-2.320	-2.335	-2.349	-2.364	-2.376	-2.390	-2.402	-2.415	-2.425	-2.436	-2.448	-2.456	-2.465	-2.475	-2.481	-2.489	-2.495	-2.500	-2.505	-2.509	-2.512	-2.516	-2.516	-2.518	-2.518	-2.516	-2.514	-2.510	-2.505	-2.500	-2.492	-2.485	-2.475	-2.466	-2.455	-2.442	-2.429	-2.415	-2.399	-2.384	-2.366	-2.346	-2.326	-2.305	-2.284	-2.260	-2.235	-2.210	-2.184	-2.156	-2.129	-2.100	-2.071	-2.039	-2.009	-1.976	-1.944	-1.911	-1.878	-1.842	-1.808	-1.772	-1.736	-1.700	-1.662	-1.626	-1.589	-1.550	-1.512	-1.476	-1.439	-1.400	-1.364	-1.326	-1.288	-1.251	-1.214	-1.176	-1.141	-1.104	-1.068	-1.032	-0.996	-0.962	-0.928	-0.894	-0.861	-0.828	-0.795	-0.762	-0.731	-0.700	-0.670	-0.640	-0.611	-0.582	-0.555	-0.529	-0.502	-0.478	-0.452	-0.429	-0.405	-0.381	-0.359	-0.338	-0.318	-0.296	-0.276	-0.256	-0.238	-0.221	-0.202	-0.185	-0.170	-0.154	-0.139	-0.124	-0.110	-0.096	-0.084	-0.070	-0.059	-0.046	-0.035	-0.024	-0.012	-0.001	0.009	0.019	0.029	0.038	0.048	0.056	0.066	0.075	0.084	0.092	0.101	0.110	0.118	0.126	0.136	0.144	0.151	0.161	0.170	0.176	0.185	0.194	0.201	0.210	0.219	0.226	0.236	0.244	0.252	0.260	0.269	0.278	0.286	0.294	0.302	0.311	0.319	0.328	0.334	0.344	0.350	0.358	0.365	0.372	0.380	0.385	0.390	0.398	0.402	0.409	0.412	0.418	0.421	0.426	0.430	0.432	0.436	0.439	0.440	0.442	0.442	0.444	0.444	0.444	0.442	0.441	0.440	0.439	0.436	0.434	0.431	0.428	0.424	0.420	0.416	0.411	0.406	0.400	0.395	0.390	0.384	0.379	0.372	0.366	0.361	0.354	0.349	0.344	0.338	0.331	0.328	0.321	0.318	0.312	0.309	0.305	0.301	0.299	0.295	0.294	0.292	0.291	0.290	0.290	0.290	0.291	0.291	0.292	0.296	0.298	0.300	0.304	0.308	0.310	0.315	0.319	0.324	0.329	0.332	0.339	0.342	0.348	0.352	0.359	0.364	0.369	0.372	0.376	0.381	0.384	0.388	0.390	0.392	0.394	0.395	0.394	0.394	0.392	0.390	0.386	0.381	0.378	0.370	0.362	0.354	0.345	0.335	0.322	0.310	0.296	0.280	0.262	0.246	0.228	0.206	0.185	0.162	0.139	0.114	0.089	0.061	0.032	0.005	-0.026	-0.058	-0.090	-0.122	-0.156	-0.192	-0.228	-0.265	-0.301	-0.339	-0.376	-0.415	-0.455	-0.495	-0.535	-0.576	-0.616	-0.658	-0.699	-0.741	-0.782	-0.824	-0.865	-0.905	-0.948	-0.988	-1.028	-1.069	-1.109	-1.148	-1.188	-1.225	-1.264	-1.302	-1.338	-1.375	-1.410	-1.445	-1.479	-1.512	-1.545	-1.576	-1.608	-1.638	-1.666	-1.695	-1.721	-1.748	-1.772	-1.798	-1.821	-1.842	-1.865	-1.886	-1.904	-1.924	-1.941	-1.958	-1.974	-1.988	-2.001	-2.015	-2.027	-2.038	-2.049	-2.058	-2.066	-2.075	-2.081	-2.089	-2.094	-2.098	-2.102	-2.106	-2.108	-2.110	-2.112	-2.112	-2.112	-2.112	-2.112	-2.112	-2.111	-2.110	-2.109	-2.106	-2.104	-2.101	-2.099	-2.096	-2.094	-2.091	-2.088	-2.085	-2.082	-2.080	-2.078	-2.076	-2.074	-2.072	-2.070	-2.069	-2.069	-2.068	-2.068	-2.069	-2.069	-2.070	-2.071	-2.074	-2.075	-2.078	-2.081	-2.084	-2.088	-2.091	-2.095	-2.101	-2.106	-2.112	-2.119	-2.125	-2.131	-2.139	-2.146	-2.155	-2.164	-2.171	-2.179	-2.188	-2.198	-2.206	-2.215	-2.225	-2.234	-2.242	-2.252	-2.261	-2.270	-2.279	-2.289	-2.296	-2.306	-2.314	-2.322	-2.331	-2.339	-2.346	-2.354	-2.360	-2.368	-2.374	-2.380	-2.385	-2.391	-2.395	-2.400	-2.405	-2.409	-2.411	-2.415	-2.418	-2.420	-2.420	-2.422	-2.424	-2.424	-2.424	-2.422	-2.422	-2.421	-2.418	-2.416	-2.412	-2.409	-2.405	-2.400	-2.396	-2.391	-2.384	-2.379	-2.371	-2.362	-2.355	-2.346	-2.338	-2.329	-2.319	-2.308	-2.296	-2.285	-2.272	-2.260	-2.246	-2.232	-2.220	-2.205	-2.191	-2.175	-2.160	-2.144	-2.128	-2.110	-2.094	-2.076	-2.059	-2.040	-2.022	-2.002	-1.985	-1.966	-1.946	-1.929	-1.910	-1.891	-1.872	-1.855	-1.835	-1.818	-1.800	-1.781	-1.765	-1.748	-1.732	-1.715	-1.700	-1.685	-1.671	-1.656	-1.642	-1.630	-1.618	-1.606	-1.595	-1.585	-1.575	-1.568	-1.559	-1.552	-1.545	-1.540	-1.534	-1.530	-1.526	-1.522	-1.521	-1.520	-1.519	-1.519	-1.519	-1.520	-1.520	-1.521	-1.524	-1.526	-1.529	-1.532	-1.535	-1.539	-1.542	-1.546	-1.550	-1.554	-1.559	-1.562	-1.565	-1.569	-1.571	-1.574	-1.576	-1.579	-1.581	-1.582	-1.582	-1.582	-1.582	-1.582	-1.582	-1.580	-1.579	-1.576	-1.574	-1.570	-1.566	-1.562	-1.558	-1.552	-1.546	-1.541	-1.534	-1.528	-1.519	-1.512	-1.504	-1.495	-1.488	-1.478	-1.469	-1.460	-1.451	-1.441	-1.432	-1.422	-1.414	-1.404	-1.394	-1.385	-1.375	-1.366	-1.356	-1.348	-1.339	-1.331	-1.322	-1.315	-1.308	-1.301	-1.294	-1.288	-1.281	-1.276	-1.271	-1.265	-1.261	-1.256	-1.252	-1.249	-1.245	-1.241	-1.238	-1.235	-1.234	-1.231	-1.229	-1.226	-1.225	-1.222	-1.221	-1.220	-1.219	-1.218	-1.216	-1.215	-1.215	-1.214	-1.214	-1.211	-1.211	-1.210	-1.210	-1.209	-1.208	-1.205	-1.205	-1.202	-1.201	-1.200	-1.198	-1.196	-1.194	-1.191	-1.189	-1.186	-1.184	-1.181	-1.179	-1.175	-1.171	-1.169	-1.165	-1.161	-1.158	-1.154	-1.150	-1.145	-1.141	-1.136	-1.131	-1.126	-1.122	-1.118	-1.111	-1.106	-1.101	-1.098	-1.091	-1.086	-1.080	-1.075	-1.069	-1.062	-1.056	-1.050	-1.042	-1.036	-1.030	-1.022	-1.014	-1.008	-1.000	-0.992	-0.984	-0.975	-0.968	-0.959	-0.950	-0.941	-0.931	-0.922	-0.912	-0.904	-0.894	-0.884	-0.874	-0.864	-0.852	-0.842	-0.831	-0.821	-0.810	-0.800	-0.788	-0.778	-0.766	-0.756	-0.745	-0.735	-0.725	-0.712	-0.704	-0.695	-0.686	-0.678	-0.670	-0.662	-0.655	-0.649	-0.642	-0.636	-0.631	-0.628	-0.625	-0.621	-0.619	-0.618	-0.618	-0.618	-0.619	-0.620	-0.622	-0.626	-0.631	-0.635	-0.641	-0.648	-0.655	-0.661	-0.670	-0.679	-0.689	-0.698	-0.709	-0.719	-0.730	-0.741	-0.752	-0.764	-0.776	-0.788	-0.800	-0.812	-0.824	-0.835	-0.846	-0.856	-0.868	-0.879	-0.888	-0.896	-0.904	-0.912	-0.919	-0.924	-0.930	-0.932	-0.936	-0.938	-0.938	-0.938	-0.935	-0.932	-0.926	-0.922	-0.915	-0.906	-0.896	-0.886	-0.874	-0.860	-0.846	-0.830	-0.812	-0.795	-0.775	-0.755	-0.732	-0.710	-0.688	-0.662	-0.638	-0.611	-0.585	-0.558	-0.529	-0.499	-0.470	-0.440	-0.411	-0.381	-0.351	-0.320	-0.290	-0.259	-0.228	-0.198	-0.169	-0.139	-0.109	-0.080	-0.051	-0.024	0.004	0.031	0.056	0.080	0.104	0.128	0.149	0.169	0.190	0.208	0.226	0.242	0.258	0.271	0.284	0.295	0.305	0.315	0.322	0.330	0.336	0.340	0.342	0.346	0.348	0.346	0.346	0.345	0.342	0.338	0.334	0.328	0.321	0.314	0.306	0.298	0.289	0.279	0.269	0.259	0.248	0.236	0.225	0.215	0.202	0.191	0.180	0.168	0.156	0.145	0.134	0.122	0.111	0.101	0.091	0.081	0.071	0.061	0.052	0.045	0.038	0.030	0.024	0.016	0.010	0.005	0.000	-0.005	-0.009	-0.012	-0.015	-0.018	-0.020	-0.022	-0.022	-0.024	-0.024	-0.025	-0.025	-0.024	-0.024	-0.024	-0.024	-0.022	-0.021	-0.021	-0.020	-0.019	-0.018	-0.016	-0.016	-0.015	-0.015	-0.015	-0.015	-0.015	-0.015	-0.018	-0.018	-0.019	-0.021	-0.025	-0.026	-0.030	-0.032	-0.036	-0.041	-0.046	-0.051	-0.056	-0.062	-0.068	-0.074	-0.080	-0.088	-0.094	-0.102	-0.109	-0.116	-0.124	-0.132	-0.140	-0.149	-0.158	-0.166	-0.174	-0.184	-0.191	-0.199	-0.208	-0.216	-0.225	-0.232	-0.240	-0.249	-0.256	-0.262	-0.270	-0.278	-0.284	-0.291	-0.298	-0.304	-0.309	-0.315	-0.320	-0.326	-0.330	-0.335	-0.340	-0.345	-0.349	-0.352	-0.356	-0.360	-0.364	-0.369	-0.371	-0.375	-0.379	-0.381	-0.385	-0.388	-0.391	-0.394	-0.398	-0.401	-0.405	-0.409	-0.412	-0.416	-0.421	-0.424	-0.429	-0.434	-0.439	-0.444	-0.449	-0.455	-0.459	-0.466	-0.472	-0.478	-0.485	-0.492	-0.501	-0.509	-0.516	-0.525	-0.532	-0.542	-0.551	-0.562	-0.572	-0.582	-0.592	-0.606	-0.618	-0.629	-0.642	-0.656	-0.670	-0.684	-0.698	-0.712	-0.728	-0.742	-0.759	-0.775	-0.790	-0.808	-0.825	-0.842	-0.861	-0.879	-0.898	-0.916	-0.935	-0.955	-0.974	-0.995	-1.014	-1.034	-1.054	-1.074	-1.094	-1.112	-1.132	-1.151	-1.171	-1.191	-1.210	-1.229	-1.246	-1.265	-1.282	-1.300	-1.318	-1.334	-1.350	-1.365	-1.381	-1.395	-1.409	-1.422	-1.434	-1.446	-1.458	-1.469	-1.478	-1.488	-1.496	-1.504	-1.510	-1.516	-1.521	-1.526	-1.530	-1.534	-1.535	-1.538	-1.538	-1.538	-1.538	-1.535	-1.532	-1.529	-1.526	-1.521	-1.515	-1.510	-1.504	-1.498	-1.490	-1.482	-1.474	-1.465	-1.456	-1.446	-1.436	-1.425	-1.415	-1.405	-1.392	-1.381	-1.369	-1.358	-1.345	-1.334	-1.321	-1.310	-1.298	-1.285	-1.274	-1.261	-1.250	-1.238	-1.228	-1.215	-1.204	-1.192	-1.182	-1.172	-1.162	-1.152	-1.142	-1.132	-1.124	-1.115	-1.108	-1.099	-1.091	-1.084	-1.076	-1.070	-1.065	-1.059	-1.055	-1.050	-1.045	-1.041	-1.038	-1.035	-1.032	-1.030	-1.028	-1.026	-1.024	-1.022	-1.021	-1.021	-1.021	-1.021	-1.021	-1.022	-1.022	-1.025	-1.026	-1.028	-1.029	-1.031	-1.032	-1.034	-1.035	-1.038	-1.038	-1.040	-1.041	-1.044	-1.044	-1.045	-1.045	-1.046	-1.045	-1.046	-1.045	-1.044	-1.041	-1.039	-1.036	-1.032	-1.028	-1.024	-1.018	-1.011	-1.005	-0.998	-0.988	-0.979	-0.969	-0.956	-0.944	-0.930	-0.916	-0.901	-0.886	-0.869	-0.850	-0.830	-0.810	-0.789	-0.766	-0.744	-0.719	-0.694	-0.668	-0.640	-0.612	-0.584	-0.555	-0.524	-0.492	-0.461	-0.430	-0.396	-0.362	-0.329	-0.295	-0.260	-0.225	-0.190	-0.154	-0.119	-0.082	-0.048	-0.011	0.024	0.060	0.094	0.129	0.162	0.196	0.229	0.261	0.294	0.325	0.356	0.385	0.415	0.442	0.470	0.495	0.521	0.545	0.569	0.590	0.610	0.631	0.650	0.668	0.684	0.699	0.714	0.726	0.739	0.749	0.759	0.768	0.776	0.782	0.788	0.792	0.798	0.801	0.802	0.804	0.806	0.806	0.806	0.805	0.804	0.801	0.799	0.796	0.792	0.790	0.785	0.781	0.778	0.772	0.768	0.762	0.758	0.754	0.749	0.744	0.739	0.732	0.728	0.722	0.718	0.714	0.708	0.702	0.699	0.692	0.689	0.684	0.679	0.674	0.670	0.664	0.660	0.655	0.650	0.645	0.640	0.636	0.630	0.625	0.621	0.616	0.611	0.606	0.602	0.598	0.594	0.589	0.584	0.580	0.575	0.571	0.568	0.564	0.560	0.558	0.555	0.552	0.549	0.548	0.546	0.544	0.544	0.542	0.542	0.542	0.542	0.544	0.545	0.548	0.550	0.552	0.555	0.558	0.561	0.565	0.569	0.574	0.579	0.584	0.589	0.595	0.600	0.608	0.612	0.620	0.626	0.634	0.641	0.648	0.654	0.661	0.668	0.675	0.680	0.688	0.694	0.700	0.705	0.711	0.716	0.722	0.726	0.732	0.736	0.741	0.745	0.749	0.754	0.758	0.760	0.762	0.766	0.769	0.771	0.774	0.775	0.778	0.780	0.782	0.784	0.785	0.788	0.789	0.791	0.794	0.796	0.799	0.801	0.804	0.808	0.811	0.815	0.820	0.825	0.829	0.835	0.840	0.848	0.852	0.860	0.868	0.875	0.882	0.891	0.900	0.910	0.919	0.928	0.939	0.949	0.959	0.970	0.980	0.992	1.002	1.015	1.026	1.038	1.049	1.060	1.074	1.085	1.095	1.106	1.118	1.129	1.140	1.149	1.160	1.169	1.179	1.189	1.196	1.205	1.212	1.222	1.229	1.236	1.241	1.248	1.254	1.258	1.261	1.266	1.270	1.272	1.276	1.279	1.280	1.282	1.282	1.284	1.284	1.284	1.282	1.281	1.280	1.279	1.276	1.274	1.270	1.268	1.265	1.260	1.256	1.252	1.248	1.242	1.239	1.232	1.228	1.221	1.215	1.209	1.202	1.196	1.189	1.181	1.174	1.166	1.159	1.150	1.141	1.132	1.124	1.112	1.104	1.092	1.084	1.072	1.061	1.050	1.040	1.028	1.016	1.005	0.992	0.980	0.969	0.958	0.944	0.932	0.920	0.908	0.894	0.882	0.870	0.858	0.845	0.834	0.821	0.810	0.798	0.786	0.774	0.762	0.751	0.740	0.729	0.719	0.709	0.699	0.689	0.680	0.670	0.660	0.651	0.642	0.634	0.625	0.616	0.609	0.601	0.592	0.585	0.576	0.569	0.560	0.554	0.546	0.538	0.530	0.521	0.514	0.506	0.496	0.489	0.480	0.472	0.464	0.454	0.444	0.435	0.426	0.415	0.405	0.394	0.384	0.372	0.361	0.351	0.339	0.328	0.315	0.304	0.291	0.279	0.266	0.255	0.242	0.230	0.218	0.206	0.194	0.181	0.171	0.159	0.148	0.136	0.126	0.116	0.106	0.096	0.086	0.078	0.070	0.061	0.054	0.046	0.040	0.034	0.028	0.021	0.016	0.011	0.008	0.004	0.000	-0.004	-0.006	-0.009	-0.011	-0.014	-0.016	-0.018	-0.019	-0.019	-0.020	-0.021	-0.021	-0.022	-0.021	-0.022	-0.022	-0.024	-0.024	-0.024	-0.025	-0.028	-0.029	-0.029	-0.030	-0.031	-0.034	-0.035	-0.036	-0.039	-0.040	-0.044	-0.045	-0.049	-0.051	-0.054	-0.058	-0.060	-0.064	-0.068	-0.071	-0.075	-0.080	-0.085	-0.089	-0.094	-0.096	-0.101	-0.106	-0.111	-0.115	-0.119	-0.124	-0.128	-0.131	-0.135	-0.138	-0.140	-0.142	-0.145	-0.146	-0.149	-0.150	-0.150	-0.151	-0.151	-0.151	-0.150	-0.149	-0.146	-0.146	-0.142	-0.140	-0.136	-0.132	-0.129	-0.122	-0.118	-0.110	-0.104	-0.096	-0.089	-0.081	-0.071	-0.062	-0.052	-0.042	-0.032	-0.021	-0.010	0.002	0.015	0.029	0.041	0.055	0.069	0.084	0.099	0.114	0.129	0.144	0.160	0.175	0.191	0.206	0.222	0.239	0.254	0.271	0.286	0.304	0.319	0.335	0.350	0.365	0.380	0.394	0.409	0.422	0.438	0.451	0.464	0.476	0.490	0.501	0.511	0.521	0.531	0.541	0.550	0.559	0.568	0.572	0.580	0.586	0.591	0.595	0.599	0.602	0.606	0.609	0.610	0.612	0.614	0.614	0.612	0.612	0.612	0.610	0.608	0.606	0.602	0.600	0.595	0.591	0.586	0.581	0.578	0.572	0.569	0.562	0.558	0.552	0.548	0.541	0.536	0.530	0.525	0.521	0.516	0.511	0.506	0.501	0.496	0.491	0.488	0.485	0.481	0.478	0.475	0.472	0.470	0.470	0.468	0.468	0.468	0.468	0.469	0.471	0.472	0.475	0.478	0.481	0.486	0.491	0.496	0.502	0.510	0.516	0.525	0.532	0.541	0.552	0.561	0.572	0.584	0.596	0.609	0.621	0.636	0.650	0.665	0.680	0.696	0.714	0.730	0.748	0.765	0.784	0.801	0.820	0.839	0.859	0.879	0.898	0.919	0.939	0.958	0.979	0.999	1.018	1.038	1.058	1.078	1.098	1.115	1.135	1.154	1.171	1.189	1.206	1.222	1.240	1.255	1.271	1.286	1.300	1.314	1.326	1.340	1.352	1.362	1.374	1.382	1.392	1.401	1.409	1.415	1.421	1.426	1.431	1.435	1.439	1.441	1.442	1.444	1.445	1.446	1.446	1.444	1.442	1.441	1.439	1.436	1.432	1.430	1.428	1.424	1.419	1.414	1.410	1.405	1.401	1.396	1.391	1.386	1.380	1.375	1.371	1.365	1.361	1.356	1.352	1.349	1.345	1.341	1.339	1.336	1.332	1.330	1.329	1.326	1.325	1.325	1.324	1.322	1.324	1.324	1.325	1.328	1.329	1.330	1.334	1.336	1.340	1.344	1.349	1.352	1.358	1.364	1.370	1.375	1.382	1.389	1.396	1.404	1.412	1.420	1.429	1.438	1.448	1.458	1.466	1.476	1.485	1.495	1.505	1.515	1.525	1.535	1.546	1.555	1.566	1.575	1.586	1.596	1.605	1.615	1.625	1.634	1.642	1.651	1.660	1.668	1.676	1.684	1.691	1.699	1.706	1.712	1.720	1.725	1.731	1.735	1.740	1.744	1.749	1.752	1.756	1.760	1.764	1.766	1.769	1.771	1.774	1.775	1.778	1.779	1.780	1.781	1.781	1.781	1.781	1.781	1.782	1.782	1.782	1.781	1.781	1.780	1.779	1.778	1.778	1.776	1.774	1.772	1.770	1.769	1.766	1.765	1.762	1.760	1.756	1.754	1.751	1.748	1.744	1.741	1.738	1.734	1.730	1.726	1.722	1.718	1.714	1.709	1.705	1.700	1.695	1.690	1.686	1.681	1.676	1.671	1.668	1.662	1.659	1.656	1.651	1.649	1.646	1.644	1.640	1.638	1.638	1.635	1.634	1.634	1.632	1.634	1.635	1.635	1.639	1.640	1.642	1.648	1.651	1.655	1.660	1.665	1.670	1.675	1.681	1.688	1.695	1.702	1.709	1.716	1.722	1.730	1.738	1.744	1.750	1.758	1.764	1.769	1.772	1.776	1.780	1.784	1.785	1.786	1.788	1.788	1.785	1.784	1.780	1.775	1.770	1.762	1.755	1.746	1.736	1.725	1.714	1.700	1.685	1.670	1.652	1.635	1.616	1.596	1.575	1.555	1.532	1.510	1.486	1.462	1.439	1.414	1.389	1.362	1.338	1.312	1.288	1.261	1.235	1.210	1.185	1.161	1.136	1.112	1.089	1.068	1.046	1.024	1.004	0.985	0.966	0.949	0.932	0.918	0.902	0.889	0.878	0.866	0.855	0.846	0.839	0.832	0.826	0.822	0.819	0.816	0.814	0.814	0.815	0.816	0.818	0.821	0.825	0.830	0.835	0.841	0.848	0.855	0.864	0.871	0.881	0.889	0.899	0.909	0.920	0.930	0.942	0.952	0.964	0.975	0.986	0.998	1.008	1.020	1.030	1.040	1.051	1.060	1.071	1.080	1.089	1.096	1.105	1.111	1.119	1.125	1.130	1.135	1.140	1.142	1.146	1.148	1.149	1.150	1.150	1.149	1.146	1.144	1.140	1.136	1.131	1.125	1.118	1.111	1.102	1.094	1.084	1.074	1.062	1.051	1.039	1.026	1.012	0.999	0.982	0.968	0.952	0.936	0.919	0.902	0.885	0.868	0.850	0.834	0.816	0.798	0.781	0.762	0.745	0.729	0.711	0.695	0.676	0.660	0.644	0.629	0.612	0.598	0.582	0.569	0.555	0.542	0.530	0.518	0.506	0.495	0.484	0.475	0.465	0.456	0.449	0.441	0.434	0.428	0.422	0.418	0.414	0.409	0.405	0.401	0.398	0.396	0.395	0.392	0.391	0.390	0.390	0.389	0.390	0.389	0.389	0.389	0.390	0.390	0.390	0.391	0.391	0.392	0.392	0.392	0.392	0.392	0.392	0.394	0.392	0.391	0.391	0.390	0.389	0.388	0.386	0.384	0.384	0.380	0.379	0.376	0.375	0.371	0.369	0.365	0.361	0.360	0.356	0.351	0.349	0.345	0.341	0.338	0.334	0.329	0.326	0.322	0.318	0.312	0.310	0.305	0.300	0.298	0.292	0.288	0.284	0.279	0.275	0.271	0.268	0.262	0.259	0.255	0.250	0.246	100.000	5.000	2.000	1.000	7.000	0.000	0.000	0.000	0.000	0.000	0.000	0.000	0.000	0.000	0.000	0.000	0.000	0.000	1.394	1.395	1.399	1.401	1.405	1.410	1.416	1.424	1.431	1.440	1.450	1.462	1.474	1.486	1.501	1.516	1.531	1.549	1.566	1.585	1.605	1.625	1.646	1.669	1.691	1.715	1.739	1.764	1.790	1.815	1.841	1.869	1.895	1.922	1.951	1.979	2.006	2.034	2.062	2.091	2.119	2.148	2.175	2.204	2.230	2.256	2.284	2.309	2.335	2.360	2.384	2.408	2.430	2.452	2.474	2.495	2.515	2.534	2.551	2.569	2.586	2.600	2.615	2.629	2.640	2.652	2.662	2.672	2.680	2.688	2.695	2.700	2.705	2.708	2.710	2.711	2.712	2.711	2.710	2.708	2.705	2.701	2.695	2.691	2.685	2.678	2.670	2.661	2.652	2.644	2.632	2.622	2.611	2.600	2.589	2.575	2.562	2.550	2.536	2.522	2.508	2.494	2.480	2.465	2.451	2.438	2.422	2.409	2.394	2.380	2.366	2.352	2.338	2.325	2.312	2.299	2.288	2.275	2.264	2.252	2.241	2.230	2.221	2.211	2.201	2.194	2.185	2.178	2.170	2.164	2.156	2.150	2.145	2.139	2.135	2.129	2.125	2.121	2.116	2.114	2.109	2.106	2.102	2.099	2.098	2.094	2.090	2.086	2.082	2.080	2.075	2.071	2.066	2.061	2.056	2.050	2.044	2.036	2.029	2.021	2.013	2.002	1.992	1.981	1.970	1.958	1.945	1.931	1.916	1.902	1.886	1.869	1.852	1.834	1.815	1.795	1.776	1.755	1.734	1.712	1.690	1.668	1.644	1.620	1.598	1.572	1.549	1.524	1.500	1.475	1.451	1.426	1.402	1.378	1.354	1.331	1.308	1.284	1.261	1.241	1.219	1.199	1.179	1.160	1.141	1.124	1.106	1.090	1.076	1.061	1.049	1.036	1.025	1.015	1.006	0.998	0.991	0.985	0.981	0.976	0.975	0.972	0.974	0.974	0.975	0.978	0.982	0.988	0.992	1.000	1.006	1.014	1.024	1.034	1.045	1.056	1.069	1.081	1.094	1.109	1.122	1.139	1.152	1.169	1.184	1.201	1.216	1.234	1.251	1.268	1.285	1.301	1.319	1.335	1.352	1.368	1.382	1.399	1.414	1.429	1.442	1.456	1.470	1.482	1.496	1.508	1.518	1.528	1.538	1.546	1.554	1.561	1.566	1.572	1.578	1.581	1.585	1.586	1.589	1.589	1.589	1.588	1.586	1.584	1.581	1.576	1.572	1.566	1.560	1.554	1.546	1.539	1.531	1.522	1.512	1.502	1.492	1.482	1.472	1.462	1.451	1.441	1.430	1.419	1.409	1.399	1.389	1.378	1.368	1.358	1.348	1.339	1.331	1.322	1.314	1.308	1.300	1.294	1.288	1.282	1.279	1.274	1.271	1.269	1.268	1.265	1.264	1.264	1.264	1.265	1.266	1.269	1.272	1.275	1.280	1.284	1.288	1.292	1.299	1.304	1.310	1.316	1.322	1.330	1.336	1.344	1.351	1.358	1.365	1.371	1.379	1.386	1.392	1.399	1.405	1.410	1.416	1.421	1.426	1.431	1.435	1.436	1.440	1.442	1.444	1.445	1.446	1.446	1.446	1.444	1.442	1.440	1.436	1.434	1.429	1.422	1.418	1.410	1.404	1.396	1.388	1.378	1.369	1.359	1.348	1.335	1.324	1.311	1.298	1.284	1.270	1.255	1.240	1.224	1.209	1.192	1.176	1.159	1.141	1.124	1.105	1.088	1.069	1.049	1.029	1.010	0.990	0.971	0.951	0.932	0.912	0.891	0.870	0.850	0.830	0.809	0.789	0.769	0.748	0.728	0.706	0.686	0.665	0.644	0.624	0.602	0.582	0.562	0.541	0.522	0.502	0.481	0.462	0.442	0.424	0.405	0.385	0.366	0.348	0.329	0.310	0.292	0.274	0.256	0.239	0.221	0.204	0.188	0.170	0.154	0.138	0.121	0.105	0.090	0.075	0.059	0.045	0.031	0.016	0.002	-0.011	-0.025	-0.039	-0.051	-0.065	-0.078	-0.091	-0.104	-0.116	-0.129	-0.141	-0.152	-0.166	-0.179	-0.191	-0.202	-0.216	-0.228	-0.240	-0.254	-0.266	-0.280	-0.292	-0.306	-0.319	-0.334	-0.348	-0.362	-0.378	-0.394	-0.410	-0.426	-0.442	-0.460	-0.478	-0.495	-0.514	-0.532	-0.551	-0.571	-0.591	-0.612	-0.634	-0.655	-0.678	-0.700	-0.721	-0.745	-0.769	-0.791	-0.815	-0.840	-0.865	-0.890	-0.914	-0.939	-0.962	-0.988	-1.012	-1.036	-1.060	-1.084	-1.108	-1.130	-1.152	-1.175	-1.196	-1.218	-1.236	-1.256	-1.275	-1.291	-1.308	-1.322	-1.336	-1.350	-1.362	-1.372	-1.381	-1.390	-1.396	-1.402	-1.406	-1.410	-1.410	-1.411	-1.410	-1.406	-1.404	-1.398	-1.390	-1.382	-1.372	-1.362	-1.349	-1.336	-1.321	-1.306	-1.289	-1.271	-1.251	-1.232	-1.211	-1.189	-1.168	-1.144	-1.121	-1.096	-1.071	-1.046	-1.020	-0.995	-0.969	-0.942	-0.916	-0.891	-0.865	-0.839	-0.812	-0.788	-0.762	-0.739	-0.714	-0.690	-0.668	-0.646	-0.624	-0.602	-0.582	-0.561	-0.542	-0.524	-0.506	-0.490	-0.475	-0.460	-0.446	-0.431	-0.420	-0.408	-0.398	-0.388	-0.379	-0.369	-0.361	-0.354	-0.346	-0.340	-0.334	-0.329	-0.325	-0.320	-0.316	-0.311	-0.309	-0.305	-0.301	-0.298	-0.295	-0.292	-0.289	-0.286	-0.282	-0.279	-0.276	-0.272	-0.269	-0.264	-0.260	-0.256	-0.250	-0.245	-0.240	-0.234	-0.228	-0.220	-0.212	-0.205	-0.198	-0.189	-0.179	-0.170	-0.160	-0.149	-0.139	-0.128	-0.116	-0.104	-0.092	-0.080	-0.068	-0.054	-0.040	-0.026	-0.012	0.002	0.018	0.032	0.048	0.062	0.078	0.094	0.110	0.126	0.142	0.159	0.176	0.191	0.209	0.225	0.241	0.260	0.276	0.294	0.309	0.326	0.342	0.360	0.376	0.394	0.410	0.426	0.444	0.459	0.476	0.492	0.507	0.524	0.539	0.555	0.571	0.585	0.600	0.615	0.630	0.644	0.656	0.670	0.684	0.696	0.710	0.721	0.732	0.745	0.755	0.766	0.776	0.786	0.796	0.806	0.815	0.825	0.832	0.840	0.848	0.855	0.862	0.869	0.874	0.881	0.886	0.891	0.898	0.902	0.906	0.911	0.915	0.920	0.922	0.928	0.931	0.934	0.938	0.940	0.944	0.948	0.950	0.952	0.956	0.960	0.964	0.968	0.970	0.975	0.979	0.982	0.986	0.991	0.995	1.000	1.005	1.010	1.016	1.021	1.028	1.034	1.040	1.048	1.054	1.061	1.069	1.076	1.084	1.092	1.102	1.111	1.121	1.131	1.141	1.151	1.162	1.174	1.186	1.199	1.211	1.222	1.236	1.249	1.261	1.276	1.290	1.304	1.319	1.332	1.348	1.364	1.379	1.394	1.409	1.425	1.441	1.458	1.474	1.489	1.506	1.522	1.539	1.555	1.571	1.588	1.604	1.619	1.636	1.651	1.666	1.681	1.696	1.711	1.724	1.739	1.751	1.764	1.776	1.788	1.799	1.809	1.818	1.826	1.834	1.840	1.848	1.852	1.856	1.860	1.862	1.864	1.865	1.864	1.862	1.859	1.856	1.852	1.846	1.840	1.832	1.824	1.815	1.804	1.792	1.780	1.768	1.754	1.739	1.725	1.710	1.692	1.678	1.660	1.642	1.622	1.605	1.586	1.568	1.549	1.530	1.511	1.491	1.472	1.454	1.435	1.416	1.398	1.380	1.361	1.344	1.328	1.310	1.294	1.279	1.262	1.249	1.235	1.221	1.209	1.196	1.184	1.174	1.162	1.152	1.141	1.131	1.124	1.115	1.106	1.099	1.091	1.084	1.076	1.070	1.064	1.056	1.050	1.042	1.036	1.030	1.022	1.016	1.010	1.002	0.995	0.986	0.979	0.970	0.961	0.951	0.942	0.931	0.920	0.909	0.896	0.882	0.870	0.855	0.841	0.825	0.808	0.791	0.772	0.755	0.734	0.715	0.694	0.672	0.650	0.626	0.604	0.579	0.554	0.528	0.501	0.475	0.449	0.420	0.392	0.362	0.335	0.305	0.276	0.245	0.216	0.185	0.154	0.124	0.092	0.062	0.031	0.001	-0.029	-0.059	-0.089	-0.119	-0.148	-0.178	-0.205	-0.234	-0.261	-0.288	-0.314	-0.340	-0.364	-0.389	-0.411	-0.434	-0.455	-0.476	-0.495	-0.514	-0.532	-0.548	-0.565	-0.580	-0.592	-0.606	-0.618	-0.628	-0.636	-0.646	-0.654	-0.659	-0.665	-0.669	-0.671	-0.674	-0.675	-0.676	-0.676	-0.674	-0.671	-0.669	-0.664	-0.660	-0.655	-0.650	-0.642	-0.636	-0.629	-0.621	-0.614	-0.605	-0.596	-0.588	-0.580	-0.571	-0.562	-0.554	-0.545	-0.538	-0.529	-0.521	-0.515	-0.506	-0.501	-0.495	-0.490	-0.485	-0.481	-0.478	-0.476	-0.474	-0.472	-0.472	-0.474	-0.475	-0.478	-0.480	-0.484	-0.489	-0.495	-0.501	-0.507	-0.516	-0.525	-0.534	-0.544	-0.555	-0.566	-0.578	-0.590	-0.602	-0.616	-0.630	-0.645	-0.660	-0.674	-0.690	-0.705	-0.720	-0.736	-0.751	-0.768	-0.784	-0.799	-0.814	-0.829	-0.844	-0.859	-0.872	-0.888	-0.901	-0.915	-0.926	-0.940	-0.952	-0.964	-0.976	-0.986	-0.996	-1.006	-1.016	-1.025	-1.034	-1.042	-1.050	-1.056	-1.064	-1.071	-1.078	-1.084	-1.089	-1.094	-1.099	-1.104	-1.109	-1.114	-1.118	-1.121	-1.125	-1.130	-1.134	-1.139	-1.142	-1.148	-1.152	-1.156	-1.161	-1.166	-1.171	-1.176	-1.181	-1.188	-1.192	-1.198	-1.205	-1.211	-1.218	-1.224	-1.231	-1.240	-1.246	-1.254	-1.261	-1.270	-1.279	-1.286	-1.295	-1.304	-1.311	-1.321	-1.329	-1.338	-1.348	-1.355	-1.364	-1.372	-1.381	-1.389	-1.399	-1.406	-1.412	-1.421	-1.429	-1.436	-1.444	-1.450	-1.458	-1.464	-1.470	-1.476	-1.484	-1.489	-1.495	-1.501	-1.506	-1.511	-1.518	-1.521	-1.526	-1.531	-1.535	-1.539	-1.545	-1.549	-1.552	-1.556	-1.560	-1.564	-1.568	-1.571	-1.575	-1.579	-1.582	-1.585	-1.589	-1.591	-1.594	-1.596	-1.600	-1.602	-1.604	-1.608	-1.609	-1.610	-1.614	-1.614	-1.615	-1.618	-1.618	-1.618	-1.619	-1.618	-1.618	-1.616	-1.616	-1.615	-1.614	-1.611	-1.608	-1.605	-1.601	-1.598	-1.594	-1.590	-1.585	-1.579	-1.574	-1.568	-1.561	-1.555	-1.550	-1.542	-1.535	-1.528	-1.520	-1.514	-1.506	-1.498	-1.490	-1.482	-1.474	-1.466	-1.459	-1.451	-1.444	-1.438	-1.430	-1.422	-1.416	-1.411	-1.405	-1.399	-1.394	-1.390	-1.386	-1.381	-1.379	-1.375	-1.372	-1.370	-1.369	-1.366	-1.366	-1.364	-1.364	-1.362	-1.362	-1.364	-1.362	-1.362	-1.364	-1.365	-1.365	-1.366	-1.366	-1.368	-1.369	-1.369	-1.370	-1.370	-1.370	-1.371	-1.370	-1.370	-1.369	-1.368	-1.366	-1.364	-1.361	-1.359	-1.354	-1.350	-1.345	-1.341	-1.335	-1.328	-1.321	-1.314	-1.306	-1.298	-1.288	-1.278	-1.268	-1.255	-1.244	-1.231	-1.219	-1.206	-1.191	-1.178	-1.162	-1.146	-1.132	-1.116	-1.099	-1.081	-1.064	-1.048	-1.030	-1.011	-0.992	-0.974	-0.955	-0.936	-0.916	-0.898	-0.878	-0.859	-0.839	-0.820	-0.800	-0.780	-0.761	-0.741	-0.722	-0.702	-0.684	-0.665	-0.645	-0.626	-0.608	-0.589	-0.572	-0.554	-0.536	-0.520	-0.502	-0.488	-0.471	-0.455	-0.440	-0.425	-0.412	-0.398	-0.385	-0.372	-0.359	-0.348	-0.336	-0.326	-0.318	-0.308	-0.299	-0.291	-0.284	-0.276	-0.270	-0.265	-0.260	-0.255	-0.251	-0.248	-0.245	-0.241	-0.240	-0.238	-0.236	-0.235	-0.235	-0.235	-0.234	-0.235	-0.236	-0.236	-0.236	-0.238	-0.239	-0.240	-0.241	-0.242	-0.242	-0.242	-0.244	-0.244	-0.242	-0.242	-0.240	-0.239	-0.236	-0.234	-0.230	-0.225	-0.220	-0.214	-0.209	-0.201	-0.192	-0.184	-0.175	-0.164	-0.154	-0.141	-0.128	-0.115	-0.100	-0.084	-0.069	-0.051	-0.032	-0.015	0.006	0.025	0.046	0.069	0.091	0.114	0.139	0.162	0.188	0.212	0.238	0.262	0.289	0.315	0.340	0.368	0.394	0.419	0.444	0.471	0.496	0.522	0.546	0.571	0.596	0.619	0.642	0.664	0.686	0.708	0.729	0.748	0.766	0.784	0.801	0.818	0.832	0.846	0.859	0.871	0.882	0.892	0.901	0.910	0.918	0.922	0.928	0.931	0.934	0.935	0.936	0.936	0.935	0.931	0.929	0.924	0.919	0.912	0.905	0.898	0.889	0.880	0.870	0.859	0.848	0.836	0.822	0.810	0.798	0.785	0.770	0.756	0.741	0.728	0.712	0.699	0.684	0.669	0.654	0.640	0.625	0.612	0.599	0.585	0.571	0.560	0.548	0.536	0.525	0.515	0.505	0.495	0.486	0.479	0.471	0.465	0.460	0.455	0.450	0.445	0.442	0.440	0.439	0.438	0.438	0.439	0.439	0.441	0.444	0.446	0.450	0.454	0.458	0.464	0.468	0.472	0.480	0.485	0.491	0.498	0.504	0.510	0.516	0.521	0.528	0.534	0.539	0.544	0.549	0.554	0.556	0.560	0.562	0.564	0.565	0.566	0.566	0.565	0.562	0.560	0.556	0.552	0.548	0.540	0.532	0.525	0.514	0.504	0.492	0.481	0.468	0.454	0.439	0.421	0.406	0.388	0.370	0.351	0.330	0.311	0.290	0.268	0.245	0.222	0.200	0.176	0.152	0.128	0.104	0.079	0.055	0.030	0.005	-0.019	-0.044	-0.068	-0.091	-0.115	-0.139	-0.161	-0.184	-0.205	-0.228	-0.248	-0.268	-0.288	-0.306	-0.324	-0.341	-0.358	-0.374	-0.388	-0.401	-0.414	-0.428	-0.438	-0.449	-0.459	-0.468	-0.475	-0.482	-0.489	-0.494	-0.498	-0.502	-0.505	-0.507	-0.509	-0.510	-0.510	-0.511	-0.510	-0.507	-0.506	-0.504	-0.501	-0.498	-0.494	-0.490	-0.486	-0.481	-0.478	-0.471	-0.468	-0.461	-0.456	-0.450	-0.445	-0.440	-0.435	-0.430	-0.425	-0.421	-0.416	-0.414	-0.410	-0.406	-0.405	-0.402	-0.400	-0.399	-0.399	-0.398	-0.398	-0.399	-0.401	-0.404	-0.405	-0.409	-0.412	-0.418	-0.422	-0.429	-0.436	-0.442	-0.450	-0.459	-0.469	-0.479	-0.490	-0.501	-0.512	-0.525	-0.539	-0.554	-0.569	-0.584	-0.599	-0.615	-0.632	-0.649	-0.668	-0.684	-0.702	-0.721	-0.740	-0.760	-0.779	-0.799	-0.819	-0.839	-0.858	-0.879	-0.898	-0.918	-0.938	-0.958	-0.976	-0.995	-1.014	-1.032	-1.050	-1.068	-1.085	-1.101	-1.119	-1.134	-1.150	-1.165	-1.178	-1.191	-1.205	-1.218	-1.229	-1.240	-1.250	-1.259	-1.269	-1.278	-1.284	-1.291	-1.298	-1.304	-1.309	-1.314	-1.318	-1.321	-1.322	-1.326	-1.328	-1.330	-1.330	-1.330	-1.331	-1.331	-1.331	-1.330	-1.330	-1.329	-1.328	-1.326	-1.325	-1.322	-1.321	-1.319	-1.318	-1.316	-1.314	-1.311	-1.310	-1.308	-1.305	-1.302	-1.301	-1.299	-1.298	-1.295	-1.294	-1.291	-1.290	-1.288	-1.285	-1.282	-1.281	-1.279	-1.278	-1.275	-1.272	-1.270	-1.268	-1.265	-1.262	-1.260	-1.256	-1.254	-1.250	-1.246	-1.244	-1.240	-1.235	-1.232	-1.228	-1.222	-1.219	-1.214	-1.210	-1.205	-1.200	-1.195	-1.190	-1.184	-1.179	-1.172	-1.169	-1.162	-1.158	-1.152	-1.148	-1.141	-1.136	-1.131	-1.128	-1.122	-1.118	-1.112	-1.109	-1.105	-1.101	-1.098	-1.095	-1.092	-1.090	-1.089	-1.086	-1.084	-1.081	-1.081	-1.079	-1.078	-1.076	-1.075	-1.074	-1.075	-1.074	-1.074	-1.074	-1.072	-1.072	-1.072	-1.072	-1.071	-1.071	-1.070	-1.070	-1.069	-1.068	-1.066	-1.066	-1.064	-1.062	-1.060	-1.058	-1.055	-1.052	-1.049	-1.045	-1.042	-1.039	-1.035	-1.030	-1.025	-1.020	-1.015	-1.011	-1.005	-1.000	-0.995	-0.990	-0.984	-0.979	-0.972	-0.968	-0.964	-0.958	-0.954	-0.949	-0.945	-0.941	-0.938	-0.934	-0.930	-0.928	-0.926	-0.924	-0.922	-0.924	-0.922	-0.922	-0.924	-0.925	-0.928	-0.930	-0.932	-0.936	-0.939	-0.944	-0.949	-0.954	-0.960	-0.965	-0.972	-0.980	-0.988	-0.995	-1.001	-1.010	-1.019	-1.026	-1.034	-1.044	-1.051	-1.060	-1.068	-1.076	-1.084	-1.090	-1.098	-1.104	-1.109	-1.115	-1.120	-1.125	-1.129	-1.131	-1.134	-1.136	-1.138	-1.138	-1.136	-1.135	-1.132	-1.130	-1.125	-1.120	-1.115	-1.108	-1.099	-1.090	-1.081	-1.070	-1.058	-1.045	-1.031	-1.018	-1.001	-0.985	-0.968	-0.949	-0.931	-0.912	-0.891	-0.871	-0.850	-0.830	-0.808	-0.785	-0.762	-0.740	-0.719	-0.694	-0.671	-0.650	-0.626	-0.604	-0.581	-0.559	-0.536	-0.515	-0.494	-0.474	-0.454	-0.435	-0.416	-0.398	-0.380	-0.364	-0.348	-0.332	-0.318	-0.305	-0.292	-0.281	-0.270	-0.260	-0.251	-0.244	-0.236	-0.230	-0.224	-0.219	-0.215	-0.211	-0.209	-0.208	-0.206	-0.204	-0.204	-0.204	-0.204	-0.205	-0.206	-0.209	-0.210	-0.211	-0.212	-0.215	-0.216	-0.219	-0.220	-0.222	-0.224	-0.225	-0.226	-0.228	-0.228	-0.228	-0.226	-0.226	-0.224	-0.224	-0.221	-0.219	-0.214	-0.211	-0.208	-0.201	-0.196	-0.190	-0.184	-0.176	-0.168	-0.160	-0.152	-0.142	-0.132	-0.124	-0.112	-0.101	-0.091	-0.079	-0.068	-0.055	-0.042	-0.030	-0.016	-0.002	0.010	0.024	0.039	0.052	0.068	0.082	0.098	0.112	0.126	0.141	0.156	0.170	0.185	0.200	0.215	0.229	0.244	0.258	0.271	0.285	0.299	0.311	0.324	0.338	0.349	0.361	0.372	0.382	0.394	0.404	0.414	0.424	0.432	0.439	0.448	0.455	0.460	0.466	0.471	0.475	0.478	0.480	0.481	0.482	0.482	0.482	0.480	0.478	0.476	0.471	0.468	0.461	0.456	0.449	0.442	0.434	0.425	0.416	0.406	0.396	0.385	0.374	0.361	0.350	0.338	0.324	0.312	0.299	0.286	0.271	0.259	0.246	0.234	0.221	0.208	0.196	0.184	0.172	0.161	0.152	0.142	0.132	0.125	0.118	0.111	0.105	0.099	0.095	0.091	0.088	0.086	0.085	0.085	0.086	0.088	0.090	0.094	0.099	0.102	0.108	0.114	0.122	0.129	0.138	0.148	0.156	0.166	0.176	0.188	0.198	0.209	0.220	0.231	0.244	0.255	0.266	0.279	0.289	0.300	0.311	0.320	0.330	0.339	0.348	0.355	0.362	0.369	0.375	0.380	0.384	0.388	0.391	0.392	0.392	0.394	0.391	0.390	0.386	0.382	0.378	0.372	0.365	0.358	0.349	0.339	0.329	0.318	0.305	0.291	0.278	0.262	0.246	0.230	0.212	0.195	0.178	0.159	0.139	0.119	0.098	0.078	0.056	0.035	0.014	-0.006	-0.029	-0.050	-0.072	-0.094	-0.114	-0.136	-0.156	-0.178	-0.198	-0.219	-0.238	-0.256	-0.276	-0.295	-0.311	-0.329	-0.345	-0.361	-0.376	-0.389	-0.402	-0.415	-0.426	-0.438	-0.446	-0.455	-0.464	-0.471	-0.478	-0.481	-0.486	-0.490	-0.492	-0.494	-0.496	-0.495	-0.495	-0.494	-0.491	-0.488	-0.484	-0.480	-0.475	-0.470	-0.464	-0.458	-0.450	-0.441	-0.434	-0.425	-0.416	-0.408	-0.398	-0.388	-0.379	-0.370	-0.360	-0.351	-0.340	-0.332	-0.321	-0.314	-0.302	-0.295	-0.286	-0.278	-0.270	-0.262	-0.255	-0.249	-0.241	-0.236	-0.230	-0.225	-0.220	-0.216	-0.212	-0.210	-0.206	-0.205	-0.204	-0.202	-0.201	-0.201	-0.202	-0.204	-0.205	-0.206	-0.210	-0.212	-0.216	-0.220	-0.224	-0.229	-0.234	-0.239	-0.245	-0.251	-0.258	-0.264	-0.271	-0.278	-0.286	-0.294	-0.301	-0.309	-0.316	-0.325	-0.332	-0.341	-0.349	-0.358	-0.366	-0.372	-0.381	-0.388	-0.395	-0.402	-0.410	-0.415	-0.422	-0.428	-0.432	-0.439	-0.444	-0.448	-0.451	-0.455	-0.458	-0.459	-0.462	-0.462	-0.464	-0.465	-0.464	-0.464	-0.462	-0.460	-0.458	-0.456	-0.452	-0.449	-0.445	-0.440	-0.435	-0.430	-0.424	-0.419	-0.412	-0.405	-0.399	-0.392	-0.386	-0.379	-0.370	-0.364	-0.356	-0.349	-0.340	-0.332	-0.325	-0.318	-0.310	-0.304	-0.296	-0.289	-0.284	-0.278	-0.271	-0.266	-0.260	-0.256	-0.250	-0.248	-0.244	-0.240	-0.238	-0.235	-0.232	-0.231	-0.230	-0.229	-0.229	-0.228	-0.229	-0.229	-0.230	-0.231	-0.232	-0.234	-0.235	-0.238	-0.240	-0.244	-0.245	-0.248	-0.251	-0.252	-0.256	-0.259	-0.261	-0.262	-0.265	-0.266	-0.268	-0.269	-0.269	-0.269	-0.268	-0.266	-0.265	-0.262	-0.259	-0.255	-0.251	-0.245	-0.239	-0.231	-0.222	-0.214	-0.202	-0.191	-0.179	-0.165	-0.150	-0.135	-0.116	-0.098	-0.079	-0.058	-0.036	-0.012	0.011	0.038	0.064	0.092	0.121	0.151	0.182	0.215	0.250	0.284	0.319	0.356	0.394	0.434	0.471	0.511	0.554	0.595	0.638	0.680	0.724	0.768	0.812	0.858	0.902	0.948	0.992	1.039	1.085	1.130	1.176	1.222	1.268	1.314	1.359	1.404	1.450	1.494	1.539	1.582	1.626	1.669	1.712	1.755	1.796	1.838	1.879	1.919	1.960	1.999	2.038	2.075	2.114	2.151	2.189	2.225	2.261	2.298	2.334	2.369	2.402	2.438	2.471	2.505	2.539	2.571	2.604	2.636	2.668	2.700	2.731	2.762	2.792	2.824	2.855	2.884	2.914	2.944	2.972	3.000	3.029	3.056	3.084	3.110	3.135	3.161	3.186	3.210	3.234	3.256	3.279	3.299	3.319	3.339	3.356	3.374	3.390	3.404	3.418	3.430	3.441	3.451	3.460	3.466	3.472	3.476	3.479	3.480	3.480	3.478	3.474	3.469	3.462	3.454	3.444	3.431	3.419	3.404	3.388	3.369	3.350	3.328	3.305	3.280	3.252	3.226	3.196	3.166	3.132	3.100	3.064	3.028	2.989	2.949	2.909	2.866	2.822	2.778	2.732	2.685	2.636	2.588	2.536	2.484	2.431	2.378	2.322	2.266	2.209	2.151	2.092	2.031	1.971	1.910	1.848	1.782	1.719	1.654	1.588	1.521	1.454	1.385	1.316	1.246	1.176	1.105	1.034	0.961	0.889	0.816	0.741	0.668	0.594	0.518	0.442	0.366	0.290	0.214	0.138	0.060	-0.018	-0.094	-0.171	-0.249	-0.326	-0.404	-0.481	-0.559	-0.638	-0.714	-0.791	-0.869	-0.948	-1.024	-1.101	-1.179	-1.255	-1.331	-1.410	-1.485	-1.561	-1.638	-1.715	-1.791	-1.866	-1.941	-2.018	-2.094	-2.169	-2.244	-2.320	-2.395	-2.471	-2.546	-2.622	-2.699	-2.775	-2.850	-2.928	-3.005	-3.082	-3.159	-3.238	-3.316	-3.395	-3.474	-3.555	-3.635	-3.716	-3.799	-3.880	-3.964	-4.046	-4.131	-4.216	-4.301	-4.389	-4.476	-4.565	-4.655	-4.745	-4.836	-4.930	-5.021	-5.116	-5.210	-5.306	-5.402	-5.500	-5.598	-5.696	-5.796	-5.896	-5.996	-6.099	-6.201	-6.302	-6.406	-6.509	-6.614	-6.718	-6.821	-6.925	-7.029	-7.132	-7.238	-7.341	-7.444	-7.548	-7.650	-7.751	-7.852	-7.952	-8.051	-8.149	-8.246	-8.341	-8.434	-8.526	-8.616	-8.704	-8.791	-8.875	-8.958	-9.038	-9.115	-9.190	-9.261	-9.330	-9.396	-9.459	-9.519	-9.575	-9.629	-9.679	-9.725	-9.768	-9.806	-9.842	-9.874	-9.901	-9.925	-9.946	-9.961	-9.974	-9.981	-9.985	-9.985	-9.980	-9.972	-9.959	-9.944	-9.922	-9.899	-9.871	-9.839	-9.802	-9.764	-9.721	-9.674	-9.624	-9.570	-9.512	-9.452	-9.389	-9.324	-9.254	-9.181	-9.105	-9.029	-8.949	-8.866	-8.781	-8.695	-8.605	-8.514	-8.420	-8.326	-8.230	-8.132	-8.033	-7.934	-7.831	-7.728	-7.625	-7.520	-7.415	-7.309	-7.202	-7.096	-6.988	-6.880	-6.772	-6.664	-6.555	-6.446	-6.339	-6.229	-6.121	-6.014	-5.904	-5.796	-5.689	-5.581	-5.475	-5.368	-5.261	-5.155	-5.050	-4.944	-4.840	-4.735	-4.632	-4.529	-4.426	-4.325	-4.222	-4.121	-4.021	-3.921	-3.821	-3.722	-3.624	-3.526	-3.429	-3.332	-3.238	-3.142	-3.048	-2.954	-2.860	-2.769	-2.676	-2.584	-2.492	-2.404	-2.314	-2.226	-2.138	-2.051	-1.965	-1.880	-1.796	-1.711	-1.629	-1.546	-1.465	-1.385	-1.305	-1.228	-1.149	-1.072	-0.995	-0.921	-0.848	-0.774	-0.701	-0.630	-0.559	-0.490	-0.421	-0.354	-0.286	-0.221	-0.158	-0.092	-0.031	0.031	0.092	0.150	0.210	0.266	0.324	0.379	0.434	0.488	0.539	0.590	0.642	0.691	0.739	0.788	0.834	0.880	0.924	0.966	1.010	1.051	1.092	1.131	1.170	1.208	1.244	1.280	1.315	1.349	1.381	1.414	1.444	1.475	1.504	1.532	1.560	1.586	1.612	1.638	1.661	1.685	1.708	1.729	1.751	1.770	1.789	1.809	1.826	1.842	1.860	1.876	1.891	1.905	1.919	1.932	1.946	1.959	1.969	1.981	1.991	2.002	2.013	2.021	2.030	2.039	2.047	2.055	2.061	2.068	2.075	2.081	2.086	2.092	2.098	2.102	2.108	2.111	2.116	2.120	2.122	2.126	2.129	2.131	2.134	2.135	2.135	2.138	2.138	2.139	2.139	2.138	2.136	2.136	2.132	2.131	2.129	2.125	2.121	2.119	2.114	2.108	2.104	2.098	2.091	2.085	2.078	2.069	2.060	2.051	2.042	2.033	2.022	2.013	2.001	1.989	1.978	1.965	1.952	1.939	1.926	1.912	1.899	1.884	1.869	1.854	1.840	1.824	1.809	1.792	1.776	1.760	1.744	1.728	1.711	1.695	1.678	1.660	1.644	1.628	1.610	1.594	1.578	1.561	1.544	1.528	1.511	1.495	1.479	1.462	1.446	1.430	1.415	1.399	1.385	1.369	1.354	1.340	1.325	1.311	1.296	1.282	1.270	1.256	1.244	1.231	1.220	1.209	1.198	1.186	1.176	1.166	1.158	1.149	1.140	1.132	1.125	1.119	1.114	1.108	1.102	1.099	1.095	1.092	1.090	1.089	1.088	1.088	1.090	1.091	1.094	1.096	1.100	1.105	1.110	1.118	1.124	1.131	1.139	1.149	1.159	1.169	1.180	1.191	1.202	1.215	1.229	1.241	1.256	1.271	1.286	1.302	1.318	1.334	1.350	1.368	1.384	1.401	1.419	1.435	1.452	1.469	1.488	1.505	1.521	1.539	1.554	1.571	1.586	1.602	1.618	1.634	1.648	1.661	1.675	1.688	1.700	1.711	1.722	1.734	1.742	1.752	1.761	1.769	1.776	1.782	1.788	1.792	1.796	1.800	1.802	1.805	1.805	1.806	1.805	1.805	1.802	1.800	1.799	1.795	1.790	1.786	1.780	1.774	1.768	1.761	1.755	1.748	1.740	1.732	1.725	1.718	1.709	1.701	1.694	1.685	1.678	1.670	1.662	1.655	1.649	1.642	1.638	1.634	1.629	1.624	1.621	1.620	1.619	1.618	1.618	1.619	1.621	1.624	1.628	1.634	1.640	1.649	1.656	1.666	1.678	1.690	1.701	1.716	1.732	1.748	1.765	1.784	1.804	1.825	1.846	1.869	1.891	1.916	1.941	1.966	1.992	2.018	2.045	2.074	2.101	2.129	2.158	2.186	2.214	2.244	2.272	2.301	2.330	2.359	2.388	2.415	2.442	2.469	2.495	2.520	2.545	2.570	2.594	2.616	2.638	2.659	2.679	2.698	2.716	2.734	2.750	2.766	2.780	2.792	2.805	2.816	2.825	2.835	2.842	2.850	2.855	2.860	2.864	2.866	2.868	2.869	2.869	2.866	2.864	2.861	2.858	2.854	2.848	2.841	2.834	2.828	2.819	2.809	2.800	2.790	2.780	2.769	2.756	2.746	2.734	2.720	2.708	2.695	2.681	2.666	2.652	2.639	2.625	2.611	2.596	2.582	2.568	2.554	2.541	2.528	2.512	2.500	2.486	2.475	2.461	2.449	2.438	2.426	2.416	2.405	2.395	2.385	2.376	2.368	2.359	2.351	2.344	2.336	2.330	2.322	2.316	2.312	2.306	2.301	2.298	2.294	2.289	2.286	2.282	2.279	2.275	2.272	2.269	2.266	2.262	2.260	2.256	2.252	2.249	2.244	2.240	2.234	2.229	2.222	2.216	2.209	2.201	2.192	2.182	2.172	2.161	2.150	2.138	2.124	2.109	2.092	2.078	2.060	2.041	2.022	2.002	1.982	1.961	1.939	1.915	1.891	1.868	1.841	1.815	1.789	1.761	1.734	1.706	1.678	1.649	1.619	1.589	1.559	1.530	1.500	1.470	1.441	1.412	1.384	1.355	1.326	1.299	1.272	1.245	1.220	1.194	1.171	1.146	1.124	1.102	1.081	1.061	1.042	1.025	1.009	0.994	0.979	0.966	0.954	0.944	0.934	0.925	0.918	0.911	0.906	0.904	0.900	0.900	0.899	0.899	0.901	0.904	0.909	0.911	0.918	0.924	0.931	0.939	0.948	0.958	0.966	0.976	0.989	0.999	1.011	1.024	1.038	1.050	1.064	1.078	1.091	1.104	1.119	1.134	1.146	1.161	1.175	1.189	1.202	1.216	1.229	1.242	1.255	1.268	1.280	1.290	1.302	1.312	1.322	1.334	1.342	1.351	1.360	1.368	1.375	1.381	1.386	1.392	1.398	1.401	1.405	1.408	1.410	1.411	1.414	1.415	1.414	1.414	1.412	1.411	1.409	1.406	1.404	1.400	1.396	1.391	1.386	1.381	1.376	1.370	1.365	1.358	1.351	1.346	1.339	1.332	1.325	1.319	1.311	1.305	1.299	1.292	1.288	1.281	1.276	1.271	1.266	1.261	1.258	1.254	1.250	1.248	1.244	1.241	1.240	1.238	1.238	1.236	1.238	1.238	1.239	1.240	1.242	1.244	1.248	1.250	1.254	1.258	1.262	1.265	1.270	1.275	1.280	1.286	1.291	1.298	1.304	1.309	1.315	1.321	1.328	1.334	1.340	1.346	1.351	1.356	1.362	1.368	1.372	1.378	1.382	1.385	1.389	1.392	1.396	1.399	1.400	1.402	1.404	1.404	1.405	1.404	1.404	1.402	1.401	1.399	1.398	1.394	1.390	1.386	1.382	1.378	1.372	1.366	1.360	1.352	1.346	1.339	1.330	1.321	1.312	1.304	1.294	1.282	1.271	1.261	1.250	1.238	1.225	1.212	1.200	1.185	1.171	1.158	1.142	1.128	1.111	1.096	1.079	1.064	1.046	1.030	1.012	0.994	0.976	0.958	0.939	0.919	0.901	0.881	0.861	0.841	0.820	0.800	0.779	0.759	0.738	0.716	0.694	0.672	0.651	0.630	0.609	0.586	0.565	0.544	0.522	0.500	0.478	0.458	0.436	0.414	0.394	0.372	0.351	0.331	0.311	0.291	0.271	0.252	0.232	0.215	0.196	0.179	0.161	0.144	0.128	0.111	0.095	0.079	0.064	0.050	0.036	0.022	0.010	-0.004	-0.016	-0.029	-0.041	-0.052	-0.064	-0.075	-0.085	-0.098	-0.108	-0.118	-0.128	-0.139	-0.149	-0.159	-0.170	-0.180	-0.191	-0.201	-0.214	-0.225	-0.236	-0.249	-0.260	-0.272	-0.288	-0.300	-0.315	-0.330	-0.345	-0.362	-0.379	-0.396	-0.414	-0.434	-0.452	-0.474	-0.495	-0.518	-0.540	-0.564	-0.588	-0.612	-0.638	-0.664	-0.691	-0.718	-0.745	-0.772	-0.801	-0.830	-0.860	-0.890	-0.920	-0.950	-0.981	-1.011	-1.041	-1.071	-1.101	-1.130	-1.159	-1.188	-1.216	-1.244	-1.271	-1.296	-1.321	-1.346	-1.369	-1.390	-1.411	-1.431	-1.450	-1.466	-1.481	-1.496	-1.508	-1.519	-1.528	-1.534	-1.540	-1.544	-1.548	-1.548	-1.546	-1.542	-1.539	-1.532	-1.525	-1.514	-1.504	-1.490	-1.476	-1.459	-1.442	-1.422	-1.402	-1.382	-1.359	-1.336	-1.311	-1.284	-1.259	-1.230	-1.201	-1.172	-1.144	-1.112	-1.081	-1.050	-1.019	-0.989	-0.956	-0.925	-0.894	-0.862	-0.831	-0.801	-0.770	-0.740	-0.710	-0.682	-0.654	-0.626	-0.600	-0.574	-0.549	-0.524	-0.501	-0.479	-0.456	-0.436	-0.415	-0.396	-0.379	-0.361	-0.345	-0.330	-0.316	-0.302	-0.291	-0.279	-0.269	-0.259	-0.250	-0.241	-0.234	-0.228	-0.221	-0.215	-0.211	-0.205	-0.201	-0.198	-0.195	-0.191	-0.189	-0.186	-0.184	-0.182	-0.180	-0.178	-0.176	-0.175	-0.172	-0.170	-0.169	-0.168	-0.164	-0.162	-0.160	-0.156	-0.154	-0.150	-0.148	-0.142	-0.138	-0.132	-0.128	-0.121	-0.116	-0.110	-0.104	-0.096	-0.089	-0.081	-0.072	-0.064	-0.055	-0.046	-0.036	-0.025	-0.015	-0.004	0.008	0.019	0.031	0.042	0.056	0.069	0.082	0.096	0.109	0.124	0.139	0.152	0.169	0.182	0.198	0.214	0.230	0.245	0.261	0.276	0.292	0.309	0.325	0.342	0.358	0.374	0.390	0.408	0.422	0.440	0.455	0.472	0.489	0.504	0.520	0.536	0.551	0.566	0.582	0.598	0.612	0.628	0.641	0.655	0.670	0.682	0.695	0.710	0.722	0.735	0.746	0.759	0.770	0.781	0.792	0.802	0.814	0.824	0.834	0.842	0.852	0.861	0.870	0.879	0.886	0.895	0.902	0.911	0.919	0.926	0.932	0.940	0.946	0.954	0.960	0.966	0.974	0.979	0.986	0.992	0.999	1.005	1.011	1.018	1.024	1.030	1.038	1.044	1.051	1.058	1.065	1.072	1.080	1.086	1.095	1.102	1.111	1.119	1.126	1.135	1.144	1.152	1.162	1.171	1.180	1.191	1.201	1.210	1.221	1.231	1.242	1.252	1.264	1.275	1.288	1.300	1.311	1.325	1.336	1.349	1.362	1.375	1.389	1.402	1.418	1.430	1.444	1.459	1.472	1.488	1.501	1.516	1.530	1.545	1.560	1.576	1.591	1.606	1.621	1.636	1.651	1.668	1.682	1.696	1.711	1.726	1.741	1.755	1.770	1.782	1.796	1.810	1.824	1.836	1.848	1.859	1.870	1.881	1.891	1.901	1.909	1.918	1.924	1.931	1.936	1.941	1.946	1.949	1.950	1.951	1.952	1.952	1.951	1.949	1.945	1.940	1.935	1.929	1.921	1.914	1.904	1.894	1.884	1.871	1.859	1.846	1.831	1.816	1.800	1.784	1.768	1.750	1.731	1.714	1.694	1.675	1.656	1.636	1.616	1.595	1.575	1.555	1.534	1.515	1.494	1.475	1.455	1.435	1.416	1.399	1.379	1.361	1.344	1.328	1.310	1.294	1.279	1.265	1.250	1.236	1.224	1.211	1.200	1.189	1.178	1.168	1.158	1.149	1.140	1.131	1.122	1.115	1.108	1.101	1.092	1.086	1.080	1.072	1.066	1.060	1.054	1.046	1.039	1.034	1.026	1.018	1.010	1.001	0.994	0.984	0.974	0.965	0.954	0.942	0.931	0.918	0.905	0.890	0.876	0.861	0.845	0.828	0.810	0.791	0.772	0.752	0.731	0.711	0.689	0.666	0.644	0.619	0.594	0.569	0.544	0.516	0.490	0.462	0.435	0.408	0.379	0.350	0.321	0.291	0.262	0.231	0.202	0.171	0.142	0.112	0.082	0.054	0.024	-0.005	-0.034	-0.062	-0.091	-0.120	-0.146	-0.174	-0.200	-0.226	-0.251	-0.276	-0.300	-0.324	-0.346	-0.368	-0.389	-0.409	-0.428	-0.448	-0.464	-0.481	-0.496	-0.511	-0.525	-0.538	-0.550	-0.561	-0.571	-0.581	-0.590	-0.598	-0.604	-0.610	-0.615	-0.619	-0.622	-0.625	-0.626	-0.628	-0.628	-0.626	-0.625	-0.624	-0.621	-0.618	-0.614	-0.610	-0.605	-0.601	-0.595	-0.589	-0.584	-0.578	-0.571	-0.565	-0.559	-0.552	-0.546	-0.539	-0.534	-0.529	-0.522	-0.516	-0.511	-0.507	-0.501	-0.499	-0.495	-0.492	-0.490	-0.488	-0.488	-0.485	-0.485	-0.486	-0.489	-0.490	-0.492	-0.496	-0.500	-0.504	-0.510	-0.516	-0.522	-0.530	-0.539	-0.546	-0.555	-0.565	-0.575	-0.585	-0.596	-0.609	-0.620	-0.631	-0.644	-0.656	-0.670	-0.684	-0.696	-0.710	-0.724	-0.739	-0.751	-0.765	-0.779	-0.791	-0.804	-0.818	-0.829	-0.842	-0.854	-0.865	-0.876	-0.888	-0.898	-0.908	-0.918	-0.926	-0.935	-0.942	-0.951	-0.958	-0.965	-0.971	-0.978	-0.984	-0.989	-0.994	-0.999	-1.004	-1.008	-1.011	-1.015	-1.018	-1.020	-1.025	-1.028	-1.030	-1.032	-1.036	-1.040	-1.042	-1.046	-1.050	-1.054	-1.059	-1.062	-1.068	-1.071	-1.078	-1.084	-1.090	-1.096	-1.102	-1.109	-1.118	-1.125	-1.134	-1.141	-1.151	-1.160	-1.170	-1.180	-1.190	-1.201	-1.212	-1.224	-1.235	-1.246	-1.259	-1.271	-1.284	-1.295	-1.308	-1.319	-1.330	-1.342	-1.355	-1.368	-1.379	-1.390	-1.401	-1.411	-1.422	-1.432	-1.442	-1.452	-1.462	-1.471	-1.481	-1.489	-1.498	-1.505	-1.512	-1.519	-1.526	-1.531	-1.538	-1.542	-1.549	-1.552	-1.558	-1.561	-1.566	-1.569	-1.572	-1.575	-1.578	-1.581	-1.582	-1.585	-1.586	-1.588	-1.590	-1.591	-1.592	-1.594	-1.595	-1.596	-1.598	-1.598	-1.598	-1.599	-1.599	-1.600	-1.599	-1.599	-1.599	-1.599	-1.599	-1.599	-1.598	-1.595	-1.596	-1.594	-1.592	-1.590	-1.588	-1.585	-1.582	-1.580	-1.576	-1.572	-1.569	-1.565	-1.560	-1.556	-1.551	-1.545	-1.540	-1.535	-1.528	-1.522	-1.515	-1.509	-1.501	-1.495	-1.488	-1.480	-1.471	-1.465	-1.456	-1.448	-1.441	-1.434	-1.425	-1.416	-1.409	-1.401	-1.394	-1.386	-1.379	-1.372	-1.365	-1.359	-1.352	-1.346	-1.340	-1.335	-1.329	-1.324	-1.319	-1.314	-1.310	-1.305	-1.301	-1.298	-1.295	-1.291	-1.288	-1.285	-1.282	-1.280	-1.278	-1.276	-1.274	-1.271	-1.270	-1.268	-1.268	-1.265	-1.264	-1.261	-1.260	-1.258	-1.255	-1.252	-1.250	-1.249	-1.245	-1.241	-1.239	-1.235	-1.230	-1.226	-1.222	-1.216	-1.211	-1.205	-1.200	-1.194	-1.185	-1.179	-1.171	-1.162	-1.154	-1.144	-1.135	-1.125	-1.114	-1.104	-1.091	-1.081	-1.069	-1.056	-1.044	-1.030	-1.015	-1.002	-0.988	-0.972	-0.959	-0.942	-0.928	-0.911	-0.895	-0.879	-0.862	-0.845	-0.829	-0.811	-0.794	-0.778	-0.759	-0.741	-0.724	-0.706	-0.689	-0.671	-0.652	-0.635	-0.618	-0.601	-0.584	-0.566	-0.549	-0.531	-0.515	-0.499	-0.484	-0.469	-0.452	-0.439	-0.424	-0.410	-0.396	-0.382	-0.370	-0.358	-0.345	-0.335	-0.324	-0.315	-0.305	-0.296	-0.289	-0.280	-0.272	-0.266	-0.260	-0.255	-0.250	-0.246	-0.241	-0.238	-0.235	-0.232	-0.230	-0.229	-0.228	-0.226	-0.226	-0.226	-0.225	-0.226	-0.226	-0.226	-0.228	-0.229	-0.229	-0.230	-0.230	-0.230	-0.230	-0.230	-0.230	-0.229	-0.228	-0.225	-0.224	-0.220	-0.216	-0.212	-0.208	-0.202	-0.196	-0.190	-0.181	-0.172	-0.164	-0.154	-0.144	-0.131	-0.119	-0.105	-0.090	-0.075	-0.058	-0.040	-0.022	-0.002	0.016	0.038	0.060	0.082	0.106	0.129	0.155	0.180	0.205	0.231	0.259	0.285	0.312	0.339	0.368	0.395	0.422	0.450	0.478	0.506	0.534	0.560	0.588	0.615	0.640	0.666	0.690	0.714	0.738	0.760	0.782	0.804	0.824	0.842	0.860	0.878	0.894	0.908	0.921	0.934	0.945	0.955	0.964	0.971	0.978	0.982	0.985	0.988	0.989	0.988	0.986	0.982	0.978	0.972	0.966	0.958	0.950	0.940	0.928	0.916	0.904	0.889	0.875	0.860	0.845	0.828	0.811	0.794	0.775	0.758	0.739	0.719	0.699	0.680	0.661	0.641	0.622	0.602	0.584	0.565	0.546	0.529	0.511	0.494	0.479	0.461	0.446	0.431	0.418	0.405	0.392	0.380	0.370	0.360	0.351	0.342	0.335	0.329	0.322	0.318	0.312	0.309	0.306	0.304	0.304	0.302	0.302	0.304	0.305	0.308	0.311	0.314	0.316	0.321	0.325	0.330	0.334	0.340	0.344	0.349	0.354	0.359	0.362	0.368	0.371	0.375	0.379	0.381	0.384	0.385	0.385	0.386	0.386	0.385	0.382	0.380	0.376	0.372	0.366	0.360	0.352	0.344	0.334	0.322	0.311	0.299	0.284	0.269	0.252	0.236	0.219	0.199	0.180	0.159	0.139	0.116	0.094	0.070	0.045	0.021	-0.004	-0.029	-0.055	-0.081	-0.109	-0.134	-0.161	-0.188	-0.215	-0.240	-0.266	-0.292	-0.319	-0.344	-0.368	-0.392	-0.416	-0.439	-0.461	-0.482	-0.504	-0.524	-0.542	-0.561	-0.576	-0.594	-0.608	-0.621	-0.635	-0.646	-0.656	-0.666	-0.674	-0.681	-0.688	-0.692	-0.696	-0.699	-0.701	-0.702	-0.702	-0.701	-0.701	-0.699	-0.695	-0.691	-0.686	-0.681	-0.676	-0.671	-0.664	-0.658	-0.650	-0.642	-0.635	-0.628	-0.619	-0.611	-0.604	-0.595	-0.588	-0.580	-0.574	-0.565	-0.558	-0.551	-0.545	-0.540	-0.534	-0.530	-0.526	-0.522	-0.520	-0.518	-0.515	-0.514	-0.514	-0.515	-0.515	-0.516	-0.519	-0.522	-0.526	-0.531	-0.536	-0.544	-0.550	-0.558	-0.566	-0.575	-0.585	-0.595	-0.606	-0.618	-0.630	-0.644	-0.656	-0.670	-0.685	-0.701	-0.716	-0.732	-0.750	-0.766	-0.785	-0.801	-0.820	-0.839	-0.859	-0.878	-0.898	-0.918	-0.938	-0.958	-0.978	-0.998	-1.018	-1.039	-1.059	-1.080	-1.100	-1.120	-1.140	-1.160	-1.180	-1.201	-1.220	-1.239	-1.259	-1.276	-1.294	-1.311	-1.329	-1.346	-1.362	-1.378	-1.392	-1.408	-1.421	-1.436	-1.449	-1.460	-1.472	-1.484	-1.494	-1.505	-1.514	-1.521	-1.530	-1.538	-1.544	-1.549	-1.554	-1.560	-1.564	-1.566	-1.570	-1.572	-1.574	-1.575	-1.576	-1.578	-1.576	-1.576	-1.575	-1.574	-1.572	-1.571	-1.569	-1.566	-1.565	-1.561	-1.558	-1.555	-1.552	-1.549	-1.546	-1.542	-1.539	-1.535	-1.531	-1.529	-1.525	-1.521	-1.518	-1.514	-1.510	-1.508	-1.504	-1.501	-1.499	-1.495	-1.492	-1.489	-1.486	-1.484	-1.481	-1.478	-1.475	-1.472	-1.470	-1.468	-1.465	-1.462	-1.459	-1.458	-1.454	-1.452	-1.449	-1.446	-1.444	-1.440	-1.438	-1.435	-1.431	-1.429	-1.425	-1.422	-1.419	-1.415	-1.412	-1.409	-1.405	-1.401	-1.396	-1.392	-1.389	-1.385	-1.380	-1.376	-1.371	-1.368	-1.364	-1.359	-1.355	-1.350	-1.345	-1.340	-1.335	-1.331	-1.326	-1.321	-1.316	-1.312	-1.308	-1.302	-1.296	-1.291	-1.286	-1.280	-1.275	-1.270	-1.264	-1.258	-1.251	-1.245	-1.239	-1.232	-1.226	-1.219	-1.212	-1.206	-1.198	-1.190	-1.184	-1.175	-1.168	-1.160	-1.152	-1.144	-1.135	-1.128	-1.120	-1.111	-1.104	-1.095	-1.088	-1.080	-1.072	-1.064	-1.058	-1.050	-1.042	-1.035	-1.030	-1.024	-1.018	-1.011	-1.006	-1.002	-0.998	-0.994	-0.991	-0.989	-0.986	-0.985	-0.985	-0.985	-0.985	-0.985	-0.986	-0.990	-0.992	-0.996	-1.000	-1.005	-1.010	-1.016	-1.022	-1.029	-1.036	-1.045	-1.054	-1.062	-1.072	-1.082	-1.092	-1.102	-1.112	-1.125	-1.135	-1.146	-1.158	-1.169	-1.180	-1.191	-1.202	-1.212	-1.224	-1.234	-1.244	-1.252	-1.261	-1.269	-1.278	-1.282	-1.289	-1.294	-1.300	-1.302	-1.306	-1.308	-1.308	-1.308	-1.308	-1.305	-1.302	-1.299	-1.294	-1.286	-1.279	-1.271	-1.261	-1.250	-1.239	-1.225	-1.211	-1.198	-1.181	-1.162	-1.145	-1.126	-1.106	-1.085	-1.064	-1.041	-1.016	-0.992	-0.969	-0.942	-0.916	-0.890	-0.864	-0.838	-0.811	-0.784	-0.756	-0.729	-0.701	-0.675	-0.648	-0.621	-0.594	-0.569	-0.542	-0.518	-0.494	-0.470	-0.448	-0.425	-0.404	-0.382	-0.362	-0.344	-0.326	-0.310	-0.294	-0.279	-0.265	-0.254	-0.241	-0.231	-0.221	-0.214	-0.206	-0.200	-0.195	-0.192	-0.189	-0.185	-0.185	-0.184	-0.184	-0.185	-0.186	-0.189	-0.191	-0.195	-0.199	-0.204	-0.208	-0.212	-0.218	-0.224	-0.229	-0.234	-0.239	-0.245	-0.250	-0.255	-0.260	-0.264	-0.269	-0.272	-0.276	-0.279	-0.282	-0.284	-0.286	-0.288	-0.288	-0.288	-0.286	-0.285	-0.284	-0.281	-0.278	-0.274	-0.269	-0.264	-0.259	-0.252	-0.245	-0.238	-0.230	-0.221	-0.212	-0.204	-0.194	-0.182	-0.172	-0.160	-0.149	-0.138	-0.125	-0.112	-0.100	-0.086	-0.074	-0.060	-0.046	-0.032	-0.019	-0.004	0.009	0.024	0.038	0.051	0.065	0.079	0.092	0.106	0.120	0.132	0.146	0.159	0.171	0.182	0.194	0.205	0.216	0.226	0.236	0.245	0.255	0.264	0.271	0.278	0.286	0.291	0.298	0.301	0.306	0.310	0.314	0.315	0.316	0.316	0.318	0.316	0.315	0.312	0.309	0.305	0.300	0.295	0.290	0.282	0.276	0.268	0.260	0.250	0.240	0.231	0.220	0.209	0.198	0.185	0.174	0.161	0.149	0.136	0.122	0.109	0.096	0.081	0.069	0.055	0.042	0.030	0.018	0.005	-0.008	-0.020	-0.030	-0.041	-0.051	-0.060	-0.070	-0.079	-0.086	-0.094	-0.100	-0.106	-0.111	-0.115	-0.119	-0.122	-0.125	-0.125	-0.126	-0.126	-0.125	-0.122	-0.121	-0.118	-0.115	-0.110	-0.105	-0.099	-0.094	-0.086	-0.080	-0.072	-0.065	-0.056	-0.048	-0.039	-0.031	-0.021	-0.012	-0.004	0.005	0.014	0.022	0.031	0.039	0.048	0.054	0.061	0.066	0.072	0.078	0.082	0.085	0.089	0.091	0.092	0.094	0.092	0.091	0.090	0.086	0.082	0.076	0.070	0.062	0.055	0.046	0.036	0.025	0.012	-0.001	-0.015	-0.030	-0.046	-0.062	-0.081	-0.099	-0.119	-0.140	-0.160	-0.181	-0.204	-0.225	-0.250	-0.272	-0.298	-0.321	-0.345	-0.369	-0.394	-0.418	-0.442	-0.468	-0.491	-0.516	-0.539	-0.562	-0.585	-0.609	-0.630	-0.652	-0.672	-0.692	-0.714	-0.732	-0.749	-0.766	-0.782	-0.798	-0.811	-0.825	-0.838	-0.848	-0.859	-0.866	-0.875	-0.882	-0.888	-0.892	-0.895	-0.896	-0.898	-0.899	-0.898	-0.896	-0.892	-0.889	-0.884	-0.879	-0.872	-0.866	-0.858	-0.849	-0.839	-0.829	-0.819	-0.808	-0.795	-0.781	-0.769	-0.755	-0.742	-0.729	-0.715	-0.700	-0.686	-0.671	-0.656	-0.642	-0.628	-0.612	-0.599	-0.584	-0.570	-0.555	-0.542	-0.529	-0.516	-0.502	-0.490	-0.479	-0.466	-0.456	-0.446	-0.436	-0.426	-0.418	-0.409	-0.401	-0.392	-0.386	-0.381	-0.375	-0.371	-0.366	-0.364	-0.360	-0.359	-0.356	-0.355	-0.355	-0.355	-0.356	-0.358	-0.360	-0.362	-0.366	-0.370	-0.375	-0.380	-0.385	-0.391	-0.396	-0.404	-0.411	-0.419	-0.426	-0.435	-0.442	-0.451	-0.460	-0.468	-0.476	-0.485	-0.495	-0.504	-0.512	-0.520	-0.529	-0.538	-0.546	-0.554	-0.560	-0.568	-0.574	-0.581	-0.586	-0.591	-0.596	-0.601	-0.604	-0.608	-0.609	-0.611	-0.612	-0.614	-0.614	-0.612	-0.611	-0.609	-0.608	-0.604	-0.600	-0.596	-0.592	-0.586	-0.581	-0.575	-0.568	-0.561	-0.552	-0.546	-0.538	-0.529	-0.520	-0.511	-0.501	-0.492	-0.482	-0.474	-0.464	-0.454	-0.445	-0.435	-0.426	-0.416	-0.408	-0.398	-0.390	-0.382	-0.374	-0.366	-0.359	-0.351	-0.344	-0.338	-0.332	-0.328	-0.322	-0.318	-0.312	-0.309	-0.306	-0.304	-0.301	-0.299	-0.298	-0.296	-0.294	-0.294	-0.294	-0.294	-0.294	-0.294	-0.294	-0.295	-0.295	-0.295	-0.296	-0.298	-0.298	-0.298	-0.298	-0.298	-0.298	-0.296	-0.295	-0.292	-0.290	-0.288	-0.284	-0.279	-0.274	-0.268	-0.260	-0.252	-0.245	-0.235	-0.225	-0.212	-0.200	-0.185	-0.170	-0.154	-0.136	-0.119	-0.099	-0.076	-0.054	-0.031	-0.006	0.021	0.048	0.078	0.106	0.138	0.170	0.202	0.238	0.272	0.309	0.348	0.385	0.425	0.465	0.506	0.549	0.591	0.635	0.679	0.722	0.766	0.812	0.858	0.904	0.951	0.998	1.044	1.091	1.138	1.184	1.231	1.278	1.322	1.369	1.416	1.461	1.508	1.552	1.598	1.640	1.685	1.729	1.772	1.815	1.858	1.900	1.941	1.982	2.022	2.062	2.104	2.142	2.181	2.220	2.259	2.296	2.335	2.372	2.410	2.448	2.484	2.521	2.556	2.592	2.629	2.664	2.700	2.734	2.770	2.805	2.839	2.874	2.909	2.942	2.975	3.009	3.042	3.075	3.108	3.140	3.171	3.202	3.234	3.262	3.292	3.321	3.349	3.376	3.402	3.429	3.452	3.476	3.499	3.521	3.541	3.561	3.579	3.596	3.611	3.625	3.639	3.650	3.660	3.668	3.675	3.680	3.682	3.685	3.686	3.684	3.680	3.675	3.669	3.661	3.651	3.640	3.626	3.610	3.594	3.575	3.555	3.532	3.509	3.484	3.458	3.429	3.399	3.368	3.334	3.300	3.264	3.226	3.186	3.146	3.105	3.061	3.018	2.972	2.926	2.878	2.828	2.779	2.726	2.674	2.620	2.565	2.509	2.452	2.395	2.336	2.275	2.214	2.152	2.090	2.026	1.962	1.898	1.831	1.765	1.696	1.629	1.560	1.490	1.420	1.349	1.278	1.206	1.134	1.061	0.988	0.914	0.840	0.765	0.691	0.616	0.541	0.466	0.391	0.315	0.239	0.164	0.089	0.012	-0.064	-0.139	-0.215	-0.290	-0.365	-0.440	-0.515	-0.590	-0.664	-0.739	-0.814	-0.886	-0.961	-1.035	-1.109	-1.182	-1.256	-1.330	-1.402	-1.476	-1.550	-1.621	-1.695	-1.768	-1.840	-1.915	-1.988	-2.061	-2.135	-2.209	-2.282	-2.356	-2.432	-2.508	-2.582	-2.660	-2.738	-2.815	-2.892	-2.971	-3.051	-3.131	-3.212	-3.295	-3.378	-3.461	-3.545	-3.631	-3.718	-3.805	-3.894	-3.982	-4.074	-4.165	-4.258	-4.350	-4.445	-4.540	-4.638	-4.736	-4.835	-4.934	-5.035	-5.136	-5.239	-5.342	-5.446	-5.551	-5.656	-5.764	-5.870	-5.978	-6.085	-6.194	-6.302	-6.411	-6.520	-6.628	-6.738	-6.845	-6.954	-7.062	-7.170	-7.278	-7.385	-7.490	-7.596	-7.700	-7.802	-7.905	-8.006	-8.105	-8.204	-8.300	-8.394	-8.486	-8.576	-8.665	-8.751	-8.834	-8.915	-8.994	-9.069	-9.142	-9.212	-9.279	-9.344	-9.404	-9.461	-9.514	-9.565	-9.612	-9.655	-9.695	-9.730	-9.761	-9.790	-9.815	-9.835	-9.851	-9.864	-9.872	-9.876	-9.876	-9.872	-9.865	-9.852	-9.838	-9.818	-9.794	-9.766	-9.736	-9.701	-9.662	-9.620	-9.574	-9.525	-9.471	-9.416	-9.356	-9.295	-9.229	-9.161	-9.090	-9.016	-8.940	-8.860	-8.779	-8.695	-8.610	-8.521	-8.431	-8.339	-8.246	-8.151	-8.055	-7.956	-7.856	-7.758	-7.654	-7.552	-7.449	-7.344	-7.239	-7.132	-7.026	-6.920	-6.812	-6.705	-6.598	-6.490	-6.382	-6.274	-6.166	-6.059	-5.951	-5.844	-5.736	-5.630	-5.524	-5.418	-5.310	-5.205	-5.100	-4.995	-4.891	-4.788	-4.685	-4.582	-4.481	-4.380	-4.279	-4.180	-4.080	-3.981	-3.884	-3.786	-3.691	-3.595	-3.500	-3.406	-3.312	-3.221	-3.128	-3.036	-2.946	-2.856	-2.768	-2.679	-2.592	-2.505	-2.420	-2.334	-2.250	-2.165	-2.082	-2.000	-1.918	-1.838	-1.758	-1.678	-1.600	-1.522	-1.445	-1.370	-1.295	-1.220	-1.145	-1.071	-0.999	-0.928	-0.856	-0.786	-0.716	-0.649	-0.580	-0.512	-0.446	-0.380	-0.316	-0.251	-0.189	-0.125	-0.062	-0.001	0.059	0.118	0.176	0.234	0.291	0.348	0.402	0.458	0.510	0.564	0.615	0.666	0.718	0.766	0.814	0.861	0.908	0.952	0.998	1.041	1.084	1.125	1.166	1.206	1.244	1.281	1.319	1.354	1.389	1.424	1.456	1.488	1.518	1.549	1.578	1.606	1.632	1.659	1.684	1.709	1.732	1.755	1.776	1.798	1.816	1.836	1.855	1.872	1.889	1.906	1.920	1.936	1.949	1.962	1.976	1.989	2.000	2.011	2.021	2.033	2.041	2.050	2.059	2.068	2.075	2.082	2.089	2.096	2.101	2.108	2.114	2.119	2.124	2.129	2.134	2.136	2.141	2.144	2.148	2.150	2.152	2.155	2.155	2.158	2.158	2.159	2.159	2.160	2.159	2.159	2.156	2.155	2.152	2.150	2.146	2.144	2.139	2.135	2.129	2.124	2.118	2.111	2.105	2.098	2.090	2.081	2.071	2.062	2.052	2.041	2.031	2.019	2.006	1.995	1.981	1.968	1.955	1.940	1.925	1.910	1.895	1.880	1.864	1.848	1.831	1.815	1.798	1.780	1.762	1.745	1.726	1.709	1.691	1.674	1.656	1.636	1.619	1.601	1.582	1.565	1.546	1.529	1.511	1.494	1.476	1.459	1.441	1.425	1.408	1.391	1.375	1.358	1.342	1.326	1.311	1.296	1.281	1.266	1.252	1.240	1.225	1.212	1.200	1.189	1.176	1.165	1.154	1.144	1.135	1.125	1.116	1.109	1.100	1.094	1.086	1.080	1.075	1.071	1.066	1.062	1.060	1.058	1.058	1.055	1.055	1.056	1.058	1.060	1.062	1.066	1.071	1.076	1.082	1.090	1.098	1.106	1.115	1.125	1.134	1.146	1.158	1.170	1.184	1.196	1.211	1.228	1.242	1.260	1.275	1.292	1.311	1.329	1.348	1.366	1.385	1.404	1.422	1.442	1.464	1.484	1.502	1.522	1.542	1.562	1.581	1.601	1.621	1.639	1.658	1.676	1.692	1.710	1.728	1.742	1.759	1.772	1.785	1.799	1.811	1.821	1.832	1.842	1.851	1.860	1.866	1.871	1.876	1.880	1.882	1.885	1.886	1.886	1.885	1.884	1.881	1.876	1.871	1.866	1.860	1.854	1.846	1.838	1.829	1.819	1.810	1.799	1.789	1.778	1.766	1.755	1.744	1.734	1.722	1.711	1.700	1.690	1.679	1.669	1.660	1.651	1.644	1.635	1.630	1.622	1.618	1.614	1.611	1.610	1.609	1.609	1.610	1.614	1.618	1.622	1.629	1.638	1.648	1.658	1.669	1.682	1.698	1.712	1.730	1.748	1.769	1.789	1.810	1.834	1.858	1.882	1.908	1.935	1.964	1.990	2.020	2.049	2.080	2.110	2.140	2.171	2.204	2.235	2.268	2.298	2.330	2.361	2.392	2.424	2.455	2.485	2.514	2.544	2.570	2.599	2.626	2.652	2.678	2.702	2.725	2.748	2.770	2.790	2.810	2.829	2.846	2.862	2.876	2.891	2.905	2.916	2.928	2.938	2.945	2.954	2.960	2.965	2.970	2.974	2.976	2.978	2.978	2.978	2.976	2.975	2.972	2.969	2.964	2.959	2.954	2.948	2.940	2.934	2.926	2.919	2.909	2.901	2.891	2.881	2.871	2.861	2.851	2.840	2.829	2.818	2.806	2.795	2.784	2.772	2.761	2.751	2.740	2.728	2.718	2.706	2.696	2.685	2.675	2.666	2.655	2.645	2.638	2.628	2.619	2.610	2.600	2.592	2.585	2.578	2.569	2.562	2.554	2.548	2.540	2.532	2.528	2.520	2.514	2.508	2.500	2.494	2.488	2.481	2.475	2.469	2.461	2.455	2.450	2.442	2.435	2.428	2.420	2.412	2.404	2.395	2.386	2.378	2.368	2.358	2.346	2.335	2.322	2.311	2.299	2.285	2.271	2.256	2.242	2.228	2.210	2.194	2.178	2.159	2.141	2.122	2.104	2.082	2.062	2.042	2.021	1.999	1.978	1.955	1.932	1.909	1.888	1.864	1.840	1.816	1.791	1.769	1.745	1.721	1.698	1.674	1.650	1.628	1.605	1.582	1.559	1.536	1.515	1.494	1.474	1.452	1.432	1.414	1.396	1.378	1.360	1.344	1.328	1.312	1.299	1.286	1.272	1.261	1.250	1.240	1.231	1.222	1.215	1.209	1.204	1.200	1.195	1.194	1.191	1.190	1.190	1.190	1.191	1.194	1.198	1.201	1.205	1.211	1.218	1.224	1.230	1.239	1.248	1.256	1.266	1.276	1.286	1.298	1.308	1.319	1.331	1.344	1.355	1.368	1.379	1.391	1.404	1.416	1.428	1.440	1.451	1.462	1.474	1.485	1.494	1.505	1.515	1.524	1.531	1.539	1.546	1.554	1.560	1.565	1.570	1.575	1.578	1.580	1.584	1.584	1.585	1.585	1.585	1.582	1.581	1.579	1.575	1.571	1.568	1.562	1.555	1.549	1.542	1.536	1.528	1.520	1.511	1.502	1.492	1.484	1.474	1.464	1.454	1.444	1.434	1.424	1.414	1.404	1.394	1.385	1.375	1.368	1.359	1.350	1.341	1.335	1.328	1.320	1.314	1.309	1.302	1.299	1.294	1.290	1.288	1.284	1.281	1.281	1.279	1.279	1.280	1.279	1.280	1.282	1.284	1.286	1.290	1.292	1.295	1.300	1.304	1.308	1.312	1.318	1.321	1.328	1.332	1.336	1.342	1.348	1.352	1.358	1.362	1.368	1.372	1.376	1.380	1.384	1.388	1.390	1.392	1.394	1.396	1.398	1.399	1.399	1.399	1.399	1.396	1.396	1.392	1.390	1.386	1.382	1.379	1.374	1.368	1.361	1.355	1.348	1.340	1.330	1.322	1.311	1.301	1.290	1.279	1.268	1.255	1.242	1.229	1.215	1.200	1.186	1.170	1.154	1.138	1.120	1.104	1.086	1.068	1.048	1.030	1.010	0.991	0.970	0.949	0.929	0.908	0.885	0.864	0.841	0.819	0.796	0.775	0.751	0.728	0.705	0.681	0.658	0.632	0.609	0.584	0.561	0.536	0.512	0.489	0.465	0.440	0.416	0.392	0.368	0.345	0.322	0.299	0.276	0.254	0.230	0.209	0.188	0.166	0.144	0.124	0.104	0.084	0.065	0.046	0.028	0.009	-0.010	-0.026	-0.042	-0.061	-0.076	-0.091	-0.108	-0.122	-0.136	-0.151	-0.165	-0.179	-0.191	-0.202	-0.216	-0.228	-0.239	-0.250	-0.261	-0.271	-0.282	-0.294	-0.304	-0.315	-0.326	-0.336	-0.346	-0.358	-0.368	-0.379	-0.389	-0.400	-0.412	-0.424	-0.435	-0.446	-0.459	-0.472	-0.485	-0.499	-0.512	-0.529	-0.542	-0.559	-0.574	-0.591	-0.608	-0.626	-0.644	-0.662	-0.681	-0.702	-0.722	-0.744	-0.764	-0.786	-0.809	-0.832	-0.855	-0.880	-0.904	-0.929	-0.952	-0.978	-1.005	-1.030	-1.056	-1.082	-1.110	-1.135	-1.162	-1.189	-1.215	-1.242	-1.268	-1.294	-1.320	-1.345	-1.370	-1.394	-1.418	-1.441	-1.464	-1.486	-1.508	-1.529	-1.548	-1.568	-1.585	-1.601	-1.616	-1.631	-1.645	-1.656	-1.669	-1.678	-1.686	-1.694	-1.700	-1.705	-1.709	-1.711	-1.711	-1.711	-1.709	-1.706	-1.702	-1.696	-1.690	-1.682	-1.672	-1.662	-1.650	-1.638	-1.624	-1.610	-1.594	-1.578	-1.559	-1.540	-1.521	-1.501	-1.480	-1.459	-1.436	-1.414	-1.391	-1.369	-1.345	-1.321	-1.298	-1.272	-1.249	-1.225	-1.201	-1.178	-1.152	-1.129	-1.105	-1.081	-1.059	-1.036	-1.015	-0.992	-0.971	-0.950	-0.931	-0.911	-0.892	-0.874	-0.855	-0.838	-0.821	-0.805	-0.790	-0.775	-0.761	-0.748	-0.735	-0.721	-0.710	-0.700	-0.689	-0.679	-0.668	-0.659	-0.651	-0.641	-0.634	-0.626	-0.619	-0.610	-0.602	-0.596	-0.589	-0.581	-0.575	-0.569	-0.561	-0.555	-0.548	-0.541	-0.534	-0.526	-0.520	-0.512	-0.504	-0.496	-0.488	-0.479	-0.470	-0.462	-0.454	-0.444	-0.434	-0.422	-0.411	-0.401	-0.390	-0.378	-0.366	-0.354	-0.340	-0.328	-0.314	-0.301	-0.288	-0.272	-0.259	-0.244	-0.229	-0.214	-0.198	-0.182	-0.165	-0.149	-0.132	-0.116	-0.100	-0.084	-0.066	-0.049	-0.032	-0.015	0.002	0.021	0.039	0.056	0.075	0.092	0.111	0.129	0.146	0.165	0.181	0.200	0.218	0.235	0.254	0.271	0.289	0.305	0.322	0.340	0.358	0.375	0.391	0.408	0.425	0.440	0.458	0.472	0.489	0.504	0.519	0.534	0.549	0.562	0.576	0.591	0.605	0.616	0.630	0.644	0.655	0.668	0.679	0.690	0.701	0.712	0.722	0.732	0.742	0.752	0.761	0.771	0.780	0.789	0.796	0.804	0.812	0.820	0.828	0.835	0.842	0.850	0.856	0.864	0.870	0.878	0.884	0.890	0.898	0.904	0.911	0.916	0.924	0.932	0.939	0.946	0.955	0.961	0.970	0.979	0.986	0.995	1.005	1.014	1.024	1.034	1.044	1.055	1.065	1.076	1.088	1.101	1.112	1.126	1.139	1.152	1.166	1.180	1.194	1.209	1.225	1.241	1.256	1.274	1.289	1.306	1.324	1.341	1.359	1.376	1.394	1.412	1.430	1.449	1.469	1.488	1.506	1.525	1.544	1.564	1.581	1.601	1.620	1.639	1.658	1.676	1.695	1.714	1.731	1.750	1.768	1.786	1.804	1.820	1.838	1.854	1.869	1.885	1.900	1.914	1.929	1.942	1.956	1.969	1.980	1.992	2.002	2.011	2.021	2.030	2.039	2.045	2.051	2.056	2.061	2.065	2.068	2.071	2.071	2.072	2.072	2.071	2.070	2.066	2.062	2.059	2.054	2.047	2.040	2.033	2.024	2.014	2.004	1.994	1.982	1.970	1.959	1.946	1.932	1.918	1.904	1.889	1.872	1.858	1.841	1.826	1.809	1.792	1.776	1.759	1.741	1.725	1.708	1.691	1.674	1.656	1.639	1.622	1.605	1.590	1.572	1.558	1.541	1.526	1.510	1.495	1.481	1.466	1.452	1.438	1.425	1.411	1.398	1.384	1.371	1.358	1.345	1.334	1.320	1.308	1.295	1.284	1.272	1.260	1.248	1.236	1.224	1.211	1.200	1.188	1.175	1.162	1.151	1.138	1.125	1.111	1.098	1.082	1.069	1.054	1.039	1.024	1.009	0.992	0.976	0.960	0.942	0.925	0.906	0.886	0.869	0.849	0.829	0.808	0.786	0.765	0.744	0.721	0.699	0.674	0.650	0.626	0.602	0.576	0.551	0.525	0.498	0.471	0.445	0.416	0.390	0.361	0.334	0.306	0.276	0.248	0.220	0.191	0.161	0.132	0.104	0.075	0.046	0.019	-0.010	-0.039	-0.066	-0.094	-0.121	-0.149	-0.175	-0.200	-0.226	-0.251	-0.275	-0.299	-0.321	-0.344	-0.366	-0.386	-0.406	-0.426	-0.445	-0.461	-0.478	-0.494	-0.507	-0.522	-0.535	-0.546	-0.559	-0.568	-0.576	-0.585	-0.592	-0.598	-0.602	-0.608	-0.611	-0.614	-0.615	-0.616	-0.615	-0.615	-0.614	-0.611	-0.608	-0.605	-0.601	-0.598	-0.592	-0.588	-0.581	-0.576	-0.570	-0.564	-0.558	-0.551	-0.545	-0.540	-0.534	-0.528	-0.521	-0.518	-0.512	-0.507	-0.504	-0.501	-0.498	-0.496	-0.495	-0.494	-0.492	-0.494	-0.494	-0.496	-0.498	-0.501	-0.505	-0.510	-0.514	-0.520	-0.526	-0.534	-0.542	-0.551	-0.560	-0.569	-0.579	-0.589	-0.600	-0.611	-0.622	-0.635	-0.646	-0.659	-0.671	-0.682	-0.696	-0.709	-0.720	-0.734	-0.746	-0.759	-0.770	-0.781	-0.792	-0.804	-0.815	-0.825	-0.835	-0.844	-0.852	-0.862	-0.870	-0.879	-0.886	-0.894	-0.900	-0.906	-0.912	-0.918	-0.922	-0.928	-0.932	-0.936	-0.941	-0.945	-0.949	-0.952	-0.956	-0.960	-0.962	-0.968	-0.970	-0.974	-0.978	-0.981	-0.986	-0.990	-0.995	-1.001	-1.006	-1.014	-1.020	-1.028	-1.035	-1.042	-1.052	-1.061	-1.070	-1.081	-1.092	-1.102	-1.115	-1.128	-1.140	-1.152	-1.166	-1.180	-1.195	-1.209	-1.225	-1.240	-1.256	-1.272	-1.289	-1.305	-1.321	-1.339	-1.355	-1.371	-1.388	-1.404	-1.421	-1.436	-1.452	-1.468	-1.482	-1.498	-1.512	-1.526	-1.540	-1.552	-1.565	-1.578	-1.589	-1.600	-1.611	-1.620	-1.629	-1.639	-1.646	-1.655	-1.661	-1.669	-1.676	-1.680	-1.686	-1.691	-1.695	-1.699	-1.704	-1.706	-1.709	-1.711	-1.714	-1.715	-1.715	-1.718	-1.718	-1.718	-1.719	-1.720	-1.719	-1.719	-1.719	-1.719	-1.718	-1.716	-1.716	-1.715	-1.715	-1.712	-1.712	-1.710	-1.710	-1.708	-1.706	-1.704	-1.702	-1.700	-1.698	-1.696	-1.692	-1.691	-1.688	-1.684	-1.681	-1.678	-1.672	-1.670	-1.665	-1.660	-1.655	-1.650	-1.645	-1.639	-1.632	-1.628	-1.621	-1.614	-1.609	-1.601	-1.595	-1.586	-1.580	-1.572	-1.565	-1.558	-1.550	-1.542	-1.535	-1.528	-1.521	-1.514	-1.506	-1.500	-1.492	-1.485	-1.480	-1.474	-1.469	-1.462	-1.458	-1.452	-1.448	-1.444	-1.440	-1.436	-1.432	-1.430	-1.428	-1.424	-1.422	-1.420	-1.420	-1.418	-1.416	-1.415	-1.416	-1.415	-1.415	-1.414	-1.414	-1.414	-1.415	-1.414	-1.415	-1.415	-1.415	-1.415	-1.415	-1.415	-1.415	-1.414	-1.412	-1.411	-1.411	-1.409	-1.408	-1.405	-1.402	-1.399	-1.395	-1.391	-1.388	-1.382	-1.378	-1.372	-1.366	-1.360	-1.354	-1.346	-1.339	-1.330	-1.322	-1.314	-1.305	-1.296	-1.285	-1.275	-1.264	-1.254	-1.242	-1.231	-1.219	-1.208	-1.194	-1.182	-1.170	-1.158	-1.144	-1.130	-1.116	-1.104	-1.090	-1.076	-1.062	-1.049	-1.034	-1.020	-1.006	-0.992	-0.978	-0.964	-0.950	-0.935	-0.922	-0.908	-0.892	-0.880	-0.866	-0.851	-0.839	-0.824	-0.810	-0.798	-0.784	-0.770	-0.759	-0.745	-0.732	-0.720	-0.708	-0.696	-0.684	-0.672	-0.661	-0.649	-0.638	-0.626	-0.618	-0.606	-0.596	-0.586	-0.578	-0.568	-0.559	-0.550	-0.541	-0.532	-0.525	-0.516	-0.509	-0.500	-0.494	-0.486	-0.478	-0.470	-0.464	-0.456	-0.450	-0.442	-0.435	-0.429	-0.421	-0.414	-0.406	-0.399	-0.392	-0.385	-0.376	-0.369	-0.359	-0.351	-0.341	-0.332	-0.321	-0.311	-0.300	-0.289	-0.278	-0.264	-0.252	-0.238	-0.225	-0.210	-0.195	-0.179	-0.162	-0.145	-0.129	-0.110	-0.090	-0.071	-0.051	-0.030	-0.009	0.014	0.036	0.060	0.084	0.109	0.132	0.158	0.185	0.210	0.236	0.265	0.291	0.319	0.346	0.374	0.401	0.430	0.456	0.486	0.514	0.541	0.569	0.596	0.624	0.650	0.679	0.704	0.730	0.755	0.780	0.805	0.829	0.852	0.874	0.896	0.916	0.936	0.956	0.974	0.991	1.008	1.022	1.038	1.050	1.062	1.074	1.084	1.092	1.100	1.108	1.112	1.118	1.121	1.122	1.122	1.121	1.120	1.118	1.114	1.109	1.104	1.096	1.089	1.079	1.069	1.058	1.046	1.032	1.019	1.006	0.990	0.974	0.959	0.942	0.924	0.906	0.888	0.870	0.851	0.831	0.811	0.792	0.774	0.754	0.735	0.715	0.696	0.678	0.660	0.642	0.624	0.609	0.591	0.576	0.560	0.546	0.532	0.519	0.506	0.495	0.484	0.474	0.464	0.455	0.448	0.440	0.434	0.429	0.424	0.420	0.418	0.415	0.414	0.414	0.412	0.412	0.415	0.416	0.418	0.420	0.424	0.426	0.430	0.432	0.436	0.440	0.444	0.448	0.451	0.454	0.458	0.460	0.462	0.465	0.466	0.468	0.469	0.468	0.469	0.466	0.465	0.461	0.458	0.452	0.448	0.440	0.434	0.425	0.415	0.405	0.392	0.381	0.368	0.354	0.339	0.322	0.305	0.288	0.269	0.250	0.230	0.209	0.188	0.165	0.141	0.118	0.094	0.070	0.044	0.019	-0.008	-0.032	-0.059	-0.085	-0.111	-0.138	-0.164	-0.189	-0.215	-0.241	-0.266	-0.291	-0.315	-0.340	-0.364	-0.386	-0.409	-0.431	-0.451	-0.471	-0.491	-0.510	-0.528	-0.545	-0.561	-0.578	-0.591	-0.606	-0.620	-0.631	-0.642	-0.652	-0.664	-0.672	-0.681	-0.689	-0.696	-0.701	-0.708	-0.712	-0.716	-0.720	-0.724	-0.728	-0.729	-0.730	-0.732	-0.734	-0.734	-0.735	-0.734	-0.734	-0.734	-0.734	-0.734	-0.734	-0.734	-0.732	-0.732	-0.732	-0.732	-0.732	-0.732	-0.734	-0.735	-0.736	-0.738	-0.740	-0.742	-0.745	-0.748	-0.752	-0.755	-0.760	-0.765	-0.770	-0.776	-0.782	-0.789	-0.798	-0.805	-0.812	-0.822	-0.830	-0.841	-0.851	-0.861	-0.874	-0.885	-0.898	-0.910	-0.922	-0.936	-0.951	-0.964	-0.979	-0.995	-1.009	-1.025	-1.041	-1.058	-1.074	-1.090	-1.108	-1.125	-1.141	-1.159	-1.176	-1.194	-1.211	-1.229	-1.245	-1.264	-1.280	-1.298	-1.312	-1.330	-1.346	-1.364	-1.379	-1.395	-1.410	-1.424	-1.438	-1.452	-1.466	-1.479	-1.491	-1.504	-1.515	-1.526	-1.536	-1.546	-1.556	-1.565	-1.574	-1.581	-1.588	-1.595	-1.600	-1.605	-1.610	-1.614	-1.619	-1.621	-1.625	-1.628	-1.629	-1.630	-1.631	-1.631	-1.632	-1.632	-1.632	-1.631	-1.630	-1.629	-1.629	-1.628	-1.626	-1.624	-1.622	-1.621	-1.620	-1.618	-1.618	-1.616	-1.614	-1.612	-1.611	-1.610	-1.609	-1.609	-1.606	-1.606	-1.605	-1.605	-1.604	-1.604	-1.602	-1.604	-1.604	-1.604	-1.602	-1.602	-1.604	-1.602	-1.602	-1.602	-1.602	-1.602	-1.602	-1.601	-1.600	-1.600	-1.599	-1.599	-1.596	-1.595	-1.592	-1.590	-1.589	-1.586	-1.582	-1.581	-1.576	-1.574	-1.570	-1.566	-1.560	-1.556	-1.551	-1.546	-1.540	-1.535	-1.529	-1.524	-1.518	-1.510	-1.504	-1.498	-1.490	-1.484	-1.478	-1.470	-1.462	-1.455	-1.449	-1.441	-1.435	-1.428	-1.421	-1.414	-1.408	-1.401	-1.394	-1.388	-1.381	-1.375	-1.369	-1.362	-1.356	-1.350	-1.345	-1.338	-1.332	-1.326	-1.320	-1.314	-1.309	-1.302	-1.298	-1.291	-1.285	-1.279	-1.272	-1.268	-1.260	-1.255	-1.249	-1.241	-1.235	-1.229	-1.222	-1.215	-1.209	-1.201	-1.195	-1.188	-1.181	-1.175	-1.166	-1.160	-1.152	-1.146	-1.139	-1.132	-1.126	-1.120	-1.114	-1.108	-1.102	-1.096	-1.091	-1.086	-1.081	-1.078	-1.074	-1.070	-1.068	-1.065	-1.064	-1.061	-1.060	-1.060	-1.060	-1.060	-1.061	-1.064	-1.065	-1.069	-1.071	-1.075	-1.079	-1.084	-1.089	-1.094	-1.100	-1.106	-1.112	-1.119	-1.125	-1.132	-1.141	-1.148	-1.155	-1.162	-1.171	-1.179	-1.188	-1.194	-1.201	-1.209	-1.215	-1.221	-1.228	-1.232	-1.238	-1.242	-1.245	-1.249	-1.250	-1.252	-1.252	-1.252	-1.252	-1.251	-1.249	-1.245	-1.240	-1.235	-1.229	-1.221	-1.214	-1.205	-1.194	-1.181	-1.170	-1.156	-1.141	-1.126	-1.111	-1.092	-1.075	-1.055	-1.035	-1.015	-0.994	-0.970	-0.948	-0.924	-0.899	-0.875	-0.850	-0.824	-0.799	-0.772	-0.746	-0.720	-0.694	-0.668	-0.641	-0.614	-0.588	-0.562	-0.538	-0.512	-0.486	-0.462	-0.439	-0.416	-0.395	-0.374	-0.352	-0.334	-0.315	-0.296	-0.280	-0.264	-0.249	-0.235	-0.221	-0.210	-0.200	-0.190	-0.181	-0.175	-0.168	-0.161	-0.158	-0.154	-0.151	-0.149	-0.149	-0.149	-0.149	-0.151	-0.154	-0.156	-0.160	-0.162	-0.168	-0.171	-0.175	-0.181	-0.186	-0.192	-0.198	-0.202	-0.209	-0.214	-0.218	-0.222	-0.228	-0.232	-0.236	-0.239	-0.244	-0.246	-0.248	-0.249	-0.250	-0.250	-0.250	-0.250	-0.248	-0.246	-0.242	-0.239	-0.235	-0.230	-0.225	-0.218	-0.211	-0.204	-0.196	-0.188	-0.179	-0.169	-0.159	-0.148	-0.138	-0.126	-0.115	-0.102	-0.090	-0.078	-0.064	-0.051	-0.038	-0.024	-0.011	0.004	0.018	0.031	0.045	0.059	0.072	0.088	0.100	0.112	0.126	0.140	0.152	0.165	0.178	0.190	0.201	0.214	0.225	0.234	0.245	0.255	0.265	0.272	0.281	0.289	0.296	0.304	0.310	0.315	0.320	0.325	0.329	0.332	0.335	0.338	0.339	0.340	0.340	0.340	0.339	0.338	0.335	0.331	0.329	
