# Supplementary material for: Motion onset VEPs can see through the blur
Source: Sci Rep. 2024 Sep 12;14:21296. doi: 10.1038/s41598-024-72483-z (PMC11393312; doi:10.1038/s41598-024-72483-z)
Supplement: Supplementary file 3 — Supplementary Information 3. [file 41598_2024_72483_MOESM3_ESM.zip › VEP_raw_data/source_data/SourceBlurVEP-S003_VEP_2023-03-29_10-44-53.txt]

0.000	0.000	99999.999	6250.000	50.000	-2193.000	-2061.000	6248.000	7.000	100.000	5.000	2.000	1.000	1.000	0.000	0.000	0.000	0.000	0.000	0.000	0.000	0.000	0.000	0.000	0.000	0.000	0.000	0.586	0.585	0.586	0.588	0.589	0.591	0.594	0.596	0.600	0.604	0.609	0.612	0.618	0.622	0.629	0.635	0.641	0.649	0.655	0.661	0.669	0.676	0.682	0.690	0.698	0.705	0.712	0.720	0.728	0.734	0.741	0.749	0.755	0.762	0.769	0.776	0.784	0.790	0.796	0.802	0.809	0.815	0.821	0.828	0.835	0.840	0.846	0.852	0.859	0.865	0.871	0.879	0.885	0.891	0.898	0.905	0.912	0.920	0.929	0.936	0.945	0.954	0.962	0.972	0.982	0.992	1.004	1.015	1.026	1.039	1.051	1.064	1.078	1.091	1.106	1.121	1.136	1.150	1.166	1.182	1.199	1.215	1.232	1.250	1.268	1.285	1.304	1.321	1.339	1.358	1.375	1.394	1.412	1.430	1.448	1.466	1.482	1.500	1.516	1.532	1.549	1.564	1.580	1.595	1.609	1.622	1.636	1.649	1.660	1.672	1.684	1.692	1.702	1.711	1.720	1.726	1.732	1.738	1.744	1.748	1.750	1.754	1.755	1.756	1.758	1.756	1.755	1.754	1.751	1.748	1.745	1.741	1.735	1.730	1.724	1.718	1.711	1.704	1.696	1.688	1.680	1.672	1.662	1.654	1.644	1.635	1.625	1.615	1.606	1.596	1.586	1.578	1.568	1.559	1.549	1.540	1.530	1.521	1.512	1.504	1.496	1.488	1.479	1.471	1.464	1.456	1.449	1.441	1.435	1.429	1.421	1.416	1.410	1.404	1.399	1.392	1.386	1.381	1.376	1.371	1.366	1.361	1.356	1.352	1.348	1.342	1.338	1.332	1.328	1.324	1.319	1.315	1.310	1.305	1.301	1.296	1.291	1.288	1.282	1.278	1.274	1.269	1.264	1.259	1.255	1.250	1.246	1.241	1.236	1.232	1.229	1.222	1.219	1.215	1.211	1.208	1.204	1.200	1.196	1.192	1.189	1.185	1.181	1.179	1.175	1.171	1.169	1.165	1.161	1.158	1.154	1.151	1.146	1.144	1.140	1.136	1.134	1.130	1.126	1.121	1.118	1.114	1.110	1.105	1.101	1.098	1.091	1.086	1.081	1.076	1.071	1.065	1.060	1.055	1.049	1.044	1.039	1.034	1.029	1.024	1.019	1.015	1.011	1.008	1.004	1.000	0.998	0.994	0.991	0.990	0.989	0.988	0.988	0.986	0.986	0.989	0.989	0.991	0.994	0.996	1.000	1.004	1.008	1.012	1.019	1.025	1.031	1.038	1.046	1.054	1.062	1.070	1.079	1.088	1.098	1.106	1.116	1.126	1.136	1.145	1.155	1.164	1.172	1.184	1.192	1.200	1.209	1.216	1.222	1.230	1.238	1.242	1.249	1.254	1.259	1.261	1.266	1.269	1.270	1.272	1.274	1.272	1.274	1.271	1.269	1.266	1.262	1.259	1.255	1.249	1.242	1.235	1.229	1.220	1.211	1.202	1.191	1.181	1.170	1.159	1.145	1.132	1.119	1.106	1.091	1.076	1.061	1.044	1.028	1.011	0.994	0.975	0.956	0.938	0.918	0.898	0.876	0.855	0.832	0.810	0.789	0.765	0.740	0.716	0.691	0.666	0.641	0.615	0.589	0.562	0.535	0.507	0.479	0.451	0.422	0.394	0.365	0.336	0.306	0.276	0.246	0.216	0.186	0.158	0.128	0.098	0.068	0.039	0.009	-0.020	-0.049	-0.076	-0.104	-0.131	-0.159	-0.186	-0.211	-0.236	-0.261	-0.286	-0.310	-0.332	-0.355	-0.378	-0.398	-0.418	-0.436	-0.455	-0.472	-0.489	-0.505	-0.520	-0.534	-0.548	-0.560	-0.570	-0.581	-0.591	-0.600	-0.608	-0.616	-0.622	-0.629	-0.632	-0.636	-0.640	-0.642	-0.645	-0.646	-0.646	-0.648	-0.646	-0.645	-0.644	-0.642	-0.640	-0.638	-0.632	-0.630	-0.626	-0.622	-0.618	-0.614	-0.609	-0.604	-0.599	-0.594	-0.588	-0.582	-0.578	-0.571	-0.565	-0.559	-0.554	-0.548	-0.544	-0.538	-0.534	-0.528	-0.522	-0.518	-0.514	-0.509	-0.504	-0.500	-0.495	-0.491	-0.486	-0.482	-0.478	-0.474	-0.470	-0.466	-0.462	-0.459	-0.455	-0.452	-0.448	-0.445	-0.440	-0.438	-0.434	-0.430	-0.426	-0.422	-0.419	-0.414	-0.410	-0.405	-0.400	-0.395	-0.390	-0.385	-0.380	-0.375	-0.369	-0.362	-0.355	-0.350	-0.342	-0.336	-0.330	-0.322	-0.315	-0.308	-0.299	-0.290	-0.282	-0.274	-0.266	-0.256	-0.248	-0.239	-0.231	-0.221	-0.211	-0.204	-0.194	-0.185	-0.175	-0.166	-0.158	-0.148	-0.139	-0.129	-0.120	-0.111	-0.102	-0.092	-0.084	-0.076	-0.066	-0.059	-0.051	-0.042	-0.036	-0.029	-0.021	-0.014	-0.006	0.000	0.008	0.012	0.019	0.025	0.031	0.036	0.042	0.046	0.052	0.058	0.060	0.065	0.069	0.072	0.076	0.079	0.082	0.085	0.086	0.089	0.091	0.092	0.094	0.094	0.095	0.096	0.095	0.094	0.092	0.092	0.090	0.089	0.086	0.084	0.080	0.076	0.072	0.068	0.062	0.058	0.052	0.046	0.039	0.034	0.026	0.020	0.011	0.005	-0.002	-0.011	-0.019	-0.026	-0.035	-0.042	-0.050	-0.059	-0.066	-0.074	-0.081	-0.088	-0.094	-0.100	-0.106	-0.111	-0.116	-0.120	-0.124	-0.126	-0.128	-0.130	-0.130	-0.129	-0.129	-0.126	-0.124	-0.119	-0.114	-0.108	-0.100	-0.091	-0.082	-0.071	-0.060	-0.049	-0.035	-0.020	-0.006	0.011	0.028	0.045	0.065	0.085	0.106	0.126	0.149	0.171	0.195	0.218	0.242	0.268	0.292	0.318	0.344	0.370	0.396	0.422	0.450	0.476	0.502	0.529	0.555	0.581	0.606	0.632	0.659	0.684	0.709	0.731	0.756	0.780	0.804	0.825	0.848	0.869	0.890	0.910	0.930	0.949	0.968	0.986	1.002	1.020	1.036	1.052	1.069	1.084	1.098	1.112	1.128	1.140	1.152	1.165	1.178	1.189	1.200	1.211	1.221	1.232	1.242	1.251	1.260	1.270	1.280	1.289	1.296	1.305	1.312	1.321	1.329	1.336	1.345	1.351	1.359	1.365	1.372	1.379	1.386	1.392	1.400	1.405	1.412	1.418	1.425	1.430	1.436	1.442	1.448	1.454	1.460	1.465	1.471	1.478	1.484	1.490	1.496	1.502	1.509	1.515	1.521	1.529	1.535	1.541	1.549	1.556	1.562	1.571	1.579	1.588	1.595	1.604	1.611	1.620	1.629	1.639	1.649	1.658	1.668	1.679	1.688	1.699	1.710	1.720	1.731	1.742	1.755	1.766	1.778	1.789	1.801	1.812	1.825	1.836	1.848	1.860	1.872	1.884	1.894	1.906	1.918	1.929	1.939	1.950	1.960	1.971	1.981	1.990	2.000	2.009	2.018	2.026	2.035	2.042	2.050	2.058	2.064	2.070	2.076	2.082	2.088	2.091	2.098	2.101	2.105	2.109	2.111	2.114	2.116	2.119	2.120	2.122	2.124	2.124	2.125	2.125	2.126	2.126	2.126	2.126	2.125	2.125	2.125	2.124	2.122	2.121	2.121	2.119	2.119	2.118	2.115	2.114	2.112	2.112	2.111	2.110	2.109	2.108	2.106	2.106	2.106	2.106	2.105	2.105	2.105	2.105	2.105	2.105	2.106	2.108	2.109	2.109	2.111	2.114	2.115	2.118	2.119	2.121	2.125	2.129	2.131	2.135	2.138	2.142	2.146	2.151	2.155	2.160	2.166	2.171	2.176	2.182	2.188	2.195	2.200	2.208	2.212	2.219	2.226	2.234	2.240	2.248	2.255	2.261	2.268	2.276	2.282	2.289	2.296	2.302	2.309	2.316	2.322	2.329	2.336	2.341	2.346	2.352	2.358	2.362	2.366	2.371	2.374	2.378	2.379	2.381	2.382	2.385	2.385	2.384	2.384	2.382	2.380	2.378	2.375	2.371	2.368	2.361	2.356	2.350	2.342	2.335	2.328	2.319	2.309	2.299	2.288	2.276	2.265	2.251	2.239	2.225	2.210	2.196	2.181	2.166	2.150	2.134	2.118	2.101	2.084	2.068	2.050	2.033	2.016	1.999	1.982	1.965	1.948	1.932	1.915	1.900	1.885	1.869	1.855	1.840	1.826	1.814	1.801	1.789	1.778	1.766	1.756	1.746	1.738	1.730	1.721	1.715	1.710	1.704	1.700	1.698	1.694	1.691	1.690	1.689	1.690	1.690	1.691	1.694	1.695	1.699	1.702	1.708	1.712	1.716	1.721	1.728	1.732	1.740	1.746	1.752	1.760	1.768	1.774	1.781	1.788	1.795	1.802	1.809	1.816	1.822	1.829	1.835	1.841	1.848	1.852	1.859	1.864	1.868	1.872	1.876	1.879	1.881	1.885	1.886	1.888	1.890	1.891	1.891	1.892	1.891	1.891	1.890	1.889	1.886	1.885	1.882	1.880	1.878	1.874	1.871	1.868	1.864	1.860	1.856	1.852	1.848	1.842	1.839	1.834	1.829	1.824	1.820	1.815	1.811	1.806	1.802	1.799	1.794	1.791	1.788	1.784	1.781	1.779	1.778	1.775	1.774	1.772	1.771	1.771	1.770	1.771	1.770	1.771	1.772	1.775	1.776	1.780	1.781	1.785	1.790	1.794	1.798	1.801	1.808	1.812	1.819	1.824	1.830	1.836	1.842	1.849	1.856	1.864	1.870	1.876	1.884	1.891	1.898	1.905	1.911	1.918	1.924	1.929	1.936	1.942	1.946	1.951	1.958	1.961	1.965	1.969	1.972	1.975	1.978	1.979	1.981	1.982	1.982	1.984	1.985	1.984	1.984	1.982	1.981	1.979	1.978	1.975	1.972	1.970	1.966	1.965	1.961	1.958	1.955	1.952	1.949	1.946	1.942	1.940	1.938	1.935	1.932	1.931	1.930	1.929	1.926	1.928	1.926	1.928	1.929	1.930	1.931	1.934	1.936	1.939	1.942	1.945	1.950	1.955	1.959	1.965	1.970	1.976	1.982	1.990	1.996	2.004	2.010	2.019	2.025	2.034	2.041	2.047	2.055	2.062	2.069	2.075	2.081	2.086	2.092	2.098	2.101	2.105	2.109	2.111	2.114	2.115	2.116	2.115	2.114	2.112	2.111	2.108	2.104	2.099	2.094	2.085	2.079	2.070	2.061	2.052	2.041	2.030	2.018	2.005	1.990	1.976	1.960	1.945	1.929	1.911	1.894	1.876	1.858	1.838	1.819	1.800	1.779	1.759	1.738	1.718	1.696	1.675	1.652	1.631	1.611	1.589	1.568	1.546	1.525	1.504	1.484	1.462	1.442	1.422	1.402	1.382	1.362	1.344	1.326	1.308	1.289	1.271	1.254	1.238	1.221	1.205	1.189	1.174	1.159	1.145	1.130	1.116	1.104	1.091	1.078	1.066	1.055	1.044	1.034	1.022	1.014	1.004	0.995	0.986	0.979	0.970	0.962	0.956	0.950	0.942	0.936	0.931	0.926	0.920	0.918	0.912	0.909	0.906	0.904	0.901	0.899	0.898	0.896	0.895	0.894	0.894	0.894	0.895	0.896	0.896	0.900	0.901	0.902	0.906	0.909	0.911	0.914	0.918	0.921	0.925	0.929	0.932	0.936	0.941	0.945	0.948	0.951	0.955	0.956	0.960	0.962	0.965	0.966	0.966	0.968	0.969	0.968	0.966	0.966	0.962	0.960	0.956	0.952	0.946	0.940	0.932	0.925	0.916	0.908	0.896	0.885	0.872	0.860	0.846	0.831	0.815	0.799	0.781	0.764	0.745	0.726	0.705	0.685	0.665	0.642	0.621	0.600	0.578	0.555	0.532	0.510	0.486	0.464	0.441	0.419	0.398	0.376	0.355	0.335	0.315	0.295	0.276	0.259	0.241	0.225	0.210	0.195	0.181	0.169	0.158	0.146	0.138	0.129	0.122	0.115	0.110	0.105	0.102	0.100	0.100	0.099	0.100	0.102	0.104	0.109	0.112	0.118	0.124	0.130	0.138	0.146	0.154	0.164	0.171	0.181	0.191	0.201	0.212	0.222	0.234	0.245	0.256	0.266	0.278	0.288	0.299	0.310	0.320	0.329	0.340	0.349	0.358	0.366	0.374	0.382	0.390	0.396	0.404	0.409	0.415	0.420	0.425	0.429	0.431	0.435	0.438	0.440	0.441	0.441	0.444	0.442	0.442	0.441	0.440	0.439	0.436	0.434	0.429	0.426	0.421	0.418	0.412	0.406	0.400	0.394	0.386	0.379	0.371	0.362	0.354	0.345	0.335	0.325	0.315	0.304	0.292	0.281	0.270	0.258	0.245	0.234	0.220	0.206	0.194	0.181	0.168	0.154	0.141	0.128	0.114	0.101	0.088	0.075	0.062	0.050	0.039	0.028	0.016	0.006	-0.004	-0.012	-0.022	-0.030	-0.035	-0.042	-0.046	-0.051	-0.055	-0.059	-0.060	-0.061	-0.060	-0.060	-0.058	-0.054	-0.049	-0.045	-0.038	-0.031	-0.021	-0.012	-0.002	0.009	0.021	0.034	0.049	0.062	0.079	0.095	0.112	0.130	0.148	0.168	0.186	0.205	0.225	0.245	0.266	0.286	0.308	0.329	0.349	0.370	0.391	0.411	0.432	0.454	0.474	0.492	0.512	0.532	0.550	0.569	0.588	0.605	0.622	0.639	0.655	0.670	0.685	0.700	0.715	0.728	0.740	0.752	0.764	0.776	0.786	0.798	0.806	0.816	0.825	0.834	0.841	0.849	0.855	0.862	0.869	0.875	0.881	0.886	0.891	0.896	0.901	0.906	0.910	0.914	0.918	0.921	0.925	0.928	0.931	0.934	0.935	0.938	0.940	0.941	0.942	0.945	0.946	0.948	0.949	0.949	0.950	0.950	0.950	0.950	0.950	0.950	0.949	0.948	0.946	0.944	0.942	0.940	0.938	0.935	0.932	0.930	0.925	0.921	0.916	0.912	0.908	0.904	0.898	0.891	0.886	0.880	0.874	0.866	0.860	0.852	0.845	0.838	0.830	0.822	0.815	0.806	0.799	0.790	0.782	0.772	0.765	0.758	0.749	0.741	0.732	0.724	0.718	0.710	0.702	0.695	0.689	0.682	0.676	0.670	0.665	0.660	0.655	0.652	0.649	0.645	0.644	0.641	0.640	0.639	0.639	0.639	0.640	0.640	0.642	0.644	0.648	0.650	0.654	0.659	0.662	0.668	0.672	0.678	0.684	0.690	0.696	0.702	0.709	0.716	0.724	0.730	0.736	0.744	0.751	0.756	0.762	0.770	0.776	0.780	0.786	0.790	0.795	0.799	0.802	0.805	0.808	0.810	0.810	0.811	0.810	0.809	0.808	0.805	0.802	0.799	0.794	0.790	0.782	0.776	0.769	0.760	0.752	0.744	0.734	0.722	0.712	0.700	0.690	0.676	0.665	0.651	0.639	0.625	0.612	0.599	0.585	0.570	0.556	0.542	0.529	0.515	0.501	0.489	0.476	0.462	0.451	0.438	0.428	0.415	0.405	0.395	0.386	0.378	0.370	0.362	0.355	0.349	0.342	0.338	0.334	0.330	0.326	0.326	0.324	0.322	0.324	0.324	0.325	0.326	0.330	0.332	0.338	0.342	0.348	0.354	0.359	0.366	0.372	0.380	0.388	0.398	0.405	0.415	0.422	0.432	0.444	0.454	0.462	0.474	0.484	0.494	0.504	0.515	0.526	0.536	0.546	0.556	0.566	0.576	0.585	0.595	0.605	0.612	0.621	0.630	0.638	0.646	0.652	0.660	0.668	0.674	0.681	0.688	0.692	0.698	0.702	0.708	0.711	0.715	0.718	0.721	0.724	0.725	0.728	0.728	0.729	0.730	0.730	0.729	0.729	0.728	0.726	0.724	0.721	0.719	0.715	0.712	0.708	0.702	0.699	0.692	0.688	0.680	0.674	0.666	0.659	0.651	0.642	0.634	0.624	0.614	0.605	0.594	0.581	0.571	0.560	0.546	0.534	0.521	0.509	0.494	0.481	0.466	0.452	0.438	0.422	0.408	0.392	0.376	0.361	0.345	0.330	0.312	0.298	0.281	0.266	0.249	0.232	0.218	0.202	0.186	0.171	0.156	0.141	0.128	0.114	0.100	0.088	0.074	0.061	0.050	0.039	0.028	0.018	0.008	0.000	-0.009	-0.016	-0.024	-0.030	-0.035	-0.039	-0.042	-0.045	-0.049	-0.050	-0.050	-0.051	-0.051	-0.050	-0.048	-0.045	-0.041	-0.038	-0.034	-0.029	-0.022	-0.016	-0.009	-0.001	0.006	0.015	0.025	0.034	0.044	0.054	0.065	0.074	0.085	0.098	0.108	0.120	0.131	0.142	0.154	0.166	0.178	0.189	0.199	0.209	0.220	0.231	0.241	0.251	0.260	0.269	0.278	0.286	0.294	0.301	0.308	0.314	0.319	0.322	0.326	0.330	0.332	0.332	0.334	0.335	0.335	0.334	0.332	0.330	0.326	0.324	0.320	0.315	0.309	0.302	0.298	0.290	0.282	0.274	0.266	0.258	0.249	0.239	0.230	0.219	0.209	0.199	0.188	0.176	0.165	0.155	0.144	0.134	0.122	0.111	0.101	0.090	0.081	0.070	0.061	0.051	0.042	0.032	0.025	0.015	0.008	0.000	-0.008	-0.015	-0.020	-0.028	-0.034	-0.039	-0.042	-0.048	-0.052	-0.055	-0.059	-0.062	-0.065	-0.068	-0.069	-0.070	-0.071	-0.072	-0.072	-0.074	-0.074	-0.072	-0.072	-0.072	-0.071	-0.069	-0.068	-0.066	-0.065	-0.062	-0.060	-0.058	-0.055	-0.051	-0.049	-0.045	-0.042	-0.039	-0.035	-0.032	-0.029	-0.024	-0.021	-0.016	-0.012	-0.008	-0.004	0.001	0.005	0.009	0.015	0.019	0.024	0.029	0.032	0.039	0.042	0.048	0.052	0.058	0.062	0.066	0.071	0.076	0.082	0.088	0.092	0.098	0.102	0.106	0.111	0.116	0.122	0.128	0.132	0.138	0.142	0.148	0.152	0.158	0.164	0.169	0.174	0.180	0.185	0.190	0.195	0.200	0.206	0.211	0.218	0.221	0.228	0.234	0.238	0.244	0.249	0.255	0.259	0.265	0.269	0.274	0.280	0.284	0.289	0.294	0.299	0.301	0.306	0.309	0.312	0.316	0.319	0.322	0.325	0.326	0.329	0.330	0.331	0.332	0.335	0.335	0.336	0.335	0.335	0.335	0.335	0.334	0.334	0.332	0.331	0.329	0.326	0.325	0.324	0.322	0.320	0.319	0.318	0.316	0.314	0.314	0.312	0.312	0.312	0.314	0.314	0.315	0.316	0.319	0.321	0.324	0.328	0.331	0.336	0.342	0.349	0.355	0.362	0.371	0.379	0.388	0.398	0.408	0.418	0.430	0.441	0.455	0.468	0.480	0.492	0.506	0.521	0.536	0.550	0.565	0.579	0.594	0.609	0.622	0.636	0.650	0.664	0.678	0.690	0.702	0.714	0.725	0.735	0.744	0.752	0.761	0.769	0.775	0.780	0.785	0.789	0.791	0.794	0.795	0.795	0.795	0.794	0.791	0.788	0.784	0.780	0.774	0.768	0.761	0.754	0.746	0.739	0.729	0.720	0.710	0.699	0.689	0.679	0.668	0.658	0.648	0.638	0.625	0.615	0.605	0.595	0.586	0.575	0.566	0.558	0.549	0.540	0.534	0.526	0.519	0.512	0.507	0.501	0.496	0.494	0.489	0.486	0.484	0.482	0.479	0.478	0.476	0.478	0.476	0.476	0.478	0.478	0.479	0.480	0.481	0.482	0.485	0.486	0.488	0.490	0.491	0.494	0.496	0.496	0.499	0.500	0.501	0.502	0.504	0.505	0.506	0.506	0.507	0.507	0.506	0.507	0.507	0.507	0.506	0.506	0.506	0.505	0.505	0.504	0.502	0.502	0.502	0.501	0.502	0.502	0.501	0.502	0.504	0.505	0.506	0.509	0.511	0.512	0.516	0.520	0.525	0.530	0.536	0.542	0.549	0.556	0.564	0.572	0.582	0.592	0.602	0.614	0.626	0.639	0.652	0.665	0.680	0.695	0.709	0.725	0.741	0.758	0.775	0.794	0.810	0.829	0.846	0.864	0.882	0.901	0.920	0.938	0.958	0.975	0.994	1.012	1.030	1.048	1.065	1.081	1.098	1.114	1.129	1.144	1.159	1.172	1.186	1.198	1.210	1.222	1.232	1.242	1.251	1.259	1.268	1.274	1.279	1.284	1.289	1.292	1.296	1.296	1.298	1.299	1.300	1.298	1.298	1.294	1.292	1.289	1.284	1.280	1.274	1.270	1.264	1.258	1.250	1.242	1.235	1.229	1.220	1.212	1.204	1.196	1.186	1.179	1.170	1.161	1.152	1.145	1.136	1.128	1.120	1.111	1.105	1.096	1.090	1.084	1.076	1.070	1.064	1.059	1.054	1.049	1.044	1.040	1.036	1.032	1.030	1.028	1.025	1.022	1.021	1.020	1.020	1.019	1.020	1.019	1.020	1.021	1.022	1.024	1.025	1.028	1.029	1.031	1.034	1.038	1.041	1.044	1.048	1.051	1.055	1.060	1.064	1.068	1.072	1.078	1.082	1.088	1.094	1.099	1.104	1.110	1.115	1.121	1.128	1.132	1.140	1.146	1.152	1.159	1.166	1.174	1.181	1.189	1.195	1.202	1.211	1.219	1.228	1.235	1.242	1.252	1.260	1.269	1.279	1.288	1.298	1.306	1.316	1.326	1.335	1.346	1.356	1.366	1.376	1.388	1.398	1.408	1.419	1.430	1.442	1.452	1.464	1.476	1.488	1.500	1.510	1.522	1.535	1.546	1.560	1.572	1.585	1.598	1.610	1.624	1.636	1.649	1.662	1.675	1.689	1.702	1.716	1.729	1.744	1.756	1.770	1.784	1.798	1.812	1.825	1.839	1.854	1.866	1.880	1.895	1.908	1.921	1.935	1.949	1.961	1.975	1.989	2.001	2.014	2.027	2.039	2.051	2.064	2.075	2.088	2.099	2.110	2.121	2.131	2.142	2.152	2.161	2.171	2.181	2.190	2.199	2.206	2.215	2.222	2.229	2.235	2.242	2.248	2.252	2.258	2.262	2.266	2.270	2.274	2.276	2.279	2.280	2.282	2.284	2.284	2.285	2.284	2.284	2.282	2.281	2.279	2.276	2.272	2.269	2.265	2.261	2.256	2.250	2.242	2.238	2.230	2.220	2.212	2.204	2.192	2.182	2.171	2.160	2.146	2.134	2.119	2.105	2.089	2.071	2.055	2.038	2.018	1.999	1.979	1.958	1.935	1.912	1.889	1.865	1.840	1.815	1.788	1.760	1.732	1.704	1.675	1.645	1.615	1.585	1.554	1.524	1.491	1.460	1.429	1.398	1.365	1.334	1.301	1.270	1.239	1.208	1.176	1.146	1.116	1.088	1.059	1.032	1.005	0.979	0.954	0.931	0.908	0.886	0.866	0.848	0.830	0.814	0.798	0.784	0.771	0.761	0.752	0.744	0.739	0.734	0.730	0.728	0.728	0.729	0.731	0.735	0.740	0.748	0.756	0.764	0.774	0.786	0.799	0.812	0.828	0.842	0.859	0.876	0.894	0.911	0.930	0.950	0.969	0.988	1.009	1.028	1.048	1.068	1.086	1.105	1.122	1.140	1.158	1.174	1.188	1.202	1.215	1.228	1.238	1.248	1.256	1.262	1.268	1.272	1.274	1.275	1.274	1.271	1.266	1.260	1.252	1.241	1.230	1.216	1.199	1.181	1.161	1.140	1.118	1.091	1.064	1.035	1.004	0.971	0.938	0.901	0.864	0.825	0.785	0.742	0.700	0.655	0.609	0.562	0.516	0.468	0.419	0.369	0.319	0.268	0.215	0.164	0.112	0.059	0.008	-0.045	-0.098	-0.149	-0.200	-0.251	-0.301	-0.351	-0.401	-0.449	-0.498	-0.544	-0.591	-0.635	-0.679	-0.721	-0.762	-0.802	-0.841	-0.879	-0.914	-0.950	-0.982	-1.015	-1.045	-1.074	-1.102	-1.126	-1.151	-1.174	-1.195	-1.215	-1.232	-1.249	-1.265	-1.278	-1.290	-1.301	-1.311	-1.320	-1.326	-1.332	-1.338	-1.341	-1.344	-1.345	-1.346	-1.346	-1.344	-1.341	-1.340	-1.336	-1.332	-1.328	-1.322	-1.318	-1.312	-1.306	-1.300	-1.294	-1.288	-1.281	-1.275	-1.269	-1.262	-1.258	-1.251	-1.246	-1.241	-1.238	-1.232	-1.230	-1.226	-1.225	-1.224	-1.222	-1.221	-1.222	-1.224	-1.225	-1.228	-1.231	-1.235	-1.239	-1.245	-1.250	-1.259	-1.265	-1.274	-1.281	-1.292	-1.301	-1.311	-1.322	-1.334	-1.345	-1.358	-1.370	-1.382	-1.395	-1.408	-1.420	-1.434	-1.446	-1.459	-1.471	-1.482	-1.495	-1.505	-1.516	-1.526	-1.535	-1.544	-1.551	-1.559	-1.564	-1.569	-1.572	-1.576	-1.576	-1.576	-1.574	-1.572	-1.566	-1.561	-1.554	-1.545	-1.535	-1.522	-1.510	-1.494	-1.478	-1.459	-1.439	-1.419	-1.395	-1.370	-1.345	-1.315	-1.286	-1.255	-1.224	-1.190	-1.155	-1.119	-1.082	-1.044	-1.004	-0.964	-0.922	-0.879	-0.838	-0.794	-0.749	-0.705	-0.659	-0.614	-0.569	-0.522	-0.475	-0.430	-0.384	-0.338	-0.292	-0.246	-0.200	-0.156	-0.111	-0.066	-0.024	0.020	0.061	0.104	0.144	0.182	0.222	0.260	0.298	0.331	0.368	0.401	0.434	0.465	0.495	0.524	0.551	0.578	0.604	0.628	0.650	0.672	0.692	0.712	0.730	0.748	0.762	0.778	0.790	0.802	0.814	0.824	0.832	0.839	0.845	0.850	0.854	0.858	0.860	0.861	0.861	0.860	0.860	0.856	0.852	0.849	0.844	0.839	0.831	0.825	0.818	0.809	0.799	0.790	0.780	0.769	0.759	0.748	0.736	0.722	0.711	0.699	0.685	0.671	0.659	0.644	0.630	0.616	0.602	0.588	0.574	0.559	0.545	0.531	0.516	0.502	0.488	0.474	0.460	0.445	0.432	0.418	0.404	0.390	0.376	0.362	0.349	0.336	0.322	0.309	0.295	0.281	0.269	0.254	0.242	0.229	0.215	0.202	0.188	0.175	0.161	0.149	0.135	0.121	0.109	0.095	0.081	0.068	0.054	0.041	0.028	0.012	0.001	-0.012	-0.028	-0.041	-0.054	-0.068	-0.080	-0.094	-0.106	-0.120	-0.131	-0.145	-0.156	-0.169	-0.181	-0.191	-0.204	-0.214	-0.225	-0.235	-0.245	-0.255	-0.264	-0.272	-0.281	-0.289	-0.298	-0.304	-0.310	-0.315	-0.321	-0.325	-0.329	-0.332	-0.335	-0.338	-0.340	-0.340	-0.341	-0.340	-0.340	-0.339	-0.335	-0.334	-0.330	-0.326	-0.320	-0.316	-0.309	-0.302	-0.295	-0.288	-0.279	-0.270	-0.260	-0.250	-0.239	-0.229	-0.216	-0.204	-0.192	-0.180	-0.165	-0.151	-0.138	-0.122	-0.109	-0.094	-0.078	-0.062	-0.045	-0.030	-0.012	0.005	0.022	0.039	0.056	0.074	0.092	0.110	0.128	0.145	0.162	0.181	0.198	0.215	0.231	0.250	0.265	0.282	0.299	0.315	0.330	0.344	0.360	0.375	0.388	0.401	0.414	0.426	0.438	0.449	0.460	0.469	0.479	0.488	0.495	0.502	0.509	0.515	0.520	0.525	0.529	0.531	0.534	0.536	0.538	0.538	0.538	0.538	0.536	0.534	0.532	0.530	0.528	0.524	0.519	0.515	0.510	0.505	0.500	0.495	0.489	0.484	0.479	0.472	0.468	0.462	0.458	0.452	0.449	0.444	0.439	0.435	0.431	0.428	0.425	0.421	0.419	0.418	0.416	0.416	0.415	0.415	0.416	0.416	0.419	0.420	0.421	0.425	0.428	0.431	0.436	0.440	0.445	0.450	0.456	0.461	0.468	0.474	0.480	0.486	0.494	0.500	0.507	0.515	0.522	0.530	0.538	0.546	0.554	0.562	0.569	0.578	0.585	0.594	0.601	0.609	0.618	0.625	0.631	0.640	0.646	0.655	0.662	0.670	0.678	0.685	0.692	0.700	0.709	0.715	0.724	0.730	0.739	0.748	0.755	0.765	0.772	0.782	0.791	0.800	0.810	0.820	0.830	0.841	0.851	0.862	0.874	0.885	0.896	0.909	0.922	0.935	0.949	0.962	0.976	0.991	1.005	1.020	1.036	1.051	1.066	1.084	1.099	1.116	1.132	1.150	1.166	1.184	1.201	1.218	1.235	1.252	1.269	1.286	1.301	1.319	1.335	1.350	1.366	1.381	1.396	1.411	1.425	1.439	1.451	1.464	1.478	1.489	1.499	1.510	1.519	1.528	1.535	1.544	1.550	1.555	1.560	1.565	1.569	1.571	1.574	1.575	1.576	1.576	1.576	1.574	1.571	1.569	1.565	1.561	1.558	1.552	1.546	1.540	1.532	1.525	1.518	1.509	1.500	1.491	1.482	1.472	1.462	1.451	1.442	1.431	1.421	1.410	1.400	1.389	1.379	1.369	1.358	1.346	1.336	1.326	1.315	1.305	1.296	1.288	1.278	1.268	1.260	1.250	1.242	1.234	1.226	1.219	1.211	1.204	1.198	1.191	1.186	1.180	1.175	1.170	1.165	1.161	1.158	1.152	1.149	1.146	1.144	1.140	1.139	1.136	1.135	1.132	1.131	1.130	1.129	1.129	1.128	1.128	1.128	1.128	1.128	1.128	1.128	1.126	1.126	1.125	1.126	1.126	1.126	1.126	1.125	1.125	1.124	1.124	1.122	1.122	1.120	1.119	1.118	1.116	1.112	1.110	1.108	1.105	1.101	1.098	1.094	1.089	1.084	1.079	1.072	1.068	1.060	1.052	1.045	1.038	1.030	1.021	1.012	1.004	0.994	0.984	0.974	0.964	0.954	0.942	0.931	0.920	0.908	0.895	0.884	0.872	0.861	0.849	0.838	0.826	0.815	0.804	0.794	0.784	0.772	0.764	0.755	0.748	0.739	0.732	0.726	0.719	0.714	0.709	0.705	0.702	0.699	0.698	0.696	0.698	0.696	0.698	0.700	0.704	0.706	0.710	0.716	0.722	0.729	0.736	0.742	0.752	0.760	0.770	0.780	0.790	0.801	0.811	0.824	0.836	0.848	0.859	0.870	0.884	0.895	0.908	0.919	0.931	0.942	0.954	0.964	0.976	0.985	0.996	1.006	1.015	1.024	1.032	1.040	1.046	1.054	1.060	1.066	1.071	1.076	1.080	1.084	1.086	1.089	1.090	1.090	1.091	1.091	1.090	1.089	1.086	1.084	1.080	1.076	1.072	1.066	1.061	1.054	1.048	1.040	1.032	1.022	1.014	1.004	0.992	0.982	0.971	0.959	0.946	0.932	0.919	0.904	0.888	0.871	0.855	0.838	0.820	0.801	0.781	0.761	0.740	0.720	0.698	0.676	0.652	0.630	0.604	0.580	0.554	0.529	0.502	0.476	0.449	0.421	0.394	0.365	0.336	0.308	0.279	0.250	0.220	0.190	0.160	0.130	0.100	0.070	0.041	0.011	-0.018	-0.046	-0.075	-0.104	-0.131	-0.159	-0.185	-0.212	-0.238	-0.264	-0.289	-0.314	-0.336	-0.360	-0.382	-0.404	-0.424	-0.444	-0.464	-0.481	-0.500	-0.516	-0.532	-0.548	-0.560	-0.575	-0.586	-0.599	-0.609	-0.619	-0.628	-0.636	-0.644	-0.650	-0.656	-0.661	-0.666	-0.669	-0.672	-0.675	-0.675	-0.676	-0.676	-0.676	-0.675	-0.674	-0.671	-0.669	-0.666	-0.662	-0.659	-0.655	-0.651	-0.646	-0.641	-0.635	-0.630	-0.622	-0.618	-0.610	-0.604	-0.596	-0.590	-0.582	-0.575	-0.568	-0.560	-0.554	-0.546	-0.540	-0.532	-0.525	-0.518	-0.510	-0.504	-0.496	-0.490	-0.482	-0.476	-0.470	-0.462	-0.458	-0.450	-0.444	-0.440	-0.434	-0.428	-0.421	-0.418	-0.412	-0.408	-0.402	-0.398	-0.394	-0.389	-0.386	-0.381	-0.378	-0.374	-0.370	-0.366	-0.364	-0.361	-0.358	-0.355	-0.351	-0.349	-0.346	-0.344	-0.341	-0.338	-0.336	-0.334	-0.332	-0.329	-0.326	-0.325	-0.321	-0.320	-0.318	-0.315	-0.312	-0.310	-0.308	-0.306	-0.304	-0.301	-0.299	-0.296	-0.294	-0.292	-0.289	-0.286	-0.284	-0.282	-0.279	-0.276	-0.274	-0.271	-0.268	-0.265	-0.261	-0.259	-0.256	-0.254	-0.250	-0.249	-0.244	-0.241	-0.239	-0.236	-0.232	-0.231	-0.228	-0.224	-0.221	-0.219	-0.215	-0.211	-0.209	-0.206	-0.202	-0.201	-0.198	-0.196	-0.192	-0.191	-0.189	-0.185	-0.184	-0.182	-0.180	-0.179	-0.176	-0.176	-0.175	-0.175	-0.174	-0.174	-0.174	-0.174	-0.175	-0.175	-0.178	-0.178	-0.179	-0.182	-0.184	-0.188	-0.190	-0.192	-0.195	-0.200	-0.204	-0.208	-0.212	-0.218	-0.221	-0.226	-0.231	-0.236	-0.241	-0.248	-0.252	-0.258	-0.262	-0.268	-0.272	-0.276	-0.281	-0.286	-0.290	-0.292	-0.295	-0.298	-0.300	-0.301	-0.302	-0.304	-0.302	-0.302	-0.300	-0.299	-0.294	-0.291	-0.286	-0.281	-0.274	-0.268	-0.260	-0.250	-0.240	-0.229	-0.218	-0.204	-0.190	-0.176	-0.160	-0.145	-0.129	-0.110	-0.091	-0.071	-0.051	-0.030	-0.009	0.014	0.036	0.059	0.084	0.109	0.134	0.159	0.185	0.210	0.238	0.264	0.290	0.318	0.344	0.371	0.398	0.425	0.452	0.479	0.505	0.531	0.556	0.582	0.609	0.632	0.658	0.682	0.706	0.729	0.752	0.774	0.796	0.818	0.838	0.858	0.876	0.896	0.915	0.932	0.950	0.966	0.981	0.998	1.012	1.026	1.040	1.052	1.065	1.078	1.089	1.099	1.109	1.119	1.128	1.136	1.144	1.151	1.159	1.166	1.171	1.179	1.184	1.190	1.194	1.199	1.202	1.206	1.210	1.215	1.218	1.221	1.224	1.226	1.230	1.232	1.235	1.238	1.240	1.242	1.245	1.249	1.251	1.254	1.258	1.260	1.264	1.268	1.271	1.275	1.280	1.285	1.290	1.295	1.302	1.308	1.314	1.322	1.329	1.338	1.346	1.355	1.365	1.376	1.386	1.396	1.409	1.419	1.432	1.445	1.458	1.471	1.486	1.500	1.515	1.530	1.546	1.562	1.578	1.594	1.611	1.628	1.644	1.660	1.678	1.694	1.711	1.728	1.745	1.761	1.779	1.795	1.811	1.826	1.842	1.858	1.874	1.888	1.902	1.916	1.930	1.942	1.955	1.968	1.979	1.990	2.000	2.009	2.019	2.027	2.035	2.044	2.049	2.056	2.061	2.068	2.072	2.075	2.079	2.082	2.085	2.086	2.089	2.091	2.091	2.092	2.092	2.094	2.092	2.092	2.092	2.092	2.090	2.090	2.089	2.088	2.086	2.085	2.085	2.082	2.082	2.080	2.080	2.079	2.079	2.078	2.078	2.078	2.078	2.078	2.079	2.079	2.080	2.081	2.084	2.085	2.086	2.089	2.092	2.095	2.098	2.101	2.105	2.109	2.112	2.118	2.121	2.126	2.131	2.136	2.141	2.146	2.152	2.158	2.165	2.171	2.176	2.184	2.190	2.196	2.204	2.211	2.219	2.226	2.234	2.241	2.249	2.256	2.265	2.272	2.281	2.289	2.298	2.304	2.312	2.322	2.330	2.338	2.346	2.354	2.361	2.369	2.376	2.384	2.391	2.399	2.406	2.414	2.420	2.426	2.432	2.439	2.444	2.450	2.455	2.459	2.464	2.468	2.471	2.475	2.478	2.479	2.481	2.482	2.482	2.484	2.484	2.482	2.480	2.478	2.476	2.472	2.469	2.464	2.459	2.452	2.445	2.438	2.430	2.421	2.412	2.404	2.392	2.381	2.369	2.356	2.344	2.331	2.316	2.301	2.288	2.271	2.256	2.240	2.224	2.208	2.190	2.172	2.156	2.139	2.122	2.105	2.088	2.069	2.052	2.035	2.018	2.001	1.985	1.969	1.954	1.938	1.922	1.908	1.894	1.879	1.866	1.854	1.842	1.830	1.820	1.808	1.799	1.790	1.781	1.774	1.768	1.761	1.755	1.750	1.745	1.741	1.738	1.735	1.734	1.732	1.731	1.731	1.730	1.731	1.734	1.734	1.735	1.738	1.739	1.741	1.744	1.748	1.750	1.752	1.755	1.760	1.762	1.766	1.769	1.772	1.775	1.778	1.780	1.782	1.785	1.788	1.789	1.791	1.792	1.794	1.794	1.795	1.795	1.795	1.795	1.795	1.794	1.792	1.792	1.790	1.789	1.785	1.784	1.781	1.779	1.776	1.772	1.771	1.768	1.764	1.760	1.756	1.754	1.751	1.746	1.744	1.740	1.738	1.734	1.730	1.729	1.725	1.722	1.720	1.718	1.716	1.714	1.712	1.712	1.711	1.711	1.710	1.711	1.711	1.712	1.715	1.716	1.719	1.721	1.725	1.728	1.731	1.736	1.739	1.744	1.749	1.754	1.759	1.765	1.770	1.778	1.782	1.790	1.798	1.804	1.810	1.816	1.824	1.830	1.838	1.844	1.850	1.858	1.864	1.869	1.876	1.881	1.888	1.892	1.896	1.901	1.905	1.909	1.912	1.915	1.919	1.921	1.922	1.924	1.925	1.925	1.925	1.925	1.925	1.924	1.922	1.921	1.919	1.915	1.914	1.910	1.908	1.902	1.899	1.895	1.891	1.886	1.881	1.878	1.872	1.868	1.862	1.859	1.855	1.850	1.848	1.842	1.839	1.836	1.834	1.831	1.829	1.828	1.825	1.825	1.824	1.824	1.825	1.826	1.826	1.829	1.831	1.835	1.836	1.841	1.845	1.849	1.854	1.859	1.865	1.870	1.876	1.882	1.888	1.895	1.901	1.909	1.915	1.922	1.929	1.935	1.941	1.946	1.952	1.959	1.964	1.969	1.971	1.975	1.978	1.980	1.982	1.982	1.984	1.982	1.981	1.980	1.978	1.974	1.970	1.964	1.958	1.951	1.942	1.935	1.925	1.914	1.904	1.891	1.879	1.865	1.851	1.836	1.820	1.804	1.786	1.769	1.751	1.732	1.712	1.694	1.672	1.652	1.631	1.610	1.589	1.568	1.546	1.524	1.502	1.481	1.459	1.438	1.415	1.394	1.372	1.351	1.330	1.310	1.290	1.269	1.250	1.230	1.211	1.191	1.174	1.155	1.138	1.120	1.102	1.085	1.070	1.054	1.039	1.022	1.008	0.992	0.980	0.965	0.951	0.939	0.925	0.912	0.900	0.888	0.876	0.864	0.854	0.842	0.831	0.820	0.810	0.800	0.789	0.780	0.769	0.759	0.750	0.741	0.731	0.722	0.714	0.705	0.696	0.689	0.681	0.672	0.665	0.659	0.651	0.645	0.639	0.634	0.628	0.622	0.619	0.612	0.610	0.606	0.604	0.601	0.599	0.596	0.595	0.595	0.594	0.594	0.595	0.596	0.598	0.600	0.601	0.604	0.606	0.610	0.614	0.618	0.620	0.624	0.629	0.631	0.635	0.640	0.644	0.646	0.650	0.654	0.656	0.659	0.661	0.662	0.662	0.662	0.662	0.661	0.659	0.656	0.654	0.650	0.645	0.639	0.631	0.624	0.615	0.606	0.595	0.584	0.571	0.559	0.545	0.529	0.514	0.496	0.479	0.460	0.441	0.421	0.402	0.380	0.359	0.339	0.316	0.294	0.271	0.250	0.228	0.205	0.184	0.161	0.140	0.119	0.098	0.078	0.059	0.039	0.020	0.002	-0.014	-0.029	-0.045	-0.058	-0.071	-0.082	-0.094	-0.104	-0.111	-0.119	-0.126	-0.131	-0.134	-0.138	-0.140	-0.141	-0.140	-0.139	-0.136	-0.134	-0.130	-0.126	-0.119	-0.112	-0.106	-0.098	-0.089	-0.080	-0.070	-0.060	-0.050	-0.038	-0.028	-0.016	-0.004	0.008	0.020	0.032	0.045	0.056	0.069	0.080	0.092	0.104	0.115	0.126	0.136	0.148	0.158	0.168	0.176	0.185	0.194	0.201	0.209	0.216	0.224	0.229	0.235	0.240	0.245	0.249	0.254	0.256	0.259	0.261	0.264	0.266	0.266	0.269	0.269	0.269	0.268	0.266	0.265	0.262	0.260	0.258	0.252	0.250	0.245	0.240	0.235	0.229	0.222	0.215	0.209	0.201	0.192	0.185	0.176	0.168	0.158	0.148	0.136	0.126	0.115	0.104	0.092	0.080	0.068	0.056	0.044	0.031	0.019	0.006	-0.005	-0.019	-0.030	-0.041	-0.054	-0.064	-0.075	-0.085	-0.094	-0.104	-0.112	-0.120	-0.126	-0.134	-0.139	-0.142	-0.148	-0.151	-0.154	-0.155	-0.155	-0.154	-0.151	-0.149	-0.145	-0.140	-0.134	-0.126	-0.118	-0.109	-0.099	-0.086	-0.074	-0.061	-0.046	-0.031	-0.015	0.002	0.020	0.039	0.059	0.079	0.098	0.120	0.140	0.162	0.184	0.206	0.228	0.250	0.272	0.298	0.319	0.341	0.364	0.388	0.409	0.430	0.451	0.472	0.494	0.514	0.535	0.552	0.572	0.590	0.609	0.625	0.642	0.658	0.674	0.688	0.701	0.714	0.728	0.739	0.750	0.760	0.770	0.780	0.789	0.798	0.805	0.811	0.818	0.822	0.829	0.834	0.838	0.841	0.845	0.848	0.850	0.852	0.854	0.855	0.856	0.858	0.858	0.858	0.858	0.858	0.856	0.855	0.854	0.852	0.850	0.848	0.845	0.844	0.841	0.839	0.835	0.832	0.828	0.825	0.821	0.816	0.814	0.810	0.805	0.800	0.795	0.790	0.785	0.780	0.775	0.770	0.764	0.759	0.752	0.746	0.741	0.735	0.728	0.721	0.715	0.709	0.702	0.696	0.689	0.681	0.675	0.669	0.661	0.656	0.648	0.641	0.634	0.628	0.620	0.615	0.608	0.602	0.595	0.590	0.584	0.579	0.574	0.569	0.564	0.560	0.555	0.551	0.548	0.544	0.540	0.538	0.536	0.534	0.532	0.530	0.530	0.529	0.530	0.530	0.530	0.531	0.532	0.534	0.535	0.538	0.540	0.542	0.546	0.549	0.552	0.558	0.560	0.565	0.569	0.572	0.578	0.581	0.586	0.590	0.595	0.599	0.602	0.606	0.610	0.614	0.616	0.620	0.624	0.625	0.628	0.629	0.630	0.631	0.631	0.631	0.631	0.630	0.629	0.626	0.624	0.621	0.618	0.612	0.609	0.602	0.598	0.591	0.584	0.576	0.568	0.559	0.550	0.541	0.531	0.521	0.510	0.499	0.488	0.476	0.464	0.451	0.439	0.425	0.414	0.400	0.386	0.372	0.360	0.345	0.331	0.319	0.305	0.292	0.279	0.266	0.254	0.240	0.229	0.215	0.204	0.192	0.182	0.171	0.160	0.151	0.141	0.132	0.124	0.115	0.109	0.101	0.095	0.088	0.082	0.078	0.074	0.070	0.066	0.065	0.062	0.061	0.061	0.061	0.061	0.062	0.064	0.066	0.069	0.072	0.076	0.081	0.086	0.091	0.099	0.105	0.112	0.119	0.128	0.136	0.145	0.154	0.164	0.174	0.185	0.196	0.208	0.219	0.230	0.240	0.252	0.264	0.278	0.289	0.300	0.312	0.325	0.336	0.349	0.360	0.374	0.384	0.396	0.408	0.418	0.429	0.439	0.450	0.460	0.469	0.478	0.486	0.494	0.501	0.507	0.514	0.519	0.524	0.529	0.532	0.536	0.539	0.541	0.542	0.541	0.542	0.541	0.540	0.539	0.535	0.532	0.528	0.522	0.516	0.510	0.502	0.495	0.486	0.478	0.468	0.456	0.446	0.432	0.420	0.408	0.394	0.380	0.365	0.349	0.332	0.316	0.300	0.284	0.266	0.249	0.230	0.212	0.194	0.175	0.156	0.138	0.118	0.100	0.080	0.061	0.042	0.024	0.005	-0.014	-0.032	-0.049	-0.068	-0.084	-0.100	-0.116	-0.131	-0.146	-0.161	-0.175	-0.188	-0.200	-0.211	-0.222	-0.232	-0.241	-0.250	-0.259	-0.265	-0.271	-0.276	-0.281	-0.284	-0.286	-0.286	-0.288	-0.288	-0.285	-0.282	-0.280	-0.276	-0.270	-0.264	-0.259	-0.251	-0.244	-0.235	-0.225	-0.215	-0.205	-0.194	-0.182	-0.170	-0.159	-0.145	-0.131	-0.118	-0.104	-0.090	-0.076	-0.061	-0.048	-0.034	-0.019	-0.004	0.010	0.024	0.038	0.050	0.064	0.076	0.089	0.100	0.111	0.122	0.134	0.142	0.152	0.161	0.169	0.178	0.184	0.189	0.195	0.199	0.202	0.205	0.206	0.208	0.209	0.208	0.208	0.205	0.202	0.199	0.195	0.190	0.185	0.179	0.172	0.165	0.158	0.149	0.140	0.130	0.121	0.110	0.100	0.088	0.076	0.065	0.052	0.040	0.028	0.015	0.001	-0.011	-0.024	-0.038	-0.050	-0.062	-0.075	-0.089	-0.101	-0.114	-0.126	-0.139	-0.150	-0.162	-0.172	-0.184	-0.195	-0.205	-0.215	-0.224	-0.234	-0.242	-0.251	-0.259	-0.266	-0.274	-0.280	-0.286	-0.292	-0.298	-0.302	-0.306	-0.310	-0.314	-0.318	-0.320	-0.321	-0.324	-0.325	-0.326	-0.328	-0.328	-0.328	-0.326	-0.326	-0.325	-0.324	-0.321	-0.320	-0.318	-0.314	-0.312	-0.309	-0.306	-0.301	-0.299	-0.295	-0.290	-0.286	-0.282	-0.278	-0.274	-0.269	-0.264	-0.260	-0.255	-0.250	-0.245	-0.241	-0.236	-0.231	-0.226	-0.221	-0.218	-0.214	-0.209	-0.205	-0.200	-0.196	-0.194	-0.189	-0.185	-0.181	-0.179	-0.175	-0.171	-0.168	-0.165	-0.160	-0.156	-0.154	-0.150	-0.148	-0.144	-0.141	-0.138	-0.134	-0.131	-0.128	-0.122	-0.120	-0.115	-0.111	-0.108	-0.102	-0.098	-0.094	-0.089	-0.082	-0.078	-0.072	-0.066	-0.060	-0.055	-0.048	-0.041	-0.035	-0.029	-0.021	-0.015	-0.006	0.000	0.008	0.015	0.022	0.030	0.038	0.045	0.052	0.059	0.065	0.072	0.080	0.086	0.092	0.099	0.105	0.110	0.115	0.120	0.125	0.130	0.134	0.138	0.141	0.145	0.148	0.150	0.152	0.154	0.155	0.156	0.158	0.159	0.159	0.160	0.160	0.161	0.161	0.161	0.162	0.161	0.162	0.162	0.164	0.164	0.165	0.166	0.168	0.169	0.172	0.174	0.178	0.180	0.185	0.189	0.194	0.199	0.205	0.211	0.218	0.225	0.234	0.242	0.251	0.260	0.269	0.279	0.290	0.300	0.312	0.322	0.335	0.346	0.359	0.370	0.384	0.395	0.408	0.421	0.432	0.444	0.456	0.468	0.479	0.489	0.500	0.510	0.519	0.526	0.535	0.542	0.549	0.554	0.560	0.565	0.569	0.572	0.574	0.578	0.579	0.578	0.578	0.576	0.575	0.574	0.570	0.566	0.562	0.558	0.552	0.548	0.540	0.534	0.528	0.520	0.512	0.505	0.498	0.490	0.481	0.474	0.465	0.458	0.449	0.441	0.434	0.425	0.418	0.410	0.404	0.396	0.390	0.384	0.379	0.371	0.366	0.361	0.356	0.352	0.348	0.344	0.340	0.336	0.332	0.329	0.326	0.322	0.320	0.316	0.315	0.312	0.309	0.306	0.304	0.300	0.298	0.294	0.291	0.289	0.286	0.282	0.278	0.274	0.269	0.265	0.260	0.255	0.250	0.245	0.240	0.235	0.229	0.224	0.218	0.211	0.205	0.199	0.194	0.188	0.180	0.175	0.170	0.164	0.159	0.152	0.149	0.142	0.140	0.135	0.132	0.130	0.128	0.126	0.125	0.125	0.125	0.126	0.129	0.131	0.135	0.139	0.144	0.150	0.156	0.165	0.174	0.184	0.194	0.205	0.218	0.230	0.244	0.259	0.275	0.290	0.308	0.325	0.344	0.362	0.382	0.401	0.421	0.442	0.464	0.485	0.506	0.529	0.551	0.574	0.596	0.619	0.641	0.664	0.686	0.708	0.730	0.752	0.774	0.794	0.814	0.832	0.852	0.870	0.888	0.906	0.921	0.938	0.951	0.965	0.978	0.990	1.001	1.011	1.020	1.029	1.035	1.041	1.046	1.050	1.052	1.055	1.056	1.056	1.056	1.054	1.051	1.048	1.044	1.038	1.032	1.026	1.019	1.011	1.002	0.992	0.984	0.974	0.964	0.952	0.941	0.930	0.919	0.906	0.895	0.884	0.872	0.860	0.849	0.836	0.826	0.815	0.804	0.794	0.784	0.774	0.766	0.758	0.750	0.742	0.735	0.729	0.722	0.718	0.712	0.709	0.706	0.704	0.701	0.700	0.699	0.699	0.699	0.700	0.702	0.704	0.706	0.710	0.714	0.718	0.722	0.728	0.732	0.738	0.744	0.750	0.756	0.764	0.770	0.778	0.785	0.794	0.800	0.808	0.815	0.824	0.830	0.839	0.846	0.854	0.862	0.870	0.878	0.885	0.892	0.899	0.908	0.915	0.922	0.929	0.936	0.944	0.951	0.958	0.965	0.974	0.980	0.988	0.994	1.001	1.010	1.016	1.025	1.031	1.039	1.048	1.055	1.062	1.072	1.080	1.089	1.098	1.106	1.115	1.124	1.132	1.142	1.151	1.161	1.171	1.182	1.191	1.202	1.212	1.224	1.235	1.246	1.256	1.269	1.280	1.292	1.304	1.316	1.329	1.341	1.354	1.366	1.380	1.392	1.406	1.420	1.434	1.448	1.462	1.476	1.491	1.505	1.520	1.534	1.549	1.564	1.579	1.594	1.609	1.624	1.639	1.654	1.669	1.684	1.700	1.715	1.730	1.745	1.761	1.775	1.790	1.805	1.820	1.835	1.849	1.862	1.876	1.891	1.905	1.919	1.931	1.944	1.956	1.968	1.980	1.991	2.002	2.013	2.024	2.033	2.042	2.051	2.060	2.066	2.075	2.081	2.088	2.092	2.098	2.102	2.106	2.110	2.114	2.115	2.118	2.119	2.120	2.120	2.120	2.119	2.118	2.116	2.112	2.111	2.108	2.102	2.098	2.092	2.086	2.081	2.075	2.068	2.059	2.050	2.042	2.033	2.021	2.013	2.001	1.990	1.978	1.964	1.951	1.936	1.922	1.908	1.891	1.875	1.858	1.840	1.822	1.804	1.784	1.765	1.744	1.724	1.701	1.679	1.656	1.634	1.610	1.585	1.561	1.536	1.511	1.485	1.460	1.434	1.408	1.381	1.356	1.329	1.302	1.276	1.250	1.224	1.198	1.172	1.148	1.122	1.098	1.075	1.052	1.029	1.008	0.986	0.966	0.948	0.930	0.912	0.896	0.881	0.866	0.854	0.842	0.832	0.824	0.815	0.808	0.802	0.799	0.795	0.794	0.792	0.794	0.796	0.799	0.802	0.809	0.816	0.824	0.832	0.842	0.852	0.864	0.876	0.890	0.905	0.919	0.934	0.949	0.965	0.981	0.998	1.015	1.031	1.048	1.064	1.080	1.098	1.112	1.128	1.144	1.158	1.170	1.182	1.195	1.205	1.214	1.224	1.230	1.236	1.241	1.245	1.246	1.248	1.248	1.245	1.241	1.235	1.228	1.219	1.209	1.195	1.181	1.165	1.148	1.128	1.106	1.084	1.058	1.031	1.002	0.972	0.941	0.909	0.874	0.838	0.800	0.760	0.720	0.679	0.635	0.591	0.546	0.501	0.454	0.406	0.359	0.310	0.260	0.210	0.160	0.110	0.059	0.009	-0.042	-0.092	-0.142	-0.194	-0.242	-0.292	-0.341	-0.390	-0.438	-0.482	-0.529	-0.575	-0.618	-0.660	-0.702	-0.742	-0.781	-0.819	-0.856	-0.891	-0.925	-0.958	-0.990	-1.019	-1.046	-1.074	-1.100	-1.124	-1.145	-1.166	-1.186	-1.202	-1.220	-1.234	-1.249	-1.260	-1.271	-1.281	-1.290	-1.296	-1.302	-1.308	-1.311	-1.314	-1.316	-1.318	-1.318	-1.318	-1.316	-1.315	-1.312	-1.310	-1.309	-1.305	-1.301	-1.298	-1.292	-1.289	-1.285	-1.280	-1.278	-1.272	-1.269	-1.266	-1.262	-1.260	-1.258	-1.256	-1.255	-1.255	-1.254	-1.255	-1.255	-1.256	-1.259	-1.262	-1.265	-1.269	-1.274	-1.280	-1.285	-1.291	-1.299	-1.306	-1.315	-1.324	-1.334	-1.342	-1.354	-1.364	-1.375	-1.388	-1.398	-1.409	-1.421	-1.434	-1.445	-1.458	-1.469	-1.481	-1.494	-1.506	-1.516	-1.528	-1.538	-1.549	-1.558	-1.568	-1.576	-1.584	-1.591	-1.598	-1.602	-1.608	-1.611	-1.614	-1.615	-1.615	-1.616	-1.614	-1.611	-1.606	-1.602	-1.595	-1.588	-1.579	-1.569	-1.558	-1.545	-1.530	-1.515	-1.499	-1.481	-1.461	-1.441	-1.420	-1.398	-1.372	-1.349	-1.322	-1.295	-1.266	-1.236	-1.206	-1.175	-1.141	-1.109	-1.075	-1.040	-1.005	-0.969	-0.931	-0.895	-0.858	-0.818	-0.779	-0.741	-0.702	-0.662	-0.624	-0.584	-0.544	-0.504	-0.464	-0.425	-0.385	-0.345	-0.306	-0.268	-0.229	-0.191	-0.152	-0.116	-0.079	-0.042	-0.008	0.028	0.060	0.094	0.128	0.159	0.190	0.220	0.249	0.279	0.305	0.331	0.358	0.381	0.406	0.429	0.449	0.469	0.489	0.506	0.524	0.539	0.554	0.568	0.580	0.590	0.600	0.610	0.618	0.624	0.629	0.634	0.636	0.639	0.640	0.639	0.638	0.636	0.634	0.629	0.624	0.618	0.610	0.602	0.595	0.585	0.575	0.564	0.554	0.541	0.530	0.516	0.502	0.490	0.476	0.461	0.448	0.432	0.416	0.400	0.385	0.370	0.355	0.339	0.324	0.309	0.294	0.280	0.266	0.252	0.239	0.226	0.212	0.199	0.186	0.175	0.164	0.152	0.141	0.131	0.121	0.111	0.102	0.095	0.086	0.078	0.069	0.062	0.055	0.048	0.041	0.035	0.029	0.022	0.018	0.011	0.006	0.000	-0.005	-0.011	-0.016	-0.022	-0.028	-0.032	-0.038	-0.044	-0.050	-0.055	-0.061	-0.068	-0.072	-0.079	-0.086	-0.092	-0.099	-0.106	-0.114	-0.120	-0.128	-0.135	-0.141	-0.149	-0.156	-0.164	-0.171	-0.179	-0.186	-0.192	-0.200	-0.206	-0.214	-0.221	-0.228	-0.232	-0.239	-0.244	-0.249	-0.254	-0.259	-0.262	-0.266	-0.269	-0.271	-0.274	-0.275	-0.276	-0.276	-0.276	-0.276	-0.275	-0.274	-0.271	-0.268	-0.264	-0.260	-0.254	-0.249	-0.242	-0.236	-0.229	-0.220	-0.211	-0.202	-0.194	-0.182	-0.172	-0.161	-0.149	-0.138	-0.125	-0.112	-0.100	-0.086	-0.071	-0.058	-0.042	-0.030	-0.015	0.000	0.016	0.030	0.046	0.061	0.076	0.092	0.108	0.122	0.138	0.152	0.168	0.181	0.195	0.209	0.222	0.235	0.248	0.260	0.272	0.282	0.294	0.305	0.316	0.326	0.335	0.344	0.352	0.360	0.369	0.374	0.381	0.388	0.391	0.398	0.402	0.405	0.409	0.411	0.415	0.416	0.419	0.420	0.420	0.421	0.422	0.422	0.422	0.421	0.421	0.420	0.419	0.419	0.416	0.416	0.414	0.414	0.411	0.411	0.410	0.409	0.408	0.408	0.408	0.406	0.408	0.408	0.409	0.410	0.410	0.412	0.414	0.416	0.419	0.421	0.425	0.429	0.431	0.436	0.440	0.445	0.450	0.455	0.461	0.468	0.472	0.479	0.485	0.490	0.496	0.504	0.510	0.518	0.524	0.530	0.536	0.545	0.550	0.558	0.562	0.570	0.576	0.581	0.588	0.592	0.599	0.604	0.609	0.615	0.620	0.624	0.629	0.634	0.639	0.641	0.646	0.650	0.655	0.658	0.661	0.665	0.670	0.674	0.676	0.681	0.685	0.690	0.692	0.698	0.702	0.708	0.714	0.719	0.725	0.731	0.738	0.745	0.752	0.760	0.768	0.778	0.786	0.796	0.806	0.816	0.828	0.840	0.851	0.865	0.878	0.891	0.905	0.920	0.936	0.951	0.968	0.984	1.000	1.018	1.036	1.052	1.071	1.090	1.109	1.128	1.148	1.166	1.186	1.205	1.224	1.244	1.262	1.282	1.301	1.320	1.340	1.358	1.376	1.392	1.411	1.428	1.444	1.461	1.476	1.491	1.506	1.520	1.534	1.548	1.559	1.570	1.581	1.591	1.600	1.609	1.616	1.624	1.630	1.636	1.640	1.644	1.649	1.651	1.652	1.654	1.654	1.654	1.651	1.650	1.648	1.644	1.641	1.636	1.631	1.625	1.619	1.612	1.605	1.598	1.588	1.579	1.570	1.560	1.550	1.540	1.529	1.519	1.506	1.496	1.485	1.472	1.461	1.448	1.436	1.424	1.411	1.399	1.386	1.374	1.361	1.349	1.335	1.324	1.310	1.299	1.285	1.274	1.262	1.250	1.239	1.228	1.215	1.204	1.192	1.182	1.171	1.161	1.151	1.142	1.132	1.122	1.114	1.106	1.098	1.089	1.081	1.074	1.068	1.060	1.055	1.049	1.044	1.039	1.034	1.029	1.025	1.021	1.019	1.015	1.012	1.009	1.008	1.005	1.004	1.002	1.001	1.000	1.000	0.999	1.000	0.999	0.999	1.000	1.000	1.000	1.001	1.001	1.002	1.001	1.002	1.004	1.002	1.002	1.004	1.002	1.001	1.001	0.999	0.999	0.996	0.995	0.992	0.989	0.986	0.982	0.979	0.974	0.970	0.964	0.959	0.952	0.946	0.941	0.932	0.925	0.918	0.909	0.901	0.891	0.882	0.874	0.865	0.856	0.846	0.836	0.828	0.819	0.809	0.800	0.791	0.782	0.774	0.765	0.758	0.750	0.742	0.736	0.729	0.722	0.719	0.712	0.709	0.704	0.700	0.698	0.695	0.694	0.691	0.691	0.690	0.691	0.691	0.694	0.696	0.698	0.701	0.705	0.708	0.712	0.716	0.721	0.726	0.731	0.738	0.744	0.749	0.756	0.761	0.768	0.774	0.780	0.786	0.792	0.799	0.804	0.810	0.815	0.821	0.825	0.831	0.835	0.840	0.844	0.849	0.851	0.855	0.858	0.861	0.864	0.865	0.868	0.868	0.868	0.868	0.869	0.868	0.868	0.866	0.865	0.861	0.859	0.855	0.852	0.848	0.842	0.836	0.831	0.824	0.818	0.810	0.801	0.792	0.782	0.772	0.761	0.749	0.738	0.725	0.710	0.695	0.680	0.664	0.645	0.628	0.609	0.588	0.568	0.546	0.524	0.500	0.475	0.451	0.425	0.399	0.372	0.344	0.316	0.288	0.258	0.228	0.196	0.166	0.135	0.102	0.071	0.039	0.006	-0.026	-0.059	-0.091	-0.124	-0.156	-0.189	-0.220	-0.250	-0.281	-0.312	-0.341	-0.370	-0.399	-0.426	-0.454	-0.479	-0.504	-0.528	-0.551	-0.574	-0.594	-0.615	-0.634	-0.651	-0.669	-0.684	-0.699	-0.712	-0.725	-0.736	-0.746	-0.756	-0.764	-0.770	-0.775	-0.781	-0.784	-0.788	-0.790	-0.791	-0.792	-0.792	-0.791	-0.790	-0.789	-0.786	-0.782	-0.779	-0.776	-0.771	-0.766	-0.762	-0.756	-0.751	-0.746	-0.740	-0.735	-0.730	-0.725	-0.719	-0.714	-0.708	-0.702	-0.698	-0.692	-0.688	-0.682	-0.678	-0.672	-0.668	-0.664	-0.660	-0.654	-0.650	-0.646	-0.642	-0.639	-0.635	-0.631	-0.628	-0.625	-0.620	-0.616	-0.614	-0.610	-0.606	-0.602	-0.599	-0.595	-0.591	-0.586	-0.582	-0.578	-0.572	-0.569	-0.564	-0.559	-0.552	-0.548	-0.542	-0.536	-0.530	-0.524	-0.518	-0.511	-0.504	-0.498	-0.490	-0.484	-0.476	-0.469	-0.461	-0.455	-0.446	-0.440	-0.431	-0.424	-0.418	-0.410	-0.404	-0.396	-0.389	-0.382	-0.375	-0.369	-0.361	-0.356	-0.350	-0.344	-0.339	-0.334	-0.329	-0.324	-0.320	-0.316	-0.312	-0.309	-0.306	-0.304	-0.301	-0.299	-0.298	-0.296	-0.295	-0.295	-0.294	-0.294	-0.294	-0.294	-0.294	-0.294	-0.295	-0.296	-0.298	-0.299	-0.300	-0.302	-0.302	-0.305	-0.306	-0.309	-0.310	-0.312	-0.314	-0.316	-0.318	-0.320	-0.321	-0.322	-0.325	-0.326	-0.328	-0.329	-0.330	-0.331	-0.332	-0.334	-0.334	-0.336	-0.336	-0.338	-0.339	-0.339	-0.340	-0.340	-0.341	-0.342	-0.342	-0.344	-0.345	-0.346	-0.348	-0.348	-0.350	-0.351	-0.352	-0.355	-0.355	-0.358	-0.360	-0.362	-0.365	-0.368	-0.369	-0.372	-0.376	-0.379	-0.381	-0.385	-0.388	-0.390	-0.392	-0.396	-0.399	-0.401	-0.404	-0.406	-0.409	-0.410	-0.412	-0.414	-0.415	-0.416	-0.415	-0.416	-0.415	-0.414	-0.412	-0.410	-0.408	-0.404	-0.401	-0.395	-0.390	-0.384	-0.379	-0.371	-0.362	-0.355	-0.345	-0.334	-0.322	-0.311	-0.300	-0.288	-0.272	-0.259	-0.244	-0.228	-0.211	-0.195	-0.178	-0.159	-0.139	-0.120	-0.101	-0.080	-0.060	-0.039	-0.016	0.005	0.028	0.050	0.072	0.095	0.119	0.141	0.165	0.188	0.211	0.235	0.258	0.281	0.304	0.328	0.351	0.374	0.395	0.418	0.440	0.461	0.484	0.505	0.525	0.546	0.566	0.585	0.606	0.624	0.642	0.661	0.680	0.698	0.714	0.731	0.748	0.764	0.779	0.795	0.810	0.825	0.839	0.852	0.866	0.879	0.891	0.904	0.916	0.928	0.939	0.950	0.960	0.970	0.980	0.990	1.000	1.008	1.018	1.026	1.034	1.041	1.049	1.056	1.064	1.070	1.076	1.082	1.089	1.095	1.100	1.104	1.109	1.114	1.119	1.124	1.128	1.132	1.136	1.141	1.145	1.148	1.152	1.156	1.160	1.165	1.169	1.172	1.179	1.182	1.188	1.192	1.199	1.205	1.210	1.216	1.224	1.231	1.239	1.246	1.255	1.264	1.272	1.284	1.294	1.304	1.315	1.326	1.339	1.351	1.364	1.379	1.391	1.406	1.421	1.438	1.452	1.469	1.486	1.501	1.519	1.536	1.555	1.572	1.590	1.610	1.628	1.648	1.665	1.684	1.702	1.720	1.740	1.758	1.775	1.792	1.810	1.828	1.845	1.861	1.878	1.892	1.908	1.921	1.936	1.949	1.961	1.974	1.985	1.996	2.007	2.015	2.025	2.033	2.041	2.046	2.054	2.059	2.062	2.068	2.071	2.074	2.075	2.078	2.079	2.080	2.080	2.079	2.078	2.078	2.075	2.072	2.071	2.069	2.065	2.062	2.059	2.055	2.051	2.049	2.045	2.041	2.036	2.034	2.030	2.026	2.024	2.020	2.018	2.014	2.013	2.009	2.006	2.005	2.002	2.002	2.001	2.000	2.000	1.999	1.999	2.000	2.000	2.001	2.002	2.004	2.005	2.006	2.010	2.013	2.014	2.019	2.021	2.025	2.029	2.033	2.036	2.041	2.046	2.051	2.055	2.060	2.065	2.070	2.075	2.082	2.088	2.092	2.099	2.104	2.110	2.116	2.121	2.128	2.134	2.139	2.144	2.150	2.156	2.161	2.166	2.171	2.179	2.184	2.188	2.194	2.199	2.202	2.208	2.211	2.216	2.219	2.224	2.226	2.230	2.232	2.235	2.238	2.239	2.240	2.241	2.241	2.242	2.242	2.241	2.239	2.238	2.235	2.231	2.229	2.224	2.220	2.214	2.209	2.202	2.196	2.188	2.179	2.170	2.161	2.151	2.140	2.129	2.116	2.104	2.091	2.078	2.062	2.049	2.033	2.019	2.001	1.986	1.969	1.951	1.934	1.916	1.899	1.881	1.862	1.845	1.828	1.809	1.790	1.772	1.755	1.736	1.719	1.701	1.685	1.668	1.651	1.635	1.620	1.605	1.590	1.576	1.564	1.550	1.538	1.528	1.516	1.508	1.498	1.490	1.481	1.475	1.469	1.464	1.460	1.455	1.451	1.449	1.448	1.448	1.448	1.448	1.449	1.450	1.452	1.455	1.459	1.462	1.466	1.470	1.475	1.481	1.486	1.492	1.499	1.506	1.512	1.519	1.525	1.532	1.540	1.546	1.554	1.560	1.566	1.572	1.579	1.585	1.591	1.596	1.602	1.608	1.611	1.616	1.620	1.624	1.626	1.630	1.632	1.634	1.636	1.638	1.639	1.639	1.640	1.640	1.640	1.639	1.638	1.636	1.635	1.634	1.631	1.629	1.626	1.624	1.620	1.618	1.615	1.611	1.608	1.605	1.601	1.600	1.596	1.594	1.590	1.589	1.586	1.585	1.584	1.581	1.580	1.580	1.579	1.580	1.580	1.580	1.581	1.582	1.585	1.588	1.589	1.591	1.595	1.599	1.602	1.608	1.611	1.618	1.622	1.629	1.634	1.640	1.646	1.654	1.660	1.666	1.672	1.680	1.688	1.695	1.702	1.710	1.716	1.724	1.731	1.738	1.744	1.750	1.758	1.762	1.770	1.775	1.781	1.786	1.791	1.796	1.801	1.805	1.810	1.814	1.816	1.820	1.824	1.826	1.830	1.831	1.834	1.835	1.836	1.839	1.840	1.841	1.842	1.844	1.844	1.846	1.848	1.848	1.849	1.849	1.851	1.851	1.851	1.854	1.855	1.856	1.858	1.860	1.861	1.864	1.866	1.868	1.870	1.872	1.875	1.878	1.881	1.884	1.886	1.890	1.892	1.895	1.899	1.902	1.905	1.908	1.911	1.914	1.915	1.919	1.920	1.922	1.924	1.925	1.928	1.928	1.928	1.929	1.929	1.926	1.926	1.924	1.920	1.919	1.915	1.911	1.908	1.902	1.896	1.891	1.884	1.878	1.869	1.860	1.851	1.842	1.831	1.821	1.809	1.798	1.786	1.772	1.760	1.745	1.731	1.718	1.702	1.688	1.671	1.656	1.639	1.621	1.605	1.589	1.571	1.552	1.535	1.518	1.500	1.481	1.462	1.445	1.426	1.408	1.389	1.371	1.352	1.334	1.316	1.298	1.279	1.260	1.242	1.225	1.206	1.189	1.171	1.154	1.136	1.119	1.101	1.085	1.069	1.051	1.035	1.019	1.004	0.988	0.972	0.956	0.941	0.926	0.912	0.896	0.881	0.869	0.855	0.840	0.828	0.814	0.801	0.788	0.775	0.762	0.751	0.739	0.728	0.715	0.702	0.692	0.681	0.670	0.660	0.650	0.639	0.629	0.619	0.610	0.601	0.592	0.584	0.575	0.566	0.560	0.551	0.545	0.539	0.531	0.525	0.520	0.515	0.510	0.506	0.501	0.498	0.494	0.491	0.489	0.488	0.485	0.484	0.482	0.482	0.481	0.482	0.484	0.484	0.485	0.486	0.489	0.492	0.494	0.496	0.500	0.501	0.504	0.507	0.510	0.514	0.515	0.519	0.521	0.524	0.525	0.528	0.529	0.530	0.531	0.531	0.530	0.530	0.529	0.526	0.524	0.520	0.516	0.511	0.505	0.499	0.492	0.484	0.475	0.465	0.454	0.444	0.431	0.418	0.405	0.390	0.375	0.359	0.342	0.325	0.308	0.289	0.271	0.252	0.232	0.214	0.192	0.172	0.152	0.132	0.112	0.091	0.072	0.052	0.032	0.015	-0.004	-0.022	-0.039	-0.055	-0.071	-0.088	-0.101	-0.114	-0.128	-0.140	-0.150	-0.160	-0.169	-0.178	-0.184	-0.189	-0.194	-0.198	-0.200	-0.201	-0.204	-0.204	-0.201	-0.199	-0.196	-0.191	-0.188	-0.181	-0.174	-0.166	-0.160	-0.150	-0.141	-0.131	-0.121	-0.110	-0.100	-0.088	-0.076	-0.064	-0.051	-0.038	-0.025	-0.011	0.001	0.015	0.029	0.041	0.054	0.066	0.079	0.090	0.102	0.114	0.126	0.136	0.148	0.158	0.168	0.178	0.186	0.195	0.202	0.211	0.218	0.225	0.231	0.236	0.241	0.248	0.252	0.255	0.259	0.261	0.265	0.266	0.268	0.269	0.269	0.268	0.268	0.265	0.264	0.261	0.259	0.255	0.251	0.248	0.242	0.236	0.230	0.222	0.216	0.209	0.200	0.191	0.184	0.174	0.165	0.155	0.145	0.135	0.124	0.112	0.101	0.089	0.079	0.068	0.055	0.045	0.034	0.021	0.011	0.001	-0.009	-0.020	-0.029	-0.038	-0.046	-0.054	-0.061	-0.068	-0.074	-0.078	-0.082	-0.086	-0.090	-0.091	-0.092	-0.092	-0.092	-0.091	-0.088	-0.085	-0.080	-0.076	-0.070	-0.062	-0.055	-0.046	-0.038	-0.026	-0.015	-0.004	0.009	0.022	0.036	0.050	0.066	0.081	0.098	0.114	0.130	0.146	0.164	0.181	0.199	0.216	0.235	0.251	0.270	0.288	0.305	0.322	0.340	0.358	0.374	0.389	0.406	0.421	0.438	0.451	0.466	0.480	0.494	0.506	0.519	0.531	0.542	0.554	0.564	0.575	0.584	0.594	0.601	0.610	0.618	0.625	0.631	0.638	0.644	0.649	0.655	0.659	0.662	0.666	0.670	0.674	0.676	0.678	0.680	0.682	0.685	0.686	0.688	0.688	0.689	0.690	0.690	0.691	0.691	0.691	0.689	0.689	0.688	0.688	0.686	0.684	0.682	0.681	0.678	0.676	0.672	0.670	0.669	0.665	0.661	0.658	0.654	0.650	0.645	0.641	0.636	0.631	0.626	0.621	0.615	0.610	0.602	0.598	0.591	0.584	0.578	0.570	0.562	0.556	0.548	0.540	0.532	0.524	0.516	0.509	0.499	0.491	0.482	0.474	0.465	0.456	0.448	0.439	0.429	0.420	0.412	0.405	0.396	0.388	0.380	0.372	0.365	0.358	0.350	0.345	0.338	0.332	0.326	0.321	0.316	0.314	0.309	0.306	0.304	0.301	0.300	0.299	0.298	0.298	0.299	0.299	0.301	0.304	0.306	0.309	0.314	0.319	0.324	0.329	0.335	0.341	0.349	0.355	0.364	0.370	0.379	0.389	0.396	0.405	0.415	0.424	0.434	0.442	0.452	0.462	0.471	0.481	0.491	0.500	0.509	0.518	0.525	0.534	0.541	0.549	0.556	0.562	0.569	0.575	0.579	0.585	0.589	0.591	0.594	0.598	0.599	0.600	0.600	0.600	0.599	0.598	0.596	0.592	0.590	0.588	0.582	0.579	0.572	0.568	0.561	0.554	0.548	0.541	0.532	0.524	0.516	0.507	0.499	0.490	0.480	0.471	0.461	0.451	0.441	0.431	0.421	0.411	0.401	0.392	0.382	0.374	0.364	0.355	0.346	0.338	0.329	0.321	0.312	0.305	0.298	0.290	0.284	0.278	0.271	0.265	0.260	0.256	0.251	0.248	0.244	0.240	0.238	0.235	0.234	0.231	0.231	0.230	0.230	0.230	0.231	0.232	0.234	0.236	0.238	0.240	0.244	0.248	0.251	0.255	0.259	0.264	0.269	0.274	0.279	0.285	0.290	0.296	0.302	0.310	0.315	0.324	0.330	0.336	0.344	0.350	0.358	0.365	0.372	0.380	0.388	0.395	0.402	0.409	0.416	0.424	0.431	0.438	0.444	0.450	0.456	0.461	0.466	0.471	0.476	0.480	0.485	0.488	0.491	0.495	0.496	0.499	0.499	0.500	0.500	0.500	0.499	0.499	0.495	0.494	0.490	0.486	0.482	0.476	0.471	0.465	0.459	0.451	0.441	0.434	0.424	0.414	0.404	0.391	0.379	0.368	0.354	0.341	0.328	0.314	0.299	0.284	0.269	0.251	0.235	0.220	0.204	0.186	0.169	0.152	0.135	0.118	0.101	0.084	0.066	0.049	0.032	0.015	-0.001	-0.018	-0.032	-0.049	-0.064	-0.079	-0.094	-0.108	-0.121	-0.134	-0.146	-0.159	-0.169	-0.180	-0.190	-0.199	-0.208	-0.214	-0.222	-0.228	-0.232	-0.238	-0.241	-0.244	-0.245	-0.248	-0.248	-0.246	-0.245	-0.242	-0.240	-0.236	-0.231	-0.226	-0.220	-0.214	-0.208	-0.200	-0.190	-0.181	-0.172	-0.162	-0.151	-0.140	-0.129	-0.116	-0.105	-0.092	-0.080	-0.068	-0.055	-0.041	-0.028	-0.015	-0.001	0.012	0.025	0.038	0.051	0.062	0.075	0.086	0.099	0.110	0.120	0.131	0.140	0.149	0.159	0.165	0.172	0.180	0.185	0.191	0.195	0.199	0.201	0.202	0.204	0.204	0.204	0.201	0.200	0.198	0.194	0.189	0.184	0.178	0.171	0.165	0.156	0.148	0.139	0.129	0.120	0.109	0.098	0.086	0.075	0.062	0.050	0.038	0.025	0.012	-0.002	-0.015	-0.029	-0.042	-0.055	-0.069	-0.081	-0.095	-0.108	-0.120	-0.131	-0.144	-0.156	-0.168	-0.179	-0.190	-0.200	-0.210	-0.220	-0.229	-0.238	-0.245	-0.254	-0.261	-0.268	-0.274	-0.280	-0.285	-0.290	-0.295	-0.299	-0.302	-0.304	-0.308	-0.310	-0.311	-0.311	-0.312	-0.312	-0.312	-0.311	-0.311	-0.310	-0.309	-0.306	-0.302	-0.300	-0.296	-0.294	-0.290	-0.285	-0.281	-0.275	-0.270	-0.265	-0.259	-0.252	-0.246	-0.240	-0.232	-0.225	-0.218	-0.211	-0.202	-0.195	-0.186	-0.179	-0.171	-0.161	-0.154	-0.146	-0.136	-0.128	-0.120	-0.112	-0.104	-0.096	-0.088	-0.079	-0.072	-0.064	-0.056	-0.050	-0.042	-0.035	-0.029	-0.022	-0.016	-0.010	-0.005	0.000	0.005	0.009	0.014	0.016	0.020	0.024	0.026	0.029	0.031	0.032	0.034	0.035	0.035	0.036	0.036	0.036	0.036	0.036	0.035	0.035	0.034	0.032	0.031	0.029	0.028	0.026	0.025	0.022	100.000	5.000	2.000	1.000	2.000	0.000	0.000	0.000	0.000	0.000	0.000	0.000	0.000	0.000	0.000	0.000	0.000	0.000	1.918	1.899	1.882	1.864	1.846	1.830	1.814	1.798	1.781	1.768	1.754	1.739	1.728	1.715	1.705	1.694	1.684	1.675	1.666	1.659	1.654	1.648	1.642	1.639	1.635	1.632	1.631	1.630	1.629	1.629	1.630	1.632	1.634	1.636	1.640	1.645	1.649	1.654	1.659	1.665	1.672	1.680	1.686	1.695	1.704	1.714	1.724	1.732	1.744	1.755	1.766	1.778	1.790	1.801	1.815	1.829	1.841	1.855	1.869	1.885	1.900	1.915	1.931	1.946	1.962	1.980	1.996	2.014	2.031	2.049	2.068	2.086	2.105	2.124	2.144	2.162	2.182	2.202	2.222	2.242	2.262	2.284	2.304	2.324	2.345	2.365	2.386	2.406	2.428	2.448	2.469	2.488	2.508	2.526	2.545	2.565	2.582	2.601	2.619	2.636	2.651	2.668	2.684	2.699	2.712	2.726	2.739	2.751	2.762	2.774	2.784	2.794	2.802	2.809	2.816	2.821	2.826	2.830	2.834	2.836	2.838	2.839	2.839	2.838	2.835	2.834	2.830	2.826	2.821	2.816	2.809	2.802	2.795	2.788	2.779	2.770	2.760	2.750	2.740	2.729	2.718	2.706	2.695	2.684	2.671	2.659	2.646	2.635	2.622	2.611	2.599	2.588	2.576	2.564	2.552	2.541	2.531	2.520	2.510	2.499	2.490	2.480	2.471	2.461	2.454	2.445	2.438	2.429	2.421	2.415	2.408	2.401	2.395	2.389	2.384	2.376	2.371	2.366	2.361	2.356	2.351	2.346	2.342	2.339	2.334	2.330	2.325	2.321	2.318	2.312	2.309	2.305	2.301	2.299	2.295	2.291	2.288	2.284	2.280	2.278	2.274	2.270	2.266	2.265	2.261	2.259	2.255	2.252	2.251	2.249	2.246	2.245	2.244	2.242	2.241	2.241	2.241	2.241	2.241	2.241	2.242	2.242	2.245	2.246	2.248	2.250	2.251	2.252	2.256	2.259	2.260	2.264	2.266	2.269	2.272	2.275	2.276	2.279	2.282	2.284	2.286	2.288	2.289	2.291	2.292	2.292	2.294	2.294	2.291	2.291	2.290	2.289	2.285	2.282	2.279	2.276	2.272	2.268	2.264	2.259	2.254	2.248	2.241	2.235	2.229	2.222	2.216	2.210	2.201	2.195	2.186	2.180	2.171	2.165	2.158	2.149	2.141	2.134	2.128	2.120	2.112	2.106	2.100	2.094	2.088	2.081	2.076	2.070	2.066	2.061	2.058	2.052	2.049	2.045	2.041	2.038	2.034	2.031	2.029	2.025	2.022	2.020	2.018	2.014	2.011	2.007	2.005	2.001	1.996	1.992	1.989	1.986	1.981	1.978	1.972	1.966	1.961	1.956	1.950	1.944	1.938	1.930	1.922	1.914	1.906	1.896	1.888	1.879	1.869	1.858	1.848	1.836	1.825	1.812	1.799	1.786	1.774	1.760	1.745	1.731	1.716	1.701	1.686	1.670	1.654	1.635	1.619	1.600	1.581	1.564	1.545	1.524	1.502	1.481	1.460	1.436	1.415	1.390	1.366	1.341	1.316	1.289	1.262	1.235	1.206	1.179	1.149	1.119	1.089	1.058	1.025	0.992	0.960	0.925	0.892	0.858	0.822	0.786	0.751	0.716	0.679	0.642	0.606	0.569	0.531	0.495	0.459	0.421	0.384	0.349	0.314	0.278	0.242	0.208	0.174	0.140	0.106	0.075	0.044	0.012	-0.018	-0.046	-0.074	-0.102	-0.128	-0.154	-0.176	-0.200	-0.221	-0.241	-0.261	-0.280	-0.298	-0.314	-0.329	-0.342	-0.355	-0.366	-0.378	-0.386	-0.394	-0.401	-0.408	-0.412	-0.416	-0.419	-0.421	-0.424	-0.424	-0.424	-0.424	-0.421	-0.419	-0.416	-0.412	-0.409	-0.404	-0.400	-0.394	-0.389	-0.382	-0.378	-0.370	-0.364	-0.358	-0.350	-0.342	-0.335	-0.330	-0.322	-0.315	-0.309	-0.301	-0.295	-0.288	-0.281	-0.275	-0.269	-0.262	-0.258	-0.254	-0.248	-0.242	-0.238	-0.234	-0.231	-0.226	-0.224	-0.220	-0.216	-0.212	-0.210	-0.209	-0.206	-0.204	-0.202	-0.201	-0.200	-0.199	-0.198	-0.196	-0.196	-0.195	-0.195	-0.194	-0.194	-0.194	-0.192	-0.191	-0.191	-0.190	-0.189	-0.189	-0.188	-0.186	-0.185	-0.184	-0.182	-0.180	-0.179	-0.176	-0.174	-0.172	-0.169	-0.165	-0.162	-0.159	-0.154	-0.149	-0.145	-0.139	-0.134	-0.129	-0.122	-0.115	-0.109	-0.101	-0.095	-0.086	-0.078	-0.070	-0.060	-0.051	-0.040	-0.030	-0.019	-0.009	0.004	0.015	0.028	0.040	0.054	0.065	0.080	0.092	0.108	0.121	0.136	0.152	0.168	0.184	0.200	0.215	0.232	0.250	0.268	0.285	0.304	0.320	0.340	0.358	0.378	0.395	0.415	0.434	0.452	0.472	0.492	0.512	0.531	0.551	0.570	0.591	0.611	0.630	0.650	0.669	0.688	0.706	0.724	0.742	0.760	0.778	0.792	0.810	0.825	0.840	0.855	0.868	0.881	0.892	0.905	0.915	0.925	0.934	0.941	0.950	0.956	0.961	0.966	0.970	0.974	0.976	0.976	0.976	0.976	0.976	0.974	0.971	0.968	0.964	0.959	0.952	0.948	0.940	0.935	0.928	0.920	0.912	0.905	0.896	0.889	0.881	0.872	0.865	0.858	0.851	0.844	0.838	0.831	0.826	0.821	0.818	0.814	0.811	0.810	0.809	0.808	0.809	0.811	0.814	0.818	0.822	0.828	0.834	0.841	0.849	0.859	0.871	0.881	0.895	0.908	0.922	0.939	0.954	0.971	0.989	1.006	1.026	1.045	1.066	1.088	1.109	1.130	1.151	1.174	1.196	1.219	1.241	1.262	1.286	1.310	1.331	1.354	1.376	1.396	1.418	1.439	1.459	1.479	1.498	1.516	1.535	1.552	1.570	1.586	1.602	1.618	1.630	1.645	1.658	1.669	1.680	1.689	1.699	1.708	1.716	1.722	1.729	1.735	1.739	1.744	1.746	1.750	1.752	1.752	1.754	1.754	1.752	1.752	1.750	1.749	1.745	1.742	1.739	1.735	1.731	1.726	1.722	1.716	1.711	1.706	1.699	1.692	1.688	1.680	1.674	1.668	1.661	1.655	1.648	1.641	1.636	1.630	1.624	1.619	1.612	1.608	1.602	1.599	1.594	1.589	1.585	1.581	1.579	1.575	1.572	1.570	1.568	1.568	1.566	1.565	1.565	1.565	1.565	1.566	1.568	1.569	1.571	1.574	1.578	1.579	1.582	1.586	1.591	1.595	1.599	1.604	1.609	1.614	1.619	1.625	1.630	1.635	1.640	1.646	1.652	1.658	1.662	1.669	1.672	1.679	1.684	1.688	1.691	1.698	1.700	1.704	1.708	1.711	1.714	1.716	1.718	1.720	1.721	1.721	1.722	1.722	1.722	1.721	1.720	1.719	1.716	1.714	1.711	1.708	1.704	1.700	1.695	1.690	1.685	1.679	1.674	1.668	1.662	1.655	1.648	1.641	1.634	1.626	1.619	1.611	1.604	1.596	1.589	1.581	1.574	1.566	1.559	1.552	1.544	1.538	1.530	1.524	1.518	1.512	1.505	1.500	1.496	1.491	1.488	1.484	1.482	1.479	1.476	1.476	1.474	1.474	1.474	1.475	1.476	1.479	1.481	1.484	1.488	1.492	1.496	1.501	1.509	1.514	1.521	1.529	1.536	1.545	1.554	1.562	1.572	1.582	1.592	1.602	1.612	1.624	1.634	1.645	1.655	1.666	1.676	1.688	1.698	1.709	1.719	1.729	1.738	1.746	1.755	1.764	1.771	1.779	1.785	1.791	1.796	1.801	1.805	1.808	1.810	1.811	1.812	1.812	1.810	1.808	1.804	1.800	1.795	1.788	1.781	1.772	1.764	1.754	1.742	1.729	1.716	1.702	1.688	1.671	1.655	1.636	1.620	1.600	1.580	1.559	1.538	1.516	1.494	1.471	1.448	1.424	1.400	1.375	1.350	1.326	1.301	1.275	1.250	1.225	1.200	1.174	1.150	1.125	1.101	1.078	1.052	1.030	1.008	0.986	0.965	0.945	0.925	0.905	0.886	0.870	0.854	0.838	0.824	0.810	0.796	0.785	0.775	0.765	0.756	0.749	0.742	0.736	0.731	0.728	0.726	0.724	0.722	0.724	0.726	0.729	0.731	0.735	0.740	0.746	0.752	0.759	0.768	0.776	0.785	0.795	0.805	0.815	0.826	0.838	0.849	0.860	0.871	0.884	0.895	0.906	0.918	0.930	0.941	0.951	0.962	0.972	0.984	0.994	1.002	1.011	1.020	1.028	1.035	1.041	1.048	1.052	1.058	1.061	1.066	1.069	1.070	1.072	1.074	1.074	1.072	1.072	1.070	1.069	1.065	1.062	1.059	1.055	1.050	1.045	1.039	1.034	1.028	1.021	1.015	1.009	1.002	0.995	0.989	0.981	0.975	0.969	0.962	0.956	0.951	0.945	0.940	0.935	0.930	0.926	0.924	0.920	0.920	0.918	0.916	0.918	0.919	0.920	0.922	0.926	0.930	0.935	0.941	0.948	0.955	0.964	0.974	0.984	0.995	1.006	1.019	1.032	1.046	1.061	1.078	1.094	1.111	1.129	1.146	1.165	1.184	1.204	1.222	1.242	1.262	1.284	1.304	1.324	1.345	1.364	1.385	1.404	1.422	1.444	1.461	1.480	1.496	1.515	1.531	1.546	1.561	1.576	1.589	1.601	1.614	1.625	1.636	1.645	1.652	1.660	1.666	1.671	1.676	1.680	1.684	1.685	1.688	1.688	1.686	1.685	1.684	1.681	1.678	1.675	1.670	1.665	1.660	1.655	1.649	1.644	1.638	1.631	1.625	1.620	1.614	1.606	1.601	1.596	1.590	1.585	1.580	1.576	1.572	1.571	1.568	1.565	1.564	1.564	1.564	1.562	1.565	1.566	1.569	1.571	1.574	1.579	1.582	1.589	1.592	1.600	1.605	1.611	1.620	1.628	1.635	1.644	1.652	1.661	1.670	1.678	1.688	1.696	1.705	1.712	1.722	1.730	1.739	1.746	1.752	1.760	1.766	1.772	1.780	1.785	1.789	1.794	1.796	1.799	1.801	1.802	1.804	1.804	1.804	1.804	1.802	1.800	1.796	1.794	1.790	1.785	1.780	1.774	1.766	1.758	1.750	1.742	1.732	1.724	1.712	1.702	1.691	1.680	1.669	1.656	1.642	1.629	1.615	1.601	1.588	1.572	1.558	1.541	1.526	1.509	1.494	1.478	1.461	1.445	1.428	1.410	1.392	1.375	1.358	1.340	1.321	1.302	1.286	1.268	1.250	1.231	1.214	1.194	1.176	1.158	1.140	1.121	1.102	1.084	1.066	1.050	1.031	1.014	0.996	0.979	0.961	0.945	0.928	0.912	0.895	0.880	0.862	0.848	0.834	0.819	0.804	0.790	0.776	0.764	0.751	0.739	0.728	0.718	0.706	0.696	0.688	0.678	0.670	0.662	0.655	0.649	0.644	0.639	0.635	0.632	0.629	0.629	0.626	0.626	0.626	0.626	0.629	0.631	0.634	0.638	0.641	0.646	0.651	0.656	0.664	0.669	0.676	0.685	0.691	0.699	0.709	0.715	0.724	0.732	0.740	0.749	0.758	0.765	0.772	0.780	0.786	0.792	0.799	0.804	0.808	0.812	0.816	0.819	0.820	0.821	0.821	0.820	0.819	0.818	0.814	0.810	0.804	0.798	0.790	0.782	0.772	0.762	0.750	0.739	0.725	0.712	0.698	0.681	0.665	0.649	0.631	0.612	0.595	0.575	0.558	0.538	0.518	0.498	0.478	0.458	0.438	0.418	0.398	0.379	0.359	0.340	0.321	0.304	0.286	0.270	0.254	0.238	0.224	0.210	0.198	0.186	0.174	0.164	0.154	0.146	0.139	0.132	0.128	0.122	0.119	0.118	0.115	0.114	0.114	0.114	0.116	0.119	0.122	0.126	0.131	0.135	0.141	0.148	0.155	0.161	0.169	0.178	0.186	0.194	0.202	0.211	0.221	0.230	0.239	0.248	0.258	0.266	0.275	0.284	0.292	0.300	0.309	0.316	0.324	0.330	0.338	0.344	0.350	0.355	0.360	0.365	0.370	0.374	0.378	0.380	0.382	0.385	0.386	0.386	0.388	0.388	0.386	0.386	0.385	0.382	0.380	0.376	0.372	0.368	0.364	0.358	0.351	0.345	0.338	0.330	0.321	0.312	0.302	0.294	0.281	0.270	0.259	0.246	0.234	0.220	0.205	0.190	0.175	0.159	0.144	0.126	0.110	0.092	0.076	0.058	0.040	0.021	0.002	-0.015	-0.034	-0.052	-0.071	-0.088	-0.106	-0.124	-0.140	-0.158	-0.172	-0.188	-0.202	-0.218	-0.229	-0.242	-0.254	-0.262	-0.272	-0.281	-0.289	-0.294	-0.299	-0.302	-0.305	-0.306	-0.305	-0.304	-0.300	-0.296	-0.291	-0.282	-0.275	-0.265	-0.254	-0.241	-0.228	-0.212	-0.196	-0.179	-0.161	-0.140	-0.121	-0.100	-0.078	-0.054	-0.030	-0.006	0.018	0.042	0.069	0.095	0.120	0.146	0.174	0.200	0.226	0.252	0.276	0.302	0.328	0.351	0.376	0.400	0.424	0.445	0.468	0.489	0.509	0.529	0.548	0.565	0.582	0.598	0.615	0.629	0.642	0.656	0.668	0.678	0.689	0.699	0.706	0.715	0.722	0.729	0.735	0.740	0.745	0.750	0.752	0.755	0.759	0.760	0.761	0.762	0.765	0.765	0.766	0.766	0.766	0.765	0.766	0.765	0.765	0.764	0.762	0.762	0.761	0.760	0.759	0.758	0.755	0.754	0.752	0.751	0.750	0.749	0.746	0.746	0.744	0.742	0.741	0.739	0.736	0.734	0.732	0.730	0.726	0.724	0.721	0.719	0.715	0.711	0.708	0.704	0.700	0.695	0.690	0.685	0.680	0.675	0.669	0.662	0.656	0.650	0.642	0.636	0.629	0.620	0.612	0.604	0.596	0.586	0.578	0.569	0.560	0.549	0.539	0.530	0.519	0.509	0.499	0.488	0.478	0.468	0.456	0.445	0.436	0.425	0.415	0.402	0.392	0.384	0.374	0.362	0.354	0.344	0.335	0.326	0.318	0.309	0.301	0.292	0.285	0.276	0.270	0.264	0.258	0.251	0.245	0.241	0.235	0.230	0.226	0.221	0.218	0.214	0.210	0.208	0.206	0.202	0.201	0.200	0.196	0.196	0.195	0.194	0.192	0.191	0.191	0.190	0.190	0.189	0.189	0.188	0.188	0.186	0.186	0.185	0.184	0.184	0.182	0.181	0.180	0.179	0.178	0.175	0.172	0.170	0.168	0.166	0.162	0.160	0.156	0.154	0.149	0.146	0.142	0.139	0.134	0.130	0.128	0.122	0.119	0.115	0.110	0.108	0.104	0.100	0.096	0.092	0.090	0.088	0.085	0.082	0.080	0.079	0.078	0.076	0.076	0.075	0.075	0.078	0.078	0.079	0.081	0.084	0.086	0.090	0.094	0.096	0.101	0.108	0.112	0.118	0.124	0.131	0.138	0.145	0.152	0.160	0.168	0.176	0.184	0.192	0.200	0.209	0.218	0.228	0.235	0.244	0.252	0.261	0.269	0.278	0.286	0.294	0.302	0.309	0.318	0.325	0.331	0.338	0.344	0.350	0.356	0.361	0.366	0.370	0.375	0.379	0.382	0.386	0.388	0.391	0.394	0.396	0.398	0.400	0.402	0.404	0.405	0.408	0.409	0.410	0.410	0.412	0.414	0.414	0.416	0.416	0.418	0.418	0.420	0.420	0.422	0.424	0.425	0.428	0.428	0.430	0.432	0.434	0.436	0.439	0.441	0.444	0.446	0.448	0.451	0.454	0.455	0.458	0.460	0.462	0.465	0.468	0.469	0.471	0.471	0.474	0.475	0.475	0.476	0.478	0.476	0.476	0.475	0.475	0.474	0.471	0.469	0.466	0.464	0.460	0.458	0.454	0.449	0.444	0.439	0.432	0.426	0.420	0.414	0.406	0.398	0.391	0.382	0.374	0.365	0.356	0.348	0.340	0.330	0.321	0.312	0.304	0.295	0.286	0.276	0.269	0.260	0.251	0.244	0.236	0.229	0.222	0.216	0.209	0.204	0.200	0.195	0.191	0.188	0.185	0.181	0.180	0.179	0.178	0.178	0.178	0.179	0.180	0.181	0.182	0.186	0.189	0.192	0.196	0.200	0.205	0.210	0.215	0.222	0.228	0.232	0.240	0.246	0.252	0.260	0.266	0.272	0.280	0.286	0.292	0.299	0.305	0.311	0.316	0.321	0.326	0.331	0.335	0.340	0.342	0.345	0.348	0.350	0.351	0.352	0.354	0.352	0.352	0.351	0.349	0.345	0.342	0.339	0.334	0.330	0.324	0.319	0.312	0.306	0.299	0.292	0.285	0.278	0.269	0.261	0.251	0.242	0.234	0.225	0.214	0.205	0.195	0.186	0.176	0.166	0.158	0.148	0.138	0.129	0.120	0.111	0.102	0.094	0.086	0.079	0.070	0.064	0.056	0.050	0.044	0.038	0.031	0.025	0.020	0.016	0.010	0.006	0.002	-0.001	-0.005	-0.009	-0.011	-0.014	-0.016	-0.019	-0.022	-0.024	-0.025	-0.028	-0.029	-0.030	-0.031	-0.032	-0.032	-0.034	-0.034	-0.035	-0.035	-0.036	-0.036	-0.036	-0.036	-0.036	-0.036	-0.036	-0.036	-0.035	-0.035	-0.034	-0.032	-0.032	-0.031	-0.029	-0.029	-0.028	-0.026	-0.024	-0.022	-0.020	-0.018	-0.015	-0.012	-0.010	-0.006	-0.004	-0.001	0.004	0.006	0.011	0.015	0.019	0.022	0.026	0.032	0.036	0.041	0.046	0.051	0.058	0.062	0.068	0.074	0.079	0.085	0.091	0.096	0.102	0.108	0.115	0.120	0.128	0.132	0.140	0.146	0.152	0.159	0.165	0.171	0.179	0.185	0.192	0.199	0.206	0.212	0.219	0.226	0.234	0.239	0.248	0.254	0.259	0.266	0.274	0.279	0.285	0.291	0.298	0.302	0.309	0.315	0.320	0.325	0.330	0.335	0.340	0.344	0.348	0.350	0.354	0.356	0.359	0.361	0.362	0.364	0.365	0.365	0.365	0.365	0.364	0.362	0.361	0.359	0.356	0.354	0.350	0.346	0.344	0.339	0.334	0.329	0.324	0.319	0.314	0.308	0.302	0.296	0.291	0.285	0.281	0.275	0.270	0.265	0.261	0.255	0.252	0.248	0.244	0.241	0.239	0.238	0.236	0.236	0.236	0.236	0.238	0.239	0.241	0.245	0.249	0.254	0.259	0.264	0.271	0.278	0.285	0.294	0.301	0.311	0.321	0.331	0.341	0.351	0.364	0.375	0.385	0.398	0.409	0.421	0.432	0.445	0.455	0.465	0.478	0.488	0.496	0.506	0.515	0.524	0.531	0.540	0.545	0.552	0.558	0.562	0.566	0.570	0.572	0.575	0.576	0.576	0.578	0.578	0.576	0.574	0.572	0.571	0.568	0.564	0.561	0.556	0.552	0.548	0.544	0.539	0.534	0.529	0.525	0.520	0.516	0.512	0.509	0.506	0.502	0.500	0.496	0.495	0.494	0.494	0.494	0.494	0.495	0.496	0.498	0.501	0.505	0.509	0.512	0.518	0.524	0.529	0.535	0.541	0.549	0.555	0.562	0.571	0.579	0.586	0.595	0.602	0.610	0.618	0.625	0.634	0.640	0.646	0.652	0.659	0.662	0.668	0.671	0.676	0.678	0.680	0.680	0.681	0.681	0.680	0.679	0.676	0.672	0.668	0.662	0.656	0.650	0.641	0.634	0.625	0.616	0.605	0.595	0.584	0.572	0.561	0.549	0.535	0.524	0.510	0.498	0.485	0.472	0.459	0.448	0.436	0.424	0.414	0.402	0.392	0.384	0.376	0.368	0.361	0.355	0.349	0.345	0.342	0.341	0.340	0.340	0.341	0.344	0.348	0.352	0.359	0.365	0.374	0.382	0.392	0.405	0.418	0.431	0.446	0.461	0.478	0.495	0.512	0.531	0.551	0.571	0.592	0.614	0.634	0.658	0.680	0.702	0.725	0.748	0.770	0.792	0.815	0.839	0.861	0.881	0.904	0.925	0.946	0.965	0.985	1.004	1.022	1.040	1.055	1.072	1.086	1.101	1.115	1.128	1.139	1.149	1.159	1.168	1.176	1.184	1.189	1.195	1.199	1.202	1.205	1.208	1.209	1.209	1.209	1.209	1.208	1.205	1.202	1.200	1.198	1.194	1.190	1.186	1.180	1.176	1.172	1.169	1.162	1.158	1.154	1.149	1.145	1.141	1.138	1.134	1.130	1.129	1.125	1.124	1.121	1.120	1.119	1.119	1.119	1.119	1.120	1.121	1.122	1.124	1.126	1.130	1.132	1.138	1.141	1.145	1.150	1.156	1.161	1.166	1.172	1.179	1.185	1.191	1.198	1.205	1.212	1.219	1.226	1.232	1.240	1.248	1.254	1.262	1.270	1.278	1.285	1.292	1.299	1.306	1.314	1.321	1.329	1.336	1.344	1.351	1.359	1.366	1.374	1.382	1.390	1.399	1.408	1.415	1.424	1.434	1.442	1.452	1.462	1.472	1.482	1.494	1.504	1.516	1.528	1.539	1.550	1.564	1.576	1.589	1.602	1.615	1.629	1.642	1.656	1.670	1.684	1.698	1.711	1.726	1.739	1.752	1.768	1.780	1.794	1.808	1.820	1.832	1.845	1.858	1.869	1.879	1.890	1.900	1.909	1.918	1.926	1.934	1.941	1.946	1.952	1.956	1.960	1.964	1.965	1.966	1.968	1.966	1.965	1.964	1.961	1.956	1.951	1.946	1.940	1.932	1.924	1.915	1.905	1.895	1.885	1.872	1.860	1.848	1.835	1.821	1.806	1.791	1.778	1.762	1.746	1.731	1.715	1.698	1.681	1.666	1.650	1.634	1.618	1.601	1.586	1.570	1.555	1.540	1.526	1.512	1.498	1.484	1.471	1.459	1.446	1.435	1.424	1.412	1.404	1.392	1.384	1.375	1.368	1.360	1.352	1.346	1.340	1.334	1.328	1.322	1.318	1.314	1.309	1.305	1.301	1.298	1.294	1.290	1.286	1.284	1.280	1.275	1.271	1.268	1.262	1.258	1.252	1.246	1.241	1.235	1.228	1.220	1.211	1.202	1.195	1.185	1.174	1.162	1.150	1.138	1.124	1.110	1.095	1.079	1.062	1.046	1.028	1.008	0.990	0.970	0.948	0.928	0.906	0.882	0.860	0.836	0.812	0.789	0.765	0.740	0.716	0.691	0.666	0.641	0.616	0.592	0.568	0.544	0.520	0.496	0.472	0.451	0.428	0.408	0.386	0.366	0.348	0.330	0.312	0.296	0.282	0.268	0.254	0.241	0.231	0.221	0.214	0.206	0.200	0.195	0.191	0.190	0.190	0.190	0.191	0.194	0.198	0.202	0.209	0.216	0.225	0.235	0.246	0.256	0.270	0.282	0.296	0.311	0.326	0.342	0.358	0.375	0.391	0.409	0.426	0.444	0.459	0.476	0.492	0.509	0.526	0.541	0.555	0.569	0.581	0.592	0.604	0.612	0.620	0.628	0.632	0.635	0.639	0.638	0.638	0.634	0.629	0.621	0.612	0.601	0.588	0.571	0.554	0.534	0.510	0.485	0.459	0.428	0.396	0.362	0.325	0.286	0.245	0.201	0.156	0.108	0.058	0.005	-0.049	-0.104	-0.162	-0.222	-0.282	-0.345	-0.409	-0.474	-0.541	-0.609	-0.678	-0.748	-0.819	-0.890	-0.961	-1.034	-1.108	-1.181	-1.254	-1.326	-1.400	-1.474	-1.546	-1.619	-1.691	-1.762	-1.832	-1.902	-1.971	-2.038	-2.105	-2.171	-2.234	-2.299	-2.359	-2.420	-2.478	-2.535	-2.590	-2.644	-2.698	-2.748	-2.796	-2.845	-2.890	-2.934	-2.975	-3.015	-3.054	-3.090	-3.124	-3.158	-3.188	-3.216	-3.244	-3.270	-3.294	-3.316	-3.336	-3.356	-3.372	-3.389	-3.404	-3.418	-3.428	-3.439	-3.448	-3.455	-3.461	-3.466	-3.471	-3.475	-3.476	-3.478	-3.478	-3.478	-3.478	-3.475	-3.474	-3.470	-3.466	-3.462	-3.459	-3.454	-3.449	-3.444	-3.439	-3.434	-3.429	-3.422	-3.419	-3.414	-3.408	-3.404	-3.399	-3.395	-3.390	-3.386	-3.382	-3.379	-3.378	-3.374	-3.372	-3.370	-3.370	-3.369	-3.368	-3.366	-3.366	-3.366	-3.368	-3.368	-3.369	-3.370	-3.371	-3.372	-3.374	-3.375	-3.376	-3.376	-3.378	-3.380	-3.380	-3.379	-3.379	-3.378	-3.375	-3.374	-3.371	-3.366	-3.362	-3.356	-3.349	-3.342	-3.332	-3.321	-3.311	-3.298	-3.282	-3.268	-3.250	-3.230	-3.210	-3.188	-3.164	-3.139	-3.111	-3.082	-3.052	-3.020	-2.986	-2.950	-2.912	-2.874	-2.832	-2.790	-2.746	-2.700	-2.652	-2.604	-2.554	-2.501	-2.449	-2.395	-2.339	-2.282	-2.225	-2.166	-2.106	-2.046	-1.985	-1.922	-1.860	-1.798	-1.735	-1.671	-1.608	-1.542	-1.479	-1.414	-1.350	-1.285	-1.221	-1.158	-1.094	-1.031	-0.969	-0.906	-0.845	-0.784	-0.724	-0.665	-0.606	-0.549	-0.492	-0.436	-0.382	-0.329	-0.275	-0.224	-0.174	-0.124	-0.075	-0.030	0.018	0.061	0.104	0.146	0.188	0.226	0.264	0.301	0.338	0.371	0.405	0.435	0.466	0.496	0.524	0.550	0.575	0.600	0.622	0.644	0.665	0.684	0.702	0.720	0.736	0.751	0.764	0.778	0.790	0.801	0.811	0.821	0.829	0.838	0.845	0.850	0.856	0.862	0.866	0.870	0.874	0.878	0.881	0.882	0.886	0.889	0.889	0.890	0.892	0.894	0.895	0.898	0.899	0.900	0.902	0.904	0.906	0.909	0.911	0.914	0.918	0.920	0.924	0.929	0.932	0.936	0.941	0.946	0.951	0.956	0.962	0.969	0.975	0.981	0.986	0.994	1.001	1.008	1.014	1.021	1.028	1.034	1.040	1.048	1.055	1.060	1.066	1.071	1.078	1.084	1.089	1.092	1.096	1.101	1.105	1.109	1.111	1.114	1.115	1.118	1.119	1.119	1.119	1.119	1.119	1.119	1.116	1.115	1.112	1.111	1.108	1.106	1.102	1.099	1.095	1.090	1.086	1.082	1.079	1.074	1.070	1.065	1.060	1.058	1.052	1.049	1.044	1.041	1.038	1.034	1.030	1.028	1.026	1.024	1.022	1.020	1.020	1.021	1.020	1.021	1.022	1.025	1.028	1.030	1.034	1.039	1.044	1.049	1.055	1.061	1.069	1.076	1.085	1.095	1.104	1.115	1.126	1.138	1.150	1.162	1.178	1.191	1.206	1.221	1.238	1.255	1.272	1.290	1.309	1.329	1.349	1.369	1.390	1.411	1.432	1.455	1.478	1.500	1.522	1.546	1.570	1.594	1.618	1.641	1.665	1.689	1.714	1.738	1.761	1.785	1.809	1.832	1.855	1.878	1.899	1.919	1.940	1.960	1.979	1.996	2.014	2.030	2.046	2.061	2.075	2.086	2.099	2.108	2.118	2.125	2.132	2.138	2.141	2.144	2.145	2.145	2.144	2.141	2.138	2.134	2.126	2.120	2.110	2.100	2.089	2.078	2.064	2.050	2.035	2.020	2.002	1.985	1.966	1.948	1.930	1.910	1.890	1.870	1.849	1.828	1.806	1.786	1.764	1.742	1.722	1.702	1.681	1.661	1.642	1.622	1.604	1.586	1.569	1.552	1.536	1.521	1.508	1.494	1.481	1.470	1.458	1.448	1.440	1.430	1.424	1.418	1.411	1.408	1.405	1.401	1.400	1.399	1.399	1.401	1.402	1.405	1.409	1.414	1.420	1.426	1.432	1.440	1.449	1.458	1.468	1.478	1.488	1.499	1.511	1.524	1.536	1.550	1.564	1.578	1.592	1.608	1.622	1.639	1.654	1.671	1.688	1.705	1.721	1.739	1.756	1.775	1.792	1.810	1.829	1.846	1.866	1.884	1.902	1.921	1.940	1.959	1.978	1.998	2.016	2.034	2.052	2.072	2.091	2.110	2.129	2.148	2.166	2.184	2.202	2.220	2.239	2.256	2.274	2.290	2.309	2.325	2.341	2.358	2.374	2.388	2.404	2.419	2.432	2.446	2.460	2.472	2.485	2.498	2.509	2.519	2.529	2.540	2.548	2.558	2.565	2.572	2.580	2.586	2.591	2.596	2.600	2.604	2.606	2.609	2.611	2.611	2.611	2.611	2.611	2.610	2.608	2.606	2.601	2.599	2.594	2.590	2.584	2.578	2.571	2.565	2.556	2.549	2.541	2.532	2.524	2.515	2.505	2.495	2.484	2.472	2.462	2.451	2.440	2.429	2.416	2.405	2.394	2.381	2.369	2.358	2.345	2.332	2.321	2.309	2.296	2.284	2.272	2.260	2.248	2.236	2.224	2.212	2.201	2.190	2.179	2.168	2.158	2.146	2.136	2.126	2.116	2.106	2.098	2.089	2.080	2.071	2.064	2.055	2.049	2.041	2.035	2.029	2.024	2.018	2.013	2.007	2.004	2.000	1.998	1.994	1.991	1.990	1.988	1.988	1.986	1.985	1.985	1.985	1.986	1.986	1.988	1.989	1.991	1.992	1.995	1.999	2.002	2.006	2.009	2.013	2.018	2.021	2.025	2.029	2.033	2.039	2.042	2.047	2.051	2.054	2.059	2.061	2.066	2.069	2.071	2.074	2.076	2.079	2.080	2.081	2.081	2.082	2.081	2.081	2.081	2.079	2.076	2.074	2.071	2.068	2.062	2.058	2.052	2.047	2.041	2.034	2.026	2.020	2.011	2.004	1.996	1.986	1.978	1.969	1.960	1.950	1.941	1.931	1.921	1.911	1.902	1.892	1.882	1.872	1.864	1.854	1.845	1.836	1.828	1.819	1.810	1.802	1.794	1.786	1.780	1.772	1.766	1.760	1.755	1.749	1.744	1.739	1.734	1.729	1.725	1.720	1.716	1.712	1.710	1.708	1.704	1.700	1.699	1.694	1.692	1.689	1.685	1.684	1.679	1.676	1.672	1.670	1.666	1.662	1.659	1.656	1.652	1.648	1.644	1.640	1.635	1.630	1.625	1.620	1.615	1.610	1.605	1.598	1.592	1.586	1.580	1.574	1.566	1.560	1.552	1.545	1.538	1.530	1.522	1.514	1.505	1.496	1.486	1.478	1.468	1.459	1.448	1.436	1.426	1.414	1.401	1.389	1.378	1.362	1.348	1.334	1.318	1.302	1.284	1.268	1.249	1.230	1.210	1.189	1.168	1.145	1.122	1.098	1.072	1.048	1.021	0.994	0.966	0.938	0.908	0.878	0.846	0.815	0.782	0.750	0.718	0.684	0.648	0.614	0.579	0.542	0.506	0.471	0.436	0.399	0.364	0.328	0.291	0.255	0.220	0.186	0.151	0.118	0.084	0.050	0.018	-0.014	-0.045	-0.074	-0.104	-0.131	-0.160	-0.188	-0.212	-0.238	-0.261	-0.284	-0.304	-0.325	-0.344	-0.361	-0.379	-0.394	-0.409	-0.422	-0.435	-0.446	-0.456	-0.465	-0.474	-0.480	-0.486	-0.491	-0.495	-0.499	-0.501	-0.502	-0.504	-0.502	-0.501	-0.501	-0.499	-0.495	-0.491	-0.489	-0.484	-0.479	-0.474	-0.468	-0.461	-0.455	-0.448	-0.440	-0.434	-0.426	-0.418	-0.410	-0.402	-0.392	-0.385	-0.376	-0.368	-0.360	-0.350	-0.342	-0.335	-0.326	-0.318	-0.310	-0.302	-0.294	-0.288	-0.280	-0.272	-0.266	-0.260	-0.254	-0.248	-0.241	-0.235	-0.231	-0.226	-0.221	-0.216	-0.212	-0.209	-0.206	-0.202	-0.201	-0.198	-0.196	-0.195	-0.192	-0.192	-0.191	-0.190	-0.190	-0.191	-0.190	-0.191	-0.192	-0.192	-0.194	-0.195	-0.196	-0.199	-0.200	-0.201	-0.204	-0.205	-0.208	-0.209	-0.210	-0.212	-0.214	-0.215	-0.216	-0.218	-0.218	-0.219	-0.218	-0.219	-0.219	-0.218	-0.216	-0.215	-0.212	-0.211	-0.209	-0.205	-0.201	-0.198	-0.192	-0.188	-0.181	-0.175	-0.168	-0.160	-0.152	-0.144	-0.135	-0.125	-0.114	-0.104	-0.092	-0.080	-0.068	-0.054	-0.041	-0.026	-0.011	0.004	0.020	0.036	0.054	0.071	0.089	0.108	0.125	0.145	0.162	0.182	0.201	0.222	0.244	0.262	0.282	0.302	0.324	0.344	0.365	0.384	0.404	0.425	0.444	0.464	0.482	0.501	0.520	0.539	0.555	0.572	0.589	0.604	0.620	0.634	0.646	0.660	0.671	0.682	0.692	0.701	0.710	0.719	0.725	0.731	0.736	0.740	0.742	0.745	0.745	0.746	0.746	0.745	0.742	0.739	0.736	0.731	0.726	0.721	0.714	0.708	0.700	0.694	0.686	0.679	0.670	0.662	0.654	0.646	0.636	0.629	0.621	0.614	0.608	0.600	0.594	0.590	0.585	0.581	0.578	0.575	0.574	0.574	0.572	0.574	0.576	0.581	0.584	0.590	0.598	0.605	0.614	0.625	0.636	0.649	0.664	0.678	0.694	0.712	0.730	0.750	0.770	0.791	0.811	0.835	0.859	0.882	0.908	0.932	0.959	0.984	1.011	1.039	1.065	1.092	1.119	1.146	1.174	1.200	1.228	1.254	1.280	1.305	1.330	1.354	1.378	1.401	1.424	1.445	1.466	1.486	1.505	1.524	1.540	1.556	1.570	1.585	1.598	1.610	1.620	1.629	1.638	1.645	1.651	1.656	1.661	1.664	1.666	1.666	1.666	1.666	1.665	1.662	1.659	1.655	1.650	1.645	1.638	1.631	1.624	1.616	1.608	1.599	1.590	1.581	1.572	1.561	1.551	1.542	1.531	1.521	1.512	1.501	1.492	1.482	1.472	1.464	1.455	1.446	1.438	1.431	1.424	1.416	1.411	1.405	1.401	1.396	1.392	1.390	1.389	1.386	1.385	1.385	1.386	1.388	1.390	1.392	1.396	1.399	1.405	1.409	1.415	1.421	1.430	1.438	1.446	1.454	1.464	1.474	1.484	1.494	1.504	1.515	1.525	1.538	1.549	1.560	1.570	1.582	1.594	1.605	1.616	1.628	1.639	1.649	1.659	1.668	1.678	1.686	1.694	1.702	1.710	1.716	1.722	1.728	1.734	1.738	1.741	1.745	1.746	1.748	1.749	1.749	1.749	1.748	1.745	1.742	1.739	1.736	1.731	1.725	1.720	1.714	1.708	1.700	1.692	1.685	1.676	1.669	1.660	1.650	1.641	1.631	1.621	1.612	1.602	1.592	1.582	1.571	1.561	1.552	1.541	1.532	1.524	1.515	1.505	1.496	1.488	1.481	1.472	1.465	1.459	1.452	1.448	1.441	1.438	1.432	1.429	1.425	1.422	1.421	1.420	1.419	1.418	1.419	1.420	1.421	1.422	1.425	1.428	1.431	1.435	1.440	1.445	1.451	1.456	1.464	1.471	1.478	1.485	1.494	1.502	1.512	1.521	1.531	1.541	1.551	1.562	1.572	1.584	1.595	1.605	1.616	1.628	1.638	1.649	1.660	1.670	1.681	1.691	1.701	1.709	1.719	1.728	1.735	1.742	1.750	1.758	1.762	1.768	1.772	1.776	1.780	1.781	1.784	1.784	1.784	1.784	1.781	1.779	1.775	1.771	1.765	1.759	1.752	1.744	1.735	1.724	1.714	1.702	1.689	1.676	1.661	1.646	1.631	1.614	1.598	1.578	1.560	1.540	1.521	1.500	1.480	1.459	1.436	1.415	1.392	1.370	1.348	1.324	1.301	1.278	1.255	1.232	1.209	1.188	1.164	1.142	1.121	1.099	1.079	1.058	1.039	1.020	1.001	0.982	0.965	0.949	0.934	0.919	0.904	0.891	0.879	0.868	0.856	0.846	0.836	0.829	0.821	0.815	0.810	0.805	0.802	0.799	0.796	0.795	0.795	0.795	0.796	0.798	0.801	0.805	0.809	0.812	0.818	0.821	0.828	0.835	0.841	0.848	0.855	0.862	0.869	0.875	0.882	0.891	0.898	0.905	0.911	0.919	0.925	0.930	0.938	0.941	0.948	0.951	0.955	0.960	0.962	0.965	0.966	0.969	0.970	0.970	0.970	0.969	0.968	0.965	0.961	0.959	0.955	0.950	0.946	0.941	0.935	0.929	0.921	0.915	0.908	0.900	0.892	0.884	0.876	0.869	0.860	0.851	0.842	0.835	0.828	0.819	0.811	0.805	0.798	0.791	0.785	0.780	0.772	0.770	0.765	0.761	0.759	0.758	0.756	0.756	0.758	0.759	0.761	0.765	0.769	0.774	0.780	0.788	0.796	0.805	0.816	0.828	0.840	0.852	0.868	0.881	0.896	0.914	0.931	0.949	0.966	0.986	1.006	1.026	1.048	1.069	1.090	1.111	1.132	1.155	1.178	1.200	1.221	1.242	1.264	1.286	1.306	1.328	1.346	1.366	1.385	1.405	1.422	1.439	1.455	1.470	1.482	1.496	1.510	1.520	1.530	1.541	1.550	1.556	1.564	1.569	1.574	1.576	1.579	1.580	1.580	1.581	1.579	1.579	1.575	1.571	1.569	1.564	1.559	1.552	1.546	1.540	1.532	1.526	1.519	1.511	1.505	1.498	1.490	1.484	1.476	1.469	1.464	1.456	1.450	1.445	1.441	1.436	1.434	1.430	1.428	1.426	1.425	1.425	1.424	1.425	1.426	1.428	1.430	1.432	1.438	1.441	1.445	1.450	1.455	1.461	1.468	1.472	1.479	1.486	1.494	1.500	1.506	1.515	1.521	1.528	1.535	1.540	1.548	1.552	1.558	1.562	1.566	1.570	1.574	1.578	1.579	1.580	1.581	1.581	1.581	1.580	1.579	1.578	1.574	1.570	1.565	1.560	1.554	1.549	1.541	1.534	1.525	1.516	1.508	1.498	1.488	1.478	1.465	1.454	1.441	1.430	1.416	1.404	1.390	1.378	1.364	1.349	1.335	1.321	1.308	1.292	1.279	1.264	1.250	1.235	1.221	1.205	1.191	1.176	1.162	1.148	1.132	1.118	1.104	1.089	1.074	1.059	1.044	1.030	1.014	0.999	0.984	0.969	0.952	0.936	0.921	0.905	0.889	0.872	0.855	0.839	0.822	0.806	0.789	0.771	0.755	0.736	0.720	0.701	0.684	0.666	0.649	0.629	0.611	0.594	0.576	0.558	0.539	0.521	0.504	0.488	0.470	0.452	0.436	0.420	0.404	0.389	0.374	0.360	0.345	0.332	0.320	0.309	0.298	0.288	0.278	0.269	0.261	0.255	0.249	0.244	0.240	0.238	0.235	0.234	0.234	0.235	0.236	0.240	0.244	0.249	0.254	0.260	0.268	0.275	0.285	0.294	0.304	0.315	0.325	0.336	0.349	0.360	0.372	0.384	0.398	0.409	0.421	0.434	0.445	0.458	0.469	0.479	0.489	0.498	0.507	0.514	0.521	0.528	0.532	0.536	0.540	0.541	0.542	0.542	0.541	0.539	0.535	0.530	0.524	0.516	0.507	0.498	0.488	0.475	0.462	0.450	0.434	0.418	0.401	0.385	0.366	0.349	0.329	0.309	0.290	0.269	0.249	0.229	0.206	0.186	0.165	0.145	0.125	0.105	0.085	0.066	0.048	0.030	0.012	-0.005	-0.020	-0.035	-0.049	-0.062	-0.075	-0.086	-0.096	-0.106	-0.114	-0.121	-0.126	-0.132	-0.138	-0.140	-0.141	-0.144	-0.145	-0.142	-0.142	-0.140	-0.136	-0.132	-0.129	-0.122	-0.116	-0.111	-0.104	-0.098	-0.089	-0.081	-0.072	-0.065	-0.056	-0.046	-0.036	-0.028	-0.019	-0.009	0.001	0.011	0.021	0.030	0.039	0.048	0.056	0.065	0.074	0.081	0.089	0.096	0.104	0.110	0.116	0.122	0.128	0.132	0.138	0.141	0.145	0.149	0.152	0.155	0.159	0.160	0.161	0.162	0.164	0.164	0.164	0.164	0.162	0.160	0.159	0.155	0.152	0.148	0.145	0.139	0.134	0.128	0.121	0.114	0.106	0.098	0.089	0.079	0.069	0.056	0.045	0.034	0.020	0.006	-0.006	-0.021	-0.038	-0.052	-0.069	-0.085	-0.101	-0.119	-0.135	-0.154	-0.171	-0.190	-0.208	-0.225	-0.242	-0.260	-0.278	-0.294	-0.311	-0.326	-0.341	-0.356	-0.369	-0.382	-0.395	-0.406	-0.416	-0.426	-0.435	-0.441	-0.448	-0.451	-0.455	-0.456	-0.458	-0.455	-0.452	-0.449	-0.442	-0.436	-0.426	-0.418	-0.405	-0.392	-0.378	-0.361	-0.344	-0.325	-0.305	-0.285	-0.261	-0.239	-0.215	-0.189	-0.162	-0.136	-0.109	-0.080	-0.051	-0.022	0.008	0.036	0.066	0.096	0.125	0.156	0.185	0.214	0.242	0.271	0.299	0.326	0.354	0.379	0.404	0.429	0.451	0.474	0.496	0.516	0.535	0.554	0.570	0.588	0.602	0.618	0.630	0.641	0.652	0.662	0.671	0.679	0.685	0.691	0.696	0.700	0.704	0.706	0.708	0.709	0.709	0.709	0.706	0.705	0.704	0.701	0.699	0.695	0.692	0.688	0.682	0.679	0.674	0.669	0.665	0.660	0.654	0.650	0.644	0.639	0.632	0.628	0.622	0.616	0.611	0.606	0.601	0.598	0.592	0.588	0.584	0.578	0.572	0.569	0.564	0.560	0.555	0.550	0.546	0.542	0.538	0.532	0.528	0.524	0.518	0.512	0.509	0.504	0.499	0.494	0.488	0.482	0.478	0.471	0.465	0.459	0.452	0.446	0.440	0.434	0.425	0.419	0.411	0.404	0.396	0.388	0.380	0.372	0.364	0.355	0.348	0.339	0.330	0.321	0.312	0.304	0.295	0.285	0.278	0.268	0.259	0.250	0.241	0.234	0.225	0.216	0.208	0.200	0.191	0.185	0.178	0.170	0.162	0.156	0.150	0.144	0.138	0.132	0.128	0.122	0.116	0.112	0.108	0.104	0.101	0.098	0.095	0.091	0.089	0.088	0.085	0.084	0.082	0.081	0.081	0.079	0.079	0.079	0.078	0.078	0.079	0.079	0.079	0.079	0.079	0.080	0.079	0.079	0.080	0.079	0.080	0.079	0.078	0.078	0.078	0.076	0.075	0.072	0.070	0.069	0.068	0.065	0.061	0.059	0.055	0.051	0.049	0.045	0.041	0.036	0.031	0.028	0.022	0.018	0.012	0.008	0.001	-0.005	-0.010	-0.016	-0.021	-0.026	-0.032	-0.039	-0.042	-0.049	-0.054	-0.059	-0.064	-0.069	-0.072	-0.076	-0.081	-0.084	-0.088	-0.091	-0.092	-0.096	-0.098	-0.099	-0.101	-0.101	-0.101	-0.102	-0.102	-0.101	-0.100	-0.099	-0.098	-0.094	-0.094	-0.090	-0.088	-0.084	-0.080	-0.076	-0.072	-0.068	-0.064	-0.059	-0.054	-0.048	-0.044	-0.038	-0.032	-0.026	-0.022	-0.016	-0.010	-0.005	0.000	0.006	0.011	0.018	0.022	0.029	0.032	0.038	0.042	0.048	0.052	0.056	0.061	0.066	0.070	0.074	0.078	0.081	0.086	0.089	0.092	0.096	0.099	0.102	0.106	0.109	0.112	0.115	0.119	0.121	0.124	0.126	0.129	0.131	0.135	0.138	0.140	0.142	0.145	0.148	0.151	0.154	0.156	0.158	0.161	0.164	0.166	0.168	0.170	0.172	0.174	0.176	0.178	0.179	0.180	0.181	0.182	0.182	0.182	0.182	0.182	0.182	0.181	0.180	0.179	0.178	0.174	0.171	0.170	0.165	0.162	0.159	0.155	0.150	0.145	0.140	0.134	0.128	0.121	0.116	0.109	0.101	0.094	0.086	0.079	0.070	0.062	0.054	0.046	0.038	0.030	0.021	0.012	0.005	-0.004	-0.010	-0.019	-0.026	-0.032	-0.040	-0.046	-0.052	-0.058	-0.062	-0.069	-0.072	-0.078	-0.080	-0.082	-0.086	-0.086	-0.089	-0.089	-0.089	-0.089	-0.088	-0.085	-0.082	-0.079	-0.076	-0.072	-0.069	-0.064	-0.059	-0.052	-0.048	-0.041	-0.035	-0.028	-0.020	-0.012	-0.006	0.002	0.011	0.019	0.026	0.034	0.042	0.050	0.059	0.065	0.072	0.080	0.086	0.092	0.098	0.104	0.108	0.112	0.116	0.119	0.122	0.124	0.125	0.126	0.128	0.126	0.125	0.122	0.121	0.119	0.114	0.109	0.105	0.098	0.091	0.085	0.078	0.069	0.059	0.051	0.040	0.030	0.019	0.009	-0.002	-0.014	-0.028	-0.040	-0.051	-0.064	-0.076	-0.090	-0.102	-0.116	-0.129	-0.141	-0.155	-0.168	-0.180	-0.192	-0.205	-0.216	-0.228	-0.239	-0.250	-0.261	-0.272	-0.281	-0.291	-0.300	-0.309	-0.316	-0.325	-0.332	-0.340	-0.346	-0.352	-0.358	-0.364	-0.369	-0.374	-0.376	-0.380	-0.384	-0.386	-0.390	-0.391	-0.392	-0.394	-0.394	-0.394	-0.395	-0.395	-0.394	-0.394	-0.392	-0.391	-0.390	-0.388	-0.386	-0.384	-0.380	-0.378	-0.374	-0.371	-0.368	-0.362	-0.360	-0.358	-0.352	-0.348	-0.342	-0.339	-0.334	-0.329	-0.324	-0.319	-0.312	-0.308	-0.301	-0.296	-0.291	-0.285	-0.279	-0.274	-0.268	-0.261	-0.256	-0.250	-0.245	-0.239	-0.234	-0.228	-0.221	-0.216	-0.212	-0.206	-0.201	-0.196	-0.191	-0.188	-0.181	-0.178	-0.172	-0.168	-0.164	-0.160	-0.156	-0.152	-0.149	-0.144	-0.141	-0.136	-0.134	-0.130	-0.126	-0.124	-0.120	-0.118	-0.114	-0.110	-0.106	-0.102	-0.100	-0.096	-0.092	-0.088	-0.084	-0.080	-0.075	-0.071	-0.066	-0.061	-0.056	-0.051	-0.045	-0.040	-0.034	-0.029	-0.022	-0.016	-0.011	-0.005	0.002	0.008	0.015	0.021	0.028	0.032	0.039	0.045	0.051	0.056	0.062	0.068	0.072	0.076	0.081	0.086	0.089	0.092	0.095	0.098	0.100	0.101	0.102	0.102	0.102	0.102	0.101	0.100	0.099	0.095	0.091	0.089	0.085	0.081	0.078	0.072	0.069	0.064	0.059	0.054	0.049	0.044	0.039	0.031	0.026	0.022	0.018	0.014	0.009	0.005	0.001	-0.001	-0.004	-0.006	-0.006	-0.008	-0.008	-0.008	-0.008	-0.005	-0.002	0.000	0.004	0.009	0.014	0.020	0.026	0.034	0.040	0.049	0.058	0.068	0.078	0.088	0.099	0.110	0.121	0.132	0.144	0.158	0.169	0.182	0.194	0.206	0.218	0.230	0.241	0.252	0.262	0.272	0.282	0.294	0.302	0.311	0.320	0.328	0.335	0.341	0.348	0.352	0.359	0.362	0.366	0.370	0.371	0.375	0.376	0.378	0.378	0.379	0.379	0.378	0.378	0.378	0.376	0.376	0.374	0.372	0.371	0.370	0.369	0.366	0.365	0.365	0.364	0.364	0.362	0.362	0.362	0.362	0.362	0.364	0.364	0.365	0.366	0.369	0.371	0.374	0.375	0.378	0.380	0.382	0.386	0.389	0.391	0.395	0.398	0.400	0.402	0.405	0.408	0.409	0.410	0.411	0.412	0.412	0.411	0.411	0.410	0.408	0.405	0.401	0.398	0.394	0.389	0.382	0.376	0.369	0.361	0.352	0.344	0.334	0.324	0.312	0.301	0.289	0.276	0.264	0.250	0.235	0.222	0.208	0.194	0.179	0.164	0.150	0.136	0.121	0.108	0.092	0.080	0.066	0.054	0.042	0.030	0.020	0.010	0.001	-0.006	-0.014	-0.020	-0.025	-0.029	-0.032	-0.035	-0.036	-0.036	-0.035	-0.031	-0.028	-0.024	-0.016	-0.010	-0.001	0.008	0.019	0.031	0.044	0.058	0.072	0.089	0.105	0.122	0.141	0.161	0.181	0.202	0.224	0.246	0.269	0.292	0.316	0.340	0.365	0.390	0.415	0.440	0.464	0.490	0.514	0.538	0.562	0.586	0.610	0.632	0.656	0.678	0.699	0.720	0.739	0.759	0.776	0.794	0.810	0.826	0.841	0.855	0.868	0.879	0.889	0.899	0.908	0.916	0.921	0.928	0.932	0.935	0.939	0.940	0.940	0.941	0.940	0.939	0.935	0.932	0.929	0.925	0.920	0.914	0.908	0.902	0.895	0.888	0.881	0.872	0.866	0.858	0.850	0.842	0.835	0.828	0.820	0.815	0.809	0.802	0.798	0.791	0.788	0.782	0.780	0.776	0.774	0.772	0.770	0.769	0.769	0.770	0.770	0.772	0.775	0.779	0.782	0.786	0.791	0.796	0.802	0.809	0.815	0.822	0.830	0.838	0.846	0.855	0.864	0.872	0.881	0.892	0.901	0.910	0.921	0.930	0.939	0.949	0.959	0.968	0.978	0.988	0.996	1.006	1.015	1.024	1.031	1.040	1.050	1.059	1.066	1.074	1.084	1.090	1.099	1.108	1.116	1.124	1.132	1.141	1.149	1.158	1.166	1.174	1.182	1.191	1.200	1.209	1.219	1.229	1.239	1.249	1.259	1.270	1.280	1.291	1.301	1.312	1.325	1.335	1.348	1.359	1.370	1.382	1.395	1.406	1.419	1.430	1.441	1.454	1.466	1.478	1.488	1.499	1.510	1.520	1.531	1.541	1.551	1.560	1.569	1.578	1.585	1.592	1.600	1.606	1.612	1.618	1.621	1.625	1.629	1.631	1.632	1.634	1.634	1.635	1.634	1.632	1.630	1.626	1.624	1.620	1.615	1.609	1.602	1.596	1.589	1.581	1.574	1.564	1.555	1.546	1.536	1.526	1.515	1.505	1.494	1.482	1.470	1.459	1.448	1.435	1.422	1.410	1.398	1.386	1.374	1.362	1.350	1.338	1.326	1.314	1.301	1.291	1.280	1.269	1.258	1.246	1.235	1.225	1.214	1.204	1.194	1.184	1.175	1.166	1.156	1.148	1.138	1.129	1.120	1.111	1.104	1.094	1.086	1.078	1.069	1.061	1.052	1.044	1.035	1.026	1.016	1.008	0.999	0.990	0.980	0.970	0.961	0.950	0.939	0.928	0.916	0.905	0.892	0.881	0.869	0.856	0.842	0.829	0.815	0.800	0.785	0.770	0.755	0.739	0.722	0.706	0.689	0.672	0.655	0.638	0.620	0.601	0.585	0.568	0.549	0.531	0.514	0.495	0.479	0.461	0.444	0.426	0.409	0.392	0.376	0.361	0.346	0.331	0.318	0.305	0.291	0.279	0.268	0.256	0.246	0.238	0.229	0.222	0.215	0.210	0.205	0.201	0.198	0.195	0.194	0.194	0.196	0.196	0.200	0.202	0.209	0.212	0.219	0.226	0.234	0.242	0.252	0.262	0.274	0.285	0.296	0.309	0.322	0.335	0.349	0.362	0.376	0.390	0.405	0.418	0.432	0.448	0.460	0.472	0.486	0.498	0.510	0.521	0.530	0.540	0.549	0.555	0.562	0.566	0.570	0.572	0.574	0.572	0.570	0.566	0.562	0.555	0.546	0.536	0.524	0.509	0.492	0.474	0.454	0.431	0.406	0.379	0.351	0.320	0.288	0.252	0.214	0.174	0.134	0.089	0.044	-0.004	-0.054	-0.105	-0.158	-0.214	-0.270	-0.329	-0.388	-0.450	-0.512	-0.576	-0.641	-0.708	-0.774	-0.841	-0.910	-0.980	-1.050	-1.121	-1.191	-1.264	-1.334	-1.406	-1.478	-1.549	-1.620	-1.690	-1.760	-1.830	-1.899	-1.966	-2.034	-2.100	-2.165	-2.229	-2.292	-2.352	-2.412	-2.472	-2.529	-2.585	-2.639	-2.691	-2.741	-2.790	-2.839	-2.884	-2.928	-2.970	-3.011	-3.049	-3.086	-3.121	-3.152	-3.184	-3.214	-3.241	-3.268	-3.291	-3.314	-3.335	-3.354	-3.371	-3.388	-3.402	-3.416	-3.430	-3.440	-3.450	-3.459	-3.466	-3.471	-3.478	-3.482	-3.485	-3.489	-3.491	-3.492	-3.494	-3.494	-3.494	-3.494	-3.494	-3.492	-3.491	-3.490	-3.489	-3.488	-3.486	-3.485	-3.484	-3.482	-3.482	-3.481	-3.481	-3.481	-3.481	-3.481	-3.481	-3.482	-3.482	-3.484	-3.485	-3.489	-3.490	-3.494	-3.495	-3.498	-3.501	-3.505	-3.509	-3.511	-3.515	-3.518	-3.522	-3.525	-3.529	-3.532	-3.534	-3.538	-3.539	-3.541	-3.542	-3.544	-3.545	-3.545	-3.544	-3.541	-3.539	-3.536	-3.532	-3.528	-3.521	-3.514	-3.505	-3.496	-3.486	-3.474	-3.460	-3.446	-3.430	-3.412	-3.394	-3.374	-3.352	-3.329	-3.305	-3.278	-3.251	-3.221	-3.191	-3.160	-3.128	-3.092	-3.055	-3.018	-2.979	-2.939	-2.896	-2.855	-2.810	-2.765	-2.719	-2.670	-2.621	-2.571	-2.521	-2.470	-2.418	-2.364	-2.310	-2.255	-2.200	-2.145	-2.088	-2.030	-1.975	-1.918	-1.860	-1.802	-1.745	-1.688	-1.629	-1.571	-1.515	-1.458	-1.400	-1.342	-1.286	-1.230	-1.174	-1.119	-1.064	-1.010	-0.956	-0.902	-0.851	-0.799	-0.749	-0.699	-0.649	-0.599	-0.551	-0.505	-0.459	-0.414	-0.369	-0.326	-0.285	-0.242	-0.202	-0.164	-0.125	-0.089	-0.054	-0.018	0.015	0.049	0.079	0.110	0.139	0.166	0.192	0.219	0.242	0.265	0.288	0.309	0.328	0.346	0.362	0.380	0.395	0.408	0.420	0.431	0.444	0.454	0.461	0.469	0.476	0.482	0.488	0.492	0.496	0.500	0.504	0.506	0.507	0.509	0.510	0.511	0.511	0.512	0.512	0.512	0.512	0.514	0.514	0.516	0.518	0.518	0.520	0.522	0.525	0.529	0.532	0.538	0.542	0.548	0.554	0.561	0.569	0.578	0.586	0.595	0.605	0.616	0.629	0.641	0.652	0.665	0.679	0.691	0.706	0.721	0.735	0.750	0.765	0.781	0.796	0.811	0.826	0.841	0.855	0.870	0.885	0.899	0.912	0.925	0.938	0.950	0.961	0.972	0.982	0.992	1.001	1.010	1.018	1.022	1.029	1.034	1.039	1.041	1.045	1.046	1.048	1.049	1.049	1.048	1.046	1.044	1.040	1.038	1.034	1.030	1.026	1.021	1.015	1.010	1.004	0.999	0.992	0.988	0.982	0.975	0.970	0.965	0.959	0.954	0.949	0.945	0.941	0.936	0.934	0.931	0.929	0.928	0.925	0.925	0.926	0.925	0.928	0.930	0.932	0.935	0.940	0.944	0.950	0.955	0.961	0.969	0.976	0.986	0.995	1.005	1.016	1.028	1.039	1.052	1.065	1.079	1.094	1.109	1.124	1.140	1.158	1.174	1.191	1.210	1.229	1.246	1.266	1.286	1.308	1.328	1.346	1.368	1.389	1.409	1.430	1.451	1.472	1.492	1.515	1.536	1.558	1.579	1.599	1.620	1.640	1.660	1.680	1.699	1.719	1.736	1.754	1.772	1.788	1.804	1.820	1.834	1.848	1.861	1.874	1.885	1.895	1.905	1.914	1.920	1.928	1.934	1.938	1.940	1.942	1.945	1.945	1.945	1.942	1.940	1.936	1.931	1.925	1.920	1.911	1.904	1.894	1.885	1.874	1.862	1.850	1.839	1.825	1.811	1.798	1.782	1.768	1.754	1.739	1.722	1.706	1.691	1.676	1.661	1.644	1.629	1.614	1.599	1.585	1.570	1.558	1.544	1.530	1.518	1.506	1.495	1.485	1.475	1.465	1.456	1.448	1.440	1.432	1.426	1.421	1.416	1.412	1.409	1.406	1.405	1.404	1.402	1.402	1.404	1.405	1.408	1.411	1.415	1.419	1.424	1.429	1.436	1.441	1.449	1.458	1.466	1.475	1.485	1.494	1.505	1.516	1.528	1.540	1.552	1.566	1.579	1.594	1.608	1.622	1.638	1.654	1.669	1.686	1.702	1.720	1.738	1.755	1.774	1.791	1.810	1.830	1.849	1.869	1.888	1.908	1.928	1.949	1.969	1.990	2.010	2.030	2.051	2.074	2.094	2.115	2.136	2.156	2.179	2.200	2.220	2.240	2.261	2.280	2.301	2.321	2.339	2.359	2.378	2.396	2.412	2.431	2.449	2.465	2.481	2.496	2.511	2.525	2.539	2.551	2.565	2.576	2.588	2.599	2.608	2.618	2.626	2.634	2.640	2.646	2.651	2.656	2.660	2.665	2.666	2.669	2.670	2.671	2.670	2.669	2.669	2.665	2.662	2.659	2.655	2.650	2.645	2.639	2.631	2.625	2.618	2.609	2.600	2.591	2.581	2.571	2.560	2.549	2.538	2.526	2.514	2.501	2.489	2.475	2.461	2.448	2.434	2.420	2.405	2.390	2.375	2.360	2.344	2.329	2.312	2.298	2.281	2.265	2.250	2.234	2.216	2.200	2.184	2.168	2.151	2.135	2.119	2.102	2.086	2.070	2.055	2.039	2.024	2.007	1.994	1.979	1.964	1.950	1.938	1.922	1.910	1.899	1.886	1.875	1.862	1.852	1.844	1.834	1.825	1.816	1.810	1.802	1.796	1.791	1.785	1.780	1.776	1.774	1.770	1.768	1.768	1.768	1.766	1.768	1.768	1.770	1.772	1.776	1.780	1.784	1.788	1.794	1.799	1.804	1.810	1.816	1.822	1.830	1.836	1.844	1.851	1.858	1.864	1.872	1.879	1.885	1.892	1.899	1.905	1.910	1.916	1.921	1.925	1.930	1.934	1.938	1.940	1.942	1.944	1.945	1.946	1.946	1.945	1.944	1.941	1.939	1.938	1.934	1.929	1.924	1.920	1.914	1.909	1.901	1.895	1.889	1.881	1.871	1.864	1.856	1.846	1.839	1.829	1.819	1.809	1.799	1.790	1.779	1.769	1.758	1.748	1.738	1.728	1.718	1.708	1.696	1.686	1.678	1.668	1.658	1.648	1.638	1.628	1.619	1.609	1.600	1.591	1.581	1.572	1.564	1.554	1.545	1.538	1.528	1.519	1.510	1.501	1.491	1.482	1.474	1.465	1.458	1.449	1.440	1.431	1.424	1.414	1.406	1.399	1.390	1.381	1.374	1.365	1.358	1.350	1.341	1.334	1.326	1.318	1.310	1.302	1.294	1.286	1.278	1.269	1.261	1.252	1.244	1.235	1.226	1.218	1.208	1.198	1.188	1.178	1.168	1.156	1.144	1.131	1.119	1.104	1.090	1.075	1.059	1.042	1.025	1.005	0.986	0.966	0.945	0.922	0.900	0.875	0.849	0.822	0.795	0.768	0.739	0.709	0.676	0.645	0.612	0.579	0.544	0.509	0.472	0.436	0.399	0.361	0.322	0.285	0.246	0.206	0.168	0.129	0.090	0.050	0.011	-0.026	-0.065	-0.101	-0.139	-0.174	-0.210	-0.245	-0.279	-0.310	-0.342	-0.372	-0.402	-0.430	-0.456	-0.482	-0.506	-0.529	-0.550	-0.570	-0.589	-0.606	-0.622	-0.636	-0.649	-0.661	-0.671	-0.679	-0.685	-0.691	-0.696	-0.700	-0.702	-0.704	-0.704	-0.702	-0.701	-0.700	-0.695	-0.692	-0.688	-0.682	-0.676	-0.670	-0.664	-0.656	-0.649	-0.640	-0.632	-0.626	-0.618	-0.610	-0.601	-0.594	-0.586	-0.579	-0.571	-0.564	-0.558	-0.550	-0.544	-0.536	-0.531	-0.524	-0.519	-0.512	-0.507	-0.502	-0.496	-0.492	-0.488	-0.484	-0.479	-0.476	-0.471	-0.469	-0.464	-0.461	-0.459	-0.455	-0.451	-0.448	-0.444	-0.442	-0.439	-0.435	-0.431	-0.429	-0.424	-0.421	-0.418	-0.412	-0.410	-0.405	-0.401	-0.398	-0.394	-0.390	-0.385	-0.381	-0.376	-0.374	-0.368	-0.365	-0.360	-0.356	-0.351	-0.348	-0.344	-0.341	-0.336	-0.334	-0.329	-0.326	-0.322	-0.320	-0.318	-0.314	-0.311	-0.309	-0.306	-0.304	-0.302	-0.299	-0.298	-0.296	-0.294	-0.292	-0.291	-0.290	-0.290	-0.288	-0.286	-0.286	-0.284	-0.284	-0.282	-0.281	-0.279	-0.278	-0.276	-0.274	-0.271	-0.269	-0.265	-0.262	-0.260	-0.255	-0.252	-0.248	-0.242	-0.238	-0.231	-0.225	-0.219	-0.211	-0.202	-0.195	-0.185	-0.176	-0.166	-0.155	-0.144	-0.131	-0.120	-0.106	-0.094	-0.080	-0.065	-0.050	-0.035	-0.020	-0.004	0.012	0.029	0.045	0.064	0.080	0.098	0.115	0.134	0.152	0.169	0.188	0.206	0.222	0.240	0.258	0.275	0.291	0.306	0.324	0.338	0.352	0.368	0.380	0.394	0.406	0.419	0.430	0.440	0.450	0.459	0.468	0.475	0.481	0.488	0.492	0.498	0.500	0.504	0.506	0.506	0.509	0.509	0.507	0.507	0.505	0.504	0.500	0.498	0.495	0.492	0.489	0.484	0.480	0.475	0.471	0.468	0.464	0.460	0.455	0.451	0.449	0.445	0.442	0.441	0.439	0.438	0.438	0.439	0.438	0.440	0.442	0.445	0.449	0.455	0.460	0.466	0.474	0.482	0.491	0.501	0.514	0.525	0.539	0.552	0.568	0.584	0.599	0.616	0.635	0.654	0.672	0.692	0.712	0.734	0.755	0.778	0.801	0.824	0.846	0.870	0.894	0.918	0.941	0.965	0.990	1.014	1.036	1.060	1.084	1.106	1.129	1.151	1.172	1.194	1.214	1.235	1.254	1.272	1.290	1.309	1.325	1.341	1.356	1.370	1.384	1.396	1.408	1.419	1.429	1.439	1.448	1.454	1.461	1.468	1.471	1.476	1.480	1.482	1.484	1.485	1.485	1.485	1.484	1.482	1.480	1.476	1.472	1.469	1.465	1.459	1.454	1.446	1.440	1.434	1.426	1.419	1.411	1.402	1.395	1.388	1.380	1.371	1.362	1.354	1.346	1.338	1.330	1.324	1.316	1.309	1.302	1.298	1.291	1.288	1.281	1.278	1.274	1.270	1.268	1.266	1.265	1.265	1.264	1.264	1.266	1.268	1.270	1.272	1.278	1.282	1.288	1.294	1.300	1.306	1.315	1.322	1.332	1.341	1.351	1.361	1.371	1.384	1.395	1.406	1.419	1.431	1.445	1.458	1.471	1.484	1.496	1.510	1.522	1.536	1.548	1.560	1.572	1.584	1.596	1.608	1.619	1.629	1.639	1.649	1.658	1.665	1.674	1.680	1.685	1.691	1.696	1.700	1.704	1.705	1.708	1.709	1.709	1.709	1.706	1.705	1.701	1.699	1.694	1.689	1.682	1.678	1.670	1.662	1.655	1.648	1.639	1.628	1.619	1.609	1.598	1.586	1.576	1.565	1.552	1.541	1.530	1.519	1.506	1.496	1.484	1.472	1.462	1.451	1.441	1.431	1.421	1.412	1.404	1.395	1.388	1.380	1.372	1.368	1.361	1.358	1.352	1.349	1.346	1.344	1.342	1.341	1.341	1.341	1.342	1.345	1.346	1.349	1.354	1.356	1.361	1.368	1.372	1.380	1.386	1.394	1.401	1.409	1.418	1.426	1.435	1.444	1.454	1.462	1.471	1.480	1.490	1.500	1.509	1.518	1.525	1.534	1.542	1.550	1.558	1.565	1.570	1.576	1.582	1.586	1.591	1.594	1.598	1.600	1.601	1.604	1.604	1.602	1.601	1.600	1.595	1.592	1.588	1.582	1.576	1.569	1.560	1.552	1.542	1.532	1.521	1.509	1.498	1.484	1.470	1.455	1.439	1.424	1.406	1.390	1.371	1.354	1.335	1.315	1.295	1.275	1.254	1.234	1.212	1.191	1.169	1.146	1.125	1.102	1.081	1.058	1.035	1.012	0.990	0.969	0.945	0.925	0.902	0.881	0.859	0.839	0.819	0.799	0.779	0.760	0.741	0.722	0.705	0.688	0.671	0.655	0.640	0.625	0.611	0.598	0.585	0.574	0.562	0.552	0.542	0.532	0.525	0.518	0.511	0.506	0.501	0.496	0.492	0.490	0.489	0.486	0.486	0.488	0.488	0.489	0.490	0.494	0.496	0.500	0.504	0.507	0.512	0.519	0.522	0.529	0.535	0.541	0.548	0.554	0.560	0.566	0.574	0.580	0.586	0.592	0.600	0.606	0.611	0.618	0.622	0.629	0.634	0.639	0.642	0.649	0.652	0.654	0.658	0.661	0.664	0.665	0.666	0.668	0.669	0.669	0.670	0.670	0.669	0.669	0.668	0.666	0.665	0.664	0.661	0.660	0.658	0.655	0.652	0.650	0.649	0.646	0.645	0.642	0.641	0.640	0.639	0.638	0.638	0.638	0.639	0.639	0.640	0.642	0.646	0.649	0.652	0.658	0.664	0.670	0.678	0.684	0.692	0.701	0.712	0.724	0.735	0.746	0.761	0.774	0.788	0.804	0.820	0.836	0.854	0.871	0.890	0.909	0.928	0.946	0.966	0.988	1.008	1.028	1.049	1.070	1.090	1.111	1.132	1.152	1.172	1.194	1.212	1.232	1.252	1.270	1.288	1.306	1.321	1.339	1.355	1.369	1.384	1.398	1.410	1.421	1.434	1.444	1.452	1.461	1.470	1.478	1.484	1.489	1.495	1.498	1.501	1.504	1.506	1.508	1.508	1.509	1.509	1.508	1.506	1.505	1.502	1.500	1.498	1.495	1.492	1.489	1.486	1.484	1.480	1.478	1.474	1.471	1.469	1.466	1.462	1.461	1.459	1.456	1.456	1.455	1.455	1.454	1.452	1.454	1.452	1.452	1.454	1.455	1.456	1.458	1.460	1.461	1.462	1.465	1.468	1.470	1.472	1.475	1.478	1.481	1.482	1.485	1.489	1.491	1.492	1.495	1.495	1.498	1.499	1.501	1.501	1.502	1.502	1.502	1.502	1.501	1.500	1.499	1.498	1.495	1.492	1.490	1.486	1.482	1.479	1.475	1.470	1.464	1.459	1.454	1.448	1.440	1.434	1.426	1.419	1.410	1.401	1.392	1.384	1.374	1.364	1.354	1.344	1.332	1.322	1.310	1.299	1.286	1.275	1.262	1.249	1.236	1.221	1.208	1.195	1.180	1.164	1.149	1.134	1.119	1.101	1.085	1.069	1.051	1.034	1.016	0.999	0.979	0.961	0.944	0.924	0.905	0.885	0.865	0.845	0.825	0.805	0.785	0.764	0.744	0.724	0.702	0.682	0.661	0.640	0.620	0.599	0.579	0.559	0.538	0.519	0.499	0.479	0.460	0.441	0.422	0.404	0.386	0.369	0.351	0.335	0.319	0.304	0.289	0.275	0.262	0.249	0.238	0.226	0.215	0.205	0.196	0.188	0.181	0.175	0.170	0.165	0.161	0.158	0.156	0.155	0.155	0.156	0.158	0.159	0.162	0.168	0.171	0.176	0.184	0.190	0.198	0.206	0.216	0.224	0.234	0.245	0.255	0.264	0.275	0.286	0.298	0.309	0.320	0.331	0.341	0.352	0.362	0.372	0.381	0.391	0.400	0.408	0.415	0.422	0.428	0.432	0.436	0.440	0.442	0.444	0.445	0.444	0.442	0.441	0.439	0.434	0.429	0.422	0.415	0.406	0.398	0.389	0.376	0.365	0.352	0.339	0.326	0.310	0.296	0.280	0.264	0.248	0.230	0.212	0.195	0.176	0.160	0.141	0.124	0.106	0.088	0.071	0.055	0.038	0.022	0.005	-0.009	-0.025	-0.039	-0.050	-0.064	-0.075	-0.085	-0.096	-0.105	-0.114	-0.122	-0.129	-0.134	-0.139	-0.144	-0.148	-0.151	-0.152	-0.152	-0.154	-0.152	-0.150	-0.148	-0.146	-0.142	-0.138	-0.132	-0.128	-0.121	-0.115	-0.109	-0.100	-0.092	-0.084	-0.075	-0.066	-0.056	-0.048	-0.036	-0.026	-0.015	-0.004	0.005	0.018	0.028	0.038	0.049	0.060	0.070	0.081	0.091	0.102	0.112	0.121	0.131	0.140	0.149	0.158	0.166	0.175	0.182	0.190	0.198	0.204	0.210	0.215	0.220	0.225	0.230	0.234	0.236	0.239	0.240	0.241	0.241	0.240	0.239	0.238	0.235	0.232	0.228	0.222	0.216	0.210	0.202	0.194	0.184	0.174	0.162	0.150	0.138	0.125	0.110	0.095	0.079	0.064	0.046	0.030	0.011	-0.006	-0.026	-0.044	-0.064	-0.082	-0.102	-0.121	-0.141	-0.160	-0.179	-0.196	-0.215	-0.232	-0.249	-0.266	-0.281	-0.295	-0.310	-0.322	-0.334	-0.345	-0.355	-0.362	-0.370	-0.376	-0.381	-0.385	-0.386	-0.388	-0.386	-0.384	-0.380	-0.375	-0.368	-0.360	-0.350	-0.339	-0.328	-0.314	-0.300	-0.282	-0.266	-0.248	-0.229	-0.209	-0.188	-0.166	-0.142	-0.120	-0.096	-0.071	-0.048	-0.022	0.002	0.028	0.052	0.079	0.104	0.129	0.155	0.180	0.202	0.228	0.251	0.272	0.295	0.316	0.339	0.359	0.378	0.396	0.414	0.431	0.448	0.462	0.478	0.490	0.502	0.515	0.525	0.535	0.544	0.552	0.559	0.566	0.572	0.578	0.582	0.586	0.589	0.591	0.592	0.595	0.595	0.596	0.595	0.595	0.595	0.592	0.590	0.589	0.588	0.585	0.582	0.580	0.578	0.574	0.570	0.568	0.564	0.560	0.556	0.552	0.549	0.545	0.541	0.536	0.531	0.528	0.522	0.519	0.514	0.509	0.504	0.499	0.494	0.490	0.484	0.479	0.472	0.468	0.461	0.455	0.449	0.442	0.436	0.430	0.422	0.415	0.408	0.400	0.392	0.384	0.376	0.368	0.359	0.349	0.340	0.331	0.321	0.311	0.301	0.291	0.281	0.270	0.259	0.249	0.236	0.225	0.214	0.202	0.190	0.179	0.168	0.155	0.144	0.132	0.121	0.109	0.098	0.086	0.075	0.062	0.052	0.042	0.031	0.021	0.010	0.001	-0.009	-0.019	-0.028	-0.036	-0.045	-0.052	-0.060	-0.068	-0.074	-0.081	-0.086	-0.091	-0.096	-0.100	-0.105	-0.109	-0.111	-0.114	-0.116	-0.118	-0.119	-0.119	-0.120	-0.119	-0.118	-0.116	-0.115	-0.112	-0.110	-0.108	-0.104	-0.100	-0.095	-0.090	-0.085	-0.080	-0.074	-0.068	-0.061	-0.054	-0.049	-0.041	-0.034	-0.026	-0.019	-0.011	-0.002	0.004	0.012	0.020	0.028	0.035	0.042	0.050	0.058	0.065	0.072	0.079	0.088	0.094	0.100	0.106	0.112	0.118	0.124	0.129	0.134	0.139	0.142	0.148	0.152	0.156	0.159	0.161	0.164	0.168	0.169	0.171	0.172	0.174	0.175	0.176	0.176	0.176	0.176	0.178	0.176	0.175	0.175	0.174	0.172	0.171	0.170	0.169	0.166	0.165	0.164	0.160	0.159	0.156	0.154	0.151	0.149	0.146	0.144	0.141	0.140	0.136	0.134	0.132	0.130	0.128	0.125	0.122	0.120	0.119	0.116	0.115	0.112	0.110	0.109	0.106	0.105	0.104	0.101	0.100	0.100	0.098	0.098	0.095	0.095	0.094	0.092	0.092	0.091	0.091	0.091	0.090	0.090	0.090	0.090	0.090	0.092	0.092	0.092	0.095	0.096	0.098	0.100	0.102	0.104	0.106	0.109	0.111	0.114	0.116	0.120	0.122	0.126	0.129	0.132	0.136	0.141	0.145	0.149	0.152	0.158	0.161	0.166	0.170	0.175	0.180	0.184	0.188	0.191	0.196	0.200	0.204	0.208	0.211	0.215	0.218	0.220	0.222	0.225	0.226	0.228	0.229	0.230	0.231	0.231	0.231	0.230	0.230	0.229	0.228	0.225	0.224	0.221	0.218	0.215	0.211	0.206	0.202	0.198	0.192	0.188	0.182	0.175	0.169	0.162	0.156	0.149	0.141	0.135	0.128	0.121	0.112	0.106	0.098	0.090	0.082	0.076	0.069	0.060	0.054	0.048	0.040	0.034	0.028	0.021	0.014	0.009	0.002	-0.001	-0.006	-0.009	-0.014	-0.016	-0.019	-0.021	-0.024	-0.025	-0.026	-0.028	-0.029	-0.028	-0.028	-0.026	-0.026	-0.025	-0.022	-0.020	-0.018	-0.015	-0.012	-0.009	-0.005	-0.001	0.002	0.008	0.011	0.016	0.021	0.025	0.031	0.035	0.040	0.044	0.049	0.052	0.058	0.061	0.065	0.068	0.071	0.075	0.076	0.078	0.080	0.081	0.082	0.084	0.084	0.084	0.082	0.081	0.079	0.076	0.072	0.069	0.065	0.060	0.055	0.049	0.042	0.036	0.029	0.021	0.014	0.006	-0.002	-0.012	-0.021	-0.030	-0.040	-0.050	-0.060	-0.070	-0.081	-0.090	-0.101	-0.112	-0.121	-0.131	-0.142	-0.154	-0.164	-0.174	-0.182	-0.192	-0.202	-0.212	-0.220	-0.230	-0.239	-0.246	-0.255	-0.262	-0.270	-0.278	-0.284	-0.290	-0.298	-0.302	-0.309	-0.315	-0.320	-0.325	-0.329	-0.332	-0.336	-0.340	-0.342	-0.346	-0.349	-0.351	-0.352	-0.355	-0.358	-0.358	-0.360	-0.360	-0.360	-0.361	-0.361	-0.361	-0.361	-0.360	-0.360	-0.358	-0.356	-0.354	-0.352	-0.350	-0.346	-0.344	-0.340	-0.336	-0.332	-0.328	-0.322	-0.318	-0.311	-0.305	-0.299	-0.292	-0.285	-0.278	-0.269	-0.262	-0.254	-0.245	-0.236	-0.226	-0.218	-0.208	-0.199	-0.188	-0.178	-0.169	-0.158	-0.149	-0.138	-0.128	-0.118	-0.108	-0.099	-0.089	-0.079	-0.070	-0.060	-0.052	-0.044	-0.036	-0.029	-0.021	-0.014	-0.009	-0.002	0.002	0.009	0.012	0.015	0.020	0.022	0.025	0.026	0.029	0.030	0.031	0.031	0.031	0.031	0.030	0.030	0.028	0.026	0.024	0.022	0.019	0.018	0.015	0.011	0.009	100.000	5.000	2.000	1.000	3.000	0.000	0.000	0.000	0.000	0.000	0.000	0.000	0.000	0.000	0.000	0.000	0.000	0.000	1.512	1.510	1.509	1.508	1.506	1.506	1.506	1.505	1.506	1.506	1.508	1.509	1.510	1.514	1.518	1.520	1.525	1.530	1.535	1.541	1.548	1.556	1.564	1.572	1.581	1.591	1.602	1.614	1.626	1.638	1.652	1.665	1.680	1.695	1.711	1.726	1.744	1.761	1.779	1.798	1.816	1.835	1.855	1.876	1.898	1.919	1.941	1.964	1.985	2.009	2.033	2.056	2.080	2.105	2.129	2.154	2.180	2.205	2.231	2.258	2.285	2.311	2.339	2.365	2.392	2.420	2.448	2.476	2.504	2.531	2.560	2.589	2.616	2.645	2.674	2.702	2.731	2.759	2.788	2.816	2.844	2.872	2.900	2.929	2.956	2.982	3.010	3.038	3.065	3.090	3.116	3.141	3.168	3.191	3.215	3.239	3.262	3.284	3.306	3.326	3.348	3.368	3.386	3.405	3.422	3.440	3.455	3.470	3.485	3.499	3.510	3.522	3.532	3.542	3.551	3.559	3.564	3.570	3.575	3.580	3.582	3.584	3.585	3.585	3.584	3.582	3.579	3.575	3.571	3.566	3.560	3.554	3.545	3.536	3.528	3.519	3.509	3.498	3.488	3.476	3.465	3.452	3.441	3.428	3.416	3.404	3.391	3.378	3.366	3.354	3.342	3.330	3.319	3.308	3.298	3.288	3.278	3.268	3.259	3.251	3.244	3.236	3.230	3.224	3.219	3.215	3.211	3.209	3.205	3.204	3.202	3.202	3.201	3.204	3.204	3.206	3.208	3.210	3.214	3.218	3.221	3.226	3.230	3.236	3.240	3.246	3.250	3.256	3.262	3.269	3.274	3.280	3.286	3.291	3.298	3.302	3.308	3.314	3.319	3.322	3.328	3.332	3.335	3.339	3.341	3.345	3.348	3.350	3.351	3.354	3.355	3.356	3.356	3.356	3.356	3.356	3.356	3.355	3.354	3.351	3.350	3.348	3.346	3.344	3.340	3.336	3.332	3.330	3.326	3.320	3.316	3.311	3.306	3.301	3.295	3.289	3.282	3.276	3.270	3.262	3.255	3.249	3.240	3.232	3.224	3.216	3.206	3.198	3.189	3.179	3.170	3.160	3.150	3.140	3.131	3.121	3.110	3.100	3.090	3.080	3.070	3.061	3.051	3.042	3.034	3.024	3.015	3.008	3.000	2.991	2.985	2.979	2.971	2.966	2.961	2.956	2.951	2.948	2.944	2.941	2.939	2.938	2.938	2.938	2.938	2.939	2.940	2.941	2.944	2.948	2.951	2.954	2.959	2.964	2.969	2.974	2.980	2.986	2.991	2.998	3.005	3.011	3.018	3.022	3.029	3.035	3.040	3.046	3.051	3.055	3.060	3.064	3.068	3.070	3.074	3.075	3.076	3.078	3.078	3.076	3.075	3.072	3.070	3.065	3.061	3.056	3.049	3.041	3.034	3.025	3.015	3.004	2.992	2.979	2.965	2.951	2.935	2.920	2.902	2.885	2.866	2.846	2.828	2.805	2.784	2.761	2.736	2.712	2.688	2.661	2.634	2.606	2.578	2.548	2.519	2.486	2.456	2.424	2.391	2.358	2.324	2.290	2.254	2.219	2.182	2.146	2.110	2.074	2.036	1.999	1.960	1.924	1.886	1.848	1.810	1.772	1.734	1.698	1.660	1.624	1.586	1.550	1.515	1.480	1.446	1.412	1.379	1.348	1.316	1.286	1.258	1.230	1.202	1.178	1.152	1.129	1.106	1.086	1.065	1.048	1.029	1.012	0.999	0.986	0.972	0.962	0.952	0.944	0.938	0.931	0.926	0.924	0.921	0.919	0.919	0.919	0.920	0.922	0.926	0.930	0.935	0.941	0.946	0.952	0.960	0.966	0.975	0.982	0.990	0.999	1.006	1.015	1.024	1.032	1.040	1.049	1.056	1.064	1.071	1.080	1.086	1.092	1.099	1.105	1.110	1.115	1.119	1.124	1.128	1.131	1.134	1.136	1.138	1.140	1.140	1.140	1.140	1.140	1.139	1.138	1.136	1.134	1.131	1.129	1.126	1.122	1.120	1.115	1.112	1.108	1.104	1.100	1.095	1.091	1.086	1.081	1.078	1.072	1.068	1.062	1.058	1.052	1.049	1.044	1.041	1.036	1.032	1.029	1.026	1.022	1.019	1.016	1.014	1.011	1.009	1.006	1.004	1.002	1.000	0.999	0.998	0.996	0.995	0.995	0.994	0.994	0.994	0.994	0.994	0.994	0.994	0.994	0.994	0.995	0.995	0.996	0.996	0.998	0.999	1.000	1.001	1.002	1.004	1.006	1.008	1.009	1.010	1.014	1.015	1.018	1.020	1.022	1.025	1.028	1.032	1.035	1.038	1.042	1.046	1.051	1.056	1.061	1.066	1.074	1.080	1.086	1.094	1.101	1.109	1.119	1.128	1.138	1.148	1.158	1.169	1.180	1.192	1.206	1.219	1.234	1.246	1.262	1.278	1.292	1.310	1.326	1.342	1.360	1.378	1.396	1.414	1.432	1.450	1.469	1.486	1.505	1.524	1.541	1.560	1.576	1.595	1.612	1.629	1.645	1.662	1.678	1.692	1.708	1.720	1.735	1.748	1.760	1.770	1.781	1.791	1.801	1.810	1.818	1.824	1.830	1.836	1.841	1.845	1.849	1.852	1.854	1.856	1.858	1.859	1.858	1.859	1.859	1.858	1.856	1.855	1.855	1.854	1.852	1.851	1.850	1.849	1.848	1.848	1.848	1.848	1.848	1.849	1.849	1.852	1.854	1.858	1.861	1.865	1.870	1.876	1.882	1.889	1.896	1.905	1.915	1.925	1.935	1.946	1.959	1.970	1.984	1.999	2.013	2.029	2.042	2.059	2.078	2.094	2.111	2.129	2.148	2.165	2.184	2.204	2.222	2.241	2.260	2.280	2.299	2.318	2.336	2.355	2.372	2.391	2.409	2.426	2.442	2.460	2.476	2.491	2.508	2.521	2.535	2.549	2.562	2.574	2.585	2.596	2.606	2.615	2.624	2.632	2.639	2.645	2.651	2.655	2.660	2.664	2.668	2.669	2.670	2.671	2.671	2.670	2.670	2.668	2.665	2.661	2.658	2.652	2.649	2.642	2.638	2.631	2.624	2.618	2.610	2.602	2.594	2.586	2.578	2.569	2.560	2.552	2.542	2.534	2.525	2.515	2.506	2.499	2.490	2.481	2.474	2.465	2.458	2.450	2.442	2.438	2.431	2.425	2.419	2.414	2.409	2.405	2.401	2.398	2.395	2.392	2.390	2.389	2.388	2.388	2.388	2.388	2.388	2.390	2.392	2.392	2.395	2.399	2.401	2.404	2.408	2.412	2.415	2.419	2.425	2.429	2.432	2.438	2.441	2.446	2.450	2.455	2.459	2.462	2.466	2.470	2.472	2.476	2.480	2.482	2.485	2.488	2.489	2.490	2.492	2.492	2.494	2.494	2.494	2.491	2.491	2.491	2.489	2.486	2.484	2.481	2.479	2.475	2.471	2.468	2.464	2.459	2.455	2.451	2.446	2.441	2.436	2.431	2.426	2.421	2.415	2.411	2.406	2.401	2.396	2.391	2.386	2.380	2.375	2.371	2.366	2.361	2.358	2.352	2.349	2.345	2.341	2.338	2.334	2.330	2.328	2.324	2.320	2.319	2.316	2.312	2.311	2.309	2.306	2.305	2.302	2.302	2.301	2.300	2.299	2.299	2.298	2.296	2.295	2.295	2.294	2.294	2.294	2.294	2.294	2.294	2.294	2.294	2.295	2.295	2.294	2.294	2.294	2.294	2.295	2.295	2.294	2.295	2.295	2.294	2.292	2.292	2.292	2.290	2.290	2.289	2.286	2.284	2.281	2.279	2.276	2.272	2.269	2.265	2.261	2.255	2.250	2.244	2.238	2.232	2.225	2.216	2.208	2.199	2.190	2.180	2.169	2.156	2.146	2.132	2.120	2.106	2.092	2.076	2.061	2.045	2.027	2.010	1.992	1.975	1.955	1.935	1.916	1.896	1.875	1.854	1.832	1.811	1.789	1.765	1.742	1.719	1.696	1.671	1.648	1.624	1.600	1.576	1.551	1.528	1.504	1.479	1.455	1.431	1.409	1.385	1.361	1.339	1.316	1.295	1.274	1.252	1.232	1.212	1.192	1.174	1.155	1.138	1.121	1.105	1.089	1.072	1.058	1.044	1.030	1.018	1.006	0.994	0.984	0.972	0.965	0.955	0.949	0.941	0.935	0.929	0.922	0.919	0.915	0.911	0.909	0.908	0.905	0.904	0.902	0.904	0.904	0.904	0.904	0.905	0.908	0.909	0.910	0.912	0.914	0.916	0.919	0.921	0.924	0.926	0.929	0.932	0.935	0.938	0.939	0.942	0.945	0.946	0.949	0.950	0.954	0.955	0.956	0.958	0.960	0.960	0.962	0.964	0.962	0.965	0.965	0.965	0.966	0.966	0.966	0.968	0.968	0.969	0.970	0.970	0.971	0.972	0.974	0.975	0.976	0.980	0.981	0.985	0.989	0.991	0.996	1.001	1.005	1.011	1.018	1.025	1.031	1.040	1.050	1.059	1.070	1.080	1.092	1.105	1.119	1.134	1.149	1.164	1.181	1.199	1.216	1.234	1.254	1.275	1.295	1.316	1.336	1.359	1.381	1.405	1.428	1.451	1.476	1.500	1.524	1.549	1.571	1.596	1.620	1.644	1.668	1.690	1.714	1.735	1.758	1.779	1.800	1.820	1.839	1.858	1.875	1.892	1.909	1.924	1.938	1.951	1.962	1.975	1.985	1.995	2.002	2.010	2.018	2.021	2.027	2.031	2.034	2.035	2.036	2.038	2.038	2.038	2.035	2.034	2.031	2.029	2.025	2.022	2.019	2.015	2.011	2.009	2.004	2.001	1.999	1.995	1.992	1.991	1.990	1.989	1.989	1.990	1.990	1.994	1.995	1.999	2.004	2.009	2.015	2.022	2.030	2.039	2.049	2.059	2.070	2.082	2.096	2.110	2.124	2.139	2.155	2.171	2.186	2.204	2.220	2.238	2.255	2.271	2.290	2.308	2.324	2.341	2.358	2.374	2.390	2.405	2.420	2.434	2.448	2.460	2.471	2.480	2.490	2.498	2.506	2.511	2.516	2.520	2.522	2.524	2.524	2.522	2.520	2.516	2.511	2.505	2.496	2.489	2.478	2.466	2.455	2.442	2.428	2.414	2.398	2.381	2.362	2.345	2.325	2.306	2.285	2.265	2.244	2.222	2.201	2.179	2.158	2.136	2.114	2.094	2.070	2.050	2.029	2.009	1.988	1.968	1.948	1.929	1.911	1.892	1.876	1.860	1.844	1.830	1.815	1.802	1.790	1.779	1.768	1.758	1.749	1.741	1.734	1.726	1.720	1.716	1.712	1.709	1.706	1.704	1.702	1.702	1.702	1.704	1.704	1.706	1.709	1.711	1.715	1.719	1.722	1.726	1.732	1.738	1.744	1.749	1.754	1.760	1.765	1.771	1.778	1.784	1.790	1.795	1.802	1.809	1.814	1.820	1.826	1.831	1.838	1.841	1.848	1.851	1.858	1.861	1.866	1.871	1.876	1.881	1.886	1.889	1.895	1.899	1.902	1.908	1.911	1.916	1.920	1.924	1.929	1.932	1.936	1.941	1.946	1.951	1.955	1.960	1.964	1.970	1.974	1.978	1.982	1.988	1.991	1.996	2.000	2.004	2.007	2.011	2.015	2.018	2.020	2.025	2.026	2.029	2.031	2.031	2.033	2.033	2.034	2.034	2.034	2.031	2.030	2.027	2.025	2.021	2.018	2.014	2.009	2.002	1.996	1.990	1.982	1.975	1.966	1.956	1.948	1.938	1.928	1.916	1.905	1.895	1.884	1.871	1.859	1.846	1.834	1.821	1.809	1.796	1.782	1.770	1.758	1.745	1.732	1.720	1.708	1.695	1.684	1.672	1.662	1.652	1.641	1.632	1.624	1.615	1.606	1.600	1.591	1.585	1.579	1.574	1.569	1.565	1.561	1.558	1.555	1.552	1.550	1.550	1.548	1.549	1.548	1.549	1.549	1.549	1.550	1.552	1.554	1.556	1.558	1.560	1.564	1.566	1.569	1.572	1.576	1.579	1.581	1.585	1.588	1.591	1.595	1.598	1.601	1.604	1.606	1.609	1.611	1.614	1.618	1.619	1.621	1.622	1.625	1.625	1.626	1.628	1.629	1.630	1.630	1.629	1.629	1.629	1.629	1.626	1.626	1.625	1.622	1.620	1.618	1.615	1.611	1.608	1.602	1.599	1.594	1.588	1.581	1.575	1.569	1.561	1.554	1.545	1.535	1.526	1.515	1.505	1.495	1.482	1.471	1.456	1.444	1.430	1.415	1.400	1.385	1.370	1.352	1.336	1.319	1.301	1.285	1.266	1.248	1.230	1.211	1.191	1.174	1.155	1.138	1.119	1.100	1.082	1.065	1.049	1.032	1.015	1.000	0.985	0.971	0.958	0.945	0.932	0.920	0.909	0.900	0.891	0.882	0.876	0.869	0.865	0.861	0.858	0.855	0.855	0.855	0.855	0.858	0.860	0.864	0.869	0.874	0.881	0.889	0.898	0.905	0.915	0.925	0.936	0.948	0.959	0.971	0.984	0.996	1.011	1.024	1.039	1.052	1.068	1.081	1.095	1.110	1.124	1.138	1.151	1.166	1.179	1.192	1.205	1.218	1.229	1.241	1.252	1.264	1.275	1.285	1.294	1.302	1.311	1.320	1.329	1.335	1.341	1.348	1.354	1.359	1.364	1.369	1.371	1.375	1.378	1.380	1.384	1.385	1.386	1.388	1.388	1.389	1.389	1.389	1.389	1.388	1.386	1.385	1.385	1.382	1.380	1.378	1.375	1.371	1.370	1.365	1.361	1.359	1.354	1.350	1.345	1.339	1.334	1.329	1.322	1.316	1.310	1.302	1.295	1.288	1.280	1.271	1.264	1.254	1.245	1.234	1.224	1.212	1.201	1.190	1.178	1.166	1.152	1.139	1.125	1.111	1.096	1.081	1.066	1.050	1.035	1.019	1.002	0.985	0.968	0.949	0.931	0.912	0.894	0.876	0.858	0.838	0.819	0.801	0.782	0.764	0.745	0.726	0.708	0.689	0.670	0.652	0.635	0.619	0.602	0.586	0.570	0.555	0.540	0.526	0.512	0.499	0.488	0.476	0.465	0.455	0.445	0.438	0.429	0.421	0.415	0.410	0.404	0.400	0.398	0.395	0.392	0.391	0.390	0.391	0.391	0.394	0.395	0.398	0.401	0.405	0.409	0.414	0.419	0.424	0.430	0.436	0.444	0.449	0.456	0.464	0.470	0.478	0.485	0.492	0.499	0.506	0.512	0.519	0.525	0.532	0.538	0.544	0.549	0.554	0.558	0.562	0.565	0.570	0.572	0.575	0.578	0.579	0.580	0.581	0.581	0.581	0.581	0.581	0.580	0.579	0.578	0.575	0.574	0.572	0.570	0.568	0.565	0.562	0.560	0.559	0.556	0.554	0.552	0.551	0.550	0.548	0.548	0.548	0.548	0.548	0.548	0.549	0.550	0.551	0.555	0.558	0.561	0.565	0.569	0.575	0.580	0.586	0.594	0.601	0.609	0.618	0.626	0.635	0.645	0.655	0.665	0.676	0.688	0.699	0.710	0.722	0.735	0.748	0.759	0.771	0.784	0.796	0.809	0.822	0.834	0.846	0.858	0.869	0.881	0.891	0.901	0.911	0.921	0.930	0.939	0.948	0.955	0.961	0.968	0.972	0.978	0.982	0.985	0.988	0.990	0.991	0.992	0.994	0.994	0.994	0.992	0.991	0.989	0.986	0.982	0.980	0.976	0.971	0.966	0.961	0.956	0.950	0.945	0.939	0.931	0.925	0.919	0.911	0.904	0.896	0.890	0.884	0.875	0.870	0.861	0.854	0.848	0.840	0.834	0.826	0.818	0.811	0.804	0.798	0.790	0.782	0.775	0.768	0.761	0.752	0.745	0.738	0.730	0.721	0.714	0.706	0.698	0.690	0.681	0.671	0.662	0.654	0.642	0.634	0.624	0.614	0.604	0.592	0.581	0.571	0.560	0.549	0.538	0.525	0.512	0.501	0.490	0.478	0.465	0.454	0.442	0.431	0.420	0.409	0.399	0.388	0.378	0.368	0.360	0.350	0.342	0.334	0.326	0.321	0.315	0.310	0.306	0.302	0.301	0.299	0.299	0.299	0.301	0.302	0.305	0.310	0.314	0.320	0.326	0.334	0.341	0.350	0.359	0.370	0.381	0.392	0.405	0.419	0.431	0.446	0.460	0.475	0.490	0.505	0.520	0.536	0.551	0.568	0.584	0.598	0.614	0.629	0.642	0.656	0.670	0.682	0.695	0.706	0.718	0.728	0.736	0.745	0.752	0.759	0.762	0.768	0.771	0.772	0.774	0.774	0.772	0.769	0.765	0.760	0.754	0.746	0.738	0.728	0.718	0.705	0.692	0.679	0.665	0.649	0.632	0.615	0.599	0.580	0.561	0.542	0.522	0.502	0.482	0.461	0.441	0.420	0.399	0.379	0.358	0.338	0.316	0.296	0.275	0.256	0.239	0.219	0.201	0.184	0.166	0.150	0.135	0.120	0.106	0.092	0.079	0.068	0.056	0.045	0.035	0.025	0.016	0.009	0.002	-0.005	-0.011	-0.018	-0.021	-0.025	-0.029	-0.031	-0.034	-0.036	-0.038	-0.039	-0.040	-0.040	-0.040	-0.039	-0.039	-0.038	-0.038	-0.036	-0.034	-0.032	-0.030	-0.029	-0.026	-0.024	-0.021	-0.019	-0.016	-0.014	-0.011	-0.006	-0.005	-0.001	0.002	0.006	0.009	0.012	0.016	0.020	0.024	0.028	0.031	0.035	0.040	0.044	0.049	0.054	0.058	0.064	0.069	0.074	0.081	0.086	0.092	0.099	0.105	0.111	0.119	0.126	0.132	0.141	0.149	0.158	0.166	0.174	0.182	0.192	0.201	0.210	0.221	0.230	0.241	0.251	0.261	0.272	0.284	0.294	0.308	0.318	0.330	0.342	0.355	0.368	0.380	0.392	0.406	0.419	0.431	0.445	0.459	0.471	0.485	0.498	0.511	0.524	0.538	0.550	0.562	0.576	0.589	0.601	0.612	0.625	0.636	0.648	0.659	0.669	0.679	0.689	0.699	0.708	0.715	0.722	0.730	0.736	0.741	0.748	0.751	0.756	0.759	0.761	0.762	0.764	0.764	0.764	0.762	0.761	0.759	0.755	0.751	0.748	0.742	0.736	0.731	0.724	0.716	0.710	0.701	0.694	0.685	0.678	0.669	0.660	0.650	0.641	0.631	0.622	0.615	0.605	0.596	0.589	0.581	0.574	0.566	0.561	0.554	0.549	0.545	0.540	0.536	0.532	0.531	0.529	0.528	0.526	0.529	0.529	0.530	0.532	0.535	0.539	0.541	0.548	0.552	0.558	0.564	0.570	0.576	0.585	0.591	0.599	0.608	0.614	0.622	0.631	0.639	0.646	0.655	0.662	0.669	0.676	0.684	0.690	0.696	0.701	0.708	0.712	0.718	0.721	0.726	0.729	0.732	0.734	0.736	0.738	0.739	0.739	0.740	0.740	0.740	0.739	0.739	0.736	0.735	0.734	0.731	0.729	0.728	0.725	0.722	0.720	0.718	0.716	0.714	0.711	0.709	0.708	0.705	0.704	0.701	0.701	0.700	0.699	0.698	0.696	0.696	0.696	0.695	0.696	0.695	0.695	0.695	0.695	0.695	0.695	0.695	0.694	0.694	0.692	0.692	0.691	0.690	0.688	0.686	0.684	0.680	0.678	0.674	0.670	0.666	0.660	0.655	0.649	0.641	0.635	0.626	0.619	0.610	0.600	0.590	0.580	0.570	0.559	0.548	0.536	0.524	0.511	0.499	0.486	0.472	0.460	0.446	0.434	0.421	0.409	0.396	0.384	0.372	0.361	0.350	0.340	0.330	0.321	0.312	0.305	0.298	0.291	0.288	0.282	0.280	0.276	0.276	0.275	0.276	0.278	0.280	0.284	0.289	0.295	0.302	0.311	0.320	0.331	0.342	0.355	0.369	0.382	0.399	0.415	0.431	0.449	0.466	0.485	0.505	0.525	0.545	0.566	0.588	0.610	0.631	0.654	0.676	0.699	0.721	0.744	0.765	0.789	0.810	0.831	0.852	0.874	0.895	0.915	0.935	0.954	0.974	0.991	1.008	1.025	1.041	1.055	1.070	1.082	1.095	1.108	1.119	1.129	1.139	1.146	1.154	1.160	1.166	1.171	1.175	1.179	1.181	1.182	1.184	1.184	1.184	1.184	1.181	1.180	1.178	1.174	1.172	1.168	1.164	1.160	1.155	1.151	1.148	1.142	1.138	1.135	1.130	1.125	1.121	1.119	1.116	1.112	1.110	1.109	1.108	1.106	1.106	1.106	1.106	1.108	1.111	1.114	1.118	1.121	1.126	1.131	1.139	1.146	1.154	1.162	1.171	1.182	1.192	1.204	1.216	1.228	1.241	1.255	1.269	1.284	1.299	1.314	1.329	1.345	1.361	1.378	1.394	1.411	1.428	1.445	1.461	1.478	1.495	1.512	1.529	1.545	1.562	1.579	1.595	1.611	1.626	1.644	1.659	1.672	1.688	1.704	1.719	1.734	1.748	1.762	1.776	1.790	1.805	1.818	1.831	1.845	1.858	1.871	1.885	1.898	1.910	1.922	1.935	1.949	1.960	1.974	1.985	1.998	2.010	2.022	2.034	2.045	2.055	2.068	2.079	2.089	2.099	2.109	2.118	2.128	2.136	2.145	2.154	2.160	2.168	2.174	2.180	2.185	2.189	2.194	2.196	2.198	2.199	2.199	2.199	2.196	2.194	2.191	2.186	2.180	2.174	2.166	2.156	2.146	2.135	2.122	2.110	2.095	2.079	2.061	2.042	2.024	2.004	1.982	1.959	1.935	1.910	1.884	1.856	1.829	1.801	1.771	1.741	1.710	1.679	1.646	1.614	1.580	1.546	1.512	1.478	1.444	1.409	1.374	1.339	1.304	1.269	1.235	1.200	1.166	1.134	1.100	1.068	1.036	1.005	0.974	0.944	0.915	0.886	0.859	0.832	0.808	0.782	0.760	0.736	0.716	0.695	0.678	0.660	0.644	0.628	0.614	0.600	0.589	0.578	0.569	0.560	0.552	0.546	0.541	0.536	0.534	0.532	0.531	0.530	0.530	0.531	0.534	0.535	0.539	0.544	0.548	0.552	0.559	0.564	0.571	0.578	0.585	0.592	0.600	0.606	0.615	0.624	0.631	0.639	0.648	0.655	0.664	0.671	0.679	0.688	0.695	0.702	0.710	0.718	0.725	0.732	0.739	0.748	0.754	0.761	0.768	0.775	0.782	0.789	0.798	0.804	0.811	0.819	0.826	0.834	0.841	0.849	0.858	0.866	0.875	0.884	0.892	0.902	0.912	0.924	0.934	0.945	0.956	0.969	0.980	0.992	1.005	1.020	1.034	1.046	1.062	1.076	1.091	1.108	1.122	1.139	1.155	1.172	1.189	1.206	1.222	1.241	1.260	1.278	1.295	1.314	1.331	1.350	1.368	1.386	1.405	1.422	1.441	1.459	1.478	1.495	1.512	1.529	1.546	1.564	1.580	1.595	1.611	1.628	1.642	1.658	1.671	1.685	1.698	1.710	1.722	1.734	1.744	1.754	1.764	1.772	1.780	1.788	1.794	1.800	1.804	1.808	1.811	1.812	1.814	1.814	1.812	1.810	1.806	1.801	1.796	1.790	1.781	1.771	1.761	1.749	1.736	1.721	1.705	1.688	1.669	1.649	1.628	1.605	1.580	1.554	1.526	1.498	1.469	1.438	1.402	1.370	1.334	1.296	1.259	1.219	1.178	1.135	1.091	1.048	1.001	0.954	0.906	0.858	0.806	0.756	0.705	0.651	0.598	0.544	0.489	0.432	0.378	0.320	0.264	0.206	0.149	0.091	0.032	-0.025	-0.082	-0.140	-0.199	-0.255	-0.314	-0.371	-0.428	-0.484	-0.539	-0.594	-0.648	-0.701	-0.754	-0.805	-0.855	-0.905	-0.954	-1.000	-1.046	-1.091	-1.135	-1.178	-1.218	-1.258	-1.296	-1.332	-1.368	-1.401	-1.432	-1.464	-1.492	-1.519	-1.545	-1.569	-1.592	-1.612	-1.632	-1.650	-1.668	-1.682	-1.698	-1.709	-1.720	-1.731	-1.740	-1.749	-1.755	-1.760	-1.766	-1.770	-1.774	-1.776	-1.780	-1.780	-1.782	-1.782	-1.785	-1.785	-1.785	-1.785	-1.785	-1.786	-1.786	-1.788	-1.788	-1.789	-1.790	-1.791	-1.794	-1.796	-1.800	-1.802	-1.808	-1.811	-1.816	-1.821	-1.829	-1.834	-1.842	-1.850	-1.858	-1.866	-1.876	-1.886	-1.896	-1.906	-1.918	-1.928	-1.940	-1.950	-1.962	-1.975	-1.986	-1.996	-2.009	-2.020	-2.031	-2.041	-2.051	-2.061	-2.071	-2.079	-2.088	-2.094	-2.100	-2.106	-2.111	-2.116	-2.120	-2.121	-2.125	-2.125	-2.125	-2.124	-2.121	-2.119	-2.115	-2.110	-2.104	-2.098	-2.089	-2.080	-2.070	-2.060	-2.047	-2.035	-2.022	-2.007	-1.994	-1.979	-1.962	-1.945	-1.929	-1.910	-1.892	-1.874	-1.854	-1.834	-1.814	-1.794	-1.772	-1.751	-1.730	-1.710	-1.689	-1.666	-1.644	-1.621	-1.600	-1.579	-1.556	-1.535	-1.511	-1.491	-1.469	-1.448	-1.428	-1.406	-1.385	-1.364	-1.345	-1.325	-1.306	-1.286	-1.268	-1.249	-1.231	-1.214	-1.196	-1.181	-1.164	-1.149	-1.134	-1.119	-1.106	-1.092	-1.081	-1.070	-1.058	-1.049	-1.039	-1.030	-1.022	-1.016	-1.010	-1.005	-0.999	-0.996	-0.994	-0.991	-0.990	-0.990	-0.990	-0.992	-0.995	-0.999	-1.002	-1.006	-1.012	-1.019	-1.025	-1.032	-1.040	-1.049	-1.058	-1.068	-1.076	-1.088	-1.098	-1.108	-1.119	-1.129	-1.141	-1.151	-1.162	-1.174	-1.184	-1.194	-1.202	-1.212	-1.220	-1.229	-1.236	-1.242	-1.249	-1.254	-1.258	-1.261	-1.265	-1.266	-1.266	-1.265	-1.264	-1.261	-1.256	-1.252	-1.246	-1.239	-1.231	-1.221	-1.211	-1.200	-1.188	-1.175	-1.160	-1.144	-1.128	-1.110	-1.094	-1.074	-1.055	-1.034	-1.014	-0.991	-0.969	-0.946	-0.924	-0.900	-0.875	-0.850	-0.826	-0.801	-0.776	-0.751	-0.726	-0.701	-0.676	-0.650	-0.625	-0.600	-0.575	-0.550	-0.525	-0.500	-0.476	-0.454	-0.429	-0.406	-0.384	-0.361	-0.340	-0.318	-0.296	-0.276	-0.255	-0.235	-0.216	-0.198	-0.179	-0.161	-0.142	-0.125	-0.109	-0.091	-0.076	-0.060	-0.044	-0.029	-0.015	-0.001	0.014	0.028	0.041	0.055	0.068	0.080	0.092	0.105	0.116	0.130	0.141	0.152	0.165	0.176	0.189	0.200	0.211	0.222	0.234	0.245	0.258	0.268	0.280	0.291	0.302	0.315	0.328	0.340	0.351	0.365	0.379	0.392	0.406	0.421	0.435	0.450	0.466	0.481	0.498	0.514	0.531	0.549	0.566	0.584	0.602	0.622	0.641	0.660	0.680	0.701	0.721	0.742	0.764	0.785	0.808	0.829	0.851	0.874	0.896	0.919	0.941	0.964	0.986	1.010	1.032	1.054	1.076	1.098	1.119	1.140	1.160	1.180	1.201	1.220	1.238	1.256	1.274	1.290	1.306	1.321	1.336	1.350	1.362	1.376	1.388	1.398	1.408	1.416	1.424	1.431	1.439	1.444	1.448	1.452	1.456	1.459	1.461	1.462	1.464	1.464	1.464	1.464	1.462	1.461	1.459	1.458	1.454	1.451	1.448	1.445	1.442	1.440	1.436	1.434	1.430	1.426	1.424	1.422	1.420	1.419	1.418	1.416	1.416	1.416	1.418	1.420	1.421	1.424	1.426	1.431	1.436	1.441	1.449	1.455	1.464	1.471	1.482	1.492	1.504	1.516	1.529	1.542	1.558	1.572	1.589	1.606	1.625	1.642	1.662	1.682	1.704	1.725	1.749	1.771	1.795	1.820	1.845	1.870	1.898	1.924	1.951	1.979	2.007	2.035	2.064	2.094	2.124	2.154	2.185	2.215	2.245	2.276	2.308	2.339	2.370	2.401	2.432	2.464	2.495	2.526	2.558	2.589	2.619	2.649	2.680	2.709	2.739	2.769	2.798	2.826	2.855	2.882	2.911	2.938	2.965	2.992	3.018	3.044	3.069	3.092	3.118	3.140	3.162	3.185	3.206	3.228	3.249	3.268	3.286	3.305	3.322	3.339	3.356	3.371	3.386	3.400	3.414	3.426	3.438	3.449	3.460	3.469	3.478	3.486	3.492	3.499	3.505	3.509	3.514	3.516	3.519	3.520	3.521	3.521	3.520	3.518	3.516	3.512	3.509	3.505	3.499	3.492	3.486	3.479	3.470	3.462	3.454	3.442	3.432	3.422	3.411	3.399	3.388	3.374	3.361	3.348	3.335	3.321	3.308	3.294	3.280	3.265	3.252	3.238	3.225	3.210	3.196	3.184	3.170	3.158	3.145	3.132	3.121	3.109	3.099	3.086	3.078	3.068	3.059	3.050	3.041	3.034	3.028	3.021	3.015	3.011	3.008	3.002	3.001	2.999	2.996	2.996	2.995	2.995	2.996	2.998	2.999	3.002	3.005	3.010	3.012	3.018	3.024	3.029	3.036	3.042	3.049	3.055	3.064	3.070	3.078	3.085	3.092	3.100	3.109	3.116	3.122	3.131	3.139	3.146	3.154	3.161	3.168	3.174	3.180	3.186	3.191	3.196	3.200	3.204	3.209	3.211	3.212	3.215	3.216	3.218	3.216	3.216	3.215	3.212	3.210	3.206	3.202	3.198	3.191	3.185	3.179	3.171	3.164	3.155	3.145	3.136	3.126	3.115	3.104	3.091	3.079	3.066	3.054	3.040	3.026	3.011	2.999	2.985	2.970	2.956	2.942	2.928	2.914	2.900	2.888	2.874	2.861	2.849	2.838	2.826	2.815	2.805	2.795	2.785	2.776	2.768	2.761	2.754	2.749	2.744	2.739	2.736	2.732	2.730	2.730	2.729	2.730	2.730	2.732	2.735	2.738	2.741	2.746	2.750	2.755	2.762	2.768	2.775	2.782	2.790	2.798	2.805	2.814	2.822	2.830	2.839	2.846	2.854	2.862	2.870	2.878	2.885	2.891	2.898	2.902	2.909	2.914	2.918	2.922	2.925	2.929	2.931	2.931	2.932	2.932	2.932	2.930	2.928	2.925	2.920	2.915	2.910	2.904	2.895	2.888	2.880	2.869	2.859	2.846	2.834	2.821	2.808	2.792	2.776	2.761	2.744	2.725	2.708	2.688	2.666	2.645	2.624	2.600	2.576	2.552	2.528	2.502	2.475	2.449	2.420	2.391	2.362	2.332	2.301	2.270	2.239	2.206	2.174	2.141	2.108	2.074	2.039	2.005	1.970	1.935	1.900	1.865	1.830	1.795	1.760	1.725	1.691	1.656	1.621	1.588	1.554	1.521	1.489	1.458	1.426	1.396	1.366	1.338	1.310	1.284	1.258	1.232	1.209	1.188	1.165	1.145	1.128	1.109	1.091	1.076	1.062	1.049	1.038	1.026	1.018	1.010	1.004	0.998	0.992	0.990	0.988	0.986	0.985	0.986	0.989	0.991	0.995	0.998	1.002	1.008	1.014	1.021	1.028	1.035	1.042	1.050	1.058	1.066	1.076	1.085	1.094	1.101	1.110	1.118	1.126	1.134	1.142	1.151	1.158	1.164	1.171	1.178	1.184	1.190	1.195	1.200	1.205	1.209	1.212	1.216	1.220	1.222	1.225	1.226	1.228	1.229	1.230	1.230	1.230	1.230	1.229	1.228	1.226	1.225	1.222	1.221	1.220	1.218	1.215	1.211	1.209	1.206	1.202	1.200	1.195	1.192	1.189	1.185	1.180	1.176	1.172	1.168	1.164	1.160	1.155	1.151	1.148	1.142	1.139	1.132	1.130	1.125	1.119	1.115	1.110	1.105	1.100	1.096	1.091	1.086	1.081	1.076	1.072	1.068	1.064	1.059	1.054	1.049	1.045	1.041	1.036	1.031	1.028	1.024	1.020	1.015	1.011	1.009	1.004	1.001	0.999	0.995	0.992	0.991	0.988	0.986	0.986	0.985	0.985	0.984	0.984	0.985	0.985	0.986	0.989	0.990	0.994	0.996	1.001	1.006	1.011	1.016	1.024	1.029	1.038	1.045	1.055	1.064	1.074	1.084	1.095	1.106	1.119	1.131	1.144	1.159	1.172	1.188	1.202	1.219	1.235	1.250	1.266	1.285	1.301	1.319	1.338	1.354	1.372	1.390	1.408	1.425	1.442	1.460	1.476	1.494	1.509	1.525	1.540	1.556	1.570	1.582	1.596	1.609	1.620	1.630	1.640	1.650	1.658	1.665	1.672	1.678	1.681	1.686	1.689	1.691	1.692	1.694	1.692	1.692	1.691	1.689	1.685	1.681	1.678	1.674	1.669	1.664	1.659	1.652	1.648	1.641	1.636	1.630	1.625	1.620	1.616	1.610	1.606	1.604	1.601	1.599	1.598	1.598	1.598	1.599	1.601	1.605	1.609	1.614	1.621	1.629	1.638	1.648	1.659	1.671	1.685	1.700	1.716	1.735	1.752	1.772	1.792	1.815	1.836	1.860	1.885	1.910	1.936	1.961	1.989	2.015	2.044	2.072	2.100	2.129	2.158	2.186	2.215	2.245	2.272	2.300	2.328	2.354	2.381	2.406	2.432	2.456	2.480	2.502	2.524	2.545	2.565	2.584	2.601	2.618	2.631	2.645	2.659	2.670	2.679	2.688	2.695	2.701	2.706	2.709	2.711	2.712	2.712	2.710	2.708	2.705	2.700	2.695	2.688	2.681	2.672	2.662	2.654	2.641	2.631	2.619	2.606	2.595	2.582	2.569	2.555	2.541	2.528	2.514	2.500	2.485	2.472	2.459	2.445	2.432	2.420	2.408	2.396	2.385	2.375	2.365	2.356	2.348	2.340	2.332	2.328	2.322	2.318	2.314	2.311	2.309	2.308	2.308	2.308	2.309	2.311	2.314	2.316	2.321	2.326	2.332	2.338	2.345	2.352	2.360	2.369	2.378	2.386	2.396	2.406	2.415	2.426	2.436	2.446	2.458	2.468	2.478	2.486	2.498	2.506	2.516	2.525	2.534	2.542	2.550	2.558	2.564	2.570	2.576	2.581	2.585	2.590	2.592	2.596	2.598	2.599	2.599	2.599	2.598	2.596	2.594	2.591	2.588	2.584	2.579	2.574	2.569	2.562	2.556	2.549	2.542	2.534	2.526	2.518	2.510	2.501	2.492	2.484	2.475	2.468	2.458	2.449	2.441	2.432	2.424	2.416	2.409	2.401	2.392	2.386	2.379	2.372	2.366	2.360	2.354	2.350	2.345	2.340	2.335	2.331	2.329	2.325	2.322	2.320	2.318	2.316	2.314	2.314	2.312	2.311	2.310	2.310	2.309	2.309	2.309	2.310	2.310	2.310	2.310	2.311	2.311	2.311	2.311	2.311	2.312	2.314	2.314	2.315	2.315	2.316	2.316	2.318	2.318	2.318	2.318	2.319	2.319	2.319	2.319	2.319	2.318	2.319	2.318	2.318	2.318	2.318	2.318	2.316	2.315	2.314	2.314	2.311	2.310	2.309	2.306	2.305	2.302	2.301	2.299	2.296	2.294	2.290	2.288	2.284	2.280	2.275	2.271	2.266	2.261	2.255	2.250	2.244	2.238	2.229	2.221	2.215	2.206	2.198	2.189	2.178	2.168	2.156	2.145	2.132	2.121	2.108	2.094	2.080	2.066	2.050	2.034	2.019	2.002	1.985	1.966	1.949	1.930	1.910	1.890	1.869	1.849	1.828	1.806	1.784	1.762	1.739	1.716	1.694	1.670	1.648	1.624	1.600	1.576	1.552	1.529	1.505	1.481	1.459	1.435	1.411	1.390	1.366	1.345	1.322	1.301	1.280	1.259	1.239	1.219	1.199	1.180	1.162	1.145	1.128	1.111	1.095	1.080	1.065	1.051	1.039	1.026	1.014	1.002	0.992	0.982	0.972	0.965	0.958	0.950	0.942	0.938	0.931	0.926	0.920	0.916	0.912	0.909	0.905	0.902	0.900	0.899	0.896	0.895	0.894	0.892	0.890	0.890	0.890	0.888	0.888	0.886	0.885	0.885	0.884	0.882	0.882	0.881	0.880	0.880	0.878	0.878	0.875	0.874	0.872	0.871	0.870	0.869	0.868	0.866	0.865	0.865	0.864	0.864	0.862	0.862	0.864	0.864	0.865	0.866	0.868	0.871	0.874	0.878	0.881	0.885	0.891	0.896	0.904	0.911	0.919	0.928	0.938	0.948	0.960	0.972	0.985	1.000	1.015	1.030	1.048	1.065	1.085	1.104	1.124	1.146	1.166	1.190	1.214	1.238	1.261	1.286	1.311	1.336	1.364	1.389	1.415	1.441	1.468	1.495	1.521	1.548	1.572	1.599	1.624	1.648	1.671	1.695	1.718	1.739	1.761	1.780	1.800	1.818	1.834	1.851	1.865	1.880	1.892	1.904	1.914	1.924	1.930	1.938	1.942	1.948	1.950	1.952	1.955	1.955	1.954	1.952	1.950	1.946	1.944	1.939	1.934	1.928	1.922	1.916	1.909	1.902	1.895	1.889	1.881	1.875	1.869	1.862	1.856	1.852	1.846	1.842	1.839	1.836	1.835	1.834	1.834	1.834	1.835	1.838	1.841	1.846	1.851	1.858	1.865	1.874	1.882	1.894	1.904	1.916	1.929	1.941	1.956	1.971	1.985	2.000	2.016	2.033	2.050	2.065	2.082	2.098	2.114	2.130	2.145	2.161	2.175	2.189	2.202	2.215	2.226	2.238	2.246	2.256	2.264	2.270	2.275	2.279	2.281	2.282	2.282	2.282	2.279	2.275	2.271	2.264	2.256	2.246	2.236	2.224	2.211	2.198	2.182	2.166	2.150	2.131	2.112	2.094	2.072	2.052	2.033	2.009	1.986	1.965	1.941	1.918	1.895	1.871	1.850	1.826	1.802	1.781	1.759	1.736	1.715	1.695	1.675	1.655	1.636	1.618	1.600	1.582	1.568	1.552	1.539	1.525	1.512	1.500	1.490	1.480	1.470	1.462	1.454	1.448	1.442	1.436	1.432	1.429	1.426	1.424	1.422	1.421	1.421	1.421	1.421	1.422	1.424	1.425	1.428	1.430	1.432	1.436	1.439	1.441	1.445	1.449	1.452	1.458	1.461	1.464	1.470	1.474	1.478	1.480	1.485	1.489	1.492	1.498	1.500	1.504	1.508	1.511	1.515	1.518	1.522	1.526	1.530	1.534	1.538	1.541	1.546	1.549	1.554	1.559	1.564	1.570	1.574	1.581	1.586	1.592	1.600	1.606	1.614	1.621	1.630	1.638	1.648	1.655	1.665	1.674	1.684	1.694	1.705	1.715	1.726	1.735	1.746	1.756	1.766	1.776	1.788	1.798	1.806	1.816	1.825	1.835	1.844	1.851	1.859	1.865	1.871	1.878	1.881	1.885	1.889	1.891	1.892	1.894	1.892	1.891	1.889	1.886	1.882	1.878	1.872	1.865	1.856	1.849	1.839	1.829	1.819	1.806	1.794	1.781	1.768	1.752	1.738	1.722	1.706	1.691	1.676	1.659	1.642	1.626	1.609	1.592	1.578	1.561	1.545	1.530	1.515	1.501	1.486	1.472	1.461	1.448	1.436	1.426	1.416	1.408	1.399	1.391	1.384	1.379	1.374	1.370	1.365	1.364	1.361	1.360	1.360	1.360	1.361	1.364	1.365	1.368	1.371	1.376	1.380	1.385	1.390	1.395	1.401	1.406	1.412	1.419	1.425	1.431	1.438	1.444	1.450	1.458	1.462	1.470	1.475	1.481	1.486	1.491	1.496	1.501	1.506	1.510	1.514	1.518	1.521	1.524	1.526	1.529	1.531	1.532	1.534	1.536	1.538	1.536	1.538	1.538	1.538	1.538	1.538	1.538	1.536	1.535	1.535	1.532	1.532	1.530	1.528	1.526	1.524	1.521	1.518	1.515	1.511	1.508	1.504	1.499	1.495	1.489	1.485	1.478	1.472	1.465	1.459	1.452	1.444	1.436	1.426	1.418	1.408	1.398	1.386	1.376	1.364	1.351	1.340	1.326	1.312	1.299	1.284	1.270	1.255	1.240	1.225	1.208	1.192	1.176	1.161	1.145	1.130	1.114	1.099	1.084	1.069	1.054	1.040	1.026	1.012	1.000	0.988	0.976	0.965	0.955	0.944	0.935	0.929	0.921	0.915	0.910	0.906	0.902	0.900	0.899	0.898	0.899	0.899	0.901	0.905	0.909	0.914	0.920	0.926	0.932	0.942	0.951	0.960	0.970	0.980	0.992	1.002	1.015	1.028	1.041	1.054	1.068	1.080	1.094	1.106	1.120	1.134	1.148	1.160	1.172	1.186	1.198	1.210	1.221	1.232	1.244	1.254	1.262	1.271	1.281	1.290	1.298	1.304	1.310	1.316	1.320	1.325	1.329	1.332	1.336	1.338	1.340	1.340	1.341	1.341	1.340	1.339	1.338	1.335	1.331	1.329	1.325	1.321	1.318	1.314	1.309	1.304	1.299	1.291	1.285	1.280	1.274	1.266	1.259	1.251	1.245	1.236	1.229	1.221	1.211	1.204	1.195	1.188	1.179	1.169	1.161	1.151	1.142	1.134	1.124	1.114	1.104	1.094	1.084	1.075	1.064	1.054	1.042	1.031	1.020	1.009	0.998	0.985	0.974	0.961	0.950	0.936	0.925	0.911	0.898	0.885	0.871	0.856	0.842	0.829	0.814	0.800	0.785	0.769	0.755	0.739	0.724	0.709	0.694	0.678	0.661	0.648	0.632	0.618	0.602	0.588	0.572	0.559	0.545	0.530	0.518	0.504	0.492	0.480	0.469	0.458	0.449	0.439	0.430	0.421	0.415	0.408	0.401	0.398	0.392	0.389	0.388	0.385	0.385	0.385	0.386	0.389	0.391	0.395	0.399	0.404	0.410	0.416	0.424	0.431	0.440	0.450	0.460	0.469	0.480	0.491	0.504	0.515	0.526	0.539	0.551	0.565	0.578	0.589	0.601	0.614	0.625	0.636	0.648	0.659	0.669	0.678	0.688	0.695	0.704	0.710	0.716	0.721	0.725	0.728	0.730	0.732	0.734	0.734	0.732	0.731	0.729	0.726	0.721	0.716	0.710	0.704	0.696	0.689	0.680	0.670	0.661	0.651	0.641	0.629	0.618	0.608	0.595	0.584	0.572	0.560	0.549	0.538	0.526	0.515	0.504	0.494	0.485	0.475	0.468	0.460	0.452	0.446	0.440	0.435	0.431	0.428	0.425	0.424	0.422	0.422	0.425	0.426	0.429	0.432	0.438	0.442	0.449	0.456	0.464	0.472	0.482	0.491	0.501	0.512	0.525	0.536	0.550	0.562	0.576	0.589	0.602	0.616	0.630	0.644	0.658	0.671	0.685	0.698	0.711	0.725	0.736	0.749	0.761	0.771	0.784	0.792	0.802	0.811	0.820	0.826	0.834	0.840	0.845	0.850	0.854	0.858	0.861	0.862	0.864	0.864	0.864	0.864	0.864	0.861	0.859	0.855	0.851	0.846	0.842	0.838	0.831	0.825	0.818	0.811	0.804	0.796	0.788	0.780	0.771	0.761	0.754	0.744	0.735	0.724	0.714	0.705	0.694	0.682	0.672	0.661	0.651	0.640	0.629	0.618	0.606	0.594	0.582	0.571	0.559	0.548	0.535	0.522	0.511	0.500	0.488	0.475	0.464	0.451	0.439	0.426	0.415	0.402	0.391	0.379	0.366	0.354	0.341	0.330	0.319	0.306	0.295	0.285	0.274	0.264	0.254	0.244	0.234	0.225	0.218	0.209	0.202	0.195	0.189	0.182	0.178	0.174	0.169	0.165	0.164	0.162	0.160	0.161	0.161	0.161	0.165	0.168	0.171	0.176	0.181	0.188	0.196	0.204	0.211	0.221	0.231	0.241	0.252	0.264	0.276	0.289	0.302	0.315	0.329	0.342	0.356	0.371	0.386	0.400	0.416	0.430	0.445	0.459	0.472	0.486	0.500	0.512	0.526	0.538	0.549	0.559	0.570	0.579	0.586	0.595	0.602	0.608	0.612	0.616	0.619	0.621	0.622	0.621	0.621	0.619	0.615	0.610	0.606	0.599	0.591	0.582	0.572	0.562	0.550	0.538	0.524	0.509	0.495	0.478	0.461	0.444	0.426	0.408	0.388	0.369	0.349	0.329	0.309	0.288	0.268	0.246	0.224	0.204	0.182	0.161	0.141	0.120	0.101	0.081	0.061	0.042	0.024	0.006	-0.011	-0.029	-0.045	-0.061	-0.076	-0.090	-0.104	-0.118	-0.130	-0.142	-0.152	-0.162	-0.174	-0.182	-0.191	-0.200	-0.206	-0.212	-0.219	-0.225	-0.230	-0.234	-0.238	-0.240	-0.244	-0.246	-0.248	-0.249	-0.250	-0.250	-0.251	-0.252	-0.250	-0.250	-0.250	-0.249	-0.246	-0.245	-0.244	-0.241	-0.238	-0.236	-0.232	-0.231	-0.228	-0.224	-0.221	-0.218	-0.212	-0.210	-0.205	-0.201	-0.196	-0.191	-0.186	-0.182	-0.176	-0.171	-0.165	-0.160	-0.155	-0.148	-0.142	-0.135	-0.130	-0.122	-0.116	-0.110	-0.101	-0.095	-0.088	-0.080	-0.072	-0.065	-0.058	-0.049	-0.040	-0.032	-0.024	-0.016	-0.008	0.002	0.011	0.020	0.029	0.039	0.048	0.058	0.066	0.076	0.086	0.096	0.105	0.116	0.126	0.138	0.148	0.158	0.170	0.181	0.192	0.204	0.215	0.226	0.239	0.251	0.262	0.275	0.288	0.301	0.314	0.326	0.339	0.352	0.365	0.379	0.391	0.405	0.419	0.431	0.444	0.458	0.470	0.482	0.495	0.507	0.519	0.531	0.541	0.552	0.562	0.572	0.581	0.590	0.598	0.606	0.612	0.619	0.624	0.629	0.632	0.635	0.636	0.639	0.639	0.639	0.638	0.634	0.631	0.628	0.624	0.619	0.611	0.605	0.598	0.590	0.582	0.572	0.564	0.552	0.542	0.532	0.521	0.510	0.500	0.488	0.476	0.465	0.454	0.442	0.432	0.421	0.412	0.402	0.394	0.385	0.378	0.370	0.362	0.356	0.351	0.348	0.344	0.341	0.339	0.338	0.338	0.338	0.339	0.341	0.344	0.349	0.354	0.359	0.365	0.371	0.380	0.389	0.396	0.405	0.416	0.426	0.436	0.446	0.458	0.468	0.479	0.491	0.501	0.512	0.524	0.535	0.545	0.556	0.568	0.578	0.589	0.598	0.608	0.616	0.625	0.634	0.641	0.650	0.656	0.664	0.670	0.676	0.681	0.688	0.692	0.696	0.701	0.704	0.708	0.711	0.714	0.716	0.719	0.721	0.724	0.725	0.726	0.729	0.730	0.730	0.731	0.732	0.732	0.732	0.732	0.731	0.730	0.730	0.729	0.728	0.726	0.724	0.721	0.719	0.715	0.711	0.708	0.704	0.699	0.692	0.686	0.680	0.674	0.665	0.658	0.649	0.639	0.629	0.618	0.606	0.594	0.582	0.569	0.555	0.541	0.525	0.510	0.494	0.478	0.460	0.444	0.428	0.409	0.391	0.374	0.355	0.338	0.319	0.300	0.282	0.265	0.246	0.230	0.212	0.196	0.181	0.166	0.151	0.138	0.125	0.112	0.101	0.091	0.082	0.074	0.066	0.060	0.056	0.052	0.050	0.049	0.049	0.051	0.052	0.056	0.061	0.069	0.076	0.085	0.095	0.106	0.118	0.131	0.146	0.162	0.179	0.196	0.215	0.235	0.255	0.276	0.298	0.320	0.344	0.366	0.391	0.415	0.441	0.465	0.491	0.516	0.542	0.568	0.595	0.620	0.646	0.672	0.698	0.722	0.748	0.771	0.796	0.820	0.844	0.866	0.889	0.910	0.930	0.950	0.968	0.988	1.004	1.020	1.035	1.051	1.064	1.076	1.088	1.099	1.108	1.116	1.124	1.129	1.135	1.140	1.142	1.145	1.146	1.146	1.146	1.144	1.141	1.140	1.136	1.131	1.126	1.121	1.115	1.108	1.101	1.092	1.085	1.078	1.069	1.061	1.052	1.045	1.036	1.028	1.020	1.012	1.006	0.999	0.992	0.986	0.982	0.978	0.974	0.972	0.970	0.969	0.969	0.969	0.970	0.974	0.976	0.980	0.986	0.992	0.999	1.006	1.015	1.025	1.036	1.048	1.060	1.072	1.086	1.102	1.116	1.132	1.149	1.166	1.184	1.201	1.219	1.235	1.254	1.272	1.291	1.310	1.329	1.346	1.365	1.382	1.400	1.419	1.435	1.452	1.469	1.485	1.502	1.518	1.531	1.546	1.561	1.575	1.589	1.601	1.615	1.626	1.639	1.651	1.662	1.674	1.685	1.695	1.705	1.715	1.725	1.735	1.744	1.754	1.762	1.771	1.780	1.789	1.799	1.808	1.815	1.824	1.832	1.841	1.850	1.858	1.865	1.874	1.881	1.889	1.896	1.904	1.911	1.919	1.926	1.932	1.939	1.945	1.951	1.955	1.959	1.965	1.968	1.971	1.974	1.976	1.978	1.978	1.978	1.978	1.975	1.972	1.970	1.965	1.960	1.955	1.948	1.940	1.930	1.920	1.910	1.898	1.884	1.871	1.856	1.839	1.822	1.804	1.786	1.766	1.745	1.722	1.700	1.676	1.652	1.628	1.601	1.575	1.549	1.520	1.494	1.464	1.436	1.406	1.378	1.346	1.318	1.286	1.256	1.226	1.196	1.166	1.136	1.106	1.078	1.049	1.021	0.991	0.964	0.936	0.911	0.884	0.859	0.832	0.809	0.786	0.764	0.742	0.720	0.700	0.682	0.664	0.646	0.629	0.615	0.600	0.585	0.572	0.561	0.550	0.539	0.530	0.521	0.515	0.507	0.501	0.496	0.492	0.489	0.485	0.482	0.482	0.480	0.480	0.481	0.481	0.484	0.485	0.489	0.491	0.495	0.499	0.502	0.509	0.512	0.519	0.525	0.531	0.538	0.544	0.550	0.558	0.566	0.574	0.581	0.590	0.598	0.608	0.616	0.625	0.635	0.645	0.655	0.665	0.676	0.689	0.700	0.712	0.725	0.738	0.750	0.764	0.776	0.790	0.805	0.820	0.835	0.850	0.865	0.882	0.899	0.915	0.934	0.950	0.969	0.986	1.005	1.024	1.042	1.062	1.082	1.101	1.122	1.141	1.162	1.182	1.202	1.224	1.245	1.265	1.286	1.308	1.328	1.349	1.369	1.389	1.409	1.430	1.449	1.470	1.489	1.508	1.528	1.546	1.564	1.582	1.600	1.616	1.632	1.649	1.665	1.680	1.695	1.709	1.722	1.735	1.748	1.760	1.771	1.781	1.791	1.800	1.808	1.816	1.821	1.829	1.832	1.836	1.840	1.842	1.844	1.844	1.844	1.842	1.841	1.836	1.832	1.826	1.820	1.812	1.802	1.792	1.781	1.768	1.755	1.739	1.722	1.705	1.685	1.664	1.642	1.620	1.595	1.569	1.542	1.514	1.485	1.454	1.422	1.388	1.355	1.319	1.282	1.244	1.205	1.164	1.124	1.081	1.039	0.994	0.949	0.904	0.856	0.809	0.760	0.711	0.662	0.612	0.562	0.511	0.460	0.409	0.358	0.304	0.252	0.200	0.148	0.095	0.044	-0.008	-0.060	-0.111	-0.164	-0.214	-0.264	-0.314	-0.364	-0.415	-0.464	-0.510	-0.558	-0.605	-0.651	-0.696	-0.739	-0.784	-0.826	-0.868	-0.909	-0.948	-0.986	-1.024	-1.060	-1.096	-1.130	-1.165	-1.198	-1.229	-1.259	-1.289	-1.316	-1.344	-1.369	-1.394	-1.418	-1.441	-1.462	-1.484	-1.502	-1.521	-1.540	-1.556	-1.574	-1.589	-1.602	-1.616	-1.630	-1.642	-1.654	-1.665	-1.675	-1.686	-1.696	-1.705	-1.715	-1.722	-1.731	-1.739	-1.746	-1.754	-1.761	-1.769	-1.776	-1.782	-1.789	-1.795	-1.802	-1.810	-1.816	-1.825	-1.832	-1.839	-1.846	-1.855	-1.862	-1.870	-1.879	-1.885	-1.894	-1.902	-1.911	-1.921	-1.930	-1.939	-1.949	-1.958	-1.966	-1.976	-1.985	-1.995	-2.004	-2.014	-2.021	-2.030	-2.039	-2.047	-2.056	-2.064	-2.072	-2.079	-2.086	-2.092	-2.098	-2.102	-2.108	-2.112	-2.115	-2.119	-2.121	-2.122	-2.125	-2.125	-2.126	-2.126	-2.125	-2.122	-2.120	-2.118	-2.114	-2.109	-2.104	-2.098	-2.091	-2.084	-2.078	-2.068	-2.060	-2.050	-2.040	-2.030	-2.019	-2.006	-1.995	-1.982	-1.969	-1.955	-1.941	-1.926	-1.912	-1.898	-1.881	-1.866	-1.850	-1.834	-1.818	-1.801	-1.785	-1.768	-1.750	-1.732	-1.715	-1.698	-1.679	-1.661	-1.644	-1.625	-1.608	-1.590	-1.571	-1.554	-1.535	-1.519	-1.500	-1.482	-1.465	-1.448	-1.431	-1.415	-1.399	-1.382	-1.366	-1.350	-1.336	-1.320	-1.308	-1.294	-1.280	-1.268	-1.255	-1.245	-1.234	-1.224	-1.215	-1.206	-1.199	-1.192	-1.186	-1.182	-1.178	-1.174	-1.172	-1.170	-1.170	-1.170	-1.171	-1.174	-1.178	-1.181	-1.186	-1.191	-1.200	-1.208	-1.215	-1.224	-1.234	-1.244	-1.256	-1.266	-1.279	-1.291	-1.304	-1.318	-1.331	-1.344	-1.358	-1.371	-1.385	-1.398	-1.411	-1.425	-1.438	-1.449	-1.460	-1.471	-1.481	-1.490	-1.499	-1.506	-1.512	-1.518	-1.521	-1.525	-1.528	-1.529	-1.528	-1.526	-1.524	-1.519	-1.514	-1.506	-1.498	-1.488	-1.478	-1.466	-1.452	-1.439	-1.422	-1.406	-1.388	-1.369	-1.349	-1.329	-1.306	-1.284	-1.260	-1.236	-1.211	-1.186	-1.160	-1.134	-1.106	-1.079	-1.051	-1.024	-0.995	-0.966	-0.939	-0.910	-0.881	-0.854	-0.825	-0.798	-0.770	-0.742	-0.716	-0.689	-0.664	-0.636	-0.611	-0.586	-0.562	-0.539	-0.514	-0.491	-0.469	-0.446	-0.425	-0.404	-0.384	-0.364	-0.342	-0.322	-0.305	-0.286	-0.269	-0.250	-0.234	-0.216	-0.201	-0.185	-0.170	-0.154	-0.139	-0.125	-0.111	-0.096	-0.084	-0.070	-0.058	-0.044	-0.031	-0.019	-0.006	0.006	0.018	0.029	0.040	0.052	0.062	0.074	0.084	0.095	0.105	0.115	0.126	0.136	0.146	0.156	0.166	0.178	0.188	0.198	0.208	0.220	0.229	0.240	0.251	0.262	0.274	0.285	0.296	0.310	0.321	0.335	0.348	0.360	0.374	0.386	0.401	0.415	0.430	0.445	0.461	0.476	0.494	0.510	0.528	0.545	0.564	0.582	0.601	0.621	0.640	0.660	0.681	0.701	0.722	0.744	0.765	0.786	0.808	0.829	0.850	0.872	0.894	0.916	0.938	0.959	0.980	1.001	1.021	1.041	1.061	1.081	1.100	1.119	1.136	1.154	1.170	1.186	1.202	1.218	1.231	1.244	1.256	1.269	1.280	1.291	1.301	1.310	1.319	1.326	1.334	1.340	1.346	1.351	1.356	1.361	1.364	1.366	1.370	1.371	1.372	1.375	1.376	1.378	1.378	1.379	1.380	1.380	1.380	1.381	1.382	1.381	1.384	1.384	1.386	1.388	1.390	1.392	1.395	1.399	1.402	1.408	1.411	1.418	1.424	1.430	1.438	1.445	1.455	1.464	1.474	1.485	1.498	1.509	1.522	1.536	1.551	1.566	1.582	1.599	1.618	1.635	1.654	1.674	1.695	1.715	1.736	1.759	1.781	1.805	1.829	1.854	1.878	1.904	1.929	1.955	1.982	2.010	2.038	2.065	2.092	2.122	2.151	2.180	2.209	2.239	2.269	2.299	2.328	2.358	2.386	2.416	2.448	2.478	2.508	2.536	2.566	2.595	2.625	2.655	2.682	2.712	2.741	2.770	2.798	2.826	2.852	2.881	2.908	2.934	2.960	2.986	3.011	3.036	3.061	3.084	3.108	3.130	3.154	3.175	3.196	3.216	3.236	3.255	3.274	3.292	3.310	3.326	3.342	3.358	3.371	3.385	3.398	3.410	3.421	3.431	3.441	3.450	3.458	3.465	3.471	3.476	3.481	3.486	3.489	3.490	3.491	3.492	3.491	3.490	3.488	3.484	3.480	3.476	3.471	3.464	3.458	3.450	3.440	3.431	3.421	3.411	3.399	3.388	3.375	3.362	3.348	3.334	3.319	3.304	3.289	3.274	3.258	3.241	3.225	3.209	3.191	3.175	3.158	3.141	3.124	3.108	3.090	3.074	3.056	3.039	3.024	3.006	2.991	2.975	2.960	2.945	2.930	2.915	2.902	2.890	2.876	2.865	2.854	2.842	2.831	2.822	2.814	2.805	2.796	2.789	2.782	2.776	2.772	2.768	2.764	2.761	2.758	2.756	2.754	2.754	2.755	2.755	2.756	2.758	2.760	2.762	2.766	2.770	2.774	2.779	2.782	2.788	2.792	2.799	2.806	2.811	2.819	2.825	2.832	2.840	2.846	2.854	2.861	2.868	2.876	2.882	2.890	2.898	2.902	2.910	2.916	2.921	2.928	2.932	2.936	2.941	2.946	2.949	2.952	2.954	2.956	2.958	2.959	2.959	2.959	2.959	2.958	2.955	2.954	2.951	2.948	2.944	2.939	2.935	2.930	2.924	2.918	2.911	2.905	2.899	2.892	2.885	2.878	2.870	2.862	2.856	2.848	2.840	2.834	2.826	2.819	2.811	2.805	2.799	2.794	2.786	2.781	2.776	2.772	2.768	2.764	2.760	2.756	2.754	2.751	2.751	2.749	2.748	2.749	2.749	2.750	2.751	2.751	2.754	2.756	2.759	2.761	2.766	2.769	2.772	2.778	2.781	2.785	2.790	2.795	2.799	2.804	2.809	2.812	2.816	2.821	2.824	2.828	2.831	2.834	2.836	2.839	2.840	2.841	2.842	2.842	2.842	2.842	2.841	2.840	2.838	2.835	2.831	2.826	2.821	2.815	2.808	2.800	2.794	2.784	2.774	2.764	2.752	2.740	2.726	2.714	2.698	2.682	2.665	2.648	2.629	2.610	2.590	2.569	2.546	2.524	2.499	2.475	2.449	2.421	2.394	2.365	2.335	2.304	2.272	2.240	2.206	2.172	2.138	2.101	2.064	2.027	1.989	1.951	1.912	1.872	1.832	1.792	1.751	1.711	1.670	1.629	1.589	1.548	1.508	1.466	1.426	1.388	1.348	1.310	1.271	1.234	1.196	1.161	1.128	1.095	1.061	1.031	1.001	0.974	0.946	0.921	0.896	0.875	0.855	0.836	0.818	0.802	0.789	0.778	0.766	0.759	0.751	0.745	0.741	0.740	0.739	0.740	0.742	0.746	0.752	0.759	0.766	0.775	0.785	0.798	0.810	0.822	0.836	0.850	0.865	0.881	0.895	0.911	0.928	0.944	0.961	0.978	0.992	1.010	1.025	1.040	1.056	1.070	1.084	1.098	1.110	1.121	1.134	1.145	1.154	1.162	1.171	1.180	1.186	1.192	1.198	1.202	1.206	1.210	1.211	1.215	1.218	1.216	1.216	1.216	1.216	1.214	1.212	1.210	1.208	1.205	1.202	1.199	1.195	1.191	1.189	1.184	1.180	1.176	1.172	1.169	1.165	1.161	1.158	1.155	1.152	1.149	1.145	1.142	1.140	1.138	1.135	1.132	1.131	1.129	1.128	1.125	1.124	1.122	1.121	1.120	1.118	1.115	1.114	1.112	1.110	1.109	1.106	1.104	1.101	1.099	1.096	1.092	1.090	1.086	1.082	1.079	1.075	1.070	1.064	1.060	1.054	1.048	1.041	1.034	1.028	1.021	1.012	1.006	0.999	0.990	0.982	0.975	0.968	0.959	0.951	0.944	0.935	0.929	0.921	0.914	0.906	0.899	0.894	0.888	0.881	0.878	0.872	0.869	0.865	0.861	0.859	0.859	0.858	0.856	0.858	0.859	0.860	0.864	0.868	0.871	0.878	0.882	0.890	0.898	0.906	0.916	0.926	0.936	0.949	0.960	0.974	0.988	1.001	1.016	1.031	1.048	1.065	1.081	1.099	1.116	1.135	1.152	1.171	1.189	1.206	1.226	1.244	1.262	1.281	1.299	1.316	1.334	1.351	1.369	1.385	1.400	1.415	1.431	1.445	1.459	1.472	1.485	1.496	1.509	1.520	1.530	1.539	1.549	1.556	1.564	1.571	1.578	1.584	1.589	1.594	1.599	1.602	1.606	1.610	1.612	1.615	1.618	1.621	1.622	1.625	1.628	1.629	1.631	1.634	1.636	1.639	1.642	1.646	1.649	1.652	1.656	1.662	1.668	1.674	1.681	1.689	1.696	1.705	1.714	1.724	1.735	1.748	1.760	1.772	1.786	1.801	1.816	1.832	1.850	1.866	1.885	1.904	1.922	1.941	1.962	1.982	2.004	2.026	2.047	2.070	2.091	2.114	2.138	2.159	2.181	2.204	2.226	2.249	2.270	2.292	2.314	2.335	2.355	2.374	2.394	2.412	2.431	2.448	2.465	2.481	2.495	2.510	2.522	2.535	2.548	2.559	2.568	2.578	2.585	2.591	2.598	2.604	2.606	2.611	2.614	2.615	2.615	2.615	2.614	2.612	2.610	2.606	2.602	2.598	2.592	2.588	2.581	2.575	2.566	2.559	2.551	2.542	2.534	2.525	2.516	2.506	2.496	2.486	2.478	2.468	2.459	2.450	2.440	2.430	2.421	2.414	2.406	2.399	2.390	2.384	2.376	2.371	2.365	2.361	2.356	2.352	2.349	2.345	2.344	2.342	2.341	2.341	2.340	2.340	2.341	2.342	2.345	2.346	2.349	2.354	2.358	2.361	2.366	2.371	2.376	2.381	2.389	2.394	2.401	2.408	2.414	2.421	2.428	2.435	2.441	2.449	2.456	2.464	2.471	2.478	2.484	2.490	2.496	2.504	2.509	2.514	2.519	2.524	2.529	2.532	2.536	2.540	2.542	2.544	2.546	2.548	2.549	2.549	2.549	2.549	2.548	2.546	2.545	2.542	2.540	2.536	2.532	2.529	2.524	2.519	2.514	2.509	2.502	2.496	2.489	2.482	2.476	2.469	2.460	2.452	2.444	2.436	2.429	2.419	2.410	2.401	2.394	2.385	2.375	2.368	2.359	2.350	2.341	2.332	2.324	2.315	2.308	2.300	2.292	2.284	2.278	2.270	2.264	2.258	2.250	2.244	2.238	2.232	2.229	2.222	2.218	2.215	2.210	2.206	2.204	2.200	2.198	2.195	2.192	2.192	2.190	2.189	2.188	2.188	2.188	2.188	2.186	2.186	2.188	2.188	2.189	2.189	2.190	2.191	2.191	2.192	2.194	2.194	2.194	2.195	2.195	2.195	2.196	2.195	2.195	2.194	2.192	2.190	2.188	2.186	2.182	2.180	2.176	2.172	2.169	2.164	2.159	2.152	2.146	2.140	2.132	2.124	2.115	2.108	2.098	2.089	2.079	2.069	2.058	2.046	2.034	2.021	2.009	1.996	1.982	1.969	1.954	1.940	1.925	1.910	1.895	1.879	1.862	1.848	1.831	1.814	1.798	1.780	1.762	1.745	1.728	1.710	1.691	1.674	1.655	1.636	1.618	1.600	1.581	1.561	1.542	1.522	1.502	1.484	1.464	1.444	1.424	1.404	1.385	1.364	1.344	1.324	1.304	1.282	1.262	1.242	1.222	1.201	1.181	1.161	1.141	1.121	1.101	1.081	1.061	1.041	1.022	1.002	0.985	0.966	0.946	0.930	0.911	0.895	0.878	0.861	0.845	0.829	0.814	0.799	0.784	0.770	0.758	0.745	0.731	0.721	0.710	0.699	0.689	0.679	0.670	0.662	0.654	0.646	0.640	0.634	0.629	0.622	0.619	0.614	0.610	0.609	0.605	0.602	0.602	0.601	0.601	0.600	0.600	0.601	0.602	0.604	0.606	0.608	0.610	0.612	0.616	0.619	0.622	0.626	0.631	0.636	0.641	0.648	0.651	0.659	0.664	0.671	0.678	0.685	0.692	0.701	0.709	0.719	0.728	0.738	0.748	0.759	0.769	0.780	0.792	0.805	0.819	0.832	0.845	0.860	0.876	0.891	0.908	0.926	0.944	0.962	0.980	1.000	1.021	1.042	1.064	1.085	1.109	1.131	1.155	1.181	1.205	1.231	1.256	1.282	1.309	1.335	1.362	1.388	1.415	1.442	1.469	1.496	1.522	1.549	1.574	1.601	1.626	1.650	1.676	1.699	1.722	1.744	1.768	1.788	1.808	1.828	1.845	1.862	1.880	1.895	1.909	1.922	1.935	1.946	1.956	1.965	1.975	1.981	1.989	1.994	1.998	2.001	2.004	2.006	2.007	2.007	2.006	2.006	2.004	2.001	2.000	1.996	1.992	1.989	1.985	1.981	1.978	1.974	1.970	1.968	1.962	1.960	1.958	1.955	1.952	1.951	1.951	1.951	1.951	1.952	1.952	1.956	1.960	1.962	1.968	1.972	1.978	1.984	1.992	2.000	2.007	2.018	2.026	2.038	2.047	2.059	2.069	2.081	2.092	2.104	2.115	2.126	2.138	2.149	2.160	2.171	2.181	2.191	2.201	2.211	2.220	2.228	2.235	2.241	2.246	2.251	2.255	2.258	2.259	2.260	2.259	2.258	2.256	2.252	2.248	2.244	2.236	2.230	2.221	2.211	2.200	2.189	2.176	2.165	2.150	2.135	2.120	2.104	2.088	2.071	2.052	2.036	2.018	1.999	1.980	1.961	1.941	1.921	1.902	1.882	1.862	1.844	1.824	1.806	1.788	1.769	1.750	1.734	1.715	1.699	1.682	1.666	1.651	1.635	1.620	1.608	1.594	1.581	1.569	1.558	1.546	1.536	1.526	1.516	1.508	1.499	1.491	1.484	1.479	1.472	1.466	1.461	1.456	1.452	1.448	1.444	1.441	1.438	1.434	1.432	1.430	1.428	1.426	1.424	1.422	1.421	1.420	1.419	1.419	1.418	1.418	1.416	1.416	1.415	1.415	1.415	1.414	1.415	1.414	1.414	1.414	1.414	1.412	1.414	1.414	1.414	1.415	1.415	1.416	1.418	1.418	1.419	1.421	1.422	1.425	1.428	1.431	1.435	1.439	1.442	1.446	1.451	1.456	1.461	1.468	1.474	1.481	1.489	1.496	1.505	1.514	1.522	1.532	1.542	1.552	1.562	1.574	1.586	1.596	1.608	1.620	1.631	1.644	1.655	1.668	1.678	1.690	1.702	1.714	1.725	1.736	1.746	1.758	1.768	1.776	1.784	1.794	1.800	1.808	1.814	1.820	1.825	1.829	1.832	1.835	1.838	1.839	1.839	1.838	1.838	1.836	1.832	1.829	1.825	1.819	1.814	1.806	1.800	1.791	1.782	1.774	1.764	1.754	1.744	1.732	1.721	1.710	1.699	1.686	1.674	1.661	1.649	1.636	1.625	1.614	1.601	1.590	1.579	1.568	1.558	1.546	1.538	1.528	1.520	1.511	1.502	1.496	1.489	1.482	1.479	1.472	1.468	1.464	1.461	1.458	1.456	1.455	1.452	1.452	1.452	1.452	1.452	1.454	1.456	1.459	1.460	1.462	1.466	1.469	1.474	1.476	1.480	1.484	1.489	1.494	1.500	1.505	1.509	1.515	1.520	1.526	1.531	1.536	1.542	1.548	1.552	1.559	1.562	1.568	1.574	1.579	1.584	1.589	1.594	1.599	1.604	1.608	1.611	1.615	1.620	1.624	1.626	1.630	1.632	1.636	1.639	1.642	1.644	1.645	1.646	1.648	1.648	1.649	1.648	1.648	1.646	1.645	1.642	1.640	1.638	1.634	1.630	1.624	1.619	1.612	1.605	1.599	1.590	1.582	1.572	1.562	1.552	1.541	1.529	1.518	1.504	1.490	1.476	1.462	1.448	1.432	1.416	1.401	1.385	1.368	1.351	1.335	1.319	1.302	1.286	1.270	1.252	1.238	1.221	1.206	1.191	1.178	1.162	1.150	1.136	1.124	1.111	1.101	1.089	1.080	1.070	1.064	1.055	1.049	1.042	1.038	1.034	1.030	1.028	1.025	1.025	1.024	1.025	1.026	1.028	1.030	1.034	1.039	1.041	1.048	1.052	1.058	1.065	1.071	1.079	1.085	1.094	1.101	1.110	1.118	1.126	1.134	1.141	1.150	1.159	1.166	1.174	1.181	1.189	1.195	1.202	1.210	1.215	1.221	1.226	1.231	1.236	1.240	1.244	1.248	1.250	1.252	1.255	1.258	1.259	1.260	1.260	1.260	1.260	1.259	1.259	1.258	1.256	1.254	1.251	1.249	1.246	1.242	1.240	1.238	1.232	1.229	1.226	1.221	1.216	1.214	1.209	1.204	1.199	1.195	1.190	1.185	1.180	1.175	1.170	1.165	1.159	1.154	1.148	1.141	1.136	1.130	1.124	1.118	1.111	1.105	1.098	1.091	1.084	1.075	1.068	1.060	1.051	1.042	1.035	1.026	1.016	1.006	0.995	0.984	0.974	0.962	0.950	0.938	0.925	0.911	0.898	0.884	0.869	0.855	0.839	0.822	0.806	0.790	0.774	0.755	0.738	0.718	0.700	0.680	0.662	0.642	0.622	0.602	0.582	0.562	0.542	0.522	0.502	0.482	0.464	0.444	0.425	0.405	0.386	0.369	0.351	0.335	0.319	0.302	0.288	0.272	0.259	0.246	0.234	0.222	0.212	0.205	0.196	0.189	0.182	0.178	0.174	0.171	0.170	0.169	0.170	0.171	0.174	0.179	0.182	0.189	0.196	0.205	0.214	0.224	0.235	0.246	0.259	0.272	0.286	0.301	0.318	0.334	0.350	0.368	0.385	0.402	0.421	0.440	0.460	0.478	0.498	0.516	0.535	0.554	0.572	0.590	0.609	0.626	0.644	0.660	0.676	0.691	0.708	0.721	0.735	0.749	0.761	0.774	0.784	0.795	0.805	0.814	0.822	0.830	0.838	0.844	0.849	0.854	0.858	0.861	0.865	0.866	0.868	0.868	0.870	0.870	0.869	0.868	0.866	0.864	0.862	0.860	0.856	0.855	0.851	0.848	0.845	0.842	0.838	0.834	0.831	0.828	0.825	0.821	0.818	0.815	0.812	0.810	0.808	0.805	0.802	0.801	0.799	0.799	0.798	0.796	0.796	0.796	0.795	0.796	0.795	0.796	0.798	0.798	0.800	0.801	0.802	0.805	0.805	0.806	0.810	0.811	0.812	0.814	0.816	0.818	0.820	0.821	0.822	0.824	0.825	0.828	0.826	0.828	0.829	0.828	0.829	0.829	0.828	0.828	0.826	0.826	0.824	0.822	0.822	0.820	0.819	0.816	0.814	0.812	0.810	0.809	0.805	0.804	0.800	0.796	0.794	0.790	0.788	0.784	0.781	0.778	0.774	0.770	0.768	0.764	0.760	0.756	0.752	0.750	0.746	0.741	0.736	0.732	0.729	0.725	0.721	0.715	0.711	0.706	0.701	0.696	0.690	0.684	0.679	0.672	0.666	0.659	0.652	0.645	0.639	0.631	0.622	0.615	0.606	0.599	0.590	0.581	0.572	0.562	0.554	0.545	0.535	0.525	0.515	0.504	0.495	0.485	0.475	0.465	0.455	0.445	0.435	0.426	0.416	0.408	0.399	0.390	0.382	0.375	0.366	0.360	0.354	0.346	0.341	0.336	0.332	0.328	0.325	0.321	0.319	0.318	0.315	0.315	0.315	0.316	0.318	0.320	0.322	0.326	0.331	0.335	0.340	0.346	0.351	0.359	0.365	0.372	0.381	0.389	0.398	0.406	0.414	0.424	0.434	0.442	0.452	0.462	0.471	0.481	0.490	0.500	0.509	0.518	0.526	0.535	0.542	0.550	0.558	0.564	0.570	0.575	0.580	0.585	0.588	0.591	0.592	0.594	0.595	0.594	0.594	0.591	0.589	0.585	0.582	0.576	0.570	0.564	0.556	0.548	0.538	0.528	0.516	0.505	0.492	0.479	0.465	0.451	0.436	0.421	0.405	0.390	0.372	0.356	0.339	0.321	0.304	0.285	0.268	0.250	0.232	0.214	0.198	0.180	0.161	0.144	0.128	0.111	0.095	0.079	0.064	0.048	0.034	0.019	0.005	-0.009	-0.020	-0.034	-0.045	-0.055	-0.066	-0.078	-0.086	-0.096	-0.104	-0.112	-0.120	-0.126	-0.134	-0.140	-0.145	-0.150	-0.155	-0.159	-0.162	-0.166	-0.170	-0.171	-0.175	-0.176	-0.179	-0.180	-0.181	-0.181	-0.182	-0.182	-0.182	-0.182	-0.182	-0.181	-0.181	-0.179	-0.178	-0.176	-0.175	-0.171	-0.169	-0.166	-0.164	-0.160	-0.156	-0.151	-0.148	-0.142	-0.138	-0.132	-0.126	-0.120	-0.114	-0.108	-0.100	-0.092	-0.085	-0.076	-0.069	-0.060	-0.051	-0.041	-0.031	-0.022	-0.012	-0.002	0.008	0.019	0.029	0.040	0.050	0.061	0.071	0.082	0.095	0.105	0.116	0.128	0.138	0.148	0.158	0.169	0.179	0.188	0.196	0.206	0.216	0.225	0.234	0.242	0.250	0.259	0.266	0.274	0.281	0.288	0.295	0.301	0.309	0.314	0.321	0.328	0.332	0.340	0.345	0.350	0.355	0.362	0.368	100.000	5.000	2.000	1.000	4.000	0.000	0.000	0.000	0.000	0.000	0.000	0.000	0.000	0.000	0.000	0.000	0.000	0.000	1.952	1.914	1.878	1.841	1.805	1.770	1.736	1.702	1.669	1.638	1.605	1.575	1.545	1.516	1.489	1.461	1.434	1.410	1.385	1.360	1.338	1.315	1.294	1.272	1.252	1.232	1.215	1.196	1.180	1.164	1.148	1.132	1.118	1.104	1.090	1.078	1.066	1.055	1.042	1.034	1.024	1.014	1.006	0.998	0.990	0.982	0.976	0.971	0.965	0.960	0.955	0.951	0.948	0.944	0.941	0.939	0.938	0.935	0.936	0.935	0.935	0.935	0.936	0.938	0.940	0.942	0.945	0.948	0.951	0.955	0.959	0.964	0.968	0.972	0.979	0.984	0.990	0.995	1.001	1.006	1.012	1.018	1.025	1.031	1.038	1.042	1.049	1.054	1.060	1.065	1.071	1.078	1.081	1.086	1.090	1.092	1.096	1.099	1.100	1.101	1.102	1.104	1.104	1.104	1.101	1.100	1.099	1.095	1.090	1.086	1.081	1.075	1.069	1.061	1.052	1.044	1.034	1.024	1.012	1.001	0.990	0.976	0.962	0.949	0.934	0.920	0.904	0.888	0.870	0.852	0.835	0.818	0.799	0.779	0.760	0.740	0.720	0.700	0.680	0.659	0.640	0.619	0.596	0.576	0.554	0.532	0.511	0.490	0.469	0.446	0.426	0.404	0.382	0.361	0.339	0.318	0.296	0.275	0.254	0.232	0.211	0.189	0.168	0.146	0.124	0.101	0.080	0.058	0.034	0.011	-0.011	-0.035	-0.059	-0.082	-0.106	-0.131	-0.155	-0.180	-0.205	-0.231	-0.256	-0.281	-0.309	-0.334	-0.362	-0.389	-0.415	-0.444	-0.471	-0.499	-0.528	-0.554	-0.582	-0.610	-0.639	-0.666	-0.694	-0.721	-0.749	-0.776	-0.802	-0.829	-0.856	-0.882	-0.909	-0.932	-0.959	-0.982	-1.006	-1.029	-1.051	-1.072	-1.094	-1.115	-1.134	-1.152	-1.170	-1.188	-1.204	-1.220	-1.235	-1.250	-1.262	-1.276	-1.288	-1.300	-1.310	-1.320	-1.330	-1.339	-1.348	-1.355	-1.362	-1.370	-1.378	-1.384	-1.389	-1.395	-1.401	-1.406	-1.411	-1.416	-1.422	-1.428	-1.432	-1.439	-1.446	-1.451	-1.458	-1.465	-1.471	-1.480	-1.488	-1.495	-1.504	-1.511	-1.520	-1.529	-1.539	-1.548	-1.558	-1.568	-1.578	-1.589	-1.599	-1.609	-1.621	-1.631	-1.642	-1.655	-1.665	-1.676	-1.688	-1.699	-1.710	-1.721	-1.732	-1.742	-1.752	-1.762	-1.772	-1.781	-1.791	-1.799	-1.808	-1.815	-1.822	-1.830	-1.836	-1.842	-1.848	-1.852	-1.858	-1.861	-1.865	-1.868	-1.870	-1.874	-1.875	-1.876	-1.879	-1.879	-1.880	-1.881	-1.881	-1.881	-1.881	-1.881	-1.881	-1.880	-1.880	-1.879	-1.879	-1.878	-1.876	-1.875	-1.874	-1.871	-1.871	-1.870	-1.869	-1.868	-1.868	-1.866	-1.866	-1.866	-1.866	-1.866	-1.866	-1.866	-1.868	-1.868	-1.869	-1.871	-1.872	-1.874	-1.876	-1.879	-1.881	-1.885	-1.889	-1.891	-1.895	-1.900	-1.905	-1.911	-1.916	-1.924	-1.930	-1.939	-1.945	-1.955	-1.965	-1.975	-1.985	-1.998	-2.010	-2.021	-2.036	-2.050	-2.066	-2.081	-2.098	-2.116	-2.134	-2.152	-2.171	-2.192	-2.215	-2.236	-2.259	-2.282	-2.306	-2.330	-2.355	-2.380	-2.406	-2.432	-2.460	-2.488	-2.515	-2.544	-2.571	-2.600	-2.628	-2.656	-2.685	-2.714	-2.741	-2.769	-2.796	-2.824	-2.849	-2.875	-2.900	-2.925	-2.949	-2.971	-2.994	-3.015	-3.035	-3.054	-3.072	-3.090	-3.105	-3.119	-3.132	-3.144	-3.154	-3.164	-3.171	-3.176	-3.180	-3.182	-3.184	-3.182	-3.181	-3.179	-3.172	-3.166	-3.158	-3.148	-3.138	-3.124	-3.110	-3.094	-3.076	-3.059	-3.039	-3.019	-2.996	-2.972	-2.948	-2.922	-2.895	-2.868	-2.840	-2.811	-2.781	-2.751	-2.720	-2.689	-2.656	-2.624	-2.590	-2.559	-2.525	-2.490	-2.458	-2.424	-2.390	-2.356	-2.322	-2.289	-2.258	-2.224	-2.192	-2.161	-2.130	-2.099	-2.070	-2.040	-2.013	-1.984	-1.956	-1.930	-1.904	-1.879	-1.855	-1.831	-1.808	-1.786	-1.765	-1.745	-1.725	-1.708	-1.690	-1.672	-1.656	-1.641	-1.626	-1.612	-1.599	-1.586	-1.574	-1.562	-1.551	-1.541	-1.530	-1.521	-1.511	-1.504	-1.495	-1.488	-1.479	-1.470	-1.464	-1.456	-1.450	-1.442	-1.435	-1.429	-1.422	-1.415	-1.406	-1.400	-1.392	-1.385	-1.378	-1.369	-1.361	-1.352	-1.344	-1.335	-1.325	-1.316	-1.305	-1.296	-1.285	-1.274	-1.262	-1.250	-1.236	-1.224	-1.210	-1.196	-1.182	-1.168	-1.152	-1.138	-1.120	-1.105	-1.089	-1.072	-1.055	-1.038	-1.019	-1.001	-0.982	-0.964	-0.945	-0.925	-0.905	-0.885	-0.865	-0.845	-0.825	-0.805	-0.784	-0.764	-0.742	-0.722	-0.701	-0.681	-0.662	-0.641	-0.621	-0.601	-0.582	-0.562	-0.544	-0.526	-0.507	-0.490	-0.474	-0.456	-0.440	-0.425	-0.410	-0.395	-0.382	-0.369	-0.359	-0.348	-0.338	-0.328	-0.319	-0.312	-0.305	-0.300	-0.295	-0.292	-0.290	-0.289	-0.289	-0.289	-0.289	-0.291	-0.295	-0.299	-0.302	-0.310	-0.316	-0.324	-0.331	-0.341	-0.350	-0.360	-0.371	-0.382	-0.394	-0.406	-0.419	-0.431	-0.444	-0.459	-0.471	-0.485	-0.499	-0.511	-0.525	-0.539	-0.551	-0.564	-0.575	-0.586	-0.598	-0.608	-0.618	-0.626	-0.635	-0.642	-0.650	-0.656	-0.661	-0.665	-0.669	-0.671	-0.674	-0.675	-0.675	-0.674	-0.671	-0.669	-0.665	-0.660	-0.655	-0.649	-0.641	-0.632	-0.624	-0.614	-0.604	-0.591	-0.580	-0.566	-0.554	-0.539	-0.525	-0.510	-0.494	-0.478	-0.462	-0.446	-0.429	-0.411	-0.394	-0.378	-0.360	-0.342	-0.325	-0.309	-0.291	-0.274	-0.258	-0.240	-0.224	-0.208	-0.192	-0.178	-0.162	-0.149	-0.134	-0.120	-0.108	-0.095	-0.082	-0.071	-0.060	-0.050	-0.040	-0.031	-0.022	-0.015	-0.008	-0.001	0.004	0.009	0.014	0.018	0.020	0.022	0.022	0.024	0.024	0.024	0.022	0.021	0.018	0.015	0.011	0.008	0.002	-0.004	-0.010	-0.016	-0.022	-0.031	-0.038	-0.046	-0.055	-0.064	-0.074	-0.082	-0.091	-0.102	-0.112	-0.122	-0.131	-0.142	-0.152	-0.162	-0.172	-0.182	-0.191	-0.201	-0.210	-0.219	-0.228	-0.235	-0.244	-0.251	-0.258	-0.264	-0.271	-0.275	-0.280	-0.285	-0.289	-0.292	-0.296	-0.299	-0.301	-0.301	-0.301	-0.301	-0.301	-0.300	-0.299	-0.296	-0.294	-0.291	-0.288	-0.284	-0.279	-0.276	-0.270	-0.265	-0.260	-0.255	-0.249	-0.244	-0.239	-0.232	-0.226	-0.220	-0.216	-0.210	-0.205	-0.201	-0.196	-0.191	-0.188	-0.184	-0.181	-0.178	-0.175	-0.174	-0.172	-0.171	-0.170	-0.171	-0.171	-0.172	-0.174	-0.176	-0.180	-0.184	-0.188	-0.194	-0.199	-0.205	-0.211	-0.219	-0.226	-0.235	-0.244	-0.251	-0.261	-0.271	-0.282	-0.292	-0.302	-0.315	-0.326	-0.339	-0.350	-0.362	-0.375	-0.388	-0.400	-0.412	-0.426	-0.439	-0.451	-0.464	-0.476	-0.489	-0.501	-0.514	-0.525	-0.538	-0.549	-0.560	-0.570	-0.581	-0.591	-0.600	-0.609	-0.619	-0.626	-0.634	-0.640	-0.648	-0.654	-0.659	-0.662	-0.668	-0.670	-0.674	-0.676	-0.678	-0.678	-0.679	-0.679	-0.679	-0.676	-0.674	-0.671	-0.668	-0.664	-0.659	-0.654	-0.648	-0.641	-0.634	-0.626	-0.618	-0.609	-0.600	-0.591	-0.581	-0.570	-0.559	-0.548	-0.538	-0.526	-0.514	-0.502	-0.490	-0.479	-0.466	-0.454	-0.442	-0.431	-0.420	-0.409	-0.398	-0.386	-0.375	-0.365	-0.356	-0.346	-0.336	-0.329	-0.321	-0.314	-0.308	-0.301	-0.296	-0.292	-0.288	-0.285	-0.284	-0.282	-0.282	-0.282	-0.285	-0.286	-0.290	-0.294	-0.299	-0.305	-0.311	-0.320	-0.328	-0.338	-0.348	-0.359	-0.370	-0.381	-0.395	-0.409	-0.424	-0.439	-0.454	-0.470	-0.488	-0.504	-0.521	-0.539	-0.556	-0.575	-0.594	-0.612	-0.631	-0.650	-0.669	-0.686	-0.704	-0.722	-0.740	-0.758	-0.774	-0.789	-0.805	-0.820	-0.835	-0.849	-0.860	-0.871	-0.882	-0.892	-0.901	-0.910	-0.916	-0.921	-0.926	-0.930	-0.932	-0.932	-0.932	-0.932	-0.929	-0.925	-0.920	-0.914	-0.906	-0.898	-0.888	-0.876	-0.864	-0.850	-0.836	-0.821	-0.804	-0.786	-0.768	-0.749	-0.729	-0.708	-0.688	-0.665	-0.641	-0.618	-0.595	-0.570	-0.546	-0.521	-0.496	-0.471	-0.446	-0.422	-0.398	-0.372	-0.348	-0.322	-0.299	-0.274	-0.250	-0.229	-0.206	-0.184	-0.161	-0.141	-0.121	-0.101	-0.084	-0.065	-0.048	-0.031	-0.015	0.001	0.015	0.029	0.041	0.052	0.065	0.076	0.085	0.095	0.102	0.111	0.119	0.125	0.132	0.138	0.144	0.148	0.152	0.156	0.161	0.165	0.169	0.172	0.175	0.179	0.181	0.185	0.188	0.191	0.194	0.199	0.201	0.206	0.211	0.216	0.221	0.228	0.235	0.242	0.249	0.258	0.266	0.276	0.286	0.298	0.309	0.321	0.335	0.349	0.362	0.379	0.394	0.411	0.428	0.446	0.465	0.485	0.506	0.526	0.549	0.570	0.592	0.618	0.641	0.665	0.690	0.715	0.740	0.766	0.792	0.818	0.844	0.871	0.898	0.924	0.950	0.976	1.002	1.029	1.055	1.079	1.105	1.129	1.154	1.178	1.200	1.221	1.244	1.265	1.285	1.304	1.324	1.342	1.359	1.375	1.391	1.406	1.419	1.431	1.444	1.455	1.465	1.475	1.484	1.491	1.498	1.504	1.510	1.514	1.518	1.521	1.524	1.525	1.528	1.529	1.529	1.530	1.529	1.529	1.529	1.526	1.526	1.525	1.524	1.522	1.521	1.521	1.520	1.519	1.519	1.519	1.519	1.519	1.520	1.521	1.521	1.524	1.525	1.529	1.530	1.535	1.539	1.541	1.546	1.552	1.558	1.564	1.570	1.576	1.584	1.591	1.600	1.608	1.616	1.625	1.632	1.642	1.651	1.660	1.670	1.680	1.690	1.699	1.709	1.719	1.728	1.736	1.746	1.755	1.764	1.772	1.781	1.789	1.798	1.805	1.812	1.820	1.826	1.834	1.840	1.846	1.851	1.856	1.861	1.865	1.869	1.872	1.875	1.878	1.879	1.881	1.884	1.884	1.885	1.885	1.884	1.882	1.882	1.880	1.879	1.876	1.874	1.871	1.866	1.862	1.859	1.855	1.849	1.844	1.839	1.832	1.826	1.821	1.814	1.808	1.800	1.792	1.784	1.775	1.768	1.758	1.750	1.740	1.731	1.721	1.711	1.701	1.692	1.681	1.671	1.661	1.650	1.640	1.630	1.619	1.608	1.598	1.586	1.578	1.566	1.555	1.545	1.535	1.525	1.515	1.506	1.498	1.489	1.479	1.471	1.462	1.455	1.448	1.440	1.435	1.429	1.422	1.419	1.414	1.410	1.406	1.404	1.401	1.400	1.399	1.400	1.401	1.402	1.404	1.406	1.409	1.412	1.418	1.422	1.428	1.435	1.440	1.448	1.456	1.464	1.471	1.480	1.489	1.499	1.508	1.518	1.526	1.535	1.546	1.554	1.564	1.572	1.581	1.589	1.598	1.604	1.611	1.618	1.622	1.628	1.631	1.635	1.638	1.640	1.640	1.640	1.638	1.636	1.632	1.629	1.624	1.616	1.609	1.601	1.591	1.581	1.569	1.556	1.542	1.529	1.512	1.496	1.479	1.461	1.442	1.422	1.404	1.382	1.361	1.340	1.319	1.298	1.275	1.252	1.230	1.208	1.186	1.164	1.141	1.120	1.099	1.079	1.059	1.039	1.019	1.000	0.984	0.966	0.950	0.936	0.921	0.909	0.895	0.884	0.874	0.864	0.856	0.848	0.841	0.835	0.831	0.828	0.824	0.822	0.821	0.821	0.821	0.824	0.825	0.828	0.832	0.836	0.841	0.846	0.852	0.858	0.864	0.870	0.878	0.885	0.892	0.900	0.908	0.916	0.924	0.931	0.939	0.948	0.955	0.961	0.968	0.974	0.980	0.985	0.991	0.996	1.000	1.005	1.008	1.010	1.012	1.014	1.016	1.016	1.016	1.015	1.015	1.012	1.009	1.006	1.002	0.998	0.992	0.988	0.981	0.972	0.966	0.958	0.948	0.938	0.926	0.916	0.904	0.891	0.879	0.865	0.851	0.836	0.820	0.805	0.789	0.771	0.754	0.736	0.718	0.699	0.681	0.661	0.641	0.621	0.601	0.580	0.560	0.540	0.519	0.498	0.476	0.456	0.435	0.414	0.394	0.374	0.354	0.334	0.315	0.296	0.279	0.261	0.244	0.228	0.212	0.198	0.185	0.170	0.159	0.149	0.138	0.126	0.118	0.110	0.104	0.098	0.092	0.089	0.086	0.084	0.084	0.084	0.084	0.086	0.090	0.094	0.098	0.102	0.110	0.118	0.125	0.132	0.141	0.151	0.162	0.174	0.185	0.196	0.208	0.220	0.232	0.246	0.258	0.271	0.285	0.299	0.311	0.325	0.336	0.350	0.362	0.375	0.388	0.400	0.410	0.421	0.432	0.442	0.454	0.462	0.472	0.481	0.490	0.498	0.505	0.512	0.520	0.525	0.531	0.536	0.541	0.545	0.550	0.552	0.556	0.559	0.560	0.564	0.564	0.566	0.568	0.568	0.568	0.568	0.569	0.569	0.568	0.568	0.566	0.565	0.565	0.564	0.562	0.561	0.560	0.559	0.556	0.556	0.554	0.552	0.550	0.548	0.546	0.545	0.544	0.541	0.540	0.538	0.536	0.535	0.532	0.531	0.530	0.529	0.528	0.526	0.525	0.524	0.524	0.522	0.521	0.520	0.520	0.519	0.519	0.519	0.519	0.519	0.519	0.519	0.519	0.520	0.520	0.521	0.524	0.524	0.525	0.528	0.529	0.531	0.534	0.536	0.538	0.540	0.542	0.545	0.549	0.552	0.555	0.559	0.564	0.568	0.572	0.576	0.581	0.586	0.590	0.596	0.601	0.608	0.612	0.619	0.625	0.631	0.638	0.645	0.651	0.658	0.665	0.672	0.680	0.686	0.694	0.701	0.709	0.715	0.724	0.731	0.738	0.745	0.754	0.760	0.766	0.774	0.780	0.786	0.792	0.800	0.806	0.811	0.818	0.824	0.829	0.834	0.838	0.842	0.848	0.852	0.855	0.859	0.861	0.865	0.866	0.870	0.871	0.872	0.874	0.875	0.876	0.876	0.876	0.876	0.875	0.876	0.875	0.874	0.872	0.871	0.870	0.868	0.866	0.862	0.861	0.859	0.858	0.855	0.854	0.851	0.848	0.846	0.845	0.844	0.841	0.840	0.839	0.838	0.838	0.838	0.838	0.838	0.839	0.839	0.840	0.842	0.845	0.848	0.851	0.854	0.858	0.861	0.868	0.872	0.879	0.884	0.891	0.898	0.905	0.914	0.922	0.930	0.939	0.949	0.958	0.968	0.979	0.989	1.000	1.012	1.024	1.035	1.046	1.059	1.071	1.082	1.095	1.108	1.119	1.131	1.142	1.155	1.166	1.178	1.189	1.201	1.211	1.221	1.232	1.242	1.252	1.262	1.271	1.280	1.288	1.296	1.304	1.311	1.318	1.324	1.330	1.335	1.340	1.344	1.349	1.352	1.355	1.358	1.360	1.361	1.364	1.364	1.366	1.366	1.366	1.368	1.368	1.369	1.368	1.368	1.366	1.366	1.366	1.365	1.364	1.362	1.361	1.361	1.360	1.359	1.358	1.358	1.356	1.355	1.354	1.354	1.354	1.354	1.352	1.352	1.351	1.351	1.350	1.349	1.349	1.349	1.346	1.346	1.345	1.344	1.342	1.341	1.339	1.336	1.334	1.331	1.328	1.324	1.320	1.315	1.310	1.305	1.299	1.294	1.286	1.279	1.271	1.262	1.254	1.244	1.234	1.222	1.211	1.199	1.188	1.175	1.160	1.146	1.131	1.116	1.100	1.084	1.066	1.050	1.032	1.015	0.998	0.979	0.961	0.942	0.924	0.905	0.886	0.868	0.849	0.830	0.811	0.792	0.775	0.756	0.739	0.721	0.704	0.689	0.671	0.655	0.641	0.626	0.612	0.599	0.585	0.572	0.560	0.549	0.538	0.526	0.516	0.509	0.500	0.491	0.484	0.478	0.471	0.466	0.461	0.456	0.452	0.449	0.446	0.442	0.440	0.439	0.438	0.436	0.436	0.436	0.435	0.435	0.435	0.435	0.436	0.436	0.436	0.438	0.438	0.439	0.438	0.439	0.439	0.439	0.438	0.438	0.438	0.435	0.435	0.432	0.430	0.428	0.424	0.420	0.416	0.411	0.406	0.401	0.395	0.389	0.382	0.375	0.368	0.360	0.352	0.344	0.334	0.325	0.315	0.305	0.296	0.285	0.275	0.264	0.252	0.241	0.230	0.219	0.208	0.195	0.184	0.171	0.161	0.149	0.138	0.126	0.115	0.104	0.094	0.081	0.071	0.061	0.051	0.041	0.032	0.022	0.014	0.005	-0.004	-0.012	-0.020	-0.028	-0.034	-0.042	-0.048	-0.055	-0.060	-0.066	-0.071	-0.076	-0.080	-0.085	-0.089	-0.094	-0.096	-0.100	-0.102	-0.104	-0.108	-0.109	-0.110	-0.111	-0.112	-0.112	-0.114	-0.112	-0.112	-0.112	-0.112	-0.111	-0.109	-0.106	-0.104	-0.102	-0.099	-0.095	-0.092	-0.090	-0.084	-0.081	-0.076	-0.070	-0.065	-0.060	-0.055	-0.049	-0.041	-0.035	-0.028	-0.020	-0.012	-0.005	0.002	0.011	0.020	0.029	0.036	0.045	0.055	0.064	0.072	0.081	0.091	0.100	0.109	0.118	0.128	0.136	0.144	0.154	0.161	0.171	0.178	0.186	0.194	0.202	0.210	0.216	0.222	0.230	0.235	0.241	0.248	0.254	0.258	0.262	0.268	0.272	0.275	0.280	0.282	0.286	0.289	0.291	0.292	0.295	0.296	0.299	0.299	0.300	0.300	0.301	0.300	0.300	0.300	0.299	0.298	0.295	0.294	0.292	0.290	0.288	0.285	0.282	0.280	0.275	0.271	0.268	0.265	0.260	0.255	0.250	0.246	0.241	0.236	0.231	0.226	0.221	0.215	0.210	0.205	0.199	0.192	0.188	0.182	0.178	0.172	0.169	0.164	0.159	0.156	0.152	0.149	0.148	0.144	0.142	0.142	0.140	0.141	0.142	0.144	0.145	0.148	0.151	0.155	0.161	0.168	0.174	0.182	0.190	0.200	0.209	0.220	0.231	0.242	0.256	0.270	0.284	0.300	0.315	0.331	0.348	0.365	0.382	0.400	0.419	0.436	0.455	0.472	0.491	0.510	0.529	0.548	0.564	0.582	0.599	0.616	0.631	0.648	0.662	0.675	0.689	0.701	0.712	0.722	0.734	0.742	0.749	0.756	0.762	0.768	0.771	0.775	0.778	0.778	0.779	0.778	0.775	0.774	0.770	0.766	0.762	0.758	0.752	0.746	0.740	0.734	0.725	0.719	0.712	0.704	0.698	0.690	0.682	0.676	0.669	0.664	0.658	0.652	0.649	0.644	0.640	0.638	0.635	0.635	0.634	0.634	0.634	0.635	0.639	0.642	0.646	0.651	0.656	0.664	0.670	0.678	0.686	0.696	0.706	0.716	0.728	0.740	0.751	0.764	0.776	0.790	0.802	0.815	0.829	0.842	0.856	0.870	0.884	0.895	0.909	0.921	0.934	0.945	0.958	0.969	0.980	0.990	1.000	1.010	1.019	1.028	1.035	1.042	1.049	1.055	1.061	1.068	1.072	1.078	1.081	1.085	1.089	1.092	1.095	1.098	1.100	1.101	1.104	1.106	1.109	1.110	1.111	1.114	1.116	1.118	1.121	1.124	1.128	1.130	1.134	1.138	1.142	1.148	1.152	1.159	1.164	1.171	1.179	1.186	1.195	1.202	1.212	1.222	1.234	1.244	1.255	1.266	1.280	1.292	1.304	1.318	1.332	1.346	1.361	1.376	1.391	1.406	1.422	1.439	1.454	1.470	1.488	1.504	1.521	1.538	1.554	1.569	1.586	1.602	1.619	1.634	1.650	1.666	1.680	1.695	1.710	1.725	1.739	1.752	1.765	1.779	1.790	1.802	1.814	1.825	1.836	1.846	1.856	1.866	1.876	1.885	1.894	1.901	1.909	1.915	1.924	1.930	1.935	1.941	1.948	1.954	1.958	1.964	1.968	1.972	1.978	1.981	1.985	1.990	1.994	1.998	2.001	2.006	2.010	2.013	2.018	2.021	2.026	2.031	2.035	2.040	2.045	2.050	2.055	2.060	2.065	2.071	2.076	2.082	2.089	2.095	2.101	2.108	2.114	2.122	2.129	2.136	2.142	2.150	2.156	2.165	2.172	2.179	2.188	2.194	2.202	2.209	2.218	2.225	2.231	2.239	2.246	2.254	2.261	2.268	2.275	2.282	2.289	2.296	2.302	2.309	2.315	2.321	2.329	2.335	2.341	2.348	2.354	2.360	2.365	2.371	2.378	2.385	2.391	2.398	2.402	2.409	2.415	2.422	2.429	2.435	2.442	2.449	2.455	2.461	2.470	2.476	2.484	2.491	2.498	2.505	2.511	2.519	2.526	2.534	2.540	2.546	2.552	2.559	2.565	2.571	2.576	2.581	2.586	2.591	2.596	2.600	2.604	2.608	2.609	2.611	2.614	2.615	2.615	2.615	2.615	2.614	2.612	2.610	2.606	2.602	2.598	2.594	2.588	2.580	2.574	2.565	2.555	2.546	2.536	2.526	2.514	2.501	2.489	2.474	2.460	2.445	2.430	2.414	2.396	2.379	2.361	2.344	2.324	2.304	2.285	2.265	2.244	2.222	2.202	2.181	2.159	2.138	2.115	2.092	2.071	2.049	2.027	2.005	1.982	1.961	1.939	1.916	1.894	1.872	1.852	1.830	1.809	1.790	1.770	1.751	1.732	1.712	1.694	1.675	1.659	1.641	1.625	1.609	1.592	1.579	1.564	1.550	1.536	1.524	1.512	1.501	1.490	1.480	1.470	1.460	1.451	1.444	1.436	1.428	1.421	1.415	1.410	1.405	1.400	1.395	1.391	1.386	1.382	1.380	1.376	1.374	1.370	1.368	1.365	1.362	1.359	1.356	1.354	1.350	1.348	1.345	1.341	1.338	1.334	1.330	1.325	1.321	1.318	1.311	1.306	1.301	1.296	1.290	1.284	1.278	1.271	1.266	1.259	1.254	1.248	1.241	1.235	1.229	1.224	1.219	1.215	1.211	1.208	1.205	1.202	1.202	1.201	1.201	1.204	1.208	1.211	1.218	1.225	1.235	1.244	1.258	1.271	1.288	1.305	1.325	1.346	1.371	1.396	1.425	1.455	1.489	1.522	1.561	1.601	1.642	1.688	1.734	1.784	1.835	1.890	1.945	2.002	2.062	2.125	2.190	2.255	2.322	2.392	2.464	2.536	2.610	2.685	2.761	2.840	2.919	2.998	3.076	3.156	3.236	3.318	3.399	3.479	3.558	3.638	3.716	3.794	3.871	3.946	4.021	4.094	4.165	4.234	4.300	4.365	4.429	4.488	4.546	4.601	4.654	4.702	4.750	4.792	4.832	4.869	4.902	4.931	4.958	4.980	4.999	5.014	5.025	5.034	5.038	5.036	5.034	5.025	5.014	5.000	4.981	4.960	4.934	4.905	4.872	4.838	4.799	4.758	4.712	4.665	4.616	4.562	4.509	4.451	4.391	4.331	4.268	4.202	4.138	4.070	4.001	3.931	3.861	3.789	3.719	3.646	3.574	3.502	3.430	3.359	3.289	3.218	3.148	3.078	3.010	2.945	2.879	2.815	2.752	2.691	2.631	2.574	2.519	2.466	2.414	2.364	2.316	2.271	2.226	2.185	2.146	2.110	2.075	2.042	2.013	1.985	1.959	1.936	1.915	1.895	1.878	1.861	1.849	1.838	1.826	1.818	1.811	1.805	1.801	1.799	1.798	1.799	1.800	1.801	1.804	1.806	1.811	1.816	1.822	1.828	1.834	1.840	1.846	1.852	1.859	1.865	1.871	1.876	1.882	1.886	1.890	1.894	1.898	1.900	1.901	1.901	1.901	1.900	1.898	1.895	1.891	1.886	1.880	1.872	1.865	1.855	1.845	1.835	1.822	1.809	1.795	1.781	1.765	1.749	1.731	1.712	1.694	1.675	1.655	1.634	1.612	1.591	1.570	1.549	1.526	1.504	1.481	1.459	1.438	1.415	1.394	1.374	1.352	1.332	1.312	1.294	1.276	1.259	1.244	1.229	1.215	1.202	1.191	1.182	1.172	1.166	1.161	1.156	1.155	1.155	1.155	1.158	1.161	1.168	1.176	1.185	1.196	1.209	1.224	1.241	1.260	1.280	1.301	1.325	1.351	1.378	1.406	1.436	1.468	1.501	1.535	1.571	1.606	1.645	1.684	1.724	1.765	1.805	1.848	1.890	1.934	1.979	2.022	2.069	2.112	2.158	2.204	2.250	2.295	2.341	2.388	2.432	2.478	2.521	2.568	2.610	2.654	2.696	2.738	2.780	2.820	2.860	2.899	2.938	2.975	3.011	3.048	3.081	3.115	3.148	3.179	3.209	3.240	3.268	3.295	3.322	3.348	3.371	3.396	3.418	3.440	3.460	3.480	3.499	3.516	3.534	3.550	3.566	3.580	3.594	3.606	3.620	3.631	3.641	3.654	3.662	3.671	3.680	3.689	3.698	3.705	3.711	3.719	3.726	3.731	3.739	3.744	3.750	3.756	3.761	3.766	3.771	3.776	3.782	3.788	3.792	3.798	3.804	3.809	3.815	3.820	3.826	3.831	3.838	3.844	3.850	3.856	3.862	3.869	3.875	3.882	3.888	3.895	3.901	3.908	3.914	3.920	3.925	3.931	3.936	3.944	3.948	3.952	3.956	3.960	3.962	3.966	3.969	3.970	3.971	3.971	3.971	3.971	3.969	3.965	3.962	3.959	3.954	3.948	3.941	3.934	3.925	3.915	3.905	3.894	3.881	3.868	3.852	3.838	3.821	3.805	3.786	3.768	3.748	3.728	3.705	3.684	3.660	3.638	3.614	3.589	3.562	3.538	3.510	3.484	3.456	3.428	3.400	3.372	3.344	3.315	3.288	3.260	3.230	3.204	3.175	3.146	3.120	3.092	3.065	3.039	3.014	2.988	2.964	2.939	2.916	2.894	2.872	2.851	2.831	2.812	2.795	2.778	2.761	2.746	2.732	2.720	2.709	2.698	2.688	2.679	2.671	2.665	2.660	2.655	2.652	2.651	2.650	2.650	2.651	2.654	2.656	2.661	2.666	2.671	2.679	2.686	2.694	2.704	2.712	2.724	2.735	2.746	2.758	2.770	2.781	2.794	2.806	2.819	2.831	2.842	2.855	2.866	2.879	2.890	2.900	2.910	2.920	2.929	2.938	2.944	2.950	2.955	2.960	2.964	2.965	2.966	2.966	2.964	2.961	2.956	2.951	2.945	2.936	2.926	2.914	2.901	2.886	2.871	2.854	2.834	2.814	2.794	2.770	2.745	2.720	2.692	2.664	2.634	2.604	2.571	2.538	2.502	2.466	2.430	2.394	2.355	2.315	2.276	2.236	2.196	2.155	2.114	2.072	2.030	1.989	1.946	1.904	1.861	1.821	1.779	1.738	1.696	1.655	1.615	1.575	1.535	1.496	1.458	1.420	1.385	1.349	1.314	1.279	1.244	1.212	1.181	1.150	1.121	1.092	1.065	1.038	1.011	0.986	0.962	0.940	0.918	0.896	0.878	0.859	0.840	0.822	0.808	0.791	0.778	0.764	0.751	0.740	0.729	0.719	0.709	0.701	0.692	0.686	0.680	0.674	0.669	0.664	0.661	0.658	0.655	0.654	0.651	0.650	0.650	0.650	0.650	0.650	0.652	0.655	0.656	0.659	0.662	0.665	0.670	0.674	0.678	0.682	0.686	0.692	0.698	0.702	0.708	0.715	0.720	0.726	0.732	0.739	0.746	0.751	0.759	0.765	0.772	0.778	0.785	0.791	0.798	0.804	0.810	0.816	0.822	0.828	0.834	0.838	0.842	0.846	0.851	0.855	0.858	0.860	0.862	0.865	0.866	0.868	0.868	0.868	0.868	0.865	0.864	0.861	0.859	0.856	0.851	0.846	0.840	0.834	0.828	0.819	0.810	0.801	0.791	0.781	0.771	0.760	0.748	0.735	0.721	0.709	0.694	0.679	0.664	0.648	0.631	0.615	0.598	0.579	0.561	0.544	0.524	0.505	0.485	0.465	0.445	0.425	0.404	0.382	0.361	0.339	0.318	0.296	0.272	0.251	0.229	0.205	0.184	0.160	0.136	0.112	0.089	0.065	0.041	0.016	-0.008	-0.032	-0.056	-0.081	-0.106	-0.132	-0.158	-0.184	-0.210	-0.236	-0.264	-0.290	-0.318	-0.345	-0.371	-0.399	-0.426	-0.455	-0.482	-0.511	-0.539	-0.566	-0.595	-0.622	-0.652	-0.680	-0.709	-0.738	-0.764	-0.792	-0.820	-0.848	-0.875	-0.902	-0.929	-0.955	-0.981	-1.006	-1.031	-1.056	-1.081	-1.105	-1.129	-1.151	-1.175	-1.196	-1.219	-1.239	-1.260	-1.279	-1.299	-1.316	-1.334	-1.350	-1.368	-1.384	-1.398	-1.412	-1.426	-1.440	-1.452	-1.465	-1.476	-1.488	-1.499	-1.509	-1.520	-1.530	-1.539	-1.549	-1.558	-1.566	-1.575	-1.582	-1.591	-1.599	-1.608	-1.615	-1.622	-1.631	-1.640	-1.648	-1.656	-1.664	-1.672	-1.681	-1.689	-1.699	-1.709	-1.719	-1.728	-1.736	-1.748	-1.758	-1.768	-1.779	-1.789	-1.799	-1.810	-1.820	-1.832	-1.842	-1.854	-1.865	-1.875	-1.886	-1.896	-1.908	-1.919	-1.929	-1.939	-1.950	-1.961	-1.970	-1.980	-1.990	-1.999	-2.009	-2.016	-2.025	-2.034	-2.041	-2.049	-2.056	-2.062	-2.069	-2.075	-2.081	-2.086	-2.092	-2.096	-2.100	-2.105	-2.109	-2.112	-2.116	-2.118	-2.120	-2.124	-2.125	-2.128	-2.129	-2.131	-2.132	-2.134	-2.135	-2.135	-2.136	-2.136	-2.138	-2.138	-2.138	-2.139	-2.138	-2.138	-2.138	-2.138	-2.136	-2.136	-2.135	-2.134	-2.134	-2.132	-2.131	-2.131	-2.130	-2.129	-2.129	-2.128	-2.126	-2.126	-2.125	-2.124	-2.124	-2.124	-2.124	-2.122	-2.124	-2.122	-2.124	-2.125	-2.126	-2.128	-2.130	-2.132	-2.135	-2.138	-2.142	-2.145	-2.150	-2.156	-2.162	-2.169	-2.178	-2.184	-2.194	-2.202	-2.214	-2.225	-2.236	-2.249	-2.262	-2.276	-2.291	-2.308	-2.324	-2.341	-2.360	-2.379	-2.399	-2.419	-2.440	-2.460	-2.484	-2.505	-2.529	-2.552	-2.576	-2.601	-2.626	-2.651	-2.678	-2.704	-2.729	-2.755	-2.780	-2.806	-2.832	-2.858	-2.882	-2.906	-2.931	-2.955	-2.978	-3.000	-3.022	-3.044	-3.064	-3.084	-3.102	-3.120	-3.136	-3.152	-3.166	-3.180	-3.192	-3.204	-3.212	-3.222	-3.229	-3.234	-3.239	-3.241	-3.242	-3.242	-3.240	-3.238	-3.234	-3.228	-3.221	-3.212	-3.201	-3.191	-3.178	-3.162	-3.148	-3.130	-3.112	-3.094	-3.074	-3.051	-3.028	-3.004	-2.979	-2.952	-2.925	-2.898	-2.869	-2.839	-2.809	-2.778	-2.746	-2.712	-2.680	-2.646	-2.614	-2.579	-2.544	-2.510	-2.474	-2.439	-2.404	-2.368	-2.332	-2.296	-2.261	-2.229	-2.194	-2.160	-2.126	-2.092	-2.060	-2.029	-1.998	-1.966	-1.936	-1.906	-1.878	-1.850	-1.822	-1.796	-1.771	-1.746	-1.724	-1.700	-1.678	-1.658	-1.638	-1.618	-1.600	-1.584	-1.568	-1.551	-1.536	-1.524	-1.511	-1.499	-1.488	-1.478	-1.468	-1.458	-1.450	-1.442	-1.435	-1.429	-1.424	-1.418	-1.412	-1.409	-1.405	-1.400	-1.398	-1.394	-1.391	-1.389	-1.386	-1.382	-1.380	-1.376	-1.374	-1.371	-1.368	-1.365	-1.361	-1.358	-1.354	-1.349	-1.345	-1.339	-1.334	-1.328	-1.322	-1.316	-1.308	-1.301	-1.292	-1.284	-1.275	-1.265	-1.255	-1.244	-1.232	-1.222	-1.209	-1.196	-1.184	-1.170	-1.155	-1.141	-1.126	-1.110	-1.095	-1.079	-1.061	-1.045	-1.028	-1.009	-0.991	-0.974	-0.955	-0.938	-0.919	-0.900	-0.881	-0.864	-0.845	-0.826	-0.808	-0.789	-0.771	-0.755	-0.736	-0.720	-0.704	-0.689	-0.672	-0.658	-0.644	-0.630	-0.616	-0.604	-0.592	-0.582	-0.571	-0.562	-0.554	-0.548	-0.541	-0.536	-0.531	-0.526	-0.524	-0.522	-0.522	-0.524	-0.525	-0.526	-0.530	-0.535	-0.540	-0.545	-0.552	-0.561	-0.569	-0.579	-0.588	-0.599	-0.610	-0.622	-0.635	-0.648	-0.660	-0.672	-0.688	-0.701	-0.716	-0.730	-0.745	-0.759	-0.772	-0.786	-0.800	-0.814	-0.826	-0.839	-0.851	-0.862	-0.874	-0.882	-0.892	-0.901	-0.910	-0.916	-0.921	-0.926	-0.931	-0.935	-0.938	-0.939	-0.939	-0.939	-0.936	-0.932	-0.930	-0.924	-0.918	-0.911	-0.902	-0.894	-0.882	-0.871	-0.860	-0.848	-0.832	-0.819	-0.804	-0.788	-0.771	-0.754	-0.736	-0.718	-0.700	-0.681	-0.662	-0.642	-0.622	-0.602	-0.582	-0.564	-0.544	-0.524	-0.504	-0.485	-0.466	-0.448	-0.430	-0.411	-0.395	-0.379	-0.362	-0.348	-0.332	-0.319	-0.306	-0.294	-0.282	-0.271	-0.261	-0.252	-0.244	-0.239	-0.231	-0.226	-0.222	-0.220	-0.219	-0.216	-0.216	-0.219	-0.220	-0.222	-0.228	-0.232	-0.238	-0.244	-0.251	-0.260	-0.268	-0.278	-0.289	-0.299	-0.311	-0.324	-0.336	-0.350	-0.364	-0.378	-0.392	-0.406	-0.421	-0.436	-0.451	-0.466	-0.482	-0.498	-0.512	-0.528	-0.542	-0.559	-0.572	-0.586	-0.600	-0.612	-0.625	-0.638	-0.649	-0.660	-0.670	-0.679	-0.688	-0.695	-0.702	-0.708	-0.714	-0.719	-0.722	-0.724	-0.726	-0.726	-0.726	-0.726	-0.724	-0.721	-0.718	-0.715	-0.710	-0.704	-0.698	-0.689	-0.682	-0.672	-0.664	-0.655	-0.645	-0.634	-0.622	-0.612	-0.600	-0.589	-0.578	-0.566	-0.554	-0.542	-0.530	-0.519	-0.506	-0.495	-0.485	-0.474	-0.464	-0.454	-0.445	-0.436	-0.428	-0.420	-0.414	-0.408	-0.402	-0.398	-0.394	-0.390	-0.388	-0.386	-0.385	-0.385	-0.386	-0.388	-0.390	-0.394	-0.398	-0.402	-0.408	-0.415	-0.421	-0.429	-0.438	-0.446	-0.455	-0.465	-0.478	-0.488	-0.499	-0.511	-0.524	-0.535	-0.549	-0.561	-0.574	-0.586	-0.600	-0.612	-0.626	-0.640	-0.654	-0.666	-0.679	-0.691	-0.704	-0.715	-0.728	-0.739	-0.749	-0.760	-0.769	-0.779	-0.788	-0.795	-0.804	-0.811	-0.816	-0.822	-0.828	-0.831	-0.835	-0.839	-0.840	-0.841	-0.841	-0.842	-0.841	-0.840	-0.838	-0.834	-0.830	-0.826	-0.820	-0.814	-0.808	-0.800	-0.791	-0.784	-0.774	-0.762	-0.751	-0.740	-0.729	-0.715	-0.704	-0.689	-0.675	-0.661	-0.646	-0.631	-0.615	-0.600	-0.584	-0.568	-0.551	-0.535	-0.519	-0.501	-0.486	-0.470	-0.454	-0.439	-0.424	-0.409	-0.394	-0.379	-0.365	-0.352	-0.339	-0.326	-0.314	-0.302	-0.292	-0.282	-0.274	-0.265	-0.259	-0.251	-0.246	-0.241	-0.238	-0.234	-0.231	-0.230	-0.230	-0.230	-0.232	-0.235	-0.239	-0.242	-0.249	-0.254	-0.261	-0.269	-0.279	-0.288	-0.299	-0.309	-0.321	-0.332	-0.346	-0.360	-0.374	-0.389	-0.404	-0.420	-0.436	-0.454	-0.470	-0.486	-0.504	-0.520	-0.538	-0.555	-0.571	-0.589	-0.605	-0.621	-0.636	-0.652	-0.668	-0.681	-0.696	-0.709	-0.722	-0.734	-0.745	-0.755	-0.765	-0.774	-0.780	-0.788	-0.794	-0.798	-0.800	-0.804	-0.805	-0.805	-0.805	-0.804	-0.801	-0.798	-0.791	-0.786	-0.780	-0.770	-0.761	-0.750	-0.740	-0.728	-0.715	-0.700	-0.686	-0.670	-0.652	-0.636	-0.619	-0.599	-0.580	-0.560	-0.540	-0.519	-0.499	-0.479	-0.456	-0.435	-0.414	-0.392	-0.371	-0.350	-0.329	-0.308	-0.286	-0.266	-0.246	-0.226	-0.206	-0.188	-0.168	-0.151	-0.134	-0.118	-0.101	-0.085	-0.070	-0.055	-0.042	-0.030	-0.019	-0.006	0.004	0.014	0.022	0.032	0.039	0.048	0.054	0.059	0.065	0.069	0.074	0.078	0.081	0.085	0.089	0.091	0.094	0.096	0.099	0.101	0.102	0.105	0.106	0.109	0.110	0.114	0.116	0.120	0.122	0.126	0.130	0.135	0.141	0.146	0.154	0.161	0.169	0.176	0.186	0.198	0.209	0.220	0.231	0.245	0.259	0.275	0.290	0.308	0.325	0.342	0.362	0.381	0.402	0.424	0.446	0.469	0.492	0.516	0.541	0.566	0.592	0.619	0.645	0.671	0.698	0.725	0.752	0.780	0.808	0.835	0.862	0.890	0.918	0.944	0.971	0.999	1.025	1.050	1.075	1.100	1.124	1.148	1.170	1.192	1.214	1.235	1.255	1.274	1.292	1.310	1.326	1.342	1.358	1.371	1.385	1.396	1.409	1.418	1.428	1.436	1.444	1.451	1.456	1.462	1.468	1.470	1.474	1.476	1.478	1.478	1.479	1.479	1.478	1.478	1.475	1.474	1.472	1.469	1.466	1.464	1.460	1.458	1.454	1.451	1.449	1.445	1.442	1.439	1.438	1.434	1.431	1.429	1.426	1.425	1.422	1.421	1.420	1.420	1.419	1.418	1.419	1.419	1.419	1.419	1.420	1.421	1.422	1.424	1.425	1.428	1.430	1.432	1.435	1.438	1.439	1.442	1.445	1.448	1.450	1.452	1.456	1.459	1.461	1.464	1.466	1.469	1.472	1.474	1.476	1.478	1.480	1.481	1.482	1.484	1.485	1.486	1.486	1.486	1.488	1.488	1.488	1.486	1.486	1.485	1.484	1.482	1.480	1.479	1.476	1.474	1.471	1.469	1.465	1.462	1.459	1.455	1.451	1.448	1.442	1.439	1.434	1.428	1.424	1.418	1.412	1.406	1.400	1.394	1.388	1.380	1.374	1.366	1.360	1.351	1.344	1.335	1.328	1.319	1.311	1.301	1.291	1.282	1.272	1.262	1.252	1.242	1.232	1.221	1.210	1.200	1.188	1.176	1.166	1.154	1.141	1.130	1.119	1.106	1.094	1.081	1.069	1.058	1.045	1.032	1.021	1.010	0.998	0.986	0.974	0.962	0.952	0.941	0.931	0.921	0.911	0.902	0.894	0.886	0.878	0.871	0.864	0.858	0.852	0.848	0.844	0.841	0.839	0.836	0.835	0.835	0.835	0.836	0.839	0.840	0.844	0.848	0.852	0.858	0.864	0.870	0.876	0.884	0.891	0.900	0.909	0.918	0.926	0.936	0.945	0.954	0.964	0.972	0.981	0.990	0.999	1.008	1.015	1.022	1.029	1.036	1.040	1.046	1.050	1.054	1.055	1.058	1.056	1.056	1.055	1.052	1.049	1.044	1.039	1.032	1.025	1.015	1.006	0.994	0.982	0.969	0.955	0.940	0.925	0.908	0.891	0.872	0.854	0.835	0.815	0.795	0.774	0.754	0.734	0.711	0.690	0.670	0.648	0.626	0.606	0.585	0.566	0.545	0.526	0.507	0.490	0.472	0.456	0.440	0.425	0.411	0.398	0.385	0.372	0.361	0.352	0.344	0.335	0.329	0.324	0.318	0.315	0.311	0.309	0.306	0.306	0.306	0.309	0.311	0.314	0.316	0.320	0.325	0.330	0.336	0.342	0.350	0.356	0.365	0.372	0.380	0.389	0.398	0.408	0.416	0.426	0.436	0.445	0.456	0.465	0.474	0.482	0.492	0.501	0.511	0.520	0.528	0.536	0.544	0.551	0.558	0.565	0.571	0.578	0.582	0.588	0.592	0.598	0.600	0.604	0.605	0.608	0.609	0.610	0.610	0.610	0.609	0.608	0.604	0.601	0.598	0.592	0.586	0.581	0.574	0.566	0.558	0.549	0.539	0.529	0.516	0.504	0.491	0.478	0.464	0.449	0.432	0.416	0.399	0.382	0.364	0.345	0.328	0.308	0.288	0.266	0.248	0.226	0.205	0.185	0.164	0.144	0.122	0.101	0.081	0.061	0.042	0.022	0.005	-0.012	-0.030	-0.048	-0.062	-0.078	-0.092	-0.105	-0.119	-0.131	-0.141	-0.151	-0.160	-0.168	-0.174	-0.179	-0.184	-0.186	-0.188	-0.189	-0.189	-0.188	-0.184	-0.181	-0.176	-0.170	-0.164	-0.156	-0.148	-0.138	-0.126	-0.116	-0.104	-0.090	-0.078	-0.064	-0.050	-0.035	-0.020	-0.004	0.011	0.028	0.044	0.060	0.078	0.094	0.110	0.126	0.144	0.159	0.175	0.190	0.206	0.220	0.235	0.249	0.262	0.275	0.288	0.300	0.312	0.322	0.334	0.344	0.352	0.362	0.370	0.376	0.384	0.390	0.396	0.400	0.405	0.409	0.411	0.415	0.416	0.419	0.419	0.420	0.420	0.419	0.418	0.418	0.415	0.414	0.411	0.408	0.405	0.401	0.398	0.394	0.389	0.385	0.380	0.375	0.370	0.365	0.360	0.354	0.349	0.342	0.339	0.332	0.328	0.321	0.316	0.311	0.306	0.301	0.298	0.294	0.290	0.285	0.282	0.280	0.276	0.275	0.272	0.270	0.269	0.268	0.266	0.266	0.268	0.266	0.268	0.269	0.271	0.274	0.278	0.280	0.284	0.288	0.292	0.296	0.302	0.308	0.314	0.321	0.328	0.334	0.342	0.350	0.359	0.366	0.375	0.382	0.392	0.402	0.411	0.421	0.431	0.441	0.451	0.461	0.471	0.481	0.491	0.502	0.511	0.522	0.532	0.541	0.552	0.562	0.572	0.581	0.592	0.600	0.610	0.620	0.629	0.638	0.646	0.655	0.662	0.670	0.679	0.686	0.692	0.700	0.706	0.712	0.719	0.725	0.730	0.735	0.740	0.745	0.750	0.754	0.758	0.761	0.765	0.768	0.771	0.772	0.776	0.778	0.780	0.781	0.784	0.784	0.785	0.786	0.786	0.788	0.786	0.788	0.788	0.786	0.786	0.786	0.785	0.784	0.782	0.781	0.779	0.779	0.776	0.775	0.774	0.771	0.769	0.769	0.766	0.764	0.762	0.761	0.759	0.758	0.756	0.754	0.754	0.751	0.751	0.749	0.749	0.748	0.746	0.746	0.745	0.745	0.745	0.744	0.745	0.745	0.746	0.746	0.748	0.748	0.750	0.750	0.752	0.754	0.756	0.759	0.761	0.764	0.766	0.769	0.771	0.775	0.779	0.782	0.786	0.790	0.794	0.798	0.802	0.806	0.810	0.815	0.819	0.824	0.828	0.832	0.838	0.842	0.846	0.851	0.856	0.860	0.865	0.869	0.874	0.879	0.882	0.886	0.891	0.895	0.899	0.904	0.908	0.911	0.915	0.919	0.922	0.925	0.929	0.932	0.934	0.936	0.940	0.944	0.945	0.948	0.950	0.952	0.955	0.958	0.959	0.961	0.964	0.966	0.969	0.970	0.971	0.972	0.975	0.976	0.978	0.980	0.981	0.982	0.985	0.986	0.989	0.989	0.991	0.991	0.994	0.994	0.996	0.996	0.999	0.999	0.999	0.999	1.000	1.000	0.999	0.999	0.998	0.996	0.996	0.994	0.992	0.990	0.986	0.984	0.979	0.976	0.971	0.966	0.960	0.954	0.949	0.941	0.932	0.926	0.918	0.908	0.899	0.889	0.878	0.866	0.855	0.842	0.829	0.816	0.801	0.786	0.772	0.756	0.740	0.724	0.708	0.690	0.674	0.655	0.639	0.621	0.601	0.584	0.565	0.548	0.530	0.510	0.492	0.474	0.458	0.439	0.421	0.404	0.386	0.370	0.354	0.338	0.322	0.308	0.292	0.278	0.264	0.252	0.239	0.228	0.216	0.205	0.196	0.185	0.176	0.168	0.160	0.152	0.146	0.139	0.134	0.129	0.124	0.120	0.116	0.114	0.111	0.109	0.108	0.105	0.104	0.102	0.102	0.101	0.101	0.100	0.101	0.101	0.101	0.101	0.101	0.100	0.100	0.100	0.100	0.099	0.098	0.098	0.096	0.095	0.094	0.091	0.089	0.086	0.082	0.079	0.074	0.070	0.065	0.061	0.055	0.048	0.042	0.035	0.028	0.020	0.012	0.004	-0.004	-0.014	-0.024	-0.032	-0.042	-0.052	-0.062	-0.074	-0.085	-0.095	-0.106	-0.119	-0.129	-0.141	-0.152	-0.164	-0.176	-0.188	-0.200	-0.212	-0.224	-0.235	-0.246	-0.258	-0.269	-0.280	-0.291	-0.301	-0.312	-0.322	-0.332	-0.342	-0.352	-0.362	-0.371	-0.380	-0.389	-0.398	-0.406	-0.414	-0.420	-0.428	-0.435	-0.440	-0.446	-0.452	-0.459	-0.462	-0.468	-0.471	-0.475	-0.479	-0.481	-0.485	-0.486	-0.489	-0.490	-0.490	-0.490	-0.490	-0.490	-0.489	-0.488	-0.486	-0.485	-0.482	-0.479	-0.476	-0.472	-0.468	-0.462	-0.459	-0.454	-0.446	-0.440	-0.434	-0.428	-0.419	-0.412	-0.404	-0.395	-0.386	-0.378	-0.369	-0.359	-0.350	-0.339	-0.330	-0.320	-0.309	-0.299	-0.289	-0.278	-0.268	-0.259	-0.248	-0.238	-0.228	-0.216	-0.208	-0.198	-0.188	-0.178	-0.169	-0.160	-0.151	-0.142	-0.134	-0.126	-0.119	-0.111	-0.104	-0.098	-0.092	-0.086	-0.080	-0.075	-0.069	-0.064	-0.059	-0.055	-0.051	-0.046	-0.042	-0.040	-0.038	-0.034	-0.031	-0.029	-0.026	-0.024	-0.021	-0.021	-0.019	-0.016	-0.015	-0.014	-0.012	-0.011	-0.010	-0.010	-0.010	-0.008	-0.008	-0.006	-0.008	-0.006	-0.006	-0.006	-0.006	-0.006	-0.008	-0.008	-0.009	-0.009	-0.010	-0.010	-0.012	-0.012	-0.014	-0.015	-0.018	-0.019	-0.021	-0.024	-0.025	-0.026	-0.029	-0.032	-0.035	-0.036	-0.039	-0.040	-0.041	-0.044	-0.045	-0.046	-0.048	-0.048	-0.049	-0.050	-0.050	-0.048	-0.048	-0.046	-0.044	-0.042	-0.039	-0.035	-0.032	-0.026	-0.021	-0.015	-0.008	0.000	0.009	0.016	0.026	0.036	0.048	0.059	0.071	0.085	0.099	0.112	0.129	0.142	0.159	0.176	0.191	0.209	0.226	0.245	0.262	0.281	0.300	0.319	0.338	0.356	0.374	0.392	0.410	0.428	0.446	0.462	0.478	0.495	0.510	0.524	0.539	0.551	0.564	0.575	0.588	0.598	0.608	0.615	0.624	0.631	0.638	0.644	0.648	0.652	0.655	0.659	0.660	0.662	0.662	0.662	0.662	0.662	0.661	0.660	0.659	0.658	0.654	0.652	0.650	0.649	0.646	0.644	0.642	0.640	0.639	0.636	0.636	0.635	0.636	0.635	0.636	0.636	0.639	0.640	0.642	0.645	0.649	0.654	0.658	0.662	0.668	0.674	0.681	0.688	0.694	0.701	0.710	0.718	0.726	0.735	0.744	0.752	0.762	0.771	0.781	0.790	0.799	0.808	0.818	0.826	0.834	0.842	0.850	0.859	0.865	0.872	0.879	0.885	0.891	0.898	0.902	0.908	0.911	0.915	0.918	0.921	0.924	0.926	0.928	0.930	0.931	0.931	0.932	0.932	0.934	0.934	0.934	0.934	0.934	0.935	0.934	0.935	0.935	0.935	0.935	0.938	0.938	0.939	0.941	0.944	0.946	0.949	0.951	0.956	0.960	0.965	0.971	0.978	0.984	0.991	0.998	1.008	1.015	1.025	1.035	1.046	1.058	1.069	1.081	1.095	1.108	1.121	1.136	1.151	1.166	1.181	1.199	1.215	1.231	1.248	1.266	1.284	1.301	1.320	1.339	1.358	1.376	1.394	1.412	1.430	1.449	1.468	1.485	1.504	1.520	1.538	1.554	1.570	1.586	1.602	1.618	1.631	1.645	1.659	1.671	1.684	1.695	1.706	1.716	1.726	1.734	1.742	1.750	1.758	1.762	1.769	1.774	1.778	1.781	1.784	1.788	1.789	1.790	1.792	1.792	1.792	1.792	1.791	1.790	1.789	1.788	1.785	1.784	1.781	1.779	1.776	1.775	1.772	1.771	1.769	1.768	1.765	1.764	1.762	1.761	1.762	1.761	1.762	1.762	1.764	1.765	1.768	1.769	1.772	1.775	1.780	1.782	1.786	1.792	1.798	1.802	1.809	1.815	1.821	1.829	1.836	1.844	1.851	1.860	1.868	1.876	1.884	1.891	1.901	1.910	1.918	1.926	1.935	1.942	1.951	1.960	1.968	1.976	1.982	1.991	1.999	2.006	2.013	2.019	2.026	2.031	2.039	2.044	2.049	2.054	2.060	2.065	2.070	2.075	2.080	2.085	2.089	2.094	2.098	2.101	2.106	2.110	2.115	2.118	2.122	2.126	2.130	2.132	2.138	2.140	2.145	2.149	2.151	2.155	2.159	2.161	2.164	2.166	2.170	2.172	2.175	2.176	2.180	2.181	2.182	2.182	2.184	2.185	2.185	2.185	2.184	2.182	2.181	2.179	2.178	2.175	2.171	2.168	2.164	2.159	2.155	2.149	2.142	2.135	2.128	2.120	2.111	2.104	2.094	2.082	2.072	2.061	2.050	2.036	2.024	2.010	1.998	1.982	1.969	1.952	1.938	1.921	1.905	1.888	1.870	1.852	1.835	1.818	1.799	1.780	1.761	1.742	1.722	1.702	1.685	1.665	1.644	1.624	1.605	1.585	1.564	1.545	1.525	1.505	1.485	1.465	1.446	1.428	1.409	1.390	1.371	1.352	1.334	1.316	1.299	1.281	1.264	1.246	1.231	1.215	1.200	1.185	1.171	1.156	1.144	1.130	1.118	1.106	1.094	1.084	1.074	1.064	1.054	1.045	1.038	1.029	1.022	1.015	1.009	1.002	0.998	0.994	0.989	0.985	0.980	0.978	0.975	0.972	0.971	0.969	0.968	0.965	0.965	0.964	0.962	0.962	0.961	0.960	0.960	0.960	0.959	0.959	0.959	0.959	0.958	0.959	0.958	0.958	0.958	0.958	0.958	0.958	0.958	0.958	0.958	0.959	0.960	0.962	0.964	0.966	0.970	0.972	0.978	0.981	0.989	0.994	1.001	1.011	1.020	1.030	1.042	1.056	1.071	1.088	1.105	1.125	1.145	1.168	1.192	1.220	1.249	1.278	1.311	1.345	1.382	1.420	1.461	1.504	1.549	1.595	1.645	1.696	1.750	1.806	1.864	1.922	1.984	2.047	2.112	2.180	2.248	2.319	2.390	2.462	2.536	2.611	2.688	2.765	2.842	2.921	3.000	3.078	3.158	3.236	3.315	3.395	3.474	3.551	3.628	3.704	3.779	3.852	3.924	3.994	4.062	4.129	4.194	4.255	4.315	4.372	4.428	4.480	4.529	4.576	4.620	4.660	4.698	4.731	4.761	4.789	4.812	4.832	4.849	4.861	4.870	4.876	4.878	4.876	4.870	4.861	4.849	4.832	4.812	4.790	4.764	4.734	4.702	4.668	4.629	4.588	4.542	4.496	4.448	4.398	4.344	4.288	4.231	4.172	4.111	4.049	3.986	3.922	3.858	3.791	3.724	3.656	3.589	3.521	3.454	3.386	3.318	3.251	3.185	3.119	3.055	2.991	2.929	2.866	2.806	2.748	2.691	2.635	2.581	2.529	2.478	2.430	2.382	2.339	2.295	2.254	2.215	2.179	2.144	2.111	2.081	2.054	2.027	2.002	1.980	1.961	1.942	1.925	1.911	1.898	1.888	1.876	1.869	1.862	1.856	1.852	1.850	1.848	1.848	1.848	1.849	1.850	1.852	1.855	1.859	1.862	1.868	1.871	1.875	1.879	1.884	1.889	1.891	1.896	1.899	1.901	1.902	1.905	1.906	1.906	1.905	1.905	1.902	1.900	1.896	1.892	1.886	1.880	1.872	1.865	1.855	1.846	1.835	1.822	1.811	1.798	1.784	1.769	1.754	1.738	1.720	1.704	1.685	1.668	1.649	1.630	1.611	1.592	1.572	1.552	1.534	1.514	1.495	1.475	1.456	1.439	1.419	1.401	1.385	1.369	1.352	1.338	1.324	1.310	1.298	1.288	1.278	1.268	1.260	1.252	1.248	1.244	1.240	1.240	1.239	1.241	1.242	1.249	1.254	1.260	1.269	1.279	1.290	1.304	1.318	1.334	1.350	1.369	1.389	1.410	1.432	1.458	1.482	1.509	1.538	1.566	1.595	1.626	1.659	1.690	1.724	1.758	1.792	1.829	1.865	1.901	1.939	1.975	2.014	2.051	2.089	2.128	2.166	2.204	2.241	2.280	2.320	2.356	2.395	2.432	2.470	2.506	2.542	2.578	2.614	2.648	2.681	2.714	2.746	2.779	2.810	2.840	2.871	2.900	2.928	2.954	2.981	3.008	3.032	3.055	3.079	3.100	3.122	3.142	3.161	3.180	3.199	3.216	3.231	3.248	3.262	3.276	3.290	3.302	3.315	3.325	3.336	3.345	3.355	3.364	3.372	3.380	3.388	3.394	3.400	3.406	3.411	3.418	3.422	3.428	3.432	3.438	3.441	3.446	3.451	3.455	3.460	3.465	3.470	3.475	3.479	3.485	3.490	3.496	3.501	3.506	3.514	3.520	3.528	3.534	3.541	3.550	3.558	3.568	3.576	3.585	3.595	3.606	3.615	3.626	3.636	3.648	3.659	3.669	3.680	3.692	3.702	3.714	3.726	3.736	3.746	3.756	3.766	3.775	3.785	3.794	3.802	3.809	3.815	3.822	3.828	3.832	3.836	3.838	3.840	3.840	3.840	3.839	3.836	3.832	3.828	3.822	3.815	3.806	3.796	3.785	3.774	3.761	3.746	3.731	3.714	3.695	3.676	3.655	3.635	3.612	3.589	3.565	3.539	3.512	3.486	3.459	3.431	3.401	3.372	3.342	3.311	3.281	3.251	3.220	3.189	3.158	3.126	3.096	3.065	3.034	3.004	2.972	2.944	2.914	2.886	2.858	2.830	2.805	2.779	2.754	2.730	2.708	2.685	2.664	2.645	2.626	2.609	2.591	2.576	2.562	2.550	2.536	2.526	2.516	2.509	2.500	2.495	2.491	2.486	2.484	2.482	2.481	2.481	2.482	2.485	2.489	2.492	2.498	2.502	2.509	2.516	2.524	2.532	2.540	2.549	2.559	2.569	2.578	2.588	2.596	2.606	2.615	2.625	2.632	2.642	2.650	2.658	2.665	2.672	2.678	2.684	2.688	2.692	2.695	2.698	2.698	2.699	2.698	2.694	2.691	2.688	2.681	2.674	2.666	2.658	2.648	2.635	2.622	2.608	2.592	2.575	2.558	2.538	2.518	2.495	2.474	2.450	2.425	2.399	2.371	2.344	2.314	2.285	2.252	2.221	2.190	2.156	2.122	2.088	2.054	2.018	1.982	1.946	1.910	1.874	1.838	1.800	1.765	1.728	1.691	1.654	1.618	1.581	1.544	1.509	1.474	1.438	1.404	1.369	1.335	1.302	1.269	1.236	1.205	1.174	1.144	1.114	1.085	1.056	1.030	1.002	0.976	0.950	0.926	0.901	0.878	0.855	0.834	0.812	0.792	0.772	0.752	0.736	0.718	0.701	0.685	0.670	0.656	0.641	0.629	0.618	0.606	0.595	0.585	0.575	0.566	0.559	0.551	0.545	0.539	0.534	0.529	0.525	0.521	0.518	0.515	0.514	0.512	0.511	0.512	0.512	0.514	0.515	0.518	0.521	0.524	0.528	0.532	0.538	0.542	0.548	0.554	0.560	0.566	0.572	0.580	0.589	0.595	0.604	0.611	0.620	0.629	0.638	0.646	0.654	0.662	0.672	0.681	0.690	0.699	0.708	0.716	0.724	0.732	0.740	0.748	0.755	0.762	0.769	0.775	0.780	0.786	0.790	0.795	0.799	0.802	0.806	0.809	0.809	0.811	0.812	0.812	0.811	0.811	0.809	0.808	0.804	0.800	0.796	0.791	0.785	0.779	0.772	0.765	0.756	0.749	0.739	0.729	0.719	0.709	0.698	0.685	0.672	0.660	0.646	0.631	0.618	0.602	0.586	0.570	0.554	0.538	0.520	0.501	0.484	0.465	0.445	0.426	0.406	0.386	0.365	0.344	0.324	0.301	0.280	0.256	0.234	0.211	0.189	0.164	0.140	0.115	0.090	0.065	0.040	0.012	-0.014	-0.040	-0.068	-0.095	-0.124	-0.151	-0.180	-0.210	-0.239	-0.268	-0.299	-0.329	-0.359	-0.389	-0.421	-0.451	-0.482	-0.514	-0.546	-0.578	-0.609	-0.641	-0.672	-0.704	-0.736	-0.768	-0.799	-0.829	-0.860	-0.890	-0.920	-0.951	-0.980	-1.008	-1.038	-1.064	-1.091	-1.119	-1.145	-1.170	-1.194	-1.219	-1.242	-1.264	-1.286	-1.309	-1.328	-1.348	-1.366	-1.385	-1.401	-1.418	-1.432	-1.448	-1.460	-1.474	-1.486	-1.498	-1.509	-1.519	-1.529	-1.536	-1.544	-1.552	-1.559	-1.566	-1.574	-1.579	-1.585	-1.590	-1.595	-1.601	-1.605	-1.610	-1.614	-1.619	-1.622	-1.628	-1.631	-1.638	-1.641	-1.646	-1.651	-1.658	-1.664	-1.669	-1.675	-1.682	-1.690	-1.698	-1.705	-1.712	-1.721	-1.730	-1.739	-1.748	-1.758	-1.768	-1.776	-1.788	-1.798	-1.809	-1.820	-1.831	-1.842	-1.854	-1.866	-1.878	-1.889	-1.901	-1.914	-1.925	-1.938	-1.949	-1.961	-1.972	-1.984	-1.996	-2.009	-2.020	-2.031	-2.041	-2.052	-2.062	-2.074	-2.084	-2.092	-2.104	-2.112	-2.122	-2.132	-2.140	-2.149	-2.158	-2.165	-2.174	-2.180	-2.189	-2.195	-2.202	-2.210	-2.218	-2.224	-2.230	-2.238	-2.242	-2.249	-2.254	-2.260	-2.265	-2.270	-2.275	-2.279	-2.284	-2.288	-2.290	-2.294	-2.298	-2.301	-2.302	-2.306	-2.308	-2.310	-2.312	-2.314	-2.316	-2.318	-2.319	-2.320	-2.320	-2.321	-2.322	-2.322	-2.324	-2.325	-2.326	-2.328	-2.328	-2.330	-2.331	-2.332	-2.334	-2.336	-2.339	-2.342	-2.346	-2.350	-2.354	-2.359	-2.364	-2.370	-2.378	-2.385	-2.394	-2.405	-2.415	-2.425	-2.436	-2.450	-2.464	-2.479	-2.494	-2.511	-2.529	-2.546	-2.565	-2.585	-2.606	-2.629	-2.651	-2.674	-2.698	-2.722	-2.746	-2.772	-2.799	-2.825	-2.851	-2.879	-2.906	-2.935	-2.962	-2.990	-3.016	-3.045	-3.072	-3.099	-3.124	-3.149	-3.174	-3.199	-3.222	-3.245	-3.268	-3.288	-3.308	-3.326	-3.344	-3.359	-3.375	-3.388	-3.400	-3.411	-3.420	-3.428	-3.434	-3.438	-3.440	-3.442	-3.441	-3.440	-3.436	-3.430	-3.424	-3.415	-3.405	-3.394	-3.380	-3.366	-3.351	-3.334	-3.315	-3.295	-3.274	-3.252	-3.229	-3.205	-3.179	-3.152	-3.125	-3.098	-3.069	-3.039	-3.009	-2.979	-2.948	-2.916	-2.882	-2.851	-2.819	-2.785	-2.751	-2.719	-2.686	-2.652	-2.619	-2.585	-2.551	-2.518	-2.484	-2.450	-2.418	-2.385	-2.352	-2.320	-2.289	-2.258	-2.226	-2.196	-2.166	-2.136	-2.106	-2.079	-2.051	-2.022	-1.995	-1.968	-1.942	-1.916	-1.892	-1.868	-1.844	-1.820	-1.798	-1.775	-1.754	-1.732	-1.712	-1.692	-1.672	-1.655	-1.638	-1.619	-1.604	-1.588	-1.571	-1.556	-1.541	-1.529	-1.516	-1.504	-1.490	-1.480	-1.469	-1.459	-1.450	-1.440	-1.431	-1.424	-1.418	-1.410	-1.402	-1.398	-1.390	-1.386	-1.380	-1.375	-1.371	-1.368	-1.364	-1.360	-1.358	-1.355	-1.351	-1.350	-1.346	-1.345	-1.344	-1.340	-1.339	-1.336	-1.334	-1.331	-1.329	-1.326	-1.324	-1.319	-1.315	-1.311	-1.309	-1.304	-1.300	-1.295	-1.289	-1.284	-1.278	-1.271	-1.264	-1.256	-1.248	-1.239	-1.231	-1.220	-1.211	-1.200	-1.189	-1.178	-1.166	-1.154	-1.141	-1.128	-1.115	-1.101	-1.089	-1.074	-1.059	-1.045	-1.031	-1.016	-1.001	-0.986	-0.971	-0.959	-0.944	-0.930	-0.915	-0.901	-0.889	-0.876	-0.862	-0.851	-0.840	-0.829	-0.819	-0.809	-0.801	-0.792	-0.785	-0.779	-0.774	-0.768	-0.764	-0.761	-0.758	-0.756	-0.756	-0.755	-0.756	-0.758	-0.760	-0.764	-0.768	-0.772	-0.778	-0.784	-0.790	-0.798	-0.806	-0.815	-0.824	-0.834	-0.842	-0.854	-0.864	-0.876	-0.886	-0.898	-0.909	-0.921	-0.932	-0.944	-0.955	-0.966	-0.978	-0.989	-0.999	-1.009	-1.019	-1.028	-1.036	-1.044	-1.051	-1.059	-1.066	-1.071	-1.078	-1.081	-1.085	-1.088	-1.090	-1.091	-1.091	-1.091	-1.089	-1.088	-1.085	-1.080	-1.075	-1.069	-1.062	-1.055	-1.048	-1.039	-1.028	-1.018	-1.006	-0.995	-0.982	-0.969	-0.955	-0.940	-0.926	-0.911	-0.895	-0.879	-0.862	-0.846	-0.830	-0.811	-0.794	-0.778	-0.760	-0.744	-0.726	-0.709	-0.691	-0.675	-0.660	-0.644	-0.628	-0.614	-0.599	-0.585	-0.571	-0.558	-0.545	-0.534	-0.522	-0.512	-0.502	-0.494	-0.486	-0.479	-0.472	-0.468	-0.462	-0.459	-0.456	-0.454	-0.454	-0.454	-0.454	-0.455	-0.458	-0.461	-0.465	-0.470	-0.478	-0.482	-0.490	-0.499	-0.506	-0.516	-0.526	-0.536	-0.548	-0.560	-0.571	-0.584	-0.596	-0.609	-0.622	-0.636	-0.650	-0.664	-0.678	-0.691	-0.705	-0.719	-0.732	-0.745	-0.758	-0.770	-0.782	-0.792	-0.804	-0.815	-0.824	-0.834	-0.841	-0.849	-0.856	-0.862	-0.868	-0.872	-0.875	-0.878	-0.880	-0.881	-0.881	-0.880	-0.880	-0.878	-0.872	-0.869	-0.864	-0.859	-0.851	-0.844	-0.835	-0.826	-0.816	-0.805	-0.795	-0.784	-0.772	-0.759	-0.748	-0.734	-0.721	-0.706	-0.692	-0.680	-0.665	-0.650	-0.638	-0.622	-0.610	-0.596	-0.582	-0.570	-0.559	-0.546	-0.535	-0.524	-0.514	-0.505	-0.496	-0.488	-0.480	-0.474	-0.468	-0.464	-0.459	-0.456	-0.454	-0.452	-0.450	-0.451	-0.452	-0.455	-0.458	-0.461	-0.466	-0.471	-0.478	-0.485	-0.492	-0.501	-0.510	-0.520	-0.530	-0.541	-0.554	-0.565	-0.578	-0.591	-0.604	-0.616	-0.631	-0.644	-0.659	-0.674	-0.686	-0.701	-0.715	-0.729	-0.742	-0.756	-0.770	-0.782	-0.795	-0.808	-0.820	-0.831	-0.842	-0.852	-0.861	-0.870	-0.878	-0.886	-0.892	-0.900	-0.905	-0.909	-0.912	-0.915	-0.918	-0.919	-0.919	-0.919	-0.916	-0.915	-0.914	-0.910	-0.904	-0.899	-0.892	-0.885	-0.878	-0.870	-0.861	-0.851	-0.841	-0.829	-0.819	-0.806	-0.792	-0.780	-0.766	-0.752	-0.739	-0.724	-0.709	-0.694	-0.680	-0.662	-0.648	-0.632	-0.618	-0.604	-0.588	-0.575	-0.560	-0.546	-0.532	-0.520	-0.506	-0.494	-0.484	-0.471	-0.461	-0.451	-0.442	-0.434	-0.426	-0.420	-0.414	-0.409	-0.404	-0.401	-0.399	-0.396	-0.396	-0.396	-0.398	-0.400	-0.402	-0.406	-0.411	-0.418	-0.424	-0.431	-0.440	-0.449	-0.459	-0.469	-0.480	-0.492	-0.506	-0.520	-0.534	-0.548	-0.564	-0.579	-0.595	-0.611	-0.629	-0.645	-0.662	-0.679	-0.696	-0.714	-0.732	-0.750	-0.768	-0.785	-0.802	-0.819	-0.836	-0.852	-0.869	-0.885	-0.899	-0.914	-0.928	-0.941	-0.954	-0.966	-0.978	-0.988	-0.998	-1.005	-1.014	-1.020	-1.025	-1.031	-1.036	-1.039	-1.041	-1.042	-1.044	-1.042	-1.040	-1.038	-1.034	-1.028	-1.022	-1.015	-1.008	-0.999	-0.988	-0.976	-0.965	-0.951	-0.938	-0.922	-0.908	-0.891	-0.875	-0.858	-0.838	-0.819	-0.799	-0.780	-0.759	-0.739	-0.716	-0.695	-0.672	-0.651	-0.629	-0.606	-0.582	-0.560	-0.538	-0.515	-0.492	-0.470	-0.448	-0.426	-0.405	-0.384	-0.362	-0.342	-0.322	-0.302	-0.284	-0.265	-0.248	-0.230	-0.214	-0.199	-0.182	-0.169	-0.154	-0.140	-0.128	-0.116	-0.104	-0.092	-0.084	-0.074	-0.065	-0.055	-0.048	-0.040	-0.032	-0.026	-0.021	-0.015	-0.010	-0.005	0.000	0.005	0.009	0.014	0.016	0.020	0.025	0.029	0.032	0.038	0.041	0.046	0.052	0.056	0.062	0.069	0.075	0.084	0.091	0.100	0.108	0.118	0.128	0.139	0.151	0.164	0.176	0.189	0.204	0.219	0.235	0.251	0.269	0.286	0.305	0.325	0.344	0.365	0.386	0.408	0.430	0.454	0.476	0.500	0.525	0.548	0.572	0.599	0.624	0.649	0.674	0.700	0.725	0.751	0.776	0.801	0.828	0.852	0.878	0.901	0.926	0.950	0.974	0.996	1.019	1.041	1.062	1.084	1.102	1.124	1.142	1.160	1.178	1.195	1.211	1.225	1.240	1.254	1.268	1.279	1.291	1.301	1.310	1.320	1.328	1.336	1.344	1.349	1.355	1.359	1.364	1.368	1.370	1.372	1.375	1.376	1.376	1.378	1.378	1.378	1.376	1.375	1.374	1.371	1.370	1.368	1.366	1.362	1.360	1.356	1.352	1.350	1.346	1.342	1.339	1.335	1.330	1.328	1.324	1.319	1.315	1.311	1.308	1.305	1.301	1.299	1.295	1.292	1.289	1.286	1.284	1.281	1.279	1.276	1.275	1.272	1.271	1.270	1.270	1.268	1.268	1.268	1.268	1.266	1.266	1.268	1.269	1.269	1.270	1.270	1.272	1.274	1.275	1.276	1.278	1.280	1.282	1.285	1.288	1.289	1.291	1.292	1.295	1.298	1.300	1.302	1.304	1.305	1.308	1.309	1.310	1.311	1.312	1.314	1.312	1.314	1.314	1.312	1.311	1.309	1.308	1.306	1.302	1.300	1.296	1.292	1.288	1.282	1.278	1.271	1.265	1.258	1.251	1.242	1.234	1.225	1.215	1.205	1.195	1.185	1.174	1.162	1.151	1.139	1.125	1.112	1.100	1.086	1.072	1.059	1.045	1.031	1.016	1.001	0.988	0.974	0.959	0.945	0.930	0.918	0.902	0.889	0.875	0.862	0.849	0.835	0.824	0.811	0.800	0.789	0.778	0.768	0.759	0.749	0.741	0.732	0.725	0.719	0.712	0.709	0.704	0.700	0.698	0.695	0.694	0.692	0.692	0.694	0.695	0.698	0.700	0.704	0.708	0.712	0.718	0.725	0.731	0.739	0.746	0.754	0.764	0.772	0.781	0.791	0.800	0.810	0.820	0.829	0.839	0.849	0.859	0.869	0.879	0.886	0.896	0.904	0.912	0.919	0.926	0.932	0.938	0.942	0.946	0.950	0.952	0.954	0.955	0.955	0.954	0.952	0.949	0.946	0.941	0.936	0.930	0.922	0.915	0.906	0.896	0.885	0.874	0.861	0.849	0.834	0.821	0.806	0.790	0.776	0.760	0.742	0.726	0.709	0.692	0.675	0.659	0.641	0.625	0.608	0.591	0.575	0.560	0.544	0.530	0.516	0.502	0.490	0.478	0.466	0.456	0.445	0.436	0.429	0.420	0.414	0.409	0.402	0.400	0.398	0.395	0.394	0.394	0.394	0.394	0.398	0.400	0.404	0.409	0.412	0.419	0.426	0.432	0.440	0.449	0.458	0.468	0.476	0.488	0.498	0.509	0.520	0.532	0.544	0.556	0.568	0.580	0.592	0.605	0.616	0.629	0.641	0.652	0.665	0.676	0.688	0.699	0.709	0.720	0.730	0.739	0.749	0.758	0.768	0.774	0.781	0.788	0.795	0.801	0.805	0.811	0.815	0.818	0.821	0.822	0.824	0.824	0.825	0.822	0.821	0.819	0.815	0.812	0.808	0.801	0.795	0.786	0.780	0.770	0.761	0.750	0.740	0.728	0.715	0.701	0.688	0.672	0.658	0.641	0.624	0.606	0.589	0.570	0.552	0.532	0.512	0.494	0.472	0.454	0.432	0.412	0.391	0.372	0.352	0.332	0.312	0.294	0.274	0.256	0.238	0.220	0.204	0.189	0.172	0.158	0.144	0.130	0.118	0.105	0.095	0.085	0.075	0.068	0.060	0.054	0.049	0.045	0.041	0.039	0.038	0.038	0.038	0.039	0.040	0.044	0.046	0.051	0.056	0.061	0.069	0.075	0.082	0.091	0.099	0.108	0.115	0.125	0.135	0.144	0.154	0.165	0.175	0.184	0.195	0.205	0.215	0.224	0.234	0.244	0.252	0.261	0.270	0.278	0.286	0.294	0.300	0.308	0.314	0.320	0.325	0.330	0.334	0.339	0.341	0.344	0.346	0.349	0.351	0.352	0.351	0.352	0.352	0.352	0.351	0.350	0.349	0.346	0.344	0.340	0.338	0.334	0.330	0.328	0.324	0.319	0.314	0.310	0.305	0.300	0.296	0.290	0.285	0.280	0.275	0.270	0.264	0.259	0.252	0.248	0.242	0.238	0.232	0.228	0.222	0.219	0.212	0.209	0.205	0.202	0.199	0.195	0.191	0.188	0.185	0.184	0.180	0.178	0.178	0.176	0.175	0.174	0.174	0.174	0.174	0.175	0.176	0.178	0.179	0.181	0.184	0.185	0.189	0.191	0.195	0.199	0.204	0.208	0.212	0.218	0.220	0.225	0.230	0.238	0.242	0.248	0.254	0.260	0.266	0.271	0.279	0.285	0.291	0.298	0.304	0.311	0.318	0.325	0.332	0.340	0.346	0.354	0.360	0.366	0.374	0.380	0.388	0.395	0.401	0.409	0.415	0.422	0.429	0.436	0.442	0.450	0.456	0.462	0.470	0.476	0.482	0.490	0.495	0.501	0.507	0.515	0.520	0.526	0.532	0.539	0.544	0.551	0.556	0.562	0.569	0.575	0.580	0.588	0.592	0.599	0.605	0.611	0.616	0.622	0.629	0.635	0.640	0.646	0.652	0.658	0.664	0.670	0.676	0.682	0.688	0.694	0.698	0.704	0.709	0.715	0.720	0.726	0.732	0.739	0.742	0.749	0.755	0.760	0.766	0.771	0.778	0.782	0.789	0.794	0.800	0.805	0.810	0.815	0.820	0.825	0.830	0.836	0.840	0.845	0.850	0.855	0.859	0.864	0.869	0.872	0.878	0.881	0.885	0.889	0.892	0.896	0.899	0.902	0.905	0.909	0.911	0.914	0.916	0.918	0.919	0.921	0.922	0.924	0.926	0.926	0.928	0.928	0.929	0.930	0.930	0.930	0.930	0.930	0.930	0.929	0.929	0.928	0.928	0.926	0.925	0.924	0.922	0.921	0.920	0.919	0.916	0.915	0.914	0.911	0.910	0.909	0.906	0.905	0.904	0.901	0.900	0.899	0.896	0.895	0.894	0.891	0.891	0.890	0.889	0.889	0.889	0.889	0.889	0.889	0.889	0.889	0.890	0.891	0.892	0.894	0.895	0.895	0.898	0.900	0.901	0.905	0.906	0.909	0.911	0.914	0.918	0.920	0.922	0.926	0.930	0.932	0.935	0.938	0.941	0.944	0.946	0.949	0.950	0.952	0.954	0.955	0.956	0.958	0.958	0.958	0.956	0.956	0.954	0.952	0.950	0.948	0.944	0.940	0.935	0.931	0.925	0.919	0.911	0.904	0.895	0.888	0.879	0.868	0.858	0.846	0.835	0.821	0.809	0.795	0.781	0.766	0.752	0.736	0.720	0.704	0.688	0.670	0.652	0.636	0.618	0.600	0.581	0.564	0.544	0.525	0.507	0.489	0.470	0.452	0.434	0.415	0.398	0.380	0.361	0.345	0.329	0.312	0.296	0.281	0.266	0.251	0.238	0.225	0.211	0.199	0.188	0.175	0.165	0.155	0.145	0.136	0.128	0.119	0.112	0.106	0.100	0.094	0.089	0.084	0.079	0.075	0.072	0.069	0.066	0.065	0.064	0.061	0.060	0.059	0.058	0.058	0.058	0.056	0.056	0.056	0.056	0.056	0.055	0.055	0.055	0.055	0.052	0.052	0.052	0.051	0.049	0.048	0.045	0.041	0.039	0.035	0.031	0.028	0.024	0.019	0.012	0.009	0.002	-0.004	-0.010	-0.018	-0.024	-0.031	-0.039	-0.048	-0.055	-0.062	-0.072	-0.081	-0.090	-0.100	-0.109	-0.119	-0.130	-0.139	-0.150	-0.160	-0.170	-0.181	-0.191	-0.202	-0.214	-0.224	-0.235	-0.245	-0.256	-0.266	-0.276	-0.286	-0.298	-0.308	-0.318	-0.328	-0.336	-0.346	-0.356	-0.366	-0.375	-0.385	-0.392	-0.401	-0.410	-0.419	-0.426	-0.434	-0.441	-0.448	-0.455	-0.461	-0.468	-0.474	-0.480	-0.485	-0.490	-0.494	-0.499	-0.502	-0.505	-0.507	-0.510	-0.511	-0.512	-0.514	-0.515	-0.514	-0.514	-0.510	-0.509	-0.506	-0.502	-0.499	-0.495	-0.490	-0.482	-0.476	-0.470	-0.462	-0.452	-0.444	-0.435	-0.424	-0.414	-0.402	-0.390	-0.379	-0.366	-0.352	-0.339	-0.325	-0.311	-0.298	-0.284	-0.269	-0.255	-0.240	-0.224	-0.209	-0.195	-0.180	-0.166	-0.151	-0.138	-0.124	-0.110	-0.098	-0.085	-0.072	-0.061	-0.050	-0.040	-0.030	-0.021	-0.012	-0.005	0.002	0.010	0.015	0.021	0.025	0.029	0.032	0.035	0.036	0.038	0.039	0.038	0.038	0.036	0.034	0.031	0.029	0.025	0.021	0.018	0.012	100.000	5.000	2.000	1.000	5.000	0.000	0.000	0.000	0.000	0.000	0.000	0.000	0.000	0.000	0.000	0.000	0.000	0.000	0.281	0.235	0.190	0.145	0.101	0.059	0.015	-0.028	-0.068	-0.110	-0.150	-0.190	-0.230	-0.268	-0.306	-0.344	-0.381	-0.419	-0.454	-0.490	-0.525	-0.560	-0.594	-0.628	-0.661	-0.695	-0.726	-0.760	-0.791	-0.824	-0.855	-0.886	-0.915	-0.946	-0.976	-1.006	-1.034	-1.064	-1.091	-1.120	-1.146	-1.174	-1.199	-1.225	-1.251	-1.275	-1.299	-1.321	-1.345	-1.366	-1.388	-1.408	-1.428	-1.448	-1.465	-1.482	-1.499	-1.514	-1.528	-1.542	-1.554	-1.566	-1.578	-1.586	-1.595	-1.602	-1.609	-1.614	-1.620	-1.624	-1.625	-1.628	-1.628	-1.628	-1.625	-1.622	-1.621	-1.616	-1.612	-1.608	-1.601	-1.595	-1.588	-1.580	-1.571	-1.564	-1.554	-1.544	-1.535	-1.524	-1.515	-1.504	-1.495	-1.485	-1.475	-1.465	-1.455	-1.446	-1.438	-1.429	-1.421	-1.414	-1.406	-1.400	-1.395	-1.390	-1.386	-1.382	-1.380	-1.378	-1.379	-1.379	-1.380	-1.382	-1.385	-1.391	-1.396	-1.404	-1.411	-1.420	-1.430	-1.440	-1.452	-1.465	-1.479	-1.492	-1.509	-1.525	-1.542	-1.560	-1.580	-1.600	-1.621	-1.642	-1.664	-1.686	-1.709	-1.732	-1.756	-1.781	-1.806	-1.831	-1.856	-1.882	-1.909	-1.935	-1.961	-1.988	-2.015	-2.041	-2.069	-2.095	-2.120	-2.148	-2.174	-2.200	-2.226	-2.254	-2.279	-2.305	-2.331	-2.358	-2.382	-2.409	-2.434	-2.460	-2.486	-2.512	-2.538	-2.565	-2.590	-2.616	-2.644	-2.669	-2.696	-2.722	-2.749	-2.776	-2.802	-2.830	-2.858	-2.885	-2.911	-2.940	-2.969	-2.996	-3.025	-3.054	-3.082	-3.110	-3.139	-3.168	-3.198	-3.226	-3.255	-3.282	-3.311	-3.340	-3.368	-3.395	-3.422	-3.451	-3.478	-3.505	-3.531	-3.558	-3.584	-3.609	-3.632	-3.656	-3.680	-3.702	-3.724	-3.745	-3.766	-3.786	-3.805	-3.822	-3.841	-3.859	-3.875	-3.890	-3.904	-3.918	-3.931	-3.945	-3.958	-3.968	-3.979	-3.989	-3.998	-4.008	-4.016	-4.024	-4.031	-4.037	-4.045	-4.051	-4.058	-4.062	-4.068	-4.072	-4.079	-4.082	-4.086	-4.091	-4.096	-4.100	-4.105	-4.109	-4.114	-4.116	-4.121	-4.125	-4.128	-4.132	-4.135	-4.138	-4.140	-4.144	-4.146	-4.148	-4.150	-4.152	-4.152	-4.154	-4.154	-4.154	-4.154	-4.151	-4.150	-4.148	-4.145	-4.141	-4.138	-4.132	-4.126	-4.121	-4.112	-4.105	-4.096	-4.086	-4.076	-4.065	-4.052	-4.039	-4.025	-4.010	-3.994	-3.978	-3.960	-3.941	-3.922	-3.904	-3.882	-3.862	-3.840	-3.819	-3.796	-3.772	-3.750	-3.726	-3.702	-3.679	-3.654	-3.629	-3.605	-3.580	-3.555	-3.530	-3.506	-3.481	-3.458	-3.432	-3.408	-3.384	-3.360	-3.338	-3.314	-3.291	-3.269	-3.248	-3.226	-3.206	-3.186	-3.166	-3.148	-3.130	-3.112	-3.096	-3.079	-3.064	-3.049	-3.034	-3.021	-3.009	-2.995	-2.985	-2.974	-2.964	-2.954	-2.946	-2.939	-2.931	-2.926	-2.920	-2.915	-2.911	-2.908	-2.906	-2.904	-2.905	-2.905	-2.906	-2.909	-2.911	-2.915	-2.920	-2.925	-2.931	-2.938	-2.946	-2.955	-2.964	-2.974	-2.984	-2.995	-3.006	-3.019	-3.031	-3.045	-3.060	-3.074	-3.089	-3.105	-3.120	-3.138	-3.152	-3.170	-3.186	-3.202	-3.220	-3.238	-3.254	-3.271	-3.286	-3.302	-3.318	-3.334	-3.348	-3.362	-3.375	-3.389	-3.401	-3.412	-3.424	-3.434	-3.442	-3.450	-3.456	-3.464	-3.468	-3.472	-3.475	-3.476	-3.476	-3.476	-3.475	-3.471	-3.466	-3.460	-3.452	-3.444	-3.434	-3.422	-3.410	-3.396	-3.380	-3.364	-3.346	-3.328	-3.308	-3.286	-3.265	-3.242	-3.218	-3.191	-3.166	-3.139	-3.111	-3.082	-3.054	-3.022	-2.992	-2.962	-2.930	-2.899	-2.866	-2.834	-2.801	-2.768	-2.735	-2.702	-2.670	-2.636	-2.604	-2.571	-2.539	-2.506	-2.475	-2.442	-2.412	-2.380	-2.350	-2.321	-2.292	-2.265	-2.238	-2.210	-2.184	-2.158	-2.134	-2.109	-2.085	-2.062	-2.041	-2.019	-1.999	-1.979	-1.959	-1.941	-1.922	-1.905	-1.889	-1.874	-1.859	-1.842	-1.829	-1.815	-1.802	-1.789	-1.775	-1.762	-1.751	-1.739	-1.728	-1.715	-1.704	-1.692	-1.680	-1.670	-1.658	-1.646	-1.635	-1.622	-1.611	-1.599	-1.586	-1.572	-1.561	-1.548	-1.535	-1.521	-1.506	-1.491	-1.478	-1.462	-1.448	-1.431	-1.415	-1.400	-1.382	-1.366	-1.349	-1.331	-1.314	-1.295	-1.278	-1.258	-1.240	-1.220	-1.201	-1.181	-1.162	-1.142	-1.124	-1.104	-1.082	-1.062	-1.042	-1.022	-1.004	-0.985	-0.965	-0.945	-0.926	-0.906	-0.888	-0.869	-0.850	-0.832	-0.814	-0.795	-0.779	-0.761	-0.745	-0.726	-0.711	-0.695	-0.680	-0.664	-0.650	-0.636	-0.622	-0.609	-0.596	-0.584	-0.572	-0.561	-0.551	-0.541	-0.532	-0.524	-0.516	-0.507	-0.501	-0.496	-0.490	-0.485	-0.481	-0.478	-0.475	-0.475	-0.474	-0.474	-0.475	-0.476	-0.479	-0.482	-0.488	-0.492	-0.498	-0.504	-0.511	-0.520	-0.528	-0.539	-0.549	-0.559	-0.570	-0.582	-0.595	-0.608	-0.621	-0.636	-0.651	-0.666	-0.680	-0.698	-0.712	-0.729	-0.745	-0.761	-0.778	-0.794	-0.811	-0.826	-0.842	-0.859	-0.874	-0.890	-0.905	-0.920	-0.934	-0.948	-0.961	-0.974	-0.988	-0.999	-1.010	-1.020	-1.030	-1.040	-1.048	-1.058	-1.065	-1.072	-1.079	-1.085	-1.089	-1.095	-1.099	-1.102	-1.106	-1.108	-1.111	-1.112	-1.114	-1.115	-1.115	-1.116	-1.116	-1.115	-1.115	-1.115	-1.115	-1.112	-1.112	-1.111	-1.111	-1.109	-1.110	-1.109	-1.108	-1.108	-1.106	-1.106	-1.106	-1.106	-1.108	-1.108	-1.108	-1.110	-1.111	-1.114	-1.115	-1.119	-1.121	-1.125	-1.128	-1.131	-1.135	-1.140	-1.145	-1.150	-1.154	-1.160	-1.166	-1.171	-1.176	-1.184	-1.190	-1.198	-1.205	-1.212	-1.219	-1.228	-1.236	-1.244	-1.251	-1.260	-1.269	-1.278	-1.288	-1.296	-1.306	-1.315	-1.325	-1.335	-1.345	-1.355	-1.365	-1.375	-1.386	-1.396	-1.408	-1.419	-1.429	-1.441	-1.451	-1.464	-1.474	-1.486	-1.498	-1.509	-1.520	-1.531	-1.544	-1.555	-1.566	-1.578	-1.589	-1.599	-1.611	-1.621	-1.631	-1.642	-1.652	-1.661	-1.672	-1.681	-1.691	-1.699	-1.709	-1.718	-1.725	-1.732	-1.741	-1.748	-1.754	-1.762	-1.769	-1.775	-1.780	-1.785	-1.791	-1.795	-1.799	-1.804	-1.808	-1.811	-1.812	-1.816	-1.820	-1.822	-1.824	-1.826	-1.828	-1.831	-1.832	-1.834	-1.836	-1.838	-1.840	-1.841	-1.841	-1.844	-1.845	-1.848	-1.850	-1.851	-1.854	-1.856	-1.860	-1.861	-1.864	-1.868	-1.871	-1.874	-1.878	-1.881	-1.885	-1.890	-1.894	-1.898	-1.902	-1.908	-1.911	-1.918	-1.922	-1.929	-1.934	-1.940	-1.946	-1.952	-1.958	-1.965	-1.970	-1.976	-1.982	-1.989	-1.996	-2.001	-2.009	-2.015	-2.021	-2.027	-2.034	-2.040	-2.045	-2.051	-2.058	-2.064	-2.069	-2.074	-2.080	-2.086	-2.091	-2.096	-2.101	-2.105	-2.111	-2.115	-2.120	-2.125	-2.128	-2.131	-2.135	-2.138	-2.141	-2.144	-2.145	-2.148	-2.150	-2.151	-2.152	-2.154	-2.154	-2.154	-2.154	-2.152	-2.151	-2.150	-2.148	-2.146	-2.144	-2.140	-2.138	-2.134	-2.128	-2.124	-2.118	-2.111	-2.105	-2.099	-2.090	-2.084	-2.075	-2.066	-2.058	-2.046	-2.038	-2.027	-2.016	-2.005	-1.994	-1.982	-1.970	-1.958	-1.946	-1.932	-1.921	-1.908	-1.896	-1.884	-1.871	-1.859	-1.846	-1.832	-1.820	-1.809	-1.796	-1.784	-1.772	-1.761	-1.750	-1.739	-1.729	-1.720	-1.711	-1.702	-1.694	-1.686	-1.680	-1.674	-1.668	-1.662	-1.658	-1.652	-1.650	-1.648	-1.644	-1.642	-1.642	-1.641	-1.640	-1.641	-1.641	-1.642	-1.645	-1.648	-1.650	-1.652	-1.656	-1.661	-1.664	-1.670	-1.674	-1.679	-1.684	-1.689	-1.695	-1.700	-1.705	-1.710	-1.716	-1.721	-1.726	-1.730	-1.736	-1.740	-1.744	-1.748	-1.751	-1.752	-1.756	-1.758	-1.759	-1.759	-1.759	-1.758	-1.755	-1.754	-1.751	-1.746	-1.742	-1.738	-1.731	-1.725	-1.718	-1.709	-1.699	-1.690	-1.678	-1.666	-1.654	-1.640	-1.625	-1.611	-1.594	-1.578	-1.560	-1.541	-1.522	-1.504	-1.482	-1.461	-1.440	-1.418	-1.395	-1.372	-1.348	-1.325	-1.299	-1.275	-1.250	-1.224	-1.199	-1.174	-1.148	-1.121	-1.095	-1.069	-1.045	-1.019	-0.992	-0.966	-0.941	-0.915	-0.890	-0.865	-0.840	-0.815	-0.791	-0.766	-0.744	-0.721	-0.698	-0.675	-0.654	-0.631	-0.610	-0.590	-0.569	-0.549	-0.530	-0.511	-0.491	-0.474	-0.455	-0.439	-0.421	-0.405	-0.389	-0.372	-0.358	-0.341	-0.328	-0.312	-0.299	-0.285	-0.271	-0.258	-0.245	-0.231	-0.220	-0.208	-0.196	-0.185	-0.172	-0.162	-0.151	-0.141	-0.131	-0.120	-0.110	-0.099	-0.090	-0.079	-0.070	-0.059	-0.049	-0.039	-0.030	-0.020	-0.010	0.000	0.010	0.020	0.029	0.039	0.049	0.058	0.068	0.076	0.086	0.096	0.108	0.118	0.129	0.140	0.150	0.161	0.172	0.182	0.195	0.205	0.216	0.229	0.239	0.251	0.264	0.275	0.288	0.301	0.312	0.325	0.339	0.351	0.364	0.376	0.389	0.401	0.414	0.426	0.439	0.452	0.464	0.476	0.489	0.500	0.512	0.524	0.535	0.546	0.556	0.568	0.578	0.589	0.598	0.608	0.616	0.625	0.634	0.641	0.650	0.656	0.665	0.671	0.678	0.684	0.691	0.698	0.702	0.708	0.714	0.719	0.724	0.729	0.734	0.739	0.744	0.749	0.754	0.759	0.765	0.770	0.775	0.780	0.788	0.792	0.800	0.805	0.812	0.820	0.828	0.835	0.842	0.851	0.859	0.869	0.876	0.886	0.896	0.906	0.915	0.928	0.938	0.949	0.959	0.971	0.982	0.994	1.005	1.018	1.029	1.040	1.051	1.064	1.074	1.086	1.098	1.108	1.119	1.129	1.140	1.149	1.159	1.169	1.178	1.186	1.194	1.202	1.210	1.216	1.222	1.230	1.236	1.241	1.246	1.252	1.258	1.261	1.265	1.268	1.270	1.274	1.276	1.278	1.280	1.281	1.284	1.285	1.286	1.289	1.289	1.290	1.291	1.292	1.292	1.292	1.295	1.295	1.296	1.298	1.299	1.300	1.301	1.304	1.306	1.308	1.310	1.312	1.316	1.319	1.322	1.326	1.331	1.335	1.339	1.344	1.349	1.352	1.359	1.364	1.369	1.375	1.381	1.386	1.394	1.400	1.406	1.412	1.420	1.426	1.434	1.440	1.449	1.455	1.462	1.470	1.478	1.484	1.491	1.498	1.505	1.511	1.518	1.525	1.531	1.539	1.545	1.551	1.556	1.564	1.570	1.575	1.581	1.588	1.594	1.600	1.605	1.610	1.616	1.621	1.628	1.632	1.639	1.645	1.650	1.655	1.661	1.668	1.671	1.679	1.684	1.689	1.694	1.700	1.705	1.710	1.715	1.720	1.725	1.729	1.734	1.739	1.742	1.746	1.749	1.751	1.754	1.755	1.756	1.758	1.759	1.758	1.758	1.755	1.754	1.750	1.748	1.744	1.739	1.732	1.726	1.719	1.711	1.702	1.691	1.681	1.669	1.656	1.642	1.629	1.614	1.599	1.581	1.562	1.545	1.526	1.506	1.485	1.464	1.441	1.419	1.398	1.374	1.350	1.325	1.301	1.278	1.252	1.228	1.204	1.178	1.154	1.130	1.105	1.081	1.059	1.035	1.011	0.989	0.968	0.945	0.925	0.906	0.886	0.868	0.850	0.834	0.818	0.802	0.789	0.774	0.762	0.750	0.739	0.729	0.720	0.711	0.702	0.696	0.690	0.685	0.680	0.675	0.671	0.669	0.665	0.664	0.662	0.660	0.660	0.658	0.658	0.658	0.656	0.656	0.656	0.655	0.655	0.654	0.654	0.652	0.652	0.651	0.650	0.648	0.648	0.644	0.641	0.638	0.635	0.630	0.625	0.620	0.615	0.609	0.602	0.595	0.588	0.579	0.571	0.562	0.554	0.542	0.534	0.522	0.511	0.500	0.488	0.476	0.462	0.450	0.438	0.422	0.409	0.394	0.379	0.364	0.349	0.332	0.318	0.300	0.284	0.268	0.250	0.232	0.216	0.199	0.180	0.164	0.145	0.128	0.108	0.089	0.071	0.052	0.032	0.015	-0.004	-0.024	-0.041	-0.061	-0.080	-0.099	-0.119	-0.138	-0.158	-0.175	-0.194	-0.212	-0.230	-0.249	-0.266	-0.282	-0.300	-0.316	-0.332	-0.349	-0.365	-0.380	-0.394	-0.408	-0.421	-0.435	-0.449	-0.461	-0.474	-0.485	-0.496	-0.506	-0.518	-0.528	-0.538	-0.546	-0.554	-0.562	-0.570	-0.576	-0.582	-0.589	-0.595	-0.600	-0.605	-0.610	-0.614	-0.619	-0.622	-0.626	-0.630	-0.631	-0.635	-0.638	-0.639	-0.642	-0.645	-0.646	-0.648	-0.651	-0.652	-0.654	-0.655	-0.656	-0.658	-0.660	-0.660	-0.662	-0.662	-0.664	-0.665	-0.666	-0.668	-0.666	-0.669	-0.669	-0.669	-0.668	-0.668	-0.668	-0.666	-0.666	-0.665	-0.664	-0.662	-0.661	-0.659	-0.658	-0.655	-0.651	-0.650	-0.646	-0.642	-0.639	-0.634	-0.629	-0.625	-0.619	-0.614	-0.608	-0.600	-0.594	-0.588	-0.580	-0.572	-0.565	-0.556	-0.548	-0.539	-0.530	-0.521	-0.512	-0.502	-0.492	-0.482	-0.474	-0.464	-0.454	-0.444	-0.434	-0.424	-0.414	-0.404	-0.394	-0.384	-0.374	-0.362	-0.352	-0.342	-0.331	-0.322	-0.312	-0.302	-0.294	-0.284	-0.274	-0.264	-0.255	-0.245	-0.238	-0.228	-0.219	-0.210	-0.201	-0.192	-0.184	-0.174	-0.166	-0.158	-0.148	-0.139	-0.130	-0.122	-0.112	-0.105	-0.095	-0.086	-0.078	-0.069	-0.060	-0.050	-0.041	-0.031	-0.022	-0.012	-0.002	0.006	0.016	0.026	0.036	0.048	0.058	0.069	0.080	0.091	0.102	0.114	0.126	0.138	0.150	0.162	0.175	0.188	0.200	0.214	0.226	0.240	0.254	0.268	0.281	0.295	0.309	0.322	0.338	0.351	0.365	0.380	0.394	0.408	0.421	0.435	0.450	0.462	0.478	0.490	0.504	0.516	0.530	0.544	0.556	0.569	0.581	0.594	0.604	0.616	0.628	0.638	0.649	0.659	0.669	0.679	0.688	0.696	0.705	0.712	0.720	0.726	0.735	0.740	0.746	0.751	0.756	0.761	0.766	0.770	0.774	0.775	0.778	0.780	0.782	0.784	0.785	0.785	0.786	0.786	0.786	0.786	0.786	0.785	0.785	0.785	0.784	0.782	0.781	0.780	0.780	0.778	0.776	0.776	0.775	0.775	0.775	0.774	0.774	0.772	0.774	0.774	0.775	0.776	0.778	0.780	0.781	0.784	0.788	0.790	0.794	0.798	0.802	0.806	0.812	0.819	0.824	0.831	0.838	0.845	0.854	0.861	0.870	0.879	0.889	0.898	0.908	0.918	0.928	0.938	0.949	0.960	0.970	0.982	0.994	1.005	1.016	1.028	1.039	1.050	1.062	1.072	1.084	1.095	1.105	1.115	1.126	1.135	1.145	1.154	1.162	1.170	1.179	1.185	1.191	1.199	1.204	1.209	1.214	1.219	1.221	1.226	1.229	1.230	1.234	1.235	1.235	1.236	1.238	1.236	1.236	1.235	1.234	1.232	1.230	1.226	1.224	1.220	1.218	1.212	1.209	1.204	1.199	1.195	1.189	1.184	1.178	1.171	1.166	1.160	1.151	1.145	1.139	1.130	1.124	1.115	1.106	1.099	1.090	1.081	1.072	1.062	1.052	1.042	1.032	1.022	1.011	1.001	0.990	0.979	0.968	0.954	0.942	0.930	0.918	0.904	0.891	0.878	0.864	0.851	0.836	0.822	0.809	0.794	0.780	0.765	0.750	0.734	0.720	0.705	0.690	0.675	0.660	0.646	0.631	0.616	0.602	0.589	0.576	0.561	0.549	0.536	0.524	0.512	0.500	0.490	0.479	0.469	0.459	0.450	0.440	0.432	0.425	0.418	0.411	0.405	0.400	0.394	0.390	0.385	0.382	0.379	0.375	0.374	0.371	0.369	0.368	0.366	0.365	0.364	0.364	0.364	0.364	0.364	0.364	0.364	0.365	0.365	0.365	0.365	0.365	0.366	0.365	0.365	0.365	0.365	0.364	0.362	0.361	0.359	0.356	0.354	0.351	0.349	0.345	0.341	0.338	0.332	0.328	0.322	0.318	0.310	0.304	0.298	0.291	0.282	0.274	0.266	0.256	0.248	0.238	0.228	0.218	0.208	0.198	0.186	0.176	0.165	0.155	0.144	0.134	0.122	0.112	0.101	0.091	0.081	0.070	0.060	0.050	0.040	0.031	0.022	0.014	0.005	-0.002	-0.011	-0.019	-0.025	-0.032	-0.038	-0.044	-0.050	-0.054	-0.058	-0.062	-0.066	-0.070	-0.071	-0.075	-0.076	-0.076	-0.079	-0.079	-0.080	-0.080	-0.080	-0.080	-0.079	-0.078	-0.078	-0.075	-0.074	-0.072	-0.070	-0.068	-0.065	-0.062	-0.060	-0.058	-0.055	-0.051	-0.049	-0.046	-0.044	-0.040	-0.038	-0.035	-0.031	-0.029	-0.026	-0.022	-0.020	-0.018	-0.015	-0.011	-0.009	-0.006	-0.002	0.000	0.004	0.006	0.009	0.012	0.015	0.019	0.021	0.026	0.029	0.032	0.038	0.041	0.046	0.050	0.055	0.060	0.065	0.069	0.076	0.081	0.086	0.092	0.099	0.104	0.111	0.118	0.124	0.131	0.138	0.145	0.151	0.160	0.166	0.174	0.181	0.189	0.196	0.202	0.210	0.218	0.225	0.232	0.239	0.246	0.254	0.260	0.266	0.272	0.279	0.284	0.290	0.296	0.301	0.306	0.311	0.318	0.321	0.325	0.329	0.334	0.338	0.341	0.344	0.348	0.350	0.352	0.352	0.355	0.356	0.356	0.358	0.358	0.356	0.356	0.355	0.352	0.351	0.350	0.346	0.342	0.339	0.335	0.331	0.325	0.320	0.314	0.308	0.301	0.294	0.286	0.279	0.270	0.260	0.251	0.242	0.231	0.222	0.211	0.199	0.189	0.176	0.164	0.152	0.141	0.130	0.118	0.105	0.094	0.082	0.071	0.060	0.049	0.039	0.029	0.019	0.009	0.001	-0.009	-0.015	-0.022	-0.029	-0.035	-0.039	-0.042	-0.045	-0.048	-0.050	-0.050	-0.050	-0.048	-0.046	-0.042	-0.039	-0.034	-0.029	-0.022	-0.015	-0.006	0.002	0.011	0.022	0.032	0.044	0.056	0.068	0.081	0.094	0.106	0.120	0.134	0.148	0.162	0.175	0.188	0.201	0.214	0.226	0.239	0.250	0.261	0.271	0.282	0.292	0.300	0.310	0.316	0.322	0.330	0.336	0.340	0.345	0.348	0.351	0.352	0.354	0.354	0.354	0.355	0.354	0.350	0.349	0.346	0.344	0.341	0.338	0.334	0.330	0.328	0.322	0.319	0.316	0.312	0.310	0.306	0.304	0.302	0.300	0.299	0.299	0.298	0.299	0.299	0.300	0.302	0.305	0.308	0.311	0.316	0.322	0.328	0.334	0.341	0.349	0.358	0.366	0.375	0.386	0.398	0.408	0.419	0.430	0.442	0.455	0.468	0.480	0.492	0.505	0.520	0.531	0.544	0.558	0.570	0.582	0.595	0.606	0.620	0.631	0.642	0.654	0.665	0.676	0.686	0.696	0.706	0.716	0.725	0.734	0.742	0.750	0.759	0.766	0.774	0.781	0.790	0.798	0.805	0.812	0.820	0.826	0.835	0.842	0.850	0.858	0.866	0.875	0.884	0.892	0.901	0.911	0.921	0.931	0.941	0.954	0.964	0.976	0.989	1.001	1.015	1.029	1.042	1.058	1.071	1.088	1.104	1.119	1.135	1.151	1.168	1.185	1.202	1.219	1.236	1.254	1.271	1.289	1.306	1.322	1.341	1.359	1.375	1.392	1.409	1.424	1.441	1.458	1.471	1.486	1.501	1.514	1.528	1.540	1.552	1.564	1.575	1.586	1.596	1.606	1.614	1.622	1.630	1.636	1.644	1.649	1.654	1.659	1.662	1.668	1.670	1.672	1.675	1.676	1.679	1.679	1.680	1.680	1.681	1.680	1.680	1.680	1.679	1.679	1.678	1.678	1.676	1.676	1.675	1.675	1.674	1.675	1.675	1.675	1.676	1.676	1.678	1.679	1.680	1.682	1.685	1.688	1.690	1.694	1.698	1.702	1.706	1.711	1.716	1.722	1.728	1.732	1.740	1.745	1.751	1.759	1.765	1.772	1.780	1.788	1.795	1.802	1.809	1.818	1.824	1.830	1.838	1.844	1.851	1.858	1.864	1.870	1.875	1.881	1.886	1.891	1.896	1.900	1.902	1.908	1.910	1.912	1.915	1.919	1.920	1.921	1.924	1.924	1.925	1.925	1.925	1.926	1.925	1.925	1.924	1.922	1.922	1.921	1.920	1.919	1.919	1.918	1.916	1.916	1.915	1.914	1.914	1.912	1.912	1.911	1.911	1.912	1.912	1.911	1.912	1.912	1.914	1.915	1.916	1.918	1.918	1.919	1.920	1.921	1.922	1.924	1.925	1.926	1.929	1.930	1.931	1.932	1.934	1.936	1.936	1.938	1.939	1.939	1.940	1.940	1.940	1.941	1.941	1.940	1.940	1.940	1.939	1.938	1.935	1.932	1.931	1.928	1.926	1.922	1.919	1.915	1.911	1.908	1.902	1.898	1.892	1.886	1.880	1.875	1.869	1.862	1.855	1.849	1.841	1.834	1.825	1.818	1.809	1.800	1.791	1.784	1.774	1.764	1.755	1.746	1.735	1.726	1.715	1.706	1.695	1.685	1.675	1.665	1.654	1.644	1.632	1.624	1.612	1.604	1.592	1.582	1.574	1.562	1.552	1.542	1.532	1.524	1.515	1.505	1.496	1.488	1.479	1.472	1.464	1.458	1.450	1.442	1.436	1.431	1.425	1.420	1.415	1.411	1.406	1.402	1.400	1.396	1.394	1.394	1.391	1.390	1.389	1.389	1.389	1.388	1.389	1.389	1.391	1.392	1.395	1.396	1.399	1.402	1.405	1.408	1.411	1.415	1.419	1.421	1.426	1.430	1.434	1.438	1.442	1.446	1.451	1.456	1.460	1.465	1.471	1.476	1.481	1.486	1.491	1.499	1.505	1.511	1.518	1.526	1.534	1.542	1.552	1.562	1.572	1.584	1.596	1.610	1.624	1.639	1.655	1.672	1.691	1.711	1.732	1.756	1.780	1.805	1.834	1.864	1.894	1.928	1.961	1.998	2.036	2.076	2.119	2.162	2.209	2.256	2.306	2.359	2.412	2.469	2.526	2.588	2.649	2.710	2.775	2.842	2.911	2.980	3.051	3.124	3.198	3.272	3.348	3.426	3.502	3.581	3.660	3.740	3.820	3.900	3.980	4.062	4.142	4.222	4.301	4.381	4.460	4.538	4.614	4.690	4.764	4.836	4.908	4.978	5.046	5.112	5.176	5.239	5.299	5.359	5.414	5.468	5.518	5.566	5.612	5.656	5.698	5.735	5.770	5.802	5.832	5.860	5.884	5.905	5.922	5.939	5.950	5.961	5.968	5.972	5.975	5.974	5.970	5.965	5.956	5.945	5.934	5.918	5.901	5.882	5.861	5.839	5.815	5.789	5.761	5.732	5.702	5.670	5.638	5.602	5.569	5.532	5.495	5.459	5.420	5.382	5.344	5.305	5.266	5.228	5.188	5.148	5.108	5.069	5.031	4.991	4.954	4.916	4.879	4.841	4.806	4.770	4.736	4.701	4.668	4.635	4.605	4.572	4.542	4.512	4.482	4.456	4.429	4.402	4.378	4.354	4.329	4.308	4.285	4.264	4.244	4.224	4.206	4.188	4.170	4.154	4.136	4.121	4.105	4.091	4.076	4.061	4.049	4.035	4.022	4.010	3.998	3.984	3.971	3.959	3.946	3.932	3.920	3.908	3.894	3.880	3.866	3.852	3.839	3.822	3.808	3.791	3.775	3.758	3.740	3.721	3.701	3.682	3.661	3.641	3.619	3.596	3.574	3.549	3.525	3.499	3.472	3.446	3.419	3.390	3.361	3.331	3.302	3.271	3.241	3.209	3.178	3.145	3.112	3.079	3.046	3.012	2.979	2.944	2.911	2.876	2.842	2.809	2.775	2.740	2.708	2.674	2.641	2.608	2.576	2.545	2.514	2.484	2.455	2.426	2.398	2.371	2.344	2.319	2.295	2.272	2.250	2.229	2.210	2.191	2.175	2.159	2.144	2.130	2.118	2.106	2.098	2.090	2.082	2.078	2.074	2.071	2.071	2.071	2.074	2.078	2.082	2.088	2.095	2.104	2.114	2.126	2.138	2.150	2.165	2.181	2.198	2.216	2.234	2.254	2.274	2.295	2.316	2.339	2.362	2.386	2.410	2.435	2.460	2.486	2.512	2.539	2.566	2.592	2.619	2.646	2.674	2.699	2.726	2.752	2.779	2.805	2.830	2.855	2.880	2.905	2.929	2.952	2.976	2.999	3.020	3.042	3.064	3.082	3.102	3.121	3.139	3.156	3.172	3.189	3.204	3.218	3.231	3.245	3.258	3.269	3.280	3.290	3.300	3.309	3.316	3.325	3.331	3.338	3.344	3.349	3.354	3.358	3.361	3.365	3.368	3.371	3.374	3.375	3.378	3.379	3.380	3.381	3.382	3.382	3.382	3.384	3.384	3.385	3.386	3.386	3.385	3.386	3.388	3.388	3.388	3.390	3.391	3.392	3.394	3.396	3.399	3.400	3.404	3.406	3.409	3.411	3.415	3.420	3.422	3.428	3.432	3.435	3.441	3.445	3.450	3.455	3.460	3.465	3.469	3.475	3.480	3.485	3.489	3.494	3.499	3.502	3.508	3.511	3.515	3.519	3.521	3.525	3.528	3.530	3.531	3.532	3.534	3.534	3.532	3.532	3.531	3.529	3.528	3.524	3.520	3.515	3.510	3.505	3.499	3.492	3.485	3.476	3.466	3.458	3.448	3.436	3.425	3.411	3.399	3.385	3.371	3.355	3.341	3.325	3.308	3.290	3.272	3.254	3.236	3.216	3.196	3.175	3.155	3.134	3.112	3.090	3.069	3.046	3.025	3.002	2.979	2.956	2.932	2.910	2.888	2.864	2.840	2.818	2.794	2.772	2.750	2.728	2.705	2.682	2.661	2.640	2.619	2.598	2.578	2.558	2.538	2.518	2.499	2.480	2.462	2.444	2.426	2.409	2.392	2.375	2.359	2.344	2.329	2.314	2.299	2.284	2.270	2.254	2.240	2.226	2.212	2.199	2.184	2.170	2.155	2.140	2.126	2.111	2.096	2.080	2.065	2.049	2.033	2.015	1.996	1.979	1.959	1.939	1.918	1.896	1.874	1.851	1.828	1.801	1.775	1.748	1.720	1.690	1.661	1.630	1.598	1.565	1.530	1.495	1.459	1.421	1.384	1.345	1.305	1.262	1.222	1.179	1.136	1.090	1.046	1.000	0.952	0.906	0.859	0.809	0.760	0.711	0.661	0.611	0.560	0.510	0.460	0.410	0.360	0.309	0.258	0.208	0.158	0.108	0.058	0.008	-0.042	-0.091	-0.140	-0.189	-0.235	-0.282	-0.330	-0.375	-0.421	-0.466	-0.510	-0.554	-0.598	-0.639	-0.681	-0.721	-0.761	-0.801	-0.839	-0.878	-0.915	-0.951	-0.988	-1.022	-1.058	-1.091	-1.125	-1.158	-1.189	-1.220	-1.251	-1.280	-1.309	-1.338	-1.365	-1.394	-1.420	-1.445	-1.470	-1.495	-1.519	-1.541	-1.565	-1.586	-1.608	-1.626	-1.646	-1.665	-1.684	-1.701	-1.718	-1.734	-1.749	-1.764	-1.776	-1.790	-1.801	-1.812	-1.822	-1.832	-1.841	-1.848	-1.855	-1.861	-1.866	-1.871	-1.874	-1.878	-1.879	-1.880	-1.880	-1.880	-1.879	-1.876	-1.874	-1.870	-1.865	-1.860	-1.855	-1.849	-1.841	-1.832	-1.825	-1.816	-1.808	-1.799	-1.789	-1.779	-1.769	-1.758	-1.748	-1.738	-1.726	-1.716	-1.705	-1.695	-1.685	-1.675	-1.665	-1.658	-1.649	-1.641	-1.632	-1.625	-1.620	-1.614	-1.609	-1.604	-1.601	-1.599	-1.598	-1.598	-1.598	-1.599	-1.601	-1.604	-1.610	-1.615	-1.622	-1.630	-1.640	-1.650	-1.661	-1.672	-1.685	-1.700	-1.715	-1.731	-1.748	-1.765	-1.784	-1.804	-1.824	-1.845	-1.868	-1.890	-1.914	-1.939	-1.962	-1.988	-2.014	-2.039	-2.066	-2.092	-2.120	-2.149	-2.178	-2.205	-2.232	-2.262	-2.291	-2.320	-2.350	-2.379	-2.408	-2.436	-2.465	-2.495	-2.525	-2.554	-2.584	-2.612	-2.641	-2.671	-2.701	-2.730	-2.759	-2.788	-2.818	-2.848	-2.876	-2.905	-2.934	-2.964	-2.992	-3.021	-3.050	-3.080	-3.109	-3.138	-3.166	-3.195	-3.224	-3.252	-3.281	-3.310	-3.339	-3.366	-3.395	-3.422	-3.450	-3.478	-3.504	-3.531	-3.558	-3.584	-3.609	-3.635	-3.660	-3.685	-3.710	-3.734	-3.758	-3.780	-3.804	-3.825	-3.848	-3.869	-3.889	-3.910	-3.929	-3.948	-3.966	-3.984	-4.001	-4.019	-4.034	-4.050	-4.065	-4.079	-4.094	-4.106	-4.120	-4.132	-4.145	-4.156	-4.168	-4.179	-4.190	-4.200	-4.210	-4.220	-4.229	-4.239	-4.248	-4.256	-4.264	-4.272	-4.281	-4.290	-4.298	-4.305	-4.312	-4.320	-4.328	-4.334	-4.341	-4.348	-4.355	-4.362	-4.369	-4.375	-4.381	-4.388	-4.395	-4.400	-4.405	-4.409	-4.415	-4.419	-4.421	-4.425	-4.429	-4.430	-4.432	-4.434	-4.434	-4.434	-4.432	-4.431	-4.429	-4.428	-4.424	-4.420	-4.415	-4.410	-4.402	-4.396	-4.389	-4.379	-4.370	-4.359	-4.348	-4.335	-4.322	-4.309	-4.295	-4.280	-4.264	-4.248	-4.230	-4.212	-4.194	-4.174	-4.155	-4.135	-4.114	-4.093	-4.071	-4.050	-4.028	-4.004	-3.981	-3.959	-3.935	-3.912	-3.890	-3.866	-3.842	-3.820	-3.796	-3.772	-3.749	-3.726	-3.702	-3.680	-3.658	-3.635	-3.612	-3.591	-3.569	-3.546	-3.526	-3.505	-3.485	-3.466	-3.448	-3.428	-3.410	-3.392	-3.375	-3.358	-3.342	-3.326	-3.311	-3.299	-3.284	-3.271	-3.260	-3.248	-3.236	-3.228	-3.219	-3.211	-3.202	-3.196	-3.191	-3.185	-3.181	-3.178	-3.175	-3.174	-3.175	-3.175	-3.176	-3.178	-3.181	-3.185	-3.190	-3.196	-3.202	-3.209	-3.218	-3.226	-3.236	-3.246	-3.258	-3.269	-3.281	-3.294	-3.308	-3.321	-3.336	-3.350	-3.365	-3.379	-3.395	-3.410	-3.425	-3.441	-3.458	-3.471	-3.488	-3.501	-3.518	-3.531	-3.546	-3.560	-3.572	-3.584	-3.596	-3.606	-3.619	-3.628	-3.635	-3.644	-3.651	-3.658	-3.662	-3.666	-3.669	-3.671	-3.672	-3.672	-3.671	-3.669	-3.666	-3.661	-3.655	-3.649	-3.640	-3.630	-3.619	-3.608	-3.594	-3.580	-3.565	-3.549	-3.530	-3.511	-3.491	-3.471	-3.450	-3.428	-3.404	-3.379	-3.354	-3.326	-3.299	-3.272	-3.242	-3.214	-3.184	-3.152	-3.121	-3.090	-3.058	-3.025	-2.992	-2.959	-2.925	-2.891	-2.856	-2.822	-2.788	-2.754	-2.719	-2.685	-2.649	-2.615	-2.581	-2.546	-2.511	-2.479	-2.445	-2.411	-2.379	-2.346	-2.315	-2.284	-2.254	-2.224	-2.195	-2.166	-2.138	-2.110	-2.084	-2.058	-2.033	-2.007	-1.984	-1.960	-1.938	-1.915	-1.895	-1.875	-1.855	-1.836	-1.819	-1.801	-1.785	-1.769	-1.754	-1.739	-1.725	-1.711	-1.698	-1.686	-1.674	-1.661	-1.649	-1.639	-1.628	-1.618	-1.608	-1.598	-1.588	-1.579	-1.570	-1.560	-1.551	-1.542	-1.534	-1.524	-1.515	-1.506	-1.498	-1.488	-1.476	-1.468	-1.458	-1.448	-1.436	-1.426	-1.415	-1.405	-1.392	-1.381	-1.369	-1.358	-1.346	-1.334	-1.320	-1.308	-1.294	-1.280	-1.266	-1.252	-1.238	-1.222	-1.209	-1.194	-1.179	-1.165	-1.150	-1.135	-1.119	-1.105	-1.089	-1.074	-1.059	-1.044	-1.030	-1.014	-0.999	-0.985	-0.970	-0.955	-0.940	-0.926	-0.912	-0.899	-0.886	-0.872	-0.860	-0.849	-0.836	-0.825	-0.812	-0.802	-0.792	-0.784	-0.775	-0.766	-0.759	-0.751	-0.744	-0.738	-0.732	-0.728	-0.724	-0.719	-0.718	-0.715	-0.712	-0.712	-0.714	-0.714	-0.716	-0.718	-0.721	-0.726	-0.730	-0.736	-0.742	-0.750	-0.758	-0.765	-0.775	-0.785	-0.796	-0.806	-0.818	-0.830	-0.844	-0.856	-0.869	-0.884	-0.898	-0.911	-0.926	-0.941	-0.956	-0.972	-0.988	-1.004	-1.019	-1.034	-1.049	-1.064	-1.079	-1.094	-1.108	-1.122	-1.135	-1.149	-1.161	-1.174	-1.186	-1.198	-1.209	-1.219	-1.229	-1.238	-1.246	-1.254	-1.262	-1.270	-1.275	-1.281	-1.286	-1.291	-1.295	-1.298	-1.300	-1.302	-1.304	-1.306	-1.306	-1.308	-1.308	-1.305	-1.305	-1.304	-1.304	-1.301	-1.300	-1.298	-1.296	-1.294	-1.291	-1.289	-1.289	-1.286	-1.284	-1.282	-1.281	-1.280	-1.280	-1.279	-1.280	-1.279	-1.279	-1.280	-1.281	-1.284	-1.286	-1.289	-1.291	-1.295	-1.301	-1.305	-1.311	-1.318	-1.324	-1.330	-1.338	-1.346	-1.355	-1.365	-1.374	-1.385	-1.396	-1.408	-1.419	-1.431	-1.444	-1.459	-1.472	-1.488	-1.501	-1.516	-1.532	-1.549	-1.565	-1.581	-1.599	-1.616	-1.634	-1.651	-1.669	-1.688	-1.705	-1.724	-1.741	-1.759	-1.779	-1.796	-1.815	-1.832	-1.851	-1.868	-1.886	-1.902	-1.921	-1.939	-1.955	-1.971	-1.988	-2.004	-2.019	-2.035	-2.050	-2.064	-2.078	-2.090	-2.104	-2.115	-2.126	-2.136	-2.148	-2.156	-2.166	-2.175	-2.182	-2.190	-2.195	-2.202	-2.206	-2.211	-2.215	-2.219	-2.222	-2.226	-2.228	-2.229	-2.229	-2.230	-2.230	-2.229	-2.229	-2.226	-2.226	-2.224	-2.221	-2.219	-2.216	-2.214	-2.211	-2.209	-2.205	-2.202	-2.200	-2.196	-2.194	-2.191	-2.188	-2.185	-2.182	-2.181	-2.179	-2.178	-2.176	-2.176	-2.176	-2.176	-2.176	-2.178	-2.179	-2.180	-2.181	-2.185	-2.186	-2.190	-2.194	-2.198	-2.202	-2.206	-2.212	-2.218	-2.222	-2.230	-2.236	-2.244	-2.250	-2.258	-2.265	-2.272	-2.281	-2.289	-2.296	-2.305	-2.314	-2.322	-2.330	-2.339	-2.348	-2.355	-2.364	-2.371	-2.380	-2.386	-2.395	-2.402	-2.409	-2.416	-2.424	-2.431	-2.436	-2.442	-2.448	-2.454	-2.459	-2.464	-2.468	-2.471	-2.475	-2.478	-2.480	-2.481	-2.482	-2.484	-2.484	-2.484	-2.484	-2.482	-2.481	-2.479	-2.475	-2.471	-2.468	-2.462	-2.456	-2.451	-2.444	-2.438	-2.430	-2.421	-2.412	-2.402	-2.391	-2.381	-2.370	-2.358	-2.345	-2.331	-2.318	-2.302	-2.288	-2.271	-2.255	-2.239	-2.222	-2.204	-2.188	-2.169	-2.150	-2.132	-2.114	-2.092	-2.074	-2.055	-2.035	-2.016	-1.996	-1.978	-1.958	-1.940	-1.920	-1.902	-1.884	-1.866	-1.849	-1.831	-1.815	-1.799	-1.782	-1.766	-1.752	-1.739	-1.726	-1.714	-1.701	-1.689	-1.679	-1.670	-1.661	-1.652	-1.645	-1.638	-1.632	-1.628	-1.622	-1.619	-1.616	-1.614	-1.612	-1.611	-1.610	-1.611	-1.611	-1.614	-1.615	-1.618	-1.620	-1.624	-1.626	-1.630	-1.634	-1.639	-1.642	-1.648	-1.651	-1.658	-1.662	-1.665	-1.671	-1.675	-1.678	-1.682	-1.686	-1.688	-1.691	-1.694	-1.694	-1.695	-1.696	-1.696	-1.695	-1.692	-1.691	-1.689	-1.685	-1.680	-1.675	-1.669	-1.661	-1.655	-1.646	-1.638	-1.628	-1.618	-1.605	-1.594	-1.580	-1.568	-1.551	-1.538	-1.520	-1.505	-1.488	-1.469	-1.451	-1.431	-1.412	-1.392	-1.372	-1.351	-1.330	-1.308	-1.285	-1.264	-1.240	-1.216	-1.194	-1.170	-1.148	-1.124	-1.101	-1.078	-1.055	-1.031	-1.009	-0.985	-0.962	-0.941	-0.918	-0.896	-0.875	-0.852	-0.831	-0.811	-0.791	-0.771	-0.751	-0.732	-0.714	-0.696	-0.679	-0.660	-0.644	-0.628	-0.611	-0.595	-0.580	-0.566	-0.551	-0.538	-0.524	-0.510	-0.496	-0.485	-0.472	-0.460	-0.449	-0.438	-0.425	-0.414	-0.404	-0.392	-0.381	-0.372	-0.361	-0.351	-0.340	-0.331	-0.321	-0.310	-0.300	-0.291	-0.280	-0.270	-0.260	-0.250	-0.239	-0.230	-0.219	-0.208	-0.196	-0.185	-0.174	-0.161	-0.150	-0.138	-0.125	-0.112	-0.101	-0.088	-0.074	-0.061	-0.048	-0.034	-0.020	-0.006	0.008	0.022	0.038	0.051	0.066	0.081	0.096	0.111	0.126	0.142	0.158	0.172	0.188	0.202	0.218	0.234	0.249	0.262	0.278	0.292	0.308	0.322	0.336	0.349	0.364	0.378	0.391	0.404	0.418	0.430	0.442	0.454	0.466	0.478	0.489	0.499	0.510	0.520	0.530	0.539	0.548	0.558	0.565	0.574	0.580	0.588	0.594	0.600	0.606	0.612	0.618	0.624	0.629	0.632	0.636	0.641	0.645	0.649	0.652	0.655	0.659	0.660	0.664	0.666	0.669	0.671	0.675	0.678	0.680	0.682	0.685	0.688	0.690	0.694	0.698	0.700	0.704	0.706	0.710	0.714	0.718	0.721	0.725	0.730	0.734	0.738	0.742	0.748	0.752	0.756	0.761	0.766	0.771	0.776	0.781	0.786	0.791	0.796	0.801	0.806	0.811	0.816	0.820	0.825	0.829	0.832	0.836	0.841	0.845	0.848	0.852	0.855	0.858	0.860	0.862	0.865	0.866	0.869	0.870	0.871	0.872	0.874	0.874	0.874	0.874	0.875	0.875	0.874	0.874	0.874	0.874	0.872	0.871	0.869	0.869	0.868	0.866	0.865	0.865	0.862	0.862	0.861	0.861	0.860	0.860	0.860	0.860	0.860	0.860	0.860	0.860	0.862	0.862	0.864	0.866	0.869	0.870	0.872	0.876	0.880	0.882	0.886	0.890	0.896	0.900	0.905	0.909	0.915	0.920	0.925	0.932	0.938	0.944	0.950	0.958	0.964	0.969	0.975	0.982	0.989	0.995	1.001	1.008	1.014	1.020	1.026	1.032	1.038	1.044	1.049	1.054	1.059	1.062	1.066	1.071	1.074	1.078	1.081	1.084	1.085	1.088	1.090	1.091	1.092	1.095	1.096	1.096	1.096	1.096	1.098	1.098	1.098	1.098	1.099	1.099	1.099	1.099	1.099	1.100	1.100	1.101	1.101	1.102	1.104	1.105	1.108	1.109	1.110	1.114	1.114	1.118	1.120	1.122	1.126	1.129	1.131	1.134	1.136	1.139	1.141	1.145	1.148	1.149	1.151	1.154	1.155	1.156	1.158	1.158	1.158	1.158	1.156	1.155	1.151	1.149	1.145	1.141	1.135	1.129	1.122	1.115	1.106	1.096	1.088	1.076	1.064	1.051	1.039	1.022	1.008	0.992	0.975	0.958	0.940	0.921	0.901	0.881	0.861	0.841	0.820	0.798	0.776	0.755	0.734	0.711	0.689	0.666	0.644	0.624	0.602	0.580	0.559	0.539	0.519	0.499	0.480	0.461	0.444	0.428	0.411	0.395	0.380	0.365	0.351	0.339	0.326	0.314	0.302	0.292	0.284	0.275	0.266	0.258	0.251	0.245	0.240	0.234	0.230	0.225	0.221	0.218	0.214	0.211	0.209	0.205	0.204	0.201	0.199	0.198	0.196	0.195	0.192	0.192	0.190	0.189	0.186	0.186	0.185	0.182	0.180	0.178	0.176	0.174	0.171	0.169	0.165	0.162	0.159	0.156	0.152	0.148	0.144	0.140	0.135	0.131	0.126	0.121	0.115	0.110	0.105	0.099	0.092	0.086	0.080	0.072	0.066	0.059	0.051	0.044	0.035	0.028	0.019	0.009	-0.001	-0.011	-0.021	-0.032	-0.042	-0.054	-0.066	-0.078	-0.091	-0.104	-0.118	-0.131	-0.145	-0.160	-0.175	-0.191	-0.208	-0.224	-0.240	-0.258	-0.275	-0.294	-0.311	-0.329	-0.348	-0.368	-0.386	-0.406	-0.425	-0.445	-0.464	-0.484	-0.502	-0.522	-0.541	-0.561	-0.580	-0.599	-0.616	-0.635	-0.652	-0.670	-0.688	-0.705	-0.721	-0.738	-0.754	-0.768	-0.782	-0.798	-0.810	-0.822	-0.836	-0.849	-0.860	-0.871	-0.880	-0.890	-0.900	-0.909	-0.916	-0.925	-0.932	-0.939	-0.945	-0.951	-0.956	-0.961	-0.965	-0.970	-0.975	-0.978	-0.981	-0.985	-0.986	-0.989	-0.991	-0.994	-0.994	-0.995	-0.998	-0.998	-0.999	-0.999	-0.999	-0.999	-0.999	-0.998	-0.998	-0.998	-0.996	-0.995	-0.994	-0.992	-0.990	-0.988	-0.986	-0.982	-0.980	-0.979	-0.975	-0.971	-0.969	-0.964	-0.961	-0.956	-0.951	-0.948	-0.942	-0.938	-0.932	-0.928	-0.922	-0.916	-0.910	-0.905	-0.898	-0.892	-0.885	-0.879	-0.871	-0.865	-0.858	-0.850	-0.842	-0.835	-0.828	-0.820	-0.812	-0.804	-0.796	-0.790	-0.781	-0.774	-0.766	-0.759	-0.751	-0.744	-0.736	-0.728	-0.720	-0.712	-0.704	-0.696	-0.689	-0.680	-0.672	-0.665	-0.656	-0.648	-0.639	-0.630	-0.621	-0.612	-0.604	-0.596	-0.586	-0.576	-0.568	-0.558	-0.548	-0.538	-0.526	-0.515	-0.504	-0.492	-0.481	-0.469	-0.458	-0.445	-0.431	-0.419	-0.405	-0.391	-0.379	-0.365	-0.350	-0.336	-0.320	-0.306	-0.291	-0.275	-0.259	-0.244	-0.228	-0.210	-0.194	-0.176	-0.161	-0.144	-0.128	-0.109	-0.092	-0.076	-0.059	-0.041	-0.024	-0.006	0.010	0.028	0.044	0.061	0.079	0.096	0.112	0.129	0.145	0.161	0.179	0.195	0.211	0.226	0.241	0.258	0.271	0.286	0.301	0.316	0.330	0.344	0.358	0.370	0.384	0.396	0.410	0.421	0.434	0.446	0.458	0.468	0.479	0.491	0.501	0.511	0.520	0.530	0.539	0.549	0.558	0.565	0.574	0.581	0.589	0.596	0.602	0.610	0.615	0.621	0.626	0.631	0.636	0.640	0.644	0.648	0.650	0.654	0.656	0.659	0.661	0.664	0.665	0.666	0.666	0.669	0.668	0.669	0.668	0.668	0.668	0.668	0.665	0.664	0.662	0.661	0.659	0.658	0.656	0.654	0.651	0.650	0.648	0.645	0.642	0.642	0.640	0.638	0.636	0.634	0.632	0.631	0.630	0.629	0.628	0.628	0.626	0.626	0.626	0.628	0.628	0.628	0.629	0.631	0.634	0.636	0.638	0.640	0.644	0.649	0.651	0.656	0.660	0.665	0.671	0.676	0.682	0.688	0.695	0.701	0.709	0.715	0.724	0.731	0.739	0.746	0.755	0.762	0.771	0.779	0.788	0.796	0.804	0.812	0.821	0.829	0.836	0.845	0.851	0.859	0.865	0.872	0.879	0.885	0.892	0.898	0.904	0.909	0.914	0.919	0.922	0.926	0.930	0.934	0.936	0.939	0.941	0.942	0.944	0.944	0.945	0.945	0.944	0.944	0.942	0.940	0.938	0.936	0.934	0.930	0.926	0.921	0.918	0.912	0.906	0.900	0.894	0.888	0.880	0.872	0.865	0.856	0.848	0.839	0.829	0.818	0.808	0.796	0.784	0.772	0.761	0.748	0.736	0.722	0.708	0.694	0.680	0.665	0.650	0.635	0.620	0.605	0.589	0.572	0.556	0.539	0.522	0.505	0.489	0.470	0.454	0.436	0.419	0.401	0.385	0.368	0.351	0.335	0.318	0.301	0.285	0.270	0.255	0.239	0.225	0.211	0.198	0.182	0.170	0.158	0.145	0.134	0.122	0.112	0.102	0.094	0.085	0.076	0.069	0.062	0.056	0.050	0.045	0.040	0.038	0.034	0.030	0.028	0.025	0.024	0.021	0.020	0.020	0.019	0.019	0.019	0.019	0.019	0.020	0.020	0.022	0.022	0.022	0.024	0.024	0.025	0.025	0.025	0.028	0.026	0.026	0.026	0.025	0.025	0.024	0.022	0.020	0.018	0.015	0.012	0.009	0.006	0.002	-0.001	-0.006	-0.011	-0.016	-0.021	-0.028	-0.035	-0.041	-0.049	-0.055	-0.062	-0.071	-0.079	-0.086	-0.096	-0.104	-0.112	-0.121	-0.130	-0.138	-0.148	-0.155	-0.165	-0.172	-0.181	-0.189	-0.198	-0.206	-0.214	-0.221	-0.229	-0.236	-0.244	-0.250	-0.256	-0.264	-0.269	-0.275	-0.280	-0.285	-0.290	-0.294	-0.298	-0.301	-0.306	-0.309	-0.311	-0.314	-0.316	-0.318	-0.319	-0.320	-0.322	-0.322	-0.324	-0.324	-0.325	-0.325	-0.325	-0.325	-0.325	-0.324	-0.322	-0.322	-0.321	-0.321	-0.320	-0.319	-0.316	-0.315	-0.314	-0.312	-0.311	-0.309	-0.309	-0.306	-0.304	-0.302	-0.300	-0.299	-0.298	-0.294	-0.292	-0.292	-0.289	-0.286	-0.285	-0.282	-0.280	-0.278	-0.274	-0.271	-0.269	-0.266	-0.262	-0.259	-0.256	-0.252	-0.249	-0.245	-0.241	-0.236	-0.232	-0.229	-0.224	-0.220	-0.215	-0.210	-0.205	-0.200	-0.195	-0.191	-0.185	-0.180	-0.175	-0.170	-0.165	-0.159	-0.154	-0.149	-0.144	-0.138	-0.132	-0.128	-0.122	-0.118	-0.112	-0.108	-0.102	-0.098	-0.092	-0.089	-0.084	-0.079	-0.075	-0.071	-0.066	-0.062	-0.058	-0.054	-0.050	-0.046	-0.042	-0.038	-0.035	-0.031	-0.026	-0.024	-0.020	-0.018	-0.014	-0.010	-0.006	-0.004	0.000	0.002	0.005	0.009	0.011	0.014	0.016	0.019	0.020	0.021	0.024	0.025	0.026	0.026	0.028	0.028	0.028	0.028	0.029	0.028	0.025	0.024	0.022	0.019	0.016	0.014	0.011	0.006	0.002	-0.002	-0.008	-0.011	-0.019	-0.025	-0.032	-0.039	-0.045	-0.052	-0.060	-0.068	-0.075	-0.082	-0.091	-0.099	-0.108	-0.115	-0.122	-0.130	-0.138	-0.145	-0.151	-0.159	-0.166	-0.171	-0.178	-0.182	-0.186	-0.190	-0.194	-0.195	-0.199	-0.200	-0.201	-0.200	-0.200	-0.198	-0.195	-0.191	-0.188	-0.184	-0.179	-0.171	-0.166	-0.158	-0.149	-0.140	-0.130	-0.120	-0.109	-0.098	-0.085	-0.072	-0.060	-0.046	-0.032	-0.019	-0.005	0.009	0.024	0.038	0.051	0.068	0.081	0.095	0.108	0.121	0.135	0.148	0.161	0.172	0.186	0.198	0.209	0.219	0.230	0.239	0.250	0.258	0.268	0.275	0.282	0.290	0.298	0.304	0.311	0.316	0.322	0.328	0.332	0.338	0.344	0.348	0.352	0.356	0.362	0.366	0.371	0.376	0.380	0.386	0.391	0.398	0.402	0.408	0.414	0.420	0.426	0.432	0.440	0.448	0.455	0.464	0.471	0.481	0.489	0.499	0.507	0.518	0.528	0.538	0.548	0.558	0.569	0.579	0.589	0.600	0.611	0.620	0.631	0.641	0.651	0.662	0.672	0.682	0.692	0.701	0.710	0.719	0.728	0.735	0.742	0.751	0.759	0.765	0.772	0.779	0.785	0.790	0.796	0.801	0.806	0.811	0.815	0.819	0.822	0.828	0.831	0.835	0.839	0.842	0.846	0.850	0.854	0.859	0.862	0.868	0.872	0.878	0.881	0.888	0.892	0.899	0.906	0.912	0.920	0.928	0.936	0.945	0.955	0.964	0.974	0.985	0.995	1.008	1.019	1.032	1.045	1.059	1.071	1.086	1.101	1.115	1.130	1.146	1.161	1.178	1.194	1.210	1.226	1.244	1.260	1.278	1.294	1.310	1.328	1.344	1.360	1.376	1.394	1.410	1.426	1.440	1.454	1.469	1.484	1.496	1.509	1.522	1.534	1.544	1.555	1.564	1.572	1.581	1.589	1.596	1.602	1.606	1.612	1.615	1.619	1.621	1.622	1.622	1.622	1.622	1.621	1.619	1.615	1.612	1.608	1.602	1.598	1.592	1.588	1.581	1.575	1.568	1.561	1.554	1.545	1.538	1.531	1.522	1.515	1.508	1.499	1.492	1.485	1.478	1.471	1.465	1.460	1.454	1.450	1.445	1.441	1.438	1.435	1.432	1.431	1.430	1.429	1.430	1.430	1.431	1.434	1.435	1.438	1.441	1.445	1.449	1.454	1.458	1.464	1.470	1.476	1.482	1.488	1.494	1.501	1.508	1.515	1.522	1.529	1.535	1.541	1.548	1.554	1.559	1.564	1.569	1.574	1.579	1.582	1.586	1.589	1.591	1.594	1.596	1.598	1.599	1.599	1.600	1.599	1.599	1.598	1.595	1.594	1.591	1.590	1.586	1.582	1.580	1.576	1.574	1.569	1.565	1.561	1.558	1.552	1.548	1.545	1.540	1.536	1.531	1.526	1.522	1.519	1.516	1.512	1.509	1.506	1.502	1.500	1.496	1.492	1.491	1.489	1.485	1.484	1.482	1.480	1.478	1.478	1.475	1.474	1.472	1.471	1.470	1.469	1.468	1.466	1.465	1.465	1.462	1.462	1.461	1.460	1.458	1.458	1.455	1.454	1.452	1.450	1.449	1.446	1.444	1.441	1.438	1.435	1.431	1.428	1.424	1.420	1.418	1.412	1.408	1.402	1.398	1.392	1.386	1.380	1.374	1.368	1.360	1.354	1.346	1.338	1.331	1.322	1.314	1.305	1.296	1.288	1.276	1.266	1.258	1.246	1.235	1.224	1.212	1.201	1.190	1.179	1.166	1.155	1.144	1.130	1.119	1.105	1.092	1.081	1.068	1.055	1.042	1.031	1.018	1.006	0.994	0.981	0.971	0.960	0.949	0.939	0.929	0.919	0.909	0.900	0.892	0.884	0.876	0.870	0.864	0.858	0.854	0.849	0.844	0.840	0.838	0.835	0.834	0.834	0.834	0.835	0.836	0.839	0.841	0.844	0.848	0.854	0.858	0.864	0.870	0.878	0.884	0.892	0.900	0.909	0.919	0.928	0.938	0.949	0.960	0.971	0.984	0.996	1.009	1.021	1.035	1.049	1.064	1.078	1.094	1.110	1.126	1.142	1.160	1.179	1.198	1.218	1.238	1.258	1.280	1.304	1.328	1.351	1.378	1.404	1.431	1.461	1.490	1.522	1.556	1.590	1.626	1.664	1.702	1.742	1.784	1.829	1.874	1.920	1.969	2.018	2.070	2.122	2.179	2.235	2.294	2.354	2.416	2.479	2.544	2.610	2.678	2.746	2.816	2.888	2.960	3.034	3.109	3.185	3.261	3.338	3.415	3.491	3.570	3.649	3.728	3.806	3.884	3.962	4.040	4.118	4.194	4.269	4.344	4.418	4.491	4.561	4.631	4.699	4.765	4.831	4.894	4.954	5.014	5.070	5.125	5.178	5.228	5.275	5.321	5.364	5.405	5.442	5.478	5.510	5.540	5.568	5.591	5.614	5.634	5.650	5.664	5.675	5.684	5.690	5.694	5.696	5.695	5.692	5.686	5.679	5.670	5.659	5.646	5.630	5.614	5.596	5.576	5.555	5.531	5.509	5.482	5.456	5.430	5.401	5.372	5.342	5.311	5.281	5.249	5.218	5.186	5.152	5.121	5.089	5.055	5.022	4.990	4.958	4.925	4.894	4.862	4.830	4.800	4.770	4.740	4.710	4.682	4.654	4.628	4.600	4.574	4.548	4.522	4.499	4.475	4.451	4.430	4.408	4.386	4.366	4.346	4.328	4.308	4.290	4.272	4.255	4.239	4.222	4.206	4.191	4.176	4.161	4.146	4.131	4.118	4.104	4.090	4.076	4.062	4.048	4.034	4.020	4.005	3.991	3.975	3.960	3.945	3.930	3.914	3.896	3.879	3.861	3.844	3.825	3.806	3.786	3.765	3.745	3.724	3.701	3.678	3.654	3.630	3.605	3.579	3.554	3.528	3.500	3.472	3.445	3.416	3.385	3.356	3.326	3.295	3.265	3.235	3.204	3.171	3.140	3.109	3.076	3.045	3.014	2.982	2.950	2.919	2.888	2.856	2.826	2.795	2.765	2.736	2.706	2.678	2.649	2.622	2.595	2.569	2.542	2.519	2.494	2.471	2.448	2.426	2.406	2.386	2.368	2.349	2.332	2.316	2.302	2.289	2.275	2.264	2.254	2.244	2.235	2.226	2.220	2.214	2.210	2.205	2.204	2.201	2.200	2.201	2.204	2.206	2.210	2.214	2.219	2.225	2.234	2.241	2.250	2.260	2.270	2.282	2.294	2.308	2.321	2.335	2.349	2.364	2.380	2.396	2.412	2.430	2.446	2.465	2.484	2.502	2.521	2.541	2.561	2.579	2.600	2.619	2.639	2.659	2.679	2.699	2.718	2.738	2.758	2.776	2.796	2.815	2.834	2.851	2.870	2.886	2.904	2.920	2.938	2.954	2.969	2.984	2.998	3.011	3.025	3.039	3.050	3.061	3.072	3.084	3.094	3.104	3.112	3.120	3.129	3.135	3.141	3.149	3.154	3.160	3.164	3.168	3.172	3.176	3.179	3.182	3.185	3.188	3.189	3.190	3.192	3.194	3.194	3.196	3.196	3.198	3.199	3.200	3.200	3.202	3.204	3.205	3.208	3.209	3.210	3.212	3.215	3.218	3.221	3.225	3.229	3.234	3.239	3.244	3.250	3.256	3.262	3.269	3.278	3.285	3.294	3.301	3.310	3.320	3.330	3.339	3.350	3.360	3.371	3.382	3.392	3.402	3.414	3.425	3.436	3.446	3.456	3.468	3.478	3.488	3.498	3.506	3.516	3.524	3.531	3.539	3.546	3.551	3.558	3.562	3.568	3.570	3.572	3.574	3.575	3.575	3.574	3.572	3.570	3.566	3.561	3.556	3.550	3.542	3.534	3.524	3.515	3.504	3.491	3.479	3.465	3.450	3.434	3.418	3.401	3.384	3.366	3.346	3.326	3.305	3.285	3.264	3.241	3.220	3.196	3.172	3.150	3.125	3.101	3.076	3.051	3.026	3.002	2.976	2.951	2.926	2.901	2.875	2.851	2.826	2.801	2.776	2.752	2.728	2.704	2.680	2.656	2.634	2.611	2.588	2.565	2.542	2.521	2.500	2.479	2.458	2.438	2.416	2.398	2.378	2.358	2.339	2.320	2.301	2.282	2.264	2.245	2.226	2.209	2.190	2.172	2.154	2.136	2.119	2.099	2.080	2.060	2.041	2.021	2.001	1.979	1.959	1.938	1.915	1.892	1.870	1.846	1.821	1.798	1.772	1.746	1.719	1.692	1.664	1.634	1.604	1.572	1.542	1.510	1.476	1.442	1.408	1.372	1.336	1.300	1.261	1.222	1.184	1.144	1.104	1.062	1.021	0.979	0.936	0.894	0.850	0.806	0.761	0.718	0.671	0.628	0.581	0.534	0.489	0.444	0.396	0.350	0.304	0.259	0.212	0.168	0.121	0.076	0.031	-0.014	-0.059	-0.101	-0.146	-0.190	-0.232	-0.276	-0.319	-0.360	-0.402	-0.444	-0.484	-0.525	-0.565	-0.604	-0.641	-0.680	-0.718	-0.755	-0.792	-0.829	-0.865	-0.900	-0.936	-0.970	-1.004	-1.038	-1.071	-1.104	-1.138	-1.169	-1.201	-1.232	-1.264	-1.294	-1.322	-1.354	-1.382	-1.411	-1.439	-1.466	-1.494	-1.520	-1.546	-1.571	-1.596	-1.621	-1.644	-1.668	-1.689	-1.711	-1.732	-1.751	-1.771	-1.790	-1.808	-1.825	-1.841	-1.855	-1.871	-1.885	-1.896	-1.908	-1.919	-1.929	-1.938	-1.945	-1.951	-1.958	-1.962	-1.965	-1.969	-1.970	-1.970	-1.971	-1.970	-1.966	-1.965	-1.960	-1.956	-1.950	-1.944	-1.936	-1.929	-1.920	-1.910	-1.900	-1.890	-1.879	-1.866	-1.855	-1.842	-1.830	-1.818	-1.802	-1.790	-1.776	-1.762	-1.749	-1.736	-1.722	-1.710	-1.696	-1.685	-1.672	-1.661	-1.650	-1.640	-1.630	-1.620	-1.611	-1.604	-1.598	-1.591	-1.585	-1.580	-1.578	-1.574	-1.571	-1.571	-1.571	-1.572	-1.575	-1.580	-1.585	-1.590	-1.596	-1.604	-1.612	-1.622	-1.632	-1.645	-1.658	-1.670	-1.686	-1.701	-1.718	-1.735	-1.754	-1.772	-1.792	-1.814	-1.835	-1.858	-1.880	-1.902	-1.928	-1.951	-1.976	-2.002	-2.029	-2.056	-2.084	-2.111	-2.139	-2.168	-2.196	-2.225	-2.254	-2.284	-2.312	-2.342	-2.372	-2.404	-2.434	-2.465	-2.496	-2.528	-2.558	-2.589	-2.621	-2.652	-2.684	-2.715	-2.748	-2.780	-2.811	-2.844	-2.876	-2.908	-2.941	-2.972	-3.006	-3.038	-3.070	-3.102	-3.134	-3.165	-3.199	-3.230	-3.261	-3.292	-3.324	-3.355	-3.385	-3.415	-3.446	-3.475	-3.504	-3.534	-3.561	-3.589	-3.616	-3.642	-3.669	-3.694	-3.719	-3.744	-3.766	-3.790	-3.811	-3.834	-3.854	-3.875	-3.894	-3.912	-3.930	-3.948	-3.962	-3.979	-3.992	-4.008	-4.020	-4.032	-4.044	-4.054	-4.065	-4.075	-4.084	-4.091	-4.100	-4.108	-4.114	-4.120	-4.126	-4.131	-4.138	-4.142	-4.146	-4.150	-4.154	-4.159	-4.161	-4.166	-4.169	-4.171	-4.175	-4.179	-4.180	-4.184	-4.188	-4.190	-4.194	-4.198	-4.200	-4.204	-4.208	-4.211	-4.215	-4.218	-4.221	-4.225	-4.228	-4.231	-4.234	-4.236	-4.240	-4.242	-4.245	-4.248	-4.249	-4.250	-4.252	-4.254	-4.255	-4.255	-4.254	-4.254	-4.252	-4.251	-4.250	-4.246	-4.244	-4.240	-4.235	-4.231	-4.225	-4.218	-4.211	-4.204	-4.195	-4.186	-4.178	-4.168	-4.156	-4.145	-4.134	-4.120	-4.109	-4.095	-4.080	-4.065	-4.050	-4.035	-4.020	-4.004	-3.986	-3.970	-3.954	-3.936	-3.919	-3.901	-3.882	-3.865	-3.846	-3.829	-3.810	-3.792	-3.774	-3.756	-3.738	-3.719	-3.700	-3.682	-3.664	-3.646	-3.628	-3.609	-3.591	-3.574	-3.556	-3.540	-3.522	-3.506	-3.489	-3.472	-3.456	-3.440	-3.425	-3.411	-3.396	-3.381	-3.368	-3.355	-3.341	-3.330	-3.319	-3.308	-3.295	-3.286	-3.276	-3.268	-3.260	-3.252	-3.246	-3.240	-3.235	-3.231	-3.228	-3.225	-3.225	-3.224	-3.224	-3.226	-3.226	-3.230	-3.235	-3.240	-3.245	-3.252	-3.260	-3.269	-3.278	-3.289	-3.300	-3.312	-3.325	-3.338	-3.351	-3.366	-3.380	-3.395	-3.411	-3.426	-3.444	-3.460	-3.476	-3.492	-3.509	-3.526	-3.541	-3.559	-3.574	-3.589	-3.602	-3.616	-3.630	-3.642	-3.655	-3.665	-3.675	-3.684	-3.692	-3.699	-3.704	-3.709	-3.711	-3.714	-3.714	-3.712	-3.710	-3.706	-3.701	-3.695	-3.686	-3.678	-3.665	-3.654	-3.639	-3.624	-3.608	-3.588	-3.570	-3.548	-3.525	-3.502	-3.478	-3.452	-3.426	-3.399	-3.371	-3.342	-3.311	-3.281	-3.250	-3.218	-3.185	-3.152	-3.119	-3.085	-3.051	-3.018	-2.982	-2.948	-2.912	-2.879	-2.844	-2.809	-2.775	-2.741	-2.708	-2.675	-2.641	-2.609	-2.576	-2.544	-2.512	-2.480	-2.449	-2.418	-2.388	-2.358	-2.329	-2.300	-2.274	-2.246	-2.219	-2.192	-2.166	-2.141	-2.115	-2.091	-2.068	-2.042	-2.019	-1.996	-1.974	-1.951	-1.929	-1.908	-1.888	-1.866	-1.845	-1.825	-1.805	-1.786	-1.766	-1.748	-1.729	-1.710	-1.691	-1.674	-1.656	-1.638	-1.620	-1.604	-1.586	-1.570	-1.552	-1.536	-1.521	-1.505	-1.489	-1.474	-1.460	-1.445	-1.431	-1.416	-1.402	-1.389	-1.376	-1.362	-1.350	-1.338	-1.325	-1.314	-1.302	-1.291	-1.281	-1.271	-1.261	-1.252	-1.244	-1.235	-1.226	-1.219	-1.210	-1.202	-1.196	-1.189	-1.182	-1.176	-1.170	-1.164	-1.158	-1.152	-1.146	-1.141	-1.136	-1.132	-1.126	-1.122	-1.118	-1.114	-1.109	-1.105	-1.101	-1.096	-1.092	-1.088	-1.082	-1.078	-1.074	-1.069	-1.064	-1.059	-1.054	-1.050	-1.045	-1.040	-1.035	-1.030	-1.026	-1.021	-1.016	-1.011	-1.006	-1.001	-0.999	-0.994	-0.990	-0.986	-0.982	-0.979	-0.975	-0.972	-0.970	-0.968	-0.966	-0.965	-0.964	-0.964	-0.962	-0.964	-0.965	-0.966	-0.969	-0.971	-0.975	-0.979	-0.982	-0.988	-0.994	-0.999	-1.008	-1.014	-1.021	-1.030	-1.039	-1.049	-1.059	-1.069	-1.080	-1.091	-1.102	-1.115	-1.128	-1.140	-1.154	-1.168	-1.181	-1.195	-1.209	-1.222	-1.236	-1.251	-1.266	-1.280	-1.295	-1.309	-1.322	-1.336	-1.351	-1.364	-1.379	-1.391	-1.404	-1.418	-1.430	-1.442	-1.452	-1.465	-1.476	-1.488	-1.498	-1.508	-1.516	-1.525	-1.535	-1.542	-1.550	-1.556	-1.564	-1.570	-1.575	-1.581	-1.586	-1.591	-1.595	-1.599	-1.601	-1.604	-1.608	-1.609	-1.611	-1.612	-1.615	-1.616	-1.618	-1.618	-1.619	-1.619	-1.621	-1.621	-1.621	-1.621	-1.621	-1.622	-1.622	-1.622	-1.624	-1.625	-1.625	-1.626	-1.629	-1.630	-1.634	-1.635	-1.638	-1.641	-1.644	-1.648	-1.651	-1.656	-1.660	-1.665	-1.671	-1.678	-1.682	-1.689	-1.698	-1.705	-1.712	-1.721	-1.730	-1.740	-1.750	-1.760	-1.770	-1.781	-1.792	-1.805	-1.816	-1.829	-1.841	-1.855	-1.869	-1.881	-1.895	-1.909	-1.924	-1.939	-1.952	-1.968	-1.982	-1.996	-2.013	-2.027	-2.042	-2.058	-2.072	-2.088	-2.102	-2.119	-2.132	-2.148	-2.161	-2.176	-2.190	-2.202	-2.216	-2.229	-2.241	-2.252	-2.265	-2.276	-2.286	-2.296	-2.305	-2.314	-2.324	-2.331	-2.339	-2.345	-2.352	-2.359	-2.364	-2.369	-2.374	-2.378	-2.381	-2.384	-2.386	-2.389	-2.389	-2.390	-2.391	-2.391	-2.391	-2.389	-2.389	-2.388	-2.386	-2.384	-2.381	-2.379	-2.376	-2.375	-2.371	-2.369	-2.366	-2.362	-2.360	-2.355	-2.352	-2.350	-2.348	-2.346	-2.344	-2.342	-2.341	-2.339	-2.339	-2.338	-2.338	-2.338	-2.339	-2.339	-2.341	-2.341	-2.344	-2.346	-2.349	-2.352	-2.356	-2.361	-2.365	-2.369	-2.375	-2.380	-2.386	-2.394	-2.400	-2.406	-2.415	-2.422	-2.431	-2.438	-2.446	-2.455	-2.465	-2.474	-2.482	-2.491	-2.501	-2.510	-2.520	-2.529	-2.538	-2.546	-2.556	-2.565	-2.572	-2.581	-2.590	-2.599	-2.606	-2.614	-2.620	-2.628	-2.634	-2.640	-2.646	-2.651	-2.656	-2.660	-2.662	-2.666	-2.669	-2.671	-2.672	-2.674	-2.674	-2.672	-2.672	-2.671	-2.669	-2.664	-2.661	-2.658	-2.651	-2.646	-2.640	-2.634	-2.626	-2.618	-2.608	-2.599	-2.589	-2.578	-2.565	-2.554	-2.540	-2.526	-2.512	-2.499	-2.484	-2.468	-2.451	-2.435	-2.419	-2.400	-2.384	-2.365	-2.348	-2.329	-2.310	-2.290	-2.272	-2.254	-2.235	-2.216	-2.199	-2.180	-2.161	-2.142	-2.125	-2.108	-2.089	-2.071	-2.056	-2.039	-2.024	-2.007	-1.992	-1.979	-1.965	-1.951	-1.939	-1.928	-1.915	-1.905	-1.895	-1.886	-1.878	-1.870	-1.861	-1.856	-1.849	-1.845	-1.840	-1.835	-1.832	-1.830	-1.828	-1.826	-1.825	-1.825	-1.824	-1.825	-1.826	-1.826	-1.829	-1.830	-1.832	-1.834	-1.838	-1.839	-1.841	-1.844	-1.848	-1.849	-1.854	-1.855	-1.858	-1.860	-1.862	-1.864	-1.865	-1.866	-1.868	-1.869	-1.869	-1.869	-1.869	-1.868	-1.866	-1.864	-1.861	-1.859	-1.855	-1.850	-1.845	-1.840	-1.834	-1.828	-1.821	-1.814	-1.806	-1.798	-1.788	-1.778	-1.768	-1.756	-1.745	-1.732	-1.719	-1.705	-1.691	-1.678	-1.661	-1.646	-1.630	-1.614	-1.596	-1.578	-1.560	-1.541	-1.522	-1.502	-1.482	-1.462	-1.442	-1.421	-1.400	-1.379	-1.359	-1.336	-1.314	-1.292	-1.270	-1.248	-1.226	-1.202	-1.180	-1.158	-1.135	-1.111	-1.089	-1.068	-1.045	-1.022	-1.000	-0.978	-0.956	-0.935	-0.914	-0.891	-0.871	-0.850	-0.830	-0.810	-0.790	-0.771	-0.752	-0.734	-0.715	-0.698	-0.681	-0.664	-0.648	-0.630	-0.615	-0.599	-0.584	-0.570	-0.555	-0.541	-0.529	-0.518	-0.504	-0.492	-0.480	-0.469	-0.459	-0.449	-0.438	-0.429	-0.419	-0.410	-0.402	-0.392	-0.385	-0.376	-0.369	-0.361	-0.352	-0.345	-0.339	-0.331	-0.322	-0.316	-0.309	-0.301	-0.295	-0.288	-0.280	-0.272	-0.264	-0.258	-0.250	-0.242	-0.234	-0.226	-0.218	-0.209	-0.200	-0.191	-0.182	-0.172	-0.162	-0.154	-0.144	-0.132	-0.124	-0.112	-0.102	-0.090	-0.080	-0.069	-0.058	-0.045	-0.032	-0.021	-0.009	0.004	0.016	0.030	0.042	0.056	0.069	0.082	0.096	0.109	0.122	0.136	0.150	0.164	0.178	0.192	0.206	0.220	0.234	0.248	0.261	0.274	0.288	0.301	0.315	0.328	0.340	0.354	0.366	0.378	0.391	0.402	0.415	0.426	0.439	0.450	0.461	0.471	0.482	0.494	0.504	0.512	0.522	0.534	0.542	0.551	0.560	0.569	0.576	0.586	0.594	0.601	0.609	0.616	0.621	0.629	0.635	0.640	0.646	0.651	0.656	0.660	0.665	0.669	0.671	0.676	0.679	0.681	0.684	0.686	0.688	0.690	0.690	0.691	0.692	0.692	0.692	0.694	0.692	0.692	0.691	0.690	0.689	0.688	0.686	0.685	0.684	0.681	0.680	0.678	0.676	0.674	0.671	0.669	0.669	0.666	0.665	0.661	0.660	0.658	0.658	0.656	0.654	0.654	0.654	0.654	0.654	0.652	0.652	0.652	0.654	0.655	0.656	0.658	0.659	0.661	0.664	0.666	0.670	0.672	0.678	0.681	0.685	0.689	0.694	0.699	0.704	0.708	0.714	0.720	0.725	0.731	0.736	0.742	0.749	0.758	0.764	0.769	0.776	0.782	0.790	0.796	0.804	0.810	0.816	0.824	0.830	0.836	0.842	0.849	0.855	0.860	0.866	0.871	0.878	0.884	0.889	0.892	0.899	0.902	0.906	0.911	0.915	0.919	0.922	0.926	0.929	0.931	0.934	0.936	0.939	0.939	0.941	0.942	0.942	0.944	0.944	0.945	0.945	0.945	0.946	0.946	0.946	0.946	0.945	0.945	0.944	0.944	0.945	0.944	0.944	0.944	0.944	0.944	0.944	0.944	0.945	0.945	0.946	0.946	0.948	0.949	0.950	0.950	0.952	0.955	0.956	0.958	0.961	0.962	0.965	0.968	0.970	0.971	0.974	0.975	0.978	0.979	0.981	0.984	0.984	0.986	0.988	0.988	0.989	0.989	0.989	0.988	0.986	0.985	0.982	0.980	0.978	0.974	0.970	0.965	0.960	0.954	0.948	0.940	0.931	0.924	0.915	0.905	0.895	0.885	0.872	0.861	0.848	0.836	0.821	0.809	0.792	0.779	0.764	0.749	0.732	0.716	0.700	0.684	0.666	0.651	0.634	0.618	0.601	0.586	0.570	0.554	0.540	0.525	0.510	0.496	0.484	0.470	0.458	0.446	0.435	0.425	0.414	0.405	0.396	0.389	0.380	0.374	0.368	0.361	0.356	0.352	0.348	0.344	0.341	0.339	0.338	0.336	0.336	0.335	0.336	0.336	0.338	0.339	0.340	0.341	0.342	0.345	0.346	0.349	0.351	0.354	0.358	0.359	0.362	0.365	0.368	0.370	0.372	0.374	0.376	0.378	0.380	0.380	0.381	0.382	0.382	0.384	0.384	0.384	0.384	0.384	0.382	0.380	0.379	0.378	0.375	0.372	0.370	0.368	0.362	0.360	0.356	0.351	0.348	0.342	0.336	0.331	0.325	0.320	0.314	0.306	0.299	0.291	0.284	0.275	0.265	0.256	0.248	0.238	0.228	0.216	0.206	0.194	0.181	0.170	0.156	0.144	0.131	0.116	0.101	0.088	0.072	0.056	0.041	0.025	0.009	-0.008	-0.025	-0.041	-0.059	-0.075	-0.092	-0.110	-0.128	-0.144	-0.161	-0.179	-0.196	-0.212	-0.230	-0.246	-0.264	-0.280	-0.296	-0.312	-0.329	-0.345	-0.360	-0.375	-0.390	-0.405	-0.419	-0.435	-0.449	-0.461	-0.475	-0.488	-0.501	-0.512	-0.525	-0.536	-0.549	-0.560	-0.570	-0.580	-0.591	-0.601	-0.611	-0.621	-0.630	-0.640	-0.649	-0.658	-0.666	-0.675	-0.684	-0.691	-0.699	-0.706	-0.712	-0.720	-0.726	-0.734	-0.740	-0.746	-0.752	-0.759	-0.764	-0.769	-0.775	-0.779	-0.784	-0.788	-0.791	-0.795	-0.798	-0.801	-0.804	-0.805	-0.809	-0.810	-0.811	-0.812	-0.812	-0.812	-0.814	-0.812	-0.812	-0.810	-0.809	-0.808	-0.805	-0.801	-0.799	-0.795	-0.792	-0.789	-0.784	-0.780	-0.775	-0.769	-0.764	-0.759	-0.752	-0.746	-0.740	-0.734	-0.726	-0.720	-0.714	-0.706	-0.699	-0.691	-0.685	-0.678	-0.669	-0.662	-0.655	-0.648	-0.640	-0.634	-0.626	-0.619	-0.611	-0.605	-0.596	-0.590	-0.582	-0.575	-0.569	-0.562	-0.555	-0.548	-0.540	-0.534	-0.528	-0.520	-0.514	-0.506	-0.499	-0.492	-0.486	-0.478	-0.470	-0.464	-0.456	-0.449	-0.440	-0.432	-0.425	-0.416	-0.408	-0.400	-0.391	-0.384	-0.375	-0.366	-0.359	-0.350	-0.341	-0.331	-0.322	-0.314	-0.304	-0.294	-0.284	-0.275	-0.265	-0.255	-0.245	-0.234	-0.224	-0.211	-0.202	-0.191	-0.180	-0.169	-0.158	-0.145	-0.134	-0.122	-0.110	-0.098	-0.086	-0.072	-0.061	-0.049	-0.036	-0.022	-0.010	0.004	0.016	0.030	0.044	0.056	0.071	0.084	0.098	0.111	0.125	0.139	0.152	0.166	0.181	0.194	0.209	0.222	0.238	0.251	0.265	0.280	0.294	0.308	0.321	0.336	0.350	0.364	0.376	0.390	0.404	0.418	0.431	0.445	0.458	0.471	0.484	0.496	0.507	0.520	0.531	0.542	0.554	0.565	0.575	0.585	0.594	0.604	0.614	0.621	0.630	0.638	0.648	0.654	0.661	0.668	0.675	0.680	0.688	0.691	0.698	0.701	0.706	0.710	0.715	0.718	0.720	0.724	0.726	0.729	0.730	0.732	0.732	0.734	0.735	0.735	0.736	0.736	0.738	0.738	0.738	0.738	0.736	0.736	0.736	0.736	0.735	0.735	0.734	0.734	0.732	0.734	0.732	0.732	0.731	0.732	0.731	0.732	0.731	0.732	0.732	0.734	0.735	0.736	0.738	0.739	0.740	0.742	0.744	0.746	0.749	0.751	0.754	0.758	0.761	0.764	0.768	0.771	0.774	0.778	0.782	0.785	0.790	0.794	0.798	0.801	0.806	0.810	0.814	0.818	0.822	0.826	0.830	0.835	0.838	0.842	0.846	0.850	0.852	0.856	0.860	0.864	0.868	0.870	0.874	0.878	0.879	0.882	0.884	0.885	0.888	0.889	0.891	0.891	0.892	0.894	0.894	0.894	0.894	0.894	0.894	0.891	0.890	0.889	0.888	0.885	0.881	0.879	0.875	0.871	0.866	0.861	0.856	0.850	0.842	0.836	0.828	0.820	0.811	0.802	0.792	0.784	0.772	0.761	0.750	0.738	0.725	0.712	0.700	0.685	0.671	0.656	0.640	0.625	0.609	0.594	0.576	0.559	0.542	0.524	0.507	0.489	0.471	0.452	0.434	0.416	0.398	0.379	0.361	0.344	0.325	0.308	0.290	0.272	0.255	0.239	0.222	0.206	0.191	0.175	0.161	0.146	0.132	0.119	0.106	0.095	0.082	0.071	0.060	0.051	0.042	0.034	0.026	0.019	0.011	0.005	0.000	-0.005	-0.010	-0.014	-0.016	-0.020	-0.022	-0.026	-0.028	-0.030	-0.031	-0.032	-0.032	-0.034	-0.035	-0.035	-0.036	-0.036	-0.036	-0.036	-0.036	-0.038	-0.038	-0.038	-0.039	-0.039	-0.040	-0.040	-0.041	-0.044	-0.046	-0.048	-0.051	-0.054	-0.056	-0.060	-0.064	-0.066	-0.071	-0.076	-0.081	-0.086	-0.091	-0.098	-0.104	-0.110	-0.118	-0.125	-0.132	-0.140	-0.148	-0.156	-0.164	-0.171	-0.181	-0.189	-0.198	-0.205	-0.214	-0.222	-0.231	-0.239	-0.246	-0.255	-0.264	-0.270	-0.278	-0.286	-0.292	-0.300	-0.306	-0.312	-0.320	-0.326	-0.332	-0.338	-0.342	-0.349	-0.354	-0.359	-0.364	-0.368	-0.372	-0.376	-0.380	-0.382	-0.386	-0.389	-0.392	-0.396	-0.398	-0.400	-0.404	-0.405	-0.408	-0.410	-0.412	-0.414	-0.416	-0.419	-0.420	-0.421	-0.424	-0.425	-0.428	-0.429	-0.430	-0.432	-0.434	-0.435	-0.436	-0.438	-0.439	-0.440	-0.442	-0.442	-0.442	-0.444	-0.445	-0.444	-0.445	-0.445	-0.445	-0.445	-0.442	-0.442	-0.441	-0.439	-0.436	-0.434	-0.430	-0.428	-0.425	-0.420	-0.415	-0.410	-0.405	-0.398	-0.391	-0.385	-0.378	-0.370	-0.362	-0.355	-0.346	-0.338	-0.328	-0.319	-0.309	-0.299	-0.289	-0.279	-0.268	-0.258	-0.246	-0.235	-0.224	-0.214	-0.202	-0.191	-0.180	-0.170	-0.160	-0.150	-0.140	-0.130	-0.121	-0.112	-0.104	-0.095	-0.086	-0.080	-0.074	-0.068	-0.060	-0.055	-0.050	-0.044	-0.041	-0.036	-0.032	-0.030	-0.028	-0.025	-0.024	-0.021	-0.021	-0.020	-0.021	-0.020	-0.021	-0.022	-0.024	100.000	5.000	2.000	1.000	6.000	0.000	0.000	0.000	0.000	0.000	0.000	0.000	0.000	0.000	0.000	0.000	0.000	0.000	-0.441	-0.472	-0.505	-0.536	-0.566	-0.596	-0.626	-0.655	-0.684	-0.712	-0.741	-0.769	-0.798	-0.824	-0.852	-0.879	-0.905	-0.932	-0.960	-0.986	-1.012	-1.040	-1.066	-1.092	-1.119	-1.146	-1.172	-1.200	-1.226	-1.252	-1.280	-1.308	-1.335	-1.361	-1.390	-1.416	-1.442	-1.470	-1.496	-1.524	-1.550	-1.576	-1.602	-1.628	-1.652	-1.676	-1.701	-1.724	-1.746	-1.769	-1.792	-1.814	-1.834	-1.854	-1.872	-1.890	-1.908	-1.924	-1.939	-1.954	-1.966	-1.979	-1.990	-2.000	-2.009	-2.018	-2.024	-2.029	-2.034	-2.038	-2.039	-2.041	-2.040	-2.040	-2.038	-2.035	-2.031	-2.026	-2.021	-2.014	-2.007	-2.000	-1.991	-1.981	-1.972	-1.961	-1.952	-1.940	-1.929	-1.916	-1.904	-1.894	-1.880	-1.869	-1.856	-1.845	-1.834	-1.822	-1.812	-1.801	-1.791	-1.782	-1.774	-1.766	-1.759	-1.752	-1.746	-1.741	-1.738	-1.735	-1.732	-1.732	-1.734	-1.735	-1.738	-1.742	-1.748	-1.754	-1.761	-1.769	-1.779	-1.791	-1.802	-1.816	-1.829	-1.844	-1.860	-1.878	-1.895	-1.914	-1.934	-1.955	-1.975	-1.996	-2.020	-2.042	-2.065	-2.090	-2.115	-2.139	-2.164	-2.189	-2.215	-2.241	-2.268	-2.292	-2.319	-2.345	-2.370	-2.396	-2.421	-2.445	-2.470	-2.494	-2.519	-2.542	-2.565	-2.588	-2.611	-2.634	-2.655	-2.678	-2.698	-2.719	-2.740	-2.760	-2.779	-2.800	-2.819	-2.839	-2.858	-2.878	-2.896	-2.915	-2.934	-2.951	-2.970	-2.988	-3.006	-3.025	-3.042	-3.061	-3.080	-3.098	-3.118	-3.136	-3.155	-3.174	-3.192	-3.210	-3.229	-3.249	-3.266	-3.286	-3.304	-3.322	-3.340	-3.359	-3.376	-3.395	-3.412	-3.430	-3.446	-3.464	-3.481	-3.496	-3.512	-3.528	-3.542	-3.556	-3.570	-3.584	-3.595	-3.608	-3.619	-3.630	-3.640	-3.650	-3.660	-3.668	-3.676	-3.684	-3.690	-3.698	-3.704	-3.709	-3.714	-3.720	-3.724	-3.728	-3.732	-3.736	-3.740	-3.744	-3.748	-3.751	-3.755	-3.758	-3.762	-3.765	-3.770	-3.774	-3.778	-3.782	-3.786	-3.791	-3.798	-3.804	-3.809	-3.818	-3.824	-3.830	-3.839	-3.846	-3.854	-3.861	-3.870	-3.879	-3.888	-3.895	-3.905	-3.912	-3.920	-3.929	-3.938	-3.944	-3.951	-3.959	-3.965	-3.970	-3.976	-3.981	-3.985	-3.989	-3.990	-3.994	-3.994	-3.994	-3.992	-3.991	-3.989	-3.984	-3.978	-3.971	-3.964	-3.955	-3.945	-3.934	-3.922	-3.909	-3.894	-3.879	-3.862	-3.846	-3.828	-3.809	-3.789	-3.768	-3.746	-3.725	-3.702	-3.679	-3.656	-3.634	-3.610	-3.586	-3.561	-3.538	-3.512	-3.489	-3.465	-3.441	-3.418	-3.394	-3.371	-3.348	-3.325	-3.305	-3.284	-3.262	-3.242	-3.224	-3.205	-3.188	-3.171	-3.155	-3.140	-3.126	-3.112	-3.100	-3.088	-3.079	-3.068	-3.060	-3.051	-3.045	-3.039	-3.034	-3.030	-3.028	-3.025	-3.024	-3.022	-3.022	-3.024	-3.026	-3.029	-3.032	-3.036	-3.041	-3.046	-3.052	-3.060	-3.069	-3.078	-3.086	-3.095	-3.105	-3.116	-3.129	-3.140	-3.152	-3.165	-3.178	-3.191	-3.205	-3.219	-3.232	-3.246	-3.261	-3.275	-3.290	-3.304	-3.318	-3.332	-3.346	-3.361	-3.374	-3.388	-3.401	-3.412	-3.426	-3.438	-3.449	-3.459	-3.469	-3.479	-3.486	-3.494	-3.500	-3.506	-3.510	-3.512	-3.516	-3.516	-3.516	-3.515	-3.512	-3.509	-3.504	-3.498	-3.489	-3.480	-3.470	-3.458	-3.445	-3.431	-3.414	-3.396	-3.379	-3.359	-3.336	-3.314	-3.289	-3.264	-3.236	-3.209	-3.180	-3.149	-3.116	-3.085	-3.051	-3.018	-2.982	-2.946	-2.909	-2.872	-2.834	-2.796	-2.758	-2.718	-2.678	-2.639	-2.599	-2.558	-2.518	-2.479	-2.439	-2.400	-2.361	-2.322	-2.284	-2.246	-2.209	-2.172	-2.138	-2.102	-2.069	-2.035	-2.002	-1.971	-1.940	-1.910	-1.881	-1.855	-1.830	-1.805	-1.781	-1.759	-1.738	-1.718	-1.699	-1.681	-1.664	-1.648	-1.634	-1.620	-1.608	-1.596	-1.585	-1.576	-1.569	-1.560	-1.554	-1.549	-1.542	-1.539	-1.535	-1.531	-1.530	-1.529	-1.526	-1.525	-1.524	-1.524	-1.522	-1.522	-1.521	-1.521	-1.520	-1.520	-1.520	-1.520	-1.520	-1.519	-1.518	-1.516	-1.515	-1.514	-1.511	-1.509	-1.506	-1.504	-1.500	-1.496	-1.492	-1.488	-1.482	-1.476	-1.472	-1.466	-1.460	-1.452	-1.448	-1.440	-1.434	-1.426	-1.419	-1.411	-1.404	-1.395	-1.388	-1.380	-1.371	-1.364	-1.355	-1.346	-1.339	-1.331	-1.324	-1.316	-1.309	-1.302	-1.295	-1.290	-1.282	-1.276	-1.271	-1.266	-1.260	-1.256	-1.251	-1.249	-1.244	-1.241	-1.239	-1.236	-1.234	-1.232	-1.231	-1.231	-1.231	-1.231	-1.232	-1.235	-1.236	-1.239	-1.241	-1.244	-1.248	-1.251	-1.258	-1.261	-1.268	-1.274	-1.280	-1.286	-1.294	-1.300	-1.309	-1.318	-1.326	-1.336	-1.346	-1.356	-1.368	-1.379	-1.390	-1.401	-1.414	-1.426	-1.439	-1.452	-1.465	-1.478	-1.492	-1.505	-1.519	-1.532	-1.545	-1.559	-1.571	-1.585	-1.598	-1.611	-1.622	-1.635	-1.646	-1.658	-1.668	-1.679	-1.688	-1.698	-1.705	-1.712	-1.720	-1.725	-1.731	-1.735	-1.739	-1.742	-1.744	-1.745	-1.745	-1.744	-1.741	-1.739	-1.734	-1.729	-1.722	-1.715	-1.706	-1.699	-1.688	-1.676	-1.665	-1.652	-1.640	-1.626	-1.611	-1.596	-1.580	-1.565	-1.546	-1.529	-1.511	-1.495	-1.476	-1.458	-1.440	-1.421	-1.402	-1.384	-1.365	-1.348	-1.329	-1.311	-1.294	-1.276	-1.260	-1.244	-1.229	-1.212	-1.199	-1.185	-1.171	-1.158	-1.148	-1.135	-1.125	-1.114	-1.105	-1.096	-1.089	-1.082	-1.076	-1.070	-1.065	-1.061	-1.058	-1.055	-1.052	-1.051	-1.051	-1.050	-1.049	-1.051	-1.051	-1.052	-1.054	-1.058	-1.060	-1.062	-1.066	-1.070	-1.074	-1.079	-1.084	-1.089	-1.094	-1.100	-1.106	-1.111	-1.118	-1.125	-1.131	-1.140	-1.146	-1.155	-1.162	-1.170	-1.179	-1.188	-1.196	-1.206	-1.215	-1.225	-1.236	-1.246	-1.256	-1.268	-1.279	-1.291	-1.302	-1.315	-1.329	-1.341	-1.355	-1.369	-1.382	-1.398	-1.411	-1.428	-1.441	-1.456	-1.472	-1.488	-1.502	-1.520	-1.536	-1.552	-1.569	-1.585	-1.602	-1.620	-1.638	-1.654	-1.671	-1.689	-1.706	-1.724	-1.742	-1.759	-1.776	-1.795	-1.811	-1.829	-1.845	-1.862	-1.880	-1.895	-1.912	-1.929	-1.945	-1.961	-1.978	-1.994	-2.011	-2.026	-2.042	-2.059	-2.074	-2.089	-2.105	-2.120	-2.136	-2.151	-2.168	-2.182	-2.198	-2.212	-2.228	-2.242	-2.259	-2.272	-2.286	-2.302	-2.318	-2.330	-2.345	-2.360	-2.372	-2.386	-2.400	-2.412	-2.426	-2.439	-2.451	-2.464	-2.476	-2.489	-2.500	-2.511	-2.521	-2.532	-2.542	-2.552	-2.561	-2.571	-2.579	-2.588	-2.594	-2.601	-2.608	-2.614	-2.620	-2.625	-2.628	-2.632	-2.635	-2.639	-2.640	-2.642	-2.644	-2.644	-2.644	-2.644	-2.644	-2.642	-2.640	-2.638	-2.635	-2.631	-2.628	-2.624	-2.619	-2.614	-2.608	-2.602	-2.595	-2.589	-2.581	-2.574	-2.565	-2.558	-2.548	-2.539	-2.530	-2.520	-2.509	-2.498	-2.486	-2.475	-2.464	-2.452	-2.440	-2.428	-2.414	-2.401	-2.389	-2.375	-2.360	-2.348	-2.332	-2.318	-2.304	-2.289	-2.274	-2.259	-2.244	-2.228	-2.212	-2.198	-2.182	-2.168	-2.154	-2.138	-2.122	-2.108	-2.091	-2.078	-2.064	-2.050	-2.036	-2.024	-2.010	-1.998	-1.985	-1.972	-1.961	-1.950	-1.939	-1.929	-1.918	-1.909	-1.899	-1.890	-1.882	-1.875	-1.869	-1.862	-1.856	-1.851	-1.848	-1.844	-1.841	-1.839	-1.836	-1.835	-1.835	-1.835	-1.834	-1.835	-1.836	-1.839	-1.841	-1.842	-1.846	-1.849	-1.854	-1.858	-1.862	-1.868	-1.872	-1.878	-1.884	-1.890	-1.898	-1.904	-1.910	-1.916	-1.924	-1.930	-1.938	-1.945	-1.951	-1.959	-1.965	-1.971	-1.979	-1.986	-1.992	-1.998	-2.004	-2.009	-2.014	-2.019	-2.024	-2.027	-2.031	-2.035	-2.038	-2.040	-2.041	-2.044	-2.044	-2.045	-2.045	-2.044	-2.045	-2.042	-2.041	-2.038	-2.035	-2.031	-2.026	-2.022	-2.016	-2.010	-2.004	-1.996	-1.989	-1.981	-1.972	-1.962	-1.954	-1.944	-1.932	-1.921	-1.910	-1.899	-1.888	-1.874	-1.861	-1.848	-1.835	-1.821	-1.809	-1.795	-1.781	-1.768	-1.754	-1.739	-1.724	-1.710	-1.696	-1.681	-1.668	-1.652	-1.639	-1.624	-1.610	-1.596	-1.582	-1.569	-1.555	-1.541	-1.529	-1.516	-1.502	-1.490	-1.479	-1.465	-1.452	-1.441	-1.429	-1.418	-1.406	-1.395	-1.384	-1.372	-1.361	-1.350	-1.339	-1.328	-1.316	-1.305	-1.295	-1.284	-1.272	-1.262	-1.251	-1.241	-1.229	-1.219	-1.209	-1.198	-1.186	-1.175	-1.164	-1.154	-1.142	-1.131	-1.121	-1.110	-1.098	-1.086	-1.075	-1.064	-1.052	-1.040	-1.029	-1.016	-1.004	-0.992	-0.981	-0.969	-0.958	-0.945	-0.932	-0.921	-0.910	-0.898	-0.886	-0.875	-0.862	-0.852	-0.840	-0.829	-0.816	-0.805	-0.792	-0.781	-0.769	-0.758	-0.745	-0.735	-0.722	-0.711	-0.700	-0.689	-0.678	-0.666	-0.654	-0.644	-0.631	-0.620	-0.608	-0.596	-0.586	-0.575	-0.562	-0.552	-0.541	-0.530	-0.520	-0.507	-0.498	-0.488	-0.476	-0.466	-0.455	-0.445	-0.436	-0.425	-0.416	-0.406	-0.398	-0.390	-0.380	-0.372	-0.364	-0.356	-0.349	-0.340	-0.334	-0.328	-0.320	-0.312	-0.306	-0.301	-0.295	-0.289	-0.284	-0.279	-0.272	-0.268	-0.262	-0.259	-0.254	-0.249	-0.245	-0.240	-0.235	-0.231	-0.226	-0.222	-0.218	-0.212	-0.209	-0.204	-0.200	-0.195	-0.189	-0.184	-0.180	-0.175	-0.169	-0.165	-0.159	-0.154	-0.149	-0.142	-0.138	-0.131	-0.126	-0.120	-0.115	-0.109	-0.102	-0.098	-0.091	-0.086	-0.080	-0.075	-0.069	-0.065	-0.061	-0.056	-0.052	-0.048	-0.044	-0.041	-0.038	-0.035	-0.032	-0.030	-0.028	-0.026	-0.025	-0.024	-0.022	-0.022	-0.022	-0.022	-0.022	-0.025	-0.025	-0.026	-0.029	-0.030	-0.031	-0.032	-0.036	-0.038	-0.041	-0.044	-0.046	-0.050	-0.052	-0.055	-0.058	-0.060	-0.062	-0.065	-0.068	-0.069	-0.070	-0.071	-0.072	-0.074	-0.074	-0.074	-0.074	-0.074	-0.072	-0.070	-0.068	-0.065	-0.062	-0.059	-0.055	-0.050	-0.046	-0.040	-0.034	-0.028	-0.021	-0.014	-0.006	0.001	0.010	0.019	0.028	0.038	0.046	0.058	0.069	0.078	0.090	0.100	0.111	0.122	0.134	0.145	0.158	0.169	0.181	0.194	0.206	0.218	0.230	0.242	0.254	0.268	0.278	0.290	0.301	0.312	0.325	0.335	0.346	0.358	0.369	0.380	0.390	0.401	0.411	0.422	0.434	0.442	0.452	0.462	0.474	0.482	0.494	0.504	0.512	0.522	0.532	0.542	0.554	0.564	0.572	0.582	0.592	0.601	0.611	0.620	0.631	0.640	0.649	0.659	0.668	0.676	0.685	0.694	0.701	0.709	0.716	0.722	0.728	0.734	0.739	0.744	0.748	0.751	0.755	0.756	0.759	0.760	0.760	0.759	0.759	0.756	0.754	0.749	0.744	0.738	0.731	0.724	0.715	0.706	0.695	0.685	0.672	0.659	0.645	0.630	0.615	0.598	0.581	0.562	0.544	0.525	0.505	0.485	0.464	0.444	0.421	0.400	0.378	0.356	0.334	0.311	0.288	0.266	0.244	0.222	0.200	0.179	0.158	0.136	0.116	0.098	0.079	0.059	0.041	0.025	0.009	-0.006	-0.021	-0.035	-0.048	-0.060	-0.071	-0.082	-0.092	-0.101	-0.108	-0.116	-0.121	-0.126	-0.131	-0.135	-0.139	-0.141	-0.144	-0.145	-0.145	-0.145	-0.145	-0.145	-0.144	-0.142	-0.140	-0.138	-0.136	-0.135	-0.132	-0.130	-0.128	-0.126	-0.124	-0.121	-0.119	-0.119	-0.118	-0.115	-0.114	-0.112	-0.114	-0.114	-0.115	-0.116	-0.119	-0.121	-0.122	-0.126	-0.129	-0.134	-0.140	-0.144	-0.149	-0.156	-0.162	-0.170	-0.178	-0.186	-0.195	-0.202	-0.212	-0.222	-0.232	-0.242	-0.255	-0.265	-0.278	-0.290	-0.302	-0.315	-0.326	-0.340	-0.354	-0.368	-0.382	-0.396	-0.410	-0.425	-0.439	-0.454	-0.468	-0.482	-0.498	-0.512	-0.528	-0.542	-0.558	-0.572	-0.588	-0.602	-0.618	-0.632	-0.648	-0.661	-0.676	-0.692	-0.706	-0.721	-0.735	-0.750	-0.762	-0.776	-0.790	-0.802	-0.816	-0.829	-0.841	-0.852	-0.864	-0.875	-0.886	-0.896	-0.906	-0.916	-0.925	-0.934	-0.942	-0.950	-0.958	-0.966	-0.972	-0.979	-0.985	-0.990	-0.996	-1.001	-1.005	-1.009	-1.012	-1.018	-1.019	-1.022	-1.025	-1.026	-1.029	-1.030	-1.031	-1.032	-1.032	-1.034	-1.034	-1.034	-1.034	-1.032	-1.032	-1.031	-1.030	-1.030	-1.029	-1.028	-1.026	-1.024	-1.022	-1.021	-1.018	-1.016	-1.014	-1.010	-1.008	-1.004	-1.001	-0.998	-0.994	-0.990	-0.986	-0.980	-0.976	-0.970	-0.965	-0.958	-0.952	-0.945	-0.939	-0.931	-0.924	-0.916	-0.908	-0.899	-0.890	-0.881	-0.870	-0.861	-0.851	-0.840	-0.829	-0.818	-0.806	-0.794	-0.781	-0.769	-0.755	-0.742	-0.729	-0.715	-0.702	-0.688	-0.674	-0.660	-0.646	-0.631	-0.616	-0.602	-0.588	-0.574	-0.560	-0.546	-0.532	-0.519	-0.505	-0.492	-0.480	-0.468	-0.454	-0.442	-0.430	-0.419	-0.408	-0.396	-0.386	-0.375	-0.365	-0.356	-0.348	-0.339	-0.330	-0.322	-0.314	-0.308	-0.301	-0.294	-0.289	-0.282	-0.279	-0.274	-0.269	-0.265	-0.260	-0.255	-0.252	-0.250	-0.245	-0.242	-0.240	-0.238	-0.235	-0.234	-0.231	-0.230	-0.229	-0.228	-0.226	-0.225	-0.225	-0.224	-0.222	-0.222	-0.222	-0.221	-0.221	-0.221	-0.220	-0.219	-0.220	-0.219	-0.219	-0.218	-0.216	-0.218	-0.216	-0.215	-0.214	-0.214	-0.212	-0.211	-0.209	-0.209	-0.206	-0.204	-0.202	-0.200	-0.198	-0.195	-0.194	-0.190	-0.186	-0.184	-0.181	-0.178	-0.174	-0.170	-0.168	-0.162	-0.159	-0.154	-0.150	-0.145	-0.140	-0.135	-0.129	-0.124	-0.119	-0.112	-0.106	-0.100	-0.094	-0.088	-0.080	-0.074	-0.066	-0.060	-0.052	-0.045	-0.039	-0.031	-0.025	-0.016	-0.010	-0.002	0.005	0.011	0.019	0.025	0.032	0.040	0.046	0.054	0.059	0.064	0.070	0.076	0.081	0.086	0.091	0.096	0.100	0.105	0.109	0.112	0.115	0.118	0.121	0.124	0.125	0.128	0.129	0.130	0.131	0.132	0.132	0.134	0.134	0.135	0.135	0.134	0.134	0.134	0.132	0.132	0.131	0.131	0.130	0.130	0.129	0.129	0.129	0.129	0.129	0.129	0.129	0.130	0.131	0.132	0.134	0.136	0.138	0.140	0.144	0.148	0.151	0.155	0.161	0.166	0.171	0.179	0.185	0.192	0.201	0.208	0.216	0.226	0.236	0.248	0.256	0.269	0.280	0.291	0.305	0.316	0.330	0.342	0.356	0.370	0.384	0.399	0.412	0.426	0.441	0.456	0.470	0.485	0.498	0.512	0.526	0.540	0.554	0.569	0.581	0.594	0.608	0.621	0.634	0.645	0.656	0.669	0.680	0.690	0.701	0.711	0.721	0.730	0.739	0.748	0.755	0.762	0.770	0.775	0.781	0.788	0.792	0.796	0.801	0.804	0.808	0.809	0.811	0.811	0.812	0.812	0.812	0.812	0.810	0.809	0.806	0.802	0.800	0.796	0.792	0.788	0.781	0.775	0.769	0.761	0.756	0.748	0.740	0.732	0.722	0.714	0.706	0.695	0.686	0.675	0.666	0.656	0.645	0.634	0.624	0.612	0.601	0.590	0.580	0.568	0.556	0.546	0.535	0.524	0.512	0.502	0.492	0.482	0.472	0.462	0.454	0.445	0.439	0.430	0.422	0.416	0.409	0.404	0.398	0.392	0.389	0.385	0.382	0.379	0.376	0.375	0.374	0.372	0.372	0.374	0.374	0.375	0.376	0.378	0.381	0.382	0.385	0.389	0.391	0.395	0.399	0.402	0.406	0.410	0.414	0.418	0.421	0.425	0.428	0.431	0.435	0.438	0.440	0.441	0.444	0.445	0.445	0.446	0.446	0.446	0.445	0.444	0.441	0.439	0.436	0.431	0.428	0.422	0.418	0.411	0.405	0.398	0.390	0.381	0.372	0.362	0.352	0.341	0.330	0.318	0.306	0.292	0.279	0.265	0.250	0.236	0.221	0.206	0.190	0.175	0.159	0.144	0.129	0.112	0.098	0.081	0.066	0.050	0.036	0.021	0.008	-0.008	-0.022	-0.036	-0.048	-0.061	-0.072	-0.085	-0.096	-0.106	-0.116	-0.126	-0.134	-0.142	-0.149	-0.156	-0.162	-0.166	-0.171	-0.176	-0.179	-0.180	-0.182	-0.184	-0.185	-0.185	-0.184	-0.184	-0.182	-0.180	-0.178	-0.175	-0.171	-0.168	-0.164	-0.159	-0.155	-0.150	-0.144	-0.139	-0.132	-0.128	-0.121	-0.115	-0.109	-0.101	-0.095	-0.090	-0.082	-0.076	-0.069	-0.064	-0.058	-0.051	-0.045	-0.038	-0.032	-0.026	-0.020	-0.014	-0.008	-0.001	0.005	0.012	0.018	0.024	0.030	0.036	0.044	0.050	0.058	0.065	0.071	0.080	0.088	0.096	0.105	0.114	0.122	0.132	0.141	0.152	0.162	0.172	0.184	0.195	0.208	0.219	0.230	0.242	0.255	0.269	0.282	0.296	0.310	0.322	0.336	0.351	0.366	0.380	0.395	0.409	0.424	0.439	0.452	0.466	0.481	0.494	0.507	0.522	0.536	0.549	0.561	0.574	0.586	0.598	0.609	0.620	0.631	0.642	0.651	0.661	0.670	0.679	0.688	0.694	0.701	0.708	0.714	0.718	0.724	0.726	0.730	0.732	0.735	0.736	0.736	0.736	0.735	0.734	0.732	0.730	0.726	0.722	0.718	0.711	0.706	0.700	0.691	0.684	0.675	0.665	0.656	0.645	0.634	0.621	0.609	0.598	0.584	0.570	0.555	0.540	0.524	0.509	0.492	0.476	0.460	0.444	0.426	0.410	0.394	0.376	0.360	0.344	0.326	0.310	0.294	0.278	0.262	0.248	0.232	0.219	0.205	0.192	0.180	0.168	0.156	0.148	0.136	0.129	0.120	0.112	0.106	0.100	0.096	0.091	0.089	0.085	0.085	0.084	0.084	0.084	0.085	0.088	0.089	0.092	0.096	0.100	0.105	0.111	0.116	0.121	0.128	0.134	0.139	0.145	0.151	0.156	0.162	0.169	0.174	0.178	0.182	0.188	0.190	0.194	0.198	0.199	0.200	0.202	0.204	0.204	0.204	0.201	0.200	0.199	0.196	0.192	0.189	0.185	0.180	0.175	0.170	0.164	0.159	0.151	0.145	0.140	0.132	0.126	0.119	0.112	0.106	0.100	0.094	0.088	0.082	0.076	0.072	0.068	0.065	0.061	0.059	0.056	0.055	0.054	0.052	0.052	0.054	0.055	0.059	0.061	0.065	0.069	0.074	0.079	0.084	0.091	0.098	0.106	0.114	0.122	0.131	0.140	0.150	0.159	0.169	0.179	0.189	0.199	0.209	0.219	0.230	0.240	0.249	0.259	0.268	0.278	0.286	0.295	0.304	0.311	0.320	0.328	0.335	0.341	0.348	0.354	0.359	0.365	0.370	0.374	0.379	0.382	0.388	0.391	0.395	0.399	0.402	0.406	0.410	0.414	0.418	0.421	0.425	0.430	0.435	0.439	0.445	0.450	0.455	0.461	0.468	0.475	0.482	0.490	0.499	0.507	0.518	0.526	0.539	0.549	0.561	0.574	0.586	0.600	0.614	0.628	0.642	0.658	0.672	0.688	0.705	0.720	0.736	0.754	0.770	0.788	0.804	0.821	0.838	0.855	0.871	0.889	0.906	0.922	0.939	0.954	0.970	0.984	0.999	1.011	1.025	1.038	1.050	1.060	1.071	1.081	1.090	1.098	1.105	1.111	1.116	1.122	1.126	1.129	1.132	1.134	1.134	1.134	1.132	1.130	1.128	1.124	1.120	1.115	1.109	1.102	1.096	1.088	1.080	1.071	1.062	1.052	1.042	1.034	1.022	1.012	1.000	0.990	0.979	0.968	0.955	0.944	0.932	0.922	0.910	0.900	0.889	0.878	0.868	0.858	0.848	0.838	0.829	0.819	0.810	0.802	0.795	0.788	0.780	0.771	0.765	0.759	0.752	0.746	0.740	0.735	0.730	0.725	0.720	0.716	0.712	0.708	0.704	0.699	0.695	0.691	0.688	0.682	0.680	0.676	0.671	0.668	0.662	0.659	0.655	0.650	0.646	0.641	0.638	0.632	0.628	0.622	0.618	0.612	0.608	0.602	0.598	0.592	0.588	0.582	0.578	0.572	0.568	0.564	0.560	0.555	0.551	0.548	0.544	0.541	0.539	0.536	0.534	0.532	0.531	0.531	0.530	0.530	0.531	0.531	0.534	0.535	0.538	0.540	0.544	0.548	0.551	0.556	0.561	0.566	0.571	0.578	0.584	0.590	0.598	0.604	0.611	0.619	0.626	0.635	0.644	0.652	0.661	0.670	0.680	0.689	0.698	0.709	0.718	0.728	0.736	0.746	0.756	0.765	0.775	0.785	0.795	0.804	0.814	0.824	0.832	0.841	0.851	0.860	0.870	0.879	0.889	0.898	0.906	0.915	0.922	0.932	0.940	0.949	0.958	0.966	0.974	0.982	0.991	0.999	1.006	1.014	1.022	1.029	1.038	1.044	1.050	1.058	1.064	1.071	1.076	1.082	1.089	1.094	1.099	1.105	1.109	1.114	1.118	1.121	1.126	1.129	1.132	1.135	1.138	1.139	1.141	1.141	1.142	1.144	1.142	1.142	1.141	1.140	1.139	1.138	1.136	1.132	1.130	1.128	1.124	1.120	1.116	1.112	1.108	1.104	1.098	1.091	1.086	1.081	1.076	1.070	1.062	1.056	1.050	1.042	1.036	1.029	1.022	1.015	1.008	1.001	0.994	0.986	0.980	0.971	0.964	0.958	0.950	0.942	0.936	0.930	0.922	0.915	0.910	0.902	0.896	0.890	0.885	0.880	0.874	0.869	0.865	0.861	0.856	0.854	0.850	0.849	0.846	0.845	0.844	0.844	0.846	0.848	0.850	0.854	0.859	0.865	0.870	0.879	0.888	0.898	0.908	0.921	0.935	0.949	0.965	0.984	1.004	1.024	1.048	1.071	1.098	1.125	1.154	1.184	1.216	1.251	1.288	1.325	1.362	1.405	1.448	1.491	1.538	1.584	1.634	1.684	1.736	1.790	1.844	1.900	1.956	2.014	2.072	2.132	2.194	2.255	2.319	2.382	2.445	2.510	2.574	2.639	2.704	2.769	2.832	2.898	2.961	3.025	3.088	3.151	3.214	3.275	3.336	3.396	3.452	3.510	3.566	3.619	3.672	3.724	3.774	3.822	3.869	3.912	3.955	3.996	4.035	4.072	4.108	4.141	4.172	4.201	4.229	4.254	4.276	4.296	4.316	4.332	4.348	4.360	4.371	4.380	4.386	4.392	4.396	4.398	4.398	4.395	4.392	4.389	4.381	4.374	4.365	4.355	4.344	4.332	4.319	4.304	4.290	4.274	4.256	4.239	4.220	4.201	4.182	4.162	4.141	4.121	4.100	4.079	4.058	4.036	4.015	3.992	3.971	3.949	3.926	3.906	3.884	3.862	3.841	3.820	3.798	3.776	3.756	3.735	3.715	3.696	3.676	3.656	3.636	3.618	3.598	3.580	3.560	3.542	3.525	3.506	3.489	3.471	3.454	3.438	3.420	3.404	3.386	3.370	3.354	3.338	3.320	3.305	3.288	3.272	3.255	3.239	3.222	3.206	3.191	3.174	3.158	3.141	3.125	3.106	3.090	3.072	3.055	3.038	3.020	3.002	2.985	2.966	2.948	2.929	2.909	2.890	2.870	2.849	2.829	2.808	2.788	2.765	2.742	2.721	2.698	2.675	2.652	2.628	2.604	2.580	2.555	2.530	2.505	2.479	2.452	2.426	2.400	2.372	2.346	2.319	2.292	2.265	2.238	2.210	2.182	2.155	2.128	2.100	2.072	2.045	2.018	1.991	1.964	1.936	1.910	1.884	1.858	1.831	1.806	1.781	1.758	1.732	1.710	1.686	1.665	1.644	1.622	1.602	1.584	1.565	1.548	1.530	1.514	1.500	1.486	1.472	1.461	1.449	1.438	1.429	1.420	1.412	1.408	1.401	1.399	1.395	1.392	1.392	1.392	1.395	1.398	1.401	1.405	1.411	1.419	1.425	1.434	1.445	1.455	1.466	1.479	1.492	1.506	1.521	1.536	1.552	1.570	1.588	1.606	1.625	1.644	1.665	1.685	1.706	1.728	1.749	1.771	1.794	1.816	1.840	1.862	1.885	1.909	1.931	1.955	1.978	2.000	2.024	2.046	2.068	2.089	2.111	2.134	2.154	2.175	2.195	2.215	2.234	2.254	2.271	2.290	2.308	2.324	2.340	2.358	2.371	2.386	2.402	2.415	2.429	2.442	2.454	2.466	2.476	2.486	2.496	2.508	2.515	2.525	2.532	2.539	2.548	2.554	2.560	2.566	2.571	2.576	2.580	2.585	2.589	2.592	2.596	2.599	2.601	2.604	2.606	2.609	2.610	2.611	2.614	2.615	2.616	2.615	2.616	2.616	2.616	2.618	2.618	2.618	2.618	2.618	2.618	2.619	2.618	2.618	2.619	2.619	2.619	2.619	2.619	2.619	2.619	2.619	2.619	2.619	2.619	2.620	2.620	2.620	2.620	2.620	2.619	2.619	2.618	2.618	2.616	2.616	2.615	2.615	2.614	2.612	2.611	2.609	2.608	2.605	2.602	2.601	2.599	2.595	2.592	2.589	2.585	2.581	2.576	2.571	2.566	2.561	2.555	2.549	2.542	2.535	2.529	2.520	2.511	2.502	2.494	2.485	2.475	2.464	2.454	2.441	2.430	2.419	2.405	2.392	2.379	2.365	2.351	2.338	2.321	2.306	2.290	2.275	2.259	2.241	2.224	2.208	2.190	2.171	2.154	2.135	2.118	2.099	2.080	2.061	2.042	2.024	2.005	1.986	1.968	1.949	1.931	1.912	1.895	1.876	1.859	1.840	1.821	1.804	1.788	1.770	1.754	1.736	1.720	1.705	1.688	1.672	1.658	1.641	1.626	1.611	1.596	1.582	1.568	1.554	1.539	1.525	1.511	1.496	1.481	1.468	1.454	1.440	1.424	1.408	1.392	1.376	1.360	1.344	1.326	1.310	1.292	1.272	1.255	1.235	1.215	1.194	1.172	1.150	1.126	1.102	1.078	1.051	1.024	0.996	0.969	0.939	0.909	0.879	0.846	0.814	0.780	0.745	0.710	0.674	0.639	0.600	0.564	0.525	0.485	0.446	0.405	0.365	0.324	0.282	0.240	0.196	0.154	0.110	0.068	0.024	-0.020	-0.064	-0.108	-0.151	-0.195	-0.238	-0.280	-0.324	-0.366	-0.409	-0.450	-0.492	-0.532	-0.574	-0.614	-0.654	-0.694	-0.732	-0.771	-0.810	-0.848	-0.884	-0.920	-0.956	-0.991	-1.025	-1.059	-1.092	-1.125	-1.158	-1.190	-1.221	-1.251	-1.281	-1.311	-1.341	-1.370	-1.399	-1.425	-1.454	-1.481	-1.508	-1.534	-1.560	-1.585	-1.611	-1.635	-1.660	-1.685	-1.709	-1.732	-1.756	-1.779	-1.800	-1.822	-1.844	-1.865	-1.886	-1.908	-1.928	-1.946	-1.965	-1.984	-2.001	-2.019	-2.036	-2.051	-2.068	-2.081	-2.096	-2.110	-2.124	-2.135	-2.146	-2.158	-2.166	-2.175	-2.182	-2.190	-2.196	-2.201	-2.206	-2.209	-2.210	-2.212	-2.212	-2.212	-2.211	-2.210	-2.206	-2.202	-2.198	-2.191	-2.185	-2.178	-2.169	-2.160	-2.151	-2.141	-2.129	-2.118	-2.105	-2.094	-2.080	-2.066	-2.052	-2.039	-2.025	-2.010	-1.995	-1.981	-1.966	-1.952	-1.940	-1.926	-1.912	-1.900	-1.889	-1.876	-1.865	-1.855	-1.846	-1.838	-1.830	-1.822	-1.816	-1.811	-1.809	-1.805	-1.804	-1.802	-1.805	-1.806	-1.810	-1.815	-1.821	-1.829	-1.839	-1.848	-1.859	-1.871	-1.885	-1.899	-1.915	-1.931	-1.950	-1.969	-1.988	-2.007	-2.030	-2.052	-2.076	-2.100	-2.125	-2.149	-2.175	-2.201	-2.228	-2.254	-2.280	-2.308	-2.336	-2.362	-2.390	-2.418	-2.446	-2.472	-2.500	-2.528	-2.554	-2.581	-2.606	-2.631	-2.658	-2.682	-2.708	-2.731	-2.755	-2.780	-2.802	-2.825	-2.848	-2.869	-2.891	-2.912	-2.934	-2.956	-2.976	-2.998	-3.016	-3.036	-3.056	-3.075	-3.095	-3.114	-3.132	-3.151	-3.170	-3.190	-3.206	-3.225	-3.245	-3.262	-3.281	-3.300	-3.319	-3.336	-3.354	-3.372	-3.390	-3.406	-3.424	-3.441	-3.458	-3.475	-3.491	-3.506	-3.522	-3.539	-3.555	-3.570	-3.586	-3.600	-3.614	-3.628	-3.641	-3.655	-3.668	-3.680	-3.692	-3.704	-3.714	-3.725	-3.735	-3.745	-3.754	-3.762	-3.771	-3.780	-3.788	-3.795	-3.802	-3.809	-3.816	-3.822	-3.829	-3.835	-3.841	-3.849	-3.854	-3.861	-3.868	-3.874	-3.880	-3.885	-3.891	-3.899	-3.905	-3.911	-3.919	-3.926	-3.932	-3.939	-3.948	-3.955	-3.964	-3.972	-3.981	-3.990	-3.999	-4.009	-4.018	-4.026	-4.035	-4.045	-4.054	-4.061	-4.070	-4.079	-4.086	-4.095	-4.102	-4.109	-4.116	-4.122	-4.128	-4.132	-4.136	-4.140	-4.144	-4.146	-4.149	-4.150	-4.149	-4.149	-4.148	-4.145	-4.142	-4.138	-4.132	-4.126	-4.119	-4.110	-4.101	-4.091	-4.080	-4.069	-4.056	-4.044	-4.030	-4.014	-3.999	-3.981	-3.965	-3.948	-3.929	-3.911	-3.891	-3.872	-3.852	-3.831	-3.811	-3.791	-3.770	-3.749	-3.728	-3.708	-3.686	-3.665	-3.644	-3.624	-3.602	-3.582	-3.562	-3.542	-3.524	-3.504	-3.485	-3.466	-3.449	-3.430	-3.414	-3.399	-3.382	-3.368	-3.354	-3.340	-3.326	-3.314	-3.302	-3.291	-3.281	-3.271	-3.262	-3.255	-3.248	-3.241	-3.236	-3.232	-3.228	-3.225	-3.224	-3.222	-3.222	-3.222	-3.225	-3.226	-3.229	-3.232	-3.239	-3.244	-3.251	-3.258	-3.266	-3.275	-3.284	-3.294	-3.306	-3.318	-3.330	-3.342	-3.355	-3.370	-3.384	-3.398	-3.412	-3.429	-3.444	-3.460	-3.475	-3.491	-3.506	-3.522	-3.539	-3.552	-3.569	-3.582	-3.599	-3.612	-3.626	-3.638	-3.650	-3.661	-3.674	-3.684	-3.692	-3.701	-3.708	-3.714	-3.719	-3.722	-3.725	-3.726	-3.726	-3.725	-3.724	-3.719	-3.715	-3.709	-3.701	-3.691	-3.682	-3.670	-3.658	-3.642	-3.628	-3.610	-3.591	-3.570	-3.550	-3.526	-3.502	-3.478	-3.451	-3.424	-3.395	-3.364	-3.332	-3.301	-3.270	-3.236	-3.200	-3.165	-3.129	-3.092	-3.055	-3.018	-2.979	-2.940	-2.900	-2.860	-2.821	-2.780	-2.739	-2.700	-2.659	-2.619	-2.579	-2.539	-2.499	-2.459	-2.419	-2.381	-2.342	-2.305	-2.268	-2.230	-2.194	-2.159	-2.122	-2.089	-2.055	-2.022	-1.992	-1.961	-1.934	-1.904	-1.878	-1.851	-1.826	-1.802	-1.780	-1.758	-1.736	-1.716	-1.698	-1.680	-1.664	-1.649	-1.634	-1.621	-1.609	-1.598	-1.586	-1.578	-1.569	-1.562	-1.555	-1.549	-1.544	-1.540	-1.535	-1.532	-1.530	-1.528	-1.525	-1.525	-1.524	-1.524	-1.522	-1.522	-1.524	-1.522	-1.524	-1.525	-1.525	-1.526	-1.528	-1.529	-1.529	-1.529	-1.529	-1.530	-1.530	-1.529	-1.528	-1.528	-1.526	-1.525	-1.524	-1.522	-1.520	-1.518	-1.516	-1.514	-1.510	-1.508	-1.505	-1.500	-1.496	-1.492	-1.489	-1.484	-1.480	-1.475	-1.471	-1.466	-1.461	-1.456	-1.451	-1.448	-1.444	-1.439	-1.434	-1.430	-1.426	-1.421	-1.418	-1.414	-1.410	-1.406	-1.402	-1.400	-1.398	-1.395	-1.392	-1.391	-1.389	-1.388	-1.388	-1.386	-1.386	-1.386	-1.388	-1.388	-1.389	-1.390	-1.392	-1.396	-1.399	-1.402	-1.405	-1.410	-1.414	-1.420	-1.424	-1.430	-1.438	-1.444	-1.450	-1.459	-1.465	-1.474	-1.482	-1.491	-1.502	-1.511	-1.521	-1.532	-1.542	-1.552	-1.565	-1.576	-1.588	-1.599	-1.611	-1.622	-1.635	-1.646	-1.658	-1.670	-1.681	-1.691	-1.704	-1.712	-1.724	-1.734	-1.744	-1.752	-1.761	-1.769	-1.778	-1.784	-1.789	-1.795	-1.800	-1.805	-1.808	-1.810	-1.811	-1.812	-1.811	-1.811	-1.809	-1.806	-1.804	-1.799	-1.792	-1.785	-1.778	-1.770	-1.761	-1.751	-1.740	-1.729	-1.718	-1.705	-1.690	-1.675	-1.661	-1.646	-1.630	-1.612	-1.596	-1.579	-1.561	-1.544	-1.526	-1.509	-1.490	-1.472	-1.455	-1.438	-1.420	-1.402	-1.385	-1.369	-1.352	-1.336	-1.321	-1.308	-1.292	-1.279	-1.266	-1.254	-1.242	-1.232	-1.222	-1.212	-1.205	-1.198	-1.190	-1.185	-1.180	-1.176	-1.174	-1.170	-1.169	-1.170	-1.169	-1.171	-1.172	-1.175	-1.179	-1.182	-1.188	-1.192	-1.200	-1.208	-1.215	-1.224	-1.232	-1.241	-1.251	-1.262	-1.274	-1.285	-1.296	-1.310	-1.322	-1.336	-1.349	-1.364	-1.378	-1.392	-1.406	-1.422	-1.438	-1.452	-1.469	-1.484	-1.501	-1.516	-1.534	-1.549	-1.566	-1.582	-1.599	-1.616	-1.634	-1.650	-1.666	-1.684	-1.701	-1.718	-1.736	-1.752	-1.770	-1.786	-1.802	-1.819	-1.836	-1.852	-1.869	-1.884	-1.901	-1.916	-1.931	-1.946	-1.962	-1.976	-1.991	-2.006	-2.020	-2.033	-2.047	-2.060	-2.074	-2.088	-2.101	-2.114	-2.125	-2.139	-2.150	-2.161	-2.174	-2.184	-2.195	-2.206	-2.218	-2.228	-2.239	-2.249	-2.260	-2.270	-2.280	-2.290	-2.300	-2.310	-2.320	-2.331	-2.341	-2.351	-2.361	-2.371	-2.382	-2.392	-2.404	-2.416	-2.426	-2.438	-2.449	-2.461	-2.472	-2.484	-2.498	-2.509	-2.520	-2.532	-2.546	-2.559	-2.571	-2.584	-2.596	-2.608	-2.621	-2.634	-2.648	-2.660	-2.672	-2.684	-2.698	-2.709	-2.721	-2.731	-2.744	-2.755	-2.765	-2.776	-2.786	-2.796	-2.804	-2.814	-2.822	-2.830	-2.838	-2.845	-2.850	-2.856	-2.861	-2.865	-2.870	-2.872	-2.876	-2.879	-2.879	-2.880	-2.880	-2.879	-2.878	-2.876	-2.874	-2.870	-2.866	-2.861	-2.856	-2.850	-2.844	-2.835	-2.828	-2.819	-2.809	-2.800	-2.789	-2.776	-2.764	-2.752	-2.739	-2.724	-2.710	-2.694	-2.679	-2.664	-2.648	-2.629	-2.611	-2.594	-2.575	-2.555	-2.536	-2.516	-2.495	-2.475	-2.454	-2.432	-2.410	-2.389	-2.366	-2.344	-2.321	-2.298	-2.275	-2.252	-2.230	-2.206	-2.184	-2.161	-2.139	-2.116	-2.094	-2.072	-2.051	-2.031	-2.010	-1.990	-1.970	-1.951	-1.932	-1.914	-1.896	-1.879	-1.862	-1.848	-1.831	-1.818	-1.804	-1.791	-1.780	-1.769	-1.759	-1.749	-1.740	-1.732	-1.726	-1.719	-1.714	-1.709	-1.705	-1.701	-1.700	-1.698	-1.696	-1.695	-1.696	-1.698	-1.698	-1.700	-1.702	-1.705	-1.709	-1.712	-1.718	-1.722	-1.728	-1.732	-1.738	-1.744	-1.749	-1.755	-1.760	-1.768	-1.774	-1.780	-1.785	-1.791	-1.796	-1.802	-1.808	-1.814	-1.818	-1.822	-1.826	-1.830	-1.832	-1.835	-1.839	-1.840	-1.841	-1.842	-1.842	-1.842	-1.842	-1.842	-1.840	-1.838	-1.835	-1.832	-1.829	-1.825	-1.821	-1.816	-1.811	-1.805	-1.799	-1.794	-1.786	-1.779	-1.770	-1.762	-1.754	-1.745	-1.736	-1.726	-1.718	-1.708	-1.696	-1.688	-1.676	-1.665	-1.655	-1.644	-1.632	-1.622	-1.610	-1.600	-1.590	-1.579	-1.569	-1.559	-1.549	-1.538	-1.526	-1.518	-1.506	-1.496	-1.486	-1.478	-1.468	-1.459	-1.449	-1.441	-1.432	-1.424	-1.415	-1.408	-1.400	-1.392	-1.385	-1.378	-1.370	-1.362	-1.356	-1.348	-1.341	-1.335	-1.328	-1.320	-1.314	-1.306	-1.299	-1.292	-1.285	-1.278	-1.269	-1.261	-1.254	-1.245	-1.238	-1.229	-1.220	-1.211	-1.202	-1.192	-1.184	-1.172	-1.162	-1.152	-1.141	-1.130	-1.120	-1.108	-1.096	-1.084	-1.071	-1.058	-1.045	-1.032	-1.019	-1.004	-0.991	-0.976	-0.961	-0.946	-0.931	-0.916	-0.900	-0.885	-0.870	-0.852	-0.838	-0.822	-0.806	-0.791	-0.775	-0.760	-0.744	-0.728	-0.712	-0.696	-0.680	-0.666	-0.650	-0.636	-0.620	-0.606	-0.591	-0.578	-0.565	-0.550	-0.538	-0.525	-0.512	-0.500	-0.489	-0.478	-0.465	-0.454	-0.444	-0.434	-0.424	-0.415	-0.405	-0.396	-0.389	-0.380	-0.371	-0.364	-0.359	-0.351	-0.345	-0.338	-0.332	-0.326	-0.322	-0.318	-0.312	-0.309	-0.305	-0.300	-0.296	-0.294	-0.291	-0.288	-0.285	-0.281	-0.279	-0.276	-0.275	-0.271	-0.270	-0.269	-0.266	-0.264	-0.261	-0.259	-0.256	-0.255	-0.252	-0.250	-0.248	-0.245	-0.242	-0.240	-0.236	-0.234	-0.231	-0.226	-0.224	-0.220	-0.216	-0.214	-0.209	-0.205	-0.201	-0.198	-0.194	-0.190	-0.186	-0.182	-0.179	-0.175	-0.171	-0.169	-0.165	-0.162	-0.159	-0.156	-0.152	-0.150	-0.149	-0.146	-0.145	-0.142	-0.142	-0.141	-0.141	-0.141	-0.141	-0.142	-0.144	-0.145	-0.146	-0.148	-0.151	-0.154	-0.156	-0.160	-0.164	-0.168	-0.172	-0.176	-0.182	-0.188	-0.192	-0.199	-0.205	-0.210	-0.218	-0.222	-0.228	-0.235	-0.241	-0.248	-0.255	-0.261	-0.268	-0.274	-0.278	-0.284	-0.289	-0.294	-0.299	-0.302	-0.308	-0.310	-0.312	-0.316	-0.318	-0.319	-0.320	-0.320	-0.320	-0.320	-0.319	-0.318	-0.315	-0.311	-0.309	-0.304	-0.299	-0.292	-0.286	-0.281	-0.272	-0.265	-0.258	-0.248	-0.239	-0.229	-0.220	-0.210	-0.198	-0.186	-0.176	-0.164	-0.151	-0.140	-0.128	-0.115	-0.101	-0.089	-0.076	-0.064	-0.051	-0.038	-0.026	-0.012	-0.001	0.011	0.024	0.036	0.048	0.059	0.070	0.080	0.091	0.100	0.110	0.119	0.128	0.135	0.144	0.152	0.159	0.166	0.172	0.179	0.186	0.191	0.196	0.202	0.209	0.214	0.219	0.224	0.229	0.234	0.239	0.244	0.249	0.254	0.259	0.264	0.270	0.275	0.281	0.286	0.292	0.298	0.305	0.311	0.318	0.324	0.330	0.338	0.344	0.350	0.358	0.364	0.369	0.376	0.382	0.389	0.395	0.400	0.406	0.411	0.416	0.420	0.425	0.429	0.431	0.432	0.435	0.436	0.435	0.435	0.434	0.432	0.429	0.425	0.420	0.414	0.408	0.400	0.392	0.382	0.372	0.361	0.349	0.336	0.322	0.308	0.292	0.276	0.259	0.241	0.222	0.205	0.186	0.166	0.146	0.126	0.106	0.085	0.062	0.042	0.021	0.000	-0.021	-0.041	-0.062	-0.082	-0.101	-0.121	-0.140	-0.159	-0.176	-0.194	-0.210	-0.226	-0.241	-0.255	-0.269	-0.282	-0.295	-0.306	-0.318	-0.326	-0.336	-0.344	-0.351	-0.359	-0.366	-0.372	-0.376	-0.381	-0.385	-0.388	-0.390	-0.392	-0.394	-0.396	-0.398	-0.398	-0.398	-0.399	-0.399	-0.398	-0.399	-0.398	-0.396	-0.396	-0.395	-0.394	-0.394	-0.392	-0.391	-0.390	-0.390	-0.390	-0.390	-0.391	-0.390	-0.390	-0.391	-0.391	-0.394	-0.395	-0.396	-0.398	-0.400	-0.402	-0.404	-0.408	-0.410	-0.414	-0.416	-0.420	-0.424	-0.428	-0.432	-0.438	-0.441	-0.446	-0.451	-0.456	-0.462	-0.468	-0.474	-0.480	-0.486	-0.494	-0.500	-0.509	-0.515	-0.522	-0.531	-0.540	-0.548	-0.558	-0.566	-0.576	-0.585	-0.595	-0.606	-0.615	-0.626	-0.639	-0.650	-0.661	-0.672	-0.686	-0.699	-0.710	-0.724	-0.738	-0.750	-0.764	-0.778	-0.791	-0.805	-0.819	-0.834	-0.848	-0.861	-0.875	-0.889	-0.902	-0.916	-0.930	-0.942	-0.956	-0.969	-0.981	-0.994	-1.005	-1.019	-1.031	-1.042	-1.054	-1.065	-1.075	-1.085	-1.096	-1.105	-1.115	-1.124	-1.131	-1.140	-1.148	-1.155	-1.161	-1.169	-1.175	-1.181	-1.186	-1.192	-1.196	-1.201	-1.205	-1.209	-1.211	-1.214	-1.218	-1.220	-1.222	-1.225	-1.226	-1.229	-1.230	-1.230	-1.230	-1.230	-1.230	-1.230	-1.229	-1.228	-1.228	-1.225	-1.224	-1.221	-1.219	-1.215	-1.212	-1.208	-1.204	-1.200	-1.195	-1.190	-1.184	-1.179	-1.172	-1.166	-1.159	-1.152	-1.145	-1.138	-1.129	-1.120	-1.111	-1.102	-1.092	-1.084	-1.074	-1.062	-1.052	-1.042	-1.031	-1.020	-1.010	-0.999	-0.986	-0.974	-0.962	-0.951	-0.939	-0.928	-0.915	-0.902	-0.891	-0.880	-0.869	-0.856	-0.845	-0.834	-0.824	-0.812	-0.802	-0.791	-0.781	-0.771	-0.762	-0.752	-0.742	-0.735	-0.726	-0.716	-0.709	-0.700	-0.691	-0.684	-0.676	-0.670	-0.662	-0.655	-0.649	-0.642	-0.636	-0.630	-0.624	-0.618	-0.611	-0.606	-0.601	-0.596	-0.591	-0.585	-0.580	-0.574	-0.570	-0.564	-0.559	-0.554	-0.550	-0.545	-0.539	-0.535	-0.531	-0.526	-0.521	-0.518	-0.514	-0.510	-0.505	-0.500	-0.498	-0.492	-0.489	-0.484	-0.480	-0.476	-0.472	-0.469	-0.464	-0.460	-0.458	-0.454	-0.450	-0.448	-0.444	-0.440	-0.436	-0.432	-0.429	-0.426	-0.422	-0.419	-0.415	-0.411	-0.408	-0.404	-0.400	-0.398	-0.392	-0.389	-0.384	-0.381	-0.376	-0.372	-0.369	-0.364	-0.359	-0.354	-0.349	-0.345	-0.339	-0.332	-0.328	-0.320	-0.315	-0.308	-0.301	-0.294	-0.288	-0.280	-0.271	-0.264	-0.255	-0.248	-0.240	-0.231	-0.222	-0.214	-0.205	-0.195	-0.186	-0.178	-0.168	-0.159	-0.149	-0.139	-0.131	-0.121	-0.112	-0.104	-0.095	-0.086	-0.078	-0.069	-0.060	-0.052	-0.044	-0.038	-0.030	-0.024	-0.016	-0.010	-0.005	0.001	0.006	0.011	0.014	0.019	0.021	0.025	0.026	0.029	0.029	0.031	0.032	0.032	0.031	0.031	0.031	0.029	0.028	0.025	0.024	0.021	0.018	0.015	0.012	0.010	0.006	0.002	-0.001	-0.004	-0.008	-0.011	-0.014	-0.018	-0.020	-0.022	-0.025	-0.026	-0.028	-0.030	-0.030	-0.030	-0.030	-0.030	-0.028	-0.026	-0.024	-0.021	-0.019	-0.015	-0.009	-0.004	0.002	0.009	0.018	0.024	0.034	0.044	0.052	0.064	0.075	0.088	0.100	0.112	0.126	0.140	0.155	0.169	0.185	0.200	0.216	0.231	0.248	0.264	0.280	0.296	0.314	0.330	0.348	0.364	0.381	0.398	0.412	0.430	0.445	0.461	0.476	0.491	0.506	0.520	0.534	0.546	0.559	0.571	0.584	0.595	0.605	0.615	0.624	0.632	0.641	0.648	0.655	0.660	0.665	0.669	0.674	0.676	0.679	0.680	0.680	0.680	0.680	0.679	0.678	0.675	0.671	0.668	0.662	0.658	0.650	0.645	0.638	0.630	0.621	0.612	0.604	0.594	0.584	0.574	0.562	0.551	0.540	0.528	0.516	0.504	0.491	0.479	0.466	0.452	0.439	0.425	0.412	0.399	0.386	0.372	0.360	0.346	0.332	0.321	0.308	0.295	0.285	0.272	0.261	0.251	0.240	0.230	0.221	0.211	0.202	0.194	0.188	0.180	0.174	0.168	0.161	0.156	0.151	0.148	0.145	0.142	0.140	0.140	0.139	0.139	0.140	0.140	0.141	0.142	0.145	0.148	0.151	0.154	0.158	0.161	0.165	0.170	0.174	0.179	0.182	0.188	0.192	0.198	0.202	0.208	0.211	0.216	0.220	0.222	0.228	0.230	0.234	0.236	0.238	0.240	0.240	0.241	0.241	0.242	0.241	0.239	0.238	0.235	0.232	0.229	0.225	0.220	0.215	0.209	0.204	0.198	0.190	0.181	0.172	0.164	0.155	0.144	0.134	0.122	0.112	0.101	0.090	0.078	0.065	0.052	0.041	0.029	0.016	0.004	-0.009	-0.020	-0.032	-0.045	-0.056	-0.069	-0.080	-0.091	-0.102	-0.112	-0.122	-0.134	-0.142	-0.152	-0.161	-0.170	-0.179	-0.186	-0.194	-0.200	-0.205	-0.212	-0.218	-0.222	-0.226	-0.230	-0.235	-0.236	-0.240	-0.242	-0.244	-0.246	-0.248	-0.249	-0.250	-0.251	-0.251	-0.250	-0.250	-0.249	-0.249	-0.248	-0.245	-0.245	-0.242	-0.241	-0.239	-0.236	-0.235	-0.231	-0.229	-0.226	-0.222	-0.220	-0.216	-0.212	-0.209	-0.206	-0.201	-0.199	-0.195	-0.191	-0.186	-0.182	-0.176	-0.171	-0.168	-0.161	-0.156	-0.150	-0.145	-0.139	-0.132	-0.125	-0.119	-0.111	-0.102	-0.095	-0.088	-0.079	-0.070	-0.061	-0.051	-0.042	-0.031	-0.021	-0.011	-0.002	0.010	0.020	0.031	0.042	0.054	0.066	0.078	0.090	0.101	0.114	0.126	0.140	0.151	0.164	0.176	0.190	0.202	0.215	0.228	0.240	0.252	0.265	0.276	0.289	0.300	0.311	0.322	0.334	0.345	0.356	0.368	0.378	0.389	0.398	0.408	0.418	0.426	0.435	0.444	0.451	0.460	0.466	0.474	0.482	0.488	0.494	0.500	0.505	0.510	0.514	0.518	0.521	0.524	0.526	0.529	0.529	0.531	0.531	0.530	0.529	0.526	0.525	0.522	0.519	0.515	0.510	0.505	0.499	0.494	0.485	0.478	0.470	0.461	0.451	0.441	0.431	0.419	0.408	0.396	0.384	0.371	0.359	0.346	0.331	0.319	0.305	0.291	0.278	0.264	0.249	0.235	0.221	0.208	0.194	0.180	0.168	0.155	0.144	0.131	0.121	0.110	0.100	0.090	0.081	0.072	0.065	0.058	0.050	0.045	0.040	0.035	0.032	0.029	0.026	0.026	0.024	0.024	0.025	0.026	0.029	0.031	0.034	0.038	0.042	0.048	0.052	0.058	0.064	0.070	0.076	0.082	0.090	0.095	0.102	0.109	0.115	0.122	0.129	0.135	0.141	0.148	0.152	0.159	0.164	0.169	0.175	0.179	0.182	0.188	0.191	0.194	0.198	0.200	0.202	0.205	0.206	0.209	0.209	0.210	0.212	0.212	0.212	0.214	0.214	0.215	0.215	0.215	0.216	0.218	0.219	0.219	0.220	0.221	0.224	0.225	0.228	0.229	0.231	0.235	0.238	0.239	0.244	0.246	0.251	0.255	0.261	0.265	0.271	0.276	0.282	0.288	0.295	0.301	0.308	0.314	0.320	0.328	0.335	0.341	0.348	0.355	0.361	0.369	0.375	0.381	0.389	0.395	0.400	0.406	0.411	0.418	0.422	0.428	0.432	0.438	0.441	0.445	0.449	0.451	0.455	0.458	0.460	0.462	0.465	0.468	0.469	0.470	0.472	0.474	0.475	0.476	0.478	0.480	0.481	0.484	0.486	0.489	0.491	0.494	0.498	0.501	0.505	0.509	0.515	0.520	0.525	0.532	0.540	0.546	0.555	0.564	0.574	0.582	0.592	0.605	0.616	0.629	0.641	0.656	0.671	0.685	0.701	0.716	0.734	0.750	0.768	0.785	0.804	0.822	0.841	0.860	0.879	0.899	0.919	0.939	0.959	0.978	0.998	1.018	1.038	1.058	1.076	1.095	1.114	1.131	1.149	1.165	1.181	1.198	1.212	1.226	1.239	1.251	1.262	1.274	1.282	1.290	1.298	1.304	1.309	1.312	1.315	1.316	1.318	1.318	1.315	1.311	1.306	1.301	1.295	1.288	1.278	1.269	1.256	1.245	1.232	1.219	1.204	1.189	1.174	1.158	1.140	1.122	1.104	1.085	1.066	1.048	1.026	1.008	0.986	0.966	0.946	0.926	0.906	0.886	0.868	0.848	0.829	0.810	0.791	0.775	0.756	0.740	0.724	0.709	0.694	0.680	0.665	0.652	0.640	0.628	0.615	0.604	0.594	0.584	0.574	0.565	0.558	0.549	0.540	0.534	0.526	0.520	0.515	0.507	0.501	0.496	0.491	0.485	0.480	0.475	0.469	0.464	0.459	0.452	0.448	0.441	0.436	0.430	0.425	0.418	0.412	0.406	0.400	0.394	0.386	0.380	0.374	0.366	0.360	0.354	0.346	0.340	0.334	0.326	0.320	0.315	0.308	0.302	0.296	0.292	0.286	0.282	0.279	0.275	0.271	0.268	0.265	0.264	0.262	0.261	0.261	0.260	0.261	0.262	0.265	0.266	0.270	0.272	0.276	0.280	0.285	0.290	0.295	0.301	0.306	0.314	0.321	0.329	0.336	0.346	0.354	0.362	0.372	0.384	0.392	0.402	0.414	0.424	0.435	0.446	0.458	0.469	0.481	0.492	0.505	0.516	0.529	0.541	0.552	0.565	0.576	0.589	0.601	0.611	0.624	0.635	0.648	0.659	0.669	0.680	0.692	0.702	0.714	0.722	0.734	0.744	0.752	0.762	0.771	0.780	0.789	0.796	0.804	0.811	0.818	0.825	0.830	0.835	0.840	0.844	0.849	0.851	0.854	0.856	0.858	0.859	0.860	0.859	0.859	0.858	0.855	0.852	0.849	0.845	0.840	0.835	0.830	0.824	0.816	0.810	0.801	0.794	0.785	0.776	0.768	0.758	0.748	0.738	0.728	0.716	0.705	0.694	0.684	0.672	0.661	0.651	0.640	0.629	0.619	0.608	0.598	0.589	0.578	0.569	0.560	0.551	0.544	0.536	0.529	0.521	0.515	0.510	0.504	0.500	0.495	0.492	0.489	0.486	0.485	0.482	0.481	0.482	0.484	0.485	0.485	0.488	0.490	0.495	0.499	0.504	0.509	0.515	0.521	0.529	0.536	0.546	0.556	0.566	0.576	0.589	0.601	0.615	0.629	0.644	0.660	0.676	0.694	0.711	0.731	0.752	0.774	0.796	0.820	0.845	0.871	0.899	0.926	0.956	0.989	1.020	1.054	1.089	1.125	1.162	1.200	1.240	1.281	1.325	1.369	1.414	1.460	1.508	1.558	1.609	1.660	1.712	1.765	1.820	1.875	1.932	1.989	2.047	2.108	2.166	2.226	2.286	2.348	2.409	2.470	2.531	2.594	2.655	2.715	2.778	2.838	2.898	2.956	3.016	3.075	3.131	3.188	3.242	3.296	3.350	3.400	3.451	3.499	3.546	3.590	3.634	3.676	3.716	3.755	3.791	3.826	3.859	3.890	3.919	3.945	3.971	3.995	4.015	4.035	4.052	4.068	4.081	4.093	4.104	4.111	4.119	4.122	4.126	4.128	4.128	4.128	4.124	4.120	4.116	4.110	4.102	4.094	4.085	4.075	4.064	4.052	4.041	4.029	4.015	4.001	3.988	3.972	3.958	3.942	3.928	3.912	3.896	3.881	3.865	3.850	3.835	3.820	3.804	3.789	3.775	3.759	3.744	3.729	3.715	3.701	3.688	3.674	3.660	3.648	3.635	3.621	3.610	3.598	3.585	3.574	3.561	3.549	3.538	3.526	3.514	3.502	3.491	3.481	3.469	3.458	3.448	3.435	3.424	3.412	3.401	3.389	3.376	3.365	3.352	3.340	3.326	3.314	3.300	3.286	3.271	3.259	3.244	3.228	3.212	3.196	3.180	3.164	3.145	3.128	3.109	3.090	3.070	3.050	3.031	3.010	2.988	2.966	2.944	2.920	2.896	2.874	2.849	2.824	2.798	2.772	2.745	2.719	2.691	2.664	2.636	2.608	2.579	2.551	2.521	2.492	2.464	2.434	2.404	2.376	2.346	2.316	2.288	2.260	2.230	2.201	2.174	2.145	2.118	2.090	2.064	2.036	2.010	1.984	1.959	1.934	1.910	1.886	1.862	1.841	1.819	1.799	1.778	1.759	1.740	1.722	1.705	1.689	1.674	1.658	1.644	1.631	1.619	1.608	1.598	1.588	1.579	1.571	1.564	1.558	1.552	1.548	1.542	1.539	1.538	1.536	1.535	1.535	1.535	1.538	1.540	1.542	1.548	1.551	1.558	1.564	1.570	1.578	1.585	1.595	1.604	1.614	1.624	1.634	1.646	1.658	1.671	1.684	1.698	1.710	1.724	1.739	1.754	1.768	1.784	1.799	1.815	1.831	1.849	1.864	1.880	1.896	1.915	1.931	1.949	1.965	1.981	1.999	2.015	2.033	2.049	2.065	2.081	2.098	2.112	2.129	2.145	2.159	2.175	2.189	2.202	2.216	2.230	2.244	2.256	2.268	2.281	2.291	2.304	2.314	2.325	2.335	2.344	2.352	2.361	2.371	2.380	2.388	2.394	2.401	2.408	2.414	2.420	2.426	2.431	2.436	2.441	2.446	2.450	2.455	2.459	2.462	2.466	2.470	2.472	2.478	2.481	2.484	2.488	2.491	2.494	2.498	2.501	2.504	2.508	2.511	2.515	2.518	2.521	2.525	2.529	2.534	2.538	2.542	2.548	2.552	2.558	2.562	2.568	2.574	2.579	2.585	2.591	2.596	2.602	2.608	2.614	2.620	2.626	2.632	2.639	2.644	2.650	2.655	2.660	2.665	2.670	2.675	2.680	2.684	2.686	2.690	2.694	2.696	2.699	2.701	2.702	2.702	2.702	2.701	2.701	2.700	2.699	2.695	2.694	2.689	2.685	2.680	2.674	2.669	2.661	2.652	2.646	2.636	2.628	2.618	2.606	2.595	2.584	2.572	2.559	2.546	2.532	2.518	2.502	2.488	2.471	2.455	2.439	2.422	2.405	2.388	2.370	2.351	2.332	2.314	2.294	2.276	2.256	2.238	2.218	2.198	2.178	2.159	2.138	2.118	2.098	2.078	2.058	2.038	2.018	1.998	1.978	1.958	1.939	1.919	1.900	1.881	1.861	1.841	1.822	1.802	1.785	1.766	1.746	1.729	1.710	1.690	1.672	1.654	1.635	1.616	1.598	1.579	1.560	1.541	1.522	1.504	1.485	1.466	1.446	1.428	1.406	1.386	1.366	1.345	1.324	1.301	1.279	1.256	1.232	1.209	1.184	1.159	1.132	1.108	1.080	1.052	1.025	0.998	0.969	0.938	0.908	0.876	0.845	0.812	0.779	0.745	0.711	0.675	0.640	0.604	0.566	0.530	0.491	0.454	0.414	0.375	0.336	0.295	0.255	0.215	0.174	0.134	0.092	0.051	0.011	-0.031	-0.072	-0.114	-0.154	-0.196	-0.238	-0.278	-0.319	-0.359	-0.399	-0.439	-0.479	-0.518	-0.555	-0.594	-0.631	-0.669	-0.705	-0.740	-0.778	-0.812	-0.846	-0.881	-0.915	-0.949	-0.981	-1.014	-1.045	-1.076	-1.108	-1.139	-1.168	-1.198	-1.226	-1.254	-1.282	-1.310	-1.339	-1.366	-1.392	-1.419	-1.445	-1.471	-1.498	-1.522	-1.548	-1.572	-1.598	-1.622	-1.648	-1.671	-1.696	-1.720	-1.742	-1.768	-1.790	-1.812	-1.836	-1.859	-1.881	-1.901	-1.922	-1.944	-1.964	-1.985	-2.004	-2.024	-2.041	-2.060	-2.076	-2.094	-2.109	-2.125	-2.139	-2.152	-2.165	-2.176	-2.188	-2.199	-2.208	-2.216	-2.224	-2.230	-2.235	-2.239	-2.242	-2.244	-2.246	-2.245	-2.244	-2.241	-2.239	-2.235	-2.229	-2.222	-2.215	-2.206	-2.198	-2.189	-2.178	-2.164	-2.152	-2.139	-2.125	-2.110	-2.094	-2.079	-2.062	-2.046	-2.029	-2.011	-1.992	-1.975	-1.956	-1.939	-1.920	-1.901	-1.885	-1.868	-1.850	-1.834	-1.818	-1.802	-1.788	-1.772	-1.760	-1.748	-1.735	-1.725	-1.715	-1.708	-1.699	-1.691	-1.686	-1.682	-1.680	-1.679	-1.678	-1.679	-1.681	-1.685	-1.691	-1.698	-1.705	-1.715	-1.725	-1.738	-1.750	-1.764	-1.780	-1.796	-1.814	-1.832	-1.854	-1.874	-1.896	-1.919	-1.942	-1.968	-1.992	-2.019	-2.046	-2.074	-2.101	-2.130	-2.158	-2.186	-2.218	-2.246	-2.276	-2.308	-2.339	-2.368	-2.399	-2.430	-2.460	-2.490	-2.520	-2.550	-2.580	-2.609	-2.639	-2.669	-2.698	-2.726	-2.755	-2.784	-2.811	-2.839	-2.866	-2.894	-2.920	-2.946	-2.974	-2.999	-3.024	-3.050	-3.075	-3.101	-3.125	-3.150	-3.174	-3.198	-3.221	-3.245	-3.269	-3.291	-3.314	-3.336	-3.359	-3.380	-3.401	-3.421	-3.441	-3.462	-3.481	-3.501	-3.519	-3.538	-3.555	-3.572	-3.588	-3.604	-3.619	-3.634	-3.649	-3.662	-3.675	-3.688	-3.699	-3.710	-3.719	-3.729	-3.738	-3.745	-3.754	-3.760	-3.765	-3.770	-3.775	-3.779	-3.781	-3.784	-3.786	-3.788	-3.789	-3.789	-3.789	-3.789	-3.788	-3.786	-3.786	-3.785	-3.782	-3.782	-3.781	-3.779	-3.778	-3.776	-3.775	-3.774	-3.774	-3.772	-3.772	-3.772	-3.772	-3.774	-3.775	-3.776	-3.778	-3.780	-3.784	-3.789	-3.792	-3.798	-3.802	-3.808	-3.814	-3.820	-3.826	-3.832	-3.840	-3.848	-3.855	-3.864	-3.871	-3.879	-3.886	-3.895	-3.902	-3.910	-3.916	-3.922	-3.930	-3.938	-3.942	-3.948	-3.952	-3.958	-3.960	-3.964	-3.966	-3.968	-3.969	-3.970	-3.969	-3.966	-3.965	-3.961	-3.956	-3.951	-3.945	-3.939	-3.930	-3.922	-3.912	-3.902	-3.890	-3.879	-3.865	-3.852	-3.839	-3.824	-3.808	-3.792	-3.776	-3.759	-3.741	-3.724	-3.705	-3.689	-3.669	-3.650	-3.631	-3.612	-3.592	-3.575	-3.555	-3.536	-3.516	-3.498	-3.479	-3.460	-3.441	-3.424	-3.405	-3.386	-3.369	-3.352	-3.336	-3.321	-3.305	-3.290	-3.276	-3.262	-3.249	-3.238	-3.225	-3.214	-3.204	-3.195	-3.185	-3.178	-3.170	-3.164	-3.159	-3.154	-3.150	-3.148	-3.145	-3.145	-3.144	-3.144	-3.145	-3.148	-3.151	-3.155	-3.161	-3.168	-3.175	-3.182	-3.191	-3.202	-3.212	-3.224	-3.236	-3.250	-3.264	-3.278	-3.292	-3.309	-3.324	-3.341	-3.359	-3.376	-3.394	-3.412	-3.431	-3.449	-3.468	-3.486	-3.505	-3.521	-3.540	-3.558	-3.574	-3.591	-3.608	-3.622	-3.638	-3.650	-3.664	-3.676	-3.686	-3.696	-3.704	-3.711	-3.719	-3.721	-3.725	-3.726	-3.726	-3.725	-3.722	-3.718	-3.711	-3.704	-3.694	-3.682	-3.670	-3.656	-3.640	-3.621	-3.602	-3.580	-3.558	-3.534	-3.508	-3.480	-3.451	-3.421	-3.390	-3.358	-3.322	-3.288	-3.251	-3.215	-3.178	-3.139	-3.099	-3.060	-3.019	-2.979	-2.938	-2.896	-2.854	-2.812	-2.770	-2.730	-2.688	-2.645	-2.605	-2.564	-2.524	-2.485	-2.445	-2.406	-2.368	-2.331	-2.295	-2.259	-2.224	-2.190	-2.156	-2.124	-2.091	-2.061	-2.031	-2.001	-1.974	-1.948	-1.922	-1.898	-1.874	-1.851	-1.829	-1.808	-1.788	-1.769	-1.750	-1.731	-1.716	-1.699	-1.685	-1.669	-1.655	-1.641	-1.629	-1.615	-1.605	-1.592	-1.581	-1.571	-1.561	-1.552	-1.542	-1.532	-1.524	-1.516	-1.508	-1.498	-1.490	-1.482	-1.474	-1.465	-1.458	-1.451	-1.444	-1.436	-1.429	-1.422	-1.415	-1.409	-1.402	-1.395	-1.389	-1.384	-1.376	-1.371	-1.365	-1.360	-1.354	-1.349	-1.344	-1.339	-1.335	-1.331	-1.326	-1.324	-1.321	-1.318	-1.316	-1.315	-1.314	-1.311	-1.311	-1.311	-1.311	-1.312	-1.312	-1.314	-1.316	-1.319	-1.320	-1.322	-1.326	-1.329	-1.334	-1.339	-1.344	-1.349	-1.354	-1.360	-1.365	-1.371	-1.378	-1.385	-1.391	-1.398	-1.405	-1.412	-1.420	-1.426	-1.434	-1.442	-1.450	-1.458	-1.466	-1.475	-1.482	-1.491	-1.499	-1.506	-1.515	-1.524	-1.531	-1.541	-1.549	-1.558	-1.566	-1.574	-1.582	-1.590	-1.599	-1.608	-1.615	-1.624	-1.632	-1.641	-1.650	-1.659	-1.666	-1.676	-1.685	-1.694	-1.701	-1.711	-1.720	-1.729	-1.738	-1.745	-1.755	-1.764	-1.771	-1.780	-1.789	-1.795	-1.804	-1.810	-1.819	-1.825	-1.832	-1.839	-1.845	-1.851	-1.856	-1.862	-1.866	-1.871	-1.874	-1.879	-1.881	-1.882	-1.884	-1.886	-1.886	-1.886	-1.885	-1.884	-1.881	-1.879	-1.875	-1.871	-1.868	-1.862	-1.856	-1.850	-1.842	-1.835	-1.828	-1.819	-1.809	-1.799	-1.789	-1.779	-1.766	-1.755	-1.742	-1.729	-1.716	-1.702	-1.689	-1.676	-1.661	-1.646	-1.632	-1.618	-1.604	-1.589	-1.575	-1.560	-1.545	-1.531	-1.519	-1.505	-1.491	-1.478	-1.465	-1.454	-1.441	-1.430	-1.420	-1.409	-1.399	-1.391	-1.381	-1.372	-1.365	-1.359	-1.354	-1.348	-1.344	-1.340	-1.336	-1.335	-1.332	-1.331	-1.330	-1.331	-1.331	-1.332	-1.335	-1.338	-1.341	-1.345	-1.350	-1.355	-1.360	-1.366	-1.374	-1.380	-1.388	-1.395	-1.404	-1.412	-1.421	-1.431	-1.441	-1.451	-1.461	-1.472	-1.484	-1.495	-1.508	-1.519	-1.531	-1.542	-1.555	-1.568	-1.581	-1.594	-1.608	-1.621	-1.634	-1.648	-1.662	-1.676	-1.691	-1.705	-1.720	-1.735	-1.750	-1.765	-1.780	-1.795	-1.811	-1.826	-1.842	-1.858	-1.874	-1.889	-1.904	-1.920	-1.935	-1.950	-1.965	-1.980	-1.996	-2.011	-2.026	-2.041	-2.056	-2.070	-2.086	-2.100	-2.116	-2.130	-2.145	-2.159	-2.174	-2.188	-2.201	-2.214	-2.229	-2.242	-2.255	-2.269	-2.281	-2.294	-2.306	-2.319	-2.331	-2.342	-2.356	-2.368	-2.380	-2.391	-2.402	-2.416	-2.428	-2.438	-2.449	-2.461	-2.472	-2.484	-2.495	-2.508	-2.519	-2.531	-2.544	-2.555	-2.568	-2.579	-2.592	-2.605	-2.616	-2.629	-2.642	-2.654	-2.668	-2.680	-2.691	-2.705	-2.716	-2.730	-2.742	-2.756	-2.769	-2.781	-2.794	-2.806	-2.819	-2.831	-2.842	-2.855	-2.866	-2.878	-2.889	-2.899	-2.909	-2.920	-2.929	-2.938	-2.946	-2.955	-2.962	-2.969	-2.975	-2.981	-2.988	-2.992	-2.995	-2.999	-3.002	-3.004	-3.006	-3.006	-3.008	-3.006	-3.005	-3.004	-3.000	-2.996	-2.992	-2.988	-2.982	-2.976	-2.969	-2.962	-2.952	-2.944	-2.935	-2.925	-2.914	-2.901	-2.890	-2.878	-2.864	-2.850	-2.836	-2.821	-2.805	-2.790	-2.774	-2.756	-2.739	-2.721	-2.702	-2.685	-2.665	-2.646	-2.626	-2.606	-2.586	-2.566	-2.545	-2.525	-2.504	-2.482	-2.462	-2.441	-2.420	-2.399	-2.376	-2.355	-2.335	-2.314	-2.294	-2.274	-2.254	-2.234	-2.216	-2.196	-2.179	-2.160	-2.142	-2.124	-2.108	-2.091	-2.075	-2.060	-2.045	-2.031	-2.018	-2.005	-1.992	-1.982	-1.971	-1.962	-1.952	-1.945	-1.938	-1.930	-1.924	-1.920	-1.914	-1.911	-1.908	-1.905	-1.902	-1.901	-1.901	-1.900	-1.900	-1.902	-1.902	-1.905	-1.908	-1.911	-1.914	-1.918	-1.921	-1.926	-1.931	-1.936	-1.941	-1.946	-1.952	-1.958	-1.964	-1.970	-1.975	-1.982	-1.989	-1.994	-2.000	-2.006	-2.010	-2.016	-2.021	-2.026	-2.030	-2.036	-2.040	-2.042	-2.047	-2.051	-2.054	-2.056	-2.059	-2.060	-2.061	-2.062	-2.064	-2.065	-2.065	-2.065	-2.064	-2.064	-2.061	-2.060	-2.059	-2.056	-2.054	-2.050	-2.046	-2.042	-2.038	-2.033	-2.027	-2.022	-2.018	-2.010	-2.004	-1.998	-1.990	-1.982	-1.974	-1.965	-1.958	-1.949	-1.940	-1.931	-1.921	-1.911	-1.901	-1.891	-1.881	-1.871	-1.859	-1.849	-1.836	-1.826	-1.814	-1.802	-1.790	-1.779	-1.768	-1.755	-1.744	-1.731	-1.719	-1.706	-1.695	-1.681	-1.670	-1.658	-1.645	-1.634	-1.621	-1.610	-1.598	-1.586	-1.574	-1.561	-1.550	-1.539	-1.528	-1.516	-1.505	-1.492	-1.481	-1.470	-1.460	-1.449	-1.439	-1.428	-1.418	-1.409	-1.398	-1.388	-1.379	-1.370	-1.359	-1.350	-1.341	-1.331	-1.322	-1.314	-1.305	-1.296	-1.288	-1.278	-1.270	-1.261	-1.251	-1.242	-1.235	-1.226	-1.216	-1.208	-1.199	-1.190	-1.181	-1.170	-1.161	-1.151	-1.142	-1.134	-1.124	-1.115	-1.104	-1.094	-1.085	-1.074	-1.064	-1.054	-1.042	-1.031	-1.021	-1.010	-0.999	-0.989	-0.976	-0.965	-0.952	-0.942	-0.930	-0.919	-0.906	-0.894	-0.881	-0.869	-0.856	-0.844	-0.830	-0.818	-0.805	-0.791	-0.779	-0.766	-0.751	-0.739	-0.726	-0.711	-0.699	-0.685	-0.671	-0.658	-0.645	-0.631	-0.618	-0.604	-0.591	-0.578	-0.565	-0.551	-0.539	-0.526	-0.514	-0.501	-0.489	-0.475	-0.464	-0.451	-0.440	-0.428	-0.416	-0.406	-0.395	-0.384	-0.372	-0.362	-0.352	-0.342	-0.332	-0.324	-0.314	-0.305	-0.298	-0.288	-0.280	-0.271	-0.265	-0.258	-0.251	-0.244	-0.239	-0.232	-0.229	-0.222	-0.219	-0.215	-0.211	-0.209	-0.208	-0.205	-0.204	-0.202	-0.202	-0.202	-0.204	-0.204	-0.206	-0.208	-0.210	-0.212	-0.215	-0.219	-0.224	-0.228	-0.234	-0.239	-0.245	-0.251	-0.259	-0.265	-0.272	-0.279	-0.288	-0.295	-0.302	-0.310	-0.319	-0.326	-0.335	-0.344	-0.352	-0.360	-0.370	-0.378	-0.385	-0.394	-0.400	-0.409	-0.415	-0.421	-0.426	-0.432	-0.438	-0.442	-0.448	-0.452	-0.456	-0.459	-0.461	-0.462	-0.464	-0.465	-0.465	-0.464	-0.464	-0.461	-0.458	-0.456	-0.451	-0.448	-0.444	-0.438	-0.432	-0.426	-0.419	-0.412	-0.405	-0.396	-0.389	-0.379	-0.370	-0.360	-0.350	-0.340	-0.329	-0.319	-0.308	-0.296	-0.285	-0.274	-0.262	-0.251	-0.240	-0.229	-0.218	-0.206	-0.195	-0.184	-0.172	-0.162	-0.152	-0.141	-0.131	-0.121	-0.112	-0.102	-0.094	-0.085	-0.075	-0.068	-0.059	-0.051	-0.045	-0.038	-0.030	-0.024	-0.018	-0.012	-0.008	-0.001	0.002	0.008	0.012	0.018	0.021	0.025	0.029	0.032	0.036	0.039	0.042	0.046	0.050	0.052	0.056	0.060	0.062	0.066	0.071	0.075	0.078	0.081	0.085	0.089	0.092	0.096	0.101	0.106	0.111	0.116	0.120	0.126	0.130	0.135	0.141	0.146	0.151	0.155	0.160	0.165	0.171	0.175	0.180	0.184	0.188	0.192	0.196	0.200	0.204	0.206	0.209	0.211	0.212	0.215	0.215	0.215	0.215	0.215	0.214	0.212	0.210	0.208	0.205	0.201	0.196	0.191	0.185	0.179	0.171	0.164	0.156	0.148	0.138	0.128	0.118	0.108	0.096	0.084	0.071	0.059	0.045	0.032	0.019	0.005	-0.009	-0.024	-0.038	-0.052	-0.068	-0.080	-0.095	-0.109	-0.121	-0.136	-0.149	-0.161	-0.174	-0.185	-0.198	-0.209	-0.219	-0.228	-0.238	-0.248	-0.255	-0.262	-0.269	-0.275	-0.281	-0.286	-0.291	-0.295	-0.299	-0.302	-0.305	-0.308	-0.309	-0.309	-0.309	-0.309	-0.308	-0.306	-0.304	-0.304	-0.300	-0.298	-0.295	-0.292	-0.290	-0.286	-0.284	-0.279	-0.275	-0.271	-0.269	-0.264	-0.260	-0.255	-0.251	-0.249	-0.246	-0.241	-0.240	-0.238	-0.235	-0.232	-0.231	-0.229	-0.228	-0.226	-0.226	-0.226	-0.226	-0.228	-0.228	-0.230	-0.231	-0.234	-0.236	-0.238	-0.241	-0.245	-0.249	-0.254	-0.256	-0.262	-0.268	-0.272	-0.279	-0.285	-0.291	-0.299	-0.305	-0.312	-0.320	-0.328	-0.335	-0.344	-0.354	-0.361	-0.371	-0.380	-0.389	-0.399	-0.409	-0.419	-0.430	-0.440	-0.450	-0.462	-0.472	-0.484	-0.495	-0.506	-0.518	-0.530	-0.541	-0.554	-0.566	-0.579	-0.591	-0.604	-0.615	-0.628	-0.639	-0.650	-0.662	-0.674	-0.686	-0.698	-0.710	-0.721	-0.732	-0.744	-0.755	-0.766	-0.776	-0.789	-0.799	-0.810	-0.821	-0.832	-0.841	-0.851	-0.862	-0.871	-0.882	-0.892	-0.901	-0.911	-0.921	-0.931	-0.940	-0.950	-0.959	-0.969	-0.978	-0.986	-0.996	-1.004	-1.012	-1.021	-1.029	-1.038	-1.045	-1.055	-1.062	-1.070	-1.078	-1.085	-1.092	-1.099	-1.106	-1.111	-1.118	-1.124	-1.129	-1.134	-1.140	-1.144	-1.148	-1.151	-1.155	-1.159	-1.160	-1.162	-1.164	-1.164	-1.165	-1.164	-1.165	-1.164	-1.161	-1.160	-1.156	-1.154	-1.151	-1.146	-1.142	-1.138	-1.130	-1.125	-1.118	-1.111	-1.102	-1.095	-1.086	-1.078	-1.069	-1.059	-1.049	-1.039	-1.028	-1.018	-1.008	-0.995	-0.984	-0.971	-0.961	-0.949	-0.938	-0.925	-0.912	-0.901	-0.890	-0.878	-0.866	-0.855	-0.844	-0.834	-0.822	-0.812	-0.801	-0.792	-0.782	-0.772	-0.765	-0.755	-0.748	-0.739	-0.731	-0.724	-0.716	-0.711	-0.704	-0.698	-0.691	-0.686	-0.681	-0.678	-0.672	-0.668	-0.665	-0.661	-0.658	-0.655	-0.652	-0.650	-0.646	-0.644	-0.642	-0.641	-0.639	-0.638	-0.636	-0.636	-0.634	-0.634	-0.634	-0.634	-0.634	-0.634	-0.634	-0.635	-0.635	-0.636	-0.636	-0.638	-0.639	-0.640	-0.640	-0.641	-0.642	-0.642	-0.645	-0.645	-0.646	-0.648	-0.649	-0.649	-0.650	-0.650	-0.651	-0.651	-0.652	-0.652	-0.651	-0.651	-0.650	-0.650	-0.649	-0.649	-0.646	-0.645	-0.642	-0.640	-0.638	-0.634	-0.631	-0.628	-0.624	-0.620	-0.615	-0.610	-0.605	-0.599	-0.592	-0.586	-0.579	-0.571	-0.562	-0.555	-0.545	-0.536	-0.526	-0.516	-0.505	-0.495	-0.482	-0.472	-0.460	-0.448	-0.434	-0.421	-0.408	-0.394	-0.380	-0.366	-0.351	-0.338	-0.324	-0.309	-0.295	-0.280	-0.266	-0.251	-0.238	-0.225	-0.210	-0.196	-0.182	-0.170	-0.156	-0.144	-0.132	-0.119	-0.108	-0.096	-0.085	-0.076	-0.066	-0.058	-0.048	-0.040	-0.032	-0.025	-0.019	-0.014	-0.008	-0.002	0.001	0.005	0.008	0.010	0.011	0.012	0.014	0.014	0.014	0.014	0.012	0.011	0.009	0.006	0.004	0.001	-0.002	-0.005	-0.009	-0.012	-0.016	-0.020	-0.024	-0.028	-0.031	-0.035	-0.039	-0.042	-0.045	-0.048	-0.051	-0.052	-0.055	-0.058	-0.059	-0.059	-0.059	-0.060	-0.059	-0.056	-0.055	-0.052	-0.050	-0.046	-0.041	-0.036	-0.030	-0.024	-0.018	-0.011	-0.002	0.005	0.014	0.022	0.032	0.044	0.054	0.066	0.076	0.089	0.101	0.112	0.126	0.140	0.152	0.168	0.180	0.194	0.209	0.222	0.236	0.251	0.265	0.280	0.294	0.308	0.322	0.335	0.349	0.362	0.374	0.386	0.398	0.410	0.421	0.431	0.442	0.452	0.461	0.470	0.479	0.486	0.492	0.499	0.504	0.509	0.512	0.518	0.519	0.521	0.522	0.522	0.522	0.521	0.520	0.518	0.514	0.510	0.505	0.500	0.494	0.486	0.480	0.471	0.464	0.454	0.442	0.434	0.422	0.410	0.399	0.386	0.374	0.361	0.348	0.334	0.320	0.305	0.291	0.276	0.261	0.246	0.231	0.218	0.202	0.188	0.172	0.156	0.142	0.129	0.115	0.101	0.089	0.075	0.062	0.050	0.039	0.029	0.018	0.008	-0.002	-0.011	-0.020	-0.029	-0.036	-0.042	-0.048	-0.054	-0.059	-0.062	-0.065	-0.068	-0.070	-0.071	-0.072	-0.072	-0.071	-0.071	-0.070	-0.069	-0.065	-0.062	-0.059	-0.055	-0.052	-0.048	-0.044	-0.040	-0.035	-0.030	-0.025	-0.019	-0.014	-0.010	-0.005	0.000	0.005	0.009	0.014	0.018	0.021	0.026	0.029	0.031	0.035	0.038	0.039	0.041	0.042	0.042	0.044	0.044	0.041	0.041	0.040	0.038	0.035	0.031	0.029	0.025	0.020	0.015	0.008	0.002	-0.005	-0.012	-0.019	-0.026	-0.035	-0.044	-0.051	-0.061	-0.070	-0.080	-0.089	-0.099	-0.108	-0.118	-0.126	-0.136	-0.146	-0.156	-0.166	-0.175	-0.185	-0.195	-0.204	-0.214	-0.221	-0.231	-0.240	-0.249	-0.256	-0.265	-0.272	-0.280	-0.288	-0.295	-0.302	-0.309	-0.314	-0.320	-0.326	-0.331	-0.338	-0.342	-0.348	-0.351	-0.356	-0.360	-0.364	-0.368	-0.371	-0.375	-0.378	-0.380	-0.384	-0.385	-0.388	-0.390	-0.391	-0.394	-0.395	-0.396	-0.398	-0.399	-0.399	-0.400	-0.400	-0.400	-0.400	-0.400	-0.399	-0.398	-0.396	-0.394	-0.391	-0.390	-0.388	-0.385	-0.381	-0.378	-0.372	-0.368	-0.361	-0.356	-0.351	-0.342	-0.336	-0.328	-0.320	-0.311	-0.301	-0.290	-0.280	-0.270	-0.256	-0.245	-0.232	-0.219	-0.206	-0.192	-0.176	-0.161	-0.146	-0.131	-0.115	-0.099	-0.081	-0.065	-0.048	-0.031	-0.012	0.005	0.022	0.040	0.058	0.074	0.092	0.110	0.126	0.142	0.159	0.175	0.191	0.206	0.221	0.235	0.250	0.262	0.276	0.289	0.301	0.312	0.324	0.334	0.344	0.352	0.361	0.370	0.378	0.385	0.391	0.398	0.402	0.409	0.411	0.416	0.419	0.422	100.000	5.000	2.000	1.000	7.000	0.000	0.000	0.000	0.000	0.000	0.000	0.000	0.000	0.000	0.000	0.000	0.000	0.000	2.359	2.372	2.386	2.399	2.412	2.425	2.440	2.452	2.465	2.480	2.494	2.509	2.524	2.540	2.555	2.572	2.590	2.608	2.626	2.646	2.666	2.688	2.709	2.731	2.755	2.779	2.802	2.829	2.856	2.882	2.910	2.939	2.969	2.998	3.029	3.060	3.091	3.124	3.156	3.189	3.221	3.255	3.289	3.322	3.356	3.390	3.425	3.458	3.491	3.525	3.558	3.591	3.624	3.655	3.688	3.718	3.750	3.779	3.809	3.838	3.865	3.894	3.920	3.946	3.971	3.995	4.020	4.043	4.065	4.086	4.106	4.128	4.146	4.164	4.181	4.198	4.214	4.229	4.244	4.258	4.271	4.284	4.295	4.308	4.318	4.329	4.338	4.346	4.355	4.364	4.372	4.380	4.389	4.395	4.402	4.409	4.418	4.424	4.430	4.438	4.444	4.451	4.458	4.465	4.472	4.479	4.486	4.494	4.501	4.510	4.518	4.525	4.535	4.544	4.552	4.564	4.574	4.584	4.595	4.605	4.616	4.629	4.640	4.652	4.665	4.678	4.690	4.704	4.716	4.729	4.744	4.756	4.771	4.784	4.799	4.812	4.826	4.840	4.855	4.869	4.884	4.898	4.911	4.924	4.939	4.952	4.966	4.979	4.992	5.008	5.020	5.032	5.046	5.059	5.071	5.084	5.096	5.109	5.121	5.132	5.145	5.156	5.169	5.181	5.194	5.204	5.216	5.229	5.241	5.254	5.265	5.279	5.291	5.302	5.315	5.329	5.341	5.355	5.369	5.381	5.395	5.409	5.422	5.436	5.451	5.465	5.480	5.495	5.510	5.525	5.539	5.554	5.569	5.584	5.599	5.614	5.628	5.642	5.658	5.672	5.686	5.700	5.714	5.728	5.741	5.754	5.768	5.780	5.792	5.805	5.818	5.829	5.840	5.851	5.861	5.871	5.881	5.891	5.900	5.910	5.919	5.926	5.935	5.944	5.950	5.959	5.965	5.972	5.979	5.986	5.994	6.000	6.006	6.012	6.020	6.025	6.032	6.038	6.042	6.049	6.056	6.061	6.068	6.072	6.079	6.085	6.091	6.096	6.102	6.108	6.114	6.119	6.124	6.129	6.134	6.139	6.142	6.148	6.150	6.154	6.158	6.161	6.164	6.165	6.166	6.168	6.169	6.168	6.166	6.165	6.162	6.161	6.158	6.152	6.148	6.141	6.135	6.128	6.120	6.111	6.101	6.090	6.079	6.065	6.051	6.038	6.021	6.006	5.989	5.970	5.952	5.932	5.911	5.891	5.869	5.846	5.822	5.800	5.775	5.751	5.725	5.700	5.674	5.648	5.621	5.592	5.566	5.539	5.510	5.482	5.455	5.428	5.399	5.370	5.342	5.315	5.288	5.260	5.232	5.206	5.180	5.152	5.126	5.101	5.076	5.052	5.028	5.004	4.981	4.959	4.936	4.914	4.892	4.872	4.852	4.832	4.814	4.794	4.776	4.759	4.741	4.724	4.709	4.692	4.678	4.661	4.648	4.632	4.618	4.605	4.591	4.578	4.564	4.550	4.536	4.524	4.510	4.498	4.482	4.469	4.456	4.441	4.428	4.412	4.398	4.382	4.368	4.351	4.335	4.318	4.300	4.281	4.264	4.245	4.225	4.205	4.184	4.161	4.140	4.118	4.093	4.069	4.044	4.019	3.991	3.964	3.936	3.908	3.879	3.849	3.818	3.788	3.755	3.722	3.690	3.656	3.621	3.588	3.552	3.516	3.480	3.444	3.406	3.369	3.330	3.292	3.254	3.215	3.175	3.136	3.096	3.055	3.016	2.975	2.935	2.894	2.854	2.812	2.772	2.731	2.690	2.650	2.609	2.570	2.529	2.490	2.449	2.411	2.372	2.334	2.295	2.258	2.220	2.182	2.145	2.110	2.075	2.040	2.006	1.972	1.939	1.908	1.876	1.845	1.816	1.786	1.759	1.732	1.706	1.680	1.656	1.632	1.610	1.589	1.568	1.548	1.530	1.512	1.496	1.480	1.465	1.451	1.438	1.425	1.415	1.404	1.395	1.386	1.378	1.370	1.364	1.358	1.352	1.349	1.344	1.341	1.339	1.336	1.334	1.332	1.331	1.331	1.330	1.329	1.330	1.330	1.330	1.330	1.330	1.330	1.331	1.331	1.331	1.332	1.331	1.332	1.332	1.332	1.332	1.332	1.332	1.332	1.331	1.331	1.330	1.330	1.329	1.329	1.328	1.326	1.326	1.326	1.325	1.325	1.324	1.324	1.325	1.325	1.325	1.325	1.328	1.328	1.330	1.331	1.334	1.335	1.339	1.342	1.348	1.351	1.355	1.362	1.368	1.375	1.382	1.389	1.398	1.408	1.419	1.429	1.440	1.451	1.464	1.479	1.491	1.506	1.521	1.538	1.554	1.571	1.589	1.609	1.628	1.648	1.668	1.689	1.711	1.732	1.756	1.780	1.804	1.828	1.854	1.878	1.902	1.929	1.955	1.980	2.006	2.034	2.060	2.086	2.112	2.140	2.166	2.192	2.219	2.244	2.269	2.295	2.319	2.342	2.368	2.390	2.412	2.434	2.455	2.475	2.494	2.512	2.530	2.545	2.561	2.575	2.588	2.600	2.611	2.620	2.629	2.636	2.641	2.646	2.651	2.652	2.655	2.654	2.652	2.651	2.648	2.644	2.639	2.632	2.626	2.618	2.609	2.599	2.589	2.578	2.565	2.554	2.541	2.529	2.515	2.502	2.489	2.475	2.461	2.449	2.435	2.421	2.410	2.398	2.385	2.374	2.364	2.354	2.344	2.336	2.329	2.321	2.315	2.310	2.306	2.302	2.301	2.300	2.300	2.301	2.304	2.305	2.310	2.315	2.321	2.328	2.336	2.344	2.354	2.364	2.376	2.388	2.400	2.414	2.426	2.442	2.456	2.472	2.488	2.505	2.520	2.536	2.552	2.570	2.586	2.604	2.620	2.636	2.651	2.669	2.684	2.699	2.712	2.728	2.742	2.756	2.769	2.781	2.794	2.806	2.818	2.829	2.839	2.849	2.859	2.868	2.876	2.885	2.892	2.900	2.908	2.914	2.921	2.928	2.934	2.939	2.945	2.950	2.956	2.962	2.968	2.972	2.979	2.984	2.990	2.996	3.002	3.009	3.016	3.024	3.030	3.038	3.045	3.054	3.062	3.071	3.081	3.091	3.101	3.111	3.122	3.134	3.145	3.158	3.170	3.184	3.198	3.211	3.226	3.241	3.258	3.272	3.290	3.308	3.324	3.341	3.360	3.379	3.396	3.415	3.434	3.454	3.472	3.492	3.512	3.532	3.552	3.574	3.594	3.614	3.636	3.656	3.678	3.699	3.720	3.741	3.761	3.782	3.804	3.824	3.845	3.866	3.886	3.906	3.926	3.946	3.966	3.984	4.004	4.021	4.039	4.055	4.074	4.090	4.105	4.120	4.134	4.149	4.162	4.174	4.186	4.198	4.209	4.219	4.228	4.235	4.242	4.250	4.256	4.261	4.266	4.269	4.271	4.274	4.275	4.276	4.275	4.275	4.272	4.270	4.266	4.262	4.258	4.251	4.246	4.240	4.234	4.226	4.219	4.209	4.201	4.191	4.182	4.172	4.162	4.151	4.141	4.131	4.120	4.110	4.099	4.088	4.076	4.065	4.056	4.045	4.034	4.024	4.012	4.004	3.994	3.984	3.975	3.965	3.958	3.949	3.940	3.932	3.925	3.916	3.910	3.902	3.896	3.890	3.884	3.878	3.872	3.868	3.861	3.856	3.851	3.845	3.841	3.836	3.832	3.828	3.824	3.819	3.815	3.810	3.806	3.801	3.796	3.792	3.788	3.784	3.779	3.775	3.770	3.764	3.758	3.752	3.748	3.740	3.734	3.726	3.719	3.710	3.702	3.694	3.685	3.676	3.668	3.658	3.646	3.636	3.625	3.614	3.602	3.590	3.578	3.565	3.551	3.538	3.524	3.508	3.492	3.478	3.462	3.446	3.429	3.412	3.396	3.379	3.361	3.344	3.326	3.308	3.290	3.272	3.254	3.235	3.216	3.199	3.180	3.162	3.142	3.125	3.108	3.090	3.072	3.055	3.039	3.022	3.006	2.990	2.974	2.958	2.944	2.928	2.914	2.900	2.888	2.875	2.862	2.851	2.840	2.830	2.819	2.809	2.801	2.791	2.784	2.775	2.769	2.762	2.756	2.750	2.745	2.740	2.735	2.731	2.726	2.724	2.721	2.719	2.715	2.712	2.711	2.709	2.708	2.706	2.702	2.701	2.700	2.698	2.698	2.695	2.694	2.691	2.690	2.688	2.685	2.682	2.680	2.676	2.672	2.669	2.664	2.660	2.655	2.650	2.644	2.638	2.631	2.624	2.615	2.608	2.600	2.590	2.581	2.571	2.560	2.550	2.539	2.528	2.515	2.501	2.489	2.475	2.460	2.446	2.431	2.416	2.400	2.384	2.368	2.351	2.335	2.316	2.300	2.282	2.265	2.248	2.229	2.212	2.195	2.178	2.160	2.144	2.126	2.110	2.094	2.078	2.062	2.047	2.033	2.019	2.006	1.994	1.980	1.970	1.959	1.949	1.940	1.931	1.924	1.916	1.911	1.906	1.901	1.899	1.896	1.894	1.894	1.894	1.895	1.896	1.899	1.901	1.906	1.911	1.916	1.921	1.928	1.935	1.942	1.950	1.959	1.966	1.975	1.984	1.994	2.001	2.011	2.019	2.027	2.036	2.045	2.051	2.060	2.066	2.072	2.078	2.084	2.089	2.092	2.096	2.099	2.100	2.101	2.102	2.101	2.100	2.099	2.096	2.094	2.090	2.084	2.079	2.074	2.068	2.060	2.051	2.044	2.035	2.025	2.016	2.005	1.995	1.984	1.972	1.961	1.950	1.939	1.928	1.916	1.905	1.894	1.882	1.872	1.861	1.850	1.841	1.831	1.821	1.812	1.804	1.796	1.789	1.781	1.775	1.769	1.764	1.758	1.754	1.750	1.746	1.742	1.741	1.739	1.739	1.738	1.736	1.736	1.738	1.738	1.740	1.741	1.742	1.745	1.748	1.750	1.752	1.756	1.760	1.764	1.768	1.771	1.775	1.779	1.782	1.786	1.791	1.794	1.799	1.802	1.806	1.809	1.812	1.815	1.818	1.820	1.822	1.824	1.826	1.826	1.828	1.829	1.829	1.829	1.828	1.828	1.825	1.822	1.821	1.818	1.814	1.810	1.806	1.800	1.795	1.788	1.781	1.774	1.766	1.756	1.746	1.736	1.725	1.714	1.701	1.689	1.675	1.661	1.646	1.630	1.614	1.596	1.579	1.560	1.540	1.520	1.499	1.478	1.455	1.432	1.409	1.386	1.361	1.336	1.310	1.284	1.258	1.231	1.204	1.175	1.148	1.119	1.090	1.061	1.031	1.002	0.974	0.944	0.914	0.885	0.855	0.826	0.796	0.768	0.738	0.710	0.681	0.652	0.625	0.598	0.570	0.544	0.518	0.491	0.466	0.441	0.416	0.392	0.370	0.349	0.325	0.305	0.285	0.264	0.246	0.228	0.210	0.192	0.178	0.160	0.146	0.132	0.119	0.106	0.094	0.084	0.072	0.064	0.055	0.046	0.040	0.032	0.025	0.020	0.016	0.011	0.008	0.004	0.002	0.001	-0.001	-0.002	-0.001	-0.001	0.000	0.001	0.004	0.008	0.009	0.012	0.016	0.020	0.024	0.029	0.034	0.039	0.044	0.049	0.055	0.060	0.066	0.072	0.078	0.084	0.090	0.095	0.101	0.108	0.114	0.120	0.126	0.131	0.138	0.142	0.149	0.154	0.158	0.162	0.168	0.171	0.176	0.180	0.185	0.189	0.192	0.196	0.199	0.201	0.204	0.206	0.210	0.211	0.214	0.216	0.216	0.219	0.221	0.222	0.224	0.225	0.226	0.228	0.229	0.230	0.230	0.231	0.231	0.232	0.234	0.235	0.235	0.238	0.239	0.239	0.240	0.241	0.244	0.246	0.248	0.250	0.252	0.255	0.258	0.260	0.264	0.266	0.271	0.274	0.279	0.284	0.289	0.294	0.299	0.304	0.310	0.315	0.321	0.329	0.335	0.341	0.349	0.358	0.364	0.372	0.380	0.389	0.398	0.406	0.416	0.425	0.435	0.445	0.455	0.464	0.475	0.484	0.495	0.505	0.515	0.526	0.536	0.548	0.558	0.569	0.579	0.590	0.601	0.610	0.621	0.631	0.641	0.651	0.661	0.670	0.680	0.689	0.696	0.705	0.712	0.720	0.728	0.735	0.741	0.748	0.752	0.758	0.762	0.766	0.769	0.772	0.775	0.778	0.779	0.779	0.780	0.779	0.779	0.778	0.776	0.774	0.770	0.768	0.765	0.762	0.758	0.754	0.749	0.745	0.740	0.735	0.729	0.724	0.718	0.714	0.709	0.704	0.699	0.695	0.690	0.686	0.684	0.681	0.679	0.678	0.678	0.678	0.679	0.680	0.682	0.686	0.690	0.696	0.702	0.709	0.718	0.726	0.736	0.748	0.760	0.774	0.788	0.802	0.819	0.836	0.854	0.874	0.894	0.914	0.934	0.956	0.978	1.001	1.025	1.049	1.072	1.096	1.120	1.145	1.169	1.194	1.218	1.241	1.265	1.289	1.310	1.332	1.354	1.374	1.394	1.412	1.431	1.448	1.465	1.479	1.492	1.506	1.518	1.528	1.538	1.546	1.552	1.559	1.564	1.568	1.569	1.570	1.570	1.569	1.566	1.562	1.559	1.552	1.546	1.540	1.531	1.521	1.512	1.502	1.490	1.478	1.466	1.454	1.440	1.426	1.412	1.398	1.382	1.369	1.354	1.340	1.324	1.309	1.295	1.280	1.266	1.252	1.238	1.222	1.210	1.196	1.182	1.170	1.158	1.145	1.132	1.120	1.109	1.098	1.086	1.075	1.066	1.055	1.045	1.036	1.026	1.018	1.008	1.000	0.990	0.981	0.972	0.965	0.955	0.948	0.939	0.930	0.920	0.912	0.904	0.895	0.885	0.876	0.868	0.859	0.849	0.840	0.831	0.821	0.811	0.802	0.792	0.781	0.772	0.761	0.750	0.740	0.729	0.719	0.708	0.696	0.685	0.674	0.664	0.652	0.640	0.629	0.619	0.606	0.595	0.584	0.572	0.561	0.550	0.539	0.529	0.516	0.506	0.495	0.485	0.475	0.464	0.455	0.444	0.435	0.425	0.415	0.406	0.398	0.389	0.380	0.371	0.362	0.352	0.345	0.336	0.329	0.320	0.312	0.304	0.296	0.289	0.281	0.272	0.265	0.258	0.250	0.241	0.235	0.226	0.219	0.211	0.204	0.196	0.188	0.180	0.172	0.164	0.156	0.148	0.140	0.131	0.122	0.115	0.106	0.100	0.091	0.084	0.075	0.068	0.060	0.051	0.044	0.038	0.029	0.022	0.015	0.009	0.004	-0.004	-0.009	-0.015	-0.020	-0.025	-0.029	-0.034	-0.039	-0.041	-0.045	-0.048	-0.050	-0.051	-0.054	-0.055	-0.055	-0.055	-0.055	-0.055	-0.054	-0.054	-0.051	-0.050	-0.048	-0.045	-0.042	-0.040	-0.036	-0.032	-0.031	-0.028	-0.022	-0.020	-0.018	-0.012	-0.010	-0.006	-0.005	-0.001	0.001	0.004	0.005	0.008	0.009	0.010	0.010	0.009	0.009	0.008	0.006	0.004	0.002	-0.001	-0.005	-0.009	-0.014	-0.019	-0.026	-0.031	-0.039	-0.046	-0.055	-0.062	-0.071	-0.080	-0.090	-0.100	-0.110	-0.120	-0.130	-0.141	-0.152	-0.164	-0.174	-0.185	-0.196	-0.208	-0.219	-0.229	-0.240	-0.250	-0.260	-0.270	-0.280	-0.290	-0.299	-0.308	-0.315	-0.324	-0.329	-0.336	-0.342	-0.348	-0.354	-0.358	-0.361	-0.365	-0.369	-0.371	-0.372	-0.372	-0.372	-0.372	-0.371	-0.370	-0.366	-0.365	-0.361	-0.358	-0.354	-0.349	-0.342	-0.336	-0.331	-0.324	-0.318	-0.311	-0.304	-0.296	-0.288	-0.279	-0.272	-0.264	-0.255	-0.246	-0.239	-0.231	-0.222	-0.215	-0.206	-0.198	-0.190	-0.184	-0.178	-0.170	-0.164	-0.158	-0.151	-0.146	-0.141	-0.136	-0.132	-0.129	-0.125	-0.122	-0.119	-0.118	-0.116	-0.115	-0.115	-0.115	-0.115	-0.116	-0.118	-0.119	-0.121	-0.124	-0.126	-0.130	-0.134	-0.138	-0.141	-0.145	-0.150	-0.155	-0.159	-0.164	-0.169	-0.172	-0.178	-0.184	-0.186	-0.192	-0.196	-0.200	-0.204	-0.209	-0.211	-0.214	-0.216	-0.220	-0.221	-0.224	-0.224	-0.225	-0.225	-0.225	-0.224	-0.224	-0.221	-0.218	-0.216	-0.211	-0.209	-0.204	-0.198	-0.192	-0.186	-0.179	-0.172	-0.165	-0.156	-0.149	-0.140	-0.131	-0.121	-0.111	-0.101	-0.091	-0.080	-0.069	-0.059	-0.048	-0.036	-0.024	-0.012	0.000	0.011	0.022	0.035	0.046	0.059	0.069	0.080	0.091	0.104	0.114	0.124	0.134	0.144	0.154	0.162	0.171	0.180	0.189	0.195	0.202	0.209	0.216	0.222	0.226	0.232	0.236	0.241	0.244	0.246	0.249	0.251	0.252	0.254	0.255	0.254	0.254	0.252	0.252	0.250	0.248	0.245	0.242	0.239	0.235	0.230	0.226	0.221	0.216	0.210	0.204	0.199	0.192	0.186	0.179	0.174	0.166	0.160	0.151	0.145	0.138	0.129	0.122	0.115	0.108	0.100	0.092	0.085	0.078	0.070	0.062	0.055	0.048	0.041	0.034	0.028	0.021	0.014	0.008	0.002	-0.005	-0.010	-0.015	-0.021	-0.028	-0.032	-0.039	-0.044	-0.049	-0.054	-0.059	-0.064	-0.070	-0.074	-0.079	-0.084	-0.090	-0.095	-0.100	-0.106	-0.111	-0.118	-0.122	-0.129	-0.135	-0.141	-0.148	-0.155	-0.161	-0.168	-0.175	-0.181	-0.190	-0.196	-0.204	-0.212	-0.220	-0.228	-0.236	-0.244	-0.254	-0.261	-0.269	-0.278	-0.286	-0.294	-0.302	-0.311	-0.320	-0.326	-0.335	-0.342	-0.349	-0.356	-0.362	-0.370	-0.376	-0.381	-0.386	-0.392	-0.396	-0.401	-0.405	-0.409	-0.412	-0.414	-0.418	-0.419	-0.421	-0.421	-0.421	-0.422	-0.421	-0.421	-0.419	-0.418	-0.416	-0.412	-0.410	-0.405	-0.402	-0.398	-0.391	-0.388	-0.381	-0.376	-0.370	-0.364	-0.356	-0.349	-0.341	-0.335	-0.326	-0.319	-0.310	-0.301	-0.292	-0.284	-0.275	-0.266	-0.255	-0.246	-0.236	-0.228	-0.216	-0.205	-0.195	-0.185	-0.174	-0.164	-0.152	-0.141	-0.131	-0.120	-0.108	-0.096	-0.085	-0.074	-0.061	-0.050	-0.039	-0.028	-0.015	-0.004	0.008	0.020	0.032	0.044	0.056	0.068	0.079	0.090	0.102	0.114	0.125	0.136	0.148	0.158	0.169	0.179	0.189	0.200	0.210	0.219	0.228	0.238	0.246	0.255	0.264	0.271	0.278	0.285	0.292	0.299	0.305	0.311	0.318	0.322	0.326	0.331	0.336	0.340	0.345	0.348	0.351	0.354	0.356	0.360	0.362	0.364	0.366	0.369	0.369	0.371	0.372	0.374	0.375	0.376	0.378	0.378	0.380	0.380	0.382	0.382	0.385	0.385	0.386	0.389	0.390	0.392	0.394	0.396	0.398	0.400	0.401	0.405	0.406	0.410	0.411	0.415	0.418	0.420	0.424	0.426	0.429	0.431	0.436	0.439	0.442	0.445	0.449	0.451	0.455	0.456	0.460	0.462	0.464	0.466	0.469	0.470	0.471	0.472	0.471	0.472	0.472	0.471	0.471	0.470	0.469	0.466	0.464	0.461	0.458	0.454	0.449	0.442	0.439	0.432	0.426	0.419	0.411	0.402	0.395	0.386	0.375	0.366	0.355	0.345	0.332	0.320	0.309	0.296	0.282	0.270	0.255	0.241	0.226	0.212	0.196	0.180	0.165	0.149	0.132	0.118	0.100	0.084	0.068	0.050	0.034	0.018	0.001	-0.015	-0.031	-0.048	-0.062	-0.078	-0.092	-0.108	-0.121	-0.136	-0.149	-0.162	-0.175	-0.188	-0.199	-0.209	-0.220	-0.230	-0.239	-0.246	-0.255	-0.261	-0.268	-0.274	-0.279	-0.282	-0.286	-0.289	-0.291	-0.292	-0.292	-0.292	-0.291	-0.290	-0.288	-0.284	-0.281	-0.276	-0.270	-0.266	-0.259	-0.252	-0.245	-0.236	-0.229	-0.219	-0.210	-0.199	-0.190	-0.179	-0.168	-0.156	-0.144	-0.132	-0.120	-0.108	-0.095	-0.084	-0.070	-0.058	-0.044	-0.031	-0.020	-0.006	0.006	0.019	0.031	0.044	0.056	0.068	0.080	0.091	0.102	0.114	0.125	0.136	0.145	0.156	0.166	0.175	0.185	0.192	0.202	0.210	0.219	0.226	0.234	0.240	0.248	0.254	0.261	0.266	0.274	0.280	0.286	0.291	0.298	0.302	0.309	0.315	0.320	0.326	0.330	0.336	0.341	0.348	0.354	0.359	0.365	0.371	0.378	0.385	0.391	0.399	0.406	0.414	0.422	0.429	0.438	0.446	0.455	0.464	0.474	0.482	0.494	0.502	0.514	0.524	0.535	0.545	0.558	0.569	0.580	0.592	0.604	0.616	0.629	0.640	0.651	0.665	0.678	0.689	0.702	0.715	0.728	0.739	0.751	0.764	0.776	0.788	0.800	0.811	0.824	0.835	0.848	0.859	0.870	0.880	0.891	0.902	0.912	0.922	0.932	0.942	0.952	0.962	0.972	0.981	0.990	0.999	1.008	1.016	1.024	1.032	1.041	1.049	1.058	1.065	1.072	1.080	1.086	1.094	1.101	1.106	1.112	1.119	1.124	1.129	1.132	1.138	1.141	1.144	1.148	1.150	1.152	1.154	1.154	1.155	1.155	1.154	1.152	1.149	1.148	1.144	1.139	1.135	1.129	1.122	1.115	1.108	1.099	1.089	1.079	1.068	1.055	1.042	1.029	1.015	1.000	0.984	0.966	0.950	0.932	0.914	0.894	0.875	0.855	0.834	0.812	0.792	0.770	0.749	0.726	0.705	0.681	0.660	0.639	0.616	0.594	0.571	0.551	0.529	0.507	0.488	0.469	0.448	0.429	0.411	0.394	0.376	0.360	0.345	0.331	0.316	0.305	0.291	0.281	0.270	0.260	0.252	0.245	0.238	0.232	0.228	0.221	0.219	0.215	0.214	0.212	0.211	0.210	0.211	0.211	0.214	0.214	0.216	0.219	0.221	0.224	0.228	0.230	0.231	0.235	0.238	0.240	0.242	0.244	0.246	0.248	0.248	0.249	0.248	0.248	0.246	0.244	0.240	0.238	0.234	0.229	0.222	0.215	0.208	0.198	0.189	0.178	0.166	0.154	0.139	0.125	0.109	0.091	0.075	0.056	0.036	0.015	-0.009	-0.031	-0.055	-0.080	-0.108	-0.134	-0.161	-0.191	-0.221	-0.254	-0.286	-0.319	-0.352	-0.388	-0.424	-0.461	-0.499	-0.538	-0.576	-0.616	-0.658	-0.699	-0.741	-0.784	-0.828	-0.872	-0.918	-0.962	-1.009	-1.055	-1.101	-1.150	-1.198	-1.246	-1.296	-1.345	-1.395	-1.444	-1.494	-1.545	-1.595	-1.645	-1.696	-1.746	-1.798	-1.848	-1.899	-1.949	-1.999	-2.049	-2.100	-2.149	-2.199	-2.248	-2.296	-2.345	-2.394	-2.440	-2.489	-2.535	-2.582	-2.629	-2.675	-2.720	-2.765	-2.810	-2.854	-2.899	-2.941	-2.985	-3.028	-3.070	-3.112	-3.154	-3.195	-3.236	-3.276	-3.318	-3.358	-3.398	-3.439	-3.480	-3.520	-3.560	-3.600	-3.641	-3.682	-3.722	-3.765	-3.806	-3.848	-3.889	-3.931	-3.975	-4.018	-4.062	-4.106	-4.150	-4.196	-4.241	-4.289	-4.334	-4.381	-4.430	-4.479	-4.528	-4.578	-4.628	-4.678	-4.729	-4.779	-4.831	-4.882	-4.934	-4.986	-5.039	-5.091	-5.144	-5.196	-5.249	-5.301	-5.354	-5.406	-5.458	-5.509	-5.561	-5.611	-5.660	-5.710	-5.759	-5.806	-5.854	-5.900	-5.945	-5.989	-6.032	-6.074	-6.115	-6.155	-6.192	-6.230	-6.266	-6.301	-6.334	-6.365	-6.395	-6.422	-6.450	-6.475	-6.499	-6.521	-6.541	-6.560	-6.578	-6.592	-6.608	-6.619	-6.630	-6.639	-6.646	-6.652	-6.656	-6.659	-6.660	-6.660	-6.658	-6.656	-6.650	-6.645	-6.638	-6.629	-6.619	-6.608	-6.595	-6.581	-6.566	-6.550	-6.535	-6.516	-6.498	-6.478	-6.456	-6.435	-6.414	-6.391	-6.368	-6.344	-6.319	-6.294	-6.268	-6.241	-6.215	-6.188	-6.161	-6.134	-6.106	-6.079	-6.050	-6.021	-5.994	-5.965	-5.938	-5.909	-5.880	-5.852	-5.825	-5.796	-5.769	-5.741	-5.714	-5.685	-5.659	-5.631	-5.605	-5.578	-5.552	-5.525	-5.499	-5.472	-5.446	-5.420	-5.394	-5.368	-5.341	-5.315	-5.289	-5.262	-5.235	-5.209	-5.182	-5.155	-5.128	-5.100	-5.071	-5.044	-5.014	-4.985	-4.955	-4.924	-4.894	-4.862	-4.830	-4.798	-4.764	-4.730	-4.695	-4.661	-4.624	-4.588	-4.550	-4.511	-4.472	-4.434	-4.392	-4.352	-4.310	-4.269	-4.225	-4.182	-4.139	-4.094	-4.049	-4.004	-3.959	-3.912	-3.865	-3.820	-3.772	-3.726	-3.679	-3.632	-3.585	-3.538	-3.491	-3.444	-3.396	-3.350	-3.305	-3.258	-3.212	-3.168	-3.122	-3.078	-3.035	-2.991	-2.949	-2.906	-2.865	-2.825	-2.785	-2.745	-2.706	-2.669	-2.631	-2.596	-2.560	-2.525	-2.492	-2.459	-2.426	-2.394	-2.365	-2.335	-2.305	-2.278	-2.249	-2.222	-2.198	-2.174	-2.149	-2.125	-2.102	-2.081	-2.060	-2.040	-2.020	-2.000	-1.984	-1.965	-1.949	-1.934	-1.919	-1.904	-1.889	-1.876	-1.864	-1.852	-1.841	-1.831	-1.821	-1.812	-1.804	-1.795	-1.788	-1.781	-1.776	-1.770	-1.764	-1.759	-1.756	-1.751	-1.748	-1.745	-1.741	-1.739	-1.738	-1.735	-1.732	-1.732	-1.730	-1.729	-1.728	-1.728	-1.725	-1.724	-1.724	-1.722	-1.721	-1.720	-1.718	-1.718	-1.716	-1.714	-1.711	-1.709	-1.706	-1.704	-1.701	-1.698	-1.695	-1.690	-1.686	-1.682	-1.678	-1.672	-1.668	-1.662	-1.658	-1.651	-1.645	-1.639	-1.631	-1.625	-1.618	-1.610	-1.602	-1.595	-1.589	-1.581	-1.574	-1.566	-1.559	-1.550	-1.544	-1.535	-1.528	-1.520	-1.512	-1.505	-1.498	-1.491	-1.484	-1.476	-1.469	-1.462	-1.456	-1.450	-1.442	-1.436	-1.430	-1.422	-1.416	-1.410	-1.404	-1.396	-1.390	-1.384	-1.376	-1.369	-1.362	-1.354	-1.346	-1.339	-1.331	-1.322	-1.315	-1.306	-1.295	-1.286	-1.275	-1.265	-1.254	-1.241	-1.231	-1.218	-1.205	-1.190	-1.176	-1.161	-1.146	-1.129	-1.114	-1.096	-1.078	-1.060	-1.041	-1.021	-1.001	-0.980	-0.959	-0.938	-0.915	-0.892	-0.869	-0.845	-0.821	-0.798	-0.770	-0.745	-0.719	-0.692	-0.666	-0.639	-0.611	-0.582	-0.554	-0.525	-0.495	-0.465	-0.435	-0.404	-0.372	-0.340	-0.309	-0.276	-0.242	-0.210	-0.176	-0.141	-0.106	-0.070	-0.035	0.001	0.039	0.078	0.115	0.154	0.194	0.234	0.274	0.314	0.356	0.399	0.441	0.484	0.528	0.571	0.615	0.660	0.705	0.751	0.798	0.842	0.889	0.935	0.981	1.028	1.075	1.121	1.169	1.215	1.261	1.306	1.352	1.398	1.442	1.486	1.530	1.574	1.618	1.659	1.700	1.740	1.780	1.819	1.858	1.894	1.930	1.965	2.000	2.033	2.065	2.098	2.128	2.158	2.185	2.212	2.240	2.266	2.290	2.314	2.338	2.360	2.381	2.402	2.421	2.441	2.461	2.479	2.498	2.515	2.531	2.549	2.565	2.581	2.598	2.614	2.630	2.646	2.661	2.678	2.694	2.710	2.729	2.745	2.762	2.780	2.799	2.818	2.838	2.858	2.878	2.898	2.920	2.941	2.964	2.988	3.011	3.035	3.060	3.085	3.112	3.138	3.165	3.192	3.220	3.249	3.278	3.305	3.336	3.365	3.394	3.424	3.454	3.484	3.512	3.542	3.572	3.601	3.630	3.661	3.690	3.718	3.746	3.774	3.801	3.828	3.854	3.879	3.905	3.929	3.954	3.976	3.998	4.019	4.040	4.060	4.079	4.096	4.115	4.130	4.148	4.160	4.175	4.189	4.200	4.211	4.222	4.234	4.241	4.250	4.258	4.265	4.271	4.278	4.282	4.288	4.292	4.295	4.299	4.302	4.304	4.306	4.309	4.310	4.312	4.315	4.316	4.319	4.320	4.322	4.326	4.329	4.331	4.334	4.338	4.342	4.346	4.351	4.356	4.362	4.370	4.376	4.385	4.392	4.401	4.411	4.422	4.432	4.445	4.456	4.470	4.484	4.496	4.511	4.526	4.541	4.558	4.572	4.590	4.606	4.625	4.641	4.660	4.678	4.696	4.714	4.731	4.750	4.769	4.786	4.805	4.822	4.840	4.858	4.875	4.892	4.908	4.924	4.940	4.956	4.971	4.986	4.999	5.014	5.026	5.039	5.051	5.064	5.076	5.088	5.099	5.110	5.119	5.130	5.140	5.149	5.159	5.168	5.176	5.186	5.195	5.204	5.214	5.222	5.230	5.240	5.249	5.258	5.268	5.278	5.288	5.299	5.309	5.320	5.330	5.342	5.352	5.365	5.376	5.389	5.401	5.415	5.428	5.441	5.455	5.469	5.482	5.496	5.512	5.526	5.541	5.555	5.570	5.585	5.600	5.614	5.630	5.645	5.659	5.672	5.688	5.702	5.716	5.731	5.744	5.758	5.771	5.784	5.796	5.810	5.821	5.834	5.845	5.856	5.868	5.878	5.888	5.898	5.908	5.918	5.925	5.935	5.944	5.951	5.959	5.966	5.974	5.980	5.986	5.992	5.998	6.004	6.010	6.014	6.019	6.022	6.028	6.030	6.035	6.038	6.040	6.041	6.044	6.045	6.048	6.048	6.049	6.049	6.049	6.048	6.048	6.045	6.042	6.041	6.036	6.034	6.030	6.025	6.020	6.015	6.009	6.001	5.994	5.986	5.978	5.968	5.958	5.948	5.936	5.924	5.911	5.899	5.885	5.871	5.856	5.841	5.824	5.808	5.790	5.772	5.754	5.735	5.715	5.695	5.675	5.654	5.632	5.611	5.589	5.566	5.544	5.521	5.498	5.474	5.449	5.426	5.402	5.378	5.352	5.329	5.304	5.280	5.255	5.230	5.206	5.182	5.158	5.134	5.110	5.088	5.064	5.041	5.019	4.996	4.975	4.954	4.932	4.914	4.892	4.874	4.855	4.836	4.819	4.801	4.785	4.768	4.754	4.738	4.724	4.709	4.696	4.684	4.671	4.659	4.649	4.638	4.626	4.615	4.606	4.596	4.586	4.578	4.569	4.560	4.550	4.542	4.532	4.524	4.515	4.506	4.496	4.488	4.478	4.468	4.456	4.446	4.435	4.422	4.410	4.398	4.382	4.368	4.354	4.338	4.321	4.304	4.285	4.266	4.246	4.226	4.204	4.181	4.158	4.134	4.109	4.082	4.056	4.028	3.999	3.970	3.940	3.908	3.876	3.844	3.810	3.776	3.742	3.708	3.670	3.634	3.598	3.560	3.522	3.484	3.446	3.406	3.368	3.328	3.288	3.248	3.206	3.165	3.125	3.084	3.044	3.001	2.960	2.920	2.879	2.838	2.796	2.756	2.715	2.675	2.634	2.594	2.554	2.516	2.476	2.438	2.399	2.360	2.322	2.285	2.248	2.211	2.176	2.140	2.106	2.071	2.038	2.005	1.971	1.940	1.910	1.880	1.850	1.821	1.792	1.766	1.740	1.714	1.689	1.665	1.642	1.620	1.599	1.580	1.560	1.541	1.525	1.509	1.492	1.478	1.464	1.450	1.439	1.428	1.418	1.408	1.399	1.391	1.384	1.378	1.371	1.365	1.361	1.356	1.352	1.349	1.346	1.344	1.341	1.340	1.338	1.338	1.335	1.334	1.334	1.332	1.331	1.331	1.331	1.330	1.330	1.329	1.328	1.328	1.326	1.324	1.324	1.322	1.321	1.319	1.319	1.316	1.314	1.312	1.310	1.308	1.306	1.305	1.302	1.300	1.299	1.298	1.296	1.295	1.294	1.292	1.292	1.292	1.291	1.292	1.294	1.295	1.296	1.299	1.301	1.305	1.309	1.314	1.319	1.325	1.331	1.339	1.346	1.355	1.364	1.374	1.384	1.396	1.408	1.421	1.435	1.449	1.464	1.480	1.496	1.512	1.531	1.550	1.570	1.589	1.610	1.630	1.651	1.674	1.696	1.719	1.742	1.766	1.790	1.815	1.839	1.864	1.889	1.914	1.939	1.962	1.989	2.013	2.038	2.062	2.086	2.111	2.135	2.158	2.180	2.202	2.224	2.246	2.266	2.286	2.305	2.324	2.341	2.359	2.374	2.389	2.401	2.415	2.426	2.438	2.448	2.455	2.462	2.470	2.474	2.479	2.481	2.484	2.484	2.484	2.482	2.480	2.478	2.472	2.469	2.462	2.456	2.449	2.441	2.432	2.422	2.412	2.402	2.392	2.381	2.370	2.359	2.348	2.336	2.324	2.312	2.301	2.290	2.280	2.270	2.260	2.250	2.242	2.234	2.228	2.221	2.215	2.210	2.208	2.204	2.202	2.202	2.202	2.204	2.205	2.209	2.214	2.219	2.226	2.235	2.244	2.254	2.265	2.278	2.290	2.304	2.319	2.335	2.350	2.369	2.386	2.405	2.425	2.444	2.464	2.485	2.506	2.528	2.549	2.571	2.592	2.614	2.636	2.659	2.680	2.701	2.722	2.744	2.764	2.784	2.804	2.824	2.842	2.860	2.879	2.895	2.912	2.929	2.945	2.960	2.975	2.989	3.002	3.015	3.028	3.040	3.051	3.061	3.072	3.081	3.090	3.100	3.108	3.116	3.124	3.132	3.139	3.148	3.154	3.161	3.168	3.175	3.181	3.189	3.195	3.202	3.210	3.216	3.224	3.232	3.240	3.249	3.256	3.266	3.276	3.285	3.295	3.306	3.316	3.328	3.340	3.351	3.365	3.378	3.391	3.405	3.419	3.434	3.451	3.466	3.484	3.501	3.519	3.536	3.554	3.572	3.591	3.611	3.630	3.650	3.670	3.690	3.711	3.732	3.752	3.775	3.796	3.816	3.839	3.860	3.882	3.904	3.925	3.946	3.968	3.989	4.010	4.031	4.051	4.072	4.093	4.112	4.134	4.151	4.171	4.189	4.208	4.225	4.242	4.259	4.275	4.289	4.304	4.318	4.332	4.345	4.356	4.369	4.379	4.389	4.399	4.406	4.415	4.422	4.429	4.435	4.440	4.444	4.446	4.451	4.452	4.454	4.454	4.455	4.454	4.452	4.451	4.449	4.445	4.442	4.438	4.432	4.426	4.421	4.415	4.409	4.400	4.394	4.385	4.376	4.368	4.359	4.349	4.339	4.330	4.319	4.309	4.299	4.286	4.275	4.265	4.252	4.242	4.230	4.219	4.206	4.195	4.182	4.170	4.160	4.146	4.135	4.122	4.110	4.099	4.088	4.075	4.062	4.051	4.037	4.026	4.014	4.001	3.990	3.978	3.966	3.954	3.941	3.930	3.918	3.906	3.894	3.881	3.870	3.858	3.846	3.834	3.822	3.810	3.799	3.786	3.775	3.764	3.751	3.740	3.729	3.716	3.705	3.694	3.682	3.671	3.659	3.648	3.635	3.624	3.611	3.599	3.588	3.575	3.564	3.551	3.540	3.526	3.514	3.502	3.490	3.478	3.465	3.451	3.439	3.425	3.412	3.399	3.385	3.371	3.358	3.344	3.329	3.314	3.299	3.285	3.269	3.254	3.239	3.222	3.206	3.190	3.175	3.158	3.141	3.125	3.108	3.091	3.075	3.058	3.041	3.024	3.006	2.989	2.972	2.955	2.938	2.922	2.905	2.888	2.872	2.855	2.840	2.824	2.809	2.792	2.778	2.762	2.748	2.732	2.719	2.706	2.692	2.679	2.668	2.655	2.644	2.632	2.621	2.611	2.601	2.591	2.582	2.574	2.565	2.558	2.550	2.544	2.536	2.530	2.524	2.519	2.514	2.509	2.504	2.499	2.496	2.491	2.488	2.482	2.479	2.476	2.472	2.470	2.466	2.462	2.459	2.455	2.451	2.448	2.444	2.438	2.434	2.429	2.422	2.418	2.411	2.406	2.400	2.392	2.385	2.378	2.370	2.361	2.351	2.341	2.332	2.321	2.311	2.300	2.288	2.275	2.262	2.249	2.236	2.221	2.208	2.192	2.178	2.161	2.146	2.130	2.114	2.098	2.081	2.065	2.047	2.030	2.014	1.996	1.981	1.964	1.948	1.931	1.916	1.900	1.885	1.870	1.855	1.841	1.828	1.815	1.802	1.791	1.780	1.769	1.760	1.750	1.741	1.735	1.728	1.721	1.718	1.712	1.709	1.706	1.705	1.704	1.704	1.704	1.705	1.708	1.711	1.714	1.718	1.724	1.729	1.734	1.740	1.746	1.754	1.761	1.769	1.778	1.785	1.794	1.802	1.811	1.819	1.828	1.836	1.844	1.851	1.859	1.865	1.871	1.878	1.882	1.889	1.892	1.898	1.900	1.902	1.905	1.906	1.908	1.908	1.906	1.905	1.902	1.900	1.898	1.894	1.889	1.884	1.879	1.872	1.865	1.859	1.851	1.842	1.834	1.826	1.818	1.808	1.799	1.789	1.780	1.771	1.761	1.751	1.742	1.734	1.724	1.716	1.708	1.699	1.691	1.684	1.676	1.670	1.664	1.659	1.652	1.648	1.644	1.640	1.636	1.635	1.632	1.631	1.631	1.630	1.631	1.631	1.632	1.634	1.636	1.639	1.641	1.644	1.648	1.651	1.655	1.660	1.665	1.668	1.672	1.679	1.684	1.688	1.694	1.698	1.704	1.708	1.712	1.716	1.720	1.725	1.729	1.732	1.735	1.738	1.740	1.742	1.744	1.745	1.746	1.748	1.748	1.746	1.746	1.745	1.744	1.741	1.739	1.735	1.731	1.729	1.724	1.719	1.714	1.708	1.701	1.695	1.686	1.678	1.670	1.661	1.651	1.641	1.630	1.620	1.609	1.595	1.582	1.570	1.555	1.541	1.525	1.509	1.492	1.475	1.459	1.441	1.421	1.402	1.381	1.360	1.339	1.316	1.294	1.270	1.246	1.222	1.198	1.171	1.145	1.119	1.091	1.064	1.036	1.008	0.979	0.950	0.920	0.891	0.860	0.830	0.801	0.770	0.739	0.709	0.679	0.649	0.618	0.588	0.559	0.528	0.499	0.471	0.442	0.414	0.388	0.361	0.334	0.309	0.284	0.260	0.238	0.216	0.194	0.174	0.154	0.135	0.116	0.100	0.085	0.070	0.056	0.042	0.031	0.020	0.010	0.002	-0.006	-0.014	-0.019	-0.024	-0.029	-0.032	-0.035	-0.036	-0.038	-0.038	-0.036	-0.036	-0.034	-0.032	-0.029	-0.025	-0.022	-0.018	-0.012	-0.009	-0.002	0.004	0.009	0.015	0.021	0.028	0.034	0.040	0.046	0.052	0.059	0.065	0.070	0.076	0.082	0.086	0.092	0.096	0.102	0.106	0.111	0.114	0.118	0.121	0.125	0.128	0.130	0.132	0.134	0.136	0.138	0.139	0.140	0.140	0.141	0.142	0.142	0.142	0.142	0.144	0.144	0.144	0.144	0.144	0.144	0.144	0.144	0.144	0.145	0.144	0.145	0.146	0.146	0.148	0.149	0.150	0.151	0.152	0.155	0.156	0.159	0.161	0.164	0.168	0.170	0.174	0.176	0.181	0.185	0.190	0.195	0.200	0.205	0.210	0.216	0.222	0.229	0.235	0.242	0.249	0.256	0.264	0.270	0.278	0.285	0.294	0.301	0.309	0.318	0.326	0.335	0.344	0.351	0.360	0.370	0.379	0.386	0.396	0.404	0.414	0.421	0.430	0.439	0.448	0.456	0.464	0.472	0.481	0.490	0.498	0.506	0.514	0.520	0.529	0.536	0.544	0.550	0.558	0.564	0.570	0.578	0.584	0.589	0.595	0.600	0.606	0.611	0.616	0.621	0.625	0.629	0.632	0.636	0.640	0.642	0.646	0.649	0.650	0.651	0.654	0.654	0.655	0.656	0.656	0.655	0.654	0.652	0.652	0.650	0.648	0.645	0.644	0.640	0.638	0.634	0.630	0.626	0.622	0.619	0.615	0.611	0.608	0.604	0.599	0.595	0.591	0.588	0.585	0.581	0.580	0.576	0.575	0.574	0.572	0.572	0.575	0.575	0.576	0.580	0.584	0.590	0.596	0.602	0.610	0.620	0.629	0.640	0.652	0.666	0.680	0.696	0.714	0.731	0.750	0.770	0.791	0.814	0.838	0.860	0.885	0.912	0.939	0.966	0.994	1.022	1.052	1.082	1.112	1.142	1.174	1.205	1.235	1.266	1.296	1.328	1.358	1.386	1.415	1.444	1.472	1.499	1.525	1.550	1.575	1.599	1.620	1.641	1.661	1.679	1.695	1.711	1.725	1.739	1.750	1.760	1.769	1.776	1.782	1.786	1.790	1.791	1.791	1.791	1.789	1.784	1.780	1.774	1.768	1.759	1.750	1.740	1.729	1.718	1.705	1.692	1.679	1.664	1.649	1.634	1.619	1.604	1.588	1.570	1.555	1.538	1.521	1.505	1.489	1.472	1.456	1.441	1.425	1.410	1.394	1.380	1.366	1.351	1.338	1.324	1.310	1.296	1.282	1.270	1.258	1.246	1.234	1.222	1.210	1.199	1.188	1.179	1.168	1.158	1.146	1.135	1.126	1.115	1.105	1.095	1.084	1.074	1.062	1.052	1.041	1.031	1.020	1.009	0.998	0.986	0.976	0.964	0.952	0.941	0.930	0.918	0.906	0.894	0.881	0.869	0.856	0.845	0.831	0.819	0.806	0.794	0.781	0.769	0.756	0.742	0.731	0.719	0.706	0.694	0.682	0.670	0.658	0.646	0.634	0.622	0.610	0.600	0.589	0.578	0.566	0.558	0.546	0.536	0.528	0.518	0.507	0.499	0.490	0.480	0.471	0.464	0.456	0.448	0.439	0.431	0.424	0.415	0.406	0.399	0.391	0.382	0.375	0.368	0.359	0.351	0.342	0.335	0.328	0.319	0.310	0.302	0.294	0.284	0.276	0.266	0.258	0.248	0.239	0.229	0.219	0.209	0.199	0.189	0.178	0.168	0.158	0.146	0.136	0.125	0.114	0.105	0.094	0.082	0.072	0.062	0.052	0.042	0.032	0.022	0.012	0.004	-0.006	-0.014	-0.022	-0.030	-0.038	-0.045	-0.051	-0.059	-0.064	-0.069	-0.075	-0.079	-0.082	-0.086	-0.089	-0.091	-0.094	-0.095	-0.096	-0.096	-0.096	-0.098	-0.096	-0.095	-0.094	-0.092	-0.090	-0.089	-0.086	-0.082	-0.080	-0.078	-0.074	-0.072	-0.069	-0.066	-0.064	-0.061	-0.058	-0.055	-0.054	-0.052	-0.051	-0.051	-0.050	-0.050	-0.050	-0.051	-0.054	-0.056	-0.059	-0.061	-0.066	-0.070	-0.075	-0.081	-0.088	-0.095	-0.101	-0.110	-0.118	-0.128	-0.138	-0.148	-0.158	-0.168	-0.179	-0.191	-0.204	-0.215	-0.228	-0.240	-0.254	-0.266	-0.280	-0.292	-0.305	-0.318	-0.330	-0.342	-0.356	-0.368	-0.380	-0.391	-0.401	-0.412	-0.424	-0.432	-0.442	-0.452	-0.460	-0.468	-0.475	-0.480	-0.486	-0.492	-0.496	-0.501	-0.504	-0.506	-0.509	-0.510	-0.510	-0.510	-0.510	-0.509	-0.506	-0.504	-0.501	-0.498	-0.494	-0.490	-0.485	-0.479	-0.474	-0.468	-0.461	-0.455	-0.448	-0.441	-0.434	-0.426	-0.419	-0.411	-0.404	-0.396	-0.389	-0.381	-0.374	-0.365	-0.359	-0.351	-0.344	-0.338	-0.330	-0.324	-0.316	-0.311	-0.304	-0.300	-0.294	-0.289	-0.282	-0.278	-0.274	-0.270	-0.266	-0.262	-0.259	-0.255	-0.252	-0.250	-0.248	-0.245	-0.242	-0.241	-0.240	-0.238	-0.236	-0.235	-0.234	-0.232	-0.232	-0.231	-0.230	-0.230	-0.229	-0.229	-0.228	-0.228	-0.226	-0.225	-0.224	-0.224	-0.221	-0.221	-0.220	-0.219	-0.218	-0.216	-0.214	-0.211	-0.209	-0.208	-0.205	-0.202	-0.199	-0.196	-0.194	-0.191	-0.188	-0.185	-0.180	-0.176	-0.172	-0.169	-0.164	-0.161	-0.156	-0.151	-0.148	-0.142	-0.138	-0.134	-0.130	-0.125	-0.120	-0.116	-0.111	-0.108	-0.102	-0.099	-0.094	-0.090	-0.086	-0.082	-0.079	-0.075	-0.071	-0.068	-0.065	-0.061	-0.059	-0.056	-0.054	-0.051	-0.050	-0.048	-0.046	-0.045	-0.044	-0.044	-0.042	-0.042	-0.042	-0.044	-0.044	-0.044	-0.045	-0.046	-0.046	-0.048	-0.050	-0.051	-0.054	-0.056	-0.058	-0.060	-0.064	-0.066	-0.069	-0.071	-0.074	-0.078	-0.080	-0.084	-0.088	-0.091	-0.095	-0.099	-0.101	-0.105	-0.109	-0.111	-0.115	-0.119	-0.121	-0.124	-0.128	-0.130	-0.132	-0.135	-0.138	-0.140	-0.142	-0.144	-0.148	-0.149	-0.150	-0.151	-0.152	-0.155	-0.156	-0.158	-0.158	-0.159	-0.160	-0.160	-0.161	-0.160	-0.161	-0.162	-0.161	-0.161	-0.162	-0.161	-0.161	-0.161	-0.161	-0.161	-0.161	-0.161	-0.162	-0.162	-0.162	-0.162	-0.164	-0.164	-0.166	-0.166	-0.169	-0.171	-0.172	-0.175	-0.178	-0.180	-0.184	-0.188	-0.191	-0.195	-0.200	-0.205	-0.210	-0.215	-0.221	-0.228	-0.234	-0.241	-0.248	-0.255	-0.262	-0.270	-0.279	-0.288	-0.295	-0.304	-0.312	-0.322	-0.330	-0.340	-0.349	-0.358	-0.366	-0.376	-0.385	-0.392	-0.401	-0.410	-0.419	-0.426	-0.434	-0.441	-0.448	-0.455	-0.461	-0.468	-0.472	-0.478	-0.482	-0.488	-0.491	-0.494	-0.498	-0.500	-0.502	-0.504	-0.504	-0.505	-0.504	-0.505	-0.504	-0.501	-0.500	-0.496	-0.494	-0.490	-0.486	-0.482	-0.478	-0.472	-0.468	-0.462	-0.455	-0.450	-0.444	-0.436	-0.429	-0.422	-0.415	-0.408	-0.400	-0.392	-0.384	-0.376	-0.368	-0.359	-0.351	-0.341	-0.334	-0.325	-0.315	-0.308	-0.299	-0.290	-0.281	-0.272	-0.262	-0.254	-0.246	-0.238	-0.229	-0.220	-0.211	-0.202	-0.194	-0.186	-0.178	-0.169	-0.159	-0.150	-0.141	-0.134	-0.124	-0.115	-0.106	-0.098	-0.089	-0.080	-0.070	-0.062	-0.054	-0.044	-0.036	-0.026	-0.019	-0.009	0.000	0.008	0.016	0.025	0.034	0.041	0.049	0.058	0.065	0.071	0.079	0.086	0.092	0.100	0.106	0.112	0.118	0.124	0.129	0.134	0.139	0.144	0.148	0.151	0.154	0.158	0.161	0.164	0.166	0.168	0.170	0.171	0.172	0.174	0.174	0.175	0.175	0.175	0.174	0.174	0.174	0.172	0.171	0.170	0.169	0.168	0.166	0.165	0.162	0.161	0.159	0.158	0.155	0.154	0.151	0.150	0.146	0.145	0.144	0.140	0.139	0.138	0.135	0.134	0.131	0.129	0.126	0.125	0.122	0.121	0.119	0.116	0.115	0.112	0.109	0.106	0.104	0.100	0.096	0.094	0.090	0.086	0.081	0.078	0.072	0.068	0.062	0.056	0.050	0.042	0.036	0.029	0.021	0.012	0.005	-0.005	-0.014	-0.024	-0.035	-0.045	-0.056	-0.068	-0.080	-0.092	-0.105	-0.118	-0.131	-0.145	-0.159	-0.174	-0.188	-0.202	-0.219	-0.234	-0.250	-0.265	-0.281	-0.299	-0.314	-0.330	-0.346	-0.362	-0.379	-0.395	-0.410	-0.428	-0.442	-0.459	-0.474	-0.489	-0.502	-0.518	-0.531	-0.545	-0.558	-0.571	-0.584	-0.595	-0.606	-0.618	-0.628	-0.639	-0.649	-0.656	-0.665	-0.672	-0.680	-0.688	-0.692	-0.698	-0.702	-0.706	-0.710	-0.712	-0.714	-0.716	-0.718	-0.718	-0.718	-0.718	-0.715	-0.714	-0.711	-0.708	-0.705	-0.701	-0.696	-0.692	-0.686	-0.680	-0.674	-0.666	-0.659	-0.651	-0.644	-0.634	-0.625	-0.615	-0.605	-0.595	-0.585	-0.574	-0.562	-0.551	-0.539	-0.526	-0.514	-0.501	-0.489	-0.476	-0.462	-0.449	-0.435	-0.421	-0.408	-0.392	-0.379	-0.364	-0.350	-0.336	-0.321	-0.306	-0.292	-0.278	-0.262	-0.249	-0.235	-0.220	-0.208	-0.192	-0.179	-0.165	-0.151	-0.138	-0.124	-0.111	-0.099	-0.086	-0.072	-0.060	-0.048	-0.036	-0.024	-0.012	0.000	0.011	0.022	0.034	0.045	0.056	0.068	0.078	0.090	0.100	0.110	0.121	0.132	0.144	0.155	0.165	0.176	0.188	0.199	0.210	0.221	0.234	0.245	0.258	0.270	0.282	0.294	0.308	0.320	0.334	0.348	0.361	0.375	0.390	0.404	0.419	0.434	0.449	0.462	0.479	0.494	0.509	0.524	0.540	0.555	0.571	0.588	0.602	0.619	0.634	0.650	0.666	0.681	0.696	0.711	0.726	0.741	0.758	0.771	0.786	0.800	0.814	0.828	0.841	0.854	0.866	0.879	0.890	0.904	0.914	0.925	0.938	0.948	0.958	0.968	0.978	0.986	0.996	1.005	1.014	1.022	1.030	1.038	1.045	1.052	1.059	1.064	1.070	1.075	1.081	1.085	1.090	1.092	1.096	1.100	1.102	1.104	1.105	1.108	1.108	1.108	1.108	1.106	1.104	1.101	1.099	1.096	1.092	1.088	1.084	1.078	1.071	1.064	1.056	1.049	1.041	1.031	1.021	1.011	0.999	0.988	0.975	0.962	0.949	0.936	0.921	0.906	0.890	0.875	0.859	0.842	0.826	0.810	0.792	0.776	0.760	0.742	0.725	0.709	0.691	0.675	0.658	0.641	0.626	0.610	0.596	0.581	0.568	0.552	0.540	0.526	0.515	0.504	0.492	0.482	0.474	0.465	0.458	0.451	0.445	0.439	0.432	0.430	0.425	0.424	0.420	0.419	0.419	0.418	0.418	0.418	0.419	0.420	0.421	0.424	0.425	0.428	0.430	0.432	0.435	0.438	0.440	0.441	0.444	0.446	0.446	0.449	0.448	0.448	0.448	0.446	0.444	0.442	0.440	0.435	0.430	0.424	0.418	0.410	0.402	0.392	0.382	0.371	0.359	0.346	0.332	0.318	0.302	0.285	0.266	0.249	0.228	0.209	0.186	0.164	0.141	0.118	0.092	0.065	0.039	0.011	-0.016	-0.046	-0.074	-0.105	-0.136	-0.168	-0.200	-0.232	-0.265	-0.300	-0.335	-0.370	-0.405	-0.441	-0.479	-0.515	-0.554	-0.592	-0.630	-0.670	-0.710	-0.749	-0.790	-0.831	-0.872	-0.914	-0.956	-0.999	-1.041	-1.085	-1.129	-1.174	-1.219	-1.262	-1.308	-1.352	-1.400	-1.446	-1.491	-1.539	-1.585	-1.632	-1.679	-1.726	-1.774	-1.821	-1.869	-1.916	-1.964	-2.011	-2.059	-2.108	-2.154	-2.201	-2.249	-2.296	-2.344	-2.391	-2.436	-2.484	-2.530	-2.576	-2.620	-2.666	-2.711	-2.756	-2.801	-2.845	-2.888	-2.931	-2.975	-3.018	-3.061	-3.104	-3.145	-3.188	-3.229	-3.270	-3.312	-3.354	-3.395	-3.436	-3.479	-3.520	-3.561	-3.604	-3.646	-3.688	-3.730	-3.772	-3.816	-3.860	-3.904	-3.949	-3.992	-4.037	-4.084	-4.131	-4.178	-4.225	-4.274	-4.322	-4.372	-4.421	-4.472	-4.524	-4.576	-4.629	-4.681	-4.735	-4.789	-4.844	-4.898	-4.954	-5.008	-5.064	-5.119	-5.176	-5.231	-5.288	-5.342	-5.399	-5.454	-5.510	-5.564	-5.619	-5.671	-5.726	-5.778	-5.829	-5.880	-5.930	-5.979	-6.026	-6.072	-6.119	-6.162	-6.205	-6.248	-6.288	-6.326	-6.364	-6.399	-6.432	-6.465	-6.496	-6.525	-6.551	-6.576	-6.600	-6.621	-6.642	-6.660	-6.676	-6.691	-6.704	-6.714	-6.724	-6.731	-6.736	-6.740	-6.742	-6.744	-6.742	-6.740	-6.736	-6.730	-6.722	-6.715	-6.705	-6.694	-6.682	-6.668	-6.652	-6.638	-6.621	-6.602	-6.584	-6.564	-6.544	-6.522	-6.501	-6.478	-6.455	-6.431	-6.408	-6.381	-6.356	-6.331	-6.305	-6.279	-6.252	-6.226	-6.199	-6.172	-6.145	-6.118	-6.090	-6.064	-6.036	-6.010	-5.982	-5.956	-5.929	-5.904	-5.876	-5.850	-5.825	-5.799	-5.774	-5.749	-5.724	-5.699	-5.674	-5.650	-5.625	-5.600	-5.576	-5.551	-5.528	-5.502	-5.479	-5.454	-5.430	-5.405	-5.380	-5.355	-5.330	-5.305	-5.279	-5.254	-5.228	-5.200	-5.174	-5.146	-5.118	-5.090	-5.061	-5.031	-5.001	-4.970	-4.940	-4.908	-4.875	-4.842	-4.809	-4.774	-4.738	-4.702	-4.666	-4.628	-4.591	-4.551	-4.514	-4.474	-4.434	-4.392	-4.352	-4.310	-4.269	-4.226	-4.184	-4.141	-4.098	-4.055	-4.010	-3.966	-3.922	-3.878	-3.834	-3.790	-3.745	-3.701	-3.658	-3.614	-3.570	-3.526	-3.484	-3.440	-3.398	-3.355	-3.314	-3.271	-3.230	-3.190	-3.150	-3.111	-3.071	-3.032	-2.995	-2.958	-2.920	-2.885	-2.849	-2.814	-2.779	-2.746	-2.712	-2.680	-2.649	-2.618	-2.588	-2.558	-2.529	-2.500	-2.472	-2.445	-2.419	-2.392	-2.368	-2.344	-2.320	-2.298	-2.276	-2.255	-2.234	-2.214	-2.196	-2.178	-2.160	-2.144	-2.128	-2.112	-2.099	-2.086	-2.072	-2.061	-2.051	-2.040	-2.031	-2.022	-2.015	-2.009	-2.004	-1.998	-1.994	-1.990	-1.986	-1.985	-1.982	-1.981	-1.981	-1.980	-1.981	-1.982	-1.984	-1.985	-1.988	-1.990	-1.992	-1.996	-1.998	-2.001	-2.005	-2.007	-2.010	-2.014	-2.018	-2.020	-2.022	-2.025	-2.026	-2.029	-2.030	-2.030	-2.031	-2.031	-2.031	-2.030	-2.027	-2.025	-2.022	-2.019	-2.015	-2.009	-2.005	-1.999	-1.992	-1.985	-1.976	-1.968	-1.959	-1.950	-1.940	-1.929	-1.918	-1.908	-1.896	-1.882	-1.871	-1.859	-1.845	-1.831	-1.818	-1.805	-1.791	-1.776	-1.762	-1.749	-1.735	-1.720	-1.706	-1.692	-1.679	-1.665	-1.651	-1.638	-1.625	-1.612	-1.599	-1.585	-1.574	-1.560	-1.549	-1.536	-1.524	-1.512	-1.500	-1.489	-1.478	-1.465	-1.452	-1.441	-1.430	-1.419	-1.406	-1.395	-1.382	-1.371	-1.358	-1.346	-1.332	-1.319	-1.306	-1.292	-1.279	-1.262	-1.249	-1.234	-1.218	-1.200	-1.184	-1.166	-1.149	-1.130	-1.112	-1.092	-1.072	-1.052	-1.031	-1.010	-0.988	-0.964	-0.941	-0.918	-0.891	-0.868	-0.841	-0.815	-0.788	-0.761	-0.732	-0.704	-0.675	-0.644	-0.614	-0.582	-0.551	-0.519	-0.485	-0.451	-0.418	-0.381	-0.348	-0.311	-0.274	-0.235	-0.199	-0.159	-0.119	-0.079	-0.038	0.004	0.046	0.089	0.132	0.178	0.222	0.268	0.314	0.361	0.408	0.456	0.505	0.554	0.602	0.652	0.702	0.752	0.804	0.856	0.906	0.958	1.010	1.061	1.114	1.165	1.218	1.268	1.319	1.370	1.420	1.470	1.520	1.569	1.619	1.665	1.712	1.758	1.804	1.849	1.891	1.935	1.976	2.016	2.056	2.095	2.132	2.169	2.202	2.238	2.271	2.302	2.334	2.361	2.391	2.418	2.444	2.470	2.494	2.516	2.539	2.560	2.580	2.600	2.619	2.638	2.655	2.672	2.689	2.706	2.721	2.736	2.751	2.766	2.781	2.796	2.811	2.825	2.841	2.856	2.871	2.886	2.904	2.919	2.935	2.952	2.970	2.988	3.005	3.025	3.044	3.064	3.084	3.105	3.126	3.148	3.170	3.192	3.216	3.240	3.262	3.288	3.312	3.338	3.362	3.388	3.414	3.439	3.465	3.491	3.516	3.542	3.569	3.594	3.619	3.645	3.669	3.692	3.718	3.741	3.765	3.786	3.810	3.831	3.852	3.872	3.892	3.911	3.930	3.949	3.965	3.981	3.998	4.011	4.026	4.039	4.051	4.064	4.075	4.086	4.096	4.105	4.112	4.121	4.129	4.135	4.141	4.146	4.151	4.156	4.160	4.164	4.168	4.170	4.174	4.176	4.178	4.181	4.184	4.186	4.189	4.190	4.192	4.195	4.198	4.201	4.205	4.208	4.212	4.216	4.221	4.226	4.231	4.238	4.245	4.251	4.260	4.268	4.276	4.286	4.296	4.308	4.319	4.331	4.344	4.358	4.371	4.386	4.401	4.418	4.434	4.449	4.466	4.484	4.502	4.520	4.540	4.559	4.578	4.598	4.618	4.638	4.658	4.678	4.698	4.718	4.739	4.759	4.779	4.799	4.818	4.836	4.856	4.876	4.894	4.912	4.931	4.948	4.965	4.981	4.999	5.014	5.030	5.045	5.059	5.072	5.086	5.100	5.112	5.125	5.136	5.148	5.159	5.170	5.179	5.190	5.200	5.209	5.218	5.226	5.236	5.244	5.252	5.260	5.269	5.275	5.284	5.292	5.299	5.306	5.315	5.322	5.330	5.338	5.345	5.352	5.360	5.368	5.375	5.384	5.391	5.399	5.406	5.414	5.422	5.429	5.438	5.445	5.452	5.460	5.468	5.476	5.482	5.490	5.498	5.505	5.512	5.520	5.526	5.534	5.541	5.548	5.555	5.561	5.569	5.574	5.581	5.588	5.594	5.599	5.605	5.611	5.618	5.622	5.629	5.634	5.640	5.645	5.651	5.658	5.662	5.668	5.672	5.679	5.684	5.690	5.695	5.700	5.704	5.710	5.714	5.720	5.724	5.729	5.734	5.739	5.744	5.749	5.751	5.756	5.760	5.764	5.768	5.770	5.772	5.775	5.778	5.780	5.780	5.781	5.782	5.782	5.781	5.781	5.779	5.778	5.774	5.770	5.768	5.762	5.756	5.750	5.742	5.736	5.728	5.718	5.708	5.696	5.684	5.671	5.659	5.644	5.629	5.612	5.596	5.578	5.560	5.540	5.520	5.500	5.479	5.456	5.435	5.411	5.388	5.362	5.338	5.311	5.286	5.260	5.234	5.208	5.180	5.152	5.125	5.098	5.070	5.042	5.015	4.986	4.959	4.931	4.904	4.878	4.850	4.822	4.796	4.770	4.745	4.720	4.694	4.671	4.648	4.622	4.600	4.579	4.556	4.535	4.515	4.495	4.475	4.456	4.439	4.421	4.404	4.388	4.371	4.356	4.342	4.328	4.314	4.300	4.288	4.274	4.262	4.250	4.238	4.226	4.215	4.204	4.192	4.180	4.169	4.158	4.146	4.135	4.124	4.111	4.099	4.086	4.074	4.060	4.048	4.032	4.019	4.004	3.989	3.972	3.956	3.940	3.921	3.904	3.885	3.865	3.846	3.825	3.804	3.781	3.760	3.736	3.712	3.688	3.662	3.638	3.611	3.585	3.558	3.530	3.501	3.474	3.444	3.415	3.385	3.354	3.322	3.292	3.261	3.230	3.198	3.165	3.132	3.100	3.066	3.034	3.000	2.965	2.931	2.898	2.862	2.828	2.794	2.759	2.724	2.689	2.654	2.619	2.584	2.549	2.514	2.478	2.442	2.408	2.372	2.338	2.302	2.268	2.232	2.199	2.165	2.130	2.096	2.061	2.029	1.995	1.962	1.930	1.899	1.866	1.834	1.804	1.774	1.744	1.715	1.688	1.659	1.631	1.605	1.579	1.554	1.530	1.505	1.481	1.460	1.439	1.419	1.399	1.379	1.360	1.344	1.326	1.311	1.295	1.281	1.269	1.255	1.242	1.231	1.220	1.210	1.200	1.192	1.184	1.176	1.169	1.162	1.156	1.150	1.144	1.140	1.134	1.130	1.126	1.121	1.118	1.114	1.110	1.106	1.102	1.100	1.096	1.092	1.090	1.086	1.084	1.079	1.076	1.072	1.069	1.066	1.062	1.060	1.056	1.054	1.050	1.049	1.045	1.042	1.039	1.036	1.035	1.032	1.031	1.030	1.029	1.028	1.028	1.028	1.028	1.030	1.030	1.034	1.035	1.039	1.042	1.048	1.051	1.058	1.064	1.071	1.079	1.088	1.096	1.106	1.118	1.129	1.141	1.154	1.168	1.182	1.198	1.214	1.230	1.246	1.265	1.284	1.302	1.324	1.342	1.364	1.386	1.409	1.431	1.455	1.479	1.502	1.528	1.552	1.579	1.604	1.630	1.655	1.681	1.708	1.734	1.760	1.786	1.812	1.839	1.865	1.890	1.915	1.941	1.965	1.990	2.014	2.038	2.061	2.084	2.105	2.126	2.146	2.168	2.186	2.205	2.221	2.238	2.255	2.269	2.282	2.296	2.308	2.319	2.330	2.338	2.346	2.354	2.360	2.365	2.369	2.372	2.375	2.375	2.376	2.375	2.374	2.372	2.369	2.365	2.361	2.356	2.350	2.344	2.339	2.331	2.322	2.316	2.308	2.299	2.290	2.282	2.274	2.265	2.256	2.248	2.239	2.230	2.224	2.215	2.208	2.202	2.196	2.189	2.184	2.180	2.178	2.175	2.171	2.170	2.170	2.170	2.171	2.174	2.176	2.180	2.184	2.190	2.198	2.204	2.211	2.221	2.231	2.242	2.254	2.265	2.280	2.292	2.308	2.322	2.338	2.355	2.372	2.390	2.409	2.428	2.446	2.465	2.485	2.505	2.525	2.545	2.565	2.586	2.605	2.626	2.646	2.666	2.685	2.706	2.725	2.744	2.762	2.781	2.800	2.816	2.835	2.851	2.866	2.884	2.899	2.914	2.928	2.941	2.955	2.969	2.980	2.992	3.004	3.015	3.025	3.035	3.045	3.054	3.062	3.072	3.080	3.088	3.096	3.102	3.110	3.119	3.125	3.132	3.139	3.146	3.152	3.159	3.166	3.174	3.181	3.189	3.196	3.204	3.212	3.220	3.229	3.238	3.248	3.258	3.268	3.278	3.289	3.300	3.312	3.324	3.338	3.351	3.365	3.380	3.395	3.411	3.428	3.444	3.461	3.479	3.498	3.516	3.535	3.555	3.575	3.596	3.618	3.639	3.660	3.682	3.705	3.728	3.751	3.774	3.799	3.822	3.848	3.870	3.895	3.919	3.945	3.970	3.994	4.019	4.044	4.068	4.091	4.116	4.140	4.165	4.188	4.211	4.232	4.256	4.278	4.299	4.320	4.339	4.359	4.379	4.396	4.414	4.430	4.446	4.461	4.476	4.490	4.502	4.514	4.525	4.535	4.544	4.554	4.561	4.566	4.572	4.576	4.579	4.582	4.584	4.585	4.584	4.582	4.580	4.578	4.572	4.569	4.562	4.556	4.550	4.541	4.532	4.524	4.512	4.502	4.491	4.480	4.468	4.455	4.441	4.429	4.414	4.400	4.386	4.371	4.358	4.342	4.328	4.312	4.296	4.281	4.268	4.250	4.236	4.221	4.206	4.191	4.178	4.162	4.149	4.132	4.119	4.106	4.093	4.077	4.065	4.051	4.039	4.026	4.012	4.000	3.988	3.975	3.962	3.951	3.939	3.926	3.914	3.902	3.890	3.879	3.868	3.855	3.842	3.831	3.820	3.808	3.795	3.785	3.772	3.761	3.749	3.736	3.724	3.711	3.699	3.686	3.674	3.661	3.648	3.635	3.621	3.608	3.595	3.581	3.569	3.555	3.541	3.526	3.514	3.499	3.486	3.471	3.458	3.444	3.428	3.414	3.400	3.385	3.370	3.356	3.341	3.326	3.310	3.295	3.280	3.264	3.249	3.234	3.218	3.201	3.185	3.170	3.154	3.138	3.122	3.105	3.089	3.072	3.056	3.039	3.024	3.006	2.990	2.972	2.958	2.940	2.924	2.908	2.891	2.875	2.859	2.842	2.826	2.810	2.795	2.779	2.764	2.749	2.734	2.719	2.704	2.690	2.676	2.662	2.650	2.636	2.625	2.612	2.601	2.589	2.579	2.569	2.559	2.549	2.539	2.530	2.521	2.512	2.505	2.499	2.491	2.484	2.478	2.471	2.465	2.459	2.454	2.449	2.444	2.439	2.434	2.430	2.425	2.420	2.416	2.411	2.406	2.402	2.398	2.392	2.389	2.384	2.378	2.372	2.366	2.361	2.355	2.349	2.342	2.336	2.329	2.321	2.314	2.305	2.298	2.288	2.280	2.271	2.261	2.251	2.240	2.230	2.220	2.208	2.198	2.185	2.174	2.161	2.149	2.138	2.124	2.112	2.100	2.088	2.075	2.064	2.051	2.039	2.027	2.016	2.004	1.994	1.982	1.972	1.961	1.952	1.942	1.934	1.925	1.918	1.910	1.902	1.898	1.892	1.888	1.882	1.879	1.876	1.874	1.874	1.874	1.874	1.874	1.875	1.878	1.881	1.885	1.889	1.894	1.898	1.904	1.911	1.918	1.925	1.931	1.939	1.948	1.958	1.965	1.974	1.984	1.994	2.001	2.011	2.020	2.029	2.038	2.045	2.054	2.061	2.069	2.075	2.082	2.086	2.092	2.098	2.100	2.104	2.106	2.108	2.109	2.109	2.108	2.108	2.105	2.100	2.098	2.092	2.086	2.081	2.075	2.066	2.059	2.049	2.040	2.030	2.019	2.007	1.996	1.984	1.971	1.959	1.945	1.932	1.919	1.905	1.892	1.879	1.866	1.851	1.839	1.825	1.812	1.800	1.789	1.775	1.764	1.754	1.744	1.732	1.724	1.714	1.706	1.699	1.692	1.686	1.681	1.675	1.672	1.669	1.666	1.665	1.664	1.662	1.662	1.664	1.665	1.668	1.670	1.675	1.678	1.682	1.688	1.692	1.699	1.705	1.711	1.719	1.726	1.734	1.742	1.750	1.758	1.765	1.774	1.781	1.790	1.798	1.805	1.812	1.820	1.826	1.834	1.839	1.845	1.851	1.856	1.860	1.864	1.868	1.870	1.872	1.874	1.875	1.874	1.872	1.871	1.869	1.866	1.862	1.858	1.851	1.845	1.838	1.828	1.819	1.809	1.796	1.785	1.771	1.758	1.742	1.728	1.710	1.692	1.674	1.655	1.635	1.614	1.591	1.569	1.545	1.521	1.496	1.471	1.445	1.419	1.390	1.362	1.335	1.305	1.276	1.248	1.216	1.186	1.156	1.125	1.094	1.062	1.031	1.000	0.969	0.938	0.906	0.875	0.844	0.814	0.784	0.752	0.722	0.692	0.664	0.635	0.606	0.578	0.550	0.524	0.498	0.471	0.448	0.421	0.399	0.375	0.354	0.332	0.311	0.292	0.272	0.254	0.238	0.219	0.205	0.189	0.175	0.162	0.150	0.138	0.129	0.119	0.110	0.101	0.095	0.088	0.081	0.078	0.074	0.070	0.069	0.066	0.065	0.065	0.066	0.066	0.069	0.070	0.074	0.076	0.079	0.084	0.088	0.094	0.099	0.104	0.110	0.116	0.122	0.129	0.136	0.142	0.150	0.156	0.162	0.169	0.175	0.181	0.189	0.195	0.200	0.205	0.211	0.216	0.221	0.226	0.230	0.234	0.238	0.240	0.244	0.245	0.248	0.248	0.250	0.250	0.251	0.251	0.250	0.250	0.249	0.248	0.246	0.244	0.241	0.240	0.238	0.235	0.231	0.229	0.226	0.221	0.218	0.215	0.211	0.208	0.204	0.201	0.198	0.192	0.189	0.186	0.182	0.180	0.176	0.172	0.170	0.166	0.165	0.164	0.160	0.159	0.156	0.156	0.154	0.152	0.152	0.152	0.151	0.151	0.152	0.152	0.154	0.155	0.156	0.159	0.160	0.161	0.164	0.166	0.171	0.174	0.178	0.180	0.185	0.189	0.194	0.199	0.204	0.210	0.215	0.221	0.228	0.235	0.241	0.248	0.255	0.264	0.271	0.279	0.286	0.295	0.304	0.312	0.320	0.330	0.339	0.349	0.358	0.368	0.378	0.388	0.396	0.406	0.416	0.426	0.436	0.446	0.456	0.465	0.474	0.484	0.492	0.501	0.509	0.518	0.526	0.532	0.540	0.548	0.552	0.559	0.564	0.568	0.572	0.576	0.579	0.581	0.582	0.584	0.584	0.582	0.582	0.581	0.579	0.575	0.572	0.569	0.564	0.560	0.554	0.548	0.542	0.536	0.529	0.522	0.515	0.509	0.501	0.494	0.486	0.480	0.474	0.466	0.460	0.455	0.449	0.445	0.441	0.438	0.435	0.434	0.432	0.432	0.434	0.436	0.440	0.444	0.450	0.458	0.466	0.476	0.488	0.499	0.512	0.529	0.544	0.561	0.581	0.601	0.622	0.646	0.669	0.695	0.720	0.748	0.775	0.805	0.834	0.864	0.894	0.926	0.959	0.990	1.022	1.056	1.088	1.120	1.152	1.184	1.215	1.246	1.278	1.308	1.338	1.366	1.394	1.421	1.446	1.472	1.495	1.519	1.540	1.560	1.578	1.596	1.611	1.626	1.640	1.652	1.662	1.671	1.680	1.686	1.690	1.694	1.696	1.698	1.698	1.696	1.694	1.689	1.684	1.678	1.670	1.662	1.654	1.644	1.634	1.622	1.611	1.599	1.586	1.572	1.560	1.546	1.531	1.516	1.501	1.486	1.471	1.458	1.441	1.426	1.411	1.396	1.382	1.368	1.352	1.339	1.325	1.311	1.298	1.282	1.270	1.256	1.244	1.230	1.219	1.206	1.195	1.182	1.170	1.159	1.148	1.138	1.126	1.116	1.104	1.094	1.084	1.072	1.062	1.052	1.041	1.031	1.020	1.010	1.000	0.989	0.979	0.968	0.958	0.946	0.936	0.925	0.915	0.904	0.892	0.882	0.872	0.861	0.850	0.839	0.829	0.818	0.806	0.796	0.785	0.774	0.764	0.754	0.742	0.732	0.722	0.712	0.701	0.692	0.681	0.672	0.662	0.652	0.644	0.634	0.624	0.615	0.605	0.596	0.588	0.579	0.571	0.561	0.554	0.546	0.538	0.530	0.522	0.515	0.507	0.500	0.494	0.486	0.480	0.472	0.466	0.459	0.452	0.445	0.439	0.432	0.426	0.419	0.411	0.405	0.399	0.391	0.386	0.380	0.372	0.366	0.359	0.351	0.345	0.339	0.331	0.325	0.318	0.311	0.304	0.299	0.291	0.285	0.278	0.271	0.265	0.259	0.252	0.246	0.241	0.235	0.230	0.224	0.219	0.212	0.208	0.202	0.198	0.194	0.190	0.186	0.182	0.179	0.176	0.174	0.170	0.169	0.166	0.165	0.164	0.162	0.161	0.162	0.161	0.161	0.162	0.161	0.162	0.164	0.165	0.166	0.168	0.169	0.171	0.172	0.175	0.176	0.178	0.180	0.181	0.184	0.185	0.188	0.189	0.190	0.191	0.191	0.191	0.192	0.192	0.192	0.191	0.190	0.189	0.186	0.184	0.180	0.176	0.174	0.169	0.162	0.158	0.151	0.145	0.138	0.129	0.121	0.112	0.102	0.094	0.084	0.074	0.062	0.051	0.040	0.028	0.016	0.002	-0.010	-0.022	-0.036	-0.050	-0.061	-0.076	-0.089	-0.102	-0.116	-0.130	-0.141	-0.154	-0.166	-0.180	-0.192	-0.204	-0.216	-0.226	-0.238	-0.248	-0.258	-0.266	-0.275	-0.284	-0.292	-0.299	-0.305	-0.310	-0.316	-0.321	-0.325	-0.329	-0.330	-0.332	-0.334	-0.334	-0.334	-0.334	-0.331	-0.330	-0.326	-0.324	-0.319	-0.315	-0.309	-0.304	-0.299	-0.290	-0.284	-0.276	-0.268	-0.260	-0.250	-0.241	-0.232	-0.222	-0.214	-0.204	-0.192	-0.182	-0.172	-0.161	-0.151	-0.140	-0.130	-0.120	-0.109	-0.099	-0.090	-0.079	-0.070	-0.060	-0.051	-0.042	-0.034	-0.025	-0.016	-0.009	-0.001	0.006	0.012	0.019	0.025	0.030	0.035	0.040	0.044	0.048	0.050	0.054	0.055	0.059	0.059	0.060	0.061	0.061	0.062	0.061	0.061	0.060	0.059	0.058	0.056	0.054	0.052	0.050	0.048	0.045	0.042	0.039	0.038	0.034	0.031	0.029	0.026	0.024	0.021	0.019	0.016	0.014	0.012	0.011	0.010	0.009	0.008	0.008	0.008	0.008	0.008	0.008	0.008	0.010	0.011	0.012	0.014	0.015	0.018	0.020	0.022	0.025	0.029	0.031	0.035	0.038	0.042	0.045	0.049	0.052	0.056	0.059	0.062	0.066	0.071	0.074	0.078	0.080	0.085	0.088	0.090	0.092	0.095	0.098	0.100	0.101	0.102	0.105	0.105	0.106	0.108	0.108	0.108	0.106	0.106	0.106	0.105	0.105	0.104	0.101	0.101	0.100	0.098	0.096	0.094	0.091	0.089	0.088	0.085	0.082	0.080	0.078	0.075	0.074	0.071	0.069	0.068	0.065	0.062	0.061	0.059	0.058	0.055	0.054	0.051	0.050	0.049	0.048	0.048	0.046	0.045	0.045	0.044	0.044	0.042	0.042	0.041	0.041	0.040	0.040	0.040	0.039	0.038	0.039	0.038	0.036	0.038	0.038	0.036	0.035	0.035	0.035	0.034	0.032	0.032	0.031	0.031	0.029	0.028	0.028	0.025	0.022	0.021	0.019	0.016	0.014	0.010	0.008	0.005	0.000	-0.004	-0.008	-0.011	-0.016	-0.021	-0.026	-0.031	-0.038	-0.042	-0.049	-0.056	-0.062	-0.070	-0.076	-0.085	-0.092	-0.101	-0.109	-0.119	-0.128	-0.135	-0.145	-0.155	-0.164	-0.174	-0.184	-0.194	-0.204	-0.212	-0.224	-0.234	-0.244	-0.254	-0.264	-0.274	-0.284	-0.292	-0.302	-0.311	-0.321	-0.331	-0.339	-0.349	-0.356	-0.365	-0.372	-0.381	-0.388	-0.394	-0.401	-0.408	-0.414	
