# Supplementary material for: Motion onset VEPs can see through the blur
Source: Sci Rep. 2024 Sep 12;14:21296. doi: 10.1038/s41598-024-72483-z (PMC11393312; doi:10.1038/s41598-024-72483-z)
Supplement: Supplementary file 3 — Supplementary Information 3. [file 41598_2024_72483_MOESM3_ESM.zip › VEP_raw_data/source_data/SourceBlurVEP-S003_VEP_2023-03-29_10-47-48.txt]

0.000	0.000	99999.999	6250.000	50.000	-2193.000	-2061.000	6248.000	7.000	100.000	5.000	2.000	1.000	1.000	0.000	0.000	0.000	0.000	0.000	0.000	0.000	0.000	0.000	0.000	0.000	0.000	0.000	0.259	0.259	0.259	0.260	0.260	0.261	0.262	0.265	0.268	0.269	0.271	0.274	0.276	0.279	0.282	0.288	0.291	0.296	0.300	0.306	0.311	0.316	0.322	0.329	0.336	0.342	0.349	0.358	0.364	0.372	0.381	0.389	0.398	0.406	0.414	0.424	0.434	0.442	0.451	0.461	0.471	0.480	0.491	0.500	0.510	0.520	0.530	0.540	0.549	0.559	0.569	0.579	0.588	0.596	0.606	0.615	0.624	0.634	0.641	0.650	0.659	0.668	0.675	0.682	0.691	0.699	0.706	0.714	0.722	0.729	0.736	0.744	0.750	0.758	0.765	0.772	0.780	0.786	0.794	0.801	0.810	0.818	0.825	0.834	0.841	0.850	0.858	0.866	0.876	0.885	0.894	0.904	0.914	0.924	0.934	0.944	0.955	0.965	0.976	0.988	0.998	1.009	1.019	1.030	1.041	1.052	1.062	1.074	1.084	1.094	1.104	1.114	1.124	1.132	1.140	1.148	1.154	1.161	1.168	1.171	1.176	1.180	1.182	1.184	1.185	1.186	1.184	1.182	1.179	1.175	1.170	1.165	1.156	1.149	1.140	1.129	1.119	1.106	1.092	1.079	1.064	1.048	1.030	1.011	0.991	0.971	0.951	0.930	0.908	0.885	0.862	0.838	0.814	0.789	0.764	0.738	0.711	0.685	0.659	0.634	0.606	0.580	0.554	0.529	0.502	0.476	0.451	0.426	0.401	0.378	0.354	0.331	0.309	0.286	0.265	0.245	0.225	0.206	0.189	0.170	0.154	0.138	0.122	0.110	0.096	0.084	0.074	0.062	0.052	0.044	0.038	0.030	0.024	0.019	0.015	0.011	0.009	0.006	0.006	0.005	0.006	0.008	0.009	0.011	0.015	0.019	0.024	0.029	0.034	0.040	0.048	0.054	0.061	0.069	0.078	0.086	0.094	0.102	0.112	0.120	0.129	0.138	0.148	0.156	0.166	0.174	0.182	0.192	0.200	0.209	0.218	0.226	0.234	0.241	0.249	0.256	0.265	0.271	0.278	0.284	0.290	0.296	0.301	0.306	0.312	0.318	0.322	0.326	0.330	0.335	0.339	0.342	0.344	0.349	0.351	0.354	0.356	0.359	0.361	0.364	0.366	0.369	0.370	0.372	0.374	0.376	0.378	0.379	0.382	0.384	0.385	0.388	0.389	0.390	0.392	0.394	0.395	0.396	0.398	0.400	0.401	0.404	0.405	0.406	0.409	0.410	0.411	0.412	0.414	0.415	0.416	0.418	0.420	0.420	0.422	0.422	0.424	0.425	0.426	0.428	0.429	0.429	0.430	0.431	0.431	0.432	0.432	0.435	0.435	0.436	0.438	0.439	0.440	0.441	0.442	0.444	0.448	0.450	0.452	0.454	0.459	0.461	0.465	0.470	0.472	0.478	0.481	0.486	0.492	0.499	0.505	0.511	0.518	0.525	0.532	0.540	0.549	0.556	0.565	0.574	0.584	0.592	0.602	0.612	0.621	0.632	0.642	0.652	0.664	0.674	0.682	0.692	0.702	0.712	0.724	0.732	0.742	0.751	0.760	0.769	0.776	0.785	0.792	0.800	0.806	0.812	0.819	0.825	0.830	0.835	0.839	0.842	0.845	0.849	0.851	0.852	0.854	0.854	0.854	0.855	0.852	0.851	0.850	0.849	0.845	0.842	0.839	0.835	0.832	0.828	0.822	0.819	0.814	0.809	0.802	0.799	0.792	0.788	0.782	0.778	0.772	0.768	0.762	0.759	0.755	0.751	0.748	0.745	0.742	0.740	0.738	0.738	0.738	0.738	0.738	0.740	0.742	0.745	0.748	0.752	0.758	0.764	0.771	0.779	0.786	0.795	0.805	0.816	0.826	0.839	0.851	0.865	0.880	0.895	0.911	0.928	0.944	0.962	0.980	0.999	1.019	1.039	1.059	1.081	1.101	1.122	1.145	1.166	1.190	1.211	1.235	1.256	1.280	1.302	1.325	1.349	1.370	1.392	1.414	1.435	1.458	1.478	1.499	1.519	1.539	1.559	1.578	1.596	1.615	1.631	1.649	1.665	1.681	1.698	1.712	1.728	1.741	1.755	1.768	1.780	1.791	1.804	1.815	1.825	1.835	1.844	1.854	1.864	1.871	1.880	1.889	1.895	1.904	1.910	1.918	1.925	1.931	1.938	1.944	1.951	1.958	1.964	1.970	1.976	1.982	1.990	1.996	2.002	2.009	2.015	2.022	2.029	2.036	2.042	2.051	2.058	2.066	2.072	2.081	2.089	2.096	2.104	2.111	2.120	2.128	2.136	2.144	2.151	2.159	2.168	2.175	2.181	2.189	2.195	2.201	2.208	2.212	2.219	2.224	2.228	2.231	2.235	2.239	2.240	2.242	2.244	2.244	2.244	2.242	2.240	2.238	2.235	2.230	2.225	2.220	2.212	2.206	2.198	2.189	2.179	2.168	2.156	2.144	2.130	2.116	2.101	2.085	2.069	2.052	2.034	2.015	1.995	1.975	1.956	1.935	1.912	1.890	1.868	1.844	1.821	1.796	1.771	1.748	1.722	1.696	1.670	1.645	1.620	1.592	1.566	1.540	1.515	1.488	1.461	1.435	1.409	1.384	1.358	1.332	1.308	1.281	1.256	1.231	1.208	1.184	1.160	1.136	1.114	1.090	1.069	1.048	1.026	1.005	0.985	0.964	0.946	0.926	0.909	0.890	0.874	0.858	0.840	0.825	0.811	0.798	0.782	0.770	0.758	0.746	0.736	0.725	0.716	0.706	0.699	0.691	0.685	0.678	0.672	0.668	0.664	0.660	0.656	0.655	0.652	0.651	0.650	0.650	0.650	0.651	0.651	0.652	0.655	0.656	0.660	0.661	0.664	0.666	0.669	0.672	0.674	0.676	0.680	0.681	0.682	0.684	0.684	0.685	0.685	0.685	0.684	0.682	0.680	0.676	0.674	0.669	0.664	0.659	0.652	0.645	0.635	0.628	0.618	0.606	0.596	0.584	0.571	0.558	0.542	0.528	0.511	0.496	0.480	0.462	0.444	0.426	0.409	0.390	0.370	0.351	0.332	0.312	0.294	0.275	0.258	0.238	0.219	0.201	0.184	0.166	0.150	0.132	0.116	0.102	0.086	0.072	0.060	0.048	0.035	0.024	0.012	0.002	-0.008	-0.014	-0.022	-0.030	-0.036	-0.041	-0.046	-0.051	-0.055	-0.058	-0.060	-0.064	-0.064	-0.066	-0.066	-0.066	-0.068	-0.068	-0.066	-0.068	-0.068	-0.068	-0.066	-0.066	-0.065	-0.064	-0.065	-0.064	-0.065	-0.065	-0.065	-0.066	-0.068	-0.068	-0.070	-0.071	-0.074	-0.076	-0.079	-0.081	-0.085	-0.090	-0.094	-0.098	-0.100	-0.105	-0.110	-0.115	-0.121	-0.126	-0.130	-0.136	-0.141	-0.148	-0.152	-0.159	-0.165	-0.169	-0.175	-0.180	-0.185	-0.191	-0.196	-0.201	-0.205	-0.209	-0.214	-0.218	-0.221	-0.225	-0.229	-0.232	-0.235	-0.238	-0.241	-0.242	-0.246	-0.248	-0.250	-0.251	-0.252	-0.254	-0.255	-0.256	-0.256	-0.256	-0.258	-0.258	-0.259	-0.258	-0.258	-0.258	-0.256	-0.255	-0.254	-0.252	-0.251	-0.250	-0.249	-0.246	-0.245	-0.242	-0.240	-0.238	-0.232	-0.230	-0.226	-0.222	-0.219	-0.212	-0.209	-0.204	-0.198	-0.190	-0.184	-0.176	-0.169	-0.161	-0.154	-0.144	-0.135	-0.125	-0.115	-0.106	-0.095	-0.084	-0.072	-0.061	-0.049	-0.036	-0.024	-0.011	0.002	0.016	0.029	0.044	0.056	0.070	0.085	0.099	0.112	0.126	0.140	0.154	0.168	0.181	0.194	0.206	0.219	0.231	0.242	0.254	0.266	0.275	0.286	0.296	0.305	0.315	0.322	0.330	0.338	0.344	0.351	0.358	0.362	0.368	0.371	0.376	0.379	0.382	0.385	0.388	0.390	0.392	0.394	0.395	0.396	0.398	0.398	0.398	0.398	0.398	0.399	0.399	0.399	0.400	0.400	0.400	0.401	0.402	0.402	0.404	0.405	0.408	0.409	0.410	0.412	0.414	0.416	0.419	0.421	0.424	0.428	0.430	0.432	0.436	0.440	0.444	0.446	0.450	0.454	0.458	0.460	0.464	0.468	0.471	0.474	0.478	0.480	0.482	0.485	0.486	0.489	0.490	0.491	0.491	0.491	0.490	0.489	0.488	0.485	0.482	0.479	0.476	0.471	0.466	0.460	0.455	0.449	0.441	0.432	0.425	0.416	0.406	0.396	0.386	0.376	0.364	0.352	0.341	0.328	0.316	0.302	0.290	0.275	0.261	0.248	0.234	0.220	0.205	0.191	0.176	0.162	0.150	0.136	0.122	0.109	0.096	0.084	0.072	0.060	0.050	0.039	0.029	0.019	0.011	0.002	-0.006	-0.012	-0.019	-0.025	-0.030	-0.035	-0.038	-0.042	-0.044	-0.046	-0.048	-0.048	-0.048	-0.046	-0.045	-0.042	-0.040	-0.036	-0.032	-0.028	-0.024	-0.019	-0.012	-0.005	0.001	0.009	0.016	0.025	0.032	0.041	0.050	0.059	0.068	0.078	0.086	0.095	0.105	0.115	0.124	0.134	0.144	0.154	0.162	0.172	0.182	0.191	0.201	0.210	0.220	0.229	0.238	0.246	0.255	0.264	0.271	0.279	0.286	0.294	0.300	0.309	0.315	0.321	0.329	0.336	0.342	0.349	0.354	0.361	0.368	0.374	0.379	0.385	0.390	0.395	0.401	0.408	0.412	0.418	0.422	0.428	0.435	0.440	0.445	0.449	0.454	0.459	0.464	0.469	0.474	0.479	0.484	0.488	0.492	0.498	0.502	0.507	0.511	0.516	0.520	0.525	0.529	0.534	0.538	0.542	0.546	0.549	0.554	0.556	0.560	0.562	0.566	0.569	0.571	0.574	0.575	0.578	0.578	0.579	0.580	0.580	0.580	0.581	0.580	0.580	0.578	0.576	0.574	0.572	0.570	0.566	0.564	0.560	0.556	0.552	0.548	0.544	0.539	0.532	0.528	0.522	0.516	0.510	0.504	0.498	0.491	0.485	0.479	0.472	0.466	0.460	0.454	0.448	0.442	0.438	0.432	0.428	0.424	0.420	0.415	0.411	0.409	0.405	0.404	0.401	0.400	0.399	0.399	0.398	0.399	0.399	0.400	0.401	0.404	0.406	0.410	0.414	0.416	0.421	0.426	0.430	0.435	0.440	0.446	0.452	0.459	0.465	0.470	0.475	0.481	0.488	0.492	0.499	0.504	0.510	0.515	0.520	0.524	0.529	0.532	0.538	0.541	0.544	0.546	0.548	0.550	0.551	0.551	0.552	0.552	0.551	0.550	0.549	0.546	0.544	0.540	0.536	0.532	0.529	0.524	0.519	0.512	0.505	0.499	0.492	0.485	0.478	0.470	0.461	0.452	0.445	0.435	0.426	0.419	0.409	0.400	0.390	0.380	0.371	0.361	0.352	0.342	0.332	0.325	0.315	0.305	0.296	0.288	0.279	0.270	0.261	0.254	0.246	0.239	0.231	0.224	0.216	0.210	0.204	0.198	0.192	0.186	0.181	0.176	0.171	0.166	0.164	0.160	0.156	0.152	0.149	0.146	0.144	0.141	0.140	0.139	0.138	0.135	0.135	0.134	0.134	0.134	0.134	0.132	0.132	0.134	0.132	0.134	0.136	0.136	0.136	0.138	0.139	0.140	0.141	0.142	0.144	0.145	0.146	0.146	0.149	0.149	0.150	0.151	0.151	0.152	0.154	0.152	0.154	0.154	0.154	0.154	0.154	0.152	0.151	0.151	0.150	0.148	0.145	0.142	0.141	0.138	0.134	0.130	0.126	0.122	0.118	0.112	0.108	0.101	0.096	0.090	0.082	0.075	0.068	0.060	0.051	0.044	0.034	0.025	0.016	0.006	-0.002	-0.012	-0.022	-0.034	-0.044	-0.054	-0.065	-0.075	-0.085	-0.098	-0.106	-0.118	-0.128	-0.138	-0.148	-0.156	-0.166	-0.175	-0.184	-0.192	-0.200	-0.208	-0.212	-0.219	-0.225	-0.230	-0.235	-0.239	-0.241	-0.244	-0.245	-0.245	-0.246	-0.246	-0.245	-0.241	-0.239	-0.234	-0.229	-0.224	-0.218	-0.211	-0.202	-0.195	-0.186	-0.176	-0.168	-0.155	-0.145	-0.132	-0.120	-0.108	-0.095	-0.082	-0.070	-0.058	-0.042	-0.030	-0.018	-0.005	0.009	0.021	0.034	0.046	0.058	0.069	0.079	0.090	0.100	0.108	0.116	0.124	0.131	0.138	0.144	0.149	0.152	0.156	0.160	0.162	0.165	0.165	0.166	0.166	0.165	0.164	0.162	0.160	0.158	0.155	0.151	0.148	0.144	0.139	0.135	0.130	0.126	0.122	0.119	0.115	0.111	0.109	0.105	0.101	0.099	0.098	0.095	0.094	0.094	0.094	0.094	0.094	0.095	0.096	0.099	0.101	0.104	0.109	0.112	0.118	0.122	0.128	0.134	0.140	0.148	0.154	0.161	0.168	0.176	0.184	0.191	0.199	0.205	0.214	0.221	0.229	0.235	0.242	0.248	0.254	0.259	0.264	0.269	0.271	0.275	0.278	0.280	0.280	0.280	0.280	0.279	0.276	0.274	0.269	0.265	0.260	0.254	0.248	0.240	0.230	0.221	0.211	0.201	0.191	0.179	0.168	0.155	0.142	0.129	0.115	0.101	0.088	0.074	0.058	0.044	0.030	0.015	0.000	-0.014	-0.028	-0.042	-0.056	-0.070	-0.084	-0.096	-0.109	-0.121	-0.132	-0.144	-0.154	-0.165	-0.174	-0.182	-0.191	-0.199	-0.208	-0.214	-0.220	-0.226	-0.231	-0.236	-0.241	-0.245	-0.249	-0.252	-0.256	-0.258	-0.261	-0.262	-0.265	-0.266	-0.268	-0.270	-0.271	-0.272	-0.274	-0.275	-0.276	-0.278	-0.279	-0.281	-0.282	-0.285	-0.288	-0.290	-0.292	-0.294	-0.298	-0.300	-0.305	-0.308	-0.311	-0.315	-0.320	-0.324	-0.329	-0.334	-0.339	-0.345	-0.350	-0.356	-0.361	-0.368	-0.372	-0.379	-0.386	-0.392	-0.399	-0.406	-0.412	-0.419	-0.425	-0.431	-0.438	-0.444	-0.450	-0.456	-0.461	-0.468	-0.472	-0.478	-0.484	-0.489	-0.494	-0.499	-0.504	-0.509	-0.514	-0.519	-0.522	-0.528	-0.531	-0.536	-0.540	-0.545	-0.549	-0.552	-0.556	-0.560	-0.564	-0.568	-0.571	-0.575	-0.579	-0.582	-0.586	-0.590	-0.594	-0.598	-0.601	-0.605	-0.610	-0.612	-0.618	-0.621	-0.625	-0.628	-0.631	-0.635	-0.639	-0.641	-0.645	-0.648	-0.650	-0.652	-0.654	-0.656	-0.658	-0.659	-0.660	-0.660	-0.661	-0.660	-0.659	-0.659	-0.656	-0.654	-0.650	-0.648	-0.644	-0.639	-0.634	-0.629	-0.622	-0.616	-0.610	-0.602	-0.595	-0.586	-0.578	-0.569	-0.560	-0.550	-0.540	-0.530	-0.519	-0.509	-0.499	-0.488	-0.479	-0.468	-0.458	-0.448	-0.436	-0.428	-0.418	-0.409	-0.400	-0.392	-0.385	-0.378	-0.370	-0.365	-0.360	-0.355	-0.351	-0.349	-0.348	-0.346	-0.345	-0.344	-0.345	-0.349	-0.350	-0.354	-0.358	-0.364	-0.370	-0.376	-0.384	-0.391	-0.401	-0.411	-0.421	-0.432	-0.445	-0.458	-0.470	-0.484	-0.496	-0.511	-0.525	-0.541	-0.556	-0.572	-0.589	-0.604	-0.620	-0.635	-0.652	-0.668	-0.684	-0.700	-0.714	-0.730	-0.745	-0.760	-0.775	-0.790	-0.804	-0.818	-0.832	-0.845	-0.858	-0.870	-0.882	-0.894	-0.904	-0.915	-0.925	-0.934	-0.942	-0.950	-0.958	-0.965	-0.971	-0.976	-0.982	-0.986	-0.991	-0.994	-0.998	-1.000	-1.002	-1.002	-1.004	-1.004	-1.002	-1.001	-1.000	-0.998	-0.995	-0.991	-0.988	-0.982	-0.978	-0.971	-0.965	-0.958	-0.950	-0.941	-0.934	-0.926	-0.918	-0.908	-0.898	-0.888	-0.876	-0.865	-0.854	-0.841	-0.830	-0.819	-0.806	-0.794	-0.781	-0.768	-0.756	-0.744	-0.731	-0.719	-0.705	-0.694	-0.681	-0.670	-0.659	-0.646	-0.634	-0.624	-0.614	-0.604	-0.594	-0.584	-0.576	-0.568	-0.560	-0.551	-0.544	-0.538	-0.531	-0.525	-0.520	-0.515	-0.511	-0.507	-0.502	-0.499	-0.498	-0.495	-0.492	-0.491	-0.489	-0.489	-0.488	-0.486	-0.486	-0.485	-0.485	-0.485	-0.485	-0.485	-0.484	-0.482	-0.484	-0.482	-0.481	-0.480	-0.479	-0.478	-0.475	-0.472	-0.470	-0.466	-0.464	-0.460	-0.455	-0.450	-0.445	-0.439	-0.432	-0.426	-0.418	-0.411	-0.402	-0.392	-0.384	-0.374	-0.364	-0.352	-0.341	-0.329	-0.318	-0.305	-0.292	-0.279	-0.266	-0.251	-0.238	-0.222	-0.209	-0.194	-0.179	-0.164	-0.148	-0.131	-0.116	-0.100	-0.085	-0.070	-0.054	-0.039	-0.024	-0.008	0.008	0.021	0.036	0.050	0.064	0.078	0.090	0.102	0.115	0.126	0.139	0.150	0.160	0.170	0.179	0.188	0.195	0.202	0.210	0.216	0.221	0.225	0.229	0.232	0.235	0.236	0.238	0.238	0.238	0.235	0.232	0.229	0.226	0.222	0.216	0.211	0.204	0.196	0.189	0.180	0.170	0.160	0.149	0.138	0.126	0.112	0.100	0.088	0.072	0.059	0.044	0.029	0.014	-0.001	-0.016	-0.032	-0.048	-0.064	-0.079	-0.094	-0.109	-0.124	-0.138	-0.152	-0.166	-0.180	-0.192	-0.206	-0.219	-0.229	-0.240	-0.250	-0.259	-0.268	-0.275	-0.281	-0.288	-0.292	-0.296	-0.299	-0.300	-0.300	-0.300	-0.300	-0.296	-0.294	-0.289	-0.284	-0.276	-0.269	-0.260	-0.250	-0.240	-0.229	-0.216	-0.202	-0.189	-0.174	-0.159	-0.142	-0.125	-0.109	-0.091	-0.072	-0.054	-0.036	-0.018	0.002	0.021	0.041	0.060	0.079	0.096	0.114	0.131	0.149	0.166	0.181	0.199	0.212	0.226	0.239	0.252	0.264	0.274	0.282	0.291	0.299	0.305	0.309	0.312	0.315	0.318	0.316	0.315	0.314	0.310	0.305	0.300	0.292	0.285	0.276	0.266	0.255	0.244	0.231	0.219	0.202	0.189	0.172	0.158	0.140	0.124	0.105	0.088	0.070	0.051	0.034	0.015	-0.004	-0.021	-0.039	-0.059	-0.075	-0.092	-0.110	-0.126	-0.142	-0.158	-0.171	-0.186	-0.200	-0.212	-0.224	-0.235	-0.245	-0.255	-0.262	-0.270	-0.276	-0.282	-0.286	-0.290	-0.292	-0.295	-0.295	-0.294	-0.294	-0.291	-0.289	-0.285	-0.279	-0.274	-0.268	-0.260	-0.252	-0.244	-0.234	-0.224	-0.212	-0.201	-0.189	-0.176	-0.164	-0.150	-0.136	-0.121	-0.108	-0.091	-0.076	-0.060	-0.044	-0.028	-0.012	0.005	0.021	0.038	0.055	0.071	0.088	0.105	0.121	0.138	0.152	0.169	0.185	0.201	0.216	0.231	0.246	0.261	0.274	0.289	0.302	0.316	0.329	0.342	0.355	0.368	0.379	0.391	0.401	0.414	0.424	0.434	0.444	0.454	0.464	0.472	0.481	0.490	0.499	0.506	0.514	0.522	0.529	0.535	0.541	0.548	0.554	0.560	0.565	0.570	0.574	0.578	0.582	0.586	0.589	0.591	0.595	0.596	0.599	0.600	0.600	0.600	0.601	0.600	0.599	0.599	0.596	0.594	0.591	0.586	0.584	0.579	0.574	0.568	0.562	0.556	0.549	0.541	0.534	0.525	0.518	0.509	0.499	0.489	0.478	0.468	0.456	0.446	0.435	0.424	0.411	0.400	0.389	0.375	0.362	0.351	0.339	0.326	0.314	0.302	0.292	0.281	0.270	0.259	0.248	0.238	0.229	0.219	0.210	0.201	0.192	0.186	0.179	0.172	0.168	0.161	0.158	0.154	0.150	0.148	0.144	0.142	0.141	0.140	0.140	0.140	0.140	0.141	0.144	0.146	0.149	0.152	0.155	0.160	0.165	0.169	0.174	0.179	0.185	0.190	0.198	0.202	0.209	0.216	0.222	0.230	0.236	0.244	0.250	0.256	0.265	0.271	0.278	0.285	0.291	0.299	0.305	0.311	0.319	0.324	0.330	0.336	0.341	0.346	0.351	0.356	0.361	0.366	0.370	0.374	0.378	0.381	0.384	0.386	0.390	0.391	0.394	0.396	0.398	0.398	0.399	0.399	0.400	0.400	0.400	0.400	0.400	0.399	0.398	0.396	0.395	0.392	0.391	0.390	0.388	0.386	0.384	0.380	0.376	0.375	0.371	0.368	0.365	0.361	0.359	0.354	0.351	0.346	0.342	0.339	0.336	0.331	0.329	0.324	0.320	0.316	0.311	0.309	0.305	0.301	0.298	0.294	0.290	0.286	0.282	0.279	0.275	0.271	0.268	0.262	0.260	0.256	0.254	0.249	0.245	0.242	0.239	0.235	0.232	0.229	0.225	0.222	0.219	0.216	0.212	0.209	0.206	0.202	0.199	0.195	0.192	0.189	0.185	0.181	0.179	0.175	0.171	0.169	0.164	0.161	0.158	0.155	0.151	0.148	0.145	0.141	0.139	0.135	0.132	0.130	0.128	0.125	0.121	0.120	0.118	0.116	0.114	0.112	0.110	0.109	0.108	0.106	0.105	0.105	0.104	0.104	0.105	0.105	0.105	0.106	0.108	0.109	0.110	0.112	0.115	0.119	0.121	0.125	0.129	0.134	0.139	0.144	0.148	0.154	0.160	0.166	0.172	0.181	0.188	0.195	0.204	0.211	0.221	0.229	0.239	0.248	0.258	0.268	0.278	0.288	0.299	0.309	0.319	0.330	0.341	0.351	0.362	0.372	0.384	0.394	0.404	0.414	0.424	0.432	0.441	0.451	0.459	0.465	0.474	0.480	0.486	0.490	0.495	0.499	0.502	0.504	0.506	0.507	0.507	0.506	0.505	0.502	0.499	0.495	0.490	0.484	0.478	0.469	0.461	0.451	0.440	0.430	0.419	0.405	0.392	0.378	0.364	0.349	0.332	0.316	0.299	0.282	0.265	0.248	0.230	0.211	0.194	0.175	0.156	0.138	0.120	0.101	0.084	0.068	0.049	0.032	0.016	0.000	-0.016	-0.030	-0.045	-0.059	-0.072	-0.085	-0.098	-0.108	-0.120	-0.129	-0.139	-0.146	-0.155	-0.161	-0.168	-0.174	-0.179	-0.182	-0.188	-0.190	-0.192	-0.195	-0.195	-0.196	-0.196	-0.196	-0.195	-0.194	-0.191	-0.189	-0.188	-0.184	-0.180	-0.176	-0.172	-0.168	-0.164	-0.160	-0.154	-0.148	-0.142	-0.138	-0.130	-0.125	-0.119	-0.112	-0.108	-0.101	-0.094	-0.088	-0.080	-0.074	-0.068	-0.061	-0.054	-0.046	-0.040	-0.032	-0.026	-0.020	-0.011	-0.005	0.001	0.009	0.015	0.020	0.028	0.034	0.040	0.045	0.051	0.058	0.062	0.068	0.072	0.078	0.081	0.085	0.089	0.091	0.095	0.098	0.099	0.100	0.101	0.102	0.101	0.102	0.100	0.099	0.096	0.094	0.091	0.089	0.084	0.079	0.074	0.069	0.062	0.058	0.050	0.042	0.036	0.028	0.020	0.012	0.005	-0.004	-0.012	-0.021	-0.029	-0.036	-0.045	-0.054	-0.061	-0.069	-0.078	-0.084	-0.090	-0.098	-0.102	-0.110	-0.115	-0.120	-0.125	-0.129	-0.131	-0.135	-0.139	-0.141	-0.142	-0.144	-0.145	-0.145	-0.146	-0.146	-0.146	-0.145	-0.145	-0.144	-0.142	-0.141	-0.139	-0.139	-0.138	-0.136	-0.134	-0.132	-0.131	-0.131	-0.131	-0.130	-0.130	-0.131	-0.131	-0.132	-0.134	-0.135	-0.138	-0.140	-0.144	-0.148	-0.152	-0.156	-0.162	-0.169	-0.175	-0.182	-0.189	-0.198	-0.205	-0.214	-0.224	-0.232	-0.242	-0.252	-0.264	-0.274	-0.285	-0.296	-0.306	-0.318	-0.329	-0.339	-0.350	-0.361	-0.371	-0.381	-0.390	-0.399	-0.409	-0.418	-0.425	-0.432	-0.439	-0.446	-0.451	-0.456	-0.461	-0.465	-0.468	-0.471	-0.472	-0.472	-0.474	-0.472	-0.471	-0.470	-0.466	-0.462	-0.459	-0.455	-0.449	-0.442	-0.435	-0.426	-0.419	-0.410	-0.400	-0.390	-0.379	-0.366	-0.355	-0.344	-0.330	-0.316	-0.304	-0.290	-0.275	-0.261	-0.245	-0.229	-0.214	-0.198	-0.181	-0.165	-0.148	-0.131	-0.114	-0.096	-0.081	-0.064	-0.046	-0.028	-0.011	0.005	0.022	0.040	0.056	0.074	0.090	0.109	0.124	0.140	0.155	0.172	0.188	0.202	0.218	0.232	0.246	0.260	0.275	0.288	0.301	0.315	0.328	0.340	0.351	0.362	0.374	0.384	0.394	0.404	0.414	0.422	0.430	0.439	0.446	0.452	0.459	0.466	0.472	0.478	0.482	0.486	0.491	0.495	0.498	0.501	0.504	0.506	0.509	0.510	0.511	0.512	0.512	0.514	0.515	0.514	0.515	0.515	0.514	0.514	0.512	0.511	0.510	0.509	0.507	0.506	0.504	0.504	0.501	0.500	0.498	0.496	0.494	0.492	0.490	0.489	0.486	0.485	0.482	0.480	0.479	0.476	0.475	0.474	0.472	0.470	0.468	0.466	0.465	0.462	0.461	0.460	0.460	0.458	0.456	0.456	0.456	0.455	0.455	0.454	0.455	0.455	0.455	0.455	0.458	0.458	0.459	0.460	0.460	0.461	0.465	0.466	0.468	0.470	0.471	0.475	0.478	0.480	0.482	0.486	0.489	0.492	0.496	0.499	0.502	0.506	0.509	0.514	0.518	0.522	0.525	0.529	0.534	0.538	0.541	0.545	0.550	0.554	0.558	0.561	0.565	0.569	0.574	0.578	0.580	0.584	0.588	0.591	0.594	0.599	0.601	0.606	0.609	0.612	0.618	0.621	0.624	0.628	0.631	0.638	0.641	0.645	0.650	0.655	0.660	0.665	0.671	0.675	0.681	0.689	0.694	0.701	0.708	0.716	0.724	0.731	0.741	0.750	0.759	0.768	0.778	0.788	0.798	0.809	0.820	0.831	0.842	0.855	0.868	0.879	0.891	0.904	0.916	0.929	0.940	0.952	0.965	0.976	0.989	0.999	1.011	1.021	1.031	1.040	1.050	1.059	1.066	1.072	1.080	1.085	1.089	1.092	1.096	1.096	1.099	1.099	1.096	1.095	1.090	1.085	1.079	1.072	1.065	1.055	1.045	1.032	1.020	1.005	0.990	0.975	0.958	0.939	0.920	0.900	0.879	0.856	0.835	0.811	0.788	0.764	0.739	0.712	0.688	0.661	0.635	0.609	0.582	0.555	0.529	0.502	0.476	0.449	0.422	0.396	0.372	0.346	0.322	0.299	0.275	0.252	0.229	0.208	0.186	0.165	0.146	0.129	0.110	0.091	0.075	0.060	0.045	0.031	0.018	0.005	-0.008	-0.018	-0.028	-0.038	-0.048	-0.055	-0.062	-0.068	-0.074	-0.079	-0.084	-0.089	-0.091	-0.094	-0.095	-0.096	-0.098	-0.098	-0.098	-0.096	-0.096	-0.094	-0.094	-0.090	-0.088	-0.085	-0.081	-0.078	-0.074	-0.069	-0.064	-0.059	-0.054	-0.048	-0.041	-0.035	-0.028	-0.021	-0.014	-0.005	0.002	0.011	0.019	0.028	0.038	0.046	0.056	0.065	0.076	0.086	0.096	0.108	0.118	0.129	0.139	0.151	0.161	0.174	0.185	0.198	0.208	0.220	0.231	0.244	0.255	0.266	0.276	0.288	0.299	0.310	0.321	0.331	0.342	0.352	0.362	0.372	0.380	0.390	0.399	0.406	0.415	0.422	0.430	0.436	0.442	0.449	0.455	0.459	0.465	0.469	0.472	0.476	0.479	0.481	0.482	0.486	0.486	0.489	0.490	0.490	0.490	0.491	0.490	0.490	0.490	0.489	0.488	0.488	0.486	0.485	0.485	0.484	0.482	0.482	0.480	0.479	0.480	0.479	0.478	0.478	0.476	0.476	0.476	0.476	0.476	0.478	0.478	0.480	0.481	0.481	0.484	0.486	0.488	0.489	0.492	0.495	0.498	0.500	0.504	0.506	0.510	0.514	0.518	0.521	0.524	0.529	0.532	0.535	0.540	0.544	0.548	0.551	0.554	0.559	0.562	0.565	0.569	0.570	0.574	0.578	0.579	0.582	0.584	0.586	0.589	0.590	0.591	0.592	0.594	0.595	0.596	0.596	0.596	0.596	0.596	0.596	0.595	0.595	0.594	0.594	0.591	0.590	0.590	0.589	0.586	0.585	0.585	0.584	0.582	0.581	0.580	0.579	0.578	0.578	0.576	0.578	0.576	0.576	0.576	0.576	0.578	0.578	0.580	0.580	0.581	0.582	0.585	0.588	0.590	0.591	0.594	0.596	0.600	0.604	0.608	0.611	0.614	0.618	0.622	0.626	0.630	0.635	0.639	0.644	0.648	0.654	0.659	0.662	0.668	0.671	0.676	0.682	0.686	0.691	0.696	0.701	0.706	0.711	0.716	0.720	0.726	0.731	0.736	0.741	0.746	0.751	0.755	0.761	0.765	0.771	0.776	0.780	0.786	0.791	0.796	0.801	0.808	0.811	0.816	0.822	0.828	0.834	0.838	0.844	0.850	0.855	0.860	0.866	0.872	0.876	0.882	0.889	0.894	0.899	0.904	0.910	0.914	0.919	0.925	0.929	0.934	0.936	0.941	0.945	0.949	0.951	0.955	0.956	0.960	0.962	0.964	0.964	0.965	0.966	0.968	0.966	0.966	0.966	0.965	0.964	0.962	0.961	0.959	0.956	0.954	0.951	0.948	0.944	0.941	0.938	0.932	0.930	0.925	0.921	0.916	0.912	0.909	0.904	0.900	0.895	0.891	0.888	0.884	0.879	0.875	0.870	0.868	0.864	0.860	0.856	0.852	0.849	0.845	0.841	0.836	0.834	0.830	0.825	0.822	0.818	0.814	0.810	0.805	0.801	0.796	0.791	0.786	0.781	0.775	0.768	0.761	0.755	0.748	0.739	0.731	0.722	0.712	0.704	0.694	0.682	0.671	0.659	0.646	0.634	0.620	0.608	0.594	0.579	0.564	0.549	0.532	0.516	0.500	0.484	0.466	0.450	0.432	0.416	0.399	0.382	0.365	0.348	0.330	0.314	0.298	0.279	0.264	0.248	0.230	0.215	0.200	0.186	0.171	0.158	0.142	0.130	0.119	0.106	0.094	0.082	0.072	0.062	0.054	0.044	0.035	0.028	0.020	0.014	0.008	0.001	-0.004	-0.008	-0.012	-0.016	-0.020	-0.021	-0.025	-0.028	-0.028	-0.030	-0.030	-0.032	-0.032	-0.031	-0.031	-0.031	-0.030	-0.029	-0.028	-0.026	-0.025	-0.022	-0.021	-0.019	-0.016	-0.014	-0.011	-0.009	-0.006	-0.004	-0.001	0.002	0.004	0.008	0.011	0.014	0.016	0.019	0.021	0.024	0.026	0.030	0.031	0.034	0.036	0.038	0.040	0.041	0.042	0.045	0.045	0.048	0.048	0.049	0.049	0.049	0.049	0.048	0.049	0.046	0.046	0.045	0.044	0.042	0.040	0.038	0.035	0.031	0.030	0.025	0.022	0.018	0.014	0.010	0.004	0.000	-0.005	-0.010	-0.015	-0.021	-0.026	-0.032	-0.039	-0.045	-0.051	-0.058	-0.064	-0.070	-0.076	-0.082	-0.089	-0.094	-0.100	-0.105	-0.111	-0.115	-0.121	-0.125	-0.130	-0.134	-0.139	-0.141	-0.145	-0.148	-0.150	-0.151	-0.155	-0.155	-0.156	-0.156	-0.156	-0.155	-0.155	-0.152	-0.150	-0.148	-0.145	-0.141	-0.136	-0.132	-0.126	-0.122	-0.116	-0.110	-0.104	-0.096	-0.090	-0.082	-0.075	-0.068	-0.060	-0.052	-0.044	-0.036	-0.028	-0.019	-0.011	-0.002	0.005	0.014	0.021	0.028	0.035	0.041	0.048	0.054	0.059	0.065	0.069	0.072	0.075	0.079	0.081	0.081	0.082	0.082	0.084	0.081	0.079	0.076	0.072	0.068	0.061	0.056	0.049	0.041	0.032	0.024	0.014	0.004	-0.009	-0.021	-0.035	-0.049	-0.064	-0.078	-0.095	-0.111	-0.129	-0.146	-0.164	-0.184	-0.202	-0.222	-0.242	-0.264	-0.284	-0.305	-0.328	-0.350	-0.371	-0.394	-0.418	-0.441	-0.464	-0.488	-0.510	-0.532	-0.556	-0.580	-0.602	-0.626	-0.649	-0.672	-0.695	-0.718	-0.739	-0.761	-0.784	-0.805	-0.826	-0.848	-0.868	-0.888	-0.906	-0.925	-0.944	-0.962	-0.981	-0.998	-1.014	-1.030	-1.046	-1.061	-1.076	-1.090	-1.104	-1.116	-1.129	-1.140	-1.151	-1.161	-1.171	-1.181	-1.190	-1.199	-1.208	-1.215	-1.221	-1.228	-1.234	-1.240	-1.245	-1.250	-1.255	-1.258	-1.262	-1.266	-1.270	-1.272	-1.276	-1.280	-1.282	-1.285	-1.289	-1.290	-1.294	-1.296	-1.301	-1.304	-1.306	-1.309	-1.314	-1.318	-1.321	-1.325	-1.330	-1.334	-1.339	-1.344	-1.349	-1.354	-1.360	-1.365	-1.371	-1.378	-1.384	-1.390	-1.396	-1.402	-1.411	-1.416	-1.424	-1.431	-1.439	-1.445	-1.452	-1.459	-1.465	-1.472	-1.478	-1.485	-1.491	-1.496	-1.502	-1.508	-1.512	-1.518	-1.521	-1.526	-1.530	-1.534	-1.536	-1.540	-1.542	-1.545	-1.546	-1.548	-1.549	-1.549	-1.550	-1.550	-1.550	-1.549	-1.549	-1.548	-1.545	-1.545	-1.542	-1.540	-1.538	-1.536	-1.532	-1.530	-1.526	-1.524	-1.520	-1.516	-1.512	-1.508	-1.504	-1.500	-1.494	-1.490	-1.484	-1.480	-1.474	-1.469	-1.462	-1.458	-1.451	-1.444	-1.439	-1.431	-1.425	-1.418	-1.410	-1.401	-1.392	-1.385	-1.375	-1.368	-1.358	-1.348	-1.338	-1.326	-1.316	-1.305	-1.295	-1.282	-1.271	-1.259	-1.246	-1.235	-1.221	-1.209	-1.195	-1.182	-1.170	-1.155	-1.142	-1.129	-1.115	-1.101	-1.089	-1.075	-1.061	-1.049	-1.036	-1.024	-1.010	-0.999	-0.986	-0.975	-0.964	-0.955	-0.944	-0.935	-0.925	-0.916	-0.909	-0.901	-0.894	-0.889	-0.882	-0.878	-0.872	-0.869	-0.865	-0.862	-0.861	-0.859	-0.859	-0.859	-0.859	-0.860	-0.861	-0.862	-0.865	-0.866	-0.871	-0.874	-0.879	-0.884	-0.889	-0.892	-0.899	-0.905	-0.911	-0.918	-0.925	-0.931	-0.939	-0.946	-0.954	-0.961	-0.969	-0.979	-0.986	-0.994	-1.002	-1.010	-1.018	-1.026	-1.034	-1.041	-1.049	-1.059	-1.066	-1.072	-1.080	-1.088	-1.095	-1.102	-1.110	-1.116	-1.122	-1.129	-1.135	-1.140	-1.146	-1.150	-1.156	-1.160	-1.164	-1.168	-1.171	-1.175	-1.178	-1.180	-1.181	-1.182	-1.184	-1.185	-1.185	-1.184	-1.184	-1.180	-1.179	-1.175	-1.172	-1.169	-1.165	-1.160	-1.154	-1.148	-1.140	-1.132	-1.125	-1.116	-1.108	-1.096	-1.086	-1.075	-1.065	-1.052	-1.040	-1.028	-1.012	-0.999	-0.986	-0.970	-0.955	-0.941	-0.925	-0.909	-0.894	-0.878	-0.861	-0.845	-0.829	-0.812	-0.796	-0.780	-0.762	-0.746	-0.730	-0.714	-0.699	-0.684	-0.668	-0.652	-0.638	-0.624	-0.610	-0.596	-0.582	-0.570	-0.556	-0.544	-0.532	-0.520	-0.509	-0.499	-0.489	-0.479	-0.469	-0.460	-0.451	-0.442	-0.435	-0.428	-0.420	-0.412	-0.406	-0.401	-0.395	-0.390	-0.385	-0.381	-0.376	-0.372	-0.369	-0.366	-0.362	-0.360	-0.358	-0.356	-0.355	-0.354	-0.352	-0.352	-0.354	-0.354	-0.354	-0.355	-0.356	-0.359	-0.361	-0.364	-0.368	-0.371	-0.375	-0.380	-0.385	-0.390	-0.396	-0.402	-0.410	-0.419	-0.426	-0.435	-0.444	-0.454	-0.465	-0.476	-0.489	-0.501	-0.514	-0.526	-0.541	-0.556	-0.570	-0.586	-0.602	-0.620	-0.638	-0.655	-0.672	-0.690	-0.710	-0.729	-0.750	-0.769	-0.790	-0.811	-0.832	-0.855	-0.876	-0.898	-0.921	-0.944	-0.966	-0.989	-1.012	-1.035	-1.059	-1.081	-1.105	-1.129	-1.152	-1.176	-1.199	-1.222	-1.246	-1.270	-1.292	-1.315	-1.338	-1.361	-1.384	-1.406	-1.429	-1.449	-1.470	-1.491	-1.512	-1.532	-1.552	-1.572	-1.591	-1.609	-1.628	-1.645	-1.662	-1.679	-1.696	-1.711	-1.726	-1.740	-1.755	-1.768	-1.780	-1.791	-1.802	-1.814	-1.822	-1.831	-1.840	-1.846	-1.852	-1.859	-1.865	-1.870	-1.874	-1.876	-1.879	-1.881	-1.882	-1.884	-1.884	-1.884	-1.882	-1.880	-1.879	-1.876	-1.874	-1.870	-1.868	-1.862	-1.858	-1.855	-1.850	-1.844	-1.840	-1.835	-1.829	-1.824	-1.820	-1.815	-1.811	-1.808	-1.804	-1.799	-1.796	-1.792	-1.789	-1.786	-1.784	-1.782	-1.780	-1.780	-1.779	-1.779	-1.779	-1.780	-1.780	-1.782	-1.784	-1.785	-1.788	-1.790	-1.792	-1.795	-1.800	-1.802	-1.805	-1.809	-1.812	-1.816	-1.819	-1.822	-1.824	-1.828	-1.830	-1.831	-1.832	-1.835	-1.834	-1.835	-1.834	-1.832	-1.831	-1.829	-1.825	-1.821	-1.818	-1.811	-1.805	-1.798	-1.790	-1.781	-1.771	-1.760	-1.749	-1.736	-1.724	-1.709	-1.695	-1.679	-1.662	-1.645	-1.626	-1.609	-1.589	-1.570	-1.549	-1.526	-1.505	-1.484	-1.461	-1.438	-1.414	-1.390	-1.365	-1.341	-1.318	-1.292	-1.269	-1.244	-1.219	-1.194	-1.170	-1.146	-1.121	-1.099	-1.074	-1.051	-1.029	-1.008	-0.985	-0.964	-0.944	-0.922	-0.902	-0.884	-0.865	-0.846	-0.830	-0.812	-0.796	-0.781	-0.766	-0.754	-0.739	-0.728	-0.716	-0.705	-0.695	-0.685	-0.676	-0.669	-0.661	-0.655	-0.649	-0.644	-0.640	-0.635	-0.632	-0.631	-0.630	-0.629	-0.628	-0.629	-0.630	-0.630	-0.632	-0.635	-0.640	-0.642	-0.646	-0.652	-0.658	-0.664	-0.669	-0.676	-0.684	-0.690	-0.699	-0.708	-0.715	-0.724	-0.731	-0.741	-0.751	-0.760	-0.770	-0.780	-0.790	-0.799	-0.810	-0.820	-0.830	-0.841	-0.851	-0.861	-0.871	-0.881	-0.892	-0.902	-0.912	-0.922	-0.932	-0.942	-0.951	-0.960	-0.970	-0.979	-0.988	-0.996	-1.004	-1.011	-1.020	-1.028	-1.034	-1.040	-1.048	-1.054	-1.060	-1.064	-1.071	-1.076	-1.080	-1.085	-1.089	-1.092	-1.096	-1.098	-1.100	-1.101	-1.104	-1.104	-1.105	-1.105	-1.105	-1.104	-1.104	-1.102	-1.100	-1.099	-1.095	-1.092	-1.089	-1.085	-1.080	-1.075	-1.069	-1.064	-1.058	-1.051	-1.045	-1.036	-1.029	-1.021	-1.011	-1.004	-0.994	-0.985	-0.975	-0.964	-0.954	-0.942	-0.931	-0.921	-0.909	-0.898	-0.886	-0.874	-0.862	-0.851	-0.839	-0.826	-0.815	-0.804	-0.791	-0.780	-0.769	-0.758	-0.746	-0.735	-0.725	-0.714	-0.704	-0.694	-0.685	-0.675	-0.666	-0.659	-0.651	-0.644	-0.638	-0.630	-0.624	-0.618	-0.612	-0.606	-0.601	-0.596	-0.592	-0.589	-0.585	-0.581	-0.579	-0.576	-0.572	-0.571	-0.569	-0.566	-0.565	-0.564	-0.561	-0.560	-0.559	-0.558	-0.555	-0.554	-0.552	-0.551	-0.550	-0.549	-0.546	-0.545	-0.544	-0.541	-0.540	-0.539	-0.538	-0.536	-0.534	-0.532	-0.531	-0.529	-0.528	-0.526	-0.525	-0.524	-0.524	-0.522	-0.522	-0.522	-0.522	-0.522	-0.524	-0.525	-0.526	-0.529	-0.531	-0.532	-0.536	-0.540	-0.545	-0.550	-0.556	-0.561	-0.569	-0.576	-0.585	-0.591	-0.601	-0.610	-0.620	-0.630	-0.641	-0.651	-0.662	-0.674	-0.686	-0.699	-0.711	-0.724	-0.736	-0.750	-0.762	-0.776	-0.789	-0.804	-0.816	-0.830	-0.842	-0.856	-0.869	-0.881	-0.894	-0.906	-0.918	-0.929	-0.940	-0.951	-0.960	-0.971	-0.980	-0.989	-0.996	-1.004	-1.011	-1.018	-1.025	-1.031	-1.036	-1.041	-1.046	-1.051	-1.055	-1.059	-1.062	-1.064	-1.068	-1.070	-1.071	-1.074	-1.074	-1.075	-1.078	-1.079	-1.079	-1.080	-1.080	-1.081	-1.081	-1.082	-1.084	-1.084	-1.085	-1.085	-1.088	-1.088	-1.089	-1.090	-1.094	-1.095	-1.096	-1.099	-1.102	-1.105	-1.108	-1.111	-1.114	-1.116	-1.120	-1.124	-1.128	-1.131	-1.136	-1.140	-1.144	-1.149	-1.154	-1.158	-1.161	-1.166	-1.171	-1.176	-1.180	-1.184	-1.189	-1.194	-1.198	-1.202	-1.206	-1.211	-1.215	-1.218	-1.221	-1.225	-1.229	-1.230	-1.234	-1.235	-1.238	-1.239	-1.241	-1.241	-1.244	-1.242	-1.244	-1.244	-1.242	-1.241	-1.241	-1.239	-1.238	-1.234	-1.231	-1.229	-1.225	-1.222	-1.218	-1.212	-1.208	-1.202	-1.198	-1.191	-1.185	-1.178	-1.171	-1.165	-1.158	-1.150	-1.142	-1.135	-1.128	-1.118	-1.110	-1.102	-1.092	-1.085	-1.076	-1.068	-1.059	-1.050	-1.041	-1.034	-1.025	-1.018	-1.009	-1.000	-0.992	-0.985	-0.976	-0.969	-0.962	-0.955	-0.948	-0.941	-0.934	-0.929	-0.921	-0.916	-0.910	-0.905	-0.899	-0.895	-0.891	-0.888	-0.884	-0.879	-0.876	-0.872	-0.870	-0.866	-0.864	-0.862	-0.860	-0.859	-0.858	-0.856	-0.856	-0.855	-0.854	-0.854	-0.855	-0.856	-0.856	-0.858	-0.860	-0.862	-0.862	-0.866	-0.869	-0.872	-0.876	-0.881	-0.886	-0.891	-0.898	-0.904	-0.909	-0.916	-0.924	-0.931	-0.940	-0.949	-0.958	-0.966	-0.978	-0.989	-0.999	-1.010	-1.022	-1.034	-1.046	-1.060	-1.071	-1.086	-1.100	-1.112	-1.128	-1.141	-1.156	-1.171	-1.184	-1.199	-1.214	-1.229	-1.244	-1.258	-1.272	-1.285	-1.300	-1.314	-1.326	-1.339	-1.351	-1.364	-1.376	-1.386	-1.398	-1.409	-1.418	-1.428	-1.436	-1.444	-1.452	-1.460	-1.466	-1.472	-1.476	-1.480	-1.485	-1.488	-1.490	-1.491	-1.492	-1.494	-1.494	-1.492	-1.491	-1.489	-1.486	-1.482	-1.479	-1.475	-1.470	-1.465	-1.460	-1.454	-1.449	-1.441	-1.435	-1.428	-1.420	-1.411	-1.404	-1.396	-1.389	-1.380	-1.372	-1.364	-1.355	-1.346	-1.340	-1.331	-1.322	-1.315	-1.306	-1.300	-1.292	-1.285	-1.279	-1.271	-1.265	-1.259	-1.252	-1.248	-1.244	-1.239	-1.235	-1.230	-1.228	-1.224	-1.222	-1.220	-1.218	-1.216	-1.215	-1.216	-1.215	-1.215	-1.216	-1.218	-1.220	-1.221	-1.224	-1.228	-1.230	-1.234	-1.239	-1.242	-1.249	-1.252	-1.259	-1.262	-1.269	-1.275	-1.280	-1.286	-1.292	-1.299	-1.304	-1.310	-1.315	-1.321	-1.326	-1.331	-1.336	-1.340	-1.345	-1.349	-1.351	-1.354	-1.355	-1.356	-1.356	-1.356	-1.355	-1.351	-1.350	-1.346	-1.340	-1.334	-1.328	-1.320	-1.311	-1.300	-1.289	-1.276	-1.262	-1.246	-1.231	-1.214	-1.194	-1.174	-1.152	-1.130	-1.106	-1.082	-1.056	-1.029	-1.001	-0.972	-0.944	-0.914	-0.882	-0.851	-0.819	-0.786	-0.754	-0.719	-0.685	-0.651	-0.618	-0.584	-0.549	-0.515	-0.481	-0.448	-0.414	-0.382	-0.350	-0.320	-0.289	-0.260	-0.231	-0.205	-0.179	-0.154	-0.130	-0.109	-0.089	-0.069	-0.052	-0.036	-0.021	-0.009	0.002	0.011	0.019	0.025	0.030	0.032	0.034	0.034	0.032	0.029	0.024	0.018	0.009	0.000	-0.010	-0.021	-0.035	-0.049	-0.065	-0.080	-0.098	-0.114	-0.132	-0.152	-0.171	-0.191	-0.212	-0.232	-0.252	-0.272	-0.294	-0.314	-0.334	-0.354	-0.374	-0.394	-0.411	-0.429	-0.446	-0.464	-0.479	-0.494	-0.509	-0.521	-0.535	-0.545	-0.556	-0.566	-0.574	-0.581	-0.589	-0.594	-0.599	-0.602	-0.606	-0.608	-0.609	-0.609	-0.608	-0.606	-0.604	-0.601	-0.598	-0.594	-0.589	-0.584	-0.578	-0.571	-0.565	-0.558	-0.551	-0.545	-0.539	-0.531	-0.524	-0.516	-0.510	-0.504	-0.498	-0.491	-0.486	-0.481	-0.476	-0.472	-0.469	-0.465	-0.464	-0.462	-0.461	-0.461	-0.462	-0.465	-0.468	-0.470	-0.475	-0.480	-0.485	-0.491	-0.500	-0.510	-0.519	-0.530	-0.540	-0.554	-0.565	-0.580	-0.594	-0.610	-0.626	-0.642	-0.660	-0.678	-0.696	-0.715	-0.735	-0.755	-0.776	-0.796	-0.818	-0.839	-0.861	-0.882	-0.904	-0.926	-0.949	-0.970	-0.992	-1.014	-1.036	-1.058	-1.078	-1.099	-1.119	-1.139	-1.158	-1.178	-1.195	-1.212	-1.230	-1.246	-1.262	-1.276	-1.291	-1.304	-1.316	-1.328	-1.339	-1.348	-1.358	-1.365	-1.372	-1.376	-1.382	-1.385	-1.389	-1.391	-1.391	-1.390	-1.389	-1.386	-1.384	-1.379	-1.372	-1.365	-1.359	-1.350	-1.340	-1.330	-1.319	-1.306	-1.292	-1.278	-1.264	-1.248	-1.232	-1.216	-1.199	-1.181	-1.162	-1.145	-1.126	-1.106	-1.086	-1.068	-1.046	-1.026	-1.006	-0.986	-0.965	-0.945	-0.925	-0.905	-0.884	-0.866	-0.846	-0.828	-0.809	-0.791	-0.774	-0.756	-0.740	-0.725	-0.710	-0.695	-0.681	-0.670	-0.658	-0.645	-0.635	-0.625	-0.616	-0.608	-0.599	-0.591	-0.586	-0.580	-0.576	-0.571	-0.569	-0.566	-0.565	-0.564	-0.562	-0.562	-0.564	-0.565	-0.568	-0.569	-0.572	-0.576	-0.580	-0.584	-0.589	-0.594	-0.600	-0.606	-0.612	-0.619	-0.625	-0.632	-0.640	-0.648	-0.655	-0.662	-0.671	-0.679	-0.688	-0.695	-0.705	-0.714	-0.722	-0.731	-0.740	-0.749	-0.759	-0.768	-0.778	-0.786	-0.798	-0.806	-0.818	-0.826	-0.838	-0.846	-0.858	-0.869	-0.879	-0.890	-0.901	-0.912	-0.924	-0.935	-0.946	-0.959	-0.971	-0.982	-0.995	-1.008	-1.020	-1.034	-1.046	-1.060	-1.072	-1.086	-1.100	-1.112	-1.128	-1.140	-1.154	-1.168	-1.181	-1.195	-1.209	-1.222	-1.235	-1.249	-1.261	-1.275	-1.288	-1.301	-1.312	-1.326	-1.338	-1.349	-1.360	-1.372	-1.384	-1.392	-1.404	-1.415	-1.424	-1.434	-1.442	-1.450	-1.460	-1.468	-1.474	-1.481	-1.488	-1.494	-1.499	-1.505	-1.509	-1.514	-1.518	-1.522	-1.525	-1.529	-1.530	-1.532	-1.535	-1.536	-1.538	-1.539	-1.539	-1.539	-1.539	-1.538	-1.538	-1.536	-1.535	-1.534	-1.531	-1.530	-1.526	-1.525	-1.522	-1.519	-1.515	-1.512	-1.509	-1.505	-1.501	-1.496	-1.492	-1.488	-1.482	-1.479	-1.474	-1.468	-1.462	-1.456	-1.450	-1.444	-1.438	-1.431	-1.425	-1.418	-1.411	-1.402	-1.395	-1.388	-1.379	-1.370	-1.361	-1.352	-1.344	-1.334	-1.325	-1.314	-1.304	-1.292	-1.281	-1.272	-1.260	-1.249	-1.236	-1.225	-1.211	-1.199	-1.185	-1.171	-1.158	-1.142	-1.128	-1.112	-1.098	-1.081	-1.065	-1.049	-1.031	-1.014	-0.996	-0.979	-0.960	-0.942	-0.924	-0.905	-0.885	-0.866	-0.846	-0.828	-0.806	-0.786	-0.766	-0.746	-0.724	-0.704	-0.682	-0.662	-0.641	-0.620	-0.599	-0.579	-0.558	-0.538	-0.518	-0.498	-0.478	-0.458	-0.438	-0.419	-0.400	-0.380	-0.361	-0.342	-0.325	-0.308	-0.290	-0.272	-0.256	-0.239	-0.224	-0.209	-0.194	-0.179	-0.165	-0.150	-0.136	-0.125	-0.111	-0.099	-0.088	-0.076	-0.065	-0.055	-0.044	-0.034	-0.024	-0.015	-0.005	0.002	0.011	0.019	0.026	0.034	0.042	0.049	0.056	0.062	0.069	0.076	0.082	0.089	0.094	0.101	0.108	0.114	0.119	0.125	0.130	0.136	0.142	0.148	0.155	0.161	0.165	0.171	0.178	0.182	0.189	0.194	0.199	0.205	0.211	0.216	0.221	0.226	0.232	0.238	0.241	0.246	0.251	0.255	0.260	0.264	0.268	0.271	0.274	0.278	0.280	0.282	0.285	0.288	0.288	0.289	0.289	0.288	0.289	0.288	0.286	0.285	0.284	0.280	0.279	0.275	0.271	0.268	0.264	0.259	0.255	0.249	0.242	0.236	0.230	0.224	0.218	0.210	0.201	0.194	0.186	0.178	0.170	0.161	0.152	0.145	0.136	0.128	0.118	0.109	0.100	0.091	0.084	0.075	0.065	0.058	0.048	0.040	0.030	0.022	0.014	0.005	-0.004	-0.012	-0.020	-0.029	-0.036	-0.045	-0.052	-0.059	-0.066	-0.075	-0.082	-0.090	-0.096	-0.102	-0.110	-0.118	-0.124	-0.131	-0.136	-0.142	-0.149	-0.155	-0.161	-0.169	-0.174	-0.180	-0.185	-0.190	-0.195	-0.202	-0.208	-0.212	-0.218	-0.222	-0.229	-0.232	-0.239	-0.244	-0.248	-0.254	-0.259	-0.264	-0.268	-0.274	-0.279	-0.284	-0.288	-0.292	-0.298	-0.304	-0.308	-0.314	-0.319	-0.324	-0.329	-0.334	-0.340	-0.346	-0.351	-0.359	-0.364	-0.370	-0.378	-0.384	-0.390	-0.396	-0.404	-0.410	-0.418	-0.425	-0.432	-0.440	-0.448	-0.455	-0.462	-0.472	-0.480	-0.489	-0.496	-0.505	-0.514	-0.522	-0.531	-0.541	-0.550	-0.559	-0.568	-0.576	-0.586	-0.595	-0.605	-0.614	-0.621	-0.630	-0.639	-0.648	-0.655	-0.664	-0.671	-0.679	-0.686	-0.694	-0.700	-0.706	-0.712	-0.718	-0.724	-0.728	-0.731	-0.735	-0.739	-0.742	-0.744	-0.745	-0.748	-0.748	-0.748	-0.748	-0.746	-0.745	-0.742	-0.740	-0.736	-0.734	-0.728	-0.724	-0.719	-0.714	-0.706	-0.700	-0.694	-0.686	-0.678	-0.671	-0.662	-0.654	-0.645	-0.635	-0.626	-0.616	-0.608	-0.596	-0.588	-0.578	-0.568	-0.556	-0.546	-0.538	-0.528	-0.518	-0.507	-0.499	-0.490	-0.481	-0.472	-0.465	-0.456	-0.449	-0.442	-0.436	-0.429	-0.424	-0.419	-0.414	-0.409	-0.405	-0.401	-0.398	-0.394	-0.392	-0.391	-0.389	-0.388	-0.388	-0.388	-0.389	-0.389	-0.390	-0.391	-0.394	-0.396	-0.398	-0.400	-0.405	-0.408	-0.411	-0.415	-0.420	-0.425	-0.430	-0.435	-0.441	-0.445	-0.451	-0.458	-0.462	-0.468	-0.472	-0.479	-0.485	-0.490	-0.495	-0.500	-0.505	-0.510	-0.515	-0.519	-0.524	-0.528	-0.531	-0.534	-0.538	-0.540	-0.542	-0.545	-0.546	-0.548	-0.549	-0.549	-0.549	-0.548	-0.546	-0.546	-0.544	-0.541	-0.539	-0.535	-0.532	-0.528	-0.525	-0.520	-0.514	-0.509	-0.504	-0.498	-0.491	-0.485	-0.478	-0.471	-0.465	-0.458	-0.450	-0.442	-0.436	-0.430	-0.422	-0.415	-0.408	-0.401	-0.394	-0.388	-0.381	-0.375	-0.370	-0.365	-0.360	-0.355	-0.351	-0.348	-0.345	-0.342	-0.340	-0.338	-0.335	-0.335	-0.334	-0.335	-0.335	-0.338	-0.339	-0.341	-0.342	-0.346	-0.350	-0.355	-0.359	-0.362	-0.368	-0.374	-0.379	-0.385	-0.390	-0.396	-0.404	-0.410	-0.416	-0.425	-0.432	-0.439	-0.446	-0.454	-0.461	-0.469	-0.478	-0.485	-0.491	-0.499	-0.507	-0.514	-0.521	-0.529	-0.535	-0.542	-0.549	-0.555	-0.561	-0.569	-0.575	-0.581	-0.588	-0.594	-0.599	-0.606	-0.611	-0.618	-0.624	-0.630	-0.636	-0.642	-0.649	-0.655	-0.661	-0.668	-0.674	-0.681	-0.688	-0.695	-0.701	-0.709	-0.716	-0.722	-0.730	-0.736	-0.745	-0.751	-0.759	-0.766	-0.772	-0.780	-0.786	-0.792	-0.799	-0.808	-0.812	-0.819	-0.824	-0.829	-0.832	-0.838	-0.841	-0.844	-0.845	-0.848	-0.849	-0.849	-0.849	-0.848	-0.845	-0.844	-0.840	-0.834	-0.829	-0.822	-0.815	-0.809	-0.799	-0.788	-0.778	-0.766	-0.752	-0.741	-0.726	-0.711	-0.695	-0.678	-0.660	-0.641	-0.622	-0.601	-0.581	-0.560	-0.538	-0.515	-0.492	-0.469	-0.446	-0.421	-0.398	-0.374	-0.349	-0.325	-0.300	-0.276	-0.251	-0.228	-0.204	-0.180	-0.156	-0.135	-0.112	-0.090	-0.069	-0.048	-0.028	-0.009	0.010	0.028	0.044	0.061	0.076	0.090	0.104	0.115	0.128	0.138	0.148	0.156	0.164	0.170	0.175	0.181	0.184	0.188	0.189	0.190	0.190	0.190	0.189	0.186	0.184	0.180	0.176	0.171	0.168	0.161	0.155	0.150	0.144	0.136	0.130	0.122	0.116	0.110	0.102	0.096	0.089	0.081	0.074	0.068	0.062	0.055	0.050	0.044	0.039	0.034	0.030	0.025	0.020	0.018	0.014	0.011	0.008	0.006	0.002	0.001	-0.001	-0.002	-0.005	-0.006	-0.009	-0.009	-0.010	-0.012	-0.015	-0.016	-0.019	-0.022	-0.026	-0.029	-0.032	-0.038	-0.041	-0.048	-0.052	-0.060	-0.068	-0.075	-0.084	-0.094	-0.102	-0.114	-0.125	-0.138	-0.151	-0.164	-0.179	-0.194	-0.210	-0.225	-0.242	-0.260	-0.278	-0.296	-0.316	-0.335	-0.355	-0.375	-0.396	-0.416	-0.438	-0.459	-0.479	-0.500	-0.521	-0.542	-0.562	-0.584	-0.604	-0.624	-0.642	-0.662	-0.682	-0.700	-0.719	-0.735	-0.752	-0.768	-0.785	-0.799	-0.814	-0.826	-0.840	-0.851	-0.862	-0.872	-0.881	-0.890	-0.899	-0.906	-0.914	-0.919	-0.924	-0.929	-0.931	-0.934	-0.936	-0.938	-0.938	-0.939	-0.939	-0.938	-0.936	-0.934	-0.932	-0.930	-0.926	-0.922	-0.919	-0.915	-0.910	-0.906	-0.900	-0.895	-0.890	-0.885	-0.878	-0.872	-0.866	-0.860	-0.854	-0.848	-0.841	-0.835	-0.829	-0.822	-0.816	-0.811	-0.805	-0.799	-0.794	-0.788	-0.782	-0.778	-0.772	-0.768	-0.762	-0.759	-0.755	-0.751	-0.748	-0.744	-0.741	-0.738	-0.736	-0.734	-0.731	-0.731	-0.729	-0.729	-0.728	-0.729	-0.728	-0.729	-0.731	-0.731	-0.734	-0.736	-0.738	-0.741	-0.744	-0.748	-0.751	-0.756	-0.760	-0.766	-0.770	-0.775	-0.781	-0.786	-0.792	-0.799	-0.805	-0.810	-0.816	-0.824	-0.830	-0.835	-0.841	-0.846	-0.852	-0.858	-0.862	-0.868	-0.872	-0.876	-0.880	-0.882	-0.886	-0.889	-0.890	-0.891	-0.891	-0.892	-0.892	-0.890	-0.888	-0.886	-0.882	-0.879	-0.874	-0.868	-0.861	-0.855	-0.848	-0.840	-0.831	-0.822	-0.812	-0.801	-0.790	-0.779	-0.766	-0.754	-0.740	-0.726	-0.714	-0.699	-0.684	-0.669	-0.652	-0.638	-0.622	-0.608	-0.592	-0.576	-0.562	-0.546	-0.531	-0.516	-0.501	-0.488	-0.474	-0.461	-0.446	-0.435	-0.422	-0.411	-0.400	-0.390	-0.380	-0.371	-0.362	-0.355	-0.348	-0.341	-0.335	-0.330	-0.326	-0.322	-0.319	-0.316	-0.315	-0.314	-0.315	-0.315	-0.316	-0.319	-0.320	-0.324	-0.329	-0.332	-0.338	-0.342	-0.349	-0.355	-0.362	-0.369	-0.376	-0.385	-0.392	-0.401	-0.410	-0.419	-0.429	-0.438	-0.448	-0.458	-0.469	-0.478	-0.489	-0.500	-0.510	-0.521	-0.531	-0.542	-0.552	-0.565	-0.575	-0.586	-0.598	-0.609	-0.620	-0.630	-0.642	-0.652	-0.664	-0.674	-0.686	-0.696	-0.708	-0.716	-0.728	-0.739	-0.749	-0.758	-0.768	-0.778	-0.788	-0.798	-0.806	-0.816	-0.824	-0.832	-0.841	-0.849	-0.856	-0.864	-0.871	-0.878	-0.885	-0.890	-0.895	-0.901	-0.906	-0.911	-0.914	-0.918	-0.921	-0.922	-0.925	-0.926	-0.928	-0.928	-0.928	-0.926	-0.926	-0.925	-0.925	-0.922	-0.920	-0.918	-0.915	-0.910	-0.906	-0.904	-0.899	-0.895	-0.890	-0.885	-0.880	-0.875	-0.870	-0.866	-0.861	-0.858	-0.852	-0.849	-0.844	-0.841	-0.838	-0.834	-0.832	-0.830	-0.829	-0.828	-0.828	-0.828	-0.828	-0.829	-0.830	-0.832	-0.836	-0.839	-0.844	-0.849	-0.855	-0.860	-0.868	-0.874	-0.882	-0.891	-0.900	-0.910	-0.920	-0.931	-0.942	-0.954	-0.965	-0.979	-0.990	-1.004	-1.016	-1.030	-1.044	-1.058	-1.070	-1.085	-1.098	-1.112	-1.125	-1.139	-1.152	-1.165	-1.179	-1.191	-1.202	-1.215	-1.226	-1.238	-1.248	-1.259	-1.269	-1.280	-1.290	-1.298	-1.306	-1.315	-1.322	-1.330	-1.338	-1.344	-1.350	-1.355	-1.361	-1.366	-1.371	-1.376	-1.380	-1.384	-1.388	-1.391	-1.394	-1.398	-1.400	-1.402	-1.406	-1.409	-1.411	-1.412	-1.416	-1.418	-1.420	-1.422	-1.425	-1.428	-1.430	-1.432	-1.435	-1.438	-1.440	-1.442	-1.444	-1.446	-1.449	-1.451	-1.452	-1.456	-1.459	-1.459	-1.461	-1.464	-1.465	-1.466	-1.468	-1.470	-1.470	-1.471	-1.471	-1.471	-1.471	-1.470	-1.470	-1.469	-1.469	-1.466	-1.465	-1.461	-1.459	-1.455	-1.452	-1.448	-1.442	-1.436	-1.431	-1.425	-1.419	-1.411	-1.404	-1.395	-1.386	-1.376	-1.368	-1.356	-1.346	-1.335	-1.324	-1.311	-1.298	-1.284	-1.271	-1.255	-1.240	-1.225	-1.209	-1.191	-1.174	-1.156	-1.138	-1.119	-1.099	-1.079	-1.059	-1.039	-1.016	-0.995	-0.971	-0.949	-0.926	-0.902	-0.879	-0.855	-0.830	-0.804	-0.780	-0.755	-0.729	-0.702	-0.676	-0.650	-0.625	-0.598	-0.571	-0.545	-0.519	-0.494	-0.468	-0.442	-0.416	-0.391	-0.366	-0.341	-0.318	-0.294	-0.270	-0.248	-0.226	-0.204	-0.184	-0.162	-0.142	-0.124	-0.106	-0.088	-0.071	-0.055	-0.040	-0.025	-0.012	0.001	0.012	0.025	0.035	0.045	0.054	0.061	0.069	0.075	0.081	0.086	0.090	0.094	0.098	0.100	0.101	0.104	0.105	0.105	0.105	0.104	0.104	0.104	0.101	0.100	0.098	0.095	0.094	0.090	0.088	0.085	0.082	0.080	0.075	0.072	0.070	0.066	0.062	0.059	0.058	0.054	0.050	0.048	0.042	0.040	0.036	0.034	0.031	0.028	0.025	0.021	0.019	0.015	0.012	0.009	0.005	0.001	-0.001	-0.005	-0.008	-0.012	-0.015	-0.019	-0.022	-0.028	-0.030	-0.035	-0.039	-0.044	-0.048	-0.051	-0.056	-0.061	-0.066	-0.070	-0.075	-0.079	-0.084	-0.088	-0.091	-0.095	-0.100	-0.104	-0.106	-0.110	-0.112	-0.114	-0.118	-0.118	-0.120	-0.121	-0.122	-0.122	-0.124	-0.122	-0.122	-0.120	-0.118	-0.115	-0.112	-0.109	-0.104	-0.100	-0.094	-0.088	-0.080	-0.074	-0.066	-0.058	-0.049	-0.040	-0.030	-0.020	-0.009	0.001	0.012	0.025	0.038	0.049	0.062	0.075	0.089	0.101	0.114	0.126	0.139	0.152	0.166	0.179	0.191	0.204	0.216	0.228	0.239	0.250	0.261	0.271	0.281	0.290	0.299	0.306	0.314	0.321	0.326	0.331	0.335	0.339	0.341	0.344	0.345	0.346	0.345	0.344	0.341	0.338	0.335	0.330	0.324	0.318	0.311	0.302	0.294	0.285	0.274	0.262	0.252	0.239	0.226	0.212	0.199	0.182	0.169	0.154	0.136	0.121	0.104	0.088	0.069	0.052	0.034	0.015	-0.002	-0.021	-0.039	-0.058	-0.075	-0.094	-0.112	-0.131	-0.149	-0.168	-0.185	-0.202	-0.221	-0.240	-0.258	-0.275	-0.292	-0.310	-0.326	-0.342	-0.360	-0.376	-0.392	-0.409	-0.424	-0.440	-0.455	-0.470	-0.485	-0.499	-0.514	-0.526	-0.540	-0.554	-0.566	-0.580	-0.591	-0.604	-0.615	-0.626	-0.638	-0.648	-0.659	-0.668	-0.678	-0.685	-0.695	-0.702	-0.709	-0.716	-0.722	-0.729	-0.734	-0.739	-0.742	-0.745	-0.749	-0.751	-0.752	-0.754	-0.752	-0.752	-0.751	-0.749	-0.746	-0.742	-0.738	-0.734	-0.729	-0.722	-0.715	-0.708	-0.700	-0.691	-0.682	-0.671	-0.662	-0.651	-0.640	-0.628	-0.616	-0.604	-0.591	-0.579	-0.565	-0.551	-0.539	-0.525	-0.511	-0.498	-0.486	-0.472	-0.460	-0.448	-0.436	-0.425	-0.414	-0.402	-0.391	-0.382	-0.374	-0.364	-0.356	-0.349	-0.342	-0.336	-0.331	-0.326	-0.322	-0.320	-0.318	-0.316	-0.315	-0.315	-0.315	-0.316	-0.319	-0.321	-0.325	-0.329	-0.334	-0.339	-0.345	-0.350	-0.356	-0.364	-0.370	-0.376	-0.385	-0.391	-0.399	-0.406	-0.414	-0.420	-0.428	-0.434	-0.440	-0.445	-0.451	-0.455	-0.459	-0.464	-0.465	-0.468	-0.469	-0.469	-0.468	-0.466	-0.462	-0.460	-0.455	-0.450	-0.442	-0.435	-0.425	-0.416	-0.405	-0.394	-0.379	-0.365	-0.349	-0.334	-0.315	-0.298	-0.279	-0.258	-0.238	-0.215	-0.194	-0.170	-0.146	-0.122	-0.098	-0.072	-0.048	-0.021	0.005	0.031	0.058	0.084	0.110	0.136	0.162	0.188	0.214	0.240	0.264	0.289	0.312	0.338	0.360	0.384	0.405	0.426	0.446	0.466	0.485	0.504	0.520	0.538	0.552	0.568	0.581	0.595	0.606	0.618	0.628	0.636	0.645	0.652	0.659	0.665	0.670	0.674	0.678	0.680	0.681	0.682	0.682	0.682	0.681	0.679	0.676	0.671	0.668	0.664	0.659	0.652	0.646	0.640	0.631	0.625	0.615	0.608	0.599	0.589	0.580	0.569	0.559	0.546	0.536	0.524	0.511	0.500	0.486	0.475	0.461	0.448	0.432	0.420	0.405	0.390	0.375	0.360	0.344	0.328	0.311	0.295	0.279	0.262	0.245	0.228	0.210	0.192	0.175	0.156	0.139	0.121	0.102	0.085	0.066	0.048	0.029	0.011	-0.006	-0.026	-0.044	-0.062	-0.080	-0.099	-0.115	-0.132	-0.150	-0.166	-0.184	-0.200	-0.215	-0.231	-0.246	-0.260	-0.274	-0.289	-0.302	-0.315	-0.326	-0.339	-0.350	-0.360	-0.372	-0.381	-0.391	-0.400	-0.408	-0.416	-0.422	-0.429	-0.436	-0.442	-0.446	-0.451	-0.455	-0.460	-0.462	-0.465	-0.468	-0.470	-0.471	-0.472	-0.472	-0.474	-0.475	-0.474	-0.474	-0.471	-0.470	-0.469	-0.468	-0.465	-0.464	-0.461	-0.459	-0.455	-0.452	-0.450	-0.446	-0.444	-0.440	-0.436	-0.431	-0.428	-0.424	-0.420	-0.418	-0.412	-0.409	-0.405	-0.400	-0.396	-0.392	-0.388	-0.384	-0.380	-0.376	-0.372	-0.369	-0.365	-0.362	-0.360	-0.358	-0.355	-0.352	-0.350	-0.348	-0.346	-0.346	-0.345	-0.344	-0.344	-0.345	-0.346	-0.346	-0.349	-0.350	-0.352	-0.356	-0.359	-0.364	-0.368	-0.372	-0.378	-0.382	-0.389	-0.396	-0.402	-0.411	-0.419	-0.428	-0.438	-0.448	-0.456	-0.466	-0.478	-0.488	-0.500	-0.511	-0.524	-0.536	-0.546	-0.560	-0.572	-0.585	-0.598	-0.611	-0.624	-0.636	-0.650	-0.661	-0.674	-0.688	-0.699	-0.711	-0.722	-0.735	-0.746	-0.756	-0.768	-0.778	-0.788	-0.796	-0.805	-0.814	-0.821	-0.830	-0.836	-0.841	-0.848	-0.851	-0.856	-0.860	-0.864	-0.865	-0.869	-0.869	-0.871	-0.871	-0.870	-0.869	-0.866	-0.864	-0.860	-0.856	-0.852	-0.848	-0.841	-0.835	-0.828	-0.820	-0.811	-0.801	-0.792	-0.781	-0.770	-0.759	-0.748	-0.735	-0.720	-0.708	-0.692	-0.676	-0.661	-0.645	-0.626	-0.610	-0.591	-0.572	-0.554	-0.534	-0.514	-0.492	-0.471	-0.450	-0.429	-0.406	-0.384	-0.361	-0.338	-0.315	-0.291	-0.266	-0.242	-0.219	-0.195	-0.170	-0.145	-0.122	-0.098	-0.074	-0.050	-0.026	-0.002	0.020	0.042	0.065	0.088	0.110	0.130	0.151	0.171	0.190	0.209	0.226	0.244	0.261	0.276	0.291	0.305	0.318	0.330	0.341	0.351	0.361	0.370	0.376	0.384	0.389	0.394	0.396	0.400	0.401	0.401	0.401	0.399	0.396	0.394	0.390	0.385	0.380	0.372	0.365	0.358	0.350	0.340	0.330	0.320	0.308	0.296	0.285	0.272	0.260	0.246	0.232	0.220	0.206	0.194	0.180	0.166	0.152	0.140	0.128	0.114	0.102	0.090	0.079	0.066	0.056	0.046	0.035	0.028	0.018	0.009	0.001	-0.005	-0.011	-0.016	-0.021	-0.025	-0.029	-0.031	-0.032	-0.035	-0.035	-0.036	-0.035	-0.032	-0.032	-0.029	-0.026	-0.022	-0.019	-0.014	-0.009	-0.002	0.004	0.010	0.016	0.024	0.030	0.039	0.045	0.054	0.062	0.070	0.079	0.086	0.095	0.104	0.112	0.121	0.130	0.138	0.146	0.155	0.162	0.171	0.179	0.186	0.195	0.201	0.209	0.216	0.224	0.230	0.238	0.244	0.250	0.256	0.262	0.269	0.274	0.280	0.286	0.291	0.298	0.302	0.308	0.312	0.318	0.324	0.329	0.334	0.339	0.344	0.349	0.352	0.359	0.364	0.369	0.374	0.380	0.385	0.390	0.395	0.401	0.408	0.412	0.419	0.426	0.432	0.440	0.446	0.454	0.461	0.470	0.478	0.485	0.494	0.502	0.511	0.521	0.530	0.541	0.550	0.561	0.571	0.582	0.594	0.605	0.618	0.630	0.642	0.654	0.668	0.681	0.694	0.706	0.721	0.735	0.749	0.764	0.778	0.792	0.806	0.821	0.835	0.850	0.865	0.881	0.895	0.910	0.925	0.939	0.952	0.968	0.981	0.996	1.010	1.022	1.036	1.049	1.062	1.075	1.088	1.099	1.111	1.122	1.134	1.144	1.154	1.164	1.174	1.184	1.192	1.200	1.209	1.215	1.222	1.230	1.235	1.241	1.248	1.252	1.256	1.261	1.265	1.268	1.271	1.274	1.275	1.278	1.279	1.280	1.280	1.280	1.280	1.279	1.278	1.275	1.274	1.271	1.266	1.264	1.259	1.255	1.249	1.242	1.236	1.228	1.220	1.212	1.202	1.192	1.182	1.172	1.161	1.149	1.136	1.122	1.110	1.096	1.081	1.065	1.049	1.032	1.016	0.998	0.980	0.961	0.942	0.922	0.905	0.885	0.865	0.844	0.824	0.804	0.784	0.762	0.741	0.722	0.701	0.681	0.661	0.641	0.622	0.602	0.584	0.566	0.549	0.531	0.514	0.498	0.482	0.466	0.452	0.440	0.428	0.415	0.404	0.394	0.384	0.375	0.368	0.361	0.354	0.350	0.345	0.341	0.339	0.338	0.335	0.334	0.335	0.336	0.338	0.340	0.342	0.346	0.350	0.355	0.359	0.364	0.370	0.376	0.381	0.389	0.394	0.401	0.408	0.415	0.421	0.428	0.434	0.440	0.446	0.451	0.456	0.461	0.466	0.471	0.474	0.478	0.481	0.482	0.485	0.486	0.486	0.486	0.485	0.484	0.481	0.479	0.475	0.471	0.466	0.461	0.455	0.449	0.440	0.432	0.424	0.415	0.405	0.396	0.386	0.374	0.364	0.351	0.339	0.328	0.315	0.302	0.289	0.275	0.261	0.249	0.235	0.222	0.208	0.195	0.182	0.170	0.156	0.144	0.131	0.120	0.108	0.098	0.088	0.076	0.068	0.058	0.049	0.041	0.034	0.025	0.020	0.014	0.009	0.004	0.000	-0.004	-0.006	-0.009	-0.009	-0.011	-0.010	-0.010	-0.009	-0.006	-0.005	-0.001	0.002	0.009	0.012	0.019	0.025	0.032	0.041	0.050	0.059	0.069	0.080	0.090	0.102	0.115	0.128	0.140	0.154	0.169	0.184	0.199	0.215	0.231	0.248	0.265	0.284	0.301	0.320	0.338	0.358	0.376	0.396	0.415	0.436	0.456	0.475	0.496	0.516	0.538	0.558	0.578	0.598	0.618	0.636	0.655	0.674	0.694	0.711	0.730	0.746	0.764	0.780	0.798	0.812	0.828	0.841	0.856	0.870	0.882	0.895	0.905	0.916	0.926	0.936	0.945	0.952	0.961	0.968	0.974	0.980	0.985	0.991	0.995	1.000	1.004	1.008	1.011	1.014	1.018	1.020	1.024	1.025	1.029	1.031	1.035	1.038	1.041	1.045	1.049	1.052	1.058	1.064	1.069	1.075	1.081	1.088	1.096	1.104	1.112	1.121	1.131	1.142	1.152	1.164	1.176	1.188	1.201	1.214	1.228	1.241	1.255	1.270	1.285	1.299	1.312	1.328	1.342	1.356	1.369	1.382	1.395	1.409	1.420	1.430	1.441	1.450	1.459	1.466	1.474	1.480	1.484	1.488	1.490	1.490	1.490	1.489	1.485	1.480	1.474	1.466	1.458	1.448	1.438	1.422	1.409	1.392	1.376	1.356	1.338	1.316	1.294	1.270	1.246	1.221	1.195	1.168	1.140	1.111	1.082	1.052	1.021	0.991	0.960	0.929	0.899	0.868	0.836	0.806	0.775	0.745	0.715	0.685	0.656	0.629	0.601	0.574	0.546	0.521	0.498	0.475	0.452	0.431	0.411	0.392	0.375	0.359	0.342	0.328	0.315	0.304	0.294	0.285	0.276	0.269	0.264	0.260	0.258	0.255	0.254	0.254	0.255	0.258	0.261	0.265	0.269	0.276	0.282	0.290	0.299	0.308	0.318	0.328	0.339	0.349	0.361	0.372	0.386	0.399	0.411	0.426	0.439	0.452	0.466	0.480	0.494	0.509	0.521	0.535	0.549	0.561	0.575	0.589	0.601	0.614	0.626	0.638	0.649	0.660	0.671	0.681	0.691	0.701	0.710	0.719	0.728	0.735	0.744	0.751	0.758	0.762	0.769	0.774	0.779	0.781	0.786	0.790	0.792	0.795	0.798	0.800	0.801	0.804	0.804	0.805	0.805	0.806	0.805	0.804	0.804	0.802	0.801	0.800	0.798	0.798	0.795	0.792	0.791	0.789	0.786	0.782	0.780	0.778	0.774	0.771	0.769	0.765	0.764	0.761	0.758	0.755	0.751	0.750	0.746	0.745	0.741	0.740	0.738	0.735	0.734	0.731	0.730	0.729	0.728	0.726	0.725	0.724	0.722	0.724	0.722	0.722	0.722	0.722	0.724	0.724	0.725	0.726	0.728	0.730	0.731	0.734	0.738	0.739	0.742	0.746	0.749	0.754	0.756	0.760	0.765	0.769	0.774	0.780	0.785	0.791	0.796	0.802	0.809	0.816	0.821	0.829	0.835	0.841	0.849	0.855	0.862	0.870	0.876	0.884	0.890	0.898	0.905	0.911	0.918	0.925	0.930	0.936	0.942	0.948	0.952	0.959	0.962	0.968	0.972	0.976	0.980	0.981	0.985	0.988	0.989	0.990	0.992	0.994	0.994	0.994	0.992	0.992	0.991	0.990	0.988	0.985	0.982	0.979	0.975	0.971	0.968	0.962	0.956	0.951	0.946	0.940	0.934	0.928	0.921	0.915	0.909	0.901	0.895	0.889	0.880	0.874	0.866	0.861	0.854	0.848	0.840	0.834	0.830	0.824	0.819	0.814	0.809	0.804	0.800	0.798	0.794	0.792	0.790	0.788	0.788	0.786	0.788	0.789	0.790	0.791	0.794	0.798	0.801	0.805	0.811	0.816	0.821	0.829	0.836	0.844	0.852	0.861	0.871	0.881	0.891	0.902	0.914	0.926	0.939	0.951	0.965	0.980	0.994	1.009	1.022	1.038	1.054	1.070	1.086	1.104	1.120	1.138	1.155	1.172	1.190	1.208	1.225	1.244	1.262	1.281	1.300	1.319	1.339	1.358	1.378	1.396	1.415	1.436	1.455	1.475	1.495	1.515	1.535	1.555	1.575	1.596	1.616	1.635	1.655	1.676	1.695	1.715	1.735	1.754	1.775	1.794	1.814	1.834	1.852	1.871	1.890	1.908	1.928	1.945	1.962	1.981	1.999	2.016	2.031	2.049	2.065	2.080	2.096	2.110	2.125	2.140	2.152	2.165	2.179	2.191	2.202	2.214	2.225	2.235	2.245	2.255	2.262	2.271	2.279	2.286	2.292	2.299	2.305	2.310	2.315	2.319	2.322	2.325	2.328	2.329	2.330	2.331	2.330	2.330	2.329	2.328	2.326	2.324	2.320	2.316	2.312	2.308	2.302	2.298	2.291	2.285	2.276	2.269	2.261	2.252	2.244	2.234	2.225	2.214	2.204	2.192	2.181	2.168	2.155	2.142	2.129	2.115	2.100	2.085	2.070	2.055	2.039	2.024	2.007	1.991	1.974	1.958	1.939	1.921	1.904	1.886	1.869	1.851	1.832	1.814	1.795	1.776	1.758	1.740	1.721	1.702	1.684	1.666	1.648	1.629	1.611	1.594	1.575	1.558	1.540	1.524	1.506	1.490	1.474	1.456	1.440	1.425	1.410	1.395	1.379	1.365	1.351	1.338	1.324	1.310	1.298	1.285	1.274	1.261	1.250	1.239	1.229	1.219	1.209	1.200	1.190	1.182	1.174	1.168	1.160	1.152	1.146	1.140	1.135	1.130	1.126	1.121	1.118	1.114	1.111	1.109	1.106	1.104	1.102	1.102	1.101	1.101	1.101	1.101	1.101	1.101	1.104	1.104	1.104	1.105	1.106	1.109	1.110	1.111	1.112	1.114	1.115	1.115	1.116	1.118	1.118	1.116	1.116	1.115	1.112	1.111	1.108	1.105	1.101	1.096	1.091	1.085	1.078	1.071	1.064	1.055	1.045	1.035	1.024	1.012	1.001	0.988	0.974	0.960	0.945	0.929	0.912	0.896	0.879	0.861	0.844	0.825	0.806	0.788	0.769	0.749	0.730	0.711	0.691	0.672	0.652	0.634	0.616	0.598	0.580	0.562	0.546	0.529	0.514	0.498	0.482	0.469	0.456	0.442	0.431	0.419	0.409	0.399	0.391	0.382	0.374	0.368	0.361	0.356	0.351	0.348	0.344	0.341	0.339	0.336	0.335	0.335	0.334	0.334	0.334	0.335	0.335	0.335	0.335	0.335	0.336	0.336	0.338	0.338	0.338	0.338	0.336	0.336	0.335	0.335	0.334	0.331	0.328	0.325	0.322	0.318	0.314	0.309	0.305	0.299	0.292	0.286	0.280	0.274	0.266	0.259	0.251	0.242	0.235	0.226	0.219	0.209	0.201	0.192	0.184	0.176	0.168	0.159	0.151	0.142	0.135	0.129	0.121	0.115	0.108	0.102	0.096	0.090	0.085	0.081	0.076	0.072	0.070	0.066	0.064	0.062	0.060	0.059	0.058	0.056	0.056	0.055	0.056	0.056	0.058	0.059	0.060	0.061	0.064	0.065	100.000	5.000	2.000	1.000	2.000	0.000	0.000	0.000	0.000	0.000	0.000	0.000	0.000	0.000	0.000	0.000	0.000	0.000	0.412	0.412	0.412	0.412	0.412	0.414	0.415	0.418	0.419	0.421	0.425	0.428	0.431	0.436	0.441	0.446	0.452	0.458	0.464	0.470	0.478	0.484	0.491	0.499	0.507	0.515	0.524	0.534	0.542	0.551	0.561	0.570	0.580	0.591	0.601	0.611	0.622	0.634	0.645	0.656	0.668	0.680	0.691	0.704	0.716	0.730	0.741	0.754	0.768	0.780	0.794	0.808	0.821	0.834	0.849	0.861	0.876	0.890	0.904	0.918	0.931	0.946	0.960	0.974	0.988	1.002	1.016	1.030	1.044	1.059	1.072	1.086	1.101	1.115	1.129	1.142	1.156	1.171	1.184	1.198	1.211	1.225	1.239	1.252	1.266	1.279	1.292	1.305	1.319	1.332	1.345	1.358	1.371	1.382	1.396	1.409	1.420	1.432	1.444	1.456	1.468	1.479	1.490	1.501	1.511	1.521	1.531	1.541	1.549	1.559	1.566	1.575	1.581	1.589	1.595	1.600	1.606	1.611	1.615	1.618	1.620	1.622	1.624	1.624	1.624	1.624	1.621	1.619	1.615	1.610	1.605	1.600	1.592	1.585	1.578	1.568	1.559	1.548	1.536	1.522	1.510	1.496	1.481	1.465	1.450	1.432	1.415	1.396	1.379	1.358	1.339	1.318	1.296	1.275	1.252	1.230	1.209	1.185	1.161	1.138	1.114	1.089	1.065	1.040	1.016	0.991	0.966	0.941	0.918	0.892	0.868	0.844	0.819	0.795	0.771	0.748	0.724	0.700	0.678	0.655	0.632	0.610	0.589	0.568	0.546	0.526	0.506	0.486	0.466	0.449	0.430	0.412	0.394	0.378	0.361	0.346	0.330	0.315	0.301	0.289	0.274	0.262	0.250	0.239	0.229	0.219	0.210	0.201	0.192	0.186	0.180	0.174	0.169	0.164	0.160	0.158	0.156	0.154	0.154	0.154	0.154	0.155	0.158	0.160	0.165	0.169	0.174	0.180	0.186	0.195	0.202	0.211	0.220	0.230	0.242	0.254	0.266	0.279	0.292	0.306	0.321	0.336	0.352	0.369	0.385	0.401	0.419	0.436	0.454	0.472	0.490	0.509	0.528	0.545	0.564	0.581	0.600	0.619	0.638	0.655	0.672	0.691	0.709	0.725	0.741	0.756	0.771	0.786	0.801	0.815	0.828	0.840	0.851	0.862	0.871	0.881	0.889	0.896	0.902	0.909	0.914	0.918	0.920	0.922	0.924	0.924	0.924	0.922	0.921	0.918	0.915	0.910	0.905	0.900	0.895	0.889	0.882	0.874	0.866	0.859	0.850	0.841	0.831	0.824	0.814	0.805	0.796	0.786	0.778	0.769	0.761	0.752	0.745	0.738	0.730	0.725	0.719	0.714	0.710	0.708	0.705	0.702	0.701	0.701	0.701	0.701	0.704	0.708	0.710	0.716	0.721	0.728	0.734	0.742	0.751	0.761	0.772	0.784	0.796	0.809	0.822	0.835	0.850	0.865	0.880	0.896	0.911	0.928	0.945	0.962	0.979	0.995	1.012	1.029	1.046	1.062	1.078	1.094	1.110	1.125	1.140	1.154	1.169	1.182	1.195	1.206	1.218	1.229	1.239	1.248	1.255	1.262	1.270	1.275	1.280	1.284	1.288	1.289	1.290	1.290	1.289	1.288	1.285	1.281	1.276	1.271	1.266	1.259	1.251	1.242	1.234	1.224	1.214	1.202	1.192	1.180	1.168	1.155	1.142	1.129	1.116	1.102	1.089	1.076	1.061	1.049	1.035	1.022	1.009	0.996	0.984	0.972	0.960	0.949	0.938	0.929	0.920	0.911	0.902	0.896	0.889	0.882	0.879	0.874	0.872	0.870	0.869	0.866	0.868	0.869	0.870	0.875	0.879	0.884	0.889	0.896	0.904	0.912	0.922	0.932	0.944	0.956	0.969	0.982	0.995	1.011	1.026	1.042	1.059	1.076	1.092	1.111	1.129	1.148	1.166	1.185	1.205	1.224	1.244	1.262	1.281	1.301	1.320	1.339	1.359	1.376	1.395	1.414	1.431	1.449	1.466	1.482	1.498	1.514	1.529	1.544	1.558	1.570	1.584	1.596	1.608	1.618	1.629	1.639	1.648	1.656	1.664	1.671	1.679	1.686	1.691	1.696	1.702	1.706	1.710	1.714	1.718	1.720	1.722	1.725	1.728	1.729	1.731	1.731	1.732	1.734	1.734	1.735	1.736	1.738	1.739	1.740	1.741	1.741	1.744	1.746	1.748	1.751	1.752	1.756	1.760	1.762	1.768	1.772	1.776	1.781	1.788	1.794	1.799	1.806	1.812	1.820	1.826	1.834	1.842	1.851	1.859	1.868	1.876	1.884	1.894	1.901	1.911	1.919	1.928	1.936	1.944	1.951	1.959	1.966	1.974	1.980	1.986	1.991	1.996	2.002	2.006	2.009	2.011	2.013	2.014	2.014	2.014	2.013	2.010	2.006	2.002	1.998	1.991	1.985	1.978	1.969	1.959	1.949	1.936	1.925	1.910	1.896	1.881	1.866	1.849	1.831	1.814	1.792	1.774	1.752	1.731	1.709	1.686	1.664	1.640	1.615	1.591	1.566	1.541	1.516	1.490	1.465	1.438	1.411	1.386	1.360	1.334	1.306	1.281	1.256	1.230	1.205	1.180	1.156	1.131	1.108	1.085	1.062	1.041	1.019	0.999	0.980	0.960	0.942	0.924	0.908	0.892	0.876	0.862	0.850	0.838	0.826	0.816	0.808	0.800	0.792	0.788	0.781	0.779	0.775	0.772	0.771	0.771	0.772	0.775	0.776	0.780	0.785	0.790	0.795	0.802	0.809	0.816	0.825	0.834	0.844	0.852	0.862	0.871	0.881	0.891	0.900	0.911	0.920	0.929	0.939	0.946	0.954	0.961	0.968	0.974	0.979	0.982	0.986	0.989	0.990	0.991	0.990	0.989	0.986	0.981	0.976	0.970	0.962	0.954	0.945	0.934	0.921	0.909	0.895	0.879	0.862	0.844	0.826	0.808	0.786	0.766	0.745	0.722	0.699	0.678	0.654	0.630	0.604	0.580	0.556	0.531	0.507	0.482	0.459	0.435	0.411	0.389	0.366	0.344	0.322	0.301	0.282	0.262	0.244	0.226	0.210	0.194	0.179	0.164	0.151	0.140	0.128	0.118	0.108	0.099	0.091	0.085	0.079	0.074	0.070	0.066	0.064	0.061	0.061	0.060	0.061	0.061	0.062	0.064	0.065	0.069	0.071	0.074	0.078	0.081	0.085	0.090	0.094	0.099	0.104	0.109	0.114	0.120	0.124	0.129	0.135	0.140	0.145	0.150	0.156	0.161	0.168	0.172	0.178	0.182	0.189	0.194	0.200	0.205	0.211	0.216	0.221	0.228	0.231	0.238	0.242	0.249	0.254	0.259	0.265	0.270	0.274	0.279	0.284	0.288	0.291	0.296	0.300	0.302	0.308	0.309	0.312	0.314	0.316	0.318	0.319	0.318	0.319	0.319	0.318	0.315	0.314	0.310	0.308	0.304	0.299	0.294	0.288	0.282	0.276	0.270	0.262	0.254	0.246	0.238	0.228	0.219	0.210	0.199	0.189	0.179	0.169	0.158	0.148	0.136	0.128	0.118	0.108	0.099	0.089	0.080	0.072	0.065	0.058	0.051	0.044	0.039	0.035	0.031	0.028	0.025	0.025	0.024	0.024	0.024	0.028	0.029	0.032	0.038	0.041	0.048	0.056	0.062	0.072	0.080	0.091	0.101	0.112	0.125	0.138	0.151	0.164	0.178	0.192	0.208	0.222	0.236	0.252	0.269	0.284	0.300	0.316	0.332	0.349	0.365	0.381	0.396	0.412	0.428	0.444	0.459	0.474	0.488	0.501	0.516	0.530	0.544	0.558	0.570	0.582	0.595	0.606	0.619	0.630	0.642	0.652	0.662	0.674	0.684	0.694	0.702	0.711	0.720	0.730	0.739	0.746	0.755	0.764	0.771	0.779	0.786	0.794	0.800	0.806	0.814	0.820	0.825	0.830	0.836	0.841	0.846	0.850	0.855	0.860	0.864	0.866	0.869	0.871	0.875	0.878	0.879	0.879	0.880	0.880	0.881	0.881	0.880	0.879	0.878	0.876	0.874	0.871	0.868	0.864	0.861	0.855	0.851	0.846	0.840	0.834	0.828	0.821	0.814	0.806	0.799	0.790	0.781	0.772	0.764	0.756	0.746	0.738	0.728	0.718	0.708	0.699	0.689	0.679	0.670	0.660	0.650	0.641	0.631	0.622	0.614	0.605	0.596	0.588	0.580	0.572	0.564	0.556	0.549	0.542	0.536	0.530	0.524	0.519	0.515	0.510	0.506	0.502	0.499	0.496	0.495	0.492	0.490	0.489	0.489	0.486	0.486	0.486	0.486	0.486	0.486	0.488	0.489	0.489	0.490	0.491	0.494	0.496	0.498	0.499	0.500	0.501	0.504	0.506	0.506	0.509	0.510	0.511	0.512	0.514	0.515	0.516	0.516	0.518	0.518	0.518	0.518	0.518	0.516	0.515	0.515	0.515	0.512	0.512	0.511	0.510	0.509	0.507	0.505	0.504	0.501	0.501	0.499	0.498	0.496	0.494	0.492	0.491	0.492	0.491	0.490	0.490	0.491	0.491	0.492	0.494	0.495	0.498	0.500	0.504	0.507	0.511	0.516	0.520	0.526	0.532	0.539	0.545	0.552	0.561	0.569	0.578	0.586	0.598	0.606	0.618	0.628	0.639	0.649	0.660	0.672	0.684	0.695	0.706	0.719	0.731	0.742	0.754	0.765	0.778	0.790	0.801	0.811	0.821	0.832	0.842	0.851	0.861	0.870	0.878	0.885	0.892	0.899	0.905	0.909	0.915	0.918	0.921	0.924	0.925	0.926	0.926	0.926	0.925	0.924	0.921	0.916	0.914	0.910	0.904	0.898	0.892	0.885	0.878	0.869	0.861	0.852	0.842	0.832	0.822	0.812	0.801	0.790	0.779	0.768	0.755	0.742	0.731	0.719	0.708	0.696	0.685	0.672	0.661	0.649	0.639	0.629	0.618	0.608	0.598	0.588	0.579	0.570	0.562	0.554	0.548	0.540	0.534	0.526	0.521	0.515	0.511	0.507	0.502	0.500	0.498	0.496	0.494	0.492	0.492	0.492	0.494	0.494	0.495	0.496	0.499	0.500	0.502	0.505	0.509	0.511	0.515	0.519	0.522	0.528	0.531	0.535	0.538	0.541	0.546	0.550	0.555	0.558	0.560	0.565	0.568	0.569	0.572	0.575	0.575	0.576	0.578	0.578	0.578	0.578	0.575	0.575	0.571	0.569	0.565	0.561	0.558	0.552	0.548	0.540	0.534	0.526	0.519	0.510	0.501	0.491	0.480	0.470	0.459	0.448	0.435	0.422	0.411	0.398	0.384	0.371	0.356	0.342	0.329	0.315	0.300	0.288	0.272	0.259	0.244	0.231	0.216	0.204	0.191	0.178	0.165	0.154	0.142	0.131	0.121	0.112	0.102	0.094	0.086	0.078	0.071	0.065	0.060	0.056	0.052	0.049	0.045	0.042	0.042	0.040	0.040	0.041	0.041	0.042	0.045	0.046	0.050	0.054	0.056	0.060	0.065	0.069	0.074	0.078	0.084	0.089	0.095	0.099	0.104	0.110	0.115	0.120	0.124	0.129	0.134	0.136	0.140	0.144	0.146	0.149	0.151	0.154	0.154	0.156	0.156	0.156	0.155	0.155	0.152	0.150	0.148	0.145	0.142	0.138	0.132	0.128	0.122	0.115	0.110	0.102	0.095	0.086	0.079	0.070	0.061	0.052	0.042	0.032	0.022	0.012	0.001	-0.009	-0.020	-0.032	-0.044	-0.055	-0.066	-0.078	-0.089	-0.100	-0.112	-0.124	-0.135	-0.145	-0.156	-0.166	-0.178	-0.186	-0.196	-0.206	-0.215	-0.224	-0.231	-0.240	-0.248	-0.255	-0.260	-0.265	-0.271	-0.275	-0.280	-0.282	-0.285	-0.288	-0.289	-0.289	-0.289	-0.288	-0.286	-0.282	-0.281	-0.276	-0.271	-0.266	-0.259	-0.252	-0.245	-0.236	-0.228	-0.216	-0.208	-0.196	-0.185	-0.172	-0.160	-0.146	-0.134	-0.120	-0.106	-0.091	-0.078	-0.062	-0.048	-0.034	-0.019	-0.004	0.010	0.024	0.038	0.051	0.065	0.078	0.090	0.102	0.114	0.124	0.135	0.144	0.152	0.159	0.166	0.172	0.179	0.182	0.186	0.190	0.191	0.194	0.192	0.194	0.191	0.189	0.188	0.182	0.179	0.174	0.169	0.162	0.155	0.149	0.141	0.132	0.125	0.115	0.108	0.099	0.090	0.081	0.072	0.064	0.054	0.046	0.038	0.030	0.022	0.015	0.009	0.004	-0.002	-0.009	-0.012	-0.016	-0.019	-0.022	-0.025	-0.025	-0.026	-0.026	-0.025	-0.024	-0.021	-0.019	-0.015	-0.010	-0.006	-0.001	0.005	0.011	0.019	0.026	0.034	0.041	0.050	0.059	0.068	0.078	0.086	0.095	0.105	0.114	0.122	0.131	0.140	0.149	0.156	0.165	0.171	0.179	0.185	0.189	0.195	0.200	0.204	0.208	0.210	0.211	0.211	0.212	0.211	0.211	0.209	0.208	0.204	0.201	0.195	0.191	0.185	0.178	0.170	0.162	0.155	0.145	0.136	0.126	0.115	0.104	0.092	0.081	0.069	0.058	0.045	0.031	0.019	0.006	-0.006	-0.020	-0.032	-0.046	-0.059	-0.072	-0.085	-0.100	-0.112	-0.124	-0.136	-0.150	-0.161	-0.172	-0.185	-0.196	-0.209	-0.219	-0.231	-0.242	-0.251	-0.262	-0.272	-0.281	-0.291	-0.301	-0.311	-0.320	-0.329	-0.336	-0.345	-0.354	-0.361	-0.369	-0.378	-0.385	-0.391	-0.399	-0.406	-0.412	-0.420	-0.425	-0.431	-0.438	-0.442	-0.448	-0.452	-0.458	-0.462	-0.468	-0.471	-0.475	-0.478	-0.481	-0.484	-0.485	-0.488	-0.490	-0.491	-0.491	-0.491	-0.492	-0.491	-0.491	-0.490	-0.489	-0.486	-0.482	-0.479	-0.476	-0.471	-0.468	-0.462	-0.458	-0.451	-0.445	-0.439	-0.432	-0.425	-0.419	-0.411	-0.402	-0.395	-0.388	-0.381	-0.372	-0.364	-0.356	-0.349	-0.340	-0.334	-0.325	-0.319	-0.311	-0.304	-0.298	-0.291	-0.285	-0.280	-0.275	-0.269	-0.265	-0.261	-0.259	-0.254	-0.252	-0.250	-0.249	-0.248	-0.248	-0.246	-0.248	-0.248	-0.250	-0.251	-0.252	-0.255	-0.258	-0.261	-0.262	-0.268	-0.270	-0.274	-0.276	-0.281	-0.284	-0.288	-0.291	-0.294	-0.296	-0.299	-0.301	-0.302	-0.305	-0.305	-0.305	-0.305	-0.305	-0.304	-0.302	-0.299	-0.298	-0.294	-0.289	-0.284	-0.279	-0.272	-0.266	-0.259	-0.250	-0.242	-0.234	-0.225	-0.215	-0.205	-0.195	-0.184	-0.171	-0.160	-0.149	-0.138	-0.125	-0.114	-0.102	-0.090	-0.079	-0.069	-0.058	-0.046	-0.036	-0.028	-0.018	-0.009	0.000	0.008	0.014	0.020	0.025	0.030	0.034	0.036	0.039	0.040	0.040	0.040	0.036	0.035	0.030	0.026	0.021	0.014	0.006	-0.004	-0.012	-0.022	-0.035	-0.046	-0.060	-0.074	-0.089	-0.104	-0.121	-0.138	-0.155	-0.172	-0.192	-0.210	-0.231	-0.250	-0.270	-0.291	-0.312	-0.332	-0.355	-0.376	-0.398	-0.419	-0.440	-0.461	-0.484	-0.504	-0.525	-0.545	-0.565	-0.584	-0.602	-0.621	-0.639	-0.656	-0.672	-0.688	-0.704	-0.718	-0.730	-0.744	-0.754	-0.765	-0.775	-0.784	-0.792	-0.799	-0.805	-0.810	-0.812	-0.815	-0.816	-0.818	-0.816	-0.815	-0.811	-0.808	-0.802	-0.798	-0.790	-0.782	-0.772	-0.765	-0.754	-0.742	-0.730	-0.718	-0.704	-0.690	-0.675	-0.660	-0.644	-0.628	-0.611	-0.595	-0.579	-0.561	-0.544	-0.526	-0.509	-0.492	-0.475	-0.458	-0.441	-0.425	-0.408	-0.392	-0.376	-0.362	-0.348	-0.334	-0.320	-0.309	-0.296	-0.285	-0.274	-0.264	-0.255	-0.245	-0.238	-0.230	-0.225	-0.220	-0.214	-0.210	-0.206	-0.204	-0.202	-0.200	-0.200	-0.200	-0.200	-0.200	-0.202	-0.202	-0.206	-0.209	-0.210	-0.214	-0.216	-0.220	-0.224	-0.228	-0.231	-0.236	-0.239	-0.242	-0.246	-0.250	-0.254	-0.256	-0.260	-0.261	-0.264	-0.265	-0.269	-0.269	-0.270	-0.270	-0.270	-0.270	-0.269	-0.266	-0.264	-0.261	-0.259	-0.256	-0.251	-0.248	-0.242	-0.236	-0.230	-0.225	-0.218	-0.210	-0.204	-0.195	-0.188	-0.178	-0.170	-0.160	-0.150	-0.140	-0.130	-0.118	-0.108	-0.098	-0.086	-0.074	-0.062	-0.052	-0.040	-0.029	-0.018	-0.005	0.006	0.018	0.028	0.039	0.049	0.059	0.070	0.079	0.088	0.098	0.105	0.114	0.121	0.129	0.134	0.140	0.146	0.150	0.155	0.158	0.161	0.162	0.164	0.164	0.164	0.162	0.160	0.159	0.155	0.151	0.146	0.140	0.134	0.126	0.119	0.110	0.101	0.090	0.080	0.068	0.055	0.042	0.030	0.015	0.000	-0.015	-0.030	-0.045	-0.061	-0.078	-0.095	-0.111	-0.129	-0.145	-0.162	-0.178	-0.195	-0.212	-0.228	-0.244	-0.259	-0.275	-0.290	-0.304	-0.318	-0.331	-0.344	-0.354	-0.366	-0.375	-0.384	-0.392	-0.400	-0.406	-0.411	-0.415	-0.419	-0.419	-0.420	-0.420	-0.418	-0.415	-0.410	-0.405	-0.399	-0.390	-0.381	-0.371	-0.360	-0.346	-0.334	-0.319	-0.304	-0.288	-0.269	-0.251	-0.231	-0.212	-0.192	-0.170	-0.149	-0.126	-0.104	-0.080	-0.058	-0.032	-0.009	0.014	0.039	0.062	0.086	0.109	0.131	0.155	0.176	0.199	0.219	0.239	0.260	0.278	0.296	0.315	0.331	0.345	0.360	0.374	0.385	0.398	0.408	0.416	0.424	0.431	0.438	0.440	0.444	0.446	0.448	0.448	0.448	0.444	0.441	0.439	0.434	0.428	0.421	0.415	0.408	0.399	0.390	0.380	0.371	0.360	0.350	0.340	0.329	0.316	0.306	0.295	0.282	0.272	0.260	0.250	0.240	0.230	0.220	0.211	0.201	0.194	0.186	0.179	0.172	0.168	0.162	0.158	0.154	0.151	0.150	0.149	0.148	0.149	0.150	0.152	0.155	0.159	0.165	0.170	0.176	0.184	0.191	0.200	0.209	0.219	0.230	0.241	0.252	0.266	0.279	0.294	0.306	0.321	0.336	0.351	0.368	0.384	0.401	0.418	0.434	0.451	0.470	0.488	0.505	0.522	0.541	0.560	0.578	0.595	0.614	0.631	0.649	0.668	0.685	0.702	0.720	0.738	0.754	0.771	0.789	0.804	0.820	0.835	0.851	0.866	0.881	0.896	0.910	0.924	0.938	0.951	0.962	0.976	0.988	0.999	1.010	1.021	1.030	1.041	1.050	1.059	1.068	1.076	1.084	1.090	1.096	1.104	1.109	1.114	1.119	1.122	1.126	1.129	1.131	1.134	1.135	1.136	1.138	1.136	1.135	1.135	1.132	1.129	1.126	1.124	1.119	1.114	1.108	1.102	1.096	1.089	1.081	1.072	1.064	1.055	1.044	1.032	1.021	1.010	0.999	0.986	0.974	0.960	0.948	0.932	0.919	0.902	0.888	0.872	0.858	0.841	0.826	0.811	0.795	0.779	0.762	0.748	0.731	0.715	0.701	0.685	0.671	0.658	0.642	0.629	0.615	0.602	0.590	0.579	0.566	0.556	0.546	0.538	0.528	0.520	0.512	0.505	0.499	0.494	0.489	0.485	0.482	0.480	0.478	0.476	0.475	0.476	0.476	0.478	0.479	0.481	0.484	0.489	0.491	0.495	0.501	0.506	0.511	0.519	0.524	0.531	0.539	0.545	0.552	0.561	0.569	0.576	0.585	0.592	0.601	0.609	0.618	0.625	0.632	0.641	0.649	0.656	0.665	0.671	0.679	0.685	0.691	0.698	0.704	0.710	0.715	0.720	0.725	0.730	0.734	0.738	0.741	0.744	0.746	0.749	0.751	0.752	0.754	0.755	0.755	0.755	0.755	0.754	0.752	0.751	0.750	0.749	0.745	0.744	0.740	0.738	0.735	0.731	0.728	0.725	0.721	0.718	0.715	0.710	0.706	0.704	0.699	0.696	0.692	0.689	0.685	0.682	0.680	0.676	0.675	0.672	0.670	0.668	0.666	0.665	0.665	0.664	0.665	0.665	0.665	0.666	0.668	0.670	0.672	0.675	0.678	0.680	0.684	0.688	0.691	0.695	0.700	0.704	0.710	0.714	0.719	0.724	0.729	0.734	0.739	0.742	0.748	0.752	0.758	0.761	0.765	0.769	0.771	0.772	0.775	0.776	0.778	0.779	0.778	0.776	0.775	0.771	0.769	0.765	0.760	0.754	0.748	0.741	0.732	0.725	0.715	0.704	0.694	0.681	0.669	0.656	0.642	0.629	0.612	0.598	0.582	0.565	0.548	0.531	0.514	0.495	0.478	0.459	0.441	0.422	0.404	0.385	0.368	0.349	0.331	0.314	0.298	0.280	0.265	0.249	0.234	0.220	0.208	0.194	0.182	0.171	0.162	0.154	0.146	0.139	0.132	0.126	0.122	0.120	0.119	0.118	0.118	0.118	0.120	0.124	0.128	0.132	0.138	0.144	0.151	0.160	0.169	0.178	0.188	0.199	0.209	0.220	0.231	0.245	0.258	0.270	0.282	0.295	0.308	0.319	0.331	0.342	0.354	0.365	0.375	0.384	0.394	0.401	0.408	0.415	0.420	0.425	0.429	0.431	0.432	0.432	0.432	0.430	0.426	0.421	0.416	0.409	0.401	0.391	0.381	0.369	0.356	0.342	0.329	0.311	0.294	0.276	0.258	0.238	0.216	0.196	0.174	0.152	0.129	0.106	0.082	0.059	0.035	0.012	-0.012	-0.036	-0.059	-0.081	-0.105	-0.126	-0.148	-0.169	-0.189	-0.209	-0.226	-0.244	-0.260	-0.276	-0.290	-0.305	-0.316	-0.328	-0.338	-0.348	-0.354	-0.360	-0.365	-0.369	-0.371	-0.372	-0.372	-0.371	-0.368	-0.364	-0.360	-0.354	-0.348	-0.340	-0.330	-0.320	-0.310	-0.299	-0.286	-0.274	-0.260	-0.246	-0.230	-0.215	-0.200	-0.184	-0.168	-0.151	-0.135	-0.118	-0.101	-0.084	-0.068	-0.051	-0.035	-0.016	-0.001	0.014	0.030	0.045	0.059	0.074	0.086	0.100	0.114	0.125	0.136	0.148	0.158	0.168	0.176	0.184	0.192	0.199	0.205	0.210	0.214	0.218	0.220	0.222	0.224	0.224	0.225	0.222	0.221	0.219	0.216	0.211	0.206	0.200	0.195	0.188	0.180	0.171	0.162	0.151	0.142	0.131	0.120	0.106	0.094	0.080	0.068	0.052	0.038	0.024	0.009	-0.006	-0.022	-0.039	-0.052	-0.069	-0.085	-0.101	-0.116	-0.131	-0.148	-0.161	-0.175	-0.189	-0.204	-0.216	-0.229	-0.241	-0.251	-0.262	-0.271	-0.281	-0.290	-0.298	-0.304	-0.309	-0.315	-0.318	-0.321	-0.325	-0.326	-0.325	-0.325	-0.324	-0.321	-0.318	-0.315	-0.310	-0.305	-0.298	-0.292	-0.285	-0.278	-0.268	-0.260	-0.250	-0.242	-0.232	-0.222	-0.212	-0.202	-0.192	-0.184	-0.172	-0.162	-0.154	-0.145	-0.135	-0.128	-0.119	-0.111	-0.104	-0.098	-0.091	-0.086	-0.081	-0.078	-0.072	-0.070	-0.070	-0.068	-0.068	-0.068	-0.068	-0.069	-0.072	-0.075	-0.078	-0.081	-0.088	-0.092	-0.098	-0.104	-0.111	-0.118	-0.126	-0.134	-0.142	-0.150	-0.160	-0.168	-0.176	-0.186	-0.195	-0.204	-0.211	-0.220	-0.229	-0.238	-0.245	-0.252	-0.260	-0.268	-0.274	-0.279	-0.285	-0.290	-0.295	-0.299	-0.302	-0.306	-0.308	-0.310	-0.311	-0.311	-0.311	-0.311	-0.309	-0.308	-0.305	-0.300	-0.296	-0.291	-0.286	-0.279	-0.272	-0.264	-0.256	-0.246	-0.236	-0.226	-0.214	-0.202	-0.190	-0.176	-0.162	-0.149	-0.132	-0.118	-0.100	-0.084	-0.065	-0.048	-0.029	-0.009	0.010	0.030	0.051	0.071	0.094	0.114	0.136	0.159	0.180	0.202	0.225	0.248	0.270	0.292	0.315	0.336	0.359	0.380	0.402	0.422	0.444	0.464	0.484	0.504	0.524	0.541	0.561	0.578	0.594	0.610	0.626	0.641	0.655	0.668	0.680	0.691	0.702	0.712	0.721	0.729	0.736	0.742	0.748	0.752	0.756	0.759	0.761	0.762	0.764	0.764	0.762	0.761	0.760	0.758	0.755	0.751	0.746	0.741	0.736	0.731	0.725	0.719	0.712	0.706	0.698	0.691	0.685	0.676	0.669	0.662	0.654	0.646	0.639	0.632	0.625	0.618	0.609	0.602	0.595	0.590	0.582	0.576	0.570	0.564	0.559	0.552	0.548	0.542	0.538	0.534	0.529	0.525	0.520	0.518	0.514	0.511	0.507	0.505	0.504	0.501	0.500	0.498	0.496	0.495	0.495	0.494	0.494	0.494	0.494	0.494	0.495	0.495	0.496	0.498	0.499	0.500	0.501	0.504	0.505	0.507	0.509	0.511	0.515	0.518	0.520	0.524	0.526	0.529	0.534	0.536	0.540	0.544	0.546	0.550	0.555	0.559	0.562	0.566	0.570	0.575	0.579	0.582	0.588	0.590	0.595	0.599	0.604	0.608	0.611	0.615	0.619	0.622	0.626	0.630	0.634	0.639	0.641	0.645	0.649	0.654	0.658	0.661	0.665	0.670	0.674	0.678	0.682	0.686	0.691	0.695	0.700	0.705	0.710	0.715	0.721	0.728	0.732	0.738	0.744	0.751	0.758	0.765	0.771	0.779	0.788	0.795	0.802	0.811	0.820	0.829	0.838	0.846	0.856	0.865	0.876	0.885	0.895	0.905	0.915	0.925	0.936	0.946	0.956	0.966	0.975	0.985	0.995	1.005	1.014	1.022	1.030	1.038	1.046	1.052	1.059	1.065	1.071	1.075	1.080	1.084	1.088	1.089	1.090	1.091	1.091	1.089	1.088	1.085	1.081	1.078	1.071	1.065	1.059	1.050	1.040	1.030	1.020	1.008	0.995	0.981	0.968	0.952	0.935	0.919	0.900	0.881	0.862	0.842	0.822	0.800	0.779	0.756	0.732	0.710	0.686	0.661	0.638	0.612	0.586	0.561	0.534	0.509	0.482	0.456	0.430	0.404	0.378	0.351	0.325	0.300	0.275	0.250	0.224	0.199	0.175	0.151	0.129	0.105	0.082	0.061	0.040	0.019	-0.001	-0.020	-0.040	-0.058	-0.074	-0.091	-0.106	-0.120	-0.135	-0.148	-0.159	-0.170	-0.181	-0.189	-0.196	-0.204	-0.211	-0.216	-0.220	-0.224	-0.226	-0.228	-0.229	-0.229	-0.228	-0.224	-0.220	-0.216	-0.211	-0.205	-0.199	-0.190	-0.181	-0.171	-0.162	-0.150	-0.139	-0.125	-0.112	-0.098	-0.082	-0.068	-0.052	-0.035	-0.019	-0.001	0.015	0.034	0.052	0.071	0.090	0.109	0.128	0.146	0.166	0.185	0.202	0.222	0.241	0.260	0.276	0.295	0.312	0.329	0.346	0.361	0.376	0.391	0.405	0.419	0.432	0.444	0.455	0.466	0.476	0.486	0.494	0.502	0.509	0.514	0.520	0.522	0.528	0.529	0.531	0.532	0.532	0.532	0.531	0.529	0.526	0.522	0.519	0.515	0.510	0.504	0.499	0.492	0.488	0.480	0.472	0.466	0.459	0.452	0.445	0.439	0.431	0.425	0.419	0.412	0.406	0.401	0.396	0.392	0.389	0.385	0.382	0.381	0.379	0.378	0.378	0.379	0.380	0.382	0.385	0.389	0.394	0.399	0.405	0.412	0.420	0.428	0.438	0.446	0.456	0.468	0.479	0.490	0.504	0.516	0.530	0.542	0.558	0.571	0.586	0.600	0.615	0.630	0.645	0.659	0.674	0.688	0.701	0.715	0.729	0.742	0.754	0.766	0.778	0.788	0.799	0.809	0.816	0.825	0.832	0.840	0.846	0.851	0.856	0.859	0.861	0.864	0.864	0.864	0.864	0.862	0.860	0.856	0.852	0.848	0.844	0.838	0.830	0.822	0.815	0.808	0.799	0.790	0.780	0.771	0.760	0.750	0.741	0.730	0.720	0.709	0.699	0.688	0.676	0.666	0.656	0.646	0.636	0.628	0.619	0.610	0.601	0.594	0.588	0.579	0.572	0.568	0.561	0.558	0.554	0.549	0.545	0.544	0.540	0.540	0.539	0.538	0.539	0.540	0.541	0.542	0.545	0.548	0.551	0.555	0.559	0.564	0.569	0.575	0.581	0.588	0.595	0.600	0.608	0.615	0.624	0.631	0.640	0.649	0.658	0.666	0.675	0.684	0.692	0.702	0.711	0.720	0.730	0.738	0.746	0.754	0.762	0.771	0.779	0.788	0.795	0.801	0.810	0.816	0.822	0.829	0.834	0.840	0.845	0.849	0.854	0.858	0.860	0.864	0.866	0.868	0.869	0.870	0.871	0.871	0.871	0.870	0.870	0.869	0.866	0.864	0.860	0.856	0.854	0.850	0.845	0.840	0.835	0.830	0.825	0.819	0.812	0.808	0.801	0.795	0.789	0.782	0.775	0.769	0.761	0.755	0.749	0.742	0.736	0.730	0.725	0.719	0.714	0.709	0.702	0.699	0.694	0.689	0.686	0.682	0.679	0.675	0.672	0.671	0.668	0.666	0.664	0.662	0.661	0.660	0.660	0.659	0.658	0.659	0.659	0.658	0.659	0.659	0.659	0.659	0.660	0.660	0.660	0.660	0.660	0.661	0.660	0.660	0.660	0.659	0.658	0.658	0.655	0.652	0.651	0.649	0.646	0.642	0.639	0.636	0.631	0.626	0.621	0.616	0.610	0.604	0.598	0.591	0.584	0.578	0.570	0.561	0.552	0.544	0.536	0.528	0.518	0.509	0.498	0.489	0.479	0.469	0.458	0.446	0.436	0.425	0.414	0.401	0.391	0.379	0.368	0.356	0.345	0.334	0.321	0.310	0.298	0.286	0.275	0.262	0.251	0.239	0.228	0.215	0.204	0.191	0.180	0.169	0.158	0.146	0.135	0.124	0.114	0.102	0.092	0.081	0.071	0.061	0.052	0.042	0.034	0.025	0.016	0.009	0.000	-0.008	-0.014	-0.021	-0.028	-0.032	-0.039	-0.044	-0.048	-0.052	-0.055	-0.059	-0.060	-0.062	-0.064	-0.065	-0.065	-0.065	-0.065	-0.064	-0.061	-0.059	-0.056	-0.054	-0.051	-0.046	-0.042	-0.038	-0.032	-0.028	-0.021	-0.015	-0.009	-0.001	0.005	0.014	0.021	0.029	0.038	0.045	0.054	0.061	0.069	0.078	0.085	0.094	0.101	0.109	0.116	0.124	0.131	0.138	0.144	0.150	0.156	0.161	0.165	0.170	0.174	0.178	0.180	0.181	0.184	0.185	0.185	0.186	0.186	0.185	0.184	0.181	0.179	0.176	0.172	0.169	0.164	0.159	0.154	0.148	0.142	0.136	0.129	0.122	0.115	0.108	0.099	0.091	0.084	0.075	0.068	0.059	0.051	0.042	0.034	0.025	0.018	0.010	0.002	-0.005	-0.014	-0.019	-0.026	-0.034	-0.039	-0.045	-0.050	-0.056	-0.060	-0.064	-0.069	-0.072	-0.075	-0.079	-0.080	-0.082	-0.085	-0.086	-0.088	-0.088	-0.088	-0.088	-0.088	-0.086	-0.086	-0.086	-0.085	-0.082	-0.081	-0.081	-0.080	-0.078	-0.076	-0.075	-0.074	-0.072	-0.070	-0.071	-0.070	-0.069	-0.070	-0.069	-0.070	-0.070	-0.072	-0.074	-0.076	-0.080	-0.082	-0.088	-0.091	-0.099	-0.104	-0.110	-0.118	-0.126	-0.135	-0.145	-0.155	-0.166	-0.179	-0.191	-0.205	-0.220	-0.235	-0.251	-0.269	-0.286	-0.304	-0.322	-0.342	-0.362	-0.385	-0.406	-0.429	-0.452	-0.476	-0.501	-0.526	-0.551	-0.578	-0.604	-0.631	-0.659	-0.686	-0.714	-0.742	-0.770	-0.800	-0.828	-0.856	-0.886	-0.915	-0.944	-0.971	-1.000	-1.029	-1.056	-1.084	-1.110	-1.136	-1.162	-1.188	-1.214	-1.238	-1.260	-1.284	-1.305	-1.328	-1.348	-1.368	-1.385	-1.404	-1.420	-1.435	-1.450	-1.462	-1.475	-1.486	-1.496	-1.505	-1.514	-1.521	-1.526	-1.531	-1.535	-1.538	-1.539	-1.539	-1.539	-1.538	-1.535	-1.531	-1.528	-1.521	-1.516	-1.509	-1.502	-1.492	-1.485	-1.475	-1.465	-1.455	-1.444	-1.432	-1.421	-1.409	-1.396	-1.385	-1.371	-1.360	-1.346	-1.334	-1.321	-1.309	-1.296	-1.284	-1.271	-1.259	-1.246	-1.236	-1.224	-1.212	-1.202	-1.192	-1.182	-1.172	-1.165	-1.156	-1.149	-1.140	-1.132	-1.126	-1.120	-1.115	-1.109	-1.104	-1.100	-1.096	-1.092	-1.090	-1.088	-1.085	-1.082	-1.081	-1.081	-1.080	-1.080	-1.080	-1.081	-1.081	-1.082	-1.084	-1.085	-1.086	-1.089	-1.091	-1.094	-1.096	-1.099	-1.101	-1.105	-1.108	-1.111	-1.114	-1.118	-1.119	-1.122	-1.125	-1.128	-1.130	-1.132	-1.134	-1.135	-1.136	-1.138	-1.138	-1.139	-1.138	-1.138	-1.136	-1.134	-1.131	-1.129	-1.125	-1.121	-1.116	-1.111	-1.106	-1.099	-1.091	-1.082	-1.075	-1.065	-1.055	-1.045	-1.032	-1.021	-1.009	-0.996	-0.981	-0.968	-0.951	-0.936	-0.920	-0.904	-0.888	-0.870	-0.852	-0.835	-0.816	-0.799	-0.779	-0.761	-0.741	-0.724	-0.704	-0.686	-0.668	-0.649	-0.631	-0.612	-0.596	-0.579	-0.562	-0.545	-0.530	-0.515	-0.500	-0.488	-0.474	-0.461	-0.449	-0.439	-0.428	-0.419	-0.411	-0.404	-0.395	-0.390	-0.386	-0.381	-0.378	-0.374	-0.374	-0.371	-0.372	-0.372	-0.374	-0.375	-0.379	-0.381	-0.385	-0.390	-0.395	-0.401	-0.406	-0.414	-0.421	-0.428	-0.436	-0.444	-0.454	-0.462	-0.471	-0.481	-0.490	-0.499	-0.509	-0.519	-0.529	-0.539	-0.549	-0.558	-0.568	-0.578	-0.588	-0.596	-0.605	-0.614	-0.622	-0.631	-0.640	-0.648	-0.655	-0.661	-0.670	-0.676	-0.682	-0.689	-0.695	-0.700	-0.705	-0.709	-0.712	-0.716	-0.720	-0.722	-0.724	-0.726	-0.729	-0.729	-0.729	-0.729	-0.729	-0.728	-0.725	-0.724	-0.720	-0.716	-0.712	-0.708	-0.701	-0.696	-0.689	-0.682	-0.675	-0.666	-0.656	-0.648	-0.638	-0.628	-0.616	-0.605	-0.592	-0.580	-0.566	-0.554	-0.539	-0.526	-0.511	-0.498	-0.481	-0.466	-0.450	-0.436	-0.420	-0.404	-0.390	-0.374	-0.359	-0.344	-0.329	-0.314	-0.299	-0.285	-0.271	-0.259	-0.245	-0.232	-0.221	-0.210	-0.199	-0.189	-0.180	-0.171	-0.162	-0.155	-0.149	-0.142	-0.136	-0.131	-0.128	-0.125	-0.122	-0.120	-0.119	-0.119	-0.118	-0.118	-0.119	-0.120	-0.122	-0.124	-0.128	-0.130	-0.134	-0.138	-0.141	-0.145	-0.150	-0.154	-0.159	-0.164	-0.169	-0.172	-0.178	-0.181	-0.186	-0.191	-0.195	-0.199	-0.202	-0.206	-0.211	-0.214	-0.218	-0.220	-0.222	-0.226	-0.228	-0.230	-0.232	-0.234	-0.236	-0.236	-0.239	-0.240	-0.241	-0.244	-0.244	-0.246	-0.248	-0.250	-0.252	-0.254	-0.258	-0.261	-0.264	-0.268	-0.272	-0.278	-0.282	-0.289	-0.295	-0.302	-0.310	-0.319	-0.328	-0.336	-0.348	-0.360	-0.371	-0.385	-0.398	-0.412	-0.429	-0.445	-0.462	-0.479	-0.498	-0.519	-0.538	-0.559	-0.580	-0.602	-0.626	-0.650	-0.674	-0.700	-0.725	-0.751	-0.778	-0.805	-0.831	-0.861	-0.889	-0.916	-0.946	-0.975	-1.004	-1.034	-1.064	-1.094	-1.124	-1.152	-1.182	-1.211	-1.240	-1.269	-1.298	-1.325	-1.354	-1.380	-1.408	-1.432	-1.459	-1.485	-1.509	-1.532	-1.555	-1.576	-1.599	-1.620	-1.640	-1.659	-1.676	-1.692	-1.710	-1.724	-1.738	-1.750	-1.761	-1.772	-1.782	-1.791	-1.798	-1.805	-1.810	-1.814	-1.818	-1.820	-1.821	-1.821	-1.821	-1.819	-1.816	-1.812	-1.809	-1.804	-1.798	-1.790	-1.784	-1.775	-1.766	-1.758	-1.748	-1.739	-1.726	-1.716	-1.705	-1.695	-1.682	-1.671	-1.660	-1.649	-1.638	-1.626	-1.616	-1.604	-1.595	-1.584	-1.574	-1.565	-1.556	-1.546	-1.539	-1.531	-1.525	-1.519	-1.512	-1.508	-1.504	-1.499	-1.496	-1.494	-1.492	-1.490	-1.490	-1.490	-1.490	-1.491	-1.492	-1.495	-1.496	-1.500	-1.504	-1.506	-1.510	-1.514	-1.518	-1.521	-1.526	-1.531	-1.535	-1.539	-1.544	-1.548	-1.551	-1.555	-1.558	-1.560	-1.564	-1.565	-1.568	-1.568	-1.569	-1.569	-1.569	-1.566	-1.565	-1.564	-1.560	-1.556	-1.552	-1.546	-1.541	-1.534	-1.526	-1.519	-1.510	-1.501	-1.490	-1.480	-1.468	-1.456	-1.442	-1.429	-1.415	-1.400	-1.385	-1.370	-1.355	-1.338	-1.320	-1.302	-1.286	-1.268	-1.250	-1.232	-1.214	-1.195	-1.176	-1.158	-1.139	-1.121	-1.102	-1.084	-1.066	-1.048	-1.030	-1.012	-0.995	-0.979	-0.962	-0.946	-0.930	-0.914	-0.900	-0.885	-0.871	-0.859	-0.845	-0.832	-0.821	-0.811	-0.801	-0.790	-0.782	-0.774	-0.766	-0.759	-0.752	-0.746	-0.742	-0.738	-0.734	-0.731	-0.729	-0.726	-0.726	-0.726	-0.726	-0.726	-0.729	-0.732	-0.734	-0.738	-0.742	-0.746	-0.752	-0.759	-0.765	-0.771	-0.779	-0.786	-0.795	-0.804	-0.811	-0.820	-0.830	-0.840	-0.850	-0.861	-0.871	-0.882	-0.894	-0.905	-0.916	-0.928	-0.939	-0.951	-0.964	-0.974	-0.986	-0.999	-1.010	-1.021	-1.034	-1.045	-1.055	-1.068	-1.079	-1.089	-1.099	-1.110	-1.119	-1.129	-1.138	-1.146	-1.154	-1.162	-1.170	-1.176	-1.182	-1.189	-1.194	-1.199	-1.204	-1.208	-1.210	-1.212	-1.215	-1.216	-1.216	-1.216	-1.215	-1.214	-1.211	-1.209	-1.205	-1.199	-1.194	-1.189	-1.181	-1.174	-1.166	-1.156	-1.148	-1.136	-1.125	-1.114	-1.102	-1.089	-1.075	-1.061	-1.046	-1.031	-1.014	-0.999	-0.981	-0.965	-0.946	-0.929	-0.911	-0.891	-0.872	-0.854	-0.835	-0.816	-0.798	-0.779	-0.759	-0.740	-0.721	-0.704	-0.685	-0.669	-0.650	-0.634	-0.618	-0.601	-0.586	-0.571	-0.558	-0.544	-0.530	-0.519	-0.507	-0.496	-0.486	-0.476	-0.468	-0.460	-0.452	-0.446	-0.440	-0.435	-0.431	-0.428	-0.424	-0.421	-0.419	-0.418	-0.416	-0.416	-0.415	-0.416	-0.416	-0.416	-0.418	-0.418	-0.420	-0.420	-0.421	-0.422	-0.422	-0.424	-0.424	-0.425	-0.425	-0.425	-0.424	-0.424	-0.422	-0.421	-0.419	-0.416	-0.414	-0.410	-0.408	-0.402	-0.398	-0.392	-0.388	-0.381	-0.375	-0.369	-0.362	-0.355	-0.348	-0.340	-0.331	-0.325	-0.316	-0.308	-0.300	-0.292	-0.285	-0.278	-0.271	-0.262	-0.258	-0.250	-0.244	-0.239	-0.235	-0.230	-0.226	-0.224	-0.221	-0.219	-0.218	-0.218	-0.219	-0.220	-0.221	-0.224	-0.228	-0.231	-0.236	-0.241	-0.248	-0.255	-0.265	-0.272	-0.282	-0.292	-0.302	-0.314	-0.328	-0.339	-0.352	-0.365	-0.380	-0.395	-0.409	-0.424	-0.440	-0.456	-0.472	-0.489	-0.505	-0.521	-0.538	-0.554	-0.570	-0.588	-0.604	-0.620	-0.636	-0.652	-0.669	-0.685	-0.700	-0.716	-0.731	-0.748	-0.762	-0.776	-0.790	-0.804	-0.818	-0.831	-0.844	-0.856	-0.869	-0.881	-0.892	-0.904	-0.915	-0.925	-0.935	-0.945	-0.955	-0.964	-0.972	-0.981	-0.989	-0.998	-1.005	-1.012	-1.020	-1.026	-1.034	-1.040	-1.045	-1.052	-1.056	-1.062	-1.068	-1.072	-1.076	-1.081	-1.086	-1.089	-1.094	-1.098	-1.101	-1.105	-1.109	-1.111	-1.115	-1.119	-1.121	-1.124	-1.128	-1.130	-1.132	-1.136	-1.140	-1.142	-1.146	-1.149	-1.154	-1.156	-1.160	-1.164	-1.168	-1.170	-1.175	-1.179	-1.184	-1.186	-1.191	-1.196	-1.201	-1.206	-1.211	-1.216	-1.221	-1.226	-1.231	-1.238	-1.242	-1.249	-1.255	-1.260	-1.266	-1.271	-1.278	-1.282	-1.289	-1.294	-1.300	-1.304	-1.310	-1.315	-1.320	-1.324	-1.330	-1.335	-1.339	-1.342	-1.346	-1.350	-1.352	-1.356	-1.359	-1.362	-1.364	-1.366	-1.368	-1.369	-1.371	-1.371	-1.371	-1.372	-1.371	-1.371	-1.371	-1.369	-1.368	-1.366	-1.364	-1.361	-1.359	-1.355	-1.351	-1.349	-1.345	-1.340	-1.335	-1.330	-1.326	-1.320	-1.315	-1.309	-1.302	-1.296	-1.290	-1.284	-1.278	-1.270	-1.262	-1.255	-1.246	-1.238	-1.230	-1.221	-1.214	-1.205	-1.196	-1.186	-1.178	-1.170	-1.161	-1.152	-1.144	-1.135	-1.126	-1.118	-1.110	-1.100	-1.092	-1.085	-1.078	-1.069	-1.064	-1.056	-1.050	-1.044	-1.039	-1.032	-1.029	-1.025	-1.021	-1.018	-1.015	-1.012	-1.011	-1.010	-1.011	-1.010	-1.011	-1.014	-1.015	-1.019	-1.022	-1.026	-1.032	-1.038	-1.044	-1.050	-1.058	-1.066	-1.074	-1.084	-1.092	-1.104	-1.114	-1.124	-1.136	-1.148	-1.160	-1.172	-1.184	-1.196	-1.209	-1.221	-1.235	-1.246	-1.260	-1.272	-1.285	-1.298	-1.309	-1.322	-1.332	-1.344	-1.355	-1.365	-1.374	-1.382	-1.391	-1.400	-1.406	-1.412	-1.418	-1.421	-1.425	-1.428	-1.430	-1.431	-1.431	-1.431	-1.429	-1.428	-1.424	-1.419	-1.414	-1.408	-1.400	-1.394	-1.385	-1.375	-1.365	-1.354	-1.341	-1.330	-1.318	-1.302	-1.290	-1.275	-1.260	-1.245	-1.230	-1.214	-1.198	-1.181	-1.165	-1.148	-1.132	-1.115	-1.099	-1.082	-1.066	-1.051	-1.036	-1.021	-1.008	-0.994	-0.980	-0.969	-0.958	-0.945	-0.934	-0.925	-0.916	-0.908	-0.901	-0.895	-0.889	-0.885	-0.882	-0.879	-0.878	-0.878	-0.878	-0.879	-0.881	-0.884	-0.889	-0.892	-0.899	-0.905	-0.912	-0.920	-0.929	-0.938	-0.948	-0.959	-0.969	-0.981	-0.992	-1.004	-1.016	-1.029	-1.041	-1.054	-1.066	-1.079	-1.090	-1.102	-1.114	-1.125	-1.135	-1.145	-1.155	-1.165	-1.172	-1.180	-1.186	-1.191	-1.196	-1.200	-1.202	-1.205	-1.205	-1.204	-1.202	-1.199	-1.194	-1.188	-1.180	-1.171	-1.161	-1.150	-1.138	-1.124	-1.108	-1.090	-1.072	-1.052	-1.032	-1.011	-0.989	-0.965	-0.939	-0.912	-0.886	-0.858	-0.830	-0.801	-0.771	-0.740	-0.709	-0.676	-0.646	-0.614	-0.580	-0.548	-0.515	-0.484	-0.450	-0.419	-0.386	-0.356	-0.325	-0.295	-0.266	-0.236	-0.209	-0.182	-0.156	-0.131	-0.108	-0.084	-0.062	-0.041	-0.021	-0.004	0.014	0.030	0.045	0.059	0.071	0.081	0.091	0.100	0.108	0.114	0.119	0.122	0.125	0.128	0.128	0.128	0.125	0.122	0.120	0.116	0.111	0.106	0.101	0.094	0.088	0.080	0.072	0.065	0.059	0.051	0.042	0.035	0.026	0.019	0.012	0.005	-0.001	-0.008	-0.014	-0.019	-0.025	-0.029	-0.034	-0.038	-0.041	-0.044	-0.045	-0.046	-0.048	-0.048	-0.049	-0.048	-0.046	-0.045	-0.042	-0.039	-0.036	-0.034	-0.029	-0.024	-0.021	-0.015	-0.010	-0.005	0.001	0.006	0.011	0.018	0.024	0.028	0.034	0.039	0.045	0.050	0.055	0.059	0.064	0.066	0.071	0.074	0.076	0.079	0.080	0.081	0.081	0.081	0.081	0.080	0.079	0.076	0.072	0.070	0.065	0.062	0.058	0.050	0.044	0.036	0.029	0.021	0.012	0.002	-0.006	-0.018	-0.029	-0.040	-0.051	-0.064	-0.075	-0.088	-0.101	-0.115	-0.129	-0.142	-0.158	-0.172	-0.186	-0.201	-0.218	-0.232	-0.249	-0.265	-0.280	-0.296	-0.312	-0.329	-0.346	-0.361	-0.378	-0.394	-0.411	-0.426	-0.442	-0.459	-0.474	-0.490	-0.505	-0.521	-0.536	-0.551	-0.566	-0.580	-0.594	-0.608	-0.621	-0.634	-0.646	-0.659	-0.671	-0.682	-0.694	-0.702	-0.712	-0.722	-0.731	-0.740	-0.746	-0.754	-0.759	-0.764	-0.769	-0.772	-0.775	-0.778	-0.778	-0.779	-0.778	-0.776	-0.774	-0.770	-0.768	-0.762	-0.756	-0.751	-0.744	-0.735	-0.726	-0.718	-0.706	-0.695	-0.684	-0.671	-0.659	-0.644	-0.630	-0.614	-0.600	-0.584	-0.568	-0.551	-0.534	-0.516	-0.499	-0.481	-0.465	-0.446	-0.430	-0.411	-0.394	-0.378	-0.361	-0.344	-0.328	-0.312	-0.298	-0.281	-0.266	-0.254	-0.241	-0.228	-0.216	-0.205	-0.194	-0.184	-0.175	-0.168	-0.160	-0.152	-0.146	-0.142	-0.139	-0.135	-0.132	-0.130	-0.130	-0.129	-0.131	-0.131	-0.134	-0.136	-0.140	-0.145	-0.148	-0.154	-0.160	-0.166	-0.171	-0.179	-0.186	-0.195	-0.201	-0.210	-0.219	-0.228	-0.236	-0.245	-0.255	-0.264	-0.274	-0.281	-0.291	-0.300	-0.309	-0.319	-0.328	-0.335	-0.344	-0.352	-0.360	-0.369	-0.376	-0.384	-0.391	-0.398	-0.405	-0.412	-0.419	-0.425	-0.431	-0.438	-0.442	-0.448	-0.452	-0.459	-0.462	-0.468	-0.472	-0.478	-0.481	-0.485	-0.490	-0.492	-0.498	-0.501	-0.504	-0.509	-0.511	-0.515	-0.519	-0.522	-0.526	-0.529	-0.534	-0.536	-0.540	-0.542	-0.546	-0.550	-0.554	-0.556	-0.559	-0.562	-0.566	-0.568	-0.571	-0.575	-0.579	-0.581	-0.585	-0.588	-0.590	-0.594	-0.596	-0.598	-0.600	-0.602	-0.605	-0.608	-0.610	-0.611	-0.614	-0.615	-0.618	-0.619	-0.621	-0.621	-0.624	-0.625	-0.626	-0.628	-0.628	-0.629	-0.629	-0.630	-0.630	-0.630	-0.630	-0.630	-0.629	-0.629	-0.629	-0.628	-0.626	-0.625	-0.624	-0.621	-0.620	-0.618	-0.615	-0.612	-0.610	-0.606	-0.602	-0.599	-0.595	-0.592	-0.586	-0.582	-0.578	-0.572	-0.568	-0.561	-0.555	-0.548	-0.541	-0.534	-0.526	-0.519	-0.511	-0.502	-0.494	-0.484	-0.475	-0.465	-0.455	-0.444	-0.434	-0.422	-0.411	-0.400	-0.388	-0.376	-0.364	-0.351	-0.339	-0.326	-0.311	-0.298	-0.284	-0.269	-0.255	-0.239	-0.224	-0.208	-0.191	-0.176	-0.160	-0.142	-0.126	-0.109	-0.092	-0.075	-0.058	-0.040	-0.022	-0.005	0.014	0.031	0.050	0.068	0.086	0.105	0.124	0.142	0.160	0.180	0.199	0.216	0.235	0.254	0.272	0.290	0.308	0.325	0.342	0.361	0.379	0.395	0.411	0.429	0.444	0.461	0.476	0.491	0.506	0.521	0.535	0.549	0.562	0.575	0.586	0.600	0.611	0.621	0.631	0.642	0.651	0.661	0.670	0.678	0.684	0.692	0.698	0.704	0.710	0.714	0.719	0.722	0.725	0.729	0.731	0.732	0.734	0.735	0.736	0.736	0.736	0.735	0.735	0.734	0.732	0.730	0.728	0.725	0.724	0.720	0.718	0.715	0.711	0.708	0.704	0.700	0.696	0.692	0.690	0.685	0.681	0.676	0.672	0.668	0.664	0.659	0.655	0.651	0.648	0.642	0.639	0.635	0.631	0.626	0.622	0.619	0.615	0.611	0.608	0.604	0.599	0.596	0.591	0.588	0.585	0.580	0.576	0.571	0.566	0.562	0.559	0.554	0.550	0.545	0.539	0.535	0.530	0.525	0.519	0.514	0.507	0.502	0.496	0.489	0.484	0.478	0.469	0.462	0.455	0.446	0.440	0.431	0.422	0.415	0.406	0.398	0.389	0.381	0.371	0.362	0.352	0.344	0.334	0.324	0.314	0.304	0.292	0.282	0.272	0.261	0.251	0.240	0.229	0.218	0.206	0.195	0.184	0.174	0.161	0.151	0.139	0.129	0.118	0.106	0.096	0.085	0.075	0.065	0.054	0.044	0.034	0.025	0.015	0.005	-0.004	-0.012	-0.021	-0.029	-0.035	-0.044	-0.050	-0.056	-0.062	-0.068	-0.074	-0.078	-0.082	-0.086	-0.089	-0.092	-0.095	-0.098	-0.099	-0.100	-0.101	-0.101	-0.101	-0.100	-0.099	-0.098	-0.096	-0.092	-0.090	-0.088	-0.084	-0.081	-0.076	-0.072	-0.066	-0.061	-0.058	-0.052	-0.046	-0.042	-0.036	-0.031	-0.024	-0.019	-0.014	-0.008	-0.002	0.004	0.010	0.015	0.020	0.026	0.030	0.036	0.040	0.044	0.049	0.052	0.055	0.059	0.061	0.062	0.065	0.068	0.069	0.069	0.069	0.069	0.069	0.068	0.066	0.065	0.064	0.061	0.058	0.056	0.051	0.048	0.044	0.039	0.035	0.030	0.024	0.019	0.012	0.006	0.000	-0.006	-0.012	-0.019	-0.025	-0.031	-0.038	-0.044	-0.050	-0.056	-0.062	-0.069	-0.074	-0.079	-0.085	-0.090	-0.095	-0.100	-0.104	-0.109	-0.112	-0.115	-0.118	-0.121	-0.122	-0.125	-0.126	-0.128	-0.129	-0.129	-0.129	-0.128	-0.126	-0.125	-0.124	-0.121	-0.118	-0.114	-0.111	-0.108	-0.104	-0.099	-0.094	-0.089	-0.084	-0.078	-0.072	-0.066	-0.060	-0.055	-0.049	-0.041	-0.035	-0.030	-0.024	-0.018	-0.012	-0.008	-0.002	0.002	0.008	0.012	0.016	0.020	0.024	0.026	0.028	0.031	0.032	0.032	0.032	0.032	0.031	0.030	0.029	0.025	0.022	0.018	0.012	0.008	0.001	-0.005	-0.012	-0.020	-0.030	-0.039	-0.048	-0.059	-0.068	-0.080	-0.091	-0.102	-0.114	-0.126	-0.139	-0.151	-0.164	-0.176	-0.189	-0.202	-0.214	-0.228	-0.240	-0.251	-0.262	-0.274	-0.286	-0.296	-0.306	-0.315	-0.324	-0.332	-0.340	-0.348	-0.352	-0.359	-0.361	-0.365	-0.369	-0.369	-0.370	-0.370	-0.370	-0.368	-0.365	-0.361	-0.356	-0.352	-0.345	-0.339	-0.331	-0.322	-0.314	-0.304	-0.294	-0.281	-0.271	-0.259	-0.245	-0.232	-0.220	-0.205	-0.191	-0.178	-0.165	-0.150	-0.136	-0.122	-0.109	-0.095	-0.081	-0.069	-0.056	-0.044	-0.031	-0.019	-0.009	0.004	0.014	0.021	0.031	0.040	0.048	0.055	0.062	0.068	0.074	0.079	0.082	0.086	0.090	0.092	0.095	0.096	0.098	0.099	0.100	0.099	0.099	0.099	0.096	0.095	0.092	0.090	0.088	0.084	0.081	0.078	0.074	0.070	0.068	0.064	0.059	0.055	0.050	0.046	0.042	0.039	0.034	0.029	0.025	0.021	0.015	0.011	0.006	0.001	-0.004	-0.009	-0.012	-0.019	-0.024	-0.030	-0.035	-0.041	-0.046	-0.051	-0.059	-0.064	-0.071	-0.076	-0.084	-0.090	-0.096	-0.102	-0.109	-0.116	-0.121	-0.128	-0.135	-0.140	-0.146	-0.151	-0.156	-0.162	-0.166	-0.171	-0.176	-0.180	-0.182	-0.185	-0.189	-0.189	-0.190	-0.190	-0.189	-0.188	-0.185	-0.181	-0.178	-0.171	-0.166	-0.159	-0.150	-0.142	-0.131	-0.121	-0.109	-0.095	-0.081	-0.066	-0.050	-0.032	-0.015	0.004	0.024	0.044	0.065	0.088	0.111	0.134	0.158	0.184	0.208	0.234	0.259	0.285	0.311	0.336	0.362	0.389	0.414	0.439	0.465	0.490	0.514	0.536	0.560	0.582	0.604	0.624	0.644	0.662	0.680	0.696	0.711	0.725	0.739	0.750	0.760	0.769	0.776	0.781	0.786	0.790	0.791	0.791	0.790	0.788	0.784	0.778	0.771	0.764	0.755	0.744	0.732	0.720	0.706	0.691	0.675	0.659	0.641	0.624	0.605	0.585	0.566	0.548	0.528	0.506	0.486	0.466	0.448	0.428	0.409	0.389	0.371	0.354	0.336	0.320	0.302	0.288	0.274	0.260	0.249	0.236	0.228	0.218	0.210	0.202	0.198	0.191	0.189	0.186	0.185	0.185	0.186	0.189	0.191	0.196	0.201	0.208	0.214	0.221	0.231	0.239	0.249	0.260	0.270	0.280	0.292	0.304	0.315	0.328	0.338	0.350	0.361	0.372	0.382	0.392	0.402	0.411	0.420	0.428	0.435	0.441	0.448	0.452	0.455	0.459	0.461	0.462	0.462	0.461	0.460	0.456	0.454	0.449	0.442	0.436	0.429	0.420	0.411	0.401	0.390	0.379	0.366	0.354	0.340	0.326	0.312	0.296	0.282	0.266	0.250	0.235	0.218	0.201	0.184	0.169	0.151	0.136	0.119	0.102	0.086	0.071	0.055	0.041	0.026	0.012	-0.002	-0.015	-0.028	-0.040	-0.052	-0.064	-0.074	-0.084	-0.094	-0.101	-0.110	-0.118	-0.124	-0.129	-0.135	-0.140	-0.144	-0.148	-0.150	-0.152	-0.154	-0.154	-0.155	-0.154	-0.152	-0.151	-0.149	-0.145	-0.141	-0.138	-0.131	-0.125	-0.119	-0.112	-0.105	-0.096	-0.088	-0.079	-0.069	-0.059	-0.048	-0.035	-0.024	-0.011	0.001	0.014	0.026	0.040	0.054	0.069	0.082	0.098	0.111	0.128	0.141	0.156	0.171	0.186	0.201	0.216	0.231	0.244	0.259	0.272	0.285	0.300	0.311	0.324	0.335	0.348	0.356	0.368	0.376	0.385	0.392	0.400	0.406	0.412	0.416	0.421	0.425	0.426	0.429	0.429	0.429	0.428	0.426	0.425	0.421	0.416	0.412	0.408	0.401	0.396	0.389	0.381	0.374	0.365	0.356	0.348	0.338	0.328	0.318	0.309	0.298	0.288	0.279	0.268	0.258	0.248	0.239	0.229	0.221	0.211	0.204	0.195	0.189	0.181	0.175	0.170	0.164	0.159	0.155	0.151	0.149	0.146	0.145	0.142	0.142	0.142	0.142	0.144	0.145	0.148	0.150	0.154	0.158	0.161	0.166	0.171	0.176	0.181	0.188	0.192	0.199	0.205	0.212	0.218	0.224	0.231	0.238	0.245	0.250	0.256	0.261	0.268	0.274	0.279	0.285	0.289	0.294	0.299	0.302	0.305	0.309	0.311	0.314	0.316	0.318	0.319	0.319	0.319	0.319	0.318	0.318	0.314	0.312	0.310	0.306	0.302	0.299	0.294	0.289	0.284	0.278	0.271	0.265	0.258	0.250	0.241	0.232	0.225	0.214	0.204	0.195	0.182	0.171	0.159	0.148	0.134	0.121	0.106	0.092	0.078	0.062	0.046	0.031	0.014	-0.002	-0.020	-0.039	-0.056	-0.075	-0.094	-0.112	-0.131	-0.151	-0.171	-0.192	-0.212	-0.232	-0.252	-0.274	-0.294	-0.316	-0.336	-0.358	-0.376	-0.398	-0.418	-0.436	-0.455	-0.475	-0.492	-0.510	-0.528	-0.545	-0.561	-0.576	-0.591	-0.605	-0.618	-0.631	-0.641	-0.652	-0.661	-0.670	-0.678	-0.684	-0.689	-0.692	-0.696	-0.699	-0.701	-0.701	-0.700	-0.699	-0.696	-0.692	-0.689	-0.684	-0.678	-0.670	-0.661	-0.655	-0.646	-0.635	-0.626	-0.616	-0.605	-0.594	-0.582	-0.572	-0.560	-0.549	-0.536	-0.526	-0.515	-0.505	-0.495	-0.484	-0.475	-0.466	-0.458	-0.450	-0.444	-0.436	-0.431	-0.426	-0.422	-0.420	-0.418	-0.416	-0.416	-0.418	-0.419	-0.421	-0.425	-0.429	-0.434	-0.440	-0.448	-0.455	-0.464	-0.474	-0.485	-0.495	-0.507	-0.519	-0.531	-0.545	-0.558	-0.571	-0.585	-0.600	-0.615	-0.629	-0.644	-0.659	-0.672	-0.689	-0.702	-0.716	-0.730	-0.744	-0.755	-0.769	-0.781	-0.792	-0.804	-0.814	-0.824	-0.832	-0.841	-0.850	-0.856	-0.862	-0.869	-0.874	-0.878	-0.882	-0.885	-0.888	-0.890	-0.891	-0.891	-0.892	-0.892	-0.891	-0.891	-0.890	-0.888	-0.885	-0.882	-0.881	-0.878	-0.876	-0.874	-0.871	-0.869	-0.866	-0.864	-0.861	-0.860	-0.859	-0.858	-0.856	-0.856	-0.855	-0.855	-0.855	-0.856	-0.858	-0.859	-0.861	-0.862	-0.866	-0.869	-0.872	-0.876	-0.880	-0.885	-0.889	-0.892	-0.899	-0.904	-0.910	-0.914	-0.920	-0.926	-0.931	-0.938	-0.941	-0.948	-0.952	-0.956	-0.961	-0.965	-0.969	-0.971	-0.974	-0.976	-0.978	-0.979	-0.979	-0.976	-0.976	-0.972	-0.970	-0.965	-0.961	-0.955	-0.949	-0.940	-0.931	-0.922	-0.911	-0.899	-0.885	-0.871	-0.855	-0.839	-0.821	-0.804	-0.784	-0.765	-0.742	-0.720	-0.698	-0.672	-0.648	-0.621	-0.595	-0.568	-0.540	-0.510	-0.481	-0.451	-0.421	-0.390	-0.359	-0.328	-0.295	-0.264	-0.231	-0.198	-0.165	-0.134	-0.100	-0.069	-0.035	-0.004	0.028	0.059	0.089	0.120	0.151	0.180	0.210	0.239	0.268	0.294	0.320	0.346	0.371	0.396	0.420	0.444	0.465	0.488	0.506	0.528	0.545	0.564	0.581	0.598	0.615	0.630	0.644	0.658	0.670	0.682	0.694	0.704	0.715	0.725	0.734	0.744	0.751	0.759	0.768	0.774	0.780	0.786	0.792	0.799	0.804	0.809	0.814	0.819	0.822	0.829	0.832	0.835	0.839	0.844	0.848	0.851	0.854	0.858	0.860	0.864	0.866	0.869	0.870	0.872	0.875	0.878	0.880	0.880	0.882	0.882	0.884	0.884	0.885	0.885	0.885	0.884	0.884	0.882	0.881	0.879	0.878	0.875	0.872	0.871	0.868	0.864	0.860	0.856	0.852	0.849	0.844	0.840	0.834	0.830	0.824	0.820	0.815	0.810	0.805	0.800	0.796	0.792	0.788	0.784	0.781	0.778	0.775	0.772	0.770	0.769	0.769	0.769	0.769	0.769	0.771	0.772	0.775	0.778	0.782	0.788	0.792	0.798	0.805	0.811	0.820	0.828	0.838	0.846	0.856	0.868	0.879	0.890	0.901	0.915	0.928	0.939	0.952	0.966	0.979	0.994	1.006	1.020	1.034	1.046	1.059	1.072	1.085	1.096	1.109	1.120	1.130	1.140	1.149	1.159	1.166	1.174	1.180	1.186	1.190	1.195	1.198	1.200	1.201	1.201	1.200	1.198	1.195	1.190	1.186	1.180	1.172	1.165	1.156	1.145	1.134	1.122	1.110	1.096	1.081	1.065	1.049	1.032	1.015	0.996	0.978	0.959	0.939	0.918	0.896	0.875	0.854	0.831	0.809	0.788	0.765	0.742	0.720	0.698	0.676	0.654	0.631	0.610	0.589	0.568	0.548	0.528	0.507	0.488	0.469	0.450	0.431	0.415	0.398	0.381	0.366	0.350	0.336	0.321	0.308	0.295	0.282	0.270	0.259	0.248	0.238	0.228	0.218	0.209	0.201	0.192	0.185	0.176	0.169	0.162	0.156	0.150	0.144	0.138	0.132	0.126	0.121	0.116	0.112	0.108	0.102	0.098	0.092	0.089	0.084	0.080	0.076	0.072	0.068	0.065	0.061	0.058	0.054	0.051	0.048	0.044	0.041	0.039	0.036	0.035	0.032	0.031	0.030	0.028	0.028	0.026	0.026	0.025	0.026	0.026	0.026	0.028	0.028	0.029	0.030	0.031	0.034	0.035	0.039	0.040	0.042	0.046	0.049	0.051	0.054	0.056	0.059	0.061	0.064	0.065	0.068	0.069	0.071	0.071	0.072	0.074	0.074	0.074	0.072	0.071	0.070	0.068	0.066	0.064	0.060	0.056	0.052	0.048	0.041	0.038	0.031	0.024	0.016	0.010	0.002	-0.005	-0.014	-0.022	-0.030	-0.040	-0.049	-0.058	-0.066	-0.075	-0.084	-0.092	-0.100	-0.108	-0.116	-0.122	-0.130	-0.135	-0.141	-0.145	-0.149	-0.152	-0.155	-0.158	-0.159	-0.159	-0.158	-0.156	-0.152	-0.149	-0.144	-0.138	-0.131	-0.124	-0.114	-0.104	-0.094	-0.081	-0.069	-0.054	-0.040	-0.024	-0.008	0.010	0.028	0.048	0.066	0.086	0.106	0.128	0.150	0.171	0.192	0.215	0.238	0.260	0.282	0.305	0.328	0.351	0.372	0.395	0.416	0.438	0.458	0.478	0.498	0.516	0.535	0.554	0.570	0.588	0.602	0.619	0.632	0.648	0.660	0.674	0.685	0.695	0.705	0.714	0.722	0.731	0.739	0.744	0.750	0.756	0.760	0.764	0.766	0.770	0.772	0.775	0.775	0.775	0.776	0.776	0.776	0.775	0.774	0.774	0.772	0.770	0.769	0.766	0.762	0.761	0.758	0.755	0.751	0.749	0.745	0.741	0.739	0.734	0.731	0.726	0.722	0.719	0.714	0.709	0.704	0.699	0.694	0.689	0.682	0.678	0.671	0.665	0.659	0.651	0.644	0.636	0.630	0.621	0.612	0.602	0.594	0.584	0.575	0.564	0.554	0.541	0.530	0.518	0.506	0.494	0.480	0.468	0.454	0.440	0.426	0.411	0.398	0.382	0.369	0.354	0.338	0.322	0.308	0.292	0.278	0.262	0.248	0.232	0.219	0.204	0.190	0.176	0.164	0.151	0.139	0.126	0.116	0.105	0.094	0.084	0.075	0.066	0.059	0.051	0.044	0.038	0.031	0.026	0.022	0.018	0.015	0.012	0.010	0.010	0.009	0.009	0.010	0.011	0.012	0.014	0.016	0.020	0.024	0.029	0.032	0.038	0.042	0.049	0.054	0.061	0.068	0.075	0.081	0.089	0.095	0.104	0.111	0.119	0.128	0.135	0.141	0.149	0.158	0.165	0.174	0.181	0.189	0.195	0.204	0.210	0.218	0.224	0.232	0.238	0.245	0.251	0.256	0.262	0.268	0.271	0.276	0.281	0.285	0.289	0.292	0.294	0.298	0.299	0.300	0.301	0.301	0.301	0.301	0.300	0.298	0.296	0.294	0.290	0.286	0.281	0.276	0.270	0.265	0.258	0.250	0.242	0.234	0.225	0.216	0.205	0.194	0.184	0.172	0.160	0.148	0.134	0.121	0.106	0.092	0.078	0.064	0.048	0.032	0.018	0.002	-0.014	-0.029	-0.044	-0.060	-0.075	-0.091	-0.106	-0.121	-0.136	-0.150	-0.165	-0.179	-0.192	-0.206	-0.219	-0.231	-0.242	-0.255	-0.266	-0.275	-0.285	-0.294	-0.304	-0.311	-0.319	-0.325	-0.331	-0.338	-0.341	-0.345	-0.350	-0.352	-0.355	-0.358	-0.359	-0.359	-0.360	-0.360	-0.359	-0.359	-0.356	-0.355	-0.352	-0.349	-0.345	-0.342	-0.339	-0.334	-0.330	-0.324	-0.319	-0.312	-0.309	-0.302	-0.296	-0.289	-0.282	-0.275	-0.268	-0.260	-0.251	-0.244	-0.235	-0.228	-0.218	-0.209	-0.200	-0.191	-0.180	-0.171	-0.161	-0.151	-0.140	-0.129	-0.119	-0.108	-0.096	-0.085	-0.074	-0.062	-0.050	-0.038	-0.026	-0.014	-0.002	0.011	0.024	0.036	0.048	0.060	0.071	0.084	0.096	0.108	0.120	0.131	0.141	0.154	0.164	0.174	0.184	0.194	0.202	0.212	0.220	0.228	0.236	0.244	0.249	0.255	0.260	0.266	0.270	0.275	0.278	0.280	0.282	0.285	0.286	0.288	0.288	0.288	0.288	0.286	0.285	0.282	0.280	0.278	0.276	0.272	0.270	0.268	0.264	0.260	0.256	0.252	0.249	0.246	0.242	0.239	0.236	0.232	0.230	0.228	0.225	0.222	0.221	0.220	0.220	0.218	0.218	0.218	0.219	0.220	0.220	0.222	0.224	0.226	0.230	0.232	0.236	0.239	0.242	0.248	0.251	0.255	0.260	0.265	0.271	0.275	0.280	0.285	0.290	0.295	0.299	0.304	0.309	0.312	0.316	0.320	0.322	0.325	0.329	0.330	0.331	0.332	0.334	0.332	0.334	0.332	0.331	0.330	0.328	0.324	0.322	0.318	0.314	0.310	0.305	0.300	0.295	0.289	0.284	0.278	0.271	0.265	0.258	0.252	0.245	0.239	0.232	0.226	0.220	0.214	0.209	0.202	0.199	0.194	0.190	0.186	0.182	0.180	0.178	0.176	0.175	0.175	0.175	0.176	0.176	0.180	0.182	0.186	0.190	0.195	0.201	0.206	0.214	0.221	0.230	0.240	0.249	0.259	0.270	0.281	0.294	0.306	0.320	0.334	0.348	0.362	0.379	0.394	0.410	0.426	0.442	0.460	0.476	0.494	0.511	0.529	0.546	0.565	0.582	0.600	0.618	0.635	0.652	0.671	0.688	0.705	0.721	0.738	0.755	0.770	0.788	0.802	0.818	0.831	0.846	0.860	0.872	0.886	0.899	0.911	0.922	0.934	0.944	0.954	0.964	0.972	0.981	0.990	0.998	1.004	1.011	1.018	1.024	1.029	1.034	1.039	1.042	1.048	1.051	1.055	1.058	1.062	1.065	1.068	1.070	1.071	1.074	1.076	1.079	1.081	1.084	1.086	1.088	1.089	1.092	1.094	1.096	1.099	1.101	1.104	1.106	1.110	1.114	1.118	1.120	1.124	1.128	1.131	1.135	1.139	1.144	1.146	1.151	1.155	1.159	1.162	1.166	1.170	1.174	1.178	1.180	1.182	1.185	1.186	1.189	1.190	1.191	1.191	1.191	1.191	1.190	1.188	1.186	1.184	1.180	1.175	1.170	1.165	1.159	1.152	1.145	1.136	1.128	1.118	1.108	1.098	1.085	1.074	1.061	1.049	1.035	1.020	1.008	0.992	0.976	0.961	0.946	0.930	0.914	0.899	0.881	0.866	0.849	0.832	0.816	0.800	0.785	0.770	0.754	0.738	0.724	0.710	0.695	0.682	0.669	0.658	0.646	0.635	0.624	0.614	0.605	0.596	0.590	0.581	0.575	0.570	0.565	0.561	0.556	0.554	0.550	0.549	0.548	0.548	0.548	0.548	0.549	0.550	0.552	0.555	0.558	0.560	0.564	0.569	0.572	0.578	0.581	0.585	0.590	0.595	0.600	0.605	0.609	0.614	0.618	0.622	0.625	0.629	0.631	0.635	0.638	0.639	0.641	0.641	0.642	0.641	0.640	0.639	0.636	0.632	0.630	0.626	0.620	0.615	0.609	0.602	0.594	0.585	0.576	0.568	0.556	0.546	0.535	0.521	0.510	0.496	0.481	0.468	0.454	0.438	0.421	0.405	0.390	0.374	0.358	0.340	0.324	0.306	0.289	0.271	0.254	0.238	0.220	0.204	0.188	0.171	0.155	0.140	0.125	0.110	0.095	0.081	0.068	0.054	0.042	0.030	0.019	0.008	-0.002	-0.012	-0.021	-0.030	-0.036	-0.044	-0.050	-0.055	-0.060	-0.065	-0.069	-0.071	-0.072	-0.075	-0.076	-0.075	-0.074	-0.072	-0.071	-0.068	-0.064	-0.059	-0.054	-0.049	-0.042	-0.034	-0.028	-0.018	-0.008	0.002	0.012	0.025	0.038	0.050	0.064	0.078	0.092	0.108	0.125	0.142	0.160	0.178	0.196	0.215	0.235	0.255	0.275	0.296	0.318	0.340	0.361	0.385	0.408	0.431	0.454	0.478	0.500	0.524	0.548	0.571	0.595	0.619	0.641	0.664	0.689	0.710	0.732	0.755	0.776	0.798	0.819	0.840	0.860	0.879	0.898	0.918	0.935	0.951	0.969	0.985	1.000	1.015	1.029	1.044	1.056	1.069	1.081	1.094	1.104	1.115	1.124	1.135	1.144	1.152	1.161	1.170	1.179	1.186	1.194	1.202	1.210	1.216	1.224	1.231	1.240	1.248	1.255	1.262	1.270	1.279	1.286	1.295	1.302	1.311	1.321	1.330	1.340	1.349	1.360	1.369	1.380	1.390	1.401	1.411	1.421	1.432	1.442	1.452	1.462	1.472	1.482	1.491	1.501	1.509	1.519	1.525	1.532	1.540	1.546	1.550	1.555	1.558	1.561	1.562	1.564	1.564	1.562	1.560	1.558	1.552	1.548	1.540	1.534	1.524	1.514	1.502	1.490	1.478	1.462	1.446	1.431	1.414	1.394	1.374	1.352	1.331	1.310	1.286	1.261	1.236	1.211	1.185	1.159	1.131	1.104	1.076	1.048	1.019	0.991	0.961	0.932	0.902	0.874	0.844	0.815	0.786	0.758	0.729	0.701	0.672	0.645	0.619	0.591	0.566	0.540	0.515	0.490	0.468	0.444	0.421	0.401	0.379	0.359	0.340	0.321	0.304	0.285	0.270	0.254	0.239	0.224	0.211	0.199	0.189	0.178	0.168	0.159	0.150	0.144	0.136	0.131	0.126	0.124	0.120	0.119	0.118	0.118	0.118	0.118	0.121	0.124	0.128	0.132	0.138	0.144	0.151	0.159	0.166	0.176	0.186	0.196	0.209	0.221	0.234	0.248	0.261	0.276	0.290	0.308	0.322	0.340	0.358	0.375	0.392	0.411	0.429	0.449	0.468	0.486	0.506	0.525	0.544	0.564	0.584	0.601	0.621	0.640	0.658	0.675	0.694	0.711	0.729	0.745	0.760	0.776	0.790	0.805	0.819	0.831	0.844	0.855	0.865	0.875	0.884	0.891	0.899	0.904	0.910	0.914	0.916	0.919	0.920	0.921	0.921	0.920	0.919	0.915	0.911	0.908	0.902	0.898	0.891	0.885	0.876	0.869	0.860	0.851	0.842	0.834	0.824	0.814	0.804	0.792	0.781	0.772	0.761	0.751	0.741	0.731	0.721	0.712	0.704	0.694	0.686	0.679	0.672	0.665	0.660	0.654	0.650	0.645	0.642	0.640	0.638	0.638	0.636	0.636	0.636	0.640	0.641	0.645	0.649	0.654	0.659	0.665	0.672	0.679	0.688	0.695	0.704	0.714	0.722	0.732	0.745	0.755	0.766	0.778	0.789	0.801	0.812	0.825	0.838	0.849	0.860	0.872	0.882	0.895	0.905	0.916	0.926	0.936	0.945	0.954	0.962	0.971	0.978	0.985	0.991	0.995	1.001	1.005	1.008	1.010	1.012	1.014	1.014	1.015	1.014	1.011	1.009	1.005	1.001	0.996	0.990	0.984	0.976	0.970	0.960	0.952	0.942	0.932	0.921	0.910	0.898	0.886	0.874	0.861	0.849	0.835	0.820	0.808	0.792	0.779	0.765	0.750	0.738	0.722	0.709	0.696	0.682	0.670	0.656	0.644	0.631	0.620	0.609	0.599	0.589	0.580	0.570	0.562	0.556	0.549	0.542	0.538	0.532	0.530	0.526	0.525	0.524	0.522	0.522	0.525	0.528	0.530	0.532	0.538	0.544	0.549	0.555	0.562	0.572	0.580	0.591	0.601	0.612	0.625	0.636	0.649	0.664	0.678	0.692	0.708	0.722	0.740	0.756	0.772	0.790	0.809	0.825	0.844	0.862	0.880	0.900	0.919	0.938	0.958	0.976	0.996	1.015	1.035	1.055	1.075	1.094	1.114	1.131	1.151	1.170	1.189	1.208	1.226	1.244	1.262	1.280	1.298	1.315	1.330	1.346	1.362	1.379	1.394	1.409	1.422	1.436	1.450	1.464	1.476	1.488	1.499	1.510	1.521	1.532	1.541	1.551	1.560	1.569	1.576	1.584	1.591	1.598	1.604	1.610	1.615	1.621	1.626	1.630	1.635	1.639	1.642	1.646	1.650	1.654	1.656	1.660	1.662	1.665	1.669	1.671	1.672	1.676	1.678	1.680	1.682	1.686	1.688	1.690	1.692	1.695	1.699	1.702	1.705	1.708	1.710	1.712	1.716	1.719	1.721	1.725	1.726	1.730	1.732	1.736	1.738	1.741	1.742	1.744	1.746	1.748	1.749	1.750	1.750	1.750	1.750	1.749	1.748	1.746	1.744	1.741	1.739	1.735	1.730	1.725	1.720	1.714	1.708	1.700	1.691	1.684	1.675	1.665	1.655	1.644	1.631	1.620	1.606	1.594	1.580	1.566	1.550	1.535	1.520	1.502	1.486	1.470	1.452	1.435	1.418	1.399	1.381	1.362	1.344	1.325	1.306	1.288	1.270	1.251	1.232	1.214	1.195	1.179	1.160	1.142	1.125	1.108	1.092	1.076	1.060	1.045	1.031	1.018	1.004	0.991	0.979	0.968	0.958	0.946	0.938	0.929	0.921	0.915	0.908	0.902	0.899	0.894	0.891	0.889	0.889	0.889	0.889	0.890	0.891	0.894	0.898	0.902	0.908	0.912	0.919	0.926	0.932	0.940	0.949	0.959	0.966	0.975	0.985	0.995	1.004	1.014	1.022	1.032	1.042	1.051	1.060	1.069	1.076	1.084	1.091	1.096	1.102	1.108	1.110	1.114	1.115	1.116	1.116	1.115	1.111	1.109	1.105	1.098	1.092	1.084	1.075	1.064	1.052	1.040	1.026	1.011	0.995	0.979	0.960	0.941	0.922	0.901	0.880	0.859	0.835	0.812	0.790	0.765	0.741	0.716	0.692	0.668	0.644	0.619	0.595	0.571	0.549	0.524	0.501	0.480	0.459	0.438	0.418	0.399	0.380	0.364	0.346	0.331	0.316	0.302	0.290	0.278	0.268	0.258	0.249	0.241	0.234	0.229	0.224	0.220	0.216	0.214	0.212	0.211	0.211	0.211	0.212	0.215	0.216	0.219	0.222	0.225	0.229	0.232	0.235	0.240	0.244	0.249	0.252	0.258	0.260	0.265	0.269	0.271	0.275	0.279	0.281	0.285	0.286	0.289	0.291	0.294	0.295	0.296	0.299	0.300	0.300	0.300	0.300	0.301	0.301	0.302	0.301	0.301	0.301	0.301	0.301	0.300	0.300	0.300	0.300	0.299	0.299	0.298	0.298	0.296	0.296	0.296	0.296	0.295	0.295	0.295	0.294	0.294	0.294	0.292	0.292	0.290	0.289	0.288	0.285	0.284	0.281	0.279	0.276	0.274	0.270	0.266	0.262	0.259	0.252	0.248	100.000	5.000	2.000	1.000	3.000	0.000	0.000	0.000	0.000	0.000	0.000	0.000	0.000	0.000	0.000	0.000	0.000	0.000	0.206	0.210	0.214	0.220	0.226	0.234	0.241	0.251	0.259	0.270	0.280	0.291	0.304	0.316	0.329	0.344	0.358	0.372	0.389	0.404	0.420	0.439	0.455	0.472	0.491	0.509	0.528	0.548	0.568	0.586	0.608	0.626	0.648	0.668	0.689	0.711	0.732	0.754	0.775	0.798	0.819	0.840	0.862	0.885	0.909	0.930	0.954	0.976	0.999	1.021	1.044	1.068	1.091	1.114	1.136	1.160	1.182	1.206	1.228	1.250	1.272	1.295	1.316	1.338	1.360	1.381	1.402	1.422	1.444	1.464	1.484	1.502	1.521	1.540	1.558	1.575	1.592	1.608	1.625	1.639	1.654	1.668	1.681	1.694	1.705	1.716	1.726	1.735	1.744	1.751	1.759	1.765	1.770	1.774	1.778	1.780	1.781	1.781	1.780	1.779	1.778	1.774	1.770	1.765	1.759	1.752	1.745	1.736	1.726	1.716	1.705	1.692	1.679	1.666	1.651	1.635	1.618	1.601	1.582	1.564	1.545	1.524	1.504	1.482	1.459	1.438	1.414	1.390	1.365	1.341	1.315	1.289	1.264	1.236	1.210	1.184	1.155	1.129	1.101	1.074	1.045	1.018	0.990	0.960	0.932	0.905	0.876	0.850	0.821	0.794	0.768	0.740	0.714	0.688	0.661	0.635	0.610	0.586	0.561	0.538	0.514	0.491	0.469	0.448	0.425	0.405	0.385	0.365	0.346	0.328	0.310	0.294	0.276	0.261	0.246	0.231	0.219	0.205	0.192	0.180	0.169	0.159	0.149	0.139	0.131	0.122	0.116	0.110	0.104	0.098	0.094	0.088	0.085	0.081	0.079	0.078	0.076	0.075	0.075	0.074	0.075	0.076	0.079	0.080	0.084	0.088	0.090	0.095	0.100	0.105	0.112	0.119	0.126	0.134	0.141	0.151	0.160	0.170	0.181	0.191	0.202	0.214	0.226	0.240	0.254	0.268	0.282	0.298	0.314	0.331	0.348	0.365	0.382	0.401	0.421	0.441	0.461	0.482	0.504	0.524	0.546	0.570	0.592	0.616	0.640	0.664	0.689	0.712	0.738	0.762	0.788	0.812	0.838	0.864	0.889	0.914	0.939	0.965	0.990	1.015	1.040	1.062	1.088	1.111	1.134	1.158	1.180	1.200	1.220	1.241	1.261	1.279	1.298	1.314	1.330	1.345	1.359	1.372	1.384	1.395	1.406	1.415	1.424	1.430	1.436	1.441	1.445	1.448	1.450	1.451	1.451	1.450	1.448	1.444	1.440	1.436	1.430	1.424	1.416	1.409	1.400	1.390	1.380	1.370	1.359	1.348	1.335	1.322	1.310	1.298	1.284	1.271	1.258	1.245	1.231	1.218	1.205	1.192	1.180	1.168	1.156	1.145	1.134	1.122	1.112	1.102	1.094	1.085	1.076	1.068	1.061	1.055	1.049	1.044	1.039	1.035	1.031	1.029	1.026	1.025	1.024	1.022	1.024	1.024	1.025	1.028	1.029	1.031	1.034	1.038	1.040	1.045	1.049	1.054	1.058	1.062	1.068	1.072	1.078	1.084	1.090	1.095	1.101	1.108	1.112	1.120	1.125	1.130	1.136	1.142	1.149	1.152	1.158	1.164	1.169	1.174	1.179	1.182	1.188	1.190	1.194	1.199	1.202	1.205	1.208	1.210	1.212	1.215	1.218	1.219	1.220	1.222	1.222	1.225	1.224	1.225	1.226	1.226	1.226	1.225	1.225	1.225	1.224	1.224	1.222	1.221	1.220	1.219	1.219	1.216	1.215	1.212	1.212	1.211	1.210	1.208	1.206	1.205	1.202	1.202	1.201	1.200	1.199	1.198	1.198	1.198	1.196	1.196	1.195	1.194	1.194	1.195	1.195	1.195	1.196	1.196	1.196	1.199	1.200	1.201	1.202	1.204	1.206	1.209	1.210	1.212	1.215	1.218	1.219	1.221	1.224	1.228	1.230	1.232	1.235	1.238	1.239	1.242	1.244	1.245	1.248	1.249	1.251	1.252	1.252	1.252	1.252	1.254	1.252	1.251	1.250	1.249	1.246	1.245	1.241	1.238	1.235	1.230	1.226	1.221	1.215	1.210	1.204	1.198	1.191	1.184	1.176	1.169	1.161	1.152	1.146	1.138	1.129	1.121	1.112	1.104	1.096	1.089	1.080	1.072	1.065	1.059	1.051	1.046	1.040	1.034	1.030	1.025	1.022	1.020	1.018	1.015	1.015	1.016	1.016	1.019	1.022	1.025	1.030	1.035	1.042	1.050	1.058	1.069	1.079	1.089	1.101	1.115	1.128	1.142	1.159	1.175	1.190	1.208	1.225	1.245	1.264	1.282	1.302	1.324	1.345	1.365	1.386	1.409	1.429	1.450	1.471	1.492	1.514	1.535	1.555	1.575	1.596	1.615	1.635	1.652	1.671	1.689	1.704	1.720	1.735	1.749	1.761	1.774	1.786	1.796	1.805	1.815	1.822	1.828	1.835	1.839	1.842	1.845	1.848	1.846	1.846	1.845	1.844	1.839	1.834	1.830	1.822	1.816	1.808	1.799	1.789	1.778	1.766	1.755	1.741	1.728	1.714	1.699	1.685	1.669	1.652	1.636	1.620	1.602	1.586	1.569	1.550	1.534	1.516	1.499	1.480	1.462	1.446	1.429	1.412	1.395	1.379	1.361	1.346	1.331	1.316	1.302	1.289	1.275	1.262	1.251	1.240	1.229	1.220	1.211	1.202	1.196	1.188	1.184	1.178	1.174	1.170	1.169	1.168	1.166	1.166	1.166	1.168	1.170	1.172	1.176	1.180	1.185	1.189	1.196	1.201	1.208	1.215	1.221	1.229	1.236	1.244	1.252	1.259	1.266	1.274	1.280	1.288	1.292	1.300	1.305	1.310	1.314	1.318	1.320	1.322	1.324	1.324	1.324	1.322	1.320	1.316	1.312	1.308	1.301	1.294	1.286	1.276	1.268	1.256	1.244	1.230	1.216	1.202	1.186	1.169	1.152	1.132	1.115	1.094	1.075	1.054	1.032	1.010	0.990	0.968	0.944	0.920	0.898	0.875	0.852	0.828	0.805	0.781	0.759	0.736	0.712	0.690	0.669	0.646	0.625	0.604	0.584	0.562	0.544	0.522	0.504	0.485	0.468	0.450	0.431	0.416	0.399	0.384	0.368	0.352	0.338	0.324	0.310	0.296	0.284	0.270	0.259	0.246	0.234	0.224	0.212	0.201	0.191	0.181	0.170	0.161	0.152	0.144	0.135	0.128	0.121	0.114	0.106	0.100	0.094	0.089	0.085	0.081	0.076	0.074	0.071	0.070	0.069	0.068	0.069	0.070	0.071	0.075	0.079	0.082	0.088	0.092	0.100	0.106	0.115	0.125	0.134	0.144	0.155	0.166	0.179	0.192	0.205	0.220	0.234	0.248	0.264	0.279	0.294	0.310	0.326	0.341	0.358	0.374	0.388	0.402	0.419	0.432	0.448	0.459	0.472	0.484	0.496	0.506	0.515	0.524	0.532	0.539	0.545	0.549	0.552	0.555	0.558	0.558	0.556	0.555	0.552	0.549	0.544	0.539	0.532	0.524	0.515	0.506	0.496	0.486	0.475	0.462	0.450	0.438	0.424	0.411	0.398	0.384	0.370	0.355	0.341	0.329	0.315	0.304	0.290	0.279	0.268	0.256	0.246	0.236	0.228	0.219	0.211	0.204	0.198	0.194	0.189	0.186	0.184	0.182	0.182	0.184	0.184	0.188	0.190	0.195	0.200	0.206	0.214	0.221	0.230	0.239	0.250	0.260	0.271	0.284	0.296	0.309	0.322	0.336	0.352	0.368	0.384	0.400	0.415	0.432	0.450	0.468	0.485	0.504	0.522	0.541	0.560	0.578	0.598	0.616	0.636	0.656	0.675	0.695	0.715	0.735	0.755	0.775	0.795	0.815	0.835	0.855	0.875	0.895	0.916	0.936	0.955	0.975	0.996	1.016	1.035	1.055	1.074	1.092	1.112	1.130	1.149	1.166	1.184	1.201	1.218	1.234	1.250	1.265	1.279	1.292	1.306	1.319	1.330	1.341	1.352	1.361	1.369	1.378	1.384	1.390	1.395	1.399	1.402	1.404	1.405	1.405	1.405	1.402	1.400	1.395	1.390	1.384	1.376	1.368	1.358	1.348	1.338	1.325	1.311	1.296	1.281	1.264	1.248	1.230	1.211	1.191	1.171	1.151	1.129	1.108	1.084	1.061	1.036	1.012	0.989	0.964	0.939	0.914	0.889	0.862	0.838	0.811	0.785	0.759	0.734	0.708	0.682	0.659	0.634	0.609	0.585	0.561	0.538	0.515	0.494	0.471	0.451	0.431	0.411	0.394	0.375	0.359	0.342	0.328	0.312	0.298	0.284	0.272	0.260	0.249	0.239	0.230	0.221	0.215	0.208	0.201	0.196	0.191	0.188	0.185	0.184	0.182	0.181	0.181	0.182	0.184	0.184	0.186	0.190	0.192	0.196	0.201	0.206	0.211	0.216	0.222	0.229	0.235	0.242	0.250	0.256	0.265	0.272	0.280	0.290	0.298	0.306	0.315	0.324	0.334	0.344	0.352	0.362	0.371	0.381	0.391	0.401	0.411	0.420	0.430	0.440	0.450	0.460	0.470	0.480	0.491	0.501	0.512	0.522	0.534	0.544	0.554	0.565	0.575	0.586	0.598	0.608	0.619	0.630	0.639	0.650	0.660	0.671	0.681	0.691	0.701	0.710	0.719	0.728	0.736	0.746	0.754	0.761	0.769	0.776	0.782	0.790	0.795	0.800	0.805	0.811	0.814	0.819	0.821	0.825	0.826	0.829	0.829	0.829	0.829	0.829	0.826	0.825	0.824	0.821	0.816	0.814	0.809	0.804	0.798	0.792	0.786	0.778	0.771	0.762	0.756	0.746	0.739	0.729	0.719	0.710	0.700	0.691	0.681	0.670	0.660	0.649	0.640	0.629	0.619	0.609	0.598	0.588	0.578	0.568	0.558	0.548	0.539	0.530	0.520	0.512	0.504	0.496	0.489	0.480	0.474	0.468	0.461	0.456	0.451	0.445	0.441	0.438	0.432	0.429	0.425	0.422	0.421	0.419	0.418	0.415	0.414	0.414	0.412	0.414	0.414	0.415	0.416	0.419	0.420	0.422	0.425	0.429	0.430	0.435	0.439	0.442	0.448	0.451	0.456	0.461	0.466	0.471	0.478	0.484	0.490	0.498	0.504	0.511	0.518	0.525	0.532	0.540	0.549	0.555	0.564	0.572	0.580	0.589	0.596	0.605	0.612	0.620	0.628	0.636	0.644	0.651	0.659	0.666	0.672	0.680	0.686	0.691	0.698	0.702	0.708	0.712	0.716	0.719	0.722	0.725	0.728	0.729	0.731	0.732	0.732	0.731	0.730	0.730	0.728	0.725	0.722	0.720	0.716	0.711	0.708	0.702	0.698	0.691	0.686	0.680	0.674	0.666	0.660	0.652	0.645	0.638	0.631	0.624	0.616	0.610	0.601	0.595	0.589	0.581	0.574	0.568	0.561	0.555	0.549	0.542	0.536	0.531	0.526	0.521	0.516	0.511	0.506	0.504	0.499	0.494	0.490	0.486	0.484	0.479	0.475	0.471	0.468	0.464	0.461	0.458	0.452	0.449	0.445	0.440	0.435	0.430	0.425	0.420	0.414	0.409	0.402	0.396	0.389	0.381	0.375	0.368	0.359	0.351	0.344	0.335	0.326	0.318	0.309	0.300	0.290	0.280	0.271	0.261	0.252	0.244	0.232	0.224	0.214	0.205	0.195	0.186	0.179	0.170	0.161	0.152	0.146	0.139	0.131	0.125	0.118	0.111	0.106	0.101	0.096	0.091	0.088	0.085	0.082	0.080	0.078	0.076	0.075	0.075	0.075	0.075	0.075	0.078	0.079	0.082	0.084	0.088	0.091	0.094	0.099	0.102	0.109	0.114	0.118	0.124	0.130	0.136	0.142	0.149	0.156	0.162	0.169	0.175	0.182	0.190	0.198	0.204	0.211	0.219	0.225	0.231	0.239	0.245	0.251	0.258	0.264	0.269	0.274	0.278	0.282	0.286	0.289	0.292	0.295	0.298	0.300	0.300	0.301	0.301	0.300	0.298	0.296	0.295	0.291	0.288	0.284	0.279	0.274	0.268	0.261	0.255	0.248	0.240	0.232	0.224	0.214	0.205	0.195	0.185	0.175	0.164	0.154	0.142	0.132	0.122	0.112	0.101	0.092	0.081	0.072	0.062	0.055	0.046	0.038	0.031	0.025	0.020	0.015	0.011	0.008	0.005	0.004	0.004	0.004	0.005	0.008	0.011	0.016	0.021	0.028	0.036	0.044	0.054	0.064	0.075	0.088	0.100	0.114	0.129	0.142	0.159	0.175	0.194	0.210	0.228	0.246	0.265	0.285	0.302	0.322	0.341	0.361	0.380	0.399	0.418	0.435	0.454	0.471	0.489	0.505	0.520	0.536	0.550	0.564	0.578	0.589	0.600	0.611	0.620	0.629	0.635	0.640	0.645	0.650	0.652	0.654	0.654	0.654	0.652	0.650	0.648	0.642	0.635	0.629	0.621	0.612	0.604	0.592	0.581	0.569	0.555	0.541	0.528	0.512	0.498	0.481	0.464	0.448	0.430	0.412	0.394	0.375	0.356	0.336	0.318	0.298	0.279	0.259	0.239	0.220	0.201	0.181	0.162	0.142	0.125	0.106	0.088	0.070	0.052	0.035	0.019	0.004	-0.012	-0.029	-0.044	-0.059	-0.072	-0.088	-0.100	-0.114	-0.126	-0.138	-0.149	-0.160	-0.170	-0.181	-0.190	-0.199	-0.208	-0.214	-0.222	-0.229	-0.234	-0.241	-0.245	-0.250	-0.255	-0.259	-0.262	-0.265	-0.268	-0.269	-0.271	-0.271	-0.271	-0.270	-0.270	-0.269	-0.268	-0.266	-0.264	-0.261	-0.258	-0.254	-0.251	-0.245	-0.241	-0.236	-0.231	-0.225	-0.220	-0.215	-0.208	-0.200	-0.194	-0.188	-0.180	-0.172	-0.165	-0.158	-0.150	-0.142	-0.135	-0.126	-0.119	-0.110	-0.104	-0.096	-0.088	-0.081	-0.074	-0.068	-0.062	-0.055	-0.050	-0.045	-0.039	-0.035	-0.031	-0.028	-0.024	-0.021	-0.020	-0.018	-0.016	-0.015	-0.015	-0.015	-0.016	-0.018	-0.021	-0.022	-0.026	-0.029	-0.035	-0.040	-0.045	-0.050	-0.058	-0.064	-0.071	-0.080	-0.088	-0.096	-0.105	-0.114	-0.124	-0.134	-0.145	-0.154	-0.165	-0.175	-0.185	-0.196	-0.205	-0.216	-0.226	-0.235	-0.245	-0.254	-0.264	-0.271	-0.280	-0.288	-0.295	-0.300	-0.306	-0.311	-0.315	-0.319	-0.321	-0.324	-0.326	-0.326	-0.326	-0.325	-0.324	-0.320	-0.318	-0.314	-0.309	-0.301	-0.296	-0.289	-0.281	-0.272	-0.262	-0.252	-0.242	-0.231	-0.219	-0.206	-0.194	-0.180	-0.166	-0.152	-0.139	-0.125	-0.110	-0.096	-0.080	-0.066	-0.051	-0.038	-0.022	-0.010	0.005	0.019	0.032	0.045	0.058	0.069	0.080	0.091	0.101	0.111	0.120	0.129	0.136	0.144	0.149	0.154	0.159	0.161	0.164	0.165	0.166	0.165	0.165	0.162	0.159	0.156	0.151	0.146	0.139	0.132	0.124	0.115	0.106	0.095	0.084	0.072	0.060	0.048	0.034	0.019	0.004	-0.010	-0.026	-0.042	-0.059	-0.075	-0.092	-0.109	-0.125	-0.142	-0.159	-0.175	-0.191	-0.209	-0.225	-0.241	-0.256	-0.271	-0.288	-0.302	-0.315	-0.330	-0.342	-0.355	-0.365	-0.376	-0.386	-0.396	-0.405	-0.412	-0.419	-0.425	-0.431	-0.435	-0.438	-0.440	-0.441	-0.442	-0.442	-0.441	-0.439	-0.438	-0.434	-0.429	-0.424	-0.419	-0.412	-0.405	-0.398	-0.390	-0.380	-0.371	-0.362	-0.352	-0.342	-0.332	-0.322	-0.311	-0.300	-0.291	-0.280	-0.270	-0.259	-0.249	-0.240	-0.231	-0.221	-0.214	-0.205	-0.198	-0.191	-0.185	-0.179	-0.174	-0.169	-0.165	-0.161	-0.159	-0.156	-0.155	-0.155	-0.155	-0.156	-0.158	-0.161	-0.162	-0.168	-0.172	-0.176	-0.182	-0.190	-0.196	-0.204	-0.211	-0.220	-0.228	-0.238	-0.246	-0.255	-0.265	-0.275	-0.285	-0.295	-0.306	-0.316	-0.326	-0.335	-0.346	-0.356	-0.365	-0.375	-0.384	-0.392	-0.401	-0.410	-0.418	-0.424	-0.430	-0.436	-0.442	-0.448	-0.451	-0.455	-0.460	-0.462	-0.464	-0.465	-0.466	-0.465	-0.466	-0.464	-0.462	-0.460	-0.458	-0.452	-0.449	-0.444	-0.439	-0.431	-0.425	-0.416	-0.409	-0.399	-0.389	-0.380	-0.369	-0.358	-0.346	-0.334	-0.322	-0.309	-0.296	-0.282	-0.269	-0.255	-0.240	-0.226	-0.211	-0.196	-0.181	-0.168	-0.154	-0.139	-0.124	-0.110	-0.096	-0.084	-0.069	-0.056	-0.044	-0.031	-0.019	-0.008	0.001	0.012	0.021	0.030	0.039	0.045	0.051	0.058	0.061	0.066	0.070	0.071	0.074	0.075	0.074	0.074	0.071	0.069	0.066	0.061	0.055	0.050	0.044	0.035	0.026	0.018	0.009	-0.001	-0.012	-0.022	-0.035	-0.048	-0.060	-0.071	-0.085	-0.098	-0.111	-0.125	-0.139	-0.151	-0.165	-0.179	-0.191	-0.205	-0.218	-0.229	-0.241	-0.252	-0.262	-0.272	-0.282	-0.292	-0.300	-0.308	-0.315	-0.321	-0.325	-0.330	-0.332	-0.335	-0.336	-0.336	-0.336	-0.334	-0.332	-0.329	-0.324	-0.318	-0.311	-0.304	-0.296	-0.288	-0.276	-0.265	-0.254	-0.241	-0.229	-0.215	-0.200	-0.185	-0.169	-0.154	-0.136	-0.119	-0.100	-0.082	-0.065	-0.045	-0.028	-0.009	0.010	0.030	0.048	0.066	0.085	0.104	0.121	0.140	0.158	0.175	0.191	0.208	0.224	0.239	0.254	0.269	0.282	0.296	0.309	0.321	0.334	0.345	0.356	0.366	0.375	0.385	0.394	0.401	0.410	0.419	0.426	0.432	0.439	0.446	0.452	0.459	0.465	0.471	0.478	0.482	0.490	0.495	0.502	0.509	0.516	0.522	0.531	0.539	0.546	0.556	0.564	0.574	0.584	0.595	0.605	0.616	0.629	0.641	0.654	0.668	0.681	0.696	0.711	0.726	0.742	0.760	0.775	0.792	0.810	0.829	0.848	0.864	0.884	0.902	0.920	0.939	0.959	0.978	0.996	1.014	1.034	1.051	1.070	1.088	1.105	1.122	1.139	1.156	1.174	1.189	1.202	1.219	1.232	1.246	1.260	1.272	1.285	1.298	1.309	1.320	1.330	1.340	1.348	1.358	1.366	1.372	1.380	1.386	1.391	1.398	1.402	1.408	1.411	1.415	1.420	1.422	1.425	1.428	1.430	1.431	1.432	1.432	1.434	1.434	1.435	1.435	1.434	1.434	1.432	1.431	1.430	1.429	1.426	1.425	1.421	1.419	1.415	1.412	1.409	1.405	1.399	1.394	1.390	1.384	1.378	1.371	1.364	1.358	1.349	1.340	1.332	1.322	1.312	1.302	1.290	1.280	1.268	1.254	1.241	1.228	1.214	1.198	1.182	1.166	1.150	1.131	1.114	1.095	1.076	1.058	1.036	1.018	0.996	0.974	0.952	0.931	0.908	0.886	0.864	0.840	0.818	0.795	0.771	0.749	0.725	0.702	0.680	0.658	0.634	0.612	0.591	0.570	0.549	0.529	0.509	0.489	0.471	0.454	0.436	0.420	0.406	0.391	0.378	0.365	0.352	0.344	0.334	0.325	0.318	0.311	0.305	0.301	0.298	0.296	0.294	0.292	0.294	0.296	0.299	0.302	0.308	0.312	0.319	0.324	0.331	0.340	0.349	0.358	0.368	0.379	0.389	0.400	0.412	0.424	0.436	0.449	0.461	0.474	0.486	0.499	0.511	0.524	0.538	0.549	0.561	0.572	0.585	0.596	0.608	0.619	0.628	0.639	0.649	0.659	0.668	0.675	0.682	0.690	0.698	0.705	0.711	0.716	0.722	0.728	0.732	0.736	0.740	0.744	0.748	0.750	0.752	0.755	0.758	0.759	0.760	0.762	0.764	0.765	0.766	0.768	0.768	0.768	0.769	0.769	0.770	0.770	0.771	0.772	0.774	0.775	0.776	0.778	0.779	0.782	0.784	0.788	0.790	0.794	0.798	0.801	0.806	0.810	0.818	0.822	0.829	0.835	0.842	0.850	0.859	0.868	0.876	0.886	0.896	0.908	0.920	0.931	0.944	0.956	0.970	0.984	0.999	1.012	1.028	1.044	1.059	1.075	1.091	1.108	1.124	1.141	1.158	1.175	1.194	1.210	1.228	1.244	1.261	1.279	1.295	1.311	1.326	1.341	1.356	1.371	1.386	1.399	1.411	1.422	1.434	1.442	1.452	1.461	1.468	1.474	1.479	1.482	1.486	1.488	1.488	1.486	1.485	1.481	1.478	1.471	1.464	1.458	1.449	1.439	1.428	1.415	1.401	1.386	1.371	1.356	1.339	1.321	1.301	1.282	1.264	1.242	1.222	1.201	1.179	1.159	1.136	1.114	1.092	1.071	1.049	1.028	1.006	0.985	0.966	0.945	0.925	0.908	0.890	0.874	0.856	0.841	0.826	0.812	0.800	0.788	0.778	0.768	0.759	0.751	0.744	0.738	0.734	0.729	0.726	0.724	0.722	0.721	0.721	0.722	0.724	0.725	0.729	0.731	0.735	0.739	0.742	0.748	0.751	0.758	0.761	0.766	0.770	0.772	0.776	0.781	0.782	0.785	0.785	0.785	0.785	0.784	0.781	0.779	0.775	0.769	0.761	0.754	0.745	0.736	0.725	0.712	0.698	0.684	0.666	0.650	0.631	0.611	0.591	0.570	0.546	0.522	0.498	0.472	0.446	0.419	0.391	0.362	0.334	0.305	0.276	0.246	0.216	0.186	0.158	0.128	0.099	0.070	0.041	0.014	-0.014	-0.040	-0.065	-0.088	-0.111	-0.134	-0.154	-0.174	-0.192	-0.209	-0.224	-0.238	-0.249	-0.260	-0.268	-0.275	-0.280	-0.285	-0.288	-0.286	-0.286	-0.282	-0.278	-0.271	-0.264	-0.254	-0.242	-0.230	-0.216	-0.201	-0.184	-0.166	-0.149	-0.129	-0.109	-0.086	-0.064	-0.041	-0.018	0.006	0.031	0.055	0.081	0.106	0.131	0.156	0.181	0.206	0.231	0.255	0.279	0.301	0.324	0.346	0.368	0.386	0.406	0.424	0.441	0.458	0.472	0.486	0.500	0.511	0.522	0.531	0.539	0.545	0.551	0.555	0.558	0.560	0.560	0.559	0.556	0.552	0.548	0.541	0.534	0.526	0.518	0.507	0.495	0.481	0.469	0.455	0.439	0.424	0.406	0.388	0.370	0.351	0.331	0.311	0.291	0.269	0.248	0.226	0.204	0.181	0.158	0.135	0.112	0.090	0.066	0.044	0.021	-0.001	-0.024	-0.045	-0.068	-0.089	-0.111	-0.131	-0.151	-0.171	-0.190	-0.209	-0.228	-0.244	-0.261	-0.279	-0.294	-0.310	-0.324	-0.338	-0.351	-0.364	-0.376	-0.386	-0.399	-0.409	-0.418	-0.426	-0.435	-0.442	-0.451	-0.458	-0.464	-0.470	-0.476	-0.481	-0.486	-0.491	-0.495	-0.500	-0.504	-0.507	-0.512	-0.518	-0.520	-0.524	-0.529	-0.532	-0.538	-0.541	-0.546	-0.550	-0.555	-0.559	-0.564	-0.570	-0.575	-0.580	-0.586	-0.592	-0.599	-0.605	-0.610	-0.618	-0.624	-0.631	-0.639	-0.644	-0.651	-0.659	-0.665	-0.672	-0.680	-0.688	-0.694	-0.700	-0.705	-0.711	-0.718	-0.722	-0.728	-0.732	-0.738	-0.741	-0.745	-0.748	-0.750	-0.752	-0.754	-0.755	-0.756	-0.756	-0.755	-0.752	-0.751	-0.749	-0.746	-0.742	-0.739	-0.734	-0.728	-0.722	-0.716	-0.710	-0.702	-0.694	-0.686	-0.678	-0.669	-0.660	-0.651	-0.641	-0.631	-0.620	-0.610	-0.599	-0.589	-0.576	-0.565	-0.552	-0.542	-0.530	-0.518	-0.505	-0.492	-0.480	-0.468	-0.456	-0.442	-0.429	-0.418	-0.404	-0.391	-0.378	-0.365	-0.351	-0.339	-0.325	-0.311	-0.298	-0.284	-0.270	-0.255	-0.241	-0.226	-0.212	-0.198	-0.182	-0.168	-0.152	-0.139	-0.122	-0.108	-0.092	-0.078	-0.061	-0.046	-0.031	-0.016	-0.002	0.012	0.028	0.042	0.056	0.070	0.085	0.098	0.111	0.124	0.136	0.148	0.160	0.171	0.181	0.192	0.201	0.210	0.220	0.226	0.235	0.241	0.248	0.252	0.258	0.261	0.264	0.268	0.270	0.271	0.272	0.274	0.272	0.272	0.272	0.271	0.269	0.266	0.264	0.261	0.258	0.254	0.251	0.248	0.244	0.240	0.236	0.232	0.229	0.225	0.222	0.220	0.216	0.214	0.211	0.209	0.208	0.205	0.205	0.205	0.204	0.205	0.205	0.206	0.208	0.210	0.212	0.216	0.219	0.222	0.226	0.231	0.238	0.242	0.249	0.255	0.261	0.268	0.275	0.281	0.289	0.298	0.304	0.311	0.319	0.326	0.334	0.341	0.349	0.355	0.364	0.369	0.376	0.382	0.389	0.394	0.399	0.404	0.409	0.411	0.416	0.420	0.421	0.424	0.425	0.426	0.428	0.429	0.430	0.429	0.428	0.428	0.426	0.425	0.425	0.422	0.420	0.420	0.418	0.416	0.412	0.411	0.410	0.409	0.408	0.406	0.406	0.406	0.406	0.406	0.408	0.409	0.411	0.414	0.416	0.420	0.425	0.431	0.436	0.444	0.451	0.459	0.468	0.478	0.489	0.500	0.511	0.524	0.539	0.552	0.568	0.584	0.599	0.615	0.634	0.651	0.670	0.688	0.708	0.726	0.746	0.765	0.785	0.805	0.825	0.845	0.865	0.885	0.904	0.922	0.942	0.960	0.979	0.998	1.015	1.031	1.048	1.064	1.079	1.094	1.108	1.120	1.132	1.144	1.155	1.165	1.174	1.182	1.190	1.196	1.202	1.208	1.212	1.215	1.218	1.219	1.220	1.220	1.220	1.219	1.216	1.214	1.211	1.208	1.204	1.199	1.192	1.188	1.181	1.174	1.166	1.160	1.151	1.142	1.132	1.125	1.114	1.105	1.095	1.084	1.074	1.062	1.051	1.040	1.029	1.016	1.004	0.992	0.980	0.968	0.954	0.941	0.928	0.914	0.900	0.886	0.871	0.858	0.844	0.829	0.814	0.796	0.781	0.765	0.750	0.732	0.716	0.699	0.681	0.664	0.646	0.629	0.610	0.591	0.572	0.552	0.535	0.515	0.495	0.475	0.456	0.436	0.415	0.395	0.375	0.355	0.335	0.315	0.294	0.274	0.255	0.235	0.216	0.196	0.178	0.159	0.142	0.124	0.108	0.090	0.075	0.060	0.045	0.030	0.015	0.004	-0.009	-0.021	-0.031	-0.041	-0.050	-0.059	-0.066	-0.072	-0.078	-0.082	-0.086	-0.088	-0.091	-0.090	-0.090	-0.089	-0.086	-0.082	-0.078	-0.071	-0.065	-0.058	-0.049	-0.040	-0.029	-0.019	-0.005	0.008	0.021	0.036	0.052	0.069	0.085	0.104	0.121	0.140	0.160	0.180	0.200	0.222	0.244	0.265	0.288	0.309	0.331	0.352	0.376	0.400	0.421	0.445	0.468	0.490	0.512	0.535	0.558	0.579	0.600	0.622	0.642	0.662	0.684	0.702	0.722	0.741	0.759	0.778	0.795	0.811	0.828	0.842	0.858	0.872	0.886	0.899	0.912	0.925	0.936	0.948	0.958	0.968	0.978	0.986	0.995	1.004	1.011	1.019	1.026	1.032	1.039	1.045	1.051	1.058	1.062	1.068	1.071	1.075	1.080	1.085	1.089	1.094	1.096	1.100	1.104	1.106	1.110	1.112	1.118	1.120	1.122	1.126	1.129	1.131	1.134	1.138	1.139	1.141	1.144	1.146	1.148	1.150	1.151	1.152	1.154	1.154	1.154	1.155	1.155	1.155	1.154	1.151	1.150	1.149	1.146	1.142	1.139	1.135	1.131	1.126	1.121	1.115	1.109	1.102	1.094	1.086	1.078	1.069	1.059	1.049	1.039	1.028	1.016	1.004	0.991	0.978	0.964	0.950	0.936	0.921	0.906	0.891	0.876	0.861	0.845	0.829	0.814	0.798	0.784	0.768	0.752	0.738	0.722	0.709	0.695	0.681	0.668	0.656	0.642	0.632	0.620	0.611	0.601	0.592	0.584	0.578	0.571	0.565	0.560	0.558	0.554	0.552	0.551	0.551	0.552	0.554	0.556	0.560	0.564	0.569	0.576	0.582	0.590	0.600	0.609	0.619	0.630	0.641	0.654	0.666	0.679	0.692	0.706	0.721	0.738	0.751	0.768	0.784	0.800	0.818	0.834	0.850	0.866	0.884	0.901	0.919	0.935	0.951	0.969	0.985	1.001	1.018	1.032	1.049	1.065	1.079	1.094	1.109	1.122	1.136	1.150	1.162	1.176	1.189	1.201	1.212	1.225	1.236	1.246	1.258	1.268	1.278	1.286	1.296	1.304	1.314	1.321	1.329	1.336	1.344	1.351	1.358	1.365	1.371	1.378	1.382	1.389	1.395	1.400	1.404	1.410	1.414	1.418	1.421	1.425	1.430	1.434	1.436	1.440	1.442	1.445	1.449	1.450	1.451	1.454	1.454	1.456	1.458	1.458	1.458	1.456	1.456	1.455	1.454	1.452	1.450	1.448	1.445	1.441	1.438	1.432	1.428	1.422	1.416	1.410	1.402	1.395	1.386	1.378	1.366	1.358	1.345	1.334	1.321	1.308	1.294	1.279	1.262	1.248	1.231	1.212	1.195	1.176	1.158	1.138	1.118	1.095	1.074	1.052	1.029	1.005	0.981	0.959	0.934	0.909	0.882	0.859	0.834	0.808	0.782	0.756	0.730	0.705	0.680	0.652	0.628	0.602	0.578	0.555	0.531	0.507	0.485	0.462	0.441	0.419	0.399	0.379	0.360	0.341	0.325	0.308	0.292	0.276	0.262	0.249	0.238	0.225	0.215	0.204	0.195	0.188	0.179	0.172	0.166	0.162	0.156	0.152	0.151	0.148	0.146	0.145	0.144	0.144	0.144	0.145	0.146	0.148	0.149	0.151	0.154	0.155	0.158	0.160	0.162	0.165	0.168	0.171	0.172	0.175	0.178	0.179	0.180	0.182	0.184	0.185	0.186	0.186	0.186	0.188	0.188	0.186	0.186	0.186	0.184	0.182	0.181	0.180	0.178	0.175	0.172	0.170	0.168	0.164	0.161	0.158	0.155	0.151	0.148	0.144	0.140	0.136	0.132	0.128	0.124	0.121	0.118	0.114	0.110	0.106	0.104	0.100	0.098	0.095	0.091	0.090	0.086	0.085	0.082	0.080	0.079	0.078	0.075	0.074	0.072	0.071	0.071	0.070	0.070	0.069	0.069	0.068	0.066	0.066	0.066	0.066	0.065	0.065	0.064	0.064	0.062	0.062	0.062	0.062	0.061	0.062	0.061	0.061	0.059	0.059	0.059	0.058	0.058	0.056	0.056	0.055	0.055	0.055	0.054	0.052	0.054	0.052	0.052	0.052	0.051	0.050	0.051	0.051	0.050	0.051	0.052	0.052	0.054	0.054	0.055	0.056	0.058	0.060	0.062	0.064	0.066	0.069	0.071	0.074	0.078	0.081	0.084	0.089	0.092	0.098	0.101	0.105	0.110	0.115	0.119	0.124	0.129	0.134	0.139	0.144	0.149	0.154	0.159	0.164	0.168	0.172	0.176	0.180	0.182	0.186	0.189	0.192	0.195	0.196	0.198	0.198	0.199	0.198	0.198	0.196	0.192	0.190	0.186	0.182	0.178	0.171	0.165	0.158	0.150	0.141	0.130	0.120	0.108	0.095	0.082	0.068	0.054	0.038	0.021	0.002	-0.015	-0.035	-0.055	-0.075	-0.096	-0.119	-0.142	-0.165	-0.190	-0.215	-0.241	-0.266	-0.294	-0.321	-0.349	-0.376	-0.406	-0.435	-0.464	-0.495	-0.525	-0.555	-0.586	-0.618	-0.648	-0.679	-0.709	-0.741	-0.771	-0.804	-0.832	-0.864	-0.895	-0.925	-0.955	-0.984	-1.014	-1.042	-1.069	-1.098	-1.125	-1.152	-1.178	-1.202	-1.228	-1.252	-1.276	-1.299	-1.321	-1.342	-1.362	-1.382	-1.401	-1.420	-1.436	-1.454	-1.470	-1.485	-1.499	-1.511	-1.524	-1.536	-1.546	-1.556	-1.565	-1.574	-1.580	-1.588	-1.594	-1.599	-1.604	-1.606	-1.610	-1.612	-1.614	-1.615	-1.615	-1.615	-1.615	-1.615	-1.612	-1.610	-1.608	-1.604	-1.601	-1.596	-1.592	-1.588	-1.582	-1.578	-1.571	-1.565	-1.558	-1.550	-1.544	-1.535	-1.528	-1.519	-1.511	-1.501	-1.492	-1.484	-1.475	-1.464	-1.455	-1.445	-1.435	-1.425	-1.414	-1.404	-1.392	-1.381	-1.371	-1.360	-1.348	-1.336	-1.326	-1.314	-1.302	-1.291	-1.279	-1.268	-1.256	-1.245	-1.234	-1.221	-1.211	-1.200	-1.189	-1.178	-1.168	-1.158	-1.146	-1.136	-1.125	-1.116	-1.106	-1.098	-1.089	-1.079	-1.070	-1.061	-1.054	-1.045	-1.038	-1.029	-1.022	-1.014	-1.008	-1.000	-0.992	-0.985	-0.978	-0.971	-0.964	-0.956	-0.950	-0.942	-0.935	-0.929	-0.921	-0.914	-0.905	-0.898	-0.890	-0.882	-0.874	-0.865	-0.856	-0.848	-0.839	-0.829	-0.819	-0.809	-0.798	-0.788	-0.776	-0.766	-0.755	-0.742	-0.731	-0.719	-0.708	-0.695	-0.682	-0.670	-0.658	-0.645	-0.632	-0.621	-0.608	-0.595	-0.584	-0.571	-0.559	-0.549	-0.536	-0.526	-0.515	-0.505	-0.495	-0.485	-0.475	-0.468	-0.459	-0.451	-0.445	-0.439	-0.432	-0.426	-0.421	-0.418	-0.415	-0.411	-0.409	-0.409	-0.406	-0.406	-0.406	-0.408	-0.409	-0.410	-0.412	-0.416	-0.419	-0.424	-0.428	-0.432	-0.438	-0.442	-0.449	-0.455	-0.461	-0.468	-0.474	-0.481	-0.488	-0.496	-0.502	-0.510	-0.518	-0.525	-0.534	-0.540	-0.549	-0.556	-0.565	-0.572	-0.580	-0.588	-0.595	-0.604	-0.611	-0.619	-0.625	-0.632	-0.640	-0.648	-0.655	-0.662	-0.669	-0.676	-0.684	-0.691	-0.699	-0.705	-0.712	-0.719	-0.726	-0.734	-0.740	-0.746	-0.754	-0.760	-0.765	-0.771	-0.778	-0.784	-0.789	-0.794	-0.799	-0.802	-0.808	-0.811	-0.815	-0.818	-0.820	-0.822	-0.824	-0.825	-0.825	-0.825	-0.824	-0.822	-0.821	-0.819	-0.814	-0.811	-0.806	-0.801	-0.794	-0.788	-0.780	-0.771	-0.761	-0.752	-0.741	-0.731	-0.720	-0.706	-0.694	-0.681	-0.666	-0.652	-0.639	-0.624	-0.608	-0.592	-0.576	-0.560	-0.544	-0.528	-0.511	-0.496	-0.479	-0.462	-0.446	-0.431	-0.416	-0.400	-0.385	-0.371	-0.358	-0.344	-0.331	-0.318	-0.305	-0.294	-0.284	-0.274	-0.264	-0.255	-0.248	-0.239	-0.231	-0.225	-0.220	-0.214	-0.209	-0.205	-0.202	-0.200	-0.198	-0.196	-0.195	-0.194	-0.194	-0.194	-0.195	-0.195	-0.196	-0.199	-0.200	-0.202	-0.205	-0.208	-0.210	-0.214	-0.216	-0.220	-0.224	-0.228	-0.230	-0.235	-0.238	-0.242	-0.246	-0.250	-0.254	-0.258	-0.262	-0.266	-0.270	-0.274	-0.279	-0.282	-0.286	-0.291	-0.295	-0.301	-0.305	-0.310	-0.315	-0.320	-0.325	-0.331	-0.338	-0.345	-0.350	-0.358	-0.365	-0.372	-0.381	-0.389	-0.398	-0.406	-0.415	-0.425	-0.435	-0.445	-0.456	-0.469	-0.480	-0.492	-0.505	-0.518	-0.531	-0.546	-0.560	-0.575	-0.591	-0.608	-0.624	-0.640	-0.656	-0.674	-0.691	-0.709	-0.728	-0.746	-0.766	-0.785	-0.806	-0.825	-0.846	-0.868	-0.888	-0.909	-0.930	-0.951	-0.972	-0.995	-1.016	-1.039	-1.061	-1.082	-1.105	-1.126	-1.149	-1.171	-1.192	-1.216	-1.238	-1.260	-1.280	-1.302	-1.324	-1.345	-1.366	-1.388	-1.409	-1.429	-1.449	-1.469	-1.489	-1.508	-1.528	-1.545	-1.564	-1.581	-1.599	-1.616	-1.632	-1.650	-1.665	-1.682	-1.698	-1.712	-1.728	-1.742	-1.756	-1.770	-1.782	-1.796	-1.809	-1.821	-1.834	-1.846	-1.858	-1.869	-1.879	-1.891	-1.901	-1.912	-1.921	-1.931	-1.941	-1.950	-1.960	-1.969	-1.978	-1.986	-1.996	-2.005	-2.014	-2.021	-2.030	-2.038	-2.046	-2.052	-2.061	-2.068	-2.075	-2.081	-2.089	-2.095	-2.100	-2.106	-2.111	-2.116	-2.121	-2.125	-2.130	-2.132	-2.136	-2.138	-2.140	-2.141	-2.141	-2.142	-2.141	-2.140	-2.138	-2.136	-2.131	-2.128	-2.122	-2.116	-2.111	-2.102	-2.094	-2.085	-2.075	-2.065	-2.052	-2.041	-2.027	-2.013	-1.998	-1.982	-1.966	-1.948	-1.929	-1.911	-1.891	-1.870	-1.850	-1.828	-1.806	-1.782	-1.759	-1.736	-1.710	-1.686	-1.661	-1.635	-1.610	-1.584	-1.558	-1.531	-1.504	-1.478	-1.451	-1.425	-1.399	-1.372	-1.346	-1.321	-1.296	-1.271	-1.246	-1.222	-1.199	-1.175	-1.152	-1.130	-1.109	-1.088	-1.069	-1.050	-1.031	-1.012	-0.996	-0.980	-0.965	-0.951	-0.938	-0.924	-0.911	-0.900	-0.890	-0.881	-0.872	-0.865	-0.858	-0.852	-0.848	-0.842	-0.838	-0.835	-0.834	-0.832	-0.831	-0.832	-0.832	-0.835	-0.836	-0.839	-0.842	-0.845	-0.850	-0.855	-0.860	-0.866	-0.870	-0.878	-0.884	-0.891	-0.899	-0.906	-0.912	-0.921	-0.929	-0.938	-0.945	-0.955	-0.964	-0.972	-0.981	-0.990	-0.998	-1.006	-1.015	-1.025	-1.032	-1.041	-1.050	-1.059	-1.068	-1.076	-1.082	-1.091	-1.100	-1.108	-1.116	-1.125	-1.134	-1.140	-1.149	-1.156	-1.164	-1.171	-1.180	-1.188	-1.196	-1.202	-1.210	-1.218	-1.225	-1.232	-1.240	-1.246	-1.252	-1.260	-1.266	-1.272	-1.278	-1.284	-1.290	-1.295	-1.300	-1.306	-1.310	-1.315	-1.320	-1.324	-1.328	-1.330	-1.334	-1.335	-1.336	-1.338	-1.338	-1.339	-1.338	-1.338	-1.335	-1.334	-1.330	-1.328	-1.324	-1.319	-1.314	-1.308	-1.300	-1.292	-1.285	-1.276	-1.268	-1.256	-1.245	-1.234	-1.221	-1.208	-1.195	-1.181	-1.165	-1.150	-1.134	-1.116	-1.099	-1.081	-1.062	-1.044	-1.025	-1.005	-0.986	-0.966	-0.945	-0.925	-0.904	-0.882	-0.861	-0.841	-0.819	-0.799	-0.778	-0.756	-0.735	-0.714	-0.694	-0.674	-0.652	-0.632	-0.614	-0.595	-0.576	-0.558	-0.539	-0.521	-0.504	-0.488	-0.471	-0.455	-0.439	-0.424	-0.409	-0.396	-0.381	-0.369	-0.355	-0.342	-0.330	-0.319	-0.308	-0.296	-0.285	-0.275	-0.264	-0.254	-0.245	-0.235	-0.226	-0.216	-0.208	-0.200	-0.191	-0.182	-0.175	-0.166	-0.159	-0.150	-0.142	-0.135	-0.128	-0.120	-0.114	-0.106	-0.100	-0.092	-0.086	-0.080	-0.074	-0.068	-0.061	-0.056	-0.050	-0.045	-0.041	-0.036	-0.031	-0.028	-0.025	-0.021	-0.019	-0.016	-0.015	-0.015	-0.014	-0.014	-0.014	-0.014	-0.016	-0.019	-0.021	-0.024	-0.028	-0.032	-0.038	-0.042	-0.049	-0.055	-0.061	-0.069	-0.076	-0.086	-0.094	-0.104	-0.114	-0.124	-0.134	-0.145	-0.155	-0.168	-0.179	-0.190	-0.202	-0.214	-0.226	-0.239	-0.251	-0.265	-0.276	-0.289	-0.302	-0.314	-0.328	-0.340	-0.351	-0.364	-0.378	-0.389	-0.400	-0.411	-0.424	-0.435	-0.446	-0.456	-0.469	-0.479	-0.490	-0.500	-0.511	-0.522	-0.531	-0.541	-0.552	-0.562	-0.571	-0.582	-0.592	-0.602	-0.612	-0.622	-0.632	-0.642	-0.652	-0.665	-0.674	-0.686	-0.696	-0.708	-0.720	-0.731	-0.744	-0.755	-0.769	-0.782	-0.794	-0.809	-0.822	-0.838	-0.851	-0.866	-0.882	-0.896	-0.912	-0.929	-0.945	-0.961	-0.979	-0.995	-1.012	-1.030	-1.046	-1.065	-1.082	-1.100	-1.119	-1.138	-1.155	-1.174	-1.191	-1.210	-1.228	-1.248	-1.265	-1.284	-1.301	-1.319	-1.338	-1.354	-1.372	-1.389	-1.405	-1.422	-1.438	-1.454	-1.469	-1.484	-1.499	-1.514	-1.526	-1.540	-1.552	-1.565	-1.576	-1.589	-1.599	-1.609	-1.618	-1.628	-1.636	-1.644	-1.650	-1.658	-1.662	-1.669	-1.674	-1.678	-1.680	-1.684	-1.686	-1.688	-1.689	-1.689	-1.689	-1.689	-1.688	-1.685	-1.684	-1.681	-1.678	-1.674	-1.670	-1.666	-1.661	-1.656	-1.651	-1.645	-1.639	-1.632	-1.626	-1.619	-1.614	-1.606	-1.599	-1.592	-1.585	-1.579	-1.570	-1.564	-1.555	-1.549	-1.541	-1.532	-1.526	-1.519	-1.512	-1.504	-1.498	-1.490	-1.484	-1.476	-1.471	-1.464	-1.458	-1.451	-1.445	-1.439	-1.432	-1.426	-1.420	-1.412	-1.408	-1.400	-1.394	-1.388	-1.381	-1.375	-1.368	-1.361	-1.354	-1.346	-1.340	-1.334	-1.325	-1.318	-1.309	-1.301	-1.294	-1.285	-1.278	-1.269	-1.259	-1.250	-1.241	-1.232	-1.222	-1.214	-1.204	-1.194	-1.185	-1.175	-1.165	-1.155	-1.145	-1.134	-1.125	-1.115	-1.106	-1.095	-1.086	-1.076	-1.068	-1.058	-1.050	-1.041	-1.032	-1.025	-1.016	-1.009	-1.001	-0.995	-0.988	-0.981	-0.974	-0.968	-0.961	-0.956	-0.951	-0.945	-0.941	-0.935	-0.930	-0.926	-0.921	-0.918	-0.914	-0.910	-0.906	-0.901	-0.898	-0.894	-0.889	-0.884	-0.879	-0.875	-0.870	-0.864	-0.859	-0.851	-0.845	-0.839	-0.830	-0.821	-0.814	-0.805	-0.795	-0.784	-0.774	-0.761	-0.750	-0.736	-0.724	-0.709	-0.695	-0.681	-0.665	-0.650	-0.632	-0.616	-0.599	-0.582	-0.565	-0.548	-0.529	-0.510	-0.491	-0.474	-0.456	-0.438	-0.419	-0.401	-0.385	-0.368	-0.350	-0.334	-0.319	-0.304	-0.289	-0.275	-0.262	-0.251	-0.239	-0.230	-0.221	-0.212	-0.206	-0.200	-0.195	-0.191	-0.189	-0.188	-0.188	-0.189	-0.191	-0.194	-0.200	-0.205	-0.211	-0.220	-0.229	-0.239	-0.250	-0.264	-0.276	-0.290	-0.305	-0.321	-0.338	-0.354	-0.370	-0.389	-0.406	-0.426	-0.445	-0.465	-0.484	-0.504	-0.524	-0.544	-0.562	-0.584	-0.602	-0.621	-0.640	-0.658	-0.676	-0.694	-0.710	-0.726	-0.742	-0.756	-0.771	-0.785	-0.799	-0.810	-0.821	-0.832	-0.842	-0.851	-0.860	-0.868	-0.872	-0.879	-0.884	-0.889	-0.891	-0.894	-0.895	-0.895	-0.895	-0.894	-0.891	-0.890	-0.888	-0.884	-0.878	-0.872	-0.868	-0.861	-0.855	-0.848	-0.840	-0.831	-0.822	-0.814	-0.802	-0.794	-0.784	-0.774	-0.762	-0.750	-0.740	-0.728	-0.716	-0.704	-0.692	-0.680	-0.668	-0.656	-0.644	-0.632	-0.620	-0.608	-0.595	-0.584	-0.572	-0.561	-0.550	-0.539	-0.528	-0.516	-0.506	-0.496	-0.485	-0.475	-0.465	-0.455	-0.445	-0.436	-0.426	-0.418	-0.409	-0.399	-0.391	-0.382	-0.375	-0.368	-0.359	-0.351	-0.344	-0.338	-0.330	-0.322	-0.316	-0.309	-0.304	-0.298	-0.291	-0.285	-0.278	-0.272	-0.265	-0.259	-0.254	-0.248	-0.241	-0.236	-0.229	-0.224	-0.218	-0.211	-0.206	-0.201	-0.195	-0.190	-0.184	-0.179	-0.174	-0.169	-0.164	-0.160	-0.155	-0.150	-0.145	-0.141	-0.139	-0.134	-0.131	-0.129	-0.126	-0.125	-0.124	-0.122	-0.121	-0.121	-0.121	-0.122	-0.124	-0.126	-0.128	-0.130	-0.134	-0.138	-0.144	-0.148	-0.154	-0.159	-0.166	-0.175	-0.182	-0.191	-0.199	-0.210	-0.220	-0.229	-0.240	-0.252	-0.264	-0.275	-0.286	-0.300	-0.312	-0.325	-0.339	-0.352	-0.365	-0.379	-0.392	-0.405	-0.419	-0.432	-0.445	-0.459	-0.472	-0.485	-0.498	-0.509	-0.521	-0.532	-0.542	-0.552	-0.564	-0.574	-0.582	-0.591	-0.599	-0.606	-0.614	-0.620	-0.626	-0.631	-0.635	-0.640	-0.644	-0.648	-0.650	-0.651	-0.654	-0.654	-0.655	-0.655	-0.654	-0.654	-0.652	-0.651	-0.650	-0.646	-0.645	-0.641	-0.639	-0.636	-0.631	-0.628	-0.625	-0.621	-0.616	-0.611	-0.608	-0.604	-0.600	-0.595	-0.591	-0.586	-0.582	-0.579	-0.574	-0.570	-0.566	-0.562	-0.559	-0.555	-0.551	-0.548	-0.545	-0.541	-0.538	-0.534	-0.530	-0.526	-0.524	-0.520	-0.516	-0.512	-0.510	-0.505	-0.501	-0.499	-0.496	-0.492	-0.489	-0.485	-0.481	-0.478	-0.474	-0.470	-0.466	-0.462	-0.459	-0.454	-0.449	-0.445	-0.441	-0.436	-0.431	-0.428	-0.424	-0.419	-0.414	-0.410	-0.406	-0.401	-0.396	-0.391	-0.389	-0.385	-0.380	-0.376	-0.372	-0.370	-0.366	-0.364	-0.360	-0.359	-0.356	-0.354	-0.351	-0.349	-0.348	-0.346	-0.345	-0.345	-0.344	-0.344	-0.344	-0.344	-0.345	-0.346	-0.346	-0.349	-0.350	-0.352	-0.354	-0.355	-0.359	-0.361	-0.365	-0.369	-0.371	-0.375	-0.380	-0.384	-0.388	-0.391	-0.396	-0.401	-0.405	-0.411	-0.416	-0.421	-0.426	-0.431	-0.436	-0.441	-0.448	-0.451	-0.458	-0.462	-0.468	-0.472	-0.478	-0.482	-0.489	-0.492	-0.498	-0.502	-0.506	-0.511	-0.516	-0.520	-0.525	-0.529	-0.534	-0.538	-0.541	-0.545	-0.548	-0.552	-0.556	-0.559	-0.562	-0.566	-0.569	-0.572	-0.575	-0.579	-0.581	-0.585	-0.589	-0.591	-0.595	-0.598	-0.601	-0.604	-0.608	-0.610	-0.612	-0.616	-0.620	-0.624	-0.626	-0.630	-0.632	-0.638	-0.640	-0.644	-0.649	-0.651	-0.656	-0.660	-0.664	-0.668	-0.671	-0.676	-0.680	-0.684	-0.688	-0.691	-0.695	-0.700	-0.704	-0.706	-0.710	-0.714	-0.716	-0.720	-0.722	-0.725	-0.728	-0.730	-0.732	-0.734	-0.735	-0.736	-0.738	-0.738	-0.738	-0.736	-0.735	-0.734	-0.731	-0.729	-0.726	-0.722	-0.718	-0.714	-0.708	-0.701	-0.695	-0.689	-0.680	-0.671	-0.662	-0.654	-0.642	-0.632	-0.620	-0.609	-0.598	-0.584	-0.570	-0.556	-0.542	-0.528	-0.512	-0.498	-0.481	-0.466	-0.450	-0.434	-0.418	-0.400	-0.385	-0.368	-0.351	-0.335	-0.319	-0.302	-0.288	-0.272	-0.258	-0.242	-0.229	-0.216	-0.201	-0.190	-0.179	-0.168	-0.158	-0.148	-0.139	-0.130	-0.122	-0.114	-0.108	-0.101	-0.096	-0.092	-0.088	-0.086	-0.082	-0.080	-0.080	-0.079	-0.079	-0.078	-0.079	-0.080	-0.081	-0.084	-0.085	-0.086	-0.089	-0.090	-0.092	-0.095	-0.096	-0.099	-0.100	-0.101	-0.102	-0.102	-0.104	-0.104	-0.102	-0.101	-0.100	-0.096	-0.095	-0.090	-0.086	-0.081	-0.076	-0.069	-0.062	-0.052	-0.044	-0.035	-0.024	-0.012	-0.001	0.012	0.026	0.040	0.055	0.070	0.086	0.102	0.121	0.138	0.156	0.175	0.194	0.212	0.234	0.252	0.274	0.294	0.315	0.335	0.355	0.375	0.396	0.416	0.436	0.456	0.476	0.495	0.515	0.534	0.552	0.570	0.588	0.605	0.621	0.638	0.652	0.668	0.681	0.695	0.708	0.721	0.731	0.744	0.754	0.764	0.772	0.781	0.790	0.796	0.802	0.808	0.812	0.816	0.821	0.824	0.826	0.828	0.829	0.829	0.829	0.829	0.826	0.824	0.821	0.818	0.814	0.810	0.805	0.799	0.794	0.788	0.780	0.771	0.764	0.755	0.746	0.736	0.725	0.714	0.702	0.691	0.679	0.668	0.654	0.640	0.626	0.612	0.599	0.582	0.569	0.552	0.538	0.520	0.504	0.488	0.470	0.454	0.435	0.418	0.399	0.381	0.362	0.344	0.326	0.306	0.288	0.269	0.251	0.231	0.212	0.192	0.175	0.156	0.136	0.119	0.100	0.080	0.061	0.042	0.022	0.005	-0.014	-0.031	-0.050	-0.069	-0.086	-0.104	-0.122	-0.140	-0.158	-0.174	-0.191	-0.208	-0.222	-0.239	-0.255	-0.271	-0.286	-0.300	-0.315	-0.329	-0.344	-0.356	-0.370	-0.382	-0.395	-0.406	-0.418	-0.428	-0.436	-0.446	-0.455	-0.462	-0.470	-0.478	-0.485	-0.491	-0.495	-0.501	-0.505	-0.507	-0.510	-0.512	-0.514	-0.515	-0.515	-0.514	-0.514	-0.511	-0.509	-0.505	-0.501	-0.498	-0.491	-0.486	-0.480	-0.474	-0.466	-0.458	-0.449	-0.441	-0.431	-0.422	-0.412	-0.401	-0.391	-0.380	-0.369	-0.356	-0.345	-0.332	-0.320	-0.306	-0.294	-0.280	-0.268	-0.254	-0.241	-0.228	-0.215	-0.201	-0.189	-0.176	-0.165	-0.151	-0.139	-0.128	-0.116	-0.106	-0.095	-0.085	-0.075	-0.065	-0.056	-0.048	-0.040	-0.032	-0.026	-0.021	-0.015	-0.011	-0.006	-0.002	-0.001	0.001	0.001	0.001	0.000	-0.001	-0.004	-0.006	-0.010	-0.015	-0.019	-0.025	-0.031	-0.039	-0.048	-0.056	-0.064	-0.074	-0.084	-0.094	-0.105	-0.116	-0.126	-0.139	-0.151	-0.164	-0.176	-0.188	-0.201	-0.212	-0.225	-0.238	-0.249	-0.260	-0.272	-0.284	-0.294	-0.304	-0.312	-0.321	-0.329	-0.338	-0.342	-0.349	-0.354	-0.358	-0.361	-0.365	-0.366	-0.366	-0.366	-0.366	-0.364	-0.362	-0.359	-0.354	-0.350	-0.344	-0.338	-0.329	-0.321	-0.314	-0.305	-0.295	-0.286	-0.275	-0.266	-0.255	-0.245	-0.232	-0.222	-0.212	-0.201	-0.191	-0.180	-0.170	-0.160	-0.151	-0.142	-0.135	-0.126	-0.120	-0.114	-0.109	-0.105	-0.100	-0.098	-0.095	-0.094	-0.094	-0.095	-0.096	-0.099	-0.102	-0.106	-0.111	-0.118	-0.124	-0.131	-0.140	-0.148	-0.158	-0.166	-0.178	-0.186	-0.198	-0.209	-0.220	-0.231	-0.244	-0.254	-0.266	-0.276	-0.288	-0.298	-0.308	-0.318	-0.328	-0.336	-0.344	-0.350	-0.356	-0.362	-0.366	-0.371	-0.375	-0.376	-0.378	-0.378	-0.378	-0.376	-0.374	-0.370	-0.366	-0.361	-0.356	-0.349	-0.341	-0.334	-0.326	-0.316	-0.306	-0.298	-0.286	-0.275	-0.265	-0.254	-0.241	-0.230	-0.219	-0.208	-0.195	-0.185	-0.175	-0.165	-0.155	-0.145	-0.136	-0.129	-0.121	-0.114	-0.109	-0.102	-0.098	-0.094	-0.090	-0.088	-0.086	-0.084	-0.084	-0.085	-0.086	-0.088	-0.090	-0.092	-0.096	-0.101	-0.105	-0.111	-0.118	-0.122	-0.129	-0.135	-0.142	-0.149	-0.156	-0.162	-0.170	-0.176	-0.184	-0.191	-0.198	-0.205	-0.210	-0.216	-0.222	-0.229	-0.232	-0.239	-0.241	-0.246	-0.250	-0.252	-0.255	-0.258	-0.259	-0.260	-0.260	-0.261	-0.261	-0.261	-0.260	-0.260	-0.258	-0.258	-0.255	-0.254	-0.251	-0.250	-0.248	-0.245	-0.242	-0.240	-0.238	-0.235	-0.231	-0.230	-0.228	-0.225	-0.222	-0.220	-0.218	-0.215	-0.212	-0.210	-0.208	-0.205	-0.201	-0.200	-0.198	-0.195	-0.191	-0.189	-0.185	-0.181	-0.178	-0.174	-0.170	-0.165	-0.159	-0.154	-0.148	-0.141	-0.134	-0.125	-0.118	-0.108	-0.100	-0.089	-0.079	-0.068	-0.055	-0.041	-0.029	-0.015	0.000	0.014	0.030	0.046	0.062	0.079	0.096	0.114	0.131	0.150	0.169	0.188	0.205	0.224	0.242	0.260	0.279	0.296	0.314	0.331	0.346	0.364	0.379	0.392	0.405	0.419	0.430	0.441	0.451	0.460	0.468	0.474	0.479	0.482	0.485	0.486	0.486	0.484	0.481	0.478	0.471	0.464	0.455	0.444	0.432	0.420	0.405	0.390	0.372	0.354	0.335	0.315	0.294	0.270	0.248	0.222	0.198	0.170	0.144	0.116	0.089	0.060	0.030	0.001	-0.028	-0.058	-0.086	-0.116	-0.145	-0.175	-0.202	-0.231	-0.259	-0.285	-0.311	-0.338	-0.362	-0.386	-0.409	-0.431	-0.452	-0.472	-0.492	-0.510	-0.528	-0.542	-0.556	-0.570	-0.581	-0.591	-0.600	-0.608	-0.614	-0.619	-0.622	-0.624	-0.626	-0.625	-0.624	-0.621	-0.618	-0.611	-0.605	-0.599	-0.591	-0.582	-0.572	-0.561	-0.550	-0.539	-0.528	-0.514	-0.501	-0.486	-0.472	-0.459	-0.444	-0.430	-0.415	-0.401	-0.386	-0.374	-0.359	-0.346	-0.332	-0.320	-0.306	-0.295	-0.284	-0.272	-0.262	-0.252	-0.244	-0.235	-0.228	-0.220	-0.214	-0.209	-0.202	-0.199	-0.194	-0.191	-0.189	-0.188	-0.185	-0.185	-0.185	-0.185	-0.186	-0.188	-0.190	-0.192	-0.195	-0.199	-0.201	-0.206	-0.210	-0.215	-0.219	-0.224	-0.230	-0.235	-0.240	-0.246	-0.252	-0.258	-0.264	-0.269	-0.275	-0.280	-0.285	-0.291	-0.296	-0.302	-0.306	-0.311	-0.316	-0.320	-0.325	-0.329	-0.332	-0.335	-0.339	-0.340	-0.344	-0.346	-0.348	-0.349	-0.350	-0.351	-0.351	-0.350	-0.350	-0.348	-0.346	-0.344	-0.341	-0.338	-0.334	-0.330	-0.324	-0.318	-0.311	-0.305	-0.296	-0.289	-0.280	-0.270	-0.259	-0.249	-0.236	-0.224	-0.212	-0.199	-0.185	-0.170	-0.156	-0.140	-0.124	-0.108	-0.091	-0.074	-0.055	-0.038	-0.020	0.000	0.018	0.036	0.056	0.075	0.094	0.112	0.131	0.150	0.169	0.186	0.204	0.220	0.238	0.252	0.268	0.282	0.296	0.309	0.321	0.332	0.342	0.351	0.360	0.366	0.372	0.378	0.381	0.384	0.385	0.386	0.385	0.382	0.380	0.376	0.370	0.365	0.358	0.350	0.340	0.331	0.320	0.309	0.296	0.282	0.270	0.256	0.241	0.226	0.212	0.196	0.181	0.165	0.149	0.134	0.119	0.104	0.089	0.074	0.060	0.046	0.032	0.020	0.009	-0.002	-0.015	-0.025	-0.035	-0.044	-0.052	-0.059	-0.066	-0.071	-0.076	-0.079	-0.082	-0.084	-0.085	-0.085	-0.085	-0.084	-0.082	-0.080	-0.076	-0.072	-0.068	-0.062	-0.056	-0.050	-0.041	-0.032	-0.025	-0.016	-0.008	0.002	0.012	0.024	0.035	0.048	0.059	0.071	0.082	0.096	0.109	0.122	0.135	0.150	0.162	0.178	0.191	0.206	0.220	0.235	0.250	0.265	0.279	0.294	0.308	0.322	0.338	0.352	0.368	0.381	0.395	0.410	0.424	0.436	0.450	0.462	0.476	0.488	0.500	0.511	0.524	0.532	0.542	0.552	0.560	0.568	0.574	0.580	0.584	0.589	0.591	0.594	0.595	0.594	0.592	0.590	0.586	0.580	0.575	0.566	0.559	0.549	0.536	0.525	0.510	0.495	0.478	0.460	0.441	0.421	0.401	0.378	0.355	0.330	0.306	0.280	0.252	0.225	0.198	0.168	0.140	0.109	0.080	0.050	0.020	-0.011	-0.041	-0.072	-0.101	-0.132	-0.161	-0.190	-0.218	-0.246	-0.272	-0.299	-0.324	-0.349	-0.371	-0.394	-0.414	-0.434	-0.452	-0.470	-0.486	-0.500	-0.515	-0.528	-0.538	-0.546	-0.555	-0.562	-0.568	-0.571	-0.574	-0.575	-0.575	-0.575	-0.572	-0.571	-0.568	-0.562	-0.556	-0.551	-0.544	-0.536	-0.529	-0.521	-0.512	-0.502	-0.494	-0.485	-0.475	-0.466	-0.458	-0.448	-0.440	-0.432	-0.424	-0.418	-0.410	-0.404	-0.399	-0.395	-0.391	-0.389	-0.386	-0.386	-0.385	-0.386	-0.388	-0.390	-0.392	-0.398	-0.404	-0.410	-0.418	-0.426	-0.435	-0.444	-0.455	-0.468	-0.479	-0.491	-0.505	-0.520	-0.534	-0.549	-0.564	-0.580	-0.595	-0.611	-0.628	-0.644	-0.660	-0.676	-0.692	-0.708	-0.722	-0.738	-0.754	-0.769	-0.784	-0.796	-0.810	-0.822	-0.835	-0.845	-0.856	-0.866	-0.876	-0.885	-0.892	-0.900	-0.908	-0.912	-0.918	-0.922	-0.926	-0.930	-0.934	-0.934	-0.936	-0.938	-0.938	-0.938	-0.938	-0.936	-0.936	-0.935	-0.932	-0.931	-0.929	-0.926	-0.925	-0.921	-0.920	-0.916	-0.915	-0.912	-0.910	-0.908	-0.906	-0.904	-0.902	-0.901	-0.900	-0.899	-0.899	-0.898	-0.898	-0.898	-0.896	-0.898	-0.898	-0.899	-0.898	-0.900	-0.900	-0.901	-0.901	-0.902	-0.904	-0.905	-0.905	-0.906	-0.906	-0.906	-0.906	-0.905	-0.904	-0.904	-0.901	-0.899	-0.898	-0.894	-0.889	-0.885	-0.879	-0.874	-0.868	-0.860	-0.852	-0.842	-0.834	-0.822	-0.812	-0.800	-0.786	-0.772	-0.758	-0.742	-0.725	-0.709	-0.690	-0.671	-0.651	-0.631	-0.610	-0.589	-0.566	-0.544	-0.520	-0.496	-0.471	-0.446	-0.421	-0.396	-0.371	-0.346	-0.320	-0.292	-0.268	-0.241	-0.216	-0.190	-0.164	-0.139	-0.114	-0.090	-0.066	-0.042	-0.020	0.002	0.024	0.045	0.066	0.086	0.105	0.125	0.142	0.160	0.176	0.192	0.206	0.222	0.235	0.249	0.261	0.271	0.282	0.294	0.302	0.312	0.321	0.329	0.336	0.344	0.351	0.358	0.364	0.371	0.378	0.382	0.389	0.394	0.401	0.408	0.414	0.420	0.426	0.434	0.441	0.450	0.458	0.465	0.474	0.482	0.494	0.502	0.514	0.524	0.536	0.548	0.559	0.571	0.585	0.599	0.611	0.625	0.640	0.654	0.669	0.682	0.698	0.711	0.726	0.741	0.755	0.770	0.784	0.798	0.811	0.824	0.835	0.849	0.860	0.870	0.880	0.890	0.899	0.908	0.915	0.921	0.928	0.932	0.936	0.940	0.942	0.944	0.945	0.946	0.945	0.942	0.940	0.938	0.932	0.928	0.924	0.916	0.911	0.904	0.896	0.888	0.880	0.872	0.862	0.855	0.846	0.838	0.828	0.819	0.811	0.802	0.795	0.788	0.780	0.774	0.768	0.761	0.756	0.752	0.749	0.746	0.744	0.742	0.742	0.742	0.745	0.748	0.750	0.754	0.759	0.766	0.772	0.781	0.789	0.799	0.809	0.820	0.832	0.845	0.859	0.872	0.886	0.902	0.916	0.931	0.949	0.964	0.981	0.998	1.014	1.031	1.048	1.064	1.080	1.095	1.111	1.126	1.140	1.154	1.168	1.179	1.190	1.201	1.211	1.220	1.228	1.234	1.240	1.244	1.248	1.249	1.249	1.249	1.248	1.244	1.239	1.234	1.226	1.218	1.208	1.196	1.184	1.171	1.156	1.140	1.124	1.105	1.086	1.066	1.044	1.021	0.999	0.976	0.951	0.928	0.901	0.875	0.850	0.822	0.796	0.769	0.742	0.716	0.689	0.662	0.635	0.610	0.584	0.558	0.532	0.509	0.485	0.460	0.438	0.416	0.395	0.374	0.354	0.335	0.316	0.299	0.282	0.268	0.252	0.240	0.228	0.215	0.205	0.194	0.185	0.178	0.169	0.164	0.156	0.151	0.148	0.144	0.141	0.139	0.138	0.136	0.135	0.136	0.136	0.138	0.139	0.140	0.142	0.145	0.149	0.151	0.156	0.159	0.164	0.168	0.172	0.176	0.182	0.188	0.192	0.198	0.202	0.209	0.216	0.221	0.228	0.234	0.241	0.248	0.254	0.261	0.269	0.276	0.284	0.291	0.300	0.308	0.315	0.324	0.331	0.340	0.348	0.356	0.366	0.375	0.384	0.392	0.400	0.410	0.418	0.426	0.435	0.442	0.450	0.458	0.464	0.470	0.476	0.482	0.488	0.492	0.498	0.501	0.505	0.506	0.509	0.509	0.510	0.510	0.509	0.506	0.504	0.501	0.498	0.491	0.486	0.480	0.472	0.465	0.456	0.446	0.436	0.425	0.414	0.401	0.389	0.376	0.362	0.349	0.335	0.321	0.306	0.291	0.278	0.264	0.249	0.235	0.221	0.208	0.195	0.182	0.170	0.159	0.148	0.138	0.128	0.120	0.111	0.104	0.099	0.094	0.089	0.085	0.082	0.082	0.082	0.084	0.084	0.086	0.090	0.095	0.100	0.108	0.114	0.121	0.130	0.139	0.149	0.160	0.171	0.181	0.194	0.206	0.218	0.230	0.242	0.255	0.268	0.281	0.294	0.306	0.319	0.330	0.342	0.352	0.364	0.374	0.384	0.392	0.402	0.410	0.418	0.426	0.432	0.439	0.444	0.450	0.454	0.458	0.460	0.464	0.466	0.466	0.468	0.470	0.470	0.470	0.470	0.470	0.469	0.468	0.466	0.466	0.464	0.462	0.461	0.459	0.459	0.456	0.455	0.454	0.452	0.451	0.450	0.450	0.449	0.449	0.448	0.448	0.446	0.448	0.448	0.448	0.448	0.448	0.449	0.449	0.449	0.449	0.450	0.450	0.450	0.450	0.450	0.449	0.448	0.446	0.445	0.442	0.440	0.438	0.432	0.430	0.425	0.420	0.415	0.408	0.401	0.394	0.386	0.376	0.368	0.358	0.348	0.336	0.325	0.312	0.301	0.288	0.275	0.261	0.248	0.234	0.219	0.205	0.191	0.176	0.161	0.146	0.132	0.119	0.105	0.091	0.079	0.065	0.054	0.042	0.030	0.020	0.011	0.002	-0.006	-0.012	-0.019	-0.025	-0.029	-0.032	-0.035	-0.036	-0.038	-0.036	-0.035	-0.032	-0.030	-0.026	-0.021	-0.015	-0.009	-0.001	0.008	0.016	0.026	0.036	0.048	0.059	0.071	0.084	0.096	0.110	0.122	0.136	0.150	0.165	0.179	0.194	0.208	0.224	0.238	0.252	0.266	0.280	0.295	0.309	0.321	0.335	0.348	0.360	0.371	0.384	0.396	0.408	0.419	0.429	0.441	0.450	0.461	0.472	0.481	0.491	0.501	0.510	0.519	0.529	0.539	0.548	0.556	0.565	0.574	0.582	0.591	0.601	0.609	0.618	0.626	0.635	0.644	0.652	0.660	0.669	0.679	0.686	0.695	0.702	0.710	0.719	0.726	0.734	0.740	0.748	0.754	0.760	0.766	0.771	0.775	0.779	0.784	0.786	0.789	0.790	0.792	0.792	0.791	0.790	0.789	0.786	0.784	0.780	0.775	0.770	0.764	0.756	0.749	0.740	0.731	0.722	0.711	0.700	0.688	0.676	0.664	0.651	0.638	0.622	0.609	0.595	0.580	0.565	0.550	0.536	0.520	0.506	0.490	0.476	0.461	0.448	0.432	0.420	0.406	0.392	0.381	0.369	0.358	0.346	0.336	0.326	0.316	0.308	0.300	0.291	0.284	0.278	0.272	0.268	0.261	0.258	0.255	0.252	0.250	0.249	0.248	0.248	0.248	0.249	0.250	0.251	0.254	0.256	0.259	0.262	0.266	0.271	0.276	0.280	0.286	0.292	0.298	0.304	0.311	0.318	0.324	0.331	0.339	0.346	0.354	0.362	0.370	0.378	0.386	0.394	0.401	0.410	0.419	0.426	0.434	0.442	0.450	0.458	0.464	0.471	0.479	0.484	0.491	0.498	0.504	0.507	0.514	0.519	0.522	0.526	0.529	0.532	0.535	0.536	0.539	0.540	0.540	0.540	0.539	0.540	0.538	0.536	0.532	0.529	0.526	0.522	0.519	0.514	0.509	0.504	0.499	0.494	0.488	0.481	0.476	0.469	0.462	0.458	0.451	0.446	0.440	0.436	0.430	0.426	0.421	0.418	0.416	0.414	0.411	0.410	0.410	0.410	0.411	0.412	0.416	0.420	0.425	0.431	0.438	0.446	0.454	0.465	0.475	0.486	0.499	0.512	0.528	0.542	0.559	0.576	0.595	0.612	0.634	0.652	0.672	0.694	0.715	0.736	0.759	0.781	0.802	0.825	0.849	0.870	0.892	0.914	0.935	0.955	0.975	0.995	1.014	1.031	1.049	1.065	1.081	1.095	1.109	1.120	1.131	1.140	1.149	1.156	1.162	1.166	1.169	1.171	1.171	1.171	1.169	1.165	1.160	1.154	1.148	1.139	1.129	1.120	1.108	1.095	1.082	1.069	1.054	1.039	1.021	1.005	0.989	0.970	0.951	0.934	0.916	0.898	0.879	0.861	0.842	0.825	0.809	0.790	0.774	0.759	0.742	0.728	0.712	0.700	0.686	0.674	0.664	0.654	0.644	0.635	0.628	0.621	0.615	0.611	0.608	0.605	0.604	0.604	0.604	0.605	0.609	0.612	0.618	0.624	0.630	0.639	0.648	0.656	0.666	0.678	0.690	0.702	0.716	0.730	0.745	0.761	0.776	0.792	0.809	0.826	0.844	0.861	0.880	0.898	0.915	0.935	0.954	0.972	0.990	1.009	1.028	1.045	1.064	1.082	1.099	1.118	1.135	1.151	1.168	1.184	1.200	1.215	1.230	1.244	1.259	1.271	1.284	1.296	1.310	1.320	1.331	1.342	1.352	1.362	1.371	1.380	1.389	1.398	1.404	1.410	1.416	1.424	1.429	1.435	1.440	1.445	1.448	1.452	1.456	1.460	1.462	1.465	1.468	1.469	1.471	1.472	1.474	1.475	1.476	1.478	1.478	1.478	1.478	1.478	1.478	1.476	1.475	1.474	1.472	1.471	1.470	1.466	1.465	1.461	1.460	1.456	1.452	1.449	1.444	1.440	1.435	1.430	1.424	1.418	1.411	1.405	1.398	1.390	1.382	1.375	1.366	1.359	1.349	1.340	1.330	1.320	1.310	1.299	1.289	1.278	1.268	1.255	1.244	1.232	1.220	1.209	1.198	1.186	1.174	1.162	1.150	1.139	1.128	1.116	1.106	1.095	1.085	1.075	1.065	1.056	1.048	1.039	1.030	1.021	1.014	1.006	1.000	0.995	0.989	0.984	0.979	0.975	0.971	0.969	0.965	0.964	0.961	0.961	0.960	0.960	0.961	0.961	0.962	0.965	0.966	0.969	0.971	0.974	0.976	0.980	0.982	0.986	0.990	0.994	0.998	1.000	1.004	1.008	1.010	1.012	1.015	1.019	1.020	1.021	1.022	1.024	1.025	1.025	1.024	1.024	1.022	1.020	1.018	1.014	1.010	1.005	1.000	0.994	0.988	0.980	0.971	0.964	0.954	0.944	0.932	0.920	0.909	0.895	0.881	0.866	0.852	0.838	0.821	0.805	0.788	0.771	0.752	0.735	0.716	0.698	0.679	0.660	0.641	0.621	0.601	0.582	0.562	0.545	0.525	0.506	0.488	0.470	0.451	0.434	0.415	0.399	0.382	0.366	0.351	0.335	0.321	0.308	0.294	0.281	0.268	0.256	0.245	0.234	0.225	0.215	0.206	0.199	0.190	0.184	0.176	0.171	0.165	0.160	0.158	0.152	0.149	0.146	0.144	0.141	0.140	0.138	0.139	0.138	0.138	0.139	0.139	0.141	0.142	0.145	0.148	0.150	0.155	0.160	0.164	0.170	0.175	0.181	0.189	0.196	0.204	0.212	0.221	0.232	0.244	0.255	0.268	0.280	0.294	0.310	0.325	0.341	0.360	0.378	0.396	0.416	0.438	0.459	0.481	0.505	0.529	0.555	0.580	0.606	0.634	0.661	0.690	0.719	0.749	0.778	0.809	0.840	0.870	0.901	0.934	0.965	0.996	1.029	1.060	1.092	1.124	1.154	1.185	1.215	1.245	1.275	1.304	1.331	1.359	1.385	1.411	1.436	1.461	1.484	1.506	1.529	1.549	1.569	1.588	1.605	1.621	1.636	1.651	1.664	1.676	1.688	1.698	1.708	1.715	1.722	1.729	1.734	1.739	1.742	1.745	1.748	1.749	1.749	1.749	1.748	1.746	1.744	1.742	1.739	1.735	1.730	1.726	1.720	1.714	1.709	1.702	1.695	1.688	1.679	1.671	1.662	1.654	1.644	1.634	1.624	1.614	1.602	1.590	1.579	1.566	1.552	1.540	1.525	1.510	1.496	1.480	1.462	1.446	1.429	1.410	1.391	1.371	1.351	1.331	1.310	1.288	1.265	1.241	1.219	1.194	1.169	1.144	1.118	1.090	1.064	1.035	1.008	0.980	0.950	0.921	0.891	0.861	0.832	0.801	0.772	0.741	0.710	0.681	0.650	0.620	0.590	0.560	0.531	0.501	0.472	0.444	0.416	0.388	0.360	0.334	0.308	0.282	0.258	0.234	0.211	0.189	0.168	0.146	0.128	0.108	0.090	0.074	0.056	0.042	0.028	0.015	0.002	-0.008	-0.018	-0.028	-0.034	-0.042	-0.048	-0.052	-0.058	-0.059	-0.062	-0.062	-0.062	-0.062	-0.060	-0.056	-0.054	-0.049	-0.044	-0.036	-0.030	-0.021	-0.011	-0.002	0.009	0.019	0.032	0.044	0.058	0.072	0.088	0.104	0.119	0.135	0.152	0.171	0.189	0.209	0.228	0.249	0.269	0.291	0.312	0.334	0.356	0.379	0.401	0.426	0.449	0.474	0.499	0.522	0.549	0.572	0.598	0.622	0.649	0.674	0.700	0.725	0.751	0.776	0.800	0.826	0.850	0.875	0.900	0.924	0.949	0.971	0.995	1.018	1.040	1.062	1.084	1.105	1.126	1.145	1.166	1.185	1.202	1.220	1.238	1.254	1.268	1.284	1.298	1.309	1.321	1.332	1.344	1.354	1.362	1.371	1.379	1.385	1.391	1.396	1.400	1.404	1.406	1.409	1.410	1.411	1.411	1.410	1.409	1.406	1.405	1.401	1.398	1.394	1.389	1.385	1.379	1.374	1.366	1.360	1.354	1.346	1.339	1.331	1.324	1.315	1.308	1.300	1.291	1.284	1.275	1.266	1.258	1.250	1.241	1.232	1.225	1.216	1.209	1.200	1.191	1.182	1.175	1.168	1.161	1.152	1.145	1.139	1.131	1.124	1.118	1.110	1.104	1.098	1.091	1.085	1.079	1.074	1.069	1.062	1.058	1.051	1.048	1.042	1.038	1.034	1.029	1.025	1.020	1.016	1.012	1.010	1.005	1.002	1.000	0.996	0.995	0.992	0.991	0.989	0.986	0.985	0.984	0.982	0.982	0.981	0.981	0.981	0.980	0.981	0.981	0.981	0.982	0.982	0.982	0.984	0.986	0.986	0.988	0.990	0.991	0.992	0.995	0.996	0.998	1.000	1.002	1.004	1.006	1.008	1.010	1.011	1.014	1.016	1.018	1.019	1.021	1.022	1.024	1.025	1.026	1.029	1.029	1.031	1.031	1.034	1.034	1.036	1.036	1.039	1.039	1.040	1.041	1.044	1.044	1.045	1.046	1.048	1.049	1.050	1.051	1.052	1.054	1.055	1.056	1.058	1.059	1.061	1.061	1.064	1.064	1.066	1.068	1.069	1.070	1.072	1.074	1.075	1.078	1.079	1.081	1.084	1.085	1.086	1.089	1.089	1.091	1.092	1.094	1.096	1.098	1.098	1.099	1.100	1.100	1.101	1.102	1.101	1.102	1.102	1.102	1.102	1.102	1.101	1.101	1.101	1.100	1.099	1.098	1.096	1.094	1.094	1.091	1.090	1.088	1.086	1.082	1.081	1.078	1.075	1.072	1.070	1.066	1.065	1.061	1.058	1.055	1.052	1.049	1.046	1.045	1.041	1.039	1.036	1.034	1.031	1.030	1.029	1.026	1.025	1.024	1.022	1.022	1.022	1.022	1.024	1.025	1.026	1.028	1.030	1.032	1.036	1.040	1.045	1.050	1.055	1.061	1.069	1.076	1.084	1.091	1.101	1.111	1.122	1.132	1.144	1.156	1.168	1.181	1.194	1.209	1.224	1.239	1.254	1.270	1.286	1.304	1.320	1.338	1.355	1.372	1.390	1.408	1.426	1.445	1.462	1.481	1.500	1.518	1.536	1.554	1.571	1.589	1.606	1.621	1.638	1.652	1.669	1.682	1.696	1.710	1.721	1.734	1.744	1.755	1.765	1.774	1.782	1.790	1.796	1.801	1.808	1.811	1.814	1.816	1.818	1.819	1.818	1.818	1.815	1.812	1.809	1.804	1.799	1.794	1.786	1.779	1.771	1.762	1.754	1.742	1.732	1.721	1.710	1.698	1.686	1.674	1.660	1.648	1.635	1.621	1.608	1.594	1.580	1.566	1.551	1.539	1.525	1.511	1.499	1.486	1.474	1.460	1.450	1.439	1.428	1.416	1.408	1.398	1.390	1.381	1.375	1.368	1.362	1.358	1.352	1.349	1.346	1.344	1.341	1.342	1.341	1.342	1.344	1.346	1.349	1.352	1.356	1.361	1.368	1.372	1.379	1.385	1.392	1.400	1.406	1.414	1.421	1.430	1.438	1.444	1.451	1.460	1.465	1.472	1.479	1.484	1.489	1.494	1.496	1.500	1.500	1.501	1.501	1.500	1.499	1.496	1.491	1.486	1.479	1.471	1.461	1.452	1.440	1.428	1.414	1.399	1.384	1.366	1.349	1.329	1.309	1.288	1.265	1.241	1.218	1.192	1.168	1.140	1.115	1.088	1.059	1.031	1.002	0.974	0.945	0.916	0.886	0.859	0.829	0.801	0.772	0.744	0.716	0.690	0.662	0.635	0.610	0.585	0.560	0.536	0.512	0.490	0.468	0.446	0.426	0.405	0.386	0.368	0.350	0.331	0.315	0.299	0.284	0.269	0.254	0.241	0.228	0.215	0.202	0.191	0.179	0.169	0.159	0.149	0.138	0.129	0.119	0.110	0.101	0.092	0.085	0.078	0.070	0.062	0.055	0.049	0.042	0.036	0.031	0.025	0.020	0.015	0.010	0.006	0.002	-0.001	-0.004	-0.005	-0.008	-0.009	-0.009	-0.009	-0.009	-0.008	-0.006	-0.004	0.000	0.004	0.008	0.012	0.018	0.024	0.031	0.039	0.046	0.056	0.066	0.076	0.086	0.096	0.109	0.120	0.134	0.146	0.158	0.171	0.186	0.199	0.211	0.225	0.239	0.252	0.266	0.279	0.291	0.304	0.315	0.328	0.338	0.348	0.356	0.366	0.375	0.381	0.389	0.395	0.401	100.000	5.000	2.000	1.000	4.000	3.000	1.000	638.000	2.000	904.000	3.000	1393.000	0.000	0.000	0.000	0.000	0.000	0.000	0.000	0.000	0.000	0.000	0.000	0.000	0.188	0.176	0.166	0.159	0.149	0.141	0.134	0.128	0.122	0.116	0.114	0.110	0.108	0.106	0.106	0.106	0.109	0.111	0.115	0.118	0.124	0.130	0.136	0.144	0.154	0.162	0.172	0.184	0.194	0.206	0.219	0.234	0.246	0.261	0.276	0.291	0.306	0.324	0.339	0.355	0.372	0.389	0.405	0.421	0.438	0.455	0.471	0.489	0.504	0.520	0.535	0.551	0.566	0.582	0.596	0.610	0.624	0.638	0.650	0.662	0.674	0.685	0.696	0.706	0.715	0.725	0.734	0.740	0.749	0.755	0.762	0.769	0.775	0.780	0.785	0.790	0.794	0.798	0.801	0.804	0.808	0.810	0.812	0.815	0.818	0.820	0.821	0.824	0.825	0.828	0.830	0.831	0.834	0.835	0.838	0.839	0.840	0.842	0.845	0.848	0.850	0.852	0.854	0.858	0.860	0.862	0.865	0.868	0.871	0.872	0.876	0.879	0.881	0.885	0.886	0.888	0.891	0.892	0.895	0.895	0.898	0.898	0.898	0.899	0.898	0.898	0.896	0.896	0.894	0.891	0.889	0.886	0.881	0.878	0.872	0.868	0.861	0.855	0.849	0.841	0.834	0.825	0.816	0.805	0.795	0.785	0.774	0.761	0.750	0.738	0.724	0.710	0.696	0.682	0.668	0.652	0.636	0.620	0.604	0.588	0.571	0.554	0.538	0.519	0.501	0.484	0.466	0.446	0.429	0.410	0.391	0.374	0.355	0.336	0.318	0.299	0.281	0.262	0.245	0.225	0.208	0.190	0.171	0.154	0.136	0.119	0.102	0.085	0.069	0.051	0.035	0.019	0.002	-0.012	-0.028	-0.042	-0.058	-0.072	-0.086	-0.100	-0.114	-0.126	-0.139	-0.151	-0.162	-0.174	-0.185	-0.195	-0.205	-0.215	-0.224	-0.232	-0.241	-0.248	-0.255	-0.261	-0.268	-0.272	-0.278	-0.282	-0.288	-0.291	-0.292	-0.296	-0.298	-0.299	-0.300	-0.300	-0.301	-0.300	-0.299	-0.298	-0.296	-0.294	-0.291	-0.289	-0.285	-0.280	-0.276	-0.271	-0.266	-0.260	-0.255	-0.249	-0.242	-0.236	-0.229	-0.222	-0.215	-0.209	-0.200	-0.192	-0.185	-0.178	-0.170	-0.162	-0.154	-0.146	-0.139	-0.132	-0.125	-0.118	-0.111	-0.104	-0.098	-0.091	-0.085	-0.081	-0.075	-0.071	-0.068	-0.062	-0.060	-0.058	-0.055	-0.054	-0.052	-0.051	-0.051	-0.052	-0.052	-0.055	-0.058	-0.060	-0.064	-0.069	-0.074	-0.079	-0.085	-0.091	-0.100	-0.108	-0.116	-0.125	-0.135	-0.145	-0.155	-0.166	-0.178	-0.189	-0.201	-0.214	-0.226	-0.240	-0.252	-0.268	-0.281	-0.295	-0.308	-0.321	-0.335	-0.349	-0.362	-0.374	-0.388	-0.400	-0.411	-0.422	-0.434	-0.444	-0.454	-0.462	-0.471	-0.479	-0.486	-0.492	-0.499	-0.502	-0.506	-0.509	-0.511	-0.512	-0.511	-0.511	-0.507	-0.505	-0.500	-0.494	-0.488	-0.480	-0.472	-0.462	-0.452	-0.441	-0.430	-0.416	-0.402	-0.388	-0.371	-0.355	-0.339	-0.321	-0.304	-0.285	-0.265	-0.246	-0.226	-0.206	-0.186	-0.165	-0.145	-0.124	-0.104	-0.082	-0.061	-0.041	-0.020	-0.001	0.018	0.038	0.056	0.075	0.092	0.109	0.126	0.141	0.156	0.170	0.182	0.196	0.208	0.219	0.229	0.238	0.245	0.252	0.259	0.264	0.268	0.272	0.275	0.276	0.278	0.279	0.278	0.276	0.275	0.272	0.270	0.266	0.262	0.258	0.252	0.249	0.242	0.236	0.231	0.225	0.220	0.215	0.208	0.202	0.199	0.192	0.188	0.184	0.180	0.176	0.174	0.172	0.170	0.169	0.170	0.170	0.171	0.174	0.178	0.180	0.185	0.191	0.198	0.204	0.212	0.222	0.232	0.244	0.256	0.270	0.284	0.299	0.315	0.331	0.350	0.369	0.388	0.409	0.429	0.451	0.474	0.498	0.521	0.545	0.571	0.596	0.622	0.648	0.675	0.701	0.729	0.756	0.784	0.811	0.839	0.866	0.895	0.922	0.950	0.978	1.004	1.031	1.058	1.084	1.110	1.135	1.160	1.184	1.209	1.231	1.254	1.276	1.296	1.318	1.338	1.356	1.374	1.391	1.408	1.424	1.439	1.452	1.466	1.478	1.489	1.500	1.510	1.519	1.528	1.534	1.541	1.546	1.551	1.556	1.559	1.561	1.564	1.566	1.566	1.568	1.568	1.566	1.566	1.565	1.564	1.562	1.561	1.559	1.558	1.555	1.554	1.551	1.549	1.549	1.548	1.546	1.545	1.545	1.545	1.545	1.546	1.548	1.550	1.552	1.554	1.558	1.561	1.566	1.571	1.578	1.584	1.590	1.599	1.605	1.614	1.622	1.632	1.641	1.651	1.661	1.672	1.684	1.695	1.706	1.716	1.729	1.740	1.751	1.764	1.775	1.785	1.795	1.806	1.816	1.825	1.835	1.842	1.850	1.858	1.865	1.870	1.875	1.879	1.882	1.885	1.888	1.886	1.888	1.885	1.884	1.879	1.875	1.870	1.862	1.855	1.846	1.835	1.824	1.812	1.800	1.786	1.771	1.754	1.738	1.719	1.700	1.681	1.660	1.639	1.618	1.595	1.572	1.549	1.525	1.500	1.475	1.450	1.425	1.399	1.374	1.348	1.321	1.296	1.270	1.245	1.219	1.192	1.169	1.144	1.120	1.096	1.072	1.051	1.029	1.009	0.989	0.969	0.951	0.934	0.918	0.901	0.888	0.875	0.862	0.851	0.841	0.834	0.826	0.819	0.814	0.811	0.809	0.808	0.808	0.809	0.811	0.815	0.820	0.825	0.831	0.839	0.848	0.858	0.866	0.878	0.890	0.902	0.915	0.929	0.941	0.955	0.970	0.984	0.999	1.014	1.028	1.041	1.056	1.069	1.082	1.095	1.106	1.119	1.130	1.139	1.149	1.155	1.164	1.170	1.175	1.179	1.180	1.182	1.184	1.182	1.181	1.179	1.174	1.168	1.161	1.152	1.144	1.134	1.122	1.110	1.096	1.082	1.068	1.051	1.035	1.018	1.000	0.981	0.962	0.942	0.924	0.904	0.882	0.862	0.841	0.820	0.801	0.780	0.760	0.740	0.721	0.702	0.682	0.665	0.648	0.629	0.612	0.598	0.581	0.568	0.554	0.540	0.528	0.516	0.504	0.495	0.484	0.476	0.466	0.460	0.452	0.445	0.440	0.435	0.431	0.426	0.422	0.419	0.416	0.415	0.412	0.410	0.409	0.408	0.406	0.405	0.404	0.404	0.404	0.402	0.401	0.401	0.401	0.400	0.399	0.399	0.396	0.396	0.395	0.394	0.390	0.390	0.388	0.385	0.382	0.379	0.376	0.372	0.369	0.366	0.361	0.358	0.352	0.348	0.341	0.336	0.331	0.325	0.319	0.311	0.304	0.298	0.290	0.280	0.271	0.262	0.254	0.244	0.232	0.222	0.210	0.199	0.186	0.174	0.161	0.148	0.132	0.119	0.104	0.088	0.072	0.056	0.039	0.022	0.004	-0.014	-0.032	-0.051	-0.070	-0.089	-0.109	-0.129	-0.149	-0.168	-0.188	-0.208	-0.228	-0.248	-0.268	-0.288	-0.308	-0.325	-0.345	-0.364	-0.381	-0.399	-0.416	-0.432	-0.449	-0.464	-0.479	-0.492	-0.505	-0.518	-0.529	-0.540	-0.550	-0.558	-0.566	-0.574	-0.579	-0.585	-0.589	-0.592	-0.595	-0.596	-0.596	-0.596	-0.596	-0.594	-0.591	-0.588	-0.584	-0.579	-0.574	-0.568	-0.561	-0.554	-0.546	-0.539	-0.530	-0.521	-0.512	-0.504	-0.495	-0.485	-0.474	-0.466	-0.458	-0.448	-0.439	-0.430	-0.421	-0.414	-0.405	-0.398	-0.390	-0.382	-0.376	-0.370	-0.366	-0.360	-0.355	-0.351	-0.349	-0.345	-0.341	-0.339	-0.339	-0.338	-0.336	-0.336	-0.336	-0.338	-0.339	-0.341	-0.342	-0.346	-0.348	-0.351	-0.355	-0.359	-0.362	-0.368	-0.372	-0.376	-0.381	-0.386	-0.391	-0.398	-0.402	-0.409	-0.415	-0.420	-0.426	-0.432	-0.439	-0.445	-0.451	-0.459	-0.465	-0.471	-0.479	-0.485	-0.491	-0.498	-0.504	-0.510	-0.516	-0.522	-0.529	-0.535	-0.541	-0.546	-0.552	-0.558	-0.562	-0.569	-0.574	-0.579	-0.584	-0.588	-0.592	-0.595	-0.600	-0.604	-0.609	-0.611	-0.614	-0.616	-0.620	-0.621	-0.624	-0.625	-0.626	-0.628	-0.629	-0.629	-0.628	-0.626	-0.628	-0.625	-0.624	-0.620	-0.618	-0.615	-0.611	-0.608	-0.602	-0.598	-0.592	-0.586	-0.580	-0.574	-0.566	-0.560	-0.551	-0.542	-0.535	-0.526	-0.516	-0.506	-0.498	-0.486	-0.476	-0.465	-0.452	-0.442	-0.431	-0.419	-0.406	-0.394	-0.380	-0.368	-0.355	-0.342	-0.330	-0.316	-0.304	-0.291	-0.279	-0.266	-0.252	-0.241	-0.229	-0.218	-0.205	-0.194	-0.182	-0.171	-0.161	-0.150	-0.140	-0.130	-0.120	-0.111	-0.102	-0.094	-0.086	-0.079	-0.071	-0.065	-0.059	-0.051	-0.045	-0.040	-0.036	-0.031	-0.026	-0.022	-0.019	-0.015	-0.011	-0.009	-0.006	-0.002	-0.001	0.002	0.004	0.006	0.009	0.011	0.012	0.015	0.019	0.020	0.022	0.025	0.029	0.031	0.034	0.038	0.040	0.045	0.049	0.055	0.060	0.065	0.071	0.078	0.085	0.091	0.099	0.108	0.116	0.125	0.135	0.145	0.155	0.166	0.176	0.188	0.199	0.211	0.224	0.236	0.249	0.261	0.275	0.288	0.301	0.315	0.329	0.341	0.355	0.369	0.382	0.395	0.409	0.421	0.435	0.448	0.460	0.472	0.484	0.495	0.507	0.519	0.529	0.540	0.549	0.559	0.568	0.576	0.585	0.592	0.599	0.606	0.612	0.619	0.624	0.628	0.631	0.635	0.638	0.641	0.642	0.645	0.645	0.645	0.645	0.645	0.644	0.642	0.640	0.639	0.636	0.632	0.629	0.625	0.620	0.615	0.611	0.605	0.600	0.594	0.588	0.580	0.574	0.568	0.560	0.552	0.544	0.538	0.529	0.521	0.514	0.505	0.498	0.490	0.482	0.475	0.468	0.460	0.451	0.445	0.439	0.431	0.425	0.419	0.412	0.408	0.401	0.398	0.391	0.388	0.385	0.381	0.379	0.376	0.374	0.372	0.372	0.372	0.372	0.374	0.375	0.378	0.379	0.382	0.386	0.389	0.394	0.399	0.404	0.409	0.415	0.421	0.429	0.434	0.442	0.449	0.456	0.465	0.471	0.479	0.486	0.495	0.502	0.509	0.516	0.522	0.529	0.536	0.541	0.546	0.551	0.556	0.559	0.562	0.565	0.568	0.569	0.570	0.570	0.568	0.568	0.565	0.561	0.558	0.552	0.548	0.540	0.532	0.525	0.516	0.507	0.496	0.486	0.475	0.462	0.451	0.438	0.424	0.411	0.398	0.382	0.369	0.354	0.339	0.322	0.308	0.294	0.278	0.264	0.249	0.235	0.220	0.208	0.195	0.181	0.170	0.159	0.148	0.139	0.129	0.121	0.112	0.105	0.099	0.092	0.089	0.085	0.082	0.080	0.078	0.076	0.078	0.079	0.080	0.082	0.085	0.089	0.094	0.098	0.104	0.110	0.116	0.124	0.129	0.138	0.145	0.154	0.161	0.170	0.178	0.185	0.192	0.201	0.209	0.218	0.224	0.231	0.238	0.244	0.249	0.255	0.259	0.262	0.268	0.270	0.272	0.275	0.276	0.275	0.276	0.275	0.272	0.271	0.268	0.264	0.260	0.255	0.249	0.241	0.234	0.226	0.218	0.208	0.198	0.188	0.176	0.164	0.151	0.139	0.125	0.111	0.098	0.081	0.068	0.051	0.035	0.018	0.001	-0.016	-0.032	-0.050	-0.069	-0.086	-0.104	-0.122	-0.141	-0.159	-0.178	-0.195	-0.214	-0.231	-0.249	-0.268	-0.285	-0.304	-0.320	-0.338	-0.354	-0.370	-0.388	-0.402	-0.419	-0.432	-0.448	-0.461	-0.475	-0.488	-0.501	-0.512	-0.524	-0.534	-0.544	-0.554	-0.562	-0.570	-0.578	-0.584	-0.589	-0.594	-0.599	-0.601	-0.605	-0.606	-0.609	-0.610	-0.609	-0.609	-0.608	-0.605	-0.602	-0.600	-0.595	-0.591	-0.588	-0.582	-0.576	-0.571	-0.565	-0.560	-0.554	-0.548	-0.541	-0.534	-0.528	-0.520	-0.515	-0.509	-0.502	-0.496	-0.491	-0.486	-0.481	-0.478	-0.474	-0.470	-0.468	-0.465	-0.464	-0.462	-0.462	-0.462	-0.464	-0.465	-0.468	-0.471	-0.474	-0.479	-0.484	-0.490	-0.496	-0.504	-0.512	-0.520	-0.529	-0.538	-0.548	-0.558	-0.569	-0.580	-0.591	-0.602	-0.614	-0.626	-0.638	-0.650	-0.662	-0.675	-0.686	-0.699	-0.710	-0.721	-0.732	-0.744	-0.754	-0.764	-0.774	-0.784	-0.791	-0.800	-0.808	-0.812	-0.819	-0.825	-0.829	-0.834	-0.836	-0.839	-0.839	-0.840	-0.841	-0.840	-0.840	-0.838	-0.834	-0.832	-0.828	-0.822	-0.818	-0.811	-0.806	-0.800	-0.791	-0.785	-0.776	-0.770	-0.761	-0.752	-0.745	-0.735	-0.728	-0.719	-0.710	-0.702	-0.694	-0.686	-0.678	-0.670	-0.662	-0.656	-0.650	-0.644	-0.639	-0.632	-0.628	-0.624	-0.620	-0.616	-0.614	-0.611	-0.609	-0.608	-0.608	-0.606	-0.606	-0.606	-0.608	-0.609	-0.611	-0.614	-0.615	-0.619	-0.621	-0.626	-0.629	-0.634	-0.638	-0.642	-0.648	-0.651	-0.658	-0.662	-0.668	-0.672	-0.676	-0.681	-0.688	-0.691	-0.698	-0.702	-0.706	-0.711	-0.716	-0.720	-0.725	-0.730	-0.735	-0.739	-0.742	-0.748	-0.751	-0.755	-0.760	-0.764	-0.768	-0.771	-0.775	-0.779	-0.782	-0.786	-0.790	-0.794	-0.798	-0.801	-0.805	-0.809	-0.812	-0.816	-0.820	-0.822	-0.826	-0.830	-0.834	-0.838	-0.840	-0.844	-0.846	-0.850	-0.852	-0.855	-0.856	-0.859	-0.860	-0.862	-0.864	-0.865	-0.866	-0.866	-0.866	-0.866	-0.865	-0.864	-0.862	-0.860	-0.858	-0.855	-0.851	-0.848	-0.842	-0.836	-0.832	-0.826	-0.820	-0.814	-0.806	-0.800	-0.791	-0.784	-0.776	-0.768	-0.760	-0.750	-0.741	-0.732	-0.722	-0.714	-0.705	-0.696	-0.686	-0.678	-0.669	-0.660	-0.651	-0.644	-0.635	-0.628	-0.620	-0.612	-0.606	-0.600	-0.594	-0.588	-0.584	-0.579	-0.575	-0.571	-0.569	-0.565	-0.562	-0.560	-0.559	-0.558	-0.558	-0.556	-0.556	-0.556	-0.558	-0.558	-0.559	-0.559	-0.560	-0.560	-0.561	-0.562	-0.564	-0.564	-0.564	-0.564	-0.564	-0.564	-0.562	-0.561	-0.560	-0.558	-0.555	-0.552	-0.548	-0.544	-0.540	-0.534	-0.528	-0.520	-0.514	-0.506	-0.498	-0.489	-0.480	-0.470	-0.460	-0.449	-0.438	-0.426	-0.414	-0.402	-0.389	-0.375	-0.362	-0.349	-0.336	-0.322	-0.309	-0.295	-0.281	-0.268	-0.255	-0.242	-0.231	-0.218	-0.206	-0.195	-0.184	-0.174	-0.165	-0.155	-0.146	-0.138	-0.131	-0.125	-0.120	-0.114	-0.110	-0.106	-0.104	-0.101	-0.101	-0.100	-0.101	-0.102	-0.105	-0.109	-0.111	-0.116	-0.122	-0.128	-0.135	-0.142	-0.151	-0.160	-0.170	-0.180	-0.190	-0.201	-0.214	-0.226	-0.239	-0.251	-0.265	-0.278	-0.292	-0.308	-0.321	-0.336	-0.350	-0.366	-0.381	-0.398	-0.412	-0.428	-0.442	-0.458	-0.472	-0.488	-0.501	-0.515	-0.529	-0.542	-0.555	-0.569	-0.580	-0.592	-0.604	-0.615	-0.625	-0.635	-0.644	-0.652	-0.660	-0.666	-0.672	-0.679	-0.684	-0.688	-0.691	-0.694	-0.695	-0.696	-0.695	-0.695	-0.692	-0.690	-0.688	-0.682	-0.676	-0.671	-0.665	-0.658	-0.649	-0.641	-0.631	-0.620	-0.611	-0.599	-0.586	-0.574	-0.561	-0.549	-0.534	-0.520	-0.505	-0.490	-0.476	-0.461	-0.446	-0.431	-0.416	-0.401	-0.388	-0.372	-0.356	-0.344	-0.329	-0.316	-0.304	-0.290	-0.279	-0.266	-0.255	-0.245	-0.235	-0.226	-0.218	-0.210	-0.202	-0.195	-0.189	-0.185	-0.179	-0.176	-0.174	-0.170	-0.170	-0.169	-0.169	-0.169	-0.171	-0.172	-0.175	-0.178	-0.181	-0.185	-0.189	-0.194	-0.200	-0.205	-0.211	-0.216	-0.222	-0.229	-0.236	-0.242	-0.250	-0.256	-0.264	-0.271	-0.278	-0.284	-0.291	-0.298	-0.302	-0.309	-0.314	-0.319	-0.322	-0.328	-0.331	-0.334	-0.336	-0.340	-0.341	-0.342	-0.344	-0.344	-0.342	-0.342	-0.341	-0.339	-0.336	-0.335	-0.330	-0.326	-0.322	-0.316	-0.310	-0.304	-0.298	-0.289	-0.280	-0.274	-0.265	-0.254	-0.245	-0.234	-0.225	-0.214	-0.202	-0.191	-0.180	-0.169	-0.156	-0.145	-0.134	-0.122	-0.110	-0.098	-0.086	-0.075	-0.064	-0.052	-0.042	-0.031	-0.022	-0.012	-0.002	0.006	0.015	0.022	0.030	0.036	0.042	0.048	0.052	0.055	0.059	0.061	0.061	0.064	0.062	0.062	0.060	0.058	0.055	0.050	0.045	0.040	0.032	0.026	0.018	0.008	-0.002	-0.012	-0.024	-0.036	-0.048	-0.061	-0.074	-0.089	-0.102	-0.116	-0.132	-0.148	-0.162	-0.180	-0.195	-0.211	-0.228	-0.241	-0.258	-0.274	-0.288	-0.302	-0.318	-0.331	-0.345	-0.358	-0.370	-0.382	-0.394	-0.404	-0.414	-0.422	-0.430	-0.438	-0.442	-0.448	-0.451	-0.454	-0.455	-0.456	-0.455	-0.452	-0.450	-0.445	-0.440	-0.432	-0.425	-0.416	-0.405	-0.395	-0.381	-0.369	-0.354	-0.339	-0.322	-0.305	-0.286	-0.268	-0.248	-0.226	-0.205	-0.184	-0.160	-0.136	-0.112	-0.090	-0.065	-0.041	-0.016	0.009	0.034	0.058	0.082	0.108	0.130	0.155	0.179	0.202	0.224	0.248	0.269	0.289	0.310	0.329	0.348	0.365	0.384	0.399	0.415	0.429	0.442	0.455	0.466	0.476	0.486	0.495	0.504	0.510	0.516	0.521	0.526	0.530	0.532	0.534	0.535	0.536	0.535	0.534	0.534	0.530	0.529	0.525	0.522	0.519	0.515	0.509	0.505	0.500	0.495	0.489	0.485	0.480	0.475	0.469	0.465	0.460	0.455	0.451	0.448	0.442	0.440	0.436	0.434	0.431	0.430	0.429	0.428	0.428	0.428	0.428	0.429	0.430	0.432	0.435	0.439	0.441	0.448	0.451	0.458	0.461	0.469	0.475	0.482	0.490	0.499	0.507	0.519	0.528	0.538	0.549	0.560	0.571	0.582	0.595	0.609	0.622	0.636	0.650	0.665	0.680	0.695	0.710	0.725	0.741	0.758	0.774	0.792	0.809	0.826	0.842	0.861	0.878	0.896	0.914	0.932	0.950	0.969	0.986	1.004	1.021	1.040	1.058	1.076	1.094	1.111	1.129	1.145	1.162	1.180	1.196	1.212	1.228	1.242	1.259	1.272	1.286	1.300	1.314	1.326	1.339	1.350	1.360	1.371	1.381	1.390	1.399	1.406	1.414	1.421	1.426	1.431	1.435	1.439	1.441	1.444	1.444	1.444	1.444	1.442	1.441	1.439	1.435	1.430	1.425	1.419	1.411	1.405	1.396	1.388	1.378	1.368	1.358	1.345	1.334	1.321	1.308	1.295	1.280	1.266	1.251	1.235	1.220	1.204	1.189	1.172	1.156	1.140	1.124	1.109	1.092	1.076	1.060	1.044	1.029	1.012	0.996	0.982	0.968	0.954	0.939	0.926	0.914	0.900	0.889	0.878	0.866	0.858	0.846	0.839	0.829	0.821	0.814	0.806	0.801	0.795	0.790	0.785	0.782	0.778	0.775	0.772	0.771	0.769	0.768	0.768	0.768	0.766	0.768	0.768	0.769	0.771	0.774	0.775	0.778	0.780	0.782	0.785	0.789	0.791	0.796	0.799	0.802	0.806	0.810	0.812	0.816	0.820	0.824	0.829	0.832	0.836	0.839	0.842	0.846	0.849	0.851	0.855	0.858	0.861	0.864	0.865	0.868	0.869	0.870	0.872	0.874	0.875	0.875	0.876	0.876	0.876	0.876	0.875	0.875	0.874	0.872	0.870	0.869	0.866	0.864	0.860	0.859	0.855	0.852	0.849	0.844	0.841	0.838	0.832	0.830	0.825	0.822	0.819	0.815	0.811	0.808	0.804	0.801	0.798	0.795	0.792	0.791	0.790	0.789	0.788	0.788	0.788	0.788	0.789	0.791	0.794	0.795	0.799	0.804	0.808	0.814	0.820	0.826	0.834	0.841	0.851	0.860	0.870	0.880	0.890	0.902	0.914	0.925	0.939	0.951	0.965	0.980	0.994	1.008	1.021	1.036	1.050	1.065	1.080	1.092	1.108	1.120	1.135	1.148	1.159	1.171	1.182	1.194	1.202	1.212	1.220	1.228	1.235	1.240	1.245	1.249	1.251	1.254	1.255	1.252	1.252	1.249	1.246	1.241	1.236	1.229	1.221	1.212	1.204	1.192	1.180	1.169	1.155	1.140	1.126	1.111	1.095	1.078	1.060	1.042	1.025	1.006	0.988	0.970	0.951	0.932	0.914	0.895	0.878	0.860	0.842	0.826	0.810	0.795	0.780	0.765	0.752	0.740	0.729	0.719	0.709	0.700	0.694	0.688	0.682	0.679	0.676	0.675	0.674	0.675	0.678	0.681	0.685	0.691	0.698	0.705	0.715	0.725	0.735	0.748	0.761	0.775	0.789	0.805	0.820	0.838	0.855	0.872	0.890	0.908	0.924	0.942	0.961	0.979	0.998	1.015	1.030	1.048	1.064	1.079	1.094	1.109	1.122	1.135	1.148	1.158	1.166	1.176	1.184	1.191	1.196	1.201	1.204	1.206	1.206	1.206	1.205	1.201	1.198	1.192	1.186	1.179	1.170	1.161	1.151	1.139	1.128	1.114	1.101	1.086	1.071	1.055	1.040	1.022	1.006	0.988	0.971	0.954	0.935	0.919	0.901	0.884	0.866	0.850	0.834	0.818	0.802	0.788	0.774	0.760	0.746	0.734	0.722	0.712	0.701	0.692	0.685	0.678	0.671	0.665	0.661	0.658	0.655	0.654	0.651	0.650	0.651	0.652	0.655	0.656	0.660	0.665	0.670	0.675	0.681	0.689	0.696	0.704	0.712	0.721	0.730	0.739	0.749	0.759	0.769	0.779	0.789	0.798	0.809	0.819	0.830	0.839	0.848	0.858	0.866	0.874	0.884	0.891	0.899	0.905	0.912	0.918	0.924	0.928	0.932	0.935	0.938	0.940	0.940	0.941	0.940	0.938	0.936	0.931	0.929	0.924	0.916	0.910	0.902	0.894	0.882	0.871	0.860	0.846	0.834	0.818	0.801	0.785	0.768	0.750	0.729	0.709	0.688	0.665	0.641	0.619	0.594	0.569	0.544	0.518	0.491	0.465	0.438	0.410	0.382	0.355	0.328	0.299	0.271	0.244	0.216	0.190	0.164	0.138	0.111	0.088	0.064	0.039	0.016	-0.005	-0.026	-0.045	-0.065	-0.081	-0.099	-0.112	-0.126	-0.139	-0.150	-0.161	-0.169	-0.175	-0.181	-0.185	-0.188	-0.190	-0.189	-0.188	-0.185	-0.181	-0.176	-0.170	-0.161	-0.152	-0.144	-0.132	-0.120	-0.109	-0.095	-0.081	-0.066	-0.051	-0.035	-0.019	-0.002	0.015	0.031	0.049	0.066	0.084	0.101	0.118	0.135	0.152	0.168	0.184	0.199	0.214	0.229	0.241	0.255	0.266	0.279	0.289	0.299	0.309	0.316	0.324	0.331	0.338	0.341	0.346	0.349	0.351	0.354	0.355	0.355	0.356	0.355	0.354	0.351	0.349	0.346	0.342	0.339	0.335	0.330	0.325	0.320	0.315	0.311	0.305	0.299	0.294	0.289	0.284	0.279	0.275	0.269	0.265	0.260	0.258	0.254	0.250	0.249	0.245	0.244	0.244	0.242	0.242	0.242	0.245	0.245	0.249	0.251	0.255	0.260	0.265	0.271	0.278	0.285	0.294	0.301	0.311	0.321	0.332	0.344	0.356	0.369	0.384	0.398	0.412	0.428	0.444	0.461	0.479	0.496	0.515	0.534	0.554	0.574	0.592	0.614	0.635	0.655	0.678	0.699	0.721	0.742	0.764	0.785	0.806	0.828	0.849	0.870	0.892	0.911	0.932	0.952	0.971	0.992	1.011	1.028	1.046	1.064	1.080	1.095	1.110	1.125	1.138	1.151	1.164	1.175	1.184	1.192	1.202	1.210	1.216	1.222	1.228	1.231	1.236	1.238	1.240	1.241	1.241	1.241	1.240	1.238	1.236	1.231	1.229	1.224	1.219	1.212	1.208	1.201	1.194	1.188	1.180	1.172	1.165	1.156	1.149	1.141	1.132	1.125	1.116	1.109	1.101	1.092	1.085	1.079	1.071	1.065	1.058	1.051	1.046	1.040	1.035	1.032	1.028	1.025	1.022	1.020	1.020	1.018	1.018	1.019	1.019	1.020	1.022	1.026	1.030	1.034	1.038	1.044	1.050	1.058	1.065	1.074	1.084	1.092	1.102	1.114	1.125	1.138	1.150	1.162	1.176	1.190	1.205	1.220	1.235	1.250	1.265	1.281	1.298	1.314	1.330	1.348	1.365	1.381	1.399	1.416	1.432	1.449	1.466	1.482	1.499	1.514	1.531	1.546	1.562	1.578	1.592	1.606	1.621	1.635	1.649	1.662	1.675	1.686	1.699	1.709	1.721	1.732	1.742	1.752	1.762	1.772	1.781	1.791	1.800	1.808	1.816	1.824	1.832	1.841	1.850	1.858	1.866	1.872	1.881	1.890	1.899	1.908	1.916	1.926	1.936	1.946	1.955	1.966	1.978	1.989	2.001	2.013	2.025	2.040	2.054	2.068	2.082	2.098	2.115	2.131	2.148	2.166	2.184	2.202	2.221	2.240	2.261	2.280	2.300	2.322	2.342	2.362	2.385	2.405	2.426	2.448	2.468	2.489	2.509	2.530	2.550	2.570	2.588	2.606	2.624	2.641	2.658	2.672	2.688	2.701	2.715	2.726	2.738	2.746	2.756	2.762	2.769	2.774	2.778	2.780	2.781	2.781	2.779	2.776	2.771	2.766	2.759	2.751	2.740	2.729	2.716	2.704	2.688	2.671	2.655	2.636	2.616	2.596	2.574	2.551	2.528	2.504	2.479	2.451	2.426	2.399	2.370	2.342	2.314	2.284	2.255	2.225	2.196	2.166	2.136	2.108	2.078	2.047	2.019	1.990	1.961	1.934	1.906	1.880	1.854	1.828	1.801	1.778	1.755	1.731	1.709	1.689	1.669	1.649	1.631	1.614	1.598	1.581	1.568	1.554	1.542	1.531	1.521	1.514	1.506	1.499	1.494	1.489	1.486	1.484	1.481	1.481	1.481	1.481	1.484	1.488	1.491	1.496	1.501	1.509	1.515	1.522	1.532	1.541	1.550	1.561	1.571	1.582	1.594	1.606	1.619	1.631	1.644	1.658	1.671	1.685	1.699	1.711	1.725	1.739	1.751	1.765	1.779	1.790	1.804	1.816	1.828	1.840	1.850	1.860	1.871	1.879	1.888	1.895	1.904	1.911	1.916	1.921	1.926	1.930	1.931	1.934	1.935	1.934	1.934	1.932	1.930	1.925	1.920	1.915	1.909	1.901	1.892	1.884	1.874	1.862	1.850	1.839	1.824	1.810	1.794	1.779	1.762	1.745	1.726	1.709	1.690	1.671	1.651	1.631	1.611	1.591	1.570	1.550	1.530	1.509	1.489	1.469	1.449	1.429	1.411	1.391	1.372	1.356	1.339	1.322	1.306	1.291	1.278	1.264	1.251	1.240	1.230	1.219	1.210	1.202	1.195	1.190	1.185	1.181	1.180	1.178	1.178	1.179	1.180	1.182	1.185	1.190	1.195	1.201	1.208	1.216	1.224	1.232	1.241	1.251	1.262	1.274	1.285	1.296	1.308	1.319	1.331	1.342	1.356	1.368	1.379	1.390	1.402	1.412	1.424	1.435	1.445	1.454	1.464	1.471	1.479	1.486	1.494	1.499	1.502	1.508	1.510	1.514	1.515	1.515	1.515	1.515	1.512	1.510	1.506	1.502	1.499	1.492	1.486	1.479	1.471	1.464	1.455	1.445	1.435	1.425	1.414	1.402	1.391	1.380	1.369	1.356	1.344	1.331	1.318	1.305	1.294	1.281	1.269	1.256	1.245	1.232	1.221	1.210	1.200	1.189	1.180	1.171	1.162	1.155	1.148	1.140	1.134	1.130	1.124	1.121	1.118	1.116	1.114	1.114	1.114	1.115	1.116	1.119	1.122	1.126	1.131	1.138	1.145	1.151	1.159	1.169	1.179	1.190	1.201	1.214	1.226	1.240	1.254	1.268	1.282	1.299	1.315	1.331	1.348	1.364	1.382	1.400	1.418	1.435	1.454	1.471	1.490	1.506	1.525	1.542	1.561	1.578	1.595	1.611	1.628	1.644	1.659	1.674	1.688	1.701	1.715	1.726	1.739	1.749	1.759	1.768	1.775	1.782	1.789	1.794	1.798	1.801	1.802	1.804	1.805	1.804	1.801	1.799	1.794	1.790	1.784	1.778	1.769	1.760	1.750	1.740	1.728	1.716	1.702	1.690	1.675	1.660	1.645	1.629	1.611	1.594	1.576	1.559	1.541	1.522	1.504	1.488	1.469	1.450	1.430	1.412	1.395	1.376	1.359	1.341	1.324	1.308	1.290	1.274	1.258	1.244	1.229	1.214	1.200	1.186	1.174	1.160	1.149	1.136	1.125	1.115	1.106	1.096	1.088	1.079	1.070	1.062	1.054	1.049	1.041	1.035	1.029	1.022	1.016	1.010	1.005	1.000	0.994	0.989	0.984	0.978	0.972	0.966	0.960	0.955	0.948	0.941	0.935	0.928	0.920	0.912	0.906	0.896	0.889	0.880	0.871	0.861	0.851	0.841	0.831	0.820	0.809	0.796	0.785	0.772	0.760	0.746	0.732	0.718	0.704	0.689	0.674	0.658	0.641	0.625	0.608	0.591	0.574	0.556	0.539	0.521	0.501	0.484	0.465	0.445	0.426	0.406	0.388	0.369	0.348	0.329	0.309	0.288	0.269	0.249	0.229	0.209	0.189	0.169	0.150	0.129	0.110	0.091	0.072	0.052	0.035	0.016	-0.001	-0.020	-0.036	-0.052	-0.070	-0.085	-0.100	-0.114	-0.129	-0.141	-0.155	-0.168	-0.180	-0.190	-0.201	-0.211	-0.220	-0.228	-0.236	-0.244	-0.249	-0.254	-0.260	-0.264	-0.266	-0.270	-0.274	-0.275	-0.275	-0.276	-0.276	-0.275	-0.275	-0.272	-0.269	-0.268	-0.264	-0.260	-0.256	-0.251	-0.246	-0.242	-0.238	-0.231	-0.228	-0.221	-0.216	-0.210	-0.205	-0.199	-0.194	-0.189	-0.184	-0.180	-0.175	-0.172	-0.169	-0.165	-0.164	-0.161	-0.160	-0.159	-0.159	-0.160	-0.161	-0.162	-0.165	-0.168	-0.171	-0.176	-0.180	-0.186	-0.192	-0.200	-0.208	-0.215	-0.224	-0.232	-0.244	-0.254	-0.264	-0.276	-0.288	-0.300	-0.312	-0.325	-0.339	-0.352	-0.366	-0.379	-0.392	-0.406	-0.421	-0.434	-0.448	-0.460	-0.474	-0.488	-0.500	-0.512	-0.524	-0.534	-0.545	-0.555	-0.565	-0.574	-0.582	-0.591	-0.599	-0.604	-0.610	-0.615	-0.620	-0.622	-0.625	-0.628	-0.629	-0.630	-0.630	-0.630	-0.629	-0.626	-0.625	-0.622	-0.618	-0.614	-0.610	-0.605	-0.601	-0.595	-0.591	-0.585	-0.579	-0.575	-0.569	-0.562	-0.559	-0.552	-0.549	-0.544	-0.540	-0.536	-0.534	-0.531	-0.530	-0.529	-0.530	-0.529	-0.531	-0.534	-0.538	-0.542	-0.548	-0.554	-0.562	-0.570	-0.581	-0.592	-0.605	-0.619	-0.634	-0.649	-0.666	-0.685	-0.704	-0.724	-0.745	-0.769	-0.792	-0.816	-0.841	-0.868	-0.895	-0.922	-0.952	-0.981	-1.011	-1.041	-1.072	-1.105	-1.138	-1.169	-1.201	-1.234	-1.268	-1.300	-1.334	-1.366	-1.400	-1.432	-1.465	-1.498	-1.529	-1.559	-1.589	-1.619	-1.648	-1.675	-1.704	-1.730	-1.755	-1.780	-1.804	-1.825	-1.848	-1.866	-1.886	-1.904	-1.921	-1.936	-1.951	-1.964	-1.975	-1.985	-1.994	-2.001	-2.007	-2.013	-2.015	-2.018	-2.019	-2.019	-2.018	-2.015	-2.011	-2.006	-2.000	-1.992	-1.985	-1.976	-1.966	-1.955	-1.942	-1.930	-1.918	-1.904	-1.889	-1.874	-1.859	-1.841	-1.825	-1.809	-1.791	-1.774	-1.756	-1.738	-1.719	-1.701	-1.682	-1.665	-1.646	-1.629	-1.611	-1.594	-1.575	-1.559	-1.540	-1.524	-1.508	-1.490	-1.475	-1.460	-1.445	-1.429	-1.415	-1.402	-1.389	-1.375	-1.362	-1.351	-1.340	-1.329	-1.318	-1.309	-1.299	-1.290	-1.282	-1.275	-1.268	-1.261	-1.255	-1.250	-1.245	-1.240	-1.236	-1.232	-1.229	-1.228	-1.225	-1.224	-1.222	-1.222	-1.224	-1.222	-1.224	-1.226	-1.228	-1.230	-1.234	-1.235	-1.239	-1.242	-1.246	-1.251	-1.255	-1.260	-1.265	-1.270	-1.274	-1.279	-1.285	-1.290	-1.294	-1.299	-1.302	-1.308	-1.312	-1.315	-1.319	-1.321	-1.322	-1.325	-1.326	-1.326	-1.326	-1.325	-1.325	-1.322	-1.320	-1.316	-1.312	-1.306	-1.301	-1.294	-1.286	-1.279	-1.269	-1.258	-1.246	-1.235	-1.224	-1.210	-1.196	-1.182	-1.166	-1.151	-1.135	-1.119	-1.102	-1.084	-1.068	-1.049	-1.031	-1.014	-0.996	-0.978	-0.959	-0.941	-0.924	-0.908	-0.890	-0.874	-0.858	-0.842	-0.828	-0.812	-0.799	-0.788	-0.774	-0.764	-0.754	-0.744	-0.735	-0.726	-0.720	-0.714	-0.709	-0.705	-0.702	-0.700	-0.699	-0.699	-0.699	-0.700	-0.704	-0.706	-0.710	-0.715	-0.720	-0.726	-0.732	-0.740	-0.748	-0.756	-0.764	-0.772	-0.781	-0.791	-0.801	-0.810	-0.820	-0.830	-0.840	-0.850	-0.859	-0.870	-0.880	-0.888	-0.898	-0.906	-0.915	-0.924	-0.931	-0.939	-0.945	-0.952	-0.959	-0.965	-0.970	-0.975	-0.979	-0.982	-0.985	-0.989	-0.990	-0.991	-0.992	-0.992	-0.991	-0.991	-0.990	-0.989	-0.986	-0.982	-0.978	-0.972	-0.968	-0.961	-0.955	-0.948	-0.939	-0.931	-0.921	-0.912	-0.901	-0.889	-0.878	-0.865	-0.852	-0.839	-0.822	-0.809	-0.792	-0.775	-0.759	-0.741	-0.722	-0.704	-0.684	-0.664	-0.645	-0.622	-0.602	-0.581	-0.559	-0.536	-0.514	-0.490	-0.468	-0.444	-0.420	-0.396	-0.374	-0.350	-0.326	-0.302	-0.280	-0.256	-0.234	-0.212	-0.190	-0.170	-0.149	-0.129	-0.109	-0.090	-0.072	-0.055	-0.039	-0.022	-0.009	0.005	0.019	0.030	0.040	0.050	0.059	0.066	0.074	0.078	0.082	0.085	0.088	0.088	0.088	0.088	0.085	0.081	0.079	0.074	0.068	0.061	0.054	0.046	0.038	0.028	0.018	0.006	-0.004	-0.016	-0.028	-0.040	-0.052	-0.066	-0.080	-0.092	-0.106	-0.120	-0.134	-0.148	-0.161	-0.174	-0.188	-0.200	-0.214	-0.226	-0.239	-0.252	-0.264	-0.275	-0.286	-0.299	-0.310	-0.320	-0.330	-0.341	-0.351	-0.361	-0.371	-0.380	-0.389	-0.396	-0.405	-0.415	-0.422	-0.431	-0.439	-0.448	-0.455	-0.464	-0.472	-0.481	-0.489	-0.499	-0.507	-0.518	-0.528	-0.536	-0.546	-0.558	-0.568	-0.579	-0.591	-0.604	-0.616	-0.630	-0.644	-0.658	-0.674	-0.690	-0.706	-0.722	-0.740	-0.759	-0.778	-0.799	-0.818	-0.840	-0.861	-0.885	-0.909	-0.932	-0.956	-0.982	-1.008	-1.035	-1.062	-1.090	-1.119	-1.148	-1.179	-1.208	-1.239	-1.270	-1.301	-1.332	-1.365	-1.398	-1.431	-1.464	-1.496	-1.529	-1.562	-1.595	-1.628	-1.659	-1.691	-1.724	-1.755	-1.788	-1.818	-1.848	-1.876	-1.906	-1.935	-1.964	-1.990	-2.016	-2.040	-2.064	-2.086	-2.109	-2.129	-2.149	-2.166	-2.184	-2.199	-2.214	-2.228	-2.239	-2.250	-2.259	-2.266	-2.272	-2.279	-2.281	-2.285	-2.285	-2.285	-2.282	-2.281	-2.278	-2.272	-2.266	-2.259	-2.250	-2.241	-2.231	-2.221	-2.209	-2.196	-2.184	-2.169	-2.155	-2.141	-2.126	-2.111	-2.095	-2.080	-2.064	-2.049	-2.033	-2.018	-2.002	-1.986	-1.972	-1.958	-1.944	-1.930	-1.918	-1.904	-1.891	-1.880	-1.870	-1.860	-1.850	-1.842	-1.835	-1.828	-1.821	-1.816	-1.811	-1.808	-1.804	-1.801	-1.799	-1.798	-1.798	-1.798	-1.799	-1.799	-1.801	-1.804	-1.806	-1.809	-1.812	-1.815	-1.820	-1.822	-1.828	-1.832	-1.836	-1.840	-1.845	-1.849	-1.851	-1.856	-1.859	-1.862	-1.865	-1.868	-1.870	-1.871	-1.871	-1.871	-1.871	-1.870	-1.868	-1.865	-1.862	-1.858	-1.852	-1.848	-1.841	-1.834	-1.825	-1.818	-1.808	-1.796	-1.786	-1.774	-1.760	-1.749	-1.734	-1.719	-1.702	-1.686	-1.670	-1.652	-1.635	-1.618	-1.598	-1.580	-1.560	-1.540	-1.520	-1.500	-1.481	-1.461	-1.441	-1.420	-1.400	-1.380	-1.360	-1.340	-1.320	-1.301	-1.282	-1.264	-1.246	-1.230	-1.212	-1.198	-1.181	-1.166	-1.152	-1.140	-1.126	-1.114	-1.104	-1.094	-1.084	-1.075	-1.068	-1.060	-1.054	-1.050	-1.044	-1.041	-1.038	-1.035	-1.035	-1.035	-1.035	-1.035	-1.036	-1.039	-1.041	-1.045	-1.049	-1.054	-1.059	-1.064	-1.069	-1.075	-1.081	-1.088	-1.095	-1.102	-1.109	-1.116	-1.124	-1.130	-1.138	-1.144	-1.151	-1.159	-1.165	-1.172	-1.179	-1.185	-1.191	-1.196	-1.201	-1.206	-1.211	-1.216	-1.219	-1.222	-1.225	-1.228	-1.229	-1.230	-1.231	-1.231	-1.230	-1.230	-1.229	-1.228	-1.224	-1.220	-1.218	-1.212	-1.208	-1.202	-1.196	-1.191	-1.184	-1.178	-1.170	-1.161	-1.152	-1.144	-1.134	-1.124	-1.112	-1.101	-1.089	-1.079	-1.065	-1.052	-1.039	-1.026	-1.012	-0.998	-0.984	-0.970	-0.954	-0.939	-0.924	-0.908	-0.891	-0.876	-0.860	-0.844	-0.828	-0.810	-0.794	-0.779	-0.761	-0.745	-0.729	-0.712	-0.696	-0.681	-0.664	-0.649	-0.634	-0.619	-0.605	-0.590	-0.578	-0.564	-0.551	-0.539	-0.528	-0.515	-0.505	-0.495	-0.485	-0.476	-0.469	-0.461	-0.454	-0.448	-0.442	-0.439	-0.434	-0.431	-0.430	-0.428	-0.426	-0.428	-0.428	-0.429	-0.430	-0.434	-0.438	-0.440	-0.445	-0.451	-0.455	-0.462	-0.468	-0.475	-0.481	-0.489	-0.496	-0.504	-0.512	-0.520	-0.528	-0.535	-0.542	-0.550	-0.558	-0.565	-0.572	-0.579	-0.585	-0.590	-0.595	-0.600	-0.604	-0.608	-0.610	-0.614	-0.614	-0.616	-0.618	-0.618	-0.616	-0.615	-0.612	-0.610	-0.606	-0.602	-0.599	-0.594	-0.588	-0.582	-0.575	-0.569	-0.562	-0.555	-0.548	-0.539	-0.532	-0.524	-0.515	-0.509	-0.500	-0.492	-0.485	-0.478	-0.471	-0.465	-0.459	-0.454	-0.450	-0.446	-0.442	-0.439	-0.436	-0.436	-0.436	-0.435	-0.438	-0.440	-0.442	-0.446	-0.451	-0.458	-0.464	-0.472	-0.481	-0.491	-0.501	-0.512	-0.525	-0.539	-0.554	-0.569	-0.585	-0.601	-0.619	-0.636	-0.655	-0.674	-0.695	-0.715	-0.736	-0.756	-0.779	-0.800	-0.822	-0.845	-0.868	-0.890	-0.914	-0.936	-0.959	-0.981	-1.005	-1.026	-1.050	-1.071	-1.094	-1.115	-1.136	-1.158	-1.178	-1.198	-1.218	-1.236	-1.254	-1.271	-1.290	-1.305	-1.321	-1.338	-1.351	-1.365	-1.379	-1.391	-1.402	-1.412	-1.424	-1.434	-1.442	-1.451	-1.458	-1.464	-1.470	-1.475	-1.480	-1.484	-1.488	-1.489	-1.491	-1.491	-1.491	-1.491	-1.490	-1.490	-1.486	-1.485	-1.481	-1.478	-1.472	-1.468	-1.462	-1.458	-1.452	-1.445	-1.439	-1.431	-1.425	-1.418	-1.409	-1.402	-1.394	-1.386	-1.378	-1.370	-1.361	-1.354	-1.345	-1.336	-1.330	-1.321	-1.314	-1.306	-1.300	-1.292	-1.285	-1.280	-1.274	-1.268	-1.261	-1.256	-1.252	-1.248	-1.244	-1.240	-1.238	-1.235	-1.234	-1.231	-1.230	-1.230	-1.229	-1.229	-1.229	-1.230	-1.231	-1.232	-1.234	-1.238	-1.241	-1.244	-1.248	-1.251	-1.258	-1.261	-1.266	-1.271	-1.278	-1.284	-1.290	-1.296	-1.304	-1.310	-1.318	-1.325	-1.334	-1.341	-1.349	-1.355	-1.364	-1.372	-1.379	-1.386	-1.394	-1.402	-1.410	-1.418	-1.425	-1.431	-1.439	-1.445	-1.451	-1.459	-1.464	-1.470	-1.475	-1.480	-1.485	-1.490	-1.494	-1.498	-1.500	-1.502	-1.506	-1.508	-1.509	-1.510	-1.510	-1.510	-1.511	-1.510	-1.509	-1.508	-1.504	-1.502	-1.500	-1.498	-1.494	-1.490	-1.486	-1.482	-1.479	-1.474	-1.469	-1.465	-1.461	-1.455	-1.451	-1.446	-1.442	-1.439	-1.435	-1.430	-1.426	-1.422	-1.420	-1.418	-1.415	-1.414	-1.412	-1.412	-1.411	-1.411	-1.412	-1.415	-1.416	-1.420	-1.424	-1.428	-1.434	-1.439	-1.446	-1.454	-1.461	-1.471	-1.480	-1.490	-1.501	-1.512	-1.525	-1.538	-1.551	-1.565	-1.580	-1.595	-1.610	-1.626	-1.642	-1.660	-1.676	-1.694	-1.710	-1.728	-1.745	-1.762	-1.780	-1.798	-1.815	-1.832	-1.849	-1.866	-1.881	-1.898	-1.911	-1.926	-1.940	-1.952	-1.965	-1.975	-1.986	-1.996	-2.005	-2.011	-2.019	-2.024	-2.029	-2.033	-2.034	-2.034	-2.034	-2.033	-2.030	-2.026	-2.021	-2.015	-2.007	-1.999	-1.990	-1.978	-1.966	-1.954	-1.939	-1.922	-1.906	-1.889	-1.871	-1.852	-1.831	-1.811	-1.790	-1.766	-1.744	-1.720	-1.696	-1.672	-1.648	-1.622	-1.596	-1.571	-1.546	-1.520	-1.495	-1.470	-1.444	-1.420	-1.394	-1.370	-1.346	-1.322	-1.299	-1.278	-1.255	-1.234	-1.214	-1.192	-1.174	-1.155	-1.139	-1.121	-1.106	-1.091	-1.078	-1.064	-1.052	-1.040	-1.030	-1.020	-1.011	-1.004	-0.996	-0.991	-0.985	-0.980	-0.976	-0.972	-0.971	-0.969	-0.968	-0.965	-0.965	-0.965	-0.965	-0.965	-0.965	-0.964	-0.965	-0.966	-0.965	-0.966	-0.966	-0.966	-0.965	-0.964	-0.964	-0.961	-0.959	-0.956	-0.952	-0.948	-0.942	-0.936	-0.929	-0.921	-0.912	-0.902	-0.892	-0.880	-0.868	-0.854	-0.838	-0.821	-0.805	-0.788	-0.768	-0.746	-0.725	-0.705	-0.681	-0.658	-0.632	-0.609	-0.581	-0.555	-0.526	-0.500	-0.471	-0.441	-0.411	-0.382	-0.351	-0.321	-0.290	-0.260	-0.230	-0.200	-0.170	-0.140	-0.110	-0.081	-0.054	-0.025	0.002	0.029	0.055	0.079	0.102	0.125	0.148	0.169	0.188	0.208	0.226	0.241	0.258	0.272	0.286	0.298	0.309	0.319	0.328	0.335	0.340	0.346	0.350	0.354	0.355	0.356	0.356	0.356	0.355	0.352	0.350	0.346	0.342	0.338	0.332	0.326	0.321	0.315	0.308	0.302	0.295	0.288	0.281	0.275	0.269	0.262	0.258	0.252	0.248	0.241	0.238	0.234	0.231	0.229	0.226	0.225	0.224	0.225	0.225	0.226	0.228	0.231	0.234	0.238	0.241	0.248	0.252	0.259	0.266	0.274	0.281	0.290	0.300	0.309	0.320	0.331	0.341	0.351	0.364	0.376	0.388	0.399	0.412	0.422	0.436	0.449	0.461	0.472	0.485	0.496	0.509	0.521	0.531	0.542	0.554	0.564	0.574	0.582	0.592	0.601	0.609	0.616	0.622	0.629	0.635	0.639	0.644	0.648	0.649	0.651	0.652	0.652	0.651	0.651	0.649	0.645	0.642	0.638	0.631	0.625	0.618	0.610	0.601	0.591	0.580	0.569	0.556	0.542	0.528	0.512	0.496	0.480	0.461	0.442	0.424	0.402	0.381	0.360	0.336	0.312	0.288	0.262	0.238	0.211	0.184	0.155	0.128	0.099	0.069	0.040	0.009	-0.021	-0.052	-0.084	-0.115	-0.146	-0.178	-0.210	-0.242	-0.274	-0.306	-0.336	-0.369	-0.399	-0.430	-0.460	-0.490	-0.520	-0.548	-0.575	-0.604	-0.630	-0.655	-0.680	-0.702	-0.726	-0.748	-0.768	-0.788	-0.806	-0.822	-0.838	-0.852	-0.866	-0.879	-0.890	-0.900	-0.908	-0.914	-0.919	-0.924	-0.926	-0.929	-0.928	-0.926	-0.924	-0.921	-0.916	-0.911	-0.905	-0.896	-0.888	-0.878	-0.868	-0.858	-0.845	-0.832	-0.819	-0.805	-0.791	-0.778	-0.762	-0.749	-0.735	-0.719	-0.705	-0.691	-0.676	-0.662	-0.649	-0.635	-0.622	-0.610	-0.599	-0.588	-0.576	-0.568	-0.559	-0.550	-0.544	-0.538	-0.532	-0.529	-0.526	-0.524	-0.524	-0.524	-0.526	-0.529	-0.531	-0.538	-0.542	-0.550	-0.559	-0.569	-0.579	-0.590	-0.602	-0.616	-0.630	-0.646	-0.662	-0.681	-0.699	-0.719	-0.739	-0.760	-0.781	-0.802	-0.825	-0.849	-0.871	-0.896	-0.921	-0.946	-0.972	-0.998	-1.024	-1.050	-1.075	-1.102	-1.129	-1.155	-1.181	-1.208	-1.234	-1.260	-1.286	-1.312	-1.338	-1.362	-1.388	-1.412	-1.436	-1.460	-1.484	-1.506	-1.529	-1.550	-1.571	-1.592	-1.611	-1.631	-1.650	-1.668	-1.686	-1.702	-1.720	-1.735	-1.750	-1.765	-1.779	-1.792	-1.805	-1.818	-1.829	-1.840	-1.849	-1.859	-1.868	-1.876	-1.885	-1.891	-1.898	-1.905	-1.910	-1.916	-1.921	-1.925	-1.930	-1.934	-1.938	-1.940	-1.942	-1.946	-1.948	-1.950	-1.951	-1.952	-1.954	-1.955	-1.956	-1.956	-1.958	-1.958	-1.958	-1.958	-1.958	-1.956	-1.958	-1.956	-1.955	-1.956	-1.955	-1.954	-1.954	-1.952	-1.951	-1.950	-1.949	-1.946	-1.946	-1.944	-1.942	-1.941	-1.938	-1.936	-1.932	-1.931	-1.928	-1.925	-1.922	-1.919	-1.916	-1.911	-1.908	-1.902	-1.899	-1.895	-1.890	-1.885	-1.880	-1.874	-1.869	-1.864	-1.856	-1.850	-1.842	-1.838	-1.830	-1.822	-1.814	-1.806	-1.798	-1.790	-1.781	-1.772	-1.764	-1.755	-1.746	-1.736	-1.728	-1.718	-1.708	-1.698	-1.688	-1.676	-1.666	-1.655	-1.644	-1.634	-1.621	-1.609	-1.598	-1.585	-1.572	-1.561	-1.549	-1.536	-1.522	-1.510	-1.495	-1.482	-1.469	-1.455	-1.441	-1.428	-1.412	-1.399	-1.384	-1.369	-1.355	-1.339	-1.324	-1.309	-1.294	-1.279	-1.262	-1.248	-1.231	-1.216	-1.200	-1.185	-1.170	-1.155	-1.140	-1.125	-1.110	-1.096	-1.081	-1.068	-1.054	-1.039	-1.026	-1.014	-1.000	-0.988	-0.975	-0.962	-0.950	-0.940	-0.929	-0.919	-0.909	-0.899	-0.889	-0.880	-0.872	-0.864	-0.856	-0.849	-0.842	-0.835	-0.830	-0.825	-0.819	-0.815	-0.810	-0.806	-0.801	-0.798	-0.795	-0.792	-0.790	-0.786	-0.784	-0.782	-0.781	-0.779	-0.778	-0.776	-0.775	-0.774	-0.772	-0.772	-0.771	-0.770	-0.769	-0.768	-0.766	-0.766	-0.765	-0.762	-0.761	-0.760	-0.758	-0.758	-0.756	-0.755	-0.754	-0.751	-0.750	-0.748	-0.745	-0.744	-0.742	-0.740	-0.738	-0.734	-0.732	-0.730	-0.729	-0.726	-0.724	-0.721	-0.719	-0.718	-0.716	-0.714	-0.712	-0.710	-0.708	-0.706	-0.705	-0.705	-0.705	-0.704	-0.702	-0.704	-0.702	-0.704	-0.704	-0.705	-0.706	-0.706	-0.708	-0.710	-0.711	-0.714	-0.716	-0.719	-0.724	-0.726	-0.730	-0.735	-0.740	-0.745	-0.750	-0.755	-0.761	-0.769	-0.775	-0.781	-0.789	-0.795	-0.802	-0.810	-0.819	-0.826	-0.836	-0.844	-0.854	-0.862	-0.872	-0.881	-0.891	-0.901	-0.911	-0.921	-0.931	-0.942	-0.954	-0.964	-0.975	-0.986	-0.996	-1.008	-1.018	-1.028	-1.039	-1.049	-1.059	-1.069	-1.079	-1.089	-1.098	-1.108	-1.115	-1.125	-1.132	-1.140	-1.148	-1.155	-1.161	-1.168	-1.172	-1.178	-1.182	-1.185	-1.189	-1.191	-1.194	-1.196	-1.198	-1.198	-1.199	-1.199	-1.198	-1.196	-1.194	-1.190	-1.188	-1.185	-1.180	-1.175	-1.170	-1.165	-1.159	-1.151	-1.145	-1.138	-1.129	-1.121	-1.112	-1.104	-1.094	-1.086	-1.076	-1.068	-1.059	-1.048	-1.039	-1.029	-1.020	-1.009	-1.000	-0.989	-0.979	-0.969	-0.960	-0.950	-0.940	-0.931	-0.921	-0.912	-0.904	-0.895	-0.886	-0.879	-0.871	-0.862	-0.856	-0.848	-0.841	-0.834	-0.828	-0.822	-0.816	-0.812	-0.806	-0.801	-0.798	-0.794	-0.790	-0.786	-0.784	-0.780	-0.778	-0.776	-0.774	-0.772	-0.770	-0.769	-0.769	-0.768	-0.768	-0.766	-0.766	-0.766	-0.768	-0.768	-0.768	-0.768	-0.768	-0.768	-0.769	-0.769	-0.769	-0.769	-0.769	-0.769	-0.770	-0.770	-0.769	-0.769	-0.769	-0.768	-0.768	-0.768	-0.765	-0.765	-0.764	-0.761	-0.760	-0.758	-0.755	-0.752	-0.749	-0.746	-0.742	-0.740	-0.735	-0.731	-0.726	-0.721	-0.716	-0.712	-0.706	-0.702	-0.698	-0.691	-0.686	-0.681	-0.675	-0.669	-0.665	-0.659	-0.654	-0.649	-0.644	-0.640	-0.636	-0.631	-0.628	-0.624	-0.621	-0.619	-0.618	-0.616	-0.615	-0.614	-0.614	-0.614	-0.615	-0.616	-0.619	-0.622	-0.625	-0.630	-0.635	-0.639	-0.646	-0.652	-0.661	-0.670	-0.678	-0.688	-0.699	-0.709	-0.721	-0.734	-0.748	-0.760	-0.775	-0.789	-0.804	-0.820	-0.836	-0.851	-0.868	-0.884	-0.900	-0.919	-0.935	-0.951	-0.969	-0.988	-1.004	-1.021	-1.038	-1.055	-1.070	-1.088	-1.102	-1.118	-1.131	-1.146	-1.160	-1.172	-1.184	-1.196	-1.206	-1.218	-1.225	-1.235	-1.242	-1.249	-1.254	-1.260	-1.264	-1.266	-1.270	-1.271	-1.272	-1.271	-1.270	-1.269	-1.265	-1.262	-1.259	-1.254	-1.246	-1.240	-1.232	-1.224	-1.216	-1.206	-1.195	-1.186	-1.174	-1.164	-1.151	-1.140	-1.128	-1.114	-1.101	-1.089	-1.076	-1.062	-1.050	-1.038	-1.025	-1.011	-0.998	-0.985	-0.974	-0.961	-0.949	-0.938	-0.926	-0.915	-0.904	-0.894	-0.885	-0.876	-0.866	-0.859	-0.850	-0.842	-0.835	-0.830	-0.824	-0.818	-0.812	-0.809	-0.805	-0.801	-0.799	-0.796	-0.795	-0.794	-0.792	-0.794	-0.794	-0.795	-0.795	-0.796	-0.800	-0.801	-0.805	-0.808	-0.812	-0.816	-0.820	-0.825	-0.830	-0.835	-0.840	-0.846	-0.852	-0.860	-0.865	-0.872	-0.880	-0.888	-0.895	-0.902	-0.911	-0.920	-0.928	-0.936	-0.944	-0.952	-0.961	-0.971	-0.980	-0.989	-0.998	-1.005	-1.014	-1.022	-1.030	-1.038	-1.045	-1.052	-1.060	-1.066	-1.074	-1.079	-1.085	-1.089	-1.095	-1.099	-1.102	-1.106	-1.109	-1.110	-1.111	-1.112	-1.112	-1.110	-1.108	-1.105	-1.102	-1.098	-1.092	-1.086	-1.079	-1.071	-1.062	-1.052	-1.042	-1.030	-1.019	-1.005	-0.992	-0.978	-0.962	-0.945	-0.929	-0.911	-0.894	-0.875	-0.855	-0.836	-0.815	-0.795	-0.772	-0.752	-0.730	-0.709	-0.685	-0.664	-0.641	-0.620	-0.599	-0.576	-0.555	-0.534	-0.512	-0.494	-0.472	-0.454	-0.435	-0.418	-0.399	-0.384	-0.368	-0.354	-0.340	-0.328	-0.315	-0.305	-0.296	-0.286	-0.280	-0.274	-0.269	-0.266	-0.265	-0.264	-0.264	-0.265	-0.269	-0.272	-0.278	-0.284	-0.292	-0.300	-0.311	-0.322	-0.335	-0.349	-0.362	-0.378	-0.394	-0.410	-0.429	-0.446	-0.466	-0.485	-0.505	-0.525	-0.546	-0.566	-0.588	-0.608	-0.629	-0.649	-0.669	-0.689	-0.709	-0.729	-0.748	-0.765	-0.781	-0.800	-0.816	-0.831	-0.846	-0.860	-0.872	-0.884	-0.896	-0.905	-0.914	-0.921	-0.929	-0.935	-0.939	-0.942	-0.945	-0.946	-0.946	-0.946	-0.945	-0.942	-0.940	-0.936	-0.932	-0.928	-0.921	-0.916	-0.910	-0.904	-0.896	-0.890	-0.882	-0.876	-0.869	-0.862	-0.856	-0.850	-0.845	-0.840	-0.835	-0.831	-0.829	-0.826	-0.825	-0.825	-0.824	-0.826	-0.829	-0.831	-0.838	-0.841	-0.850	-0.858	-0.868	-0.876	-0.889	-0.901	-0.916	-0.931	-0.948	-0.964	-0.982	-1.002	-1.024	-1.045	-1.068	-1.091	-1.114	-1.139	-1.165	-1.191	-1.218	-1.245	-1.274	-1.301	-1.330	-1.360	-1.388	-1.416	-1.448	-1.476	-1.505	-1.535	-1.564	-1.592	-1.621	-1.650	-1.676	-1.704	-1.731	-1.758	-1.782	-1.808	-1.832	-1.855	-1.878	-1.900	-1.921	-1.941	-1.960	-1.978	-1.995	-2.011	-2.026	-2.041	-2.055	-2.068	-2.079	-2.089	-2.096	-2.105	-2.112	-2.118	-2.121	-2.125	-2.126	-2.129	-2.129	-2.126	-2.125	-2.121	-2.118	-2.111	-2.105	-2.098	-2.089	-2.080	-2.070	-2.059	-2.046	-2.034	-2.020	-2.006	-1.991	-1.975	-1.960	-1.944	-1.926	-1.909	-1.891	-1.872	-1.855	-1.836	-1.819	-1.800	-1.781	-1.762	-1.744	-1.726	-1.709	-1.691	-1.674	-1.658	-1.641	-1.625	-1.610	-1.596	-1.582	-1.570	-1.559	-1.548	-1.538	-1.529	-1.520	-1.514	-1.508	-1.502	-1.499	-1.496	-1.494	-1.494	-1.494	-1.496	-1.499	-1.502	-1.508	-1.512	-1.519	-1.528	-1.536	-1.545	-1.556	-1.566	-1.579	-1.590	-1.604	-1.618	-1.631	-1.646	-1.661	-1.676	-1.691	-1.708	-1.722	-1.739	-1.754	-1.770	-1.785	-1.801	-1.816	-1.830	-1.845	-1.859	-1.872	-1.885	-1.898	-1.910	-1.921	-1.932	-1.942	-1.951	-1.960	-1.969	-1.975	-1.981	-1.988	-1.991	-1.995	-1.999	-2.001	-2.002	-2.002	-2.002	-2.002	-2.001	-1.999	-1.996	-1.994	-1.990	-1.986	-1.980	-1.975	-1.969	-1.962	-1.955	-1.949	-1.941	-1.935	-1.928	-1.919	-1.911	-1.902	-1.895	-1.886	-1.878	-1.870	-1.861	-1.852	-1.845	-1.836	-1.829	-1.820	-1.812	-1.806	-1.798	-1.791	-1.784	-1.778	-1.771	-1.766	-1.760	-1.754	-1.750	-1.745	-1.741	-1.736	-1.734	-1.730	-1.728	-1.725	-1.722	-1.719	-1.718	-1.716	-1.714	-1.714	-1.714	-1.712	-1.712	-1.712	-1.712	-1.714	-1.715	-1.716	-1.718	-1.720	-1.722	-1.724	-1.728	-1.729	-1.732	-1.735	-1.739	-1.742	-1.748	-1.751	-1.755	-1.759	-1.764	-1.769	-1.774	-1.779	-1.784	-1.789	-1.794	-1.800	-1.806	-1.810	-1.816	-1.821	-1.826	-1.831	-1.836	-1.841	-1.848	-1.852	-1.856	-1.861	-1.865	-1.868	-1.871	-1.875	-1.876	-1.879	-1.881	-1.882	-1.882	-1.884	-1.884	-1.881	-1.880	-1.878	-1.875	-1.871	-1.866	-1.862	-1.856	-1.850	-1.842	-1.834	-1.826	-1.818	-1.806	-1.796	-1.785	-1.772	-1.760	-1.746	-1.732	-1.718	-1.704	-1.689	-1.672	-1.656	-1.639	-1.621	-1.604	-1.586	-1.569	-1.550	-1.532	-1.514	-1.496	-1.479	-1.461	-1.444	-1.429	-1.411	-1.395	-1.380	-1.365	-1.350	-1.336	-1.324	-1.311	-1.300	-1.289	-1.279	-1.270	-1.261	-1.254	-1.249	-1.244	-1.239	-1.236	-1.234	-1.232	-1.231	-1.232	-1.235	-1.236	-1.241	-1.245	-1.251	-1.258	-1.265	-1.272	-1.280	-1.290	-1.299	-1.310	-1.321	-1.332	-1.345	-1.358	-1.369	-1.381	-1.395	-1.408	-1.421	-1.434	-1.448	-1.461	-1.472	-1.486	-1.498	-1.510	-1.522	-1.535	-1.546	-1.556	-1.568	-1.578	-1.586	-1.595	-1.604	-1.610	-1.618	-1.624	-1.630	-1.636	-1.641	-1.646	-1.650	-1.654	-1.656	-1.659	-1.661	-1.662	-1.664	-1.664	-1.666	-1.665	-1.666	-1.665	-1.665	-1.665	-1.665	-1.665	-1.664	-1.664	-1.662	-1.662	-1.661	-1.661	-1.661	-1.661	-1.661	-1.661	-1.662	-1.664	-1.664	-1.665	-1.666	-1.669	-1.670	-1.672	-1.675	-1.678	-1.680	-1.684	-1.688	-1.691	-1.694	-1.699	-1.702	-1.708	-1.711	-1.716	-1.721	-1.726	-1.730	-1.735	-1.740	-1.746	-1.751	-1.755	-1.760	-1.764	-1.769	-1.771	-1.775	-1.779	-1.782	-1.785	-1.788	-1.790	-1.791	-1.792	-1.792	-1.792	-1.794	-1.792	-1.791	-1.790	-1.788	-1.784	-1.781	-1.776	-1.771	-1.765	-1.759	-1.751	-1.742	-1.734	-1.725	-1.714	-1.702	-1.690	-1.678	-1.662	-1.649	-1.635	-1.618	-1.601	-1.585	-1.565	-1.546	-1.528	-1.506	-1.485	-1.464	-1.440	-1.418	-1.394	-1.370	-1.346	-1.322	-1.296	-1.271	-1.245	-1.220	-1.194	-1.166	-1.140	-1.112	-1.086	-1.060	-1.032	-1.008	-0.981	-0.955	-0.930	-0.904	-0.880	-0.855	-0.832	-0.809	-0.786	-0.764	-0.742	-0.721	-0.702	-0.682	-0.664	-0.646	-0.630	-0.614	-0.598	-0.584	-0.571	-0.559	-0.546	-0.535	-0.526	-0.516	-0.507	-0.500	-0.494	-0.488	-0.481	-0.478	-0.474	-0.470	-0.468	-0.465	-0.464	-0.464	-0.462	-0.464	-0.464	-0.465	-0.468	-0.469	-0.471	-0.475	-0.478	-0.481	-0.485	-0.489	-0.492	-0.498	-0.502	-0.506	-0.511	-0.516	-0.521	-0.526	-0.532	-0.538	-0.542	-0.549	-0.554	-0.559	-0.565	-0.570	-0.576	-0.581	-0.588	-0.592	-0.598	-0.604	-0.610	-0.614	-0.620	-0.625	-0.631	-0.636	-0.641	-0.646	-0.651	-0.656	-0.661	-0.666	-0.671	-0.675	-0.679	-0.682	-0.688	-0.691	-0.694	-0.696	-0.699	-0.701	-0.702	-0.705	-0.706	-0.705	-0.706	-0.706	-0.704	-0.702	-0.701	-0.699	-0.696	-0.692	-0.689	-0.685	-0.680	-0.674	-0.668	-0.661	-0.655	-0.646	-0.639	-0.630	-0.621	-0.611	-0.601	-0.591	-0.580	-0.570	-0.559	-0.546	-0.535	-0.522	-0.511	-0.499	-0.486	-0.475	-0.461	-0.450	-0.438	-0.426	-0.414	-0.404	-0.392	-0.381	-0.371	-0.362	-0.352	-0.342	-0.335	-0.326	-0.319	-0.312	-0.306	-0.300	-0.296	-0.292	-0.289	-0.285	-0.284	-0.281	-0.281	-0.281	-0.284	-0.285	-0.286	-0.290	-0.295	-0.299	-0.305	-0.310	-0.318	-0.325	-0.332	-0.341	-0.350	-0.360	-0.370	-0.380	-0.391	-0.402	-0.415	-0.426	-0.440	-0.452	-0.465	-0.479	-0.492	-0.506	-0.520	-0.534	-0.548	-0.562	-0.576	-0.589	-0.602	-0.618	-0.630	-0.644	-0.656	-0.669	-0.681	-0.694	-0.706	-0.719	-0.730	-0.741	-0.752	-0.764	-0.774	-0.785	-0.794	-0.804	-0.814	-0.822	-0.831	-0.840	-0.849	-0.858	-0.865	-0.872	-0.880	-0.888	-0.895	-0.902	-0.908	-0.915	-0.922	-0.928	-0.935	-0.942	-0.948	-0.954	-0.961	-0.969	-0.974	-0.981	-0.988	-0.994	-1.001	-1.008	-1.015	-1.021	-1.029	-1.035	-1.042	-1.050	-1.059	-1.065	-1.072	-1.080	-1.089	-1.096	-1.102	-1.111	-1.119	-1.128	-1.135	-1.142	-1.149	-1.156	-1.164	-1.170	-1.178	-1.184	-1.190	-1.198	-1.204	-1.209	-1.214	-1.219	-1.224	-1.229	-1.234	-1.238	-1.240	-1.244	-1.246	-1.249	-1.250	-1.252	-1.252	-1.252	-1.254	-1.254	-1.254	-1.252	-1.250	-1.249	-1.248	-1.244	-1.242	-1.240	-1.238	-1.234	-1.231	-1.228	-1.224	-1.219	-1.215	-1.211	-1.206	-1.202	-1.199	-1.194	-1.190	-1.186	-1.182	-1.178	-1.174	-1.171	-1.169	-1.165	-1.161	-1.160	-1.156	-1.154	-1.152	-1.150	-1.149	-1.149	-1.146	-1.146	-1.145	-1.146	-1.145	-1.146	-1.145	-1.146	-1.148	-1.148	-1.148	-1.149	-1.149	-1.150	-1.150	-1.152	-1.152	-1.154	-1.154	-1.154	-1.155	-1.155	-1.156	-1.155	-1.155	-1.155	-1.154	-1.152	-1.151	-1.150	-1.148	-1.145	-1.144	-1.140	-1.138	-1.132	-1.130	-1.125	-1.120	-1.116	-1.111	-1.106	-1.100	-1.095	-1.088	-1.082	-1.075	-1.069	-1.062	-1.055	-1.048	-1.039	-1.032	-1.024	-1.015	-1.008	-1.000	-0.990	-0.982	-0.974	-0.965	-0.956	-0.946	-0.938	-0.929	-0.919	-0.909	-0.899	-0.889	-0.879	-0.869	-0.858	-0.846	-0.835	-0.825	-0.814	-0.802	-0.791	-0.779	-0.768	-0.754	-0.742	-0.730	-0.718	-0.704	-0.690	-0.678	-0.664	-0.650	-0.638	-0.624	-0.610	-0.596	-0.584	-0.570	-0.556	-0.542	-0.529	-0.516	-0.502	-0.491	-0.478	-0.466	-0.455	-0.445	-0.435	-0.425	-0.416	-0.406	-0.399	-0.392	-0.386	-0.380	-0.375	-0.371	-0.369	-0.366	-0.365	-0.366	-0.368	-0.370	-0.374	-0.379	-0.384	-0.391	-0.399	-0.408	-0.419	-0.430	-0.444	-0.458	-0.472	-0.489	-0.506	-0.525	-0.545	-0.565	-0.586	-0.608	-0.631	-0.655	-0.680	-0.706	-0.732	-0.758	-0.785	-0.812	-0.840	-0.869	-0.898	-0.926	-0.954	-0.982	-1.011	-1.040	-1.068	-1.096	-1.125	-1.151	-1.179	-1.205	-1.231	-1.256	-1.280	-1.305	-1.328	-1.350	-1.371	-1.392	-1.412	-1.430	-1.449	-1.465	-1.481	-1.496	-1.510	-1.522	-1.535	-1.546	-1.555	-1.564	-1.572	-1.580	-1.585	-1.591	-1.594	-1.598	-1.600	-1.601	-1.601	-1.601	-1.601	-1.599	-1.596	-1.594	-1.590	-1.585	-1.581	-1.575	-1.569	-1.562	-1.556	-1.549	-1.540	-1.532	-1.524	-1.515	-1.506	-1.496	-1.488	-1.478	-1.469	-1.459	-1.449	-1.438	-1.429	-1.419	-1.408	-1.398	-1.388	-1.378	-1.368	-1.356	-1.346	-1.338	-1.328	-1.318	-1.309	-1.299	-1.290	-1.280	-1.272	-1.264	-1.256	-1.249	-1.241	-1.234	-1.228	-1.220	-1.214	-1.209	-1.202	-1.199	-1.195	-1.190	-1.188	-1.185	-1.182	-1.181	-1.180	-1.179	-1.179	-1.179	-1.180	-1.181	-1.182	-1.185	-1.189	-1.191	-1.196	-1.200	-1.205	-1.211	-1.218	-1.222	-1.230	-1.236	-1.245	-1.251	-1.259	-1.268	-1.275	-1.284	-1.291	-1.300	-1.309	-1.316	-1.325	-1.332	-1.340	-1.348	-1.355	-1.361	-1.369	-1.375	-1.380	-1.385	-1.389	-1.394	-1.396	-1.400	-1.402	-1.404	-1.404	-1.405	-1.404	-1.402	-1.400	-1.398	-1.394	-1.389	-1.384	-1.378	-1.371	-1.365	-1.356	-1.349	-1.339	-1.330	-1.319	-1.309	-1.299	-1.286	-1.275	-1.264	-1.251	-1.239	-1.226	-1.214	-1.200	-1.188	-1.174	-1.161	-1.149	-1.136	-1.124	-1.111	-1.100	-1.088	-1.076	-1.065	-1.054	-1.044	-1.032	-1.022	-1.012	-1.002	-0.994	-0.986	-0.976	-0.969	-0.961	-0.954	-0.945	-0.939	-0.931	-0.925	-0.918	-0.911	-0.905	-0.900	-0.894	-0.888	-0.881	-0.875	-0.869	-0.862	-0.856	-0.850	-0.844	-0.838	-0.830	-0.824	-0.816	-0.810	-0.802	-0.795	-0.788	-0.779	-0.771	-0.762	-0.754	-0.744	-0.735	-0.726	-0.716	-0.706	-0.695	-0.685	-0.675	-0.665	-0.654	-0.641	-0.630	-0.619	-0.608	-0.596	-0.584	-0.572	-0.560	-0.548	-0.535	-0.522	-0.510	-0.498	-0.484	-0.471	-0.458	-0.445	-0.431	-0.418	-0.404	-0.390	-0.376	-0.362	-0.349	-0.334	-0.319	-0.304	-0.289	-0.271	-0.256	-0.239	-0.222	-0.206	-0.190	-0.171	-0.154	-0.136	-0.116	-0.099	-0.080	-0.060	-0.041	-0.020	0.000	0.021	0.042	0.062	0.084	0.106	0.128	0.150	0.172	0.195	0.218	0.240	0.262	0.284	0.306	0.329	0.350	0.371	0.394	0.415	0.435	0.458	0.476	0.496	0.516	0.534	0.552	0.570	0.588	0.604	0.619	0.632	0.648	0.661	0.672	0.685	0.695	0.705	0.715	0.722	0.729	0.736	0.742	0.748	0.751	0.755	0.758	0.760	0.761	0.761	0.762	0.762	0.762	0.761	0.759	0.759	0.756	0.755	0.751	0.750	0.748	0.745	0.742	0.741	0.740	0.739	0.736	0.736	0.735	0.736	0.738	0.738	0.740	0.744	0.748	0.751	0.756	0.761	0.768	0.775	0.782	0.791	0.800	0.810	0.822	0.834	0.845	0.860	0.874	0.888	0.904	0.920	0.936	0.952	0.970	0.988	1.005	1.025	1.044	1.064	1.084	1.102	1.122	1.144	1.164	1.184	1.204	1.224	1.244	1.262	1.281	1.301	1.320	1.338	1.355	1.371	1.389	1.405	1.420	1.435	1.450	1.462	1.476	1.488	1.499	1.509	1.519	1.528	1.535	1.542	1.550	1.555	1.560	1.562	1.566	1.569	1.570	1.572	1.571	1.571	1.570	1.568	1.565	1.561	1.558	1.552	1.548	1.542	1.536	1.531	1.524	1.518	1.510	1.502	1.495	1.486	1.479	1.470	1.462	1.455	1.445	1.438	1.429	1.421	1.415	1.406	1.399	1.392	1.385	1.379	1.371	1.365	1.359	1.355	1.350	1.345	1.341	1.336	1.332	1.330	1.328	1.325	1.324	1.321	1.321	1.320	1.320	1.319	1.319	1.320	1.320	1.320	1.320	1.321	1.321	1.322	1.322	1.324	1.324	1.322	1.322	1.324	1.322	1.322	1.320	1.319	1.316	1.315	1.311	1.309	1.305	1.301	1.296	1.290	1.285	1.279	1.271	1.264	1.255	1.246	1.238	1.226	1.216	1.205	1.194	1.181	1.169	1.155	1.142	1.129	1.115	1.100	1.085	1.071	1.055	1.040	1.024	1.009	0.994	0.978	0.962	0.946	0.931	0.916	0.902	0.888	0.872	0.859	0.845	0.831	0.819	0.805	0.792	0.780	0.770	0.759	0.748	0.739	0.729	0.721	0.711	0.704	0.698	0.690	0.684	0.678	0.672	0.666	0.662	0.659	0.655	0.651	0.649	0.646	0.644	0.641	0.639	0.638	0.636	0.634	0.635	0.634	0.632	0.631	0.631	0.630	0.630	0.630	0.629	0.628	0.628	0.626	0.625	0.624	0.622	0.621	0.620	0.618	0.616	0.614	0.610	0.606	0.602	0.599	0.595	0.589	0.585	0.579	0.571	0.566	0.559	0.550	0.544	0.535	0.526	0.516	0.506	0.496	0.485	0.472	0.460	0.449	0.434	0.421	0.406	0.391	0.376	0.360	0.344	0.328	0.310	0.291	0.274	0.255	0.235	0.216	0.196	0.176	0.155	0.135	0.114	0.091	0.070	0.049	0.028	0.005	-0.016	-0.039	-0.061	-0.081	-0.104	-0.126	-0.148	-0.168	-0.189	-0.210	-0.229	-0.249	-0.269	-0.286	-0.304	-0.322	-0.340	-0.355	-0.371	-0.386	-0.400	-0.412	-0.425	-0.436	-0.446	-0.456	-0.464	-0.471	-0.476	-0.481	-0.485	-0.488	-0.489	-0.490	-0.489	-0.486	-0.482	-0.479	-0.472	-0.466	-0.459	-0.450	-0.439	-0.429	-0.416	-0.404	-0.389	-0.374	-0.358	-0.342	-0.325	-0.306	-0.288	-0.269	-0.249	-0.229	-0.209	-0.186	-0.166	-0.145	-0.124	-0.102	-0.081	-0.061	-0.039	-0.019	0.002	0.021	0.040	0.060	0.078	0.096	0.114	0.129	0.145	0.159	0.174	0.188	0.199	0.210	0.220	0.230	0.239	0.246	0.252	0.258	0.262	0.266	0.270	0.271	0.274	0.274	0.272	0.272	0.271	0.269	0.266	0.262	0.259	0.256	0.251	0.246	0.241	0.238	0.232	0.226	0.222	0.218	0.214	0.209	0.205	0.201	0.199	0.196	0.194	0.194	0.192	0.191	0.191	0.191	0.194	0.195	0.199	0.201	0.206	0.211	0.218	0.222	0.230	0.238	0.245	0.252	0.261	0.271	0.280	0.291	0.300	0.310	0.321	0.332	0.342	0.354	0.364	0.375	0.384	0.395	0.404	0.412	0.421	0.430	0.438	0.444	0.451	0.456	0.461	0.465	0.469	0.470	0.472	0.474	0.474	0.472	0.470	0.466	0.462	0.458	0.451	0.445	0.438	0.428	0.418	0.408	0.395	0.384	0.370	0.356	0.341	0.325	0.309	0.291	0.275	0.256	0.239	0.220	0.199	0.180	0.160	0.139	0.118	0.098	0.076	0.055	0.032	0.011	-0.009	-0.031	-0.051	-0.074	-0.094	-0.114	-0.135	-0.155	-0.175	-0.195	-0.214	-0.232	-0.251	-0.269	-0.288	-0.304	-0.321	-0.336	-0.352	-0.368	-0.382	-0.395	-0.410	-0.422	-0.435	-0.445	-0.458	-0.468	-0.478	-0.486	-0.494	-0.502	-0.509	-0.515	-0.521	-0.526	-0.530	-0.535	-0.536	-0.539	-0.540	-0.540	-0.541	-0.540	-0.539	-0.536	-0.534	-0.530	-0.526	-0.521	-0.516	-0.510	-0.504	-0.496	-0.489	-0.480	-0.471	-0.461	-0.451	-0.440	-0.429	-0.416	-0.404	-0.391	-0.379	-0.365	-0.351	-0.336	-0.322	-0.308	-0.292	-0.276	-0.261	-0.246	-0.231	-0.216	-0.199	-0.184	-0.168	-0.152	-0.138	-0.121	-0.108	-0.092	-0.078	-0.064	-0.051	-0.038	-0.024	-0.010	0.001	0.014	0.024	0.034	0.044	0.054	0.061	0.070	0.076	0.082	0.088	0.092	0.096	0.100	0.102	0.104	0.105	0.105	0.105	0.104	0.101	0.098	0.094	0.090	0.085	0.079	0.072	0.066	0.058	0.049	0.040	0.031	0.022	0.011	0.001	-0.010	-0.021	-0.034	-0.045	-0.058	-0.070	-0.082	-0.095	-0.106	-0.119	-0.132	-0.144	-0.156	-0.168	-0.179	-0.190	-0.202	-0.211	-0.221	-0.231	-0.241	-0.249	-0.256	-0.265	-0.271	-0.278	-0.284	-0.289	-0.291	-0.296	-0.298	-0.300	-0.300	-0.300	-0.300	-0.299	-0.298	-0.294	-0.290	-0.285	-0.280	-0.274	-0.268	-0.259	-0.251	-0.242	-0.232	-0.222	-0.211	-0.200	-0.188	-0.175	-0.164	-0.150	-0.136	-0.122	-0.109	-0.094	-0.080	-0.065	-0.050	-0.035	-0.020	-0.006	0.009	0.024	0.039	0.054	0.066	0.080	0.094	0.108	0.120	0.132	0.144	0.155	0.166	0.176	0.185	0.194	0.202	0.210	0.218	0.224	0.229	0.234	0.238	0.241	0.244	0.246	0.248	0.248	0.249	0.248	0.248	0.245	0.242	0.240	0.236	0.234	0.229	0.224	0.219	0.212	0.208	0.202	0.195	0.190	0.184	0.176	0.170	0.164	0.158	0.151	0.146	0.140	0.135	0.129	0.125	0.120	0.118	0.114	0.111	0.109	0.108	0.106	0.106	0.106	0.109	0.109	0.111	0.114	0.118	0.122	0.129	0.134	0.141	0.149	0.156	0.166	0.178	0.188	0.199	0.212	0.225	0.240	0.252	0.269	0.285	0.301	0.319	0.336	0.355	0.372	0.392	0.412	0.432	0.454	0.474	0.495	0.516	0.538	0.561	0.582	0.605	0.629	0.650	0.674	0.696	0.720	0.742	0.766	0.789	0.811	0.835	0.856	0.879	0.900	0.921	0.944	0.964	0.985	1.005	1.024	1.042	1.061	1.079	1.096	1.112	1.130	1.145	1.160	1.174	1.188	1.200	1.212	1.222	1.232	1.242	1.251	1.260	1.266	1.272	1.279	1.284	1.286	1.290	1.292	1.295	1.295	1.296	1.295	1.295	1.294	1.290	1.289	1.285	1.281	1.276	1.272	1.266	1.262	1.258	1.250	1.245	1.240	1.234	1.228	1.222	1.216	1.210	1.205	1.200	1.192	1.188	1.182	1.178	1.174	1.170	1.166	1.164	1.160	1.158	1.156	1.154	1.152	1.152	1.151	1.152	1.152	1.154	1.154	1.156	1.159	1.160	1.161	1.165	1.168	1.170	1.174	1.176	1.179	1.181	1.185	1.188	1.189	1.192	1.194	1.195	1.198	1.198	1.199	1.198	1.198	1.196	1.195	1.194	1.191	1.188	1.184	1.179	1.174	1.168	1.160	1.152	1.144	1.135	1.124	1.114	1.102	1.090	1.076	1.062	1.049	1.034	1.018	1.001	0.985	0.968	0.949	0.930	0.911	0.892	0.872	0.851	0.831	0.811	0.790	0.769	0.749	0.728	0.706	0.685	0.664	0.644	0.624	0.602	0.584	0.565	0.545	0.528	0.509	0.492	0.476	0.461	0.446	0.431	0.419	0.408	0.395	0.385	0.376	0.369	0.361	0.356	0.351	0.348	0.345	0.344	0.344	0.345	0.348	0.352	0.356	0.362	0.370	0.379	0.388	0.399	0.410	0.421	0.435	0.449	0.462	0.478	0.494	0.511	0.528	0.545	0.564	0.581	0.599	0.619	0.638	0.655	0.674	0.691	0.709	0.726	0.742	0.759	0.774	0.789	0.802	0.816	0.829	0.839	0.850	0.859	0.866	0.874	0.880	0.885	0.888	0.890	0.891	0.890	0.889	0.886	0.882	0.878	0.871	0.864	0.856	0.846	0.836	0.826	0.814	0.801	0.788	0.772	0.759	0.744	0.728	0.711	0.696	0.680	0.662	0.648	0.631	0.615	0.599	0.582	0.568	0.551	0.538	0.524	0.510	0.498	0.484	0.474	0.461	0.451	0.441	0.432	0.425	0.416	0.410	0.405	0.399	0.394	0.391	0.388	0.385	0.384	0.382	0.381	0.382	0.382	0.384	0.386	0.388	0.389	0.390	0.394	0.396	0.399	0.402	0.405	0.409	0.411	0.415	0.418	0.421	0.424	0.426	0.429	0.431	0.432	0.435	0.436	0.438	0.438	0.438	0.438	0.438	0.438	0.438	0.435	0.434	0.431	0.429	0.426	0.422	0.419	0.416	0.411	0.408	0.404	0.399	0.392	0.388	0.382	0.376	0.370	0.362	0.356	0.349	0.341	0.334	0.325	0.316	0.308	0.299	0.289	0.280	0.270	0.260	0.250	0.239	0.229	0.216	0.205	0.192	0.180	0.168	0.154	0.140	0.128	0.112	0.098	0.082	0.069	0.054	100.000	5.000	2.000	1.000	5.000	0.000	0.000	0.000	0.000	0.000	0.000	0.000	0.000	0.000	0.000	0.000	0.000	0.000	-0.158	-0.162	-0.165	-0.170	-0.172	-0.175	-0.176	-0.179	-0.179	-0.179	-0.179	-0.178	-0.176	-0.174	-0.170	-0.168	-0.162	-0.156	-0.151	-0.145	-0.138	-0.130	-0.121	-0.114	-0.104	-0.092	-0.082	-0.072	-0.060	-0.049	-0.036	-0.024	-0.011	0.002	0.015	0.029	0.044	0.058	0.071	0.086	0.100	0.114	0.128	0.142	0.156	0.170	0.182	0.198	0.210	0.224	0.236	0.249	0.262	0.274	0.285	0.298	0.309	0.320	0.331	0.341	0.351	0.360	0.371	0.380	0.389	0.398	0.406	0.414	0.422	0.430	0.439	0.446	0.454	0.461	0.470	0.476	0.484	0.492	0.499	0.506	0.514	0.521	0.530	0.536	0.545	0.552	0.561	0.569	0.576	0.585	0.594	0.601	0.610	0.619	0.629	0.638	0.646	0.655	0.662	0.671	0.680	0.689	0.696	0.705	0.712	0.721	0.728	0.735	0.741	0.748	0.754	0.759	0.762	0.768	0.771	0.772	0.775	0.776	0.778	0.776	0.775	0.772	0.770	0.765	0.760	0.754	0.746	0.739	0.729	0.720	0.709	0.696	0.681	0.668	0.651	0.636	0.619	0.600	0.580	0.560	0.540	0.518	0.495	0.471	0.446	0.420	0.395	0.369	0.341	0.312	0.285	0.256	0.228	0.199	0.169	0.139	0.109	0.079	0.048	0.016	-0.014	-0.044	-0.075	-0.105	-0.135	-0.164	-0.194	-0.222	-0.251	-0.280	-0.309	-0.336	-0.362	-0.389	-0.415	-0.440	-0.466	-0.490	-0.514	-0.538	-0.559	-0.581	-0.602	-0.624	-0.644	-0.662	-0.681	-0.700	-0.718	-0.735	-0.751	-0.768	-0.782	-0.796	-0.812	-0.826	-0.839	-0.852	-0.864	-0.876	-0.886	-0.898	-0.909	-0.919	-0.929	-0.939	-0.948	-0.956	-0.965	-0.972	-0.981	-0.988	-0.995	-1.002	-1.010	-1.016	-1.022	-1.029	-1.035	-1.041	-1.048	-1.054	-1.060	-1.065	-1.071	-1.075	-1.081	-1.086	-1.091	-1.096	-1.101	-1.106	-1.110	-1.115	-1.119	-1.122	-1.126	-1.130	-1.132	-1.136	-1.139	-1.141	-1.144	-1.146	-1.148	-1.149	-1.150	-1.151	-1.151	-1.152	-1.152	-1.151	-1.151	-1.150	-1.149	-1.146	-1.144	-1.141	-1.139	-1.134	-1.131	-1.128	-1.122	-1.116	-1.112	-1.106	-1.101	-1.096	-1.090	-1.084	-1.076	-1.070	-1.064	-1.058	-1.050	-1.044	-1.036	-1.029	-1.022	-1.015	-1.008	-1.002	-0.995	-0.989	-0.981	-0.976	-0.970	-0.965	-0.960	-0.955	-0.950	-0.945	-0.942	-0.939	-0.935	-0.932	-0.930	-0.929	-0.928	-0.926	-0.925	-0.926	-0.925	-0.928	-0.928	-0.929	-0.931	-0.932	-0.935	-0.938	-0.941	-0.945	-0.948	-0.950	-0.954	-0.958	-0.961	-0.964	-0.968	-0.970	-0.974	-0.975	-0.976	-0.980	-0.982	-0.982	-0.984	-0.984	-0.984	-0.984	-0.981	-0.980	-0.976	-0.972	-0.968	-0.962	-0.958	-0.950	-0.942	-0.934	-0.925	-0.914	-0.904	-0.892	-0.880	-0.866	-0.852	-0.839	-0.821	-0.806	-0.790	-0.774	-0.755	-0.738	-0.719	-0.700	-0.680	-0.661	-0.641	-0.621	-0.601	-0.579	-0.559	-0.539	-0.518	-0.498	-0.479	-0.458	-0.438	-0.419	-0.400	-0.381	-0.362	-0.346	-0.330	-0.314	-0.298	-0.281	-0.268	-0.254	-0.241	-0.230	-0.218	-0.206	-0.196	-0.189	-0.179	-0.171	-0.164	-0.159	-0.152	-0.148	-0.142	-0.138	-0.135	-0.131	-0.129	-0.125	-0.124	-0.122	-0.120	-0.120	-0.118	-0.116	-0.115	-0.112	-0.111	-0.110	-0.108	-0.105	-0.102	-0.099	-0.095	-0.091	-0.088	-0.082	-0.076	-0.070	-0.062	-0.055	-0.046	-0.038	-0.028	-0.016	-0.005	0.008	0.020	0.034	0.046	0.062	0.079	0.095	0.111	0.129	0.148	0.168	0.186	0.206	0.226	0.249	0.270	0.291	0.315	0.339	0.362	0.385	0.410	0.434	0.459	0.482	0.507	0.532	0.558	0.581	0.605	0.630	0.654	0.678	0.700	0.724	0.748	0.769	0.790	0.812	0.834	0.854	0.874	0.894	0.912	0.931	0.948	0.966	0.981	0.998	1.012	1.025	1.039	1.051	1.062	1.072	1.082	1.091	1.100	1.108	1.112	1.118	1.122	1.126	1.129	1.131	1.132	1.131	1.131	1.130	1.128	1.124	1.120	1.116	1.111	1.104	1.098	1.090	1.082	1.074	1.065	1.055	1.045	1.035	1.025	1.014	1.002	0.991	0.980	0.968	0.956	0.944	0.932	0.921	0.909	0.899	0.888	0.878	0.868	0.858	0.848	0.839	0.830	0.824	0.815	0.809	0.804	0.798	0.792	0.789	0.785	0.782	0.780	0.780	0.779	0.780	0.780	0.781	0.784	0.786	0.791	0.795	0.800	0.805	0.810	0.816	0.824	0.831	0.839	0.846	0.855	0.862	0.871	0.881	0.889	0.899	0.908	0.915	0.924	0.932	0.940	0.949	0.956	0.962	0.971	0.978	0.984	0.989	0.995	0.999	1.004	1.008	1.011	1.014	1.016	1.018	1.019	1.019	1.018	1.016	1.015	1.014	1.010	1.006	1.002	0.999	0.992	0.986	0.980	0.974	0.966	0.959	0.951	0.941	0.932	0.922	0.912	0.902	0.894	0.884	0.871	0.862	0.850	0.840	0.829	0.818	0.806	0.795	0.785	0.774	0.762	0.754	0.742	0.732	0.724	0.714	0.705	0.696	0.689	0.681	0.674	0.668	0.662	0.656	0.651	0.648	0.645	0.642	0.640	0.640	0.639	0.640	0.640	0.642	0.645	0.650	0.654	0.659	0.665	0.670	0.679	0.686	0.695	0.704	0.714	0.724	0.735	0.746	0.759	0.770	0.782	0.794	0.808	0.821	0.834	0.846	0.860	0.872	0.886	0.899	0.909	0.921	0.932	0.942	0.954	0.964	0.972	0.980	0.988	0.994	1.000	1.005	1.009	1.012	1.015	1.015	1.016	1.015	1.014	1.011	1.008	1.002	0.998	0.990	0.984	0.974	0.965	0.955	0.944	0.932	0.920	0.908	0.895	0.880	0.868	0.852	0.838	0.822	0.806	0.791	0.776	0.760	0.745	0.729	0.712	0.699	0.684	0.669	0.655	0.641	0.626	0.614	0.601	0.588	0.576	0.565	0.554	0.542	0.532	0.522	0.512	0.505	0.495	0.488	0.479	0.471	0.464	0.456	0.450	0.442	0.436	0.429	0.422	0.416	0.410	0.404	0.396	0.390	0.381	0.375	0.368	0.360	0.352	0.344	0.335	0.326	0.316	0.306	0.296	0.286	0.275	0.264	0.252	0.240	0.228	0.215	0.201	0.188	0.175	0.160	0.146	0.132	0.118	0.101	0.088	0.071	0.056	0.040	0.025	0.009	-0.006	-0.024	-0.039	-0.055	-0.070	-0.086	-0.101	-0.116	-0.132	-0.148	-0.162	-0.179	-0.195	-0.210	-0.224	-0.239	-0.254	-0.269	-0.284	-0.298	-0.312	-0.328	-0.341	-0.358	-0.372	-0.386	-0.401	-0.416	-0.431	-0.446	-0.461	-0.476	-0.491	-0.507	-0.524	-0.539	-0.555	-0.571	-0.588	-0.602	-0.620	-0.635	-0.652	-0.669	-0.685	-0.702	-0.719	-0.735	-0.752	-0.769	-0.786	-0.802	-0.819	-0.836	-0.851	-0.868	-0.884	-0.900	-0.915	-0.931	-0.945	-0.960	-0.975	-0.988	-1.002	-1.015	-1.028	-1.041	-1.054	-1.064	-1.076	-1.089	-1.099	-1.110	-1.120	-1.130	-1.141	-1.150	-1.159	-1.169	-1.176	-1.186	-1.195	-1.202	-1.211	-1.219	-1.226	-1.234	-1.241	-1.249	-1.258	-1.265	-1.274	-1.281	-1.290	-1.296	-1.305	-1.314	-1.322	-1.330	-1.340	-1.349	-1.358	-1.366	-1.378	-1.386	-1.396	-1.406	-1.416	-1.426	-1.436	-1.446	-1.456	-1.468	-1.478	-1.488	-1.498	-1.509	-1.519	-1.529	-1.539	-1.549	-1.559	-1.568	-1.578	-1.588	-1.596	-1.604	-1.612	-1.620	-1.628	-1.634	-1.641	-1.648	-1.654	-1.659	-1.664	-1.668	-1.671	-1.675	-1.678	-1.680	-1.682	-1.685	-1.686	-1.688	-1.689	-1.689	-1.689	-1.688	-1.688	-1.685	-1.684	-1.684	-1.681	-1.679	-1.676	-1.674	-1.670	-1.666	-1.662	-1.660	-1.655	-1.651	-1.648	-1.642	-1.638	-1.634	-1.629	-1.622	-1.619	-1.614	-1.609	-1.604	-1.599	-1.594	-1.589	-1.584	-1.580	-1.574	-1.569	-1.565	-1.560	-1.555	-1.550	-1.545	-1.540	-1.535	-1.530	-1.525	-1.520	-1.515	-1.509	-1.504	-1.499	-1.494	-1.488	-1.482	-1.476	-1.470	-1.464	-1.459	-1.451	-1.445	-1.439	-1.432	-1.425	-1.418	-1.411	-1.404	-1.396	-1.389	-1.380	-1.372	-1.364	-1.355	-1.346	-1.338	-1.329	-1.319	-1.309	-1.299	-1.289	-1.278	-1.268	-1.256	-1.245	-1.234	-1.222	-1.211	-1.200	-1.189	-1.178	-1.165	-1.154	-1.141	-1.130	-1.118	-1.105	-1.094	-1.082	-1.070	-1.058	-1.046	-1.035	-1.022	-1.011	-1.000	-0.989	-0.978	-0.966	-0.956	-0.945	-0.934	-0.925	-0.915	-0.905	-0.896	-0.888	-0.878	-0.869	-0.861	-0.851	-0.842	-0.835	-0.828	-0.820	-0.812	-0.805	-0.799	-0.792	-0.785	-0.779	-0.772	-0.766	-0.760	-0.754	-0.749	-0.744	-0.738	-0.732	-0.728	-0.722	-0.718	-0.714	-0.708	-0.702	-0.698	-0.692	-0.688	-0.682	-0.678	-0.674	-0.669	-0.662	-0.659	-0.652	-0.649	-0.644	-0.639	-0.634	-0.630	-0.625	-0.620	-0.615	-0.611	-0.608	-0.602	-0.599	-0.594	-0.591	-0.586	-0.582	-0.580	-0.576	-0.571	-0.568	-0.565	-0.561	-0.558	-0.555	-0.551	-0.548	-0.545	-0.541	-0.539	-0.535	-0.532	-0.529	-0.526	-0.524	-0.520	-0.518	-0.515	-0.512	-0.510	-0.507	-0.505	-0.502	-0.500	-0.498	-0.495	-0.492	-0.490	-0.488	-0.486	-0.484	-0.482	-0.480	-0.478	-0.475	-0.472	-0.472	-0.470	-0.469	-0.468	-0.466	-0.465	-0.465	-0.464	-0.464	-0.464	-0.464	-0.465	-0.466	-0.466	-0.468	-0.470	-0.471	-0.474	-0.476	-0.481	-0.484	-0.488	-0.491	-0.495	-0.500	-0.504	-0.509	-0.514	-0.519	-0.524	-0.530	-0.536	-0.541	-0.548	-0.554	-0.560	-0.566	-0.571	-0.578	-0.584	-0.590	-0.595	-0.601	-0.605	-0.611	-0.616	-0.619	-0.624	-0.626	-0.629	-0.631	-0.632	-0.634	-0.635	-0.635	-0.635	-0.634	-0.632	-0.630	-0.628	-0.625	-0.620	-0.616	-0.611	-0.606	-0.600	-0.594	-0.586	-0.580	-0.571	-0.564	-0.555	-0.546	-0.536	-0.528	-0.518	-0.507	-0.498	-0.488	-0.478	-0.468	-0.459	-0.449	-0.439	-0.429	-0.420	-0.411	-0.402	-0.395	-0.386	-0.380	-0.372	-0.366	-0.360	-0.354	-0.349	-0.345	-0.341	-0.338	-0.334	-0.330	-0.329	-0.328	-0.326	-0.326	-0.326	-0.328	-0.328	-0.329	-0.330	-0.332	-0.335	-0.338	-0.340	-0.342	-0.346	-0.349	-0.352	-0.355	-0.359	-0.362	-0.365	-0.369	-0.372	-0.375	-0.378	-0.380	-0.382	-0.385	-0.386	-0.388	-0.389	-0.390	-0.390	-0.390	-0.390	-0.391	-0.390	-0.389	-0.386	-0.386	-0.384	-0.381	-0.379	-0.376	-0.374	-0.370	-0.366	-0.362	-0.360	-0.356	-0.354	-0.350	-0.346	-0.342	-0.339	-0.336	-0.332	-0.330	-0.328	-0.324	-0.322	-0.321	-0.319	-0.319	-0.318	-0.318	-0.318	-0.319	-0.319	-0.321	-0.322	-0.325	-0.329	-0.331	-0.335	-0.339	-0.345	-0.350	-0.355	-0.361	-0.368	-0.374	-0.380	-0.389	-0.396	-0.405	-0.412	-0.421	-0.431	-0.440	-0.450	-0.459	-0.470	-0.480	-0.491	-0.501	-0.511	-0.522	-0.532	-0.544	-0.555	-0.565	-0.576	-0.588	-0.598	-0.609	-0.620	-0.631	-0.641	-0.654	-0.664	-0.675	-0.686	-0.695	-0.706	-0.716	-0.728	-0.738	-0.748	-0.758	-0.768	-0.778	-0.788	-0.796	-0.805	-0.815	-0.825	-0.834	-0.844	-0.851	-0.860	-0.869	-0.878	-0.885	-0.894	-0.901	-0.909	-0.916	-0.924	-0.931	-0.939	-0.945	-0.950	-0.956	-0.962	-0.966	-0.972	-0.976	-0.980	-0.985	-0.989	-0.991	-0.995	-0.998	-0.999	-1.001	-1.002	-1.002	-1.004	-1.004	-1.004	-1.004	-1.002	-1.001	-1.000	-0.999	-0.998	-0.995	-0.994	-0.990	-0.988	-0.986	-0.982	-0.979	-0.976	-0.974	-0.970	-0.968	-0.964	-0.961	-0.959	-0.956	-0.952	-0.951	-0.949	-0.946	-0.946	-0.944	-0.942	-0.942	-0.940	-0.941	-0.941	-0.941	-0.942	-0.944	-0.946	-0.948	-0.950	-0.954	-0.956	-0.960	-0.964	-0.968	-0.974	-0.979	-0.984	-0.989	-0.995	-1.000	-1.008	-1.012	-1.019	-1.026	-1.032	-1.039	-1.046	-1.052	-1.060	-1.066	-1.074	-1.080	-1.086	-1.094	-1.100	-1.106	-1.111	-1.116	-1.121	-1.126	-1.131	-1.135	-1.139	-1.141	-1.144	-1.146	-1.149	-1.150	-1.150	-1.151	-1.151	-1.152	-1.151	-1.151	-1.150	-1.148	-1.145	-1.142	-1.140	-1.138	-1.134	-1.131	-1.128	-1.124	-1.120	-1.116	-1.112	-1.109	-1.104	-1.101	-1.099	-1.095	-1.092	-1.090	-1.088	-1.085	-1.084	-1.082	-1.081	-1.081	-1.081	-1.082	-1.082	-1.084	-1.086	-1.089	-1.092	-1.095	-1.099	-1.102	-1.109	-1.114	-1.120	-1.126	-1.132	-1.139	-1.146	-1.154	-1.162	-1.170	-1.179	-1.188	-1.196	-1.206	-1.215	-1.224	-1.232	-1.241	-1.251	-1.260	-1.270	-1.278	-1.286	-1.294	-1.301	-1.310	-1.318	-1.324	-1.330	-1.336	-1.342	-1.349	-1.355	-1.359	-1.365	-1.369	-1.372	-1.378	-1.381	-1.384	-1.386	-1.391	-1.394	-1.395	-1.399	-1.401	-1.404	-1.405	-1.408	-1.410	-1.411	-1.414	-1.418	-1.420	-1.421	-1.426	-1.429	-1.431	-1.435	-1.439	-1.442	-1.448	-1.451	-1.455	-1.460	-1.464	-1.470	-1.475	-1.481	-1.488	-1.491	-1.498	-1.504	-1.511	-1.516	-1.522	-1.529	-1.535	-1.541	-1.548	-1.554	-1.560	-1.565	-1.570	-1.576	-1.580	-1.585	-1.589	-1.592	-1.596	-1.599	-1.601	-1.602	-1.605	-1.606	-1.606	-1.608	-1.608	-1.608	-1.606	-1.605	-1.604	-1.601	-1.599	-1.595	-1.592	-1.589	-1.585	-1.580	-1.575	-1.570	-1.565	-1.559	-1.554	-1.548	-1.541	-1.534	-1.528	-1.521	-1.515	-1.508	-1.501	-1.492	-1.486	-1.479	-1.471	-1.464	-1.456	-1.449	-1.442	-1.435	-1.426	-1.420	-1.411	-1.404	-1.396	-1.386	-1.379	-1.370	-1.362	-1.354	-1.344	-1.334	-1.325	-1.315	-1.304	-1.294	-1.282	-1.271	-1.259	-1.246	-1.234	-1.220	-1.206	-1.191	-1.176	-1.161	-1.145	-1.129	-1.111	-1.094	-1.078	-1.059	-1.040	-1.021	-1.001	-0.982	-0.962	-0.942	-0.922	-0.902	-0.882	-0.862	-0.842	-0.821	-0.801	-0.781	-0.762	-0.742	-0.722	-0.705	-0.686	-0.669	-0.651	-0.635	-0.620	-0.605	-0.590	-0.576	-0.564	-0.552	-0.542	-0.531	-0.522	-0.515	-0.507	-0.501	-0.496	-0.491	-0.489	-0.485	-0.484	-0.485	-0.485	-0.488	-0.489	-0.492	-0.498	-0.501	-0.507	-0.515	-0.521	-0.530	-0.539	-0.549	-0.558	-0.570	-0.580	-0.591	-0.604	-0.616	-0.629	-0.641	-0.652	-0.666	-0.679	-0.692	-0.706	-0.720	-0.732	-0.746	-0.759	-0.771	-0.785	-0.798	-0.810	-0.821	-0.834	-0.845	-0.856	-0.868	-0.878	-0.888	-0.898	-0.906	-0.915	-0.922	-0.931	-0.939	-0.945	-0.951	-0.956	-0.962	-0.968	-0.971	-0.975	-0.978	-0.981	-0.982	-0.985	-0.986	-0.988	-0.986	-0.986	-0.986	-0.984	-0.981	-0.979	-0.976	-0.974	-0.969	-0.965	-0.960	-0.955	-0.950	-0.945	-0.938	-0.932	-0.926	-0.919	-0.912	-0.905	-0.898	-0.891	-0.882	-0.875	-0.868	-0.860	-0.852	-0.846	-0.839	-0.831	-0.824	-0.818	-0.811	-0.805	-0.800	-0.794	-0.789	-0.784	-0.779	-0.776	-0.774	-0.770	-0.768	-0.766	-0.765	-0.765	-0.764	-0.764	-0.765	-0.765	-0.768	-0.770	-0.772	-0.776	-0.779	-0.784	-0.789	-0.794	-0.799	-0.804	-0.810	-0.816	-0.825	-0.831	-0.838	-0.844	-0.851	-0.859	-0.866	-0.872	-0.879	-0.886	-0.892	-0.899	-0.905	-0.910	-0.915	-0.919	-0.922	-0.928	-0.930	-0.932	-0.934	-0.935	-0.935	-0.935	-0.934	-0.932	-0.930	-0.926	-0.921	-0.916	-0.910	-0.904	-0.895	-0.886	-0.876	-0.866	-0.854	-0.842	-0.829	-0.815	-0.801	-0.785	-0.769	-0.752	-0.735	-0.716	-0.699	-0.680	-0.660	-0.640	-0.618	-0.596	-0.575	-0.552	-0.530	-0.509	-0.485	-0.462	-0.440	-0.416	-0.392	-0.370	-0.348	-0.325	-0.302	-0.280	-0.259	-0.238	-0.216	-0.195	-0.176	-0.158	-0.139	-0.120	-0.102	-0.085	-0.070	-0.056	-0.041	-0.028	-0.015	-0.002	0.008	0.016	0.026	0.032	0.040	0.046	0.050	0.054	0.058	0.059	0.059	0.059	0.058	0.055	0.052	0.049	0.044	0.038	0.031	0.024	0.016	0.008	-0.002	-0.012	-0.024	-0.034	-0.046	-0.058	-0.070	-0.082	-0.095	-0.109	-0.121	-0.134	-0.148	-0.160	-0.174	-0.185	-0.199	-0.210	-0.221	-0.232	-0.244	-0.254	-0.262	-0.272	-0.281	-0.288	-0.295	-0.301	-0.306	-0.310	-0.314	-0.316	-0.319	-0.319	-0.319	-0.318	-0.315	-0.311	-0.306	-0.302	-0.296	-0.289	-0.280	-0.270	-0.260	-0.249	-0.238	-0.225	-0.212	-0.198	-0.182	-0.168	-0.150	-0.134	-0.116	-0.099	-0.082	-0.062	-0.045	-0.026	-0.006	0.014	0.032	0.051	0.070	0.090	0.109	0.126	0.145	0.162	0.179	0.196	0.211	0.228	0.242	0.256	0.270	0.282	0.294	0.304	0.315	0.324	0.331	0.339	0.344	0.349	0.351	0.355	0.358	0.358	0.358	0.356	0.355	0.351	0.348	0.341	0.335	0.330	0.321	0.314	0.306	0.296	0.286	0.275	0.264	0.254	0.241	0.230	0.218	0.206	0.192	0.181	0.169	0.156	0.145	0.131	0.120	0.109	0.099	0.088	0.076	0.066	0.058	0.050	0.042	0.035	0.028	0.022	0.019	0.014	0.011	0.009	0.008	0.008	0.008	0.009	0.011	0.015	0.019	0.024	0.030	0.036	0.045	0.054	0.062	0.072	0.084	0.096	0.109	0.124	0.138	0.152	0.168	0.184	0.201	0.220	0.238	0.258	0.275	0.295	0.315	0.336	0.358	0.379	0.401	0.424	0.446	0.469	0.491	0.514	0.538	0.561	0.585	0.609	0.632	0.656	0.680	0.704	0.728	0.751	0.774	0.798	0.820	0.844	0.866	0.888	0.911	0.931	0.954	0.975	0.996	1.016	1.036	1.056	1.075	1.094	1.111	1.130	1.146	1.164	1.179	1.194	1.209	1.224	1.238	1.250	1.261	1.274	1.284	1.295	1.304	1.312	1.320	1.328	1.334	1.340	1.344	1.348	1.351	1.354	1.355	1.355	1.356	1.355	1.351	1.349	1.346	1.341	1.336	1.330	1.322	1.315	1.306	1.298	1.288	1.275	1.262	1.251	1.238	1.222	1.208	1.192	1.176	1.159	1.142	1.124	1.104	1.086	1.066	1.045	1.024	1.002	0.980	0.959	0.936	0.912	0.890	0.868	0.844	0.820	0.796	0.772	0.748	0.722	0.698	0.672	0.650	0.625	0.600	0.576	0.552	0.528	0.504	0.480	0.456	0.432	0.410	0.388	0.365	0.342	0.320	0.299	0.278	0.256	0.235	0.215	0.195	0.176	0.158	0.139	0.120	0.102	0.084	0.066	0.050	0.032	0.018	0.002	-0.012	-0.026	-0.041	-0.054	-0.068	-0.080	-0.091	-0.102	-0.114	-0.124	-0.134	-0.142	-0.151	-0.159	-0.166	-0.172	-0.178	-0.184	-0.188	-0.191	-0.195	-0.196	-0.200	-0.201	-0.201	-0.201	-0.200	-0.200	-0.198	-0.195	-0.192	-0.189	-0.185	-0.181	-0.176	-0.171	-0.165	-0.160	-0.152	-0.146	-0.140	-0.132	-0.125	-0.119	-0.110	-0.104	-0.096	-0.089	-0.080	-0.072	-0.066	-0.059	-0.051	-0.045	-0.039	-0.032	-0.026	-0.020	-0.014	-0.009	-0.004	0.002	0.008	0.011	0.016	0.020	0.024	0.030	0.034	0.036	0.040	0.042	0.046	0.050	0.054	0.058	0.061	0.065	0.069	0.074	0.079	0.084	0.089	0.095	0.101	0.108	0.115	0.122	0.131	0.141	0.150	0.160	0.171	0.184	0.196	0.209	0.221	0.236	0.250	0.266	0.282	0.299	0.316	0.335	0.352	0.371	0.391	0.412	0.432	0.452	0.474	0.495	0.518	0.539	0.560	0.581	0.602	0.625	0.646	0.666	0.688	0.709	0.728	0.748	0.766	0.784	0.801	0.819	0.836	0.851	0.866	0.880	0.892	0.905	0.916	0.926	0.935	0.944	0.951	0.956	0.961	0.966	0.969	0.970	0.971	0.972	0.971	0.969	0.965	0.961	0.958	0.951	0.944	0.938	0.930	0.921	0.912	0.901	0.891	0.881	0.869	0.858	0.845	0.832	0.820	0.808	0.795	0.782	0.770	0.758	0.745	0.732	0.720	0.709	0.696	0.685	0.675	0.664	0.654	0.644	0.635	0.628	0.619	0.611	0.605	0.598	0.591	0.586	0.582	0.578	0.574	0.570	0.568	0.566	0.565	0.565	0.565	0.565	0.566	0.568	0.569	0.571	0.572	0.575	0.579	0.580	0.584	0.586	0.590	0.594	0.596	0.600	0.601	0.605	0.608	0.610	0.612	0.615	0.616	0.618	0.619	0.620	0.621	0.621	0.621	0.621	0.620	0.619	0.618	0.615	0.612	0.610	0.605	0.602	0.599	0.594	0.589	0.585	0.579	0.574	0.569	0.562	0.555	0.550	0.544	0.538	0.531	0.526	0.520	0.514	0.509	0.502	0.496	0.492	0.488	0.484	0.480	0.475	0.471	0.469	0.468	0.465	0.464	0.461	0.461	0.462	0.461	0.462	0.464	0.466	0.469	0.472	0.476	0.480	0.484	0.489	0.495	0.500	0.505	0.512	0.519	0.526	0.534	0.541	0.550	0.558	0.566	0.575	0.584	0.592	0.600	0.610	0.619	0.628	0.638	0.646	0.655	0.664	0.671	0.681	0.689	0.698	0.705	0.712	0.720	0.726	0.734	0.741	0.746	0.752	0.758	0.762	0.766	0.771	0.774	0.778	0.781	0.784	0.785	0.786	0.788	0.789	0.788	0.786	0.785	0.782	0.780	0.776	0.772	0.768	0.762	0.756	0.750	0.742	0.735	0.725	0.718	0.706	0.695	0.685	0.672	0.660	0.646	0.632	0.616	0.601	0.585	0.569	0.551	0.534	0.516	0.498	0.478	0.459	0.439	0.419	0.399	0.378	0.356	0.335	0.315	0.292	0.272	0.251	0.230	0.209	0.189	0.168	0.148	0.128	0.109	0.090	0.071	0.054	0.038	0.020	0.004	-0.011	-0.025	-0.039	-0.051	-0.064	-0.075	-0.085	-0.095	-0.104	-0.111	-0.119	-0.125	-0.130	-0.135	-0.140	-0.142	-0.145	-0.146	-0.149	-0.149	-0.148	-0.148	-0.146	-0.146	-0.145	-0.142	-0.140	-0.138	-0.135	-0.132	-0.129	-0.126	-0.124	-0.121	-0.118	-0.115	-0.112	-0.111	-0.109	-0.108	-0.105	-0.105	-0.104	-0.105	-0.104	-0.104	-0.106	-0.108	-0.109	-0.110	-0.112	-0.116	-0.119	-0.122	-0.128	-0.131	-0.135	-0.140	-0.145	-0.150	-0.155	-0.160	-0.165	-0.171	-0.176	-0.181	-0.186	-0.191	-0.196	-0.200	-0.205	-0.209	-0.214	-0.216	-0.219	-0.222	-0.224	-0.225	-0.228	-0.229	-0.229	-0.229	-0.229	-0.228	-0.228	-0.225	-0.224	-0.221	-0.218	-0.215	-0.211	-0.208	-0.201	-0.198	-0.191	-0.186	-0.180	-0.174	-0.168	-0.161	-0.154	-0.148	-0.140	-0.132	-0.124	-0.118	-0.109	-0.101	-0.092	-0.085	-0.078	-0.070	-0.061	-0.052	-0.045	-0.036	-0.028	-0.019	-0.011	-0.002	0.005	0.014	0.022	0.031	0.039	0.048	0.056	0.064	0.071	0.080	0.089	0.096	0.104	0.112	0.120	0.129	0.136	0.144	0.150	0.159	0.166	0.172	0.181	0.188	0.195	0.201	0.209	0.215	0.221	0.228	0.234	0.240	0.246	0.251	0.256	0.261	0.265	0.270	0.274	0.278	0.280	0.284	0.286	0.289	0.289	0.291	0.292	0.294	0.294	0.294	0.294	0.294	0.292	0.291	0.290	0.288	0.286	0.284	0.281	0.279	0.276	0.274	0.269	0.266	0.262	0.260	0.256	0.251	0.249	0.245	0.241	0.238	0.235	0.232	0.229	0.226	0.222	0.220	0.218	0.215	0.214	0.212	0.210	0.210	0.210	0.210	0.210	0.210	0.211	0.212	0.214	0.218	0.220	0.224	0.226	0.231	0.236	0.241	0.246	0.252	0.259	0.266	0.274	0.282	0.291	0.301	0.310	0.320	0.331	0.342	0.354	0.366	0.378	0.391	0.404	0.418	0.431	0.446	0.461	0.475	0.490	0.505	0.520	0.536	0.552	0.569	0.585	0.600	0.618	0.632	0.649	0.666	0.681	0.698	0.714	0.730	0.745	0.761	0.778	0.792	0.808	0.822	0.836	0.851	0.865	0.880	0.894	0.906	0.920	0.931	0.944	0.955	0.968	0.979	0.990	1.000	1.012	1.022	1.032	1.042	1.051	1.061	1.070	1.080	1.089	1.099	1.106	1.115	1.124	1.132	1.141	1.150	1.159	1.168	1.176	1.188	1.196	1.205	1.215	1.224	1.235	1.244	1.255	1.266	1.276	1.288	1.299	1.310	1.322	1.334	1.346	1.359	1.371	1.382	1.396	1.410	1.422	1.435	1.448	1.460	1.474	1.486	1.499	1.511	1.522	1.535	1.546	1.558	1.569	1.579	1.589	1.598	1.606	1.614	1.621	1.628	1.632	1.639	1.641	1.645	1.648	1.649	1.649	1.649	1.646	1.642	1.639	1.634	1.629	1.620	1.611	1.604	1.591	1.580	1.568	1.554	1.539	1.524	1.508	1.489	1.470	1.451	1.431	1.409	1.388	1.365	1.342	1.319	1.294	1.270	1.244	1.220	1.194	1.168	1.141	1.116	1.090	1.064	1.038	1.011	0.986	0.961	0.936	0.911	0.886	0.864	0.840	0.818	0.796	0.775	0.754	0.735	0.715	0.696	0.679	0.664	0.648	0.632	0.619	0.606	0.594	0.582	0.571	0.562	0.555	0.548	0.541	0.535	0.531	0.529	0.525	0.524	0.522	0.522	0.524	0.526	0.528	0.532	0.536	0.541	0.545	0.551	0.558	0.565	0.571	0.580	0.589	0.598	0.608	0.618	0.628	0.638	0.649	0.659	0.670	0.681	0.694	0.705	0.716	0.729	0.740	0.752	0.764	0.776	0.789	0.801	0.812	0.825	0.836	0.848	0.858	0.870	0.881	0.891	0.902	0.914	0.924	0.934	0.944	0.952	0.961	0.971	0.979	0.988	0.994	1.001	1.008	1.015	1.021	1.026	1.031	1.036	1.040	1.045	1.048	1.050	1.052	1.054	1.055	1.056	1.056	1.056	1.055	1.052	1.050	1.048	1.045	1.041	1.038	1.032	1.026	1.021	1.015	1.006	1.000	0.991	0.984	0.974	0.964	0.954	0.945	0.934	0.922	0.911	0.900	0.889	0.878	0.864	0.852	0.840	0.829	0.815	0.804	0.792	0.779	0.768	0.756	0.744	0.732	0.722	0.711	0.701	0.691	0.682	0.672	0.664	0.654	0.646	0.640	0.634	0.626	0.621	0.615	0.611	0.608	0.604	0.601	0.599	0.598	0.596	0.595	0.596	0.596	0.598	0.600	0.601	0.604	0.608	0.611	0.616	0.621	0.626	0.631	0.638	0.644	0.649	0.656	0.664	0.671	0.678	0.686	0.694	0.702	0.710	0.719	0.726	0.735	0.744	0.752	0.760	0.768	0.776	0.785	0.792	0.799	0.806	0.815	0.821	0.829	0.835	0.841	0.846	0.852	0.858	0.862	0.866	0.872	0.875	0.879	0.882	0.886	0.889	0.891	0.894	0.895	0.896	0.896	0.898	0.898	0.898	0.898	0.896	0.894	0.894	0.892	0.889	0.886	0.884	0.880	0.876	0.872	0.869	0.864	0.860	0.855	0.850	0.845	0.839	0.834	0.829	0.824	0.818	0.811	0.805	0.800	0.794	0.788	0.782	0.778	0.771	0.765	0.760	0.755	0.750	0.745	0.741	0.738	0.734	0.731	0.729	0.726	0.724	0.724	0.721	0.721	0.721	0.721	0.722	0.724	0.725	0.728	0.730	0.734	0.738	0.742	0.746	0.750	0.756	0.762	0.769	0.775	0.781	0.788	0.795	0.802	0.809	0.818	0.825	0.832	0.841	0.849	0.856	0.864	0.870	0.879	0.885	0.891	0.898	0.904	0.910	0.914	0.919	0.922	0.926	0.929	0.932	0.932	0.934	0.934	0.934	0.932	0.930	0.928	0.924	0.919	0.915	0.910	0.901	0.895	0.886	0.878	0.869	0.859	0.848	0.836	0.825	0.811	0.799	0.785	0.771	0.755	0.741	0.725	0.710	0.695	0.679	0.661	0.645	0.628	0.612	0.595	0.578	0.561	0.544	0.528	0.510	0.494	0.478	0.460	0.444	0.429	0.412	0.396	0.380	0.365	0.350	0.335	0.320	0.306	0.291	0.278	0.262	0.250	0.236	0.222	0.210	0.198	0.184	0.171	0.159	0.146	0.135	0.121	0.109	0.098	0.085	0.074	0.061	0.049	0.038	0.025	0.011	0.000	-0.012	-0.026	-0.038	-0.050	-0.064	-0.076	-0.088	-0.101	-0.112	-0.126	-0.139	-0.151	-0.164	-0.176	-0.189	-0.201	-0.214	-0.226	-0.240	-0.251	-0.264	-0.276	-0.289	-0.301	-0.312	-0.325	-0.339	-0.349	-0.361	-0.374	-0.385	-0.398	-0.409	-0.420	-0.431	-0.442	-0.454	-0.466	-0.476	-0.488	-0.499	-0.510	-0.521	-0.532	-0.544	-0.555	-0.566	-0.578	-0.589	-0.600	-0.612	-0.624	-0.634	-0.646	-0.659	-0.671	-0.684	-0.696	-0.709	-0.721	-0.734	-0.748	-0.760	-0.774	-0.788	-0.801	-0.814	-0.829	-0.842	-0.855	-0.870	-0.882	-0.898	-0.911	-0.926	-0.940	-0.954	-0.968	-0.982	-0.996	-1.010	-1.024	-1.038	-1.051	-1.064	-1.078	-1.091	-1.104	-1.118	-1.130	-1.142	-1.155	-1.166	-1.180	-1.190	-1.201	-1.212	-1.224	-1.234	-1.244	-1.252	-1.262	-1.272	-1.280	-1.289	-1.296	-1.305	-1.312	-1.320	-1.328	-1.334	-1.340	-1.346	-1.351	-1.359	-1.364	-1.370	-1.375	-1.380	-1.386	-1.391	-1.396	-1.402	-1.408	-1.412	-1.418	-1.422	-1.429	-1.434	-1.439	-1.445	-1.450	-1.455	-1.461	-1.468	-1.474	-1.479	-1.485	-1.492	-1.498	-1.505	-1.511	-1.518	-1.525	-1.531	-1.540	-1.548	-1.554	-1.561	-1.569	-1.576	-1.582	-1.591	-1.599	-1.606	-1.612	-1.620	-1.628	-1.635	-1.642	-1.649	-1.656	-1.661	-1.668	-1.674	-1.679	-1.685	-1.690	-1.696	-1.700	-1.704	-1.709	-1.712	-1.716	-1.720	-1.722	-1.725	-1.728	-1.729	-1.732	-1.734	-1.735	-1.738	-1.739	-1.740	-1.741	-1.742	-1.742	-1.745	-1.745	-1.748	-1.749	-1.750	-1.751	-1.754	-1.755	-1.759	-1.761	-1.764	-1.768	-1.771	-1.775	-1.781	-1.786	-1.792	-1.799	-1.806	-1.814	-1.824	-1.834	-1.844	-1.855	-1.866	-1.880	-1.892	-1.906	-1.921	-1.938	-1.954	-1.971	-1.989	-2.007	-2.027	-2.049	-2.069	-2.091	-2.111	-2.135	-2.158	-2.181	-2.205	-2.229	-2.254	-2.279	-2.304	-2.328	-2.354	-2.379	-2.405	-2.430	-2.455	-2.480	-2.505	-2.530	-2.554	-2.579	-2.602	-2.626	-2.649	-2.671	-2.694	-2.715	-2.735	-2.755	-2.774	-2.792	-2.810	-2.826	-2.842	-2.858	-2.871	-2.884	-2.896	-2.908	-2.918	-2.926	-2.934	-2.942	-2.949	-2.954	-2.959	-2.962	-2.964	-2.966	-2.966	-2.966	-2.966	-2.964	-2.960	-2.958	-2.952	-2.949	-2.942	-2.936	-2.930	-2.922	-2.916	-2.908	-2.898	-2.890	-2.880	-2.870	-2.860	-2.849	-2.839	-2.828	-2.816	-2.805	-2.794	-2.782	-2.770	-2.759	-2.749	-2.738	-2.726	-2.714	-2.704	-2.692	-2.681	-2.670	-2.660	-2.650	-2.639	-2.629	-2.620	-2.610	-2.600	-2.590	-2.581	-2.571	-2.561	-2.552	-2.544	-2.534	-2.525	-2.516	-2.508	-2.499	-2.489	-2.480	-2.471	-2.462	-2.454	-2.445	-2.436	-2.426	-2.418	-2.409	-2.400	-2.391	-2.381	-2.372	-2.364	-2.355	-2.346	-2.339	-2.329	-2.320	-2.312	-2.304	-2.295	-2.289	-2.281	-2.272	-2.266	-2.260	-2.254	-2.248	-2.241	-2.236	-2.231	-2.228	-2.224	-2.220	-2.218	-2.215	-2.214	-2.212	-2.211	-2.210	-2.211	-2.211	-2.212	-2.214	-2.215	-2.218	-2.221	-2.224	-2.226	-2.230	-2.235	-2.238	-2.242	-2.246	-2.250	-2.255	-2.259	-2.264	-2.269	-2.274	-2.278	-2.281	-2.285	-2.289	-2.291	-2.295	-2.296	-2.299	-2.300	-2.302	-2.302	-2.304	-2.302	-2.302	-2.301	-2.300	-2.299	-2.298	-2.295	-2.291	-2.289	-2.285	-2.280	-2.276	-2.272	-2.268	-2.262	-2.258	-2.252	-2.246	-2.241	-2.236	-2.231	-2.225	-2.220	-2.214	-2.209	-2.205	-2.199	-2.194	-2.189	-2.185	-2.180	-2.178	-2.174	-2.171	-2.168	-2.165	-2.162	-2.160	-2.159	-2.156	-2.155	-2.155	-2.154	-2.154	-2.152	-2.152	-2.152	-2.154	-2.154	-2.154	-2.154	-2.154	-2.155	-2.155	-2.156	-2.156	-2.156	-2.158	-2.158	-2.158	-2.158	-2.158	-2.158	-2.156	-2.156	-2.155	-2.155	-2.154	-2.152	-2.151	-2.149	-2.148	-2.145	-2.142	-2.141	-2.139	-2.136	-2.134	-2.130	-2.126	-2.124	-2.121	-2.118	-2.114	-2.110	-2.106	-2.102	-2.099	-2.095	-2.091	-2.086	-2.082	-2.078	-2.072	-2.068	-2.061	-2.056	-2.051	-2.045	-2.038	-2.031	-2.025	-2.018	-2.010	-2.001	-1.992	-1.982	-1.974	-1.962	-1.951	-1.940	-1.928	-1.915	-1.900	-1.885	-1.870	-1.855	-1.838	-1.821	-1.802	-1.784	-1.764	-1.744	-1.721	-1.700	-1.676	-1.652	-1.628	-1.601	-1.576	-1.550	-1.522	-1.494	-1.465	-1.436	-1.408	-1.379	-1.349	-1.319	-1.289	-1.259	-1.229	-1.198	-1.169	-1.139	-1.109	-1.079	-1.050	-1.021	-0.994	-0.968	-0.941	-0.915	-0.889	-0.865	-0.841	-0.819	-0.798	-0.778	-0.758	-0.740	-0.722	-0.708	-0.691	-0.678	-0.666	-0.655	-0.645	-0.636	-0.629	-0.622	-0.618	-0.614	-0.611	-0.610	-0.610	-0.610	-0.612	-0.615	-0.619	-0.624	-0.630	-0.638	-0.645	-0.654	-0.664	-0.672	-0.684	-0.695	-0.708	-0.719	-0.732	-0.745	-0.760	-0.775	-0.790	-0.805	-0.820	-0.836	-0.852	-0.869	-0.885	-0.901	-0.916	-0.932	-0.950	-0.966	-0.982	-0.999	-1.015	-1.031	-1.046	-1.062	-1.079	-1.094	-1.110	-1.125	-1.140	-1.154	-1.169	-1.185	-1.199	-1.214	-1.228	-1.241	-1.255	-1.269	-1.282	-1.296	-1.309	-1.322	-1.335	-1.348	-1.360	-1.372	-1.386	-1.399	-1.411	-1.425	-1.438	-1.451	-1.464	-1.476	-1.490	-1.504	-1.518	-1.531	-1.546	-1.560	-1.575	-1.590	-1.605	-1.621	-1.638	-1.654	-1.670	-1.686	-1.704	-1.721	-1.741	-1.760	-1.779	-1.799	-1.819	-1.840	-1.860	-1.881	-1.904	-1.926	-1.949	-1.971	-1.995	-2.019	-2.042	-2.066	-2.090	-2.114	-2.139	-2.164	-2.188	-2.214	-2.238	-2.262	-2.288	-2.311	-2.335	-2.360	-2.384	-2.408	-2.431	-2.454	-2.475	-2.496	-2.516	-2.538	-2.558	-2.575	-2.594	-2.611	-2.628	-2.644	-2.659	-2.672	-2.685	-2.698	-2.709	-2.719	-2.729	-2.736	-2.744	-2.749	-2.754	-2.758	-2.761	-2.764	-2.765	-2.765	-2.764	-2.762	-2.760	-2.758	-2.754	-2.749	-2.742	-2.736	-2.730	-2.722	-2.715	-2.706	-2.696	-2.689	-2.678	-2.668	-2.656	-2.646	-2.635	-2.622	-2.611	-2.599	-2.586	-2.575	-2.562	-2.551	-2.539	-2.526	-2.514	-2.502	-2.491	-2.479	-2.468	-2.456	-2.445	-2.434	-2.422	-2.411	-2.401	-2.391	-2.380	-2.369	-2.359	-2.349	-2.339	-2.330	-2.320	-2.310	-2.300	-2.291	-2.282	-2.272	-2.262	-2.254	-2.245	-2.235	-2.226	-2.216	-2.208	-2.198	-2.189	-2.179	-2.169	-2.159	-2.149	-2.139	-2.129	-2.118	-2.106	-2.095	-2.084	-2.071	-2.059	-2.047	-2.035	-2.021	-2.009	-1.995	-1.981	-1.968	-1.954	-1.938	-1.924	-1.909	-1.892	-1.878	-1.861	-1.845	-1.829	-1.811	-1.796	-1.779	-1.761	-1.744	-1.728	-1.710	-1.692	-1.675	-1.658	-1.640	-1.622	-1.606	-1.588	-1.571	-1.554	-1.538	-1.520	-1.505	-1.489	-1.472	-1.456	-1.441	-1.426	-1.411	-1.398	-1.384	-1.370	-1.356	-1.344	-1.331	-1.320	-1.309	-1.296	-1.286	-1.276	-1.266	-1.256	-1.248	-1.239	-1.231	-1.222	-1.215	-1.209	-1.201	-1.195	-1.189	-1.182	-1.178	-1.171	-1.166	-1.161	-1.156	-1.152	-1.148	-1.144	-1.138	-1.134	-1.130	-1.125	-1.121	-1.116	-1.111	-1.109	-1.102	-1.098	-1.094	-1.090	-1.084	-1.080	-1.075	-1.069	-1.064	-1.059	-1.054	-1.049	-1.042	-1.038	-1.031	-1.026	-1.021	-1.015	-1.010	-1.002	-0.998	-0.992	-0.988	-0.982	-0.976	-0.971	-0.966	-0.960	-0.956	-0.951	-0.946	-0.941	-0.938	-0.934	-0.930	-0.928	-0.925	-0.922	-0.919	-0.918	-0.916	-0.915	-0.912	-0.912	-0.911	-0.911	-0.910	-0.911	-0.911	-0.911	-0.912	-0.914	-0.916	-0.918	-0.919	-0.921	-0.922	-0.925	-0.926	-0.930	-0.932	-0.935	-0.939	-0.941	-0.945	-0.948	-0.950	-0.954	-0.958	-0.961	-0.964	-0.968	-0.971	-0.974	-0.978	-0.981	-0.986	-0.989	-0.992	-0.996	-1.002	-1.006	-1.010	-1.015	-1.020	-1.025	-1.030	-1.036	-1.042	-1.048	-1.055	-1.061	-1.068	-1.076	-1.082	-1.091	-1.100	-1.109	-1.119	-1.128	-1.139	-1.149	-1.160	-1.172	-1.184	-1.196	-1.210	-1.222	-1.236	-1.251	-1.265	-1.281	-1.296	-1.310	-1.326	-1.342	-1.358	-1.374	-1.391	-1.408	-1.424	-1.440	-1.456	-1.474	-1.489	-1.505	-1.521	-1.536	-1.551	-1.566	-1.581	-1.596	-1.609	-1.622	-1.635	-1.646	-1.658	-1.669	-1.679	-1.690	-1.698	-1.708	-1.715	-1.722	-1.728	-1.735	-1.740	-1.744	-1.748	-1.752	-1.755	-1.756	-1.759	-1.760	-1.761	-1.761	-1.761	-1.760	-1.760	-1.760	-1.759	-1.758	-1.756	-1.755	-1.752	-1.751	-1.751	-1.750	-1.749	-1.749	-1.748	-1.746	-1.746	-1.746	-1.748	-1.748	-1.749	-1.751	-1.752	-1.755	-1.759	-1.761	-1.764	-1.769	-1.774	-1.779	-1.784	-1.790	-1.796	-1.804	-1.810	-1.819	-1.828	-1.835	-1.844	-1.854	-1.862	-1.872	-1.882	-1.892	-1.902	-1.912	-1.924	-1.935	-1.945	-1.956	-1.966	-1.978	-1.989	-2.000	-2.010	-2.021	-2.031	-2.042	-2.052	-2.064	-2.074	-2.084	-2.094	-2.104	-2.114	-2.122	-2.132	-2.141	-2.150	-2.158	-2.166	-2.174	-2.182	-2.190	-2.198	-2.205	-2.212	-2.220	-2.228	-2.232	-2.239	-2.246	-2.251	-2.258	-2.262	-2.268	-2.274	-2.279	-2.282	-2.288	-2.292	-2.298	-2.300	-2.304	-2.308	-2.310	-2.314	-2.316	-2.319	-2.321	-2.322	-2.324	-2.325	-2.328	-2.328	-2.328	-2.329	-2.329	-2.329	-2.328	-2.328	-2.326	-2.324	-2.322	-2.320	-2.319	-2.316	-2.314	-2.311	-2.308	-2.305	-2.301	-2.298	-2.294	-2.289	-2.284	-2.280	-2.275	-2.269	-2.265	-2.260	-2.254	-2.249	-2.242	-2.238	-2.232	-2.226	-2.221	-2.215	-2.209	-2.204	-2.198	-2.191	-2.185	-2.181	-2.175	-2.169	-2.164	-2.158	-2.152	-2.148	-2.142	-2.138	-2.132	-2.129	-2.124	-2.120	-2.116	-2.112	-2.109	-2.105	-2.101	-2.099	-2.096	-2.092	-2.090	-2.088	-2.085	-2.084	-2.081	-2.081	-2.079	-2.079	-2.078	-2.076	-2.076	-2.075	-2.075	-2.075	-2.075	-2.075	-2.075	-2.076	-2.076	-2.076	-2.076	-2.076	-2.078	-2.078	-2.079	-2.080	-2.080	-2.081	-2.082	-2.082	-2.082	-2.084	-2.084	-2.084	-2.084	-2.085	-2.084	-2.082	-2.082	-2.082	-2.082	-2.081	-2.080	-2.078	-2.076	-2.075	-2.074	-2.070	-2.068	-2.066	-2.064	-2.060	-2.058	-2.055	-2.052	-2.049	-2.045	-2.041	-2.038	-2.034	-2.030	-2.026	-2.021	-2.019	-2.014	-2.010	-2.006	-2.001	-1.998	-1.992	-1.989	-1.985	-1.981	-1.976	-1.972	-1.970	-1.966	-1.962	-1.959	-1.956	-1.952	-1.950	-1.946	-1.944	-1.940	-1.938	-1.935	-1.934	-1.930	-1.928	-1.926	-1.924	-1.921	-1.920	-1.918	-1.916	-1.914	-1.912	-1.911	-1.909	-1.908	-1.906	-1.905	-1.902	-1.901	-1.900	-1.899	-1.896	-1.895	-1.894	-1.891	-1.889	-1.886	-1.884	-1.880	-1.878	-1.874	-1.869	-1.866	-1.861	-1.856	-1.850	-1.845	-1.840	-1.832	-1.825	-1.818	-1.810	-1.802	-1.792	-1.784	-1.775	-1.766	-1.755	-1.745	-1.732	-1.722	-1.710	-1.698	-1.684	-1.671	-1.658	-1.642	-1.629	-1.615	-1.599	-1.584	-1.568	-1.554	-1.538	-1.521	-1.504	-1.489	-1.472	-1.456	-1.440	-1.422	-1.408	-1.391	-1.376	-1.361	-1.346	-1.331	-1.316	-1.302	-1.289	-1.275	-1.262	-1.250	-1.239	-1.226	-1.216	-1.206	-1.196	-1.189	-1.179	-1.171	-1.165	-1.159	-1.154	-1.149	-1.145	-1.141	-1.139	-1.136	-1.135	-1.134	-1.134	-1.134	-1.135	-1.136	-1.138	-1.140	-1.144	-1.146	-1.150	-1.155	-1.159	-1.162	-1.168	-1.172	-1.176	-1.181	-1.186	-1.191	-1.196	-1.200	-1.204	-1.209	-1.211	-1.215	-1.219	-1.220	-1.222	-1.225	-1.226	-1.228	-1.228	-1.228	-1.226	-1.224	-1.221	-1.219	-1.214	-1.210	-1.204	-1.198	-1.191	-1.184	-1.175	-1.166	-1.156	-1.146	-1.135	-1.124	-1.112	-1.100	-1.088	-1.075	-1.061	-1.046	-1.034	-1.019	-1.002	-0.988	-0.974	-0.959	-0.942	-0.928	-0.912	-0.898	-0.882	-0.869	-0.854	-0.840	-0.826	-0.814	-0.800	-0.790	-0.778	-0.768	-0.756	-0.748	-0.739	-0.731	-0.724	-0.718	-0.710	-0.706	-0.700	-0.696	-0.694	-0.691	-0.689	-0.688	-0.688	-0.688	-0.686	-0.688	-0.690	-0.691	-0.692	-0.696	-0.700	-0.702	-0.705	-0.709	-0.712	-0.716	-0.720	-0.722	-0.726	-0.730	-0.732	-0.735	-0.738	-0.740	-0.740	-0.741	-0.741	-0.741	-0.739	-0.738	-0.735	-0.731	-0.726	-0.722	-0.716	-0.709	-0.701	-0.692	-0.682	-0.672	-0.662	-0.650	-0.638	-0.624	-0.609	-0.594	-0.578	-0.562	-0.544	-0.526	-0.507	-0.489	-0.469	-0.450	-0.429	-0.409	-0.388	-0.366	-0.346	-0.324	-0.304	-0.281	-0.261	-0.240	-0.220	-0.199	-0.180	-0.160	-0.141	-0.121	-0.105	-0.086	-0.070	-0.054	-0.039	-0.024	-0.010	0.002	0.015	0.025	0.035	0.044	0.052	0.060	0.066	0.071	0.076	0.079	0.080	0.081	0.081	0.081	0.080	0.076	0.071	0.066	0.060	0.052	0.045	0.036	0.026	0.016	0.004	-0.008	-0.020	-0.034	-0.050	-0.065	-0.080	-0.098	-0.115	-0.132	-0.151	-0.170	-0.190	-0.210	-0.231	-0.252	-0.274	-0.296	-0.320	-0.342	-0.366	-0.390	-0.414	-0.439	-0.464	-0.489	-0.514	-0.540	-0.566	-0.592	-0.618	-0.645	-0.671	-0.699	-0.725	-0.751	-0.779	-0.805	-0.832	-0.859	-0.886	-0.911	-0.939	-0.965	-0.992	-1.018	-1.044	-1.069	-1.094	-1.120	-1.145	-1.169	-1.192	-1.215	-1.238	-1.260	-1.282	-1.302	-1.324	-1.344	-1.362	-1.381	-1.400	-1.416	-1.432	-1.448	-1.462	-1.476	-1.490	-1.502	-1.514	-1.525	-1.535	-1.544	-1.552	-1.560	-1.566	-1.571	-1.578	-1.581	-1.585	-1.588	-1.589	-1.591	-1.590	-1.591	-1.591	-1.590	-1.588	-1.585	-1.582	-1.580	-1.576	-1.572	-1.568	-1.564	-1.560	-1.555	-1.550	-1.544	-1.539	-1.535	-1.530	-1.525	-1.519	-1.515	-1.509	-1.505	-1.501	-1.496	-1.494	-1.490	-1.486	-1.484	-1.481	-1.479	-1.478	-1.476	-1.475	-1.476	-1.476	-1.476	-1.479	-1.480	-1.481	-1.485	-1.488	-1.491	-1.495	-1.499	-1.504	-1.509	-1.515	-1.521	-1.528	-1.535	-1.542	-1.550	-1.559	-1.568	-1.576	-1.586	-1.595	-1.605	-1.615	-1.626	-1.635	-1.646	-1.658	-1.670	-1.681	-1.692	-1.704	-1.716	-1.729	-1.740	-1.752	-1.765	-1.776	-1.790	-1.801	-1.814	-1.826	-1.839	-1.851	-1.862	-1.876	-1.889	-1.900	-1.911	-1.924	-1.935	-1.946	-1.959	-1.970	-1.981	-1.991	-2.002	-2.014	-2.022	-2.033	-2.042	-2.052	-2.062	-2.070	-2.080	-2.088	-2.095	-2.104	-2.111	-2.119	-2.124	-2.131	-2.138	-2.144	-2.149	-2.154	-2.159	-2.162	-2.166	-2.171	-2.174	-2.178	-2.180	-2.184	-2.186	-2.188	-2.189	-2.190	-2.191	-2.192	-2.191	-2.192	-2.192	-2.191	-2.191	-2.190	-2.189	-2.188	-2.185	-2.184	-2.180	-2.179	-2.176	-2.174	-2.170	-2.166	-2.162	-2.159	-2.155	-2.151	-2.146	-2.141	-2.136	-2.131	-2.125	-2.120	-2.114	-2.109	-2.102	-2.098	-2.091	-2.085	-2.078	-2.071	-2.065	-2.056	-2.050	-2.042	-2.035	-2.027	-2.021	-2.014	-2.006	-1.999	-1.990	-1.984	-1.976	-1.968	-1.960	-1.952	-1.945	-1.938	-1.930	-1.922	-1.915	-1.908	-1.900	-1.894	-1.886	-1.880	-1.872	-1.865	-1.859	-1.852	-1.846	-1.841	-1.836	-1.830	-1.825	-1.819	-1.815	-1.810	-1.805	-1.800	-1.795	-1.790	-1.785	-1.781	-1.775	-1.771	-1.766	-1.761	-1.758	-1.752	-1.748	-1.742	-1.738	-1.732	-1.728	-1.722	-1.718	-1.711	-1.705	-1.700	-1.694	-1.688	-1.681	-1.675	-1.668	-1.661	-1.654	-1.645	-1.638	-1.630	-1.621	-1.614	-1.606	-1.596	-1.589	-1.580	-1.571	-1.562	-1.554	-1.545	-1.536	-1.528	-1.518	-1.510	-1.500	-1.491	-1.482	-1.474	-1.464	-1.456	-1.448	-1.439	-1.430	-1.422	-1.414	-1.406	-1.399	-1.392	-1.385	-1.379	-1.371	-1.364	-1.358	-1.351	-1.346	-1.340	-1.334	-1.329	-1.322	-1.318	-1.312	-1.309	-1.302	-1.299	-1.294	-1.289	-1.284	-1.280	-1.276	-1.271	-1.266	-1.262	-1.259	-1.254	-1.249	-1.245	-1.241	-1.236	-1.232	-1.228	-1.224	-1.219	-1.215	-1.209	-1.204	-1.200	-1.195	-1.191	-1.188	-1.184	-1.180	-1.175	-1.171	-1.168	-1.165	-1.160	-1.158	-1.155	-1.152	-1.149	-1.146	-1.145	-1.141	-1.140	-1.139	-1.139	-1.138	-1.138	-1.136	-1.138	-1.138	-1.138	-1.140	-1.140	-1.142	-1.145	-1.148	-1.150	-1.154	-1.158	-1.160	-1.164	-1.169	-1.172	-1.178	-1.182	-1.186	-1.192	-1.198	-1.202	-1.209	-1.215	-1.221	-1.226	-1.232	-1.240	-1.246	-1.252	-1.260	-1.265	-1.271	-1.279	-1.285	-1.291	-1.298	-1.305	-1.310	-1.316	-1.322	-1.329	-1.335	-1.341	-1.348	-1.354	-1.360	-1.366	-1.372	-1.379	-1.385	-1.391	-1.398	-1.405	-1.410	-1.418	-1.424	-1.430	-1.436	-1.442	-1.449	-1.455	-1.462	-1.469	-1.475	-1.482	-1.489	-1.496	-1.502	-1.509	-1.515	-1.521	-1.529	-1.535	-1.541	-1.548	-1.554	-1.560	-1.566	-1.571	-1.578	-1.582	-1.588	-1.594	-1.599	-1.602	-1.606	-1.611	-1.615	-1.619	-1.622	-1.626	-1.629	-1.631	-1.634	-1.636	-1.639	-1.640	-1.642	-1.642	-1.644	-1.645	-1.644	-1.645	-1.645	-1.644	-1.644	-1.642	-1.641	-1.640	-1.639	-1.638	-1.636	-1.634	-1.632	-1.629	-1.628	-1.625	-1.621	-1.619	-1.615	-1.611	-1.609	-1.605	-1.601	-1.599	-1.594	-1.590	-1.586	-1.581	-1.578	-1.572	-1.569	-1.564	-1.559	-1.555	-1.550	-1.545	-1.540	-1.535	-1.529	-1.524	-1.519	-1.512	-1.508	-1.501	-1.495	-1.490	-1.484	-1.478	-1.472	-1.466	-1.460	-1.454	-1.449	-1.441	-1.436	-1.429	-1.422	-1.416	-1.410	-1.404	-1.396	-1.390	-1.382	-1.376	-1.370	-1.364	-1.356	-1.350	-1.342	-1.336	-1.330	-1.322	-1.316	-1.310	-1.302	-1.296	-1.291	-1.285	-1.279	-1.272	-1.266	-1.260	-1.255	-1.249	-1.245	-1.240	-1.235	-1.230	-1.224	-1.220	-1.215	-1.210	-1.206	-1.202	-1.200	-1.195	-1.192	-1.189	-1.186	-1.182	-1.181	-1.179	-1.176	-1.175	-1.174	-1.172	-1.171	-1.171	-1.170	-1.171	-1.171	-1.172	-1.175	-1.176	-1.178	-1.180	-1.184	-1.186	-1.190	-1.194	-1.198	-1.202	-1.209	-1.214	-1.219	-1.225	-1.231	-1.238	-1.244	-1.251	-1.259	-1.266	-1.275	-1.284	-1.291	-1.300	-1.310	-1.319	-1.328	-1.338	-1.348	-1.356	-1.366	-1.378	-1.386	-1.396	-1.406	-1.416	-1.425	-1.435	-1.444	-1.452	-1.461	-1.469	-1.476	-1.484	-1.492	-1.500	-1.506	-1.511	-1.518	-1.522	-1.528	-1.531	-1.535	-1.536	-1.540	-1.541	-1.541	-1.541	-1.541	-1.541	-1.539	-1.536	-1.534	-1.530	-1.526	-1.521	-1.515	-1.509	-1.502	-1.495	-1.486	-1.478	-1.468	-1.459	-1.449	-1.439	-1.428	-1.418	-1.405	-1.394	-1.380	-1.368	-1.354	-1.341	-1.329	-1.314	-1.300	-1.286	-1.274	-1.260	-1.246	-1.235	-1.221	-1.209	-1.195	-1.182	-1.171	-1.158	-1.146	-1.135	-1.124	-1.112	-1.102	-1.094	-1.084	-1.075	-1.066	-1.059	-1.051	-1.045	-1.038	-1.031	-1.026	-1.021	-1.018	-1.011	-1.009	-1.005	-1.002	-1.000	-0.999	-0.996	-0.995	-0.994	-0.994	-0.995	-0.995	-0.996	-0.998	-0.999	-1.000	-1.002	-1.006	-1.009	-1.012	-1.015	-1.019	-1.022	-1.026	-1.031	-1.035	-1.040	-1.045	-1.050	-1.054	-1.060	-1.065	-1.070	-1.076	-1.081	-1.088	-1.092	-1.100	-1.106	-1.112	-1.119	-1.125	-1.132	-1.139	-1.146	-1.154	-1.161	-1.168	-1.176	-1.182	-1.190	-1.199	-1.205	-1.212	-1.220	-1.228	-1.235	-1.242	-1.250	-1.258	-1.265	-1.270	-1.279	-1.285	-1.291	-1.296	-1.304	-1.309	-1.315	-1.320	-1.325	-1.329	-1.334	-1.336	-1.340	-1.341	-1.344	-1.345	-1.346	-1.348	-1.346	-1.345	-1.345	-1.342	-1.340	-1.336	-1.332	-1.328	-1.322	-1.316	-1.309	-1.301	-1.294	-1.285	-1.276	-1.265	-1.255	-1.244	-1.232	-1.219	-1.206	-1.194	-1.178	-1.164	-1.149	-1.135	-1.119	-1.104	-1.086	-1.071	-1.055	-1.039	-1.022	-1.006	-0.990	-0.974	-0.958	-0.942	-0.928	-0.912	-0.898	-0.882	-0.870	-0.856	-0.844	-0.831	-0.820	-0.811	-0.801	-0.792	-0.785	-0.778	-0.772	-0.766	-0.762	-0.760	-0.758	-0.756	-0.758	-0.758	-0.760	-0.764	-0.768	-0.772	-0.779	-0.788	-0.795	-0.805	-0.815	-0.826	-0.839	-0.851	-0.864	-0.879	-0.894	-0.909	-0.924	-0.941	-0.956	-0.972	-0.990	-1.006	-1.024	-1.040	-1.058	-1.074	-1.090	-1.106	-1.121	-1.138	-1.152	-1.168	-1.181	-1.194	-1.208	-1.218	-1.230	-1.239	-1.249	-1.258	-1.265	-1.272	-1.279	-1.284	-1.288	-1.292	-1.294	-1.296	-1.298	-1.298	-1.298	-1.296	-1.295	-1.294	-1.291	-1.288	-1.285	-1.282	-1.278	-1.275	-1.271	-1.268	-1.264	-1.260	-1.258	-1.254	-1.251	-1.248	-1.248	-1.246	-1.245	-1.245	-1.245	-1.248	-1.250	-1.252	-1.256	-1.262	-1.268	-1.274	-1.282	-1.291	-1.301	-1.312	-1.322	-1.336	-1.350	-1.364	-1.380	-1.396	-1.412	-1.431	-1.449	-1.469	-1.489	-1.509	-1.531	-1.552	-1.576	-1.599	-1.622	-1.645	-1.669	-1.694	-1.718	-1.742	-1.766	-1.790	-1.815	-1.839	-1.864	-1.888	-1.912	-1.935	-1.959	-1.981	-2.004	-2.025	-2.046	-2.068	-2.088	-2.108	-2.126	-2.146	-2.164	-2.180	-2.198	-2.212	-2.228	-2.242	-2.256	-2.268	-2.279	-2.290	-2.301	-2.311	-2.320	-2.328	-2.335	-2.340	-2.346	-2.351	-2.355	-2.359	-2.360	-2.362	-2.362	-2.362	-2.361	-2.359	-2.358	-2.354	-2.349	-2.345	-2.339	-2.332	-2.326	-2.319	-2.311	-2.301	-2.292	-2.284	-2.275	-2.265	-2.254	-2.244	-2.231	-2.220	-2.209	-2.196	-2.185	-2.174	-2.160	-2.149	-2.136	-2.125	-2.112	-2.102	-2.091	-2.080	-2.070	-2.060	-2.050	-2.041	-2.033	-2.025	-2.018	-2.011	-2.005	-2.000	-1.996	-1.992	-1.991	-1.989	-1.988	-1.989	-1.989	-1.991	-1.994	-1.998	-2.001	-2.007	-2.013	-2.020	-2.029	-2.036	-2.045	-2.055	-2.066	-2.078	-2.090	-2.101	-2.115	-2.129	-2.141	-2.156	-2.171	-2.185	-2.201	-2.216	-2.231	-2.245	-2.261	-2.276	-2.290	-2.306	-2.320	-2.334	-2.348	-2.361	-2.374	-2.386	-2.398	-2.408	-2.419	-2.429	-2.439	-2.446	-2.456	-2.462	-2.470	-2.476	-2.481	-2.485	-2.489	-2.492	-2.495	-2.496	-2.498	-2.498	-2.498	-2.495	-2.494	-2.491	-2.488	-2.485	-2.480	-2.476	-2.471	-2.465	-2.459	-2.452	-2.445	-2.438	-2.431	-2.424	-2.415	-2.408	-2.400	-2.391	-2.382	-2.372	-2.364	-2.355	-2.345	-2.336	-2.326	-2.318	-2.308	-2.299	-2.289	-2.280	-2.270	-2.260	-2.251	-2.241	-2.231	-2.222	-2.214	-2.204	-2.194	-2.185	-2.176	-2.166	-2.156	-2.148	-2.139	-2.130	-2.120	-2.110	-2.101	-2.091	-2.081	-2.071	-2.061	-2.051	-2.042	-2.033	-2.021	-2.011	-2.001	-1.991	-1.981	-1.971	-1.961	-1.951	-1.941	-1.931	-1.921	-1.911	-1.901	-1.892	-1.884	-1.874	-1.865	-1.855	-1.848	-1.839	-1.830	-1.821	-1.815	-1.806	-1.799	-1.792	-1.786	-1.780	-1.775	-1.769	-1.764	-1.759	-1.754	-1.750	-1.746	-1.744	-1.740	-1.738	-1.734	-1.732	-1.730	-1.729	-1.726	-1.725	-1.724	-1.722	-1.721	-1.721	-1.720	-1.719	-1.716	-1.716	-1.714	-1.712	-1.711	-1.709	-1.706	-1.704	-1.700	-1.696	-1.692	-1.688	-1.682	-1.678	-1.672	-1.665	-1.658	-1.651	-1.642	-1.634	-1.625	-1.614	-1.604	-1.592	-1.580	-1.568	-1.554	-1.541	-1.528	-1.511	-1.498	-1.481	-1.465	-1.449	-1.431	-1.415	-1.396	-1.380	-1.362	-1.344	-1.326	-1.309	-1.290	-1.272	-1.255	-1.236	-1.220	-1.202	-1.185	-1.170	-1.152	-1.136	-1.122	-1.106	-1.092	-1.079	-1.066	-1.054	-1.040	-1.030	-1.019	-1.009	-1.000	-0.991	-0.984	-0.976	-0.969	-0.964	-0.959	-0.955	-0.951	-0.949	-0.945	-0.944	-0.944	-0.944	-0.944	-0.945	-0.946	-0.949	-0.950	-0.954	-0.958	-0.961	-0.966	-0.970	-0.976	-0.982	-0.988	-0.995	-1.001	-1.009	-1.018	-1.024	-1.032	-1.041	-1.049	-1.058	-1.068	-1.076	-1.086	-1.095	-1.105	-1.115	-1.125	-1.135	-1.148	-1.158	-1.169	-1.180	-1.192	-1.205	-1.216	-1.229	-1.240	-1.252	-1.266	-1.279	-1.294	-1.308	-1.321	-1.334	-1.349	-1.362	-1.378	-1.391	-1.406	-1.421	-1.436	-1.451	-1.466	-1.481	-1.498	-1.512	-1.528	-1.544	-1.558	-1.572	-1.588	-1.604	-1.618	-1.632	-1.646	-1.659	-1.674	-1.688	-1.700	-1.714	-1.726	-1.738	-1.750	-1.761	-1.772	-1.782	-1.792	-1.802	-1.812	-1.820	-1.830	-1.836	-1.844	-1.851	-1.858	-1.862	-1.868	-1.872	-1.876	-1.880	-1.882	-1.885	-1.888	-1.889	-1.890	-1.890	-1.890	-1.889	-1.889	-1.886	-1.884	-1.881	-1.879	-1.874	-1.869	-1.864	-1.859	-1.852	-1.845	-1.838	-1.830	-1.821	-1.811	-1.802	-1.792	-1.782	-1.771	-1.759	-1.746	-1.734	-1.720	-1.706	-1.691	-1.678	-1.661	-1.645	-1.629	-1.611	-1.595	-1.576	-1.558	-1.540	-1.521	-1.501	-1.482	-1.464	-1.442	-1.424	-1.402	-1.381	-1.361	-1.340	-1.319	-1.299	-1.278	-1.258	-1.236	-1.218	-1.196	-1.175	-1.156	-1.136	-1.118	-1.099	-1.080	-1.062	-1.045	-1.028	-1.011	-0.995	-0.980	-0.965	-0.950	-0.935	-0.922	-0.910	-0.898	-0.885	-0.874	-0.864	-0.854	-0.844	-0.836	-0.828	-0.820	-0.812	-0.806	-0.800	-0.794	-0.789	-0.784	-0.780	-0.776	-0.774	-0.771	-0.769	-0.766	-0.765	-0.765	-0.764	-0.765	-0.764	-0.765	-0.766	-0.768	-0.769	-0.771	-0.774	-0.776	-0.780	-0.782	-0.786	-0.790	-0.795	-0.800	-0.806	-0.811	-0.818	-0.824	-0.830	-0.838	-0.845	-0.854	-0.861	-0.870	-0.879	-0.889	-0.899	-0.908	-0.919	-0.930	-0.942	-0.952	-0.965	-0.979	-0.991	-1.005	-1.018	-1.031	-1.046	-1.059	-1.074	-1.088	-1.102	-1.118	-1.131	-1.146	-1.160	-1.175	-1.189	-1.204	-1.218	-1.231	-1.244	-1.258	-1.270	-1.284	-1.296	-1.308	-1.319	-1.330	-1.339	-1.350	-1.359	-1.368	-1.375	-1.382	-1.389	-1.395	-1.400	-1.405	-1.408	-1.411	-1.414	-1.415	-1.416	-1.418	-1.416	-1.416	-1.415	-1.411	-1.410	-1.406	-1.402	-1.399	-1.395	-1.389	-1.384	-1.379	-1.372	-1.366	-1.360	-1.354	-1.348	-1.340	-1.334	-1.328	-1.321	-1.315	-1.309	-1.301	-1.296	-1.290	-1.285	-1.280	-1.276	-1.271	-1.268	-1.264	-1.261	-1.259	-1.258	-1.256	-1.255	-1.256	-1.256	-1.259	-1.259	-1.261	-1.265	-1.269	-1.274	-1.279	-1.285	-1.291	-1.299	-1.306	-1.314	-1.324	-1.334	-1.342	-1.354	-1.365	-1.376	-1.389	-1.401	-1.414	-1.428	-1.440	-1.454	-1.468	-1.484	-1.498	-1.512	-1.526	-1.541	-1.556	-1.571	-1.586	-1.601	-1.615	-1.629	-1.644	-1.659	-1.674	-1.686	-1.701	-1.714	-1.726	-1.741	-1.754	-1.766	-1.779	-1.790	-1.802	-1.814	-1.826	-1.836	-1.846	-1.858	-1.866	-1.876	-1.885	-1.894	-1.904	-1.911	-1.920	-1.926	-1.935	-1.942	-1.949	-1.956	-1.962	-1.969	-1.976	-1.981	-1.988	-1.992	-1.999	-2.002	-2.009	-2.014	-2.019	-2.022	-2.027	-2.031	-2.035	-2.040	-2.044	-2.047	-2.050	-2.054	-2.058	-2.059	-2.062	-2.064	-2.068	-2.069	-2.070	-2.071	-2.072	-2.074	-2.074	-2.075	-2.075	-2.074	-2.072	-2.072	-2.072	-2.070	-2.069	-2.066	-2.065	-2.061	-2.059	-2.056	-2.052	-2.047	-2.044	-2.040	-2.035	-2.030	-2.025	-2.020	-2.015	-2.010	-2.005	-2.000	-1.994	-1.990	-1.984	-1.979	-1.975	-1.970	-1.965	-1.960	-1.955	-1.951	-1.948	-1.944	-1.941	-1.938	-1.935	-1.934	-1.931	-1.930	-1.930	-1.929	-1.930	-1.930	-1.931	-1.931	-1.932	-1.935	-1.939	-1.942	-1.946	-1.950	-1.955	-1.959	-1.964	-1.970	-1.975	-1.981	-1.988	-1.994	-1.999	-2.005	-2.011	-2.018	-2.024	-2.030	-2.035	-2.040	-2.046	-2.051	-2.056	-2.060	-2.065	-2.069	-2.071	-2.074	-2.076	-2.078	-2.079	-2.080	-2.080	-2.079	-2.078	-2.075	-2.072	-2.070	-2.065	-2.060	-2.055	-2.049	-2.042	-2.035	-2.027	-2.020	-2.011	-2.001	-1.992	-1.982	-1.971	-1.959	-1.948	-1.936	-1.924	-1.911	-1.899	-1.885	-1.872	-1.859	-1.845	-1.831	-1.818	-1.804	-1.788	-1.774	-1.759	-1.744	-1.729	-1.715	-1.700	-1.684	-1.669	-1.652	-1.639	-1.622	-1.606	-1.591	-1.576	-1.561	-1.545	-1.529	-1.514	-1.498	-1.482	-1.465	-1.450	-1.434	-1.419	-1.402	-1.388	-1.371	-1.356	-1.341	-1.326	-1.311	-1.296	-1.281	-1.266	-1.252	-1.239	-1.225	-1.212	-1.199	-1.188	-1.178	-1.166	-1.155	-1.148	-1.139	-1.130	-1.122	-1.116	-1.110	-1.105	-1.100	-1.099	-1.096	-1.095	-1.094	-1.095	-1.099	-1.101	-1.105	-1.111	-1.118	-1.124	-1.132	-1.142	-1.152	-1.164	-1.178	-1.191	-1.206	-1.221	-1.238	-1.256	-1.274	-1.294	-1.312	-1.332	-1.355	-1.376	-1.399	-1.422	-1.445	-1.468	-1.490	-1.515	-1.539	-1.562	-1.585	-1.610	-1.632	-1.656	-1.680	-1.702	-1.725	-1.746	-1.768	-1.790	-1.809	-1.829	-1.849	-1.866	-1.884	-1.901	-1.916	-1.932	-1.946	-1.959	-1.971	-1.982	-1.994	-2.004	-2.013	-2.020	-2.027	-2.034	-2.040	-2.044	-2.049	-2.052	-2.055	-2.056	-2.059	-2.059	-2.059	-2.058	-2.056	-2.055	-2.054	-2.050	-2.049	-2.045	-2.041	-2.036	-2.034	-2.029	-2.024	-2.019	-2.014	-2.007	-2.002	-1.998	-1.991	-1.985	-1.979	-1.974	-1.968	-1.961	-1.954	-1.949	-1.942	-1.935	-1.930	-1.922	-1.916	-1.910	-1.902	-1.896	-1.890	-1.882	-1.875	-1.868	-1.860	-1.854	-1.846	-1.838	-1.830	-1.821	-1.814	-1.806	-1.798	-1.790	-1.781	-1.772	-1.765	-1.755	-1.748	-1.739	-1.730	-1.721	-1.712	-1.704	-1.695	-1.688	-1.679	-1.670	-1.662	-1.655	-1.646	-1.639	-1.631	-1.625	-1.618	-1.611	-1.604	-1.599	-1.592	-1.586	-1.581	-1.576	-1.571	-1.566	-1.562	-1.559	-1.555	-1.552	-1.549	-1.546	-1.544	-1.541	-1.540	-1.539	-1.538	-1.535	-1.534	-1.531	-1.531	-1.530	-1.529	-1.528	-1.526	-1.525	-1.524	-1.522	-1.521	-1.519	-1.516	-1.514	-1.511	-1.509	-1.505	-1.502	-1.500	-1.495	-1.491	-1.486	-1.481	-1.475	-1.470	-1.464	-1.456	-1.449	-1.442	-1.435	-1.428	-1.419	-1.410	-1.400	-1.391	-1.384	-1.374	-1.365	-1.355	-1.345	-1.336	-1.325	-1.316	-1.308	-1.298	-1.288	-1.279	-1.269	-1.259	-1.250	-1.240	-1.231	-1.222	-1.215	-1.206	-1.199	-1.190	-1.182	-1.175	-1.169	-1.160	-1.152	-1.146	-1.139	-1.131	-1.125	-1.119	-1.111	-1.104	-1.096	-1.089	-1.081	-1.074	-1.066	-1.058	-1.050	-1.041	-1.032	-1.024	-1.014	-1.005	-0.995	-0.984	-0.974	-0.961	-0.951	-0.938	-0.926	-0.914	-0.900	-0.886	-0.871	-0.859	-0.844	-0.829	-0.812	-0.798	-0.781	-0.766	-0.750	-0.734	-0.718	-0.701	-0.684	-0.668	-0.650	-0.634	-0.616	-0.600	-0.582	-0.568	-0.550	-0.534	-0.519	-0.504	-0.488	-0.474	-0.458	-0.442	-0.429	-0.415	-0.401	-0.388	-0.375	-0.361	-0.349	-0.336	-0.325	-0.314	-0.301	-0.290	-0.278	-0.268	-0.256	-0.245	-0.234	-0.224	-0.211	-0.200	-0.190	-0.179	-0.169	-0.156	-0.145	-0.134	-0.122	-0.110	-0.099	-0.086	-0.074	-0.062	-0.049	-0.035	-0.022	-0.009	0.005	0.020	0.034	0.048	0.062	0.076	0.092	0.108	0.122	0.136	0.151	0.166	0.182	0.198	0.211	0.226	0.240	0.255	0.269	0.281	0.294	0.306	0.319	0.330	0.340	0.351	0.360	0.369	0.376	0.384	0.390	0.396	0.401	0.406	0.409	0.411	0.412	0.414	0.414	0.412	0.411	0.409	0.406	0.402	0.398	0.392	0.388	0.382	0.375	0.369	0.361	0.352	0.346	0.338	0.330	0.321	0.314	0.305	0.298	0.290	0.281	0.274	0.268	0.260	0.254	0.249	0.244	0.240	0.236	0.232	0.231	0.230	0.230	0.230	0.231	0.234	0.236	0.240	0.245	0.251	0.258	0.265	0.274	0.282	0.292	0.302	0.315	0.328	0.339	0.354	0.368	0.382	0.398	0.414	0.430	0.446	0.464	0.481	0.499	0.515	0.534	0.551	0.569	0.588	0.605	0.624	0.641	0.659	0.676	0.692	0.709	0.726	0.741	0.758	0.771	0.788	0.801	0.815	0.828	0.839	0.851	0.862	0.872	0.882	0.891	0.900	0.909	0.916	0.922	0.929	0.934	0.939	0.944	0.949	0.951	0.955	0.958	0.959	0.960	0.962	0.962	0.964	0.964	0.964	0.964	0.962	0.962	0.961	0.960	0.960	0.958	0.956	0.956	0.955	0.954	0.952	0.951	0.950	0.949	0.950	0.949	0.948	0.949	0.948	0.949	0.950	0.949	0.950	0.951	0.952	0.954	0.956	0.959	0.961	0.964	0.966	0.970	0.972	0.976	0.979	0.984	0.986	0.991	0.995	0.999	1.002	1.008	1.011	1.015	1.019	1.024	1.028	1.030	1.034	1.036	1.039	1.040	1.042	1.044	1.046	1.048	1.048	1.049	1.049	1.049	1.048	1.046	1.045	1.042	1.040	1.036	1.034	1.029	1.025	1.020	1.015	1.010	1.005	0.999	0.991	0.985	0.976	0.970	0.962	0.955	0.946	0.940	0.931	0.924	0.916	0.909	0.900	0.892	0.885	0.878	0.870	0.864	0.856	0.850	0.842	0.838	0.830	0.825	0.820	0.814	0.810	0.806	0.801	0.798	0.794	0.790	0.789	0.785	0.782	0.780	0.779	0.776	0.775	0.774	0.772	0.770	0.770	0.768	0.766	0.765	0.764	0.762	0.761	0.759	0.758	0.755	0.751	0.749	0.745	0.742	0.739	0.735	0.730	0.726	0.721	0.715	0.709	0.702	0.695	0.689	0.681	0.674	0.665	0.656	0.648	0.638	0.629	0.619	0.608	0.598	0.588	0.575	0.564	0.552	0.539	0.528	0.514	0.502	0.490	0.476	0.462	0.450	0.438	0.424	0.410	0.398	0.382	0.370	0.356	0.342	0.328	0.315	0.300	0.288	0.274	0.260	0.245	0.231	0.219	0.204	0.190	0.176	0.162	0.149	0.135	0.121	0.108	0.094	0.081	0.066	0.054	0.039	0.026	0.012	0.000	-0.015	-0.028	-0.040	-0.052	-0.065	-0.079	-0.091	-0.104	-0.115	-0.126	-0.139	-0.150	-0.161	-0.171	-0.181	-0.191	-0.201	-0.210	-0.219	-0.228	-0.235	-0.241	-0.249	-0.255	-0.260	-0.264	-0.268	-0.271	-0.272	-0.275	-0.275	-0.275	-0.274	-0.272	-0.271	-0.268	-0.264	-0.258	-0.251	-0.245	-0.238	-0.230	-0.221	-0.210	-0.200	-0.189	-0.176	-0.164	-0.150	-0.136	-0.121	-0.108	-0.091	-0.076	-0.059	-0.042	-0.026	-0.009	0.008	0.026	0.042	0.060	0.076	0.094	0.111	0.128	0.142	0.159	0.174	0.188	0.202	0.218	0.230	0.242	0.255	0.266	0.276	0.286	0.296	0.304	0.312	0.319	0.325	0.331	0.335	0.340	0.342	0.346	0.348	0.350	0.351	0.351	0.351	0.350	0.350	0.349	0.349	0.346	0.345	0.344	0.341	0.339	0.338	0.335	0.335	0.332	0.331	0.331	0.330	0.330	0.331	0.331	0.332	0.334	0.338	0.340	0.344	0.348	0.352	0.358	0.364	0.370	0.378	0.384	0.391	0.401	0.410	0.419	0.429	0.439	0.449	0.459	0.470	0.480	0.490	0.501	0.511	0.522	0.531	0.539	0.549	0.558	0.565	0.571	0.578	0.584	0.588	0.591	0.594	0.596	0.596	0.595	0.594	0.590	0.585	0.580	0.572	0.564	0.554	0.544	0.530	0.516	0.502	0.485	0.468	0.448	0.426	0.405	0.381	0.358	0.332	0.306	0.279	0.250	0.221	0.191	0.161	0.129	0.096	0.064	0.030	-0.004	-0.038	-0.072	-0.106	-0.141	-0.175	-0.210	-0.245	-0.279	-0.312	-0.346	-0.381	-0.414	-0.446	-0.479	-0.510	-0.541	-0.571	-0.601	-0.630	-0.659	-0.686	-0.712	-0.739	-0.764	-0.788	-0.810	-0.832	-0.854	-0.874	-0.894	-0.912	-0.930	-0.948	-0.962	-0.979	-0.994	-1.006	-1.020	-1.032	-1.044	-1.054	-1.064	-1.074	-1.081	-1.090	-1.096	-1.104	-1.109	-1.115	-1.120	-1.124	-1.128	-1.130	-1.134	-1.136	-1.138	-1.139	-1.140	-1.141	-1.141	-1.142	-1.142	-1.142	-1.141	-1.140	-1.139	-1.136	-1.134	-1.131	-1.129	-1.128	-1.124	-1.120	-1.116	-1.112	-1.109	-1.104	-1.098	-1.092	-1.088	-1.081	-1.075	-1.069	-1.061	-1.054	-1.046	-1.038	-1.030	-1.022	-1.014	-1.004	-0.995	-0.986	-0.975	-0.966	-0.955	-0.945	-0.934	-0.922	-0.911	-0.899	-0.888	-0.875	-0.862	-0.850	-0.838	-0.825	-0.812	-0.800	-0.788	-0.775	-0.762	-0.750	-0.738	-0.725	-0.714	-0.701	-0.689	-0.679	-0.666	-0.656	-0.645	-0.635	-0.624	-0.615	-0.606	-0.596	-0.588	-0.580	-0.572	-0.564	-0.558	-0.551	-0.545	-0.539	-0.534	-0.529	-0.524	-0.520	-0.518	-0.514	-0.511	-0.509	-0.506	-0.505	-0.504	-0.504	-0.502	-0.502	-0.502	-0.502	-0.502	-0.502	-0.502	-0.505	-0.505	-0.505	-0.506	-0.506	-0.507	-0.506	-0.507	-0.506	-0.506	-0.506	-0.506	-0.505	-0.504	-0.502	-0.501	-0.499	-0.495	-0.491	-0.489	-0.484	-0.479	-0.474	-0.468	-0.460	-0.455	-0.446	-0.438	-0.430	-0.420	-0.410	-0.400	-0.390	-0.379	-0.366	-0.354	-0.341	-0.329	-0.314	-0.300	-0.286	-0.272	-0.259	-0.242	-0.228	-0.211	-0.196	-0.180	-0.164	-0.149	-0.131	-0.116	-0.100	-0.082	-0.068	-0.051	-0.036	-0.020	-0.005	0.010	0.024	0.039	0.052	0.066	0.080	0.092	0.105	0.118	0.129	0.140	0.151	0.161	0.171	0.180	0.190	0.199	0.208	0.215	0.224	0.230	0.238	0.244	0.250	0.255	0.262	0.268	0.274	0.278	0.282	0.289	0.292	0.299	0.302	0.309	0.312	0.319	0.324	0.330	0.334	0.340	0.346	0.354	0.361	0.368	0.375	0.384	0.392	0.401	0.410	0.420	0.430	0.440	0.451	0.464	0.474	0.485	0.499	0.510	0.524	0.538	0.551	0.566	0.580	0.595	0.610	0.625	0.640	0.656	0.674	0.689	0.705	0.721	0.739	0.756	0.771	0.789	0.806	0.822	0.840	0.858	0.874	0.890	0.906	0.922	0.939	0.955	0.971	0.986	1.001	1.016	1.031	1.046	1.061	1.076	1.090	1.105	1.118	1.132	1.145	1.158	1.170	1.182	1.194	1.205	1.216	1.226	1.235	1.245	1.255	1.264	1.272	1.279	1.286	1.294	1.299	1.305	1.309	1.314	1.319	1.321	1.322	1.325	1.326	1.326	1.328	1.326	1.325	1.322	1.319	1.315	1.311	1.306	1.301	1.294	1.286	1.279	1.271	1.262	1.252	1.242	1.231	1.220	1.209	1.196	1.184	1.171	1.159	1.146	1.132	1.119	1.105	1.092	1.078	1.064	1.051	1.038	1.024	1.010	0.996	0.984	0.971	0.960	0.948	0.936	0.925	0.915	0.905	0.896	0.886	0.879	0.870	0.864	0.856	0.850	0.845	0.840	0.836	0.831	0.829	0.826	0.824	0.822	0.820	0.820	0.820	0.820	0.819	0.819	0.820	0.820	0.821	0.822	0.824	0.825	0.826	0.828	0.829	0.830	0.830	0.832	0.832	0.834	0.834	0.834	0.834	0.834	0.831	0.831	0.830	0.828	0.826	0.822	0.820	0.816	0.812	0.809	0.804	0.799	0.794	0.789	0.782	0.776	0.770	0.764	0.756	0.750	0.741	0.735	0.726	0.719	0.710	0.704	0.695	0.688	0.680	0.672	0.664	0.658	0.649	0.642	0.635	0.629	0.621	0.616	0.611	0.605	0.601	0.596	0.592	0.590	0.586	0.584	0.582	0.581	0.581	0.581	0.582	0.585	0.588	0.591	0.595	0.601	0.606	0.611	0.618	0.626	0.635	0.645	0.655	0.665	0.676	0.688	0.700	0.714	0.726	0.740	0.754	0.769	0.782	0.798	0.812	0.830	0.845	0.860	0.875	0.891	0.905	0.921	0.936	0.950	0.964	0.978	0.990	1.002	1.012	1.024	1.032	1.042	1.050	1.058	1.064	1.069	1.072	1.075	1.078	1.078	1.078	1.078	1.075	1.071	1.066	1.061	1.055	1.048	1.038	1.030	1.019	1.008	0.996	0.982	0.970	0.955	0.941	0.926	0.910	0.894	0.879	0.861	0.845	0.829	0.812	0.796	0.780	0.764	0.748	0.732	0.718	0.702	0.688	0.674	0.660	0.649	0.636	0.625	0.614	0.605	0.595	0.586	0.578	0.570	0.564	0.558	0.552	0.546	0.542	0.540	0.536	0.534	0.530	0.528	0.526	0.526	0.524	0.524	0.522	0.521	0.521	0.520	0.519	0.518	0.516	0.515	0.515	0.514	0.511	0.509	0.506	0.505	0.501	0.498	0.492	0.489	0.484	0.479	0.472	0.466	0.459	0.452	0.445	0.438	0.429	0.420	0.411	0.402	0.392	0.382	0.371	0.361	0.350	0.340	0.329	0.318	0.308	0.296	0.285	0.274	0.262	0.251	0.241	0.230	0.219	0.208	0.196	0.185	0.174	0.164	0.154	0.142	0.132	0.122	0.112	0.102	0.091	0.082	0.072	0.061	0.052	0.042	0.031	0.022	0.011	0.001	-0.009	-0.019	-0.031	-0.041	-0.051	-0.064	-0.075	100.000	5.000	2.000	1.000	6.000	0.000	0.000	0.000	0.000	0.000	0.000	0.000	0.000	0.000	0.000	0.000	0.000	0.000	-1.150	-1.150	-1.150	-1.150	-1.149	-1.148	-1.145	-1.142	-1.138	-1.135	-1.130	-1.125	-1.119	-1.112	-1.106	-1.099	-1.089	-1.080	-1.071	-1.061	-1.050	-1.040	-1.028	-1.016	-1.004	-0.991	-0.978	-0.965	-0.951	-0.938	-0.924	-0.910	-0.895	-0.880	-0.866	-0.851	-0.836	-0.822	-0.808	-0.794	-0.779	-0.765	-0.751	-0.739	-0.725	-0.711	-0.700	-0.688	-0.675	-0.662	-0.651	-0.640	-0.630	-0.619	-0.610	-0.599	-0.590	-0.581	-0.572	-0.565	-0.558	-0.550	-0.544	-0.536	-0.530	-0.524	-0.519	-0.512	-0.507	-0.502	-0.496	-0.492	-0.486	-0.482	-0.478	-0.474	-0.469	-0.464	-0.459	-0.454	-0.448	-0.442	-0.436	-0.432	-0.426	-0.420	-0.414	-0.409	-0.401	-0.394	-0.388	-0.380	-0.372	-0.364	-0.356	-0.348	-0.340	-0.330	-0.322	-0.312	-0.304	-0.296	-0.286	-0.278	-0.269	-0.259	-0.250	-0.241	-0.234	-0.226	-0.219	-0.211	-0.205	-0.198	-0.192	-0.188	-0.182	-0.179	-0.175	-0.174	-0.171	-0.171	-0.171	-0.171	-0.174	-0.175	-0.180	-0.185	-0.191	-0.198	-0.205	-0.215	-0.225	-0.236	-0.248	-0.261	-0.275	-0.290	-0.306	-0.324	-0.341	-0.361	-0.380	-0.401	-0.424	-0.446	-0.470	-0.494	-0.518	-0.544	-0.570	-0.595	-0.622	-0.650	-0.678	-0.705	-0.735	-0.762	-0.791	-0.820	-0.849	-0.878	-0.906	-0.935	-0.964	-0.992	-1.020	-1.048	-1.075	-1.102	-1.129	-1.155	-1.179	-1.204	-1.228	-1.251	-1.275	-1.296	-1.318	-1.338	-1.358	-1.376	-1.395	-1.411	-1.429	-1.444	-1.459	-1.471	-1.485	-1.496	-1.508	-1.518	-1.528	-1.536	-1.544	-1.550	-1.558	-1.562	-1.568	-1.572	-1.575	-1.578	-1.579	-1.580	-1.582	-1.582	-1.581	-1.580	-1.579	-1.578	-1.574	-1.572	-1.569	-1.565	-1.561	-1.559	-1.554	-1.550	-1.546	-1.541	-1.539	-1.534	-1.530	-1.526	-1.521	-1.518	-1.515	-1.511	-1.508	-1.505	-1.501	-1.499	-1.496	-1.494	-1.491	-1.490	-1.489	-1.486	-1.486	-1.484	-1.482	-1.482	-1.482	-1.481	-1.480	-1.480	-1.481	-1.480	-1.481	-1.480	-1.480	-1.480	-1.480	-1.479	-1.480	-1.479	-1.478	-1.476	-1.475	-1.472	-1.471	-1.469	-1.466	-1.464	-1.461	-1.458	-1.455	-1.451	-1.448	-1.441	-1.436	-1.432	-1.426	-1.420	-1.415	-1.408	-1.401	-1.394	-1.388	-1.381	-1.372	-1.366	-1.358	-1.350	-1.342	-1.335	-1.326	-1.318	-1.310	-1.304	-1.296	-1.288	-1.281	-1.274	-1.268	-1.260	-1.254	-1.248	-1.241	-1.236	-1.232	-1.228	-1.224	-1.220	-1.218	-1.214	-1.211	-1.210	-1.206	-1.205	-1.205	-1.204	-1.202	-1.202	-1.202	-1.202	-1.202	-1.202	-1.204	-1.204	-1.205	-1.205	-1.206	-1.206	-1.208	-1.209	-1.208	-1.208	-1.208	-1.206	-1.205	-1.204	-1.201	-1.198	-1.195	-1.192	-1.186	-1.182	-1.178	-1.171	-1.165	-1.158	-1.150	-1.142	-1.132	-1.124	-1.112	-1.102	-1.090	-1.079	-1.068	-1.054	-1.041	-1.028	-1.014	-0.999	-0.982	-0.968	-0.951	-0.936	-0.920	-0.904	-0.886	-0.871	-0.854	-0.838	-0.820	-0.804	-0.788	-0.770	-0.755	-0.739	-0.722	-0.708	-0.692	-0.678	-0.662	-0.649	-0.635	-0.620	-0.608	-0.595	-0.582	-0.571	-0.559	-0.546	-0.536	-0.526	-0.515	-0.505	-0.495	-0.485	-0.475	-0.466	-0.458	-0.448	-0.438	-0.429	-0.420	-0.410	-0.400	-0.390	-0.380	-0.370	-0.360	-0.348	-0.336	-0.325	-0.312	-0.298	-0.285	-0.271	-0.256	-0.240	-0.224	-0.208	-0.190	-0.172	-0.154	-0.134	-0.114	-0.091	-0.071	-0.048	-0.025	-0.002	0.022	0.048	0.072	0.098	0.124	0.150	0.178	0.205	0.232	0.259	0.288	0.316	0.344	0.372	0.400	0.429	0.458	0.486	0.514	0.542	0.570	0.596	0.624	0.650	0.676	0.701	0.729	0.754	0.776	0.800	0.822	0.844	0.865	0.886	0.905	0.925	0.942	0.960	0.976	0.992	1.006	1.021	1.034	1.046	1.059	1.070	1.081	1.090	1.099	1.106	1.114	1.119	1.125	1.129	1.132	1.136	1.139	1.141	1.142	1.144	1.142	1.142	1.141	1.140	1.138	1.136	1.132	1.129	1.125	1.120	1.115	1.110	1.104	1.098	1.091	1.086	1.079	1.071	1.064	1.056	1.049	1.041	1.032	1.025	1.016	1.010	1.001	0.994	0.986	0.978	0.971	0.962	0.956	0.950	0.942	0.936	0.930	0.925	0.920	0.914	0.910	0.905	0.902	0.899	0.895	0.892	0.891	0.889	0.888	0.886	0.888	0.886	0.886	0.889	0.889	0.891	0.894	0.896	0.899	0.901	0.905	0.909	0.912	0.915	0.920	0.924	0.929	0.934	0.938	0.941	0.946	0.950	0.955	0.959	0.962	0.966	0.969	0.971	0.974	0.976	0.979	0.980	0.981	0.981	0.982	0.981	0.981	0.981	0.979	0.978	0.974	0.970	0.968	0.962	0.958	0.952	0.948	0.941	0.935	0.928	0.920	0.912	0.904	0.896	0.886	0.876	0.868	0.858	0.848	0.836	0.826	0.815	0.804	0.794	0.781	0.771	0.759	0.749	0.736	0.726	0.714	0.704	0.692	0.681	0.671	0.660	0.650	0.640	0.630	0.621	0.610	0.601	0.594	0.585	0.576	0.570	0.562	0.555	0.548	0.541	0.536	0.531	0.526	0.521	0.519	0.515	0.512	0.510	0.509	0.507	0.506	0.505	0.506	0.506	0.507	0.509	0.511	0.514	0.516	0.520	0.522	0.528	0.531	0.536	0.540	0.545	0.550	0.554	0.560	0.565	0.571	0.575	0.580	0.585	0.591	0.596	0.601	0.604	0.608	0.611	0.614	0.616	0.619	0.620	0.621	0.621	0.621	0.621	0.619	0.618	0.615	0.611	0.608	0.602	0.599	0.592	0.585	0.578	0.570	0.561	0.552	0.542	0.532	0.522	0.512	0.500	0.489	0.476	0.464	0.451	0.440	0.426	0.414	0.401	0.388	0.375	0.362	0.350	0.339	0.326	0.315	0.304	0.292	0.282	0.271	0.264	0.254	0.245	0.238	0.230	0.222	0.216	0.210	0.205	0.200	0.196	0.191	0.188	0.184	0.181	0.179	0.176	0.174	0.171	0.169	0.168	0.166	0.164	0.162	0.160	0.159	0.156	0.155	0.151	0.149	0.145	0.142	0.138	0.134	0.129	0.125	0.119	0.112	0.106	0.100	0.092	0.084	0.076	0.066	0.059	0.049	0.038	0.029	0.016	0.006	-0.006	-0.018	-0.029	-0.041	-0.052	-0.065	-0.078	-0.090	-0.101	-0.114	-0.126	-0.139	-0.150	-0.162	-0.174	-0.185	-0.196	-0.208	-0.218	-0.228	-0.238	-0.249	-0.258	-0.268	-0.275	-0.284	-0.292	-0.300	-0.308	-0.315	-0.321	-0.329	-0.335	-0.341	-0.348	-0.354	-0.360	-0.365	-0.370	-0.376	-0.381	-0.386	-0.391	-0.398	-0.402	-0.408	-0.414	-0.419	-0.425	-0.431	-0.436	-0.442	-0.449	-0.455	-0.461	-0.468	-0.474	-0.480	-0.489	-0.496	-0.502	-0.510	-0.518	-0.525	-0.534	-0.541	-0.549	-0.556	-0.565	-0.574	-0.581	-0.589	-0.598	-0.605	-0.614	-0.622	-0.630	-0.639	-0.646	-0.655	-0.664	-0.672	-0.681	-0.690	-0.699	-0.708	-0.718	-0.726	-0.736	-0.745	-0.756	-0.765	-0.776	-0.788	-0.798	-0.809	-0.820	-0.832	-0.845	-0.858	-0.870	-0.884	-0.898	-0.912	-0.928	-0.942	-0.958	-0.974	-0.990	-1.008	-1.025	-1.044	-1.062	-1.080	-1.100	-1.119	-1.139	-1.159	-1.180	-1.200	-1.220	-1.241	-1.262	-1.284	-1.304	-1.325	-1.346	-1.368	-1.388	-1.409	-1.429	-1.449	-1.468	-1.488	-1.505	-1.524	-1.541	-1.559	-1.575	-1.590	-1.606	-1.620	-1.634	-1.646	-1.658	-1.670	-1.680	-1.689	-1.698	-1.705	-1.710	-1.716	-1.721	-1.725	-1.728	-1.730	-1.731	-1.732	-1.732	-1.731	-1.730	-1.728	-1.725	-1.721	-1.718	-1.712	-1.708	-1.700	-1.695	-1.688	-1.681	-1.672	-1.664	-1.656	-1.648	-1.638	-1.629	-1.619	-1.610	-1.601	-1.590	-1.580	-1.571	-1.561	-1.551	-1.541	-1.532	-1.525	-1.515	-1.506	-1.498	-1.489	-1.481	-1.474	-1.466	-1.459	-1.452	-1.446	-1.440	-1.435	-1.429	-1.425	-1.419	-1.415	-1.411	-1.408	-1.404	-1.401	-1.399	-1.395	-1.394	-1.392	-1.390	-1.389	-1.389	-1.389	-1.388	-1.388	-1.388	-1.389	-1.389	-1.389	-1.390	-1.391	-1.392	-1.394	-1.395	-1.395	-1.396	-1.398	-1.400	-1.401	-1.401	-1.402	-1.402	-1.404	-1.404	-1.405	-1.405	-1.405	-1.405	-1.405	-1.405	-1.405	-1.404	-1.404	-1.402	-1.401	-1.400	-1.398	-1.396	-1.394	-1.391	-1.389	-1.385	-1.382	-1.379	-1.376	-1.371	-1.369	-1.364	-1.360	-1.356	-1.350	-1.346	-1.341	-1.336	-1.331	-1.326	-1.321	-1.316	-1.311	-1.304	-1.299	-1.294	-1.288	-1.282	-1.276	-1.271	-1.265	-1.259	-1.254	-1.248	-1.241	-1.235	-1.230	-1.224	-1.218	-1.212	-1.208	-1.201	-1.198	-1.194	-1.188	-1.184	-1.179	-1.175	-1.171	-1.166	-1.164	-1.160	-1.156	-1.154	-1.151	-1.148	-1.145	-1.144	-1.141	-1.140	-1.139	-1.138	-1.138	-1.136	-1.136	-1.138	-1.138	-1.138	-1.138	-1.140	-1.141	-1.144	-1.146	-1.149	-1.151	-1.154	-1.158	-1.161	-1.164	-1.168	-1.171	-1.176	-1.179	-1.184	-1.186	-1.191	-1.195	-1.199	-1.202	-1.206	-1.209	-1.214	-1.216	-1.219	-1.221	-1.224	-1.226	-1.229	-1.229	-1.231	-1.232	-1.234	-1.234	-1.234	-1.234	-1.232	-1.232	-1.231	-1.230	-1.228	-1.225	-1.224	-1.220	-1.216	-1.212	-1.210	-1.206	-1.202	-1.198	-1.194	-1.189	-1.184	-1.179	-1.174	-1.170	-1.166	-1.161	-1.156	-1.152	-1.149	-1.145	-1.141	-1.139	-1.135	-1.131	-1.130	-1.126	-1.125	-1.124	-1.122	-1.121	-1.121	-1.120	-1.120	-1.121	-1.121	-1.124	-1.125	-1.128	-1.130	-1.131	-1.135	-1.138	-1.141	-1.145	-1.150	-1.154	-1.158	-1.161	-1.165	-1.170	-1.174	-1.179	-1.181	-1.185	-1.190	-1.192	-1.196	-1.199	-1.202	-1.205	-1.206	-1.209	-1.211	-1.212	-1.214	-1.214	-1.214	-1.214	-1.214	-1.212	-1.212	-1.211	-1.209	-1.206	-1.204	-1.200	-1.196	-1.194	-1.190	-1.185	-1.181	-1.178	-1.172	-1.166	-1.162	-1.156	-1.151	-1.146	-1.141	-1.135	-1.130	-1.125	-1.119	-1.114	-1.109	-1.102	-1.098	-1.092	-1.088	-1.081	-1.078	-1.072	-1.068	-1.064	-1.059	-1.055	-1.051	-1.048	-1.042	-1.039	-1.035	-1.031	-1.028	-1.024	-1.020	-1.016	-1.012	-1.009	-1.005	-1.001	-0.996	-0.992	-0.989	-0.985	-0.980	-0.975	-0.970	-0.966	-0.960	-0.955	-0.950	-0.944	-0.938	-0.931	-0.925	-0.919	-0.912	-0.905	-0.898	-0.890	-0.884	-0.876	-0.869	-0.861	-0.854	-0.846	-0.839	-0.831	-0.825	-0.818	-0.810	-0.802	-0.796	-0.790	-0.782	-0.776	-0.770	-0.764	-0.759	-0.754	-0.749	-0.744	-0.739	-0.735	-0.731	-0.728	-0.726	-0.724	-0.722	-0.721	-0.720	-0.719	-0.718	-0.718	-0.719	-0.719	-0.720	-0.721	-0.722	-0.725	-0.728	-0.729	-0.731	-0.734	-0.736	-0.739	-0.741	-0.745	-0.748	-0.750	-0.754	-0.756	-0.759	-0.762	-0.765	-0.768	-0.769	-0.772	-0.774	-0.776	-0.778	-0.780	-0.780	-0.782	-0.784	-0.784	-0.784	-0.785	-0.785	-0.786	-0.785	-0.785	-0.785	-0.784	-0.785	-0.784	-0.782	-0.782	-0.780	-0.779	-0.779	-0.776	-0.776	-0.775	-0.774	-0.772	-0.771	-0.770	-0.769	-0.769	-0.769	-0.768	-0.768	-0.768	-0.768	-0.768	-0.768	-0.769	-0.769	-0.770	-0.770	-0.771	-0.772	-0.774	-0.776	-0.779	-0.781	-0.782	-0.785	-0.786	-0.790	-0.792	-0.795	-0.798	-0.800	-0.804	-0.806	-0.809	-0.812	-0.815	-0.819	-0.822	-0.825	-0.829	-0.832	-0.836	-0.840	-0.844	-0.846	-0.850	-0.854	-0.859	-0.864	-0.868	-0.871	-0.876	-0.881	-0.886	-0.891	-0.896	-0.901	-0.908	-0.914	-0.919	-0.925	-0.932	-0.939	-0.946	-0.952	-0.961	-0.969	-0.976	-0.986	-0.995	-1.004	-1.012	-1.022	-1.032	-1.044	-1.055	-1.065	-1.076	-1.088	-1.099	-1.111	-1.122	-1.135	-1.148	-1.160	-1.172	-1.185	-1.198	-1.210	-1.222	-1.235	-1.248	-1.259	-1.270	-1.282	-1.294	-1.305	-1.316	-1.326	-1.335	-1.345	-1.355	-1.362	-1.370	-1.379	-1.385	-1.392	-1.399	-1.405	-1.409	-1.414	-1.416	-1.419	-1.421	-1.422	-1.422	-1.422	-1.422	-1.421	-1.419	-1.416	-1.414	-1.409	-1.406	-1.401	-1.396	-1.391	-1.385	-1.378	-1.372	-1.365	-1.358	-1.350	-1.342	-1.335	-1.328	-1.320	-1.312	-1.305	-1.298	-1.291	-1.285	-1.279	-1.272	-1.268	-1.262	-1.258	-1.255	-1.251	-1.249	-1.246	-1.245	-1.245	-1.244	-1.245	-1.245	-1.248	-1.250	-1.252	-1.256	-1.260	-1.264	-1.269	-1.274	-1.279	-1.286	-1.292	-1.298	-1.306	-1.312	-1.320	-1.326	-1.335	-1.341	-1.350	-1.358	-1.364	-1.371	-1.379	-1.384	-1.390	-1.395	-1.400	-1.405	-1.410	-1.412	-1.415	-1.419	-1.420	-1.421	-1.422	-1.421	-1.422	-1.421	-1.420	-1.418	-1.416	-1.412	-1.410	-1.408	-1.404	-1.400	-1.396	-1.392	-1.388	-1.384	-1.379	-1.375	-1.370	-1.366	-1.362	-1.359	-1.356	-1.352	-1.351	-1.349	-1.348	-1.348	-1.348	-1.349	-1.350	-1.351	-1.352	-1.356	-1.359	-1.364	-1.369	-1.375	-1.381	-1.389	-1.395	-1.404	-1.411	-1.422	-1.431	-1.441	-1.452	-1.464	-1.474	-1.485	-1.499	-1.510	-1.522	-1.535	-1.548	-1.560	-1.572	-1.584	-1.596	-1.608	-1.619	-1.630	-1.641	-1.651	-1.661	-1.671	-1.681	-1.690	-1.699	-1.708	-1.714	-1.721	-1.730	-1.735	-1.741	-1.748	-1.752	-1.758	-1.761	-1.765	-1.769	-1.771	-1.775	-1.778	-1.779	-1.780	-1.782	-1.782	-1.785	-1.785	-1.785	-1.785	-1.786	-1.786	-1.785	-1.784	-1.784	-1.784	-1.781	-1.780	-1.779	-1.778	-1.775	-1.772	-1.770	-1.766	-1.764	-1.760	-1.755	-1.751	-1.746	-1.741	-1.735	-1.729	-1.722	-1.715	-1.706	-1.698	-1.688	-1.678	-1.666	-1.655	-1.642	-1.630	-1.616	-1.601	-1.586	-1.570	-1.554	-1.535	-1.516	-1.498	-1.479	-1.459	-1.438	-1.416	-1.395	-1.372	-1.350	-1.328	-1.304	-1.281	-1.258	-1.234	-1.210	-1.188	-1.165	-1.140	-1.119	-1.095	-1.072	-1.051	-1.030	-1.009	-0.989	-0.970	-0.951	-0.934	-0.918	-0.901	-0.888	-0.872	-0.860	-0.848	-0.838	-0.828	-0.819	-0.811	-0.805	-0.799	-0.795	-0.791	-0.789	-0.789	-0.789	-0.789	-0.791	-0.794	-0.798	-0.802	-0.808	-0.814	-0.821	-0.829	-0.836	-0.846	-0.855	-0.865	-0.875	-0.885	-0.898	-0.908	-0.919	-0.931	-0.942	-0.954	-0.965	-0.976	-0.988	-0.999	-1.010	-1.020	-1.030	-1.041	-1.051	-1.061	-1.070	-1.080	-1.089	-1.098	-1.105	-1.112	-1.119	-1.125	-1.131	-1.136	-1.141	-1.146	-1.150	-1.152	-1.154	-1.156	-1.159	-1.160	-1.160	-1.160	-1.160	-1.160	-1.159	-1.155	-1.154	-1.151	-1.148	-1.144	-1.141	-1.136	-1.132	-1.126	-1.120	-1.115	-1.109	-1.102	-1.096	-1.089	-1.081	-1.075	-1.069	-1.061	-1.054	-1.046	-1.040	-1.032	-1.024	-1.018	-1.010	-1.004	-0.998	-0.990	-0.985	-0.979	-0.974	-0.969	-0.964	-0.959	-0.956	-0.952	-0.950	-0.949	-0.948	-0.948	-0.946	-0.946	-0.949	-0.951	-0.954	-0.959	-0.962	-0.968	-0.974	-0.980	-0.988	-0.995	-1.005	-1.014	-1.024	-1.035	-1.045	-1.056	-1.069	-1.082	-1.096	-1.110	-1.124	-1.139	-1.152	-1.169	-1.182	-1.198	-1.214	-1.228	-1.242	-1.258	-1.272	-1.285	-1.299	-1.312	-1.325	-1.336	-1.348	-1.359	-1.368	-1.376	-1.384	-1.392	-1.398	-1.402	-1.406	-1.409	-1.411	-1.411	-1.410	-1.409	-1.405	-1.400	-1.395	-1.388	-1.378	-1.368	-1.356	-1.345	-1.331	-1.316	-1.300	-1.284	-1.265	-1.248	-1.226	-1.206	-1.184	-1.161	-1.139	-1.115	-1.090	-1.065	-1.039	-1.012	-0.985	-0.959	-0.931	-0.905	-0.878	-0.850	-0.822	-0.795	-0.769	-0.741	-0.715	-0.689	-0.664	-0.639	-0.614	-0.590	-0.568	-0.545	-0.525	-0.504	-0.484	-0.466	-0.448	-0.431	-0.415	-0.400	-0.388	-0.374	-0.362	-0.351	-0.341	-0.334	-0.326	-0.320	-0.315	-0.311	-0.308	-0.305	-0.304	-0.302	-0.304	-0.306	-0.308	-0.311	-0.314	-0.318	-0.324	-0.329	-0.334	-0.341	-0.349	-0.356	-0.364	-0.372	-0.380	-0.389	-0.398	-0.405	-0.414	-0.424	-0.431	-0.440	-0.448	-0.455	-0.462	-0.469	-0.475	-0.481	-0.488	-0.491	-0.496	-0.499	-0.501	-0.504	-0.504	-0.505	-0.505	-0.504	-0.501	-0.498	-0.494	-0.489	-0.482	-0.476	-0.469	-0.459	-0.449	-0.439	-0.428	-0.415	-0.401	-0.386	-0.370	-0.354	-0.338	-0.319	-0.301	-0.280	-0.260	-0.240	-0.218	-0.195	-0.172	-0.150	-0.126	-0.101	-0.076	-0.051	-0.028	-0.004	0.021	0.046	0.072	0.098	0.122	0.148	0.170	0.194	0.218	0.240	0.262	0.284	0.305	0.325	0.345	0.362	0.381	0.398	0.412	0.428	0.440	0.452	0.464	0.474	0.482	0.490	0.495	0.501	0.504	0.506	0.506	0.506	0.505	0.502	0.498	0.494	0.486	0.479	0.471	0.461	0.451	0.440	0.428	0.414	0.401	0.388	0.371	0.356	0.340	0.324	0.308	0.290	0.274	0.256	0.240	0.222	0.205	0.188	0.171	0.155	0.140	0.124	0.109	0.094	0.081	0.066	0.055	0.042	0.031	0.021	0.012	0.004	-0.004	-0.010	-0.016	-0.021	-0.025	-0.029	-0.030	-0.030	-0.031	-0.030	-0.029	-0.025	-0.022	-0.018	-0.012	-0.006	0.000	0.009	0.015	0.025	0.034	0.042	0.054	0.062	0.074	0.085	0.098	0.109	0.122	0.134	0.146	0.159	0.171	0.182	0.195	0.209	0.221	0.234	0.246	0.258	0.269	0.281	0.291	0.304	0.314	0.324	0.332	0.342	0.351	0.360	0.368	0.376	0.382	0.390	0.395	0.401	0.408	0.411	0.416	0.421	0.424	0.428	0.430	0.432	0.434	0.435	0.438	0.439	0.439	0.439	0.438	0.439	0.438	0.436	0.435	0.432	0.431	0.429	0.426	0.425	0.421	0.419	0.415	0.411	0.409	0.404	0.401	0.396	0.392	0.389	0.382	0.379	0.372	0.368	0.362	0.356	0.350	0.345	0.338	0.331	0.324	0.316	0.309	0.301	0.292	0.284	0.274	0.265	0.255	0.245	0.234	0.224	0.212	0.200	0.189	0.175	0.162	0.149	0.135	0.121	0.106	0.091	0.075	0.059	0.044	0.028	0.010	-0.008	-0.025	-0.042	-0.060	-0.080	-0.098	-0.116	-0.136	-0.156	-0.176	-0.195	-0.215	-0.235	-0.255	-0.275	-0.295	-0.314	-0.334	-0.352	-0.372	-0.391	-0.411	-0.430	-0.449	-0.468	-0.486	-0.505	-0.522	-0.540	-0.556	-0.574	-0.590	-0.606	-0.621	-0.636	-0.651	-0.666	-0.680	-0.694	-0.706	-0.719	-0.731	-0.742	-0.752	-0.764	-0.774	-0.784	-0.792	-0.800	-0.809	-0.815	-0.822	-0.828	-0.832	-0.838	-0.841	-0.845	-0.849	-0.850	-0.852	-0.852	-0.852	-0.852	-0.852	-0.851	-0.849	-0.846	-0.842	-0.839	-0.835	-0.829	-0.824	-0.818	-0.811	-0.805	-0.798	-0.790	-0.781	-0.774	-0.765	-0.755	-0.748	-0.738	-0.728	-0.716	-0.708	-0.698	-0.686	-0.676	-0.665	-0.656	-0.646	-0.636	-0.628	-0.616	-0.608	-0.598	-0.589	-0.581	-0.572	-0.565	-0.555	-0.548	-0.540	-0.532	-0.528	-0.520	-0.514	-0.507	-0.501	-0.496	-0.491	-0.486	-0.482	-0.479	-0.474	-0.470	-0.466	-0.464	-0.460	-0.456	-0.452	-0.450	-0.446	-0.442	-0.440	-0.436	-0.432	-0.429	-0.426	-0.422	-0.419	-0.414	-0.410	-0.405	-0.401	-0.395	-0.390	-0.385	-0.379	-0.374	-0.368	-0.361	-0.355	-0.349	-0.341	-0.334	-0.328	-0.319	-0.311	-0.302	-0.294	-0.286	-0.278	-0.269	-0.260	-0.252	-0.242	-0.235	-0.226	-0.218	-0.210	-0.201	-0.192	-0.185	-0.178	-0.171	-0.164	-0.158	-0.152	-0.145	-0.140	-0.135	-0.130	-0.126	-0.121	-0.118	-0.115	-0.112	-0.110	-0.109	-0.108	-0.106	-0.106	-0.106	-0.108	-0.109	-0.110	-0.112	-0.115	-0.118	-0.120	-0.124	-0.129	-0.132	-0.138	-0.144	-0.148	-0.154	-0.160	-0.165	-0.171	-0.178	-0.184	-0.191	-0.198	-0.204	-0.211	-0.218	-0.224	-0.231	-0.236	-0.242	-0.249	-0.255	-0.260	-0.266	-0.272	-0.278	-0.281	-0.286	-0.290	-0.295	-0.299	-0.302	-0.306	-0.309	-0.311	-0.312	-0.315	-0.318	-0.318	-0.319	-0.320	-0.320	-0.320	-0.320	-0.320	-0.319	-0.318	-0.316	-0.315	-0.312	-0.311	-0.310	-0.309	-0.306	-0.305	-0.302	-0.301	-0.299	-0.296	-0.294	-0.292	-0.290	-0.289	-0.288	-0.286	-0.284	-0.282	-0.281	-0.281	-0.279	-0.279	-0.278	-0.278	-0.276	-0.276	-0.276	-0.276	-0.276	-0.276	-0.278	-0.278	-0.279	-0.278	-0.279	-0.279	-0.279	-0.281	-0.280	-0.280	-0.281	-0.281	-0.281	-0.280	-0.279	-0.279	-0.278	-0.276	-0.274	-0.271	-0.269	-0.266	-0.264	-0.259	-0.255	-0.250	-0.245	-0.240	-0.234	-0.228	-0.220	-0.212	-0.206	-0.198	-0.189	-0.180	-0.170	-0.161	-0.151	-0.141	-0.131	-0.120	-0.109	-0.099	-0.088	-0.075	-0.064	-0.054	-0.042	-0.031	-0.019	-0.009	0.002	0.014	0.024	0.034	0.045	0.055	0.064	0.072	0.082	0.091	0.099	0.108	0.115	0.122	0.130	0.136	0.141	0.148	0.154	0.159	0.164	0.169	0.171	0.175	0.179	0.181	0.184	0.185	0.188	0.189	0.189	0.191	0.191	0.192	0.192	0.192	0.192	0.192	0.191	0.191	0.190	0.189	0.188	0.186	0.184	0.182	0.180	0.178	0.175	0.171	0.169	0.166	0.162	0.159	0.154	0.150	0.145	0.140	0.135	0.129	0.122	0.116	0.110	0.102	0.095	0.088	0.079	0.069	0.060	0.050	0.040	0.030	0.020	0.008	-0.004	-0.015	-0.028	-0.040	-0.054	-0.066	-0.080	-0.094	-0.108	-0.121	-0.135	-0.150	-0.162	-0.178	-0.191	-0.205	-0.219	-0.232	-0.245	-0.259	-0.271	-0.284	-0.296	-0.309	-0.319	-0.331	-0.342	-0.352	-0.362	-0.372	-0.381	-0.389	-0.398	-0.405	-0.412	-0.420	-0.426	-0.431	-0.436	-0.442	-0.448	-0.451	-0.456	-0.460	-0.464	-0.468	-0.472	-0.476	-0.480	-0.484	-0.488	-0.490	-0.495	-0.499	-0.504	-0.507	-0.514	-0.518	-0.524	-0.529	-0.534	-0.540	-0.546	-0.554	-0.561	-0.569	-0.578	-0.586	-0.594	-0.604	-0.612	-0.624	-0.634	-0.644	-0.655	-0.666	-0.679	-0.689	-0.701	-0.712	-0.724	-0.735	-0.748	-0.758	-0.769	-0.779	-0.791	-0.801	-0.810	-0.820	-0.830	-0.838	-0.845	-0.852	-0.860	-0.866	-0.871	-0.876	-0.881	-0.885	-0.888	-0.891	-0.892	-0.892	-0.894	-0.894	-0.891	-0.890	-0.888	-0.885	-0.882	-0.878	-0.874	-0.869	-0.862	-0.858	-0.850	-0.844	-0.836	-0.830	-0.822	-0.814	-0.806	-0.799	-0.790	-0.781	-0.772	-0.764	-0.755	-0.746	-0.739	-0.730	-0.721	-0.714	-0.705	-0.696	-0.688	-0.681	-0.672	-0.664	-0.658	-0.649	-0.642	-0.635	-0.626	-0.620	-0.612	-0.606	-0.599	-0.591	-0.586	-0.579	-0.571	-0.565	-0.559	-0.551	-0.545	-0.539	-0.531	-0.525	-0.519	-0.512	-0.506	-0.500	-0.492	-0.486	-0.480	-0.472	-0.466	-0.459	-0.452	-0.445	-0.438	-0.431	-0.424	-0.418	-0.410	-0.404	-0.396	-0.389	-0.382	-0.376	-0.370	-0.364	-0.358	-0.351	-0.345	-0.339	-0.332	-0.328	-0.321	-0.316	-0.310	-0.305	-0.300	-0.295	-0.290	-0.285	-0.280	-0.276	-0.271	-0.268	-0.264	-0.259	-0.255	-0.251	-0.248	-0.242	-0.239	-0.235	-0.231	-0.228	-0.225	-0.221	-0.218	-0.214	-0.210	-0.208	-0.202	-0.199	-0.196	-0.191	-0.188	-0.184	-0.181	-0.176	-0.172	-0.169	-0.164	-0.160	-0.155	-0.150	-0.145	-0.140	-0.136	-0.131	-0.126	-0.121	-0.116	-0.109	-0.104	-0.098	-0.091	-0.086	-0.079	-0.072	-0.066	-0.058	-0.050	-0.044	-0.036	-0.028	-0.020	-0.011	-0.002	0.005	0.014	0.022	0.032	0.042	0.052	0.062	0.071	0.081	0.091	0.101	0.111	0.122	0.134	0.142	0.154	0.165	0.175	0.186	0.198	0.208	0.219	0.230	0.240	0.251	0.262	0.274	0.284	0.294	0.306	0.316	0.326	0.338	0.348	0.358	0.368	0.378	0.389	0.399	0.408	0.418	0.429	0.438	0.449	0.459	0.468	0.479	0.489	0.499	0.510	0.520	0.530	0.541	0.551	0.562	0.574	0.585	0.596	0.606	0.619	0.630	0.642	0.654	0.666	0.679	0.690	0.702	0.715	0.729	0.741	0.755	0.766	0.780	0.794	0.806	0.819	0.831	0.844	0.856	0.869	0.880	0.892	0.902	0.914	0.924	0.932	0.942	0.950	0.959	0.966	0.974	0.979	0.982	0.988	0.991	0.992	0.992	0.994	0.992	0.990	0.986	0.982	0.976	0.969	0.961	0.951	0.941	0.929	0.918	0.904	0.888	0.871	0.854	0.835	0.815	0.794	0.771	0.748	0.724	0.699	0.672	0.645	0.618	0.590	0.560	0.530	0.500	0.470	0.438	0.408	0.375	0.342	0.311	0.280	0.248	0.215	0.184	0.151	0.120	0.090	0.059	0.029	0.000	-0.029	-0.056	-0.084	-0.111	-0.136	-0.161	-0.186	-0.208	-0.230	-0.251	-0.271	-0.290	-0.309	-0.325	-0.341	-0.355	-0.369	-0.380	-0.392	-0.402	-0.410	-0.419	-0.426	-0.431	-0.436	-0.440	-0.442	-0.445	-0.445	-0.445	-0.444	-0.441	-0.440	-0.436	-0.431	-0.426	-0.420	-0.414	-0.406	-0.400	-0.390	-0.382	-0.372	-0.364	-0.354	-0.344	-0.334	-0.324	-0.311	-0.301	-0.290	-0.279	-0.268	-0.255	-0.244	-0.232	-0.220	-0.209	-0.196	-0.185	-0.172	-0.161	-0.149	-0.136	-0.125	-0.112	-0.102	-0.090	-0.080	-0.068	-0.056	-0.044	-0.032	-0.021	-0.011	0.000	0.011	0.022	0.032	0.044	0.055	0.065	0.075	0.086	0.098	0.106	0.116	0.126	0.136	0.146	0.156	0.165	0.174	0.184	0.192	0.201	0.210	0.219	0.226	0.234	0.241	0.249	0.256	0.262	0.269	0.275	0.281	0.286	0.290	0.296	0.300	0.304	0.308	0.309	0.312	0.314	0.316	0.316	0.318	0.316	0.316	0.315	0.314	0.312	0.311	0.308	0.304	0.300	0.296	0.291	0.286	0.281	0.276	0.270	0.264	0.258	0.250	0.244	0.236	0.229	0.221	0.214	0.206	0.196	0.189	0.180	0.172	0.164	0.155	0.145	0.136	0.128	0.119	0.110	0.101	0.092	0.085	0.076	0.068	0.060	0.052	0.045	0.036	0.029	0.022	0.014	0.008	0.001	-0.005	-0.011	-0.018	-0.024	-0.029	-0.034	-0.039	-0.042	-0.048	-0.052	-0.056	-0.060	-0.062	-0.066	-0.069	-0.071	-0.075	-0.076	-0.078	-0.080	-0.081	-0.081	-0.082	-0.082	-0.084	-0.084	-0.082	-0.082	-0.082	-0.081	-0.081	-0.081	-0.080	-0.079	-0.078	-0.076	-0.075	-0.074	-0.072	-0.070	-0.069	-0.068	-0.065	-0.065	-0.062	-0.061	-0.060	-0.059	-0.056	-0.056	-0.055	-0.055	-0.054	-0.052	-0.052	-0.052	-0.052	-0.054	-0.054	-0.055	-0.056	-0.058	-0.060	-0.062	-0.065	-0.068	-0.071	-0.075	-0.079	-0.084	-0.088	-0.092	-0.098	-0.102	-0.109	-0.114	-0.120	-0.126	-0.134	-0.140	-0.148	-0.154	-0.161	-0.168	-0.176	-0.184	-0.191	-0.199	-0.205	-0.212	-0.220	-0.228	-0.234	-0.240	-0.248	-0.252	-0.259	-0.264	-0.269	-0.272	-0.276	-0.280	-0.282	-0.286	-0.288	-0.290	-0.291	-0.292	-0.294	-0.292	-0.291	-0.291	-0.290	-0.288	-0.285	-0.282	-0.279	-0.274	-0.270	-0.265	-0.260	-0.254	-0.248	-0.241	-0.234	-0.228	-0.220	-0.214	-0.206	-0.199	-0.190	-0.182	-0.175	-0.168	-0.159	-0.152	-0.144	-0.138	-0.130	-0.124	-0.116	-0.110	-0.105	-0.099	-0.094	-0.089	-0.084	-0.081	-0.078	-0.075	-0.072	-0.070	-0.069	-0.069	-0.069	-0.069	-0.070	-0.070	-0.071	-0.075	-0.078	-0.081	-0.085	-0.090	-0.094	-0.100	-0.105	-0.111	-0.118	-0.125	-0.131	-0.139	-0.146	-0.154	-0.162	-0.170	-0.179	-0.188	-0.196	-0.205	-0.215	-0.224	-0.234	-0.242	-0.252	-0.261	-0.271	-0.280	-0.290	-0.300	-0.310	-0.320	-0.330	-0.340	-0.350	-0.360	-0.370	-0.381	-0.390	-0.400	-0.410	-0.421	-0.430	-0.441	-0.451	-0.461	-0.471	-0.484	-0.494	-0.504	-0.515	-0.526	-0.536	-0.549	-0.558	-0.570	-0.581	-0.592	-0.605	-0.616	-0.628	-0.640	-0.651	-0.662	-0.674	-0.686	-0.698	-0.708	-0.718	-0.729	-0.740	-0.750	-0.760	-0.770	-0.779	-0.789	-0.798	-0.806	-0.815	-0.824	-0.830	-0.839	-0.846	-0.852	-0.859	-0.865	-0.870	-0.875	-0.880	-0.884	-0.888	-0.891	-0.895	-0.898	-0.899	-0.901	-0.904	-0.905	-0.906	-0.908	-0.908	-0.908	-0.909	-0.909	-0.909	-0.909	-0.909	-0.909	-0.908	-0.909	-0.908	-0.909	-0.909	-0.909	-0.911	-0.911	-0.912	-0.914	-0.918	-0.919	-0.922	-0.925	-0.929	-0.932	-0.938	-0.941	-0.946	-0.952	-0.959	-0.964	-0.971	-0.979	-0.986	-0.995	-1.004	-1.012	-1.024	-1.032	-1.044	-1.054	-1.066	-1.079	-1.090	-1.102	-1.116	-1.130	-1.144	-1.158	-1.171	-1.186	-1.201	-1.216	-1.231	-1.246	-1.261	-1.276	-1.294	-1.309	-1.324	-1.339	-1.354	-1.370	-1.386	-1.401	-1.416	-1.432	-1.446	-1.461	-1.476	-1.491	-1.504	-1.519	-1.532	-1.545	-1.560	-1.572	-1.585	-1.599	-1.611	-1.624	-1.635	-1.648	-1.659	-1.670	-1.681	-1.691	-1.701	-1.712	-1.721	-1.730	-1.740	-1.749	-1.756	-1.765	-1.772	-1.780	-1.786	-1.794	-1.800	-1.806	-1.811	-1.816	-1.821	-1.825	-1.830	-1.834	-1.836	-1.839	-1.841	-1.844	-1.846	-1.848	-1.849	-1.849	-1.850	-1.850	-1.850	-1.850	-1.849	-1.848	-1.846	-1.844	-1.842	-1.840	-1.838	-1.835	-1.831	-1.828	-1.825	-1.821	-1.818	-1.814	-1.810	-1.806	-1.801	-1.798	-1.795	-1.791	-1.788	-1.785	-1.781	-1.778	-1.775	-1.774	-1.771	-1.770	-1.768	-1.768	-1.768	-1.766	-1.766	-1.768	-1.769	-1.771	-1.774	-1.778	-1.781	-1.785	-1.791	-1.798	-1.804	-1.811	-1.819	-1.829	-1.838	-1.849	-1.860	-1.871	-1.884	-1.898	-1.911	-1.926	-1.941	-1.958	-1.974	-1.991	-2.009	-2.027	-2.046	-2.066	-2.084	-2.105	-2.125	-2.145	-2.166	-2.186	-2.208	-2.228	-2.249	-2.270	-2.290	-2.310	-2.331	-2.351	-2.370	-2.389	-2.408	-2.428	-2.445	-2.462	-2.479	-2.496	-2.512	-2.528	-2.542	-2.556	-2.570	-2.582	-2.595	-2.605	-2.616	-2.625	-2.635	-2.642	-2.649	-2.656	-2.662	-2.666	-2.670	-2.674	-2.676	-2.678	-2.678	-2.679	-2.678	-2.678	-2.675	-2.672	-2.669	-2.666	-2.662	-2.658	-2.652	-2.648	-2.642	-2.636	-2.629	-2.624	-2.618	-2.609	-2.602	-2.596	-2.589	-2.582	-2.575	-2.570	-2.562	-2.556	-2.550	-2.544	-2.538	-2.531	-2.528	-2.522	-2.516	-2.512	-2.510	-2.506	-2.502	-2.500	-2.499	-2.496	-2.495	-2.496	-2.495	-2.495	-2.496	-2.496	-2.498	-2.500	-2.502	-2.505	-2.508	-2.510	-2.512	-2.516	-2.519	-2.522	-2.526	-2.529	-2.532	-2.536	-2.539	-2.544	-2.546	-2.549	-2.551	-2.555	-2.558	-2.559	-2.561	-2.562	-2.562	-2.564	-2.564	-2.564	-2.562	-2.561	-2.560	-2.558	-2.556	-2.554	-2.550	-2.546	-2.542	-2.539	-2.534	-2.529	-2.524	-2.519	-2.512	-2.508	-2.502	-2.496	-2.490	-2.484	-2.479	-2.472	-2.466	-2.462	-2.456	-2.451	-2.446	-2.442	-2.438	-2.435	-2.432	-2.430	-2.428	-2.425	-2.424	-2.424	-2.422	-2.422	-2.422	-2.425	-2.426	-2.429	-2.431	-2.434	-2.436	-2.440	-2.444	-2.449	-2.454	-2.459	-2.465	-2.470	-2.475	-2.481	-2.488	-2.494	-2.500	-2.506	-2.512	-2.519	-2.525	-2.530	-2.536	-2.541	-2.548	-2.554	-2.559	-2.564	-2.569	-2.574	-2.579	-2.582	-2.588	-2.592	-2.595	-2.599	-2.602	-2.606	-2.609	-2.614	-2.616	-2.619	-2.621	-2.625	-2.626	-2.629	-2.632	-2.634	-2.636	-2.639	-2.641	-2.642	-2.645	-2.646	-2.649	-2.650	-2.652	-2.655	-2.656	-2.659	-2.660	-2.662	-2.664	-2.666	-2.668	-2.669	-2.669	-2.671	-2.671	-2.672	-2.672	-2.672	-2.671	-2.671	-2.671	-2.669	-2.668	-2.666	-2.664	-2.660	-2.658	-2.654	-2.650	-2.645	-2.640	-2.635	-2.629	-2.622	-2.615	-2.608	-2.600	-2.592	-2.584	-2.574	-2.565	-2.555	-2.545	-2.536	-2.525	-2.514	-2.502	-2.491	-2.480	-2.469	-2.458	-2.445	-2.434	-2.422	-2.410	-2.399	-2.388	-2.376	-2.364	-2.352	-2.341	-2.330	-2.319	-2.306	-2.296	-2.285	-2.272	-2.261	-2.251	-2.239	-2.228	-2.218	-2.205	-2.194	-2.182	-2.171	-2.158	-2.146	-2.134	-2.120	-2.108	-2.094	-2.080	-2.066	-2.050	-2.035	-2.019	-2.002	-1.986	-1.969	-1.951	-1.932	-1.912	-1.892	-1.872	-1.851	-1.830	-1.808	-1.784	-1.760	-1.736	-1.712	-1.688	-1.662	-1.636	-1.610	-1.584	-1.558	-1.531	-1.505	-1.479	-1.451	-1.425	-1.400	-1.374	-1.349	-1.324	-1.299	-1.274	-1.251	-1.228	-1.205	-1.184	-1.164	-1.144	-1.125	-1.108	-1.091	-1.076	-1.061	-1.049	-1.038	-1.028	-1.019	-1.010	-1.005	-0.999	-0.996	-0.994	-0.994	-0.994	-0.995	-0.999	-1.004	-1.009	-1.016	-1.025	-1.035	-1.046	-1.058	-1.071	-1.086	-1.101	-1.118	-1.135	-1.152	-1.172	-1.192	-1.212	-1.234	-1.255	-1.276	-1.299	-1.321	-1.346	-1.370	-1.395	-1.419	-1.442	-1.469	-1.494	-1.519	-1.542	-1.569	-1.592	-1.618	-1.641	-1.665	-1.690	-1.714	-1.738	-1.760	-1.782	-1.806	-1.829	-1.849	-1.871	-1.892	-1.911	-1.931	-1.950	-1.971	-1.989	-2.006	-2.025	-2.041	-2.058	-2.075	-2.090	-2.105	-2.120	-2.134	-2.149	-2.161	-2.174	-2.188	-2.200	-2.210	-2.222	-2.234	-2.244	-2.255	-2.265	-2.274	-2.285	-2.294	-2.302	-2.312	-2.320	-2.330	-2.339	-2.346	-2.355	-2.364	-2.371	-2.380	-2.388	-2.396	-2.405	-2.412	-2.421	-2.429	-2.438	-2.445	-2.455	-2.464	-2.472	-2.480	-2.489	-2.498	-2.508	-2.516	-2.525	-2.535	-2.542	-2.552	-2.561	-2.571	-2.580	-2.590	-2.599	-2.608	-2.616	-2.626	-2.635	-2.644	-2.652	-2.661	-2.670	-2.678	-2.686	-2.692	-2.700	-2.708	-2.714	-2.720	-2.726	-2.731	-2.738	-2.741	-2.746	-2.750	-2.754	-2.755	-2.758	-2.760	-2.761	-2.761	-2.764	-2.762	-2.762	-2.761	-2.760	-2.758	-2.755	-2.751	-2.748	-2.742	-2.739	-2.732	-2.728	-2.721	-2.715	-2.708	-2.700	-2.694	-2.685	-2.676	-2.669	-2.660	-2.650	-2.642	-2.632	-2.621	-2.611	-2.600	-2.590	-2.579	-2.568	-2.556	-2.546	-2.534	-2.521	-2.510	-2.499	-2.486	-2.474	-2.461	-2.449	-2.436	-2.425	-2.412	-2.399	-2.386	-2.374	-2.360	-2.348	-2.334	-2.320	-2.306	-2.292	-2.279	-2.265	-2.251	-2.236	-2.221	-2.206	-2.192	-2.176	-2.161	-2.145	-2.130	-2.114	-2.098	-2.081	-2.065	-2.047	-2.030	-2.014	-1.996	-1.979	-1.962	-1.944	-1.926	-1.908	-1.889	-1.870	-1.852	-1.832	-1.814	-1.795	-1.776	-1.756	-1.736	-1.718	-1.698	-1.679	-1.659	-1.639	-1.620	-1.600	-1.580	-1.561	-1.544	-1.524	-1.505	-1.486	-1.466	-1.448	-1.429	-1.410	-1.392	-1.374	-1.358	-1.340	-1.324	-1.308	-1.290	-1.275	-1.260	-1.245	-1.230	-1.215	-1.201	-1.188	-1.175	-1.161	-1.149	-1.136	-1.125	-1.115	-1.102	-1.092	-1.082	-1.072	-1.064	-1.055	-1.046	-1.038	-1.029	-1.022	-1.014	-1.006	-1.000	-0.992	-0.986	-0.979	-0.972	-0.965	-0.959	-0.951	-0.945	-0.939	-0.931	-0.924	-0.916	-0.910	-0.902	-0.894	-0.886	-0.879	-0.870	-0.861	-0.852	-0.844	-0.832	-0.824	-0.812	-0.802	-0.791	-0.780	-0.768	-0.756	-0.744	-0.731	-0.719	-0.705	-0.692	-0.679	-0.665	-0.651	-0.638	-0.624	-0.611	-0.598	-0.584	-0.571	-0.558	-0.545	-0.531	-0.520	-0.506	-0.495	-0.485	-0.472	-0.462	-0.451	-0.442	-0.434	-0.425	-0.416	-0.410	-0.402	-0.398	-0.391	-0.388	-0.382	-0.380	-0.379	-0.378	-0.378	-0.378	-0.378	-0.380	-0.382	-0.385	-0.388	-0.392	-0.398	-0.404	-0.409	-0.415	-0.422	-0.431	-0.439	-0.448	-0.459	-0.468	-0.478	-0.488	-0.499	-0.509	-0.520	-0.531	-0.545	-0.556	-0.569	-0.581	-0.592	-0.606	-0.618	-0.630	-0.642	-0.655	-0.668	-0.680	-0.692	-0.706	-0.719	-0.732	-0.744	-0.758	-0.771	-0.784	-0.798	-0.810	-0.824	-0.836	-0.851	-0.865	-0.878	-0.892	-0.906	-0.921	-0.936	-0.950	-0.965	-0.980	-0.996	-1.011	-1.028	-1.044	-1.061	-1.079	-1.096	-1.114	-1.131	-1.151	-1.170	-1.188	-1.208	-1.228	-1.246	-1.265	-1.286	-1.306	-1.326	-1.346	-1.365	-1.385	-1.406	-1.426	-1.445	-1.465	-1.484	-1.504	-1.524	-1.541	-1.560	-1.579	-1.595	-1.612	-1.630	-1.645	-1.660	-1.675	-1.689	-1.702	-1.715	-1.726	-1.739	-1.750	-1.760	-1.770	-1.778	-1.786	-1.792	-1.800	-1.806	-1.812	-1.818	-1.821	-1.825	-1.828	-1.830	-1.834	-1.835	-1.838	-1.838	-1.839	-1.840	-1.840	-1.840	-1.840	-1.841	-1.840	-1.841	-1.841	-1.841	-1.841	-1.842	-1.842	-1.844	-1.845	-1.848	-1.849	-1.851	-1.854	-1.856	-1.859	-1.862	-1.865	-1.870	-1.875	-1.880	-1.885	-1.891	-1.896	-1.902	-1.909	-1.915	-1.922	-1.930	-1.936	-1.945	-1.952	-1.959	-1.968	-1.975	-1.984	-1.991	-1.999	-2.007	-2.014	-2.022	-2.029	-2.036	-2.044	-2.051	-2.056	-2.062	-2.069	-2.075	-2.081	-2.086	-2.091	-2.096	-2.101	-2.105	-2.109	-2.112	-2.115	-2.119	-2.121	-2.124	-2.125	-2.126	-2.128	-2.129	-2.129	-2.130	-2.130	-2.130	-2.130	-2.129	-2.129	-2.129	-2.128	-2.125	-2.124	-2.122	-2.120	-2.119	-2.116	-2.114	-2.112	-2.110	-2.108	-2.105	-2.101	-2.099	-2.094	-2.090	-2.086	-2.082	-2.079	-2.075	-2.070	-2.065	-2.061	-2.055	-2.050	-2.045	-2.040	-2.034	-2.029	-2.021	-2.015	-2.009	-2.001	-1.994	-1.986	-1.979	-1.971	-1.964	-1.955	-1.946	-1.938	-1.929	-1.920	-1.910	-1.901	-1.891	-1.881	-1.871	-1.861	-1.851	-1.840	-1.829	-1.819	-1.809	-1.796	-1.786	-1.775	-1.764	-1.752	-1.740	-1.729	-1.716	-1.705	-1.694	-1.681	-1.669	-1.656	-1.644	-1.632	-1.620	-1.608	-1.595	-1.582	-1.571	-1.559	-1.546	-1.534	-1.520	-1.508	-1.496	-1.482	-1.470	-1.458	-1.445	-1.432	-1.420	-1.408	-1.395	-1.381	-1.369	-1.358	-1.345	-1.332	-1.321	-1.308	-1.296	-1.285	-1.272	-1.260	-1.250	-1.239	-1.226	-1.216	-1.205	-1.194	-1.184	-1.172	-1.162	-1.154	-1.142	-1.134	-1.124	-1.116	-1.108	-1.099	-1.091	-1.082	-1.075	-1.068	-1.060	-1.054	-1.048	-1.041	-1.035	-1.030	-1.025	-1.020	-1.015	-1.010	-1.006	-1.002	-0.999	-0.995	-0.992	-0.989	-0.988	-0.984	-0.982	-0.980	-0.978	-0.976	-0.976	-0.974	-0.974	-0.972	-0.972	-0.971	-0.971	-0.971	-0.971	-0.970	-0.970	-0.970	-0.970	-0.970	-0.971	-0.971	-0.970	-0.970	-0.971	-0.971	-0.971	-0.971	-0.971	-0.972	-0.971	-0.971	-0.971	-0.971	-0.971	-0.970	-0.970	-0.970	-0.969	-0.969	-0.968	-0.968	-0.966	-0.965	-0.964	-0.962	-0.961	-0.961	-0.960	-0.959	-0.959	-0.958	-0.956	-0.956	-0.955	-0.955	-0.952	-0.954	-0.952	-0.951	-0.951	-0.950	-0.950	-0.949	-0.948	-0.948	-0.946	-0.946	-0.945	-0.945	-0.942	-0.942	-0.941	-0.940	-0.939	-0.939	-0.936	-0.935	-0.934	-0.932	-0.930	-0.930	-0.928	-0.926	-0.924	-0.921	-0.919	-0.916	-0.914	-0.911	-0.909	-0.906	-0.902	-0.899	-0.895	-0.891	-0.889	-0.885	-0.880	-0.876	-0.872	-0.868	-0.862	-0.859	-0.854	-0.850	-0.844	-0.840	-0.835	-0.830	-0.826	-0.822	-0.818	-0.814	-0.810	-0.806	-0.801	-0.798	-0.794	-0.790	-0.788	-0.784	-0.780	-0.779	-0.775	-0.772	-0.770	-0.769	-0.766	-0.765	-0.764	-0.764	-0.762	-0.762	-0.761	-0.761	-0.761	-0.760	-0.760	-0.760	-0.761	-0.761	-0.761	-0.761	-0.761	-0.761	-0.761	-0.761	-0.761	-0.761	-0.760	-0.760	-0.758	-0.756	-0.754	-0.752	-0.749	-0.745	-0.741	-0.738	-0.734	-0.729	-0.722	-0.716	-0.710	-0.701	-0.695	-0.686	-0.676	-0.668	-0.656	-0.646	-0.635	-0.622	-0.610	-0.596	-0.582	-0.568	-0.554	-0.538	-0.522	-0.506	-0.490	-0.472	-0.456	-0.439	-0.422	-0.405	-0.388	-0.371	-0.354	-0.336	-0.320	-0.304	-0.288	-0.271	-0.256	-0.241	-0.228	-0.212	-0.199	-0.186	-0.175	-0.165	-0.154	-0.146	-0.138	-0.130	-0.125	-0.120	-0.116	-0.112	-0.111	-0.111	-0.112	-0.115	-0.118	-0.121	-0.126	-0.132	-0.140	-0.149	-0.158	-0.168	-0.179	-0.190	-0.202	-0.216	-0.230	-0.245	-0.259	-0.275	-0.291	-0.308	-0.324	-0.341	-0.358	-0.374	-0.391	-0.408	-0.424	-0.440	-0.455	-0.470	-0.486	-0.499	-0.512	-0.525	-0.536	-0.546	-0.556	-0.565	-0.572	-0.579	-0.584	-0.589	-0.590	-0.592	-0.592	-0.592	-0.589	-0.586	-0.581	-0.575	-0.568	-0.560	-0.551	-0.540	-0.529	-0.516	-0.502	-0.489	-0.474	-0.456	-0.440	-0.422	-0.405	-0.386	-0.368	-0.348	-0.329	-0.309	-0.289	-0.269	-0.250	-0.230	-0.210	-0.191	-0.172	-0.154	-0.138	-0.120	-0.104	-0.088	-0.072	-0.059	-0.046	-0.034	-0.022	-0.014	-0.004	0.002	0.010	0.015	0.020	0.021	0.024	0.024	0.024	0.020	0.018	0.012	0.005	-0.002	-0.010	-0.020	-0.031	-0.045	-0.059	-0.072	-0.089	-0.106	-0.125	-0.144	-0.164	-0.185	-0.206	-0.229	-0.254	-0.278	-0.302	-0.328	-0.355	-0.381	-0.409	-0.438	-0.466	-0.495	-0.524	-0.554	-0.582	-0.614	-0.644	-0.675	-0.705	-0.736	-0.766	-0.798	-0.829	-0.859	-0.890	-0.920	-0.951	-0.981	-1.011	-1.040	-1.070	-1.099	-1.128	-1.155	-1.184	-1.211	-1.238	-1.265	-1.290	-1.315	-1.340	-1.365	-1.388	-1.411	-1.434	-1.456	-1.478	-1.498	-1.518	-1.536	-1.555	-1.572	-1.589	-1.606	-1.620	-1.636	-1.649	-1.662	-1.674	-1.685	-1.696	-1.706	-1.716	-1.724	-1.732	-1.739	-1.744	-1.750	-1.755	-1.759	-1.762	-1.765	-1.768	-1.769	-1.769	-1.769	-1.769	-1.768	-1.765	-1.762	-1.760	-1.758	-1.755	-1.750	-1.748	-1.742	-1.738	-1.732	-1.728	-1.722	-1.716	-1.712	-1.705	-1.699	-1.694	-1.689	-1.684	-1.678	-1.672	-1.668	-1.662	-1.656	-1.651	-1.648	-1.642	-1.638	-1.634	-1.630	-1.625	-1.622	-1.620	-1.616	-1.614	-1.611	-1.609	-1.606	-1.605	-1.602	-1.601	-1.601	-1.599	-1.599	-1.598	-1.599	-1.598	-1.598	-1.598	-1.596	-1.598	-1.598	-1.598	-1.599	-1.599	-1.600	-1.600	-1.601	-1.602	-1.602	-1.604	-1.605	-1.605	-1.605	-1.606	-1.608	-1.608	-1.609	-1.609	-1.610	-1.610	-1.610	-1.611	-1.611	-1.611	-1.612	-1.614	-1.612	-1.614	-1.614	-1.614	-1.616	-1.616	-1.616	-1.618	-1.618	-1.619	-1.620	-1.620	-1.621	-1.621	-1.622	-1.624	-1.625	-1.628	-1.628	-1.629	-1.631	-1.631	-1.632	-1.634	-1.636	-1.638	-1.639	-1.641	-1.642	-1.645	-1.646	-1.648	-1.649	-1.652	-1.654	-1.655	-1.656	-1.658	-1.660	-1.660	-1.662	-1.662	-1.665	-1.665	-1.666	-1.669	-1.669	-1.670	-1.671	-1.672	-1.672	-1.674	-1.674	-1.674	-1.674	-1.674	-1.674	-1.674	-1.674	-1.674	-1.675	-1.674	-1.674	-1.674	-1.674	-1.672	-1.672	-1.672	-1.671	-1.671	-1.671	-1.670	-1.670	-1.670	-1.668	-1.668	-1.668	-1.668	-1.666	-1.665	-1.665	-1.664	-1.664	-1.662	-1.661	-1.661	-1.660	-1.660	-1.660	-1.659	-1.659	-1.658	-1.655	-1.655	-1.652	-1.652	-1.652	-1.650	-1.649	-1.648	-1.646	-1.645	-1.644	-1.642	-1.641	-1.639	-1.638	-1.635	-1.632	-1.631	-1.629	-1.626	-1.624	-1.622	-1.620	-1.618	-1.615	-1.612	-1.609	-1.606	-1.604	-1.601	-1.598	-1.595	-1.592	-1.590	-1.586	-1.584	-1.581	-1.576	-1.572	-1.570	-1.566	-1.561	-1.558	-1.555	-1.550	-1.546	-1.541	-1.538	-1.532	-1.528	-1.524	-1.519	-1.514	-1.509	-1.502	-1.498	-1.491	-1.488	-1.481	-1.476	-1.470	-1.462	-1.458	-1.451	-1.444	-1.438	-1.431	-1.425	-1.418	-1.411	-1.405	-1.399	-1.392	-1.386	-1.380	-1.374	-1.369	-1.361	-1.356	-1.350	-1.344	-1.339	-1.332	-1.328	-1.322	-1.316	-1.311	-1.306	-1.301	-1.298	-1.292	-1.288	-1.284	-1.279	-1.276	-1.271	-1.266	-1.262	-1.259	-1.256	-1.252	-1.249	-1.245	-1.241	-1.238	-1.234	-1.230	-1.225	-1.221	-1.219	-1.214	-1.210	-1.205	-1.201	-1.195	-1.190	-1.185	-1.180	-1.175	-1.169	-1.161	-1.156	-1.149	-1.142	-1.136	-1.129	-1.121	-1.114	-1.105	-1.098	-1.089	-1.080	-1.071	-1.064	-1.055	-1.046	-1.038	-1.029	-1.020	-1.012	-1.004	-0.995	-0.988	-0.980	-0.971	-0.964	-0.956	-0.949	-0.941	-0.936	-0.929	-0.924	-0.919	-0.912	-0.908	-0.904	-0.899	-0.895	-0.891	-0.890	-0.888	-0.886	-0.885	-0.884	-0.884	-0.884	-0.885	-0.885	-0.886	-0.888	-0.890	-0.891	-0.894	-0.896	-0.900	-0.904	-0.908	-0.911	-0.915	-0.919	-0.924	-0.929	-0.934	-0.939	-0.944	-0.949	-0.954	-0.959	-0.964	-0.969	-0.974	-0.980	-0.985	-0.990	-0.995	-0.999	-1.004	-1.010	-1.014	-1.019	-1.024	-1.029	-1.034	-1.039	-1.042	-1.049	-1.052	-1.058	-1.062	-1.068	-1.072	-1.079	-1.084	-1.089	-1.094	-1.099	-1.104	-1.110	-1.115	-1.121	-1.128	-1.132	-1.139	-1.146	-1.152	-1.159	-1.165	-1.171	-1.179	-1.186	-1.192	-1.200	-1.206	-1.214	-1.220	-1.228	-1.235	-1.242	-1.251	-1.259	-1.266	-1.274	-1.281	-1.289	-1.296	-1.304	-1.311	-1.320	-1.328	-1.335	-1.342	-1.349	-1.356	-1.364	-1.371	-1.378	-1.384	-1.391	-1.398	-1.404	-1.410	-1.416	-1.421	-1.428	-1.434	-1.439	-1.444	-1.449	-1.454	-1.458	-1.462	-1.465	-1.470	-1.472	-1.475	-1.479	-1.480	-1.481	-1.482	-1.484	-1.484	-1.484	-1.482	-1.481	-1.481	-1.479	-1.478	-1.474	-1.470	-1.466	-1.462	-1.458	-1.451	-1.445	-1.439	-1.431	-1.424	-1.416	-1.408	-1.399	-1.390	-1.380	-1.370	-1.359	-1.350	-1.339	-1.328	-1.315	-1.304	-1.290	-1.279	-1.266	-1.254	-1.240	-1.229	-1.216	-1.202	-1.189	-1.178	-1.164	-1.151	-1.140	-1.128	-1.115	-1.102	-1.091	-1.079	-1.069	-1.059	-1.048	-1.038	-1.030	-1.020	-1.012	-1.005	-0.998	-0.990	-0.985	-0.979	-0.975	-0.970	-0.968	-0.965	-0.962	-0.960	-0.959	-0.959	-0.959	-0.960	-0.961	-0.962	-0.965	-0.969	-0.972	-0.978	-0.982	-0.988	-0.994	-1.001	-1.009	-1.016	-1.025	-1.034	-1.044	-1.054	-1.065	-1.075	-1.086	-1.099	-1.112	-1.125	-1.139	-1.151	-1.166	-1.180	-1.195	-1.210	-1.226	-1.241	-1.256	-1.272	-1.289	-1.305	-1.321	-1.339	-1.355	-1.372	-1.389	-1.405	-1.422	-1.439	-1.456	-1.472	-1.489	-1.506	-1.522	-1.539	-1.554	-1.570	-1.585	-1.600	-1.615	-1.629	-1.644	-1.658	-1.669	-1.681	-1.694	-1.704	-1.715	-1.724	-1.732	-1.742	-1.749	-1.756	-1.762	-1.768	-1.772	-1.776	-1.779	-1.780	-1.781	-1.781	-1.781	-1.779	-1.776	-1.774	-1.769	-1.762	-1.756	-1.749	-1.741	-1.732	-1.722	-1.712	-1.701	-1.689	-1.676	-1.662	-1.649	-1.635	-1.619	-1.604	-1.588	-1.570	-1.555	-1.536	-1.520	-1.502	-1.482	-1.466	-1.446	-1.428	-1.410	-1.391	-1.374	-1.355	-1.338	-1.320	-1.302	-1.286	-1.270	-1.255	-1.239	-1.224	-1.210	-1.196	-1.182	-1.170	-1.159	-1.148	-1.138	-1.128	-1.118	-1.110	-1.102	-1.095	-1.090	-1.084	-1.079	-1.075	-1.071	-1.069	-1.066	-1.065	-1.064	-1.064	-1.062	-1.062	-1.064	-1.065	-1.066	-1.069	-1.070	-1.074	-1.076	-1.080	-1.084	-1.088	-1.091	-1.096	-1.100	-1.105	-1.109	-1.114	-1.119	-1.122	-1.126	-1.131	-1.135	-1.140	-1.144	-1.148	-1.151	-1.155	-1.158	-1.161	-1.165	-1.168	-1.171	-1.175	-1.178	-1.181	-1.184	-1.189	-1.191	-1.195	-1.198	-1.201	-1.204	-1.208	-1.211	-1.215	-1.218	-1.222	-1.226	-1.230	-1.234	-1.238	-1.242	-1.246	-1.251	-1.256	-1.261	-1.266	-1.271	-1.276	-1.281	-1.288	-1.292	-1.299	-1.305	-1.311	-1.318	-1.324	-1.330	-1.335	-1.341	-1.346	-1.352	-1.358	-1.362	-1.368	-1.372	-1.378	-1.381	-1.385	-1.389	-1.391	-1.394	-1.396	-1.399	-1.399	-1.400	-1.400	-1.401	-1.399	-1.399	-1.396	-1.394	-1.390	-1.386	-1.381	-1.376	-1.369	-1.362	-1.355	-1.346	-1.336	-1.328	-1.318	-1.306	-1.295	-1.282	-1.270	-1.256	-1.242	-1.229	-1.214	-1.199	-1.184	-1.168	-1.150	-1.134	-1.116	-1.100	-1.082	-1.066	-1.048	-1.031	-1.014	-0.996	-0.979	-0.964	-0.946	-0.930	-0.914	-0.899	-0.884	-0.868	-0.854	-0.840	-0.826	-0.814	-0.802	-0.791	-0.780	-0.770	-0.760	-0.751	-0.745	-0.736	-0.730	-0.724	-0.720	-0.714	-0.711	-0.708	-0.705	-0.702	-0.700	-0.699	-0.699	-0.698	-0.698	-0.699	-0.699	-0.699	-0.700	-0.701	-0.702	-0.704	-0.705	-0.706	-0.709	-0.710	-0.711	-0.712	-0.714	-0.715	-0.715	-0.716	-0.716	-0.718	-0.716	-0.716	-0.716	-0.714	-0.714	-0.712	-0.710	-0.709	-0.706	-0.705	-0.704	-0.701	-0.700	-0.698	-0.695	-0.692	-0.691	-0.691	-0.690	-0.690	-0.691	-0.691	-0.692	-0.694	-0.695	-0.700	-0.702	-0.708	-0.712	-0.719	-0.726	-0.734	-0.742	-0.754	-0.765	-0.776	-0.790	-0.802	-0.819	-0.834	-0.851	-0.870	-0.889	-0.909	-0.931	-0.952	-0.975	-0.999	-1.024	-1.049	-1.075	-1.100	-1.128	-1.155	-1.184	-1.211	-1.239	-1.268	-1.298	-1.326	-1.356	-1.385	-1.414	-1.444	-1.472	-1.501	-1.530	-1.559	-1.586	-1.614	-1.640	-1.666	-1.692	-1.718	-1.742	-1.766	-1.789	-1.812	-1.834	-1.855	-1.875	-1.895	-1.914	-1.932	-1.949	-1.966	-1.981	-1.996	-2.011	-2.025	-2.038	-2.049	-2.061	-2.071	-2.081	-2.091	-2.100	-2.109	-2.116	-2.124	-2.130	-2.136	-2.142	-2.146	-2.152	-2.156	-2.160	-2.162	-2.165	-2.168	-2.170	-2.171	-2.172	-2.172	-2.174	-2.174	-2.174	-2.175	-2.174	-2.172	-2.171	-2.171	-2.170	-2.170	-2.169	-2.168	-2.166	-2.166	-2.165	-2.164	-2.162	-2.162	-2.161	-2.161	-2.161	-2.160	-2.160	-2.160	-2.161	-2.161	-2.164	-2.165	-2.168	-2.170	-2.172	-2.176	-2.179	-2.184	-2.189	-2.194	-2.200	-2.208	-2.214	-2.221	-2.230	-2.238	-2.248	-2.256	-2.268	-2.278	-2.290	-2.302	-2.315	-2.328	-2.340	-2.354	-2.368	-2.382	-2.396	-2.410	-2.426	-2.441	-2.456	-2.471	-2.488	-2.502	-2.518	-2.532	-2.548	-2.562	-2.576	-2.591	-2.605	-2.619	-2.632	-2.644	-2.656	-2.669	-2.679	-2.690	-2.699	-2.708	-2.716	-2.724	-2.731	-2.736	-2.741	-2.746	-2.750	-2.754	-2.756	-2.756	-2.758	-2.759	-2.758	-2.755	-2.752	-2.749	-2.746	-2.741	-2.736	-2.731	-2.724	-2.718	-2.709	-2.701	-2.692	-2.684	-2.675	-2.665	-2.654	-2.644	-2.632	-2.620	-2.608	-2.596	-2.584	-2.572	-2.560	-2.546	-2.534	-2.521	-2.508	-2.495	-2.480	-2.466	-2.454	-2.439	-2.425	-2.410	-2.396	-2.382	-2.368	-2.352	-2.338	-2.324	-2.309	-2.294	-2.279	-2.264	-2.248	-2.234	-2.218	-2.201	-2.186	-2.171	-2.155	-2.139	-2.122	-2.108	-2.091	-2.075	-2.059	-2.042	-2.026	-2.010	-1.994	-1.978	-1.962	-1.946	-1.930	-1.914	-1.899	-1.884	-1.868	-1.854	-1.840	-1.826	-1.812	-1.800	-1.786	-1.774	-1.762	-1.752	-1.741	-1.731	-1.722	-1.714	-1.706	-1.699	-1.692	-1.688	-1.682	-1.679	-1.678	-1.675	-1.674	-1.672	-1.674	-1.674	-1.676	-1.680	-1.684	-1.689	-1.695	-1.700	-1.706	-1.714	-1.721	-1.731	-1.741	-1.750	-1.760	-1.771	-1.781	-1.794	-1.805	-1.818	-1.829	-1.841	-1.854	-1.865	-1.876	-1.889	-1.901	-1.911	-1.922	-1.932	-1.944	-1.955	-1.962	-1.972	-1.982	-1.990	-1.998	-2.004	-2.010	-2.016	-2.020	-2.025	-2.027	-2.030	-2.031	-2.034	-2.034	-2.033	-2.031	-2.029	-2.027	-2.025	-2.021	-2.016	-2.011	-2.006	-2.000	-1.994	-1.986	-1.980	-1.971	-1.964	-1.955	-1.946	-1.936	-1.929	-1.919	-1.909	-1.898	-1.889	-1.879	-1.869	-1.859	-1.849	-1.838	-1.828	-1.818	-1.808	-1.796	-1.788	-1.776	-1.768	-1.758	-1.748	-1.739	-1.729	-1.720	-1.711	-1.702	-1.694	-1.686	-1.676	-1.669	-1.661	-1.654	-1.645	-1.639	-1.631	-1.624	-1.618	-1.610	-1.604	-1.598	-1.591	-1.584	-1.579	-1.574	-1.566	-1.562	-1.558	-1.552	-1.548	-1.542	-1.538	-1.534	-1.529	-1.525	-1.521	-1.518	-1.515	-1.511	-1.509	-1.506	-1.504	-1.501	-1.500	-1.498	-1.496	-1.495	-1.494	-1.494	-1.494	-1.492	-1.492	-1.494	-1.495	-1.495	-1.496	-1.498	-1.499	-1.501	-1.502	-1.505	-1.506	-1.508	-1.510	-1.512	-1.515	-1.516	-1.519	-1.520	-1.524	-1.525	-1.526	-1.528	-1.530	-1.531	-1.532	-1.534	-1.534	-1.534	-1.534	-1.532	-1.532	-1.531	-1.531	-1.529	-1.528	-1.525	-1.522	-1.520	-1.516	-1.512	-1.509	-1.505	-1.500	-1.496	-1.491	-1.485	-1.480	-1.474	-1.469	-1.462	-1.455	-1.449	-1.442	-1.436	-1.430	-1.422	-1.416	-1.409	-1.404	-1.398	-1.390	-1.384	-1.376	-1.370	-1.365	-1.359	-1.352	-1.348	-1.341	-1.335	-1.330	-1.324	-1.320	-1.314	-1.309	-1.304	-1.299	-1.294	-1.289	-1.285	-1.281	-1.276	-1.271	-1.266	-1.264	-1.259	-1.255	-1.250	-1.246	-1.240	-1.238	-1.232	-1.228	-1.224	-1.220	-1.215	-1.210	-1.206	-1.202	-1.198	-1.194	-1.190	-1.185	-1.180	-1.176	-1.171	-1.168	-1.162	-1.160	-1.156	-1.154	-1.150	-1.146	-1.144	-1.141	-1.139	-1.135	-1.134	-1.132	-1.131	-1.130	-1.130	-1.130	-1.130	-1.130	-1.131	-1.132	-1.134	-1.136	-1.139	-1.141	-1.144	-1.148	-1.151	-1.155	-1.160	-1.164	-1.169	-1.174	-1.179	-1.184	-1.189	-1.195	-1.201	-1.208	-1.214	-1.220	-1.226	-1.232	-1.239	-1.245	-1.252	-1.259	-1.265	-1.272	-1.280	-1.286	-1.292	-1.300	-1.306	-1.312	-1.319	-1.326	-1.332	-1.340	-1.346	-1.354	-1.361	-1.369	-1.376	-1.382	-1.390	-1.399	-1.406	-1.415	-1.424	-1.434	-1.444	-1.452	-1.462	-1.472	-1.484	-1.496	-1.509	-1.521	-1.535	-1.549	-1.561	-1.578	-1.592	-1.609	-1.625	-1.641	-1.659	-1.678	-1.696	-1.715	-1.735	-1.755	-1.775	-1.796	-1.819	-1.840	-1.861	-1.882	-1.905	-1.928	-1.951	-1.972	-1.995	-2.018	-2.041	-2.065	-2.088	-2.109	-2.131	-2.152	-2.174	-2.196	-2.216	-2.236	-2.256	-2.275	-2.294	-2.311	-2.329	-2.344	-2.360	-2.375	-2.390	-2.404	-2.416	-2.429	-2.440	-2.451	-2.461	-2.470	-2.479	-2.486	-2.492	-2.499	-2.505	-2.510	-2.515	-2.518	-2.520	-2.524	-2.525	-2.526	-2.529	-2.529	-2.529	-2.529	-2.529	-2.528	-2.526	-2.526	-2.525	-2.524	-2.521	-2.520	-2.519	-2.518	-2.515	-2.514	-2.514	-2.512	-2.511	-2.511	-2.510	-2.509	-2.510	-2.511	-2.511	-2.512	-2.514	-2.516	-2.518	-2.521	-2.524	-2.529	-2.532	-2.536	-2.542	-2.549	-2.554	-2.560	-2.568	-2.575	-2.582	-2.591	-2.601	-2.610	-2.620	-2.630	-2.640	-2.652	-2.662	-2.675	-2.688	-2.699	-2.712	-2.725	-2.738	-2.752	-2.765	-2.780	-2.794	-2.809	-2.824	-2.838	-2.852	-2.869	-2.882	-2.899	-2.915	-2.930	-2.945	-2.961	-2.978	-2.994	-3.010	-3.025	-3.041	-3.058	-3.074	-3.090	-3.106	-3.121	-3.138	-3.154	-3.169	-3.185	-3.200	-3.216	-3.232	-3.246	-3.262	-3.278	-3.291	-3.308	-3.321	-3.335	-3.350	-3.364	-3.378	-3.390	-3.404	-3.416	-3.428	-3.440	-3.451	-3.462	-3.472	-3.482	-3.492	-3.501	-3.510	-3.518	-3.526	-3.532	-3.540	-3.544	-3.550	-3.554	-3.558	-3.560	-3.562	-3.565	-3.565	-3.565	-3.564	-3.564	-3.561	-3.558	-3.554	-3.550	-3.545	-3.539	-3.532	-3.525	-3.518	-3.508	-3.500	-3.490	-3.479	-3.469	-3.456	-3.445	-3.432	-3.420	-3.408	-3.395	-3.382	-3.369	-3.355	-3.342	-3.330	-3.316	-3.304	-3.290	-3.278	-3.266	-3.254	-3.242	-3.231	-3.221	-3.211	-3.201	-3.192	-3.184	-3.176	-3.169	-3.164	-3.158	-3.154	-3.150	-3.146	-3.144	-3.142	-3.142	-3.142	-3.142	-3.145	-3.148	-3.150	-3.154	-3.158	-3.162	-3.168	-3.172	-3.179	-3.185	-3.191	-3.199	-3.206	-3.214	-3.220	-3.228	-3.235	-3.242	-3.251	-3.258	-3.265	-3.271	-3.278	-3.284	-3.290	-3.295	-3.299	-3.304	-3.308	-3.310	-3.312	-3.314	-3.315	-3.315	-3.315	-3.315	-3.312	-3.310	-3.308	-3.304	-3.299	-3.294	-3.289	-3.282	-3.276	-3.268	-3.259	-3.250	-3.241	-3.230	-3.219	-3.209	-3.198	-3.185	-3.174	-3.160	-3.148	-3.132	-3.119	-3.105	-3.090	-3.074	-3.059	-3.044	-3.028	-3.011	-2.995	-2.978	-2.961	-2.944	-2.926	-2.909	-2.890	-2.872	-2.854	-2.835	-2.816	-2.798	-2.779	-2.759	-2.739	-2.719	-2.700	-2.679	-2.660	-2.640	-2.619	-2.599	-2.579	-2.559	-2.540	-2.519	-2.500	-2.480	-2.460	-2.441	-2.422	-2.404	-2.385	-2.368	-2.351	-2.334	-2.318	-2.301	-2.288	-2.272	-2.259	-2.246	-2.232	-2.221	-2.210	-2.200	-2.190	-2.182	-2.175	-2.169	-2.164	-2.159	-2.155	-2.152	-2.151	-2.151	-2.151	-2.152	-2.155	-2.158	-2.162	-2.168	-2.174	-2.180	-2.189	-2.198	-2.206	-2.218	-2.229	-2.240	-2.251	-2.265	-2.278	-2.292	-2.306	-2.321	-2.335	-2.350	-2.365	-2.380	-2.395	-2.410	-2.425	-2.440	-2.455	-2.470	-2.485	-2.498	-2.511	-2.525	-2.538	-2.550	-2.561	-2.574	-2.585	-2.594	-2.604	-2.612	-2.621	-2.628	-2.635	-2.640	-2.645	-2.650	-2.655	-2.658	-2.660	-2.662	-2.664	-2.665	-2.665	-2.665	-2.665	-2.664	-2.661	-2.660	-2.658	-2.654	-2.651	-2.648	-2.644	-2.640	-2.635	-2.630	-2.626	-2.620	-2.615	-2.611	-2.606	-2.600	-2.595	-2.589	-2.585	-2.580	-2.572	-2.568	-2.561	-2.556	-2.552	-2.546	-2.541	-2.538	-2.531	-2.526	-2.521	-2.516	-2.511	-2.508	-2.501	-2.496	-2.491	-2.486	-2.481	-2.476	-2.470	-2.465	-2.459	-2.454	-2.448	-2.441	-2.435	-2.430	-2.422	-2.416	-2.410	-2.402	-2.395	-2.389	-2.380	-2.372	-2.365	-2.356	-2.348	-2.340	-2.331	-2.322	-2.314	-2.305	-2.295	-2.286	-2.276	-2.268	-2.259	-2.249	-2.239	-2.229	-2.220	-2.210	-2.199	-2.190	-2.180	-2.171	-2.161	-2.151	-2.141	-2.131	-2.122	-2.112	-2.104	-2.094	-2.086	-2.076	-2.068	-2.059	-2.049	-2.040	-2.031	-2.022	-2.015	-2.005	-1.998	-1.989	-1.980	-1.970	-1.962	-1.954	-1.945	-1.938	-1.928	-1.920	-1.911	-1.902	-1.894	-1.886	-1.876	-1.869	-1.859	-1.850	-1.842	-1.834	-1.825	-1.816	-1.808	-1.799	-1.790	-1.781	-1.772	-1.765	-1.756	-1.748	-1.739	-1.730	-1.724	-1.716	-1.709	-1.701	-1.695	-1.688	-1.681	-1.675	-1.669	-1.664	-1.659	-1.652	-1.648	-1.642	-1.639	-1.634	-1.630	-1.625	-1.621	-1.618	-1.614	-1.611	-1.606	-1.604	-1.600	-1.596	-1.592	-1.589	-1.586	-1.582	-1.578	-1.574	-1.568	-1.564	-1.559	-1.551	-1.545	-1.539	-1.531	-1.524	-1.516	-1.506	-1.498	-1.488	-1.478	-1.466	-1.454	-1.442	-1.429	-1.415	-1.402	-1.388	-1.372	-1.358	-1.340	-1.324	-1.308	-1.290	-1.272	-1.254	-1.236	-1.218	-1.200	-1.180	-1.161	-1.142	-1.125	-1.105	-1.086	-1.068	-1.050	-1.030	-1.012	-0.995	-0.978	-0.960	-0.944	-0.929	-0.912	-0.898	-0.882	-0.869	-0.855	-0.841	-0.829	-0.818	-0.806	-0.795	-0.785	-0.775	-0.766	-0.756	-0.749	-0.740	-0.732	-0.725	-0.718	-0.711	-0.705	-0.699	-0.691	-0.685	-0.680	-0.674	-0.668	-0.661	-0.654	-0.649	-0.642	-0.635	-0.630	-0.622	-0.615	-0.606	-0.599	-0.590	-0.581	-0.572	-0.564	-0.554	-0.544	-0.534	-0.521	-0.510	-0.499	-0.488	-0.474	-0.461	-0.449	-0.435	-0.422	-0.409	-0.394	-0.380	-0.366	-0.351	-0.338	-0.324	-0.310	-0.295	-0.281	-0.266	-0.254	-0.240	-0.228	-0.215	-0.202	-0.190	-0.179	-0.168	-0.158	-0.148	-0.139	-0.130	-0.122	-0.115	-0.109	-0.102	-0.098	-0.094	-0.089	-0.086	-0.084	-0.082	-0.081	-0.081	-0.081	-0.084	-0.085	-0.086	-0.090	-0.092	-0.096	-0.101	-0.106	-0.110	-0.116	-0.122	-0.128	-0.135	-0.140	-0.148	-0.156	-0.162	-0.169	-0.176	-0.182	-0.190	-0.196	-0.202	-0.210	-0.216	-0.222	-0.228	-0.234	-0.239	-0.244	-0.249	-0.254	-0.258	-0.261	-0.265	-0.269	-0.270	-0.274	-0.276	-0.278	-0.279	-0.282	-0.284	-0.285	-0.285	-0.285	-0.285	-0.285	-0.285	-0.285	-0.284	-0.282	-0.281	-0.281	-0.280	-0.279	-0.276	-0.276	-0.274	-0.274	-0.271	-0.270	-0.269	-0.268	-0.265	-0.264	-0.262	-0.261	-0.259	-0.258	-0.256	-0.255	-0.254	-0.252	-0.251	-0.249	-0.248	-0.248	-0.245	-0.244	-0.242	-0.240	-0.239	-0.236	-0.235	-0.232	-0.230	-0.228	-0.225	-0.221	-0.219	-0.215	-0.211	-0.208	-0.204	-0.199	-0.194	-0.189	-0.182	-0.178	-0.171	-0.164	-0.158	-0.151	-0.142	-0.135	-0.128	-0.119	-0.110	-0.100	-0.090	-0.081	-0.071	-0.060	-0.050	-0.039	-0.028	-0.018	-0.006	0.004	0.016	0.028	0.039	0.050	0.061	0.071	0.082	0.095	0.106	0.116	0.126	0.136	0.148	0.156	0.165	0.174	0.182	0.190	0.196	0.204	0.210	0.216	0.221	0.225	0.230	0.232	0.234	0.236	0.238	0.238	0.238	0.236	0.234	0.232	0.230	0.225	0.221	0.216	0.211	0.205	0.199	0.191	0.184	0.176	0.166	0.159	0.150	0.139	0.130	0.120	0.110	0.099	0.089	0.079	0.069	0.058	0.048	0.039	0.028	0.019	0.010	0.001	-0.008	-0.015	-0.022	-0.030	-0.036	-0.042	-0.048	-0.052	-0.058	-0.060	-0.064	-0.068	-0.069	-0.070	-0.071	-0.071	-0.070	-0.070	-0.069	-0.068	-0.065	-0.062	-0.059	-0.056	-0.052	-0.048	-0.044	-0.039	-0.035	-0.030	-0.026	-0.021	-0.016	-0.012	-0.009	-0.005	0.000	0.004	0.006	0.009	0.011	0.014	0.015	0.015	0.015	0.016	0.015	0.014	0.012	0.010	0.006	0.002	-0.002	-0.008	-0.014	-0.020	-0.028	-0.035	-0.044	-0.052	-0.062	-0.072	-0.084	-0.094	-0.106	-0.118	-0.130	-0.144	-0.158	-0.172	-0.188	-0.202	-0.216	-0.232	-0.249	-0.265	-0.280	-0.296	-0.312	-0.330	-0.346	-0.362	-0.380	-0.396	-0.412	-0.430	-0.446	-0.464	-0.480	-0.496	-0.512	-0.530	-0.545	-0.561	-0.576	-0.592	-0.608	-0.624	-0.639	-0.652	-0.668	-0.682	-0.696	-0.710	-0.724	-0.738	-0.750	-0.762	-0.775	-0.788	-0.798	-0.810	-0.820	-0.830	-0.840	-0.850	-0.859	-0.869	-0.876	-0.884	-0.891	-0.898	-0.904	-0.910	-0.915	-0.919	-0.925	-0.928	-0.931	-0.934	-0.936	-0.936	-0.938	-0.938	-0.936	-0.935	-0.934	-0.930	-0.928	-0.922	-0.919	-0.912	-0.906	-0.900	-0.892	-0.884	-0.875	-0.866	-0.856	-0.845	-0.834	-0.822	-0.811	-0.798	-0.784	-0.770	-0.756	-0.742	-0.726	-0.711	-0.695	-0.680	-0.664	-0.648	-0.632	-0.615	-0.599	-0.584	-0.566	-0.551	-0.534	-0.519	-0.505	-0.490	-0.476	-0.462	-0.449	-0.438	-0.426	-0.415	-0.404	-0.394	-0.385	-0.376	-0.368	-0.360	-0.355	-0.349	-0.344	-0.341	-0.338	-0.335	-0.334	-0.334	-0.334	-0.335	-0.336	-0.339	-0.341	-0.345	-0.349	-0.354	-0.359	-0.364	-0.369	-0.375	-0.382	-0.389	-0.395	-0.402	-0.409	-0.414	-0.421	-0.428	-0.432	-0.439	-0.444	-0.448	-0.452	-0.456	-0.460	-0.462	-0.465	-0.465	-0.466	-0.465	-0.465	-0.464	-0.461	-0.458	-0.454	-0.450	-0.444	-0.438	-0.431	-0.422	-0.415	-0.408	-0.398	-0.388	-0.378	-0.366	-0.355	-0.346	-0.335	-0.322	-0.311	-0.300	-0.290	-0.279	-0.269	-0.259	-0.250	-0.240	-0.232	-0.226	-0.218	-0.212	-0.208	-0.204	-0.200	-0.199	-0.199	-0.199	-0.200	-0.204	-0.209	-0.214	-0.221	-0.230	-0.239	-0.250	-0.264	-0.276	-0.291	-0.308	-0.326	-0.345	-0.366	-0.386	-0.410	-0.434	-0.458	-0.484	-0.510	-0.538	-0.566	-0.595	-0.625	-0.656	-0.686	-0.718	-0.749	-0.782	-0.814	-0.846	-0.879	-0.910	-0.942	-0.975	-1.006	-1.039	-1.069	-1.100	-1.130	-1.160	-1.189	-1.216	-1.245	-1.271	-1.298	-1.322	-1.346	-1.370	-1.392	-1.414	-1.434	-1.454	-1.471	-1.489	-1.505	-1.519	-1.534	-1.546	-1.559	-1.570	-1.580	-1.589	-1.596	-1.602	-1.609	-1.614	-1.618	-1.621	-1.625	-1.626	-1.626	-1.626	-1.626	-1.624	-1.622	-1.620	-1.616	-1.612	-1.609	-1.602	-1.599	-1.592	-1.586	-1.581	-1.574	-1.568	-1.560	-1.554	-1.546	-1.539	-1.531	-1.524	-1.516	-1.509	-1.501	-1.494	-1.485	-1.479	-1.471	-1.464	-1.458	-1.450	-1.444	-1.436	-1.430	-1.422	-1.416	-1.410	-1.404	-1.398	-1.391	-1.385	-1.379	-1.374	-1.369	-1.362	-1.359	-1.352	-1.348	-1.341	-1.335	-1.330	-1.324	-1.320	-1.314	-1.309	-1.301	-1.296	-1.290	-1.284	-1.278	-1.271	-1.265	-1.259	-1.251	-1.244	-1.238	-1.231	-1.224	-1.216	-1.209	-1.201	-1.194	-1.186	-1.179	-1.171	-1.164	-1.155	-1.149	-1.140	-1.132	-1.124	-1.116	-1.108	-1.100	-1.092	-1.085	-1.078	-1.069	-1.061	-1.055	-1.048	-1.041	-1.035	-1.028	-1.021	-1.015	-1.009	-1.002	-0.998	-0.992	-0.986	-0.981	-0.976	-0.972	-0.969	-0.964	-0.960	-0.956	-0.952	-0.949	-0.945	-0.942	-0.939	-0.936	-0.932	-0.930	-0.926	-0.924	-0.922	-0.919	-0.916	-0.914	-0.911	-0.909	-0.905	-0.902	-0.900	-0.895	-0.891	-0.888	-0.884	-0.879	-0.875	-0.870	-0.864	-0.859	-0.852	-0.848	-0.841	-0.835	-0.828	-0.820	-0.812	-0.805	-0.796	-0.786	-0.778	-0.769	-0.759	-0.750	-0.740	-0.729	-0.719	-0.709	-0.698	-0.685	-0.674	-0.661	-0.650	-0.636	-0.625	-0.612	-0.599	-0.586	-0.574	-0.560	-0.548	-0.534	-0.521	-0.507	-0.494	-0.480	-0.468	-0.455	-0.441	-0.429	-0.415	-0.401	-0.388	-0.375	-0.362	-0.348	-0.335	-0.322	-0.309	-0.295	-0.282	-0.270	-0.255	-0.242	-0.229	-0.216	-0.201	-0.189	-0.174	-0.160	-0.146	-0.132	-0.118	-0.102	-0.086	-0.071	-0.056	-0.040	-0.024	-0.008	0.010	0.028	0.046	0.064	0.082	0.101	0.121	0.141	0.162	0.182	0.205	0.226	0.248	0.271	0.294	0.316	0.340	0.364	0.388	0.410	0.435	0.459	0.484	0.507	0.532	0.559	0.582	0.608	0.631	0.656	0.680	0.705	0.728	0.752	0.775	0.799	0.821	0.845	0.868	0.889	0.910	0.930	0.952	0.972	0.991	1.011	1.029	1.046	1.064	1.080	1.096	1.111	1.128	1.141	1.155	1.169	1.181	1.194	1.208	1.219	1.229	1.240	1.251	1.260	1.270	1.279	1.286	1.296	1.304	1.311	1.318	1.324	1.331	1.336	1.342	1.348	1.352	1.358	1.361	1.366	1.369	1.372	1.375	1.378	1.380	1.382	1.384	1.384	1.385	1.385	1.385	1.385	1.384	1.381	1.380	1.378	1.375	1.372	1.369	1.364	1.360	1.355	1.350	1.344	1.338	1.331	1.324	1.316	1.309	1.300	1.292	1.285	1.276	1.266	1.258	1.248	1.238	1.229	1.219	1.209	1.200	1.190	1.180	1.169	1.160	1.150	1.140	1.131	1.122	1.112	1.104	1.095	1.086	1.078	1.071	1.062	1.055	1.048	1.040	1.035	1.028	1.021	1.015	1.010	1.004	0.999	0.992	0.988	0.982	0.979	0.972	0.969	0.962	0.958	0.952	0.948	0.942	0.938	0.932	0.928	0.921	0.916	0.910	0.905	0.898	0.891	0.886	0.878	0.871	0.864	0.855	0.849	0.840	0.831	0.822	0.814	0.805	0.795	0.786	0.776	0.766	0.756	0.745	0.736	0.725	0.715	0.705	0.694	0.684	0.672	0.661	0.651	0.641	0.631	0.622	0.612	0.602	0.594	0.585	0.575	0.568	0.560	0.552	0.545	0.538	0.531	0.524	0.519	0.514	0.509	0.504	0.500	0.496	0.494	0.491	0.490	0.490	0.488	0.488	0.488	0.489	0.490	0.491	0.494	0.498	0.501	0.505	0.507	0.512	0.518	0.522	0.529	0.535	0.542	0.549	0.556	0.564	0.571	0.579	0.588	0.595	0.601	0.610	0.619	0.626	0.634	0.641	0.649	0.656	0.661	0.670	0.676	0.681	0.688	0.691	0.696	0.699	0.701	0.704	0.705	0.705	0.706	0.705	0.704	0.701	0.698	0.694	0.690	0.684	0.678	0.671	0.662	0.654	0.645	0.635	0.625	0.614	0.602	0.590	0.579	0.565	0.551	0.538	0.524	0.509	0.495	0.481	0.468	0.452	0.439	0.424	0.411	0.398	0.384	0.371	0.359	0.348	0.336	0.325	0.315	0.305	0.298	0.289	0.282	0.275	0.270	0.265	0.261	0.258	0.255	0.252	0.251	0.251	0.251	0.252	0.254	0.256	0.258	0.261	0.265	0.268	0.271	0.276	0.281	0.285	0.290	0.294	0.299	0.304	0.308	0.312	0.316	0.320	0.322	0.326	0.329	0.331	0.332	0.335	0.335	0.336	0.335	0.335	0.332	0.331	0.328	0.325	0.321	0.318	0.312	0.309	0.302	0.296	0.290	0.284	0.278	0.270	0.262	0.255	0.248	0.239	0.231	0.222	0.215	0.206	0.200	0.191	0.184	0.176	0.169	0.161	0.156	0.149	0.142	0.136	0.130	0.125	0.120	0.115	0.110	0.106	0.102	0.100	0.096	0.094	0.091	0.089	0.086	0.085	0.082	0.081	0.079	0.078	0.076	0.075	0.074	0.072	0.071	0.070	0.068	0.065	0.065	0.062	100.000	5.000	2.000	1.000	7.000	0.000	0.000	0.000	0.000	0.000	0.000	0.000	0.000	0.000	0.000	0.000	0.000	0.000	1.562	1.564	1.562	1.561	1.562	1.561	1.560	1.558	1.558	1.556	1.555	1.554	1.551	1.549	1.548	1.544	1.541	1.539	1.535	1.531	1.528	1.524	1.520	1.516	1.511	1.506	1.504	1.499	1.494	1.489	1.484	1.480	1.476	1.471	1.468	1.464	1.460	1.456	1.454	1.450	1.449	1.446	1.445	1.442	1.442	1.441	1.441	1.441	1.442	1.445	1.446	1.449	1.451	1.454	1.459	1.462	1.468	1.472	1.478	1.482	1.489	1.495	1.504	1.510	1.518	1.526	1.534	1.542	1.551	1.560	1.570	1.579	1.588	1.598	1.606	1.615	1.625	1.632	1.642	1.651	1.659	1.668	1.676	1.684	1.691	1.699	1.706	1.714	1.720	1.726	1.732	1.738	1.742	1.748	1.751	1.756	1.760	1.764	1.766	1.770	1.771	1.774	1.775	1.778	1.779	1.781	1.782	1.782	1.784	1.785	1.785	1.785	1.786	1.786	1.788	1.788	1.789	1.790	1.791	1.791	1.792	1.792	1.794	1.796	1.798	1.799	1.801	1.804	1.806	1.809	1.811	1.815	1.818	1.821	1.825	1.830	1.832	1.838	1.842	1.848	1.851	1.858	1.862	1.868	1.872	1.880	1.885	1.891	1.896	1.902	1.908	1.914	1.920	1.925	1.931	1.938	1.941	1.948	1.952	1.959	1.962	1.968	1.972	1.976	1.980	1.984	1.986	1.990	1.992	1.995	1.996	1.998	2.000	2.000	2.000	1.999	1.999	1.998	1.995	1.994	1.991	1.988	1.985	1.979	1.975	1.970	1.965	1.958	1.952	1.945	1.938	1.930	1.922	1.914	1.906	1.896	1.889	1.879	1.870	1.859	1.850	1.841	1.830	1.820	1.811	1.800	1.791	1.781	1.771	1.764	1.754	1.746	1.738	1.730	1.722	1.716	1.710	1.704	1.700	1.696	1.692	1.690	1.688	1.688	1.686	1.688	1.689	1.691	1.695	1.699	1.704	1.710	1.718	1.726	1.734	1.745	1.755	1.765	1.779	1.791	1.805	1.820	1.835	1.850	1.866	1.882	1.900	1.916	1.935	1.952	1.970	1.990	2.007	2.025	2.044	2.061	2.080	2.098	2.112	2.130	2.146	2.161	2.176	2.190	2.204	2.215	2.229	2.239	2.248	2.258	2.265	2.272	2.279	2.284	2.288	2.290	2.291	2.292	2.291	2.290	2.288	2.284	2.279	2.272	2.266	2.259	2.251	2.242	2.232	2.221	2.211	2.200	2.188	2.175	2.162	2.149	2.136	2.122	2.109	2.096	2.082	2.069	2.056	2.044	2.031	2.019	2.007	1.996	1.985	1.975	1.966	1.958	1.949	1.941	1.934	1.929	1.922	1.919	1.914	1.911	1.910	1.908	1.908	1.908	1.909	1.910	1.911	1.915	1.918	1.921	1.925	1.930	1.935	1.941	1.948	1.954	1.960	1.966	1.974	1.980	1.988	1.994	2.001	2.006	2.014	2.020	2.026	2.031	2.035	2.041	2.046	2.049	2.052	2.056	2.059	2.061	2.062	2.062	2.062	2.061	2.060	2.059	2.056	2.052	2.049	2.044	2.040	2.033	2.026	2.019	2.010	2.002	1.994	1.984	1.972	1.961	1.950	1.938	1.925	1.911	1.898	1.882	1.868	1.851	1.836	1.820	1.802	1.785	1.768	1.749	1.730	1.710	1.690	1.670	1.649	1.629	1.606	1.585	1.562	1.540	1.518	1.494	1.470	1.446	1.421	1.398	1.371	1.346	1.321	1.295	1.269	1.242	1.216	1.190	1.162	1.138	1.110	1.082	1.056	1.030	1.002	0.976	0.950	0.922	0.898	0.871	0.846	0.820	0.795	0.772	0.749	0.725	0.701	0.679	0.659	0.638	0.618	0.598	0.579	0.561	0.544	0.528	0.511	0.496	0.482	0.469	0.456	0.446	0.435	0.425	0.416	0.409	0.402	0.396	0.391	0.386	0.382	0.380	0.378	0.378	0.376	0.378	0.379	0.379	0.381	0.385	0.389	0.392	0.396	0.401	0.406	0.411	0.419	0.424	0.430	0.438	0.444	0.451	0.459	0.466	0.475	0.481	0.490	0.498	0.505	0.514	0.521	0.529	0.538	0.546	0.554	0.561	0.570	0.579	0.585	0.594	0.602	0.611	0.619	0.628	0.635	0.644	0.652	0.660	0.669	0.676	0.685	0.694	0.704	0.712	0.721	0.730	0.740	0.749	0.759	0.769	0.778	0.788	0.798	0.808	0.818	0.828	0.838	0.848	0.858	0.868	0.878	0.889	0.898	0.906	0.916	0.926	0.936	0.946	0.955	0.962	0.971	0.980	0.989	0.996	1.004	1.010	1.018	1.024	1.029	1.035	1.040	1.044	1.048	1.050	1.054	1.056	1.058	1.059	1.060	1.060	1.060	1.059	1.056	1.055	1.052	1.049	1.046	1.041	1.036	1.031	1.025	1.019	1.011	1.004	0.996	0.988	0.979	0.969	0.959	0.949	0.938	0.926	0.915	0.902	0.891	0.879	0.865	0.852	0.840	0.825	0.811	0.798	0.784	0.769	0.754	0.739	0.725	0.710	0.694	0.680	0.665	0.649	0.634	0.620	0.605	0.589	0.575	0.560	0.545	0.531	0.516	0.502	0.489	0.475	0.462	0.449	0.436	0.422	0.411	0.400	0.389	0.378	0.368	0.358	0.348	0.340	0.330	0.324	0.315	0.309	0.302	0.296	0.291	0.286	0.281	0.279	0.275	0.272	0.270	0.269	0.268	0.266	0.266	0.266	0.268	0.269	0.270	0.271	0.274	0.278	0.280	0.284	0.286	0.290	0.294	0.298	0.302	0.306	0.312	0.316	0.321	0.325	0.330	0.335	0.338	0.342	0.345	0.350	0.352	0.356	0.359	0.361	0.364	0.366	0.368	0.369	0.369	0.369	0.369	0.368	0.366	0.365	0.362	0.360	0.356	0.352	0.349	0.342	0.338	0.332	0.325	0.319	0.311	0.302	0.295	0.286	0.276	0.268	0.258	0.248	0.236	0.226	0.215	0.204	0.191	0.180	0.169	0.156	0.145	0.132	0.119	0.108	0.095	0.082	0.071	0.059	0.048	0.035	0.025	0.012	0.002	-0.008	-0.018	-0.028	-0.036	-0.045	-0.052	-0.061	-0.068	-0.074	-0.080	-0.085	-0.089	-0.092	-0.095	-0.099	-0.100	-0.100	-0.100	-0.100	-0.099	-0.096	-0.094	-0.090	-0.085	-0.080	-0.074	-0.068	-0.060	-0.052	-0.042	-0.034	-0.024	-0.012	-0.001	0.012	0.025	0.038	0.052	0.066	0.081	0.096	0.112	0.129	0.145	0.161	0.179	0.195	0.212	0.231	0.248	0.266	0.284	0.302	0.320	0.336	0.355	0.372	0.390	0.408	0.424	0.440	0.456	0.472	0.488	0.502	0.518	0.531	0.545	0.559	0.572	0.584	0.598	0.609	0.619	0.629	0.639	0.646	0.656	0.664	0.671	0.678	0.684	0.689	0.695	0.699	0.702	0.705	0.708	0.710	0.712	0.714	0.714	0.714	0.714	0.712	0.711	0.711	0.709	0.708	0.705	0.702	0.699	0.696	0.695	0.692	0.689	0.686	0.684	0.681	0.678	0.676	0.675	0.672	0.671	0.670	0.670	0.669	0.670	0.671	0.672	0.675	0.678	0.682	0.688	0.692	0.698	0.705	0.714	0.724	0.732	0.744	0.755	0.770	0.782	0.798	0.815	0.831	0.850	0.870	0.890	0.911	0.934	0.958	0.982	1.008	1.034	1.062	1.090	1.120	1.149	1.180	1.212	1.244	1.276	1.309	1.344	1.378	1.414	1.449	1.484	1.520	1.555	1.591	1.628	1.664	1.699	1.736	1.771	1.808	1.842	1.876	1.911	1.944	1.979	2.011	2.042	2.075	2.106	2.136	2.166	2.195	2.221	2.249	2.274	2.299	2.322	2.345	2.366	2.389	2.408	2.426	2.444	2.459	2.476	2.489	2.502	2.514	2.525	2.535	2.544	2.551	2.558	2.564	2.569	2.571	2.574	2.575	2.576	2.576	2.575	2.574	2.570	2.566	2.562	2.556	2.551	2.545	2.536	2.529	2.520	2.509	2.500	2.489	2.479	2.466	2.455	2.442	2.429	2.416	2.402	2.389	2.375	2.361	2.346	2.331	2.316	2.302	2.288	2.272	2.259	2.242	2.229	2.214	2.199	2.185	2.171	2.156	2.142	2.129	2.115	2.102	2.090	2.078	2.065	2.054	2.042	2.031	2.021	2.010	2.001	1.992	1.982	1.975	1.966	1.960	1.952	1.946	1.940	1.935	1.929	1.925	1.920	1.916	1.912	1.909	1.906	1.904	1.901	1.899	1.898	1.895	1.895	1.894	1.892	1.891	1.891	1.891	1.890	1.890	1.890	1.889	1.889	1.889	1.888	1.888	1.888	1.885	1.885	1.884	1.882	1.880	1.879	1.878	1.875	1.871	1.870	1.868	1.864	1.860	1.856	1.852	1.849	1.844	1.839	1.834	1.828	1.821	1.815	1.810	1.802	1.796	1.789	1.782	1.776	1.768	1.760	1.752	1.746	1.739	1.731	1.724	1.718	1.711	1.704	1.698	1.691	1.685	1.680	1.674	1.670	1.665	1.662	1.659	1.656	1.654	1.652	1.651	1.652	1.651	1.652	1.656	1.658	1.661	1.665	1.670	1.676	1.682	1.690	1.698	1.706	1.716	1.726	1.738	1.749	1.761	1.774	1.788	1.801	1.815	1.830	1.844	1.859	1.876	1.891	1.908	1.922	1.939	1.954	1.970	1.985	1.999	2.014	2.029	2.042	2.056	2.069	2.080	2.091	2.102	2.112	2.120	2.129	2.136	2.141	2.149	2.152	2.155	2.158	2.159	2.159	2.158	2.156	2.152	2.149	2.144	2.138	2.130	2.122	2.112	2.104	2.092	2.081	2.070	2.058	2.045	2.031	2.016	2.002	1.988	1.972	1.958	1.942	1.928	1.911	1.896	1.880	1.865	1.851	1.836	1.822	1.809	1.796	1.782	1.771	1.759	1.749	1.739	1.728	1.720	1.711	1.704	1.698	1.691	1.686	1.681	1.678	1.675	1.672	1.670	1.669	1.668	1.669	1.669	1.670	1.671	1.674	1.676	1.679	1.681	1.685	1.690	1.692	1.698	1.701	1.705	1.709	1.714	1.718	1.721	1.726	1.730	1.734	1.738	1.739	1.741	1.744	1.746	1.748	1.750	1.750	1.751	1.751	1.750	1.750	1.749	1.746	1.744	1.741	1.738	1.732	1.729	1.724	1.719	1.712	1.705	1.699	1.691	1.682	1.674	1.665	1.655	1.645	1.634	1.622	1.610	1.599	1.586	1.574	1.560	1.545	1.531	1.516	1.502	1.486	1.470	1.454	1.438	1.420	1.404	1.388	1.370	1.351	1.332	1.316	1.296	1.279	1.261	1.242	1.224	1.205	1.186	1.169	1.150	1.131	1.114	1.096	1.079	1.062	1.046	1.029	1.014	0.998	0.984	0.969	0.955	0.942	0.929	0.916	0.905	0.894	0.884	0.875	0.866	0.856	0.849	0.844	0.836	0.831	0.826	0.822	0.819	0.818	0.815	0.814	0.812	0.812	0.814	0.814	0.816	0.818	0.820	0.822	0.826	0.830	0.834	0.838	0.842	0.848	0.851	0.856	0.861	0.866	0.870	0.874	0.878	0.882	0.886	0.889	0.892	0.895	0.898	0.899	0.901	0.901	0.902	0.902	0.901	0.899	0.899	0.895	0.892	0.889	0.884	0.880	0.874	0.868	0.860	0.852	0.845	0.836	0.829	0.819	0.809	0.799	0.788	0.776	0.765	0.754	0.741	0.730	0.718	0.705	0.691	0.680	0.666	0.655	0.642	0.630	0.619	0.606	0.595	0.584	0.572	0.564	0.554	0.544	0.535	0.528	0.521	0.514	0.507	0.502	0.498	0.494	0.491	0.489	0.489	0.488	0.488	0.490	0.491	0.495	0.500	0.504	0.509	0.516	0.524	0.531	0.541	0.551	0.561	0.574	0.585	0.599	0.612	0.626	0.641	0.658	0.674	0.690	0.706	0.724	0.741	0.760	0.778	0.796	0.816	0.835	0.854	0.872	0.892	0.911	0.930	0.949	0.968	0.986	1.004	1.021	1.039	1.056	1.074	1.089	1.105	1.121	1.136	1.150	1.165	1.179	1.190	1.202	1.215	1.226	1.238	1.248	1.258	1.266	1.274	1.282	1.291	1.298	1.304	1.310	1.315	1.321	1.326	1.331	1.335	1.339	1.342	1.346	1.349	1.352	1.355	1.358	1.360	1.362	1.364	1.366	1.369	1.370	1.372	1.374	1.376	1.379	1.381	1.382	1.385	1.386	1.389	1.390	1.394	1.395	1.398	1.400	1.402	1.404	1.406	1.409	1.410	1.412	1.415	1.418	1.420	1.422	1.425	1.426	1.429	1.430	1.431	1.434	1.435	1.438	1.439	1.440	1.442	1.444	1.445	1.446	1.448	1.449	1.450	1.451	1.452	1.452	1.454	1.454	1.455	1.455	1.456	1.456	1.456	1.458	1.458	1.458	1.458	1.456	1.456	1.455	1.455	1.454	1.454	1.451	1.450	1.449	1.446	1.445	1.441	1.439	1.435	1.432	1.429	1.424	1.420	1.414	1.410	1.404	1.398	1.391	1.384	1.376	1.369	1.359	1.350	1.341	1.330	1.319	1.309	1.298	1.286	1.274	1.261	1.249	1.235	1.222	1.209	1.194	1.181	1.168	1.152	1.139	1.125	1.110	1.098	1.082	1.070	1.056	1.044	1.030	1.019	1.008	0.996	0.985	0.976	0.966	0.958	0.950	0.942	0.938	0.931	0.926	0.924	0.921	0.919	0.918	0.918	0.919	0.920	0.924	0.926	0.930	0.936	0.942	0.949	0.956	0.966	0.975	0.985	0.996	1.008	1.020	1.032	1.045	1.059	1.074	1.088	1.102	1.118	1.132	1.148	1.164	1.179	1.195	1.211	1.228	1.242	1.259	1.274	1.289	1.305	1.320	1.335	1.349	1.362	1.376	1.390	1.401	1.414	1.425	1.436	1.446	1.458	1.468	1.476	1.485	1.491	1.499	1.505	1.511	1.516	1.521	1.525	1.529	1.531	1.534	1.535	1.535	1.535	1.534	1.532	1.530	1.526	1.524	1.520	1.514	1.509	1.502	1.495	1.489	1.480	1.471	1.462	1.452	1.441	1.431	1.420	1.408	1.395	1.382	1.369	1.355	1.340	1.326	1.311	1.296	1.281	1.265	1.250	1.234	1.219	1.202	1.186	1.170	1.154	1.139	1.122	1.106	1.091	1.076	1.062	1.048	1.034	1.019	1.006	0.994	0.981	0.969	0.956	0.946	0.935	0.925	0.916	0.908	0.899	0.890	0.884	0.876	0.870	0.865	0.860	0.855	0.851	0.848	0.844	0.841	0.840	0.836	0.835	0.832	0.831	0.830	0.829	0.828	0.828	0.828	0.826	0.825	0.824	0.824	0.822	0.821	0.818	0.816	0.815	0.811	0.810	0.806	0.802	0.798	0.794	0.788	0.782	0.776	0.769	0.762	0.755	0.746	0.739	0.730	0.720	0.710	0.699	0.689	0.676	0.665	0.652	0.640	0.628	0.615	0.601	0.590	0.576	0.562	0.549	0.535	0.521	0.507	0.494	0.481	0.468	0.455	0.441	0.430	0.419	0.406	0.395	0.385	0.375	0.365	0.356	0.348	0.340	0.334	0.326	0.320	0.315	0.311	0.308	0.304	0.302	0.300	0.300	0.300	0.301	0.302	0.305	0.308	0.312	0.316	0.322	0.329	0.335	0.342	0.351	0.360	0.370	0.379	0.389	0.401	0.412	0.425	0.438	0.451	0.465	0.479	0.494	0.509	0.524	0.540	0.555	0.571	0.588	0.604	0.620	0.638	0.655	0.672	0.689	0.708	0.724	0.741	0.759	0.776	0.794	0.810	0.828	0.842	0.860	0.878	0.892	0.909	0.924	0.939	0.955	0.969	0.984	0.998	1.011	1.022	1.036	1.048	1.059	1.069	1.079	1.089	1.098	1.106	1.114	1.119	1.126	1.131	1.135	1.140	1.142	1.144	1.145	1.146	1.146	1.145	1.142	1.139	1.136	1.130	1.125	1.119	1.112	1.104	1.095	1.086	1.076	1.065	1.055	1.042	1.029	1.016	1.004	0.989	0.974	0.959	0.944	0.928	0.912	0.896	0.880	0.864	0.848	0.831	0.814	0.798	0.781	0.765	0.749	0.732	0.718	0.702	0.688	0.672	0.659	0.645	0.632	0.620	0.608	0.596	0.585	0.574	0.564	0.555	0.545	0.538	0.529	0.522	0.516	0.510	0.504	0.498	0.494	0.489	0.485	0.481	0.479	0.475	0.472	0.470	0.468	0.465	0.464	0.461	0.459	0.458	0.455	0.452	0.451	0.449	0.445	0.442	0.440	0.436	0.432	0.428	0.424	0.419	0.412	0.408	0.401	0.394	0.386	0.379	0.370	0.361	0.351	0.341	0.331	0.321	0.309	0.298	0.284	0.271	0.258	0.245	0.230	0.216	0.201	0.186	0.171	0.155	0.140	0.124	0.108	0.092	0.075	0.060	0.044	0.029	0.011	-0.004	-0.019	-0.034	-0.049	-0.064	-0.078	-0.091	-0.105	-0.118	-0.130	-0.141	-0.154	-0.165	-0.175	-0.185	-0.192	-0.202	-0.209	-0.218	-0.224	-0.230	-0.234	-0.239	-0.242	-0.246	-0.249	-0.250	-0.250	-0.251	-0.250	-0.250	-0.249	-0.246	-0.244	-0.240	-0.236	-0.231	-0.226	-0.221	-0.214	-0.208	-0.200	-0.192	-0.185	-0.176	-0.168	-0.159	-0.149	-0.140	-0.130	-0.120	-0.110	-0.100	-0.089	-0.079	-0.068	-0.058	-0.046	-0.035	-0.024	-0.014	-0.004	0.006	0.018	0.028	0.038	0.046	0.056	0.066	0.076	0.084	0.092	0.100	0.108	0.116	0.122	0.128	0.135	0.141	0.146	0.151	0.156	0.161	0.164	0.168	0.171	0.174	0.176	0.178	0.180	0.181	0.182	0.184	0.185	0.184	0.184	0.185	0.184	0.182	0.182	0.181	0.180	0.179	0.179	0.178	0.175	0.174	0.172	0.172	0.171	0.169	0.169	0.168	0.168	0.168	0.168	0.168	0.168	0.169	0.169	0.170	0.171	0.174	0.175	0.179	0.181	0.185	0.188	0.192	0.196	0.201	0.208	0.211	0.219	0.225	0.231	0.239	0.246	0.254	0.264	0.271	0.280	0.290	0.299	0.310	0.320	0.331	0.341	0.352	0.365	0.376	0.388	0.400	0.412	0.425	0.436	0.450	0.461	0.475	0.488	0.499	0.512	0.525	0.538	0.549	0.562	0.574	0.586	0.598	0.610	0.621	0.632	0.642	0.654	0.665	0.675	0.685	0.695	0.705	0.714	0.721	0.730	0.739	0.746	0.754	0.761	0.768	0.775	0.780	0.786	0.791	0.796	0.802	0.806	0.811	0.815	0.819	0.821	0.826	0.829	0.831	0.834	0.836	0.839	0.841	0.842	0.845	0.846	0.848	0.850	0.850	0.852	0.854	0.855	0.856	0.858	0.859	0.860	0.862	0.864	0.866	0.868	0.870	0.872	0.876	0.879	0.881	0.885	0.889	0.892	0.896	0.901	0.906	0.911	0.916	0.922	0.930	0.936	0.944	0.951	0.960	0.969	0.976	0.986	0.995	1.006	1.016	1.029	1.040	1.051	1.064	1.075	1.089	1.101	1.114	1.128	1.141	1.155	1.170	1.184	1.198	1.211	1.226	1.241	1.256	1.270	1.284	1.299	1.312	1.325	1.339	1.352	1.365	1.379	1.391	1.402	1.414	1.425	1.435	1.445	1.454	1.461	1.470	1.478	1.484	1.490	1.495	1.499	1.502	1.505	1.508	1.509	1.510	1.509	1.510	1.508	1.505	1.502	1.500	1.495	1.489	1.484	1.479	1.471	1.464	1.456	1.449	1.439	1.430	1.421	1.410	1.400	1.391	1.380	1.370	1.359	1.349	1.338	1.326	1.316	1.305	1.295	1.282	1.272	1.262	1.251	1.241	1.231	1.222	1.212	1.202	1.195	1.186	1.178	1.170	1.164	1.155	1.149	1.142	1.136	1.130	1.124	1.120	1.114	1.109	1.105	1.101	1.098	1.094	1.091	1.088	1.085	1.082	1.080	1.078	1.075	1.072	1.071	1.069	1.066	1.065	1.062	1.061	1.060	1.058	1.055	1.052	1.051	1.048	1.045	1.041	1.039	1.034	1.030	1.026	1.021	1.018	1.011	1.006	1.000	0.994	0.986	0.980	0.971	0.964	0.955	0.946	0.936	0.926	0.916	0.905	0.895	0.884	0.872	0.860	0.846	0.834	0.821	0.808	0.794	0.780	0.765	0.750	0.735	0.721	0.706	0.691	0.676	0.661	0.646	0.632	0.618	0.602	0.588	0.574	0.560	0.548	0.534	0.521	0.510	0.498	0.488	0.476	0.466	0.456	0.448	0.440	0.432	0.425	0.420	0.414	0.410	0.406	0.402	0.401	0.399	0.399	0.399	0.401	0.402	0.406	0.408	0.412	0.418	0.422	0.429	0.435	0.444	0.451	0.460	0.469	0.478	0.488	0.498	0.509	0.519	0.530	0.541	0.552	0.562	0.574	0.585	0.596	0.608	0.618	0.629	0.639	0.648	0.656	0.665	0.674	0.681	0.689	0.694	0.700	0.704	0.708	0.710	0.714	0.715	0.715	0.714	0.711	0.709	0.705	0.700	0.695	0.686	0.679	0.669	0.659	0.648	0.635	0.621	0.608	0.591	0.574	0.556	0.539	0.520	0.499	0.479	0.456	0.434	0.411	0.388	0.364	0.339	0.315	0.289	0.264	0.238	0.211	0.186	0.160	0.135	0.109	0.084	0.058	0.034	0.009	-0.016	-0.040	-0.061	-0.084	-0.106	-0.126	-0.146	-0.165	-0.184	-0.201	-0.219	-0.234	-0.248	-0.260	-0.272	-0.284	-0.294	-0.302	-0.311	-0.318	-0.322	-0.326	-0.330	-0.331	-0.332	-0.332	-0.331	-0.329	-0.328	-0.324	-0.319	-0.312	-0.306	-0.300	-0.291	-0.282	-0.274	-0.264	-0.252	-0.242	-0.231	-0.220	-0.208	-0.196	-0.185	-0.172	-0.160	-0.149	-0.136	-0.124	-0.111	-0.100	-0.089	-0.076	-0.065	-0.054	-0.045	-0.035	-0.025	-0.016	-0.008	0.001	0.008	0.015	0.021	0.026	0.031	0.036	0.041	0.045	0.048	0.050	0.051	0.052	0.054	0.052	0.054	0.052	0.050	0.050	0.048	0.045	0.042	0.039	0.035	0.032	0.029	0.025	0.020	0.015	0.011	0.006	0.002	-0.002	-0.006	-0.010	-0.014	-0.019	-0.021	-0.025	-0.029	-0.031	-0.034	-0.036	-0.038	-0.040	-0.040	-0.041	-0.041	-0.039	-0.039	-0.038	-0.036	-0.032	-0.029	-0.026	-0.022	-0.018	-0.012	-0.006	-0.001	0.006	0.014	0.021	0.029	0.038	0.046	0.056	0.066	0.078	0.088	0.099	0.110	0.121	0.134	0.146	0.159	0.170	0.184	0.196	0.210	0.224	0.238	0.251	0.265	0.278	0.291	0.305	0.319	0.332	0.345	0.360	0.372	0.386	0.399	0.412	0.425	0.438	0.449	0.462	0.474	0.485	0.496	0.506	0.516	0.528	0.536	0.548	0.556	0.565	0.574	0.580	0.589	0.595	0.602	0.609	0.615	0.619	0.624	0.628	0.632	0.635	0.638	0.640	0.641	0.644	0.644	0.644	0.644	0.642	0.641	0.639	0.638	0.635	0.632	0.629	0.625	0.621	0.618	0.612	0.609	0.602	0.599	0.594	0.588	0.582	0.578	0.572	0.568	0.562	0.558	0.552	0.548	0.545	0.540	0.536	0.534	0.531	0.530	0.528	0.526	0.526	0.525	0.528	0.528	0.530	0.532	0.536	0.541	0.546	0.551	0.558	0.564	0.572	0.580	0.590	0.600	0.611	0.622	0.634	0.646	0.659	0.671	0.686	0.700	0.715	0.729	0.744	0.760	0.775	0.790	0.806	0.821	0.838	0.854	0.870	0.885	0.900	0.915	0.930	0.944	0.958	0.971	0.985	0.998	1.009	1.020	1.031	1.040	1.050	1.059	1.065	1.072	1.079	1.084	1.089	1.094	1.096	1.098	1.100	1.101	1.101	1.100	1.099	1.096	1.094	1.090	1.086	1.081	1.075	1.070	1.064	1.055	1.049	1.040	1.031	1.022	1.014	1.005	0.994	0.985	0.974	0.964	0.952	0.942	0.931	0.920	0.910	0.898	0.886	0.875	0.865	0.852	0.842	0.830	0.820	0.810	0.798	0.788	0.778	0.766	0.756	0.746	0.736	0.726	0.718	0.708	0.698	0.689	0.680	0.670	0.661	0.652	0.644	0.635	0.626	0.619	0.610	0.601	0.594	0.585	0.578	0.569	0.561	0.552	0.545	0.538	0.529	0.521	0.512	0.506	0.499	0.490	0.482	0.475	0.468	0.460	0.451	0.444	0.435	0.429	0.421	0.414	0.406	0.399	0.391	0.382	0.375	0.369	0.361	0.354	0.346	0.339	0.332	0.325	0.319	0.312	0.304	0.299	0.291	0.285	0.278	0.271	0.265	0.259	0.252	0.245	0.240	0.234	0.228	0.220	0.215	0.209	0.202	0.196	0.190	0.184	0.178	0.171	0.165	0.159	0.152	0.146	0.140	0.134	0.126	0.121	0.114	0.108	0.100	0.094	0.088	0.081	0.075	0.069	0.061	0.055	0.049	0.041	0.036	0.030	0.025	0.018	0.012	0.008	0.002	-0.002	-0.008	-0.011	-0.014	-0.018	-0.021	-0.024	-0.025	-0.026	-0.028	-0.028	-0.026	-0.026	-0.024	-0.022	-0.020	-0.015	-0.012	-0.008	0.000	0.006	0.014	0.021	0.029	0.039	0.050	0.060	0.071	0.084	0.098	0.110	0.124	0.139	0.155	0.170	0.186	0.204	0.221	0.239	0.256	0.274	0.292	0.311	0.329	0.349	0.369	0.388	0.405	0.424	0.442	0.460	0.478	0.495	0.512	0.529	0.545	0.560	0.575	0.590	0.604	0.616	0.629	0.639	0.649	0.659	0.668	0.675	0.681	0.686	0.691	0.694	0.696	0.698	0.698	0.696	0.695	0.691	0.688	0.682	0.676	0.669	0.661	0.651	0.641	0.630	0.619	0.605	0.591	0.578	0.564	0.548	0.531	0.515	0.498	0.480	0.462	0.444	0.425	0.406	0.388	0.369	0.349	0.330	0.311	0.292	0.274	0.255	0.236	0.219	0.202	0.185	0.169	0.154	0.139	0.124	0.110	0.098	0.085	0.072	0.062	0.051	0.044	0.034	0.028	0.020	0.015	0.010	0.006	0.002	0.000	-0.001	-0.001	-0.001	0.000	0.001	0.004	0.006	0.011	0.015	0.020	0.025	0.031	0.039	0.044	0.052	0.060	0.068	0.075	0.084	0.092	0.100	0.109	0.118	0.126	0.135	0.142	0.150	0.159	0.166	0.172	0.180	0.188	0.192	0.199	0.204	0.209	0.214	0.219	0.222	0.225	0.228	0.231	0.232	0.232	0.234	0.235	0.234	0.234	0.232	0.230	0.229	0.226	0.224	0.220	0.218	0.214	0.210	0.206	0.201	0.198	0.194	0.190	0.186	0.184	0.179	0.175	0.174	0.170	0.168	0.166	0.164	0.162	0.161	0.161	0.161	0.161	0.164	0.165	0.168	0.172	0.175	0.180	0.186	0.192	0.199	0.208	0.216	0.225	0.235	0.248	0.258	0.270	0.285	0.299	0.314	0.328	0.344	0.361	0.378	0.395	0.414	0.431	0.450	0.470	0.490	0.510	0.529	0.549	0.570	0.589	0.609	0.629	0.649	0.669	0.688	0.708	0.726	0.745	0.761	0.780	0.796	0.811	0.828	0.841	0.854	0.868	0.879	0.890	0.900	0.909	0.918	0.924	0.930	0.935	0.939	0.942	0.945	0.945	0.945	0.945	0.942	0.940	0.938	0.932	0.928	0.920	0.914	0.906	0.899	0.890	0.880	0.871	0.860	0.851	0.840	0.829	0.818	0.806	0.796	0.784	0.772	0.761	0.751	0.741	0.730	0.722	0.712	0.704	0.696	0.689	0.681	0.676	0.670	0.666	0.662	0.659	0.658	0.655	0.655	0.655	0.656	0.658	0.660	0.664	0.669	0.674	0.679	0.685	0.692	0.701	0.709	0.719	0.729	0.740	0.750	0.760	0.772	0.784	0.798	0.809	0.821	0.835	0.848	0.859	0.872	0.885	0.898	0.909	0.921	0.932	0.944	0.955	0.966	0.976	0.985	0.995	1.004	1.011	1.020	1.028	1.034	1.039	1.045	1.050	1.054	1.056	1.059	1.061	1.064	1.064	1.064	1.064	1.062	1.060	1.059	1.055	1.051	1.048	1.042	1.039	1.034	1.028	1.021	1.015	1.008	1.001	0.995	0.986	0.979	0.971	0.965	0.958	0.950	0.942	0.934	0.928	0.920	0.912	0.906	0.900	0.892	0.888	0.882	0.878	0.872	0.866	0.864	0.860	0.858	0.854	0.851	0.850	0.850	0.849	0.848	0.849	0.849	0.850	0.852	0.854	0.858	0.861	0.864	0.869	0.874	0.879	0.884	0.890	0.898	0.904	0.911	0.918	0.926	0.934	0.942	0.951	0.960	0.971	0.980	0.990	1.000	1.010	1.020	1.030	1.040	1.051	1.061	1.071	1.082	1.092	1.102	1.112	1.122	1.134	1.142	1.152	1.162	1.172	1.181	1.191	1.200	1.208	1.216	1.225	1.232	1.241	1.248	1.254	1.261	1.268	1.274	1.279	1.284	1.289	1.291	1.295	1.299	1.300	1.304	1.305	1.305	1.306	1.306	1.305	1.305	1.304	1.301	1.299	1.295	1.292	1.289	1.284	1.279	1.272	1.266	1.260	1.252	1.244	1.236	1.229	1.218	1.209	1.200	1.189	1.179	1.168	1.156	1.146	1.135	1.124	1.112	1.100	1.089	1.078	1.066	1.055	1.044	1.032	1.022	1.011	1.002	0.992	0.984	0.975	0.968	0.960	0.954	0.948	0.941	0.936	0.934	0.930	0.928	0.926	0.925	0.925	0.928	0.929	0.931	0.936	0.940	0.946	0.952	0.960	0.970	0.980	0.990	1.002	1.014	1.028	1.041	1.058	1.072	1.090	1.108	1.125	1.144	1.164	1.184	1.205	1.226	1.249	1.270	1.292	1.315	1.338	1.361	1.385	1.409	1.431	1.455	1.479	1.501	1.524	1.548	1.570	1.592	1.614	1.636	1.656	1.676	1.698	1.716	1.735	1.754	1.771	1.789	1.805	1.821	1.835	1.850	1.864	1.876	1.888	1.898	1.908	1.916	1.925	1.932	1.938	1.944	1.949	1.952	1.955	1.958	1.959	1.960	1.959	1.959	1.956	1.955	1.951	1.948	1.944	1.939	1.932	1.928	1.921	1.914	1.908	1.900	1.891	1.884	1.876	1.868	1.859	1.850	1.840	1.832	1.822	1.812	1.805	1.795	1.786	1.778	1.769	1.761	1.754	1.745	1.738	1.731	1.724	1.718	1.711	1.706	1.701	1.698	1.694	1.690	1.688	1.685	1.684	1.682	1.682	1.682	1.684	1.685	1.686	1.690	1.691	1.696	1.700	1.704	1.710	1.715	1.721	1.728	1.736	1.742	1.751	1.759	1.768	1.778	1.786	1.795	1.805	1.815	1.825	1.835	1.844	1.854	1.864	1.874	1.884	1.894	1.901	1.911	1.919	1.926	1.934	1.940	1.946	1.951	1.958	1.961	1.964	1.966	1.968	1.968	1.968	1.966	1.965	1.960	1.956	1.951	1.945	1.938	1.929	1.920	1.909	1.896	1.885	1.871	1.856	1.841	1.825	1.808	1.789	1.769	1.749	1.729	1.708	1.685	1.662	1.639	1.616	1.591	1.566	1.541	1.516	1.491	1.465	1.440	1.414	1.390	1.364	1.340	1.316	1.292	1.269	1.245	1.222	1.201	1.181	1.160	1.142	1.124	1.106	1.091	1.076	1.062	1.050	1.038	1.028	1.019	1.011	1.005	1.000	0.995	0.992	0.991	0.991	0.992	0.994	0.998	1.002	1.008	1.015	1.022	1.031	1.042	1.052	1.064	1.075	1.089	1.102	1.116	1.130	1.145	1.160	1.176	1.192	1.208	1.224	1.239	1.255	1.271	1.286	1.302	1.316	1.330	1.345	1.358	1.370	1.382	1.394	1.404	1.414	1.422	1.430	1.439	1.445	1.450	1.455	1.459	1.461	1.464	1.464	1.464	1.464	1.462	1.461	1.458	1.455	1.450	1.445	1.439	1.434	1.426	1.420	1.412	1.406	1.398	1.390	1.381	1.374	1.366	1.358	1.350	1.342	1.335	1.329	1.322	1.315	1.310	1.305	1.300	1.298	1.292	1.291	1.289	1.289	1.288	1.289	1.291	1.292	1.296	1.301	1.306	1.311	1.318	1.325	1.334	1.344	1.354	1.365	1.376	1.389	1.402	1.416	1.431	1.446	1.462	1.479	1.498	1.515	1.534	1.552	1.571	1.591	1.612	1.632	1.654	1.674	1.695	1.718	1.740	1.760	1.782	1.805	1.828	1.849	1.870	1.892	1.915	1.935	1.958	1.978	1.998	2.019	2.039	2.058	2.076	2.094	2.112	2.130	2.146	2.161	2.178	2.191	2.205	2.218	2.230	2.240	2.251	2.260	2.269	2.276	2.284	2.289	2.294	2.296	2.299	2.301	2.300	2.300	2.298	2.296	2.291	2.288	2.280	2.272	2.265	2.256	2.248	2.236	2.224	2.211	2.199	2.184	2.169	2.154	2.138	2.120	2.102	2.084	2.065	2.046	2.027	2.007	1.988	1.966	1.946	1.926	1.905	1.885	1.864	1.844	1.824	1.804	1.784	1.764	1.745	1.725	1.706	1.689	1.670	1.652	1.636	1.619	1.602	1.588	1.571	1.556	1.541	1.529	1.514	1.501	1.489	1.476	1.465	1.454	1.441	1.431	1.421	1.410	1.401	1.391	1.382	1.372	1.362	1.354	1.345	1.336	1.328	1.319	1.311	1.302	1.292	1.285	1.275	1.266	1.258	1.248	1.239	1.230	1.220	1.210	1.200	1.189	1.180	1.170	1.158	1.148	1.138	1.125	1.115	1.104	1.092	1.080	1.070	1.059	1.048	1.036	1.025	1.015	1.004	0.992	0.984	0.972	0.964	0.954	0.945	0.936	0.928	0.920	0.912	0.906	0.900	0.895	0.889	0.885	0.882	0.879	0.876	0.875	0.875	0.875	0.876	0.879	0.881	0.885	0.890	0.895	0.901	0.909	0.916	0.926	0.936	0.946	0.959	0.971	0.985	0.999	1.014	1.029	1.046	1.064	1.081	1.100	1.119	1.139	1.160	1.180	1.202	1.222	1.245	1.269	1.291	1.314	1.336	1.359	1.382	1.405	1.428	1.450	1.472	1.494	1.516	1.536	1.558	1.579	1.596	1.616	1.634	1.651	1.668	1.684	1.699	1.712	1.724	1.736	1.746	1.756	1.764	1.772	1.778	1.781	1.786	1.789	1.789	1.789	1.788	1.785	1.781	1.778	1.771	1.765	1.756	1.746	1.736	1.725	1.712	1.700	1.686	1.671	1.655	1.639	1.621	1.605	1.586	1.566	1.548	1.529	1.508	1.486	1.468	1.446	1.425	1.404	1.382	1.361	1.340	1.319	1.299	1.278	1.259	1.239	1.219	1.200	1.181	1.162	1.145	1.128	1.112	1.096	1.081	1.066	1.052	1.040	1.026	1.015	1.005	0.995	0.985	0.976	0.970	0.962	0.956	0.950	0.946	0.941	0.938	0.936	0.934	0.932	0.931	0.931	0.931	0.934	0.935	0.938	0.940	0.942	0.946	0.950	0.955	0.959	0.964	0.968	0.974	0.980	0.985	0.990	0.996	1.000	1.006	1.011	1.016	1.021	1.025	1.029	1.034	1.036	1.040	1.042	1.044	1.046	1.048	1.049	1.048	1.046	1.045	1.042	1.041	1.036	1.032	1.028	1.021	1.014	1.006	0.999	0.990	0.980	0.970	0.959	0.948	0.935	0.922	0.908	0.895	0.879	0.864	0.848	0.832	0.815	0.798	0.780	0.761	0.742	0.724	0.705	0.686	0.668	0.649	0.629	0.610	0.590	0.572	0.552	0.535	0.516	0.498	0.480	0.464	0.445	0.429	0.412	0.396	0.381	0.366	0.351	0.338	0.324	0.312	0.299	0.288	0.276	0.266	0.256	0.248	0.239	0.230	0.224	0.216	0.210	0.205	0.200	0.196	0.192	0.189	0.186	0.184	0.181	0.181	0.180	0.180	0.180	0.180	0.180	0.181	0.182	0.185	0.188	0.190	0.191	0.194	0.196	0.200	0.204	0.206	0.209	0.212	0.215	0.219	0.222	0.225	0.229	0.231	0.234	0.238	0.240	0.242	0.244	0.246	0.246	0.248	0.249	0.248	0.248	0.248	0.246	0.244	0.241	0.239	0.235	0.230	0.225	0.219	0.212	0.205	0.196	0.188	0.179	0.168	0.156	0.144	0.131	0.118	0.102	0.089	0.071	0.054	0.036	0.019	-0.001	-0.021	-0.041	-0.062	-0.085	-0.108	-0.130	-0.154	-0.178	-0.201	-0.226	-0.250	-0.276	-0.301	-0.326	-0.352	-0.378	-0.401	-0.428	-0.452	-0.476	-0.501	-0.525	-0.549	-0.571	-0.594	-0.615	-0.636	-0.656	-0.676	-0.694	-0.712	-0.729	-0.744	-0.758	-0.772	-0.784	-0.795	-0.804	-0.812	-0.820	-0.825	-0.830	-0.832	-0.835	-0.835	-0.834	-0.831	-0.828	-0.822	-0.815	-0.808	-0.798	-0.788	-0.776	-0.762	-0.749	-0.732	-0.715	-0.698	-0.679	-0.659	-0.636	-0.616	-0.592	-0.569	-0.544	-0.518	-0.491	-0.464	-0.436	-0.408	-0.379	-0.350	-0.321	-0.290	-0.259	-0.229	-0.198	-0.165	-0.134	-0.102	-0.070	-0.039	-0.006	0.026	0.058	0.090	0.121	0.152	0.182	0.215	0.244	0.275	0.305	0.335	0.364	0.394	0.422	0.450	0.479	0.506	0.532	0.560	0.586	0.612	0.638	0.661	0.688	0.711	0.735	0.758	0.781	0.804	0.825	0.848	0.869	0.890	0.911	0.931	0.951	0.971	0.990	1.010	1.028	1.046	1.065	1.084	1.102	1.119	1.136	1.154	1.171	1.189	1.205	1.221	1.238	1.252	1.269	1.284	1.299	1.314	1.329	1.344	1.358	1.372	1.385	1.399	1.411	1.426	1.439	1.450	1.462	1.474	1.485	1.496	1.508	1.518	1.526	1.538	1.545	1.554	1.562	1.571	1.578	1.584	1.591	1.596	1.601	1.606	1.611	1.616	1.620	1.622	1.625	1.628	1.629	1.630	1.632	1.632	1.632	1.632	1.631	1.630	1.628	1.626	1.624	1.621	1.619	1.615	1.611	1.606	1.601	1.596	1.591	1.585	1.579	1.572	1.565	1.558	1.551	1.542	1.535	1.528	1.519	1.510	1.501	1.492	1.482	1.474	1.464	1.454	1.444	1.434	1.424	1.414	1.402	1.391	1.381	1.370	1.359	1.348	1.336	1.326	1.315	1.304	1.292	1.281	1.271	1.259	1.249	1.238	1.228	1.216	1.205	1.195	1.185	1.174	1.165	1.155	1.144	1.135	1.125	1.115	1.106	1.096	1.089	1.079	1.070	1.062	1.052	1.045	1.036	1.028	1.019	1.009	1.001	0.992	0.984	0.976	0.968	0.959	0.950	0.941	0.932	0.925	0.915	0.906	0.896	0.888	0.878	0.868	0.856	0.846	0.836	0.825	0.812	0.801	0.790	0.778	0.765	0.751	0.739	0.725	0.712	0.698	0.684	0.669	0.654	0.639	0.622	0.608	0.591	0.575	0.559	0.542	0.526	0.507	0.491	0.474	0.456	0.439	0.422	0.404	0.386	0.369	0.351	0.334	0.316	0.299	0.281	0.264	0.246	0.229	0.211	0.195	0.178	0.162	0.146	0.130	0.114	0.099	0.084	0.070	0.054	0.040	0.026	0.012	0.000	-0.012	-0.026	-0.038	-0.049	-0.061	-0.071	-0.082	-0.092	-0.102	-0.111	-0.120	-0.129	-0.135	-0.144	-0.150	-0.156	-0.162	-0.166	-0.172	-0.176	-0.181	-0.184	-0.186	-0.189	-0.191	-0.192	-0.194	-0.194	-0.194	-0.192	-0.191	-0.190	-0.189	-0.186	-0.182	-0.180	-0.176	-0.172	-0.168	-0.164	-0.159	-0.154	-0.149	-0.142	-0.138	-0.130	-0.125	-0.120	-0.112	-0.106	-0.101	-0.095	-0.089	-0.084	-0.078	-0.071	-0.068	-0.062	-0.059	-0.055	-0.051	-0.048	-0.046	-0.042	-0.041	-0.041	-0.040	-0.041	-0.041	-0.042	-0.046	-0.049	-0.052	-0.055	-0.060	-0.066	-0.072	-0.080	-0.088	-0.095	-0.105	-0.114	-0.124	-0.134	-0.145	-0.158	-0.170	-0.181	-0.195	-0.208	-0.220	-0.234	-0.248	-0.261	-0.275	-0.290	-0.304	-0.316	-0.329	-0.342	-0.356	-0.368	-0.380	-0.391	-0.404	-0.414	-0.425	-0.434	-0.442	-0.451	-0.459	-0.465	-0.471	-0.478	-0.481	-0.485	-0.488	-0.490	-0.492	-0.492	-0.491	-0.490	-0.489	-0.485	-0.481	-0.478	-0.471	-0.466	-0.459	-0.451	-0.444	-0.435	-0.426	-0.416	-0.406	-0.395	-0.384	-0.372	-0.361	-0.349	-0.338	-0.325	-0.314	-0.300	-0.289	-0.276	-0.264	-0.252	-0.240	-0.229	-0.218	-0.208	-0.198	-0.186	-0.178	-0.168	-0.160	-0.151	-0.144	-0.136	-0.130	-0.125	-0.119	-0.115	-0.111	-0.108	-0.106	-0.104	-0.104	-0.104	-0.105	-0.106	-0.109	-0.112	-0.115	-0.120	-0.125	-0.130	-0.136	-0.144	-0.151	-0.160	-0.169	-0.178	-0.188	-0.198	-0.209	-0.219	-0.230	-0.242	-0.255	-0.266	-0.280	-0.292	-0.305	-0.319	-0.331	-0.344	-0.358	-0.371	-0.385	-0.396	-0.410	-0.421	-0.435	-0.448	-0.459	-0.470	-0.481	-0.490	-0.501	-0.510	-0.519	-0.526	-0.534	-0.541	-0.548	-0.554	-0.558	-0.562	-0.565	-0.568	-0.570	-0.570	-0.569	-0.569	-0.566	-0.564	-0.560	-0.555	-0.549	-0.541	-0.534	-0.525	-0.515	-0.505	-0.492	-0.480	-0.468	-0.452	-0.438	-0.421	-0.404	-0.386	-0.368	-0.349	-0.329	-0.308	-0.286	-0.264	-0.241	-0.219	-0.194	-0.170	-0.146	-0.121	-0.096	-0.071	-0.044	-0.019	0.008	0.032	0.060	0.085	0.111	0.136	0.162	0.188	0.211	0.236	0.261	0.284	0.306	0.330	0.352	0.372	0.392	0.412	0.431	0.450	0.468	0.484	0.500	0.514	0.528	0.539	0.551	0.561	0.571	0.580	0.586	0.591	0.596	0.601	0.604	0.606	0.606	0.606	0.605	0.602	0.600	0.595	0.591	0.584	0.578	0.570	0.560	0.551	0.541	0.530	0.519	0.507	0.494	0.481	0.468	0.454	0.439	0.425	0.410	0.395	0.379	0.365	0.350	0.334	0.319	0.304	0.288	0.272	0.259	0.244	0.230	0.215	0.202	0.190	0.178	0.165	0.154	0.142	0.132	0.122	0.114	0.105	0.098	0.090	0.084	0.078	0.072	0.069	0.065	0.061	0.060	0.059	0.058	0.058	0.058	0.060	0.061	0.065	0.068	0.071	0.076	0.081	0.088	0.095	0.101	0.109	0.118	0.128	0.136	0.146	0.156	0.168	0.179	0.190	0.202	0.214	0.228	0.240	0.252	0.266	0.280	0.294	0.308	0.321	0.336	0.350	0.365	0.380	0.395	0.409	0.424	0.438	0.452	0.466	0.481	0.496	0.511	0.524	0.539	0.552	0.566	0.580	0.592	0.608	0.620	0.632	0.645	0.659	0.671	0.682	0.695	0.706	0.719	0.730	0.741	0.751	0.762	0.774	0.784	0.795	0.805	0.816	0.826	0.838	0.848	0.858	0.868	0.879	0.888	0.898	0.909	0.919	0.930	0.940	0.950	0.961	0.972	0.981	0.994	1.005	1.015	1.028	1.039	1.050	1.061	1.074	1.085	1.098	1.110	1.121	1.135	1.146	1.159	1.171	1.184	1.196	1.209	1.221	1.234	1.246	1.259	1.270	1.282	1.295	1.305	1.318	1.329	1.340	1.351	1.361	1.371	1.380	1.390	1.399	1.406	1.415	1.422	1.429	1.436	1.441	1.448	1.452	1.456	1.461	1.464	1.468	1.469	1.470	1.471	1.471	1.471	1.470	1.469	1.466	1.465	1.461	1.459	1.455	1.449	1.445	1.439	1.434	1.428	1.421	1.415	1.408	1.400	1.392	1.385	1.378	1.369	1.361	1.352	1.344	1.335	1.328	1.318	1.310	1.300	1.292	1.284	1.275	1.269	1.260	1.252	1.246	1.238	1.231	1.224	1.218	1.211	1.205	1.199	1.192	1.188	1.182	1.178	1.174	1.169	1.165	1.161	1.158	1.152	1.150	1.148	1.144	1.141	1.139	1.136	1.134	1.131	1.130	1.128	1.126	1.124	1.122	1.120	1.119	1.118	1.116	1.114	1.112	1.111	1.109	1.106	1.105	1.104	1.101	1.099	1.098	1.095	1.094	1.091	1.090	1.088	1.085	1.082	1.081	1.079	1.076	1.074	1.071	1.070	1.068	1.065	1.064	1.061	1.059	1.056	1.056	1.054	1.051	1.050	1.048	1.046	1.045	1.044	1.042	1.041	1.040	1.040	1.039	1.038	1.038	1.036	1.036	1.038	1.038	1.038	1.038	1.040	1.040	1.041	1.044	1.045	1.046	1.048	1.050	1.052	1.055	1.059	1.061	1.064	1.068	1.071	1.076	1.080	1.085	1.089	1.094	1.100	1.105	1.110	1.116	1.122	1.129	1.136	1.142	1.149	1.156	1.165	1.172	1.181	1.189	1.198	1.206	1.215	1.225	1.234	1.244	1.254	1.264	1.275	1.285	1.296	1.308	1.319	1.330	1.341	1.354	1.365	1.378	1.390	1.401	1.415	1.428	1.440	1.452	1.466	1.478	1.490	1.504	1.516	1.529	1.542	1.555	1.568	1.580	1.592	1.605	1.618	1.630	1.642	1.655	1.666	1.678	1.690	1.701	1.714	1.725	1.736	1.746	1.759	1.769	1.780	1.790	1.801	1.810	1.820	1.830	1.839	1.849	1.858	1.865	1.874	1.881	1.889	1.896	1.902	1.910	1.916	1.921	1.928	1.931	1.936	1.941	1.945	1.948	1.950	1.952	1.955	1.955	1.958	1.956	1.956	1.955	1.954	1.951	1.949	1.945	1.941	1.938	1.932	1.928	1.921	1.914	1.906	1.899	1.891	1.881	1.872	1.864	1.854	1.844	1.832	1.821	1.809	1.798	1.786	1.774	1.761	1.749	1.736	1.722	1.710	1.696	1.685	1.672	1.659	1.648	1.634	1.622	1.611	1.599	1.588	1.576	1.565	1.554	1.544	1.535	1.525	1.516	1.508	1.499	1.491	1.484	1.476	1.470	1.462	1.459	1.452	1.448	1.442	1.438	1.434	1.430	1.426	1.422	1.420	1.416	1.414	1.410	1.408	1.406	1.404	1.400	1.399	1.396	1.394	1.391	1.389	1.386	1.384	1.380	1.378	1.375	1.371	1.369	1.365	1.361	1.356	1.352	1.348	1.342	1.339	1.334	1.329	1.324	1.318	1.312	1.306	1.300	1.294	1.289	1.282	1.276	1.270	1.265	1.259	1.252	1.246	1.241	1.235	1.229	1.224	1.218	1.212	1.208	1.202	1.199	1.195	1.191	1.186	1.184	1.180	1.178	1.175	1.174	1.172	1.171	1.171	1.171	1.171	1.172	1.174	1.175	1.178	1.181	1.185	1.189	1.192	1.198	1.202	1.208	1.212	1.220	1.226	1.234	1.241	1.250	1.258	1.266	1.275	1.285	1.294	1.304	1.314	1.324	1.334	1.345	1.355	1.366	1.376	1.388	1.398	1.406	1.418	1.428	1.438	1.448	1.456	1.465	1.474	1.482	1.489	1.496	1.502	1.510	1.515	1.519	1.524	1.526	1.529	1.530	1.531	1.531	1.530	1.530	1.526	1.522	1.519	1.514	1.508	1.500	1.492	1.484	1.475	1.465	1.452	1.441	1.428	1.415	1.400	1.386	1.370	1.354	1.336	1.320	1.302	1.285	1.266	1.248	1.229	1.210	1.190	1.171	1.152	1.132	1.114	1.095	1.076	1.058	1.040	1.022	1.006	0.989	0.974	0.959	0.944	0.930	0.916	0.904	0.892	0.882	0.872	0.864	0.856	0.850	0.844	0.840	0.836	0.834	0.832	0.831	0.832	0.834	0.836	0.841	0.845	0.851	0.858	0.866	0.874	0.884	0.895	0.906	0.919	0.931	0.945	0.959	0.974	0.989	1.006	1.022	1.040	1.056	1.076	1.094	1.112	1.131	1.150	1.169	1.189	1.208	1.228	1.246	1.265	1.282	1.301	1.320	1.336	1.354	1.371	1.388	1.404	1.419	1.432	1.448	1.461	1.474	1.486	1.498	1.506	1.518	1.526	1.534	1.541	1.546	1.552	1.558	1.561	1.564	1.566	1.566	1.568	1.568	1.565	1.564	1.561	1.556	1.552	1.548	1.542	1.535	1.528	1.521	1.512	1.504	1.495	1.486	1.476	1.465	1.455	1.444	1.432	1.421	1.410	1.398	1.386	1.375	1.364	1.352	1.341	1.330	1.319	1.308	1.298	1.286	1.278	1.268	1.258	1.248	1.239	1.230	1.224	1.215	1.209	1.200	1.194	1.188	1.182	1.176	1.171	1.166	1.162	1.159	1.155	1.152	1.149	1.148	1.145	1.142	1.141	1.141	1.140	1.140	1.140	1.140	1.138	1.140	1.140	1.140	1.141	1.141	1.144	1.145	1.145	1.146	1.148	1.149	1.151	1.152	1.154	1.156	1.158	1.160	1.160	1.162	1.164	1.166	1.166	1.168	1.169	1.171	1.172	1.174	1.175	1.176	1.178	1.179	1.179	1.180	1.181	1.181	1.181	1.182	1.182	1.181	1.182	1.182	1.181	1.180	1.179	1.179	1.178	1.176	1.175	1.174	1.172	1.170	1.168	1.166	1.164	1.161	1.159	1.158	1.155	1.151	1.150	1.146	1.144	1.142	1.138	1.135	1.134	1.131	1.129	1.128	1.125	1.122	1.121	1.120	1.120	1.119	1.119	1.119	1.119	1.121	1.122	1.125	1.128	1.131	1.135	1.140	1.145	1.151	1.158	1.165	1.172	1.180	1.190	1.200	1.210	1.221	1.235	1.248	1.260	1.274	1.289	1.304	1.319	1.335	1.351	1.368	1.385	1.402	1.420	1.438	1.455	1.475	1.492	1.510	1.528	1.545	1.562	1.580	1.596	1.612	1.629	1.644	1.658	1.671	1.685	1.698	1.708	1.719	1.728	1.736	1.742	1.750	1.755	1.759	1.761	1.764	1.762	1.762	1.761	1.756	1.752	1.748	1.740	1.731	1.722	1.712	1.701	1.689	1.675	1.660	1.645	1.629	1.610	1.592	1.574	1.555	1.535	1.514	1.494	1.471	1.450	1.428	1.406	1.384	1.361	1.339	1.316	1.294	1.272	1.249	1.228	1.206	1.186	1.165	1.146	1.126	1.106	1.089	1.071	1.055	1.039	1.024	1.008	0.995	0.982	0.971	0.960	0.949	0.940	0.932	0.925	0.919	0.912	0.909	0.905	0.901	0.900	0.900	0.899	0.900	0.902	0.905	0.908	0.911	0.916	0.922	0.929	0.936	0.944	0.951	0.961	0.971	0.982	0.992	1.004	1.018	1.029	1.042	1.056	1.071	1.085	1.100	1.115	1.130	1.145	1.162	1.179	1.194	1.211	1.228	1.245	1.262	1.280	1.296	1.315	1.332	1.350	1.368	1.384	1.401	1.418	1.435	1.452	1.469	1.485	1.502	1.518	1.534	1.550	1.565	1.580	1.595	1.610	1.624	1.638	1.652	1.665	1.679	1.691	1.704	1.716	1.728	1.739	1.749	1.760	1.769	1.780	1.790	1.798	1.808	1.816	1.825	1.832	1.840	1.848	1.855	1.864	1.870	1.876	1.884	1.890	1.896	1.902	1.908	1.914	1.920	1.926	1.932	1.939	1.945	1.951	1.958	1.964	1.970	1.976	1.984	1.990	1.998	2.004	2.011	2.019	2.026	2.034	2.042	2.051	2.059	2.068	2.078	2.088	2.096	2.106	2.118	2.128	2.139	2.149	2.160	2.171	2.184	2.196	2.209	2.221	2.235	2.248	2.262	2.275	2.289	2.304	2.319	2.332	2.346	2.362	2.376	2.392	2.408	2.422	2.439	2.454	2.469	2.484	2.500	2.515	2.531	2.546	2.561	2.576	2.592	2.608	2.621	2.636	2.650	2.665	2.679	2.691	2.706	2.719	2.731	2.744	2.755	2.768	2.779	2.790	2.799	2.810	2.820	2.828	2.838	2.845	2.854	2.860	2.869	2.874	2.880	2.885	2.891	2.896	2.900	2.904	2.908	2.910	2.912	2.915	2.916	2.919	2.920	2.920	2.920	2.920	2.919	2.920	2.919	2.918	2.915	2.914	2.912	2.911	2.909	2.906	2.904	2.901	2.899	2.895	2.892	2.889	2.886	2.882	2.879	2.874	2.871	2.868	2.862	2.859	2.854	2.851	2.846	2.841	2.836	2.831	2.826	2.821	2.815	2.810	2.804	2.799	2.791	2.785	2.778	2.771	2.762	2.755	2.746	2.738	2.728	2.719	2.709	2.699	2.689	2.676	2.665	2.651	2.639	2.625	2.612	2.598	2.582	2.568	2.551	2.535	2.518	2.499	2.481	2.462	2.444	2.422	2.402	2.381	2.359	2.336	2.315	2.292	2.269	2.244	2.220	2.195	2.170	2.145	2.119	2.094	2.068	2.040	2.014	1.988	1.960	1.932	1.906	1.879	1.852	1.825	1.799	1.772	1.745	1.720	1.695	1.669	1.644	1.619	1.595	1.571	1.548	1.525	1.502	1.481	1.461	1.440	1.421	1.402	1.385	1.369	1.352	1.338	1.322	1.310	1.298	1.286	1.275	1.266	1.258	1.250	1.242	1.236	1.231	1.228	1.225	1.224	1.222	1.222	1.222	1.225	1.228	1.230	1.235	1.239	1.244	1.250	1.256	1.264	1.271	1.281	1.289	1.298	1.308	1.318	1.328	1.338	1.348	1.358	1.368	1.378	1.388	1.398	1.408	1.416	1.426	1.434	1.441	1.449	1.456	1.464	1.470	1.475	1.479	1.482	1.485	1.489	1.490	1.489	1.490	1.488	1.485	1.482	1.479	1.472	1.466	1.460	1.452	1.442	1.432	1.422	1.410	1.396	1.382	1.369	1.354	1.338	1.321	1.302	1.284	1.265	1.246	1.226	1.205	1.185	1.164	1.142	1.120	1.099	1.075	1.054	1.031	1.010	0.988	0.966	0.944	0.924	0.902	0.882	0.862	0.842	0.824	0.805	0.788	0.770	0.755	0.739	0.725	0.710	0.698	0.685	0.674	0.664	0.654	0.645	0.638	0.630	0.624	0.619	0.614	0.610	0.609	0.606	0.606	0.605	0.605	0.606	0.606	0.609	0.610	0.612	0.616	0.620	0.624	0.626	0.630	0.635	0.639	0.642	0.645	0.649	0.654	0.656	0.659	0.661	0.664	0.665	0.666	0.668	0.669	0.669	0.668	0.666	0.664	0.661	0.659	0.655	0.649	0.645	0.639	0.634	0.628	0.620	0.612	0.604	0.596	0.589	0.579	0.571	0.561	0.552	0.544	0.534	0.526	0.516	0.507	0.500	0.492	0.485	0.478	0.471	0.466	0.461	0.458	0.452	0.450	0.450	0.449	0.449	0.450	0.452	0.456	0.461	0.466	0.475	0.481	0.492	0.502	0.514	0.526	0.540	0.556	0.572	0.589	0.608	0.628	0.648	0.668	0.691	0.714	0.738	0.761	0.786	0.812	0.838	0.865	0.891	0.919	0.946	0.974	1.001	1.031	1.059	1.086	1.115	1.144	1.171	1.199	1.226	1.252	1.279	1.306	1.331	1.356	1.381	1.406	1.430	1.455	1.478	1.499	1.521	1.542	1.564	1.584	1.602	1.622	1.642	1.660	1.678	1.694	1.711	1.728	1.744	1.760	1.774	1.790	1.805	1.818	1.832	1.846	1.859	1.872	1.885	1.899	1.911	1.924	1.935	1.948	1.959	1.970	1.982	1.992	2.004	2.016	2.027	2.039	2.049	2.060	2.070	2.081	2.092	2.102	2.112	2.122	2.134	2.142	2.152	2.162	2.171	2.181	2.190	2.199	2.208	2.218	2.225	2.234	2.242	2.251	2.260	2.268	2.276	2.284	2.292	2.300	2.309	2.316	2.324	2.332	2.340	2.349	2.358	2.366	2.375	2.384	2.395	2.404	2.415	2.425	2.436	2.449	2.459	2.471	2.485	2.498	2.511	2.525	2.541	2.556	2.572	2.589	2.606	2.624	2.642	2.661	2.681	2.700	2.721	2.742	2.765	2.788	2.811	2.834	2.859	2.882	2.908	2.932	2.958	2.982	3.009	3.035	3.060	3.088	3.114	3.140	3.166	3.192	3.219	3.242	3.269	3.294	3.319	3.342	3.368	3.391	3.414	3.436	3.458	3.480	3.500	3.520	3.539	3.556	3.574	3.590	3.605	3.620	3.634	3.646	3.659	3.669	3.679	3.688	3.695	3.702	3.708	3.712	3.715	3.719	3.719	3.720	3.720	3.718	3.716	3.712	3.709	3.702	3.696	3.690	3.682	3.674	3.666	3.656	3.646	3.635	3.624	3.611	3.600	3.586	3.575	3.561	3.548	3.534	3.519	3.506	3.492	3.479	3.464	3.450	3.438	3.424	3.411	3.398	3.385	3.372	3.361	3.350	3.339	3.329	3.319	3.310	3.300	3.294	3.285	3.279	3.272	3.268	3.264	3.259	3.255	3.252	3.251	3.250	3.249	3.249	3.251	3.251	3.254	3.258	3.261	3.264	3.270	3.274	3.279	3.286	3.291	3.299	3.306	3.314	3.322	3.330	3.339	3.348	3.356	3.366	3.375	3.385	3.395	3.405	3.414	3.424	3.434	3.442	3.452	3.462	3.470	3.480	3.489	3.496	3.505	3.514	3.520	3.529	3.535	3.541	3.548	3.552	3.559	3.564	3.569	3.572	3.578	3.580	3.582	3.586	3.588	3.590	3.591	3.591	3.591	3.591	3.590	3.590	3.588	3.586	3.582	3.580	3.575	3.571	3.566	3.562	3.556	3.550	3.542	3.536	3.529	3.520	3.511	3.502	3.492	3.482	3.472	3.461	3.450	3.440	3.428	3.416	3.402	3.390	3.378	3.364	3.352	3.338	3.325	3.311	3.298	3.285	3.271	3.258	3.245	3.231	3.219	3.206	3.195	3.184	3.171	3.161	3.150	3.139	3.130	3.121	3.112	3.105	3.098	3.090	3.085	3.079	3.074	3.071	3.069	3.065	3.065	3.064	3.064	3.065	3.066	3.068	3.071	3.075	3.081	3.086	3.092	3.100	3.108	3.116	3.125	3.135	3.146	3.156	3.169	3.180	3.192	3.206	3.220	3.234	3.248	3.262	3.276	3.291	3.306	3.322	3.336	3.351	3.366	3.381	3.396	3.411	3.425	3.439	3.452	3.466	3.479	3.491	3.504	3.516	3.526	3.536	3.546	3.555	3.564	3.570	3.578	3.582	3.588	3.592	3.595	3.598	3.599	3.600	3.599	3.596	3.594	3.591	3.588	3.582	3.575	3.568	3.559	3.550	3.540	3.529	3.518	3.502	3.490	3.475	3.460	3.444	3.426	3.409	3.392	3.374	3.354	3.336	3.316	3.296	3.276	3.255	3.236	3.215	3.195	3.175	3.154	3.135	3.114	3.095	3.075	3.056	3.040	3.021	3.004	2.986	2.971	2.956	2.941	2.928	2.914	2.901	2.889	2.879	2.868	2.858	2.850	2.841	2.835	2.828	2.822	2.818	2.814	2.809	2.806	2.805	2.804	2.802	2.801	2.800	2.801	2.801	2.802	2.804	2.805	2.808	2.808	2.810	2.812	2.814	2.815	2.818	2.819	2.819	2.821	2.822	2.822	2.822	2.822	2.822	2.821	2.821	2.819	2.818	2.816	2.812	2.810	2.806	2.802	2.799	2.794	2.790	2.784	2.780	2.772	2.768	2.761	2.755	2.749	2.742	2.735	2.729	2.722	2.716	2.710	2.702	2.696	2.691	2.684	2.678	2.672	2.668	2.662	2.658	2.652	2.649	2.645	2.641	2.639	2.636	2.634	2.631	2.630	2.629	2.628	2.628	2.628	2.628	2.629	2.629	2.630	2.631	2.632	2.636	2.638	2.640	2.642	2.645	2.649	2.650	2.654	2.656	2.659	2.662	2.665	2.668	2.670	2.672	2.674	2.678	2.679	2.679	2.680	2.681	2.680	2.681	2.680	2.679	2.678	2.675	2.672	2.670	2.666	2.662	2.656	2.652	2.645	2.640	2.632	2.624	2.616	2.606	2.598	2.586	2.575	2.564	2.552	2.539	2.525	2.511	2.498	2.481	2.465	2.449	2.431	2.414	2.395	2.378	2.358	2.338	2.318	2.298	2.276	2.255	2.234	2.211	2.189	2.166	2.142	2.119	2.095	2.072	2.047	2.024	2.000	1.975	1.951	1.928	1.902	1.879	1.855	1.831	1.808	1.784	1.761	1.738	1.715	1.692	1.672	1.650	1.630	1.608	1.589	1.569	1.550	1.531	1.514	1.496	1.480	1.464	1.449	1.434	1.420	1.406	1.394	1.382	1.371	1.361	1.352	1.344	1.336	1.329	1.322	1.316	1.311	1.308	1.304	1.301	1.299	1.298	1.296	1.296	1.296	1.296	1.298	1.299	1.301	1.302	1.306	1.309	1.312	1.316	1.319	1.322	1.326	1.330	1.334	1.338	1.341	1.345	1.349	1.351	1.355	1.358	1.360	1.361	1.365	1.366	1.368	1.369	1.369	1.369	1.369	1.368	1.366	1.365	1.362	1.360	1.358	1.355	1.351	1.346	1.341	1.338	1.331	1.326	1.320	1.312	1.306	1.299	1.291	1.284	1.276	1.268	1.260	1.251	1.241	1.234	1.224	1.215	1.206	1.196	1.186	1.178	1.168	1.159	1.149	1.140	1.129	1.119	1.110	1.101	1.091	1.082	1.071	1.062	1.054	1.042	1.034	1.024	1.015	1.005	0.996	0.988	0.978	0.969	0.959	0.949	0.939	0.930	0.920	0.911	0.901	0.891	0.881	0.871	0.862	0.851	0.842	0.832	0.822	0.812	0.802	0.792	0.782	0.772	0.761	0.751	0.741	0.732	0.721	0.711	0.701	0.691	0.681	0.671	0.661	0.651	0.641	0.631	0.621	0.611	0.602	0.592	0.584	0.575	0.565	0.556	0.548	0.540	0.531	0.522	0.515	0.506	0.498	0.491	0.484	0.475	0.469	0.461	0.455	0.449	0.441	0.435	0.430	0.424	0.419	0.414	0.409	0.404	0.400	0.395	0.392	0.389	0.385	0.381	0.379	0.376	0.374	0.372	0.371	0.370	0.369	0.369	0.368	0.368	0.369	0.369	0.370	0.370	0.372	0.375	0.378	0.380	0.382	0.386	0.390	0.395	0.399	0.402	0.409	0.414	0.420	0.426	0.432	0.440	0.448	0.455	0.464	0.472	0.482	0.491	0.501	0.510	0.521	0.531	0.544	0.555	0.568	0.580	0.592	0.605	0.619	0.632	0.646	0.660	0.675	0.690	0.705	0.721	0.735	0.751	0.768	0.784	0.799	0.815	0.832	0.848	0.864	0.880	0.896	0.912	0.929	0.945	0.960	0.975	0.991	1.006	1.021	1.035	1.050	1.062	1.076	1.089	1.101	1.112	1.122	1.134	1.144	1.152	1.161	1.169	1.176	1.182	1.189	1.192	1.198	1.201	1.202	1.205	1.206	1.206	1.206	1.205	1.204	1.201	1.198	1.194	1.190	1.185	1.180	1.174	1.168	1.161	1.154	1.146	1.138	1.129	1.121	1.112	1.102	1.094	1.086	1.078	1.068	1.059	1.050	1.041	1.032	1.024	1.016	1.009	1.001	0.994	0.988	0.981	0.975	0.970	0.965	0.961	0.958	0.955	0.952	0.949	0.948	0.946	0.945	0.945	0.945	0.946	0.948	0.949	0.950	0.952	0.955	0.958	0.960	0.962	0.965	0.969	0.971	0.975	0.978	0.980	0.985	0.988	0.990	0.991	0.994	0.995	0.996	0.998	0.999	0.998	0.998	0.996	0.995	0.994	0.990	0.986	0.984	0.978	0.974	0.966	0.960	0.952	0.945	0.936	0.928	0.918	0.906	0.896	0.885	0.874	0.861	0.849	0.835	0.822	0.808	0.795	0.781	0.766	0.752	0.738	0.724	0.711	0.696	0.682	0.670	0.658	0.644	0.632	0.621	0.611	0.600	0.590	0.581	0.574	0.566	0.559	0.554	0.549	0.545	0.540	0.538	0.538	0.538	0.538	0.539	0.541	0.545	0.549	0.554	0.560	0.568	0.575	0.584	0.592	0.604	0.614	0.625	0.636	0.649	0.661	0.675	0.688	0.701	0.715	0.729	0.744	0.758	0.771	0.786	0.800	0.814	0.828	0.841	0.854	0.866	0.879	0.891	0.902	0.911	0.922	0.932	0.940	0.949	0.956	0.964	0.970	0.975	0.980	0.985	0.989	0.992	0.995	0.998	0.999	0.999	1.000	0.999	0.999	0.998	0.995	0.994	0.991	0.989	0.986	0.982	0.979	0.974	0.971	0.966	0.962	0.958	0.954	0.949	0.945	0.940	0.935	0.931	0.926	0.922	0.918	0.914	0.910	0.906	0.901	0.899	0.895	0.891	0.888	0.885	0.881	0.878	0.875	0.872	0.869	0.868	0.864	0.861	0.859	0.856	0.854	0.850	0.849	0.846	0.844	0.841	0.839	0.838	0.835	0.832	0.831	0.829	0.828	0.825	0.824	0.822	0.821	0.820	0.820	0.820	0.820	0.820	0.821	0.822	0.824	0.826	0.828	0.831	0.834	0.839	0.844	0.849	0.854	0.860	0.868	0.875	0.884	0.894	0.904	0.914	0.926	0.938	0.951	0.965	0.980	0.994	1.009	1.026	1.042	1.060	1.079	1.096	1.115	1.135	1.154	1.174	1.194	1.214	1.235	1.255	1.276	1.296	1.318	1.339	1.360	1.380	1.400	1.420	1.439	1.458	1.476	1.495	1.512	1.530	1.546	1.562	1.576	1.591	1.605	1.619	1.631	1.642	1.654	1.664	1.674	1.682	1.690	1.698	1.704	1.711	1.716	1.720	1.724	1.728	1.730	1.732	1.734	1.735	1.736	1.738	1.738	1.738	1.736	1.736	1.736	1.735	1.735	1.734	1.734	1.732	1.732	1.732	1.732	1.732	1.732	1.734	1.735	1.735	1.736	1.739	1.741	1.744	1.746	1.749	1.754	1.758	1.762	1.768	1.772	1.778	1.784	1.790	1.796	1.804	1.811	1.818	1.825	1.832	1.840	1.848	1.856	1.864	1.872	1.880	1.889	1.896	1.905	1.912	1.920	1.928	1.934	1.942	1.949	1.955	1.961	1.968	1.972	1.978	1.982	1.986	1.991	1.994	1.998	2.000	2.001	2.002	2.004	2.005	2.004	2.004	2.002	2.001	1.999	1.995	1.992	1.989	1.985	1.979	1.974	1.969	1.962	1.956	1.949	1.942	1.934	1.926	1.918	1.909	1.900	1.890	1.881	1.872	1.862	1.852	1.844	1.832	1.824	1.812	1.804	1.794	1.784	1.775	1.766	1.756	1.748	1.740	1.731	1.722	1.716	1.710	1.704	1.696	1.692	1.688	1.682	1.681	1.679	1.675	1.674	1.675	1.675	1.676	1.678	1.680	1.684	1.688	1.692	1.699	1.705	1.711	1.719	1.728	1.736	1.746	1.756	1.766	1.779	1.790	1.802	1.816	1.829	1.841	1.855	1.869	1.882	1.896	1.910	1.924	1.939	1.951	1.965	1.978	1.990	2.001	2.014	2.025	2.035	2.045	2.054	2.062	2.070	2.078	2.084	2.089	2.092	2.096	2.099	2.100	2.100	2.100	2.099	2.095	2.091	2.088	2.082	2.076	2.070	2.061	2.051	2.042	2.033	2.020	2.007	1.995	1.982	1.968	1.954	1.939	1.922	1.908	1.892	1.876	1.860	1.845	1.829	1.811	1.795	1.780	1.764	1.748	1.732	1.718	1.704	1.689	1.676	1.662	1.650	1.639	1.628	1.618	1.608	1.599	1.590	1.582	1.575	1.570	1.564	1.560	1.555	1.552	1.550	1.548	1.548	1.546	1.546	1.548	1.549	1.550	1.552	1.556	1.558	1.561	1.565	1.569	1.572	1.576	1.581	1.585	1.589	1.594	1.598	1.602	1.605	1.609	1.611	1.615	1.618	1.620	1.622	1.624	1.624	1.625	1.624	1.622	1.621	1.619	1.616	1.612	1.608	1.602	1.596	1.590	1.584	1.575	1.565	1.556	1.546	1.534	1.522	1.509	1.496	1.481	1.466	1.450	1.432	1.416	1.398	1.379	1.359	1.339	1.318	1.298	1.275	1.252	1.229	1.204	1.180	1.155	1.130	1.104	1.078	1.050	1.024	0.996	0.968	0.940	0.912	0.882	0.854	0.824	0.795	0.765	0.736	0.706	0.676	0.648	0.618	0.588	0.558	0.528	0.498	0.469	0.439	0.410	0.381	0.351	0.324	0.295	0.269	0.240	0.215	0.188	0.161	0.138	0.112	0.090	0.066	0.042	0.021	0.001	-0.020	-0.039	-0.058	-0.075	-0.092	-0.109	-0.124	-0.138	-0.151	-0.162	-0.174	-0.185	-0.195	-0.202	-0.210	-0.216	-0.222	-0.228	-0.231	-0.234	-0.236	-0.238	-0.238	-0.236	-0.235	-0.232	-0.230	-0.226	-0.221	-0.218	-0.211	-0.204	-0.198	-0.190	-0.182	-0.174	-0.165	-0.156	-0.146	-0.138	-0.126	-0.116	-0.105	-0.094	-0.084	-0.072	-0.061	-0.050	-0.039	-0.028	-0.016	-0.005	0.006	0.018	0.029	0.040	0.051	0.062	0.072	0.084	0.095	0.106	0.116	0.126	0.138	0.148	0.159	0.169	0.179	0.189	0.199	0.210	0.220	0.231	0.240	0.251	0.261	0.272	0.284	0.294	0.305	0.316	0.328	0.339	0.350	0.361	0.374	0.385	0.396	0.409	0.421	0.434	0.445	0.458	0.469	0.481	0.494	0.506	0.519	0.531	0.544	0.556	0.569	0.580	0.592	0.604	0.615	0.626	0.639	0.649	0.659	0.670	0.680	0.689	0.699	0.708	0.718	0.725	0.734	0.741	0.748	0.755	0.761	0.768	0.772	0.778	0.782	0.786	0.791	0.794	0.796	0.799	0.801	0.801	0.804	0.804	0.805	0.804	0.804	0.802	0.801	0.798	0.796	0.794	0.791	0.789	0.784	0.780	0.775	0.770	0.766	0.761	0.756	0.750	0.744	0.738	0.730	0.724	0.716	0.710	0.702	0.695	0.688	0.679	0.671	0.662	0.655	0.646	0.638	0.629	0.620	0.611	0.602	0.592	0.584	0.574	0.565	0.558	0.548	0.538	0.529	0.520	0.511	0.502	0.494	0.486	0.478	0.469	0.461	0.454	0.446	0.440	0.432	0.426	0.420	0.414	0.408	0.402	0.396	0.391	0.388	0.384	0.380	0.378	0.374	0.370	0.369	0.366	0.365	0.364	0.362	0.362	0.361	0.362	0.362	0.364	0.364	0.365	0.368	0.369	0.370	0.374	0.375	0.378	0.380	0.382	0.385	0.388	0.391	0.392	0.396	0.399	0.401	0.404	0.406	0.409	0.410	0.411	0.414	0.414	0.415	0.415	0.415	0.415	0.414	0.412	0.411	0.410	0.408	0.404	0.401	0.398	0.394	0.388	0.382	0.376	0.370	0.364	0.356	0.349	0.340	0.332	0.322	0.312	0.302	0.292	0.281	0.271	0.260	0.248	0.236	0.225	0.212	0.200	0.188	0.175	0.161	0.148	0.136	0.124	0.110	0.098	0.086	0.072	0.061	0.050	0.038	0.026	0.015	0.005	-0.004	-0.015	-0.024	-0.032	-0.040	-0.048	-0.055	-0.062	-0.068	-0.074	-0.078	-0.082	-0.086	-0.089	-0.091	-0.092	-0.094	-0.095	-0.095	-0.094	-0.092	-0.091	-0.089	-0.086	-0.082	-0.079	-0.074	-0.070	-0.064	-0.059	-0.054	-0.046	-0.040	-0.032	-0.026	-0.018	-0.011	-0.002	0.005	0.014	0.021	0.029	0.038	0.046	0.054	0.062	0.071	0.079	0.088	0.095	0.102	0.110	0.118	0.125	0.131	0.139	0.145	0.151	0.156	0.162	0.169	0.174	0.178	0.182	0.186	0.189	0.192	0.196	0.199	0.201	0.202	0.205	0.206	0.206	0.206	0.208	0.206	0.206	0.206	0.205	0.202	0.201	0.199	0.198	0.195	0.192	0.189	0.186	
