# Supplementary material for: Motion onset VEPs can see through the blur
Source: Sci Rep. 2024 Sep 12;14:21296. doi: 10.1038/s41598-024-72483-z (PMC11393312; doi:10.1038/s41598-024-72483-z)
Supplement: Supplementary file 3 — Supplementary Information 3. [file 41598_2024_72483_MOESM3_ESM.zip › VEP_raw_data/source_data/SourceBlurVEP-S003_VEP_2023-03-29_10-50-45.txt]

0.000	0.000	99999.999	6250.000	50.000	-2193.000	-2061.000	6248.000	7.000	100.000	5.000	2.000	1.000	1.000	0.000	0.000	0.000	0.000	0.000	0.000	0.000	0.000	0.000	0.000	0.000	0.000	0.000	0.208	0.206	0.205	0.204	0.201	0.200	0.200	0.199	0.198	0.199	0.198	0.195	0.194	0.194	0.194	0.194	0.194	0.194	0.195	0.196	0.198	0.199	0.201	0.204	0.206	0.209	0.214	0.218	0.222	0.229	0.235	0.241	0.249	0.258	0.265	0.275	0.288	0.299	0.309	0.320	0.332	0.345	0.359	0.372	0.386	0.402	0.415	0.431	0.446	0.462	0.480	0.496	0.511	0.529	0.544	0.560	0.578	0.591	0.608	0.622	0.639	0.654	0.668	0.681	0.695	0.708	0.720	0.732	0.744	0.755	0.765	0.775	0.784	0.791	0.799	0.806	0.812	0.819	0.822	0.828	0.830	0.831	0.832	0.834	0.835	0.834	0.834	0.831	0.831	0.829	0.826	0.824	0.821	0.816	0.811	0.809	0.804	0.798	0.792	0.786	0.780	0.774	0.766	0.761	0.754	0.748	0.740	0.734	0.728	0.720	0.714	0.710	0.702	0.698	0.691	0.684	0.678	0.672	0.668	0.661	0.658	0.652	0.649	0.644	0.641	0.638	0.635	0.634	0.631	0.631	0.630	0.629	0.629	0.629	0.630	0.629	0.629	0.629	0.629	0.630	0.631	0.631	0.631	0.630	0.630	0.629	0.628	0.626	0.625	0.624	0.621	0.619	0.616	0.612	0.609	0.604	0.599	0.595	0.590	0.584	0.578	0.571	0.565	0.558	0.551	0.544	0.535	0.528	0.520	0.511	0.501	0.492	0.482	0.474	0.465	0.456	0.448	0.438	0.430	0.421	0.412	0.404	0.396	0.388	0.379	0.369	0.362	0.354	0.345	0.338	0.329	0.322	0.316	0.310	0.305	0.301	0.296	0.292	0.291	0.290	0.289	0.289	0.290	0.291	0.294	0.296	0.300	0.304	0.310	0.315	0.322	0.329	0.336	0.345	0.354	0.365	0.375	0.386	0.398	0.408	0.419	0.431	0.444	0.456	0.469	0.482	0.494	0.507	0.520	0.534	0.546	0.560	0.572	0.585	0.598	0.608	0.620	0.630	0.640	0.651	0.660	0.670	0.679	0.686	0.695	0.704	0.708	0.712	0.718	0.720	0.724	0.725	0.729	0.730	0.731	0.732	0.732	0.732	0.732	0.731	0.730	0.729	0.726	0.725	0.722	0.720	0.716	0.714	0.711	0.708	0.705	0.700	0.698	0.694	0.691	0.689	0.686	0.685	0.682	0.682	0.680	0.681	0.680	0.680	0.681	0.682	0.684	0.686	0.690	0.694	0.698	0.704	0.709	0.716	0.724	0.731	0.740	0.749	0.759	0.769	0.781	0.792	0.805	0.819	0.831	0.846	0.860	0.876	0.890	0.906	0.922	0.939	0.956	0.972	0.990	1.006	1.022	1.039	1.055	1.071	1.086	1.101	1.115	1.126	1.138	1.149	1.160	1.168	1.178	1.184	1.191	1.196	1.201	1.204	1.206	1.209	1.209	1.208	1.206	1.204	1.199	1.192	1.186	1.179	1.170	1.159	1.148	1.134	1.122	1.109	1.092	1.075	1.056	1.038	1.018	0.996	0.974	0.951	0.929	0.905	0.879	0.854	0.829	0.804	0.778	0.751	0.725	0.699	0.672	0.645	0.619	0.591	0.565	0.539	0.511	0.486	0.460	0.434	0.409	0.385	0.361	0.338	0.315	0.294	0.272	0.252	0.234	0.215	0.198	0.182	0.168	0.155	0.142	0.131	0.121	0.112	0.105	0.099	0.094	0.089	0.085	0.084	0.082	0.081	0.082	0.084	0.088	0.092	0.099	0.106	0.114	0.122	0.132	0.144	0.158	0.169	0.181	0.196	0.210	0.225	0.242	0.259	0.276	0.295	0.314	0.334	0.355	0.374	0.391	0.412	0.432	0.454	0.475	0.495	0.516	0.536	0.558	0.578	0.599	0.619	0.640	0.659	0.676	0.695	0.712	0.730	0.746	0.761	0.776	0.790	0.804	0.816	0.829	0.841	0.850	0.860	0.868	0.875	0.881	0.886	0.890	0.894	0.896	0.898	0.896	0.896	0.892	0.890	0.888	0.881	0.876	0.869	0.861	0.851	0.844	0.834	0.821	0.810	0.796	0.784	0.770	0.755	0.740	0.724	0.708	0.689	0.671	0.654	0.635	0.616	0.598	0.576	0.558	0.538	0.519	0.499	0.479	0.461	0.441	0.424	0.404	0.386	0.368	0.350	0.332	0.315	0.299	0.282	0.269	0.254	0.240	0.228	0.214	0.202	0.192	0.182	0.171	0.164	0.156	0.148	0.141	0.136	0.131	0.129	0.125	0.124	0.121	0.121	0.122	0.124	0.125	0.126	0.128	0.129	0.132	0.135	0.140	0.144	0.148	0.152	0.158	0.164	0.169	0.175	0.182	0.189	0.194	0.201	0.208	0.215	0.221	0.228	0.234	0.240	0.245	0.251	0.258	0.265	0.270	0.274	0.279	0.284	0.288	0.292	0.298	0.301	0.306	0.310	0.315	0.320	0.325	0.329	0.332	0.338	0.342	0.346	0.350	0.354	0.358	0.362	0.365	0.369	0.372	0.376	0.379	0.381	0.385	0.388	0.390	0.392	0.396	0.398	0.400	0.402	0.404	0.406	0.408	0.410	0.411	0.411	0.411	0.412	0.412	0.412	0.412	0.411	0.410	0.410	0.408	0.405	0.401	0.399	0.394	0.390	0.385	0.380	0.375	0.370	0.364	0.356	0.350	0.342	0.334	0.326	0.318	0.308	0.298	0.288	0.278	0.268	0.256	0.245	0.234	0.222	0.211	0.196	0.181	0.168	0.155	0.140	0.128	0.114	0.100	0.086	0.074	0.060	0.048	0.036	0.025	0.012	0.000	-0.010	-0.020	-0.031	-0.041	-0.050	-0.059	-0.068	-0.074	-0.080	-0.085	-0.089	-0.094	-0.098	-0.100	-0.102	-0.105	-0.104	-0.102	-0.102	-0.100	-0.095	-0.091	-0.086	-0.080	-0.072	-0.066	-0.058	-0.048	-0.038	-0.028	-0.016	-0.004	0.009	0.022	0.036	0.051	0.066	0.082	0.098	0.114	0.129	0.145	0.162	0.180	0.195	0.212	0.230	0.246	0.261	0.279	0.295	0.311	0.328	0.342	0.359	0.374	0.388	0.402	0.416	0.430	0.442	0.454	0.465	0.478	0.488	0.496	0.505	0.515	0.522	0.529	0.536	0.542	0.548	0.552	0.556	0.560	0.561	0.564	0.565	0.565	0.565	0.564	0.564	0.561	0.560	0.558	0.554	0.550	0.546	0.540	0.534	0.528	0.520	0.514	0.506	0.499	0.491	0.484	0.476	0.469	0.460	0.452	0.444	0.434	0.426	0.416	0.408	0.399	0.389	0.379	0.369	0.358	0.348	0.338	0.329	0.318	0.306	0.295	0.282	0.272	0.260	0.249	0.238	0.224	0.212	0.200	0.190	0.178	0.168	0.155	0.144	0.132	0.121	0.108	0.096	0.086	0.075	0.064	0.051	0.041	0.030	0.020	0.010	0.000	-0.010	-0.020	-0.030	-0.038	-0.046	-0.055	-0.062	-0.069	-0.076	-0.082	-0.089	-0.094	-0.099	-0.102	-0.108	-0.111	-0.112	-0.116	-0.118	-0.119	-0.120	-0.120	-0.120	-0.119	-0.118	-0.114	-0.112	-0.109	-0.105	-0.099	-0.094	-0.089	-0.082	-0.075	-0.069	-0.061	-0.052	-0.044	-0.035	-0.026	-0.016	-0.005	0.005	0.015	0.028	0.039	0.051	0.064	0.076	0.086	0.098	0.111	0.124	0.138	0.151	0.165	0.179	0.192	0.208	0.221	0.235	0.250	0.262	0.276	0.289	0.302	0.315	0.326	0.339	0.350	0.360	0.370	0.381	0.390	0.401	0.410	0.418	0.425	0.431	0.436	0.442	0.446	0.451	0.456	0.459	0.462	0.465	0.468	0.469	0.471	0.472	0.474	0.472	0.474	0.474	0.474	0.472	0.472	0.470	0.469	0.466	0.464	0.461	0.459	0.456	0.452	0.449	0.446	0.442	0.439	0.436	0.432	0.429	0.425	0.421	0.419	0.414	0.411	0.408	0.404	0.400	0.396	0.391	0.386	0.384	0.379	0.376	0.372	0.370	0.366	0.362	0.361	0.358	0.355	0.354	0.352	0.350	0.350	0.349	0.349	0.348	0.348	0.348	0.348	0.348	0.348	0.348	0.348	0.348	0.348	0.348	0.349	0.349	0.348	0.348	0.348	0.348	0.348	0.349	0.349	0.349	0.349	0.348	0.348	0.348	0.346	0.345	0.345	0.345	0.344	0.342	0.341	0.340	0.339	0.339	0.336	0.336	0.334	0.335	0.334	0.332	0.330	0.329	0.326	0.325	0.325	0.324	0.324	0.325	0.325	0.328	0.330	0.331	0.334	0.336	0.339	0.344	0.346	0.350	0.354	0.359	0.365	0.370	0.376	0.382	0.389	0.395	0.404	0.410	0.419	0.428	0.436	0.444	0.454	0.464	0.474	0.484	0.496	0.506	0.519	0.530	0.542	0.555	0.568	0.580	0.594	0.606	0.619	0.632	0.646	0.660	0.672	0.686	0.700	0.712	0.726	0.739	0.752	0.764	0.776	0.788	0.799	0.810	0.820	0.831	0.841	0.851	0.861	0.870	0.880	0.888	0.896	0.904	0.910	0.915	0.921	0.926	0.929	0.930	0.932	0.935	0.938	0.939	0.940	0.940	0.939	0.939	0.938	0.936	0.934	0.931	0.930	0.926	0.924	0.920	0.916	0.914	0.909	0.906	0.901	0.898	0.892	0.891	0.886	0.881	0.876	0.872	0.866	0.862	0.859	0.855	0.851	0.848	0.844	0.841	0.838	0.834	0.830	0.828	0.826	0.822	0.820	0.819	0.816	0.815	0.815	0.814	0.812	0.812	0.812	0.814	0.815	0.814	0.816	0.818	0.819	0.820	0.822	0.825	0.829	0.832	0.838	0.841	0.846	0.851	0.856	0.862	0.868	0.874	0.880	0.885	0.892	0.898	0.904	0.911	0.916	0.924	0.931	0.938	0.944	0.951	0.959	0.964	0.971	0.979	0.985	0.992	0.998	1.004	1.010	1.016	1.022	1.029	1.035	1.042	1.048	1.054	1.061	1.066	1.071	1.076	1.081	1.084	1.088	1.091	1.095	1.099	1.102	1.104	1.106	1.108	1.109	1.109	1.110	1.110	1.109	1.109	1.106	1.105	1.102	1.099	1.096	1.092	1.089	1.084	1.079	1.075	1.071	1.064	1.056	1.048	1.039	1.029	1.019	1.009	0.998	0.985	0.974	0.961	0.949	0.935	0.920	0.905	0.890	0.872	0.855	0.838	0.820	0.802	0.784	0.765	0.746	0.728	0.708	0.688	0.668	0.648	0.628	0.606	0.586	0.565	0.545	0.524	0.504	0.482	0.460	0.440	0.418	0.396	0.375	0.354	0.331	0.310	0.289	0.268	0.248	0.228	0.206	0.188	0.169	0.151	0.134	0.118	0.102	0.086	0.072	0.059	0.046	0.034	0.022	0.012	0.004	-0.005	-0.012	-0.018	-0.024	-0.029	-0.031	-0.034	-0.036	-0.038	-0.038	-0.038	-0.035	-0.034	-0.031	-0.030	-0.026	-0.021	-0.016	-0.010	-0.001	0.006	0.015	0.025	0.035	0.049	0.060	0.074	0.088	0.102	0.118	0.134	0.150	0.168	0.186	0.205	0.225	0.244	0.264	0.285	0.309	0.329	0.350	0.371	0.394	0.416	0.439	0.462	0.485	0.507	0.531	0.555	0.578	0.601	0.625	0.650	0.672	0.696	0.719	0.742	0.765	0.789	0.811	0.832	0.856	0.878	0.900	0.924	0.944	0.966	0.988	1.009	1.029	1.049	1.069	1.086	1.105	1.122	1.140	1.156	1.172	1.188	1.204	1.218	1.231	1.244	1.256	1.269	1.279	1.289	1.298	1.308	1.315	1.322	1.329	1.336	1.341	1.346	1.352	1.355	1.360	1.364	1.365	1.368	1.370	1.371	1.372	1.374	1.374	1.375	1.374	1.374	1.372	1.371	1.369	1.366	1.364	1.361	1.358	1.351	1.348	1.344	1.340	1.336	1.331	1.328	1.324	1.319	1.314	1.309	1.302	1.298	1.291	1.285	1.278	1.271	1.264	1.258	1.250	1.242	1.235	1.226	1.219	1.212	1.204	1.195	1.185	1.176	1.165	1.154	1.142	1.131	1.120	1.109	1.098	1.086	1.072	1.062	1.050	1.039	1.026	1.015	1.002	0.989	0.976	0.964	0.950	0.938	0.924	0.909	0.896	0.881	0.866	0.852	0.838	0.824	0.808	0.794	0.779	0.765	0.750	0.736	0.722	0.706	0.692	0.679	0.664	0.651	0.638	0.624	0.610	0.598	0.585	0.572	0.560	0.548	0.535	0.525	0.515	0.504	0.494	0.485	0.476	0.468	0.459	0.452	0.446	0.440	0.432	0.428	0.422	0.418	0.414	0.410	0.408	0.404	0.402	0.401	0.399	0.399	0.399	0.399	0.399	0.396	0.396	0.398	0.398	0.400	0.401	0.404	0.406	0.409	0.412	0.415	0.419	0.422	0.428	0.432	0.438	0.444	0.450	0.458	0.465	0.471	0.479	0.486	0.494	0.502	0.512	0.520	0.528	0.535	0.542	0.550	0.556	0.565	0.572	0.580	0.586	0.594	0.601	0.608	0.615	0.622	0.630	0.635	0.642	0.650	0.656	0.662	0.670	0.678	0.684	0.691	0.699	0.706	0.714	0.722	0.730	0.739	0.748	0.756	0.765	0.774	0.782	0.791	0.801	0.810	0.820	0.830	0.841	0.852	0.862	0.874	0.886	0.898	0.909	0.920	0.931	0.942	0.954	0.965	0.975	0.985	0.996	1.006	1.015	1.025	1.035	1.045	1.052	1.062	1.072	1.082	1.091	1.101	1.110	1.120	1.130	1.138	1.148	1.155	1.162	1.170	1.178	1.184	1.190	1.194	1.198	1.204	1.209	1.212	1.218	1.220	1.225	1.229	1.231	1.235	1.238	1.239	1.240	1.241	1.242	1.242	1.242	1.242	1.242	1.241	1.240	1.239	1.236	1.235	1.234	1.231	1.228	1.224	1.219	1.214	1.210	1.204	1.199	1.192	1.189	1.182	1.176	1.170	1.165	1.159	1.152	1.148	1.141	1.136	1.130	1.125	1.120	1.114	1.109	1.104	1.099	1.092	1.088	1.082	1.078	1.071	1.066	1.061	1.056	1.051	1.045	1.041	1.036	1.031	1.028	1.022	1.019	1.015	1.010	1.008	1.005	1.002	1.001	0.999	0.999	0.998	0.998	0.999	1.000	1.000	1.004	1.006	1.010	1.015	1.021	1.026	1.032	1.040	1.049	1.056	1.065	1.076	1.086	1.098	1.110	1.124	1.138	1.151	1.168	1.182	1.199	1.218	1.234	1.250	1.268	1.285	1.304	1.324	1.342	1.361	1.381	1.401	1.420	1.440	1.459	1.479	1.499	1.516	1.536	1.556	1.576	1.596	1.615	1.634	1.652	1.669	1.686	1.704	1.721	1.736	1.750	1.762	1.774	1.784	1.794	1.802	1.811	1.816	1.822	1.829	1.831	1.834	1.835	1.835	1.832	1.831	1.826	1.822	1.814	1.805	1.795	1.784	1.770	1.756	1.740	1.722	1.704	1.685	1.664	1.642	1.619	1.596	1.571	1.546	1.519	1.491	1.462	1.432	1.402	1.374	1.344	1.311	1.281	1.250	1.220	1.189	1.158	1.125	1.094	1.064	1.034	1.002	0.971	0.940	0.911	0.882	0.852	0.825	0.798	0.770	0.745	0.720	0.696	0.674	0.651	0.630	0.610	0.590	0.571	0.555	0.539	0.524	0.509	0.498	0.488	0.478	0.469	0.460	0.451	0.446	0.441	0.438	0.435	0.434	0.434	0.434	0.435	0.439	0.442	0.446	0.451	0.458	0.464	0.471	0.480	0.489	0.496	0.507	0.516	0.526	0.538	0.549	0.561	0.574	0.582	0.594	0.605	0.616	0.626	0.636	0.648	0.659	0.669	0.680	0.689	0.698	0.708	0.716	0.724	0.732	0.741	0.749	0.755	0.762	0.768	0.774	0.778	0.782	0.786	0.790	0.792	0.796	0.798	0.801	0.802	0.804	0.806	0.808	0.809	0.810	0.812	0.812	0.814	0.814	0.814	0.816	0.816	0.819	0.819	0.820	0.822	0.825	0.826	0.829	0.830	0.832	0.835	0.838	0.840	0.842	0.845	0.849	0.852	0.858	0.861	0.866	0.871	0.876	0.881	0.886	0.892	0.899	0.905	0.912	0.919	0.926	0.934	0.941	0.949	0.956	0.966	0.972	0.979	0.986	0.994	1.002	1.009	1.018	1.025	1.031	1.038	1.045	1.050	1.056	1.061	1.068	1.072	1.076	1.080	1.084	1.085	1.088	1.088	1.089	1.089	1.088	1.088	1.086	1.082	1.079	1.074	1.069	1.061	1.055	1.046	1.038	1.029	1.016	1.006	0.994	0.981	0.968	0.952	0.938	0.922	0.906	0.888	0.871	0.854	0.834	0.815	0.796	0.776	0.756	0.738	0.716	0.696	0.675	0.655	0.635	0.615	0.594	0.574	0.554	0.535	0.515	0.496	0.478	0.459	0.441	0.424	0.408	0.390	0.374	0.360	0.344	0.331	0.316	0.304	0.291	0.280	0.270	0.259	0.249	0.240	0.231	0.224	0.216	0.210	0.204	0.199	0.194	0.190	0.186	0.182	0.180	0.176	0.175	0.172	0.170	0.169	0.169	0.168	0.168	0.168	0.166	0.164	0.162	0.161	0.160	0.158	0.156	0.155	0.154	0.152	0.150	0.149	0.146	0.144	0.141	0.138	0.134	0.130	0.128	0.122	0.118	0.112	0.108	0.101	0.096	0.090	0.086	0.079	0.072	0.065	0.058	0.051	0.044	0.038	0.030	0.024	0.018	0.010	0.002	-0.004	-0.010	-0.018	-0.024	-0.031	-0.038	-0.044	-0.050	-0.056	-0.064	-0.069	-0.075	-0.081	-0.088	-0.091	-0.098	-0.102	-0.109	-0.112	-0.116	-0.121	-0.124	-0.128	-0.131	-0.134	-0.136	-0.140	-0.140	-0.142	-0.144	-0.145	-0.145	-0.146	-0.148	-0.146	-0.146	-0.145	-0.142	-0.141	-0.139	-0.135	-0.132	-0.128	-0.124	-0.119	-0.114	-0.109	-0.104	-0.099	-0.091	-0.085	-0.078	-0.071	-0.064	-0.054	-0.045	-0.035	-0.025	-0.015	-0.004	0.008	0.020	0.031	0.044	0.056	0.069	0.079	0.092	0.105	0.119	0.134	0.148	0.162	0.178	0.192	0.208	0.221	0.236	0.251	0.265	0.280	0.295	0.310	0.325	0.340	0.355	0.369	0.384	0.399	0.412	0.429	0.445	0.458	0.471	0.484	0.496	0.507	0.519	0.530	0.540	0.551	0.560	0.570	0.580	0.589	0.599	0.608	0.615	0.624	0.631	0.639	0.645	0.651	0.658	0.661	0.666	0.671	0.675	0.678	0.680	0.682	0.684	0.686	0.688	0.689	0.688	0.688	0.688	0.686	0.685	0.684	0.681	0.679	0.676	0.672	0.670	0.668	0.664	0.661	0.658	0.654	0.651	0.649	0.646	0.644	0.641	0.640	0.638	0.638	0.636	0.635	0.635	0.635	0.635	0.635	0.636	0.636	0.639	0.641	0.644	0.648	0.650	0.655	0.660	0.664	0.670	0.676	0.682	0.690	0.695	0.701	0.709	0.718	0.725	0.735	0.745	0.755	0.765	0.776	0.786	0.798	0.809	0.819	0.830	0.840	0.850	0.861	0.871	0.881	0.892	0.904	0.915	0.925	0.936	0.946	0.959	0.969	0.978	0.986	0.995	1.004	1.012	1.020	1.029	1.036	1.044	1.051	1.058	1.062	1.069	1.075	1.079	1.082	1.086	1.090	1.091	1.094	1.096	1.098	1.098	1.099	1.099	1.099	1.099	1.099	1.098	1.096	1.095	1.092	1.091	1.089	1.086	1.082	1.078	1.075	1.069	1.064	1.060	1.055	1.050	1.044	1.039	1.034	1.029	1.024	1.019	1.014	1.008	1.002	0.998	0.991	0.986	0.981	0.975	0.970	0.965	0.960	0.956	0.951	0.945	0.940	0.935	0.930	0.925	0.920	0.915	0.910	0.905	0.901	0.896	0.892	0.888	0.884	0.880	0.874	0.870	0.868	0.865	0.864	0.861	0.860	0.859	0.858	0.858	0.858	0.859	0.859	0.860	0.862	0.862	0.865	0.868	0.870	0.872	0.875	0.880	0.882	0.886	0.891	0.896	0.901	0.905	0.910	0.915	0.920	0.925	0.930	0.938	0.944	0.949	0.956	0.964	0.971	0.980	0.989	0.998	1.006	1.015	1.025	1.034	1.044	1.052	1.062	1.072	1.081	1.091	1.100	1.110	1.119	1.129	1.138	1.146	1.156	1.164	1.172	1.181	1.189	1.198	1.205	1.212	1.220	1.228	1.236	1.242	1.249	1.256	1.262	1.268	1.274	1.279	1.284	1.289	1.292	1.296	1.300	1.304	1.308	1.309	1.312	1.314	1.315	1.316	1.319	1.319	1.319	1.320	1.319	1.319	1.319	1.319	1.319	1.318	1.316	1.318	1.316	1.316	1.316	1.318	1.315	1.315	1.314	1.315	1.315	1.315	1.316	1.316	1.319	1.319	1.321	1.324	1.326	1.330	1.332	1.336	1.339	1.344	1.348	1.352	1.358	1.364	1.368	1.372	1.379	1.386	1.392	1.398	1.404	1.410	1.416	1.424	1.431	1.439	1.445	1.452	1.460	1.468	1.474	1.481	1.488	1.495	1.501	1.509	1.518	1.525	1.531	1.539	1.545	1.551	1.556	1.562	1.568	1.570	1.574	1.578	1.580	1.581	1.581	1.584	1.584	1.582	1.581	1.579	1.576	1.572	1.569	1.564	1.560	1.555	1.549	1.544	1.536	1.529	1.522	1.515	1.505	1.496	1.488	1.478	1.466	1.456	1.446	1.434	1.421	1.411	1.399	1.386	1.375	1.362	1.350	1.336	1.324	1.312	1.300	1.288	1.276	1.265	1.254	1.240	1.229	1.218	1.208	1.198	1.184	1.172	1.162	1.151	1.141	1.132	1.122	1.114	1.105	1.098	1.089	1.080	1.071	1.064	1.056	1.048	1.040	1.031	1.022	1.016	1.009	1.001	0.995	0.989	0.984	0.980	0.976	0.969	0.964	0.959	0.954	0.949	0.944	0.939	0.934	0.930	0.925	0.920	0.915	0.911	0.906	0.901	0.896	0.890	0.885	0.880	0.874	0.868	0.862	0.855	0.848	0.840	0.832	0.825	0.815	0.808	0.798	0.789	0.779	0.770	0.760	0.749	0.739	0.728	0.718	0.705	0.694	0.680	0.668	0.654	0.642	0.629	0.615	0.601	0.590	0.576	0.562	0.551	0.538	0.525	0.512	0.500	0.488	0.474	0.461	0.450	0.438	0.425	0.412	0.402	0.390	0.380	0.370	0.360	0.351	0.342	0.334	0.325	0.319	0.311	0.305	0.299	0.294	0.289	0.284	0.276	0.274	0.270	0.266	0.266	0.264	0.262	0.262	0.261	0.262	0.261	0.262	0.265	0.266	0.269	0.270	0.274	0.279	0.282	0.288	0.292	0.299	0.305	0.311	0.320	0.328	0.334	0.340	0.346	0.354	0.362	0.369	0.376	0.385	0.394	0.402	0.411	0.420	0.428	0.436	0.445	0.454	0.462	0.469	0.478	0.485	0.494	0.501	0.510	0.518	0.526	0.536	0.545	0.552	0.562	0.571	0.580	0.589	0.596	0.605	0.614	0.622	0.631	0.640	0.650	0.659	0.668	0.676	0.685	0.695	0.702	0.712	0.721	0.730	0.740	0.749	0.759	0.769	0.778	0.789	0.798	0.809	0.819	0.828	0.838	0.849	0.859	0.870	0.881	0.892	0.904	0.915	0.926	0.939	0.950	0.961	0.974	0.985	0.996	1.009	1.020	1.032	1.044	1.054	1.062	1.072	1.082	1.092	1.102	1.112	1.121	1.131	1.139	1.148	1.156	1.164	1.171	1.176	1.184	1.190	1.195	1.199	1.204	1.208	1.211	1.214	1.214	1.215	1.218	1.219	1.218	1.216	1.216	1.214	1.211	1.209	1.208	1.204	1.201	1.198	1.194	1.188	1.184	1.178	1.172	1.166	1.160	1.155	1.148	1.141	1.134	1.128	1.120	1.112	1.106	1.099	1.091	1.084	1.076	1.070	1.062	1.056	1.049	1.042	1.036	1.030	1.026	1.020	1.015	1.009	1.005	1.000	0.996	0.992	0.988	0.984	0.981	0.978	0.975	0.971	0.969	0.966	0.964	0.962	0.961	0.962	0.961	0.962	0.962	0.964	0.965	0.969	0.970	0.974	0.978	0.980	0.985	0.989	0.995	1.000	1.006	1.011	1.018	1.025	1.032	1.039	1.046	1.052	1.059	1.068	1.076	1.086	1.095	1.105	1.116	1.128	1.139	1.149	1.160	1.172	1.184	1.196	1.208	1.220	1.232	1.246	1.260	1.274	1.288	1.301	1.316	1.330	1.345	1.361	1.374	1.386	1.400	1.412	1.426	1.440	1.452	1.465	1.478	1.490	1.501	1.514	1.525	1.536	1.548	1.559	1.569	1.580	1.589	1.599	1.606	1.614	1.621	1.628	1.634	1.639	1.644	1.646	1.650	1.654	1.656	1.659	1.661	1.662	1.664	1.664	1.664	1.664	1.662	1.661	1.660	1.658	1.655	1.651	1.649	1.644	1.640	1.636	1.630	1.625	1.620	1.615	1.609	1.601	1.596	1.590	1.584	1.579	1.571	1.566	1.560	1.556	1.552	1.548	1.545	1.541	1.539	1.536	1.536	1.535	1.536	1.536	1.536	1.539	1.541	1.544	1.548	1.550	1.554	1.558	1.562	1.570	1.576	1.584	1.592	1.601	1.610	1.619	1.630	1.640	1.652	1.664	1.676	1.690	1.702	1.716	1.730	1.745	1.760	1.775	1.789	1.804	1.819	1.835	1.849	1.862	1.876	1.889	1.901	1.914	1.926	1.938	1.950	1.961	1.972	1.982	1.992	2.002	2.013	2.021	2.027	2.035	2.042	2.049	2.055	2.060	2.065	2.068	2.071	2.074	2.076	2.076	2.078	2.076	2.075	2.074	2.072	2.069	2.065	2.060	2.056	2.050	2.044	2.038	2.031	2.024	2.018	2.010	2.002	1.995	1.988	1.980	1.971	1.964	1.955	1.948	1.939	1.930	1.924	1.915	1.908	1.900	1.894	1.886	1.880	1.874	1.868	1.861	1.855	1.850	1.845	1.840	1.835	1.832	1.829	1.826	1.824	1.821	1.820	1.816	1.815	1.812	1.808	1.804	1.802	1.800	1.798	1.795	1.792	1.790	1.788	1.785	1.782	1.780	1.778	1.772	1.770	1.768	1.764	1.760	1.755	1.751	1.748	1.742	1.738	1.732	1.728	1.721	1.715	1.706	1.698	1.689	1.679	1.670	1.659	1.649	1.638	1.626	1.614	1.601	1.588	1.574	1.560	1.546	1.531	1.515	1.500	1.484	1.469	1.452	1.435	1.418	1.400	1.382	1.364	1.346	1.328	1.310	1.292	1.275	1.258	1.239	1.221	1.204	1.186	1.170	1.154	1.138	1.121	1.106	1.091	1.078	1.064	1.051	1.040	1.030	1.020	1.011	1.004	0.999	0.994	0.990	0.989	0.988	0.989	0.991	0.994	0.999	1.004	1.011	1.019	1.030	1.041	1.054	1.066	1.081	1.098	1.116	1.134	1.154	1.175	1.198	1.221	1.245	1.271	1.296	1.321	1.348	1.378	1.408	1.438	1.469	1.501	1.532	1.565	1.599	1.632	1.666	1.701	1.736	1.771	1.806	1.841	1.876	1.912	1.948	1.981	2.018	2.052	2.086	2.120	2.156	2.190	2.221	2.251	2.281	2.309	2.336	2.362	2.389	2.414	2.438	2.460	2.482	2.504	2.522	2.541	2.559	2.575	2.590	2.602	2.615	2.626	2.635	2.644	2.652	2.658	2.662	2.666	2.669	2.670	2.671	2.670	2.669	2.665	2.660	2.656	2.649	2.641	2.632	2.622	2.612	2.600	2.588	2.576	2.562	2.548	2.532	2.518	2.501	2.485	2.470	2.452	2.436	2.419	2.402	2.385	2.369	2.352	2.335	2.318	2.301	2.286	2.271	2.256	2.241	2.228	2.212	2.200	2.188	2.175	2.164	2.154	2.144	2.135	2.128	2.120	2.112	2.108	2.104	2.099	2.094	2.091	2.090	2.090	2.089	2.090	2.091	2.094	2.096	2.101	2.106	2.111	2.118	2.125	2.132	2.141	2.150	2.160	2.168	2.178	2.188	2.198	2.206	2.218	2.229	2.240	2.249	2.258	2.268	2.276	2.285	2.294	2.301	2.310	2.316	2.322	2.329	2.335	2.339	2.344	2.348	2.350	2.351	2.352	2.351	2.350	2.349	2.345	2.341	2.336	2.330	2.322	2.316	2.306	2.296	2.285	2.272	2.259	2.245	2.229	2.211	2.195	2.178	2.158	2.139	2.119	2.098	2.076	2.055	2.033	2.011	1.988	1.966	1.944	1.920	1.898	1.875	1.852	1.831	1.810	1.789	1.769	1.749	1.730	1.711	1.692	1.676	1.660	1.645	1.631	1.618	1.606	1.594	1.584	1.575	1.568	1.561	1.556	1.552	1.549	1.548	1.548	1.550	1.550	1.552	1.558	1.564	1.571	1.579	1.589	1.600	1.611	1.626	1.640	1.656	1.674	1.691	1.710	1.729	1.749	1.769	1.790	1.811	1.834	1.855	1.878	1.900	1.921	1.948	1.971	1.994	2.018	2.039	2.062	2.084	2.106	2.129	2.150	2.169	2.188	2.206	2.224	2.241	2.258	2.272	2.288	2.301	2.315	2.328	2.338	2.349	2.358	2.365	2.371	2.378	2.382	2.385	2.386	2.388	2.388	2.386	2.384	2.379	2.374	2.368	2.361	2.354	2.344	2.334	2.322	2.311	2.298	2.284	2.269	2.252	2.236	2.219	2.200	2.181	2.162	2.142	2.122	2.101	2.080	2.058	2.035	2.013	1.990	1.966	1.944	1.920	1.896	1.872	1.849	1.826	1.802	1.778	1.754	1.731	1.709	1.684	1.662	1.639	1.618	1.595	1.572	1.551	1.529	1.506	1.485	1.464	1.444	1.424	1.406	1.388	1.369	1.351	1.334	1.318	1.301	1.286	1.270	1.255	1.242	1.230	1.218	1.206	1.196	1.185	1.175	1.166	1.158	1.151	1.145	1.138	1.131	1.125	1.119	1.114	1.110	1.105	1.102	1.100	1.098	1.096	1.096	1.096	1.096	1.099	1.100	1.104	1.106	1.110	1.114	1.119	1.122	1.128	1.132	1.139	1.145	1.151	1.158	1.165	1.172	1.179	1.185	1.192	1.200	1.209	1.216	1.224	1.232	1.241	1.249	1.259	1.269	1.276	1.286	1.295	1.305	1.314	1.322	1.331	1.341	1.351	1.360	1.369	1.379	1.388	1.396	1.405	1.414	1.421	1.431	1.439	1.448	1.456	1.465	1.475	1.484	1.494	1.502	1.511	1.521	1.530	1.540	1.549	1.558	1.568	1.576	1.586	1.594	1.601	1.609	1.618	1.624	1.632	1.640	1.646	1.652	1.659	1.665	1.670	1.674	1.679	1.682	1.686	1.689	1.690	1.691	1.691	1.692	1.691	1.690	1.690	1.688	1.686	1.685	1.680	1.676	1.671	1.666	1.660	1.654	1.646	1.639	1.631	1.622	1.615	1.605	1.594	1.585	1.574	1.562	1.551	1.540	1.528	1.515	1.501	1.489	1.475	1.461	1.446	1.431	1.415	1.399	1.382	1.366	1.349	1.330	1.312	1.295	1.276	1.258	1.239	1.220	1.201	1.182	1.164	1.145	1.126	1.109	1.089	1.071	1.052	1.035	1.016	0.999	0.981	0.965	0.948	0.931	0.915	0.900	0.885	0.869	0.855	0.840	0.826	0.812	0.798	0.784	0.771	0.759	0.748	0.735	0.724	0.714	0.705	0.695	0.686	0.678	0.670	0.664	0.656	0.648	0.639	0.632	0.625	0.620	0.614	0.608	0.602	0.599	0.594	0.589	0.585	0.580	0.576	0.572	0.568	0.565	0.562	0.560	0.556	0.554	0.550	0.546	0.542	0.540	0.538	0.536	0.532	0.529	0.525	0.520	0.516	0.512	0.506	0.502	0.498	0.492	0.488	0.482	0.476	0.471	0.465	0.459	0.452	0.445	0.439	0.430	0.424	0.416	0.409	0.400	0.391	0.384	0.376	0.366	0.359	0.350	0.342	0.334	0.324	0.316	0.308	0.299	0.290	0.281	0.272	0.264	0.255	0.246	0.236	0.229	0.219	0.210	0.202	0.194	0.184	0.175	0.168	0.158	0.149	0.139	0.130	0.120	0.110	0.100	0.090	0.081	0.072	0.062	0.052	0.044	0.034	0.026	0.018	0.009	0.001	-0.008	-0.014	-0.021	-0.028	-0.035	-0.041	-0.048	-0.054	-0.061	-0.069	-0.076	-0.081	-0.088	-0.094	-0.099	-0.104	-0.109	-0.112	-0.116	-0.121	-0.125	-0.129	-0.132	-0.135	-0.138	-0.141	-0.144	-0.146	-0.148	-0.150	-0.151	-0.152	-0.152	-0.152	-0.151	-0.151	-0.152	-0.152	-0.154	-0.152	-0.151	-0.151	-0.151	-0.149	-0.146	-0.144	-0.141	-0.138	-0.134	-0.129	-0.126	-0.120	-0.116	-0.112	-0.106	-0.102	-0.096	-0.091	-0.086	-0.079	-0.074	-0.066	-0.061	-0.054	-0.046	-0.039	-0.031	-0.024	-0.015	-0.008	0.002	0.011	0.020	0.029	0.039	0.048	0.056	0.068	0.076	0.088	0.098	0.108	0.118	0.129	0.139	0.148	0.159	0.169	0.179	0.188	0.198	0.208	0.216	0.225	0.232	0.242	0.251	0.259	0.266	0.274	0.281	0.289	0.296	0.302	0.309	0.315	0.320	0.326	0.332	0.338	0.342	0.348	0.351	0.354	0.356	0.359	0.360	0.361	0.362	0.361	0.362	0.360	0.360	0.358	0.355	0.351	0.348	0.344	0.340	0.335	0.330	0.324	0.319	0.314	0.308	0.300	0.292	0.286	0.280	0.270	0.261	0.250	0.240	0.230	0.219	0.206	0.194	0.182	0.170	0.158	0.144	0.131	0.118	0.104	0.090	0.076	0.062	0.048	0.034	0.020	0.005	-0.010	-0.025	-0.038	-0.052	-0.066	-0.080	-0.094	-0.108	-0.121	-0.134	-0.148	-0.160	-0.174	-0.186	-0.198	-0.210	-0.221	-0.232	-0.242	-0.251	-0.261	-0.270	-0.279	-0.286	-0.294	-0.301	-0.308	-0.314	-0.319	-0.324	-0.328	-0.330	-0.334	-0.335	-0.335	-0.336	-0.335	-0.332	-0.330	-0.328	-0.322	-0.318	-0.310	-0.304	-0.295	-0.285	-0.275	-0.264	-0.251	-0.238	-0.224	-0.209	-0.192	-0.175	-0.156	-0.136	-0.119	-0.099	-0.079	-0.058	-0.035	-0.012	0.011	0.034	0.058	0.081	0.105	0.130	0.155	0.180	0.205	0.232	0.259	0.284	0.310	0.336	0.362	0.386	0.412	0.438	0.462	0.489	0.514	0.536	0.559	0.581	0.602	0.622	0.644	0.662	0.684	0.701	0.720	0.736	0.751	0.766	0.780	0.792	0.805	0.816	0.825	0.834	0.841	0.848	0.855	0.860	0.862	0.866	0.868	0.869	0.868	0.866	0.864	0.861	0.856	0.850	0.845	0.836	0.830	0.819	0.810	0.799	0.786	0.774	0.761	0.749	0.734	0.719	0.704	0.689	0.674	0.659	0.644	0.628	0.612	0.596	0.580	0.565	0.549	0.534	0.519	0.504	0.489	0.474	0.460	0.448	0.434	0.421	0.410	0.399	0.389	0.378	0.368	0.359	0.349	0.340	0.332	0.322	0.315	0.308	0.299	0.289	0.281	0.274	0.266	0.259	0.251	0.244	0.236	0.230	0.222	0.216	0.210	0.201	0.195	0.188	0.179	0.171	0.161	0.152	0.142	0.132	0.121	0.111	0.099	0.088	0.074	0.060	0.046	0.030	0.014	-0.004	-0.021	-0.040	-0.059	-0.079	-0.100	-0.120	-0.142	-0.165	-0.189	-0.212	-0.236	-0.261	-0.286	-0.311	-0.336	-0.364	-0.390	-0.416	-0.444	-0.471	-0.498	-0.525	-0.551	-0.579	-0.606	-0.632	-0.660	-0.686	-0.712	-0.736	-0.761	-0.786	-0.809	-0.831	-0.854	-0.876	-0.896	-0.918	-0.939	-0.958	-0.976	-0.994	-1.011	-1.028	-1.042	-1.058	-1.070	-1.084	-1.096	-1.108	-1.119	-1.130	-1.140	-1.148	-1.156	-1.164	-1.170	-1.176	-1.182	-1.188	-1.192	-1.196	-1.201	-1.204	-1.206	-1.209	-1.210	-1.212	-1.212	-1.215	-1.215	-1.215	-1.218	-1.219	-1.220	-1.219	-1.219	-1.219	-1.218	-1.218	-1.218	-1.218	-1.216	-1.216	-1.216	-1.216	-1.218	-1.218	-1.219	-1.220	-1.221	-1.222	-1.224	-1.228	-1.229	-1.231	-1.234	-1.235	-1.236	-1.240	-1.244	-1.249	-1.254	-1.258	-1.264	-1.268	-1.272	-1.279	-1.284	-1.289	-1.294	-1.298	-1.304	-1.308	-1.311	-1.315	-1.320	-1.322	-1.326	-1.330	-1.332	-1.335	-1.339	-1.340	-1.342	-1.345	-1.346	-1.349	-1.349	-1.349	-1.350	-1.351	-1.350	-1.350	-1.350	-1.350	-1.348	-1.346	-1.345	-1.344	-1.341	-1.338	-1.335	-1.331	-1.326	-1.324	-1.319	-1.314	-1.309	-1.304	-1.299	-1.292	-1.286	-1.281	-1.275	-1.269	-1.261	-1.254	-1.248	-1.240	-1.232	-1.224	-1.216	-1.206	-1.199	-1.190	-1.181	-1.171	-1.162	-1.152	-1.142	-1.132	-1.121	-1.110	-1.100	-1.088	-1.078	-1.068	-1.055	-1.044	-1.032	-1.020	-1.009	-0.995	-0.984	-0.971	-0.960	-0.945	-0.932	-0.921	-0.908	-0.894	-0.881	-0.869	-0.854	-0.840	-0.828	-0.814	-0.801	-0.788	-0.774	-0.759	-0.744	-0.730	-0.718	-0.705	-0.691	-0.680	-0.668	-0.654	-0.641	-0.630	-0.618	-0.604	-0.591	-0.580	-0.568	-0.556	-0.544	-0.534	-0.522	-0.511	-0.501	-0.491	-0.481	-0.470	-0.460	-0.451	-0.440	-0.430	-0.420	-0.411	-0.401	-0.390	-0.380	-0.370	-0.360	-0.351	-0.341	-0.331	-0.322	-0.312	-0.302	-0.292	-0.282	-0.272	-0.261	-0.251	-0.240	-0.230	-0.220	-0.209	-0.198	-0.186	-0.175	-0.162	-0.152	-0.141	-0.129	-0.116	-0.105	-0.092	-0.080	-0.068	-0.055	-0.042	-0.030	-0.016	-0.001	0.014	0.028	0.042	0.056	0.070	0.086	0.101	0.118	0.132	0.149	0.165	0.180	0.194	0.209	0.225	0.241	0.256	0.272	0.289	0.305	0.320	0.338	0.354	0.369	0.385	0.401	0.416	0.432	0.446	0.462	0.479	0.494	0.509	0.525	0.541	0.558	0.575	0.592	0.608	0.624	0.639	0.654	0.669	0.684	0.700	0.714	0.729	0.742	0.758	0.771	0.785	0.800	0.814	0.828	0.841	0.855	0.868	0.880	0.891	0.902	0.914	0.925	0.934	0.944	0.951	0.961	0.968	0.976	0.982	0.989	0.995	1.001	1.006	1.009	1.012	1.015	1.018	1.018	1.020	1.020	1.020	1.019	1.019	1.016	1.015	1.011	1.008	1.004	1.000	0.996	0.991	0.988	0.982	0.978	0.972	0.968	0.962	0.956	0.951	0.944	0.939	0.932	0.926	0.920	0.914	0.909	0.901	0.895	0.889	0.885	0.879	0.874	0.869	0.866	0.862	0.858	0.851	0.848	0.845	0.841	0.839	0.838	0.835	0.834	0.832	0.832	0.832	0.834	0.835	0.836	0.839	0.842	0.846	0.850	0.854	0.859	0.865	0.871	0.878	0.884	0.894	0.902	0.911	0.920	0.930	0.940	0.950	0.960	0.971	0.982	0.994	1.005	1.015	1.026	1.038	1.049	1.059	1.070	1.080	1.089	1.100	1.109	1.118	1.126	1.135	1.144	1.151	1.160	1.166	1.174	1.178	1.185	1.190	1.194	1.198	1.200	1.202	1.204	1.205	1.206	1.205	1.202	1.201	1.199	1.194	1.190	1.186	1.181	1.174	1.168	1.160	1.152	1.144	1.135	1.126	1.116	1.105	1.095	1.084	1.074	1.062	1.051	1.040	1.029	1.018	1.006	0.995	0.984	0.972	0.961	0.951	0.940	0.930	0.920	0.911	0.902	0.895	0.888	0.881	0.875	0.866	0.861	0.856	0.852	0.850	0.848	0.848	0.848	0.848	0.849	0.851	0.855	0.859	0.864	0.869	0.875	0.881	0.889	0.895	0.904	0.911	0.921	0.930	0.941	0.951	0.965	0.976	0.988	1.000	1.012	1.024	1.038	1.050	1.064	1.078	1.090	1.105	1.118	1.132	1.148	1.161	1.175	1.190	1.204	1.218	1.231	1.245	1.258	1.269	1.280	1.291	1.302	1.312	1.322	1.331	1.341	1.349	1.356	1.365	1.372	1.378	1.384	1.389	1.394	1.396	1.400	1.402	1.402	1.402	1.402	1.400	1.399	1.395	1.391	1.388	1.384	1.379	1.374	1.368	1.361	1.355	1.349	1.341	1.334	1.325	1.318	1.310	1.300	1.291	1.284	1.276	1.268	1.259	1.251	1.244	1.236	1.229	1.222	1.216	1.210	1.204	1.199	1.194	1.189	1.181	1.175	1.171	1.166	1.162	1.160	1.156	1.152	1.149	1.145	1.142	1.141	1.138	1.135	1.132	1.131	1.130	1.128	1.126	1.124	1.122	1.121	1.120	1.120	1.119	1.120	1.120	1.119	1.118	1.118	1.116	1.115	1.115	1.112	1.112	1.112	1.112	1.111	1.112	1.111	1.111	1.110	1.111	1.110	1.110	1.109	1.108	1.106	1.105	1.102	1.101	1.099	1.096	1.095	1.092	1.090	1.088	1.085	1.082	1.080	1.078	1.075	1.074	1.071	1.070	1.068	1.066	1.065	1.062	1.062	1.061	1.061	1.060	1.060	1.060	1.060	1.060	1.059	1.060	1.060	1.061	1.061	1.062	1.064	1.065	1.066	1.069	1.070	1.071	1.075	1.076	1.080	1.082	1.086	1.089	1.092	1.096	1.101	1.105	1.109	1.112	1.119	1.122	1.126	1.130	1.134	1.138	1.141	1.146	1.152	1.155	1.160	1.165	1.170	1.175	1.180	1.184	1.188	1.191	1.195	1.198	1.200	1.204	1.208	1.210	1.212	1.215	1.218	1.220	1.224	1.226	1.228	1.228	1.228	1.228	1.229	1.229	1.228	1.228	1.226	1.225	1.224	1.221	1.219	1.215	1.212	1.210	1.206	1.204	1.199	1.195	1.191	1.186	1.182	1.178	1.172	1.168	1.162	1.156	1.152	1.148	1.141	1.136	1.130	1.124	1.119	1.112	1.108	1.101	1.096	1.090	1.084	1.079	1.071	1.066	1.060	1.052	1.045	1.039	1.031	1.025	1.018	1.012	1.005	0.999	0.992	0.986	0.980	0.972	0.966	0.960	0.954	0.948	0.941	0.935	0.929	0.921	0.916	0.910	0.905	0.900	0.894	0.888	0.882	0.878	0.871	0.866	0.860	0.852	0.845	0.839	0.832	0.826	0.820	0.815	0.808	0.801	0.796	0.790	0.782	0.776	0.769	0.761	0.755	0.746	0.739	0.731	0.722	0.716	0.708	0.700	0.692	0.685	0.678	0.671	0.664	0.655	0.646	0.638	0.629	0.621	0.611	0.602	0.595	0.588	0.579	0.571	0.562	0.555	0.548	0.540	0.534	0.525	0.519	0.511	0.504	0.496	0.490	0.484	0.476	0.471	0.465	0.460	0.454	0.450	0.446	0.442	0.439	0.436	0.434	0.431	0.429	0.426	0.425	0.424	0.421	0.420	0.420	0.419	0.419	0.420	0.420	0.421	0.422	0.424	0.426	0.430	0.432	0.436	0.440	0.444	0.449	0.452	0.456	0.462	0.466	0.471	0.476	0.482	0.488	0.494	0.500	0.506	0.514	0.520	0.529	0.536	0.544	0.551	0.559	0.566	0.575	0.582	0.588	0.595	0.602	0.612	0.621	0.629	0.638	0.648	0.656	0.665	0.674	0.682	0.691	0.700	0.709	0.719	0.726	0.736	0.745	0.754	0.764	0.772	0.782	0.791	0.802	0.811	0.819	0.828	0.835	0.842	0.849	0.856	0.864	0.870	0.879	0.885	0.891	0.898	0.904	0.909	0.914	0.919	0.924	0.926	0.930	0.934	0.935	0.936	0.939	0.940	0.940	0.940	0.940	0.939	0.936	0.934	0.931	0.928	0.922	0.918	0.910	0.904	0.896	0.888	0.879	0.869	0.858	0.846	0.834	0.821	0.808	0.792	0.779	0.764	0.746	0.730	0.712	0.695	0.676	0.658	0.639	0.619	0.599	0.576	0.555	0.534	0.512	0.491	0.469	0.446	0.425	0.402	0.380	0.359	0.336	0.315	0.292	0.271	0.250	0.229	0.209	0.189	0.168	0.149	0.128	0.108	0.089	0.071	0.055	0.039	0.024	0.010	-0.004	-0.016	-0.029	-0.040	-0.052	-0.062	-0.072	-0.081	-0.090	-0.098	-0.105	-0.110	-0.116	-0.122	-0.126	-0.130	-0.132	-0.132	-0.135	-0.138	-0.139	-0.139	-0.138	-0.138	-0.136	-0.134	-0.131	-0.129	-0.126	-0.122	-0.120	-0.116	-0.111	-0.108	-0.102	-0.098	-0.091	-0.086	-0.081	-0.074	-0.068	-0.061	-0.055	-0.049	-0.042	-0.036	-0.031	-0.026	-0.021	-0.016	-0.011	-0.008	-0.002	0.001	0.006	0.010	0.014	0.018	0.020	0.024	0.026	0.028	0.029	0.030	0.031	0.031	0.031	0.032	0.034	0.034	0.035	0.036	0.036	0.036	0.038	0.039	0.039	0.039	0.039	0.040	0.040	0.040	0.040	0.040	0.041	0.041	0.041	0.041	0.042	0.042	0.044	0.045	0.045	0.046	0.048	0.049	0.048	0.048	0.050	0.051	0.052	0.054	0.058	0.059	0.061	0.064	0.066	0.069	0.072	0.075	0.078	0.079	0.081	0.084	0.088	0.090	0.092	0.095	0.099	0.101	0.105	0.110	0.112	0.115	0.118	0.120	0.122	0.125	0.126	0.129	0.131	0.132	0.134	0.136	0.138	0.139	0.140	0.141	0.142	0.142	0.144	0.145	0.144	0.145	0.145	0.145	0.146	0.145	0.145	0.145	0.145	0.144	0.144	0.145	0.144	0.144	0.145	0.145	0.145	0.145	0.145	0.146	0.145	0.145	0.145	0.146	0.145	0.145	0.145	0.145	0.144	0.144	0.142	0.144	0.142	0.142	0.144	0.142	0.142	0.142	0.141	0.140	0.140	0.139	0.138	0.138	0.136	0.136	0.135	0.136	0.136	0.136	0.138	0.136	0.138	0.136	0.136	0.136	0.136	0.135	0.132	0.131	0.130	0.129	0.128	0.128	0.126	0.125	0.122	0.122	0.121	0.119	0.119	0.116	0.114	0.111	0.109	0.106	0.104	0.100	0.095	0.092	0.089	0.084	0.080	0.079	0.074	0.069	0.062	0.056	0.050	0.044	0.038	0.031	0.024	0.018	0.010	0.002	-0.004	-0.011	-0.018	-0.025	-0.032	-0.040	-0.049	-0.055	-0.064	-0.071	-0.079	-0.088	-0.095	-0.104	-0.112	-0.120	-0.129	-0.138	-0.145	-0.154	-0.164	-0.171	-0.179	-0.189	-0.196	-0.205	-0.214	-0.222	-0.232	-0.240	-0.248	-0.256	-0.264	-0.271	-0.278	-0.285	-0.292	-0.299	-0.305	-0.311	-0.319	-0.324	-0.330	-0.335	-0.341	-0.345	-0.350	-0.355	-0.358	-0.362	-0.365	-0.370	-0.372	-0.375	-0.378	-0.381	-0.382	-0.384	-0.385	-0.388	-0.389	-0.390	-0.391	-0.391	-0.392	-0.394	-0.398	-0.399	-0.401	-0.401	-0.404	-0.405	-0.406	-0.409	-0.410	-0.412	-0.414	-0.416	-0.419	-0.421	-0.424	-0.428	-0.430	-0.432	-0.436	-0.440	-0.444	-0.448	-0.452	-0.458	-0.462	-0.465	-0.470	-0.478	-0.484	-0.491	-0.499	-0.506	-0.515	-0.524	-0.532	-0.544	-0.552	-0.564	-0.575	-0.586	-0.599	-0.611	-0.625	-0.638	-0.652	-0.666	-0.681	-0.696	-0.711	-0.726	-0.742	-0.759	-0.775	-0.790	-0.808	-0.824	-0.840	-0.856	-0.874	-0.889	-0.906	-0.921	-0.939	-0.955	-0.970	-0.985	-1.001	-1.016	-1.031	-1.046	-1.060	-1.072	-1.086	-1.098	-1.110	-1.120	-1.130	-1.140	-1.148	-1.156	-1.162	-1.169	-1.175	-1.179	-1.181	-1.185	-1.186	-1.189	-1.188	-1.188	-1.186	-1.184	-1.181	-1.176	-1.172	-1.168	-1.160	-1.152	-1.144	-1.134	-1.121	-1.110	-1.098	-1.082	-1.070	-1.058	-1.041	-1.025	-1.009	-0.991	-0.974	-0.955	-0.935	-0.915	-0.894	-0.874	-0.852	-0.830	-0.808	-0.786	-0.764	-0.741	-0.720	-0.698	-0.675	-0.652	-0.631	-0.610	-0.588	-0.565	-0.544	-0.524	-0.504	-0.485	-0.466	-0.449	-0.430	-0.414	-0.398	-0.381	-0.366	-0.351	-0.338	-0.324	-0.311	-0.300	-0.288	-0.278	-0.269	-0.260	-0.254	-0.248	-0.241	-0.236	-0.232	-0.230	-0.228	-0.226	-0.225	-0.225	-0.226	-0.228	-0.230	-0.232	-0.235	-0.240	-0.244	-0.249	-0.254	-0.260	-0.266	-0.272	-0.280	-0.288	-0.296	-0.305	-0.314	-0.322	-0.332	-0.341	-0.350	-0.359	-0.368	-0.376	-0.385	-0.394	-0.401	-0.410	-0.418	-0.425	-0.432	-0.439	-0.446	-0.452	-0.458	-0.462	-0.469	-0.472	-0.475	-0.479	-0.482	-0.484	-0.485	-0.485	-0.486	-0.485	-0.484	-0.481	-0.481	-0.479	-0.476	-0.471	-0.468	-0.462	-0.458	-0.452	-0.446	-0.439	-0.431	-0.424	-0.415	-0.408	-0.399	-0.390	-0.381	-0.371	-0.361	-0.352	-0.342	-0.332	-0.322	-0.312	-0.300	-0.288	-0.275	-0.265	-0.254	-0.242	-0.231	-0.220	-0.209	-0.198	-0.186	-0.176	-0.164	-0.152	-0.141	-0.129	-0.116	-0.104	-0.090	-0.076	-0.064	-0.051	-0.038	-0.024	-0.011	0.002	0.015	0.029	0.042	0.055	0.069	0.082	0.096	0.109	0.122	0.136	0.151	0.164	0.178	0.191	0.204	0.219	0.232	0.246	0.259	0.272	0.286	0.300	0.314	0.329	0.344	0.358	0.370	0.382	0.396	0.409	0.422	0.435	0.448	0.460	0.470	0.482	0.495	0.506	0.518	0.529	0.539	0.548	0.558	0.565	0.574	0.581	0.589	0.596	0.601	0.608	0.611	0.616	0.619	0.622	0.621	0.621	0.621	0.620	0.620	0.618	0.616	0.614	0.610	0.606	0.602	0.596	0.591	0.585	0.578	0.570	0.561	0.552	0.542	0.534	0.524	0.512	0.504	0.491	0.481	0.471	0.462	0.451	0.440	0.429	0.418	0.406	0.395	0.382	0.371	0.361	0.350	0.338	0.326	0.315	0.304	0.294	0.284	0.272	0.261	0.252	0.241	0.231	0.221	0.211	0.201	0.192	0.182	0.172	0.164	0.155	0.145	0.136	0.128	0.120	0.111	0.102	0.095	0.088	0.080	0.071	0.064	0.056	0.050	0.042	0.036	0.030	0.022	0.018	0.012	0.006	0.001	-0.004	-0.010	-0.016	-0.021	-0.028	-0.031	-0.038	-0.042	-0.048	-0.051	-0.058	-0.061	-0.068	-0.071	-0.076	-0.080	-0.086	-0.090	-0.094	-0.099	-0.102	-0.106	-0.110	-0.112	-0.116	-0.118	-0.120	-0.121	-0.126	-0.128	-0.130	-0.131	-0.132	-0.132	-0.135	-0.135	-0.135	-0.135	-0.135	-0.132	-0.130	-0.130	-0.128	-0.124	-0.120	-0.116	-0.112	-0.109	-0.105	-0.099	-0.094	-0.089	-0.081	-0.075	-0.070	-0.064	-0.058	-0.051	-0.046	-0.039	-0.032	-0.026	-0.018	-0.010	-0.004	0.004	0.012	0.021	0.028	0.036	0.046	0.054	0.062	0.070	0.078	0.085	0.091	0.100	0.106	0.114	0.120	0.128	0.134	0.140	0.146	0.152	0.159	0.165	0.170	0.175	0.180	0.185	0.190	0.194	0.198	0.200	0.202	0.206	0.209	0.211	0.215	0.216	0.220	0.222	0.224	0.228	0.230	0.231	0.234	0.234	0.236	0.238	0.238	0.239	0.240	0.240	0.240	0.241	0.242	0.242	0.242	0.244	0.244	0.244	0.242	0.242	0.241	0.241	0.240	0.239	0.238	0.235	0.231	0.229	0.225	0.221	0.216	0.211	0.206	0.201	0.194	0.188	0.180	0.172	0.165	0.156	0.146	0.136	0.126	0.116	0.105	0.094	0.082	0.070	0.058	0.044	0.031	0.020	0.005	-0.009	-0.024	-0.039	-0.052	-0.068	-0.082	-0.099	-0.114	-0.130	-0.146	-0.162	-0.178	-0.194	-0.211	-0.228	-0.242	-0.259	-0.275	-0.291	-0.306	-0.321	-0.336	-0.350	-0.362	-0.375	-0.389	-0.401	-0.414	-0.426	-0.438	-0.448	-0.459	-0.468	-0.478	-0.486	-0.495	-0.504	-0.512	-0.519	-0.528	-0.534	-0.540	-0.546	-0.551	-0.556	-0.561	-0.565	-0.569	-0.571	-0.575	-0.578	-0.581	-0.581	-0.584	-0.585	-0.586	-0.589	-0.589	-0.590	-0.590	-0.590	-0.590	-0.590	-0.589	-0.588	-0.586	-0.584	-0.584	-0.582	-0.580	-0.580	-0.579	-0.579	-0.578	-0.576	-0.576	-0.575	-0.578	-0.578	-0.578	-0.578	-0.579	-0.579	-0.580	-0.581	-0.582	-0.585	-0.586	-0.588	-0.591	-0.594	-0.596	-0.599	-0.600	-0.604	-0.606	-0.609	-0.611	-0.614	-0.616	-0.621	-0.624	-0.625	-0.628	-0.630	-0.635	-0.638	-0.641	-0.644	-0.648	-0.650	-0.651	-0.654	-0.658	-0.659	-0.660	-0.662	-0.664	-0.664	-0.665	-0.665	-0.668	-0.668	-0.668	-0.669	-0.670	-0.669	-0.669	-0.670	-0.671	-0.671	-0.671	-0.674	-0.674	-0.676	-0.676	-0.678	-0.680	-0.680	-0.681	-0.684	-0.685	-0.686	-0.688	-0.690	-0.691	-0.692	-0.696	-0.698	-0.700	-0.701	-0.704	-0.706	-0.706	-0.709	-0.711	-0.712	-0.714	-0.715	-0.718	-0.718	-0.719	-0.719	-0.719	-0.719	-0.718	-0.716	-0.715	-0.712	-0.710	-0.706	-0.704	-0.700	-0.696	-0.691	-0.688	-0.681	-0.674	-0.668	-0.660	-0.652	-0.646	-0.639	-0.630	-0.621	-0.610	-0.600	-0.590	-0.579	-0.566	-0.554	-0.540	-0.528	-0.512	-0.499	-0.484	-0.468	-0.451	-0.435	-0.418	-0.399	-0.380	-0.362	-0.342	-0.325	-0.305	-0.282	-0.264	-0.245	-0.226	-0.206	-0.188	-0.169	-0.150	-0.132	-0.114	-0.096	-0.079	-0.061	-0.044	-0.026	-0.011	0.006	0.021	0.038	0.052	0.069	0.084	0.099	0.114	0.129	0.142	0.156	0.170	0.182	0.196	0.208	0.220	0.230	0.241	0.251	0.261	0.271	0.281	0.290	0.299	0.308	0.316	0.325	0.335	0.342	0.351	0.359	0.366	0.375	0.384	0.391	0.400	0.408	0.418	0.426	0.435	0.445	0.454	0.465	0.475	0.485	0.495	0.506	0.518	0.530	0.541	0.554	0.566	0.580	0.592	0.606	0.620	0.634	0.648	0.661	0.675	0.690	0.704	0.719	0.731	0.744	0.756	0.770	0.782	0.792	0.805	0.815	0.826	0.835	0.844	0.851	0.858	0.864	0.869	0.875	0.876	0.879	0.880	0.880	0.879	0.875	0.871	0.865	0.858	0.851	0.842	0.830	0.818	0.802	0.788	0.770	0.751	0.731	0.710	0.688	0.665	0.640	0.615	0.589	0.561	0.534	0.505	0.475	0.445	0.414	0.381	0.349	0.316	0.284	0.249	0.216	0.181	0.148	0.114	0.079	0.045	0.012	-0.021	-0.055	-0.086	-0.119	-0.150	-0.180	-0.210	-0.240	-0.269	-0.295	-0.322	-0.348	-0.372	-0.396	-0.418	-0.438	-0.456	-0.474	-0.489	-0.502	-0.515	-0.525	-0.534	-0.542	-0.548	-0.552	-0.555	-0.558	-0.558	-0.556	-0.554	-0.550	-0.545	-0.539	-0.531	-0.524	-0.515	-0.505	-0.494	-0.484	-0.471	-0.459	-0.446	-0.432	-0.419	-0.404	-0.391	-0.379	-0.364	-0.349	-0.335	-0.320	-0.306	-0.292	-0.279	-0.265	-0.252	-0.239	-0.226	-0.216	-0.204	-0.194	-0.184	-0.174	-0.165	-0.156	-0.149	-0.141	-0.134	-0.129	-0.122	-0.116	-0.112	-0.110	-0.109	-0.106	-0.106	-0.106	-0.106	-0.105	-0.106	-0.108	-0.109	-0.110	-0.114	-0.116	-0.119	-0.121	-0.124	-0.128	-0.130	-0.134	-0.136	-0.140	-0.144	-0.146	-0.150	-0.154	-0.155	-0.158	-0.161	-0.164	-0.165	-0.168	-0.169	-0.171	-0.172	-0.172	-0.172	-0.172	-0.172	-0.170	-0.169	-0.168	-0.165	-0.162	-0.160	-0.156	-0.152	-0.149	-0.145	-0.139	-0.135	-0.130	-0.125	-0.120	-0.116	-0.110	-0.106	-0.100	-0.096	-0.091	-0.088	-0.082	-0.079	-0.074	-0.071	-0.068	-0.064	-0.061	-0.058	-0.056	-0.054	-0.051	-0.050	-0.048	-0.048	-0.046	-0.048	-0.046	-0.048	-0.052	-0.054	-0.058	-0.060	-0.064	-0.068	-0.071	-0.076	-0.082	-0.088	-0.092	-0.100	-0.108	-0.116	-0.124	-0.132	-0.141	-0.151	-0.161	-0.171	-0.182	-0.195	-0.206	-0.219	-0.229	-0.240	-0.252	-0.266	-0.278	-0.290	-0.304	-0.316	-0.328	-0.340	-0.351	-0.364	-0.375	-0.385	-0.395	-0.405	-0.416	-0.425	-0.434	-0.441	-0.450	-0.458	-0.462	-0.468	-0.474	-0.479	-0.482	-0.486	-0.489	-0.491	-0.494	-0.495	-0.495	-0.496	-0.495	-0.494	-0.492	-0.491	-0.488	-0.485	-0.481	-0.476	-0.472	-0.466	-0.460	-0.455	-0.449	-0.440	-0.432	-0.426	-0.418	-0.409	-0.401	-0.392	-0.382	-0.374	-0.365	-0.354	-0.344	-0.334	-0.325	-0.315	-0.304	-0.295	-0.285	-0.275	-0.265	-0.255	-0.245	-0.235	-0.226	-0.216	-0.208	-0.198	-0.190	-0.181	-0.174	-0.166	-0.158	-0.152	-0.148	-0.141	-0.136	-0.134	-0.129	-0.125	-0.122	-0.120	-0.119	-0.116	-0.115	-0.115	-0.115	-0.116	-0.118	-0.120	-0.124	-0.125	-0.130	-0.134	-0.138	-0.142	-0.148	-0.152	-0.156	-0.160	-0.166	-0.172	-0.179	-0.185	-0.191	-0.198	-0.204	-0.209	-0.215	-0.221	-0.225	-0.231	-0.236	-0.241	-0.244	-0.249	-0.252	-0.255	-0.259	-0.260	-0.262	-0.264	-0.264	-0.264	-0.264	-0.262	-0.261	-0.258	-0.255	-0.252	-0.248	-0.242	-0.238	-0.231	-0.224	-0.218	-0.209	-0.199	-0.189	-0.179	-0.168	-0.155	-0.142	-0.130	-0.116	-0.102	-0.088	-0.071	-0.054	-0.038	-0.020	-0.002	0.016	0.034	0.052	0.071	0.091	0.112	0.132	0.155	0.175	0.198	0.219	0.240	0.262	0.285	0.306	0.330	0.351	0.375	0.398	0.421	0.445	0.468	0.491	0.516	0.539	0.561	0.584	0.606	0.628	0.651	0.672	0.696	0.719	0.740	0.762	0.785	0.808	0.830	0.852	0.874	0.895	0.915	0.936	0.958	0.979	1.000	1.021	1.041	1.062	1.082	1.104	1.125	1.144	1.164	1.182	1.201	1.220	1.238	1.256	1.274	1.292	1.310	1.328	1.345	1.360	1.378	1.394	1.409	1.424	1.440	1.455	1.470	1.485	1.499	1.514	1.528	1.541	1.555	1.568	1.580	1.592	1.602	1.615	1.625	1.635	1.646	1.655	1.664	1.674	1.681	1.689	1.698	1.704	1.711	1.716	1.724	1.729	1.735	1.739	1.744	1.746	1.751	1.754	1.756	1.760	1.761	1.764	1.765	1.765	1.766	1.766	1.765	1.764	1.762	1.761	1.759	1.758	1.754	1.752	1.750	1.749	1.746	1.744	1.742	1.740	1.738	1.736	1.735	1.734	1.731	1.728	1.725	1.722	1.721	1.719	1.719	1.719	1.718	1.718	1.716	1.718	1.718	1.718	1.718	1.718	1.718	1.718	1.719	1.719	1.720	1.720	1.720	1.720	1.721	1.722	1.725	1.726	1.728	1.729	1.729	1.730	1.731	1.734	1.734	1.736	1.739	1.740	1.742	1.744	1.746	1.746	1.749	1.750	1.751	1.752	1.752	1.754	1.755	1.755	1.755	1.756	1.756	1.756	1.755	1.755	1.754	1.752	1.751	1.750	1.749	1.748	1.746	1.745	1.744	1.741	1.740	1.739	1.736	1.734	1.731	1.729	1.726	1.724	1.722	1.720	1.719	1.716	1.715	1.715	1.714	1.714	1.712	1.712	1.711	1.711	1.711	1.710	1.711	1.711	1.711	1.710	1.710	1.711	1.712	1.712	1.712	1.714	1.716	1.716	1.718	1.719	1.721	1.721	1.722	1.721	1.722	1.722	1.724	1.725	1.725	1.725	1.725	1.725	1.725	1.725	1.724	1.721	1.719	1.716	1.714	1.710	1.706	1.702	1.699	1.694	1.688	1.684	1.679	1.674	1.669	1.661	1.655	1.648	1.639	1.630	1.622	1.615	1.606	1.598	1.591	1.581	1.574	1.564	1.556	1.546	1.538	1.528	1.518	1.506	1.496	1.485	1.475	1.465	1.454	1.442	1.431	1.420	1.408	1.396	1.385	1.374	1.362	1.351	1.340	1.329	1.319	1.308	1.299	1.289	1.279	1.269	1.259	1.250	1.240	1.231	1.222	1.214	1.205	1.198	1.189	1.181	1.174	1.166	1.159	1.152	1.145	1.140	1.134	1.128	1.122	1.118	1.112	1.109	1.104	1.100	1.096	1.092	1.089	1.088	1.084	1.081	1.079	1.076	1.074	1.072	1.070	1.068	1.068	1.064	1.060	1.058	1.056	1.055	1.052	1.050	1.048	1.045	1.041	1.040	1.036	1.032	1.030	1.025	1.021	1.016	1.014	1.009	1.005	1.002	0.998	0.994	0.989	0.984	0.980	0.975	0.968	0.961	0.954	0.946	0.940	0.932	0.924	0.915	0.906	0.898	0.888	0.878	0.868	0.856	0.845	0.834	0.821	0.810	0.798	0.786	0.774	0.760	0.749	0.735	0.722	0.710	0.698	0.685	0.671	0.660	0.649	0.638	0.626	0.615	0.604	0.594	0.584	0.575	0.566	0.558	0.549	0.541	0.534	0.526	0.519	0.511	0.502	0.496	0.490	0.484	0.480	0.475	0.469	0.466	0.461	0.459	0.456	0.454	0.452	0.451	0.451	0.451	0.451	0.452	0.454	0.456	0.460	0.461	0.465	0.469	0.472	0.476	0.481	0.486	0.491	0.495	0.500	0.504	0.507	0.510	0.515	0.520	0.524	0.529	0.532	0.538	0.540	0.545	0.549	0.552	0.555	0.558	0.559	0.560	0.561	0.562	0.562	0.564	0.564	0.562	0.562	0.561	0.561	0.561	0.559	0.555	0.551	0.548	0.545	0.541	0.536	0.532	0.528	0.524	0.520	0.515	0.511	0.506	0.500	0.496	0.491	0.486	0.481	0.478	0.474	0.470	0.466	0.462	0.460	0.458	0.456	0.454	0.452	0.450	0.450	0.449	0.448	0.448	0.448	0.449	0.449	0.449	0.450	0.449	0.450	0.450	0.450	0.452	0.452	0.452	0.454	0.455	0.455	0.456	0.458	0.458	0.459	0.461	0.461	0.462	0.464	0.465	0.466	0.466	0.466	0.466	0.466	0.468	0.468	0.466	0.466	0.466	0.464	0.462	0.461	0.458	0.455	0.451	0.446	0.442	0.438	0.430	0.421	0.412	0.405	0.396	0.388	0.378	0.369	0.359	0.346	0.335	0.324	0.314	0.302	0.291	0.280	0.269	0.258	0.245	0.234	0.222	0.210	0.199	0.188	0.175	0.165	0.154	0.142	0.129	0.116	0.104	0.091	0.080	0.068	0.056	0.044	0.031	0.019	0.008	-0.004	-0.015	-0.028	-0.039	-0.050	-0.061	-0.072	-0.082	-0.094	-0.106	-0.118	-0.128	-0.139	-0.150	-0.160	-0.171	-0.181	-0.192	-0.205	-0.215	-0.226	-0.239	-0.250	-0.261	-0.272	-0.284	-0.295	-0.306	-0.319	-0.329	-0.341	-0.352	-0.364	-0.375	-0.386	-0.399	-0.411	-0.421	-0.432	-0.445	-0.455	-0.465	-0.475	-0.485	-0.494	-0.504	-0.511	-0.520	-0.528	-0.534	-0.541	-0.546	-0.550	-0.555	-0.559	-0.560	-0.561	-0.562	-0.561	-0.561	-0.558	-0.555	-0.550	-0.546	-0.539	-0.534	-0.529	-0.520	-0.510	-0.499	-0.488	-0.476	-0.461	-0.446	-0.430	-0.411	-0.394	-0.375	-0.355	-0.334	-0.310	-0.288	-0.264	-0.238	-0.212	-0.185	-0.158	-0.129	-0.101	-0.072	-0.042	-0.011	0.019	0.048	0.078	0.106	0.136	0.166	0.195	0.225	0.254	0.281	0.310	0.338	0.364	0.391	0.418	0.444	0.469	0.495	0.520	0.544	0.568	0.591	0.612	0.635	0.656	0.678	0.696	0.716	0.735	0.752	0.770	0.785	0.800	0.815	0.829	0.841	0.852	0.864	0.875	0.886	0.895	0.905	0.914	0.922	0.931	0.939	0.945	0.952	0.958	0.964	0.970	0.978	0.982	0.989	0.995	1.001	1.009	1.014	1.020	1.028	1.032	1.040	1.046	1.051	1.060	1.066	1.072	1.080	1.089	1.095	1.104	1.111	1.119	1.126	1.132	1.141	1.150	1.155	1.161	1.168	1.174	1.180	1.188	1.194	1.200	1.204	1.210	1.216	1.221	1.225	1.230	1.234	1.239	1.241	1.244	1.245	1.248	1.249	1.250	1.250	1.251	1.251	1.251	1.252	1.250	1.249	1.245	1.241	1.239	1.234	1.230	1.226	1.220	1.215	1.209	1.201	1.195	1.188	1.180	1.172	1.165	1.156	1.149	1.140	1.131	1.122	1.114	1.105	1.098	1.088	1.079	1.070	1.061	1.052	1.044	1.035	1.025	1.018	1.008	1.000	0.990	0.981	0.972	0.964	0.955	0.946	0.938	0.929	0.921	0.914	0.905	0.898	0.889	0.881	0.874	0.868	0.860	0.852	0.846	0.839	0.832	0.826	0.820	0.812	0.808	0.801	0.795	0.789	0.782	0.778	0.772	0.766	0.761	0.756	0.751	0.746	0.742	0.738	0.734	0.731	0.726	0.722	0.716	0.712	0.710	0.705	0.702	0.700	0.699	0.695	0.692	0.691	0.690	0.689	0.689	0.689	0.688	0.690	0.691	0.692	0.695	0.699	0.701	0.705	0.710	0.714	0.720	0.726	0.731	0.738	0.744	0.750	0.756	0.764	0.772	0.781	0.790	0.800	0.810	0.820	0.830	0.841	0.851	0.862	0.874	0.885	0.896	0.908	0.919	0.931	0.944	0.955	0.968	0.980	0.991	1.004	1.015	1.026	1.038	1.049	1.059	1.069	1.079	1.089	1.096	1.105	1.111	1.119	1.125	1.131	1.136	1.141	1.145	1.148	1.151	1.152	1.155	1.156	1.158	1.159	1.159	1.159	1.159	1.158	1.158	1.156	1.154	1.152	1.151	1.149	1.146	1.144	1.141	1.138	1.134	1.130	1.125	1.122	1.118	1.114	1.109	1.106	1.100	1.096	1.091	1.086	1.080	1.074	1.068	1.062	1.056	1.051	1.045	1.039	1.035	1.029	1.024	1.019	1.012	1.008	1.004	0.998	0.994	0.989	0.984	0.979	0.975	0.971	0.965	0.961	0.958	0.955	0.950	0.944	0.940	0.934	0.929	0.924	0.919	0.912	0.906	0.901	0.895	0.889	0.881	0.875	0.869	0.861	0.855	0.849	0.841	0.835	0.828	0.821	0.815	0.808	0.800	0.792	0.785	0.778	0.770	0.762	0.754	0.746	0.739	0.730	0.724	0.716	0.709	0.702	0.696	0.691	0.685	0.680	0.675	0.670	0.665	0.660	0.655	0.650	0.648	0.645	0.642	0.641	0.640	0.640	0.640	0.641	0.644	0.645	0.649	0.652	0.658	0.662	0.668	0.675	0.681	0.689	0.695	0.704	0.711	0.720	0.730	0.740	0.750	0.759	0.770	0.782	0.794	0.806	0.815	0.828	0.840	0.851	0.865	0.876	0.889	0.902	0.914	0.928	0.940	0.951	0.965	0.976	0.988	1.000	1.010	1.020	1.030	1.040	1.049	1.056	1.064	1.071	1.079	1.085	1.091	1.095	1.098	1.101	1.104	1.105	1.106	1.106	1.105	1.105	1.102	1.101	1.098	1.095	1.091	1.086	1.082	1.078	1.074	1.066	1.060	1.055	1.049	1.042	1.036	1.030	1.024	1.019	1.012	1.008	1.002	0.998	0.992	0.989	0.984	0.980	0.978	0.972	0.970	0.969	0.966	0.966	0.966	0.968	0.969	0.971	0.975	0.979	0.985	0.991	0.998	1.006	1.015	1.022	1.032	1.044	1.056	1.069	1.080	1.095	1.109	1.122	1.138	1.154	1.170	1.188	1.204	1.221	1.241	1.259	1.279	1.298	1.318	1.336	1.355	1.375	1.394	1.411	1.428	1.444	1.460	1.476	1.491	1.506	1.520	1.534	1.546	1.559	1.569	1.579	1.589	1.596	1.602	1.609	1.614	1.618	1.620	1.621	1.621	1.620	1.616	1.612	1.609	1.605	1.599	1.590	1.580	1.570	1.558	1.545	1.532	1.516	1.501	1.484	1.468	1.449	1.431	1.412	1.392	1.374	1.355	1.334	1.314	1.294	1.274	1.252	1.231	1.211	1.191	1.170	1.150	1.130	1.109	1.090	1.070	1.051	1.032	1.015	0.999	0.982	0.966	0.951	0.938	0.925	0.912	0.901	0.891	0.882	0.874	0.866	0.860	0.854	0.849	0.846	0.842	0.841	0.840	0.839	0.840	0.842	0.846	0.850	0.855	0.861	0.869	0.876	0.886	0.896	0.906	0.918	0.930	0.942	0.955	0.969	0.984	0.999	1.014	1.030	1.048	1.065	1.084	1.102	1.120	1.136	1.155	1.174	1.192	1.211	1.231	1.250	1.268	1.288	1.306	1.324	1.344	1.361	1.379	1.396	1.412	1.429	1.445	1.461	1.476	1.491	1.505	1.520	1.532	1.546	1.560	1.571	1.581	1.592	1.601	1.610	1.619	1.625	1.631	1.639	1.644	1.649	1.652	1.656	1.659	1.660	1.662	1.662	1.661	1.660	1.659	1.655	1.651	1.648	1.642	1.636	1.630	1.621	1.615	1.605	1.595	1.585	1.574	1.564	1.551	1.538	1.524	1.510	1.495	1.480	1.466	1.450	1.434	1.418	1.400	1.384	1.366	1.349	1.330	1.312	1.295	1.278	1.261	1.244	1.228	1.211	1.195	1.179	1.162	1.148	1.131	1.116	1.102	1.088	1.074	1.059	1.046	1.032	1.020	1.009	0.998	0.988	0.976	0.968	0.959	0.951	0.942	0.936	0.929	0.920	0.914	0.908	0.902	0.898	0.892	0.889	0.885	0.881	0.878	0.875	0.875	0.872	0.870	0.869	0.868	0.868	0.866	0.868	0.868	0.869	0.870	0.871	0.872	0.876	0.879	0.880	0.881	0.884	0.886	0.889	0.892	0.895	0.899	0.902	0.906	0.909	0.914	0.918	0.922	0.926	0.930	0.935	0.940	0.944	0.948	0.952	0.955	0.960	0.964	0.968	0.970	0.975	0.979	0.981	0.984	0.988	0.990	0.991	0.994	0.995	0.996	0.998	0.998	0.998	0.998	0.996	0.995	0.992	0.990	0.988	0.982	0.979	0.974	0.969	0.962	0.955	0.949	0.940	0.932	0.921	0.912	0.901	0.890	0.878	0.864	0.851	0.838	0.822	0.808	0.792	0.776	0.760	0.744	0.726	0.708	0.690	0.671	0.651	0.632	0.614	0.594	0.574	0.552	0.530	0.507	0.486	0.466	0.444	0.424	0.402	0.382	0.362	0.341	0.322	0.304	0.284	0.266	0.249	0.231	0.214	0.196	0.180	0.164	0.150	0.135	0.121	0.109	0.096	0.088	0.075	0.066	0.056	0.048	0.041	0.035	0.029	0.025	0.022	0.019	0.018	0.018	0.018	0.019	0.020	0.022	0.026	0.029	0.035	0.039	0.046	0.054	0.061	0.070	0.080	0.089	0.100	0.111	0.121	0.132	0.144	0.155	0.166	0.179	0.190	0.202	0.214	0.225	0.238	0.251	0.262	0.274	0.285	0.298	0.309	0.319	0.330	0.340	0.349	0.359	0.366	0.372	0.381	0.388	0.394	0.399	0.404	0.409	0.412	0.416	0.419	0.422	0.425	0.426	0.428	0.429	0.430	0.430	0.431	0.430	0.430	0.430	0.429	0.428	0.426	0.424	0.422	0.421	0.416	0.414	0.411	0.409	0.405	0.402	0.399	0.395	0.391	0.388	0.385	0.381	0.378	0.374	0.371	0.366	0.362	0.359	0.355	0.351	0.348	0.342	0.338	0.335	0.331	0.329	0.325	0.321	0.318	0.312	0.309	0.305	0.300	0.295	0.291	0.286	0.282	0.278	0.272	0.269	0.262	0.258	0.254	0.249	0.242	0.239	0.234	0.228	0.222	0.218	0.211	0.206	0.201	0.198	0.191	0.186	0.181	0.178	0.171	0.166	0.162	0.158	0.154	0.151	0.146	0.144	0.139	0.135	0.134	0.130	0.126	0.125	100.000	5.000	2.000	1.000	2.000	0.000	0.000	0.000	0.000	0.000	0.000	0.000	0.000	0.000	0.000	0.000	0.000	0.000	1.015	1.008	1.001	0.994	0.988	0.981	0.976	0.971	0.966	0.962	0.959	0.954	0.950	0.948	0.946	0.944	0.942	0.942	0.942	0.941	0.941	0.942	0.945	0.945	0.948	0.950	0.954	0.956	0.960	0.964	0.969	0.974	0.979	0.985	0.990	0.996	1.005	1.011	1.019	1.026	1.035	1.042	1.051	1.060	1.070	1.079	1.088	1.098	1.106	1.118	1.126	1.136	1.145	1.155	1.165	1.175	1.184	1.192	1.201	1.210	1.219	1.226	1.234	1.242	1.250	1.258	1.265	1.272	1.280	1.288	1.294	1.300	1.308	1.312	1.319	1.325	1.331	1.336	1.340	1.345	1.350	1.354	1.359	1.362	1.365	1.370	1.374	1.379	1.381	1.385	1.389	1.392	1.396	1.400	1.404	1.406	1.409	1.410	1.414	1.416	1.420	1.422	1.425	1.426	1.429	1.432	1.435	1.438	1.439	1.441	1.444	1.446	1.446	1.448	1.450	1.449	1.450	1.450	1.450	1.449	1.449	1.449	1.448	1.446	1.446	1.445	1.445	1.444	1.442	1.441	1.439	1.438	1.436	1.434	1.431	1.428	1.424	1.421	1.418	1.414	1.411	1.406	1.401	1.395	1.390	1.384	1.378	1.371	1.365	1.359	1.351	1.344	1.335	1.328	1.319	1.310	1.300	1.290	1.281	1.271	1.261	1.250	1.239	1.229	1.218	1.205	1.194	1.182	1.170	1.156	1.144	1.131	1.118	1.105	1.092	1.079	1.066	1.055	1.042	1.030	1.018	1.006	0.994	0.981	0.970	0.956	0.944	0.932	0.921	0.908	0.896	0.885	0.875	0.864	0.854	0.844	0.835	0.825	0.816	0.809	0.801	0.795	0.788	0.781	0.774	0.769	0.764	0.759	0.754	0.751	0.746	0.744	0.742	0.739	0.738	0.736	0.735	0.735	0.735	0.735	0.736	0.738	0.739	0.740	0.744	0.746	0.749	0.751	0.755	0.759	0.762	0.768	0.771	0.775	0.780	0.785	0.789	0.794	0.799	0.802	0.808	0.812	0.816	0.821	0.826	0.831	0.834	0.836	0.839	0.840	0.842	0.845	0.845	0.848	0.848	0.848	0.848	0.848	0.848	0.848	0.846	0.844	0.842	0.840	0.838	0.834	0.829	0.824	0.819	0.814	0.809	0.802	0.796	0.789	0.782	0.775	0.769	0.760	0.752	0.745	0.736	0.728	0.720	0.711	0.702	0.694	0.685	0.676	0.668	0.660	0.651	0.644	0.635	0.626	0.620	0.612	0.605	0.599	0.594	0.588	0.582	0.578	0.572	0.569	0.566	0.562	0.560	0.558	0.556	0.554	0.554	0.554	0.556	0.558	0.560	0.562	0.565	0.569	0.574	0.578	0.582	0.589	0.595	0.599	0.605	0.611	0.618	0.624	0.631	0.638	0.644	0.651	0.658	0.666	0.672	0.680	0.688	0.695	0.701	0.708	0.714	0.720	0.726	0.731	0.736	0.740	0.745	0.749	0.752	0.756	0.759	0.760	0.761	0.760	0.760	0.759	0.758	0.755	0.751	0.748	0.744	0.739	0.734	0.728	0.721	0.714	0.708	0.700	0.691	0.681	0.671	0.660	0.649	0.638	0.625	0.611	0.599	0.584	0.570	0.555	0.540	0.524	0.509	0.492	0.478	0.461	0.445	0.430	0.414	0.399	0.385	0.370	0.356	0.342	0.329	0.315	0.301	0.290	0.276	0.265	0.254	0.242	0.234	0.225	0.216	0.208	0.201	0.196	0.191	0.188	0.185	0.182	0.181	0.182	0.182	0.185	0.189	0.192	0.196	0.202	0.209	0.215	0.224	0.234	0.244	0.255	0.268	0.280	0.292	0.306	0.322	0.338	0.354	0.371	0.389	0.406	0.425	0.444	0.462	0.481	0.501	0.520	0.539	0.559	0.578	0.596	0.615	0.634	0.651	0.670	0.686	0.704	0.722	0.738	0.754	0.769	0.784	0.798	0.811	0.824	0.836	0.846	0.856	0.865	0.874	0.880	0.886	0.891	0.896	0.899	0.901	0.904	0.902	0.904	0.901	0.899	0.896	0.891	0.886	0.880	0.874	0.866	0.858	0.848	0.838	0.825	0.815	0.801	0.789	0.775	0.759	0.745	0.730	0.714	0.698	0.681	0.664	0.646	0.630	0.612	0.594	0.576	0.559	0.541	0.524	0.506	0.489	0.471	0.454	0.438	0.420	0.404	0.388	0.372	0.358	0.342	0.328	0.314	0.301	0.288	0.276	0.265	0.254	0.244	0.235	0.228	0.218	0.211	0.205	0.199	0.195	0.189	0.185	0.182	0.180	0.178	0.175	0.175	0.174	0.174	0.174	0.175	0.178	0.179	0.182	0.185	0.189	0.194	0.199	0.204	0.210	0.218	0.224	0.229	0.236	0.244	0.251	0.260	0.266	0.275	0.284	0.291	0.300	0.310	0.319	0.329	0.338	0.348	0.358	0.368	0.378	0.388	0.398	0.408	0.418	0.429	0.438	0.448	0.459	0.468	0.476	0.486	0.496	0.505	0.514	0.524	0.532	0.541	0.550	0.558	0.568	0.575	0.582	0.591	0.600	0.608	0.614	0.621	0.629	0.635	0.641	0.649	0.654	0.660	0.665	0.670	0.676	0.681	0.685	0.689	0.692	0.696	0.699	0.701	0.704	0.708	0.709	0.710	0.711	0.714	0.714	0.714	0.715	0.715	0.715	0.715	0.715	0.715	0.714	0.712	0.711	0.710	0.708	0.705	0.704	0.701	0.698	0.694	0.690	0.686	0.684	0.680	0.675	0.672	0.669	0.665	0.661	0.658	0.654	0.650	0.644	0.640	0.636	0.631	0.626	0.621	0.616	0.611	0.606	0.601	0.598	0.594	0.588	0.582	0.579	0.574	0.568	0.564	0.559	0.555	0.550	0.546	0.541	0.536	0.534	0.530	0.525	0.521	0.518	0.515	0.510	0.507	0.505	0.502	0.500	0.498	0.495	0.492	0.490	0.489	0.486	0.484	0.481	0.479	0.478	0.475	0.471	0.471	0.469	0.466	0.462	0.461	0.459	0.456	0.454	0.451	0.450	0.448	0.444	0.441	0.440	0.436	0.434	0.431	0.428	0.425	0.421	0.419	0.416	0.414	0.410	0.408	0.405	0.402	0.400	0.398	0.395	0.391	0.389	0.386	0.384	0.380	0.378	0.375	0.372	0.370	0.368	0.366	0.364	0.361	0.360	0.356	0.355	0.354	0.351	0.349	0.346	0.346	0.344	0.342	0.341	0.341	0.341	0.339	0.340	0.340	0.339	0.339	0.338	0.338	0.338	0.338	0.336	0.335	0.335	0.335	0.335	0.334	0.332	0.331	0.330	0.329	0.325	0.322	0.320	0.318	0.314	0.310	0.306	0.302	0.298	0.294	0.289	0.282	0.275	0.269	0.261	0.254	0.245	0.236	0.229	0.219	0.210	0.200	0.189	0.179	0.168	0.155	0.144	0.131	0.119	0.106	0.094	0.080	0.066	0.052	0.039	0.026	0.011	-0.001	-0.016	-0.030	-0.042	-0.056	-0.069	-0.082	-0.095	-0.108	-0.119	-0.131	-0.142	-0.152	-0.164	-0.175	-0.185	-0.194	-0.202	-0.212	-0.220	-0.226	-0.232	-0.239	-0.244	-0.249	-0.252	-0.258	-0.259	-0.261	-0.262	-0.264	-0.264	-0.262	-0.260	-0.258	-0.255	-0.251	-0.246	-0.240	-0.234	-0.228	-0.219	-0.210	-0.201	-0.190	-0.180	-0.168	-0.155	-0.144	-0.131	-0.118	-0.106	-0.091	-0.078	-0.064	-0.050	-0.036	-0.021	-0.008	0.008	0.022	0.038	0.051	0.064	0.078	0.090	0.102	0.115	0.126	0.138	0.149	0.158	0.168	0.178	0.188	0.195	0.202	0.211	0.219	0.225	0.230	0.236	0.240	0.244	0.246	0.248	0.250	0.250	0.251	0.251	0.250	0.249	0.248	0.244	0.241	0.239	0.235	0.230	0.225	0.220	0.215	0.210	0.204	0.198	0.192	0.185	0.178	0.170	0.162	0.155	0.148	0.140	0.131	0.124	0.116	0.110	0.102	0.095	0.089	0.084	0.079	0.072	0.069	0.065	0.061	0.058	0.055	0.052	0.050	0.049	0.048	0.046	0.048	0.046	0.048	0.049	0.051	0.054	0.056	0.060	0.062	0.069	0.074	0.080	0.085	0.092	0.100	0.108	0.116	0.125	0.134	0.144	0.154	0.165	0.176	0.188	0.200	0.211	0.224	0.236	0.249	0.262	0.278	0.290	0.306	0.320	0.335	0.349	0.364	0.379	0.394	0.409	0.426	0.442	0.459	0.475	0.491	0.507	0.525	0.541	0.558	0.575	0.590	0.606	0.622	0.639	0.654	0.669	0.684	0.698	0.711	0.726	0.740	0.752	0.765	0.776	0.789	0.800	0.810	0.820	0.829	0.839	0.848	0.855	0.864	0.871	0.879	0.885	0.891	0.899	0.904	0.909	0.914	0.918	0.922	0.925	0.928	0.931	0.932	0.935	0.936	0.938	0.939	0.939	0.939	0.939	0.939	0.938	0.936	0.935	0.934	0.932	0.931	0.929	0.928	0.926	0.924	0.922	0.921	0.919	0.916	0.915	0.914	0.911	0.908	0.906	0.905	0.902	0.901	0.900	0.900	0.898	0.899	0.899	0.900	0.900	0.902	0.904	0.906	0.909	0.911	0.915	0.919	0.921	0.926	0.931	0.936	0.940	0.946	0.952	0.959	0.962	0.970	0.976	0.984	0.991	0.999	1.006	1.015	1.022	1.029	1.038	1.044	1.051	1.060	1.068	1.075	1.082	1.090	1.098	1.105	1.111	1.119	1.125	1.131	1.138	1.144	1.149	1.154	1.160	1.164	1.168	1.171	1.174	1.178	1.180	1.182	1.185	1.188	1.189	1.190	1.191	1.192	1.192	1.194	1.194	1.194	1.194	1.192	1.192	1.191	1.189	1.188	1.186	1.184	1.184	1.181	1.179	1.178	1.176	1.175	1.174	1.172	1.171	1.170	1.169	1.168	1.169	1.168	1.169	1.170	1.171	1.172	1.175	1.178	1.180	1.184	1.186	1.188	1.192	1.196	1.200	1.205	1.209	1.212	1.216	1.220	1.225	1.229	1.232	1.236	1.241	1.245	1.249	1.252	1.258	1.260	1.264	1.266	1.270	1.272	1.275	1.276	1.279	1.279	1.280	1.279	1.278	1.275	1.274	1.270	1.268	1.262	1.256	1.252	1.244	1.238	1.229	1.219	1.209	1.198	1.184	1.171	1.156	1.141	1.126	1.109	1.091	1.072	1.052	1.032	1.011	0.990	0.968	0.944	0.919	0.894	0.870	0.844	0.816	0.790	0.762	0.734	0.705	0.676	0.648	0.616	0.586	0.556	0.525	0.496	0.466	0.438	0.409	0.380	0.351	0.324	0.296	0.270	0.245	0.220	0.196	0.172	0.151	0.130	0.109	0.089	0.071	0.054	0.039	0.024	0.011	0.000	-0.010	-0.019	-0.026	-0.032	-0.038	-0.040	-0.042	-0.042	-0.042	-0.041	-0.038	-0.032	-0.028	-0.020	-0.011	-0.001	0.010	0.022	0.036	0.052	0.068	0.085	0.104	0.124	0.142	0.165	0.186	0.210	0.235	0.259	0.285	0.310	0.338	0.365	0.392	0.420	0.448	0.476	0.505	0.534	0.562	0.592	0.621	0.651	0.679	0.708	0.735	0.762	0.790	0.816	0.844	0.869	0.894	0.919	0.941	0.965	0.988	1.009	1.030	1.051	1.071	1.091	1.109	1.126	1.142	1.159	1.174	1.188	1.201	1.212	1.224	1.234	1.242	1.251	1.259	1.265	1.271	1.276	1.279	1.282	1.285	1.285	1.285	1.285	1.284	1.282	1.279	1.278	1.274	1.269	1.264	1.259	1.254	1.249	1.242	1.236	1.229	1.222	1.215	1.209	1.200	1.194	1.185	1.178	1.169	1.161	1.152	1.144	1.136	1.128	1.120	1.111	1.104	1.095	1.086	1.079	1.072	1.065	1.059	1.051	1.045	1.039	1.032	1.028	1.021	1.016	1.010	1.005	0.999	0.994	0.989	0.982	0.978	0.972	0.969	0.962	0.958	0.952	0.949	0.942	0.938	0.930	0.924	0.918	0.910	0.902	0.894	0.885	0.878	0.869	0.860	0.851	0.840	0.831	0.821	0.810	0.800	0.789	0.778	0.765	0.752	0.740	0.728	0.714	0.700	0.685	0.671	0.655	0.640	0.625	0.609	0.592	0.576	0.560	0.542	0.528	0.511	0.494	0.478	0.460	0.444	0.428	0.411	0.395	0.379	0.362	0.346	0.331	0.315	0.300	0.286	0.272	0.259	0.246	0.235	0.224	0.212	0.201	0.194	0.185	0.178	0.170	0.164	0.159	0.154	0.151	0.149	0.146	0.146	0.146	0.146	0.149	0.151	0.155	0.160	0.165	0.170	0.176	0.184	0.192	0.201	0.211	0.222	0.232	0.245	0.256	0.270	0.282	0.295	0.310	0.325	0.340	0.356	0.374	0.391	0.408	0.425	0.442	0.460	0.478	0.495	0.514	0.532	0.550	0.566	0.582	0.599	0.615	0.631	0.646	0.661	0.675	0.689	0.701	0.715	0.726	0.738	0.748	0.759	0.769	0.776	0.786	0.792	0.801	0.808	0.812	0.818	0.822	0.826	0.831	0.834	0.836	0.839	0.841	0.842	0.842	0.841	0.840	0.839	0.836	0.834	0.830	0.828	0.824	0.820	0.815	0.812	0.808	0.802	0.798	0.792	0.789	0.782	0.776	0.770	0.764	0.758	0.751	0.744	0.736	0.730	0.722	0.716	0.709	0.702	0.696	0.690	0.685	0.679	0.672	0.668	0.662	0.659	0.655	0.651	0.648	0.644	0.641	0.638	0.635	0.632	0.630	0.628	0.628	0.625	0.626	0.626	0.628	0.629	0.631	0.634	0.636	0.640	0.645	0.649	0.652	0.658	0.662	0.669	0.676	0.681	0.689	0.696	0.704	0.712	0.721	0.731	0.740	0.749	0.759	0.769	0.779	0.789	0.800	0.810	0.821	0.832	0.844	0.854	0.865	0.876	0.889	0.899	0.910	0.921	0.932	0.944	0.955	0.966	0.978	0.986	0.996	1.008	1.016	1.025	1.034	1.041	1.050	1.056	1.062	1.069	1.074	1.079	1.082	1.086	1.090	1.092	1.095	1.098	1.098	1.099	1.099	1.100	1.099	1.099	1.099	1.099	1.098	1.098	1.096	1.096	1.094	1.094	1.094	1.094	1.094	1.092	1.092	1.092	1.094	1.094	1.094	1.094	1.095	1.095	1.098	1.099	1.100	1.104	1.108	1.111	1.115	1.120	1.124	1.130	1.135	1.140	1.146	1.152	1.160	1.168	1.174	1.182	1.191	1.200	1.209	1.219	1.228	1.238	1.249	1.260	1.271	1.282	1.295	1.306	1.319	1.330	1.342	1.354	1.365	1.378	1.388	1.398	1.408	1.418	1.426	1.435	1.444	1.451	1.458	1.465	1.470	1.476	1.481	1.486	1.490	1.492	1.494	1.495	1.495	1.492	1.490	1.486	1.481	1.476	1.469	1.459	1.450	1.438	1.428	1.414	1.400	1.386	1.370	1.355	1.336	1.319	1.299	1.279	1.258	1.236	1.214	1.190	1.168	1.144	1.120	1.094	1.069	1.044	1.019	0.992	0.966	0.940	0.914	0.886	0.860	0.834	0.806	0.779	0.754	0.728	0.702	0.678	0.652	0.630	0.606	0.584	0.561	0.541	0.520	0.500	0.481	0.464	0.445	0.430	0.414	0.400	0.388	0.376	0.365	0.354	0.346	0.338	0.331	0.326	0.321	0.319	0.315	0.314	0.312	0.314	0.315	0.316	0.319	0.322	0.328	0.331	0.336	0.342	0.350	0.356	0.364	0.374	0.382	0.392	0.402	0.412	0.424	0.432	0.444	0.455	0.466	0.478	0.489	0.500	0.511	0.522	0.534	0.545	0.556	0.566	0.578	0.589	0.599	0.609	0.618	0.626	0.635	0.644	0.650	0.658	0.664	0.669	0.675	0.680	0.684	0.689	0.692	0.695	0.698	0.700	0.702	0.704	0.705	0.706	0.706	0.706	0.706	0.706	0.706	0.705	0.705	0.704	0.702	0.701	0.700	0.700	0.698	0.696	0.694	0.692	0.691	0.690	0.689	0.689	0.689	0.688	0.689	0.690	0.689	0.690	0.692	0.694	0.695	0.699	0.701	0.704	0.709	0.712	0.716	0.721	0.726	0.732	0.739	0.742	0.749	0.755	0.762	0.770	0.776	0.784	0.791	0.798	0.804	0.811	0.818	0.825	0.830	0.836	0.842	0.848	0.854	0.859	0.862	0.868	0.870	0.872	0.875	0.879	0.879	0.880	0.880	0.879	0.879	0.878	0.874	0.870	0.865	0.860	0.854	0.848	0.840	0.832	0.822	0.811	0.801	0.789	0.776	0.761	0.748	0.734	0.718	0.701	0.684	0.666	0.649	0.630	0.612	0.594	0.574	0.556	0.538	0.516	0.496	0.478	0.456	0.438	0.418	0.396	0.378	0.358	0.338	0.319	0.300	0.281	0.262	0.245	0.228	0.210	0.194	0.178	0.161	0.148	0.131	0.118	0.104	0.091	0.079	0.068	0.055	0.045	0.036	0.028	0.019	0.012	0.005	-0.001	-0.008	-0.012	-0.018	-0.021	-0.025	-0.026	-0.029	-0.030	-0.031	-0.031	-0.032	-0.032	-0.032	-0.031	-0.031	-0.030	-0.029	-0.028	-0.025	-0.024	-0.020	-0.018	-0.015	-0.012	-0.009	-0.005	-0.002	0.001	0.005	0.006	0.010	0.012	0.015	0.019	0.021	0.024	0.026	0.029	0.030	0.031	0.034	0.035	0.038	0.038	0.040	0.042	0.044	0.045	0.046	0.048	0.049	0.049	0.050	0.050	0.050	0.051	0.050	0.050	0.049	0.049	0.048	0.048	0.046	0.046	0.045	0.044	0.042	0.041	0.041	0.040	0.039	0.038	0.036	0.034	0.032	0.031	0.030	0.028	0.026	0.025	0.024	0.021	0.020	0.019	0.018	0.016	0.015	0.014	0.012	0.012	0.011	0.011	0.010	0.010	0.010	0.010	0.010	0.010	0.011	0.012	0.012	0.014	0.016	0.018	0.020	0.022	0.025	0.029	0.034	0.038	0.042	0.046	0.051	0.058	0.062	0.068	0.074	0.081	0.089	0.096	0.102	0.110	0.120	0.128	0.135	0.144	0.152	0.161	0.171	0.181	0.191	0.201	0.211	0.222	0.232	0.244	0.255	0.266	0.278	0.290	0.302	0.314	0.325	0.336	0.349	0.360	0.371	0.382	0.394	0.405	0.416	0.426	0.439	0.450	0.460	0.472	0.482	0.494	0.505	0.515	0.526	0.535	0.545	0.555	0.565	0.574	0.582	0.592	0.601	0.609	0.618	0.626	0.635	0.642	0.651	0.659	0.666	0.674	0.680	0.689	0.695	0.702	0.709	0.716	0.724	0.730	0.739	0.746	0.752	0.760	0.768	0.775	0.782	0.791	0.799	0.808	0.818	0.825	0.835	0.845	0.852	0.864	0.874	0.884	0.892	0.905	0.915	0.926	0.938	0.949	0.961	0.972	0.984	0.998	1.010	1.022	1.035	1.048	1.061	1.072	1.086	1.100	1.114	1.129	1.142	1.158	1.171	1.185	1.200	1.214	1.229	1.242	1.255	1.269	1.281	1.294	1.308	1.320	1.334	1.346	1.360	1.372	1.384	1.396	1.409	1.421	1.432	1.442	1.454	1.464	1.474	1.484	1.494	1.502	1.511	1.520	1.528	1.535	1.542	1.549	1.554	1.559	1.564	1.569	1.572	1.575	1.579	1.581	1.584	1.585	1.588	1.590	1.592	1.592	1.595	1.595	1.595	1.595	1.595	1.594	1.594	1.592	1.591	1.589	1.586	1.585	1.584	1.581	1.578	1.575	1.571	1.569	1.565	1.561	1.558	1.554	1.549	1.545	1.541	1.536	1.531	1.528	1.522	1.519	1.514	1.510	1.505	1.500	1.495	1.489	1.484	1.478	1.471	1.465	1.459	1.454	1.446	1.441	1.435	1.429	1.422	1.416	1.410	1.404	1.396	1.391	1.385	1.379	1.375	1.370	1.364	1.360	1.355	1.351	1.346	1.344	1.339	1.336	1.332	1.330	1.328	1.326	1.324	1.321	1.321	1.319	1.319	1.318	1.319	1.318	1.319	1.319	1.319	1.319	1.320	1.320	1.322	1.325	1.328	1.330	1.332	1.335	1.339	1.344	1.348	1.351	1.356	1.360	1.365	1.369	1.374	1.379	1.382	1.386	1.390	1.394	1.398	1.400	1.402	1.406	1.409	1.410	1.411	1.412	1.412	1.412	1.412	1.411	1.410	1.408	1.406	1.404	1.399	1.395	1.391	1.386	1.380	1.374	1.368	1.360	1.352	1.345	1.336	1.328	1.319	1.309	1.300	1.289	1.279	1.270	1.258	1.246	1.235	1.224	1.212	1.201	1.189	1.176	1.165	1.154	1.142	1.131	1.120	1.109	1.099	1.090	1.080	1.069	1.060	1.051	1.044	1.035	1.028	1.022	1.018	1.011	1.009	1.005	1.002	1.000	1.000	1.000	0.999	1.000	1.002	1.006	1.010	1.014	1.020	1.025	1.032	1.039	1.046	1.055	1.062	1.072	1.082	1.091	1.102	1.112	1.124	1.134	1.145	1.156	1.168	1.178	1.189	1.200	1.211	1.222	1.232	1.244	1.254	1.265	1.275	1.284	1.294	1.300	1.309	1.315	1.321	1.325	1.329	1.332	1.334	1.336	1.335	1.336	1.334	1.331	1.328	1.324	1.319	1.312	1.306	1.299	1.290	1.282	1.272	1.262	1.252	1.240	1.229	1.216	1.202	1.190	1.175	1.160	1.145	1.130	1.115	1.099	1.081	1.065	1.050	1.034	1.016	1.001	0.984	0.969	0.952	0.936	0.921	0.905	0.890	0.875	0.861	0.846	0.834	0.821	0.808	0.794	0.781	0.770	0.759	0.748	0.738	0.728	0.719	0.709	0.699	0.691	0.682	0.674	0.666	0.658	0.650	0.642	0.635	0.628	0.620	0.614	0.606	0.600	0.592	0.588	0.582	0.576	0.570	0.565	0.559	0.554	0.548	0.541	0.536	0.530	0.524	0.518	0.512	0.506	0.500	0.492	0.486	0.479	0.471	0.466	0.458	0.450	0.442	0.435	0.426	0.418	0.410	0.400	0.391	0.381	0.372	0.362	0.354	0.345	0.335	0.325	0.316	0.305	0.296	0.286	0.275	0.266	0.255	0.245	0.235	0.225	0.215	0.205	0.195	0.186	0.178	0.171	0.162	0.156	0.149	0.142	0.136	0.131	0.126	0.121	0.118	0.114	0.110	0.108	0.106	0.104	0.102	0.102	0.102	0.104	0.106	0.108	0.110	0.114	0.118	0.122	0.129	0.134	0.141	0.146	0.154	0.161	0.170	0.179	0.188	0.196	0.208	0.216	0.226	0.238	0.249	0.259	0.270	0.281	0.292	0.304	0.315	0.326	0.338	0.349	0.360	0.372	0.384	0.395	0.408	0.419	0.429	0.440	0.450	0.460	0.470	0.478	0.488	0.496	0.504	0.511	0.520	0.526	0.532	0.539	0.544	0.549	0.552	0.556	0.559	0.561	0.562	0.564	0.565	0.566	0.566	0.565	0.565	0.564	0.562	0.560	0.558	0.556	0.552	0.549	0.545	0.540	0.538	0.532	0.528	0.522	0.516	0.511	0.505	0.499	0.492	0.486	0.479	0.472	0.465	0.458	0.450	0.444	0.436	0.429	0.420	0.414	0.406	0.399	0.391	0.385	0.379	0.372	0.366	0.360	0.355	0.350	0.345	0.342	0.338	0.334	0.330	0.328	0.325	0.322	0.321	0.320	0.319	0.318	0.315	0.315	0.316	0.316	0.318	0.319	0.321	0.324	0.328	0.331	0.335	0.339	0.345	0.350	0.355	0.361	0.369	0.376	0.382	0.390	0.398	0.405	0.414	0.422	0.431	0.440	0.449	0.459	0.468	0.478	0.488	0.499	0.509	0.520	0.532	0.544	0.555	0.566	0.579	0.590	0.601	0.612	0.625	0.636	0.648	0.660	0.671	0.684	0.696	0.708	0.720	0.731	0.742	0.756	0.768	0.779	0.791	0.802	0.815	0.828	0.840	0.852	0.865	0.878	0.890	0.901	0.914	0.925	0.936	0.949	0.960	0.970	0.981	0.992	1.002	1.012	1.022	1.032	1.044	1.052	1.064	1.074	1.085	1.094	1.105	1.116	1.128	1.139	1.150	1.161	1.172	1.184	1.196	1.208	1.220	1.231	1.244	1.255	1.268	1.280	1.292	1.304	1.316	1.329	1.340	1.352	1.366	1.379	1.392	1.406	1.419	1.431	1.445	1.459	1.471	1.484	1.498	1.510	1.524	1.536	1.549	1.562	1.576	1.589	1.600	1.614	1.625	1.638	1.649	1.660	1.669	1.679	1.688	1.696	1.705	1.711	1.719	1.725	1.730	1.736	1.740	1.744	1.748	1.751	1.754	1.756	1.758	1.758	1.756	1.756	1.755	1.751	1.749	1.744	1.739	1.734	1.726	1.719	1.711	1.702	1.694	1.684	1.674	1.664	1.654	1.644	1.632	1.622	1.611	1.600	1.589	1.578	1.566	1.555	1.542	1.531	1.520	1.509	1.498	1.486	1.476	1.466	1.458	1.448	1.439	1.432	1.424	1.418	1.411	1.406	1.401	1.399	1.396	1.395	1.394	1.395	1.398	1.399	1.402	1.408	1.412	1.419	1.425	1.434	1.444	1.452	1.462	1.472	1.484	1.496	1.508	1.521	1.535	1.550	1.565	1.581	1.598	1.614	1.631	1.649	1.668	1.686	1.706	1.725	1.744	1.764	1.782	1.804	1.822	1.841	1.860	1.879	1.898	1.915	1.932	1.948	1.964	1.979	1.992	2.007	2.020	2.034	2.045	2.056	2.066	2.076	2.084	2.091	2.099	2.104	2.109	2.114	2.116	2.120	2.121	2.121	2.121	2.121	2.120	2.118	2.114	2.111	2.106	2.100	2.095	2.088	2.081	2.072	2.064	2.055	2.046	2.036	2.027	2.019	2.009	1.999	1.990	1.980	1.971	1.961	1.954	1.945	1.936	1.928	1.919	1.911	1.904	1.896	1.889	1.882	1.876	1.871	1.866	1.861	1.858	1.854	1.850	1.848	1.845	1.844	1.842	1.841	1.842	1.842	1.844	1.846	1.848	1.851	1.854	1.858	1.861	1.864	1.868	1.869	1.874	1.876	1.880	1.884	1.888	1.891	1.894	1.898	1.900	1.902	1.904	1.908	1.909	1.911	1.912	1.912	1.914	1.914	1.912	1.911	1.911	1.909	1.906	1.905	1.901	1.896	1.890	1.885	1.878	1.870	1.862	1.854	1.845	1.835	1.825	1.814	1.801	1.788	1.775	1.761	1.748	1.732	1.718	1.702	1.686	1.670	1.652	1.636	1.619	1.600	1.582	1.564	1.545	1.526	1.508	1.489	1.470	1.450	1.432	1.415	1.398	1.379	1.361	1.344	1.326	1.310	1.295	1.279	1.265	1.251	1.239	1.226	1.215	1.204	1.195	1.189	1.181	1.175	1.171	1.168	1.168	1.166	1.166	1.169	1.171	1.175	1.181	1.188	1.196	1.205	1.215	1.228	1.240	1.255	1.270	1.286	1.305	1.322	1.342	1.362	1.384	1.408	1.429	1.451	1.476	1.501	1.529	1.555	1.584	1.612	1.640	1.670	1.699	1.730	1.760	1.790	1.821	1.851	1.882	1.915	1.946	1.976	2.009	2.040	2.072	2.102	2.135	2.165	2.196	2.224	2.252	2.281	2.308	2.334	2.359	2.382	2.408	2.429	2.451	2.472	2.492	2.510	2.529	2.545	2.560	2.574	2.588	2.600	2.611	2.620	2.630	2.638	2.644	2.649	2.654	2.656	2.658	2.659	2.659	2.658	2.655	2.651	2.646	2.641	2.634	2.625	2.618	2.608	2.596	2.584	2.571	2.559	2.545	2.530	2.516	2.500	2.484	2.469	2.452	2.435	2.418	2.401	2.382	2.366	2.348	2.331	2.312	2.296	2.279	2.261	2.245	2.229	2.212	2.199	2.182	2.169	2.155	2.144	2.132	2.120	2.110	2.101	2.092	2.084	2.078	2.071	2.064	2.059	2.055	2.051	2.049	2.047	2.046	2.045	2.046	2.047	2.050	2.052	2.055	2.060	2.066	2.071	2.076	2.085	2.092	2.100	2.108	2.116	2.125	2.135	2.144	2.154	2.162	2.172	2.182	2.191	2.201	2.210	2.220	2.229	2.239	2.248	2.256	2.265	2.272	2.281	2.288	2.295	2.301	2.306	2.311	2.315	2.319	2.321	2.324	2.325	2.326	2.326	2.325	2.324	2.320	2.316	2.314	2.306	2.301	2.292	2.284	2.275	2.265	2.254	2.244	2.230	2.218	2.205	2.191	2.178	2.162	2.146	2.132	2.116	2.100	2.084	2.069	2.051	2.036	2.020	2.002	1.986	1.971	1.955	1.941	1.925	1.911	1.898	1.884	1.870	1.858	1.845	1.835	1.824	1.814	1.804	1.796	1.789	1.781	1.775	1.771	1.768	1.764	1.762	1.761	1.760	1.760	1.761	1.764	1.768	1.771	1.775	1.781	1.788	1.795	1.802	1.811	1.821	1.830	1.840	1.850	1.861	1.874	1.884	1.896	1.909	1.921	1.934	1.946	1.961	1.975	1.988	2.001	2.014	2.027	2.040	2.052	2.065	2.076	2.086	2.096	2.106	2.116	2.124	2.132	2.140	2.148	2.154	2.160	2.165	2.169	2.174	2.178	2.180	2.181	2.182	2.184	2.184	2.182	2.180	2.178	2.174	2.170	2.166	2.160	2.155	2.149	2.141	2.134	2.125	2.116	2.106	2.096	2.086	2.075	2.064	2.052	2.040	2.027	2.015	2.002	1.989	1.976	1.962	1.949	1.934	1.920	1.906	1.892	1.879	1.865	1.851	1.838	1.825	1.811	1.799	1.786	1.772	1.760	1.749	1.738	1.726	1.715	1.705	1.694	1.685	1.676	1.666	1.658	1.648	1.640	1.632	1.625	1.618	1.612	1.605	1.599	1.594	1.588	1.582	1.578	1.572	1.568	1.562	1.559	1.556	1.552	1.549	1.545	1.542	1.539	1.536	1.534	1.531	1.529	1.525	1.522	1.519	1.516	1.512	1.510	1.506	1.504	1.500	1.496	1.491	1.488	1.482	1.479	1.474	1.469	1.464	1.458	1.452	1.446	1.439	1.432	1.425	1.418	1.410	1.401	1.392	1.384	1.375	1.365	1.355	1.345	1.335	1.324	1.314	1.302	1.291	1.281	1.269	1.258	1.248	1.236	1.224	1.214	1.202	1.192	1.181	1.170	1.160	1.150	1.139	1.129	1.120	1.110	1.101	1.094	1.084	1.076	1.069	1.062	1.056	1.050	1.045	1.041	1.038	1.035	1.032	1.030	1.029	1.028	1.028	1.028	1.029	1.029	1.031	1.034	1.038	1.040	1.042	1.048	1.052	1.056	1.062	1.069	1.074	1.079	1.086	1.092	1.099	1.106	1.112	1.120	1.126	1.134	1.140	1.146	1.152	1.159	1.165	1.170	1.175	1.181	1.186	1.191	1.195	1.198	1.200	1.202	1.205	1.206	1.206	1.206	1.206	1.205	1.204	1.201	1.199	1.195	1.190	1.185	1.180	1.175	1.168	1.161	1.154	1.146	1.136	1.126	1.115	1.105	1.092	1.080	1.066	1.052	1.039	1.024	1.009	0.992	0.976	0.960	0.942	0.926	0.909	0.891	0.874	0.856	0.838	0.820	0.801	0.782	0.764	0.745	0.728	0.709	0.691	0.672	0.655	0.636	0.620	0.601	0.585	0.569	0.551	0.535	0.519	0.504	0.488	0.472	0.458	0.442	0.429	0.415	0.402	0.390	0.379	0.368	0.355	0.345	0.336	0.326	0.316	0.306	0.299	0.289	0.281	0.275	0.268	0.261	0.255	0.249	0.244	0.239	0.235	0.230	0.226	0.224	0.220	0.218	0.216	0.215	0.212	0.212	0.212	0.211	0.211	0.211	0.212	0.214	0.215	0.216	0.218	0.220	0.221	0.222	0.225	0.226	0.230	0.231	0.235	0.239	0.240	0.244	0.246	0.249	0.252	0.255	0.258	0.260	0.262	0.265	0.268	0.270	0.272	0.275	0.278	0.280	0.281	0.284	0.286	0.288	0.289	0.290	0.291	0.291	0.292	0.291	0.292	0.292	0.291	0.290	0.290	0.289	0.288	0.286	0.284	0.282	0.280	0.279	0.276	0.274	0.270	0.266	0.262	0.259	0.255	0.249	0.245	0.240	0.235	0.230	0.225	0.220	0.215	0.210	0.204	0.199	0.194	0.189	0.185	0.180	0.175	0.170	0.166	0.161	0.156	0.152	0.146	0.141	0.136	0.131	0.129	0.125	0.121	0.118	0.115	0.112	0.110	0.108	0.105	0.104	0.101	0.100	0.098	0.096	0.096	0.096	0.096	0.096	0.096	0.099	0.099	0.101	0.102	0.105	0.106	0.108	0.110	0.111	0.115	0.118	0.120	0.125	0.129	0.132	0.136	0.141	0.145	0.150	0.155	0.161	0.165	0.170	0.176	0.181	0.185	0.191	0.196	0.202	0.208	0.214	0.219	0.226	0.231	0.238	0.244	0.250	0.256	0.262	0.270	0.275	0.282	0.289	0.296	0.302	0.309	0.316	0.322	0.329	0.336	0.342	0.349	0.356	0.362	0.370	0.376	0.384	0.390	0.398	0.404	0.410	0.416	0.424	0.429	0.435	0.442	0.449	0.456	0.462	0.468	0.474	0.481	0.486	0.492	0.499	0.505	0.511	0.518	0.522	0.529	0.534	0.539	0.544	0.549	0.552	0.558	0.561	0.565	0.569	0.572	0.574	0.576	0.579	0.582	0.584	0.586	0.586	0.589	0.590	0.591	0.592	0.592	0.594	0.594	0.595	0.595	0.595	0.594	0.592	0.590	0.588	0.585	0.582	0.580	0.576	0.575	0.571	0.569	0.564	0.560	0.558	0.552	0.549	0.544	0.540	0.535	0.531	0.528	0.522	0.518	0.512	0.509	0.502	0.499	0.494	0.489	0.484	0.479	0.472	0.468	0.462	0.458	0.452	0.446	0.442	0.436	0.432	0.428	0.422	0.418	0.414	0.410	0.405	0.402	0.399	0.395	0.390	0.388	0.385	0.382	0.380	0.378	0.376	0.375	0.374	0.374	0.375	0.376	0.376	0.378	0.380	0.381	0.385	0.388	0.392	0.396	0.401	0.406	0.412	0.419	0.425	0.434	0.441	0.451	0.460	0.470	0.480	0.491	0.501	0.514	0.525	0.538	0.550	0.564	0.576	0.589	0.602	0.616	0.631	0.645	0.660	0.675	0.690	0.705	0.720	0.735	0.749	0.765	0.779	0.794	0.809	0.824	0.838	0.851	0.862	0.876	0.889	0.900	0.912	0.925	0.936	0.946	0.956	0.966	0.975	0.984	0.990	0.998	1.004	1.009	1.012	1.016	1.020	1.022	1.024	1.024	1.024	1.022	1.020	1.018	1.014	1.010	1.005	0.999	0.991	0.985	0.976	0.966	0.958	0.946	0.936	0.924	0.911	0.898	0.885	0.871	0.856	0.842	0.828	0.812	0.796	0.782	0.766	0.750	0.735	0.719	0.704	0.689	0.674	0.659	0.644	0.629	0.615	0.601	0.588	0.575	0.562	0.550	0.539	0.528	0.518	0.507	0.499	0.490	0.481	0.475	0.468	0.461	0.455	0.448	0.441	0.435	0.431	0.425	0.421	0.419	0.415	0.412	0.411	0.409	0.409	0.406	0.405	0.405	0.404	0.402	0.401	0.400	0.400	0.398	0.395	0.394	0.392	0.389	0.388	0.386	0.382	0.378	0.374	0.370	0.365	0.359	0.352	0.345	0.339	0.330	0.320	0.310	0.299	0.289	0.278	0.265	0.251	0.238	0.224	0.209	0.191	0.175	0.158	0.139	0.120	0.100	0.081	0.060	0.039	0.016	-0.005	-0.028	-0.050	-0.074	-0.096	-0.120	-0.144	-0.168	-0.191	-0.215	-0.239	-0.265	-0.289	-0.314	-0.338	-0.364	-0.388	-0.412	-0.438	-0.462	-0.488	-0.512	-0.536	-0.561	-0.586	-0.610	-0.635	-0.659	-0.681	-0.705	-0.726	-0.749	-0.771	-0.792	-0.814	-0.834	-0.854	-0.874	-0.892	-0.911	-0.930	-0.949	-0.966	-0.984	-0.999	-1.015	-1.030	-1.045	-1.060	-1.074	-1.086	-1.098	-1.110	-1.120	-1.131	-1.141	-1.150	-1.159	-1.168	-1.174	-1.182	-1.188	-1.195	-1.200	-1.205	-1.209	-1.214	-1.218	-1.220	-1.221	-1.222	-1.225	-1.224	-1.224	-1.225	-1.224	-1.224	-1.222	-1.222	-1.221	-1.219	-1.216	-1.214	-1.211	-1.208	-1.202	-1.200	-1.195	-1.189	-1.184	-1.178	-1.171	-1.165	-1.159	-1.152	-1.146	-1.139	-1.131	-1.125	-1.118	-1.110	-1.104	-1.098	-1.091	-1.084	-1.078	-1.072	-1.065	-1.059	-1.052	-1.049	-1.042	-1.038	-1.032	-1.026	-1.022	-1.016	-1.014	-1.009	-1.005	-1.001	-0.996	-0.994	-0.990	-0.986	-0.984	-0.982	-0.980	-0.978	-0.976	-0.975	-0.974	-0.974	-0.974	-0.974	-0.972	-0.971	-0.972	-0.971	-0.971	-0.971	-0.972	-0.971	-0.971	-0.971	-0.972	-0.971	-0.971	-0.971	-0.970	-0.969	-0.969	-0.969	-0.968	-0.966	-0.964	-0.962	-0.960	-0.959	-0.956	-0.952	-0.949	-0.946	-0.942	-0.938	-0.932	-0.928	-0.922	-0.916	-0.911	-0.904	-0.898	-0.890	-0.884	-0.876	-0.868	-0.859	-0.849	-0.840	-0.832	-0.822	-0.812	-0.801	-0.791	-0.781	-0.771	-0.759	-0.748	-0.735	-0.724	-0.710	-0.698	-0.685	-0.671	-0.659	-0.646	-0.632	-0.619	-0.605	-0.591	-0.576	-0.564	-0.549	-0.534	-0.519	-0.504	-0.488	-0.472	-0.456	-0.441	-0.425	-0.409	-0.391	-0.375	-0.359	-0.341	-0.324	-0.308	-0.290	-0.271	-0.254	-0.235	-0.215	-0.196	-0.178	-0.158	-0.139	-0.119	-0.099	-0.079	-0.058	-0.039	-0.018	0.004	0.024	0.044	0.065	0.085	0.106	0.128	0.148	0.170	0.191	0.212	0.234	0.255	0.276	0.298	0.319	0.341	0.362	0.382	0.405	0.426	0.448	0.469	0.489	0.509	0.530	0.550	0.571	0.590	0.610	0.630	0.649	0.668	0.685	0.704	0.721	0.738	0.755	0.770	0.785	0.801	0.816	0.831	0.846	0.859	0.872	0.888	0.901	0.915	0.926	0.939	0.951	0.962	0.974	0.984	0.995	1.004	1.014	1.022	1.031	1.040	1.049	1.056	1.064	1.070	1.076	1.082	1.089	1.094	1.098	1.102	1.105	1.108	1.109	1.110	1.111	1.111	1.110	1.110	1.108	1.106	1.104	1.101	1.098	1.094	1.090	1.084	1.079	1.072	1.066	1.061	1.054	1.046	1.039	1.031	1.021	1.011	1.002	0.992	0.982	0.972	0.964	0.954	0.942	0.930	0.921	0.910	0.899	0.886	0.875	0.864	0.851	0.839	0.828	0.816	0.804	0.792	0.780	0.769	0.758	0.746	0.736	0.726	0.716	0.708	0.700	0.691	0.681	0.674	0.666	0.660	0.654	0.648	0.644	0.638	0.634	0.630	0.629	0.625	0.624	0.624	0.622	0.622	0.622	0.624	0.626	0.628	0.631	0.635	0.639	0.642	0.649	0.656	0.662	0.670	0.678	0.686	0.695	0.705	0.716	0.726	0.736	0.748	0.759	0.770	0.781	0.792	0.805	0.815	0.828	0.840	0.850	0.862	0.875	0.885	0.898	0.910	0.921	0.932	0.944	0.955	0.965	0.978	0.988	0.996	1.006	1.018	1.028	1.035	1.044	1.054	1.061	1.068	1.075	1.082	1.089	1.094	1.100	1.105	1.110	1.114	1.119	1.122	1.126	1.129	1.130	1.132	1.134	1.136	1.138	1.139	1.139	1.140	1.140	1.141	1.141	1.142	1.141	1.141	1.141	1.141	1.141	1.142	1.142	1.142	1.142	1.144	1.144	1.145	1.146	1.146	1.146	1.148	1.149	1.149	1.150	1.151	1.152	1.155	1.156	1.160	1.160	1.162	1.165	1.168	1.170	1.172	1.174	1.175	1.178	1.179	1.181	1.181	1.184	1.185	1.188	1.190	1.191	1.194	1.196	1.198	1.200	1.202	1.204	1.206	1.208	1.211	1.212	1.215	1.216	1.219	1.221	1.225	1.226	1.229	1.231	1.232	1.234	1.235	1.236	1.238	1.238	1.238	1.239	1.239	1.240	1.241	1.240	1.240	1.241	1.241	1.242	1.242	1.242	1.242	1.242	1.241	1.241	1.240	1.239	1.238	1.236	1.234	1.232	1.231	1.229	1.228	1.225	1.224	1.222	1.221	1.218	1.218	1.215	1.212	1.211	1.209	1.206	1.205	1.204	1.201	1.201	1.200	1.200	1.199	1.199	1.198	1.199	1.199	1.200	1.201	1.202	1.205	1.206	1.209	1.209	1.211	1.214	1.216	1.219	1.222	1.225	1.229	1.231	1.235	1.239	1.242	1.246	1.250	1.255	1.258	1.262	1.266	1.270	1.274	1.278	1.282	1.286	1.290	1.295	1.299	1.302	1.306	1.309	1.311	1.314	1.316	1.318	1.320	1.320	1.321	1.322	1.321	1.321	1.320	1.319	1.318	1.316	1.314	1.310	1.306	1.302	1.298	1.292	1.285	1.279	1.272	1.266	1.258	1.250	1.241	1.232	1.222	1.214	1.204	1.194	1.184	1.174	1.164	1.152	1.141	1.132	1.121	1.110	1.100	1.088	1.078	1.066	1.056	1.046	1.035	1.024	1.012	1.002	0.992	0.982	0.972	0.962	0.954	0.945	0.936	0.929	0.921	0.915	0.909	0.904	0.899	0.894	0.890	0.886	0.884	0.882	0.881	0.881	0.881	0.884	0.885	0.888	0.891	0.894	0.899	0.905	0.910	0.916	0.925	0.932	0.941	0.951	0.961	0.971	0.982	0.994	1.005	1.016	1.026	1.039	1.051	1.062	1.076	1.088	1.101	1.114	1.126	1.139	1.151	1.164	1.175	1.188	1.198	1.209	1.220	1.229	1.240	1.249	1.259	1.265	1.274	1.281	1.288	1.294	1.298	1.304	1.308	1.311	1.314	1.315	1.318	1.319	1.319	1.319	1.319	1.316	1.314	1.312	1.309	1.305	1.300	1.295	1.290	1.284	1.276	1.269	1.261	1.252	1.244	1.234	1.225	1.214	1.202	1.192	1.180	1.168	1.155	1.142	1.128	1.114	1.100	1.086	1.072	1.058	1.042	1.029	1.015	1.000	0.986	0.971	0.958	0.942	0.928	0.914	0.899	0.885	0.870	0.856	0.842	0.829	0.816	0.802	0.790	0.776	0.764	0.752	0.739	0.728	0.714	0.702	0.691	0.681	0.670	0.660	0.650	0.640	0.632	0.624	0.615	0.606	0.599	0.590	0.582	0.576	0.568	0.560	0.554	0.548	0.541	0.535	0.530	0.524	0.519	0.515	0.510	0.505	0.501	0.495	0.491	0.488	0.482	0.480	0.475	0.472	0.470	0.468	0.465	0.461	0.460	0.458	0.455	0.452	0.450	0.449	0.446	0.445	0.444	0.440	0.439	0.436	0.435	0.434	0.431	0.430	0.428	0.428	0.425	0.424	0.421	0.421	0.420	0.419	0.418	0.416	0.415	0.414	0.412	0.411	0.410	0.409	0.408	0.408	0.408	0.408	0.408	0.408	0.408	0.409	0.409	0.410	0.411	0.412	0.415	0.415	0.416	0.418	0.420	0.422	0.424	0.426	0.429	0.432	0.435	0.440	0.444	0.448	0.451	0.456	0.461	0.465	0.471	0.476	0.481	0.486	0.492	0.500	0.507	0.512	0.521	0.529	0.536	0.544	0.552	0.560	0.569	0.578	0.586	0.595	0.604	0.612	0.621	0.631	0.640	0.650	0.659	0.669	0.679	0.688	0.698	0.706	0.714	0.724	0.731	0.739	0.746	0.755	0.761	0.769	0.775	0.782	0.789	0.792	0.799	0.804	0.808	0.811	0.814	0.816	0.818	0.819	0.819	0.818	0.818	0.815	0.814	0.811	0.809	0.804	0.800	0.794	0.789	0.782	0.775	0.768	0.759	0.750	0.740	0.730	0.719	0.708	0.696	0.684	0.671	0.659	0.645	0.632	0.619	0.605	0.591	0.578	0.562	0.548	0.534	0.519	0.502	0.488	0.472	0.458	0.442	0.429	0.414	0.399	0.385	0.372	0.358	0.345	0.332	0.321	0.310	0.299	0.289	0.280	0.271	0.264	0.258	0.250	0.244	0.239	0.235	0.234	0.231	0.230	0.230	0.232	0.232	0.236	0.239	0.245	0.249	0.254	0.261	0.269	0.275	0.284	0.292	0.301	0.310	0.320	0.331	0.341	0.354	0.365	0.378	0.389	0.401	0.414	0.426	0.440	0.451	0.465	0.478	0.490	0.502	0.515	0.526	0.539	0.549	0.560	0.571	0.580	0.590	0.599	0.609	0.618	0.626	0.634	0.640	0.648	0.652	0.659	0.661	0.665	0.668	0.670	0.670	0.670	0.670	0.670	0.669	0.666	0.664	0.661	0.656	0.651	0.646	0.640	0.635	0.628	0.620	0.612	0.605	0.598	0.590	0.581	0.572	0.565	0.558	0.550	0.542	0.536	0.530	0.522	0.515	0.509	0.504	0.498	0.491	0.488	0.482	0.479	0.475	0.471	0.469	0.468	0.466	0.465	0.465	0.465	0.466	0.469	0.470	0.472	0.478	0.482	0.488	0.492	0.500	0.507	0.515	0.522	0.532	0.541	0.550	0.560	0.570	0.580	0.590	0.601	0.610	0.621	0.634	0.644	0.656	0.668	0.679	0.690	0.702	0.714	0.724	0.736	0.746	0.756	0.768	0.778	0.786	0.795	0.804	0.811	0.819	0.825	0.832	0.838	0.842	0.848	0.851	0.854	0.858	0.858	0.859	0.860	0.859	0.858	0.856	0.852	0.850	0.846	0.842	0.839	0.832	0.829	0.822	0.815	0.810	0.802	0.794	0.786	0.778	0.769	0.760	0.751	0.741	0.731	0.721	0.710	0.699	0.688	0.676	0.664	0.652	0.641	0.630	0.616	0.604	0.591	0.578	0.565	0.551	0.538	0.524	0.511	0.498	0.485	0.471	0.460	0.448	0.435	0.421	0.409	0.398	0.385	0.372	0.360	0.349	0.336	0.324	0.312	0.300	0.290	0.280	0.269	0.259	0.249	0.239	0.229	0.219	0.208	0.199	0.189	0.180	0.170	0.161	0.152	0.142	0.134	0.125	0.115	0.108	0.099	0.091	0.084	0.075	0.066	0.059	0.051	0.042	0.035	0.028	0.020	0.011	0.005	-0.002	-0.010	-0.018	-0.025	-0.031	-0.038	-0.045	-0.052	-0.060	-0.066	-0.072	-0.079	-0.086	-0.094	-0.100	-0.108	-0.114	-0.121	-0.128	-0.135	-0.140	-0.146	-0.154	-0.160	-0.166	-0.172	-0.181	-0.188	-0.194	-0.201	-0.209	-0.216	-0.222	-0.231	-0.238	-0.246	-0.254	-0.261	-0.269	-0.276	-0.284	-0.291	-0.300	-0.306	-0.314	-0.322	-0.329	-0.336	-0.344	-0.351	-0.358	-0.364	-0.371	-0.378	-0.382	-0.389	-0.394	-0.399	-0.402	-0.408	-0.410	-0.415	-0.418	-0.420	-0.421	-0.424	-0.426	-0.428	-0.430	-0.432	-0.434	-0.434	-0.435	-0.434	-0.435	-0.436	-0.435	-0.435	-0.435	-0.434	-0.434	-0.434	-0.432	-0.431	-0.431	-0.431	-0.430	-0.429	-0.429	-0.428	-0.428	-0.428	-0.426	-0.425	-0.426	-0.426	-0.428	-0.429	-0.430	-0.430	-0.432	-0.436	-0.439	-0.441	-0.445	-0.449	-0.454	-0.459	-0.464	-0.471	-0.478	-0.485	-0.492	-0.500	-0.509	-0.519	-0.528	-0.539	-0.548	-0.559	-0.570	-0.581	-0.592	-0.605	-0.616	-0.630	-0.642	-0.655	-0.669	-0.682	-0.695	-0.709	-0.721	-0.735	-0.748	-0.761	-0.774	-0.786	-0.799	-0.811	-0.821	-0.834	-0.844	-0.852	-0.862	-0.871	-0.879	-0.885	-0.891	-0.898	-0.901	-0.904	-0.908	-0.909	-0.909	-0.909	-0.908	-0.906	-0.902	-0.899	-0.894	-0.889	-0.881	-0.874	-0.864	-0.855	-0.844	-0.830	-0.816	-0.802	-0.786	-0.770	-0.754	-0.736	-0.716	-0.698	-0.676	-0.654	-0.632	-0.609	-0.584	-0.559	-0.532	-0.506	-0.479	-0.451	-0.424	-0.396	-0.368	-0.339	-0.309	-0.279	-0.249	-0.219	-0.190	-0.160	-0.130	-0.100	-0.070	-0.041	-0.014	0.015	0.042	0.069	0.096	0.124	0.149	0.175	0.200	0.224	0.248	0.271	0.292	0.315	0.336	0.356	0.376	0.394	0.411	0.428	0.442	0.458	0.471	0.484	0.495	0.506	0.516	0.528	0.535	0.544	0.551	0.558	0.562	0.568	0.572	0.578	0.579	0.582	0.584	0.586	0.586	0.586	0.585	0.584	0.582	0.580	0.578	0.575	0.572	0.569	0.566	0.562	0.560	0.556	0.554	0.550	0.546	0.541	0.538	0.534	0.530	0.526	0.522	0.519	0.515	0.511	0.509	0.506	0.505	0.502	0.501	0.501	0.500	0.500	0.502	0.502	0.504	0.505	0.507	0.509	0.512	0.515	0.518	0.521	0.528	0.531	0.536	0.541	0.548	0.554	0.561	0.566	0.572	0.580	0.586	0.594	0.601	0.610	0.618	0.625	0.634	0.644	0.651	0.661	0.669	0.679	0.686	0.695	0.704	0.712	0.721	0.730	0.740	0.750	0.759	0.769	0.779	0.790	0.800	0.811	0.822	0.832	0.842	0.854	0.865	0.875	0.886	0.896	0.908	0.919	0.930	0.941	0.951	0.962	0.974	0.984	0.994	1.005	1.016	1.026	1.038	1.048	1.058	1.068	1.078	1.089	1.099	1.110	1.120	1.130	1.141	1.150	1.159	1.168	1.176	1.184	1.191	1.199	1.208	1.214	1.219	1.225	1.231	1.236	1.241	1.245	1.249	1.252	1.255	1.258	1.259	1.260	1.260	1.259	1.258	1.255	1.251	1.249	1.245	1.239	1.232	1.226	1.219	1.210	1.202	1.194	1.185	1.175	1.165	1.154	1.144	1.131	1.119	1.105	1.092	1.078	1.062	1.048	1.031	1.015	0.999	0.982	0.966	0.950	0.935	0.919	0.904	0.888	0.871	0.858	0.841	0.828	0.812	0.798	0.784	0.770	0.755	0.741	0.728	0.715	0.704	0.690	0.678	0.666	0.656	0.645	0.636	0.626	0.616	0.608	0.599	0.591	0.582	0.575	0.568	0.561	0.554	0.548	0.541	0.536	0.530	0.525	0.520	0.516	0.511	0.507	0.504	0.500	0.498	0.492	0.490	0.488	0.484	0.482	0.479	0.478	0.475	0.472	0.470	0.468	0.465	0.462	0.460	0.456	0.452	0.450	0.446	0.442	0.440	0.435	0.432	0.428	0.424	0.419	0.415	0.411	0.406	0.402	0.398	0.394	0.391	0.388	0.384	0.379	0.376	0.372	0.368	0.364	0.360	0.356	0.354	0.350	0.348	0.344	0.342	0.340	0.338	0.338	0.338	0.336	0.338	0.338	0.339	0.340	0.341	0.345	0.346	0.349	0.352	0.355	0.359	0.362	0.366	0.370	0.375	0.379	0.384	0.390	0.395	0.402	0.408	0.414	0.421	0.428	0.435	0.441	0.450	0.456	0.464	0.471	0.478	0.484	0.490	0.496	0.501	0.507	0.512	0.518	0.522	0.528	0.532	0.536	0.541	0.545	0.548	0.551	0.554	0.555	0.558	0.558	0.559	0.558	0.558	0.555	0.554	0.551	0.549	0.546	0.544	0.540	0.538	0.532	0.529	0.524	0.519	0.512	0.506	0.500	0.492	0.485	0.478	0.470	0.461	0.454	0.445	0.438	0.429	0.420	0.412	0.402	0.395	0.385	0.376	0.366	0.358	0.349	0.339	0.330	0.320	0.311	0.301	0.291	0.282	0.274	0.264	0.252	0.242	0.234	0.224	0.214	0.204	0.194	0.181	0.171	0.161	0.151	0.141	0.130	0.120	0.111	0.100	0.090	0.080	0.071	0.061	0.050	0.040	0.029	0.020	0.009	-0.002	-0.014	-0.025	-0.036	-0.048	-0.059	-0.072	-0.084	-0.096	-0.109	-0.122	-0.135	-0.149	-0.161	-0.175	-0.186	-0.200	-0.214	-0.226	-0.240	-0.252	-0.266	-0.278	-0.290	-0.302	-0.315	-0.326	-0.339	-0.350	-0.361	-0.371	-0.382	-0.394	-0.402	-0.414	-0.424	-0.432	-0.441	-0.450	-0.459	-0.465	-0.472	-0.479	-0.485	-0.491	-0.495	-0.500	-0.504	-0.509	-0.510	-0.512	-0.514	-0.516	-0.515	-0.515	-0.515	-0.512	-0.510	-0.507	-0.504	-0.498	-0.492	-0.488	-0.480	-0.474	-0.465	-0.456	-0.448	-0.439	-0.428	-0.418	-0.406	-0.395	-0.384	-0.371	-0.358	-0.346	-0.332	-0.319	-0.304	-0.291	-0.278	-0.262	-0.249	-0.234	-0.220	-0.206	-0.192	-0.179	-0.165	-0.151	-0.138	-0.124	-0.110	-0.098	-0.085	-0.074	-0.061	-0.050	-0.039	-0.029	-0.019	-0.010	-0.001	0.006	0.015	0.022	0.029	0.036	0.042	0.048	0.052	0.058	0.061	0.062	0.066	0.069	0.071	0.071	0.072	0.072	0.072	0.071	0.070	0.068	0.065	0.062	0.058	0.054	0.048	0.042	0.036	0.030	0.024	0.018	0.009	0.002	-0.006	-0.014	-0.022	-0.030	-0.040	-0.049	-0.058	-0.068	-0.075	-0.085	-0.094	-0.104	-0.112	-0.121	-0.130	-0.139	-0.146	-0.155	-0.161	-0.169	-0.175	-0.181	-0.186	-0.191	-0.195	-0.198	-0.201	-0.204	-0.204	-0.205	-0.205	-0.205	-0.204	-0.204	-0.201	-0.199	-0.194	-0.191	-0.185	-0.180	-0.175	-0.170	-0.162	-0.156	-0.148	-0.140	-0.131	-0.121	-0.111	-0.101	-0.090	-0.080	-0.069	-0.056	-0.042	-0.030	-0.016	-0.002	0.012	0.028	0.044	0.059	0.075	0.092	0.109	0.126	0.144	0.159	0.176	0.192	0.209	0.226	0.242	0.258	0.274	0.289	0.304	0.318	0.332	0.346	0.360	0.372	0.386	0.399	0.411	0.424	0.435	0.446	0.458	0.468	0.478	0.488	0.496	0.504	0.512	0.520	0.528	0.535	0.540	0.546	0.551	0.556	0.561	0.566	0.569	0.574	0.578	0.579	0.582	0.585	0.588	0.590	0.591	0.594	0.594	0.596	0.598	0.598	0.599	0.600	0.600	0.601	0.600	0.601	0.600	0.601	0.600	0.600	0.601	0.600	0.600	0.601	0.601	0.601	0.602	0.604	0.604	0.605	0.606	0.606	0.608	0.609	0.610	0.610	0.611	0.611	0.611	0.612	0.612	0.611	0.611	0.610	0.610	0.609	0.606	0.605	0.602	0.600	0.596	0.594	0.589	0.585	0.580	0.574	0.568	0.560	0.552	0.545	0.536	0.528	0.518	0.506	0.495	0.482	0.469	0.455	0.440	0.425	0.409	0.392	0.375	0.356	0.338	0.318	0.298	0.279	0.258	0.235	0.212	0.190	0.168	0.145	0.121	0.096	0.072	0.050	0.026	0.001	-0.022	-0.046	-0.070	-0.095	-0.118	-0.142	-0.165	-0.186	-0.210	-0.231	-0.252	-0.275	-0.296	-0.316	-0.335	-0.355	-0.372	-0.391	-0.406	-0.422	-0.439	-0.450	-0.464	-0.475	-0.485	-0.494	-0.502	-0.509	-0.514	-0.520	-0.522	-0.525	-0.528	-0.526	-0.525	-0.524	-0.521	-0.516	-0.512	-0.507	-0.501	-0.495	-0.486	-0.479	-0.469	-0.460	-0.450	-0.439	-0.428	-0.418	-0.406	-0.395	-0.382	-0.370	-0.358	-0.346	-0.334	-0.320	-0.308	-0.296	-0.284	-0.271	-0.260	-0.249	-0.238	-0.226	-0.216	-0.206	-0.196	-0.185	-0.178	-0.168	-0.160	-0.152	-0.145	-0.138	-0.131	-0.125	-0.121	-0.116	-0.112	-0.109	-0.106	-0.104	-0.102	-0.100	-0.100	-0.099	-0.099	-0.100	-0.100	-0.100	-0.102	-0.104	-0.106	-0.108	-0.110	-0.112	-0.115	-0.118	-0.120	-0.124	-0.126	-0.130	-0.132	-0.136	-0.140	-0.142	-0.146	-0.149	-0.151	-0.155	-0.156	-0.159	-0.161	-0.164	-0.165	-0.166	-0.166	-0.168	-0.169	-0.170	-0.170	-0.170	-0.169	-0.169	-0.166	-0.168	-0.166	-0.165	-0.162	-0.161	-0.159	-0.158	-0.156	-0.155	-0.152	-0.150	-0.149	-0.146	-0.145	-0.144	-0.141	-0.140	-0.138	-0.136	-0.135	-0.132	-0.130	-0.129	-0.128	-0.126	-0.125	-0.124	-0.122	-0.122	-0.121	-0.121	-0.122	-0.121	-0.121	-0.120	-0.121	-0.121	-0.122	-0.124	-0.125	-0.126	-0.126	-0.129	-0.130	-0.134	-0.135	-0.139	-0.140	-0.144	-0.146	-0.150	-0.152	-0.155	-0.159	-0.162	-0.166	-0.168	-0.171	-0.174	-0.176	-0.178	-0.179	-0.181	-0.181	-0.182	-0.184	-0.185	-0.184	-0.185	-0.185	-0.185	-0.185	-0.184	-0.184	-0.181	-0.180	-0.179	-0.175	-0.174	-0.170	-0.166	-0.164	-0.159	-0.155	-0.151	-0.146	-0.141	-0.135	-0.130	-0.124	-0.116	-0.110	-0.104	-0.098	-0.090	-0.084	-0.075	-0.069	-0.060	-0.052	-0.044	-0.038	-0.028	-0.020	-0.012	-0.004	0.004	0.011	0.019	0.026	0.034	0.041	0.048	0.055	0.062	0.070	0.076	0.084	0.090	0.096	0.102	0.109	0.115	0.121	0.126	0.132	0.138	0.142	0.148	0.152	0.158	0.161	0.165	0.169	0.172	0.176	0.180	0.184	0.186	0.190	0.191	0.194	0.196	0.198	0.199	0.200	0.200	0.201	0.202	0.201	0.201	0.202	0.201	0.201	0.200	0.199	0.199	0.200	0.198	0.196	0.196	0.195	0.195	0.195	0.195	0.194	0.194	0.194	0.194	0.194	0.194	0.196	0.198	0.198	0.200	0.201	0.204	0.206	0.209	0.211	0.215	0.219	0.222	0.228	0.232	0.238	0.242	0.250	0.256	0.262	0.270	0.279	0.286	0.294	0.304	0.314	0.324	0.334	0.344	0.355	0.366	0.378	0.390	0.401	0.414	0.426	0.439	0.454	0.466	0.480	0.492	0.507	0.521	0.536	0.551	0.566	0.581	0.598	0.614	0.629	0.644	0.661	0.678	0.694	0.710	0.729	0.745	0.761	0.778	0.795	0.812	0.830	0.846	0.864	0.881	0.899	0.915	0.931	0.948	0.965	0.980	0.998	1.012	1.029	1.045	1.061	1.076	1.091	1.106	1.121	1.138	1.151	1.166	1.180	1.195	1.210	1.224	1.238	1.250	1.264	1.278	1.291	1.305	1.318	1.329	1.342	1.354	1.366	1.379	1.390	1.402	1.414	1.425	1.436	1.446	1.458	1.468	1.478	1.488	1.498	1.508	1.518	1.526	1.536	1.544	1.552	1.562	1.570	1.579	1.586	1.592	1.600	1.608	1.614	1.620	1.628	1.634	1.639	1.645	1.651	1.655	1.660	1.665	1.669	1.672	1.676	1.680	1.684	1.688	1.690	1.692	1.695	1.698	1.700	1.701	1.704	1.704	1.706	1.706	1.706	1.705	1.705	1.704	1.702	1.700	1.699	1.696	1.695	1.692	1.690	1.688	1.686	1.682	1.681	1.678	1.676	1.672	1.670	1.668	1.664	1.660	1.656	1.654	1.650	1.648	1.644	1.641	1.639	1.638	1.634	1.632	1.630	1.629	1.628	1.626	1.625	1.624	1.622	1.621	1.621	1.620	1.619	1.619	1.619	1.619	1.619	1.619	1.619	1.620	1.620	1.620	1.621	1.624	1.624	1.626	1.628	1.630	1.631	1.634	1.636	1.639	1.641	1.641	1.644	1.646	1.648	1.649	1.650	1.652	1.654	1.654	1.655	1.656	1.656	1.656	1.656	1.656	1.655	1.656	1.654	1.654	1.652	1.651	1.651	1.649	1.646	1.644	1.642	1.639	1.636	1.632	1.629	1.624	1.621	1.618	1.612	1.609	1.605	1.600	1.595	1.591	1.588	1.584	1.578	1.574	1.569	1.565	1.560	1.556	1.551	1.548	1.542	1.539	1.535	1.531	1.529	1.525	1.521	1.519	1.516	1.515	1.514	1.511	1.510	1.509	1.510	1.510	1.511	1.512	1.515	1.518	1.520	1.521	1.525	1.528	1.532	1.535	1.539	1.542	1.548	1.552	1.558	1.562	1.568	1.574	1.579	1.585	1.591	1.598	1.604	1.610	1.616	1.621	1.626	1.632	1.638	1.644	1.650	1.654	1.661	1.666	1.671	1.675	1.681	1.685	1.689	1.691	1.694	1.696	1.699	1.701	1.702	1.704	1.704	1.704	1.702	1.701	1.699	1.696	1.694	1.690	1.686	1.681	1.678	1.671	1.666	1.660	1.655	1.648	1.642	1.635	1.628	1.621	1.612	1.605	1.598	1.588	1.579	1.569	1.560	1.550	1.540	1.531	1.521	1.511	1.501	1.491	1.480	1.471	1.460	1.450	1.439	1.430	1.419	1.409	1.400	1.389	1.380	1.371	1.361	1.352	1.344	1.335	1.326	1.319	1.310	1.302	1.295	1.288	1.279	1.272	1.265	1.258	1.251	1.245	1.239	1.234	1.228	1.220	1.215	1.210	1.204	1.196	1.191	1.185	1.180	1.174	1.169	1.164	1.159	1.152	1.149	1.144	1.139	1.134	1.128	1.122	1.115	1.109	1.104	1.098	1.090	1.084	1.076	1.068	1.060	1.051	1.044	1.035	1.024	1.015	1.005	0.995	0.984	0.974	0.962	0.951	0.940	0.929	0.916	0.904	0.892	0.880	0.866	0.854	0.841	0.830	0.818	0.806	0.794	0.781	0.770	0.759	0.748	0.736	0.725	0.714	0.704	0.692	0.682	0.671	0.662	0.651	0.642	0.634	0.624	0.616	0.608	0.600	0.594	0.585	0.580	0.574	0.570	0.565	0.562	0.559	0.558	0.556	0.555	0.555	0.556	0.558	0.559	0.561	0.565	0.569	0.574	0.579	0.584	0.589	0.596	0.602	0.609	0.616	0.622	0.631	0.639	0.649	0.656	0.666	0.676	0.685	0.695	0.705	0.715	0.724	0.734	0.742	0.752	0.761	0.771	0.780	0.789	0.798	0.806	0.814	0.822	0.830	0.838	0.845	0.851	0.858	0.865	0.871	0.875	0.880	0.885	0.889	0.892	0.895	0.899	0.900	0.901	0.902	0.902	0.901	0.900	0.899	0.898	0.895	0.892	0.890	0.886	0.882	0.878	0.872	0.868	0.861	0.855	0.849	0.841	0.835	0.829	0.821	0.812	0.806	0.798	0.789	0.780	0.770	0.761	0.751	0.742	0.734	0.725	0.716	0.708	0.699	0.690	0.681	0.672	0.665	0.658	0.650	0.642	0.635	0.629	0.622	0.618	0.611	0.605	0.601	0.595	0.591	0.586	0.582	0.580	0.576	0.572	0.570	0.566	0.564	0.561	0.559	0.556	0.554	0.550	0.548	0.546	0.544	0.542	0.541	0.540	0.538	0.536	0.536	0.535	0.535	0.534	0.535	0.535	0.535	0.536	0.536	0.538	0.539	0.540	0.541	0.542	0.545	0.546	0.548	0.549	0.549	0.549	0.550	0.550	0.550	0.549	0.549	0.548	0.546	0.545	0.544	0.541	0.540	0.538	0.536	0.534	0.530	0.526	0.522	0.518	0.511	0.506	0.500	0.494	0.488	0.480	0.471	0.462	0.452	0.444	0.432	0.422	0.411	0.400	0.388	0.374	0.361	0.349	0.334	0.319	0.304	0.289	0.274	0.258	0.241	0.224	0.206	0.189	0.172	0.155	0.136	0.119	0.100	0.082	0.064	0.046	0.029	0.010	-0.008	-0.024	-0.040	-0.056	-0.072	-0.088	-0.102	-0.115	-0.128	-0.140	-0.151	-0.162	-0.172	-0.181	-0.189	-0.196	-0.202	-0.208	-0.212	-0.216	-0.221	-0.222	-0.224	-0.224	-0.224	-0.221	-0.219	-0.215	-0.210	-0.204	-0.198	-0.190	-0.181	-0.172	-0.162	-0.151	-0.139	-0.126	-0.114	-0.100	-0.085	-0.069	-0.054	-0.038	-0.019	-0.002	0.015	0.034	0.051	0.069	0.088	0.106	0.125	0.144	0.161	0.180	0.198	0.216	0.234	0.251	0.269	0.288	0.304	0.321	0.338	0.352	0.369	0.385	0.400	0.414	0.429	0.442	0.455	0.468	0.480	0.490	0.501	0.510	0.520	0.529	0.536	0.544	0.550	0.558	0.562	0.569	0.574	0.579	0.584	0.588	0.591	0.595	0.598	0.601	0.604	0.606	0.610	0.611	0.615	0.618	0.621	0.625	0.628	0.631	0.634	0.639	0.642	0.646	0.650	0.655	0.660	0.665	0.671	0.678	0.684	0.691	0.698	0.704	0.712	0.721	0.730	0.740	0.749	0.758	0.766	0.778	0.788	0.799	0.810	0.821	0.834	0.844	0.856	0.869	0.880	0.892	0.906	0.919	0.931	0.944	0.956	0.969	0.980	0.992	1.006	1.018	1.031	1.044	1.056	1.069	1.080	1.092	1.104	1.115	1.125	1.135	1.145	1.154	1.161	1.170	1.178	1.185	1.191	1.196	1.201	1.206	1.210	1.215	1.219	1.221	1.222	1.225	1.226	1.228	1.228	1.228	1.228	1.225	1.225	1.221	1.219	1.215	1.211	1.206	1.201	1.195	1.190	1.182	1.176	1.168	1.159	1.152	1.142	1.134	1.125	1.115	1.105	1.095	1.088	1.078	1.068	1.058	1.046	1.036	1.026	1.016	1.008	0.999	0.989	0.979	0.969	0.961	0.951	0.942	0.934	0.926	0.918	0.910	0.904	0.896	0.890	0.884	0.879	0.875	0.870	0.868	0.862	0.860	0.856	0.854	0.852	0.850	0.849	0.849	0.850	0.849	0.850	0.851	0.852	0.854	0.856	0.860	0.862	0.865	0.870	0.872	0.878	0.881	0.888	0.892	0.896	0.904	0.909	0.914	0.920	0.925	0.931	0.936	0.942	0.948	0.955	0.961	0.968	0.974	0.980	0.986	0.992	0.998	1.004	1.009	1.014	1.020	1.025	1.030	1.035	1.039	1.044	1.049	1.054	1.059	1.062	1.066	1.071	1.076	1.081	1.084	1.089	1.092	1.096	1.101	1.105	1.106	1.110	1.112	1.116	1.118	1.120	1.121	1.124	1.126	1.129	1.131	1.134	1.136	1.139	1.142	1.145	1.148	1.151	1.154	1.159	1.161	1.165	1.169	1.172	1.176	1.181	1.185	1.189	1.194	1.199	1.204	1.208	1.212	1.218	1.224	1.229	1.234	1.239	1.244	1.249	1.252	1.256	1.261	1.265	1.269	1.272	1.278	1.280	1.284	1.288	1.291	1.294	1.298	1.300	1.301	1.302	1.305	1.306	1.308	1.309	1.309	1.309	1.310	1.310	1.310	1.309	1.308	1.306	1.304	1.301	1.298	1.295	1.291	1.286	1.281	1.276	1.270	1.264	1.256	1.250	1.242	1.234	1.226	1.218	1.209	1.201	1.190	1.181	1.171	1.161	1.151	1.140	1.129	1.118	1.105	1.094	1.081	1.069	1.056	1.044	1.031	1.020	1.008	0.995	0.982	0.972	0.960	0.949	0.936	0.924	0.912	0.901	0.890	0.879	0.868	0.858	0.846	0.838	0.828	0.819	0.810	0.802	0.795	0.789	0.782	0.778	0.772	0.768	0.764	0.761	0.759	0.755	0.752	0.751	0.749	0.748	0.746	0.748	0.746	0.748	0.749	0.750	0.752	0.755	0.756	0.759	0.761	0.766	0.770	0.774	0.779	0.782	0.786	0.791	0.796	0.801	0.806	0.810	0.815	0.820	0.825	0.829	0.834	0.838	0.842	0.846	0.850	0.852	0.856	0.859	0.861	0.862	0.864	0.865	0.865	0.865	0.865	0.864	0.862	0.861	0.859	0.856	0.852	0.850	0.846	0.841	0.836	0.830	0.825	0.818	0.811	0.804	0.796	0.790	0.782	0.775	0.768	0.759	0.751	0.742	0.735	0.726	0.718	0.710	0.700	0.691	0.682	0.672	0.665	0.655	0.646	0.636	0.629	0.620	0.612	0.604	0.598	0.590	0.582	0.578	0.571	0.566	0.560	0.556	0.551	0.546	0.544	0.540	0.538	0.535	0.532	0.531	0.530	0.530	0.529	0.529	0.530	0.531	0.534	0.536	0.540	0.544	0.548	0.552	0.556	0.562	0.566	0.572	0.578	0.584	0.589	0.595	0.601	0.606	0.614	0.620	0.628	0.632	0.640	0.646	0.652	0.660	0.666	0.674	0.679	0.685	0.690	0.694	0.699	0.704	0.706	0.711	0.714	0.718	0.720	0.721	0.722	0.722	0.722	0.722	0.721	0.719	0.716	0.712	0.709	0.705	0.701	0.696	0.691	0.686	0.680	0.672	0.666	0.659	0.651	0.642	0.634	0.625	0.615	0.605	0.595	0.584	0.574	0.561	0.549	0.536	0.526	0.514	0.500	0.489	0.478	0.465	0.452	0.440	0.429	0.418	0.408	0.395	0.385	0.375	0.364	0.354	0.345	0.336	0.328	0.319	0.311	0.304	0.298	0.292	0.288	0.282	0.280	0.279	0.276	0.276	0.276	0.279	0.280	0.282	0.286	0.291	0.298	0.302	0.310	0.319	0.326	0.336	0.346	0.359	0.371	0.384	0.398	0.411	0.428	0.442	0.460	0.476	0.495	0.512	0.531	0.550	0.570	0.590	0.609	0.629	0.649	0.670	0.691	0.711	0.731	0.751	0.771	0.792	0.812	0.831	0.851	0.870	0.889	0.908	0.924	0.941	0.956	0.972	0.988	1.001	1.015	1.026	1.040	1.050	1.060	1.070	1.076	1.084	1.090	1.096	1.099	1.102	1.105	1.105	1.105	1.104	1.101	1.098	1.092	1.088	1.081	1.074	1.065	1.056	1.046	1.035	1.021	1.010	0.996	0.981	0.966	0.950	0.934	0.916	0.899	0.881	0.864	0.844	0.825	0.806	0.785	0.765	0.745	0.726	0.705	0.686	0.666	0.646	0.626	0.606	0.588	0.568	0.549	0.530	0.510	0.492	0.475	0.458	0.440	0.424	0.408	0.391	0.378	0.364	0.350	0.338	0.326	0.315	0.305	0.296	0.285	0.278	0.269	0.261	0.256	0.251	0.246	0.241	0.238	0.235	0.234	0.231	0.231	0.232	0.232	0.235	0.238	0.240	0.244	0.250	0.254	0.260	0.266	0.274	0.281	0.290	0.299	0.308	0.318	0.328	0.338	0.349	0.359	0.370	0.382	0.394	0.406	0.419	0.432	0.445	0.459	0.472	0.485	0.499	0.511	0.524	0.538	0.550	0.561	0.575	0.586	0.599	0.610	0.621	0.634	0.644	0.654	0.664	0.675	0.684	0.692	0.701	0.709	0.718	0.725	0.731	0.738	0.744	0.748	0.751	0.756	0.759	0.761	0.764	0.765	0.765	0.765	0.765	0.764	0.760	0.759	0.755	0.751	0.746	0.740	0.735	0.729	0.721	0.714	0.706	0.698	0.689	0.680	0.671	0.660	0.650	0.641	0.630	0.619	0.608	0.596	0.584	0.571	0.560	0.548	0.534	0.521	0.507	0.495	0.482	0.469	0.456	0.444	0.431	0.419	0.408	0.394	0.382	0.371	0.359	0.348	0.335	0.324	0.312	0.302	0.290	0.280	0.270	0.259	0.250	0.242	0.232	0.222	0.215	0.206	0.200	0.191	0.184	0.178	0.170	0.162	0.156	0.151	0.145	0.140	0.132	0.128	0.122	0.116	0.112	0.108	0.104	0.100	0.096	0.092	0.089	0.085	0.081	0.078	0.074	0.069	0.065	0.061	0.056	0.052	0.048	0.044	0.040	0.035	0.030	0.026	0.021	0.016	0.012	0.008	0.002	-0.002	-0.008	-0.012	-0.019	-0.024	-0.030	-0.035	-0.041	-0.046	-0.052	-0.059	-0.064	-0.070	-0.075	-0.080	-0.085	-0.091	-0.096	-0.100	-0.106	-0.110	-0.114	-0.119	-0.121	-0.126	-0.129	-0.132	-0.135	-0.138	-0.140	-0.141	-0.142	-0.145	-0.146	-0.149	-0.150	-0.149	-0.150	-0.150	-0.150	-0.149	-0.148	-0.146	-0.145	-0.142	-0.140	-0.138	-0.135	-0.131	-0.129	-0.126	-0.122	-0.119	-0.116	-0.112	-0.109	-0.105	-0.101	-0.098	-0.094	-0.090	-0.086	-0.082	-0.079	-0.078	-0.075	-0.074	-0.071	-0.070	-0.069	-0.069	-0.069	-0.070	-0.070	-0.071	-0.072	-0.076	-0.079	-0.082	-0.086	-0.090	-0.096	-0.101	-0.106	-0.114	-0.120	-0.128	-0.135	-0.144	-0.152	-0.162	-0.171	-0.182	-0.192	-0.204	-0.215	-0.226	-0.239	-0.251	-0.264	-0.278	-0.291	-0.305	-0.319	-0.334	100.000	5.000	2.000	1.000	3.000	0.000	0.000	0.000	0.000	0.000	0.000	0.000	0.000	0.000	0.000	0.000	0.000	0.000	0.249	0.252	0.258	0.260	0.265	0.269	0.272	0.276	0.281	0.286	0.291	0.294	0.298	0.302	0.308	0.311	0.315	0.320	0.324	0.329	0.334	0.339	0.344	0.349	0.354	0.358	0.362	0.368	0.372	0.378	0.384	0.388	0.392	0.399	0.404	0.410	0.418	0.422	0.429	0.434	0.440	0.446	0.454	0.460	0.468	0.475	0.482	0.490	0.499	0.506	0.514	0.521	0.530	0.540	0.549	0.558	0.565	0.574	0.582	0.592	0.601	0.611	0.621	0.630	0.641	0.650	0.661	0.672	0.682	0.694	0.705	0.716	0.728	0.740	0.751	0.762	0.775	0.788	0.800	0.811	0.824	0.835	0.848	0.859	0.871	0.884	0.896	0.910	0.922	0.935	0.948	0.960	0.974	0.984	0.998	1.009	1.019	1.030	1.041	1.051	1.061	1.070	1.080	1.089	1.098	1.105	1.114	1.120	1.128	1.132	1.139	1.144	1.148	1.150	1.152	1.151	1.150	1.150	1.149	1.146	1.144	1.139	1.136	1.130	1.125	1.119	1.111	1.105	1.096	1.088	1.079	1.069	1.059	1.048	1.036	1.024	1.011	0.998	0.985	0.970	0.959	0.944	0.928	0.912	0.898	0.881	0.865	0.850	0.834	0.818	0.801	0.785	0.770	0.754	0.738	0.722	0.706	0.691	0.675	0.661	0.648	0.632	0.619	0.605	0.592	0.579	0.566	0.554	0.541	0.529	0.518	0.507	0.496	0.486	0.476	0.468	0.460	0.451	0.445	0.439	0.432	0.426	0.421	0.416	0.411	0.406	0.401	0.398	0.394	0.390	0.386	0.382	0.380	0.378	0.375	0.372	0.371	0.370	0.369	0.368	0.366	0.366	0.365	0.364	0.362	0.362	0.361	0.360	0.359	0.359	0.356	0.355	0.354	0.351	0.350	0.348	0.346	0.344	0.342	0.339	0.335	0.331	0.328	0.325	0.320	0.316	0.311	0.306	0.302	0.296	0.291	0.286	0.280	0.274	0.266	0.260	0.252	0.246	0.238	0.229	0.221	0.214	0.206	0.198	0.190	0.180	0.170	0.160	0.149	0.138	0.128	0.116	0.106	0.096	0.085	0.075	0.065	0.054	0.044	0.032	0.022	0.012	0.002	-0.008	-0.018	-0.028	-0.038	-0.048	-0.058	-0.068	-0.076	-0.086	-0.095	-0.104	-0.112	-0.120	-0.129	-0.136	-0.145	-0.150	-0.158	-0.164	-0.170	-0.175	-0.181	-0.186	-0.191	-0.195	-0.199	-0.202	-0.205	-0.208	-0.209	-0.210	-0.211	-0.212	-0.212	-0.212	-0.211	-0.210	-0.209	-0.206	-0.205	-0.202	-0.198	-0.195	-0.190	-0.186	-0.181	-0.176	-0.171	-0.165	-0.159	-0.151	-0.145	-0.136	-0.129	-0.121	-0.112	-0.105	-0.096	-0.088	-0.079	-0.071	-0.065	-0.058	-0.049	-0.041	-0.034	-0.026	-0.019	-0.012	-0.006	0.001	0.008	0.014	0.019	0.025	0.030	0.034	0.039	0.042	0.046	0.049	0.051	0.054	0.054	0.056	0.059	0.059	0.058	0.056	0.055	0.052	0.050	0.046	0.044	0.040	0.035	0.030	0.025	0.020	0.014	0.009	0.004	-0.004	-0.009	-0.015	-0.022	-0.029	-0.036	-0.044	-0.051	-0.059	-0.066	-0.074	-0.082	-0.091	-0.099	-0.106	-0.115	-0.122	-0.129	-0.138	-0.144	-0.150	-0.156	-0.162	-0.168	-0.171	-0.174	-0.178	-0.180	-0.182	-0.184	-0.185	-0.185	-0.185	-0.184	-0.182	-0.181	-0.179	-0.175	-0.170	-0.166	-0.160	-0.154	-0.146	-0.139	-0.130	-0.119	-0.109	-0.096	-0.084	-0.070	-0.058	-0.044	-0.029	-0.012	0.002	0.020	0.038	0.054	0.072	0.091	0.110	0.129	0.148	0.166	0.186	0.205	0.225	0.246	0.266	0.286	0.306	0.325	0.346	0.366	0.385	0.402	0.422	0.440	0.456	0.474	0.490	0.504	0.519	0.532	0.546	0.559	0.571	0.582	0.594	0.602	0.611	0.618	0.626	0.631	0.636	0.640	0.642	0.644	0.646	0.646	0.645	0.642	0.640	0.636	0.630	0.625	0.619	0.611	0.604	0.594	0.585	0.575	0.564	0.552	0.540	0.526	0.514	0.499	0.484	0.469	0.454	0.438	0.421	0.405	0.388	0.370	0.354	0.336	0.318	0.300	0.282	0.265	0.248	0.229	0.211	0.192	0.175	0.158	0.140	0.122	0.106	0.089	0.071	0.056	0.040	0.024	0.009	-0.008	-0.022	-0.035	-0.050	-0.062	-0.076	-0.089	-0.101	-0.112	-0.124	-0.134	-0.144	-0.154	-0.162	-0.170	-0.178	-0.184	-0.190	-0.196	-0.201	-0.209	-0.214	-0.216	-0.221	-0.224	-0.228	-0.230	-0.230	-0.232	-0.232	-0.234	-0.232	-0.232	-0.230	-0.230	-0.228	-0.224	-0.220	-0.216	-0.212	-0.209	-0.204	-0.200	-0.194	-0.186	-0.180	-0.175	-0.169	-0.162	-0.155	-0.148	-0.140	-0.131	-0.122	-0.114	-0.105	-0.095	-0.086	-0.075	-0.065	-0.054	-0.044	-0.032	-0.020	-0.010	0.002	0.014	0.025	0.038	0.049	0.060	0.072	0.084	0.096	0.108	0.119	0.131	0.141	0.154	0.165	0.175	0.188	0.198	0.208	0.219	0.229	0.239	0.249	0.258	0.266	0.275	0.282	0.290	0.299	0.304	0.311	0.316	0.321	0.326	0.330	0.332	0.335	0.338	0.340	0.341	0.341	0.341	0.340	0.339	0.338	0.335	0.331	0.329	0.324	0.319	0.314	0.308	0.302	0.294	0.286	0.278	0.269	0.260	0.248	0.236	0.224	0.211	0.199	0.186	0.171	0.158	0.142	0.129	0.114	0.099	0.082	0.068	0.051	0.034	0.018	0.001	-0.016	-0.034	-0.052	-0.070	-0.089	-0.105	-0.124	-0.141	-0.158	-0.175	-0.194	-0.211	-0.229	-0.245	-0.262	-0.279	-0.296	-0.312	-0.329	-0.345	-0.359	-0.375	-0.389	-0.404	-0.418	-0.431	-0.444	-0.456	-0.469	-0.479	-0.490	-0.499	-0.509	-0.516	-0.525	-0.532	-0.540	-0.548	-0.554	-0.560	-0.565	-0.570	-0.574	-0.579	-0.581	-0.585	-0.588	-0.589	-0.591	-0.592	-0.594	-0.595	-0.595	-0.594	-0.595	-0.594	-0.592	-0.591	-0.589	-0.588	-0.585	-0.584	-0.580	-0.578	-0.575	-0.570	-0.566	-0.564	-0.559	-0.555	-0.550	-0.546	-0.541	-0.536	-0.531	-0.528	-0.522	-0.518	-0.511	-0.507	-0.502	-0.496	-0.490	-0.485	-0.479	-0.472	-0.468	-0.464	-0.459	-0.454	-0.449	-0.444	-0.439	-0.434	-0.429	-0.424	-0.419	-0.414	-0.408	-0.401	-0.396	-0.391	-0.386	-0.380	-0.375	-0.369	-0.364	-0.359	-0.354	-0.350	-0.344	-0.340	-0.332	-0.329	-0.324	-0.320	-0.316	-0.312	-0.309	-0.306	-0.302	-0.299	-0.296	-0.295	-0.292	-0.290	-0.288	-0.286	-0.285	-0.284	-0.284	-0.284	-0.285	-0.285	-0.286	-0.289	-0.290	-0.291	-0.295	-0.296	-0.300	-0.302	-0.308	-0.311	-0.315	-0.320	-0.324	-0.329	-0.335	-0.340	-0.346	-0.354	-0.359	-0.366	-0.372	-0.380	-0.388	-0.394	-0.401	-0.408	-0.415	-0.422	-0.429	-0.436	-0.442	-0.449	-0.456	-0.461	-0.468	-0.474	-0.480	-0.486	-0.490	-0.496	-0.501	-0.506	-0.511	-0.515	-0.519	-0.522	-0.526	-0.530	-0.532	-0.536	-0.539	-0.541	-0.542	-0.544	-0.545	-0.546	-0.546	-0.549	-0.549	-0.548	-0.546	-0.545	-0.542	-0.540	-0.538	-0.535	-0.531	-0.528	-0.524	-0.520	-0.515	-0.511	-0.507	-0.504	-0.500	-0.495	-0.491	-0.486	-0.482	-0.479	-0.475	-0.472	-0.468	-0.464	-0.461	-0.459	-0.458	-0.455	-0.455	-0.455	-0.455	-0.455	-0.456	-0.459	-0.460	-0.461	-0.464	-0.466	-0.470	-0.475	-0.479	-0.482	-0.489	-0.494	-0.500	-0.507	-0.515	-0.522	-0.531	-0.541	-0.550	-0.559	-0.570	-0.580	-0.591	-0.601	-0.612	-0.624	-0.635	-0.646	-0.659	-0.671	-0.682	-0.695	-0.708	-0.719	-0.730	-0.741	-0.754	-0.766	-0.778	-0.789	-0.800	-0.811	-0.822	-0.832	-0.841	-0.851	-0.859	-0.866	-0.874	-0.881	-0.886	-0.891	-0.895	-0.899	-0.901	-0.902	-0.905	-0.905	-0.905	-0.905	-0.902	-0.900	-0.898	-0.894	-0.890	-0.885	-0.879	-0.872	-0.865	-0.858	-0.850	-0.841	-0.830	-0.820	-0.808	-0.796	-0.784	-0.770	-0.756	-0.741	-0.728	-0.711	-0.696	-0.679	-0.661	-0.645	-0.628	-0.610	-0.591	-0.574	-0.555	-0.536	-0.518	-0.499	-0.479	-0.459	-0.440	-0.421	-0.404	-0.384	-0.364	-0.345	-0.326	-0.308	-0.288	-0.268	-0.249	-0.229	-0.211	-0.192	-0.174	-0.156	-0.138	-0.121	-0.105	-0.088	-0.071	-0.058	-0.042	-0.028	-0.015	-0.002	0.011	0.024	0.035	0.046	0.056	0.065	0.074	0.080	0.088	0.095	0.100	0.105	0.110	0.114	0.118	0.120	0.122	0.125	0.128	0.128	0.129	0.128	0.128	0.125	0.122	0.120	0.118	0.115	0.111	0.106	0.102	0.099	0.094	0.088	0.081	0.075	0.069	0.061	0.055	0.048	0.040	0.032	0.026	0.019	0.012	0.005	-0.001	-0.009	-0.015	-0.021	-0.028	-0.036	-0.044	-0.050	-0.056	-0.062	-0.069	-0.074	-0.079	-0.084	-0.088	-0.091	-0.094	-0.096	-0.099	-0.100	-0.101	-0.102	-0.104	-0.102	-0.102	-0.101	-0.100	-0.099	-0.096	-0.094	-0.089	-0.086	-0.082	-0.078	-0.074	-0.069	-0.062	-0.058	-0.050	-0.044	-0.038	-0.031	-0.024	-0.015	-0.008	0.001	0.009	0.018	0.026	0.035	0.044	0.054	0.062	0.071	0.081	0.090	0.099	0.108	0.118	0.125	0.135	0.142	0.151	0.159	0.166	0.174	0.181	0.188	0.195	0.202	0.210	0.215	0.221	0.229	0.235	0.241	0.246	0.252	0.258	0.264	0.269	0.274	0.279	0.284	0.288	0.294	0.298	0.302	0.308	0.312	0.316	0.321	0.326	0.330	0.335	0.340	0.345	0.350	0.355	0.360	0.366	0.371	0.379	0.385	0.392	0.399	0.406	0.414	0.422	0.429	0.435	0.442	0.451	0.459	0.466	0.474	0.480	0.488	0.495	0.502	0.510	0.518	0.522	0.530	0.536	0.542	0.548	0.554	0.560	0.565	0.570	0.575	0.580	0.584	0.589	0.592	0.595	0.595	0.598	0.599	0.599	0.598	0.596	0.595	0.592	0.591	0.588	0.582	0.578	0.571	0.566	0.559	0.550	0.541	0.531	0.521	0.511	0.499	0.488	0.475	0.461	0.448	0.432	0.419	0.404	0.386	0.371	0.354	0.336	0.319	0.301	0.284	0.265	0.246	0.228	0.208	0.188	0.168	0.149	0.129	0.109	0.090	0.071	0.051	0.032	0.015	-0.001	-0.019	-0.035	-0.051	-0.066	-0.081	-0.094	-0.106	-0.120	-0.131	-0.140	-0.151	-0.160	-0.168	-0.175	-0.180	-0.185	-0.189	-0.190	-0.192	-0.192	-0.192	-0.191	-0.189	-0.184	-0.180	-0.172	-0.168	-0.161	-0.152	-0.144	-0.132	-0.122	-0.110	-0.098	-0.082	-0.069	-0.054	-0.036	-0.020	-0.001	0.016	0.036	0.055	0.075	0.096	0.116	0.139	0.160	0.181	0.202	0.225	0.249	0.272	0.295	0.318	0.340	0.361	0.384	0.408	0.429	0.451	0.474	0.495	0.516	0.536	0.558	0.578	0.596	0.615	0.634	0.651	0.669	0.685	0.702	0.718	0.732	0.749	0.762	0.775	0.790	0.802	0.814	0.825	0.836	0.846	0.855	0.864	0.872	0.879	0.885	0.891	0.896	0.901	0.905	0.909	0.911	0.914	0.915	0.915	0.914	0.912	0.911	0.910	0.906	0.905	0.901	0.896	0.892	0.888	0.882	0.878	0.872	0.865	0.860	0.854	0.846	0.839	0.832	0.825	0.818	0.809	0.801	0.792	0.785	0.775	0.766	0.756	0.748	0.738	0.729	0.719	0.708	0.698	0.686	0.678	0.666	0.656	0.646	0.635	0.625	0.616	0.606	0.595	0.586	0.575	0.565	0.555	0.544	0.534	0.522	0.512	0.501	0.491	0.480	0.470	0.460	0.450	0.439	0.428	0.416	0.404	0.392	0.381	0.369	0.358	0.344	0.331	0.320	0.308	0.295	0.284	0.271	0.259	0.248	0.235	0.224	0.212	0.200	0.188	0.175	0.164	0.151	0.139	0.126	0.115	0.102	0.090	0.079	0.066	0.055	0.044	0.034	0.022	0.012	0.002	-0.008	-0.018	-0.026	-0.035	-0.042	-0.050	-0.059	-0.066	-0.072	-0.078	-0.084	-0.089	-0.094	-0.098	-0.101	-0.104	-0.106	-0.106	-0.108	-0.108	-0.108	-0.105	-0.102	-0.099	-0.094	-0.090	-0.084	-0.078	-0.070	-0.061	-0.052	-0.041	-0.032	-0.020	-0.008	0.005	0.019	0.034	0.049	0.065	0.079	0.098	0.114	0.131	0.151	0.170	0.189	0.209	0.229	0.249	0.270	0.290	0.312	0.335	0.358	0.381	0.404	0.426	0.451	0.474	0.498	0.520	0.544	0.568	0.591	0.615	0.636	0.660	0.681	0.701	0.722	0.742	0.762	0.781	0.799	0.818	0.834	0.850	0.865	0.881	0.895	0.909	0.922	0.936	0.948	0.959	0.969	0.979	0.988	0.996	1.005	1.012	1.020	1.025	1.030	1.035	1.039	1.042	1.044	1.046	1.048	1.048	1.048	1.045	1.045	1.041	1.040	1.038	1.034	1.030	1.028	1.024	1.019	1.014	1.009	1.002	0.996	0.990	0.982	0.976	0.968	0.959	0.951	0.942	0.934	0.925	0.916	0.908	0.899	0.890	0.882	0.874	0.865	0.858	0.849	0.840	0.832	0.825	0.816	0.810	0.802	0.794	0.786	0.779	0.770	0.761	0.755	0.749	0.741	0.736	0.731	0.725	0.720	0.716	0.712	0.709	0.705	0.702	0.700	0.696	0.695	0.692	0.690	0.688	0.688	0.686	0.685	0.685	0.685	0.686	0.686	0.686	0.686	0.688	0.689	0.689	0.690	0.691	0.694	0.694	0.696	0.698	0.699	0.701	0.702	0.704	0.706	0.708	0.709	0.710	0.711	0.712	0.714	0.715	0.715	0.715	0.715	0.715	0.714	0.712	0.711	0.709	0.705	0.702	0.698	0.692	0.689	0.684	0.676	0.670	0.662	0.655	0.648	0.640	0.631	0.621	0.614	0.604	0.595	0.585	0.575	0.566	0.556	0.546	0.536	0.528	0.518	0.507	0.498	0.489	0.481	0.471	0.462	0.455	0.446	0.436	0.429	0.421	0.414	0.406	0.400	0.395	0.390	0.385	0.381	0.376	0.374	0.371	0.368	0.365	0.364	0.361	0.361	0.361	0.362	0.362	0.364	0.365	0.368	0.371	0.374	0.378	0.382	0.388	0.392	0.399	0.405	0.412	0.420	0.428	0.435	0.442	0.450	0.460	0.468	0.474	0.481	0.489	0.495	0.502	0.510	0.515	0.522	0.530	0.535	0.542	0.549	0.556	0.561	0.566	0.571	0.576	0.580	0.584	0.585	0.588	0.589	0.589	0.589	0.588	0.586	0.584	0.581	0.578	0.574	0.570	0.564	0.560	0.554	0.546	0.540	0.531	0.524	0.515	0.506	0.496	0.488	0.476	0.468	0.456	0.446	0.435	0.424	0.414	0.401	0.390	0.378	0.366	0.354	0.341	0.329	0.316	0.304	0.292	0.280	0.268	0.256	0.245	0.234	0.222	0.211	0.201	0.191	0.181	0.172	0.164	0.154	0.146	0.139	0.131	0.126	0.119	0.114	0.108	0.102	0.099	0.095	0.091	0.089	0.086	0.084	0.081	0.081	0.080	0.080	0.079	0.079	0.079	0.079	0.080	0.080	0.081	0.081	0.082	0.084	0.086	0.088	0.090	0.094	0.094	0.096	0.098	0.099	0.101	0.102	0.105	0.106	0.108	0.109	0.110	0.111	0.114	0.115	0.115	0.116	0.119	0.119	0.119	0.119	0.119	0.120	0.119	0.119	0.118	0.115	0.114	0.112	0.112	0.111	0.109	0.108	0.106	0.104	0.101	0.100	0.098	0.096	0.095	0.094	0.091	0.090	0.090	0.089	0.089	0.089	0.089	0.090	0.090	0.090	0.092	0.095	0.096	0.099	0.101	0.105	0.109	0.114	0.119	0.124	0.130	0.139	0.145	0.154	0.162	0.171	0.180	0.191	0.202	0.214	0.226	0.239	0.251	0.265	0.279	0.295	0.310	0.325	0.339	0.355	0.371	0.389	0.405	0.421	0.439	0.455	0.470	0.486	0.504	0.520	0.535	0.550	0.566	0.580	0.595	0.608	0.620	0.634	0.646	0.655	0.666	0.675	0.685	0.694	0.701	0.706	0.711	0.716	0.720	0.722	0.724	0.724	0.724	0.722	0.720	0.716	0.711	0.706	0.699	0.691	0.684	0.674	0.664	0.652	0.641	0.629	0.615	0.601	0.588	0.571	0.556	0.541	0.524	0.509	0.492	0.475	0.458	0.441	0.424	0.405	0.389	0.371	0.355	0.338	0.321	0.304	0.288	0.271	0.256	0.241	0.226	0.211	0.198	0.185	0.172	0.161	0.148	0.138	0.128	0.116	0.108	0.100	0.091	0.085	0.078	0.072	0.066	0.061	0.056	0.054	0.050	0.048	0.045	0.044	0.042	0.042	0.042	0.042	0.044	0.045	0.046	0.046	0.048	0.049	0.051	0.052	0.055	0.056	0.059	0.061	0.062	0.065	0.068	0.070	0.072	0.076	0.079	0.080	0.081	0.084	0.085	0.088	0.089	0.089	0.090	0.091	0.094	0.095	0.095	0.095	0.095	0.095	0.095	0.096	0.096	0.098	0.098	0.100	0.101	0.101	0.104	0.104	0.105	0.105	0.106	0.108	0.108	0.109	0.111	0.112	0.114	0.116	0.116	0.119	0.121	0.124	0.125	0.128	0.131	0.134	0.138	0.141	0.145	0.150	0.154	0.156	0.161	0.165	0.170	0.175	0.179	0.185	0.189	0.195	0.200	0.205	0.211	0.216	0.222	0.228	0.232	0.238	0.244	0.249	0.254	0.260	0.265	0.270	0.275	0.280	0.284	0.289	0.292	0.298	0.302	0.306	0.311	0.315	0.319	0.324	0.328	0.332	0.336	0.340	0.344	0.349	0.350	0.352	0.356	0.360	0.364	0.368	0.370	0.374	0.376	0.379	0.381	0.382	0.385	0.388	0.389	0.391	0.394	0.395	0.399	0.400	0.402	0.404	0.408	0.409	0.414	0.418	0.420	0.424	0.425	0.429	0.431	0.435	0.439	0.441	0.445	0.449	0.452	0.456	0.461	0.466	0.471	0.476	0.481	0.486	0.491	0.495	0.500	0.506	0.511	0.518	0.522	0.529	0.535	0.540	0.548	0.552	0.560	0.566	0.572	0.579	0.585	0.592	0.599	0.606	0.612	0.620	0.628	0.635	0.642	0.649	0.658	0.665	0.674	0.681	0.689	0.698	0.705	0.714	0.721	0.730	0.738	0.746	0.755	0.762	0.771	0.780	0.788	0.798	0.806	0.815	0.824	0.832	0.841	0.850	0.859	0.869	0.878	0.886	0.895	0.905	0.912	0.921	0.930	0.939	0.945	0.952	0.961	0.969	0.975	0.984	0.991	0.999	1.005	1.012	1.019	1.026	1.031	1.039	1.044	1.049	1.055	1.059	1.065	1.070	1.076	1.081	1.086	1.090	1.098	1.102	1.108	1.111	1.118	1.121	1.126	1.130	1.135	1.139	1.142	1.148	1.151	1.156	1.160	1.162	1.166	1.170	1.174	1.176	1.180	1.184	1.186	1.190	1.192	1.195	1.200	1.202	1.208	1.211	1.214	1.219	1.222	1.226	1.230	1.235	1.239	1.241	1.246	1.250	1.252	1.256	1.261	1.265	1.269	1.270	1.274	1.278	1.280	1.284	1.285	1.289	1.290	1.292	1.295	1.296	1.298	1.298	1.299	1.300	1.301	1.301	1.300	1.300	1.299	1.296	1.295	1.292	1.289	1.285	1.281	1.276	1.271	1.265	1.260	1.254	1.248	1.240	1.232	1.225	1.215	1.205	1.196	1.188	1.178	1.168	1.158	1.148	1.136	1.126	1.116	1.105	1.094	1.082	1.072	1.061	1.051	1.041	1.030	1.020	1.011	1.001	0.992	0.982	0.975	0.969	0.961	0.951	0.944	0.938	0.930	0.922	0.918	0.912	0.908	0.902	0.900	0.898	0.896	0.894	0.894	0.894	0.894	0.895	0.896	0.899	0.901	0.905	0.908	0.911	0.915	0.920	0.924	0.929	0.934	0.940	0.945	0.951	0.955	0.960	0.965	0.970	0.975	0.980	0.986	0.990	0.994	0.998	1.000	1.004	1.008	1.009	1.011	1.012	1.014	1.014	1.014	1.014	1.014	1.012	1.011	1.009	1.006	1.004	1.000	0.996	0.991	0.986	0.981	0.975	0.968	0.961	0.954	0.945	0.938	0.929	0.920	0.911	0.902	0.894	0.885	0.875	0.866	0.858	0.848	0.839	0.829	0.820	0.811	0.804	0.796	0.789	0.781	0.775	0.769	0.762	0.758	0.752	0.749	0.745	0.742	0.740	0.739	0.738	0.738	0.739	0.740	0.741	0.745	0.749	0.752	0.756	0.761	0.766	0.772	0.779	0.785	0.792	0.800	0.808	0.815	0.824	0.831	0.841	0.850	0.859	0.869	0.879	0.889	0.899	0.908	0.918	0.928	0.936	0.945	0.954	0.962	0.970	0.976	0.982	0.988	0.991	0.996	0.999	1.001	1.002	1.004	1.004	1.002	1.001	0.999	0.996	0.992	0.989	0.982	0.978	0.972	0.964	0.956	0.949	0.940	0.931	0.920	0.909	0.896	0.884	0.872	0.859	0.844	0.830	0.815	0.801	0.786	0.770	0.754	0.739	0.724	0.708	0.691	0.676	0.660	0.644	0.628	0.614	0.598	0.581	0.566	0.552	0.536	0.520	0.505	0.490	0.476	0.461	0.449	0.435	0.422	0.409	0.396	0.382	0.371	0.358	0.345	0.332	0.321	0.308	0.296	0.284	0.274	0.262	0.251	0.241	0.231	0.222	0.214	0.204	0.195	0.186	0.178	0.169	0.160	0.152	0.145	0.138	0.130	0.124	0.118	0.111	0.104	0.098	0.090	0.085	0.078	0.071	0.065	0.061	0.055	0.050	0.044	0.038	0.032	0.028	0.022	0.018	0.012	0.009	0.004	0.000	-0.004	-0.010	-0.014	-0.018	-0.021	-0.025	-0.030	-0.034	-0.038	-0.042	-0.046	-0.050	-0.052	-0.056	-0.059	-0.061	-0.064	-0.065	-0.068	-0.069	-0.069	-0.070	-0.070	-0.071	-0.071	-0.071	-0.071	-0.071	-0.070	-0.069	-0.069	-0.066	-0.065	-0.062	-0.060	-0.058	-0.055	-0.051	-0.049	-0.045	-0.041	-0.038	-0.034	-0.029	-0.026	-0.022	-0.020	-0.015	-0.011	-0.006	-0.001	0.002	0.006	0.011	0.016	0.019	0.022	0.028	0.030	0.034	0.038	0.040	0.044	0.048	0.051	0.054	0.056	0.060	0.062	0.066	0.070	0.070	0.071	0.072	0.072	0.074	0.075	0.075	0.075	0.074	0.074	0.074	0.072	0.070	0.069	0.066	0.064	0.060	0.058	0.054	0.049	0.045	0.041	0.035	0.031	0.026	0.022	0.016	0.011	0.005	0.000	-0.005	-0.011	-0.018	-0.024	-0.030	-0.036	-0.042	-0.049	-0.055	-0.061	-0.069	-0.075	-0.082	-0.090	-0.098	-0.104	-0.111	-0.118	-0.125	-0.134	-0.141	-0.149	-0.155	-0.164	-0.171	-0.179	-0.186	-0.195	-0.202	-0.210	-0.218	-0.225	-0.231	-0.238	-0.244	-0.250	-0.256	-0.262	-0.268	-0.274	-0.279	-0.284	-0.289	-0.292	-0.296	-0.300	-0.302	-0.306	-0.311	-0.314	-0.316	-0.319	-0.320	-0.321	-0.321	-0.321	-0.320	-0.320	-0.319	-0.316	-0.314	-0.310	-0.306	-0.302	-0.296	-0.292	-0.286	-0.279	-0.272	-0.266	-0.259	-0.250	-0.240	-0.231	-0.222	-0.212	-0.202	-0.191	-0.181	-0.169	-0.156	-0.144	-0.130	-0.115	-0.101	-0.086	-0.072	-0.058	-0.042	-0.026	-0.010	0.005	0.021	0.039	0.055	0.072	0.090	0.108	0.125	0.142	0.160	0.178	0.195	0.214	0.230	0.248	0.265	0.282	0.300	0.318	0.335	0.352	0.370	0.386	0.402	0.418	0.434	0.448	0.462	0.476	0.489	0.502	0.514	0.525	0.536	0.545	0.555	0.565	0.574	0.582	0.591	0.599	0.606	0.614	0.620	0.626	0.632	0.638	0.642	0.646	0.650	0.655	0.658	0.660	0.661	0.664	0.664	0.664	0.664	0.664	0.662	0.661	0.658	0.655	0.654	0.651	0.649	0.646	0.642	0.640	0.635	0.631	0.628	0.622	0.618	0.614	0.609	0.604	0.599	0.594	0.589	0.584	0.579	0.574	0.568	0.562	0.556	0.552	0.546	0.538	0.531	0.524	0.516	0.509	0.500	0.492	0.485	0.476	0.469	0.460	0.452	0.442	0.436	0.428	0.419	0.410	0.401	0.391	0.382	0.372	0.364	0.352	0.342	0.332	0.321	0.309	0.298	0.286	0.275	0.264	0.252	0.242	0.231	0.221	0.210	0.199	0.189	0.180	0.170	0.160	0.152	0.144	0.134	0.126	0.119	0.111	0.104	0.098	0.091	0.088	0.082	0.079	0.075	0.072	0.070	0.069	0.070	0.070	0.071	0.075	0.079	0.082	0.089	0.095	0.104	0.112	0.121	0.132	0.144	0.158	0.170	0.185	0.200	0.215	0.232	0.249	0.266	0.284	0.304	0.322	0.342	0.364	0.386	0.410	0.432	0.455	0.479	0.504	0.530	0.555	0.581	0.608	0.634	0.661	0.689	0.716	0.744	0.771	0.798	0.825	0.851	0.879	0.904	0.929	0.954	0.978	1.001	1.025	1.048	1.070	1.091	1.111	1.132	1.151	1.170	1.189	1.204	1.221	1.236	1.251	1.265	1.279	1.290	1.301	1.311	1.322	1.331	1.340	1.346	1.352	1.358	1.362	1.365	1.368	1.369	1.370	1.371	1.371	1.371	1.370	1.369	1.368	1.365	1.362	1.360	1.358	1.355	1.352	1.349	1.346	1.342	1.338	1.334	1.331	1.328	1.324	1.319	1.315	1.310	1.308	1.302	1.299	1.295	1.291	1.288	1.282	1.280	1.275	1.272	1.270	1.266	1.264	1.261	1.259	1.256	1.255	1.252	1.249	1.246	1.244	1.239	1.235	1.231	1.228	1.224	1.219	1.215	1.210	1.205	1.200	1.194	1.188	1.182	1.175	1.169	1.162	1.155	1.146	1.139	1.131	1.122	1.114	1.105	1.095	1.086	1.079	1.068	1.056	1.045	1.034	1.021	1.009	0.996	0.984	0.971	0.958	0.944	0.931	0.916	0.902	0.889	0.874	0.860	0.846	0.831	0.818	0.804	0.789	0.776	0.761	0.749	0.735	0.722	0.709	0.696	0.684	0.671	0.659	0.649	0.639	0.628	0.618	0.609	0.599	0.592	0.584	0.578	0.570	0.564	0.560	0.555	0.551	0.550	0.548	0.548	0.546	0.548	0.550	0.554	0.559	0.564	0.571	0.579	0.588	0.596	0.608	0.619	0.631	0.645	0.659	0.674	0.690	0.708	0.726	0.745	0.765	0.785	0.806	0.828	0.851	0.874	0.899	0.922	0.948	0.970	0.996	1.021	1.049	1.074	1.101	1.129	1.158	1.185	1.212	1.241	1.269	1.295	1.324	1.351	1.379	1.406	1.434	1.461	1.489	1.516	1.544	1.570	1.596	1.624	1.650	1.675	1.700	1.722	1.746	1.769	1.790	1.811	1.831	1.850	1.868	1.885	1.902	1.919	1.935	1.950	1.964	1.978	1.990	2.001	2.013	2.021	2.030	2.039	2.045	2.052	2.058	2.061	2.065	2.069	2.070	2.071	2.072	2.072	2.070	2.068	2.065	2.062	2.058	2.052	2.045	2.038	2.030	2.022	2.014	2.004	1.994	1.984	1.974	1.962	1.950	1.939	1.925	1.914	1.900	1.888	1.874	1.860	1.846	1.832	1.819	1.805	1.791	1.778	1.764	1.749	1.736	1.721	1.708	1.695	1.682	1.670	1.658	1.646	1.635	1.622	1.611	1.602	1.591	1.580	1.570	1.560	1.551	1.542	1.534	1.525	1.518	1.510	1.502	1.496	1.490	1.485	1.479	1.475	1.470	1.465	1.462	1.459	1.456	1.455	1.452	1.451	1.450	1.449	1.449	1.449	1.449	1.449	1.449	1.449	1.449	1.450	1.451	1.454	1.456	1.459	1.461	1.462	1.466	1.470	1.474	1.476	1.479	1.482	1.486	1.489	1.492	1.495	1.500	1.502	1.506	1.509	1.511	1.515	1.516	1.519	1.520	1.521	1.522	1.524	1.524	1.524	1.524	1.524	1.522	1.521	1.521	1.520	1.519	1.518	1.516	1.515	1.512	1.511	1.508	1.506	1.505	1.501	1.499	1.498	1.495	1.492	1.491	1.489	1.486	1.484	1.482	1.480	1.479	1.478	1.476	1.475	1.472	1.472	1.471	1.470	1.471	1.471	1.472	1.474	1.475	1.478	1.480	1.482	1.484	1.486	1.491	1.495	1.499	1.504	1.510	1.515	1.520	1.528	1.535	1.541	1.549	1.556	1.565	1.572	1.581	1.590	1.599	1.608	1.616	1.626	1.635	1.646	1.656	1.668	1.678	1.688	1.699	1.709	1.720	1.730	1.740	1.750	1.760	1.770	1.779	1.790	1.798	1.808	1.816	1.825	1.832	1.842	1.850	1.859	1.866	1.874	1.882	1.890	1.898	1.905	1.911	1.919	1.925	1.931	1.935	1.941	1.946	1.951	1.954	1.958	1.962	1.965	1.969	1.970	1.972	1.975	1.978	1.978	1.980	1.980	1.981	1.981	1.981	1.980	1.980	1.979	1.979	1.976	1.975	1.974	1.971	1.969	1.968	1.964	1.961	1.958	1.955	1.952	1.949	1.945	1.941	1.938	1.934	1.930	1.926	1.921	1.918	1.914	1.910	1.906	1.901	1.895	1.888	1.882	1.878	1.872	1.865	1.860	1.852	1.846	1.839	1.831	1.824	1.818	1.809	1.800	1.791	1.782	1.774	1.765	1.754	1.744	1.732	1.722	1.710	1.699	1.689	1.676	1.662	1.649	1.636	1.621	1.608	1.591	1.576	1.560	1.544	1.528	1.511	1.492	1.475	1.456	1.439	1.420	1.399	1.380	1.360	1.339	1.318	1.298	1.275	1.254	1.231	1.208	1.185	1.162	1.139	1.116	1.091	1.068	1.044	1.020	0.996	0.972	0.949	0.925	0.901	0.880	0.856	0.834	0.812	0.790	0.770	0.750	0.729	0.709	0.689	0.671	0.652	0.635	0.618	0.602	0.588	0.572	0.559	0.545	0.532	0.521	0.511	0.502	0.494	0.486	0.479	0.474	0.469	0.466	0.461	0.460	0.459	0.459	0.459	0.459	0.461	0.464	0.469	0.471	0.474	0.480	0.486	0.492	0.499	0.506	0.514	0.522	0.530	0.539	0.549	0.558	0.568	0.578	0.586	0.596	0.606	0.616	0.626	0.635	0.645	0.654	0.664	0.672	0.682	0.692	0.700	0.708	0.715	0.721	0.728	0.734	0.740	0.745	0.749	0.752	0.756	0.759	0.761	0.764	0.765	0.765	0.766	0.765	0.766	0.765	0.764	0.761	0.759	0.756	0.751	0.748	0.742	0.736	0.730	0.724	0.718	0.709	0.702	0.694	0.685	0.675	0.668	0.656	0.646	0.638	0.626	0.616	0.605	0.595	0.584	0.571	0.559	0.548	0.535	0.522	0.510	0.498	0.485	0.471	0.459	0.446	0.434	0.420	0.406	0.394	0.380	0.365	0.351	0.336	0.322	0.309	0.292	0.279	0.265	0.250	0.236	0.220	0.205	0.190	0.175	0.161	0.145	0.129	0.111	0.095	0.079	0.061	0.045	0.029	0.011	-0.005	-0.022	-0.040	-0.058	-0.074	-0.091	-0.109	-0.125	-0.142	-0.159	-0.176	-0.192	-0.210	-0.226	-0.242	-0.259	-0.275	-0.289	-0.302	-0.319	-0.334	-0.348	-0.362	-0.376	-0.390	-0.404	-0.416	-0.428	-0.440	-0.451	-0.461	-0.472	-0.482	-0.491	-0.500	-0.510	-0.516	-0.525	-0.531	-0.538	-0.544	-0.550	-0.554	-0.559	-0.562	-0.565	-0.569	-0.571	-0.571	-0.574	-0.575	-0.575	-0.576	-0.576	-0.576	-0.575	-0.575	-0.575	-0.574	-0.572	-0.571	-0.569	-0.568	-0.566	-0.564	-0.561	-0.560	-0.558	-0.556	-0.552	-0.551	-0.550	-0.548	-0.548	-0.548	-0.546	-0.545	-0.545	-0.545	-0.546	-0.546	-0.546	-0.548	-0.549	-0.550	-0.550	-0.552	-0.554	-0.556	-0.558	-0.560	-0.562	-0.564	-0.566	-0.570	-0.574	-0.578	-0.584	-0.588	-0.591	-0.598	-0.601	-0.606	-0.611	-0.618	-0.621	-0.626	-0.632	-0.638	-0.642	-0.646	-0.652	-0.658	-0.661	-0.666	-0.670	-0.674	-0.678	-0.681	-0.685	-0.688	-0.690	-0.691	-0.692	-0.696	-0.698	-0.699	-0.700	-0.700	-0.700	-0.700	-0.699	-0.696	-0.694	-0.691	-0.689	-0.684	-0.680	-0.675	-0.670	-0.664	-0.658	-0.651	-0.644	-0.638	-0.630	-0.622	-0.615	-0.606	-0.596	-0.588	-0.578	-0.569	-0.559	-0.549	-0.538	-0.528	-0.516	-0.505	-0.492	-0.481	-0.470	-0.458	-0.446	-0.434	-0.421	-0.411	-0.399	-0.388	-0.376	-0.364	-0.355	-0.344	-0.332	-0.321	-0.311	-0.301	-0.291	-0.282	-0.272	-0.265	-0.256	-0.249	-0.241	-0.234	-0.228	-0.221	-0.214	-0.210	-0.204	-0.199	-0.194	-0.190	-0.186	-0.182	-0.180	-0.178	-0.176	-0.175	-0.172	-0.172	-0.175	-0.176	-0.178	-0.179	-0.182	-0.185	-0.189	-0.192	-0.198	-0.202	-0.208	-0.214	-0.220	-0.228	-0.234	-0.241	-0.248	-0.256	-0.264	-0.271	-0.279	-0.289	-0.296	-0.306	-0.315	-0.324	-0.332	-0.342	-0.354	-0.365	-0.376	-0.388	-0.399	-0.410	-0.420	-0.431	-0.441	-0.452	-0.464	-0.476	-0.486	-0.498	-0.507	-0.519	-0.529	-0.539	-0.549	-0.559	-0.568	-0.578	-0.586	-0.596	-0.604	-0.614	-0.622	-0.630	-0.639	-0.646	-0.654	-0.661	-0.670	-0.678	-0.684	-0.691	-0.698	-0.704	-0.709	-0.715	-0.721	-0.726	-0.731	-0.736	-0.741	-0.745	-0.750	-0.755	-0.759	-0.762	-0.766	-0.769	-0.771	-0.774	-0.776	-0.778	-0.780	-0.780	-0.781	-0.781	-0.781	-0.781	-0.780	-0.779	-0.778	-0.776	-0.774	-0.770	-0.768	-0.764	-0.760	-0.755	-0.750	-0.744	-0.739	-0.731	-0.726	-0.720	-0.712	-0.704	-0.696	-0.688	-0.680	-0.671	-0.661	-0.654	-0.644	-0.636	-0.625	-0.615	-0.606	-0.595	-0.585	-0.572	-0.562	-0.552	-0.540	-0.530	-0.519	-0.509	-0.499	-0.486	-0.475	-0.465	-0.456	-0.446	-0.438	-0.428	-0.419	-0.409	-0.401	-0.391	-0.384	-0.376	-0.368	-0.360	-0.354	-0.346	-0.340	-0.335	-0.329	-0.325	-0.321	-0.318	-0.315	-0.312	-0.310	-0.309	-0.308	-0.308	-0.309	-0.310	-0.311	-0.314	-0.316	-0.320	-0.325	-0.329	-0.334	-0.340	-0.346	-0.352	-0.361	-0.369	-0.378	-0.386	-0.396	-0.406	-0.415	-0.425	-0.435	-0.446	-0.456	-0.468	-0.479	-0.489	-0.500	-0.511	-0.522	-0.534	-0.544	-0.555	-0.565	-0.575	-0.586	-0.595	-0.605	-0.614	-0.622	-0.630	-0.638	-0.645	-0.651	-0.658	-0.662	-0.669	-0.674	-0.680	-0.685	-0.690	-0.696	-0.701	-0.705	-0.710	-0.714	-0.718	-0.720	-0.720	-0.722	-0.724	-0.725	-0.725	-0.725	-0.726	-0.728	-0.728	-0.729	-0.728	-0.729	-0.730	-0.731	-0.731	-0.731	-0.734	-0.735	-0.734	-0.735	-0.738	-0.740	-0.742	-0.746	-0.749	-0.752	-0.756	-0.761	-0.766	-0.772	-0.778	-0.784	-0.790	-0.798	-0.806	-0.814	-0.822	-0.832	-0.842	-0.852	-0.864	-0.875	-0.888	-0.900	-0.912	-0.925	-0.940	-0.954	-0.969	-0.985	-0.999	-1.015	-1.031	-1.046	-1.062	-1.079	-1.094	-1.110	-1.126	-1.142	-1.159	-1.175	-1.191	-1.209	-1.225	-1.241	-1.258	-1.274	-1.290	-1.306	-1.324	-1.340	-1.356	-1.372	-1.389	-1.405	-1.421	-1.438	-1.454	-1.469	-1.484	-1.499	-1.514	-1.526	-1.541	-1.555	-1.569	-1.582	-1.596	-1.609	-1.622	-1.635	-1.648	-1.659	-1.671	-1.682	-1.694	-1.706	-1.719	-1.729	-1.739	-1.748	-1.758	-1.766	-1.775	-1.784	-1.792	-1.800	-1.809	-1.815	-1.822	-1.829	-1.835	-1.841	-1.848	-1.852	-1.858	-1.862	-1.866	-1.870	-1.872	-1.876	-1.878	-1.879	-1.882	-1.884	-1.886	-1.888	-1.888	-1.889	-1.890	-1.889	-1.889	-1.886	-1.884	-1.882	-1.879	-1.874	-1.869	-1.864	-1.858	-1.851	-1.844	-1.836	-1.830	-1.821	-1.812	-1.802	-1.794	-1.784	-1.774	-1.764	-1.752	-1.741	-1.730	-1.720	-1.708	-1.696	-1.684	-1.671	-1.660	-1.648	-1.635	-1.622	-1.610	-1.596	-1.585	-1.572	-1.560	-1.546	-1.534	-1.521	-1.509	-1.498	-1.486	-1.474	-1.464	-1.452	-1.442	-1.432	-1.424	-1.414	-1.406	-1.399	-1.390	-1.384	-1.376	-1.371	-1.365	-1.361	-1.355	-1.351	-1.349	-1.345	-1.341	-1.339	-1.338	-1.336	-1.335	-1.335	-1.335	-1.335	-1.338	-1.340	-1.341	-1.344	-1.345	-1.349	-1.351	-1.355	-1.359	-1.364	-1.366	-1.371	-1.375	-1.381	-1.385	-1.390	-1.395	-1.400	-1.405	-1.410	-1.416	-1.420	-1.425	-1.431	-1.434	-1.438	-1.442	-1.448	-1.451	-1.455	-1.459	-1.461	-1.462	-1.465	-1.466	-1.469	-1.469	-1.470	-1.469	-1.468	-1.465	-1.464	-1.461	-1.459	-1.455	-1.450	-1.445	-1.439	-1.434	-1.426	-1.418	-1.409	-1.399	-1.390	-1.380	-1.369	-1.355	-1.342	-1.329	-1.315	-1.300	-1.285	-1.268	-1.251	-1.235	-1.216	-1.199	-1.179	-1.159	-1.139	-1.118	-1.095	-1.072	-1.050	-1.025	-1.001	-0.978	-0.952	-0.928	-0.902	-0.876	-0.850	-0.825	-0.800	-0.774	-0.748	-0.720	-0.696	-0.670	-0.644	-0.618	-0.591	-0.566	-0.540	-0.515	-0.489	-0.465	-0.439	-0.415	-0.391	-0.366	-0.342	-0.320	-0.296	-0.276	-0.255	-0.232	-0.214	-0.192	-0.172	-0.154	-0.135	-0.118	-0.101	-0.084	-0.069	-0.054	-0.040	-0.026	-0.014	-0.002	0.009	0.020	0.030	0.039	0.048	0.056	0.064	0.074	0.081	0.089	0.095	0.100	0.106	0.111	0.115	0.120	0.125	0.129	0.132	0.136	0.139	0.142	0.146	0.149	0.151	0.155	0.156	0.159	0.160	0.162	0.165	0.165	0.166	0.165	0.166	0.168	0.168	0.168	0.168	0.166	0.168	0.166	0.166	0.165	0.165	0.164	0.162	0.161	0.160	0.160	0.158	0.156	0.155	0.152	0.150	0.149	0.146	0.144	0.140	0.139	0.135	0.132	0.130	0.128	0.124	0.121	0.118	0.114	0.111	0.108	0.102	0.099	0.094	0.090	0.084	0.079	0.074	0.069	0.064	0.059	0.054	0.048	0.042	0.038	0.034	0.029	0.025	0.019	0.014	0.010	0.006	0.001	-0.001	-0.005	-0.006	-0.010	-0.012	-0.014	-0.015	-0.016	-0.018	-0.019	-0.018	-0.019	-0.018	-0.016	-0.015	-0.014	-0.011	-0.008	-0.005	-0.001	0.006	0.011	0.016	0.024	0.030	0.038	0.046	0.055	0.065	0.074	0.085	0.095	0.105	0.118	0.129	0.140	0.152	0.165	0.178	0.190	0.204	0.218	0.230	0.245	0.259	0.272	0.286	0.302	0.316	0.330	0.345	0.359	0.372	0.386	0.402	0.416	0.430	0.444	0.456	0.470	0.482	0.494	0.506	0.518	0.529	0.540	0.551	0.561	0.570	0.579	0.589	0.596	0.604	0.610	0.616	0.622	0.626	0.631	0.636	0.639	0.642	0.644	0.646	0.648	0.649	0.650	0.649	0.650	0.648	0.648	0.646	0.645	0.644	0.642	0.640	0.638	0.634	0.631	0.625	0.621	0.615	0.610	0.604	0.599	0.594	0.588	0.582	0.576	0.570	0.564	0.558	0.550	0.542	0.536	0.529	0.521	0.514	0.506	0.498	0.490	0.482	0.474	0.466	0.459	0.454	0.446	0.439	0.432	0.426	0.419	0.412	0.406	0.401	0.398	0.391	0.388	0.382	0.380	0.378	0.374	0.372	0.370	0.370	0.369	0.368	0.368	0.368	0.368	0.368	0.368	0.370	0.372	0.374	0.376	0.380	0.382	0.386	0.391	0.396	0.401	0.408	0.412	0.419	0.425	0.432	0.439	0.445	0.452	0.460	0.466	0.475	0.482	0.490	0.499	0.506	0.514	0.524	0.531	0.540	0.549	0.558	0.566	0.575	0.582	0.591	0.600	0.608	0.614	0.622	0.631	0.638	0.646	0.652	0.661	0.668	0.675	0.681	0.689	0.695	0.702	0.708	0.715	0.720	0.724	0.728	0.732	0.738	0.740	0.744	0.746	0.749	0.751	0.752	0.754	0.755	0.756	0.755	0.755	0.754	0.752	0.751	0.749	0.746	0.744	0.740	0.738	0.734	0.730	0.728	0.724	0.718	0.711	0.705	0.699	0.692	0.685	0.676	0.668	0.660	0.651	0.642	0.632	0.624	0.614	0.602	0.592	0.582	0.571	0.560	0.548	0.536	0.524	0.512	0.500	0.488	0.475	0.462	0.449	0.438	0.425	0.412	0.400	0.388	0.376	0.364	0.352	0.342	0.331	0.320	0.311	0.301	0.291	0.282	0.274	0.266	0.256	0.249	0.242	0.235	0.229	0.221	0.215	0.210	0.205	0.200	0.195	0.192	0.188	0.186	0.184	0.182	0.181	0.181	0.181	0.182	0.184	0.186	0.188	0.192	0.195	0.200	0.206	0.211	0.219	0.225	0.234	0.241	0.249	0.256	0.266	0.276	0.288	0.299	0.310	0.322	0.334	0.348	0.361	0.374	0.388	0.401	0.414	0.428	0.441	0.455	0.468	0.481	0.495	0.507	0.521	0.535	0.549	0.564	0.576	0.589	0.601	0.612	0.624	0.635	0.646	0.656	0.666	0.676	0.685	0.695	0.702	0.711	0.718	0.724	0.731	0.736	0.742	0.748	0.751	0.755	0.759	0.762	0.765	0.766	0.770	0.770	0.772	0.772	0.772	0.772	0.772	0.771	0.769	0.766	0.764	0.761	0.756	0.754	0.749	0.744	0.739	0.732	0.726	0.720	0.711	0.704	0.694	0.685	0.676	0.668	0.658	0.648	0.638	0.626	0.616	0.606	0.594	0.584	0.571	0.560	0.548	0.535	0.522	0.511	0.498	0.485	0.471	0.459	0.445	0.432	0.419	0.405	0.392	0.379	0.365	0.351	0.336	0.321	0.308	0.292	0.279	0.265	0.251	0.238	0.224	0.211	0.199	0.184	0.171	0.158	0.145	0.132	0.119	0.106	0.094	0.081	0.069	0.056	0.044	0.034	0.022	0.011	0.002	-0.009	-0.020	-0.029	-0.039	-0.049	-0.059	-0.068	-0.076	-0.084	-0.091	-0.099	-0.104	-0.110	-0.116	-0.120	-0.125	-0.130	-0.134	-0.136	-0.140	-0.142	-0.145	-0.148	-0.149	-0.150	-0.150	-0.151	-0.151	-0.151	-0.150	-0.148	-0.146	-0.144	-0.140	-0.138	-0.134	-0.130	-0.125	-0.121	-0.116	-0.111	-0.106	-0.101	-0.095	-0.089	-0.081	-0.075	-0.068	-0.060	-0.051	-0.044	-0.035	-0.026	-0.016	-0.008	0.002	0.011	0.021	0.031	0.041	0.050	0.060	0.069	0.079	0.088	0.098	0.106	0.115	0.125	0.134	0.144	0.151	0.161	0.170	0.179	0.186	0.195	0.201	0.209	0.215	0.222	0.229	0.238	0.244	0.251	0.258	0.264	0.270	0.275	0.281	0.286	0.291	0.295	0.300	0.305	0.309	0.314	0.318	0.321	0.325	0.329	0.331	0.336	0.339	0.341	0.344	0.345	0.345	0.346	0.348	0.349	0.349	0.350	0.350	0.349	0.349	0.349	0.348	0.348	0.346	0.345	0.344	0.341	0.338	0.335	0.331	0.328	0.324	0.319	0.315	0.310	0.306	0.300	0.295	0.290	0.284	0.278	0.270	0.264	0.258	0.250	0.241	0.234	0.225	0.216	0.208	0.199	0.188	0.179	0.169	0.159	0.149	0.138	0.128	0.118	0.108	0.096	0.086	0.075	0.062	0.051	0.040	0.029	0.018	0.006	-0.006	-0.018	-0.029	-0.041	-0.052	-0.062	-0.074	-0.084	-0.095	-0.105	-0.114	-0.124	-0.132	-0.141	-0.149	-0.155	-0.162	-0.170	-0.176	-0.180	-0.185	-0.188	-0.191	-0.194	-0.195	-0.196	-0.195	-0.196	-0.194	-0.192	-0.190	-0.188	-0.185	-0.182	-0.178	-0.172	-0.168	-0.161	-0.156	-0.150	-0.142	-0.135	-0.125	-0.118	-0.109	-0.100	-0.091	-0.080	-0.071	-0.060	-0.050	-0.039	-0.028	-0.016	-0.005	0.005	0.016	0.026	0.038	0.048	0.058	0.069	0.079	0.089	0.099	0.109	0.118	0.128	0.136	0.145	0.152	0.160	0.166	0.172	0.178	0.184	0.188	0.192	0.198	0.200	0.204	0.206	0.209	0.210	0.211	0.212	0.211	0.211	0.211	0.210	0.209	0.208	0.206	0.205	0.204	0.202	0.201	0.201	0.200	0.199	0.199	0.198	0.198	0.198	0.199	0.199	0.200	0.200	0.201	0.202	0.205	0.208	0.209	0.212	0.215	0.218	0.222	0.228	0.232	0.239	0.245	0.249	0.256	0.264	0.271	0.280	0.291	0.300	0.310	0.321	0.332	0.344	0.356	0.368	0.380	0.392	0.405	0.418	0.430	0.442	0.456	0.469	0.481	0.495	0.507	0.520	0.535	0.549	0.560	0.572	0.586	0.598	0.610	0.620	0.631	0.641	0.651	0.660	0.670	0.679	0.686	0.694	0.700	0.706	0.712	0.718	0.722	0.725	0.729	0.730	0.732	0.734	0.734	0.734	0.731	0.731	0.729	0.728	0.724	0.721	0.718	0.714	0.710	0.705	0.701	0.694	0.689	0.682	0.675	0.669	0.661	0.652	0.645	0.636	0.628	0.619	0.609	0.601	0.591	0.580	0.570	0.560	0.549	0.538	0.526	0.514	0.502	0.489	0.476	0.464	0.451	0.439	0.425	0.411	0.399	0.385	0.372	0.359	0.345	0.332	0.318	0.302	0.289	0.274	0.261	0.244	0.228	0.214	0.199	0.182	0.169	0.152	0.139	0.122	0.108	0.090	0.075	0.059	0.042	0.025	0.009	-0.009	-0.026	-0.042	-0.060	-0.078	-0.094	-0.112	-0.129	-0.145	-0.161	-0.179	-0.196	-0.214	-0.231	-0.249	-0.265	-0.284	-0.300	-0.316	-0.331	-0.349	-0.364	-0.380	-0.395	-0.410	-0.424	-0.439	-0.452	-0.466	-0.480	-0.491	-0.505	-0.518	-0.529	-0.540	-0.551	-0.561	-0.572	-0.581	-0.591	-0.599	-0.606	-0.614	-0.621	-0.628	-0.634	-0.640	-0.646	-0.650	-0.655	-0.660	-0.664	-0.668	-0.671	-0.674	-0.678	-0.680	-0.681	-0.685	-0.686	-0.688	-0.688	-0.689	-0.690	-0.689	-0.689	-0.689	-0.688	-0.688	-0.686	-0.685	-0.684	-0.681	-0.680	-0.678	-0.674	-0.671	-0.668	-0.664	-0.660	-0.655	-0.651	-0.646	-0.641	-0.638	-0.631	-0.626	-0.622	-0.619	-0.615	-0.611	-0.608	-0.604	-0.599	-0.595	-0.591	-0.588	-0.585	-0.581	-0.579	-0.576	-0.574	-0.571	-0.570	-0.569	-0.568	-0.566	-0.566	-0.565	-0.565	-0.566	-0.568	-0.568	-0.568	-0.570	-0.572	-0.575	-0.579	-0.581	-0.585	-0.590	-0.595	-0.600	-0.606	-0.611	-0.619	-0.626	-0.632	-0.640	-0.649	-0.658	-0.666	-0.675	-0.685	-0.696	-0.705	-0.716	-0.726	-0.738	-0.748	-0.758	-0.769	-0.780	-0.791	-0.801	-0.812	-0.824	-0.834	-0.846	-0.856	-0.868	-0.876	-0.886	-0.895	-0.904	-0.912	-0.921	-0.929	-0.936	-0.942	-0.949	-0.954	-0.960	-0.964	-0.965	-0.969	-0.970	-0.971	-0.971	-0.970	-0.969	-0.965	-0.961	-0.956	-0.950	-0.945	-0.936	-0.928	-0.920	-0.910	-0.899	-0.888	-0.875	-0.861	-0.848	-0.832	-0.818	-0.800	-0.782	-0.764	-0.745	-0.725	-0.708	-0.689	-0.668	-0.646	-0.624	-0.602	-0.579	-0.555	-0.531	-0.507	-0.482	-0.459	-0.432	-0.408	-0.381	-0.358	-0.331	-0.305	-0.280	-0.255	-0.229	-0.205	-0.179	-0.155	-0.130	-0.106	-0.081	-0.060	-0.038	-0.016	0.004	0.024	0.044	0.064	0.081	0.099	0.118	0.134	0.150	0.164	0.179	0.191	0.205	0.218	0.229	0.240	0.249	0.258	0.266	0.272	0.279	0.284	0.290	0.295	0.298	0.302	0.305	0.306	0.308	0.309	0.310	0.310	0.310	0.309	0.309	0.308	0.305	0.304	0.300	0.298	0.294	0.290	0.286	0.282	0.279	0.276	0.272	0.268	0.264	0.260	0.256	0.252	0.250	0.246	0.242	0.240	0.236	0.232	0.230	0.226	0.224	0.221	0.219	0.216	0.215	0.212	0.212	0.211	0.211	0.211	0.211	0.212	0.214	0.216	0.218	0.219	0.220	0.222	0.225	0.229	0.231	0.235	0.239	0.242	0.246	0.251	0.256	0.261	0.265	0.270	0.276	0.280	0.286	0.291	0.296	0.302	0.309	0.314	0.320	0.328	0.334	0.340	0.346	0.351	0.358	0.364	0.370	0.376	0.382	0.388	0.395	0.401	0.409	0.416	0.424	0.431	0.440	0.449	0.456	0.465	0.474	0.484	0.492	0.501	0.511	0.521	0.531	0.542	0.552	0.564	0.574	0.585	0.596	0.608	0.619	0.631	0.642	0.655	0.666	0.679	0.691	0.704	0.716	0.730	0.742	0.756	0.769	0.782	0.795	0.808	0.820	0.831	0.844	0.855	0.868	0.879	0.889	0.900	0.910	0.920	0.930	0.939	0.948	0.955	0.961	0.969	0.975	0.980	0.985	0.988	0.990	0.992	0.994	0.994	0.992	0.990	0.988	0.984	0.979	0.971	0.964	0.958	0.949	0.940	0.931	0.919	0.908	0.895	0.882	0.869	0.854	0.838	0.821	0.802	0.785	0.765	0.746	0.725	0.704	0.682	0.661	0.639	0.618	0.596	0.575	0.552	0.531	0.507	0.486	0.464	0.442	0.421	0.399	0.378	0.358	0.336	0.316	0.295	0.276	0.256	0.239	0.220	0.202	0.186	0.169	0.154	0.139	0.125	0.111	0.099	0.085	0.075	0.064	0.054	0.044	0.035	0.028	0.020	0.014	0.009	0.004	0.000	-0.005	-0.008	-0.009	-0.010	-0.011	-0.011	-0.011	-0.010	-0.009	-0.006	-0.004	0.000	0.002	0.006	0.011	0.015	0.020	0.025	0.030	0.035	0.041	0.048	0.052	0.059	0.065	0.070	0.078	0.082	0.090	0.095	0.101	0.108	0.114	0.120	0.126	0.132	0.139	0.145	0.152	0.158	0.162	0.168	0.174	0.178	0.184	0.188	0.194	0.198	0.202	0.206	0.212	0.218	0.222	0.228	0.232	0.239	0.244	0.251	0.256	0.262	0.269	0.275	0.281	0.289	0.295	0.304	0.312	0.319	0.326	0.334	0.341	0.349	0.358	0.366	0.374	0.384	0.394	0.404	0.414	0.424	0.435	0.446	0.456	0.469	0.480	0.490	0.501	0.512	0.524	0.534	0.544	0.554	0.565	0.576	0.588	0.598	0.609	0.618	0.629	0.639	0.648	0.659	0.668	0.676	0.684	0.692	0.699	0.706	0.712	0.719	0.724	0.730	0.735	0.738	0.742	0.746	0.749	0.752	0.755	0.755	0.756	0.758	0.758	0.758	0.756	0.754	0.752	0.750	0.746	0.744	0.740	0.736	0.731	0.728	0.722	0.715	0.709	0.702	0.696	0.688	0.680	0.672	0.662	0.654	0.645	0.632	0.621	0.611	0.599	0.589	0.576	0.562	0.550	0.536	0.524	0.509	0.495	0.480	0.464	0.449	0.432	0.418	0.400	0.384	0.368	0.350	0.332	0.316	0.299	0.281	0.264	0.245	0.226	0.206	0.186	0.168	0.146	0.126	0.105	0.082	0.061	0.039	0.018	-0.006	-0.029	-0.052	-0.076	-0.100	-0.124	-0.148	-0.171	-0.196	-0.220	-0.244	-0.268	-0.291	-0.315	-0.340	-0.364	-0.386	-0.410	-0.434	-0.456	-0.478	-0.500	-0.521	-0.544	-0.565	-0.586	-0.606	-0.626	-0.646	-0.665	-0.685	-0.702	-0.720	-0.736	-0.752	-0.766	-0.782	-0.798	-0.810	-0.822	-0.835	-0.846	-0.856	-0.866	-0.875	-0.884	-0.890	-0.896	-0.902	-0.908	-0.910	-0.914	-0.915	-0.915	-0.915	-0.915	-0.914	-0.911	-0.908	-0.902	-0.899	-0.894	-0.888	-0.880	-0.872	-0.866	-0.860	-0.851	-0.844	-0.834	-0.824	-0.812	-0.802	-0.792	-0.780	-0.770	-0.759	-0.748	-0.735	-0.725	-0.714	-0.702	-0.691	-0.681	-0.670	-0.660	-0.649	-0.639	-0.630	-0.620	-0.611	-0.602	-0.595	-0.589	-0.582	-0.576	-0.570	-0.566	-0.561	-0.558	-0.554	-0.551	-0.548	-0.546	-0.545	-0.544	-0.542	-0.544	-0.544	-0.545	-0.546	-0.548	-0.550	-0.552	-0.556	-0.560	-0.564	-0.570	-0.575	-0.580	-0.586	-0.594	-0.601	-0.609	-0.616	-0.625	-0.634	-0.642	-0.652	-0.661	-0.670	-0.680	-0.689	-0.699	-0.709	-0.719	-0.729	-0.738	-0.748	-0.758	-0.768	-0.776	-0.785	-0.794	-0.801	-0.810	-0.818	-0.825	-0.830	-0.836	-0.841	-0.846	-0.850	-0.854	-0.856	-0.858	-0.858	-0.859	-0.859	-0.858	-0.855	-0.854	-0.850	-0.846	-0.841	-0.836	-0.831	-0.825	-0.818	-0.811	-0.804	-0.798	-0.788	-0.780	-0.770	-0.760	-0.750	-0.739	-0.728	-0.718	-0.706	-0.694	-0.682	-0.670	-0.658	-0.644	-0.630	-0.616	-0.602	-0.589	-0.574	-0.559	-0.544	-0.529	-0.514	-0.499	-0.484	-0.470	-0.458	-0.444	-0.430	-0.419	-0.405	-0.394	-0.382	-0.371	-0.361	-0.351	-0.342	-0.332	-0.324	-0.316	-0.308	-0.300	-0.294	-0.286	-0.280	-0.274	-0.269	-0.265	-0.260	-0.258	-0.252	-0.250	-0.249	-0.246	-0.245	-0.244	-0.242	-0.242	-0.242	-0.242	-0.242	-0.241	-0.241	-0.242	-0.244	-0.242	-0.242	-0.245	-0.245	-0.245	-0.245	-0.245	-0.246	-0.245	-0.245	-0.246	-0.246	-0.246	-0.246	-0.244	-0.244	-0.244	-0.242	-0.241	-0.240	-0.239	-0.238	-0.235	-0.234	-0.231	-0.229	-0.226	-0.222	-0.220	-0.216	-0.212	-0.209	-0.204	-0.200	-0.195	-0.191	-0.186	-0.182	-0.181	-0.176	-0.174	-0.170	-0.168	-0.164	-0.161	-0.159	-0.158	-0.156	-0.155	-0.155	-0.155	-0.155	-0.156	-0.156	-0.159	-0.161	-0.165	-0.169	-0.172	-0.178	-0.184	-0.191	-0.198	-0.205	-0.215	-0.225	-0.235	-0.246	-0.259	-0.271	-0.285	-0.299	-0.314	-0.330	-0.346	-0.362	-0.380	-0.398	-0.415	-0.435	-0.454	-0.474	-0.492	-0.514	-0.534	-0.554	-0.575	-0.595	-0.616	-0.638	-0.658	-0.679	-0.699	-0.720	-0.740	-0.761	-0.781	-0.800	-0.820	-0.838	-0.856	-0.874	-0.891	-0.909	-0.925	-0.941	-0.956	-0.971	-0.985	-0.999	-1.010	-1.021	-1.031	-1.040	-1.049	-1.056	-1.061	-1.066	-1.071	-1.074	-1.075	-1.075	-1.075	-1.075	-1.072	-1.070	-1.066	-1.062	-1.056	-1.050	-1.044	-1.036	-1.028	-1.020	-1.010	-1.000	-0.991	-0.980	-0.970	-0.958	-0.945	-0.935	-0.924	-0.911	-0.900	-0.888	-0.876	-0.864	-0.851	-0.839	-0.828	-0.816	-0.804	-0.792	-0.781	-0.770	-0.760	-0.750	-0.740	-0.730	-0.720	-0.711	-0.702	-0.694	-0.686	-0.679	-0.670	-0.664	-0.658	-0.652	-0.648	-0.642	-0.638	-0.634	-0.630	-0.626	-0.622	-0.620	-0.616	-0.614	-0.611	-0.610	-0.608	-0.604	-0.602	-0.601	-0.600	-0.598	-0.596	-0.595	-0.595	-0.592	-0.592	-0.591	-0.589	-0.588	-0.588	-0.585	-0.584	-0.581	-0.580	-0.578	-0.576	-0.572	-0.571	-0.569	-0.566	-0.564	-0.561	-0.558	-0.554	-0.551	-0.548	-0.544	-0.540	-0.536	-0.532	-0.529	-0.525	-0.521	-0.518	-0.512	-0.510	-0.506	-0.501	-0.499	-0.496	-0.494	-0.490	-0.488	-0.486	-0.484	-0.482	-0.480	-0.480	-0.479	-0.478	-0.476	-0.478	-0.478	-0.478	-0.479	-0.480	-0.481	-0.482	-0.486	-0.491	-0.495	-0.499	-0.502	-0.507	-0.511	-0.518	-0.524	-0.530	-0.536	-0.542	-0.550	-0.559	-0.568	-0.575	-0.584	-0.592	-0.602	-0.612	-0.622	-0.632	-0.642	-0.654	-0.665	-0.674	-0.685	-0.696	-0.705	-0.716	-0.726	-0.735	-0.744	-0.752	-0.761	-0.769	-0.775	-0.782	-0.788	-0.794	-0.799	-0.804	-0.809	-0.812	-0.816	-0.819	-0.820	-0.822	-0.822	-0.822	-0.821	-0.821	-0.819	-0.816	-0.812	-0.809	-0.802	-0.798	-0.792	-0.785	-0.778	-0.770	-0.761	-0.752	-0.741	-0.731	-0.721	-0.710	-0.699	-0.686	-0.675	-0.661	-0.649	-0.634	-0.621	-0.606	-0.592	-0.579	-0.564	-0.551	-0.536	-0.524	-0.510	-0.495	-0.482	-0.469	-0.456	-0.442	-0.429	-0.416	-0.405	-0.391	-0.380	-0.369	-0.358	-0.346	-0.336	-0.326	-0.316	-0.308	-0.299	-0.290	-0.282	-0.274	-0.269	-0.264	-0.258	-0.252	-0.248	-0.242	-0.239	-0.236	-0.234	-0.231	-0.230	-0.229	-0.228	-0.229	-0.230	-0.230	-0.232	-0.235	-0.238	-0.241	-0.244	-0.248	-0.251	-0.256	-0.260	-0.264	-0.268	-0.272	-0.278	-0.284	-0.288	-0.292	-0.298	-0.302	-0.308	-0.311	-0.316	-0.320	-0.325	-0.329	-0.331	-0.334	-0.338	-0.340	-0.341	-0.341	-0.344	-0.344	-0.342	-0.341	-0.340	-0.339	-0.336	-0.332	-0.329	-0.324	-0.319	-0.314	-0.306	-0.299	-0.291	-0.284	-0.275	-0.265	-0.255	-0.245	-0.234	-0.221	-0.210	-0.196	-0.185	-0.171	-0.158	-0.144	-0.128	-0.114	-0.099	-0.082	-0.068	-0.052	-0.036	-0.021	-0.005	0.011	0.029	0.044	0.061	0.079	0.094	0.111	0.129	0.145	0.161	0.179	0.195	0.210	0.226	0.241	0.256	0.272	0.288	0.302	0.318	0.332	0.346	0.358	0.371	0.382	0.394	0.406	0.418	0.428	0.438	0.448	0.458	0.466	0.475	0.484	0.492	0.500	0.507	0.515	0.522	0.528	0.534	0.540	0.545	0.550	0.555	0.561	0.566	0.570	0.575	0.579	0.582	0.586	0.591	0.594	0.599	0.604	0.606	0.611	0.615	0.619	0.622	0.628	0.631	0.635	0.641	0.646	0.651	0.658	0.662	0.669	0.675	0.681	0.689	0.695	0.701	0.708	0.715	0.724	0.731	0.739	0.748	0.758	0.765	0.775	0.784	0.792	0.801	0.810	0.820	0.830	0.839	0.849	0.859	0.869	0.879	0.889	0.899	0.909	0.918	0.928	0.936	0.945	0.954	0.962	0.970	0.978	0.984	0.992	0.998	1.004	1.010	1.015	1.020	1.025	1.030	1.035	1.038	1.041	1.045	1.048	1.051	1.052	1.055	1.056	1.056	1.055	1.055	1.054	1.052	1.052	1.051	1.050	1.049	1.048	1.045	1.044	1.041	1.040	1.036	1.034	1.031	1.028	1.024	1.021	1.018	1.015	1.011	1.008	1.004	1.001	0.999	0.994	0.991	0.988	0.984	0.980	0.978	0.975	0.971	0.969	0.968	0.965	0.964	0.960	0.959	0.958	0.956	0.954	0.952	0.951	0.950	0.949	0.948	0.948	0.946	0.946	0.945	0.944	0.944	0.942	0.942	0.941	0.941	0.941	0.941	0.941	0.942	0.942	0.942	0.944	0.944	0.946	0.946	0.946	0.948	0.949	0.950	0.951	0.951	0.954	0.956	0.958	0.960	0.962	0.966	0.969	0.972	0.975	0.979	0.982	0.988	0.991	0.996	1.001	1.006	1.012	1.018	1.024	1.029	1.036	1.042	1.050	1.058	1.065	1.072	1.082	1.091	1.100	1.110	1.119	1.128	1.139	1.149	1.161	1.171	1.182	1.194	1.205	1.218	1.229	1.240	1.252	1.264	1.276	1.288	1.299	1.310	1.321	1.334	1.344	1.355	1.366	1.376	1.388	1.399	1.408	1.416	1.425	1.434	1.440	1.449	1.455	1.461	1.468	1.474	1.479	1.482	1.488	1.491	1.494	1.496	1.498	1.499	1.498	1.498	1.496	1.496	1.492	1.490	1.486	1.481	1.478	1.471	1.464	1.456	1.450	1.441	1.432	1.422	1.412	1.404	1.392	1.382	1.372	1.361	1.351	1.339	1.326	1.315	1.302	1.290	1.279	1.265	1.252	1.239	1.226	1.212	1.199	1.185	1.172	1.159	1.146	1.134	1.120	1.108	1.094	1.080	1.068	1.054	1.041	1.028	1.015	1.001	0.989	0.976	0.964	0.951	0.940	0.929	0.916	0.904	0.892	0.880	0.868	0.854	0.842	0.830	0.820	0.808	0.796	0.784	0.772	0.760	0.749	0.738	0.726	0.714	0.702	0.690	0.678	0.666	0.655	0.644	0.632	0.620	0.610	0.598	0.588	0.578	0.566	0.554	0.544	0.531	0.520	0.510	0.499	0.488	0.475	0.465	0.452	0.442	0.431	0.420	0.409	0.396	0.386	0.375	0.364	0.354	0.344	0.334	0.324	0.314	0.304	0.295	0.285	0.276	0.269	0.260	0.252	0.245	0.239	0.232	0.226	0.220	0.215	0.210	0.206	0.202	0.200	0.196	0.194	0.191	0.188	0.186	0.185	0.184	0.181	0.181	0.180	0.180	0.180	0.180	0.181	0.184	0.185	0.186	0.189	0.191	0.195	0.199	0.202	0.208	0.211	0.216	0.222	0.229	0.235	0.242	0.250	0.258	0.265	0.272	0.280	0.289	0.298	0.305	0.312	0.319	0.326	0.335	0.342	0.350	0.358	0.366	0.374	0.381	0.388	0.396	0.404	0.411	0.416	0.422	0.429	0.435	0.441	0.446	0.451	0.456	0.460	0.464	0.468	0.474	0.478	0.481	0.484	0.486	0.489	0.492	0.494	0.495	0.496	0.499	0.499	0.499	0.500	0.500	0.499	0.499	0.498	0.496	0.495	0.494	0.491	0.490	0.486	0.484	0.482	0.479	0.476	0.471	0.469	0.465	0.461	0.458	0.452	0.450	0.445	0.441	0.436	0.432	0.428	0.424	0.419	0.415	0.409	0.405	0.401	0.398	0.392	0.389	0.385	0.382	0.380	0.376	0.374	0.372	0.370	0.369	0.368	0.366	0.366	0.366	0.366	0.368	0.369	0.369	0.370	0.372	0.374	0.375	0.378	0.380	0.382	0.384	0.385	0.388	0.390	0.392	0.395	0.396	0.398	0.399	0.400	0.400	0.401	0.401	0.404	0.404	0.405	0.405	0.405	0.404	0.404	0.404	0.404	0.402	0.402	0.401	0.400	0.399	0.396	0.395	0.392	0.390	0.388	0.386	0.382	0.379	0.374	0.368	0.362	0.356	0.350	0.342	0.335	0.328	0.319	0.310	0.301	0.292	0.282	0.272	0.262	0.252	0.241	0.230	0.219	0.208	0.195	0.182	0.170	0.156	0.142	0.130	0.115	0.101	0.086	0.072	0.058	0.042	0.028	0.014	-0.001	-0.018	-0.032	-0.048	-0.064	-0.078	-0.092	-0.109	-0.124	-0.140	-0.154	-0.169	-0.184	-0.200	-0.214	-0.228	-0.241	-0.256	-0.270	-0.284	-0.296	-0.310	-0.322	-0.335	-0.348	-0.359	-0.369	-0.380	-0.390	-0.400	-0.408	-0.416	-0.424	-0.430	-0.436	-0.441	-0.446	-0.450	-0.454	-0.455	-0.458	-0.459	-0.460	-0.462	-0.462	-0.462	-0.461	-0.460	-0.458	-0.455	-0.451	-0.448	-0.442	-0.438	-0.432	-0.426	-0.421	-0.414	-0.408	-0.401	-0.392	-0.384	-0.375	-0.368	-0.359	-0.350	-0.341	-0.330	-0.320	-0.311	-0.302	-0.292	-0.284	-0.272	-0.264	-0.254	-0.245	-0.235	-0.226	-0.218	-0.209	-0.200	-0.191	-0.182	-0.175	-0.166	-0.159	-0.151	-0.142	-0.136	-0.129	-0.121	-0.114	-0.109	-0.102	-0.096	-0.091	-0.086	-0.081	-0.076	-0.072	-0.070	-0.065	-0.062	-0.061	-0.059	-0.056	-0.054	-0.054	-0.051	-0.050	-0.049	-0.048	-0.046	-0.046	-0.044	-0.042	-0.042	-0.042	-0.041	-0.040	-0.040	-0.039	-0.036	-0.035	-0.032	-0.031	-0.029	-0.026	-0.024	-0.021	-0.019	-0.016	-0.012	-0.010	-0.006	-0.001	0.002	0.008	0.011	0.016	0.021	0.026	0.032	0.038	0.044	0.049	0.054	0.060	0.066	0.072	0.079	0.085	0.092	0.099	0.105	0.112	0.120	0.128	0.134	0.141	0.148	0.154	0.161	0.168	0.174	0.179	0.185	0.192	0.198	0.205	0.212	0.220	0.226	0.231	0.236	0.242	0.248	0.252	0.258	0.262	0.266	0.270	0.274	0.278	0.281	0.285	0.288	0.289	0.292	0.294	0.296	0.299	0.300	0.302	0.305	0.306	0.308	0.310	0.311	0.314	0.315	0.316	0.318	0.319	0.320	0.321	0.321	0.324	0.324	0.325	0.325	0.326	0.326	0.328	0.328	0.328	0.330	0.331	0.331	0.332	0.334	0.336	0.338	0.340	0.341	0.345	0.348	0.350	0.354	0.356	0.361	0.364	0.369	0.372	0.376	0.380	0.385	0.390	0.392	0.398	0.402	0.409	0.415	0.420	0.428	0.434	0.441	0.448	0.455	0.462	0.468	0.472	0.480	0.488	0.494	0.501	0.507	0.515	0.522	0.529	0.536	0.542	0.549	0.556	0.562	0.569	0.575	0.581	0.588	0.594	0.600	0.606	0.611	0.616	0.622	0.629	0.634	0.638	0.642	0.646	0.651	0.655	0.660	0.664	0.669	0.674	0.678	0.682	0.688	0.691	0.696	0.700	0.705	0.710	0.715	0.720	0.724	0.729	0.735	0.740	0.745	0.751	0.758	0.762	0.770	0.778	0.785	0.792	0.801	0.809	0.818	0.826	0.836	0.845	0.855	0.864	0.874	0.884	0.894	0.904	0.915	0.926	0.938	0.950	0.962	0.975	0.988	1.000	1.015	1.029	1.042	1.058	1.071	1.085	1.100	1.114	1.129	1.144	1.158	1.172	1.186	1.200	1.214	1.228	1.241	1.254	1.269	1.281	1.292	1.305	1.316	1.328	1.338	1.348	1.355	1.362	1.369	1.376	1.381	1.388	1.392	1.395	1.399	1.401	1.404	1.405	1.406	1.405	1.405	1.402	1.401	1.398	1.394	1.389	1.385	1.379	1.372	1.366	1.360	1.354	1.345	1.334	1.325	1.315	1.304	1.292	1.281	1.269	1.256	1.244	1.231	1.218	1.204	1.189	1.176	1.162	1.148	1.135	1.121	1.108	1.095	1.081	1.068	1.054	1.041	1.029	1.015	1.004	0.990	0.979	0.966	0.954	0.944	0.932	0.922	0.914	0.905	0.896	0.889	0.880	0.874	0.866	0.860	0.854	0.848	0.842	0.836	0.832	0.829	0.824	0.820	0.818	0.815	0.812	0.810	0.808	0.806	0.806	0.805	0.805	0.805	0.806	0.806	0.808	0.809	0.810	0.811	0.812	0.812	0.812	0.814	0.815	0.815	0.815	0.816	0.816	0.818	0.816	0.816	0.815	0.814	0.814	0.812	0.811	0.810	0.806	0.804	0.802	0.799	0.794	0.790	0.785	0.779	0.772	0.766	0.760	0.751	0.744	0.736	0.726	0.716	0.708	0.696	0.688	0.676	0.664	0.651	0.639	0.625	0.611	0.599	0.585	0.570	0.555	0.540	0.526	0.510	0.496	0.481	0.465	0.450	0.434	0.419	0.402	0.388	0.371	0.358	0.342	0.328	0.314	0.301	0.288	0.274	0.262	0.250	0.239	0.226	0.215	0.205	0.195	0.185	0.175	0.166	0.156	0.149	0.141	0.134	0.128	0.121	0.116	0.112	0.108	0.105	0.102	0.100	0.099	0.098	0.096	0.096	0.096	0.098	0.100	0.101	0.104	0.106	0.109	0.112	0.116	0.120	0.124	0.130	0.136	0.142	0.149	0.154	0.161	0.169	0.175	0.182	0.190	0.198	0.205	0.210	0.216	0.222	0.229	0.235	0.241	0.246	0.251	0.256	0.261	0.266	0.271	0.276	0.280	0.284	0.288	0.290	0.292	0.295	0.296	0.298	0.298	0.298	0.298	0.299	0.299	0.298	0.296	0.294	0.291	0.289	0.285	0.281	0.276	0.272	0.268	0.262	0.258	0.252	0.248	0.241	0.236	0.231	0.225	0.220	0.212	0.208	0.201	0.195	0.190	0.184	0.179	0.172	0.166	0.160	0.154	0.149	0.144	0.139	0.134	0.130	0.125	0.122	0.120	0.118	0.116	0.115	0.115	0.115	0.115	0.115	0.116	0.119	0.120	0.122	0.125	0.129	0.134	0.139	0.144	0.149	0.155	0.162	0.171	0.180	0.190	0.200	0.211	0.222	0.236	0.249	0.262	0.276	0.291	0.306	0.322	0.338	0.355	0.371	0.389	0.408	0.426	0.445	0.464	0.482	0.501	0.520	0.540	0.560	0.580	0.599	0.620	0.640	0.659	0.679	0.699	0.719	0.736	0.755	0.775	0.792	0.810	0.828	0.844	0.860	0.875	0.890	0.904	0.919	0.932	0.946	0.956	0.968	0.978	0.986	0.995	1.002	1.010	1.016	1.021	1.026	1.030	1.032	1.035	1.035	1.035	1.034	1.032	1.029	1.025	1.020	1.015	1.009	1.001	0.994	0.984	0.974	0.964	0.952	0.941	0.929	0.915	0.902	0.889	0.872	0.858	0.841	0.825	0.809	0.792	0.775	0.759	0.740	0.722	0.705	0.686	0.669	0.649	0.630	0.612	0.594	0.575	0.556	0.540	0.521	0.504	0.486	0.469	0.451	0.434	0.416	0.400	0.384	0.369	0.352	0.338	0.322	0.308	0.294	0.281	0.268	0.256	0.245	0.235	0.224	0.216	0.208	0.200	0.190	0.182	0.176	0.170	0.165	0.160	0.155	0.151	0.149	0.146	0.144	0.144	0.142	0.144	0.145	0.148	0.150	0.152	0.156	0.160	0.166	0.171	0.178	0.185	0.191	0.200	0.209	0.218	0.226	0.235	0.245	0.255	0.266	0.278	0.289	0.301	0.315	0.328	0.340	0.352	0.368	0.381	0.395	0.409	0.422	0.436	0.451	0.464	0.479	0.491	0.505	0.520	0.531	0.545	0.559	0.571	0.582	0.595	0.608	0.619	0.630	0.640	0.650	0.661	0.670	0.679	0.688	0.695	0.701	0.708	0.714	0.718	0.722	0.725	0.728	0.730	0.730	0.731	0.730	0.728	0.724	0.721	0.718	0.711	0.704	0.699	0.691	0.682	0.672	0.662	0.651	0.640	0.629	0.615	0.602	0.588	0.574	0.560	0.544	0.528	0.510	0.494	0.475	0.458	0.436	0.416	0.395	0.375	0.354	0.334	0.312	0.291	0.269	0.248	0.226	0.204	0.182	0.161	0.139	0.118	0.095	0.074	0.050	0.029	0.009	-0.012	-0.035	-0.055	-0.075	-0.095	-0.112	-0.132	-0.151	-0.170	-0.188	-0.206	-0.222	-0.239	-0.255	-0.271	-0.286	-0.302	-0.316	-0.330	-0.345	-0.358	-0.370	-0.382	-0.395	-0.405	-0.416	-0.426	-0.436	-0.445	-0.452	-0.461	-0.470	-0.476	-0.484	-0.490	-0.496	-0.502	-0.509	-0.515	-0.519	-0.524	-0.529	-0.534	-0.538	-0.541	-0.546	-0.549	-0.554	-0.556	-0.559	-0.561	-0.564	-0.566	-0.569	-0.571	-0.574	-0.576	-0.578	-0.580	-0.582	-0.582	-0.585	-0.586	-0.586	-0.588	-0.588	-0.589	-0.589	-0.589	-0.589	-0.589	-0.588	-0.586	-0.586	-0.584	-0.582	-0.581	-0.578	-0.576	-0.572	-0.569	-0.565	-0.561	-0.559	-0.556	-0.552	-0.548	-0.544	-0.539	-0.532	-0.529	-0.522	-0.518	-0.510	-0.504	-0.496	-0.489	-0.481	-0.472	-0.464	-0.456	-0.448	-0.440	-0.430	-0.421	-0.412	-0.402	-0.392	-0.384	-0.372	-0.362	-0.352	-0.344	-0.334	-0.325	-0.316	-0.308	-0.298	-0.290	-0.282	-0.274	-0.268	-0.260	-0.254	-0.248	-0.241	-0.235	-0.230	-0.225	-0.221	-0.219	-0.215	-0.212	-0.210	-0.209	-0.206	-0.206	-0.206	-0.206	-0.206	-0.208	-0.209	-0.211	-0.215	-0.216	-0.220	-0.225	-0.230	-0.235	-0.241	-0.248	-0.256	-0.264	-0.271	-0.280	-0.289	100.000	5.000	2.000	1.000	4.000	3.000	1.000	663.000	2.000	925.000	3.000	1284.000	0.000	0.000	0.000	0.000	0.000	0.000	0.000	0.000	0.000	0.000	0.000	0.000	0.636	0.631	0.626	0.624	0.620	0.618	0.615	0.614	0.612	0.611	0.611	0.610	0.611	0.612	0.615	0.618	0.620	0.625	0.630	0.635	0.641	0.650	0.658	0.665	0.675	0.684	0.695	0.705	0.716	0.728	0.740	0.752	0.766	0.781	0.795	0.811	0.829	0.844	0.860	0.878	0.892	0.911	0.929	0.948	0.966	0.985	1.005	1.024	1.042	1.062	1.081	1.100	1.120	1.140	1.159	1.178	1.195	1.214	1.231	1.250	1.266	1.284	1.300	1.315	1.331	1.346	1.361	1.376	1.390	1.404	1.418	1.431	1.444	1.455	1.466	1.478	1.489	1.499	1.506	1.516	1.524	1.531	1.538	1.545	1.551	1.558	1.564	1.570	1.575	1.581	1.586	1.591	1.596	1.601	1.605	1.609	1.612	1.616	1.620	1.622	1.625	1.629	1.632	1.636	1.639	1.642	1.646	1.650	1.654	1.658	1.661	1.668	1.670	1.675	1.679	1.680	1.684	1.688	1.692	1.696	1.700	1.704	1.709	1.714	1.719	1.725	1.730	1.735	1.742	1.749	1.755	1.760	1.768	1.774	1.780	1.786	1.791	1.799	1.805	1.811	1.819	1.824	1.830	1.835	1.840	1.845	1.850	1.854	1.859	1.862	1.866	1.870	1.872	1.876	1.876	1.879	1.880	1.881	1.882	1.882	1.882	1.881	1.880	1.878	1.875	1.870	1.866	1.860	1.855	1.848	1.840	1.831	1.822	1.814	1.802	1.792	1.781	1.771	1.760	1.748	1.734	1.721	1.708	1.692	1.676	1.660	1.642	1.626	1.608	1.590	1.571	1.554	1.535	1.515	1.496	1.478	1.459	1.440	1.421	1.404	1.385	1.366	1.349	1.330	1.314	1.295	1.279	1.262	1.245	1.229	1.212	1.198	1.182	1.168	1.155	1.141	1.128	1.116	1.106	1.094	1.082	1.072	1.065	1.056	1.049	1.041	1.036	1.030	1.026	1.022	1.019	1.016	1.014	1.012	1.011	1.011	1.011	1.012	1.014	1.015	1.018	1.021	1.024	1.028	1.032	1.036	1.039	1.042	1.046	1.050	1.052	1.056	1.060	1.065	1.068	1.072	1.075	1.079	1.084	1.086	1.090	1.092	1.094	1.095	1.096	1.096	1.095	1.094	1.092	1.090	1.086	1.082	1.078	1.072	1.068	1.061	1.054	1.046	1.038	1.029	1.019	1.010	0.999	0.988	0.975	0.962	0.949	0.936	0.922	0.909	0.892	0.879	0.864	0.849	0.832	0.816	0.801	0.785	0.770	0.755	0.738	0.721	0.706	0.690	0.675	0.660	0.646	0.631	0.618	0.602	0.590	0.579	0.566	0.558	0.546	0.538	0.529	0.520	0.512	0.505	0.499	0.492	0.488	0.481	0.476	0.472	0.469	0.465	0.462	0.461	0.461	0.459	0.459	0.459	0.461	0.461	0.464	0.466	0.469	0.471	0.475	0.478	0.480	0.484	0.486	0.490	0.492	0.495	0.499	0.502	0.502	0.504	0.506	0.506	0.506	0.505	0.505	0.502	0.501	0.499	0.496	0.494	0.490	0.486	0.480	0.475	0.470	0.464	0.458	0.450	0.441	0.432	0.424	0.412	0.402	0.390	0.378	0.364	0.350	0.335	0.319	0.302	0.286	0.269	0.252	0.234	0.216	0.198	0.181	0.162	0.144	0.125	0.106	0.088	0.069	0.050	0.031	0.011	-0.009	-0.028	-0.046	-0.065	-0.084	-0.102	-0.121	-0.139	-0.156	-0.172	-0.190	-0.205	-0.219	-0.234	-0.246	-0.259	-0.270	-0.281	-0.292	-0.301	-0.310	-0.318	-0.325	-0.330	-0.336	-0.340	-0.344	-0.345	-0.346	-0.349	-0.349	-0.349	-0.346	-0.344	-0.340	-0.335	-0.332	-0.326	-0.321	-0.312	-0.306	-0.299	-0.290	-0.280	-0.271	-0.262	-0.251	-0.241	-0.230	-0.219	-0.209	-0.195	-0.184	-0.171	-0.159	-0.145	-0.132	-0.120	-0.108	-0.095	-0.082	-0.070	-0.059	-0.046	-0.035	-0.024	-0.014	-0.002	0.006	0.016	0.025	0.034	0.041	0.049	0.058	0.064	0.070	0.076	0.082	0.086	0.090	0.094	0.096	0.099	0.100	0.100	0.100	0.099	0.098	0.096	0.092	0.089	0.085	0.080	0.075	0.070	0.064	0.058	0.050	0.042	0.034	0.026	0.018	0.009	0.000	-0.009	-0.018	-0.028	-0.036	-0.046	-0.055	-0.065	-0.075	-0.084	-0.094	-0.104	-0.112	-0.121	-0.130	-0.139	-0.146	-0.154	-0.161	-0.168	-0.172	-0.178	-0.182	-0.186	-0.189	-0.192	-0.194	-0.196	-0.196	-0.196	-0.198	-0.194	-0.192	-0.189	-0.186	-0.182	-0.178	-0.171	-0.166	-0.159	-0.150	-0.141	-0.132	-0.122	-0.112	-0.101	-0.089	-0.076	-0.064	-0.049	-0.035	-0.020	-0.006	0.009	0.026	0.042	0.058	0.072	0.090	0.106	0.122	0.140	0.158	0.175	0.191	0.210	0.226	0.242	0.260	0.278	0.294	0.311	0.328	0.342	0.359	0.374	0.390	0.404	0.418	0.431	0.444	0.456	0.469	0.480	0.492	0.504	0.514	0.524	0.532	0.542	0.550	0.558	0.565	0.572	0.579	0.585	0.590	0.595	0.599	0.604	0.606	0.611	0.612	0.615	0.618	0.619	0.620	0.621	0.621	0.621	0.620	0.620	0.619	0.618	0.618	0.616	0.616	0.615	0.614	0.612	0.611	0.610	0.609	0.609	0.608	0.608	0.606	0.605	0.605	0.606	0.605	0.606	0.606	0.606	0.605	0.605	0.606	0.608	0.609	0.611	0.614	0.616	0.620	0.624	0.629	0.632	0.638	0.641	0.646	0.651	0.655	0.661	0.666	0.672	0.679	0.685	0.691	0.699	0.705	0.714	0.720	0.726	0.734	0.740	0.749	0.756	0.764	0.771	0.779	0.786	0.795	0.802	0.810	0.818	0.825	0.831	0.838	0.845	0.851	0.858	0.864	0.870	0.878	0.882	0.889	0.894	0.899	0.902	0.906	0.910	0.911	0.914	0.916	0.919	0.919	0.920	0.919	0.919	0.918	0.915	0.914	0.910	0.908	0.902	0.900	0.895	0.890	0.885	0.878	0.871	0.864	0.856	0.848	0.840	0.831	0.822	0.812	0.802	0.792	0.782	0.771	0.760	0.749	0.738	0.725	0.712	0.701	0.688	0.675	0.662	0.649	0.636	0.622	0.610	0.596	0.585	0.572	0.559	0.545	0.531	0.519	0.505	0.492	0.480	0.466	0.454	0.442	0.431	0.420	0.410	0.401	0.391	0.382	0.374	0.365	0.358	0.349	0.341	0.334	0.326	0.318	0.311	0.305	0.299	0.294	0.286	0.280	0.274	0.268	0.261	0.255	0.250	0.244	0.238	0.232	0.226	0.221	0.216	0.209	0.204	0.196	0.190	0.182	0.176	0.168	0.160	0.152	0.144	0.135	0.126	0.118	0.108	0.098	0.088	0.076	0.065	0.054	0.042	0.029	0.018	0.005	-0.009	-0.021	-0.035	-0.048	-0.062	-0.076	-0.090	-0.104	-0.118	-0.132	-0.146	-0.160	-0.174	-0.186	-0.200	-0.212	-0.225	-0.239	-0.250	-0.261	-0.274	-0.284	-0.295	-0.306	-0.315	-0.324	-0.332	-0.341	-0.349	-0.355	-0.361	-0.368	-0.371	-0.376	-0.380	-0.382	-0.384	-0.385	-0.385	-0.384	-0.382	-0.381	-0.379	-0.374	-0.369	-0.361	-0.355	-0.345	-0.336	-0.326	-0.315	-0.304	-0.291	-0.278	-0.265	-0.250	-0.236	-0.220	-0.204	-0.188	-0.171	-0.154	-0.136	-0.119	-0.100	-0.081	-0.061	-0.044	-0.024	-0.006	0.012	0.029	0.048	0.064	0.082	0.099	0.116	0.131	0.148	0.162	0.178	0.192	0.206	0.220	0.232	0.246	0.258	0.269	0.279	0.288	0.296	0.304	0.311	0.318	0.322	0.328	0.331	0.334	0.336	0.338	0.339	0.339	0.338	0.336	0.335	0.331	0.329	0.326	0.321	0.318	0.312	0.305	0.300	0.294	0.285	0.278	0.270	0.262	0.254	0.246	0.238	0.230	0.221	0.214	0.206	0.199	0.191	0.184	0.179	0.172	0.168	0.161	0.158	0.152	0.148	0.145	0.141	0.139	0.136	0.134	0.132	0.132	0.134	0.132	0.136	0.136	0.139	0.142	0.146	0.151	0.156	0.164	0.169	0.176	0.185	0.192	0.201	0.211	0.222	0.231	0.244	0.255	0.268	0.280	0.291	0.305	0.319	0.332	0.345	0.359	0.375	0.389	0.404	0.418	0.430	0.445	0.460	0.475	0.489	0.504	0.520	0.534	0.550	0.565	0.580	0.592	0.606	0.621	0.635	0.648	0.660	0.672	0.684	0.695	0.705	0.715	0.724	0.732	0.741	0.749	0.756	0.761	0.768	0.771	0.775	0.779	0.781	0.782	0.784	0.785	0.785	0.786	0.785	0.784	0.782	0.780	0.778	0.775	0.772	0.768	0.764	0.759	0.755	0.750	0.745	0.740	0.735	0.731	0.726	0.721	0.716	0.712	0.708	0.702	0.698	0.692	0.689	0.685	0.680	0.676	0.674	0.671	0.669	0.666	0.665	0.665	0.662	0.662	0.662	0.660	0.660	0.660	0.661	0.664	0.665	0.668	0.671	0.676	0.679	0.685	0.690	0.696	0.704	0.710	0.719	0.726	0.734	0.744	0.752	0.762	0.771	0.781	0.792	0.802	0.815	0.826	0.838	0.848	0.860	0.871	0.882	0.895	0.908	0.919	0.930	0.941	0.952	0.965	0.975	0.986	0.996	1.008	1.018	1.028	1.038	1.048	1.058	1.066	1.075	1.082	1.091	1.099	1.105	1.110	1.116	1.121	1.125	1.129	1.132	1.134	1.136	1.138	1.139	1.139	1.140	1.139	1.139	1.138	1.136	1.135	1.132	1.130	1.128	1.124	1.120	1.116	1.111	1.106	1.101	1.096	1.090	1.085	1.080	1.075	1.069	1.062	1.056	1.052	1.045	1.040	1.035	1.030	1.025	1.020	1.018	1.014	1.011	1.010	1.008	1.006	1.008	1.006	1.008	1.008	1.008	1.009	1.012	1.015	1.018	1.020	1.025	1.029	1.031	1.036	1.041	1.046	1.051	1.058	1.064	1.069	1.076	1.082	1.090	1.096	1.104	1.112	1.119	1.128	1.135	1.144	1.151	1.158	1.165	1.171	1.179	1.184	1.190	1.196	1.200	1.205	1.210	1.211	1.215	1.216	1.218	1.219	1.218	1.216	1.214	1.211	1.208	1.202	1.199	1.191	1.184	1.176	1.168	1.158	1.148	1.136	1.124	1.110	1.096	1.082	1.066	1.050	1.031	1.014	0.994	0.972	0.952	0.931	0.909	0.886	0.864	0.840	0.818	0.792	0.770	0.746	0.722	0.699	0.675	0.652	0.630	0.606	0.585	0.562	0.540	0.520	0.499	0.479	0.459	0.440	0.421	0.404	0.389	0.374	0.359	0.346	0.335	0.324	0.315	0.308	0.300	0.296	0.292	0.289	0.285	0.285	0.285	0.286	0.290	0.295	0.300	0.308	0.316	0.326	0.336	0.349	0.361	0.376	0.390	0.406	0.422	0.440	0.458	0.478	0.496	0.518	0.538	0.559	0.582	0.605	0.629	0.651	0.675	0.700	0.724	0.749	0.774	0.799	0.824	0.849	0.874	0.898	0.920	0.944	0.966	0.989	1.010	1.031	1.051	1.072	1.092	1.111	1.129	1.148	1.165	1.181	1.198	1.214	1.229	1.242	1.258	1.270	1.284	1.296	1.308	1.319	1.328	1.338	1.346	1.354	1.361	1.368	1.374	1.379	1.384	1.389	1.391	1.395	1.398	1.400	1.401	1.404	1.405	1.406	1.408	1.409	1.409	1.410	1.411	1.412	1.415	1.415	1.418	1.418	1.420	1.421	1.424	1.426	1.428	1.430	1.432	1.434	1.438	1.440	1.444	1.446	1.450	1.452	1.455	1.459	1.462	1.468	1.471	1.475	1.481	1.485	1.490	1.494	1.500	1.505	1.509	1.515	1.520	1.524	1.529	1.532	1.536	1.540	1.544	1.548	1.550	1.554	1.558	1.561	1.561	1.564	1.564	1.561	1.561	1.559	1.555	1.552	1.549	1.544	1.538	1.531	1.525	1.518	1.508	1.500	1.490	1.479	1.468	1.455	1.441	1.428	1.412	1.398	1.381	1.362	1.344	1.325	1.305	1.286	1.265	1.242	1.221	1.199	1.176	1.154	1.130	1.108	1.082	1.058	1.032	1.009	0.984	0.959	0.934	0.908	0.884	0.858	0.832	0.808	0.782	0.758	0.734	0.710	0.688	0.664	0.642	0.620	0.599	0.579	0.560	0.540	0.522	0.505	0.489	0.474	0.460	0.445	0.434	0.422	0.411	0.401	0.392	0.386	0.379	0.374	0.369	0.364	0.359	0.356	0.355	0.354	0.354	0.354	0.356	0.358	0.360	0.364	0.368	0.372	0.379	0.385	0.392	0.401	0.409	0.419	0.429	0.438	0.449	0.459	0.471	0.481	0.492	0.506	0.516	0.528	0.539	0.549	0.560	0.570	0.580	0.589	0.600	0.609	0.616	0.625	0.634	0.640	0.648	0.655	0.660	0.668	0.672	0.678	0.681	0.685	0.689	0.692	0.696	0.698	0.699	0.700	0.701	0.702	0.702	0.701	0.700	0.699	0.696	0.692	0.689	0.685	0.680	0.675	0.670	0.665	0.660	0.655	0.650	0.645	0.639	0.634	0.629	0.624	0.619	0.612	0.608	0.601	0.596	0.590	0.585	0.580	0.575	0.570	0.566	0.562	0.559	0.556	0.555	0.552	0.551	0.551	0.551	0.551	0.552	0.554	0.556	0.559	0.561	0.565	0.569	0.572	0.576	0.581	0.588	0.594	0.601	0.609	0.618	0.628	0.636	0.648	0.659	0.670	0.681	0.694	0.706	0.719	0.732	0.745	0.759	0.771	0.786	0.800	0.814	0.829	0.842	0.859	0.872	0.886	0.899	0.914	0.926	0.940	0.955	0.968	0.979	0.991	1.002	1.015	1.026	1.038	1.048	1.058	1.068	1.076	1.088	1.095	1.102	1.110	1.116	1.124	1.129	1.132	1.138	1.141	1.144	1.145	1.146	1.146	1.146	1.144	1.141	1.138	1.135	1.130	1.125	1.119	1.112	1.106	1.098	1.089	1.081	1.071	1.062	1.052	1.045	1.034	1.025	1.015	1.006	0.995	0.986	0.976	0.968	0.959	0.950	0.942	0.934	0.926	0.920	0.912	0.906	0.900	0.895	0.889	0.884	0.880	0.876	0.874	0.871	0.871	0.870	0.871	0.872	0.874	0.875	0.878	0.881	0.885	0.890	0.895	0.902	0.908	0.915	0.922	0.931	0.940	0.949	0.959	0.969	0.980	0.991	1.004	1.016	1.030	1.042	1.055	1.068	1.081	1.094	1.108	1.120	1.132	1.142	1.155	1.165	1.175	1.185	1.196	1.205	1.214	1.222	1.231	1.239	1.246	1.254	1.260	1.265	1.269	1.271	1.272	1.275	1.275	1.272	1.270	1.268	1.262	1.256	1.249	1.241	1.232	1.222	1.211	1.200	1.186	1.174	1.159	1.142	1.128	1.110	1.091	1.072	1.054	1.034	1.014	0.994	0.971	0.950	0.929	0.906	0.882	0.860	0.836	0.812	0.789	0.764	0.740	0.715	0.690	0.666	0.644	0.619	0.595	0.574	0.550	0.528	0.507	0.486	0.466	0.446	0.428	0.408	0.391	0.375	0.359	0.344	0.330	0.318	0.305	0.292	0.281	0.272	0.264	0.256	0.250	0.244	0.239	0.235	0.234	0.231	0.230	0.231	0.231	0.234	0.236	0.239	0.244	0.246	0.251	0.258	0.264	0.269	0.275	0.282	0.291	0.300	0.306	0.314	0.322	0.330	0.338	0.346	0.354	0.362	0.370	0.378	0.385	0.392	0.400	0.408	0.414	0.420	0.426	0.431	0.436	0.441	0.445	0.449	0.450	0.452	0.454	0.454	0.454	0.454	0.454	0.451	0.450	0.448	0.445	0.441	0.438	0.432	0.428	0.422	0.416	0.410	0.404	0.398	0.390	0.382	0.376	0.368	0.360	0.352	0.344	0.336	0.328	0.320	0.312	0.304	0.296	0.289	0.281	0.275	0.269	0.264	0.258	0.252	0.249	0.244	0.241	0.238	0.235	0.232	0.232	0.231	0.231	0.232	0.234	0.235	0.238	0.241	0.245	0.248	0.252	0.258	0.262	0.270	0.276	0.284	0.291	0.299	0.306	0.315	0.322	0.331	0.339	0.349	0.356	0.365	0.374	0.382	0.390	0.400	0.406	0.414	0.422	0.429	0.436	0.444	0.449	0.455	0.461	0.465	0.470	0.474	0.476	0.478	0.480	0.480	0.481	0.481	0.480	0.479	0.475	0.471	0.469	0.464	0.460	0.454	0.448	0.440	0.432	0.424	0.416	0.408	0.396	0.388	0.378	0.366	0.355	0.344	0.334	0.321	0.309	0.296	0.284	0.271	0.259	0.246	0.234	0.220	0.208	0.195	0.182	0.170	0.159	0.148	0.135	0.122	0.112	0.101	0.091	0.080	0.071	0.061	0.052	0.045	0.038	0.030	0.022	0.016	0.011	0.005	0.001	-0.004	-0.008	-0.011	-0.015	-0.016	-0.020	-0.021	-0.021	-0.022	-0.022	-0.022	-0.021	-0.021	-0.022	-0.021	-0.021	-0.020	-0.018	-0.015	-0.014	-0.011	-0.009	-0.005	-0.002	0.002	0.006	0.009	0.014	0.019	0.021	0.026	0.031	0.035	0.038	0.042	0.046	0.049	0.054	0.058	0.060	0.062	0.065	0.069	0.071	0.072	0.076	0.079	0.081	0.084	0.086	0.089	0.091	0.092	0.094	0.095	0.096	0.098	0.098	0.098	0.098	0.096	0.096	0.095	0.095	0.092	0.091	0.089	0.088	0.085	0.084	0.082	0.079	0.076	0.074	0.070	0.068	0.064	0.060	0.056	0.054	0.049	0.045	0.041	0.036	0.032	0.030	0.026	0.022	0.018	0.015	0.011	0.008	0.004	0.001	0.000	-0.004	-0.005	-0.008	-0.010	-0.011	-0.011	-0.012	-0.012	-0.012	-0.011	-0.010	-0.009	-0.008	-0.004	-0.001	0.002	0.008	0.012	0.018	0.022	0.029	0.036	0.041	0.048	0.056	0.064	0.072	0.082	0.092	0.101	0.111	0.121	0.132	0.142	0.152	0.164	0.175	0.189	0.200	0.212	0.225	0.238	0.250	0.262	0.276	0.290	0.304	0.319	0.331	0.345	0.358	0.370	0.382	0.395	0.406	0.419	0.431	0.442	0.452	0.465	0.475	0.486	0.496	0.507	0.518	0.528	0.536	0.545	0.554	0.561	0.569	0.578	0.585	0.590	0.598	0.604	0.609	0.614	0.620	0.625	0.630	0.634	0.638	0.641	0.645	0.646	0.651	0.654	0.656	0.659	0.662	0.665	0.669	0.672	0.676	0.679	0.682	0.686	0.689	0.694	0.698	0.702	0.706	0.711	0.716	0.722	0.729	0.735	0.741	0.748	0.755	0.762	0.770	0.779	0.788	0.795	0.805	0.815	0.825	0.836	0.848	0.859	0.871	0.884	0.898	0.910	0.921	0.935	0.949	0.964	0.979	0.994	1.010	1.025	1.041	1.058	1.074	1.090	1.108	1.124	1.141	1.158	1.175	1.192	1.210	1.228	1.245	1.262	1.281	1.299	1.318	1.338	1.355	1.372	1.390	1.408	1.426	1.442	1.459	1.476	1.494	1.509	1.526	1.541	1.556	1.570	1.585	1.599	1.611	1.624	1.636	1.649	1.659	1.671	1.681	1.691	1.701	1.710	1.720	1.729	1.738	1.746	1.752	1.760	1.765	1.770	1.776	1.780	1.784	1.789	1.791	1.792	1.795	1.796	1.796	1.796	1.795	1.795	1.794	1.791	1.789	1.786	1.784	1.780	1.776	1.772	1.768	1.764	1.759	1.754	1.749	1.744	1.739	1.734	1.728	1.721	1.715	1.708	1.702	1.695	1.689	1.682	1.676	1.670	1.665	1.660	1.654	1.649	1.644	1.639	1.631	1.626	1.622	1.619	1.615	1.611	1.608	1.605	1.602	1.601	1.599	1.598	1.596	1.596	1.596	1.596	1.596	1.599	1.599	1.601	1.605	1.608	1.610	1.615	1.619	1.625	1.631	1.635	1.641	1.646	1.652	1.659	1.666	1.672	1.680	1.688	1.695	1.705	1.712	1.722	1.730	1.740	1.749	1.758	1.766	1.775	1.784	1.792	1.801	1.810	1.818	1.826	1.834	1.841	1.848	1.854	1.861	1.866	1.871	1.875	1.879	1.882	1.885	1.888	1.889	1.891	1.891	1.891	1.891	1.891	1.889	1.888	1.885	1.882	1.879	1.875	1.871	1.866	1.861	1.856	1.851	1.846	1.840	1.835	1.830	1.824	1.816	1.810	1.805	1.798	1.792	1.786	1.780	1.774	1.768	1.764	1.758	1.752	1.749	1.744	1.740	1.736	1.735	1.731	1.728	1.722	1.722	1.720	1.719	1.719	1.719	1.719	1.721	1.724	1.726	1.730	1.734	1.739	1.744	1.749	1.756	1.765	1.772	1.781	1.791	1.801	1.812	1.821	1.834	1.848	1.859	1.871	1.882	1.895	1.908	1.921	1.934	1.948	1.960	1.972	1.985	1.999	2.011	2.024	2.036	2.049	2.060	2.072	2.084	2.095	2.106	2.119	2.129	2.140	2.150	2.159	2.168	2.175	2.182	2.188	2.194	2.199	2.202	2.206	2.209	2.210	2.211	2.211	2.211	2.210	2.209	2.208	2.204	2.201	2.199	2.195	2.191	2.186	2.182	2.179	2.171	2.166	2.160	2.154	2.148	2.140	2.132	2.126	2.119	2.112	2.105	2.099	2.091	2.085	2.079	2.072	2.068	2.061	2.056	2.051	2.047	2.042	2.038	2.035	2.033	2.030	2.027	2.026	2.024	2.021	2.019	2.019	2.019	2.019	2.018	2.019	2.019	2.019	2.020	2.020	2.021	2.021	2.022	2.022	2.022	2.021	2.021	2.020	2.020	2.019	2.018	2.016	2.016	2.015	2.014	2.010	2.006	2.004	1.998	1.994	1.988	1.982	1.975	1.969	1.961	1.952	1.944	1.935	1.924	1.914	1.901	1.889	1.875	1.862	1.849	1.834	1.819	1.804	1.786	1.770	1.751	1.735	1.715	1.696	1.676	1.658	1.636	1.616	1.595	1.574	1.552	1.531	1.510	1.489	1.466	1.444	1.422	1.399	1.378	1.356	1.334	1.314	1.294	1.274	1.254	1.236	1.218	1.201	1.185	1.169	1.155	1.139	1.125	1.112	1.100	1.090	1.080	1.069	1.061	1.052	1.046	1.041	1.038	1.034	1.030	1.030	1.029	1.030	1.031	1.034	1.038	1.042	1.046	1.050	1.058	1.064	1.071	1.081	1.091	1.100	1.110	1.121	1.132	1.144	1.155	1.168	1.180	1.192	1.204	1.216	1.229	1.241	1.255	1.268	1.280	1.292	1.305	1.320	1.331	1.342	1.354	1.364	1.372	1.381	1.391	1.398	1.406	1.412	1.419	1.424	1.428	1.430	1.432	1.434	1.435	1.434	1.431	1.429	1.422	1.419	1.412	1.405	1.398	1.388	1.379	1.368	1.358	1.345	1.331	1.318	1.302	1.286	1.270	1.252	1.235	1.216	1.198	1.178	1.156	1.136	1.115	1.092	1.071	1.048	1.025	1.002	0.979	0.954	0.931	0.906	0.884	0.859	0.835	0.811	0.788	0.764	0.740	0.718	0.696	0.674	0.654	0.634	0.615	0.596	0.580	0.562	0.548	0.532	0.518	0.505	0.494	0.482	0.471	0.464	0.456	0.449	0.441	0.436	0.431	0.429	0.428	0.428	0.429	0.430	0.432	0.438	0.442	0.449	0.458	0.465	0.475	0.486	0.499	0.511	0.524	0.539	0.554	0.570	0.586	0.602	0.620	0.639	0.658	0.675	0.695	0.714	0.734	0.752	0.774	0.794	0.814	0.835	0.854	0.874	0.894	0.912	0.932	0.950	0.969	0.986	1.004	1.020	1.035	1.051	1.068	1.081	1.096	1.109	1.121	1.132	1.144	1.154	1.165	1.174	1.181	1.189	1.196	1.202	1.209	1.215	1.220	1.222	1.226	1.230	1.232	1.232	1.234	1.235	1.235	1.234	1.234	1.231	1.230	1.228	1.226	1.222	1.221	1.219	1.219	1.216	1.216	1.216	1.218	1.219	1.220	1.221	1.225	1.228	1.232	1.238	1.244	1.249	1.256	1.264	1.272	1.281	1.291	1.301	1.314	1.325	1.338	1.350	1.364	1.380	1.396	1.414	1.432	1.450	1.469	1.490	1.509	1.531	1.552	1.575	1.598	1.620	1.644	1.668	1.692	1.718	1.741	1.768	1.792	1.818	1.842	1.868	1.891	1.916	1.939	1.960	1.982	2.004	2.025	2.045	2.064	2.082	2.101	2.118	2.134	2.149	2.165	2.178	2.192	2.204	2.216	2.226	2.236	2.244	2.250	2.256	2.260	2.265	2.266	2.269	2.269	2.269	2.266	2.265	2.261	2.260	2.256	2.250	2.246	2.240	2.234	2.228	2.221	2.215	2.208	2.201	2.194	2.186	2.179	2.171	2.162	2.156	2.150	2.144	2.136	2.131	2.125	2.122	2.119	2.116	2.114	2.112	2.114	2.115	2.116	2.120	2.125	2.131	2.138	2.145	2.155	2.164	2.176	2.189	2.204	2.218	2.235	2.252	2.270	2.290	2.308	2.328	2.348	2.369	2.391	2.415	2.439	2.462	2.489	2.515	2.541	2.569	2.596	2.624	2.652	2.681	2.712	2.741	2.771	2.800	2.830	2.860	2.890	2.919	2.948	2.976	3.006	3.031	3.059	3.084	3.108	3.132	3.155	3.179	3.200	3.221	3.241	3.260	3.279	3.296	3.312	3.328	3.341	3.355	3.368	3.379	3.389	3.399	3.406	3.415	3.421	3.426	3.431	3.434	3.436	3.436	3.438	3.435	3.434	3.431	3.428	3.424	3.420	3.415	3.410	3.404	3.396	3.391	3.384	3.376	3.369	3.360	3.352	3.344	3.336	3.329	3.319	3.311	3.302	3.294	3.285	3.276	3.269	3.260	3.250	3.242	3.235	3.226	3.219	3.211	3.205	3.198	3.191	3.185	3.179	3.174	3.169	3.164	3.159	3.155	3.151	3.148	3.144	3.139	3.135	3.130	3.125	3.120	3.118	3.112	3.109	3.105	3.101	3.096	3.092	3.088	3.084	3.079	3.075	3.071	3.066	3.061	3.056	3.052	3.048	3.041	3.036	3.031	3.025	3.019	3.014	3.006	2.998	2.989	2.980	2.970	2.960	2.949	2.939	2.926	2.915	2.901	2.888	2.874	2.860	2.844	2.829	2.812	2.796	2.779	2.762	2.744	2.725	2.706	2.688	2.668	2.648	2.628	2.606	2.585	2.562	2.541	2.519	2.498	2.474	2.451	2.429	2.405	2.382	2.358	2.335	2.311	2.288	2.265	2.241	2.219	2.198	2.176	2.155	2.135	2.114	2.095	2.076	2.060	2.044	2.027	2.014	2.000	1.989	1.976	1.966	1.958	1.949	1.941	1.936	1.931	1.929	1.928	1.928	1.928	1.930	1.935	1.939	1.945	1.952	1.961	1.971	1.982	1.992	2.004	2.018	2.034	2.049	2.066	2.086	2.104	2.124	2.146	2.166	2.189	2.214	2.236	2.261	2.285	2.310	2.336	2.362	2.390	2.418	2.445	2.472	2.501	2.529	2.556	2.585	2.612	2.639	2.665	2.689	2.715	2.739	2.760	2.784	2.805	2.825	2.845	2.864	2.881	2.899	2.915	2.929	2.941	2.954	2.965	2.975	2.984	2.990	2.995	2.999	3.001	3.002	3.001	3.000	2.998	2.994	2.989	2.981	2.972	2.964	2.952	2.940	2.928	2.911	2.895	2.878	2.860	2.840	2.820	2.800	2.778	2.755	2.731	2.708	2.684	2.658	2.632	2.606	2.580	2.554	2.528	2.500	2.472	2.445	2.419	2.391	2.364	2.338	2.311	2.285	2.259	2.232	2.206	2.182	2.158	2.135	2.114	2.091	2.070	2.051	2.033	2.015	1.998	1.981	1.964	1.948	1.934	1.920	1.908	1.894	1.882	1.871	1.860	1.850	1.842	1.835	1.828	1.821	1.815	1.810	1.806	1.804	1.800	1.798	1.795	1.794	1.792	1.791	1.791	1.792	1.792	1.792	1.791	1.792	1.792	1.792	1.794	1.794	1.794	1.795	1.795	1.796	1.796	1.796	1.796	1.796	1.795	1.794	1.792	1.790	1.788	1.784	1.780	1.776	1.770	1.766	1.760	1.751	1.745	1.736	1.728	1.718	1.706	1.695	1.682	1.669	1.654	1.639	1.625	1.609	1.591	1.575	1.559	1.540	1.521	1.502	1.485	1.464	1.445	1.425	1.405	1.384	1.365	1.344	1.324	1.304	1.282	1.262	1.242	1.224	1.204	1.185	1.166	1.148	1.129	1.111	1.094	1.078	1.060	1.045	1.031	1.018	1.005	0.992	0.982	0.972	0.962	0.956	0.948	0.940	0.934	0.930	0.925	0.922	0.921	0.920	0.920	0.920	0.924	0.926	0.929	0.932	0.938	0.944	0.949	0.956	0.962	0.970	0.978	0.986	0.995	1.005	1.015	1.028	1.040	1.050	1.061	1.074	1.086	1.098	1.110	1.122	1.134	1.144	1.155	1.165	1.175	1.184	1.192	1.200	1.208	1.215	1.221	1.229	1.234	1.238	1.242	1.246	1.249	1.252	1.254	1.255	1.255	1.255	1.252	1.251	1.248	1.244	1.239	1.235	1.229	1.222	1.215	1.208	1.199	1.189	1.180	1.170	1.159	1.149	1.136	1.124	1.111	1.099	1.085	1.072	1.059	1.045	1.032	1.018	1.004	0.991	0.976	0.964	0.950	0.939	0.926	0.915	0.904	0.891	0.881	0.872	0.862	0.854	0.846	0.839	0.832	0.826	0.821	0.816	0.814	0.812	0.809	0.806	0.806	0.806	0.808	0.810	0.814	0.816	0.820	0.825	0.830	0.838	0.842	0.850	0.858	0.866	0.876	0.885	0.895	0.905	0.916	0.928	0.939	0.950	0.962	0.976	0.991	1.002	1.015	1.029	1.041	1.052	1.065	1.079	1.090	1.102	1.115	1.128	1.139	1.150	1.161	1.172	1.182	1.191	1.200	1.209	1.215	1.221	1.228	1.232	1.236	1.239	1.241	1.242	1.242	1.242	1.242	1.241	1.238	1.235	1.231	1.226	1.221	1.216	1.210	1.204	1.198	1.190	1.182	1.175	1.166	1.158	1.149	1.139	1.130	1.120	1.110	1.101	1.090	1.080	1.071	1.062	1.052	1.044	1.035	1.028	1.020	1.015	1.008	1.002	0.999	0.995	0.992	0.990	0.989	0.989	0.988	0.990	0.991	0.994	0.995	0.999	1.002	1.008	1.012	1.018	1.024	1.030	1.039	1.046	1.055	1.064	1.072	1.082	1.094	1.104	1.115	1.126	1.138	1.149	1.160	1.171	1.182	1.194	1.205	1.215	1.226	1.236	1.245	1.256	1.266	1.274	1.281	1.289	1.295	1.301	1.306	1.310	1.314	1.316	1.319	1.319	1.319	1.318	1.316	1.312	1.310	1.306	1.300	1.296	1.289	1.281	1.274	1.264	1.255	1.244	1.231	1.219	1.204	1.190	1.175	1.159	1.141	1.125	1.106	1.088	1.070	1.051	1.032	1.012	0.994	0.975	0.955	0.935	0.914	0.895	0.875	0.855	0.835	0.815	0.796	0.776	0.758	0.739	0.720	0.702	0.685	0.668	0.651	0.635	0.619	0.604	0.588	0.574	0.561	0.548	0.535	0.524	0.514	0.504	0.495	0.488	0.480	0.474	0.468	0.461	0.458	0.454	0.449	0.442	0.439	0.436	0.432	0.431	0.430	0.428	0.426	0.425	0.425	0.424	0.424	0.425	0.426	0.428	0.429	0.431	0.432	0.434	0.436	0.438	0.440	0.441	0.444	0.448	0.451	0.452	0.454	0.456	0.456	0.458	0.459	0.459	0.459	0.459	0.459	0.459	0.458	0.458	0.456	0.454	0.452	0.450	0.446	0.444	0.439	0.436	0.431	0.426	0.421	0.416	0.409	0.404	0.396	0.390	0.381	0.374	0.364	0.355	0.344	0.335	0.324	0.312	0.300	0.288	0.275	0.261	0.248	0.234	0.220	0.204	0.189	0.175	0.159	0.144	0.128	0.114	0.098	0.081	0.064	0.046	0.030	0.012	-0.004	-0.021	-0.039	-0.055	-0.071	-0.089	-0.104	-0.120	-0.135	-0.150	-0.164	-0.178	-0.191	-0.204	-0.215	-0.228	-0.240	-0.250	-0.261	-0.271	-0.282	-0.294	-0.304	-0.312	-0.321	-0.328	-0.335	-0.342	-0.348	-0.354	-0.359	-0.362	-0.366	-0.369	-0.372	-0.375	-0.378	-0.378	-0.378	-0.379	-0.378	-0.378	-0.376	-0.374	-0.371	-0.369	-0.364	-0.361	-0.359	-0.356	-0.354	-0.351	-0.348	-0.345	-0.341	-0.338	-0.334	-0.332	-0.329	-0.325	-0.321	-0.318	-0.314	-0.310	-0.308	-0.304	-0.301	-0.299	-0.296	-0.294	-0.292	-0.291	-0.289	-0.286	-0.285	-0.284	-0.282	-0.281	-0.281	-0.279	-0.278	-0.278	-0.276	-0.276	-0.276	-0.275	-0.275	-0.275	-0.275	-0.275	-0.275	-0.275	-0.274	-0.275	-0.275	-0.275	-0.275	-0.274	-0.274	-0.272	-0.272	-0.270	-0.269	-0.268	-0.266	-0.266	-0.264	-0.261	-0.259	-0.256	-0.252	-0.249	-0.245	-0.241	-0.238	-0.234	-0.229	-0.224	-0.218	-0.212	-0.208	-0.201	-0.196	-0.190	-0.184	-0.179	-0.172	-0.168	-0.161	-0.155	-0.150	-0.144	-0.139	-0.132	-0.126	-0.122	-0.116	-0.110	-0.105	-0.099	-0.094	-0.089	-0.082	-0.076	-0.071	-0.066	-0.061	-0.056	-0.052	-0.049	-0.045	-0.041	-0.039	-0.039	-0.038	-0.038	-0.036	-0.038	-0.038	-0.039	-0.039	-0.041	-0.042	-0.046	-0.049	-0.052	-0.056	-0.060	-0.065	-0.069	-0.074	-0.079	-0.086	-0.091	-0.099	-0.104	-0.110	-0.119	-0.126	-0.134	-0.141	-0.150	-0.160	-0.169	-0.178	-0.189	-0.199	-0.209	-0.220	-0.230	-0.241	-0.251	-0.264	-0.275	-0.285	-0.295	-0.306	-0.318	-0.328	-0.339	-0.349	-0.359	-0.369	-0.378	-0.388	-0.396	-0.404	-0.411	-0.419	-0.425	-0.430	-0.435	-0.440	-0.445	-0.448	-0.450	-0.452	-0.452	-0.452	-0.451	-0.450	-0.449	-0.445	-0.441	-0.436	-0.430	-0.422	-0.415	-0.408	-0.398	-0.390	-0.379	-0.366	-0.354	-0.341	-0.328	-0.314	-0.298	-0.284	-0.268	-0.251	-0.234	-0.216	-0.199	-0.180	-0.160	-0.142	-0.122	-0.104	-0.084	-0.065	-0.045	-0.028	-0.009	0.011	0.030	0.048	0.065	0.082	0.098	0.114	0.130	0.144	0.159	0.174	0.185	0.198	0.209	0.220	0.230	0.238	0.245	0.252	0.256	0.261	0.264	0.266	0.266	0.265	0.264	0.261	0.258	0.251	0.245	0.238	0.229	0.218	0.206	0.195	0.181	0.169	0.154	0.139	0.121	0.105	0.088	0.069	0.050	0.031	0.011	-0.009	-0.029	-0.049	-0.069	-0.089	-0.109	-0.128	-0.148	-0.165	-0.184	-0.202	-0.220	-0.236	-0.254	-0.269	-0.284	-0.299	-0.311	-0.322	-0.335	-0.345	-0.354	-0.361	-0.368	-0.374	-0.379	-0.381	-0.385	-0.385	-0.385	-0.385	-0.384	-0.380	-0.378	-0.375	-0.370	-0.362	-0.356	-0.348	-0.339	-0.328	-0.315	-0.302	-0.289	-0.276	-0.261	-0.246	-0.230	-0.215	-0.198	-0.182	-0.166	-0.150	-0.134	-0.119	-0.101	-0.085	-0.069	-0.052	-0.038	-0.022	-0.008	0.006	0.019	0.031	0.042	0.054	0.064	0.074	0.082	0.090	0.098	0.102	0.106	0.111	0.112	0.115	0.115	0.114	0.110	0.106	0.100	0.094	0.086	0.076	0.066	0.054	0.040	0.026	0.010	-0.008	-0.025	-0.044	-0.064	-0.084	-0.104	-0.126	-0.150	-0.172	-0.198	-0.222	-0.249	-0.275	-0.302	-0.330	-0.360	-0.388	-0.418	-0.448	-0.478	-0.509	-0.540	-0.572	-0.604	-0.634	-0.666	-0.698	-0.730	-0.760	-0.791	-0.821	-0.851	-0.881	-0.910	-0.939	-0.968	-0.994	-1.022	-1.048	-1.074	-1.099	-1.122	-1.146	-1.169	-1.190	-1.211	-1.231	-1.250	-1.270	-1.288	-1.304	-1.318	-1.332	-1.345	-1.359	-1.369	-1.379	-1.389	-1.398	-1.405	-1.411	-1.419	-1.424	-1.428	-1.432	-1.434	-1.435	-1.436	-1.436	-1.436	-1.434	-1.431	-1.428	-1.422	-1.419	-1.415	-1.410	-1.405	-1.399	-1.394	-1.388	-1.381	-1.374	-1.368	-1.359	-1.350	-1.341	-1.334	-1.324	-1.315	-1.305	-1.296	-1.289	-1.280	-1.272	-1.264	-1.256	-1.248	-1.241	-1.234	-1.228	-1.221	-1.216	-1.211	-1.206	-1.204	-1.200	-1.198	-1.195	-1.194	-1.192	-1.192	-1.191	-1.192	-1.192	-1.194	-1.195	-1.196	-1.200	-1.202	-1.204	-1.208	-1.210	-1.214	-1.219	-1.221	-1.228	-1.231	-1.236	-1.242	-1.249	-1.255	-1.260	-1.266	-1.271	-1.278	-1.282	-1.289	-1.294	-1.299	-1.304	-1.309	-1.314	-1.318	-1.320	-1.324	-1.326	-1.329	-1.331	-1.332	-1.332	-1.334	-1.336	-1.335	-1.335	-1.334	-1.331	-1.329	-1.325	-1.321	-1.318	-1.312	-1.306	-1.299	-1.292	-1.285	-1.276	-1.269	-1.259	-1.250	-1.240	-1.231	-1.221	-1.210	-1.199	-1.188	-1.175	-1.161	-1.149	-1.136	-1.124	-1.111	-1.099	-1.086	-1.071	-1.059	-1.045	-1.031	-1.018	-1.004	-0.990	-0.976	-0.962	-0.950	-0.938	-0.925	-0.912	-0.901	-0.889	-0.878	-0.865	-0.854	-0.842	-0.832	-0.822	-0.811	-0.801	-0.792	-0.782	-0.774	-0.764	-0.756	-0.748	-0.740	-0.732	-0.725	-0.718	-0.710	-0.704	-0.698	-0.692	-0.686	-0.681	-0.675	-0.671	-0.666	-0.661	-0.656	-0.652	-0.648	-0.644	-0.639	-0.635	-0.631	-0.628	-0.624	-0.621	-0.618	-0.614	-0.609	-0.606	-0.602	-0.598	-0.594	-0.590	-0.586	-0.581	-0.576	-0.571	-0.568	-0.561	-0.556	-0.550	-0.542	-0.536	-0.530	-0.524	-0.516	-0.509	-0.501	-0.492	-0.482	-0.474	-0.465	-0.455	-0.446	-0.436	-0.426	-0.416	-0.406	-0.398	-0.388	-0.378	-0.368	-0.358	-0.348	-0.336	-0.326	-0.315	-0.304	-0.291	-0.279	-0.268	-0.258	-0.246	-0.235	-0.224	-0.212	-0.201	-0.190	-0.180	-0.169	-0.158	-0.148	-0.136	-0.125	-0.115	-0.105	-0.095	-0.086	-0.076	-0.068	-0.060	-0.052	-0.046	-0.041	-0.035	-0.031	-0.028	-0.025	-0.021	-0.020	-0.019	-0.018	-0.018	-0.019	-0.019	-0.021	-0.024	-0.026	-0.029	-0.032	-0.038	-0.042	-0.048	-0.052	-0.060	-0.068	-0.075	-0.082	-0.091	-0.100	-0.110	-0.119	-0.128	-0.136	-0.148	-0.158	-0.166	-0.178	-0.188	-0.198	-0.209	-0.219	-0.230	-0.241	-0.251	-0.261	-0.272	-0.282	-0.292	-0.302	-0.311	-0.321	-0.330	-0.339	-0.346	-0.354	-0.360	-0.366	-0.374	-0.381	-0.386	-0.390	-0.395	-0.398	-0.401	-0.402	-0.405	-0.406	-0.406	-0.408	-0.406	-0.406	-0.405	-0.404	-0.401	-0.398	-0.395	-0.391	-0.388	-0.384	-0.379	-0.374	-0.369	-0.362	-0.358	-0.351	-0.345	-0.338	-0.331	-0.324	-0.318	-0.310	-0.302	-0.296	-0.288	-0.281	-0.275	-0.269	-0.262	-0.256	-0.251	-0.246	-0.240	-0.235	-0.230	-0.226	-0.221	-0.219	-0.214	-0.210	-0.208	-0.206	-0.204	-0.202	-0.201	-0.200	-0.200	-0.199	-0.198	-0.198	-0.199	-0.200	-0.201	-0.204	-0.205	-0.206	-0.210	-0.212	-0.214	-0.216	-0.219	-0.222	-0.225	-0.226	-0.230	-0.232	-0.236	-0.238	-0.241	-0.242	-0.246	-0.248	-0.250	-0.251	-0.251	-0.252	-0.252	-0.252	-0.252	-0.251	-0.249	-0.246	-0.242	-0.240	-0.235	-0.230	-0.224	-0.218	-0.210	-0.202	-0.194	-0.185	-0.179	-0.169	-0.158	-0.148	-0.136	-0.124	-0.111	-0.099	-0.085	-0.070	-0.056	-0.041	-0.026	-0.010	0.005	0.021	0.038	0.054	0.070	0.086	0.102	0.119	0.135	0.152	0.170	0.189	0.205	0.222	0.239	0.256	0.272	0.290	0.306	0.322	0.340	0.356	0.372	0.388	0.402	0.418	0.434	0.448	0.460	0.475	0.486	0.500	0.511	0.521	0.531	0.541	0.549	0.556	0.562	0.570	0.575	0.580	0.585	0.588	0.592	0.594	0.598	0.598	0.599	0.599	0.598	0.595	0.592	0.590	0.585	0.580	0.575	0.570	0.562	0.556	0.549	0.542	0.534	0.526	0.519	0.510	0.502	0.492	0.484	0.474	0.465	0.455	0.445	0.435	0.426	0.416	0.409	0.400	0.391	0.384	0.376	0.368	0.362	0.356	0.351	0.346	0.342	0.340	0.338	0.336	0.334	0.332	0.334	0.334	0.336	0.338	0.341	0.345	0.350	0.355	0.360	0.366	0.374	0.381	0.390	0.399	0.409	0.419	0.430	0.439	0.451	0.464	0.476	0.489	0.502	0.519	0.532	0.546	0.560	0.574	0.588	0.604	0.618	0.631	0.645	0.659	0.671	0.685	0.698	0.709	0.721	0.734	0.744	0.755	0.765	0.774	0.782	0.791	0.798	0.804	0.810	0.814	0.819	0.821	0.822	0.825	0.826	0.826	0.826	0.825	0.824	0.822	0.819	0.816	0.812	0.809	0.802	0.798	0.792	0.786	0.779	0.772	0.765	0.758	0.749	0.740	0.731	0.721	0.710	0.700	0.689	0.680	0.669	0.659	0.648	0.638	0.628	0.618	0.609	0.598	0.590	0.581	0.572	0.565	0.558	0.551	0.545	0.540	0.536	0.531	0.529	0.525	0.524	0.524	0.521	0.520	0.521	0.522	0.525	0.528	0.532	0.536	0.542	0.549	0.554	0.561	0.569	0.575	0.582	0.590	0.600	0.609	0.618	0.626	0.635	0.646	0.655	0.665	0.675	0.685	0.695	0.705	0.714	0.724	0.731	0.740	0.749	0.756	0.765	0.770	0.778	0.782	0.788	0.792	0.798	0.799	0.802	0.804	0.806	0.808	0.808	0.808	0.805	0.802	0.801	0.798	0.794	0.788	0.782	0.778	0.770	0.764	0.755	0.746	0.736	0.726	0.715	0.704	0.691	0.680	0.666	0.652	0.639	0.624	0.608	0.591	0.575	0.556	0.539	0.520	0.501	0.482	0.464	0.444	0.425	0.406	0.386	0.368	0.349	0.329	0.309	0.289	0.271	0.251	0.232	0.212	0.194	0.176	0.158	0.139	0.121	0.105	0.086	0.070	0.054	0.039	0.024	0.008	-0.008	-0.022	-0.038	-0.051	-0.064	-0.075	-0.088	-0.099	-0.110	-0.119	-0.128	-0.139	-0.148	-0.155	-0.164	-0.171	-0.180	-0.186	-0.195	-0.201	-0.208	-0.212	-0.220	-0.225	-0.230	-0.232	-0.236	-0.241	-0.246	-0.251	-0.256	-0.260	-0.264	-0.269	-0.274	-0.279	-0.284	-0.289	-0.292	-0.298	-0.301	-0.308	-0.311	-0.318	-0.322	-0.328	-0.335	-0.340	-0.346	-0.355	-0.361	-0.370	-0.378	-0.386	-0.394	-0.404	-0.412	-0.422	-0.432	-0.441	-0.451	-0.461	-0.474	-0.484	-0.495	-0.506	-0.519	-0.530	-0.542	-0.554	-0.566	-0.579	-0.590	-0.601	-0.612	-0.624	-0.635	-0.646	-0.656	-0.666	-0.675	-0.684	-0.694	-0.701	-0.709	-0.716	-0.725	-0.732	-0.739	-0.745	-0.750	-0.758	-0.761	-0.765	-0.769	-0.771	-0.772	-0.772	-0.774	-0.774	-0.772	-0.770	-0.768	-0.766	-0.762	-0.760	-0.755	-0.749	-0.742	-0.735	-0.728	-0.719	-0.709	-0.700	-0.690	-0.679	-0.668	-0.656	-0.644	-0.632	-0.619	-0.605	-0.591	-0.578	-0.561	-0.548	-0.532	-0.516	-0.501	-0.485	-0.469	-0.454	-0.439	-0.425	-0.409	-0.395	-0.380	-0.365	-0.351	-0.338	-0.322	-0.310	-0.298	-0.285	-0.274	-0.262	-0.251	-0.241	-0.232	-0.224	-0.218	-0.210	-0.205	-0.200	-0.198	-0.194	-0.191	-0.189	-0.189	-0.189	-0.189	-0.191	-0.194	-0.196	-0.200	-0.206	-0.211	-0.219	-0.226	-0.234	-0.244	-0.252	-0.262	-0.274	-0.284	-0.296	-0.309	-0.320	-0.332	-0.345	-0.359	-0.372	-0.385	-0.399	-0.414	-0.428	-0.441	-0.456	-0.470	-0.485	-0.501	-0.516	-0.530	-0.545	-0.559	-0.574	-0.588	-0.601	-0.616	-0.629	-0.642	-0.655	-0.666	-0.678	-0.688	-0.699	-0.709	-0.716	-0.726	-0.735	-0.742	-0.749	-0.755	-0.759	-0.761	-0.764	-0.766	-0.768	-0.769	-0.768	-0.768	-0.768	-0.765	-0.764	-0.761	-0.759	-0.755	-0.751	-0.748	-0.744	-0.739	-0.734	-0.729	-0.721	-0.714	-0.708	-0.701	-0.695	-0.686	-0.680	-0.671	-0.661	-0.654	-0.645	-0.636	-0.629	-0.619	-0.611	-0.602	-0.595	-0.588	-0.579	-0.571	-0.564	-0.558	-0.550	-0.544	-0.535	-0.529	-0.522	-0.516	-0.511	-0.505	-0.500	-0.496	-0.492	-0.490	-0.486	-0.484	-0.481	-0.479	-0.478	-0.476	-0.474	-0.474	-0.474	-0.475	-0.474	-0.475	-0.476	-0.479	-0.480	-0.481	-0.484	-0.485	-0.486	-0.488	-0.489	-0.490	-0.491	-0.492	-0.492	-0.492	-0.491	-0.491	-0.490	-0.488	-0.485	-0.484	-0.481	-0.478	-0.474	-0.470	-0.465	-0.460	-0.454	-0.446	-0.439	-0.429	-0.420	-0.411	-0.399	-0.388	-0.376	-0.362	-0.349	-0.332	-0.318	-0.300	-0.282	-0.265	-0.245	-0.225	-0.205	-0.184	-0.162	-0.141	-0.120	-0.096	-0.074	-0.052	-0.028	-0.005	0.020	0.042	0.068	0.091	0.116	0.144	0.169	0.192	0.218	0.244	0.269	0.294	0.316	0.341	0.366	0.389	0.412	0.435	0.458	0.479	0.499	0.519	0.539	0.558	0.575	0.591	0.608	0.621	0.636	0.649	0.660	0.671	0.681	0.691	0.699	0.705	0.711	0.718	0.722	0.728	0.731	0.734	0.735	0.736	0.736	0.736	0.734	0.731	0.728	0.725	0.720	0.714	0.708	0.701	0.694	0.685	0.678	0.668	0.658	0.648	0.636	0.625	0.614	0.601	0.588	0.574	0.560	0.548	0.532	0.519	0.504	0.491	0.476	0.462	0.450	0.435	0.421	0.408	0.394	0.381	0.368	0.354	0.340	0.328	0.314	0.301	0.290	0.280	0.269	0.259	0.249	0.239	0.229	0.221	0.212	0.206	0.198	0.190	0.184	0.178	0.171	0.166	0.160	0.156	0.151	0.148	0.144	0.141	0.139	0.138	0.136	0.132	0.131	0.130	0.129	0.126	0.126	0.125	0.124	0.125	0.125	0.125	0.125	0.126	0.126	0.126	0.129	0.129	0.130	0.129	0.130	0.130	0.130	0.131	0.131	0.131	0.131	0.131	0.130	0.131	0.130	0.130	0.130	0.129	0.128	0.128	0.125	0.124	0.122	0.120	0.116	0.115	0.112	0.109	0.105	0.100	0.096	0.092	0.088	0.082	0.076	0.071	0.065	0.059	0.052	0.046	0.040	0.034	0.028	0.020	0.012	0.008	0.001	-0.005	-0.010	-0.016	-0.020	-0.026	-0.031	-0.035	-0.039	-0.042	-0.046	-0.049	-0.052	-0.055	-0.056	-0.060	-0.062	-0.066	-0.068	-0.070	-0.070	-0.072	-0.074	-0.075	-0.075	-0.076	-0.078	-0.079	-0.079	-0.080	-0.079	-0.080	-0.080	-0.080	-0.081	-0.082	-0.082	-0.084	-0.084	-0.086	-0.088	-0.086	-0.088	-0.090	-0.092	-0.094	-0.098	-0.101	-0.104	-0.108	-0.112	-0.118	-0.122	-0.128	-0.134	-0.140	-0.146	-0.154	-0.162	-0.171	-0.180	-0.190	-0.201	-0.212	-0.224	-0.235	-0.248	-0.261	-0.274	-0.288	-0.301	-0.318	-0.332	-0.349	-0.365	-0.381	-0.399	-0.416	-0.432	-0.451	-0.469	-0.488	-0.505	-0.524	-0.542	-0.560	-0.579	-0.596	-0.615	-0.632	-0.649	-0.666	-0.684	-0.699	-0.716	-0.730	-0.745	-0.760	-0.774	-0.785	-0.796	-0.809	-0.819	-0.829	-0.839	-0.849	-0.858	-0.865	-0.872	-0.880	-0.886	-0.891	-0.896	-0.900	-0.904	-0.906	-0.909	-0.910	-0.909	-0.909	-0.910	-0.910	-0.909	-0.908	-0.905	-0.901	-0.898	-0.892	-0.888	-0.882	-0.876	-0.870	-0.862	-0.855	-0.848	-0.840	-0.832	-0.824	-0.815	-0.805	-0.798	-0.789	-0.780	-0.771	-0.762	-0.754	-0.745	-0.738	-0.730	-0.724	-0.718	-0.711	-0.705	-0.700	-0.694	-0.690	-0.685	-0.681	-0.678	-0.675	-0.672	-0.670	-0.670	-0.669	-0.668	-0.669	-0.671	-0.674	-0.678	-0.681	-0.686	-0.690	-0.696	-0.701	-0.709	-0.715	-0.721	-0.730	-0.736	-0.745	-0.754	-0.764	-0.774	-0.784	-0.792	-0.804	-0.814	-0.824	-0.835	-0.846	-0.859	-0.869	-0.881	-0.892	-0.904	-0.915	-0.926	-0.936	-0.948	-0.958	-0.966	-0.975	-0.984	-0.992	-1.000	-1.009	-1.016	-1.024	-1.030	-1.036	-1.041	-1.046	-1.051	-1.055	-1.059	-1.059	-1.061	-1.061	-1.060	-1.059	-1.056	-1.052	-1.048	-1.044	-1.039	-1.034	-1.026	-1.019	-1.009	-1.000	-0.990	-0.979	-0.966	-0.954	-0.940	-0.926	-0.911	-0.896	-0.881	-0.865	-0.849	-0.831	-0.815	-0.798	-0.780	-0.761	-0.744	-0.725	-0.705	-0.685	-0.665	-0.645	-0.625	-0.606	-0.586	-0.566	-0.548	-0.528	-0.509	-0.489	-0.469	-0.449	-0.429	-0.409	-0.390	-0.369	-0.350	-0.331	-0.310	-0.291	-0.274	-0.255	-0.238	-0.219	-0.202	-0.184	-0.168	-0.151	-0.135	-0.119	-0.104	-0.090	-0.075	-0.060	-0.048	-0.032	-0.020	-0.006	0.005	0.018	0.030	0.042	0.052	0.065	0.076	0.088	0.098	0.109	0.118	0.128	0.136	0.144	0.154	0.160	0.169	0.176	0.184	0.191	0.198	0.205	0.211	0.218	0.224	0.229	0.235	0.241	0.246	0.251	0.255	0.260	0.264	0.269	0.272	0.275	0.279	0.281	0.285	0.288	0.289	0.290	0.292	0.294	0.296	0.299	0.301	0.304	0.308	0.309	0.312	0.314	0.315	0.318	0.319	0.321	0.322	0.322	0.325	0.325	0.326	0.328	0.331	0.332	0.335	0.339	0.342	0.345	0.349	0.352	0.356	0.361	0.365	0.370	0.376	0.381	0.386	0.392	0.399	0.405	0.412	0.418	0.425	0.432	0.439	0.446	0.452	0.461	0.468	0.476	0.482	0.490	0.496	0.504	0.511	0.519	0.526	0.534	0.541	0.549	0.556	0.564	0.570	0.578	0.585	0.591	0.599	0.606	0.611	0.619	0.625	0.631	0.638	0.644	0.650	0.655	0.660	0.665	0.670	0.675	0.680	0.684	0.689	0.691	0.696	0.700	0.704	0.706	0.710	0.712	0.715	0.718	0.721	0.724	0.728	0.730	0.732	0.736	0.740	0.742	0.746	0.751	0.756	0.760	0.762	0.766	0.771	0.775	0.780	0.785	0.789	0.795	0.800	0.806	0.812	0.818	0.825	0.832	0.840	0.849	0.856	0.865	0.874	0.884	0.892	0.904	0.914	0.924	0.934	0.946	0.959	0.970	0.980	0.992	1.005	1.016	1.029	1.041	1.054	1.068	1.081	1.095	1.109	1.122	1.136	1.151	1.165	1.179	1.192	1.205	1.218	1.230	1.241	1.254	1.264	1.274	1.285	1.295	1.304	1.314	1.322	1.330	1.338	1.345	1.352	1.358	1.362	1.366	1.371	1.374	1.376	1.378	1.379	1.379	1.378	1.376	1.375	1.372	1.370	1.366	1.362	1.356	1.352	1.346	1.340	1.332	1.324	1.315	1.306	1.296	1.286	1.275	1.264	1.254	1.241	1.230	1.218	1.206	1.195	1.184	1.170	1.158	1.145	1.131	1.119	1.106	1.092	1.080	1.066	1.052	1.039	1.025	1.011	0.998	0.985	0.971	0.959	0.945	0.931	0.918	0.905	0.892	0.880	0.866	0.854	0.841	0.829	0.816	0.804	0.792	0.780	0.769	0.759	0.748	0.738	0.725	0.715	0.702	0.692	0.680	0.669	0.656	0.644	0.632	0.619	0.606	0.592	0.579	0.565	0.550	0.535	0.520	0.505	0.489	0.472	0.456	0.441	0.425	0.408	0.392	0.375	0.358	0.340	0.322	0.305	0.288	0.270	0.252	0.234	0.216	0.198	0.179	0.160	0.140	0.121	0.101	0.081	0.062	0.042	0.024	0.005	-0.015	-0.034	-0.052	-0.071	-0.090	-0.110	-0.128	-0.146	-0.165	-0.182	-0.200	-0.219	-0.235	-0.250	-0.266	-0.282	-0.298	-0.312	-0.326	-0.340	-0.351	-0.364	-0.375	-0.386	-0.395	-0.404	-0.412	-0.419	-0.426	-0.432	-0.438	-0.442	-0.448	-0.451	-0.454	-0.455	-0.458	-0.458	-0.458	-0.456	-0.455	-0.454	-0.451	-0.448	-0.445	-0.442	-0.438	-0.434	-0.429	-0.425	-0.419	-0.412	-0.406	-0.401	-0.395	-0.389	-0.382	-0.376	-0.369	-0.364	-0.360	-0.355	-0.350	-0.346	-0.342	-0.338	-0.334	-0.330	-0.328	-0.324	-0.321	-0.320	-0.319	-0.318	-0.318	-0.318	-0.319	-0.320	-0.321	-0.325	-0.328	-0.332	-0.336	-0.342	-0.350	-0.358	-0.365	-0.375	-0.385	-0.395	-0.406	-0.419	-0.432	-0.445	-0.461	-0.475	-0.490	-0.507	-0.522	-0.540	-0.559	-0.575	-0.594	-0.614	-0.632	-0.652	-0.672	-0.692	-0.712	-0.732	-0.754	-0.775	-0.795	-0.815	-0.836	-0.855	-0.875	-0.894	-0.912	-0.930	-0.948	-0.964	-0.980	-0.995	-1.010	-1.025	-1.039	-1.052	-1.065	-1.076	-1.088	-1.098	-1.108	-1.116	-1.124	-1.131	-1.139	-1.146	-1.151	-1.156	-1.160	-1.164	-1.166	-1.169	-1.171	-1.171	-1.171	-1.171	-1.170	-1.169	-1.165	-1.162	-1.159	-1.152	-1.148	-1.140	-1.134	-1.126	-1.118	-1.109	-1.099	-1.089	-1.080	-1.071	-1.061	-1.051	-1.041	-1.031	-1.022	-1.012	-1.002	-0.994	-0.986	-0.978	-0.970	-0.961	-0.954	-0.948	-0.940	-0.934	-0.929	-0.922	-0.918	-0.912	-0.909	-0.905	-0.901	-0.900	-0.898	-0.896	-0.896	-0.896	-0.898	-0.898	-0.901	-0.904	-0.908	-0.911	-0.915	-0.920	-0.924	-0.930	-0.935	-0.941	-0.948	-0.956	-0.962	-0.970	-0.978	-0.985	-0.994	-1.002	-1.011	-1.020	-1.030	-1.040	-1.050	-1.060	-1.071	-1.081	-1.091	-1.102	-1.114	-1.125	-1.136	-1.146	-1.158	-1.168	-1.178	-1.188	-1.196	-1.206	-1.215	-1.224	-1.232	-1.239	-1.248	-1.254	-1.260	-1.266	-1.274	-1.281	-1.288	-1.292	-1.298	-1.304	-1.309	-1.314	-1.319	-1.322	-1.328	-1.332	-1.336	-1.340	-1.345	-1.348	-1.352	-1.355	-1.358	-1.361	-1.364	-1.368	-1.370	-1.374	-1.376	-1.378	-1.381	-1.385	-1.389	-1.392	-1.396	-1.401	-1.405	-1.410	-1.414	-1.419	-1.424	-1.429	-1.435	-1.439	-1.445	-1.451	-1.459	-1.464	-1.471	-1.478	-1.485	-1.490	-1.498	-1.505	-1.511	-1.518	-1.525	-1.531	-1.539	-1.546	-1.554	-1.560	-1.569	-1.576	-1.582	-1.590	-1.596	-1.604	-1.610	-1.619	-1.626	-1.632	-1.640	-1.645	-1.652	-1.659	-1.665	-1.670	-1.675	-1.679	-1.684	-1.685	-1.689	-1.690	-1.691	-1.692	-1.691	-1.691	-1.690	-1.689	-1.686	-1.684	-1.680	-1.676	-1.672	-1.668	-1.661	-1.656	-1.649	-1.642	-1.635	-1.628	-1.620	-1.611	-1.601	-1.591	-1.581	-1.571	-1.561	-1.551	-1.539	-1.528	-1.514	-1.502	-1.490	-1.478	-1.464	-1.450	-1.438	-1.425	-1.410	-1.398	-1.384	-1.371	-1.358	-1.344	-1.330	-1.316	-1.302	-1.289	-1.274	-1.261	-1.248	-1.232	-1.219	-1.206	-1.194	-1.180	-1.168	-1.155	-1.142	-1.130	-1.118	-1.105	-1.094	-1.081	-1.070	-1.059	-1.048	-1.036	-1.026	-1.015	-1.004	-0.995	-0.985	-0.975	-0.966	-0.956	-0.949	-0.940	-0.931	-0.922	-0.915	-0.908	-0.899	-0.892	-0.885	-0.879	-0.871	-0.866	-0.861	-0.856	-0.851	-0.846	-0.841	-0.838	-0.835	-0.830	-0.828	-0.824	-0.822	-0.820	-0.819	-0.818	-0.816	-0.816	-0.814	-0.814	-0.814	-0.815	-0.816	-0.816	-0.819	-0.821	-0.822	-0.825	-0.828	-0.831	-0.835	-0.839	-0.844	-0.848	-0.851	-0.856	-0.860	-0.865	-0.869	-0.874	-0.878	-0.882	-0.886	-0.891	-0.896	-0.902	-0.906	-0.909	-0.914	-0.916	-0.920	-0.922	-0.925	-0.928	-0.929	-0.930	-0.931	-0.934	-0.935	-0.934	-0.935	-0.935	-0.934	-0.932	-0.931	-0.930	-0.928	-0.924	-0.921	-0.915	-0.910	-0.905	-0.898	-0.891	-0.882	-0.874	-0.866	-0.856	-0.844	-0.834	-0.822	-0.809	-0.796	-0.782	-0.769	-0.755	-0.741	-0.728	-0.711	-0.696	-0.680	-0.665	-0.649	-0.631	-0.615	-0.599	-0.582	-0.565	-0.549	-0.531	-0.515	-0.499	-0.481	-0.466	-0.449	-0.434	-0.418	-0.401	-0.386	-0.371	-0.356	-0.344	-0.330	-0.318	-0.305	-0.292	-0.281	-0.270	-0.260	-0.250	-0.241	-0.234	-0.228	-0.221	-0.215	-0.210	-0.206	-0.202	-0.200	-0.198	-0.196	-0.195	-0.195	-0.196	-0.196	-0.199	-0.201	-0.204	-0.206	-0.210	-0.215	-0.220	-0.225	-0.230	-0.236	-0.241	-0.249	-0.255	-0.262	-0.270	-0.278	-0.285	-0.292	-0.300	-0.308	-0.315	-0.324	-0.330	-0.338	-0.346	-0.352	-0.361	-0.369	-0.376	-0.385	-0.392	-0.399	-0.406	-0.414	-0.420	-0.428	-0.432	-0.439	-0.444	-0.449	-0.454	-0.459	-0.464	-0.468	-0.472	-0.476	-0.479	-0.482	-0.485	-0.489	-0.489	-0.491	-0.492	-0.494	-0.494	-0.495	-0.496	-0.495	-0.495	-0.495	-0.492	-0.491	-0.491	-0.490	-0.488	-0.486	-0.484	-0.481	-0.478	-0.475	-0.471	-0.469	-0.465	-0.460	-0.456	-0.454	-0.449	-0.444	-0.440	-0.436	-0.430	-0.425	-0.420	-0.415	-0.410	-0.404	-0.399	-0.394	-0.388	-0.381	-0.375	-0.369	-0.362	-0.356	-0.350	-0.344	-0.336	-0.329	-0.321	-0.314	-0.305	-0.295	-0.288	-0.278	-0.269	-0.258	-0.248	-0.238	-0.226	-0.215	-0.202	-0.192	-0.180	-0.166	-0.152	-0.140	-0.125	-0.111	-0.099	-0.084	-0.070	-0.055	-0.040	-0.025	-0.009	0.006	0.022	0.038	0.054	0.071	0.086	0.104	0.120	0.138	0.154	0.171	0.189	0.205	0.222	0.240	0.258	0.274	0.292	0.311	0.328	0.344	0.361	0.378	0.395	0.411	0.428	0.445	0.460	0.476	0.491	0.506	0.521	0.535	0.550	0.562	0.576	0.589	0.602	0.614	0.626	0.638	0.648	0.659	0.668	0.678	0.686	0.695	0.702	0.710	0.716	0.722	0.729	0.734	0.738	0.742	0.746	0.749	0.750	0.752	0.754	0.755	0.755	0.755	0.755	0.754	0.754	0.752	0.750	0.749	0.745	0.741	0.738	0.734	0.730	0.726	0.721	0.715	0.710	0.704	0.698	0.691	0.685	0.678	0.671	0.665	0.659	0.652	0.648	0.642	0.638	0.632	0.628	0.624	0.620	0.618	0.614	0.611	0.608	0.604	0.602	0.601	0.600	0.600	0.601	0.602	0.605	0.608	0.611	0.615	0.619	0.625	0.630	0.638	0.644	0.652	0.661	0.670	0.679	0.689	0.700	0.710	0.724	0.736	0.750	0.764	0.779	0.792	0.806	0.822	0.840	0.856	0.872	0.891	0.909	0.925	0.944	0.961	0.980	0.998	1.015	1.032	1.051	1.069	1.086	1.104	1.120	1.138	1.154	1.169	1.184	1.199	1.214	1.228	1.241	1.254	1.266	1.278	1.290	1.300	1.311	1.320	1.330	1.338	1.345	1.352	1.359	1.362	1.369	1.372	1.375	1.378	1.379	1.380	1.380	1.381	1.380	1.380	1.379	1.378	1.375	1.374	1.370	1.368	1.364	1.360	1.356	1.354	1.350	1.345	1.341	1.338	1.334	1.330	1.326	1.324	1.320	1.316	1.315	1.312	1.310	1.309	1.308	1.306	1.306	1.306	1.308	1.309	1.310	1.312	1.315	1.320	1.324	1.328	1.332	1.339	1.344	1.351	1.359	1.368	1.375	1.384	1.392	1.402	1.412	1.422	1.434	1.446	1.458	1.466	1.478	1.489	1.500	1.511	1.522	1.535	1.546	1.559	1.569	1.581	1.592	1.604	1.615	1.624	1.634	1.644	1.652	1.660	1.669	1.676	1.682	1.688	1.692	1.696	1.700	1.701	1.704	1.705	1.704	1.705	1.704	1.701	1.699	1.695	1.692	1.689	1.682	1.678	1.671	1.665	1.656	1.649	1.641	1.630	1.620	1.610	1.599	1.588	1.576	1.564	1.550	1.539	1.525	1.512	1.499	1.486	1.471	1.459	1.444	1.430	1.416	1.402	1.388	1.374	1.360	1.348	1.334	1.321	1.310	1.298	1.288	1.276	1.266	1.256	1.248	1.239	1.229	1.221	1.214	1.209	1.202	1.198	1.194	1.189	1.185	1.182	1.180	1.178	1.176	1.176	1.175	1.175	1.176	1.176	1.179	1.180	1.184	1.186	1.189	1.192	1.196	1.201	1.205	1.208	1.211	1.215	1.216	1.220	1.222	1.225	1.226	1.228	1.229	1.230	1.230	1.230	1.229	1.226	1.224	1.222	1.219	1.215	1.210	1.205	1.199	1.191	1.184	1.175	1.165	1.155	1.145	1.134	1.121	1.108	1.095	1.081	1.066	1.052	1.036	1.021	1.004	0.989	0.971	0.954	0.935	0.916	0.898	0.878	0.858	0.838	0.818	0.796	0.775	0.755	0.735	0.714	0.694	0.674	0.654	0.635	0.616	0.599	0.580	0.564	0.546	0.532	0.516	0.502	0.489	0.476	0.465	0.455	0.445	0.436	0.429	0.422	0.416	0.410	0.405	0.401	0.398	0.394	0.391	0.389	0.389	0.389	0.390	0.391	0.392	0.396	0.399	0.404	0.408	0.411	0.416	0.421	0.425	0.430	0.435	0.440	0.446	0.450	0.455	0.460	0.466	0.471	0.478	0.482	0.486	0.490	0.495	0.498	0.500	0.502	0.505	0.505	0.506	0.506	0.505	0.504	0.501	0.499	0.494	0.490	0.482	0.478	0.469	0.461	0.451	0.442	0.431	0.420	0.406	0.392	0.379	0.362	0.346	0.330	0.312	0.295	0.276	0.258	0.238	0.218	0.198	0.176	0.155	0.132	0.110	0.088	0.064	0.041	0.018	-0.005	-0.029	-0.051	-0.075	-0.096	-0.119	-0.141	-0.162	-0.185	-0.206	-0.226	-0.248	-0.266	-0.286	-0.304	-0.321	-0.339	-0.355	-0.371	-0.386	-0.401	-0.416	-0.429	-0.441	-0.455	-0.466	-0.478	-0.489	-0.499	-0.507	-0.516	-0.526	-0.534	-0.541	-0.549	-0.554	-0.560	-0.564	-0.568	-0.571	-0.572	-0.575	-0.576	-0.576	-0.576	-0.576	-0.574	-0.571	-0.569	-0.566	-0.564	-0.559	-0.555	-0.551	-0.545	-0.540	-0.534	-0.526	-0.522	-0.516	-0.511	-0.506	-0.500	-0.496	-0.492	-0.488	-0.482	-0.478	-0.472	-0.468	-0.464	-0.460	-0.455	-0.452	-0.448	-0.445	-0.444	-0.441	-0.440	-0.440	-0.439	-0.440	-0.440	-0.442	-0.445	-0.448	-0.450	-0.452	-0.458	-0.462	-0.468	-0.472	-0.479	-0.485	-0.492	-0.500	-0.509	-0.518	-0.526	-0.535	-0.545	-0.555	-0.566	-0.576	-0.588	-0.599	-0.610	-0.621	-0.632	-0.645	-0.658	-0.670	-0.681	-0.694	-0.706	-0.719	-0.730	-0.741	-0.754	-0.764	-0.774	-0.784	-0.792	-0.801	-0.809	-0.815	-0.821	-0.828	-0.831	-0.835	-0.838	-0.839	-0.840	-0.840	-0.839	-0.839	-0.839	-0.835	-0.831	-0.828	-0.822	-0.816	-0.809	-0.800	-0.792	-0.781	-0.772	-0.760	-0.749	-0.736	-0.722	-0.710	-0.695	-0.679	-0.662	-0.646	-0.630	-0.611	-0.594	-0.576	-0.556	-0.535	-0.518	-0.499	-0.478	-0.458	-0.438	-0.419	-0.398	-0.378	-0.358	-0.339	-0.320	-0.300	-0.281	-0.262	-0.245	-0.226	-0.209	-0.192	-0.174	-0.158	-0.140	-0.125	-0.109	-0.094	-0.079	-0.065	-0.052	-0.039	-0.028	-0.015	-0.004	0.005	0.015	0.024	0.031	0.039	0.046	0.051	0.058	0.062	0.068	0.074	0.079	0.082	0.088	0.091	0.095	0.099	0.102	0.106	0.110	0.112	0.116	0.120	0.122	0.126	0.130	0.135	0.140	0.144	0.150	0.154	0.160	0.165	0.172	0.178	0.186	0.194	0.201	0.210	0.219	0.229	0.240	0.250	0.261	0.274	0.286	0.299	0.310	0.322	0.336	0.350	0.365	0.380	0.394	0.410	0.425	0.442	0.459	0.476	0.492	0.510	0.528	0.545	0.562	0.580	0.599	0.616	0.634	0.651	0.670	0.688	0.708	0.728	0.746	0.765	0.781	0.800	0.818	0.834	0.850	0.868	0.882	0.898	0.912	0.928	0.941	0.955	0.968	0.980	0.991	1.004	1.014	1.025	1.035	1.045	1.054	1.064	1.071	1.079	1.086	1.094	1.100	1.106	1.111	1.115	1.120	1.122	1.125	1.128	1.129	1.130	1.130	1.130	1.128	1.126	1.124	1.121	1.118	1.114	1.109	1.105	1.101	1.098	1.091	1.088	1.081	1.078	1.071	1.066	1.061	1.056	1.052	1.048	1.042	1.038	1.032	1.028	1.022	1.019	1.014	1.010	1.006	1.004	1.001	0.999	0.998	0.998	0.996	0.996	0.999	0.999	0.999	1.001	1.004	1.006	1.010	1.014	1.019	1.025	1.030	1.036	1.045	1.051	1.060	1.070	1.079	1.090	1.100	1.111	1.122	1.135	1.148	1.161	1.174	1.188	1.202	1.219	1.232	1.248	1.262	1.279	1.295	1.312	1.329	1.346	1.364	1.381	1.399	1.416	1.435	1.454	1.471	1.490	1.508	1.525	1.544	1.561	1.579	1.596	1.614	1.630	1.646	1.662	1.680	1.696	1.711	1.726	1.742	1.758	1.772	1.788	1.801	1.814	1.826	1.838	1.849	1.859	1.870	1.879	1.888	1.896	1.904	1.912	1.920	1.926	1.934	1.940	1.946	1.952	1.960	1.966	1.972	1.978	1.984	1.989	1.994	1.999	2.004	2.007	2.011	2.016	2.020	2.025	2.029	2.033	2.036	2.041	2.045	2.050	2.055	2.060	2.064	2.069	2.072	2.078	2.080	2.084	2.089	2.091	2.096	2.101	2.106	2.110	2.115	2.121	2.126	2.132	2.139	2.145	2.151	2.158	2.164	2.170	2.176	2.182	2.189	2.196	2.202	2.209	2.216	2.225	2.231	2.236	2.241	2.248	2.254	2.258	2.262	2.268	2.270	2.274	2.278	2.280	2.281	2.282	2.284	2.285	2.285	2.285	2.284	2.284	2.281	2.279	2.278	2.272	2.268	2.262	2.256	2.249	2.241	2.232	2.222	2.212	2.202	2.191	2.180	2.168	2.155	2.142	2.130	2.115	2.100	2.085	2.069	2.051	2.034	2.016	1.999	1.979	1.960	1.940	1.921	1.901	1.881	1.860	1.840	1.819	1.799	1.779	1.759	1.740	1.720	1.701	1.682	1.664	1.645	1.628	1.610	1.591	1.574	1.556	1.541	1.525	1.510	1.496	1.481	1.469	1.456	1.445	1.432	1.421	1.412	1.402	1.394	1.386	1.380	1.372	1.369	1.362	1.359	1.355	1.351	1.349	1.346	1.345	1.344	1.342	1.344	1.344	1.345	1.345	1.346	1.348	1.350	1.354	1.355	1.359	1.360	1.362	1.364	1.366	1.369	1.371	1.374	1.376	1.379	1.380	1.382	1.384	1.386	1.386	1.388	1.388	1.386	1.386	1.385	1.384	1.382	1.380	1.378	1.376	1.372	1.369	1.365	1.361	1.356	1.351	1.346	1.339	1.332	1.325	1.316	1.308	1.299	1.289	1.279	1.269	1.258	1.245	1.235	1.224	1.211	1.199	1.188	1.175	1.162	1.151	1.138	1.125	1.112	1.099	1.086	1.074	1.060	1.046	1.034	1.021	1.009	0.995	0.984	0.972	0.961	0.951	0.942	0.932	0.924	0.915	0.908	0.900	0.892	0.886	0.880	0.874	0.866	0.859	0.854	0.849	0.844	0.839	0.835	0.830	0.828	0.825	0.822	0.821	0.819	0.818	0.818	0.816	0.815	0.815	0.814	0.814	0.812	0.811	0.811	0.810	0.810	0.811	0.811	0.809	0.808	0.806	0.804	0.801	0.799	0.795	0.791	0.789	0.785	0.780	0.776	0.770	0.766	0.760	0.755	0.749	0.741	0.735	0.728	0.719	0.712	0.702	0.694	0.684	0.674	0.662	0.650	0.638	0.625	0.612	0.599	0.584	0.570	0.555	0.540	0.526	0.510	0.495	0.480	0.464	0.448	0.432	0.418	0.400	0.384	0.366	0.350	0.332	0.316	0.300	0.282	0.266	0.250	0.234	0.219	0.205	0.190	0.175	0.162	0.151	0.139	0.128	0.118	0.108	0.098	0.089	0.081	0.074	0.068	0.062	0.058	0.054	0.051	0.050	0.049	0.049	0.048	0.050	0.051	0.055	0.059	0.064	0.069	0.075	0.081	0.089	0.096	0.105	0.115	0.125	0.135	0.145	0.156	0.168	0.180	0.194	0.206	0.219	0.234	0.246	0.260	0.276	0.292	0.306	0.320	0.332	0.348	0.361	0.375	0.388	0.400	0.414	0.425	0.438	0.450	0.460	0.471	0.481	0.490	0.499	0.507	0.516	0.522	0.529	0.534	0.540	0.542	0.546	0.550	0.551	0.552	0.554	0.552	0.551	0.550	0.549	0.546	0.542	0.538	0.532	0.529	0.522	0.518	0.511	0.502	0.496	0.488	0.479	0.471	0.462	0.454	0.444	0.435	0.426	0.418	0.409	0.400	0.390	0.381	0.372	0.364	0.355	0.348	0.338	0.330	0.321	0.314	0.306	0.299	0.294	0.288	0.282	0.279	0.275	0.272	0.271	0.269	0.269	0.269	0.271	0.271	0.274	0.276	0.280	0.285	0.290	0.296	0.301	0.310	0.318	0.326	0.336	0.346	0.358	0.368	0.380	0.394	0.408	0.421	0.436	0.452	0.468	0.484	0.500	0.518	0.535	0.554	0.571	0.589	0.606	0.625	0.642	0.662	0.681	0.699	0.719	0.738	0.756	0.774	0.792	0.811	0.828	0.845	0.861	0.878	0.892	0.908	0.922	0.936	0.950	0.962	0.975	0.985	0.998	1.008	1.018	1.026	1.035	1.044	1.050	1.058	1.062	1.069	1.072	1.075	1.079	1.081	1.084	1.084	1.084	1.084	1.084	1.080	1.079	1.076	1.072	1.068	1.064	1.059	1.052	1.046	1.040	1.032	1.026	1.020	1.012	1.005	0.998	0.990	0.982	0.975	0.968	0.961	0.954	0.948	0.941	0.934	0.929	0.922	0.918	0.911	0.908	0.901	0.898	0.892	0.886	0.882	0.879	0.876	0.874	0.871	0.871	0.869	0.869	0.869	0.869	0.870	0.871	0.872	0.874	0.876	0.878	0.880	0.884	0.888	0.891	0.894	0.898	0.901	0.908	0.912	0.918	0.924	0.929	0.934	0.940	0.945	0.951	0.956	0.964	0.969	0.974	0.979	0.984	0.989	0.992	0.995	0.999	1.001	1.004	1.006	1.009	1.010	1.012	1.015	1.015	1.016	1.016	1.016	1.015	1.012	1.010	1.006	1.004	1.000	0.995	0.990	0.984	0.978	0.971	0.965	0.956	0.948	0.940	0.931	0.921	0.911	0.900	0.889	0.876	0.862	0.850	0.836	0.822	0.808	0.792	0.779	0.762	0.746	0.730	0.715	0.698	0.682	0.665	0.649	0.632	0.615	0.600	0.582	0.566	0.550	0.532	0.516	0.500	0.484	0.469	0.452	0.436	0.420	0.404	0.389	0.374	0.359	0.344	0.330	0.316	0.302	0.290	0.279	0.266	0.256	0.246	0.236	0.226	0.219	0.209	0.201	0.192	0.185	0.178	0.171	0.165	0.160	0.156	0.152	0.148	0.144	0.139	0.135	0.131	0.129	0.125	0.121	0.119	0.118	0.114	0.110	0.109	0.105	0.101	0.099	0.096	0.092	0.089	0.084	0.080	0.076	0.072	0.069	0.062	0.059	0.054	0.049	0.044	0.038	0.032	0.026	0.018	0.011	0.004	-0.004	-0.012	-0.021	-0.030	-0.040	-0.050	-0.061	-0.072	-0.084	-0.096	-0.109	100.000	5.000	2.000	1.000	5.000	0.000	0.000	0.000	0.000	0.000	0.000	0.000	0.000	0.000	0.000	0.000	0.000	0.000	0.171	0.174	0.176	0.180	0.182	0.186	0.191	0.195	0.200	0.206	0.211	0.215	0.221	0.228	0.235	0.242	0.251	0.261	0.270	0.280	0.290	0.302	0.314	0.325	0.338	0.351	0.364	0.378	0.392	0.408	0.422	0.438	0.455	0.471	0.490	0.509	0.529	0.548	0.568	0.588	0.609	0.630	0.652	0.674	0.698	0.721	0.744	0.768	0.791	0.815	0.839	0.864	0.889	0.914	0.939	0.964	0.989	1.014	1.038	1.061	1.085	1.109	1.132	1.155	1.179	1.201	1.224	1.248	1.269	1.291	1.314	1.335	1.356	1.378	1.396	1.418	1.436	1.456	1.474	1.492	1.509	1.525	1.542	1.558	1.574	1.589	1.605	1.620	1.635	1.650	1.665	1.680	1.694	1.706	1.720	1.732	1.745	1.756	1.768	1.779	1.789	1.799	1.810	1.820	1.831	1.840	1.850	1.861	1.870	1.881	1.891	1.901	1.909	1.919	1.928	1.934	1.941	1.949	1.955	1.962	1.970	1.976	1.984	1.991	1.998	2.005	2.014	2.021	2.029	2.038	2.044	2.051	2.059	2.065	2.072	2.080	2.086	2.092	2.099	2.105	2.112	2.118	2.122	2.126	2.131	2.136	2.140	2.144	2.148	2.151	2.154	2.156	2.159	2.161	2.162	2.165	2.166	2.166	2.168	2.168	2.168	2.166	2.164	2.162	2.159	2.156	2.151	2.146	2.141	2.135	2.128	2.120	2.112	2.105	2.096	2.088	2.079	2.070	2.061	2.052	2.042	2.031	2.020	2.007	1.995	1.982	1.968	1.954	1.940	1.925	1.911	1.896	1.881	1.866	1.852	1.838	1.824	1.809	1.796	1.782	1.770	1.756	1.745	1.732	1.721	1.709	1.698	1.688	1.676	1.668	1.659	1.649	1.640	1.631	1.625	1.618	1.612	1.608	1.602	1.598	1.594	1.591	1.590	1.589	1.589	1.590	1.591	1.594	1.598	1.601	1.605	1.610	1.616	1.624	1.630	1.638	1.645	1.655	1.665	1.675	1.686	1.699	1.710	1.722	1.738	1.750	1.762	1.775	1.789	1.800	1.814	1.828	1.841	1.856	1.870	1.885	1.900	1.915	1.929	1.945	1.959	1.972	1.985	1.999	2.011	2.022	2.034	2.044	2.052	2.062	2.071	2.078	2.084	2.090	2.096	2.102	2.106	2.109	2.112	2.114	2.116	2.118	2.119	2.118	2.118	2.115	2.114	2.110	2.106	2.104	2.099	2.094	2.089	2.081	2.076	2.070	2.062	2.056	2.049	2.041	2.034	2.026	2.018	2.009	2.001	1.991	1.982	1.975	1.966	1.959	1.951	1.942	1.936	1.931	1.925	1.919	1.912	1.908	1.901	1.898	1.892	1.888	1.881	1.875	1.868	1.864	1.858	1.854	1.848	1.844	1.838	1.834	1.828	1.824	1.819	1.814	1.810	1.805	1.801	1.796	1.791	1.786	1.780	1.775	1.768	1.761	1.752	1.745	1.739	1.730	1.721	1.710	1.700	1.688	1.675	1.662	1.649	1.635	1.620	1.605	1.589	1.574	1.558	1.541	1.524	1.506	1.489	1.470	1.451	1.432	1.412	1.394	1.372	1.352	1.331	1.309	1.286	1.264	1.241	1.216	1.192	1.170	1.146	1.121	1.096	1.072	1.049	1.025	1.002	0.980	0.956	0.934	0.911	0.889	0.868	0.845	0.824	0.801	0.779	0.758	0.736	0.715	0.692	0.672	0.652	0.632	0.611	0.594	0.575	0.558	0.541	0.524	0.507	0.492	0.479	0.465	0.450	0.438	0.425	0.412	0.400	0.391	0.380	0.370	0.360	0.351	0.342	0.332	0.324	0.316	0.309	0.301	0.295	0.288	0.281	0.275	0.269	0.262	0.258	0.251	0.245	0.239	0.234	0.228	0.222	0.216	0.211	0.205	0.200	0.194	0.189	0.182	0.179	0.174	0.168	0.161	0.155	0.150	0.142	0.138	0.130	0.122	0.116	0.108	0.101	0.092	0.084	0.076	0.066	0.058	0.050	0.042	0.034	0.024	0.016	0.006	-0.001	-0.011	-0.021	-0.030	-0.041	-0.051	-0.061	-0.072	-0.084	-0.095	-0.106	-0.118	-0.131	-0.142	-0.155	-0.168	-0.179	-0.191	-0.204	-0.216	-0.229	-0.241	-0.254	-0.265	-0.278	-0.291	-0.301	-0.312	-0.325	-0.336	-0.346	-0.356	-0.368	-0.378	-0.388	-0.396	-0.406	-0.416	-0.425	-0.432	-0.440	-0.449	-0.456	-0.461	-0.469	-0.472	-0.478	-0.482	-0.486	-0.489	-0.491	-0.492	-0.494	-0.495	-0.494	-0.494	-0.495	-0.492	-0.490	-0.489	-0.485	-0.481	-0.476	-0.472	-0.468	-0.461	-0.455	-0.449	-0.441	-0.432	-0.425	-0.415	-0.405	-0.396	-0.385	-0.374	-0.362	-0.352	-0.341	-0.330	-0.316	-0.304	-0.292	-0.281	-0.269	-0.256	-0.242	-0.229	-0.215	-0.201	-0.188	-0.174	-0.160	-0.146	-0.132	-0.116	-0.102	-0.088	-0.072	-0.058	-0.042	-0.029	-0.012	0.001	0.015	0.030	0.045	0.060	0.074	0.089	0.102	0.118	0.131	0.146	0.160	0.175	0.189	0.201	0.216	0.230	0.244	0.256	0.270	0.284	0.296	0.309	0.322	0.334	0.346	0.359	0.371	0.382	0.394	0.405	0.416	0.426	0.436	0.446	0.458	0.466	0.476	0.488	0.498	0.506	0.515	0.525	0.534	0.542	0.551	0.559	0.569	0.576	0.584	0.591	0.599	0.606	0.614	0.621	0.628	0.632	0.636	0.641	0.646	0.652	0.659	0.664	0.670	0.675	0.681	0.688	0.694	0.699	0.705	0.711	0.716	0.720	0.726	0.731	0.736	0.741	0.748	0.752	0.758	0.762	0.770	0.775	0.780	0.786	0.790	0.796	0.801	0.809	0.815	0.822	0.829	0.836	0.842	0.850	0.858	0.865	0.872	0.879	0.886	0.895	0.901	0.909	0.918	0.926	0.935	0.942	0.952	0.960	0.969	0.975	0.982	0.990	0.998	1.005	1.010	1.018	1.022	1.029	1.035	1.040	1.044	1.049	1.054	1.058	1.061	1.064	1.069	1.071	1.074	1.078	1.079	1.080	1.081	1.081	1.082	1.082	1.081	1.081	1.080	1.079	1.078	1.076	1.074	1.070	1.068	1.064	1.060	1.055	1.051	1.045	1.040	1.035	1.029	1.022	1.016	1.010	1.005	0.998	0.992	0.985	0.975	0.968	0.960	0.954	0.945	0.938	0.929	0.922	0.916	0.909	0.902	0.898	0.892	0.888	0.884	0.878	0.875	0.870	0.865	0.861	0.858	0.852	0.849	0.845	0.842	0.841	0.838	0.834	0.829	0.825	0.822	0.818	0.815	0.811	0.809	0.805	0.802	0.800	0.798	0.795	0.792	0.789	0.788	0.784	0.780	0.778	0.772	0.769	0.765	0.761	0.758	0.754	0.750	0.745	0.741	0.736	0.731	0.726	0.720	0.715	0.709	0.704	0.699	0.692	0.686	0.680	0.675	0.669	0.661	0.656	0.650	0.644	0.638	0.634	0.628	0.621	0.618	0.612	0.608	0.604	0.600	0.595	0.592	0.589	0.585	0.582	0.580	0.578	0.575	0.574	0.572	0.571	0.570	0.569	0.569	0.569	0.569	0.569	0.569	0.570	0.571	0.574	0.576	0.579	0.580	0.582	0.586	0.591	0.598	0.602	0.609	0.615	0.622	0.629	0.636	0.645	0.652	0.660	0.669	0.678	0.685	0.692	0.700	0.709	0.718	0.725	0.732	0.741	0.749	0.759	0.766	0.772	0.780	0.786	0.791	0.799	0.802	0.808	0.814	0.818	0.821	0.826	0.829	0.834	0.838	0.840	0.842	0.846	0.848	0.849	0.850	0.851	0.851	0.851	0.850	0.850	0.848	0.844	0.842	0.840	0.838	0.834	0.830	0.828	0.822	0.818	0.814	0.809	0.805	0.800	0.796	0.792	0.786	0.782	0.778	0.772	0.766	0.761	0.756	0.750	0.745	0.740	0.735	0.730	0.725	0.721	0.718	0.714	0.710	0.708	0.705	0.702	0.702	0.700	0.699	0.699	0.699	0.699	0.699	0.699	0.700	0.700	0.702	0.704	0.706	0.709	0.712	0.716	0.719	0.721	0.726	0.731	0.738	0.744	0.749	0.758	0.764	0.770	0.778	0.786	0.794	0.804	0.811	0.821	0.831	0.841	0.851	0.861	0.871	0.881	0.891	0.902	0.912	0.925	0.935	0.945	0.956	0.965	0.975	0.986	0.996	1.008	1.020	1.030	1.042	1.055	1.066	1.079	1.090	1.101	1.114	1.124	1.136	1.148	1.158	1.168	1.178	1.186	1.195	1.204	1.212	1.220	1.229	1.235	1.242	1.248	1.254	1.258	1.261	1.265	1.268	1.270	1.274	1.275	1.276	1.278	1.279	1.279	1.280	1.279	1.278	1.276	1.275	1.274	1.270	1.268	1.265	1.261	1.258	1.254	1.250	1.245	1.241	1.236	1.232	1.228	1.221	1.216	1.210	1.204	1.198	1.192	1.185	1.179	1.172	1.166	1.160	1.154	1.146	1.140	1.132	1.125	1.116	1.106	1.099	1.090	1.082	1.074	1.065	1.058	1.050	1.041	1.035	1.028	1.021	1.014	1.006	1.000	0.992	0.986	0.979	0.974	0.968	0.960	0.954	0.949	0.942	0.938	0.934	0.926	0.921	0.915	0.910	0.905	0.900	0.895	0.890	0.885	0.879	0.875	0.869	0.865	0.860	0.856	0.852	0.848	0.844	0.840	0.836	0.832	0.830	0.826	0.824	0.819	0.815	0.811	0.808	0.804	0.799	0.795	0.790	0.785	0.780	0.774	0.768	0.762	0.756	0.751	0.746	0.739	0.734	0.728	0.722	0.716	0.711	0.706	0.699	0.692	0.686	0.680	0.672	0.665	0.659	0.651	0.644	0.635	0.628	0.620	0.612	0.605	0.596	0.590	0.581	0.574	0.565	0.558	0.551	0.544	0.538	0.532	0.528	0.522	0.518	0.514	0.510	0.507	0.502	0.498	0.494	0.492	0.490	0.488	0.486	0.484	0.481	0.480	0.479	0.478	0.478	0.476	0.476	0.478	0.476	0.478	0.479	0.480	0.481	0.482	0.485	0.488	0.491	0.495	0.500	0.504	0.506	0.510	0.514	0.518	0.521	0.525	0.529	0.534	0.536	0.540	0.542	0.546	0.549	0.550	0.552	0.554	0.554	0.554	0.555	0.552	0.552	0.551	0.550	0.548	0.544	0.542	0.539	0.534	0.530	0.525	0.519	0.512	0.505	0.499	0.491	0.482	0.472	0.462	0.451	0.440	0.428	0.415	0.402	0.389	0.375	0.361	0.348	0.332	0.319	0.305	0.291	0.276	0.261	0.248	0.234	0.219	0.205	0.191	0.176	0.162	0.149	0.135	0.122	0.111	0.099	0.086	0.076	0.066	0.056	0.049	0.040	0.034	0.029	0.024	0.020	0.016	0.012	0.009	0.008	0.009	0.010	0.011	0.014	0.018	0.021	0.028	0.032	0.040	0.048	0.056	0.065	0.075	0.084	0.094	0.106	0.118	0.129	0.141	0.155	0.168	0.182	0.198	0.214	0.229	0.244	0.260	0.275	0.291	0.309	0.325	0.344	0.360	0.378	0.394	0.410	0.426	0.441	0.456	0.471	0.485	0.500	0.512	0.528	0.540	0.551	0.565	0.578	0.589	0.600	0.610	0.622	0.632	0.644	0.654	0.665	0.674	0.685	0.694	0.704	0.712	0.720	0.729	0.736	0.744	0.750	0.758	0.764	0.769	0.775	0.780	0.785	0.790	0.794	0.798	0.802	0.806	0.811	0.815	0.819	0.824	0.829	0.834	0.839	0.845	0.850	0.856	0.861	0.868	0.874	0.880	0.886	0.894	0.900	0.908	0.914	0.921	0.929	0.936	0.944	0.951	0.959	0.962	0.970	0.978	0.986	0.994	1.001	1.009	1.016	1.024	1.031	1.039	1.045	1.052	1.060	1.065	1.072	1.078	1.085	1.090	1.095	1.100	1.105	1.110	1.114	1.120	1.125	1.129	1.130	1.131	1.131	1.132	1.131	1.131	1.130	1.128	1.125	1.121	1.118	1.112	1.109	1.104	1.099	1.092	1.086	1.078	1.071	1.062	1.052	1.042	1.032	1.021	1.010	0.999	0.986	0.974	0.961	0.948	0.934	0.920	0.908	0.892	0.880	0.866	0.852	0.839	0.824	0.810	0.798	0.784	0.770	0.756	0.742	0.730	0.716	0.704	0.691	0.679	0.666	0.655	0.644	0.631	0.621	0.610	0.601	0.591	0.582	0.575	0.568	0.560	0.554	0.548	0.542	0.539	0.535	0.532	0.530	0.529	0.528	0.526	0.528	0.526	0.528	0.529	0.530	0.530	0.531	0.534	0.536	0.539	0.541	0.544	0.546	0.550	0.554	0.556	0.560	0.564	0.570	0.574	0.580	0.585	0.590	0.596	0.601	0.608	0.612	0.619	0.624	0.630	0.636	0.641	0.646	0.649	0.654	0.658	0.659	0.662	0.664	0.666	0.668	0.670	0.670	0.670	0.671	0.671	0.671	0.670	0.669	0.669	0.668	0.666	0.664	0.661	0.659	0.656	0.654	0.651	0.649	0.645	0.642	0.639	0.635	0.631	0.626	0.621	0.616	0.610	0.604	0.598	0.590	0.584	0.579	0.572	0.566	0.562	0.556	0.551	0.546	0.541	0.536	0.531	0.526	0.522	0.516	0.510	0.505	0.499	0.494	0.488	0.482	0.478	0.472	0.468	0.464	0.459	0.456	0.451	0.449	0.445	0.442	0.440	0.438	0.435	0.434	0.431	0.429	0.428	0.425	0.421	0.419	0.418	0.416	0.415	0.415	0.415	0.415	0.416	0.416	0.418	0.419	0.419	0.421	0.421	0.421	0.422	0.424	0.425	0.426	0.428	0.430	0.430	0.431	0.432	0.436	0.438	0.438	0.438	0.440	0.440	0.441	0.441	0.444	0.442	0.442	0.444	0.444	0.444	0.444	0.444	0.445	0.445	0.445	0.446	0.446	0.445	0.446	0.446	0.446	0.444	0.444	0.442	0.441	0.440	0.439	0.435	0.434	0.430	0.426	0.422	0.418	0.414	0.409	0.402	0.398	0.391	0.385	0.379	0.371	0.365	0.359	0.351	0.344	0.338	0.331	0.325	0.319	0.314	0.308	0.302	0.296	0.292	0.289	0.284	0.281	0.278	0.275	0.272	0.270	0.268	0.266	0.264	0.262	0.262	0.261	0.262	0.264	0.266	0.269	0.272	0.278	0.281	0.288	0.290	0.295	0.301	0.309	0.316	0.325	0.332	0.340	0.349	0.359	0.368	0.378	0.388	0.398	0.409	0.421	0.432	0.445	0.458	0.470	0.484	0.496	0.510	0.521	0.534	0.549	0.561	0.572	0.584	0.594	0.602	0.612	0.622	0.632	0.641	0.650	0.659	0.668	0.675	0.684	0.690	0.696	0.701	0.706	0.710	0.712	0.714	0.714	0.714	0.711	0.710	0.706	0.701	0.695	0.689	0.682	0.674	0.664	0.655	0.645	0.632	0.620	0.608	0.594	0.578	0.562	0.546	0.531	0.514	0.496	0.480	0.462	0.444	0.425	0.406	0.386	0.368	0.346	0.325	0.305	0.284	0.262	0.241	0.219	0.198	0.176	0.154	0.132	0.111	0.091	0.071	0.050	0.030	0.011	-0.008	-0.026	-0.045	-0.062	-0.080	-0.098	-0.114	-0.129	-0.142	-0.156	-0.171	-0.185	-0.198	-0.209	-0.221	-0.231	-0.240	-0.249	-0.258	-0.266	-0.272	-0.279	-0.285	-0.289	-0.294	-0.299	-0.301	-0.305	-0.308	-0.311	-0.314	-0.316	-0.318	-0.321	-0.322	-0.322	-0.322	-0.326	-0.326	-0.329	-0.331	-0.332	-0.335	-0.338	-0.339	-0.341	-0.342	-0.345	-0.348	-0.349	-0.352	-0.354	-0.358	-0.359	-0.362	-0.365	-0.369	-0.371	-0.375	-0.380	-0.385	-0.391	-0.396	-0.402	-0.408	-0.414	-0.418	-0.424	-0.429	-0.435	-0.441	-0.448	-0.452	-0.459	-0.465	-0.471	-0.478	-0.484	-0.489	-0.492	-0.498	-0.502	-0.507	-0.511	-0.516	-0.520	-0.524	-0.526	-0.530	-0.532	-0.535	-0.536	-0.539	-0.539	-0.539	-0.538	-0.536	-0.534	-0.531	-0.528	-0.524	-0.520	-0.515	-0.510	-0.504	-0.496	-0.490	-0.482	-0.472	-0.465	-0.455	-0.445	-0.434	-0.422	-0.414	-0.402	-0.391	-0.378	-0.365	-0.351	-0.338	-0.324	-0.311	-0.298	-0.282	-0.270	-0.256	-0.244	-0.230	-0.218	-0.205	-0.192	-0.180	-0.168	-0.156	-0.145	-0.134	-0.122	-0.112	-0.101	-0.090	-0.081	-0.072	-0.064	-0.056	-0.048	-0.041	-0.034	-0.029	-0.024	-0.019	-0.015	-0.011	-0.006	-0.004	-0.002	0.000	0.001	0.002	0.002	0.002	0.004	0.002	0.002	0.002	0.001	0.000	-0.001	-0.002	-0.004	-0.005	-0.008	-0.009	-0.010	-0.012	-0.014	-0.014	-0.016	-0.016	-0.018	-0.018	-0.019	-0.019	-0.019	-0.018	-0.016	-0.015	-0.014	-0.011	-0.010	-0.008	-0.005	-0.001	0.000	0.005	0.009	0.012	0.018	0.022	0.029	0.035	0.041	0.048	0.055	0.061	0.068	0.075	0.082	0.089	0.096	0.102	0.111	0.119	0.126	0.134	0.141	0.149	0.156	0.162	0.166	0.171	0.178	0.182	0.188	0.192	0.198	0.201	0.205	0.209	0.214	0.216	0.220	0.222	0.225	0.228	0.229	0.230	0.230	0.231	0.231	0.230	0.229	0.226	0.224	0.222	0.218	0.214	0.209	0.204	0.199	0.192	0.188	0.182	0.176	0.171	0.166	0.161	0.154	0.148	0.140	0.132	0.126	0.118	0.109	0.101	0.094	0.085	0.076	0.069	0.060	0.051	0.044	0.035	0.026	0.019	0.011	0.002	-0.004	-0.011	-0.020	-0.026	-0.034	-0.042	-0.049	-0.056	-0.064	-0.070	-0.076	-0.082	-0.089	-0.094	-0.099	-0.104	-0.109	-0.112	-0.115	-0.119	-0.122	-0.124	-0.126	-0.128	-0.129	-0.129	-0.129	-0.129	-0.128	-0.126	-0.124	-0.122	-0.119	-0.116	-0.112	-0.108	-0.101	-0.096	-0.090	-0.082	-0.075	-0.066	-0.058	-0.049	-0.039	-0.030	-0.021	-0.012	-0.001	0.010	0.020	0.032	0.042	0.055	0.068	0.079	0.091	0.104	0.115	0.128	0.140	0.152	0.165	0.178	0.190	0.202	0.216	0.230	0.242	0.255	0.270	0.285	0.296	0.310	0.321	0.332	0.342	0.355	0.365	0.375	0.385	0.394	0.404	0.414	0.424	0.432	0.441	0.450	0.458	0.466	0.472	0.480	0.488	0.494	0.500	0.506	0.511	0.518	0.524	0.529	0.534	0.538	0.541	0.546	0.550	0.554	0.556	0.560	0.564	0.565	0.569	0.571	0.574	0.578	0.580	0.584	0.588	0.591	0.594	0.599	0.601	0.605	0.609	0.612	0.616	0.621	0.626	0.631	0.635	0.641	0.646	0.652	0.658	0.662	0.669	0.675	0.680	0.685	0.692	0.699	0.705	0.711	0.719	0.725	0.731	0.739	0.746	0.754	0.761	0.768	0.772	0.779	0.785	0.794	0.800	0.808	0.815	0.821	0.828	0.835	0.842	0.849	0.855	0.862	0.869	0.874	0.880	0.885	0.892	0.898	0.904	0.910	0.918	0.922	0.931	0.940	0.945	0.951	0.958	0.964	0.970	0.976	0.981	0.988	0.994	1.000	1.006	1.012	1.016	1.022	1.028	1.032	1.039	1.042	1.048	1.051	1.058	1.061	1.066	1.072	1.078	1.084	1.091	1.096	1.104	1.109	1.115	1.121	1.128	1.132	1.139	1.144	1.149	1.155	1.160	1.165	1.169	1.175	1.179	1.184	1.189	1.194	1.198	1.200	1.205	1.209	1.212	1.216	1.220	1.224	1.229	1.232	1.235	1.240	1.245	1.248	1.252	1.256	1.260	1.264	1.266	1.270	1.271	1.275	1.279	1.281	1.284	1.289	1.291	1.295	1.299	1.302	1.305	1.310	1.310	1.314	1.318	1.321	1.324	1.329	1.334	1.339	1.342	1.349	1.354	1.359	1.364	1.369	1.375	1.381	1.386	1.392	1.399	1.406	1.414	1.421	1.429	1.438	1.446	1.458	1.468	1.475	1.484	1.494	1.502	1.512	1.521	1.532	1.544	1.554	1.565	1.576	1.589	1.600	1.614	1.625	1.639	1.650	1.662	1.675	1.688	1.700	1.712	1.725	1.736	1.749	1.760	1.771	1.782	1.794	1.804	1.814	1.824	1.832	1.841	1.849	1.856	1.864	1.870	1.878	1.884	1.889	1.894	1.899	1.902	1.906	1.909	1.911	1.914	1.916	1.918	1.919	1.921	1.922	1.922	1.922	1.924	1.924	1.924	1.922	1.922	1.921	1.921	1.919	1.919	1.916	1.915	1.914	1.911	1.910	1.909	1.906	1.905	1.904	1.902	1.901	1.900	1.899	1.894	1.891	1.890	1.888	1.886	1.885	1.884	1.884	1.882	1.884	1.884	1.885	1.885	1.886	1.888	1.889	1.891	1.892	1.896	1.900	1.904	1.909	1.914	1.918	1.922	1.929	1.935	1.939	1.944	1.949	1.954	1.960	1.965	1.971	1.978	1.984	1.990	1.996	2.001	2.007	2.014	2.020	2.025	2.033	2.039	2.045	2.052	2.059	2.066	2.072	2.079	2.086	2.092	2.100	2.105	2.110	2.115	2.120	2.124	2.128	2.131	2.135	2.139	2.141	2.145	2.148	2.150	2.152	2.154	2.156	2.160	2.162	2.166	2.168	2.171	2.174	2.178	2.180	2.182	2.184	2.186	2.189	2.191	2.194	2.196	2.199	2.201	2.205	2.208	2.211	2.214	2.218	2.220	2.224	2.229	2.234	2.238	2.242	2.248	2.254	2.259	2.264	2.270	2.276	2.279	2.284	2.290	2.295	2.300	2.305	2.310	2.314	2.320	2.324	2.328	2.332	2.334	2.338	2.339	2.339	2.340	2.340	2.339	2.338	2.335	2.335	2.330	2.328	2.324	2.321	2.316	2.310	2.302	2.295	2.285	2.276	2.266	2.255	2.244	2.231	2.219	2.205	2.191	2.176	2.161	2.145	2.128	2.110	2.091	2.072	2.052	2.033	2.011	1.990	1.969	1.948	1.924	1.901	1.878	1.854	1.831	1.808	1.782	1.759	1.735	1.711	1.686	1.662	1.639	1.614	1.589	1.565	1.541	1.518	1.494	1.471	1.449	1.426	1.405	1.385	1.365	1.346	1.329	1.312	1.296	1.281	1.268	1.252	1.240	1.228	1.216	1.205	1.195	1.186	1.179	1.172	1.166	1.161	1.159	1.155	1.154	1.152	1.152	1.154	1.155	1.158	1.162	1.168	1.170	1.174	1.180	1.188	1.194	1.201	1.210	1.219	1.228	1.236	1.246	1.255	1.265	1.275	1.285	1.294	1.304	1.314	1.321	1.331	1.342	1.352	1.361	1.371	1.381	1.392	1.401	1.409	1.416	1.425	1.431	1.438	1.444	1.450	1.456	1.461	1.465	1.469	1.472	1.474	1.475	1.476	1.478	1.476	1.474	1.471	1.466	1.462	1.458	1.452	1.446	1.440	1.432	1.425	1.418	1.409	1.399	1.389	1.378	1.368	1.355	1.344	1.331	1.318	1.304	1.290	1.278	1.262	1.249	1.232	1.219	1.204	1.186	1.171	1.155	1.139	1.122	1.104	1.089	1.071	1.054	1.036	1.019	1.002	0.985	0.968	0.952	0.936	0.921	0.906	0.892	0.879	0.865	0.852	0.841	0.830	0.818	0.808	0.798	0.788	0.779	0.771	0.762	0.756	0.748	0.739	0.734	0.729	0.724	0.720	0.716	0.714	0.711	0.711	0.710	0.709	0.710	0.711	0.712	0.715	0.718	0.721	0.724	0.729	0.734	0.739	0.742	0.748	0.752	0.760	0.766	0.771	0.776	0.782	0.789	0.794	0.800	0.806	0.812	0.819	0.825	0.831	0.836	0.841	0.845	0.849	0.854	0.855	0.859	0.860	0.862	0.865	0.865	0.866	0.868	0.866	0.866	0.865	0.864	0.862	0.859	0.855	0.852	0.849	0.844	0.839	0.835	0.830	0.825	0.818	0.811	0.805	0.798	0.789	0.780	0.772	0.762	0.752	0.744	0.734	0.724	0.712	0.702	0.692	0.682	0.674	0.665	0.658	0.650	0.644	0.639	0.634	0.630	0.628	0.625	0.624	0.624	0.624	0.624	0.626	0.629	0.632	0.636	0.641	0.648	0.654	0.661	0.670	0.678	0.685	0.696	0.709	0.721	0.736	0.751	0.768	0.785	0.801	0.819	0.838	0.856	0.875	0.896	0.916	0.939	0.960	0.984	1.006	1.029	1.052	1.075	1.099	1.122	1.146	1.171	1.191	1.212	1.234	1.254	1.275	1.295	1.314	1.331	1.350	1.368	1.384	1.400	1.415	1.430	1.444	1.456	1.470	1.481	1.492	1.501	1.510	1.518	1.524	1.529	1.534	1.536	1.539	1.540	1.541	1.542	1.542	1.541	1.541	1.540	1.536	1.534	1.531	1.529	1.526	1.522	1.519	1.516	1.511	1.508	1.504	1.500	1.496	1.491	1.488	1.484	1.481	1.478	1.476	1.475	1.474	1.474	1.475	1.476	1.479	1.482	1.486	1.491	1.498	1.505	1.512	1.522	1.534	1.545	1.556	1.571	1.586	1.601	1.619	1.636	1.655	1.675	1.694	1.712	1.731	1.751	1.772	1.794	1.816	1.839	1.862	1.885	1.910	1.935	1.959	1.985	2.013	2.038	2.065	2.091	2.119	2.146	2.174	2.201	2.229	2.255	2.280	2.306	2.332	2.360	2.384	2.406	2.429	2.451	2.472	2.495	2.515	2.535	2.554	2.572	2.591	2.608	2.625	2.640	2.656	2.671	2.686	2.700	2.714	2.726	2.740	2.751	2.762	2.772	2.784	2.792	2.801	2.810	2.818	2.824	2.831	2.836	2.842	2.848	2.852	2.858	2.862	2.868	2.872	2.876	2.881	2.884	2.889	2.894	2.898	2.902	2.906	2.911	2.916	2.920	2.925	2.929	2.934	2.938	2.942	2.946	2.951	2.955	2.959	2.964	2.969	2.972	2.979	2.982	2.986	2.991	2.995	3.000	3.005	3.010	3.016	3.021	3.026	3.030	3.036	3.041	3.045	3.049	3.050	3.051	3.054	3.055	3.058	3.059	3.060	3.061	3.062	3.064	3.062	3.064	3.064	3.062	3.064	3.064	3.062	3.062	3.061	3.061	3.060	3.059	3.058	3.056	3.054	3.054	3.051	3.046	3.042	3.038	3.034	3.028	3.022	3.016	3.010	3.004	2.998	2.990	2.981	2.974	2.965	2.956	2.948	2.939	2.930	2.920	2.910	2.900	2.889	2.879	2.868	2.856	2.845	2.832	2.820	2.806	2.794	2.780	2.766	2.752	2.739	2.725	2.710	2.694	2.679	2.662	2.646	2.630	2.612	2.596	2.580	2.562	2.546	2.530	2.514	2.498	2.484	2.469	2.454	2.440	2.426	2.414	2.401	2.390	2.378	2.366	2.356	2.348	2.338	2.329	2.322	2.316	2.309	2.304	2.299	2.294	2.292	2.289	2.288	2.286	2.285	2.285	2.286	2.285	2.286	2.286	2.289	2.292	2.296	2.301	2.305	2.311	2.316	2.322	2.330	2.336	2.344	2.350	2.359	2.366	2.375	2.384	2.392	2.402	2.412	2.422	2.432	2.442	2.454	2.465	2.475	2.484	2.492	2.501	2.509	2.515	2.522	2.528	2.534	2.539	2.544	2.548	2.551	2.555	2.558	2.559	2.560	2.560	2.561	2.560	2.559	2.555	2.551	2.548	2.544	2.538	2.532	2.525	2.518	2.509	2.501	2.492	2.482	2.471	2.460	2.449	2.436	2.424	2.410	2.396	2.381	2.368	2.351	2.336	2.321	2.305	2.290	2.274	2.258	2.242	2.225	2.210	2.194	2.178	2.161	2.146	2.130	2.115	2.099	2.084	2.069	2.054	2.039	2.024	2.010	1.996	1.982	1.970	1.958	1.946	1.935	1.925	1.915	1.906	1.898	1.890	1.881	1.875	1.866	1.858	1.851	1.845	1.839	1.832	1.825	1.820	1.815	1.809	1.804	1.799	1.794	1.790	1.786	1.781	1.778	1.772	1.770	1.766	1.762	1.760	1.756	1.752	1.749	1.748	1.744	1.740	1.734	1.730	1.724	1.719	1.714	1.709	1.702	1.698	1.692	1.688	1.680	1.674	1.668	1.661	1.654	1.648	1.640	1.631	1.621	1.612	1.602	1.592	1.582	1.571	1.560	1.548	1.536	1.524	1.509	1.496	1.480	1.465	1.448	1.430	1.412	1.395	1.376	1.358	1.336	1.318	1.296	1.276	1.255	1.232	1.211	1.189	1.166	1.141	1.119	1.094	1.071	1.046	1.021	0.996	0.971	0.946	0.920	0.894	0.869	0.842	0.818	0.791	0.766	0.740	0.715	0.689	0.662	0.638	0.614	0.589	0.564	0.541	0.518	0.495	0.472	0.451	0.429	0.405	0.385	0.365	0.345	0.326	0.309	0.291	0.275	0.259	0.244	0.229	0.215	0.202	0.189	0.176	0.164	0.151	0.141	0.130	0.120	0.111	0.102	0.094	0.088	0.082	0.078	0.072	0.069	0.066	0.062	0.060	0.059	0.058	0.056	0.055	0.054	0.052	0.051	0.050	0.049	0.048	0.046	0.045	0.045	0.045	0.045	0.045	0.045	0.045	0.046	0.045	0.045	0.046	0.045	0.044	0.044	0.042	0.042	0.040	0.039	0.038	0.036	0.034	0.031	0.029	0.026	0.024	0.019	0.016	0.011	0.009	0.004	-0.001	-0.006	-0.012	-0.016	-0.021	-0.026	-0.032	-0.038	-0.044	-0.050	-0.056	-0.061	-0.068	-0.072	-0.078	-0.081	-0.086	-0.090	-0.094	-0.099	-0.102	-0.105	-0.108	-0.109	-0.111	-0.111	-0.112	-0.112	-0.112	-0.111	-0.109	-0.109	-0.109	-0.105	-0.101	-0.098	-0.092	-0.089	-0.082	-0.076	-0.071	-0.064	-0.058	-0.050	-0.041	-0.034	-0.024	-0.015	-0.005	0.006	0.016	0.028	0.040	0.051	0.065	0.078	0.091	0.106	0.120	0.132	0.146	0.161	0.175	0.189	0.204	0.219	0.232	0.249	0.264	0.279	0.294	0.309	0.324	0.338	0.352	0.368	0.381	0.394	0.406	0.419	0.430	0.440	0.451	0.460	0.469	0.478	0.485	0.492	0.499	0.505	0.511	0.516	0.522	0.528	0.532	0.538	0.542	0.546	0.551	0.555	0.558	0.560	0.564	0.566	0.568	0.569	0.571	0.571	0.574	0.574	0.576	0.576	0.579	0.579	0.580	0.582	0.584	0.586	0.590	0.592	0.596	0.601	0.606	0.611	0.618	0.622	0.630	0.636	0.644	0.651	0.659	0.666	0.675	0.682	0.691	0.699	0.706	0.715	0.724	0.731	0.740	0.749	0.756	0.765	0.774	0.781	0.790	0.796	0.804	0.811	0.818	0.822	0.828	0.832	0.836	0.840	0.842	0.845	0.846	0.848	0.849	0.849	0.846	0.844	0.840	0.834	0.829	0.822	0.814	0.806	0.795	0.785	0.774	0.760	0.748	0.732	0.718	0.702	0.686	0.670	0.654	0.634	0.616	0.598	0.578	0.556	0.534	0.511	0.489	0.465	0.441	0.418	0.391	0.368	0.342	0.318	0.294	0.269	0.244	0.221	0.198	0.174	0.151	0.129	0.108	0.086	0.066	0.046	0.026	0.006	-0.011	-0.029	-0.048	-0.062	-0.079	-0.094	-0.109	-0.121	-0.132	-0.145	-0.156	-0.166	-0.175	-0.184	-0.191	-0.198	-0.204	-0.208	-0.211	-0.214	-0.214	-0.214	-0.214	-0.212	-0.210	-0.206	-0.202	-0.199	-0.195	-0.191	-0.188	-0.185	-0.180	-0.175	-0.170	-0.162	-0.158	-0.152	-0.146	-0.141	-0.135	-0.128	-0.121	-0.115	-0.109	-0.102	-0.095	-0.089	-0.082	-0.078	-0.071	-0.068	-0.061	-0.058	-0.051	-0.045	-0.041	-0.040	-0.036	-0.035	-0.032	-0.031	-0.031	-0.030	-0.031	-0.031	-0.032	-0.034	-0.036	-0.038	-0.040	-0.042	-0.048	-0.050	-0.055	-0.060	-0.065	-0.070	-0.076	-0.081	-0.088	-0.095	-0.101	-0.109	-0.115	-0.122	-0.131	-0.140	-0.149	-0.158	-0.168	-0.178	-0.188	-0.199	-0.209	-0.221	-0.232	-0.245	-0.259	-0.271	-0.282	-0.295	-0.309	-0.321	-0.335	-0.349	-0.361	-0.376	-0.390	-0.406	-0.420	-0.435	-0.451	-0.468	-0.484	-0.500	-0.515	-0.532	-0.549	-0.564	-0.579	-0.594	-0.610	-0.624	-0.638	-0.652	-0.665	-0.679	-0.692	-0.706	-0.720	-0.732	-0.746	-0.760	-0.776	-0.791	-0.805	-0.819	-0.831	-0.845	-0.858	-0.869	-0.881	-0.894	-0.905	-0.916	-0.928	-0.939	-0.949	-0.958	-0.968	-0.976	-0.985	-0.994	-1.001	-1.009	-1.015	-1.022	-1.029	-1.034	-1.040	-1.048	-1.055	-1.062	-1.069	-1.075	-1.081	-1.088	-1.092	-1.099	-1.102	-1.108	-1.112	-1.116	-1.120	-1.124	-1.128	-1.130	-1.132	-1.136	-1.138	-1.140	-1.141	-1.145	-1.145	-1.146	-1.148	-1.146	-1.146	-1.145	-1.145	-1.144	-1.141	-1.139	-1.136	-1.134	-1.129	-1.126	-1.121	-1.116	-1.111	-1.105	-1.100	-1.094	-1.086	-1.080	-1.072	-1.065	-1.055	-1.048	-1.038	-1.028	-1.018	-1.006	-0.996	-0.985	-0.974	-0.962	-0.951	-0.939	-0.928	-0.915	-0.902	-0.889	-0.875	-0.862	-0.849	-0.835	-0.822	-0.810	-0.795	-0.782	-0.769	-0.756	-0.742	-0.730	-0.718	-0.705	-0.695	-0.685	-0.674	-0.665	-0.654	-0.645	-0.636	-0.629	-0.620	-0.614	-0.608	-0.601	-0.595	-0.590	-0.585	-0.580	-0.576	-0.571	-0.568	-0.564	-0.561	-0.559	-0.558	-0.558	-0.556	-0.556	-0.558	-0.560	-0.564	-0.569	-0.572	-0.579	-0.584	-0.590	-0.596	-0.602	-0.610	-0.619	-0.628	-0.635	-0.644	-0.654	-0.662	-0.674	-0.684	-0.695	-0.704	-0.715	-0.726	-0.736	-0.749	-0.760	-0.770	-0.781	-0.794	-0.805	-0.818	-0.829	-0.841	-0.854	-0.866	-0.879	-0.891	-0.904	-0.916	-0.929	-0.942	-0.955	-0.966	-0.980	-0.991	-1.004	-1.015	-1.025	-1.038	-1.049	-1.059	-1.070	-1.079	-1.089	-1.096	-1.105	-1.112	-1.120	-1.125	-1.132	-1.138	-1.144	-1.148	-1.151	-1.154	-1.158	-1.159	-1.159	-1.160	-1.159	-1.159	-1.156	-1.154	-1.149	-1.145	-1.139	-1.132	-1.125	-1.119	-1.111	-1.102	-1.092	-1.081	-1.070	-1.059	-1.048	-1.035	-1.021	-1.009	-0.995	-0.981	-0.966	-0.951	-0.936	-0.920	-0.904	-0.889	-0.872	-0.855	-0.840	-0.824	-0.809	-0.792	-0.775	-0.760	-0.745	-0.730	-0.716	-0.702	-0.690	-0.676	-0.664	-0.651	-0.640	-0.629	-0.618	-0.608	-0.599	-0.591	-0.582	-0.576	-0.570	-0.565	-0.562	-0.558	-0.556	-0.555	-0.555	-0.555	-0.558	-0.560	-0.564	-0.568	-0.574	-0.580	-0.586	-0.594	-0.601	-0.611	-0.620	-0.629	-0.639	-0.650	-0.660	-0.671	-0.682	-0.694	-0.705	-0.716	-0.726	-0.736	-0.746	-0.756	-0.765	-0.774	-0.781	-0.788	-0.794	-0.800	-0.804	-0.809	-0.810	-0.812	-0.812	-0.812	-0.811	-0.809	-0.804	-0.798	-0.791	-0.784	-0.775	-0.764	-0.751	-0.738	-0.722	-0.706	-0.690	-0.671	-0.652	-0.634	-0.612	-0.592	-0.571	-0.549	-0.524	-0.500	-0.474	-0.448	-0.419	-0.391	-0.361	-0.331	-0.301	-0.271	-0.240	-0.210	-0.180	-0.149	-0.119	-0.089	-0.060	-0.031	-0.002	0.025	0.052	0.079	0.108	0.134	0.158	0.180	0.202	0.222	0.242	0.262	0.280	0.296	0.312	0.328	0.339	0.350	0.360	0.369	0.378	0.382	0.388	0.390	0.391	0.391	0.389	0.385	0.379	0.372	0.365	0.355	0.344	0.331	0.318	0.301	0.286	0.270	0.251	0.232	0.214	0.195	0.175	0.152	0.132	0.109	0.086	0.062	0.039	0.014	-0.010	-0.035	-0.061	-0.088	-0.112	-0.140	-0.166	-0.194	-0.220	-0.246	-0.272	-0.299	-0.324	-0.350	-0.374	-0.398	-0.421	-0.444	-0.468	-0.488	-0.510	-0.530	-0.550	-0.569	-0.588	-0.605	-0.621	-0.638	-0.652	-0.666	-0.681	-0.692	-0.705	-0.716	-0.728	-0.738	-0.745	-0.751	-0.759	-0.764	-0.769	-0.774	-0.776	-0.779	-0.780	-0.781	-0.782	-0.782	-0.782	-0.781	-0.780	-0.779	-0.775	-0.772	-0.769	-0.762	-0.758	-0.752	-0.745	-0.736	-0.730	-0.722	-0.716	-0.710	-0.702	-0.695	-0.688	-0.679	-0.672	-0.664	-0.655	-0.646	-0.638	-0.629	-0.620	-0.610	-0.602	-0.594	-0.585	-0.578	-0.570	-0.562	-0.556	-0.550	-0.544	-0.539	-0.532	-0.528	-0.525	-0.521	-0.519	-0.516	-0.515	-0.515	-0.515	-0.516	-0.518	-0.520	-0.521	-0.525	-0.529	-0.532	-0.536	-0.541	-0.546	-0.551	-0.558	-0.564	-0.569	-0.576	-0.585	-0.592	-0.600	-0.610	-0.620	-0.630	-0.640	-0.651	-0.664	-0.675	-0.688	-0.698	-0.711	-0.722	-0.735	-0.748	-0.760	-0.774	-0.785	-0.798	-0.810	-0.822	-0.835	-0.846	-0.859	-0.871	-0.881	-0.895	-0.908	-0.919	-0.931	-0.941	-0.951	-0.961	-0.971	-0.981	-0.989	-0.998	-1.005	-1.012	-1.019	-1.026	-1.032	-1.039	-1.044	-1.050	-1.056	-1.060	-1.065	-1.070	-1.074	-1.078	-1.079	-1.081	-1.084	-1.086	-1.088	-1.090	-1.092	-1.094	-1.095	-1.095	-1.096	-1.096	-1.096	-1.095	-1.095	-1.094	-1.094	-1.094	-1.094	-1.094	-1.094	-1.094	-1.094	-1.094	-1.094	-1.092	-1.092	-1.092	-1.091	-1.090	-1.089	-1.089	-1.088	-1.088	-1.088	-1.086	-1.086	-1.085	-1.085	-1.085	-1.086	-1.088	-1.089	-1.090	-1.091	-1.092	-1.094	-1.096	-1.098	-1.100	-1.102	-1.105	-1.108	-1.111	-1.112	-1.116	-1.119	-1.122	-1.126	-1.130	-1.134	-1.138	-1.141	-1.144	-1.149	-1.152	-1.156	-1.160	-1.165	-1.169	-1.172	-1.176	-1.180	-1.184	-1.188	-1.191	-1.194	-1.196	-1.198	-1.201	-1.205	-1.206	-1.208	-1.209	-1.209	-1.210	-1.209	-1.210	-1.209	-1.209	-1.208	-1.208	-1.206	-1.205	-1.205	-1.205	-1.204	-1.202	-1.200	-1.199	-1.198	-1.194	-1.190	-1.188	-1.182	-1.176	-1.171	-1.168	-1.162	-1.158	-1.152	-1.146	-1.140	-1.134	-1.128	-1.120	-1.112	-1.105	-1.098	-1.089	-1.080	-1.071	-1.061	-1.052	-1.044	-1.036	-1.026	-1.019	-1.011	-1.005	-0.999	-0.992	-0.986	-0.980	-0.975	-0.971	-0.965	-0.960	-0.958	-0.952	-0.950	-0.948	-0.944	-0.941	-0.940	-0.938	-0.936	-0.936	-0.935	-0.935	-0.936	-0.938	-0.940	-0.942	-0.945	-0.948	-0.951	-0.955	-0.958	-0.961	-0.965	-0.969	-0.974	-0.978	-0.982	-0.988	-0.994	-0.999	-1.005	-1.011	-1.016	-1.024	-1.029	-1.036	-1.044	-1.050	-1.059	-1.065	-1.074	-1.080	-1.088	-1.094	-1.100	-1.108	-1.115	-1.124	-1.130	-1.136	-1.142	-1.149	-1.155	-1.161	-1.166	-1.174	-1.179	-1.184	-1.189	-1.194	-1.200	-1.204	-1.209	-1.212	-1.218	-1.222	-1.228	-1.231	-1.236	-1.241	-1.244	-1.248	-1.251	-1.255	-1.260	-1.264	-1.268	-1.270	-1.274	-1.276	-1.280	-1.282	-1.286	-1.291	-1.295	-1.299	-1.302	-1.306	-1.311	-1.316	-1.321	-1.325	-1.330	-1.334	-1.338	-1.342	-1.346	-1.350	-1.355	-1.360	-1.364	-1.370	-1.374	-1.379	-1.384	-1.388	-1.391	-1.395	-1.400	-1.405	-1.409	-1.415	-1.420	-1.424	-1.429	-1.432	-1.436	-1.439	-1.442	-1.446	-1.448	-1.450	-1.454	-1.455	-1.458	-1.459	-1.461	-1.462	-1.462	-1.465	-1.465	-1.465	-1.464	-1.464	-1.464	-1.462	-1.460	-1.458	-1.456	-1.452	-1.448	-1.444	-1.439	-1.434	-1.429	-1.422	-1.416	-1.409	-1.402	-1.395	-1.389	-1.382	-1.374	-1.365	-1.356	-1.346	-1.336	-1.326	-1.316	-1.306	-1.295	-1.284	-1.274	-1.262	-1.251	-1.240	-1.229	-1.219	-1.208	-1.198	-1.186	-1.176	-1.165	-1.155	-1.142	-1.129	-1.119	-1.108	-1.096	-1.084	-1.074	-1.061	-1.049	-1.036	-1.025	-1.012	-1.001	-0.990	-0.978	-0.966	-0.954	-0.942	-0.931	-0.920	-0.909	-0.899	-0.888	-0.879	-0.868	-0.859	-0.850	-0.841	-0.834	-0.826	-0.818	-0.810	-0.802	-0.796	-0.789	-0.782	-0.775	-0.769	-0.764	-0.759	-0.754	-0.750	-0.746	-0.744	-0.741	-0.739	-0.738	-0.736	-0.735	-0.734	-0.732	-0.731	-0.730	-0.730	-0.729	-0.728	-0.728	-0.729	-0.728	-0.729	-0.730	-0.731	-0.731	-0.732	-0.734	-0.734	-0.732	-0.732	-0.732	-0.732	-0.732	-0.730	-0.730	-0.726	-0.724	-0.720	-0.716	-0.712	-0.706	-0.702	-0.698	-0.692	-0.686	-0.679	-0.671	-0.662	-0.655	-0.645	-0.636	-0.626	-0.616	-0.605	-0.595	-0.582	-0.571	-0.560	-0.549	-0.535	-0.524	-0.511	-0.499	-0.486	-0.472	-0.459	-0.445	-0.429	-0.415	-0.402	-0.388	-0.375	-0.361	-0.349	-0.335	-0.322	-0.311	-0.299	-0.288	-0.276	-0.265	-0.254	-0.244	-0.234	-0.225	-0.215	-0.208	-0.200	-0.194	-0.188	-0.182	-0.179	-0.172	-0.170	-0.166	-0.165	-0.162	-0.162	-0.160	-0.160	-0.159	-0.160	-0.160	-0.160	-0.161	-0.161	-0.162	-0.162	-0.165	-0.166	-0.169	-0.169	-0.171	-0.174	-0.176	-0.179	-0.181	-0.184	-0.188	-0.191	-0.194	-0.198	-0.201	-0.205	-0.206	-0.211	-0.214	-0.215	-0.218	-0.219	-0.221	-0.221	-0.224	-0.224	-0.224	-0.224	-0.222	-0.220	-0.219	-0.216	-0.212	-0.210	-0.205	-0.200	-0.194	-0.189	-0.184	-0.179	-0.171	-0.165	-0.156	-0.148	-0.140	-0.130	-0.120	-0.110	-0.100	-0.089	-0.079	-0.069	-0.058	-0.049	-0.038	-0.028	-0.018	-0.006	0.004	0.014	0.024	0.034	0.044	0.054	0.064	0.072	0.080	0.089	0.095	0.102	0.110	0.116	0.121	0.128	0.132	0.136	0.140	0.142	0.144	0.146	0.148	0.148	0.149	0.148	0.148	0.146	0.144	0.141	0.139	0.135	0.131	0.128	0.124	0.119	0.114	0.108	0.102	0.095	0.089	0.081	0.074	0.066	0.059	0.050	0.042	0.032	0.024	0.014	0.004	-0.008	-0.019	-0.031	-0.042	-0.055	-0.068	-0.080	-0.091	-0.104	-0.118	-0.129	-0.140	-0.152	-0.165	-0.178	-0.189	-0.201	-0.214	-0.225	-0.238	-0.249	-0.262	-0.274	-0.285	-0.295	-0.306	-0.318	-0.329	-0.339	-0.349	-0.359	-0.368	-0.376	-0.388	-0.398	-0.406	-0.416	-0.424	-0.430	-0.438	-0.444	-0.450	-0.456	-0.462	-0.469	-0.472	-0.479	-0.485	-0.489	-0.495	-0.499	-0.504	-0.509	-0.512	-0.515	-0.519	-0.521	-0.524	-0.525	-0.525	-0.528	-0.530	-0.531	-0.534	-0.535	-0.536	-0.539	-0.541	-0.542	-0.544	-0.545	-0.546	-0.548	-0.548	-0.549	-0.549	-0.549	-0.550	-0.550	-0.550	-0.551	-0.552	-0.554	-0.555	-0.556	-0.558	-0.559	-0.560	-0.560	-0.562	-0.564	-0.565	-0.566	-0.568	-0.569	-0.570	-0.570	-0.571	-0.574	-0.575	-0.576	-0.578	-0.579	-0.580	-0.581	-0.581	-0.582	-0.582	-0.584	-0.582	-0.582	-0.581	-0.579	-0.578	-0.575	-0.574	-0.571	-0.569	-0.566	-0.564	-0.562	-0.560	-0.558	-0.555	-0.554	-0.551	-0.548	-0.545	-0.541	-0.536	-0.532	-0.528	-0.524	-0.520	-0.515	-0.510	-0.506	-0.502	-0.500	-0.495	-0.491	-0.486	-0.481	-0.478	-0.472	-0.468	-0.462	-0.458	-0.454	-0.450	-0.445	-0.441	-0.439	-0.435	-0.431	-0.428	-0.424	-0.420	-0.418	-0.415	-0.411	-0.409	-0.405	-0.401	-0.401	-0.400	-0.399	-0.399	-0.398	-0.398	-0.398	-0.398	-0.399	-0.399	-0.400	-0.400	-0.402	-0.404	-0.406	-0.410	-0.411	-0.415	-0.420	-0.425	-0.431	-0.438	-0.444	-0.450	-0.459	-0.466	-0.475	-0.482	-0.491	-0.500	-0.509	-0.519	-0.528	-0.539	-0.549	-0.561	-0.572	-0.586	-0.598	-0.610	-0.622	-0.636	-0.649	-0.662	-0.675	-0.689	-0.701	-0.715	-0.728	-0.740	-0.752	-0.765	-0.778	-0.791	-0.804	-0.818	-0.830	-0.844	-0.856	-0.870	-0.884	-0.898	-0.911	-0.924	-0.939	-0.952	-0.966	-0.979	-0.992	-1.005	-1.018	-1.030	-1.042	-1.054	-1.066	-1.076	-1.088	-1.100	-1.112	-1.121	-1.131	-1.140	-1.149	-1.155	-1.161	-1.168	-1.174	-1.179	-1.182	-1.188	-1.191	-1.195	-1.200	-1.202	-1.206	-1.210	-1.211	-1.212	-1.215	-1.216	-1.216	-1.218	-1.216	-1.214	-1.212	-1.210	-1.209	-1.205	-1.201	-1.198	-1.192	-1.186	-1.180	-1.174	-1.166	-1.160	-1.152	-1.144	-1.135	-1.126	-1.116	-1.106	-1.096	-1.086	-1.075	-1.062	-1.051	-1.039	-1.026	-1.012	-1.000	-0.986	-0.974	-0.962	-0.949	-0.935	-0.924	-0.910	-0.896	-0.882	-0.869	-0.856	-0.841	-0.828	-0.815	-0.801	-0.789	-0.776	-0.764	-0.752	-0.740	-0.729	-0.715	-0.704	-0.691	-0.679	-0.668	-0.655	-0.641	-0.629	-0.616	-0.604	-0.591	-0.579	-0.565	-0.554	-0.540	-0.528	-0.515	-0.502	-0.489	-0.476	-0.462	-0.450	-0.435	-0.421	-0.408	-0.391	-0.378	-0.361	-0.345	-0.329	-0.315	-0.296	-0.280	-0.262	-0.242	-0.224	-0.204	-0.185	-0.164	-0.144	-0.124	-0.101	-0.081	-0.060	-0.040	-0.019	0.002	0.024	0.046	0.066	0.089	0.111	0.134	0.155	0.178	0.202	0.226	0.250	0.272	0.295	0.319	0.342	0.365	0.389	0.411	0.435	0.458	0.480	0.501	0.522	0.544	0.565	0.585	0.604	0.621	0.640	0.655	0.671	0.686	0.700	0.714	0.725	0.738	0.749	0.758	0.766	0.775	0.782	0.789	0.796	0.801	0.806	0.810	0.812	0.815	0.815	0.815	0.814	0.812	0.809	0.805	0.800	0.795	0.788	0.780	0.772	0.762	0.752	0.742	0.730	0.719	0.706	0.691	0.678	0.661	0.645	0.629	0.610	0.592	0.575	0.558	0.540	0.521	0.504	0.485	0.468	0.449	0.431	0.411	0.394	0.375	0.356	0.338	0.320	0.300	0.281	0.264	0.248	0.232	0.216	0.201	0.188	0.174	0.160	0.146	0.134	0.122	0.111	0.100	0.090	0.080	0.071	0.062	0.055	0.048	0.041	0.038	0.032	0.028	0.028	0.024	0.021	0.019	0.016	0.015	0.015	0.012	0.014	0.014	0.014	0.016	0.019	0.021	0.024	0.026	0.030	0.032	0.035	0.040	0.044	0.048	0.051	0.056	0.060	0.065	0.069	0.072	0.076	0.081	0.085	0.090	0.095	0.100	0.104	0.109	0.114	0.118	0.121	0.126	0.130	0.134	0.136	0.140	0.142	0.145	0.149	0.150	0.151	0.154	0.154	0.155	0.156	0.155	0.155	0.156	0.156	0.156	0.156	0.156	0.156	0.156	0.156	0.158	0.159	0.159	0.161	0.161	0.164	0.166	0.169	0.171	0.172	0.176	0.179	0.181	0.184	0.188	0.189	0.190	0.191	0.194	0.196	0.199	0.200	0.202	0.204	0.205	0.208	0.209	0.210	0.211	0.211	0.212	0.214	0.214	0.212	0.211	0.211	0.208	0.205	0.204	0.200	0.198	0.196	0.191	0.186	0.181	0.175	0.168	0.161	0.152	0.145	0.135	0.126	0.115	0.105	0.094	0.081	0.069	0.056	0.041	0.028	0.012	-0.004	-0.020	-0.036	-0.054	-0.070	-0.088	-0.106	-0.124	-0.144	-0.162	-0.182	-0.202	-0.222	-0.244	-0.266	-0.286	-0.308	-0.330	-0.350	-0.372	-0.394	-0.415	-0.436	-0.458	-0.479	-0.499	-0.520	-0.540	-0.560	-0.579	-0.599	-0.615	-0.634	-0.651	-0.668	-0.684	-0.699	-0.714	-0.726	-0.740	-0.754	-0.765	-0.775	-0.788	-0.799	-0.809	-0.819	-0.830	-0.839	-0.848	-0.856	-0.865	-0.872	-0.880	-0.888	-0.892	-0.899	-0.905	-0.910	-0.919	-0.925	-0.930	-0.935	-0.941	-0.946	-0.951	-0.955	-0.960	-0.964	-0.966	-0.970	-0.974	-0.976	-0.980	-0.984	-0.988	-0.990	-0.994	-0.998	-1.002	-1.006	-1.010	-1.016	-1.021	-1.025	-1.030	-1.039	-1.046	-1.054	-1.062	-1.071	-1.080	-1.088	-1.098	-1.106	-1.118	-1.128	-1.139	-1.150	-1.160	-1.171	-1.184	-1.196	-1.209	-1.222	-1.238	-1.252	-1.268	-1.282	-1.298	-1.314	-1.330	-1.345	-1.361	-1.376	-1.391	-1.408	-1.422	-1.439	-1.454	-1.469	-1.485	-1.500	-1.512	-1.528	-1.542	-1.556	-1.571	-1.584	-1.598	-1.611	-1.622	-1.636	-1.646	-1.659	-1.668	-1.679	-1.686	-1.695	-1.701	-1.708	-1.714	-1.719	-1.724	-1.729	-1.731	-1.735	-1.738	-1.739	-1.739	-1.740	-1.740	-1.739	-1.736	-1.732	-1.730	-1.724	-1.719	-1.711	-1.704	-1.695	-1.685	-1.675	-1.666	-1.656	-1.644	-1.631	-1.618	-1.604	-1.589	-1.572	-1.556	-1.539	-1.521	-1.504	-1.485	-1.465	-1.446	-1.426	-1.408	-1.388	-1.369	-1.349	-1.329	-1.309	-1.289	-1.268	-1.246	-1.222	-1.201	-1.180	-1.160	-1.139	-1.118	-1.096	-1.075	-1.054	-1.034	-1.011	-0.990	-0.968	-0.945	-0.924	-0.901	-0.879	-0.856	-0.834	-0.811	-0.789	-0.766	-0.744	-0.722	-0.700	-0.679	-0.658	-0.635	-0.614	-0.592	-0.570	-0.550	-0.529	-0.509	-0.488	-0.466	-0.446	-0.426	-0.405	-0.385	-0.365	-0.345	-0.324	-0.305	-0.284	-0.265	-0.244	-0.225	-0.206	-0.186	-0.169	-0.150	-0.132	-0.114	-0.098	-0.080	-0.064	-0.046	-0.031	-0.016	0.000	0.015	0.031	0.045	0.060	0.074	0.088	0.100	0.112	0.122	0.134	0.144	0.154	0.162	0.171	0.180	0.188	0.194	0.200	0.205	0.209	0.214	0.219	0.222	0.226	0.232	0.236	0.239	0.241	0.245	0.249	0.250	0.251	0.251	0.252	0.252	0.252	0.252	0.251	0.251	0.251	0.252	0.252	0.254	0.256	0.259	0.261	0.264	0.268	0.270	0.275	0.280	0.285	0.291	0.298	0.304	0.311	0.320	0.329	0.338	0.348	0.356	0.369	0.380	0.391	0.404	0.416	0.429	0.442	0.455	0.470	0.484	0.499	0.514	0.531	0.548	0.564	0.581	0.598	0.616	0.635	0.652	0.672	0.691	0.710	0.730	0.750	0.769	0.789	0.809	0.828	0.848	0.868	0.886	0.906	0.925	0.944	0.962	0.981	0.999	1.016	1.034	1.052	1.068	1.085	1.101	1.116	1.132	1.146	1.160	1.175	1.189	1.201	1.215	1.228	1.239	1.250	1.261	1.272	1.284	1.294	1.305	1.314	1.322	1.329	1.336	1.344	1.351	1.358	1.364	1.369	1.374	1.379	1.384	1.386	1.391	1.396	1.400	1.402	1.408	1.410	1.412	1.415	1.418	1.420	1.422	1.422	1.426	1.429	1.430	1.431	1.432	1.432	1.434	1.434	1.436	1.436	1.436	1.438	1.440	1.441	1.444	1.445	1.446	1.449	1.450	1.451	1.454	1.455	1.455	1.456	1.456	1.456	1.455	1.454	1.454	1.454	1.454	1.452	1.452	1.451	1.451	1.450	1.449	1.448	1.448	1.445	1.442	1.440	1.438	1.434	1.431	1.428	1.424	1.420	1.416	1.411	1.408	1.402	1.398	1.392	1.388	1.382	1.378	1.372	1.366	1.360	1.352	1.346	1.339	1.332	1.325	1.319	1.311	1.304	1.296	1.290	1.284	1.278	1.270	1.264	1.256	1.249	1.241	1.234	1.226	1.218	1.210	1.200	1.191	1.182	1.174	1.165	1.155	1.146	1.136	1.126	1.116	1.105	1.095	1.085	1.074	1.062	1.051	1.041	1.030	1.019	1.006	0.995	0.984	0.971	0.960	0.951	0.940	0.928	0.915	0.902	0.890	0.876	0.864	0.849	0.835	0.820	0.805	0.790	0.774	0.759	0.742	0.725	0.709	0.691	0.675	0.659	0.641	0.625	0.608	0.590	0.574	0.558	0.541	0.525	0.509	0.492	0.476	0.460	0.445	0.430	0.414	0.400	0.385	0.369	0.355	0.339	0.324	0.309	0.294	0.280	0.265	0.251	0.239	0.225	0.212	0.199	0.188	0.174	0.162	0.149	0.138	0.126	0.115	0.104	0.092	0.082	0.071	0.061	0.052	0.042	0.034	0.026	0.018	0.011	0.004	-0.001	-0.006	-0.011	-0.016	-0.019	-0.022	-0.026	-0.029	-0.031	-0.032	-0.036	-0.039	-0.039	-0.038	-0.038	-0.038	-0.035	-0.035	-0.032	-0.031	-0.030	-0.028	-0.025	-0.024	-0.021	-0.019	-0.016	-0.014	-0.011	-0.009	-0.006	-0.002	-0.001	0.000	0.004	0.006	0.008	0.008	0.008	0.008	0.006	0.006	0.005	0.002	0.001	-0.001	-0.002	-0.006	-0.009	-0.014	-0.018	-0.022	-0.028	-0.032	-0.039	-0.046	-0.054	-0.064	-0.072	-0.082	-0.092	-0.105	-0.118	-0.130	-0.144	-0.159	-0.174	-0.190	-0.206	-0.224	-0.241	-0.261	-0.281	-0.300	-0.320	-0.341	-0.362	-0.382	-0.405	-0.428	-0.450	-0.474	-0.496	-0.519	-0.542	-0.566	-0.590	-0.614	-0.638	-0.661	-0.685	-0.709	-0.732	-0.754	-0.778	-0.799	-0.820	-0.840	-0.860	-0.879	-0.898	-0.916	-0.932	-0.949	-0.966	-0.981	-0.995	-1.010	-1.024	-1.036	-1.049	-1.060	-1.071	-1.081	-1.092	-1.102	-1.111	-1.120	-1.126	-1.135	-1.141	-1.146	-1.152	-1.156	-1.161	-1.165	-1.168	-1.171	-1.172	-1.174	-1.174	-1.172	-1.172	-1.169	-1.166	-1.164	-1.160	-1.155	-1.151	-1.145	-1.140	-1.135	-1.131	-1.128	-1.122	-1.118	-1.114	-1.109	-1.104	-1.101	-1.098	-1.095	-1.092	-1.090	-1.088	-1.085	-1.084	-1.082	-1.081	-1.079	-1.078	-1.078	-1.078	-1.078	-1.079	-1.080	-1.081	-1.084	-1.086	-1.089	-1.092	-1.096	-1.101	-1.106	-1.111	-1.116	-1.122	-1.129	-1.135	-1.140	-1.148	-1.155	-1.161	-1.169	-1.175	-1.182	-1.190	-1.198	-1.205	-1.214	-1.222	-1.231	-1.240	-1.249	-1.259	-1.269	-1.278	-1.289	-1.299	-1.310	-1.321	-1.332	-1.344	-1.355	-1.366	-1.378	-1.389	-1.400	-1.412	-1.422	-1.432	-1.445	-1.455	-1.466	-1.476	-1.486	-1.498	-1.508	-1.519	-1.531	-1.542	-1.554	-1.566	-1.578	-1.590	-1.602	-1.615	-1.628	-1.640	-1.654	-1.666	-1.680	-1.695	-1.708	-1.721	-1.735	-1.749	-1.761	-1.776	-1.790	-1.805	-1.819	-1.834	-1.848	-1.862	-1.879	-1.896	-1.911	-1.929	-1.945	-1.964	-1.980	-1.998	-2.015	-2.031	-2.049	-2.065	-2.082	-2.101	-2.118	-2.135	-2.152	-2.170	-2.186	-2.202	-2.218	-2.234	-2.250	-2.264	-2.279	-2.292	-2.306	-2.320	-2.332	-2.345	-2.358	-2.370	-2.381	-2.391	-2.401	-2.411	-2.421	-2.430	-2.438	-2.446	-2.454	-2.460	-2.468	-2.472	-2.479	-2.482	-2.486	-2.489	-2.490	-2.489	-2.489	-2.486	-2.484	-2.479	-2.474	-2.468	-2.461	-2.454	-2.445	-2.436	-2.425	-2.415	-2.404	-2.391	-2.379	-2.366	-2.352	-2.339	-2.322	-2.309	-2.294	-2.278	-2.262	-2.246	-2.229	-2.211	-2.194	-2.176	-2.161	-2.142	-2.124	-2.106	-2.088	-2.069	-2.050	-2.033	-2.015	-1.998	-1.979	-1.962	-1.946	-1.930	-1.914	-1.899	-1.882	-1.866	-1.851	-1.836	-1.821	-1.808	-1.794	-1.780	-1.765	-1.751	-1.739	-1.725	-1.712	-1.702	-1.690	-1.678	-1.668	-1.655	-1.645	-1.634	-1.624	-1.612	-1.602	-1.591	-1.582	-1.574	-1.564	-1.555	-1.545	-1.536	-1.528	-1.519	-1.509	-1.501	-1.492	-1.484	-1.474	-1.465	-1.458	-1.449	-1.440	-1.432	-1.424	-1.416	-1.409	-1.401	-1.394	-1.386	-1.379	-1.371	-1.366	-1.359	-1.352	-1.346	-1.340	-1.335	-1.330	-1.324	-1.319	-1.315	-1.310	-1.305	-1.302	-1.298	-1.295	-1.294	-1.290	-1.289	-1.289	-1.288	-1.289	-1.290	-1.292	-1.294	-1.298	-1.299	-1.302	-1.305	-1.310	-1.314	-1.319	-1.322	-1.328	-1.334	-1.339	-1.345	-1.350	-1.358	-1.366	-1.372	-1.379	-1.386	-1.392	-1.399	-1.404	-1.410	-1.416	-1.422	-1.429	-1.435	-1.441	-1.445	-1.451	-1.458	-1.461	-1.465	-1.469	-1.472	-1.476	-1.480	-1.482	-1.484	-1.484	-1.481	-1.481	-1.480	-1.476	-1.474	-1.469	-1.462	-1.456	-1.448	-1.439	-1.430	-1.420	-1.408	-1.396	-1.384	-1.369	-1.355	-1.340	-1.326	-1.309	-1.292	-1.274	-1.255	-1.236	-1.218	-1.196	-1.176	-1.154	-1.134	-1.111	-1.090	-1.066	-1.044	-1.021	-0.998	-0.975	-0.951	-0.928	-0.905	-0.881	-0.859	-0.836	-0.814	-0.792	-0.771	-0.749	-0.729	-0.708	-0.690	-0.670	-0.652	-0.635	-0.619	-0.604	-0.590	-0.576	-0.564	-0.552	-0.541	-0.531	-0.522	-0.514	-0.506	-0.500	-0.494	-0.489	-0.485	-0.482	-0.480	-0.478	-0.478	-0.478	-0.478	-0.479	-0.481	-0.484	-0.488	-0.490	-0.495	-0.501	-0.506	-0.512	-0.518	-0.525	-0.531	-0.538	-0.545	-0.552	-0.560	-0.568	-0.576	-0.585	-0.594	-0.601	-0.611	-0.620	-0.629	-0.636	-0.645	-0.652	-0.661	-0.669	-0.676	-0.680	-0.686	-0.692	-0.699	-0.704	-0.709	-0.714	-0.718	-0.721	-0.724	-0.726	-0.728	-0.730	-0.730	-0.730	-0.730	-0.729	-0.725	-0.724	-0.720	-0.718	-0.712	-0.709	-0.704	-0.698	-0.692	-0.685	-0.678	-0.670	-0.662	-0.654	-0.644	-0.635	-0.624	-0.615	-0.604	-0.592	-0.581	-0.570	-0.558	-0.546	-0.532	-0.520	-0.507	-0.495	-0.481	-0.468	-0.454	-0.440	-0.426	-0.411	-0.398	-0.384	-0.369	-0.354	-0.340	-0.326	-0.311	-0.296	-0.282	-0.268	-0.252	-0.238	-0.224	-0.209	-0.194	-0.179	-0.164	-0.149	-0.134	-0.118	-0.104	-0.089	-0.074	-0.059	-0.044	-0.028	-0.012	0.002	0.018	0.029	0.042	0.056	0.070	0.084	0.098	0.110	0.122	0.135	0.148	0.160	0.171	0.184	0.195	0.208	0.218	0.229	0.240	0.250	0.260	0.271	0.281	0.291	0.301	0.311	0.322	0.331	0.339	0.348	0.355	0.364	0.371	0.379	0.386	0.394	0.400	0.408	0.414	0.419	0.425	0.431	0.436	0.440	0.445	0.450	0.454	0.458	0.462	0.468	0.470	0.474	0.478	0.480	0.481	0.485	0.488	0.489	0.491	0.492	0.495	0.496	0.496	0.498	0.498	0.498	0.498	0.498	0.498	0.498	0.498	0.498	0.499	0.498	0.498	0.498	0.496	0.496	0.494	0.494	0.492	0.490	0.489	0.486	0.482	0.480	0.476	0.474	0.470	0.466	0.462	0.459	0.456	0.452	0.449	0.445	0.442	0.442	0.440	0.439	0.438	0.436	0.436	0.436	0.435	0.432	0.432	0.432	0.432	0.434	0.435	0.436	0.439	0.441	0.445	0.449	0.452	0.458	0.462	0.469	0.474	0.480	0.486	0.495	0.501	0.510	0.519	0.528	0.536	0.548	0.559	0.570	0.581	0.594	0.606	0.620	0.632	0.648	0.661	0.679	0.694	0.711	0.728	0.744	0.761	0.779	0.796	0.814	0.831	0.849	0.866	0.885	0.902	0.920	0.938	0.956	0.974	0.991	1.008	1.025	1.042	1.058	1.074	1.090	1.106	1.120	1.136	1.151	1.168	1.181	1.195	1.209	1.222	1.234	1.246	1.258	1.269	1.278	1.289	1.299	1.306	1.315	1.324	1.331	1.338	1.345	1.352	1.359	1.364	1.369	1.374	1.379	1.384	1.389	1.392	1.396	1.400	1.404	1.408	1.410	1.414	1.416	1.419	1.422	1.425	1.426	1.430	1.432	1.435	1.436	1.438	1.440	1.444	1.446	1.450	1.455	1.459	1.462	1.468	1.472	1.476	1.482	1.488	1.491	1.498	1.504	1.509	1.515	1.521	1.528	1.534	1.541	1.549	1.556	1.565	1.571	1.579	1.585	1.591	1.599	1.606	1.614	1.621	1.629	1.638	1.645	1.652	1.661	1.669	1.675	1.682	1.689	1.696	1.701	1.706	1.712	1.718	1.722	1.726	1.730	1.732	1.734	1.735	1.735	1.736	1.735	1.735	1.734	1.732	1.731	1.730	1.728	1.725	1.722	1.721	1.718	1.715	1.711	1.708	1.702	1.698	1.692	1.686	1.681	1.672	1.666	1.659	1.652	1.645	1.638	1.629	1.621	1.614	1.605	1.598	1.589	1.579	1.570	1.562	1.552	1.545	1.535	1.528	1.520	1.512	1.504	1.498	1.491	1.484	1.478	1.472	1.466	1.460	1.452	1.446	1.441	1.436	1.434	1.429	1.426	1.422	1.420	1.416	1.414	1.411	1.409	1.406	1.404	1.401	1.400	1.399	1.399	1.399	1.399	1.398	1.398	1.398	1.399	1.400	1.400	1.398	1.396	1.394	1.394	1.391	1.389	1.386	1.384	1.379	1.376	1.371	1.365	1.360	1.354	1.348	1.341	1.335	1.326	1.319	1.310	1.301	1.290	1.280	1.268	1.255	1.242	1.229	1.215	1.200	1.185	1.170	1.155	1.140	1.125	1.110	1.094	1.078	1.061	1.045	1.029	1.012	0.996	0.979	0.961	0.942	0.925	0.906	0.888	0.871	0.854	0.836	0.819	0.802	0.786	0.770	0.755	0.740	0.726	0.712	0.700	0.688	0.676	0.665	0.656	0.648	0.641	0.634	0.628	0.624	0.620	0.618	0.616	0.615	0.615	0.615	0.616	0.619	0.619	0.620	0.622	0.625	0.629	0.635	0.639	0.645	0.651	0.659	0.665	0.671	0.679	0.686	0.694	0.700	0.706	0.712	0.719	0.725	0.731	0.736	0.742	0.749	0.752	0.760	0.765	0.768	0.771	0.775	0.779	0.780	0.781	0.782	0.782	0.782	0.780	0.779	0.775	0.772	0.769	0.764	0.758	0.751	0.742	0.734	0.726	0.716	0.704	0.692	0.681	0.668	0.652	0.639	0.622	0.608	0.591	0.574	0.556	0.538	0.520	0.502	0.482	0.462	0.442	0.422	0.402	0.382	0.361	0.341	0.320	0.300	0.279	0.258	0.239	0.219	0.199	0.180	0.161	0.142	0.124	0.108	0.090	0.074	0.058	0.041	0.028	0.014	0.000	-0.012	-0.024	-0.035	-0.046	-0.056	-0.066	-0.075	-0.084	-0.092	-0.101	-0.110	-0.116	-0.124	-0.130	-0.136	-0.142	-0.151	-0.155	-0.160	-0.165	-0.169	-0.172	-0.174	-0.178	-0.179	-0.181	-0.181	-0.182	-0.182	-0.182	-0.182	-0.182	-0.181	-0.180	-0.179	-0.175	-0.174	-0.171	-0.170	-0.166	-0.164	-0.160	-0.159	-0.156	-0.156	-0.154	-0.154	-0.155	-0.155	-0.155	-0.154	-0.155	-0.155	-0.154	-0.154	-0.155	-0.156	-0.156	-0.158	-0.160	-0.161	-0.165	-0.169	-0.172	-0.178	-0.181	-0.188	-0.194	-0.200	-0.206	-0.214	-0.221	-0.228	-0.236	-0.244	-0.252	-0.261	-0.270	-0.280	-0.289	-0.300	-0.310	-0.320	-0.331	-0.341	-0.352	-0.364	-0.374	-0.385	-0.396	-0.406	-0.418	-0.429	-0.439	-0.450	-0.461	-0.471	-0.482	-0.492	-0.502	-0.514	-0.522	-0.531	-0.540	-0.548	-0.554	-0.560	-0.565	-0.569	-0.572	-0.575	-0.578	-0.578	-0.578	-0.575	-0.574	-0.571	-0.568	-0.562	-0.559	-0.555	-0.549	-0.542	-0.536	-0.526	-0.519	-0.509	-0.499	-0.488	-0.475	-0.464	-0.451	-0.439	-0.424	-0.410	-0.395	-0.380	-0.364	-0.348	-0.331	-0.314	-0.296	-0.280	-0.261	-0.242	-0.224	-0.206	-0.189	-0.170	-0.151	-0.134	-0.116	-0.099	-0.081	-0.064	-0.048	-0.032	-0.016	-0.001	0.014	0.029	0.042	0.058	0.070	0.084	0.098	0.110	0.124	0.135	0.148	0.158	0.169	0.179	0.189	0.196	0.204	0.211	0.219	0.224	0.229	0.234	0.238	0.240	0.242	0.246	0.249	0.251	0.254	0.255	0.258	0.259	0.261	0.262	0.265	0.266	0.266	0.268	0.268	0.270	0.270	0.272	0.274	0.275	0.278	0.280	0.281	0.284	0.285	0.288	0.289	0.291	0.294	0.298	0.300	0.304	0.308	0.311	0.315	0.321	0.325	0.330	0.335	0.340	0.345	0.348	0.352	0.356	0.361	0.366	0.370	0.375	0.379	0.384	0.388	0.392	0.396	0.401	0.405	0.409	0.412	0.415	0.419	0.421	0.425	0.429	0.431	0.435	0.438	0.442	0.449	0.451	0.454	0.456	0.460	0.462	0.465	0.468	0.469	0.470	0.472	0.474	0.475	0.476	0.478	0.478	0.479	0.479	0.480	0.480	0.481	0.484	0.485	0.486	0.489	0.490	0.492	0.495	0.498	0.500	0.502	0.505	0.507	0.510	0.512	0.515	0.518	0.519	0.521	0.524	0.525	0.528	0.529	0.529	0.531	0.532	0.534	0.534	0.536	0.538	0.539	0.542	0.544	0.546	0.549	0.551	0.554	0.558	0.561	0.564	0.568	0.571	0.575	0.579	0.581	0.585	0.589	0.592	0.598	0.600	0.605	0.610	0.615	0.621	0.628	0.634	0.640	0.648	0.655	0.660	0.668	0.675	0.682	0.691	0.700	0.709	0.719	0.728	0.738	0.749	0.760	0.770	0.782	0.794	0.806	0.820	0.832	0.845	0.860	0.874	0.889	0.904	0.919	0.935	0.952	0.970	0.986	1.004	1.021	1.038	1.058	1.076	1.096	1.116	1.136	1.158	1.178	1.199	1.219	1.241	1.264	1.285	1.308	1.330	1.352	1.374	1.396	1.419	1.441	1.464	1.485	1.508	1.530	1.551	1.574	1.595	1.618	1.639	1.660	1.681	1.702	1.722	1.740	1.759	1.776	1.792	1.810	1.826	1.840	1.856	1.871	1.885	1.899	1.912	1.926	1.941	1.955	1.968	1.981	1.994	2.005	2.018	2.029	2.041	2.051	2.061	2.071	2.080	2.090	2.099	2.108	2.115	2.122	2.130	2.138	2.145	2.151	2.158	2.165	2.171	2.176	2.182	2.186	2.189	2.191	2.195	2.198	2.200	2.204	2.206	2.210	2.211	2.215	2.218	2.221	2.224	2.228	2.230	2.232	2.235	2.238	2.239	2.241	2.245	2.246	2.249	2.250	2.254	2.256	2.259	2.260	2.261	2.261	2.261	2.261	2.261	2.261	2.260	2.259	2.258	2.255	2.252	2.249	2.248	2.245	2.241	2.238	2.235	2.231	2.226	2.222	2.216	2.211	2.205	2.199	2.190	2.182	2.174	2.165	2.156	2.146	2.136	2.125	2.116	2.105	2.094	2.085	2.074	2.062	2.051	2.039	2.026	2.014	2.000	1.985	1.971	1.958	1.945	1.930	1.915	1.901	1.886	1.872	1.858	1.842	1.830	1.816	1.804	1.791	1.779	1.768	1.758	1.746	1.735	1.725	1.715	1.705	1.696	1.686	1.679	1.671	1.664	1.658	1.651	1.648	1.644	1.640	1.635	1.634	1.632	1.631	1.631	1.634	1.635	1.638	1.641	1.644	1.649	1.655	1.660	1.668	1.672	1.680	1.688	1.698	1.705	1.714	1.724	1.734	1.745	1.755	1.766	1.780	1.791	1.802	1.815	1.826	1.839	1.850	1.862	1.875	1.888	1.901	1.914	1.926	1.939	1.951	1.964	1.975	1.986	1.999	2.009	2.019	2.029	2.040	2.049	2.059	2.068	2.078	2.085	2.094	2.101	2.109	2.116	2.122	2.129	2.135	2.139	2.142	2.145	2.149	2.151	2.152	2.152	2.154	2.152	2.151	2.151	2.150	2.148	2.145	2.142	2.140	2.138	2.134	2.130	2.126	2.122	2.118	2.112	2.106	2.101	2.095	2.089	2.084	2.076	2.070	2.064	2.058	2.051	2.045	2.039	2.035	2.029	2.024	2.019	2.013	2.006	2.000	1.994	1.988	1.980	1.971	1.965	1.958	1.949	1.941	1.934	1.925	1.918	1.910	1.901	1.894	1.886	1.878	1.869	1.861	1.852	1.842	1.834	1.822	1.812	1.802	1.790	1.780	1.768	1.758	1.745	1.732	1.719	1.704	1.690	1.675	1.659	1.644	1.626	1.610	1.594	1.576	1.559	1.541	1.525	1.506	1.488	1.470	1.450	1.432	1.412	1.394	1.376	1.358	1.338	1.318	1.298	1.278	1.258	1.238	1.216	1.195	1.175	1.154	1.132	1.112	1.092	1.071	1.052	1.032	1.012	0.994	0.975	0.956	0.938	0.920	0.901	0.884	0.865	0.846	0.828	0.810	0.794	0.775	0.759	0.742	0.728	0.711	0.698	0.684	0.670	0.658	0.645	0.634	0.622	0.611	0.600	0.591	0.581	0.572	0.564	0.556	0.549	0.541	0.536	0.530	0.526	0.522	0.516	0.511	0.509	0.506	0.504	0.501	0.498	0.496	0.494	0.492	0.491	0.490	0.489	0.488	0.486	0.485	0.484	0.484	0.482	0.481	0.482	0.481	0.481	0.481	0.481	0.484	0.484	0.482	0.481	0.481	0.480	0.478	0.476	0.475	0.474	0.470	0.468	0.465	0.462	0.459	0.455	0.450	0.446	0.441	0.438	0.432	0.428	0.421	0.415	0.409	0.401	0.394	0.386	0.378	0.370	0.362	0.354	0.345	0.335	0.325	0.316	0.305	0.295	0.286	0.275	0.264	0.254	0.244	0.234	0.222	0.212	0.201	0.190	0.179	0.168	0.158	0.148	0.138	0.129	0.119	0.110	0.101	0.094	0.085	0.076	0.068	0.060	0.052	0.046	0.038	0.031	0.025	0.018	0.014	0.008	0.004	0.000	-0.002	-0.005	-0.006	-0.008	-0.008	-0.006	-0.005	-0.005	-0.005	-0.002	0.000	0.004	0.008	0.011	0.016	0.021	0.028	0.034	0.040	0.049	0.056	0.062	0.072	0.081	0.091	0.101	0.111	0.122	0.134	0.146	0.158	0.169	0.184	0.198	0.210	0.222	0.236	0.249	0.264	0.279	0.292	0.308	0.322	0.339	0.352	0.368	0.382	0.398	0.411	0.426	0.440	0.455	0.469	0.482	0.495	0.507	0.520	0.534	0.546	0.559	0.571	0.584	0.596	0.608	0.620	0.631	0.644	0.655	0.665	0.676	0.686	0.695	0.706	0.716	0.724	0.732	0.741	0.749	0.756	0.764	0.770	0.778	0.784	0.789	0.795	0.800	0.805	0.809	0.812	0.818	0.821	0.824	0.829	0.832	0.836	0.840	0.844	0.849	0.851	0.856	0.860	0.864	0.869	0.874	0.878	0.882	0.886	0.891	0.896	0.900	0.904	0.906	0.908	0.910	0.915	0.919	0.922	0.926	0.931	0.936	0.941	0.946	0.950	0.956	0.961	0.966	0.971	0.976	0.981	0.986	0.991	0.998	1.002	1.006	1.012	1.019	1.025	1.031	1.038	1.044	1.049	1.055	1.061	1.068	1.075	1.080	1.086	1.092	1.099	1.104	1.110	1.114	1.118	1.121	1.125	1.129	1.131	1.135	1.139	1.142	1.146	1.150	1.152	1.156	1.159	1.161	1.164	1.164	1.165	1.166	1.166	1.166	1.166	1.166	1.166	1.165	1.164	1.162	1.161	1.160	1.158	1.155	1.152	1.149	1.145	1.140	1.136	1.131	1.125	1.119	1.111	1.105	1.098	1.090	1.082	1.075	1.066	1.058	1.049	1.041	1.032	1.024	1.015	1.006	0.998	0.988	0.979	0.970	0.960	0.951	0.941	0.932	0.922	0.914	0.905	0.895	0.884	0.874	0.864	0.854	0.845	0.836	0.828	0.820	0.811	0.805	0.798	0.791	0.786	0.780	0.775	0.770	0.766	0.761	0.758	0.754	0.750	0.746	0.745	0.741	0.741	0.741	0.740	0.740	0.738	0.738	0.738	0.738	0.738	0.738	0.739	0.738	0.739	0.740	0.741	0.741	0.741	0.744	0.745	0.745	0.745	0.746	0.748	0.748	0.749	0.749	0.750	0.751	0.751	0.751	0.752	0.754	0.752	0.752	0.752	0.752	0.752	0.751	0.750	0.749	0.746	0.744	0.740	0.736	0.731	0.728	0.721	0.715	100.000	5.000	2.000	1.000	6.000	0.000	0.000	0.000	0.000	0.000	0.000	0.000	0.000	0.000	0.000	0.000	0.000	0.000	-0.790	-0.785	-0.778	-0.770	-0.764	-0.758	-0.750	-0.742	-0.738	-0.729	-0.722	-0.718	-0.710	-0.704	-0.696	-0.689	-0.682	-0.674	-0.668	-0.659	-0.651	-0.642	-0.635	-0.626	-0.619	-0.610	-0.602	-0.594	-0.586	-0.578	-0.569	-0.561	-0.552	-0.542	-0.532	-0.522	-0.510	-0.500	-0.489	-0.478	-0.466	-0.452	-0.440	-0.426	-0.412	-0.398	-0.385	-0.370	-0.356	-0.341	-0.326	-0.310	-0.294	-0.278	-0.261	-0.245	-0.229	-0.211	-0.194	-0.178	-0.160	-0.144	-0.126	-0.109	-0.091	-0.075	-0.058	-0.039	-0.021	-0.004	0.015	0.032	0.050	0.069	0.088	0.105	0.124	0.142	0.159	0.178	0.195	0.212	0.229	0.246	0.264	0.281	0.300	0.319	0.338	0.356	0.374	0.392	0.411	0.430	0.449	0.465	0.484	0.501	0.518	0.535	0.551	0.568	0.584	0.600	0.616	0.632	0.649	0.666	0.681	0.698	0.715	0.730	0.745	0.761	0.775	0.786	0.799	0.811	0.824	0.836	0.849	0.861	0.874	0.886	0.900	0.912	0.925	0.939	0.950	0.964	0.976	0.988	1.000	1.011	1.021	1.034	1.042	1.052	1.062	1.072	1.082	1.091	1.099	1.105	1.112	1.120	1.126	1.134	1.139	1.146	1.151	1.156	1.162	1.166	1.171	1.175	1.180	1.182	1.186	1.189	1.191	1.192	1.192	1.194	1.192	1.191	1.189	1.188	1.184	1.179	1.175	1.170	1.165	1.160	1.154	1.148	1.142	1.136	1.130	1.122	1.115	1.106	1.099	1.088	1.078	1.066	1.054	1.042	1.030	1.016	1.004	0.992	0.979	0.966	0.954	0.941	0.929	0.916	0.905	0.892	0.881	0.871	0.860	0.850	0.840	0.830	0.821	0.811	0.801	0.792	0.784	0.776	0.769	0.761	0.755	0.748	0.741	0.738	0.734	0.729	0.724	0.724	0.721	0.721	0.721	0.721	0.722	0.725	0.728	0.731	0.735	0.741	0.745	0.752	0.759	0.766	0.774	0.782	0.792	0.801	0.812	0.824	0.836	0.849	0.862	0.875	0.889	0.900	0.912	0.926	0.940	0.954	0.969	0.985	1.000	1.016	1.034	1.051	1.069	1.086	1.104	1.121	1.139	1.154	1.171	1.186	1.201	1.215	1.229	1.244	1.255	1.269	1.280	1.292	1.305	1.316	1.326	1.336	1.348	1.358	1.368	1.376	1.386	1.396	1.405	1.412	1.421	1.429	1.436	1.442	1.450	1.456	1.462	1.470	1.475	1.481	1.488	1.492	1.498	1.504	1.509	1.512	1.519	1.524	1.529	1.535	1.539	1.545	1.550	1.556	1.562	1.570	1.576	1.585	1.592	1.602	1.610	1.618	1.626	1.634	1.641	1.649	1.656	1.661	1.666	1.672	1.679	1.684	1.690	1.695	1.699	1.705	1.709	1.712	1.718	1.721	1.725	1.729	1.731	1.734	1.736	1.738	1.738	1.736	1.735	1.732	1.728	1.725	1.721	1.716	1.709	1.700	1.691	1.681	1.670	1.659	1.645	1.631	1.618	1.602	1.588	1.572	1.555	1.539	1.521	1.505	1.486	1.468	1.450	1.431	1.412	1.394	1.372	1.354	1.332	1.311	1.290	1.269	1.246	1.224	1.202	1.179	1.158	1.136	1.112	1.091	1.070	1.049	1.028	1.008	0.988	0.969	0.950	0.931	0.911	0.892	0.875	0.856	0.838	0.820	0.801	0.782	0.765	0.748	0.730	0.712	0.695	0.678	0.662	0.648	0.631	0.618	0.604	0.590	0.576	0.562	0.550	0.536	0.524	0.510	0.498	0.485	0.471	0.459	0.446	0.432	0.420	0.406	0.391	0.378	0.364	0.350	0.335	0.320	0.305	0.289	0.272	0.256	0.241	0.222	0.206	0.189	0.170	0.152	0.134	0.114	0.094	0.075	0.055	0.034	0.014	-0.008	-0.028	-0.048	-0.070	-0.091	-0.112	-0.135	-0.156	-0.179	-0.201	-0.225	-0.249	-0.272	-0.295	-0.320	-0.342	-0.366	-0.389	-0.411	-0.432	-0.454	-0.476	-0.496	-0.516	-0.538	-0.558	-0.578	-0.598	-0.616	-0.636	-0.655	-0.674	-0.692	-0.711	-0.729	-0.746	-0.764	-0.781	-0.799	-0.815	-0.830	-0.846	-0.861	-0.875	-0.889	-0.901	-0.914	-0.926	-0.938	-0.949	-0.959	-0.969	-0.978	-0.986	-0.992	-1.000	-1.005	-1.012	-1.018	-1.022	-1.028	-1.031	-1.034	-1.038	-1.039	-1.040	-1.041	-1.041	-1.041	-1.041	-1.040	-1.038	-1.036	-1.032	-1.029	-1.024	-1.019	-1.012	-1.006	-0.999	-0.992	-0.988	-0.979	-0.971	-0.962	-0.954	-0.945	-0.935	-0.925	-0.916	-0.905	-0.896	-0.885	-0.875	-0.862	-0.851	-0.840	-0.826	-0.814	-0.801	-0.788	-0.775	-0.762	-0.750	-0.738	-0.722	-0.710	-0.698	-0.686	-0.674	-0.661	-0.648	-0.634	-0.621	-0.609	-0.595	-0.582	-0.570	-0.556	-0.544	-0.530	-0.516	-0.502	-0.489	-0.474	-0.460	-0.446	-0.431	-0.418	-0.404	-0.391	-0.378	-0.364	-0.350	-0.336	-0.322	-0.309	-0.296	-0.281	-0.268	-0.254	-0.241	-0.229	-0.216	-0.202	-0.191	-0.179	-0.168	-0.156	-0.146	-0.135	-0.124	-0.114	-0.102	-0.091	-0.082	-0.072	-0.065	-0.055	-0.049	-0.040	-0.032	-0.025	-0.019	-0.012	-0.006	0.000	0.006	0.011	0.014	0.019	0.021	0.025	0.026	0.029	0.030	0.031	0.031	0.032	0.032	0.031	0.030	0.029	0.028	0.024	0.019	0.014	0.011	0.006	0.002	0.000	-0.005	-0.008	-0.011	-0.015	-0.019	-0.022	-0.026	-0.031	-0.035	-0.039	-0.044	-0.048	-0.051	-0.055	-0.058	-0.061	-0.064	-0.068	-0.068	-0.069	-0.071	-0.074	-0.072	-0.074	-0.074	-0.072	-0.071	-0.069	-0.066	-0.064	-0.060	-0.058	-0.052	-0.049	-0.044	-0.040	-0.035	-0.030	-0.024	-0.019	-0.011	-0.004	0.004	0.010	0.020	0.028	0.034	0.042	0.050	0.058	0.065	0.071	0.079	0.086	0.094	0.101	0.108	0.115	0.120	0.126	0.132	0.139	0.144	0.149	0.156	0.161	0.168	0.172	0.176	0.181	0.185	0.189	0.192	0.196	0.199	0.201	0.205	0.208	0.209	0.211	0.212	0.214	0.215	0.214	0.214	0.212	0.212	0.211	0.210	0.208	0.206	0.206	0.204	0.202	0.201	0.201	0.199	0.198	0.195	0.192	0.191	0.189	0.189	0.188	0.189	0.188	0.189	0.191	0.192	0.196	0.200	0.204	0.209	0.212	0.218	0.222	0.228	0.232	0.238	0.242	0.248	0.252	0.259	0.266	0.272	0.276	0.282	0.289	0.294	0.299	0.306	0.311	0.318	0.324	0.331	0.339	0.344	0.351	0.358	0.365	0.371	0.376	0.381	0.386	0.390	0.395	0.401	0.405	0.410	0.415	0.418	0.422	0.426	0.430	0.431	0.435	0.438	0.440	0.440	0.444	0.445	0.446	0.448	0.450	0.451	0.452	0.452	0.454	0.454	0.454	0.455	0.455	0.456	0.456	0.458	0.459	0.459	0.460	0.460	0.460	0.461	0.461	0.462	0.464	0.464	0.465	0.466	0.468	0.469	0.470	0.471	0.472	0.474	0.474	0.475	0.474	0.475	0.475	0.476	0.476	0.478	0.478	0.478	0.478	0.478	0.479	0.480	0.481	0.482	0.484	0.485	0.486	0.486	0.488	0.488	0.488	0.486	0.485	0.482	0.480	0.476	0.474	0.470	0.466	0.461	0.456	0.451	0.448	0.441	0.434	0.428	0.419	0.410	0.402	0.394	0.384	0.374	0.364	0.352	0.342	0.332	0.321	0.310	0.298	0.288	0.275	0.264	0.251	0.239	0.226	0.211	0.198	0.182	0.169	0.154	0.139	0.125	0.110	0.095	0.081	0.068	0.052	0.039	0.026	0.012	0.000	-0.012	-0.024	-0.035	-0.046	-0.056	-0.066	-0.076	-0.086	-0.095	-0.105	-0.114	-0.124	-0.131	-0.138	-0.145	-0.151	-0.155	-0.160	-0.162	-0.165	-0.168	-0.168	-0.169	-0.169	-0.166	-0.165	-0.161	-0.160	-0.155	-0.151	-0.145	-0.141	-0.135	-0.130	-0.124	-0.118	-0.110	-0.101	-0.092	-0.082	-0.075	-0.066	-0.056	-0.045	-0.032	-0.021	-0.010	0.001	0.014	0.026	0.039	0.051	0.065	0.079	0.091	0.105	0.120	0.135	0.149	0.162	0.176	0.190	0.202	0.216	0.230	0.244	0.256	0.268	0.280	0.291	0.304	0.315	0.325	0.338	0.350	0.361	0.374	0.385	0.398	0.409	0.420	0.432	0.442	0.452	0.464	0.472	0.481	0.490	0.496	0.502	0.510	0.516	0.520	0.528	0.531	0.535	0.539	0.542	0.545	0.546	0.548	0.549	0.549	0.550	0.550	0.550	0.550	0.549	0.548	0.548	0.546	0.545	0.542	0.541	0.539	0.536	0.534	0.531	0.526	0.522	0.520	0.518	0.514	0.510	0.506	0.502	0.499	0.495	0.491	0.486	0.481	0.476	0.471	0.466	0.462	0.456	0.451	0.445	0.440	0.435	0.429	0.422	0.416	0.410	0.400	0.391	0.384	0.376	0.368	0.359	0.351	0.344	0.336	0.328	0.321	0.314	0.305	0.298	0.290	0.281	0.275	0.266	0.259	0.250	0.242	0.234	0.224	0.215	0.208	0.200	0.192	0.182	0.175	0.166	0.158	0.150	0.141	0.134	0.125	0.116	0.109	0.100	0.092	0.084	0.075	0.068	0.060	0.054	0.048	0.041	0.035	0.030	0.024	0.019	0.014	0.008	0.002	-0.002	-0.008	-0.012	-0.018	-0.024	-0.030	-0.036	-0.041	-0.048	-0.054	-0.060	-0.066	-0.070	-0.076	-0.081	-0.086	-0.091	-0.095	-0.100	-0.105	-0.110	-0.114	-0.120	-0.125	-0.132	-0.139	-0.145	-0.151	-0.159	-0.168	-0.174	-0.181	-0.189	-0.198	-0.205	-0.214	-0.221	-0.230	-0.240	-0.249	-0.258	-0.265	-0.274	-0.281	-0.288	-0.295	-0.301	-0.308	-0.314	-0.320	-0.325	-0.332	-0.340	-0.345	-0.350	-0.356	-0.361	-0.366	-0.371	-0.376	-0.381	-0.386	-0.390	-0.394	-0.399	-0.402	-0.405	-0.408	-0.411	-0.414	-0.415	-0.416	-0.418	-0.418	-0.419	-0.418	-0.414	-0.412	-0.411	-0.409	-0.405	-0.401	-0.396	-0.392	-0.388	-0.381	-0.376	-0.370	-0.364	-0.358	-0.351	-0.346	-0.340	-0.334	-0.328	-0.320	-0.315	-0.310	-0.305	-0.299	-0.294	-0.288	-0.284	-0.279	-0.274	-0.269	-0.264	-0.260	-0.256	-0.252	-0.248	-0.244	-0.241	-0.239	-0.238	-0.236	-0.235	-0.235	-0.235	-0.238	-0.239	-0.241	-0.242	-0.246	-0.249	-0.251	-0.255	-0.258	-0.261	-0.264	-0.268	-0.271	-0.274	-0.279	-0.282	-0.288	-0.291	-0.296	-0.301	-0.306	-0.312	-0.316	-0.321	-0.328	-0.331	-0.335	-0.339	-0.342	-0.345	-0.348	-0.350	-0.350	-0.351	-0.351	-0.351	-0.352	-0.352	-0.351	-0.350	-0.348	-0.344	-0.340	-0.336	-0.331	-0.326	-0.321	-0.314	-0.309	-0.301	-0.295	-0.288	-0.279	-0.272	-0.264	-0.256	-0.246	-0.239	-0.229	-0.219	-0.209	-0.198	-0.185	-0.176	-0.166	-0.155	-0.144	-0.132	-0.120	-0.108	-0.094	-0.081	-0.069	-0.056	-0.044	-0.032	-0.020	-0.009	0.002	0.014	0.025	0.035	0.045	0.055	0.066	0.075	0.086	0.096	0.108	0.118	0.128	0.139	0.150	0.162	0.174	0.186	0.200	0.212	0.224	0.238	0.250	0.261	0.274	0.288	0.299	0.311	0.324	0.336	0.348	0.359	0.371	0.382	0.396	0.408	0.420	0.432	0.445	0.459	0.472	0.486	0.500	0.514	0.530	0.545	0.560	0.576	0.592	0.609	0.625	0.641	0.659	0.676	0.692	0.709	0.728	0.744	0.761	0.779	0.795	0.812	0.829	0.842	0.859	0.876	0.891	0.908	0.924	0.939	0.954	0.968	0.982	0.998	1.010	1.022	1.035	1.048	1.059	1.070	1.080	1.090	1.099	1.109	1.115	1.124	1.131	1.140	1.148	1.152	1.158	1.161	1.164	1.165	1.168	1.166	1.168	1.166	1.165	1.162	1.161	1.159	1.155	1.151	1.148	1.144	1.138	1.132	1.126	1.120	1.112	1.105	1.096	1.089	1.079	1.070	1.060	1.050	1.041	1.030	1.021	1.010	1.001	0.992	0.982	0.974	0.965	0.956	0.950	0.941	0.934	0.928	0.920	0.915	0.909	0.902	0.896	0.891	0.886	0.882	0.878	0.875	0.871	0.868	0.866	0.864	0.862	0.862	0.861	0.862	0.864	0.866	0.868	0.871	0.875	0.880	0.884	0.890	0.896	0.901	0.909	0.916	0.924	0.930	0.938	0.945	0.952	0.958	0.964	0.971	0.978	0.985	0.991	0.996	1.002	1.008	1.012	1.019	1.022	1.028	1.032	1.036	1.042	1.046	1.050	1.054	1.056	1.060	1.061	1.064	1.064	1.065	1.068	1.066	1.064	1.061	1.059	1.055	1.050	1.044	1.038	1.030	1.022	1.014	1.005	0.995	0.985	0.974	0.964	0.951	0.940	0.928	0.916	0.904	0.890	0.876	0.864	0.849	0.836	0.821	0.808	0.794	0.780	0.766	0.754	0.739	0.725	0.710	0.695	0.681	0.666	0.651	0.638	0.624	0.610	0.598	0.586	0.576	0.566	0.556	0.548	0.539	0.531	0.522	0.515	0.509	0.500	0.492	0.486	0.480	0.474	0.466	0.460	0.456	0.451	0.448	0.444	0.441	0.439	0.436	0.435	0.435	0.434	0.435	0.435	0.436	0.436	0.438	0.439	0.440	0.441	0.440	0.441	0.442	0.444	0.446	0.448	0.450	0.454	0.456	0.459	0.460	0.464	0.466	0.468	0.469	0.470	0.474	0.474	0.475	0.478	0.478	0.479	0.479	0.479	0.479	0.480	0.479	0.476	0.475	0.472	0.469	0.466	0.464	0.461	0.456	0.454	0.449	0.444	0.440	0.435	0.432	0.428	0.424	0.419	0.415	0.411	0.408	0.404	0.400	0.396	0.392	0.389	0.384	0.379	0.375	0.371	0.366	0.361	0.356	0.351	0.345	0.340	0.334	0.328	0.321	0.315	0.310	0.305	0.299	0.292	0.289	0.282	0.279	0.274	0.269	0.265	0.262	0.259	0.256	0.254	0.251	0.251	0.250	0.249	0.248	0.249	0.250	0.251	0.252	0.254	0.256	0.258	0.259	0.261	0.264	0.266	0.270	0.275	0.280	0.285	0.292	0.298	0.305	0.312	0.319	0.325	0.335	0.342	0.350	0.359	0.368	0.375	0.384	0.391	0.400	0.409	0.418	0.426	0.435	0.444	0.454	0.462	0.474	0.484	0.492	0.502	0.512	0.522	0.531	0.541	0.549	0.558	0.564	0.570	0.575	0.581	0.586	0.591	0.595	0.600	0.604	0.608	0.611	0.615	0.616	0.619	0.620	0.619	0.618	0.616	0.615	0.611	0.606	0.600	0.594	0.588	0.579	0.570	0.561	0.550	0.539	0.526	0.515	0.501	0.486	0.471	0.454	0.438	0.421	0.402	0.385	0.368	0.349	0.329	0.311	0.291	0.272	0.252	0.234	0.214	0.194	0.171	0.150	0.128	0.105	0.082	0.061	0.038	0.014	-0.009	-0.031	-0.052	-0.076	-0.099	-0.120	-0.141	-0.164	-0.185	-0.206	-0.226	-0.248	-0.268	-0.288	-0.306	-0.325	-0.342	-0.361	-0.379	-0.396	-0.415	-0.430	-0.445	-0.460	-0.474	-0.488	-0.500	-0.512	-0.524	-0.535	-0.545	-0.554	-0.562	-0.570	-0.579	-0.585	-0.592	-0.599	-0.608	-0.614	-0.620	-0.626	-0.631	-0.636	-0.640	-0.645	-0.650	-0.655	-0.660	-0.662	-0.668	-0.671	-0.674	-0.676	-0.679	-0.681	-0.684	-0.685	-0.688	-0.689	-0.691	-0.691	-0.692	-0.694	-0.695	-0.696	-0.696	-0.698	-0.699	-0.699	-0.700	-0.700	-0.701	-0.701	-0.700	-0.699	-0.699	-0.696	-0.695	-0.692	-0.691	-0.689	-0.685	-0.684	-0.680	-0.676	-0.671	-0.668	-0.661	-0.656	-0.650	-0.645	-0.638	-0.631	-0.625	-0.618	-0.610	-0.601	-0.594	-0.585	-0.576	-0.566	-0.556	-0.546	-0.535	-0.524	-0.512	-0.500	-0.489	-0.476	-0.462	-0.451	-0.438	-0.424	-0.410	-0.396	-0.384	-0.369	-0.355	-0.341	-0.326	-0.312	-0.299	-0.286	-0.274	-0.260	-0.246	-0.232	-0.219	-0.206	-0.192	-0.181	-0.171	-0.161	-0.150	-0.141	-0.132	-0.125	-0.116	-0.109	-0.102	-0.096	-0.091	-0.084	-0.081	-0.076	-0.072	-0.070	-0.066	-0.064	-0.062	-0.061	-0.061	-0.062	-0.062	-0.064	-0.065	-0.068	-0.071	-0.074	-0.078	-0.081	-0.085	-0.090	-0.094	-0.099	-0.102	-0.108	-0.111	-0.116	-0.120	-0.124	-0.128	-0.132	-0.136	-0.140	-0.145	-0.149	-0.150	-0.154	-0.158	-0.159	-0.160	-0.161	-0.161	-0.161	-0.160	-0.160	-0.158	-0.155	-0.151	-0.148	-0.141	-0.136	-0.130	-0.124	-0.118	-0.109	-0.102	-0.094	-0.085	-0.076	-0.066	-0.056	-0.045	-0.034	-0.021	-0.010	0.004	0.016	0.030	0.044	0.058	0.071	0.085	0.099	0.112	0.126	0.139	0.154	0.168	0.181	0.196	0.209	0.222	0.234	0.246	0.258	0.266	0.276	0.284	0.294	0.301	0.310	0.318	0.322	0.330	0.335	0.339	0.342	0.345	0.349	0.350	0.351	0.351	0.350	0.350	0.348	0.346	0.342	0.339	0.332	0.329	0.322	0.314	0.305	0.295	0.286	0.278	0.266	0.258	0.246	0.236	0.226	0.215	0.205	0.194	0.181	0.169	0.156	0.144	0.130	0.116	0.102	0.090	0.076	0.062	0.050	0.038	0.025	0.012	0.000	-0.012	-0.025	-0.036	-0.046	-0.058	-0.068	-0.078	-0.090	-0.099	-0.109	-0.120	-0.129	-0.139	-0.148	-0.155	-0.164	-0.171	-0.179	-0.185	-0.191	-0.198	-0.202	-0.208	-0.211	-0.215	-0.218	-0.220	-0.222	-0.224	-0.225	-0.225	-0.226	-0.226	-0.225	-0.226	-0.224	-0.224	-0.221	-0.220	-0.216	-0.212	-0.208	-0.204	-0.198	-0.192	-0.186	-0.179	-0.174	-0.166	-0.161	-0.156	-0.150	-0.142	-0.135	-0.129	-0.121	-0.115	-0.108	-0.100	-0.094	-0.086	-0.080	-0.074	-0.068	-0.061	-0.055	-0.049	-0.042	-0.036	-0.030	-0.024	-0.019	-0.011	-0.005	0.004	0.011	0.018	0.022	0.028	0.034	0.039	0.042	0.048	0.052	0.056	0.061	0.065	0.070	0.075	0.079	0.084	0.086	0.091	0.095	0.099	0.102	0.105	0.110	0.112	0.118	0.121	0.126	0.129	0.134	0.138	0.142	0.148	0.151	0.156	0.160	0.165	0.170	0.175	0.180	0.186	0.191	0.196	0.202	0.210	0.216	0.224	0.230	0.238	0.244	0.251	0.260	0.266	0.274	0.281	0.291	0.300	0.309	0.319	0.329	0.338	0.348	0.358	0.368	0.378	0.388	0.398	0.406	0.416	0.426	0.436	0.446	0.456	0.465	0.475	0.484	0.494	0.502	0.512	0.521	0.529	0.538	0.546	0.555	0.564	0.572	0.580	0.590	0.599	0.606	0.615	0.624	0.631	0.639	0.645	0.652	0.660	0.666	0.672	0.680	0.688	0.694	0.702	0.709	0.719	0.728	0.735	0.742	0.749	0.758	0.764	0.771	0.779	0.788	0.795	0.802	0.811	0.820	0.826	0.835	0.842	0.850	0.858	0.866	0.874	0.882	0.890	0.899	0.909	0.919	0.930	0.940	0.952	0.964	0.976	0.989	1.000	1.011	1.025	1.038	1.049	1.062	1.076	1.088	1.102	1.115	1.128	1.140	1.155	1.169	1.182	1.196	1.210	1.224	1.238	1.252	1.268	1.281	1.295	1.310	1.326	1.340	1.356	1.372	1.389	1.405	1.421	1.438	1.454	1.469	1.485	1.499	1.514	1.529	1.544	1.560	1.575	1.589	1.605	1.619	1.632	1.646	1.661	1.674	1.685	1.696	1.710	1.721	1.734	1.746	1.759	1.771	1.782	1.795	1.805	1.816	1.826	1.835	1.845	1.854	1.862	1.870	1.879	1.885	1.894	1.900	1.908	1.914	1.922	1.931	1.938	1.942	1.948	1.952	1.958	1.962	1.966	1.971	1.975	1.979	1.984	1.989	1.992	1.998	2.004	2.009	2.014	2.018	2.021	2.026	2.029	2.034	2.038	2.041	2.046	2.050	2.055	2.059	2.062	2.066	2.070	2.074	2.076	2.079	2.084	2.086	2.090	2.092	2.096	2.100	2.102	2.106	2.110	2.114	2.118	2.121	2.124	2.128	2.131	2.134	2.138	2.142	2.148	2.152	2.156	2.162	2.168	2.172	2.178	2.182	2.189	2.192	2.198	2.202	2.206	2.211	2.216	2.221	2.225	2.231	2.235	2.240	2.244	2.249	2.254	2.256	2.261	2.264	2.262	2.265	2.265	2.266	2.266	2.268	2.266	2.268	2.266	2.268	2.266	2.266	2.266	2.265	2.264	2.264	2.262	2.262	2.262	2.262	2.261	2.261	2.260	2.259	2.258	2.259	2.258	2.255	2.252	2.250	2.249	2.246	2.244	2.244	2.241	2.240	2.239	2.239	2.238	2.235	2.235	2.234	2.234	2.232	2.234	2.234	2.235	2.236	2.238	2.241	2.242	2.246	2.250	2.252	2.255	2.259	2.264	2.266	2.270	2.274	2.278	2.281	2.285	2.291	2.295	2.299	2.304	2.310	2.315	2.321	2.328	2.334	2.342	2.349	2.358	2.365	2.374	2.382	2.390	2.398	2.406	2.414	2.422	2.431	2.439	2.448	2.455	2.464	2.471	2.478	2.485	2.492	2.499	2.508	2.515	2.521	2.529	2.536	2.542	2.550	2.556	2.562	2.569	2.575	2.579	2.581	2.586	2.589	2.591	2.595	2.596	2.598	2.599	2.599	2.600	2.598	2.596	2.594	2.589	2.585	2.579	2.572	2.565	2.556	2.548	2.538	2.529	2.519	2.508	2.498	2.486	2.472	2.458	2.441	2.426	2.409	2.392	2.375	2.356	2.339	2.320	2.301	2.282	2.262	2.242	2.221	2.200	2.179	2.158	2.136	2.115	2.092	2.071	2.050	2.027	2.006	1.985	1.964	1.942	1.921	1.901	1.881	1.861	1.841	1.822	1.804	1.785	1.769	1.751	1.735	1.718	1.701	1.686	1.670	1.655	1.642	1.629	1.618	1.608	1.598	1.589	1.581	1.576	1.570	1.566	1.562	1.559	1.558	1.556	1.556	1.556	1.558	1.559	1.560	1.564	1.568	1.572	1.579	1.585	1.592	1.600	1.609	1.618	1.628	1.638	1.649	1.661	1.674	1.682	1.694	1.705	1.718	1.730	1.744	1.756	1.768	1.779	1.791	1.802	1.814	1.824	1.834	1.844	1.852	1.860	1.869	1.878	1.884	1.891	1.899	1.905	1.911	1.916	1.924	1.931	1.934	1.939	1.941	1.944	1.946	1.949	1.949	1.950	1.951	1.951	1.950	1.948	1.946	1.942	1.938	1.932	1.928	1.921	1.914	1.905	1.896	1.886	1.876	1.866	1.855	1.845	1.832	1.820	1.808	1.794	1.780	1.766	1.751	1.736	1.720	1.705	1.689	1.671	1.656	1.640	1.622	1.606	1.590	1.572	1.554	1.536	1.519	1.500	1.481	1.462	1.444	1.425	1.405	1.385	1.366	1.346	1.326	1.306	1.285	1.266	1.248	1.228	1.210	1.192	1.175	1.158	1.141	1.126	1.110	1.095	1.079	1.065	1.050	1.035	1.022	1.010	0.998	0.984	0.970	0.958	0.948	0.936	0.928	0.919	0.910	0.901	0.895	0.888	0.881	0.875	0.870	0.865	0.861	0.858	0.854	0.852	0.850	0.848	0.848	0.846	0.848	0.846	0.849	0.851	0.852	0.854	0.855	0.858	0.861	0.865	0.869	0.874	0.878	0.882	0.886	0.892	0.896	0.900	0.904	0.909	0.911	0.914	0.918	0.921	0.924	0.928	0.930	0.934	0.936	0.940	0.941	0.944	0.945	0.946	0.946	0.948	0.948	0.949	0.948	0.948	0.949	0.948	0.945	0.944	0.942	0.939	0.935	0.931	0.928	0.921	0.915	0.909	0.901	0.892	0.886	0.878	0.869	0.861	0.852	0.846	0.838	0.830	0.824	0.818	0.812	0.806	0.801	0.798	0.794	0.790	0.786	0.784	0.781	0.779	0.778	0.775	0.774	0.774	0.774	0.774	0.774	0.774	0.775	0.776	0.780	0.784	0.789	0.794	0.800	0.805	0.811	0.816	0.824	0.830	0.838	0.846	0.855	0.864	0.874	0.882	0.892	0.904	0.914	0.925	0.935	0.945	0.956	0.968	0.975	0.984	0.991	0.999	1.008	1.014	1.021	1.029	1.034	1.041	1.046	1.052	1.058	1.062	1.068	1.072	1.076	1.080	1.082	1.084	1.086	1.088	1.088	1.088	1.086	1.086	1.082	1.081	1.079	1.076	1.074	1.072	1.069	1.068	1.064	1.062	1.060	1.058	1.055	1.055	1.052	1.051	1.050	1.049	1.049	1.048	1.046	1.048	1.046	1.048	1.049	1.050	1.052	1.055	1.060	1.065	1.071	1.078	1.085	1.092	1.102	1.112	1.124	1.135	1.149	1.161	1.176	1.191	1.208	1.225	1.244	1.262	1.282	1.302	1.322	1.344	1.365	1.385	1.405	1.424	1.445	1.465	1.488	1.509	1.530	1.551	1.572	1.594	1.615	1.636	1.659	1.680	1.702	1.725	1.745	1.768	1.789	1.810	1.830	1.850	1.869	1.886	1.904	1.922	1.938	1.951	1.965	1.978	1.991	2.004	2.015	2.025	2.036	2.046	2.054	2.061	2.070	2.076	2.084	2.090	2.096	2.102	2.109	2.114	2.119	2.122	2.128	2.132	2.138	2.141	2.144	2.148	2.151	2.154	2.155	2.159	2.161	2.164	2.168	2.171	2.174	2.179	2.184	2.189	2.195	2.199	2.206	2.212	2.220	2.230	2.239	2.248	2.258	2.269	2.280	2.290	2.304	2.315	2.328	2.341	2.355	2.368	2.381	2.395	2.409	2.424	2.438	2.452	2.466	2.481	2.496	2.511	2.528	2.544	2.559	2.575	2.591	2.608	2.622	2.638	2.652	2.666	2.678	2.689	2.701	2.714	2.725	2.738	2.749	2.758	2.769	2.778	2.788	2.796	2.805	2.814	2.820	2.829	2.835	2.841	2.849	2.854	2.859	2.862	2.866	2.870	2.874	2.878	2.879	2.879	2.879	2.876	2.876	2.874	2.872	2.869	2.866	2.862	2.859	2.854	2.849	2.844	2.836	2.829	2.822	2.816	2.809	2.801	2.792	2.784	2.776	2.768	2.759	2.750	2.740	2.728	2.718	2.706	2.695	2.684	2.671	2.660	2.648	2.634	2.621	2.606	2.594	2.580	2.565	2.551	2.536	2.522	2.508	2.494	2.480	2.466	2.452	2.440	2.428	2.416	2.404	2.392	2.382	2.374	2.364	2.354	2.346	2.338	2.331	2.324	2.316	2.311	2.306	2.301	2.298	2.292	2.291	2.289	2.288	2.286	2.285	2.285	2.286	2.288	2.289	2.290	2.289	2.290	2.294	2.298	2.301	2.305	2.310	2.315	2.320	2.325	2.331	2.336	2.341	2.348	2.352	2.359	2.365	2.372	2.379	2.386	2.394	2.400	2.406	2.415	2.421	2.430	2.438	2.442	2.448	2.452	2.456	2.460	2.462	2.465	2.469	2.469	2.470	2.471	2.471	2.471	2.470	2.470	2.469	2.465	2.461	2.460	2.455	2.450	2.445	2.439	2.432	2.426	2.419	2.411	2.402	2.394	2.385	2.376	2.366	2.356	2.348	2.336	2.325	2.314	2.304	2.292	2.281	2.269	2.258	2.246	2.235	2.224	2.212	2.201	2.190	2.178	2.168	2.156	2.145	2.136	2.126	2.116	2.106	2.096	2.088	2.079	2.069	2.060	2.051	2.044	2.034	2.026	2.019	2.013	2.006	2.000	1.995	1.990	1.988	1.984	1.981	1.979	1.976	1.974	1.969	1.966	1.962	1.960	1.958	1.955	1.951	1.948	1.945	1.941	1.938	1.934	1.930	1.926	1.922	1.919	1.914	1.911	1.906	1.902	1.896	1.892	1.888	1.882	1.879	1.875	1.869	1.861	1.854	1.848	1.839	1.832	1.825	1.816	1.809	1.800	1.791	1.784	1.776	1.766	1.758	1.749	1.740	1.730	1.720	1.710	1.699	1.689	1.676	1.666	1.654	1.641	1.630	1.616	1.604	1.591	1.578	1.564	1.550	1.534	1.520	1.504	1.488	1.471	1.455	1.439	1.421	1.404	1.388	1.370	1.351	1.334	1.315	1.296	1.279	1.259	1.239	1.220	1.200	1.180	1.160	1.139	1.118	1.096	1.074	1.054	1.031	1.009	0.988	0.965	0.942	0.920	0.898	0.875	0.851	0.829	0.805	0.782	0.760	0.738	0.716	0.694	0.671	0.651	0.628	0.605	0.585	0.565	0.544	0.525	0.506	0.489	0.470	0.452	0.435	0.420	0.404	0.389	0.374	0.360	0.345	0.331	0.318	0.306	0.292	0.282	0.272	0.262	0.255	0.250	0.244	0.238	0.232	0.229	0.226	0.222	0.221	0.219	0.218	0.216	0.215	0.215	0.212	0.212	0.211	0.211	0.210	0.210	0.210	0.210	0.211	0.214	0.214	0.216	0.219	0.219	0.221	0.222	0.224	0.225	0.226	0.228	0.229	0.229	0.230	0.231	0.230	0.231	0.231	0.230	0.229	0.229	0.226	0.224	0.221	0.218	0.214	0.209	0.205	0.200	0.195	0.189	0.181	0.175	0.168	0.160	0.152	0.144	0.136	0.128	0.119	0.111	0.102	0.094	0.085	0.076	0.069	0.060	0.050	0.042	0.034	0.025	0.018	0.010	0.001	-0.008	-0.015	-0.021	-0.031	-0.040	-0.048	-0.054	-0.061	-0.068	-0.075	-0.082	-0.089	-0.095	-0.102	-0.108	-0.114	-0.119	-0.124	-0.129	-0.134	-0.138	-0.141	-0.146	-0.150	-0.154	-0.155	-0.159	-0.161	-0.161	-0.160	-0.164	-0.164	-0.165	-0.165	-0.164	-0.164	-0.164	-0.161	-0.161	-0.160	-0.158	-0.156	-0.152	-0.151	-0.148	-0.146	-0.144	-0.141	-0.138	-0.136	-0.134	-0.131	-0.131	-0.130	-0.130	-0.129	-0.128	-0.129	-0.129	-0.129	-0.130	-0.131	-0.132	-0.132	-0.132	-0.134	-0.134	-0.134	-0.132	-0.134	-0.132	-0.132	-0.132	-0.132	-0.131	-0.132	-0.131	-0.131	-0.131	-0.130	-0.130	-0.130	-0.128	-0.126	-0.125	-0.124	-0.121	-0.118	-0.115	-0.111	-0.106	-0.101	-0.095	-0.088	-0.080	-0.074	-0.065	-0.056	-0.048	-0.039	-0.030	-0.020	-0.010	0.000	0.010	0.021	0.032	0.041	0.050	0.061	0.072	0.081	0.092	0.102	0.112	0.122	0.132	0.142	0.151	0.160	0.168	0.176	0.182	0.190	0.196	0.201	0.205	0.209	0.212	0.215	0.218	0.218	0.219	0.219	0.215	0.212	0.208	0.202	0.196	0.189	0.180	0.171	0.161	0.149	0.136	0.122	0.109	0.092	0.079	0.061	0.045	0.028	0.009	-0.009	-0.029	-0.049	-0.069	-0.092	-0.115	-0.139	-0.162	-0.188	-0.212	-0.238	-0.262	-0.288	-0.312	-0.338	-0.364	-0.388	-0.411	-0.436	-0.461	-0.484	-0.506	-0.529	-0.550	-0.571	-0.591	-0.611	-0.631	-0.649	-0.666	-0.684	-0.700	-0.715	-0.730	-0.744	-0.756	-0.769	-0.779	-0.790	-0.800	-0.809	-0.816	-0.822	-0.829	-0.835	-0.838	-0.840	-0.840	-0.840	-0.838	-0.836	-0.834	-0.829	-0.822	-0.818	-0.811	-0.805	-0.798	-0.792	-0.788	-0.780	-0.771	-0.764	-0.755	-0.746	-0.738	-0.728	-0.719	-0.709	-0.699	-0.688	-0.678	-0.668	-0.658	-0.646	-0.638	-0.628	-0.619	-0.609	-0.600	-0.591	-0.584	-0.576	-0.566	-0.558	-0.551	-0.544	-0.539	-0.532	-0.528	-0.522	-0.519	-0.514	-0.510	-0.506	-0.502	-0.500	-0.496	-0.494	-0.492	-0.491	-0.490	-0.490	-0.489	-0.490	-0.490	-0.490	-0.491	-0.492	-0.492	-0.494	-0.496	-0.498	-0.500	-0.501	-0.504	-0.507	-0.510	-0.514	-0.518	-0.522	-0.528	-0.534	-0.539	-0.545	-0.552	-0.560	-0.568	-0.575	-0.582	-0.590	-0.598	-0.605	-0.614	-0.622	-0.632	-0.641	-0.651	-0.662	-0.674	-0.685	-0.696	-0.709	-0.721	-0.735	-0.748	-0.761	-0.774	-0.786	-0.799	-0.811	-0.824	-0.835	-0.848	-0.859	-0.870	-0.882	-0.892	-0.905	-0.916	-0.928	-0.941	-0.954	-0.969	-0.984	-0.995	-1.008	-1.021	-1.032	-1.044	-1.058	-1.069	-1.081	-1.092	-1.104	-1.116	-1.126	-1.136	-1.146	-1.156	-1.165	-1.172	-1.180	-1.186	-1.194	-1.200	-1.206	-1.210	-1.214	-1.220	-1.228	-1.232	-1.239	-1.244	-1.249	-1.251	-1.256	-1.259	-1.261	-1.262	-1.266	-1.268	-1.268	-1.268	-1.266	-1.266	-1.265	-1.264	-1.262	-1.259	-1.256	-1.252	-1.249	-1.245	-1.240	-1.234	-1.229	-1.222	-1.215	-1.208	-1.200	-1.191	-1.181	-1.171	-1.161	-1.150	-1.140	-1.128	-1.114	-1.100	-1.088	-1.074	-1.059	-1.044	-1.026	-1.011	-0.994	-0.976	-0.959	-0.939	-0.920	-0.901	-0.881	-0.860	-0.840	-0.819	-0.799	-0.776	-0.756	-0.734	-0.711	-0.690	-0.666	-0.644	-0.621	-0.599	-0.575	-0.552	-0.530	-0.507	-0.485	-0.462	-0.440	-0.418	-0.396	-0.374	-0.352	-0.334	-0.315	-0.296	-0.278	-0.260	-0.242	-0.226	-0.210	-0.195	-0.180	-0.166	-0.152	-0.139	-0.126	-0.114	-0.102	-0.091	-0.081	-0.071	-0.061	-0.054	-0.048	-0.041	-0.035	-0.031	-0.026	-0.025	-0.025	-0.028	-0.029	-0.032	-0.035	-0.040	-0.044	-0.049	-0.055	-0.064	-0.071	-0.080	-0.090	-0.100	-0.111	-0.122	-0.135	-0.148	-0.160	-0.174	-0.188	-0.201	-0.216	-0.229	-0.244	-0.259	-0.274	-0.290	-0.305	-0.322	-0.339	-0.355	-0.372	-0.390	-0.406	-0.424	-0.441	-0.459	-0.475	-0.491	-0.509	-0.525	-0.541	-0.558	-0.574	-0.589	-0.604	-0.618	-0.632	-0.646	-0.659	-0.671	-0.682	-0.694	-0.702	-0.712	-0.721	-0.730	-0.738	-0.744	-0.750	-0.755	-0.759	-0.761	-0.764	-0.765	-0.766	-0.766	-0.765	-0.764	-0.760	-0.756	-0.750	-0.744	-0.738	-0.728	-0.718	-0.710	-0.700	-0.689	-0.675	-0.661	-0.648	-0.634	-0.619	-0.604	-0.589	-0.572	-0.556	-0.539	-0.522	-0.504	-0.485	-0.468	-0.448	-0.430	-0.411	-0.392	-0.374	-0.355	-0.338	-0.319	-0.299	-0.281	-0.265	-0.248	-0.232	-0.218	-0.201	-0.188	-0.172	-0.159	-0.145	-0.132	-0.120	-0.109	-0.096	-0.086	-0.078	-0.069	-0.061	-0.055	-0.050	-0.045	-0.040	-0.038	-0.035	-0.034	-0.032	-0.032	-0.034	-0.036	-0.039	-0.044	-0.048	-0.052	-0.056	-0.062	-0.068	-0.072	-0.078	-0.085	-0.091	-0.096	-0.104	-0.109	-0.115	-0.120	-0.125	-0.130	-0.135	-0.138	-0.141	-0.144	-0.144	-0.145	-0.144	-0.142	-0.141	-0.139	-0.135	-0.130	-0.124	-0.118	-0.109	-0.098	-0.088	-0.076	-0.061	-0.046	-0.031	-0.012	0.006	0.026	0.048	0.070	0.094	0.118	0.142	0.168	0.194	0.219	0.245	0.272	0.300	0.329	0.358	0.389	0.419	0.450	0.482	0.514	0.546	0.579	0.611	0.641	0.672	0.704	0.734	0.762	0.791	0.819	0.845	0.871	0.898	0.922	0.949	0.971	0.992	1.012	1.032	1.049	1.066	1.081	1.095	1.106	1.119	1.128	1.136	1.142	1.149	1.151	1.154	1.155	1.154	1.152	1.148	1.142	1.135	1.126	1.118	1.105	1.092	1.078	1.061	1.045	1.026	1.008	0.988	0.966	0.944	0.922	0.901	0.879	0.855	0.832	0.808	0.785	0.760	0.735	0.710	0.684	0.659	0.634	0.608	0.581	0.555	0.530	0.502	0.478	0.454	0.429	0.405	0.380	0.358	0.336	0.314	0.294	0.274	0.256	0.238	0.221	0.204	0.190	0.174	0.161	0.148	0.135	0.122	0.112	0.102	0.094	0.086	0.080	0.074	0.068	0.062	0.059	0.055	0.054	0.052	0.051	0.051	0.052	0.054	0.056	0.059	0.062	0.065	0.069	0.072	0.078	0.082	0.089	0.095	0.101	0.109	0.116	0.125	0.134	0.144	0.155	0.162	0.171	0.181	0.190	0.198	0.206	0.215	0.222	0.231	0.240	0.248	0.256	0.264	0.272	0.281	0.290	0.298	0.305	0.312	0.321	0.326	0.334	0.340	0.346	0.351	0.356	0.362	0.366	0.370	0.372	0.375	0.378	0.379	0.379	0.380	0.380	0.379	0.378	0.376	0.375	0.374	0.370	0.369	0.366	0.365	0.362	0.359	0.356	0.352	0.350	0.346	0.342	0.339	0.334	0.329	0.325	0.319	0.314	0.308	0.302	0.298	0.290	0.285	0.281	0.275	0.271	0.266	0.261	0.256	0.251	0.248	0.244	0.240	0.236	0.232	0.230	0.226	0.221	0.218	0.214	0.211	0.208	0.206	0.204	0.204	0.201	0.201	0.201	0.201	0.202	0.201	0.202	0.204	0.205	0.205	0.206	0.208	0.208	0.209	0.209	0.211	0.212	0.216	0.219	0.220	0.221	0.222	0.224	0.225	0.226	0.228	0.229	0.229	0.229	0.230	0.231	0.232	0.232	0.232	0.231	0.230	0.229	0.226	0.224	0.221	0.219	0.216	0.214	0.211	0.208	0.205	0.200	0.196	0.192	0.188	0.182	0.178	0.172	0.168	0.161	0.154	0.148	0.140	0.131	0.122	0.112	0.104	0.092	0.082	0.070	0.059	0.046	0.034	0.021	0.006	-0.006	-0.021	-0.035	-0.050	-0.065	-0.081	-0.095	-0.112	-0.129	-0.146	-0.162	-0.180	-0.199	-0.218	-0.235	-0.255	-0.274	-0.294	-0.314	-0.332	-0.352	-0.372	-0.391	-0.410	-0.430	-0.449	-0.469	-0.490	-0.509	-0.528	-0.546	-0.564	-0.581	-0.599	-0.618	-0.634	-0.651	-0.669	-0.688	-0.705	-0.724	-0.741	-0.759	-0.778	-0.795	-0.812	-0.830	-0.845	-0.861	-0.878	-0.892	-0.905	-0.918	-0.930	-0.945	-0.958	-0.970	-0.982	-0.995	-1.006	-1.018	-1.028	-1.039	-1.048	-1.056	-1.065	-1.071	-1.079	-1.085	-1.092	-1.098	-1.102	-1.108	-1.112	-1.118	-1.122	-1.130	-1.136	-1.141	-1.148	-1.154	-1.160	-1.166	-1.171	-1.176	-1.182	-1.188	-1.191	-1.198	-1.204	-1.208	-1.212	-1.218	-1.222	-1.229	-1.234	-1.240	-1.245	-1.251	-1.258	-1.264	-1.270	-1.276	-1.282	-1.286	-1.291	-1.296	-1.301	-1.305	-1.309	-1.312	-1.316	-1.320	-1.324	-1.328	-1.331	-1.334	-1.336	-1.338	-1.341	-1.342	-1.345	-1.348	-1.349	-1.349	-1.350	-1.350	-1.350	-1.350	-1.348	-1.348	-1.349	-1.346	-1.344	-1.342	-1.340	-1.336	-1.334	-1.330	-1.326	-1.324	-1.319	-1.314	-1.309	-1.302	-1.296	-1.290	-1.284	-1.276	-1.269	-1.261	-1.254	-1.248	-1.240	-1.232	-1.225	-1.215	-1.208	-1.200	-1.191	-1.184	-1.175	-1.165	-1.155	-1.145	-1.136	-1.126	-1.118	-1.108	-1.100	-1.091	-1.082	-1.075	-1.066	-1.059	-1.051	-1.044	-1.036	-1.029	-1.020	-1.014	-1.006	-0.999	-0.990	-0.982	-0.976	-0.968	-0.961	-0.954	-0.945	-0.938	-0.930	-0.922	-0.916	-0.909	-0.902	-0.896	-0.890	-0.884	-0.879	-0.872	-0.865	-0.859	-0.851	-0.845	-0.838	-0.831	-0.824	-0.816	-0.810	-0.802	-0.796	-0.790	-0.784	-0.776	-0.770	-0.764	-0.756	-0.750	-0.744	-0.736	-0.729	-0.721	-0.714	-0.706	-0.699	-0.690	-0.681	-0.674	-0.664	-0.655	-0.646	-0.639	-0.630	-0.621	-0.615	-0.609	-0.600	-0.592	-0.584	-0.575	-0.566	-0.559	-0.551	-0.542	-0.535	-0.528	-0.520	-0.514	-0.507	-0.501	-0.496	-0.490	-0.486	-0.482	-0.478	-0.474	-0.470	-0.466	-0.461	-0.455	-0.451	-0.448	-0.444	-0.439	-0.434	-0.429	-0.425	-0.420	-0.415	-0.410	-0.405	-0.400	-0.395	-0.390	-0.385	-0.380	-0.375	-0.369	-0.364	-0.358	-0.352	-0.348	-0.342	-0.336	-0.331	-0.326	-0.321	-0.318	-0.312	-0.306	-0.301	-0.295	-0.289	-0.281	-0.275	-0.269	-0.262	-0.256	-0.249	-0.244	-0.239	-0.232	-0.228	-0.221	-0.215	-0.210	-0.204	-0.198	-0.191	-0.185	-0.178	-0.171	-0.164	-0.158	-0.150	-0.144	-0.138	-0.131	-0.125	-0.119	-0.112	-0.106	-0.100	-0.092	-0.086	-0.080	-0.072	-0.066	-0.059	-0.051	-0.045	-0.036	-0.028	-0.020	-0.011	-0.004	0.006	0.015	0.021	0.030	0.039	0.049	0.058	0.066	0.076	0.086	0.095	0.105	0.114	0.124	0.134	0.142	0.151	0.160	0.168	0.176	0.184	0.192	0.199	0.206	0.215	0.222	0.230	0.240	0.248	0.254	0.261	0.268	0.272	0.279	0.284	0.289	0.294	0.298	0.301	0.305	0.309	0.311	0.315	0.316	0.319	0.320	0.321	0.321	0.321	0.322	0.320	0.320	0.319	0.318	0.315	0.312	0.310	0.309	0.308	0.305	0.302	0.302	0.301	0.299	0.298	0.298	0.296	0.296	0.296	0.296	0.296	0.296	0.296	0.296	0.296	0.296	0.296	0.296	0.295	0.296	0.295	0.292	0.292	0.292	0.292	0.294	0.294	0.295	0.298	0.298	0.299	0.301	0.304	0.306	0.309	0.311	0.315	0.319	0.324	0.328	0.334	0.339	0.345	0.354	0.360	0.368	0.374	0.380	0.388	0.396	0.404	0.414	0.421	0.430	0.440	0.449	0.458	0.468	0.476	0.486	0.495	0.502	0.511	0.521	0.529	0.538	0.544	0.552	0.560	0.568	0.575	0.582	0.589	0.595	0.600	0.605	0.610	0.614	0.619	0.622	0.626	0.630	0.631	0.634	0.635	0.635	0.636	0.636	0.635	0.635	0.632	0.631	0.629	0.628	0.625	0.621	0.618	0.615	0.611	0.608	0.604	0.600	0.596	0.591	0.589	0.584	0.578	0.574	0.570	0.564	0.560	0.556	0.551	0.548	0.544	0.539	0.532	0.526	0.521	0.514	0.507	0.501	0.495	0.489	0.482	0.478	0.471	0.466	0.461	0.456	0.451	0.446	0.441	0.436	0.431	0.426	0.421	0.415	0.411	0.405	0.401	0.398	0.392	0.389	0.384	0.380	0.376	0.374	0.370	0.368	0.362	0.359	0.354	0.350	0.346	0.344	0.341	0.339	0.338	0.334	0.332	0.330	0.328	0.325	0.322	0.319	0.315	0.312	0.309	0.306	0.304	0.300	0.299	0.295	0.294	0.294	0.292	0.290	0.288	0.286	0.282	0.280	0.276	0.272	0.269	0.265	0.261	0.258	0.255	0.251	0.248	0.244	0.241	0.239	0.235	0.231	0.228	0.224	0.220	0.216	0.211	0.206	0.201	0.198	0.192	0.188	0.182	0.178	0.172	0.168	0.165	0.160	0.156	0.152	0.149	0.144	0.140	0.135	0.131	0.128	0.124	0.120	0.118	0.114	0.111	0.109	0.106	0.105	0.102	0.102	0.101	0.102	0.102	0.102	0.102	0.102	0.104	0.104	0.104	0.104	0.105	0.104	0.104	0.105	0.106	0.108	0.111	0.112	0.116	0.119	0.121	0.124	0.126	0.129	0.129	0.130	0.132	0.134	0.136	0.140	0.142	0.144	0.146	0.149	0.151	0.154	0.156	0.159	0.160	0.161	0.164	0.166	0.168	0.170	0.172	0.176	0.179	0.181	0.184	0.188	0.190	0.191	0.192	0.194	0.195	0.196	0.198	0.199	0.199	0.200	0.201	0.202	0.201	0.201	0.201	0.201	0.200	0.200	0.198	0.195	0.192	0.190	0.186	0.182	0.178	0.175	0.170	0.165	0.159	0.155	0.149	0.142	0.136	0.131	0.124	0.116	0.108	0.099	0.089	0.080	0.071	0.061	0.051	0.041	0.031	0.021	0.012	0.001	-0.009	-0.019	-0.030	-0.040	-0.049	-0.060	-0.071	-0.082	-0.094	-0.105	-0.118	-0.130	-0.142	-0.156	-0.170	-0.184	-0.196	-0.211	-0.226	-0.241	-0.255	-0.270	-0.285	-0.300	-0.316	-0.331	-0.348	-0.362	-0.378	-0.392	-0.409	-0.428	-0.444	-0.459	-0.474	-0.489	-0.502	-0.518	-0.531	-0.545	-0.559	-0.571	-0.584	-0.598	-0.611	-0.624	-0.638	-0.651	-0.665	-0.678	-0.691	-0.704	-0.716	-0.730	-0.741	-0.752	-0.762	-0.772	-0.784	-0.794	-0.802	-0.811	-0.818	-0.825	-0.831	-0.838	-0.841	-0.846	-0.850	-0.855	-0.858	-0.860	-0.861	-0.862	-0.864	-0.864	-0.862	-0.859	-0.858	-0.854	-0.849	-0.844	-0.838	-0.832	-0.825	-0.819	-0.811	-0.804	-0.795	-0.788	-0.779	-0.769	-0.758	-0.746	-0.735	-0.724	-0.711	-0.700	-0.688	-0.674	-0.661	-0.649	-0.635	-0.621	-0.608	-0.592	-0.578	-0.561	-0.546	-0.530	-0.514	-0.496	-0.479	-0.461	-0.444	-0.426	-0.408	-0.390	-0.372	-0.352	-0.335	-0.316	-0.296	-0.279	-0.259	-0.239	-0.220	-0.200	-0.179	-0.158	-0.136	-0.116	-0.094	-0.072	-0.050	-0.031	-0.009	0.014	0.036	0.059	0.082	0.105	0.129	0.151	0.175	0.199	0.221	0.245	0.268	0.290	0.311	0.332	0.354	0.375	0.395	0.416	0.436	0.456	0.475	0.498	0.519	0.538	0.558	0.578	0.596	0.616	0.635	0.652	0.670	0.690	0.706	0.724	0.739	0.755	0.771	0.786	0.800	0.812	0.825	0.836	0.846	0.856	0.865	0.872	0.879	0.885	0.889	0.891	0.895	0.898	0.899	0.900	0.900	0.899	0.898	0.896	0.894	0.889	0.886	0.880	0.875	0.868	0.859	0.851	0.841	0.830	0.820	0.809	0.796	0.782	0.769	0.754	0.739	0.725	0.709	0.694	0.676	0.659	0.640	0.622	0.602	0.582	0.565	0.545	0.526	0.507	0.489	0.470	0.452	0.434	0.416	0.398	0.380	0.364	0.345	0.329	0.312	0.298	0.281	0.265	0.249	0.236	0.224	0.211	0.200	0.190	0.180	0.171	0.162	0.155	0.148	0.141	0.135	0.131	0.126	0.124	0.121	0.120	0.119	0.119	0.119	0.121	0.122	0.128	0.131	0.136	0.139	0.142	0.146	0.151	0.155	0.160	0.165	0.171	0.176	0.182	0.189	0.195	0.202	0.210	0.216	0.222	0.229	0.236	0.242	0.249	0.255	0.262	0.269	0.274	0.280	0.285	0.289	0.295	0.300	0.305	0.311	0.318	0.322	0.328	0.332	0.336	0.341	0.345	0.350	0.352	0.356	0.360	0.362	0.365	0.368	0.370	0.372	0.374	0.375	0.375	0.376	0.376	0.378	0.378	0.378	0.378	0.379	0.379	0.379	0.380	0.381	0.381	0.384	0.386	0.388	0.392	0.394	0.398	0.402	0.405	0.409	0.412	0.415	0.418	0.420	0.424	0.426	0.426	0.426	0.429	0.430	0.432	0.434	0.434	0.435	0.434	0.435	0.434	0.432	0.430	0.429	0.426	0.422	0.419	0.414	0.408	0.400	0.394	0.386	0.378	0.368	0.359	0.350	0.339	0.326	0.312	0.299	0.284	0.268	0.251	0.234	0.216	0.198	0.179	0.159	0.139	0.118	0.098	0.075	0.052	0.030	0.008	-0.016	-0.040	-0.064	-0.086	-0.110	-0.132	-0.158	-0.181	-0.205	-0.229	-0.251	-0.276	-0.300	-0.325	-0.349	-0.372	-0.395	-0.419	-0.441	-0.464	-0.485	-0.506	-0.528	-0.548	-0.568	-0.588	-0.606	-0.624	-0.641	-0.656	-0.671	-0.686	-0.699	-0.711	-0.721	-0.731	-0.741	-0.750	-0.758	-0.764	-0.770	-0.775	-0.780	-0.784	-0.789	-0.792	-0.796	-0.801	-0.804	-0.808	-0.810	-0.812	-0.815	-0.816	-0.816	-0.818	-0.819	-0.819	-0.821	-0.822	-0.825	-0.828	-0.829	-0.830	-0.832	-0.835	-0.835	-0.838	-0.839	-0.839	-0.840	-0.842	-0.844	-0.846	-0.848	-0.850	-0.851	-0.854	-0.858	-0.860	-0.864	-0.868	-0.874	-0.879	-0.882	-0.888	-0.896	-0.904	-0.912	-0.919	-0.929	-0.938	-0.945	-0.955	-0.964	-0.972	-0.982	-0.991	-1.001	-1.011	-1.022	-1.032	-1.044	-1.055	-1.066	-1.079	-1.091	-1.104	-1.116	-1.129	-1.142	-1.155	-1.166	-1.178	-1.189	-1.200	-1.211	-1.222	-1.232	-1.245	-1.255	-1.266	-1.275	-1.285	-1.294	-1.302	-1.310	-1.319	-1.326	-1.334	-1.340	-1.348	-1.354	-1.360	-1.364	-1.369	-1.371	-1.375	-1.376	-1.378	-1.378	-1.378	-1.379	-1.378	-1.378	-1.378	-1.375	-1.375	-1.372	-1.370	-1.369	-1.365	-1.362	-1.359	-1.354	-1.349	-1.344	-1.339	-1.332	-1.328	-1.320	-1.312	-1.304	-1.298	-1.291	-1.282	-1.274	-1.265	-1.254	-1.245	-1.234	-1.222	-1.211	-1.200	-1.189	-1.176	-1.166	-1.155	-1.144	-1.134	-1.122	-1.114	-1.104	-1.095	-1.084	-1.074	-1.065	-1.055	-1.044	-1.034	-1.024	-1.014	-1.005	-0.995	-0.985	-0.975	-0.966	-0.956	-0.948	-0.936	-0.925	-0.915	-0.905	-0.892	-0.882	-0.871	-0.860	-0.848	-0.836	-0.825	-0.812	-0.801	-0.789	-0.778	-0.765	-0.754	-0.741	-0.730	-0.716	-0.704	-0.690	-0.678	-0.664	-0.651	-0.636	-0.622	-0.609	-0.592	-0.579	-0.565	-0.549	-0.532	-0.516	-0.500	-0.484	-0.468	-0.450	-0.434	-0.416	-0.400	-0.382	-0.365	-0.349	-0.332	-0.315	-0.298	-0.281	-0.264	-0.248	-0.230	-0.214	-0.198	-0.181	-0.165	-0.150	-0.135	-0.120	-0.105	-0.092	-0.079	-0.065	-0.052	-0.041	-0.030	-0.019	-0.009	0.002	0.010	0.018	0.026	0.034	0.042	0.050	0.060	0.068	0.075	0.082	0.089	0.095	0.102	0.108	0.111	0.116	0.120	0.124	0.126	0.129	0.132	0.136	0.140	0.144	0.149	0.155	0.161	0.166	0.174	0.181	0.189	0.196	0.206	0.215	0.225	0.236	0.248	0.260	0.272	0.285	0.300	0.314	0.329	0.345	0.361	0.378	0.395	0.412	0.432	0.451	0.470	0.490	0.511	0.535	0.558	0.580	0.605	0.629	0.656	0.682	0.710	0.739	0.768	0.796	0.826	0.856	0.886	0.919	0.950	0.981	1.014	1.045	1.079	1.111	1.145	1.179	1.212	1.245	1.279	1.314	1.346	1.379	1.412	1.445	1.479	1.511	1.544	1.576	1.609	1.640	1.671	1.701	1.731	1.761	1.790	1.819	1.846	1.874	1.901	1.928	1.952	1.979	2.004	2.027	2.050	2.070	2.091	2.110	2.130	2.148	2.165	2.180	2.195	2.208	2.220	2.232	2.244	2.255	2.264	2.272	2.280	2.286	2.292	2.296	2.300	2.302	2.305	2.305	2.305	2.306	2.306	2.302	2.300	2.296	2.291	2.286	2.281	2.276	2.270	2.264	2.258	2.251	2.244	2.238	2.230	2.222	2.214	2.206	2.196	2.189	2.179	2.169	2.159	2.148	2.138	2.126	2.116	2.105	2.095	2.084	2.074	2.065	2.054	2.044	2.034	2.024	2.015	2.005	1.995	1.985	1.978	1.969	1.959	1.950	1.941	1.932	1.924	1.915	1.908	1.901	1.894	1.886	1.881	1.874	1.868	1.862	1.856	1.850	1.844	1.838	1.832	1.829	1.822	1.819	1.815	1.810	1.806	1.804	1.800	1.796	1.792	1.789	1.784	1.779	1.775	1.770	1.765	1.760	1.754	1.746	1.739	1.732	1.725	1.716	1.708	1.699	1.689	1.680	1.669	1.656	1.645	1.631	1.620	1.606	1.592	1.578	1.562	1.549	1.531	1.515	1.498	1.481	1.464	1.446	1.430	1.410	1.391	1.372	1.351	1.330	1.309	1.286	1.265	1.241	1.218	1.192	1.169	1.144	1.119	1.092	1.068	1.041	1.016	0.991	0.966	0.941	0.916	0.894	0.869	0.846	0.822	0.800	0.778	0.758	0.738	0.716	0.699	0.680	0.662	0.645	0.629	0.612	0.596	0.582	0.568	0.554	0.540	0.529	0.518	0.507	0.499	0.489	0.482	0.475	0.469	0.461	0.456	0.452	0.449	0.446	0.444	0.442	0.441	0.442	0.442	0.445	0.446	0.450	0.452	0.459	0.464	0.471	0.479	0.488	0.496	0.505	0.515	0.526	0.538	0.550	0.562	0.575	0.589	0.600	0.615	0.629	0.645	0.662	0.680	0.696	0.714	0.731	0.749	0.766	0.782	0.800	0.816	0.834	0.851	0.866	0.882	0.899	0.916	0.932	0.948	0.962	0.976	0.992	1.006	1.020	1.031	1.042	1.054	1.064	1.072	1.081	1.090	1.098	1.105	1.111	1.118	1.124	1.129	1.132	1.136	1.140	1.141	1.142	1.142	1.142	1.141	1.140	1.136	1.132	1.129	1.122	1.116	1.109	1.100	1.091	1.081	1.071	1.059	1.048	1.034	1.020	1.006	0.992	0.976	0.961	0.944	0.928	0.910	0.892	0.874	0.856	0.838	0.818	0.799	0.779	0.760	0.739	0.719	0.700	0.679	0.659	0.639	0.618	0.599	0.581	0.562	0.545	0.528	0.511	0.494	0.478	0.462	0.446	0.431	0.415	0.400	0.385	0.371	0.358	0.342	0.330	0.315	0.300	0.286	0.272	0.259	0.246	0.232	0.219	0.206	0.194	0.181	0.170	0.158	0.145	0.134	0.122	0.114	0.104	0.096	0.088	0.080	0.072	0.065	0.059	0.051	0.045	0.041	0.034	0.028	0.020	0.014	0.008	0.000	-0.006	-0.014	-0.021	-0.028	-0.036	-0.044	-0.051	-0.059	-0.068	-0.076	-0.084	-0.092	-0.101	-0.109	-0.116	-0.125	-0.134	-0.142	-0.151	-0.160	-0.169	-0.178	-0.188	-0.198	-0.208	-0.216	-0.226	-0.236	-0.246	-0.258	-0.266	-0.276	-0.288	-0.296	-0.306	-0.314	-0.324	-0.332	-0.340	-0.349	-0.356	-0.365	-0.372	-0.380	-0.389	-0.395	-0.402	-0.410	-0.418	-0.425	-0.434	-0.441	-0.449	-0.458	-0.465	-0.474	-0.482	-0.490	-0.499	-0.507	-0.515	-0.522	-0.531	-0.539	-0.546	-0.554	-0.562	-0.569	-0.576	-0.585	-0.591	-0.598	-0.608	-0.616	-0.625	-0.634	-0.644	-0.654	-0.664	-0.672	-0.684	-0.695	-0.706	-0.719	-0.730	-0.744	-0.755	-0.768	-0.781	-0.795	-0.808	-0.821	-0.835	-0.849	-0.865	-0.880	-0.896	-0.911	-0.928	-0.946	-0.965	-0.984	-1.002	-1.022	-1.042	-1.061	-1.081	-1.102	-1.124	-1.144	-1.164	-1.184	-1.205	-1.226	-1.246	-1.268	-1.289	-1.309	-1.329	-1.349	-1.369	-1.388	-1.406	-1.424	-1.442	-1.460	-1.476	-1.492	-1.509	-1.525	-1.538	-1.552	-1.565	-1.579	-1.590	-1.602	-1.614	-1.624	-1.632	-1.642	-1.651	-1.658	-1.665	-1.671	-1.676	-1.679	-1.681	-1.682	-1.681	-1.679	-1.675	-1.670	-1.664	-1.656	-1.649	-1.639	-1.629	-1.618	-1.605	-1.592	-1.579	-1.564	-1.549	-1.535	-1.518	-1.502	-1.484	-1.468	-1.451	-1.434	-1.415	-1.399	-1.380	-1.361	-1.344	-1.324	-1.306	-1.289	-1.270	-1.251	-1.231	-1.214	-1.195	-1.178	-1.159	-1.142	-1.126	-1.111	-1.096	-1.082	-1.069	-1.056	-1.045	-1.034	-1.022	-1.014	-1.004	-0.995	-0.988	-0.980	-0.974	-0.966	-0.960	-0.955	-0.952	-0.948	-0.944	-0.941	-0.939	-0.936	-0.935	-0.932	-0.931	-0.930	-0.930	-0.929	-0.929	-0.929	-0.929	-0.930	-0.930	-0.930	-0.931	-0.932	-0.934	-0.934	-0.935	-0.936	-0.938	-0.938	-0.939	-0.939	-0.940	-0.941	-0.941	-0.942	-0.944	-0.945	-0.946	-0.948	-0.950	-0.951	-0.952	-0.954	-0.955	-0.958	-0.960	-0.962	-0.965	-0.968	-0.970	-0.974	-0.978	-0.982	-0.986	-0.990	-0.995	-1.001	-1.006	-1.014	-1.020	-1.029	-1.038	-1.046	-1.056	-1.068	-1.080	-1.090	-1.102	-1.116	-1.129	-1.142	-1.155	-1.170	-1.184	-1.199	-1.214	-1.230	-1.245	-1.260	-1.276	-1.295	-1.311	-1.326	-1.341	-1.358	-1.374	-1.389	-1.404	-1.419	-1.434	-1.448	-1.464	-1.478	-1.491	-1.506	-1.519	-1.532	-1.545	-1.556	-1.568	-1.580	-1.590	-1.600	-1.609	-1.615	-1.621	-1.626	-1.631	-1.635	-1.636	-1.638	-1.636	-1.635	-1.631	-1.626	-1.621	-1.615	-1.608	-1.599	-1.589	-1.576	-1.565	-1.552	-1.539	-1.522	-1.506	-1.490	-1.471	-1.452	-1.432	-1.412	-1.390	-1.369	-1.346	-1.322	-1.300	-1.275	-1.250	-1.226	-1.200	-1.174	-1.148	-1.122	-1.095	-1.069	-1.041	-1.014	-0.988	-0.961	-0.935	-0.909	-0.882	-0.856	-0.832	-0.808	-0.784	-0.761	-0.739	-0.719	-0.698	-0.678	-0.659	-0.641	-0.624	-0.608	-0.591	-0.576	-0.562	-0.549	-0.538	-0.526	-0.516	-0.507	-0.499	-0.492	-0.486	-0.480	-0.475	-0.471	-0.468	-0.465	-0.464	-0.462	-0.462	-0.465	-0.466	-0.469	-0.470	-0.472	-0.475	-0.479	-0.484	-0.489	-0.492	-0.499	-0.505	-0.511	-0.519	-0.526	-0.532	-0.541	-0.550	-0.558	-0.565	-0.572	-0.582	-0.590	-0.598	-0.605	-0.610	-0.619	-0.625	-0.631	-0.639	-0.645	-0.650	-0.655	-0.659	-0.664	-0.668	-0.670	-0.674	-0.675	-0.676	-0.678	-0.676	-0.676	-0.675	-0.672	-0.671	-0.668	-0.665	-0.660	-0.656	-0.650	-0.644	-0.638	-0.630	-0.624	-0.614	-0.605	-0.596	-0.585	-0.574	-0.562	-0.552	-0.540	-0.529	-0.516	-0.505	-0.492	-0.480	-0.468	-0.454	-0.440	-0.426	-0.414	-0.400	-0.386	-0.374	-0.359	-0.346	-0.332	-0.320	-0.308	-0.295	-0.281	-0.269	-0.256	-0.246	-0.234	-0.222	-0.214	-0.202	-0.192	-0.182	-0.174	-0.165	-0.156	-0.148	-0.141	-0.134	-0.126	-0.121	-0.114	-0.108	-0.102	-0.100	-0.098	-0.095	-0.092	-0.091	-0.090	-0.089	-0.089	-0.090	-0.091	-0.092	-0.094	-0.096	-0.100	-0.101	-0.105	-0.108	-0.111	-0.115	-0.119	-0.122	-0.128	-0.132	-0.136	-0.142	-0.146	-0.150	-0.156	-0.162	-0.169	-0.175	-0.181	-0.186	-0.192	-0.199	-0.202	-0.209	-0.214	-0.219	-0.224	-0.229	-0.231	-0.236	-0.240	-0.245	-0.249	-0.251	-0.254	-0.256	-0.258	-0.260	-0.261	-0.262	-0.264	-0.265	-0.266	-0.266	-0.265	-0.265	-0.264	-0.262	-0.261	-0.259	-0.256	-0.254	-0.251	-0.248	-0.245	-0.240	-0.236	-0.231	-0.226	-0.221	-0.215	-0.209	-0.202	-0.198	-0.192	-0.186	-0.179	-0.174	-0.169	-0.162	-0.159	-0.154	-0.150	-0.146	-0.141	-0.139	-0.136	-0.132	-0.129	-0.126	-0.125	-0.121	-0.120	-0.116	-0.114	-0.111	-0.108	-0.104	-0.101	-0.098	-0.094	-0.092	-0.091	-0.091	-0.089	-0.086	-0.085	-0.082	-0.081	-0.079	-0.076	-0.072	-0.071	-0.069	-0.066	-0.064	-0.061	-0.059	-0.055	-0.052	-0.050	-0.046	-0.044	-0.041	-0.038	-0.034	-0.030	-0.024	-0.019	-0.014	-0.009	-0.002	0.004	0.011	0.019	0.028	0.038	0.046	0.058	0.068	0.079	0.090	0.101	0.112	0.125	0.138	0.151	0.165	0.179	0.191	0.206	0.221	0.238	0.252	0.268	0.282	0.298	0.314	0.328	0.344	0.359	0.376	0.392	0.409	0.426	0.444	0.461	0.480	0.496	0.514	0.531	0.550	0.566	0.584	0.600	0.619	0.634	0.651	0.668	0.685	0.702	0.718	0.734	0.750	0.765	0.780	0.794	0.809	0.825	0.839	0.854	0.868	0.881	0.895	0.909	0.921	0.935	0.948	0.960	0.972	0.984	0.995	1.008	1.018	1.028	1.036	1.045	1.054	1.062	1.070	1.080	1.089	1.098	1.105	1.114	1.120	1.129	1.135	1.142	1.149	1.155	1.161	1.168	1.174	1.179	1.184	1.189	1.191	1.196	1.200	1.204	1.209	1.211	1.212	1.214	1.215	1.215	1.218	1.219	1.220	1.220	1.222	1.222	1.222	1.222	1.222	1.221	1.220	1.218	1.215	1.212	1.210	1.206	1.202	1.199	1.194	1.189	1.182	1.175	1.168	1.159	1.150	1.141	1.132	1.124	1.115	1.105	1.096	1.088	1.079	1.071	1.062	1.055	1.046	1.038	1.029	1.021	1.012	1.002	0.994	0.985	0.975	0.966	0.956	0.948	0.939	0.931	0.921	0.912	0.905	0.895	0.888	0.878	0.870	0.861	0.852	0.845	0.838	0.831	0.825	0.818	0.812	0.808	0.802	0.798	0.794	0.790	0.788	0.784	0.781	0.778	0.775	0.774	0.774	0.772	0.772	0.772	0.774	0.775	0.775	0.778	0.779	0.781	0.784	0.786	0.789	0.791	0.795	0.800	0.804	0.809	0.814	0.820	0.825	0.831	0.838	0.841	0.846	0.850	0.854	0.856	0.860	0.864	0.866	0.869	0.870	0.872	0.874	0.872	0.874	0.872	0.871	0.870	0.869	0.866	0.862	0.859	0.855	0.849	0.841	0.835	0.828	0.818	0.808	0.798	0.786	0.775	0.764	0.751	0.740	0.728	0.715	0.702	0.690	0.678	0.664	0.650	0.635	0.620	0.605	0.588	0.572	0.555	0.538	0.520	0.504	0.488	0.470	0.452	0.438	0.420	0.405	0.389	0.372	0.358	0.342	0.329	0.314	0.302	0.289	0.278	0.266	0.255	0.245	0.236	0.228	0.220	0.215	0.209	0.204	0.201	0.198	0.195	0.191	0.186	0.184	0.181	0.179	0.179	0.178	0.176	0.176	0.176	0.178	0.178	0.179	0.179	0.180	0.181	0.180	0.180	0.179	0.179	0.176	0.176	0.174	0.172	0.171	0.170	0.170	0.168	0.165	0.161	0.158	0.154	0.150	0.144	0.139	0.134	0.128	0.121	0.114	0.106	0.099	0.090	0.081	0.071	0.061	0.050	0.039	0.028	0.015	0.002	-0.010	-0.024	-0.038	-0.052	-0.068	-0.082	-0.098	-0.115	-0.130	-0.146	-0.161	-0.176	-0.194	-0.209	-0.224	-0.240	-0.258	-0.272	-0.289	-0.305	-0.321	-0.335	-0.351	-0.365	-0.380	-0.394	-0.406	-0.419	-0.432	-0.444	-0.455	-0.466	-0.475	-0.484	-0.492	-0.501	-0.509	-0.515	-0.520	-0.525	-0.529	-0.532	-0.536	-0.538	-0.540	-0.541	-0.541	-0.542	-0.544	-0.544	-0.545	-0.545	-0.545	-0.544	-0.544	-0.545	-0.545	-0.542	-0.541	-0.539	-0.538	-0.535	-0.531	-0.529	-0.525	-0.522	-0.518	-0.514	-0.509	-0.504	-0.498	-0.494	-0.488	-0.482	-0.476	-0.471	-0.465	-0.459	-0.452	-0.445	-0.438	-0.430	-0.424	-0.419	-0.414	-0.409	-0.405	-0.401	-0.398	-0.394	-0.390	-0.388	-0.384	-0.380	-0.378	-0.374	-0.371	-0.370	-0.369	-0.368	-0.368	-0.366	-0.369	-0.370	-0.374	-0.376	-0.381	-0.386	-0.391	-0.398	-0.404	-0.411	-0.419	-0.428	-0.436	-0.446	-0.458	-0.468	-0.480	-0.492	-0.505	-0.520	-0.534	-0.549	-0.565	-0.580	-0.596	-0.614	-0.630	-0.648	-0.665	-0.684	-0.701	-0.721	-0.740	-0.760	-0.780	-0.800	-0.820	-0.841	-0.861	-0.881	-0.901	-0.921	-0.940	-0.960	-0.978	-0.994	-1.011	-1.028	-1.042	-1.058	-1.070	-1.084	-1.096	-1.108	-1.118	-1.129	-1.139	-1.149	-1.160	-1.169	-1.176	-1.184	-1.189	-1.195	-1.199	-1.202	-1.205	-1.208	-1.210	-1.210	-1.210	-1.210	-1.209	-1.209	-1.205	-1.204	-1.200	-1.196	-1.191	-1.186	-1.181	-1.176	-1.170	-1.162	-1.156	-1.150	-1.144	-1.135	-1.129	-1.121	-1.114	-1.108	-1.101	-1.095	-1.088	-1.082	-1.076	-1.070	-1.064	-1.059	-1.052	-1.046	-1.041	-1.035	-1.029	-1.022	-1.018	-1.012	-1.008	-1.002	-0.999	-0.995	-0.991	-0.988	-0.984	-0.982	-0.981	-0.980	-0.979	-0.979	-0.979	-0.979	-0.979	-0.979	-0.979	-0.979	-0.978	-0.978	-0.978	-0.976	-0.976	-0.976	-0.975	-0.975	-0.974	-0.972	-0.971	-0.970	-0.968	-0.966	-0.962	-0.960	-0.958	-0.956	-0.955	-0.951	-0.949	-0.948	-0.944	-0.942	-0.939	-0.936	-0.932	-0.929	-0.926	-0.922	-0.919	-0.915	-0.910	-0.908	-0.902	-0.900	-0.900	-0.898	-0.894	-0.892	-0.891	-0.889	-0.888	-0.888	-0.886	-0.886	-0.886	-0.886	-0.886	-0.888	-0.889	-0.890	-0.892	-0.895	-0.896	-0.900	-0.902	-0.905	-0.908	-0.910	-0.911	-0.912	-0.916	-0.920	-0.922	-0.928	-0.931	-0.935	-0.940	-0.945	-0.949	-0.954	-0.958	-0.962	-0.968	-0.971	-0.975	-0.979	-0.984	-0.988	-0.989	-0.991	-0.994	-0.994	-0.994	-0.994	-0.994	-0.991	-0.990	-0.989	-0.986	-0.982	-0.979	-0.975	-0.971	-0.966	-0.961	-0.956	-0.951	-0.946	-0.940	-0.934	-0.929	-0.922	-0.915	-0.909	-0.902	-0.895	-0.888	-0.881	-0.872	-0.865	-0.855	-0.846	-0.838	-0.828	-0.819	-0.808	-0.798	-0.786	-0.778	-0.766	-0.756	-0.745	-0.735	-0.726	-0.716	-0.706	-0.698	-0.688	-0.678	-0.669	-0.660	-0.651	-0.641	-0.631	-0.621	-0.612	-0.604	-0.595	-0.590	-0.581	-0.574	-0.568	-0.559	-0.551	-0.544	-0.538	-0.530	-0.524	-0.518	-0.510	-0.504	-0.498	-0.491	-0.485	-0.480	-0.472	-0.468	-0.461	-0.455	-0.450	-0.445	-0.438	-0.432	-0.424	-0.419	-0.412	-0.405	-0.398	-0.390	-0.384	-0.375	-0.365	-0.356	-0.346	-0.338	-0.328	-0.318	-0.308	-0.296	-0.284	-0.272	-0.260	-0.246	-0.232	-0.219	-0.205	-0.191	-0.176	-0.161	-0.146	-0.131	-0.115	-0.098	-0.081	-0.064	-0.046	-0.029	-0.010	0.008	0.026	0.044	0.061	0.079	0.095	0.111	0.129	0.146	0.162	0.180	0.195	0.214	0.230	0.249	0.266	0.286	0.304	0.322	0.342	0.362	0.381	0.400	0.419	0.439	0.458	0.476	0.495	0.511	0.530	0.546	0.564	0.581	0.598	0.615	0.630	0.646	0.662	0.678	0.692	0.708	0.721	0.735	0.745	0.755	0.765	0.776	0.785	0.794	0.802	0.812	0.821	0.830	0.839	0.846	0.855	0.862	0.870	0.878	0.884	0.891	0.896	0.901	0.908	0.912	0.918	0.922	0.926	0.930	0.936	0.940	0.941	0.944	0.945	0.946	0.946	0.948	0.948	0.948	0.946	0.945	0.944	0.941	0.938	0.935	0.932	0.930	0.926	0.924	0.921	0.916	0.912	0.909	0.902	0.896	0.891	0.884	0.876	0.869	0.860	0.851	0.842	0.834	0.825	0.816	0.806	0.798	0.789	0.780	0.771	0.760	0.751	0.739	0.728	0.716	0.704	0.691	0.679	0.665	0.654	0.640	0.628	0.615	0.601	0.589	0.578	0.565	0.552	0.542	0.531	0.521	0.510	0.501	0.491	0.482	0.472	0.462	0.454	0.446	0.436	0.430	0.422	0.416	0.409	0.405	0.400	0.396	0.394	0.390	0.388	0.388	0.386	0.388	0.389	0.391	0.395	0.399	0.404	0.410	0.416	0.422	0.430	0.439	0.446	0.455	0.465	0.474	0.484	0.494	0.506	0.518	0.529	0.542	0.558	0.570	0.582	0.598	0.610	0.625	0.640	0.655	0.670	0.686	0.702	0.719	0.736	0.752	0.770	0.788	0.802	0.820	0.838	0.854	0.870	0.886	0.902	0.919	0.934	0.951	0.968	0.984	0.999	1.015	1.031	1.046	1.062	1.076	1.091	1.105	1.119	1.132	1.145	1.158	1.170	1.180	1.192	1.201	1.212	1.222	1.232	1.242	1.251	1.261	1.270	1.281	1.289	1.298	1.306	1.315	1.322	1.329	1.338	1.344	1.351	1.358	1.364	1.370	1.378	1.382	1.389	1.396	1.402	1.410	1.418	1.424	1.430	1.438	1.442	1.450	1.454	1.459	1.462	1.466	1.468	1.470	1.471	1.472	1.474	1.474	1.474	1.474	1.472	1.471	1.471	1.469	1.468	1.464	1.461	1.458	1.452	1.446	1.440	1.432	1.425	1.416	1.406	1.396	1.389	1.379	1.365	1.352	1.339	1.324	1.309	1.292	1.278	1.260	1.242	1.226	1.208	1.189	1.171	1.152	1.135	1.115	1.095	1.076	1.056	1.036	1.016	0.998	0.978	0.958	0.938	0.918	0.898	0.876	0.856	0.836	0.815	0.795	0.775	0.755	0.735	0.716	0.698	0.679	0.661	0.645	0.629	0.611	0.595	0.579	0.562	0.546	0.530	0.514	0.498	0.481	0.465	0.449	0.432	0.419	0.404	0.389	0.375	0.361	0.349	0.335	0.322	0.311	0.300	0.289	0.278	0.265	0.254	0.242	0.232	0.221	0.211	0.199	0.189	0.178	0.168	0.158	0.148	0.136	0.125	0.115	0.105	0.094	0.082	0.071	0.059	0.048	0.035	0.022	0.010	-0.002	-0.016	-0.030	-0.044	-0.060	-0.072	-0.088	-0.102	-0.118	-0.132	-0.148	-0.162	-0.178	-0.190	-0.205	-0.221	-0.238	-0.254	-0.270	-0.286	-0.302	-0.319	-0.336	-0.354	-0.371	-0.389	-0.406	-0.424	-0.441	-0.459	-0.475	-0.492	-0.510	-0.528	-0.545	-0.560	-0.579	-0.595	-0.612	-0.629	-0.646	-0.662	-0.678	-0.694	-0.710	-0.725	-0.740	-0.755	-0.770	-0.785	-0.798	-0.811	-0.825	-0.836	-0.848	-0.859	-0.870	-0.881	-0.891	-0.901	-0.911	-0.921	-0.931	-0.939	-0.946	-0.954	-0.959	-0.964	-0.969	-0.972	-0.976	-0.980	-0.982	-0.985	-0.989	-0.990	-0.991	-0.992	-0.994	-0.994	-0.994	-0.994	-0.992	-0.990	-0.988	-0.984	-0.981	-0.976	-0.971	-0.966	-0.959	-0.952	-0.948	-0.941	-0.934	-0.928	-0.919	-0.911	-0.904	-0.895	-0.886	-0.876	-0.868	-0.859	-0.849	-0.839	-0.828	-0.818	-0.806	-0.795	-0.784	-0.771	-0.759	-0.748	-0.734	-0.721	-0.709	-0.695	-0.681	-0.668	-0.655	-0.641	-0.626	-0.611	-0.596	-0.581	-0.566	-0.551	-0.536	-0.521	-0.507	-0.492	-0.478	-0.462	-0.448	-0.432	-0.418	-0.402	-0.390	-0.375	-0.361	-0.348	-0.332	-0.319	-0.304	-0.290	-0.275	-0.261	-0.248	-0.234	-0.220	-0.206	-0.192	-0.180	-0.166	-0.154	-0.142	-0.131	-0.120	-0.110	-0.100	-0.089	-0.080	-0.071	-0.062	-0.055	-0.048	-0.040	-0.034	-0.029	-0.024	-0.018	-0.014	-0.010	-0.008	-0.004	-0.001	0.002	0.004	0.006	0.009	0.010	0.012	0.014	0.015	0.016	0.019	0.019	0.020	0.021	0.021	0.022	0.021	0.021	0.020	0.019	0.015	0.011	0.009	0.008	0.005	0.002	0.001	-0.001	-0.004	-0.005	-0.006	-0.006	-0.009	-0.009	-0.011	-0.011	-0.011	-0.012	-0.012	-0.012	-0.012	-0.012	-0.012	-0.011	-0.012	-0.009	-0.006	-0.005	-0.002	-0.001	0.002	0.006	0.010	0.014	0.019	0.022	0.028	0.031	0.035	0.039	0.041	0.045	0.048	0.051	0.055	0.058	0.061	0.065	0.069	0.074	0.078	0.082	0.086	0.090	0.094	0.098	0.100	0.101	0.102	0.105	0.106	0.108	0.109	0.109	0.109	0.110	0.110	0.110	0.110	0.109	0.108	0.106	0.104	0.101	0.099	0.095	0.090	0.086	0.081	0.075	0.070	0.064	0.058	0.050	0.044	0.036	0.030	0.022	0.015	0.010	0.002	-0.005	-0.012	-0.020	-0.028	-0.035	-0.042	-0.050	-0.058	-0.065	-0.071	-0.079	-0.085	-0.091	-0.098	-0.105	-0.111	-0.116	-0.120	-0.124	-0.128	-0.130	-0.132	-0.134	-0.134	-0.134	-0.131	-0.129	-0.126	-0.122	-0.119	-0.115	-0.111	-0.105	-0.100	-0.094	-0.088	-0.080	-0.072	-0.064	-0.052	-0.044	-0.034	-0.024	-0.012	-0.004	0.009	0.019	0.031	0.044	0.055	0.066	0.079	0.090	0.102	0.115	0.126	0.139	0.151	0.162	0.174	0.184	0.196	0.208	0.219	0.230	0.241	0.252	0.262	0.272	0.284	0.292	0.301	0.310	0.318	0.325	0.332	0.340	0.345	0.350	0.355	0.358	0.360	0.361	0.361	0.360	0.360	100.000	5.000	2.000	1.000	7.000	0.000	0.000	0.000	0.000	0.000	0.000	0.000	0.000	0.000	0.000	0.000	0.000	0.000	1.805	1.792	1.778	1.764	1.751	1.739	1.726	1.715	1.704	1.691	1.680	1.671	1.662	1.651	1.642	1.634	1.625	1.616	1.608	1.600	1.592	1.585	1.578	1.572	1.565	1.560	1.555	1.550	1.545	1.542	1.538	1.535	1.531	1.526	1.524	1.520	1.515	1.511	1.509	1.505	1.501	1.495	1.491	1.488	1.482	1.478	1.472	1.469	1.464	1.459	1.452	1.448	1.441	1.434	1.428	1.420	1.411	1.404	1.395	1.388	1.378	1.370	1.360	1.352	1.341	1.332	1.322	1.314	1.301	1.291	1.280	1.269	1.256	1.244	1.232	1.220	1.208	1.194	1.181	1.169	1.155	1.142	1.129	1.116	1.102	1.089	1.074	1.060	1.045	1.030	1.015	1.000	0.985	0.970	0.955	0.941	0.925	0.911	0.896	0.882	0.869	0.854	0.841	0.826	0.814	0.800	0.786	0.771	0.758	0.744	0.729	0.715	0.702	0.689	0.675	0.664	0.651	0.639	0.626	0.614	0.600	0.588	0.575	0.561	0.548	0.534	0.520	0.505	0.492	0.479	0.465	0.450	0.436	0.422	0.410	0.395	0.381	0.368	0.355	0.341	0.328	0.315	0.302	0.291	0.278	0.265	0.252	0.239	0.226	0.212	0.200	0.186	0.174	0.160	0.148	0.135	0.120	0.108	0.095	0.082	0.070	0.058	0.046	0.035	0.025	0.014	0.004	-0.005	-0.015	-0.022	-0.031	-0.039	-0.048	-0.055	-0.061	-0.069	-0.075	-0.081	-0.088	-0.092	-0.098	-0.102	-0.105	-0.108	-0.109	-0.110	-0.110	-0.110	-0.110	-0.109	-0.108	-0.106	-0.104	-0.101	-0.100	-0.098	-0.094	-0.092	-0.089	-0.085	-0.081	-0.078	-0.074	-0.070	-0.066	-0.061	-0.056	-0.051	-0.048	-0.041	-0.038	-0.032	-0.026	-0.022	-0.016	-0.011	-0.008	-0.002	0.001	0.006	0.011	0.015	0.019	0.021	0.022	0.024	0.026	0.026	0.028	0.029	0.026	0.026	0.025	0.024	0.021	0.019	0.015	0.011	0.006	0.001	-0.005	-0.012	-0.020	-0.028	-0.036	-0.046	-0.055	-0.064	-0.075	-0.085	-0.098	-0.110	-0.124	-0.138	-0.152	-0.169	-0.185	-0.202	-0.221	-0.239	-0.258	-0.278	-0.296	-0.315	-0.334	-0.354	-0.372	-0.391	-0.410	-0.429	-0.448	-0.466	-0.485	-0.502	-0.521	-0.539	-0.559	-0.576	-0.594	-0.612	-0.630	-0.649	-0.666	-0.684	-0.702	-0.719	-0.735	-0.752	-0.769	-0.784	-0.800	-0.814	-0.829	-0.842	-0.855	-0.869	-0.881	-0.894	-0.904	-0.916	-0.926	-0.935	-0.945	-0.954	-0.964	-0.971	-0.980	-0.988	-0.994	-1.001	-1.008	-1.015	-1.020	-1.028	-1.032	-1.039	-1.044	-1.049	-1.052	-1.055	-1.058	-1.060	-1.061	-1.061	-1.061	-1.061	-1.061	-1.060	-1.059	-1.058	-1.055	-1.052	-1.050	-1.046	-1.045	-1.041	-1.038	-1.035	-1.030	-1.026	-1.021	-1.018	-1.011	-1.005	-0.999	-0.990	-0.984	-0.975	-0.968	-0.960	-0.951	-0.941	-0.931	-0.920	-0.910	-0.899	-0.889	-0.878	-0.866	-0.855	-0.844	-0.832	-0.821	-0.811	-0.800	-0.790	-0.779	-0.770	-0.760	-0.750	-0.741	-0.731	-0.724	-0.716	-0.708	-0.699	-0.692	-0.685	-0.676	-0.669	-0.662	-0.656	-0.649	-0.642	-0.636	-0.630	-0.624	-0.619	-0.614	-0.609	-0.604	-0.599	-0.594	-0.589	-0.585	-0.579	-0.574	-0.568	-0.560	-0.554	-0.548	-0.540	-0.532	-0.524	-0.514	-0.504	-0.494	-0.484	-0.472	-0.460	-0.448	-0.435	-0.422	-0.408	-0.394	-0.378	-0.361	-0.344	-0.328	-0.309	-0.289	-0.269	-0.248	-0.225	-0.201	-0.179	-0.152	-0.128	-0.099	-0.071	-0.042	-0.012	0.019	0.050	0.084	0.118	0.152	0.186	0.222	0.258	0.294	0.331	0.369	0.405	0.444	0.481	0.520	0.559	0.598	0.636	0.672	0.711	0.749	0.785	0.824	0.861	0.896	0.932	0.968	1.002	1.038	1.071	1.105	1.138	1.169	1.200	1.229	1.258	1.285	1.310	1.335	1.358	1.379	1.400	1.419	1.436	1.454	1.469	1.484	1.498	1.510	1.520	1.531	1.540	1.549	1.555	1.560	1.566	1.569	1.572	1.574	1.575	1.575	1.575	1.572	1.570	1.566	1.560	1.555	1.549	1.544	1.535	1.528	1.519	1.509	1.499	1.489	1.476	1.466	1.455	1.442	1.431	1.419	1.406	1.394	1.380	1.369	1.356	1.342	1.330	1.319	1.304	1.291	1.279	1.268	1.255	1.241	1.230	1.218	1.206	1.194	1.182	1.172	1.161	1.150	1.140	1.129	1.119	1.109	1.100	1.090	1.081	1.072	1.064	1.056	1.049	1.040	1.034	1.026	1.019	1.011	1.004	0.998	0.991	0.986	0.980	0.974	0.969	0.965	0.960	0.956	0.951	0.948	0.944	0.940	0.936	0.932	0.929	0.926	0.924	0.920	0.918	0.914	0.909	0.905	0.902	0.898	0.894	0.889	0.885	0.881	0.876	0.872	0.869	0.865	0.860	0.854	0.850	0.845	0.840	0.834	0.829	0.824	0.819	0.814	0.810	0.805	0.801	0.796	0.791	0.786	0.782	0.778	0.772	0.768	0.762	0.759	0.754	0.749	0.745	0.741	0.736	0.731	0.728	0.722	0.719	0.715	0.710	0.706	0.702	0.699	0.696	0.692	0.691	0.688	0.686	0.684	0.684	0.681	0.680	0.680	0.679	0.678	0.678	0.676	0.678	0.679	0.680	0.679	0.680	0.680	0.680	0.680	0.680	0.680	0.680	0.679	0.680	0.680	0.680	0.680	0.679	0.679	0.678	0.676	0.675	0.674	0.672	0.670	0.669	0.665	0.661	0.658	0.655	0.651	0.646	0.642	0.636	0.630	0.624	0.616	0.610	0.602	0.594	0.586	0.578	0.570	0.562	0.552	0.544	0.536	0.526	0.518	0.507	0.498	0.488	0.478	0.466	0.456	0.446	0.436	0.426	0.418	0.408	0.399	0.389	0.379	0.370	0.361	0.351	0.342	0.335	0.328	0.319	0.310	0.302	0.295	0.286	0.279	0.271	0.262	0.255	0.249	0.241	0.235	0.229	0.224	0.218	0.212	0.208	0.201	0.198	0.192	0.189	0.185	0.184	0.181	0.179	0.178	0.175	0.174	0.172	0.171	0.170	0.169	0.168	0.166	0.166	0.165	0.165	0.165	0.165	0.164	0.162	0.162	0.161	0.160	0.158	0.155	0.151	0.148	0.145	0.140	0.136	0.131	0.126	0.121	0.116	0.110	0.106	0.100	0.095	0.090	0.084	0.076	0.070	0.062	0.056	0.050	0.042	0.035	0.028	0.020	0.011	0.002	-0.006	-0.018	-0.028	-0.038	-0.049	-0.060	-0.071	-0.082	-0.094	-0.105	-0.118	-0.130	-0.141	-0.155	-0.169	-0.181	-0.195	-0.210	-0.222	-0.236	-0.251	-0.265	-0.280	-0.292	-0.309	-0.322	-0.338	-0.351	-0.368	-0.381	-0.396	-0.412	-0.426	-0.441	-0.456	-0.470	-0.484	-0.498	-0.511	-0.526	-0.539	-0.552	-0.565	-0.578	-0.590	-0.602	-0.614	-0.625	-0.636	-0.646	-0.656	-0.666	-0.676	-0.685	-0.694	-0.701	-0.709	-0.715	-0.721	-0.726	-0.730	-0.734	-0.736	-0.738	-0.739	-0.740	-0.740	-0.739	-0.736	-0.732	-0.729	-0.725	-0.720	-0.714	-0.709	-0.702	-0.694	-0.685	-0.675	-0.666	-0.655	-0.644	-0.631	-0.618	-0.604	-0.589	-0.571	-0.555	-0.539	-0.520	-0.501	-0.482	-0.464	-0.444	-0.425	-0.405	-0.384	-0.364	-0.342	-0.321	-0.301	-0.279	-0.259	-0.236	-0.216	-0.195	-0.175	-0.155	-0.135	-0.115	-0.095	-0.076	-0.059	-0.040	-0.022	-0.004	0.014	0.030	0.049	0.065	0.080	0.095	0.111	0.125	0.139	0.151	0.165	0.176	0.188	0.198	0.208	0.216	0.225	0.232	0.239	0.244	0.250	0.254	0.258	0.261	0.262	0.265	0.268	0.269	0.269	0.270	0.270	0.269	0.268	0.264	0.262	0.259	0.255	0.251	0.246	0.241	0.236	0.231	0.225	0.220	0.214	0.208	0.201	0.195	0.189	0.182	0.178	0.171	0.165	0.159	0.151	0.146	0.140	0.135	0.130	0.124	0.119	0.114	0.109	0.104	0.099	0.094	0.090	0.088	0.082	0.079	0.076	0.074	0.070	0.068	0.065	0.064	0.062	0.060	0.060	0.060	0.061	0.061	0.062	0.062	0.065	0.069	0.072	0.075	0.080	0.084	0.089	0.092	0.096	0.101	0.106	0.111	0.116	0.121	0.126	0.132	0.138	0.144	0.151	0.158	0.165	0.171	0.180	0.189	0.196	0.205	0.212	0.221	0.229	0.239	0.248	0.256	0.264	0.272	0.281	0.289	0.298	0.306	0.314	0.322	0.330	0.338	0.345	0.352	0.360	0.366	0.372	0.380	0.386	0.392	0.398	0.402	0.409	0.414	0.420	0.424	0.428	0.432	0.436	0.440	0.444	0.446	0.450	0.454	0.458	0.460	0.465	0.469	0.471	0.475	0.479	0.482	0.486	0.490	0.494	0.499	0.504	0.511	0.516	0.522	0.529	0.535	0.542	0.549	0.555	0.564	0.571	0.579	0.588	0.596	0.605	0.615	0.625	0.634	0.645	0.656	0.669	0.681	0.694	0.706	0.720	0.732	0.746	0.760	0.775	0.790	0.805	0.820	0.836	0.851	0.866	0.881	0.898	0.914	0.930	0.945	0.961	0.976	0.991	1.008	1.021	1.036	1.049	1.062	1.076	1.089	1.100	1.112	1.124	1.135	1.145	1.156	1.166	1.178	1.188	1.196	1.206	1.215	1.225	1.234	1.241	1.250	1.258	1.264	1.271	1.278	1.284	1.289	1.294	1.298	1.304	1.308	1.312	1.318	1.322	1.328	1.332	1.339	1.344	1.349	1.355	1.361	1.366	1.374	1.380	1.388	1.394	1.401	1.410	1.418	1.425	1.434	1.441	1.450	1.458	1.466	1.475	1.484	1.491	1.500	1.509	1.518	1.528	1.538	1.548	1.556	1.566	1.574	1.584	1.592	1.602	1.610	1.619	1.626	1.635	1.642	1.650	1.658	1.664	1.670	1.675	1.680	1.684	1.688	1.691	1.691	1.691	1.691	1.690	1.686	1.684	1.679	1.674	1.665	1.659	1.649	1.639	1.628	1.616	1.602	1.589	1.574	1.559	1.541	1.524	1.505	1.486	1.466	1.445	1.424	1.401	1.379	1.355	1.332	1.306	1.280	1.254	1.226	1.200	1.171	1.142	1.114	1.085	1.056	1.028	0.999	0.970	0.940	0.911	0.884	0.855	0.828	0.800	0.771	0.745	0.718	0.691	0.665	0.640	0.615	0.591	0.568	0.544	0.522	0.502	0.484	0.465	0.446	0.430	0.415	0.401	0.389	0.376	0.365	0.356	0.346	0.339	0.332	0.326	0.321	0.318	0.314	0.311	0.310	0.308	0.309	0.311	0.314	0.316	0.319	0.324	0.329	0.335	0.341	0.348	0.358	0.366	0.376	0.388	0.398	0.411	0.424	0.436	0.451	0.466	0.481	0.496	0.512	0.529	0.545	0.561	0.578	0.596	0.614	0.631	0.649	0.666	0.684	0.700	0.716	0.731	0.749	0.764	0.779	0.794	0.809	0.825	0.840	0.855	0.869	0.882	0.896	0.909	0.921	0.934	0.944	0.954	0.965	0.972	0.981	0.988	0.992	0.996	0.999	1.000	1.000	1.000	0.999	0.996	0.992	0.989	0.984	0.978	0.971	0.962	0.955	0.945	0.936	0.925	0.912	0.901	0.888	0.874	0.859	0.844	0.826	0.809	0.792	0.774	0.752	0.732	0.711	0.690	0.668	0.645	0.622	0.599	0.575	0.550	0.525	0.500	0.475	0.450	0.425	0.399	0.372	0.348	0.324	0.298	0.274	0.249	0.226	0.202	0.179	0.155	0.134	0.111	0.090	0.070	0.050	0.029	0.010	-0.009	-0.026	-0.044	-0.061	-0.078	-0.092	-0.108	-0.122	-0.136	-0.149	-0.162	-0.175	-0.188	-0.200	-0.211	-0.221	-0.231	-0.241	-0.250	-0.259	-0.266	-0.275	-0.282	-0.290	-0.296	-0.302	-0.310	-0.315	-0.321	-0.328	-0.334	-0.339	-0.345	-0.350	-0.356	-0.360	-0.366	-0.371	-0.376	-0.380	-0.386	-0.391	-0.396	-0.401	-0.408	-0.414	-0.420	-0.426	-0.432	-0.441	-0.448	-0.456	-0.465	-0.474	-0.482	-0.491	-0.501	-0.511	-0.521	-0.531	-0.541	-0.551	-0.562	-0.572	-0.582	-0.592	-0.602	-0.612	-0.622	-0.632	-0.640	-0.651	-0.660	-0.669	-0.678	-0.688	-0.696	-0.705	-0.712	-0.721	-0.729	-0.738	-0.744	-0.751	-0.758	-0.762	-0.768	-0.771	-0.776	-0.779	-0.781	-0.782	-0.781	-0.781	-0.779	-0.776	-0.772	-0.769	-0.765	-0.759	-0.751	-0.744	-0.736	-0.728	-0.718	-0.708	-0.696	-0.684	-0.672	-0.660	-0.646	-0.631	-0.616	-0.601	-0.585	-0.569	-0.552	-0.535	-0.516	-0.498	-0.479	-0.459	-0.439	-0.419	-0.398	-0.378	-0.356	-0.334	-0.312	-0.290	-0.269	-0.248	-0.226	-0.205	-0.184	-0.164	-0.142	-0.124	-0.102	-0.082	-0.064	-0.045	-0.028	-0.008	0.010	0.026	0.042	0.059	0.074	0.089	0.102	0.116	0.130	0.142	0.155	0.168	0.179	0.190	0.200	0.210	0.218	0.225	0.231	0.236	0.241	0.245	0.248	0.251	0.252	0.254	0.256	0.256	0.256	0.258	0.258	0.258	0.256	0.255	0.252	0.250	0.248	0.245	0.242	0.239	0.236	0.232	0.228	0.225	0.220	0.216	0.211	0.208	0.204	0.199	0.195	0.191	0.189	0.188	0.184	0.181	0.180	0.178	0.178	0.176	0.176	0.176	0.175	0.176	0.178	0.180	0.184	0.188	0.191	0.195	0.200	0.206	0.211	0.219	0.228	0.235	0.244	0.252	0.261	0.272	0.285	0.298	0.310	0.322	0.336	0.350	0.365	0.379	0.394	0.410	0.425	0.441	0.456	0.472	0.488	0.504	0.518	0.532	0.548	0.562	0.576	0.590	0.606	0.619	0.632	0.646	0.659	0.671	0.682	0.695	0.706	0.719	0.730	0.739	0.750	0.759	0.768	0.776	0.784	0.792	0.799	0.805	0.811	0.816	0.821	0.826	0.830	0.832	0.836	0.838	0.841	0.841	0.842	0.844	0.844	0.844	0.845	0.844	0.842	0.841	0.840	0.839	0.839	0.836	0.835	0.834	0.832	0.831	0.830	0.829	0.826	0.825	0.824	0.820	0.818	0.815	0.815	0.814	0.811	0.810	0.809	0.809	0.806	0.806	0.806	0.808	0.808	0.809	0.810	0.811	0.814	0.815	0.816	0.819	0.821	0.824	0.824	0.826	0.829	0.831	0.834	0.835	0.838	0.840	0.844	0.846	0.851	0.854	0.856	0.860	0.862	0.865	0.866	0.869	0.870	0.872	0.872	0.874	0.876	0.876	0.876	0.876	0.876	0.876	0.875	0.874	0.874	0.872	0.870	0.869	0.866	0.864	0.861	0.859	0.856	0.854	0.850	0.848	0.844	0.840	0.836	0.832	0.829	0.824	0.819	0.814	0.808	0.802	0.798	0.791	0.786	0.779	0.774	0.769	0.764	0.759	0.755	0.751	0.746	0.742	0.739	0.738	0.734	0.731	0.729	0.728	0.726	0.725	0.725	0.725	0.726	0.726	0.729	0.730	0.732	0.736	0.740	0.745	0.749	0.755	0.761	0.769	0.775	0.784	0.792	0.800	0.809	0.819	0.829	0.838	0.848	0.858	0.869	0.878	0.889	0.900	0.911	0.924	0.936	0.950	0.962	0.976	0.990	1.005	1.019	1.032	1.048	1.062	1.079	1.092	1.108	1.122	1.136	1.150	1.164	1.179	1.192	1.206	1.219	1.231	1.245	1.258	1.270	1.280	1.291	1.302	1.312	1.322	1.331	1.341	1.349	1.356	1.364	1.370	1.375	1.379	1.384	1.386	1.388	1.389	1.390	1.391	1.390	1.389	1.388	1.385	1.382	1.378	1.372	1.368	1.362	1.355	1.349	1.341	1.334	1.326	1.318	1.309	1.299	1.289	1.279	1.269	1.258	1.246	1.235	1.224	1.212	1.201	1.189	1.176	1.166	1.155	1.142	1.131	1.120	1.109	1.098	1.088	1.078	1.068	1.058	1.050	1.040	1.031	1.024	1.016	1.009	1.002	0.995	0.989	0.984	0.979	0.972	0.968	0.965	0.961	0.960	0.956	0.955	0.954	0.952	0.951	0.951	0.949	0.949	0.948	0.946	0.946	0.945	0.944	0.944	0.944	0.942	0.942	0.941	0.940	0.938	0.936	0.934	0.931	0.929	0.925	0.921	0.916	0.911	0.905	0.899	0.890	0.881	0.872	0.862	0.852	0.841	0.829	0.818	0.802	0.789	0.775	0.760	0.745	0.729	0.711	0.694	0.676	0.659	0.639	0.619	0.598	0.576	0.554	0.532	0.509	0.485	0.461	0.436	0.411	0.386	0.362	0.338	0.312	0.288	0.262	0.238	0.214	0.188	0.164	0.138	0.112	0.088	0.062	0.039	0.015	-0.006	-0.030	-0.051	-0.074	-0.094	-0.114	-0.135	-0.152	-0.171	-0.189	-0.206	-0.222	-0.238	-0.252	-0.265	-0.279	-0.290	-0.299	-0.309	-0.318	-0.325	-0.332	-0.339	-0.344	-0.349	-0.351	-0.355	-0.358	-0.358	-0.358	-0.356	-0.355	-0.352	-0.350	-0.348	-0.344	-0.338	-0.332	-0.328	-0.320	-0.312	-0.305	-0.296	-0.286	-0.276	-0.265	-0.254	-0.242	-0.230	-0.218	-0.206	-0.195	-0.182	-0.170	-0.159	-0.146	-0.134	-0.120	-0.106	-0.094	-0.080	-0.068	-0.054	-0.040	-0.028	-0.014	-0.002	0.009	0.022	0.034	0.045	0.056	0.068	0.076	0.088	0.098	0.106	0.115	0.124	0.132	0.141	0.150	0.158	0.166	0.172	0.180	0.188	0.192	0.198	0.204	0.209	0.212	0.216	0.220	0.224	0.226	0.229	0.231	0.232	0.232	0.234	0.235	0.236	0.236	0.236	0.236	0.238	0.236	0.238	0.236	0.236	0.234	0.232	0.231	0.231	0.229	0.226	0.226	0.225	0.224	0.224	0.224	0.224	0.224	0.224	0.224	0.225	0.226	0.226	0.228	0.229	0.231	0.234	0.236	0.240	0.241	0.246	0.250	0.254	0.259	0.262	0.268	0.272	0.278	0.282	0.286	0.290	0.296	0.302	0.309	0.315	0.321	0.328	0.335	0.341	0.348	0.354	0.362	0.369	0.375	0.381	0.389	0.396	0.404	0.410	0.418	0.424	0.430	0.436	0.442	0.448	0.452	0.458	0.462	0.466	0.471	0.475	0.480	0.484	0.488	0.490	0.494	0.496	0.499	0.501	0.502	0.504	0.505	0.506	0.506	0.507	0.507	0.509	0.507	0.509	0.507	0.509	0.509	0.509	0.509	0.509	0.507	0.507	0.507	0.506	0.506	0.506	0.505	0.506	0.506	0.506	0.507	0.507	0.509	0.512	0.514	0.516	0.518	0.520	0.522	0.525	0.528	0.532	0.536	0.540	0.545	0.550	0.555	0.560	0.565	0.571	0.576	0.582	0.588	0.594	0.599	0.605	0.610	0.618	0.622	0.630	0.635	0.642	0.649	0.654	0.660	0.665	0.670	0.675	0.679	0.682	0.686	0.690	0.694	0.698	0.700	0.702	0.705	0.708	0.708	0.709	0.710	0.709	0.708	0.708	0.706	0.705	0.701	0.698	0.694	0.690	0.685	0.679	0.672	0.665	0.656	0.648	0.638	0.628	0.618	0.606	0.596	0.584	0.570	0.559	0.545	0.531	0.516	0.502	0.488	0.472	0.458	0.441	0.426	0.409	0.392	0.375	0.358	0.340	0.322	0.305	0.286	0.268	0.249	0.230	0.211	0.191	0.171	0.150	0.130	0.109	0.089	0.068	0.046	0.025	0.005	-0.016	-0.038	-0.059	-0.079	-0.101	-0.121	-0.142	-0.162	-0.184	-0.205	-0.224	-0.244	-0.264	-0.281	-0.300	-0.319	-0.336	-0.355	-0.374	-0.390	-0.408	-0.424	-0.440	-0.455	-0.469	-0.484	-0.496	-0.509	-0.521	-0.531	-0.541	-0.552	-0.561	-0.571	-0.580	-0.589	-0.596	-0.605	-0.612	-0.620	-0.624	-0.630	-0.635	-0.639	-0.641	-0.646	-0.649	-0.650	-0.654	-0.655	-0.655	-0.658	-0.659	-0.660	-0.660	-0.660	-0.661	-0.661	-0.661	-0.661	-0.660	-0.660	-0.660	-0.661	-0.660	-0.661	-0.661	-0.661	-0.662	-0.665	-0.666	-0.668	-0.669	-0.671	-0.674	-0.678	-0.681	-0.685	-0.690	-0.696	-0.701	-0.708	-0.714	-0.721	-0.730	-0.739	-0.748	-0.758	-0.768	-0.779	-0.790	-0.802	-0.815	-0.829	-0.844	-0.858	-0.872	-0.888	-0.904	-0.919	-0.935	-0.951	-0.968	-0.984	-1.000	-1.016	-1.032	-1.049	-1.065	-1.081	-1.098	-1.112	-1.129	-1.144	-1.158	-1.171	-1.184	-1.195	-1.204	-1.215	-1.224	-1.231	-1.239	-1.244	-1.251	-1.256	-1.259	-1.262	-1.264	-1.265	-1.266	-1.266	-1.265	-1.262	-1.260	-1.256	-1.252	-1.248	-1.241	-1.235	-1.229	-1.219	-1.211	-1.201	-1.191	-1.181	-1.169	-1.158	-1.145	-1.132	-1.121	-1.109	-1.098	-1.085	-1.072	-1.060	-1.048	-1.035	-1.024	-1.012	-1.000	-0.990	-0.980	-0.971	-0.962	-0.955	-0.949	-0.942	-0.939	-0.934	-0.932	-0.931	-0.930	-0.931	-0.931	-0.935	-0.938	-0.942	-0.949	-0.955	-0.962	-0.971	-0.980	-0.992	-1.004	-1.018	-1.031	-1.046	-1.062	-1.080	-1.099	-1.118	-1.138	-1.158	-1.179	-1.200	-1.222	-1.245	-1.270	-1.292	-1.318	-1.341	-1.365	-1.389	-1.414	-1.438	-1.461	-1.485	-1.509	-1.532	-1.555	-1.579	-1.602	-1.625	-1.646	-1.668	-1.689	-1.710	-1.729	-1.749	-1.768	-1.782	-1.800	-1.816	-1.830	-1.844	-1.858	-1.869	-1.880	-1.890	-1.900	-1.909	-1.915	-1.921	-1.926	-1.931	-1.935	-1.936	-1.936	-1.938	-1.936	-1.934	-1.931	-1.929	-1.924	-1.920	-1.915	-1.909	-1.900	-1.892	-1.882	-1.872	-1.861	-1.850	-1.839	-1.828	-1.814	-1.802	-1.789	-1.776	-1.762	-1.749	-1.735	-1.721	-1.708	-1.692	-1.679	-1.665	-1.650	-1.636	-1.624	-1.610	-1.596	-1.585	-1.572	-1.560	-1.549	-1.538	-1.526	-1.518	-1.506	-1.496	-1.488	-1.480	-1.472	-1.465	-1.459	-1.451	-1.446	-1.441	-1.436	-1.431	-1.428	-1.425	-1.422	-1.421	-1.420	-1.419	-1.419	-1.420	-1.422	-1.424	-1.426	-1.429	-1.431	-1.435	-1.439	-1.442	-1.446	-1.451	-1.455	-1.460	-1.465	-1.470	-1.475	-1.481	-1.488	-1.492	-1.498	-1.504	-1.510	-1.515	-1.521	-1.526	-1.532	-1.536	-1.540	-1.544	-1.549	-1.552	-1.555	-1.558	-1.561	-1.562	-1.565	-1.565	-1.566	-1.564	-1.564	-1.561	-1.560	-1.558	-1.554	-1.550	-1.546	-1.542	-1.538	-1.532	-1.526	-1.521	-1.516	-1.511	-1.505	-1.498	-1.490	-1.484	-1.476	-1.469	-1.461	-1.454	-1.446	-1.438	-1.430	-1.421	-1.412	-1.404	-1.394	-1.384	-1.374	-1.364	-1.354	-1.344	-1.332	-1.321	-1.311	-1.300	-1.289	-1.278	-1.266	-1.256	-1.245	-1.234	-1.221	-1.210	-1.198	-1.186	-1.174	-1.162	-1.151	-1.141	-1.129	-1.118	-1.106	-1.096	-1.084	-1.072	-1.062	-1.050	-1.040	-1.028	-1.016	-1.004	-0.992	-0.981	-0.969	-0.958	-0.944	-0.932	-0.920	-0.906	-0.894	-0.881	-0.868	-0.855	-0.844	-0.831	-0.820	-0.808	-0.796	-0.784	-0.772	-0.761	-0.748	-0.736	-0.725	-0.712	-0.702	-0.690	-0.679	-0.668	-0.654	-0.642	-0.631	-0.621	-0.609	-0.599	-0.589	-0.578	-0.568	-0.556	-0.545	-0.535	-0.525	-0.515	-0.505	-0.495	-0.486	-0.476	-0.466	-0.459	-0.450	-0.440	-0.432	-0.425	-0.419	-0.411	-0.404	-0.395	-0.388	-0.381	-0.374	-0.366	-0.359	-0.352	-0.346	-0.339	-0.332	-0.326	-0.318	-0.311	-0.302	-0.295	-0.286	-0.279	-0.270	-0.261	-0.252	-0.244	-0.235	-0.226	-0.216	-0.206	-0.198	-0.188	-0.178	-0.168	-0.155	-0.144	-0.132	-0.120	-0.109	-0.096	-0.084	-0.070	-0.058	-0.042	-0.029	-0.014	0.001	0.016	0.032	0.050	0.065	0.084	0.100	0.119	0.138	0.156	0.174	0.191	0.211	0.229	0.246	0.264	0.282	0.299	0.315	0.332	0.348	0.364	0.379	0.394	0.410	0.424	0.439	0.454	0.468	0.481	0.494	0.507	0.520	0.531	0.542	0.555	0.566	0.576	0.586	0.595	0.604	0.611	0.620	0.628	0.634	0.641	0.648	0.655	0.660	0.665	0.670	0.672	0.678	0.680	0.682	0.686	0.688	0.689	0.690	0.692	0.692	0.694	0.695	0.695	0.698	0.699	0.698	0.698	0.698	0.698	0.696	0.695	0.694	0.692	0.691	0.689	0.686	0.684	0.681	0.678	0.674	0.671	0.668	0.665	0.661	0.656	0.652	0.648	0.642	0.636	0.631	0.626	0.619	0.612	0.605	0.596	0.589	0.581	0.574	0.565	0.555	0.546	0.535	0.526	0.515	0.505	0.494	0.484	0.472	0.461	0.450	0.439	0.428	0.416	0.404	0.391	0.379	0.366	0.352	0.340	0.328	0.312	0.299	0.286	0.272	0.260	0.246	0.234	0.220	0.206	0.195	0.182	0.169	0.156	0.142	0.131	0.119	0.109	0.098	0.088	0.079	0.070	0.062	0.055	0.048	0.041	0.035	0.030	0.025	0.020	0.016	0.014	0.009	0.006	0.004	0.000	-0.001	-0.004	-0.006	-0.006	-0.008	-0.009	-0.008	-0.008	-0.008	-0.006	-0.006	-0.004	-0.001	0.000	0.002	0.004	0.005	0.008	0.010	0.011	0.012	0.014	0.014	0.015	0.015	0.014	0.012	0.011	0.009	0.005	0.002	-0.001	-0.006	-0.011	-0.016	-0.022	-0.030	-0.036	-0.044	-0.051	-0.060	-0.070	-0.080	-0.091	-0.102	-0.115	-0.128	-0.141	-0.156	-0.170	-0.185	-0.200	-0.216	-0.232	-0.249	-0.266	-0.285	-0.304	-0.322	-0.341	-0.360	-0.380	-0.400	-0.419	-0.439	-0.458	-0.478	-0.496	-0.515	-0.534	-0.551	-0.570	-0.588	-0.605	-0.621	-0.638	-0.654	-0.669	-0.685	-0.700	-0.715	-0.729	-0.744	-0.756	-0.769	-0.780	-0.791	-0.801	-0.811	-0.819	-0.829	-0.838	-0.845	-0.852	-0.860	-0.868	-0.875	-0.881	-0.888	-0.894	-0.900	-0.906	-0.912	-0.918	-0.924	-0.929	-0.935	-0.939	-0.946	-0.950	-0.955	-0.961	-0.966	-0.974	-0.978	-0.982	-0.988	-0.992	-0.999	-1.004	-1.010	-1.016	-1.021	-1.028	-1.034	-1.041	-1.048	-1.054	-1.062	-1.069	-1.075	-1.082	-1.091	-1.099	-1.106	-1.115	-1.124	-1.132	-1.141	-1.149	-1.158	-1.165	-1.174	-1.181	-1.188	-1.195	-1.201	-1.209	-1.215	-1.220	-1.225	-1.229	-1.234	-1.236	-1.240	-1.241	-1.242	-1.242	-1.244	-1.244	-1.242	-1.241	-1.239	-1.236	-1.232	-1.229	-1.224	-1.218	-1.211	-1.204	-1.198	-1.190	-1.180	-1.171	-1.160	-1.149	-1.136	-1.124	-1.110	-1.095	-1.082	-1.066	-1.050	-1.034	-1.018	-1.000	-0.981	-0.962	-0.944	-0.925	-0.905	-0.882	-0.861	-0.839	-0.818	-0.795	-0.774	-0.750	-0.728	-0.702	-0.680	-0.656	-0.632	-0.608	-0.582	-0.558	-0.532	-0.507	-0.482	-0.458	-0.434	-0.409	-0.385	-0.360	-0.336	-0.312	-0.289	-0.265	-0.241	-0.219	-0.195	-0.172	-0.150	-0.128	-0.105	-0.082	-0.061	-0.040	-0.020	0.000	0.020	0.039	0.056	0.075	0.092	0.109	0.125	0.141	0.156	0.170	0.184	0.198	0.210	0.221	0.234	0.245	0.254	0.264	0.272	0.280	0.289	0.295	0.299	0.305	0.309	0.311	0.314	0.314	0.315	0.315	0.314	0.311	0.310	0.306	0.302	0.299	0.295	0.290	0.284	0.278	0.271	0.265	0.256	0.249	0.241	0.232	0.225	0.218	0.210	0.201	0.194	0.185	0.179	0.172	0.164	0.158	0.150	0.142	0.136	0.129	0.122	0.116	0.111	0.105	0.101	0.098	0.095	0.092	0.091	0.091	0.091	0.092	0.095	0.098	0.101	0.106	0.111	0.119	0.126	0.134	0.142	0.152	0.162	0.174	0.185	0.198	0.210	0.222	0.236	0.251	0.265	0.279	0.294	0.311	0.328	0.344	0.361	0.379	0.395	0.412	0.431	0.446	0.464	0.480	0.496	0.512	0.530	0.545	0.560	0.575	0.590	0.605	0.620	0.632	0.648	0.660	0.672	0.684	0.696	0.706	0.718	0.726	0.735	0.744	0.751	0.759	0.765	0.771	0.778	0.784	0.788	0.792	0.798	0.801	0.804	0.808	0.811	0.814	0.816	0.819	0.822	0.825	0.829	0.832	0.835	0.839	0.845	0.849	0.854	0.859	0.865	0.872	0.880	0.888	0.895	0.905	0.916	0.926	0.938	0.949	0.962	0.976	0.991	1.006	1.021	1.039	1.056	1.075	1.092	1.112	1.134	1.154	1.175	1.198	1.220	1.241	1.265	1.288	1.311	1.335	1.359	1.384	1.408	1.432	1.456	1.481	1.505	1.530	1.555	1.580	1.602	1.626	1.649	1.670	1.691	1.711	1.731	1.750	1.768	1.785	1.801	1.816	1.831	1.845	1.858	1.870	1.881	1.894	1.902	1.912	1.921	1.930	1.938	1.944	1.949	1.954	1.958	1.960	1.961	1.964	1.964	1.962	1.961	1.960	1.958	1.954	1.951	1.946	1.941	1.936	1.930	1.924	1.916	1.910	1.902	1.894	1.886	1.878	1.870	1.861	1.852	1.845	1.838	1.829	1.822	1.815	1.808	1.800	1.794	1.786	1.780	1.774	1.769	1.762	1.756	1.750	1.745	1.740	1.734	1.730	1.725	1.721	1.716	1.712	1.709	1.705	1.702	1.699	1.698	1.695	1.692	1.690	1.690	1.688	1.688	1.688	1.686	1.686	1.685	1.686	1.688	1.688	1.688	1.689	1.689	1.689	1.690	1.690	1.691	1.692	1.694	1.694	1.694	1.694	1.695	1.695	1.694	1.694	1.692	1.691	1.690	1.689	1.686	1.684	1.681	1.678	1.674	1.670	1.665	1.660	1.655	1.649	1.644	1.636	1.630	1.622	1.614	1.606	1.599	1.590	1.581	1.572	1.565	1.556	1.546	1.539	1.530	1.521	1.512	1.504	1.494	1.485	1.476	1.466	1.456	1.446	1.435	1.425	1.414	1.402	1.390	1.380	1.369	1.358	1.345	1.334	1.322	1.312	1.301	1.291	1.280	1.269	1.258	1.248	1.236	1.226	1.215	1.205	1.195	1.184	1.174	1.161	1.151	1.140	1.129	1.118	1.106	1.098	1.086	1.075	1.066	1.056	1.046	1.038	1.029	1.021	1.012	1.004	0.998	0.992	0.986	0.980	0.974	0.969	0.964	0.960	0.956	0.954	0.950	0.949	0.946	0.945	0.944	0.944	0.944	0.944	0.945	0.946	0.949	0.951	0.954	0.958	0.962	0.966	0.972	0.978	0.985	0.991	1.000	1.008	1.016	1.026	1.035	1.046	1.056	1.066	1.078	1.089	1.101	1.111	1.124	1.135	1.146	1.158	1.170	1.181	1.194	1.206	1.219	1.231	1.244	1.255	1.268	1.279	1.290	1.301	1.311	1.321	1.331	1.340	1.348	1.356	1.364	1.369	1.375	1.380	1.384	1.388	1.390	1.392	1.394	1.395	1.394	1.394	1.392	1.391	1.388	1.385	1.380	1.375	1.370	1.365	1.359	1.351	1.344	1.336	1.326	1.316	1.306	1.295	1.282	1.270	1.256	1.241	1.226	1.211	1.196	1.180	1.162	1.146	1.131	1.115	1.099	1.085	1.069	1.052	1.039	1.022	1.008	0.992	0.978	0.961	0.948	0.932	0.919	0.905	0.891	0.879	0.866	0.854	0.841	0.831	0.822	0.812	0.804	0.795	0.788	0.780	0.771	0.766	0.761	0.756	0.752	0.748	0.745	0.742	0.741	0.739	0.739	0.738	0.738	0.738	0.739	0.739	0.740	0.742	0.744	0.746	0.749	0.752	0.755	0.759	0.762	0.766	0.770	0.774	0.779	0.781	0.786	0.790	0.795	0.799	0.804	0.809	0.814	0.820	0.825	0.831	0.838	0.844	0.850	0.856	0.862	0.869	0.876	0.882	0.888	0.895	0.901	0.908	0.915	0.921	0.929	0.936	0.944	0.951	0.959	0.966	0.975	0.982	0.990	0.999	1.005	1.014	1.021	1.029	1.034	1.041	1.048	1.055	1.061	1.069	1.076	1.082	1.090	1.098	1.106	1.115	1.124	1.131	1.141	1.149	1.158	1.166	1.175	1.182	1.192	1.201	1.211	1.220	1.229	1.238	1.246	1.254	1.261	1.269	1.276	1.284	1.290	1.298	1.304	1.310	1.316	1.322	1.331	1.339	1.345	1.352	1.360	1.366	1.372	1.380	1.386	1.391	1.396	1.404	1.408	1.412	1.418	1.421	1.425	1.429	1.431	1.434	1.436	1.438	1.439	1.440	1.441	1.442	1.442	1.441	1.439	1.438	1.436	1.435	1.431	1.428	1.424	1.419	1.415	1.409	1.402	1.396	1.390	1.382	1.374	1.365	1.356	1.346	1.336	1.326	1.314	1.302	1.290	1.278	1.264	1.250	1.236	1.222	1.209	1.194	1.179	1.164	1.148	1.131	1.115	1.099	1.081	1.066	1.050	1.032	1.016	1.000	0.984	0.968	0.951	0.935	0.919	0.902	0.886	0.872	0.859	0.844	0.831	0.818	0.804	0.791	0.779	0.768	0.755	0.742	0.731	0.720	0.709	0.700	0.689	0.680	0.670	0.662	0.655	0.648	0.640	0.635	0.630	0.625	0.620	0.618	0.618	0.616	0.616	0.616	0.618	0.620	0.621	0.624	0.626	0.630	0.635	0.640	0.645	0.651	0.659	0.666	0.674	0.682	0.691	0.700	0.709	0.719	0.728	0.738	0.746	0.756	0.768	0.778	0.790	0.800	0.811	0.822	0.835	0.848	0.859	0.871	0.882	0.895	0.908	0.920	0.931	0.944	0.955	0.968	0.979	0.991	1.002	1.014	1.024	1.034	1.044	1.052	1.062	1.071	1.080	1.088	1.096	1.104	1.111	1.119	1.126	1.132	1.138	1.145	1.150	1.154	1.158	1.161	1.166	1.170	1.171	1.174	1.176	1.178	1.178	1.179	1.179	1.180	1.180	1.178	1.176	1.175	1.174	1.171	1.169	1.166	1.165	1.161	1.159	1.156	1.151	1.149	1.145	1.141	1.138	1.134	1.131	1.128	1.122	1.120	1.116	1.112	1.108	1.105	1.102	1.099	1.096	1.094	1.090	1.088	1.085	1.084	1.080	1.079	1.076	1.074	1.072	1.070	1.068	1.068	1.065	1.064	1.062	1.061	1.060	1.059	1.058	1.056	1.055	1.055	1.054	1.054	1.052	1.052	1.051	1.050	1.048	1.045	1.042	1.040	1.035	1.030	1.025	1.020	1.014	1.006	1.000	0.991	0.981	0.972	0.962	0.950	0.938	0.924	0.910	0.895	0.879	0.862	0.845	0.826	0.808	0.789	0.768	0.745	0.722	0.699	0.674	0.649	0.622	0.595	0.568	0.539	0.510	0.481	0.451	0.420	0.389	0.356	0.325	0.292	0.260	0.229	0.196	0.164	0.130	0.096	0.062	0.030	-0.005	-0.039	-0.071	-0.105	-0.139	-0.172	-0.204	-0.238	-0.269	-0.300	-0.331	-0.362	-0.392	-0.421	-0.450	-0.478	-0.506	-0.534	-0.560	-0.586	-0.611	-0.635	-0.658	-0.680	-0.702	-0.722	-0.742	-0.762	-0.780	-0.799	-0.816	-0.832	-0.848	-0.862	-0.876	-0.890	-0.902	-0.914	-0.925	-0.935	-0.944	-0.952	-0.959	-0.966	-0.972	-0.978	-0.982	-0.985	-0.989	-0.990	-0.992	-0.994	-0.996	-0.996	-0.998	-0.998	-0.999	-0.999	-1.000	-1.000	-0.999	-0.999	-0.999	-0.998	-0.998	-0.996	-0.995	-0.994	-0.992	-0.992	-0.991	-0.991	-0.990	-0.991	-0.990	-0.991	-0.992	-0.995	-0.996	-0.999	-1.001	-1.005	-1.010	-1.014	-1.019	-1.024	-1.030	-1.035	-1.041	-1.046	-1.054	-1.061	-1.069	-1.078	-1.085	-1.095	-1.105	-1.114	-1.122	-1.132	-1.142	-1.151	-1.162	-1.172	-1.182	-1.194	-1.205	-1.216	-1.226	-1.238	-1.248	-1.258	-1.268	-1.279	-1.289	-1.299	-1.309	-1.319	-1.329	-1.338	-1.348	-1.358	-1.369	-1.379	-1.388	-1.396	-1.405	-1.414	-1.420	-1.428	-1.434	-1.440	-1.446	-1.451	-1.455	-1.460	-1.464	-1.466	-1.470	-1.472	-1.476	-1.478	-1.479	-1.480	-1.480	-1.480	-1.479	-1.479	-1.478	-1.476	-1.472	-1.470	-1.468	-1.464	-1.460	-1.456	-1.451	-1.445	-1.439	-1.434	-1.428	-1.420	-1.414	-1.406	-1.400	-1.392	-1.385	-1.379	-1.374	-1.366	-1.360	-1.352	-1.346	-1.340	-1.334	-1.328	-1.321	-1.315	-1.309	-1.301	-1.295	-1.289	-1.281	-1.275	-1.269	-1.264	-1.259	-1.252	-1.248	-1.242	-1.238	-1.232	-1.229	-1.224	-1.220	-1.215	-1.211	-1.208	-1.204	-1.200	-1.196	-1.190	-1.186	-1.181	-1.178	-1.174	-1.170	-1.166	-1.161	-1.158	-1.154	-1.151	-1.148	-1.144	-1.140	-1.136	-1.132	-1.128	-1.122	-1.118	-1.112	-1.106	-1.100	-1.094	-1.088	-1.080	-1.075	-1.068	-1.061	-1.054	-1.045	-1.038	-1.028	-1.019	-1.009	-0.999	-0.988	-0.978	-0.966	-0.955	-0.942	-0.930	-0.916	-0.904	-0.890	-0.875	-0.860	-0.844	-0.829	-0.811	-0.795	-0.778	-0.760	-0.741	-0.722	-0.704	-0.685	-0.666	-0.645	-0.625	-0.604	-0.582	-0.560	-0.538	-0.514	-0.490	-0.465	-0.439	-0.412	-0.384	-0.358	-0.328	-0.298	-0.268	-0.236	-0.205	-0.172	-0.140	-0.108	-0.072	-0.039	-0.004	0.031	0.066	0.104	0.140	0.176	0.214	0.252	0.290	0.328	0.368	0.406	0.446	0.486	0.528	0.569	0.610	0.651	0.691	0.734	0.775	0.815	0.856	0.896	0.936	0.978	1.018	1.056	1.096	1.134	1.171	1.209	1.245	1.281	1.319	1.354	1.390	1.425	1.460	1.495	1.529	1.562	1.595	1.628	1.660	1.691	1.720	1.750	1.778	1.805	1.831	1.856	1.882	1.908	1.932	1.955	1.979	1.999	2.020	2.040	2.060	2.079	2.096	2.112	2.129	2.142	2.155	2.168	2.179	2.190	2.200	2.210	2.219	2.228	2.236	2.244	2.251	2.259	2.264	2.270	2.275	2.279	2.282	2.285	2.289	2.289	2.291	2.291	2.292	2.291	2.291	2.290	2.289	2.288	2.286	2.284	2.281	2.279	2.276	2.272	2.270	2.265	2.260	2.255	2.249	2.242	2.236	2.229	2.222	2.214	2.206	2.199	2.190	2.181	2.172	2.162	2.154	2.145	2.135	2.126	2.116	2.106	2.098	2.086	2.076	2.068	2.056	2.047	2.038	2.029	2.020	2.011	2.001	1.994	1.985	1.976	1.969	1.961	1.954	1.946	1.940	1.932	1.926	1.920	1.912	1.906	1.901	1.895	1.890	1.885	1.881	1.879	1.876	1.875	1.871	1.870	1.870	1.870	1.870	1.870	1.870	1.871	1.871	1.872	1.875	1.876	1.878	1.880	1.884	1.888	1.891	1.895	1.899	1.902	1.906	1.911	1.915	1.919	1.922	1.928	1.930	1.935	1.939	1.941	1.945	1.948	1.950	1.952	1.955	1.956	1.958	1.960	1.961	1.962	1.964	1.965	1.966	1.966	1.966	1.965	1.965	1.962	1.960	1.956	1.954	1.949	1.945	1.941	1.936	1.930	1.925	1.920	1.915	1.909	1.904	1.898	1.890	1.884	1.878	1.870	1.862	1.856	1.848	1.839	1.832	1.824	1.815	1.808	1.799	1.790	1.784	1.776	1.768	1.761	1.755	1.748	1.741	1.734	1.728	1.721	1.714	1.708	1.702	1.696	1.691	1.686	1.682	1.678	1.674	1.669	1.665	1.664	1.660	1.659	1.655	1.654	1.651	1.650	1.645	1.644	1.641	1.639	1.636	1.634	1.631	1.629	1.625	1.622	1.620	1.618	1.615	1.611	1.609	1.606	1.604	1.601	1.598	1.594	1.590	1.586	1.581	1.578	1.572	1.570	1.565	1.561	1.556	1.552	1.546	1.541	1.536	1.530	1.524	1.518	1.511	1.505	1.499	1.491	1.485	1.479	1.472	1.465	1.459	1.451	1.444	1.436	1.429	1.421	1.412	1.404	1.395	1.386	1.378	1.369	1.360	1.352	1.344	1.335	1.328	1.319	1.311	1.304	1.296	1.288	1.280	1.272	1.265	1.258	1.249	1.242	1.235	1.229	1.221	1.214	1.206	1.200	1.194	1.188	1.182	1.174	1.168	1.161	1.155	1.149	1.142	1.138	1.131	1.125	1.119	1.114	1.109	1.104	1.100	1.095	1.090	1.088	1.082	1.079	1.075	1.072	1.069	1.065	1.059	1.055	1.052	1.049	1.045	1.041	1.038	1.034	1.030	1.028	1.022	1.020	1.016	1.012	1.009	1.005	1.001	0.998	0.994	0.989	0.985	0.981	0.976	0.971	0.966	0.961	0.956	0.951	0.944	0.939	0.931	0.925	0.918	0.910	0.902	0.894	0.885	0.876	0.866	0.856	0.846	0.836	0.825	0.814	0.804	0.791	0.781	0.771	0.760	0.750	0.739	0.728	0.719	0.709	0.699	0.689	0.680	0.670	0.660	0.651	0.641	0.632	0.622	0.615	0.608	0.600	0.591	0.585	0.578	0.571	0.565	0.559	0.552	0.548	0.542	0.536	0.532	0.528	0.524	0.520	0.519	0.516	0.514	0.512	0.511	0.511	0.510	0.511	0.512	0.514	0.515	0.516	0.518	0.521	0.524	0.526	0.530	0.534	0.539	0.544	0.549	0.554	0.559	0.564	0.569	0.574	0.581	0.586	0.592	0.599	0.605	0.610	0.616	0.622	0.629	0.634	0.639	0.646	0.651	0.658	0.662	0.668	0.674	0.678	0.681	0.686	0.690	0.694	0.698	0.701	0.702	0.705	0.706	0.708	0.708	0.709	0.709	0.708	0.706	0.705	0.702	0.700	0.696	0.692	0.688	0.682	0.678	0.671	0.665	0.660	0.652	0.646	0.641	0.634	0.628	0.619	0.611	0.604	0.595	0.585	0.576	0.568	0.558	0.549	0.540	0.531	0.521	0.511	0.502	0.494	0.484	0.475	0.465	0.456	0.446	0.436	0.428	0.419	0.409	0.400	0.390	0.381	0.372	0.364	0.358	0.349	0.341	0.335	0.326	0.319	0.311	0.305	0.298	0.291	0.285	0.279	0.274	0.269	0.264	0.260	0.256	0.251	0.249	0.244	0.241	0.238	0.234	0.230	0.226	0.222	0.221	0.218	0.215	0.214	0.212	0.211	0.211	0.211	0.211	0.211	0.212	0.212	0.214	0.214	0.215	0.216	0.218	0.219	0.219	0.221	0.222	0.224	0.226	0.229	0.231	0.235	0.238	0.240	0.244	0.248	0.250	0.254	0.256	0.259	0.262	0.265	0.266	0.270	0.274	0.275	0.278	0.281	0.284	0.285	0.288	0.291	0.294	0.295	0.298	0.300	0.302	0.304	0.304	0.305	0.306	0.306	0.309	0.309	0.310	0.311	0.312	0.314	0.315	0.318	0.320	0.321	0.324	0.325	0.328	0.329	0.330	0.331	0.332	0.336	0.338	0.340	0.344	0.346	0.351	0.355	0.359	0.362	0.368	0.371	0.376	0.381	0.388	0.392	0.399	0.405	0.410	0.418	0.424	0.430	0.438	0.445	0.451	0.458	0.465	0.471	0.479	0.485	0.491	0.499	0.505	0.512	0.521	0.528	0.534	0.541	0.548	0.554	0.560	0.568	0.574	0.580	0.586	0.592	0.598	0.604	0.609	0.614	0.618	0.624	0.628	0.632	0.636	0.640	0.644	0.646	0.649	0.652	0.654	0.656	0.656	0.658	0.659	0.659	0.660	0.659	0.660	0.659	0.659	0.659	0.658	0.655	0.655	0.651	0.649	0.646	0.645	0.641	0.636	0.634	0.630	0.628	0.622	0.620	0.616	0.612	0.609	0.606	0.604	0.601	0.599	0.599	0.598	0.598	0.596	0.599	0.600	0.601	0.604	0.606	0.611	0.615	0.621	0.628	0.634	0.641	0.650	0.660	0.671	0.682	0.694	0.706	0.720	0.734	0.749	0.764	0.779	0.794	0.811	0.828	0.848	0.865	0.885	0.905	0.926	0.949	0.971	0.992	1.015	1.038	1.060	1.084	1.105	1.128	1.151	1.172	1.195	1.215	1.236	1.256	1.278	1.295	1.314	1.331	1.350	1.366	1.381	1.396	1.409	1.422	1.434	1.444	1.452	1.461	1.469	1.474	1.479	1.481	1.485	1.485	1.484	1.482	1.480	1.476	1.471	1.465	1.458	1.449	1.440	1.428	1.415	1.402	1.386	1.372	1.355	1.339	1.320	1.301	1.282	1.262	1.242	1.220	1.198	1.175	1.151	1.128	1.102	1.079	1.055	1.030	1.005	0.980	0.955	0.930	0.906	0.881	0.858	0.832	0.808	0.785	0.761	0.738	0.715	0.691	0.669	0.646	0.624	0.601	0.580	0.560	0.539	0.519	0.500	0.482	0.464	0.446	0.429	0.411	0.395	0.379	0.364	0.348	0.334	0.320	0.306	0.292	0.280	0.269	0.258	0.248	0.238	0.228	0.218	0.208	0.200	0.191	0.181	0.174	0.164	0.155	0.148	0.140	0.131	0.124	0.115	0.106	0.098	0.089	0.080	0.072	0.062	0.055	0.046	0.038	0.030	0.022	0.014	0.008	0.000	-0.008	-0.012	-0.020	-0.025	-0.031	-0.036	-0.041	-0.048	-0.051	-0.056	-0.061	-0.066	-0.070	-0.074	-0.078	-0.081	-0.084	-0.086	-0.088	-0.089	-0.090	-0.091	-0.091	-0.090	-0.090	-0.088	-0.088	-0.085	-0.082	-0.078	-0.075	-0.071	-0.069	-0.064	-0.059	-0.054	-0.050	-0.044	-0.039	-0.032	-0.026	-0.021	-0.015	-0.009	-0.005	0.001	0.006	0.012	0.018	0.022	0.029	0.034	0.040	0.044	0.049	0.051	0.055	0.060	0.062	0.065	0.066	0.068	0.069	0.069	0.068	0.068	0.066	0.064	0.060	0.058	0.054	0.049	0.044	0.038	0.030	0.024	0.015	0.005	-0.004	-0.014	-0.024	-0.036	-0.048	-0.060	-0.071	-0.082	-0.095	-0.108	-0.119	-0.132	-0.145	-0.158	-0.171	-0.184	-0.198	-0.211	-0.226	-0.240	-0.254	-0.268	-0.280	-0.295	-0.309	-0.321	-0.335	-0.348	-0.361	-0.374	-0.386	-0.398	-0.410	-0.422	-0.435	-0.445	-0.458	-0.470	-0.481	-0.492	-0.505	-0.516	-0.528	-0.539	-0.550	-0.560	-0.571	-0.582	-0.592	-0.604	-0.614	-0.622	-0.631	-0.642	-0.651	-0.659	-0.668	-0.675	-0.684	-0.691	-0.699	-0.706	-0.714	-0.722	-0.730	-0.736	-0.745	-0.752	-0.761	-0.769	-0.778	-0.785	-0.792	-0.800	-0.808	-0.815	-0.821	-0.829	-0.834	-0.840	-0.845	-0.849	-0.854	-0.856	-0.859	-0.861	-0.864	-0.866	-0.869	-0.869	-0.869	-0.870	-0.869	-0.868	-0.866	-0.864	-0.861	-0.858	-0.854	-0.849	-0.845	-0.836	-0.830	-0.822	-0.814	-0.804	-0.794	-0.784	-0.775	-0.764	-0.752	-0.740	-0.726	-0.714	-0.699	-0.684	-0.670	-0.654	-0.639	-0.622	-0.608	-0.591	-0.576	-0.561	-0.545	-0.530	-0.515	-0.499	-0.485	-0.470	-0.455	-0.441	-0.428	-0.415	-0.402	-0.389	-0.376	-0.364	-0.351	-0.340	-0.329	-0.318	-0.306	-0.296	-0.286	-0.276	-0.268	-0.259	-0.249	-0.241	-0.234	-0.225	-0.219	-0.211	-0.205	-0.199	-0.192	-0.186	-0.181	-0.176	-0.172	-0.168	-0.162	-0.160	-0.156	-0.151	-0.148	-0.144	-0.139	-0.134	-0.130	-0.124	-0.116	-0.110	-0.102	-0.094	-0.085	-0.074	-0.064	-0.051	-0.040	-0.028	-0.014	0.001	0.016	0.034	0.050	0.070	0.089	0.110	0.131	0.154	0.178	0.202	0.226	0.252	0.279	0.306	0.334	0.362	0.391	0.420	0.451	0.482	0.514	0.545	0.578	0.610	0.644	0.678	0.711	0.748	0.781	0.818	0.854	0.890	0.925	0.961	0.996	1.032	1.068	1.102	1.138	1.171	1.205	1.239	1.271	1.304	1.336	1.368	1.399	1.429	1.459	1.489	1.518	1.546	1.572	1.599	1.625	1.649	1.671	1.694	1.715	1.735	1.754	1.772	1.789	1.806	1.821	1.838	1.851	1.862	1.875	1.886	1.896	1.904	1.911	1.919	1.924	1.930	1.932	1.936	1.939	1.940	1.940	1.940	1.938	1.936	1.934	1.931	1.926	1.924	1.920	1.914	1.909	1.904	1.899	1.891	1.886	1.880	1.874	1.866	1.860	1.854	1.848	1.840	1.834	1.826	1.820	1.814	1.806	1.801	1.795	1.788	1.782	1.776	1.769	1.762	1.756	1.749	1.742	1.736	1.730	1.725	1.719	1.714	1.710	1.705	1.702	1.700	1.696	1.696	1.694	1.691	1.690	1.688	1.686	1.685	1.684	1.684	1.682	1.681	1.681	1.679	1.679	1.678	1.678	1.676	1.675	1.675	1.674	1.672	1.671	1.671	1.670	1.669	1.669	1.668	1.666	1.665	1.665	1.664	1.662	1.661	1.660	1.659	1.658	1.655	1.652	1.650	1.648	1.645	1.641	1.639	1.634	1.630	1.625	1.621	1.616	1.610	1.605	1.599	1.594	1.588	1.580	1.572	1.566	1.559	1.550	1.542	1.532	1.524	1.514	1.505	1.494	1.484	1.472	1.461	1.450	1.439	1.426	1.415	1.401	1.390	1.378	1.365	1.351	1.338	1.325	1.311	1.295	1.282	1.268	1.252	1.236	1.224	1.209	1.192	1.176	1.159	1.144	1.126	1.108	1.090	1.071	1.054	1.036	1.016	0.999	0.979	0.961	0.944	0.924	0.905	0.885	0.866	0.846	0.826	0.806	0.786	0.764	0.741	0.721	0.699	0.676	0.654	0.630	0.608	0.582	0.559	0.532	0.507	0.482	0.455	0.429	0.402	0.376	0.349	0.322	0.295	0.268	0.241	0.212	0.185	0.158	0.129	0.100	0.070	0.040	0.010	-0.020	-0.051	-0.082	-0.114	-0.148	-0.179	-0.214	-0.246	-0.281	-0.315	-0.349	-0.384	-0.419	-0.454	-0.489	-0.524	-0.559	-0.595	-0.630	-0.665	-0.701	-0.738	-0.774	-0.810	-0.846	-0.882	-0.918	-0.954	-0.989	-1.026	-1.061	-1.098	-1.132	-1.169	-1.204	-1.239	-1.274	-1.308	-1.341	-1.376	-1.408	-1.441	-1.471	-1.502	-1.534	-1.564	-1.592	-1.621	-1.649	-1.674	-1.699	-1.724	-1.748	-1.769	-1.791	-1.812	-1.830	-1.848	-1.864	-1.880	-1.892	-1.906	-1.916	-1.926	-1.935	-1.944	-1.949	-1.952	-1.956	-1.958	-1.959	-1.959	-1.958	-1.954	-1.951	-1.946	-1.940	-1.932	-1.926	-1.918	-1.908	-1.898	-1.886	-1.875	-1.862	-1.849	-1.836	-1.822	-1.809	-1.795	-1.780	-1.765	-1.749	-1.734	-1.716	-1.701	-1.685	-1.669	-1.652	-1.635	-1.619	-1.602	-1.588	-1.572	-1.558	-1.541	-1.528	-1.512	-1.500	-1.486	-1.474	-1.462	-1.450	-1.439	-1.429	-1.419	-1.411	-1.402	-1.394	-1.388	-1.380	-1.375	-1.369	-1.364	-1.360	-1.358	-1.355	-1.352	-1.350	-1.350	-1.350	-1.350	-1.351	-1.351	-1.354	-1.355	-1.359	-1.362	-1.365	-1.370	-1.375	-1.380	-1.384	-1.389	-1.394	-1.398	-1.404	-1.409	-1.412	-1.418	-1.421	-1.425	-1.430	-1.432	-1.436	-1.438	-1.441	-1.442	-1.445	-1.446	-1.446	-1.446	-1.446	-1.445	-1.444	-1.441	-1.440	-1.436	-1.435	-1.430	-1.426	-1.421	-1.416	-1.411	-1.405	-1.399	-1.391	-1.384	-1.378	-1.369	-1.360	-1.351	-1.341	-1.332	-1.321	-1.311	-1.300	-1.289	-1.278	-1.265	-1.252	-1.239	-1.228	-1.214	-1.201	-1.189	-1.176	-1.165	-1.151	-1.140	-1.128	-1.116	-1.106	-1.096	-1.085	-1.075	-1.066	-1.056	-1.048	-1.039	-1.031	-1.025	-1.018	-1.011	-1.006	-1.000	-0.995	-0.990	-0.985	-0.980	-0.978	-0.974	-0.970	-0.966	-0.965	-0.964	-0.961	-0.960	-0.959	-0.959	-0.958	-0.956	-0.956	-0.958	-0.956	-0.956	-0.956	-0.958	-0.958	-0.959	-0.959	-0.959	-0.959	-0.960	-0.961	-0.962	-0.964	-0.965	-0.968	-0.969	-0.970	-0.972	-0.974	-0.975	-0.978	-0.979	-0.980	-0.984	-0.984	-0.986	-0.989	-0.991	-0.995	-0.998	-1.000	-1.005	-1.008	-1.011	-1.014	-1.016	-1.020	-1.024	-1.026	-1.029	-1.031	-1.035	-1.038	-1.040	-1.042	-1.045	-1.048	-1.050	-1.054	-1.058	-1.059	-1.061	-1.062	-1.064	-1.064	-1.066	-1.068	-1.068	-1.069	-1.070	-1.071	-1.071	-1.071	-1.072	-1.074	-1.074	-1.072	-1.072	-1.072	-1.071	-1.071	-1.069	-1.068	-1.065	-1.064	-1.060	-1.058	-1.054	-1.051	-1.048	-1.044	-1.039	-1.034	-1.029	-1.024	-1.018	-1.011	-1.005	-0.999	-0.991	-0.984	-0.976	-0.966	-0.959	-0.950	-0.941	-0.931	-0.922	-0.912	-0.901	-0.891	-0.881	-0.869	-0.858	-0.846	-0.834	-0.821	-0.808	-0.794	-0.781	-0.768	-0.754	-0.740	-0.725	-0.711	-0.698	-0.684	-0.668	-0.652	-0.636	-0.620	-0.604	-0.588	-0.570	-0.551	-0.534	-0.516	-0.496	-0.476	-0.456	-0.435	-0.414	-0.394	-0.372	-0.350	-0.329	-0.306	-0.282	-0.260	-0.236	-0.214	-0.190	-0.168	-0.144	-0.121	-0.099	-0.075	-0.052	-0.029	-0.006	0.018	0.040	0.062	0.085	0.109	0.132	0.156	0.179	0.201	0.225	0.249	0.270	0.295	0.318	0.339	0.361	0.384	0.405	0.426	0.449	0.471	0.491	0.512	0.531	0.552	0.571	0.591	0.610	0.629	0.646	0.666	0.684	0.700	0.718	0.734	0.751	0.766	0.782	0.799	0.814	0.828	0.842	0.856	0.870	0.882	0.895	0.906	0.918	0.929	0.939	0.950	0.959	0.968	0.976	0.985	0.994	1.002	1.010	1.018	1.026	1.034	1.041	1.050	1.059	1.065	1.075	1.082	1.091	1.100	1.109	1.116	1.125	1.134	1.141	1.150	1.159	1.168	1.176	1.184	1.194	1.201	1.210	1.219	1.229	1.238	1.248	1.256	1.265	1.275	1.285	1.294	1.305	1.314	1.324	1.334	1.344	1.352	1.361	1.370	1.379	1.388	1.395	1.402	1.411	1.418	1.425	1.432	1.439	1.446	1.452	1.459	1.466	1.471	1.478	1.482	1.488	1.491	1.495	1.498	1.500	1.501	1.504	1.504	1.505	1.504	1.504	1.501	1.500	1.496	1.494	1.490	1.485	1.480	1.475	1.468	1.461	1.454	1.446	1.438	1.430	1.420	1.411	1.401	1.391	1.381	1.371	1.359	1.349	1.339	1.326	1.315	1.305	1.292	1.281	1.269	1.256	1.245	1.231	1.218	1.205	1.191	1.176	1.162	1.149	1.135	1.120	1.108	1.092	1.079	1.068	1.054	1.041	1.029	1.016	1.006	0.995	0.984	0.974	0.965	0.955	0.946	0.939	0.930	0.922	0.914	0.908	0.900	0.895	0.888	0.881	0.874	0.868	0.862	0.856	0.851	0.848	0.844	0.840	0.836	0.834	0.832	0.830	0.829	0.828	0.828	0.826	0.826	0.826	0.828	0.829	0.829	0.829	0.828	0.829	0.830	0.830	0.831	0.831	0.831	0.831	0.831	0.831	0.831	0.831	0.829	0.829	0.828	0.828	0.826	0.824	0.824	0.822	0.821	0.820	0.818	0.816	0.814	0.812	0.810	0.808	0.805	0.801	0.800	0.798	0.795	0.794	0.792	0.790	0.789	0.788	0.788	0.788	0.786	0.788	0.788	0.788	0.790	0.791	0.795	0.798	0.801	0.805	0.810	0.814	0.820	0.826	0.831	0.839	0.848	0.855	0.864	0.874	0.885	0.896	0.908	0.920	0.932	0.948	0.960	0.975	0.991	1.005	1.021	1.038	1.054	1.069	1.086	1.102	1.120	1.136	1.154	1.171	1.189	1.205	1.220	1.236	1.251	1.268	1.282	1.296	1.311	1.325	1.338	1.351	1.364	1.375	1.389	1.400	1.409	1.419	1.428	1.436	1.442	1.450	1.455	1.459	1.461	1.464	1.465	1.466	1.466	1.464	1.461	1.458	1.452	1.446	1.440	1.432	1.422	1.414	1.402	1.392	1.380	1.366	1.352	1.339	1.322	1.308	1.291	1.275	1.256	1.239	1.221	1.202	1.182	1.164	1.144	1.125	1.105	1.085	1.065	1.045	1.024	1.004	0.984	0.964	0.944	0.924	0.905	0.885	0.866	0.848	0.830	0.811	0.795	0.779	0.764	0.749	0.734	0.721	0.709	0.696	0.685	0.674	0.664	0.655	0.646	0.639	0.632	0.625	0.620	0.616	0.612	0.610	0.609	0.606	0.606	0.606	0.606	0.609	0.611	0.612	0.616	0.619	0.624	0.630	0.635	0.640	0.646	0.652	0.659	0.666	0.672	0.680	0.688	0.695	0.702	0.711	0.719	0.726	0.735	0.742	0.751	0.759	0.768	0.775	0.782	0.790	0.798	0.804	0.810	0.816	0.822	0.829	0.834	0.840	0.845	0.849	0.854	0.858	0.861	0.864	0.868	0.870	0.871	0.874	0.874	0.876	0.876	0.876	0.878	0.876	0.875	0.875	0.874	0.874	0.872	0.870	0.869	0.866	0.864	0.861	0.858	0.855	0.852	0.850	0.846	0.845	0.842	0.840	0.839	0.836	0.835	0.834	0.832	0.830	0.829	0.828	0.826	0.825	0.825	0.825	0.825	0.828	0.828	0.829	0.831	0.832	0.835	0.839	0.844	0.848	0.852	0.858	0.864	0.871	0.876	0.884	0.892	0.900	0.910	0.919	0.929	0.939	0.950	0.961	0.974	0.985	0.998	1.012	1.028	1.041	1.056	1.071	1.088	1.104	1.120	1.136	1.152	1.170	1.189	1.205	1.224	1.241	1.260	1.278	1.296	1.314	1.332	1.351	1.369	1.389	1.408	1.425	1.442	1.461	1.480	1.499	1.518	1.535	1.554	1.571	1.589	1.605	1.622	1.640	1.655	1.670	1.685	1.700	1.714	1.728	1.741	1.755	1.768	1.780	1.791	1.802	1.812	1.822	1.832	1.841	1.850	1.859	1.866	1.872	1.879	1.884	1.890	1.894	1.898	1.901	1.902	1.905	1.906	1.908	1.909	1.909	1.908	1.906	1.905	1.901	1.899	1.896	1.892	1.888	1.885	1.881	1.876	1.872	1.869	1.864	1.859	1.854	1.850	1.845	1.840	1.836	1.830	1.825	1.821	1.818	1.811	1.806	1.801	1.796	1.790	1.785	1.780	1.774	1.768	1.762	1.756	1.751	1.748	1.741	1.736	1.731	1.726	1.721	1.716	1.712	1.709	1.704	1.699	1.696	1.692	1.688	1.684	1.679	1.675	1.671	1.668	1.664	1.659	1.656	1.652	1.646	1.642	1.638	1.634	1.629	1.622	1.618	1.610	1.604	1.596	1.589	1.581	1.572	1.564	1.555	1.546	1.536	1.528	1.516	1.506	1.494	1.482	1.470	1.458	1.444	1.431	1.418	1.402	1.388	1.374	1.359	1.344	1.326	1.311	1.295	1.279	1.260	1.244	1.225	1.206	1.186	1.168	1.146	1.128	1.106	1.086	1.065	1.044	1.024	1.002	0.981	0.961	0.939	0.919	0.898	0.878	0.858	0.838	0.818	0.799	0.779	0.760	0.741	0.721	0.702	0.684	0.665	0.648	0.630	0.612	0.596	0.580	0.565	0.550	0.535	0.521	0.509	0.495	0.484	0.474	0.465	0.458	0.449	0.440	0.434	0.426	0.420	0.415	0.409	0.404	0.400	0.396	0.392	0.390	0.388	0.385	0.384	0.384	0.382	0.384	0.385	0.388	0.388	0.390	0.392	0.395	0.399	0.402	0.408	0.411	0.416	0.421	0.425	0.430	0.434	0.439	0.444	0.449	0.454	0.458	0.462	0.468	0.472	0.479	0.484	0.489	0.494	0.500	0.504	0.509	0.515	0.520	0.526	0.531	0.538	0.541	0.548	0.554	0.559	0.562	0.568	0.570	0.572	0.576	0.579	0.579	0.581	0.582	0.582	0.584	0.585	0.585	0.585	0.585	0.585	0.585	0.585	0.584	0.584	0.582	0.580	0.580	0.579	0.578	0.576	0.574	0.572	0.571	0.569	0.568	0.564	0.562	0.560	0.556	0.552	0.549	0.545	0.542	0.538	0.532	0.528	0.524	0.519	0.514	0.510	0.504	0.499	0.492	0.486	0.479	0.472	0.466	0.459	0.451	0.444	0.436	0.428	0.420	0.411	0.402	0.394	0.385	0.375	0.365	0.355	0.345	0.335	0.325	0.314	0.301	0.292	0.281	0.272	0.261	0.251	0.242	0.234	0.224	0.215	0.206	0.198	0.188	0.179	0.170	0.161	0.152	0.144	0.136	0.129	0.121	0.115	0.109	0.102	0.099	0.094	0.089	0.086	0.085	0.081	0.080	0.079	0.078	0.078	0.078	0.078	0.078	0.080	0.081	0.082	0.084	0.088	0.090	0.095	0.099	0.105	0.110	0.118	0.124	0.131	0.139	0.146	0.155	0.161	0.170	0.180	0.189	0.199	0.208	0.218	0.228	0.238	0.248	0.259	0.269	0.279	0.290	0.300	0.311	0.321	0.331	0.341	0.351	0.360	0.369	0.379	0.388	0.396	0.405	0.415	0.425	0.434	0.444	0.454	0.462	0.472	0.481	0.490	0.499	0.507	0.516	0.526	0.535	0.544	0.554	0.564	0.574	0.584	0.595	0.604	0.614	0.624	0.634	0.644	0.654	0.664	0.674	0.684	0.694	0.705	0.715	0.725	0.736	0.748	0.758	0.769	0.779	0.790	0.800	0.810	0.820	0.831	0.840	0.851	0.861	0.871	0.882	0.892	0.902	0.914	0.924	0.934	0.945	0.955	0.965	0.975	0.985	0.994	1.002	1.012	1.021	1.030	1.038	1.046	1.052	1.061	1.069	1.075	1.081	1.089	1.092	1.099	1.104	1.109	1.112	1.118	1.120	1.124	1.128	1.130	1.132	1.134	1.135	1.136	1.136	1.136	1.136	1.135	1.134	1.132	1.131	1.128	1.126	1.122	1.121	1.119	1.116	1.114	1.111	1.108	1.106	1.102	1.099	1.096	1.095	1.091	1.088	1.084	1.079	1.075	1.071	1.066	1.061	1.058	1.052	1.049	1.044	1.038	1.032	1.028	1.024	1.019	1.014	1.009	1.004	1.000	0.995	0.990	0.982	0.978	0.972	0.968	0.962	0.959	0.954	0.950	0.946	0.941	0.938	0.932	0.929	0.924	0.919	0.914	0.909	0.905	0.900	0.898	0.892	0.889	0.886	0.882	0.880	0.876	0.875	0.872	0.871	0.869	0.866	0.865	0.862	0.860	0.859	0.858	0.856	0.855	0.854	0.854	0.854	0.852	0.854	0.852	0.854	0.854	0.854	0.854	0.854	0.854	0.854	0.856	0.856	0.858	0.859	0.861	0.862	0.864	0.866	0.870	0.871	0.875	0.878	0.881	0.884	0.886	0.890	0.894	0.896	0.900	0.902	0.906	0.908	0.911	0.915	0.918	0.922	0.926	0.931	0.936	0.942	0.948	0.954	0.960	0.966	0.971	0.978	0.985	0.991	0.998	1.005	1.012	1.020	1.028	1.036	1.045	1.054	1.064	1.074	1.082	1.092	1.104	1.112	1.124	1.132	1.142	1.154	1.165	1.176	1.186	1.198	1.209	1.221	1.231	1.244	1.256	1.268	1.280	1.291	1.304	1.316	1.328	1.340	1.351	1.362	1.372	1.384	1.394	1.404	1.412	1.421	1.431	1.441	1.450	1.459	1.466	1.476	1.484	1.492	1.500	1.508	1.515	1.522	1.530	1.536	1.542	1.548	1.552	1.556	1.561	1.564	1.569	1.570	1.574	1.576	1.579	1.580	1.581	1.584	1.584	1.585	1.588	1.588	1.588	1.589	1.590	1.592	1.594	1.595	1.598	1.600	1.601	1.602	1.606	1.609	1.611	1.615	1.619	1.624	1.628	1.631	1.636	1.641	1.649	1.655	1.664	1.671	1.679	1.689	1.699	1.709	1.720	1.731	1.742	1.755	1.766	1.780	1.792	1.806	1.820	1.835	1.850	1.865	1.879	1.895	1.910	1.925	1.940	1.955	1.969	1.985	2.000	2.015	2.031	2.045	2.060	2.075	2.088	2.102	2.115	2.128	2.139	2.151	2.161	2.171	2.181	2.189	2.198	2.204	2.209	2.212	2.216	2.219	2.220	2.220	2.219	2.218	2.215	2.211	2.206	2.200	2.192	2.186	2.178	2.168	2.158	2.146	2.135	2.122	2.109	2.096	2.081	2.068	2.052	2.036	2.020	2.004	1.986	1.969	1.950	1.932	1.914	1.894	1.875	1.854	1.835	1.814	1.795	1.774	1.755	1.735	1.715	1.695	1.676	1.659	1.640	1.621	1.605	1.589	1.572	1.555	1.541	1.525	1.511	1.498	1.482	1.470	1.459	1.449	1.439	1.428	1.418	1.410	1.401	1.394	1.386	1.380	1.374	1.368	1.362	1.359	1.354	1.351	1.348	1.345	1.342	1.340	1.339	1.339	1.336	1.335	1.336	1.334	1.331	1.332	1.331	1.330	1.329	1.328	1.325	1.322	1.320	1.316	1.315	1.311	1.308	1.304	1.299	1.294	1.288	1.281	1.275	1.268	1.258	1.250	1.241	1.231	1.222	1.211	1.201	1.189	1.178	1.166	1.152	1.141	1.126	1.114	1.099	1.085	1.072	1.058	1.044	1.030	1.015	1.001	0.988	0.972	0.958	0.944	0.929	0.914	0.899	0.882	0.868	0.851	0.834	0.819	0.802	0.786	0.770	0.754	0.738	0.722	0.708	0.692	0.679	0.665	0.651	0.639	0.626	0.614	0.601	0.589	0.579	0.568	0.556	0.546	0.538	0.528	0.518	0.510	0.504	0.498	0.491	0.486	0.481	0.475	0.470	0.465	0.460	0.455	0.449	0.444	0.439	0.434	0.429	0.424	0.419	0.415	0.410	0.406	0.401	0.396	0.392	0.388	0.382	0.378	0.372	0.369	0.365	0.360	0.356	0.351	0.348	0.342	0.339	0.334	0.329	0.325	0.320	0.316	0.311	0.306	0.301	0.296	0.290	0.285	0.280	0.275	0.269	0.264	0.259	0.254	0.249	0.245	0.240	0.236	0.234	0.230	0.225	0.222	0.220	0.216	0.212	0.209	0.206	0.202	0.201	0.199	0.198	0.198	0.196	0.198	0.198	0.199	0.200	0.201	0.204	0.208	0.210	0.212	0.216	0.220	0.225	0.230	0.235	0.240	0.246	0.251	0.256	0.262	0.270	0.276	0.281	0.289	0.296	0.304	0.311	0.318	0.325	0.331	0.338	0.344	0.350	0.355	0.360	0.366	0.371	0.375	0.379	0.381	0.384	0.386	0.388	0.388	0.386	0.385	0.385	0.382	0.380	0.378	0.374	0.370	0.365	0.360	0.355	0.349	0.340	0.332	0.324	0.314	0.301	0.290	0.280	0.266	0.254	0.240	0.225	0.210	0.192	0.178	0.158	0.140	0.120	0.100	0.079	0.059	0.036	0.014	-0.006	-0.029	-0.052	-0.076	-0.099	-0.121	-0.145	-0.169	-0.192	-0.218	-0.241	-0.265	-0.288	-0.312	-0.336	-0.359	-0.382	-0.405	-0.428	-0.450	-0.471	-0.494	-0.515	-0.535	-0.555	-0.575	-0.592	-0.611	-0.629	-0.646	-0.662	-0.679	-0.695	-0.710	-0.724	-0.738	-0.751	-0.764	-0.775	-0.786	-0.798	-0.808	-0.816	-0.825	-0.834	-0.841	-0.848	-0.854	-0.861	-0.866	-0.871	-0.876	-0.881	-0.885	-0.888	-0.890	-0.892	-0.892	-0.894	-0.892	-0.891	-0.888	-0.884	-0.881	-0.876	-0.872	-0.866	-0.861	-0.854	-0.848	-0.840	-0.831	-0.825	-0.816	-0.808	-0.798	-0.789	-0.778	-0.768	-0.756	-0.745	-0.734	-0.721	-0.709	-0.696	-0.684	-0.671	-0.658	-0.644	-0.630	-0.616	-0.601	-0.588	-0.571	-0.558	-0.544	-0.530	-0.515	-0.501	-0.489	-0.475	-0.461	-0.449	-0.435	-0.422	-0.410	-0.399	-0.385	-0.374	-0.364	-0.352	-0.342	-0.331	-0.322	-0.312	-0.304	-0.295	-0.286	-0.278	-0.269	-0.261	-0.255	-0.248	-0.240	-0.232	-0.228	-0.221	-0.215	-0.210	-0.205	-0.199	-0.194	-0.188	-0.181	-0.175	-0.169	-0.162	-0.154	-0.146	-0.139	-0.130	-0.121	-0.111	-0.101	-0.092	-0.081	-0.071	-0.060	-0.048	-0.036	-0.022	-0.009	0.005	0.021	0.038	0.052	0.071	0.088	0.108	0.128	0.148	0.169	0.190	0.214	0.236	0.261	0.286	0.311	0.339	0.366	0.394	0.422	0.452	0.484	0.515	0.546	0.579	0.612	0.645	0.679	0.715	0.749	0.784	0.820	0.855	0.890	0.924	0.959	0.994	1.028	1.061	1.094	1.128	1.161	1.194	1.226	1.259	1.289	1.320	1.350	1.381	1.410	1.438	1.466	1.492	1.518	1.542	1.565	1.588	1.609	1.629	1.648	1.666	1.682	1.699	1.714	1.726	1.740	1.750	1.759	1.768	1.775	1.781	1.786	1.790	1.791	1.792	1.794	1.792	1.790	1.786	1.781	1.776	1.769	1.761	1.754	1.745	1.736	1.726	1.715	1.704	1.692	1.678	1.665	1.650	1.635	1.619	1.602	1.588	1.570	1.554	1.536	1.519	1.502	1.485	1.469	1.451	1.434	1.416	1.399	1.382	1.365	1.348	1.331	1.314	1.298	1.281	1.264	1.248	1.232	1.218	1.204	1.189	1.175	1.161	1.148	1.135	1.122	1.111	1.101	1.090	1.080	1.070	1.061	1.052	1.044	1.035	1.028	1.020	1.014	1.008	1.001	0.996	0.990	0.986	0.980	0.976	0.972	0.968	0.964	0.960	0.956	0.952	0.949	0.946	0.944	0.941	0.939	0.938	0.936	0.934	0.932	0.931	0.929	0.929	0.926	0.925	0.924	0.921	0.920	0.918	0.915	0.912	0.909	0.906	0.902	0.898	0.894	0.890	0.885	0.880	0.875	0.871	0.866	0.861	0.858	0.852	0.846	0.841	0.836	0.830	0.824	0.818	0.812	0.806	0.799	0.792	0.786	0.779	0.772	0.766	0.758	0.749	0.741	0.732	0.724	0.715	0.705	0.695	0.685	0.675	0.665	0.654	0.642	0.631	0.621	0.609	0.596	0.586	0.574	0.564	0.552	0.541	0.531	0.522	0.511	0.501	0.490	0.479	0.468	0.459	0.448	0.436	0.425	0.414	0.402	0.391	0.380	0.370	0.359	0.348	0.336	0.326	0.315	0.305	0.292	0.282	0.271	0.260	0.249	0.238	0.226	0.216	0.205	0.194	0.181	0.170	0.159	0.148	0.136	0.126	0.116	0.106	0.098	0.089	0.079	0.072	0.064	0.055	0.046	0.038	0.030	0.022	0.014	0.005	-0.002	-0.010	-0.016	-0.022	-0.030	-0.036	-0.042	-0.049	-0.054	-0.060	-0.065	-0.070	-0.075	-0.080	-0.085	-0.089	-0.094	-0.098	-0.101	-0.105	-0.106	-0.110	-0.111	-0.114	-0.115	-0.116	-0.118	-0.118	-0.116	-0.116	-0.116	-0.116	-0.114	-0.112	-0.111	-0.110	-0.108	-0.105	-0.102	-0.101	-0.098	-0.094	-0.091	-0.088	-0.082	-0.080	-0.075	-0.070	-0.066	-0.061	-0.056	-0.052	-0.048	-0.042	-0.038	-0.034	-0.029	-0.026	-0.022	-0.019	-0.016	-0.015	-0.012	-0.011	-0.011	-0.011	-0.010	-0.011	-0.011	-0.014	-0.015	-0.016	-0.019	-0.021	-0.024	-0.029	-0.034	-0.039	-0.045	-0.050	-0.056	-0.061	-0.069	-0.078	-0.085	-0.094	-0.104	-0.114	-0.125	-0.135	-0.146	-0.159	-0.172	-0.185	-0.198	-0.211	-0.225	-0.240	-0.255	-0.270	-0.286	-0.304	-0.320	-0.338	-0.355	-0.372	-0.390	-0.408	-0.426	-0.445	-0.462	-0.481	-0.499	-0.518	-0.536	-0.555	-0.571	-0.589	-0.606	-0.622	-0.638	-0.651	-0.666	-0.680	-0.692	
