# Supplementary material for: Motion onset VEPs can see through the blur
Source: Sci Rep. 2024 Sep 12;14:21296. doi: 10.1038/s41598-024-72483-z (PMC11393312; doi:10.1038/s41598-024-72483-z)
Supplement: Supplementary file 3 — Supplementary Information 3. [file 41598_2024_72483_MOESM3_ESM.zip › VEP_raw_data/source_data/SourceBlurVEP-S003_VEP_2023-03-29_10-55-45.txt]

0.000	0.000	99999.999	6250.000	50.000	-2193.000	-2061.000	6248.000	7.000	100.000	5.000	2.000	1.000	1.000	0.000	0.000	0.000	0.000	0.000	0.000	0.000	0.000	0.000	0.000	0.000	0.000	0.000	4.469	4.438	4.404	4.371	4.340	4.309	4.278	4.246	4.215	4.184	4.152	4.121	4.090	4.059	4.028	3.996	3.965	3.932	3.900	3.868	3.836	3.802	3.770	3.736	3.702	3.668	3.634	3.599	3.562	3.528	3.491	3.454	3.416	3.379	3.339	3.301	3.262	3.221	3.181	3.140	3.100	3.058	3.015	2.972	2.930	2.888	2.844	2.800	2.755	2.712	2.668	2.624	2.579	2.534	2.489	2.444	2.399	2.355	2.310	2.266	2.222	2.179	2.135	2.091	2.047	2.006	1.964	1.922	1.880	1.840	1.799	1.760	1.721	1.681	1.644	1.606	1.570	1.534	1.498	1.464	1.430	1.398	1.364	1.332	1.301	1.271	1.240	1.211	1.184	1.156	1.130	1.104	1.079	1.055	1.031	1.009	0.985	0.964	0.942	0.922	0.902	0.884	0.865	0.849	0.831	0.815	0.799	0.784	0.769	0.755	0.740	0.728	0.715	0.702	0.690	0.679	0.666	0.658	0.646	0.636	0.626	0.618	0.610	0.600	0.594	0.585	0.578	0.571	0.564	0.558	0.552	0.546	0.541	0.535	0.530	0.526	0.522	0.519	0.515	0.512	0.510	0.506	0.502	0.501	0.499	0.498	0.495	0.494	0.491	0.491	0.490	0.489	0.488	0.488	0.488	0.486	0.486	0.485	0.486	0.486	0.485	0.486	0.486	0.486	0.486	0.485	0.485	0.484	0.482	0.482	0.481	0.480	0.479	0.478	0.475	0.472	0.470	0.468	0.464	0.460	0.458	0.454	0.450	0.445	0.440	0.436	0.430	0.425	0.420	0.412	0.408	0.400	0.395	0.388	0.381	0.375	0.368	0.361	0.355	0.349	0.341	0.336	0.329	0.322	0.316	0.310	0.305	0.299	0.295	0.290	0.285	0.281	0.278	0.275	0.271	0.270	0.268	0.265	0.264	0.262	0.262	0.261	0.262	0.264	0.265	0.266	0.269	0.270	0.274	0.276	0.280	0.282	0.286	0.290	0.295	0.298	0.302	0.306	0.311	0.314	0.319	0.322	0.328	0.330	0.335	0.338	0.339	0.342	0.344	0.345	0.345	0.345	0.345	0.345	0.344	0.340	0.339	0.335	0.332	0.326	0.322	0.316	0.309	0.301	0.294	0.285	0.276	0.266	0.255	0.244	0.230	0.219	0.204	0.190	0.174	0.160	0.142	0.126	0.109	0.090	0.074	0.055	0.035	0.018	-0.002	-0.021	-0.041	-0.062	-0.081	-0.101	-0.121	-0.142	-0.161	-0.180	-0.201	-0.220	-0.239	-0.258	-0.275	-0.295	-0.312	-0.329	-0.345	-0.362	-0.379	-0.392	-0.409	-0.422	-0.436	-0.449	-0.462	-0.474	-0.484	-0.494	-0.504	-0.512	-0.520	-0.528	-0.534	-0.540	-0.544	-0.549	-0.551	-0.555	-0.558	-0.559	-0.560	-0.561	-0.561	-0.561	-0.560	-0.558	-0.556	-0.552	-0.550	-0.548	-0.542	-0.540	-0.536	-0.531	-0.528	-0.524	-0.519	-0.515	-0.510	-0.507	-0.504	-0.500	-0.498	-0.495	-0.494	-0.492	-0.492	-0.492	-0.495	-0.496	-0.499	-0.502	-0.507	-0.512	-0.519	-0.526	-0.535	-0.545	-0.556	-0.568	-0.582	-0.596	-0.611	-0.629	-0.646	-0.665	-0.685	-0.708	-0.730	-0.752	-0.779	-0.804	-0.831	-0.860	-0.889	-0.918	-0.948	-0.980	-1.012	-1.046	-1.079	-1.114	-1.148	-1.184	-1.219	-1.254	-1.290	-1.325	-1.361	-1.396	-1.432	-1.468	-1.502	-1.538	-1.571	-1.605	-1.639	-1.672	-1.704	-1.735	-1.765	-1.794	-1.822	-1.850	-1.875	-1.899	-1.922	-1.945	-1.966	-1.985	-2.004	-2.019	-2.034	-2.046	-2.058	-2.068	-2.075	-2.081	-2.086	-2.089	-2.090	-2.089	-2.089	-2.085	-2.079	-2.072	-2.064	-2.054	-2.042	-2.030	-2.015	-1.999	-1.982	-1.964	-1.945	-1.925	-1.904	-1.881	-1.858	-1.834	-1.808	-1.782	-1.756	-1.730	-1.702	-1.675	-1.648	-1.619	-1.591	-1.564	-1.538	-1.510	-1.482	-1.456	-1.431	-1.404	-1.380	-1.355	-1.332	-1.310	-1.289	-1.268	-1.248	-1.230	-1.212	-1.196	-1.182	-1.168	-1.155	-1.145	-1.135	-1.128	-1.120	-1.115	-1.111	-1.108	-1.106	-1.108	-1.109	-1.110	-1.114	-1.120	-1.126	-1.134	-1.142	-1.152	-1.162	-1.175	-1.188	-1.201	-1.215	-1.231	-1.246	-1.262	-1.279	-1.296	-1.314	-1.332	-1.350	-1.368	-1.386	-1.406	-1.425	-1.445	-1.462	-1.481	-1.500	-1.519	-1.536	-1.555	-1.572	-1.589	-1.605	-1.621	-1.636	-1.651	-1.666	-1.680	-1.692	-1.705	-1.716	-1.728	-1.738	-1.748	-1.755	-1.764	-1.772	-1.780	-1.785	-1.791	-1.796	-1.800	-1.804	-1.806	-1.810	-1.811	-1.811	-1.811	-1.811	-1.811	-1.810	-1.806	-1.804	-1.801	-1.796	-1.791	-1.786	-1.781	-1.774	-1.766	-1.759	-1.750	-1.742	-1.734	-1.722	-1.714	-1.702	-1.691	-1.679	-1.665	-1.652	-1.640	-1.625	-1.610	-1.594	-1.579	-1.562	-1.544	-1.526	-1.509	-1.490	-1.472	-1.452	-1.432	-1.414	-1.392	-1.372	-1.352	-1.330	-1.310	-1.288	-1.266	-1.245	-1.222	-1.201	-1.180	-1.159	-1.136	-1.115	-1.094	-1.072	-1.051	-1.029	-1.009	-0.988	-0.968	-0.946	-0.926	-0.906	-0.886	-0.868	-0.848	-0.828	-0.809	-0.790	-0.771	-0.752	-0.735	-0.716	-0.698	-0.680	-0.662	-0.644	-0.626	-0.608	-0.589	-0.571	-0.552	-0.535	-0.516	-0.498	-0.479	-0.460	-0.439	-0.420	-0.399	-0.379	-0.356	-0.334	-0.312	-0.290	-0.268	-0.242	-0.219	-0.194	-0.169	-0.142	-0.116	-0.090	-0.062	-0.034	-0.005	0.024	0.054	0.082	0.112	0.142	0.174	0.205	0.236	0.266	0.299	0.329	0.361	0.392	0.422	0.454	0.482	0.512	0.541	0.570	0.599	0.626	0.652	0.678	0.702	0.728	0.750	0.771	0.792	0.812	0.830	0.849	0.865	0.880	0.892	0.904	0.914	0.924	0.930	0.936	0.940	0.944	0.944	0.945	0.942	0.940	0.935	0.929	0.921	0.912	0.901	0.890	0.876	0.861	0.846	0.829	0.810	0.790	0.770	0.749	0.726	0.701	0.676	0.651	0.625	0.598	0.570	0.540	0.511	0.481	0.451	0.420	0.390	0.359	0.328	0.295	0.264	0.231	0.200	0.168	0.136	0.105	0.074	0.042	0.012	-0.018	-0.049	-0.078	-0.105	-0.134	-0.161	-0.189	-0.214	-0.240	-0.266	-0.290	-0.314	-0.336	-0.358	-0.380	-0.399	-0.420	-0.438	-0.456	-0.474	-0.491	-0.506	-0.521	-0.536	-0.550	-0.565	-0.578	-0.589	-0.601	-0.612	-0.625	-0.635	-0.646	-0.656	-0.668	-0.678	-0.688	-0.699	-0.709	-0.720	-0.729	-0.739	-0.751	-0.762	-0.772	-0.785	-0.796	-0.810	-0.822	-0.836	-0.851	-0.866	-0.882	-0.899	-0.915	-0.932	-0.950	-0.969	-0.988	-1.008	-1.029	-1.049	-1.072	-1.094	-1.118	-1.141	-1.164	-1.189	-1.215	-1.240	-1.265	-1.290	-1.316	-1.341	-1.368	-1.394	-1.419	-1.445	-1.471	-1.498	-1.522	-1.548	-1.572	-1.596	-1.620	-1.645	-1.666	-1.689	-1.710	-1.730	-1.750	-1.769	-1.785	-1.802	-1.819	-1.832	-1.846	-1.859	-1.870	-1.880	-1.889	-1.898	-1.902	-1.909	-1.914	-1.916	-1.918	-1.918	-1.918	-1.915	-1.911	-1.906	-1.902	-1.896	-1.889	-1.881	-1.871	-1.861	-1.851	-1.839	-1.826	-1.812	-1.799	-1.785	-1.769	-1.754	-1.738	-1.722	-1.706	-1.690	-1.674	-1.658	-1.641	-1.625	-1.609	-1.594	-1.578	-1.560	-1.545	-1.530	-1.516	-1.502	-1.488	-1.475	-1.462	-1.451	-1.439	-1.428	-1.416	-1.409	-1.399	-1.390	-1.382	-1.376	-1.370	-1.364	-1.359	-1.355	-1.352	-1.350	-1.348	-1.346	-1.346	-1.346	-1.348	-1.350	-1.351	-1.355	-1.359	-1.362	-1.368	-1.372	-1.378	-1.384	-1.390	-1.396	-1.404	-1.411	-1.420	-1.428	-1.436	-1.445	-1.454	-1.462	-1.471	-1.481	-1.490	-1.498	-1.508	-1.515	-1.524	-1.532	-1.541	-1.549	-1.556	-1.562	-1.569	-1.576	-1.582	-1.588	-1.591	-1.596	-1.600	-1.604	-1.605	-1.608	-1.608	-1.609	-1.608	-1.606	-1.604	-1.601	-1.598	-1.592	-1.586	-1.580	-1.574	-1.565	-1.556	-1.546	-1.536	-1.525	-1.512	-1.499	-1.485	-1.470	-1.454	-1.438	-1.421	-1.402	-1.384	-1.364	-1.344	-1.322	-1.302	-1.280	-1.258	-1.235	-1.212	-1.189	-1.165	-1.140	-1.116	-1.091	-1.066	-1.042	-1.019	-0.995	-0.970	-0.945	-0.922	-0.898	-0.874	-0.850	-0.828	-0.806	-0.784	-0.762	-0.741	-0.721	-0.701	-0.682	-0.664	-0.646	-0.630	-0.612	-0.598	-0.582	-0.569	-0.555	-0.542	-0.529	-0.519	-0.507	-0.498	-0.488	-0.480	-0.470	-0.462	-0.455	-0.449	-0.441	-0.436	-0.430	-0.425	-0.420	-0.414	-0.409	-0.406	-0.401	-0.395	-0.391	-0.388	-0.382	-0.378	-0.372	-0.366	-0.361	-0.355	-0.349	-0.341	-0.334	-0.326	-0.319	-0.309	-0.300	-0.290	-0.278	-0.268	-0.255	-0.241	-0.229	-0.214	-0.200	-0.184	-0.169	-0.151	-0.135	-0.116	-0.098	-0.079	-0.060	-0.041	-0.021	0.000	0.020	0.041	0.062	0.082	0.104	0.125	0.148	0.168	0.189	0.210	0.229	0.250	0.269	0.288	0.306	0.322	0.341	0.358	0.372	0.386	0.402	0.415	0.428	0.439	0.449	0.458	0.468	0.474	0.480	0.486	0.490	0.495	0.496	0.498	0.500	0.500	0.499	0.498	0.496	0.494	0.490	0.486	0.482	0.478	0.474	0.468	0.462	0.456	0.451	0.445	0.438	0.431	0.426	0.420	0.414	0.409	0.404	0.399	0.394	0.389	0.386	0.382	0.380	0.379	0.376	0.375	0.375	0.375	0.376	0.376	0.378	0.380	0.384	0.385	0.390	0.394	0.399	0.402	0.409	0.414	0.419	0.426	0.431	0.438	0.444	0.451	0.458	0.464	0.470	0.476	0.482	0.489	0.495	0.501	0.507	0.512	0.519	0.524	0.529	0.534	0.538	0.542	0.546	0.549	0.554	0.555	0.559	0.561	0.564	0.566	0.568	0.570	0.572	0.574	0.575	0.578	0.580	0.581	0.582	0.584	0.586	0.588	0.590	0.592	0.595	0.598	0.600	0.602	0.605	0.609	0.612	0.615	0.619	0.621	0.625	0.629	0.632	0.636	0.640	0.644	0.646	0.650	0.654	0.656	0.660	0.662	0.664	0.665	0.666	0.668	0.668	0.666	0.664	0.661	0.658	0.654	0.648	0.642	0.635	0.626	0.618	0.606	0.594	0.580	0.568	0.551	0.535	0.516	0.496	0.476	0.455	0.431	0.408	0.381	0.354	0.326	0.298	0.268	0.235	0.202	0.169	0.134	0.099	0.062	0.025	-0.011	-0.051	-0.090	-0.129	-0.166	-0.206	-0.246	-0.286	-0.325	-0.365	-0.404	-0.444	-0.482	-0.520	-0.559	-0.596	-0.632	-0.669	-0.705	-0.739	-0.772	-0.808	-0.839	-0.870	-0.900	-0.929	-0.956	-0.984	-1.010	-1.035	-1.058	-1.080	-1.101	-1.121	-1.139	-1.156	-1.172	-1.188	-1.201	-1.214	-1.225	-1.234	-1.242	-1.251	-1.256	-1.261	-1.266	-1.270	-1.271	-1.272	-1.272	-1.272	-1.271	-1.269	-1.265	-1.261	-1.256	-1.251	-1.246	-1.240	-1.232	-1.226	-1.220	-1.211	-1.204	-1.195	-1.188	-1.179	-1.171	-1.162	-1.154	-1.148	-1.139	-1.131	-1.124	-1.119	-1.111	-1.105	-1.099	-1.095	-1.090	-1.085	-1.082	-1.080	-1.078	-1.076	-1.076	-1.076	-1.079	-1.081	-1.084	-1.088	-1.092	-1.098	-1.106	-1.114	-1.122	-1.131	-1.142	-1.155	-1.168	-1.181	-1.198	-1.214	-1.230	-1.249	-1.268	-1.289	-1.309	-1.331	-1.355	-1.379	-1.404	-1.429	-1.456	-1.482	-1.510	-1.539	-1.568	-1.598	-1.629	-1.659	-1.690	-1.722	-1.755	-1.788	-1.820	-1.854	-1.888	-1.920	-1.954	-1.986	-2.021	-2.054	-2.088	-2.119	-2.152	-2.185	-2.216	-2.248	-2.279	-2.309	-2.340	-2.369	-2.396	-2.425	-2.452	-2.479	-2.504	-2.530	-2.555	-2.578	-2.600	-2.620	-2.641	-2.661	-2.679	-2.696	-2.711	-2.726	-2.740	-2.752	-2.764	-2.774	-2.781	-2.789	-2.794	-2.799	-2.802	-2.804	-2.802	-2.802	-2.800	-2.796	-2.790	-2.785	-2.778	-2.768	-2.758	-2.746	-2.732	-2.718	-2.704	-2.686	-2.669	-2.649	-2.629	-2.608	-2.586	-2.564	-2.539	-2.514	-2.488	-2.462	-2.435	-2.406	-2.378	-2.350	-2.320	-2.290	-2.259	-2.229	-2.199	-2.168	-2.138	-2.106	-2.076	-2.045	-2.015	-1.984	-1.952	-1.924	-1.894	-1.866	-1.838	-1.810	-1.781	-1.756	-1.730	-1.705	-1.680	-1.658	-1.635	-1.612	-1.591	-1.571	-1.552	-1.535	-1.518	-1.500	-1.484	-1.469	-1.455	-1.441	-1.429	-1.416	-1.405	-1.395	-1.384	-1.375	-1.365	-1.358	-1.350	-1.342	-1.336	-1.330	-1.324	-1.319	-1.312	-1.308	-1.302	-1.298	-1.292	-1.288	-1.284	-1.279	-1.275	-1.270	-1.266	-1.262	-1.258	-1.252	-1.249	-1.245	-1.239	-1.235	-1.230	-1.226	-1.220	-1.215	-1.210	-1.205	-1.199	-1.192	-1.188	-1.181	-1.175	-1.169	-1.162	-1.155	-1.149	-1.142	-1.136	-1.130	-1.122	-1.115	-1.108	-1.102	-1.095	-1.088	-1.081	-1.075	-1.068	-1.061	-1.055	-1.049	-1.044	-1.038	-1.034	-1.028	-1.024	-1.019	-1.016	-1.012	-1.009	-1.008	-1.005	-1.004	-1.001	-1.001	-1.001	-1.002	-1.004	-1.005	-1.006	-1.010	-1.012	-1.016	-1.020	-1.024	-1.030	-1.035	-1.040	-1.046	-1.052	-1.058	-1.064	-1.071	-1.078	-1.084	-1.091	-1.099	-1.105	-1.111	-1.118	-1.122	-1.130	-1.135	-1.139	-1.144	-1.146	-1.149	-1.151	-1.152	-1.154	-1.152	-1.151	-1.150	-1.148	-1.142	-1.136	-1.131	-1.124	-1.116	-1.106	-1.095	-1.084	-1.070	-1.058	-1.042	-1.026	-1.010	-0.991	-0.974	-0.954	-0.934	-0.912	-0.891	-0.869	-0.846	-0.822	-0.798	-0.774	-0.750	-0.725	-0.699	-0.674	-0.649	-0.624	-0.599	-0.574	-0.549	-0.525	-0.500	-0.476	-0.454	-0.431	-0.409	-0.386	-0.366	-0.345	-0.326	-0.308	-0.289	-0.272	-0.255	-0.239	-0.224	-0.209	-0.195	-0.180	-0.168	-0.155	-0.144	-0.132	-0.121	-0.111	-0.101	-0.091	-0.081	-0.072	-0.062	-0.054	-0.045	-0.034	-0.025	-0.015	-0.005	0.004	0.015	0.026	0.038	0.049	0.062	0.075	0.089	0.104	0.118	0.134	0.149	0.165	0.184	0.201	0.220	0.239	0.259	0.279	0.300	0.321	0.342	0.365	0.389	0.411	0.435	0.459	0.482	0.506	0.531	0.555	0.579	0.602	0.626	0.649	0.671	0.695	0.718	0.739	0.759	0.780	0.799	0.819	0.838	0.854	0.871	0.886	0.901	0.914	0.926	0.938	0.949	0.958	0.966	0.974	0.981	0.985	0.990	0.994	0.996	0.998	0.999	0.998	0.996	0.995	0.991	0.988	0.984	0.979	0.972	0.966	0.959	0.951	0.944	0.936	0.928	0.918	0.910	0.900	0.890	0.880	0.871	0.861	0.852	0.841	0.834	0.825	0.815	0.806	0.799	0.790	0.782	0.775	0.769	0.764	0.758	0.752	0.748	0.745	0.741	0.739	0.736	0.735	0.734	0.734	0.735	0.736	0.738	0.740	0.742	0.745	0.750	0.755	0.760	0.765	0.771	0.778	0.784	0.791	0.799	0.808	0.814	0.821	0.830	0.836	0.845	0.852	0.861	0.869	0.876	0.884	0.891	0.898	0.905	0.911	0.919	0.924	0.930	0.935	0.940	0.944	0.948	0.950	0.952	0.955	0.958	0.959	0.960	0.960	0.960	0.959	0.958	0.956	0.955	0.951	0.948	0.944	0.940	0.935	0.931	0.925	0.919	0.911	0.905	0.898	0.890	0.880	0.871	0.862	0.851	0.840	0.829	0.818	0.806	0.792	0.779	0.765	0.751	0.735	0.719	0.704	0.688	0.669	0.651	0.634	0.614	0.594	0.574	0.554	0.531	0.510	0.486	0.464	0.440	0.416	0.390	0.366	0.340	0.314	0.288	0.261	0.234	0.206	0.179	0.151	0.125	0.096	0.069	0.042	0.014	-0.014	-0.040	-0.065	-0.092	-0.116	-0.142	-0.165	-0.189	-0.211	-0.231	-0.252	-0.272	-0.290	-0.308	-0.324	-0.340	-0.355	-0.368	-0.379	-0.389	-0.399	-0.406	-0.412	-0.418	-0.421	-0.425	-0.426	-0.426	-0.426	-0.424	-0.420	-0.416	-0.411	-0.405	-0.398	-0.390	-0.382	-0.372	-0.364	-0.354	-0.344	-0.332	-0.321	-0.310	-0.300	-0.289	-0.278	-0.266	-0.256	-0.246	-0.236	-0.228	-0.220	-0.211	-0.204	-0.198	-0.190	-0.185	-0.180	-0.176	-0.174	-0.171	-0.169	-0.168	-0.168	-0.169	-0.170	-0.172	-0.174	-0.178	-0.182	-0.185	-0.190	-0.196	-0.201	-0.206	-0.214	-0.219	-0.225	-0.231	-0.236	-0.242	-0.249	-0.254	-0.259	-0.262	-0.266	-0.270	-0.272	-0.275	-0.276	-0.278	-0.276	-0.275	-0.274	-0.270	-0.268	-0.264	-0.258	-0.250	-0.242	-0.235	-0.226	-0.216	-0.205	-0.194	-0.181	-0.169	-0.155	-0.139	-0.124	-0.108	-0.092	-0.076	-0.059	-0.041	-0.022	-0.005	0.014	0.032	0.049	0.068	0.085	0.104	0.121	0.139	0.156	0.172	0.189	0.205	0.220	0.235	0.250	0.264	0.275	0.288	0.299	0.309	0.319	0.328	0.335	0.342	0.349	0.355	0.359	0.364	0.366	0.369	0.369	0.369	0.369	0.368	0.365	0.362	0.360	0.356	0.351	0.346	0.341	0.336	0.329	0.322	0.315	0.308	0.301	0.294	0.285	0.278	0.271	0.262	0.254	0.246	0.239	0.232	0.225	0.219	0.212	0.206	0.201	0.196	0.191	0.186	0.184	0.180	0.178	0.175	0.174	0.172	0.172	0.172	0.172	0.174	0.175	0.178	0.180	0.184	0.188	0.190	0.195	0.200	0.205	0.210	0.216	0.222	0.229	0.235	0.241	0.248	0.255	0.264	0.270	0.278	0.286	0.292	0.300	0.309	0.315	0.322	0.330	0.338	0.344	0.351	0.359	0.365	0.372	0.379	0.386	0.392	0.398	0.404	0.410	0.418	0.424	0.429	0.436	0.442	0.449	0.456	0.462	0.470	0.476	0.484	0.491	0.499	0.506	0.515	0.522	0.531	0.541	0.551	0.561	0.571	0.581	0.592	0.604	0.616	0.628	0.640	0.654	0.668	0.681	0.695	0.711	0.726	0.742	0.759	0.776	0.794	0.811	0.829	0.848	0.865	0.884	0.902	0.922	0.940	0.960	0.979	0.998	1.018	1.036	1.056	1.075	1.094	1.112	1.131	1.149	1.168	1.185	1.201	1.218	1.235	1.250	1.265	1.280	1.294	1.306	1.320	1.331	1.342	1.351	1.362	1.370	1.378	1.385	1.391	1.395	1.400	1.404	1.406	1.408	1.408	1.408	1.406	1.404	1.401	1.398	1.392	1.388	1.381	1.374	1.366	1.358	1.348	1.339	1.328	1.316	1.302	1.291	1.276	1.262	1.249	1.232	1.218	1.201	1.185	1.168	1.151	1.134	1.116	1.099	1.080	1.062	1.044	1.026	1.009	0.991	0.972	0.955	0.938	0.919	0.902	0.886	0.869	0.852	0.836	0.821	0.805	0.791	0.776	0.764	0.751	0.739	0.728	0.716	0.706	0.698	0.690	0.682	0.676	0.671	0.666	0.662	0.661	0.660	0.660	0.661	0.662	0.665	0.669	0.675	0.680	0.688	0.696	0.705	0.716	0.726	0.739	0.752	0.766	0.782	0.798	0.815	0.832	0.850	0.870	0.889	0.909	0.929	0.950	0.971	0.992	1.014	1.035	1.058	1.079	1.100	1.120	1.141	1.161	1.180	1.200	1.218	1.235	1.251	1.268	1.282	1.296	1.309	1.320	1.332	1.341	1.350	1.356	1.362	1.366	1.369	1.371	1.371	1.370	1.369	1.365	1.360	1.354	1.348	1.339	1.329	1.319	1.308	1.296	1.282	1.269	1.255	1.239	1.225	1.209	1.191	1.176	1.160	1.144	1.128	1.111	1.098	1.080	1.066	1.052	1.039	1.026	1.014	1.004	0.992	0.982	0.975	0.968	0.961	0.956	0.952	0.951	0.950	0.950	0.951	0.954	0.959	0.962	0.970	0.978	0.988	0.996	1.009	1.022	1.035	1.050	1.066	1.082	1.099	1.118	1.135	1.156	1.176	1.196	1.218	1.238	1.260	1.282	1.305	1.328	1.350	1.372	1.396	1.420	1.444	1.466	1.489	1.511	1.534	1.556	1.579	1.600	1.624	1.645	1.666	1.686	1.708	1.728	1.749	1.768	1.786	1.805	1.824	1.844	1.861	1.880	1.896	1.914	1.930	1.948	1.964	1.980	1.996	2.011	2.026	2.041	2.058	2.071	2.085	2.099	2.111	2.124	2.136	2.148	2.159	2.169	2.179	2.189	2.196	2.205	2.212	2.218	2.224	2.228	2.231	2.235	2.236	2.236	2.235	2.232	2.230	2.226	2.220	2.212	2.205	2.195	2.184	2.170	2.156	2.140	2.122	2.102	2.082	2.060	2.036	2.013	1.986	1.958	1.930	1.899	1.868	1.834	1.800	1.765	1.729	1.692	1.654	1.615	1.576	1.536	1.496	1.455	1.415	1.375	1.334	1.292	1.252	1.212	1.172	1.134	1.094	1.058	1.020	0.984	0.948	0.914	0.880	0.848	0.816	0.788	0.759	0.731	0.706	0.682	0.659	0.638	0.618	0.599	0.582	0.565	0.551	0.538	0.526	0.514	0.505	0.496	0.488	0.481	0.474	0.469	0.464	0.460	0.455	0.452	0.450	0.446	0.445	0.442	0.440	0.438	0.436	0.434	0.431	0.429	0.426	0.421	0.418	0.414	0.410	0.404	0.399	0.392	0.386	0.380	0.372	0.364	0.356	0.348	0.340	0.330	0.320	0.311	0.301	0.292	0.282	0.272	0.264	0.254	0.246	0.238	0.229	0.221	0.214	0.206	0.201	0.195	0.190	0.186	0.182	0.180	0.179	0.178	0.179	0.180	0.182	0.186	0.191	0.196	0.202	0.210	0.218	0.226	0.238	0.249	0.261	0.274	0.289	0.302	0.318	0.335	0.351	0.369	0.388	0.405	0.424	0.442	0.462	0.482	0.502	0.522	0.544	0.564	0.584	0.605	0.625	0.645	0.664	0.684	0.704	0.721	0.740	0.758	0.775	0.791	0.808	0.824	0.839	0.854	0.868	0.881	0.894	0.905	0.916	0.926	0.936	0.945	0.954	0.961	0.968	0.974	0.980	0.985	0.989	0.992	0.996	0.999	1.001	1.001	1.002	1.001	1.000	1.000	0.998	0.995	0.992	0.989	0.984	0.979	0.974	0.968	0.961	0.952	0.944	0.935	0.925	0.915	0.904	0.892	0.880	0.865	0.851	0.836	0.821	0.806	0.789	0.770	0.750	0.731	0.710	0.689	0.666	0.642	0.618	0.592	0.565	0.539	0.510	0.480	0.450	0.418	0.386	0.351	0.316	0.280	0.244	0.205	0.168	0.128	0.086	0.044	0.000	-0.045	-0.090	-0.136	-0.184	-0.232	-0.281	-0.332	-0.384	-0.436	-0.489	-0.541	-0.596	-0.652	-0.708	-0.765	-0.822	-0.880	-0.939	-0.999	-1.058	-1.118	-1.179	-1.239	-1.300	-1.361	-1.424	-1.485	-1.548	-1.609	-1.670	-1.731	-1.794	-1.855	-1.916	-1.978	-2.038	-2.098	-2.156	-2.216	-2.274	-2.331	-2.388	-2.444	-2.500	-2.552	-2.606	-2.659	-2.709	-2.759	-2.806	-2.854	-2.900	-2.946	-2.990	-3.032	-3.074	-3.114	-3.152	-3.190	-3.226	-3.261	-3.294	-3.325	-3.356	-3.386	-3.414	-3.440	-3.464	-3.489	-3.510	-3.530	-3.550	-3.569	-3.585	-3.600	-3.615	-3.628	-3.639	-3.650	-3.659	-3.668	-3.675	-3.681	-3.685	-3.690	-3.692	-3.695	-3.695	-3.695	-3.695	-3.692	-3.691	-3.686	-3.684	-3.678	-3.672	-3.666	-3.659	-3.650	-3.641	-3.632	-3.622	-3.612	-3.601	-3.590	-3.578	-3.564	-3.551	-3.538	-3.522	-3.509	-3.492	-3.478	-3.461	-3.445	-3.429	-3.410	-3.392	-3.375	-3.355	-3.336	-3.318	-3.299	-3.278	-3.258	-3.236	-3.215	-3.192	-3.170	-3.148	-3.125	-3.101	-3.078	-3.051	-3.026	-3.001	-2.975	-2.949	-2.921	-2.895	-2.866	-2.838	-2.809	-2.779	-2.749	-2.718	-2.685	-2.654	-2.620	-2.586	-2.552	-2.518	-2.482	-2.445	-2.408	-2.370	-2.332	-2.294	-2.254	-2.214	-2.171	-2.130	-2.086	-2.042	-1.998	-1.954	-1.908	-1.861	-1.815	-1.766	-1.719	-1.668	-1.618	-1.568	-1.516	-1.464	-1.411	-1.356	-1.302	-1.248	-1.192	-1.136	-1.079	-1.022	-0.965	-0.906	-0.846	-0.788	-0.728	-0.668	-0.606	-0.545	-0.482	-0.421	-0.359	-0.296	-0.232	-0.169	-0.104	-0.039	0.026	0.091	0.156	0.221	0.288	0.354	0.419	0.485	0.552	0.619	0.684	0.750	0.816	0.882	0.949	1.012	1.078	1.142	1.208	1.270	1.334	1.396	1.459	1.520	1.580	1.641	1.700	1.758	1.815	1.871	1.928	1.982	2.035	2.089	2.140	2.190	2.239	2.288	2.334	2.378	2.421	2.465	2.505	2.546	2.584	2.621	2.656	2.690	2.724	2.755	2.785	2.815	2.842	2.869	2.895	2.919	2.942	2.964	2.985	3.005	3.024	3.041	3.059	3.075	3.091	3.109	3.122	3.139	3.154	3.168	3.181	3.196	3.210	3.224	3.239	3.254	3.269	3.282	3.299	3.314	3.330	3.348	3.365	3.382	3.401	3.420	3.439	3.458	3.479	3.499	3.520	3.541	3.562	3.586	3.609	3.631	3.654	3.679	3.702	3.726	3.750	3.774	3.798	3.822	3.846	3.870	3.892	3.916	3.939	3.960	3.982	4.004	4.024	4.044	4.062	4.081	4.099	4.115	4.130	4.145	4.160	4.172	4.185	4.196	4.206	4.215	4.224	4.231	4.238	4.244	4.248	4.251	4.255	4.256	4.259	4.259	4.259	4.259	4.259	4.258	4.255	4.254	4.251	4.249	4.245	4.242	4.240	4.238	4.235	4.231	4.229	4.228	4.226	4.225	4.222	4.222	4.224	4.224	4.226	4.228	4.231	4.234	4.240	4.244	4.250	4.256	4.265	4.272	4.282	4.292	4.302	4.315	4.328	4.341	4.356	4.371	4.388	4.404	4.421	4.439	4.456	4.476	4.495	4.516	4.535	4.555	4.576	4.596	4.618	4.639	4.660	4.680	4.701	4.721	4.741	4.760	4.779	4.798	4.816	4.834	4.852	4.868	4.884	4.899	4.912	4.925	4.936	4.948	4.958	4.966	4.972	4.979	4.984	4.988	4.990	4.991	4.990	4.989	4.985	4.981	4.975	4.969	4.960	4.950	4.939	4.928	4.914	4.899	4.884	4.866	4.848	4.829	4.809	4.788	4.765	4.741	4.718	4.692	4.666	4.640	4.612	4.584	4.555	4.526	4.495	4.465	4.434	4.401	4.370	4.338	4.305	4.272	4.239	4.204	4.171	4.138	4.105	4.071	4.036	4.003	3.970	3.936	3.902	3.870	3.838	3.805	3.774	3.741	3.710	3.676	3.646	3.615	3.584	3.554	3.524	3.492	3.462	3.432	3.402	3.374	3.345	3.315	3.285	3.256	3.228	3.198	3.169	3.139	3.109	3.080	3.051	3.020	2.991	2.961	2.930	2.900	2.869	2.838	2.806	2.775	2.742	2.709	2.676	2.642	2.609	2.575	2.539	2.504	2.469	2.432	2.395	2.359	2.321	2.284	2.245	2.206	2.166	2.128	2.086	2.046	2.005	1.965	1.924	1.882	1.841	1.799	1.758	1.715	1.674	1.631	1.590	1.549	1.508	1.466	1.425	1.385	1.345	1.305	1.265	1.226	1.186	1.149	1.111	1.074	1.039	1.002	0.969	0.935	0.901	0.871	0.839	0.809	0.780	0.751	0.722	0.696	0.670	0.646	0.622	0.600	0.579	0.558	0.539	0.520	0.502	0.486	0.470	0.455	0.441	0.428	0.415	0.404	0.391	0.381	0.371	0.362	0.352	0.346	0.338	0.330	0.325	0.318	0.312	0.308	0.304	0.298	0.294	0.290	0.285	0.281	0.279	0.275	0.272	0.270	0.268	0.265	0.262	0.261	0.259	0.256	0.254	0.251	0.250	0.248	0.244	0.242	0.240	0.238	0.235	0.234	0.231	0.229	0.228	0.224	0.221	0.220	0.218	0.215	0.212	0.210	0.208	0.205	0.202	0.200	0.199	0.195	0.192	0.190	0.186	0.184	0.180	0.176	0.172	0.170	0.165	0.161	0.158	0.154	0.150	0.145	0.140	0.135	0.132	0.128	0.122	0.119	0.114	0.110	0.105	0.101	0.098	0.092	0.089	0.086	0.082	0.080	0.076	0.075	0.072	0.070	0.070	0.069	0.068	0.068	0.069	0.069	0.070	0.071	0.072	0.075	0.079	0.082	0.086	0.090	0.096	0.100	0.106	0.111	0.118	0.124	0.131	0.139	0.145	0.152	0.160	0.168	0.176	0.184	0.191	0.199	0.206	0.214	0.221	0.228	0.234	0.240	0.245	0.251	0.256	0.259	0.264	0.266	0.269	0.270	0.270	0.270	0.269	0.266	0.264	0.260	0.255	0.250	0.242	0.236	0.228	0.219	0.208	0.198	0.185	0.172	0.159	0.145	0.129	0.112	0.095	0.078	0.060	0.040	0.020	-0.001	-0.021	-0.044	-0.065	-0.089	-0.112	-0.136	-0.159	-0.184	-0.209	-0.232	-0.259	-0.284	-0.309	-0.334	-0.359	-0.384	-0.410	-0.434	-0.460	-0.484	-0.507	-0.531	-0.555	-0.578	-0.601	-0.624	-0.645	-0.666	-0.688	-0.706	-0.728	-0.745	-0.764	-0.781	-0.798	-0.815	-0.829	-0.844	-0.858	-0.869	-0.881	-0.892	-0.902	-0.910	-0.918	-0.924	-0.930	-0.935	-0.939	-0.941	-0.942	-0.944	-0.945	-0.944	-0.942	-0.940	-0.938	-0.932	-0.929	-0.924	-0.919	-0.912	-0.906	-0.899	-0.892	-0.884	-0.876	-0.870	-0.861	-0.854	-0.846	-0.840	-0.832	-0.826	-0.820	-0.814	-0.809	-0.804	-0.802	-0.799	-0.798	-0.799	-0.799	-0.800	-0.804	-0.809	-0.815	-0.821	-0.830	-0.840	-0.852	-0.866	-0.880	-0.898	-0.914	-0.934	-0.955	-0.976	-1.000	-1.025	-1.051	-1.079	-1.109	-1.139	-1.170	-1.204	-1.236	-1.271	-1.308	-1.344	-1.381	-1.420	-1.458	-1.498	-1.536	-1.576	-1.616	-1.658	-1.698	-1.739	-1.778	-1.818	-1.858	-1.896	-1.935	-1.974	-2.010	-2.046	-2.081	-2.116	-2.150	-2.182	-2.214	-2.244	-2.274	-2.300	-2.326	-2.351	-2.374	-2.396	-2.415	-2.434	-2.450	-2.465	-2.478	-2.490	-2.499	-2.508	-2.512	-2.518	-2.520	-2.521	-2.520	-2.518	-2.514	-2.509	-2.501	-2.492	-2.482	-2.471	-2.458	-2.442	-2.428	-2.410	-2.391	-2.372	-2.352	-2.330	-2.309	-2.285	-2.262	-2.236	-2.212	-2.186	-2.160	-2.134	-2.106	-2.080	-2.052	-2.025	-1.998	-1.971	-1.944	-1.918	-1.891	-1.865	-1.841	-1.816	-1.792	-1.769	-1.746	-1.725	-1.705	-1.684	-1.666	-1.649	-1.632	-1.618	-1.604	-1.591	-1.580	-1.570	-1.562	-1.554	-1.549	-1.544	-1.541	-1.539	-1.539	-1.539	-1.541	-1.545	-1.551	-1.558	-1.566	-1.574	-1.585	-1.596	-1.609	-1.621	-1.638	-1.652	-1.669	-1.686	-1.704	-1.722	-1.741	-1.761	-1.781	-1.802	-1.822	-1.844	-1.866	-1.886	-1.909	-1.930	-1.951	-1.972	-1.994	-2.014	-2.035	-2.055	-2.075	-2.092	-2.112	-2.130	-2.148	-2.165	-2.181	-2.195	-2.210	-2.224	-2.236	-2.248	-2.259	-2.269	-2.278	-2.285	-2.294	-2.300	-2.305	-2.310	-2.314	-2.316	-2.319	-2.318	-2.319	-2.318	-2.315	-2.312	-2.309	-2.304	-2.298	-2.291	-2.285	-2.276	-2.268	-2.259	-2.248	-2.236	-2.225	-2.211	-2.199	-2.184	-2.170	-2.156	-2.141	-2.125	-2.110	-2.092	-2.075	-2.058	-2.040	-2.021	-2.002	-1.984	-1.965	-1.946	-1.928	-1.908	-1.888	-1.868	-1.849	-1.828	-1.809	-1.790	-1.769	-1.750	-1.730	-1.711	-1.694	-1.674	-1.656	-1.638	-1.620	-1.602	-1.585	-1.568	-1.551	-1.535	-1.520	-1.505	-1.490	-1.475	-1.460	-1.446	-1.432	-1.419	-1.406	-1.392	-1.380	-1.368	-1.356	-1.344	-1.331	-1.321	-1.309	-1.298	-1.285	-1.274	-1.261	-1.250	-1.239	-1.226	-1.212	-1.200	-1.188	-1.174	-1.160	-1.146	-1.131	-1.115	-1.100	-1.084	-1.068	-1.050	-1.031	-1.011	-0.991	-0.971	-0.950	-0.928	-0.904	-0.881	-0.858	-0.832	-0.808	-0.780	-0.754	-0.726	-0.698	-0.669	-0.639	-0.609	-0.579	-0.548	-0.516	-0.485	-0.452	-0.420	-0.388	-0.355	-0.322	-0.290	-0.258	-0.225	-0.192	-0.161	-0.129	-0.098	-0.068	-0.038	-0.009	0.019	0.046	0.074	0.100	0.125	0.150	0.174	0.196	0.218	0.239	0.258	0.275	0.292	0.308	0.322	0.335	0.348	0.358	0.366	0.376	0.382	0.389	0.392	0.396	0.398	0.399	0.399	0.398	0.395	0.391	0.385	0.380	0.372	0.364	0.355	0.345	0.334	0.321	0.309	0.295	0.279	0.265	0.248	0.229	0.211	0.191	0.171	0.150	0.129	0.106	0.084	0.059	0.035	0.010	-0.016	-0.042	-0.069	-0.095	-0.122	-0.150	-0.178	-0.205	-0.235	-0.264	-0.291	-0.320	-0.350	-0.379	-0.408	-0.435	-0.465	-0.492	-0.520	-0.548	-0.575	-0.602	-0.629	-0.655	-0.681	-0.705	-0.729	-0.752	-0.775	-0.798	-0.818	-0.839	-0.858	-0.878	-0.895	-0.912	-0.929	-0.945	-0.960	-0.974	-0.988	-1.001	-1.014	-1.025	-1.036	-1.046	-1.056	-1.068	-1.078	-1.088	-1.096	-1.105	-1.114	-1.122	-1.131	-1.141	-1.150	-1.159	-1.169	-1.179	-1.189	-1.200	-1.212	-1.224	-1.236	-1.250	-1.264	-1.280	-1.296	-1.312	-1.330	-1.348	-1.368	-1.388	-1.409	-1.431	-1.454	-1.478	-1.501	-1.528	-1.554	-1.580	-1.606	-1.635	-1.664	-1.692	-1.721	-1.751	-1.780	-1.809	-1.839	-1.868	-1.898	-1.926	-1.955	-1.984	-2.013	-2.039	-2.065	-2.090	-2.115	-2.139	-2.160	-2.181	-2.201	-2.219	-2.238	-2.251	-2.265	-2.279	-2.289	-2.298	-2.305	-2.311	-2.315	-2.316	-2.318	-2.316	-2.312	-2.308	-2.301	-2.294	-2.284	-2.271	-2.260	-2.246	-2.231	-2.214	-2.196	-2.178	-2.158	-2.136	-2.115	-2.091	-2.069	-2.045	-2.020	-1.995	-1.970	-1.946	-1.921	-1.896	-1.872	-1.848	-1.824	-1.801	-1.778	-1.755	-1.735	-1.714	-1.692	-1.674	-1.656	-1.640	-1.624	-1.609	-1.594	-1.582	-1.571	-1.560	-1.551	-1.544	-1.538	-1.532	-1.529	-1.525	-1.524	-1.524	-1.524	-1.526	-1.530	-1.534	-1.540	-1.548	-1.554	-1.562	-1.572	-1.582	-1.595	-1.606	-1.619	-1.632	-1.646	-1.661	-1.676	-1.691	-1.706	-1.722	-1.740	-1.756	-1.772	-1.790	-1.808	-1.824	-1.841	-1.858	-1.874	-1.890	-1.905	-1.922	-1.938	-1.951	-1.966	-1.980	-1.992	-2.005	-2.016	-2.029	-2.040	-2.049	-2.058	-2.066	-2.074	-2.080	-2.085	-2.090	-2.094	-2.096	-2.098	-2.099	-2.099	-2.098	-2.095	-2.091	-2.088	-2.081	-2.075	-2.068	-2.060	-2.050	-2.039	-2.029	-2.016	-2.004	-1.989	-1.974	-1.958	-1.941	-1.924	-1.905	-1.886	-1.865	-1.845	-1.824	-1.801	-1.778	-1.755	-1.731	-1.706	-1.682	-1.658	-1.631	-1.606	-1.579	-1.554	-1.528	-1.500	-1.474	-1.448	-1.421	-1.394	-1.368	-1.341	-1.316	-1.290	-1.264	-1.240	-1.215	-1.190	-1.166	-1.142	-1.120	-1.098	-1.075	-1.055	-1.034	-1.014	-0.995	-0.976	-0.959	-0.940	-0.924	-0.908	-0.891	-0.878	-0.862	-0.849	-0.836	-0.822	-0.811	-0.800	-0.788	-0.776	-0.768	-0.758	-0.746	-0.738	-0.729	-0.719	-0.710	-0.701	-0.692	-0.684	-0.675	-0.668	-0.659	-0.650	-0.641	-0.632	-0.622	-0.612	-0.602	-0.592	-0.581	-0.570	-0.558	-0.548	-0.535	-0.521	-0.507	-0.494	-0.480	-0.464	-0.449	-0.431	-0.415	-0.399	-0.380	-0.361	-0.342	-0.324	-0.302	-0.284	-0.265	-0.242	-0.222	-0.201	-0.180	-0.159	-0.136	-0.115	-0.094	-0.071	-0.050	-0.029	-0.006	0.014	0.034	0.054	0.074	0.092	0.111	0.129	0.145	0.162	0.179	0.192	0.208	0.221	0.232	0.242	0.254	0.262	0.270	0.278	0.282	0.288	0.291	0.292	0.295	0.295	0.294	0.292	0.291	0.288	0.282	0.278	0.271	0.265	0.258	0.250	0.241	0.232	0.222	0.212	0.202	0.192	0.182	0.171	0.160	0.150	0.139	0.129	0.119	0.109	0.099	0.090	0.081	0.072	0.065	0.059	0.052	0.046	0.041	0.038	0.032	0.030	0.028	0.026	0.025	0.025	0.026	0.028	0.030	0.031	0.035	0.039	0.042	0.048	0.052	0.058	0.062	0.069	0.076	0.081	0.088	0.094	0.101	0.109	0.115	0.122	0.129	0.135	0.141	0.148	0.155	0.160	0.164	0.170	0.174	0.179	0.182	0.185	0.189	0.191	0.195	0.196	0.199	0.200	0.201	0.202	0.202	0.202	0.202	0.201	0.201	0.201	0.201	0.199	0.199	0.199	0.198	0.196	0.195	0.195	0.194	0.194	0.192	0.192	0.192	0.192	0.192	0.192	0.192	0.192	0.194	0.194	0.194	0.195	0.196	0.198	0.198	0.199	0.200	0.200	0.200	0.201	0.200	0.200	0.199	0.198	0.195	0.192	0.190	0.185	0.180	0.175	0.168	0.161	0.152	0.144	0.132	0.122	0.110	0.096	0.082	0.066	0.050	0.032	0.014	-0.006	-0.028	-0.050	-0.074	-0.099	-0.125	-0.152	-0.180	-0.209	-0.239	-0.270	-0.301	-0.334	-0.366	-0.401	-0.435	-0.470	-0.505	-0.541	-0.578	-0.612	-0.649	-0.685	-0.721	-0.758	-0.794	-0.829	-0.864	-0.898	-0.932	-0.965	-1.000	-1.032	-1.064	-1.095	-1.124	-1.154	-1.181	-1.208	-1.234	-1.259	-1.282	-1.304	-1.325	-1.346	-1.364	-1.382	-1.399	-1.412	-1.428	-1.440	-1.450	-1.461	-1.469	-1.478	-1.482	-1.486	-1.491	-1.494	-1.496	-1.496	-1.495	-1.494	-1.490	-1.488	-1.482	-1.478	-1.471	-1.464	-1.456	-1.449	-1.440	-1.430	-1.420	-1.410	-1.400	-1.389	-1.379	-1.368	-1.356	-1.345	-1.332	-1.321	-1.310	-1.299	-1.288	-1.278	-1.268	-1.258	-1.248	-1.239	-1.230	-1.221	-1.214	-1.208	-1.201	-1.195	-1.191	-1.188	-1.184	-1.181	-1.181	-1.180	-1.181	-1.181	-1.185	-1.188	-1.191	-1.198	-1.204	-1.211	-1.220	-1.229	-1.240	-1.251	-1.264	-1.279	-1.292	-1.309	-1.326	-1.342	-1.361	-1.382	-1.401	-1.424	-1.448	-1.470	-1.494	-1.519	-1.544	-1.571	-1.598	-1.625	-1.654	-1.682	-1.712	-1.742	-1.774	-1.804	-1.836	-1.868	-1.900	-1.932	-1.965	-1.999	-2.031	-2.064	-2.098	-2.130	-2.164	-2.196	-2.229	-2.262	-2.294	-2.326	-2.359	-2.391	-2.422	-2.454	-2.484	-2.512	-2.542	-2.571	-2.601	-2.628	-2.655	-2.681	-2.706	-2.731	-2.755	-2.778	-2.799	-2.820	-2.839	-2.858	-2.875	-2.891	-2.906	-2.920	-2.932	-2.942	-2.954	-2.961	-2.969	-2.974	-2.976	-2.979	-2.980	-2.978	-2.975	-2.970	-2.965	-2.958	-2.946	-2.936	-2.922	-2.909	-2.892	-2.875	-2.856	-2.835	-2.814	-2.790	-2.765	-2.739	-2.711	-2.681	-2.652	-2.621	-2.589	-2.555	-2.521	-2.486	-2.451	-2.415	-2.378	-2.340	-2.304	-2.266	-2.228	-2.189	-2.151	-2.114	-2.075	-2.039	-2.000	-1.965	-1.929	-1.892	-1.859	-1.825	-1.791	-1.759	-1.729	-1.699	-1.670	-1.641	-1.615	-1.590	-1.568	-1.546	-1.524	-1.504	-1.486	-1.470	-1.452	-1.438	-1.425	-1.412	-1.402	-1.391	-1.382	-1.374	-1.368	-1.362	-1.356	-1.354	-1.350	-1.348	-1.345	-1.344	-1.342	-1.342	-1.341	-1.341	-1.341	-1.344	-1.344	-1.344	-1.346	-1.346	-1.346	-1.348	-1.348	-1.349	-1.349	-1.349	-1.348	-1.346	-1.345	-1.342	-1.341	-1.338	-1.334	-1.331	-1.326	-1.321	-1.316	-1.310	-1.304	-1.298	-1.290	-1.282	-1.274	-1.265	-1.256	-1.246	-1.236	-1.226	-1.215	-1.204	-1.194	-1.181	-1.170	-1.160	-1.149	-1.136	-1.124	-1.112	-1.102	-1.090	-1.079	-1.069	-1.059	-1.049	-1.039	-1.030	-1.021	-1.014	-1.008	-1.000	-0.995	-0.990	-0.985	-0.982	-0.980	-0.978	-0.978	-0.978	-0.978	-0.979	-0.981	-0.985	-0.990	-0.996	-1.001	-1.009	-1.016	-1.025	-1.034	-1.044	-1.054	-1.065	-1.076	-1.089	-1.100	-1.114	-1.128	-1.141	-1.154	-1.168	-1.181	-1.195	-1.208	-1.221	-1.234	-1.246	-1.256	-1.268	-1.278	-1.288	-1.298	-1.306	-1.312	-1.319	-1.325	-1.329	-1.331	-1.332	-1.332	-1.331	-1.330	-1.328	-1.322	-1.318	-1.310	-1.301	-1.292	-1.282	-1.270	-1.256	-1.242	-1.226	-1.210	-1.192	-1.172	-1.152	-1.132	-1.111	-1.089	-1.066	-1.042	-1.019	-0.994	-0.969	-0.944	-0.919	-0.891	-0.866	-0.839	-0.814	-0.788	-0.760	-0.734	-0.708	-0.682	-0.656	-0.631	-0.606	-0.580	-0.555	-0.531	-0.507	-0.482	-0.460	-0.436	-0.412	-0.390	-0.369	-0.346	-0.324	-0.301	-0.281	-0.259	-0.239	-0.218	-0.196	-0.176	-0.155	-0.135	-0.112	-0.092	-0.072	-0.051	-0.030	-0.010	0.011	0.032	0.052	0.074	0.095	0.116	0.139	0.159	0.181	0.204	0.225	0.248	0.269	0.290	0.311	0.332	0.352	0.375	0.396	0.416	0.436	0.456	0.476	0.496	0.515	0.534	0.550	0.568	0.584	0.600	0.615	0.629	0.642	0.655	0.666	0.678	0.689	0.698	0.706	0.712	0.719	0.725	0.729	0.732	0.735	0.736	0.738	0.736	0.736	0.735	0.731	0.728	0.722	0.718	0.712	0.706	0.699	0.690	0.681	0.672	0.664	0.654	0.642	0.632	0.621	0.609	0.598	0.585	0.574	0.562	0.549	0.536	0.525	0.512	0.501	0.489	0.478	0.465	0.455	0.445	0.435	0.424	0.414	0.405	0.398	0.389	0.381	0.375	0.369	0.364	0.358	0.355	0.351	0.349	0.346	0.345	0.344	0.345	0.346	0.348	0.349	0.352	0.356	0.360	0.366	0.371	0.378	0.384	0.392	0.400	0.409	0.419	0.428	0.438	0.449	0.459	0.469	0.480	0.490	0.501	0.511	0.522	0.532	0.542	0.554	0.562	0.572	0.581	0.590	0.599	0.606	0.614	0.620	0.625	0.631	0.635	0.639	0.642	0.644	0.646	0.646	0.646	0.646	0.644	0.641	0.639	0.635	0.630	0.625	0.618	0.611	0.604	0.596	0.586	0.576	0.566	0.555	0.544	0.531	0.520	0.506	0.492	0.479	0.465	0.450	0.434	0.419	0.402	0.388	0.370	0.354	0.338	0.319	0.302	0.285	0.266	0.250	0.230	0.212	0.194	0.175	0.156	0.136	0.118	0.099	0.078	0.058	0.039	0.019	-0.002	-0.022	-0.044	-0.065	-0.086	-0.108	-0.128	-0.149	-0.171	-0.192	-0.212	-0.236	-0.256	-0.279	-0.300	-0.321	-0.342	-0.362	-0.385	-0.405	-0.425	-0.445	-0.465	-0.482	-0.501	-0.520	-0.539	-0.555	-0.571	-0.588	-0.602	-0.618	-0.632	-0.646	-0.658	-0.670	-0.681	-0.691	-0.700	-0.709	-0.716	-0.724	-0.729	-0.734	-0.738	-0.741	-0.744	-0.745	-0.745	-0.745	-0.744	-0.742	-0.739	-0.736	-0.731	-0.726	-0.721	-0.716	-0.709	-0.702	-0.695	-0.688	-0.679	-0.671	-0.664	-0.655	-0.645	-0.636	-0.628	-0.619	-0.610	-0.601	-0.592	-0.584	-0.575	-0.566	-0.559	-0.550	-0.541	-0.535	-0.528	-0.520	-0.514	-0.507	-0.501	-0.496	-0.490	-0.485	-0.480	-0.476	-0.471	-0.469	-0.464	-0.460	-0.456	-0.454	-0.451	-0.448	-0.445	-0.442	-0.439	-0.436	-0.434	-0.430	-0.428	-0.425	-0.420	-0.418	-0.414	-0.410	-0.405	-0.400	-0.395	-0.390	-0.385	-0.379	-0.372	-0.366	-0.359	-0.351	-0.344	-0.336	-0.328	-0.318	-0.309	-0.298	-0.288	-0.278	-0.266	-0.255	-0.244	-0.232	-0.220	-0.208	-0.195	-0.182	-0.170	-0.158	-0.145	-0.132	-0.119	-0.106	-0.094	-0.081	-0.070	-0.058	-0.045	-0.034	-0.022	-0.011	-0.001	0.009	0.018	0.028	0.035	0.042	0.051	0.056	0.062	0.069	0.074	0.076	0.079	0.081	0.082	0.084	0.082	0.082	0.080	0.079	0.074	0.071	0.066	0.060	0.054	0.048	0.040	0.032	0.025	0.015	0.006	-0.004	-0.014	-0.024	-0.034	-0.045	-0.056	-0.066	-0.078	-0.089	-0.098	-0.109	-0.120	-0.130	-0.139	-0.148	-0.158	-0.165	-0.174	-0.181	-0.188	-0.194	-0.199	-0.204	-0.208	-0.211	-0.214	-0.215	-0.215	-0.215	-0.214	-0.212	-0.209	-0.206	-0.201	-0.198	-0.191	-0.185	-0.179	-0.170	-0.161	-0.152	-0.144	-0.134	-0.122	-0.111	-0.100	-0.088	-0.075	-0.062	-0.049	-0.036	-0.022	-0.010	0.005	0.019	0.032	0.046	0.059	0.072	0.085	0.099	0.112	0.125	0.138	0.150	0.164	0.175	0.188	0.198	0.210	0.221	0.232	0.242	0.252	0.262	0.272	0.282	0.292	0.301	0.310	0.320	0.329	0.338	0.346	0.356	0.364	0.374	0.381	0.391	0.399	0.409	0.419	0.426	0.436	0.446	0.458	0.468	0.478	0.490	0.501	0.512	0.525	0.538	0.550	0.564	0.578	0.592	0.606	0.620	0.635	0.650	0.665	0.681	0.698	0.714	0.730	0.748	0.764	0.781	0.799	0.816	0.834	0.851	0.869	0.886	0.904	0.920	0.938	0.955	0.970	0.986	1.002	1.018	1.031	1.046	1.060	1.072	1.085	1.098	1.108	1.118	1.128	1.136	1.145	1.152	1.159	1.164	1.168	1.171	1.174	1.175	1.175	1.175	1.172	1.171	1.168	1.162	1.158	1.150	1.144	1.135	1.126	1.115	1.104	1.091	1.078	1.064	1.049	1.034	1.016	1.000	0.981	0.964	0.944	0.924	0.904	0.882	0.861	0.840	0.818	0.795	0.772	0.749	0.726	0.702	0.679	0.656	0.632	0.609	0.586	0.562	0.540	0.516	0.495	0.472	0.451	0.430	0.410	0.390	0.371	0.354	0.336	0.320	0.304	0.290	0.278	0.265	0.255	0.244	0.235	0.228	0.221	0.218	0.212	0.210	0.210	0.210	0.211	0.214	0.218	0.224	0.230	0.238	0.246	0.258	0.269	0.280	0.294	0.309	0.324	0.340	0.358	0.375	0.392	0.411	0.431	0.451	0.471	0.491	0.511	0.531	0.552	0.572	0.591	0.611	0.630	0.648	0.666	0.684	0.699	0.715	0.730	0.744	0.756	0.769	0.780	0.790	0.798	0.806	0.812	0.818	0.820	0.822	0.824	0.825	0.825	0.822	0.819	0.815	0.810	0.805	0.799	0.791	0.784	0.776	0.766	0.758	0.748	0.738	0.728	0.718	0.709	0.698	0.689	0.680	0.671	0.664	0.655	0.649	0.642	0.638	0.634	0.630	0.628	0.626	0.625	0.625	0.628	0.630	0.635	0.640	0.646	0.654	0.664	0.672	0.684	0.696	0.710	0.724	0.740	0.755	0.774	0.791	0.810	0.830	0.850	0.871	0.892	0.915	0.936	0.959	0.982	1.004	1.028	1.050	1.074	1.095	1.118	1.140	1.162	1.185	1.206	1.228	1.249	1.269	1.290	1.310	1.328	1.348	1.365	1.382	1.400	1.416	1.432	1.448	1.462	1.479	1.492	1.506	1.520	1.532	1.546	1.559	1.570	1.582	1.595	1.605	1.616	1.629	1.639	1.650	1.661	1.672	1.682	1.694	1.705	1.715	1.725	1.736	1.748	1.756	1.766	1.776	1.785	1.794	1.804	1.812	1.821	1.830	1.838	1.844	1.851	1.856	1.862	1.866	1.871	1.875	1.878	1.879	1.880	1.880	1.879	1.876	1.872	1.868	1.861	1.854	1.845	1.835	1.824	1.810	1.795	1.779	1.761	1.742	1.721	1.700	1.676	1.652	1.626	1.599	1.570	1.540	1.509	1.478	1.445	1.411	1.375	1.340	1.305	1.268	1.230	1.194	1.156	1.118	1.080	1.042	1.005	0.968	0.930	0.894	0.858	0.824	0.789	0.754	0.721	0.690	0.659	0.629	0.601	0.574	0.549	0.524	0.500	0.479	0.459	0.439	0.421	0.404	0.389	0.376	0.362	0.351	0.340	0.331	0.322	0.315	0.308	0.301	0.295	0.290	0.286	0.282	0.279	0.274	0.271	0.269	0.264	0.261	0.258	0.255	0.251	0.246	0.242	0.238	0.231	0.226	0.220	0.211	0.204	0.196	0.186	0.176	0.166	0.156	0.144	0.132	0.119	0.106	0.092	0.078	0.064	0.050	0.036	0.020	0.006	-0.009	-0.022	-0.038	-0.050	-0.064	-0.076	-0.090	-0.100	-0.112	-0.122	-0.132	-0.141	-0.149	-0.155	-0.160	-0.164	-0.168	-0.169	-0.169	-0.169	-0.165	-0.162	-0.156	-0.150	-0.142	-0.132	-0.122	-0.110	-0.098	-0.082	-0.066	-0.050	-0.030	-0.011	0.009	0.030	0.052	0.075	0.099	0.122	0.148	0.174	0.200	0.226	0.255	0.281	0.308	0.336	0.364	0.391	0.419	0.445	0.472	0.498	0.525	0.550	0.575	0.599	0.624	0.645	0.668	0.689	0.710	0.730	0.749	0.766	0.784	0.799	0.814	0.828	0.841	0.851	0.862	0.872	0.881	0.889	0.895	0.901	0.906	0.909	0.912	0.915	0.915	0.915	0.912	0.911	0.908	0.904	0.899	0.892	0.886	0.880	0.871	0.861	0.851	0.840	0.829	0.816	0.804	0.790	0.775	0.759	0.742	0.725	0.708	0.690	0.670	0.651	0.630	0.609	0.588	0.564	0.539	0.515	0.489	0.462	0.435	0.408	0.378	0.349	0.318	0.285	0.252	0.219	0.185	0.149	0.112	0.074	0.035	-0.005	-0.045	-0.086	-0.129	-0.172	-0.218	-0.262	-0.310	-0.356	-0.405	-0.454	-0.506	-0.556	-0.610	-0.662	-0.716	-0.772	-0.828	-0.884	-0.942	-1.000	-1.059	-1.119	-1.179	-1.239	-1.300	-1.361	-1.422	-1.485	-1.548	-1.609	-1.674	-1.736	-1.799	-1.861	-1.924	-1.986	-2.050	-2.111	-2.174	-2.236	-2.298	-2.359	-2.419	-2.479	-2.536	-2.595	-2.654	-2.709	-2.765	-2.819	-2.872	-2.925	-2.976	-3.028	-3.076	-3.124	-3.171	-3.218	-3.261	-3.304	-3.345	-3.385	-3.424	-3.461	-3.498	-3.531	-3.564	-3.596	-3.625	-3.655	-3.681	-3.708	-3.731	-3.754	-3.775	-3.795	-3.814	-3.830	-3.846	-3.860	-3.872	-3.884	-3.894	-3.902	-3.911	-3.918	-3.924	-3.928	-3.930	-3.932	-3.934	-3.932	-3.932	-3.930	-3.926	-3.922	-3.919	-3.912	-3.906	-3.899	-3.891	-3.881	-3.872	-3.862	-3.851	-3.840	-3.829	-3.816	-3.802	-3.790	-3.775	-3.760	-3.745	-3.729	-3.714	-3.698	-3.680	-3.664	-3.646	-3.628	-3.610	-3.590	-3.571	-3.551	-3.532	-3.512	-3.492	-3.471	-3.450	-3.429	-3.406	-3.384	-3.361	-3.338	-3.315	-3.291	-3.268	-3.242	-3.218	-3.191	-3.165	-3.139	-3.112	-3.084	-3.055	-3.028	-2.998	-2.969	-2.938	-2.908	-2.875	-2.844	-2.811	-2.776	-2.742	-2.708	-2.672	-2.635	-2.598	-2.560	-2.520	-2.481	-2.440	-2.400	-2.356	-2.314	-2.269	-2.224	-2.179	-2.131	-2.082	-2.035	-1.985	-1.934	-1.884	-1.831	-1.778	-1.724	-1.669	-1.612	-1.558	-1.499	-1.441	-1.381	-1.321	-1.260	-1.198	-1.136	-1.074	-1.010	-0.946	-0.881	-0.816	-0.750	-0.682	-0.616	-0.548	-0.480	-0.410	-0.341	-0.271	-0.201	-0.131	-0.061	0.010	0.082	0.154	0.225	0.296	0.368	0.440	0.511	0.584	0.655	0.728	0.799	0.869	0.940	1.011	1.081	1.150	1.220	1.288	1.355	1.422	1.489	1.554	1.619	1.681	1.745	1.806	1.868	1.928	1.985	2.041	2.099	2.152	2.206	2.258	2.309	2.356	2.405	2.450	2.495	2.538	2.579	2.618	2.656	2.692	2.726	2.760	2.791	2.821	2.849	2.875	2.900	2.922	2.945	2.966	2.986	3.004	3.020	3.036	3.050	3.064	3.076	3.086	3.099	3.108	3.118	3.126	3.135	3.145	3.152	3.162	3.171	3.180	3.189	3.198	3.209	3.218	3.229	3.241	3.252	3.268	3.280	3.295	3.311	3.329	3.348	3.368	3.388	3.409	3.431	3.455	3.479	3.505	3.531	3.559	3.588	3.618	3.648	3.678	3.709	3.741	3.774	3.806	3.840	3.874	3.906	3.940	3.971	4.005	4.039	4.070	4.101	4.132	4.162	4.191	4.220	4.248	4.272	4.299	4.321	4.345	4.365	4.385	4.402	4.420	4.435	4.450	4.461	4.472	4.481	4.489	4.495	4.500	4.504	4.505	4.506	4.505	4.502	4.500	4.496	4.491	4.485	4.476	4.470	4.461	4.452	4.442	4.434	4.424	4.414	4.402	4.394	4.382	4.372	4.364	4.355	4.345	4.338	4.330	4.324	4.318	4.314	4.309	4.305	4.304	4.301	4.301	4.302	4.304	4.306	4.310	4.315	4.322	4.330	4.338	4.348	4.358	4.369	4.381	4.395	4.409	4.422	4.440	4.455	4.471	4.489	4.506	4.524	4.542	4.562	4.581	4.600	4.619	4.638	4.655	4.674	4.691	4.709	4.726	4.744	4.760	4.775	4.790	4.804	4.818	4.830	4.841	4.851	4.860	4.868	4.875	4.880	4.885	4.889	4.890	4.891	4.891	4.889	4.886	4.881	4.875	4.869	4.860	4.850	4.839	4.828	4.814	4.799	4.784	4.768	4.750	4.731	4.710	4.690	4.669	4.646	4.622	4.598	4.572	4.548	4.521	4.494	4.465	4.438	4.408	4.379	4.349	4.319	4.288	4.258	4.225	4.194	4.161	4.130	4.098	4.065	4.032	4.001	3.968	3.935	3.902	3.869	3.838	3.805	3.772	3.740	3.708	3.676	3.642	3.610	3.579	3.546	3.514	3.481	3.450	3.418	3.385	3.352	3.320	3.289	3.256	3.225	3.191	3.159	3.128	3.094	3.062	3.029	2.996	2.964	2.930	2.898	2.865	2.830	2.799	2.765	2.731	2.699	2.666	2.632	2.599	2.565	2.531	2.498	2.466	2.432	2.399	2.365	2.332	2.300	2.266	2.234	2.201	2.169	2.136	2.105	2.072	2.041	2.007	1.976	1.945	1.914	1.881	1.850	1.819	1.788	1.756	1.725	1.694	1.662	1.632	1.601	1.570	1.539	1.509	1.479	1.448	1.416	1.386	1.355	1.325	1.294	1.264	1.232	1.201	1.171	1.141	1.110	1.080	1.049	1.019	0.989	0.959	0.929	0.900	0.870	0.841	0.811	0.782	0.754	0.726	0.698	0.671	0.644	0.619	0.592	0.566	0.542	0.519	0.495	0.472	0.449	0.428	0.408	0.386	0.366	0.348	0.329	0.311	0.294	0.279	0.262	0.248	0.235	0.221	0.208	0.196	0.186	0.176	0.166	0.158	0.149	0.141	0.134	0.128	0.121	0.116	0.110	0.106	0.104	0.100	0.096	0.092	0.090	0.086	0.085	0.082	0.081	0.079	0.078	0.075	0.074	0.072	0.070	0.069	0.066	0.065	0.062	0.061	0.058	0.055	0.052	0.050	0.046	0.042	0.039	0.035	0.031	0.028	0.022	0.018	0.012	0.009	0.002	-0.002	-0.009	-0.014	-0.019	-0.025	-0.030	-0.035	-0.041	-0.046	-0.051	-0.058	-0.061	-0.066	-0.071	-0.075	-0.079	-0.084	-0.086	-0.090	-0.092	-0.094	-0.096	-0.096	-0.098	-0.098	-0.098	-0.098	-0.098	-0.095	-0.094	-0.091	-0.090	-0.086	-0.082	-0.079	-0.075	-0.070	-0.066	-0.060	-0.056	-0.050	-0.045	-0.039	-0.034	-0.029	-0.022	-0.018	-0.011	-0.006	-0.001	0.005	0.009	0.014	0.018	0.022	0.025	0.029	0.031	0.034	0.036	0.038	0.039	0.040	0.039	0.039	0.039	0.036	0.035	0.034	0.031	0.026	0.024	0.019	0.014	0.008	0.002	-0.005	-0.011	-0.019	-0.026	-0.034	-0.042	-0.051	-0.060	-0.070	-0.079	-0.089	-0.099	-0.109	-0.120	-0.131	-0.142	-0.155	-0.166	-0.178	-0.190	-0.204	-0.215	-0.229	-0.242	-0.255	-0.270	-0.284	-0.298	-0.312	-0.328	-0.342	-0.358	-0.374	-0.389	-0.405	-0.421	-0.439	-0.455	-0.472	-0.491	-0.509	-0.526	-0.545	-0.564	-0.582	-0.601	-0.620	-0.640	-0.659	-0.678	-0.696	-0.715	-0.735	-0.754	-0.772	-0.791	-0.809	-0.828	-0.845	-0.861	-0.878	-0.894	-0.909	-0.924	-0.938	-0.950	-0.962	-0.974	-0.984	-0.994	-1.002	-1.010	-1.016	-1.022	-1.028	-1.030	-1.032	-1.032	-1.034	-1.032	-1.031	-1.029	-1.025	-1.020	-1.014	-1.008	-1.001	-0.992	-0.985	-0.975	-0.966	-0.955	-0.945	-0.935	-0.924	-0.912	-0.901	-0.891	-0.880	-0.871	-0.861	-0.854	-0.845	-0.838	-0.830	-0.825	-0.820	-0.818	-0.815	-0.814	-0.814	-0.814	-0.818	-0.821	-0.826	-0.835	-0.844	-0.855	-0.866	-0.880	-0.895	-0.912	-0.930	-0.950	-0.972	-0.995	-1.019	-1.045	-1.072	-1.101	-1.130	-1.161	-1.194	-1.226	-1.260	-1.295	-1.330	-1.365	-1.402	-1.440	-1.478	-1.515	-1.552	-1.590	-1.628	-1.665	-1.702	-1.740	-1.776	-1.812	-1.848	-1.882	-1.918	-1.951	-1.982	-2.014	-2.044	-2.072	-2.100	-2.126	-2.152	-2.175	-2.198	-2.219	-2.238	-2.254	-2.270	-2.284	-2.296	-2.306	-2.315	-2.321	-2.328	-2.331	-2.332	-2.334	-2.332	-2.330	-2.325	-2.320	-2.312	-2.302	-2.292	-2.280	-2.269	-2.254	-2.238	-2.220	-2.204	-2.184	-2.165	-2.144	-2.122	-2.101	-2.078	-2.055	-2.030	-2.007	-1.982	-1.959	-1.934	-1.908	-1.884	-1.859	-1.835	-1.811	-1.788	-1.764	-1.741	-1.719	-1.698	-1.676	-1.656	-1.638	-1.618	-1.601	-1.584	-1.568	-1.552	-1.539	-1.526	-1.515	-1.505	-1.495	-1.488	-1.480	-1.475	-1.471	-1.469	-1.468	-1.466	-1.468	-1.470	-1.474	-1.478	-1.484	-1.490	-1.499	-1.508	-1.518	-1.529	-1.541	-1.555	-1.569	-1.582	-1.599	-1.615	-1.634	-1.650	-1.670	-1.689	-1.709	-1.729	-1.749	-1.770	-1.792	-1.814	-1.836	-1.859	-1.881	-1.905	-1.928	-1.950	-1.972	-1.995	-2.019	-2.040	-2.062	-2.085	-2.106	-2.128	-2.149	-2.170	-2.190	-2.210	-2.230	-2.248	-2.265	-2.284	-2.301	-2.318	-2.334	-2.349	-2.362	-2.378	-2.389	-2.402	-2.414	-2.424	-2.432	-2.442	-2.450	-2.458	-2.464	-2.469	-2.474	-2.478	-2.479	-2.480	-2.481	-2.480	-2.479	-2.476	-2.472	-2.469	-2.462	-2.458	-2.451	-2.444	-2.438	-2.428	-2.418	-2.408	-2.396	-2.385	-2.372	-2.360	-2.345	-2.330	-2.316	-2.301	-2.285	-2.269	-2.252	-2.235	-2.219	-2.201	-2.184	-2.166	-2.149	-2.131	-2.114	-2.095	-2.078	-2.059	-2.041	-2.024	-2.006	-1.989	-1.971	-1.954	-1.936	-1.920	-1.902	-1.886	-1.869	-1.852	-1.838	-1.821	-1.805	-1.790	-1.774	-1.758	-1.742	-1.728	-1.712	-1.696	-1.681	-1.665	-1.649	-1.634	-1.619	-1.601	-1.585	-1.569	-1.551	-1.535	-1.516	-1.499	-1.480	-1.461	-1.441	-1.422	-1.401	-1.380	-1.359	-1.338	-1.315	-1.291	-1.268	-1.244	-1.219	-1.192	-1.169	-1.141	-1.116	-1.089	-1.061	-1.035	-1.006	-0.978	-0.950	-0.920	-0.892	-0.864	-0.835	-0.808	-0.779	-0.750	-0.722	-0.694	-0.668	-0.639	-0.612	-0.586	-0.560	-0.535	-0.510	-0.486	-0.462	-0.440	-0.419	-0.399	-0.378	-0.360	-0.342	-0.325	-0.309	-0.292	-0.279	-0.266	-0.254	-0.242	-0.231	-0.222	-0.215	-0.208	-0.201	-0.195	-0.190	-0.188	-0.184	-0.182	-0.181	-0.181	-0.181	-0.182	-0.184	-0.186	-0.189	-0.192	-0.198	-0.202	-0.208	-0.212	-0.219	-0.225	-0.231	-0.240	-0.248	-0.255	-0.262	-0.272	-0.281	-0.291	-0.300	-0.311	-0.322	-0.332	-0.345	-0.356	-0.369	-0.382	-0.395	-0.409	-0.422	-0.436	-0.452	-0.466	-0.482	-0.498	-0.514	-0.531	-0.549	-0.565	-0.582	-0.601	-0.620	-0.639	-0.659	-0.678	-0.698	-0.716	-0.738	-0.758	-0.778	-0.798	-0.819	-0.840	-0.860	-0.880	-0.900	-0.921	-0.940	-0.960	-0.980	-1.000	-1.019	-1.036	-1.055	-1.074	-1.090	-1.108	-1.125	-1.140	-1.156	-1.172	-1.188	-1.202	-1.216	-1.230	-1.242	-1.256	-1.269	-1.280	-1.292	-1.305	-1.316	-1.328	-1.339	-1.350	-1.360	-1.371	-1.381	-1.391	-1.402	-1.415	-1.425	-1.438	-1.448	-1.460	-1.472	-1.484	-1.498	-1.511	-1.525	-1.540	-1.554	-1.570	-1.585	-1.601	-1.619	-1.635	-1.654	-1.671	-1.690	-1.710	-1.731	-1.751	-1.772	-1.794	-1.814	-1.836	-1.859	-1.880	-1.904	-1.925	-1.948	-1.970	-1.992	-2.014	-2.036	-2.058	-2.079	-2.099	-2.119	-2.139	-2.156	-2.175	-2.192	-2.209	-2.222	-2.238	-2.250	-2.262	-2.272	-2.282	-2.291	-2.298	-2.302	-2.306	-2.310	-2.310	-2.310	-2.310	-2.306	-2.302	-2.296	-2.290	-2.281	-2.272	-2.261	-2.249	-2.236	-2.221	-2.206	-2.190	-2.171	-2.154	-2.135	-2.115	-2.094	-2.071	-2.050	-2.027	-2.004	-1.981	-1.958	-1.936	-1.912	-1.889	-1.866	-1.844	-1.821	-1.800	-1.779	-1.758	-1.738	-1.716	-1.699	-1.680	-1.664	-1.649	-1.634	-1.620	-1.606	-1.595	-1.585	-1.575	-1.566	-1.560	-1.554	-1.550	-1.546	-1.545	-1.544	-1.544	-1.546	-1.549	-1.554	-1.559	-1.566	-1.575	-1.584	-1.594	-1.605	-1.618	-1.631	-1.645	-1.660	-1.676	-1.692	-1.710	-1.728	-1.745	-1.764	-1.782	-1.802	-1.821	-1.841	-1.861	-1.881	-1.901	-1.921	-1.941	-1.960	-1.980	-1.999	-2.018	-2.035	-2.054	-2.069	-2.086	-2.101	-2.116	-2.130	-2.144	-2.156	-2.168	-2.178	-2.186	-2.195	-2.202	-2.208	-2.212	-2.216	-2.219	-2.220	-2.220	-2.220	-2.216	-2.214	-2.209	-2.204	-2.196	-2.188	-2.180	-2.170	-2.159	-2.146	-2.134	-2.120	-2.105	-2.088	-2.071	-2.054	-2.036	-2.018	-1.996	-1.976	-1.955	-1.934	-1.911	-1.889	-1.865	-1.841	-1.819	-1.794	-1.770	-1.745	-1.720	-1.694	-1.670	-1.644	-1.620	-1.594	-1.569	-1.544	-1.520	-1.495	-1.470	-1.446	-1.424	-1.400	-1.378	-1.355	-1.332	-1.310	-1.289	-1.268	-1.248	-1.228	-1.209	-1.191	-1.172	-1.155	-1.138	-1.121	-1.106	-1.090	-1.076	-1.061	-1.048	-1.034	-1.021	-1.009	-0.999	-0.988	-0.976	-0.966	-0.956	-0.948	-0.939	-0.930	-0.921	-0.914	-0.906	-0.900	-0.892	-0.886	-0.880	-0.874	-0.868	-0.861	-0.855	-0.850	-0.842	-0.836	-0.830	-0.825	-0.818	-0.811	-0.804	-0.795	-0.788	-0.779	-0.770	-0.759	-0.750	-0.739	-0.726	-0.715	-0.702	-0.689	-0.674	-0.659	-0.642	-0.628	-0.610	-0.592	-0.574	-0.555	-0.535	-0.516	-0.495	-0.474	-0.452	-0.430	-0.408	-0.385	-0.361	-0.339	-0.316	-0.294	-0.270	-0.248	-0.225	-0.202	-0.180	-0.159	-0.138	-0.116	-0.098	-0.079	-0.060	-0.044	-0.026	-0.012	0.002	0.015	0.026	0.036	0.045	0.054	0.060	0.065	0.069	0.071	0.072	0.072	0.070	0.069	0.065	0.059	0.054	0.046	0.039	0.029	0.019	0.009	-0.004	-0.016	-0.028	-0.041	-0.055	-0.069	-0.084	-0.096	-0.111	-0.126	-0.140	-0.154	-0.166	-0.179	-0.191	-0.204	-0.215	-0.226	-0.235	-0.244	-0.251	-0.260	-0.266	-0.271	-0.275	-0.280	-0.282	-0.284	-0.285	-0.286	-0.285	-0.284	-0.281	-0.279	-0.275	-0.271	-0.268	-0.261	-0.256	-0.250	-0.245	-0.239	-0.232	-0.226	-0.220	-0.212	-0.206	-0.200	-0.194	-0.189	-0.182	-0.176	-0.171	-0.168	-0.162	-0.160	-0.156	-0.154	-0.151	-0.150	-0.148	-0.148	-0.148	-0.148	-0.148	-0.149	-0.150	-0.151	-0.154	-0.156	-0.159	-0.161	-0.164	-0.168	-0.170	-0.175	-0.179	-0.181	-0.185	-0.188	-0.190	-0.192	-0.196	-0.198	-0.200	-0.204	-0.205	-0.206	-0.208	-0.209	-0.210	-0.209	-0.209	-0.209	-0.208	-0.206	-0.206	-0.205	-0.202	-0.201	-0.201	-0.199	-0.196	-0.196	-0.195	-0.192	-0.192	-0.192	-0.192	-0.192	-0.195	-0.196	-0.199	-0.202	-0.206	-0.211	-0.218	-0.224	-0.231	-0.241	-0.250	-0.260	-0.272	-0.285	-0.299	-0.314	-0.330	-0.348	-0.365	-0.385	-0.405	-0.428	-0.450	-0.475	-0.499	-0.525	-0.551	-0.579	-0.609	-0.638	-0.668	-0.698	-0.729	-0.759	-0.791	-0.822	-0.855	-0.886	-0.919	-0.951	-0.982	-1.014	-1.046	-1.076	-1.106	-1.136	-1.166	-1.195	-1.221	-1.250	-1.276	-1.301	-1.325	-1.348	-1.370	-1.391	-1.410	-1.428	-1.445	-1.461	-1.476	-1.489	-1.501	-1.512	-1.521	-1.530	-1.538	-1.542	-1.549	-1.552	-1.555	-1.556	-1.556	-1.556	-1.555	-1.551	-1.548	-1.545	-1.540	-1.534	-1.529	-1.521	-1.514	-1.508	-1.499	-1.491	-1.482	-1.474	-1.466	-1.456	-1.448	-1.439	-1.430	-1.421	-1.412	-1.405	-1.396	-1.389	-1.382	-1.375	-1.368	-1.361	-1.356	-1.350	-1.345	-1.340	-1.336	-1.331	-1.329	-1.326	-1.324	-1.321	-1.320	-1.319	-1.318	-1.318	-1.319	-1.319	-1.321	-1.322	-1.326	-1.329	-1.332	-1.338	-1.342	-1.349	-1.354	-1.361	-1.368	-1.375	-1.384	-1.392	-1.401	-1.412	-1.424	-1.435	-1.448	-1.460	-1.475	-1.490	-1.505	-1.521	-1.538	-1.555	-1.575	-1.592	-1.614	-1.635	-1.656	-1.679	-1.702	-1.726	-1.752	-1.779	-1.806	-1.834	-1.862	-1.891	-1.922	-1.952	-1.985	-2.016	-2.049	-2.084	-2.116	-2.151	-2.185	-2.220	-2.254	-2.290	-2.326	-2.361	-2.398	-2.432	-2.469	-2.505	-2.540	-2.575	-2.609	-2.642	-2.678	-2.709	-2.742	-2.772	-2.804	-2.832	-2.861	-2.889	-2.914	-2.939	-2.964	-2.984	-3.005	-3.025	-3.042	-3.058	-3.072	-3.085	-3.095	-3.104	-3.111	-3.116	-3.120	-3.121	-3.121	-3.120	-3.115	-3.110	-3.101	-3.092	-3.081	-3.068	-3.052	-3.036	-3.018	-2.998	-2.976	-2.954	-2.929	-2.904	-2.876	-2.849	-2.819	-2.789	-2.758	-2.726	-2.692	-2.660	-2.625	-2.590	-2.556	-2.520	-2.485	-2.448	-2.412	-2.376	-2.341	-2.305	-2.269	-2.234	-2.200	-2.166	-2.132	-2.100	-2.068	-2.036	-2.005	-1.976	-1.948	-1.921	-1.894	-1.870	-1.845	-1.822	-1.800	-1.779	-1.760	-1.742	-1.726	-1.710	-1.696	-1.682	-1.671	-1.659	-1.649	-1.639	-1.631	-1.624	-1.616	-1.611	-1.606	-1.604	-1.600	-1.598	-1.596	-1.595	-1.594	-1.592	-1.592	-1.594	-1.594	-1.595	-1.596	-1.598	-1.599	-1.601	-1.602	-1.604	-1.606	-1.608	-1.610	-1.611	-1.612	-1.614	-1.614	-1.615	-1.615	-1.615	-1.615	-1.614	-1.612	-1.610	-1.609	-1.606	-1.605	-1.601	-1.598	-1.594	-1.590	-1.585	-1.579	-1.574	-1.568	-1.561	-1.554	-1.546	-1.538	-1.529	-1.520	-1.511	-1.501	-1.491	-1.481	-1.469	-1.459	-1.448	-1.435	-1.424	-1.412	-1.400	-1.389	-1.376	-1.364	-1.351	-1.339	-1.326	-1.315	-1.304	-1.292	-1.282	-1.271	-1.261	-1.251	-1.242	-1.234	-1.225	-1.219	-1.211	-1.206	-1.199	-1.195	-1.190	-1.188	-1.185	-1.182	-1.182	-1.181	-1.181	-1.182	-1.184	-1.186	-1.190	-1.194	-1.199	-1.202	-1.208	-1.214	-1.220	-1.226	-1.234	-1.239	-1.246	-1.254	-1.260	-1.266	-1.272	-1.279	-1.285	-1.290	-1.295	-1.299	-1.301	-1.305	-1.308	-1.309	-1.309	-1.308	-1.305	-1.302	-1.299	-1.295	-1.289	-1.281	-1.272	-1.264	-1.254	-1.241	-1.229	-1.215	-1.199	-1.184	-1.166	-1.149	-1.130	-1.110	-1.090	-1.069	-1.048	-1.025	-1.004	-0.980	-0.958	-0.932	-0.910	-0.886	-0.861	-0.838	-0.814	-0.790	-0.766	-0.742	-0.719	-0.696	-0.674	-0.652	-0.629	-0.609	-0.588	-0.566	-0.545	-0.526	-0.506	-0.488	-0.470	-0.451	-0.432	-0.416	-0.399	-0.382	-0.365	-0.350	-0.332	-0.316	-0.300	-0.285	-0.269	-0.254	-0.238	-0.221	-0.205	-0.189	-0.172	-0.155	-0.139	-0.122	-0.105	-0.088	-0.070	-0.052	-0.034	-0.015	0.004	0.024	0.042	0.062	0.081	0.100	0.120	0.141	0.160	0.179	0.199	0.219	0.236	0.255	0.274	0.291	0.310	0.326	0.344	0.359	0.374	0.389	0.404	0.416	0.429	0.439	0.450	0.460	0.469	0.476	0.484	0.490	0.495	0.500	0.502	0.505	0.506	0.506	0.507	0.505	0.504	0.501	0.499	0.494	0.489	0.484	0.479	0.471	0.465	0.458	0.451	0.442	0.434	0.426	0.418	0.409	0.400	0.390	0.381	0.372	0.364	0.355	0.346	0.338	0.329	0.321	0.312	0.305	0.298	0.289	0.282	0.275	0.268	0.261	0.255	0.249	0.244	0.238	0.232	0.229	0.224	0.220	0.216	0.214	0.210	0.208	0.205	0.204	0.202	0.201	0.201	0.201	0.201	0.202	0.205	0.206	0.209	0.210	0.215	0.218	0.224	0.228	0.234	0.238	0.245	0.251	0.260	0.268	0.275	0.284	0.292	0.302	0.312	0.322	0.334	0.344	0.356	0.366	0.379	0.390	0.402	0.414	0.426	0.438	0.449	0.461	0.472	0.484	0.495	0.505	0.516	0.526	0.535	0.545	0.554	0.561	0.569	0.576	0.581	0.588	0.591	0.595	0.598	0.600	0.601	0.601	0.601	0.599	0.596	0.592	0.588	0.582	0.576	0.569	0.561	0.551	0.541	0.530	0.518	0.505	0.490	0.476	0.461	0.444	0.428	0.410	0.391	0.372	0.351	0.331	0.310	0.289	0.265	0.242	0.219	0.195	0.170	0.145	0.120	0.095	0.068	0.041	0.015	-0.012	-0.040	-0.066	-0.096	-0.124	-0.150	-0.179	-0.206	-0.234	-0.262	-0.290	-0.319	-0.346	-0.374	-0.400	-0.426	-0.452	-0.479	-0.504	-0.530	-0.554	-0.578	-0.601	-0.625	-0.646	-0.669	-0.689	-0.709	-0.728	-0.746	-0.765	-0.781	-0.798	-0.812	-0.826	-0.839	-0.851	-0.861	-0.872	-0.881	-0.890	-0.896	-0.904	-0.908	-0.912	-0.916	-0.918	-0.920	-0.920	-0.920	-0.918	-0.915	-0.912	-0.909	-0.904	-0.899	-0.892	-0.886	-0.880	-0.871	-0.864	-0.854	-0.845	-0.836	-0.826	-0.816	-0.806	-0.796	-0.785	-0.775	-0.764	-0.752	-0.742	-0.730	-0.720	-0.709	-0.698	-0.686	-0.675	-0.665	-0.654	-0.645	-0.634	-0.625	-0.615	-0.605	-0.596	-0.588	-0.579	-0.570	-0.562	-0.554	-0.546	-0.540	-0.532	-0.526	-0.519	-0.512	-0.506	-0.501	-0.495	-0.490	-0.485	-0.480	-0.475	-0.471	-0.468	-0.464	-0.460	-0.455	-0.452	-0.448	-0.445	-0.442	-0.439	-0.435	-0.434	-0.430	-0.428	-0.426	-0.424	-0.420	-0.419	-0.418	-0.414	-0.412	-0.411	-0.409	-0.406	-0.405	-0.404	-0.401	-0.399	-0.399	-0.398	-0.396	-0.394	-0.394	-0.392	-0.390	-0.389	-0.389	-0.386	-0.385	-0.384	-0.381	-0.380	-0.379	-0.378	-0.375	-0.374	-0.372	-0.371	-0.369	-0.368	-0.366	-0.365	-0.364	-0.361	-0.359	-0.358	-0.358	-0.355	-0.354	-0.354	-0.352	-0.351	-0.351	-0.351	-0.351	-0.351	-0.350	-0.351	-0.351	-0.351	-0.352	-0.354	-0.354	-0.356	-0.359	-0.361	-0.362	-0.365	-0.369	-0.372	-0.375	-0.381	-0.384	-0.389	-0.394	-0.398	-0.402	-0.408	-0.412	-0.419	-0.424	-0.429	-0.435	-0.440	-0.446	-0.452	-0.458	-0.464	-0.468	-0.474	-0.479	100.000	5.000	2.000	1.000	2.000	0.000	0.000	0.000	0.000	0.000	0.000	0.000	0.000	0.000	0.000	0.000	0.000	0.000	3.792	3.760	3.730	3.699	3.666	3.634	3.602	3.569	3.536	3.504	3.471	3.436	3.402	3.370	3.335	3.301	3.265	3.231	3.195	3.160	3.124	3.088	3.051	3.015	2.978	2.941	2.904	2.866	2.828	2.790	2.751	2.714	2.675	2.636	2.598	2.560	2.520	2.481	2.442	2.404	2.364	2.324	2.286	2.248	2.209	2.169	2.131	2.094	2.055	2.016	1.979	1.941	1.904	1.866	1.830	1.792	1.758	1.720	1.685	1.649	1.615	1.580	1.545	1.511	1.478	1.444	1.410	1.379	1.346	1.312	1.280	1.250	1.218	1.185	1.155	1.124	1.091	1.061	1.031	1.000	0.970	0.940	0.910	0.880	0.850	0.819	0.789	0.759	0.729	0.700	0.670	0.640	0.611	0.580	0.551	0.522	0.494	0.464	0.435	0.406	0.378	0.349	0.321	0.294	0.266	0.239	0.212	0.186	0.160	0.135	0.110	0.085	0.061	0.039	0.015	-0.006	-0.028	-0.049	-0.069	-0.088	-0.106	-0.124	-0.141	-0.158	-0.172	-0.186	-0.199	-0.212	-0.224	-0.235	-0.244	-0.252	-0.261	-0.269	-0.274	-0.280	-0.285	-0.289	-0.291	-0.294	-0.295	-0.298	-0.298	-0.298	-0.298	-0.296	-0.295	-0.294	-0.291	-0.289	-0.288	-0.285	-0.282	-0.281	-0.279	-0.276	-0.274	-0.272	-0.270	-0.270	-0.269	-0.269	-0.269	-0.269	-0.270	-0.272	-0.275	-0.279	-0.282	-0.289	-0.294	-0.301	-0.309	-0.316	-0.325	-0.336	-0.346	-0.359	-0.371	-0.385	-0.399	-0.414	-0.430	-0.448	-0.465	-0.484	-0.502	-0.522	-0.542	-0.564	-0.585	-0.608	-0.629	-0.652	-0.675	-0.699	-0.721	-0.745	-0.768	-0.791	-0.814	-0.838	-0.861	-0.882	-0.906	-0.928	-0.949	-0.970	-0.990	-1.010	-1.029	-1.049	-1.066	-1.084	-1.099	-1.115	-1.129	-1.142	-1.155	-1.168	-1.179	-1.190	-1.199	-1.208	-1.216	-1.224	-1.229	-1.235	-1.240	-1.245	-1.248	-1.251	-1.254	-1.256	-1.259	-1.259	-1.260	-1.260	-1.261	-1.261	-1.260	-1.260	-1.260	-1.259	-1.259	-1.259	-1.260	-1.260	-1.261	-1.262	-1.264	-1.266	-1.270	-1.272	-1.275	-1.280	-1.285	-1.290	-1.298	-1.304	-1.311	-1.320	-1.329	-1.338	-1.349	-1.360	-1.372	-1.385	-1.399	-1.412	-1.428	-1.444	-1.460	-1.478	-1.496	-1.515	-1.534	-1.554	-1.574	-1.596	-1.618	-1.640	-1.664	-1.686	-1.710	-1.735	-1.759	-1.785	-1.810	-1.836	-1.862	-1.889	-1.916	-1.942	-1.969	-1.996	-2.024	-2.051	-2.080	-2.108	-2.135	-2.164	-2.190	-2.220	-2.248	-2.275	-2.302	-2.330	-2.359	-2.386	-2.412	-2.440	-2.465	-2.492	-2.518	-2.542	-2.568	-2.592	-2.616	-2.640	-2.662	-2.685	-2.706	-2.729	-2.749	-2.770	-2.789	-2.808	-2.826	-2.844	-2.860	-2.876	-2.891	-2.905	-2.919	-2.932	-2.944	-2.955	-2.966	-2.976	-2.985	-2.992	-3.000	-3.008	-3.014	-3.019	-3.024	-3.029	-3.032	-3.035	-3.038	-3.040	-3.042	-3.044	-3.045	-3.046	-3.046	-3.046	-3.048	-3.048	-3.048	-3.046	-3.046	-3.048	-3.048	-3.048	-3.048	-3.049	-3.050	-3.051	-3.051	-3.054	-3.056	-3.059	-3.061	-3.065	-3.070	-3.074	-3.079	-3.085	-3.091	-3.099	-3.105	-3.114	-3.124	-3.132	-3.142	-3.154	-3.165	-3.178	-3.190	-3.202	-3.216	-3.230	-3.244	-3.260	-3.275	-3.290	-3.306	-3.322	-3.339	-3.355	-3.372	-3.390	-3.408	-3.425	-3.442	-3.460	-3.476	-3.494	-3.511	-3.528	-3.544	-3.559	-3.575	-3.590	-3.604	-3.618	-3.631	-3.644	-3.655	-3.666	-3.676	-3.688	-3.695	-3.702	-3.710	-3.716	-3.721	-3.725	-3.729	-3.730	-3.732	-3.732	-3.732	-3.730	-3.728	-3.722	-3.719	-3.714	-3.706	-3.699	-3.690	-3.680	-3.670	-3.660	-3.649	-3.635	-3.621	-3.608	-3.592	-3.576	-3.560	-3.544	-3.526	-3.509	-3.491	-3.474	-3.456	-3.438	-3.419	-3.401	-3.382	-3.364	-3.346	-3.329	-3.311	-3.292	-3.276	-3.259	-3.242	-3.228	-3.212	-3.198	-3.182	-3.170	-3.156	-3.144	-3.134	-3.124	-3.114	-3.106	-3.098	-3.092	-3.086	-3.082	-3.079	-3.076	-3.074	-3.074	-3.075	-3.078	-3.080	-3.084	-3.090	-3.095	-3.102	-3.111	-3.121	-3.131	-3.144	-3.155	-3.169	-3.184	-3.199	-3.215	-3.232	-3.250	-3.269	-3.290	-3.309	-3.331	-3.352	-3.375	-3.398	-3.420	-3.444	-3.468	-3.492	-3.516	-3.541	-3.566	-3.590	-3.615	-3.640	-3.662	-3.686	-3.711	-3.732	-3.756	-3.778	-3.800	-3.821	-3.841	-3.861	-3.879	-3.896	-3.912	-3.929	-3.944	-3.956	-3.968	-3.980	-3.988	-3.996	-4.004	-4.008	-4.011	-4.015	-4.015	-4.015	-4.014	-4.010	-4.005	-3.999	-3.990	-3.981	-3.970	-3.958	-3.945	-3.930	-3.915	-3.898	-3.879	-3.860	-3.839	-3.818	-3.795	-3.771	-3.748	-3.721	-3.696	-3.670	-3.644	-3.616	-3.588	-3.560	-3.531	-3.504	-3.475	-3.446	-3.418	-3.389	-3.361	-3.332	-3.305	-3.278	-3.249	-3.224	-3.196	-3.171	-3.146	-3.121	-3.098	-3.074	-3.052	-3.030	-3.008	-2.988	-2.966	-2.948	-2.929	-2.910	-2.894	-2.876	-2.860	-2.844	-2.829	-2.814	-2.798	-2.784	-2.770	-2.758	-2.744	-2.731	-2.718	-2.704	-2.692	-2.678	-2.666	-2.652	-2.640	-2.628	-2.612	-2.600	-2.585	-2.570	-2.556	-2.541	-2.525	-2.509	-2.491	-2.472	-2.455	-2.435	-2.415	-2.395	-2.374	-2.351	-2.329	-2.305	-2.280	-2.255	-2.229	-2.202	-2.175	-2.148	-2.118	-2.089	-2.059	-2.027	-1.996	-1.964	-1.932	-1.899	-1.868	-1.832	-1.800	-1.766	-1.731	-1.698	-1.664	-1.630	-1.598	-1.564	-1.531	-1.498	-1.466	-1.434	-1.404	-1.374	-1.345	-1.315	-1.289	-1.261	-1.236	-1.211	-1.188	-1.165	-1.144	-1.124	-1.105	-1.088	-1.072	-1.058	-1.045	-1.034	-1.024	-1.015	-1.008	-1.001	-0.998	-0.995	-0.994	-0.994	-0.995	-0.998	-1.002	-1.008	-1.015	-1.022	-1.031	-1.041	-1.052	-1.065	-1.078	-1.092	-1.108	-1.122	-1.140	-1.156	-1.174	-1.192	-1.210	-1.230	-1.249	-1.268	-1.288	-1.308	-1.328	-1.345	-1.365	-1.385	-1.402	-1.422	-1.440	-1.458	-1.476	-1.494	-1.510	-1.526	-1.541	-1.556	-1.570	-1.585	-1.598	-1.610	-1.621	-1.631	-1.641	-1.652	-1.660	-1.669	-1.675	-1.682	-1.689	-1.695	-1.700	-1.705	-1.709	-1.712	-1.715	-1.719	-1.721	-1.724	-1.726	-1.728	-1.729	-1.730	-1.732	-1.735	-1.735	-1.738	-1.739	-1.741	-1.742	-1.745	-1.748	-1.750	-1.754	-1.758	-1.761	-1.766	-1.770	-1.776	-1.782	-1.789	-1.795	-1.804	-1.812	-1.821	-1.831	-1.840	-1.851	-1.864	-1.876	-1.890	-1.904	-1.918	-1.932	-1.948	-1.964	-1.981	-1.999	-2.018	-2.035	-2.055	-2.075	-2.095	-2.116	-2.136	-2.159	-2.180	-2.202	-2.225	-2.248	-2.271	-2.295	-2.318	-2.341	-2.365	-2.389	-2.412	-2.436	-2.460	-2.484	-2.509	-2.531	-2.555	-2.579	-2.601	-2.624	-2.646	-2.669	-2.690	-2.710	-2.731	-2.751	-2.771	-2.790	-2.808	-2.825	-2.842	-2.859	-2.874	-2.889	-2.902	-2.916	-2.929	-2.940	-2.951	-2.961	-2.969	-2.978	-2.985	-2.991	-2.996	-3.000	-3.004	-3.006	-3.008	-3.008	-3.008	-3.006	-3.004	-3.000	-2.996	-2.991	-2.986	-2.979	-2.972	-2.964	-2.955	-2.945	-2.936	-2.924	-2.912	-2.900	-2.886	-2.872	-2.858	-2.844	-2.828	-2.812	-2.796	-2.779	-2.761	-2.744	-2.725	-2.708	-2.689	-2.669	-2.650	-2.629	-2.610	-2.590	-2.569	-2.550	-2.530	-2.510	-2.489	-2.469	-2.449	-2.429	-2.409	-2.389	-2.369	-2.349	-2.329	-2.310	-2.291	-2.272	-2.255	-2.236	-2.219	-2.201	-2.184	-2.168	-2.151	-2.135	-2.120	-2.105	-2.090	-2.076	-2.064	-2.051	-2.039	-2.026	-2.015	-2.005	-1.995	-1.985	-1.975	-1.968	-1.959	-1.950	-1.942	-1.936	-1.930	-1.924	-1.919	-1.914	-1.909	-1.905	-1.901	-1.898	-1.894	-1.892	-1.890	-1.888	-1.885	-1.882	-1.881	-1.879	-1.878	-1.876	-1.875	-1.874	-1.874	-1.871	-1.870	-1.869	-1.868	-1.865	-1.865	-1.861	-1.860	-1.859	-1.855	-1.852	-1.849	-1.845	-1.842	-1.839	-1.834	-1.829	-1.825	-1.820	-1.815	-1.810	-1.804	-1.799	-1.791	-1.785	-1.779	-1.772	-1.765	-1.759	-1.752	-1.745	-1.738	-1.730	-1.722	-1.716	-1.709	-1.701	-1.694	-1.686	-1.680	-1.672	-1.665	-1.659	-1.652	-1.646	-1.639	-1.634	-1.628	-1.621	-1.615	-1.610	-1.604	-1.600	-1.594	-1.590	-1.585	-1.580	-1.576	-1.571	-1.566	-1.561	-1.556	-1.554	-1.549	-1.544	-1.539	-1.534	-1.529	-1.524	-1.519	-1.512	-1.508	-1.501	-1.495	-1.488	-1.482	-1.474	-1.468	-1.460	-1.451	-1.442	-1.434	-1.424	-1.415	-1.404	-1.394	-1.382	-1.371	-1.360	-1.348	-1.334	-1.322	-1.309	-1.295	-1.281	-1.268	-1.252	-1.239	-1.224	-1.209	-1.192	-1.178	-1.162	-1.146	-1.131	-1.116	-1.100	-1.085	-1.070	-1.055	-1.040	-1.025	-1.011	-0.998	-0.984	-0.970	-0.956	-0.944	-0.932	-0.920	-0.910	-0.899	-0.889	-0.879	-0.870	-0.860	-0.852	-0.845	-0.838	-0.831	-0.825	-0.820	-0.815	-0.811	-0.808	-0.805	-0.802	-0.800	-0.798	-0.798	-0.796	-0.796	-0.798	-0.798	-0.799	-0.800	-0.801	-0.802	-0.805	-0.808	-0.810	-0.812	-0.815	-0.818	-0.821	-0.824	-0.828	-0.830	-0.832	-0.835	-0.838	-0.840	-0.842	-0.845	-0.846	-0.849	-0.850	-0.851	-0.851	-0.851	-0.851	-0.850	-0.850	-0.848	-0.846	-0.842	-0.840	-0.836	-0.832	-0.829	-0.824	-0.816	-0.811	-0.804	-0.795	-0.788	-0.779	-0.770	-0.760	-0.749	-0.736	-0.725	-0.712	-0.700	-0.685	-0.671	-0.655	-0.640	-0.625	-0.608	-0.590	-0.572	-0.555	-0.535	-0.516	-0.498	-0.478	-0.458	-0.438	-0.416	-0.396	-0.374	-0.354	-0.332	-0.311	-0.291	-0.269	-0.248	-0.228	-0.206	-0.186	-0.166	-0.146	-0.128	-0.108	-0.089	-0.071	-0.052	-0.038	-0.020	-0.005	0.010	0.024	0.038	0.049	0.060	0.070	0.079	0.086	0.094	0.100	0.104	0.108	0.109	0.110	0.111	0.110	0.106	0.102	0.099	0.092	0.085	0.076	0.066	0.056	0.044	0.030	0.015	0.000	-0.018	-0.036	-0.055	-0.076	-0.098	-0.121	-0.144	-0.169	-0.195	-0.222	-0.250	-0.279	-0.308	-0.338	-0.369	-0.401	-0.432	-0.466	-0.500	-0.534	-0.569	-0.606	-0.641	-0.679	-0.714	-0.752	-0.790	-0.828	-0.868	-0.905	-0.944	-0.984	-1.022	-1.062	-1.102	-1.142	-1.181	-1.220	-1.259	-1.299	-1.338	-1.376	-1.415	-1.452	-1.491	-1.529	-1.565	-1.601	-1.638	-1.672	-1.706	-1.740	-1.774	-1.805	-1.838	-1.869	-1.898	-1.928	-1.955	-1.982	-2.009	-2.034	-2.058	-2.081	-2.102	-2.122	-2.141	-2.160	-2.176	-2.192	-2.206	-2.219	-2.230	-2.241	-2.250	-2.258	-2.264	-2.268	-2.272	-2.275	-2.278	-2.278	-2.276	-2.275	-2.271	-2.268	-2.264	-2.258	-2.251	-2.244	-2.236	-2.229	-2.219	-2.209	-2.199	-2.189	-2.179	-2.168	-2.158	-2.146	-2.135	-2.124	-2.114	-2.104	-2.092	-2.082	-2.072	-2.065	-2.056	-2.049	-2.041	-2.035	-2.029	-2.025	-2.020	-2.018	-2.015	-2.014	-2.014	-2.014	-2.016	-2.019	-2.021	-2.025	-2.031	-2.038	-2.045	-2.054	-2.062	-2.074	-2.084	-2.096	-2.110	-2.122	-2.138	-2.151	-2.168	-2.185	-2.201	-2.219	-2.238	-2.256	-2.275	-2.294	-2.314	-2.335	-2.354	-2.375	-2.395	-2.415	-2.435	-2.455	-2.476	-2.496	-2.515	-2.534	-2.555	-2.572	-2.592	-2.610	-2.628	-2.645	-2.661	-2.678	-2.694	-2.709	-2.722	-2.738	-2.751	-2.762	-2.775	-2.786	-2.798	-2.806	-2.815	-2.824	-2.830	-2.838	-2.844	-2.849	-2.855	-2.858	-2.861	-2.864	-2.865	-2.868	-2.869	-2.869	-2.868	-2.868	-2.865	-2.862	-2.859	-2.855	-2.851	-2.845	-2.840	-2.835	-2.829	-2.822	-2.814	-2.806	-2.799	-2.790	-2.781	-2.771	-2.760	-2.750	-2.740	-2.728	-2.716	-2.704	-2.692	-2.680	-2.668	-2.655	-2.640	-2.628	-2.612	-2.599	-2.585	-2.570	-2.555	-2.540	-2.525	-2.510	-2.495	-2.479	-2.462	-2.446	-2.431	-2.415	-2.399	-2.382	-2.366	-2.350	-2.334	-2.318	-2.300	-2.284	-2.269	-2.252	-2.236	-2.220	-2.204	-2.189	-2.172	-2.159	-2.142	-2.126	-2.111	-2.096	-2.082	-2.068	-2.054	-2.039	-2.026	-2.011	-1.998	-1.985	-1.972	-1.959	-1.946	-1.932	-1.921	-1.909	-1.896	-1.884	-1.871	-1.859	-1.849	-1.836	-1.824	-1.812	-1.801	-1.790	-1.779	-1.766	-1.756	-1.745	-1.732	-1.722	-1.711	-1.700	-1.689	-1.678	-1.665	-1.654	-1.642	-1.630	-1.619	-1.608	-1.595	-1.584	-1.571	-1.559	-1.548	-1.535	-1.522	-1.509	-1.498	-1.484	-1.471	-1.458	-1.444	-1.431	-1.418	-1.404	-1.390	-1.376	-1.362	-1.349	-1.334	-1.320	-1.306	-1.292	-1.278	-1.264	-1.250	-1.235	-1.221	-1.206	-1.194	-1.179	-1.165	-1.152	-1.139	-1.126	-1.115	-1.102	-1.090	-1.079	-1.068	-1.058	-1.048	-1.039	-1.030	-1.021	-1.014	-1.008	-1.001	-0.995	-0.990	-0.986	-0.982	-0.980	-0.979	-0.978	-0.978	-0.979	-0.979	-0.981	-0.985	-0.989	-0.992	-0.998	-1.005	-1.010	-1.018	-1.025	-1.032	-1.040	-1.050	-1.058	-1.068	-1.078	-1.088	-1.098	-1.106	-1.118	-1.128	-1.136	-1.146	-1.156	-1.165	-1.172	-1.181	-1.190	-1.196	-1.202	-1.208	-1.214	-1.218	-1.221	-1.222	-1.225	-1.225	-1.225	-1.224	-1.220	-1.218	-1.214	-1.208	-1.201	-1.194	-1.184	-1.175	-1.165	-1.154	-1.140	-1.126	-1.114	-1.098	-1.082	-1.065	-1.049	-1.031	-1.012	-0.994	-0.974	-0.954	-0.934	-0.914	-0.891	-0.870	-0.849	-0.829	-0.806	-0.785	-0.762	-0.741	-0.720	-0.699	-0.678	-0.656	-0.635	-0.614	-0.595	-0.575	-0.555	-0.535	-0.515	-0.495	-0.478	-0.458	-0.440	-0.421	-0.404	-0.386	-0.369	-0.351	-0.335	-0.318	-0.300	-0.285	-0.268	-0.252	-0.235	-0.219	-0.202	-0.186	-0.170	-0.154	-0.138	-0.120	-0.104	-0.088	-0.070	-0.052	-0.036	-0.020	-0.002	0.015	0.032	0.049	0.065	0.084	0.100	0.118	0.135	0.151	0.168	0.184	0.200	0.218	0.232	0.248	0.262	0.278	0.292	0.306	0.320	0.334	0.346	0.359	0.370	0.381	0.394	0.404	0.414	0.424	0.432	0.440	0.449	0.456	0.462	0.469	0.475	0.480	0.485	0.489	0.492	0.498	0.500	0.502	0.505	0.506	0.509	0.510	0.511	0.514	0.514	0.515	0.515	0.515	0.515	0.516	0.516	0.518	0.518	0.518	0.519	0.519	0.519	0.520	0.520	0.521	0.522	0.524	0.525	0.526	0.529	0.530	0.532	0.534	0.536	0.538	0.540	0.542	0.545	0.548	0.550	0.551	0.555	0.558	0.560	0.562	0.565	0.568	0.570	0.574	0.576	0.579	0.580	0.582	0.585	0.586	0.589	0.591	0.591	0.594	0.595	0.596	0.598	0.599	0.600	0.600	0.601	0.602	0.602	0.601	0.601	0.601	0.601	0.601	0.599	0.599	0.598	0.596	0.594	0.592	0.590	0.588	0.585	0.582	0.580	0.576	0.572	0.570	0.566	0.561	0.556	0.552	0.549	0.542	0.536	0.531	0.525	0.520	0.514	0.506	0.499	0.491	0.484	0.475	0.468	0.459	0.449	0.440	0.431	0.421	0.411	0.400	0.390	0.379	0.369	0.358	0.346	0.334	0.321	0.309	0.296	0.285	0.271	0.259	0.245	0.231	0.219	0.205	0.190	0.176	0.162	0.150	0.135	0.121	0.109	0.095	0.080	0.068	0.054	0.041	0.029	0.015	0.002	-0.010	-0.022	-0.034	-0.045	-0.058	-0.069	-0.078	-0.089	-0.099	-0.108	-0.118	-0.126	-0.135	-0.142	-0.150	-0.156	-0.162	-0.169	-0.175	-0.180	-0.185	-0.189	-0.192	-0.198	-0.200	-0.202	-0.205	-0.206	-0.209	-0.210	-0.210	-0.211	-0.211	-0.211	-0.211	-0.210	-0.209	-0.208	-0.206	-0.205	-0.201	-0.200	-0.198	-0.195	-0.191	-0.189	-0.186	-0.182	-0.180	-0.178	-0.172	-0.170	-0.168	-0.164	-0.160	-0.158	-0.154	-0.152	-0.149	-0.146	-0.142	-0.141	-0.139	-0.138	-0.135	-0.134	-0.131	-0.130	-0.129	-0.129	-0.126	-0.125	-0.126	-0.125	-0.125	-0.125	-0.125	-0.124	-0.124	-0.124	-0.124	-0.122	-0.124	-0.122	-0.122	-0.121	-0.122	-0.121	-0.121	-0.120	-0.119	-0.119	-0.118	-0.116	-0.115	-0.114	-0.111	-0.109	-0.105	-0.102	-0.100	-0.095	-0.092	-0.088	-0.084	-0.079	-0.074	-0.069	-0.062	-0.056	-0.050	-0.044	-0.036	-0.030	-0.021	-0.015	-0.006	0.002	0.009	0.018	0.026	0.035	0.042	0.051	0.061	0.069	0.076	0.085	0.094	0.102	0.109	0.116	0.125	0.131	0.139	0.145	0.151	0.156	0.160	0.166	0.171	0.175	0.179	0.181	0.184	0.186	0.189	0.190	0.191	0.191	0.190	0.191	0.189	0.188	0.186	0.182	0.181	0.178	0.174	0.170	0.165	0.161	0.156	0.151	0.145	0.139	0.132	0.126	0.120	0.112	0.108	0.100	0.094	0.088	0.080	0.072	0.066	0.059	0.052	0.046	0.040	0.034	0.029	0.021	0.016	0.011	0.006	0.001	-0.002	-0.009	-0.011	-0.016	-0.019	-0.022	-0.025	-0.028	-0.030	-0.031	-0.034	-0.035	-0.035	-0.036	-0.036	-0.038	-0.038	-0.036	-0.036	-0.036	-0.036	-0.035	-0.034	-0.032	-0.032	-0.031	-0.029	-0.029	-0.028	-0.025	-0.024	-0.022	-0.021	-0.020	-0.018	-0.018	-0.015	-0.014	-0.012	-0.010	-0.008	-0.006	-0.005	-0.004	-0.001	0.001	0.004	0.006	0.009	0.011	0.016	0.019	0.024	0.026	0.030	0.036	0.041	0.046	0.052	0.060	0.066	0.075	0.082	0.091	0.100	0.110	0.121	0.132	0.144	0.155	0.168	0.181	0.195	0.209	0.224	0.240	0.255	0.272	0.289	0.308	0.325	0.344	0.361	0.381	0.400	0.420	0.439	0.459	0.479	0.500	0.519	0.540	0.560	0.580	0.601	0.621	0.641	0.661	0.681	0.701	0.721	0.739	0.759	0.776	0.795	0.812	0.831	0.848	0.864	0.880	0.896	0.911	0.926	0.941	0.956	0.970	0.982	0.996	1.009	1.021	1.032	1.045	1.056	1.066	1.076	1.088	1.098	1.106	1.115	1.124	1.131	1.140	1.146	1.152	1.160	1.166	1.172	1.176	1.182	1.188	1.191	1.194	1.198	1.200	1.202	1.204	1.205	1.206	1.205	1.205	1.204	1.202	1.201	1.198	1.194	1.190	1.185	1.180	1.175	1.168	1.160	1.152	1.144	1.136	1.126	1.118	1.106	1.098	1.085	1.075	1.064	1.051	1.040	1.029	1.018	1.005	0.992	0.982	0.971	0.960	0.949	0.936	0.928	0.918	0.909	0.899	0.891	0.882	0.876	0.871	0.865	0.861	0.858	0.855	0.854	0.854	0.854	0.855	0.859	0.862	0.868	0.874	0.881	0.889	0.900	0.910	0.922	0.934	0.948	0.962	0.978	0.995	1.011	1.030	1.049	1.068	1.089	1.108	1.129	1.150	1.171	1.192	1.214	1.235	1.258	1.279	1.300	1.320	1.341	1.362	1.381	1.400	1.420	1.438	1.456	1.471	1.488	1.502	1.516	1.528	1.540	1.550	1.561	1.570	1.578	1.584	1.589	1.592	1.595	1.598	1.598	1.598	1.595	1.592	1.589	1.585	1.579	1.572	1.566	1.558	1.549	1.539	1.528	1.516	1.505	1.492	1.480	1.468	1.454	1.440	1.425	1.412	1.398	1.384	1.370	1.356	1.342	1.330	1.316	1.304	1.291	1.280	1.268	1.256	1.246	1.238	1.229	1.220	1.212	1.205	1.199	1.194	1.189	1.185	1.182	1.179	1.179	1.178	1.178	1.178	1.179	1.181	1.184	1.188	1.192	1.196	1.202	1.208	1.214	1.221	1.229	1.236	1.245	1.254	1.261	1.270	1.280	1.289	1.298	1.308	1.316	1.326	1.335	1.345	1.354	1.362	1.372	1.381	1.390	1.398	1.406	1.415	1.422	1.430	1.439	1.446	1.452	1.460	1.466	1.472	1.479	1.485	1.490	1.496	1.501	1.504	1.509	1.512	1.516	1.520	1.522	1.526	1.530	1.531	1.534	1.536	1.538	1.539	1.540	1.540	1.541	1.542	1.542	1.542	1.541	1.540	1.540	1.539	1.536	1.534	1.531	1.529	1.525	1.521	1.518	1.511	1.506	1.501	1.495	1.488	1.480	1.472	1.464	1.455	1.445	1.435	1.424	1.412	1.400	1.386	1.372	1.359	1.344	1.328	1.311	1.294	1.276	1.259	1.239	1.221	1.201	1.180	1.160	1.139	1.118	1.096	1.075	1.052	1.030	1.009	0.986	0.965	0.942	0.921	0.899	0.878	0.858	0.838	0.816	0.798	0.780	0.762	0.745	0.729	0.714	0.700	0.688	0.675	0.665	0.655	0.645	0.638	0.632	0.628	0.622	0.620	0.620	0.620	0.621	0.625	0.629	0.635	0.641	0.650	0.659	0.669	0.681	0.694	0.706	0.721	0.736	0.752	0.770	0.786	0.806	0.824	0.844	0.864	0.884	0.906	0.926	0.949	0.971	0.992	1.015	1.036	1.060	1.082	1.104	1.126	1.148	1.170	1.192	1.214	1.234	1.256	1.276	1.298	1.318	1.338	1.358	1.378	1.396	1.415	1.434	1.452	1.472	1.491	1.509	1.529	1.546	1.565	1.584	1.602	1.622	1.640	1.660	1.680	1.699	1.719	1.738	1.759	1.779	1.800	1.821	1.842	1.865	1.888	1.911	1.934	1.956	1.981	2.005	2.029	2.054	2.080	2.106	2.131	2.156	2.181	2.209	2.234	2.260	2.286	2.312	2.338	2.364	2.389	2.412	2.439	2.461	2.486	2.510	2.534	2.555	2.578	2.598	2.618	2.638	2.656	2.674	2.690	2.705	2.720	2.734	2.746	2.756	2.766	2.775	2.784	2.790	2.794	2.799	2.800	2.801	2.800	2.800	2.795	2.790	2.784	2.776	2.766	2.755	2.744	2.729	2.714	2.696	2.678	2.658	2.636	2.614	2.589	2.562	2.534	2.505	2.474	2.440	2.406	2.370	2.332	2.294	2.252	2.210	2.166	2.120	2.074	2.024	1.974	1.920	1.866	1.810	1.752	1.694	1.632	1.570	1.505	1.439	1.371	1.301	1.231	1.158	1.085	1.009	0.930	0.851	0.770	0.689	0.604	0.519	0.432	0.344	0.252	0.161	0.069	-0.025	-0.120	-0.216	-0.314	-0.412	-0.512	-0.614	-0.715	-0.818	-0.921	-1.026	-1.131	-1.238	-1.345	-1.452	-1.560	-1.669	-1.778	-1.886	-1.996	-2.106	-2.215	-2.325	-2.435	-2.545	-2.655	-2.765	-2.874	-2.984	-3.092	-3.201	-3.309	-3.415	-3.522	-3.628	-3.735	-3.839	-3.941	-4.045	-4.148	-4.248	-4.348	-4.448	-4.545	-4.642	-4.738	-4.832	-4.925	-5.018	-5.108	-5.198	-5.285	-5.370	-5.455	-5.538	-5.619	-5.699	-5.778	-5.854	-5.929	-6.002	-6.074	-6.144	-6.212	-6.278	-6.342	-6.406	-6.468	-6.528	-6.585	-6.641	-6.696	-6.749	-6.800	-6.849	-6.898	-6.944	-6.988	-7.031	-7.072	-7.112	-7.151	-7.188	-7.221	-7.255	-7.288	-7.319	-7.346	-7.374	-7.399	-7.424	-7.446	-7.469	-7.488	-7.506	-7.524	-7.539	-7.554	-7.566	-7.579	-7.589	-7.599	-7.606	-7.611	-7.618	-7.621	-7.622	-7.624	-7.625	-7.622	-7.620	-7.616	-7.610	-7.602	-7.595	-7.586	-7.574	-7.562	-7.549	-7.534	-7.518	-7.499	-7.480	-7.460	-7.438	-7.415	-7.390	-7.362	-7.335	-7.306	-7.276	-7.244	-7.210	-7.175	-7.139	-7.101	-7.062	-7.021	-6.978	-6.934	-6.889	-6.841	-6.794	-6.742	-6.691	-6.640	-6.585	-6.530	-6.474	-6.415	-6.355	-6.295	-6.231	-6.168	-6.104	-6.036	-5.969	-5.901	-5.831	-5.760	-5.688	-5.614	-5.541	-5.466	-5.389	-5.312	-5.234	-5.155	-5.076	-4.996	-4.915	-4.832	-4.752	-4.670	-4.586	-4.502	-4.420	-4.335	-4.250	-4.166	-4.081	-3.996	-3.911	-3.828	-3.741	-3.656	-3.572	-3.488	-3.404	-3.320	-3.235	-3.151	-3.069	-2.986	-2.902	-2.821	-2.740	-2.659	-2.580	-2.500	-2.421	-2.342	-2.264	-2.188	-2.111	-2.035	-1.960	-1.884	-1.811	-1.738	-1.665	-1.592	-1.521	-1.450	-1.379	-1.310	-1.240	-1.171	-1.102	-1.035	-0.969	-0.901	-0.834	-0.769	-0.702	-0.638	-0.574	-0.509	-0.445	-0.381	-0.319	-0.256	-0.194	-0.132	-0.070	-0.010	0.051	0.110	0.170	0.229	0.289	0.348	0.405	0.462	0.520	0.576	0.632	0.689	0.742	0.798	0.852	0.905	0.958	1.010	1.060	1.110	1.160	1.209	1.258	1.304	1.350	1.396	1.441	1.484	1.526	1.568	1.609	1.648	1.688	1.724	1.761	1.798	1.831	1.864	1.896	1.928	1.958	1.988	2.016	2.044	2.071	2.098	2.122	2.146	2.170	2.192	2.214	2.235	2.256	2.276	2.296	2.315	2.335	2.352	2.370	2.389	2.406	2.424	2.441	2.459	2.474	2.491	2.508	2.525	2.541	2.558	2.574	2.592	2.609	2.626	2.642	2.661	2.679	2.698	2.716	2.735	2.754	2.774	2.794	2.814	2.835	2.856	2.876	2.898	2.920	2.941	2.965	2.988	3.010	3.034	3.056	3.081	3.104	3.129	3.152	3.176	3.200	3.225	3.250	3.274	3.299	3.324	3.348	3.372	3.395	3.419	3.442	3.468	3.490	3.514	3.536	3.559	3.581	3.604	3.625	3.648	3.668	3.689	3.709	3.729	3.749	3.769	3.788	3.805	3.824	3.841	3.860	3.876	3.894	3.910	3.926	3.942	3.959	3.974	3.989	4.005	4.019	4.032	4.048	4.062	4.076	4.090	4.104	4.118	4.130	4.144	4.158	4.170	4.184	4.196	4.209	4.221	4.234	4.246	4.259	4.271	4.282	4.295	4.306	4.318	4.329	4.340	4.351	4.361	4.371	4.381	4.391	4.400	4.409	4.418	4.426	4.434	4.440	4.448	4.452	4.459	4.464	4.470	4.472	4.475	4.478	4.480	4.481	4.482	4.481	4.480	4.479	4.476	4.472	4.469	4.464	4.459	4.452	4.445	4.436	4.428	4.419	4.408	4.398	4.386	4.374	4.361	4.348	4.332	4.318	4.302	4.286	4.270	4.252	4.235	4.216	4.198	4.179	4.159	4.139	4.119	4.099	4.075	4.054	4.032	4.009	3.986	3.961	3.939	3.915	3.889	3.865	3.839	3.814	3.788	3.761	3.735	3.709	3.681	3.654	3.628	3.599	3.571	3.542	3.515	3.486	3.458	3.429	3.399	3.369	3.340	3.310	3.280	3.249	3.219	3.188	3.158	3.126	3.095	3.064	3.032	3.000	2.969	2.938	2.905	2.874	2.841	2.809	2.778	2.745	2.712	2.681	2.649	2.616	2.585	2.552	2.520	2.489	2.458	2.425	2.394	2.361	2.330	2.299	2.266	2.235	2.204	2.172	2.140	2.110	2.078	2.046	2.015	1.984	1.951	1.920	1.889	1.856	1.825	1.792	1.761	1.729	1.696	1.664	1.632	1.600	1.566	1.532	1.499	1.466	1.432	1.398	1.362	1.329	1.294	1.259	1.224	1.188	1.152	1.116	1.080	1.044	1.006	0.970	0.934	0.896	0.861	0.825	0.788	0.750	0.714	0.678	0.641	0.605	0.569	0.534	0.498	0.464	0.429	0.396	0.362	0.330	0.298	0.265	0.235	0.205	0.176	0.148	0.120	0.094	0.068	0.041	0.018	-0.005	-0.028	-0.049	-0.069	-0.088	-0.105	-0.122	-0.138	-0.152	-0.165	-0.178	-0.190	-0.200	-0.209	-0.218	-0.224	-0.231	-0.235	-0.240	-0.244	-0.245	-0.246	-0.248	-0.246	-0.248	-0.245	-0.244	-0.240	-0.239	-0.235	-0.231	-0.228	-0.224	-0.219	-0.215	-0.210	-0.205	-0.201	-0.196	-0.192	-0.189	-0.184	-0.181	-0.178	-0.175	-0.172	-0.171	-0.170	-0.170	-0.169	-0.170	-0.171	-0.174	-0.176	-0.180	-0.185	-0.190	-0.196	-0.204	-0.211	-0.219	-0.229	-0.240	-0.250	-0.262	-0.275	-0.288	-0.301	-0.316	-0.331	-0.348	-0.365	-0.381	-0.399	-0.416	-0.435	-0.452	-0.471	-0.490	-0.510	-0.528	-0.548	-0.566	-0.586	-0.605	-0.624	-0.644	-0.662	-0.680	-0.698	-0.715	-0.732	-0.750	-0.766	-0.782	-0.796	-0.811	-0.825	-0.839	-0.852	-0.864	-0.876	-0.886	-0.898	-0.908	-0.916	-0.924	-0.934	-0.941	-0.948	-0.954	-0.960	-0.966	-0.971	-0.976	-0.980	-0.985	-0.989	-0.994	-0.998	-1.001	-1.005	-1.008	-1.011	-1.015	-1.019	-1.022	-1.026	-1.031	-1.036	-1.040	-1.046	-1.051	-1.058	-1.065	-1.072	-1.079	-1.088	-1.096	-1.105	-1.115	-1.125	-1.136	-1.148	-1.159	-1.172	-1.185	-1.199	-1.212	-1.229	-1.244	-1.261	-1.279	-1.295	-1.314	-1.332	-1.352	-1.372	-1.394	-1.414	-1.438	-1.459	-1.482	-1.506	-1.530	-1.556	-1.580	-1.606	-1.632	-1.659	-1.686	-1.714	-1.741	-1.769	-1.798	-1.825	-1.855	-1.884	-1.914	-1.944	-1.974	-2.004	-2.035	-2.064	-2.095	-2.126	-2.156	-2.186	-2.216	-2.246	-2.276	-2.306	-2.336	-2.365	-2.395	-2.424	-2.452	-2.479	-2.506	-2.534	-2.559	-2.585	-2.609	-2.632	-2.656	-2.679	-2.700	-2.722	-2.741	-2.761	-2.780	-2.796	-2.814	-2.830	-2.844	-2.858	-2.871	-2.884	-2.895	-2.905	-2.915	-2.924	-2.931	-2.939	-2.945	-2.950	-2.956	-2.961	-2.965	-2.969	-2.971	-2.974	-2.976	-2.978	-2.979	-2.981	-2.982	-2.984	-2.985	-2.986	-2.988	-2.988	-2.990	-2.991	-2.994	-2.995	-2.998	-3.001	-3.002	-3.008	-3.011	-3.015	-3.020	-3.025	-3.031	-3.038	-3.045	-3.051	-3.060	-3.068	-3.078	-3.086	-3.096	-3.106	-3.118	-3.130	-3.141	-3.155	-3.168	-3.181	-3.195	-3.210	-3.224	-3.239	-3.255	-3.270	-3.285	-3.301	-3.319	-3.335	-3.351	-3.368	-3.385	-3.400	-3.418	-3.434	-3.451	-3.468	-3.484	-3.500	-3.515	-3.531	-3.546	-3.561	-3.575	-3.590	-3.604	-3.616	-3.630	-3.642	-3.654	-3.665	-3.675	-3.685	-3.694	-3.702	-3.710	-3.716	-3.722	-3.728	-3.732	-3.736	-3.739	-3.740	-3.742	-3.742	-3.741	-3.740	-3.738	-3.735	-3.731	-3.725	-3.720	-3.712	-3.706	-3.696	-3.688	-3.678	-3.666	-3.655	-3.642	-3.629	-3.615	-3.600	-3.585	-3.569	-3.552	-3.536	-3.519	-3.501	-3.484	-3.466	-3.448	-3.429	-3.411	-3.392	-3.374	-3.355	-3.338	-3.320	-3.301	-3.284	-3.268	-3.251	-3.235	-3.219	-3.204	-3.191	-3.176	-3.164	-3.152	-3.141	-3.131	-3.122	-3.114	-3.108	-3.101	-3.098	-3.094	-3.091	-3.089	-3.090	-3.091	-3.094	-3.096	-3.102	-3.108	-3.115	-3.124	-3.132	-3.145	-3.156	-3.169	-3.184	-3.199	-3.215	-3.231	-3.249	-3.269	-3.288	-3.309	-3.330	-3.351	-3.374	-3.396	-3.420	-3.444	-3.469	-3.492	-3.518	-3.542	-3.568	-3.592	-3.616	-3.641	-3.665	-3.690	-3.712	-3.736	-3.759	-3.780	-3.801	-3.821	-3.841	-3.860	-3.879	-3.895	-3.911	-3.926	-3.940	-3.952	-3.964	-3.974	-3.982	-3.990	-3.995	-4.001	-4.004	-4.005	-4.006	-4.005	-4.003	-3.999	-3.994	-3.988	-3.979	-3.969	-3.959	-3.946	-3.934	-3.920	-3.904	-3.888	-3.871	-3.854	-3.834	-3.815	-3.792	-3.772	-3.750	-3.726	-3.704	-3.680	-3.656	-3.631	-3.606	-3.581	-3.556	-3.531	-3.505	-3.481	-3.456	-3.431	-3.406	-3.382	-3.359	-3.335	-3.312	-3.289	-3.266	-3.245	-3.224	-3.204	-3.182	-3.164	-3.144	-3.126	-3.108	-3.089	-3.072	-3.056	-3.040	-3.024	-3.009	-2.994	-2.979	-2.965	-2.950	-2.938	-2.924	-2.910	-2.898	-2.884	-2.870	-2.858	-2.844	-2.830	-2.818	-2.802	-2.789	-2.774	-2.760	-2.745	-2.729	-2.714	-2.698	-2.680	-2.664	-2.646	-2.628	-2.609	-2.590	-2.569	-2.550	-2.528	-2.506	-2.484	-2.459	-2.436	-2.412	-2.388	-2.361	-2.336	-2.309	-2.282	-2.254	-2.226	-2.198	-2.169	-2.139	-2.109	-2.080	-2.049	-2.019	-1.989	-1.958	-1.928	-1.896	-1.866	-1.835	-1.805	-1.775	-1.744	-1.715	-1.685	-1.656	-1.628	-1.600	-1.574	-1.546	-1.520	-1.495	-1.471	-1.446	-1.424	-1.402	-1.382	-1.362	-1.342	-1.324	-1.308	-1.292	-1.278	-1.264	-1.251	-1.241	-1.231	-1.222	-1.214	-1.208	-1.201	-1.199	-1.195	-1.194	-1.192	-1.194	-1.195	-1.199	-1.201	-1.205	-1.212	-1.218	-1.225	-1.234	-1.244	-1.254	-1.264	-1.276	-1.289	-1.301	-1.314	-1.329	-1.342	-1.358	-1.374	-1.388	-1.404	-1.420	-1.435	-1.451	-1.468	-1.484	-1.500	-1.515	-1.531	-1.546	-1.561	-1.575	-1.590	-1.602	-1.616	-1.629	-1.640	-1.651	-1.662	-1.674	-1.682	-1.691	-1.700	-1.708	-1.715	-1.720	-1.726	-1.731	-1.735	-1.739	-1.741	-1.742	-1.744	-1.744	-1.745	-1.744	-1.742	-1.742	-1.740	-1.738	-1.735	-1.732	-1.729	-1.726	-1.722	-1.720	-1.716	-1.712	-1.709	-1.706	-1.704	-1.701	-1.699	-1.698	-1.696	-1.696	-1.695	-1.695	-1.698	-1.699	-1.701	-1.705	-1.709	-1.714	-1.719	-1.728	-1.735	-1.744	-1.754	-1.765	-1.776	-1.790	-1.802	-1.818	-1.834	-1.851	-1.869	-1.889	-1.909	-1.930	-1.952	-1.975	-1.999	-2.022	-2.049	-2.074	-2.101	-2.128	-2.156	-2.185	-2.211	-2.241	-2.270	-2.300	-2.329	-2.358	-2.388	-2.418	-2.446	-2.476	-2.505	-2.532	-2.560	-2.589	-2.616	-2.642	-2.669	-2.694	-2.718	-2.741	-2.764	-2.786	-2.806	-2.826	-2.845	-2.861	-2.878	-2.892	-2.906	-2.920	-2.931	-2.941	-2.950	-2.958	-2.964	-2.970	-2.974	-2.976	-2.978	-2.979	-2.979	-2.976	-2.974	-2.969	-2.964	-2.959	-2.951	-2.942	-2.934	-2.924	-2.912	-2.901	-2.890	-2.878	-2.864	-2.850	-2.835	-2.820	-2.805	-2.789	-2.772	-2.758	-2.741	-2.724	-2.708	-2.690	-2.674	-2.656	-2.639	-2.622	-2.605	-2.589	-2.571	-2.555	-2.539	-2.521	-2.505	-2.490	-2.474	-2.459	-2.442	-2.428	-2.412	-2.398	-2.384	-2.371	-2.356	-2.342	-2.330	-2.318	-2.305	-2.292	-2.282	-2.270	-2.259	-2.248	-2.238	-2.228	-2.218	-2.208	-2.198	-2.188	-2.179	-2.171	-2.162	-2.155	-2.146	-2.139	-2.131	-2.124	-2.116	-2.109	-2.102	-2.096	-2.090	-2.084	-2.078	-2.072	-2.068	-2.061	-2.056	-2.051	-2.046	-2.041	-2.038	-2.033	-2.029	-2.022	-2.019	-2.015	-2.011	-2.006	-2.004	-1.999	-1.995	-1.990	-1.986	-1.982	-1.978	-1.975	-1.969	-1.964	-1.960	-1.956	-1.951	-1.946	-1.940	-1.936	-1.930	-1.925	-1.920	-1.912	-1.908	-1.901	-1.895	-1.888	-1.881	-1.874	-1.866	-1.859	-1.851	-1.842	-1.835	-1.828	-1.819	-1.810	-1.802	-1.794	-1.785	-1.776	-1.768	-1.759	-1.750	-1.741	-1.734	-1.724	-1.715	-1.708	-1.700	-1.691	-1.682	-1.675	-1.668	-1.660	-1.652	-1.645	-1.638	-1.631	-1.624	-1.618	-1.611	-1.605	-1.600	-1.592	-1.588	-1.582	-1.576	-1.571	-1.566	-1.561	-1.556	-1.551	-1.546	-1.540	-1.536	-1.530	-1.526	-1.520	-1.515	-1.508	-1.502	-1.496	-1.490	-1.482	-1.476	-1.469	-1.461	-1.454	-1.445	-1.438	-1.429	-1.419	-1.410	-1.400	-1.390	-1.379	-1.368	-1.358	-1.345	-1.332	-1.320	-1.308	-1.294	-1.280	-1.266	-1.252	-1.238	-1.222	-1.206	-1.191	-1.176	-1.160	-1.144	-1.128	-1.112	-1.095	-1.080	-1.064	-1.048	-1.031	-1.016	-1.000	-0.984	-0.969	-0.954	-0.939	-0.924	-0.910	-0.896	-0.882	-0.869	-0.858	-0.845	-0.834	-0.821	-0.812	-0.802	-0.792	-0.784	-0.775	-0.768	-0.761	-0.754	-0.749	-0.744	-0.739	-0.735	-0.732	-0.730	-0.729	-0.726	-0.726	-0.726	-0.729	-0.729	-0.730	-0.732	-0.736	-0.740	-0.744	-0.748	-0.754	-0.758	-0.764	-0.770	-0.775	-0.781	-0.789	-0.795	-0.801	-0.809	-0.816	-0.824	-0.830	-0.838	-0.845	-0.852	-0.858	-0.864	-0.871	-0.876	-0.881	-0.888	-0.891	-0.895	-0.900	-0.902	-0.905	-0.906	-0.908	-0.909	-0.909	-0.908	-0.906	-0.902	-0.901	-0.898	-0.891	-0.886	-0.880	-0.872	-0.865	-0.856	-0.848	-0.838	-0.826	-0.814	-0.801	-0.788	-0.774	-0.759	-0.742	-0.726	-0.710	-0.692	-0.675	-0.655	-0.636	-0.618	-0.598	-0.578	-0.558	-0.538	-0.518	-0.498	-0.475	-0.455	-0.435	-0.414	-0.394	-0.374	-0.354	-0.334	-0.316	-0.296	-0.279	-0.261	-0.244	-0.228	-0.212	-0.198	-0.184	-0.170	-0.156	-0.145	-0.135	-0.126	-0.116	-0.109	-0.101	-0.096	-0.092	-0.090	-0.088	-0.086	-0.086	-0.088	-0.090	-0.092	-0.098	-0.104	-0.110	-0.118	-0.128	-0.138	-0.148	-0.160	-0.172	-0.186	-0.201	-0.216	-0.234	-0.250	-0.269	-0.288	-0.309	-0.329	-0.350	-0.372	-0.396	-0.420	-0.444	-0.470	-0.495	-0.521	-0.548	-0.574	-0.602	-0.630	-0.660	-0.688	-0.718	-0.748	-0.776	-0.806	-0.836	-0.868	-0.899	-0.931	-0.962	-0.994	-1.025	-1.056	-1.090	-1.121	-1.154	-1.186	-1.218	-1.250	-1.282	-1.315	-1.348	-1.380	-1.412	-1.444	-1.476	-1.508	-1.539	-1.571	-1.601	-1.632	-1.662	-1.692	-1.721	-1.750	-1.779	-1.808	-1.835	-1.862	-1.888	-1.914	-1.938	-1.962	-1.986	-2.009	-2.030	-2.051	-2.071	-2.090	-2.109	-2.125	-2.141	-2.155	-2.170	-2.182	-2.194	-2.204	-2.214	-2.222	-2.229	-2.235	-2.240	-2.244	-2.245	-2.248	-2.246	-2.248	-2.245	-2.242	-2.239	-2.234	-2.228	-2.221	-2.214	-2.206	-2.198	-2.188	-2.179	-2.168	-2.158	-2.146	-2.134	-2.121	-2.109	-2.098	-2.085	-2.072	-2.060	-2.049	-2.035	-2.024	-2.013	-2.001	-1.991	-1.981	-1.970	-1.961	-1.954	-1.945	-1.938	-1.931	-1.926	-1.921	-1.916	-1.914	-1.911	-1.910	-1.909	-1.909	-1.911	-1.912	-1.915	-1.919	-1.924	-1.929	-1.935	-1.942	-1.951	-1.960	-1.970	-1.980	-1.991	-2.002	-2.014	-2.029	-2.041	-2.056	-2.069	-2.084	-2.100	-2.116	-2.131	-2.148	-2.164	-2.181	-2.198	-2.214	-2.231	-2.249	-2.265	-2.281	-2.300	-2.315	-2.331	-2.349	-2.365	-2.381	-2.396	-2.412	-2.426	-2.441	-2.456	-2.469	-2.482	-2.496	-2.509	-2.520	-2.532	-2.544	-2.555	-2.565	-2.576	-2.585	-2.594	-2.602	-2.610	-2.616	-2.624	-2.631	-2.638	-2.642	-2.648	-2.652	-2.656	-2.660	-2.664	-2.666	-2.668	-2.670	-2.671	-2.671	-2.671	-2.672	-2.671	-2.669	-2.669	-2.666	-2.664	-2.661	-2.658	-2.652	-2.649	-2.642	-2.636	-2.630	-2.624	-2.616	-2.608	-2.599	-2.589	-2.580	-2.570	-2.558	-2.546	-2.535	-2.521	-2.508	-2.494	-2.480	-2.465	-2.449	-2.431	-2.416	-2.398	-2.380	-2.362	-2.344	-2.324	-2.304	-2.285	-2.264	-2.245	-2.222	-2.202	-2.181	-2.160	-2.138	-2.115	-2.094	-2.071	-2.050	-2.027	-2.005	-1.985	-1.962	-1.941	-1.920	-1.900	-1.879	-1.859	-1.839	-1.820	-1.800	-1.781	-1.764	-1.746	-1.729	-1.711	-1.695	-1.680	-1.665	-1.649	-1.635	-1.621	-1.608	-1.595	-1.582	-1.570	-1.559	-1.546	-1.536	-1.525	-1.515	-1.506	-1.495	-1.486	-1.478	-1.469	-1.461	-1.451	-1.444	-1.434	-1.425	-1.418	-1.409	-1.401	-1.391	-1.382	-1.374	-1.364	-1.354	-1.345	-1.335	-1.324	-1.314	-1.304	-1.291	-1.279	-1.268	-1.255	-1.241	-1.228	-1.215	-1.200	-1.185	-1.170	-1.156	-1.140	-1.124	-1.108	-1.091	-1.075	-1.056	-1.039	-1.022	-1.004	-0.986	-0.969	-0.951	-0.932	-0.916	-0.898	-0.880	-0.862	-0.846	-0.830	-0.812	-0.798	-0.782	-0.766	-0.752	-0.739	-0.726	-0.714	-0.704	-0.691	-0.682	-0.674	-0.665	-0.660	-0.654	-0.649	-0.645	-0.642	-0.639	-0.640	-0.639	-0.641	-0.644	-0.648	-0.652	-0.658	-0.664	-0.671	-0.680	-0.689	-0.699	-0.710	-0.721	-0.734	-0.746	-0.760	-0.774	-0.788	-0.802	-0.818	-0.832	-0.849	-0.864	-0.880	-0.895	-0.910	-0.925	-0.940	-0.954	-0.968	-0.982	-0.994	-1.006	-1.019	-1.030	-1.039	-1.049	-1.056	-1.064	-1.071	-1.076	-1.080	-1.084	-1.086	-1.086	-1.086	-1.085	-1.084	-1.080	-1.075	-1.070	-1.064	-1.055	-1.046	-1.035	-1.024	-1.014	-1.000	-0.985	-0.970	-0.955	-0.938	-0.921	-0.902	-0.885	-0.865	-0.845	-0.825	-0.804	-0.782	-0.760	-0.739	-0.715	-0.692	-0.669	-0.645	-0.622	-0.598	-0.574	-0.550	-0.525	-0.501	-0.476	-0.451	-0.428	-0.402	-0.378	-0.354	-0.330	-0.306	-0.281	-0.258	-0.235	-0.211	-0.188	-0.164	-0.141	-0.119	-0.096	-0.074	-0.051	-0.029	-0.008	0.014	0.035	0.055	0.076	0.096	0.115	0.135	0.154	0.172	0.190	0.208	0.224	0.240	0.256	0.271	0.286	0.300	0.314	0.326	0.339	0.349	0.360	0.371	0.380	0.389	0.398	0.404	0.411	0.418	0.424	0.428	0.432	0.436	0.439	0.441	0.444	0.444	0.445	0.445	0.446	0.446	0.446	0.445	0.444	0.441	0.440	0.438	0.436	0.434	0.432	0.429	0.428	0.424	0.422	0.420	0.419	0.418	0.414	0.412	0.412	0.411	0.410	0.410	0.409	0.408	0.408	0.409	0.409	0.410	0.411	0.411	0.414	0.415	0.418	0.420	0.421	0.424	0.426	0.429	0.432	0.434	0.438	0.441	0.444	0.446	0.450	0.452	0.455	0.458	0.460	0.462	0.465	0.468	0.470	0.471	0.474	0.475	0.476	0.478	0.479	0.479	0.480	0.481	0.480	0.481	0.481	0.481	0.481	0.481	0.480	0.479	0.478	0.478	0.475	0.475	0.472	0.471	0.470	0.469	0.465	0.464	0.461	0.460	0.458	0.455	0.451	0.449	0.445	0.442	0.439	0.436	0.432	0.429	0.424	0.420	0.415	0.410	0.406	0.400	0.396	0.390	0.385	0.378	0.371	0.366	0.359	0.350	0.344	0.335	0.326	0.318	0.309	0.299	0.290	0.280	0.270	0.259	0.249	0.238	0.226	0.214	0.201	0.190	0.176	0.164	0.151	0.139	0.125	0.112	0.099	0.085	0.070	0.056	0.042	0.029	0.015	0.002	-0.011	-0.025	-0.039	-0.052	-0.064	-0.076	-0.090	-0.101	-0.114	-0.125	-0.138	-0.149	-0.158	-0.170	-0.179	-0.188	-0.198	-0.205	-0.214	-0.221	-0.229	-0.235	-0.241	-0.249	-0.252	-0.258	-0.262	-0.266	-0.270	-0.272	-0.275	-0.278	-0.279	-0.280	-0.281	-0.281	-0.281	-0.281	-0.279	-0.279	-0.276	-0.275	-0.272	-0.270	-0.266	-0.264	-0.261	-0.258	-0.254	-0.250	-0.246	-0.241	-0.238	-0.232	-0.228	-0.224	-0.218	-0.214	-0.209	-0.202	-0.198	-0.192	-0.188	-0.182	-0.176	-0.171	-0.166	-0.161	-0.155	-0.150	-0.145	-0.141	-0.135	-0.131	-0.128	-0.121	-0.118	-0.114	-0.109	-0.105	-0.101	-0.098	-0.094	-0.090	-0.086	-0.082	-0.079	-0.076	-0.074	-0.069	-0.066	-0.064	-0.060	-0.056	-0.052	-0.050	-0.046	-0.044	-0.039	-0.036	-0.032	-0.030	-0.025	-0.022	-0.018	-0.015	-0.010	-0.006	-0.002	0.001	0.005	0.010	0.015	0.019	0.022	0.028	0.032	0.038	0.042	0.046	0.052	0.058	0.064	0.068	0.074	0.079	0.085	0.091	0.096	0.101	0.108	0.112	0.119	0.124	0.130	0.135	0.141	0.148	0.152	0.158	0.162	0.168	0.171	0.176	0.181	0.185	0.189	0.194	0.198	0.200	0.202	0.206	0.209	0.211	0.212	0.214	0.215	0.216	0.216	0.216	0.216	0.216	0.215	0.215	0.214	0.212	0.210	0.208	0.205	0.201	0.199	0.195	0.191	0.188	0.182	0.179	0.174	0.169	0.162	0.158	0.151	0.145	0.139	0.132	0.128	0.120	0.114	0.108	0.100	0.094	0.086	0.080	0.072	0.065	0.060	0.051	0.046	0.039	0.034	0.028	0.020	0.015	0.009	0.004	-0.001	-0.006	-0.011	-0.016	-0.019	-0.022	-0.026	-0.030	-0.032	-0.034	-0.038	-0.038	-0.040	-0.040	-0.041	-0.041	-0.040	-0.040	-0.040	-0.039	-0.036	-0.035	-0.031	-0.030	-0.028	-0.024	-0.019	-0.016	-0.011	-0.008	-0.002	0.002	0.008	0.012	0.018	0.024	0.029	0.036	0.042	0.049	0.055	0.062	0.070	0.076	0.084	0.092	0.100	0.108	0.115	0.122	0.130	0.139	0.148	0.156	0.165	0.174	0.182	0.191	0.201	0.210	0.220	0.229	0.239	0.250	0.259	0.270	0.280	0.290	0.301	0.312	0.322	0.335	0.346	0.358	0.369	0.381	0.394	0.405	0.418	0.430	0.442	0.456	0.469	0.482	0.496	0.509	0.522	0.538	0.550	0.565	0.579	0.594	0.609	0.622	0.639	0.654	0.668	0.682	0.698	0.712	0.729	0.744	0.759	0.774	0.790	0.805	0.820	0.835	0.850	0.866	0.881	0.896	0.912	0.926	0.941	0.956	0.971	0.985	0.999	1.012	1.026	1.040	1.052	1.066	1.079	1.090	1.102	1.114	1.124	1.135	1.144	1.155	1.164	1.171	1.179	1.186	1.192	1.198	1.204	1.206	1.210	1.212	1.216	1.216	1.216	1.216	1.215	1.214	1.210	1.206	1.201	1.195	1.189	1.181	1.174	1.164	1.155	1.145	1.132	1.121	1.109	1.095	1.081	1.066	1.052	1.038	1.021	1.005	0.989	0.972	0.956	0.939	0.922	0.906	0.889	0.871	0.855	0.839	0.822	0.808	0.792	0.776	0.762	0.749	0.735	0.722	0.711	0.700	0.690	0.681	0.674	0.666	0.660	0.655	0.651	0.648	0.648	0.646	0.648	0.650	0.654	0.658	0.664	0.671	0.679	0.688	0.698	0.710	0.722	0.736	0.750	0.766	0.781	0.799	0.816	0.836	0.855	0.875	0.896	0.918	0.938	0.959	0.980	1.002	1.025	1.048	1.069	1.090	1.112	1.134	1.155	1.175	1.196	1.215	1.234	1.251	1.269	1.285	1.300	1.315	1.328	1.340	1.354	1.364	1.374	1.382	1.390	1.395	1.401	1.405	1.408	1.409	1.410	1.410	1.409	1.406	1.404	1.399	1.392	1.386	1.379	1.371	1.364	1.355	1.345	1.335	1.324	1.314	1.302	1.291	1.279	1.269	1.256	1.245	1.234	1.222	1.211	1.201	1.191	1.181	1.171	1.162	1.155	1.148	1.141	1.134	1.128	1.124	1.119	1.116	1.112	1.112	1.111	1.111	1.111	1.114	1.115	1.120	1.122	1.128	1.132	1.139	1.145	1.152	1.160	1.168	1.178	1.186	1.196	1.205	1.216	1.226	1.236	1.246	1.258	1.269	1.279	1.290	1.300	1.310	1.321	1.331	1.342	1.351	1.361	1.370	1.379	1.388	1.396	1.405	1.414	1.420	1.428	1.434	1.441	1.446	1.452	1.458	1.462	1.468	1.471	1.476	1.480	1.482	1.486	1.490	1.492	1.494	1.496	1.498	1.500	1.501	1.502	1.504	1.505	1.506	1.506	1.506	1.508	1.508	1.508	1.508	1.506	1.506	1.505	1.504	1.502	1.500	1.499	1.495	1.492	1.490	1.486	1.481	1.478	1.472	1.466	1.461	1.455	1.448	1.439	1.430	1.421	1.411	1.401	1.390	1.378	1.365	1.352	1.338	1.324	1.308	1.291	1.275	1.256	1.238	1.219	1.199	1.179	1.159	1.136	1.115	1.092	1.070	1.048	1.025	1.002	0.979	0.956	0.932	0.909	0.888	0.865	0.842	0.821	0.801	0.780	0.761	0.741	0.724	0.706	0.691	0.675	0.661	0.649	0.636	0.626	0.616	0.610	0.604	0.599	0.595	0.592	0.591	0.594	0.596	0.599	0.604	0.611	0.620	0.629	0.640	0.652	0.666	0.680	0.696	0.712	0.731	0.749	0.770	0.789	0.810	0.834	0.855	0.879	0.902	0.926	0.951	0.975	0.999	1.025	1.050	1.075	1.100	1.125	1.150	1.174	1.198	1.221	1.245	1.269	1.291	1.314	1.335	1.356	1.378	1.398	1.418	1.438	1.458	1.475	1.494	1.512	1.530	1.546	1.564	1.581	1.598	1.614	1.631	1.648	1.665	1.680	1.696	1.712	1.729	1.746	1.762	1.780	1.798	1.815	1.834	1.851	1.870	1.890	1.909	1.929	1.949	1.970	1.991	2.013	2.035	2.058	2.081	2.104	2.126	2.151	2.175	2.199	2.224	2.248	2.272	2.296	2.321	2.346	2.369	2.394	2.418	2.441	2.464	2.488	2.509	2.531	2.552	2.572	2.591	2.610	2.629	2.646	2.662	2.678	2.691	2.704	2.715	2.726	2.736	2.744	2.751	2.756	2.759	2.762	2.762	2.762	2.760	2.758	2.752	2.745	2.736	2.728	2.716	2.704	2.688	2.671	2.654	2.634	2.614	2.591	2.566	2.541	2.514	2.485	2.454	2.421	2.388	2.351	2.314	2.275	2.235	2.192	2.149	2.104	2.056	2.009	1.958	1.906	1.852	1.798	1.740	1.681	1.622	1.559	1.496	1.431	1.365	1.296	1.226	1.156	1.082	1.009	0.932	0.855	0.775	0.695	0.612	0.530	0.444	0.356	0.269	0.179	0.089	-0.004	-0.096	-0.192	-0.288	-0.386	-0.484	-0.584	-0.684	-0.786	-0.888	-0.991	-1.096	-1.201	-1.308	-1.414	-1.521	-1.630	-1.738	-1.848	-1.956	-2.066	-2.176	-2.286	-2.396	-2.508	-2.616	-2.728	-2.838	-2.948	-3.056	-3.166	-3.275	-3.382	-3.490	-3.598	-3.702	-3.809	-3.912	-4.016	-4.120	-4.221	-4.322	-4.422	-4.521	-4.620	-4.715	-4.811	-4.905	-4.996	-5.089	-5.178	-5.266	-5.352	-5.438	-5.521	-5.602	-5.684	-5.761	-5.840	-5.915	-5.988	-6.060	-6.130	-6.199	-6.265	-6.330	-6.394	-6.456	-6.515	-6.574	-6.629	-6.684	-6.736	-6.788	-6.836	-6.884	-6.930	-6.975	-7.016	-7.059	-7.098	-7.135	-7.170	-7.205	-7.238	-7.268	-7.298	-7.325	-7.351	-7.376	-7.399	-7.420	-7.440	-7.459	-7.476	-7.491	-7.505	-7.518	-7.529	-7.538	-7.546	-7.552	-7.559	-7.561	-7.565	-7.566	-7.566	-7.565	-7.562	-7.558	-7.552	-7.545	-7.536	-7.526	-7.515	-7.504	-7.490	-7.475	-7.458	-7.439	-7.420	-7.399	-7.376	-7.352	-7.328	-7.301	-7.272	-7.245	-7.214	-7.181	-7.148	-7.114	-7.078	-7.040	-7.001	-6.960	-6.919	-6.876	-6.831	-6.785	-6.738	-6.689	-6.640	-6.588	-6.535	-6.481	-6.426	-6.370	-6.312	-6.254	-6.194	-6.132	-6.070	-6.006	-5.942	-5.878	-5.810	-5.742	-5.674	-5.605	-5.535	-5.464	-5.391	-5.319	-5.245	-5.170	-5.095	-5.019	-4.942	-4.866	-4.788	-4.710	-4.631	-4.551	-4.471	-4.391	-4.311	-4.230	-4.150	-4.069	-3.988	-3.905	-3.822	-3.741	-3.659	-3.578	-3.495	-3.412	-3.330	-3.248	-3.165	-3.084	-3.001	-2.920	-2.838	-2.755	-2.674	-2.594	-2.512	-2.431	-2.350	-2.271	-2.190	-2.110	-2.030	-1.952	-1.872	-1.795	-1.716	-1.639	-1.561	-1.485	-1.409	-1.332	-1.256	-1.181	-1.106	-1.031	-0.956	-0.882	-0.809	-0.736	-0.662	-0.590	-0.519	-0.446	-0.378	-0.306	-0.236	-0.166	-0.098	-0.029	0.039	0.106	0.172	0.239	0.304	0.370	0.434	0.498	0.561	0.622	0.685	0.745	0.804	0.864	0.922	0.979	1.036	1.092	1.146	1.199	1.252	1.304	1.355	1.404	1.452	1.500	1.545	1.590	1.634	1.676	1.719	1.758	1.798	1.835	1.872	1.908	1.941	1.975	2.006	2.038	2.068	2.096	2.124	2.151	2.176	2.201	2.225	2.249	2.270	2.292	2.314	2.334	2.354	2.372	2.391	2.410	2.428	2.446	2.464	2.482	2.500	2.518	2.535	2.552	2.570	2.589	2.608	2.626	2.645	2.664	2.682	2.704	2.724	2.744	2.765	2.788	2.809	2.832	2.856	2.880	2.904	2.929	2.954	2.980	3.005	3.034	3.060	3.088	3.115	3.144	3.171	3.201	3.229	3.258	3.288	3.316	3.345	3.374	3.402	3.432	3.460	3.489	3.515	3.544	3.571	3.598	3.624	3.650	3.675	3.700	3.724	3.748	3.770	3.792	3.814	3.835	3.856	3.875	3.894	3.912	3.930	3.948	3.962	3.979	3.995	4.009	4.022	4.036	4.050	4.062	4.074	4.085	4.098	4.108	4.119	4.130	4.140	4.151	4.160	4.170	4.182	4.191	4.202	4.214	4.224	4.234	4.244	4.256	4.266	4.278	4.290	4.302	4.314	4.326	4.340	4.352	4.365	4.379	4.392	4.406	4.420	4.434	4.449	4.462	4.478	4.491	4.505	4.519	4.532	4.546	4.560	4.574	4.585	4.598	4.610	4.621	4.632	4.642	4.651	4.661	4.669	4.676	4.682	4.689	4.694	4.698	4.700	4.702	4.704	4.702	4.702	4.699	4.696	4.691	4.686	4.680	4.672	4.665	4.655	4.644	4.632	4.620	4.608	4.592	4.579	4.562	4.545	4.528	4.510	4.491	4.471	4.452	4.431	4.411	4.390	4.369	4.346	4.324	4.302	4.280	4.256	4.235	4.211	4.189	4.165	4.142	4.119	4.095	4.071	4.049	4.025	4.003	3.979	3.956	3.932	3.909	3.886	3.862	3.840	3.816	3.794	3.771	3.748	3.724	3.700	3.678	3.654	3.630	3.608	3.581	3.558	3.532	3.508	3.481	3.455	3.429	3.402	3.375	3.348	3.320	3.291	3.261	3.232	3.204	3.172	3.142	3.110	3.078	3.045	3.012	2.980	2.946	2.912	2.879	2.845	2.809	2.774	2.739	2.702	2.666	2.631	2.595	2.559	2.522	2.486	2.450	2.414	2.378	2.341	2.305	2.269	2.234	2.199	2.164	2.129	2.094	2.060	2.026	1.992	1.958	1.925	1.892	1.860	1.828	1.796	1.764	1.732	1.701	1.671	1.640	1.610	1.579	1.550	1.520	1.490	1.461	1.431	1.402	1.374	1.345	1.315	1.286	1.258	1.229	1.200	1.170	1.141	1.111	1.084	1.054	1.024	0.995	0.966	0.936	0.908	0.878	0.846	0.818	0.788	0.758	0.728	0.699	0.669	0.639	0.609	0.581	0.551	0.522	0.495	0.466	0.439	0.411	0.384	0.358	0.331	0.306	0.280	0.256	0.232	0.209	0.186	0.165	0.144	0.122	0.104	0.085	0.068	0.050	0.034	0.020	0.005	-0.009	-0.021	-0.032	-0.042	-0.052	-0.061	-0.069	-0.076	-0.082	-0.089	-0.094	-0.098	-0.101	-0.104	-0.106	-0.109	-0.110	-0.110	-0.111	-0.111	-0.112	-0.111	-0.111	-0.110	-0.110	-0.109	-0.109	-0.108	-0.108	-0.108	-0.108	-0.108	-0.108	-0.108	-0.109	-0.111	-0.112	-0.116	-0.120	-0.122	-0.126	-0.132	-0.138	-0.142	-0.150	-0.159	-0.165	-0.175	-0.184	-0.194	-0.205	-0.216	-0.228	-0.240	-0.252	-0.266	-0.280	-0.295	-0.309	-0.324	-0.340	-0.355	-0.371	-0.388	-0.405	-0.421	-0.439	-0.455	-0.474	-0.490	-0.509	-0.525	-0.542	-0.560	-0.576	-0.594	-0.610	-0.626	-0.642	-0.659	-0.675	-0.690	-0.705	-0.719	-0.734	-0.748	-0.761	-0.775	-0.786	-0.800	-0.812	-0.824	-0.834	-0.845	-0.856	-0.868	-0.876	-0.886	-0.896	-0.904	-0.914	-0.922	-0.930	-0.939	-0.946	-0.952	-0.960	-0.969	-0.975	-0.981	-0.988	-0.995	-1.001	-1.008	-1.014	-1.021	-1.026	-1.032	-1.040	-1.048	-1.054	-1.060	-1.068	-1.074	-1.081	-1.089	-1.098	-1.105	-1.112	-1.121	-1.130	-1.139	-1.148	-1.158	-1.168	-1.179	-1.189	-1.200	-1.211	-1.225	-1.238	-1.251	-1.265	-1.280	-1.295	-1.311	-1.329	-1.346	-1.364	-1.382	-1.401	-1.422	-1.444	-1.465	-1.489	-1.511	-1.535	-1.560	-1.584	-1.611	-1.636	-1.664	-1.691	-1.720	-1.749	-1.779	-1.809	-1.839	-1.870	-1.900	-1.932	-1.965	-1.996	-2.029	-2.061	-2.092	-2.125	-2.156	-2.188	-2.220	-2.252	-2.282	-2.312	-2.342	-2.372	-2.400	-2.429	-2.455	-2.482	-2.508	-2.532	-2.556	-2.579	-2.601	-2.621	-2.642	-2.661	-2.678	-2.694	-2.709	-2.722	-2.736	-2.748	-2.759	-2.768	-2.775	-2.782	-2.789	-2.795	-2.799	-2.801	-2.804	-2.805	-2.806	-2.806	-2.806	-2.804	-2.804	-2.801	-2.799	-2.796	-2.794	-2.790	-2.786	-2.782	-2.779	-2.776	-2.772	-2.769	-2.768	-2.764	-2.761	-2.760	-2.758	-2.758	-2.756	-2.756	-2.758	-2.758	-2.759	-2.761	-2.765	-2.769	-2.772	-2.778	-2.782	-2.790	-2.798	-2.804	-2.814	-2.822	-2.832	-2.844	-2.855	-2.866	-2.879	-2.891	-2.906	-2.920	-2.934	-2.949	-2.965	-2.980	-2.996	-3.014	-3.030	-3.048	-3.064	-3.082	-3.099	-3.118	-3.135	-3.152	-3.170	-3.189	-3.206	-3.224	-3.241	-3.258	-3.274	-3.290	-3.306	-3.321	-3.336	-3.351	-3.366	-3.380	-3.392	-3.405	-3.416	-3.428	-3.439	-3.448	-3.456	-3.464	-3.471	-3.479	-3.484	-3.489	-3.492	-3.496	-3.498	-3.499	-3.499	-3.499	-3.498	-3.494	-3.491	-3.486	-3.481	-3.472	-3.466	-3.458	-3.448	-3.438	-3.428	-3.415	-3.402	-3.390	-3.375	-3.360	-3.345	-3.329	-3.312	-3.295	-3.278	-3.260	-3.241	-3.222	-3.204	-3.186	-3.168	-3.149	-3.129	-3.111	-3.091	-3.074	-3.055	-3.038	-3.020	-3.002	-2.986	-2.971	-2.955	-2.940	-2.928	-2.914	-2.902	-2.892	-2.881	-2.872	-2.865	-2.859	-2.852	-2.848	-2.845	-2.842	-2.841	-2.841	-2.844	-2.848	-2.851	-2.858	-2.865	-2.874	-2.882	-2.894	-2.906	-2.920	-2.935	-2.951	-2.969	-2.986	-3.008	-3.028	-3.049	-3.071	-3.096	-3.120	-3.145	-3.172	-3.199	-3.226	-3.255	-3.284	-3.312	-3.342	-3.371	-3.401	-3.431	-3.461	-3.491	-3.521	-3.550	-3.580	-3.609	-3.636	-3.665	-3.691	-3.719	-3.744	-3.769	-3.792	-3.816	-3.839	-3.859	-3.880	-3.898	-3.915	-3.931	-3.946	-3.959	-3.970	-3.981	-3.990	-3.998	-4.003	-4.008	-4.010	-4.011	-4.011	-4.010	-4.008	-4.003	-3.996	-3.990	-3.981	-3.972	-3.961	-3.949	-3.938	-3.922	-3.908	-3.892	-3.875	-3.858	-3.840	-3.820	-3.801	-3.781	-3.760	-3.740	-3.719	-3.699	-3.676	-3.656	-3.634	-3.612	-3.591	-3.569	-3.549	-3.528	-3.508	-3.485	-3.465	-3.446	-3.426	-3.408	-3.389	-3.371	-3.352	-3.335	-3.318	-3.300	-3.285	-3.268	-3.252	-3.236	-3.221	-3.206	-3.191	-3.176	-3.162	-3.148	-3.132	-3.119	-3.104	-3.090	-3.074	-3.060	-3.044	-3.029	-3.014	-2.998	-2.981	-2.964	-2.948	-2.930	-2.911	-2.892	-2.872	-2.854	-2.834	-2.812	-2.791	-2.769	-2.746	-2.724	-2.699	-2.675	-2.649	-2.622	-2.596	-2.570	-2.542	-2.515	-2.488	-2.459	-2.429	-2.400	-2.371	-2.341	-2.311	-2.281	-2.251	-2.221	-2.191	-2.161	-2.131	-2.102	-2.072	-2.044	-2.015	-1.986	-1.959	-1.931	-1.905	-1.879	-1.852	-1.828	-1.804	-1.780	-1.758	-1.736	-1.715	-1.695	-1.676	-1.659	-1.641	-1.625	-1.610	-1.595	-1.581	-1.570	-1.559	-1.549	-1.539	-1.530	-1.524	-1.516	-1.512	-1.506	-1.504	-1.501	-1.499	-1.498	-1.498	-1.498	-1.500	-1.501	-1.504	-1.508	-1.510	-1.515	-1.520	-1.525	-1.531	-1.538	-1.544	-1.551	-1.559	-1.566	-1.574	-1.582	-1.590	-1.599	-1.608	-1.618	-1.626	-1.634	-1.642	-1.651	-1.660	-1.670	-1.678	-1.686	-1.694	-1.702	-1.710	-1.718	-1.724	-1.731	-1.738	-1.744	-1.750	-1.754	-1.760	-1.765	-1.768	-1.771	-1.775	-1.778	-1.780	-1.781	-1.782	-1.782	-1.785	-1.785	-1.784	-1.784	-1.781	-1.780	-1.776	-1.775	-1.771	-1.768	-1.765	-1.760	-1.755	-1.751	-1.746	-1.741	-1.736	-1.731	-1.726	-1.720	-1.716	-1.711	-1.706	-1.701	-1.698	-1.694	-1.689	-1.686	-1.684	-1.681	-1.679	-1.679	-1.678	-1.678	-1.678	-1.680	-1.682	-1.685	-1.689	-1.695	-1.700	-1.708	-1.715	-1.722	-1.732	-1.744	-1.755	-1.769	-1.781	-1.798	-1.811	-1.829	-1.846	-1.865	-1.884	-1.904	-1.924	-1.946	-1.970	-1.992	-2.016	-2.040	-2.065	-2.090	-2.116	-2.141	-2.168	-2.194	-2.220	-2.246	-2.272	-2.300	-2.325	-2.350	-2.376	-2.401	-2.426	-2.451	-2.474	-2.499	-2.520	-2.541	-2.562	-2.582	-2.602	-2.620	-2.638	-2.654	-2.670	-2.684	-2.698	-2.709	-2.720	-2.730	-2.739	-2.748	-2.754	-2.760	-2.764	-2.768	-2.770	-2.771	-2.772	-2.771	-2.771	-2.769	-2.765	-2.762	-2.756	-2.751	-2.745	-2.739	-2.731	-2.722	-2.714	-2.704	-2.695	-2.684	-2.674	-2.661	-2.650	-2.639	-2.626	-2.614	-2.601	-2.589	-2.576	-2.562	-2.550	-2.536	-2.524	-2.510	-2.496	-2.482	-2.470	-2.458	-2.445	-2.430	-2.416	-2.404	-2.391	-2.378	-2.365	-2.351	-2.338	-2.325	-2.312	-2.300	-2.288	-2.275	-2.262	-2.250	-2.238	-2.226	-2.215	-2.204	-2.194	-2.181	-2.171	-2.161	-2.150	-2.141	-2.131	-2.122	-2.112	-2.104	-2.095	-2.088	-2.079	-2.071	-2.065	-2.058	-2.051	-2.044	-2.038	-2.033	-2.027	-2.022	-2.019	-2.014	-2.010	-2.006	-2.005	-2.001	-1.999	-1.996	-1.995	-1.994	-1.992	-1.991	-1.990	-1.989	-1.989	-1.988	-1.989	-1.988	-1.988	-1.988	-1.986	-1.986	-1.986	-1.985	-1.985	-1.985	-1.984	-1.981	-1.980	-1.979	-1.976	-1.974	-1.971	-1.969	-1.965	-1.961	-1.958	-1.951	-1.946	-1.941	-1.935	-1.929	-1.922	-1.915	-1.906	-1.899	-1.890	-1.881	-1.871	-1.861	-1.852	-1.841	-1.831	-1.820	-1.809	-1.798	-1.786	-1.774	-1.762	-1.750	-1.739	-1.728	-1.715	-1.704	-1.692	-1.681	-1.670	-1.658	-1.648	-1.636	-1.625	-1.615	-1.605	-1.596	-1.586	-1.578	-1.568	-1.560	-1.552	-1.544	-1.538	-1.531	-1.524	-1.518	-1.511	-1.506	-1.501	-1.496	-1.491	-1.488	-1.482	-1.479	-1.475	-1.471	-1.466	-1.464	-1.460	-1.456	-1.452	-1.450	-1.445	-1.441	-1.438	-1.434	-1.430	-1.426	-1.421	-1.418	-1.412	-1.408	-1.401	-1.396	-1.390	-1.384	-1.376	-1.370	-1.361	-1.354	-1.344	-1.335	-1.326	-1.316	-1.305	-1.294	-1.282	-1.271	-1.258	-1.245	-1.231	-1.218	-1.204	-1.190	-1.175	-1.160	-1.145	-1.129	-1.114	-1.098	-1.081	-1.066	-1.050	-1.034	-1.019	-1.002	-0.988	-0.971	-0.956	-0.941	-0.928	-0.911	-0.899	-0.885	-0.871	-0.860	-0.848	-0.836	-0.826	-0.816	-0.808	-0.799	-0.790	-0.784	-0.778	-0.772	-0.769	-0.765	-0.762	-0.760	-0.759	-0.759	-0.760	-0.761	-0.764	-0.768	-0.771	-0.775	-0.781	-0.786	-0.794	-0.801	-0.810	-0.816	-0.826	-0.835	-0.845	-0.854	-0.864	-0.875	-0.885	-0.896	-0.906	-0.916	-0.926	-0.936	-0.948	-0.958	-0.966	-0.975	-0.984	-0.991	-0.999	-1.005	-1.011	-1.016	-1.020	-1.025	-1.028	-1.030	-1.030	-1.031	-1.030	-1.030	-1.028	-1.024	-1.020	-1.016	-1.010	-1.004	-0.998	-0.989	-0.980	-0.970	-0.959	-0.949	-0.936	-0.924	-0.910	-0.896	-0.881	-0.868	-0.851	-0.836	-0.820	-0.804	-0.786	-0.769	-0.751	-0.734	-0.718	-0.699	-0.682	-0.665	-0.648	-0.630	-0.614	-0.596	-0.580	-0.564	-0.548	-0.532	-0.518	-0.502	-0.489	-0.475	-0.461	-0.450	-0.438	-0.426	-0.416	-0.406	-0.398	-0.389	-0.381	-0.375	-0.369	-0.364	-0.360	-0.356	-0.354	-0.351	-0.351	-0.351	-0.354	-0.355	-0.358	-0.361	-0.366	-0.372	-0.378	-0.385	-0.395	-0.402	-0.414	-0.424	-0.436	-0.448	-0.461	-0.476	-0.491	-0.507	-0.524	-0.541	-0.560	-0.579	-0.599	-0.620	-0.641	-0.664	-0.688	-0.711	-0.736	-0.760	-0.786	-0.812	-0.839	-0.866	-0.895	-0.922	-0.951	-0.980	-1.009	-1.039	-1.069	-1.100	-1.130	-1.161	-1.191	-1.222	-1.255	-1.286	-1.319	-1.349	-1.381	-1.411	-1.444	-1.474	-1.505	-1.536	-1.568	-1.596	-1.626	-1.656	-1.685	-1.714	-1.741	-1.769	-1.795	-1.822	-1.848	-1.872	-1.896	-1.920	-1.942	-1.965	-1.986	-2.006	-2.026	-2.044	-2.061	-2.078	-2.092	-2.108	-2.121	-2.134	-2.145	-2.155	-2.164	-2.172	-2.180	-2.185	-2.191	-2.195	-2.199	-2.200	-2.201	-2.201	-2.201	-2.199	-2.196	-2.192	-2.188	-2.184	-2.178	-2.171	-2.165	-2.158	-2.150	-2.140	-2.131	-2.122	-2.114	-2.102	-2.094	-2.084	-2.072	-2.062	-2.052	-2.042	-2.033	-2.024	-2.014	-2.005	-1.998	-1.989	-1.981	-1.974	-1.968	-1.961	-1.956	-1.950	-1.946	-1.944	-1.941	-1.939	-1.938	-1.938	-1.936	-1.938	-1.940	-1.941	-1.944	-1.949	-1.952	-1.958	-1.964	-1.970	-1.978	-1.984	-1.992	-2.001	-2.010	-2.021	-2.031	-2.042	-2.052	-2.064	-2.078	-2.089	-2.102	-2.114	-2.128	-2.141	-2.154	-2.168	-2.181	-2.196	-2.210	-2.224	-2.238	-2.251	-2.266	-2.280	-2.294	-2.308	-2.321	-2.335	-2.348	-2.362	-2.375	-2.390	-2.402	-2.415	-2.429	-2.440	-2.452	-2.466	-2.478	-2.489	-2.501	-2.512	-2.524	-2.534	-2.545	-2.555	-2.565	-2.575	-2.584	-2.592	-2.602	-2.611	-2.619	-2.628	-2.635	-2.642	-2.648	-2.655	-2.660	-2.666	-2.671	-2.675	-2.680	-2.684	-2.686	-2.688	-2.689	-2.691	-2.691	-2.691	-2.691	-2.689	-2.688	-2.685	-2.682	-2.679	-2.675	-2.669	-2.664	-2.656	-2.649	-2.641	-2.632	-2.624	-2.614	-2.602	-2.591	-2.580	-2.566	-2.552	-2.539	-2.525	-2.510	-2.495	-2.478	-2.461	-2.444	-2.426	-2.408	-2.390	-2.370	-2.351	-2.331	-2.312	-2.291	-2.271	-2.251	-2.231	-2.209	-2.189	-2.168	-2.146	-2.126	-2.105	-2.085	-2.064	-2.044	-2.024	-2.002	-1.984	-1.965	-1.945	-1.926	-1.908	-1.890	-1.872	-1.855	-1.839	-1.821	-1.806	-1.791	-1.776	-1.762	-1.748	-1.734	-1.722	-1.709	-1.698	-1.686	-1.674	-1.662	-1.654	-1.642	-1.632	-1.624	-1.615	-1.606	-1.599	-1.589	-1.581	-1.574	-1.566	-1.559	-1.552	-1.545	-1.539	-1.530	-1.524	-1.516	-1.510	-1.502	-1.496	-1.488	-1.481	-1.474	-1.465	-1.459	-1.449	-1.441	-1.432	-1.424	-1.415	-1.404	-1.394	-1.385	-1.374	-1.362	-1.351	-1.340	-1.329	-1.316	-1.304	-1.290	-1.276	-1.262	-1.249	-1.234	-1.219	-1.204	-1.188	-1.172	-1.156	-1.140	-1.124	-1.108	-1.090	-1.072	-1.055	-1.038	-1.020	-1.004	-0.986	-0.969	-0.952	-0.935	-0.919	-0.901	-0.885	-0.869	-0.854	-0.839	-0.824	-0.810	-0.796	-0.782	-0.770	-0.759	-0.749	-0.739	-0.729	-0.720	-0.712	-0.704	-0.699	-0.694	-0.690	-0.686	-0.684	-0.682	-0.681	-0.681	-0.682	-0.686	-0.689	-0.692	-0.698	-0.702	-0.709	-0.716	-0.726	-0.734	-0.742	-0.754	-0.764	-0.775	-0.786	-0.798	-0.810	-0.822	-0.836	-0.848	-0.860	-0.872	-0.885	-0.899	-0.909	-0.921	-0.932	-0.944	-0.954	-0.964	-0.971	-0.981	-0.989	-0.995	-1.001	-1.006	-1.010	-1.014	-1.015	-1.016	-1.016	-1.015	-1.014	-1.010	-1.006	-1.001	-0.994	-0.986	-0.978	-0.969	-0.959	-0.946	-0.935	-0.920	-0.906	-0.892	-0.876	-0.860	-0.842	-0.825	-0.805	-0.788	-0.768	-0.746	-0.726	-0.705	-0.684	-0.661	-0.640	-0.619	-0.595	-0.572	-0.550	-0.528	-0.506	-0.484	-0.460	-0.438	-0.415	-0.394	-0.371	-0.350	-0.328	-0.308	-0.285	-0.265	-0.244	-0.224	-0.204	-0.184	-0.165	-0.145	-0.126	-0.109	-0.091	-0.074	-0.056	-0.040	-0.024	-0.006	0.009	0.024	0.039	0.052	0.068	0.080	0.094	0.106	0.119	0.131	0.142	0.154	0.164	0.174	0.182	0.191	0.201	0.209	0.216	0.222	0.229	0.235	0.241	0.246	0.250	0.255	0.260	0.262	0.266	0.269	0.271	0.274	0.275	0.278	0.279	0.280	0.281	0.282	0.282	0.284	0.284	0.285	0.286	0.286	0.288	0.288	0.289	0.290	0.291	0.291	0.292	0.295	0.298	0.299	0.302	0.304	0.308	0.310	0.315	0.318	0.321	0.325	0.331	0.335	0.340	0.346	0.351	0.356	0.362	0.369	0.375	0.381	0.388	0.394	0.400	0.406	0.412	0.419	0.425	0.431	0.436	0.441	0.448	0.452	0.458	0.462	0.466	0.470	0.472	0.476	0.480	0.481	0.485	0.485	0.488	0.489	0.489	0.490	0.489	0.490	0.489	0.489	0.488	0.485	0.485	0.484	0.481	0.479	0.476	0.475	0.474	0.470	0.468	0.466	0.465	0.461	0.460	0.459	0.455	0.454	0.452	0.451	0.450	0.449	0.449	0.448	0.448	0.448	0.446	0.448	0.448	0.448	0.448	0.449	0.449	0.449	0.449	0.449	0.449	0.450	0.450	0.450	0.449	0.449	0.449	0.448	0.446	0.444	0.442	0.440	0.436	0.434	0.429	0.426	0.420	0.415	0.410	0.404	0.396	0.389	0.380	0.371	0.361	0.352	0.342	0.331	0.320	0.309	0.296	0.284	0.270	0.256	0.242	0.229	0.215	0.200	0.185	0.170	0.154	0.140	0.124	0.109	0.094	0.079	0.062	0.048	0.032	0.019	0.005	-0.010	-0.024	-0.038	-0.050	-0.062	-0.075	-0.086	-0.098	-0.108	-0.118	-0.128	-0.138	-0.146	-0.154	-0.161	-0.166	-0.172	-0.179	-0.184	-0.188	-0.192	-0.194	-0.198	-0.199	-0.200	-0.201	-0.201	-0.201	-0.200	-0.200	-0.198	-0.196	-0.192	-0.190	-0.188	-0.182	-0.179	-0.175	-0.171	-0.166	-0.160	-0.156	-0.150	-0.145	-0.140	-0.134	-0.128	-0.122	-0.116	-0.110	-0.105	-0.099	-0.094	-0.088	-0.082	-0.076	-0.071	-0.065	-0.060	-0.055	-0.051	-0.046	-0.041	-0.036	-0.031	-0.028	-0.024	-0.019	-0.015	-0.011	-0.009	-0.005	-0.001	0.002	0.005	0.009	0.011	0.015	0.019	0.022	0.025	0.029	0.032	0.035	0.039	0.041	0.045	0.049	0.052	0.056	0.059	0.062	0.066	0.070	0.075	0.078	0.081	0.085	0.089	0.092	0.096	0.100	0.101	0.105	0.109	0.111	0.115	0.118	0.120	0.122	0.125	0.126	0.128	0.130	0.131	0.132	0.132	0.134	0.134	0.134	0.134	0.132	0.132	0.131	0.129	0.128	0.125	0.122	0.118	0.115	0.111	0.106	0.102	0.098	0.092	0.086	0.081	0.075	0.069	0.062	0.056	0.049	0.042	0.035	0.029	0.020	0.012	0.005	-0.001	-0.008	-0.015	-0.022	-0.029	-0.036	-0.042	-0.049	-0.055	-0.061	-0.068	-0.074	-0.079	-0.085	-0.089	-0.095	-0.099	-0.102	-0.108	-0.111	-0.115	-0.119	-0.121	-0.124	-0.126	-0.129	-0.132	-0.134	-0.135	-0.138	-0.140	-0.142	-0.144	-0.145	-0.146	-0.149	-0.150	-0.151	-0.152	-0.155	-0.158	-0.159	-0.161	-0.162	-0.166	-0.168	-0.169	-0.171	-0.175	-0.178	-0.180	-0.182	-0.185	-0.188	-0.191	-0.195	-0.198	-0.201	-0.204	100.000	5.000	2.000	1.000	3.000	0.000	0.000	0.000	0.000	0.000	0.000	0.000	0.000	0.000	0.000	0.000	0.000	0.000	1.852	1.856	1.860	1.864	1.868	1.871	1.876	1.879	1.882	1.885	1.888	1.890	1.891	1.894	1.895	1.896	1.898	1.898	1.899	1.900	1.899	1.899	1.899	1.898	1.896	1.895	1.894	1.892	1.890	1.889	1.885	1.884	1.880	1.876	1.872	1.870	1.866	1.862	1.859	1.854	1.850	1.846	1.840	1.836	1.832	1.828	1.822	1.818	1.814	1.809	1.804	1.799	1.794	1.790	1.785	1.781	1.775	1.772	1.768	1.764	1.759	1.754	1.751	1.748	1.744	1.740	1.735	1.732	1.729	1.726	1.722	1.719	1.715	1.711	1.708	1.705	1.701	1.699	1.695	1.691	1.689	1.685	1.681	1.678	1.674	1.671	1.666	1.664	1.660	1.655	1.651	1.646	1.644	1.639	1.635	1.630	1.626	1.621	1.618	1.612	1.609	1.604	1.600	1.595	1.591	1.588	1.584	1.580	1.576	1.574	1.570	1.568	1.565	1.561	1.560	1.558	1.555	1.555	1.554	1.554	1.552	1.554	1.554	1.556	1.558	1.559	1.562	1.566	1.569	1.574	1.578	1.582	1.590	1.595	1.601	1.610	1.618	1.625	1.635	1.644	1.652	1.664	1.674	1.685	1.695	1.706	1.718	1.730	1.741	1.752	1.765	1.776	1.789	1.800	1.811	1.824	1.835	1.846	1.858	1.869	1.879	1.889	1.899	1.909	1.916	1.925	1.932	1.939	1.945	1.950	1.955	1.960	1.962	1.966	1.966	1.969	1.968	1.968	1.966	1.964	1.960	1.956	1.951	1.945	1.938	1.931	1.922	1.912	1.904	1.891	1.880	1.868	1.854	1.841	1.828	1.812	1.798	1.782	1.766	1.749	1.732	1.715	1.699	1.681	1.664	1.645	1.628	1.610	1.594	1.575	1.558	1.541	1.524	1.508	1.490	1.475	1.459	1.444	1.429	1.414	1.399	1.385	1.371	1.359	1.345	1.332	1.321	1.309	1.298	1.286	1.275	1.265	1.254	1.245	1.234	1.224	1.215	1.205	1.196	1.186	1.178	1.169	1.158	1.149	1.140	1.129	1.119	1.106	1.096	1.085	1.072	1.061	1.048	1.034	1.020	1.005	0.990	0.974	0.959	0.942	0.924	0.906	0.889	0.870	0.850	0.830	0.809	0.788	0.765	0.742	0.719	0.695	0.671	0.648	0.621	0.596	0.571	0.544	0.518	0.490	0.464	0.436	0.408	0.380	0.351	0.324	0.296	0.266	0.239	0.210	0.181	0.152	0.125	0.096	0.069	0.040	0.011	-0.016	-0.045	-0.072	-0.101	-0.128	-0.156	-0.184	-0.210	-0.239	-0.265	-0.292	-0.319	-0.348	-0.372	-0.400	-0.425	-0.451	-0.478	-0.504	-0.529	-0.555	-0.579	-0.605	-0.629	-0.654	-0.679	-0.704	-0.728	-0.752	-0.776	-0.801	-0.825	-0.849	-0.871	-0.895	-0.919	-0.941	-0.965	-0.988	-1.009	-1.032	-1.054	-1.076	-1.098	-1.120	-1.141	-1.162	-1.184	-1.205	-1.226	-1.246	-1.266	-1.286	-1.306	-1.326	-1.346	-1.366	-1.384	-1.402	-1.421	-1.439	-1.458	-1.475	-1.491	-1.509	-1.525	-1.541	-1.558	-1.572	-1.588	-1.602	-1.618	-1.631	-1.645	-1.656	-1.670	-1.681	-1.694	-1.705	-1.715	-1.725	-1.735	-1.746	-1.755	-1.764	-1.772	-1.780	-1.788	-1.794	-1.801	-1.808	-1.814	-1.820	-1.824	-1.829	-1.832	-1.836	-1.840	-1.842	-1.845	-1.846	-1.849	-1.850	-1.851	-1.851	-1.851	-1.851	-1.851	-1.849	-1.849	-1.845	-1.844	-1.841	-1.838	-1.834	-1.829	-1.825	-1.820	-1.814	-1.808	-1.801	-1.795	-1.788	-1.779	-1.771	-1.761	-1.751	-1.742	-1.731	-1.720	-1.709	-1.698	-1.685	-1.674	-1.660	-1.646	-1.634	-1.619	-1.604	-1.589	-1.572	-1.559	-1.542	-1.526	-1.509	-1.492	-1.475	-1.459	-1.441	-1.424	-1.405	-1.388	-1.370	-1.351	-1.334	-1.315	-1.296	-1.279	-1.261	-1.244	-1.226	-1.210	-1.194	-1.176	-1.160	-1.145	-1.129	-1.115	-1.100	-1.086	-1.071	-1.059	-1.046	-1.035	-1.022	-1.011	-1.000	-0.990	-0.981	-0.972	-0.964	-0.956	-0.949	-0.942	-0.938	-0.932	-0.929	-0.925	-0.921	-0.920	-0.918	-0.916	-0.918	-0.919	-0.919	-0.921	-0.925	-0.929	-0.931	-0.938	-0.942	-0.950	-0.958	-0.965	-0.975	-0.982	-0.994	-1.005	-1.018	-1.030	-1.042	-1.056	-1.071	-1.086	-1.102	-1.120	-1.138	-1.155	-1.174	-1.192	-1.212	-1.232	-1.254	-1.275	-1.296	-1.318	-1.340	-1.361	-1.384	-1.405	-1.429	-1.450	-1.472	-1.494	-1.516	-1.539	-1.560	-1.581	-1.601	-1.621	-1.641	-1.660	-1.678	-1.695	-1.711	-1.726	-1.741	-1.754	-1.765	-1.776	-1.785	-1.792	-1.799	-1.804	-1.808	-1.810	-1.809	-1.809	-1.806	-1.802	-1.795	-1.788	-1.780	-1.770	-1.758	-1.744	-1.729	-1.712	-1.694	-1.675	-1.654	-1.632	-1.609	-1.585	-1.560	-1.534	-1.505	-1.478	-1.448	-1.419	-1.389	-1.356	-1.325	-1.294	-1.261	-1.229	-1.196	-1.164	-1.131	-1.099	-1.066	-1.034	-1.002	-0.971	-0.941	-0.910	-0.880	-0.851	-0.822	-0.795	-0.768	-0.741	-0.716	-0.691	-0.668	-0.644	-0.621	-0.599	-0.578	-0.558	-0.538	-0.520	-0.501	-0.484	-0.468	-0.450	-0.435	-0.420	-0.405	-0.391	-0.378	-0.364	-0.350	-0.338	-0.324	-0.312	-0.300	-0.286	-0.274	-0.261	-0.249	-0.236	-0.222	-0.209	-0.195	-0.181	-0.165	-0.150	-0.134	-0.119	-0.102	-0.085	-0.068	-0.049	-0.031	-0.011	0.008	0.028	0.049	0.070	0.091	0.112	0.135	0.159	0.180	0.204	0.228	0.250	0.274	0.296	0.320	0.342	0.366	0.389	0.411	0.434	0.455	0.476	0.496	0.514	0.534	0.551	0.566	0.584	0.598	0.611	0.624	0.635	0.645	0.654	0.661	0.669	0.672	0.676	0.679	0.679	0.678	0.676	0.672	0.668	0.661	0.652	0.644	0.635	0.622	0.610	0.596	0.581	0.564	0.548	0.529	0.510	0.490	0.469	0.448	0.425	0.402	0.379	0.355	0.331	0.308	0.284	0.259	0.234	0.210	0.185	0.160	0.136	0.112	0.089	0.066	0.042	0.020	-0.001	-0.022	-0.042	-0.064	-0.082	-0.102	-0.120	-0.138	-0.154	-0.171	-0.186	-0.201	-0.216	-0.230	-0.244	-0.255	-0.268	-0.280	-0.290	-0.301	-0.311	-0.321	-0.331	-0.340	-0.349	-0.358	-0.368	-0.376	-0.385	-0.394	-0.401	-0.410	-0.419	-0.429	-0.438	-0.448	-0.456	-0.468	-0.478	-0.489	-0.501	-0.511	-0.524	-0.536	-0.550	-0.562	-0.576	-0.590	-0.605	-0.620	-0.635	-0.651	-0.669	-0.685	-0.701	-0.719	-0.736	-0.754	-0.771	-0.790	-0.808	-0.826	-0.844	-0.862	-0.881	-0.900	-0.918	-0.936	-0.952	-0.970	-0.989	-1.005	-1.021	-1.038	-1.054	-1.069	-1.085	-1.099	-1.112	-1.126	-1.139	-1.151	-1.161	-1.172	-1.182	-1.192	-1.201	-1.210	-1.218	-1.225	-1.230	-1.236	-1.241	-1.245	-1.249	-1.252	-1.254	-1.256	-1.256	-1.258	-1.258	-1.258	-1.256	-1.254	-1.251	-1.250	-1.246	-1.242	-1.239	-1.235	-1.230	-1.224	-1.219	-1.214	-1.208	-1.201	-1.195	-1.188	-1.181	-1.174	-1.166	-1.159	-1.150	-1.142	-1.135	-1.128	-1.118	-1.110	-1.101	-1.092	-1.082	-1.074	-1.065	-1.055	-1.045	-1.035	-1.025	-1.015	-1.006	-0.996	-0.988	-0.978	-0.968	-0.956	-0.946	-0.936	-0.926	-0.915	-0.904	-0.892	-0.882	-0.870	-0.859	-0.848	-0.836	-0.825	-0.811	-0.799	-0.786	-0.772	-0.759	-0.746	-0.732	-0.719	-0.704	-0.689	-0.674	-0.658	-0.642	-0.625	-0.609	-0.592	-0.574	-0.558	-0.539	-0.520	-0.501	-0.482	-0.461	-0.441	-0.421	-0.400	-0.379	-0.356	-0.334	-0.311	-0.288	-0.265	-0.240	-0.216	-0.191	-0.168	-0.141	-0.116	-0.090	-0.065	-0.039	-0.012	0.014	0.040	0.066	0.094	0.120	0.146	0.174	0.200	0.226	0.252	0.280	0.305	0.331	0.358	0.382	0.408	0.431	0.456	0.479	0.502	0.526	0.549	0.570	0.591	0.611	0.630	0.649	0.669	0.686	0.702	0.718	0.734	0.748	0.761	0.774	0.784	0.795	0.805	0.814	0.821	0.829	0.834	0.839	0.842	0.845	0.848	0.848	0.848	0.846	0.842	0.840	0.835	0.830	0.822	0.816	0.809	0.799	0.789	0.778	0.765	0.752	0.739	0.724	0.710	0.694	0.678	0.660	0.641	0.624	0.605	0.586	0.568	0.546	0.528	0.506	0.485	0.464	0.444	0.422	0.401	0.380	0.360	0.340	0.319	0.299	0.279	0.260	0.241	0.222	0.205	0.189	0.171	0.155	0.141	0.126	0.114	0.101	0.089	0.078	0.066	0.058	0.050	0.042	0.035	0.029	0.024	0.020	0.016	0.015	0.012	0.011	0.011	0.011	0.014	0.015	0.018	0.020	0.024	0.029	0.031	0.036	0.042	0.048	0.052	0.059	0.064	0.070	0.076	0.082	0.089	0.095	0.100	0.106	0.111	0.116	0.120	0.125	0.128	0.131	0.132	0.136	0.136	0.139	0.139	0.139	0.138	0.136	0.134	0.131	0.128	0.124	0.119	0.114	0.108	0.102	0.095	0.088	0.079	0.070	0.062	0.052	0.044	0.034	0.024	0.012	0.002	-0.009	-0.021	-0.031	-0.042	-0.055	-0.065	-0.076	-0.088	-0.098	-0.109	-0.120	-0.129	-0.140	-0.148	-0.156	-0.166	-0.174	-0.181	-0.188	-0.194	-0.200	-0.205	-0.210	-0.212	-0.216	-0.220	-0.221	-0.224	-0.224	-0.224	-0.222	-0.221	-0.220	-0.216	-0.212	-0.209	-0.204	-0.198	-0.191	-0.184	-0.176	-0.169	-0.160	-0.150	-0.140	-0.130	-0.119	-0.106	-0.095	-0.082	-0.069	-0.055	-0.041	-0.026	-0.011	0.005	0.020	0.036	0.052	0.070	0.088	0.105	0.124	0.140	0.159	0.178	0.195	0.214	0.232	0.251	0.270	0.289	0.306	0.324	0.341	0.359	0.376	0.394	0.409	0.425	0.441	0.455	0.470	0.482	0.496	0.507	0.519	0.529	0.539	0.548	0.555	0.561	0.566	0.571	0.574	0.576	0.578	0.576	0.575	0.572	0.568	0.561	0.554	0.544	0.535	0.522	0.510	0.495	0.480	0.464	0.445	0.425	0.405	0.384	0.360	0.336	0.311	0.285	0.258	0.230	0.201	0.171	0.140	0.109	0.076	0.045	0.011	-0.024	-0.058	-0.091	-0.128	-0.162	-0.198	-0.232	-0.268	-0.304	-0.339	-0.374	-0.409	-0.445	-0.480	-0.514	-0.548	-0.581	-0.614	-0.648	-0.680	-0.711	-0.744	-0.774	-0.804	-0.834	-0.864	-0.892	-0.921	-0.949	-0.978	-1.004	-1.030	-1.056	-1.081	-1.106	-1.131	-1.155	-1.179	-1.200	-1.222	-1.245	-1.266	-1.286	-1.306	-1.326	-1.345	-1.362	-1.380	-1.398	-1.414	-1.431	-1.448	-1.461	-1.476	-1.489	-1.502	-1.515	-1.525	-1.536	-1.546	-1.555	-1.564	-1.570	-1.578	-1.582	-1.586	-1.590	-1.592	-1.594	-1.592	-1.592	-1.590	-1.588	-1.582	-1.576	-1.570	-1.562	-1.554	-1.544	-1.534	-1.521	-1.509	-1.494	-1.480	-1.464	-1.448	-1.430	-1.412	-1.394	-1.374	-1.354	-1.334	-1.314	-1.292	-1.271	-1.249	-1.228	-1.205	-1.185	-1.162	-1.141	-1.120	-1.101	-1.081	-1.061	-1.042	-1.024	-1.006	-0.990	-0.974	-0.960	-0.946	-0.934	-0.921	-0.911	-0.901	-0.894	-0.885	-0.880	-0.875	-0.871	-0.869	-0.868	-0.868	-0.870	-0.872	-0.875	-0.880	-0.886	-0.894	-0.901	-0.910	-0.920	-0.931	-0.942	-0.955	-0.969	-0.982	-0.996	-1.012	-1.026	-1.042	-1.059	-1.075	-1.091	-1.109	-1.125	-1.142	-1.159	-1.175	-1.192	-1.208	-1.224	-1.239	-1.256	-1.270	-1.285	-1.299	-1.312	-1.326	-1.339	-1.350	-1.362	-1.372	-1.384	-1.392	-1.401	-1.410	-1.418	-1.424	-1.430	-1.435	-1.440	-1.445	-1.450	-1.452	-1.455	-1.456	-1.459	-1.459	-1.460	-1.461	-1.461	-1.461	-1.459	-1.458	-1.456	-1.454	-1.452	-1.450	-1.448	-1.444	-1.441	-1.438	-1.434	-1.429	-1.425	-1.421	-1.416	-1.412	-1.408	-1.402	-1.398	-1.391	-1.386	-1.381	-1.376	-1.369	-1.362	-1.356	-1.349	-1.342	-1.336	-1.329	-1.321	-1.314	-1.306	-1.298	-1.290	-1.281	-1.272	-1.261	-1.252	-1.242	-1.232	-1.221	-1.210	-1.200	-1.188	-1.176	-1.164	-1.151	-1.139	-1.126	-1.112	-1.099	-1.085	-1.071	-1.056	-1.042	-1.028	-1.014	-0.998	-0.984	-0.968	-0.952	-0.939	-0.922	-0.908	-0.891	-0.876	-0.861	-0.845	-0.830	-0.815	-0.800	-0.785	-0.770	-0.756	-0.741	-0.728	-0.714	-0.700	-0.686	-0.672	-0.660	-0.648	-0.634	-0.622	-0.610	-0.598	-0.586	-0.576	-0.566	-0.555	-0.545	-0.535	-0.525	-0.518	-0.509	-0.500	-0.491	-0.484	-0.476	-0.469	-0.461	-0.455	-0.448	-0.441	-0.435	-0.429	-0.422	-0.416	-0.411	-0.405	-0.400	-0.394	-0.388	-0.381	-0.375	-0.369	-0.361	-0.355	-0.348	-0.341	-0.332	-0.326	-0.318	-0.308	-0.299	-0.290	-0.280	-0.270	-0.259	-0.248	-0.236	-0.225	-0.211	-0.200	-0.186	-0.172	-0.159	-0.144	-0.130	-0.114	-0.099	-0.084	-0.068	-0.051	-0.036	-0.020	-0.004	0.012	0.029	0.044	0.060	0.076	0.090	0.105	0.119	0.132	0.145	0.158	0.169	0.181	0.191	0.200	0.209	0.215	0.222	0.228	0.232	0.236	0.239	0.240	0.240	0.241	0.240	0.238	0.234	0.230	0.225	0.218	0.211	0.204	0.194	0.185	0.175	0.164	0.152	0.140	0.126	0.114	0.100	0.086	0.074	0.060	0.046	0.031	0.016	0.004	-0.010	-0.024	-0.036	-0.049	-0.060	-0.072	-0.082	-0.092	-0.102	-0.110	-0.119	-0.126	-0.132	-0.138	-0.141	-0.146	-0.148	-0.150	-0.150	-0.150	-0.149	-0.148	-0.144	-0.139	-0.135	-0.128	-0.121	-0.112	-0.105	-0.095	-0.085	-0.074	-0.062	-0.049	-0.035	-0.021	-0.005	0.010	0.026	0.044	0.060	0.079	0.098	0.115	0.135	0.154	0.175	0.195	0.216	0.236	0.258	0.280	0.302	0.324	0.346	0.370	0.391	0.415	0.438	0.460	0.482	0.506	0.529	0.552	0.575	0.599	0.621	0.644	0.666	0.689	0.711	0.734	0.756	0.778	0.800	0.820	0.840	0.861	0.881	0.900	0.920	0.938	0.956	0.972	0.990	1.006	1.020	1.035	1.048	1.060	1.071	1.082	1.092	1.101	1.110	1.116	1.122	1.128	1.130	1.134	1.136	1.138	1.138	1.136	1.134	1.131	1.126	1.122	1.116	1.111	1.105	1.098	1.089	1.079	1.070	1.060	1.050	1.039	1.028	1.015	1.004	0.991	0.979	0.968	0.955	0.942	0.931	0.919	0.906	0.895	0.884	0.871	0.861	0.851	0.841	0.831	0.822	0.814	0.806	0.799	0.791	0.786	0.781	0.775	0.771	0.768	0.764	0.761	0.760	0.758	0.756	0.756	0.755	0.755	0.756	0.756	0.759	0.760	0.761	0.762	0.765	0.768	0.770	0.772	0.776	0.779	0.781	0.782	0.785	0.788	0.790	0.791	0.792	0.795	0.796	0.798	0.799	0.800	0.800	0.800	0.801	0.800	0.800	0.799	0.798	0.796	0.795	0.794	0.791	0.788	0.785	0.781	0.778	0.774	0.771	0.768	0.762	0.759	0.754	0.750	0.744	0.739	0.734	0.729	0.722	0.716	0.711	0.705	0.699	0.692	0.686	0.680	0.672	0.666	0.660	0.652	0.644	0.638	0.629	0.620	0.612	0.604	0.595	0.586	0.576	0.568	0.558	0.549	0.539	0.528	0.518	0.506	0.495	0.484	0.472	0.460	0.449	0.436	0.424	0.410	0.398	0.385	0.371	0.358	0.344	0.331	0.318	0.304	0.291	0.276	0.264	0.252	0.239	0.226	0.214	0.202	0.191	0.180	0.170	0.159	0.149	0.141	0.132	0.125	0.116	0.110	0.105	0.100	0.095	0.090	0.089	0.086	0.084	0.084	0.084	0.085	0.086	0.089	0.091	0.096	0.100	0.105	0.111	0.118	0.125	0.132	0.141	0.149	0.158	0.168	0.178	0.188	0.198	0.208	0.220	0.230	0.241	0.251	0.264	0.274	0.285	0.295	0.305	0.315	0.325	0.335	0.344	0.352	0.360	0.368	0.375	0.381	0.388	0.391	0.396	0.400	0.402	0.405	0.408	0.409	0.409	0.408	0.406	0.404	0.401	0.399	0.394	0.389	0.384	0.378	0.372	0.364	0.358	0.350	0.342	0.334	0.324	0.315	0.306	0.298	0.288	0.279	0.270	0.260	0.251	0.241	0.234	0.225	0.216	0.209	0.200	0.194	0.186	0.180	0.174	0.168	0.162	0.158	0.155	0.151	0.148	0.145	0.144	0.142	0.142	0.142	0.142	0.144	0.146	0.148	0.151	0.154	0.158	0.161	0.166	0.171	0.176	0.181	0.188	0.192	0.200	0.206	0.212	0.219	0.225	0.230	0.238	0.244	0.249	0.255	0.260	0.265	0.270	0.274	0.279	0.281	0.285	0.286	0.288	0.289	0.289	0.290	0.289	0.288	0.285	0.282	0.279	0.275	0.269	0.264	0.258	0.250	0.241	0.232	0.224	0.214	0.204	0.192	0.180	0.168	0.154	0.141	0.126	0.112	0.096	0.080	0.064	0.048	0.030	0.012	-0.005	-0.022	-0.040	-0.058	-0.076	-0.095	-0.112	-0.130	-0.150	-0.166	-0.184	-0.202	-0.219	-0.236	-0.252	-0.270	-0.285	-0.300	-0.315	-0.330	-0.342	-0.356	-0.369	-0.381	-0.392	-0.404	-0.414	-0.424	-0.431	-0.440	-0.448	-0.454	-0.460	-0.465	-0.469	-0.474	-0.476	-0.480	-0.481	-0.482	-0.484	-0.484	-0.484	-0.482	-0.481	-0.480	-0.478	-0.475	-0.471	-0.468	-0.465	-0.461	-0.456	-0.451	-0.446	-0.441	-0.435	-0.430	-0.425	-0.419	-0.411	-0.405	-0.398	-0.391	-0.384	-0.378	-0.369	-0.361	-0.354	-0.345	-0.336	-0.329	-0.320	-0.311	-0.301	-0.292	-0.284	-0.274	-0.262	-0.252	-0.241	-0.230	-0.219	-0.208	-0.195	-0.184	-0.170	-0.158	-0.145	-0.130	-0.116	-0.102	-0.088	-0.074	-0.059	-0.044	-0.028	-0.011	0.004	0.020	0.036	0.051	0.069	0.085	0.101	0.118	0.134	0.151	0.168	0.184	0.200	0.216	0.234	0.250	0.266	0.281	0.298	0.314	0.330	0.345	0.360	0.375	0.390	0.405	0.420	0.434	0.449	0.462	0.476	0.491	0.505	0.519	0.532	0.546	0.561	0.574	0.589	0.604	0.616	0.631	0.644	0.659	0.671	0.685	0.699	0.712	0.725	0.740	0.752	0.766	0.780	0.792	0.805	0.819	0.831	0.844	0.856	0.868	0.878	0.889	0.900	0.909	0.918	0.926	0.935	0.942	0.950	0.955	0.960	0.964	0.968	0.970	0.970	0.971	0.971	0.968	0.965	0.960	0.955	0.950	0.941	0.934	0.925	0.914	0.902	0.890	0.879	0.864	0.850	0.836	0.820	0.805	0.788	0.771	0.754	0.736	0.720	0.701	0.684	0.668	0.651	0.635	0.620	0.602	0.589	0.575	0.560	0.549	0.538	0.528	0.518	0.511	0.504	0.500	0.496	0.494	0.494	0.495	0.498	0.501	0.507	0.515	0.524	0.535	0.548	0.560	0.576	0.592	0.610	0.630	0.651	0.672	0.695	0.720	0.745	0.770	0.796	0.824	0.850	0.879	0.908	0.936	0.965	0.995	1.022	1.051	1.080	1.108	1.135	1.161	1.188	1.212	1.238	1.260	1.284	1.305	1.324	1.344	1.361	1.378	1.392	1.405	1.418	1.428	1.438	1.444	1.451	1.455	1.458	1.460	1.460	1.459	1.456	1.451	1.448	1.440	1.432	1.424	1.414	1.402	1.390	1.376	1.362	1.348	1.332	1.316	1.300	1.282	1.266	1.249	1.231	1.212	1.195	1.178	1.160	1.142	1.125	1.109	1.092	1.076	1.060	1.045	1.030	1.016	1.004	0.991	0.980	0.969	0.959	0.949	0.940	0.931	0.925	0.919	0.914	0.910	0.906	0.904	0.901	0.900	0.901	0.900	0.902	0.902	0.908	0.910	0.914	0.919	0.924	0.930	0.935	0.942	0.950	0.956	0.964	0.972	0.980	0.989	0.998	1.006	1.016	1.025	1.034	1.044	1.054	1.064	1.074	1.082	1.092	1.102	1.112	1.122	1.132	1.142	1.152	1.162	1.171	1.182	1.191	1.200	1.210	1.220	1.229	1.239	1.246	1.256	1.265	1.274	1.281	1.290	1.299	1.306	1.315	1.322	1.330	1.336	1.344	1.351	1.359	1.365	1.371	1.378	1.382	1.389	1.394	1.398	1.401	1.406	1.410	1.414	1.416	1.418	1.419	1.421	1.422	1.421	1.421	1.420	1.420	1.418	1.415	1.411	1.408	1.402	1.398	1.391	1.386	1.379	1.371	1.362	1.354	1.344	1.334	1.324	1.311	1.300	1.288	1.276	1.262	1.249	1.235	1.221	1.208	1.194	1.179	1.164	1.150	1.136	1.121	1.106	1.092	1.078	1.064	1.050	1.039	1.026	1.012	1.002	0.990	0.980	0.970	0.960	0.951	0.942	0.935	0.930	0.922	0.918	0.914	0.909	0.906	0.905	0.901	0.901	0.900	0.901	0.901	0.901	0.904	0.905	0.908	0.910	0.914	0.916	0.919	0.921	0.925	0.928	0.930	0.932	0.934	0.935	0.935	0.935	0.935	0.934	0.931	0.929	0.925	0.919	0.914	0.906	0.899	0.889	0.879	0.866	0.855	0.840	0.825	0.808	0.789	0.770	0.749	0.728	0.705	0.680	0.654	0.626	0.599	0.569	0.540	0.507	0.476	0.442	0.410	0.375	0.339	0.304	0.268	0.231	0.195	0.158	0.120	0.082	0.046	0.008	-0.031	-0.069	-0.106	-0.144	-0.180	-0.218	-0.254	-0.289	-0.324	-0.359	-0.392	-0.425	-0.459	-0.491	-0.521	-0.552	-0.581	-0.610	-0.639	-0.666	-0.694	-0.720	-0.745	-0.769	-0.792	-0.816	-0.838	-0.859	-0.881	-0.900	-0.920	-0.940	-0.958	-0.974	-0.991	-1.009	-1.024	-1.039	-1.054	-1.068	-1.081	-1.094	-1.106	-1.119	-1.130	-1.141	-1.152	-1.162	-1.174	-1.182	-1.192	-1.201	-1.210	-1.218	-1.225	-1.232	-1.239	-1.244	-1.250	-1.256	-1.261	-1.265	-1.270	-1.272	-1.276	-1.280	-1.282	-1.284	-1.285	-1.286	-1.286	-1.286	-1.286	-1.286	-1.285	-1.284	-1.282	-1.280	-1.278	-1.275	-1.272	-1.270	-1.266	-1.262	-1.259	-1.255	-1.252	-1.248	-1.244	-1.240	-1.238	-1.234	-1.231	-1.229	-1.226	-1.224	-1.224	-1.222	-1.222	-1.222	-1.224	-1.224	-1.225	-1.229	-1.231	-1.236	-1.241	-1.248	-1.254	-1.261	-1.270	-1.280	-1.290	-1.301	-1.315	-1.328	-1.342	-1.358	-1.374	-1.391	-1.410	-1.430	-1.450	-1.471	-1.494	-1.516	-1.540	-1.565	-1.590	-1.618	-1.645	-1.672	-1.701	-1.731	-1.761	-1.791	-1.822	-1.855	-1.886	-1.919	-1.952	-1.985	-2.019	-2.052	-2.086	-2.120	-2.154	-2.189	-2.224	-2.258	-2.292	-2.326	-2.360	-2.394	-2.428	-2.461	-2.496	-2.529	-2.562	-2.594	-2.628	-2.660	-2.691	-2.722	-2.755	-2.786	-2.816	-2.846	-2.876	-2.906	-2.934	-2.962	-2.990	-3.018	-3.044	-3.070	-3.096	-3.121	-3.148	-3.171	-3.198	-3.221	-3.244	-3.268	-3.290	-3.311	-3.332	-3.355	-3.375	-3.395	-3.415	-3.435	-3.455	-3.472	-3.491	-3.509	-3.526	-3.542	-3.560	-3.576	-3.590	-3.605	-3.620	-3.634	-3.645	-3.658	-3.669	-3.680	-3.689	-3.700	-3.708	-3.716	-3.724	-3.729	-3.735	-3.739	-3.742	-3.745	-3.746	-3.746	-3.746	-3.744	-3.741	-3.738	-3.731	-3.726	-3.719	-3.709	-3.699	-3.688	-3.675	-3.661	-3.645	-3.628	-3.610	-3.590	-3.569	-3.545	-3.520	-3.494	-3.466	-3.439	-3.409	-3.376	-3.342	-3.309	-3.272	-3.234	-3.195	-3.154	-3.112	-3.069	-3.024	-2.978	-2.930	-2.881	-2.831	-2.780	-2.726	-2.672	-2.618	-2.561	-2.505	-2.446	-2.386	-2.328	-2.265	-2.204	-2.140	-2.076	-2.013	-1.948	-1.881	-1.815	-1.748	-1.680	-1.611	-1.544	-1.475	-1.406	-1.335	-1.266	-1.196	-1.126	-1.056	-0.988	-0.918	-0.849	-0.779	-0.710	-0.641	-0.574	-0.505	-0.439	-0.371	-0.305	-0.240	-0.174	-0.110	-0.048	0.015	0.078	0.138	0.196	0.255	0.312	0.369	0.425	0.478	0.531	0.582	0.634	0.682	0.729	0.775	0.820	0.864	0.906	0.946	0.986	1.024	1.060	1.096	1.130	1.161	1.194	1.222	1.252	1.280	1.306	1.331	1.356	1.380	1.402	1.425	1.445	1.466	1.485	1.504	1.521	1.539	1.556	1.574	1.589	1.605	1.620	1.635	1.650	1.665	1.680	1.694	1.708	1.722	1.736	1.751	1.766	1.780	1.795	1.810	1.825	1.840	1.854	1.870	1.885	1.900	1.915	1.930	1.945	1.960	1.975	1.990	2.005	2.019	2.033	2.046	2.060	2.072	2.085	2.096	2.108	2.118	2.128	2.136	2.144	2.150	2.156	2.161	2.165	2.166	2.168	2.166	2.165	2.162	2.159	2.154	2.148	2.139	2.128	2.118	2.105	2.091	2.075	2.059	2.041	2.022	2.002	1.980	1.958	1.934	1.909	1.884	1.856	1.829	1.800	1.771	1.741	1.710	1.679	1.648	1.615	1.582	1.549	1.518	1.484	1.451	1.419	1.388	1.355	1.324	1.292	1.262	1.232	1.204	1.174	1.146	1.120	1.094	1.069	1.045	1.021	1.000	0.979	0.959	0.940	0.922	0.906	0.891	0.876	0.864	0.851	0.841	0.831	0.822	0.815	0.809	0.802	0.799	0.795	0.791	0.790	0.788	0.789	0.789	0.789	0.790	0.792	0.796	0.799	0.802	0.806	0.811	0.816	0.821	0.825	0.831	0.836	0.841	0.846	0.852	0.859	0.864	0.869	0.874	0.881	0.885	0.890	0.896	0.902	0.908	0.912	0.918	0.924	0.928	0.932	0.936	0.941	0.946	0.951	0.956	0.961	0.966	0.971	0.976	0.981	0.986	0.991	0.996	1.002	1.008	1.014	1.020	1.025	1.032	1.039	1.045	1.051	1.059	1.065	1.074	1.080	1.088	1.096	1.102	1.111	1.120	1.128	1.136	1.146	1.154	1.164	1.172	1.182	1.191	1.201	1.211	1.220	1.230	1.239	1.250	1.259	1.269	1.279	1.289	1.298	1.308	1.318	1.328	1.338	1.346	1.356	1.366	1.376	1.385	1.395	1.405	1.414	1.424	1.434	1.444	1.454	1.462	1.472	1.482	1.494	1.502	1.512	1.522	1.534	1.544	1.555	1.565	1.575	1.586	1.596	1.608	1.619	1.629	1.640	1.651	1.661	1.674	1.685	1.695	1.706	1.718	1.730	1.741	1.752	1.764	1.775	1.786	1.798	1.810	1.821	1.832	1.844	1.855	1.865	1.876	1.888	1.898	1.908	1.919	1.929	1.939	1.948	1.958	1.966	1.976	1.985	1.992	2.001	2.009	2.016	2.024	2.031	2.038	2.045	2.051	2.056	2.062	2.068	2.074	2.078	2.081	2.086	2.089	2.092	2.096	2.099	2.102	2.104	2.105	2.108	2.109	2.110	2.110	2.111	2.111	2.111	2.110	2.110	2.108	2.108	2.105	2.104	2.101	2.099	2.095	2.092	2.088	2.085	2.081	2.078	2.072	2.068	2.061	2.055	2.050	2.042	2.038	2.031	2.022	2.016	2.007	2.000	1.992	1.984	1.975	1.965	1.956	1.946	1.938	1.928	1.919	1.908	1.898	1.888	1.878	1.866	1.856	1.846	1.835	1.825	1.814	1.804	1.794	1.784	1.774	1.764	1.755	1.745	1.736	1.728	1.719	1.711	1.704	1.696	1.690	1.684	1.679	1.672	1.669	1.664	1.661	1.659	1.656	1.654	1.652	1.651	1.652	1.654	1.655	1.658	1.660	1.664	1.669	1.674	1.680	1.686	1.694	1.701	1.711	1.720	1.730	1.741	1.752	1.765	1.778	1.790	1.802	1.816	1.830	1.845	1.859	1.874	1.889	1.904	1.919	1.934	1.950	1.965	1.981	1.996	2.011	2.026	2.041	2.055	2.069	2.084	2.096	2.109	2.121	2.132	2.144	2.155	2.165	2.172	2.181	2.188	2.195	2.200	2.206	2.209	2.211	2.215	2.215	2.215	2.215	2.214	2.211	2.208	2.202	2.199	2.192	2.185	2.178	2.169	2.160	2.149	2.139	2.128	2.115	2.102	2.089	2.075	2.060	2.044	2.029	2.014	1.998	1.981	1.964	1.948	1.929	1.912	1.894	1.878	1.860	1.842	1.825	1.809	1.791	1.775	1.758	1.740	1.724	1.706	1.690	1.675	1.659	1.644	1.628	1.611	1.598	1.581	1.566	1.551	1.536	1.521	1.508	1.494	1.479	1.465	1.450	1.436	1.421	1.408	1.392	1.378	1.364	1.349	1.334	1.319	1.302	1.286	1.271	1.254	1.236	1.220	1.201	1.184	1.165	1.146	1.128	1.108	1.088	1.068	1.048	1.025	1.004	0.981	0.959	0.936	0.912	0.890	0.865	0.841	0.815	0.790	0.765	0.740	0.714	0.688	0.660	0.634	0.605	0.578	0.550	0.522	0.492	0.465	0.438	0.408	0.379	0.351	0.321	0.292	0.264	0.234	0.205	0.175	0.146	0.118	0.088	0.058	0.029	0.000	-0.029	-0.059	-0.086	-0.116	-0.144	-0.172	-0.201	-0.231	-0.259	-0.286	-0.314	-0.342	-0.370	-0.398	-0.422	-0.450	-0.476	-0.502	-0.528	-0.552	-0.578	-0.602	-0.628	-0.652	-0.676	-0.700	-0.724	-0.746	-0.769	-0.792	-0.815	-0.838	-0.858	-0.880	-0.901	-0.922	-0.942	-0.964	-0.985	-1.005	-1.026	-1.046	-1.066	-1.088	-1.106	-1.126	-1.146	-1.165	-1.185	-1.205	-1.226	-1.245	-1.265	-1.285	-1.305	-1.324	-1.344	-1.362	-1.382	-1.401	-1.421	-1.440	-1.459	-1.479	-1.498	-1.516	-1.535	-1.554	-1.571	-1.589	-1.606	-1.622	-1.640	-1.656	-1.671	-1.686	-1.701	-1.716	-1.730	-1.742	-1.756	-1.769	-1.780	-1.790	-1.801	-1.811	-1.820	-1.829	-1.836	-1.844	-1.849	-1.854	-1.859	-1.862	-1.866	-1.868	-1.870	-1.870	-1.870	-1.869	-1.869	-1.866	-1.864	-1.861	-1.856	-1.852	-1.848	-1.841	-1.835	-1.828	-1.820	-1.811	-1.802	-1.794	-1.784	-1.774	-1.764	-1.752	-1.740	-1.728	-1.715	-1.704	-1.690	-1.675	-1.661	-1.646	-1.634	-1.619	-1.604	-1.589	-1.572	-1.556	-1.541	-1.525	-1.508	-1.491	-1.475	-1.458	-1.440	-1.424	-1.406	-1.389	-1.371	-1.355	-1.336	-1.319	-1.300	-1.282	-1.265	-1.248	-1.229	-1.211	-1.192	-1.176	-1.159	-1.141	-1.124	-1.108	-1.090	-1.074	-1.058	-1.041	-1.025	-1.011	-0.996	-0.981	-0.968	-0.955	-0.941	-0.930	-0.918	-0.905	-0.895	-0.884	-0.874	-0.866	-0.858	-0.849	-0.842	-0.836	-0.831	-0.826	-0.822	-0.819	-0.816	-0.814	-0.814	-0.812	-0.814	-0.816	-0.818	-0.821	-0.826	-0.831	-0.836	-0.844	-0.851	-0.860	-0.869	-0.879	-0.890	-0.901	-0.914	-0.926	-0.940	-0.955	-0.970	-0.986	-1.002	-1.020	-1.038	-1.056	-1.076	-1.094	-1.115	-1.135	-1.156	-1.179	-1.200	-1.221	-1.242	-1.265	-1.288	-1.310	-1.331	-1.354	-1.375	-1.396	-1.419	-1.440	-1.462	-1.482	-1.502	-1.522	-1.540	-1.560	-1.576	-1.594	-1.610	-1.626	-1.640	-1.654	-1.665	-1.676	-1.686	-1.695	-1.701	-1.708	-1.712	-1.716	-1.719	-1.719	-1.719	-1.718	-1.712	-1.709	-1.702	-1.696	-1.688	-1.679	-1.666	-1.655	-1.641	-1.626	-1.611	-1.594	-1.576	-1.558	-1.538	-1.516	-1.494	-1.471	-1.448	-1.425	-1.400	-1.375	-1.350	-1.324	-1.298	-1.270	-1.244	-1.216	-1.190	-1.161	-1.135	-1.109	-1.081	-1.055	-1.029	-1.001	-0.975	-0.949	-0.922	-0.898	-0.874	-0.848	-0.824	-0.800	-0.776	-0.752	-0.730	-0.709	-0.686	-0.664	-0.644	-0.622	-0.601	-0.581	-0.561	-0.541	-0.522	-0.502	-0.484	-0.465	-0.445	-0.426	-0.409	-0.390	-0.370	-0.352	-0.334	-0.315	-0.298	-0.279	-0.260	-0.241	-0.222	-0.204	-0.185	-0.164	-0.145	-0.125	-0.105	-0.085	-0.066	-0.046	-0.025	-0.005	0.015	0.035	0.058	0.078	0.099	0.120	0.140	0.161	0.181	0.201	0.221	0.241	0.261	0.280	0.300	0.318	0.336	0.354	0.372	0.388	0.405	0.420	0.434	0.449	0.460	0.474	0.484	0.494	0.504	0.511	0.520	0.526	0.530	0.535	0.538	0.540	0.541	0.540	0.540	0.536	0.534	0.529	0.522	0.515	0.507	0.499	0.488	0.476	0.464	0.450	0.436	0.420	0.405	0.386	0.370	0.350	0.331	0.311	0.290	0.270	0.249	0.228	0.204	0.181	0.159	0.135	0.112	0.089	0.066	0.042	0.020	-0.004	-0.026	-0.050	-0.071	-0.092	-0.115	-0.136	-0.158	-0.176	-0.196	-0.215	-0.234	-0.251	-0.268	-0.285	-0.300	-0.314	-0.328	-0.341	-0.354	-0.365	-0.376	-0.386	-0.395	-0.404	-0.411	-0.419	-0.425	-0.431	-0.438	-0.442	-0.448	-0.450	-0.454	-0.456	-0.459	-0.462	-0.465	-0.466	-0.468	-0.469	-0.470	-0.471	-0.474	-0.475	-0.478	-0.479	-0.481	-0.484	-0.488	-0.490	-0.494	-0.498	-0.502	-0.507	-0.512	-0.519	-0.526	-0.534	-0.541	-0.550	-0.559	-0.570	-0.580	-0.591	-0.602	-0.616	-0.628	-0.641	-0.656	-0.670	-0.686	-0.701	-0.719	-0.735	-0.752	-0.770	-0.789	-0.806	-0.825	-0.844	-0.864	-0.882	-0.902	-0.921	-0.940	-0.960	-0.980	-0.999	-1.018	-1.036	-1.055	-1.072	-1.090	-1.106	-1.124	-1.140	-1.155	-1.170	-1.184	-1.196	-1.210	-1.221	-1.232	-1.242	-1.251	-1.259	-1.266	-1.272	-1.278	-1.281	-1.285	-1.288	-1.289	-1.288	-1.286	-1.285	-1.281	-1.278	-1.271	-1.266	-1.259	-1.250	-1.241	-1.231	-1.220	-1.208	-1.196	-1.182	-1.169	-1.154	-1.138	-1.121	-1.105	-1.089	-1.070	-1.051	-1.032	-1.014	-0.994	-0.975	-0.955	-0.935	-0.914	-0.894	-0.874	-0.854	-0.834	-0.814	-0.794	-0.774	-0.755	-0.736	-0.716	-0.699	-0.680	-0.664	-0.646	-0.628	-0.611	-0.595	-0.580	-0.564	-0.549	-0.535	-0.520	-0.506	-0.494	-0.480	-0.468	-0.455	-0.442	-0.430	-0.419	-0.408	-0.395	-0.384	-0.372	-0.361	-0.350	-0.340	-0.329	-0.318	-0.306	-0.296	-0.284	-0.272	-0.260	-0.248	-0.235	-0.222	-0.209	-0.196	-0.181	-0.166	-0.151	-0.135	-0.120	-0.102	-0.086	-0.069	-0.050	-0.031	-0.011	0.008	0.029	0.049	0.070	0.092	0.114	0.138	0.160	0.185	0.208	0.232	0.258	0.281	0.308	0.332	0.358	0.384	0.409	0.435	0.460	0.486	0.510	0.536	0.561	0.586	0.610	0.635	0.658	0.681	0.705	0.728	0.749	0.770	0.790	0.809	0.829	0.846	0.865	0.880	0.895	0.910	0.924	0.936	0.949	0.959	0.968	0.976	0.982	0.989	0.992	0.996	0.999	1.000	1.000	0.999	0.995	0.992	0.988	0.981	0.974	0.965	0.955	0.945	0.934	0.920	0.906	0.891	0.878	0.860	0.842	0.825	0.806	0.786	0.766	0.746	0.725	0.704	0.682	0.660	0.638	0.616	0.592	0.571	0.549	0.525	0.504	0.481	0.460	0.439	0.419	0.398	0.378	0.359	0.340	0.321	0.305	0.289	0.274	0.259	0.245	0.232	0.221	0.209	0.200	0.190	0.181	0.175	0.168	0.162	0.158	0.154	0.150	0.148	0.146	0.145	0.145	0.145	0.146	0.149	0.150	0.154	0.158	0.160	0.165	0.169	0.171	0.178	0.181	0.186	0.191	0.195	0.201	0.205	0.209	0.214	0.218	0.221	0.224	0.225	0.228	0.229	0.230	0.230	0.231	0.230	0.229	0.226	0.225	0.221	0.218	0.215	0.209	0.204	0.196	0.190	0.184	0.175	0.166	0.158	0.148	0.138	0.128	0.118	0.105	0.094	0.082	0.069	0.058	0.045	0.031	0.020	0.006	-0.008	-0.019	-0.031	-0.045	-0.058	-0.070	-0.082	-0.095	-0.106	-0.118	-0.129	-0.139	-0.149	-0.159	-0.168	-0.178	-0.184	-0.192	-0.199	-0.205	-0.210	-0.216	-0.220	-0.225	-0.228	-0.230	-0.231	-0.232	-0.232	-0.231	-0.230	-0.229	-0.225	-0.222	-0.219	-0.212	-0.208	-0.201	-0.195	-0.186	-0.178	-0.169	-0.160	-0.150	-0.139	-0.126	-0.114	-0.102	-0.090	-0.076	-0.061	-0.046	-0.031	-0.015	0.001	0.016	0.034	0.051	0.070	0.088	0.105	0.122	0.141	0.160	0.178	0.196	0.215	0.232	0.251	0.269	0.286	0.302	0.319	0.335	0.350	0.366	0.380	0.395	0.408	0.419	0.431	0.441	0.451	0.459	0.466	0.474	0.479	0.482	0.485	0.488	0.486	0.486	0.482	0.479	0.474	0.468	0.459	0.449	0.438	0.425	0.410	0.394	0.378	0.358	0.338	0.318	0.295	0.270	0.246	0.220	0.191	0.162	0.132	0.102	0.071	0.039	0.006	-0.028	-0.061	-0.096	-0.131	-0.168	-0.202	-0.240	-0.275	-0.312	-0.349	-0.386	-0.422	-0.459	-0.495	-0.531	-0.566	-0.601	-0.636	-0.670	-0.702	-0.736	-0.769	-0.799	-0.830	-0.859	-0.889	-0.918	-0.944	-0.971	-0.996	-1.021	-1.045	-1.069	-1.092	-1.114	-1.134	-1.155	-1.174	-1.192	-1.211	-1.229	-1.245	-1.261	-1.276	-1.290	-1.305	-1.319	-1.331	-1.344	-1.356	-1.368	-1.378	-1.388	-1.398	-1.406	-1.415	-1.424	-1.432	-1.439	-1.446	-1.452	-1.458	-1.464	-1.468	-1.471	-1.475	-1.478	-1.479	-1.481	-1.480	-1.481	-1.480	-1.479	-1.475	-1.472	-1.469	-1.462	-1.458	-1.451	-1.444	-1.434	-1.424	-1.414	-1.401	-1.389	-1.376	-1.361	-1.346	-1.329	-1.312	-1.295	-1.276	-1.258	-1.236	-1.215	-1.194	-1.172	-1.149	-1.126	-1.102	-1.080	-1.055	-1.031	-1.008	-0.982	-0.959	-0.934	-0.910	-0.885	-0.861	-0.839	-0.816	-0.794	-0.771	-0.750	-0.730	-0.710	-0.692	-0.672	-0.656	-0.640	-0.624	-0.611	-0.596	-0.585	-0.574	-0.564	-0.555	-0.548	-0.541	-0.536	-0.532	-0.529	-0.528	-0.526	-0.528	-0.528	-0.531	-0.535	-0.539	-0.545	-0.552	-0.559	-0.568	-0.578	-0.588	-0.599	-0.609	-0.621	-0.635	-0.648	-0.661	-0.675	-0.689	-0.704	-0.719	-0.734	-0.749	-0.764	-0.780	-0.796	-0.811	-0.828	-0.842	-0.859	-0.875	-0.889	-0.904	-0.919	-0.934	-0.948	-0.961	-0.976	-0.989	-1.001	-1.015	-1.026	-1.039	-1.051	-1.062	-1.074	-1.084	-1.094	-1.104	-1.112	-1.121	-1.130	-1.139	-1.148	-1.155	-1.162	-1.170	-1.176	-1.182	-1.189	-1.195	-1.200	-1.206	-1.211	-1.216	-1.220	-1.225	-1.228	-1.231	-1.235	-1.238	-1.240	-1.241	-1.244	-1.245	-1.245	-1.246	-1.245	-1.244	-1.242	-1.241	-1.239	-1.236	-1.231	-1.229	-1.222	-1.218	-1.211	-1.204	-1.196	-1.189	-1.179	-1.170	-1.160	-1.149	-1.138	-1.125	-1.111	-1.098	-1.082	-1.069	-1.052	-1.036	-1.019	-1.002	-0.985	-0.966	-0.948	-0.928	-0.909	-0.890	-0.869	-0.849	-0.829	-0.809	-0.788	-0.768	-0.748	-0.726	-0.706	-0.686	-0.666	-0.646	-0.628	-0.609	-0.591	-0.571	-0.555	-0.538	-0.522	-0.506	-0.491	-0.478	-0.464	-0.450	-0.438	-0.426	-0.414	-0.404	-0.394	-0.385	-0.376	-0.369	-0.361	-0.355	-0.349	-0.342	-0.338	-0.332	-0.330	-0.325	-0.322	-0.319	-0.318	-0.314	-0.311	-0.310	-0.309	-0.306	-0.305	-0.302	-0.300	-0.298	-0.295	-0.292	-0.289	-0.285	-0.281	-0.276	-0.271	-0.266	-0.261	-0.254	-0.248	-0.239	-0.230	-0.220	-0.210	-0.200	-0.188	-0.175	-0.161	-0.148	-0.132	-0.118	-0.101	-0.084	-0.066	-0.048	-0.029	-0.009	0.012	0.034	0.055	0.078	0.099	0.122	0.145	0.169	0.191	0.216	0.239	0.264	0.288	0.310	0.332	0.355	0.378	0.399	0.420	0.440	0.460	0.479	0.496	0.514	0.529	0.544	0.559	0.571	0.581	0.591	0.600	0.608	0.614	0.618	0.620	0.621	0.621	0.620	0.616	0.612	0.608	0.600	0.591	0.581	0.569	0.556	0.541	0.526	0.509	0.491	0.472	0.452	0.431	0.410	0.388	0.364	0.341	0.318	0.291	0.268	0.241	0.216	0.190	0.165	0.140	0.114	0.090	0.065	0.041	0.019	-0.005	-0.026	-0.049	-0.070	-0.090	-0.108	-0.125	-0.142	-0.158	-0.171	-0.185	-0.196	-0.206	-0.215	-0.222	-0.229	-0.234	-0.238	-0.240	-0.240	-0.240	-0.238	-0.234	-0.229	-0.222	-0.214	-0.205	-0.194	-0.182	-0.170	-0.155	-0.140	-0.122	-0.104	-0.085	-0.065	-0.044	-0.021	0.001	0.025	0.050	0.076	0.101	0.129	0.156	0.185	0.212	0.242	0.271	0.302	0.331	0.362	0.394	0.422	0.455	0.485	0.515	0.546	0.576	0.606	0.636	0.666	0.696	0.725	0.752	0.780	0.808	0.832	0.858	0.884	0.906	0.930	0.951	0.972	0.991	1.011	1.029	1.044	1.059	1.074	1.085	1.096	1.106	1.115	1.122	1.129	1.131	1.135	1.138	1.138	1.136	1.134	1.131	1.126	1.121	1.114	1.106	1.096	1.088	1.078	1.066	1.052	1.041	1.029	1.014	0.999	0.984	0.969	0.954	0.936	0.921	0.905	0.890	0.874	0.859	0.844	0.829	0.814	0.800	0.786	0.772	0.760	0.749	0.738	0.726	0.718	0.708	0.699	0.690	0.684	0.676	0.671	0.666	0.662	0.660	0.656	0.655	0.654	0.652	0.654	0.654	0.655	0.656	0.658	0.659	0.662	0.665	0.669	0.671	0.675	0.679	0.682	0.686	0.690	0.695	0.698	0.701	0.704	0.708	0.711	0.712	0.715	0.718	0.720	0.721	0.722	0.724	0.724	0.724	0.724	0.724	0.724	0.722	0.721	0.720	0.716	0.715	0.712	0.710	0.706	0.702	0.700	0.695	0.691	0.688	0.682	0.679	0.674	0.669	0.664	0.659	0.654	0.649	0.642	0.638	0.632	0.626	0.621	0.615	0.609	0.604	0.598	0.591	0.586	0.579	0.572	0.566	0.560	0.554	0.546	0.539	0.531	0.524	0.515	0.507	0.500	0.491	0.482	0.474	0.465	0.455	0.444	0.435	0.425	0.414	0.404	0.392	0.381	0.369	0.358	0.345	0.334	0.322	0.309	0.298	0.285	0.272	0.260	0.248	0.236	0.224	0.210	0.199	0.188	0.175	0.165	0.154	0.144	0.135	0.125	0.116	0.108	0.100	0.092	0.085	0.079	0.074	0.069	0.065	0.062	0.060	0.059	0.058	0.058	0.058	0.060	0.061	0.064	0.068	0.071	0.078	0.082	0.090	0.098	0.105	0.112	0.121	0.132	0.141	0.154	0.164	0.175	0.188	0.200	0.214	0.225	0.238	0.251	0.265	0.278	0.291	0.305	0.319	0.332	0.345	0.359	0.371	0.384	0.396	0.409	0.421	0.432	0.444	0.454	0.465	0.474	0.484	0.492	0.501	0.507	0.515	0.522	0.528	0.531	0.536	0.541	0.544	0.546	0.548	0.549	0.550	0.551	0.550	0.549	0.548	0.545	0.542	0.540	0.536	0.532	0.528	0.524	0.519	0.514	0.509	0.504	0.498	0.491	0.485	0.480	0.474	0.468	0.461	0.455	0.448	0.441	0.436	0.430	0.424	0.418	0.414	0.408	0.402	0.398	0.392	0.388	0.384	0.380	0.376	0.372	0.370	0.368	0.364	0.362	0.360	0.359	0.358	0.356	0.355	0.355	0.354	0.354	0.352	0.354	0.354	0.354	0.355	0.354	0.355	0.355	0.355	0.356	0.355	0.356	0.356	0.355	0.355	0.355	0.354	0.351	0.350	0.349	0.346	0.344	0.340	0.336	0.332	0.329	0.322	0.318	0.312	0.305	0.299	0.291	0.282	0.275	0.266	0.256	0.245	0.235	0.224	0.211	0.200	0.186	0.174	0.160	0.146	0.131	0.116	0.101	0.085	0.069	0.052	0.036	0.020	0.004	-0.014	-0.030	-0.048	-0.065	-0.081	-0.099	-0.116	-0.132	-0.149	-0.165	-0.181	-0.196	-0.211	-0.228	-0.241	-0.255	-0.268	-0.281	-0.294	-0.305	-0.316	-0.326	-0.336	-0.344	-0.354	-0.360	-0.366	-0.372	-0.376	-0.381	-0.385	-0.386	-0.389	-0.389	-0.390	-0.389	-0.388	-0.385	-0.381	-0.379	-0.374	-0.369	-0.362	-0.356	-0.349	-0.341	-0.334	-0.325	-0.315	-0.306	-0.296	-0.286	-0.276	-0.265	-0.254	-0.241	-0.231	-0.220	-0.206	-0.195	-0.184	-0.171	-0.160	-0.149	-0.136	-0.124	-0.112	-0.102	-0.091	-0.080	-0.070	-0.059	-0.050	-0.039	-0.030	-0.021	-0.011	-0.002	0.005	0.014	0.021	0.029	0.036	0.042	0.050	0.056	0.062	0.068	0.072	0.079	0.084	0.090	0.095	0.100	0.104	0.108	0.112	0.118	0.122	0.126	0.131	0.136	0.140	0.145	0.151	0.156	0.162	0.169	0.174	0.180	0.189	0.195	0.202	0.211	0.220	0.229	0.239	0.248	0.259	0.270	0.281	0.292	0.306	0.319	0.332	0.346	0.361	0.376	0.391	0.409	0.426	0.444	0.461	0.480	0.499	0.516	0.536	0.556	0.576	0.596	0.616	0.635	0.656	0.676	0.696	0.716	0.735	0.756	0.775	0.792	0.811	0.830	0.848	0.864	0.879	0.894	0.909	0.922	0.935	0.946	0.956	0.966	0.975	0.982	0.989	0.994	0.998	1.000	1.001	1.000	0.999	0.996	0.991	0.985	0.979	0.970	0.960	0.950	0.939	0.925	0.912	0.898	0.881	0.864	0.846	0.829	0.809	0.791	0.771	0.750	0.730	0.709	0.688	0.666	0.645	0.624	0.604	0.582	0.562	0.544	0.524	0.506	0.488	0.471	0.455	0.440	0.426	0.414	0.402	0.392	0.384	0.378	0.370	0.366	0.364	0.362	0.364	0.365	0.369	0.374	0.381	0.390	0.400	0.411	0.425	0.440	0.455	0.474	0.491	0.512	0.534	0.556	0.580	0.605	0.631	0.656	0.684	0.712	0.740	0.770	0.799	0.829	0.859	0.888	0.919	0.948	0.979	1.006	1.035	1.065	1.092	1.119	1.145	1.171	1.195	1.219	1.240	1.262	1.281	1.301	1.318	1.334	1.349	1.362	1.372	1.384	1.392	1.400	1.406	1.410	1.412	1.415	1.415	1.412	1.409	1.405	1.399	1.391	1.382	1.374	1.362	1.351	1.338	1.324	1.311	1.295	1.280	1.262	1.246	1.228	1.210	1.192	1.175	1.155	1.138	1.119	1.101	1.082	1.065	1.048	1.030	1.015	0.999	0.982	0.968	0.952	0.940	0.926	0.915	0.902	0.891	0.882	0.875	0.866	0.859	0.854	0.849	0.845	0.841	0.839	0.839	0.838	0.838	0.840	0.841	0.845	0.849	0.852	0.858	0.862	0.869	0.875	0.882	0.890	0.899	0.906	0.915	0.924	0.934	0.944	0.954	0.964	0.974	0.984	0.996	1.006	1.019	1.030	1.040	1.051	1.062	1.074	1.085	1.096	1.108	1.119	1.129	1.140	1.150	1.161	1.171	1.182	1.191	1.202	1.211	1.221	1.231	1.241	1.250	1.259	1.268	1.278	1.285	1.294	1.302	1.310	1.318	1.325	1.332	1.339	1.345	1.352	1.358	1.364	1.369	1.374	1.378	1.381	1.386	1.389	1.391	1.394	1.396	1.396	1.396	1.396	1.396	1.395	1.392	1.391	1.389	1.384	1.380	1.375	1.369	1.362	1.355	1.348	1.339	1.329	1.319	1.309	1.296	1.285	1.272	1.260	1.246	1.232	1.219	1.204	1.189	1.174	1.159	1.142	1.128	1.111	1.095	1.080	1.065	1.049	1.034	1.019	1.004	0.990	0.975	0.962	0.950	0.938	0.926	0.915	0.905	0.895	0.888	0.879	0.871	0.866	0.860	0.855	0.851	0.848	0.846	0.844	0.842	0.842	0.842	0.844	0.845	0.848	0.849	0.851	0.856	0.859	0.861	0.865	0.869	0.871	0.875	0.878	0.879	0.882	0.884	0.884	0.885	0.884	0.882	0.880	0.876	0.872	0.868	0.861	0.854	0.845	0.835	0.822	0.809	0.795	0.779	0.761	0.742	0.722	0.701	0.678	0.654	0.628	0.601	0.571	0.542	0.511	0.479	0.446	0.412	0.376	0.340	0.305	0.268	0.229	0.191	0.151	0.112	0.072	0.032	-0.008	-0.049	-0.089	-0.130	-0.169	-0.210	-0.249	-0.288	-0.326	-0.364	-0.401	-0.438	-0.474	-0.509	-0.544	-0.578	-0.610	-0.641	-0.671	-0.702	-0.731	-0.760	-0.786	-0.812	-0.838	-0.862	-0.886	-0.908	-0.929	-0.950	-0.970	-0.989	-1.008	-1.025	-1.041	-1.056	-1.072	-1.086	-1.100	-1.112	-1.125	-1.139	-1.149	-1.160	-1.170	-1.180	-1.190	-1.199	-1.208	-1.216	-1.225	-1.231	-1.239	-1.245	-1.251	-1.259	-1.264	-1.269	-1.274	-1.279	-1.284	-1.288	-1.291	-1.295	-1.298	-1.301	-1.302	-1.305	-1.306	-1.308	-1.309	-1.308	-1.308	-1.308	-1.306	-1.304	-1.301	-1.299	-1.296	-1.294	-1.290	-1.286	-1.281	-1.278	-1.272	-1.268	-1.262	-1.258	-1.251	-1.246	-1.240	-1.234	-1.229	-1.224	-1.218	-1.212	-1.208	-1.204	-1.199	-1.196	-1.192	-1.190	-1.186	-1.185	-1.184	-1.182	-1.184	-1.185	-1.186	-1.189	-1.192	-1.198	-1.204	-1.209	-1.216	-1.226	-1.235	-1.246	-1.259	-1.272	-1.286	-1.301	-1.319	-1.336	-1.354	-1.375	-1.395	-1.418	-1.440	-1.464	-1.489	-1.515	-1.541	-1.569	-1.599	-1.628	-1.658	-1.689	-1.720	-1.751	-1.785	-1.819	-1.851	-1.885	-1.920	-1.954	-1.989	-2.025	-2.059	-2.095	-2.130	-2.164	-2.200	-2.234	-2.269	-2.304	-2.339	-2.372	-2.408	-2.440	-2.475	-2.508	-2.541	-2.572	-2.606	-2.638	-2.669	-2.700	-2.730	-2.760	-2.789	-2.819	-2.846	-2.875	-2.902	-2.930	-2.955	-2.981	-3.006	-3.032	-3.056	-3.081	-3.104	-3.128	-3.150	-3.170	-3.192	-3.212	-3.232	-3.254	-3.272	-3.291	-3.309	-3.328	-3.345	-3.362	-3.379	-3.394	-3.410	-3.424	-3.439	-3.451	-3.465	-3.476	-3.489	-3.499	-3.509	-3.516	-3.526	-3.534	-3.541	-3.548	-3.552	-3.558	-3.561	-3.565	-3.566	-3.568	-3.568	-3.566	-3.565	-3.562	-3.559	-3.554	-3.548	-3.540	-3.531	-3.521	-3.511	-3.499	-3.486	-3.471	-3.455	-3.438	-3.420	-3.400	-3.378	-3.355	-3.331	-3.305	-3.278	-3.251	-3.221	-3.189	-3.156	-3.122	-3.088	-3.050	-3.012	-2.972	-2.931	-2.890	-2.846	-2.802	-2.756	-2.709	-2.660	-2.609	-2.559	-2.506	-2.454	-2.399	-2.344	-2.288	-2.230	-2.171	-2.112	-2.052	-1.991	-1.931	-1.870	-1.806	-1.744	-1.680	-1.615	-1.551	-1.485	-1.421	-1.355	-1.289	-1.224	-1.156	-1.090	-1.024	-0.956	-0.891	-0.825	-0.759	-0.694	-0.628	-0.562	-0.498	-0.432	-0.369	-0.305	-0.242	-0.180	-0.118	-0.058	0.002	0.064	0.122	0.180	0.239	0.295	0.350	0.405	0.460	0.512	0.565	0.616	0.668	0.716	0.765	0.812	0.858	0.904	0.948	0.991	1.032	1.075	1.115	1.154	1.192	1.229	1.266	1.300	1.335	1.368	1.399	1.431	1.462	1.492	1.521	1.549	1.578	1.604	1.630	1.655	1.681	1.706	1.729	1.752	1.775	1.799	1.820	1.841	1.862	1.882	1.904	1.924	1.944	1.962	1.982	2.001	2.019	2.036	2.056	2.074	2.090	2.109	2.125	2.141	2.158	2.174	2.190	2.205	2.219	2.234	2.248	2.260	2.274	2.285	2.298	2.308	2.319	2.326	2.335	2.344	2.350	2.356	2.361	2.365	2.368	2.370	2.370	2.370	2.368	2.366	2.361	2.356	2.350	2.342	2.334	2.324	2.312	2.300	2.285	2.271	2.255	2.238	2.220	2.200	2.180	2.159	2.136	2.114	2.090	2.065	2.040	2.015	1.989	1.961	1.934	1.908	1.879	1.851	1.822	1.795	1.765	1.736	1.708	1.680	1.652	1.624	1.596	1.570	1.544	1.518	1.492	1.468	1.442	1.420	1.396	1.374	1.352	1.332	1.314	1.295	1.276	1.259	1.242	1.228	1.212	1.198	1.185	1.172	1.161	1.150	1.140	1.130	1.121	1.114	1.106	1.099	1.091	1.085	1.079	1.074	1.068	1.064	1.059	1.055	1.052	1.049	1.045	1.042	1.040	1.038	1.035	1.032	1.030	1.028	1.026	1.024	1.022	1.021	1.020	1.019	1.018	1.016	1.016	1.015	1.015	1.015	1.015	1.015	1.015	1.016	1.018	1.020	1.021	1.025	1.029	1.030	1.034	1.038	1.042	1.048	1.052	1.058	1.065	1.070	1.078	1.086	1.094	1.102	1.110	1.120	1.129	1.140	1.150	1.160	1.171	1.181	1.192	1.204	1.215	1.226	1.239	1.250	1.261	1.272	1.284	1.296	1.308	1.318	1.329	1.340	1.350	1.360	1.370	1.380	1.390	1.399	1.408	1.415	1.424	1.430	1.438	1.444	1.450	1.456	1.462	1.468	1.472	1.476	1.481	1.485	1.489	1.492	1.495	1.499	1.502	1.505	1.509	1.512	1.516	1.519	1.521	1.528	1.531	1.535	1.540	1.545	1.550	1.556	1.564	1.570	1.578	1.586	1.596	1.605	1.615	1.625	1.636	1.648	1.661	1.674	1.688	1.701	1.716	1.732	1.748	1.764	1.781	1.799	1.818	1.836	1.854	1.874	1.894	1.914	1.934	1.955	1.975	1.996	2.016	2.036	2.056	2.078	2.098	2.119	2.138	2.156	2.175	2.194	2.211	2.229	2.245	2.261	2.275	2.290	2.304	2.316	2.330	2.340	2.351	2.361	2.369	2.378	2.384	2.390	2.395	2.400	2.404	2.406	2.408	2.409	2.408	2.406	2.406	2.402	2.399	2.396	2.391	2.386	2.381	2.375	2.368	2.360	2.352	2.345	2.336	2.326	2.318	2.308	2.299	2.288	2.278	2.268	2.258	2.248	2.239	2.228	2.216	2.208	2.198	2.188	2.178	2.168	2.159	2.150	2.140	2.131	2.124	2.115	2.108	2.100	2.091	2.084	2.076	2.070	2.064	2.056	2.050	2.045	2.039	2.033	2.027	2.022	2.018	2.013	2.009	2.002	1.999	1.994	1.990	1.985	1.981	1.978	1.974	1.970	1.965	1.962	1.960	1.955	1.952	1.950	1.946	1.944	1.942	1.939	1.936	1.934	1.931	1.930	1.929	1.928	1.925	1.925	1.924	1.924	1.922	1.924	1.925	1.925	1.926	1.928	1.930	1.931	1.935	1.939	1.941	1.946	1.951	1.956	1.962	1.968	1.975	1.981	1.988	1.995	2.004	2.013	2.021	2.030	2.039	2.049	2.060	2.070	2.080	2.090	2.101	2.111	2.122	2.134	2.144	2.155	2.166	2.178	2.188	2.199	2.208	2.218	2.226	2.236	2.244	2.254	2.260	2.268	2.274	2.280	2.285	2.290	2.294	2.296	2.299	2.300	2.301	2.300	2.300	2.298	2.296	2.291	2.288	2.281	2.276	2.269	2.261	2.252	2.244	2.234	2.222	2.210	2.198	2.184	2.170	2.155	2.140	2.124	2.108	2.091	2.072	2.055	2.036	2.018	1.998	1.979	1.959	1.939	1.919	1.899	1.879	1.858	1.838	1.816	1.795	1.774	1.755	1.734	1.714	1.692	1.674	1.652	1.632	1.612	1.594	1.574	1.554	1.535	1.516	1.496	1.478	1.461	1.441	1.425	1.406	1.389	1.371	1.355	1.338	1.320	1.304	1.288	1.270	1.254	1.236	1.220	1.204	1.186	1.170	1.152	1.136	1.120	1.102	1.086	1.069	1.051	1.034	1.015	0.999	0.980	0.962	0.944	0.925	0.906	0.888	0.868	0.846	0.826	0.806	0.785	0.764	0.741	0.718	0.695	0.672	0.649	0.624	0.600	0.575	0.550	0.524	0.498	0.471	0.444	0.418	0.390	0.362	0.334	0.306	0.276	0.248	0.219	0.189	0.160	0.129	0.100	0.069	0.039	0.009	-0.022	-0.052	-0.081	-0.111	-0.141	-0.172	-0.201	-0.231	-0.260	-0.289	-0.318	-0.345	-0.374	-0.401	-0.428	-0.455	-0.480	-0.506	-0.531	-0.555	-0.580	-0.604	-0.626	-0.649	-0.671	-0.692	-0.714	-0.735	-0.754	-0.774	-0.792	-0.811	-0.830	-0.846	-0.864	-0.880	-0.896	-0.912	-0.929	-0.942	-0.959	-0.974	-0.989	-1.002	-1.016	-1.031	-1.045	-1.059	-1.072	-1.086	-1.100	-1.112	-1.126	-1.140	-1.152	-1.166	-1.180	-1.192	-1.206	-1.219	-1.231	-1.245	-1.258	-1.270	-1.282	-1.295	-1.306	-1.320	-1.331	-1.342	-1.354	-1.365	-1.375	-1.386	-1.395	-1.406	-1.415	-1.424	-1.432	-1.440	-1.448	-1.455	-1.461	-1.469	-1.475	-1.479	-1.484	-1.489	-1.491	-1.494	-1.496	-1.499	-1.499	-1.499	-1.499	-1.499	-1.498	-1.496	-1.494	-1.490	-1.489	-1.484	-1.480	-1.474	-1.469	-1.464	-1.458	-1.451	-1.442	-1.436	-1.429	-1.420	-1.411	-1.401	-1.392	-1.381	-1.371	-1.361	-1.350	-1.339	-1.326	-1.315	-1.302	-1.291	-1.279	-1.266	-1.252	-1.240	-1.226	-1.212	-1.198	-1.184	-1.169	-1.155	-1.140	-1.125	-1.109	-1.094	-1.078	-1.061	-1.045	-1.029	-1.011	-0.994	-0.978	-0.960	-0.941	-0.924	-0.905	-0.888	-0.868	-0.850	-0.831	-0.812	-0.794	-0.775	-0.756	-0.738	-0.719	-0.700	-0.682	-0.664	-0.646	-0.628	-0.610	-0.592	-0.575	-0.559	-0.542	-0.526	-0.511	-0.496	-0.482	-0.469	-0.455	-0.444	-0.432	-0.421	-0.411	-0.404	-0.394	-0.388	-0.381	-0.376	-0.372	-0.369	-0.366	-0.366	-0.366	-0.368	-0.371	-0.375	-0.380	-0.388	-0.394	-0.404	-0.415	-0.425	-0.439	-0.452	-0.469	-0.485	-0.504	-0.522	-0.544	-0.565	-0.588	-0.612	-0.636	-0.664	-0.690	-0.718	-0.748	-0.775	-0.806	-0.838	-0.869	-0.900	-0.932	-0.965	-0.999	-1.031	-1.064	-1.096	-1.130	-1.162	-1.195	-1.228	-1.259	-1.290	-1.321	-1.351	-1.381	-1.409	-1.438	-1.462	-1.489	-1.512	-1.535	-1.556	-1.576	-1.596	-1.614	-1.629	-1.642	-1.655	-1.666	-1.676	-1.684	-1.690	-1.696	-1.698	-1.700	-1.700	-1.698	-1.695	-1.690	-1.684	-1.676	-1.669	-1.659	-1.648	-1.635	-1.621	-1.606	-1.590	-1.572	-1.555	-1.536	-1.518	-1.498	-1.478	-1.455	-1.434	-1.412	-1.389	-1.366	-1.344	-1.320	-1.298	-1.275	-1.250	-1.228	-1.205	-1.181	-1.159	-1.136	-1.114	-1.091	-1.069	-1.048	-1.026	-1.004	-0.984	-0.961	-0.941	-0.921	-0.902	-0.881	-0.862	-0.842	-0.824	-0.804	-0.785	-0.768	-0.748	-0.730	-0.710	-0.692	-0.674	-0.654	-0.635	-0.616	-0.598	-0.576	-0.558	-0.538	-0.518	-0.498	-0.476	-0.456	-0.435	-0.414	-0.392	-0.370	-0.349	-0.326	-0.304	-0.281	-0.258	-0.234	-0.211	-0.188	-0.164	-0.140	-0.118	-0.092	-0.069	-0.046	-0.021	0.001	0.024	0.046	0.069	0.091	0.112	0.132	0.154	0.172	0.192	0.210	0.230	0.245	0.262	0.278	0.292	0.305	0.318	0.329	0.339	0.348	0.355	0.362	0.368	0.372	0.375	0.379	0.379	0.379	0.378	0.375	0.371	0.366	0.361	0.355	0.346	0.338	0.329	0.318	0.306	0.294	0.280	0.268	0.252	0.238	0.222	0.205	0.189	0.172	0.155	0.138	0.120	0.101	0.084	0.065	0.048	0.030	0.011	-0.006	-0.022	-0.040	-0.058	-0.074	-0.090	-0.106	-0.121	-0.136	-0.150	-0.164	-0.178	-0.190	-0.202	-0.214	-0.224	-0.235	-0.244	-0.251	-0.260	-0.268	-0.274	-0.279	-0.285	-0.290	-0.294	-0.298	-0.300	-0.304	-0.304	-0.306	-0.306	-0.308	-0.308	-0.306	-0.305	-0.304	-0.304	-0.302	-0.301	-0.299	-0.296	-0.295	-0.292	-0.290	-0.288	-0.286	-0.284	-0.280	-0.279	-0.278	-0.275	-0.275	-0.274	-0.275	-0.274	-0.274	-0.275	-0.278	-0.279	-0.281	-0.286	-0.289	-0.292	-0.299	-0.305	-0.311	-0.319	-0.326	-0.335	-0.345	-0.355	-0.365	-0.376	-0.390	-0.401	-0.415	-0.429	-0.444	-0.459	-0.475	-0.492	-0.510	-0.528	-0.545	-0.564	-0.584	-0.602	-0.622	-0.642	-0.662	-0.682	-0.704	-0.724	-0.744	-0.764	-0.785	-0.805	-0.824	-0.844	-0.862	-0.881	-0.900	-0.918	-0.934	-0.950	-0.965	-0.980	-0.994	-1.006	-1.018	-1.029	-1.038	-1.046	-1.055	-1.061	-1.068	-1.071	-1.072	-1.075	-1.075	-1.075	-1.072	-1.070	-1.066	-1.060	-1.054	-1.046	-1.038	-1.028	-1.016	-1.005	-0.991	-0.979	-0.965	-0.949	-0.934	-0.918	-0.900	-0.884	-0.865	-0.848	-0.829	-0.810	-0.791	-0.772	-0.752	-0.734	-0.714	-0.695	-0.676	-0.656	-0.638	-0.619	-0.601	-0.582	-0.565	-0.549	-0.531	-0.515	-0.500	-0.484	-0.470	-0.455	-0.441	-0.429	-0.415	-0.401	-0.391	-0.379	-0.368	-0.358	-0.348	-0.336	-0.326	-0.318	-0.308	-0.299	-0.289	-0.279	-0.270	-0.261	-0.251	-0.242	-0.232	-0.224	-0.214	-0.202	-0.194	-0.182	-0.174	-0.162	-0.151	-0.140	-0.128	-0.116	-0.102	-0.090	-0.076	-0.062	-0.049	-0.034	-0.019	-0.002	0.014	0.031	0.048	0.065	0.084	0.102	0.121	0.141	0.160	0.181	0.202	0.221	0.244	0.265	0.286	0.309	0.331	0.354	0.376	0.400	0.422	0.445	0.469	0.492	0.515	0.539	0.562	0.586	0.609	0.631	0.655	0.678	0.701	0.722	0.745	0.768	0.790	0.811	0.832	0.854	0.874	0.894	0.912	0.931	0.950	0.969	0.985	1.001	1.018	1.032	1.048	1.060	1.072	1.085	1.095	1.106	1.115	1.124	1.131	1.136	1.141	1.146	1.149	1.149	1.150	1.150	1.149	1.145	1.141	1.136	1.130	1.121	1.114	1.104	1.092	1.081	1.068	1.054	1.039	1.024	1.008	0.991	0.972	0.952	0.934	0.914	0.892	0.871	0.851	0.829	0.806	0.784	0.761	0.739	0.716	0.695	0.671	0.650	0.629	0.606	0.585	0.565	0.545	0.525	0.506	0.488	0.470	0.454	0.438	0.422	0.408	0.394	0.380	0.369	0.358	0.346	0.336	0.328	0.319	0.311	0.305	0.300	0.294	0.290	0.285	0.282	0.280	0.279	0.276	0.276	0.275	0.276	0.278	0.279	0.279	0.281	0.284	0.286	0.288	0.290	0.292	0.295	0.298	0.300	0.301	0.302	0.304	0.306	0.306	0.308	0.308	0.306	0.306	0.305	0.304	0.301	0.299	0.296	0.291	0.288	0.282	0.276	0.270	0.264	0.256	0.249	0.240	0.231	0.221	0.211	0.202	0.190	0.179	0.166	0.155	0.141	0.128	0.115	0.100	0.086	0.071	0.058	0.042	0.028	0.012	-0.002	-0.016	-0.031	-0.045	-0.060	-0.075	-0.088	-0.101	-0.115	-0.126	-0.140	-0.150	-0.161	-0.172	-0.182	-0.191	-0.201	-0.208	-0.215	-0.221	-0.226	-0.232	-0.235	-0.238	-0.241	-0.241	-0.242	-0.241	-0.240	-0.238	-0.234	-0.230	-0.225	-0.219	-0.211	-0.205	-0.196	-0.188	-0.176	-0.166	-0.155	-0.144	-0.131	-0.119	-0.105	-0.092	-0.078	-0.062	-0.049	-0.034	-0.018	-0.001	0.014	0.030	0.046	0.061	0.078	0.092	0.109	0.122	0.139	0.152	0.166	0.180	0.192	0.205	0.216	0.228	0.238	0.248	0.256	0.264	0.271	0.278	0.282	0.286	0.289	0.290	0.291	0.292	0.290	0.289	0.285	0.280	0.274	0.268	0.260	0.250	0.240	0.228	0.216	0.200	0.186	0.169	0.151	0.134	0.114	0.094	0.072	0.049	0.025	0.002	-0.024	-0.050	-0.076	-0.104	-0.131	-0.160	-0.189	-0.218	-0.249	-0.279	-0.310	-0.341	-0.372	-0.404	-0.435	-0.468	-0.499	-0.531	-0.564	-0.596	-0.628	-0.660	-0.691	-0.722	-0.752	-0.784	-0.814	-0.844	-0.872	-0.902	-0.931	-0.959	-0.986	-1.012	-1.039	-1.065	-1.089	-1.114	-1.136	-1.159	-1.182	-1.204	-1.225	-1.244	-1.264	-1.284	-1.301	-1.318	-1.336	-1.352	-1.368	-1.382	-1.395	-1.409	-1.421	-1.434	-1.445	-1.455	-1.465	-1.475	-1.484	-1.490	-1.498	-1.504	-1.509	-1.514	-1.518	-1.522	-1.524	-1.526	-1.528	-1.528	-1.528	-1.525	-1.524	-1.521	-1.518	-1.512	-1.506	-1.500	-1.492	-1.485	-1.475	-1.465	-1.454	-1.442	-1.429	-1.416	-1.401	-1.388	-1.371	-1.355	-1.336	-1.318	-1.299	-1.279	-1.260	-1.239	-1.218	-1.196	-1.174	-1.151	-1.128	-1.105	-1.082	-1.059	-1.035	-1.011	-0.988	-0.965	-0.942	-0.919	-0.896	-0.874	-0.852	-0.831	-0.810	-0.790	-0.771	-0.752	-0.734	-0.716	-0.701	-0.685	-0.670	-0.656	-0.645	-0.632	-0.621	-0.611	-0.604	-0.595	-0.589	-0.584	-0.579	-0.575	-0.572	-0.571	-0.570	-0.571	-0.571	-0.574	-0.578	-0.581	-0.585	-0.591	-0.596	-0.604	-0.611	-0.619	-0.629	-0.638	-0.648	-0.659	-0.669	-0.680	-0.691	-0.704	-0.716	-0.728	-0.741	-0.754	-0.766	-0.779	-0.792	-0.806	-0.819	-0.831	-0.845	-0.858	-0.871	-0.884	-0.899	-0.911	-0.925	-0.938	-0.950	-0.962	-0.975	-0.988	-1.000	-1.011	-1.024	-1.036	-1.046	-1.058	-1.069	-1.080	-1.091	-1.101	-1.111	-1.121	-1.131	-1.140	-1.149	-1.159	-1.166	-1.175	-1.184	-1.191	-1.198	-1.206	-1.212	-1.219	-1.225	-1.231	-1.235	-1.240	-1.244	-1.249	-1.252	-1.255	-1.256	-1.259	-1.260	-1.261	-1.261	-1.260	-1.259	-1.258	-1.255	-1.252	-1.249	-1.244	-1.239	-1.234	-1.228	-1.220	-1.214	-1.205	-1.195	-1.186	-1.175	-1.164	-1.152	-1.141	-1.128	-1.114	-1.100	-1.085	-1.071	-1.056	-1.039	-1.024	-1.008	-0.989	-0.972	-0.954	-0.936	-0.919	-0.901	-0.882	-0.864	-0.844	-0.826	-0.808	-0.790	-0.771	-0.754	-0.735	-0.718	-0.701	-0.684	-0.668	-0.651	-0.635	-0.619	-0.604	-0.590	-0.575	-0.561	-0.549	-0.538	-0.525	-0.514	-0.504	-0.494	-0.484	-0.474	-0.466	-0.456	-0.450	-0.442	-0.435	-0.429	-0.424	-0.418	-0.412	-0.408	-0.404	-0.400	-0.396	-0.392	-0.389	-0.386	-0.384	-0.380	-0.378	-0.375	-0.372	-0.369	-0.366	-0.364	-0.360	-0.358	-0.355	-0.351	-0.348	-0.344	-0.340	-0.335	-0.330	-0.325	-0.319	-0.312	-0.306	-0.299	-0.292	-0.284	-0.276	-0.266	-0.256	-0.246	-0.236	-0.224	-0.212	-0.199	-0.186	-0.172	-0.158	-0.141	-0.126	-0.109	-0.092	-0.075	-0.056	-0.038	-0.018	0.002	0.021	0.041	0.064	0.085	0.108	0.128	0.151	0.172	0.196	0.218	0.240	0.262	0.285	0.308	0.329	0.350	0.371	0.392	0.414	0.432	0.452	0.471	0.489	0.505	0.522	0.538	0.550	0.564	0.576	0.586	0.596	0.605	0.612	0.618	0.624	0.626	0.629	0.630	0.630	0.628	0.624	0.620	0.612	0.605	0.598	0.586	0.575	0.564	0.549	0.535	0.519	0.502	0.484	0.466	0.446	0.426	0.406	0.384	0.362	0.340	0.316	0.295	0.271	0.248	0.225	0.204	0.181	0.158	0.136	0.115	0.092	0.074	0.054	0.035	0.018	0.001	-0.015	-0.030	-0.044	-0.056	-0.068	-0.078	-0.085	-0.094	-0.099	-0.104	-0.106	-0.109	-0.109	-0.108	-0.106	-0.101	-0.098	-0.090	-0.082	-0.072	-0.061	-0.049	-0.036	-0.021	-0.005	0.011	0.030	0.049	0.069	0.089	0.111	0.134	0.158	0.181	0.205	0.231	0.258	0.284	0.310	0.338	0.364	0.391	0.419	0.446	0.474	0.501	0.528	0.556	0.582	0.609	0.635	0.660	0.686	0.710	0.735	0.759	0.782	0.804	0.825	0.846	0.865	0.885	0.901	0.920	0.936	0.950	0.964	0.978	0.990	1.000	1.010	1.016	1.025	1.030	1.035	1.038	1.040	1.041	1.042	1.041	1.039	1.036	1.032	1.029	1.022	1.015	1.008	1.000	0.989	0.980	0.969	0.958	0.946	0.934	0.922	0.909	0.896	0.882	0.869	0.856	0.842	0.829	0.815	0.802	0.790	0.778	0.766	0.754	0.742	0.731	0.721	0.712	0.702	0.694	0.686	0.680	0.674	0.668	0.664	0.659	0.655	0.652	0.650	0.650	0.649	0.650	0.650	0.651	0.654	0.656	0.660	0.664	0.669	0.672	0.679	0.684	0.689	0.694	0.701	0.706	0.712	0.720	0.725	0.731	0.738	0.742	0.749	0.754	0.759	0.764	0.769	0.772	0.776	0.780	0.782	0.785	0.788	0.790	0.791	0.791	0.792	0.792	0.792	0.791	0.790	0.790	0.789	0.786	0.784	0.781	0.779	0.776	0.772	0.769	0.766	0.762	0.759	0.755	0.751	0.749	0.744	0.741	0.738	0.734	0.730	0.728	0.724	0.720	0.716	0.714	0.710	0.706	0.704	0.700	0.698	0.694	0.690	0.688	0.685	0.681	0.678	0.674	0.670	0.665	0.661	0.656	0.652	0.648	0.642	0.636	0.629	0.622	0.616	0.609	0.601	0.592	0.585	0.576	0.568	0.556	0.546	0.536	0.526	0.514	0.502	0.490	0.478	0.465	0.454	0.440	0.428	0.414	0.400	0.388	0.374	0.361	0.349	0.336	0.322	0.311	0.299	0.286	0.275	0.265	0.252	0.244	0.234	0.224	0.216	0.208	0.201	0.194	0.188	0.182	0.178	0.174	0.170	0.168	0.166	0.166	0.165	0.165	0.166	0.169	0.171	0.175	0.179	0.182	0.189	0.195	0.201	0.209	0.218	0.225	0.234	0.244	0.252	0.262	0.272	0.284	0.294	0.305	0.318	0.328	0.340	0.351	0.364	0.375	0.385	0.398	0.409	0.420	0.431	0.442	0.452	0.461	0.471	0.481	0.490	0.499	0.506	0.514	0.522	0.529	0.535	0.540	0.545	0.550	0.555	0.559	0.562	0.565	0.568	0.570	0.570	0.571	0.572	0.571	0.571	0.571	0.570	0.568	0.566	0.565	0.562	0.560	0.558	0.555	0.551	0.549	0.546	0.542	0.539	0.536	0.532	0.530	0.526	0.524	0.520	0.516	0.512	0.510	0.506	0.504	0.500	0.498	0.494	0.491	0.489	0.486	0.484	0.480	0.478	0.474	0.471	0.468	0.465	0.461	0.459	0.455	0.451	0.446	0.444	0.439	0.434	0.430	0.425	0.420	0.414	0.409	0.401	0.395	0.388	0.381	0.372	0.364	0.355	0.346	0.338	0.326	0.315	0.304	0.292	0.281	0.269	0.256	0.242	0.230	0.216	0.202	0.188	0.174	0.159	0.144	0.129	0.112	0.096	0.081	0.065	0.049	0.034	0.018	0.001	-0.015	-0.032	-0.048	-0.062	-0.079	-0.094	-0.110	-0.126	-0.141	-0.158	-0.171	-0.186	-0.201	-0.216	-0.230	-0.242	-0.258	-0.271	-0.284	-0.298	-0.310	-0.321	-0.335	-0.346	-0.358	-0.369	-0.380	-0.391	-0.402	-0.414	-0.425	-0.434	-0.445	-0.454	-0.464	-0.472	-0.481	-0.490	-0.498	-0.506	-0.514	-0.520	-0.528	-0.534	-0.541	-0.548	-0.552	-0.558	-0.562	-0.568	100.000	5.000	2.000	1.000	4.000	0.000	0.000	0.000	0.000	0.000	0.000	0.000	0.000	0.000	0.000	0.000	0.000	0.000	1.430	1.415	1.400	1.386	1.371	1.355	1.340	1.324	1.306	1.290	1.272	1.254	1.236	1.218	1.199	1.180	1.160	1.140	1.119	1.099	1.076	1.055	1.032	1.010	0.986	0.964	0.940	0.918	0.892	0.868	0.842	0.818	0.792	0.768	0.741	0.716	0.691	0.665	0.639	0.612	0.586	0.561	0.535	0.510	0.485	0.460	0.435	0.411	0.386	0.361	0.338	0.314	0.291	0.269	0.246	0.225	0.204	0.182	0.164	0.142	0.124	0.104	0.086	0.068	0.051	0.035	0.019	0.001	-0.015	-0.030	-0.044	-0.059	-0.074	-0.088	-0.100	-0.114	-0.128	-0.140	-0.152	-0.165	-0.178	-0.190	-0.201	-0.214	-0.226	-0.238	-0.250	-0.262	-0.275	-0.286	-0.299	-0.311	-0.322	-0.335	-0.348	-0.360	-0.372	-0.386	-0.399	-0.411	-0.424	-0.436	-0.449	-0.462	-0.475	-0.486	-0.500	-0.511	-0.524	-0.535	-0.546	-0.558	-0.570	-0.581	-0.591	-0.601	-0.611	-0.620	-0.629	-0.638	-0.645	-0.651	-0.659	-0.665	-0.670	-0.674	-0.679	-0.682	-0.686	-0.688	-0.689	-0.691	-0.691	-0.691	-0.690	-0.690	-0.688	-0.685	-0.682	-0.679	-0.674	-0.669	-0.665	-0.660	-0.654	-0.649	-0.642	-0.638	-0.631	-0.626	-0.619	-0.614	-0.608	-0.602	-0.596	-0.591	-0.588	-0.582	-0.580	-0.575	-0.572	-0.570	-0.570	-0.569	-0.569	-0.569	-0.570	-0.574	-0.576	-0.580	-0.585	-0.590	-0.598	-0.606	-0.614	-0.624	-0.635	-0.646	-0.659	-0.672	-0.688	-0.702	-0.718	-0.735	-0.752	-0.771	-0.791	-0.811	-0.832	-0.854	-0.876	-0.898	-0.921	-0.944	-0.969	-0.991	-1.016	-1.040	-1.065	-1.089	-1.112	-1.139	-1.162	-1.186	-1.210	-1.232	-1.256	-1.280	-1.301	-1.322	-1.344	-1.364	-1.384	-1.402	-1.420	-1.438	-1.454	-1.469	-1.484	-1.498	-1.511	-1.524	-1.535	-1.545	-1.555	-1.562	-1.571	-1.578	-1.584	-1.589	-1.594	-1.596	-1.600	-1.602	-1.605	-1.605	-1.605	-1.605	-1.605	-1.604	-1.602	-1.601	-1.600	-1.598	-1.596	-1.594	-1.591	-1.590	-1.588	-1.586	-1.585	-1.582	-1.581	-1.581	-1.581	-1.581	-1.582	-1.582	-1.584	-1.586	-1.590	-1.591	-1.596	-1.601	-1.606	-1.612	-1.620	-1.628	-1.636	-1.645	-1.655	-1.666	-1.679	-1.692	-1.706	-1.720	-1.735	-1.752	-1.770	-1.788	-1.808	-1.828	-1.848	-1.869	-1.892	-1.915	-1.940	-1.965	-1.991	-2.018	-2.045	-2.072	-2.102	-2.130	-2.161	-2.192	-2.224	-2.256	-2.289	-2.321	-2.355	-2.389	-2.424	-2.459	-2.494	-2.530	-2.568	-2.604	-2.640	-2.678	-2.715	-2.751	-2.788	-2.825	-2.861	-2.898	-2.932	-2.969	-3.004	-3.039	-3.074	-3.106	-3.140	-3.172	-3.205	-3.235	-3.265	-3.294	-3.321	-3.348	-3.374	-3.399	-3.422	-3.444	-3.464	-3.484	-3.501	-3.519	-3.534	-3.548	-3.560	-3.570	-3.580	-3.589	-3.595	-3.600	-3.604	-3.606	-3.606	-3.606	-3.605	-3.601	-3.598	-3.592	-3.585	-3.578	-3.570	-3.560	-3.549	-3.539	-3.526	-3.515	-3.501	-3.489	-3.474	-3.459	-3.445	-3.430	-3.415	-3.400	-3.385	-3.369	-3.355	-3.340	-3.326	-3.312	-3.299	-3.285	-3.272	-3.261	-3.249	-3.239	-3.230	-3.220	-3.212	-3.205	-3.199	-3.192	-3.189	-3.185	-3.181	-3.180	-3.178	-3.178	-3.179	-3.179	-3.181	-3.185	-3.188	-3.192	-3.196	-3.201	-3.208	-3.215	-3.222	-3.230	-3.238	-3.245	-3.254	-3.262	-3.270	-3.279	-3.288	-3.295	-3.304	-3.312	-3.320	-3.328	-3.335	-3.340	-3.346	-3.351	-3.356	-3.361	-3.362	-3.366	-3.368	-3.368	-3.369	-3.369	-3.366	-3.364	-3.360	-3.356	-3.350	-3.344	-3.336	-3.329	-3.319	-3.308	-3.296	-3.284	-3.271	-3.256	-3.240	-3.225	-3.206	-3.188	-3.169	-3.149	-3.129	-3.108	-3.084	-3.061	-3.038	-3.014	-2.989	-2.964	-2.939	-2.912	-2.886	-2.860	-2.834	-2.808	-2.781	-2.755	-2.728	-2.700	-2.674	-2.648	-2.621	-2.595	-2.569	-2.544	-2.518	-2.494	-2.469	-2.445	-2.421	-2.399	-2.376	-2.354	-2.334	-2.314	-2.294	-2.275	-2.258	-2.240	-2.224	-2.209	-2.194	-2.181	-2.169	-2.158	-2.148	-2.138	-2.130	-2.121	-2.115	-2.110	-2.106	-2.102	-2.101	-2.099	-2.100	-2.100	-2.102	-2.106	-2.109	-2.114	-2.120	-2.126	-2.135	-2.142	-2.152	-2.162	-2.174	-2.185	-2.198	-2.209	-2.222	-2.236	-2.250	-2.264	-2.279	-2.291	-2.306	-2.320	-2.335	-2.349	-2.362	-2.378	-2.390	-2.404	-2.416	-2.428	-2.439	-2.450	-2.460	-2.469	-2.476	-2.484	-2.489	-2.494	-2.498	-2.500	-2.500	-2.500	-2.499	-2.495	-2.491	-2.486	-2.478	-2.469	-2.459	-2.448	-2.435	-2.419	-2.404	-2.388	-2.368	-2.349	-2.329	-2.305	-2.282	-2.258	-2.232	-2.206	-2.179	-2.150	-2.121	-2.091	-2.061	-2.031	-2.000	-1.968	-1.936	-1.904	-1.870	-1.838	-1.805	-1.774	-1.742	-1.710	-1.679	-1.648	-1.618	-1.589	-1.559	-1.531	-1.504	-1.476	-1.450	-1.425	-1.401	-1.379	-1.358	-1.335	-1.316	-1.298	-1.279	-1.262	-1.246	-1.232	-1.218	-1.205	-1.194	-1.182	-1.171	-1.162	-1.154	-1.146	-1.139	-1.132	-1.126	-1.121	-1.116	-1.112	-1.108	-1.105	-1.101	-1.099	-1.095	-1.091	-1.089	-1.086	-1.084	-1.080	-1.076	-1.072	-1.068	-1.062	-1.058	-1.050	-1.044	-1.036	-1.029	-1.020	-1.010	-1.000	-0.989	-0.976	-0.964	-0.950	-0.935	-0.920	-0.904	-0.888	-0.870	-0.850	-0.831	-0.811	-0.791	-0.771	-0.749	-0.728	-0.705	-0.682	-0.660	-0.636	-0.612	-0.589	-0.566	-0.544	-0.520	-0.499	-0.476	-0.455	-0.434	-0.414	-0.395	-0.375	-0.358	-0.341	-0.325	-0.310	-0.296	-0.284	-0.274	-0.264	-0.256	-0.249	-0.244	-0.241	-0.240	-0.240	-0.241	-0.244	-0.249	-0.255	-0.264	-0.274	-0.285	-0.299	-0.314	-0.330	-0.349	-0.368	-0.389	-0.411	-0.435	-0.461	-0.488	-0.515	-0.544	-0.574	-0.606	-0.638	-0.670	-0.704	-0.738	-0.772	-0.809	-0.844	-0.880	-0.918	-0.954	-0.991	-1.028	-1.064	-1.100	-1.136	-1.174	-1.210	-1.245	-1.280	-1.315	-1.349	-1.382	-1.415	-1.448	-1.479	-1.510	-1.540	-1.570	-1.598	-1.626	-1.652	-1.679	-1.704	-1.729	-1.754	-1.776	-1.799	-1.819	-1.840	-1.861	-1.880	-1.898	-1.916	-1.934	-1.951	-1.968	-1.984	-2.000	-2.015	-2.030	-2.044	-2.058	-2.072	-2.086	-2.100	-2.114	-2.126	-2.140	-2.152	-2.166	-2.179	-2.192	-2.206	-2.219	-2.232	-2.245	-2.260	-2.272	-2.286	-2.301	-2.315	-2.329	-2.344	-2.359	-2.374	-2.390	-2.405	-2.421	-2.436	-2.452	-2.469	-2.485	-2.501	-2.519	-2.535	-2.552	-2.570	-2.588	-2.604	-2.621	-2.640	-2.658	-2.675	-2.692	-2.710	-2.726	-2.745	-2.762	-2.780	-2.796	-2.814	-2.830	-2.846	-2.864	-2.881	-2.896	-2.912	-2.929	-2.944	-2.960	-2.976	-2.991	-3.006	-3.021	-3.035	-3.049	-3.062	-3.076	-3.090	-3.102	-3.115	-3.126	-3.138	-3.150	-3.161	-3.170	-3.180	-3.190	-3.199	-3.208	-3.216	-3.225	-3.231	-3.239	-3.244	-3.250	-3.254	-3.260	-3.262	-3.268	-3.270	-3.271	-3.272	-3.274	-3.272	-3.272	-3.271	-3.270	-3.268	-3.264	-3.259	-3.255	-3.249	-3.242	-3.236	-3.229	-3.221	-3.211	-3.202	-3.191	-3.180	-3.169	-3.155	-3.142	-3.128	-3.114	-3.098	-3.082	-3.066	-3.049	-3.030	-3.011	-2.992	-2.971	-2.951	-2.931	-2.909	-2.888	-2.864	-2.841	-2.819	-2.795	-2.771	-2.748	-2.724	-2.699	-2.675	-2.650	-2.626	-2.601	-2.578	-2.552	-2.528	-2.502	-2.480	-2.455	-2.431	-2.409	-2.386	-2.364	-2.341	-2.320	-2.298	-2.278	-2.258	-2.238	-2.220	-2.200	-2.184	-2.166	-2.151	-2.135	-2.120	-2.108	-2.094	-2.081	-2.069	-2.059	-2.049	-2.039	-2.030	-2.021	-2.015	-2.007	-2.001	-1.996	-1.992	-1.988	-1.985	-1.981	-1.980	-1.978	-1.975	-1.974	-1.974	-1.972	-1.971	-1.971	-1.972	-1.972	-1.972	-1.974	-1.974	-1.976	-1.975	-1.976	-1.976	-1.978	-1.976	-1.978	-1.976	-1.976	-1.975	-1.975	-1.972	-1.971	-1.970	-1.968	-1.965	-1.961	-1.959	-1.955	-1.952	-1.948	-1.944	-1.940	-1.934	-1.930	-1.925	-1.921	-1.915	-1.911	-1.906	-1.901	-1.898	-1.892	-1.888	-1.882	-1.878	-1.874	-1.870	-1.865	-1.862	-1.859	-1.856	-1.854	-1.851	-1.850	-1.849	-1.848	-1.846	-1.848	-1.848	-1.848	-1.849	-1.850	-1.852	-1.854	-1.856	-1.859	-1.861	-1.865	-1.868	-1.871	-1.875	-1.879	-1.881	-1.886	-1.889	-1.892	-1.895	-1.899	-1.901	-1.904	-1.906	-1.908	-1.910	-1.911	-1.912	-1.912	-1.912	-1.911	-1.910	-1.909	-1.906	-1.902	-1.900	-1.896	-1.891	-1.885	-1.879	-1.871	-1.865	-1.856	-1.849	-1.839	-1.829	-1.819	-1.809	-1.796	-1.784	-1.772	-1.760	-1.746	-1.732	-1.720	-1.708	-1.692	-1.679	-1.665	-1.650	-1.636	-1.622	-1.609	-1.595	-1.581	-1.568	-1.555	-1.542	-1.530	-1.518	-1.508	-1.495	-1.485	-1.475	-1.465	-1.458	-1.448	-1.440	-1.434	-1.426	-1.420	-1.415	-1.411	-1.406	-1.402	-1.399	-1.398	-1.396	-1.394	-1.394	-1.394	-1.392	-1.394	-1.395	-1.396	-1.399	-1.401	-1.402	-1.406	-1.409	-1.412	-1.415	-1.419	-1.421	-1.426	-1.429	-1.432	-1.436	-1.440	-1.444	-1.446	-1.449	-1.452	-1.455	-1.456	-1.459	-1.460	-1.461	-1.462	-1.462	-1.462	-1.462	-1.461	-1.461	-1.459	-1.455	-1.454	-1.450	-1.445	-1.440	-1.435	-1.429	-1.421	-1.415	-1.408	-1.398	-1.388	-1.378	-1.366	-1.355	-1.344	-1.331	-1.318	-1.302	-1.289	-1.272	-1.255	-1.239	-1.221	-1.202	-1.185	-1.165	-1.145	-1.124	-1.104	-1.082	-1.060	-1.038	-1.015	-0.991	-0.969	-0.945	-0.921	-0.898	-0.874	-0.849	-0.825	-0.801	-0.778	-0.754	-0.730	-0.706	-0.684	-0.661	-0.638	-0.616	-0.594	-0.574	-0.554	-0.532	-0.514	-0.496	-0.478	-0.460	-0.444	-0.430	-0.416	-0.402	-0.390	-0.380	-0.370	-0.361	-0.354	-0.348	-0.342	-0.339	-0.336	-0.335	-0.335	-0.335	-0.338	-0.340	-0.345	-0.351	-0.359	-0.366	-0.375	-0.386	-0.398	-0.410	-0.424	-0.439	-0.455	-0.472	-0.491	-0.510	-0.530	-0.551	-0.572	-0.595	-0.619	-0.642	-0.668	-0.692	-0.720	-0.748	-0.775	-0.802	-0.831	-0.860	-0.890	-0.921	-0.950	-0.981	-1.012	-1.044	-1.076	-1.108	-1.140	-1.171	-1.204	-1.236	-1.270	-1.302	-1.335	-1.369	-1.401	-1.434	-1.466	-1.499	-1.530	-1.561	-1.594	-1.624	-1.656	-1.685	-1.715	-1.745	-1.774	-1.802	-1.829	-1.856	-1.882	-1.910	-1.935	-1.960	-1.982	-2.005	-2.027	-2.049	-2.068	-2.086	-2.105	-2.121	-2.138	-2.152	-2.166	-2.179	-2.190	-2.200	-2.210	-2.218	-2.224	-2.230	-2.234	-2.238	-2.239	-2.240	-2.239	-2.238	-2.236	-2.231	-2.228	-2.222	-2.216	-2.209	-2.201	-2.192	-2.184	-2.174	-2.162	-2.152	-2.141	-2.130	-2.118	-2.105	-2.094	-2.081	-2.069	-2.056	-2.045	-2.033	-2.021	-2.010	-1.999	-1.988	-1.979	-1.969	-1.960	-1.952	-1.945	-1.940	-1.934	-1.930	-1.925	-1.922	-1.920	-1.920	-1.920	-1.920	-1.922	-1.926	-1.930	-1.935	-1.941	-1.949	-1.958	-1.966	-1.978	-1.989	-2.000	-2.013	-2.027	-2.042	-2.059	-2.075	-2.094	-2.111	-2.130	-2.150	-2.170	-2.191	-2.212	-2.235	-2.258	-2.280	-2.302	-2.326	-2.350	-2.375	-2.399	-2.422	-2.448	-2.471	-2.495	-2.519	-2.544	-2.569	-2.592	-2.616	-2.639	-2.662	-2.685	-2.708	-2.729	-2.750	-2.771	-2.791	-2.811	-2.829	-2.848	-2.866	-2.881	-2.898	-2.914	-2.928	-2.940	-2.954	-2.965	-2.976	-2.985	-2.994	-3.001	-3.008	-3.015	-3.020	-3.024	-3.026	-3.028	-3.029	-3.029	-3.028	-3.024	-3.021	-3.018	-3.011	-3.006	-2.999	-2.990	-2.981	-2.970	-2.960	-2.949	-2.936	-2.922	-2.908	-2.892	-2.878	-2.860	-2.844	-2.826	-2.809	-2.791	-2.772	-2.752	-2.734	-2.714	-2.694	-2.674	-2.654	-2.634	-2.612	-2.594	-2.572	-2.552	-2.532	-2.512	-2.494	-2.474	-2.456	-2.438	-2.419	-2.401	-2.384	-2.369	-2.352	-2.338	-2.324	-2.309	-2.296	-2.284	-2.271	-2.260	-2.249	-2.240	-2.231	-2.222	-2.215	-2.206	-2.201	-2.195	-2.190	-2.185	-2.181	-2.178	-2.174	-2.171	-2.170	-2.168	-2.166	-2.165	-2.165	-2.164	-2.162	-2.162	-2.162	-2.161	-2.161	-2.161	-2.160	-2.160	-2.159	-2.158	-2.156	-2.155	-2.152	-2.151	-2.149	-2.145	-2.142	-2.138	-2.134	-2.129	-2.125	-2.119	-2.111	-2.105	-2.098	-2.090	-2.081	-2.072	-2.064	-2.054	-2.044	-2.033	-2.021	-2.009	-1.996	-1.984	-1.970	-1.955	-1.941	-1.928	-1.911	-1.898	-1.882	-1.866	-1.850	-1.834	-1.816	-1.801	-1.784	-1.766	-1.750	-1.734	-1.718	-1.701	-1.685	-1.669	-1.652	-1.636	-1.622	-1.608	-1.592	-1.578	-1.564	-1.551	-1.538	-1.526	-1.515	-1.505	-1.494	-1.484	-1.476	-1.468	-1.461	-1.456	-1.451	-1.446	-1.444	-1.441	-1.441	-1.440	-1.442	-1.444	-1.448	-1.452	-1.456	-1.464	-1.470	-1.480	-1.488	-1.498	-1.510	-1.522	-1.534	-1.549	-1.562	-1.578	-1.594	-1.609	-1.625	-1.642	-1.660	-1.678	-1.695	-1.712	-1.731	-1.749	-1.768	-1.784	-1.802	-1.819	-1.835	-1.852	-1.868	-1.882	-1.896	-1.911	-1.924	-1.935	-1.946	-1.956	-1.966	-1.972	-1.980	-1.985	-1.990	-1.992	-1.995	-1.996	-1.996	-1.994	-1.992	-1.988	-1.984	-1.978	-1.970	-1.962	-1.952	-1.941	-1.931	-1.919	-1.906	-1.894	-1.879	-1.864	-1.849	-1.832	-1.816	-1.799	-1.781	-1.765	-1.748	-1.729	-1.711	-1.694	-1.676	-1.659	-1.641	-1.624	-1.606	-1.589	-1.572	-1.556	-1.540	-1.525	-1.509	-1.494	-1.479	-1.465	-1.451	-1.438	-1.425	-1.412	-1.401	-1.390	-1.379	-1.366	-1.356	-1.345	-1.335	-1.326	-1.318	-1.308	-1.299	-1.290	-1.281	-1.272	-1.264	-1.256	-1.248	-1.239	-1.231	-1.222	-1.212	-1.205	-1.196	-1.188	-1.179	-1.169	-1.161	-1.151	-1.142	-1.132	-1.122	-1.114	-1.104	-1.094	-1.084	-1.075	-1.065	-1.055	-1.046	-1.036	-1.026	-1.018	-1.008	-0.998	-0.989	-0.979	-0.969	-0.959	-0.950	-0.940	-0.930	-0.921	-0.912	-0.902	-0.894	-0.884	-0.874	-0.865	-0.855	-0.845	-0.835	-0.825	-0.816	-0.806	-0.795	-0.785	-0.774	-0.762	-0.752	-0.741	-0.729	-0.718	-0.705	-0.692	-0.679	-0.666	-0.652	-0.639	-0.625	-0.610	-0.594	-0.579	-0.564	-0.546	-0.530	-0.514	-0.496	-0.480	-0.462	-0.444	-0.425	-0.406	-0.386	-0.369	-0.349	-0.329	-0.309	-0.289	-0.270	-0.250	-0.231	-0.210	-0.191	-0.171	-0.152	-0.134	-0.115	-0.096	-0.078	-0.060	-0.042	-0.025	-0.008	0.010	0.025	0.041	0.058	0.072	0.088	0.101	0.114	0.128	0.140	0.154	0.165	0.178	0.188	0.199	0.209	0.219	0.229	0.238	0.245	0.254	0.262	0.270	0.278	0.284	0.290	0.296	0.302	0.308	0.312	0.318	0.322	0.326	0.330	0.334	0.336	0.340	0.344	0.346	0.349	0.350	0.352	0.354	0.355	0.355	0.356	0.358	0.358	0.356	0.355	0.354	0.352	0.350	0.348	0.345	0.342	0.339	0.335	0.330	0.325	0.320	0.314	0.309	0.301	0.294	0.286	0.280	0.271	0.262	0.254	0.245	0.235	0.225	0.216	0.205	0.194	0.182	0.171	0.160	0.149	0.136	0.125	0.114	0.101	0.089	0.078	0.066	0.054	0.041	0.031	0.020	0.009	-0.001	-0.012	-0.022	-0.032	-0.041	-0.051	-0.059	-0.068	-0.075	-0.082	-0.089	-0.096	-0.102	-0.108	-0.111	-0.116	-0.120	-0.124	-0.128	-0.129	-0.131	-0.132	-0.132	-0.135	-0.134	-0.134	-0.134	-0.134	-0.131	-0.130	-0.128	-0.126	-0.124	-0.121	-0.120	-0.116	-0.112	-0.110	-0.109	-0.105	-0.102	-0.099	-0.096	-0.092	-0.090	-0.088	-0.085	-0.081	-0.080	-0.078	-0.075	-0.074	-0.072	-0.071	-0.070	-0.069	-0.068	-0.069	-0.069	-0.069	-0.069	-0.070	-0.071	-0.072	-0.074	-0.076	-0.079	-0.082	-0.086	-0.088	-0.092	-0.096	-0.100	-0.104	-0.108	-0.112	-0.119	-0.122	-0.129	-0.132	-0.138	-0.142	-0.148	-0.152	-0.156	-0.162	-0.166	-0.170	-0.175	-0.179	-0.182	-0.186	-0.190	-0.192	-0.195	-0.198	-0.200	-0.200	-0.201	-0.202	-0.202	-0.202	-0.201	-0.200	-0.199	-0.196	-0.194	-0.190	-0.188	-0.182	-0.178	-0.172	-0.166	-0.160	-0.154	-0.145	-0.139	-0.130	-0.121	-0.112	-0.102	-0.095	-0.085	-0.075	-0.064	-0.054	-0.044	-0.032	-0.021	-0.009	0.002	0.012	0.022	0.034	0.045	0.056	0.066	0.076	0.088	0.096	0.105	0.114	0.122	0.131	0.139	0.146	0.154	0.160	0.166	0.172	0.179	0.182	0.188	0.191	0.195	0.199	0.201	0.204	0.205	0.206	0.208	0.209	0.209	0.210	0.209	0.209	0.208	0.208	0.206	0.204	0.202	0.200	0.198	0.196	0.194	0.191	0.189	0.188	0.184	0.181	0.180	0.176	0.175	0.172	0.171	0.169	0.168	0.165	0.162	0.162	0.161	0.159	0.158	0.156	0.156	0.155	0.154	0.154	0.152	0.152	0.151	0.151	0.150	0.150	0.150	0.150	0.149	0.148	0.148	0.148	0.146	0.145	0.144	0.142	0.141	0.140	0.138	0.136	0.134	0.131	0.129	0.125	0.122	0.119	0.115	0.111	0.108	0.102	0.099	0.095	0.090	0.086	0.080	0.076	0.071	0.068	0.062	0.058	0.052	0.049	0.045	0.041	0.038	0.035	0.032	0.030	0.026	0.025	0.025	0.024	0.024	0.025	0.028	0.029	0.032	0.035	0.039	0.045	0.051	0.058	0.065	0.072	0.081	0.092	0.102	0.114	0.126	0.139	0.151	0.166	0.181	0.198	0.212	0.230	0.246	0.265	0.281	0.300	0.319	0.338	0.358	0.378	0.396	0.416	0.435	0.455	0.475	0.494	0.514	0.534	0.552	0.571	0.590	0.606	0.624	0.642	0.659	0.674	0.690	0.705	0.719	0.732	0.746	0.759	0.770	0.781	0.791	0.801	0.811	0.819	0.826	0.834	0.841	0.846	0.851	0.856	0.859	0.862	0.864	0.866	0.868	0.866	0.866	0.865	0.862	0.860	0.859	0.854	0.850	0.845	0.839	0.832	0.826	0.819	0.810	0.802	0.792	0.782	0.771	0.761	0.749	0.736	0.722	0.710	0.695	0.681	0.665	0.649	0.632	0.615	0.598	0.578	0.559	0.540	0.520	0.501	0.480	0.460	0.439	0.418	0.396	0.375	0.354	0.332	0.311	0.290	0.270	0.249	0.230	0.210	0.190	0.171	0.152	0.135	0.118	0.101	0.086	0.071	0.058	0.045	0.032	0.022	0.011	0.002	-0.004	-0.010	-0.015	-0.020	-0.022	-0.022	-0.022	-0.021	-0.019	-0.015	-0.010	-0.004	0.005	0.014	0.024	0.034	0.046	0.059	0.072	0.086	0.102	0.119	0.136	0.154	0.171	0.190	0.209	0.228	0.248	0.266	0.285	0.305	0.324	0.344	0.362	0.381	0.399	0.416	0.434	0.451	0.466	0.482	0.496	0.510	0.522	0.534	0.545	0.555	0.564	0.571	0.579	0.585	0.589	0.592	0.596	0.596	0.598	0.599	0.596	0.594	0.591	0.586	0.581	0.576	0.570	0.562	0.555	0.546	0.536	0.528	0.516	0.505	0.494	0.482	0.470	0.459	0.445	0.432	0.421	0.406	0.394	0.381	0.369	0.356	0.344	0.331	0.319	0.308	0.295	0.285	0.274	0.262	0.254	0.244	0.235	0.228	0.219	0.211	0.204	0.198	0.192	0.188	0.182	0.179	0.176	0.172	0.170	0.169	0.169	0.169	0.169	0.170	0.171	0.174	0.176	0.180	0.184	0.189	0.194	0.199	0.205	0.212	0.219	0.226	0.234	0.241	0.250	0.260	0.269	0.279	0.289	0.299	0.309	0.320	0.331	0.342	0.355	0.368	0.379	0.392	0.406	0.419	0.431	0.445	0.458	0.472	0.486	0.500	0.514	0.529	0.542	0.556	0.571	0.586	0.600	0.615	0.630	0.644	0.659	0.674	0.688	0.702	0.718	0.731	0.746	0.760	0.775	0.790	0.804	0.818	0.832	0.846	0.860	0.875	0.888	0.900	0.914	0.926	0.939	0.951	0.962	0.975	0.986	0.998	1.009	1.020	1.030	1.039	1.049	1.058	1.066	1.075	1.082	1.090	1.096	1.102	1.108	1.112	1.118	1.121	1.125	1.128	1.129	1.130	1.130	1.130	1.129	1.128	1.126	1.124	1.120	1.115	1.111	1.106	1.099	1.092	1.085	1.076	1.068	1.058	1.048	1.038	1.025	1.012	1.000	0.988	0.972	0.958	0.942	0.928	0.911	0.894	0.878	0.858	0.840	0.821	0.801	0.780	0.760	0.738	0.715	0.692	0.669	0.644	0.620	0.594	0.568	0.541	0.512	0.484	0.455	0.424	0.392	0.360	0.328	0.292	0.256	0.220	0.182	0.144	0.104	0.061	0.019	-0.025	-0.071	-0.118	-0.166	-0.216	-0.266	-0.319	-0.372	-0.428	-0.484	-0.541	-0.601	-0.661	-0.724	-0.788	-0.852	-0.920	-0.988	-1.056	-1.126	-1.199	-1.270	-1.345	-1.419	-1.495	-1.571	-1.650	-1.728	-1.808	-1.888	-1.969	-2.050	-2.131	-2.212	-2.295	-2.376	-2.459	-2.541	-2.622	-2.704	-2.785	-2.866	-2.946	-3.028	-3.108	-3.185	-3.264	-3.340	-3.415	-3.490	-3.564	-3.635	-3.706	-3.775	-3.844	-3.910	-3.974	-4.037	-4.098	-4.158	-4.214	-4.270	-4.324	-4.375	-4.424	-4.471	-4.518	-4.561	-4.601	-4.640	-4.675	-4.709	-4.741	-4.770	-4.796	-4.821	-4.842	-4.862	-4.880	-4.894	-4.906	-4.916	-4.924	-4.929	-4.930	-4.930	-4.929	-4.924	-4.916	-4.908	-4.895	-4.881	-4.865	-4.846	-4.825	-4.802	-4.776	-4.750	-4.720	-4.690	-4.655	-4.621	-4.584	-4.545	-4.504	-4.461	-4.419	-4.371	-4.325	-4.276	-4.228	-4.175	-4.122	-4.069	-4.014	-3.959	-3.900	-3.844	-3.785	-3.725	-3.666	-3.606	-3.545	-3.485	-3.422	-3.361	-3.300	-3.238	-3.176	-3.115	-3.052	-2.992	-2.930	-2.870	-2.810	-2.750	-2.692	-2.634	-2.576	-2.519	-2.464	-2.408	-2.354	-2.299	-2.246	-2.194	-2.142	-2.094	-2.045	-1.996	-1.950	-1.904	-1.859	-1.815	-1.772	-1.730	-1.689	-1.650	-1.610	-1.571	-1.534	-1.498	-1.462	-1.428	-1.394	-1.359	-1.328	-1.295	-1.264	-1.234	-1.204	-1.174	-1.145	-1.116	-1.089	-1.061	-1.035	-1.009	-0.982	-0.956	-0.931	-0.908	-0.882	-0.859	-0.835	-0.811	-0.789	-0.766	-0.745	-0.721	-0.700	-0.679	-0.658	-0.636	-0.615	-0.595	-0.575	-0.555	-0.535	-0.516	-0.499	-0.480	-0.461	-0.444	-0.426	-0.409	-0.392	-0.376	-0.360	-0.345	-0.329	-0.314	-0.299	-0.284	-0.271	-0.258	-0.244	-0.230	-0.218	-0.205	-0.192	-0.180	-0.168	-0.158	-0.148	-0.136	-0.126	-0.116	-0.108	-0.098	-0.089	-0.080	-0.072	-0.065	-0.058	-0.050	-0.044	-0.038	-0.030	-0.025	-0.021	-0.016	-0.012	-0.008	-0.005	-0.001	0.002	0.004	0.006	0.008	0.009	0.009	0.008	0.008	0.006	0.005	0.002	0.000	-0.004	-0.008	-0.011	-0.016	-0.021	-0.026	-0.031	-0.039	-0.045	-0.052	-0.060	-0.068	-0.076	-0.085	-0.092	-0.101	-0.110	-0.119	-0.129	-0.138	-0.146	-0.155	-0.162	-0.171	-0.180	-0.189	-0.195	-0.202	-0.209	-0.215	-0.221	-0.226	-0.231	-0.235	-0.238	-0.240	-0.241	-0.242	-0.242	-0.241	-0.239	-0.236	-0.231	-0.226	-0.221	-0.212	-0.206	-0.196	-0.186	-0.175	-0.162	-0.150	-0.135	-0.120	-0.104	-0.086	-0.069	-0.049	-0.029	-0.009	0.012	0.035	0.058	0.081	0.105	0.129	0.154	0.180	0.206	0.231	0.258	0.285	0.311	0.338	0.365	0.390	0.418	0.444	0.469	0.494	0.520	0.544	0.569	0.591	0.614	0.636	0.659	0.679	0.699	0.718	0.736	0.754	0.770	0.786	0.800	0.815	0.828	0.838	0.848	0.856	0.865	0.871	0.878	0.884	0.886	0.890	0.891	0.892	0.891	0.890	0.888	0.885	0.881	0.876	0.870	0.865	0.858	0.850	0.842	0.834	0.824	0.814	0.804	0.792	0.782	0.770	0.759	0.746	0.735	0.722	0.709	0.698	0.684	0.671	0.656	0.644	0.630	0.619	0.605	0.591	0.579	0.565	0.552	0.540	0.528	0.515	0.502	0.489	0.476	0.465	0.452	0.440	0.426	0.415	0.401	0.390	0.378	0.365	0.351	0.339	0.326	0.312	0.299	0.285	0.271	0.256	0.242	0.228	0.214	0.199	0.182	0.166	0.151	0.135	0.116	0.100	0.084	0.066	0.048	0.029	0.011	-0.008	-0.028	-0.045	-0.065	-0.085	-0.105	-0.124	-0.142	-0.162	-0.182	-0.202	-0.220	-0.240	-0.259	-0.278	-0.296	-0.314	-0.332	-0.350	-0.368	-0.384	-0.401	-0.418	-0.431	-0.446	-0.461	-0.475	-0.488	-0.500	-0.512	-0.524	-0.534	-0.544	-0.551	-0.559	-0.566	-0.572	-0.579	-0.582	-0.586	-0.588	-0.590	-0.591	-0.590	-0.590	-0.589	-0.586	-0.584	-0.580	-0.575	-0.570	-0.564	-0.558	-0.550	-0.542	-0.534	-0.525	-0.516	-0.507	-0.496	-0.486	-0.475	-0.464	-0.454	-0.441	-0.430	-0.419	-0.406	-0.395	-0.382	-0.370	-0.359	-0.346	-0.335	-0.322	-0.311	-0.299	-0.288	-0.276	-0.264	-0.254	-0.241	-0.231	-0.219	-0.209	-0.196	-0.185	-0.174	-0.162	-0.151	-0.140	-0.128	-0.115	-0.104	-0.090	-0.078	-0.064	-0.051	-0.036	-0.022	-0.006	0.009	0.025	0.041	0.059	0.076	0.095	0.114	0.134	0.154	0.176	0.198	0.220	0.242	0.268	0.291	0.316	0.342	0.369	0.395	0.422	0.450	0.480	0.507	0.536	0.566	0.595	0.625	0.654	0.684	0.714	0.744	0.774	0.802	0.832	0.862	0.891	0.918	0.946	0.972	1.000	1.025	1.051	1.075	1.099	1.121	1.144	1.165	1.186	1.205	1.224	1.241	1.258	1.272	1.288	1.301	1.312	1.325	1.335	1.345	1.354	1.361	1.369	1.374	1.379	1.384	1.386	1.389	1.390	1.392	1.392	1.392	1.391	1.390	1.389	1.386	1.382	1.380	1.375	1.371	1.366	1.361	1.355	1.349	1.342	1.336	1.329	1.320	1.312	1.304	1.295	1.286	1.278	1.266	1.256	1.248	1.236	1.225	1.214	1.202	1.190	1.178	1.165	1.151	1.138	1.124	1.109	1.095	1.080	1.062	1.048	1.031	1.015	0.998	0.980	0.964	0.945	0.928	0.908	0.890	0.871	0.852	0.832	0.814	0.794	0.775	0.755	0.735	0.718	0.698	0.678	0.658	0.639	0.620	0.601	0.582	0.564	0.546	0.528	0.510	0.492	0.476	0.459	0.442	0.426	0.410	0.395	0.380	0.365	0.350	0.335	0.321	0.306	0.292	0.280	0.266	0.254	0.240	0.228	0.214	0.201	0.189	0.175	0.164	0.150	0.136	0.124	0.110	0.098	0.082	0.070	0.055	0.040	0.026	0.011	-0.004	-0.021	-0.036	-0.052	-0.070	-0.086	-0.104	-0.121	-0.140	-0.158	-0.176	-0.195	-0.214	-0.234	-0.252	-0.272	-0.291	-0.311	-0.331	-0.351	-0.371	-0.391	-0.409	-0.429	-0.449	-0.466	-0.485	-0.502	-0.521	-0.538	-0.554	-0.570	-0.586	-0.601	-0.616	-0.630	-0.642	-0.655	-0.666	-0.676	-0.686	-0.695	-0.702	-0.710	-0.716	-0.721	-0.726	-0.731	-0.734	-0.736	-0.736	-0.738	-0.736	-0.735	-0.734	-0.730	-0.728	-0.722	-0.719	-0.714	-0.709	-0.702	-0.696	-0.690	-0.682	-0.676	-0.669	-0.661	-0.655	-0.648	-0.640	-0.634	-0.628	-0.621	-0.615	-0.609	-0.605	-0.600	-0.596	-0.594	-0.590	-0.588	-0.588	-0.586	-0.588	-0.589	-0.590	-0.592	-0.598	-0.602	-0.608	-0.615	-0.624	-0.632	-0.641	-0.652	-0.664	-0.678	-0.690	-0.704	-0.720	-0.735	-0.752	-0.770	-0.789	-0.808	-0.828	-0.848	-0.869	-0.889	-0.911	-0.932	-0.954	-0.976	-0.999	-1.022	-1.045	-1.069	-1.091	-1.114	-1.136	-1.159	-1.181	-1.202	-1.224	-1.245	-1.265	-1.285	-1.304	-1.322	-1.341	-1.359	-1.375	-1.391	-1.408	-1.421	-1.435	-1.448	-1.460	-1.471	-1.482	-1.492	-1.501	-1.511	-1.518	-1.526	-1.532	-1.538	-1.542	-1.548	-1.552	-1.556	-1.560	-1.561	-1.565	-1.566	-1.568	-1.570	-1.571	-1.572	-1.574	-1.576	-1.578	-1.578	-1.580	-1.581	-1.584	-1.585	-1.588	-1.590	-1.594	-1.596	-1.600	-1.604	-1.609	-1.614	-1.620	-1.626	-1.634	-1.640	-1.649	-1.658	-1.666	-1.676	-1.688	-1.699	-1.712	-1.725	-1.740	-1.755	-1.771	-1.786	-1.804	-1.824	-1.842	-1.862	-1.884	-1.906	-1.928	-1.952	-1.976	-2.001	-2.027	-2.054	-2.081	-2.110	-2.139	-2.169	-2.200	-2.231	-2.262	-2.296	-2.329	-2.362	-2.396	-2.431	-2.466	-2.501	-2.539	-2.575	-2.611	-2.648	-2.685	-2.721	-2.759	-2.796	-2.832	-2.870	-2.906	-2.944	-2.979	-3.015	-3.049	-3.084	-3.118	-3.150	-3.181	-3.214	-3.244	-3.274	-3.301	-3.329	-3.355	-3.380	-3.404	-3.426	-3.448	-3.468	-3.486	-3.504	-3.520	-3.534	-3.548	-3.559	-3.569	-3.578	-3.585	-3.591	-3.596	-3.599	-3.601	-3.601	-3.601	-3.599	-3.596	-3.592	-3.588	-3.581	-3.575	-3.568	-3.559	-3.549	-3.539	-3.529	-3.519	-3.508	-3.495	-3.482	-3.471	-3.459	-3.446	-3.432	-3.420	-3.408	-3.394	-3.381	-3.369	-3.356	-3.344	-3.332	-3.321	-3.311	-3.301	-3.291	-3.281	-3.272	-3.264	-3.256	-3.249	-3.244	-3.238	-3.232	-3.229	-3.225	-3.222	-3.220	-3.219	-3.218	-3.216	-3.216	-3.218	-3.219	-3.220	-3.222	-3.225	-3.228	-3.232	-3.238	-3.241	-3.246	-3.252	-3.258	-3.262	-3.269	-3.276	-3.281	-3.289	-3.294	-3.301	-3.308	-3.312	-3.319	-3.325	-3.329	-3.335	-3.339	-3.342	-3.346	-3.350	-3.352	-3.355	-3.356	-3.358	-3.356	-3.358	-3.356	-3.354	-3.350	-3.346	-3.342	-3.338	-3.330	-3.324	-3.315	-3.305	-3.295	-3.284	-3.272	-3.259	-3.245	-3.230	-3.214	-3.198	-3.179	-3.160	-3.140	-3.120	-3.098	-3.075	-3.052	-3.028	-3.004	-2.979	-2.952	-2.926	-2.899	-2.872	-2.845	-2.818	-2.790	-2.761	-2.734	-2.705	-2.678	-2.650	-2.621	-2.594	-2.566	-2.540	-2.512	-2.485	-2.460	-2.435	-2.410	-2.386	-2.362	-2.340	-2.319	-2.298	-2.278	-2.258	-2.240	-2.224	-2.208	-2.192	-2.180	-2.166	-2.155	-2.145	-2.136	-2.129	-2.121	-2.116	-2.111	-2.109	-2.106	-2.105	-2.106	-2.108	-2.110	-2.114	-2.116	-2.122	-2.129	-2.136	-2.144	-2.152	-2.161	-2.171	-2.182	-2.195	-2.205	-2.218	-2.231	-2.244	-2.258	-2.271	-2.285	-2.298	-2.311	-2.325	-2.338	-2.350	-2.362	-2.374	-2.385	-2.398	-2.409	-2.419	-2.428	-2.436	-2.444	-2.451	-2.458	-2.462	-2.466	-2.469	-2.471	-2.471	-2.471	-2.469	-2.466	-2.461	-2.456	-2.449	-2.442	-2.432	-2.422	-2.411	-2.398	-2.384	-2.369	-2.352	-2.335	-2.318	-2.298	-2.279	-2.258	-2.236	-2.212	-2.189	-2.165	-2.141	-2.115	-2.090	-2.064	-2.038	-2.011	-1.985	-1.958	-1.931	-1.904	-1.876	-1.850	-1.824	-1.798	-1.771	-1.746	-1.721	-1.696	-1.672	-1.649	-1.625	-1.604	-1.581	-1.561	-1.541	-1.521	-1.502	-1.485	-1.468	-1.451	-1.435	-1.420	-1.405	-1.392	-1.379	-1.368	-1.355	-1.345	-1.335	-1.324	-1.315	-1.306	-1.298	-1.289	-1.281	-1.272	-1.266	-1.259	-1.251	-1.245	-1.239	-1.232	-1.225	-1.219	-1.211	-1.204	-1.198	-1.189	-1.182	-1.174	-1.166	-1.158	-1.149	-1.139	-1.130	-1.119	-1.108	-1.096	-1.085	-1.072	-1.060	-1.046	-1.032	-1.018	-1.002	-0.988	-0.971	-0.956	-0.939	-0.921	-0.904	-0.886	-0.868	-0.849	-0.830	-0.811	-0.790	-0.772	-0.752	-0.732	-0.714	-0.694	-0.674	-0.655	-0.636	-0.618	-0.599	-0.581	-0.565	-0.549	-0.532	-0.516	-0.501	-0.488	-0.475	-0.464	-0.452	-0.441	-0.432	-0.425	-0.418	-0.412	-0.408	-0.404	-0.402	-0.401	-0.401	-0.405	-0.406	-0.412	-0.419	-0.426	-0.435	-0.444	-0.456	-0.470	-0.484	-0.499	-0.516	-0.535	-0.555	-0.575	-0.596	-0.620	-0.644	-0.670	-0.695	-0.722	-0.751	-0.780	-0.810	-0.840	-0.871	-0.902	-0.935	-0.966	-1.000	-1.034	-1.066	-1.100	-1.134	-1.168	-1.201	-1.235	-1.269	-1.301	-1.335	-1.366	-1.399	-1.429	-1.461	-1.491	-1.520	-1.550	-1.578	-1.605	-1.631	-1.658	-1.682	-1.708	-1.730	-1.752	-1.774	-1.795	-1.816	-1.835	-1.854	-1.871	-1.889	-1.905	-1.920	-1.935	-1.949	-1.961	-1.975	-1.988	-1.999	-2.010	-2.021	-2.033	-2.042	-2.052	-2.062	-2.072	-2.081	-2.091	-2.101	-2.110	-2.120	-2.130	-2.140	-2.151	-2.162	-2.174	-2.184	-2.196	-2.208	-2.221	-2.234	-2.246	-2.260	-2.275	-2.290	-2.305	-2.320	-2.336	-2.354	-2.371	-2.389	-2.406	-2.425	-2.445	-2.464	-2.484	-2.505	-2.525	-2.546	-2.568	-2.589	-2.610	-2.632	-2.655	-2.676	-2.699	-2.721	-2.744	-2.766	-2.788	-2.809	-2.830	-2.852	-2.872	-2.892	-2.914	-2.934	-2.952	-2.974	-2.992	-3.010	-3.028	-3.045	-3.061	-3.078	-3.092	-3.109	-3.122	-3.136	-3.150	-3.161	-3.174	-3.184	-3.194	-3.204	-3.212	-3.220	-3.228	-3.234	-3.240	-3.245	-3.249	-3.254	-3.256	-3.259	-3.260	-3.261	-3.260	-3.260	-3.259	-3.259	-3.255	-3.251	-3.249	-3.244	-3.238	-3.232	-3.226	-3.219	-3.210	-3.202	-3.194	-3.185	-3.174	-3.164	-3.152	-3.141	-3.129	-3.116	-3.102	-3.090	-3.075	-3.061	-3.046	-3.030	-3.014	-2.998	-2.981	-2.964	-2.946	-2.929	-2.910	-2.891	-2.872	-2.854	-2.834	-2.812	-2.792	-2.772	-2.751	-2.730	-2.709	-2.689	-2.666	-2.645	-2.624	-2.602	-2.580	-2.560	-2.538	-2.516	-2.496	-2.475	-2.455	-2.434	-2.412	-2.394	-2.372	-2.354	-2.335	-2.315	-2.298	-2.280	-2.261	-2.245	-2.228	-2.211	-2.196	-2.181	-2.166	-2.152	-2.139	-2.126	-2.114	-2.102	-2.091	-2.080	-2.071	-2.061	-2.052	-2.044	-2.036	-2.030	-2.022	-2.018	-2.013	-2.006	-2.001	-1.999	-1.994	-1.990	-1.988	-1.985	-1.981	-1.980	-1.978	-1.976	-1.974	-1.971	-1.970	-1.968	-1.966	-1.965	-1.962	-1.961	-1.960	-1.959	-1.955	-1.952	-1.950	-1.946	-1.944	-1.940	-1.938	-1.932	-1.929	-1.925	-1.920	-1.915	-1.910	-1.904	-1.898	-1.892	-1.886	-1.880	-1.874	-1.866	-1.860	-1.854	-1.846	-1.840	-1.834	-1.826	-1.820	-1.814	-1.808	-1.801	-1.795	-1.790	-1.785	-1.780	-1.776	-1.771	-1.768	-1.764	-1.761	-1.759	-1.756	-1.755	-1.755	-1.755	-1.754	-1.755	-1.756	-1.759	-1.760	-1.762	-1.765	-1.769	-1.772	-1.778	-1.781	-1.786	-1.791	-1.798	-1.802	-1.809	-1.814	-1.820	-1.826	-1.831	-1.836	-1.842	-1.849	-1.852	-1.858	-1.862	-1.866	-1.871	-1.875	-1.878	-1.881	-1.882	-1.885	-1.885	-1.885	-1.886	-1.886	-1.884	-1.882	-1.880	-1.876	-1.872	-1.868	-1.862	-1.858	-1.850	-1.842	-1.835	-1.828	-1.819	-1.809	-1.799	-1.789	-1.778	-1.768	-1.755	-1.744	-1.732	-1.720	-1.706	-1.695	-1.681	-1.669	-1.655	-1.642	-1.631	-1.618	-1.606	-1.594	-1.582	-1.570	-1.560	-1.548	-1.538	-1.528	-1.518	-1.509	-1.500	-1.491	-1.484	-1.478	-1.469	-1.462	-1.459	-1.454	-1.449	-1.445	-1.442	-1.440	-1.438	-1.436	-1.438	-1.436	-1.438	-1.438	-1.440	-1.441	-1.444	-1.446	-1.450	-1.454	-1.458	-1.462	-1.466	-1.472	-1.476	-1.482	-1.488	-1.492	-1.499	-1.505	-1.510	-1.516	-1.521	-1.528	-1.532	-1.536	-1.541	-1.545	-1.550	-1.554	-1.558	-1.560	-1.561	-1.564	-1.564	-1.565	-1.565	-1.565	-1.562	-1.560	-1.558	-1.554	-1.549	-1.544	-1.538	-1.530	-1.522	-1.512	-1.502	-1.492	-1.481	-1.468	-1.455	-1.441	-1.425	-1.409	-1.392	-1.374	-1.356	-1.336	-1.316	-1.295	-1.272	-1.250	-1.228	-1.204	-1.180	-1.155	-1.130	-1.104	-1.079	-1.052	-1.026	-1.000	-0.974	-0.946	-0.920	-0.894	-0.868	-0.841	-0.815	-0.790	-0.765	-0.740	-0.715	-0.691	-0.669	-0.646	-0.625	-0.605	-0.584	-0.565	-0.548	-0.530	-0.514	-0.498	-0.482	-0.470	-0.459	-0.449	-0.440	-0.432	-0.425	-0.419	-0.415	-0.412	-0.411	-0.410	-0.412	-0.412	-0.418	-0.421	-0.428	-0.435	-0.441	-0.451	-0.461	-0.472	-0.485	-0.499	-0.512	-0.528	-0.544	-0.561	-0.579	-0.598	-0.616	-0.638	-0.658	-0.679	-0.702	-0.724	-0.748	-0.771	-0.795	-0.820	-0.845	-0.870	-0.895	-0.921	-0.948	-0.972	-0.999	-1.026	-1.051	-1.079	-1.105	-1.131	-1.159	-1.185	-1.212	-1.239	-1.266	-1.292	-1.320	-1.345	-1.372	-1.399	-1.424	-1.450	-1.476	-1.501	-1.526	-1.552	-1.578	-1.601	-1.626	-1.649	-1.672	-1.696	-1.719	-1.741	-1.762	-1.786	-1.808	-1.828	-1.849	-1.869	-1.889	-1.906	-1.924	-1.942	-1.960	-1.975	-1.991	-2.006	-2.020	-2.034	-2.046	-2.058	-2.069	-2.079	-2.088	-2.096	-2.105	-2.111	-2.116	-2.121	-2.126	-2.129	-2.131	-2.132	-2.132	-2.132	-2.131	-2.130	-2.128	-2.124	-2.119	-2.115	-2.109	-2.102	-2.096	-2.089	-2.081	-2.072	-2.064	-2.055	-2.045	-2.036	-2.026	-2.015	-2.005	-1.996	-1.985	-1.975	-1.965	-1.955	-1.945	-1.936	-1.926	-1.919	-1.910	-1.901	-1.894	-1.888	-1.880	-1.875	-1.870	-1.865	-1.861	-1.858	-1.856	-1.855	-1.854	-1.855	-1.855	-1.856	-1.860	-1.864	-1.868	-1.872	-1.879	-1.885	-1.894	-1.901	-1.911	-1.922	-1.934	-1.946	-1.959	-1.972	-1.986	-2.002	-2.019	-2.035	-2.051	-2.069	-2.086	-2.105	-2.125	-2.144	-2.164	-2.185	-2.205	-2.225	-2.246	-2.269	-2.291	-2.312	-2.335	-2.358	-2.380	-2.402	-2.424	-2.446	-2.469	-2.489	-2.511	-2.532	-2.552	-2.572	-2.592	-2.611	-2.630	-2.649	-2.666	-2.684	-2.701	-2.718	-2.732	-2.748	-2.761	-2.774	-2.786	-2.798	-2.809	-2.819	-2.828	-2.835	-2.842	-2.849	-2.855	-2.860	-2.862	-2.865	-2.868	-2.868	-2.868	-2.866	-2.864	-2.861	-2.856	-2.852	-2.848	-2.839	-2.832	-2.824	-2.815	-2.805	-2.795	-2.784	-2.770	-2.758	-2.744	-2.730	-2.715	-2.700	-2.684	-2.668	-2.650	-2.634	-2.616	-2.598	-2.579	-2.561	-2.542	-2.522	-2.505	-2.485	-2.466	-2.448	-2.428	-2.409	-2.390	-2.371	-2.354	-2.335	-2.316	-2.299	-2.281	-2.264	-2.248	-2.231	-2.215	-2.200	-2.185	-2.170	-2.156	-2.142	-2.130	-2.116	-2.104	-2.092	-2.081	-2.071	-2.061	-2.052	-2.042	-2.034	-2.025	-2.018	-2.011	-2.004	-1.998	-1.991	-1.985	-1.979	-1.974	-1.968	-1.962	-1.959	-1.952	-1.948	-1.944	-1.939	-1.935	-1.930	-1.925	-1.921	-1.916	-1.911	-1.908	-1.901	-1.896	-1.891	-1.885	-1.879	-1.874	-1.866	-1.861	-1.854	-1.846	-1.839	-1.831	-1.822	-1.814	-1.805	-1.795	-1.786	-1.775	-1.765	-1.754	-1.742	-1.731	-1.720	-1.708	-1.695	-1.682	-1.670	-1.658	-1.644	-1.629	-1.616	-1.602	-1.589	-1.575	-1.561	-1.546	-1.532	-1.519	-1.505	-1.492	-1.478	-1.464	-1.451	-1.439	-1.426	-1.414	-1.402	-1.391	-1.381	-1.370	-1.361	-1.352	-1.344	-1.336	-1.330	-1.324	-1.319	-1.315	-1.312	-1.310	-1.309	-1.309	-1.310	-1.311	-1.315	-1.318	-1.324	-1.329	-1.336	-1.345	-1.354	-1.364	-1.376	-1.389	-1.401	-1.416	-1.430	-1.445	-1.462	-1.479	-1.498	-1.516	-1.535	-1.555	-1.576	-1.596	-1.616	-1.638	-1.659	-1.680	-1.701	-1.724	-1.744	-1.765	-1.786	-1.806	-1.826	-1.846	-1.865	-1.882	-1.901	-1.918	-1.934	-1.949	-1.962	-1.976	-1.989	-2.000	-2.010	-2.019	-2.027	-2.034	-2.041	-2.045	-2.049	-2.050	-2.051	-2.052	-2.050	-2.047	-2.044	-2.040	-2.034	-2.027	-2.020	-2.011	-2.002	-1.991	-1.981	-1.969	-1.955	-1.942	-1.929	-1.914	-1.898	-1.882	-1.866	-1.850	-1.832	-1.816	-1.798	-1.780	-1.760	-1.742	-1.725	-1.705	-1.686	-1.668	-1.649	-1.630	-1.610	-1.591	-1.574	-1.554	-1.536	-1.518	-1.499	-1.481	-1.462	-1.446	-1.428	-1.410	-1.394	-1.378	-1.361	-1.345	-1.328	-1.311	-1.298	-1.281	-1.266	-1.251	-1.236	-1.222	-1.209	-1.195	-1.182	-1.170	-1.156	-1.145	-1.132	-1.121	-1.110	-1.100	-1.090	-1.080	-1.070	-1.061	-1.054	-1.045	-1.038	-1.030	-1.024	-1.018	-1.011	-1.005	-1.001	-0.995	-0.991	-0.988	-0.982	-0.979	-0.976	-0.971	-0.969	-0.965	-0.962	-0.959	-0.956	-0.954	-0.950	-0.946	-0.942	-0.939	-0.935	-0.930	-0.926	-0.921	-0.916	-0.910	-0.905	-0.898	-0.891	-0.884	-0.876	-0.866	-0.858	-0.848	-0.836	-0.826	-0.814	-0.802	-0.789	-0.776	-0.761	-0.746	-0.731	-0.716	-0.700	-0.682	-0.665	-0.648	-0.630	-0.611	-0.591	-0.572	-0.554	-0.534	-0.514	-0.494	-0.474	-0.452	-0.432	-0.412	-0.392	-0.372	-0.352	-0.332	-0.312	-0.294	-0.274	-0.256	-0.238	-0.220	-0.201	-0.185	-0.168	-0.151	-0.136	-0.120	-0.105	-0.091	-0.076	-0.062	-0.049	-0.036	-0.024	-0.012	0.000	0.011	0.021	0.032	0.042	0.052	0.061	0.071	0.079	0.088	0.096	0.104	0.111	0.119	0.125	0.132	0.138	0.144	0.150	0.156	0.162	0.168	0.172	0.176	0.181	0.185	0.189	0.192	0.196	0.199	0.202	0.205	0.206	0.209	0.210	0.211	0.211	0.212	0.212	0.212	0.211	0.209	0.206	0.204	0.200	0.196	0.191	0.188	0.181	0.175	0.170	0.162	0.155	0.148	0.139	0.129	0.121	0.110	0.100	0.089	0.078	0.065	0.054	0.042	0.029	0.015	0.002	-0.011	-0.026	-0.039	-0.054	-0.068	-0.081	-0.096	-0.109	-0.124	-0.138	-0.151	-0.165	-0.179	-0.191	-0.204	-0.215	-0.229	-0.240	-0.251	-0.261	-0.271	-0.282	-0.290	-0.299	-0.308	-0.315	-0.321	-0.329	-0.334	-0.339	-0.342	-0.348	-0.350	-0.352	-0.355	-0.356	-0.356	-0.358	-0.358	-0.356	-0.355	-0.354	-0.351	-0.349	-0.346	-0.342	-0.339	-0.334	-0.329	-0.324	-0.319	-0.314	-0.310	-0.304	-0.298	-0.291	-0.286	-0.280	-0.274	-0.268	-0.261	-0.256	-0.250	-0.244	-0.238	-0.232	-0.228	-0.221	-0.216	-0.211	-0.206	-0.201	-0.198	-0.194	-0.190	-0.186	-0.182	-0.181	-0.179	-0.176	-0.174	-0.172	-0.171	-0.170	-0.169	-0.169	-0.169	-0.169	-0.169	-0.170	-0.170	-0.171	-0.172	-0.175	-0.175	-0.176	-0.179	-0.181	-0.182	-0.185	-0.186	-0.189	-0.190	-0.192	-0.194	-0.196	-0.198	-0.200	-0.201	-0.204	-0.204	-0.206	-0.206	-0.206	-0.208	-0.208	-0.208	-0.208	-0.208	-0.206	-0.205	-0.204	-0.202	-0.200	-0.198	-0.194	-0.191	-0.189	-0.185	-0.180	-0.176	-0.171	-0.166	-0.161	-0.155	-0.149	-0.142	-0.136	-0.129	-0.122	-0.115	-0.108	-0.100	-0.091	-0.084	-0.075	-0.068	-0.060	-0.051	-0.042	-0.034	-0.025	-0.018	-0.009	-0.001	0.006	0.014	0.022	0.029	0.038	0.044	0.051	0.058	0.064	0.070	0.076	0.082	0.086	0.091	0.098	0.101	0.105	0.109	0.111	0.115	0.119	0.121	0.122	0.124	0.128	0.129	0.130	0.129	0.130	0.130	0.130	0.129	0.129	0.129	0.129	0.126	0.126	0.125	0.124	0.122	0.121	0.120	0.119	0.116	0.115	0.114	0.111	0.110	0.109	0.105	0.104	0.102	0.100	0.098	0.096	0.095	0.094	0.091	0.091	0.089	0.088	0.086	0.085	0.082	0.082	0.081	0.080	0.079	0.078	0.076	0.076	0.075	0.074	0.072	0.071	0.070	0.070	0.069	0.068	0.065	0.064	0.062	0.061	0.060	0.058	0.056	0.055	0.052	0.051	0.050	0.049	0.046	0.045	0.042	0.041	0.040	0.038	0.036	0.035	0.035	0.034	0.034	0.034	0.032	0.031	0.032	0.032	0.034	0.035	0.036	0.038	0.040	0.042	0.046	0.049	0.052	0.059	0.062	0.069	0.076	0.081	0.089	0.098	0.105	0.115	0.124	0.134	0.144	0.155	0.169	0.180	0.192	0.205	0.219	0.232	0.248	0.261	0.278	0.292	0.309	0.326	0.342	0.360	0.378	0.395	0.414	0.431	0.450	0.468	0.486	0.504	0.522	0.541	0.560	0.576	0.594	0.612	0.630	0.646	0.662	0.680	0.695	0.711	0.726	0.741	0.756	0.769	0.782	0.795	0.808	0.820	0.830	0.840	0.850	0.858	0.865	0.872	0.879	0.884	0.889	0.892	0.895	0.898	0.899	0.899	0.899	0.898	0.894	0.891	0.888	0.881	0.875	0.869	0.861	0.852	0.842	0.832	0.820	0.809	0.795	0.781	0.765	0.750	0.734	0.716	0.699	0.679	0.659	0.639	0.619	0.596	0.574	0.551	0.529	0.505	0.481	0.458	0.432	0.409	0.384	0.360	0.335	0.311	0.286	0.262	0.238	0.214	0.190	0.168	0.144	0.122	0.100	0.079	0.059	0.039	0.020	0.001	-0.016	-0.034	-0.050	-0.065	-0.079	-0.091	-0.104	-0.114	-0.124	-0.132	-0.140	-0.145	-0.150	-0.154	-0.156	-0.159	-0.159	-0.158	-0.155	-0.151	-0.148	-0.142	-0.135	-0.128	-0.120	-0.111	-0.100	-0.090	-0.079	-0.066	-0.052	-0.040	-0.026	-0.011	0.005	0.019	0.035	0.051	0.068	0.084	0.100	0.116	0.132	0.149	0.164	0.180	0.195	0.209	0.222	0.238	0.251	0.262	0.274	0.285	0.295	0.305	0.314	0.321	0.328	0.335	0.339	0.344	0.348	0.350	0.351	0.352	0.352	0.351	0.349	0.346	0.342	0.339	0.334	0.328	0.321	0.312	0.305	0.296	0.286	0.278	0.269	0.258	0.248	0.235	0.225	0.212	0.200	0.190	0.178	0.166	0.154	0.142	0.132	0.120	0.110	0.099	0.089	0.079	0.070	0.061	0.054	0.046	0.039	0.031	0.025	0.020	0.015	0.011	0.008	0.005	0.002	0.001	0.001	0.000	0.001	0.002	0.005	0.006	0.010	0.014	0.018	0.024	0.029	0.035	0.041	0.048	0.056	0.064	0.071	0.080	0.089	0.098	0.108	0.116	0.126	0.136	0.146	0.156	0.169	0.179	0.190	0.201	0.212	0.225	0.236	0.249	0.259	0.271	0.284	0.296	0.308	0.320	0.332	0.344	0.356	0.369	0.380	0.392	0.406	0.419	0.430	0.444	0.456	0.469	0.481	0.495	0.506	0.520	0.534	0.546	0.560	0.572	0.586	0.600	0.612	0.626	0.640	0.654	0.668	0.680	0.692	0.706	0.719	0.732	0.745	0.759	0.771	0.782	0.796	0.808	0.820	0.831	0.841	0.852	0.862	0.872	0.882	0.891	0.900	0.909	0.916	0.924	0.929	0.935	0.940	0.944	0.948	0.949	0.950	0.951	0.951	0.951	0.950	0.948	0.944	0.940	0.935	0.929	0.924	0.916	0.908	0.899	0.890	0.878	0.866	0.855	0.842	0.829	0.814	0.799	0.784	0.766	0.750	0.732	0.715	0.695	0.676	0.656	0.636	0.615	0.594	0.572	0.550	0.526	0.504	0.479	0.455	0.429	0.405	0.379	0.352	0.325	0.298	0.270	0.241	0.212	0.181	0.151	0.120	0.089	0.055	0.020	-0.014	-0.050	-0.086	-0.124	-0.164	-0.202	-0.244	-0.285	-0.330	-0.375	-0.420	-0.466	-0.515	-0.565	-0.616	-0.668	-0.722	-0.778	-0.834	-0.891	-0.951	-1.014	-1.076	-1.139	-1.205	-1.271	-1.340	-1.409	-1.480	-1.552	-1.626	-1.700	-1.775	-1.852	-1.930	-2.007	-2.088	-2.166	-2.248	-2.328	-2.410	-2.492	-2.574	-2.656	-2.739	-2.821	-2.904	-2.985	-3.066	-3.149	-3.230	-3.310	-3.390	-3.468	-3.546	-3.622	-3.698	-3.771	-3.845	-3.916	-3.985	-4.055	-4.121	-4.185	-4.249	-4.309	-4.368	-4.425	-4.480	-4.532	-4.582	-4.630	-4.676	-4.719	-4.760	-4.799	-4.835	-4.868	-4.900	-4.928	-4.954	-4.978	-4.998	-5.016	-5.032	-5.044	-5.055	-5.062	-5.068	-5.070	-5.071	-5.068	-5.064	-5.056	-5.048	-5.035	-5.020	-5.005	-4.986	-4.965	-4.942	-4.916	-4.889	-4.861	-4.830	-4.796	-4.761	-4.725	-4.686	-4.646	-4.604	-4.561	-4.516	-4.470	-4.421	-4.374	-4.322	-4.272	-4.219	-4.165	-4.110	-4.055	-4.000	-3.942	-3.884	-3.825	-3.766	-3.708	-3.646	-3.586	-3.526	-3.465	-3.404	-3.344	-3.281	-3.220	-3.160	-3.099	-3.039	-2.979	-2.919	-2.859	-2.800	-2.741	-2.684	-2.626	-2.571	-2.514	-2.460	-2.405	-2.351	-2.298	-2.246	-2.195	-2.146	-2.096	-2.047	-2.001	-1.955	-1.909	-1.865	-1.821	-1.779	-1.738	-1.698	-1.659	-1.620	-1.582	-1.546	-1.511	-1.476	-1.441	-1.409	-1.376	-1.345	-1.315	-1.285	-1.255	-1.226	-1.200	-1.172	-1.146	-1.120	-1.095	-1.070	-1.046	-1.022	-1.000	-0.976	-0.954	-0.932	-0.910	-0.890	-0.869	-0.848	-0.828	-0.808	-0.788	-0.768	-0.748	-0.729	-0.710	-0.690	-0.671	-0.654	-0.635	-0.618	-0.599	-0.580	-0.564	-0.546	-0.529	-0.512	-0.495	-0.478	-0.461	-0.445	-0.429	-0.412	-0.396	-0.380	-0.365	-0.349	-0.334	-0.320	-0.305	-0.289	-0.275	-0.261	-0.246	-0.234	-0.220	-0.208	-0.195	-0.182	-0.170	-0.159	-0.146	-0.136	-0.126	-0.115	-0.105	-0.096	-0.086	-0.079	-0.070	-0.062	-0.055	-0.049	-0.042	-0.036	-0.030	-0.025	-0.021	-0.018	-0.014	-0.010	-0.009	-0.006	-0.005	-0.004	-0.004	-0.005	-0.006	-0.006	-0.009	-0.011	-0.012	-0.016	-0.020	-0.024	-0.028	-0.032	-0.038	-0.042	-0.048	-0.052	-0.059	-0.065	-0.070	-0.076	-0.082	-0.088	-0.092	-0.099	-0.105	-0.110	-0.114	-0.119	-0.124	-0.128	-0.130	-0.134	-0.135	-0.138	-0.138	-0.138	-0.139	-0.138	-0.136	-0.134	-0.130	-0.126	-0.121	-0.116	-0.109	-0.102	-0.094	-0.086	-0.076	-0.065	-0.052	-0.040	-0.028	-0.014	0.001	0.016	0.034	0.051	0.069	0.088	0.105	0.125	0.146	0.166	0.188	0.210	0.232	0.255	0.276	0.300	0.324	0.348	0.371	0.394	0.418	0.441	0.465	0.489	0.512	0.535	0.559	0.581	0.605	0.626	0.648	0.669	0.690	0.710	0.729	0.749	0.768	0.786	0.804	0.821	0.836	0.852	0.869	0.882	0.896	0.909	0.921	0.931	0.942	0.952	0.962	0.970	0.979	0.986	0.991	0.998	1.002	1.006	1.010	1.012	1.015	1.016	1.018	1.018	1.018	1.016	1.015	1.012	1.010	1.008	1.004	1.000	0.996	0.991	0.986	0.980	0.974	0.968	0.961	0.952	0.945	0.938	0.930	0.921	0.911	0.902	0.892	0.884	0.874	0.864	0.852	0.841	0.831	0.820	0.809	0.796	0.785	0.772	0.760	0.746	0.734	0.721	0.706	0.692	0.679	0.664	0.649	0.632	0.618	0.601	0.585	0.569	0.552	0.534	0.518	0.500	0.482	0.462	0.445	0.425	0.406	0.386	0.368	0.348	0.326	0.306	0.286	0.265	0.245	0.224	0.202	0.182	0.161	0.141	0.121	0.100	0.080	0.059	0.040	0.021	0.002	-0.018	-0.035	-0.054	-0.070	-0.088	-0.104	-0.120	-0.134	-0.149	-0.162	-0.175	-0.188	-0.200	-0.210	-0.220	-0.230	-0.238	-0.246	-0.251	-0.259	-0.262	-0.266	-0.271	-0.274	-0.274	-0.275	-0.275	-0.274	-0.271	-0.269	-0.266	-0.262	-0.258	-0.251	-0.246	-0.240	-0.232	-0.225	-0.218	-0.209	-0.200	-0.191	-0.182	-0.172	-0.162	-0.154	-0.144	-0.134	-0.125	-0.114	-0.105	-0.096	-0.086	-0.078	-0.068	-0.060	-0.051	-0.042	-0.035	-0.029	-0.020	-0.014	-0.008	0.000	0.006	0.012	0.019	0.024	0.029	0.035	0.040	0.045	0.051	0.056	0.062	0.068	0.074	0.080	0.088	0.094	0.101	0.110	0.119	0.128	0.138	0.148	0.159	0.171	0.184	0.198	0.212	0.229	0.245	0.262	0.281	0.301	0.321	0.344	0.366	0.390	0.414	0.440	0.466	0.494	0.522	0.551	0.581	0.612	0.644	0.675	0.708	0.740	0.774	0.806	0.839	0.872	0.905	0.939	0.972	1.005	1.039	1.070	1.102	1.134	1.165	1.194	1.224	1.251	1.278	1.305	1.331	1.354	1.378	1.399	1.421	1.441	1.459	1.476	1.492	1.508	1.521	1.534	1.545	1.556	1.565	1.572	1.579	1.584	1.589	1.594	1.596	1.599	1.599	1.600	1.599	1.598	1.596	1.594	1.591	1.588	1.584	1.580	1.575	1.571	1.566	1.561	1.556	1.550	1.545	1.539	1.532	1.526	1.520	1.514	1.508	1.501	1.494	1.488	1.480	1.474	1.466	1.460	1.452	1.445	1.438	1.430	1.421	1.412	1.404	1.395	1.385	1.376	1.365	1.354	1.342	1.331	1.319	1.306	1.291	1.279	1.264	1.249	1.234	1.218	1.200	1.182	1.165	1.146	1.128	1.108	1.088	1.069	1.048	1.026	1.005	0.984	0.961	0.939	0.916	0.894	0.870	0.849	0.825	0.802	0.780	0.758	0.734	0.712	0.690	0.669	0.646	0.625	0.605	0.585	0.565	0.545	0.525	0.507	0.490	0.471	0.454	0.439	0.422	0.408	0.391	0.378	0.364	0.350	0.338	0.324	0.312	0.301	0.289	0.279	0.268	0.258	0.248	0.238	0.228	0.219	0.208	0.199	0.189	0.180	0.171	0.161	0.151	0.141	0.131	0.120	0.110	0.099	0.088	0.078	0.066	0.054	0.040	0.028	0.015	0.001	-0.012	-0.026	-0.041	-0.056	-0.071	-0.086	-0.102	-0.119	-0.134	-0.151	-0.168	-0.184	-0.201	-0.216	-0.235	-0.251	-0.266	-0.284	-0.300	-0.316	-0.331	-0.348	-0.361	-0.376	-0.391	-0.405	-0.418	-0.431	-0.444	-0.455	-0.466	-0.475	-0.486	-0.494	-0.502	-0.510	-0.518	-0.522	-0.528	-0.531	-0.536	-0.539	-0.541	-0.541	-0.544	-0.542	-0.544	-0.542	-0.541	-0.539	-0.536	-0.534	-0.531	-0.528	-0.524	-0.520	-0.516	-0.512	-0.507	-0.504	-0.500	-0.496	-0.492	-0.489	-0.486	-0.484	-0.481	-0.480	-0.480	-0.479	-0.479	-0.480	-0.481	-0.482	-0.486	-0.490	-0.495	-0.500	-0.506	-0.514	-0.521	-0.530	-0.540	-0.551	-0.562	-0.575	-0.588	-0.602	-0.618	-0.632	-0.650	-0.668	-0.684	-0.704	-0.721	-0.742	-0.761	-0.782	-0.804	-0.825	-0.846	-0.868	-0.891	-0.912	-0.935	-0.958	-0.980	-1.001	-1.025	-1.046	-1.069	-1.090	-1.111	-1.131	-1.152	-1.172	-1.191	-1.211	-1.230	-1.248	-1.264	-1.281	-1.296	-1.312	-1.326	-1.340	-1.354	-1.366	-1.378	-1.389	-1.399	-1.409	-1.416	-1.425	-1.432	-1.439	-1.445	-1.450	-1.455	-1.459	-1.462	-1.465	-1.468	-1.469	-1.470	-1.471	-1.472	-1.471	-1.471	-1.471	-1.471	-1.470	-1.469	-1.468	-1.466	-1.465	-1.464	-1.462	-1.461	-1.460	-1.460	-1.460	-1.459	-1.460	-1.460	-1.461	-1.464	-1.465	-1.468	-1.471	-1.476	-1.481	-1.488	-1.495	-1.501	-1.511	-1.521	-1.531	-1.545	-1.558	-1.572	-1.588	-1.605	-1.622	-1.642	-1.662	-1.685	-1.709	-1.734	-1.759	-1.786	-1.814	-1.844	-1.874	-1.906	-1.940	-1.974	-2.009	-2.046	-2.081	-2.120	-2.159	-2.198	-2.239	-2.279	-2.320	-2.361	-2.404	-2.446	-2.489	-2.531	-2.574	-2.615	-2.658	-2.699	-2.740	-2.780	-2.821	-2.860	-2.898	-2.935	-2.970	-3.005	-3.040	-3.072	-3.102	-3.132	-3.161	-3.188	-3.212	-3.236	-3.258	-3.279	-3.296	-3.312	-3.329	-3.342	-3.354	-3.362	-3.370	-3.376	-3.381	-3.382	-3.385	-3.385	-3.384	-3.379	-3.375	-3.369	-3.361	-3.354	-3.345	-3.335	-3.324	-3.311	-3.298	-3.284	-3.270	-3.256	-3.240	-3.225	-3.209	-3.192	-3.176	-3.161	-3.145	-3.130	-3.114	-3.099	-3.084	-3.069	-3.055	-3.041	-3.029	-3.016	-3.004	-2.994	-2.984	-2.974	-2.965	-2.958	-2.950	-2.944	-2.939	-2.934	-2.931	-2.928	-2.926	-2.925	-2.925	-2.926	-2.928	-2.930	-2.932	-2.936	-2.941	-2.945	-2.950	-2.958	-2.964	-2.971	-2.979	-2.988	-2.995	-3.004	-3.014	-3.022	-3.032	-3.042	-3.052	-3.061	-3.071	-3.081	-3.090	-3.100	-3.109	-3.118	-3.126	-3.135	-3.142	-3.148	-3.155	-3.160	-3.166	-3.170	-3.174	-3.178	-3.180	-3.181	-3.182	-3.181	-3.181	-3.179	-3.175	-3.172	-3.166	-3.161	-3.154	-3.145	-3.138	-3.126	-3.115	-3.102	-3.090	-3.074	-3.059	-3.042	-3.025	-3.006	-2.988	-2.966	-2.945	-2.922	-2.900	-2.876	-2.851	-2.825	-2.800	-2.772	-2.745	-2.719	-2.690	-2.662	-2.632	-2.605	-2.576	-2.548	-2.518	-2.489	-2.459	-2.430	-2.401	-2.374	-2.345	-2.318	-2.290	-2.264	-2.238	-2.212	-2.186	-2.162	-2.140	-2.118	-2.096	-2.076	-2.056	-2.038	-2.020	-2.004	-1.988	-1.974	-1.960	-1.948	-1.939	-1.929	-1.920	-1.914	-1.909	-1.904	-1.900	-1.899	-1.898	-1.898	-1.900	-1.902	-1.908	-1.911	-1.918	-1.925	-1.934	-1.942	-1.952	-1.964	-1.975	-1.988	-2.001	-2.014	-2.029	-2.045	-2.059	-2.076	-2.091	-2.109	-2.124	-2.140	-2.156	-2.174	-2.190	-2.206	-2.221	-2.238	-2.252	-2.268	-2.281	-2.296	-2.309	-2.320	-2.332	-2.342	-2.352	-2.361	-2.369	-2.375	-2.381	-2.386	-2.388	-2.390	-2.391	-2.390	-2.389	-2.386	-2.381	-2.376	-2.369	-2.361	-2.351	-2.341	-2.329	-2.318	-2.302	-2.288	-2.272	-2.256	-2.239	-2.219	-2.200	-2.180	-2.160	-2.139	-2.116	-2.094	-2.071	-2.047	-2.025	-2.001	-1.978	-1.952	-1.929	-1.906	-1.881	-1.858	-1.835	-1.811	-1.789	-1.766	-1.744	-1.722	-1.700	-1.680	-1.660	-1.640	-1.621	-1.602	-1.585	-1.568	-1.551	-1.534	-1.519	-1.504	-1.490	-1.476	-1.464	-1.451	-1.439	-1.428	-1.416	-1.405	-1.395	-1.386	-1.376	-1.368	-1.359	-1.350	-1.340	-1.332	-1.324	-1.316	-1.306	-1.299	-1.290	-1.281	-1.274	-1.264	-1.256	-1.246	-1.238	-1.228	-1.218	-1.208	-1.196	-1.185	-1.174	-1.161	-1.150	-1.136	-1.124	-1.111	-1.096	-1.082	-1.069	-1.052	-1.038	-1.022	-1.006	-0.990	-0.974	-0.958	-0.941	-0.924	-0.906	-0.890	-0.872	-0.855	-0.839	-0.820	-0.805	-0.788	-0.771	-0.755	-0.740	-0.724	-0.710	-0.695	-0.681	-0.669	-0.655	-0.645	-0.632	-0.624	-0.614	-0.605	-0.598	-0.590	-0.584	-0.580	-0.575	-0.574	-0.570	-0.570	-0.570	-0.571	-0.574	-0.579	-0.582	-0.589	-0.596	-0.604	-0.614	-0.624	-0.636	-0.649	-0.662	-0.678	-0.694	-0.711	-0.729	-0.748	-0.768	-0.788	-0.809	-0.831	-0.855	-0.879	-0.904	-0.929	-0.954	-0.980	-1.008	-1.034	-1.062	-1.090	-1.119	-1.146	-1.176	-1.205	-1.232	-1.261	-1.290	-1.319	-1.346	-1.374	-1.401	-1.429	-1.455	-1.482	-1.509	-1.532	-1.559	-1.582	-1.605	-1.628	-1.649	-1.670	-1.691	-1.711	-1.730	-1.748	-1.766	-1.782	-1.798	-1.812	-1.828	-1.840	-1.854	-1.866	-1.876	-1.886	-1.898	-1.906	-1.915	-1.922	-1.930	-1.938	-1.944	-1.951	-1.958	-1.964	-1.969	-1.975	-1.980	-1.986	-1.991	-1.999	-2.004	-2.009	-2.015	-2.022	-2.030	-2.038	-2.044	-2.052	-2.060	-2.070	-2.080	-2.090	-2.100	-2.111	-2.124	-2.136	-2.149	-2.164	-2.178	-2.194	-2.209	-2.225	-2.241	-2.260	-2.278	-2.296	-2.315	-2.335	-2.355	-2.375	-2.396	-2.418	-2.439	-2.461	-2.482	-2.505	-2.526	-2.549	-2.570	-2.592	-2.614	-2.635	-2.656	-2.678	-2.698	-2.718	-2.739	-2.758	-2.776	-2.795	-2.812	-2.829	-2.846	-2.861	-2.878	-2.891	-2.905	-2.919	-2.931	-2.942	-2.954	-2.964	-2.972	-2.982	-2.990	-2.996	-3.002	-3.008	-3.014	-3.018	-3.021	-3.024	-3.026	-3.028	-3.030	-3.030	-3.030	-3.029	-3.028	-3.026	-3.025	-3.022	-3.019	-3.016	-3.012	-3.006	-3.002	-2.998	-2.990	-2.985	-2.978	-2.971	-2.964	-2.956	-2.948	-2.939	-2.929	-2.920	-2.910	-2.899	-2.889	-2.878	-2.865	-2.852	-2.840	-2.826	-2.812	-2.799	-2.784	-2.769	-2.752	-2.736	-2.719	-2.701	-2.684	-2.665	-2.646	-2.625	-2.605	-2.585	-2.562	-2.541	-2.519	-2.496	-2.474	-2.451	-2.428	-2.404	-2.380	-2.356	-2.334	-2.309	-2.286	-2.261	-2.238	-2.215	-2.191	-2.168	-2.146	-2.122	-2.101	-2.081	-2.059	-2.039	-2.020	-2.001	-1.982	-1.964	-1.948	-1.931	-1.915	-1.901	-1.888	-1.875	-1.862	-1.852	-1.841	-1.832	-1.824	-1.816	-1.810	-1.804	-1.799	-1.795	-1.791	-1.789	-1.788	-1.786	-1.785	-1.786	-1.786	-1.788	-1.789	-1.791	-1.792	-1.795	-1.799	-1.801	-1.805	-1.808	-1.810	-1.814	-1.816	-1.820	-1.822	-1.825	-1.828	-1.830	-1.832	-1.834	-1.834	-1.835	-1.835	-1.835	-1.834	-1.832	-1.830	-1.829	-1.825	-1.821	-1.816	-1.812	-1.808	-1.802	-1.798	-1.791	-1.785	-1.779	-1.771	-1.764	-1.758	-1.750	-1.742	-1.735	-1.728	-1.721	-1.714	-1.706	-1.700	-1.694	-1.688	-1.682	-1.676	-1.671	-1.668	-1.664	-1.661	-1.658	-1.656	-1.655	-1.655	-1.655	-1.656	-1.658	-1.660	-1.662	-1.666	-1.671	-1.675	-1.681	-1.688	-1.695	-1.702	-1.710	-1.720	-1.729	-1.738	-1.748	-1.759	-1.770	-1.780	-1.791	-1.802	-1.814	-1.825	-1.838	-1.849	-1.860	-1.870	-1.881	-1.892	-1.902	-1.911	-1.922	-1.931	-1.939	-1.948	-1.955	-1.961	-1.966	-1.971	-1.976	-1.980	-1.982	-1.985	-1.986	-1.986	-1.985	-1.984	-1.982	-1.979	-1.974	-1.970	-1.964	-1.958	-1.951	-1.944	-1.935	-1.926	-1.918	-1.908	-1.896	-1.886	-1.875	-1.864	-1.851	-1.839	-1.828	-1.815	-1.802	-1.790	-1.778	-1.766	-1.755	-1.742	-1.732	-1.721	-1.711	-1.700	-1.691	-1.682	-1.674	-1.666	-1.659	-1.651	-1.646	-1.641	-1.638	-1.634	-1.630	-1.629	-1.626	-1.626	-1.626	-1.628	-1.629	-1.631	-1.635	-1.638	-1.642	-1.646	-1.651	-1.658	-1.664	-1.670	-1.678	-1.685	-1.692	-1.700	-1.708	-1.715	-1.724	-1.731	-1.739	-1.746	-1.754	-1.761	-1.768	-1.775	-1.780	-1.786	-1.790	-1.795	-1.799	-1.801	-1.805	-1.806	-1.808	-1.808	-1.808	-1.805	-1.802	-1.800	-1.795	-1.791	-1.785	-1.779	-1.770	-1.762	-1.752	-1.744	-1.732	-1.720	-1.708	-1.694	-1.680	-1.665	-1.648	-1.631	-1.614	-1.596	-1.578	-1.559	-1.539	-1.519	-1.496	-1.475	-1.452	-1.430	-1.408	-1.384	-1.361	-1.339	-1.315	-1.291	-1.266	-1.242	-1.218	-1.194	-1.171	-1.148	-1.122	-1.099	-1.076	-1.052	-1.030	-1.008	-0.985	-0.964	-0.942	-0.921	-0.901	-0.882	-0.864	-0.845	-0.828	-0.810	-0.794	-0.778	-0.764	-0.749	-0.738	-0.725	-0.714	-0.704	-0.694	-0.686	-0.679	-0.672	-0.668	-0.662	-0.660	-0.659	-0.658	-0.658	-0.660	-0.661	-0.664	-0.669	-0.675	-0.681	-0.689	-0.699	-0.709	-0.719	-0.731	-0.744	-0.759	-0.774	-0.791	-0.808	-0.826	-0.845	-0.865	-0.886	-0.908	-0.929	-0.952	-0.976	-1.000	-1.025	-1.051	-1.076	-1.104	-1.131	-1.158	-1.185	-1.214	-1.242	-1.271	-1.299	-1.328	-1.356	-1.385	-1.414	-1.442	-1.471	-1.500	-1.529	-1.556	-1.584	-1.611	-1.638	-1.665	-1.691	-1.716	-1.741	-1.765	-1.789	-1.812	-1.836	-1.856	-1.878	-1.898	-1.918	-1.936	-1.954	-1.971	-1.986	-2.002	-2.016	-2.031	-2.042	-2.054	-2.064	-2.074	-2.082	-2.091	-2.098	-2.102	-2.108	-2.112	-2.115	-2.116	-2.118	-2.119	-2.118	-2.115	-2.114	-2.110	-2.106	-2.101	-2.096	-2.090	-2.082	-2.076	-2.069	-2.061	-2.051	-2.042	-2.033	-2.021	-2.011	-2.001	-1.990	-1.980	-1.968	-1.956	-1.946	-1.935	-1.924	-1.911	-1.901	-1.891	-1.880	-1.870	-1.860	-1.850	-1.840	-1.832	-1.824	-1.816	-1.809	-1.802	-1.796	-1.791	-1.786	-1.781	-1.778	-1.775	-1.772	-1.771	-1.770	-1.770	-1.770	-1.772	-1.774	-1.776	-1.780	-1.784	-1.788	-1.794	-1.800	-1.806	-1.814	-1.822	-1.830	-1.839	-1.849	-1.860	-1.870	-1.881	-1.894	-1.906	-1.919	-1.932	-1.946	-1.961	-1.976	-1.990	-2.006	-2.021	-2.039	-2.054	-2.071	-2.088	-2.106	-2.124	-2.141	-2.159	-2.176	-2.196	-2.214	-2.234	-2.252	-2.271	-2.290	-2.310	-2.329	-2.348	-2.366	-2.386	-2.404	-2.424	-2.441	-2.460	-2.478	-2.494	-2.512	-2.530	-2.546	-2.561	-2.578	-2.592	-2.608	-2.621	-2.635	-2.649	-2.660	-2.672	-2.684	-2.694	-2.704	-2.711	-2.720	-2.726	-2.731	-2.738	-2.741	-2.744	-2.746	-2.748	-2.748	-2.746	-2.744	-2.741	-2.739	-2.732	-2.726	-2.720	-2.712	-2.704	-2.694	-2.684	-2.672	-2.660	-2.646	-2.632	-2.618	-2.602	-2.586	-2.570	-2.552	-2.535	-2.518	-2.498	-2.479	-2.460	-2.440	-2.420	-2.400	-2.380	-2.360	-2.339	-2.320	-2.299	-2.280	-2.260	-2.240	-2.221	-2.201	-2.182	-2.165	-2.148	-2.130	-2.114	-2.098	-2.082	-2.068	-2.052	-2.039	-2.025	-2.013	-2.001	-1.990	-1.980	-1.970	-1.960	-1.952	-1.945	-1.936	-1.930	-1.924	-1.919	-1.914	-1.910	-1.906	-1.902	-1.900	-1.898	-1.895	-1.892	-1.890	-1.889	-1.889	-1.886	-1.886	-1.885	-1.885	-1.884	-1.884	-1.884	-1.882	-1.881	-1.881	-1.880	-1.880	-1.879	-1.878	-1.875	-1.874	-1.871	-1.870	-1.866	-1.864	-1.860	-1.858	-1.852	-1.849	-1.842	-1.839	-1.832	-1.825	-1.820	-1.811	-1.805	-1.796	-1.789	-1.779	-1.771	-1.760	-1.751	-1.740	-1.730	-1.719	-1.708	-1.695	-1.684	-1.671	-1.659	-1.646	-1.632	-1.620	-1.608	-1.594	-1.580	-1.566	-1.554	-1.540	-1.526	-1.512	-1.501	-1.489	-1.475	-1.464	-1.452	-1.441	-1.430	-1.421	-1.411	-1.402	-1.394	-1.388	-1.380	-1.375	-1.370	-1.366	-1.364	-1.361	-1.360	-1.360	-1.361	-1.364	-1.368	-1.372	-1.378	-1.385	-1.392	-1.402	-1.412	-1.424	-1.436	-1.449	-1.462	-1.478	-1.494	-1.510	-1.529	-1.546	-1.566	-1.585	-1.605	-1.626	-1.648	-1.669	-1.690	-1.711	-1.734	-1.756	-1.778	-1.799	-1.820	-1.841	-1.860	-1.881	-1.900	-1.919	-1.935	-1.952	-1.969	-1.984	-1.999	-2.011	-2.024	-2.034	-2.044	-2.052	-2.059	-2.065	-2.069	-2.074	-2.075	-2.075	-2.074	-2.072	-2.069	-2.064	-2.059	-2.052	-2.044	-2.035	-2.024	-2.013	-2.000	-1.986	-1.972	-1.958	-1.941	-1.925	-1.909	-1.891	-1.874	-1.854	-1.836	-1.816	-1.798	-1.778	-1.758	-1.738	-1.718	-1.698	-1.679	-1.659	-1.639	-1.620	-1.601	-1.581	-1.564	-1.546	-1.528	-1.510	-1.494	-1.478	-1.462	-1.448	-1.432	-1.419	-1.405	-1.392	-1.380	-1.369	-1.358	-1.346	-1.338	-1.328	-1.319	-1.309	-1.301	-1.294	-1.286	-1.279	-1.274	-1.268	-1.262	-1.258	-1.254	-1.249	-1.245	-1.241	-1.239	-1.236	-1.234	-1.230	-1.228	-1.226	-1.225	-1.225	-1.222	-1.221	-1.221	-1.221	-1.220	-1.219	-1.219	-1.218	-1.216	-1.216	-1.214	-1.212	-1.212	-1.210	-1.208	-1.206	-1.202	-1.201	-1.196	-1.194	-1.189	-1.184	-1.179	-1.172	-1.166	-1.160	-1.152	-1.144	-1.135	-1.126	-1.116	-1.105	-1.094	-1.081	-1.069	-1.056	-1.041	-1.028	-1.011	-0.995	-0.979	-0.961	-0.944	-0.925	-0.906	-0.888	-0.868	-0.848	-0.828	-0.806	-0.786	-0.765	-0.744	-0.721	-0.699	-0.676	-0.654	-0.632	-0.610	-0.588	-0.566	-0.544	-0.524	-0.501	-0.481	-0.460	-0.440	-0.420	-0.401	-0.382	-0.364	-0.345	-0.328	-0.310	-0.294	-0.276	-0.261	-0.246	-0.231	-0.218	-0.204	-0.190	-0.178	-0.165	-0.152	-0.140	-0.130	-0.119	-0.108	-0.098	-0.086	-0.078	-0.066	-0.058	-0.048	-0.039	-0.030	-0.020	-0.010	-0.002	0.006	0.015	0.024	0.032	0.041	0.050	0.060	0.069	0.078	0.085	0.094	0.102	0.111	0.120	0.129	0.136	0.145	0.152	0.161	0.168	0.176	0.182	0.189	0.195	0.201	0.206	0.212	0.216	0.220	0.224	0.226	0.228	0.230	0.231	0.231	0.230	0.229	0.228	0.224	0.220	0.215	0.211	0.204	0.198	0.190	0.182	0.172	0.164	0.152	0.141	0.130	0.118	0.104	0.091	0.076	0.061	0.046	0.032	0.016	0.000	-0.016	-0.032	-0.049	-0.066	-0.082	-0.099	-0.116	-0.132	-0.148	-0.164	-0.180	-0.196	-0.211	-0.226	-0.240	-0.255	-0.268	-0.280	-0.294	-0.304	-0.315	-0.326	-0.336	-0.345	-0.352	-0.360	-0.368	-0.372	-0.378	-0.384	-0.386	-0.390	-0.392	-0.394	-0.395	-0.395	-0.396	-0.395	-0.394	-0.391	-0.389	-0.385	-0.381	-0.376	-0.372	-0.368	-0.361	-0.356	-0.350	-0.342	-0.336	-0.330	-0.322	-0.316	-0.309	-0.301	-0.292	-0.286	-0.279	-0.270	-0.264	-0.256	-0.250	-0.241	-0.236	-0.229	-0.222	-0.216	-0.210	-0.205	-0.199	-0.194	-0.190	-0.186	-0.182	-0.178	-0.174	-0.171	-0.169	-0.165	-0.164	-0.161	-0.159	-0.159	-0.156	-0.155	-0.154	-0.154	-0.152	-0.152	-0.151	-0.151	-0.151	-0.151	-0.150	-0.150	-0.150	-0.150	-0.150	-0.150	-0.149	-0.149	-0.149	-0.149	-0.148	-0.146	-0.145	-0.144	-0.142	-0.142	-0.140	-0.139	-0.138	-0.135	-0.134	-0.131	-0.129	-0.126	-0.124	-0.122	-0.119	-0.116	-0.114	-0.111	-0.108	-0.105	-0.102	-0.100	-0.098	-0.095	-0.091	-0.089	-0.085	-0.082	-0.080	-0.079	-0.076	-0.074	-0.070	-0.069	-0.066	-0.065	-0.062	-0.061	-0.060	-0.059	-0.058	-0.058	-0.056	-0.055	-0.055	-0.054	-0.054	-0.054	-0.054	-0.052	-0.052	-0.052	-0.052	-0.052	-0.052	-0.052	-0.052	-0.052	-0.052	-0.052	-0.051	-0.051	-0.051	-0.051	-0.050	-0.049	-0.049	-0.048	-0.046	-0.045	-0.042	-0.041	-0.040	-0.039	-0.038	-0.035	-0.032	-0.031	-0.029	-0.026	-0.024	-0.021	-0.019	-0.016	-0.014	-0.011	-0.009	-0.006	-0.004	-0.002	0.000	0.002	0.004	0.004	0.006	0.006	0.009	0.009	0.009	0.009	0.009	0.008	0.008	0.008	0.006	0.004	0.002	0.001	-0.001	-0.005	-0.008	-0.010	-0.014	-0.016	-0.021	100.000	5.000	2.000	1.000	5.000	0.000	0.000	0.000	0.000	0.000	0.000	0.000	0.000	0.000	0.000	0.000	0.000	0.000	0.229	0.220	0.210	0.200	0.190	0.180	0.169	0.156	0.144	0.131	0.118	0.102	0.086	0.071	0.054	0.036	0.019	0.000	-0.019	-0.040	-0.061	-0.082	-0.105	-0.129	-0.152	-0.176	-0.201	-0.226	-0.254	-0.280	-0.308	-0.334	-0.361	-0.390	-0.419	-0.446	-0.475	-0.505	-0.534	-0.562	-0.591	-0.620	-0.650	-0.678	-0.705	-0.734	-0.761	-0.788	-0.814	-0.840	-0.865	-0.890	-0.915	-0.938	-0.961	-0.984	-1.004	-1.024	-1.045	-1.062	-1.081	-1.098	-1.115	-1.130	-1.144	-1.159	-1.171	-1.182	-1.194	-1.205	-1.214	-1.222	-1.230	-1.238	-1.245	-1.251	-1.256	-1.261	-1.266	-1.270	-1.274	-1.276	-1.279	-1.281	-1.284	-1.286	-1.286	-1.289	-1.290	-1.291	-1.291	-1.292	-1.294	-1.294	-1.295	-1.295	-1.295	-1.296	-1.296	-1.298	-1.298	-1.299	-1.299	-1.301	-1.301	-1.301	-1.302	-1.304	-1.305	-1.306	-1.308	-1.309	-1.310	-1.311	-1.312	-1.314	-1.315	-1.316	-1.318	-1.320	-1.320	-1.321	-1.322	-1.324	-1.326	-1.326	-1.329	-1.330	-1.331	-1.332	-1.334	-1.336	-1.338	-1.339	-1.341	-1.342	-1.345	-1.346	-1.350	-1.351	-1.354	-1.356	-1.359	-1.364	-1.366	-1.371	-1.375	-1.380	-1.385	-1.390	-1.396	-1.402	-1.409	-1.416	-1.422	-1.431	-1.439	-1.448	-1.458	-1.466	-1.478	-1.488	-1.498	-1.510	-1.522	-1.535	-1.548	-1.561	-1.575	-1.589	-1.604	-1.619	-1.634	-1.649	-1.664	-1.680	-1.696	-1.711	-1.729	-1.745	-1.761	-1.778	-1.795	-1.812	-1.829	-1.845	-1.861	-1.879	-1.894	-1.911	-1.928	-1.942	-1.958	-1.972	-1.989	-2.002	-2.016	-2.029	-2.042	-2.054	-2.068	-2.078	-2.089	-2.100	-2.110	-2.119	-2.128	-2.136	-2.144	-2.150	-2.156	-2.162	-2.168	-2.172	-2.176	-2.179	-2.181	-2.184	-2.185	-2.186	-2.186	-2.186	-2.186	-2.185	-2.184	-2.181	-2.180	-2.178	-2.174	-2.171	-2.168	-2.164	-2.161	-2.156	-2.152	-2.148	-2.144	-2.140	-2.135	-2.131	-2.128	-2.122	-2.119	-2.115	-2.110	-2.108	-2.105	-2.101	-2.100	-2.098	-2.095	-2.092	-2.091	-2.090	-2.089	-2.089	-2.088	-2.088	-2.089	-2.089	-2.089	-2.090	-2.091	-2.094	-2.096	-2.098	-2.100	-2.102	-2.106	-2.110	-2.114	-2.118	-2.121	-2.126	-2.132	-2.136	-2.142	-2.149	-2.155	-2.162	-2.169	-2.175	-2.182	-2.191	-2.199	-2.208	-2.215	-2.225	-2.235	-2.245	-2.254	-2.266	-2.276	-2.288	-2.300	-2.312	-2.326	-2.340	-2.354	-2.369	-2.385	-2.400	-2.415	-2.432	-2.451	-2.469	-2.488	-2.506	-2.526	-2.548	-2.568	-2.588	-2.609	-2.631	-2.654	-2.675	-2.698	-2.720	-2.742	-2.765	-2.788	-2.810	-2.832	-2.855	-2.879	-2.901	-2.921	-2.942	-2.964	-2.984	-3.004	-3.022	-3.040	-3.059	-3.074	-3.090	-3.105	-3.118	-3.130	-3.141	-3.151	-3.161	-3.169	-3.176	-3.180	-3.186	-3.188	-3.190	-3.189	-3.188	-3.188	-3.184	-3.179	-3.174	-3.166	-3.159	-3.150	-3.140	-3.129	-3.116	-3.104	-3.090	-3.076	-3.061	-3.045	-3.029	-3.011	-2.995	-2.976	-2.959	-2.940	-2.921	-2.902	-2.884	-2.864	-2.845	-2.826	-2.808	-2.789	-2.770	-2.752	-2.735	-2.718	-2.700	-2.684	-2.668	-2.652	-2.638	-2.622	-2.609	-2.595	-2.582	-2.569	-2.558	-2.545	-2.535	-2.524	-2.514	-2.505	-2.495	-2.488	-2.479	-2.471	-2.462	-2.455	-2.449	-2.442	-2.435	-2.429	-2.422	-2.416	-2.410	-2.405	-2.398	-2.392	-2.386	-2.380	-2.371	-2.365	-2.358	-2.351	-2.342	-2.335	-2.325	-2.316	-2.306	-2.296	-2.286	-2.275	-2.264	-2.251	-2.240	-2.226	-2.214	-2.200	-2.185	-2.170	-2.155	-2.139	-2.121	-2.104	-2.086	-2.069	-2.050	-2.030	-2.010	-1.990	-1.969	-1.948	-1.925	-1.902	-1.879	-1.856	-1.832	-1.809	-1.785	-1.761	-1.738	-1.712	-1.689	-1.664	-1.640	-1.615	-1.590	-1.565	-1.540	-1.515	-1.491	-1.468	-1.442	-1.420	-1.396	-1.372	-1.349	-1.328	-1.304	-1.282	-1.261	-1.240	-1.219	-1.199	-1.180	-1.160	-1.142	-1.125	-1.108	-1.091	-1.075	-1.061	-1.046	-1.034	-1.021	-1.009	-0.998	-0.988	-0.979	-0.970	-0.962	-0.955	-0.949	-0.942	-0.940	-0.936	-0.932	-0.931	-0.929	-0.929	-0.929	-0.930	-0.931	-0.935	-0.938	-0.941	-0.946	-0.951	-0.956	-0.962	-0.969	-0.976	-0.984	-0.992	-1.000	-1.009	-1.018	-1.026	-1.034	-1.042	-1.052	-1.060	-1.070	-1.078	-1.086	-1.096	-1.104	-1.111	-1.119	-1.126	-1.134	-1.140	-1.144	-1.149	-1.154	-1.156	-1.160	-1.162	-1.162	-1.164	-1.162	-1.162	-1.160	-1.156	-1.154	-1.149	-1.142	-1.136	-1.130	-1.121	-1.111	-1.101	-1.091	-1.081	-1.068	-1.056	-1.041	-1.029	-1.014	-0.999	-0.982	-0.965	-0.949	-0.932	-0.914	-0.896	-0.878	-0.860	-0.841	-0.821	-0.802	-0.785	-0.766	-0.746	-0.728	-0.710	-0.692	-0.675	-0.658	-0.640	-0.625	-0.608	-0.594	-0.579	-0.564	-0.551	-0.539	-0.526	-0.514	-0.504	-0.492	-0.482	-0.474	-0.466	-0.459	-0.451	-0.445	-0.439	-0.435	-0.430	-0.425	-0.421	-0.419	-0.416	-0.414	-0.412	-0.410	-0.410	-0.409	-0.408	-0.408	-0.408	-0.408	-0.406	-0.406	-0.406	-0.406	-0.406	-0.405	-0.405	-0.404	-0.402	-0.401	-0.399	-0.396	-0.392	-0.389	-0.384	-0.379	-0.375	-0.369	-0.364	-0.355	-0.349	-0.340	-0.331	-0.321	-0.312	-0.302	-0.290	-0.279	-0.268	-0.255	-0.241	-0.230	-0.215	-0.202	-0.188	-0.175	-0.161	-0.146	-0.132	-0.119	-0.104	-0.090	-0.079	-0.066	-0.055	-0.042	-0.032	-0.022	-0.012	-0.004	0.004	0.010	0.015	0.020	0.022	0.025	0.025	0.025	0.024	0.020	0.016	0.011	0.004	-0.005	-0.015	-0.028	-0.039	-0.055	-0.069	-0.088	-0.104	-0.125	-0.145	-0.166	-0.191	-0.214	-0.240	-0.266	-0.294	-0.321	-0.350	-0.379	-0.410	-0.441	-0.471	-0.504	-0.536	-0.569	-0.600	-0.632	-0.665	-0.699	-0.730	-0.762	-0.794	-0.825	-0.856	-0.886	-0.916	-0.945	-0.974	-1.001	-1.029	-1.054	-1.079	-1.102	-1.126	-1.149	-1.170	-1.190	-1.209	-1.228	-1.245	-1.261	-1.278	-1.290	-1.304	-1.318	-1.328	-1.339	-1.349	-1.358	-1.366	-1.374	-1.379	-1.386	-1.391	-1.396	-1.400	-1.404	-1.408	-1.410	-1.414	-1.416	-1.418	-1.420	-1.424	-1.425	-1.428	-1.430	-1.431	-1.435	-1.438	-1.440	-1.442	-1.446	-1.449	-1.452	-1.458	-1.462	-1.466	-1.471	-1.476	-1.482	-1.489	-1.495	-1.502	-1.509	-1.516	-1.524	-1.532	-1.541	-1.550	-1.559	-1.569	-1.578	-1.588	-1.598	-1.609	-1.619	-1.629	-1.640	-1.650	-1.660	-1.670	-1.680	-1.691	-1.701	-1.710	-1.720	-1.730	-1.738	-1.746	-1.755	-1.764	-1.771	-1.779	-1.785	-1.791	-1.798	-1.804	-1.809	-1.814	-1.818	-1.822	-1.826	-1.829	-1.831	-1.834	-1.836	-1.838	-1.839	-1.839	-1.839	-1.839	-1.839	-1.836	-1.835	-1.834	-1.830	-1.829	-1.825	-1.822	-1.818	-1.814	-1.810	-1.805	-1.801	-1.796	-1.790	-1.785	-1.779	-1.774	-1.768	-1.761	-1.756	-1.750	-1.742	-1.736	-1.728	-1.721	-1.714	-1.706	-1.699	-1.691	-1.682	-1.674	-1.668	-1.659	-1.649	-1.641	-1.632	-1.625	-1.615	-1.608	-1.598	-1.588	-1.579	-1.569	-1.558	-1.548	-1.538	-1.528	-1.516	-1.506	-1.495	-1.482	-1.471	-1.459	-1.446	-1.434	-1.421	-1.408	-1.394	-1.380	-1.366	-1.352	-1.339	-1.324	-1.310	-1.295	-1.279	-1.265	-1.249	-1.235	-1.219	-1.204	-1.189	-1.174	-1.158	-1.142	-1.128	-1.111	-1.096	-1.082	-1.066	-1.051	-1.036	-1.022	-1.009	-0.994	-0.981	-0.966	-0.954	-0.941	-0.930	-0.918	-0.908	-0.896	-0.886	-0.876	-0.868	-0.859	-0.850	-0.842	-0.836	-0.830	-0.824	-0.818	-0.814	-0.809	-0.805	-0.801	-0.800	-0.799	-0.798	-0.796	-0.795	-0.795	-0.795	-0.796	-0.798	-0.799	-0.801	-0.804	-0.806	-0.809	-0.812	-0.816	-0.821	-0.825	-0.830	-0.834	-0.838	-0.842	-0.848	-0.852	-0.858	-0.861	-0.866	-0.871	-0.875	-0.880	-0.885	-0.889	-0.894	-0.898	-0.902	-0.908	-0.912	-0.916	-0.921	-0.924	-0.929	-0.932	-0.939	-0.942	-0.948	-0.952	-0.958	-0.962	-0.968	-0.974	-0.979	-0.985	-0.990	-0.998	-1.004	-1.010	-1.018	-1.026	-1.034	-1.042	-1.050	-1.059	-1.069	-1.078	-1.088	-1.098	-1.108	-1.119	-1.130	-1.142	-1.154	-1.165	-1.176	-1.188	-1.201	-1.212	-1.225	-1.238	-1.249	-1.261	-1.274	-1.285	-1.296	-1.308	-1.318	-1.329	-1.339	-1.348	-1.358	-1.366	-1.375	-1.382	-1.391	-1.398	-1.404	-1.410	-1.415	-1.420	-1.424	-1.426	-1.430	-1.431	-1.434	-1.435	-1.436	-1.435	-1.435	-1.435	-1.434	-1.432	-1.430	-1.428	-1.425	-1.422	-1.420	-1.418	-1.414	-1.411	-1.409	-1.406	-1.404	-1.401	-1.399	-1.399	-1.396	-1.395	-1.395	-1.395	-1.396	-1.398	-1.400	-1.401	-1.405	-1.410	-1.414	-1.420	-1.428	-1.434	-1.442	-1.451	-1.461	-1.472	-1.484	-1.496	-1.509	-1.522	-1.538	-1.554	-1.571	-1.588	-1.605	-1.622	-1.642	-1.661	-1.681	-1.701	-1.722	-1.744	-1.766	-1.788	-1.809	-1.831	-1.852	-1.874	-1.896	-1.918	-1.939	-1.959	-1.980	-2.001	-2.020	-2.040	-2.059	-2.078	-2.095	-2.112	-2.129	-2.145	-2.159	-2.172	-2.186	-2.199	-2.210	-2.220	-2.230	-2.239	-2.245	-2.252	-2.258	-2.262	-2.265	-2.266	-2.268	-2.268	-2.266	-2.264	-2.260	-2.255	-2.249	-2.242	-2.234	-2.225	-2.215	-2.202	-2.191	-2.178	-2.162	-2.146	-2.131	-2.114	-2.095	-2.074	-2.055	-2.033	-2.011	-1.989	-1.965	-1.940	-1.915	-1.889	-1.861	-1.835	-1.806	-1.779	-1.751	-1.722	-1.694	-1.664	-1.635	-1.605	-1.574	-1.545	-1.515	-1.485	-1.455	-1.426	-1.396	-1.368	-1.339	-1.310	-1.282	-1.255	-1.229	-1.201	-1.176	-1.152	-1.128	-1.105	-1.081	-1.060	-1.040	-1.020	-1.002	-0.986	-0.970	-0.956	-0.942	-0.930	-0.920	-0.910	-0.901	-0.894	-0.889	-0.885	-0.881	-0.880	-0.879	-0.880	-0.881	-0.885	-0.889	-0.895	-0.901	-0.910	-0.920	-0.929	-0.941	-0.954	-0.968	-0.982	-0.999	-1.015	-1.031	-1.050	-1.069	-1.088	-1.108	-1.130	-1.150	-1.172	-1.195	-1.218	-1.241	-1.266	-1.290	-1.314	-1.339	-1.365	-1.389	-1.415	-1.440	-1.466	-1.491	-1.518	-1.542	-1.569	-1.595	-1.620	-1.645	-1.671	-1.696	-1.721	-1.746	-1.771	-1.794	-1.819	-1.842	-1.864	-1.888	-1.909	-1.931	-1.951	-1.972	-1.992	-2.011	-2.030	-2.049	-2.066	-2.084	-2.100	-2.115	-2.130	-2.144	-2.156	-2.169	-2.180	-2.190	-2.199	-2.208	-2.215	-2.221	-2.228	-2.231	-2.235	-2.236	-2.238	-2.238	-2.238	-2.235	-2.232	-2.228	-2.222	-2.215	-2.208	-2.200	-2.190	-2.179	-2.169	-2.156	-2.142	-2.129	-2.115	-2.098	-2.082	-2.065	-2.046	-2.029	-2.010	-1.990	-1.971	-1.951	-1.931	-1.910	-1.890	-1.870	-1.849	-1.829	-1.808	-1.788	-1.766	-1.746	-1.726	-1.708	-1.689	-1.669	-1.651	-1.634	-1.615	-1.600	-1.584	-1.569	-1.554	-1.540	-1.526	-1.515	-1.504	-1.494	-1.482	-1.475	-1.466	-1.460	-1.452	-1.449	-1.445	-1.441	-1.439	-1.436	-1.435	-1.436	-1.436	-1.439	-1.442	-1.446	-1.450	-1.455	-1.462	-1.469	-1.476	-1.485	-1.495	-1.505	-1.516	-1.528	-1.540	-1.551	-1.566	-1.580	-1.594	-1.610	-1.625	-1.641	-1.659	-1.675	-1.694	-1.711	-1.731	-1.750	-1.769	-1.788	-1.806	-1.828	-1.846	-1.868	-1.888	-1.906	-1.928	-1.948	-1.968	-1.988	-2.007	-2.026	-2.047	-2.065	-2.085	-2.102	-2.121	-2.138	-2.155	-2.172	-2.190	-2.205	-2.220	-2.235	-2.249	-2.261	-2.275	-2.285	-2.296	-2.306	-2.314	-2.322	-2.329	-2.334	-2.339	-2.342	-2.346	-2.348	-2.349	-2.349	-2.346	-2.344	-2.340	-2.335	-2.330	-2.322	-2.314	-2.305	-2.295	-2.284	-2.271	-2.259	-2.245	-2.230	-2.215	-2.198	-2.181	-2.164	-2.145	-2.125	-2.106	-2.085	-2.065	-2.042	-2.020	-1.999	-1.976	-1.955	-1.931	-1.910	-1.888	-1.865	-1.841	-1.820	-1.798	-1.775	-1.754	-1.734	-1.712	-1.691	-1.671	-1.651	-1.631	-1.612	-1.596	-1.578	-1.561	-1.545	-1.530	-1.514	-1.500	-1.485	-1.472	-1.459	-1.448	-1.435	-1.425	-1.415	-1.406	-1.396	-1.388	-1.379	-1.371	-1.364	-1.356	-1.350	-1.344	-1.338	-1.332	-1.328	-1.321	-1.318	-1.312	-1.309	-1.304	-1.301	-1.298	-1.292	-1.290	-1.286	-1.284	-1.279	-1.275	-1.272	-1.270	-1.266	-1.264	-1.260	-1.256	-1.254	-1.250	-1.246	-1.242	-1.239	-1.235	-1.230	-1.226	-1.222	-1.220	-1.216	-1.211	-1.208	-1.204	-1.200	-1.196	-1.191	-1.188	-1.184	-1.179	-1.175	-1.172	-1.168	-1.165	-1.161	-1.158	-1.154	-1.151	-1.148	-1.144	-1.141	-1.139	-1.136	-1.134	-1.132	-1.130	-1.129	-1.128	-1.126	-1.126	-1.126	-1.126	-1.128	-1.129	-1.131	-1.132	-1.135	-1.139	-1.142	-1.146	-1.152	-1.158	-1.164	-1.171	-1.179	-1.186	-1.196	-1.204	-1.215	-1.225	-1.238	-1.249	-1.261	-1.274	-1.288	-1.301	-1.316	-1.331	-1.346	-1.362	-1.378	-1.395	-1.411	-1.429	-1.446	-1.464	-1.482	-1.499	-1.518	-1.535	-1.552	-1.570	-1.588	-1.605	-1.621	-1.639	-1.656	-1.671	-1.688	-1.701	-1.716	-1.731	-1.746	-1.759	-1.772	-1.784	-1.795	-1.805	-1.815	-1.825	-1.835	-1.842	-1.850	-1.858	-1.864	-1.869	-1.874	-1.879	-1.882	-1.886	-1.889	-1.891	-1.892	-1.894	-1.895	-1.895	-1.895	-1.895	-1.894	-1.892	-1.892	-1.890	-1.889	-1.886	-1.884	-1.882	-1.879	-1.876	-1.874	-1.871	-1.869	-1.865	-1.861	-1.859	-1.855	-1.851	-1.849	-1.845	-1.841	-1.839	-1.834	-1.831	-1.826	-1.824	-1.819	-1.815	-1.811	-1.808	-1.802	-1.799	-1.794	-1.789	-1.784	-1.779	-1.774	-1.768	-1.762	-1.758	-1.751	-1.745	-1.738	-1.732	-1.725	-1.719	-1.711	-1.705	-1.696	-1.690	-1.682	-1.675	-1.669	-1.660	-1.652	-1.645	-1.638	-1.630	-1.622	-1.616	-1.609	-1.602	-1.596	-1.589	-1.582	-1.578	-1.571	-1.566	-1.560	-1.555	-1.550	-1.545	-1.540	-1.535	-1.531	-1.526	-1.522	-1.519	-1.514	-1.510	-1.506	-1.502	-1.498	-1.494	-1.489	-1.485	-1.481	-1.475	-1.471	-1.466	-1.460	-1.455	-1.449	-1.442	-1.435	-1.428	-1.420	-1.411	-1.402	-1.391	-1.382	-1.370	-1.360	-1.348	-1.334	-1.321	-1.306	-1.292	-1.278	-1.261	-1.244	-1.226	-1.209	-1.190	-1.171	-1.151	-1.131	-1.110	-1.088	-1.065	-1.042	-1.020	-0.996	-0.974	-0.951	-0.926	-0.904	-0.879	-0.854	-0.830	-0.806	-0.782	-0.758	-0.734	-0.710	-0.686	-0.662	-0.639	-0.615	-0.594	-0.571	-0.549	-0.526	-0.505	-0.484	-0.464	-0.444	-0.424	-0.405	-0.386	-0.368	-0.351	-0.332	-0.316	-0.300	-0.284	-0.268	-0.254	-0.240	-0.225	-0.211	-0.200	-0.188	-0.176	-0.165	-0.155	-0.144	-0.135	-0.126	-0.118	-0.109	-0.101	-0.094	-0.086	-0.080	-0.075	-0.069	-0.064	-0.060	-0.054	-0.051	-0.048	-0.044	-0.041	-0.039	-0.038	-0.035	-0.035	-0.034	-0.034	-0.034	-0.034	-0.036	-0.038	-0.038	-0.041	-0.042	-0.045	-0.048	-0.050	-0.054	-0.058	-0.062	-0.065	-0.070	-0.074	-0.079	-0.084	-0.089	-0.094	-0.098	-0.104	-0.108	-0.114	-0.119	-0.124	-0.130	-0.134	-0.139	-0.144	-0.149	-0.152	-0.158	-0.161	-0.165	-0.169	-0.172	-0.175	-0.178	-0.180	-0.181	-0.184	-0.185	-0.185	-0.185	-0.185	-0.185	-0.184	-0.181	-0.180	-0.178	-0.174	-0.171	-0.168	-0.164	-0.159	-0.155	-0.149	-0.144	-0.139	-0.132	-0.126	-0.119	-0.112	-0.105	-0.098	-0.091	-0.084	-0.076	-0.068	-0.061	-0.052	-0.046	-0.039	-0.031	-0.024	-0.018	-0.011	-0.005	0.001	0.008	0.012	0.018	0.022	0.028	0.031	0.035	0.038	0.040	0.042	0.044	0.045	0.046	0.046	0.046	0.044	0.042	0.041	0.038	0.035	0.031	0.026	0.022	0.018	0.010	0.004	-0.004	-0.011	-0.019	-0.026	-0.036	-0.045	-0.054	-0.064	-0.074	-0.084	-0.094	-0.105	-0.116	-0.126	-0.138	-0.148	-0.158	-0.169	-0.179	-0.188	-0.199	-0.208	-0.216	-0.226	-0.234	-0.241	-0.248	-0.255	-0.261	-0.266	-0.271	-0.275	-0.279	-0.281	-0.282	-0.284	-0.284	-0.282	-0.281	-0.279	-0.276	-0.272	-0.268	-0.260	-0.255	-0.246	-0.239	-0.230	-0.219	-0.209	-0.198	-0.186	-0.172	-0.160	-0.146	-0.131	-0.116	-0.102	-0.088	-0.071	-0.055	-0.039	-0.022	-0.006	0.011	0.028	0.042	0.059	0.075	0.091	0.106	0.122	0.138	0.151	0.165	0.179	0.191	0.204	0.216	0.228	0.239	0.249	0.258	0.266	0.276	0.282	0.290	0.295	0.301	0.306	0.310	0.314	0.316	0.319	0.320	0.321	0.321	0.321	0.320	0.319	0.318	0.316	0.312	0.309	0.305	0.301	0.298	0.292	0.288	0.282	0.276	0.271	0.265	0.259	0.254	0.248	0.240	0.234	0.228	0.221	0.215	0.208	0.201	0.194	0.188	0.181	0.175	0.168	0.160	0.152	0.146	0.139	0.132	0.125	0.119	0.111	0.104	0.098	0.090	0.081	0.074	0.066	0.059	0.052	0.044	0.035	0.026	0.019	0.009	0.000	-0.010	-0.019	-0.029	-0.039	-0.049	-0.060	-0.071	-0.081	-0.094	-0.105	-0.116	-0.129	-0.140	-0.152	-0.165	-0.178	-0.189	-0.202	-0.215	-0.226	-0.239	-0.252	-0.264	-0.276	-0.288	-0.299	-0.311	-0.321	-0.332	-0.344	-0.352	-0.362	-0.371	-0.380	-0.389	-0.395	-0.402	-0.408	-0.414	-0.419	-0.421	-0.424	-0.426	-0.429	-0.429	-0.430	-0.429	-0.426	-0.425	-0.421	-0.418	-0.414	-0.408	-0.401	-0.395	-0.388	-0.380	-0.370	-0.362	-0.352	-0.341	-0.331	-0.320	-0.309	-0.298	-0.284	-0.272	-0.259	-0.246	-0.234	-0.220	-0.206	-0.194	-0.180	-0.166	-0.152	-0.139	-0.125	-0.112	-0.099	-0.088	-0.074	-0.062	-0.050	-0.039	-0.028	-0.016	-0.005	0.005	0.015	0.025	0.034	0.042	0.051	0.059	0.068	0.075	0.081	0.088	0.094	0.099	0.105	0.109	0.114	0.118	0.121	0.124	0.128	0.129	0.130	0.131	0.134	0.134	0.132	0.132	0.131	0.129	0.128	0.124	0.121	0.118	0.114	0.109	0.102	0.096	0.090	0.082	0.074	0.065	0.056	0.045	0.035	0.022	0.011	-0.002	-0.015	-0.030	-0.045	-0.060	-0.075	-0.092	-0.109	-0.126	-0.144	-0.161	-0.180	-0.199	-0.218	-0.236	-0.255	-0.274	-0.294	-0.312	-0.331	-0.350	-0.369	-0.388	-0.405	-0.422	-0.439	-0.456	-0.472	-0.488	-0.502	-0.516	-0.530	-0.542	-0.554	-0.564	-0.571	-0.581	-0.588	-0.594	-0.599	-0.601	-0.605	-0.605	-0.605	-0.604	-0.600	-0.596	-0.592	-0.586	-0.578	-0.570	-0.561	-0.551	-0.539	-0.528	-0.514	-0.499	-0.485	-0.470	-0.454	-0.438	-0.421	-0.404	-0.386	-0.369	-0.350	-0.332	-0.315	-0.296	-0.279	-0.260	-0.242	-0.225	-0.209	-0.192	-0.178	-0.162	-0.149	-0.136	-0.125	-0.112	-0.102	-0.094	-0.085	-0.079	-0.072	-0.069	-0.065	-0.061	-0.061	-0.061	-0.062	-0.065	-0.069	-0.074	-0.080	-0.088	-0.095	-0.105	-0.116	-0.128	-0.140	-0.154	-0.169	-0.186	-0.202	-0.220	-0.238	-0.256	-0.275	-0.295	-0.316	-0.338	-0.359	-0.380	-0.401	-0.424	-0.446	-0.468	-0.491	-0.514	-0.536	-0.558	-0.579	-0.600	-0.622	-0.642	-0.662	-0.681	-0.701	-0.720	-0.738	-0.755	-0.772	-0.788	-0.802	-0.816	-0.830	-0.842	-0.852	-0.864	-0.874	-0.881	-0.890	-0.896	-0.901	-0.906	-0.910	-0.911	-0.914	-0.915	-0.914	-0.912	-0.910	-0.906	-0.902	-0.898	-0.891	-0.885	-0.878	-0.869	-0.860	-0.850	-0.839	-0.828	-0.815	-0.802	-0.789	-0.774	-0.759	-0.745	-0.728	-0.712	-0.695	-0.678	-0.660	-0.641	-0.622	-0.604	-0.585	-0.565	-0.545	-0.525	-0.505	-0.485	-0.464	-0.442	-0.422	-0.401	-0.381	-0.360	-0.340	-0.318	-0.298	-0.278	-0.256	-0.235	-0.215	-0.194	-0.172	-0.154	-0.132	-0.112	-0.091	-0.071	-0.051	-0.031	-0.012	0.006	0.025	0.044	0.061	0.080	0.098	0.115	0.132	0.150	0.166	0.182	0.199	0.215	0.230	0.245	0.259	0.274	0.288	0.300	0.312	0.325	0.338	0.349	0.360	0.371	0.381	0.389	0.399	0.408	0.414	0.421	0.428	0.432	0.439	0.444	0.448	0.450	0.454	0.456	0.458	0.459	0.459	0.459	0.458	0.456	0.454	0.451	0.449	0.444	0.439	0.434	0.429	0.421	0.414	0.406	0.398	0.389	0.380	0.370	0.359	0.348	0.335	0.322	0.309	0.295	0.280	0.264	0.248	0.230	0.212	0.194	0.174	0.154	0.132	0.109	0.086	0.061	0.035	0.009	-0.020	-0.050	-0.080	-0.111	-0.145	-0.181	-0.218	-0.254	-0.294	-0.335	-0.378	-0.422	-0.469	-0.516	-0.566	-0.618	-0.671	-0.725	-0.782	-0.841	-0.901	-0.964	-1.028	-1.094	-1.162	-1.232	-1.304	-1.376	-1.452	-1.528	-1.608	-1.686	-1.769	-1.851	-1.936	-2.024	-2.110	-2.198	-2.289	-2.380	-2.471	-2.564	-2.656	-2.751	-2.846	-2.940	-3.035	-3.130	-3.225	-3.321	-3.416	-3.511	-3.606	-3.700	-3.795	-3.888	-3.979	-4.071	-4.160	-4.249	-4.338	-4.422	-4.506	-4.589	-4.670	-4.750	-4.826	-4.902	-4.975	-5.045	-5.114	-5.180	-5.244	-5.305	-5.362	-5.419	-5.471	-5.521	-5.569	-5.614	-5.654	-5.692	-5.728	-5.760	-5.789	-5.815	-5.838	-5.859	-5.874	-5.888	-5.898	-5.904	-5.908	-5.908	-5.905	-5.899	-5.890	-5.878	-5.864	-5.846	-5.824	-5.800	-5.774	-5.742	-5.711	-5.675	-5.636	-5.596	-5.552	-5.506	-5.458	-5.406	-5.352	-5.298	-5.239	-5.179	-5.116	-5.052	-4.986	-4.919	-4.849	-4.776	-4.704	-4.629	-4.554	-4.475	-4.396	-4.316	-4.235	-4.152	-4.070	-3.985	-3.900	-3.815	-3.729	-3.641	-3.555	-3.468	-3.379	-3.290	-3.201	-3.112	-3.024	-2.934	-2.845	-2.756	-2.668	-2.579	-2.490	-2.401	-2.315	-2.226	-2.139	-2.050	-1.964	-1.876	-1.790	-1.704	-1.619	-1.534	-1.449	-1.364	-1.280	-1.196	-1.112	-1.029	-0.946	-0.864	-0.782	-0.700	-0.619	-0.538	-0.456	-0.376	-0.296	-0.216	-0.136	-0.056	0.022	0.102	0.181	0.260	0.339	0.416	0.494	0.571	0.649	0.726	0.804	0.880	0.955	1.030	1.105	1.180	1.254	1.328	1.400	1.472	1.545	1.616	1.686	1.756	1.826	1.894	1.961	2.027	2.094	2.158	2.221	2.284	2.345	2.405	2.465	2.524	2.580	2.635	2.690	2.742	2.795	2.845	2.894	2.942	2.989	3.034	3.079	3.121	3.161	3.201	3.240	3.276	3.312	3.349	3.380	3.410	3.441	3.469	3.498	3.522	3.548	3.571	3.591	3.612	3.630	3.649	3.664	3.680	3.692	3.705	3.716	3.725	3.732	3.740	3.746	3.750	3.752	3.755	3.756	3.756	3.755	3.751	3.746	3.741	3.734	3.725	3.716	3.705	3.695	3.682	3.669	3.654	3.638	3.621	3.604	3.586	3.566	3.546	3.525	3.504	3.480	3.458	3.434	3.409	3.384	3.359	3.335	3.309	3.281	3.256	3.230	3.204	3.176	3.150	3.124	3.098	3.072	3.046	3.020	2.995	2.971	2.946	2.922	2.900	2.878	2.855	2.835	2.814	2.794	2.774	2.756	2.739	2.722	2.706	2.690	2.676	2.664	2.649	2.638	2.626	2.615	2.605	2.594	2.585	2.576	2.568	2.560	2.551	2.544	2.538	2.531	2.524	2.516	2.510	2.504	2.496	2.490	2.482	2.474	2.466	2.458	2.448	2.439	2.428	2.418	2.404	2.392	2.379	2.362	2.349	2.332	2.314	2.295	2.276	2.255	2.232	2.210	2.185	2.160	2.134	2.105	2.078	2.046	2.016	1.984	1.950	1.915	1.879	1.842	1.805	1.764	1.725	1.685	1.642	1.600	1.558	1.514	1.468	1.424	1.378	1.332	1.286	1.239	1.192	1.145	1.099	1.052	1.006	0.960	0.914	0.869	0.822	0.779	0.734	0.690	0.646	0.605	0.562	0.521	0.481	0.441	0.404	0.366	0.330	0.295	0.260	0.228	0.195	0.164	0.134	0.105	0.078	0.050	0.025	0.000	-0.024	-0.046	-0.069	-0.088	-0.108	-0.128	-0.145	-0.162	-0.180	-0.196	-0.211	-0.226	-0.240	-0.252	-0.268	-0.280	-0.294	-0.306	-0.318	-0.331	-0.342	-0.355	-0.368	-0.379	-0.391	-0.404	-0.416	-0.431	-0.445	-0.459	-0.474	-0.488	-0.502	-0.519	-0.534	-0.550	-0.568	-0.585	-0.604	-0.621	-0.640	-0.660	-0.680	-0.699	-0.719	-0.740	-0.761	-0.782	-0.805	-0.826	-0.848	-0.870	-0.892	-0.914	-0.936	-0.959	-0.981	-1.002	-1.026	-1.048	-1.070	-1.090	-1.111	-1.132	-1.152	-1.171	-1.190	-1.209	-1.226	-1.244	-1.260	-1.275	-1.289	-1.304	-1.316	-1.329	-1.339	-1.350	-1.359	-1.368	-1.375	-1.381	-1.386	-1.391	-1.395	-1.399	-1.400	-1.401	-1.401	-1.401	-1.400	-1.399	-1.395	-1.392	-1.388	-1.384	-1.379	-1.372	-1.368	-1.361	-1.354	-1.346	-1.339	-1.331	-1.322	-1.315	-1.306	-1.298	-1.289	-1.281	-1.272	-1.265	-1.255	-1.248	-1.239	-1.231	-1.222	-1.215	-1.206	-1.199	-1.191	-1.182	-1.175	-1.169	-1.160	-1.151	-1.145	-1.136	-1.129	-1.119	-1.111	-1.104	-1.095	-1.086	-1.078	-1.069	-1.058	-1.048	-1.038	-1.028	-1.016	-1.004	-0.992	-0.979	-0.966	-0.952	-0.938	-0.922	-0.908	-0.891	-0.874	-0.858	-0.841	-0.822	-0.804	-0.786	-0.766	-0.745	-0.725	-0.706	-0.685	-0.665	-0.645	-0.622	-0.602	-0.581	-0.560	-0.539	-0.518	-0.495	-0.476	-0.455	-0.434	-0.415	-0.396	-0.376	-0.358	-0.339	-0.321	-0.305	-0.289	-0.272	-0.258	-0.242	-0.229	-0.216	-0.204	-0.192	-0.181	-0.170	-0.161	-0.152	-0.144	-0.135	-0.129	-0.122	-0.116	-0.111	-0.106	-0.101	-0.099	-0.094	-0.092	-0.090	-0.088	-0.086	-0.085	-0.082	-0.082	-0.082	-0.082	-0.082	-0.082	-0.084	-0.086	-0.086	-0.088	-0.090	-0.091	-0.095	-0.098	-0.100	-0.104	-0.108	-0.112	-0.116	-0.120	-0.125	-0.131	-0.136	-0.142	-0.149	-0.156	-0.162	-0.170	-0.179	-0.189	-0.199	-0.208	-0.219	-0.230	-0.242	-0.255	-0.268	-0.282	-0.296	-0.310	-0.326	-0.342	-0.358	-0.375	-0.392	-0.410	-0.428	-0.448	-0.466	-0.485	-0.506	-0.526	-0.546	-0.566	-0.586	-0.606	-0.628	-0.648	-0.669	-0.689	-0.710	-0.729	-0.749	-0.769	-0.788	-0.806	-0.825	-0.842	-0.861	-0.879	-0.895	-0.911	-0.926	-0.942	-0.956	-0.970	-0.984	-0.996	-1.009	-1.021	-1.031	-1.041	-1.052	-1.061	-1.070	-1.079	-1.086	-1.094	-1.101	-1.108	-1.114	-1.120	-1.125	-1.130	-1.136	-1.141	-1.144	-1.149	-1.154	-1.158	-1.162	-1.166	-1.170	-1.176	-1.180	-1.184	-1.188	-1.192	-1.196	-1.202	-1.208	-1.212	-1.218	-1.222	-1.228	-1.234	-1.240	-1.245	-1.250	-1.256	-1.264	-1.269	-1.275	-1.281	-1.288	-1.294	-1.301	-1.308	-1.314	-1.321	-1.326	-1.332	-1.339	-1.346	-1.351	-1.359	-1.364	-1.369	-1.375	-1.380	-1.386	-1.391	-1.396	-1.401	-1.406	-1.410	-1.415	-1.420	-1.425	-1.429	-1.432	-1.438	-1.440	-1.445	-1.449	-1.451	-1.455	-1.459	-1.461	-1.465	-1.469	-1.472	-1.478	-1.481	-1.485	-1.489	-1.494	-1.499	-1.504	-1.509	-1.514	-1.519	-1.525	-1.531	-1.538	-1.544	-1.551	-1.559	-1.566	-1.574	-1.581	-1.590	-1.600	-1.609	-1.619	-1.630	-1.640	-1.651	-1.661	-1.674	-1.685	-1.698	-1.709	-1.722	-1.735	-1.748	-1.761	-1.775	-1.788	-1.802	-1.815	-1.830	-1.844	-1.858	-1.872	-1.885	-1.900	-1.914	-1.928	-1.940	-1.955	-1.968	-1.981	-1.994	-2.006	-2.018	-2.030	-2.042	-2.054	-2.064	-2.074	-2.084	-2.095	-2.104	-2.114	-2.120	-2.129	-2.136	-2.144	-2.150	-2.156	-2.160	-2.165	-2.170	-2.172	-2.176	-2.179	-2.181	-2.184	-2.185	-2.185	-2.186	-2.186	-2.186	-2.186	-2.185	-2.184	-2.182	-2.180	-2.179	-2.178	-2.175	-2.172	-2.170	-2.168	-2.165	-2.162	-2.160	-2.158	-2.155	-2.152	-2.151	-2.148	-2.146	-2.144	-2.142	-2.142	-2.141	-2.140	-2.140	-2.140	-2.139	-2.140	-2.140	-2.140	-2.141	-2.142	-2.144	-2.145	-2.146	-2.149	-2.151	-2.154	-2.156	-2.160	-2.162	-2.166	-2.170	-2.174	-2.179	-2.182	-2.188	-2.194	-2.199	-2.204	-2.211	-2.218	-2.225	-2.231	-2.239	-2.246	-2.255	-2.262	-2.271	-2.281	-2.291	-2.301	-2.311	-2.322	-2.332	-2.345	-2.358	-2.370	-2.382	-2.396	-2.411	-2.425	-2.441	-2.458	-2.474	-2.489	-2.506	-2.524	-2.541	-2.560	-2.579	-2.598	-2.618	-2.638	-2.658	-2.676	-2.696	-2.718	-2.738	-2.758	-2.778	-2.798	-2.816	-2.836	-2.855	-2.872	-2.892	-2.910	-2.926	-2.944	-2.960	-2.975	-2.989	-3.002	-3.016	-3.029	-3.039	-3.050	-3.059	-3.068	-3.074	-3.080	-3.084	-3.088	-3.091	-3.094	-3.094	-3.092	-3.091	-3.089	-3.085	-3.080	-3.074	-3.068	-3.060	-3.052	-3.042	-3.032	-3.022	-3.010	-2.999	-2.986	-2.971	-2.959	-2.944	-2.929	-2.914	-2.899	-2.882	-2.866	-2.851	-2.835	-2.819	-2.801	-2.786	-2.770	-2.752	-2.736	-2.720	-2.704	-2.688	-2.672	-2.656	-2.642	-2.628	-2.612	-2.599	-2.585	-2.571	-2.558	-2.544	-2.532	-2.520	-2.509	-2.496	-2.485	-2.475	-2.464	-2.454	-2.444	-2.434	-2.424	-2.416	-2.406	-2.398	-2.389	-2.381	-2.374	-2.366	-2.359	-2.351	-2.344	-2.336	-2.329	-2.321	-2.315	-2.308	-2.300	-2.294	-2.285	-2.279	-2.270	-2.262	-2.255	-2.248	-2.239	-2.230	-2.221	-2.211	-2.201	-2.192	-2.184	-2.172	-2.162	-2.151	-2.140	-2.129	-2.116	-2.104	-2.091	-2.078	-2.064	-2.049	-2.034	-2.019	-2.004	-1.986	-1.970	-1.952	-1.934	-1.915	-1.896	-1.876	-1.858	-1.836	-1.815	-1.792	-1.770	-1.749	-1.726	-1.704	-1.680	-1.656	-1.634	-1.610	-1.585	-1.561	-1.538	-1.512	-1.488	-1.464	-1.440	-1.416	-1.392	-1.369	-1.345	-1.322	-1.299	-1.278	-1.255	-1.234	-1.211	-1.191	-1.172	-1.152	-1.134	-1.115	-1.098	-1.081	-1.065	-1.050	-1.036	-1.022	-1.010	-0.998	-0.988	-0.978	-0.969	-0.961	-0.954	-0.948	-0.941	-0.936	-0.934	-0.930	-0.929	-0.926	-0.926	-0.928	-0.929	-0.930	-0.932	-0.935	-0.940	-0.944	-0.950	-0.954	-0.961	-0.968	-0.974	-0.981	-0.989	-0.996	-1.005	-1.012	-1.021	-1.029	-1.039	-1.046	-1.054	-1.061	-1.069	-1.076	-1.084	-1.090	-1.098	-1.104	-1.110	-1.115	-1.121	-1.125	-1.129	-1.132	-1.135	-1.136	-1.138	-1.139	-1.139	-1.138	-1.135	-1.132	-1.131	-1.128	-1.122	-1.118	-1.111	-1.105	-1.098	-1.090	-1.080	-1.071	-1.062	-1.052	-1.042	-1.030	-1.019	-1.008	-0.995	-0.982	-0.971	-0.958	-0.944	-0.930	-0.918	-0.904	-0.890	-0.876	-0.864	-0.850	-0.836	-0.824	-0.811	-0.798	-0.786	-0.775	-0.762	-0.751	-0.741	-0.730	-0.720	-0.711	-0.701	-0.692	-0.684	-0.678	-0.670	-0.662	-0.656	-0.651	-0.646	-0.640	-0.636	-0.632	-0.629	-0.625	-0.622	-0.620	-0.618	-0.615	-0.614	-0.611	-0.610	-0.608	-0.606	-0.605	-0.602	-0.601	-0.600	-0.599	-0.596	-0.595	-0.592	-0.591	-0.588	-0.586	-0.582	-0.580	-0.576	-0.572	-0.570	-0.565	-0.560	-0.555	-0.550	-0.544	-0.538	-0.530	-0.524	-0.516	-0.509	-0.500	-0.492	-0.482	-0.474	-0.464	-0.454	-0.444	-0.434	-0.422	-0.411	-0.401	-0.390	-0.379	-0.368	-0.356	-0.345	-0.335	-0.324	-0.312	-0.302	-0.291	-0.282	-0.274	-0.262	-0.254	-0.246	-0.239	-0.232	-0.226	-0.221	-0.216	-0.211	-0.209	-0.208	-0.206	-0.205	-0.206	-0.206	-0.210	-0.212	-0.219	-0.224	-0.230	-0.239	-0.248	-0.259	-0.270	-0.282	-0.295	-0.311	-0.326	-0.342	-0.361	-0.379	-0.399	-0.420	-0.440	-0.464	-0.486	-0.511	-0.535	-0.560	-0.586	-0.612	-0.640	-0.666	-0.695	-0.722	-0.751	-0.779	-0.808	-0.835	-0.865	-0.894	-0.921	-0.950	-0.978	-1.004	-1.031	-1.059	-1.085	-1.111	-1.135	-1.160	-1.184	-1.206	-1.229	-1.251	-1.270	-1.291	-1.309	-1.328	-1.344	-1.359	-1.375	-1.389	-1.401	-1.414	-1.424	-1.434	-1.442	-1.451	-1.459	-1.466	-1.472	-1.476	-1.481	-1.485	-1.488	-1.491	-1.492	-1.494	-1.495	-1.495	-1.495	-1.495	-1.494	-1.494	-1.492	-1.492	-1.491	-1.491	-1.491	-1.491	-1.490	-1.490	-1.491	-1.491	-1.492	-1.494	-1.496	-1.499	-1.501	-1.505	-1.509	-1.514	-1.519	-1.525	-1.531	-1.538	-1.545	-1.554	-1.561	-1.571	-1.580	-1.590	-1.601	-1.611	-1.624	-1.635	-1.649	-1.660	-1.674	-1.686	-1.700	-1.712	-1.728	-1.740	-1.755	-1.768	-1.781	-1.795	-1.809	-1.822	-1.835	-1.848	-1.860	-1.871	-1.882	-1.892	-1.904	-1.914	-1.922	-1.931	-1.940	-1.946	-1.954	-1.960	-1.965	-1.969	-1.974	-1.978	-1.979	-1.981	-1.982	-1.984	-1.984	-1.981	-1.980	-1.978	-1.975	-1.972	-1.968	-1.962	-1.958	-1.951	-1.944	-1.938	-1.929	-1.921	-1.912	-1.904	-1.895	-1.885	-1.874	-1.864	-1.854	-1.842	-1.831	-1.820	-1.809	-1.798	-1.785	-1.772	-1.760	-1.749	-1.735	-1.722	-1.710	-1.698	-1.684	-1.672	-1.660	-1.648	-1.635	-1.622	-1.610	-1.598	-1.585	-1.572	-1.561	-1.549	-1.536	-1.524	-1.511	-1.500	-1.488	-1.476	-1.465	-1.452	-1.440	-1.428	-1.416	-1.404	-1.392	-1.380	-1.368	-1.355	-1.344	-1.330	-1.319	-1.306	-1.294	-1.281	-1.270	-1.258	-1.246	-1.234	-1.222	-1.210	-1.198	-1.186	-1.175	-1.164	-1.151	-1.140	-1.129	-1.118	-1.106	-1.096	-1.085	-1.075	-1.064	-1.054	-1.044	-1.034	-1.025	-1.015	-1.006	-0.999	-0.990	-0.982	-0.975	-0.966	-0.960	-0.952	-0.948	-0.941	-0.936	-0.931	-0.926	-0.921	-0.916	-0.912	-0.910	-0.908	-0.904	-0.902	-0.900	-0.899	-0.896	-0.895	-0.894	-0.892	-0.892	-0.892	-0.891	-0.891	-0.891	-0.891	-0.891	-0.892	-0.892	-0.894	-0.894	-0.895	-0.895	-0.896	-0.898	-0.899	-0.899	-0.900	-0.901	-0.901	-0.901	-0.902	-0.904	-0.904	-0.906	-0.906	-0.909	-0.910	-0.910	-0.912	-0.914	-0.916	-0.918	-0.920	-0.922	-0.925	-0.929	-0.932	-0.936	-0.941	-0.945	-0.951	-0.958	-0.962	-0.969	-0.976	-0.984	-0.991	-1.000	-1.010	-1.019	-1.029	-1.040	-1.051	-1.062	-1.076	-1.089	-1.102	-1.115	-1.129	-1.144	-1.159	-1.174	-1.190	-1.205	-1.220	-1.236	-1.254	-1.270	-1.285	-1.301	-1.318	-1.332	-1.349	-1.364	-1.378	-1.392	-1.406	-1.420	-1.434	-1.446	-1.459	-1.470	-1.481	-1.491	-1.501	-1.510	-1.519	-1.526	-1.534	-1.540	-1.545	-1.551	-1.554	-1.559	-1.561	-1.562	-1.564	-1.566	-1.566	-1.566	-1.565	-1.562	-1.561	-1.559	-1.558	-1.554	-1.551	-1.549	-1.545	-1.541	-1.539	-1.536	-1.532	-1.531	-1.528	-1.524	-1.522	-1.521	-1.519	-1.519	-1.518	-1.519	-1.519	-1.520	-1.522	-1.525	-1.528	-1.532	-1.538	-1.544	-1.549	-1.556	-1.565	-1.574	-1.585	-1.594	-1.605	-1.618	-1.631	-1.646	-1.660	-1.676	-1.692	-1.709	-1.726	-1.744	-1.762	-1.781	-1.801	-1.820	-1.841	-1.861	-1.882	-1.904	-1.926	-1.948	-1.969	-1.990	-2.011	-2.033	-2.052	-2.074	-2.095	-2.115	-2.134	-2.152	-2.171	-2.190	-2.208	-2.224	-2.240	-2.254	-2.269	-2.281	-2.294	-2.305	-2.315	-2.324	-2.331	-2.338	-2.344	-2.348	-2.351	-2.351	-2.352	-2.351	-2.350	-2.346	-2.341	-2.335	-2.328	-2.319	-2.309	-2.296	-2.284	-2.270	-2.254	-2.238	-2.220	-2.200	-2.180	-2.159	-2.136	-2.112	-2.088	-2.061	-2.036	-2.007	-1.980	-1.951	-1.921	-1.890	-1.859	-1.828	-1.796	-1.765	-1.732	-1.700	-1.666	-1.632	-1.600	-1.568	-1.535	-1.501	-1.469	-1.438	-1.406	-1.375	-1.345	-1.315	-1.285	-1.256	-1.228	-1.201	-1.175	-1.150	-1.125	-1.102	-1.080	-1.058	-1.036	-1.019	-1.001	-0.985	-0.970	-0.956	-0.944	-0.932	-0.922	-0.912	-0.906	-0.900	-0.895	-0.892	-0.890	-0.889	-0.890	-0.891	-0.894	-0.899	-0.902	-0.909	-0.916	-0.924	-0.932	-0.944	-0.954	-0.966	-0.980	-0.992	-1.008	-1.022	-1.039	-1.056	-1.072	-1.090	-1.108	-1.126	-1.146	-1.165	-1.185	-1.204	-1.224	-1.245	-1.264	-1.285	-1.305	-1.326	-1.346	-1.366	-1.388	-1.408	-1.428	-1.448	-1.469	-1.488	-1.508	-1.528	-1.548	-1.566	-1.585	-1.604	-1.622	-1.641	-1.659	-1.678	-1.695	-1.711	-1.728	-1.744	-1.760	-1.776	-1.790	-1.806	-1.821	-1.834	-1.848	-1.861	-1.874	-1.888	-1.900	-1.911	-1.922	-1.934	-1.944	-1.952	-1.962	-1.971	-1.980	-1.986	-1.994	-2.000	-2.005	-2.010	-2.015	-2.019	-2.021	-2.024	-2.025	-2.026	-2.026	-2.025	-2.024	-2.021	-2.018	-2.015	-2.010	-2.005	-2.000	-1.992	-1.985	-1.976	-1.968	-1.958	-1.948	-1.936	-1.924	-1.912	-1.899	-1.885	-1.871	-1.856	-1.841	-1.826	-1.811	-1.795	-1.778	-1.761	-1.745	-1.728	-1.710	-1.692	-1.675	-1.658	-1.640	-1.622	-1.606	-1.589	-1.571	-1.556	-1.539	-1.524	-1.508	-1.492	-1.478	-1.464	-1.450	-1.436	-1.424	-1.412	-1.401	-1.390	-1.380	-1.371	-1.361	-1.355	-1.348	-1.341	-1.336	-1.331	-1.326	-1.324	-1.321	-1.321	-1.321	-1.321	-1.324	-1.326	-1.329	-1.332	-1.336	-1.344	-1.349	-1.356	-1.365	-1.374	-1.384	-1.394	-1.406	-1.418	-1.430	-1.444	-1.458	-1.474	-1.491	-1.506	-1.524	-1.542	-1.560	-1.579	-1.599	-1.619	-1.639	-1.660	-1.680	-1.702	-1.724	-1.746	-1.769	-1.791	-1.812	-1.836	-1.858	-1.880	-1.904	-1.925	-1.949	-1.971	-1.992	-2.014	-2.035	-2.056	-2.078	-2.098	-2.118	-2.138	-2.156	-2.174	-2.191	-2.209	-2.224	-2.239	-2.254	-2.266	-2.279	-2.290	-2.300	-2.310	-2.319	-2.325	-2.331	-2.338	-2.341	-2.344	-2.345	-2.346	-2.344	-2.342	-2.339	-2.335	-2.329	-2.324	-2.314	-2.306	-2.295	-2.284	-2.272	-2.258	-2.245	-2.229	-2.212	-2.195	-2.176	-2.159	-2.139	-2.118	-2.098	-2.076	-2.054	-2.031	-2.007	-1.984	-1.961	-1.938	-1.912	-1.889	-1.865	-1.840	-1.816	-1.791	-1.768	-1.742	-1.719	-1.696	-1.672	-1.650	-1.626	-1.605	-1.584	-1.561	-1.542	-1.522	-1.501	-1.484	-1.465	-1.448	-1.430	-1.414	-1.399	-1.384	-1.370	-1.356	-1.342	-1.331	-1.320	-1.309	-1.299	-1.289	-1.279	-1.271	-1.262	-1.255	-1.249	-1.242	-1.238	-1.231	-1.226	-1.222	-1.219	-1.214	-1.211	-1.209	-1.205	-1.205	-1.202	-1.202	-1.200	-1.200	-1.199	-1.199	-1.198	-1.196	-1.198	-1.196	-1.196	-1.196	-1.196	-1.196	-1.196	-1.196	-1.196	-1.196	-1.196	-1.196	-1.195	-1.195	-1.195	-1.195	-1.195	-1.194	-1.194	-1.192	-1.191	-1.191	-1.190	-1.190	-1.188	-1.186	-1.186	-1.184	-1.182	-1.181	-1.181	-1.179	-1.179	-1.178	-1.176	-1.175	-1.175	-1.175	-1.175	-1.174	-1.174	-1.175	-1.176	-1.179	-1.180	-1.181	-1.186	-1.189	-1.192	-1.198	-1.202	-1.209	-1.215	-1.222	-1.230	-1.239	-1.248	-1.259	-1.270	-1.281	-1.292	-1.306	-1.320	-1.334	-1.349	-1.365	-1.380	-1.398	-1.415	-1.434	-1.454	-1.474	-1.492	-1.514	-1.535	-1.556	-1.579	-1.600	-1.622	-1.645	-1.668	-1.690	-1.712	-1.735	-1.758	-1.780	-1.804	-1.825	-1.846	-1.869	-1.890	-1.911	-1.931	-1.951	-1.970	-1.990	-2.007	-2.026	-2.042	-2.060	-2.076	-2.091	-2.105	-2.118	-2.131	-2.142	-2.154	-2.165	-2.172	-2.181	-2.190	-2.198	-2.202	-2.208	-2.212	-2.215	-2.219	-2.222	-2.222	-2.224	-2.224	-2.224	-2.221	-2.220	-2.218	-2.214	-2.210	-2.206	-2.200	-2.194	-2.189	-2.181	-2.172	-2.165	-2.158	-2.149	-2.140	-2.129	-2.120	-2.109	-2.099	-2.088	-2.076	-2.064	-2.052	-2.040	-2.029	-2.015	-2.002	-1.989	-1.976	-1.962	-1.949	-1.936	-1.922	-1.910	-1.896	-1.884	-1.870	-1.856	-1.844	-1.831	-1.819	-1.806	-1.795	-1.782	-1.771	-1.761	-1.750	-1.739	-1.730	-1.720	-1.711	-1.702	-1.696	-1.689	-1.682	-1.675	-1.670	-1.665	-1.661	-1.656	-1.652	-1.650	-1.646	-1.645	-1.642	-1.641	-1.640	-1.639	-1.639	-1.638	-1.638	-1.638	-1.636	-1.638	-1.636	-1.636	-1.636	-1.635	-1.635	-1.634	-1.631	-1.630	-1.628	-1.625	-1.621	-1.618	-1.612	-1.608	-1.602	-1.596	-1.589	-1.581	-1.572	-1.562	-1.552	-1.540	-1.529	-1.515	-1.501	-1.486	-1.470	-1.455	-1.438	-1.419	-1.400	-1.381	-1.361	-1.340	-1.319	-1.298	-1.274	-1.251	-1.226	-1.201	-1.178	-1.152	-1.126	-1.101	-1.076	-1.051	-1.025	-0.999	-0.972	-0.948	-0.921	-0.895	-0.869	-0.844	-0.819	-0.794	-0.769	-0.745	-0.721	-0.698	-0.675	-0.651	-0.630	-0.608	-0.586	-0.565	-0.545	-0.525	-0.505	-0.488	-0.468	-0.450	-0.432	-0.415	-0.399	-0.381	-0.366	-0.351	-0.336	-0.322	-0.308	-0.295	-0.282	-0.270	-0.259	-0.246	-0.235	-0.225	-0.215	-0.205	-0.196	-0.186	-0.178	-0.170	-0.162	-0.155	-0.148	-0.141	-0.135	-0.129	-0.124	-0.120	-0.116	-0.111	-0.108	-0.105	-0.101	-0.100	-0.099	-0.098	-0.098	-0.098	-0.099	-0.100	-0.101	-0.102	-0.105	-0.108	-0.112	-0.116	-0.120	-0.125	-0.130	-0.135	-0.141	-0.148	-0.154	-0.161	-0.169	-0.176	-0.184	-0.192	-0.200	-0.208	-0.216	-0.225	-0.232	-0.242	-0.251	-0.259	-0.268	-0.275	-0.284	-0.292	-0.300	-0.308	-0.314	-0.321	-0.328	-0.334	-0.340	-0.344	-0.349	-0.354	-0.358	-0.360	-0.364	-0.365	-0.369	-0.369	-0.370	-0.369	-0.369	-0.368	-0.366	-0.364	-0.361	-0.359	-0.355	-0.350	-0.346	-0.340	-0.335	-0.330	-0.322	-0.318	-0.310	-0.304	-0.296	-0.289	-0.281	-0.272	-0.265	-0.256	-0.249	-0.241	-0.234	-0.228	-0.220	-0.212	-0.206	-0.199	-0.191	-0.186	-0.181	-0.175	-0.170	-0.165	-0.161	-0.158	-0.155	-0.152	-0.149	-0.148	-0.146	-0.146	-0.146	-0.145	-0.148	-0.149	-0.150	-0.152	-0.156	-0.160	-0.165	-0.169	-0.175	-0.181	-0.188	-0.194	-0.200	-0.208	-0.215	-0.224	-0.231	-0.239	-0.248	-0.256	-0.266	-0.275	-0.284	-0.294	-0.302	-0.311	-0.319	-0.328	-0.336	-0.344	-0.352	-0.360	-0.368	-0.374	-0.380	-0.386	-0.392	-0.398	-0.401	-0.406	-0.410	-0.412	-0.414	-0.416	-0.418	-0.418	-0.418	-0.416	-0.415	-0.412	-0.410	-0.406	-0.402	-0.398	-0.392	-0.386	-0.380	-0.371	-0.364	-0.355	-0.346	-0.336	-0.326	-0.316	-0.305	-0.294	-0.282	-0.270	-0.259	-0.245	-0.232	-0.219	-0.206	-0.192	-0.179	-0.165	-0.152	-0.139	-0.126	-0.112	-0.100	-0.086	-0.075	-0.062	-0.051	-0.039	-0.028	-0.018	-0.008	0.002	0.012	0.021	0.030	0.038	0.045	0.052	0.058	0.065	0.069	0.074	0.078	0.081	0.084	0.086	0.088	0.089	0.089	0.090	0.089	0.086	0.085	0.082	0.080	0.078	0.074	0.069	0.065	0.060	0.054	0.049	0.042	0.036	0.029	0.022	0.015	0.008	-0.001	-0.008	-0.018	-0.025	-0.032	-0.042	-0.051	-0.060	-0.069	-0.079	-0.088	-0.098	-0.106	-0.116	-0.125	-0.135	-0.145	-0.155	-0.164	-0.172	-0.182	-0.191	-0.201	-0.211	-0.220	-0.230	-0.239	-0.250	-0.259	-0.268	-0.278	-0.286	-0.296	-0.305	-0.315	-0.325	-0.334	-0.344	-0.354	-0.362	-0.374	-0.382	-0.392	-0.401	-0.411	-0.421	-0.430	-0.440	-0.450	-0.459	-0.468	-0.476	-0.485	-0.495	-0.504	-0.511	-0.520	-0.528	-0.536	-0.544	-0.552	-0.560	-0.566	-0.572	-0.579	-0.585	-0.590	-0.595	-0.600	-0.604	-0.609	-0.611	-0.614	-0.615	-0.616	-0.618	-0.618	-0.618	-0.616	-0.615	-0.612	-0.610	-0.606	-0.602	-0.596	-0.591	-0.585	-0.579	-0.571	-0.565	-0.556	-0.546	-0.539	-0.528	-0.516	-0.506	-0.494	-0.481	-0.470	-0.456	-0.441	-0.429	-0.414	-0.399	-0.384	-0.368	-0.352	-0.338	-0.321	-0.305	-0.289	-0.272	-0.256	-0.241	-0.224	-0.209	-0.192	-0.176	-0.160	-0.144	-0.128	-0.114	-0.098	-0.084	-0.068	-0.054	-0.040	-0.026	-0.014	0.000	0.011	0.024	0.035	0.044	0.055	0.064	0.072	0.081	0.088	0.096	0.101	0.106	0.111	0.115	0.119	0.121	0.124	0.124	0.125	0.124	0.122	0.120	0.118	0.112	0.109	0.104	0.096	0.090	0.082	0.072	0.064	0.052	0.041	0.029	0.015	0.001	-0.014	-0.029	-0.044	-0.062	-0.079	-0.096	-0.115	-0.134	-0.152	-0.172	-0.192	-0.214	-0.234	-0.255	-0.276	-0.296	-0.319	-0.339	-0.361	-0.382	-0.404	-0.425	-0.445	-0.466	-0.486	-0.506	-0.526	-0.546	-0.565	-0.582	-0.600	-0.618	-0.632	-0.649	-0.662	-0.675	-0.688	-0.700	-0.710	-0.719	-0.728	-0.735	-0.741	-0.746	-0.750	-0.752	-0.754	-0.755	-0.755	-0.752	-0.750	-0.746	-0.741	-0.735	-0.729	-0.721	-0.712	-0.704	-0.692	-0.682	-0.670	-0.659	-0.645	-0.631	-0.618	-0.604	-0.589	-0.572	-0.558	-0.542	-0.528	-0.511	-0.496	-0.480	-0.466	-0.452	-0.438	-0.426	-0.414	-0.401	-0.389	-0.379	-0.370	-0.361	-0.354	-0.346	-0.341	-0.336	-0.332	-0.330	-0.329	-0.329	-0.330	-0.331	-0.335	-0.339	-0.345	-0.352	-0.360	-0.370	-0.380	-0.391	-0.404	-0.419	-0.432	-0.449	-0.465	-0.481	-0.500	-0.519	-0.539	-0.559	-0.579	-0.599	-0.620	-0.642	-0.664	-0.686	-0.708	-0.730	-0.752	-0.774	-0.796	-0.818	-0.839	-0.860	-0.880	-0.899	-0.919	-0.938	-0.956	-0.972	-0.990	-1.005	-1.020	-1.035	-1.048	-1.060	-1.072	-1.081	-1.091	-1.099	-1.108	-1.114	-1.120	-1.124	-1.128	-1.130	-1.131	-1.131	-1.132	-1.131	-1.129	-1.126	-1.122	-1.118	-1.112	-1.108	-1.101	-1.092	-1.085	-1.076	-1.068	-1.058	-1.046	-1.035	-1.024	-1.012	-0.999	-0.985	-0.971	-0.956	-0.942	-0.928	-0.912	-0.896	-0.880	-0.865	-0.848	-0.831	-0.814	-0.796	-0.779	-0.761	-0.742	-0.724	-0.706	-0.686	-0.669	-0.649	-0.630	-0.610	-0.592	-0.572	-0.552	-0.534	-0.514	-0.492	-0.472	-0.452	-0.434	-0.414	-0.394	-0.372	-0.352	-0.332	-0.312	-0.294	-0.274	-0.254	-0.235	-0.215	-0.196	-0.178	-0.160	-0.141	-0.122	-0.105	-0.088	-0.071	-0.054	-0.038	-0.021	-0.006	0.009	0.022	0.036	0.050	0.061	0.074	0.085	0.098	0.106	0.115	0.124	0.131	0.138	0.144	0.149	0.154	0.158	0.160	0.162	0.165	0.165	0.166	0.164	0.162	0.160	0.158	0.154	0.149	0.142	0.138	0.130	0.122	0.114	0.104	0.096	0.085	0.074	0.062	0.050	0.039	0.025	0.011	-0.002	-0.018	-0.034	-0.049	-0.065	-0.082	-0.100	-0.118	-0.138	-0.158	-0.178	-0.196	-0.219	-0.241	-0.262	-0.286	-0.311	-0.335	-0.360	-0.388	-0.415	-0.444	-0.474	-0.504	-0.536	-0.569	-0.604	-0.639	-0.676	-0.714	-0.754	-0.795	-0.838	-0.882	-0.929	-0.975	-1.024	-1.075	-1.128	-1.182	-1.238	-1.296	-1.355	-1.418	-1.481	-1.548	-1.614	-1.682	-1.754	-1.828	-1.901	-1.978	-2.055	-2.135	-2.216	-2.299	-2.384	-2.469	-2.556	-2.644	-2.734	-2.824	-2.916	-3.008	-3.101	-3.194	-3.288	-3.384	-3.478	-3.572	-3.668	-3.762	-3.856	-3.950	-4.045	-4.138	-4.230	-4.321	-4.412	-4.501	-4.589	-4.676	-4.760	-4.844	-4.925	-5.005	-5.082	-5.158	-5.231	-5.301	-5.370	-5.435	-5.499	-5.559	-5.616	-5.671	-5.724	-5.772	-5.818	-5.860	-5.901	-5.938	-5.971	-6.001	-6.028	-6.050	-6.071	-6.088	-6.101	-6.111	-6.119	-6.121	-6.121	-6.119	-6.112	-6.104	-6.091	-6.076	-6.056	-6.035	-6.010	-5.984	-5.952	-5.919	-5.884	-5.845	-5.804	-5.760	-5.714	-5.665	-5.614	-5.560	-5.505	-5.448	-5.388	-5.326	-5.261	-5.198	-5.130	-5.060	-4.990	-4.918	-4.844	-4.769	-4.692	-4.614	-4.535	-4.455	-4.374	-4.292	-4.209	-4.125	-4.041	-3.956	-3.870	-3.784	-3.696	-3.609	-3.521	-3.434	-3.345	-3.256	-3.168	-3.079	-2.990	-2.901	-2.812	-2.724	-2.635	-2.546	-2.458	-2.369	-2.281	-2.192	-2.105	-2.019	-1.931	-1.844	-1.758	-1.671	-1.586	-1.501	-1.416	-1.331	-1.248	-1.164	-1.081	-0.998	-0.915	-0.832	-0.750	-0.669	-0.589	-0.507	-0.426	-0.348	-0.268	-0.188	-0.109	-0.030	0.049	0.126	0.204	0.280	0.358	0.432	0.509	0.585	0.660	0.735	0.809	0.881	0.955	1.029	1.100	1.171	1.242	1.314	1.385	1.454	1.522	1.591	1.659	1.726	1.792	1.859	1.924	1.988	2.051	2.112	2.175	2.235	2.295	2.354	2.411	2.468	2.524	2.578	2.632	2.684	2.735	2.786	2.835	2.882	2.929	2.975	3.020	3.062	3.105	3.146	3.185	3.224	3.261	3.296	3.330	3.362	3.394	3.424	3.454	3.480	3.508	3.531	3.554	3.576	3.596	3.615	3.632	3.649	3.664	3.678	3.689	3.700	3.709	3.716	3.722	3.729	3.731	3.734	3.735	3.736	3.734	3.730	3.725	3.720	3.714	3.705	3.696	3.685	3.674	3.661	3.646	3.632	3.616	3.600	3.582	3.564	3.545	3.525	3.504	3.484	3.462	3.440	3.418	3.394	3.372	3.349	3.324	3.301	3.278	3.254	3.231	3.208	3.184	3.161	3.138	3.116	3.094	3.072	3.051	3.031	3.011	2.991	2.972	2.955	2.938	2.921	2.905	2.889	2.876	2.861	2.848	2.835	2.824	2.812	2.801	2.791	2.782	2.774	2.766	2.756	2.750	2.742	2.735	2.729	2.721	2.716	2.709	2.704	2.698	2.691	2.684	2.678	2.670	2.664	2.656	2.648	2.640	2.630	2.621	2.610	2.599	2.588	2.576	2.562	2.549	2.534	2.518	2.501	2.484	2.465	2.444	2.424	2.402	2.379	2.355	2.331	2.305	2.279	2.251	2.222	2.192	2.162	2.131	2.098	2.065	2.030	1.995	1.960	1.924	1.886	1.849	1.810	1.771	1.731	1.691	1.651	1.610	1.569	1.528	1.485	1.444	1.401	1.360	1.318	1.276	1.235	1.194	1.151	1.111	1.071	1.030	0.990	0.951	0.912	0.874	0.835	0.799	0.762	0.725	0.690	0.656	0.622	0.589	0.555	0.524	0.494	0.464	0.434	0.406	0.379	0.351	0.326	0.300	0.276	0.252	0.229	0.206	0.184	0.164	0.144	0.122	0.104	0.085	0.065	0.048	0.030	0.012	-0.005	-0.021	-0.039	-0.055	-0.071	-0.086	-0.104	-0.119	-0.135	-0.152	-0.168	-0.184	-0.200	-0.218	-0.235	-0.252	-0.270	-0.288	-0.305	-0.322	-0.341	-0.360	-0.379	-0.398	-0.416	-0.436	-0.456	-0.478	-0.496	-0.518	-0.538	-0.558	-0.578	-0.598	-0.619	-0.638	-0.659	-0.679	-0.699	-0.716	-0.738	-0.756	-0.776	-0.795	-0.812	-0.831	-0.848	-0.865	-0.880	-0.896	-0.911	-0.926	-0.939	-0.952	-0.965	-0.976	-0.988	-0.998	-1.008	-1.016	-1.024	-1.030	-1.036	-1.041	-1.048	-1.051	-1.054	-1.058	-1.060	-1.061	-1.061	-1.062	-1.062	-1.061	-1.061	-1.060	-1.058	-1.056	-1.054	-1.051	-1.049	-1.046	-1.042	-1.040	-1.038	-1.035	-1.030	-1.028	-1.025	-1.022	-1.020	-1.016	-1.015	-1.012	-1.010	-1.009	-1.006	-1.004	-1.004	-1.002	-1.000	-0.999	-0.998	-0.996	-0.994	-0.992	-0.991	-0.989	-0.986	-0.985	-0.981	-0.979	-0.975	-0.971	-0.966	-0.961	-0.955	-0.948	-0.942	-0.935	-0.926	-0.916	-0.906	-0.896	-0.885	-0.871	-0.859	-0.845	-0.829	-0.812	-0.795	-0.776	-0.758	-0.738	-0.718	-0.695	-0.675	-0.651	-0.629	-0.604	-0.580	-0.554	-0.530	-0.502	-0.478	-0.451	-0.425	-0.398	-0.371	-0.345	-0.319	-0.292	-0.268	-0.241	-0.218	-0.194	-0.169	-0.146	-0.124	-0.101	-0.081	-0.060	-0.040	-0.021	-0.004	0.011	0.028	0.044	0.056	0.070	0.081	0.094	0.104	0.114	0.121	0.129	0.136	0.141	0.146	0.152	0.156	0.159	0.162	0.165	0.168	0.168	0.169	0.169	0.170	0.170	0.170	0.170	0.169	0.169	0.169	0.168	0.168	0.168	0.165	0.165	0.164	0.164	0.162	0.161	0.161	0.160	0.159	0.158	0.158	0.155	0.154	0.152	0.151	0.149	0.146	0.144	0.142	0.139	0.135	0.131	0.128	0.122	0.116	0.110	0.102	0.095	0.088	0.079	0.069	0.059	0.048	0.036	0.024	0.010	-0.004	-0.018	-0.032	-0.049	-0.065	-0.082	-0.100	-0.120	-0.139	-0.158	-0.178	-0.198	-0.218	-0.239	-0.260	-0.281	-0.304	-0.325	-0.348	-0.369	-0.390	-0.412	-0.432	-0.455	-0.475	-0.496	-0.516	-0.536	-0.555	-0.572	-0.591	-0.609	-0.626	-0.641	-0.658	-0.672	-0.688	-0.701	-0.714	-0.725	-0.736	-0.748	-0.756	-0.766	-0.774	-0.782	-0.790	-0.796	-0.801	-0.806	-0.811	-0.815	-0.818	-0.821	-0.824	-0.826	-0.828	-0.829	-0.829	-0.830	-0.831	-0.832	-0.832	-0.832	-0.834	-0.834	-0.835	-0.835	-0.836	-0.836	-0.838	-0.839	-0.840	-0.842	-0.844	-0.848	-0.850	-0.854	-0.856	-0.860	-0.865	-0.870	-0.875	-0.880	-0.885	-0.892	-0.899	-0.906	-0.914	-0.920	-0.929	-0.936	-0.946	-0.955	-0.965	-0.974	-0.984	-0.994	-1.004	-1.014	-1.024	-1.034	-1.045	-1.055	-1.066	-1.078	-1.089	-1.099	-1.110	-1.120	-1.131	-1.142	-1.152	-1.162	-1.172	-1.182	-1.191	-1.201	-1.210	-1.219	-1.228	-1.238	-1.245	-1.254	-1.261	-1.270	-1.276	-1.285	-1.291	-1.299	-1.305	-1.312	-1.319	-1.324	-1.331	-1.338	-1.342	-1.349	-1.354	-1.360	-1.365	-1.372	-1.378	-1.382	-1.389	-1.395	-1.400	-1.406	-1.411	-1.419	-1.424	-1.430	-1.436	-1.444	-1.449	-1.456	-1.462	-1.470	-1.476	-1.485	-1.491	-1.499	-1.506	-1.515	-1.522	-1.531	-1.539	-1.548	-1.555	-1.564	-1.572	-1.581	-1.590	-1.599	-1.608	-1.616	-1.625	-1.634	-1.642	-1.652	-1.660	-1.669	-1.678	-1.686	-1.694	-1.702	-1.710	-1.718	-1.726	-1.732	-1.741	-1.748	-1.754	-1.760	-1.766	-1.771	-1.778	-1.784	-1.789	-1.794	-1.798	-1.801	-1.806	-1.810	-1.811	-1.815	-1.818	-1.819	-1.821	-1.822	-1.822	-1.824	-1.825	-1.824	-1.824	-1.824	-1.822	-1.821	-1.819	-1.816	-1.814	-1.811	-1.809	-1.805	-1.801	-1.799	-1.795	-1.790	-1.785	-1.780	-1.776	-1.771	-1.766	-1.761	-1.755	-1.749	-1.744	-1.738	-1.732	-1.726	-1.719	-1.712	-1.708	-1.702	-1.696	-1.690	-1.685	-1.680	-1.675	-1.671	-1.668	-1.664	-1.661	-1.659	-1.658	-1.656	-1.655	-1.655	-1.656	-1.658	-1.660	-1.662	-1.668	-1.672	-1.679	-1.686	-1.694	-1.702	-1.712	-1.724	-1.735	-1.749	-1.762	-1.778	-1.792	-1.810	-1.828	-1.846	-1.865	-1.885	-1.906	-1.929	-1.952	-1.976	-1.999	-2.025	-2.049	-2.075	-2.100	-2.128	-2.152	-2.179	-2.206	-2.231	-2.258	-2.285	-2.309	-2.334	-2.359	-2.382	-2.406	-2.430	-2.451	-2.472	-2.492	-2.512	-2.530	-2.548	-2.564	-2.579	-2.591	-2.604	-2.615	-2.625	-2.634	-2.640	-2.646	-2.650	-2.652	-2.654	-2.655	-2.655	-2.652	-2.649	-2.645	-2.639	-2.632	-2.625	-2.616	-2.608	-2.596	-2.586	-2.574	-2.561	-2.549	-2.535	-2.521	-2.505	-2.491	-2.476	-2.460	-2.445	-2.430	-2.414	-2.398	-2.382	-2.368	-2.352	-2.338	-2.322	-2.309	-2.294	-2.280	-2.266	-2.255	-2.241	-2.230	-2.218	-2.208	-2.196	-2.186	-2.179	-2.169	-2.161	-2.155	-2.146	-2.140	-2.134	-2.129	-2.124	-2.118	-2.114	-2.110	-2.106	-2.102	-2.100	-2.098	-2.095	-2.092	-2.091	-2.089	-2.089	-2.086	-2.085	-2.084	-2.084	-2.081	-2.081	-2.080	-2.078	-2.076	-2.075	-2.074	-2.072	-2.070	-2.066	-2.064	-2.060	-2.056	-2.052	-2.049	-2.042	-2.038	-2.031	-2.024	-2.019	-2.013	-2.004	-1.995	-1.986	-1.976	-1.966	-1.955	-1.945	-1.932	-1.920	-1.908	-1.892	-1.879	-1.864	-1.848	-1.831	-1.815	-1.798	-1.779	-1.760	-1.741	-1.721	-1.701	-1.680	-1.659	-1.638	-1.615	-1.592	-1.569	-1.546	-1.522	-1.499	-1.475	-1.451	-1.428	-1.402	-1.379	-1.354	-1.330	-1.305	-1.281	-1.258	-1.234	-1.209	-1.186	-1.164	-1.140	-1.118	-1.096	-1.075	-1.054	-1.034	-1.014	-0.995	-0.976	-0.959	-0.941	-0.925	-0.910	-0.895	-0.880	-0.866	-0.854	-0.842	-0.831	-0.821	-0.812	-0.804	-0.796	-0.789	-0.784	-0.779	-0.775	-0.772	-0.770	-0.769	-0.769	-0.768	-0.769	-0.770	-0.774	-0.778	-0.781	-0.786	-0.791	-0.798	-0.804	-0.811	-0.819	-0.828	-0.836	-0.846	-0.856	-0.865	-0.875	-0.886	-0.896	-0.908	-0.918	-0.929	-0.939	-0.950	-0.960	-0.971	-0.982	-0.992	-1.002	-1.014	-1.022	-1.032	-1.040	-1.049	-1.056	-1.064	-1.070	-1.076	-1.081	-1.086	-1.090	-1.094	-1.096	-1.098	-1.099	-1.100	-1.099	-1.098	-1.096	-1.095	-1.090	-1.086	-1.082	-1.078	-1.072	-1.065	-1.059	-1.052	-1.045	-1.036	-1.029	-1.020	-1.009	-1.000	-0.990	-0.980	-0.970	-0.959	-0.949	-0.938	-0.926	-0.916	-0.906	-0.894	-0.884	-0.874	-0.862	-0.854	-0.844	-0.834	-0.825	-0.815	-0.806	-0.799	-0.789	-0.781	-0.774	-0.766	-0.760	-0.752	-0.745	-0.740	-0.734	-0.729	-0.724	-0.718	-0.714	-0.709	-0.704	-0.700	-0.695	-0.691	-0.688	-0.684	-0.680	-0.676	-0.671	-0.666	-0.662	-0.659	-0.655	-0.651	-0.646	-0.640	-0.636	-0.630	-0.625	-0.620	-0.614	-0.608	-0.601	-0.594	-0.586	-0.579	-0.571	-0.564	-0.555	-0.546	-0.538	-0.529	-0.520	-0.510	-0.500	-0.490	-0.479	-0.470	-0.460	-0.448	-0.439	-0.428	-0.416	-0.405	-0.395	-0.385	-0.374	-0.364	-0.355	-0.345	-0.336	-0.326	-0.318	-0.310	-0.302	-0.295	-0.288	-0.281	-0.276	-0.271	-0.268	-0.265	-0.262	-0.260	-0.260	-0.260	-0.260	-0.262	-0.265	-0.268	-0.274	-0.279	-0.284	-0.291	-0.300	-0.309	-0.319	-0.329	-0.341	-0.354	-0.368	-0.382	-0.399	-0.415	-0.432	-0.450	-0.469	-0.489	-0.509	-0.529	-0.551	-0.572	-0.596	-0.619	-0.642	-0.668	-0.692	-0.718	-0.742	-0.768	-0.792	-0.819	-0.845	-0.871	-0.896	-0.922	-0.948	-0.972	-0.999	-1.022	-1.048	-1.072	-1.095	-1.119	-1.141	-1.164	-1.184	-1.204	-1.225	-1.244	-1.262	-1.280	-1.296	-1.312	-1.326	-1.340	-1.352	-1.365	-1.376	-1.388	-1.396	-1.404	-1.411	-1.416	-1.422	-1.428	-1.432	-1.436	-1.438	-1.440	-1.440	-1.441	-1.441	-1.440	-1.439	-1.438	-1.435	-1.432	-1.431	-1.429	-1.426	-1.422	-1.421	-1.419	-1.415	-1.412	-1.411	-1.410	-1.408	-1.408	-1.406	-1.406	-1.408	-1.409	-1.411	-1.412	-1.416	-1.420	-1.424	-1.430	-1.435	-1.442	-1.449	-1.458	-1.466	-1.475	-1.486	-1.498	-1.509	-1.520	-1.532	-1.546	-1.560	-1.572	-1.588	-1.604	-1.618	-1.634	-1.649	-1.665	-1.680	-1.696	-1.711	-1.726	-1.742	-1.756	-1.771	-1.785	-1.799	-1.812	-1.825	-1.836	-1.849	-1.860	-1.870	-1.879	-1.886	-1.894	-1.901	-1.909	-1.914	-1.916	-1.921	-1.924	-1.925	-1.926	-1.926	-1.925	-1.924	-1.921	-1.918	-1.914	-1.909	-1.904	-1.898	-1.890	-1.881	-1.875	-1.866	-1.856	-1.846	-1.836	-1.826	-1.816	-1.804	-1.792	-1.782	-1.769	-1.758	-1.746	-1.735	-1.721	-1.710	-1.698	-1.685	-1.672	-1.660	-1.648	-1.635	-1.622	-1.611	-1.599	-1.586	-1.574	-1.561	-1.549	-1.538	-1.525	-1.514	-1.501	-1.489	-1.476	-1.464	-1.452	-1.439	-1.425	-1.414	-1.400	-1.388	-1.374	-1.360	-1.346	-1.332	-1.318	-1.304	-1.288	-1.271	-1.256	-1.240	-1.224	-1.208	-1.191	-1.174	-1.158	-1.140	-1.122	-1.106	-1.088	-1.070	-1.052	-1.035	-1.018	-1.000	-0.981	-0.965	-0.949	-0.931	-0.914	-0.898	-0.881	-0.865	-0.850	-0.835	-0.819	-0.806	-0.791	-0.779	-0.765	-0.754	-0.742	-0.730	-0.720	-0.711	-0.702	-0.694	-0.686	-0.679	-0.672	-0.666	-0.661	-0.656	-0.652	-0.650	-0.648	-0.645	-0.645	-0.642	-0.642	-0.642	-0.644	-0.644	-0.645	-0.648	-0.649	-0.650	-0.652	-0.655	-0.658	-0.660	-0.662	-0.665	-0.668	-0.670	-0.672	-0.676	-0.680	-0.681	-0.684	-0.685	-0.688	-0.690	-0.691	-0.692	-0.694	-0.694	-0.695	-0.696	-0.696	-0.696	-0.698	-0.696	-0.696	-0.696	-0.696	-0.696	-0.696	-0.695	-0.695	-0.695	-0.696	-0.698	-0.698	-0.700	-0.701	-0.704	-0.706	-0.710	-0.714	-0.716	-0.722	-0.726	-0.734	-0.740	-0.748	-0.756	-0.764	-0.775	-0.785	-0.796	-0.808	-0.821	-0.834	-0.849	-0.864	-0.879	-0.895	-0.912	-0.930	-0.948	-0.968	-0.986	-1.005	-1.026	-1.046	-1.066	-1.088	-1.109	-1.130	-1.151	-1.172	-1.194	-1.215	-1.236	-1.258	-1.279	-1.298	-1.319	-1.339	-1.358	-1.376	-1.394	-1.411	-1.429	-1.445	-1.461	-1.476	-1.490	-1.504	-1.516	-1.528	-1.539	-1.549	-1.558	-1.566	-1.574	-1.580	-1.586	-1.591	-1.596	-1.599	-1.602	-1.605	-1.606	-1.608	-1.610	-1.609	-1.609	-1.609	-1.609	-1.609	-1.608	-1.606	-1.606	-1.604	-1.604	-1.602	-1.602	-1.602	-1.602	-1.604	-1.604	-1.606	-1.608	-1.611	-1.615	-1.619	-1.624	-1.629	-1.636	-1.644	-1.652	-1.661	-1.670	-1.681	-1.692	-1.705	-1.720	-1.734	-1.749	-1.766	-1.782	-1.800	-1.819	-1.839	-1.859	-1.878	-1.899	-1.920	-1.942	-1.965	-1.988	-2.010	-2.033	-2.055	-2.079	-2.101	-2.124	-2.146	-2.169	-2.190	-2.212	-2.232	-2.252	-2.272	-2.290	-2.309	-2.325	-2.341	-2.356	-2.371	-2.384	-2.395	-2.405	-2.414	-2.422	-2.429	-2.434	-2.438	-2.439	-2.440	-2.440	-2.438	-2.434	-2.429	-2.422	-2.415	-2.405	-2.395	-2.384	-2.371	-2.356	-2.340	-2.324	-2.306	-2.286	-2.266	-2.245	-2.222	-2.199	-2.175	-2.150	-2.124	-2.098	-2.070	-2.041	-2.013	-1.984	-1.954	-1.924	-1.892	-1.862	-1.832	-1.801	-1.770	-1.739	-1.706	-1.675	-1.645	-1.612	-1.582	-1.551	-1.520	-1.491	-1.461	-1.432	-1.404	-1.375	-1.348	-1.320	-1.294	-1.268	-1.242	-1.218	-1.194	-1.171	-1.149	-1.126	-1.106	-1.086	-1.068	-1.051	-1.034	-1.019	-1.005	-0.991	-0.980	-0.969	-0.959	-0.950	-0.941	-0.935	-0.930	-0.926	-0.922	-0.921	-0.920	-0.920	-0.921	-0.925	-0.929	-0.934	-0.940	-0.948	-0.955	-0.965	-0.975	-0.988	-1.000	-1.014	-1.029	-1.042	-1.060	-1.076	-1.095	-1.114	-1.132	-1.152	-1.172	-1.195	-1.216	-1.239	-1.260	-1.284	-1.308	-1.331	-1.355	-1.380	-1.402	-1.428	-1.452	-1.476	-1.501	-1.525	-1.550	-1.572	-1.598	-1.620	-1.644	-1.666	-1.689	-1.711	-1.732	-1.752	-1.772	-1.792	-1.811	-1.830	-1.848	-1.864	-1.880	-1.896	-1.910	-1.924	-1.935	-1.948	-1.959	-1.970	-1.979	-1.988	-1.996	-2.002	-2.007	-2.013	-2.016	-2.020	-2.022	-2.022	-2.024	-2.022	-2.021	-2.019	-2.015	-2.011	-2.006	-2.000	-1.994	-1.986	-1.979	-1.971	-1.961	-1.951	-1.939	-1.928	-1.918	-1.905	-1.892	-1.879	-1.865	-1.851	-1.835	-1.820	-1.805	-1.790	-1.774	-1.758	-1.741	-1.725	-1.709	-1.694	-1.676	-1.660	-1.644	-1.629	-1.612	-1.595	-1.580	-1.564	-1.549	-1.534	-1.519	-1.504	-1.490	-1.475	-1.462	-1.449	-1.435	-1.422	-1.410	-1.399	-1.388	-1.378	-1.366	-1.355	-1.346	-1.338	-1.329	-1.321	-1.312	-1.305	-1.299	-1.292	-1.286	-1.280	-1.276	-1.271	-1.268	-1.264	-1.260	-1.258	-1.256	-1.254	-1.254	-1.252	-1.252	-1.252	-1.254	-1.255	-1.258	-1.260	-1.264	-1.268	-1.272	-1.278	-1.282	-1.289	-1.298	-1.305	-1.312	-1.322	-1.331	-1.344	-1.355	-1.366	-1.380	-1.394	-1.408	-1.422	-1.439	-1.455	-1.471	-1.490	-1.508	-1.526	-1.545	-1.566	-1.585	-1.606	-1.628	-1.649	-1.670	-1.694	-1.716	-1.739	-1.761	-1.784	-1.806	-1.830	-1.852	-1.874	-1.896	-1.919	-1.941	-1.962	-1.982	-2.004	-2.022	-2.041	-2.059	-2.078	-2.092	-2.108	-2.122	-2.136	-2.148	-2.160	-2.169	-2.179	-2.186	-2.192	-2.198	-2.201	-2.204	-2.205	-2.205	-2.202	-2.201	-2.196	-2.191	-2.184	-2.176	-2.166	-2.156	-2.144	-2.131	-2.118	-2.102	-2.086	-2.070	-2.051	-2.031	-2.013	-1.992	-1.971	-1.950	-1.928	-1.905	-1.882	-1.859	-1.835	-1.811	-1.789	-1.764	-1.740	-1.716	-1.692	-1.670	-1.645	-1.622	-1.600	-1.578	-1.556	-1.535	-1.514	-1.494	-1.474	-1.455	-1.436	-1.419	-1.402	-1.386	-1.370	-1.356	-1.341	-1.329	-1.318	-1.306	-1.295	-1.285	-1.275	-1.266	-1.259	-1.251	-1.244	-1.239	-1.234	-1.230	-1.226	-1.222	-1.220	-1.218	-1.216	-1.215	-1.215	-1.215	-1.215	-1.216	-1.218	-1.220	-1.221	-1.222	-1.225	-1.229	-1.231	-1.234	-1.238	-1.241	-1.245	-1.249	-1.252	-1.256	-1.259	-1.262	-1.266	-1.270	-1.274	-1.276	-1.280	-1.282	-1.285	-1.286	-1.290	-1.291	-1.292	-1.294	-1.295	-1.296	-1.296	-1.296	-1.298	-1.296	-1.296	-1.294	-1.292	-1.290	-1.289	-1.285	-1.284	-1.279	-1.276	-1.272	-1.269	-1.265	-1.261	-1.256	-1.252	-1.249	-1.244	-1.240	-1.236	-1.232	-1.229	-1.225	-1.222	-1.221	-1.219	-1.218	-1.216	-1.216	-1.216	-1.218	-1.219	-1.221	-1.225	-1.229	-1.235	-1.240	-1.248	-1.255	-1.264	-1.274	-1.285	-1.296	-1.308	-1.321	-1.335	-1.350	-1.366	-1.384	-1.401	-1.421	-1.440	-1.461	-1.482	-1.504	-1.525	-1.549	-1.572	-1.596	-1.619	-1.642	-1.668	-1.691	-1.718	-1.741	-1.766	-1.790	-1.814	-1.838	-1.860	-1.885	-1.906	-1.929	-1.950	-1.970	-1.989	-2.009	-2.027	-2.045	-2.061	-2.078	-2.092	-2.106	-2.119	-2.130	-2.141	-2.151	-2.160	-2.168	-2.174	-2.180	-2.185	-2.190	-2.191	-2.194	-2.195	-2.195	-2.195	-2.194	-2.191	-2.189	-2.185	-2.180	-2.176	-2.170	-2.164	-2.156	-2.149	-2.141	-2.135	-2.126	-2.118	-2.108	-2.099	-2.088	-2.079	-2.069	-2.058	-2.047	-2.038	-2.027	-2.018	-2.006	-1.996	-1.985	-1.975	-1.964	-1.954	-1.944	-1.934	-1.925	-1.915	-1.905	-1.896	-1.888	-1.878	-1.870	-1.861	-1.854	-1.845	-1.839	-1.831	-1.824	-1.818	-1.812	-1.806	-1.800	-1.795	-1.790	-1.788	-1.782	-1.779	-1.774	-1.771	-1.770	-1.768	-1.765	-1.764	-1.762	-1.762	-1.761	-1.761	-1.761	-1.760	-1.761	-1.761	-1.761	-1.761	-1.762	-1.762	-1.762	-1.764	-1.764	-1.764	-1.764	-1.762	-1.761	-1.760	-1.758	-1.755	-1.755	-1.751	-1.748	-1.744	-1.739	-1.734	-1.729	-1.720	-1.714	-1.706	-1.696	-1.686	-1.675	-1.664	-1.651	-1.638	-1.624	-1.609	-1.594	-1.576	-1.559	-1.541	-1.522	-1.501	-1.481	-1.460	-1.438	-1.415	-1.392	-1.369	-1.344	-1.319	-1.294	-1.268	-1.241	-1.215	-1.189	-1.161	-1.132	-1.106	-1.079	-1.051	-1.025	-0.998	-0.969	-0.942	-0.915	-0.889	-0.862	-0.835	-0.810	-0.784	-0.760	-0.735	-0.710	-0.685	-0.661	-0.639	-0.615	-0.592	-0.571	-0.549	-0.528	-0.507	-0.486	-0.466	-0.446	-0.428	-0.409	-0.390	-0.371	-0.354	-0.338	-0.320	-0.302	-0.286	-0.269	-0.254	-0.240	-0.225	-0.209	-0.194	-0.180	-0.165	-0.152	-0.139	-0.125	-0.112	-0.100	-0.088	-0.075	-0.064	-0.052	-0.041	-0.031	-0.021	-0.011	-0.002	0.008	0.015	0.022	0.030	0.038	0.045	0.050	0.054	0.059	0.062	0.066	0.069	0.069	0.070	0.071	0.070	0.069	0.068	0.065	0.061	0.058	0.052	0.049	0.042	0.036	0.029	0.021	0.012	0.005	-0.004	-0.014	-0.025	-0.034	-0.045	-0.056	-0.068	-0.079	-0.090	-0.101	-0.114	-0.125	-0.136	-0.148	-0.159	-0.171	-0.182	-0.191	-0.204	-0.212	-0.222	-0.231	-0.240	-0.250	-0.258	-0.265	-0.270	-0.276	-0.281	-0.288	-0.291	-0.294	-0.296	-0.299	-0.300	-0.300	-0.300	-0.300	-0.298	-0.296	-0.294	-0.291	-0.286	-0.282	-0.276	-0.271	-0.265	-0.259	-0.252	-0.245	-0.238	-0.229	-0.221	-0.211	-0.204	-0.196	-0.188	-0.179	-0.171	-0.162	-0.154	-0.145	-0.136	-0.130	-0.121	-0.114	-0.108	-0.101	-0.095	-0.090	-0.084	-0.080	-0.076	-0.071	-0.069	-0.066	-0.065	-0.062	-0.061	-0.060	-0.061	-0.061	-0.064	-0.065	-0.069	-0.071	-0.075	-0.079	-0.084	-0.089	-0.094	-0.100	-0.105	-0.111	-0.118	-0.124	-0.131	-0.139	-0.145	-0.152	-0.159	-0.166	-0.174	-0.180	-0.186	-0.192	-0.199	-0.205	-0.210	-0.216	-0.220	-0.225	-0.230	-0.234	-0.238	-0.240	-0.242	-0.244	-0.245	-0.246	-0.246	-0.246	-0.245	-0.244	-0.242	-0.240	-0.238	-0.234	-0.230	-0.228	-0.221	-0.216	-0.211	-0.206	-0.200	-0.194	-0.188	-0.181	-0.172	-0.166	-0.159	-0.151	-0.144	-0.136	-0.129	-0.120	-0.112	-0.105	-0.096	-0.089	-0.081	-0.074	-0.066	-0.059	-0.051	-0.045	-0.039	-0.032	-0.028	-0.021	-0.018	-0.011	-0.005	-0.001	0.004	0.008	0.010	0.015	0.018	0.020	0.024	0.025	0.026	0.029	0.030	0.032	0.032	0.034	0.035	0.034	0.035	0.035	0.035	0.035	0.035	0.034	0.032	0.031	0.030	0.029	0.028	0.025	0.024	0.021	0.020	0.018	0.014	0.011	0.009	0.006	0.002	0.000	-0.004	-0.008	-0.011	-0.015	-0.020	-0.024	-0.030	-0.035	-0.041	-0.046	-0.052	-0.059	-0.066	-0.072	-0.079	-0.086	-0.095	-0.102	-0.110	-0.120	-0.128	-0.136	-0.146	-0.155	-0.165	-0.175	-0.186	-0.198	-0.206	100.000	5.000	2.000	1.000	6.000	0.000	0.000	0.000	0.000	0.000	0.000	0.000	0.000	0.000	0.000	0.000	0.000	0.000	-0.304	-0.304	-0.305	-0.304	-0.305	-0.308	-0.309	-0.312	-0.315	-0.319	-0.322	-0.328	-0.334	-0.340	-0.348	-0.355	-0.362	-0.372	-0.382	-0.392	-0.404	-0.416	-0.430	-0.442	-0.456	-0.471	-0.486	-0.502	-0.519	-0.536	-0.552	-0.571	-0.589	-0.609	-0.629	-0.648	-0.666	-0.686	-0.708	-0.728	-0.749	-0.769	-0.789	-0.809	-0.829	-0.850	-0.870	-0.889	-0.909	-0.928	-0.945	-0.964	-0.981	-0.999	-1.016	-1.032	-1.049	-1.064	-1.079	-1.091	-1.105	-1.119	-1.131	-1.142	-1.154	-1.165	-1.175	-1.182	-1.192	-1.200	-1.206	-1.214	-1.220	-1.225	-1.230	-1.235	-1.239	-1.242	-1.246	-1.248	-1.251	-1.252	-1.255	-1.255	-1.258	-1.259	-1.259	-1.259	-1.260	-1.260	-1.259	-1.259	-1.259	-1.258	-1.256	-1.256	-1.256	-1.255	-1.254	-1.252	-1.251	-1.250	-1.249	-1.248	-1.245	-1.244	-1.241	-1.241	-1.239	-1.238	-1.235	-1.234	-1.231	-1.230	-1.229	-1.228	-1.224	-1.222	-1.221	-1.218	-1.215	-1.214	-1.211	-1.209	-1.208	-1.205	-1.202	-1.201	-1.199	-1.198	-1.195	-1.194	-1.192	-1.192	-1.191	-1.190	-1.189	-1.189	-1.189	-1.189	-1.189	-1.190	-1.191	-1.194	-1.195	-1.198	-1.201	-1.204	-1.208	-1.211	-1.216	-1.221	-1.228	-1.232	-1.240	-1.248	-1.255	-1.264	-1.271	-1.281	-1.290	-1.300	-1.311	-1.321	-1.332	-1.345	-1.358	-1.369	-1.381	-1.394	-1.406	-1.420	-1.432	-1.448	-1.460	-1.474	-1.488	-1.501	-1.515	-1.529	-1.542	-1.555	-1.568	-1.581	-1.594	-1.606	-1.618	-1.629	-1.641	-1.651	-1.661	-1.671	-1.681	-1.690	-1.698	-1.706	-1.712	-1.719	-1.724	-1.730	-1.734	-1.738	-1.740	-1.741	-1.744	-1.745	-1.744	-1.744	-1.742	-1.740	-1.738	-1.734	-1.729	-1.725	-1.719	-1.711	-1.705	-1.698	-1.689	-1.681	-1.672	-1.662	-1.654	-1.642	-1.631	-1.620	-1.609	-1.596	-1.585	-1.572	-1.559	-1.546	-1.534	-1.520	-1.508	-1.495	-1.481	-1.469	-1.456	-1.442	-1.430	-1.419	-1.406	-1.394	-1.382	-1.371	-1.360	-1.350	-1.339	-1.330	-1.320	-1.310	-1.301	-1.292	-1.285	-1.276	-1.270	-1.262	-1.255	-1.249	-1.242	-1.236	-1.231	-1.226	-1.222	-1.218	-1.212	-1.210	-1.206	-1.202	-1.200	-1.198	-1.194	-1.191	-1.190	-1.188	-1.186	-1.184	-1.182	-1.182	-1.180	-1.180	-1.179	-1.179	-1.179	-1.178	-1.178	-1.178	-1.178	-1.178	-1.178	-1.179	-1.180	-1.180	-1.181	-1.182	-1.184	-1.185	-1.188	-1.189	-1.191	-1.195	-1.198	-1.200	-1.204	-1.208	-1.211	-1.215	-1.220	-1.225	-1.231	-1.235	-1.240	-1.246	-1.251	-1.258	-1.262	-1.270	-1.275	-1.281	-1.286	-1.292	-1.298	-1.304	-1.310	-1.315	-1.321	-1.326	-1.330	-1.335	-1.339	-1.342	-1.346	-1.349	-1.351	-1.354	-1.355	-1.355	-1.355	-1.355	-1.354	-1.351	-1.350	-1.346	-1.344	-1.339	-1.334	-1.329	-1.321	-1.315	-1.309	-1.300	-1.292	-1.282	-1.272	-1.262	-1.252	-1.242	-1.230	-1.220	-1.208	-1.195	-1.182	-1.170	-1.159	-1.145	-1.132	-1.121	-1.109	-1.096	-1.084	-1.072	-1.059	-1.048	-1.036	-1.025	-1.014	-1.004	-0.992	-0.982	-0.974	-0.964	-0.955	-0.948	-0.940	-0.932	-0.926	-0.919	-0.914	-0.908	-0.901	-0.898	-0.892	-0.888	-0.884	-0.881	-0.878	-0.874	-0.871	-0.868	-0.865	-0.862	-0.859	-0.856	-0.854	-0.850	-0.848	-0.845	-0.841	-0.839	-0.835	-0.830	-0.826	-0.820	-0.815	-0.810	-0.804	-0.798	-0.790	-0.782	-0.775	-0.765	-0.756	-0.745	-0.735	-0.724	-0.712	-0.700	-0.688	-0.674	-0.660	-0.645	-0.630	-0.614	-0.598	-0.581	-0.564	-0.546	-0.528	-0.509	-0.489	-0.470	-0.450	-0.430	-0.410	-0.389	-0.368	-0.346	-0.325	-0.302	-0.281	-0.259	-0.236	-0.214	-0.192	-0.171	-0.150	-0.129	-0.108	-0.086	-0.065	-0.045	-0.025	-0.006	0.014	0.031	0.050	0.068	0.085	0.102	0.119	0.134	0.150	0.164	0.179	0.192	0.205	0.218	0.229	0.240	0.250	0.260	0.269	0.278	0.285	0.292	0.299	0.304	0.310	0.314	0.318	0.321	0.324	0.326	0.328	0.328	0.328	0.328	0.328	0.326	0.325	0.324	0.320	0.318	0.315	0.311	0.306	0.302	0.299	0.294	0.288	0.282	0.278	0.271	0.266	0.260	0.254	0.248	0.241	0.235	0.229	0.222	0.216	0.210	0.204	0.199	0.192	0.188	0.182	0.176	0.172	0.168	0.162	0.158	0.155	0.151	0.148	0.144	0.141	0.140	0.139	0.136	0.136	0.135	0.134	0.134	0.134	0.135	0.136	0.139	0.140	0.142	0.145	0.148	0.150	0.154	0.159	0.164	0.166	0.172	0.176	0.181	0.188	0.192	0.198	0.204	0.209	0.215	0.221	0.228	0.232	0.239	0.245	0.251	0.256	0.264	0.269	0.275	0.280	0.285	0.291	0.296	0.300	0.304	0.309	0.312	0.316	0.319	0.321	0.325	0.326	0.329	0.329	0.330	0.331	0.331	0.331	0.331	0.330	0.329	0.328	0.325	0.324	0.320	0.318	0.316	0.312	0.309	0.306	0.302	0.299	0.295	0.291	0.288	0.284	0.280	0.275	0.271	0.268	0.265	0.261	0.256	0.254	0.251	0.249	0.246	0.245	0.242	0.241	0.241	0.240	0.241	0.242	0.244	0.246	0.249	0.252	0.255	0.260	0.266	0.271	0.278	0.285	0.292	0.300	0.309	0.318	0.329	0.340	0.350	0.361	0.374	0.384	0.398	0.410	0.422	0.435	0.448	0.461	0.474	0.488	0.499	0.511	0.524	0.535	0.545	0.555	0.565	0.572	0.581	0.590	0.596	0.601	0.606	0.611	0.614	0.614	0.615	0.614	0.612	0.610	0.605	0.599	0.592	0.585	0.574	0.564	0.551	0.538	0.524	0.509	0.491	0.474	0.455	0.435	0.414	0.392	0.370	0.346	0.321	0.296	0.270	0.245	0.218	0.191	0.162	0.135	0.108	0.080	0.051	0.022	-0.005	-0.032	-0.060	-0.088	-0.114	-0.140	-0.165	-0.191	-0.215	-0.240	-0.264	-0.286	-0.308	-0.329	-0.349	-0.369	-0.386	-0.404	-0.420	-0.436	-0.451	-0.465	-0.478	-0.489	-0.500	-0.510	-0.519	-0.526	-0.534	-0.541	-0.548	-0.551	-0.555	-0.559	-0.561	-0.564	-0.566	-0.566	-0.566	-0.568	-0.566	-0.565	-0.564	-0.562	-0.561	-0.560	-0.558	-0.556	-0.554	-0.552	-0.550	-0.549	-0.546	-0.544	-0.541	-0.540	-0.539	-0.538	-0.536	-0.536	-0.536	-0.536	-0.536	-0.538	-0.539	-0.540	-0.541	-0.544	-0.546	-0.550	-0.554	-0.559	-0.564	-0.568	-0.572	-0.579	-0.585	-0.591	-0.598	-0.605	-0.612	-0.620	-0.628	-0.635	-0.644	-0.652	-0.661	-0.669	-0.678	-0.686	-0.695	-0.702	-0.711	-0.720	-0.728	-0.735	-0.742	-0.750	-0.756	-0.764	-0.770	-0.775	-0.781	-0.786	-0.791	-0.795	-0.799	-0.802	-0.805	-0.806	-0.809	-0.810	-0.809	-0.810	-0.809	-0.806	-0.805	-0.801	-0.798	-0.794	-0.789	-0.784	-0.776	-0.769	-0.762	-0.754	-0.745	-0.736	-0.726	-0.716	-0.705	-0.694	-0.681	-0.670	-0.658	-0.645	-0.631	-0.618	-0.604	-0.589	-0.575	-0.559	-0.544	-0.529	-0.514	-0.499	-0.482	-0.469	-0.452	-0.438	-0.422	-0.406	-0.392	-0.378	-0.362	-0.349	-0.334	-0.320	-0.305	-0.292	-0.278	-0.265	-0.252	-0.240	-0.228	-0.216	-0.204	-0.191	-0.180	-0.169	-0.158	-0.148	-0.136	-0.125	-0.115	-0.106	-0.098	-0.088	-0.079	-0.070	-0.062	-0.054	-0.046	-0.038	-0.030	-0.022	-0.015	-0.008	-0.001	0.005	0.012	0.019	0.025	0.031	0.039	0.045	0.051	0.056	0.062	0.069	0.075	0.081	0.086	0.091	0.096	0.101	0.106	0.110	0.115	0.119	0.124	0.128	0.131	0.134	0.138	0.140	0.144	0.146	0.149	0.150	0.154	0.155	0.156	0.156	0.158	0.159	0.158	0.158	0.158	0.156	0.156	0.154	0.152	0.151	0.149	0.146	0.144	0.140	0.136	0.134	0.129	0.125	0.120	0.115	0.111	0.105	0.100	0.094	0.089	0.082	0.078	0.070	0.064	0.058	0.051	0.044	0.036	0.029	0.022	0.014	0.006	-0.002	-0.009	-0.018	-0.026	-0.036	-0.044	-0.055	-0.064	-0.074	-0.084	-0.094	-0.104	-0.115	-0.125	-0.136	-0.148	-0.160	-0.170	-0.182	-0.195	-0.208	-0.220	-0.232	-0.246	-0.260	-0.272	-0.288	-0.301	-0.315	-0.329	-0.344	-0.358	-0.371	-0.386	-0.401	-0.415	-0.429	-0.444	-0.456	-0.471	-0.485	-0.496	-0.510	-0.522	-0.535	-0.546	-0.558	-0.569	-0.578	-0.589	-0.598	-0.605	-0.614	-0.620	-0.628	-0.634	-0.639	-0.645	-0.649	-0.652	-0.656	-0.659	-0.660	-0.661	-0.661	-0.661	-0.660	-0.659	-0.658	-0.656	-0.652	-0.650	-0.648	-0.644	-0.639	-0.635	-0.631	-0.628	-0.622	-0.619	-0.616	-0.614	-0.610	-0.606	-0.604	-0.601	-0.599	-0.598	-0.596	-0.596	-0.596	-0.598	-0.600	-0.602	-0.605	-0.610	-0.615	-0.622	-0.629	-0.636	-0.645	-0.654	-0.665	-0.676	-0.689	-0.702	-0.718	-0.732	-0.749	-0.765	-0.784	-0.802	-0.821	-0.841	-0.861	-0.882	-0.904	-0.926	-0.948	-0.971	-0.994	-1.016	-1.040	-1.064	-1.086	-1.109	-1.132	-1.156	-1.178	-1.200	-1.221	-1.242	-1.264	-1.282	-1.302	-1.321	-1.340	-1.356	-1.372	-1.388	-1.402	-1.416	-1.428	-1.440	-1.450	-1.459	-1.468	-1.474	-1.480	-1.484	-1.488	-1.489	-1.489	-1.490	-1.488	-1.484	-1.480	-1.475	-1.468	-1.460	-1.451	-1.441	-1.430	-1.418	-1.405	-1.390	-1.375	-1.359	-1.340	-1.322	-1.304	-1.284	-1.264	-1.241	-1.219	-1.198	-1.174	-1.149	-1.125	-1.099	-1.074	-1.049	-1.021	-0.995	-0.969	-0.942	-0.915	-0.889	-0.862	-0.835	-0.809	-0.781	-0.756	-0.729	-0.704	-0.679	-0.654	-0.629	-0.605	-0.582	-0.559	-0.536	-0.515	-0.494	-0.474	-0.454	-0.435	-0.418	-0.400	-0.384	-0.369	-0.355	-0.341	-0.329	-0.318	-0.308	-0.299	-0.290	-0.284	-0.276	-0.272	-0.269	-0.265	-0.262	-0.262	-0.262	-0.264	-0.265	-0.269	-0.271	-0.278	-0.282	-0.289	-0.296	-0.305	-0.314	-0.324	-0.334	-0.345	-0.358	-0.369	-0.382	-0.396	-0.411	-0.425	-0.440	-0.455	-0.471	-0.486	-0.502	-0.520	-0.536	-0.554	-0.570	-0.588	-0.605	-0.624	-0.640	-0.659	-0.675	-0.692	-0.710	-0.726	-0.744	-0.761	-0.778	-0.794	-0.810	-0.825	-0.842	-0.856	-0.872	-0.888	-0.901	-0.915	-0.928	-0.941	-0.954	-0.965	-0.976	-0.988	-0.998	-1.006	-1.016	-1.024	-1.031	-1.038	-1.044	-1.049	-1.054	-1.058	-1.061	-1.064	-1.064	-1.065	-1.065	-1.062	-1.060	-1.058	-1.054	-1.049	-1.042	-1.036	-1.029	-1.019	-1.009	-0.999	-0.988	-0.975	-0.961	-0.948	-0.931	-0.915	-0.898	-0.879	-0.860	-0.841	-0.820	-0.799	-0.776	-0.755	-0.731	-0.708	-0.682	-0.659	-0.632	-0.606	-0.581	-0.555	-0.528	-0.500	-0.474	-0.446	-0.419	-0.392	-0.365	-0.338	-0.310	-0.284	-0.256	-0.231	-0.205	-0.179	-0.154	-0.130	-0.106	-0.082	-0.059	-0.038	-0.015	0.006	0.026	0.046	0.065	0.082	0.099	0.116	0.130	0.146	0.159	0.171	0.184	0.194	0.205	0.214	0.222	0.229	0.236	0.241	0.245	0.249	0.251	0.252	0.254	0.252	0.251	0.250	0.246	0.244	0.238	0.232	0.226	0.219	0.210	0.201	0.192	0.182	0.170	0.159	0.146	0.132	0.119	0.104	0.088	0.071	0.055	0.038	0.020	0.001	-0.018	-0.036	-0.056	-0.076	-0.096	-0.118	-0.139	-0.160	-0.181	-0.202	-0.224	-0.246	-0.269	-0.290	-0.312	-0.334	-0.355	-0.378	-0.398	-0.419	-0.440	-0.460	-0.481	-0.501	-0.521	-0.540	-0.558	-0.576	-0.592	-0.609	-0.625	-0.639	-0.654	-0.668	-0.679	-0.690	-0.701	-0.711	-0.719	-0.726	-0.734	-0.739	-0.744	-0.748	-0.749	-0.750	-0.751	-0.749	-0.748	-0.745	-0.740	-0.735	-0.729	-0.720	-0.712	-0.702	-0.692	-0.681	-0.670	-0.656	-0.642	-0.629	-0.612	-0.596	-0.580	-0.562	-0.545	-0.528	-0.507	-0.489	-0.470	-0.450	-0.431	-0.411	-0.391	-0.372	-0.352	-0.332	-0.314	-0.294	-0.275	-0.256	-0.238	-0.219	-0.201	-0.184	-0.166	-0.151	-0.134	-0.119	-0.104	-0.090	-0.076	-0.061	-0.049	-0.038	-0.025	-0.015	-0.004	0.005	0.015	0.024	0.031	0.040	0.048	0.054	0.060	0.066	0.071	0.076	0.081	0.086	0.090	0.092	0.095	0.098	0.100	0.102	0.104	0.106	0.106	0.108	0.109	0.110	0.110	0.109	0.110	0.110	0.109	0.109	0.108	0.108	0.106	0.105	0.104	0.104	0.102	0.101	0.100	0.099	0.098	0.095	0.095	0.092	0.091	0.090	0.089	0.086	0.086	0.084	0.082	0.081	0.079	0.078	0.076	0.075	0.074	0.072	0.071	0.070	0.069	0.068	0.066	0.066	0.065	0.062	0.062	0.061	0.060	0.059	0.059	0.056	0.055	0.054	0.052	0.051	0.049	0.046	0.045	0.041	0.039	0.035	0.032	0.028	0.024	0.019	0.014	0.009	0.002	-0.002	-0.010	-0.016	-0.025	-0.032	-0.041	-0.050	-0.058	-0.066	-0.078	-0.088	-0.098	-0.108	-0.120	-0.132	-0.144	-0.156	-0.168	-0.181	-0.194	-0.208	-0.220	-0.232	-0.246	-0.259	-0.272	-0.285	-0.298	-0.309	-0.322	-0.335	-0.346	-0.358	-0.369	-0.379	-0.390	-0.401	-0.409	-0.419	-0.428	-0.436	-0.444	-0.451	-0.458	-0.464	-0.470	-0.475	-0.480	-0.484	-0.489	-0.492	-0.495	-0.498	-0.501	-0.502	-0.505	-0.506	-0.507	-0.507	-0.509	-0.510	-0.509	-0.510	-0.510	-0.510	-0.510	-0.510	-0.510	-0.510	-0.509	-0.509	-0.509	-0.509	-0.509	-0.510	-0.511	-0.511	-0.512	-0.512	-0.515	-0.516	-0.516	-0.519	-0.520	-0.522	-0.525	-0.526	-0.529	-0.530	-0.534	-0.536	-0.539	-0.542	-0.544	-0.548	-0.550	-0.554	-0.556	-0.559	-0.561	-0.564	-0.566	-0.569	-0.571	-0.574	-0.576	-0.579	-0.580	-0.582	-0.585	-0.588	-0.590	-0.591	-0.594	-0.596	-0.598	-0.599	-0.601	-0.605	-0.608	-0.609	-0.611	-0.615	-0.618	-0.621	-0.624	-0.628	-0.631	-0.634	-0.638	-0.641	-0.646	-0.650	-0.655	-0.660	-0.664	-0.668	-0.674	-0.678	-0.682	-0.688	-0.692	-0.698	-0.702	-0.708	-0.712	-0.718	-0.722	-0.728	-0.732	-0.738	-0.741	-0.746	-0.750	-0.754	-0.758	-0.761	-0.764	-0.766	-0.769	-0.771	-0.772	-0.774	-0.772	-0.774	-0.774	-0.772	-0.771	-0.769	-0.766	-0.764	-0.761	-0.758	-0.752	-0.748	-0.742	-0.736	-0.730	-0.722	-0.715	-0.708	-0.699	-0.689	-0.680	-0.670	-0.660	-0.649	-0.638	-0.628	-0.615	-0.604	-0.591	-0.579	-0.566	-0.552	-0.540	-0.526	-0.512	-0.499	-0.486	-0.472	-0.458	-0.444	-0.430	-0.415	-0.400	-0.388	-0.372	-0.359	-0.344	-0.330	-0.316	-0.302	-0.290	-0.276	-0.262	-0.250	-0.236	-0.222	-0.211	-0.199	-0.188	-0.176	-0.165	-0.155	-0.145	-0.135	-0.125	-0.115	-0.108	-0.099	-0.091	-0.084	-0.076	-0.070	-0.064	-0.059	-0.052	-0.049	-0.045	-0.041	-0.038	-0.034	-0.032	-0.031	-0.029	-0.029	-0.028	-0.029	-0.029	-0.030	-0.032	-0.035	-0.036	-0.039	-0.042	-0.046	-0.050	-0.055	-0.060	-0.064	-0.070	-0.074	-0.080	-0.086	-0.091	-0.098	-0.104	-0.110	-0.116	-0.122	-0.129	-0.135	-0.142	-0.148	-0.154	-0.160	-0.166	-0.171	-0.176	-0.182	-0.188	-0.191	-0.195	-0.199	-0.201	-0.205	-0.208	-0.209	-0.211	-0.212	-0.214	-0.214	-0.214	-0.211	-0.210	-0.209	-0.206	-0.202	-0.199	-0.196	-0.191	-0.185	-0.180	-0.174	-0.168	-0.160	-0.152	-0.144	-0.136	-0.128	-0.119	-0.108	-0.099	-0.089	-0.078	-0.066	-0.055	-0.044	-0.032	-0.021	-0.009	0.002	0.015	0.028	0.039	0.049	0.061	0.074	0.084	0.095	0.108	0.118	0.129	0.139	0.149	0.158	0.168	0.176	0.185	0.194	0.200	0.208	0.214	0.220	0.224	0.229	0.232	0.236	0.239	0.241	0.242	0.241	0.242	0.241	0.239	0.236	0.234	0.229	0.224	0.219	0.212	0.205	0.199	0.190	0.181	0.171	0.162	0.152	0.142	0.130	0.119	0.106	0.095	0.081	0.069	0.056	0.042	0.030	0.016	0.004	-0.010	-0.024	-0.036	-0.049	-0.061	-0.072	-0.085	-0.098	-0.108	-0.118	-0.128	-0.136	-0.146	-0.154	-0.161	-0.168	-0.174	-0.179	-0.182	-0.188	-0.190	-0.192	-0.192	-0.194	-0.194	-0.191	-0.190	-0.186	-0.184	-0.180	-0.175	-0.169	-0.162	-0.156	-0.149	-0.140	-0.131	-0.122	-0.114	-0.102	-0.092	-0.081	-0.071	-0.060	-0.049	-0.036	-0.025	-0.014	-0.002	0.009	0.020	0.032	0.044	0.055	0.066	0.076	0.088	0.099	0.109	0.120	0.130	0.139	0.148	0.158	0.165	0.174	0.181	0.189	0.198	0.204	0.210	0.218	0.222	0.230	0.236	0.240	0.246	0.251	0.255	0.260	0.264	0.269	0.271	0.276	0.280	0.282	0.286	0.290	0.294	0.298	0.300	0.304	0.306	0.309	0.311	0.315	0.318	0.320	0.322	0.325	0.328	0.330	0.331	0.334	0.335	0.338	0.339	0.340	0.341	0.344	0.345	0.346	0.346	0.348	0.348	0.348	0.349	0.348	0.348	0.346	0.345	0.344	0.344	0.342	0.340	0.338	0.336	0.334	0.331	0.329	0.326	0.322	0.320	0.318	0.314	0.311	0.308	0.304	0.301	0.299	0.295	0.292	0.290	0.289	0.286	0.284	0.282	0.281	0.280	0.280	0.280	0.281	0.281	0.281	0.284	0.285	0.289	0.292	0.295	0.300	0.306	0.311	0.318	0.324	0.331	0.340	0.348	0.356	0.366	0.376	0.386	0.399	0.409	0.421	0.434	0.446	0.459	0.474	0.488	0.500	0.514	0.528	0.542	0.556	0.570	0.585	0.599	0.612	0.629	0.642	0.656	0.670	0.684	0.698	0.711	0.724	0.736	0.750	0.762	0.774	0.785	0.798	0.808	0.819	0.829	0.838	0.849	0.858	0.866	0.875	0.882	0.890	0.898	0.905	0.912	0.920	0.926	0.932	0.938	0.945	0.950	0.955	0.959	0.965	0.969	0.974	0.978	0.981	0.985	0.988	0.991	0.994	0.996	0.999	1.000	1.002	1.002	1.004	1.005	1.004	1.004	1.002	1.001	1.000	0.996	0.994	0.990	0.986	0.981	0.976	0.970	0.964	0.955	0.946	0.938	0.928	0.916	0.905	0.892	0.879	0.865	0.850	0.835	0.819	0.802	0.785	0.768	0.750	0.730	0.711	0.692	0.672	0.652	0.631	0.611	0.591	0.570	0.551	0.530	0.510	0.490	0.471	0.452	0.434	0.416	0.399	0.382	0.368	0.352	0.338	0.326	0.314	0.302	0.294	0.285	0.279	0.272	0.269	0.265	0.264	0.264	0.265	0.268	0.271	0.276	0.284	0.291	0.301	0.310	0.322	0.335	0.350	0.365	0.380	0.398	0.415	0.432	0.451	0.471	0.490	0.511	0.532	0.554	0.574	0.596	0.618	0.639	0.661	0.681	0.702	0.724	0.742	0.762	0.781	0.799	0.816	0.832	0.848	0.861	0.875	0.888	0.900	0.909	0.918	0.926	0.932	0.938	0.942	0.945	0.948	0.948	0.948	0.945	0.941	0.939	0.932	0.928	0.920	0.911	0.901	0.892	0.881	0.868	0.855	0.842	0.829	0.814	0.799	0.782	0.766	0.750	0.734	0.716	0.699	0.681	0.664	0.646	0.629	0.611	0.594	0.576	0.560	0.542	0.525	0.509	0.494	0.479	0.464	0.449	0.435	0.422	0.410	0.398	0.388	0.376	0.366	0.356	0.349	0.341	0.335	0.328	0.321	0.318	0.312	0.311	0.308	0.308	0.305	0.305	0.306	0.308	0.310	0.312	0.316	0.321	0.325	0.330	0.338	0.344	0.350	0.359	0.368	0.378	0.386	0.396	0.408	0.418	0.429	0.442	0.455	0.468	0.480	0.495	0.509	0.522	0.538	0.552	0.566	0.582	0.599	0.614	0.630	0.646	0.662	0.680	0.696	0.711	0.729	0.745	0.761	0.779	0.794	0.811	0.828	0.844	0.860	0.875	0.891	0.908	0.922	0.939	0.955	0.970	0.985	0.999	1.014	1.026	1.040	1.055	1.068	1.080	1.094	1.105	1.118	1.129	1.140	1.151	1.161	1.172	1.181	1.191	1.201	1.210	1.218	1.225	1.232	1.240	1.246	1.252	1.258	1.264	1.269	1.272	1.276	1.280	1.282	1.285	1.288	1.289	1.290	1.290	1.291	1.291	1.290	1.290	1.289	1.286	1.285	1.282	1.279	1.275	1.272	1.269	1.262	1.259	1.254	1.249	1.242	1.236	1.230	1.222	1.215	1.209	1.201	1.191	1.184	1.175	1.165	1.155	1.146	1.135	1.124	1.111	1.100	1.088	1.072	1.060	1.045	1.030	1.014	0.998	0.980	0.961	0.942	0.922	0.901	0.879	0.856	0.831	0.806	0.779	0.751	0.721	0.690	0.658	0.625	0.590	0.552	0.515	0.475	0.434	0.391	0.348	0.301	0.254	0.205	0.154	0.102	0.048	-0.009	-0.066	-0.125	-0.185	-0.248	-0.311	-0.376	-0.442	-0.510	-0.581	-0.652	-0.724	-0.798	-0.872	-0.948	-1.024	-1.102	-1.180	-1.259	-1.340	-1.420	-1.500	-1.582	-1.664	-1.746	-1.828	-1.910	-1.991	-2.074	-2.155	-2.236	-2.318	-2.396	-2.476	-2.555	-2.632	-2.710	-2.785	-2.859	-2.932	-3.004	-3.075	-3.142	-3.210	-3.275	-3.339	-3.400	-3.459	-3.516	-3.572	-3.626	-3.678	-3.726	-3.771	-3.815	-3.856	-3.896	-3.932	-3.965	-3.996	-4.025	-4.050	-4.072	-4.093	-4.110	-4.124	-4.135	-4.142	-4.149	-4.152	-4.151	-4.149	-4.144	-4.135	-4.124	-4.109	-4.093	-4.074	-4.051	-4.028	-4.000	-3.970	-3.938	-3.904	-3.866	-3.826	-3.785	-3.741	-3.694	-3.646	-3.596	-3.545	-3.490	-3.434	-3.378	-3.318	-3.256	-3.194	-3.130	-3.065	-2.998	-2.930	-2.860	-2.790	-2.719	-2.649	-2.575	-2.501	-2.426	-2.351	-2.275	-2.199	-2.122	-2.045	-1.970	-1.891	-1.814	-1.735	-1.656	-1.580	-1.501	-1.421	-1.344	-1.265	-1.188	-1.111	-1.032	-0.955	-0.878	-0.799	-0.721	-0.645	-0.568	-0.491	-0.415	-0.338	-0.262	-0.186	-0.111	-0.035	0.039	0.114	0.189	0.264	0.338	0.410	0.485	0.559	0.631	0.704	0.776	0.849	0.921	0.994	1.066	1.138	1.209	1.279	1.350	1.419	1.489	1.558	1.626	1.695	1.762	1.829	1.895	1.961	2.026	2.090	2.154	2.216	2.278	2.338	2.398	2.456	2.515	2.571	2.626	2.681	2.734	2.786	2.836	2.886	2.934	2.981	3.026	3.070	3.112	3.154	3.192	3.230	3.266	3.301	3.334	3.366	3.396	3.425	3.452	3.478	3.504	3.525	3.548	3.568	3.586	3.602	3.619	3.632	3.646	3.656	3.666	3.675	3.682	3.689	3.694	3.696	3.699	3.699	3.700	3.698	3.695	3.691	3.686	3.680	3.672	3.664	3.655	3.642	3.631	3.619	3.604	3.590	3.574	3.556	3.539	3.520	3.500	3.479	3.456	3.434	3.410	3.385	3.360	3.332	3.306	3.278	3.249	3.219	3.189	3.158	3.126	3.095	3.062	3.029	2.995	2.961	2.928	2.892	2.858	2.822	2.788	2.752	2.718	2.682	2.649	2.614	2.580	2.545	2.511	2.478	2.446	2.412	2.381	2.350	2.320	2.290	2.261	2.234	2.206	2.181	2.154	2.130	2.106	2.082	2.061	2.041	2.021	2.001	1.984	1.966	1.950	1.932	1.918	1.904	1.889	1.876	1.864	1.851	1.840	1.829	1.818	1.806	1.796	1.785	1.775	1.765	1.754	1.742	1.731	1.720	1.709	1.698	1.684	1.670	1.656	1.641	1.625	1.610	1.591	1.574	1.555	1.535	1.514	1.491	1.468	1.442	1.418	1.391	1.364	1.334	1.305	1.274	1.241	1.209	1.174	1.139	1.101	1.065	1.028	0.989	0.948	0.906	0.865	0.822	0.780	0.738	0.692	0.648	0.604	0.559	0.512	0.468	0.421	0.376	0.330	0.285	0.240	0.195	0.150	0.106	0.064	0.020	-0.022	-0.065	-0.106	-0.146	-0.186	-0.225	-0.262	-0.300	-0.336	-0.371	-0.405	-0.438	-0.470	-0.501	-0.530	-0.559	-0.586	-0.612	-0.638	-0.662	-0.684	-0.706	-0.726	-0.745	-0.764	-0.781	-0.796	-0.811	-0.826	-0.839	-0.850	-0.861	-0.871	-0.880	-0.889	-0.896	-0.904	-0.909	-0.914	-0.920	-0.924	-0.928	-0.931	-0.934	-0.936	-0.939	-0.941	-0.941	-0.944	-0.946	-0.946	-0.948	-0.950	-0.951	-0.952	-0.956	-0.958	-0.960	-0.961	-0.965	-0.969	-0.971	-0.975	-0.979	-0.984	-0.989	-0.995	-1.000	-1.006	-1.012	-1.020	-1.028	-1.035	-1.042	-1.052	-1.060	-1.070	-1.080	-1.090	-1.100	-1.110	-1.121	-1.132	-1.145	-1.156	-1.169	-1.181	-1.192	-1.206	-1.219	-1.230	-1.242	-1.255	-1.268	-1.279	-1.290	-1.302	-1.314	-1.324	-1.335	-1.345	-1.355	-1.364	-1.374	-1.381	-1.390	-1.396	-1.404	-1.410	-1.415	-1.421	-1.426	-1.431	-1.434	-1.438	-1.440	-1.442	-1.444	-1.446	-1.446	-1.448	-1.446	-1.448	-1.446	-1.445	-1.444	-1.442	-1.440	-1.438	-1.435	-1.432	-1.431	-1.429	-1.425	-1.422	-1.419	-1.418	-1.414	-1.411	-1.409	-1.406	-1.404	-1.401	-1.400	-1.398	-1.395	-1.392	-1.392	-1.391	-1.389	-1.388	-1.386	-1.386	-1.384	-1.384	-1.381	-1.381	-1.380	-1.379	-1.379	-1.376	-1.376	-1.375	-1.374	-1.370	-1.369	-1.368	-1.365	-1.362	-1.359	-1.356	-1.352	-1.349	-1.344	-1.339	-1.334	-1.329	-1.322	-1.318	-1.311	-1.304	-1.298	-1.290	-1.281	-1.271	-1.264	-1.255	-1.246	-1.236	-1.226	-1.218	-1.206	-1.196	-1.186	-1.175	-1.164	-1.152	-1.142	-1.131	-1.119	-1.109	-1.098	-1.086	-1.075	-1.065	-1.054	-1.042	-1.032	-1.022	-1.012	-1.001	-0.992	-0.982	-0.972	-0.964	-0.954	-0.945	-0.936	-0.928	-0.919	-0.910	-0.902	-0.894	-0.886	-0.879	-0.870	-0.864	-0.855	-0.848	-0.840	-0.832	-0.825	-0.818	-0.810	-0.802	-0.796	-0.789	-0.781	-0.772	-0.766	-0.759	-0.751	-0.745	-0.739	-0.731	-0.725	-0.719	-0.712	-0.708	-0.700	-0.695	-0.690	-0.685	-0.681	-0.676	-0.672	-0.669	-0.665	-0.662	-0.660	-0.658	-0.656	-0.655	-0.656	-0.656	-0.658	-0.658	-0.661	-0.662	-0.668	-0.671	-0.676	-0.681	-0.688	-0.694	-0.701	-0.710	-0.719	-0.728	-0.738	-0.748	-0.758	-0.770	-0.781	-0.794	-0.805	-0.820	-0.832	-0.845	-0.859	-0.874	-0.888	-0.902	-0.916	-0.930	-0.944	-0.959	-0.974	-0.986	-1.000	-1.015	-1.028	-1.040	-1.054	-1.066	-1.079	-1.090	-1.101	-1.112	-1.124	-1.132	-1.142	-1.152	-1.160	-1.169	-1.178	-1.185	-1.191	-1.198	-1.204	-1.210	-1.215	-1.219	-1.224	-1.228	-1.232	-1.236	-1.238	-1.241	-1.244	-1.246	-1.249	-1.250	-1.252	-1.254	-1.256	-1.258	-1.259	-1.260	-1.261	-1.264	-1.265	-1.265	-1.268	-1.269	-1.270	-1.271	-1.272	-1.275	-1.276	-1.276	-1.279	-1.280	-1.281	-1.284	-1.285	-1.286	-1.288	-1.289	-1.291	-1.292	-1.294	-1.295	-1.298	-1.298	-1.299	-1.300	-1.302	-1.304	-1.305	-1.305	-1.305	-1.306	-1.308	-1.309	-1.309	-1.310	-1.310	-1.310	-1.311	-1.311	-1.312	-1.312	-1.312	-1.314	-1.315	-1.316	-1.316	-1.316	-1.318	-1.319	-1.321	-1.321	-1.322	-1.325	-1.325	-1.328	-1.330	-1.334	-1.336	-1.339	-1.342	-1.346	-1.349	-1.352	-1.358	-1.361	-1.368	-1.372	-1.378	-1.384	-1.390	-1.396	-1.402	-1.410	-1.418	-1.425	-1.432	-1.440	-1.449	-1.458	-1.466	-1.475	-1.482	-1.492	-1.501	-1.510	-1.519	-1.529	-1.538	-1.546	-1.555	-1.564	-1.572	-1.582	-1.591	-1.600	-1.608	-1.615	-1.622	-1.630	-1.636	-1.644	-1.650	-1.656	-1.662	-1.668	-1.672	-1.676	-1.680	-1.684	-1.686	-1.689	-1.691	-1.692	-1.692	-1.694	-1.692	-1.694	-1.692	-1.689	-1.688	-1.684	-1.681	-1.678	-1.674	-1.669	-1.664	-1.658	-1.651	-1.645	-1.638	-1.630	-1.622	-1.615	-1.605	-1.598	-1.588	-1.579	-1.570	-1.560	-1.550	-1.540	-1.530	-1.520	-1.511	-1.501	-1.490	-1.480	-1.470	-1.461	-1.452	-1.441	-1.434	-1.424	-1.415	-1.406	-1.398	-1.391	-1.382	-1.375	-1.369	-1.361	-1.355	-1.349	-1.344	-1.339	-1.334	-1.329	-1.324	-1.319	-1.315	-1.311	-1.309	-1.305	-1.302	-1.299	-1.296	-1.295	-1.292	-1.290	-1.288	-1.286	-1.285	-1.285	-1.284	-1.282	-1.282	-1.281	-1.281	-1.281	-1.282	-1.282	-1.282	-1.282	-1.284	-1.284	-1.285	-1.286	-1.288	-1.289	-1.289	-1.291	-1.291	-1.294	-1.295	-1.298	-1.300	-1.301	-1.304	-1.306	-1.309	-1.310	-1.314	-1.316	-1.319	-1.321	-1.325	-1.329	-1.330	-1.334	-1.336	-1.340	-1.342	-1.346	-1.348	-1.350	-1.352	-1.355	-1.356	-1.358	-1.360	-1.359	-1.360	-1.360	-1.360	-1.359	-1.358	-1.356	-1.354	-1.351	-1.349	-1.345	-1.340	-1.335	-1.329	-1.324	-1.316	-1.310	-1.301	-1.294	-1.284	-1.275	-1.264	-1.255	-1.244	-1.231	-1.220	-1.208	-1.195	-1.181	-1.169	-1.155	-1.141	-1.128	-1.114	-1.100	-1.086	-1.071	-1.058	-1.044	-1.031	-1.016	-1.004	-0.991	-0.978	-0.965	-0.952	-0.941	-0.930	-0.919	-0.909	-0.899	-0.889	-0.880	-0.871	-0.862	-0.855	-0.848	-0.840	-0.834	-0.829	-0.822	-0.818	-0.814	-0.809	-0.806	-0.802	-0.800	-0.798	-0.796	-0.795	-0.792	-0.791	-0.790	-0.790	-0.789	-0.788	-0.788	-0.786	-0.786	-0.785	-0.784	-0.784	-0.782	-0.782	-0.781	-0.780	-0.779	-0.776	-0.774	-0.772	-0.769	-0.765	-0.762	-0.759	-0.754	-0.749	-0.744	-0.738	-0.731	-0.724	-0.715	-0.708	-0.699	-0.690	-0.679	-0.669	-0.658	-0.645	-0.634	-0.621	-0.608	-0.592	-0.579	-0.564	-0.548	-0.531	-0.516	-0.498	-0.481	-0.462	-0.442	-0.425	-0.405	-0.385	-0.364	-0.344	-0.322	-0.301	-0.280	-0.258	-0.236	-0.214	-0.191	-0.169	-0.146	-0.124	-0.100	-0.078	-0.055	-0.034	-0.012	0.010	0.031	0.052	0.074	0.094	0.115	0.132	0.152	0.171	0.190	0.206	0.224	0.240	0.255	0.270	0.285	0.299	0.311	0.324	0.335	0.345	0.356	0.365	0.372	0.380	0.388	0.392	0.398	0.401	0.405	0.408	0.410	0.410	0.411	0.411	0.409	0.409	0.405	0.402	0.399	0.395	0.391	0.385	0.380	0.375	0.368	0.361	0.354	0.348	0.340	0.331	0.324	0.315	0.306	0.299	0.290	0.280	0.272	0.264	0.255	0.246	0.238	0.229	0.222	0.215	0.208	0.200	0.192	0.186	0.180	0.172	0.166	0.160	0.155	0.150	0.145	0.140	0.136	0.132	0.130	0.126	0.125	0.122	0.120	0.119	0.119	0.116	0.118	0.116	0.116	0.118	0.118	0.118	0.120	0.121	0.124	0.125	0.126	0.129	0.131	0.132	0.134	0.138	0.139	0.141	0.144	0.146	0.148	0.149	0.151	0.154	0.154	0.156	0.158	0.158	0.158	0.159	0.159	0.159	0.159	0.158	0.158	0.156	0.155	0.154	0.151	0.150	0.146	0.144	0.141	0.138	0.135	0.131	0.126	0.122	0.119	0.114	0.110	0.105	0.100	0.095	0.090	0.085	0.080	0.076	0.070	0.065	0.061	0.058	0.052	0.049	0.045	0.041	0.036	0.034	0.031	0.029	0.026	0.024	0.022	0.021	0.020	0.020	0.020	0.020	0.021	0.022	0.025	0.026	0.029	0.032	0.036	0.041	0.046	0.052	0.058	0.064	0.071	0.078	0.086	0.095	0.104	0.112	0.121	0.132	0.142	0.152	0.162	0.174	0.185	0.198	0.208	0.220	0.231	0.242	0.254	0.265	0.275	0.286	0.298	0.308	0.316	0.326	0.334	0.342	0.350	0.356	0.361	0.368	0.372	0.375	0.378	0.380	0.381	0.382	0.381	0.380	0.376	0.372	0.368	0.361	0.355	0.346	0.338	0.326	0.315	0.304	0.290	0.275	0.260	0.245	0.228	0.210	0.191	0.172	0.154	0.132	0.111	0.089	0.068	0.045	0.021	-0.002	-0.026	-0.050	-0.074	-0.098	-0.121	-0.145	-0.170	-0.194	-0.218	-0.241	-0.264	-0.286	-0.309	-0.331	-0.351	-0.371	-0.392	-0.411	-0.430	-0.448	-0.465	-0.482	-0.498	-0.511	-0.526	-0.539	-0.551	-0.561	-0.572	-0.581	-0.590	-0.598	-0.604	-0.611	-0.615	-0.620	-0.624	-0.626	-0.629	-0.631	-0.631	-0.632	-0.632	-0.631	-0.630	-0.628	-0.626	-0.624	-0.620	-0.619	-0.615	-0.612	-0.609	-0.606	-0.602	-0.599	-0.596	-0.592	-0.590	-0.588	-0.586	-0.584	-0.582	-0.581	-0.580	-0.581	-0.581	-0.582	-0.584	-0.586	-0.589	-0.591	-0.596	-0.600	-0.605	-0.611	-0.616	-0.622	-0.630	-0.639	-0.646	-0.656	-0.666	-0.675	-0.686	-0.698	-0.709	-0.720	-0.732	-0.745	-0.758	-0.770	-0.784	-0.796	-0.809	-0.822	-0.835	-0.848	-0.861	-0.872	-0.886	-0.898	-0.908	-0.919	-0.929	-0.939	-0.949	-0.958	-0.965	-0.972	-0.980	-0.985	-0.990	-0.995	-0.999	-1.001	-1.004	-1.004	-1.004	-1.004	-1.002	-0.999	-0.995	-0.991	-0.985	-0.979	-0.971	-0.962	-0.954	-0.944	-0.932	-0.921	-0.909	-0.895	-0.881	-0.868	-0.851	-0.835	-0.819	-0.801	-0.785	-0.768	-0.750	-0.730	-0.712	-0.692	-0.674	-0.654	-0.634	-0.614	-0.595	-0.575	-0.556	-0.536	-0.518	-0.499	-0.480	-0.461	-0.444	-0.425	-0.408	-0.391	-0.375	-0.359	-0.342	-0.328	-0.312	-0.299	-0.285	-0.272	-0.260	-0.248	-0.236	-0.225	-0.214	-0.204	-0.195	-0.185	-0.178	-0.169	-0.161	-0.154	-0.146	-0.140	-0.134	-0.129	-0.124	-0.119	-0.114	-0.110	-0.108	-0.104	-0.100	-0.098	-0.095	-0.092	-0.089	-0.088	-0.085	-0.082	-0.080	-0.079	-0.076	-0.075	-0.074	-0.071	-0.071	-0.070	-0.068	-0.066	-0.065	-0.062	-0.062	-0.061	-0.061	-0.059	-0.058	-0.056	-0.056	-0.055	-0.054	-0.054	-0.052	-0.052	-0.052	-0.051	-0.052	-0.051	-0.051	-0.051	-0.052	-0.052	-0.054	-0.054	-0.055	-0.056	-0.058	-0.059	-0.060	-0.062	-0.064	-0.065	-0.069	-0.071	-0.074	-0.078	-0.080	-0.084	-0.086	-0.090	-0.094	-0.099	-0.102	-0.108	-0.112	-0.116	-0.121	-0.128	-0.132	-0.139	-0.144	-0.149	-0.156	-0.162	-0.169	-0.176	-0.184	-0.191	-0.198	-0.206	-0.214	-0.224	-0.232	-0.241	-0.251	-0.261	-0.271	-0.281	-0.292	-0.305	-0.316	-0.329	-0.340	-0.354	-0.366	-0.379	-0.392	-0.406	-0.421	-0.436	-0.451	-0.466	-0.481	-0.498	-0.514	-0.530	-0.546	-0.564	-0.579	-0.596	-0.614	-0.629	-0.646	-0.664	-0.679	-0.696	-0.712	-0.728	-0.744	-0.759	-0.774	-0.789	-0.802	-0.815	-0.829	-0.841	-0.854	-0.864	-0.876	-0.885	-0.895	-0.904	-0.911	-0.919	-0.925	-0.931	-0.936	-0.940	-0.944	-0.946	-0.949	-0.950	-0.951	-0.950	-0.950	-0.949	-0.946	-0.944	-0.940	-0.938	-0.934	-0.929	-0.924	-0.920	-0.914	-0.909	-0.904	-0.898	-0.892	-0.888	-0.882	-0.876	-0.871	-0.866	-0.861	-0.858	-0.855	-0.851	-0.849	-0.848	-0.845	-0.845	-0.845	-0.846	-0.848	-0.851	-0.852	-0.858	-0.862	-0.869	-0.875	-0.882	-0.891	-0.900	-0.911	-0.922	-0.935	-0.948	-0.962	-0.976	-0.992	-1.009	-1.026	-1.042	-1.061	-1.079	-1.099	-1.119	-1.139	-1.159	-1.181	-1.201	-1.222	-1.244	-1.265	-1.286	-1.308	-1.328	-1.349	-1.369	-1.389	-1.409	-1.426	-1.445	-1.464	-1.481	-1.498	-1.511	-1.526	-1.540	-1.552	-1.564	-1.575	-1.585	-1.594	-1.600	-1.605	-1.610	-1.612	-1.614	-1.614	-1.612	-1.611	-1.608	-1.602	-1.596	-1.589	-1.579	-1.569	-1.558	-1.542	-1.529	-1.512	-1.496	-1.479	-1.458	-1.439	-1.416	-1.394	-1.370	-1.345	-1.320	-1.294	-1.265	-1.238	-1.210	-1.181	-1.150	-1.120	-1.090	-1.059	-1.029	-0.998	-0.966	-0.935	-0.904	-0.872	-0.841	-0.810	-0.780	-0.751	-0.721	-0.692	-0.664	-0.636	-0.609	-0.582	-0.556	-0.531	-0.509	-0.485	-0.464	-0.442	-0.421	-0.404	-0.385	-0.369	-0.352	-0.338	-0.325	-0.314	-0.302	-0.294	-0.285	-0.279	-0.272	-0.269	-0.266	-0.264	-0.261	-0.262	-0.264	-0.266	-0.270	-0.274	-0.280	-0.288	-0.295	-0.302	-0.311	-0.321	-0.331	-0.344	-0.356	-0.369	-0.381	-0.395	-0.410	-0.425	-0.440	-0.456	-0.471	-0.488	-0.504	-0.521	-0.538	-0.554	-0.570	-0.588	-0.604	-0.620	-0.638	-0.652	-0.669	-0.684	-0.700	-0.715	-0.729	-0.744	-0.758	-0.770	-0.785	-0.798	-0.810	-0.821	-0.832	-0.842	-0.854	-0.864	-0.874	-0.881	-0.891	-0.899	-0.905	-0.912	-0.919	-0.925	-0.929	-0.934	-0.939	-0.941	-0.944	-0.946	-0.948	-0.950	-0.950	-0.951	-0.952	-0.951	-0.950	-0.949	-0.948	-0.945	-0.941	-0.939	-0.934	-0.930	-0.925	-0.919	-0.914	-0.906	-0.900	-0.892	-0.885	-0.876	-0.868	-0.858	-0.848	-0.836	-0.826	-0.815	-0.801	-0.789	-0.775	-0.761	-0.748	-0.732	-0.718	-0.701	-0.685	-0.668	-0.651	-0.634	-0.616	-0.598	-0.578	-0.559	-0.539	-0.520	-0.499	-0.478	-0.458	-0.436	-0.415	-0.394	-0.372	-0.350	-0.330	-0.308	-0.285	-0.264	-0.242	-0.220	-0.199	-0.179	-0.158	-0.136	-0.115	-0.095	-0.076	-0.056	-0.038	-0.018	0.000	0.019	0.035	0.052	0.069	0.084	0.099	0.112	0.126	0.139	0.151	0.162	0.172	0.182	0.190	0.199	0.206	0.211	0.216	0.221	0.224	0.226	0.229	0.229	0.229	0.226	0.224	0.220	0.216	0.210	0.205	0.198	0.189	0.180	0.171	0.160	0.149	0.135	0.120	0.106	0.091	0.074	0.056	0.039	0.020	0.001	-0.020	-0.041	-0.062	-0.084	-0.108	-0.130	-0.152	-0.178	-0.201	-0.228	-0.251	-0.278	-0.302	-0.329	-0.355	-0.380	-0.406	-0.432	-0.459	-0.485	-0.510	-0.536	-0.561	-0.586	-0.611	-0.634	-0.658	-0.681	-0.702	-0.724	-0.745	-0.765	-0.784	-0.802	-0.820	-0.836	-0.852	-0.868	-0.880	-0.892	-0.904	-0.914	-0.922	-0.931	-0.938	-0.942	-0.946	-0.949	-0.950	-0.950	-0.949	-0.946	-0.942	-0.938	-0.931	-0.924	-0.915	-0.905	-0.895	-0.882	-0.870	-0.855	-0.841	-0.825	-0.808	-0.791	-0.771	-0.754	-0.734	-0.714	-0.694	-0.672	-0.651	-0.630	-0.608	-0.585	-0.562	-0.541	-0.519	-0.496	-0.474	-0.451	-0.430	-0.408	-0.386	-0.366	-0.345	-0.325	-0.305	-0.286	-0.268	-0.249	-0.231	-0.215	-0.198	-0.182	-0.168	-0.154	-0.140	-0.126	-0.115	-0.102	-0.091	-0.082	-0.072	-0.064	-0.055	-0.049	-0.041	-0.035	-0.030	-0.025	-0.021	-0.018	-0.015	-0.011	-0.010	-0.009	-0.009	-0.008	-0.008	-0.009	-0.009	-0.011	-0.014	-0.016	-0.018	-0.021	-0.025	-0.029	-0.032	-0.036	-0.039	-0.044	-0.049	-0.054	-0.058	-0.062	-0.068	-0.071	-0.078	-0.082	-0.088	-0.092	-0.096	-0.101	-0.106	-0.110	-0.116	-0.120	-0.124	-0.129	-0.132	-0.135	-0.139	-0.141	-0.144	-0.146	-0.149	-0.151	-0.152	-0.154	-0.155	-0.155	-0.156	-0.158	-0.158	-0.158	-0.158	-0.158	-0.158	-0.158	-0.156	-0.156	-0.156	-0.156	-0.155	-0.156	-0.155	-0.156	-0.156	-0.158	-0.159	-0.160	-0.162	-0.165	-0.168	-0.170	-0.174	-0.179	-0.184	-0.190	-0.194	-0.201	-0.208	-0.216	-0.224	-0.232	-0.242	-0.252	-0.264	-0.276	-0.288	-0.301	-0.314	-0.328	-0.342	-0.358	-0.372	-0.389	-0.405	-0.422	-0.439	-0.456	-0.474	-0.491	-0.510	-0.528	-0.545	-0.564	-0.581	-0.599	-0.618	-0.635	-0.652	-0.669	-0.686	-0.702	-0.719	-0.735	-0.750	-0.765	-0.780	-0.794	-0.806	-0.819	-0.830	-0.842	-0.852	-0.864	-0.872	-0.881	-0.890	-0.896	-0.904	-0.909	-0.914	-0.919	-0.924	-0.926	-0.929	-0.931	-0.934	-0.935	-0.935	-0.935	-0.935	-0.934	-0.932	-0.930	-0.928	-0.924	-0.921	-0.918	-0.914	-0.910	-0.906	-0.900	-0.895	-0.891	-0.885	-0.880	-0.874	-0.868	-0.861	-0.855	-0.849	-0.844	-0.838	-0.830	-0.825	-0.819	-0.812	-0.806	-0.800	-0.794	-0.789	-0.782	-0.778	-0.772	-0.768	-0.762	-0.759	-0.754	-0.751	-0.746	-0.744	-0.741	-0.740	-0.738	-0.736	-0.734	-0.734	-0.734	-0.734	-0.736	-0.738	-0.740	-0.741	-0.745	-0.748	-0.752	-0.756	-0.762	-0.768	-0.772	-0.779	-0.786	-0.792	-0.800	-0.809	-0.816	-0.824	-0.831	-0.841	-0.849	-0.858	-0.866	-0.875	-0.882	-0.891	-0.900	-0.909	-0.916	-0.925	-0.931	-0.939	-0.946	-0.954	-0.959	-0.965	-0.970	-0.974	-0.979	-0.982	-0.985	-0.988	-0.989	-0.990	-0.991	-0.991	-0.989	-0.989	-0.985	-0.984	-0.979	-0.976	-0.970	-0.965	-0.959	-0.952	-0.945	-0.938	-0.929	-0.919	-0.910	-0.900	-0.889	-0.878	-0.865	-0.854	-0.841	-0.829	-0.816	-0.804	-0.789	-0.776	-0.761	-0.748	-0.734	-0.719	-0.704	-0.690	-0.675	-0.660	-0.645	-0.630	-0.615	-0.601	-0.586	-0.571	-0.556	-0.542	-0.528	-0.514	-0.499	-0.484	-0.470	-0.456	-0.442	-0.429	-0.416	-0.402	-0.389	-0.376	-0.364	-0.351	-0.339	-0.328	-0.316	-0.305	-0.294	-0.284	-0.272	-0.262	-0.254	-0.245	-0.235	-0.228	-0.219	-0.211	-0.204	-0.196	-0.191	-0.185	-0.179	-0.172	-0.169	-0.165	-0.161	-0.156	-0.155	-0.151	-0.150	-0.148	-0.148	-0.146	-0.148	-0.149	-0.149	-0.150	-0.154	-0.155	-0.159	-0.162	-0.166	-0.170	-0.175	-0.179	-0.184	-0.191	-0.196	-0.202	-0.209	-0.215	-0.222	-0.230	-0.236	-0.244	-0.251	-0.259	-0.266	-0.274	-0.281	-0.289	-0.295	-0.302	-0.310	-0.316	-0.324	-0.330	-0.336	-0.340	-0.346	-0.350	-0.356	-0.359	-0.364	-0.365	-0.368	-0.370	-0.371	-0.372	-0.372	-0.371	-0.371	-0.369	-0.368	-0.364	-0.361	-0.356	-0.352	-0.346	-0.341	-0.334	-0.328	-0.320	-0.312	-0.304	-0.295	-0.285	-0.276	-0.265	-0.255	-0.244	-0.232	-0.221	-0.210	-0.198	-0.185	-0.172	-0.160	-0.148	-0.135	-0.124	-0.111	-0.099	-0.086	-0.075	-0.064	-0.051	-0.040	-0.030	-0.020	-0.010	0.000	0.009	0.018	0.026	0.034	0.040	0.048	0.052	0.059	0.062	0.066	0.070	0.074	0.075	0.076	0.076	0.076	0.074	0.072	0.070	0.068	0.062	0.059	0.052	0.048	0.040	0.034	0.026	0.018	0.009	-0.001	-0.011	-0.020	-0.031	-0.041	-0.052	-0.065	-0.076	-0.089	-0.100	-0.114	-0.125	-0.139	-0.151	-0.164	-0.175	-0.188	-0.200	-0.212	-0.225	-0.235	-0.246	-0.258	-0.269	-0.279	-0.289	-0.298	-0.308	-0.316	-0.325	-0.331	-0.339	-0.345	-0.350	-0.355	-0.360	-0.364	-0.368	-0.370	-0.372	-0.374	-0.374	-0.374	-0.374	-0.372	-0.371	-0.369	-0.366	-0.362	-0.359	-0.355	-0.349	-0.344	-0.338	-0.331	-0.324	-0.318	-0.310	-0.301	-0.294	-0.285	-0.278	-0.270	-0.260	-0.251	-0.242	-0.234	-0.224	-0.214	-0.205	-0.196	-0.188	-0.178	-0.169	-0.160	-0.151	-0.142	-0.132	-0.125	-0.118	-0.109	-0.101	-0.094	-0.086	-0.080	-0.072	-0.066	-0.059	-0.054	-0.048	-0.042	-0.038	-0.032	-0.029	-0.024	-0.020	-0.016	-0.012	-0.010	-0.006	-0.005	-0.001	0.000	0.002	0.004	0.005	0.006	0.006	0.006	0.006	0.008	0.006	0.006	0.005	0.004	0.004	0.001	0.000	-0.001	-0.005	-0.006	-0.009	-0.011	-0.014	-0.016	-0.020	-0.022	-0.026	-0.030	-0.032	-0.038	-0.040	-0.044	-0.048	-0.051	-0.054	-0.059	-0.062	-0.065	-0.070	-0.074	-0.078	-0.081	-0.086	-0.090	-0.092	-0.096	-0.100	-0.104	-0.106	-0.109	-0.112	-0.114	-0.116	-0.119	-0.120	-0.121	-0.122	-0.125	-0.126	-0.126	-0.126	-0.125	-0.124	-0.122	-0.122	-0.121	-0.119	-0.116	-0.112	-0.110	-0.105	-0.101	-0.096	-0.091	-0.085	-0.079	-0.072	-0.065	-0.059	-0.050	-0.041	-0.031	-0.024	-0.014	-0.002	0.008	0.018	0.030	0.041	0.054	0.066	0.079	0.091	0.104	0.118	0.130	0.144	0.158	0.172	0.186	0.200	0.215	0.230	0.245	0.260	0.274	0.289	0.304	0.320	0.335	0.350	0.365	0.380	0.395	0.410	0.424	0.438	0.452	0.466	0.480	0.494	0.507	0.520	0.534	0.546	0.559	0.571	0.582	0.594	0.606	0.618	0.628	0.639	0.649	0.658	0.668	0.676	0.685	0.691	0.700	0.706	0.712	0.718	0.724	0.728	0.732	0.736	0.739	0.741	0.742	0.745	0.746	0.745	0.745	0.742	0.740	0.738	0.734	0.729	0.722	0.718	0.711	0.702	0.694	0.684	0.674	0.662	0.651	0.640	0.626	0.611	0.596	0.580	0.564	0.546	0.530	0.511	0.492	0.474	0.454	0.434	0.414	0.392	0.372	0.350	0.329	0.308	0.286	0.264	0.242	0.220	0.199	0.178	0.158	0.138	0.116	0.096	0.079	0.059	0.041	0.024	0.008	-0.008	-0.022	-0.038	-0.050	-0.061	-0.071	-0.081	-0.090	-0.096	-0.102	-0.106	-0.110	-0.112	-0.114	-0.112	-0.112	-0.109	-0.105	-0.099	-0.092	-0.084	-0.076	-0.065	-0.054	-0.041	-0.030	-0.015	0.000	0.015	0.031	0.049	0.066	0.084	0.102	0.122	0.141	0.161	0.180	0.200	0.219	0.240	0.259	0.278	0.296	0.314	0.331	0.349	0.365	0.380	0.395	0.409	0.421	0.434	0.445	0.455	0.464	0.471	0.479	0.485	0.489	0.492	0.495	0.495	0.495	0.495	0.492	0.489	0.484	0.479	0.471	0.462	0.454	0.444	0.434	0.421	0.410	0.398	0.382	0.370	0.355	0.340	0.324	0.308	0.291	0.275	0.258	0.241	0.224	0.208	0.190	0.174	0.158	0.140	0.125	0.109	0.092	0.079	0.064	0.050	0.036	0.024	0.011	0.000	-0.011	-0.021	-0.032	-0.040	-0.049	-0.056	-0.064	-0.069	-0.075	-0.080	-0.084	-0.088	-0.090	-0.091	-0.094	-0.094	-0.094	-0.094	-0.091	-0.090	-0.089	-0.085	-0.081	-0.079	-0.074	-0.069	-0.064	-0.058	-0.052	-0.045	-0.038	-0.031	-0.022	-0.015	-0.006	0.002	0.012	0.022	0.031	0.042	0.054	0.064	0.075	0.086	0.098	0.110	0.121	0.134	0.146	0.160	0.172	0.185	0.199	0.211	0.225	0.239	0.252	0.266	0.280	0.294	0.308	0.321	0.336	0.350	0.364	0.378	0.391	0.406	0.420	0.435	0.448	0.462	0.475	0.488	0.500	0.514	0.526	0.539	0.550	0.562	0.574	0.585	0.595	0.605	0.616	0.625	0.635	0.644	0.652	0.660	0.668	0.675	0.681	0.688	0.692	0.698	0.701	0.706	0.710	0.712	0.714	0.715	0.715	0.716	0.716	0.715	0.714	0.711	0.710	0.708	0.704	0.700	0.696	0.690	0.686	0.681	0.674	0.669	0.661	0.654	0.646	0.639	0.631	0.622	0.614	0.604	0.595	0.585	0.575	0.565	0.555	0.545	0.535	0.522	0.511	0.501	0.489	0.476	0.465	0.451	0.438	0.425	0.411	0.396	0.382	0.366	0.351	0.335	0.318	0.301	0.282	0.264	0.244	0.224	0.201	0.180	0.156	0.131	0.105	0.079	0.051	0.021	-0.009	-0.041	-0.074	-0.109	-0.145	-0.182	-0.221	-0.262	-0.305	-0.349	-0.394	-0.440	-0.489	-0.540	-0.592	-0.646	-0.702	-0.760	-0.820	-0.880	-0.941	-1.005	-1.071	-1.138	-1.206	-1.276	-1.348	-1.419	-1.494	-1.568	-1.644	-1.721	-1.799	-1.878	-1.955	-2.035	-2.116	-2.196	-2.278	-2.359	-2.439	-2.521	-2.602	-2.684	-2.762	-2.844	-2.922	-3.001	-3.080	-3.156	-3.232	-3.308	-3.380	-3.452	-3.524	-3.592	-3.661	-3.726	-3.790	-3.851	-3.911	-3.969	-4.025	-4.077	-4.130	-4.178	-4.224	-4.268	-4.309	-4.348	-4.384	-4.416	-4.448	-4.475	-4.500	-4.521	-4.541	-4.558	-4.570	-4.581	-4.589	-4.594	-4.596	-4.595	-4.591	-4.585	-4.576	-4.564	-4.550	-4.532	-4.512	-4.490	-4.466	-4.438	-4.409	-4.376	-4.341	-4.305	-4.265	-4.224	-4.181	-4.136	-4.088	-4.037	-3.986	-3.934	-3.879	-3.824	-3.765	-3.705	-3.644	-3.581	-3.518	-3.451	-3.385	-3.316	-3.248	-3.176	-3.106	-3.034	-2.961	-2.888	-2.812	-2.738	-2.661	-2.585	-2.509	-2.431	-2.352	-2.274	-2.196	-2.116	-2.038	-1.958	-1.878	-1.799	-1.719	-1.639	-1.559	-1.479	-1.399	-1.320	-1.239	-1.159	-1.079	-1.000	-0.920	-0.840	-0.761	-0.682	-0.604	-0.525	-0.446	-0.369	-0.291	-0.214	-0.136	-0.060	0.018	0.094	0.170	0.246	0.321	0.395	0.470	0.544	0.618	0.691	0.765	0.838	0.909	0.981	1.052	1.121	1.192	1.261	1.330	1.399	1.466	1.534	1.600	1.665	1.730	1.794	1.858	1.919	1.980	2.041	2.101	2.160	2.219	2.276	2.332	2.388	2.442	2.496	2.549	2.600	2.650	2.698	2.746	2.792	2.838	2.882	2.925	2.966	3.008	3.046	3.084	3.121	3.158	3.191	3.225	3.258	3.288	3.318	3.345	3.371	3.398	3.422	3.446	3.469	3.489	3.508	3.526	3.544	3.560	3.574	3.586	3.599	3.610	3.620	3.629	3.635	3.641	3.648	3.649	3.652	3.654	3.652	3.651	3.650	3.646	3.641	3.635	3.629	3.621	3.612	3.602	3.591	3.579	3.564	3.549	3.534	3.516	3.499	3.480	3.460	3.441	3.420	3.396	3.374	3.350	3.325	3.300	3.274	3.248	3.221	3.194	3.166	3.139	3.110	3.082	3.052	3.024	2.995	2.968	2.938	2.909	2.881	2.852	2.825	2.798	2.771	2.744	2.719	2.692	2.669	2.644	2.620	2.598	2.576	2.554	2.534	2.512	2.494	2.475	2.458	2.441	2.425	2.410	2.396	2.381	2.369	2.355	2.344	2.332	2.321	2.311	2.301	2.291	2.282	2.272	2.264	2.255	2.246	2.236	2.228	2.219	2.210	2.200	2.190	2.180	2.170	2.159	2.148	2.134	2.120	2.108	2.094	2.078	2.062	2.045	2.027	2.009	1.989	1.968	1.948	1.925	1.900	1.878	1.851	1.825	1.798	1.770	1.741	1.711	1.681	1.649	1.618	1.584	1.551	1.518	1.481	1.446	1.410	1.374	1.338	1.300	1.262	1.225	1.186	1.150	1.111	1.072	1.035	0.996	0.959	0.920	0.882	0.846	0.809	0.772	0.736	0.700	0.665	0.630	0.598	0.564	0.531	0.499	0.468	0.436	0.406	0.379	0.350	0.322	0.296	0.270	0.246	0.221	0.199	0.176	0.155	0.134	0.114	0.095	0.078	0.060	0.044	0.028	0.014	0.000	-0.012	-0.026	-0.036	-0.048	-0.058	-0.068	-0.078	-0.085	-0.094	-0.100	-0.108	-0.115	-0.121	-0.126	-0.132	-0.136	-0.141	-0.146	-0.151	-0.155	-0.159	-0.162	-0.166	-0.171	-0.175	-0.179	-0.184	-0.188	-0.192	-0.196	-0.201	-0.206	-0.211	-0.218	-0.222	-0.228	-0.234	-0.239	-0.246	-0.252	-0.259	-0.266	-0.272	-0.281	-0.289	-0.298	-0.304	-0.312	-0.320	-0.329	-0.338	-0.346	-0.355	-0.364	-0.372	-0.380	-0.390	-0.398	-0.406	-0.415	-0.425	-0.432	-0.441	-0.449	-0.456	-0.464	-0.471	-0.479	-0.485	-0.491	-0.496	-0.504	-0.509	-0.514	-0.519	-0.522	-0.526	-0.530	-0.532	-0.536	-0.539	-0.541	-0.544	-0.546	-0.548	-0.549	-0.551	-0.551	-0.552	-0.552	-0.554	-0.554	-0.555	-0.556	-0.558	-0.558	-0.559	-0.560	-0.560	-0.561	-0.562	-0.564	-0.566	-0.568	-0.570	-0.572	-0.575	-0.578	-0.580	-0.584	-0.586	-0.591	-0.594	-0.598	-0.602	-0.606	-0.610	-0.614	-0.619	-0.624	-0.626	-0.631	-0.635	-0.639	-0.642	-0.645	-0.649	-0.651	-0.654	-0.655	-0.658	-0.658	-0.659	-0.660	-0.659	-0.658	-0.658	-0.654	-0.651	-0.648	-0.644	-0.639	-0.634	-0.628	-0.620	-0.614	-0.605	-0.596	-0.588	-0.578	-0.566	-0.556	-0.545	-0.534	-0.521	-0.510	-0.495	-0.482	-0.470	-0.456	-0.442	-0.429	-0.416	-0.402	-0.390	-0.376	-0.362	-0.351	-0.338	-0.325	-0.312	-0.301	-0.291	-0.280	-0.270	-0.260	-0.250	-0.241	-0.232	-0.225	-0.218	-0.211	-0.205	-0.199	-0.192	-0.188	-0.184	-0.179	-0.174	-0.171	-0.168	-0.165	-0.162	-0.159	-0.156	-0.154	-0.152	-0.149	-0.146	-0.144	-0.142	-0.140	-0.136	-0.134	-0.131	-0.128	-0.125	-0.121	-0.118	-0.112	-0.109	-0.105	-0.099	-0.095	-0.090	-0.084	-0.078	-0.072	-0.066	-0.061	-0.054	-0.049	-0.042	-0.036	-0.031	-0.025	-0.019	-0.014	-0.008	-0.002	0.002	0.006	0.010	0.015	0.018	0.020	0.022	0.024	0.024	0.022	0.022	0.021	0.020	0.016	0.012	0.008	0.004	-0.002	-0.010	-0.016	-0.025	-0.035	-0.044	-0.054	-0.065	-0.076	-0.089	-0.101	-0.115	-0.129	-0.144	-0.158	-0.172	-0.188	-0.204	-0.219	-0.236	-0.252	-0.268	-0.284	-0.300	-0.315	-0.331	-0.346	-0.361	-0.376	-0.390	-0.404	-0.419	-0.431	-0.444	-0.456	-0.468	-0.479	-0.490	-0.499	-0.509	-0.518	-0.526	-0.532	-0.540	-0.548	-0.552	-0.559	-0.562	-0.566	-0.570	-0.572	-0.575	-0.578	-0.578	-0.580	-0.581	-0.580	-0.581	-0.580	-0.580	-0.579	-0.579	-0.579	-0.576	-0.576	-0.575	-0.572	-0.572	-0.571	-0.570	-0.569	-0.569	-0.568	-0.566	-0.566	-0.566	-0.565	-0.566	-0.568	-0.568	-0.569	-0.570	-0.571	-0.572	-0.576	-0.578	-0.581	-0.584	-0.586	-0.590	-0.592	-0.598	-0.601	-0.606	-0.610	-0.615	-0.620	-0.625	-0.629	-0.635	-0.640	-0.645	-0.651	-0.656	-0.661	-0.668	-0.674	-0.679	-0.684	-0.691	-0.696	-0.702	-0.708	-0.712	-0.719	-0.725	-0.730	-0.735	-0.740	-0.745	-0.750	-0.755	-0.760	-0.765	-0.770	-0.775	-0.780	-0.785	-0.789	-0.794	-0.799	-0.804	-0.808	-0.812	-0.818	-0.821	-0.828	-0.831	-0.836	-0.841	-0.845	-0.850	-0.855	-0.859	-0.865	-0.869	-0.874	-0.879	-0.884	-0.888	-0.894	-0.898	-0.902	-0.908	-0.912	-0.918	-0.922	-0.929	-0.932	-0.938	-0.944	-0.948	-0.952	-0.956	-0.961	-0.966	-0.971	-0.975	-0.980	-0.984	-0.988	-0.991	-0.995	-0.999	-1.002	-1.005	-1.008	-1.010	-1.011	-1.014	-1.016	-1.019	-1.019	-1.020	-1.020	-1.022	-1.021	-1.022	-1.021	-1.021	-1.020	-1.019	-1.018	-1.016	-1.014	-1.011	-1.008	-1.005	-1.002	-0.999	-0.996	-0.992	-0.986	-0.982	-0.978	-0.972	-0.966	-0.961	-0.955	-0.950	-0.944	-0.936	-0.930	-0.924	-0.916	-0.909	-0.901	-0.894	-0.886	-0.878	-0.870	-0.862	-0.854	-0.845	-0.836	-0.828	-0.819	-0.810	-0.800	-0.790	-0.782	-0.772	-0.762	-0.752	-0.744	-0.734	-0.724	-0.714	-0.704	-0.694	-0.684	-0.675	-0.665	-0.655	-0.645	-0.636	-0.626	-0.618	-0.609	-0.599	-0.591	-0.582	-0.576	-0.568	-0.561	-0.554	-0.548	-0.542	-0.538	-0.532	-0.529	-0.525	-0.522	-0.520	-0.519	-0.518	-0.518	-0.518	-0.518	-0.520	-0.524	-0.526	-0.530	-0.535	-0.540	-0.546	-0.552	-0.559	-0.568	-0.575	-0.584	-0.594	-0.604	-0.612	-0.622	-0.634	-0.645	-0.656	-0.668	-0.679	-0.691	-0.701	-0.714	-0.725	-0.735	-0.746	-0.756	-0.766	-0.775	-0.784	-0.791	-0.800	-0.806	-0.812	-0.818	-0.822	-0.825	-0.828	-0.830	-0.831	-0.831	-0.831	-0.829	-0.825	-0.821	-0.816	-0.811	-0.804	-0.796	-0.788	-0.778	-0.769	-0.758	-0.745	-0.734	-0.720	-0.706	-0.692	-0.679	-0.665	-0.651	-0.635	-0.621	-0.605	-0.590	-0.575	-0.560	-0.546	-0.531	-0.516	-0.502	-0.489	-0.476	-0.464	-0.451	-0.440	-0.429	-0.419	-0.409	-0.400	-0.392	-0.385	-0.379	-0.372	-0.368	-0.364	-0.360	-0.358	-0.355	-0.355	-0.354	-0.355	-0.355	-0.358	-0.359	-0.362	-0.366	-0.370	-0.375	-0.379	-0.385	-0.390	-0.396	-0.401	-0.409	-0.415	-0.421	-0.429	-0.435	-0.441	-0.449	-0.454	-0.460	-0.466	-0.472	-0.479	-0.485	-0.489	-0.495	-0.499	-0.501	-0.506	-0.509	-0.510	-0.512	-0.512	-0.514	-0.512	-0.512	-0.510	-0.507	-0.505	-0.500	-0.495	-0.489	-0.484	-0.478	-0.470	-0.461	-0.452	-0.442	-0.431	-0.421	-0.408	-0.395	-0.381	-0.369	-0.352	-0.339	-0.321	-0.306	-0.288	-0.270	-0.252	-0.234	-0.214	-0.194	-0.175	-0.155	-0.134	-0.112	-0.090	-0.069	-0.048	-0.026	-0.004	0.018	0.039	0.061	0.082	0.105	0.125	0.146	0.168	0.188	0.209	0.228	0.248	0.266	0.285	0.302	0.320	0.336	0.354	0.369	0.384	0.399	0.411	0.424	0.436	0.448	0.459	0.468	0.478	0.485	0.494	0.500	0.506	0.511	0.516	0.520	0.524	0.526	0.528	0.529	0.530	0.530	0.529	0.528	0.525	0.522	0.520	0.518	0.512	0.509	0.502	0.498	0.492	0.486	0.481	0.474	0.468	0.460	0.454	0.445	0.438	0.430	0.422	0.415	0.406	0.399	0.391	0.384	0.375	0.368	0.360	0.352	0.345	0.338	0.330	0.322	0.316	0.309	0.302	0.296	0.290	0.284	0.278	0.272	0.269	0.262	0.259	0.254	0.250	0.245	0.242	0.239	0.235	0.232	0.230	0.228	0.226	0.224	0.221	0.220	0.220	0.219	0.216	0.215	0.215	0.214	0.212	0.211	0.211	0.210	0.210	0.209	0.208	0.206	0.206	0.205	0.205	0.204	0.201	0.201	0.200	0.199	0.196	0.195	0.194	0.192	0.190	0.188	0.186	0.182	0.180	0.178	0.175	0.171	0.169	0.166	0.162	0.160	0.158	0.154	0.151	0.148	0.145	0.141	0.139	0.135	0.132	0.130	0.128	0.125	0.121	0.120	0.118	0.116	0.114	0.112	0.111	0.110	0.110	0.110	0.111	0.110	0.111	0.114	0.114	0.116	0.119	0.121	0.125	0.128	0.132	0.136	0.140	0.146	0.151	0.158	0.165	0.171	0.179	0.185	0.194	0.201	0.210	0.219	0.228	0.236	0.245	0.255	0.265	0.274	0.284	0.292	0.302	0.312	0.321	0.330	0.340	0.349	0.356	0.365	0.374	0.381	0.388	0.395	0.401	0.406	0.411	0.415	0.419	0.421	0.422	0.424	0.424	0.424	0.421	0.420	0.418	0.414	0.409	0.404	0.396	0.389	0.380	0.370	0.361	0.349	0.338	0.325	0.311	0.295	0.280	0.264	0.248	0.230	0.211	0.192	0.174	0.152	0.132	0.112	0.091	0.069	0.046	0.025	0.002	-0.020	-0.042	-0.065	-0.089	-0.111	-0.132	-0.155	-0.178	-0.199	-0.220	-0.241	-0.261	-0.282	-0.302	-0.320	-0.339	-0.356	-0.374	-0.391	-0.406	-0.421	-0.434	-0.448	-0.460	-0.471	-0.481	-0.492	-0.500	-0.509	-0.515	-0.520	-0.526	-0.531	-0.534	-0.536	-0.539	-0.539	-0.539	-0.539	-0.538	-0.535	-0.534	-0.530	-0.526	-0.522	-0.518	-0.514	-0.507	-0.501	-0.495	-0.489	-0.484	-0.478	-0.471	-0.464	-0.458	-0.452	-0.446	-0.441	-0.436	-0.431	-0.428	-0.422	-0.420	-0.416	-0.414	-0.412	-0.411	-0.411	-0.411	-0.411	-0.415	-0.416	-0.420	-0.424	-0.429	-0.434	-0.441	-0.448	-0.455	-0.464	-0.472	-0.482	-0.494	-0.504	-0.516	-0.528	-0.541	-0.554	-0.569	-0.581	-0.596	-0.610	-0.626	-0.640	-0.655	-0.669	-0.684	-0.699	-0.712	-0.728	-0.741	-0.755	-0.766	-0.780	-0.791	-0.801	-0.812	-0.822	-0.830	-0.839	-0.846	-0.851	-0.858	-0.862	-0.865	-0.868	-0.870	-0.870	-0.869	-0.869	-0.865	-0.861	-0.858	-0.850	-0.844	-0.836	-0.828	-0.818	-0.806	-0.795	-0.782	-0.769	-0.756	-0.741	-0.726	-0.709	-0.692	-0.676	-0.659	-0.640	-0.621	-0.604	-0.585	-0.565	-0.545	-0.526	-0.506	-0.486	-0.465	-0.445	-0.426	-0.405	-0.385	-0.366	-0.345	-0.326	-0.308	-0.288	-0.269	-0.251	-0.232	-0.214	-0.196	-0.179	-0.162	-0.145	-0.129	-0.112	-0.098	-0.081	-0.066	-0.051	-0.038	-0.024	-0.009	0.004	0.018	0.031	0.042	0.055	0.068	0.080	0.091	0.102	0.114	0.124	0.135	0.145	0.155	0.164	0.174	0.181	0.190	0.199	0.206	0.214	0.221	0.226	0.234	0.240	0.246	0.250	0.255	0.260	0.265	0.269	0.272	0.276	0.279	0.281	0.282	0.285	0.286	0.286	0.286	0.288	0.286	0.285	0.285	0.284	0.282	0.280	0.278	0.274	0.272	0.269	0.265	0.261	0.258	0.254	0.249	0.245	0.239	0.235	0.230	0.225	0.220	0.215	0.210	0.205	0.200	0.195	0.190	0.185	0.180	0.175	0.169	0.165	0.160	0.155	0.150	0.146	0.141	0.136	0.132	0.129	0.125	0.120	0.116	0.112	0.109	0.105	0.100	0.096	0.092	0.088	0.084	0.080	0.074	0.069	0.065	0.060	0.055	0.048	0.041	0.035	0.028	0.020	0.012	0.002	-0.006	-0.015	-0.025	-0.036	-0.048	-0.058	-0.070	-0.084	-0.095	-0.109	-0.124	-0.139	-0.154	-0.170	-0.185	-0.202	-0.220	-0.238	-0.255	-0.274	-0.294	-0.312	-0.331	-0.350	-0.371	-0.390	-0.411	-0.431	-0.451	-0.470	-0.490	-0.510	-0.530	-0.549	-0.568	-0.586	-0.605	-0.622	-0.640	-0.658	-0.672	-0.689	-0.704	-0.719	-0.732	-0.745	-0.758	-0.769	-0.780	-0.790	-0.799	-0.806	-0.814	-0.820	-0.826	-0.830	-0.835	-0.838	-0.839	-0.840	-0.841	-0.841	-0.841	-0.840	-0.838	-0.835	-0.832	-0.829	-0.825	-0.820	-0.818	-0.812	-0.808	-0.802	-0.799	-0.794	-0.789	-0.784	-0.780	-0.776	-0.772	-0.770	-0.768	-0.766	-0.765	-0.764	-0.764	-0.765	-0.768	-0.770	-0.774	-0.778	-0.782	-0.789	-0.796	-0.804	-0.814	-0.825	-0.836	-0.849	-0.861	-0.876	-0.891	-0.908	-0.925	-0.942	-0.961	-0.980	-1.000	-1.020	-1.041	-1.062	-1.084	-1.106	-1.129	-1.150	-1.172	-1.195	-1.216	-1.239	-1.259	-1.281	-1.301	-1.321	-1.341	-1.359	-1.376	-1.392	-1.410	-1.425	-1.438	-1.450	-1.461	-1.471	-1.481	-1.488	-1.494	-1.499	-1.501	-1.502	-1.502	-1.501	-1.498	-1.492	-1.488	-1.479	-1.470	-1.460	-1.448	-1.434	-1.420	-1.402	-1.385	-1.366	-1.348	-1.326	-1.305	-1.282	-1.258	-1.232	-1.206	-1.180	-1.154	-1.125	-1.098	-1.069	-1.039	-1.009	-0.979	-0.948	-0.918	-0.888	-0.856	-0.825	-0.795	-0.765	-0.735	-0.705	-0.675	-0.646	-0.618	-0.589	-0.560	-0.534	-0.506	-0.480	-0.455	-0.430	-0.406	-0.384	-0.361	-0.339	-0.319	-0.299	-0.280	-0.261	-0.244	-0.228	-0.212	-0.198	-0.185	-0.174	-0.162	-0.151	-0.141	-0.134	-0.126	-0.120	-0.116	-0.112	-0.109	-0.106	-0.106	-0.106	-0.106	-0.109	-0.112	-0.116	-0.121	-0.126	-0.132	-0.140	-0.149	-0.158	-0.168	-0.179	-0.191	-0.204	-0.216	-0.231	-0.245	-0.260	-0.275	-0.291	-0.309	-0.325	-0.344	-0.360	-0.378	-0.398	-0.415	-0.435	-0.454	-0.472	-0.491	-0.511	-0.530	-0.549	-0.568	-0.588	-0.605	-0.622	-0.640	-0.658	-0.675	-0.691	-0.708	-0.724	-0.740	-0.754	-0.768	-0.781	-0.794	-0.805	-0.816	-0.826	-0.836	-0.845	-0.852	-0.860	-0.866	-0.871	-0.876	-0.880	-0.881	-0.882	-0.884	-0.882	-0.882	-0.881	-0.878	-0.874	-0.869	-0.862	-0.856	-0.849	-0.840	-0.831	-0.821	-0.810	-0.800	-0.786	-0.774	-0.760	-0.745	-0.730	-0.716	-0.699	-0.682	-0.665	-0.648	-0.629	-0.610	-0.590	-0.570	-0.551	-0.530	-0.510	-0.489	-0.469	-0.448	-0.426	-0.405	-0.382	-0.361	-0.339	-0.318	-0.296	-0.275	-0.254	-0.232	-0.211	-0.191	-0.170	-0.149	-0.129	-0.109	-0.089	-0.070	-0.050	-0.032	-0.014	0.005	0.022	0.040	0.058	0.074	0.089	0.106	0.121	0.136	0.150	0.165	0.179	0.192	0.205	0.218	0.230	0.242	0.252	0.264	0.274	0.284	0.294	0.302	0.311	0.320	0.328	0.334	0.341	0.348	0.352	0.358	0.362	0.366	0.369	0.372	0.375	0.376	0.376	0.378	0.376	0.376	0.374	0.371	0.369	0.364	0.360	0.354	0.348	0.340	0.331	0.322	0.312	0.300	0.289	0.276	0.262	0.246	0.232	0.215	0.198	0.180	0.161	0.140	0.121	0.099	0.078	0.055	0.032	0.009	-0.015	-0.041	-0.066	-0.091	-0.118	-0.142	-0.170	-0.196	-0.222	-0.250	-0.276	-0.304	-0.329	-0.355	-0.380	-0.405	-0.429	-0.454	-0.478	-0.499	-0.521	-0.542	-0.561	-0.580	-0.598	-0.614	-0.630	-0.645	-0.659	-0.670	-0.680	-0.689	-0.696	-0.704	-0.708	-0.712	-0.714	-0.715	-0.714	-0.711	-0.708	-0.702	-0.696	-0.689	-0.679	-0.669	-0.656	-0.644	-0.629	-0.615	-0.598	-0.581	-0.562	-0.542	-0.524	-0.504	-0.481	-0.459	-0.438	-0.414	-0.391	-0.366	-0.344	-0.320	-0.295	-0.271	-0.246	-0.222	-0.199	-0.175	-0.151	-0.129	-0.105	-0.082	-0.060	-0.040	-0.019	0.001	0.020	0.039	0.058	0.075	0.091	0.108	0.122	0.136	0.149	0.161	0.172	0.184	0.194	0.202	0.210	0.218	0.225	0.231	0.235	0.239	0.242	0.245	0.246	0.248	0.248	0.248	0.246	0.244	0.241	0.239	0.235	0.230	0.226	0.221	0.215	0.209	0.201	0.194	0.188	0.179	0.171	0.162	0.154	0.146	0.136	0.128	0.119	0.110	0.101	0.091	0.082	0.074	0.066	0.058	0.048	0.041	0.032	0.025	0.018	0.010	0.004	-0.002	-0.008	-0.014	-0.019	-0.022	-0.028	-0.031	-0.035	-0.036	-0.039	-0.040	-0.041	-0.042	-0.042	-0.041	-0.041	-0.041	-0.039	-0.038	-0.035	-0.034	-0.031	-0.028	-0.025	-0.022	-0.021	-0.018	-0.015	-0.014	-0.011	-0.010	-0.008	-0.008	-0.006	-0.006	-0.006	-0.006	-0.009	-0.010	-0.014	-0.016	-0.020	-0.025	-0.030	-0.036	-0.044	-0.050	-0.060	-0.069	-0.080	-0.091	-0.104	-0.118	-0.131	-0.145	-0.160	-0.176	-0.192	-0.210	-0.226	-0.245	-0.264	-0.282	-0.302	-0.321	-0.342	-0.362	-0.381	-0.402	-0.422	-0.442	-0.462	-0.482	-0.502	-0.521	-0.540	-0.559	-0.578	-0.594	-0.612	-0.628	-0.644	-0.659	-0.674	-0.686	-0.699	-0.711	-0.721	-0.731	-0.742	-0.750	-0.758	-0.764	-0.770	-0.776	-0.781	-0.785	-0.788	-0.789	-0.791	-0.791	-0.791	-0.791	-0.790	-0.789	-0.786	-0.782	-0.779	-0.775	-0.771	-0.766	-0.762	-0.756	-0.751	-0.745	-0.739	-0.734	-0.728	-0.721	-0.715	-0.708	-0.701	-0.695	-0.689	-0.682	-0.676	-0.670	-0.664	-0.658	-0.652	-0.648	-0.642	-0.638	-0.632	-0.628	-0.625	-0.621	-0.618	-0.614	-0.611	-0.609	-0.606	-0.605	-0.604	-0.602	-0.602	-0.602	-0.602	-0.602	-0.604	-0.605	-0.606	-0.609	-0.611	-0.614	-0.618	-0.621	-0.625	-0.630	-0.635	-0.640	-0.646	-0.651	-0.658	-0.664	-0.671	-0.678	-0.685	-0.692	-0.700	-0.708	-0.715	-0.724	-0.730	-0.739	-0.746	-0.754	-0.761	-0.769	-0.775	-0.781	-0.789	-0.795	-0.801	-0.808	-0.812	-0.818	-0.821	-0.826	-0.830	-0.832	-0.836	-0.838	-0.839	-0.840	-0.840	-0.839	-0.838	-0.838	-0.834	-0.831	-0.828	-0.824	-0.819	-0.814	-0.808	-0.801	-0.794	-0.788	-0.779	-0.770	-0.760	-0.751	-0.740	-0.730	-0.719	-0.706	-0.694	-0.682	-0.670	-0.656	-0.642	-0.629	-0.615	-0.602	-0.588	-0.572	-0.559	-0.545	-0.530	-0.515	-0.500	-0.485	-0.471	-0.456	-0.442	-0.426	-0.412	-0.398	-0.382	-0.369	-0.354	-0.340	-0.325	-0.311	-0.296	-0.282	-0.269	-0.254	-0.240	-0.226	-0.214	-0.199	-0.186	-0.171	-0.159	-0.145	-0.132	-0.119	-0.106	-0.094	-0.081	-0.068	-0.055	-0.042	-0.030	-0.019	-0.008	0.005	0.016	0.028	0.039	0.049	0.059	0.069	0.079	0.089	0.098	0.106	0.114	0.121	0.129	0.136	0.142	0.150	0.155	0.159	0.162	0.166	0.170	0.171	0.174	0.175	0.175	0.175	0.174	0.174	0.171	0.168	0.165	0.160	0.156	0.151	0.145	0.139	0.132	0.125	0.118	0.110	0.101	0.092	0.084	0.072	0.064	0.052	0.044	0.034	0.022	0.012	0.001	-0.009	-0.019	-0.029	-0.039	-0.049	-0.059	-0.068	-0.076	-0.085	-0.094	-0.100	-0.109	-0.115	-0.121	-0.128	-0.131	-0.135	-0.139	-0.141	-0.144	-0.144	-0.145	-0.145	-0.144	-0.142	-0.140	-0.138	-0.134	-0.129	-0.122	-0.118	-0.111	-0.102	-0.095	-0.088	-0.078	-0.068	-0.058	-0.046	-0.035	-0.022	-0.011	0.001	0.012	0.025	0.039	0.051	0.065	0.079	0.091	0.104	0.116	0.129	0.141	0.154	0.165	0.176	0.188	0.198	0.208	0.218	0.228	0.235	0.242	0.250	0.256	0.261	0.268	0.272	0.275	0.278	0.280	0.281	0.282	0.281	0.280	0.279	0.278	0.274	0.269	0.265	0.260	0.255	0.249	0.241	0.234	0.226	0.219	0.209	0.201	0.191	0.182	0.172	0.162	0.152	0.142	0.131	0.121	0.111	0.100	0.090	0.080	0.070	0.060	0.050	0.041	0.030	0.021	0.014	0.005	-0.004	-0.012	-0.020	-0.026	-0.034	-0.040	-0.048	-0.052	-0.059	-0.064	-0.068	-0.072	-0.076	-0.080	-0.084	-0.086	-0.089	-0.090	-0.092	-0.094	-0.095	-0.096	-0.096	-0.096	-0.096	-0.096	-0.096	-0.095	-0.094	-0.092	-0.091	-0.089	-0.088	-0.085	-0.084	-0.080	-0.079	-0.076	-0.074	-0.070	-0.068	-0.064	-0.060	-0.058	-0.054	-0.050	-0.045	-0.042	-0.039	-0.034	-0.029	-0.025	-0.021	-0.016	-0.011	-0.006	0.000	0.005	0.010	0.016	0.021	0.028	0.032	0.040	0.045	0.051	0.058	0.062	0.069	0.075	0.081	0.088	0.094	0.099	0.106	0.111	0.119	0.124	0.129	0.136	0.141	0.146	0.151	0.156	0.160	0.164	0.169	0.171	0.175	0.178	0.180	0.182	0.185	0.186	0.188	0.188	0.188	0.188	0.188	0.188	0.185	0.184	0.181	0.179	0.176	0.174	0.170	0.165	0.161	100.000	5.000	2.000	1.000	7.000	0.000	0.000	0.000	0.000	0.000	0.000	0.000	0.000	0.000	0.000	0.000	0.000	0.000	4.095	4.064	4.032	4.001	3.971	3.940	3.910	3.880	3.850	3.821	3.792	3.764	3.735	3.709	3.681	3.654	3.629	3.602	3.578	3.551	3.526	3.504	3.479	3.456	3.434	3.411	3.389	3.368	3.345	3.325	3.305	3.284	3.264	3.244	3.225	3.206	3.186	3.168	3.149	3.130	3.111	3.092	3.074	3.055	3.036	3.018	3.000	2.980	2.961	2.942	2.924	2.904	2.885	2.865	2.845	2.825	2.805	2.784	2.764	2.741	2.720	2.699	2.676	2.654	2.631	2.608	2.584	2.561	2.536	2.511	2.488	2.461	2.436	2.410	2.384	2.358	2.331	2.302	2.276	2.249	2.220	2.192	2.164	2.134	2.106	2.076	2.047	2.018	1.989	1.959	1.928	1.899	1.869	1.838	1.809	1.779	1.748	1.718	1.688	1.659	1.629	1.599	1.570	1.540	1.511	1.482	1.455	1.426	1.399	1.372	1.345	1.319	1.292	1.268	1.242	1.220	1.195	1.172	1.151	1.130	1.109	1.089	1.069	1.051	1.035	1.019	1.004	0.988	0.976	0.962	0.951	0.941	0.931	0.922	0.916	0.910	0.905	0.900	0.896	0.894	0.892	0.892	0.892	0.895	0.898	0.901	0.905	0.910	0.915	0.921	0.929	0.936	0.944	0.952	0.961	0.971	0.980	0.990	1.000	1.010	1.021	1.031	1.041	1.052	1.061	1.071	1.080	1.089	1.098	1.105	1.112	1.120	1.125	1.130	1.134	1.139	1.140	1.142	1.144	1.144	1.142	1.141	1.138	1.132	1.129	1.121	1.114	1.106	1.098	1.088	1.076	1.064	1.051	1.038	1.022	1.006	0.991	0.974	0.955	0.938	0.919	0.899	0.879	0.859	0.838	0.816	0.795	0.774	0.751	0.729	0.708	0.685	0.662	0.640	0.620	0.598	0.575	0.555	0.532	0.512	0.492	0.472	0.452	0.434	0.414	0.396	0.378	0.360	0.342	0.328	0.310	0.294	0.279	0.264	0.249	0.235	0.221	0.208	0.195	0.182	0.170	0.158	0.146	0.134	0.122	0.111	0.099	0.088	0.076	0.065	0.054	0.044	0.032	0.020	0.008	-0.004	-0.016	-0.029	-0.042	-0.056	-0.069	-0.082	-0.098	-0.112	-0.128	-0.144	-0.159	-0.176	-0.192	-0.211	-0.229	-0.248	-0.268	-0.286	-0.308	-0.328	-0.348	-0.369	-0.391	-0.414	-0.436	-0.460	-0.484	-0.507	-0.532	-0.558	-0.582	-0.609	-0.632	-0.659	-0.685	-0.711	-0.738	-0.762	-0.789	-0.815	-0.840	-0.868	-0.892	-0.919	-0.944	-0.970	-0.995	-1.019	-1.044	-1.068	-1.091	-1.115	-1.139	-1.160	-1.182	-1.204	-1.226	-1.246	-1.266	-1.286	-1.306	-1.324	-1.342	-1.360	-1.376	-1.394	-1.410	-1.425	-1.440	-1.455	-1.469	-1.482	-1.496	-1.510	-1.521	-1.534	-1.545	-1.558	-1.568	-1.580	-1.590	-1.601	-1.611	-1.621	-1.632	-1.641	-1.651	-1.661	-1.671	-1.680	-1.690	-1.701	-1.711	-1.721	-1.730	-1.740	-1.751	-1.761	-1.771	-1.784	-1.794	-1.805	-1.816	-1.829	-1.840	-1.852	-1.864	-1.876	-1.889	-1.902	-1.914	-1.928	-1.941	-1.955	-1.969	-1.982	-1.996	-2.011	-2.025	-2.040	-2.055	-2.071	-2.088	-2.102	-2.118	-2.135	-2.151	-2.166	-2.184	-2.200	-2.218	-2.235	-2.252	-2.270	-2.288	-2.306	-2.324	-2.342	-2.361	-2.379	-2.399	-2.418	-2.436	-2.455	-2.475	-2.494	-2.515	-2.535	-2.554	-2.574	-2.594	-2.616	-2.636	-2.656	-2.678	-2.698	-2.719	-2.739	-2.760	-2.780	-2.801	-2.821	-2.841	-2.861	-2.881	-2.901	-2.921	-2.941	-2.961	-2.980	-2.999	-3.018	-3.034	-3.052	-3.070	-3.086	-3.102	-3.119	-3.135	-3.150	-3.164	-3.178	-3.191	-3.205	-3.218	-3.230	-3.241	-3.251	-3.261	-3.271	-3.280	-3.289	-3.298	-3.305	-3.311	-3.319	-3.325	-3.330	-3.334	-3.339	-3.342	-3.346	-3.350	-3.351	-3.354	-3.356	-3.358	-3.358	-3.359	-3.360	-3.360	-3.361	-3.361	-3.362	-3.362	-3.361	-3.361	-3.361	-3.361	-3.361	-3.362	-3.362	-3.362	-3.364	-3.365	-3.366	-3.368	-3.369	-3.372	-3.374	-3.376	-3.381	-3.385	-3.389	-3.392	-3.398	-3.405	-3.410	-3.418	-3.424	-3.431	-3.441	-3.449	-3.459	-3.468	-3.480	-3.490	-3.501	-3.514	-3.526	-3.540	-3.554	-3.569	-3.582	-3.598	-3.614	-3.630	-3.646	-3.662	-3.681	-3.698	-3.715	-3.734	-3.752	-3.770	-3.788	-3.806	-3.825	-3.844	-3.862	-3.880	-3.898	-3.916	-3.934	-3.951	-3.968	-3.984	-4.000	-4.015	-4.030	-4.044	-4.058	-4.071	-4.084	-4.095	-4.105	-4.115	-4.124	-4.131	-4.139	-4.144	-4.148	-4.152	-4.154	-4.156	-4.155	-4.155	-4.151	-4.149	-4.144	-4.140	-4.132	-4.126	-4.118	-4.106	-4.096	-4.084	-4.071	-4.058	-4.043	-4.028	-4.010	-3.992	-3.975	-3.955	-3.936	-3.916	-3.895	-3.872	-3.852	-3.829	-3.806	-3.784	-3.760	-3.738	-3.712	-3.690	-3.666	-3.641	-3.618	-3.592	-3.569	-3.545	-3.521	-3.498	-3.475	-3.450	-3.428	-3.405	-3.382	-3.360	-3.339	-3.318	-3.295	-3.275	-3.254	-3.235	-3.215	-3.195	-3.175	-3.156	-3.138	-3.119	-3.101	-3.084	-3.065	-3.049	-3.031	-3.014	-2.996	-2.981	-2.964	-2.948	-2.930	-2.914	-2.898	-2.881	-2.864	-2.848	-2.831	-2.816	-2.799	-2.784	-2.766	-2.749	-2.734	-2.716	-2.699	-2.682	-2.665	-2.648	-2.630	-2.612	-2.595	-2.576	-2.559	-2.541	-2.522	-2.505	-2.486	-2.466	-2.448	-2.429	-2.409	-2.389	-2.370	-2.351	-2.330	-2.310	-2.290	-2.269	-2.249	-2.228	-2.206	-2.185	-2.164	-2.142	-2.120	-2.099	-2.076	-2.055	-2.031	-2.010	-1.986	-1.965	-1.941	-1.918	-1.895	-1.872	-1.849	-1.826	-1.802	-1.780	-1.756	-1.734	-1.711	-1.688	-1.665	-1.642	-1.620	-1.598	-1.576	-1.554	-1.532	-1.510	-1.490	-1.469	-1.449	-1.429	-1.409	-1.390	-1.371	-1.352	-1.335	-1.319	-1.302	-1.286	-1.271	-1.255	-1.241	-1.228	-1.215	-1.202	-1.191	-1.180	-1.170	-1.160	-1.151	-1.144	-1.135	-1.129	-1.121	-1.116	-1.111	-1.106	-1.102	-1.099	-1.096	-1.094	-1.091	-1.090	-1.090	-1.089	-1.089	-1.090	-1.091	-1.092	-1.094	-1.095	-1.098	-1.101	-1.104	-1.105	-1.109	-1.111	-1.114	-1.118	-1.121	-1.125	-1.128	-1.131	-1.136	-1.139	-1.142	-1.146	-1.150	-1.154	-1.158	-1.161	-1.165	-1.169	-1.172	-1.176	-1.180	-1.182	-1.188	-1.191	-1.195	-1.199	-1.201	-1.206	-1.210	-1.214	-1.218	-1.222	-1.226	-1.230	-1.235	-1.240	-1.245	-1.249	-1.254	-1.260	-1.266	-1.271	-1.278	-1.284	-1.290	-1.298	-1.304	-1.311	-1.319	-1.326	-1.335	-1.344	-1.352	-1.361	-1.371	-1.381	-1.391	-1.402	-1.415	-1.425	-1.439	-1.450	-1.464	-1.478	-1.491	-1.506	-1.521	-1.536	-1.552	-1.568	-1.584	-1.602	-1.619	-1.638	-1.655	-1.674	-1.694	-1.712	-1.732	-1.752	-1.772	-1.794	-1.815	-1.836	-1.859	-1.880	-1.902	-1.924	-1.948	-1.969	-1.992	-2.014	-2.036	-2.059	-2.082	-2.105	-2.128	-2.148	-2.170	-2.192	-2.214	-2.235	-2.255	-2.275	-2.295	-2.315	-2.334	-2.351	-2.369	-2.388	-2.402	-2.419	-2.434	-2.448	-2.461	-2.475	-2.486	-2.498	-2.509	-2.519	-2.526	-2.535	-2.542	-2.548	-2.554	-2.558	-2.561	-2.565	-2.566	-2.568	-2.568	-2.566	-2.565	-2.564	-2.560	-2.556	-2.551	-2.546	-2.540	-2.535	-2.528	-2.519	-2.511	-2.502	-2.494	-2.484	-2.474	-2.464	-2.454	-2.442	-2.430	-2.419	-2.408	-2.395	-2.384	-2.370	-2.359	-2.346	-2.334	-2.322	-2.309	-2.298	-2.286	-2.274	-2.262	-2.251	-2.240	-2.229	-2.219	-2.209	-2.199	-2.189	-2.180	-2.171	-2.162	-2.154	-2.148	-2.139	-2.132	-2.125	-2.119	-2.114	-2.109	-2.102	-2.098	-2.092	-2.089	-2.084	-2.080	-2.076	-2.074	-2.070	-2.066	-2.064	-2.061	-2.058	-2.056	-2.054	-2.051	-2.049	-2.046	-2.041	-2.039	-2.036	-2.033	-2.030	-2.025	-2.022	-2.019	-2.013	-2.009	-2.002	-1.998	-1.991	-1.986	-1.979	-1.974	-1.965	-1.958	-1.950	-1.941	-1.931	-1.922	-1.912	-1.902	-1.891	-1.880	-1.870	-1.858	-1.845	-1.831	-1.819	-1.805	-1.790	-1.776	-1.761	-1.746	-1.730	-1.715	-1.699	-1.681	-1.665	-1.646	-1.630	-1.611	-1.594	-1.576	-1.558	-1.539	-1.521	-1.501	-1.482	-1.464	-1.444	-1.425	-1.405	-1.386	-1.366	-1.348	-1.328	-1.309	-1.290	-1.270	-1.251	-1.231	-1.212	-1.194	-1.174	-1.155	-1.136	-1.119	-1.100	-1.081	-1.065	-1.046	-1.029	-1.011	-0.994	-0.978	-0.961	-0.945	-0.929	-0.914	-0.898	-0.882	-0.869	-0.852	-0.839	-0.825	-0.811	-0.798	-0.784	-0.772	-0.759	-0.746	-0.735	-0.722	-0.711	-0.700	-0.688	-0.676	-0.665	-0.654	-0.644	-0.631	-0.620	-0.610	-0.599	-0.588	-0.578	-0.565	-0.554	-0.542	-0.531	-0.520	-0.506	-0.495	-0.482	-0.470	-0.456	-0.442	-0.429	-0.416	-0.401	-0.385	-0.371	-0.355	-0.340	-0.324	-0.305	-0.289	-0.271	-0.252	-0.234	-0.215	-0.196	-0.176	-0.156	-0.135	-0.115	-0.094	-0.071	-0.051	-0.029	-0.006	0.016	0.038	0.061	0.084	0.105	0.129	0.151	0.174	0.196	0.218	0.240	0.261	0.282	0.304	0.324	0.345	0.365	0.384	0.404	0.421	0.439	0.456	0.472	0.489	0.502	0.519	0.531	0.545	0.558	0.569	0.579	0.590	0.599	0.608	0.616	0.622	0.629	0.635	0.639	0.642	0.646	0.648	0.650	0.651	0.651	0.651	0.650	0.649	0.648	0.644	0.642	0.639	0.635	0.631	0.626	0.621	0.615	0.610	0.604	0.598	0.592	0.585	0.580	0.572	0.565	0.559	0.551	0.545	0.538	0.531	0.525	0.518	0.511	0.505	0.499	0.492	0.488	0.481	0.476	0.471	0.465	0.460	0.455	0.451	0.448	0.442	0.439	0.435	0.432	0.428	0.425	0.422	0.420	0.416	0.414	0.412	0.409	0.406	0.405	0.402	0.401	0.399	0.396	0.394	0.392	0.389	0.386	0.384	0.381	0.379	0.376	0.372	0.369	0.365	0.361	0.358	0.354	0.349	0.342	0.338	0.332	0.325	0.319	0.312	0.305	0.296	0.289	0.280	0.271	0.261	0.251	0.241	0.230	0.216	0.205	0.191	0.179	0.165	0.150	0.135	0.120	0.104	0.088	0.070	0.051	0.035	0.016	-0.004	-0.022	-0.042	-0.064	-0.085	-0.106	-0.129	-0.151	-0.174	-0.198	-0.221	-0.245	-0.270	-0.295	-0.319	-0.345	-0.371	-0.398	-0.424	-0.450	-0.478	-0.504	-0.530	-0.559	-0.586	-0.612	-0.641	-0.669	-0.696	-0.725	-0.752	-0.780	-0.809	-0.835	-0.864	-0.891	-0.919	-0.946	-0.974	-1.000	-1.026	-1.054	-1.080	-1.106	-1.132	-1.158	-1.182	-1.208	-1.231	-1.256	-1.279	-1.304	-1.326	-1.349	-1.371	-1.394	-1.415	-1.436	-1.458	-1.478	-1.498	-1.518	-1.536	-1.556	-1.575	-1.592	-1.611	-1.630	-1.648	-1.665	-1.681	-1.699	-1.715	-1.732	-1.748	-1.765	-1.781	-1.798	-1.814	-1.830	-1.845	-1.861	-1.878	-1.894	-1.910	-1.926	-1.942	-1.959	-1.976	-1.992	-2.009	-2.026	-2.044	-2.061	-2.079	-2.096	-2.114	-2.131	-2.149	-2.166	-2.185	-2.202	-2.222	-2.240	-2.259	-2.276	-2.295	-2.314	-2.331	-2.350	-2.369	-2.386	-2.404	-2.420	-2.439	-2.455	-2.471	-2.488	-2.502	-2.518	-2.532	-2.548	-2.560	-2.574	-2.586	-2.598	-2.608	-2.618	-2.628	-2.635	-2.641	-2.648	-2.654	-2.658	-2.661	-2.664	-2.665	-2.666	-2.666	-2.664	-2.660	-2.658	-2.652	-2.648	-2.641	-2.634	-2.625	-2.615	-2.605	-2.594	-2.582	-2.569	-2.555	-2.541	-2.526	-2.510	-2.494	-2.476	-2.460	-2.442	-2.424	-2.405	-2.386	-2.366	-2.348	-2.328	-2.309	-2.289	-2.269	-2.250	-2.230	-2.211	-2.192	-2.174	-2.155	-2.138	-2.120	-2.102	-2.086	-2.070	-2.056	-2.040	-2.026	-2.013	-2.000	-1.989	-1.978	-1.966	-1.956	-1.948	-1.939	-1.932	-1.925	-1.920	-1.914	-1.910	-1.906	-1.902	-1.900	-1.899	-1.898	-1.898	-1.896	-1.896	-1.899	-1.899	-1.901	-1.904	-1.905	-1.909	-1.911	-1.914	-1.918	-1.921	-1.925	-1.929	-1.931	-1.935	-1.939	-1.941	-1.945	-1.948	-1.951	-1.952	-1.956	-1.958	-1.960	-1.961	-1.962	-1.962	-1.964	-1.964	-1.964	-1.964	-1.961	-1.961	-1.959	-1.958	-1.954	-1.950	-1.948	-1.944	-1.939	-1.935	-1.930	-1.925	-1.920	-1.912	-1.906	-1.900	-1.894	-1.885	-1.879	-1.870	-1.862	-1.852	-1.845	-1.835	-1.825	-1.815	-1.806	-1.795	-1.785	-1.774	-1.764	-1.752	-1.740	-1.729	-1.716	-1.702	-1.691	-1.678	-1.665	-1.652	-1.639	-1.626	-1.611	-1.598	-1.582	-1.569	-1.554	-1.540	-1.525	-1.510	-1.495	-1.480	-1.465	-1.449	-1.434	-1.419	-1.402	-1.386	-1.370	-1.355	-1.339	-1.324	-1.308	-1.294	-1.278	-1.262	-1.248	-1.234	-1.219	-1.204	-1.191	-1.178	-1.164	-1.152	-1.139	-1.128	-1.115	-1.104	-1.095	-1.084	-1.075	-1.064	-1.055	-1.048	-1.040	-1.032	-1.025	-1.019	-1.012	-1.006	-1.001	-0.996	-0.992	-0.989	-0.985	-0.982	-0.979	-0.976	-0.975	-0.972	-0.970	-0.968	-0.966	-0.966	-0.964	-0.962	-0.961	-0.959	-0.956	-0.956	-0.954	-0.951	-0.949	-0.948	-0.944	-0.940	-0.936	-0.932	-0.929	-0.924	-0.918	-0.912	-0.906	-0.899	-0.891	-0.884	-0.875	-0.866	-0.856	-0.845	-0.835	-0.824	-0.811	-0.799	-0.786	-0.772	-0.756	-0.742	-0.726	-0.710	-0.695	-0.676	-0.660	-0.642	-0.624	-0.605	-0.586	-0.566	-0.548	-0.528	-0.507	-0.486	-0.466	-0.446	-0.425	-0.404	-0.382	-0.360	-0.340	-0.318	-0.296	-0.275	-0.254	-0.231	-0.210	-0.189	-0.168	-0.146	-0.125	-0.104	-0.084	-0.062	-0.042	-0.020	0.000	0.020	0.040	0.061	0.081	0.101	0.121	0.141	0.161	0.180	0.200	0.219	0.239	0.258	0.278	0.296	0.315	0.335	0.354	0.372	0.391	0.411	0.429	0.449	0.468	0.488	0.506	0.526	0.545	0.565	0.584	0.602	0.622	0.640	0.660	0.679	0.699	0.718	0.738	0.756	0.775	0.794	0.814	0.831	0.851	0.869	0.888	0.906	0.924	0.941	0.959	0.976	0.994	1.010	1.026	1.042	1.058	1.072	1.088	1.101	1.116	1.130	1.141	1.155	1.166	1.178	1.188	1.199	1.209	1.218	1.228	1.235	1.242	1.250	1.256	1.261	1.268	1.272	1.276	1.280	1.282	1.286	1.288	1.290	1.291	1.291	1.291	1.291	1.290	1.289	1.286	1.284	1.282	1.278	1.274	1.271	1.266	1.261	1.258	1.250	1.245	1.239	1.231	1.225	1.218	1.210	1.201	1.192	1.185	1.175	1.168	1.158	1.148	1.138	1.128	1.116	1.106	1.096	1.085	1.074	1.062	1.051	1.039	1.028	1.015	1.002	0.991	0.979	0.966	0.954	0.941	0.929	0.916	0.902	0.890	0.878	0.865	0.852	0.840	0.826	0.815	0.802	0.790	0.778	0.766	0.754	0.742	0.731	0.721	0.709	0.699	0.689	0.678	0.666	0.658	0.648	0.639	0.629	0.620	0.611	0.602	0.594	0.586	0.578	0.570	0.564	0.556	0.549	0.541	0.535	0.529	0.521	0.516	0.510	0.504	0.499	0.492	0.486	0.482	0.476	0.471	0.465	0.460	0.455	0.449	0.444	0.438	0.432	0.428	0.420	0.414	0.408	0.400	0.394	0.386	0.380	0.372	0.365	0.358	0.349	0.341	0.331	0.322	0.314	0.304	0.294	0.282	0.272	0.262	0.251	0.239	0.228	0.216	0.204	0.192	0.179	0.166	0.152	0.139	0.125	0.112	0.098	0.082	0.069	0.054	0.040	0.025	0.011	-0.004	-0.018	-0.032	-0.048	-0.062	-0.076	-0.090	-0.104	-0.120	-0.132	-0.146	-0.160	-0.174	-0.188	-0.200	-0.214	-0.225	-0.238	-0.249	-0.260	-0.271	-0.281	-0.292	-0.301	-0.311	-0.319	-0.328	-0.336	-0.344	-0.350	-0.356	-0.362	-0.366	-0.372	-0.376	-0.379	-0.384	-0.385	-0.388	-0.389	-0.390	-0.389	-0.390	-0.388	-0.388	-0.385	-0.382	-0.379	-0.375	-0.370	-0.365	-0.360	-0.354	-0.348	-0.340	-0.332	-0.324	-0.315	-0.306	-0.296	-0.286	-0.275	-0.265	-0.254	-0.242	-0.230	-0.218	-0.205	-0.191	-0.178	-0.164	-0.151	-0.138	-0.125	-0.110	-0.096	-0.081	-0.068	-0.054	-0.040	-0.028	-0.014	-0.001	0.014	0.026	0.039	0.050	0.062	0.072	0.084	0.095	0.105	0.115	0.125	0.134	0.141	0.150	0.158	0.164	0.170	0.176	0.180	0.185	0.189	0.192	0.194	0.198	0.199	0.200	0.200	0.200	0.199	0.198	0.196	0.194	0.191	0.188	0.182	0.179	0.175	0.170	0.164	0.158	0.152	0.146	0.139	0.130	0.124	0.115	0.108	0.099	0.090	0.080	0.071	0.061	0.052	0.041	0.032	0.021	0.011	0.001	-0.009	-0.020	-0.031	-0.041	-0.052	-0.064	-0.074	-0.085	-0.096	-0.108	-0.118	-0.129	-0.140	-0.151	-0.161	-0.171	-0.182	-0.194	-0.204	-0.214	-0.224	-0.235	-0.244	-0.254	-0.262	-0.272	-0.281	-0.290	-0.299	-0.306	-0.314	-0.321	-0.329	-0.335	-0.341	-0.348	-0.352	-0.358	-0.362	-0.366	-0.370	-0.374	-0.376	-0.379	-0.381	-0.382	-0.384	-0.385	-0.384	-0.384	-0.385	-0.382	-0.381	-0.381	-0.379	-0.376	-0.372	-0.371	-0.368	-0.364	-0.360	-0.356	-0.352	-0.349	-0.344	-0.340	-0.335	-0.330	-0.325	-0.321	-0.316	-0.311	-0.306	-0.301	-0.298	-0.292	-0.289	-0.285	-0.279	-0.275	-0.272	-0.268	-0.264	-0.261	-0.258	-0.254	-0.250	-0.248	-0.244	-0.241	-0.239	-0.235	-0.234	-0.230	-0.228	-0.225	-0.224	-0.221	-0.219	-0.215	-0.212	-0.211	-0.208	-0.205	-0.202	-0.199	-0.196	-0.194	-0.190	-0.186	-0.182	-0.179	-0.175	-0.170	-0.166	-0.161	-0.156	-0.150	-0.145	-0.140	-0.134	-0.129	-0.122	-0.115	-0.109	-0.102	-0.096	-0.090	-0.082	-0.075	-0.068	-0.060	-0.052	-0.046	-0.039	-0.030	-0.022	-0.015	-0.009	-0.001	0.006	0.014	0.021	0.029	0.036	0.042	0.050	0.056	0.064	0.070	0.076	0.084	0.090	0.096	0.102	0.108	0.112	0.118	0.124	0.129	0.135	0.139	0.144	0.148	0.154	0.156	0.161	0.166	0.170	0.174	0.179	0.182	0.186	0.190	0.195	0.198	0.202	0.206	0.211	0.215	0.220	0.225	0.229	0.232	0.238	0.242	0.248	0.254	0.259	0.264	0.270	0.275	0.282	0.289	0.295	0.301	0.308	0.315	0.322	0.329	0.338	0.345	0.352	0.361	0.369	0.376	0.386	0.394	0.402	0.411	0.420	0.430	0.439	0.448	0.456	0.465	0.474	0.482	0.492	0.501	0.510	0.519	0.528	0.535	0.544	0.551	0.560	0.569	0.576	0.584	0.591	0.598	0.605	0.611	0.618	0.624	0.629	0.634	0.639	0.644	0.648	0.652	0.656	0.660	0.664	0.666	0.670	0.671	0.674	0.676	0.678	0.679	0.680	0.681	0.682	0.682	0.682	0.682	0.682	0.681	0.681	0.680	0.679	0.679	0.676	0.676	0.675	0.674	0.671	0.670	0.669	0.666	0.665	0.664	0.661	0.660	0.659	0.658	0.656	0.655	0.654	0.651	0.650	0.650	0.650	0.648	0.648	0.648	0.646	0.646	0.646	0.646	0.648	0.646	0.648	0.649	0.650	0.651	0.652	0.654	0.655	0.658	0.660	0.662	0.665	0.669	0.672	0.675	0.680	0.684	0.688	0.692	0.699	0.704	0.709	0.715	0.721	0.729	0.735	0.741	0.749	0.756	0.764	0.771	0.779	0.786	0.795	0.804	0.811	0.820	0.829	0.838	0.845	0.854	0.862	0.870	0.879	0.886	0.894	0.902	0.910	0.916	0.924	0.930	0.936	0.940	0.946	0.951	0.955	0.959	0.962	0.964	0.965	0.968	0.969	0.969	0.968	0.968	0.965	0.964	0.961	0.958	0.954	0.949	0.942	0.938	0.931	0.924	0.916	0.909	0.900	0.890	0.881	0.870	0.860	0.849	0.838	0.826	0.814	0.801	0.788	0.775	0.762	0.749	0.735	0.720	0.706	0.692	0.679	0.664	0.649	0.634	0.620	0.604	0.589	0.572	0.558	0.541	0.526	0.512	0.496	0.480	0.464	0.448	0.432	0.416	0.400	0.382	0.366	0.350	0.332	0.316	0.299	0.282	0.265	0.246	0.229	0.210	0.192	0.172	0.155	0.135	0.115	0.096	0.076	0.055	0.036	0.015	-0.005	-0.025	-0.048	-0.068	-0.089	-0.110	-0.131	-0.151	-0.172	-0.192	-0.212	-0.234	-0.252	-0.272	-0.291	-0.311	-0.329	-0.346	-0.364	-0.380	-0.395	-0.410	-0.424	-0.436	-0.449	-0.459	-0.469	-0.478	-0.485	-0.491	-0.496	-0.499	-0.500	-0.500	-0.499	-0.495	-0.491	-0.484	-0.475	-0.465	-0.452	-0.439	-0.424	-0.404	-0.384	-0.362	-0.338	-0.311	-0.282	-0.252	-0.220	-0.185	-0.149	-0.110	-0.069	-0.026	0.019	0.066	0.115	0.166	0.220	0.275	0.332	0.391	0.451	0.515	0.580	0.645	0.714	0.782	0.855	0.929	1.002	1.079	1.156	1.236	1.316	1.399	1.482	1.568	1.654	1.740	1.829	1.918	2.010	2.101	2.194	2.288	2.382	2.479	2.574	2.671	2.770	2.869	2.968	3.066	3.168	3.268	3.369	3.469	3.570	3.671	3.772	3.874	3.975	4.076	4.176	4.278	4.378	4.476	4.575	4.672	4.770	4.868	4.962	5.056	5.149	5.240	5.331	5.419	5.506	5.591	5.674	5.755	5.835	5.912	5.986	6.059	6.129	6.195	6.260	6.321	6.380	6.435	6.489	6.538	6.584	6.626	6.665	6.701	6.734	6.762	6.788	6.809	6.826	6.840	6.850	6.856	6.858	6.856	6.851	6.841	6.829	6.811	6.790	6.766	6.738	6.704	6.668	6.629	6.585	6.536	6.486	6.432	6.374	6.311	6.248	6.179	6.106	6.031	5.954	5.872	5.790	5.702	5.612	5.520	5.424	5.325	5.225	5.122	5.016	4.908	4.798	4.685	4.571	4.454	4.334	4.212	4.090	3.965	3.839	3.709	3.579	3.445	3.312	3.176	3.039	2.899	2.759	2.616	2.472	2.326	2.179	2.031	1.881	1.730	1.578	1.422	1.266	1.110	0.951	0.791	0.630	0.469	0.305	0.140	-0.025	-0.192	-0.360	-0.530	-0.700	-0.870	-1.044	-1.216	-1.390	-1.564	-1.739	-1.915	-2.091	-2.269	-2.445	-2.622	-2.800	-2.979	-3.156	-3.335	-3.512	-3.690	-3.868	-4.044	-4.220	-4.396	-4.571	-4.744	-4.918	-5.089	-5.260	-5.430	-5.598	-5.765	-5.930	-6.092	-6.254	-6.414	-6.572	-6.728	-6.881	-7.032	-7.181	-7.329	-7.472	-7.615	-7.754	-7.890	-8.024	-8.155	-8.282	-8.409	-8.531	-8.650	-8.766	-8.880	-8.990	-9.098	-9.202	-9.302	-9.401	-9.495	-9.588	-9.676	-9.762	-9.844	-9.924	-9.999	-10.072	-10.142	-10.210	-10.272	-10.334	-10.391	-10.446	-10.499	-10.549	-10.595	-10.639	-10.679	-10.718	-10.751	-10.784	-10.812	-10.840	-10.864	-10.886	-10.905	-10.921	-10.936	-10.946	-10.955	-10.961	-10.965	-10.966	-10.966	-10.961	-10.956	-10.949	-10.939	-10.926	-10.911	-10.894	-10.875	-10.854	-10.830	-10.805	-10.779	-10.748	-10.718	-10.685	-10.650	-10.614	-10.575	-10.535	-10.495	-10.451	-10.408	-10.361	-10.312	-10.265	-10.215	-10.165	-10.111	-10.058	-10.004	-9.948	-9.890	-9.834	-9.775	-9.716	-9.656	-9.595	-9.532	-9.471	-9.408	-9.345	-9.280	-9.215	-9.150	-9.084	-9.016	-8.949	-8.881	-8.812	-8.744	-8.675	-8.605	-8.535	-8.462	-8.391	-8.318	-8.244	-8.169	-8.094	-8.019	-7.942	-7.865	-7.786	-7.708	-7.626	-7.545	-7.462	-7.379	-7.294	-7.208	-7.120	-7.032	-6.942	-6.851	-6.759	-6.665	-6.570	-6.474	-6.376	-6.278	-6.178	-6.075	-5.972	-5.869	-5.764	-5.656	-5.548	-5.439	-5.329	-5.218	-5.104	-4.990	-4.875	-4.760	-4.644	-4.526	-4.408	-4.289	-4.170	-4.050	-3.930	-3.808	-3.686	-3.565	-3.442	-3.322	-3.200	-3.078	-2.956	-2.835	-2.712	-2.592	-2.471	-2.351	-2.232	-2.112	-1.994	-1.878	-1.761	-1.645	-1.530	-1.416	-1.301	-1.190	-1.079	-0.970	-0.861	-0.754	-0.648	-0.542	-0.440	-0.338	-0.236	-0.136	-0.040	0.056	0.152	0.245	0.336	0.426	0.516	0.602	0.689	0.772	0.855	0.936	1.015	1.094	1.170	1.244	1.318	1.389	1.459	1.528	1.594	1.659	1.722	1.786	1.846	1.905	1.964	2.021	2.076	2.129	2.182	2.232	2.282	2.330	2.378	2.424	2.468	2.511	2.554	2.594	2.635	2.674	2.711	2.749	2.784	2.820	2.855	2.888	2.921	2.954	2.985	3.016	3.048	3.076	3.106	3.135	3.164	3.192	3.220	3.249	3.276	3.304	3.331	3.360	3.388	3.414	3.442	3.470	3.498	3.525	3.552	3.581	3.609	3.636	3.666	3.694	3.724	3.752	3.781	3.811	3.840	3.870	3.900	3.929	3.960	3.989	4.019	4.050	4.080	4.109	4.139	4.169	4.200	4.230	4.258	4.288	4.318	4.346	4.375	4.404	4.432	4.460	4.488	4.515	4.542	4.569	4.596	4.622	4.648	4.672	4.699	4.722	4.746	4.770	4.794	4.816	4.838	4.861	4.882	4.902	4.925	4.945	4.965	4.985	5.004	5.024	5.042	5.061	5.080	5.098	5.116	5.134	5.151	5.169	5.185	5.202	5.219	5.234	5.251	5.266	5.281	5.298	5.312	5.328	5.341	5.356	5.370	5.385	5.399	5.412	5.425	5.439	5.451	5.464	5.476	5.488	5.499	5.510	5.520	5.531	5.540	5.550	5.558	5.566	5.575	5.582	5.590	5.595	5.601	5.606	5.611	5.615	5.620	5.621	5.625	5.626	5.628	5.628	5.629	5.628	5.628	5.625	5.622	5.620	5.616	5.611	5.608	5.601	5.595	5.589	5.581	5.572	5.565	5.556	5.546	5.536	5.525	5.514	5.500	5.489	5.475	5.461	5.446	5.431	5.415	5.400	5.382	5.365	5.346	5.329	5.309	5.289	5.269	5.248	5.225	5.204	5.181	5.158	5.135	5.111	5.086	5.060	5.035	5.009	4.982	4.955	4.928	4.900	4.871	4.844	4.815	4.784	4.755	4.725	4.695	4.665	4.634	4.602	4.572	4.541	4.509	4.479	4.448	4.416	4.385	4.355	4.324	4.292	4.262	4.232	4.201	4.172	4.142	4.114	4.085	4.056	4.029	4.001	3.974	3.948	3.922	3.896	3.870	3.845	3.821	3.798	3.775	3.751	3.729	3.708	3.685	3.664	3.644	3.622	3.604	3.584	3.565	3.546	3.528	3.510	3.490	3.472	3.455	3.438	3.420	3.401	3.385	3.368	3.349	3.330	3.314	3.295	3.278	3.258	3.239	3.219	3.199	3.180	3.159	3.139	3.116	3.095	3.072	3.050	3.026	3.002	2.979	2.954	2.929	2.901	2.875	2.848	2.819	2.791	2.762	2.732	2.701	2.671	2.639	2.608	2.576	2.544	2.510	2.476	2.442	2.409	2.374	2.340	2.305	2.270	2.235	2.200	2.164	2.129	2.094	2.058	2.024	1.988	1.952	1.918	1.884	1.849	1.815	1.781	1.748	1.715	1.682	1.651	1.619	1.589	1.559	1.529	1.501	1.474	1.446	1.419	1.394	1.369	1.345	1.322	1.301	1.279	1.260	1.239	1.221	1.204	1.188	1.172	1.159	1.146	1.134	1.124	1.114	1.105	1.098	1.091	1.086	1.081	1.079	1.076	1.074	1.074	1.075	1.075	1.078	1.081	1.085	1.090	1.095	1.100	1.108	1.115	1.122	1.131	1.139	1.148	1.159	1.168	1.178	1.186	1.198	1.206	1.216	1.226	1.236	1.245	1.255	1.264	1.272	1.280	1.288	1.295	1.301	1.308	1.312	1.316	1.320	1.324	1.325	1.326	1.328	1.328	1.326	1.322	1.321	1.316	1.312	1.306	1.299	1.292	1.284	1.274	1.264	1.254	1.240	1.229	1.215	1.201	1.188	1.171	1.155	1.139	1.122	1.105	1.088	1.069	1.051	1.032	1.014	0.994	0.974	0.955	0.936	0.915	0.896	0.878	0.858	0.839	0.819	0.800	0.780	0.762	0.744	0.726	0.708	0.690	0.674	0.656	0.640	0.622	0.608	0.591	0.575	0.560	0.545	0.531	0.516	0.501	0.489	0.475	0.461	0.448	0.436	0.424	0.410	0.399	0.385	0.372	0.360	0.349	0.336	0.324	0.311	0.299	0.286	0.274	0.260	0.248	0.234	0.220	0.205	0.191	0.178	0.161	0.148	0.131	0.115	0.099	0.082	0.065	0.046	0.029	0.010	-0.008	-0.028	-0.048	-0.069	-0.089	-0.110	-0.131	-0.154	-0.178	-0.200	-0.222	-0.246	-0.271	-0.295	-0.320	-0.345	-0.370	-0.398	-0.422	-0.449	-0.475	-0.502	-0.530	-0.556	-0.584	-0.611	-0.639	-0.666	-0.694	-0.722	-0.750	-0.779	-0.805	-0.834	-0.860	-0.888	-0.915	-0.942	-0.969	-0.995	-1.022	-1.049	-1.075	-1.100	-1.126	-1.151	-1.176	-1.201	-1.225	-1.249	-1.272	-1.296	-1.318	-1.341	-1.362	-1.385	-1.406	-1.428	-1.448	-1.469	-1.489	-1.509	-1.528	-1.548	-1.566	-1.585	-1.604	-1.621	-1.639	-1.656	-1.672	-1.690	-1.708	-1.724	-1.740	-1.756	-1.772	-1.789	-1.805	-1.821	-1.835	-1.851	-1.866	-1.881	-1.898	-1.911	-1.926	-1.941	-1.958	-1.972	-1.988	-2.002	-2.018	-2.031	-2.046	-2.061	-2.076	-2.091	-2.106	-2.121	-2.135	-2.151	-2.165	-2.180	-2.196	-2.210	-2.226	-2.241	-2.256	-2.271	-2.288	-2.304	-2.319	-2.334	-2.350	-2.366	-2.381	-2.398	-2.414	-2.430	-2.446	-2.462	-2.480	-2.495	-2.512	-2.529	-2.546	-2.562	-2.580	-2.598	-2.615	-2.632	-2.650	-2.669	-2.686	-2.704	-2.722	-2.740	-2.758	-2.775	-2.794	-2.812	-2.831	-2.849	-2.868	-2.885	-2.902	-2.921	-2.940	-2.958	-2.976	-2.994	-3.010	-3.029	-3.046	-3.064	-3.081	-3.096	-3.114	-3.130	-3.145	-3.161	-3.178	-3.191	-3.208	-3.221	-3.235	-3.249	-3.262	-3.275	-3.288	-3.299	-3.310	-3.321	-3.332	-3.342	-3.351	-3.361	-3.369	-3.378	-3.385	-3.392	-3.399	-3.405	-3.411	-3.416	-3.421	-3.426	-3.431	-3.434	-3.438	-3.440	-3.442	-3.446	-3.449	-3.450	-3.451	-3.454	-3.454	-3.455	-3.456	-3.456	-3.459	-3.459	-3.460	-3.460	-3.462	-3.462	-3.464	-3.466	-3.468	-3.469	-3.471	-3.472	-3.475	-3.479	-3.482	-3.485	-3.490	-3.495	-3.500	-3.505	-3.511	-3.518	-3.525	-3.531	-3.540	-3.549	-3.558	-3.568	-3.576	-3.588	-3.599	-3.611	-3.622	-3.635	-3.648	-3.661	-3.676	-3.690	-3.705	-3.719	-3.734	-3.750	-3.765	-3.781	-3.798	-3.814	-3.829	-3.845	-3.862	-3.879	-3.895	-3.910	-3.926	-3.941	-3.956	-3.971	-3.986	-4.000	-4.014	-4.026	-4.037	-4.050	-4.060	-4.070	-4.080	-4.088	-4.096	-4.102	-4.108	-4.114	-4.118	-4.120	-4.121	-4.122	-4.121	-4.121	-4.118	-4.114	-4.109	-4.104	-4.096	-4.089	-4.079	-4.070	-4.059	-4.045	-4.032	-4.019	-4.003	-3.988	-3.970	-3.951	-3.934	-3.914	-3.894	-3.872	-3.851	-3.829	-3.808	-3.784	-3.760	-3.736	-3.712	-3.689	-3.664	-3.639	-3.614	-3.588	-3.564	-3.539	-3.514	-3.489	-3.464	-3.439	-3.414	-3.391	-3.368	-3.344	-3.320	-3.296	-3.272	-3.250	-3.229	-3.208	-3.185	-3.164	-3.144	-3.122	-3.102	-3.082	-3.064	-3.045	-3.025	-3.006	-2.988	-2.971	-2.952	-2.935	-2.918	-2.900	-2.882	-2.866	-2.850	-2.834	-2.815	-2.799	-2.784	-2.766	-2.749	-2.734	-2.716	-2.700	-2.684	-2.665	-2.649	-2.632	-2.616	-2.599	-2.580	-2.564	-2.546	-2.529	-2.511	-2.494	-2.476	-2.458	-2.439	-2.420	-2.402	-2.384	-2.366	-2.346	-2.328	-2.309	-2.290	-2.271	-2.252	-2.234	-2.215	-2.196	-2.176	-2.158	-2.138	-2.118	-2.099	-2.079	-2.059	-2.040	-2.021	-2.000	-1.980	-1.961	-1.941	-1.921	-1.902	-1.881	-1.861	-1.841	-1.821	-1.801	-1.781	-1.761	-1.742	-1.722	-1.702	-1.682	-1.664	-1.642	-1.624	-1.605	-1.585	-1.566	-1.546	-1.529	-1.510	-1.491	-1.472	-1.455	-1.438	-1.420	-1.402	-1.386	-1.369	-1.352	-1.336	-1.321	-1.305	-1.291	-1.278	-1.264	-1.250	-1.238	-1.225	-1.212	-1.202	-1.191	-1.181	-1.172	-1.162	-1.155	-1.146	-1.139	-1.132	-1.125	-1.120	-1.115	-1.110	-1.106	-1.102	-1.099	-1.096	-1.094	-1.092	-1.091	-1.090	-1.090	-1.089	-1.090	-1.089	-1.090	-1.091	-1.091	-1.094	-1.095	-1.098	-1.099	-1.100	-1.101	-1.104	-1.105	-1.106	-1.109	-1.110	-1.111	-1.112	-1.115	-1.115	-1.118	-1.119	-1.119	-1.120	-1.120	-1.120	-1.121	-1.120	-1.120	-1.120	-1.119	-1.119	-1.119	-1.118	-1.118	-1.116	-1.116	-1.116	-1.115	-1.114	-1.112	-1.114	-1.112	-1.111	-1.112	-1.112	-1.112	-1.114	-1.115	-1.115	-1.118	-1.119	-1.122	-1.125	-1.129	-1.132	-1.136	-1.141	-1.148	-1.152	-1.160	-1.168	-1.175	-1.184	-1.194	-1.204	-1.214	-1.226	-1.239	-1.251	-1.265	-1.279	-1.294	-1.309	-1.326	-1.342	-1.361	-1.379	-1.398	-1.418	-1.438	-1.459	-1.480	-1.501	-1.522	-1.546	-1.569	-1.592	-1.615	-1.639	-1.662	-1.689	-1.712	-1.736	-1.760	-1.785	-1.809	-1.834	-1.858	-1.881	-1.905	-1.929	-1.952	-1.974	-1.998	-2.019	-2.041	-2.061	-2.082	-2.102	-2.121	-2.140	-2.159	-2.176	-2.191	-2.209	-2.224	-2.238	-2.251	-2.265	-2.276	-2.288	-2.299	-2.308	-2.318	-2.325	-2.332	-2.339	-2.344	-2.350	-2.354	-2.358	-2.360	-2.362	-2.364	-2.365	-2.364	-2.365	-2.362	-2.361	-2.359	-2.356	-2.352	-2.349	-2.345	-2.340	-2.335	-2.328	-2.322	-2.316	-2.309	-2.302	-2.295	-2.288	-2.280	-2.272	-2.264	-2.258	-2.249	-2.240	-2.231	-2.224	-2.215	-2.206	-2.198	-2.189	-2.180	-2.171	-2.164	-2.155	-2.148	-2.138	-2.130	-2.122	-2.115	-2.108	-2.101	-2.094	-2.088	-2.080	-2.074	-2.068	-2.061	-2.055	-2.049	-2.044	-2.039	-2.034	-2.029	-2.022	-2.018	-2.014	-2.009	-2.004	-2.000	-1.996	-1.991	-1.988	-1.982	-1.979	-1.975	-1.971	-1.966	-1.961	-1.956	-1.954	-1.949	-1.944	-1.939	-1.934	-1.929	-1.922	-1.916	-1.910	-1.905	-1.898	-1.891	-1.884	-1.876	-1.868	-1.860	-1.851	-1.842	-1.832	-1.824	-1.814	-1.802	-1.791	-1.780	-1.769	-1.758	-1.745	-1.731	-1.719	-1.705	-1.691	-1.678	-1.664	-1.649	-1.632	-1.618	-1.601	-1.585	-1.569	-1.552	-1.535	-1.516	-1.499	-1.481	-1.462	-1.444	-1.424	-1.405	-1.385	-1.365	-1.346	-1.326	-1.305	-1.285	-1.265	-1.242	-1.222	-1.201	-1.180	-1.159	-1.138	-1.116	-1.094	-1.072	-1.050	-1.029	-1.008	-0.985	-0.964	-0.941	-0.919	-0.898	-0.875	-0.854	-0.832	-0.812	-0.790	-0.769	-0.748	-0.728	-0.706	-0.686	-0.666	-0.645	-0.626	-0.608	-0.588	-0.569	-0.551	-0.532	-0.515	-0.498	-0.480	-0.464	-0.448	-0.430	-0.415	-0.400	-0.385	-0.370	-0.355	-0.342	-0.329	-0.315	-0.302	-0.290	-0.278	-0.265	-0.252	-0.240	-0.229	-0.218	-0.206	-0.195	-0.185	-0.174	-0.164	-0.154	-0.142	-0.132	-0.121	-0.111	-0.101	-0.090	-0.080	-0.068	-0.058	-0.046	-0.034	-0.021	-0.011	0.001	0.014	0.026	0.040	0.052	0.066	0.081	0.095	0.109	0.124	0.139	0.152	0.169	0.184	0.201	0.216	0.234	0.249	0.266	0.282	0.299	0.316	0.332	0.350	0.368	0.384	0.400	0.418	0.434	0.449	0.465	0.481	0.498	0.511	0.526	0.541	0.555	0.568	0.580	0.594	0.605	0.616	0.626	0.636	0.648	0.656	0.662	0.671	0.678	0.685	0.690	0.694	0.699	0.701	0.704	0.705	0.706	0.708	0.708	0.706	0.705	0.704	0.700	0.696	0.692	0.688	0.682	0.676	0.671	0.664	0.658	0.650	0.642	0.634	0.625	0.616	0.608	0.596	0.588	0.578	0.568	0.556	0.546	0.536	0.525	0.515	0.504	0.494	0.482	0.471	0.461	0.450	0.439	0.429	0.419	0.409	0.398	0.388	0.378	0.368	0.359	0.349	0.340	0.330	0.322	0.314	0.305	0.296	0.289	0.280	0.272	0.266	0.259	0.250	0.244	0.238	0.230	0.222	0.218	0.211	0.205	0.199	0.194	0.188	0.182	0.176	0.171	0.165	0.160	0.155	0.149	0.144	0.139	0.134	0.128	0.122	0.118	0.111	0.105	0.100	0.092	0.088	0.081	0.074	0.068	0.061	0.052	0.045	0.036	0.028	0.020	0.010	0.001	-0.009	-0.020	-0.031	-0.042	-0.055	-0.066	-0.079	-0.094	-0.106	-0.121	-0.138	-0.152	-0.169	-0.185	-0.202	-0.221	-0.240	-0.259	-0.279	-0.299	-0.320	-0.341	-0.364	-0.386	-0.409	-0.432	-0.456	-0.481	-0.505	-0.531	-0.556	-0.582	-0.609	-0.636	-0.662	-0.690	-0.716	-0.745	-0.771	-0.799	-0.826	-0.854	-0.881	-0.909	-0.936	-0.962	-0.989	-1.018	-1.044	-1.069	-1.095	-1.120	-1.145	-1.169	-1.192	-1.216	-1.240	-1.261	-1.284	-1.305	-1.325	-1.346	-1.365	-1.384	-1.401	-1.420	-1.438	-1.454	-1.469	-1.484	-1.498	-1.512	-1.526	-1.539	-1.552	-1.564	-1.575	-1.586	-1.596	-1.608	-1.619	-1.629	-1.638	-1.648	-1.658	-1.665	-1.675	-1.684	-1.694	-1.701	-1.711	-1.720	-1.730	-1.739	-1.749	-1.759	-1.769	-1.780	-1.790	-1.801	-1.814	-1.825	-1.838	-1.849	-1.862	-1.874	-1.888	-1.902	-1.916	-1.930	-1.945	-1.961	-1.976	-1.991	-2.007	-2.024	-2.040	-2.058	-2.074	-2.090	-2.106	-2.122	-2.140	-2.158	-2.172	-2.190	-2.206	-2.222	-2.238	-2.254	-2.268	-2.282	-2.296	-2.310	-2.324	-2.335	-2.346	-2.358	-2.368	-2.378	-2.385	-2.394	-2.400	-2.406	-2.411	-2.415	-2.419	-2.420	-2.421	-2.421	-2.420	-2.419	-2.415	-2.410	-2.405	-2.400	-2.392	-2.384	-2.375	-2.365	-2.355	-2.342	-2.330	-2.316	-2.302	-2.286	-2.271	-2.255	-2.239	-2.221	-2.202	-2.185	-2.165	-2.145	-2.126	-2.106	-2.086	-2.066	-2.045	-2.025	-2.004	-1.985	-1.964	-1.944	-1.925	-1.905	-1.886	-1.868	-1.850	-1.832	-1.815	-1.798	-1.782	-1.766	-1.751	-1.738	-1.724	-1.711	-1.699	-1.686	-1.676	-1.666	-1.658	-1.648	-1.639	-1.632	-1.625	-1.619	-1.614	-1.610	-1.605	-1.601	-1.599	-1.595	-1.594	-1.591	-1.590	-1.589	-1.589	-1.589	-1.589	-1.589	-1.589	-1.589	-1.590	-1.591	-1.591	-1.591	-1.592	-1.594	-1.594	-1.595	-1.595	-1.596	-1.598	-1.598	-1.596	-1.596	-1.596	-1.595	-1.595	-1.595	-1.592	-1.591	-1.590	-1.589	-1.586	-1.584	-1.581	-1.579	-1.576	-1.574	-1.570	-1.568	-1.562	-1.559	-1.555	-1.551	-1.546	-1.542	-1.538	-1.532	-1.526	-1.520	-1.516	-1.509	-1.502	-1.496	-1.490	-1.482	-1.475	-1.468	-1.459	-1.450	-1.441	-1.434	-1.424	-1.414	-1.402	-1.392	-1.381	-1.369	-1.356	-1.344	-1.331	-1.318	-1.304	-1.289	-1.274	-1.259	-1.242	-1.226	-1.210	-1.192	-1.175	-1.158	-1.139	-1.120	-1.102	-1.082	-1.064	-1.044	-1.022	-1.002	-0.982	-0.961	-0.940	-0.920	-0.900	-0.879	-0.859	-0.839	-0.818	-0.799	-0.779	-0.759	-0.741	-0.722	-0.704	-0.686	-0.670	-0.652	-0.638	-0.622	-0.608	-0.594	-0.580	-0.568	-0.556	-0.545	-0.535	-0.525	-0.516	-0.509	-0.501	-0.494	-0.488	-0.481	-0.478	-0.474	-0.470	-0.466	-0.465	-0.462	-0.461	-0.461	-0.461	-0.461	-0.461	-0.462	-0.464	-0.464	-0.465	-0.466	-0.468	-0.469	-0.470	-0.471	-0.471	-0.472	-0.472	-0.474	-0.474	-0.472	-0.472	-0.471	-0.469	-0.468	-0.464	-0.460	-0.456	-0.452	-0.446	-0.441	-0.435	-0.428	-0.420	-0.411	-0.402	-0.392	-0.382	-0.371	-0.360	-0.346	-0.334	-0.320	-0.305	-0.291	-0.275	-0.259	-0.241	-0.225	-0.208	-0.190	-0.171	-0.152	-0.134	-0.114	-0.095	-0.074	-0.055	-0.034	-0.012	0.006	0.029	0.050	0.070	0.091	0.112	0.132	0.154	0.175	0.195	0.216	0.238	0.258	0.278	0.298	0.318	0.338	0.358	0.378	0.396	0.416	0.435	0.454	0.471	0.491	0.509	0.528	0.545	0.562	0.581	0.598	0.615	0.632	0.650	0.666	0.682	0.700	0.716	0.732	0.750	0.768	0.782	0.799	0.816	0.832	0.849	0.865	0.880	0.896	0.911	0.929	0.944	0.960	0.976	0.991	1.008	1.024	1.039	1.055	1.069	1.084	1.100	1.115	1.129	1.144	1.158	1.171	1.186	1.199	1.211	1.225	1.236	1.249	1.261	1.271	1.282	1.292	1.304	1.312	1.321	1.330	1.339	1.346	1.354	1.361	1.368	1.372	1.378	1.384	1.388	1.391	1.396	1.399	1.401	1.401	1.404	1.404	1.406	1.406	1.405	1.404	1.402	1.400	1.398	1.395	1.392	1.389	1.385	1.380	1.375	1.371	1.365	1.360	1.354	1.346	1.340	1.332	1.324	1.316	1.308	1.299	1.290	1.281	1.271	1.260	1.250	1.240	1.229	1.218	1.206	1.195	1.182	1.170	1.159	1.146	1.132	1.120	1.106	1.094	1.080	1.066	1.052	1.039	1.024	1.009	0.995	0.981	0.968	0.951	0.938	0.924	0.909	0.895	0.881	0.866	0.852	0.838	0.824	0.810	0.796	0.784	0.770	0.756	0.745	0.731	0.719	0.706	0.694	0.682	0.671	0.659	0.649	0.638	0.626	0.616	0.606	0.595	0.586	0.576	0.566	0.558	0.549	0.540	0.531	0.524	0.514	0.506	0.499	0.492	0.484	0.478	0.470	0.464	0.456	0.450	0.442	0.436	0.431	0.424	0.418	0.411	0.406	0.400	0.394	0.388	0.380	0.375	0.369	0.362	0.358	0.351	0.345	0.339	0.332	0.326	0.319	0.314	0.308	0.300	0.294	0.286	0.280	0.272	0.265	0.258	0.250	0.242	0.235	0.228	0.220	0.211	0.204	0.195	0.186	0.176	0.168	0.159	0.149	0.140	0.130	0.121	0.111	0.101	0.091	0.081	0.070	0.060	0.050	0.039	0.029	0.019	0.009	-0.002	-0.014	-0.025	-0.035	-0.045	-0.055	-0.065	-0.076	-0.086	-0.096	-0.105	-0.114	-0.124	-0.132	-0.141	-0.150	-0.158	-0.164	-0.171	-0.179	-0.185	-0.191	-0.196	-0.201	-0.206	-0.210	-0.214	-0.216	-0.219	-0.221	-0.222	-0.221	-0.222	-0.221	-0.221	-0.219	-0.216	-0.214	-0.210	-0.206	-0.200	-0.195	-0.189	-0.182	-0.175	-0.166	-0.159	-0.149	-0.139	-0.130	-0.119	-0.108	-0.096	-0.082	-0.071	-0.059	-0.044	-0.031	-0.016	-0.002	0.012	0.028	0.044	0.059	0.074	0.090	0.106	0.122	0.139	0.155	0.171	0.186	0.202	0.219	0.234	0.250	0.264	0.280	0.294	0.309	0.322	0.336	0.350	0.361	0.375	0.388	0.399	0.409	0.420	0.430	0.440	0.448	0.455	0.464	0.470	0.478	0.482	0.488	0.492	0.496	0.500	0.502	0.505	0.506	0.506	0.507	0.507	0.506	0.505	0.502	0.500	0.496	0.494	0.489	0.484	0.479	0.472	0.468	0.461	0.455	0.446	0.439	0.431	0.422	0.414	0.405	0.396	0.386	0.376	0.368	0.358	0.346	0.336	0.325	0.315	0.304	0.294	0.282	0.272	0.261	0.250	0.240	0.228	0.218	0.208	0.196	0.185	0.175	0.165	0.155	0.145	0.134	0.125	0.115	0.106	0.096	0.088	0.079	0.070	0.062	0.055	0.048	0.041	0.034	0.029	0.022	0.016	0.012	0.008	0.002	0.000	-0.004	-0.008	-0.009	-0.011	-0.012	-0.014	-0.015	-0.014	-0.014	-0.012	-0.010	-0.009	-0.006	-0.004	0.000	0.004	0.008	0.012	0.018	0.022	0.029	0.035	0.041	0.049	0.055	0.062	0.071	0.078	0.086	0.094	0.102	0.111	0.120	0.128	0.136	0.146	0.154	0.162	0.170	0.179	0.188	0.195	0.204	0.211	0.218	0.226	0.234	0.240	0.246	0.252	0.260	0.265	0.270	0.276	0.280	0.285	0.290	0.294	0.296	0.300	0.304	0.305	0.309	0.311	0.312	0.312	0.315	0.316	0.316	0.318	0.318	0.319	0.318	0.318	0.318	0.316	0.316	0.315	0.315	0.315	0.314	0.312	0.311	0.311	0.310	0.310	0.309	0.309	0.308	0.308	0.306	0.305	0.305	0.305	0.305	0.305	0.306	0.306	0.306	0.308	0.308	0.309	0.310	0.311	0.314	0.315	0.316	0.319	0.322	0.325	0.328	0.330	0.334	0.338	0.341	0.345	0.349	0.352	0.358	0.361	0.366	0.371	0.376	0.381	0.386	0.392	0.398	0.402	0.409	0.414	0.420	0.425	0.431	0.438	0.442	0.449	0.455	0.460	0.466	0.472	0.478	0.484	0.489	0.495	0.501	0.506	0.512	0.518	0.522	0.528	0.534	0.539	0.544	0.550	0.555	0.560	0.565	0.571	0.575	0.580	0.585	0.591	0.595	0.600	0.605	0.610	0.615	0.619	0.624	0.629	0.634	0.639	0.642	0.649	0.652	0.658	0.662	0.668	0.671	0.676	0.681	0.686	0.691	0.696	0.701	0.705	0.710	0.715	0.720	0.724	0.729	0.734	0.738	0.744	0.748	0.752	0.755	0.760	0.765	0.769	0.772	0.778	0.781	0.786	0.789	0.792	0.796	0.800	0.804	0.806	0.810	0.814	0.816	0.820	0.822	0.826	0.829	0.832	0.835	0.838	0.839	0.842	0.844	0.846	0.849	0.851	0.854	0.856	0.859	0.861	0.862	0.866	0.869	0.871	0.872	0.875	0.878	0.880	0.882	0.885	0.889	0.891	0.894	0.896	0.900	0.902	0.905	0.909	0.911	0.914	0.916	0.920	0.922	0.928	0.930	0.932	0.936	0.941	0.944	0.948	0.951	0.955	0.959	0.964	0.968	0.971	0.976	0.980	0.985	0.990	0.995	1.000	1.006	1.011	1.018	1.024	1.029	1.036	1.042	1.049	1.056	1.062	1.071	1.078	1.086	1.092	1.102	1.110	1.119	1.128	1.135	1.144	1.152	1.161	1.171	1.180	1.190	1.199	1.209	1.219	1.228	1.238	1.245	1.255	1.264	1.271	1.280	1.289	1.298	1.306	1.312	1.320	1.326	1.332	1.339	1.344	1.349	1.354	1.358	1.361	1.364	1.366	1.368	1.368	1.369	1.369	1.368	1.366	1.365	1.361	1.358	1.355	1.350	1.345	1.338	1.332	1.325	1.319	1.310	1.301	1.292	1.282	1.272	1.262	1.252	1.241	1.229	1.219	1.206	1.194	1.181	1.170	1.156	1.144	1.130	1.118	1.104	1.089	1.075	1.062	1.048	1.034	1.020	1.006	0.992	0.978	0.964	0.949	0.936	0.922	0.906	0.892	0.878	0.864	0.849	0.834	0.819	0.805	0.789	0.772	0.759	0.742	0.728	0.711	0.695	0.679	0.662	0.645	0.629	0.612	0.595	0.578	0.559	0.542	0.524	0.506	0.489	0.471	0.452	0.435	0.418	0.399	0.381	0.365	0.346	0.330	0.312	0.296	0.280	0.265	0.251	0.236	0.222	0.211	0.199	0.188	0.176	0.168	0.160	0.152	0.148	0.144	0.140	0.139	0.138	0.140	0.142	0.148	0.154	0.161	0.172	0.184	0.198	0.214	0.230	0.250	0.271	0.295	0.321	0.349	0.379	0.411	0.444	0.480	0.519	0.559	0.601	0.645	0.692	0.740	0.791	0.844	0.898	0.955	1.012	1.072	1.134	1.199	1.264	1.331	1.400	1.471	1.542	1.616	1.691	1.769	1.846	1.926	2.007	2.090	2.172	2.258	2.342	2.429	2.518	2.606	2.696	2.786	2.879	2.970	3.064	3.158	3.251	3.346	3.442	3.539	3.635	3.732	3.829	3.926	4.024	4.121	4.219	4.316	4.414	4.510	4.608	4.704	4.800	4.896	4.991	5.086	5.179	5.271	5.364	5.454	5.544	5.631	5.719	5.805	5.889	5.971	6.051	6.131	6.208	6.281	6.355	6.425	6.492	6.559	6.621	6.682	6.740	6.795	6.846	6.896	6.941	6.984	7.024	7.060	7.092	7.122	7.148	7.170	7.190	7.205	7.216	7.224	7.229	7.229	7.225	7.219	7.209	7.194	7.175	7.154	7.129	7.099	7.066	7.030	6.990	6.946	6.899	6.848	6.792	6.735	6.672	6.609	6.541	6.470	6.395	6.318	6.236	6.152	6.066	5.976	5.885	5.790	5.692	5.592	5.490	5.384	5.276	5.166	5.054	4.939	4.822	4.702	4.581	4.458	4.332	4.205	4.075	3.945	3.811	3.678	3.540	3.401	3.262	3.120	2.976	2.832	2.685	2.538	2.388	2.236	2.084	1.930	1.775	1.618	1.459	1.300	1.140	0.978	0.814	0.650	0.485	0.316	0.150	-0.019	-0.190	-0.360	-0.532	-0.704	-0.879	-1.052	-1.228	-1.402	-1.578	-1.755	-1.931	-2.109	-2.288	-2.464	-2.642	-2.820	-2.999	-3.176	-3.354	-3.531	-3.708	-3.884	-4.060	-4.235	-4.409	-4.584	-4.756	-4.926	-5.096	-5.266	-5.432	-5.600	-5.765	-5.928	-6.090	-6.250	-6.408	-6.564	-6.718	-6.870	-7.019	-7.168	-7.312	-7.455	-7.595	-7.734	-7.870	-8.002	-8.134	-8.260	-8.386	-8.508	-8.628	-8.744	-8.858	-8.969	-9.078	-9.184	-9.285	-9.384	-9.481	-9.575	-9.665	-9.752	-9.838	-9.919	-9.998	-10.072	-10.145	-10.215	-10.281	-10.345	-10.405	-10.464	-10.519	-10.570	-10.619	-10.665	-10.708	-10.749	-10.786	-10.821	-10.852	-10.882	-10.908	-10.931	-10.952	-10.970	-10.985	-10.999	-11.008	-11.015	-11.020	-11.022	-11.022	-11.020	-11.015	-11.008	-10.996	-10.984	-10.970	-10.952	-10.934	-10.912	-10.890	-10.864	-10.836	-10.809	-10.776	-10.744	-10.709	-10.672	-10.634	-10.595	-10.554	-10.511	-10.468	-10.421	-10.375	-10.326	-10.279	-10.228	-10.176	-10.122	-10.070	-10.015	-9.960	-9.904	-9.848	-9.790	-9.732	-9.672	-9.612	-9.552	-9.491	-9.430	-9.368	-9.304	-9.240	-9.176	-9.111	-9.046	-8.981	-8.915	-8.848	-8.781	-8.712	-8.642	-8.572	-8.502	-8.432	-8.360	-8.286	-8.212	-8.139	-8.062	-7.986	-7.909	-7.830	-7.750	-7.670	-7.589	-7.506	-7.422	-7.338	-7.251	-7.164	-7.075	-6.985	-6.892	-6.800	-6.708	-6.612	-6.515	-6.416	-6.319	-6.218	-6.116	-6.012	-5.909	-5.804	-5.699	-5.591	-5.482	-5.372	-5.262	-5.151	-5.040	-4.926	-4.812	-4.699	-4.584	-4.469	-4.352	-4.235	-4.119	-4.001	-3.885	-3.766	-3.649	-3.530	-3.414	-3.295	-3.179	-3.061	-2.944	-2.828	-2.711	-2.595	-2.480	-2.366	-2.251	-2.139	-2.027	-1.915	-1.805	-1.695	-1.585	-1.478	-1.370	-1.265	-1.160	-1.056	-0.954	-0.852	-0.752	-0.654	-0.556	-0.460	-0.365	-0.272	-0.180	-0.090	-0.001	0.088	0.172	0.258	0.341	0.421	0.501	0.580	0.658	0.732	0.806	0.879	0.950	1.019	1.086	1.152	1.216	1.279	1.339	1.399	1.458	1.514	1.568	1.622	1.674	1.724	1.772	1.820	1.866	1.911	1.954	1.996	2.036	2.076	2.115	2.152	2.188	2.222	2.258	2.290	2.322	2.354	2.385	2.414	2.444	2.471	2.501	2.529	2.555	2.581	2.608	2.634	2.660	2.686	2.711	2.738	2.762	2.788	2.814	2.840	2.866	2.892	2.919	2.945	2.971	3.000	3.026	3.055	3.084	3.111	3.140	3.170	3.200	3.230	3.260	3.290	3.321	3.351	3.384	3.415	3.446	3.479	3.510	3.542	3.575	3.608	3.639	3.671	3.702	3.735	3.768	3.799	3.830	3.861	3.892	3.922	3.954	3.982	4.012	4.041	4.071	4.100	4.126	4.155	4.181	4.209	4.235	4.260	4.285	4.310	4.334	4.358	4.380	4.402	4.425	4.448	4.469	4.489	4.510	4.530	4.549	4.568	4.586	4.605	4.622	4.640	4.658	4.674	4.690	4.706	4.722	4.738	4.751	4.766	4.781	4.795	4.809	4.821	4.835	4.848	4.860	4.871	4.882	4.894	4.905	4.916	4.926	4.936	4.946	4.955	4.964	4.972	4.981	4.988	4.995	5.001	5.008	5.012	5.019	5.024	5.028	5.031	5.035	5.039	5.040	5.042	5.044	5.045	5.045	5.045	5.044	5.042	5.041	5.039	5.038	5.034	5.031	5.026	5.021	5.016	5.011	5.004	4.998	4.990	4.981	4.974	4.965	4.955	4.945	4.934	4.924	4.912	4.899	4.886	4.872	4.859	4.844	4.829	4.814	4.798	4.781	4.762	4.745	4.726	4.706	4.688	4.666	4.645	4.624	4.601	4.578	4.555	4.531	4.509	4.484	4.458	4.432	4.408	4.380	4.352	4.326	4.299	4.271	4.242	4.215	4.188	4.158	4.129	4.100	4.070	4.041	4.012	3.982	3.954	3.924	3.895	3.868	3.838	3.809	3.781	3.752	3.724	3.698	3.669	3.641	3.615	3.588	3.562	3.536	3.510	3.486	3.461	3.436	3.412	3.389	3.365	3.341	3.319	3.295	3.274	3.251	3.230	3.209	3.186	3.166	3.145	3.125	3.104	3.084	3.064	3.044	3.024	3.004	2.985	2.964	2.945	2.925	2.905	2.885	2.864	2.845	2.824	2.802	2.782	2.761	2.740	2.720	2.698	2.676	2.655	2.632	2.610	2.586	2.564	2.541	2.516	2.494	2.470	2.445	2.420	2.395	2.370	2.345	2.319	2.292	2.266	2.239	2.212	2.184	2.158	2.130	2.100	2.071	2.044	2.015	1.985	1.956	1.926	1.898	1.868	1.838	1.808	1.778	1.748	1.718	1.686	1.656	1.626	1.596	1.566	1.535	1.505	1.475	1.445	1.415	1.386	1.356	1.329	1.299	1.271	1.242	1.215	1.189	1.161	1.135	1.109	1.084	1.059	1.035	1.011	0.988	0.965	0.944	0.922	0.902	0.884	0.865	0.846	0.829	0.812	0.796	0.782	0.769	0.756	0.744	0.732	0.721	0.712	0.705	0.696	0.690	0.684	0.679	0.674	0.671	0.669	0.666	0.665	0.665	0.664	0.665	0.668	0.669	0.671	0.675	0.678	0.681	0.685	0.690	0.694	0.700	0.704	0.710	0.715	0.720	0.726	0.730	0.735	0.740	0.745	0.750	0.754	0.758	0.761	0.765	0.766	0.770	0.771	0.772	0.772	0.774	0.772	0.771	0.770	0.768	0.765	0.760	0.756	0.751	0.746	0.739	0.731	0.724	0.715	0.706	0.696	0.688	0.676	0.665	0.652	0.641	0.629	0.616	0.601	0.588	0.572	0.558	0.544	0.528	0.512	0.496	0.480	0.464	0.446	0.431	0.414	0.398	0.380	0.364	0.346	0.330	0.312	0.296	0.280	0.262	0.246	0.231	0.214	0.198	0.181	0.165	0.149	0.134	0.118	0.102	0.088	0.070	0.056	0.040	0.025	0.010	-0.005	-0.020	-0.036	-0.050	-0.065	-0.080	-0.095	-0.110	-0.125	-0.140	-0.155	-0.170	-0.185	-0.200	-0.216	-0.231	-0.248	-0.264	-0.280	-0.296	-0.312	-0.330	-0.346	-0.364	-0.381	-0.399	-0.418	-0.435	-0.454	-0.474	-0.491	-0.511	-0.530	-0.550	-0.571	-0.591	-0.611	-0.632	-0.654	-0.675	-0.696	-0.719	-0.740	-0.762	-0.785	-0.808	-0.831	-0.852	-0.876	-0.899	-0.922	-0.945	-0.970	-0.992	-1.015	-1.039	-1.062	-1.086	-1.110	-1.132	-1.155	-1.180	-1.202	-1.225	-1.248	-1.270	-1.294	-1.315	-1.338	-1.360	-1.381	-1.404	-1.425	-1.446	-1.466	-1.488	-1.508	-1.528	-1.548	-1.568	-1.586	-1.606	-1.625	-1.644	-1.661	-1.679	-1.698	-1.715	-1.732	-1.748	-1.765	-1.781	-1.798	-1.814	-1.830	-1.845	-1.860	-1.876	-1.891	-1.906	-1.920	-1.934	-1.950	-1.964	-1.978	-1.991	-2.005	-2.018	-2.031	-2.045	-2.059	-2.071	-2.084	-2.096	-2.110	-2.122	-2.134	-2.146	-2.159	-2.171	-2.182	-2.194	-2.205	-2.218	-2.229	-2.240	-2.251	-2.261	-2.272	-2.284	-2.295	-2.305	-2.315	-2.325	-2.336	-2.345	-2.355	-2.365	-2.375	-2.384	-2.394	-2.402	-2.412	-2.421	-2.430	-2.439	-2.449	-2.458	-2.466	-2.475	-2.484	-2.494	-2.502	-2.511	-2.520	-2.529	-2.538	-2.548	-2.558	-2.568	-2.576	-2.586	-2.596	-2.606	-2.616	-2.628	-2.638	-2.650	-2.660	-2.671	-2.684	-2.695	-2.708	-2.719	-2.731	-2.745	-2.756	-2.769	-2.782	-2.796	-2.810	-2.822	-2.836	-2.850	-2.865	-2.879	-2.892	-2.908	-2.921	-2.936	-2.950	-2.965	-2.979	-2.992	-3.008	-3.020	-3.035	-3.049	-3.062	-3.075	-3.089	-3.101	-3.115	-3.126	-3.139	-3.151	-3.161	-3.174	-3.184	-3.194	-3.204	-3.212	-3.221	-3.230	-3.239	-3.248	-3.254	-3.261	-3.268	-3.274	-3.279	-3.284	-3.289	-3.294	-3.296	-3.300	-3.304	-3.308	-3.309	-3.311	-3.312	-3.315	-3.316	-3.318	-3.318	-3.319	-3.319	-3.320	-3.320	-3.321	-3.321	-3.321	-3.322	-3.322	-3.324	-3.325	-3.326	-3.328	-3.329	-3.331	-3.332	-3.335	-3.339	-3.341	-3.348	-3.351	-3.356	-3.362	-3.369	-3.376	-3.384	-3.392	-3.400	-3.411	-3.421	-3.431	-3.444	-3.456	-3.469	-3.482	-3.498	-3.512	-3.529	-3.545	-3.562	-3.580	-3.599	-3.618	-3.638	-3.658	-3.678	-3.699	-3.720	-3.740	-3.761	-3.784	-3.805	-3.828	-3.850	-3.872	-3.895	-3.915	-3.936	-3.959	-3.979	-4.000	-4.019	-4.037	-4.056	-4.075	-4.093	-4.110	-4.126	-4.141	-4.155	-4.169	-4.180	-4.191	-4.201	-4.210	-4.219	-4.225	-4.230	-4.234	-4.238	-4.238	-4.239	-4.236	-4.234	-4.231	-4.226	-4.221	-4.214	-4.205	-4.195	-4.185	-4.174	-4.161	-4.146	-4.131	-4.116	-4.100	-4.082	-4.064	-4.046	-4.025	-4.006	-3.985	-3.964	-3.941	-3.920	-3.898	-3.875	-3.852	-3.829	-3.806	-3.782	-3.760	-3.736	-3.714	-3.690	-3.668	-3.645	-3.622	-3.600	-3.578	-3.556	-3.535	-3.514	-3.494	-3.474	-3.454	-3.434	-3.414	-3.395	-3.376	-3.358	-3.340	-3.321	-3.305	-3.286	-3.270	-3.254	-3.238	-3.219	-3.202	-3.186	-3.170	-3.154	-3.139	-3.122	-3.106	-3.090	-3.072	-3.058	-3.040	-3.025	-3.008	-2.990	-2.974	-2.956	-2.939	-2.921	-2.904	-2.886	-2.868	-2.849	-2.831	-2.812	-2.792	-2.774	-2.754	-2.735	-2.715	-2.695	-2.675	-2.655	-2.634	-2.615	-2.594	-2.574	-2.554	-2.534	-2.512	-2.492	-2.472	-2.451	-2.431	-2.411	-2.390	-2.370	-2.351	-2.331	-2.311	-2.291	-2.270	-2.251	-2.232	-2.212	-2.194	-2.174	-2.155	-2.138	-2.118	-2.099	-2.080	-2.062	-2.044	-2.025	-2.007	-1.990	-1.971	-1.954	-1.936	-1.919	-1.901	-1.882	-1.865	-1.848	-1.829	-1.812	-1.795	-1.778	-1.761	-1.742	-1.726	-1.709	-1.692	-1.675	-1.659	-1.642	-1.626	-1.610	-1.592	-1.576	-1.561	-1.545	-1.530	-1.514	-1.500	-1.484	-1.470	-1.456	-1.442	-1.430	-1.416	-1.404	-1.391	-1.380	-1.369	-1.358	-1.346	-1.338	-1.328	-1.319	-1.310	-1.302	-1.295	-1.289	-1.282	-1.276	-1.271	-1.266	-1.262	-1.258	-1.255	-1.251	-1.250	-1.248	-1.246	-1.245	-1.244	-1.244	-1.244	-1.244	-1.245	-1.245	-1.245	-1.248	-1.248	-1.249	-1.250	-1.252	-1.254	-1.255	-1.258	-1.259	-1.259	-1.261	-1.262	-1.264	-1.265	-1.266	-1.268	-1.268	-1.269	-1.269	-1.269	-1.269	-1.270	-1.270	-1.269	-1.268	-1.268	-1.266	-1.266	-1.265	-1.264	-1.264	-1.262	-1.261	-1.260	-1.259	-1.259	-1.259	-1.258	-1.258	-1.259	-1.259	-1.259	-1.260	-1.262	-1.265	-1.266	-1.269	-1.272	-1.276	-1.281	-1.285	-1.291	-1.298	-1.305	-1.312	-1.321	-1.329	-1.340	-1.350	-1.361	-1.374	-1.386	-1.399	-1.412	-1.428	-1.444	-1.459	-1.476	-1.492	-1.510	-1.529	-1.548	-1.568	-1.588	-1.608	-1.628	-1.649	-1.670	-1.691	-1.712	-1.736	-1.756	-1.779	-1.801	-1.824	-1.846	-1.868	-1.890	-1.911	-1.932	-1.954	-1.975	-1.996	-2.016	-2.036	-2.056	-2.075	-2.094	-2.112	-2.130	-2.148	-2.164	-2.180	-2.194	-2.210	-2.224	-2.239	-2.251	-2.262	-2.275	-2.286	-2.298	-2.308	-2.318	-2.325	-2.334	-2.341	-2.350	-2.356	-2.361	-2.368	-2.372	-2.378	-2.382	-2.386	-2.390	-2.392	-2.396	-2.398	-2.400	-2.401	-2.404	-2.404	-2.405	-2.405	-2.406	-2.406	-2.405	-2.405	-2.404	-2.404	-2.402	-2.401	-2.401	-2.399	-2.398	-2.395	-2.392	-2.391	-2.389	-2.386	-2.384	-2.380	-2.379	-2.375	-2.371	-2.369	-2.366	-2.362	-2.359	-2.356	-2.352	-2.349	-2.345	-2.341	-2.338	-2.334	-2.331	-2.328	-2.322	-2.319	-2.315	-2.310	-2.308	-2.302	-2.299	-2.295	-2.290	-2.286	-2.282	-2.278	-2.274	-2.270	-2.265	-2.261	-2.258	-2.252	-2.249	-2.244	-2.239	-2.235	-2.229	-2.225	-2.220	-2.215	-2.210	-2.204	-2.199	-2.192	-2.186	-2.180	-2.175	-2.168	-2.161	-2.154	-2.146	-2.139	-2.130	-2.121	-2.115	-2.105	-2.096	-2.086	-2.076	-2.066	-2.055	-2.044	-2.033	-2.020	-2.007	-1.995	-1.984	-1.970	-1.956	-1.941	-1.928	-1.912	-1.896	-1.881	-1.865	-1.849	-1.830	-1.814	-1.796	-1.776	-1.759	-1.739	-1.721	-1.701	-1.680	-1.660	-1.640	-1.619	-1.596	-1.576	-1.554	-1.531	-1.509	-1.488	-1.465	-1.441	-1.419	-1.395	-1.372	-1.349	-1.324	-1.301	-1.278	-1.252	-1.229	-1.205	-1.181	-1.158	-1.134	-1.109	-1.085	-1.061	-1.036	-1.014	-0.989	-0.966	-0.942	-0.921	-0.898	-0.875	-0.852	-0.830	-0.809	-0.788	-0.766	-0.746	-0.725	-0.706	-0.685	-0.666	-0.649	-0.630	-0.612	-0.594	-0.576	-0.559	-0.544	-0.528	-0.512	-0.498	-0.482	-0.468	-0.454	-0.440	-0.426	-0.414	-0.401	-0.389	-0.376	-0.364	-0.352	-0.340	-0.329	-0.318	-0.306	-0.295	-0.282	-0.272	-0.261	-0.250	-0.239	-0.228	-0.216	-0.205	-0.192	-0.181	-0.169	-0.156	-0.144	-0.131	-0.119	-0.105	-0.092	-0.079	-0.065	-0.051	-0.036	-0.022	-0.006	0.008	0.024	0.039	0.055	0.071	0.086	0.102	0.119	0.135	0.151	0.168	0.184	0.199	0.216	0.231	0.248	0.262	0.278	0.294	0.308	0.322	0.335	0.349	0.361	0.375	0.386	0.398	0.408	0.419	0.428	0.436	0.445	0.451	0.458	0.464	0.469	0.474	0.478	0.480	0.482	0.484	0.485	0.485	0.484	0.482	0.479	0.478	0.472	0.468	0.462	0.458	0.451	0.445	0.436	0.428	0.420	0.410	0.400	0.390	0.380	0.369	0.358	0.346	0.334	0.322	0.311	0.298	0.285	0.272	0.260	0.246	0.232	0.220	0.208	0.194	0.181	0.168	0.154	0.140	0.128	0.115	0.101	0.089	0.076	0.065	0.051	0.039	0.026	0.015	0.002	-0.009	-0.020	-0.031	-0.042	-0.054	-0.065	-0.075	-0.085	-0.096	-0.106	-0.115	-0.126	-0.135	-0.144	-0.155	-0.164	-0.172	-0.182	-0.190	-0.199	-0.208	-0.216	-0.224	-0.231	-0.241	-0.249	-0.256	-0.264	-0.271	-0.278	-0.285	-0.292	-0.300	-0.306	-0.314	-0.320	-0.326	-0.334	-0.340	-0.348	-0.354	-0.361	-0.368	-0.374	-0.381	-0.388	-0.395	-0.402	-0.410	-0.418	-0.425	-0.434	-0.441	-0.449	-0.459	-0.468	-0.476	-0.485	-0.495	-0.506	-0.516	-0.526	-0.538	-0.549	-0.561	-0.574	-0.585	-0.598	-0.611	-0.626	-0.640	-0.655	-0.670	-0.686	-0.702	-0.719	-0.736	-0.754	-0.771	-0.790	-0.808	-0.828	-0.846	-0.866	-0.886	-0.908	-0.928	-0.949	-0.970	-0.991	-1.012	-1.035	-1.058	-1.079	-1.101	-1.122	-1.146	-1.169	-1.190	-1.212	-1.235	-1.256	-1.278	-1.300	-1.321	-1.341	-1.362	-1.382	-1.404	-1.424	-1.442	-1.462	-1.481	-1.499	-1.518	-1.535	-1.551	-1.569	-1.585	-1.600	-1.615	-1.630	-1.645	-1.659	-1.672	-1.686	-1.700	-1.712	-1.725	-1.738	-1.749	-1.761	-1.772	-1.784	-1.796	-1.806	-1.818	-1.829	-1.840	-1.851	-1.864	-1.874	-1.885	-1.898	-1.909	-1.921	-1.934	-1.946	-1.959	-1.971	-1.985	-1.998	-2.011	-2.026	-2.040	-2.055	-2.070	-2.086	-2.102	-2.118	-2.134	-2.151	-2.168	-2.184	-2.202	-2.220	-2.239	-2.255	-2.274	-2.292	-2.311	-2.330	-2.349	-2.366	-2.385	-2.402	-2.421	-2.439	-2.458	-2.474	-2.491	-2.508	-2.525	-2.540	-2.556	-2.571	-2.584	-2.599	-2.611	-2.624	-2.635	-2.645	-2.655	-2.664	-2.672	-2.680	-2.686	-2.691	-2.695	-2.699	-2.700	-2.701	-2.701	-2.700	-2.698	-2.695	-2.690	-2.685	-2.678	-2.670	-2.662	-2.652	-2.641	-2.630	-2.618	-2.605	-2.590	-2.575	-2.559	-2.542	-2.525	-2.508	-2.489	-2.470	-2.450	-2.429	-2.409	-2.388	-2.366	-2.345	-2.322	-2.300	-2.279	-2.256	-2.234	-2.212	-2.191	-2.169	-2.148	-2.126	-2.106	-2.086	-2.066	-2.046	-2.027	-2.009	-1.991	-1.975	-1.959	-1.942	-1.928	-1.912	-1.900	-1.886	-1.875	-1.864	-1.854	-1.844	-1.835	-1.826	-1.820	-1.814	-1.808	-1.802	-1.799	-1.795	-1.792	-1.789	-1.788	-1.786	-1.786	-1.788	-1.786	-1.788	-1.789	-1.792	-1.794	-1.796	-1.799	-1.801	-1.805	-1.809	-1.812	-1.816	-1.819	-1.824	-1.826	-1.831	-1.834	-1.838	-1.842	-1.845	-1.849	-1.851	-1.855	-1.858	-1.860	-1.861	-1.864	-1.865	-1.866	-1.869	-1.869	-1.869	-1.869	-1.869	-1.868	-1.866	-1.865	-1.862	-1.859	-1.856	-1.852	-1.848	-1.844	-1.839	-1.832	-1.826	-1.820	-1.812	-1.804	-1.796	-1.788	-1.778	-1.768	-1.758	-1.745	-1.735	-1.721	-1.709	-1.695	-1.681	-1.666	-1.651	-1.635	-1.619	-1.602	-1.585	-1.568	-1.549	-1.530	-1.512	-1.492	-1.474	-1.452	-1.432	-1.412	-1.391	-1.371	-1.350	-1.329	-1.308	-1.285	-1.265	-1.242	-1.221	-1.200	-1.179	-1.156	-1.136	-1.115	-1.095	-1.075	-1.054	-1.035	-1.015	-0.996	-0.978	-0.960	-0.942	-0.926	-0.909	-0.892	-0.878	-0.862	-0.848	-0.835	-0.821	-0.808	-0.796	-0.785	-0.774	-0.764	-0.754	-0.744	-0.735	-0.726	-0.719	-0.711	-0.704	-0.696	-0.691	-0.685	-0.680	-0.674	-0.669	-0.664	-0.659	-0.655	-0.651	-0.646	-0.642	-0.640	-0.635	-0.632	-0.628	-0.624	-0.619	-0.615	-0.610	-0.608	-0.602	-0.596	-0.592	-0.586	-0.580	-0.575	-0.569	-0.562	-0.556	-0.549	-0.541	-0.532	-0.525	-0.516	-0.507	-0.498	-0.489	-0.478	-0.468	-0.456	-0.445	-0.434	-0.421	-0.409	-0.396	-0.382	-0.369	-0.355	-0.340	-0.325	-0.311	-0.296	-0.281	-0.265	-0.250	-0.232	-0.216	-0.201	-0.185	-0.168	-0.150	-0.134	-0.118	-0.099	-0.082	-0.065	-0.048	-0.030	-0.012	0.005	0.021	0.039	0.056	0.072	0.091	0.108	0.125	0.141	0.158	0.175	0.192	0.209	0.225	0.240	0.256	0.272	0.289	0.305	0.320	0.335	0.351	0.366	0.381	0.396	0.411	0.425	0.440	0.455	0.470	0.484	0.500	0.514	0.529	0.542	0.558	0.571	0.586	0.600	0.614	0.629	0.642	0.656	0.671	0.686	0.699	0.714	0.728	0.741	0.755	0.769	0.782	0.798	0.810	0.824	0.836	0.850	0.864	0.876	0.889	0.901	0.915	0.926	0.938	0.950	0.961	0.972	0.984	0.994	1.004	1.014	1.024	1.034	1.041	1.050	1.058	1.066	1.074	1.080	1.088	1.094	1.099	1.105	1.110	1.115	1.119	1.124	1.128	1.130	1.134	1.136	1.139	1.140	1.142	1.142	1.144	1.144	1.144	1.142	1.142	1.141	1.140	1.138	1.136	1.134	1.131	1.129	1.125	1.121	1.118	1.112	1.106	1.102	1.096	1.090	1.084	1.078	1.070	1.062	1.054	1.046	1.036	1.028	1.018	1.009	0.999	0.988	0.976	0.965	0.954	0.940	0.928	0.915	0.901	0.889	0.875	0.860	0.846	0.831	0.816	0.801	0.785	0.770	0.755	0.740	0.724	0.708	0.692	0.678	0.660	0.645	0.629	0.614	0.598	0.582	0.569	0.552	0.539	0.525	0.510	0.496	0.484	0.470	0.458	0.445	0.434	0.422	0.411	0.401	0.391	0.381	0.371	0.362	0.354	0.345	0.338	0.330	0.324	0.316	0.310	0.304	0.298	0.292	0.288	0.282	0.279	0.275	0.271	0.266	0.264	0.261	0.258	0.254	0.252	0.249	0.246	0.244	0.242	0.239	0.236	0.234	0.232	0.229	0.226	0.222	0.221	0.218	0.215	0.212	0.209	0.205	0.201	0.198	0.194	0.190	0.185	0.180	0.176	0.170	0.165	0.159	0.154	0.148	0.141	0.136	0.129	0.122	0.115	0.108	0.100	0.091	0.084	0.075	0.066	0.058	0.048	0.039	0.029	0.020	0.010	0.000	-0.011	-0.021	-0.032	-0.042	-0.052	-0.064	-0.076	-0.086	-0.096	-0.109	-0.120	-0.131	-0.142	-0.152	-0.164	-0.175	-0.185	-0.196	-0.208	-0.216	-0.226	-0.236	-0.246	-0.255	-0.264	-0.272	-0.280	-0.288	-0.295	-0.301	-0.309	-0.314	-0.320	-0.325	-0.329	-0.332	-0.336	-0.338	-0.340	-0.341	-0.341	-0.342	-0.342	-0.340	-0.339	-0.336	-0.334	-0.329	-0.325	-0.320	-0.314	-0.309	-0.302	-0.295	-0.286	-0.279	-0.270	-0.260	-0.250	-0.240	-0.229	-0.219	-0.208	-0.195	-0.182	-0.171	-0.158	-0.145	-0.131	-0.118	-0.105	-0.091	-0.076	-0.064	-0.050	-0.035	-0.022	-0.008	0.005	0.019	0.031	0.046	0.059	0.070	0.082	0.095	0.106	0.118	0.129	0.139	0.149	0.158	0.166	0.175	0.184	0.190	0.196	0.202	0.209	0.215	0.219	0.222	0.226	0.228	0.230	0.232	0.232	0.232	0.231	0.230	0.229	0.228	0.224	0.221	0.218	0.211	0.206	0.200	0.195	0.188	0.180	0.174	0.165	0.156	0.149	0.139	0.129	0.119	0.108	0.098	0.086	0.075	0.065	0.054	0.042	0.030	0.019	0.008	-0.004	-0.016	-0.028	-0.040	-0.052	-0.065	-0.075	-0.086	-0.099	-0.110	-0.121	-0.132	-0.142	-0.154	-0.164	-0.174	-0.185	-0.194	-0.202	-0.214	-0.221	-0.231	-0.239	-0.248	-0.256	-0.264	-0.271	-0.279	-0.285	-0.291	-0.298	-0.305	-0.311	-0.316	-0.321	-0.326	-0.331	-0.335	-0.339	-0.342	-0.346	-0.350	-0.352	-0.355	-0.358	-0.360	-0.361	-0.364	-0.364	-0.365	-0.365	-0.365	-0.366	-0.366	-0.365	-0.364	
