# Supplementary material for: Motion onset VEPs can see through the blur
Source: Sci Rep. 2024 Sep 12;14:21296. doi: 10.1038/s41598-024-72483-z (PMC11393312; doi:10.1038/s41598-024-72483-z)
Supplement: Supplementary file 3 — Supplementary Information 3. [file 41598_2024_72483_MOESM3_ESM.zip › VEP_raw_data/source_data/SourceBlurVEP-S003_VEP_2023-03-29_10-57-27.txt]

0.000	0.000	99999.999	6250.000	50.000	-2193.000	-2061.000	6248.000	7.000	100.000	5.000	2.000	1.000	1.000	0.000	0.000	0.000	0.000	0.000	0.000	0.000	0.000	0.000	0.000	0.000	0.000	0.000	3.639	3.619	3.600	3.581	3.562	3.544	3.525	3.508	3.491	3.474	3.456	3.440	3.424	3.409	3.394	3.379	3.365	3.350	3.336	3.322	3.309	3.296	3.284	3.271	3.259	3.246	3.235	3.224	3.212	3.200	3.190	3.178	3.166	3.155	3.145	3.134	3.124	3.112	3.100	3.089	3.078	3.066	3.054	3.042	3.031	3.019	3.006	2.995	2.982	2.969	2.956	2.944	2.930	2.915	2.901	2.886	2.872	2.856	2.841	2.824	2.808	2.790	2.774	2.756	2.739	2.720	2.701	2.682	2.664	2.645	2.625	2.606	2.586	2.566	2.548	2.528	2.506	2.486	2.466	2.446	2.428	2.406	2.386	2.368	2.348	2.330	2.311	2.292	2.274	2.255	2.239	2.222	2.205	2.189	2.174	2.158	2.142	2.130	2.116	2.104	2.091	2.080	2.070	2.059	2.049	2.040	2.031	2.024	2.016	2.010	2.004	1.998	1.991	1.986	1.981	1.975	1.970	1.965	1.960	1.956	1.951	1.948	1.941	1.938	1.932	1.928	1.921	1.915	1.909	1.902	1.895	1.886	1.878	1.869	1.859	1.849	1.838	1.826	1.814	1.800	1.786	1.771	1.756	1.739	1.721	1.704	1.685	1.665	1.646	1.625	1.604	1.581	1.560	1.536	1.514	1.490	1.466	1.442	1.419	1.394	1.370	1.345	1.320	1.296	1.271	1.249	1.225	1.202	1.179	1.156	1.135	1.114	1.094	1.074	1.054	1.036	1.019	1.002	0.986	0.972	0.958	0.945	0.932	0.922	0.912	0.902	0.894	0.888	0.880	0.874	0.869	0.865	0.861	0.858	0.856	0.855	0.855	0.854	0.855	0.856	0.858	0.860	0.862	0.866	0.869	0.871	0.875	0.879	0.882	0.886	0.891	0.894	0.898	0.901	0.906	0.909	0.912	0.916	0.920	0.921	0.922	0.925	0.926	0.929	0.929	0.930	0.930	0.929	0.929	0.926	0.926	0.922	0.921	0.919	0.916	0.912	0.909	0.905	0.901	0.896	0.891	0.888	0.882	0.878	0.872	0.866	0.860	0.854	0.846	0.841	0.834	0.826	0.820	0.811	0.805	0.798	0.790	0.782	0.774	0.766	0.759	0.750	0.741	0.731	0.722	0.714	0.702	0.692	0.682	0.670	0.660	0.649	0.635	0.622	0.609	0.596	0.582	0.568	0.552	0.536	0.520	0.504	0.486	0.468	0.450	0.430	0.410	0.390	0.369	0.349	0.326	0.304	0.280	0.256	0.232	0.206	0.181	0.156	0.130	0.104	0.078	0.050	0.024	-0.004	-0.031	-0.060	-0.088	-0.115	-0.142	-0.171	-0.199	-0.228	-0.254	-0.280	-0.308	-0.334	-0.360	-0.384	-0.410	-0.434	-0.456	-0.480	-0.502	-0.525	-0.546	-0.566	-0.585	-0.605	-0.622	-0.639	-0.655	-0.670	-0.685	-0.699	-0.711	-0.724	-0.735	-0.745	-0.754	-0.762	-0.770	-0.778	-0.784	-0.789	-0.794	-0.799	-0.801	-0.805	-0.806	-0.809	-0.810	-0.812	-0.814	-0.815	-0.815	-0.816	-0.816	-0.818	-0.816	-0.816	-0.816	-0.815	-0.816	-0.815	-0.816	-0.815	-0.815	-0.816	-0.816	-0.819	-0.819	-0.820	-0.822	-0.824	-0.826	-0.830	-0.832	-0.835	-0.838	-0.842	-0.846	-0.850	-0.855	-0.859	-0.864	-0.869	-0.872	-0.878	-0.882	-0.889	-0.892	-0.899	-0.902	-0.908	-0.911	-0.918	-0.921	-0.925	-0.929	-0.932	-0.936	-0.938	-0.941	-0.942	-0.944	-0.946	-0.946	-0.946	-0.944	-0.942	-0.940	-0.939	-0.935	-0.930	-0.925	-0.920	-0.915	-0.908	-0.899	-0.890	-0.881	-0.871	-0.860	-0.848	-0.836	-0.822	-0.809	-0.795	-0.780	-0.765	-0.748	-0.731	-0.714	-0.696	-0.678	-0.658	-0.639	-0.619	-0.599	-0.579	-0.559	-0.538	-0.516	-0.496	-0.475	-0.454	-0.431	-0.410	-0.390	-0.369	-0.348	-0.328	-0.306	-0.286	-0.268	-0.249	-0.230	-0.212	-0.195	-0.179	-0.162	-0.146	-0.131	-0.118	-0.102	-0.089	-0.076	-0.065	-0.054	-0.044	-0.034	-0.024	-0.015	-0.008	0.001	0.008	0.012	0.019	0.024	0.028	0.032	0.035	0.038	0.041	0.042	0.044	0.046	0.046	0.049	0.048	0.049	0.051	0.051	0.052	0.052	0.054	0.054	0.056	0.058	0.058	0.059	0.060	0.061	0.064	0.064	0.066	0.069	0.071	0.072	0.075	0.079	0.081	0.084	0.088	0.090	0.094	0.098	0.101	0.105	0.109	0.111	0.115	0.119	0.122	0.125	0.128	0.130	0.134	0.136	0.139	0.141	0.142	0.142	0.144	0.145	0.145	0.145	0.145	0.144	0.144	0.142	0.141	0.140	0.138	0.135	0.132	0.129	0.125	0.121	0.119	0.114	0.110	0.105	0.101	0.096	0.091	0.086	0.082	0.078	0.071	0.066	0.062	0.056	0.051	0.046	0.042	0.036	0.032	0.029	0.025	0.020	0.018	0.014	0.010	0.006	0.005	0.001	0.000	-0.001	-0.004	-0.004	-0.006	-0.006	-0.006	-0.006	-0.006	-0.005	-0.005	-0.004	-0.002	0.000	0.001	0.004	0.006	0.009	0.012	0.015	0.019	0.024	0.028	0.031	0.035	0.040	0.045	0.050	0.055	0.060	0.065	0.071	0.076	0.082	0.088	0.094	0.099	0.105	0.111	0.116	0.122	0.128	0.132	0.139	0.145	0.151	0.156	0.162	0.168	0.172	0.178	0.182	0.189	0.194	0.199	0.202	0.209	0.214	0.218	0.221	0.225	0.229	0.232	0.236	0.239	0.242	0.245	0.248	0.250	0.252	0.255	0.258	0.259	0.259	0.260	0.261	0.261	0.261	0.260	0.260	0.260	0.258	0.256	0.254	0.252	0.249	0.246	0.241	0.238	0.234	0.228	0.222	0.218	0.212	0.206	0.200	0.195	0.188	0.181	0.174	0.166	0.159	0.151	0.144	0.135	0.128	0.119	0.110	0.101	0.092	0.085	0.076	0.069	0.060	0.051	0.042	0.035	0.028	0.020	0.012	0.005	-0.002	-0.010	-0.016	-0.022	-0.029	-0.035	-0.041	-0.046	-0.051	-0.056	-0.061	-0.065	-0.070	-0.074	-0.078	-0.081	-0.085	-0.088	-0.090	-0.092	-0.095	-0.099	-0.101	-0.104	-0.106	-0.109	-0.110	-0.112	-0.114	-0.116	-0.119	-0.121	-0.122	-0.125	-0.129	-0.130	-0.132	-0.136	-0.140	-0.141	-0.145	-0.150	-0.155	-0.158	-0.162	-0.168	-0.172	-0.179	-0.184	-0.190	-0.196	-0.201	-0.209	-0.215	-0.222	-0.229	-0.238	-0.245	-0.252	-0.260	-0.268	-0.276	-0.282	-0.291	-0.299	-0.308	-0.315	-0.321	-0.330	-0.336	-0.344	-0.350	-0.358	-0.364	-0.369	-0.375	-0.381	-0.386	-0.391	-0.395	-0.399	-0.401	-0.405	-0.406	-0.409	-0.411	-0.412	-0.414	-0.414	-0.414	-0.414	-0.412	-0.412	-0.411	-0.409	-0.406	-0.404	-0.401	-0.400	-0.396	-0.392	-0.389	-0.386	-0.382	-0.379	-0.374	-0.370	-0.366	-0.362	-0.359	-0.355	-0.351	-0.348	-0.344	-0.340	-0.336	-0.332	-0.330	-0.326	-0.324	-0.321	-0.318	-0.315	-0.312	-0.310	-0.308	-0.305	-0.302	-0.301	-0.299	-0.295	-0.294	-0.291	-0.290	-0.288	-0.285	-0.284	-0.281	-0.279	-0.276	-0.275	-0.271	-0.270	-0.268	-0.265	-0.262	-0.260	-0.259	-0.258	-0.254	-0.252	-0.250	-0.249	-0.246	-0.244	-0.242	-0.240	-0.240	-0.236	-0.235	-0.234	-0.232	-0.231	-0.229	-0.228	-0.228	-0.226	-0.226	-0.224	-0.224	-0.225	-0.224	-0.224	-0.225	-0.225	-0.228	-0.229	-0.230	-0.232	-0.235	-0.238	-0.240	-0.242	-0.245	-0.248	-0.251	-0.255	-0.259	-0.262	-0.266	-0.270	-0.274	-0.276	-0.281	-0.285	-0.289	-0.291	-0.296	-0.299	-0.302	-0.306	-0.309	-0.311	-0.314	-0.316	-0.319	-0.320	-0.321	-0.324	-0.324	-0.325	-0.325	-0.324	-0.324	-0.322	-0.321	-0.319	-0.316	-0.315	-0.311	-0.308	-0.304	-0.299	-0.292	-0.286	-0.280	-0.272	-0.266	-0.259	-0.250	-0.241	-0.231	-0.221	-0.210	-0.199	-0.189	-0.178	-0.164	-0.152	-0.139	-0.125	-0.111	-0.096	-0.082	-0.065	-0.050	-0.035	-0.018	0.000	0.016	0.032	0.050	0.068	0.085	0.104	0.121	0.140	0.158	0.175	0.192	0.210	0.229	0.246	0.264	0.280	0.296	0.314	0.330	0.346	0.361	0.378	0.392	0.406	0.421	0.435	0.449	0.461	0.472	0.485	0.495	0.505	0.516	0.525	0.534	0.542	0.551	0.558	0.566	0.572	0.579	0.585	0.591	0.596	0.600	0.605	0.609	0.615	0.619	0.621	0.626	0.629	0.632	0.638	0.640	0.644	0.648	0.651	0.655	0.659	0.664	0.669	0.674	0.678	0.682	0.688	0.694	0.700	0.706	0.711	0.719	0.726	0.734	0.741	0.749	0.758	0.765	0.774	0.784	0.791	0.801	0.810	0.819	0.828	0.838	0.848	0.856	0.866	0.874	0.884	0.892	0.901	0.911	0.920	0.929	0.936	0.945	0.954	0.961	0.969	0.976	0.982	0.990	0.996	1.002	1.009	1.014	1.018	1.022	1.026	1.030	1.032	1.036	1.039	1.040	1.041	1.041	1.041	1.041	1.040	1.039	1.036	1.034	1.030	1.025	1.021	1.016	1.009	1.002	0.996	0.989	0.980	0.970	0.960	0.950	0.939	0.925	0.912	0.899	0.885	0.870	0.855	0.839	0.822	0.804	0.786	0.768	0.749	0.728	0.709	0.688	0.666	0.645	0.622	0.601	0.578	0.555	0.532	0.510	0.486	0.462	0.440	0.416	0.394	0.370	0.348	0.325	0.304	0.282	0.261	0.241	0.221	0.202	0.185	0.168	0.151	0.135	0.120	0.106	0.094	0.082	0.071	0.061	0.052	0.045	0.039	0.034	0.030	0.026	0.024	0.022	0.022	0.024	0.025	0.028	0.031	0.035	0.040	0.045	0.051	0.058	0.066	0.074	0.081	0.091	0.100	0.108	0.118	0.126	0.134	0.142	0.151	0.160	0.168	0.175	0.182	0.189	0.195	0.199	0.204	0.206	0.210	0.211	0.212	0.211	0.211	0.209	0.206	0.201	0.198	0.191	0.184	0.175	0.165	0.156	0.145	0.132	0.119	0.105	0.089	0.072	0.056	0.038	0.020	0.000	-0.020	-0.041	-0.062	-0.084	-0.106	-0.129	-0.152	-0.176	-0.201	-0.226	-0.250	-0.276	-0.302	-0.328	-0.354	-0.381	-0.408	-0.434	-0.460	-0.486	-0.512	-0.540	-0.566	-0.594	-0.620	-0.646	-0.672	-0.699	-0.725	-0.751	-0.776	-0.802	-0.828	-0.852	-0.879	-0.904	-0.929	-0.954	-0.978	-1.001	-1.026	-1.049	-1.072	-1.096	-1.120	-1.142	-1.165	-1.188	-1.210	-1.231	-1.252	-1.274	-1.295	-1.315	-1.336	-1.356	-1.375	-1.395	-1.415	-1.432	-1.450	-1.468	-1.486	-1.502	-1.520	-1.536	-1.551	-1.566	-1.582	-1.598	-1.612	-1.628	-1.641	-1.654	-1.668	-1.680	-1.692	-1.705	-1.716	-1.728	-1.739	-1.749	-1.759	-1.770	-1.779	-1.789	-1.796	-1.805	-1.814	-1.821	-1.829	-1.835	-1.842	-1.848	-1.852	-1.859	-1.865	-1.870	-1.874	-1.879	-1.882	-1.885	-1.888	-1.890	-1.892	-1.894	-1.894	-1.895	-1.894	-1.895	-1.892	-1.892	-1.889	-1.886	-1.882	-1.879	-1.874	-1.870	-1.862	-1.858	-1.850	-1.842	-1.835	-1.826	-1.816	-1.806	-1.796	-1.785	-1.774	-1.762	-1.749	-1.738	-1.722	-1.709	-1.695	-1.680	-1.665	-1.650	-1.635	-1.619	-1.604	-1.588	-1.571	-1.556	-1.540	-1.524	-1.508	-1.492	-1.476	-1.461	-1.446	-1.431	-1.416	-1.402	-1.389	-1.374	-1.361	-1.349	-1.336	-1.324	-1.312	-1.301	-1.290	-1.280	-1.271	-1.261	-1.252	-1.244	-1.235	-1.229	-1.221	-1.212	-1.208	-1.201	-1.195	-1.190	-1.184	-1.179	-1.174	-1.170	-1.166	-1.162	-1.158	-1.154	-1.150	-1.146	-1.144	-1.139	-1.136	-1.134	-1.130	-1.126	-1.124	-1.121	-1.118	-1.114	-1.111	-1.109	-1.106	-1.104	-1.101	-1.099	-1.096	-1.094	-1.092	-1.090	-1.089	-1.086	-1.085	-1.082	-1.081	-1.080	-1.079	-1.078	-1.076	-1.076	-1.076	-1.075	-1.075	-1.075	-1.074	-1.075	-1.075	-1.076	-1.076	-1.076	-1.078	-1.078	-1.080	-1.080	-1.081	-1.081	-1.082	-1.084	-1.085	-1.085	-1.086	-1.086	-1.088	-1.088	-1.088	-1.086	-1.088	-1.086	-1.086	-1.085	-1.085	-1.084	-1.081	-1.080	-1.078	-1.076	-1.075	-1.071	-1.069	-1.065	-1.062	-1.060	-1.056	-1.052	-1.050	-1.046	-1.042	-1.039	-1.035	-1.031	-1.028	-1.025	-1.020	-1.018	-1.014	-1.010	-1.008	-1.004	-1.000	-0.998	-0.996	-0.995	-0.992	-0.991	-0.992	-0.991	-0.990	-0.990	-0.990	-0.991	-0.994	-0.994	-0.996	-1.000	-1.002	-1.004	-1.008	-1.011	-1.016	-1.020	-1.025	-1.030	-1.035	-1.040	-1.046	-1.050	-1.056	-1.061	-1.066	-1.072	-1.079	-1.084	-1.090	-1.095	-1.100	-1.105	-1.110	-1.115	-1.120	-1.122	-1.126	-1.130	-1.132	-1.135	-1.136	-1.138	-1.138	-1.139	-1.139	-1.138	-1.135	-1.134	-1.131	-1.128	-1.124	-1.120	-1.115	-1.110	-1.104	-1.096	-1.090	-1.082	-1.075	-1.066	-1.058	-1.049	-1.039	-1.030	-1.020	-1.010	-1.000	-0.989	-0.979	-0.969	-0.958	-0.946	-0.935	-0.925	-0.915	-0.904	-0.894	-0.884	-0.874	-0.865	-0.855	-0.846	-0.838	-0.829	-0.821	-0.812	-0.806	-0.799	-0.794	-0.789	-0.782	-0.778	-0.772	-0.769	-0.766	-0.762	-0.761	-0.759	-0.758	-0.756	-0.756	-0.758	-0.758	-0.760	-0.761	-0.764	-0.766	-0.769	-0.774	-0.778	-0.781	-0.785	-0.790	-0.795	-0.801	-0.808	-0.814	-0.819	-0.825	-0.834	-0.840	-0.846	-0.854	-0.860	-0.868	-0.874	-0.880	-0.886	-0.894	-0.901	-0.909	-0.916	-0.922	-0.930	-0.935	-0.942	-0.948	-0.955	-0.960	-0.965	-0.971	-0.976	-0.982	-0.986	-0.990	-0.995	-0.999	-1.002	-1.006	-1.009	-1.011	-1.012	-1.014	-1.016	-1.018	-1.018	-1.018	-1.018	-1.018	-1.015	-1.014	-1.011	-1.010	-1.006	-1.002	-0.999	-0.994	-0.989	-0.984	-0.979	-0.971	-0.965	-0.958	-0.950	-0.942	-0.935	-0.926	-0.916	-0.908	-0.898	-0.888	-0.878	-0.866	-0.856	-0.844	-0.832	-0.821	-0.810	-0.798	-0.786	-0.774	-0.761	-0.749	-0.738	-0.726	-0.714	-0.702	-0.691	-0.680	-0.669	-0.658	-0.648	-0.638	-0.629	-0.620	-0.611	-0.604	-0.596	-0.590	-0.584	-0.579	-0.574	-0.571	-0.569	-0.566	-0.565	-0.565	-0.566	-0.569	-0.571	-0.575	-0.580	-0.585	-0.594	-0.601	-0.610	-0.621	-0.632	-0.645	-0.659	-0.674	-0.689	-0.708	-0.725	-0.746	-0.768	-0.790	-0.812	-0.838	-0.862	-0.889	-0.916	-0.945	-0.975	-1.004	-1.036	-1.066	-1.100	-1.132	-1.166	-1.200	-1.235	-1.270	-1.305	-1.340	-1.376	-1.411	-1.448	-1.482	-1.518	-1.552	-1.589	-1.622	-1.658	-1.690	-1.724	-1.756	-1.788	-1.818	-1.848	-1.875	-1.902	-1.929	-1.954	-1.976	-2.000	-2.020	-2.039	-2.058	-2.074	-2.088	-2.100	-2.111	-2.121	-2.130	-2.135	-2.139	-2.141	-2.140	-2.140	-2.136	-2.131	-2.125	-2.116	-2.106	-2.094	-2.080	-2.065	-2.050	-2.031	-2.013	-1.992	-1.970	-1.946	-1.922	-1.896	-1.870	-1.842	-1.815	-1.786	-1.758	-1.728	-1.698	-1.666	-1.635	-1.602	-1.571	-1.539	-1.506	-1.475	-1.441	-1.410	-1.376	-1.345	-1.312	-1.281	-1.251	-1.220	-1.190	-1.161	-1.131	-1.104	-1.076	-1.049	-1.021	-0.995	-0.970	-0.946	-0.921	-0.898	-0.875	-0.852	-0.831	-0.810	-0.789	-0.768	-0.749	-0.729	-0.710	-0.691	-0.672	-0.655	-0.638	-0.620	-0.604	-0.586	-0.570	-0.552	-0.536	-0.522	-0.505	-0.490	-0.475	-0.461	-0.446	-0.432	-0.419	-0.405	-0.391	-0.378	-0.365	-0.354	-0.341	-0.329	-0.316	-0.305	-0.295	-0.284	-0.274	-0.264	-0.255	-0.246	-0.238	-0.231	-0.225	-0.218	-0.212	-0.206	-0.204	-0.200	-0.196	-0.194	-0.192	-0.191	-0.191	-0.192	-0.194	-0.195	-0.198	-0.201	-0.205	-0.209	-0.214	-0.219	-0.224	-0.230	-0.236	-0.241	-0.249	-0.255	-0.261	-0.268	-0.274	-0.282	-0.289	-0.296	-0.302	-0.308	-0.314	-0.319	-0.322	-0.328	-0.332	-0.336	-0.339	-0.340	-0.342	-0.344	-0.345	-0.346	-0.345	-0.345	-0.342	-0.340	-0.336	-0.334	-0.329	-0.324	-0.319	-0.311	-0.305	-0.298	-0.291	-0.282	-0.275	-0.265	-0.256	-0.248	-0.236	-0.226	-0.216	-0.205	-0.195	-0.184	-0.175	-0.164	-0.152	-0.144	-0.132	-0.122	-0.112	-0.104	-0.095	-0.085	-0.078	-0.069	-0.060	-0.052	-0.045	-0.038	-0.031	-0.026	-0.019	-0.014	-0.008	-0.002	0.002	0.006	0.010	0.014	0.019	0.021	0.024	0.028	0.029	0.031	0.032	0.035	0.036	0.038	0.040	0.041	0.042	0.044	0.045	0.045	0.046	0.046	0.048	0.049	0.049	0.049	0.049	0.050	0.050	0.050	0.051	0.051	0.051	0.051	0.052	0.052	0.052	0.054	0.054	0.054	0.052	0.052	0.051	0.051	0.051	0.050	0.050	0.048	0.048	0.045	0.044	0.042	0.040	0.038	0.036	0.034	0.031	0.029	0.025	0.022	0.019	0.016	0.011	0.009	0.005	0.000	-0.004	-0.010	-0.014	-0.020	-0.026	-0.032	-0.039	-0.045	-0.051	-0.059	-0.066	-0.074	-0.081	-0.089	-0.099	-0.106	-0.116	-0.125	-0.134	-0.144	-0.152	-0.162	-0.172	-0.184	-0.194	-0.204	-0.214	-0.225	-0.235	-0.246	-0.256	-0.266	-0.278	-0.288	-0.299	-0.309	-0.319	-0.330	-0.339	-0.349	-0.359	-0.368	-0.375	-0.384	-0.391	-0.398	-0.404	-0.410	-0.416	-0.420	-0.422	-0.426	-0.429	-0.429	-0.430	-0.430	-0.429	-0.426	-0.422	-0.419	-0.412	-0.408	-0.399	-0.391	-0.381	-0.370	-0.359	-0.348	-0.335	-0.320	-0.305	-0.289	-0.272	-0.255	-0.238	-0.219	-0.199	-0.180	-0.160	-0.140	-0.119	-0.099	-0.078	-0.058	-0.035	-0.014	0.008	0.028	0.049	0.070	0.090	0.109	0.128	0.145	0.162	0.179	0.195	0.209	0.222	0.235	0.246	0.258	0.266	0.275	0.282	0.288	0.292	0.295	0.296	0.296	0.295	0.294	0.291	0.285	0.279	0.272	0.264	0.254	0.244	0.232	0.220	0.205	0.191	0.176	0.160	0.142	0.125	0.106	0.089	0.069	0.050	0.029	0.009	-0.012	-0.034	-0.054	-0.076	-0.098	-0.118	-0.138	-0.158	-0.179	-0.199	-0.218	-0.236	-0.254	-0.271	-0.288	-0.304	-0.319	-0.332	-0.346	-0.358	-0.369	-0.379	-0.388	-0.395	-0.401	-0.406	-0.410	-0.412	-0.414	-0.414	-0.412	-0.411	-0.408	-0.401	-0.396	-0.389	-0.380	-0.369	-0.358	-0.345	-0.331	-0.318	-0.301	-0.282	-0.265	-0.246	-0.225	-0.204	-0.181	-0.159	-0.134	-0.111	-0.088	-0.062	-0.036	-0.011	0.015	0.041	0.066	0.092	0.120	0.146	0.171	0.198	0.222	0.248	0.271	0.295	0.318	0.340	0.360	0.381	0.401	0.420	0.438	0.455	0.471	0.485	0.499	0.510	0.522	0.531	0.540	0.549	0.555	0.560	0.565	0.569	0.571	0.572	0.572	0.572	0.572	0.570	0.569	0.566	0.561	0.559	0.555	0.549	0.545	0.539	0.534	0.529	0.524	0.518	0.514	0.509	0.505	0.500	0.498	0.496	0.494	0.492	0.490	0.491	0.491	0.494	0.495	0.499	0.502	0.506	0.512	0.520	0.525	0.535	0.542	0.551	0.562	0.572	0.584	0.595	0.608	0.620	0.632	0.646	0.659	0.672	0.686	0.700	0.714	0.726	0.740	0.754	0.766	0.779	0.791	0.802	0.814	0.825	0.834	0.845	0.852	0.861	0.869	0.874	0.880	0.885	0.889	0.891	0.892	0.895	0.894	0.892	0.891	0.888	0.884	0.879	0.872	0.866	0.859	0.850	0.841	0.830	0.820	0.809	0.798	0.785	0.770	0.758	0.744	0.729	0.712	0.696	0.681	0.665	0.649	0.631	0.615	0.599	0.581	0.566	0.550	0.534	0.518	0.504	0.488	0.474	0.460	0.446	0.434	0.422	0.411	0.401	0.392	0.384	0.376	0.370	0.364	0.359	0.356	0.354	0.352	0.354	0.355	0.356	0.360	0.366	0.374	0.381	0.390	0.400	0.412	0.426	0.440	0.455	0.472	0.489	0.507	0.529	0.549	0.571	0.592	0.616	0.641	0.666	0.692	0.719	0.746	0.772	0.800	0.829	0.856	0.884	0.912	0.940	0.968	0.995	1.022	1.049	1.075	1.101	1.126	1.150	1.174	1.198	1.219	1.240	1.260	1.279	1.296	1.312	1.328	1.341	1.354	1.365	1.375	1.382	1.390	1.396	1.400	1.404	1.405	1.405	1.404	1.400	1.396	1.391	1.385	1.378	1.369	1.359	1.348	1.336	1.324	1.309	1.294	1.278	1.261	1.245	1.226	1.208	1.190	1.170	1.151	1.131	1.111	1.091	1.070	1.050	1.030	1.009	0.989	0.969	0.949	0.929	0.908	0.890	0.870	0.852	0.835	0.816	0.800	0.784	0.768	0.754	0.739	0.724	0.711	0.699	0.685	0.674	0.664	0.654	0.645	0.635	0.628	0.621	0.614	0.608	0.604	0.599	0.595	0.591	0.589	0.588	0.585	0.585	0.585	0.585	0.586	0.588	0.589	0.591	0.594	0.596	0.601	0.605	0.610	0.614	0.619	0.625	0.630	0.636	0.642	0.650	0.656	0.664	0.672	0.680	0.688	0.696	0.705	0.712	0.720	0.729	0.738	0.746	0.755	0.764	0.772	0.781	0.790	0.800	0.809	0.819	0.829	0.838	0.846	0.856	0.866	0.876	0.886	0.896	0.906	0.916	0.929	0.939	0.951	0.962	0.974	0.986	0.999	1.011	1.024	1.038	1.051	1.066	1.081	1.096	1.112	1.129	1.145	1.162	1.180	1.198	1.218	1.238	1.256	1.278	1.299	1.320	1.342	1.365	1.390	1.414	1.438	1.461	1.486	1.511	1.538	1.564	1.590	1.616	1.642	1.669	1.695	1.722	1.749	1.775	1.801	1.828	1.854	1.879	1.904	1.928	1.954	1.976	2.000	2.022	2.045	2.066	2.088	2.108	2.126	2.145	2.162	2.180	2.195	2.211	2.226	2.239	2.251	2.261	2.272	2.282	2.290	2.299	2.304	2.310	2.315	2.320	2.322	2.325	2.326	2.326	2.328	2.326	2.324	2.321	2.319	2.315	2.310	2.305	2.300	2.294	2.286	2.279	2.270	2.261	2.252	2.242	2.232	2.221	2.210	2.198	2.185	2.171	2.158	2.142	2.128	2.110	2.094	2.076	2.058	2.038	2.015	1.994	1.971	1.948	1.922	1.896	1.869	1.840	1.810	1.778	1.746	1.711	1.676	1.640	1.601	1.562	1.521	1.478	1.434	1.389	1.340	1.291	1.241	1.189	1.134	1.079	1.022	0.964	0.904	0.842	0.779	0.715	0.649	0.582	0.515	0.445	0.375	0.302	0.230	0.158	0.084	0.008	-0.068	-0.144	-0.221	-0.298	-0.375	-0.454	-0.532	-0.611	-0.689	-0.768	-0.845	-0.924	-1.001	-1.079	-1.155	-1.232	-1.309	-1.385	-1.460	-1.535	-1.609	-1.682	-1.755	-1.826	-1.898	-1.968	-2.036	-2.105	-2.171	-2.238	-2.302	-2.365	-2.429	-2.491	-2.552	-2.612	-2.670	-2.728	-2.782	-2.838	-2.891	-2.944	-2.995	-3.045	-3.094	-3.142	-3.189	-3.235	-3.279	-3.322	-3.365	-3.406	-3.446	-3.485	-3.522	-3.559	-3.594	-3.626	-3.659	-3.690	-3.721	-3.749	-3.779	-3.805	-3.830	-3.855	-3.878	-3.900	-3.921	-3.940	-3.959	-3.976	-3.992	-4.008	-4.021	-4.034	-4.046	-4.056	-4.065	-4.072	-4.080	-4.086	-4.091	-4.094	-4.096	-4.096	-4.096	-4.095	-4.093	-4.089	-4.082	-4.076	-4.070	-4.060	-4.050	-4.039	-4.026	-4.012	-3.998	-3.980	-3.964	-3.944	-3.924	-3.902	-3.879	-3.856	-3.830	-3.802	-3.775	-3.746	-3.715	-3.682	-3.649	-3.614	-3.578	-3.540	-3.501	-3.461	-3.420	-3.376	-3.332	-3.286	-3.239	-3.191	-3.141	-3.090	-3.038	-2.985	-2.930	-2.875	-2.818	-2.760	-2.701	-2.641	-2.579	-2.518	-2.454	-2.390	-2.326	-2.261	-2.195	-2.129	-2.061	-1.992	-1.925	-1.856	-1.786	-1.716	-1.646	-1.576	-1.505	-1.435	-1.365	-1.294	-1.224	-1.154	-1.082	-1.014	-0.944	-0.875	-0.805	-0.735	-0.666	-0.598	-0.530	-0.462	-0.395	-0.330	-0.264	-0.198	-0.132	-0.068	-0.005	0.058	0.121	0.184	0.246	0.308	0.368	0.428	0.488	0.546	0.605	0.662	0.720	0.778	0.835	0.892	0.948	1.004	1.060	1.116	1.171	1.228	1.284	1.339	1.394	1.449	1.504	1.559	1.614	1.670	1.725	1.780	1.836	1.891	1.948	2.002	2.059	2.115	2.171	2.228	2.284	2.340	2.396	2.454	2.510	2.568	2.624	2.680	2.736	2.794	2.850	2.906	2.964	3.021	3.076	3.132	3.188	3.245	3.300	3.355	3.410	3.465	3.519	3.574	3.628	3.681	3.735	3.788	3.840	3.891	3.942	3.994	4.044	4.094	4.142	4.191	4.240	4.288	4.334	4.380	4.425	4.470	4.514	4.558	4.600	4.642	4.682	4.722	4.762	4.801	4.838	4.875	4.910	4.946	4.981	5.015	5.048	5.079	5.110	5.140	5.170	5.199	5.226	5.254	5.280	5.305	5.330	5.355	5.378	5.401	5.422	5.444	5.465	5.485	5.505	5.524	5.542	5.560	5.578	5.594	5.611	5.626	5.642	5.659	5.672	5.686	5.701	5.715	5.729	5.742	5.755	5.769	5.781	5.792	5.806	5.819	5.830	5.841	5.854	5.865	5.875	5.886	5.896	5.908	5.919	5.928	5.938	5.948	5.956	5.965	5.974	5.981	5.989	5.996	6.002	6.008	6.014	6.019	6.021	6.025	6.026	6.028	6.029	6.029	6.026	6.025	6.021	6.018	6.011	6.006	5.999	5.990	5.979	5.968	5.955	5.941	5.925	5.909	5.889	5.870	5.850	5.828	5.804	5.779	5.754	5.726	5.699	5.669	5.636	5.605	5.571	5.536	5.501	5.464	5.426	5.388	5.348	5.306	5.265	5.224	5.181	5.136	5.092	5.048	5.004	4.958	4.912	4.866	4.820	4.774	4.728	4.681	4.635	4.589	4.544	4.498	4.452	4.408	4.362	4.319	4.275	4.232	4.190	4.149	4.106	4.065	4.025	3.986	3.946	3.909	3.870	3.834	3.798	3.761	3.726	3.692	3.658	3.625	3.594	3.561	3.530	3.499	3.469	3.439	3.410	3.381	3.354	3.325	3.298	3.271	3.244	3.218	3.191	3.165	3.140	3.115	3.089	3.065	3.040	3.015	2.991	2.968	2.944	2.920	2.896	2.872	2.850	2.828	2.804	2.781	2.760	2.738	2.715	2.694	2.672	2.650	2.630	2.608	2.586	2.566	2.546	2.526	2.508	2.488	2.469	2.451	2.432	2.414	2.396	2.380	2.362	2.345	2.329	2.314	2.298	2.282	2.268	2.251	2.238	2.222	2.208	2.194	2.179	2.165	2.150	2.136	2.121	2.106	2.092	2.078	2.064	2.047	2.033	2.018	2.002	1.986	1.970	1.954	1.938	1.921	1.902	1.886	1.868	1.849	1.830	1.810	1.790	1.769	1.749	1.728	1.705	1.684	1.661	1.639	1.614	1.591	1.568	1.544	1.520	1.495	1.471	1.446	1.422	1.398	1.372	1.349	1.325	1.301	1.276	1.252	1.229	1.206	1.184	1.161	1.139	1.118	1.096	1.075	1.055	1.036	1.018	0.999	0.981	0.964	0.949	0.932	0.916	0.902	0.889	0.876	0.864	0.852	0.842	0.832	0.824	0.815	0.808	0.799	0.792	0.788	0.781	0.776	0.770	0.765	0.761	0.758	0.754	0.751	0.748	0.745	0.742	0.740	0.738	0.735	0.732	0.730	0.726	0.725	0.721	0.719	0.715	0.712	0.708	0.705	0.700	0.696	0.690	0.686	0.681	0.674	0.668	0.660	0.651	0.644	0.634	0.625	0.615	0.606	0.595	0.584	0.572	0.561	0.549	0.535	0.521	0.509	0.494	0.480	0.464	0.449	0.432	0.416	0.400	0.384	0.368	0.350	0.332	0.315	0.298	0.280	0.264	0.248	0.230	0.212	0.196	0.180	0.164	0.149	0.134	0.118	0.102	0.090	0.075	0.061	0.050	0.038	0.026	0.015	0.004	-0.005	-0.015	-0.024	-0.031	-0.038	-0.044	-0.050	-0.054	-0.058	-0.061	-0.064	-0.065	-0.066	-0.068	-0.066	-0.065	-0.062	-0.060	-0.056	-0.052	-0.049	-0.044	-0.039	-0.032	-0.026	-0.020	-0.011	-0.005	0.002	0.010	0.018	0.025	0.034	0.040	0.049	0.056	0.065	0.071	0.080	0.086	0.094	0.099	0.106	0.112	0.119	0.122	0.128	0.134	0.136	0.141	0.144	0.148	0.150	0.152	0.154	0.155	0.155	0.155	0.154	0.154	0.152	0.151	0.149	0.148	0.144	0.141	0.138	0.134	0.130	0.125	0.120	0.115	0.109	0.104	0.096	0.090	0.084	0.076	0.069	0.060	0.051	0.042	0.034	0.024	0.015	0.002	-0.008	-0.020	-0.030	-0.044	-0.056	-0.070	-0.084	-0.099	-0.114	-0.130	-0.146	-0.164	-0.180	-0.199	-0.218	-0.238	-0.258	-0.278	-0.299	-0.320	-0.342	-0.365	-0.389	-0.414	-0.438	-0.462	-0.488	-0.512	-0.539	-0.564	-0.590	-0.615	-0.642	-0.668	-0.694	-0.719	-0.746	-0.770	-0.796	-0.820	-0.845	-0.869	-0.891	-0.914	-0.936	-0.959	-0.979	-1.000	-1.019	-1.038	-1.054	-1.071	-1.088	-1.101	-1.115	-1.128	-1.140	-1.151	-1.161	-1.171	-1.179	-1.186	-1.194	-1.199	-1.205	-1.210	-1.215	-1.218	-1.222	-1.224	-1.228	-1.229	-1.232	-1.235	-1.236	-1.239	-1.242	-1.245	-1.249	-1.252	-1.256	-1.261	-1.266	-1.271	-1.278	-1.282	-1.290	-1.298	-1.306	-1.315	-1.325	-1.336	-1.348	-1.359	-1.372	-1.386	-1.400	-1.416	-1.431	-1.448	-1.464	-1.482	-1.500	-1.518	-1.535	-1.554	-1.572	-1.591	-1.609	-1.628	-1.645	-1.664	-1.681	-1.698	-1.714	-1.729	-1.744	-1.759	-1.771	-1.785	-1.795	-1.806	-1.815	-1.822	-1.829	-1.834	-1.838	-1.840	-1.840	-1.839	-1.838	-1.832	-1.828	-1.819	-1.811	-1.800	-1.789	-1.775	-1.761	-1.745	-1.726	-1.708	-1.688	-1.666	-1.642	-1.619	-1.594	-1.566	-1.539	-1.510	-1.481	-1.452	-1.421	-1.391	-1.359	-1.326	-1.294	-1.261	-1.229	-1.196	-1.162	-1.129	-1.096	-1.062	-1.030	-0.998	-0.965	-0.934	-0.902	-0.872	-0.841	-0.812	-0.784	-0.756	-0.729	-0.701	-0.676	-0.651	-0.629	-0.605	-0.584	-0.562	-0.542	-0.524	-0.505	-0.489	-0.471	-0.456	-0.441	-0.429	-0.415	-0.404	-0.392	-0.382	-0.372	-0.364	-0.356	-0.349	-0.342	-0.336	-0.331	-0.326	-0.322	-0.318	-0.315	-0.311	-0.310	-0.308	-0.305	-0.304	-0.301	-0.301	-0.300	-0.298	-0.298	-0.296	-0.295	-0.295	-0.292	-0.292	-0.290	-0.289	-0.289	-0.288	-0.286	-0.285	-0.284	-0.282	-0.282	-0.281	-0.280	-0.279	-0.278	-0.276	-0.275	-0.274	-0.272	-0.271	-0.271	-0.271	-0.270	-0.270	-0.269	-0.270	-0.270	-0.270	-0.271	-0.272	-0.274	-0.275	-0.278	-0.280	-0.281	-0.285	-0.289	-0.292	-0.298	-0.302	-0.306	-0.311	-0.316	-0.322	-0.328	-0.334	-0.340	-0.348	-0.355	-0.362	-0.369	-0.378	-0.385	-0.392	-0.400	-0.408	-0.416	-0.425	-0.432	-0.439	-0.448	-0.454	-0.461	-0.469	-0.476	-0.482	-0.490	-0.496	-0.501	-0.509	-0.514	-0.519	-0.522	-0.528	-0.531	-0.536	-0.539	-0.542	-0.546	-0.548	-0.550	-0.552	-0.554	-0.554	-0.555	-0.555	-0.555	-0.554	-0.554	-0.552	-0.550	-0.548	-0.545	-0.544	-0.540	-0.538	-0.532	-0.530	-0.525	-0.521	-0.515	-0.510	-0.505	-0.499	-0.494	-0.488	-0.481	-0.474	-0.468	-0.460	-0.454	-0.446	-0.438	-0.430	-0.422	-0.415	-0.408	-0.399	-0.391	-0.382	-0.375	-0.368	-0.360	-0.351	-0.342	-0.334	-0.328	-0.320	-0.311	-0.304	-0.298	-0.289	-0.282	-0.274	-0.268	-0.260	-0.254	-0.248	-0.241	-0.235	-0.230	-0.225	-0.221	-0.216	-0.212	-0.209	-0.206	-0.202	-0.200	-0.198	-0.196	-0.195	-0.194	-0.194	-0.192	-0.194	-0.195	-0.196	-0.198	-0.201	-0.204	-0.208	-0.211	-0.215	-0.220	-0.225	-0.231	-0.239	-0.246	-0.254	-0.261	-0.270	-0.278	-0.286	-0.298	-0.306	-0.316	-0.328	-0.338	-0.349	-0.361	-0.372	-0.385	-0.396	-0.409	-0.421	-0.435	-0.448	-0.461	-0.475	-0.489	-0.502	-0.516	-0.530	-0.545	-0.558	-0.571	-0.585	-0.599	-0.612	-0.626	-0.640	-0.654	-0.668	-0.680	-0.694	-0.706	-0.720	-0.732	-0.746	-0.759	-0.770	-0.782	-0.795	-0.808	-0.819	-0.831	-0.842	-0.852	-0.864	-0.875	-0.886	-0.896	-0.906	-0.918	-0.928	-0.939	-0.948	-0.959	-0.968	-0.978	-0.988	-0.998	-1.005	-1.015	-1.025	-1.034	-1.042	-1.052	-1.061	-1.069	-1.079	-1.088	-1.096	-1.105	-1.116	-1.124	-1.134	-1.142	-1.151	-1.160	-1.170	-1.179	-1.189	-1.199	-1.208	-1.218	-1.226	-1.236	-1.245	-1.254	-1.262	-1.272	-1.280	-1.289	-1.296	-1.304	-1.311	-1.318	-1.324	-1.330	-1.335	-1.340	-1.345	-1.350	-1.355	-1.358	-1.360	-1.362	-1.362	-1.365	-1.365	-1.364	-1.362	-1.361	-1.359	-1.355	-1.350	-1.346	-1.340	-1.335	-1.329	-1.322	-1.314	-1.305	-1.298	-1.288	-1.279	-1.268	-1.256	-1.245	-1.234	-1.222	-1.210	-1.198	-1.185	-1.172	-1.160	-1.148	-1.134	-1.121	-1.109	-1.095	-1.082	-1.070	-1.058	-1.046	-1.032	-1.021	-1.010	-0.998	-0.988	-0.976	-0.966	-0.956	-0.946	-0.938	-0.929	-0.920	-0.911	-0.902	-0.896	-0.889	-0.881	-0.875	-0.868	-0.862	-0.856	-0.851	-0.845	-0.841	-0.836	-0.831	-0.826	-0.822	-0.819	-0.815	-0.811	-0.810	-0.808	-0.804	-0.802	-0.800	-0.799	-0.796	-0.795	-0.795	-0.794	-0.792	-0.794	-0.792	-0.792	-0.794	-0.794	-0.794	-0.794	-0.795	-0.796	-0.799	-0.800	-0.801	-0.802	-0.806	-0.808	-0.810	-0.814	-0.816	-0.821	-0.824	-0.828	-0.831	-0.835	-0.839	-0.842	-0.846	-0.851	-0.855	-0.859	-0.862	-0.866	-0.869	-0.872	-0.875	-0.878	-0.879	-0.881	-0.881	-0.881	-0.882	-0.882	-0.881	-0.880	-0.878	-0.876	-0.874	-0.869	-0.865	-0.861	-0.855	-0.849	-0.844	-0.836	-0.828	-0.820	-0.811	-0.802	-0.792	-0.781	-0.770	-0.759	-0.748	-0.735	-0.722	-0.709	-0.696	-0.682	-0.669	-0.655	-0.640	-0.625	-0.610	-0.595	-0.580	-0.566	-0.550	-0.535	-0.521	-0.505	-0.491	-0.476	-0.462	-0.448	-0.432	-0.420	-0.405	-0.391	-0.376	-0.362	-0.349	-0.335	-0.320	-0.308	-0.294	-0.281	-0.268	-0.254	-0.240	-0.226	-0.212	-0.200	-0.186	-0.174	-0.159	-0.145	-0.131	-0.118	-0.104	-0.091	-0.076	-0.061	-0.048	-0.032	-0.019	-0.004	0.010	0.024	0.039	0.054	0.069	0.082	0.098	0.111	0.125	0.139	0.154	0.166	0.180	0.194	0.206	0.219	0.231	0.244	0.254	0.265	0.276	0.288	0.296	0.308	0.316	0.325	0.334	0.341	0.350	0.356	0.362	0.369	0.375	0.379	0.384	0.389	0.392	0.396	0.399	0.402	0.405	0.408	0.409	0.410	0.411	0.414	0.414	0.415	0.416	0.418	0.418	0.419	0.420	0.420	0.421	0.422	0.422	0.425	0.425	0.426	0.429	0.430	0.431	0.432	0.435	0.436	0.440	0.442	0.445	0.448	0.451	0.454	0.458	0.460	0.464	0.469	0.471	0.475	0.478	0.482	0.486	0.489	0.491	0.494	0.498	0.499	0.501	0.502	0.505	0.505	0.505	0.505	0.505	0.504	0.502	0.500	0.496	0.492	0.489	0.484	0.478	0.471	0.464	0.456	0.448	0.436	0.428	0.416	0.405	0.391	0.378	0.364	0.349	0.332	0.316	0.299	0.281	0.262	0.242	0.224	0.204	0.182	0.162	0.140	0.119	0.096	0.074	0.051	0.029	0.005	-0.018	-0.040	-0.062	-0.086	-0.109	-0.131	-0.152	-0.175	-0.198	-0.219	-0.239	-0.261	-0.281	-0.300	-0.319	-0.336	-0.355	-0.371	-0.388	-0.402	-0.418	-0.432	-0.444	-0.458	-0.469	-0.479	-0.489	-0.498	-0.505	-0.511	-0.519	-0.522	-0.528	-0.531	-0.534	-0.536	-0.538	-0.539	-0.539	-0.539	-0.538	-0.535	-0.534	-0.532	-0.529	-0.526	-0.524	-0.520	-0.515	-0.511	-0.509	-0.504	-0.500	-0.495	-0.492	-0.488	-0.485	-0.482	-0.480	-0.476	-0.475	-0.474	-0.472	-0.471	-0.471	-0.471	-0.472	-0.474	-0.476	-0.480	-0.484	-0.488	-0.492	-0.499	-0.504	-0.511	-0.520	-0.528	-0.536	-0.546	-0.558	-0.569	-0.580	-0.592	-0.606	-0.621	-0.636	-0.651	-0.668	-0.684	-0.701	-0.719	-0.738	-0.755	-0.774	-0.794	-0.814	-0.834	-0.855	-0.875	-0.899	-0.920	-0.941	-0.965	-0.989	-1.012	-1.036	-1.061	-1.085	-1.111	-1.135	-1.162	-1.188	-1.212	-1.240	-1.268	-1.294	-1.321	-1.349	-1.376	-1.404	-1.432	-1.460	-1.489	-1.519	-1.546	-1.576	-1.604	-1.634	-1.662	-1.691	-1.720	-1.750	-1.779	-1.809	-1.836	-1.866	-1.895	-1.922	-1.951	-1.980	-2.007	-2.035	-2.062	-2.090	-2.115	-2.142	-2.169	-2.192	-2.218	-2.241	-2.265	-2.289	-2.311	-2.334	-2.355	-2.375	-2.395	-2.415	-2.434	-2.452	-2.470	-2.488	-2.504	-2.520	-2.535	-2.549	-2.562	-2.575	-2.589	-2.600	-2.611	-2.621	-2.631	-2.642	-2.651	-2.660	-2.669	-2.676	-2.684	-2.690	-2.696	-2.704	-2.709	-2.715	-2.719	-2.722	-2.728	-2.731	-2.735	-2.739	-2.741	-2.744	-2.748	-2.749	-2.750	-2.751	-2.754	-2.754	-2.754	-2.755	-2.754	-2.754	-2.752	-2.751	-2.750	-2.748	-2.744	-2.741	-2.736	-2.732	-2.728	-2.722	-2.718	-2.711	-2.705	-2.698	-2.689	-2.681	-2.672	-2.662	-2.652	-2.642	-2.631	-2.620	-2.608	-2.595	-2.582	-2.570	-2.555	-2.542	-2.528	-2.514	-2.499	-2.485	-2.470	-2.455	-2.439	-2.425	-2.409	-2.394	-2.380	-2.365	-2.349	-2.334	-2.320	-2.305	-2.290	-2.278	-2.264	-2.250	-2.235	-2.222	-2.210	-2.196	-2.185	-2.171	-2.160	-2.149	-2.136	-2.125	-2.114	-2.102	-2.092	-2.081	-2.074	-2.062	-2.052	-2.044	-2.034	-2.024	-2.014	-2.005	-1.995	-1.986	-1.976	-1.968	-1.958	-1.949	-1.940	-1.930	-1.921	-1.912	-1.902	-1.894	-1.885	-1.875	-1.866	-1.858	-1.849	-1.840	-1.832	-1.824	-1.816	-1.808	-1.800	-1.792	-1.786	-1.780	-1.772	-1.766	-1.761	-1.755	-1.751	-1.746	-1.741	-1.738	-1.734	-1.731	-1.729	-1.725	-1.724	-1.721	-1.721	-1.720	-1.719	-1.719	-1.719	-1.719	-1.720	-1.720	-1.721	-1.722	-1.722	-1.725	-1.725	-1.728	-1.728	-1.729	-1.730	-1.730	-1.732	-1.731	-1.731	-1.732	-1.732	-1.730	-1.730	-1.729	-1.728	-1.724	-1.722	-1.720	-1.716	-1.712	-1.709	-1.705	-1.700	-1.695	-1.689	-1.684	-1.678	-1.672	-1.666	-1.659	-1.651	-1.644	-1.638	-1.630	-1.624	-1.616	-1.609	-1.601	-1.594	-1.588	-1.581	-1.574	-1.568	-1.561	-1.556	-1.551	-1.546	-1.542	-1.539	-1.535	-1.531	-1.529	-1.528	-1.526	-1.525	-1.525	-1.525	-1.525	-1.526	-1.528	-1.529	-1.531	-1.534	-1.536	-1.540	-1.545	-1.548	-1.552	-1.558	-1.561	-1.566	-1.572	-1.578	-1.582	-1.589	-1.594	-1.600	-1.606	-1.610	-1.616	-1.620	-1.625	-1.630	-1.634	-1.638	-1.641	-1.645	-1.646	-1.649	-1.650	-1.651	-1.652	-1.652	-1.654	-1.652	-1.651	-1.650	-1.649	-1.646	-1.644	-1.640	-1.638	-1.632	-1.629	-1.624	-1.620	-1.614	-1.608	-1.601	-1.596	-1.589	-1.582	-1.575	-1.568	-1.560	-1.554	-1.546	-1.539	-1.531	-1.524	-1.515	-1.509	-1.500	-1.492	-1.486	-1.478	-1.471	-1.464	-1.456	-1.449	-1.442	-1.436	-1.430	-1.424	-1.418	-1.412	-1.408	-1.402	-1.398	-1.391	-1.386	-1.382	-1.378	-1.374	-1.369	-1.366	-1.362	-1.358	-1.355	-1.352	-1.351	-1.349	-1.346	-1.345	-1.342	-1.341	-1.341	-1.339	-1.339	-1.339	-1.339	-1.338	-1.339	-1.339	-1.339	-1.341	-1.342	-1.344	-1.345	-1.346	-1.349	-1.350	-1.352	-1.355	-1.358	-1.360	-1.364	-1.369	-1.372	-1.376	-1.380	-1.386	-1.390	-1.395	-1.401	-1.405	-1.411	-1.416	-1.422	-1.429	-1.435	-1.440	-1.446	-1.452	-1.460	-1.468	-1.474	-1.480	-1.486	-1.494	-1.501	-1.508	-1.515	-1.521	-1.528	-1.535	-1.540	-1.546	-1.552	-1.559	-1.564	-1.569	-1.575	-1.580	-1.585	-1.589	-1.592	-1.596	-1.600	-1.602	-1.605	-1.608	-1.610	-1.610	-1.612	-1.612	-1.614	-1.612	-1.612	-1.612	-1.611	-1.610	-1.609	-1.608	-1.605	-1.601	-1.600	-1.596	-1.592	-1.590	-1.585	-1.582	-1.579	-1.574	-1.569	-1.565	-1.561	-1.556	-1.552	-1.548	-1.544	-1.540	-1.536	-1.534	-1.530	-1.526	-1.524	-1.520	-1.518	-1.516	-1.515	-1.514	-1.512	-1.511	-1.512	-1.512	-1.514	-1.515	-1.516	-1.519	-1.521	-1.525	-1.529	-1.532	-1.538	-1.542	-1.548	-1.552	-1.559	-1.566	-1.574	-1.582	-1.590	-1.599	-1.606	-1.618	-1.626	-1.636	-1.648	-1.658	-1.669	-1.679	-1.691	-1.701	-1.714	-1.725	-1.738	-1.749	-1.761	-1.774	-1.785	-1.798	-1.809	-1.821	-1.832	-1.845	-1.855	-1.866	-1.879	-1.890	-1.900	-1.911	-1.922	-1.932	-1.944	-1.954	-1.964	-1.972	-1.981	-1.990	-1.999	-2.006	-2.014	-2.021	-2.029	-2.035	-2.040	-2.046	-2.051	-2.056	-2.060	-2.065	-2.068	-2.071	-2.074	-2.075	-2.076	-2.078	-2.078	-2.076	-2.076	-2.074	-2.072	-2.069	-2.066	-2.062	-2.058	-2.054	-2.049	-2.042	-2.035	-2.027	-2.020	-2.011	-2.004	-1.995	-1.985	-1.975	-1.965	-1.954	-1.942	-1.931	-1.919	-1.908	-1.894	-1.880	-1.868	-1.855	-1.840	-1.825	-1.811	-1.796	-1.781	-1.766	-1.752	-1.736	-1.721	-1.706	-1.691	-1.675	-1.660	-1.644	-1.629	-1.614	-1.599	-1.582	-1.568	-1.552	-1.536	-1.521	-1.506	-1.490	-1.475	-1.460	-1.444	-1.428	-1.412	-1.398	-1.380	-1.365	-1.349	-1.334	-1.316	-1.301	-1.285	-1.268	-1.251	-1.234	-1.218	-1.201	-1.185	-1.168	-1.151	-1.135	-1.119	-1.101	-1.086	-1.070	-1.054	-1.038	-1.021	-1.006	-0.991	-0.976	-0.962	-0.949	-0.935	-0.922	-0.910	-0.898	-0.886	-0.875	-0.865	-0.856	-0.848	-0.841	-0.834	-0.828	-0.824	-0.819	-0.815	-0.814	-0.812	-0.812	-0.814	-0.815	-0.819	-0.822	-0.828	-0.832	-0.839	-0.846	-0.854	-0.862	-0.871	-0.881	-0.891	-0.902	-0.915	-0.926	-0.940	-0.954	-0.968	-0.980	-0.992	-1.006	-1.021	-1.035	-1.048	-1.061	-1.074	-1.086	-1.099	-1.111	-1.124	-1.135	-1.145	-1.155	-1.165	-1.174	-1.182	-1.189	-1.196	-1.202	-1.208	-1.212	-1.215	-1.218	-1.220	-1.222	-1.224	-1.224	-1.224	-1.221	-1.220	-1.218	-1.212	-1.209	-1.204	-1.199	-1.194	-1.188	-1.181	-1.174	-1.166	-1.159	-1.151	-1.142	-1.132	-1.125	-1.116	-1.106	-1.098	-1.089	-1.079	-1.071	-1.061	-1.052	-1.042	-1.034	-1.025	-1.016	-1.008	-0.999	-0.990	-0.982	-0.975	-0.966	-0.960	-0.951	-0.945	-0.939	-0.932	-0.926	-0.921	-0.915	-0.910	-0.904	-0.900	-0.896	-0.891	-0.888	-0.884	-0.881	-0.879	-0.875	-0.874	-0.872	-0.870	-0.869	-0.868	-0.868	-0.868	-0.868	-0.869	-0.869	-0.870	-0.871	-0.872	-0.875	-0.876	-0.879	-0.881	-0.885	-0.889	-0.891	-0.896	-0.900	-0.905	-0.909	-0.914	-0.919	-0.924	-0.929	-0.934	-0.940	-0.946	-0.951	-0.956	-0.962	-0.968	-0.974	-0.979	-0.985	-0.990	-0.995	-1.000	-1.005	-1.011	-1.015	-1.019	-1.024	-1.028	-1.032	-1.036	-1.040	-1.044	-1.046	-1.050	-1.052	-1.055	-1.056	-1.059	-1.060	-1.062	-1.062	-1.064	-1.064	-1.065	-1.065	-1.065	-1.062	-1.062	-1.062	-1.061	-1.060	-1.059	-1.058	-1.055	-1.052	-1.051	-1.050	-1.048	-1.046	-1.045	-1.042	-1.040	-1.039	-1.036	-1.034	-1.031	-1.029	-1.028	-1.025	-1.022	-1.020	-1.019	-1.016	-1.012	-1.011	-1.008	-1.005	-1.002	-0.998	-0.995	-0.991	-0.988	-0.984	-0.979	-0.974	-0.969	-0.964	-0.960	-0.954	-0.948	-0.941	-0.934	-0.928	-0.920	-0.912	-0.904	-0.894	-0.886	-0.876	-0.866	-0.854	-0.844	-0.832	-0.820	-0.809	-0.796	-0.784	-0.770	-0.758	-0.744	-0.730	-0.716	-0.701	-0.686	-0.672	-0.658	-0.642	-0.629	-0.614	-0.600	-0.585	-0.572	-0.559	-0.545	-0.532	-0.520	-0.506	-0.495	-0.482	-0.471	-0.461	-0.451	-0.441	-0.432	-0.425	-0.418	-0.411	-0.405	-0.400	-0.396	-0.391	-0.389	-0.388	-0.385	-0.384	-0.385	-0.385	-0.386	-0.390	-0.392	-0.395	-0.399	-0.404	-0.409	-0.415	-0.420	-0.426	-0.435	-0.441	-0.449	-0.456	-0.464	-0.472	-0.482	-0.490	-0.499	-0.507	-0.516	-0.524	-0.532	-0.540	-0.548	-0.555	-0.562	-0.569	-0.575	-0.580	-0.585	-0.590	-0.595	-0.599	-0.601	-0.602	-0.604	-0.605	-0.605	-0.606	-0.604	-0.602	-0.600	-0.598	-0.592	-0.589	-0.582	-0.578	-0.570	-0.564	-0.556	-0.546	-0.538	-0.528	-0.518	-0.506	-0.495	-0.482	-0.470	-0.458	-0.444	-0.430	-0.416	-0.402	-0.388	-0.375	-0.360	-0.345	-0.330	-0.316	-0.301	-0.288	-0.272	-0.258	-0.244	-0.230	-0.218	-0.204	-0.191	-0.178	-0.165	-0.154	-0.141	-0.130	-0.120	-0.110	-0.099	-0.090	-0.081	-0.072	-0.065	-0.059	-0.051	-0.045	-0.040	-0.034	-0.029	-0.024	-0.020	-0.016	-0.012	-0.009	-0.006	-0.002	0.000	0.002	0.005	0.009	0.010	0.012	0.015	0.019	0.021	0.024	0.028	0.030	0.035	0.039	0.044	0.049	0.054	0.060	0.065	0.072	0.079	0.086	0.095	0.104	0.112	0.122	0.132	0.144	0.154	0.166	0.178	0.190	0.202	0.215	0.230	0.242	0.256	0.271	0.284	0.299	0.312	0.328	0.340	0.355	0.369	0.381	0.396	0.409	0.421	0.432	0.445	0.455	0.465	0.475	0.485	0.494	0.501	0.509	0.516	0.521	0.528	0.530	0.534	0.536	0.538	0.540	0.540	0.539	0.536	0.534	0.530	0.526	0.521	0.515	0.509	0.501	0.494	0.485	0.475	0.465	0.455	0.442	0.430	0.419	0.405	0.392	0.378	0.365	0.349	0.334	0.318	0.302	0.286	0.270	0.254	0.238	0.221	0.204	0.189	0.171	0.155	0.139	0.122	0.108	0.091	0.076	0.061	0.048	0.034	0.019	0.005	-0.008	-0.019	-0.031	-0.042	-0.054	-0.065	-0.074	-0.084	-0.091	-0.099	-0.105	-0.112	-0.118	-0.122	-0.126	-0.130	-0.131	-0.132	-0.134	-0.132	-0.131	-0.130	-0.126	-0.122	-0.119	-0.112	-0.106	-0.098	-0.090	-0.080	-0.070	-0.059	-0.048	-0.035	-0.021	-0.008	0.006	0.022	0.039	0.055	0.072	0.090	0.109	0.128	0.148	0.166	0.186	0.208	0.228	0.249	0.271	0.291	0.314	0.335	0.355	0.375	0.396	0.416	0.435	0.455	0.474	0.492	0.509	0.526	0.542	0.559	0.572	0.586	0.599	0.611	0.621	0.630	0.639	0.645	0.651	0.654	0.656	0.659	0.659	0.658	0.655	0.649	0.644	0.638	0.628	0.618	0.606	0.594	0.580	0.565	0.548	0.530	0.511	0.490	0.469	0.446	0.422	0.398	0.374	0.348	0.320	0.294	0.266	0.239	0.210	0.181	0.152	0.124	0.094	0.065	0.038	0.009	-0.019	-0.046	-0.074	-0.100	-0.125	-0.150	-0.174	-0.196	-0.219	-0.240	-0.260	-0.278	-0.295	-0.312	-0.326	-0.340	-0.354	-0.364	-0.374	-0.384	-0.389	-0.395	-0.400	-0.404	-0.405	-0.406	-0.405	-0.402	-0.400	-0.395	-0.390	-0.384	-0.376	-0.366	-0.358	-0.348	-0.336	-0.324	-0.312	-0.298	-0.285	-0.270	-0.255	-0.239	-0.222	-0.208	-0.192	-0.175	-0.159	-0.144	-0.128	-0.110	-0.094	-0.078	-0.061	-0.046	-0.030	-0.015	0.000	0.015	0.030	0.045	0.059	0.074	0.088	0.101	0.115	0.128	0.141	0.155	0.168	0.180	0.195	0.208	0.221	0.232	0.246	0.260	0.274	0.288	0.301	0.316	0.331	0.346	0.361	0.378	0.394	0.411	0.430	0.448	0.466	0.486	0.507	0.529	0.550	0.572	0.596	0.620	0.645	0.671	0.698	0.724	0.751	0.780	0.809	0.839	0.869	0.899	0.931	0.964	0.996	1.029	1.061	1.095	1.129	1.162	1.196	1.232	1.266	1.300	1.334	1.368	1.401	1.435	1.469	1.500	1.532	1.564	1.595	1.625	1.654	1.682	1.710	1.736	1.761	1.786	1.809	1.830	1.851	1.870	1.889	1.905	1.920	1.934	1.948	1.958	1.968	1.975	1.982	1.986	1.990	1.991	1.992	1.990	1.988	1.984	1.979	1.971	1.962	1.952	1.941	1.930	1.916	1.901	1.885	1.868	1.848	1.828	1.808	1.785	1.762	1.738	1.714	1.688	1.660	1.634	1.606	1.576	1.548	1.516	1.485	1.454	1.420	1.388	1.354	1.319	1.284	1.248	1.211	1.175	1.136	1.098	1.059	1.019	0.978	0.936	0.894	0.852	0.808	0.762	0.718	0.670	0.622	0.575	0.526	0.475	0.424	0.371	0.318	0.262	0.208	0.150	0.092	0.031	-0.029	-0.089	-0.151	-0.215	-0.280	-0.346	-0.412	-0.480	-0.550	-0.619	-0.690	-0.761	-0.834	-0.906	-0.980	-1.054	-1.129	-1.204	-1.280	-1.356	-1.432	-1.509	-1.584	-1.661	-1.739	-1.815	-1.890	-1.968	-2.042	-2.119	-2.194	-2.269	-2.342	-2.415	-2.486	-2.559	-2.629	-2.699	-2.768	-2.835	-2.901	-2.968	-3.031	-3.095	-3.156	-3.216	-3.276	-3.332	-3.388	-3.442	-3.495	-3.548	-3.596	-3.645	-3.692	-3.738	-3.782	-3.824	-3.864	-3.902	-3.940	-3.975	-4.010	-4.041	-4.072	-4.101	-4.129	-4.155	-4.179	-4.202	-4.224	-4.244	-4.261	-4.279	-4.292	-4.306	-4.320	-4.329	-4.339	-4.346	-4.352	-4.359	-4.362	-4.364	-4.366	-4.365	-4.365	-4.362	-4.358	-4.352	-4.346	-4.339	-4.331	-4.322	-4.311	-4.301	-4.289	-4.276	-4.264	-4.250	-4.235	-4.220	-4.202	-4.186	-4.169	-4.151	-4.134	-4.115	-4.096	-4.077	-4.058	-4.037	-4.018	-3.996	-3.976	-3.955	-3.934	-3.911	-3.889	-3.868	-3.844	-3.820	-3.795	-3.771	-3.746	-3.721	-3.695	-3.670	-3.644	-3.616	-3.588	-3.559	-3.530	-3.500	-3.468	-3.435	-3.402	-3.368	-3.332	-3.295	-3.256	-3.216	-3.176	-3.134	-3.090	-3.045	-3.000	-2.951	-2.901	-2.850	-2.796	-2.742	-2.686	-2.629	-2.569	-2.508	-2.445	-2.381	-2.316	-2.249	-2.181	-2.110	-2.040	-1.968	-1.894	-1.819	-1.744	-1.666	-1.590	-1.511	-1.431	-1.351	-1.272	-1.192	-1.111	-1.031	-0.950	-0.870	-0.789	-0.709	-0.629	-0.549	-0.470	-0.391	-0.314	-0.236	-0.160	-0.084	-0.010	0.064	0.136	0.206	0.278	0.346	0.414	0.481	0.546	0.611	0.674	0.736	0.798	0.856	0.916	0.974	1.029	1.085	1.139	1.194	1.246	1.300	1.351	1.401	1.452	1.502	1.551	1.601	1.649	1.698	1.746	1.794	1.842	1.890	1.938	1.986	2.033	2.081	2.130	2.179	2.229	2.278	2.328	2.378	2.426	2.478	2.528	2.579	2.630	2.682	2.735	2.786	2.839	2.891	2.945	2.998	3.051	3.104	3.158	3.211	3.264	3.316	3.369	3.421	3.474	3.526	3.576	3.626	3.678	3.728	3.775	3.822	3.870	3.916	3.960	4.003	4.046	4.088	4.126	4.166	4.204	4.240	4.275	4.308	4.339	4.371	4.400	4.428	4.454	4.478	4.501	4.521	4.541	4.560	4.578	4.594	4.609	4.621	4.631	4.642	4.651	4.659	4.665	4.671	4.675	4.679	4.681	4.682	4.684	4.685	4.684	4.684	4.684	4.681	4.680	4.680	4.679	4.678	4.675	4.674	4.674	4.674	4.672	4.674	4.675	4.676	4.679	4.680	4.684	4.689	4.694	4.700	4.708	4.714	4.724	4.732	4.742	4.754	4.765	4.779	4.791	4.806	4.820	4.835	4.851	4.868	4.884	4.901	4.918	4.935	4.951	4.969	4.985	5.002	5.018	5.034	5.049	5.062	5.076	5.088	5.100	5.110	5.119	5.124	5.130	5.132	5.134	5.132	5.131	5.128	5.120	5.114	5.102	5.090	5.075	5.056	5.038	5.015	4.991	4.964	4.934	4.902	4.869	4.831	4.792	4.751	4.709	4.662	4.615	4.566	4.516	4.462	4.409	4.352	4.295	4.238	4.178	4.118	4.058	3.995	3.932	3.870	3.808	3.744	3.681	3.618	3.554	3.491	3.430	3.369	3.308	3.248	3.188	3.130	3.072	3.018	2.962	2.909	2.856	2.806	2.756	2.709	2.662	2.618	2.575	2.532	2.492	2.454	2.416	2.381	2.348	2.315	2.284	2.255	2.226	2.199	2.174	2.149	2.125	2.102	2.080	2.060	2.041	2.021	2.004	1.988	1.971	1.956	1.940	1.925	1.912	1.898	1.885	1.871	1.860	1.846	1.835	1.822	1.811	1.800	1.789	1.776	1.766	1.756	1.744	1.734	1.724	1.712	1.701	1.691	1.680	1.669	1.660	1.649	1.639	1.629	1.618	1.606	1.598	1.586	1.576	1.565	1.555	1.545	1.535	1.524	1.514	1.502	1.491	1.480	1.469	1.458	1.445	1.434	1.421	1.409	1.396	1.381	1.368	1.352	1.338	1.322	1.306	1.290	1.274	1.258	1.240	1.222	1.204	1.185	1.166	1.146	1.126	1.105	1.084	1.062	1.040	1.018	0.994	0.971	0.948	0.922	0.899	0.874	0.849	0.825	0.799	0.774	0.750	0.724	0.700	0.676	0.651	0.628	0.604	0.580	0.558	0.534	0.511	0.490	0.470	0.449	0.429	0.409	0.391	0.372	0.356	0.340	0.324	0.310	0.294	0.281	0.268	0.256	0.245	0.234	0.224	0.215	0.206	0.199	0.192	0.186	0.180	0.175	0.170	0.168	0.164	0.161	0.159	0.158	0.156	0.155	0.154	0.154	0.152	0.154	0.154	0.155	0.156	0.158	0.159	0.160	0.162	0.164	0.165	0.168	0.170	0.171	0.174	0.175	0.179	0.180	0.182	0.185	0.186	0.190	0.191	0.192	0.195	0.196	0.198	0.198	0.199	0.200	0.200	0.200	0.199	0.199	0.199	0.198	0.196	0.195	0.191	0.190	0.188	0.184	0.180	0.176	0.171	0.168	0.161	0.155	0.149	0.141	0.134	0.126	0.118	0.108	0.099	0.088	0.076	0.064	0.052	0.040	0.026	0.014	0.000	-0.014	-0.029	-0.044	-0.059	-0.074	-0.090	-0.105	-0.121	-0.138	-0.154	-0.170	-0.188	-0.202	-0.219	-0.235	-0.250	-0.265	-0.279	-0.295	-0.309	-0.322	-0.335	-0.349	-0.360	-0.372	-0.384	-0.392	-0.402	-0.410	-0.419	-0.426	-0.432	-0.438	-0.444	-0.446	-0.450	-0.454	-0.455	-0.456	-0.456	-0.456	-0.456	-0.454	-0.452	-0.450	-0.446	-0.444	-0.439	-0.435	-0.429	-0.425	-0.419	-0.412	-0.408	-0.401	-0.394	-0.388	-0.381	-0.375	-0.368	-0.360	-0.354	-0.348	-0.340	-0.332	-0.325	-0.319	-0.312	-0.305	-0.300	-0.295	-0.289	-0.282	-0.276	-0.271	-0.266	-0.260	-0.256	-0.251	-0.246	-0.241	-0.238	-0.232	-0.229	-0.224	-0.220	-0.215	-0.212	-0.209	-0.205	-0.201	-0.199	-0.198	-0.194	-0.191	-0.190	-0.188	-0.185	-0.185	-0.184	-0.182	-0.181	-0.181	-0.182	-0.182	-0.182	-0.185	-0.188	-0.190	-0.192	-0.196	-0.201	-0.208	-0.212	-0.219	-0.226	-0.235	-0.244	-0.254	-0.264	-0.276	-0.289	-0.302	-0.315	-0.330	-0.346	-0.362	-0.381	-0.399	-0.418	-0.436	-0.458	-0.479	-0.499	-0.520	-0.544	-0.566	-0.589	-0.614	-0.638	-0.661	-0.686	-0.711	-0.736	-0.761	-0.789	-0.814	-0.840	-0.865	-0.891	-0.916	-0.942	-0.966	-0.991	-1.016	-1.040	-1.064	-1.088	-1.111	-1.132	-1.155	-1.178	-1.198	-1.220	-1.240	-1.259	-1.279	-1.298	-1.315	-1.331	-1.349	-1.366	-1.382	-1.399	-1.414	-1.430	-1.444	-1.459	-1.472	-1.488	-1.500	-1.512	-1.526	-1.538	-1.549	-1.560	-1.571	-1.584	-1.592	-1.604	-1.614	-1.624	-1.634	-1.644	-1.652	-1.661	-1.669	-1.679	-1.686	-1.694	-1.701	-1.708	-1.714	-1.720	-1.725	-1.731	-1.735	-1.739	-1.742	-1.745	-1.748	-1.749	-1.749	-1.750	-1.749	-1.748	-1.745	-1.742	-1.740	-1.734	-1.729	-1.724	-1.716	-1.709	-1.700	-1.690	-1.680	-1.669	-1.656	-1.642	-1.630	-1.614	-1.599	-1.582	-1.565	-1.548	-1.529	-1.510	-1.491	-1.470	-1.449	-1.428	-1.405	-1.384	-1.360	-1.339	-1.315	-1.291	-1.269	-1.246	-1.222	-1.199	-1.176	-1.152	-1.130	-1.106	-1.085	-1.062	-1.040	-1.020	-0.999	-0.979	-0.959	-0.940	-0.921	-0.904	-0.886	-0.870	-0.852	-0.839	-0.824	-0.810	-0.796	-0.784	-0.771	-0.761	-0.751	-0.742	-0.734	-0.726	-0.719	-0.712	-0.706	-0.701	-0.696	-0.692	-0.689	-0.685	-0.681	-0.680	-0.678	-0.676	-0.674	-0.674	-0.672	-0.671	-0.672	-0.672	-0.672	-0.674	-0.674	-0.675	-0.676	-0.678	-0.679	-0.679	-0.680	-0.682	-0.682	-0.685	-0.688	-0.689	-0.691	-0.692	-0.694	-0.695	-0.696	-0.699	-0.700	-0.702	-0.704	-0.706	-0.708	-0.711	-0.714	-0.715	-0.719	-0.721	-0.725	-0.729	-0.732	-0.738	-0.741	-0.746	-0.750	-0.756	-0.761	-0.768	-0.772	-0.779	-0.785	-0.792	-0.800	-0.806	-0.814	-0.821	-0.829	-0.836	-0.844	-0.851	-0.859	-0.868	-0.876	-0.885	-0.892	-0.901	-0.909	-0.916	-0.924	-0.931	-0.940	-0.946	-0.954	-0.959	-0.966	-0.972	-0.978	-0.982	-0.988	-0.991	-0.996	-1.000	-1.004	-1.006	-1.010	-1.012	-1.014	-1.016	-1.018	-1.018	-1.020	-1.020	-1.020	-1.020	-1.021	-1.021	-1.021	-1.020	-1.020	-1.020	-1.020	-1.020	-1.019	-1.020	-1.019	-1.020	-1.020	-1.021	-1.022	-1.024	-1.024	-1.026	-1.028	-1.030	-1.031	-1.035	-1.039	-1.041	-1.045	-1.049	-1.052	-1.056	-1.061	-1.066	-1.070	-1.075	-1.080	-1.085	-1.089	-1.092	-1.098	-1.101	-1.105	-1.109	-1.111	-1.115	-1.119	-1.120	-1.121	-1.122	-1.122	-1.124	-1.122	-1.121	-1.119	-1.116	-1.112	-1.108	-1.102	-1.098	-1.090	-1.084	-1.074	-1.065	-1.055	-1.045	-1.032	-1.020	-1.006	-0.992	-0.979	-0.962	-0.946	-0.929	-0.911	-0.894	-0.875	-0.858	-0.839	-0.820	-0.800	-0.781	-0.760	-0.740	-0.721	-0.701	-0.681	-0.662	-0.642	-0.622	-0.604	-0.586	-0.569	-0.551	-0.534	-0.518	-0.502	-0.488	-0.472	-0.459	-0.446	-0.434	-0.422	-0.412	-0.405	-0.395	-0.389	-0.382	-0.379	-0.374	-0.370	-0.368	-0.366	-0.366	-0.366	-0.368	-0.370	-0.372	-0.376	-0.382	-0.386	-0.394	-0.401	-0.409	-0.419	-0.429	-0.439	-0.450	-0.461	-0.474	-0.488	-0.501	-0.515	-0.531	-0.546	-0.560	-0.578	-0.594	-0.610	-0.628	-0.645	-0.664	-0.681	-0.700	-0.719	-0.739	-0.759	-0.778	-0.798	-0.818	-0.839	-0.859	-0.880	-0.901	-0.922	-0.944	-0.965	-0.986	-1.008	-1.029	-1.050	-1.072	-1.094	-1.115	-1.138	-1.159	-1.180	-1.202	-1.224	-1.245	-1.266	-1.288	-1.309	-1.330	-1.350	-1.371	-1.391	-1.411	-1.430	-1.449	-1.469	-1.489	-1.508	-1.525	-1.544	-1.561	-1.578	-1.596	-1.612	-1.628	-1.644	-1.660	-1.674	-1.688	-1.701	-1.715	-1.728	-1.739	-1.750	-1.761	-1.771	-1.779	-1.788	-1.796	-1.802	-1.809	-1.814	-1.819	-1.822	-1.826	-1.828	-1.830	-1.831	-1.830	-1.830	-1.828	-1.826	-1.822	-1.819	-1.814	-1.809	-1.802	-1.796	-1.789	-1.781	-1.771	-1.764	-1.754	-1.742	-1.732	-1.721	-1.710	-1.698	-1.685	-1.671	-1.659	-1.645	-1.632	-1.619	-1.605	-1.592	-1.579	-1.565	-1.551	-1.539	-1.525	-1.511	-1.499	-1.486	-1.474	-1.460	-1.448	-1.436	-1.424	-1.412	-1.402	-1.392	-1.381	-1.371	-1.361	-1.352	-1.344	-1.335	-1.326	-1.319	-1.312	-1.305	-1.298	-1.291	-1.285	-1.279	-1.274	-1.268	-1.262	-1.259	-1.255	-1.250	-1.246	-1.242	-1.239	-1.235	-1.232	-1.229	-1.226	-1.224	-1.222	-1.221	-1.219	-1.218	-1.216	-1.215	-1.214	-1.214	-1.212	-1.212	-1.212	-1.212	-1.214	-1.215	-1.215	-1.216	-1.219	-1.221	-1.224	-1.226	-1.229	-1.231	-1.236	-1.240	-1.244	-1.249	-1.252	-1.259	-1.265	-1.270	-1.278	-1.284	-1.290	-1.298	-1.304	-1.311	-1.318	-1.325	-1.332	-1.340	-1.346	-1.352	-1.359	-1.366	-1.371	-1.378	-1.382	-1.386	-1.391	-1.394	-1.398	-1.400	-1.400	-1.401	-1.402	-1.400	-1.399	-1.396	-1.392	-1.389	-1.382	-1.375	-1.368	-1.359	-1.350	-1.339	-1.326	-1.312	-1.300	-1.285	-1.268	-1.251	-1.232	-1.215	-1.195	-1.174	-1.151	-1.129	-1.105	-1.081	-1.058	-1.032	-1.005	-0.980	-0.952	-0.925	-0.898	-0.870	-0.841	-0.814	-0.785	-0.756	-0.728	-0.700	-0.671	-0.644	-0.616	-0.588	-0.560	-0.534	-0.507	-0.481	-0.455	-0.429	-0.405	-0.381	-0.358	-0.335	-0.312	-0.291	-0.271	-0.251	-0.231	-0.214	-0.196	-0.179	-0.162	-0.148	-0.132	-0.119	-0.106	-0.094	-0.082	-0.071	-0.061	-0.051	-0.044	-0.036	-0.029	-0.021	-0.015	-0.011	-0.008	-0.004	-0.001	0.001	0.002	0.004	0.004	0.005	0.004	0.002	0.001	0.000	-0.001	-0.005	-0.008	-0.010	-0.015	-0.018	-0.022	-0.026	-0.030	-0.036	-0.040	-0.044	-0.049	-0.055	-0.059	-0.064	-0.069	-0.074	-0.079	-0.082	-0.088	-0.091	-0.095	-0.098	-0.101	-0.104	-0.106	-0.109	-0.111	-0.112	-0.112	-0.112	-0.112	-0.112	-0.111	-0.110	-0.109	-0.106	-0.104	-0.100	-0.098	-0.092	-0.089	-0.084	-0.078	-0.071	-0.065	-0.059	-0.051	-0.044	-0.036	-0.028	-0.019	-0.009	0.000	0.010	0.019	0.029	0.038	0.048	0.059	0.068	0.078	0.088	0.098	0.105	0.115	0.124	0.131	0.139	0.146	0.152	0.159	0.165	0.170	0.175	0.179	0.181	0.185	0.186	0.185	0.186	0.184	0.181	0.179	0.175	0.170	0.164	0.156	0.149	0.140	0.129	0.118	0.105	0.090	0.075	0.059	0.042	0.024	0.004	-0.016	-0.038	-0.060	-0.084	-0.108	-0.132	-0.158	-0.184	-0.211	-0.239	-0.266	-0.295	-0.324	-0.354	-0.382	-0.412	-0.444	-0.474	-0.504	-0.535	-0.565	-0.595	-0.625	-0.655	-0.685	-0.714	-0.742	-0.770	-0.796	-0.824	-0.850	-0.875	-0.900	-0.922	-0.946	-0.968	-0.988	-1.008	-1.026	-1.044	-1.060	-1.076	-1.090	-1.102	-1.115	-1.126	-1.136	-1.144	-1.152	-1.159	-1.164	-1.169	-1.171	-1.174	-1.176	-1.178	-1.178	-1.176	-1.176	-1.172	-1.170	-1.168	-1.164	-1.159	-1.155	-1.150	-1.144	-1.139	-1.132	-1.129	-1.122	-1.118	-1.111	-1.106	-1.100	-1.095	-1.090	-1.086	-1.081	-1.078	-1.074	-1.071	-1.070	-1.068	-1.066	-1.065	-1.065	-1.068	-1.068	-1.070	-1.072	-1.078	-1.080	-1.085	-1.091	-1.098	-1.106	-1.114	-1.122	-1.132	-1.142	-1.154	-1.165	-1.178	-1.190	-1.204	-1.218	-1.232	-1.248	-1.264	-1.280	-1.298	-1.315	-1.334	-1.351	-1.370	-1.390	-1.410	-1.431	-1.451	-1.474	-1.495	-1.516	-1.539	-1.561	-1.586	-1.609	-1.632	-1.658	-1.681	-1.706	-1.731	-1.756	-1.782	-1.806	-1.832	-1.859	-1.886	-1.912	-1.939	-1.965	-1.991	-2.019	-2.045	-2.072	-2.100	-2.126	-2.154	-2.180	-2.208	-2.234	-2.262	-2.289	-2.315	-2.342	-2.370	-2.395	-2.422	-2.449	-2.475	-2.501	-2.526	-2.551	-2.576	-2.602	-2.626	-2.650	-2.674	-2.696	-2.720	-2.742	-2.765	-2.786	-2.808	-2.829	-2.849	-2.869	-2.888	-2.908	-2.926	-2.944	-2.960	-2.978	-2.994	-3.009	-3.024	-3.039	-3.052	-3.066	-3.080	-3.092	-3.105	-3.115	-3.128	-3.138	-3.148	-3.158	-3.166	-3.174	-3.181	-3.190	-3.196	-3.202	-3.209	-3.214	-3.218	-3.222	-3.225	-3.229	-3.230	-3.232	-3.232	-3.232	-3.234	-3.232	-3.230	-3.229	-3.225	-3.221	-3.216	-3.212	-3.206	-3.199	-3.192	-3.185	-3.178	-3.168	-3.158	-3.146	-3.136	-3.124	-3.111	-3.098	-3.084	-3.070	-3.055	-3.039	-3.022	-3.006	-2.989	-2.971	-2.954	-2.936	-2.918	-2.900	-2.882	-2.864	-2.845	-2.826	-2.808	-2.789	-2.769	-2.750	-2.732	-2.715	-2.698	-2.680	-2.662	-2.646	-2.631	-2.615	-2.601	-2.586	-2.574	-2.561	-2.549	-2.538	-2.526	-2.516	-2.506	-2.498	-2.489	-2.481	-2.474	-2.469	-2.462	-2.459	-2.455	-2.451	-2.448	-2.446	-2.445	-2.444	-2.442	-2.444	-2.444	-2.444	-2.446	-2.448	-2.450	-2.451	-2.452	-2.456	-2.459	-2.461	-2.464	-2.468	-2.470	-2.472	-2.475	-2.479	-2.480	-2.482	-2.485	-2.486	-2.489	-2.492	-2.494	-2.495	-2.498	-2.499	-2.500	-2.501	-2.502	-2.502	-2.504	-2.502	-2.504	-2.504	-2.502	-2.502	-2.502	-2.501	-2.501	-2.500	-2.499	-2.499	-2.498	-2.495	-2.494	-2.492	-2.490	-2.489	-2.486	-2.484	-2.481	-2.479	-2.476	-2.474	-2.471	-2.469	-2.465	-2.461	-2.458	-2.454	-2.450	-2.446	-2.442	-2.439	-2.432	-2.429	-2.424	-2.420	-2.415	-2.410	-2.405	-2.400	-2.394	-2.389	-2.382	-2.376	-2.370	-2.365	-2.358	-2.352	-2.346	-2.339	-2.332	-2.326	-2.321	-2.315	-2.309	-2.302	-2.298	-2.291	-2.286	-2.280	-2.276	-2.270	-2.266	-2.261	-2.259	-2.255	-2.252	-2.251	-2.249	-2.246	-2.245	-2.244	-2.244	-2.242	-2.244	-2.244	-2.245	-2.248	-2.249	-2.251	-2.254	-2.256	-2.259	-2.262	-2.266	-2.269	-2.272	-2.276	-2.280	-2.282	-2.286	-2.291	-2.295	-2.298	-2.301	-2.305	-2.308	-2.310	-2.312	-2.315	-2.315	-2.318	-2.318	-2.316	-2.316	-2.315	-2.312	-2.310	-2.306	-2.302	-2.298	-2.291	-2.286	-2.280	-2.272	-2.264	-2.256	-2.246	-2.236	-2.225	-2.215	-2.202	-2.191	-2.178	-2.165	-2.151	-2.138	-2.124	-2.109	-2.095	-2.079	-2.064	-2.047	-2.034	-2.018	-2.002	-1.986	-1.971	-1.955	-1.940	-1.926	-1.912	-1.896	-1.882	-1.870	-1.856	-1.842	-1.830	-1.819	-1.806	-1.795	-1.784	-1.775	-1.764	-1.755	-1.746	-1.738	-1.730	-1.722	-1.715	-1.709	-1.702	-1.696	-1.691	-1.686	-1.682	-1.678	-1.674	-1.671	-1.669	-1.665	-1.662	-1.660	-1.659	-1.658	-1.656	-1.655	-1.654	-1.652	-1.652	-1.652	-1.652	-1.652	-1.652	-1.654	-1.654	-1.655	-1.656	-1.659	-1.659	-1.661	-1.662	-1.664	-1.666	-1.669	-1.671	-1.674	-1.678	-1.679	-1.682	-1.686	-1.689	-1.694	-1.696	-1.700	-1.704	-1.708	-1.711	-1.715	-1.719	-1.722	-1.726	-1.730	-1.735	-1.739	-1.742	-1.746	-1.750	-1.754	-1.756	-1.760	-1.765	-1.768	-1.770	-1.772	-1.775	-1.776	-1.780	-1.781	-1.782	-1.784	-1.785	-1.785	-1.785	-1.785	-1.785	-1.784	-1.782	-1.782	-1.780	-1.778	-1.776	-1.774	-1.771	-1.768	-1.765	-1.761	-1.758	-1.754	-1.750	-1.745	-1.741	-1.738	-1.734	-1.729	-1.725	-1.720	-1.716	-1.711	-1.708	-1.705	-1.701	-1.696	-1.692	-1.690	-1.686	-1.685	-1.682	-1.680	-1.678	-1.676	-1.675	-1.675	-1.675	-1.675	-1.676	-1.678	-1.679	-1.681	-1.684	-1.686	-1.690	-1.694	-1.699	-1.702	-1.708	-1.714	-1.720	-1.728	-1.734	-1.741	-1.749	-1.758	-1.766	-1.775	-1.785	-1.796	-1.805	-1.816	-1.828	-1.839	-1.850	-1.861	-1.874	-1.886	-1.899	-1.911	-1.924	-1.936	-1.949	-1.964	-1.976	-1.989	-2.001	-2.014	-2.026	-2.039	-2.051	-2.064	-2.076	-2.086	-2.099	-2.110	-2.120	-2.131	-2.141	-2.151	-2.160	-2.170	-2.179	-2.188	-2.196	-2.202	-2.211	-2.218	-2.224	-2.229	-2.235	-2.240	-2.245	-2.249	-2.252	-2.256	-2.259	-2.261	-2.264	-2.265	-2.266	-2.266	-2.268	-2.269	-2.268	-2.268	-2.268	-2.265	-2.265	-2.262	-2.260	-2.258	-2.255	-2.251	-2.248	-2.245	-2.241	-2.238	-2.234	-2.229	-2.224	-2.219	-2.214	-2.209	-2.202	-2.196	-2.190	-2.184	-2.176	-2.169	-2.162	-2.155	-2.148	-2.140	-2.131	-2.124	-2.114	-2.105	-2.096	-2.085	-2.076	-2.065	-2.054	-2.042	-2.031	-2.019	-2.007	-1.994	-1.981	-1.969	-1.955	-1.941	-1.926	-1.912	-1.896	-1.881	-1.865	-1.851	-1.834	-1.819	-1.802	-1.785	-1.769	-1.752	-1.735	-1.718	-1.700	-1.682	-1.665	-1.648	-1.630	-1.612	-1.594	-1.576	-1.559	-1.541	-1.524	-1.508	-1.490	-1.472	-1.456	-1.439	-1.424	-1.408	-1.391	-1.378	-1.361	-1.348	-1.332	-1.319	-1.306	-1.294	-1.281	-1.269	-1.258	-1.248	-1.236	-1.228	-1.218	-1.209	-1.201	-1.192	-1.186	-1.180	-1.174	-1.169	-1.164	-1.160	-1.156	-1.154	-1.151	-1.150	-1.148	-1.149	-1.148	-1.149	-1.149	-1.151	-1.151	-1.154	-1.158	-1.159	-1.162	-1.166	-1.170	-1.174	-1.179	-1.184	-1.188	-1.192	-1.198	-1.204	-1.209	-1.214	-1.219	-1.225	-1.230	-1.235	-1.240	-1.245	-1.249	-1.252	-1.259	-1.262	-1.265	-1.269	-1.272	-1.275	-1.278	-1.280	-1.281	-1.284	-1.285	-1.285	-1.286	-1.286	-1.286	-1.285	-1.284	-1.282	-1.281	-1.279	-1.276	-1.274	-1.271	-1.269	-1.264	-1.260	-1.258	-1.252	-1.248	-1.244	-1.239	-1.234	-1.229	-1.225	-1.219	-1.214	-1.208	-1.202	-1.198	-1.191	-1.186	-1.180	-1.174	-1.168	-1.161	-1.156	-1.150	-1.144	-1.138	-1.131	-1.125	-1.119	-1.112	-1.105	-1.099	-1.094	-1.088	-1.081	-1.075	-1.069	-1.062	-1.056	-1.051	-1.045	-1.039	-1.032	-1.026	-1.021	-1.015	-1.009	-1.002	-0.998	-0.991	-0.986	-0.981	-0.975	-0.970	-0.965	-0.961	-0.956	-0.952	-0.948	-0.944	-0.941	-0.939	-0.935	-0.932	-0.931	-0.929	-0.928	-0.926	-0.925	-0.924	-0.925	-0.925	-0.926	-0.928	-0.930	-0.932	-0.935	-0.939	-0.941	-0.946	-0.950	-0.955	-0.960	-0.966	-0.972	-0.979	-0.985	-0.992	-0.999	-1.008	-1.015	-1.022	-1.030	-1.038	-1.046	-1.054	-1.062	-1.071	-1.078	-1.086	-1.094	-1.101	-1.110	-1.116	-1.122	-1.130	-1.135	-1.142	-1.148	-1.151	-1.158	-1.161	-1.165	-1.168	-1.170	-1.172	-1.174	-1.175	-1.176	-1.176	-1.175	-1.175	-1.172	-1.170	-1.168	-1.166	-1.162	-1.158	-1.152	-1.148	-1.144	-1.138	-1.131	-1.125	-1.119	-1.112	-1.106	-1.099	-1.092	-1.085	-1.078	-1.071	-1.062	-1.055	-1.049	100.000	5.000	2.000	1.000	2.000	0.000	0.000	0.000	0.000	0.000	0.000	0.000	0.000	0.000	0.000	0.000	0.000	0.000	3.742	3.725	3.709	3.692	3.676	3.660	3.645	3.629	3.614	3.599	3.584	3.569	3.555	3.541	3.528	3.515	3.501	3.489	3.476	3.464	3.452	3.441	3.429	3.420	3.409	3.398	3.389	3.379	3.369	3.361	3.351	3.344	3.335	3.329	3.320	3.314	3.308	3.299	3.292	3.286	3.280	3.272	3.268	3.260	3.255	3.249	3.242	3.236	3.229	3.224	3.216	3.210	3.202	3.195	3.186	3.178	3.169	3.159	3.149	3.138	3.126	3.114	3.100	3.086	3.071	3.056	3.040	3.024	3.005	2.988	2.969	2.949	2.926	2.905	2.881	2.858	2.834	2.809	2.782	2.756	2.729	2.701	2.671	2.642	2.612	2.582	2.551	2.520	2.488	2.456	2.424	2.391	2.359	2.325	2.292	2.259	2.226	2.194	2.162	2.129	2.096	2.065	2.035	2.004	1.974	1.944	1.915	1.886	1.859	1.832	1.806	1.779	1.754	1.729	1.705	1.681	1.659	1.638	1.616	1.596	1.575	1.556	1.539	1.520	1.504	1.486	1.471	1.455	1.439	1.425	1.410	1.398	1.382	1.370	1.356	1.345	1.332	1.320	1.308	1.296	1.285	1.272	1.261	1.250	1.238	1.226	1.214	1.202	1.190	1.178	1.166	1.154	1.141	1.128	1.115	1.102	1.090	1.076	1.062	1.049	1.034	1.020	1.005	0.990	0.975	0.960	0.946	0.931	0.916	0.900	0.884	0.869	0.854	0.836	0.821	0.805	0.789	0.774	0.758	0.742	0.726	0.709	0.694	0.678	0.662	0.645	0.631	0.615	0.598	0.582	0.568	0.551	0.536	0.520	0.504	0.489	0.472	0.458	0.442	0.428	0.412	0.398	0.382	0.368	0.352	0.339	0.324	0.309	0.295	0.280	0.266	0.251	0.238	0.224	0.210	0.196	0.182	0.169	0.156	0.141	0.128	0.114	0.101	0.089	0.075	0.062	0.049	0.038	0.024	0.011	-0.001	-0.012	-0.025	-0.036	-0.049	-0.059	-0.070	-0.081	-0.092	-0.102	-0.112	-0.122	-0.131	-0.142	-0.150	-0.160	-0.169	-0.179	-0.186	-0.195	-0.205	-0.212	-0.221	-0.229	-0.236	-0.244	-0.250	-0.258	-0.265	-0.274	-0.280	-0.288	-0.295	-0.302	-0.310	-0.319	-0.326	-0.335	-0.345	-0.354	-0.364	-0.372	-0.384	-0.395	-0.406	-0.419	-0.430	-0.444	-0.459	-0.472	-0.488	-0.502	-0.520	-0.536	-0.555	-0.574	-0.594	-0.615	-0.635	-0.658	-0.680	-0.704	-0.729	-0.754	-0.779	-0.806	-0.834	-0.861	-0.890	-0.919	-0.949	-0.978	-1.009	-1.040	-1.071	-1.102	-1.135	-1.166	-1.199	-1.231	-1.262	-1.294	-1.326	-1.358	-1.389	-1.419	-1.449	-1.479	-1.508	-1.536	-1.562	-1.590	-1.616	-1.642	-1.666	-1.689	-1.712	-1.734	-1.752	-1.772	-1.791	-1.806	-1.821	-1.836	-1.850	-1.861	-1.872	-1.881	-1.890	-1.898	-1.902	-1.908	-1.911	-1.915	-1.915	-1.918	-1.916	-1.916	-1.914	-1.911	-1.909	-1.904	-1.900	-1.896	-1.890	-1.885	-1.880	-1.875	-1.868	-1.862	-1.856	-1.849	-1.842	-1.836	-1.830	-1.824	-1.818	-1.812	-1.809	-1.804	-1.800	-1.795	-1.792	-1.790	-1.788	-1.786	-1.786	-1.785	-1.786	-1.786	-1.788	-1.790	-1.791	-1.795	-1.799	-1.804	-1.808	-1.812	-1.818	-1.824	-1.830	-1.836	-1.842	-1.851	-1.858	-1.865	-1.872	-1.880	-1.888	-1.895	-1.902	-1.911	-1.919	-1.925	-1.932	-1.939	-1.945	-1.951	-1.955	-1.960	-1.965	-1.969	-1.970	-1.974	-1.975	-1.976	-1.976	-1.978	-1.975	-1.974	-1.971	-1.968	-1.962	-1.958	-1.951	-1.944	-1.936	-1.929	-1.919	-1.908	-1.898	-1.885	-1.872	-1.858	-1.844	-1.829	-1.812	-1.796	-1.779	-1.761	-1.742	-1.724	-1.705	-1.684	-1.664	-1.641	-1.621	-1.599	-1.578	-1.554	-1.532	-1.510	-1.486	-1.464	-1.441	-1.419	-1.396	-1.375	-1.351	-1.330	-1.308	-1.286	-1.266	-1.245	-1.225	-1.206	-1.186	-1.168	-1.149	-1.131	-1.114	-1.098	-1.080	-1.065	-1.050	-1.036	-1.021	-1.009	-0.996	-0.985	-0.974	-0.964	-0.954	-0.945	-0.936	-0.929	-0.921	-0.915	-0.909	-0.904	-0.899	-0.892	-0.890	-0.886	-0.882	-0.879	-0.878	-0.875	-0.872	-0.872	-0.871	-0.871	-0.871	-0.872	-0.874	-0.876	-0.878	-0.880	-0.882	-0.886	-0.889	-0.892	-0.898	-0.901	-0.908	-0.912	-0.919	-0.925	-0.932	-0.940	-0.948	-0.955	-0.965	-0.975	-0.985	-0.995	-1.006	-1.016	-1.030	-1.040	-1.054	-1.068	-1.080	-1.094	-1.109	-1.124	-1.138	-1.152	-1.168	-1.184	-1.199	-1.215	-1.230	-1.245	-1.260	-1.276	-1.291	-1.306	-1.321	-1.335	-1.349	-1.364	-1.376	-1.389	-1.400	-1.411	-1.421	-1.431	-1.441	-1.450	-1.458	-1.464	-1.470	-1.474	-1.479	-1.481	-1.484	-1.484	-1.485	-1.485	-1.482	-1.480	-1.476	-1.472	-1.468	-1.461	-1.454	-1.446	-1.439	-1.430	-1.420	-1.410	-1.399	-1.388	-1.375	-1.364	-1.351	-1.339	-1.326	-1.312	-1.300	-1.288	-1.275	-1.261	-1.249	-1.236	-1.225	-1.212	-1.200	-1.190	-1.178	-1.168	-1.158	-1.148	-1.139	-1.129	-1.120	-1.114	-1.106	-1.100	-1.094	-1.089	-1.082	-1.079	-1.074	-1.070	-1.068	-1.065	-1.062	-1.061	-1.060	-1.058	-1.056	-1.056	-1.055	-1.055	-1.054	-1.052	-1.052	-1.051	-1.050	-1.049	-1.049	-1.048	-1.046	-1.044	-1.042	-1.041	-1.038	-1.035	-1.031	-1.028	-1.024	-1.018	-1.012	-1.008	-1.001	-0.994	-0.988	-0.980	-0.971	-0.964	-0.955	-0.945	-0.936	-0.926	-0.916	-0.908	-0.898	-0.888	-0.876	-0.865	-0.855	-0.845	-0.834	-0.824	-0.812	-0.802	-0.791	-0.782	-0.771	-0.761	-0.751	-0.744	-0.734	-0.725	-0.716	-0.709	-0.701	-0.694	-0.688	-0.681	-0.675	-0.669	-0.665	-0.660	-0.656	-0.651	-0.649	-0.646	-0.642	-0.641	-0.639	-0.638	-0.636	-0.635	-0.635	-0.635	-0.634	-0.635	-0.635	-0.636	-0.636	-0.638	-0.640	-0.641	-0.642	-0.644	-0.646	-0.648	-0.650	-0.651	-0.654	-0.656	-0.658	-0.660	-0.664	-0.665	-0.669	-0.670	-0.674	-0.678	-0.680	-0.684	-0.686	-0.689	-0.692	-0.695	-0.699	-0.702	-0.706	-0.710	-0.714	-0.718	-0.722	-0.726	-0.731	-0.736	-0.741	-0.748	-0.752	-0.760	-0.765	-0.771	-0.779	-0.785	-0.792	-0.800	-0.808	-0.816	-0.824	-0.831	-0.840	-0.848	-0.858	-0.865	-0.874	-0.882	-0.891	-0.899	-0.908	-0.915	-0.924	-0.931	-0.939	-0.945	-0.952	-0.959	-0.965	-0.971	-0.976	-0.980	-0.985	-0.989	-0.992	-0.994	-0.996	-0.999	-1.000	-1.000	-1.000	-0.999	-0.998	-0.995	-0.992	-0.990	-0.986	-0.982	-0.978	-0.974	-0.968	-0.961	-0.955	-0.950	-0.944	-0.936	-0.929	-0.922	-0.915	-0.909	-0.901	-0.894	-0.888	-0.880	-0.874	-0.868	-0.862	-0.855	-0.851	-0.846	-0.842	-0.838	-0.834	-0.830	-0.828	-0.825	-0.822	-0.821	-0.821	-0.820	-0.820	-0.820	-0.820	-0.820	-0.821	-0.824	-0.825	-0.828	-0.829	-0.830	-0.832	-0.835	-0.838	-0.840	-0.841	-0.844	-0.846	-0.848	-0.850	-0.851	-0.852	-0.854	-0.854	-0.854	-0.855	-0.854	-0.854	-0.852	-0.851	-0.850	-0.848	-0.845	-0.842	-0.839	-0.835	-0.831	-0.825	-0.820	-0.816	-0.810	-0.804	-0.798	-0.791	-0.785	-0.778	-0.770	-0.762	-0.755	-0.746	-0.740	-0.732	-0.724	-0.718	-0.710	-0.702	-0.695	-0.689	-0.681	-0.675	-0.669	-0.661	-0.656	-0.650	-0.645	-0.640	-0.635	-0.629	-0.624	-0.620	-0.615	-0.611	-0.606	-0.602	-0.599	-0.594	-0.591	-0.588	-0.584	-0.580	-0.576	-0.574	-0.570	-0.565	-0.561	-0.558	-0.554	-0.550	-0.545	-0.540	-0.535	-0.530	-0.525	-0.520	-0.514	-0.507	-0.501	-0.495	-0.488	-0.481	-0.472	-0.465	-0.456	-0.448	-0.439	-0.429	-0.419	-0.409	-0.400	-0.389	-0.378	-0.366	-0.355	-0.344	-0.332	-0.321	-0.309	-0.296	-0.285	-0.271	-0.260	-0.246	-0.234	-0.221	-0.208	-0.195	-0.181	-0.169	-0.154	-0.142	-0.129	-0.115	-0.102	-0.089	-0.076	-0.064	-0.050	-0.038	-0.025	-0.012	0.000	0.012	0.024	0.035	0.046	0.058	0.068	0.079	0.089	0.099	0.109	0.119	0.129	0.136	0.146	0.155	0.162	0.169	0.176	0.184	0.191	0.198	0.202	0.208	0.214	0.219	0.224	0.228	0.231	0.235	0.239	0.241	0.244	0.246	0.249	0.251	0.252	0.254	0.256	0.258	0.258	0.259	0.259	0.260	0.260	0.261	0.261	0.261	0.261	0.261	0.261	0.261	0.261	0.261	0.261	0.261	0.261	0.261	0.261	0.262	0.261	0.262	0.262	0.264	0.264	0.264	0.265	0.266	0.266	0.268	0.269	0.270	0.270	0.271	0.271	0.272	0.272	0.275	0.275	0.275	0.276	0.278	0.278	0.279	0.280	0.281	0.282	0.282	0.282	0.285	0.286	0.286	0.286	0.288	0.289	0.288	0.289	0.290	0.290	0.290	0.291	0.291	0.292	0.291	0.292	0.292	0.292	0.292	0.291	0.292	0.291	0.291	0.290	0.289	0.289	0.288	0.286	0.285	0.284	0.282	0.280	0.279	0.278	0.275	0.271	0.270	0.266	0.262	0.260	0.256	0.252	0.248	0.244	0.239	0.234	0.229	0.224	0.216	0.211	0.204	0.199	0.191	0.184	0.178	0.170	0.161	0.154	0.145	0.136	0.128	0.119	0.109	0.101	0.091	0.081	0.072	0.064	0.055	0.044	0.035	0.026	0.018	0.009	0.000	-0.009	-0.016	-0.024	-0.032	-0.039	-0.046	-0.052	-0.059	-0.065	-0.070	-0.074	-0.079	-0.082	-0.086	-0.089	-0.091	-0.094	-0.095	-0.096	-0.096	-0.098	-0.098	-0.096	-0.096	-0.095	-0.094	-0.091	-0.089	-0.086	-0.085	-0.081	-0.078	-0.075	-0.071	-0.068	-0.064	-0.060	-0.058	-0.054	-0.050	-0.048	-0.044	-0.041	-0.038	-0.036	-0.034	-0.032	-0.031	-0.030	-0.030	-0.029	-0.029	-0.029	-0.030	-0.032	-0.034	-0.038	-0.039	-0.042	-0.048	-0.052	-0.058	-0.064	-0.070	-0.076	-0.084	-0.090	-0.099	-0.108	-0.116	-0.126	-0.135	-0.146	-0.158	-0.169	-0.180	-0.191	-0.204	-0.218	-0.230	-0.244	-0.259	-0.272	-0.288	-0.301	-0.318	-0.332	-0.349	-0.365	-0.381	-0.398	-0.415	-0.431	-0.449	-0.466	-0.484	-0.501	-0.519	-0.538	-0.556	-0.575	-0.594	-0.611	-0.630	-0.650	-0.668	-0.686	-0.705	-0.724	-0.744	-0.761	-0.781	-0.800	-0.819	-0.838	-0.855	-0.874	-0.892	-0.911	-0.930	-0.948	-0.966	-0.984	-1.001	-1.019	-1.036	-1.054	-1.070	-1.088	-1.104	-1.121	-1.138	-1.154	-1.170	-1.186	-1.201	-1.216	-1.232	-1.249	-1.264	-1.279	-1.295	-1.309	-1.325	-1.340	-1.355	-1.370	-1.385	-1.399	-1.414	-1.429	-1.444	-1.459	-1.474	-1.489	-1.502	-1.519	-1.532	-1.549	-1.562	-1.578	-1.591	-1.606	-1.620	-1.636	-1.651	-1.665	-1.680	-1.694	-1.709	-1.721	-1.736	-1.749	-1.762	-1.775	-1.788	-1.800	-1.811	-1.824	-1.834	-1.844	-1.854	-1.862	-1.871	-1.880	-1.888	-1.894	-1.899	-1.905	-1.909	-1.912	-1.916	-1.919	-1.920	-1.921	-1.921	-1.921	-1.919	-1.916	-1.914	-1.909	-1.905	-1.900	-1.894	-1.888	-1.881	-1.874	-1.864	-1.856	-1.846	-1.838	-1.826	-1.818	-1.806	-1.795	-1.785	-1.772	-1.761	-1.751	-1.739	-1.728	-1.716	-1.705	-1.692	-1.681	-1.672	-1.660	-1.650	-1.641	-1.631	-1.621	-1.611	-1.602	-1.595	-1.586	-1.579	-1.571	-1.564	-1.558	-1.551	-1.545	-1.540	-1.535	-1.530	-1.525	-1.520	-1.516	-1.511	-1.508	-1.504	-1.501	-1.498	-1.494	-1.490	-1.486	-1.485	-1.481	-1.478	-1.475	-1.471	-1.469	-1.465	-1.462	-1.459	-1.456	-1.452	-1.450	-1.445	-1.442	-1.439	-1.435	-1.432	-1.429	-1.425	-1.421	-1.418	-1.414	-1.410	-1.406	-1.401	-1.398	-1.394	-1.390	-1.385	-1.381	-1.376	-1.372	-1.368	-1.364	-1.360	-1.355	-1.351	-1.346	-1.342	-1.336	-1.332	-1.328	-1.322	-1.318	-1.312	-1.308	-1.301	-1.296	-1.291	-1.285	-1.279	-1.271	-1.265	-1.259	-1.250	-1.242	-1.235	-1.228	-1.218	-1.210	-1.200	-1.191	-1.181	-1.172	-1.161	-1.151	-1.140	-1.129	-1.118	-1.106	-1.095	-1.082	-1.071	-1.059	-1.046	-1.035	-1.021	-1.009	-0.998	-0.985	-0.974	-0.961	-0.949	-0.938	-0.926	-0.914	-0.902	-0.892	-0.881	-0.872	-0.862	-0.854	-0.845	-0.838	-0.829	-0.821	-0.815	-0.809	-0.802	-0.799	-0.794	-0.790	-0.788	-0.784	-0.782	-0.781	-0.781	-0.780	-0.780	-0.781	-0.784	-0.785	-0.788	-0.790	-0.792	-0.796	-0.799	-0.805	-0.810	-0.814	-0.819	-0.824	-0.830	-0.835	-0.841	-0.846	-0.852	-0.859	-0.865	-0.871	-0.876	-0.882	-0.889	-0.894	-0.899	-0.904	-0.909	-0.914	-0.919	-0.922	-0.926	-0.930	-0.934	-0.938	-0.940	-0.942	-0.945	-0.948	-0.949	-0.950	-0.951	-0.952	-0.954	-0.954	-0.954	-0.954	-0.954	-0.952	-0.952	-0.950	-0.950	-0.949	-0.948	-0.945	-0.945	-0.942	-0.941	-0.939	-0.936	-0.934	-0.931	-0.928	-0.925	-0.922	-0.920	-0.916	-0.912	-0.909	-0.905	-0.901	-0.898	-0.892	-0.890	-0.885	-0.880	-0.876	-0.871	-0.866	-0.861	-0.855	-0.850	-0.844	-0.839	-0.832	-0.826	-0.820	-0.815	-0.808	-0.802	-0.796	-0.790	-0.784	-0.778	-0.771	-0.765	-0.759	-0.754	-0.748	-0.741	-0.736	-0.730	-0.725	-0.719	-0.714	-0.709	-0.704	-0.699	-0.695	-0.690	-0.686	-0.681	-0.678	-0.674	-0.670	-0.669	-0.666	-0.662	-0.660	-0.659	-0.658	-0.655	-0.654	-0.652	-0.651	-0.650	-0.650	-0.650	-0.650	-0.650	-0.651	-0.651	-0.652	-0.654	-0.655	-0.656	-0.658	-0.659	-0.660	-0.661	-0.665	-0.666	-0.668	-0.670	-0.671	-0.674	-0.678	-0.679	-0.681	-0.682	-0.685	-0.688	-0.690	-0.692	-0.695	-0.698	-0.700	-0.702	-0.705	-0.709	-0.711	-0.714	-0.716	-0.720	-0.724	-0.725	-0.729	-0.732	-0.735	-0.739	-0.742	-0.744	-0.748	-0.750	-0.754	-0.756	-0.760	-0.764	-0.766	-0.770	-0.772	-0.776	-0.779	-0.781	-0.786	-0.789	-0.792	-0.794	-0.798	-0.800	-0.804	-0.806	-0.810	-0.812	-0.815	-0.819	-0.820	-0.824	-0.826	-0.829	-0.832	-0.835	-0.839	-0.841	-0.845	-0.849	-0.851	-0.855	-0.859	-0.862	-0.866	-0.871	-0.876	-0.881	-0.888	-0.894	-0.900	-0.906	-0.914	-0.922	-0.931	-0.940	-0.950	-0.961	-0.971	-0.984	-0.996	-1.010	-1.022	-1.038	-1.052	-1.068	-1.085	-1.101	-1.119	-1.139	-1.158	-1.176	-1.198	-1.218	-1.239	-1.260	-1.281	-1.304	-1.326	-1.351	-1.374	-1.398	-1.422	-1.446	-1.470	-1.494	-1.518	-1.540	-1.562	-1.585	-1.608	-1.630	-1.650	-1.671	-1.689	-1.708	-1.726	-1.742	-1.758	-1.774	-1.786	-1.799	-1.809	-1.819	-1.826	-1.832	-1.836	-1.840	-1.841	-1.841	-1.838	-1.835	-1.830	-1.822	-1.814	-1.802	-1.790	-1.776	-1.760	-1.742	-1.724	-1.702	-1.680	-1.656	-1.630	-1.604	-1.575	-1.545	-1.515	-1.482	-1.449	-1.414	-1.380	-1.342	-1.305	-1.268	-1.230	-1.190	-1.150	-1.109	-1.069	-1.028	-0.986	-0.945	-0.902	-0.861	-0.820	-0.779	-0.738	-0.698	-0.658	-0.618	-0.579	-0.541	-0.504	-0.466	-0.431	-0.395	-0.360	-0.326	-0.292	-0.261	-0.230	-0.199	-0.171	-0.142	-0.115	-0.089	-0.064	-0.039	-0.016	0.006	0.028	0.048	0.068	0.085	0.102	0.119	0.134	0.148	0.160	0.172	0.184	0.194	0.202	0.211	0.219	0.224	0.229	0.234	0.238	0.240	0.241	0.242	0.242	0.242	0.240	0.238	0.235	0.231	0.226	0.221	0.216	0.209	0.201	0.194	0.185	0.176	0.166	0.156	0.145	0.134	0.122	0.110	0.098	0.084	0.071	0.056	0.042	0.028	0.014	0.000	-0.015	-0.029	-0.044	-0.058	-0.071	-0.085	-0.098	-0.111	-0.124	-0.136	-0.150	-0.160	-0.171	-0.182	-0.191	-0.201	-0.209	-0.218	-0.224	-0.231	-0.236	-0.241	-0.245	-0.249	-0.251	-0.254	-0.255	-0.255	-0.254	-0.254	-0.251	-0.248	-0.244	-0.239	-0.234	-0.228	-0.220	-0.212	-0.205	-0.198	-0.189	-0.179	-0.169	-0.159	-0.149	-0.138	-0.128	-0.116	-0.104	-0.092	-0.081	-0.069	-0.056	-0.045	-0.034	-0.021	-0.010	0.001	0.012	0.021	0.032	0.042	0.052	0.061	0.070	0.078	0.086	0.095	0.102	0.110	0.116	0.122	0.129	0.134	0.139	0.144	0.149	0.152	0.156	0.159	0.161	0.164	0.165	0.166	0.168	0.169	0.170	0.169	0.169	0.169	0.166	0.166	0.165	0.162	0.160	0.156	0.155	0.151	0.148	0.142	0.139	0.134	0.129	0.124	0.119	0.111	0.106	0.099	0.094	0.086	0.079	0.072	0.065	0.058	0.049	0.040	0.031	0.024	0.015	0.006	-0.004	-0.012	-0.022	-0.031	-0.040	-0.049	-0.059	-0.068	-0.076	-0.085	-0.092	-0.102	-0.110	-0.118	-0.126	-0.134	-0.140	-0.148	-0.154	-0.160	-0.168	-0.172	-0.179	-0.184	-0.190	-0.195	-0.199	-0.202	-0.206	-0.210	-0.214	-0.216	-0.219	-0.222	-0.224	-0.226	-0.228	-0.229	-0.231	-0.232	-0.232	-0.234	-0.234	-0.234	-0.234	-0.234	-0.235	-0.234	-0.232	-0.234	-0.232	-0.232	-0.232	-0.231	-0.230	-0.230	-0.229	-0.229	-0.228	-0.226	-0.225	-0.224	-0.222	-0.220	-0.219	-0.216	-0.214	-0.211	-0.208	-0.205	-0.201	-0.198	-0.192	-0.189	-0.182	-0.179	-0.171	-0.166	-0.159	-0.150	-0.144	-0.134	-0.125	-0.116	-0.106	-0.095	-0.084	-0.072	-0.060	-0.049	-0.035	-0.022	-0.009	0.005	0.019	0.034	0.049	0.064	0.079	0.094	0.110	0.125	0.140	0.156	0.171	0.188	0.202	0.218	0.231	0.246	0.261	0.275	0.288	0.301	0.312	0.325	0.335	0.346	0.356	0.365	0.375	0.381	0.389	0.395	0.400	0.405	0.408	0.411	0.412	0.415	0.414	0.415	0.412	0.411	0.408	0.404	0.401	0.395	0.390	0.384	0.376	0.369	0.360	0.351	0.341	0.332	0.322	0.311	0.301	0.290	0.279	0.268	0.255	0.242	0.231	0.218	0.205	0.194	0.181	0.169	0.156	0.144	0.132	0.121	0.111	0.100	0.090	0.081	0.071	0.064	0.055	0.049	0.041	0.036	0.032	0.028	0.024	0.022	0.021	0.021	0.022	0.024	0.026	0.030	0.035	0.041	0.048	0.056	0.065	0.076	0.088	0.100	0.112	0.128	0.145	0.161	0.179	0.198	0.218	0.239	0.261	0.284	0.308	0.331	0.355	0.380	0.406	0.432	0.458	0.485	0.511	0.539	0.566	0.591	0.619	0.645	0.671	0.698	0.724	0.749	0.772	0.796	0.819	0.842	0.862	0.884	0.902	0.921	0.939	0.954	0.969	0.984	0.995	1.005	1.016	1.025	1.031	1.038	1.042	1.046	1.050	1.051	1.050	1.049	1.048	1.044	1.041	1.036	1.030	1.024	1.018	1.010	1.001	0.992	0.984	0.975	0.965	0.955	0.945	0.936	0.928	0.918	0.909	0.901	0.891	0.885	0.878	0.871	0.866	0.860	0.856	0.854	0.850	0.849	0.848	0.848	0.849	0.850	0.852	0.855	0.859	0.864	0.869	0.875	0.881	0.889	0.898	0.906	0.914	0.924	0.935	0.944	0.954	0.964	0.975	0.985	0.995	1.006	1.016	1.025	1.036	1.045	1.054	1.062	1.070	1.078	1.085	1.090	1.095	1.100	1.104	1.105	1.108	1.110	1.109	1.109	1.105	1.102	1.099	1.094	1.089	1.082	1.075	1.066	1.058	1.048	1.038	1.026	1.014	1.002	0.989	0.975	0.962	0.949	0.932	0.919	0.904	0.886	0.871	0.855	0.840	0.825	0.810	0.795	0.780	0.765	0.751	0.736	0.725	0.711	0.699	0.688	0.678	0.668	0.658	0.650	0.642	0.636	0.631	0.625	0.622	0.620	0.619	0.616	0.618	0.619	0.622	0.625	0.630	0.636	0.641	0.650	0.659	0.669	0.680	0.690	0.704	0.716	0.732	0.746	0.762	0.779	0.796	0.814	0.832	0.851	0.871	0.891	0.911	0.931	0.952	0.972	0.994	1.015	1.038	1.058	1.079	1.100	1.121	1.141	1.161	1.181	1.201	1.219	1.238	1.256	1.274	1.290	1.306	1.322	1.339	1.351	1.365	1.379	1.390	1.400	1.411	1.421	1.430	1.438	1.444	1.450	1.455	1.459	1.461	1.465	1.466	1.466	1.466	1.466	1.464	1.461	1.458	1.455	1.450	1.445	1.440	1.434	1.426	1.419	1.412	1.404	1.396	1.386	1.378	1.369	1.360	1.350	1.341	1.331	1.324	1.314	1.306	1.296	1.289	1.281	1.272	1.265	1.259	1.252	1.246	1.241	1.238	1.234	1.230	1.229	1.228	1.229	1.229	1.230	1.232	1.236	1.241	1.246	1.254	1.261	1.270	1.280	1.291	1.304	1.316	1.330	1.346	1.364	1.380	1.400	1.419	1.440	1.461	1.484	1.509	1.532	1.559	1.585	1.611	1.640	1.669	1.699	1.729	1.760	1.791	1.824	1.856	1.889	1.922	1.955	1.990	2.025	2.059	2.094	2.129	2.164	2.200	2.234	2.270	2.304	2.339	2.374	2.409	2.442	2.478	2.511	2.544	2.578	2.610	2.644	2.675	2.708	2.740	2.771	2.802	2.834	2.865	2.895	2.926	2.956	2.986	3.016	3.046	3.075	3.105	3.134	3.164	3.194	3.222	3.251	3.281	3.311	3.341	3.370	3.401	3.432	3.461	3.492	3.522	3.554	3.584	3.615	3.648	3.679	3.710	3.741	3.772	3.805	3.836	3.868	3.900	3.930	3.961	3.992	4.024	4.052	4.082	4.110	4.139	4.166	4.192	4.219	4.242	4.265	4.288	4.309	4.329	4.348	4.364	4.380	4.394	4.405	4.416	4.425	4.431	4.435	4.439	4.440	4.439	4.436	4.430	4.424	4.414	4.402	4.389	4.372	4.355	4.335	4.314	4.289	4.261	4.234	4.202	4.170	4.136	4.100	4.061	4.021	3.981	3.938	3.892	3.848	3.800	3.749	3.699	3.648	3.594	3.540	3.484	3.429	3.371	3.312	3.254	3.192	3.131	3.069	3.006	2.944	2.878	2.812	2.748	2.680	2.614	2.545	2.476	2.408	2.336	2.266	2.195	2.121	2.047	1.974	1.899	1.821	1.745	1.666	1.588	1.508	1.426	1.342	1.259	1.174	1.088	1.000	0.911	0.821	0.730	0.636	0.542	0.446	0.350	0.251	0.151	0.050	-0.052	-0.158	-0.261	-0.369	-0.476	-0.586	-0.698	-0.809	-0.922	-1.036	-1.151	-1.268	-1.384	-1.501	-1.620	-1.739	-1.859	-1.978	-2.099	-2.220	-2.340	-2.461	-2.582	-2.704	-2.824	-2.944	-3.064	-3.182	-3.301	-3.420	-3.536	-3.652	-3.768	-3.882	-3.995	-4.108	-4.218	-4.328	-4.436	-4.542	-4.648	-4.751	-4.854	-4.955	-5.052	-5.150	-5.245	-5.339	-5.429	-5.520	-5.608	-5.692	-5.776	-5.858	-5.938	-6.015	-6.090	-6.165	-6.236	-6.306	-6.372	-6.439	-6.501	-6.562	-6.621	-6.679	-6.734	-6.788	-6.839	-6.888	-6.934	-6.979	-7.021	-7.062	-7.102	-7.138	-7.172	-7.205	-7.236	-7.264	-7.291	-7.314	-7.338	-7.358	-7.376	-7.392	-7.408	-7.420	-7.431	-7.440	-7.448	-7.452	-7.456	-7.459	-7.458	-7.456	-7.452	-7.448	-7.440	-7.431	-7.421	-7.410	-7.395	-7.380	-7.364	-7.345	-7.325	-7.304	-7.280	-7.255	-7.230	-7.201	-7.171	-7.142	-7.110	-7.076	-7.041	-7.005	-6.969	-6.929	-6.888	-6.846	-6.804	-6.759	-6.714	-6.666	-6.618	-6.568	-6.518	-6.465	-6.411	-6.356	-6.300	-6.244	-6.184	-6.124	-6.064	-6.001	-5.938	-5.872	-5.808	-5.740	-5.671	-5.601	-5.531	-5.460	-5.388	-5.314	-5.239	-5.162	-5.086	-5.009	-4.931	-4.851	-4.771	-4.691	-4.610	-4.528	-4.445	-4.362	-4.279	-4.194	-4.109	-4.022	-3.939	-3.851	-3.766	-3.680	-3.592	-3.505	-3.419	-3.332	-3.245	-3.158	-3.071	-2.984	-2.896	-2.810	-2.724	-2.638	-2.551	-2.466	-2.379	-2.294	-2.208	-2.121	-2.036	-1.951	-1.868	-1.782	-1.699	-1.614	-1.530	-1.446	-1.364	-1.280	-1.196	-1.114	-1.031	-0.948	-0.866	-0.784	-0.702	-0.620	-0.538	-0.458	-0.375	-0.292	-0.211	-0.130	-0.049	0.034	0.114	0.196	0.278	0.358	0.440	0.520	0.602	0.682	0.762	0.845	0.925	1.005	1.085	1.165	1.244	1.324	1.402	1.481	1.560	1.636	1.715	1.791	1.868	1.944	2.019	2.094	2.168	2.240	2.314	2.386	2.458	2.528	2.596	2.665	2.734	2.800	2.866	2.931	2.996	3.060	3.122	3.184	3.246	3.306	3.365	3.424	3.481	3.538	3.594	3.649	3.702	3.755	3.809	3.860	3.912	3.962	4.011	4.059	4.108	4.155	4.201	4.246	4.292	4.336	4.379	4.421	4.464	4.506	4.548	4.588	4.628	4.665	4.704	4.741	4.780	4.816	4.851	4.888	4.921	4.956	4.989	5.022	5.055	5.088	5.119	5.150	5.180	5.210	5.240	5.269	5.298	5.325	5.351	5.379	5.405	5.431	5.456	5.481	5.505	5.529	5.552	5.575	5.598	5.620	5.642	5.664	5.684	5.705	5.726	5.745	5.765	5.784	5.802	5.821	5.839	5.856	5.874	5.891	5.908	5.922	5.939	5.955	5.970	5.984	5.999	6.012	6.026	6.038	6.050	6.062	6.074	6.085	6.094	6.104	6.111	6.120	6.128	6.134	6.140	6.144	6.148	6.152	6.154	6.155	6.156	6.155	6.154	6.150	6.148	6.142	6.136	6.130	6.121	6.111	6.101	6.089	6.075	6.061	6.046	6.030	6.011	5.992	5.971	5.950	5.928	5.904	5.879	5.852	5.825	5.796	5.768	5.736	5.705	5.672	5.639	5.605	5.570	5.534	5.496	5.460	5.422	5.382	5.344	5.305	5.264	5.224	5.184	5.144	5.102	5.062	5.021	4.980	4.940	4.900	4.860	4.820	4.780	4.741	4.702	4.664	4.626	4.588	4.551	4.516	4.479	4.445	4.410	4.376	4.342	4.310	4.278	4.246	4.216	4.186	4.156	4.129	4.100	4.074	4.048	4.021	3.995	3.971	3.946	3.922	3.899	3.876	3.854	3.831	3.810	3.788	3.766	3.745	3.724	3.704	3.684	3.664	3.644	3.622	3.602	3.585	3.565	3.546	3.525	3.506	3.488	3.468	3.449	3.430	3.410	3.391	3.371	3.352	3.334	3.314	3.295	3.275	3.256	3.238	3.219	3.200	3.181	3.164	3.145	3.128	3.111	3.094	3.076	3.059	3.044	3.026	3.011	2.995	2.980	2.966	2.951	2.938	2.922	2.910	2.896	2.882	2.870	2.858	2.845	2.832	2.820	2.809	2.796	2.785	2.772	2.760	2.749	2.736	2.725	2.712	2.701	2.689	2.676	2.664	2.650	2.636	2.622	2.608	2.592	2.578	2.561	2.545	2.528	2.509	2.490	2.471	2.450	2.429	2.409	2.385	2.362	2.339	2.314	2.289	2.262	2.235	2.208	2.180	2.152	2.122	2.092	2.061	2.031	2.000	1.968	1.935	1.904	1.870	1.836	1.804	1.771	1.738	1.704	1.669	1.636	1.602	1.569	1.535	1.502	1.470	1.438	1.406	1.374	1.344	1.312	1.284	1.255	1.226	1.199	1.172	1.146	1.121	1.096	1.072	1.050	1.029	1.008	0.986	0.968	0.949	0.931	0.914	0.898	0.881	0.866	0.854	0.840	0.829	0.816	0.806	0.795	0.785	0.776	0.769	0.760	0.752	0.745	0.739	0.732	0.725	0.720	0.715	0.709	0.705	0.700	0.696	0.690	0.686	0.680	0.675	0.670	0.665	0.660	0.655	0.648	0.642	0.636	0.630	0.622	0.615	0.608	0.598	0.590	0.580	0.571	0.560	0.549	0.539	0.526	0.512	0.500	0.486	0.474	0.458	0.442	0.428	0.411	0.395	0.379	0.361	0.344	0.325	0.308	0.289	0.269	0.250	0.230	0.211	0.191	0.170	0.150	0.129	0.109	0.086	0.066	0.045	0.024	0.004	-0.018	-0.039	-0.060	-0.080	-0.100	-0.121	-0.141	-0.160	-0.181	-0.200	-0.219	-0.238	-0.256	-0.274	-0.292	-0.309	-0.326	-0.342	-0.360	-0.375	-0.390	-0.406	-0.420	-0.436	-0.450	-0.465	-0.479	-0.492	-0.506	-0.519	-0.531	-0.544	-0.556	-0.569	-0.581	-0.591	-0.602	-0.614	-0.626	-0.636	-0.646	-0.658	-0.666	-0.675	-0.685	-0.694	-0.702	-0.711	-0.720	-0.728	-0.734	-0.742	-0.750	-0.756	-0.764	-0.770	-0.776	-0.781	-0.788	-0.792	-0.796	-0.802	-0.805	-0.809	-0.812	-0.816	-0.820	-0.822	-0.826	-0.828	-0.831	-0.834	-0.836	-0.839	-0.842	-0.844	-0.848	-0.850	-0.854	-0.858	-0.860	-0.865	-0.869	-0.875	-0.880	-0.886	-0.894	-0.901	-0.909	-0.919	-0.929	-0.939	-0.950	-0.962	-0.976	-0.991	-1.006	-1.022	-1.041	-1.059	-1.079	-1.100	-1.121	-1.145	-1.168	-1.192	-1.219	-1.245	-1.272	-1.301	-1.330	-1.360	-1.390	-1.420	-1.451	-1.482	-1.514	-1.545	-1.576	-1.609	-1.640	-1.671	-1.701	-1.731	-1.761	-1.790	-1.819	-1.845	-1.872	-1.898	-1.921	-1.945	-1.966	-1.989	-2.007	-2.026	-2.042	-2.058	-2.070	-2.082	-2.094	-2.102	-2.110	-2.116	-2.121	-2.125	-2.126	-2.126	-2.128	-2.125	-2.121	-2.119	-2.114	-2.109	-2.104	-2.096	-2.089	-2.082	-2.074	-2.068	-2.059	-2.051	-2.044	-2.036	-2.029	-2.021	-2.015	-2.010	-2.005	-2.001	-1.998	-1.994	-1.994	-1.992	-1.994	-1.995	-1.999	-2.002	-2.007	-2.014	-2.022	-2.030	-2.040	-2.051	-2.064	-2.076	-2.091	-2.105	-2.121	-2.139	-2.155	-2.172	-2.190	-2.210	-2.229	-2.248	-2.268	-2.286	-2.305	-2.324	-2.342	-2.360	-2.379	-2.395	-2.411	-2.426	-2.440	-2.454	-2.466	-2.478	-2.488	-2.496	-2.502	-2.509	-2.511	-2.515	-2.515	-2.515	-2.511	-2.508	-2.502	-2.495	-2.486	-2.476	-2.464	-2.450	-2.434	-2.418	-2.399	-2.380	-2.359	-2.336	-2.312	-2.289	-2.262	-2.235	-2.208	-2.179	-2.148	-2.119	-2.088	-2.055	-2.024	-1.991	-1.959	-1.925	-1.891	-1.859	-1.825	-1.791	-1.758	-1.725	-1.692	-1.659	-1.626	-1.594	-1.562	-1.531	-1.500	-1.470	-1.441	-1.412	-1.385	-1.359	-1.332	-1.308	-1.282	-1.258	-1.235	-1.214	-1.192	-1.172	-1.152	-1.134	-1.115	-1.099	-1.082	-1.068	-1.052	-1.039	-1.028	-1.015	-1.004	-0.994	-0.984	-0.976	-0.968	-0.961	-0.954	-0.948	-0.944	-0.939	-0.935	-0.931	-0.929	-0.925	-0.924	-0.922	-0.921	-0.921	-0.922	-0.921	-0.922	-0.924	-0.926	-0.929	-0.931	-0.934	-0.936	-0.941	-0.945	-0.950	-0.955	-0.961	-0.966	-0.974	-0.979	-0.986	-0.994	-1.000	-1.009	-1.018	-1.026	-1.035	-1.045	-1.055	-1.065	-1.076	-1.088	-1.099	-1.110	-1.122	-1.135	-1.149	-1.161	-1.174	-1.189	-1.202	-1.216	-1.231	-1.245	-1.260	-1.275	-1.290	-1.305	-1.320	-1.335	-1.350	-1.366	-1.381	-1.396	-1.410	-1.425	-1.439	-1.454	-1.466	-1.480	-1.494	-1.505	-1.518	-1.529	-1.539	-1.550	-1.559	-1.568	-1.576	-1.584	-1.591	-1.598	-1.604	-1.609	-1.614	-1.618	-1.620	-1.621	-1.622	-1.624	-1.625	-1.624	-1.622	-1.620	-1.619	-1.615	-1.611	-1.606	-1.601	-1.596	-1.590	-1.584	-1.576	-1.569	-1.561	-1.554	-1.545	-1.536	-1.526	-1.516	-1.508	-1.498	-1.488	-1.478	-1.468	-1.458	-1.448	-1.436	-1.426	-1.416	-1.405	-1.396	-1.385	-1.375	-1.365	-1.355	-1.345	-1.336	-1.328	-1.316	-1.309	-1.300	-1.290	-1.282	-1.275	-1.266	-1.258	-1.251	-1.244	-1.236	-1.229	-1.222	-1.216	-1.210	-1.204	-1.199	-1.191	-1.185	-1.181	-1.175	-1.170	-1.164	-1.159	-1.155	-1.150	-1.146	-1.141	-1.136	-1.132	-1.129	-1.125	-1.121	-1.118	-1.114	-1.110	-1.106	-1.102	-1.099	-1.095	-1.091	-1.089	-1.085	-1.082	-1.080	-1.076	-1.074	-1.070	-1.068	-1.066	-1.062	-1.060	-1.058	-1.056	-1.054	-1.051	-1.050	-1.046	-1.045	-1.042	-1.041	-1.040	-1.038	-1.036	-1.034	-1.032	-1.031	-1.030	-1.029	-1.028	-1.026	-1.025	-1.025	-1.024	-1.024	-1.024	-1.024	-1.024	-1.024	-1.024	-1.025	-1.025	-1.026	-1.026	-1.028	-1.029	-1.030	-1.031	-1.034	-1.035	-1.039	-1.041	-1.044	-1.046	-1.050	-1.055	-1.059	-1.062	-1.069	-1.072	-1.078	-1.084	-1.091	-1.096	-1.104	-1.111	-1.120	-1.126	-1.136	-1.145	-1.155	-1.165	-1.175	-1.188	-1.198	-1.210	-1.221	-1.234	-1.248	-1.260	-1.274	-1.286	-1.301	-1.315	-1.330	-1.345	-1.360	-1.374	-1.390	-1.406	-1.422	-1.438	-1.454	-1.470	-1.486	-1.502	-1.518	-1.534	-1.549	-1.564	-1.580	-1.594	-1.610	-1.622	-1.636	-1.650	-1.662	-1.674	-1.684	-1.695	-1.704	-1.712	-1.719	-1.726	-1.731	-1.736	-1.740	-1.741	-1.742	-1.744	-1.744	-1.740	-1.738	-1.732	-1.729	-1.722	-1.714	-1.705	-1.696	-1.685	-1.674	-1.661	-1.646	-1.631	-1.616	-1.600	-1.584	-1.568	-1.549	-1.530	-1.510	-1.491	-1.472	-1.452	-1.432	-1.412	-1.392	-1.372	-1.354	-1.334	-1.316	-1.298	-1.279	-1.261	-1.244	-1.229	-1.214	-1.199	-1.185	-1.172	-1.161	-1.149	-1.139	-1.131	-1.122	-1.115	-1.110	-1.104	-1.100	-1.096	-1.095	-1.092	-1.091	-1.092	-1.092	-1.094	-1.096	-1.098	-1.101	-1.104	-1.108	-1.112	-1.116	-1.121	-1.126	-1.130	-1.135	-1.140	-1.145	-1.149	-1.152	-1.156	-1.159	-1.162	-1.165	-1.168	-1.169	-1.170	-1.170	-1.170	-1.169	-1.168	-1.166	-1.164	-1.160	-1.158	-1.152	-1.146	-1.140	-1.134	-1.128	-1.119	-1.110	-1.101	-1.092	-1.081	-1.071	-1.060	-1.049	-1.038	-1.026	-1.015	-1.002	-0.991	-0.980	-0.968	-0.955	-0.942	-0.931	-0.919	-0.908	-0.895	-0.882	-0.870	-0.858	-0.846	-0.834	-0.821	-0.810	-0.798	-0.786	-0.774	-0.762	-0.751	-0.739	-0.728	-0.716	-0.704	-0.692	-0.681	-0.670	-0.658	-0.646	-0.635	-0.622	-0.611	-0.600	-0.589	-0.578	-0.566	-0.554	-0.542	-0.531	-0.519	-0.507	-0.496	-0.485	-0.474	-0.461	-0.450	-0.439	-0.428	-0.416	-0.405	-0.395	-0.382	-0.372	-0.362	-0.352	-0.342	-0.331	-0.321	-0.311	-0.302	-0.294	-0.285	-0.276	-0.268	-0.259	-0.250	-0.241	-0.232	-0.225	-0.216	-0.209	-0.200	-0.192	-0.184	-0.175	-0.168	-0.159	-0.151	-0.142	-0.134	-0.125	-0.115	-0.108	-0.096	-0.088	-0.078	-0.069	-0.058	-0.048	-0.036	-0.026	-0.014	-0.002	0.008	0.020	0.032	0.044	0.056	0.068	0.080	0.092	0.104	0.118	0.129	0.141	0.151	0.164	0.175	0.185	0.196	0.206	0.216	0.225	0.234	0.241	0.249	0.256	0.262	0.269	0.274	0.278	0.281	0.285	0.286	0.289	0.290	0.289	0.289	0.286	0.284	0.281	0.276	0.271	0.266	0.260	0.254	0.248	0.240	0.231	0.222	0.214	0.205	0.195	0.185	0.175	0.166	0.155	0.145	0.135	0.124	0.114	0.104	0.092	0.082	0.072	0.062	0.054	0.044	0.035	0.026	0.019	0.010	0.001	-0.006	-0.014	-0.020	-0.025	-0.031	-0.038	-0.041	-0.048	-0.051	-0.055	-0.059	-0.062	-0.065	-0.069	-0.072	-0.075	-0.078	-0.080	-0.082	-0.084	-0.088	-0.090	-0.092	-0.095	-0.098	-0.100	-0.102	-0.106	-0.108	-0.111	-0.115	-0.118	-0.122	-0.126	-0.131	-0.136	-0.141	-0.146	-0.151	-0.156	-0.161	-0.168	-0.172	-0.180	-0.186	-0.194	-0.199	-0.206	-0.214	-0.221	-0.229	-0.236	-0.244	-0.252	-0.260	-0.269	-0.276	-0.284	-0.292	-0.300	-0.309	-0.315	-0.324	-0.332	-0.340	-0.348	-0.356	-0.364	-0.371	-0.379	-0.388	-0.394	-0.401	-0.409	-0.416	-0.424	-0.431	-0.438	-0.445	-0.451	-0.459	-0.466	-0.472	-0.479	-0.486	-0.492	-0.499	-0.505	-0.511	-0.518	-0.524	-0.530	-0.535	-0.541	-0.546	-0.552	-0.559	-0.565	-0.569	-0.575	-0.581	-0.586	-0.591	-0.596	-0.601	-0.608	-0.612	-0.618	-0.624	-0.629	-0.634	-0.639	-0.642	-0.648	-0.652	-0.658	-0.661	-0.665	-0.671	-0.675	-0.680	-0.684	-0.686	-0.691	-0.695	-0.699	-0.701	-0.706	-0.710	-0.714	-0.715	-0.719	-0.724	-0.726	-0.729	-0.732	-0.735	-0.738	-0.741	-0.744	-0.746	-0.749	-0.751	-0.754	-0.758	-0.760	-0.762	-0.766	-0.769	-0.772	-0.776	-0.780	-0.782	-0.786	-0.790	-0.795	-0.799	-0.804	-0.808	-0.814	-0.819	-0.825	-0.830	-0.838	-0.844	-0.850	-0.859	-0.868	-0.875	-0.885	-0.895	-0.906	-0.916	-0.928	-0.939	-0.952	-0.965	-0.979	-0.994	-1.009	-1.024	-1.039	-1.058	-1.074	-1.091	-1.109	-1.128	-1.148	-1.168	-1.188	-1.209	-1.230	-1.251	-1.272	-1.295	-1.316	-1.340	-1.362	-1.385	-1.410	-1.432	-1.456	-1.480	-1.504	-1.526	-1.550	-1.574	-1.596	-1.620	-1.642	-1.666	-1.689	-1.710	-1.734	-1.755	-1.775	-1.798	-1.819	-1.839	-1.859	-1.879	-1.898	-1.916	-1.935	-1.954	-1.971	-1.989	-2.007	-2.022	-2.040	-2.056	-2.072	-2.088	-2.102	-2.118	-2.131	-2.146	-2.161	-2.175	-2.189	-2.202	-2.216	-2.231	-2.244	-2.258	-2.271	-2.284	-2.298	-2.309	-2.321	-2.335	-2.348	-2.360	-2.372	-2.385	-2.399	-2.410	-2.422	-2.435	-2.446	-2.458	-2.469	-2.480	-2.491	-2.501	-2.512	-2.522	-2.532	-2.541	-2.550	-2.559	-2.565	-2.572	-2.580	-2.586	-2.592	-2.598	-2.601	-2.606	-2.609	-2.611	-2.614	-2.615	-2.615	-2.615	-2.615	-2.614	-2.611	-2.608	-2.605	-2.600	-2.596	-2.590	-2.585	-2.580	-2.572	-2.565	-2.558	-2.550	-2.541	-2.532	-2.524	-2.514	-2.505	-2.495	-2.485	-2.475	-2.465	-2.455	-2.445	-2.434	-2.422	-2.412	-2.402	-2.390	-2.380	-2.370	-2.359	-2.349	-2.338	-2.328	-2.316	-2.305	-2.295	-2.285	-2.275	-2.264	-2.254	-2.242	-2.232	-2.221	-2.211	-2.200	-2.190	-2.179	-2.169	-2.158	-2.146	-2.134	-2.122	-2.111	-2.099	-2.088	-2.075	-2.062	-2.051	-2.039	-2.026	-2.013	-2.000	-1.988	-1.974	-1.961	-1.948	-1.935	-1.922	-1.910	-1.898	-1.884	-1.871	-1.860	-1.848	-1.835	-1.822	-1.811	-1.800	-1.789	-1.779	-1.768	-1.758	-1.748	-1.738	-1.729	-1.720	-1.712	-1.704	-1.696	-1.688	-1.681	-1.674	-1.668	-1.661	-1.655	-1.649	-1.644	-1.639	-1.632	-1.628	-1.622	-1.618	-1.612	-1.609	-1.604	-1.599	-1.594	-1.589	-1.584	-1.579	-1.572	-1.568	-1.561	-1.555	-1.549	-1.542	-1.536	-1.529	-1.522	-1.514	-1.506	-1.498	-1.489	-1.481	-1.471	-1.462	-1.454	-1.445	-1.436	-1.426	-1.416	-1.408	-1.396	-1.386	-1.376	-1.368	-1.358	-1.348	-1.338	-1.328	-1.318	-1.310	-1.301	-1.292	-1.285	-1.278	-1.271	-1.264	-1.259	-1.252	-1.248	-1.242	-1.239	-1.235	-1.232	-1.230	-1.228	-1.226	-1.225	-1.224	-1.225	-1.226	-1.226	-1.229	-1.230	-1.232	-1.235	-1.239	-1.242	-1.246	-1.251	-1.255	-1.260	-1.266	-1.270	-1.276	-1.282	-1.286	-1.292	-1.299	-1.304	-1.310	-1.315	-1.320	-1.326	-1.330	-1.334	-1.339	-1.344	-1.348	-1.351	-1.354	-1.356	-1.360	-1.362	-1.365	-1.366	-1.368	-1.370	-1.370	-1.371	-1.371	-1.372	-1.371	-1.371	-1.371	-1.370	-1.369	-1.369	-1.366	-1.364	-1.362	-1.361	-1.359	-1.358	-1.354	-1.351	-1.349	-1.348	-1.344	-1.340	-1.338	-1.334	-1.331	-1.328	-1.325	-1.320	-1.318	-1.314	-1.310	-1.306	-1.302	-1.299	-1.294	-1.290	-1.286	-1.282	-1.278	-1.272	-1.269	-1.264	-1.259	-1.254	-1.249	-1.244	-1.239	-1.232	-1.228	-1.222	-1.218	-1.211	-1.206	-1.200	-1.195	-1.189	-1.184	-1.178	-1.174	-1.169	-1.164	-1.158	-1.154	-1.149	-1.144	-1.140	-1.136	-1.132	-1.129	-1.125	-1.122	-1.119	-1.118	-1.114	-1.112	-1.111	-1.110	-1.109	-1.109	-1.110	-1.110	-1.111	-1.114	-1.115	-1.118	-1.121	-1.124	-1.128	-1.130	-1.135	-1.140	-1.145	-1.151	-1.156	-1.162	-1.169	-1.176	-1.182	-1.191	-1.199	-1.206	-1.215	-1.222	-1.231	-1.240	-1.249	-1.258	-1.265	-1.275	-1.284	-1.291	-1.301	-1.310	-1.318	-1.328	-1.336	-1.344	-1.351	-1.360	-1.366	-1.375	-1.381	-1.388	-1.394	-1.400	-1.406	-1.411	-1.418	-1.424	-1.428	-1.432	-1.436	-1.441	-1.445	-1.449	-1.451	-1.454	-1.455	-1.458	-1.459	-1.461	-1.462	-1.462	-1.462	-1.462	-1.462	-1.462	-1.461	-1.460	-1.459	-1.458	-1.456	-1.454	-1.452	-1.449	-1.448	-1.445	-1.441	-1.439	-1.436	-1.434	-1.431	-1.428	-1.425	-1.421	-1.419	-1.415	-1.412	-1.409	-1.405	-1.404	-1.400	-1.396	-1.394	-1.391	-1.389	-1.386	-1.385	-1.382	-1.381	-1.380	-1.379	-1.378	-1.376	-1.376	-1.376	-1.378	-1.378	-1.379	-1.379	-1.381	-1.382	-1.385	-1.389	-1.391	-1.394	-1.399	-1.402	-1.408	-1.412	-1.418	-1.424	-1.429	-1.435	-1.442	-1.449	-1.456	-1.464	-1.472	-1.481	-1.490	-1.499	-1.509	-1.519	-1.529	-1.539	-1.549	-1.560	-1.571	-1.581	-1.592	-1.604	-1.615	-1.626	-1.638	-1.648	-1.658	-1.669	-1.679	-1.689	-1.699	-1.708	-1.716	-1.725	-1.734	-1.740	-1.746	-1.751	-1.758	-1.761	-1.765	-1.768	-1.769	-1.771	-1.771	-1.769	-1.768	-1.765	-1.760	-1.755	-1.750	-1.741	-1.734	-1.724	-1.712	-1.700	-1.688	-1.674	-1.659	-1.642	-1.624	-1.605	-1.586	-1.565	-1.544	-1.521	-1.498	-1.474	-1.449	-1.422	-1.395	-1.368	-1.339	-1.311	-1.281	-1.251	-1.222	-1.190	-1.160	-1.129	-1.099	-1.068	-1.035	-1.005	-0.974	-0.942	-0.912	-0.881	-0.851	-0.821	-0.791	-0.761	-0.732	-0.705	-0.678	-0.649	-0.624	-0.596	-0.571	-0.546	-0.521	-0.499	-0.475	-0.452	-0.431	-0.410	-0.390	-0.371	-0.352	-0.335	-0.318	-0.300	-0.286	-0.272	-0.258	-0.245	-0.232	-0.222	-0.211	-0.201	-0.194	-0.186	-0.180	-0.174	-0.169	-0.164	-0.160	-0.159	-0.156	-0.156	-0.158	-0.159	-0.161	-0.164	-0.169	-0.172	-0.180	-0.186	-0.195	-0.204	-0.212	-0.222	-0.235	-0.246	-0.260	-0.275	-0.289	-0.305	-0.320	-0.338	-0.354	-0.371	-0.390	-0.409	-0.428	-0.448	-0.466	-0.485	-0.505	-0.526	-0.546	-0.566	-0.586	-0.605	-0.625	-0.645	-0.664	-0.681	-0.700	-0.718	-0.735	-0.751	-0.768	-0.782	-0.798	-0.811	-0.824	-0.836	-0.848	-0.859	-0.868	-0.875	-0.882	-0.890	-0.896	-0.900	-0.904	-0.908	-0.909	-0.911	-0.912	-0.911	-0.910	-0.909	-0.906	-0.904	-0.899	-0.895	-0.890	-0.885	-0.879	-0.872	-0.865	-0.859	-0.851	-0.845	-0.838	-0.830	-0.822	-0.815	-0.808	-0.800	-0.792	-0.785	-0.778	-0.772	-0.766	-0.759	-0.752	-0.748	-0.741	-0.736	-0.731	-0.726	-0.722	-0.718	-0.715	-0.711	-0.709	-0.706	-0.702	-0.700	-0.700	-0.699	-0.698	-0.696	-0.696	-0.696	-0.696	-0.696	-0.696	-0.698	-0.699	-0.699	-0.701	-0.704	-0.705	-0.708	-0.711	-0.714	-0.718	-0.721	-0.724	-0.729	-0.732	-0.736	-0.741	-0.746	-0.750	-0.756	-0.761	-0.766	-0.772	-0.779	-0.784	-0.791	-0.798	-0.804	-0.811	-0.819	-0.825	-0.832	-0.840	-0.848	-0.855	-0.862	-0.871	-0.879	-0.886	-0.894	-0.901	-0.909	-0.916	-0.924	-0.930	-0.936	-0.944	-0.949	-0.955	-0.960	-0.965	-0.969	-0.974	-0.978	-0.981	-0.985	-0.988	-0.990	-0.991	-0.994	-0.995	-0.995	-0.994	-0.994	-0.992	-0.990	-0.989	-0.986	-0.982	-0.978	-0.974	-0.969	-0.964	-0.959	-0.952	-0.945	-0.939	-0.931	-0.924	-0.915	-0.908	-0.899	-0.891	-0.881	-0.874	-0.864	-0.855	-0.846	-0.836	-0.828	-0.818	-0.810	-0.800	-0.791	-0.781	-0.772	-0.764	-0.754	-0.745	-0.736	-0.726	-0.718	-0.709	-0.699	-0.690	-0.682	-0.672	-0.665	-0.655	-0.648	-0.639	-0.630	-0.620	-0.611	-0.602	-0.594	-0.586	-0.578	-0.568	-0.559	-0.550	-0.540	-0.530	-0.521	-0.511	-0.501	-0.491	-0.481	-0.470	-0.460	-0.449	-0.438	-0.426	-0.415	-0.402	-0.391	-0.379	-0.368	-0.355	-0.342	-0.330	-0.319	-0.305	-0.292	-0.280	-0.269	-0.256	-0.244	-0.231	-0.220	-0.208	-0.196	-0.184	-0.172	-0.160	-0.149	-0.138	-0.126	-0.118	-0.108	-0.098	-0.089	-0.079	-0.070	-0.064	-0.055	-0.049	-0.041	-0.035	-0.030	-0.025	-0.021	-0.018	-0.014	-0.010	-0.009	-0.006	-0.005	-0.004	-0.002	-0.002	-0.004	-0.004	-0.005	-0.006	-0.009	-0.011	-0.014	-0.016	-0.020	-0.022	-0.028	-0.030	-0.035	-0.038	-0.042	-0.045	-0.049	-0.052	-0.056	-0.059	-0.062	-0.065	-0.068	-0.070	-0.071	-0.072	-0.074	-0.074	-0.074	-0.072	-0.071	-0.070	-0.069	-0.065	-0.061	-0.058	-0.052	-0.049	-0.042	-0.035	-0.029	-0.021	-0.012	-0.004	0.006	0.016	0.028	0.039	0.052	0.065	0.078	0.091	0.105	0.119	0.134	0.149	0.165	0.180	0.196	0.211	0.228	0.242	0.259	0.274	0.290	0.306	0.320	0.336	0.351	0.366	0.379	0.394	0.406	0.420	0.432	0.445	0.458	0.469	0.479	0.489	0.499	0.507	0.515	0.524	0.531	0.538	0.544	0.549	0.552	0.558	0.562	0.566	0.569	0.571	0.575	0.576	0.578	0.580	0.581	0.582	0.582	0.584	0.585	0.585	0.586	0.588	0.589	0.590	0.592	0.594	0.596	0.599	0.601	0.605	0.608	0.611	0.615	0.621	0.625	0.631	0.638	0.644	0.651	0.659	0.666	0.674	0.682	0.692	0.702	0.711	0.721	0.731	0.742	0.752	0.764	0.775	0.786	0.796	0.808	0.819	0.829	0.840	0.850	0.861	0.870	0.880	0.889	0.896	0.905	0.912	0.919	0.925	0.930	0.935	0.940	0.944	0.946	0.949	0.950	0.950	0.951	0.950	0.948	0.945	0.942	0.938	0.932	0.926	0.919	0.912	0.904	0.895	0.885	0.875	0.864	0.852	0.840	0.829	0.815	0.801	0.788	0.774	0.758	0.741	0.726	0.710	0.694	0.678	0.660	0.642	0.626	0.609	0.591	0.575	0.559	0.541	0.525	0.507	0.490	0.475	0.459	0.444	0.429	0.415	0.400	0.386	0.372	0.360	0.346	0.335	0.322	0.312	0.302	0.292	0.284	0.274	0.266	0.260	0.252	0.248	0.241	0.238	0.234	0.231	0.228	0.226	0.226	0.226	0.226	0.228	0.230	0.234	0.238	0.242	0.249	0.255	0.261	0.270	0.278	0.288	0.298	0.308	0.319	0.331	0.344	0.358	0.371	0.386	0.400	0.416	0.431	0.449	0.465	0.482	0.501	0.519	0.536	0.556	0.575	0.594	0.611	0.630	0.650	0.668	0.686	0.704	0.722	0.739	0.755	0.772	0.788	0.804	0.819	0.832	0.845	0.858	0.869	0.881	0.890	0.899	0.906	0.912	0.918	0.921	0.925	0.926	0.928	0.926	0.924	0.921	0.918	0.911	0.905	0.898	0.889	0.878	0.866	0.855	0.841	0.828	0.812	0.796	0.781	0.765	0.748	0.729	0.711	0.692	0.674	0.655	0.636	0.619	0.601	0.584	0.565	0.550	0.532	0.518	0.504	0.489	0.478	0.466	0.455	0.448	0.440	0.434	0.429	0.426	0.425	0.425	0.426	0.431	0.436	0.445	0.454	0.465	0.478	0.492	0.510	0.528	0.548	0.569	0.592	0.619	0.645	0.674	0.704	0.735	0.768	0.802	0.838	0.874	0.911	0.949	0.988	1.029	1.069	1.110	1.151	1.192	1.235	1.278	1.321	1.362	1.405	1.446	1.489	1.531	1.572	1.614	1.655	1.694	1.735	1.772	1.811	1.849	1.886	1.922	1.959	1.994	2.027	2.061	2.095	2.128	2.160	2.191	2.222	2.252	2.284	2.314	2.344	2.374	2.402	2.431	2.460	2.489	2.518	2.548	2.576	2.605	2.634	2.662	2.691	2.722	2.752	2.782	2.814	2.844	2.876	2.908	2.939	2.972	3.005	3.039	3.071	3.105	3.140	3.172	3.208	3.242	3.276	3.310	3.345	3.380	3.414	3.448	3.480	3.512	3.545	3.576	3.608	3.639	3.666	3.695	3.722	3.749	3.772	3.796	3.819	3.840	3.859	3.876	3.891	3.905	3.916	3.926	3.935	3.940	3.945	3.946	3.946	3.941	3.936	3.929	3.919	3.908	3.892	3.874	3.855	3.832	3.810	3.782	3.754	3.721	3.688	3.652	3.614	3.574	3.531	3.486	3.440	3.391	3.340	3.289	3.234	3.178	3.120	3.061	2.999	2.935	2.871	2.806	2.739	2.670	2.600	2.530	2.456	2.384	2.309	2.234	2.156	2.079	2.000	1.921	1.841	1.760	1.679	1.596	1.514	1.430	1.345	1.260	1.174	1.088	1.000	0.912	0.822	0.734	0.644	0.552	0.460	0.369	0.276	0.181	0.086	-0.009	-0.105	-0.201	-0.300	-0.399	-0.499	-0.599	-0.700	-0.802	-0.906	-1.010	-1.115	-1.221	-1.328	-1.436	-1.544	-1.652	-1.762	-1.872	-1.985	-2.096	-2.209	-2.321	-2.435	-2.549	-2.664	-2.778	-2.892	-3.008	-3.124	-3.239	-3.352	-3.468	-3.582	-3.696	-3.810	-3.924	-4.036	-4.149	-4.260	-4.371	-4.481	-4.590	-4.698	-4.805	-4.910	-5.015	-5.118	-5.220	-5.320	-5.418	-5.515	-5.609	-5.701	-5.792	-5.881	-5.969	-6.054	-6.136	-6.216	-6.295	-6.372	-6.445	-6.518	-6.585	-6.652	-6.715	-6.778	-6.836	-6.892	-6.948	-6.998	-7.046	-7.094	-7.136	-7.178	-7.215	-7.251	-7.284	-7.315	-7.342	-7.368	-7.390	-7.410	-7.428	-7.444	-7.456	-7.468	-7.475	-7.480	-7.482	-7.484	-7.482	-7.480	-7.472	-7.465	-7.455	-7.445	-7.430	-7.415	-7.399	-7.379	-7.358	-7.336	-7.311	-7.288	-7.260	-7.232	-7.202	-7.172	-7.141	-7.108	-7.074	-7.039	-7.004	-6.969	-6.931	-6.894	-6.858	-6.820	-6.781	-6.742	-6.704	-6.664	-6.624	-6.584	-6.545	-6.504	-6.465	-6.425	-6.384	-6.345	-6.304	-6.264	-6.224	-6.182	-6.141	-6.101	-6.060	-6.020	-5.978	-5.936	-5.895	-5.852	-5.810	-5.768	-5.725	-5.681	-5.636	-5.592	-5.546	-5.500	-5.452	-5.405	-5.356	-5.306	-5.255	-5.202	-5.150	-5.095	-5.039	-4.981	-4.924	-4.865	-4.804	-4.740	-4.675	-4.609	-4.541	-4.472	-4.401	-4.329	-4.256	-4.180	-4.102	-4.025	-3.945	-3.864	-3.780	-3.695	-3.610	-3.522	-3.435	-3.345	-3.254	-3.161	-3.069	-2.975	-2.880	-2.784	-2.689	-2.592	-2.494	-2.398	-2.299	-2.200	-2.101	-2.002	-1.904	-1.805	-1.708	-1.609	-1.511	-1.414	-1.316	-1.220	-1.124	-1.029	-0.934	-0.840	-0.746	-0.655	-0.562	-0.472	-0.381	-0.294	-0.205	-0.118	-0.032	0.052	0.139	0.220	0.302	0.385	0.466	0.545	0.624	0.701	0.779	0.855	0.930	1.005	1.079	1.151	1.224	1.295	1.366	1.436	1.506	1.575	1.644	1.711	1.780	1.848	1.914	1.980	2.045	2.111	2.176	2.241	2.305	2.369	2.432	2.495	2.558	2.619	2.680	2.741	2.802	2.861	2.922	2.981	3.040	3.098	3.155	3.211	3.268	3.322	3.378	3.430	3.482	3.536	3.588	3.636	3.686	3.734	3.781	3.828	3.872	3.915	3.958	3.999	4.040	4.077	4.115	4.152	4.186	4.220	4.254	4.285	4.315	4.344	4.370	4.396	4.422	4.445	4.468	4.489	4.509	4.528	4.546	4.564	4.579	4.594	4.608	4.621	4.632	4.644	4.654	4.664	4.672	4.680	4.689	4.698	4.704	4.711	4.718	4.725	4.731	4.738	4.744	4.751	4.759	4.766	4.772	4.780	4.789	4.796	4.805	4.814	4.824	4.834	4.844	4.856	4.868	4.879	4.892	4.906	4.919	4.935	4.949	4.964	4.981	4.996	5.014	5.031	5.049	5.068	5.085	5.104	5.122	5.140	5.159	5.176	5.195	5.212	5.230	5.246	5.264	5.280	5.295	5.309	5.322	5.335	5.346	5.356	5.365	5.371	5.378	5.382	5.385	5.386	5.385	5.382	5.378	5.372	5.364	5.354	5.342	5.328	5.312	5.294	5.272	5.251	5.226	5.199	5.171	5.139	5.105	5.070	5.034	4.994	4.952	4.910	4.866	4.820	4.772	4.724	4.674	4.622	4.570	4.518	4.464	4.410	4.354	4.299	4.242	4.185	4.129	4.072	4.016	3.960	3.904	3.849	3.794	3.739	3.686	3.632	3.581	3.531	3.481	3.432	3.386	3.339	3.295	3.251	3.209	3.169	3.130	3.092	3.058	3.022	2.990	2.959	2.930	2.901	2.875	2.849	2.825	2.804	2.782	2.761	2.742	2.725	2.708	2.692	2.678	2.664	2.651	2.640	2.629	2.619	2.608	2.599	2.589	2.580	2.571	2.565	2.556	2.549	2.541	2.534	2.529	2.521	2.514	2.508	2.500	2.494	2.485	2.479	2.471	2.464	2.458	2.450	2.441	2.434	2.426	2.418	2.410	2.402	2.395	2.386	2.378	2.369	2.361	2.352	2.342	2.335	2.326	2.319	2.309	2.300	2.292	2.282	2.274	2.264	2.256	2.246	2.236	2.226	2.216	2.206	2.195	2.184	2.172	2.161	2.150	2.138	2.125	2.112	2.100	2.086	2.072	2.058	2.042	2.026	2.011	1.994	1.975	1.958	1.939	1.919	1.898	1.878	1.855	1.832	1.809	1.784	1.760	1.734	1.708	1.679	1.652	1.622	1.595	1.565	1.536	1.504	1.474	1.441	1.410	1.376	1.344	1.311	1.278	1.244	1.210	1.178	1.144	1.110	1.076	1.042	1.010	0.975	0.942	0.910	0.878	0.845	0.814	0.782	0.751	0.721	0.692	0.664	0.635	0.608	0.581	0.555	0.530	0.507	0.484	0.461	0.440	0.420	0.400	0.382	0.366	0.349	0.334	0.319	0.306	0.294	0.282	0.271	0.262	0.255	0.248	0.241	0.236	0.231	0.230	0.228	0.226	0.226	0.228	0.228	0.230	0.234	0.238	0.241	0.248	0.252	0.259	0.268	0.274	0.282	0.290	0.298	0.306	0.316	0.325	0.332	0.342	0.350	0.359	0.368	0.376	0.385	0.391	0.398	0.405	0.410	0.416	0.421	0.424	0.428	0.429	0.431	0.431	0.430	0.428	0.425	0.421	0.416	0.409	0.400	0.391	0.381	0.370	0.358	0.344	0.329	0.311	0.294	0.275	0.256	0.235	0.214	0.190	0.166	0.140	0.115	0.088	0.061	0.032	0.002	-0.026	-0.056	-0.086	-0.118	-0.149	-0.180	-0.212	-0.244	-0.276	-0.308	-0.340	-0.371	-0.402	-0.434	-0.465	-0.495	-0.525	-0.554	-0.584	-0.611	-0.640	-0.668	-0.694	-0.719	-0.745	-0.769	-0.792	-0.816	-0.839	-0.859	-0.879	-0.899	-0.918	-0.935	-0.951	-0.968	-0.982	-0.996	-1.010	-1.022	-1.034	-1.044	-1.054	-1.062	-1.071	-1.076	-1.084	-1.088	-1.092	-1.096	-1.099	-1.101	-1.101	-1.101	-1.101	-1.100	-1.098	-1.095	-1.092	-1.088	-1.082	-1.078	-1.071	-1.064	-1.056	-1.049	-1.040	-1.030	-1.020	-1.010	-1.000	-0.990	-0.978	-0.968	-0.956	-0.945	-0.934	-0.922	-0.911	-0.900	-0.890	-0.879	-0.869	-0.859	-0.850	-0.842	-0.834	-0.828	-0.820	-0.815	-0.810	-0.806	-0.804	-0.801	-0.801	-0.802	-0.804	-0.808	-0.814	-0.820	-0.828	-0.836	-0.848	-0.860	-0.874	-0.889	-0.906	-0.924	-0.944	-0.965	-0.988	-1.012	-1.038	-1.065	-1.091	-1.121	-1.151	-1.181	-1.212	-1.245	-1.278	-1.311	-1.345	-1.380	-1.415	-1.450	-1.485	-1.520	-1.555	-1.591	-1.625	-1.661	-1.694	-1.728	-1.761	-1.792	-1.825	-1.855	-1.884	-1.912	-1.941	-1.969	-1.994	-2.019	-2.041	-2.064	-2.085	-2.104	-2.121	-2.139	-2.155	-2.170	-2.184	-2.196	-2.208	-2.218	-2.226	-2.236	-2.244	-2.251	-2.256	-2.261	-2.266	-2.270	-2.274	-2.278	-2.280	-2.281	-2.282	-2.285	-2.285	-2.285	-2.288	-2.288	-2.289	-2.290	-2.290	-2.291	-2.292	-2.294	-2.296	-2.299	-2.300	-2.301	-2.305	-2.306	-2.310	-2.314	-2.315	-2.319	-2.321	-2.325	-2.329	-2.332	-2.334	-2.338	-2.340	-2.342	-2.346	-2.348	-2.350	-2.352	-2.352	-2.354	-2.354	-2.354	-2.354	-2.352	-2.350	-2.348	-2.344	-2.340	-2.335	-2.329	-2.322	-2.315	-2.305	-2.296	-2.286	-2.275	-2.262	-2.251	-2.236	-2.224	-2.208	-2.192	-2.175	-2.158	-2.140	-2.121	-2.102	-2.082	-2.062	-2.041	-2.021	-2.000	-1.979	-1.958	-1.935	-1.914	-1.891	-1.870	-1.848	-1.826	-1.805	-1.784	-1.762	-1.741	-1.721	-1.700	-1.681	-1.661	-1.642	-1.624	-1.606	-1.589	-1.570	-1.554	-1.538	-1.522	-1.508	-1.494	-1.481	-1.468	-1.455	-1.444	-1.432	-1.421	-1.411	-1.401	-1.391	-1.382	-1.374	-1.365	-1.359	-1.350	-1.344	-1.336	-1.330	-1.324	-1.319	-1.312	-1.308	-1.302	-1.298	-1.294	-1.290	-1.285	-1.282	-1.280	-1.276	-1.274	-1.271	-1.269	-1.268	-1.266	-1.266	-1.265	-1.265	-1.265	-1.265	-1.266	-1.268	-1.269	-1.271	-1.272	-1.276	-1.279	-1.284	-1.288	-1.292	-1.298	-1.305	-1.311	-1.319	-1.328	-1.336	-1.345	-1.356	-1.366	-1.378	-1.389	-1.401	-1.415	-1.428	-1.442	-1.456	-1.471	-1.488	-1.502	-1.519	-1.535	-1.551	-1.569	-1.585	-1.602	-1.620	-1.636	-1.655	-1.672	-1.690	-1.706	-1.724	-1.740	-1.756	-1.772	-1.788	-1.802	-1.816	-1.830	-1.844	-1.856	-1.868	-1.879	-1.890	-1.900	-1.909	-1.916	-1.924	-1.931	-1.938	-1.942	-1.946	-1.950	-1.952	-1.955	-1.956	-1.958	-1.956	-1.958	-1.956	-1.954	-1.951	-1.949	-1.945	-1.941	-1.938	-1.932	-1.929	-1.924	-1.920	-1.914	-1.909	-1.904	-1.898	-1.894	-1.889	-1.882	-1.879	-1.874	-1.869	-1.865	-1.861	-1.858	-1.854	-1.850	-1.849	-1.846	-1.842	-1.842	-1.840	-1.840	-1.838	-1.836	-1.836	-1.835	-1.835	-1.834	-1.835	-1.834	-1.834	-1.835	-1.835	-1.834	-1.834	-1.834	-1.832	-1.832	-1.832	-1.831	-1.829	-1.829	-1.825	-1.824	-1.821	-1.816	-1.814	-1.810	-1.804	-1.800	-1.794	-1.788	-1.780	-1.772	-1.765	-1.756	-1.746	-1.738	-1.726	-1.716	-1.705	-1.692	-1.680	-1.668	-1.655	-1.641	-1.626	-1.611	-1.596	-1.581	-1.566	-1.550	-1.535	-1.519	-1.502	-1.485	-1.469	-1.451	-1.435	-1.418	-1.400	-1.382	-1.366	-1.349	-1.331	-1.315	-1.298	-1.280	-1.264	-1.248	-1.231	-1.216	-1.200	-1.185	-1.170	-1.155	-1.140	-1.126	-1.114	-1.099	-1.086	-1.075	-1.061	-1.050	-1.039	-1.029	-1.016	-1.008	-0.998	-0.989	-0.981	-0.974	-0.966	-0.959	-0.954	-0.949	-0.945	-0.941	-0.936	-0.935	-0.934	-0.932	-0.931	-0.932	-0.934	-0.936	-0.938	-0.942	-0.946	-0.951	-0.958	-0.965	-0.974	-0.982	-0.992	-1.002	-1.014	-1.028	-1.041	-1.055	-1.071	-1.086	-1.104	-1.121	-1.140	-1.159	-1.180	-1.200	-1.222	-1.244	-1.268	-1.291	-1.316	-1.340	-1.365	-1.390	-1.418	-1.444	-1.470	-1.496	-1.522	-1.550	-1.576	-1.604	-1.630	-1.658	-1.682	-1.710	-1.735	-1.761	-1.786	-1.810	-1.835	-1.858	-1.881	-1.902	-1.924	-1.944	-1.964	-1.982	-2.000	-2.016	-2.033	-2.046	-2.059	-2.071	-2.081	-2.090	-2.099	-2.105	-2.111	-2.115	-2.118	-2.119	-2.119	-2.118	-2.115	-2.111	-2.105	-2.098	-2.090	-2.081	-2.070	-2.059	-2.046	-2.033	-2.018	-2.001	-1.985	-1.968	-1.949	-1.930	-1.910	-1.890	-1.870	-1.849	-1.826	-1.805	-1.782	-1.760	-1.738	-1.716	-1.695	-1.674	-1.652	-1.631	-1.611	-1.592	-1.574	-1.556	-1.538	-1.521	-1.506	-1.492	-1.479	-1.465	-1.452	-1.442	-1.432	-1.424	-1.418	-1.410	-1.405	-1.400	-1.396	-1.395	-1.392	-1.392	-1.392	-1.394	-1.396	-1.399	-1.402	-1.408	-1.411	-1.418	-1.422	-1.429	-1.436	-1.441	-1.449	-1.456	-1.462	-1.469	-1.476	-1.484	-1.489	-1.496	-1.501	-1.506	-1.511	-1.515	-1.520	-1.522	-1.525	-1.526	-1.529	-1.530	-1.529	-1.528	-1.528	-1.525	-1.521	-1.518	-1.514	-1.509	-1.502	-1.496	-1.489	-1.481	-1.474	-1.465	-1.456	-1.446	-1.436	-1.426	-1.415	-1.404	-1.392	-1.381	-1.370	-1.359	-1.346	-1.335	-1.322	-1.310	-1.299	-1.286	-1.276	-1.264	-1.252	-1.240	-1.230	-1.218	-1.206	-1.195	-1.184	-1.171	-1.160	-1.149	-1.138	-1.126	-1.115	-1.104	-1.092	-1.080	-1.070	-1.058	-1.046	-1.034	-1.021	-1.009	-0.996	-0.984	-0.971	-0.958	-0.944	-0.930	-0.916	-0.901	-0.888	-0.874	-0.859	-0.842	-0.829	-0.811	-0.796	-0.779	-0.764	-0.746	-0.730	-0.712	-0.695	-0.678	-0.660	-0.642	-0.625	-0.608	-0.590	-0.572	-0.555	-0.538	-0.520	-0.502	-0.485	-0.469	-0.450	-0.434	-0.416	-0.399	-0.384	-0.366	-0.350	-0.334	-0.318	-0.302	-0.286	-0.272	-0.256	-0.241	-0.228	-0.214	-0.199	-0.186	-0.174	-0.159	-0.148	-0.135	-0.122	-0.110	-0.100	-0.089	-0.078	-0.068	-0.056	-0.048	-0.038	-0.029	-0.020	-0.011	-0.004	0.004	0.011	0.018	0.024	0.030	0.034	0.039	0.044	0.046	0.049	0.051	0.054	0.055	0.056	0.055	0.055	0.054	0.052	0.050	0.048	0.044	0.040	0.035	0.030	0.024	0.019	0.011	0.005	-0.004	-0.012	-0.021	-0.030	-0.039	-0.049	-0.059	-0.070	-0.080	-0.091	-0.101	-0.112	-0.122	-0.134	-0.145	-0.155	-0.166	-0.178	-0.189	-0.199	-0.209	-0.219	-0.230	-0.239	-0.249	-0.259	-0.266	-0.276	-0.282	-0.291	-0.299	-0.305	-0.312	-0.318	-0.324	-0.329	-0.334	-0.338	-0.342	-0.345	-0.349	-0.351	-0.354	-0.355	-0.358	-0.359	-0.360	-0.361	-0.361	-0.361	-0.362	-0.362	-0.362	-0.362	-0.362	-0.362	-0.362	-0.364	-0.364	-0.362	-0.364	-0.365	-0.364	-0.365	-0.366	-0.368	-0.369	-0.370	-0.372	-0.374	-0.376	-0.380	-0.382	-0.386	-0.390	-0.394	-0.399	-0.404	-0.409	-0.415	-0.420	-0.428	-0.435	-0.442	-0.450	-0.459	-0.468	-0.476	-0.486	-0.496	-0.506	-0.518	-0.529	-0.540	-0.552	-0.564	-0.576	-0.589	-0.601	-0.615	-0.629	-0.641	-0.656	-0.670	-0.684	-0.699	-0.714	-0.728	-0.742	-0.758	-0.772	-0.788	-0.802	-0.818	-0.832	-0.846	-0.861	-0.876	-0.891	-0.905	-0.920	-0.934	-0.948	-0.960	-0.974	-0.986	-1.000	-1.011	-1.022	-1.034	-1.046	-1.056	-1.066	-1.076	-1.084	-1.094	-1.101	-1.109	-1.116	-1.122	-1.129	-1.134	-1.139	-1.142	-1.149	-1.151	-1.155	-1.158	-1.160	-1.161	-1.162	-1.164	-1.165	-1.164	-1.164	-1.164	-1.162	-1.161	-1.160	-1.159	-1.158	-1.154	-1.151	-1.150	-1.146	-1.144	-1.141	-1.139	-1.136	-1.132	-1.130	-1.128	-1.125	-1.124	-1.121	-1.119	-1.116	-1.116	-1.114	-1.114	-1.112	-1.112	-1.114	-1.114	-1.115	-1.116	-1.119	-1.120	-1.122	-1.126	-1.130	-1.135	-1.140	-1.145	-1.151	-1.158	-1.164	-1.171	-1.179	-1.188	-1.196	-1.206	-1.216	-1.226	-1.238	-1.249	-1.262	-1.275	-1.288	-1.302	-1.316	-1.331	-1.346	-1.362	-1.379	-1.395	-1.412	-1.431	-1.449	-1.466	-1.486	-1.505	-1.525	-1.545	-1.565	-1.585	-1.606	-1.628	-1.649	-1.670	-1.691	-1.714	-1.735	-1.758	-1.779	-1.801	-1.824	-1.846	-1.869	-1.891	-1.914	-1.936	-1.959	-1.981	-2.004	-2.026	-2.047	-2.071	-2.092	-2.115	-2.136	-2.159	-2.179	-2.200	-2.220	-2.240	-2.261	-2.281	-2.300	-2.321	-2.340	-2.359	-2.378	-2.396	-2.415	-2.432	-2.450	-2.468	-2.482	-2.499	-2.515	-2.531	-2.546	-2.562	-2.576	-2.591	-2.606	-2.620	-2.634	-2.648	-2.660	-2.674	-2.688	-2.699	-2.710	-2.722	-2.732	-2.744	-2.754	-2.764	-2.774	-2.784	-2.792	-2.801	-2.809	-2.818	-2.825	-2.831	-2.838	-2.844	-2.849	-2.854	-2.859	-2.862	-2.866	-2.870	-2.871	-2.874	-2.875	-2.876	-2.876	-2.876	-2.875	-2.875	-2.871	-2.869	-2.866	-2.862	-2.858	-2.854	-2.849	-2.841	-2.835	-2.829	-2.821	-2.814	-2.806	-2.798	-2.788	-2.779	-2.770	-2.760	-2.750	-2.741	-2.731	-2.720	-2.710	-2.700	-2.689	-2.679	-2.669	-2.659	-2.648	-2.639	-2.629	-2.620	-2.611	-2.602	-2.595	-2.588	-2.580	-2.574	-2.565	-2.560	-2.554	-2.549	-2.544	-2.539	-2.536	-2.531	-2.529	-2.525	-2.524	-2.521	-2.520	-2.519	-2.519	-2.518	-2.519	-2.518	-2.519	-2.519	-2.521	-2.521	-2.524	-2.524	-2.525	-2.525	-2.528	-2.529	-2.529	-2.530	-2.531	-2.531	-2.531	-2.532	-2.532	-2.531	-2.530	-2.529	-2.526	-2.526	-2.524	-2.521	-2.519	-2.516	-2.512	-2.509	-2.504	-2.499	-2.495	-2.490	-2.485	-2.479	-2.471	-2.465	-2.460	-2.451	-2.445	-2.438	-2.430	-2.422	-2.414	-2.408	-2.398	-2.390	-2.381	-2.372	-2.364	-2.355	-2.345	-2.336	-2.328	-2.318	-2.308	-2.299	-2.289	-2.279	-2.270	-2.260	-2.250	-2.240	-2.230	-2.220	-2.210	-2.200	-2.190	-2.180	-2.169	-2.159	-2.148	-2.138	-2.126	-2.115	-2.105	-2.094	-2.082	-2.071	-2.061	-2.050	-2.038	-2.026	-2.016	-2.004	-1.992	-1.982	-1.970	-1.959	-1.949	-1.936	-1.926	-1.916	-1.906	-1.895	-1.886	-1.876	-1.868	-1.859	-1.850	-1.842	-1.835	-1.828	-1.821	-1.815	-1.809	-1.804	-1.799	-1.795	-1.792	-1.789	-1.788	-1.784	-1.784	-1.782	-1.782	-1.782	-1.782	-1.784	-1.785	-1.786	-1.789	-1.791	-1.792	-1.796	-1.800	-1.802	-1.808	-1.811	-1.815	-1.819	-1.824	-1.828	-1.831	-1.835	-1.839	-1.841	-1.845	-1.848	-1.849	-1.851	-1.852	-1.854	-1.854	-1.855	-1.855	-1.852	-1.852	-1.850	-1.849	-1.845	-1.842	-1.838	-1.832	-1.829	-1.824	-1.818	-1.811	-1.805	-1.799	-1.791	-1.784	-1.776	-1.769	-1.760	-1.751	-1.742	-1.734	-1.725	-1.715	-1.706	-1.699	-1.689	-1.680	-1.672	-1.664	-1.655	-1.648	-1.639	-1.631	-1.624	-1.616	-1.609	-1.602	-1.595	-1.589	-1.582	-1.578	-1.571	-1.566	-1.560	-1.555	-1.551	-1.545	-1.541	-1.536	-1.531	-1.528	-1.524	-1.518	-1.514	-1.509	-1.505	-1.501	-1.495	-1.491	-1.485	-1.480	-1.475	-1.471	-1.465	-1.460	-1.454	-1.448	-1.441	-1.436	-1.430	-1.425	-1.418	-1.411	-1.405	-1.398	-1.392	-1.385	-1.379	-1.372	-1.365	-1.358	-1.352	-1.345	-1.340	-1.334	-1.329	-1.322	-1.316	-1.312	-1.308	-1.304	-1.299	-1.295	-1.291	-1.289	-1.285	-1.282	-1.279	-1.278	-1.275	-1.274	-1.272	-1.272	-1.272	-1.271	-1.272	-1.272	-1.274	-1.275	-1.276	-1.278	-1.280	-1.281	-1.284	-1.285	-1.289	-1.290	-1.292	-1.295	-1.298	-1.300	-1.304	-1.306	-1.309	-1.311	-1.312	-1.315	-1.318	-1.320	-1.322	-1.324	-1.326	-1.329	-1.330	-1.332	-1.335	-1.338	-1.339	-1.340	-1.344	-1.345	-1.346	-1.349	-1.351	-1.352	-1.355	-1.358	-1.360	-1.362	-1.365	-1.366	-1.369	-1.372	-1.375	-1.378	-1.381	-1.384	-1.388	-1.391	-1.395	-1.399	-1.404	-1.408	-1.412	-1.418	-1.421	-1.426	-1.431	-1.435	-1.441	-1.446	-1.452	-1.458	-1.464	-1.469	-1.475	-1.480	-1.486	-1.492	-1.499	-1.504	-1.510	-1.515	-1.521	-1.528	-1.534	-1.539	-1.544	-1.551	-1.556	-1.561	-1.566	-1.571	-1.576	-1.582	-1.586	-1.591	-1.596	-1.600	-1.604	-1.609	-1.612	-1.616	-1.620	-1.624	-1.626	-1.630	-1.634	-1.636	-1.639	-1.642	-1.645	-1.648	-1.650	-1.652	-1.654	-1.658	-1.659	-1.660	-1.662	-1.665	-1.666	-1.669	-1.671	-1.674	-1.675	-1.676	-1.679	-1.681	-1.682	-1.684	-1.685	-1.688	-1.689	-1.690	-1.694	-1.695	-1.696	-1.698	-1.699	-1.700	-1.702	-1.702	-1.702	-1.704	-1.704	-1.705	-1.704	-1.704	-1.704	-1.702	-1.701	-1.700	-1.698	-1.695	-1.691	-1.688	-1.685	-1.680	-1.674	-1.669	-1.661	-1.654	-1.645	-1.638	-1.629	-1.618	-1.608	-1.595	-1.582	-1.569	-1.554	-1.540	-1.524	-1.508	-1.490	-1.472	-1.452	-1.432	-1.411	-1.390	-1.368	-1.345	-1.321	-1.298	-1.274	-1.249	-1.222	-1.196	-1.170	-1.144	-1.116	-1.090	-1.062	-1.035	-1.008	-0.980	-0.952	-0.926	-0.898	-0.871	-0.845	-0.819	-0.794	-0.769	-0.744	-0.719	-0.696	-0.674	-0.651	-0.631	-0.610	-0.591	-0.571	-0.554	-0.538	-0.521	-0.506	-0.492	-0.479	-0.468	-0.456	-0.446	-0.438	-0.429	-0.421	-0.415	-0.411	-0.406	-0.404	-0.402	-0.401	-0.400	-0.400	-0.401	-0.404	-0.406	-0.410	-0.414	-0.419	-0.424	-0.430	-0.436	-0.442	-0.449	-0.458	-0.465	-0.474	-0.482	-0.491	-0.501	-0.510	-0.519	-0.530	-0.540	-0.549	-0.559	-0.568	-0.578	-0.588	-0.596	-0.606	-0.615	-0.625	-0.634	-0.642	-0.650	-0.659	-0.668	-0.675	-0.682	-0.689	-0.695	-0.701	-0.706	-0.711	-0.716	-0.721	-0.726	-0.730	-0.734	-0.736	-0.739	-0.742	-0.742	-0.745	-0.746	-0.748	-0.746	-0.748	-0.746	-0.746	-0.745	-0.744	-0.741	-0.741	-0.739	-0.736	-0.734	-0.731	-0.729	-0.725	-0.722	-0.719	-0.716	-0.712	-0.710	-0.708	-0.702	-0.700	-0.696	-0.694	-0.691	-0.688	-0.685	-0.682	-0.680	-0.678	-0.674	-0.671	-0.670	-0.668	-0.665	-0.664	-0.661	-0.660	-0.659	-0.658	-0.656	-0.654	-0.654	-0.652	-0.652	-0.652	-0.652	-0.651	-0.652	-0.652	-0.654	-0.652	-0.652	-0.654	-0.655	-0.655	-0.656	-0.658	-0.659	-0.660	-0.660	-0.661	-0.662	-0.665	-0.666	-0.668	-0.671	-0.674	-0.675	-0.679	-0.681	-0.685	-0.688	-0.692	-0.696	-0.701	-0.705	-0.710	-0.715	-0.720	-0.726	-0.732	-0.738	-0.745	-0.752	-0.760	-0.768	-0.775	-0.784	-0.792	-0.801	-0.810	-0.820	-0.830	-0.840	-0.850	-0.861	-0.871	-0.882	-0.894	-0.905	-0.915	-0.926	-0.936	-0.948	-0.959	-0.969	-0.979	-0.988	-0.998	-1.006	-1.016	-1.025	-1.032	-1.040	-1.046	-1.054	-1.059	-1.064	-1.068	-1.071	-1.075	-1.076	-1.078	-1.078	-1.076	-1.075	-1.074	-1.071	-1.066	-1.061	-1.055	-1.050	-1.042	-1.034	-1.025	-1.015	-1.004	-0.992	-0.981	-0.969	-0.955	-0.941	-0.928	-0.912	-0.898	-0.882	-0.868	-0.850	-0.835	-0.818	-0.802	-0.786	-0.770	-0.752	-0.736	100.000	5.000	2.000	1.000	3.000	0.000	0.000	0.000	0.000	0.000	0.000	0.000	0.000	0.000	0.000	0.000	0.000	0.000	2.560	2.575	2.589	2.604	2.619	2.635	2.651	2.665	2.682	2.698	2.714	2.729	2.746	2.762	2.779	2.796	2.812	2.830	2.848	2.865	2.882	2.901	2.919	2.938	2.956	2.975	2.994	3.012	3.031	3.051	3.070	3.090	3.110	3.130	3.151	3.171	3.191	3.211	3.230	3.251	3.271	3.291	3.310	3.330	3.349	3.369	3.388	3.406	3.426	3.444	3.462	3.479	3.495	3.511	3.528	3.542	3.558	3.571	3.584	3.596	3.609	3.618	3.628	3.638	3.645	3.652	3.659	3.665	3.670	3.674	3.678	3.680	3.682	3.684	3.684	3.684	3.681	3.680	3.676	3.674	3.669	3.665	3.659	3.652	3.646	3.640	3.632	3.625	3.616	3.608	3.599	3.590	3.581	3.570	3.561	3.551	3.540	3.531	3.520	3.510	3.500	3.490	3.480	3.470	3.460	3.451	3.441	3.432	3.424	3.415	3.405	3.398	3.389	3.381	3.372	3.364	3.355	3.348	3.340	3.332	3.326	3.319	3.311	3.304	3.296	3.290	3.282	3.276	3.269	3.261	3.256	3.249	3.241	3.235	3.228	3.220	3.212	3.205	3.198	3.190	3.182	3.175	3.166	3.159	3.150	3.141	3.132	3.124	3.114	3.105	3.096	3.086	3.078	3.069	3.058	3.048	3.039	3.029	3.019	3.009	2.999	2.988	2.979	2.968	2.959	2.949	2.939	2.930	2.920	2.910	2.900	2.891	2.882	2.874	2.866	2.858	2.850	2.842	2.834	2.828	2.821	2.815	2.809	2.802	2.798	2.792	2.788	2.784	2.779	2.774	2.771	2.768	2.765	2.761	2.760	2.758	2.755	2.752	2.752	2.751	2.750	2.748	2.748	2.746	2.746	2.745	2.745	2.744	2.742	2.742	2.741	2.740	2.739	2.738	2.735	2.734	2.731	2.729	2.725	2.721	2.716	2.712	2.706	2.701	2.695	2.688	2.680	2.671	2.662	2.654	2.642	2.632	2.620	2.608	2.595	2.581	2.566	2.552	2.538	2.521	2.505	2.488	2.470	2.451	2.434	2.414	2.394	2.372	2.352	2.331	2.309	2.288	2.266	2.245	2.222	2.199	2.178	2.154	2.132	2.109	2.086	2.064	2.041	2.018	1.995	1.972	1.950	1.926	1.904	1.880	1.858	1.836	1.814	1.791	1.769	1.746	1.724	1.701	1.679	1.658	1.635	1.612	1.590	1.568	1.545	1.524	1.500	1.478	1.455	1.431	1.409	1.385	1.361	1.336	1.312	1.289	1.264	1.239	1.215	1.189	1.164	1.139	1.112	1.086	1.059	1.034	1.008	0.980	0.952	0.926	0.900	0.874	0.848	0.820	0.794	0.769	0.744	0.719	0.694	0.669	0.645	0.622	0.600	0.578	0.555	0.535	0.514	0.495	0.476	0.459	0.441	0.426	0.411	0.398	0.385	0.374	0.362	0.352	0.345	0.336	0.330	0.324	0.319	0.316	0.312	0.311	0.310	0.311	0.311	0.312	0.316	0.318	0.321	0.325	0.330	0.335	0.340	0.346	0.352	0.359	0.366	0.372	0.379	0.386	0.392	0.400	0.406	0.414	0.420	0.426	0.431	0.436	0.442	0.445	0.450	0.454	0.456	0.459	0.462	0.462	0.465	0.465	0.465	0.464	0.462	0.461	0.459	0.456	0.454	0.450	0.445	0.441	0.436	0.432	0.426	0.421	0.416	0.410	0.404	0.398	0.391	0.385	0.380	0.372	0.366	0.362	0.356	0.350	0.345	0.341	0.336	0.332	0.329	0.325	0.322	0.319	0.316	0.315	0.314	0.311	0.311	0.311	0.311	0.312	0.314	0.315	0.316	0.319	0.321	0.325	0.328	0.331	0.335	0.340	0.345	0.350	0.355	0.361	0.366	0.372	0.379	0.386	0.392	0.399	0.405	0.414	0.420	0.428	0.436	0.444	0.451	0.459	0.468	0.475	0.482	0.491	0.500	0.509	0.518	0.526	0.535	0.545	0.555	0.564	0.574	0.584	0.595	0.608	0.619	0.630	0.642	0.656	0.669	0.684	0.698	0.712	0.728	0.742	0.760	0.776	0.794	0.811	0.830	0.849	0.868	0.889	0.909	0.929	0.951	0.972	0.995	1.019	1.041	1.065	1.088	1.112	1.136	1.160	1.185	1.209	1.232	1.256	1.280	1.302	1.325	1.346	1.368	1.388	1.408	1.426	1.444	1.462	1.478	1.492	1.506	1.519	1.529	1.539	1.546	1.554	1.558	1.560	1.561	1.560	1.559	1.554	1.548	1.540	1.530	1.520	1.506	1.491	1.474	1.455	1.435	1.414	1.390	1.365	1.338	1.311	1.282	1.251	1.221	1.189	1.155	1.121	1.086	1.052	1.015	0.980	0.944	0.906	0.870	0.835	0.799	0.762	0.729	0.695	0.661	0.629	0.596	0.566	0.535	0.507	0.481	0.455	0.431	0.408	0.388	0.369	0.351	0.335	0.321	0.309	0.299	0.290	0.284	0.279	0.276	0.276	0.278	0.280	0.285	0.291	0.299	0.309	0.321	0.334	0.349	0.364	0.381	0.400	0.420	0.441	0.464	0.486	0.510	0.535	0.561	0.589	0.615	0.642	0.671	0.700	0.728	0.758	0.786	0.815	0.845	0.874	0.902	0.932	0.960	0.989	1.016	1.044	1.071	1.098	1.124	1.150	1.175	1.200	1.222	1.246	1.269	1.291	1.314	1.334	1.354	1.375	1.394	1.411	1.430	1.449	1.464	1.481	1.495	1.510	1.524	1.538	1.550	1.564	1.575	1.588	1.599	1.610	1.620	1.631	1.640	1.649	1.659	1.666	1.674	1.681	1.690	1.696	1.702	1.708	1.714	1.719	1.725	1.730	1.734	1.738	1.741	1.744	1.749	1.751	1.754	1.756	1.759	1.761	1.762	1.765	1.766	1.768	1.769	1.770	1.770	1.772	1.772	1.774	1.774	1.775	1.775	1.776	1.778	1.779	1.779	1.780	1.781	1.784	1.785	1.786	1.790	1.791	1.795	1.798	1.801	1.805	1.808	1.814	1.818	1.821	1.826	1.832	1.838	1.844	1.849	1.855	1.861	1.868	1.875	1.881	1.889	1.896	1.902	1.911	1.918	1.925	1.931	1.939	1.944	1.950	1.956	1.962	1.969	1.972	1.978	1.982	1.986	1.989	1.992	1.995	1.996	1.999	1.999	2.000	1.999	1.998	1.996	1.994	1.989	1.985	1.981	1.978	1.970	1.965	1.958	1.951	1.942	1.934	1.926	1.916	1.908	1.899	1.889	1.878	1.869	1.859	1.849	1.840	1.829	1.820	1.811	1.802	1.794	1.785	1.776	1.770	1.762	1.756	1.750	1.745	1.740	1.736	1.732	1.729	1.728	1.725	1.725	1.725	1.726	1.726	1.729	1.731	1.734	1.736	1.741	1.745	1.750	1.756	1.761	1.766	1.772	1.779	1.785	1.791	1.798	1.804	1.810	1.816	1.821	1.826	1.832	1.838	1.842	1.846	1.850	1.852	1.855	1.858	1.860	1.860	1.861	1.861	1.861	1.860	1.859	1.858	1.855	1.852	1.849	1.845	1.842	1.838	1.832	1.828	1.822	1.818	1.811	1.806	1.800	1.794	1.788	1.781	1.775	1.769	1.761	1.755	1.749	1.742	1.736	1.730	1.724	1.716	1.710	1.704	1.698	1.690	1.684	1.676	1.670	1.662	1.655	1.649	1.641	1.632	1.626	1.619	1.610	1.601	1.592	1.585	1.575	1.565	1.556	1.545	1.535	1.525	1.512	1.501	1.488	1.475	1.461	1.448	1.435	1.420	1.405	1.390	1.375	1.360	1.344	1.328	1.312	1.298	1.281	1.266	1.251	1.236	1.221	1.208	1.195	1.181	1.169	1.156	1.145	1.134	1.122	1.114	1.104	1.096	1.090	1.085	1.080	1.075	1.072	1.071	1.069	1.070	1.071	1.074	1.076	1.080	1.085	1.091	1.099	1.106	1.115	1.125	1.135	1.146	1.159	1.171	1.184	1.199	1.214	1.228	1.244	1.259	1.275	1.290	1.308	1.324	1.341	1.356	1.372	1.390	1.406	1.421	1.439	1.454	1.470	1.484	1.499	1.514	1.529	1.542	1.555	1.569	1.581	1.594	1.606	1.616	1.628	1.639	1.649	1.656	1.666	1.674	1.680	1.688	1.695	1.701	1.706	1.711	1.716	1.721	1.724	1.728	1.730	1.732	1.735	1.738	1.739	1.740	1.740	1.740	1.741	1.740	1.739	1.740	1.739	1.736	1.736	1.734	1.732	1.729	1.729	1.725	1.724	1.721	1.719	1.716	1.714	1.711	1.709	1.705	1.704	1.701	1.699	1.696	1.694	1.692	1.690	1.689	1.688	1.686	1.685	1.685	1.684	1.684	1.684	1.684	1.685	1.685	1.685	1.686	1.688	1.689	1.691	1.692	1.695	1.696	1.699	1.701	1.704	1.706	1.709	1.711	1.714	1.716	1.718	1.719	1.722	1.722	1.725	1.725	1.725	1.726	1.725	1.726	1.725	1.724	1.722	1.721	1.719	1.715	1.711	1.708	1.702	1.698	1.691	1.684	1.678	1.670	1.661	1.651	1.644	1.632	1.621	1.611	1.599	1.586	1.572	1.559	1.545	1.530	1.515	1.499	1.481	1.464	1.448	1.429	1.411	1.392	1.374	1.355	1.336	1.315	1.296	1.275	1.255	1.235	1.214	1.192	1.171	1.150	1.129	1.108	1.086	1.065	1.044	1.022	1.001	0.980	0.959	0.938	0.918	0.896	0.875	0.855	0.836	0.816	0.796	0.778	0.759	0.740	0.722	0.704	0.685	0.669	0.651	0.635	0.620	0.602	0.589	0.574	0.560	0.546	0.534	0.522	0.510	0.499	0.490	0.480	0.470	0.464	0.456	0.450	0.444	0.440	0.435	0.432	0.430	0.429	0.429	0.429	0.430	0.431	0.434	0.438	0.441	0.446	0.451	0.458	0.464	0.472	0.480	0.488	0.496	0.506	0.516	0.528	0.536	0.549	0.559	0.570	0.580	0.592	0.604	0.616	0.628	0.639	0.650	0.661	0.672	0.682	0.692	0.702	0.712	0.721	0.730	0.739	0.746	0.754	0.761	0.768	0.772	0.779	0.784	0.788	0.791	0.794	0.796	0.799	0.800	0.800	0.801	0.801	0.801	0.800	0.799	0.796	0.796	0.794	0.790	0.788	0.785	0.781	0.778	0.774	0.770	0.765	0.760	0.756	0.752	0.746	0.742	0.738	0.732	0.728	0.722	0.719	0.714	0.709	0.705	0.701	0.698	0.694	0.689	0.685	0.681	0.676	0.674	0.671	0.668	0.664	0.661	0.659	0.655	0.654	0.651	0.649	0.646	0.645	0.642	0.642	0.640	0.640	0.638	0.638	0.635	0.634	0.634	0.632	0.632	0.632	0.631	0.630	0.630	0.630	0.629	0.629	0.628	0.628	0.628	0.626	0.626	0.624	0.624	0.621	0.619	0.616	0.615	0.612	0.610	0.608	0.605	0.601	0.596	0.592	0.588	0.582	0.576	0.571	0.565	0.558	0.550	0.544	0.535	0.526	0.518	0.507	0.498	0.488	0.479	0.468	0.455	0.444	0.434	0.421	0.409	0.398	0.385	0.371	0.359	0.348	0.335	0.324	0.311	0.300	0.290	0.279	0.269	0.259	0.249	0.241	0.234	0.226	0.219	0.212	0.209	0.204	0.200	0.199	0.196	0.196	0.196	0.198	0.200	0.204	0.209	0.214	0.220	0.228	0.235	0.244	0.254	0.264	0.275	0.288	0.300	0.312	0.326	0.340	0.355	0.369	0.384	0.399	0.414	0.428	0.442	0.459	0.472	0.486	0.500	0.514	0.528	0.539	0.550	0.561	0.571	0.581	0.590	0.598	0.605	0.611	0.616	0.620	0.624	0.625	0.628	0.628	0.626	0.625	0.622	0.619	0.615	0.610	0.605	0.599	0.591	0.584	0.576	0.566	0.558	0.548	0.538	0.528	0.516	0.505	0.494	0.482	0.471	0.460	0.449	0.436	0.425	0.415	0.402	0.392	0.381	0.371	0.359	0.350	0.340	0.330	0.321	0.312	0.304	0.298	0.290	0.282	0.278	0.270	0.265	0.260	0.255	0.250	0.246	0.242	0.239	0.235	0.232	0.231	0.230	0.228	0.226	0.225	0.226	0.226	0.225	0.225	0.228	0.228	0.229	0.231	0.232	0.234	0.238	0.240	0.242	0.245	0.250	0.252	0.256	0.260	0.265	0.269	0.274	0.279	0.282	0.289	0.292	0.298	0.304	0.309	0.315	0.320	0.325	0.331	0.338	0.341	0.348	0.354	0.359	0.365	0.369	0.375	0.380	0.385	0.389	0.394	0.398	0.402	0.405	0.410	0.412	0.414	0.415	0.418	0.419	0.419	0.420	0.420	0.419	0.419	0.416	0.414	0.411	0.409	0.405	0.400	0.396	0.391	0.384	0.379	0.372	0.364	0.356	0.348	0.340	0.331	0.322	0.312	0.302	0.291	0.280	0.270	0.258	0.246	0.234	0.222	0.210	0.198	0.185	0.172	0.159	0.148	0.135	0.121	0.110	0.098	0.085	0.074	0.061	0.050	0.038	0.026	0.016	0.004	-0.006	-0.016	-0.025	-0.035	-0.044	-0.052	-0.060	-0.069	-0.075	-0.082	-0.088	-0.094	-0.099	-0.105	-0.109	-0.112	-0.116	-0.119	-0.122	-0.124	-0.126	-0.126	-0.126	-0.125	-0.125	-0.124	-0.121	-0.120	-0.116	-0.114	-0.109	-0.104	-0.099	-0.094	-0.086	-0.080	-0.072	-0.065	-0.058	-0.049	-0.041	-0.032	-0.022	-0.014	-0.004	0.006	0.016	0.028	0.038	0.048	0.059	0.069	0.079	0.088	0.098	0.108	0.116	0.125	0.134	0.140	0.149	0.156	0.162	0.169	0.174	0.179	0.182	0.188	0.191	0.194	0.195	0.198	0.198	0.198	0.196	0.196	0.195	0.192	0.190	0.186	0.182	0.178	0.174	0.168	0.162	0.156	0.150	0.144	0.136	0.130	0.124	0.116	0.110	0.104	0.096	0.090	0.084	0.078	0.072	0.066	0.061	0.056	0.052	0.049	0.046	0.044	0.041	0.040	0.039	0.039	0.039	0.040	0.041	0.044	0.046	0.050	0.054	0.058	0.062	0.069	0.074	0.079	0.086	0.092	0.100	0.108	0.115	0.124	0.130	0.139	0.146	0.155	0.162	0.171	0.179	0.186	0.194	0.201	0.209	0.216	0.222	0.228	0.234	0.240	0.245	0.249	0.254	0.258	0.261	0.264	0.266	0.268	0.270	0.270	0.270	0.270	0.269	0.266	0.265	0.264	0.260	0.258	0.252	0.249	0.244	0.239	0.231	0.225	0.219	0.211	0.204	0.196	0.188	0.178	0.169	0.160	0.149	0.139	0.126	0.115	0.104	0.091	0.078	0.064	0.049	0.035	0.020	0.004	-0.011	-0.028	-0.044	-0.062	-0.079	-0.096	-0.115	-0.134	-0.152	-0.171	-0.191	-0.210	-0.231	-0.250	-0.271	-0.291	-0.311	-0.331	-0.352	-0.372	-0.392	-0.412	-0.432	-0.452	-0.472	-0.491	-0.510	-0.528	-0.546	-0.562	-0.579	-0.595	-0.610	-0.624	-0.638	-0.649	-0.661	-0.671	-0.680	-0.690	-0.696	-0.702	-0.706	-0.710	-0.712	-0.714	-0.712	-0.711	-0.708	-0.702	-0.698	-0.690	-0.680	-0.670	-0.658	-0.645	-0.631	-0.615	-0.599	-0.581	-0.560	-0.540	-0.519	-0.496	-0.472	-0.448	-0.421	-0.396	-0.369	-0.340	-0.311	-0.282	-0.254	-0.224	-0.192	-0.162	-0.131	-0.100	-0.069	-0.038	-0.006	0.025	0.056	0.086	0.118	0.148	0.178	0.206	0.235	0.264	0.290	0.316	0.342	0.368	0.392	0.415	0.438	0.460	0.480	0.500	0.519	0.536	0.554	0.570	0.585	0.599	0.612	0.625	0.636	0.648	0.659	0.668	0.676	0.684	0.690	0.696	0.702	0.708	0.712	0.716	0.720	0.722	0.725	0.726	0.728	0.729	0.728	0.728	0.726	0.726	0.725	0.722	0.721	0.719	0.716	0.714	0.710	0.708	0.702	0.698	0.695	0.690	0.685	0.680	0.675	0.669	0.662	0.655	0.649	0.642	0.635	0.628	0.620	0.612	0.602	0.594	0.584	0.574	0.562	0.551	0.541	0.530	0.518	0.505	0.492	0.479	0.466	0.452	0.439	0.425	0.410	0.396	0.381	0.366	0.351	0.335	0.320	0.304	0.288	0.272	0.258	0.241	0.225	0.210	0.194	0.178	0.162	0.148	0.131	0.116	0.101	0.086	0.072	0.058	0.044	0.030	0.018	0.005	-0.009	-0.019	-0.030	-0.041	-0.051	-0.062	-0.071	-0.081	-0.089	-0.096	-0.104	-0.110	-0.116	-0.121	-0.125	-0.130	-0.132	-0.135	-0.138	-0.138	-0.139	-0.138	-0.138	-0.135	-0.134	-0.131	-0.128	-0.124	-0.119	-0.112	-0.106	-0.101	-0.094	-0.085	-0.076	-0.066	-0.058	-0.045	-0.034	-0.022	-0.010	0.004	0.015	0.030	0.045	0.059	0.072	0.089	0.104	0.120	0.135	0.151	0.166	0.182	0.199	0.215	0.229	0.245	0.260	0.274	0.289	0.302	0.315	0.328	0.340	0.350	0.361	0.371	0.380	0.388	0.395	0.400	0.405	0.409	0.411	0.414	0.415	0.414	0.414	0.410	0.406	0.401	0.394	0.388	0.379	0.370	0.359	0.348	0.335	0.321	0.306	0.291	0.275	0.259	0.241	0.222	0.204	0.184	0.165	0.145	0.125	0.105	0.084	0.062	0.042	0.022	0.002	-0.019	-0.040	-0.060	-0.080	-0.101	-0.120	-0.140	-0.159	-0.176	-0.195	-0.211	-0.228	-0.244	-0.260	-0.274	-0.289	-0.301	-0.315	-0.326	-0.339	-0.349	-0.359	-0.368	-0.376	-0.384	-0.391	-0.398	-0.404	-0.408	-0.412	-0.416	-0.421	-0.424	-0.426	-0.428	-0.430	-0.430	-0.430	-0.430	-0.430	-0.428	-0.426	-0.425	-0.422	-0.419	-0.415	-0.411	-0.405	-0.401	-0.395	-0.389	-0.382	-0.375	-0.368	-0.360	-0.351	-0.341	-0.332	-0.321	-0.311	-0.300	-0.289	-0.276	-0.264	-0.250	-0.236	-0.222	-0.208	-0.192	-0.178	-0.160	-0.144	-0.128	-0.110	-0.094	-0.076	-0.058	-0.040	-0.021	-0.004	0.015	0.034	0.052	0.072	0.092	0.111	0.130	0.149	0.168	0.186	0.205	0.222	0.241	0.258	0.275	0.291	0.308	0.324	0.338	0.351	0.366	0.379	0.391	0.404	0.415	0.425	0.435	0.445	0.451	0.459	0.466	0.471	0.478	0.482	0.486	0.489	0.492	0.494	0.494	0.495	0.495	0.495	0.494	0.492	0.490	0.488	0.484	0.481	0.479	0.474	0.470	0.466	0.461	0.458	0.451	0.448	0.442	0.438	0.432	0.429	0.424	0.421	0.418	0.414	0.411	0.409	0.406	0.405	0.405	0.404	0.404	0.405	0.408	0.410	0.412	0.418	0.422	0.429	0.435	0.444	0.451	0.460	0.471	0.482	0.492	0.506	0.520	0.534	0.549	0.565	0.582	0.600	0.619	0.638	0.659	0.679	0.700	0.722	0.745	0.769	0.794	0.816	0.841	0.865	0.890	0.914	0.938	0.962	0.988	1.011	1.035	1.059	1.081	1.105	1.126	1.149	1.170	1.191	1.210	1.229	1.246	1.262	1.279	1.292	1.306	1.319	1.330	1.341	1.350	1.358	1.362	1.369	1.372	1.375	1.375	1.375	1.375	1.371	1.368	1.364	1.358	1.351	1.344	1.336	1.326	1.316	1.305	1.294	1.281	1.268	1.254	1.241	1.226	1.211	1.198	1.182	1.169	1.154	1.139	1.125	1.112	1.098	1.086	1.072	1.060	1.050	1.040	1.029	1.020	1.011	1.005	0.998	0.991	0.986	0.982	0.979	0.976	0.975	0.975	0.974	0.974	0.976	0.978	0.980	0.984	0.989	0.992	0.998	1.002	1.009	1.015	1.021	1.028	1.035	1.042	1.049	1.055	1.062	1.069	1.075	1.081	1.086	1.092	1.098	1.102	1.106	1.111	1.114	1.116	1.119	1.120	1.121	1.121	1.121	1.119	1.118	1.114	1.111	1.108	1.102	1.098	1.092	1.086	1.080	1.072	1.065	1.058	1.049	1.041	1.034	1.025	1.016	1.009	0.999	0.990	0.981	0.972	0.965	0.956	0.950	0.942	0.935	0.930	0.924	0.920	0.915	0.911	0.909	0.908	0.906	0.905	0.905	0.906	0.909	0.911	0.915	0.920	0.926	0.931	0.939	0.948	0.958	0.968	0.979	0.989	1.001	1.015	1.030	1.045	1.060	1.076	1.094	1.110	1.128	1.146	1.165	1.184	1.204	1.225	1.245	1.265	1.286	1.306	1.328	1.349	1.369	1.390	1.410	1.431	1.451	1.471	1.491	1.511	1.530	1.550	1.569	1.586	1.605	1.621	1.638	1.655	1.670	1.685	1.699	1.712	1.726	1.739	1.751	1.761	1.772	1.784	1.791	1.801	1.809	1.816	1.824	1.830	1.835	1.840	1.842	1.845	1.848	1.850	1.851	1.851	1.850	1.850	1.846	1.844	1.841	1.838	1.832	1.828	1.821	1.815	1.809	1.801	1.794	1.785	1.775	1.766	1.756	1.746	1.736	1.725	1.714	1.702	1.691	1.679	1.669	1.656	1.644	1.632	1.622	1.610	1.599	1.588	1.578	1.568	1.558	1.549	1.540	1.531	1.525	1.518	1.511	1.505	1.501	1.498	1.495	1.492	1.491	1.491	1.491	1.492	1.495	1.499	1.504	1.510	1.516	1.524	1.531	1.540	1.550	1.560	1.571	1.584	1.596	1.611	1.625	1.640	1.654	1.670	1.685	1.701	1.718	1.734	1.750	1.768	1.782	1.800	1.815	1.830	1.845	1.860	1.874	1.888	1.899	1.911	1.922	1.931	1.941	1.949	1.955	1.960	1.964	1.965	1.968	1.968	1.965	1.962	1.958	1.951	1.945	1.936	1.925	1.914	1.901	1.886	1.870	1.854	1.834	1.814	1.794	1.771	1.749	1.725	1.700	1.675	1.649	1.624	1.596	1.568	1.539	1.510	1.482	1.454	1.424	1.396	1.368	1.340	1.311	1.284	1.256	1.230	1.204	1.178	1.152	1.129	1.104	1.081	1.061	1.040	1.020	1.001	0.982	0.965	0.949	0.932	0.918	0.904	0.890	0.878	0.865	0.852	0.841	0.831	0.821	0.811	0.801	0.791	0.782	0.774	0.765	0.756	0.746	0.739	0.729	0.719	0.709	0.699	0.688	0.678	0.665	0.654	0.640	0.628	0.614	0.599	0.585	0.569	0.552	0.535	0.519	0.500	0.481	0.462	0.441	0.421	0.401	0.380	0.359	0.338	0.316	0.294	0.272	0.251	0.230	0.209	0.188	0.168	0.146	0.126	0.108	0.089	0.070	0.051	0.035	0.019	0.004	-0.011	-0.025	-0.039	-0.050	-0.061	-0.071	-0.080	-0.088	-0.096	-0.102	-0.108	-0.112	-0.116	-0.120	-0.121	-0.122	-0.124	-0.125	-0.125	-0.125	-0.124	-0.124	-0.122	-0.122	-0.121	-0.119	-0.119	-0.119	-0.119	-0.119	-0.120	-0.121	-0.124	-0.128	-0.131	-0.136	-0.141	-0.149	-0.156	-0.166	-0.176	-0.189	-0.201	-0.216	-0.232	-0.250	-0.270	-0.290	-0.312	-0.336	-0.361	-0.388	-0.415	-0.446	-0.478	-0.509	-0.542	-0.579	-0.615	-0.652	-0.691	-0.731	-0.774	-0.815	-0.859	-0.902	-0.948	-0.992	-1.040	-1.086	-1.134	-1.182	-1.231	-1.281	-1.330	-1.380	-1.430	-1.481	-1.531	-1.581	-1.632	-1.684	-1.734	-1.785	-1.835	-1.885	-1.935	-1.985	-2.034	-2.082	-2.131	-2.179	-2.226	-2.272	-2.320	-2.365	-2.410	-2.454	-2.496	-2.539	-2.580	-2.621	-2.660	-2.699	-2.738	-2.774	-2.810	-2.844	-2.878	-2.910	-2.942	-2.971	-3.000	-3.028	-3.052	-3.078	-3.100	-3.121	-3.140	-3.159	-3.175	-3.190	-3.202	-3.214	-3.225	-3.232	-3.239	-3.244	-3.248	-3.249	-3.249	-3.246	-3.241	-3.236	-3.229	-3.219	-3.209	-3.196	-3.181	-3.165	-3.148	-3.129	-3.106	-3.084	-3.060	-3.034	-3.005	-2.976	-2.944	-2.912	-2.879	-2.842	-2.806	-2.769	-2.729	-2.689	-2.648	-2.604	-2.559	-2.514	-2.468	-2.420	-2.371	-2.322	-2.270	-2.219	-2.166	-2.112	-2.060	-2.004	-1.949	-1.892	-1.834	-1.776	-1.718	-1.659	-1.598	-1.539	-1.478	-1.416	-1.354	-1.292	-1.230	-1.166	-1.104	-1.041	-0.976	-0.914	-0.850	-0.785	-0.721	-0.658	-0.595	-0.531	-0.468	-0.404	-0.341	-0.279	-0.218	-0.155	-0.094	-0.034	0.028	0.086	0.146	0.205	0.262	0.320	0.378	0.432	0.488	0.542	0.596	0.649	0.700	0.751	0.800	0.850	0.899	0.945	0.992	1.039	1.084	1.129	1.172	1.215	1.258	1.299	1.340	1.380	1.419	1.459	1.498	1.536	1.575	1.611	1.649	1.685	1.721	1.758	1.794	1.829	1.864	1.899	1.934	1.969	2.005	2.040	2.075	2.110	2.145	2.180	2.215	2.250	2.286	2.321	2.358	2.392	2.428	2.462	2.498	2.534	2.569	2.604	2.638	2.672	2.706	2.741	2.774	2.806	2.839	2.871	2.902	2.934	2.965	2.994	3.022	3.050	3.078	3.104	3.129	3.152	3.178	3.199	3.220	3.241	3.260	3.278	3.294	3.309	3.322	3.335	3.346	3.356	3.366	3.375	3.382	3.388	3.391	3.395	3.398	3.399	3.398	3.396	3.394	3.390	3.385	3.380	3.372	3.366	3.358	3.348	3.336	3.326	3.314	3.300	3.286	3.271	3.256	3.241	3.222	3.206	3.189	3.169	3.150	3.131	3.110	3.090	3.070	3.049	3.025	3.004	2.982	2.959	2.938	2.914	2.890	2.869	2.845	2.821	2.799	2.775	2.751	2.729	2.706	2.684	2.660	2.639	2.616	2.594	2.574	2.552	2.531	2.512	2.492	2.475	2.458	2.440	2.424	2.408	2.394	2.379	2.366	2.354	2.341	2.332	2.322	2.314	2.306	2.300	2.294	2.290	2.285	2.284	2.281	2.280	2.281	2.282	2.284	2.286	2.290	2.295	2.300	2.305	2.312	2.320	2.326	2.335	2.342	2.352	2.360	2.370	2.380	2.389	2.399	2.409	2.419	2.428	2.436	2.446	2.454	2.462	2.470	2.478	2.482	2.489	2.492	2.496	2.500	2.502	2.504	2.505	2.504	2.502	2.500	2.496	2.492	2.488	2.481	2.474	2.464	2.454	2.442	2.431	2.419	2.405	2.390	2.374	2.358	2.340	2.322	2.305	2.285	2.265	2.242	2.224	2.201	2.180	2.158	2.136	2.115	2.092	2.071	2.049	2.029	2.006	1.986	1.966	1.948	1.929	1.911	1.894	1.878	1.861	1.846	1.834	1.821	1.810	1.800	1.791	1.782	1.775	1.770	1.765	1.762	1.761	1.760	1.760	1.762	1.766	1.770	1.776	1.782	1.789	1.799	1.808	1.820	1.831	1.842	1.856	1.870	1.885	1.900	1.918	1.934	1.951	1.969	1.988	2.006	2.025	2.045	2.064	2.084	2.104	2.125	2.145	2.164	2.185	2.205	2.225	2.245	2.265	2.285	2.304	2.325	2.344	2.362	2.381	2.401	2.419	2.438	2.455	2.474	2.491	2.510	2.526	2.544	2.562	2.579	2.595	2.612	2.629	2.646	2.662	2.679	2.695	2.711	2.729	2.745	2.761	2.776	2.792	2.809	2.824	2.840	2.855	2.871	2.884	2.899	2.914	2.928	2.941	2.955	2.968	2.981	2.994	3.005	3.019	3.030	3.041	3.051	3.061	3.071	3.080	3.088	3.096	3.104	3.109	3.115	3.120	3.124	3.128	3.130	3.132	3.134	3.134	3.134	3.134	3.132	3.130	3.128	3.124	3.120	3.116	3.111	3.105	3.100	3.092	3.086	3.078	3.070	3.064	3.055	3.045	3.036	3.028	3.018	3.008	2.999	2.989	2.980	2.970	2.960	2.950	2.941	2.931	2.921	2.912	2.905	2.895	2.888	2.879	2.871	2.865	2.858	2.851	2.845	2.839	2.832	2.829	2.822	2.819	2.815	2.811	2.806	2.804	2.800	2.796	2.795	2.792	2.790	2.789	2.788	2.786	2.784	2.782	2.782	2.781	2.781	2.781	2.780	2.780	2.779	2.779	2.779	2.778	2.778	2.776	2.778	2.776	2.776	2.775	2.774	2.772	2.771	2.769	2.768	2.765	2.764	2.761	2.759	2.755	2.751	2.749	2.745	2.740	2.736	2.732	2.728	2.722	2.716	2.710	2.705	2.698	2.691	2.684	2.676	2.669	2.661	2.652	2.644	2.635	2.626	2.618	2.609	2.599	2.590	2.580	2.570	2.560	2.550	2.540	2.530	2.520	2.510	2.500	2.490	2.479	2.469	2.459	2.449	2.439	2.428	2.418	2.408	2.398	2.388	2.376	2.368	2.358	2.348	2.339	2.329	2.319	2.310	2.301	2.291	2.282	2.272	2.264	2.254	2.245	2.235	2.226	2.216	2.206	2.196	2.186	2.175	2.164	2.152	2.141	2.129	2.116	2.104	2.091	2.078	2.064	2.049	2.034	2.019	2.004	1.988	1.971	1.954	1.936	1.920	1.901	1.884	1.864	1.845	1.826	1.808	1.789	1.769	1.749	1.729	1.709	1.689	1.668	1.648	1.629	1.609	1.589	1.570	1.552	1.534	1.515	1.498	1.481	1.464	1.446	1.431	1.415	1.400	1.386	1.371	1.358	1.344	1.330	1.319	1.306	1.295	1.284	1.272	1.262	1.251	1.241	1.231	1.221	1.210	1.200	1.191	1.180	1.170	1.159	1.148	1.136	1.124	1.112	1.099	1.086	1.072	1.058	1.042	1.026	1.010	0.992	0.975	0.956	0.936	0.916	0.894	0.874	0.850	0.828	0.805	0.780	0.756	0.731	0.706	0.680	0.655	0.629	0.602	0.578	0.551	0.526	0.501	0.476	0.452	0.429	0.405	0.381	0.359	0.339	0.319	0.299	0.281	0.264	0.249	0.234	0.220	0.208	0.198	0.188	0.180	0.174	0.168	0.164	0.160	0.159	0.158	0.158	0.159	0.161	0.165	0.170	0.174	0.179	0.185	0.191	0.198	0.204	0.210	0.216	0.224	0.231	0.236	0.242	0.248	0.254	0.258	0.260	0.264	0.265	0.266	0.264	0.262	0.261	0.258	0.251	0.245	0.238	0.229	0.218	0.206	0.194	0.179	0.165	0.149	0.131	0.114	0.095	0.075	0.056	0.035	0.015	-0.006	-0.029	-0.050	-0.070	-0.092	-0.114	-0.134	-0.155	-0.172	-0.192	-0.210	-0.226	-0.242	-0.258	-0.270	-0.281	-0.291	-0.299	-0.305	-0.311	-0.315	-0.316	-0.316	-0.314	-0.309	-0.304	-0.296	-0.288	-0.275	-0.262	-0.248	-0.231	-0.214	-0.194	-0.172	-0.150	-0.126	-0.100	-0.075	-0.048	-0.019	0.010	0.039	0.070	0.101	0.132	0.164	0.196	0.229	0.260	0.291	0.322	0.355	0.385	0.415	0.445	0.475	0.502	0.530	0.558	0.582	0.609	0.632	0.656	0.679	0.700	0.720	0.739	0.756	0.774	0.790	0.806	0.820	0.834	0.846	0.859	0.870	0.880	0.891	0.900	0.909	0.918	0.928	0.935	0.942	0.950	0.958	0.966	0.972	0.980	0.988	0.995	1.002	1.011	1.020	1.029	1.036	1.046	1.058	1.068	1.078	1.089	1.100	1.112	1.125	1.139	1.152	1.165	1.180	1.194	1.208	1.222	1.238	1.252	1.266	1.281	1.295	1.309	1.322	1.336	1.349	1.360	1.372	1.384	1.394	1.404	1.412	1.419	1.426	1.431	1.435	1.439	1.441	1.441	1.439	1.438	1.434	1.428	1.420	1.411	1.402	1.390	1.376	1.361	1.345	1.326	1.308	1.288	1.264	1.241	1.215	1.190	1.162	1.134	1.102	1.072	1.041	1.008	0.975	0.940	0.905	0.870	0.835	0.799	0.762	0.728	0.691	0.656	0.620	0.586	0.551	0.516	0.482	0.450	0.418	0.388	0.358	0.328	0.301	0.274	0.249	0.226	0.202	0.182	0.164	0.146	0.129	0.116	0.102	0.092	0.084	0.076	0.071	0.069	0.066	0.066	0.069	0.074	0.080	0.086	0.095	0.106	0.120	0.134	0.150	0.168	0.186	0.206	0.229	0.252	0.278	0.302	0.330	0.358	0.388	0.418	0.448	0.480	0.511	0.545	0.579	0.612	0.646	0.681	0.714	0.749	0.784	0.818	0.852	0.886	0.920	0.954	0.986	1.018	1.050	1.080	1.111	1.140	1.168	1.196	1.222	1.248	1.272	1.296	1.318	1.339	1.358	1.375	1.391	1.408	1.421	1.434	1.445	1.454	1.462	1.469	1.475	1.479	1.481	1.484	1.484	1.484	1.481	1.478	1.474	1.468	1.462	1.454	1.446	1.436	1.426	1.416	1.405	1.391	1.379	1.366	1.352	1.339	1.325	1.310	1.296	1.282	1.269	1.256	1.242	1.229	1.215	1.204	1.191	1.180	1.169	1.160	1.149	1.140	1.132	1.124	1.118	1.112	1.109	1.105	1.101	1.100	1.099	1.098	1.099	1.100	1.102	1.105	1.109	1.115	1.120	1.126	1.134	1.141	1.149	1.158	1.166	1.175	1.184	1.194	1.204	1.214	1.224	1.234	1.245	1.255	1.264	1.274	1.282	1.290	1.298	1.305	1.312	1.319	1.322	1.328	1.331	1.335	1.336	1.338	1.338	1.338	1.336	1.334	1.330	1.328	1.321	1.316	1.309	1.301	1.294	1.284	1.272	1.262	1.251	1.239	1.226	1.211	1.199	1.185	1.169	1.154	1.139	1.124	1.109	1.092	1.079	1.064	1.050	1.035	1.022	1.010	0.998	0.986	0.976	0.966	0.959	0.950	0.945	0.938	0.934	0.931	0.929	0.929	0.930	0.931	0.936	0.940	0.946	0.952	0.961	0.971	0.982	0.995	1.008	1.022	1.039	1.055	1.072	1.091	1.109	1.129	1.149	1.170	1.190	1.211	1.232	1.254	1.275	1.298	1.318	1.339	1.360	1.380	1.399	1.418	1.436	1.454	1.470	1.485	1.500	1.514	1.526	1.538	1.548	1.558	1.565	1.572	1.578	1.581	1.585	1.589	1.589	1.589	1.588	1.586	1.582	1.580	1.575	1.570	1.562	1.556	1.549	1.540	1.532	1.522	1.514	1.504	1.492	1.482	1.472	1.461	1.451	1.441	1.430	1.420	1.409	1.398	1.388	1.379	1.369	1.359	1.349	1.339	1.330	1.321	1.314	1.305	1.298	1.290	1.282	1.276	1.269	1.262	1.255	1.250	1.242	1.238	1.231	1.225	1.221	1.214	1.208	1.201	1.195	1.189	1.182	1.176	1.169	1.162	1.156	1.149	1.142	1.135	1.129	1.121	1.115	1.110	1.102	1.096	1.091	1.085	1.081	1.076	1.071	1.068	1.064	1.061	1.059	1.058	1.056	1.056	1.055	1.056	1.056	1.060	1.061	1.065	1.068	1.074	1.079	1.085	1.091	1.099	1.108	1.116	1.125	1.135	1.145	1.156	1.168	1.180	1.191	1.205	1.218	1.231	1.245	1.259	1.272	1.286	1.300	1.314	1.329	1.342	1.356	1.370	1.384	1.396	1.411	1.422	1.436	1.449	1.461	1.474	1.486	1.498	1.509	1.521	1.532	1.542	1.554	1.565	1.575	1.585	1.596	1.606	1.616	1.626	1.636	1.646	1.656	1.666	1.676	1.686	1.698	1.706	1.718	1.728	1.736	1.746	1.758	1.768	1.778	1.788	1.798	1.808	1.816	1.828	1.836	1.845	1.854	1.862	1.870	1.879	1.886	1.892	1.899	1.904	1.910	1.915	1.918	1.922	1.924	1.926	1.928	1.929	1.928	1.926	1.926	1.922	1.920	1.915	1.909	1.902	1.896	1.888	1.880	1.871	1.860	1.849	1.839	1.826	1.812	1.800	1.788	1.772	1.758	1.744	1.728	1.712	1.698	1.681	1.666	1.651	1.635	1.620	1.604	1.589	1.574	1.559	1.542	1.528	1.514	1.500	1.485	1.471	1.459	1.445	1.434	1.420	1.408	1.396	1.385	1.374	1.362	1.351	1.341	1.331	1.321	1.311	1.301	1.291	1.280	1.270	1.260	1.249	1.239	1.226	1.215	1.204	1.191	1.179	1.165	1.152	1.139	1.124	1.109	1.094	1.078	1.061	1.042	1.026	1.006	0.989	0.969	0.949	0.928	0.905	0.885	0.862	0.840	0.816	0.794	0.770	0.746	0.721	0.696	0.672	0.648	0.622	0.598	0.574	0.549	0.524	0.500	0.475	0.451	0.428	0.404	0.381	0.359	0.336	0.314	0.294	0.272	0.251	0.232	0.212	0.194	0.176	0.158	0.141	0.125	0.109	0.094	0.079	0.066	0.051	0.040	0.028	0.016	0.005	-0.006	-0.016	-0.025	-0.035	-0.042	-0.051	-0.058	-0.065	-0.071	-0.076	-0.081	-0.088	-0.090	-0.095	-0.099	-0.101	-0.106	-0.108	-0.111	-0.112	-0.115	-0.118	-0.119	-0.120	-0.121	-0.121	-0.122	-0.124	-0.124	-0.124	-0.124	-0.124	-0.124	-0.122	-0.121	-0.121	-0.120	-0.120	-0.119	-0.118	-0.116	-0.114	-0.112	-0.111	-0.109	-0.108	-0.106	-0.104	-0.100	-0.099	-0.095	-0.092	-0.090	-0.088	-0.084	-0.080	-0.078	-0.072	-0.069	-0.065	-0.060	-0.055	-0.051	-0.046	-0.041	-0.036	-0.032	-0.028	-0.022	-0.016	-0.011	-0.006	0.000	0.006	0.012	0.018	0.022	0.030	0.035	0.040	0.046	0.052	0.058	0.062	0.066	0.071	0.076	0.080	0.086	0.090	0.092	0.096	0.099	0.102	0.105	0.106	0.109	0.110	0.112	0.112	0.114	0.114	0.114	0.112	0.112	0.111	0.109	0.108	0.106	0.104	0.101	0.099	0.096	0.092	0.090	0.086	0.082	0.080	0.076	0.074	0.069	0.066	0.062	0.059	0.056	0.054	0.050	0.046	0.044	0.041	0.038	0.036	0.034	0.032	0.030	0.029	0.028	0.026	0.025	0.022	0.021	0.020	0.020	0.018	0.018	0.018	0.016	0.015	0.015	0.014	0.011	0.011	0.009	0.008	0.005	0.002	-0.001	-0.004	-0.008	-0.012	-0.015	-0.020	-0.026	-0.031	-0.038	-0.042	-0.049	-0.058	-0.065	-0.072	-0.081	-0.090	-0.099	-0.109	-0.118	-0.128	-0.138	-0.149	-0.159	-0.169	-0.180	-0.189	-0.200	-0.210	-0.219	-0.229	-0.239	-0.248	-0.255	-0.264	-0.270	-0.278	-0.284	-0.289	-0.294	-0.298	-0.301	-0.304	-0.305	-0.306	-0.306	-0.306	-0.304	-0.301	-0.298	-0.294	-0.289	-0.284	-0.278	-0.269	-0.261	-0.252	-0.244	-0.234	-0.222	-0.214	-0.201	-0.190	-0.179	-0.168	-0.156	-0.144	-0.132	-0.120	-0.108	-0.098	-0.085	-0.074	-0.062	-0.051	-0.041	-0.032	-0.022	-0.014	-0.006	0.002	0.010	0.016	0.022	0.028	0.034	0.038	0.041	0.044	0.046	0.048	0.049	0.050	0.051	0.051	0.050	0.050	0.048	0.046	0.045	0.042	0.040	0.039	0.035	0.032	0.030	0.026	0.024	0.021	0.018	0.014	0.012	0.009	0.006	0.005	0.001	-0.002	-0.004	-0.006	-0.009	-0.011	-0.012	-0.014	-0.016	-0.018	-0.019	-0.020	-0.022	-0.022	-0.024	-0.025	-0.025	-0.026	-0.028	-0.029	-0.029	-0.029	-0.030	-0.031	-0.031	-0.032	-0.032	-0.034	-0.035	-0.035	-0.036	-0.036	-0.036	-0.038	-0.039	-0.039	-0.039	-0.040	-0.040	-0.041	-0.040	-0.040	-0.040	-0.040	-0.041	-0.040	-0.040	-0.039	-0.039	-0.038	-0.038	-0.036	-0.035	-0.034	-0.032	-0.031	-0.030	-0.029	-0.026	-0.026	-0.024	-0.021	-0.020	-0.019	-0.018	-0.016	-0.014	-0.014	-0.012	-0.011	-0.010	-0.009	-0.009	-0.008	-0.008	-0.008	-0.008	-0.009	-0.011	-0.012	-0.014	-0.018	-0.021	-0.024	-0.028	-0.032	-0.039	-0.044	-0.049	-0.056	-0.064	-0.071	-0.080	-0.088	-0.098	-0.106	-0.118	-0.128	-0.140	-0.151	-0.164	-0.176	-0.189	-0.202	-0.215	-0.230	-0.245	-0.260	-0.275	-0.290	-0.305	-0.320	-0.336	-0.351	-0.366	-0.381	-0.398	-0.412	-0.428	-0.442	-0.458	-0.471	-0.485	-0.499	-0.512	-0.525	-0.538	-0.550	-0.561	-0.571	-0.582	-0.592	-0.602	-0.610	-0.619	-0.626	-0.634	-0.640	-0.646	-0.651	-0.654	-0.659	-0.660	-0.662	-0.662	-0.664	-0.664	-0.664	-0.661	-0.660	-0.656	-0.652	-0.649	-0.644	-0.638	-0.631	-0.625	-0.618	-0.609	-0.601	-0.590	-0.581	-0.571	-0.560	-0.549	-0.538	-0.526	-0.514	-0.500	-0.488	-0.475	-0.461	-0.448	-0.435	-0.421	-0.408	-0.394	-0.381	-0.368	-0.354	-0.341	-0.328	-0.318	-0.306	-0.294	-0.284	-0.274	-0.262	-0.254	-0.246	-0.238	-0.231	-0.225	-0.220	-0.215	-0.211	-0.209	-0.208	-0.205	-0.205	-0.205	-0.206	-0.210	-0.212	-0.218	-0.222	-0.228	-0.235	-0.241	-0.250	-0.260	-0.270	-0.281	-0.294	-0.304	-0.318	-0.331	-0.344	-0.359	-0.372	-0.388	-0.402	-0.418	-0.434	-0.449	-0.464	-0.480	-0.495	-0.510	-0.525	-0.540	-0.555	-0.570	-0.582	-0.596	-0.609	-0.621	-0.632	-0.642	-0.652	-0.661	-0.670	-0.678	-0.684	-0.690	-0.694	-0.699	-0.701	-0.704	-0.705	-0.705	-0.705	-0.704	-0.700	-0.696	-0.691	-0.686	-0.680	-0.672	-0.665	-0.656	-0.646	-0.638	-0.626	-0.615	-0.602	-0.590	-0.578	-0.564	-0.551	-0.536	-0.521	-0.506	-0.491	-0.478	-0.461	-0.446	-0.431	-0.416	-0.400	-0.385	-0.371	-0.356	-0.341	-0.328	-0.314	-0.301	-0.289	-0.276	-0.265	-0.255	-0.244	-0.234	-0.225	-0.216	-0.209	-0.202	-0.195	-0.190	-0.185	-0.181	-0.179	-0.176	-0.174	-0.172	-0.171	-0.172	-0.174	-0.175	-0.178	-0.181	-0.184	-0.189	-0.194	-0.200	-0.206	-0.212	-0.220	-0.228	-0.235	-0.244	-0.254	-0.262	-0.272	-0.282	-0.292	-0.302	-0.314	-0.325	-0.336	-0.348	-0.359	-0.370	-0.380	-0.392	-0.404	-0.415	-0.426	-0.438	-0.448	-0.460	-0.470	-0.481	-0.492	-0.502	-0.514	-0.525	-0.534	-0.545	-0.555	-0.565	-0.575	-0.584	-0.592	-0.601	-0.610	-0.619	-0.626	-0.634	-0.641	-0.650	-0.658	-0.664	-0.670	-0.678	-0.682	-0.688	-0.692	-0.699	-0.702	-0.706	-0.709	-0.711	-0.712	-0.715	-0.715	-0.716	-0.716	-0.715	-0.715	-0.712	-0.710	-0.708	-0.704	-0.699	-0.692	-0.688	-0.681	-0.674	-0.665	-0.656	-0.648	-0.638	-0.626	-0.615	-0.602	-0.590	-0.576	-0.562	-0.548	-0.532	-0.516	-0.500	-0.484	-0.465	-0.448	-0.429	-0.411	-0.392	-0.372	-0.354	-0.334	-0.314	-0.295	-0.275	-0.255	-0.235	-0.216	-0.196	-0.178	-0.159	-0.140	-0.121	-0.102	-0.085	-0.068	-0.050	-0.034	-0.018	-0.001	0.014	0.030	0.045	0.059	0.072	0.086	0.099	0.111	0.124	0.135	0.148	0.158	0.168	0.179	0.188	0.196	0.204	0.214	0.220	0.228	0.234	0.240	0.245	0.251	0.256	0.261	0.264	0.268	0.271	0.274	0.276	0.278	0.278	0.279	0.279	0.278	0.276	0.274	0.271	0.268	0.262	0.258	0.252	0.246	0.240	0.231	0.222	0.212	0.202	0.191	0.180	0.166	0.154	0.140	0.125	0.109	0.092	0.075	0.059	0.040	0.021	0.001	-0.018	-0.039	-0.060	-0.081	-0.104	-0.126	-0.149	-0.171	-0.194	-0.218	-0.240	-0.262	-0.286	-0.309	-0.332	-0.355	-0.376	-0.399	-0.421	-0.444	-0.465	-0.485	-0.506	-0.526	-0.544	-0.562	-0.580	-0.598	-0.615	-0.630	-0.645	-0.660	-0.674	-0.688	-0.699	-0.710	-0.721	-0.731	-0.740	-0.749	-0.756	-0.762	-0.770	-0.775	-0.779	-0.782	-0.785	-0.788	-0.790	-0.791	-0.791	-0.791	-0.790	-0.789	-0.786	-0.784	-0.780	-0.778	-0.772	-0.768	-0.761	-0.755	-0.748	-0.741	-0.734	-0.726	-0.718	-0.708	-0.699	-0.689	-0.678	-0.668	-0.658	-0.645	-0.634	-0.622	-0.610	-0.599	-0.586	-0.574	-0.561	-0.550	-0.536	-0.524	-0.511	-0.500	-0.488	-0.476	-0.465	-0.454	-0.444	-0.434	-0.424	-0.416	-0.406	-0.399	-0.391	-0.386	-0.381	-0.375	-0.372	-0.369	-0.368	-0.365	-0.365	-0.365	-0.368	-0.370	-0.375	-0.380	-0.386	-0.392	-0.401	-0.409	-0.419	-0.430	-0.442	-0.454	-0.466	-0.481	-0.496	-0.512	-0.529	-0.544	-0.561	-0.580	-0.598	-0.616	-0.634	-0.652	-0.671	-0.690	-0.709	-0.728	-0.748	-0.766	-0.785	-0.804	-0.821	-0.839	-0.856	-0.874	-0.890	-0.906	-0.921	-0.935	-0.949	-0.961	-0.974	-0.985	-0.996	-1.006	-1.015	-1.024	-1.031	-1.038	-1.044	-1.048	-1.054	-1.056	-1.060	-1.061	-1.062	-1.064	-1.064	-1.062	-1.061	-1.060	-1.058	-1.054	-1.051	-1.048	-1.041	-1.038	-1.031	-1.025	-1.020	-1.012	-1.005	-0.998	-0.990	-0.981	-0.972	-0.964	-0.955	-0.945	-0.935	-0.925	-0.915	-0.905	-0.894	-0.881	-0.870	-0.859	-0.848	-0.835	-0.822	-0.809	-0.796	-0.782	-0.770	-0.756	-0.744	-0.729	-0.714	-0.699	-0.684	-0.669	-0.652	-0.638	-0.621	-0.606	-0.590	-0.572	-0.556	-0.539	-0.522	-0.505	-0.486	-0.470	-0.451	-0.434	-0.416	-0.399	-0.381	-0.362	-0.345	-0.328	-0.311	-0.294	-0.276	-0.259	-0.242	-0.226	-0.210	-0.194	-0.176	-0.161	-0.146	-0.131	-0.116	-0.102	-0.089	-0.075	-0.061	-0.050	-0.038	-0.026	-0.015	-0.004	0.008	0.016	0.026	0.034	0.042	0.051	0.059	0.066	0.072	0.079	0.085	0.090	0.096	0.101	0.106	0.111	0.116	0.121	0.125	0.130	0.134	0.138	0.141	0.145	0.150	0.154	0.158	0.162	0.166	0.171	0.176	0.181	0.188	0.192	0.200	0.205	0.212	0.219	0.228	0.235	0.244	0.251	0.261	0.271	0.280	0.290	0.301	0.310	0.322	0.332	0.344	0.356	0.368	0.380	0.392	0.404	0.418	0.429	0.442	0.455	0.469	0.481	0.494	0.507	0.520	0.531	0.544	0.556	0.568	0.578	0.589	0.600	0.610	0.620	0.629	0.636	0.644	0.652	0.659	0.665	0.671	0.678	0.681	0.685	0.689	0.692	0.694	0.696	0.696	0.698	0.698	0.698	0.696	0.694	0.692	0.689	0.688	0.684	0.680	0.676	0.672	0.669	0.664	0.660	0.655	0.651	0.646	0.642	0.639	0.634	0.630	0.628	0.624	0.621	0.619	0.616	0.616	0.615	0.614	0.614	0.614	0.616	0.618	0.621	0.625	0.629	0.634	0.639	0.645	0.652	0.660	0.669	0.678	0.688	0.698	0.709	0.720	0.732	0.744	0.756	0.770	0.784	0.798	0.811	0.826	0.840	0.855	0.869	0.882	0.899	0.912	0.926	0.939	0.954	0.966	0.978	0.990	1.001	1.011	1.022	1.031	1.039	1.048	1.055	1.061	1.068	1.072	1.076	1.079	1.081	1.082	1.082	1.082	1.081	1.078	1.075	1.071	1.066	1.060	1.054	1.046	1.039	1.030	1.022	1.012	1.001	0.991	0.980	0.968	0.956	0.942	0.931	0.918	0.906	0.894	0.881	0.868	0.855	0.841	0.829	0.815	0.802	0.790	0.779	0.768	0.758	0.746	0.736	0.726	0.716	0.708	0.700	0.692	0.685	0.680	0.674	0.669	0.665	0.661	0.659	0.655	0.654	0.652	0.650	0.651	0.652	0.652	0.655	0.656	0.659	0.662	0.665	0.670	0.675	0.680	0.685	0.691	0.699	0.705	0.712	0.720	0.729	0.738	0.746	0.756	0.766	0.775	0.786	0.798	0.809	0.820	0.832	0.845	0.858	0.870	0.882	0.896	0.910	0.924	0.938	0.952	0.966	0.981	0.996	1.012	1.028	1.042	1.059	1.075	1.090	1.106	1.122	1.139	1.154	1.170	1.185	1.200	1.215	1.230	1.244	1.258	1.272	1.285	1.298	1.310	1.320	1.331	1.341	1.350	1.359	1.366	1.372	1.379	1.382	1.386	1.389	1.390	1.389	1.390	1.388	1.384	1.379	1.374	1.366	1.359	1.350	1.339	1.329	1.316	1.302	1.288	1.274	1.258	1.240	1.224	1.204	1.186	1.168	1.148	1.128	1.108	1.088	1.066	1.048	1.026	1.006	0.986	0.968	0.950	0.931	0.914	0.898	0.881	0.866	0.852	0.840	0.828	0.818	0.809	0.800	0.794	0.789	0.784	0.781	0.780	0.781	0.782	0.786	0.789	0.795	0.802	0.810	0.820	0.830	0.841	0.854	0.868	0.880	0.895	0.911	0.926	0.944	0.960	0.978	0.995	1.011	1.029	1.045	1.061	1.078	1.092	1.108	1.121	1.134	1.146	1.158	1.166	1.175	1.181	1.188	1.192	1.195	1.196	1.195	1.194	1.189	1.184	1.176	1.168	1.158	1.146	1.132	1.118	1.101	1.084	1.065	1.044	1.022	1.000	0.978	0.952	0.929	0.902	0.878	0.851	0.825	0.798	0.770	0.742	0.715	0.688	0.661	0.636	0.610	0.585	0.560	0.538	0.514	0.492	0.471	0.452	0.434	0.416	0.400	0.385	0.371	0.359	0.348	0.338	0.330	0.321	0.315	0.310	0.306	0.302	0.301	0.300	0.300	0.300	0.301	0.304	0.308	0.310	0.314	0.318	0.321	0.326	0.332	0.336	0.341	0.346	0.349	0.354	0.356	0.359	0.360	0.362	0.364	0.362	0.362	0.361	0.358	0.354	0.350	0.345	0.338	0.330	0.321	0.311	0.301	0.289	0.276	0.262	0.249	0.234	0.216	0.200	0.182	0.165	0.146	0.128	0.108	0.088	0.068	0.048	0.028	0.008	-0.014	-0.035	-0.054	-0.075	-0.094	-0.114	-0.132	-0.151	-0.170	-0.188	-0.204	-0.220	-0.236	-0.251	-0.265	-0.279	-0.291	-0.302	-0.312	-0.322	-0.332	-0.341	-0.349	-0.355	-0.362	-0.369	-0.374	-0.378	-0.381	-0.386	-0.390	-0.392	-0.396	-0.399	-0.400	-0.404	-0.406	-0.410	-0.412	-0.416	-0.420	-0.424	-0.430	-0.435	-0.441	-0.449	-0.456	-0.466	-0.475	-0.488	-0.500	-0.514	-0.530	-0.545	-0.564	-0.582	-0.604	-0.625	-0.650	-0.675	-0.702	-0.730	-0.759	-0.791	-0.824	-0.859	-0.895	-0.931	-0.971	-1.010	-1.052	-1.095	-1.140	-1.185	-1.231	-1.279	-1.326	-1.376	-1.426	-1.479	-1.530	-1.582	-1.636	-1.690	-1.744	-1.798	-1.854	-1.908	-1.964	-2.019	-2.074	-2.130	-2.185	-2.239	-2.291	-2.345	-2.399	-2.451	-2.502	-2.554	-2.604	-2.652	-2.700	-2.746	-2.792	-2.835	-2.879	-2.919	-2.959	-2.998	-3.034	-3.069	-3.101	-3.132	-3.162	-3.190	-3.216	-3.239	-3.260	-3.280	-3.298	-3.312	-3.326	-3.336	-3.345	-3.352	-3.358	-3.359	-3.360	-3.358	-3.354	-3.346	-3.338	-3.328	-3.315	-3.299	-3.282	-3.264	-3.244	-3.221	-3.196	-3.170	-3.142	-3.114	-3.084	-3.051	-3.016	-2.982	-2.945	-2.908	-2.870	-2.830	-2.790	-2.749	-2.705	-2.664	-2.620	-2.578	-2.534	-2.489	-2.445	-2.401	-2.358	-2.311	-2.268	-2.224	-2.180	-2.136	-2.092	-2.050	-2.006	-1.965	-1.922	-1.881	-1.840	-1.799	-1.760	-1.720	-1.680	-1.641	-1.604	-1.565	-1.528	-1.490	-1.454	-1.418	-1.381	-1.345	-1.310	-1.274	-1.239	-1.204	-1.169	-1.134	-1.098	-1.062	-1.028	-0.991	-0.955	-0.919	-0.881	-0.844	-0.806	-0.769	-0.730	-0.691	-0.651	-0.610	-0.569	-0.526	-0.484	-0.441	-0.398	-0.352	-0.306	-0.261	-0.214	-0.166	-0.119	-0.070	-0.021	0.029	0.080	0.131	0.182	0.235	0.288	0.340	0.395	0.448	0.502	0.556	0.610	0.664	0.719	0.774	0.828	0.881	0.936	0.990	1.042	1.096	1.150	1.202	1.254	1.305	1.356	1.406	1.456	1.505	1.554	1.601	1.649	1.695	1.741	1.786	1.830	1.872	1.915	1.956	1.998	2.036	2.076	2.114	2.151	2.189	2.224	2.259	2.292	2.326	2.358	2.389	2.419	2.449	2.478	2.505	2.532	2.559	2.584	2.609	2.632	2.656	2.679	2.700	2.721	2.741	2.761	2.780	2.798	2.816	2.832	2.848	2.864	2.878	2.890	2.904	2.915	2.926	2.936	2.946	2.955	2.964	2.970	2.976	2.982	2.988	2.992	2.995	2.998	2.998	2.999	2.999	2.996	2.995	2.990	2.986	2.980	2.972	2.966	2.956	2.946	2.936	2.924	2.909	2.894	2.879	2.861	2.842	2.824	2.804	2.782	2.761	2.738	2.712	2.686	2.660	2.632	2.604	2.574	2.544	2.514	2.482	2.450	2.418	2.384	2.350	2.315	2.280	2.246	2.211	2.174	2.140	2.104	2.069	2.034	1.999	1.964	1.931	1.899	1.865	1.834	1.804	1.774	1.745	1.718	1.691	1.666	1.642	1.620	1.599	1.579	1.561	1.545	1.530	1.518	1.506	1.496	1.489	1.482	1.478	1.475	1.475	1.475	1.476	1.481	1.486	1.494	1.502	1.512	1.525	1.536	1.551	1.565	1.581	1.598	1.615	1.635	1.654	1.674	1.694	1.714	1.734	1.755	1.776	1.796	1.816	1.835	1.854	1.871	1.889	1.905	1.919	1.932	1.945	1.958	1.968	1.976	1.982	1.988	1.991	1.992	1.992	1.991	1.988	1.981	1.974	1.962	1.950	1.936	1.920	1.901	1.880	1.859	1.834	1.809	1.782	1.755	1.725	1.692	1.660	1.626	1.591	1.555	1.519	1.481	1.444	1.406	1.369	1.330	1.292	1.254	1.216	1.179	1.141	1.106	1.071	1.038	1.004	0.972	0.942	0.914	0.886	0.861	0.838	0.814	0.795	0.776	0.759	0.745	0.732	0.721	0.714	0.709	0.704	0.702	0.702	0.706	0.711	0.718	0.725	0.736	0.748	0.761	0.776	0.794	0.812	0.832	0.854	0.876	0.901	0.926	0.952	0.979	1.006	1.034	1.064	1.094	1.124	1.154	1.185	1.215	1.248	1.278	1.310	1.341	1.371	1.402	1.432	1.464	1.494	1.524	1.554	1.582	1.612	1.640	1.668	1.695	1.721	1.749	1.775	1.800	1.826	1.850	1.874	1.898	1.921	1.942	1.965	1.988	2.009	2.029	2.049	2.069	2.089	2.108	2.128	2.146	2.164	2.180	2.198	2.215	2.230	2.245	2.259	2.274	2.288	2.300	2.312	2.325	2.336	2.348	2.358	2.368	2.378	2.386	2.394	2.401	2.408	2.412	2.419	2.422	2.426	2.429	2.430	2.431	2.431	2.431	2.429	2.428	2.425	2.421	2.416	2.412	2.408	2.400	2.395	2.389	2.380	2.371	2.364	2.355	2.345	2.336	2.328	2.318	2.308	2.296	2.286	2.276	2.265	2.255	2.245	2.235	2.225	2.214	2.205	2.196	2.186	2.178	2.169	2.160	2.152	2.146	2.139	2.131	2.126	2.121	2.116	2.112	2.109	2.105	2.102	2.101	2.100	2.099	2.100	2.101	2.101	2.104	2.105	2.109	2.111	2.116	2.121	2.125	2.131	2.139	2.145	2.152	2.160	2.170	2.179	2.189	2.200	2.210	2.222	2.234	2.246	2.259	2.271	2.285	2.299	2.312	2.326	2.342	2.358	2.371	2.388	2.401	2.416	2.431	2.446	2.461	2.478	2.491	2.506	2.520	2.534	2.548	2.561	2.574	2.586	2.598	2.610	2.620	2.631	2.640	2.649	2.658	2.664	2.671	2.676	2.681	2.685	2.688	2.690	2.690	2.690	2.689	2.688	2.685	2.679	2.674	2.670	2.662	2.655	2.645	2.636	2.625	2.614	2.601	2.588	2.572	2.559	2.544	2.526	2.509	2.492	2.474	2.455	2.436	2.416	2.396	2.375	2.355	2.334	2.312	2.291	2.269	2.248	2.225	2.204	2.181	2.159	2.135	2.114	2.091	2.069	2.046	2.024	2.001	1.980	1.958	1.935	1.911	1.890	1.868	1.846	1.824	1.801	1.781	1.758	1.736	1.716	1.694	1.674	1.652	1.632	1.611	1.591	1.571	1.551	1.531	1.512	1.494	1.475	1.456	1.439	1.422	1.405	1.390	1.372	1.359	1.344	1.330	1.316	1.304	1.292	1.282	1.271	1.264	1.255	1.248	1.241	1.236	1.231	1.228	1.224	1.222	1.221	1.221	1.221	1.222	1.225	1.228	1.230	1.235	1.239	1.244	1.250	1.256	1.261	1.268	1.274	1.280	1.288	1.294	1.300	1.306	1.311	1.316	1.321	1.324	1.328	1.330	1.330	1.330	1.329	1.326	1.322	1.318	1.311	1.304	1.294	1.284	1.272	1.259	1.242	1.226	1.208	1.188	1.166	1.144	1.121	1.095	1.069	1.041	1.012	0.982	0.952	0.921	0.889	0.856	0.822	0.789	0.755	0.720	0.684	0.649	0.612	0.579	0.544	0.509	0.475	0.442	0.410	0.378	0.346	0.315	0.285	0.258	0.229	0.202	0.178	0.155	0.131	0.110	0.090	0.072	0.055	0.038	0.024	0.010	-0.002	-0.015	-0.025	-0.034	-0.042	-0.051	-0.056	-0.062	-0.068	-0.071	-0.074	-0.078	-0.079	-0.080	-0.082	-0.082	-0.085	-0.084	-0.085	-0.086	-0.086	-0.088	-0.086	-0.089	-0.089	-0.090	-0.091	-0.092	-0.095	-0.098	-0.100	-0.104	-0.106	-0.110	-0.114	-0.118	-0.120	-0.124	-0.129	-0.132	-0.138	-0.140	-0.145	-0.149	-0.152	-0.156	-0.159	-0.161	-0.162	-0.164	-0.165	-0.165	-0.165	-0.164	-0.162	-0.159	-0.156	-0.150	-0.145	-0.138	-0.130	-0.121	-0.110	-0.100	-0.088	-0.074	-0.060	-0.045	-0.029	-0.011	0.006	0.026	0.045	0.066	0.086	0.109	0.131	0.154	0.178	0.200	0.224	0.248	0.271	0.295	0.319	0.341	0.365	0.388	0.410	0.432	0.454	0.475	0.495	0.514	0.531	0.550	0.568	0.582	0.598	0.612	0.626	0.639	0.649	0.660	0.670	0.678	0.685	0.691	0.696	0.701	0.705	0.708	0.711	0.714	0.715	0.716	0.716	0.718	0.718	0.718	0.718	0.716	0.718	0.718	0.716	0.718	0.719	0.719	0.720	0.721	0.722	0.725	0.728	0.731	0.735	0.739	0.744	0.749	0.755	0.761	0.769	0.776	0.784	0.791	0.801	0.810	0.820	0.830	0.840	0.851	0.861	0.871	0.881	0.891	0.902	0.912	0.921	0.931	0.940	0.948	0.956	0.962	0.969	0.974	0.979	0.981	0.984	0.986	0.986	0.986	0.985	0.981	0.979	0.972	0.966	0.959	0.950	0.941	0.930	0.918	0.905	0.891	0.875	0.859	0.841	0.821	0.802	0.781	0.761	0.740	0.718	0.695	0.671	0.648	0.622	0.599	0.574	0.550	0.525	0.499	0.474	0.449	0.424	0.400	0.375	0.351	0.328	0.304	0.282	0.260	0.239	0.219	0.198	0.179	0.159	0.142	0.125	0.109	0.094	0.080	0.068	0.054	0.044	0.032	0.022	0.014	0.006	0.000	-0.006	-0.010	-0.014	-0.016	-0.019	-0.019	-0.019	-0.018	-0.016	-0.012	-0.009	-0.004	0.004	0.009	0.018	0.025	0.036	0.045	0.058	0.069	0.082	0.096	0.111	0.126	0.144	0.160	0.178	0.196	0.215	0.235	0.256	0.276	0.299	0.321	0.344	0.366	0.390	0.414	0.438	0.461	0.486	0.511	0.536	0.562	0.588	0.611	0.638	0.662	0.689	0.714	0.738	0.762	0.786	0.810	0.834	0.858	0.880	0.901	0.924	0.944	0.965	0.984	1.001	1.021	1.038	1.054	1.069	1.082	1.096	1.110	1.121	1.132	1.142	1.152	1.161	1.169	1.176	1.182	1.188	1.191	1.195	1.199	1.201	1.204	1.205	1.205	1.206	1.206	1.205	1.202	1.201	1.200	1.198	1.196	1.194	1.191	1.188	1.186	1.184	1.181	1.179	1.178	1.175	1.174	1.172	1.171	1.170	1.170	1.170	1.170	1.170	1.170	1.172	1.174	1.175	1.178	1.180	1.182	1.185	1.190	1.192	1.196	1.200	1.204	1.209	1.212	1.216	1.219	1.222	1.225	1.229	1.232	1.234	1.236	1.236	1.239	1.239	1.238	1.238	1.236	1.234	1.231	1.228	1.224	1.219	1.212	1.206	1.199	1.190	1.181	1.170	1.159	1.149	1.136	1.122	1.109	1.095	1.079	1.064	1.048	1.031	1.015	0.996	0.979	0.960	0.941	0.922	0.904	0.885	0.866	0.848	0.829	0.811	0.792	0.775	0.759	0.741	0.726	0.710	0.698	0.684	0.671	0.660	0.649	0.640	0.632	0.626	0.620	0.616	0.612	0.611	0.610	0.611	0.612	0.616	0.621	0.628	0.635	0.644	0.654	0.665	0.678	0.691	0.706	0.721	0.738	0.755	0.772	0.792	0.811	0.831	0.852	0.875	0.896	0.918	0.940	0.961	0.984	1.005	1.025	1.048	1.068	1.088	1.106	1.126	1.144	1.160	1.176	1.191	1.206	1.219	1.231	1.241	1.251	1.260	1.268	1.274	1.280	1.282	1.285	1.288	1.289	1.286	1.285	1.282	1.279	1.275	1.270	1.264	1.256	1.248	1.240	1.230	1.220	1.211	1.200	1.190	1.179	1.168	1.156	1.145	1.134	1.124	1.111	1.102	1.090	1.081	1.070	1.059	1.050	1.040	1.032	1.024	1.015	1.008	1.001	0.994	0.986	0.980	0.974	0.969	0.964	0.958	0.954	0.949	0.944	0.939	0.935	0.931	0.926	0.922	0.918	0.914	0.910	0.905	0.900	0.896	0.891	0.885	0.880	0.875	0.870	0.864	0.859	0.852	0.848	0.841	0.836	0.830	0.825	0.819	0.814	0.810	0.805	0.801	0.798	0.794	0.791	0.789	0.788	0.786	0.785	0.785	0.785	0.786	0.789	0.792	0.796	0.801	0.808	0.814	0.821	0.830	0.840	0.849	0.860	0.871	0.884	0.898	0.911	0.926	0.941	0.958	0.974	0.991	1.009	1.026	1.045	1.065	1.084	1.102	1.122	1.144	1.162	1.182	1.202	1.222	1.242	1.261	1.280	1.300	1.319	1.338	1.355	1.372	1.390	1.408	1.425	1.441	1.458	1.472	1.488	1.502	1.516	1.530	1.544	1.555	1.568	1.580	1.591	1.602	1.612	1.624	1.634	1.641	1.651	1.660	1.668	1.676	1.682	1.690	1.696	1.702	1.708	1.714	1.719	1.724	1.729	1.732	1.736	1.739	1.742	1.744	1.746	1.748	1.748	1.748	1.748	1.746	1.746	1.744	1.741	1.738	1.734	1.730	1.724	1.720	1.714	1.705	1.699	1.690	1.682	1.672	1.662	1.652	1.641	1.630	1.618	1.606	1.592	1.580	1.566	1.552	1.539	1.525	1.510	1.496	1.481	1.466	1.452	1.436	1.422	1.406	1.392	1.378	1.362	1.349	1.334	1.321	1.308	1.292	1.280	1.266	1.254	1.241	1.230	1.218	1.206	1.195	1.184	1.174	1.162	1.152	1.142	1.134	1.124	1.115	1.105	1.096	1.088	1.078	1.070	1.060	1.051	1.042	1.032	1.022	1.011	1.001	0.991	0.981	0.969	0.958	0.945	0.932	0.919	0.906	0.892	0.876	0.861	0.846	0.830	0.814	0.796	0.779	0.760	0.741	0.722	0.701	0.682	0.661	0.640	0.619	0.595	0.574	0.550	0.526	0.502	0.478	0.454	0.429	0.404	0.379	0.352	0.328	0.302	0.276	0.251	0.224	0.199	0.174	0.149	0.124	0.099	0.072	0.048	0.024	0.000	-0.025	-0.049	-0.072	-0.096	-0.119	-0.141	-0.162	-0.185	-0.206	-0.226	-0.248	-0.268	-0.286	-0.305	-0.324	-0.341	-0.358	-0.374	-0.389	-0.405	-0.420	-0.434	-0.446	-0.459	-0.470	-0.481	-0.491	-0.500	-0.510	-0.518	-0.525	-0.531	-0.536	-0.540	-0.544	-0.548	-0.550	-0.551	-0.552	-0.552	-0.552	-0.550	-0.549	-0.545	-0.542	-0.538	-0.534	-0.529	-0.521	-0.515	-0.507	-0.499	-0.491	-0.482	-0.472	-0.464	-0.454	-0.442	-0.431	-0.420	-0.408	-0.396	-0.385	-0.372	-0.360	-0.346	-0.334	-0.321	-0.309	-0.296	-0.284	-0.271	-0.259	-0.246	-0.234	-0.222	-0.210	-0.199	-0.188	-0.178	-0.166	-0.158	-0.148	-0.139	-0.130	-0.121	-0.114	-0.105	-0.098	-0.091	-0.085	-0.079	-0.074	-0.069	-0.065	-0.060	-0.058	-0.055	-0.051	-0.049	-0.048	-0.048	-0.046	-0.045	-0.046	-0.046	-0.048	-0.050	-0.051	-0.054	-0.056	-0.060	-0.064	-0.068	-0.071	-0.076	-0.080	-0.086	-0.091	-0.096	-0.102	-0.109	-0.114	-0.120	-0.126	-0.134	-0.140	-0.146	-0.152	-0.160	-0.168	-0.172	-0.180	-0.188	-0.195	-0.200	-0.208	-0.215	-0.221	-0.229	-0.235	-0.242	-0.249	-0.255	-0.261	-0.268	-0.272	-0.279	-0.284	-0.290	-0.294	-0.299	-0.304	-0.308	-0.311	-0.316	-0.320	-0.325	-0.329	-0.332	-0.336	-0.339	-0.342	-0.346	-0.349	-0.351	-0.355	-0.358	-0.361	-0.364	-0.368	-0.371	-0.374	-0.378	-0.381	-0.385	-0.389	-0.394	-0.399	-0.402	-0.408	-0.411	-0.416	-0.421	-0.428	-0.432	-0.439	-0.444	-0.449	-0.456	-0.461	-0.469	-0.474	-0.480	-0.486	-0.491	-0.499	-0.504	-0.509	-0.514	-0.519	-0.524	-0.529	-0.532	-0.536	-0.539	-0.542	-0.545	-0.546	-0.549	-0.550	-0.549	-0.550	-0.549	-0.546	-0.544	-0.541	-0.536	-0.531	-0.526	-0.521	-0.514	-0.507	-0.500	-0.490	-0.481	-0.472	-0.464	-0.452	-0.442	-0.430	-0.420	-0.408	-0.396	-0.384	-0.371	-0.361	-0.349	-0.336	-0.325	-0.314	-0.304	-0.292	-0.284	-0.274	-0.265	-0.258	-0.251	-0.245	-0.238	-0.232	-0.228	-0.225	-0.222	-0.221	-0.219	-0.219	-0.221	-0.222	-0.225	-0.230	-0.236	-0.241	-0.249	-0.255	-0.264	-0.272	-0.282	-0.294	-0.305	-0.318	-0.330	-0.342	-0.355	-0.369	-0.382	-0.396	-0.410	-0.424	-0.439	-0.451	-0.466	-0.479	-0.494	-0.506	-0.518	-0.530	-0.542	-0.554	-0.565	-0.575	-0.585	-0.595	-0.602	-0.610	-0.618	-0.624	-0.630	-0.635	-0.640	-0.644	-0.645	-0.648	-0.649	-0.650	-0.650	-0.650	-0.649	-0.649	-0.646	-0.642	-0.640	-0.636	-0.632	-0.629	-0.624	-0.618	-0.612	-0.606	-0.600	-0.594	-0.588	-0.580	-0.574	-0.568	-0.560	-0.552	-0.546	-0.539	-0.532	-0.525	-0.519	-0.511	-0.505	-0.498	-0.491	-0.486	-0.479	-0.474	-0.469	-0.462	-0.459	-0.452	-0.449	-0.444	-0.440	-0.436	-0.431	-0.429	-0.426	-0.422	-0.420	-0.419	-0.418	-0.416	-0.415	-0.415	-0.415	-0.415	-0.415	-0.418	-0.419	-0.421	-0.425	-0.429	-0.434	-0.439	-0.444	-0.450	-0.458	-0.464	-0.471	-0.480	-0.490	-0.500	-0.510	-0.521	-0.532	-0.545	-0.558	-0.570	-0.585	-0.599	-0.614	-0.629	-0.645	-0.660	-0.676	-0.692	-0.709	-0.726	-0.744	-0.762	-0.779	-0.798	-0.815	-0.832	-0.850	-0.868	-0.884	-0.901	-0.918	-0.932	-0.949	-0.962	-0.978	-0.990	-1.002	-1.015	-1.026	-1.036	-1.046	-1.055	-1.064	-1.070	-1.076	-1.082	-1.086	-1.089	-1.091	-1.092	-1.092	-1.092	-1.091	-1.089	-1.085	-1.082	-1.078	-1.072	-1.065	-1.058	-1.050	-1.041	-1.031	-1.022	-1.011	-1.000	-0.989	-0.976	-0.964	-0.951	-0.939	-0.925	-0.912	-0.899	-0.885	-0.870	-0.858	-0.844	-0.829	-0.816	-0.802	-0.790	-0.776	-0.762	-0.750	-0.738	-0.726	-0.714	-0.701	-0.690	-0.680	-0.669	-0.659	-0.649	-0.639	-0.630	-0.621	-0.612	-0.605	-0.599	-0.591	-0.585	-0.578	-0.572	-0.568	-0.562	-0.558	-0.555	-0.551	-0.549	-0.545	-0.544	-0.542	-0.540	-0.540	-0.540	-0.540	-0.541	-0.542	-0.544	-0.548	-0.550	-0.551	-0.555	-0.560	-0.564	-0.570	-0.574	-0.580	-0.586	-0.592	-0.600	-0.606	-0.612	-0.620	-0.626	-0.634	-0.641	-0.649	-0.655	-0.662	-0.669	-0.678	-0.684	-0.691	-0.698	-0.704	-0.710	-0.716	-0.721	-0.726	-0.730	-0.734	-0.738	-0.740	-0.741	-0.742	-0.744	-0.744	-0.742	-0.741	-0.739	-0.736	-0.731	-0.728	-0.722	-0.715	-0.709	-0.700	-0.691	-0.682	-0.672	-0.661	-0.651	-0.640	-0.628	-0.615	-0.602	-0.589	-0.575	-0.560	-0.546	-0.532	-0.518	-0.502	-0.489	-0.474	-0.459	-0.445	-0.431	-0.418	-0.405	-0.390	-0.379	-0.366	-0.354	-0.344	-0.332	-0.324	-0.315	-0.306	-0.299	-0.294	-0.288	-0.282	-0.279	-0.275	-0.274	-0.271	-0.271	-0.272	-0.272	-0.276	-0.279	-0.282	-0.288	-0.292	-0.299	-0.306	-0.314	-0.322	-0.331	-0.340	-0.351	-0.361	-0.372	-0.385	-0.395	-0.409	-0.421	-0.434	-0.446	-0.459	-0.472	-0.484	-0.496	-0.509	-0.521	-0.534	-0.546	-0.558	-0.570	-0.580	-0.590	-0.601	-0.611	-0.620	-0.629	-0.636	-0.645	-0.651	-0.659	-0.665	-0.670	-0.674	-0.679	-0.682	-0.686	-0.689	-0.691	-0.694	-0.694	-0.695	-0.695	-0.696	-0.695	-0.695	-0.694	-0.692	-0.691	-0.690	-0.689	-0.686	-0.684	-0.682	-0.680	-0.676	-0.675	-0.672	-0.671	-0.669	-0.668	-0.665	-0.662	-0.661	-0.660	-0.659	-0.659	-0.656	-0.655	-0.654	-0.654	-0.652	-0.652	-0.651	-0.650	-0.649	-0.648	-0.648	-0.646	-0.646	-0.645	-0.642	-0.641	-0.639	-0.636	-0.635	-0.632	-0.629	-0.624	-0.621	-0.616	-0.611	-0.606	-0.600	-0.594	-0.586	-0.578	-0.569	-0.561	-0.551	-0.541	-0.531	-0.519	-0.507	-0.495	-0.481	-0.469	-0.455	-0.440	-0.425	-0.409	-0.395	-0.379	-0.362	-0.346	-0.329	-0.314	-0.298	-0.280	-0.264	-0.246	-0.230	-0.214	-0.198	-0.181	-0.165	-0.150	-0.135	-0.120	-0.106	-0.092	-0.080	-0.068	-0.055	-0.044	-0.032	-0.021	-0.011	-0.002	0.008	0.015	0.022	0.029	0.035	0.041	0.045	0.049	0.052	0.056	0.058	0.060	0.060	0.061	0.061	0.060	0.059	0.058	0.055	0.054	0.050	0.046	0.042	0.039	0.035	0.029	0.024	0.019	0.012	0.006	0.000	-0.008	-0.015	-0.021	-0.030	-0.038	-0.045	-0.054	-0.062	-0.071	-0.080	-0.090	-0.100	-0.110	-0.119	-0.130	-0.140	-0.150	-0.161	-0.172	-0.184	-0.196	-0.206	-0.219	-0.230	-0.242	-0.254	-0.265	-0.279	-0.290	-0.304	-0.315	-0.328	-0.341	-0.352	-0.365	-0.378	-0.390	-0.402	-0.415	-0.428	-0.439	-0.451	-0.462	-0.475	-0.486	-0.498	-0.509	-0.520	-0.530	-0.541	-0.552	-0.562	-0.572	-0.582	-0.591	-0.600	-0.609	-0.618	-0.625	-0.632	-0.640	-0.645	-0.652	-0.658	-0.664	-0.668	-0.672	-0.676	-0.680	-0.682	-0.685	-0.688	-0.688	-0.689	-0.689	-0.689	-0.688	-0.685	-0.685	-0.681	-0.678	-0.674	-0.670	-0.665	-0.660	-0.655	-0.648	-0.642	-0.635	-0.626	-0.619	-0.610	-0.602	-0.594	-0.585	-0.575	-0.565	-0.555	-0.546	-0.535	-0.526	-0.516	-0.506	-0.498	-0.489	-0.479	-0.471	-0.462	-0.455	-0.448	-0.441	-0.436	-0.431	-0.426	-0.424	-0.420	-0.418	-0.418	-0.418	-0.419	-0.420	-0.422	-0.428	-0.434	-0.439	-0.446	-0.455	-0.465	-0.476	-0.488	-0.501	-0.515	-0.531	-0.546	-0.564	-0.581	-0.601	-0.620	-0.641	-0.662	-0.685	-0.708	-0.729	-0.752	-0.776	-0.801	-0.825	-0.850	-0.874	-0.898	-0.922	-0.946	-0.970	-0.994	-1.016	-1.039	-1.061	-1.080	-1.101	-1.121	-1.140	-1.158	-1.175	-1.189	-1.205	-1.218	-1.230	-1.240	-1.251	-1.259	-1.268	-1.272	-1.278	-1.280	-1.282	-1.284	-1.282	-1.281	-1.278	-1.274	-1.270	-1.262	-1.256	-1.248	-1.238	-1.228	-1.218	-1.205	-1.192	-1.180	-1.165	-1.151	-1.136	-1.120	-1.105	100.000	5.000	2.000	1.000	4.000	0.000	0.000	0.000	0.000	0.000	0.000	0.000	0.000	0.000	0.000	0.000	0.000	0.000	1.652	1.632	1.615	1.598	1.579	1.561	1.544	1.528	1.510	1.494	1.479	1.462	1.446	1.432	1.416	1.404	1.390	1.376	1.365	1.352	1.341	1.331	1.320	1.311	1.301	1.292	1.285	1.276	1.270	1.264	1.258	1.252	1.248	1.244	1.240	1.238	1.235	1.232	1.231	1.229	1.228	1.228	1.228	1.228	1.229	1.228	1.229	1.231	1.232	1.232	1.235	1.236	1.236	1.239	1.239	1.239	1.239	1.240	1.240	1.239	1.236	1.235	1.234	1.230	1.228	1.224	1.219	1.214	1.208	1.201	1.194	1.186	1.179	1.170	1.159	1.149	1.136	1.125	1.112	1.099	1.084	1.070	1.055	1.039	1.021	1.005	0.988	0.969	0.950	0.932	0.912	0.892	0.872	0.854	0.832	0.811	0.791	0.771	0.751	0.731	0.710	0.691	0.671	0.651	0.632	0.614	0.595	0.578	0.560	0.542	0.526	0.511	0.495	0.480	0.465	0.450	0.436	0.424	0.411	0.400	0.389	0.379	0.369	0.359	0.350	0.341	0.334	0.328	0.320	0.316	0.310	0.305	0.301	0.298	0.295	0.291	0.289	0.288	0.285	0.284	0.284	0.284	0.284	0.284	0.284	0.284	0.285	0.285	0.286	0.288	0.289	0.289	0.291	0.291	0.292	0.292	0.294	0.294	0.294	0.295	0.295	0.294	0.294	0.292	0.291	0.289	0.288	0.285	0.280	0.278	0.272	0.269	0.262	0.256	0.250	0.244	0.236	0.228	0.219	0.209	0.199	0.189	0.178	0.165	0.154	0.139	0.126	0.111	0.098	0.082	0.066	0.050	0.034	0.016	0.000	-0.018	-0.035	-0.054	-0.071	-0.090	-0.109	-0.128	-0.145	-0.164	-0.181	-0.200	-0.219	-0.236	-0.254	-0.272	-0.289	-0.306	-0.324	-0.339	-0.355	-0.369	-0.385	-0.399	-0.412	-0.426	-0.440	-0.451	-0.462	-0.474	-0.485	-0.494	-0.504	-0.511	-0.520	-0.528	-0.532	-0.540	-0.545	-0.549	-0.552	-0.558	-0.560	-0.562	-0.562	-0.564	-0.565	-0.565	-0.565	-0.562	-0.561	-0.560	-0.558	-0.556	-0.552	-0.550	-0.548	-0.545	-0.540	-0.536	-0.532	-0.528	-0.522	-0.519	-0.514	-0.510	-0.505	-0.501	-0.498	-0.494	-0.491	-0.488	-0.485	-0.484	-0.481	-0.481	-0.479	-0.480	-0.480	-0.481	-0.484	-0.486	-0.489	-0.492	-0.499	-0.504	-0.510	-0.516	-0.525	-0.535	-0.545	-0.555	-0.569	-0.580	-0.594	-0.609	-0.624	-0.640	-0.658	-0.676	-0.695	-0.714	-0.735	-0.756	-0.778	-0.800	-0.822	-0.846	-0.870	-0.894	-0.919	-0.945	-0.970	-0.996	-1.021	-1.046	-1.072	-1.098	-1.122	-1.149	-1.172	-1.196	-1.220	-1.242	-1.264	-1.286	-1.306	-1.328	-1.345	-1.364	-1.381	-1.398	-1.414	-1.428	-1.440	-1.451	-1.461	-1.470	-1.479	-1.485	-1.491	-1.494	-1.498	-1.499	-1.499	-1.498	-1.495	-1.492	-1.488	-1.482	-1.476	-1.468	-1.459	-1.450	-1.439	-1.428	-1.416	-1.404	-1.390	-1.378	-1.362	-1.349	-1.334	-1.320	-1.304	-1.288	-1.272	-1.255	-1.240	-1.222	-1.206	-1.190	-1.175	-1.159	-1.144	-1.129	-1.112	-1.098	-1.082	-1.069	-1.055	-1.041	-1.028	-1.015	-1.002	-0.990	-0.978	-0.966	-0.956	-0.944	-0.934	-0.922	-0.912	-0.904	-0.894	-0.885	-0.875	-0.866	-0.859	-0.850	-0.841	-0.832	-0.825	-0.816	-0.809	-0.800	-0.792	-0.785	-0.776	-0.769	-0.760	-0.752	-0.742	-0.734	-0.724	-0.715	-0.706	-0.696	-0.686	-0.676	-0.666	-0.655	-0.644	-0.632	-0.620	-0.608	-0.595	-0.582	-0.569	-0.555	-0.542	-0.526	-0.511	-0.498	-0.482	-0.466	-0.449	-0.432	-0.415	-0.398	-0.380	-0.361	-0.342	-0.324	-0.304	-0.282	-0.264	-0.242	-0.221	-0.200	-0.179	-0.158	-0.135	-0.112	-0.090	-0.066	-0.044	-0.021	0.002	0.026	0.049	0.072	0.095	0.119	0.141	0.164	0.188	0.209	0.231	0.254	0.276	0.298	0.319	0.340	0.361	0.381	0.402	0.421	0.440	0.460	0.478	0.496	0.511	0.529	0.545	0.560	0.575	0.589	0.601	0.615	0.626	0.638	0.646	0.658	0.666	0.674	0.681	0.689	0.695	0.700	0.705	0.710	0.712	0.715	0.718	0.719	0.718	0.718	0.716	0.714	0.710	0.706	0.702	0.698	0.691	0.685	0.678	0.670	0.661	0.652	0.644	0.634	0.622	0.611	0.600	0.588	0.575	0.561	0.548	0.532	0.519	0.504	0.490	0.475	0.459	0.444	0.428	0.411	0.394	0.378	0.362	0.346	0.331	0.315	0.299	0.285	0.270	0.255	0.241	0.226	0.214	0.200	0.188	0.176	0.166	0.155	0.146	0.136	0.128	0.121	0.114	0.108	0.102	0.099	0.095	0.092	0.090	0.089	0.089	0.090	0.091	0.094	0.099	0.102	0.108	0.114	0.120	0.128	0.135	0.144	0.152	0.162	0.174	0.184	0.195	0.208	0.219	0.231	0.245	0.258	0.270	0.282	0.296	0.309	0.321	0.334	0.346	0.359	0.371	0.382	0.392	0.402	0.412	0.421	0.431	0.439	0.446	0.454	0.459	0.464	0.469	0.472	0.474	0.478	0.476	0.476	0.476	0.474	0.471	0.468	0.462	0.456	0.450	0.442	0.434	0.425	0.415	0.405	0.394	0.381	0.369	0.356	0.344	0.330	0.315	0.301	0.286	0.271	0.256	0.241	0.226	0.211	0.196	0.181	0.168	0.152	0.139	0.126	0.112	0.100	0.089	0.076	0.066	0.056	0.048	0.039	0.030	0.024	0.016	0.010	0.005	0.000	-0.004	-0.008	-0.011	-0.012	-0.014	-0.016	-0.016	-0.016	-0.016	-0.016	-0.016	-0.015	-0.014	-0.012	-0.010	-0.009	-0.006	-0.005	-0.004	-0.001	0.000	0.001	0.002	0.002	0.004	0.004	0.002	0.002	0.001	-0.001	-0.004	-0.006	-0.010	-0.014	-0.019	-0.024	-0.029	-0.035	-0.041	-0.049	-0.056	-0.064	-0.071	-0.080	-0.089	-0.098	-0.108	-0.116	-0.126	-0.136	-0.146	-0.155	-0.164	-0.174	-0.182	-0.191	-0.200	-0.208	-0.216	-0.224	-0.230	-0.238	-0.244	-0.250	-0.256	-0.261	-0.265	-0.269	-0.272	-0.276	-0.279	-0.281	-0.282	-0.284	-0.284	-0.284	-0.284	-0.282	-0.281	-0.279	-0.278	-0.276	-0.274	-0.270	-0.269	-0.266	-0.264	-0.262	-0.259	-0.258	-0.255	-0.254	-0.251	-0.250	-0.249	-0.248	-0.248	-0.248	-0.248	-0.248	-0.248	-0.249	-0.250	-0.251	-0.252	-0.255	-0.256	-0.259	-0.261	-0.262	-0.265	-0.269	-0.271	-0.274	-0.278	-0.280	-0.282	-0.284	-0.285	-0.288	-0.289	-0.291	-0.291	-0.291	-0.291	-0.290	-0.289	-0.289	-0.286	-0.282	-0.280	-0.276	-0.271	-0.268	-0.262	-0.256	-0.250	-0.242	-0.236	-0.229	-0.220	-0.211	-0.202	-0.192	-0.182	-0.172	-0.161	-0.151	-0.140	-0.129	-0.119	-0.108	-0.096	-0.085	-0.074	-0.062	-0.051	-0.040	-0.029	-0.018	-0.008	0.002	0.014	0.024	0.035	0.045	0.055	0.065	0.075	0.084	0.094	0.102	0.112	0.121	0.131	0.140	0.149	0.159	0.166	0.176	0.186	0.195	0.205	0.215	0.224	0.235	0.246	0.255	0.266	0.276	0.288	0.298	0.310	0.320	0.331	0.344	0.356	0.368	0.379	0.391	0.404	0.415	0.428	0.441	0.454	0.466	0.478	0.490	0.501	0.514	0.525	0.536	0.548	0.558	0.568	0.576	0.585	0.592	0.600	0.606	0.612	0.618	0.622	0.626	0.629	0.631	0.632	0.632	0.632	0.631	0.630	0.626	0.625	0.621	0.616	0.610	0.605	0.599	0.592	0.585	0.576	0.568	0.559	0.550	0.542	0.532	0.522	0.512	0.502	0.492	0.482	0.472	0.464	0.454	0.444	0.435	0.426	0.419	0.410	0.402	0.395	0.389	0.382	0.379	0.374	0.370	0.366	0.365	0.362	0.362	0.361	0.362	0.365	0.368	0.370	0.374	0.379	0.384	0.391	0.398	0.405	0.415	0.425	0.434	0.445	0.458	0.470	0.484	0.498	0.512	0.529	0.545	0.561	0.579	0.598	0.616	0.635	0.656	0.675	0.695	0.716	0.736	0.759	0.779	0.800	0.821	0.842	0.865	0.888	0.908	0.929	0.950	0.971	0.992	1.012	1.032	1.052	1.071	1.090	1.108	1.124	1.139	1.155	1.170	1.184	1.195	1.208	1.219	1.229	1.238	1.245	1.251	1.256	1.261	1.265	1.266	1.266	1.266	1.266	1.264	1.260	1.255	1.250	1.242	1.236	1.228	1.218	1.206	1.195	1.182	1.170	1.155	1.141	1.126	1.111	1.095	1.079	1.061	1.044	1.026	1.009	0.991	0.972	0.955	0.938	0.920	0.901	0.884	0.866	0.849	0.832	0.815	0.799	0.784	0.768	0.751	0.738	0.724	0.709	0.695	0.682	0.669	0.656	0.645	0.634	0.624	0.612	0.604	0.594	0.584	0.576	0.568	0.561	0.552	0.545	0.539	0.532	0.525	0.519	0.514	0.507	0.502	0.495	0.490	0.484	0.480	0.474	0.469	0.461	0.456	0.450	0.444	0.436	0.430	0.422	0.415	0.408	0.400	0.391	0.382	0.374	0.366	0.356	0.346	0.336	0.326	0.315	0.304	0.291	0.280	0.268	0.255	0.242	0.228	0.214	0.199	0.185	0.169	0.152	0.138	0.120	0.105	0.088	0.070	0.052	0.034	0.015	-0.002	-0.021	-0.041	-0.060	-0.080	-0.099	-0.119	-0.139	-0.160	-0.180	-0.201	-0.221	-0.241	-0.261	-0.282	-0.302	-0.322	-0.342	-0.362	-0.381	-0.400	-0.420	-0.439	-0.456	-0.474	-0.491	-0.509	-0.524	-0.540	-0.555	-0.570	-0.584	-0.598	-0.611	-0.622	-0.634	-0.645	-0.655	-0.664	-0.672	-0.681	-0.689	-0.694	-0.700	-0.704	-0.709	-0.711	-0.715	-0.716	-0.716	-0.716	-0.715	-0.714	-0.712	-0.710	-0.706	-0.702	-0.698	-0.692	-0.686	-0.680	-0.672	-0.665	-0.656	-0.649	-0.640	-0.631	-0.621	-0.611	-0.602	-0.591	-0.580	-0.569	-0.559	-0.548	-0.536	-0.525	-0.512	-0.501	-0.489	-0.476	-0.465	-0.452	-0.440	-0.429	-0.418	-0.405	-0.394	-0.381	-0.370	-0.359	-0.348	-0.336	-0.325	-0.314	-0.304	-0.294	-0.284	-0.274	-0.264	-0.255	-0.248	-0.239	-0.231	-0.222	-0.216	-0.210	-0.202	-0.198	-0.192	-0.186	-0.181	-0.176	-0.174	-0.170	-0.168	-0.165	-0.164	-0.161	-0.160	-0.161	-0.161	-0.161	-0.162	-0.164	-0.166	-0.169	-0.170	-0.174	-0.178	-0.182	-0.188	-0.194	-0.199	-0.205	-0.211	-0.219	-0.226	-0.234	-0.241	-0.250	-0.259	-0.268	-0.276	-0.286	-0.296	-0.305	-0.316	-0.326	-0.336	-0.346	-0.358	-0.369	-0.380	-0.391	-0.401	-0.414	-0.425	-0.438	-0.448	-0.460	-0.472	-0.482	-0.495	-0.506	-0.519	-0.530	-0.541	-0.552	-0.564	-0.576	-0.588	-0.599	-0.611	-0.622	-0.632	-0.644	-0.655	-0.665	-0.675	-0.686	-0.695	-0.705	-0.714	-0.724	-0.732	-0.742	-0.751	-0.759	-0.766	-0.774	-0.781	-0.788	-0.792	-0.799	-0.804	-0.809	-0.812	-0.815	-0.818	-0.820	-0.822	-0.822	-0.822	-0.822	-0.821	-0.819	-0.816	-0.812	-0.809	-0.804	-0.799	-0.792	-0.785	-0.778	-0.769	-0.760	-0.750	-0.741	-0.730	-0.719	-0.706	-0.694	-0.680	-0.668	-0.652	-0.639	-0.624	-0.609	-0.594	-0.580	-0.564	-0.548	-0.532	-0.518	-0.502	-0.486	-0.471	-0.456	-0.440	-0.426	-0.411	-0.398	-0.382	-0.370	-0.356	-0.345	-0.332	-0.321	-0.310	-0.299	-0.289	-0.280	-0.270	-0.262	-0.255	-0.246	-0.239	-0.232	-0.226	-0.220	-0.215	-0.210	-0.205	-0.201	-0.198	-0.194	-0.190	-0.186	-0.182	-0.180	-0.178	-0.174	-0.171	-0.169	-0.165	-0.161	-0.160	-0.158	-0.152	-0.150	-0.148	-0.144	-0.141	-0.138	-0.135	-0.130	-0.128	-0.124	-0.121	-0.118	-0.114	-0.111	-0.108	-0.102	-0.100	-0.096	-0.095	-0.091	-0.088	-0.085	-0.082	-0.079	-0.078	-0.075	-0.072	-0.071	-0.070	-0.069	-0.068	-0.068	-0.068	-0.068	-0.068	-0.068	-0.068	-0.069	-0.069	-0.070	-0.070	-0.072	-0.074	-0.075	-0.078	-0.079	-0.080	-0.081	-0.084	-0.085	-0.086	-0.089	-0.090	-0.090	-0.091	-0.092	-0.092	-0.094	-0.094	-0.094	-0.092	-0.092	-0.092	-0.091	-0.090	-0.088	-0.086	-0.085	-0.082	-0.080	-0.078	-0.076	-0.074	-0.071	-0.070	-0.068	-0.065	-0.064	-0.061	-0.060	-0.059	-0.056	-0.056	-0.056	-0.058	-0.058	-0.059	-0.062	-0.065	-0.070	-0.074	-0.079	-0.086	-0.092	-0.100	-0.109	-0.118	-0.129	-0.141	-0.152	-0.166	-0.181	-0.196	-0.212	-0.230	-0.246	-0.266	-0.286	-0.305	-0.326	-0.348	-0.370	-0.392	-0.415	-0.440	-0.465	-0.489	-0.514	-0.539	-0.564	-0.590	-0.615	-0.640	-0.665	-0.691	-0.716	-0.741	-0.766	-0.790	-0.814	-0.838	-0.860	-0.884	-0.906	-0.926	-0.948	-0.968	-0.986	-1.005	-1.022	-1.040	-1.056	-1.071	-1.085	-1.100	-1.112	-1.124	-1.136	-1.148	-1.156	-1.166	-1.174	-1.182	-1.189	-1.195	-1.200	-1.205	-1.210	-1.214	-1.218	-1.220	-1.222	-1.224	-1.224	-1.225	-1.225	-1.225	-1.225	-1.222	-1.221	-1.219	-1.216	-1.212	-1.210	-1.205	-1.201	-1.198	-1.191	-1.186	-1.181	-1.175	-1.168	-1.161	-1.154	-1.145	-1.138	-1.129	-1.119	-1.111	-1.101	-1.091	-1.081	-1.071	-1.060	-1.050	-1.039	-1.026	-1.014	-1.002	-0.990	-0.978	-0.965	-0.952	-0.940	-0.926	-0.912	-0.899	-0.885	-0.871	-0.858	-0.844	-0.829	-0.815	-0.801	-0.788	-0.772	-0.759	-0.744	-0.730	-0.718	-0.702	-0.690	-0.676	-0.662	-0.650	-0.636	-0.622	-0.610	-0.596	-0.584	-0.571	-0.559	-0.546	-0.535	-0.522	-0.510	-0.499	-0.488	-0.475	-0.465	-0.454	-0.442	-0.432	-0.421	-0.411	-0.400	-0.390	-0.379	-0.369	-0.359	-0.348	-0.338	-0.328	-0.318	-0.306	-0.296	-0.286	-0.276	-0.266	-0.256	-0.245	-0.235	-0.225	-0.215	-0.205	-0.195	-0.185	-0.175	-0.165	-0.154	-0.144	-0.132	-0.122	-0.112	-0.102	-0.092	-0.081	-0.071	-0.061	-0.050	-0.040	-0.029	-0.019	-0.008	0.002	0.014	0.024	0.034	0.044	0.055	0.065	0.075	0.085	0.096	0.106	0.116	0.126	0.135	0.146	0.155	0.165	0.174	0.184	0.192	0.201	0.210	0.219	0.228	0.235	0.244	0.250	0.258	0.264	0.270	0.276	0.281	0.286	0.291	0.295	0.299	0.300	0.302	0.302	0.304	0.302	0.302	0.299	0.298	0.292	0.289	0.282	0.276	0.269	0.260	0.251	0.241	0.230	0.218	0.204	0.190	0.175	0.159	0.141	0.124	0.105	0.085	0.066	0.045	0.022	0.000	-0.024	-0.048	-0.072	-0.099	-0.124	-0.150	-0.178	-0.204	-0.230	-0.258	-0.285	-0.312	-0.340	-0.366	-0.394	-0.420	-0.446	-0.472	-0.498	-0.521	-0.546	-0.570	-0.592	-0.614	-0.636	-0.656	-0.675	-0.692	-0.710	-0.725	-0.739	-0.752	-0.765	-0.776	-0.785	-0.792	-0.800	-0.805	-0.809	-0.811	-0.812	-0.811	-0.810	-0.806	-0.802	-0.798	-0.790	-0.781	-0.772	-0.761	-0.750	-0.738	-0.722	-0.708	-0.691	-0.674	-0.655	-0.636	-0.616	-0.596	-0.574	-0.551	-0.529	-0.505	-0.482	-0.459	-0.434	-0.409	-0.385	-0.360	-0.334	-0.310	-0.284	-0.259	-0.234	-0.208	-0.182	-0.160	-0.135	-0.110	-0.088	-0.064	-0.040	-0.019	0.004	0.025	0.045	0.065	0.085	0.104	0.122	0.140	0.156	0.172	0.188	0.201	0.215	0.228	0.240	0.250	0.260	0.269	0.275	0.282	0.286	0.291	0.294	0.295	0.295	0.295	0.292	0.289	0.286	0.279	0.272	0.265	0.256	0.245	0.234	0.221	0.208	0.192	0.178	0.160	0.141	0.121	0.101	0.079	0.058	0.034	0.010	-0.016	-0.041	-0.068	-0.095	-0.124	-0.151	-0.180	-0.210	-0.240	-0.269	-0.300	-0.329	-0.359	-0.390	-0.419	-0.448	-0.476	-0.506	-0.534	-0.560	-0.586	-0.612	-0.638	-0.662	-0.686	-0.708	-0.729	-0.748	-0.768	-0.785	-0.800	-0.816	-0.828	-0.841	-0.851	-0.861	-0.869	-0.875	-0.880	-0.882	-0.885	-0.885	-0.885	-0.881	-0.878	-0.872	-0.866	-0.858	-0.849	-0.839	-0.828	-0.815	-0.801	-0.788	-0.772	-0.755	-0.739	-0.721	-0.701	-0.682	-0.662	-0.642	-0.622	-0.601	-0.580	-0.558	-0.538	-0.515	-0.494	-0.472	-0.451	-0.431	-0.410	-0.389	-0.369	-0.349	-0.330	-0.311	-0.291	-0.274	-0.256	-0.239	-0.222	-0.206	-0.190	-0.176	-0.161	-0.149	-0.136	-0.125	-0.112	-0.102	-0.094	-0.085	-0.075	-0.068	-0.061	-0.055	-0.050	-0.045	-0.039	-0.036	-0.032	-0.030	-0.028	-0.025	-0.025	-0.025	-0.024	-0.025	-0.025	-0.025	-0.026	-0.029	-0.030	-0.032	-0.035	-0.038	-0.040	-0.042	-0.046	-0.049	-0.051	-0.054	-0.058	-0.061	-0.064	-0.066	-0.070	-0.072	-0.075	-0.078	-0.079	-0.081	-0.082	-0.084	-0.085	-0.086	-0.086	-0.085	-0.086	-0.085	-0.085	-0.082	-0.081	-0.079	-0.078	-0.074	-0.070	-0.068	-0.064	-0.060	-0.055	-0.050	-0.046	-0.041	-0.038	-0.032	-0.026	-0.021	-0.015	-0.010	-0.004	0.001	0.008	0.014	0.019	0.025	0.030	0.036	0.041	0.048	0.052	0.058	0.062	0.068	0.072	0.078	0.082	0.086	0.091	0.096	0.099	0.102	0.108	0.110	0.115	0.118	0.120	0.124	0.128	0.131	0.132	0.136	0.140	0.144	0.148	0.151	0.155	0.160	0.164	0.169	0.174	0.180	0.185	0.190	0.196	0.204	0.210	0.218	0.226	0.235	0.244	0.254	0.262	0.272	0.282	0.292	0.305	0.316	0.328	0.340	0.351	0.364	0.376	0.389	0.401	0.415	0.428	0.441	0.454	0.466	0.480	0.492	0.505	0.518	0.530	0.541	0.554	0.565	0.575	0.585	0.596	0.605	0.614	0.622	0.630	0.638	0.644	0.649	0.654	0.658	0.661	0.664	0.665	0.668	0.668	0.668	0.665	0.664	0.662	0.660	0.655	0.651	0.648	0.641	0.636	0.629	0.624	0.616	0.609	0.601	0.592	0.584	0.575	0.565	0.556	0.548	0.538	0.529	0.519	0.510	0.499	0.489	0.480	0.469	0.460	0.450	0.441	0.432	0.422	0.414	0.405	0.398	0.390	0.382	0.374	0.368	0.361	0.356	0.350	0.345	0.341	0.338	0.334	0.331	0.329	0.328	0.328	0.326	0.328	0.329	0.330	0.334	0.338	0.341	0.346	0.352	0.360	0.366	0.375	0.384	0.395	0.406	0.418	0.431	0.445	0.459	0.475	0.491	0.509	0.528	0.548	0.568	0.588	0.609	0.630	0.652	0.675	0.700	0.724	0.749	0.772	0.799	0.822	0.849	0.874	0.900	0.925	0.951	0.976	1.001	1.026	1.050	1.072	1.096	1.119	1.140	1.162	1.182	1.202	1.220	1.239	1.254	1.269	1.284	1.296	1.309	1.319	1.329	1.338	1.345	1.350	1.354	1.358	1.361	1.361	1.361	1.360	1.359	1.355	1.351	1.346	1.341	1.334	1.328	1.319	1.310	1.301	1.291	1.282	1.272	1.262	1.252	1.242	1.232	1.222	1.214	1.204	1.195	1.186	1.178	1.170	1.162	1.155	1.149	1.144	1.139	1.134	1.130	1.126	1.124	1.122	1.121	1.121	1.121	1.121	1.122	1.124	1.126	1.129	1.130	1.134	1.138	1.140	1.145	1.148	1.152	1.156	1.161	1.164	1.168	1.171	1.174	1.178	1.180	1.182	1.185	1.186	1.186	1.186	1.188	1.185	1.185	1.182	1.179	1.175	1.170	1.165	1.159	1.152	1.144	1.135	1.126	1.118	1.106	1.095	1.084	1.071	1.059	1.045	1.032	1.019	1.002	0.989	0.972	0.958	0.940	0.925	0.909	0.891	0.875	0.858	0.840	0.824	0.808	0.790	0.775	0.759	0.742	0.729	0.712	0.699	0.684	0.671	0.658	0.645	0.634	0.624	0.614	0.605	0.595	0.588	0.581	0.575	0.570	0.565	0.562	0.560	0.560	0.559	0.560	0.561	0.565	0.569	0.572	0.579	0.586	0.595	0.604	0.614	0.625	0.636	0.651	0.664	0.680	0.695	0.712	0.730	0.750	0.769	0.789	0.810	0.831	0.854	0.876	0.900	0.922	0.948	0.971	0.996	1.021	1.046	1.071	1.098	1.122	1.149	1.172	1.199	1.225	1.249	1.274	1.299	1.324	1.346	1.371	1.394	1.416	1.438	1.459	1.480	1.499	1.519	1.538	1.555	1.571	1.588	1.604	1.619	1.631	1.645	1.656	1.668	1.679	1.688	1.695	1.702	1.710	1.716	1.721	1.725	1.728	1.731	1.732	1.732	1.732	1.732	1.730	1.728	1.725	1.721	1.716	1.710	1.704	1.698	1.690	1.682	1.674	1.665	1.655	1.645	1.634	1.624	1.612	1.599	1.588	1.574	1.560	1.546	1.531	1.518	1.501	1.485	1.469	1.452	1.435	1.418	1.399	1.379	1.360	1.341	1.320	1.300	1.278	1.256	1.234	1.210	1.185	1.162	1.136	1.111	1.084	1.058	1.029	1.001	0.971	0.940	0.909	0.878	0.844	0.811	0.776	0.740	0.704	0.668	0.629	0.590	0.550	0.510	0.468	0.425	0.382	0.338	0.292	0.246	0.200	0.152	0.104	0.055	0.005	-0.046	-0.096	-0.149	-0.200	-0.252	-0.306	-0.360	-0.414	-0.466	-0.521	-0.575	-0.630	-0.684	-0.739	-0.792	-0.846	-0.899	-0.952	-1.006	-1.059	-1.110	-1.160	-1.210	-1.259	-1.306	-1.355	-1.400	-1.445	-1.489	-1.531	-1.572	-1.614	-1.651	-1.689	-1.725	-1.759	-1.791	-1.821	-1.851	-1.879	-1.905	-1.929	-1.951	-1.971	-1.991	-2.006	-2.021	-2.036	-2.047	-2.058	-2.065	-2.071	-2.076	-2.080	-2.081	-2.082	-2.081	-2.079	-2.075	-2.069	-2.062	-2.054	-2.045	-2.034	-2.021	-2.009	-1.994	-1.980	-1.962	-1.946	-1.928	-1.909	-1.888	-1.868	-1.845	-1.822	-1.798	-1.774	-1.748	-1.722	-1.696	-1.668	-1.640	-1.611	-1.582	-1.552	-1.522	-1.491	-1.460	-1.428	-1.395	-1.361	-1.328	-1.294	-1.258	-1.221	-1.185	-1.149	-1.111	-1.072	-1.034	-0.995	-0.956	-0.915	-0.875	-0.832	-0.790	-0.748	-0.705	-0.662	-0.618	-0.574	-0.529	-0.482	-0.438	-0.391	-0.345	-0.298	-0.251	-0.204	-0.158	-0.110	-0.062	-0.015	0.032	0.080	0.129	0.176	0.222	0.270	0.316	0.361	0.409	0.454	0.498	0.541	0.585	0.629	0.671	0.712	0.752	0.794	0.832	0.870	0.908	0.944	0.979	1.012	1.046	1.078	1.108	1.136	1.164	1.191	1.216	1.240	1.262	1.285	1.304	1.324	1.341	1.358	1.374	1.388	1.400	1.411	1.421	1.430	1.438	1.444	1.451	1.455	1.459	1.461	1.464	1.466	1.466	1.466	1.465	1.464	1.462	1.459	1.456	1.454	1.449	1.445	1.440	1.436	1.431	1.425	1.420	1.414	1.408	1.402	1.396	1.391	1.385	1.380	1.372	1.369	1.362	1.358	1.352	1.348	1.342	1.338	1.332	1.328	1.324	1.320	1.315	1.311	1.308	1.304	1.299	1.295	1.291	1.288	1.284	1.280	1.275	1.271	1.268	1.262	1.259	1.254	1.250	1.245	1.240	1.236	1.230	1.226	1.220	1.215	1.209	1.202	1.196	1.190	1.184	1.176	1.170	1.162	1.154	1.146	1.139	1.130	1.121	1.111	1.102	1.094	1.085	1.075	1.066	1.056	1.046	1.038	1.028	1.018	1.008	0.999	0.989	0.979	0.969	0.959	0.950	0.941	0.932	0.924	0.915	0.908	0.899	0.891	0.885	0.878	0.870	0.865	0.859	0.854	0.849	0.845	0.841	0.838	0.836	0.832	0.831	0.831	0.831	0.830	0.831	0.832	0.835	0.838	0.841	0.844	0.850	0.855	0.860	0.866	0.874	0.881	0.889	0.898	0.906	0.916	0.926	0.936	0.948	0.960	0.971	0.982	0.995	1.006	1.020	1.032	1.046	1.059	1.074	1.086	1.101	1.114	1.128	1.141	1.154	1.168	1.180	1.194	1.206	1.218	1.229	1.241	1.252	1.262	1.272	1.284	1.292	1.302	1.311	1.320	1.328	1.335	1.341	1.348	1.352	1.358	1.362	1.366	1.370	1.372	1.375	1.376	1.376	1.376	1.376	1.375	1.374	1.370	1.368	1.364	1.360	1.355	1.350	1.345	1.339	1.334	1.326	1.319	1.311	1.304	1.294	1.285	1.276	1.266	1.256	1.245	1.234	1.222	1.212	1.200	1.188	1.175	1.164	1.151	1.138	1.125	1.111	1.099	1.085	1.071	1.058	1.045	1.032	1.019	1.005	0.992	0.979	0.965	0.952	0.940	0.926	0.914	0.901	0.889	0.876	0.865	0.854	0.842	0.834	0.822	0.812	0.804	0.796	0.786	0.779	0.772	0.765	0.759	0.752	0.749	0.744	0.740	0.736	0.734	0.731	0.729	0.728	0.726	0.726	0.725	0.726	0.729	0.730	0.732	0.735	0.739	0.741	0.745	0.750	0.756	0.762	0.769	0.774	0.780	0.788	0.795	0.802	0.811	0.820	0.829	0.839	0.849	0.860	0.870	0.881	0.892	0.905	0.918	0.930	0.942	0.956	0.970	0.984	0.999	1.014	1.030	1.046	1.061	1.079	1.096	1.115	1.134	1.152	1.172	1.192	1.212	1.232	1.254	1.276	1.299	1.320	1.344	1.368	1.391	1.415	1.440	1.465	1.489	1.514	1.539	1.565	1.589	1.616	1.641	1.666	1.692	1.718	1.742	1.768	1.792	1.818	1.841	1.864	1.888	1.911	1.932	1.954	1.976	1.995	2.016	2.034	2.052	2.070	2.088	2.104	2.118	2.132	2.146	2.159	2.170	2.180	2.191	2.199	2.209	2.215	2.222	2.228	2.234	2.238	2.240	2.244	2.246	2.246	2.248	2.246	2.245	2.244	2.242	2.239	2.235	2.232	2.228	2.222	2.218	2.212	2.206	2.199	2.192	2.185	2.178	2.170	2.162	2.154	2.146	2.138	2.129	2.120	2.110	2.101	2.092	2.081	2.072	2.062	2.052	2.042	2.033	2.022	2.011	2.001	1.990	1.979	1.969	1.956	1.945	1.932	1.921	1.908	1.895	1.882	1.869	1.856	1.841	1.829	1.814	1.800	1.785	1.770	1.755	1.740	1.725	1.709	1.691	1.675	1.659	1.641	1.622	1.605	1.588	1.569	1.551	1.534	1.515	1.495	1.476	1.458	1.439	1.420	1.400	1.382	1.362	1.342	1.324	1.305	1.286	1.269	1.249	1.231	1.212	1.195	1.179	1.160	1.144	1.126	1.111	1.095	1.079	1.064	1.050	1.036	1.024	1.010	0.999	0.986	0.975	0.964	0.954	0.945	0.935	0.926	0.919	0.911	0.905	0.899	0.892	0.889	0.882	0.880	0.875	0.872	0.869	0.868	0.864	0.861	0.860	0.859	0.858	0.856	0.855	0.854	0.854	0.851	0.851	0.850	0.849	0.849	0.846	0.845	0.842	0.841	0.838	0.834	0.830	0.826	0.821	0.816	0.810	0.804	0.796	0.789	0.780	0.770	0.761	0.751	0.739	0.729	0.716	0.701	0.688	0.672	0.659	0.642	0.625	0.609	0.591	0.572	0.554	0.535	0.515	0.495	0.472	0.451	0.430	0.409	0.386	0.365	0.342	0.320	0.298	0.275	0.252	0.230	0.209	0.186	0.165	0.144	0.122	0.102	0.084	0.064	0.045	0.028	0.010	-0.008	-0.022	-0.038	-0.052	-0.066	-0.080	-0.092	-0.102	-0.115	-0.122	-0.131	-0.139	-0.146	-0.152	-0.158	-0.162	-0.165	-0.168	-0.169	-0.169	-0.170	-0.169	-0.166	-0.165	-0.160	-0.158	-0.154	-0.148	-0.141	-0.136	-0.129	-0.121	-0.114	-0.106	-0.098	-0.090	-0.082	-0.074	-0.065	-0.058	-0.049	-0.040	-0.032	-0.025	-0.016	-0.010	-0.002	0.004	0.009	0.015	0.019	0.024	0.025	0.029	0.030	0.031	0.030	0.030	0.028	0.025	0.021	0.018	0.010	0.005	-0.002	-0.011	-0.020	-0.031	-0.042	-0.054	-0.066	-0.080	-0.095	-0.110	-0.128	-0.144	-0.160	-0.179	-0.198	-0.218	-0.238	-0.258	-0.279	-0.300	-0.321	-0.342	-0.364	-0.386	-0.409	-0.430	-0.452	-0.475	-0.496	-0.519	-0.540	-0.561	-0.582	-0.602	-0.622	-0.642	-0.662	-0.681	-0.700	-0.718	-0.735	-0.751	-0.766	-0.782	-0.798	-0.811	-0.825	-0.839	-0.851	-0.864	-0.874	-0.885	-0.895	-0.905	-0.914	-0.922	-0.929	-0.936	-0.944	-0.949	-0.955	-0.960	-0.964	-0.968	-0.971	-0.974	-0.976	-0.979	-0.979	-0.980	-0.981	-0.980	-0.979	-0.979	-0.978	-0.978	-0.975	-0.972	-0.970	-0.966	-0.964	-0.959	-0.956	-0.951	-0.948	-0.942	-0.938	-0.932	-0.928	-0.922	-0.919	-0.912	-0.909	-0.904	-0.899	-0.895	-0.891	-0.886	-0.882	-0.880	-0.878	-0.875	-0.874	-0.871	-0.871	-0.872	-0.872	-0.875	-0.876	-0.881	-0.884	-0.890	-0.895	-0.902	-0.911	-0.920	-0.930	-0.940	-0.952	-0.966	-0.980	-0.995	-1.011	-1.029	-1.048	-1.066	-1.086	-1.106	-1.129	-1.151	-1.174	-1.198	-1.221	-1.246	-1.271	-1.296	-1.321	-1.348	-1.372	-1.398	-1.424	-1.448	-1.474	-1.498	-1.521	-1.544	-1.566	-1.588	-1.609	-1.628	-1.646	-1.665	-1.681	-1.696	-1.710	-1.722	-1.734	-1.744	-1.752	-1.759	-1.765	-1.769	-1.771	-1.772	-1.771	-1.770	-1.768	-1.762	-1.756	-1.750	-1.742	-1.732	-1.722	-1.711	-1.699	-1.685	-1.671	-1.656	-1.641	-1.625	-1.610	-1.594	-1.578	-1.561	-1.544	-1.528	-1.511	-1.495	-1.478	-1.462	-1.446	-1.430	-1.415	-1.400	-1.388	-1.374	-1.361	-1.349	-1.338	-1.326	-1.316	-1.306	-1.299	-1.290	-1.282	-1.276	-1.270	-1.264	-1.259	-1.255	-1.251	-1.248	-1.245	-1.241	-1.239	-1.236	-1.234	-1.232	-1.230	-1.229	-1.228	-1.224	-1.222	-1.220	-1.218	-1.214	-1.211	-1.208	-1.204	-1.199	-1.192	-1.186	-1.179	-1.171	-1.164	-1.154	-1.144	-1.132	-1.122	-1.109	-1.096	-1.081	-1.066	-1.051	-1.035	-1.016	-0.999	-0.979	-0.959	-0.939	-0.916	-0.894	-0.871	-0.846	-0.821	-0.798	-0.770	-0.745	-0.718	-0.690	-0.661	-0.634	-0.605	-0.575	-0.546	-0.516	-0.486	-0.456	-0.426	-0.395	-0.365	-0.334	-0.302	-0.272	-0.242	-0.212	-0.181	-0.151	-0.121	-0.091	-0.061	-0.032	-0.005	0.022	0.050	0.076	0.104	0.130	0.155	0.180	0.204	0.228	0.251	0.272	0.295	0.316	0.336	0.356	0.375	0.392	0.411	0.428	0.444	0.458	0.472	0.486	0.499	0.510	0.521	0.531	0.540	0.549	0.556	0.564	0.569	0.575	0.579	0.584	0.586	0.589	0.590	0.591	0.591	0.591	0.589	0.586	0.584	0.581	0.576	0.571	0.565	0.558	0.551	0.542	0.534	0.525	0.515	0.504	0.494	0.481	0.469	0.456	0.442	0.428	0.414	0.399	0.384	0.366	0.351	0.334	0.318	0.300	0.281	0.264	0.245	0.228	0.210	0.190	0.171	0.152	0.132	0.115	0.096	0.078	0.060	0.041	0.024	0.008	-0.010	-0.026	-0.044	-0.059	-0.074	-0.089	-0.104	-0.116	-0.129	-0.141	-0.152	-0.164	-0.174	-0.181	-0.190	-0.196	-0.202	-0.208	-0.214	-0.218	-0.219	-0.221	-0.221	-0.221	-0.220	-0.219	-0.216	-0.212	-0.208	-0.202	-0.196	-0.190	-0.182	-0.175	-0.165	-0.156	-0.146	-0.136	-0.125	-0.114	-0.102	-0.090	-0.078	-0.065	-0.051	-0.039	-0.026	-0.012	0.000	0.011	0.025	0.038	0.050	0.061	0.072	0.084	0.095	0.105	0.116	0.125	0.134	0.141	0.149	0.155	0.162	0.168	0.172	0.176	0.180	0.182	0.184	0.184	0.185	0.184	0.182	0.180	0.178	0.174	0.170	0.165	0.158	0.152	0.145	0.138	0.129	0.121	0.111	0.102	0.092	0.082	0.072	0.061	0.051	0.040	0.029	0.016	0.006	-0.006	-0.018	-0.029	-0.039	-0.049	-0.061	-0.071	-0.081	-0.090	-0.099	-0.108	-0.116	-0.124	-0.131	-0.139	-0.145	-0.151	-0.158	-0.162	-0.168	-0.171	-0.176	-0.180	-0.184	-0.186	-0.190	-0.192	-0.195	-0.198	-0.199	-0.200	-0.204	-0.205	-0.205	-0.208	-0.208	-0.210	-0.211	-0.212	-0.215	-0.218	-0.219	-0.222	-0.225	-0.229	-0.232	-0.238	-0.241	-0.246	-0.251	-0.258	-0.264	-0.271	-0.278	-0.285	-0.292	-0.300	-0.310	-0.319	-0.328	-0.338	-0.348	-0.358	-0.368	-0.378	-0.389	-0.400	-0.411	-0.422	-0.434	-0.444	-0.455	-0.466	-0.476	-0.488	-0.499	-0.507	-0.519	-0.529	-0.538	-0.546	-0.556	-0.564	-0.572	-0.580	-0.588	-0.595	-0.601	-0.608	-0.614	-0.619	-0.624	-0.629	-0.634	-0.636	-0.641	-0.644	-0.648	-0.649	-0.652	-0.654	-0.656	-0.658	-0.660	-0.661	-0.662	-0.664	-0.666	-0.668	-0.668	-0.670	-0.671	-0.672	-0.674	-0.676	-0.678	-0.679	-0.681	-0.682	-0.684	-0.685	-0.688	-0.688	-0.689	-0.690	-0.691	-0.691	-0.692	-0.692	-0.692	-0.692	-0.691	-0.690	-0.689	-0.686	-0.685	-0.681	-0.678	-0.674	-0.670	-0.665	-0.659	-0.651	-0.645	-0.638	-0.629	-0.620	-0.610	-0.600	-0.590	-0.579	-0.568	-0.555	-0.541	-0.529	-0.514	-0.500	-0.486	-0.471	-0.456	-0.441	-0.426	-0.410	-0.395	-0.379	-0.364	-0.349	-0.334	-0.319	-0.305	-0.290	-0.276	-0.262	-0.249	-0.236	-0.225	-0.214	-0.202	-0.191	-0.181	-0.172	-0.162	-0.155	-0.148	-0.141	-0.135	-0.129	-0.122	-0.118	-0.112	-0.109	-0.105	-0.102	-0.099	-0.098	-0.095	-0.092	-0.090	-0.088	-0.086	-0.085	-0.084	-0.081	-0.079	-0.078	-0.074	-0.074	-0.071	-0.068	-0.065	-0.061	-0.059	-0.055	-0.051	-0.046	-0.042	-0.038	-0.031	-0.026	-0.020	-0.014	-0.006	0.001	0.008	0.016	0.024	0.031	0.040	0.049	0.056	0.065	0.075	0.082	0.091	0.099	0.106	0.115	0.122	0.130	0.136	0.142	0.150	0.155	0.160	0.166	0.170	0.175	0.178	0.181	0.184	0.188	0.190	0.191	0.192	0.194	0.194	0.194	0.194	0.194	0.191	0.190	0.189	0.186	0.184	0.181	0.178	0.174	0.171	0.168	0.164	0.159	0.155	0.151	0.146	0.142	0.139	0.134	0.130	0.124	0.121	0.116	0.112	0.109	0.105	0.101	0.098	0.095	0.092	0.090	0.088	0.085	0.084	0.082	0.081	0.081	0.081	0.081	0.082	0.084	0.085	0.088	0.090	0.094	0.098	0.102	0.109	0.115	0.122	0.131	0.141	0.149	0.160	0.171	0.184	0.196	0.211	0.226	0.241	0.258	0.275	0.292	0.312	0.331	0.352	0.372	0.394	0.416	0.440	0.462	0.486	0.511	0.535	0.560	0.584	0.609	0.634	0.659	0.684	0.709	0.732	0.755	0.779	0.801	0.822	0.844	0.862	0.882	0.900	0.918	0.932	0.948	0.960	0.971	0.982	0.991	0.999	1.005	1.009	1.012	1.012	1.012	1.011	1.008	1.002	0.994	0.986	0.976	0.965	0.951	0.938	0.921	0.904	0.886	0.866	0.848	0.825	0.802	0.780	0.756	0.731	0.706	0.681	0.656	0.629	0.602	0.578	0.550	0.524	0.498	0.472	0.446	0.421	0.396	0.371	0.349	0.324	0.302	0.280	0.259	0.239	0.218	0.200	0.181	0.165	0.149	0.132	0.118	0.105	0.092	0.079	0.069	0.058	0.048	0.038	0.030	0.020	0.014	0.005	-0.001	-0.008	-0.014	-0.020	-0.026	-0.031	-0.036	-0.042	-0.049	-0.054	-0.060	-0.065	-0.071	-0.078	-0.085	-0.091	-0.099	-0.108	-0.115	-0.124	-0.132	-0.141	-0.152	-0.161	-0.172	-0.184	-0.196	-0.208	-0.221	-0.235	-0.249	-0.262	-0.278	-0.292	-0.308	-0.324	-0.340	-0.356	-0.374	-0.390	-0.408	-0.426	-0.444	-0.461	-0.480	-0.499	-0.516	-0.535	-0.554	-0.572	-0.590	-0.610	-0.628	-0.646	-0.665	-0.682	-0.701	-0.720	-0.738	-0.755	-0.774	-0.790	-0.808	-0.824	-0.840	-0.856	-0.872	-0.888	-0.901	-0.916	-0.931	-0.944	-0.958	-0.970	-0.981	-0.994	-1.004	-1.014	-1.024	-1.034	-1.042	-1.051	-1.058	-1.065	-1.071	-1.079	-1.084	-1.088	-1.092	-1.096	-1.100	-1.101	-1.104	-1.105	-1.105	-1.105	-1.104	-1.102	-1.101	-1.098	-1.096	-1.092	-1.088	-1.084	-1.078	-1.072	-1.066	-1.059	-1.051	-1.044	-1.036	-1.028	-1.019	-1.010	-1.000	-0.991	-0.980	-0.971	-0.960	-0.950	-0.939	-0.929	-0.916	-0.906	-0.894	-0.882	-0.872	-0.860	-0.849	-0.839	-0.828	-0.819	-0.808	-0.796	-0.788	-0.776	-0.766	-0.758	-0.748	-0.740	-0.731	-0.722	-0.715	-0.708	-0.700	-0.694	-0.688	-0.681	-0.676	-0.672	-0.669	-0.665	-0.661	-0.659	-0.658	-0.655	-0.654	-0.652	-0.652	-0.654	-0.654	-0.655	-0.656	-0.659	-0.661	-0.665	-0.668	-0.671	-0.676	-0.681	-0.686	-0.692	-0.698	-0.705	-0.711	-0.719	-0.725	-0.732	-0.740	-0.750	-0.758	-0.766	-0.776	-0.785	-0.795	-0.805	-0.815	-0.825	-0.836	-0.848	-0.859	-0.870	-0.880	-0.892	-0.905	-0.916	-0.929	-0.940	-0.952	-0.965	-0.978	-0.990	-1.002	-1.016	-1.029	-1.042	-1.056	-1.070	-1.084	-1.098	-1.111	-1.124	-1.138	-1.152	-1.166	-1.181	-1.195	-1.209	-1.222	-1.238	-1.252	-1.266	-1.280	-1.295	-1.309	-1.322	-1.336	-1.349	-1.362	-1.374	-1.388	-1.400	-1.411	-1.424	-1.435	-1.446	-1.456	-1.466	-1.475	-1.485	-1.494	-1.501	-1.508	-1.515	-1.520	-1.525	-1.529	-1.532	-1.536	-1.538	-1.539	-1.540	-1.539	-1.538	-1.536	-1.532	-1.529	-1.525	-1.519	-1.512	-1.505	-1.498	-1.490	-1.481	-1.471	-1.460	-1.450	-1.439	-1.425	-1.414	-1.400	-1.388	-1.374	-1.360	-1.346	-1.331	-1.318	-1.304	-1.290	-1.275	-1.262	-1.248	-1.235	-1.222	-1.209	-1.196	-1.185	-1.174	-1.162	-1.152	-1.142	-1.132	-1.124	-1.115	-1.108	-1.099	-1.092	-1.086	-1.081	-1.075	-1.070	-1.065	-1.060	-1.056	-1.052	-1.050	-1.046	-1.044	-1.040	-1.038	-1.035	-1.032	-1.029	-1.026	-1.021	-1.019	-1.015	-1.010	-1.006	-1.001	-0.995	-0.990	-0.982	-0.976	-0.968	-0.960	-0.950	-0.941	-0.932	-0.920	-0.910	-0.899	-0.886	-0.874	-0.860	-0.846	-0.834	-0.820	-0.804	-0.790	-0.776	-0.760	-0.745	-0.730	-0.715	-0.699	-0.685	-0.669	-0.655	-0.640	-0.626	-0.611	-0.598	-0.584	-0.571	-0.560	-0.549	-0.536	-0.525	-0.516	-0.506	-0.498	-0.489	-0.481	-0.472	-0.468	-0.461	-0.455	-0.450	-0.445	-0.441	-0.438	-0.434	-0.431	-0.430	-0.426	-0.425	-0.424	-0.424	-0.422	-0.421	-0.420	-0.421	-0.420	-0.420	-0.420	-0.420	-0.419	-0.420	-0.419	-0.419	-0.419	-0.419	-0.420	-0.420	-0.420	-0.420	-0.421	-0.421	-0.421	-0.422	-0.422	-0.424	-0.425	-0.428	-0.429	-0.431	-0.432	-0.435	-0.439	-0.444	-0.446	-0.452	-0.459	-0.465	-0.471	-0.480	-0.489	-0.498	-0.507	-0.520	-0.531	-0.542	-0.556	-0.571	-0.586	-0.601	-0.618	-0.636	-0.654	-0.671	-0.691	-0.712	-0.732	-0.754	-0.776	-0.798	-0.821	-0.844	-0.869	-0.892	-0.918	-0.942	-0.968	-0.992	-1.019	-1.042	-1.069	-1.094	-1.119	-1.144	-1.169	-1.194	-1.218	-1.241	-1.265	-1.289	-1.310	-1.334	-1.355	-1.376	-1.396	-1.416	-1.436	-1.455	-1.474	-1.491	-1.509	-1.525	-1.540	-1.556	-1.571	-1.585	-1.599	-1.611	-1.625	-1.638	-1.649	-1.660	-1.670	-1.680	-1.689	-1.699	-1.706	-1.715	-1.722	-1.731	-1.738	-1.744	-1.750	-1.755	-1.761	-1.766	-1.770	-1.775	-1.779	-1.781	-1.784	-1.786	-1.789	-1.790	-1.790	-1.791	-1.791	-1.790	-1.789	-1.788	-1.786	-1.784	-1.780	-1.776	-1.771	-1.766	-1.760	-1.755	-1.748	-1.740	-1.732	-1.725	-1.715	-1.706	-1.696	-1.685	-1.674	-1.662	-1.651	-1.639	-1.626	-1.612	-1.599	-1.584	-1.570	-1.555	-1.541	-1.525	-1.509	-1.494	-1.479	-1.461	-1.445	-1.430	-1.412	-1.395	-1.379	-1.362	-1.348	-1.330	-1.315	-1.299	-1.284	-1.269	-1.254	-1.240	-1.224	-1.210	-1.196	-1.182	-1.169	-1.155	-1.144	-1.130	-1.118	-1.108	-1.095	-1.084	-1.074	-1.064	-1.055	-1.046	-1.036	-1.028	-1.020	-1.012	-1.005	-0.998	-0.990	-0.984	-0.978	-0.971	-0.966	-0.960	-0.955	-0.950	-0.945	-0.941	-0.938	-0.932	-0.929	-0.924	-0.920	-0.916	-0.912	-0.910	-0.906	-0.902	-0.899	-0.895	-0.892	-0.889	-0.885	-0.882	-0.879	-0.875	-0.871	-0.868	-0.864	-0.859	-0.856	-0.850	-0.846	-0.842	-0.838	-0.832	-0.826	-0.821	-0.815	-0.809	-0.802	-0.796	-0.789	-0.782	-0.775	-0.768	-0.760	-0.751	-0.742	-0.734	-0.725	-0.716	-0.708	-0.698	-0.689	-0.678	-0.668	-0.658	-0.646	-0.636	-0.625	-0.615	-0.605	-0.592	-0.582	-0.571	-0.560	-0.549	-0.538	-0.526	-0.516	-0.506	-0.496	-0.486	-0.478	-0.468	-0.458	-0.450	-0.442	-0.435	-0.426	-0.420	-0.414	-0.409	-0.404	-0.399	-0.395	-0.391	-0.389	-0.388	-0.386	-0.386	-0.386	-0.388	-0.389	-0.392	-0.394	-0.399	-0.404	-0.410	-0.415	-0.422	-0.431	-0.439	-0.449	-0.459	-0.470	-0.480	-0.494	-0.506	-0.519	-0.532	-0.545	-0.560	-0.574	-0.589	-0.604	-0.620	-0.635	-0.650	-0.668	-0.681	-0.698	-0.714	-0.730	-0.744	-0.759	-0.774	-0.786	-0.800	-0.814	-0.825	-0.836	-0.848	-0.858	-0.868	-0.876	-0.884	-0.891	-0.898	-0.902	-0.906	-0.909	-0.911	-0.912	-0.912	-0.911	-0.909	-0.908	-0.902	-0.898	-0.892	-0.885	-0.879	-0.870	-0.860	-0.850	-0.839	-0.826	-0.814	-0.800	-0.786	-0.771	-0.756	-0.740	-0.724	-0.708	-0.690	-0.674	-0.655	-0.638	-0.620	-0.602	-0.585	-0.568	-0.550	-0.534	-0.516	-0.500	-0.482	-0.466	-0.452	-0.436	-0.422	-0.408	-0.395	-0.382	-0.369	-0.358	-0.348	-0.336	-0.325	-0.316	-0.309	-0.300	-0.292	-0.286	-0.280	-0.275	-0.270	-0.268	-0.265	-0.262	-0.261	-0.261	-0.261	-0.262	-0.265	-0.266	-0.270	-0.275	-0.279	-0.285	-0.291	-0.298	-0.306	-0.315	-0.324	-0.335	-0.346	-0.358	-0.371	-0.384	-0.399	-0.415	-0.430	-0.448	-0.465	-0.484	-0.502	-0.522	-0.542	-0.565	-0.588	-0.611	-0.636	-0.660	-0.686	-0.711	-0.739	-0.766	-0.794	-0.822	-0.851	-0.879	-0.909	-0.938	-0.968	-0.995	-1.026	-1.055	-1.084	-1.112	-1.141	-1.171	-1.200	-1.228	-1.255	-1.280	-1.306	-1.331	-1.355	-1.379	-1.400	-1.421	-1.442	-1.461	-1.480	-1.496	-1.511	-1.525	-1.539	-1.549	-1.560	-1.568	-1.575	-1.581	-1.586	-1.589	-1.590	-1.591	-1.589	-1.586	-1.584	-1.579	-1.574	-1.565	-1.558	-1.548	-1.539	-1.526	-1.515	-1.501	-1.489	-1.474	-1.459	-1.442	-1.428	-1.410	-1.394	-1.378	-1.360	-1.342	-1.325	-1.308	-1.290	-1.274	-1.255	-1.239	-1.222	-1.205	-1.189	-1.174	-1.158	-1.142	-1.128	-1.112	-1.100	-1.086	-1.072	-1.061	-1.050	-1.039	-1.029	-1.019	-1.010	-1.001	-0.994	-0.986	-0.979	-0.972	-0.966	-0.961	-0.956	-0.952	-0.949	-0.946	-0.944	-0.941	-0.939	-0.939	-0.938	-0.938	-0.938	-0.939	-0.939	-0.941	-0.941	-0.944	-0.945	-0.948	-0.950	-0.952	-0.955	-0.959	-0.961	-0.965	-0.969	-0.971	-0.975	-0.979	-0.981	-0.985	-0.988	-0.991	-0.995	-0.996	-0.999	-1.001	-1.004	-1.005	-1.008	-1.008	-1.010	-1.010	-1.009	-1.010	-1.008	-1.006	-1.005	-1.001	-0.998	-0.995	-0.990	-0.985	-0.981	-0.975	-0.969	-0.961	-0.954	-0.946	-0.938	-0.929	-0.919	-0.908	-0.898	-0.886	-0.875	-0.862	-0.849	-0.836	-0.824	-0.810	-0.796	-0.780	-0.766	-0.751	-0.736	-0.721	-0.706	-0.691	-0.676	-0.660	-0.646	-0.630	-0.615	-0.600	-0.585	-0.571	-0.556	-0.542	-0.529	-0.515	-0.502	-0.489	-0.478	-0.465	-0.452	-0.441	-0.430	-0.419	-0.409	-0.398	-0.389	-0.379	-0.370	-0.361	-0.351	-0.342	-0.335	-0.328	-0.319	-0.311	-0.304	-0.296	-0.289	-0.282	-0.274	-0.268	-0.260	-0.252	-0.246	-0.240	-0.231	-0.224	-0.218	-0.209	-0.201	-0.194	-0.185	-0.176	-0.169	-0.160	-0.150	-0.140	-0.131	-0.120	-0.111	-0.100	-0.089	-0.079	-0.069	-0.058	-0.046	-0.035	-0.024	-0.012	-0.001	0.010	0.021	0.032	0.044	0.055	0.066	0.078	0.089	0.099	0.111	0.121	0.130	0.140	0.150	0.159	0.168	0.178	0.185	0.192	0.200	0.208	0.214	0.220	0.225	0.231	0.235	0.239	0.242	0.246	0.249	0.251	0.252	0.255	0.255	0.256	0.256	0.256	0.256	0.255	0.254	0.252	0.250	0.249	0.246	0.245	0.241	0.239	0.235	0.234	0.231	0.228	0.225	0.222	0.221	0.218	0.216	0.215	0.214	0.212	0.212	0.212	0.212	0.212	0.215	0.216	0.219	0.221	0.225	0.229	0.234	0.238	0.244	0.251	0.258	0.266	0.275	0.284	0.294	0.305	0.316	0.329	0.342	0.356	0.370	0.386	0.401	0.419	0.435	0.454	0.472	0.490	0.510	0.529	0.549	0.570	0.590	0.611	0.632	0.654	0.675	0.696	0.718	0.739	0.760	0.781	0.802	0.822	0.844	0.862	0.882	0.902	0.920	0.940	0.956	0.972	0.989	1.004	1.019	1.032	1.045	1.056	1.069	1.079	1.089	1.096	1.105	1.111	1.118	1.122	1.128	1.130	1.132	1.135	1.136	1.136	1.135	1.135	1.134	1.131	1.129	1.126	1.121	1.119	1.115	1.110	1.106	1.100	1.096	1.091	1.088	1.082	1.078	1.074	1.069	1.066	1.061	1.058	1.055	1.051	1.049	1.048	1.046	1.045	1.044	1.044	1.042	1.042	1.044	1.045	1.046	1.048	1.050	1.052	1.055	1.056	1.060	1.062	1.065	1.068	1.071	1.074	1.076	1.078	1.080	1.081	1.084	1.085	1.085	1.086	1.088	1.086	1.085	1.084	1.081	1.079	1.076	1.071	1.066	1.062	1.056	1.050	1.042	1.034	1.025	1.016	1.006	0.995	0.984	0.972	0.959	0.946	0.932	0.919	0.902	0.888	0.872	0.856	0.840	0.822	0.805	0.788	0.769	0.750	0.731	0.714	0.694	0.676	0.656	0.638	0.619	0.600	0.581	0.562	0.545	0.526	0.509	0.491	0.472	0.456	0.440	0.424	0.408	0.394	0.378	0.364	0.350	0.336	0.324	0.311	0.300	0.288	0.279	0.269	0.259	0.251	0.244	0.238	0.231	0.228	0.221	0.219	0.216	0.215	0.215	0.216	0.216	0.220	0.224	0.229	0.235	0.241	0.249	0.259	0.269	0.279	0.291	0.305	0.320	0.334	0.351	0.369	0.386	0.406	0.425	0.448	0.469	0.492	0.518	0.541	0.568	0.592	0.620	0.648	0.675	0.704	0.732	0.760	0.790	0.819	0.849	0.879	0.908	0.936	0.965	0.995	1.022	1.051	1.079	1.106	1.132	1.158	1.182	1.205	1.228	1.249	1.269	1.289	1.305	1.321	1.335	1.349	1.361	1.371	1.380	1.388	1.392	1.396	1.398	1.399	1.398	1.394	1.389	1.382	1.375	1.365	1.354	1.341	1.326	1.310	1.294	1.275	1.254	1.232	1.210	1.186	1.161	1.136	1.109	1.081	1.054	1.025	0.995	0.964	0.934	0.902	0.870	0.839	0.806	0.774	0.742	0.710	0.676	0.644	0.611	0.580	0.548	0.515	0.484	0.452	0.422	0.391	0.361	0.330	0.299	0.269	0.240	0.211	0.182	0.154	0.124	0.096	0.068	0.039	0.011	-0.018	-0.046	-0.075	-0.102	-0.132	-0.161	-0.191	-0.221	-0.252	-0.284	-0.315	-0.346	-0.380	-0.412	-0.446	-0.482	-0.519	-0.556	-0.594	-0.631	-0.671	-0.711	-0.752	-0.795	-0.838	-0.882	-0.928	-0.974	-1.020	-1.068	-1.115	-1.164	-1.214	-1.264	-1.315	-1.365	-1.416	-1.468	-1.519	-1.571	-1.622	-1.672	-1.725	-1.776	-1.828	-1.878	-1.926	-1.975	-2.024	-2.070	-2.118	-2.162	-2.206	-2.249	-2.291	-2.330	-2.369	-2.406	-2.441	-2.475	-2.506	-2.536	-2.562	-2.589	-2.612	-2.635	-2.655	-2.671	-2.688	-2.701	-2.711	-2.720	-2.726	-2.731	-2.732	-2.732	-2.730	-2.725	-2.719	-2.710	-2.699	-2.686	-2.671	-2.655	-2.636	-2.615	-2.592	-2.569	-2.542	-2.515	-2.486	-2.455	-2.424	-2.391	-2.356	-2.320	-2.284	-2.246	-2.208	-2.166	-2.126	-2.085	-2.044	-2.001	-1.959	-1.914	-1.871	-1.826	-1.782	-1.736	-1.691	-1.646	-1.600	-1.555	-1.510	-1.464	-1.418	-1.372	-1.326	-1.281	-1.236	-1.191	-1.146	-1.101	-1.058	-1.012	-0.969	-0.926	-0.881	-0.839	-0.798	-0.755	-0.712	-0.671	-0.630	-0.589	-0.549	-0.509	-0.470	-0.430	-0.390	-0.352	-0.314	-0.276	-0.239	-0.201	-0.165	-0.129	-0.092	-0.058	-0.021	0.014	0.049	0.081	0.116	0.150	0.181	0.214	0.245	0.278	0.308	0.338	0.368	0.398	0.425	0.454	0.480	0.507	0.532	0.558	0.582	0.606	0.629	0.651	0.672	0.692	0.711	0.730	0.748	0.765	0.780	0.795	0.809	0.821	0.834	0.844	0.855	0.864	0.871	0.879	0.886	0.890	0.895	0.899	0.902	0.905	0.906	0.906	0.906	0.905	0.904	0.901	0.899	0.896	0.891	0.886	0.882	0.876	0.870	0.864	0.858	0.851	0.844	0.836	0.829	0.821	0.812	0.805	0.798	0.790	0.781	0.774	0.766	0.759	0.751	0.744	0.736	0.731	0.725	0.718	0.711	0.708	0.702	0.696	0.692	0.689	0.685	0.681	0.679	0.676	0.675	0.674	0.671	0.671	0.672	0.672	0.674	0.676	0.679	0.681	0.682	0.686	0.690	0.694	0.699	0.704	0.709	0.715	0.721	0.728	0.734	0.741	0.749	0.755	0.762	0.770	0.779	0.786	0.794	0.802	0.810	0.818	0.826	0.834	0.841	0.849	0.855	0.862	0.869	0.875	0.879	0.884	0.889	0.891	0.894	0.898	0.898	0.899	0.899	0.898	0.896	0.894	0.890	0.885	0.880	0.874	0.868	0.860	0.852	0.842	0.834	0.824	0.812	0.801	0.789	0.776	0.764	0.749	0.736	0.721	0.706	0.691	0.678	0.661	0.646	0.631	0.616	0.602	0.588	0.572	0.560	0.546	0.535	0.524	0.512	0.502	0.494	0.485	0.478	0.471	0.466	0.462	0.460	0.459	0.458	0.459	0.461	0.464	0.468	0.475	0.481	0.489	0.498	0.509	0.520	0.532	0.546	0.561	0.578	0.594	0.611	0.629	0.649	0.670	0.690	0.710	0.731	0.752	0.775	0.796	0.818	0.841	0.862	0.885	0.906	0.928	0.948	0.969	0.989	1.008	1.025	1.044	1.060	1.075	1.090	1.104	1.116	1.129	1.139	1.149	1.158	1.165	1.171	1.176	1.180	1.182	1.184	1.184	1.184	1.182	1.180	1.175	1.170	1.164	1.156	1.149	1.140	1.130	1.120	1.109	1.098	1.085	1.071	1.059	1.044	1.030	1.015	1.000	0.985	0.970	0.955	0.940	0.925	0.910	0.894	0.880	0.865	0.851	0.836	0.822	0.809	0.795	0.782	0.769	0.758	0.746	0.735	0.725	0.715	0.705	0.698	0.689	0.680	0.672	0.666	0.660	0.654	0.648	0.642	0.638	0.632	0.628	0.624	0.620	0.616	0.611	0.608	0.604	0.600	0.596	0.594	0.590	0.586	0.582	0.579	0.575	0.571	0.568	0.564	0.560	0.556	0.551	0.548	0.542	0.538	0.534	0.529	0.524	0.520	0.515	0.511	0.506	0.501	0.498	0.494	0.489	0.486	0.484	0.480	0.479	0.478	0.476	0.476	0.478	0.479	0.481	0.485	0.489	0.494	0.500	0.507	0.515	0.525	0.535	0.546	0.559	0.572	0.588	0.604	0.621	0.639	0.660	0.680	0.702	0.725	0.748	0.772	0.798	0.825	0.851	0.879	0.909	0.938	0.968	0.998	1.029	1.059	1.090	1.122	1.154	1.185	1.216	1.248	1.279	1.310	1.340	1.369	1.398	1.426	1.452	1.479	1.506	1.530	1.554	1.575	1.596	1.616	1.634	1.651	1.668	1.681	1.694	1.706	1.715	1.725	1.732	1.739	1.742	1.745	1.746	1.745	1.742	1.739	1.734	1.728	1.719	1.709	1.698	1.686	1.671	1.658	1.642	1.625	1.606	1.588	1.568	1.546	1.524	1.501	1.479	1.455	1.431	1.406	1.380	1.354	1.328	1.301	1.272	1.245	1.218	1.190	1.162	1.134	1.106	1.079	1.050	1.022	0.995	0.968	0.939	0.911	0.884	0.856	0.830	0.802	0.778	0.751	0.726	0.701	0.676	0.651	0.629	0.604	0.581	0.558	0.536	0.514	0.491	0.470	0.449	0.429	0.409	0.389	0.369	0.350	0.332	0.315	0.296	0.280	0.262	0.246	0.231	0.215	0.200	0.186	0.172	0.159	0.145	0.134	0.121	0.109	0.099	0.089	0.078	0.069	0.061	0.052	0.045	0.038	0.031	0.025	0.020	0.015	0.011	0.009	0.005	0.002	0.001	0.000	-0.001	-0.001	-0.001	0.000	0.001	0.002	0.005	0.008	0.010	0.014	0.018	0.021	0.025	0.029	0.032	0.036	0.041	0.045	0.049	0.051	0.055	0.058	0.060	0.062	0.064	0.065	0.066	0.068	0.068	0.066	0.065	0.064	0.060	0.058	0.051	0.046	0.040	0.032	0.024	0.015	0.005	-0.008	-0.020	-0.032	-0.048	-0.062	-0.079	-0.096	-0.114	-0.131	-0.152	-0.171	-0.192	-0.214	-0.238	-0.260	-0.284	-0.308	-0.332	-0.358	-0.382	-0.408	-0.432	-0.460	-0.485	-0.511	-0.538	-0.562	-0.589	-0.614	-0.639	-0.664	-0.689	-0.712	-0.736	-0.759	-0.781	-0.804	-0.824	-0.842	-0.862	-0.881	-0.898	-0.915	-0.929	-0.942	-0.955	-0.968	-0.978	-0.986	-0.995	-1.001	-1.006	-1.010	-1.012	-1.015	-1.015	-1.012	-1.011	-1.008	-1.001	-0.994	-0.986	-0.978	-0.966	-0.954	-0.940	-0.925	-0.908	-0.890	-0.871	-0.851	-0.829	-0.806	-0.782	-0.758	-0.732	-0.705	-0.678	-0.649	-0.620	-0.589	-0.559	-0.528	-0.495	-0.464	-0.431	-0.399	-0.366	-0.332	-0.300	-0.268	-0.235	-0.202	-0.170	-0.139	-0.108	-0.078	-0.049	-0.020	0.008	0.035	0.061	0.085	0.108	0.130	0.150	0.169	0.186	0.200	0.214	0.226	0.235	0.244	0.249	0.254	0.256	0.256	0.255	0.251	0.246	0.239	0.229	0.218	0.204	0.189	0.171	0.152	0.132	0.111	0.086	0.061	0.035	0.009	-0.021	-0.050	-0.082	-0.115	-0.148	-0.181	-0.215	-0.249	-0.284	-0.320	-0.355	-0.390	-0.426	-0.461	-0.498	-0.532	-0.566	-0.601	-0.635	-0.669	-0.701	-0.734	-0.764	-0.794	-0.822	-0.851	-0.879	-0.905	-0.930	-0.954	-0.976	-0.999	-1.018	-1.038	-1.055	-1.072	-1.088	-1.101	-1.114	-1.125	-1.136	-1.144	-1.152	-1.158	-1.162	-1.166	-1.169	-1.170	-1.170	-1.169	-1.166	-1.162	-1.159	-1.154	-1.148	-1.139	-1.131	-1.121	-1.111	-1.100	-1.089	-1.076	-1.062	-1.049	-1.034	-1.019	-1.001	-0.986	-0.970	-0.952	-0.935	-0.918	-0.900	-0.884	-0.866	-0.849	-0.831	-0.815	-0.799	-0.782	-0.768	-0.752	-0.738	-0.724	-0.710	-0.698	-0.685	-0.675	-0.666	-0.658	-0.649	-0.642	-0.638	-0.634	-0.631	-0.630	-0.630	-0.631	-0.635	-0.640	-0.645	-0.652	-0.661	-0.671	-0.682	-0.696	-0.711	-0.728	-0.744	-0.764	-0.782	-0.804	-0.826	-0.849	-0.872	-0.898	-0.922	-0.949	-0.975	-1.002	-1.030	-1.058	-1.085	-1.114	-1.142	-1.171	-1.199	-1.226	-1.254	-1.282	-1.310	-1.335	-1.361	-1.386	-1.411	-1.434	-1.456	-1.478	-1.499	-1.519	-1.538	-1.554	-1.570	-1.585	-1.599	-1.612	-1.622	-1.634	-1.642	-1.650	-1.656	-1.661	-1.666	-1.669	-1.670	-1.671	-1.671	-1.671	-1.669	-1.668	-1.664	-1.660	-1.655	-1.649	-1.642	-1.636	-1.628	-1.621	-1.612	-1.604	-1.594	-1.584	-1.575	-1.564	-1.554	-1.542	-1.532	-1.521	-1.511	-1.499	-1.488	-1.478	-1.465	-1.454	-1.442	-1.431	-1.420	-1.409	-1.396	-1.384	-1.372	-1.360	-1.348	-1.336	-1.324	-1.310	-1.298	-1.285	-1.272	-1.259	-1.245	-1.231	-1.218	-1.202	-1.189	-1.174	-1.159	-1.144	-1.128	-1.112	-1.095	-1.079	-1.061	-1.045	-1.025	-1.008	-0.989	-0.969	-0.950	-0.930	-0.910	-0.889	-0.869	-0.848	-0.826	-0.805	-0.784	-0.761	-0.740	-0.718	-0.695	-0.672	-0.650	-0.628	-0.606	-0.585	-0.562	-0.540	-0.519	-0.496	-0.475	-0.454	-0.432	-0.412	-0.392	-0.372	-0.352	-0.334	-0.314	-0.295	-0.278	-0.259	-0.241	-0.224	-0.206	-0.190	-0.174	-0.159	-0.142	-0.126	-0.114	-0.099	-0.085	-0.072	-0.059	-0.046	-0.032	-0.020	-0.008	0.004	0.016	0.028	0.039	0.051	0.061	0.072	0.082	0.094	0.105	0.116	0.126	0.135	0.145	0.155	0.165	0.175	0.184	0.192	0.201	0.209	0.218	0.225	0.232	0.239	0.245	0.251	0.258	0.261	0.266	0.270	0.274	0.278	0.280	0.280	0.282	0.282	0.281	0.279	0.278	0.275	0.270	0.265	0.260	0.252	0.245	0.236	0.226	0.215	0.204	0.191	0.178	0.165	0.149	0.134	0.118	0.101	0.084	0.065	0.046	0.028	0.008	-0.012	-0.032	-0.052	-0.074	-0.094	-0.115	-0.135	-0.156	-0.176	-0.198	-0.218	-0.238	-0.255	-0.275	-0.292	-0.310	-0.326	-0.341	-0.356	-0.370	-0.384	-0.396	-0.408	-0.418	-0.428	-0.436	-0.444	-0.450	-0.456	-0.461	-0.465	-0.466	-0.469	-0.469	-0.470	-0.469	-0.468	-0.465	-0.461	-0.458	-0.454	-0.449	-0.442	-0.436	-0.430	-0.424	-0.416	-0.410	-0.402	-0.395	-0.386	-0.379	-0.371	-0.364	-0.358	-0.350	-0.342	-0.336	-0.330	-0.324	-0.318	-0.314	-0.308	-0.304	-0.300	-0.298	-0.294	-0.291	-0.290	-0.289	-0.289	-0.286	-0.286	-0.288	-0.288	-0.290	-0.291	-0.294	-0.296	-0.299	-0.302	-0.305	-0.310	-0.315	-0.318	-0.322	-0.329	-0.334	-0.339	-0.344	-0.349	-0.356	-0.361	-0.366	-0.371	-0.376	-0.382	-0.388	-0.392	-0.398	-0.401	-0.405	-0.410	-0.414	-0.418	-0.421	-0.422	-0.425	-0.428	-0.429	-0.430	-0.431	-0.431	-0.430	-0.430	-0.429	-0.426	-0.424	-0.422	-0.418	-0.414	-0.409	-0.405	-0.399	-0.392	-0.385	-0.378	-0.370	-0.362	-0.354	-0.345	-0.335	-0.325	-0.315	-0.305	-0.292	-0.282	-0.270	-0.260	-0.248	-0.236	-0.225	-0.214	-0.202	-0.191	-0.179	-0.169	-0.158	-0.148	-0.138	-0.129	-0.119	-0.110	-0.102	-0.094	-0.088	-0.081	-0.076	-0.071	-0.068	-0.065	-0.062	-0.061	-0.061	-0.062	-0.065	-0.066	-0.070	-0.075	-0.081	-0.088	-0.095	-0.102	-0.112	-0.124	-0.135	-0.146	-0.160	-0.175	-0.189	-0.205	-0.220	-0.238	-0.256	-0.274	-0.292	-0.312	-0.332	-0.352	-0.374	-0.395	-0.416	-0.436	-0.459	-0.480	-0.501	-0.522	-0.544	-0.566	-0.588	-0.610	-0.630	-0.650	-0.670	-0.690	-0.710	-0.730	-0.749	-0.766	-0.784	-0.801	-0.819	-0.834	-0.849	-0.864	-0.879	-0.891	-0.906	-0.918	-0.929	-0.941	-0.951	-0.961	-0.971	-0.979	-0.988	-0.995	-1.002	-1.009	-1.014	-1.019	-1.022	-1.026	-1.029	-1.030	-1.031	-1.032	-1.032	-1.031	-1.030	-1.026	-1.024	-1.019	-1.015	-1.010	-1.002	-0.996	-0.988	-0.980	-0.970	-0.959	-0.949	-0.936	-0.924	-0.910	-0.896	-0.881	-0.866	-0.850	-0.832	-0.816	-0.799	-0.780	-0.761	-0.741	-0.722	-0.702	-0.682	-0.661	-0.641	-0.621	-0.600	-0.580	-0.560	-0.539	-0.520	-0.500	-0.481	-0.462	-0.445	-0.428	-0.411	-0.395	-0.380	-0.365	-0.351	-0.338	-0.325	-0.314	-0.302	-0.294	-0.284	-0.275	-0.269	-0.262	-0.256	-0.252	-0.248	-0.245	-0.242	-0.241	-0.239	-0.240	-0.239	-0.240	-0.240	-0.242	-0.244	-0.245	-0.248	-0.250	-0.252	-0.254	-0.256	-0.258	-0.260	-0.261	-0.261	-0.262	-0.264	-0.264	-0.262	-0.261	-0.260	-0.259	-0.256	-0.252	-0.249	-0.245	-0.239	-0.234	-0.226	-0.220	-0.212	-0.205	-0.196	-0.186	-0.178	-0.169	-0.158	-0.149	-0.139	-0.128	-0.116	-0.106	-0.096	-0.086	-0.075	-0.065	-0.056	-0.048	-0.038	-0.029	-0.021	-0.014	-0.006	0.000	0.006	0.011	0.016	0.020	0.024	0.025	0.029	0.030	0.031	0.031	0.031	0.031	0.029	0.028	0.025	0.024	0.020	0.016	0.012	0.010	0.005	0.001	-0.004	-0.006	-0.011	-0.015	-0.019	-0.022	-0.026	-0.029	-0.031	-0.035	-0.036	-0.038	-0.039	-0.040	-0.039	-0.039	-0.036	-0.035	-0.031	-0.029	-0.024	-0.018	-0.012	-0.005	0.001	0.010	0.020	0.029	0.039	0.050	0.062	0.074	0.089	0.101	0.118	0.131	0.148	0.164	0.181	0.200	0.218	0.238	0.258	0.278	0.299	0.319	0.340	0.361	0.382	0.405	0.426	0.449	0.471	0.492	0.515	0.538	0.559	0.581	0.604	0.625	0.646	0.668	0.689	0.709	0.729	0.748	0.766	0.786	0.802	0.820	0.838	0.851	0.868	0.880	0.894	0.905	0.916	0.926	0.935	0.944	0.949	0.955	0.959	0.961	0.964	0.964	0.964	0.962	0.959	0.954	0.949	0.941	0.932	0.924	0.914	0.901	0.888	0.875	0.860	0.842	0.826	0.808	0.789	0.769	0.748	0.726	0.705	0.682	0.660	0.636	0.612	0.589	0.564	0.540	0.515	0.491	0.466	0.441	0.418	0.391	0.368	0.344	0.320	0.296	0.274	0.251	0.229	0.209	0.188	0.168	0.148	0.130	0.112	0.094	0.078	0.062	0.048	0.032	0.019	0.006	-0.006	-0.016	-0.029	-0.039	-0.049	-0.056	-0.066	-0.074	-0.081	-0.090	-0.096	-0.102	-0.109	-0.116	-0.122	-0.128	-0.132	-0.139	-0.144	-0.151	-0.156	-0.162	-0.169	-0.175	-0.181	-0.189	-0.196	-0.204	-0.212	-0.221	-0.230	-0.241	-0.250	-0.261	-0.272	-0.285	-0.299	-0.312	-0.328	-0.342	-0.359	-0.376	-0.394	-0.411	-0.430	-0.450	-0.471	-0.492	-0.515	-0.539	-0.561	-0.585	-0.610	-0.635	-0.660	-0.686	-0.714	-0.741	-0.769	-0.796	-0.825	-0.854	-0.884	-0.912	-0.942	-0.970	-1.000	-1.030	-1.060	-1.090	-1.119	-1.149	-1.178	-1.205	-1.234	-1.262	-1.290	-1.316	-1.344	-1.370	-1.395	-1.419	-1.442	-1.465	-1.488	-1.509	-1.529	-1.549	-1.568	-1.585	-1.601	-1.616	-1.630	-1.644	-1.655	-1.665	-1.675	-1.682	-1.690	-1.695	-1.700	-1.704	-1.706	-1.708	-1.706	-1.705	-1.702	-1.699	-1.694	-1.689	-1.682	-1.672	-1.665	-1.655	-1.644	-1.631	-1.619	-1.605	-1.591	-1.575	-1.560	-1.544	-1.528	-1.509	-1.491	-1.474	-1.455	-1.435	-1.418	-1.398	-1.378	-1.359	-1.340	-1.321	-1.301	-1.282	-1.264	-1.245	-1.228	-1.209	-1.192	-1.176	-1.160	-1.145	-1.130	-1.116	-1.101	-1.088	-1.076	-1.065	-1.054	-1.044	-1.036	-1.026	-1.019	-1.012	-1.008	-1.001	-0.998	-0.994	-0.991	-0.989	-0.989	-0.989	-0.989	-0.990	-0.991	-0.994	-0.998	-1.001	-1.005	-1.010	-1.016	-1.021	-1.028	-1.034	-1.041	-1.049	-1.056	-1.065	-1.072	-1.081	-1.090	-1.099	-1.108	-1.116	-1.125	-1.134	-1.142	-1.151	-1.161	-1.169	-1.179	-1.188	-1.196	-1.205	-1.214	-1.222	-1.231	-1.239	-1.249	-1.258	-1.266	-1.274	-1.284	-1.291	-1.300	-1.309	-1.318	-1.325	-1.335	-1.342	-1.351	-1.360	-1.369	-1.379	-1.388	-1.399	-1.408	-1.418	-1.429	-1.439	-1.449	-1.460	-1.471	-1.482	-1.494	-1.505	-1.518	-1.530	-1.541	-1.552	-1.565	-1.578	-1.590	-1.604	-1.615	-1.629	-1.640	-1.654	-1.665	-1.678	-1.689	-1.700	-1.710	-1.721	-1.732	-1.741	-1.750	-1.759	-1.768	-1.774	-1.780	-1.785	-1.791	-1.795	-1.798	-1.801	-1.802	-1.802	-1.801	-1.801	-1.799	-1.795	-1.790	-1.785	-1.778	-1.770	-1.762	-1.754	-1.742	-1.731	-1.720	-1.706	-1.692	-1.678	-1.664	-1.646	-1.630	-1.612	-1.595	-1.578	-1.558	-1.539	-1.520	-1.500	-1.481	-1.462	-1.444	-1.425	-1.405	-1.386	-1.369	-1.350	-1.332	-1.315	-1.298	-1.282	-1.268	-1.252	-1.239	-1.225	-1.214	-1.202	-1.192	-1.182	-1.175	-1.168	-1.161	-1.156	-1.150	-1.146	-1.144	-1.141	-1.140	-1.139	-1.139	-1.139	-1.141	-1.142	-1.145	-1.149	-1.152	-1.156	-1.161	-1.166	-1.170	-1.176	-1.181	-1.186	-1.191	-1.196	-1.200	-1.205	-1.209	-1.212	-1.216	-1.219	-1.222	-1.224	-1.224	-1.225	-1.225	-1.225	-1.224	-1.220	-1.218	-1.215	-1.210	-1.205	-1.200	-1.194	-1.188	-1.180	-1.172	-1.164	-1.155	-1.145	-1.134	-1.124	-1.112	-1.101	-1.089	-1.076	-1.065	-1.051	-1.039	-1.026	-1.014	-1.001	-0.988	-0.975	-0.962	-0.950	-0.938	-0.925	-0.912	-0.901	-0.890	-0.878	-0.866	-0.855	-0.846	-0.835	-0.825	-0.815	-0.808	-0.798	-0.789	-0.781	-0.774	-0.766	-0.760	-0.754	-0.749	-0.742	-0.736	-0.731	-0.728	-0.722	-0.719	-0.716	-0.712	-0.710	-0.708	-0.704	-0.701	-0.700	-0.698	-0.698	-0.696	-0.695	-0.695	-0.694	-0.695	-0.695	-0.696	-0.698	-0.699	-0.700	-0.704	-0.706	-0.709	-0.714	-0.718	-0.722	-0.729	-0.735	-0.742	-0.750	-0.758	-0.766	-0.775	-0.784	-0.795	-0.806	-0.818	-0.830	-0.842	-0.856	-0.870	-0.885	-0.900	-0.915	-0.931	-0.948	-0.965	-0.982	-1.000	-1.018	-1.036	-1.055	-1.074	-1.094	-1.112	-1.132	-1.152	-1.172	-1.192	-1.212	-1.232	-1.252	-1.270	-1.289	-1.309	-1.326	-1.345	-1.364	-1.381	-1.398	-1.412	-1.430	-1.445	-1.460	-1.474	-1.488	-1.501	-1.514	-1.526	-1.538	-1.549	-1.559	-1.570	-1.578	-1.588	-1.598	-1.605	-1.614	-1.621	-1.629	-1.636	-1.642	-1.649	-1.655	-1.661	-1.666	-1.672	-1.678	-1.684	-1.689	-1.694	-1.700	-1.705	-1.710	-1.716	-1.721	-1.726	-1.731	-1.736	-1.741	-1.746	-1.751	-1.756	-1.761	-1.768	-1.771	-1.775	-1.780	-1.782	-1.788	-1.791	-1.794	-1.796	-1.799	-1.800	-1.801	-1.801	-1.802	-1.801	-1.801	-1.799	-1.796	-1.792	-1.789	-1.782	-1.779	-1.771	-1.764	-1.756	-1.746	-1.736	-1.725	-1.714	-1.701	-1.689	-1.674	-1.659	-1.644	-1.626	-1.609	-1.591	-1.574	-1.555	-1.535	-1.514	-1.495	-1.474	-1.452	-1.431	-1.409	-1.388	-1.365	-1.344	-1.321	-1.299	-1.276	-1.254	-1.232	-1.209	-1.188	-1.165	-1.144	-1.122	-1.101	-1.081	-1.060	-1.041	-1.022	-1.002	-0.984	-0.968	-0.950	-0.934	-0.916	-0.901	-0.886	-0.871	-0.858	-0.845	-0.831	-0.819	-0.808	-0.796	-0.786	-0.776	-0.766	-0.758	-0.749	-0.740	-0.732	-0.726	-0.720	-0.714	-0.708	-0.702	-0.699	-0.694	-0.690	-0.686	-0.684	-0.681	-0.679	-0.676	-0.676	-0.675	-0.674	-0.674	-0.672	-0.675	-0.675	-0.676	-0.678	-0.679	-0.681	-0.682	-0.685	-0.688	-0.691	-0.694	-0.696	-0.699	-0.702	-0.706	-0.711	-0.715	-0.719	-0.724	-0.728	-0.731	-0.736	-0.740	-0.744	-0.748	-0.752	-0.758	-0.761	-0.765	-0.769	-0.774	-0.776	-0.780	-0.784	-0.786	-0.790	-0.794	-0.796	-0.799	-0.801	-0.804	-0.805	-0.809	-0.810	-0.811	-0.814	-0.814	-0.815	-0.815	-0.816	-0.816	-0.816	-0.816	-0.816	-0.816	-0.815	-0.814	-0.814	-0.812	-0.811	-0.810	-0.809	-0.808	-0.804	-0.802	-0.801	-0.800	-0.798	-0.795	-0.792	-0.791	-0.790	-0.788	-0.785	-0.785	-0.781	-0.780	-0.780	-0.778	-0.776	-0.775	-0.774	-0.772	-0.772	-0.771	-0.770	-0.770	-0.770	-0.769	-0.770	-0.770	-0.770	-0.771	-0.771	-0.774	-0.775	-0.775	-0.778	-0.779	-0.780	-0.782	-0.785	-0.786	-0.789	-0.790	-0.792	-0.795	-0.796	-0.800	-0.801	-0.802	-0.805	-0.806	-0.808	-0.810	-0.810	-0.810	-0.810	-0.811	-0.810	-0.810	-0.809	-0.808	-0.806	-0.804	-0.800	-0.796	-0.794	-0.789	-0.784	-0.779	-0.772	-0.766	-0.759	-0.751	-0.742	-0.734	-0.725	-0.715	-0.706	-0.696	-0.685	-0.672	-0.661	-0.650	-0.636	-0.625	-0.612	-0.600	-0.588	-0.575	-0.562	-0.550	-0.536	-0.526	-0.514	-0.501	-0.490	-0.480	-0.470	-0.459	-0.450	-0.442	-0.435	-0.428	-0.420	-0.414	-0.410	-0.406	-0.402	-0.400	-0.399	-0.398	-0.399	-0.400	-0.404	-0.408	-0.411	-0.418	-0.422	-0.431	-0.439	-0.449	-0.460	-0.470	-0.481	-0.496	-0.509	-0.524	-0.539	-0.555	-0.571	-0.589	-0.606	-0.625	-0.644	-0.664	-0.682	-0.704	-0.724	-0.745	-0.766	-0.788	-0.809	-0.830	-0.851	-0.874	-0.894	-0.915	-0.936	-0.958	-0.979	-0.998	-1.019	-1.039	-1.058	-1.078	-1.095	-1.114	-1.130	-1.146	-1.164	-1.178	-1.194	-1.208	-1.221	-1.234	-1.245	-1.256	-1.266	-1.276	-1.285	-1.292	-1.299	-1.306	-1.311	-1.314	-1.319	-1.320	-1.322	-1.324	-1.322	-1.324	-1.321	-1.320	-1.316	-1.312	-1.309	-1.302	-1.296	-1.290	-1.282	-1.276	-1.268	-1.259	-1.251	-1.241	-1.231	-1.221	-1.211	-1.200	-1.190	-1.180	-1.169	-1.156	-1.146	-1.135	-1.125	-1.114	-1.104	-1.092	-1.082	-1.074	-1.064	-1.054	-1.045	-1.036	-1.028	-1.020	-1.011	-1.004	-0.996	-0.990	-0.984	-0.979	-0.972	-0.968	-0.964	-0.960	-0.956	-0.954	-0.951	-0.949	-0.948	-0.946	-0.945	-0.944	-0.945	-0.945	-0.945	-0.946	-0.948	-0.949	-0.950	-0.952	-0.954	-0.956	-0.959	-0.961	-0.965	-0.966	-0.971	-0.974	-0.978	-0.981	-0.984	-0.988	-0.991	-0.995	-0.999	-1.004	-1.006	-1.010	-1.014	-1.018	-1.021	-1.025	-1.029	-1.032	-1.035	-1.038	-1.042	-1.045	-1.048	-1.050	-1.052	-1.055	-1.058	-1.060	-1.060	-1.062	-1.064	-1.065	-1.066	-1.066	-1.066	-1.066	-1.065	-1.062	-1.061	-1.060	-1.058	-1.055	-1.051	-1.048	-1.042	-1.038	-1.032	-1.026	-1.020	-1.012	-1.005	-0.996	-0.988	-0.978	-0.968	-0.956	-0.944	-0.932	-0.920	-0.906	-0.891	-0.876	-0.861	-0.846	-0.830	-0.812	-0.795	-0.778	-0.759	-0.740	-0.721	-0.702	-0.682	-0.661	-0.641	-0.621	-0.600	-0.579	-0.559	-0.538	-0.518	-0.496	-0.475	-0.455	-0.435	-0.414	-0.395	-0.376	-0.358	100.000	5.000	2.000	1.000	5.000	0.000	0.000	0.000	0.000	0.000	0.000	0.000	0.000	0.000	0.000	0.000	0.000	0.000	-1.768	-1.782	-1.798	-1.815	-1.831	-1.849	-1.865	-1.882	-1.900	-1.918	-1.935	-1.954	-1.970	-1.989	-2.006	-2.024	-2.040	-2.059	-2.076	-2.092	-2.109	-2.126	-2.142	-2.158	-2.174	-2.188	-2.204	-2.218	-2.232	-2.245	-2.258	-2.271	-2.281	-2.292	-2.304	-2.314	-2.322	-2.332	-2.342	-2.350	-2.358	-2.365	-2.370	-2.375	-2.381	-2.385	-2.389	-2.392	-2.395	-2.398	-2.400	-2.401	-2.402	-2.404	-2.402	-2.404	-2.402	-2.404	-2.402	-2.401	-2.401	-2.400	-2.399	-2.399	-2.398	-2.395	-2.394	-2.392	-2.391	-2.390	-2.389	-2.388	-2.388	-2.385	-2.384	-2.384	-2.384	-2.384	-2.384	-2.384	-2.384	-2.382	-2.384	-2.384	-2.385	-2.386	-2.388	-2.389	-2.391	-2.392	-2.395	-2.398	-2.400	-2.402	-2.405	-2.408	-2.411	-2.415	-2.416	-2.420	-2.422	-2.426	-2.430	-2.434	-2.438	-2.441	-2.444	-2.446	-2.450	-2.452	-2.456	-2.460	-2.464	-2.468	-2.471	-2.475	-2.479	-2.482	-2.485	-2.490	-2.492	-2.496	-2.500	-2.502	-2.506	-2.509	-2.512	-2.516	-2.519	-2.520	-2.522	-2.525	-2.528	-2.529	-2.532	-2.532	-2.534	-2.535	-2.536	-2.536	-2.535	-2.535	-2.535	-2.534	-2.532	-2.531	-2.529	-2.528	-2.525	-2.522	-2.519	-2.515	-2.511	-2.506	-2.502	-2.498	-2.492	-2.488	-2.481	-2.475	-2.469	-2.462	-2.456	-2.450	-2.444	-2.436	-2.430	-2.424	-2.416	-2.410	-2.402	-2.396	-2.390	-2.382	-2.376	-2.370	-2.364	-2.358	-2.351	-2.346	-2.341	-2.336	-2.330	-2.326	-2.320	-2.316	-2.312	-2.309	-2.305	-2.300	-2.296	-2.292	-2.290	-2.286	-2.282	-2.279	-2.276	-2.271	-2.269	-2.265	-2.261	-2.258	-2.254	-2.248	-2.242	-2.239	-2.234	-2.226	-2.221	-2.215	-2.208	-2.201	-2.194	-2.185	-2.178	-2.169	-2.158	-2.149	-2.139	-2.129	-2.118	-2.106	-2.094	-2.082	-2.070	-2.058	-2.044	-2.031	-2.016	-2.004	-1.989	-1.975	-1.961	-1.946	-1.932	-1.918	-1.902	-1.888	-1.872	-1.858	-1.842	-1.829	-1.812	-1.799	-1.784	-1.770	-1.756	-1.744	-1.731	-1.718	-1.706	-1.694	-1.681	-1.669	-1.656	-1.645	-1.635	-1.624	-1.614	-1.602	-1.592	-1.585	-1.575	-1.566	-1.558	-1.551	-1.544	-1.536	-1.531	-1.525	-1.520	-1.516	-1.510	-1.506	-1.504	-1.500	-1.498	-1.495	-1.495	-1.492	-1.492	-1.492	-1.492	-1.494	-1.495	-1.496	-1.499	-1.501	-1.505	-1.509	-1.511	-1.516	-1.521	-1.526	-1.531	-1.538	-1.544	-1.551	-1.559	-1.565	-1.572	-1.581	-1.588	-1.596	-1.605	-1.612	-1.621	-1.629	-1.638	-1.646	-1.654	-1.661	-1.669	-1.675	-1.681	-1.689	-1.694	-1.700	-1.704	-1.709	-1.712	-1.716	-1.719	-1.720	-1.724	-1.724	-1.724	-1.724	-1.721	-1.719	-1.716	-1.714	-1.709	-1.704	-1.698	-1.691	-1.685	-1.678	-1.668	-1.660	-1.650	-1.640	-1.629	-1.618	-1.606	-1.594	-1.581	-1.569	-1.556	-1.542	-1.530	-1.518	-1.504	-1.490	-1.478	-1.465	-1.451	-1.439	-1.425	-1.414	-1.400	-1.388	-1.376	-1.362	-1.350	-1.340	-1.328	-1.316	-1.305	-1.294	-1.282	-1.274	-1.262	-1.252	-1.242	-1.232	-1.222	-1.212	-1.204	-1.194	-1.184	-1.175	-1.165	-1.156	-1.145	-1.135	-1.126	-1.116	-1.106	-1.095	-1.085	-1.074	-1.062	-1.051	-1.039	-1.028	-1.015	-1.004	-0.990	-0.978	-0.965	-0.952	-0.939	-0.926	-0.911	-0.898	-0.884	-0.869	-0.854	-0.839	-0.824	-0.809	-0.792	-0.778	-0.762	-0.746	-0.731	-0.716	-0.700	-0.685	-0.668	-0.652	-0.636	-0.621	-0.606	-0.591	-0.575	-0.560	-0.546	-0.531	-0.518	-0.502	-0.489	-0.475	-0.460	-0.448	-0.432	-0.420	-0.408	-0.394	-0.381	-0.369	-0.356	-0.345	-0.332	-0.320	-0.309	-0.296	-0.285	-0.275	-0.264	-0.252	-0.242	-0.231	-0.221	-0.212	-0.202	-0.194	-0.184	-0.176	-0.168	-0.159	-0.151	-0.142	-0.134	-0.126	-0.119	-0.111	-0.104	-0.095	-0.088	-0.080	-0.072	-0.065	-0.058	-0.050	-0.042	-0.036	-0.029	-0.021	-0.015	-0.009	-0.001	0.005	0.012	0.019	0.025	0.032	0.039	0.045	0.052	0.059	0.068	0.074	0.081	0.088	0.095	0.101	0.108	0.115	0.121	0.128	0.134	0.139	0.145	0.150	0.155	0.159	0.164	0.168	0.171	0.175	0.179	0.181	0.184	0.186	0.188	0.189	0.189	0.190	0.190	0.188	0.188	0.185	0.182	0.179	0.175	0.172	0.166	0.161	0.158	0.150	0.144	0.135	0.128	0.120	0.112	0.104	0.095	0.086	0.076	0.068	0.056	0.046	0.036	0.026	0.015	0.005	-0.005	-0.015	-0.026	-0.036	-0.046	-0.056	-0.066	-0.075	-0.084	-0.092	-0.101	-0.110	-0.116	-0.124	-0.131	-0.139	-0.145	-0.150	-0.155	-0.160	-0.165	-0.169	-0.172	-0.175	-0.178	-0.180	-0.182	-0.184	-0.185	-0.185	-0.185	-0.185	-0.185	-0.184	-0.182	-0.180	-0.179	-0.178	-0.175	-0.174	-0.172	-0.169	-0.168	-0.165	-0.161	-0.160	-0.158	-0.155	-0.152	-0.150	-0.149	-0.146	-0.145	-0.144	-0.142	-0.141	-0.141	-0.140	-0.140	-0.140	-0.142	-0.142	-0.144	-0.148	-0.149	-0.152	-0.156	-0.160	-0.164	-0.170	-0.175	-0.180	-0.188	-0.194	-0.201	-0.210	-0.218	-0.226	-0.235	-0.244	-0.252	-0.264	-0.274	-0.285	-0.294	-0.306	-0.318	-0.329	-0.341	-0.354	-0.366	-0.378	-0.390	-0.404	-0.416	-0.429	-0.440	-0.452	-0.465	-0.476	-0.489	-0.500	-0.512	-0.525	-0.536	-0.550	-0.562	-0.574	-0.586	-0.599	-0.611	-0.625	-0.636	-0.649	-0.662	-0.676	-0.690	-0.704	-0.718	-0.731	-0.746	-0.759	-0.774	-0.789	-0.805	-0.820	-0.836	-0.851	-0.869	-0.886	-0.904	-0.921	-0.939	-0.956	-0.976	-0.995	-1.015	-1.034	-1.054	-1.074	-1.094	-1.114	-1.134	-1.152	-1.172	-1.191	-1.210	-1.229	-1.248	-1.266	-1.282	-1.300	-1.316	-1.332	-1.346	-1.360	-1.372	-1.384	-1.394	-1.404	-1.411	-1.418	-1.422	-1.426	-1.429	-1.429	-1.428	-1.426	-1.422	-1.416	-1.411	-1.402	-1.394	-1.382	-1.371	-1.358	-1.341	-1.325	-1.308	-1.289	-1.269	-1.249	-1.226	-1.204	-1.180	-1.155	-1.131	-1.106	-1.081	-1.055	-1.029	-1.002	-0.979	-0.954	-0.929	-0.905	-0.881	-0.858	-0.836	-0.814	-0.794	-0.772	-0.755	-0.738	-0.722	-0.708	-0.694	-0.680	-0.670	-0.661	-0.652	-0.645	-0.639	-0.634	-0.630	-0.628	-0.626	-0.624	-0.625	-0.628	-0.631	-0.634	-0.639	-0.644	-0.650	-0.655	-0.662	-0.669	-0.675	-0.682	-0.690	-0.696	-0.704	-0.710	-0.718	-0.724	-0.730	-0.735	-0.740	-0.744	-0.746	-0.749	-0.751	-0.752	-0.752	-0.752	-0.752	-0.749	-0.745	-0.742	-0.736	-0.730	-0.724	-0.715	-0.705	-0.696	-0.686	-0.674	-0.661	-0.649	-0.634	-0.621	-0.605	-0.590	-0.574	-0.556	-0.540	-0.521	-0.504	-0.484	-0.464	-0.445	-0.426	-0.405	-0.384	-0.364	-0.342	-0.321	-0.301	-0.280	-0.259	-0.238	-0.214	-0.192	-0.171	-0.149	-0.128	-0.105	-0.084	-0.061	-0.039	-0.016	0.006	0.026	0.050	0.071	0.091	0.111	0.132	0.152	0.174	0.195	0.212	0.232	0.251	0.270	0.288	0.305	0.322	0.339	0.355	0.370	0.385	0.399	0.412	0.424	0.435	0.445	0.455	0.464	0.472	0.479	0.484	0.488	0.490	0.491	0.490	0.490	0.486	0.484	0.478	0.471	0.462	0.454	0.444	0.431	0.418	0.404	0.389	0.372	0.356	0.336	0.318	0.299	0.278	0.256	0.234	0.211	0.189	0.165	0.141	0.118	0.094	0.070	0.045	0.021	-0.002	-0.026	-0.049	-0.072	-0.094	-0.115	-0.136	-0.156	-0.175	-0.192	-0.211	-0.226	-0.242	-0.255	-0.268	-0.280	-0.290	-0.299	-0.306	-0.311	-0.316	-0.319	-0.320	-0.320	-0.319	-0.316	-0.311	-0.306	-0.299	-0.291	-0.282	-0.272	-0.260	-0.248	-0.232	-0.218	-0.200	-0.182	-0.162	-0.142	-0.122	-0.101	-0.079	-0.054	-0.031	-0.006	0.020	0.045	0.071	0.098	0.124	0.151	0.179	0.205	0.232	0.259	0.285	0.311	0.338	0.362	0.388	0.411	0.436	0.459	0.480	0.502	0.524	0.542	0.561	0.579	0.594	0.609	0.622	0.632	0.642	0.651	0.659	0.665	0.669	0.671	0.671	0.671	0.668	0.664	0.656	0.650	0.640	0.629	0.616	0.602	0.588	0.570	0.551	0.531	0.510	0.488	0.462	0.438	0.411	0.385	0.358	0.329	0.299	0.269	0.239	0.208	0.176	0.144	0.112	0.080	0.049	0.018	-0.014	-0.046	-0.076	-0.106	-0.136	-0.165	-0.192	-0.220	-0.246	-0.271	-0.296	-0.321	-0.344	-0.365	-0.385	-0.405	-0.422	-0.440	-0.456	-0.471	-0.485	-0.499	-0.511	-0.522	-0.532	-0.541	-0.549	-0.555	-0.561	-0.566	-0.571	-0.575	-0.579	-0.580	-0.582	-0.584	-0.586	-0.588	-0.588	-0.589	-0.590	-0.590	-0.590	-0.590	-0.590	-0.592	-0.592	-0.594	-0.595	-0.598	-0.600	-0.602	-0.606	-0.610	-0.616	-0.621	-0.626	-0.634	-0.640	-0.649	-0.656	-0.664	-0.674	-0.685	-0.695	-0.706	-0.718	-0.730	-0.745	-0.758	-0.771	-0.788	-0.801	-0.818	-0.834	-0.850	-0.868	-0.885	-0.902	-0.920	-0.939	-0.956	-0.976	-0.994	-1.012	-1.032	-1.050	-1.070	-1.089	-1.109	-1.128	-1.148	-1.166	-1.185	-1.204	-1.222	-1.241	-1.260	-1.276	-1.294	-1.311	-1.328	-1.344	-1.361	-1.376	-1.391	-1.406	-1.421	-1.435	-1.448	-1.460	-1.472	-1.484	-1.494	-1.505	-1.514	-1.522	-1.530	-1.539	-1.545	-1.551	-1.556	-1.561	-1.565	-1.569	-1.571	-1.574	-1.575	-1.576	-1.576	-1.575	-1.575	-1.572	-1.570	-1.566	-1.562	-1.558	-1.552	-1.548	-1.541	-1.534	-1.529	-1.521	-1.514	-1.504	-1.496	-1.486	-1.478	-1.468	-1.456	-1.448	-1.436	-1.425	-1.414	-1.404	-1.392	-1.380	-1.369	-1.356	-1.345	-1.334	-1.321	-1.310	-1.298	-1.285	-1.272	-1.260	-1.249	-1.235	-1.224	-1.211	-1.199	-1.186	-1.174	-1.161	-1.148	-1.135	-1.122	-1.110	-1.098	-1.084	-1.071	-1.058	-1.045	-1.032	-1.020	-1.006	-0.992	-0.980	-0.966	-0.954	-0.941	-0.928	-0.914	-0.900	-0.888	-0.874	-0.859	-0.846	-0.832	-0.818	-0.805	-0.790	-0.778	-0.762	-0.749	-0.735	-0.721	-0.708	-0.694	-0.680	-0.666	-0.652	-0.639	-0.626	-0.612	-0.599	-0.586	-0.574	-0.562	-0.549	-0.538	-0.526	-0.515	-0.504	-0.494	-0.484	-0.474	-0.462	-0.455	-0.446	-0.436	-0.430	-0.422	-0.415	-0.408	-0.402	-0.396	-0.392	-0.388	-0.384	-0.380	-0.378	-0.376	-0.375	-0.375	-0.375	-0.376	-0.378	-0.379	-0.382	-0.386	-0.390	-0.394	-0.400	-0.405	-0.411	-0.419	-0.428	-0.436	-0.445	-0.455	-0.465	-0.475	-0.486	-0.499	-0.511	-0.522	-0.535	-0.548	-0.561	-0.574	-0.589	-0.602	-0.618	-0.630	-0.645	-0.659	-0.672	-0.686	-0.699	-0.712	-0.724	-0.736	-0.749	-0.759	-0.770	-0.779	-0.789	-0.798	-0.804	-0.811	-0.818	-0.822	-0.826	-0.830	-0.832	-0.834	-0.834	-0.834	-0.832	-0.831	-0.828	-0.824	-0.819	-0.814	-0.806	-0.799	-0.790	-0.781	-0.771	-0.760	-0.750	-0.738	-0.726	-0.714	-0.699	-0.686	-0.672	-0.659	-0.646	-0.632	-0.619	-0.604	-0.590	-0.578	-0.565	-0.552	-0.540	-0.528	-0.516	-0.505	-0.496	-0.486	-0.478	-0.469	-0.461	-0.454	-0.449	-0.442	-0.438	-0.435	-0.431	-0.429	-0.426	-0.425	-0.425	-0.425	-0.425	-0.428	-0.430	-0.431	-0.434	-0.436	-0.440	-0.442	-0.448	-0.451	-0.455	-0.459	-0.462	-0.468	-0.471	-0.475	-0.480	-0.482	-0.486	-0.490	-0.494	-0.496	-0.500	-0.502	-0.505	-0.506	-0.507	-0.510	-0.512	-0.514	-0.515	-0.516	-0.518	-0.518	-0.518	-0.520	-0.519	-0.520	-0.520	-0.519	-0.520	-0.520	-0.520	-0.520	-0.521	-0.521	-0.521	-0.521	-0.522	-0.524	-0.524	-0.525	-0.526	-0.526	-0.528	-0.528	-0.529	-0.530	-0.531	-0.532	-0.534	-0.534	-0.534	-0.535	-0.535	-0.535	-0.534	-0.534	-0.531	-0.529	-0.528	-0.525	-0.522	-0.519	-0.514	-0.509	-0.504	-0.498	-0.491	-0.484	-0.475	-0.466	-0.458	-0.448	-0.436	-0.426	-0.414	-0.402	-0.390	-0.376	-0.364	-0.350	-0.339	-0.325	-0.311	-0.296	-0.282	-0.270	-0.256	-0.242	-0.230	-0.219	-0.206	-0.195	-0.186	-0.178	-0.170	-0.164	-0.158	-0.152	-0.148	-0.145	-0.145	-0.144	-0.145	-0.149	-0.152	-0.158	-0.165	-0.174	-0.184	-0.196	-0.208	-0.222	-0.238	-0.255	-0.272	-0.292	-0.312	-0.332	-0.355	-0.379	-0.404	-0.430	-0.456	-0.482	-0.511	-0.538	-0.566	-0.594	-0.624	-0.651	-0.681	-0.709	-0.738	-0.766	-0.794	-0.822	-0.850	-0.875	-0.901	-0.926	-0.951	-0.975	-0.996	-1.019	-1.039	-1.059	-1.078	-1.095	-1.111	-1.126	-1.140	-1.154	-1.165	-1.176	-1.185	-1.195	-1.202	-1.209	-1.215	-1.220	-1.224	-1.228	-1.229	-1.230	-1.230	-1.230	-1.229	-1.229	-1.225	-1.222	-1.220	-1.215	-1.210	-1.205	-1.200	-1.192	-1.186	-1.180	-1.172	-1.166	-1.158	-1.149	-1.141	-1.132	-1.124	-1.115	-1.105	-1.096	-1.085	-1.075	-1.065	-1.054	-1.044	-1.034	-1.022	-1.012	-1.001	-0.990	-0.980	-0.969	-0.959	-0.948	-0.936	-0.925	-0.915	-0.904	-0.891	-0.881	-0.871	-0.860	-0.851	-0.840	-0.830	-0.820	-0.811	-0.801	-0.794	-0.784	-0.776	-0.766	-0.759	-0.750	-0.742	-0.735	-0.728	-0.722	-0.716	-0.711	-0.705	-0.701	-0.696	-0.691	-0.688	-0.684	-0.680	-0.676	-0.674	-0.670	-0.668	-0.666	-0.664	-0.661	-0.660	-0.659	-0.658	-0.656	-0.655	-0.652	-0.651	-0.650	-0.648	-0.646	-0.644	-0.641	-0.639	-0.635	-0.631	-0.628	-0.622	-0.616	-0.611	-0.605	-0.599	-0.590	-0.582	-0.575	-0.564	-0.555	-0.544	-0.532	-0.521	-0.507	-0.494	-0.480	-0.466	-0.450	-0.432	-0.416	-0.398	-0.380	-0.360	-0.341	-0.320	-0.300	-0.278	-0.255	-0.234	-0.210	-0.186	-0.162	-0.139	-0.115	-0.090	-0.065	-0.041	-0.014	0.010	0.036	0.061	0.086	0.112	0.135	0.160	0.185	0.209	0.231	0.255	0.278	0.299	0.320	0.341	0.361	0.380	0.400	0.416	0.432	0.449	0.462	0.476	0.489	0.500	0.510	0.520	0.528	0.535	0.540	0.545	0.546	0.548	0.548	0.545	0.541	0.538	0.531	0.524	0.514	0.504	0.494	0.480	0.466	0.450	0.434	0.415	0.395	0.375	0.352	0.330	0.306	0.281	0.255	0.228	0.201	0.172	0.145	0.115	0.084	0.054	0.022	-0.009	-0.040	-0.072	-0.104	-0.136	-0.168	-0.200	-0.231	-0.264	-0.294	-0.324	-0.352	-0.382	-0.410	-0.439	-0.465	-0.491	-0.515	-0.540	-0.561	-0.584	-0.604	-0.622	-0.641	-0.656	-0.671	-0.685	-0.698	-0.709	-0.718	-0.725	-0.731	-0.735	-0.740	-0.741	-0.742	-0.741	-0.739	-0.735	-0.730	-0.722	-0.715	-0.708	-0.696	-0.685	-0.671	-0.658	-0.644	-0.629	-0.612	-0.595	-0.576	-0.556	-0.538	-0.516	-0.496	-0.474	-0.452	-0.429	-0.405	-0.381	-0.356	-0.332	-0.308	-0.284	-0.259	-0.234	-0.209	-0.185	-0.160	-0.136	-0.111	-0.086	-0.062	-0.039	-0.016	0.008	0.031	0.052	0.076	0.099	0.119	0.140	0.161	0.181	0.201	0.220	0.238	0.258	0.274	0.290	0.308	0.322	0.338	0.351	0.365	0.376	0.389	0.399	0.409	0.418	0.425	0.431	0.436	0.440	0.444	0.446	0.448	0.448	0.446	0.444	0.440	0.435	0.429	0.422	0.412	0.404	0.392	0.381	0.366	0.352	0.336	0.319	0.301	0.281	0.261	0.239	0.216	0.192	0.169	0.142	0.116	0.090	0.061	0.032	0.002	-0.028	-0.058	-0.089	-0.119	-0.150	-0.181	-0.212	-0.244	-0.274	-0.304	-0.335	-0.365	-0.394	-0.421	-0.450	-0.476	-0.504	-0.530	-0.555	-0.578	-0.600	-0.621	-0.641	-0.660	-0.678	-0.694	-0.709	-0.722	-0.734	-0.745	-0.754	-0.762	-0.769	-0.774	-0.778	-0.780	-0.780	-0.779	-0.776	-0.774	-0.768	-0.760	-0.754	-0.746	-0.736	-0.725	-0.714	-0.701	-0.688	-0.672	-0.656	-0.640	-0.624	-0.608	-0.589	-0.570	-0.550	-0.531	-0.511	-0.491	-0.471	-0.451	-0.431	-0.411	-0.391	-0.371	-0.351	-0.332	-0.312	-0.294	-0.276	-0.258	-0.240	-0.222	-0.205	-0.189	-0.172	-0.156	-0.142	-0.128	-0.115	-0.102	-0.091	-0.080	-0.070	-0.061	-0.052	-0.045	-0.038	-0.031	-0.026	-0.021	-0.018	-0.015	-0.011	-0.011	-0.009	-0.009	-0.009	-0.010	-0.011	-0.012	-0.015	-0.019	-0.021	-0.025	-0.029	-0.032	-0.039	-0.042	-0.048	-0.054	-0.059	-0.064	-0.069	-0.074	-0.079	-0.084	-0.089	-0.094	-0.099	-0.102	-0.108	-0.110	-0.112	-0.116	-0.118	-0.120	-0.121	-0.121	-0.122	-0.121	-0.121	-0.120	-0.119	-0.115	-0.112	-0.109	-0.105	-0.100	-0.095	-0.089	-0.084	-0.078	-0.070	-0.062	-0.056	-0.049	-0.041	-0.035	-0.026	-0.019	-0.010	-0.002	0.006	0.014	0.022	0.030	0.039	0.045	0.054	0.061	0.068	0.075	0.081	0.089	0.095	0.101	0.108	0.112	0.119	0.124	0.129	0.134	0.139	0.144	0.149	0.152	0.158	0.161	0.165	0.170	0.175	0.179	0.184	0.189	0.194	0.199	0.205	0.211	0.218	0.225	0.231	0.240	0.249	0.258	0.268	0.278	0.289	0.300	0.312	0.324	0.338	0.351	0.366	0.381	0.398	0.414	0.431	0.448	0.466	0.484	0.502	0.520	0.540	0.558	0.578	0.598	0.615	0.635	0.654	0.674	0.692	0.710	0.728	0.745	0.762	0.778	0.795	0.810	0.825	0.838	0.851	0.864	0.874	0.884	0.892	0.900	0.906	0.910	0.915	0.918	0.919	0.920	0.918	0.915	0.912	0.908	0.901	0.895	0.886	0.878	0.866	0.855	0.842	0.829	0.815	0.800	0.785	0.769	0.751	0.734	0.716	0.699	0.680	0.661	0.641	0.622	0.604	0.584	0.564	0.545	0.526	0.506	0.488	0.471	0.452	0.434	0.416	0.400	0.384	0.369	0.352	0.339	0.325	0.312	0.301	0.289	0.278	0.268	0.259	0.251	0.244	0.236	0.230	0.226	0.221	0.219	0.216	0.215	0.214	0.215	0.215	0.218	0.220	0.222	0.226	0.232	0.238	0.244	0.252	0.260	0.268	0.278	0.288	0.298	0.310	0.322	0.336	0.349	0.365	0.380	0.395	0.412	0.429	0.448	0.466	0.485	0.502	0.522	0.541	0.561	0.581	0.601	0.622	0.641	0.662	0.682	0.702	0.722	0.741	0.761	0.780	0.799	0.816	0.834	0.851	0.866	0.881	0.895	0.909	0.922	0.934	0.945	0.955	0.962	0.969	0.975	0.979	0.982	0.985	0.986	0.985	0.984	0.980	0.976	0.969	0.962	0.955	0.945	0.935	0.924	0.911	0.898	0.884	0.869	0.852	0.835	0.819	0.800	0.782	0.765	0.745	0.726	0.708	0.689	0.670	0.652	0.634	0.615	0.599	0.582	0.566	0.550	0.536	0.524	0.510	0.499	0.488	0.478	0.469	0.460	0.454	0.449	0.444	0.440	0.436	0.436	0.436	0.435	0.436	0.439	0.442	0.446	0.450	0.455	0.460	0.466	0.475	0.481	0.489	0.496	0.504	0.511	0.520	0.529	0.536	0.544	0.550	0.558	0.564	0.569	0.574	0.578	0.581	0.585	0.586	0.588	0.588	0.585	0.584	0.580	0.576	0.570	0.562	0.554	0.545	0.535	0.524	0.511	0.498	0.484	0.468	0.451	0.432	0.414	0.395	0.375	0.352	0.329	0.306	0.281	0.256	0.230	0.204	0.178	0.150	0.122	0.094	0.068	0.039	0.010	-0.019	-0.046	-0.076	-0.102	-0.131	-0.159	-0.185	-0.214	-0.239	-0.265	-0.289	-0.312	-0.336	-0.359	-0.380	-0.401	-0.420	-0.439	-0.455	-0.471	-0.486	-0.500	-0.514	-0.524	-0.534	-0.542	-0.550	-0.555	-0.560	-0.564	-0.565	-0.565	-0.564	-0.560	-0.556	-0.551	-0.544	-0.535	-0.526	-0.515	-0.504	-0.490	-0.475	-0.461	-0.444	-0.428	-0.409	-0.390	-0.371	-0.350	-0.329	-0.308	-0.286	-0.264	-0.241	-0.219	-0.196	-0.172	-0.149	-0.126	-0.102	-0.079	-0.056	-0.034	-0.012	0.010	0.031	0.052	0.074	0.094	0.112	0.132	0.150	0.168	0.184	0.200	0.214	0.228	0.241	0.252	0.264	0.275	0.284	0.292	0.300	0.306	0.312	0.318	0.321	0.325	0.328	0.328	0.328	0.329	0.326	0.325	0.321	0.319	0.314	0.310	0.304	0.299	0.290	0.284	0.275	0.266	0.258	0.248	0.238	0.228	0.216	0.204	0.192	0.179	0.166	0.152	0.139	0.125	0.111	0.096	0.080	0.065	0.048	0.031	0.014	-0.005	-0.021	-0.041	-0.060	-0.080	-0.100	-0.121	-0.144	-0.165	-0.188	-0.212	-0.236	-0.261	-0.288	-0.314	-0.341	-0.370	-0.399	-0.430	-0.461	-0.492	-0.526	-0.562	-0.598	-0.635	-0.672	-0.711	-0.751	-0.795	-0.838	-0.881	-0.926	-0.972	-1.022	-1.071	-1.122	-1.174	-1.228	-1.281	-1.336	-1.392	-1.451	-1.509	-1.571	-1.632	-1.695	-1.759	-1.824	-1.888	-1.954	-2.021	-2.089	-2.156	-2.225	-2.292	-2.362	-2.431	-2.502	-2.572	-2.642	-2.712	-2.781	-2.850	-2.919	-2.986	-3.055	-3.121	-3.189	-3.252	-3.316	-3.379	-3.441	-3.501	-3.560	-3.618	-3.674	-3.728	-3.781	-3.831	-3.880	-3.928	-3.972	-4.015	-4.055	-4.094	-4.130	-4.164	-4.196	-4.226	-4.252	-4.278	-4.300	-4.321	-4.338	-4.354	-4.366	-4.378	-4.386	-4.392	-4.398	-4.399	-4.399	-4.396	-4.392	-4.386	-4.378	-4.368	-4.356	-4.342	-4.326	-4.309	-4.290	-4.269	-4.248	-4.224	-4.198	-4.171	-4.142	-4.114	-4.082	-4.050	-4.016	-3.981	-3.945	-3.908	-3.869	-3.829	-3.788	-3.745	-3.702	-3.658	-3.612	-3.565	-3.518	-3.470	-3.420	-3.370	-3.318	-3.265	-3.211	-3.156	-3.099	-3.041	-2.982	-2.922	-2.861	-2.799	-2.738	-2.672	-2.606	-2.540	-2.471	-2.402	-2.332	-2.261	-2.188	-2.115	-2.039	-1.962	-1.885	-1.808	-1.726	-1.646	-1.564	-1.480	-1.398	-1.312	-1.226	-1.139	-1.051	-0.962	-0.874	-0.782	-0.690	-0.599	-0.507	-0.415	-0.321	-0.228	-0.134	-0.039	0.056	0.151	0.246	0.342	0.438	0.534	0.629	0.724	0.820	0.914	1.009	1.104	1.198	1.291	1.382	1.475	1.565	1.656	1.746	1.835	1.924	2.010	2.096	2.181	2.264	2.348	2.429	2.508	2.588	2.666	2.741	2.816	2.890	2.962	3.034	3.101	3.170	3.236	3.301	3.365	3.429	3.489	3.549	3.605	3.662	3.718	3.770	3.822	3.874	3.924	3.970	4.018	4.062	4.106	4.148	4.188	4.228	4.265	4.301	4.338	4.371	4.404	4.435	4.465	4.492	4.521	4.546	4.571	4.595	4.618	4.639	4.658	4.675	4.692	4.709	4.722	4.736	4.748	4.759	4.768	4.775	4.781	4.786	4.790	4.792	4.794	4.792	4.791	4.789	4.785	4.779	4.771	4.764	4.755	4.745	4.734	4.720	4.708	4.691	4.675	4.659	4.640	4.621	4.601	4.579	4.558	4.535	4.510	4.485	4.460	4.434	4.406	4.379	4.349	4.320	4.290	4.260	4.230	4.199	4.168	4.136	4.105	4.072	4.041	4.009	3.976	3.945	3.911	3.880	3.846	3.815	3.782	3.750	3.718	3.686	3.655	3.624	3.592	3.561	3.531	3.501	3.471	3.442	3.412	3.384	3.356	3.328	3.299	3.271	3.245	3.218	3.191	3.165	3.139	3.112	3.086	3.061	3.036	3.011	2.988	2.962	2.939	2.914	2.889	2.865	2.841	2.816	2.791	2.768	2.742	2.719	2.694	2.669	2.644	2.618	2.592	2.565	2.540	2.512	2.485	2.458	2.430	2.402	2.375	2.345	2.315	2.285	2.254	2.222	2.190	2.158	2.124	2.090	2.055	2.020	1.982	1.946	1.909	1.871	1.832	1.794	1.754	1.712	1.671	1.629	1.586	1.542	1.499	1.454	1.408	1.361	1.315	1.268	1.219	1.170	1.120	1.070	1.020	0.969	0.916	0.864	0.811	0.758	0.704	0.650	0.596	0.541	0.486	0.431	0.376	0.320	0.266	0.210	0.155	0.099	0.042	-0.012	-0.069	-0.122	-0.179	-0.232	-0.288	-0.342	-0.396	-0.450	-0.504	-0.555	-0.609	-0.660	-0.711	-0.761	-0.811	-0.860	-0.909	-0.958	-1.005	-1.050	-1.095	-1.141	-1.185	-1.229	-1.272	-1.312	-1.355	-1.394	-1.435	-1.472	-1.510	-1.548	-1.582	-1.619	-1.651	-1.685	-1.716	-1.748	-1.779	-1.808	-1.836	-1.865	-1.892	-1.920	-1.946	-1.970	-1.995	-2.019	-2.044	-2.066	-2.088	-2.111	-2.132	-2.152	-2.175	-2.195	-2.214	-2.235	-2.254	-2.272	-2.291	-2.310	-2.328	-2.346	-2.364	-2.381	-2.399	-2.414	-2.431	-2.448	-2.464	-2.480	-2.496	-2.511	-2.525	-2.539	-2.552	-2.566	-2.579	-2.590	-2.601	-2.612	-2.621	-2.630	-2.640	-2.646	-2.654	-2.659	-2.664	-2.668	-2.669	-2.670	-2.671	-2.670	-2.666	-2.662	-2.658	-2.651	-2.642	-2.634	-2.622	-2.610	-2.596	-2.581	-2.565	-2.546	-2.526	-2.506	-2.484	-2.460	-2.436	-2.410	-2.382	-2.355	-2.325	-2.295	-2.264	-2.232	-2.200	-2.168	-2.134	-2.099	-2.062	-2.027	-1.992	-1.959	-1.922	-1.888	-1.852	-1.818	-1.784	-1.749	-1.716	-1.682	-1.650	-1.620	-1.589	-1.560	-1.530	-1.504	-1.476	-1.450	-1.426	-1.404	-1.381	-1.360	-1.342	-1.324	-1.308	-1.292	-1.278	-1.264	-1.252	-1.242	-1.232	-1.224	-1.218	-1.211	-1.206	-1.202	-1.200	-1.198	-1.196	-1.198	-1.198	-1.199	-1.201	-1.204	-1.208	-1.211	-1.215	-1.219	-1.224	-1.230	-1.236	-1.242	-1.249	-1.254	-1.261	-1.268	-1.274	-1.280	-1.286	-1.292	-1.299	-1.304	-1.310	-1.316	-1.321	-1.328	-1.332	-1.338	-1.342	-1.348	-1.351	-1.356	-1.361	-1.365	-1.370	-1.374	-1.379	-1.382	-1.388	-1.392	-1.398	-1.402	-1.408	-1.411	-1.418	-1.424	-1.428	-1.435	-1.441	-1.446	-1.454	-1.461	-1.470	-1.478	-1.485	-1.495	-1.505	-1.515	-1.525	-1.536	-1.549	-1.560	-1.571	-1.585	-1.599	-1.612	-1.628	-1.641	-1.656	-1.671	-1.688	-1.705	-1.721	-1.738	-1.755	-1.772	-1.791	-1.810	-1.828	-1.846	-1.865	-1.882	-1.901	-1.920	-1.938	-1.956	-1.975	-1.995	-2.013	-2.030	-2.047	-2.066	-2.082	-2.100	-2.116	-2.131	-2.149	-2.164	-2.179	-2.192	-2.206	-2.219	-2.232	-2.245	-2.256	-2.266	-2.276	-2.286	-2.296	-2.305	-2.314	-2.321	-2.328	-2.335	-2.342	-2.348	-2.352	-2.359	-2.362	-2.366	-2.371	-2.374	-2.378	-2.379	-2.381	-2.384	-2.385	-2.386	-2.388	-2.390	-2.391	-2.391	-2.394	-2.394	-2.395	-2.396	-2.398	-2.399	-2.400	-2.402	-2.405	-2.406	-2.409	-2.410	-2.412	-2.415	-2.419	-2.421	-2.424	-2.428	-2.430	-2.434	-2.439	-2.442	-2.448	-2.451	-2.456	-2.461	-2.468	-2.472	-2.479	-2.484	-2.490	-2.496	-2.502	-2.510	-2.518	-2.524	-2.530	-2.538	-2.544	-2.551	-2.559	-2.566	-2.574	-2.580	-2.588	-2.595	-2.600	-2.608	-2.614	-2.620	-2.625	-2.630	-2.636	-2.640	-2.645	-2.650	-2.654	-2.658	-2.662	-2.665	-2.669	-2.671	-2.672	-2.675	-2.676	-2.676	-2.678	-2.676	-2.678	-2.676	-2.674	-2.672	-2.669	-2.666	-2.662	-2.660	-2.655	-2.650	-2.644	-2.639	-2.632	-2.625	-2.618	-2.610	-2.601	-2.594	-2.585	-2.576	-2.568	-2.558	-2.549	-2.539	-2.529	-2.519	-2.508	-2.498	-2.488	-2.476	-2.468	-2.458	-2.448	-2.438	-2.428	-2.420	-2.410	-2.402	-2.394	-2.386	-2.380	-2.372	-2.366	-2.360	-2.355	-2.350	-2.346	-2.342	-2.338	-2.335	-2.332	-2.331	-2.329	-2.328	-2.326	-2.326	-2.326	-2.326	-2.328	-2.328	-2.329	-2.330	-2.331	-2.332	-2.334	-2.335	-2.336	-2.336	-2.338	-2.338	-2.338	-2.339	-2.338	-2.336	-2.335	-2.332	-2.331	-2.328	-2.322	-2.319	-2.314	-2.309	-2.301	-2.294	-2.286	-2.278	-2.268	-2.258	-2.246	-2.234	-2.222	-2.210	-2.196	-2.181	-2.168	-2.152	-2.136	-2.121	-2.104	-2.088	-2.071	-2.055	-2.038	-2.020	-2.002	-1.985	-1.968	-1.951	-1.932	-1.916	-1.899	-1.881	-1.865	-1.849	-1.831	-1.815	-1.799	-1.784	-1.768	-1.754	-1.738	-1.725	-1.710	-1.696	-1.685	-1.671	-1.659	-1.646	-1.634	-1.622	-1.610	-1.599	-1.588	-1.576	-1.565	-1.555	-1.545	-1.535	-1.525	-1.515	-1.506	-1.498	-1.488	-1.480	-1.471	-1.464	-1.456	-1.448	-1.441	-1.434	-1.428	-1.421	-1.415	-1.409	-1.405	-1.400	-1.396	-1.391	-1.389	-1.386	-1.385	-1.382	-1.381	-1.381	-1.381	-1.382	-1.384	-1.386	-1.389	-1.391	-1.396	-1.401	-1.406	-1.411	-1.419	-1.426	-1.434	-1.441	-1.451	-1.459	-1.469	-1.479	-1.489	-1.499	-1.509	-1.520	-1.530	-1.541	-1.551	-1.561	-1.571	-1.582	-1.591	-1.601	-1.609	-1.616	-1.624	-1.630	-1.636	-1.642	-1.646	-1.651	-1.654	-1.656	-1.656	-1.658	-1.656	-1.655	-1.652	-1.649	-1.645	-1.640	-1.634	-1.628	-1.620	-1.610	-1.602	-1.591	-1.582	-1.571	-1.560	-1.548	-1.535	-1.521	-1.510	-1.496	-1.484	-1.470	-1.458	-1.445	-1.432	-1.421	-1.408	-1.396	-1.385	-1.372	-1.361	-1.351	-1.341	-1.331	-1.321	-1.312	-1.305	-1.298	-1.290	-1.282	-1.276	-1.271	-1.265	-1.260	-1.256	-1.251	-1.248	-1.245	-1.241	-1.239	-1.236	-1.232	-1.230	-1.228	-1.224	-1.221	-1.219	-1.215	-1.211	-1.208	-1.202	-1.199	-1.194	-1.188	-1.182	-1.176	-1.169	-1.161	-1.152	-1.145	-1.135	-1.125	-1.114	-1.101	-1.090	-1.076	-1.062	-1.048	-1.031	-1.016	-0.999	-0.981	-0.964	-0.946	-0.926	-0.908	-0.886	-0.866	-0.845	-0.824	-0.801	-0.779	-0.756	-0.734	-0.710	-0.686	-0.664	-0.641	-0.618	-0.595	-0.571	-0.548	-0.525	-0.501	-0.480	-0.458	-0.435	-0.414	-0.392	-0.372	-0.351	-0.331	-0.311	-0.294	-0.275	-0.258	-0.239	-0.222	-0.208	-0.192	-0.178	-0.162	-0.149	-0.136	-0.125	-0.115	-0.105	-0.095	-0.086	-0.079	-0.071	-0.065	-0.059	-0.054	-0.048	-0.044	-0.040	-0.036	-0.035	-0.031	-0.030	-0.026	-0.025	-0.024	-0.025	-0.024	-0.022	-0.024	-0.024	-0.024	-0.024	-0.025	-0.026	-0.026	-0.028	-0.028	-0.029	-0.028	-0.029	-0.029	-0.029	-0.028	-0.028	-0.026	-0.025	-0.022	-0.022	-0.021	-0.019	-0.018	-0.014	-0.012	-0.010	-0.009	-0.008	-0.004	-0.002	0.000	0.001	0.005	0.006	0.008	0.010	0.010	0.011	0.012	0.012	0.012	0.014	0.012	0.011	0.010	0.009	0.006	0.002	-0.001	-0.004	-0.009	-0.014	-0.019	-0.025	-0.032	-0.040	-0.048	-0.056	-0.064	-0.072	-0.082	-0.091	-0.101	-0.111	-0.122	-0.132	-0.144	-0.156	-0.168	-0.179	-0.190	-0.201	-0.214	-0.225	-0.238	-0.249	-0.259	-0.270	-0.280	-0.290	-0.300	-0.310	-0.319	-0.328	-0.335	-0.344	-0.350	-0.356	-0.362	-0.369	-0.372	-0.378	-0.381	-0.384	-0.386	-0.389	-0.390	-0.391	-0.391	-0.391	-0.391	-0.390	-0.388	-0.386	-0.382	-0.380	-0.375	-0.371	-0.368	-0.362	-0.359	-0.352	-0.348	-0.341	-0.336	-0.330	-0.325	-0.319	-0.312	-0.306	-0.301	-0.295	-0.289	-0.284	-0.278	-0.272	-0.268	-0.262	-0.256	-0.252	-0.248	-0.245	-0.241	-0.238	-0.236	-0.232	-0.231	-0.230	-0.229	-0.228	-0.228	-0.228	-0.228	-0.229	-0.229	-0.231	-0.232	-0.235	-0.238	-0.241	-0.244	-0.248	-0.251	-0.256	-0.260	-0.265	-0.270	-0.275	-0.281	-0.288	-0.294	-0.300	-0.308	-0.314	-0.321	-0.329	-0.336	-0.341	-0.350	-0.358	-0.365	-0.372	-0.380	-0.388	-0.396	-0.405	-0.415	-0.424	-0.432	-0.442	-0.451	-0.461	-0.472	-0.482	-0.494	-0.506	-0.519	-0.531	-0.545	-0.558	-0.571	-0.586	-0.600	-0.616	-0.630	-0.648	-0.662	-0.681	-0.699	-0.716	-0.735	-0.754	-0.772	-0.794	-0.814	-0.834	-0.856	-0.878	-0.899	-0.921	-0.942	-0.964	-0.986	-1.008	-1.030	-1.051	-1.072	-1.094	-1.114	-1.135	-1.154	-1.174	-1.191	-1.209	-1.226	-1.242	-1.256	-1.270	-1.284	-1.295	-1.305	-1.314	-1.321	-1.329	-1.334	-1.338	-1.340	-1.340	-1.340	-1.338	-1.334	-1.329	-1.321	-1.314	-1.305	-1.295	-1.282	-1.270	-1.256	-1.241	-1.225	-1.206	-1.189	-1.170	-1.150	-1.129	-1.109	-1.088	-1.065	-1.042	-1.021	-0.998	-0.976	-0.955	-0.934	-0.912	-0.891	-0.871	-0.851	-0.832	-0.814	-0.798	-0.781	-0.765	-0.750	-0.738	-0.725	-0.714	-0.704	-0.695	-0.686	-0.679	-0.674	-0.668	-0.664	-0.660	-0.658	-0.655	-0.655	-0.655	-0.654	-0.656	-0.656	-0.660	-0.662	-0.665	-0.668	-0.669	-0.672	-0.675	-0.679	-0.680	-0.682	-0.685	-0.686	-0.686	-0.688	-0.688	-0.686	-0.685	-0.684	-0.681	-0.678	-0.672	-0.668	-0.662	-0.656	-0.648	-0.640	-0.631	-0.622	-0.611	-0.600	-0.589	-0.576	-0.564	-0.549	-0.535	-0.521	-0.506	-0.491	-0.476	-0.460	-0.444	-0.428	-0.410	-0.394	-0.378	-0.361	-0.344	-0.329	-0.311	-0.295	-0.280	-0.264	-0.248	-0.234	-0.219	-0.202	-0.188	-0.174	-0.160	-0.145	-0.132	-0.119	-0.106	-0.094	-0.082	-0.070	-0.059	-0.048	-0.036	-0.025	-0.014	-0.002	0.008	0.016	0.026	0.035	0.045	0.052	0.061	0.069	0.078	0.085	0.092	0.099	0.105	0.112	0.119	0.125	0.131	0.136	0.142	0.146	0.151	0.154	0.158	0.161	0.162	0.165	0.166	0.168	0.166	0.165	0.162	0.160	0.156	0.151	0.146	0.140	0.134	0.126	0.118	0.109	0.099	0.088	0.076	0.065	0.052	0.039	0.024	0.010	-0.005	-0.020	-0.036	-0.052	-0.070	-0.088	-0.105	-0.124	-0.142	-0.160	-0.179	-0.198	-0.216	-0.235	-0.255	-0.272	-0.291	-0.310	-0.328	-0.345	-0.362	-0.380	-0.396	-0.412	-0.429	-0.444	-0.459	-0.474	-0.486	-0.500	-0.511	-0.522	-0.535	-0.544	-0.554	-0.561	-0.569	-0.576	-0.582	-0.588	-0.592	-0.595	-0.598	-0.600	-0.600	-0.599	-0.599	-0.596	-0.592	-0.588	-0.584	-0.576	-0.568	-0.559	-0.550	-0.538	-0.525	-0.512	-0.499	-0.482	-0.466	-0.449	-0.430	-0.410	-0.391	-0.369	-0.348	-0.324	-0.301	-0.275	-0.251	-0.225	-0.199	-0.172	-0.145	-0.118	-0.090	-0.062	-0.035	-0.008	0.020	0.048	0.075	0.100	0.126	0.151	0.175	0.199	0.220	0.241	0.261	0.280	0.298	0.312	0.328	0.339	0.349	0.359	0.365	0.371	0.375	0.376	0.375	0.374	0.369	0.364	0.355	0.346	0.334	0.320	0.304	0.286	0.266	0.245	0.222	0.199	0.174	0.148	0.119	0.090	0.059	0.029	-0.004	-0.035	-0.069	-0.102	-0.135	-0.169	-0.204	-0.236	-0.270	-0.304	-0.338	-0.369	-0.400	-0.431	-0.461	-0.491	-0.520	-0.548	-0.574	-0.599	-0.622	-0.646	-0.668	-0.689	-0.708	-0.725	-0.741	-0.758	-0.771	-0.784	-0.795	-0.805	-0.814	-0.821	-0.828	-0.834	-0.838	-0.842	-0.845	-0.849	-0.851	-0.851	-0.852	-0.852	-0.852	-0.852	-0.852	-0.852	-0.852	-0.852	-0.852	-0.851	-0.852	-0.854	-0.855	-0.856	-0.860	-0.862	-0.866	-0.870	-0.876	-0.881	-0.888	-0.895	-0.902	-0.910	-0.920	-0.930	-0.942	-0.952	-0.966	-0.979	-0.992	-1.006	-1.021	-1.038	-1.054	-1.070	-1.086	-1.104	-1.122	-1.139	-1.158	-1.178	-1.195	-1.214	-1.232	-1.251	-1.271	-1.289	-1.309	-1.328	-1.346	-1.364	-1.382	-1.401	-1.419	-1.435	-1.452	-1.469	-1.484	-1.500	-1.515	-1.530	-1.544	-1.558	-1.570	-1.582	-1.594	-1.605	-1.616	-1.625	-1.635	-1.644	-1.650	-1.658	-1.662	-1.669	-1.672	-1.676	-1.679	-1.681	-1.682	-1.684	-1.684	-1.684	-1.681	-1.680	-1.678	-1.674	-1.670	-1.666	-1.660	-1.655	-1.648	-1.640	-1.632	-1.625	-1.615	-1.605	-1.595	-1.585	-1.574	-1.562	-1.552	-1.539	-1.528	-1.514	-1.502	-1.489	-1.475	-1.461	-1.448	-1.435	-1.421	-1.408	-1.394	-1.381	-1.368	-1.355	-1.341	-1.329	-1.316	-1.304	-1.291	-1.281	-1.269	-1.258	-1.246	-1.236	-1.226	-1.218	-1.208	-1.200	-1.191	-1.184	-1.176	-1.169	-1.162	-1.156	-1.150	-1.145	-1.140	-1.135	-1.130	-1.126	-1.122	-1.118	-1.115	-1.111	-1.109	-1.105	-1.102	-1.100	-1.098	-1.094	-1.092	-1.090	-1.086	-1.084	-1.080	-1.078	-1.074	-1.070	-1.065	-1.060	-1.058	-1.051	-1.046	-1.040	-1.034	-1.028	-1.021	-1.014	-1.006	-0.999	-0.990	-0.981	-0.971	-0.962	-0.952	-0.942	-0.934	-0.922	-0.912	-0.901	-0.890	-0.880	-0.869	-0.858	-0.848	-0.836	-0.826	-0.816	-0.806	-0.795	-0.786	-0.778	-0.768	-0.760	-0.751	-0.745	-0.739	-0.731	-0.726	-0.722	-0.718	-0.715	-0.714	-0.711	-0.711	-0.712	-0.714	-0.715	-0.719	-0.722	-0.728	-0.734	-0.740	-0.749	-0.758	-0.768	-0.779	-0.789	-0.802	-0.815	-0.829	-0.845	-0.859	-0.875	-0.891	-0.910	-0.926	-0.942	-0.961	-0.981	-0.999	-1.018	-1.036	-1.056	-1.075	-1.094	-1.111	-1.130	-1.146	-1.162	-1.180	-1.196	-1.212	-1.226	-1.240	-1.254	-1.265	-1.276	-1.288	-1.296	-1.304	-1.312	-1.319	-1.324	-1.328	-1.330	-1.332	-1.334	-1.334	-1.332	-1.330	-1.329	-1.325	-1.319	-1.314	-1.308	-1.300	-1.292	-1.284	-1.275	-1.266	-1.258	-1.246	-1.235	-1.225	-1.216	-1.205	-1.195	-1.185	-1.175	-1.165	-1.155	-1.148	-1.139	-1.131	-1.124	-1.116	-1.111	-1.106	-1.101	-1.096	-1.092	-1.090	-1.088	-1.086	-1.086	-1.086	-1.086	-1.088	-1.089	-1.091	-1.094	-1.095	-1.099	-1.102	-1.106	-1.111	-1.114	-1.118	-1.121	-1.124	-1.126	-1.130	-1.131	-1.134	-1.135	-1.136	-1.136	-1.136	-1.134	-1.131	-1.130	-1.126	-1.121	-1.116	-1.110	-1.104	-1.095	-1.086	-1.079	-1.068	-1.056	-1.045	-1.032	-1.020	-1.008	-0.994	-0.979	-0.965	-0.950	-0.935	-0.919	-0.902	-0.886	-0.871	-0.854	-0.838	-0.821	-0.806	-0.790	-0.775	-0.760	-0.746	-0.731	-0.718	-0.704	-0.691	-0.679	-0.666	-0.655	-0.642	-0.632	-0.621	-0.612	-0.602	-0.594	-0.585	-0.576	-0.568	-0.560	-0.552	-0.545	-0.538	-0.530	-0.522	-0.515	-0.507	-0.501	-0.492	-0.485	-0.479	-0.470	-0.462	-0.454	-0.445	-0.436	-0.428	-0.418	-0.409	-0.399	-0.390	-0.379	-0.369	-0.359	-0.349	-0.338	-0.328	-0.318	-0.308	-0.296	-0.286	-0.278	-0.268	-0.259	-0.250	-0.241	-0.234	-0.226	-0.221	-0.216	-0.212	-0.209	-0.208	-0.208	-0.206	-0.208	-0.211	-0.215	-0.220	-0.226	-0.234	-0.242	-0.252	-0.265	-0.278	-0.291	-0.306	-0.324	-0.342	-0.360	-0.381	-0.402	-0.426	-0.449	-0.474	-0.499	-0.526	-0.552	-0.581	-0.610	-0.639	-0.670	-0.699	-0.730	-0.761	-0.792	-0.824	-0.854	-0.886	-0.918	-0.948	-0.979	-1.009	-1.039	-1.069	-1.098	-1.126	-1.154	-1.181	-1.209	-1.235	-1.259	-1.284	-1.308	-1.330	-1.352	-1.374	-1.395	-1.414	-1.432	-1.451	-1.468	-1.485	-1.500	-1.515	-1.530	-1.541	-1.555	-1.566	-1.576	-1.586	-1.596	-1.605	-1.614	-1.620	-1.626	-1.632	-1.636	-1.642	-1.645	-1.649	-1.650	-1.652	-1.654	-1.654	-1.654	-1.652	-1.651	-1.649	-1.646	-1.642	-1.639	-1.634	-1.629	-1.622	-1.616	-1.609	-1.601	-1.592	-1.582	-1.574	-1.564	-1.552	-1.541	-1.531	-1.520	-1.508	-1.495	-1.482	-1.470	-1.456	-1.444	-1.430	-1.416	-1.402	-1.389	-1.375	-1.361	-1.348	-1.335	-1.321	-1.308	-1.294	-1.282	-1.270	-1.256	-1.245	-1.232	-1.220	-1.209	-1.198	-1.189	-1.179	-1.170	-1.161	-1.154	-1.146	-1.139	-1.132	-1.128	-1.122	-1.118	-1.112	-1.109	-1.105	-1.102	-1.099	-1.098	-1.095	-1.094	-1.092	-1.091	-1.092	-1.092	-1.092	-1.092	-1.094	-1.094	-1.095	-1.096	-1.096	-1.096	-1.098	-1.099	-1.100	-1.100	-1.100	-1.100	-1.100	-1.100	-1.100	-1.099	-1.098	-1.095	-1.094	-1.091	-1.088	-1.084	-1.080	-1.076	-1.070	-1.066	-1.060	-1.054	-1.046	-1.040	-1.031	-1.024	-1.016	-1.006	-0.996	-0.986	-0.975	-0.964	-0.952	-0.941	-0.928	-0.915	-0.900	-0.886	-0.871	-0.858	-0.841	-0.826	-0.809	-0.792	-0.775	-0.758	-0.740	-0.724	-0.705	-0.686	-0.669	-0.651	-0.631	-0.614	-0.595	-0.576	-0.558	-0.539	-0.520	-0.502	-0.484	-0.466	-0.449	-0.431	-0.412	-0.396	-0.380	-0.362	-0.346	-0.331	-0.316	-0.300	-0.288	-0.274	-0.261	-0.249	-0.238	-0.228	-0.218	-0.209	-0.201	-0.194	-0.186	-0.181	-0.176	-0.172	-0.169	-0.168	-0.166	-0.166	-0.166	-0.168	-0.170	-0.172	-0.178	-0.182	-0.188	-0.194	-0.200	-0.209	-0.218	-0.226	-0.236	-0.248	-0.258	-0.270	-0.282	-0.295	-0.309	-0.322	-0.338	-0.351	-0.366	-0.380	-0.395	-0.410	-0.425	-0.439	-0.454	-0.469	-0.482	-0.498	-0.511	-0.524	-0.538	-0.549	-0.561	-0.572	-0.584	-0.594	-0.602	-0.610	-0.618	-0.624	-0.630	-0.634	-0.638	-0.640	-0.642	-0.642	-0.642	-0.641	-0.639	-0.635	-0.631	-0.624	-0.618	-0.609	-0.599	-0.589	-0.579	-0.568	-0.554	-0.540	-0.526	-0.510	-0.495	-0.479	-0.461	-0.442	-0.424	-0.405	-0.386	-0.365	-0.345	-0.324	-0.304	-0.282	-0.262	-0.241	-0.220	-0.199	-0.180	-0.159	-0.140	-0.120	-0.101	-0.082	-0.065	-0.049	-0.031	-0.015	0.000	0.015	0.028	0.041	0.054	0.065	0.076	0.086	0.096	0.104	0.112	0.120	0.126	0.131	0.136	0.141	0.144	0.148	0.149	0.150	0.151	0.151	0.149	0.149	0.146	0.144	0.140	0.136	0.131	0.126	0.121	0.115	0.108	0.100	0.092	0.084	0.074	0.065	0.055	0.044	0.032	0.020	0.008	-0.008	-0.021	-0.038	-0.052	-0.069	-0.088	-0.105	-0.124	-0.142	-0.162	-0.184	-0.206	-0.229	-0.254	-0.278	-0.302	-0.329	-0.355	-0.382	-0.410	-0.439	-0.468	-0.495	-0.525	-0.554	-0.584	-0.614	-0.645	-0.675	-0.705	-0.738	-0.768	-0.798	-0.829	-0.858	-0.886	-0.916	-0.942	-0.970	-0.998	-1.022	-1.048	-1.070	-1.094	-1.115	-1.135	-1.155	-1.172	-1.189	-1.204	-1.218	-1.229	-1.240	-1.250	-1.258	-1.264	-1.269	-1.271	-1.275	-1.275	-1.274	-1.271	-1.268	-1.262	-1.256	-1.248	-1.238	-1.228	-1.216	-1.204	-1.190	-1.175	-1.160	-1.144	-1.126	-1.109	-1.090	-1.071	-1.052	-1.031	-1.012	-0.991	-0.971	-0.951	-0.930	-0.910	-0.890	-0.869	-0.849	-0.828	-0.809	-0.790	-0.770	-0.752	-0.735	-0.718	-0.701	-0.685	-0.670	-0.655	-0.641	-0.628	-0.615	-0.604	-0.594	-0.584	-0.574	-0.565	-0.558	-0.550	-0.544	-0.539	-0.534	-0.530	-0.528	-0.525	-0.524	-0.524	-0.522	-0.524	-0.525	-0.525	-0.528	-0.531	-0.535	-0.538	-0.542	-0.546	-0.551	-0.556	-0.561	-0.566	-0.571	-0.578	-0.584	-0.590	-0.596	-0.602	-0.608	-0.614	-0.619	-0.624	-0.629	-0.634	-0.638	-0.641	-0.645	-0.649	-0.651	-0.654	-0.656	-0.656	-0.656	-0.656	-0.656	-0.655	-0.652	-0.650	-0.645	-0.641	-0.636	-0.632	-0.626	-0.619	-0.611	-0.604	-0.596	-0.588	-0.578	-0.568	-0.556	-0.546	-0.534	-0.522	-0.509	-0.496	-0.482	-0.469	-0.455	-0.441	-0.426	-0.411	-0.396	-0.381	-0.366	-0.350	-0.335	-0.320	-0.305	-0.290	-0.275	-0.259	-0.244	-0.230	-0.215	-0.200	-0.185	-0.171	-0.158	-0.142	-0.130	-0.116	-0.104	-0.090	-0.078	-0.065	-0.052	-0.039	-0.028	-0.015	-0.004	0.008	0.019	0.030	0.042	0.054	0.065	0.076	0.088	0.099	0.109	0.120	0.132	0.144	0.155	0.165	0.176	0.188	0.200	0.211	0.222	0.234	0.246	0.258	0.271	0.284	0.295	0.308	0.319	0.330	0.342	0.355	0.368	0.380	0.392	0.405	0.416	0.428	0.440	0.450	0.461	0.471	0.481	0.491	0.500	0.509	0.518	0.524	0.532	0.539	0.544	0.550	0.555	0.561	0.565	0.566	0.569	0.571	0.572	0.572	0.572	0.571	0.570	0.568	0.565	0.561	0.559	0.552	0.549	0.542	0.535	0.529	0.521	0.512	0.505	0.495	0.488	0.478	0.469	0.459	0.449	0.439	0.429	0.419	0.410	0.400	0.390	0.380	0.371	0.361	0.352	0.344	0.336	0.328	0.321	0.314	0.308	0.302	0.295	0.291	0.286	0.284	0.281	0.279	0.276	0.276	0.275	0.276	0.279	0.280	0.282	0.285	0.290	0.294	0.300	0.304	0.311	0.319	0.325	0.334	0.342	0.352	0.362	0.372	0.384	0.395	0.406	0.420	0.432	0.446	0.460	0.474	0.488	0.501	0.516	0.531	0.545	0.561	0.576	0.591	0.605	0.621	0.635	0.650	0.664	0.679	0.692	0.706	0.719	0.731	0.744	0.758	0.769	0.779	0.790	0.799	0.810	0.818	0.825	0.832	0.839	0.844	0.849	0.852	0.856	0.858	0.859	0.859	0.858	0.856	0.854	0.851	0.848	0.841	0.836	0.829	0.821	0.814	0.805	0.795	0.785	0.775	0.764	0.752	0.740	0.728	0.715	0.702	0.690	0.678	0.665	0.652	0.640	0.629	0.616	0.604	0.594	0.582	0.572	0.562	0.554	0.545	0.538	0.530	0.524	0.519	0.512	0.509	0.505	0.504	0.502	0.502	0.502	0.504	0.505	0.507	0.510	0.514	0.520	0.525	0.530	0.536	0.542	0.549	0.556	0.562	0.571	0.579	0.586	0.591	0.599	0.606	0.612	0.620	0.625	0.631	0.635	0.639	0.641	0.644	0.646	0.648	0.648	0.648	0.644	0.642	0.638	0.631	0.625	0.618	0.610	0.600	0.590	0.578	0.566	0.551	0.536	0.521	0.504	0.485	0.468	0.448	0.426	0.405	0.381	0.359	0.334	0.309	0.284	0.258	0.230	0.204	0.176	0.149	0.120	0.092	0.065	0.036	0.008	-0.020	-0.049	-0.076	-0.104	-0.131	-0.159	-0.185	-0.211	-0.236	-0.262	-0.288	-0.311	-0.335	-0.358	-0.381	-0.402	-0.424	-0.442	-0.462	-0.481	-0.498	-0.512	-0.528	-0.544	-0.556	-0.568	-0.579	-0.589	-0.598	-0.605	-0.611	-0.615	-0.620	-0.621	-0.622	-0.621	-0.620	-0.616	-0.611	-0.608	-0.600	-0.592	-0.582	-0.572	-0.559	-0.545	-0.531	-0.516	-0.499	-0.481	-0.462	-0.440	-0.419	-0.398	-0.374	-0.349	-0.324	-0.299	-0.271	-0.244	-0.216	-0.188	-0.160	-0.130	-0.101	-0.071	-0.042	-0.012	0.018	0.048	0.076	0.105	0.134	0.162	0.190	0.216	0.242	0.268	0.291	0.314	0.336	0.356	0.375	0.394	0.409	0.424	0.438	0.450	0.459	0.468	0.475	0.479	0.482	0.484	0.484	0.481	0.478	0.471	0.464	0.454	0.444	0.430	0.415	0.400	0.382	0.362	0.342	0.321	0.298	0.272	0.248	0.220	0.192	0.164	0.134	0.104	0.074	0.041	0.009	-0.025	-0.058	-0.090	-0.124	-0.158	-0.192	-0.226	-0.260	-0.294	-0.328	-0.360	-0.394	-0.426	-0.459	-0.491	-0.522	-0.555	-0.586	-0.616	-0.648	-0.679	-0.708	-0.739	-0.769	-0.798	-0.828	-0.856	-0.886	-0.915	-0.945	-0.972	-1.002	-1.031	-1.062	-1.092	-1.124	-1.155	-1.188	-1.220	-1.255	-1.290	-1.325	-1.362	-1.399	-1.439	-1.479	-1.521	-1.564	-1.606	-1.652	-1.700	-1.748	-1.796	-1.849	-1.900	-1.954	-2.009	-2.065	-2.124	-2.182	-2.244	-2.305	-2.369	-2.431	-2.496	-2.561	-2.628	-2.695	-2.761	-2.830	-2.898	-2.965	-3.032	-3.101	-3.170	-3.238	-3.305	-3.371	-3.438	-3.504	-3.568	-3.631	-3.692	-3.752	-3.811	-3.869	-3.925	-3.980	-4.031	-4.081	-4.130	-4.175	-4.218	-4.258	-4.296	-4.332	-4.365	-4.396	-4.424	-4.449	-4.470	-4.490	-4.508	-4.521	-4.531	-4.539	-4.544	-4.546	-4.545	-4.541	-4.535	-4.526	-4.514	-4.500	-4.482	-4.462	-4.441	-4.416	-4.389	-4.359	-4.328	-4.294	-4.256	-4.220	-4.179	-4.136	-4.093	-4.048	-3.999	-3.950	-3.900	-3.849	-3.795	-3.741	-3.684	-3.628	-3.570	-3.511	-3.451	-3.390	-3.329	-3.266	-3.202	-3.138	-3.074	-3.008	-2.941	-2.875	-2.806	-2.739	-2.672	-2.604	-2.535	-2.466	-2.396	-2.325	-2.255	-2.185	-2.112	-2.041	-1.970	-1.898	-1.826	-1.752	-1.680	-1.608	-1.534	-1.460	-1.386	-1.312	-1.238	-1.164	-1.088	-1.012	-0.936	-0.860	-0.784	-0.708	-0.630	-0.552	-0.474	-0.396	-0.318	-0.239	-0.159	-0.079	0.001	0.081	0.162	0.244	0.325	0.406	0.489	0.570	0.652	0.734	0.818	0.899	0.981	1.064	1.145	1.229	1.310	1.391	1.474	1.555	1.635	1.716	1.796	1.876	1.955	2.033	2.110	2.186	2.262	2.339	2.412	2.485	2.558	2.629	2.699	2.768	2.835	2.902	2.968	3.030	3.094	3.155	3.215	3.272	3.329	3.384	3.439	3.490	3.540	3.589	3.636	3.681	3.724	3.766	3.806	3.845	3.881	3.916	3.949	3.980	4.009	4.036	4.062	4.088	4.111	4.132	4.152	4.170	4.186	4.200	4.214	4.225	4.236	4.245	4.254	4.260	4.265	4.269	4.271	4.272	4.274	4.272	4.270	4.268	4.265	4.260	4.255	4.249	4.244	4.236	4.228	4.221	4.211	4.204	4.195	4.185	4.175	4.164	4.152	4.142	4.131	4.120	4.110	4.098	4.088	4.076	4.065	4.055	4.044	4.031	4.020	4.009	3.999	3.988	3.976	3.965	3.954	3.942	3.931	3.920	3.909	3.896	3.884	3.871	3.859	3.845	3.831	3.816	3.800	3.785	3.769	3.751	3.732	3.714	3.694	3.672	3.651	3.628	3.604	3.579	3.552	3.525	3.498	3.468	3.436	3.405	3.372	3.339	3.304	3.268	3.231	3.194	3.154	3.114	3.074	3.031	2.988	2.944	2.899	2.854	2.808	2.761	2.714	2.666	2.619	2.571	2.522	2.474	2.425	2.376	2.329	2.281	2.232	2.184	2.136	2.089	2.042	1.996	1.951	1.906	1.860	1.818	1.774	1.730	1.689	1.648	1.608	1.569	1.530	1.491	1.455	1.419	1.384	1.349	1.314	1.282	1.249	1.218	1.186	1.158	1.125	1.096	1.066	1.039	1.010	0.981	0.954	0.925	0.898	0.870	0.841	0.814	0.786	0.758	0.730	0.700	0.670	0.641	0.611	0.580	0.550	0.518	0.485	0.452	0.419	0.385	0.351	0.316	0.281	0.244	0.208	0.170	0.131	0.094	0.055	0.015	-0.025	-0.066	-0.106	-0.149	-0.191	-0.232	-0.275	-0.318	-0.360	-0.404	-0.446	-0.489	-0.532	-0.575	-0.619	-0.661	-0.705	-0.746	-0.789	-0.830	-0.871	-0.912	-0.952	-0.992	-1.032	-1.071	-1.110	-1.149	-1.186	-1.222	-1.259	-1.295	-1.329	-1.364	-1.398	-1.431	-1.462	-1.494	-1.525	-1.555	-1.584	-1.614	-1.644	-1.671	-1.699	-1.728	-1.754	-1.781	-1.808	-1.834	-1.861	-1.886	-1.912	-1.938	-1.964	-1.990	-2.016	-2.041	-2.068	-2.094	-2.120	-2.146	-2.172	-2.198	-2.225	-2.251	-2.276	-2.302	-2.330	-2.358	-2.384	-2.410	-2.436	-2.462	-2.489	-2.514	-2.539	-2.564	-2.589	-2.612	-2.636	-2.660	-2.682	-2.704	-2.724	-2.744	-2.761	-2.779	-2.794	-2.809	-2.821	-2.832	-2.841	-2.850	-2.855	-2.860	-2.862	-2.862	-2.861	-2.858	-2.851	-2.842	-2.834	-2.821	-2.806	-2.790	-2.771	-2.751	-2.729	-2.704	-2.676	-2.649	-2.618	-2.586	-2.551	-2.518	-2.481	-2.444	-2.404	-2.362	-2.321	-2.279	-2.235	-2.191	-2.146	-2.101	-2.056	-2.011	-1.965	-1.920	-1.875	-1.831	-1.786	-1.744	-1.701	-1.659	-1.619	-1.580	-1.541	-1.505	-1.470	-1.435	-1.404	-1.372	-1.344	-1.319	-1.294	-1.271	-1.250	-1.231	-1.214	-1.198	-1.184	-1.172	-1.162	-1.155	-1.149	-1.146	-1.144	-1.144	-1.146	-1.150	-1.156	-1.164	-1.172	-1.184	-1.196	-1.209	-1.224	-1.239	-1.255	-1.274	-1.292	-1.314	-1.335	-1.356	-1.380	-1.404	-1.428	-1.451	-1.476	-1.501	-1.528	-1.554	-1.580	-1.608	-1.634	-1.660	-1.688	-1.714	-1.741	-1.768	-1.795	-1.822	-1.849	-1.875	-1.901	-1.929	-1.954	-1.980	-2.006	-2.031	-2.056	-2.081	-2.106	-2.129	-2.154	-2.178	-2.201	-2.224	-2.246	-2.269	-2.291	-2.312	-2.334	-2.355	-2.378	-2.398	-2.418	-2.438	-2.458	-2.478	-2.495	-2.515	-2.532	-2.551	-2.569	-2.586	-2.602	-2.620	-2.636	-2.651	-2.668	-2.681	-2.696	-2.710	-2.724	-2.736	-2.749	-2.761	-2.772	-2.784	-2.794	-2.802	-2.811	-2.819	-2.826	-2.832	-2.840	-2.846	-2.850	-2.855	-2.858	-2.861	-2.862	-2.865	-2.865	-2.865	-2.866	-2.865	-2.864	-2.862	-2.860	-2.858	-2.854	-2.851	-2.848	-2.844	-2.839	-2.835	-2.830	-2.825	-2.820	-2.816	-2.810	-2.806	-2.802	-2.800	-2.798	-2.795	-2.794	-2.791	-2.790	-2.790	-2.789	-2.789	-2.790	-2.792	-2.794	-2.799	-2.802	-2.809	-2.814	-2.821	-2.829	-2.839	-2.849	-2.860	-2.872	-2.885	-2.900	-2.914	-2.930	-2.948	-2.964	-2.981	-3.000	-3.020	-3.040	-3.060	-3.081	-3.101	-3.122	-3.144	-3.165	-3.189	-3.210	-3.232	-3.255	-3.275	-3.298	-3.319	-3.339	-3.359	-3.378	-3.396	-3.416	-3.432	-3.450	-3.465	-3.480	-3.495	-3.508	-3.520	-3.531	-3.541	-3.550	-3.558	-3.564	-3.569	-3.572	-3.575	-3.576	-3.576	-3.574	-3.571	-3.568	-3.561	-3.556	-3.548	-3.536	-3.526	-3.514	-3.501	-3.488	-3.471	-3.454	-3.436	-3.416	-3.396	-3.374	-3.351	-3.326	-3.301	-3.275	-3.248	-3.219	-3.188	-3.158	-3.126	-3.092	-3.060	-3.025	-2.990	-2.955	-2.918	-2.880	-2.841	-2.802	-2.762	-2.724	-2.685	-2.644	-2.604	-2.561	-2.521	-2.480	-2.439	-2.398	-2.356	-2.315	-2.274	-2.235	-2.194	-2.155	-2.115	-2.076	-2.040	-2.002	-1.966	-1.931	-1.898	-1.864	-1.831	-1.801	-1.772	-1.745	-1.718	-1.694	-1.670	-1.649	-1.629	-1.610	-1.594	-1.579	-1.565	-1.552	-1.542	-1.535	-1.529	-1.524	-1.520	-1.518	-1.519	-1.520	-1.524	-1.528	-1.532	-1.540	-1.546	-1.558	-1.568	-1.578	-1.590	-1.602	-1.616	-1.629	-1.644	-1.660	-1.674	-1.689	-1.705	-1.720	-1.735	-1.750	-1.766	-1.781	-1.795	-1.808	-1.821	-1.835	-1.848	-1.859	-1.870	-1.880	-1.889	-1.896	-1.905	-1.912	-1.918	-1.922	-1.928	-1.930	-1.932	-1.934	-1.934	-1.934	-1.932	-1.931	-1.928	-1.924	-1.919	-1.914	-1.908	-1.900	-1.891	-1.882	-1.872	-1.862	-1.851	-1.840	-1.826	-1.812	-1.799	-1.785	-1.770	-1.755	-1.740	-1.724	-1.706	-1.689	-1.670	-1.652	-1.632	-1.612	-1.594	-1.572	-1.552	-1.530	-1.508	-1.486	-1.462	-1.441	-1.418	-1.395	-1.371	-1.349	-1.325	-1.302	-1.279	-1.255	-1.232	-1.209	-1.186	-1.164	-1.140	-1.118	-1.096	-1.075	-1.052	-1.032	-1.012	-0.994	-0.975	-0.956	-0.939	-0.922	-0.906	-0.892	-0.879	-0.866	-0.855	-0.845	-0.835	-0.828	-0.821	-0.815	-0.810	-0.806	-0.804	-0.804	-0.804	-0.805	-0.808	-0.811	-0.815	-0.820	-0.826	-0.835	-0.841	-0.850	-0.860	-0.870	-0.880	-0.891	-0.904	-0.915	-0.928	-0.941	-0.954	-0.966	-0.981	-0.996	-1.010	-1.022	-1.036	-1.049	-1.062	-1.076	-1.089	-1.100	-1.112	-1.125	-1.135	-1.146	-1.155	-1.165	-1.174	-1.182	-1.189	-1.196	-1.201	-1.209	-1.212	-1.216	-1.220	-1.222	-1.224	-1.226	-1.229	-1.229	-1.229	-1.229	-1.228	-1.226	-1.225	-1.222	-1.219	-1.216	-1.212	-1.206	-1.201	-1.196	-1.190	-1.184	-1.178	-1.170	-1.162	-1.155	-1.146	-1.136	-1.128	-1.119	-1.109	-1.096	-1.086	-1.075	-1.064	-1.051	-1.040	-1.026	-1.012	-0.998	-0.984	-0.969	-0.954	-0.938	-0.921	-0.904	-0.886	-0.869	-0.850	-0.831	-0.811	-0.791	-0.772	-0.751	-0.731	-0.709	-0.688	-0.665	-0.642	-0.620	-0.598	-0.572	-0.549	-0.525	-0.500	-0.476	-0.451	-0.426	-0.402	-0.376	-0.351	-0.326	-0.300	-0.275	-0.251	-0.226	-0.201	-0.178	-0.154	-0.130	-0.108	-0.086	-0.065	-0.044	-0.024	-0.004	0.015	0.032	0.050	0.066	0.081	0.096	0.110	0.122	0.134	0.144	0.154	0.162	0.171	0.178	0.182	0.189	0.192	0.195	0.198	0.199	0.200	0.200	0.199	0.196	0.194	0.190	0.186	0.181	0.176	0.171	0.166	0.160	0.155	0.149	0.142	0.136	0.130	0.122	0.118	0.111	0.106	0.101	0.096	0.092	0.089	0.085	0.081	0.080	0.079	0.076	0.076	0.076	0.076	0.078	0.079	0.081	0.084	0.088	0.092	0.096	0.101	0.108	0.114	0.120	0.126	0.134	0.141	0.149	0.156	0.165	0.172	0.181	0.189	0.196	0.204	0.212	0.219	0.225	0.230	0.238	0.242	0.246	0.250	0.254	0.256	0.258	0.259	0.260	0.260	0.258	0.256	0.254	0.250	0.246	0.242	0.238	0.231	0.225	0.219	0.211	0.202	0.194	0.182	0.172	0.162	0.152	0.142	0.131	0.120	0.109	0.098	0.086	0.074	0.062	0.051	0.040	0.029	0.019	0.008	-0.002	-0.014	-0.024	-0.034	-0.044	-0.054	-0.061	-0.070	-0.079	-0.086	-0.094	-0.102	-0.110	-0.116	-0.124	-0.130	-0.136	-0.142	-0.150	-0.155	-0.160	-0.166	-0.172	-0.178	-0.184	-0.189	-0.196	-0.201	-0.208	-0.212	-0.219	-0.225	-0.230	-0.238	-0.244	-0.251	-0.258	-0.264	-0.270	-0.278	-0.285	-0.292	-0.299	-0.306	-0.312	-0.321	-0.328	-0.335	-0.342	-0.350	-0.356	-0.364	-0.369	-0.375	-0.382	-0.388	-0.394	-0.399	-0.405	-0.409	-0.414	-0.418	-0.422	-0.425	-0.429	-0.431	-0.434	-0.436	-0.438	-0.440	-0.440	-0.440	-0.440	-0.440	-0.438	-0.436	-0.434	-0.431	-0.429	-0.426	-0.421	-0.418	-0.412	-0.408	-0.401	-0.395	-0.390	-0.382	-0.375	-0.368	-0.360	-0.352	-0.345	-0.336	-0.326	-0.318	-0.309	-0.300	-0.291	-0.281	-0.271	-0.262	-0.252	-0.244	-0.234	-0.225	-0.218	-0.209	-0.200	-0.192	-0.186	-0.179	-0.172	-0.168	-0.162	-0.158	-0.154	-0.150	-0.149	-0.148	-0.148	-0.148	-0.149	-0.150	-0.152	-0.156	-0.161	-0.166	-0.174	-0.181	-0.189	-0.198	-0.209	-0.220	-0.232	-0.246	-0.260	-0.275	-0.291	-0.308	-0.324	-0.342	-0.360	-0.380	-0.400	-0.419	-0.440	-0.461	-0.481	-0.502	-0.524	-0.545	-0.568	-0.589	-0.609	-0.630	-0.651	-0.671	-0.691	-0.711	-0.730	-0.749	-0.765	-0.782	-0.799	-0.815	-0.828	-0.842	-0.855	-0.868	-0.878	-0.888	-0.895	-0.904	-0.910	-0.916	-0.921	-0.925	-0.929	-0.930	-0.931	-0.931	-0.931	-0.929	-0.926	-0.924	-0.920	-0.915	-0.909	-0.902	-0.899	-0.892	-0.885	-0.879	-0.870	-0.864	-0.856	-0.849	-0.840	-0.832	-0.825	-0.819	-0.810	-0.804	-0.796	-0.789	-0.782	-0.776	-0.770	-0.764	-0.758	-0.751	-0.746	-0.740	-0.735	-0.729	-0.725	-0.719	-0.714	-0.709	-0.704	-0.698	-0.692	-0.686	-0.681	-0.674	-0.668	-0.661	-0.654	-0.646	-0.638	-0.629	-0.620	-0.611	-0.601	-0.590	-0.579	-0.568	-0.555	-0.542	-0.529	-0.515	-0.501	-0.486	-0.470	-0.454	-0.439	-0.421	-0.405	-0.388	-0.371	-0.354	-0.336	-0.319	-0.302	-0.285	-0.269	-0.251	-0.235	-0.218	-0.201	-0.186	-0.170	-0.156	-0.141	-0.126	-0.111	-0.099	-0.086	-0.074	-0.062	-0.051	-0.040	-0.030	-0.020	-0.012	-0.004	0.004	0.011	0.019	0.025	0.030	0.038	0.042	0.046	0.051	0.056	0.060	0.065	0.069	0.072	0.078	0.081	0.084	0.088	0.091	0.095	0.098	0.101	0.105	0.109	0.112	0.116	0.121	0.125	0.129	0.134	0.136	0.141	0.145	0.149	0.151	0.155	0.159	0.161	0.164	0.166	0.168	0.168	0.170	0.170	0.168	0.168	0.164	0.160	0.158	0.152	0.146	0.140	0.132	0.124	0.115	0.105	0.094	0.082	0.069	0.055	0.041	0.026	0.010	-0.006	-0.022	-0.040	-0.059	-0.078	-0.096	-0.115	-0.135	-0.155	-0.175	-0.194	-0.214	-0.234	-0.252	-0.271	-0.290	-0.306	-0.324	-0.340	-0.356	-0.370	-0.385	-0.396	-0.409	-0.419	-0.429	-0.439	-0.445	-0.450	-0.455	-0.458	-0.459	-0.459	-0.458	-0.455	-0.450	-0.444	-0.436	-0.429	-0.418	-0.406	-0.394	-0.379	-0.364	-0.348	-0.329	-0.310	-0.290	-0.269	-0.246	-0.224	-0.200	-0.174	-0.148	-0.120	-0.092	-0.065	-0.036	-0.008	0.021	0.052	0.081	0.111	0.141	0.171	0.201	0.230	0.260	0.288	0.316	0.344	0.371	0.399	0.424	0.450	0.472	0.496	0.519	0.540	0.560	0.579	0.598	0.614	0.630	0.644	0.656	0.666	0.676	0.682	0.689	0.692	0.695	0.696	0.696	0.694	0.689	0.684	0.675	0.666	0.656	0.642	0.628	0.612	0.595	0.575	0.556	0.534	0.510	0.486	0.460	0.434	0.405	0.375	0.345	0.314	0.281	0.250	0.218	0.182	0.150	0.115	0.081	0.046	0.014	-0.021	-0.055	-0.089	-0.121	-0.155	-0.186	-0.218	-0.249	-0.279	-0.308	-0.336	-0.364	-0.390	-0.416	-0.440	-0.462	-0.484	-0.505	-0.522	-0.541	-0.558	-0.572	-0.586	-0.598	-0.610	-0.619	-0.626	-0.634	-0.640	-0.644	-0.648	-0.650	-0.651	-0.651	-0.650	-0.649	-0.648	-0.645	-0.640	-0.638	-0.632	-0.629	-0.624	-0.618	-0.612	-0.608	-0.601	-0.596	-0.590	-0.586	-0.581	-0.578	-0.574	-0.570	-0.568	-0.566	-0.565	-0.565	-0.565	-0.566	-0.569	-0.572	-0.576	-0.581	-0.588	-0.596	-0.605	-0.616	-0.628	-0.641	-0.654	-0.670	-0.686	-0.704	-0.724	-0.744	-0.765	-0.786	-0.810	-0.835	-0.861	-0.888	-0.915	-0.944	-0.972	-1.002	-1.034	-1.064	-1.096	-1.129	-1.162	-1.196	-1.230	-1.264	-1.299	-1.331	-1.366	-1.401	-1.435	-1.470	-1.504	-1.536	-1.570	-1.604	-1.635	-1.666	-1.698	-1.728	-1.756	-1.784	-1.812	-1.839	-1.864	-1.888	-1.910	-1.931	-1.952	-1.970	-1.988	-2.004	-2.018	-2.031	-2.042	-2.052	-2.060	-2.066	-2.072	-2.075	-2.076	-2.076	-2.075	-2.071	-2.068	-2.061	-2.054	-2.045	-2.034	-2.022	-2.007	-1.992	-1.976	-1.959	-1.941	-1.921	-1.901	-1.879	-1.856	-1.832	-1.808	-1.782	-1.756	-1.730	-1.702	-1.675	-1.648	-1.620	-1.592	-1.562	-1.535	-1.506	-1.480	-1.451	-1.425	-1.399	-1.372	-1.346	-1.320	-1.296	-1.271	-1.249	-1.228	-1.205	-1.185	-1.166	-1.148	-1.130	-1.114	-1.098	-1.084	-1.071	-1.059	-1.048	-1.038	-1.029	-1.021	-1.014	-1.009	-1.004	-1.000	-0.996	-0.994	-0.994	-0.992	-0.991	-0.992	-0.995	-0.995	-0.998	-0.999	-1.002	-1.006	-1.008	-1.011	-1.015	-1.018	-1.020	-1.024	-1.025	-1.028	-1.030	-1.031	-1.031	-1.032	-1.032	-1.030	-1.030	-1.028	-1.025	-1.021	-1.016	-1.011	-1.005	-0.999	-0.992	-0.986	-0.979	-0.969	-0.961	-0.952	-0.942	-0.932	-0.921	-0.911	-0.900	-0.889	-0.878	-0.866	-0.856	-0.845	-0.835	-0.824	-0.814	-0.804	-0.795	-0.785	-0.778	-0.770	-0.765	-0.760	-0.756	-0.751	-0.749	-0.748	-0.746	-0.748	-0.749	-0.751	-0.754	-0.759	-0.765	-0.771	-0.780	-0.789	-0.800	-0.810	-0.822	-0.836	-0.850	-0.865	-0.881	-0.896	-0.914	-0.931	-0.949	-0.966	-0.985	-1.002	-1.021	-1.040	-1.056	-1.075	-1.092	-1.109	-1.124	-1.140	-1.155	-1.169	-1.182	-1.194	-1.205	-1.215	-1.224	-1.231	-1.238	-1.241	-1.245	-1.248	-1.249	-1.249	-1.246	-1.242	-1.238	-1.230	-1.222	-1.214	-1.202	-1.191	-1.179	-1.164	-1.148	-1.132	-1.115	-1.098	-1.078	-1.059	-1.038	-1.019	-0.998	-0.978	-0.956	-0.935	-0.914	-0.892	-0.872	-0.851	-0.831	-0.812	-0.795	-0.776	-0.759	-0.744	-0.729	-0.715	-0.702	-0.690	-0.680	-0.671	-0.664	-0.658	-0.651	-0.649	-0.646	-0.644	-0.644	-0.645	-0.648	-0.651	-0.655	-0.661	-0.668	-0.675	-0.684	-0.692	-0.704	-0.714	-0.725	-0.736	-0.750	-0.762	-0.775	-0.789	-0.800	-0.814	-0.826	-0.839	-0.850	-0.862	-0.872	-0.884	-0.892	-0.901	-0.910	-0.918	-0.925	-0.930	-0.934	-0.938	-0.940	-0.942	-0.942	-0.942	-0.941	-0.940	-0.936	-0.932	-0.926	-0.920	-0.912	-0.904	-0.895	-0.885	-0.875	-0.862	-0.851	-0.838	-0.824	-0.810	-0.795	-0.780	-0.765	-0.750	-0.734	-0.718	-0.700	-0.684	-0.668	-0.651	-0.632	-0.616	-0.599	-0.581	-0.564	-0.545	-0.529	-0.511	-0.495	-0.478	-0.461	-0.444	-0.428	-0.411	-0.395	-0.380	-0.364	-0.349	-0.332	-0.319	-0.304	-0.289	-0.275	-0.260	-0.246	-0.232	-0.219	-0.206	-0.194	-0.180	-0.168	-0.155	-0.142	-0.131	-0.120	-0.109	-0.099	-0.089	-0.080	-0.071	-0.062	-0.054	-0.046	-0.040	-0.034	-0.029	-0.024	-0.020	-0.019	-0.018	-0.016	-0.016	-0.018	-0.020	-0.024	-0.028	-0.034	-0.039	-0.046	-0.055	-0.065	-0.076	-0.088	-0.100	-0.114	-0.130	-0.145	-0.162	-0.181	-0.199	-0.219	-0.240	-0.261	-0.282	-0.305	-0.329	-0.352	-0.379	-0.404	-0.430	-0.455	-0.482	-0.509	-0.536	-0.562	-0.590	-0.616	-0.644	-0.670	-0.696	-0.722	-0.749	-0.775	-0.800	-0.824	-0.848	-0.871	-0.894	-0.916	-0.938	-0.959	-0.979	-0.998	-1.016	-1.035	-1.051	-1.069	-1.084	-1.101	-1.115	-1.130	-1.144	-1.156	-1.169	-1.180	-1.191	-1.201	-1.212	-1.221	-1.231	-1.240	-1.248	-1.255	-1.262	-1.271	-1.278	-1.285	-1.291	-1.298	-1.304	-1.309	-1.314	-1.319	-1.325	-1.329	-1.335	-1.338	-1.342	-1.346	-1.350	-1.354	-1.356	-1.359	-1.361	-1.362	-1.365	-1.365	-1.365	-1.366	-1.366	-1.365	-1.362	-1.362	-1.360	-1.356	-1.354	-1.350	-1.344	-1.339	-1.332	-1.326	-1.319	-1.311	-1.302	-1.292	-1.284	-1.274	-1.264	-1.252	-1.240	-1.229	-1.216	-1.202	-1.189	-1.176	-1.161	-1.146	-1.132	-1.118	-1.102	-1.086	-1.072	-1.058	-1.042	-1.026	-1.011	-0.996	-0.981	-0.966	-0.950	-0.935	-0.921	-0.906	-0.891	-0.876	-0.862	-0.849	-0.835	-0.821	-0.808	-0.795	-0.782	-0.770	-0.759	-0.746	-0.735	-0.724	-0.712	-0.702	-0.691	-0.682	-0.672	-0.662	-0.652	-0.644	-0.634	-0.625	-0.616	-0.608	-0.599	-0.590	-0.581	-0.574	-0.565	-0.558	-0.549	-0.541	-0.534	-0.526	-0.519	-0.512	-0.505	-0.498	-0.492	-0.485	-0.478	-0.471	-0.465	-0.459	-0.452	-0.446	-0.441	-0.436	-0.431	-0.426	-0.422	-0.418	-0.412	-0.409	-0.405	-0.401	-0.399	-0.394	-0.391	-0.389	-0.386	-0.384	-0.382	-0.381	-0.380	-0.379	-0.379	-0.378	-0.378	-0.378	-0.378	-0.378	-0.379	-0.379	-0.381	-0.381	-0.385	-0.385	-0.388	-0.390	-0.392	-0.395	-0.398	-0.400	-0.404	-0.406	-0.410	-0.412	-0.416	-0.420	-0.424	-0.428	-0.431	-0.435	-0.439	-0.441	-0.445	-0.449	-0.452	-0.456	-0.459	-0.461	-0.465	-0.468	-0.470	-0.472	-0.474	-0.476	-0.478	-0.479	-0.480	-0.480	-0.480	-0.481	-0.481	-0.481	-0.480	-0.479	-0.479	-0.476	-0.474	-0.474	-0.471	-0.468	-0.465	-0.461	-0.459	-0.455	-0.450	-0.445	-0.440	-0.435	-0.430	-0.425	-0.420	-0.414	-0.409	-0.402	-0.396	-0.390	-0.384	-0.378	-0.372	-0.365	-0.359	-0.352	-0.345	-0.339	-0.332	-0.325	-0.318	-0.311	-0.305	-0.298	-0.290	-0.284	-0.276	-0.269	-0.262	-0.254	-0.246	-0.239	-0.231	-0.224	-0.215	-0.206	-0.199	-0.191	-0.182	-0.172	-0.164	-0.154	-0.144	-0.134	-0.124	-0.114	-0.102	-0.090	-0.079	-0.068	-0.055	-0.042	-0.031	-0.018	-0.005	0.009	0.021	0.035	0.050	0.062	0.078	0.091	0.105	0.118	0.131	0.145	0.158	0.170	0.182	0.195	0.206	0.218	0.228	0.239	0.248	0.256	0.265	0.272	0.279	0.285	0.290	0.294	0.296	0.299	0.300	0.300	0.300	0.299	0.295	0.291	0.286	0.280	0.272	0.265	0.256	0.248	0.236	0.224	0.212	0.199	0.184	0.169	0.154	0.138	0.121	0.102	0.085	0.066	0.048	0.028	0.009	-0.012	-0.032	-0.054	-0.074	-0.095	-0.116	-0.138	-0.159	-0.180	-0.201	-0.224	-0.245	-0.265	-0.285	-0.305	-0.326	-0.345	-0.364	-0.382	-0.401	-0.420	-0.436	-0.454	-0.469	-0.485	-0.501	-0.515	-0.529	-0.541	-0.555	-0.568	-0.579	-0.589	-0.599	-0.608	-0.616	-0.622	-0.630	-0.638	-0.642	-0.646	-0.651	-0.654	-0.656	-0.659	-0.660	-0.661	-0.661	-0.659	-0.659	-0.658	-0.655	-0.651	-0.649	-0.644	-0.639	-0.635	-0.630	-0.625	-0.619	-0.614	-0.608	-0.601	-0.595	-0.589	-0.582	-0.575	-0.570	-0.564	-0.556	-0.551	-0.545	-0.540	-0.534	-0.529	-0.524	-0.519	-0.515	-0.510	-0.507	-0.502	-0.500	-0.498	-0.495	-0.494	-0.491	-0.490	-0.490	-0.489	-0.489	-0.490	-0.490	-0.492	-0.494	-0.496	-0.499	-0.502	-0.506	-0.507	-0.512	-0.516	-0.521	-0.525	-0.531	-0.536	-0.541	-0.546	-0.551	-0.556	-0.562	-0.569	-0.574	-0.580	-0.585	-0.591	-0.596	-0.602	-0.608	-0.612	-0.619	-0.624	-0.629	-0.634	-0.639	-0.642	-0.646	-0.651	-0.655	-0.656	-0.660	-0.661	-0.664	-0.666	-0.668	-0.670	-0.670	-0.671	-0.671	-0.670	-0.670	-0.669	-0.668	-0.665	-0.662	-0.660	-0.658	-0.655	-0.650	-0.646	-0.640	-0.635	-0.629	-0.622	-0.615	-0.608	-0.600	-0.591	-0.581	-0.571	-0.561	-0.550	-0.539	-0.528	-0.515	-0.502	-0.490	-0.476	-0.461	-0.446	-0.430	-0.415	-0.399	-0.381	-0.365	-0.346	-0.329	-0.310	-0.291	-0.271	-0.250	-0.231	-0.210	-0.190	-0.169	-0.148	-0.126	-0.105	-0.082	-0.060	-0.039	-0.016	0.005	0.029	0.051	0.072	0.095	0.116	0.139	0.159	0.181	0.202	0.222	0.244	0.262	0.284	100.000	5.000	2.000	1.000	6.000	0.000	0.000	0.000	0.000	0.000	0.000	0.000	0.000	0.000	0.000	0.000	0.000	0.000	-3.064	-3.079	-3.096	-3.112	-3.130	-3.146	-3.162	-3.179	-3.195	-3.211	-3.229	-3.245	-3.261	-3.276	-3.291	-3.306	-3.321	-3.335	-3.349	-3.361	-3.374	-3.385	-3.398	-3.408	-3.418	-3.426	-3.434	-3.442	-3.449	-3.455	-3.460	-3.465	-3.469	-3.470	-3.472	-3.474	-3.474	-3.474	-3.472	-3.471	-3.469	-3.466	-3.462	-3.458	-3.451	-3.446	-3.440	-3.432	-3.424	-3.418	-3.409	-3.400	-3.391	-3.382	-3.374	-3.365	-3.355	-3.345	-3.336	-3.328	-3.319	-3.309	-3.300	-3.291	-3.284	-3.276	-3.269	-3.261	-3.254	-3.248	-3.240	-3.234	-3.229	-3.222	-3.218	-3.212	-3.209	-3.206	-3.201	-3.199	-3.198	-3.195	-3.194	-3.192	-3.192	-3.192	-3.192	-3.194	-3.195	-3.196	-3.199	-3.201	-3.205	-3.208	-3.210	-3.215	-3.218	-3.222	-3.228	-3.231	-3.236	-3.241	-3.248	-3.252	-3.258	-3.264	-3.270	-3.275	-3.280	-3.288	-3.294	-3.300	-3.308	-3.314	-3.321	-3.330	-3.336	-3.344	-3.351	-3.359	-3.368	-3.375	-3.384	-3.391	-3.400	-3.408	-3.416	-3.424	-3.431	-3.439	-3.446	-3.454	-3.460	-3.468	-3.474	-3.480	-3.484	-3.490	-3.494	-3.498	-3.501	-3.504	-3.506	-3.509	-3.510	-3.510	-3.509	-3.509	-3.506	-3.504	-3.500	-3.496	-3.490	-3.484	-3.478	-3.469	-3.460	-3.450	-3.440	-3.430	-3.418	-3.406	-3.392	-3.378	-3.364	-3.349	-3.332	-3.316	-3.299	-3.281	-3.264	-3.245	-3.229	-3.209	-3.190	-3.171	-3.150	-3.131	-3.111	-3.091	-3.071	-3.052	-3.031	-3.012	-2.994	-2.975	-2.956	-2.938	-2.920	-2.901	-2.882	-2.865	-2.849	-2.831	-2.816	-2.799	-2.782	-2.768	-2.751	-2.736	-2.722	-2.708	-2.692	-2.680	-2.665	-2.652	-2.639	-2.625	-2.612	-2.600	-2.586	-2.574	-2.561	-2.549	-2.536	-2.522	-2.511	-2.499	-2.485	-2.474	-2.462	-2.450	-2.436	-2.425	-2.412	-2.400	-2.388	-2.376	-2.364	-2.350	-2.338	-2.325	-2.314	-2.301	-2.289	-2.276	-2.262	-2.251	-2.239	-2.226	-2.214	-2.200	-2.188	-2.175	-2.162	-2.150	-2.139	-2.128	-2.118	-2.105	-2.094	-2.082	-2.071	-2.060	-2.047	-2.038	-2.026	-2.016	-2.006	-1.995	-1.985	-1.975	-1.966	-1.956	-1.946	-1.938	-1.928	-1.920	-1.911	-1.902	-1.895	-1.888	-1.881	-1.872	-1.866	-1.859	-1.854	-1.848	-1.841	-1.836	-1.831	-1.826	-1.821	-1.816	-1.811	-1.808	-1.804	-1.800	-1.796	-1.792	-1.789	-1.786	-1.782	-1.781	-1.779	-1.776	-1.774	-1.771	-1.770	-1.768	-1.765	-1.762	-1.761	-1.759	-1.756	-1.755	-1.752	-1.750	-1.748	-1.744	-1.741	-1.738	-1.734	-1.729	-1.725	-1.720	-1.715	-1.708	-1.702	-1.695	-1.688	-1.680	-1.672	-1.665	-1.655	-1.646	-1.636	-1.628	-1.615	-1.605	-1.592	-1.580	-1.568	-1.555	-1.542	-1.528	-1.515	-1.501	-1.486	-1.471	-1.458	-1.444	-1.428	-1.414	-1.399	-1.384	-1.369	-1.354	-1.339	-1.326	-1.311	-1.299	-1.286	-1.274	-1.261	-1.250	-1.239	-1.229	-1.218	-1.208	-1.199	-1.189	-1.181	-1.174	-1.165	-1.159	-1.152	-1.145	-1.140	-1.135	-1.129	-1.125	-1.121	-1.118	-1.114	-1.109	-1.106	-1.102	-1.100	-1.098	-1.095	-1.091	-1.089	-1.088	-1.084	-1.080	-1.079	-1.075	-1.070	-1.068	-1.062	-1.059	-1.054	-1.049	-1.044	-1.038	-1.031	-1.024	-1.018	-1.011	-1.004	-0.996	-0.988	-0.979	-0.970	-0.961	-0.951	-0.941	-0.930	-0.919	-0.908	-0.896	-0.885	-0.872	-0.860	-0.848	-0.835	-0.821	-0.808	-0.794	-0.780	-0.768	-0.752	-0.739	-0.724	-0.711	-0.696	-0.682	-0.669	-0.655	-0.641	-0.626	-0.612	-0.598	-0.585	-0.571	-0.558	-0.544	-0.531	-0.518	-0.505	-0.494	-0.480	-0.469	-0.456	-0.445	-0.434	-0.422	-0.411	-0.401	-0.390	-0.381	-0.370	-0.360	-0.352	-0.345	-0.336	-0.329	-0.321	-0.314	-0.308	-0.301	-0.296	-0.290	-0.285	-0.279	-0.274	-0.269	-0.265	-0.260	-0.256	-0.251	-0.246	-0.242	-0.239	-0.234	-0.231	-0.226	-0.222	-0.219	-0.215	-0.210	-0.206	-0.201	-0.198	-0.192	-0.186	-0.182	-0.176	-0.170	-0.164	-0.156	-0.150	-0.142	-0.135	-0.126	-0.118	-0.109	-0.100	-0.090	-0.080	-0.071	-0.061	-0.050	-0.040	-0.030	-0.020	-0.010	0.001	0.011	0.022	0.031	0.042	0.052	0.062	0.072	0.081	0.091	0.100	0.108	0.116	0.122	0.129	0.135	0.140	0.145	0.149	0.152	0.155	0.158	0.159	0.159	0.156	0.155	0.152	0.149	0.145	0.140	0.135	0.129	0.122	0.114	0.106	0.096	0.085	0.075	0.065	0.052	0.040	0.026	0.014	-0.001	-0.015	-0.030	-0.045	-0.060	-0.074	-0.089	-0.105	-0.120	-0.136	-0.151	-0.166	-0.181	-0.198	-0.211	-0.226	-0.240	-0.254	-0.268	-0.281	-0.294	-0.305	-0.319	-0.330	-0.340	-0.351	-0.361	-0.371	-0.380	-0.389	-0.396	-0.402	-0.410	-0.415	-0.421	-0.428	-0.432	-0.436	-0.440	-0.444	-0.446	-0.451	-0.452	-0.455	-0.458	-0.459	-0.460	-0.462	-0.464	-0.464	-0.465	-0.465	-0.466	-0.466	-0.468	-0.468	-0.469	-0.470	-0.470	-0.472	-0.472	-0.475	-0.476	-0.479	-0.481	-0.482	-0.486	-0.490	-0.494	-0.498	-0.501	-0.506	-0.511	-0.516	-0.521	-0.528	-0.534	-0.540	-0.548	-0.554	-0.561	-0.569	-0.576	-0.585	-0.594	-0.602	-0.612	-0.621	-0.631	-0.641	-0.651	-0.660	-0.670	-0.680	-0.689	-0.699	-0.709	-0.719	-0.728	-0.739	-0.749	-0.759	-0.770	-0.780	-0.790	-0.801	-0.811	-0.822	-0.834	-0.845	-0.856	-0.868	-0.881	-0.892	-0.905	-0.918	-0.931	-0.944	-0.958	-0.971	-0.984	-0.998	-1.012	-1.028	-1.041	-1.058	-1.074	-1.090	-1.105	-1.122	-1.140	-1.158	-1.175	-1.194	-1.212	-1.231	-1.250	-1.269	-1.288	-1.306	-1.325	-1.345	-1.362	-1.381	-1.399	-1.416	-1.434	-1.450	-1.468	-1.482	-1.498	-1.511	-1.525	-1.536	-1.549	-1.559	-1.568	-1.576	-1.582	-1.586	-1.590	-1.592	-1.592	-1.591	-1.589	-1.586	-1.580	-1.574	-1.565	-1.555	-1.545	-1.531	-1.518	-1.500	-1.482	-1.464	-1.445	-1.422	-1.400	-1.376	-1.351	-1.325	-1.299	-1.271	-1.242	-1.215	-1.186	-1.156	-1.126	-1.098	-1.069	-1.040	-1.010	-0.982	-0.954	-0.926	-0.901	-0.875	-0.850	-0.826	-0.804	-0.782	-0.761	-0.742	-0.725	-0.708	-0.692	-0.680	-0.668	-0.658	-0.648	-0.640	-0.634	-0.628	-0.624	-0.621	-0.620	-0.620	-0.620	-0.622	-0.626	-0.631	-0.636	-0.642	-0.649	-0.656	-0.664	-0.672	-0.680	-0.689	-0.699	-0.708	-0.716	-0.726	-0.735	-0.742	-0.751	-0.759	-0.765	-0.771	-0.778	-0.782	-0.788	-0.791	-0.794	-0.796	-0.798	-0.796	-0.795	-0.792	-0.789	-0.784	-0.779	-0.772	-0.765	-0.755	-0.745	-0.734	-0.722	-0.709	-0.696	-0.680	-0.665	-0.648	-0.630	-0.612	-0.594	-0.572	-0.551	-0.530	-0.507	-0.485	-0.461	-0.438	-0.412	-0.386	-0.361	-0.335	-0.309	-0.281	-0.254	-0.226	-0.199	-0.171	-0.142	-0.115	-0.086	-0.059	-0.031	-0.001	0.026	0.054	0.082	0.109	0.136	0.162	0.188	0.214	0.239	0.262	0.286	0.310	0.332	0.354	0.375	0.395	0.414	0.431	0.449	0.465	0.480	0.494	0.506	0.518	0.528	0.536	0.542	0.549	0.555	0.556	0.558	0.556	0.554	0.550	0.544	0.538	0.529	0.518	0.505	0.491	0.476	0.459	0.440	0.420	0.398	0.376	0.351	0.328	0.300	0.274	0.245	0.216	0.186	0.156	0.124	0.092	0.060	0.028	-0.005	-0.038	-0.070	-0.104	-0.136	-0.169	-0.200	-0.231	-0.261	-0.291	-0.320	-0.348	-0.374	-0.400	-0.424	-0.448	-0.469	-0.490	-0.507	-0.525	-0.541	-0.554	-0.565	-0.575	-0.584	-0.590	-0.595	-0.598	-0.598	-0.596	-0.592	-0.588	-0.581	-0.572	-0.561	-0.549	-0.535	-0.519	-0.501	-0.482	-0.461	-0.439	-0.415	-0.390	-0.364	-0.335	-0.305	-0.275	-0.244	-0.212	-0.179	-0.144	-0.110	-0.074	-0.039	-0.004	0.034	0.069	0.106	0.142	0.179	0.215	0.250	0.285	0.320	0.352	0.386	0.419	0.450	0.480	0.509	0.539	0.565	0.590	0.614	0.636	0.656	0.675	0.691	0.706	0.719	0.730	0.740	0.746	0.751	0.755	0.756	0.755	0.751	0.746	0.738	0.729	0.718	0.705	0.690	0.672	0.654	0.632	0.611	0.586	0.561	0.534	0.506	0.476	0.446	0.415	0.381	0.348	0.314	0.279	0.242	0.208	0.171	0.135	0.099	0.062	0.025	-0.010	-0.045	-0.081	-0.116	-0.149	-0.182	-0.215	-0.246	-0.276	-0.306	-0.335	-0.362	-0.389	-0.412	-0.436	-0.460	-0.481	-0.501	-0.521	-0.538	-0.555	-0.570	-0.585	-0.596	-0.608	-0.618	-0.628	-0.636	-0.642	-0.648	-0.652	-0.658	-0.660	-0.664	-0.665	-0.666	-0.668	-0.668	-0.668	-0.666	-0.665	-0.664	-0.662	-0.660	-0.659	-0.658	-0.655	-0.654	-0.652	-0.652	-0.650	-0.649	-0.649	-0.650	-0.650	-0.650	-0.651	-0.652	-0.655	-0.656	-0.659	-0.661	-0.665	-0.669	-0.672	-0.678	-0.682	-0.688	-0.694	-0.700	-0.706	-0.714	-0.720	-0.728	-0.738	-0.745	-0.754	-0.762	-0.771	-0.781	-0.790	-0.800	-0.810	-0.820	-0.830	-0.840	-0.850	-0.862	-0.872	-0.884	-0.894	-0.905	-0.916	-0.928	-0.939	-0.950	-0.961	-0.971	-0.982	-0.994	-1.005	-1.015	-1.025	-1.036	-1.046	-1.056	-1.066	-1.076	-1.085	-1.095	-1.104	-1.111	-1.119	-1.126	-1.134	-1.141	-1.146	-1.152	-1.158	-1.162	-1.168	-1.171	-1.174	-1.176	-1.179	-1.180	-1.181	-1.181	-1.181	-1.180	-1.180	-1.176	-1.174	-1.170	-1.166	-1.160	-1.155	-1.148	-1.140	-1.131	-1.124	-1.115	-1.105	-1.094	-1.084	-1.071	-1.059	-1.045	-1.031	-1.018	-1.002	-0.989	-0.971	-0.956	-0.940	-0.922	-0.905	-0.888	-0.870	-0.850	-0.832	-0.814	-0.794	-0.775	-0.755	-0.734	-0.714	-0.692	-0.672	-0.652	-0.631	-0.610	-0.589	-0.568	-0.544	-0.524	-0.500	-0.479	-0.456	-0.434	-0.412	-0.390	-0.368	-0.346	-0.324	-0.302	-0.280	-0.259	-0.238	-0.216	-0.195	-0.174	-0.154	-0.132	-0.112	-0.092	-0.072	-0.054	-0.034	-0.015	0.004	0.021	0.040	0.058	0.074	0.091	0.106	0.122	0.136	0.151	0.165	0.179	0.191	0.204	0.215	0.226	0.236	0.246	0.255	0.262	0.270	0.276	0.282	0.286	0.291	0.295	0.298	0.300	0.300	0.301	0.301	0.300	0.298	0.296	0.292	0.289	0.284	0.279	0.272	0.265	0.259	0.250	0.241	0.231	0.221	0.210	0.198	0.186	0.174	0.160	0.146	0.132	0.119	0.104	0.089	0.072	0.058	0.040	0.022	0.008	-0.011	-0.029	-0.045	-0.062	-0.080	-0.096	-0.114	-0.131	-0.149	-0.165	-0.181	-0.199	-0.216	-0.232	-0.248	-0.262	-0.279	-0.294	-0.306	-0.320	-0.332	-0.345	-0.355	-0.366	-0.375	-0.385	-0.392	-0.400	-0.406	-0.412	-0.416	-0.420	-0.422	-0.425	-0.425	-0.425	-0.425	-0.422	-0.419	-0.415	-0.411	-0.405	-0.399	-0.392	-0.384	-0.376	-0.368	-0.356	-0.346	-0.336	-0.325	-0.314	-0.301	-0.290	-0.278	-0.265	-0.252	-0.241	-0.230	-0.218	-0.206	-0.195	-0.184	-0.174	-0.164	-0.156	-0.148	-0.139	-0.132	-0.126	-0.121	-0.118	-0.114	-0.111	-0.110	-0.110	-0.111	-0.112	-0.115	-0.119	-0.124	-0.130	-0.136	-0.144	-0.152	-0.161	-0.171	-0.182	-0.194	-0.206	-0.219	-0.231	-0.246	-0.260	-0.274	-0.288	-0.302	-0.318	-0.332	-0.348	-0.362	-0.378	-0.392	-0.408	-0.421	-0.435	-0.449	-0.464	-0.476	-0.490	-0.502	-0.515	-0.529	-0.539	-0.551	-0.561	-0.572	-0.584	-0.594	-0.605	-0.614	-0.624	-0.634	-0.642	-0.652	-0.661	-0.669	-0.679	-0.686	-0.694	-0.704	-0.712	-0.720	-0.728	-0.736	-0.745	-0.754	-0.761	-0.770	-0.779	-0.786	-0.795	-0.804	-0.811	-0.819	-0.828	-0.835	-0.841	-0.849	-0.854	-0.861	-0.866	-0.871	-0.875	-0.879	-0.881	-0.884	-0.886	-0.886	-0.885	-0.884	-0.882	-0.880	-0.875	-0.870	-0.864	-0.856	-0.846	-0.836	-0.826	-0.814	-0.801	-0.786	-0.772	-0.756	-0.739	-0.721	-0.702	-0.685	-0.665	-0.644	-0.624	-0.602	-0.581	-0.561	-0.539	-0.518	-0.496	-0.475	-0.455	-0.434	-0.415	-0.396	-0.380	-0.364	-0.348	-0.334	-0.320	-0.308	-0.298	-0.289	-0.281	-0.275	-0.271	-0.268	-0.266	-0.266	-0.270	-0.274	-0.280	-0.286	-0.295	-0.306	-0.319	-0.332	-0.348	-0.364	-0.381	-0.400	-0.420	-0.442	-0.464	-0.489	-0.512	-0.536	-0.562	-0.588	-0.614	-0.640	-0.666	-0.692	-0.719	-0.745	-0.769	-0.795	-0.819	-0.844	-0.866	-0.889	-0.910	-0.930	-0.949	-0.968	-0.984	-0.999	-1.012	-1.026	-1.039	-1.048	-1.056	-1.062	-1.069	-1.072	-1.075	-1.076	-1.076	-1.075	-1.072	-1.069	-1.062	-1.055	-1.048	-1.039	-1.029	-1.018	-1.005	-0.991	-0.978	-0.961	-0.945	-0.929	-0.910	-0.891	-0.872	-0.852	-0.832	-0.810	-0.789	-0.768	-0.744	-0.721	-0.699	-0.674	-0.651	-0.628	-0.602	-0.579	-0.552	-0.529	-0.504	-0.478	-0.452	-0.428	-0.402	-0.378	-0.352	-0.328	-0.304	-0.280	-0.256	-0.231	-0.208	-0.186	-0.162	-0.140	-0.119	-0.096	-0.075	-0.055	-0.034	-0.016	0.002	0.020	0.039	0.055	0.071	0.088	0.102	0.116	0.130	0.144	0.156	0.169	0.178	0.188	0.196	0.205	0.212	0.220	0.226	0.230	0.235	0.240	0.244	0.246	0.249	0.251	0.251	0.251	0.252	0.251	0.251	0.250	0.249	0.246	0.244	0.241	0.239	0.238	0.234	0.232	0.229	0.226	0.225	0.224	0.221	0.221	0.220	0.220	0.220	0.221	0.222	0.224	0.228	0.231	0.235	0.239	0.244	0.250	0.258	0.265	0.274	0.282	0.292	0.302	0.316	0.328	0.341	0.356	0.371	0.386	0.402	0.420	0.438	0.458	0.475	0.496	0.516	0.539	0.560	0.584	0.605	0.629	0.652	0.676	0.701	0.725	0.751	0.776	0.801	0.826	0.851	0.875	0.900	0.925	0.949	0.972	0.995	1.020	1.041	1.064	1.085	1.106	1.126	1.144	1.162	1.180	1.196	1.211	1.226	1.240	1.251	1.261	1.272	1.280	1.286	1.294	1.298	1.299	1.300	1.299	1.298	1.294	1.289	1.282	1.274	1.264	1.252	1.240	1.226	1.210	1.192	1.175	1.155	1.134	1.111	1.088	1.062	1.036	1.010	0.981	0.952	0.922	0.894	0.861	0.830	0.798	0.765	0.732	0.699	0.664	0.630	0.595	0.562	0.528	0.495	0.462	0.429	0.398	0.366	0.335	0.305	0.276	0.248	0.220	0.194	0.169	0.145	0.124	0.102	0.082	0.065	0.049	0.035	0.020	0.009	0.000	-0.009	-0.015	-0.020	-0.024	-0.025	-0.025	-0.025	-0.022	-0.018	-0.010	-0.004	0.005	0.016	0.029	0.042	0.056	0.071	0.089	0.106	0.125	0.145	0.165	0.186	0.209	0.231	0.255	0.280	0.305	0.329	0.355	0.381	0.408	0.434	0.460	0.486	0.514	0.540	0.565	0.590	0.616	0.641	0.668	0.692	0.718	0.741	0.765	0.789	0.811	0.834	0.856	0.878	0.899	0.920	0.939	0.959	0.978	0.995	1.014	1.031	1.046	1.062	1.078	1.092	1.106	1.119	1.130	1.141	1.151	1.161	1.170	1.176	1.182	1.189	1.192	1.195	1.198	1.199	1.199	1.198	1.195	1.191	1.186	1.180	1.172	1.164	1.155	1.144	1.130	1.118	1.101	1.086	1.068	1.049	1.029	1.005	0.982	0.959	0.932	0.906	0.879	0.850	0.820	0.790	0.758	0.725	0.692	0.658	0.622	0.589	0.552	0.518	0.481	0.445	0.409	0.372	0.338	0.301	0.266	0.231	0.198	0.164	0.131	0.099	0.068	0.038	0.006	-0.021	-0.049	-0.074	-0.099	-0.121	-0.144	-0.164	-0.184	-0.201	-0.218	-0.232	-0.246	-0.258	-0.268	-0.276	-0.282	-0.289	-0.292	-0.295	-0.295	-0.295	-0.292	-0.289	-0.285	-0.279	-0.272	-0.264	-0.255	-0.245	-0.234	-0.221	-0.209	-0.196	-0.181	-0.166	-0.151	-0.136	-0.119	-0.102	-0.086	-0.070	-0.052	-0.036	-0.020	-0.004	0.012	0.028	0.044	0.059	0.074	0.088	0.101	0.114	0.126	0.138	0.149	0.159	0.169	0.178	0.185	0.191	0.198	0.201	0.206	0.209	0.209	0.210	0.210	0.208	0.206	0.202	0.199	0.194	0.188	0.182	0.174	0.166	0.158	0.148	0.136	0.126	0.114	0.101	0.090	0.078	0.064	0.051	0.038	0.024	0.010	-0.004	-0.018	-0.032	-0.045	-0.059	-0.072	-0.085	-0.098	-0.110	-0.121	-0.132	-0.142	-0.152	-0.164	-0.172	-0.181	-0.188	-0.195	-0.201	-0.206	-0.211	-0.216	-0.219	-0.221	-0.225	-0.225	-0.226	-0.226	-0.226	-0.225	-0.222	-0.222	-0.220	-0.218	-0.215	-0.212	-0.210	-0.206	-0.204	-0.202	-0.200	-0.198	-0.196	-0.194	-0.192	-0.191	-0.190	-0.190	-0.190	-0.191	-0.192	-0.195	-0.198	-0.200	-0.204	-0.208	-0.212	-0.218	-0.224	-0.230	-0.236	-0.244	-0.252	-0.260	-0.268	-0.278	-0.286	-0.295	-0.305	-0.315	-0.325	-0.335	-0.344	-0.352	-0.362	-0.372	-0.380	-0.388	-0.396	-0.402	-0.409	-0.414	-0.419	-0.424	-0.426	-0.428	-0.430	-0.430	-0.429	-0.426	-0.424	-0.421	-0.415	-0.409	-0.402	-0.394	-0.385	-0.375	-0.362	-0.350	-0.338	-0.324	-0.309	-0.292	-0.278	-0.261	-0.244	-0.225	-0.208	-0.189	-0.170	-0.152	-0.132	-0.112	-0.095	-0.076	-0.058	-0.040	-0.022	-0.006	0.010	0.025	0.041	0.054	0.066	0.079	0.089	0.098	0.108	0.114	0.119	0.124	0.126	0.128	0.128	0.126	0.121	0.118	0.111	0.102	0.094	0.084	0.071	0.058	0.042	0.028	0.010	-0.008	-0.028	-0.048	-0.069	-0.091	-0.114	-0.138	-0.161	-0.186	-0.211	-0.238	-0.264	-0.290	-0.316	-0.342	-0.370	-0.396	-0.421	-0.448	-0.474	-0.500	-0.524	-0.549	-0.574	-0.598	-0.620	-0.641	-0.664	-0.684	-0.702	-0.720	-0.738	-0.755	-0.770	-0.785	-0.798	-0.810	-0.820	-0.831	-0.840	-0.848	-0.852	-0.859	-0.862	-0.866	-0.868	-0.869	-0.869	-0.866	-0.864	-0.860	-0.856	-0.851	-0.844	-0.838	-0.829	-0.820	-0.810	-0.800	-0.788	-0.775	-0.761	-0.748	-0.731	-0.715	-0.699	-0.681	-0.664	-0.644	-0.624	-0.604	-0.584	-0.562	-0.541	-0.521	-0.499	-0.478	-0.455	-0.432	-0.410	-0.388	-0.364	-0.341	-0.319	-0.298	-0.275	-0.252	-0.231	-0.211	-0.190	-0.170	-0.150	-0.130	-0.112	-0.094	-0.076	-0.060	-0.044	-0.029	-0.016	-0.004	0.008	0.018	0.029	0.038	0.044	0.050	0.055	0.059	0.062	0.064	0.064	0.062	0.060	0.056	0.052	0.048	0.041	0.034	0.028	0.018	0.008	-0.004	-0.014	-0.026	-0.039	-0.052	-0.065	-0.079	-0.092	-0.106	-0.121	-0.135	-0.149	-0.161	-0.175	-0.189	-0.201	-0.212	-0.225	-0.235	-0.245	-0.255	-0.264	-0.271	-0.279	-0.285	-0.290	-0.294	-0.298	-0.299	-0.300	-0.300	-0.300	-0.298	-0.295	-0.291	-0.288	-0.281	-0.275	-0.268	-0.259	-0.251	-0.241	-0.232	-0.222	-0.210	-0.200	-0.189	-0.178	-0.166	-0.154	-0.144	-0.131	-0.120	-0.109	-0.099	-0.090	-0.080	-0.071	-0.062	-0.055	-0.050	-0.044	-0.039	-0.036	-0.034	-0.034	-0.034	-0.034	-0.036	-0.040	-0.045	-0.051	-0.059	-0.066	-0.076	-0.086	-0.098	-0.111	-0.125	-0.140	-0.156	-0.175	-0.194	-0.214	-0.235	-0.256	-0.280	-0.302	-0.326	-0.352	-0.376	-0.402	-0.429	-0.455	-0.482	-0.507	-0.535	-0.562	-0.589	-0.615	-0.640	-0.666	-0.691	-0.716	-0.741	-0.764	-0.786	-0.809	-0.829	-0.850	-0.868	-0.885	-0.904	-0.919	-0.932	-0.946	-0.958	-0.966	-0.976	-0.984	-0.990	-0.994	-0.998	-1.000	-1.000	-0.999	-0.996	-0.992	-0.986	-0.980	-0.971	-0.962	-0.951	-0.940	-0.926	-0.914	-0.899	-0.884	-0.868	-0.850	-0.832	-0.815	-0.796	-0.778	-0.758	-0.738	-0.719	-0.699	-0.680	-0.660	-0.641	-0.621	-0.602	-0.585	-0.566	-0.549	-0.532	-0.516	-0.501	-0.486	-0.472	-0.460	-0.448	-0.436	-0.426	-0.416	-0.408	-0.401	-0.395	-0.390	-0.385	-0.384	-0.381	-0.380	-0.380	-0.381	-0.384	-0.386	-0.390	-0.395	-0.401	-0.406	-0.414	-0.420	-0.429	-0.438	-0.448	-0.458	-0.468	-0.479	-0.490	-0.500	-0.512	-0.525	-0.536	-0.550	-0.561	-0.574	-0.588	-0.599	-0.611	-0.624	-0.636	-0.648	-0.660	-0.672	-0.684	-0.694	-0.706	-0.718	-0.728	-0.738	-0.748	-0.759	-0.769	-0.779	-0.789	-0.799	-0.808	-0.818	-0.828	-0.838	-0.846	-0.856	-0.866	-0.878	-0.889	-0.899	-0.910	-0.921	-0.934	-0.945	-0.958	-0.971	-0.986	-1.000	-1.016	-1.031	-1.049	-1.066	-1.086	-1.106	-1.126	-1.149	-1.171	-1.196	-1.221	-1.248	-1.275	-1.304	-1.335	-1.366	-1.399	-1.434	-1.469	-1.504	-1.542	-1.581	-1.621	-1.662	-1.705	-1.749	-1.794	-1.841	-1.888	-1.936	-1.986	-2.035	-2.086	-2.138	-2.190	-2.244	-2.296	-2.350	-2.405	-2.460	-2.515	-2.570	-2.625	-2.680	-2.734	-2.790	-2.844	-2.898	-2.950	-3.004	-3.055	-3.105	-3.155	-3.204	-3.251	-3.298	-3.344	-3.389	-3.430	-3.471	-3.511	-3.549	-3.585	-3.619	-3.652	-3.684	-3.714	-3.741	-3.766	-3.790	-3.812	-3.832	-3.850	-3.866	-3.881	-3.892	-3.902	-3.911	-3.919	-3.924	-3.926	-3.929	-3.929	-3.926	-3.924	-3.919	-3.912	-3.905	-3.895	-3.885	-3.874	-3.860	-3.846	-3.831	-3.815	-3.796	-3.779	-3.759	-3.739	-3.716	-3.695	-3.670	-3.645	-3.620	-3.592	-3.566	-3.538	-3.508	-3.478	-3.446	-3.414	-3.380	-3.346	-3.312	-3.278	-3.240	-3.204	-3.165	-3.128	-3.086	-3.046	-3.004	-2.961	-2.918	-2.872	-2.826	-2.780	-2.731	-2.682	-2.632	-2.581	-2.529	-2.475	-2.421	-2.365	-2.308	-2.250	-2.190	-2.130	-2.068	-2.005	-1.940	-1.875	-1.808	-1.740	-1.672	-1.601	-1.530	-1.458	-1.384	-1.308	-1.232	-1.155	-1.076	-0.999	-0.918	-0.835	-0.754	-0.671	-0.586	-0.502	-0.416	-0.330	-0.244	-0.156	-0.068	0.021	0.111	0.201	0.291	0.382	0.472	0.564	0.655	0.745	0.838	0.928	1.018	1.109	1.199	1.289	1.378	1.466	1.555	1.641	1.728	1.814	1.898	1.981	2.062	2.144	2.224	2.301	2.378	2.452	2.528	2.599	2.669	2.738	2.804	2.869	2.932	2.994	3.054	3.111	3.168	3.220	3.272	3.322	3.371	3.416	3.461	3.502	3.544	3.581	3.619	3.654	3.686	3.716	3.745	3.772	3.798	3.820	3.842	3.862	3.881	3.898	3.912	3.926	3.938	3.949	3.958	3.964	3.970	3.975	3.976	3.978	3.978	3.976	3.974	3.970	3.965	3.958	3.950	3.940	3.930	3.918	3.904	3.889	3.872	3.855	3.838	3.816	3.796	3.775	3.751	3.728	3.702	3.676	3.650	3.622	3.594	3.564	3.534	3.501	3.470	3.438	3.404	3.370	3.336	3.301	3.265	3.230	3.194	3.156	3.119	3.082	3.044	3.008	2.970	2.932	2.895	2.858	2.821	2.784	2.749	2.712	2.676	2.642	2.608	2.574	2.540	2.508	2.475	2.444	2.412	2.384	2.354	2.325	2.296	2.269	2.242	2.216	2.191	2.166	2.142	2.120	2.098	2.075	2.054	2.033	2.013	1.992	1.975	1.955	1.936	1.919	1.900	1.882	1.865	1.848	1.831	1.814	1.798	1.780	1.764	1.745	1.729	1.711	1.692	1.675	1.656	1.636	1.618	1.598	1.578	1.558	1.535	1.514	1.490	1.466	1.442	1.418	1.392	1.366	1.338	1.311	1.281	1.251	1.221	1.190	1.156	1.122	1.088	1.052	1.016	0.978	0.939	0.899	0.859	0.818	0.775	0.731	0.688	0.642	0.596	0.549	0.501	0.452	0.404	0.352	0.301	0.250	0.196	0.144	0.090	0.035	-0.021	-0.076	-0.134	-0.191	-0.249	-0.309	-0.368	-0.428	-0.486	-0.546	-0.606	-0.668	-0.729	-0.789	-0.850	-0.911	-0.972	-1.034	-1.094	-1.155	-1.215	-1.275	-1.334	-1.394	-1.452	-1.511	-1.569	-1.625	-1.682	-1.738	-1.792	-1.846	-1.901	-1.952	-2.004	-2.055	-2.104	-2.151	-2.199	-2.245	-2.289	-2.331	-2.375	-2.414	-2.455	-2.494	-2.530	-2.566	-2.600	-2.634	-2.666	-2.696	-2.726	-2.755	-2.781	-2.808	-2.831	-2.854	-2.876	-2.898	-2.916	-2.935	-2.952	-2.970	-2.986	-3.000	-3.015	-3.028	-3.040	-3.054	-3.065	-3.075	-3.086	-3.098	-3.109	-3.119	-3.128	-3.138	-3.148	-3.159	-3.169	-3.180	-3.189	-3.200	-3.211	-3.222	-3.234	-3.246	-3.258	-3.271	-3.284	-3.296	-3.310	-3.324	-3.338	-3.352	-3.368	-3.382	-3.398	-3.411	-3.426	-3.442	-3.456	-3.471	-3.485	-3.499	-3.512	-3.526	-3.536	-3.550	-3.560	-3.570	-3.579	-3.586	-3.594	-3.600	-3.604	-3.608	-3.609	-3.609	-3.606	-3.604	-3.598	-3.592	-3.584	-3.574	-3.561	-3.549	-3.532	-3.515	-3.496	-3.476	-3.452	-3.428	-3.401	-3.374	-3.346	-3.315	-3.284	-3.250	-3.216	-3.181	-3.144	-3.106	-3.069	-3.031	-2.991	-2.951	-2.911	-2.871	-2.831	-2.791	-2.752	-2.714	-2.675	-2.636	-2.600	-2.562	-2.528	-2.494	-2.459	-2.428	-2.398	-2.368	-2.341	-2.314	-2.289	-2.266	-2.245	-2.225	-2.208	-2.192	-2.178	-2.166	-2.155	-2.145	-2.139	-2.132	-2.129	-2.126	-2.125	-2.125	-2.128	-2.131	-2.136	-2.141	-2.149	-2.158	-2.166	-2.176	-2.186	-2.199	-2.211	-2.224	-2.238	-2.250	-2.265	-2.279	-2.294	-2.310	-2.324	-2.339	-2.354	-2.369	-2.382	-2.398	-2.411	-2.425	-2.440	-2.452	-2.465	-2.478	-2.489	-2.501	-2.511	-2.522	-2.531	-2.541	-2.550	-2.559	-2.566	-2.575	-2.582	-2.590	-2.598	-2.605	-2.611	-2.616	-2.624	-2.630	-2.636	-2.642	-2.648	-2.654	-2.660	-2.668	-2.674	-2.680	-2.686	-2.694	-2.701	-2.710	-2.718	-2.728	-2.735	-2.745	-2.755	-2.765	-2.776	-2.788	-2.798	-2.810	-2.822	-2.836	-2.849	-2.862	-2.876	-2.891	-2.905	-2.921	-2.936	-2.951	-2.968	-2.984	-3.000	-3.018	-3.034	-3.050	-3.068	-3.084	-3.101	-3.118	-3.134	-3.150	-3.166	-3.182	-3.199	-3.214	-3.230	-3.244	-3.258	-3.271	-3.285	-3.298	-3.310	-3.321	-3.334	-3.342	-3.354	-3.361	-3.370	-3.378	-3.384	-3.390	-3.396	-3.401	-3.404	-3.408	-3.410	-3.411	-3.414	-3.414	-3.415	-3.415	-3.412	-3.411	-3.409	-3.406	-3.402	-3.399	-3.394	-3.389	-3.384	-3.379	-3.372	-3.366	-3.359	-3.354	-3.348	-3.340	-3.334	-3.326	-3.320	-3.312	-3.306	-3.300	-3.294	-3.289	-3.281	-3.276	-3.272	-3.266	-3.261	-3.256	-3.252	-3.249	-3.245	-3.242	-3.240	-3.238	-3.236	-3.235	-3.234	-3.232	-3.231	-3.232	-3.234	-3.235	-3.238	-3.239	-3.242	-3.245	-3.249	-3.252	-3.258	-3.262	-3.268	-3.274	-3.279	-3.286	-3.292	-3.300	-3.308	-3.315	-3.322	-3.331	-3.339	-3.348	-3.355	-3.364	-3.372	-3.380	-3.389	-3.396	-3.405	-3.414	-3.421	-3.430	-3.439	-3.448	-3.455	-3.461	-3.469	-3.475	-3.481	-3.489	-3.494	-3.499	-3.504	-3.509	-3.512	-3.516	-3.520	-3.521	-3.522	-3.524	-3.524	-3.524	-3.524	-3.521	-3.519	-3.515	-3.511	-3.506	-3.501	-3.495	-3.489	-3.481	-3.474	-3.464	-3.455	-3.444	-3.434	-3.421	-3.410	-3.398	-3.384	-3.370	-3.356	-3.341	-3.326	-3.311	-3.296	-3.280	-3.262	-3.248	-3.231	-3.215	-3.196	-3.181	-3.164	-3.146	-3.130	-3.114	-3.096	-3.080	-3.064	-3.048	-3.031	-3.014	-2.999	-2.982	-2.966	-2.951	-2.936	-2.921	-2.908	-2.892	-2.879	-2.864	-2.850	-2.836	-2.821	-2.808	-2.794	-2.780	-2.766	-2.752	-2.739	-2.724	-2.710	-2.695	-2.681	-2.666	-2.650	-2.635	-2.619	-2.604	-2.588	-2.570	-2.554	-2.536	-2.519	-2.501	-2.482	-2.464	-2.445	-2.425	-2.406	-2.386	-2.365	-2.345	-2.325	-2.304	-2.282	-2.261	-2.240	-2.220	-2.199	-2.178	-2.156	-2.135	-2.114	-2.092	-2.071	-2.051	-2.031	-2.011	-1.991	-1.971	-1.952	-1.931	-1.914	-1.894	-1.875	-1.858	-1.839	-1.820	-1.804	-1.788	-1.771	-1.754	-1.739	-1.722	-1.706	-1.691	-1.676	-1.661	-1.646	-1.631	-1.616	-1.602	-1.589	-1.575	-1.561	-1.548	-1.534	-1.521	-1.509	-1.495	-1.484	-1.471	-1.459	-1.448	-1.434	-1.422	-1.411	-1.399	-1.389	-1.378	-1.368	-1.355	-1.346	-1.336	-1.326	-1.318	-1.309	-1.301	-1.292	-1.286	-1.279	-1.271	-1.266	-1.260	-1.254	-1.249	-1.246	-1.241	-1.239	-1.235	-1.234	-1.230	-1.229	-1.228	-1.226	-1.226	-1.228	-1.226	-1.228	-1.228	-1.228	-1.229	-1.230	-1.231	-1.231	-1.232	-1.234	-1.234	-1.235	-1.234	-1.235	-1.234	-1.232	-1.232	-1.230	-1.228	-1.226	-1.224	-1.220	-1.216	-1.211	-1.205	-1.200	-1.192	-1.186	-1.179	-1.170	-1.162	-1.152	-1.144	-1.134	-1.122	-1.112	-1.101	-1.089	-1.079	-1.066	-1.054	-1.042	-1.030	-1.018	-1.005	-0.994	-0.981	-0.970	-0.960	-0.949	-0.939	-0.930	-0.920	-0.912	-0.904	-0.898	-0.890	-0.884	-0.878	-0.872	-0.868	-0.864	-0.861	-0.859	-0.856	-0.855	-0.854	-0.854	-0.854	-0.855	-0.856	-0.858	-0.860	-0.862	-0.865	-0.868	-0.872	-0.875	-0.878	-0.882	-0.885	-0.888	-0.891	-0.894	-0.896	-0.898	-0.900	-0.901	-0.902	-0.902	-0.902	-0.902	-0.900	-0.900	-0.896	-0.894	-0.890	-0.885	-0.879	-0.872	-0.866	-0.859	-0.849	-0.839	-0.829	-0.818	-0.806	-0.794	-0.780	-0.765	-0.751	-0.735	-0.720	-0.702	-0.685	-0.668	-0.648	-0.630	-0.610	-0.590	-0.571	-0.550	-0.529	-0.509	-0.489	-0.468	-0.446	-0.426	-0.405	-0.384	-0.364	-0.342	-0.322	-0.302	-0.284	-0.264	-0.246	-0.229	-0.210	-0.194	-0.176	-0.161	-0.146	-0.131	-0.119	-0.105	-0.092	-0.080	-0.070	-0.059	-0.050	-0.042	-0.035	-0.029	-0.022	-0.018	-0.015	-0.011	-0.009	-0.006	-0.006	-0.005	-0.005	-0.006	-0.008	-0.009	-0.010	-0.011	-0.014	-0.018	-0.020	-0.024	-0.028	-0.031	-0.035	-0.039	-0.042	-0.046	-0.049	-0.052	-0.055	-0.059	-0.060	-0.061	-0.062	-0.064	-0.064	-0.064	-0.064	-0.062	-0.061	-0.058	-0.055	-0.050	-0.046	-0.041	-0.036	-0.030	-0.022	-0.016	-0.009	-0.002	0.006	0.014	0.022	0.031	0.040	0.049	0.058	0.068	0.076	0.085	0.094	0.104	0.110	0.119	0.126	0.134	0.140	0.146	0.151	0.156	0.160	0.164	0.165	0.168	0.169	0.169	0.166	0.165	0.161	0.158	0.154	0.149	0.142	0.136	0.129	0.121	0.111	0.101	0.091	0.078	0.066	0.054	0.040	0.028	0.012	-0.002	-0.018	-0.032	-0.048	-0.062	-0.079	-0.094	-0.110	-0.125	-0.141	-0.156	-0.170	-0.186	-0.200	-0.215	-0.228	-0.240	-0.252	-0.266	-0.276	-0.288	-0.299	-0.309	-0.319	-0.326	-0.335	-0.342	-0.350	-0.355	-0.361	-0.366	-0.369	-0.374	-0.375	-0.378	-0.379	-0.381	-0.381	-0.381	-0.381	-0.381	-0.380	-0.379	-0.379	-0.376	-0.374	-0.372	-0.370	-0.368	-0.364	-0.362	-0.360	-0.358	-0.355	-0.352	-0.350	-0.346	-0.344	-0.342	-0.340	-0.340	-0.339	-0.338	-0.338	-0.338	-0.336	-0.338	-0.338	-0.339	-0.340	-0.342	-0.344	-0.348	-0.350	-0.352	-0.356	-0.360	-0.365	-0.369	-0.375	-0.379	-0.384	-0.390	-0.396	-0.401	-0.409	-0.416	-0.422	-0.430	-0.438	-0.445	-0.452	-0.460	-0.468	-0.475	-0.484	-0.491	-0.500	-0.507	-0.516	-0.525	-0.534	-0.541	-0.551	-0.560	-0.570	-0.580	-0.590	-0.601	-0.611	-0.622	-0.634	-0.645	-0.658	-0.671	-0.684	-0.696	-0.710	-0.724	-0.739	-0.752	-0.768	-0.784	-0.800	-0.816	-0.832	-0.850	-0.868	-0.885	-0.904	-0.924	-0.942	-0.964	-0.984	-1.004	-1.025	-1.046	-1.068	-1.088	-1.109	-1.130	-1.150	-1.171	-1.191	-1.211	-1.231	-1.250	-1.268	-1.286	-1.302	-1.319	-1.335	-1.350	-1.364	-1.376	-1.388	-1.399	-1.406	-1.414	-1.421	-1.426	-1.430	-1.431	-1.432	-1.431	-1.429	-1.425	-1.419	-1.412	-1.404	-1.394	-1.382	-1.369	-1.355	-1.339	-1.321	-1.302	-1.284	-1.262	-1.241	-1.219	-1.194	-1.170	-1.145	-1.119	-1.092	-1.065	-1.039	-1.011	-0.985	-0.959	-0.932	-0.905	-0.880	-0.854	-0.830	-0.805	-0.782	-0.759	-0.739	-0.719	-0.699	-0.681	-0.665	-0.649	-0.635	-0.622	-0.611	-0.601	-0.592	-0.585	-0.579	-0.574	-0.570	-0.568	-0.566	-0.566	-0.568	-0.570	-0.572	-0.576	-0.581	-0.588	-0.594	-0.600	-0.608	-0.615	-0.624	-0.631	-0.639	-0.646	-0.655	-0.662	-0.670	-0.678	-0.685	-0.690	-0.696	-0.701	-0.705	-0.710	-0.712	-0.714	-0.716	-0.716	-0.716	-0.712	-0.710	-0.708	-0.701	-0.695	-0.689	-0.681	-0.671	-0.661	-0.650	-0.638	-0.624	-0.610	-0.595	-0.578	-0.562	-0.544	-0.526	-0.506	-0.488	-0.466	-0.446	-0.425	-0.404	-0.381	-0.359	-0.336	-0.312	-0.288	-0.265	-0.240	-0.216	-0.192	-0.166	-0.142	-0.118	-0.095	-0.070	-0.048	-0.022	0.000	0.024	0.048	0.069	0.092	0.114	0.136	0.156	0.178	0.198	0.216	0.235	0.252	0.270	0.288	0.302	0.318	0.331	0.345	0.358	0.370	0.381	0.391	0.401	0.409	0.416	0.422	0.428	0.432	0.435	0.436	0.438	0.436	0.435	0.431	0.426	0.420	0.412	0.402	0.392	0.382	0.370	0.356	0.341	0.324	0.306	0.289	0.268	0.246	0.225	0.202	0.178	0.154	0.129	0.102	0.075	0.048	0.019	-0.009	-0.039	-0.069	-0.099	-0.129	-0.159	-0.189	-0.219	-0.250	-0.280	-0.310	-0.339	-0.369	-0.398	-0.425	-0.452	-0.480	-0.506	-0.531	-0.556	-0.580	-0.602	-0.624	-0.645	-0.664	-0.681	-0.699	-0.715	-0.729	-0.742	-0.754	-0.764	-0.772	-0.780	-0.786	-0.790	-0.792	-0.795	-0.794	-0.791	-0.788	-0.782	-0.776	-0.768	-0.759	-0.748	-0.735	-0.719	-0.702	-0.685	-0.666	-0.644	-0.621	-0.598	-0.571	-0.545	-0.516	-0.488	-0.456	-0.425	-0.391	-0.358	-0.322	-0.286	-0.250	-0.212	-0.174	-0.135	-0.096	-0.058	-0.018	0.022	0.062	0.101	0.140	0.179	0.218	0.255	0.292	0.329	0.362	0.398	0.429	0.459	0.489	0.518	0.542	0.568	0.589	0.609	0.626	0.642	0.656	0.668	0.676	0.681	0.685	0.686	0.686	0.684	0.679	0.671	0.661	0.648	0.634	0.618	0.598	0.576	0.554	0.529	0.500	0.472	0.442	0.410	0.378	0.344	0.309	0.274	0.236	0.199	0.161	0.124	0.085	0.048	0.009	-0.029	-0.066	-0.104	-0.140	-0.176	-0.211	-0.245	-0.279	-0.310	-0.340	-0.370	-0.399	-0.425	-0.451	-0.475	-0.498	-0.519	-0.538	-0.558	-0.574	-0.589	-0.601	-0.614	-0.625	-0.634	-0.641	-0.648	-0.654	-0.658	-0.661	-0.662	-0.665	-0.665	-0.665	-0.664	-0.664	-0.661	-0.659	-0.656	-0.654	-0.651	-0.648	-0.646	-0.644	-0.640	-0.638	-0.636	-0.635	-0.634	-0.631	-0.631	-0.631	-0.632	-0.632	-0.635	-0.638	-0.641	-0.644	-0.648	-0.652	-0.658	-0.664	-0.670	-0.678	-0.686	-0.694	-0.701	-0.711	-0.721	-0.730	-0.740	-0.751	-0.762	-0.774	-0.785	-0.796	-0.808	-0.819	-0.831	-0.842	-0.854	-0.866	-0.878	-0.889	-0.900	-0.911	-0.922	-0.932	-0.944	-0.954	-0.964	-0.974	-0.984	-0.991	-1.000	-1.009	-1.016	-1.022	-1.030	-1.036	-1.042	-1.048	-1.052	-1.058	-1.061	-1.065	-1.069	-1.070	-1.072	-1.072	-1.072	-1.071	-1.070	-1.069	-1.066	-1.065	-1.060	-1.055	-1.051	-1.045	-1.039	-1.034	-1.025	-1.019	-1.010	-1.001	-0.991	-0.981	-0.970	-0.958	-0.946	-0.934	-0.920	-0.906	-0.892	-0.876	-0.862	-0.848	-0.831	-0.816	-0.800	-0.784	-0.766	-0.750	-0.732	-0.715	-0.699	-0.680	-0.662	-0.646	-0.630	-0.611	-0.595	-0.578	-0.562	-0.546	-0.530	-0.515	-0.500	-0.485	-0.470	-0.455	-0.441	-0.428	-0.415	-0.401	-0.390	-0.378	-0.366	-0.355	-0.344	-0.335	-0.324	-0.315	-0.305	-0.296	-0.289	-0.280	-0.271	-0.264	-0.256	-0.249	-0.242	-0.234	-0.228	-0.221	-0.215	-0.209	-0.202	-0.196	-0.189	-0.184	-0.176	-0.170	-0.162	-0.156	-0.149	-0.141	-0.135	-0.128	-0.120	-0.111	-0.104	-0.096	-0.088	-0.080	-0.072	-0.064	-0.055	-0.046	-0.039	-0.029	-0.020	-0.011	-0.001	0.006	0.015	0.024	0.031	0.039	0.046	0.054	0.060	0.066	0.071	0.076	0.082	0.086	0.090	0.094	0.096	0.098	0.098	0.099	0.099	0.096	0.094	0.091	0.088	0.084	0.078	0.069	0.061	0.052	0.042	0.032	0.022	0.010	-0.004	-0.018	-0.031	-0.048	-0.064	-0.080	-0.098	-0.116	-0.135	-0.155	-0.175	-0.195	-0.215	-0.236	-0.258	-0.279	-0.301	-0.322	-0.344	-0.365	-0.386	-0.408	-0.429	-0.449	-0.469	-0.489	-0.507	-0.526	-0.544	-0.561	-0.576	-0.591	-0.605	-0.620	-0.632	-0.642	-0.654	-0.662	-0.671	-0.679	-0.685	-0.690	-0.692	-0.696	-0.696	-0.698	-0.696	-0.694	-0.690	-0.688	-0.682	-0.676	-0.670	-0.662	-0.655	-0.645	-0.636	-0.626	-0.615	-0.605	-0.594	-0.584	-0.571	-0.560	-0.549	-0.538	-0.528	-0.516	-0.506	-0.498	-0.489	-0.480	-0.474	-0.466	-0.460	-0.456	-0.451	-0.449	-0.446	-0.446	-0.445	-0.446	-0.449	-0.451	-0.455	-0.461	-0.468	-0.474	-0.482	-0.490	-0.500	-0.510	-0.520	-0.532	-0.544	-0.556	-0.569	-0.582	-0.596	-0.609	-0.622	-0.634	-0.648	-0.660	-0.672	-0.684	-0.695	-0.706	-0.715	-0.725	-0.734	-0.742	-0.748	-0.755	-0.760	-0.765	-0.769	-0.771	-0.772	-0.774	-0.774	-0.772	-0.770	-0.768	-0.764	-0.761	-0.756	-0.751	-0.746	-0.739	-0.732	-0.726	-0.718	-0.711	-0.702	-0.695	-0.686	-0.678	-0.669	-0.661	-0.654	-0.646	-0.638	-0.630	-0.624	-0.616	-0.610	-0.604	-0.598	-0.592	-0.586	-0.581	-0.576	-0.572	-0.568	-0.564	-0.560	-0.556	-0.551	-0.548	-0.544	-0.540	-0.536	-0.531	-0.528	-0.522	-0.516	-0.512	-0.506	-0.499	-0.492	-0.484	-0.475	-0.466	-0.456	-0.446	-0.435	-0.422	-0.410	-0.398	-0.382	-0.369	-0.352	-0.338	-0.320	-0.304	-0.285	-0.269	-0.250	-0.231	-0.212	-0.192	-0.174	-0.155	-0.135	-0.116	-0.098	-0.079	-0.062	-0.045	-0.029	-0.014	0.000	0.014	0.026	0.038	0.048	0.056	0.064	0.070	0.074	0.078	0.080	0.080	0.079	0.075	0.071	0.065	0.058	0.049	0.038	0.025	0.011	-0.002	-0.019	-0.038	-0.055	-0.075	-0.096	-0.119	-0.144	-0.168	-0.192	-0.218	-0.244	-0.271	-0.299	-0.326	-0.354	-0.382	-0.410	-0.438	-0.466	-0.494	-0.521	-0.549	-0.574	-0.601	-0.628	-0.651	-0.675	-0.699	-0.721	-0.744	-0.765	-0.785	-0.804	-0.822	-0.840	-0.856	-0.871	-0.886	-0.899	-0.910	-0.921	-0.932	-0.940	-0.949	-0.954	-0.960	-0.964	-0.969	-0.970	-0.972	-0.972	-0.972	-0.970	-0.968	-0.964	-0.959	-0.952	-0.946	-0.940	-0.930	-0.921	-0.911	-0.899	-0.888	-0.874	-0.861	-0.848	-0.831	-0.816	-0.799	-0.782	-0.764	-0.745	-0.726	-0.706	-0.685	-0.665	-0.641	-0.620	-0.598	-0.574	-0.552	-0.530	-0.506	-0.482	-0.460	-0.436	-0.411	-0.389	-0.365	-0.342	-0.319	-0.298	-0.275	-0.254	-0.232	-0.210	-0.190	-0.170	-0.151	-0.131	-0.114	-0.095	-0.079	-0.061	-0.045	-0.030	-0.015	-0.002	0.010	0.022	0.032	0.044	0.052	0.060	0.068	0.075	0.080	0.086	0.090	0.095	0.098	0.100	0.102	0.104	0.104	0.104	0.102	0.101	0.100	0.096	0.092	0.089	0.086	0.081	0.078	0.072	0.068	0.062	0.058	0.052	0.046	0.041	0.035	0.030	0.025	0.019	0.012	0.008	0.002	-0.002	-0.008	-0.011	-0.016	-0.020	-0.022	-0.028	-0.030	-0.031	-0.034	-0.036	-0.036	-0.038	-0.038	-0.039	-0.038	-0.036	-0.035	-0.031	-0.029	-0.026	-0.020	-0.015	-0.011	-0.004	0.004	0.011	0.019	0.029	0.038	0.048	0.059	0.070	0.084	0.096	0.109	0.124	0.138	0.152	0.168	0.184	0.200	0.218	0.234	0.251	0.269	0.288	0.305	0.324	0.342	0.361	0.379	0.398	0.415	0.434	0.452	0.470	0.489	0.506	0.524	0.540	0.556	0.572	0.585	0.600	0.612	0.626	0.638	0.648	0.658	0.666	0.675	0.681	0.688	0.692	0.696	0.700	0.701	0.701	0.701	0.700	0.698	0.694	0.690	0.684	0.676	0.670	0.661	0.652	0.642	0.632	0.621	0.608	0.595	0.581	0.568	0.552	0.536	0.521	0.505	0.489	0.472	0.458	0.441	0.425	0.409	0.394	0.376	0.362	0.349	0.335	0.320	0.309	0.295	0.285	0.274	0.264	0.255	0.249	0.242	0.238	0.234	0.231	0.230	0.230	0.230	0.232	0.236	0.241	0.248	0.255	0.264	0.275	0.286	0.298	0.312	0.328	0.344	0.361	0.379	0.398	0.418	0.438	0.460	0.481	0.504	0.526	0.549	0.572	0.596	0.621	0.646	0.670	0.694	0.719	0.742	0.766	0.789	0.811	0.834	0.855	0.875	0.895	0.915	0.934	0.951	0.968	0.982	0.996	1.009	1.021	1.034	1.045	1.054	1.061	1.069	1.075	1.080	1.084	1.088	1.090	1.092	1.094	1.092	1.091	1.091	1.090	1.086	1.082	1.079	1.074	1.069	1.064	1.056	1.050	1.042	1.035	1.028	1.019	1.010	1.001	0.992	0.981	0.972	0.962	0.952	0.941	0.930	0.919	0.908	0.895	0.884	0.870	0.858	0.842	0.828	0.811	0.796	0.779	0.762	0.744	0.725	0.708	0.686	0.666	0.645	0.621	0.598	0.574	0.549	0.522	0.496	0.468	0.440	0.411	0.382	0.354	0.322	0.292	0.260	0.229	0.196	0.165	0.131	0.098	0.065	0.031	-0.001	-0.035	-0.066	-0.099	-0.130	-0.162	-0.192	-0.222	-0.251	-0.279	-0.308	-0.334	-0.359	-0.382	-0.406	-0.429	-0.449	-0.469	-0.486	-0.504	-0.518	-0.531	-0.542	-0.555	-0.564	-0.572	-0.579	-0.582	-0.588	-0.589	-0.590	-0.590	-0.588	-0.584	-0.580	-0.575	-0.569	-0.560	-0.551	-0.541	-0.531	-0.519	-0.507	-0.495	-0.481	-0.468	-0.454	-0.439	-0.425	-0.410	-0.395	-0.380	-0.365	-0.351	-0.335	-0.321	-0.306	-0.294	-0.280	-0.268	-0.255	-0.244	-0.232	-0.222	-0.212	-0.204	-0.196	-0.190	-0.182	-0.178	-0.172	-0.169	-0.168	-0.165	-0.164	-0.164	-0.164	-0.165	-0.169	-0.172	-0.176	-0.182	-0.188	-0.195	-0.202	-0.210	-0.219	-0.229	-0.240	-0.250	-0.261	-0.272	-0.284	-0.296	-0.309	-0.322	-0.335	-0.349	-0.362	-0.376	-0.390	-0.404	-0.419	-0.432	-0.446	-0.459	-0.472	-0.484	-0.496	-0.509	-0.520	-0.532	-0.542	-0.552	-0.564	-0.572	-0.582	-0.590	-0.599	-0.606	-0.612	-0.619	-0.624	-0.628	-0.632	-0.636	-0.638	-0.641	-0.644	-0.645	-0.646	-0.648	-0.648	-0.648	-0.646	-0.645	-0.644	-0.641	-0.639	-0.636	-0.634	-0.631	-0.628	-0.625	-0.621	-0.618	-0.614	-0.610	-0.605	-0.601	-0.598	-0.592	-0.589	-0.585	-0.580	-0.578	-0.574	-0.569	-0.566	-0.561	-0.559	-0.555	-0.551	-0.549	-0.545	-0.542	-0.539	-0.535	-0.534	-0.530	-0.526	-0.524	-0.520	-0.516	-0.514	-0.510	-0.506	-0.502	-0.498	-0.495	-0.490	-0.484	-0.480	-0.475	-0.469	-0.462	-0.456	-0.449	-0.442	-0.435	-0.426	-0.419	-0.410	-0.401	-0.391	-0.381	-0.370	-0.360	-0.349	-0.336	-0.325	-0.312	-0.300	-0.286	-0.274	-0.260	-0.246	-0.231	-0.218	-0.204	-0.189	-0.175	-0.160	-0.146	-0.134	-0.119	-0.105	-0.092	-0.079	-0.068	-0.056	-0.044	-0.034	-0.024	-0.014	-0.005	0.002	0.010	0.016	0.022	0.028	0.031	0.035	0.038	0.038	0.038	0.038	0.036	0.032	0.030	0.025	0.020	0.012	0.006	-0.002	-0.012	-0.024	-0.034	-0.046	-0.059	-0.071	-0.086	-0.100	-0.115	-0.131	-0.146	-0.162	-0.180	-0.195	-0.212	-0.229	-0.246	-0.262	-0.280	-0.295	-0.311	-0.328	-0.344	-0.359	-0.374	-0.388	-0.401	-0.415	-0.428	-0.439	-0.449	-0.459	-0.469	-0.476	-0.484	-0.490	-0.495	-0.499	-0.502	-0.504	-0.505	-0.506	-0.505	-0.504	-0.500	-0.496	-0.491	-0.486	-0.480	-0.472	-0.465	-0.455	-0.445	-0.434	-0.422	-0.410	-0.396	-0.382	-0.368	-0.354	-0.336	-0.320	-0.302	-0.285	-0.266	-0.249	-0.230	-0.210	-0.190	-0.171	-0.151	-0.130	-0.110	-0.090	-0.069	-0.048	-0.028	-0.008	0.014	0.034	0.054	0.074	0.092	0.112	0.131	0.150	0.169	0.188	0.204	0.221	0.238	0.252	0.268	0.281	0.295	0.308	0.319	0.331	0.341	0.350	0.359	0.368	0.375	0.380	0.385	0.389	0.392	0.395	0.396	0.398	0.398	0.396	0.394	0.392	0.389	0.385	0.380	0.375	0.370	0.364	0.358	0.350	0.342	0.334	0.328	0.319	0.310	0.301	0.294	0.284	0.276	0.269	0.261	0.252	0.245	0.238	0.231	0.225	0.219	0.214	0.210	0.206	0.202	0.200	0.198	0.196	0.195	0.195	0.195	0.196	0.198	0.199	0.202	0.206	0.209	0.214	0.218	0.222	0.228	0.232	0.238	0.242	0.249	0.254	0.259	0.264	0.269	0.275	0.279	0.282	0.286	0.290	0.292	0.294	0.296	0.296	0.296	0.295	0.294	0.290	0.288	0.284	0.278	0.272	0.266	0.258	0.249	0.239	0.229	0.215	0.202	0.189	0.175	0.160	0.144	0.125	0.106	0.088	0.066	0.046	0.022	0.001	-0.022	-0.045	-0.070	-0.094	-0.119	-0.144	-0.170	-0.196	-0.221	-0.248	-0.274	-0.300	-0.326	-0.352	-0.379	-0.405	-0.430	-0.455	-0.481	-0.504	-0.529	-0.552	-0.576	-0.599	-0.621	-0.642	-0.664	-0.682	-0.701	-0.720	-0.736	-0.752	-0.768	-0.782	-0.795	-0.808	-0.818	-0.828	-0.838	-0.844	-0.850	-0.855	-0.858	-0.860	-0.860	-0.859	-0.858	-0.854	-0.850	-0.844	-0.836	-0.828	-0.818	-0.808	-0.794	-0.781	-0.766	-0.751	-0.734	-0.716	-0.696	-0.676	-0.655	-0.634	-0.611	-0.586	-0.561	-0.536	-0.511	-0.486	-0.460	-0.434	-0.406	-0.380	-0.352	-0.326	-0.300	-0.274	-0.248	-0.222	-0.198	-0.174	-0.149	-0.126	-0.104	-0.084	-0.062	-0.044	-0.028	-0.010	0.004	0.018	0.028	0.038	0.046	0.054	0.059	0.060	0.062	0.061	0.059	0.054	0.049	0.041	0.031	0.021	0.006	-0.008	-0.025	-0.042	-0.062	-0.084	-0.108	-0.131	-0.156	-0.182	-0.210	-0.239	-0.269	-0.300	-0.330	-0.362	-0.395	-0.429	-0.461	-0.494	-0.528	-0.562	-0.595	-0.629	-0.662	-0.695	-0.726	-0.758	-0.789	-0.820	-0.850	-0.879	-0.908	-0.934	-0.960	-0.985	-1.010	-1.034	-1.056	-1.079	-1.099	-1.119	-1.138	-1.156	-1.172	-1.189	-1.205	-1.221	-1.235	-1.250	-1.264	-1.278	-1.291	-1.304	-1.318	-1.330	-1.344	-1.356	-1.371	-1.385	-1.401	-1.418	-1.435	-1.452	-1.471	-1.491	-1.511	-1.535	-1.558	-1.584	-1.610	-1.639	-1.669	-1.700	-1.732	-1.769	-1.805	-1.844	-1.885	-1.925	-1.969	-2.014	-2.060	-2.109	-2.159	-2.209	-2.260	-2.314	-2.369	-2.422	-2.479	-2.535	-2.592	-2.650	-2.708	-2.765	-2.824	-2.881	-2.939	-2.996	-3.052	-3.109	-3.165	-3.219	-3.271	-3.325	-3.375	-3.424	-3.472	-3.519	-3.562	-3.605	-3.645	-3.682	-3.719	-3.754	-3.785	-3.814	-3.841	-3.865	-3.888	-3.908	-3.924	-3.939	-3.951	-3.960	-3.966	-3.970	-3.972	-3.971	-3.969	-3.962	-3.955	-3.945	-3.931	-3.918	-3.900	-3.881	-3.861	-3.838	-3.812	-3.785	-3.756	-3.726	-3.694	-3.661	-3.625	-3.589	-3.551	-3.511	-3.471	-3.429	-3.386	-3.342	-3.298	-3.252	-3.205	-3.159	-3.111	-3.062	-3.012	-2.964	-2.912	-2.861	-2.810	-2.758	-2.704	-2.651	-2.599	-2.545	-2.490	-2.436	-2.381	-2.329	-2.272	-2.218	-2.162	-2.106	-2.049	-1.992	-1.936	-1.879	-1.821	-1.765	-1.708	-1.649	-1.591	-1.532	-1.472	-1.414	-1.354	-1.295	-1.234	-1.174	-1.112	-1.051	-0.989	-0.925	-0.861	-0.798	-0.734	-0.669	-0.604	-0.536	-0.469	-0.401	-0.331	-0.262	-0.192	-0.121	-0.050	0.024	0.096	0.170	0.245	0.320	0.396	0.472	0.550	0.629	0.706	0.785	0.864	0.944	1.022	1.104	1.184	1.264	1.345	1.425	1.505	1.585	1.665	1.744	1.822	1.900	1.978	2.054	2.130	2.205	2.279	2.351	2.422	2.492	2.561	2.628	2.694	2.758	2.820	2.881	2.939	2.996	3.051	3.102	3.154	3.201	3.249	3.292	3.335	3.374	3.410	3.445	3.478	3.508	3.535	3.560	3.584	3.604	3.622	3.638	3.652	3.665	3.674	3.681	3.688	3.691	3.692	3.691	3.690	3.685	3.681	3.675	3.668	3.656	3.646	3.634	3.621	3.606	3.591	3.574	3.556	3.539	3.519	3.500	3.480	3.461	3.440	3.419	3.398	3.378	3.355	3.335	3.312	3.291	3.270	3.248	3.228	3.206	3.185	3.164	3.145	3.125	3.105	3.088	3.068	3.050	3.031	3.014	2.996	2.979	2.962	2.945	2.930	2.914	2.898	2.882	2.866	2.851	2.835	2.819	2.804	2.789	2.772	2.755	2.739	2.721	2.704	2.686	2.668	2.648	2.629	2.608	2.586	2.564	2.541	2.518	2.492	2.468	2.441	2.412	2.385	2.355	2.325	2.294	2.262	2.230	2.196	2.161	2.124	2.088	2.050	2.011	1.972	1.931	1.890	1.848	1.805	1.761	1.716	1.672	1.628	1.581	1.534	1.488	1.441	1.392	1.346	1.299	1.252	1.205	1.158	1.110	1.062	1.016	0.970	0.922	0.878	0.832	0.788	0.744	0.699	0.655	0.612	0.570	0.529	0.488	0.448	0.409	0.370	0.331	0.294	0.258	0.221	0.186	0.151	0.119	0.085	0.054	0.021	-0.010	-0.041	-0.071	-0.101	-0.131	-0.160	-0.189	-0.218	-0.246	-0.275	-0.302	-0.331	-0.359	-0.386	-0.415	-0.442	-0.472	-0.501	-0.530	-0.560	-0.589	-0.620	-0.650	-0.680	-0.712	-0.744	-0.775	-0.808	-0.841	-0.874	-0.908	-0.942	-0.976	-1.010	-1.046	-1.081	-1.118	-1.154	-1.190	-1.228	-1.265	-1.302	-1.341	-1.378	-1.415	-1.454	-1.491	-1.529	-1.566	-1.604	-1.640	-1.678	-1.712	-1.749	-1.785	-1.820	-1.854	-1.889	-1.922	-1.955	-1.986	-2.019	-2.050	-2.081	-2.110	-2.139	-2.168	-2.195	-2.221	-2.248	-2.274	-2.298	-2.322	-2.345	-2.366	-2.390	-2.412	-2.432	-2.454	-2.474	-2.494	-2.512	-2.532	-2.551	-2.571	-2.589	-2.609	-2.629	-2.646	-2.666	-2.685	-2.706	-2.725	-2.745	-2.766	-2.788	-2.808	-2.829	-2.851	-2.874	-2.894	-2.916	-2.940	-2.961	-2.985	-3.009	-3.030	-3.054	-3.078	-3.100	-3.122	-3.146	-3.169	-3.191	-3.212	-3.234	-3.254	-3.272	-3.292	-3.310	-3.326	-3.342	-3.356	-3.369	-3.379	-3.389	-3.396	-3.402	-3.406	-3.408	-3.408	-3.406	-3.400	-3.394	-3.385	-3.374	-3.360	-3.345	-3.328	-3.308	-3.285	-3.261	-3.234	-3.205	-3.175	-3.142	-3.108	-3.071	-3.034	-2.995	-2.954	-2.911	-2.868	-2.824	-2.779	-2.732	-2.685	-2.636	-2.589	-2.541	-2.492	-2.445	-2.398	-2.350	-2.304	-2.258	-2.214	-2.169	-2.126	-2.085	-2.044	-2.006	-1.969	-1.935	-1.901	-1.870	-1.841	-1.815	-1.790	-1.768	-1.748	-1.730	-1.714	-1.700	-1.689	-1.681	-1.674	-1.670	-1.666	-1.668	-1.670	-1.675	-1.682	-1.690	-1.701	-1.715	-1.731	-1.749	-1.768	-1.786	-1.810	-1.832	-1.859	-1.885	-1.911	-1.939	-1.970	-2.001	-2.031	-2.065	-2.098	-2.130	-2.165	-2.199	-2.232	-2.268	-2.302	-2.338	-2.372	-2.409	-2.444	-2.479	-2.514	-2.548	-2.581	-2.615	-2.650	-2.682	-2.715	-2.749	-2.780	-2.811	-2.842	-2.872	-2.904	-2.934	-2.961	-2.990	-3.019	-3.045	-3.071	-3.096	-3.122	-3.148	-3.170	-3.194	-3.218	-3.239	-3.261	-3.282	-3.302	-3.322	-3.342	-3.361	-3.379	-3.398	-3.414	-3.430	-3.448	-3.462	-3.476	-3.490	-3.504	-3.518	-3.529	-3.540	-3.551	-3.561	-3.572	-3.580	-3.589	-3.596	-3.604	-3.609	-3.615	-3.620	-3.622	-3.625	-3.629	-3.630	-3.630	-3.630	-3.630	-3.628	-3.626	-3.624	-3.619	-3.614	-3.609	-3.604	-3.598	-3.589	-3.581	-3.575	-3.566	-3.558	-3.549	-3.539	-3.531	-3.520	-3.511	-3.502	-3.491	-3.481	-3.472	-3.464	-3.454	-3.445	-3.438	-3.429	-3.424	-3.416	-3.411	-3.408	-3.404	-3.400	-3.399	-3.396	-3.396	-3.396	-3.398	-3.400	-3.404	-3.408	-3.414	-3.421	-3.430	-3.439	-3.450	-3.461	-3.474	-3.488	-3.502	-3.519	-3.535	-3.554	-3.572	-3.592	-3.612	-3.632	-3.656	-3.678	-3.700	-3.722	-3.746	-3.769	-3.792	-3.816	-3.839	-3.862	-3.885	-3.909	-3.931	-3.952	-3.975	-3.995	-4.015	-4.035	-4.052	-4.070	-4.088	-4.101	-4.116	-4.130	-4.142	-4.152	-4.162	-4.171	-4.180	-4.186	-4.191	-4.194	-4.195	-4.196	-4.196	-4.194	-4.191	-4.186	-4.180	-4.172	-4.164	-4.154	-4.144	-4.131	-4.118	-4.104	-4.086	-4.070	-4.052	-4.034	-4.014	-3.992	-3.970	-3.949	-3.925	-3.900	-3.875	-3.849	-3.820	-3.792	-3.764	-3.734	-3.702	-3.670	-3.638	-3.605	-3.570	-3.535	-3.500	-3.464	-3.429	-3.390	-3.352	-3.312	-3.275	-3.235	-3.195	-3.155	-3.112	-3.072	-3.031	-2.989	-2.946	-2.904	-2.862	-2.820	-2.779	-2.735	-2.694	-2.651	-2.610	-2.568	-2.528	-2.488	-2.446	-2.408	-2.369	-2.331	-2.294	-2.258	-2.222	-2.189	-2.155	-2.124	-2.094	-2.065	-2.039	-2.013	-1.989	-1.965	-1.944	-1.924	-1.905	-1.888	-1.872	-1.859	-1.846	-1.835	-1.828	-1.820	-1.814	-1.809	-1.805	-1.804	-1.802	-1.804	-1.805	-1.808	-1.810	-1.814	-1.820	-1.826	-1.832	-1.840	-1.849	-1.856	-1.865	-1.872	-1.882	-1.891	-1.900	-1.909	-1.918	-1.926	-1.935	-1.944	-1.951	-1.959	-1.966	-1.972	-1.979	-1.982	-1.989	-1.992	-1.996	-1.998	-2.000	-2.001	-2.001	-2.000	-2.000	-1.999	-1.995	-1.991	-1.988	-1.982	-1.975	-1.970	-1.961	-1.952	-1.944	-1.932	-1.921	-1.910	-1.896	-1.882	-1.868	-1.851	-1.836	-1.819	-1.801	-1.784	-1.764	-1.744	-1.724	-1.701	-1.680	-1.658	-1.632	-1.608	-1.582	-1.556	-1.530	-1.502	-1.475	-1.445	-1.416	-1.386	-1.356	-1.325	-1.294	-1.264	-1.231	-1.199	-1.166	-1.134	-1.101	-1.069	-1.035	-1.002	-0.969	-0.938	-0.904	-0.871	-0.839	-0.808	-0.775	-0.744	-0.714	-0.684	-0.655	-0.628	-0.600	-0.572	-0.546	-0.522	-0.499	-0.476	-0.456	-0.436	-0.418	-0.400	-0.384	-0.369	-0.355	-0.341	-0.331	-0.321	-0.314	-0.308	-0.301	-0.296	-0.294	-0.291	-0.290	-0.289	-0.290	-0.291	-0.294	-0.298	-0.302	-0.308	-0.312	-0.319	-0.326	-0.335	-0.344	-0.352	-0.361	-0.371	-0.379	-0.389	-0.398	-0.408	-0.418	-0.428	-0.436	-0.446	-0.456	-0.464	-0.474	-0.482	-0.490	-0.496	-0.505	-0.511	-0.518	-0.524	-0.529	-0.534	-0.539	-0.541	-0.545	-0.549	-0.551	-0.554	-0.556	-0.556	-0.558	-0.559	-0.559	-0.558	-0.556	-0.555	-0.552	-0.550	-0.548	-0.544	-0.540	-0.535	-0.531	-0.525	-0.519	-0.514	-0.507	-0.500	-0.492	-0.485	-0.478	-0.469	-0.459	-0.449	-0.439	-0.429	-0.418	-0.406	-0.395	-0.382	-0.370	-0.356	-0.342	-0.328	-0.314	-0.298	-0.281	-0.265	-0.248	-0.230	-0.212	-0.194	-0.174	-0.155	-0.135	-0.115	-0.095	-0.074	-0.052	-0.031	-0.009	0.014	0.036	0.060	0.084	0.106	0.130	0.154	0.178	0.201	0.225	0.250	0.272	0.296	0.319	0.341	0.365	0.388	0.409	0.430	0.450	0.471	0.489	0.507	0.524	0.541	0.556	0.572	0.586	0.600	0.611	0.622	0.632	0.641	0.649	0.656	0.661	0.666	0.670	0.671	0.674	0.674	0.674	0.671	0.670	0.666	0.662	0.658	0.651	0.644	0.636	0.629	0.621	0.612	0.602	0.592	0.584	0.574	0.565	0.555	0.545	0.536	0.526	0.518	0.509	0.501	0.494	0.488	0.480	0.475	0.470	0.466	0.462	0.460	0.459	0.459	0.458	0.460	0.461	0.464	0.469	0.472	0.478	0.484	0.491	0.500	0.509	0.518	0.529	0.540	0.550	0.562	0.576	0.589	0.602	0.616	0.629	0.642	0.656	0.670	0.684	0.696	0.710	0.721	0.734	0.745	0.755	0.764	0.774	0.782	0.790	0.796	0.802	0.806	0.811	0.812	0.814	0.815	0.814	0.812	0.810	0.806	0.802	0.798	0.790	0.782	0.774	0.762	0.751	0.740	0.728	0.714	0.701	0.686	0.670	0.655	0.639	0.622	0.606	0.589	0.571	0.554	0.536	0.519	0.501	0.482	0.465	0.448	0.429	0.412	0.394	0.379	0.362	0.346	0.331	0.316	0.300	0.285	0.271	0.258	0.244	0.230	0.218	0.205	0.195	0.182	0.172	0.161	0.151	0.141	0.132	0.122	0.114	0.104	0.096	0.088	0.080	0.071	0.065	0.058	0.049	0.042	0.035	0.029	0.022	0.015	0.008	0.002	-0.005	-0.011	-0.018	-0.024	-0.029	-0.035	-0.041	-0.046	-0.051	-0.056	-0.061	-0.066	-0.071	-0.076	-0.081	-0.084	-0.088	-0.092	-0.096	-0.100	-0.102	-0.105	-0.109	-0.110	-0.112	-0.112	-0.114	-0.115	-0.115	-0.115	-0.115	-0.115	-0.112	-0.111	-0.109	-0.106	-0.102	-0.100	-0.096	-0.091	-0.085	-0.080	-0.075	-0.068	-0.062	-0.055	-0.048	-0.040	-0.031	-0.022	-0.014	-0.005	0.005	0.014	0.024	0.034	0.044	0.054	0.064	0.074	0.084	0.094	0.102	0.112	0.122	0.130	0.139	0.148	0.155	0.161	0.168	0.174	0.179	0.182	0.186	0.189	0.190	0.191	0.191	0.190	0.188	0.185	0.182	0.178	0.171	0.165	0.158	0.149	0.138	0.128	0.116	0.102	0.089	0.074	0.058	0.041	0.024	0.005	-0.014	-0.034	-0.052	-0.074	-0.095	-0.118	-0.139	-0.161	-0.184	-0.206	-0.229	-0.252	-0.275	-0.299	-0.320	-0.342	-0.364	-0.386	-0.406	-0.428	-0.448	-0.466	-0.485	-0.502	-0.519	-0.534	-0.548	-0.561	-0.574	-0.585	-0.596	-0.605	-0.612	-0.619	-0.624	-0.629	-0.631	-0.632	-0.632	-0.632	-0.630	-0.626	-0.621	-0.616	-0.610	-0.602	-0.592	-0.584	-0.574	-0.564	-0.552	-0.539	-0.528	-0.514	-0.500	-0.485	-0.471	-0.458	-0.442	-0.429	-0.414	-0.399	-0.385	-0.370	-0.358	-0.342	-0.329	-0.318	-0.304	-0.292	-0.280	-0.269	-0.259	-0.248	-0.238	-0.229	-0.220	-0.211	-0.204	-0.196	-0.190	-0.182	-0.178	-0.170	-0.165	-0.160	-0.154	-0.150	-0.145	-0.140	-0.136	-0.131	-0.128	-0.124	-0.119	-0.115	-0.110	-0.105	-0.101	-0.095	-0.089	-0.084	-0.078	-0.071	-0.066	-0.059	-0.051	-0.044	-0.036	-0.029	-0.021	-0.012	-0.004	0.004	0.012	0.022	0.030	0.041	0.050	0.059	0.069	0.079	0.089	0.099	0.110	0.120	0.130	0.141	0.151	0.162	0.172	0.182	0.194	0.204	0.214	0.224	0.234	0.244	0.254	0.265	0.274	0.282	0.292	0.302	0.312	0.321	0.331	0.341	0.351	0.361	0.370	0.381	0.391	0.400	0.409	0.419	0.428	0.436	0.446	0.456	0.464	0.474	0.482	0.490	0.500	0.506	0.515	0.522	0.530	0.536	0.542	0.549	0.552	0.558	0.560	0.564	0.566	0.566	0.568	0.566	0.564	0.561	0.558	0.552	0.545	0.538	0.529	0.520	0.507	0.496	0.482	0.468	0.452	0.435	0.416	0.398	0.376	0.356	0.332	0.310	0.286	0.260	0.235	0.209	0.181	0.154	0.125	0.098	0.069	0.041	0.014	-0.015	-0.042	-0.070	-0.098	-0.124	-0.149	-0.174	-0.198	-0.220	-0.242	-0.262	-0.282	-0.300	-0.318	-0.334	-0.346	-0.358	-0.369	-0.376	-0.382	-0.388	-0.390	-0.391	-0.390	-0.386	-0.381	-0.374	-0.365	-0.352	-0.340	-0.324	-0.308	-0.288	-0.268	-0.246	-0.220	-0.195	-0.168	-0.138	-0.106	-0.075	-0.041	-0.005	0.030	0.069	0.108	0.146	0.186	0.226	0.266	0.309	0.351	0.394	0.435	0.478	0.519	0.559	0.601	0.641	0.681	0.720	0.759	0.796	0.832	0.868	0.902	0.935	0.965	0.995	1.024	1.050	1.075	1.098	1.118	1.136	1.152	1.166	1.178	1.188	1.194	1.200	1.202	1.202	1.200	1.196	1.189	1.180	1.169	1.156	1.140	1.121	1.102	1.080	1.056	1.030	1.004	0.974	0.944	0.911	0.878	0.844	0.808	0.770	0.732	0.695	0.655	0.616	0.578	0.539	0.499	0.461	0.421	0.384	0.345	0.310	0.274	0.238	0.204	0.170	0.139	0.108	0.079	0.050	0.024	-0.001	-0.025	-0.045	-0.065	-0.081	-0.098	-0.111	-0.122	-0.134	-0.141	-0.148	-0.150	-0.154	-0.154	-0.152	-0.148	-0.144	-0.138	-0.129	-0.120	-0.109	-0.098	-0.084	-0.070	-0.054	-0.038	-0.021	-0.005	0.012	0.031	0.050	0.070	0.088	0.106	0.126	0.144	0.161	0.180	0.196	0.212	0.228	0.242	0.256	0.269	0.280	0.290	0.300	0.308	0.315	0.319	0.324	0.325	0.326	0.324	0.321	0.318	0.310	0.302	0.294	0.282	0.269	0.254	0.238	0.221	0.201	0.180	0.158	0.135	0.110	0.084	0.056	0.029	0.000	-0.031	-0.062	-0.095	-0.128	-0.161	-0.195	-0.231	-0.266	-0.301	-0.338	-0.372	-0.410	-0.446	-0.481	-0.518	-0.552	-0.588	-0.622	-0.656	-0.690	-0.722	-0.754	-0.785	-0.815	-0.844	-0.871	-0.898	-0.922	-0.946	-0.968	-0.988	-1.008	-1.025	-1.040	-1.055	-1.068	-1.079	-1.088	-1.095	-1.100	-1.102	-1.104	-1.104	-1.101	-1.098	-1.090	-1.082	-1.072	-1.061	-1.049	-1.032	-1.015	-0.998	-0.978	-0.955	-0.931	-0.906	-0.881	-0.854	-0.825	-0.795	-0.764	-0.731	-0.699	-0.665	-0.630	-0.594	-0.559	-0.522	-0.485	-0.449	-0.411	-0.374	-0.338	-0.299	-0.262	-0.226	-0.191	-0.155	-0.120	-0.086	-0.052	-0.019	0.012	0.045	0.074	0.102	0.130	0.156	0.181	0.206	0.229	0.250	0.271	0.290	0.308	0.324	0.338	0.351	0.364	0.375	0.385	0.392	0.400	0.406	0.411	0.416	0.419	0.421	0.422	0.424	0.424	0.422	0.421	0.420	0.418	0.415	0.412	0.409	0.405	0.402	0.400	0.396	0.392	0.390	0.388	0.384	0.381	0.381	0.379	0.378	0.378	0.378	0.378	0.379	0.380	0.382	0.384	0.385	0.388	0.390	0.394	0.398	0.400	0.404	0.408	0.411	0.415	0.420	0.422	0.426	0.429	0.432	0.434	0.435	0.438	0.438	0.438	0.438	0.436	0.435	0.431	0.426	0.420	0.415	0.406	0.398	0.389	0.379	0.366	0.354	0.340	0.326	0.310	0.294	0.275	0.258	0.239	0.218	0.199	0.176	0.154	0.131	0.109	0.085	0.061	0.039	0.015	-0.009	-0.031	-0.054	-0.078	-0.099	-0.120	-0.141	-0.161	-0.179	-0.196	-0.214	-0.229	-0.242	-0.255	-0.266	-0.276	-0.284	-0.290	-0.295	-0.298	-0.300	-0.300	-0.298	-0.294	-0.289	-0.281	-0.272	-0.261	-0.249	-0.234	-0.219	-0.201	-0.182	-0.164	-0.142	-0.120	-0.096	-0.071	-0.048	-0.020	0.006	0.032	0.061	0.088	0.115	0.142	0.170	0.198	0.224	0.250	0.276	0.300	0.325	0.348	0.369	0.390	0.409	0.426	0.442	0.456	0.470	0.480	0.490	0.496	0.501	0.504	0.506	0.505	0.502	0.498	0.491	0.484	0.474	0.461	0.449	0.434	0.418	0.399	0.379	0.358	0.335	0.312	0.288	0.261	0.235	0.208	0.180	0.151	0.122	0.094	0.066	0.038	0.009	-0.020	-0.049	-0.076	-0.104	-0.130	-0.156	-0.181	-0.205	-0.229	-0.250	-0.270	-0.291	-0.310	-0.328	-0.345	-0.360	-0.374	-0.385	-0.396	-0.406	-0.415	-0.421	-0.426	-0.430	-0.434	-0.435	-0.435	-0.435	-0.431	-0.428	-0.424	-0.419	-0.412	-0.405	-0.398	-0.386	-0.378	-0.366	-0.355	-0.344	-0.331	-0.318	-0.304	-0.289	-0.275	-0.259	-0.244	-0.226	-0.210	-0.194	-0.176	-0.159	-0.142	-0.124	-0.106	-0.089	-0.070	-0.051	-0.034	-0.015	0.004	0.022	0.041	0.060	0.079	0.098	0.115	0.135	0.154	0.172	0.191	0.210	0.229	0.246	0.265	0.284	0.301	0.320	0.338	0.355	0.371	0.388	0.404	0.420	0.435	0.449	0.462	0.476	0.488	0.499	0.509	0.519	0.528	0.536	0.542	0.549	0.552	0.555	0.558	0.559	0.560	0.559	0.555	0.552	0.548	0.542	0.534	0.528	0.516	0.506	0.495	0.481	0.468	0.454	0.438	0.420	0.402	0.382	0.362	0.342	0.321	0.300	0.279	0.255	0.232	0.210	0.186	0.161	0.139	0.115	0.092	0.069	0.045	0.024	0.001	-0.021	-0.041	-0.062	-0.084	-0.102	-0.121	-0.139	-0.155	-0.172	-0.186	-0.201	-0.215	-0.228	-0.239	-0.251	-0.261	-0.270	-0.279	-0.288	-0.292	-0.300	-0.304	-0.309	-0.311	-0.315	-0.316	-0.318	-0.320	-0.320	-0.319	-0.319	-0.318	-0.316	-0.314	-0.312	-0.309	-0.306	-0.304	-0.300	-0.296	-0.292	-0.288	-0.284	-0.279	-0.274	-0.268	-0.264	-0.258	-0.252	-0.246	-0.240	-0.234	-0.228	-0.220	-0.214	-0.206	-0.199	-0.191	-0.182	-0.175	-0.166	-0.156	-0.148	-0.138	-0.126	-0.116	-0.105	-0.092	-0.081	-0.069	-0.056	-0.042	-0.030	-0.016	-0.001	0.014	0.029	0.045	0.060	0.076	0.092	0.110	0.128	0.145	0.164	0.181	0.199	0.216	0.234	0.251	0.269	0.288	0.305	0.322	0.340	0.359	0.375	0.392	0.410	0.428	0.445	0.461	0.478	0.492	0.509	0.525	0.539	0.552	0.569	0.581	0.594	0.608	0.620	0.632	0.644	0.655	0.665	0.675	0.686	0.694	0.704	0.712	0.720	0.728	0.736	0.744	0.750	0.756	0.762	0.770	0.775	0.780	0.786	0.791	0.795	0.800	0.804	0.808	0.811	0.814	0.819	0.821	0.824	0.828	0.830	0.832	0.835	0.838	0.840	0.841	0.844	0.845	0.846	0.848	0.850	0.851	0.852	0.854	0.855	0.856	0.858	0.858	0.859	0.859	0.859	0.859	0.859	0.858	0.858	0.858	0.856	0.856	0.854	0.854	0.851	0.850	0.849	0.846	0.844	0.840	0.838	0.835	0.831	0.828	0.825	0.820	0.815	0.811	0.808	0.802	0.796	0.791	0.785	0.779	0.774	0.768	0.760	0.754	0.749	0.741	0.735	0.728	0.721	0.715	0.709	0.702	0.695	0.690	0.684	0.678	0.671	0.666	0.660	0.656	0.652	0.648	0.644	0.640	0.638	0.634	0.632	0.631	0.629	0.629	0.629	0.629	0.631	0.631	0.634	0.638	0.641	0.646	0.650	0.655	0.662	0.668	0.676	0.682	0.691	0.701	0.710	0.720	0.730	0.740	0.752	0.765	0.776	0.789	0.801	0.815	0.829	0.842	0.858	0.871	0.886	0.902	0.918	0.932	0.948	0.964	0.980	0.996	1.012	1.029	1.045	1.061	1.078	1.092	1.110	1.126	1.141	1.158	1.174	1.188	1.202	1.219	1.234	1.249	1.264	1.278	1.291	1.305	1.320	1.331	1.345	1.356	1.369	1.381	1.392	1.402	1.414	1.424	1.434	1.442	1.450	1.459	1.466	1.472	1.479	1.484	1.489	1.492	1.498	1.500	1.501	1.505	1.505	1.505	1.505	1.502	1.501	1.499	1.495	1.490	1.486	1.481	1.475	1.468	1.460	1.451	1.441	1.432	1.422	1.411	1.400	1.388	1.375	1.361	1.349	1.334	1.320	1.304	1.290	1.274	1.259	1.241	1.226	1.209	1.191	1.174	1.156	1.139	1.121	1.104	1.086	1.069	1.050	1.032	1.015	0.998	0.980	0.961	0.944	0.926	0.909	0.891	0.874	0.859	0.841	0.825	0.809	0.794	0.779	0.762	0.748	0.732	0.720	0.706	0.692	0.680	0.666	0.655	0.642	0.631	0.621	0.610	0.600	0.590	0.581	0.574	0.565	0.558	0.550	0.542	0.536	0.530	0.525	0.519	0.514	0.511	0.506	0.501	0.499	0.496	0.494	0.491	0.489	0.485	0.484	0.481	0.480	0.478	0.476	0.474	0.471	0.470	0.468	0.465	0.464	0.461	0.459	0.455	0.452	0.449	0.445	0.441	0.438	0.432	0.428	0.422	0.416	0.411	0.405	0.399	0.391	0.384	0.376	0.368	0.360	0.351	0.342	0.334	0.322	0.312	0.302	0.291	0.280	0.269	0.256	0.245	0.232	0.220	0.208	0.195	0.184	0.170	0.158	0.145	0.132	0.120	0.108	0.095	0.082	0.070	0.058	0.045	0.034	0.022	0.010	0.000	-0.011	-0.021	-0.031	-0.041	-0.050	-0.059	-0.068	-0.075	-0.084	-0.090	-0.096	-0.101	-0.108	-0.112	-0.116	-0.121	-0.124	-0.126	-0.129	-0.131	-0.131	-0.132	-0.132	-0.132	-0.132	-0.131	-0.129	-0.126	-0.125	-0.121	-0.118	-0.114	-0.110	-0.105	-0.100	-0.095	-0.089	-0.082	-0.076	-0.070	-0.062	-0.055	-0.049	-0.041	-0.034	-0.025	-0.016	-0.009	-0.001	0.008	0.016	0.024	0.032	0.041	0.049	0.058	0.066	0.074	0.082	0.089	0.098	0.105	0.112	0.119	0.126	0.132	0.140	0.145	0.152	0.158	0.164	0.168	0.174	0.179	0.182	0.186	0.191	0.194	0.198	0.200	0.204	0.206	0.209	0.210	0.211	0.215	0.215	100.000	5.000	2.000	1.000	7.000	0.000	0.000	0.000	0.000	0.000	0.000	0.000	0.000	0.000	0.000	0.000	0.000	0.000	6.805	6.804	6.805	6.805	6.805	6.805	6.808	6.808	6.809	6.810	6.811	6.815	6.816	6.818	6.819	6.821	6.821	6.824	6.824	6.825	6.825	6.826	6.826	6.826	6.826	6.825	6.822	6.821	6.818	6.816	6.812	6.808	6.804	6.799	6.794	6.786	6.779	6.772	6.765	6.758	6.748	6.739	6.729	6.718	6.706	6.694	6.681	6.668	6.654	6.639	6.625	6.609	6.594	6.578	6.559	6.542	6.524	6.505	6.484	6.464	6.444	6.422	6.400	6.379	6.356	6.332	6.309	6.285	6.259	6.234	6.208	6.181	6.155	6.128	6.099	6.071	6.042	6.014	5.985	5.955	5.926	5.896	5.865	5.835	5.805	5.775	5.744	5.714	5.684	5.654	5.622	5.592	5.562	5.532	5.502	5.474	5.445	5.418	5.389	5.360	5.334	5.306	5.281	5.255	5.231	5.208	5.184	5.161	5.140	5.119	5.100	5.080	5.061	5.044	5.026	5.011	4.996	4.982	4.968	4.955	4.944	4.932	4.921	4.911	4.902	4.894	4.885	4.878	4.871	4.864	4.858	4.850	4.844	4.836	4.830	4.824	4.816	4.810	4.801	4.794	4.786	4.778	4.768	4.758	4.748	4.736	4.722	4.710	4.696	4.681	4.665	4.649	4.630	4.612	4.592	4.571	4.550	4.526	4.502	4.478	4.452	4.425	4.398	4.369	4.340	4.309	4.278	4.246	4.215	4.181	4.149	4.115	4.080	4.045	4.011	3.976	3.940	3.905	3.869	3.832	3.796	3.761	3.725	3.690	3.656	3.620	3.586	3.551	3.518	3.484	3.450	3.416	3.384	3.351	3.319	3.288	3.255	3.225	3.195	3.164	3.135	3.105	3.075	3.046	3.018	2.989	2.961	2.934	2.906	2.879	2.852	2.825	2.799	2.771	2.745	2.719	2.692	2.666	2.640	2.615	2.590	2.564	2.538	2.511	2.488	2.461	2.438	2.411	2.388	2.361	2.338	2.312	2.289	2.264	2.240	2.216	2.192	2.169	2.146	2.124	2.100	2.078	2.055	2.033	2.011	1.990	1.969	1.949	1.929	1.908	1.889	1.870	1.850	1.831	1.811	1.794	1.775	1.756	1.739	1.722	1.704	1.686	1.669	1.652	1.635	1.618	1.600	1.584	1.568	1.549	1.531	1.515	1.496	1.479	1.460	1.441	1.421	1.402	1.384	1.364	1.344	1.322	1.301	1.279	1.256	1.234	1.210	1.186	1.161	1.135	1.109	1.082	1.055	1.028	0.999	0.970	0.941	0.910	0.880	0.849	0.816	0.785	0.752	0.720	0.686	0.651	0.618	0.584	0.549	0.515	0.479	0.444	0.409	0.372	0.336	0.301	0.265	0.230	0.194	0.160	0.125	0.090	0.056	0.022	-0.010	-0.044	-0.075	-0.108	-0.138	-0.168	-0.196	-0.226	-0.254	-0.281	-0.308	-0.332	-0.358	-0.380	-0.404	-0.425	-0.445	-0.465	-0.484	-0.500	-0.518	-0.534	-0.548	-0.560	-0.574	-0.586	-0.596	-0.606	-0.615	-0.622	-0.630	-0.635	-0.641	-0.646	-0.651	-0.654	-0.656	-0.660	-0.661	-0.664	-0.664	-0.666	-0.668	-0.668	-0.669	-0.670	-0.669	-0.670	-0.671	-0.672	-0.675	-0.678	-0.679	-0.682	-0.686	-0.689	-0.692	-0.698	-0.704	-0.709	-0.716	-0.722	-0.730	-0.739	-0.748	-0.758	-0.768	-0.778	-0.790	-0.801	-0.815	-0.828	-0.842	-0.855	-0.869	-0.885	-0.899	-0.914	-0.930	-0.946	-0.961	-0.978	-0.994	-1.010	-1.025	-1.041	-1.056	-1.071	-1.088	-1.101	-1.115	-1.130	-1.144	-1.156	-1.169	-1.180	-1.191	-1.201	-1.210	-1.220	-1.228	-1.234	-1.240	-1.246	-1.250	-1.254	-1.256	-1.259	-1.260	-1.260	-1.260	-1.258	-1.255	-1.251	-1.249	-1.244	-1.238	-1.230	-1.222	-1.215	-1.206	-1.198	-1.186	-1.176	-1.165	-1.155	-1.142	-1.129	-1.116	-1.102	-1.089	-1.075	-1.060	-1.045	-1.030	-1.016	-1.000	-0.985	-0.970	-0.955	-0.940	-0.926	-0.911	-0.898	-0.884	-0.870	-0.858	-0.846	-0.834	-0.822	-0.811	-0.800	-0.792	-0.782	-0.774	-0.766	-0.759	-0.754	-0.748	-0.742	-0.740	-0.736	-0.735	-0.734	-0.732	-0.732	-0.734	-0.736	-0.739	-0.744	-0.748	-0.754	-0.759	-0.766	-0.774	-0.781	-0.791	-0.801	-0.811	-0.821	-0.832	-0.845	-0.858	-0.870	-0.884	-0.898	-0.911	-0.925	-0.940	-0.955	-0.970	-0.985	-1.000	-1.016	-1.031	-1.048	-1.062	-1.079	-1.095	-1.110	-1.125	-1.140	-1.155	-1.170	-1.184	-1.198	-1.211	-1.225	-1.238	-1.249	-1.261	-1.272	-1.284	-1.294	-1.304	-1.312	-1.321	-1.329	-1.335	-1.342	-1.348	-1.352	-1.355	-1.359	-1.361	-1.362	-1.362	-1.362	-1.361	-1.359	-1.356	-1.352	-1.348	-1.342	-1.336	-1.330	-1.321	-1.314	-1.304	-1.294	-1.281	-1.270	-1.259	-1.245	-1.231	-1.218	-1.202	-1.186	-1.171	-1.155	-1.138	-1.121	-1.104	-1.086	-1.068	-1.050	-1.032	-1.014	-0.996	-0.979	-0.960	-0.942	-0.925	-0.908	-0.890	-0.872	-0.858	-0.840	-0.825	-0.809	-0.794	-0.780	-0.766	-0.751	-0.739	-0.726	-0.715	-0.702	-0.691	-0.681	-0.671	-0.661	-0.654	-0.645	-0.638	-0.629	-0.622	-0.615	-0.608	-0.602	-0.595	-0.590	-0.584	-0.578	-0.572	-0.568	-0.562	-0.556	-0.551	-0.545	-0.539	-0.532	-0.526	-0.519	-0.512	-0.505	-0.496	-0.489	-0.480	-0.471	-0.461	-0.451	-0.440	-0.429	-0.416	-0.404	-0.390	-0.376	-0.364	-0.349	-0.334	-0.318	-0.302	-0.285	-0.269	-0.250	-0.234	-0.214	-0.196	-0.178	-0.156	-0.138	-0.116	-0.095	-0.075	-0.054	-0.031	-0.009	0.012	0.036	0.059	0.082	0.105	0.128	0.152	0.175	0.199	0.222	0.246	0.269	0.294	0.318	0.340	0.365	0.389	0.411	0.436	0.460	0.484	0.506	0.530	0.552	0.576	0.598	0.621	0.642	0.664	0.685	0.706	0.726	0.746	0.764	0.782	0.800	0.816	0.831	0.848	0.861	0.875	0.886	0.898	0.908	0.916	0.924	0.929	0.934	0.938	0.938	0.939	0.938	0.934	0.930	0.922	0.915	0.906	0.895	0.881	0.868	0.851	0.835	0.816	0.794	0.772	0.749	0.725	0.698	0.671	0.642	0.611	0.581	0.549	0.518	0.484	0.450	0.414	0.380	0.345	0.309	0.274	0.239	0.204	0.169	0.134	0.101	0.066	0.034	0.002	-0.029	-0.059	-0.086	-0.115	-0.140	-0.166	-0.190	-0.211	-0.231	-0.251	-0.268	-0.285	-0.299	-0.311	-0.321	-0.331	-0.339	-0.345	-0.350	-0.352	-0.354	-0.354	-0.352	-0.350	-0.346	-0.341	-0.335	-0.328	-0.320	-0.311	-0.301	-0.290	-0.279	-0.269	-0.256	-0.245	-0.232	-0.221	-0.209	-0.196	-0.185	-0.174	-0.164	-0.152	-0.142	-0.135	-0.128	-0.120	-0.114	-0.109	-0.105	-0.104	-0.102	-0.102	-0.104	-0.106	-0.111	-0.116	-0.124	-0.131	-0.141	-0.154	-0.166	-0.180	-0.195	-0.212	-0.229	-0.248	-0.268	-0.289	-0.312	-0.335	-0.360	-0.384	-0.410	-0.438	-0.465	-0.494	-0.522	-0.552	-0.580	-0.611	-0.641	-0.671	-0.701	-0.731	-0.762	-0.791	-0.821	-0.851	-0.880	-0.909	-0.936	-0.964	-0.990	-1.016	-1.041	-1.066	-1.089	-1.111	-1.132	-1.152	-1.171	-1.189	-1.205	-1.220	-1.235	-1.248	-1.259	-1.270	-1.278	-1.285	-1.291	-1.295	-1.298	-1.300	-1.299	-1.296	-1.294	-1.289	-1.282	-1.274	-1.264	-1.252	-1.240	-1.225	-1.210	-1.192	-1.174	-1.154	-1.132	-1.109	-1.085	-1.059	-1.032	-1.005	-0.978	-0.948	-0.915	-0.885	-0.852	-0.819	-0.785	-0.750	-0.715	-0.680	-0.644	-0.608	-0.571	-0.535	-0.499	-0.462	-0.425	-0.390	-0.354	-0.319	-0.284	-0.249	-0.215	-0.182	-0.151	-0.120	-0.090	-0.060	-0.032	-0.005	0.020	0.045	0.068	0.089	0.110	0.128	0.145	0.161	0.175	0.188	0.198	0.208	0.215	0.221	0.225	0.229	0.229	0.229	0.226	0.221	0.216	0.210	0.201	0.191	0.181	0.169	0.155	0.141	0.124	0.108	0.089	0.070	0.050	0.029	0.009	-0.014	-0.038	-0.060	-0.084	-0.108	-0.131	-0.154	-0.179	-0.202	-0.226	-0.250	-0.272	-0.296	-0.319	-0.340	-0.361	-0.381	-0.400	-0.419	-0.436	-0.452	-0.469	-0.482	-0.495	-0.505	-0.514	-0.524	-0.530	-0.534	-0.538	-0.539	-0.539	-0.536	-0.532	-0.528	-0.520	-0.512	-0.500	-0.489	-0.474	-0.459	-0.440	-0.421	-0.401	-0.379	-0.355	-0.331	-0.304	-0.276	-0.248	-0.218	-0.188	-0.154	-0.121	-0.088	-0.052	-0.018	0.018	0.052	0.090	0.125	0.162	0.199	0.235	0.271	0.306	0.342	0.378	0.411	0.445	0.479	0.510	0.541	0.571	0.600	0.629	0.655	0.681	0.706	0.730	0.751	0.772	0.792	0.811	0.829	0.845	0.860	0.872	0.885	0.896	0.908	0.915	0.924	0.930	0.936	0.940	0.945	0.948	0.950	0.952	0.954	0.955	0.955	0.955	0.955	0.954	0.952	0.951	0.950	0.949	0.949	0.946	0.945	0.944	0.942	0.941	0.940	0.940	0.940	0.940	0.940	0.940	0.941	0.942	0.944	0.945	0.946	0.949	0.951	0.952	0.956	0.959	0.962	0.966	0.969	0.972	0.976	0.980	0.985	0.988	0.991	0.996	1.000	1.004	1.006	1.010	1.015	1.019	1.021	1.025	1.028	1.030	1.032	1.035	1.038	1.041	1.044	1.046	1.048	1.050	1.051	1.052	1.055	1.056	1.059	1.059	1.060	1.061	1.062	1.064	1.065	1.066	1.068	1.070	1.070	1.071	1.072	1.074	1.075	1.076	1.076	1.078	1.079	1.079	1.081	1.081	1.081	1.082	1.084	1.084	1.084	1.084	1.084	1.084	1.082	1.081	1.080	1.078	1.075	1.072	1.070	1.065	1.061	1.056	1.051	1.046	1.040	1.032	1.025	1.016	1.008	0.998	0.988	0.976	0.962	0.950	0.936	0.922	0.909	0.892	0.875	0.858	0.839	0.821	0.801	0.780	0.760	0.738	0.714	0.690	0.665	0.640	0.615	0.589	0.561	0.532	0.505	0.475	0.445	0.415	0.384	0.352	0.320	0.288	0.255	0.222	0.188	0.154	0.119	0.085	0.050	0.014	-0.021	-0.056	-0.092	-0.128	-0.165	-0.200	-0.236	-0.272	-0.309	-0.345	-0.381	-0.416	-0.451	-0.488	-0.524	-0.559	-0.594	-0.628	-0.662	-0.698	-0.730	-0.762	-0.795	-0.828	-0.859	-0.890	-0.921	-0.950	-0.979	-1.008	-1.036	-1.062	-1.089	-1.115	-1.139	-1.162	-1.185	-1.208	-1.228	-1.248	-1.268	-1.285	-1.304	-1.319	-1.335	-1.350	-1.364	-1.378	-1.389	-1.400	-1.410	-1.419	-1.428	-1.436	-1.441	-1.449	-1.454	-1.459	-1.462	-1.465	-1.469	-1.470	-1.471	-1.471	-1.474	-1.474	-1.471	-1.471	-1.470	-1.470	-1.466	-1.465	-1.464	-1.461	-1.459	-1.456	-1.454	-1.451	-1.448	-1.446	-1.444	-1.441	-1.439	-1.436	-1.435	-1.434	-1.432	-1.431	-1.430	-1.430	-1.429	-1.430	-1.430	-1.431	-1.432	-1.434	-1.436	-1.439	-1.441	-1.444	-1.446	-1.451	-1.455	-1.460	-1.464	-1.469	-1.474	-1.480	-1.485	-1.490	-1.496	-1.502	-1.509	-1.516	-1.522	-1.528	-1.534	-1.540	-1.546	-1.552	-1.558	-1.562	-1.570	-1.574	-1.579	-1.582	-1.586	-1.590	-1.592	-1.595	-1.598	-1.599	-1.600	-1.601	-1.600	-1.599	-1.598	-1.595	-1.591	-1.588	-1.582	-1.579	-1.571	-1.565	-1.558	-1.549	-1.540	-1.530	-1.519	-1.509	-1.496	-1.484	-1.470	-1.456	-1.442	-1.428	-1.411	-1.396	-1.380	-1.364	-1.346	-1.329	-1.311	-1.292	-1.274	-1.256	-1.239	-1.219	-1.201	-1.182	-1.165	-1.146	-1.128	-1.109	-1.091	-1.074	-1.056	-1.040	-1.022	-1.005	-0.989	-0.972	-0.958	-0.941	-0.925	-0.910	-0.896	-0.881	-0.866	-0.852	-0.839	-0.825	-0.810	-0.798	-0.785	-0.771	-0.758	-0.745	-0.732	-0.720	-0.708	-0.694	-0.681	-0.669	-0.656	-0.644	-0.631	-0.619	-0.606	-0.594	-0.581	-0.569	-0.556	-0.542	-0.529	-0.516	-0.504	-0.491	-0.479	-0.466	-0.452	-0.441	-0.430	-0.418	-0.408	-0.396	-0.386	-0.375	-0.366	-0.358	-0.349	-0.341	-0.334	-0.328	-0.322	-0.316	-0.312	-0.309	-0.305	-0.304	-0.302	-0.302	-0.304	-0.305	-0.308	-0.311	-0.315	-0.320	-0.325	-0.331	-0.339	-0.345	-0.352	-0.361	-0.370	-0.379	-0.389	-0.399	-0.408	-0.419	-0.429	-0.438	-0.448	-0.456	-0.465	-0.474	-0.481	-0.489	-0.495	-0.502	-0.507	-0.511	-0.515	-0.518	-0.519	-0.520	-0.520	-0.519	-0.516	-0.512	-0.507	-0.501	-0.494	-0.486	-0.476	-0.466	-0.456	-0.442	-0.429	-0.415	-0.400	-0.384	-0.368	-0.349	-0.331	-0.311	-0.292	-0.272	-0.254	-0.234	-0.212	-0.192	-0.172	-0.152	-0.132	-0.112	-0.094	-0.075	-0.055	-0.038	-0.021	-0.004	0.011	0.026	0.041	0.052	0.066	0.076	0.086	0.095	0.102	0.109	0.114	0.119	0.121	0.122	0.125	0.122	0.121	0.119	0.115	0.110	0.104	0.096	0.089	0.080	0.070	0.059	0.048	0.034	0.021	0.006	-0.008	-0.024	-0.040	-0.056	-0.074	-0.091	-0.109	-0.128	-0.145	-0.164	-0.184	-0.204	-0.222	-0.242	-0.261	-0.282	-0.302	-0.322	-0.342	-0.362	-0.381	-0.402	-0.421	-0.441	-0.460	-0.479	-0.498	-0.516	-0.535	-0.552	-0.570	-0.588	-0.605	-0.621	-0.638	-0.652	-0.669	-0.684	-0.699	-0.712	-0.726	-0.739	-0.751	-0.764	-0.774	-0.786	-0.796	-0.806	-0.815	-0.825	-0.834	-0.841	-0.849	-0.856	-0.862	-0.869	-0.874	-0.878	-0.882	-0.885	-0.890	-0.892	-0.895	-0.896	-0.899	-0.900	-0.901	-0.902	-0.902	-0.902	-0.901	-0.901	-0.901	-0.901	-0.900	-0.899	-0.899	-0.898	-0.896	-0.895	-0.894	-0.892	-0.892	-0.892	-0.894	-0.894	-0.895	-0.898	-0.899	-0.902	-0.905	-0.909	-0.912	-0.918	-0.924	-0.930	-0.938	-0.945	-0.954	-0.964	-0.974	-0.985	-0.996	-1.010	-1.024	-1.038	-1.055	-1.070	-1.088	-1.106	-1.125	-1.144	-1.165	-1.185	-1.208	-1.230	-1.254	-1.278	-1.302	-1.328	-1.354	-1.380	-1.405	-1.432	-1.460	-1.486	-1.514	-1.542	-1.570	-1.599	-1.626	-1.655	-1.682	-1.710	-1.738	-1.765	-1.791	-1.818	-1.842	-1.869	-1.892	-1.918	-1.941	-1.964	-1.986	-2.007	-2.029	-2.047	-2.068	-2.085	-2.104	-2.119	-2.134	-2.149	-2.162	-2.175	-2.186	-2.198	-2.206	-2.215	-2.222	-2.229	-2.235	-2.240	-2.242	-2.246	-2.248	-2.249	-2.250	-2.249	-2.248	-2.245	-2.242	-2.239	-2.236	-2.230	-2.226	-2.219	-2.214	-2.208	-2.199	-2.191	-2.184	-2.175	-2.166	-2.158	-2.148	-2.140	-2.129	-2.119	-2.109	-2.100	-2.089	-2.079	-2.069	-2.058	-2.047	-2.036	-2.027	-2.016	-2.005	-1.995	-1.985	-1.974	-1.964	-1.954	-1.942	-1.932	-1.922	-1.912	-1.901	-1.891	-1.881	-1.871	-1.861	-1.850	-1.841	-1.830	-1.820	-1.809	-1.798	-1.788	-1.778	-1.766	-1.755	-1.744	-1.732	-1.720	-1.709	-1.696	-1.685	-1.671	-1.660	-1.648	-1.634	-1.621	-1.606	-1.594	-1.580	-1.566	-1.552	-1.538	-1.522	-1.509	-1.494	-1.480	-1.464	-1.449	-1.435	-1.419	-1.404	-1.389	-1.375	-1.359	-1.344	-1.330	-1.314	-1.300	-1.286	-1.271	-1.258	-1.245	-1.231	-1.219	-1.206	-1.194	-1.182	-1.170	-1.160	-1.149	-1.140	-1.129	-1.120	-1.111	-1.101	-1.094	-1.086	-1.079	-1.071	-1.065	-1.058	-1.052	-1.045	-1.040	-1.034	-1.029	-1.022	-1.016	-1.011	-1.005	-0.999	-0.992	-0.989	-0.981	-0.975	-0.969	-0.961	-0.955	-0.948	-0.939	-0.931	-0.922	-0.912	-0.902	-0.892	-0.882	-0.871	-0.860	-0.846	-0.832	-0.819	-0.804	-0.790	-0.774	-0.758	-0.740	-0.724	-0.705	-0.686	-0.669	-0.649	-0.629	-0.609	-0.588	-0.566	-0.546	-0.525	-0.502	-0.482	-0.460	-0.438	-0.416	-0.395	-0.374	-0.352	-0.330	-0.309	-0.289	-0.269	-0.248	-0.228	-0.209	-0.190	-0.171	-0.154	-0.135	-0.119	-0.102	-0.088	-0.072	-0.059	-0.045	-0.031	-0.020	-0.009	0.002	0.012	0.021	0.030	0.038	0.044	0.050	0.056	0.061	0.065	0.068	0.070	0.072	0.075	0.076	0.076	0.075	0.075	0.072	0.071	0.069	0.066	0.062	0.059	0.055	0.050	0.046	0.041	0.036	0.031	0.026	0.020	0.016	0.010	0.004	-0.001	-0.006	-0.011	-0.016	-0.022	-0.028	-0.031	-0.036	-0.039	-0.042	-0.046	-0.049	-0.051	-0.052	-0.054	-0.052	-0.054	-0.052	-0.051	-0.049	-0.046	-0.044	-0.039	-0.035	-0.030	-0.024	-0.019	-0.011	-0.006	0.002	0.010	0.018	0.026	0.035	0.044	0.052	0.061	0.070	0.080	0.089	0.098	0.106	0.114	0.121	0.131	0.138	0.145	0.151	0.158	0.164	0.169	0.175	0.178	0.181	0.184	0.186	0.186	0.186	0.186	0.185	0.182	0.180	0.175	0.172	0.168	0.161	0.155	0.149	0.140	0.134	0.125	0.116	0.108	0.099	0.089	0.079	0.070	0.061	0.051	0.042	0.034	0.026	0.018	0.010	0.004	-0.002	-0.009	-0.014	-0.020	-0.024	-0.028	-0.029	-0.030	-0.032	-0.031	-0.031	-0.030	-0.026	-0.024	-0.020	-0.016	-0.011	-0.004	0.002	0.010	0.018	0.026	0.035	0.044	0.054	0.064	0.074	0.084	0.094	0.104	0.115	0.125	0.135	0.145	0.155	0.164	0.172	0.181	0.190	0.198	0.205	0.211	0.218	0.222	0.228	0.232	0.235	0.239	0.241	0.242	0.244	0.244	0.244	0.242	0.241	0.240	0.238	0.235	0.231	0.229	0.225	0.220	0.216	0.212	0.209	0.202	0.199	0.195	0.189	0.185	0.181	0.178	0.174	0.170	0.168	0.165	0.164	0.161	0.161	0.161	0.161	0.162	0.165	0.169	0.171	0.176	0.181	0.188	0.194	0.201	0.210	0.219	0.229	0.241	0.251	0.265	0.278	0.292	0.306	0.321	0.338	0.354	0.370	0.388	0.405	0.422	0.440	0.459	0.476	0.495	0.514	0.532	0.551	0.570	0.589	0.606	0.624	0.642	0.659	0.676	0.692	0.709	0.722	0.738	0.752	0.766	0.780	0.791	0.804	0.815	0.825	0.835	0.842	0.851	0.859	0.865	0.870	0.876	0.881	0.884	0.888	0.890	0.892	0.894	0.894	0.896	0.895	0.895	0.895	0.894	0.892	0.891	0.890	0.888	0.886	0.885	0.882	0.881	0.881	0.879	0.878	0.876	0.876	0.875	0.875	0.875	0.874	0.875	0.876	0.876	0.878	0.880	0.881	0.882	0.886	0.888	0.891	0.895	0.898	0.901	0.905	0.909	0.914	0.918	0.921	0.926	0.930	0.935	0.939	0.942	0.948	0.951	0.955	0.959	0.962	0.966	0.970	0.972	0.975	0.978	0.980	0.981	0.982	0.984	0.985	0.986	0.986	0.988	0.988	0.988	0.988	0.988	0.988	0.988	0.988	0.988	0.988	0.988	0.988	0.988	0.988	0.989	0.989	0.989	0.990	0.992	0.994	0.995	0.998	1.001	1.004	1.006	1.010	1.015	1.019	1.024	1.029	1.034	1.040	1.046	1.052	1.059	1.066	1.074	1.081	1.088	1.096	1.104	1.111	1.119	1.126	1.135	1.142	1.149	1.155	1.162	1.169	1.175	1.181	1.186	1.192	1.196	1.201	1.206	1.209	1.211	1.214	1.216	1.218	1.218	1.218	1.218	1.216	1.215	1.214	1.211	1.209	1.205	1.201	1.198	1.194	1.190	1.184	1.180	1.175	1.169	1.164	1.158	1.152	1.148	1.141	1.136	1.132	1.128	1.124	1.119	1.115	1.111	1.108	1.105	1.104	1.101	1.101	1.100	1.100	1.101	1.102	1.105	1.108	1.112	1.118	1.121	1.129	1.135	1.142	1.151	1.161	1.171	1.181	1.194	1.206	1.219	1.232	1.246	1.261	1.276	1.292	1.309	1.324	1.341	1.359	1.376	1.394	1.411	1.430	1.449	1.466	1.485	1.502	1.521	1.539	1.558	1.575	1.591	1.610	1.626	1.641	1.658	1.674	1.689	1.704	1.716	1.729	1.742	1.754	1.765	1.776	1.785	1.795	1.802	1.811	1.818	1.825	1.830	1.836	1.841	1.844	1.848	1.851	1.854	1.856	1.858	1.859	1.859	1.860	1.860	1.860	1.860	1.860	1.859	1.858	1.856	1.855	1.854	1.854	1.852	1.851	1.850	1.849	1.848	1.848	1.846	1.846	1.845	1.845	1.845	1.844	1.845	1.845	1.844	1.845	1.845	1.846	1.848	1.849	1.851	1.852	1.854	1.856	1.859	1.860	1.862	1.865	1.866	1.869	1.871	1.872	1.875	1.879	1.881	1.884	1.886	1.890	1.892	1.896	1.901	1.904	1.908	1.911	1.915	1.920	1.925	1.930	1.936	1.940	1.946	1.954	1.961	1.970	1.978	1.986	1.998	2.007	2.019	2.031	2.044	2.059	2.074	2.091	2.108	2.128	2.148	2.169	2.191	2.215	2.240	2.268	2.295	2.326	2.358	2.390	2.424	2.461	2.500	2.540	2.581	2.625	2.670	2.718	2.766	2.818	2.870	2.924	2.981	3.039	3.099	3.160	3.222	3.289	3.355	3.422	3.492	3.564	3.636	3.709	3.785	3.861	3.939	4.018	4.098	4.180	4.261	4.345	4.428	4.512	4.596	4.681	4.768	4.854	4.940	5.026	5.114	5.199	5.286	5.372	5.459	5.545	5.630	5.715	5.799	5.884	5.966	6.049	6.130	6.210	6.289	6.368	6.445	6.520	6.595	6.669	6.741	6.812	6.881	6.950	7.016	7.080	7.144	7.205	7.266	7.325	7.381	7.436	7.490	7.541	7.590	7.639	7.684	7.729	7.770	7.810	7.849	7.885	7.919	7.950	7.981	8.008	8.034	8.057	8.079	8.098	8.114	8.127	8.139	8.148	8.155	8.160	8.162	8.161	8.159	8.151	8.144	8.132	8.119	8.101	8.081	8.057	8.033	8.004	7.972	7.938	7.900	7.861	7.818	7.770	7.720	7.668	7.611	7.554	7.492	7.428	7.360	7.289	7.216	7.140	7.061	6.980	6.895	6.808	6.718	6.625	6.530	6.431	6.331	6.228	6.124	6.015	5.905	5.794	5.678	5.560	5.442	5.320	5.198	5.071	4.944	4.815	4.684	4.550	4.415	4.276	4.138	3.996	3.855	3.710	3.562	3.414	3.264	3.112	2.959	2.802	2.645	2.486	2.325	2.161	1.998	1.831	1.662	1.494	1.321	1.148	0.974	0.796	0.618	0.439	0.258	0.075	-0.109	-0.295	-0.481	-0.668	-0.858	-1.048	-1.238	-1.430	-1.622	-1.816	-2.010	-2.204	-2.400	-2.594	-2.790	-2.984	-3.180	-3.375	-3.568	-3.762	-3.954	-4.146	-4.338	-4.528	-4.715	-4.902	-5.089	-5.272	-5.455	-5.636	-5.814	-5.990	-6.165	-6.336	-6.505	-6.671	-6.836	-6.998	-7.156	-7.312	-7.465	-7.615	-7.760	-7.905	-8.045	-8.181	-8.315	-8.446	-8.572	-8.696	-8.816	-8.934	-9.048	-9.158	-9.265	-9.369	-9.468	-9.564	-9.656	-9.746	-9.832	-9.914	-9.994	-10.070	-10.141	-10.210	-10.275	-10.338	-10.396	-10.451	-10.502	-10.551	-10.596	-10.638	-10.676	-10.711	-10.742	-10.771	-10.798	-10.819	-10.838	-10.854	-10.866	-10.876	-10.882	-10.886	-10.886	-10.884	-10.879	-10.871	-10.859	-10.846	-10.830	-10.811	-10.791	-10.768	-10.740	-10.714	-10.682	-10.649	-10.615	-10.578	-10.539	-10.498	-10.455	-10.410	-10.364	-10.316	-10.268	-10.218	-10.165	-10.111	-10.058	-10.002	-9.946	-9.888	-9.829	-9.770	-9.710	-9.648	-9.586	-9.522	-9.460	-9.395	-9.330	-9.265	-9.199	-9.131	-9.064	-8.996	-8.926	-8.856	-8.786	-8.715	-8.644	-8.571	-8.498	-8.425	-8.350	-8.274	-8.198	-8.121	-8.042	-7.964	-7.884	-7.804	-7.721	-7.639	-7.554	-7.469	-7.382	-7.295	-7.205	-7.116	-7.024	-6.932	-6.838	-6.742	-6.646	-6.549	-6.450	-6.349	-6.249	-6.145	-6.041	-5.935	-5.830	-5.720	-5.611	-5.501	-5.390	-5.276	-5.162	-5.048	-4.931	-4.814	-4.695	-4.575	-4.455	-4.332	-4.211	-4.086	-3.964	-3.838	-3.711	-3.584	-3.455	-3.326	-3.198	-3.068	-2.936	-2.805	-2.672	-2.539	-2.405	-2.270	-2.136	-2.001	-1.864	-1.728	-1.590	-1.454	-1.315	-1.176	-1.038	-0.898	-0.758	-0.616	-0.476	-0.335	-0.194	-0.052	0.090	0.231	0.374	0.516	0.658	0.801	0.944	1.086	1.229	1.371	1.512	1.654	1.795	1.935	2.075	2.216	2.354	2.494	2.631	2.766	2.902	3.038	3.170	3.302	3.432	3.562	3.691	3.818	3.942	4.066	4.188	4.306	4.425	4.541	4.656	4.768	4.878	4.986	5.092	5.198	5.299	5.399	5.498	5.592	5.686	5.778	5.866	5.954	6.039	6.121	6.202	6.281	6.360	6.434	6.508	6.579	6.650	6.718	6.785	6.849	6.912	6.976	7.038	7.098	7.158	7.215	7.274	7.329	7.385	7.440	7.494	7.549	7.601	7.655	7.706	7.759	7.810	7.861	7.911	7.962	8.012	8.062	8.113	8.162	8.211	8.260	8.309	8.356	8.405	8.452	8.499	8.545	8.592	8.638	8.681	8.725	8.769	8.809	8.850	8.890	8.929	8.965	9.001	9.035	9.068	9.099	9.129	9.155	9.182	9.206	9.228	9.249	9.266	9.284	9.298	9.309	9.318	9.326	9.331	9.334	9.335	9.335	9.332	9.326	9.319	9.310	9.299	9.285	9.270	9.254	9.234	9.215	9.192	9.170	9.145	9.119	9.092	9.064	9.035	9.005	8.975	8.944	8.912	8.879	8.846	8.814	8.780	8.748	8.715	8.681	8.649	8.615	8.582	8.551	8.518	8.486	8.456	8.425	8.396	8.366	8.336	8.309	8.281	8.254	8.228	8.200	8.175	8.150	8.125	8.100	8.075	8.052	8.029	8.006	7.982	7.960	7.939	7.915	7.894	7.870	7.849	7.825	7.802	7.780	7.758	7.734	7.710	7.686	7.661	7.638	7.614	7.589	7.564	7.539	7.512	7.486	7.460	7.434	7.406	7.380	7.352	7.324	7.296	7.269	7.240	7.212	7.185	7.158	7.129	7.101	7.074	7.046	7.019	6.992	6.966	6.940	6.914	6.889	6.864	6.840	6.816	6.792	6.770	6.749	6.728	6.708	6.688	6.669	6.650	6.634	6.616	6.600	6.585	6.571	6.558	6.545	6.532	6.520	6.509	6.500	6.490	6.481	6.472	6.466	6.459	6.452	6.446	6.441	6.435	6.431	6.426	6.424	6.419	6.416	6.412	6.410	6.408	6.404	6.401	6.400	6.398	6.395	6.392	6.390	6.388	6.385	6.382	6.380	6.378	6.375	6.371	6.369	6.364	6.360	6.356	6.352	6.348	6.344	6.339	6.332	6.328	6.321	6.314	6.306	6.299	6.291	6.284	6.274	6.265	6.255	6.245	6.234	6.222	6.211	6.198	6.185	6.172	6.158	6.142	6.128	6.111	6.095	6.078	6.059	6.040	6.021	6.002	5.982	5.960	5.940	5.916	5.895	5.871	5.848	5.821	5.796	5.770	5.745	5.718	5.690	5.662	5.632	5.605	5.575	5.545	5.515	5.485	5.454	5.422	5.391	5.360	5.328	5.296	5.265	5.231	5.200	5.168	5.138	5.105	5.074	5.042	5.011	4.981	4.951	4.921	4.892	4.864	4.836	4.809	4.781	4.755	4.730	4.705	4.681	4.658	4.636	4.614	4.594	4.574	4.554	4.535	4.518	4.501	4.486	4.470	4.455	4.442	4.429	4.418	4.406	4.395	4.385	4.375	4.365	4.356	4.349	4.341	4.334	4.326	4.321	4.314	4.308	4.301	4.295	4.289	4.282	4.275	4.270	4.261	4.255	4.248	4.240	4.231	4.222	4.212	4.201	4.190	4.179	4.166	4.154	4.140	4.125	4.109	4.094	4.076	4.059	4.040	4.020	4.000	3.979	3.956	3.934	3.910	3.885	3.860	3.834	3.806	3.779	3.751	3.722	3.694	3.664	3.634	3.601	3.571	3.540	3.508	3.475	3.441	3.409	3.375	3.342	3.309	3.274	3.240	3.206	3.171	3.138	3.102	3.069	3.034	3.000	2.965	2.930	2.895	2.860	2.825	2.790	2.755	2.720	2.684	2.650	2.615	2.579	2.544	2.509	2.474	2.439	2.405	2.369	2.334	2.298	2.262	2.228	2.192	2.156	2.120	2.086	2.050	2.015	1.979	1.944	1.909	1.874	1.838	1.804	1.769	1.734	1.700	1.668	1.632	1.599	1.566	1.532	1.500	1.469	1.438	1.405	1.375	1.344	1.315	1.285	1.256	1.229	1.200	1.172	1.145	1.119	1.094	1.068	1.042	1.020	0.996	0.974	0.951	0.930	0.910	0.888	0.869	0.849	0.830	0.811	0.794	0.775	0.759	0.741	0.724	0.709	0.692	0.678	0.661	0.646	0.631	0.616	0.601	0.588	0.572	0.556	0.541	0.526	0.511	0.496	0.481	0.465	0.450	0.434	0.416	0.400	0.382	0.365	0.346	0.329	0.309	0.289	0.269	0.248	0.226	0.205	0.181	0.159	0.135	0.110	0.085	0.060	0.034	0.008	-0.020	-0.048	-0.075	-0.104	-0.134	-0.162	-0.191	-0.222	-0.252	-0.282	-0.314	-0.345	-0.375	-0.406	-0.436	-0.468	-0.499	-0.528	-0.559	-0.589	-0.618	-0.646	-0.675	-0.704	-0.730	-0.758	-0.782	-0.809	-0.832	-0.856	-0.879	-0.900	-0.921	-0.941	-0.959	-0.978	-0.994	-1.009	-1.024	-1.036	-1.050	-1.060	-1.071	-1.081	-1.089	-1.096	-1.104	-1.110	-1.115	-1.119	-1.124	-1.126	-1.128	-1.130	-1.130	-1.131	-1.132	-1.132	-1.132	-1.132	-1.132	-1.131	-1.132	-1.134	-1.134	-1.135	-1.136	-1.139	-1.141	-1.144	-1.148	-1.152	-1.158	-1.164	-1.170	-1.179	-1.185	-1.195	-1.205	-1.215	-1.228	-1.240	-1.252	-1.268	-1.281	-1.298	-1.314	-1.330	-1.348	-1.365	-1.384	-1.402	-1.421	-1.440	-1.460	-1.480	-1.499	-1.518	-1.536	-1.555	-1.574	-1.592	-1.611	-1.629	-1.646	-1.662	-1.679	-1.694	-1.708	-1.722	-1.735	-1.746	-1.756	-1.768	-1.776	-1.784	-1.791	-1.798	-1.801	-1.805	-1.808	-1.810	-1.810	-1.809	-1.806	-1.804	-1.800	-1.795	-1.789	-1.781	-1.774	-1.765	-1.755	-1.744	-1.732	-1.720	-1.709	-1.695	-1.679	-1.665	-1.649	-1.631	-1.615	-1.596	-1.579	-1.560	-1.541	-1.522	-1.501	-1.482	-1.462	-1.441	-1.420	-1.399	-1.378	-1.356	-1.335	-1.314	-1.292	-1.271	-1.250	-1.229	-1.208	-1.188	-1.168	-1.146	-1.128	-1.109	-1.090	-1.071	-1.052	-1.036	-1.019	-1.004	-0.988	-0.972	-0.959	-0.946	-0.934	-0.922	-0.912	-0.901	-0.892	-0.885	-0.879	-0.872	-0.868	-0.865	-0.861	-0.860	-0.860	-0.860	-0.861	-0.865	-0.869	-0.872	-0.879	-0.885	-0.892	-0.901	-0.911	-0.921	-0.932	-0.945	-0.956	-0.970	-0.984	-0.998	-1.014	-1.029	-1.044	-1.061	-1.078	-1.095	-1.112	-1.130	-1.146	-1.165	-1.182	-1.199	-1.216	-1.234	-1.250	-1.266	-1.282	-1.299	-1.314	-1.329	-1.344	-1.358	-1.369	-1.381	-1.394	-1.405	-1.415	-1.424	-1.434	-1.442	-1.450	-1.456	-1.462	-1.468	-1.471	-1.474	-1.478	-1.479	-1.480	-1.480	-1.479	-1.479	-1.476	-1.474	-1.470	-1.466	-1.461	-1.456	-1.450	-1.444	-1.436	-1.430	-1.421	-1.412	-1.404	-1.395	-1.386	-1.376	-1.368	-1.358	-1.348	-1.336	-1.326	-1.316	-1.306	-1.295	-1.284	-1.272	-1.262	-1.252	-1.242	-1.231	-1.221	-1.211	-1.201	-1.191	-1.182	-1.172	-1.164	-1.154	-1.145	-1.136	-1.128	-1.120	-1.111	-1.102	-1.095	-1.086	-1.078	-1.070	-1.062	-1.054	-1.048	-1.039	-1.031	-1.025	-1.016	-1.009	-1.001	-0.994	-0.986	-0.979	-0.970	-0.962	-0.955	-0.946	-0.939	-0.930	-0.921	-0.912	-0.904	-0.895	-0.885	-0.876	-0.866	-0.858	-0.848	-0.839	-0.828	-0.818	-0.806	-0.796	-0.786	-0.775	-0.765	-0.754	-0.742	-0.730	-0.719	-0.708	-0.696	-0.685	-0.672	-0.661	-0.650	-0.639	-0.626	-0.615	-0.604	-0.591	-0.580	-0.569	-0.556	-0.544	-0.532	-0.520	-0.506	-0.494	-0.481	-0.468	-0.455	-0.441	-0.428	-0.412	-0.399	-0.385	-0.369	-0.354	-0.338	-0.322	-0.305	-0.289	-0.271	-0.255	-0.238	-0.219	-0.201	-0.182	-0.162	-0.144	-0.124	-0.104	-0.082	-0.064	-0.042	-0.021	0.001	0.021	0.042	0.064	0.085	0.105	0.125	0.144	0.164	0.182	0.201	0.219	0.235	0.250	0.266	0.280	0.294	0.306	0.316	0.325	0.332	0.339	0.344	0.346	0.348	0.346	0.345	0.340	0.335	0.326	0.318	0.305	0.291	0.275	0.259	0.238	0.218	0.194	0.168	0.141	0.111	0.081	0.049	0.016	-0.019	-0.055	-0.094	-0.131	-0.171	-0.211	-0.252	-0.294	-0.338	-0.379	-0.421	-0.464	-0.506	-0.549	-0.591	-0.632	-0.674	-0.712	-0.752	-0.790	-0.826	-0.861	-0.895	-0.929	-0.959	-0.988	-1.014	-1.039	-1.062	-1.084	-1.101	-1.119	-1.134	-1.146	-1.156	-1.164	-1.170	-1.172	-1.174	-1.172	-1.170	-1.165	-1.159	-1.150	-1.140	-1.128	-1.115	-1.100	-1.082	-1.065	-1.048	-1.026	-1.005	-0.984	-0.962	-0.939	-0.918	-0.894	-0.871	-0.846	-0.824	-0.801	-0.780	-0.758	-0.736	-0.716	-0.698	-0.679	-0.662	-0.646	-0.632	-0.619	-0.609	-0.599	-0.591	-0.585	-0.580	-0.576	-0.575	-0.575	-0.579	-0.582	-0.589	-0.595	-0.605	-0.615	-0.629	-0.642	-0.659	-0.675	-0.692	-0.714	-0.735	-0.758	-0.780	-0.805	-0.830	-0.855	-0.882	-0.910	-0.938	-0.965	-0.994	-1.024	-1.051	-1.080	-1.108	-1.136	-1.165	-1.191	-1.219	-1.246	-1.271	-1.295	-1.320	-1.342	-1.365	-1.385	-1.405	-1.424	-1.441	-1.456	-1.471	-1.485	-1.496	-1.506	-1.515	-1.522	-1.528	-1.532	-1.534	-1.536	-1.535	-1.534	-1.529	-1.524	-1.518	-1.509	-1.499	-1.488	-1.474	-1.458	-1.441	-1.424	-1.404	-1.384	-1.362	-1.339	-1.312	-1.288	-1.260	-1.231	-1.201	-1.171	-1.138	-1.106	-1.071	-1.036	-1.001	-0.964	-0.926	-0.889	-0.850	-0.810	-0.770	-0.730	-0.689	-0.648	-0.606	-0.565	-0.522	-0.481	-0.439	-0.396	-0.356	-0.314	-0.272	-0.231	-0.192	-0.151	-0.112	-0.074	-0.036	0.000	0.036	0.072	0.105	0.139	0.170	0.202	0.231	0.260	0.286	0.312	0.336	0.359	0.380	0.399	0.418	0.432	0.449	0.461	0.471	0.481	0.490	0.495	0.499	0.501	0.501	0.500	0.498	0.492	0.486	0.478	0.469	0.458	0.444	0.429	0.414	0.396	0.378	0.356	0.336	0.314	0.291	0.266	0.241	0.215	0.189	0.161	0.134	0.106	0.078	0.049	0.021	-0.008	-0.036	-0.065	-0.094	-0.121	-0.149	-0.174	-0.200	-0.225	-0.249	-0.271	-0.291	-0.312	-0.331	-0.349	-0.364	-0.379	-0.392	-0.402	-0.414	-0.420	-0.428	-0.430	-0.434	-0.434	-0.432	-0.430	-0.425	-0.419	-0.410	-0.401	-0.389	-0.376	-0.361	-0.346	-0.328	-0.309	-0.289	-0.268	-0.245	-0.221	-0.196	-0.170	-0.144	-0.118	-0.090	-0.062	-0.034	-0.005	0.022	0.052	0.081	0.110	0.139	0.166	0.194	0.221	0.249	0.274	0.300	0.324	0.348	0.371	0.392	0.414	0.434	0.451	0.469	0.486	0.501	0.515	0.529	0.540	0.551	0.560	0.569	0.576	0.582	0.588	0.592	0.595	0.596	0.599	0.599	0.598	0.598	0.596	0.594	0.591	0.588	0.584	0.579	0.574	0.569	0.565	0.559	0.554	0.549	0.544	0.539	0.534	0.528	0.524	0.518	0.514	0.510	0.505	0.501	0.499	0.495	0.492	0.490	0.488	0.486	0.485	0.485	0.485	0.485	0.485	0.485	0.488	0.488	0.490	0.491	0.494	0.496	0.499	0.502	0.505	0.509	0.511	0.516	0.519	0.522	0.526	0.530	0.534	0.536	0.541	0.544	0.548	0.551	0.554	0.556	0.560	0.562	0.564	0.566	0.568	0.569	0.570	0.571	0.571	0.572	0.571	0.570	0.569	0.568	0.565	0.562	0.560	0.556	0.552	0.548	0.542	0.536	0.530	0.524	0.515	0.509	0.500	0.490	0.480	0.470	0.459	0.448	0.436	0.424	0.410	0.396	0.382	0.366	0.351	0.335	0.319	0.302	0.285	0.266	0.249	0.229	0.211	0.191	0.172	0.152	0.132	0.111	0.091	0.070	0.050	0.029	0.009	-0.012	-0.034	-0.055	-0.075	-0.094	-0.115	-0.135	-0.154	-0.174	-0.192	-0.211	-0.229	-0.248	-0.266	-0.282	-0.300	-0.316	-0.332	-0.350	-0.365	-0.380	-0.395	-0.411	-0.425	-0.439	-0.454	-0.468	-0.481	-0.494	-0.507	-0.521	-0.534	-0.548	-0.561	-0.575	-0.589	-0.601	-0.616	-0.631	-0.645	-0.661	-0.676	-0.694	-0.710	-0.728	-0.745	-0.764	-0.782	-0.802	-0.822	-0.845	-0.866	-0.889	-0.911	-0.936	-0.960	-0.986	-1.014	-1.040	-1.068	-1.096	-1.124	-1.152	-1.184	-1.212	-1.244	-1.274	-1.306	-1.336	-1.369	-1.400	-1.431	-1.464	-1.495	-1.526	-1.555	-1.586	-1.615	-1.645	-1.674	-1.702	-1.729	-1.756	-1.781	-1.806	-1.830	-1.852	-1.875	-1.895	-1.914	-1.932	-1.950	-1.965	-1.980	-1.992	-2.004	-2.015	-2.024	-2.033	-2.040	-2.044	-2.049	-2.052	-2.054	-2.055	-2.055	-2.052	-2.051	-2.049	-2.045	-2.040	-2.034	-2.029	-2.021	-2.015	-2.007	-2.000	-1.991	-1.982	-1.974	-1.966	-1.958	-1.949	-1.940	-1.931	-1.924	-1.916	-1.909	-1.902	-1.898	-1.890	-1.886	-1.882	-1.878	-1.875	-1.871	-1.870	-1.870	-1.869	-1.869	-1.870	-1.871	-1.874	-1.878	-1.880	-1.885	-1.890	-1.896	-1.901	-1.908	-1.915	-1.922	-1.929	-1.938	-1.945	-1.952	-1.961	-1.970	-1.976	-1.985	-1.992	-2.000	-2.006	-2.014	-2.019	-2.025	-2.030	-2.035	-2.038	-2.041	-2.042	-2.044	-2.044	-2.044	-2.042	-2.039	-2.035	-2.029	-2.024	-2.016	-2.007	-1.999	-1.989	-1.976	-1.964	-1.950	-1.935	-1.920	-1.902	-1.885	-1.866	-1.848	-1.828	-1.806	-1.785	-1.762	-1.741	-1.719	-1.695	-1.672	-1.648	-1.624	-1.601	-1.578	-1.554	-1.530	-1.509	-1.485	-1.462	-1.440	-1.419	-1.398	-1.378	-1.359	-1.339	-1.321	-1.302	-1.288	-1.271	-1.255	-1.241	-1.226	-1.215	-1.202	-1.191	-1.180	-1.171	-1.161	-1.154	-1.146	-1.139	-1.132	-1.126	-1.121	-1.118	-1.112	-1.109	-1.105	-1.102	-1.100	-1.099	-1.096	-1.094	-1.092	-1.091	-1.090	-1.089	-1.088	-1.086	-1.085	-1.084	-1.082	-1.081	-1.080	-1.079	-1.078	-1.075	-1.075	-1.074	-1.072	-1.070	-1.070	-1.069	-1.069	-1.068	-1.068	-1.066	-1.068	-1.068	-1.068	-1.068	-1.069	-1.070	-1.071	-1.074	-1.076	-1.080	-1.082	-1.088	-1.091	-1.096	-1.101	-1.106	-1.112	-1.120	-1.128	-1.135	-1.142	-1.151	-1.159	-1.168	-1.176	-1.185	-1.194	-1.202	-1.214	-1.222	-1.231	-1.241	-1.249	-1.258	-1.266	-1.274	-1.280	-1.286	-1.292	-1.299	-1.302	-1.306	-1.310	-1.311	-1.312	-1.314	-1.314	-1.311	-1.310	-1.306	-1.302	-1.298	-1.291	-1.282	-1.275	-1.265	-1.254	-1.242	-1.230	-1.216	-1.202	-1.188	-1.171	-1.154	-1.136	-1.119	-1.099	-1.079	-1.059	-1.038	-1.016	-0.995	-0.972	-0.950	-0.928	-0.905	-0.882	-0.859	-0.836	-0.814	-0.791	-0.769	-0.746	-0.724	-0.702	-0.681	-0.661	-0.640	-0.620	-0.602	-0.584	-0.566	-0.549	-0.532	-0.516	-0.501	-0.488	-0.472	-0.461	-0.449	-0.439	-0.429	-0.419	-0.410	-0.404	-0.396	-0.390	-0.386	-0.382	-0.380	-0.378	-0.376	-0.376	-0.378	-0.379	-0.381	-0.385	-0.390	-0.394	-0.400	-0.406	-0.414	-0.422	-0.431	-0.441	-0.451	-0.462	-0.474	-0.488	-0.500	-0.514	-0.528	-0.542	-0.558	-0.574	-0.590	-0.606	-0.622	-0.641	-0.659	-0.676	-0.692	-0.710	-0.729	-0.746	-0.764	-0.782	-0.801	-0.819	-0.836	-0.854	-0.871	-0.889	-0.906	-0.921	-0.939	-0.955	-0.971	-0.985	-1.001	-1.016	-1.030	-1.044	-1.058	-1.072	-1.085	-1.098	-1.110	-1.120	-1.132	-1.144	-1.152	-1.162	-1.172	-1.181	-1.191	-1.199	-1.208	-1.214	-1.222	-1.229	-1.236	-1.242	-1.248	-1.255	-1.260	-1.265	-1.271	-1.276	-1.280	-1.285	-1.289	-1.292	-1.296	-1.300	-1.304	-1.308	-1.311	-1.315	-1.319	-1.321	-1.325	-1.328	-1.330	-1.334	-1.336	-1.339	-1.342	-1.345	-1.349	-1.351	-1.355	-1.358	-1.361	-1.364	-1.368	-1.370	-1.374	-1.378	-1.381	-1.385	-1.390	-1.394	-1.399	-1.404	-1.408	-1.414	-1.419	-1.425	-1.430	-1.436	-1.444	-1.450	-1.458	-1.465	-1.474	-1.482	-1.491	-1.499	-1.510	-1.520	-1.529	-1.541	-1.552	-1.562	-1.574	-1.586	-1.599	-1.612	-1.626	-1.640	-1.654	-1.668	-1.682	-1.698	-1.712	-1.728	-1.742	-1.758	-1.772	-1.789	-1.804	-1.819	-1.835	-1.851	-1.865	-1.881	-1.896	-1.910	-1.925	-1.940	-1.954	-1.966	-1.979	-1.991	-2.002	-2.014	-2.025	-2.035	-2.044	-2.052	-2.061	-2.069	-2.076	-2.082	-2.088	-2.092	-2.096	-2.100	-2.102	-2.105	-2.106	-2.108	-2.108	-2.106	-2.105	-2.104	-2.102	-2.099	-2.096	-2.094	-2.089	-2.085	-2.080	-2.076	-2.071	-2.065	-2.060	-2.054	-2.049	-2.042	-2.038	-2.033	-2.027	-2.022	-2.019	-2.014	-2.009	-2.006	-2.002	-1.999	-1.998	-1.994	-1.992	-1.990	-1.990	-1.989	-1.989	-1.989	-1.989	-1.991	-1.992	-1.994	-1.998	-2.000	-2.002	-2.006	-2.011	-2.015	-2.020	-2.024	-2.030	-2.034	-2.040	-2.045	-2.051	-2.056	-2.061	-2.066	-2.070	-2.075	-2.079	-2.084	-2.086	-2.089	-2.092	-2.094	-2.094	-2.096	-2.095	-2.094	-2.092	-2.090	-2.086	-2.082	-2.076	-2.071	-2.064	-2.055	-2.046	-2.036	-2.025	-2.014	-2.000	-1.986	-1.971	-1.955	-1.939	-1.921	-1.904	-1.885	-1.865	-1.845	-1.824	-1.802	-1.780	-1.758	-1.735	-1.711	-1.686	-1.664	-1.639	-1.615	-1.590	-1.565	-1.541	-1.518	-1.492	-1.468	-1.445	-1.421	-1.396	-1.374	-1.350	-1.329	-1.305	-1.284	-1.262	-1.242	-1.222	-1.202	-1.185	-1.166	-1.149	-1.130	-1.114	-1.099	-1.084	-1.068	-1.054	-1.040	-1.026	-1.012	-1.000	-0.989	-0.976	-0.965	-0.952	-0.941	-0.931	-0.920	-0.910	-0.899	-0.889	-0.879	-0.869	-0.858	-0.848	-0.836	-0.826	-0.815	-0.805	-0.794	-0.782	-0.772	-0.760	-0.750	-0.738	-0.726	-0.714	-0.702	-0.690	-0.678	-0.664	-0.651	-0.638	-0.625	-0.611	-0.598	-0.584	-0.571	-0.558	-0.544	-0.530	-0.516	-0.504	-0.490	-0.478	-0.465	-0.452	-0.441	-0.430	-0.419	-0.408	-0.398	-0.388	-0.379	-0.370	-0.361	-0.354	-0.346	-0.340	-0.334	-0.329	-0.324	-0.319	-0.316	-0.314	-0.312	-0.310	-0.310	-0.310	-0.311	-0.312	-0.315	-0.318	-0.321	-0.326	-0.330	-0.335	-0.341	-0.348	-0.354	-0.361	-0.369	-0.376	-0.384	-0.392	-0.400	-0.409	-0.418	-0.426	-0.435	-0.444	-0.452	-0.460	-0.468	-0.475	-0.482	-0.489	-0.495	-0.502	-0.507	-0.512	-0.518	-0.521	-0.525	-0.528	-0.530	-0.531	-0.532	-0.532	-0.532	-0.531	-0.530	-0.528	-0.525	-0.521	-0.518	-0.514	-0.509	-0.504	-0.498	-0.491	-0.485	-0.479	-0.471	-0.465	-0.456	-0.449	-0.441	-0.434	-0.425	-0.418	-0.410	-0.402	-0.395	-0.386	-0.379	-0.372	-0.366	-0.360	-0.355	-0.349	-0.344	-0.340	-0.335	-0.331	-0.329	-0.325	-0.322	-0.321	-0.320	-0.318	-0.319	-0.318	-0.318	-0.319	-0.320	-0.320	-0.322	-0.325	-0.326	-0.329	-0.331	-0.334	-0.336	-0.338	-0.341	-0.344	-0.346	-0.349	-0.351	-0.354	-0.355	-0.358	-0.359	-0.360	-0.361	-0.361	-0.361	-0.361	-0.361	-0.360	-0.359	-0.358	-0.355	-0.352	-0.350	-0.346	-0.344	-0.340	-0.335	-0.330	-0.325	-0.320	-0.315	-0.309	-0.305	-0.299	-0.291	-0.286	-0.280	-0.274	-0.268	-0.261	-0.255	-0.249	-0.244	-0.236	-0.231	-0.225	-0.221	-0.215	-0.211	-0.206	-0.202	-0.199	-0.195	-0.190	-0.189	-0.185	-0.182	-0.181	-0.180	-0.179	-0.178	-0.178	-0.176	-0.176	-0.178	-0.178	-0.179	-0.181	-0.182	-0.185	-0.188	-0.189	-0.191	-0.195	-0.196	-0.200	-0.202	-0.206	-0.208	-0.211	-0.214	-0.218	-0.219	-0.220	-0.224	-0.225	-0.225	-0.226	-0.226	-0.226	-0.225	-0.225	-0.222	-0.220	-0.218	-0.214	-0.210	-0.206	-0.200	-0.195	-0.189	-0.181	-0.174	-0.164	-0.156	-0.145	-0.135	-0.124	-0.112	-0.100	-0.089	-0.075	-0.061	-0.048	-0.032	-0.019	-0.002	0.012	0.029	0.045	0.061	0.078	0.095	0.110	0.126	0.144	0.160	0.175	0.191	0.208	0.222	0.238	0.252	0.266	0.280	0.292	0.305	0.318	0.329	0.340	0.350	0.360	0.370	0.379	0.386	0.394	0.400	0.406	0.411	0.416	0.421	0.424	0.426	0.430	0.432	0.432	0.434	0.434	0.434	0.434	0.432	0.430	0.430	0.428	0.425	0.422	0.420	0.418	0.414	0.410	0.408	0.404	0.400	0.396	0.392	0.389	0.385	0.381	0.376	0.372	0.368	0.364	0.360	0.355	0.351	0.348	0.341	0.336	0.332	0.328	0.322	0.318	0.312	0.309	0.302	0.298	0.292	0.286	0.282	0.276	0.270	0.265	0.260	0.254	0.248	0.241	0.236	0.230	0.226	0.221	0.215	0.210	0.206	0.202	0.199	0.194	0.191	0.188	0.186	0.184	0.181	0.181	0.181	0.181	0.182	0.184	0.185	0.189	0.192	0.196	0.200	0.206	0.214	0.220	0.226	0.235	0.244	0.254	0.264	0.275	0.286	0.298	0.310	0.321	0.335	0.349	0.362	0.376	0.391	0.406	0.420	0.434	0.449	0.464	0.478	0.491	0.506	0.519	0.531	0.545	0.556	0.569	0.580	0.590	0.600	0.610	0.619	0.626	0.634	0.641	0.648	0.652	0.656	0.661	0.664	0.666	0.669	0.671	0.671	0.671	0.671	0.671	0.670	0.668	0.666	0.664	0.661	0.659	0.655	0.652	0.649	0.645	0.641	0.639	0.635	0.631	0.629	0.626	0.622	0.621	0.618	0.616	0.614	0.614	0.611	0.612	0.612	0.612	0.614	0.615	0.618	0.620	0.624	0.628	0.631	0.636	0.641	0.648	0.655	0.661	0.669	0.678	0.685	0.695	0.704	0.714	0.724	0.734	0.745	0.756	0.768	0.778	0.791	0.802	0.814	0.828	0.839	0.852	0.865	0.879	0.891	0.905	0.916	0.930	0.942	0.954	0.966	0.978	0.990	1.001	1.012	1.024	1.035	1.044	1.054	1.064	1.071	1.080	1.088	1.095	1.102	1.108	1.114	1.119	1.122	1.128	1.130	1.134	1.135	1.138	1.138	1.139	1.138	1.138	1.135	1.134	1.131	1.129	1.124	1.120	1.115	1.110	1.104	1.099	1.092	1.085	1.079	1.071	1.064	1.056	1.046	1.038	1.030	1.020	1.011	1.004	0.994	0.985	0.975	0.968	0.959	0.949	0.941	0.932	0.925	0.916	0.909	0.901	0.895	0.889	0.882	0.879	0.872	0.869	0.866	0.862	0.860	0.859	0.856	0.856	0.855	0.855	0.858	0.860	0.862	0.865	0.870	0.875	0.881	0.888	0.895	0.902	0.911	0.921	0.931	0.942	0.955	0.968	0.980	0.996	1.010	1.026	1.044	1.061	1.079	1.099	1.118	1.138	1.159	1.181	1.205	1.229	1.254	1.278	1.305	1.330	1.359	1.388	1.416	1.446	1.478	1.510	1.542	1.576	1.611	1.646	1.682	1.721	1.759	1.798	1.839	1.881	1.924	1.968	2.011	2.059	2.106	2.155	2.204	2.255	2.306	2.359	2.414	2.469	2.526	2.585	2.645	2.705	2.768	2.832	2.896	2.962	3.030	3.099	3.169	3.241	3.314	3.388	3.462	3.539	3.616	3.695	3.774	3.855	3.936	4.019	4.101	4.186	4.270	4.355	4.441	4.528	4.614	4.701	4.789	4.876	4.964	5.051	5.139	5.226	5.314	5.399	5.485	5.571	5.656	5.740	5.822	5.905	5.988	6.068	6.146	6.224	6.300	6.376	6.449	6.521	6.591	6.660	6.725	6.790	6.852	6.914	6.971	7.028	7.080	7.132	7.181	7.228	7.271	7.311	7.350	7.386	7.419	7.449	7.475	7.500	7.520	7.540	7.554	7.568	7.576	7.582	7.586	7.586	7.581	7.575	7.565	7.552	7.536	7.516	7.494	7.468	7.439	7.405	7.370	7.330	7.288	7.242	7.194	7.142	7.088	7.029	6.968	6.905	6.838	6.768	6.695	6.618	6.539	6.458	6.372	6.286	6.198	6.105	6.010	5.912	5.814	5.712	5.609	5.502	5.392	5.284	5.170	5.056	4.939	4.820	4.700	4.578	4.454	4.329	4.201	4.072	3.942	3.810	3.676	3.542	3.406	3.269	3.130	2.990	2.846	2.704	2.559	2.412	2.264	2.116	1.966	1.814	1.660	1.506	1.349	1.191	1.032	0.872	0.710	0.548	0.381	0.216	0.048	-0.121	-0.292	-0.464	-0.638	-0.811	-0.988	-1.164	-1.344	-1.522	-1.704	-1.885	-2.068	-2.251	-2.436	-2.621	-2.806	-2.992	-3.180	-3.366	-3.554	-3.741	-3.929	-4.115	-4.301	-4.488	-4.674	-4.858	-5.042	-5.224	-5.406	-5.588	-5.765	-5.944	-6.119	-6.291	-6.464	-6.634	-6.800	-6.965	-7.126	-7.285	-7.441	-7.595	-7.745	-7.891	-8.036	-8.175	-8.312	-8.446	-8.575	-8.701	-8.824	-8.942	-9.056	-9.166	-9.272	-9.375	-9.475	-9.569	-9.660	-9.745	-9.829	-9.906	-9.982	-10.052	-10.120	-10.182	-10.242	-10.298	-10.350	-10.398	-10.442	-10.484	-10.521	-10.554	-10.585	-10.612	-10.636	-10.659	-10.676	-10.690	-10.704	-10.712	-10.720	-10.724	-10.725	-10.724	-10.719	-10.712	-10.704	-10.692	-10.680	-10.665	-10.648	-10.628	-10.609	-10.585	-10.560	-10.534	-10.505	-10.476	-10.445	-10.411	-10.378	-10.341	-10.305	-10.265	-10.225	-10.184	-10.141	-10.099	-10.052	-10.008	-9.960	-9.911	-9.861	-9.811	-9.760	-9.708	-9.654	-9.599	-9.544	-9.488	-9.429	-9.370	-9.310	-9.250	-9.189	-9.126	-9.062	-8.998	-8.931	-8.865	-8.798	-8.729	-8.659	-8.589	-8.518	-8.445	-8.371	-8.298	-8.221	-8.144	-8.066	-7.986	-7.906	-7.824	-7.741	-7.658	-7.572	-7.485	-7.398	-7.309	-7.219	-7.126	-7.034	-6.940	-6.845	-6.746	-6.650	-6.550	-6.449	-6.348	-6.245	-6.141	-6.035	-5.928	-5.820	-5.710	-5.599	-5.488	-5.374	-5.260	-5.145	-5.028	-4.911	-4.792	-4.674	-4.554	-4.432	-4.311	-4.189	-4.065	-3.941	-3.818	-3.692	-3.566	-3.440	-3.315	-3.188	-3.061	-2.934	-2.806	-2.679	-2.551	-2.422	-2.296	-2.168	-2.041	-1.914	-1.785	-1.658	-1.532	-1.405	-1.279	-1.152	-1.028	-0.902	-0.778	-0.652	-0.528	-0.404	-0.280	-0.158	-0.035	0.088	0.209	0.329	0.450	0.570	0.690	0.809	0.926	1.045	1.162	1.279	1.395	1.511	1.626	1.741	1.855	1.969	2.082	2.195	2.308	2.419	2.530	2.639	2.749	2.858	2.965	3.072	3.178	3.284	3.390	3.492	3.596	3.698	3.800	3.901	4.000	4.099	4.196	4.292	4.388	4.482	4.576	4.668	4.759	4.849	4.938	5.024	5.110	5.195	5.279	5.360	5.442	5.521	5.601	5.679	5.755	5.830	5.904	5.976	6.049	6.120	6.189	6.256	6.324	6.390	6.455	6.519	6.582	6.644	6.705	6.765	6.824	6.881	6.939	6.995	7.050	7.105	7.158	7.209	7.260	7.310	7.359	7.408	7.452	7.499	7.544	7.586	7.629	7.670	7.709	7.748	7.784	7.820	7.854	7.886	7.916	7.946	7.974	7.999	8.023	8.045	8.066	8.084	8.100	8.115	8.127	8.137	8.146	8.152	8.158	8.159	8.160	8.158	8.154	8.149	8.141	8.132	8.121	8.109	8.094	8.078	8.061	8.041	8.021	7.999	7.976	7.954	7.928	7.902	7.876	7.849	7.820	7.792	7.762	7.734	7.704	7.674	7.645	7.615	7.584	7.555	7.528	7.499	7.470	7.442	7.416	7.389	7.364	7.339	7.315	7.292	7.269	7.248	7.226	7.205	7.186	7.168	7.149	7.131	7.114	7.099	7.082	7.066	7.052	7.038	7.024	7.009	6.995	6.981	6.968	6.955	6.941	6.928	6.915	6.900	6.886	6.872	6.858	6.841	6.826	6.811	6.794	6.778	6.759	6.742	6.725	6.705	6.686	6.668	6.648	6.626	6.606	6.586	6.565	6.545	6.524	6.501	6.480	6.459	6.438	6.416	6.395	6.375	6.354	6.334	6.315	6.296	6.278	6.260	6.244	6.228	6.211	6.198	6.184	6.170	6.159	6.149	6.138	6.128	6.120	6.111	6.105	6.100	6.095	6.092	6.088	6.086	6.084	6.084	6.084	6.084	6.085	6.086	6.090	6.091	6.095	6.098	6.100	6.104	6.108	6.110	6.114	6.118	6.120	6.124	6.126	6.128	6.130	6.130	6.131	6.130	6.130	6.128	6.125	6.122	6.119	6.114	6.109	6.101	6.094	6.085	6.076	6.066	6.056	6.045	6.032	6.019	6.005	5.990	5.975	5.959	5.942	5.926	5.910	5.891	5.875	5.858	5.839	5.820	5.802	5.782	5.764	5.745	5.728	5.710	5.691	5.674	5.656	5.639	5.622	5.606	5.590	5.576	5.561	5.548	5.534	5.521	5.509	5.496	5.485	5.475	5.466	5.456	5.448	5.440	5.432	5.425	5.419	5.412	5.406	5.400	5.395	5.391	5.385	5.380	5.376	5.372	5.366	5.361	5.358	5.352	5.346	5.341	5.335	5.329	5.321	5.312	5.304	5.296	5.286	5.276	5.265	5.254	5.241	5.226	5.212	5.198	5.180	5.162	5.145	5.126	5.106	5.085	5.064	5.041	5.016	4.992	4.969	4.942	4.915	4.888	4.859	4.831	4.801	4.772	4.741	4.711	4.680	4.649	4.616	4.584	4.551	4.519	4.485	4.452	4.419	4.388	4.352	4.320	4.286	4.252	4.220	4.188	4.155	4.122	4.089	4.058	4.024	3.992	3.960	3.929	3.896	3.865	3.832	3.802	3.770	3.739	3.706	3.675	3.644	3.612	3.580	3.549	3.516	3.485	3.452	3.420	3.388	3.355	3.321	3.290	3.256	3.222	3.189	3.154	3.120	3.085	3.050	3.015	2.980	2.944	2.906	2.870	2.834	2.798	2.760	2.724	2.688	2.650	2.614	2.576	2.540	2.502	2.466	2.430	2.394	2.358	2.322	2.288	2.251	2.216	2.182	2.149	2.115	2.081	2.049	2.016	1.985	1.954	1.922	1.894	1.864	1.835	1.806	1.779	1.751	1.724	1.698	1.671	1.645	1.621	1.596	1.571	1.549	1.525	1.502	1.479	1.456	1.435	1.414	1.392	1.372	1.351	1.331	1.311	1.291	1.271	1.251	1.234	1.214	1.194	1.176	1.158	1.138	1.120	1.101	1.084	1.066	1.048	1.030	1.011	0.995	0.976	0.960	0.941	0.925	0.908	0.890	0.872	0.856	0.839	0.820	0.804	0.786	0.769	0.751	0.735	0.718	0.701	0.682	0.666	0.649	0.632	0.615	0.598	0.580	0.562	0.545	0.528	0.509	0.490	0.472	0.454	0.436	0.416	0.396	0.378	0.358	0.338	0.319	0.298	0.276	0.256	0.234	0.211	0.190	0.166	0.144	0.119	0.095	0.070	0.045	0.019	-0.008	-0.035	-0.061	-0.089	-0.118	-0.146	-0.176	-0.205	-0.235	-0.265	-0.296	-0.329	-0.360	-0.391	-0.424	-0.456	-0.490	-0.522	-0.556	-0.589	-0.622	-0.656	-0.689	-0.722	-0.756	-0.790	-0.824	-0.858	-0.890	-0.924	-0.955	-0.988	-1.020	-1.051	-1.081	-1.112	-1.142	-1.172	-1.200	-1.229	-1.256	-1.282	-1.308	-1.332	-1.358	-1.381	-1.405	-1.425	-1.446	-1.466	-1.485	-1.504	-1.521	-1.538	-1.552	-1.568	-1.580	-1.594	-1.605	-1.618	-1.628	-1.638	-1.646	-1.654	-1.661	-1.669	-1.675	-1.681	-1.688	-1.691	-1.696	-1.700	-1.705	-1.708	-1.712	-1.715	-1.719	-1.722	-1.726	-1.731	-1.735	-1.738	-1.742	-1.748	-1.752	-1.758	-1.765	-1.771	-1.779	-1.786	-1.794	-1.804	-1.814	-1.824	-1.835	-1.846	-1.859	-1.870	-1.884	-1.898	-1.912	-1.928	-1.942	-1.960	-1.976	-1.994	-2.011	-2.029	-2.046	-2.065	-2.085	-2.104	-2.121	-2.142	-2.161	-2.180	-2.199	-2.219	-2.238	-2.255	-2.275	-2.292	-2.309	-2.326	-2.344	-2.360	-2.375	-2.389	-2.404	-2.416	-2.430	-2.441	-2.451	-2.462	-2.471	-2.480	-2.489	-2.494	-2.500	-2.505	-2.508	-2.510	-2.512	-2.512	-2.512	-2.510	-2.508	-2.504	-2.499	-2.492	-2.485	-2.478	-2.470	-2.460	-2.448	-2.438	-2.425	-2.410	-2.398	-2.381	-2.366	-2.349	-2.332	-2.315	-2.296	-2.278	-2.259	-2.240	-2.220	-2.200	-2.179	-2.160	-2.139	-2.118	-2.096	-2.075	-2.054	-2.034	-2.014	-1.994	-1.974	-1.955	-1.936	-1.919	-1.900	-1.882	-1.868	-1.852	-1.838	-1.822	-1.810	-1.798	-1.788	-1.776	-1.768	-1.760	-1.752	-1.748	-1.744	-1.741	-1.738	-1.736	-1.738	-1.740	-1.741	-1.746	-1.750	-1.758	-1.764	-1.772	-1.782	-1.794	-1.805	-1.818	-1.831	-1.846	-1.861	-1.878	-1.895	-1.911	-1.930	-1.949	-1.969	-1.988	-2.009	-2.027	-2.049	-2.069	-2.090	-2.110	-2.131	-2.151	-2.171	-2.191	-2.210	-2.230	-2.249	-2.268	-2.285	-2.301	-2.318	-2.332	-2.348	-2.362	-2.375	-2.389	-2.399	-2.410	-2.419	-2.429	-2.435	-2.441	-2.446	-2.451	-2.455	-2.458	-2.458	-2.459	-2.458	-2.456	-2.454	-2.450	-2.444	-2.440	-2.432	-2.425	-2.418	-2.409	-2.399	-2.389	-2.379	-2.366	-2.355	-2.341	-2.329	-2.315	-2.301	-2.288	-2.271	-2.258	-2.241	-2.226	-2.211	-2.196	-2.180	-2.164	-2.148	-2.131	-2.116	-2.100	-2.085	-2.070	-2.055	-2.040	-2.026	-2.011	-1.998	-1.984	-1.970	-1.958	-1.945	-1.934	-1.922	-1.910	-1.900	-1.889	-1.879	-1.870	-1.861	-1.852	-1.842	-1.836	-1.828	-1.820	-1.814	-1.808	-1.801	-1.795	-1.789	-1.784	-1.778	-1.772	-1.768	-1.762	-1.759	-1.754	-1.749	-1.745	-1.741	-1.736	-1.731	-1.726	-1.722	-1.719	-1.714	-1.709	-1.704	-1.700	-1.695	-1.690	-1.684	-1.680	-1.674	-1.668	-1.662	-1.656	-1.651	-1.644	-1.638	-1.631	-1.625	-1.620	-1.614	-1.606	-1.600	-1.592	-1.586	-1.579	-1.574	-1.566	-1.560	-1.554	-1.546	-1.540	-1.534	-1.526	-1.519	-1.514	-1.506	-1.499	-1.492	-1.485	-1.478	-1.469	-1.461	-1.454	-1.445	-1.436	-1.429	-1.420	-1.410	-1.400	-1.390	-1.379	-1.369	-1.356	-1.345	-1.332	-1.318	-1.305	-1.290	-1.276	-1.260	-1.244	-1.228	-1.210	-1.194	-1.174	-1.156	-1.138	-1.118	-1.096	-1.076	-1.055	-1.032	-1.012	-0.990	-0.969	-0.946	-0.924	-0.902	-0.880	-0.858	-0.836	-0.816	-0.795	-0.775	-0.755	-0.736	-0.718	-0.700	-0.682	-0.668	-0.652	-0.640	-0.628	-0.618	-0.608	-0.600	-0.594	-0.590	-0.586	-0.585	-0.585	-0.588	-0.591	-0.598	-0.606	-0.615	-0.628	-0.641	-0.656	-0.672	-0.691	-0.712	-0.735	-0.759	-0.784	-0.811	-0.840	-0.870	-0.901	-0.934	-0.966	-1.002	-1.038	-1.072	-1.110	-1.146	-1.184	-1.221	-1.259	-1.296	-1.335	-1.371	-1.409	-1.445	-1.481	-1.516	-1.550	-1.584	-1.616	-1.646	-1.675	-1.704	-1.730	-1.755	-1.779	-1.800	-1.819	-1.838	-1.854	-1.868	-1.880	-1.891	-1.899	-1.906	-1.911	-1.915	-1.916	-1.916	-1.915	-1.911	-1.906	-1.900	-1.892	-1.884	-1.872	-1.861	-1.850	-1.836	-1.822	-1.808	-1.792	-1.776	-1.760	-1.744	-1.728	-1.711	-1.694	-1.678	-1.662	-1.646	-1.630	-1.616	-1.602	-1.589	-1.576	-1.565	-1.554	-1.544	-1.535	-1.528	-1.520	-1.515	-1.510	-1.506	-1.504	-1.502	-1.502	-1.504	-1.506	-1.511	-1.516	-1.521	-1.528	-1.535	-1.545	-1.555	-1.565	-1.578	-1.589	-1.602	-1.616	-1.630	-1.646	-1.661	-1.678	-1.692	-1.709	-1.726	-1.742	-1.759	-1.775	-1.792	-1.808	-1.825	-1.841	-1.856	-1.871	-1.886	-1.901	-1.915	-1.928	-1.940	-1.952	-1.962	-1.974	-1.984	-1.992	-2.001	-2.007	-2.015	-2.020	-2.024	-2.027	-2.030	-2.031	-2.031	-2.031	-2.027	-2.025	-2.020	-2.015	-2.009	-2.000	-1.991	-1.981	-1.970	-1.955	-1.941	-1.926	-1.910	-1.891	-1.871	-1.851	-1.830	-1.806	-1.784	-1.758	-1.731	-1.704	-1.675	-1.645	-1.615	-1.582	-1.550	-1.516	-1.481	-1.446	-1.409	-1.371	-1.335	-1.296	-1.258	-1.218	-1.178	-1.139	-1.099	-1.059	-1.019	-0.979	-0.940	-0.900	-0.861	-0.821	-0.784	-0.748	-0.710	-0.675	-0.640	-0.605	-0.572	-0.541	-0.511	-0.481	-0.454	-0.428	-0.402	-0.380	-0.359	-0.339	-0.321	-0.306	-0.292	-0.280	-0.270	-0.262	-0.255	-0.250	-0.249	-0.249	-0.249	-0.252	-0.258	-0.265	-0.272	-0.284	-0.295	-0.310	-0.326	-0.342	-0.361	-0.380	-0.402	-0.425	-0.449	-0.472	-0.499	-0.525	-0.551	-0.579	-0.606	-0.635	-0.662	-0.691	-0.720	-0.749	-0.775	-0.804	-0.832	-0.859	-0.885	-0.910	-0.935	-0.960	-0.982	-1.004	-1.025	-1.044	-1.061	-1.079	-1.092	-1.108	-1.119	-1.129	-1.136	-1.144	-1.150	-1.152	-1.154	-1.152	-1.151	-1.148	-1.141	-1.135	-1.125	-1.114	-1.101	-1.088	-1.071	-1.055	-1.036	-1.016	-0.995	-0.972	-0.950	-0.925	-0.900	-0.875	-0.846	-0.820	-0.791	-0.762	-0.734	-0.706	-0.676	-0.648	-0.619	-0.590	-0.561	-0.534	-0.507	-0.480	-0.455	-0.429	-0.404	-0.380	-0.358	-0.336	-0.316	-0.298	-0.280	-0.262	-0.248	-0.235	-0.221	-0.210	-0.201	-0.194	-0.188	-0.181	-0.179	-0.178	-0.176	-0.179	-0.180	-0.185	-0.190	-0.196	-0.205	-0.215	-0.224	-0.235	-0.249	-0.262	-0.276	-0.291	-0.308	-0.324	-0.340	-0.358	-0.376	-0.394	-0.412	-0.431	-0.451	-0.470	-0.489	-0.507	-0.525	-0.544	-0.561	-0.578	-0.594	-0.610	-0.625	-0.639	-0.651	-0.664	-0.676	-0.686	-0.696	-0.705	-0.711	-0.719	-0.724	-0.728	-0.730	-0.731	-0.731	-0.730	-0.728	-0.724	-0.719	-0.712	-0.706	-0.698	-0.688	-0.676	-0.665	-0.652	-0.639	-0.624	-0.608	-0.591	-0.576	-0.559	-0.539	-0.520	-0.501	-0.481	-0.461	-0.439	-0.419	-0.398	-0.376	-0.355	-0.334	-0.312	-0.291	-0.270	-0.250	-0.230	-0.210	-0.190	-0.171	-0.155	-0.138	-0.121	-0.105	-0.090	-0.078	-0.064	-0.052	-0.041	-0.032	-0.022	-0.016	-0.010	-0.005	-0.001	0.001	0.002	0.002	0.001	-0.002	-0.006	-0.012	-0.020	-0.028	-0.038	-0.049	-0.061	-0.075	-0.091	-0.106	-0.125	-0.144	-0.165	-0.186	-0.209	-0.232	-0.259	-0.284	-0.311	-0.339	-0.366	-0.396	-0.428	-0.459	-0.489	-0.521	-0.555	-0.589	-0.621	-0.656	-0.691	-0.725	-0.759	-0.794	-0.828	-0.862	-0.896	-0.930	-0.964	-0.996	-1.030	-1.061	-1.095	-1.126	-1.158	-1.188	-1.216	-1.245	-1.274	-1.300	-1.326	-1.352	-1.376	-1.401	-1.424	-1.446	-1.468	-1.489	-1.508	-1.528	-1.545	-1.562	-1.580	-1.596	-1.612	-1.628	-1.641	-1.658	-1.670	-1.685	-1.699	-1.711	-1.725	-1.738	-1.751	-1.762	-1.776	-1.791	-1.804	-1.819	-1.834	-1.848	-1.862	-1.879	-1.895	-1.911	-1.929	-1.946	-1.965	-1.985	-2.005	-2.025	-2.046	-2.069	-2.091	-2.114	-2.139	-2.162	-2.188	-2.212	-2.238	-2.262	-2.289	-2.314	-2.340	-2.366	-2.394	-2.420	-2.445	-2.471	-2.498	-2.522	-2.546	-2.570	-2.594	-2.616	-2.639	-2.660	-2.680	-2.698	-2.716	-2.731	-2.748	-2.761	-2.774	-2.785	-2.795	-2.804	-2.811	-2.816	-2.821	-2.825	-2.826	-2.826	-2.825	-2.824	-2.820	-2.816	-2.811	-2.804	-2.796	-2.788	-2.779	-2.769	-2.759	-2.749	-2.738	-2.726	-2.714	-2.701	-2.690	-2.676	-2.665	-2.654	-2.644	-2.631	-2.622	-2.612	-2.604	-2.596	-2.589	-2.582	-2.578	-2.574	-2.570	-2.569	-2.568	-2.569	-2.569	-2.572	-2.576	-2.581	-2.588	-2.595	-2.604	-2.615	-2.625	-2.638	-2.651	-2.665	-2.679	-2.695	-2.711	-2.729	-2.746	-2.764	-2.782	-2.801	-2.820	-2.839	-2.858	-2.876	-2.894	-2.914	-2.931	-2.948	-2.965	-2.980	-2.996	-3.010	-3.024	-3.036	-3.049	-3.058	-3.068	-3.075	-3.081	-3.085	-3.090	-3.091	-3.092	-3.090	-3.088	-3.084	-3.078	-3.071	-3.062	-3.051	-3.040	-3.026	-3.012	-2.996	-2.980	-2.962	-2.942	-2.921	-2.900	-2.878	-2.854	-2.831	-2.805	-2.779	-2.754	-2.728	-2.699	-2.672	-2.644	-2.618	-2.589	-2.562	-2.534	-2.508	-2.480	-2.452	-2.426	-2.401	-2.375	-2.350	-2.326	-2.304	-2.280	-2.259	-2.238	-2.218	-2.198	-2.180	-2.162	-2.146	-2.131	-2.116	-2.102	-2.090	-2.079	-2.069	-2.060	-2.051	-2.044	-2.038	-2.033	-2.027	-2.024	-2.022	-2.020	-2.018	-2.019	-2.019	-2.020	-2.021	-2.024	-2.026	-2.030	-2.034	-2.038	-2.042	-2.047	-2.054	-2.059	-2.065	-2.072	-2.079	-2.088	-2.094	-2.101	-2.109	-2.116	-2.124	-2.131	-2.140	-2.149	-2.158	-2.165	-2.172	-2.181	-2.190	-2.198	-2.205	-2.212	-2.221	-2.230	-2.238	-2.245	-2.254	-2.260	-2.268	-2.275	-2.281	-2.289	-2.295	-2.301	-2.308	-2.314	-2.320	-2.325	-2.330	-2.336	-2.340	-2.344	-2.349	-2.352	-2.355	-2.359	-2.360	-2.361	-2.362	-2.362	-2.362	-2.362	-2.362	-2.360	-2.358	-2.355	-2.351	-2.348	-2.342	-2.338	-2.331	-2.324	-2.318	-2.309	-2.299	-2.290	-2.280	-2.268	-2.256	-2.244	-2.231	-2.218	-2.202	-2.188	-2.171	-2.154	-2.138	-2.120	-2.102	-2.084	-2.064	-2.044	-2.024	-2.005	-1.984	-1.962	-1.941	-1.921	-1.899	-1.878	-1.855	-1.834	-1.811	-1.790	-1.770	-1.748	-1.728	-1.706	-1.688	-1.666	-1.646	-1.629	-1.609	-1.590	-1.572	-1.555	-1.538	-1.521	-1.505	-1.490	-1.475	-1.460	-1.446	-1.435	-1.422	-1.410	-1.399	-1.389	-1.379	-1.370	-1.362	-1.354	-1.346	-1.339	-1.334	-1.328	-1.322	-1.318	-1.314	-1.309	-1.306	-1.304	-1.302	-1.300	-1.299	-1.299	-1.298	-1.299	-1.299	-1.299	-1.300	-1.301	-1.304	-1.305	-1.306	-1.310	-1.312	-1.315	-1.320	-1.322	-1.326	-1.330	-1.335	-1.340	-1.345	-1.349	-1.355	-1.360	-1.368	-1.372	-1.380	-1.386	-1.394	-1.401	-1.409	-1.418	-1.425	-1.435	-1.442	-1.452	-1.462	-1.471	-1.482	-1.492	-1.504	-1.515	-1.526	-1.539	-1.550	-1.562	-1.575	-1.586	-1.600	-1.614	-1.626	-1.639	-1.654	-1.668	-1.681	-1.695	-1.710	-1.724	-1.739	-1.754	-1.768	-1.782	-1.796	-1.812	-1.826	-1.840	-1.855	-1.869	-1.882	-1.896	-1.910	-1.924	-1.938	-1.949	-1.961	-1.974	-1.985	-1.998	-2.007	-2.019	-2.030	-2.039	-2.049	-2.059	-2.068	-2.076	-2.084	-2.094	-2.100	-2.108	-2.114	-2.121	-2.129	-2.134	-2.140	-2.145	-2.151	-2.156	-2.161	-2.168	-2.172	-2.176	-2.181	-2.186	-2.190	-2.195	-2.199	-2.204	-2.206	-2.211	-2.215	-2.219	-2.222	-2.228	-2.231	-2.236	-2.241	-2.245	-2.250	-2.254	-2.258	-2.262	-2.266	-2.270	-2.275	-2.279	-2.284	-2.288	-2.291	-2.295	-2.299	-2.304	-2.308	-2.311	-2.315	-2.318	-2.321	-2.324	-2.328	-2.329	-2.332	-2.334	-2.336	-2.338	-2.339	-2.341	-2.341	-2.342	-2.341	-2.340	-2.341	-2.340	-2.339	-2.338	-2.336	-2.335	-2.332	-2.330	-2.329	-2.326	-2.324	-2.321	-2.319	-2.315	-2.314	-2.310	-2.308	-2.305	-2.302	-2.300	-2.298	-2.296	-2.295	-2.294	-2.292	-2.291	-2.291	-2.291	-2.291	-2.292	-2.295	-2.296	-2.299	-2.301	-2.305	-2.309	-2.314	-2.320	-2.325	-2.332	-2.339	-2.348	-2.356	-2.365	-2.375	-2.384	-2.395	-2.405	-2.416	-2.429	-2.441	-2.454	-2.468	-2.479	-2.492	-2.508	-2.520	-2.534	-2.548	-2.561	-2.575	-2.588	-2.602	-2.614	-2.628	-2.640	-2.652	-2.665	-2.675	-2.686	-2.696	-2.708	-2.716	-2.724	-2.731	-2.738	-2.744	-2.748	-2.752	-2.755	-2.758	-2.759	-2.758	-2.758	-2.756	-2.754	-2.749	-2.744	-2.738	-2.731	-2.722	-2.712	-2.702	-2.692	-2.679	-2.665	-2.651	-2.636	-2.621	-2.604	-2.586	-2.568	-2.548	-2.528	-2.508	-2.486	-2.464	-2.442	-2.419	-2.395	-2.372	-2.348	-2.322	-2.298	-2.274	-2.249	-2.224	-2.199	-2.172	-2.148	-2.121	-2.098	-2.072	-2.046	-2.021	-1.998	-1.972	-1.950	-1.925	-1.902	-1.879	-1.856	-1.834	-1.812	-1.791	-1.770	-1.751	-1.731	-1.712	-1.694	-1.676	-1.659	-1.642	-1.626	-1.610	-1.595	-1.581	-1.566	-1.552	-1.540	-1.528	-1.516	-1.505	-1.492	-1.482	-1.472	-1.462	-1.454	-1.445	-1.436	-1.428	-1.420	-1.411	-1.404	-1.398	-1.391	-1.384	-1.378	-1.371	-1.366	-1.361	-1.355	-1.350	-1.345	-1.340	-1.336	-1.331	-1.328	-1.322	-1.319	-1.314	-1.310	-1.305	-1.301	-1.299	-1.294	-1.290	-1.288	-1.282	-1.280	-1.278	-1.272	-1.270	-1.266	-1.264	-1.260	-1.256	-1.254	-1.250	-1.246	-1.242	-1.239	-1.235	-1.231	-1.228	-1.224	-1.220	-1.215	-1.211	-1.206	-1.202	-1.196	-1.191	-1.186	-1.181	-1.176	-1.170	-1.165	-1.159	-1.152	-1.146	-1.140	-1.131	-1.124	-1.116	-1.109	-1.102	-1.094	-1.085	-1.076	-1.068	-1.059	-1.049	-1.040	-1.030	-1.020	-1.010	-1.000	-0.989	-0.978	-0.966	-0.955	-0.944	-0.932	-0.920	-0.909	-0.896	-0.885	-0.872	-0.861	-0.849	-0.836	-0.825	-0.812	-0.800	-0.789	-0.776	-0.765	-0.754	-0.744	-0.732	-0.722	-0.712	-0.701	-0.692	-0.684	-0.675	-0.668	-0.660	-0.654	-0.646	-0.641	-0.636	-0.634	-0.629	-0.626	-0.625	-0.624	-0.624	-0.625	-0.626	-0.629	-0.631	-0.636	-0.640	-0.645	-0.652	-0.660	-0.669	-0.679	-0.688	-0.699	-0.709	-0.721	-0.734	-0.748	-0.760	-0.776	-0.790	-0.805	-0.820	-0.836	-0.852	-0.869	-0.885	-0.901	-0.919	-0.936	-0.951	-0.968	-0.984	-0.999	-1.015	-1.029	-1.045	-1.058	-1.071	-1.084	-1.096	-1.106	-1.118	-1.126	-1.135	-1.142	-1.149	-1.155	-1.160	-1.164	-1.166	-1.168	-1.169	-1.169	-1.166	-1.165	-1.160	-1.155	-1.151	-1.144	-1.136	-1.128	-1.120	-1.110	-1.099	-1.088	-1.078	-1.064	-1.051	-1.039	-1.025	-1.010	-0.996	-0.981	-0.968	-0.954	
