# Supplementary material for: Motion onset VEPs can see through the blur
Source: Sci Rep. 2024 Sep 12;14:21296. doi: 10.1038/s41598-024-72483-z (PMC11393312; doi:10.1038/s41598-024-72483-z)
Supplement: Supplementary file 3 — Supplementary Information 3. [file 41598_2024_72483_MOESM3_ESM.zip › VEP_raw_data/source_data/SourceBlurVEP-S003_VEP_2023-03-29_10-59-14.txt]

0.000	0.000	99999.999	6250.000	50.000	-2193.000	-2061.000	6248.000	7.000	100.000	5.000	2.000	1.000	1.000	0.000	0.000	0.000	0.000	0.000	0.000	0.000	0.000	0.000	0.000	0.000	0.000	0.000	-0.125	-0.119	-0.111	-0.102	-0.092	-0.081	-0.069	-0.055	-0.040	-0.022	-0.005	0.011	0.031	0.051	0.072	0.094	0.118	0.141	0.165	0.190	0.214	0.240	0.265	0.292	0.318	0.342	0.369	0.395	0.421	0.446	0.471	0.496	0.521	0.544	0.566	0.588	0.610	0.630	0.649	0.666	0.684	0.699	0.714	0.726	0.739	0.748	0.756	0.765	0.771	0.775	0.779	0.780	0.780	0.778	0.775	0.771	0.764	0.756	0.748	0.736	0.724	0.711	0.698	0.681	0.665	0.648	0.629	0.609	0.588	0.568	0.544	0.522	0.499	0.474	0.450	0.426	0.401	0.376	0.352	0.328	0.304	0.280	0.255	0.231	0.209	0.186	0.164	0.142	0.122	0.101	0.082	0.064	0.046	0.029	0.012	-0.002	-0.018	-0.030	-0.042	-0.054	-0.064	-0.075	-0.082	-0.090	-0.098	-0.104	-0.109	-0.112	-0.118	-0.120	-0.121	-0.122	-0.124	-0.125	-0.125	-0.125	-0.125	-0.124	-0.124	-0.122	-0.120	-0.120	-0.118	-0.116	-0.115	-0.115	-0.115	-0.114	-0.115	-0.116	-0.116	-0.118	-0.120	-0.122	-0.124	-0.129	-0.132	-0.138	-0.141	-0.148	-0.152	-0.159	-0.166	-0.175	-0.182	-0.191	-0.200	-0.210	-0.221	-0.230	-0.241	-0.251	-0.262	-0.274	-0.285	-0.296	-0.308	-0.318	-0.329	-0.339	-0.350	-0.359	-0.369	-0.378	-0.386	-0.394	-0.401	-0.406	-0.412	-0.418	-0.421	-0.425	-0.426	-0.428	-0.428	-0.425	-0.422	-0.419	-0.415	-0.409	-0.404	-0.395	-0.386	-0.376	-0.365	-0.354	-0.340	-0.325	-0.310	-0.292	-0.275	-0.258	-0.239	-0.219	-0.198	-0.176	-0.154	-0.131	-0.108	-0.084	-0.059	-0.035	-0.010	0.014	0.040	0.064	0.090	0.115	0.140	0.165	0.190	0.214	0.239	0.262	0.286	0.309	0.331	0.351	0.372	0.392	0.411	0.429	0.445	0.462	0.478	0.491	0.506	0.519	0.530	0.540	0.549	0.558	0.564	0.571	0.575	0.580	0.582	0.585	0.588	0.586	0.586	0.585	0.582	0.580	0.578	0.572	0.568	0.562	0.558	0.551	0.544	0.538	0.530	0.522	0.516	0.509	0.501	0.494	0.488	0.480	0.472	0.466	0.460	0.452	0.449	0.442	0.439	0.435	0.431	0.429	0.428	0.426	0.426	0.426	0.428	0.429	0.432	0.436	0.440	0.446	0.451	0.459	0.466	0.474	0.484	0.494	0.504	0.515	0.528	0.540	0.554	0.566	0.581	0.596	0.611	0.628	0.644	0.660	0.676	0.694	0.711	0.729	0.745	0.762	0.780	0.798	0.814	0.831	0.848	0.864	0.880	0.896	0.911	0.925	0.939	0.954	0.966	0.979	0.990	1.001	1.012	1.022	1.031	1.040	1.048	1.054	1.060	1.065	1.069	1.072	1.075	1.078	1.079	1.079	1.079	1.079	1.076	1.074	1.070	1.066	1.062	1.058	1.051	1.046	1.039	1.031	1.022	1.015	1.006	0.998	0.988	0.978	0.968	0.956	0.948	0.936	0.924	0.914	0.902	0.891	0.880	0.870	0.858	0.846	0.835	0.825	0.815	0.805	0.794	0.784	0.775	0.766	0.758	0.750	0.742	0.736	0.729	0.724	0.719	0.716	0.712	0.710	0.709	0.709	0.708	0.709	0.711	0.712	0.716	0.720	0.726	0.731	0.738	0.746	0.754	0.762	0.774	0.784	0.796	0.809	0.822	0.835	0.850	0.866	0.882	0.899	0.916	0.934	0.954	0.972	0.992	1.012	1.034	1.054	1.075	1.096	1.118	1.140	1.161	1.184	1.206	1.229	1.251	1.275	1.296	1.319	1.341	1.365	1.386	1.408	1.429	1.451	1.471	1.491	1.511	1.531	1.551	1.570	1.588	1.605	1.622	1.639	1.655	1.670	1.685	1.698	1.710	1.722	1.734	1.745	1.754	1.761	1.770	1.778	1.782	1.788	1.791	1.792	1.795	1.795	1.794	1.791	1.789	1.784	1.779	1.772	1.765	1.756	1.745	1.735	1.721	1.709	1.694	1.679	1.661	1.645	1.625	1.606	1.585	1.565	1.542	1.519	1.496	1.472	1.448	1.422	1.398	1.371	1.345	1.319	1.291	1.266	1.240	1.212	1.186	1.160	1.132	1.108	1.081	1.056	1.032	1.009	0.984	0.962	0.940	0.919	0.899	0.880	0.860	0.842	0.826	0.811	0.796	0.782	0.770	0.760	0.749	0.740	0.732	0.725	0.720	0.715	0.712	0.711	0.710	0.711	0.712	0.714	0.718	0.724	0.729	0.735	0.741	0.750	0.759	0.769	0.779	0.790	0.802	0.815	0.828	0.842	0.856	0.870	0.885	0.901	0.916	0.931	0.948	0.965	0.981	0.996	1.014	1.030	1.045	1.061	1.078	1.094	1.109	1.125	1.140	1.154	1.169	1.184	1.198	1.210	1.224	1.238	1.250	1.262	1.274	1.285	1.296	1.306	1.316	1.325	1.334	1.341	1.349	1.356	1.361	1.369	1.374	1.378	1.381	1.384	1.388	1.389	1.390	1.390	1.391	1.391	1.389	1.386	1.385	1.381	1.376	1.372	1.366	1.361	1.354	1.346	1.339	1.330	1.321	1.311	1.300	1.289	1.279	1.266	1.255	1.242	1.230	1.216	1.204	1.190	1.176	1.162	1.148	1.134	1.120	1.106	1.091	1.079	1.065	1.051	1.038	1.024	1.012	0.999	0.986	0.974	0.962	0.951	0.940	0.930	0.919	0.909	0.900	0.891	0.882	0.875	0.868	0.860	0.854	0.848	0.841	0.835	0.829	0.824	0.820	0.815	0.810	0.805	0.801	0.798	0.792	0.789	0.784	0.780	0.775	0.771	0.766	0.761	0.755	0.749	0.742	0.734	0.728	0.720	0.710	0.702	0.692	0.684	0.672	0.662	0.650	0.639	0.626	0.614	0.601	0.586	0.572	0.558	0.541	0.526	0.510	0.494	0.476	0.459	0.441	0.424	0.406	0.388	0.370	0.351	0.334	0.316	0.298	0.280	0.262	0.245	0.229	0.212	0.195	0.181	0.165	0.151	0.138	0.124	0.111	0.099	0.089	0.079	0.069	0.060	0.054	0.048	0.042	0.038	0.035	0.032	0.031	0.032	0.034	0.036	0.039	0.044	0.050	0.056	0.064	0.074	0.085	0.096	0.108	0.121	0.136	0.152	0.170	0.188	0.206	0.225	0.248	0.269	0.291	0.314	0.338	0.362	0.388	0.414	0.440	0.468	0.494	0.521	0.550	0.578	0.606	0.634	0.664	0.691	0.720	0.748	0.776	0.802	0.830	0.858	0.884	0.909	0.934	0.958	0.981	1.004	1.026	1.046	1.068	1.086	1.102	1.121	1.136	1.151	1.165	1.178	1.189	1.199	1.208	1.216	1.222	1.228	1.232	1.235	1.238	1.238	1.238	1.236	1.234	1.230	1.226	1.220	1.214	1.206	1.198	1.189	1.180	1.170	1.159	1.149	1.136	1.124	1.111	1.098	1.084	1.069	1.054	1.040	1.024	1.009	0.992	0.976	0.960	0.944	0.926	0.910	0.894	0.878	0.860	0.842	0.826	0.810	0.791	0.775	0.758	0.740	0.724	0.706	0.689	0.671	0.655	0.638	0.621	0.604	0.586	0.570	0.552	0.535	0.519	0.501	0.482	0.466	0.450	0.434	0.416	0.400	0.384	0.368	0.351	0.336	0.320	0.305	0.290	0.275	0.260	0.245	0.231	0.218	0.204	0.191	0.178	0.165	0.152	0.141	0.129	0.116	0.105	0.095	0.085	0.072	0.062	0.052	0.044	0.034	0.024	0.015	0.006	-0.004	-0.012	-0.021	-0.030	-0.039	-0.048	-0.055	-0.064	-0.072	-0.081	-0.090	-0.098	-0.106	-0.116	-0.124	-0.132	-0.141	-0.151	-0.159	-0.168	-0.178	-0.186	-0.196	-0.206	-0.215	-0.225	-0.235	-0.245	-0.254	-0.264	-0.275	-0.284	-0.295	-0.304	-0.314	-0.324	-0.334	-0.344	-0.352	-0.362	-0.372	-0.381	-0.391	-0.400	-0.409	-0.419	-0.426	-0.435	-0.444	-0.451	-0.459	-0.465	-0.472	-0.480	-0.486	-0.491	-0.498	-0.504	-0.509	-0.514	-0.518	-0.520	-0.524	-0.526	-0.529	-0.531	-0.535	-0.535	-0.536	-0.538	-0.536	-0.536	-0.535	-0.534	-0.532	-0.530	-0.528	-0.524	-0.520	-0.516	-0.511	-0.506	-0.501	-0.495	-0.489	-0.481	-0.475	-0.468	-0.460	-0.452	-0.442	-0.435	-0.426	-0.416	-0.408	-0.398	-0.388	-0.378	-0.369	-0.359	-0.346	-0.336	-0.325	-0.315	-0.304	-0.292	-0.281	-0.271	-0.260	-0.248	-0.238	-0.225	-0.214	-0.204	-0.192	-0.182	-0.171	-0.161	-0.151	-0.140	-0.130	-0.120	-0.110	-0.100	-0.091	-0.081	-0.072	-0.062	-0.054	-0.045	-0.036	-0.028	-0.020	-0.011	-0.005	0.002	0.011	0.018	0.025	0.031	0.038	0.044	0.050	0.056	0.061	0.068	0.071	0.076	0.081	0.086	0.090	0.094	0.098	0.101	0.102	0.106	0.108	0.110	0.110	0.111	0.111	0.111	0.111	0.110	0.109	0.106	0.105	0.101	0.099	0.094	0.089	0.085	0.079	0.074	0.068	0.061	0.054	0.048	0.039	0.030	0.021	0.012	0.001	-0.008	-0.018	-0.029	-0.039	-0.051	-0.062	-0.075	-0.086	-0.099	-0.110	-0.122	-0.134	-0.146	-0.159	-0.170	-0.182	-0.194	-0.205	-0.216	-0.228	-0.238	-0.248	-0.256	-0.266	-0.275	-0.282	-0.289	-0.296	-0.302	-0.308	-0.312	-0.316	-0.320	-0.322	-0.325	-0.326	-0.326	-0.326	-0.326	-0.322	-0.321	-0.318	-0.312	-0.309	-0.302	-0.296	-0.289	-0.282	-0.274	-0.264	-0.255	-0.245	-0.234	-0.222	-0.211	-0.201	-0.189	-0.175	-0.164	-0.150	-0.136	-0.124	-0.111	-0.096	-0.084	-0.071	-0.058	-0.045	-0.032	-0.020	-0.009	0.004	0.015	0.025	0.038	0.048	0.058	0.066	0.074	0.084	0.090	0.098	0.104	0.110	0.115	0.120	0.124	0.129	0.131	0.134	0.136	0.138	0.139	0.139	0.140	0.140	0.139	0.139	0.138	0.136	0.134	0.132	0.130	0.128	0.125	0.122	0.121	0.118	0.116	0.114	0.111	0.110	0.108	0.106	0.105	0.104	0.102	0.102	0.102	0.102	0.101	0.102	0.105	0.106	0.108	0.110	0.112	0.115	0.118	0.121	0.125	0.129	0.132	0.136	0.140	0.144	0.149	0.152	0.156	0.160	0.165	0.169	0.172	0.176	0.180	0.184	0.186	0.190	0.192	0.196	0.198	0.200	0.201	0.204	0.204	0.205	0.205	0.205	0.205	0.204	0.204	0.202	0.201	0.200	0.199	0.196	0.195	0.192	0.191	0.189	0.188	0.185	0.185	0.184	0.181	0.181	0.180	0.179	0.179	0.179	0.179	0.180	0.180	0.182	0.184	0.185	0.188	0.190	0.194	0.198	0.201	0.205	0.210	0.214	0.219	0.224	0.229	0.234	0.240	0.246	0.252	0.258	0.264	0.270	0.275	0.281	0.286	0.292	0.299	0.304	0.309	0.314	0.319	0.322	0.326	0.330	0.332	0.335	0.339	0.340	0.341	0.341	0.341	0.341	0.341	0.340	0.339	0.336	0.334	0.331	0.328	0.325	0.320	0.316	0.311	0.308	0.302	0.298	0.292	0.288	0.281	0.276	0.270	0.265	0.260	0.254	0.250	0.244	0.240	0.235	0.230	0.226	0.222	0.220	0.216	0.215	0.212	0.211	0.210	0.209	0.209	0.210	0.212	0.214	0.216	0.220	0.224	0.229	0.234	0.241	0.249	0.256	0.264	0.272	0.284	0.294	0.305	0.318	0.330	0.345	0.359	0.372	0.389	0.405	0.421	0.439	0.456	0.475	0.494	0.514	0.532	0.552	0.574	0.594	0.615	0.636	0.658	0.680	0.701	0.724	0.745	0.766	0.789	0.810	0.831	0.852	0.872	0.894	0.914	0.932	0.952	0.970	0.989	1.006	1.021	1.038	1.052	1.068	1.081	1.094	1.105	1.115	1.125	1.135	1.144	1.150	1.156	1.161	1.165	1.168	1.170	1.171	1.171	1.171	1.169	1.165	1.161	1.158	1.151	1.145	1.139	1.131	1.124	1.115	1.105	1.095	1.084	1.074	1.062	1.050	1.038	1.025	1.014	1.000	0.988	0.975	0.962	0.949	0.936	0.924	0.911	0.900	0.888	0.876	0.865	0.854	0.844	0.832	0.824	0.814	0.804	0.795	0.789	0.780	0.771	0.765	0.759	0.751	0.746	0.741	0.736	0.731	0.728	0.724	0.719	0.716	0.712	0.709	0.706	0.704	0.701	0.699	0.696	0.694	0.691	0.690	0.688	0.686	0.684	0.681	0.679	0.676	0.672	0.670	0.665	0.661	0.658	0.654	0.649	0.644	0.638	0.630	0.624	0.618	0.609	0.600	0.591	0.581	0.571	0.560	0.548	0.535	0.522	0.509	0.495	0.480	0.462	0.446	0.430	0.411	0.391	0.371	0.351	0.330	0.308	0.286	0.262	0.239	0.215	0.190	0.166	0.141	0.115	0.089	0.064	0.038	0.011	-0.015	-0.041	-0.066	-0.092	-0.118	-0.142	-0.166	-0.190	-0.214	-0.236	-0.259	-0.279	-0.299	-0.319	-0.336	-0.352	-0.368	-0.382	-0.396	-0.408	-0.418	-0.426	-0.434	-0.439	-0.442	-0.445	-0.446	-0.445	-0.442	-0.438	-0.431	-0.422	-0.412	-0.402	-0.390	-0.375	-0.359	-0.342	-0.322	-0.302	-0.280	-0.258	-0.234	-0.208	-0.181	-0.154	-0.125	-0.096	-0.066	-0.036	-0.006	0.025	0.056	0.089	0.119	0.150	0.181	0.212	0.244	0.272	0.301	0.329	0.356	0.384	0.409	0.434	0.456	0.479	0.499	0.518	0.535	0.551	0.565	0.578	0.589	0.598	0.605	0.609	0.612	0.614	0.612	0.611	0.606	0.600	0.592	0.582	0.570	0.558	0.541	0.525	0.507	0.486	0.465	0.442	0.419	0.394	0.368	0.340	0.312	0.284	0.252	0.222	0.192	0.161	0.130	0.099	0.066	0.034	0.001	-0.030	-0.061	-0.091	-0.122	-0.154	-0.182	-0.212	-0.240	-0.268	-0.294	-0.319	-0.344	-0.368	-0.390	-0.410	-0.430	-0.449	-0.466	-0.484	-0.500	-0.512	-0.526	-0.538	-0.548	-0.558	-0.565	-0.574	-0.579	-0.584	-0.588	-0.590	-0.591	-0.592	-0.592	-0.592	-0.591	-0.589	-0.585	-0.582	-0.578	-0.572	-0.568	-0.562	-0.555	-0.549	-0.541	-0.534	-0.526	-0.519	-0.510	-0.501	-0.492	-0.484	-0.475	-0.466	-0.459	-0.450	-0.442	-0.434	-0.425	-0.418	-0.409	-0.401	-0.392	-0.385	-0.378	-0.369	-0.361	-0.354	-0.346	-0.340	-0.332	-0.325	-0.319	-0.312	-0.308	-0.300	-0.296	-0.290	-0.286	-0.281	-0.276	-0.272	-0.269	-0.268	-0.264	-0.262	-0.260	-0.259	-0.259	-0.259	-0.259	-0.261	-0.262	-0.265	-0.268	-0.271	-0.276	-0.281	-0.286	-0.294	-0.301	-0.310	-0.319	-0.328	-0.339	-0.350	-0.361	-0.374	-0.386	-0.400	-0.414	-0.430	-0.445	-0.461	-0.478	-0.495	-0.514	-0.530	-0.549	-0.566	-0.585	-0.604	-0.622	-0.641	-0.659	-0.676	-0.695	-0.712	-0.729	-0.746	-0.762	-0.779	-0.794	-0.809	-0.822	-0.838	-0.849	-0.861	-0.872	-0.884	-0.892	-0.900	-0.909	-0.915	-0.920	-0.925	-0.928	-0.932	-0.934	-0.934	-0.934	-0.932	-0.931	-0.928	-0.925	-0.920	-0.914	-0.908	-0.901	-0.894	-0.885	-0.876	-0.868	-0.856	-0.846	-0.835	-0.824	-0.811	-0.799	-0.786	-0.772	-0.758	-0.744	-0.730	-0.715	-0.701	-0.685	-0.670	-0.655	-0.639	-0.624	-0.606	-0.590	-0.574	-0.558	-0.541	-0.524	-0.507	-0.491	-0.474	-0.456	-0.440	-0.422	-0.404	-0.388	-0.370	-0.351	-0.332	-0.315	-0.295	-0.276	-0.259	-0.240	-0.221	-0.202	-0.182	-0.165	-0.145	-0.126	-0.108	-0.089	-0.070	-0.051	-0.032	-0.015	0.004	0.020	0.039	0.056	0.072	0.088	0.105	0.120	0.135	0.149	0.162	0.176	0.190	0.201	0.212	0.225	0.234	0.245	0.255	0.262	0.270	0.278	0.285	0.290	0.295	0.300	0.304	0.308	0.310	0.311	0.314	0.315	0.315	0.316	0.315	0.315	0.314	0.312	0.311	0.309	0.308	0.306	0.305	0.302	0.301	0.299	0.298	0.296	0.294	0.292	0.290	0.289	0.288	0.288	0.288	0.286	0.286	0.288	0.286	0.286	0.288	0.289	0.289	0.290	0.292	0.294	0.296	0.298	0.300	0.302	0.304	0.306	0.309	0.311	0.314	0.315	0.318	0.318	0.319	0.320	0.320	0.320	0.320	0.320	0.319	0.319	0.316	0.314	0.311	0.308	0.302	0.299	0.294	0.288	0.280	0.272	0.264	0.255	0.245	0.235	0.224	0.212	0.200	0.188	0.174	0.160	0.146	0.131	0.116	0.101	0.085	0.069	0.052	0.036	0.021	0.005	-0.012	-0.029	-0.045	-0.060	-0.075	-0.091	-0.105	-0.120	-0.132	-0.146	-0.158	-0.170	-0.180	-0.190	-0.200	-0.209	-0.216	-0.222	-0.228	-0.232	-0.236	-0.239	-0.240	-0.240	-0.240	-0.239	-0.235	-0.231	-0.226	-0.221	-0.215	-0.205	-0.198	-0.186	-0.176	-0.165	-0.154	-0.140	-0.126	-0.112	-0.098	-0.084	-0.068	-0.051	-0.035	-0.019	-0.002	0.015	0.031	0.050	0.066	0.084	0.100	0.118	0.134	0.151	0.166	0.182	0.198	0.215	0.230	0.245	0.259	0.272	0.285	0.299	0.311	0.324	0.335	0.348	0.359	0.368	0.379	0.389	0.399	0.406	0.416	0.425	0.434	0.441	0.450	0.459	0.466	0.475	0.482	0.490	0.499	0.507	0.516	0.524	0.534	0.542	0.551	0.561	0.571	0.581	0.591	0.602	0.612	0.625	0.636	0.649	0.661	0.674	0.686	0.699	0.712	0.726	0.741	0.754	0.769	0.782	0.799	0.812	0.829	0.844	0.859	0.874	0.889	0.904	0.920	0.935	0.950	0.965	0.980	0.995	1.010	1.025	1.039	1.054	1.068	1.080	1.095	1.108	1.120	1.132	1.144	1.158	1.168	1.179	1.189	1.198	1.208	1.215	1.224	1.231	1.239	1.244	1.250	1.255	1.259	1.262	1.265	1.266	1.268	1.266	1.266	1.265	1.261	1.259	1.255	1.249	1.242	1.235	1.228	1.219	1.209	1.198	1.185	1.172	1.158	1.144	1.126	1.110	1.091	1.072	1.052	1.032	1.010	0.988	0.965	0.940	0.916	0.891	0.865	0.839	0.811	0.784	0.756	0.729	0.700	0.671	0.642	0.614	0.585	0.556	0.528	0.500	0.471	0.442	0.415	0.389	0.361	0.334	0.309	0.284	0.259	0.235	0.211	0.190	0.168	0.148	0.129	0.110	0.092	0.076	0.061	0.046	0.031	0.020	0.008	-0.002	-0.012	-0.021	-0.029	-0.036	-0.041	-0.046	-0.050	-0.052	-0.055	-0.056	-0.058	-0.058	-0.055	-0.052	-0.049	-0.045	-0.040	-0.035	-0.029	-0.021	-0.015	-0.006	0.001	0.010	0.020	0.030	0.040	0.051	0.061	0.072	0.084	0.096	0.109	0.120	0.132	0.145	0.158	0.170	0.181	0.192	0.205	0.218	0.230	0.241	0.251	0.262	0.274	0.284	0.294	0.302	0.310	0.319	0.326	0.334	0.339	0.345	0.350	0.354	0.356	0.359	0.360	0.362	0.362	0.361	0.359	0.356	0.354	0.348	0.342	0.336	0.328	0.320	0.310	0.299	0.289	0.276	0.261	0.248	0.232	0.216	0.200	0.181	0.162	0.144	0.122	0.101	0.081	0.058	0.035	0.011	-0.012	-0.038	-0.062	-0.088	-0.112	-0.138	-0.164	-0.190	-0.216	-0.242	-0.268	-0.294	-0.321	-0.346	-0.372	-0.399	-0.422	-0.448	-0.472	-0.496	-0.520	-0.545	-0.568	-0.590	-0.611	-0.632	-0.655	-0.675	-0.695	-0.714	-0.732	-0.750	-0.768	-0.784	-0.800	-0.815	-0.830	-0.845	-0.859	-0.871	-0.882	-0.894	-0.905	-0.915	-0.925	-0.934	-0.941	-0.949	-0.956	-0.964	-0.970	-0.975	-0.981	-0.985	-0.989	-0.991	-0.995	-0.996	-0.998	-0.999	-0.999	-0.998	-0.995	-0.994	-0.991	-0.989	-0.985	-0.981	-0.976	-0.970	-0.965	-0.958	-0.950	-0.941	-0.934	-0.924	-0.914	-0.904	-0.891	-0.879	-0.868	-0.854	-0.840	-0.826	-0.810	-0.796	-0.779	-0.764	-0.748	-0.730	-0.712	-0.695	-0.676	-0.659	-0.640	-0.621	-0.601	-0.582	-0.564	-0.545	-0.525	-0.507	-0.488	-0.469	-0.450	-0.431	-0.414	-0.395	-0.379	-0.360	-0.344	-0.328	-0.312	-0.296	-0.282	-0.269	-0.254	-0.242	-0.230	-0.219	-0.209	-0.198	-0.188	-0.180	-0.171	-0.162	-0.156	-0.149	-0.142	-0.136	-0.131	-0.126	-0.122	-0.119	-0.115	-0.112	-0.109	-0.106	-0.104	-0.102	-0.101	-0.101	-0.099	-0.099	-0.098	-0.096	-0.096	-0.095	-0.095	-0.095	-0.094	-0.094	-0.092	-0.091	-0.091	-0.091	-0.089	-0.088	-0.088	-0.085	-0.084	-0.082	-0.081	-0.079	-0.076	-0.075	-0.072	-0.070	-0.069	-0.068	-0.065	-0.065	-0.062	-0.061	-0.060	-0.059	-0.058	-0.056	-0.055	-0.055	-0.055	-0.055	-0.055	-0.055	-0.056	-0.058	-0.058	-0.059	-0.061	-0.064	-0.066	-0.069	-0.071	-0.072	-0.078	-0.080	-0.082	-0.088	-0.091	-0.094	-0.098	-0.102	-0.108	-0.111	-0.116	-0.121	-0.125	-0.130	-0.135	-0.141	-0.146	-0.151	-0.156	-0.160	-0.165	-0.170	-0.174	-0.179	-0.181	-0.185	-0.189	-0.191	-0.192	-0.196	-0.198	-0.198	-0.199	-0.199	-0.199	-0.198	-0.196	-0.194	-0.191	-0.188	-0.184	-0.180	-0.175	-0.170	-0.164	-0.156	-0.149	-0.140	-0.132	-0.122	-0.114	-0.104	-0.092	-0.081	-0.069	-0.056	-0.042	-0.030	-0.016	-0.002	0.012	0.028	0.042	0.056	0.071	0.088	0.102	0.118	0.132	0.146	0.161	0.175	0.190	0.204	0.216	0.229	0.240	0.250	0.260	0.269	0.278	0.284	0.290	0.295	0.300	0.302	0.305	0.306	0.308	0.306	0.304	0.300	0.296	0.290	0.284	0.276	0.269	0.259	0.249	0.238	0.226	0.214	0.200	0.186	0.172	0.159	0.144	0.129	0.114	0.099	0.084	0.068	0.054	0.039	0.025	0.012	0.000	-0.011	-0.024	-0.032	-0.041	-0.049	-0.055	-0.060	-0.064	-0.068	-0.068	-0.068	-0.066	-0.062	-0.059	-0.052	-0.044	-0.035	-0.024	-0.014	0.000	0.015	0.031	0.049	0.066	0.085	0.105	0.126	0.149	0.171	0.195	0.218	0.241	0.266	0.290	0.316	0.340	0.365	0.388	0.410	0.434	0.456	0.476	0.498	0.516	0.535	0.551	0.568	0.580	0.594	0.605	0.614	0.622	0.628	0.632	0.635	0.636	0.635	0.632	0.629	0.622	0.615	0.605	0.594	0.582	0.568	0.552	0.536	0.518	0.499	0.479	0.458	0.438	0.415	0.391	0.368	0.345	0.321	0.296	0.274	0.250	0.228	0.204	0.181	0.159	0.139	0.118	0.099	0.080	0.062	0.048	0.034	0.020	0.008	-0.002	-0.011	-0.019	-0.025	-0.029	-0.032	-0.034	-0.034	-0.031	-0.029	-0.024	-0.019	-0.011	-0.002	0.008	0.019	0.031	0.044	0.056	0.071	0.086	0.102	0.118	0.135	0.151	0.168	0.185	0.202	0.219	0.235	0.251	0.268	0.282	0.296	0.311	0.324	0.335	0.348	0.358	0.366	0.376	0.384	0.390	0.395	0.400	0.402	0.405	0.406	0.406	0.405	0.401	0.399	0.395	0.390	0.384	0.378	0.370	0.362	0.352	0.344	0.335	0.325	0.314	0.304	0.294	0.282	0.271	0.260	0.249	0.239	0.228	0.218	0.209	0.199	0.191	0.181	0.174	0.166	0.160	0.154	0.148	0.142	0.138	0.134	0.131	0.129	0.126	0.125	0.125	0.125	0.125	0.126	0.128	0.130	0.132	0.136	0.139	0.144	0.148	0.152	0.158	0.161	0.168	0.172	0.179	0.185	0.190	0.195	0.201	0.206	0.211	0.216	0.222	0.226	0.230	0.235	0.239	0.242	0.246	0.250	0.254	0.256	0.259	0.260	0.262	0.264	0.266	0.269	0.269	0.270	0.271	0.272	0.272	0.272	0.274	0.274	0.272	0.272	0.274	0.272	0.271	0.271	0.271	0.271	0.271	0.271	0.271	0.271	0.270	0.270	0.271	0.271	0.271	0.270	0.270	0.271	0.271	0.270	0.270	0.270	0.270	0.270	0.270	0.269	0.269	0.269	0.269	0.266	0.266	0.265	0.264	0.262	0.261	0.259	0.256	0.255	0.251	0.249	0.246	0.242	0.239	0.234	0.230	0.226	0.220	0.215	0.210	0.205	0.199	0.194	0.189	0.182	0.178	0.171	0.168	0.160	0.156	0.151	0.145	0.140	0.135	0.132	0.128	0.124	0.120	0.119	0.116	0.114	0.112	0.111	0.111	0.111	0.112	0.114	0.116	0.120	0.124	0.129	0.132	0.139	0.146	0.154	0.161	0.171	0.180	0.191	0.202	0.214	0.226	0.240	0.252	0.268	0.282	0.298	0.314	0.329	0.346	0.364	0.381	0.399	0.416	0.435	0.452	0.470	0.489	0.506	0.525	0.542	0.560	0.578	0.595	0.611	0.629	0.645	0.661	0.678	0.692	0.706	0.719	0.732	0.745	0.759	0.770	0.780	0.791	0.800	0.809	0.816	0.824	0.830	0.836	0.840	0.845	0.849	0.850	0.852	0.855	0.854	0.855	0.854	0.852	0.851	0.848	0.845	0.841	0.836	0.831	0.826	0.820	0.815	0.808	0.801	0.794	0.786	0.780	0.771	0.764	0.755	0.748	0.739	0.731	0.722	0.715	0.706	0.699	0.690	0.682	0.674	0.668	0.659	0.651	0.644	0.636	0.630	0.621	0.615	0.609	0.604	0.598	0.591	0.586	0.581	0.576	0.572	0.568	0.564	0.559	0.555	0.552	0.548	0.545	0.541	0.539	0.536	0.534	0.531	0.529	0.526	0.525	0.522	0.521	0.519	0.518	0.516	0.515	0.515	0.512	0.512	0.511	0.511	0.510	0.510	0.509	0.509	0.509	0.509	0.509	0.509	0.510	0.510	0.511	0.510	0.511	0.511	0.511	0.512	0.512	0.512	0.514	0.515	0.515	0.515	0.516	0.516	0.516	0.516	0.516	0.516	0.514	0.514	0.512	0.511	0.510	0.507	0.504	0.501	0.498	0.494	0.489	0.484	0.479	0.471	0.465	0.456	0.449	0.439	0.429	0.418	0.406	0.395	0.381	0.366	0.352	0.338	0.320	0.302	0.285	0.268	0.248	0.229	0.208	0.188	0.166	0.144	0.121	0.099	0.075	0.051	0.028	0.004	-0.020	-0.045	-0.069	-0.092	-0.116	-0.139	-0.162	-0.186	-0.208	-0.230	-0.251	-0.271	-0.291	-0.310	-0.328	-0.345	-0.360	-0.375	-0.388	-0.401	-0.411	-0.421	-0.429	-0.436	-0.441	-0.445	-0.448	-0.449	-0.448	-0.445	-0.441	-0.435	-0.429	-0.419	-0.409	-0.398	-0.384	-0.369	-0.351	-0.332	-0.314	-0.292	-0.270	-0.248	-0.224	-0.198	-0.171	-0.144	-0.116	-0.086	-0.056	-0.026	0.006	0.038	0.069	0.101	0.135	0.168	0.200	0.232	0.264	0.298	0.329	0.360	0.390	0.420	0.450	0.479	0.505	0.531	0.558	0.582	0.604	0.626	0.646	0.665	0.682	0.698	0.711	0.724	0.736	0.744	0.752	0.758	0.762	0.764	0.765	0.764	0.762	0.758	0.751	0.744	0.736	0.725	0.714	0.700	0.686	0.670	0.652	0.634	0.616	0.595	0.574	0.552	0.529	0.506	0.481	0.459	0.432	0.409	0.382	0.359	0.334	0.309	0.284	0.260	0.236	0.214	0.190	0.168	0.146	0.126	0.105	0.085	0.066	0.049	0.031	0.015	0.001	-0.014	-0.028	-0.040	-0.050	-0.061	-0.070	-0.079	-0.086	-0.091	-0.099	-0.102	-0.106	-0.110	-0.112	-0.114	-0.115	-0.115	-0.116	-0.115	-0.114	-0.112	-0.111	-0.110	-0.109	-0.108	-0.105	-0.104	-0.100	-0.099	-0.099	-0.096	-0.095	-0.095	-0.095	-0.096	-0.096	-0.096	-0.099	-0.101	-0.104	-0.108	-0.111	-0.116	-0.120	-0.125	-0.131	-0.138	-0.145	-0.152	-0.160	-0.169	-0.176	-0.186	-0.196	-0.204	-0.214	-0.222	-0.232	-0.241	-0.251	-0.260	-0.270	-0.279	-0.288	-0.296	-0.305	-0.312	-0.320	-0.325	-0.331	-0.338	-0.341	-0.345	-0.348	-0.350	-0.352	-0.352	-0.351	-0.350	-0.348	-0.344	-0.340	-0.335	-0.329	-0.321	-0.314	-0.305	-0.295	-0.284	-0.272	-0.260	-0.248	-0.234	-0.219	-0.202	-0.186	-0.169	-0.151	-0.132	-0.112	-0.094	-0.074	-0.052	-0.031	-0.011	0.011	0.032	0.055	0.078	0.100	0.122	0.145	0.168	0.190	0.212	0.235	0.258	0.279	0.301	0.322	0.344	0.364	0.385	0.404	0.424	0.441	0.459	0.476	0.494	0.509	0.526	0.540	0.555	0.568	0.580	0.591	0.602	0.612	0.622	0.631	0.639	0.646	0.652	0.658	0.662	0.666	0.670	0.672	0.674	0.675	0.676	0.675	0.674	0.672	0.670	0.669	0.665	0.662	0.659	0.655	0.651	0.646	0.642	0.638	0.632	0.629	0.624	0.619	0.615	0.611	0.608	0.602	0.600	0.596	0.594	0.592	0.591	0.590	0.590	0.590	0.591	0.592	0.595	0.598	0.601	0.605	0.609	0.615	0.621	0.629	0.636	0.644	0.654	0.664	0.672	0.684	0.695	0.706	0.720	0.731	0.745	0.759	0.772	0.786	0.802	0.816	0.830	0.846	0.860	0.876	0.890	0.906	0.920	0.935	0.949	0.964	0.978	0.991	1.004	1.016	1.029	1.041	1.051	1.062	1.072	1.082	1.091	1.100	1.108	1.114	1.120	1.126	1.130	1.135	1.138	1.141	1.144	1.144	1.145	1.145	1.145	1.142	1.141	1.139	1.136	1.132	1.129	1.124	1.119	1.114	1.106	1.100	1.094	1.086	1.079	1.071	1.062	1.054	1.044	1.035	1.026	1.016	1.006	0.996	0.986	0.978	0.968	0.958	0.949	0.940	0.930	0.921	0.912	0.905	0.896	0.889	0.881	0.876	0.870	0.864	0.860	0.856	0.852	0.850	0.850	0.849	0.849	0.850	0.851	0.855	0.859	0.862	0.869	0.875	0.882	0.890	0.900	0.909	0.920	0.931	0.944	0.958	0.971	0.986	1.001	1.019	1.034	1.051	1.070	1.089	1.106	1.126	1.146	1.165	1.185	1.205	1.226	1.246	1.266	1.286	1.308	1.328	1.346	1.366	1.386	1.404	1.424	1.442	1.460	1.476	1.494	1.511	1.528	1.541	1.556	1.571	1.585	1.598	1.611	1.622	1.634	1.645	1.654	1.664	1.672	1.681	1.689	1.695	1.702	1.709	1.712	1.718	1.721	1.725	1.729	1.731	1.734	1.735	1.736	1.736	1.736	1.735	1.734	1.732	1.729	1.726	1.721	1.718	1.711	1.705	1.699	1.692	1.684	1.676	1.668	1.658	1.646	1.636	1.624	1.611	1.599	1.584	1.570	1.555	1.539	1.522	1.505	1.486	1.469	1.449	1.429	1.409	1.388	1.366	1.344	1.321	1.299	1.276	1.254	1.230	1.208	1.184	1.159	1.136	1.112	1.089	1.065	1.042	1.020	0.998	0.975	0.954	0.932	0.911	0.891	0.872	0.854	0.836	0.819	0.802	0.788	0.774	0.759	0.748	0.736	0.725	0.716	0.708	0.701	0.695	0.690	0.688	0.685	0.684	0.684	0.686	0.689	0.691	0.696	0.702	0.710	0.718	0.726	0.736	0.748	0.760	0.771	0.786	0.801	0.815	0.832	0.849	0.865	0.884	0.902	0.920	0.940	0.959	0.978	0.998	1.018	1.038	1.058	1.078	1.098	1.118	1.136	1.155	1.174	1.194	1.211	1.230	1.246	1.264	1.280	1.296	1.311	1.326	1.340	1.352	1.365	1.375	1.386	1.396	1.404	1.412	1.419	1.425	1.430	1.434	1.436	1.439	1.439	1.440	1.439	1.438	1.434	1.431	1.426	1.421	1.415	1.409	1.401	1.392	1.384	1.374	1.364	1.352	1.340	1.329	1.315	1.302	1.290	1.275	1.261	1.248	1.234	1.219	1.205	1.191	1.176	1.161	1.146	1.134	1.120	1.106	1.092	1.079	1.066	1.054	1.041	1.030	1.018	1.006	0.996	0.986	0.978	0.968	0.959	0.951	0.944	0.935	0.928	0.921	0.914	0.908	0.902	0.898	0.891	0.886	0.881	0.876	0.871	0.865	0.861	0.856	0.851	0.846	0.841	0.836	0.831	0.824	0.819	0.812	0.805	0.798	0.790	0.782	0.774	0.764	0.754	0.741	0.731	0.719	0.706	0.694	0.680	0.665	0.650	0.635	0.620	0.604	0.586	0.570	0.551	0.532	0.514	0.495	0.476	0.455	0.436	0.415	0.395	0.374	0.354	0.332	0.312	0.291	0.270	0.250	0.230	0.210	0.190	0.171	0.152	0.134	0.116	0.099	0.081	0.065	0.049	0.036	0.021	0.009	-0.004	-0.015	-0.025	-0.034	-0.042	-0.049	-0.056	-0.060	-0.065	-0.066	-0.069	-0.069	-0.068	-0.065	-0.061	-0.059	-0.052	-0.045	-0.038	-0.029	-0.016	-0.006	0.008	0.021	0.035	0.051	0.069	0.086	0.105	0.125	0.148	0.168	0.190	0.214	0.238	0.262	0.289	0.314	0.341	0.368	0.395	0.422	0.451	0.479	0.507	0.536	0.565	0.594	0.622	0.650	0.679	0.708	0.734	0.761	0.788	0.815	0.841	0.866	0.890	0.914	0.936	0.959	0.980	1.000	1.020	1.039	1.055	1.072	1.089	1.101	1.116	1.129	1.140	1.150	1.159	1.168	1.175	1.181	1.186	1.191	1.194	1.196	1.196	1.196	1.195	1.192	1.190	1.185	1.180	1.174	1.168	1.161	1.152	1.142	1.134	1.124	1.111	1.100	1.089	1.076	1.062	1.049	1.034	1.020	1.004	0.989	0.972	0.955	0.939	0.922	0.905	0.888	0.870	0.851	0.832	0.815	0.795	0.776	0.758	0.739	0.719	0.700	0.680	0.661	0.640	0.621	0.601	0.581	0.561	0.541	0.521	0.501	0.481	0.462	0.444	0.424	0.404	0.384	0.365	0.346	0.328	0.308	0.290	0.270	0.252	0.234	0.216	0.198	0.181	0.162	0.146	0.129	0.112	0.096	0.080	0.064	0.049	0.032	0.018	0.002	-0.011	-0.026	-0.041	-0.054	-0.068	-0.081	-0.095	-0.108	-0.120	-0.131	-0.144	-0.156	-0.168	-0.178	-0.189	-0.200	-0.211	-0.221	-0.231	-0.240	-0.250	-0.260	-0.270	-0.278	-0.286	-0.295	-0.304	-0.310	-0.319	-0.326	-0.334	-0.341	-0.349	-0.355	-0.362	-0.370	-0.375	-0.381	-0.389	-0.394	-0.399	-0.405	-0.410	-0.415	-0.421	-0.426	-0.430	-0.435	-0.439	-0.444	-0.448	-0.452	-0.456	-0.460	-0.464	-0.468	-0.471	-0.475	-0.479	-0.482	-0.486	-0.490	-0.494	-0.496	-0.500	-0.502	-0.505	-0.509	-0.512	-0.514	-0.518	-0.519	-0.522	-0.524	-0.525	-0.528	-0.529	-0.530	-0.531	-0.534	-0.534	-0.535	-0.535	-0.536	-0.536	-0.536	-0.536	-0.535	-0.534	-0.532	-0.531	-0.530	-0.528	-0.525	-0.522	-0.520	-0.518	-0.512	-0.509	-0.506	-0.501	-0.498	-0.494	-0.489	-0.482	-0.478	-0.472	-0.466	-0.460	-0.455	-0.449	-0.442	-0.436	-0.429	-0.422	-0.416	-0.409	-0.401	-0.394	-0.388	-0.380	-0.372	-0.365	-0.359	-0.351	-0.344	-0.336	-0.329	-0.321	-0.315	-0.308	-0.300	-0.292	-0.285	-0.278	-0.271	-0.264	-0.256	-0.250	-0.242	-0.235	-0.228	-0.221	-0.214	-0.206	-0.199	-0.192	-0.185	-0.178	-0.171	-0.164	-0.156	-0.150	-0.144	-0.136	-0.130	-0.124	-0.118	-0.110	-0.105	-0.099	-0.092	-0.088	-0.081	-0.078	-0.072	-0.068	-0.064	-0.060	-0.058	-0.055	-0.051	-0.049	-0.048	-0.046	-0.046	-0.046	-0.046	-0.048	-0.049	-0.051	-0.055	-0.056	-0.061	-0.066	-0.071	-0.078	-0.085	-0.091	-0.099	-0.106	-0.115	-0.125	-0.134	-0.144	-0.155	-0.166	-0.176	-0.189	-0.201	-0.212	-0.225	-0.238	-0.251	-0.264	-0.276	-0.290	-0.304	-0.315	-0.329	-0.341	-0.355	-0.368	-0.380	-0.391	-0.404	-0.415	-0.426	-0.436	-0.446	-0.458	-0.466	-0.475	-0.484	-0.491	-0.498	-0.505	-0.511	-0.518	-0.522	-0.525	-0.530	-0.532	-0.535	-0.535	-0.536	-0.536	-0.536	-0.535	-0.532	-0.530	-0.528	-0.524	-0.520	-0.515	-0.507	-0.501	-0.495	-0.488	-0.480	-0.471	-0.461	-0.454	-0.442	-0.434	-0.422	-0.411	-0.400	-0.389	-0.378	-0.365	-0.352	-0.341	-0.328	-0.316	-0.302	-0.291	-0.279	-0.266	-0.254	-0.242	-0.229	-0.219	-0.206	-0.195	-0.185	-0.172	-0.162	-0.152	-0.144	-0.135	-0.126	-0.118	-0.110	-0.102	-0.095	-0.090	-0.084	-0.079	-0.074	-0.070	-0.066	-0.062	-0.059	-0.058	-0.055	-0.054	-0.051	-0.050	-0.050	-0.050	-0.050	-0.050	-0.050	-0.049	-0.051	-0.050	-0.051	-0.051	-0.052	-0.052	-0.052	-0.051	-0.051	-0.051	-0.050	-0.050	-0.048	-0.045	-0.044	-0.040	-0.038	-0.032	-0.028	-0.022	-0.016	-0.011	-0.005	0.002	0.010	0.018	0.025	0.034	0.042	0.052	0.061	0.072	0.082	0.092	0.101	0.112	0.124	0.134	0.145	0.155	0.165	0.176	0.185	0.196	0.205	0.214	0.222	0.231	0.239	0.246	0.254	0.260	0.265	0.271	0.275	0.279	0.282	0.285	0.289	0.290	0.291	0.290	0.290	0.290	0.289	0.288	0.285	0.282	0.280	0.276	0.272	0.269	0.264	0.259	0.252	0.248	0.242	0.238	0.231	0.226	0.220	0.214	0.209	0.204	0.198	0.192	0.186	0.180	0.175	0.169	0.165	0.160	0.156	0.151	0.148	0.142	0.138	0.135	0.131	0.128	0.124	0.121	0.118	0.115	0.111	0.108	0.105	0.101	0.099	0.096	0.092	0.089	0.086	0.082	0.079	0.074	0.070	0.066	0.061	0.059	0.054	0.049	0.045	0.040	0.034	0.029	0.025	0.019	0.014	0.009	0.002	-0.002	-0.009	-0.014	-0.020	-0.024	-0.030	-0.035	-0.040	-0.045	-0.050	-0.054	-0.058	-0.062	-0.065	-0.069	-0.070	-0.074	-0.074	-0.075	-0.076	-0.076	-0.075	-0.074	-0.072	-0.069	-0.065	-0.060	-0.055	-0.050	-0.044	-0.035	-0.028	-0.018	-0.006	0.004	0.016	0.029	0.042	0.058	0.074	0.090	0.106	0.124	0.142	0.162	0.182	0.204	0.225	0.246	0.270	0.292	0.316	0.340	0.365	0.390	0.415	0.441	0.466	0.492	0.518	0.544	0.569	0.594	0.619	0.645	0.670	0.695	0.719	0.742	0.766	0.789	0.811	0.832	0.854	0.874	0.892	0.911	0.929	0.945	0.960	0.975	0.989	1.001	1.012	1.024	1.034	1.041	1.049	1.055	1.061	1.065	1.068	1.070	1.071	1.070	1.070	1.068	1.066	1.062	1.058	1.052	1.046	1.040	1.034	1.025	1.016	1.006	0.998	0.986	0.976	0.966	0.954	0.942	0.930	0.919	0.906	0.894	0.881	0.869	0.856	0.845	0.832	0.821	0.809	0.798	0.784	0.772	0.762	0.751	0.740	0.730	0.719	0.710	0.700	0.690	0.681	0.671	0.662	0.654	0.645	0.638	0.629	0.621	0.614	0.606	0.599	0.592	0.585	0.580	0.572	0.566	0.560	0.554	0.548	0.541	0.536	0.530	0.524	0.518	0.511	0.506	0.500	0.494	0.489	0.481	0.474	0.468	0.461	0.454	0.446	0.439	0.431	0.424	0.415	0.406	0.399	0.389	0.379	0.369	0.359	0.348	0.336	0.325	0.312	0.300	0.286	0.272	0.259	0.245	0.230	0.214	0.198	0.180	0.162	0.145	0.126	0.106	0.088	0.066	0.046	0.026	0.004	-0.018	-0.039	-0.061	-0.084	-0.105	-0.128	-0.150	-0.172	-0.195	-0.218	-0.240	-0.261	-0.282	-0.304	-0.325	-0.344	-0.362	-0.381	-0.399	-0.416	-0.431	-0.448	-0.461	-0.474	-0.486	-0.496	-0.504	-0.512	-0.519	-0.524	-0.526	-0.529	-0.529	-0.528	-0.524	-0.519	-0.512	-0.504	-0.495	-0.482	-0.470	-0.456	-0.440	-0.422	-0.404	-0.382	-0.360	-0.338	-0.312	-0.286	-0.259	-0.231	-0.202	-0.172	-0.141	-0.110	-0.079	-0.046	-0.014	0.019	0.052	0.085	0.119	0.151	0.184	0.216	0.248	0.276	0.306	0.335	0.364	0.389	0.415	0.439	0.461	0.482	0.502	0.520	0.536	0.550	0.562	0.571	0.580	0.586	0.590	0.592	0.591	0.589	0.584	0.578	0.569	0.559	0.545	0.531	0.514	0.495	0.474	0.451	0.428	0.401	0.375	0.346	0.316	0.285	0.252	0.220	0.185	0.150	0.116	0.080	0.042	0.008	-0.030	-0.068	-0.104	-0.140	-0.175	-0.211	-0.246	-0.280	-0.315	-0.348	-0.379	-0.410	-0.440	-0.469	-0.496	-0.522	-0.548	-0.571	-0.594	-0.614	-0.634	-0.651	-0.668	-0.682	-0.696	-0.710	-0.719	-0.730	-0.738	-0.744	-0.749	-0.752	-0.756	-0.756	-0.759	-0.756	-0.755	-0.752	-0.750	-0.746	-0.742	-0.736	-0.730	-0.724	-0.718	-0.709	-0.701	-0.692	-0.684	-0.676	-0.666	-0.658	-0.649	-0.639	-0.629	-0.619	-0.610	-0.600	-0.591	-0.581	-0.572	-0.564	-0.555	-0.546	-0.536	-0.529	-0.520	-0.511	-0.504	-0.495	-0.488	-0.480	-0.472	-0.464	-0.458	-0.450	-0.442	-0.436	-0.430	-0.422	-0.418	-0.412	-0.406	-0.399	-0.394	-0.390	-0.385	-0.381	-0.376	-0.372	-0.369	-0.366	-0.364	-0.361	-0.359	-0.358	-0.358	-0.358	-0.358	-0.358	-0.359	-0.362	-0.365	-0.368	-0.371	-0.376	-0.381	-0.388	-0.395	-0.402	-0.410	-0.420	-0.429	-0.439	-0.450	-0.461	-0.474	-0.486	-0.499	-0.512	-0.528	-0.542	-0.558	-0.574	-0.589	-0.606	-0.621	-0.639	-0.655	-0.671	-0.689	-0.706	-0.722	-0.739	-0.756	-0.772	-0.788	-0.802	-0.820	-0.834	-0.848	-0.862	-0.876	-0.890	-0.901	-0.914	-0.925	-0.936	-0.946	-0.955	-0.964	-0.970	-0.978	-0.985	-0.989	-0.995	-0.998	-1.001	-1.002	-1.004	-1.004	-1.004	-1.004	-1.002	-0.999	-0.995	-0.991	-0.986	-0.980	-0.972	-0.966	-0.959	-0.950	-0.941	-0.931	-0.921	-0.910	-0.899	-0.885	-0.874	-0.859	-0.846	-0.831	-0.818	-0.801	-0.785	-0.769	-0.751	-0.734	-0.716	-0.699	-0.680	-0.661	-0.641	-0.621	-0.602	-0.581	-0.561	-0.540	-0.519	-0.498	-0.476	-0.454	-0.432	-0.410	-0.389	-0.366	-0.344	-0.321	-0.300	-0.276	-0.255	-0.234	-0.210	-0.190	-0.168	-0.146	-0.125	-0.104	-0.084	-0.064	-0.044	-0.025	-0.006	0.012	0.030	0.048	0.065	0.081	0.096	0.111	0.126	0.140	0.155	0.168	0.179	0.192	0.202	0.215	0.224	0.235	0.244	0.254	0.261	0.269	0.278	0.285	0.291	0.298	0.304	0.309	0.315	0.320	0.325	0.330	0.334	0.340	0.344	0.348	0.352	0.356	0.361	0.366	0.371	0.376	0.381	0.386	0.391	0.396	0.401	0.406	0.412	0.419	0.425	0.431	0.438	0.444	0.450	0.456	0.462	0.470	0.476	0.482	0.489	0.495	0.501	0.509	0.514	0.520	0.526	0.531	0.536	0.541	0.545	0.549	0.552	0.555	0.558	0.560	0.561	0.561	0.561	0.561	0.560	0.559	0.555	0.551	0.548	0.542	0.538	0.531	0.522	0.515	0.505	0.496	0.484	0.472	0.460	0.448	0.434	0.419	0.404	0.389	0.372	0.355	0.339	0.321	0.304	0.285	0.266	0.248	0.229	0.209	0.189	0.170	0.151	0.132	0.112	0.094	0.075	0.058	0.039	0.022	0.006	-0.010	-0.024	-0.040	-0.054	-0.065	-0.078	-0.089	-0.100	-0.108	-0.116	-0.124	-0.130	-0.135	-0.140	-0.142	-0.145	-0.146	-0.146	-0.145	-0.142	-0.140	-0.135	-0.129	-0.124	-0.116	-0.108	-0.099	-0.090	-0.079	-0.068	-0.055	-0.042	-0.030	-0.016	-0.001	0.014	0.029	0.044	0.060	0.076	0.092	0.109	0.126	0.144	0.160	0.178	0.195	0.212	0.230	0.245	0.262	0.280	0.298	0.314	0.330	0.348	0.362	0.379	0.394	0.409	0.424	0.439	0.454	0.468	0.481	0.496	0.509	0.522	0.535	0.549	0.562	0.575	0.586	0.600	0.611	0.625	0.636	0.649	0.660	0.672	0.685	0.698	0.710	0.722	0.735	0.746	0.760	0.772	0.785	0.799	0.811	0.824	0.836	0.850	0.864	0.878	0.891	0.904	0.918	0.931	0.945	0.959	0.972	0.988	1.000	1.014	1.028	1.040	1.055	1.069	1.081	1.094	1.108	1.121	1.134	1.146	1.160	1.171	1.184	1.195	1.208	1.218	1.230	1.240	1.251	1.261	1.271	1.281	1.290	1.299	1.308	1.314	1.321	1.329	1.335	1.340	1.346	1.351	1.356	1.359	1.362	1.365	1.366	1.368	1.368	1.368	1.365	1.364	1.360	1.356	1.351	1.346	1.340	1.334	1.325	1.316	1.308	1.298	1.285	1.274	1.259	1.245	1.230	1.215	1.198	1.180	1.161	1.141	1.122	1.101	1.079	1.056	1.034	1.010	0.985	0.960	0.934	0.908	0.882	0.855	0.826	0.799	0.770	0.741	0.712	0.682	0.655	0.625	0.595	0.565	0.536	0.506	0.478	0.449	0.420	0.391	0.364	0.336	0.309	0.282	0.256	0.230	0.204	0.180	0.156	0.134	0.110	0.089	0.069	0.048	0.030	0.011	-0.006	-0.022	-0.040	-0.055	-0.068	-0.080	-0.092	-0.104	-0.114	-0.122	-0.131	-0.138	-0.144	-0.149	-0.154	-0.156	-0.159	-0.159	-0.160	-0.159	-0.156	-0.155	-0.151	-0.148	-0.144	-0.139	-0.132	-0.126	-0.120	-0.111	-0.104	-0.094	-0.085	-0.076	-0.066	-0.056	-0.046	-0.036	-0.026	-0.015	-0.005	0.006	0.015	0.025	0.034	0.044	0.052	0.061	0.070	0.076	0.082	0.089	0.094	0.098	0.101	0.105	0.108	0.108	0.108	0.106	0.105	0.102	0.098	0.092	0.088	0.080	0.072	0.062	0.051	0.041	0.029	0.015	0.000	-0.014	-0.031	-0.049	-0.065	-0.084	-0.104	-0.125	-0.146	-0.166	-0.189	-0.212	-0.236	-0.260	-0.284	-0.309	-0.332	-0.359	-0.384	-0.410	-0.436	-0.462	-0.489	-0.512	-0.539	-0.565	-0.590	-0.614	-0.639	-0.664	-0.686	-0.711	-0.732	-0.756	-0.778	-0.799	-0.820	-0.841	-0.860	-0.880	-0.899	-0.916	-0.934	-0.951	-0.968	-0.984	-0.999	-1.012	-1.028	-1.041	-1.055	-1.066	-1.080	-1.091	-1.104	-1.114	-1.126	-1.136	-1.148	-1.156	-1.168	-1.176	-1.186	-1.195	-1.204	-1.212	-1.220	-1.229	-1.236	-1.244	-1.252	-1.259	-1.266	-1.272	-1.279	-1.285	-1.290	-1.296	-1.300	-1.304	-1.308	-1.312	-1.315	-1.318	-1.320	-1.321	-1.321	-1.322	-1.321	-1.320	-1.318	-1.315	-1.311	-1.306	-1.301	-1.295	-1.288	-1.280	-1.270	-1.260	-1.250	-1.238	-1.225	-1.211	-1.196	-1.182	-1.166	-1.151	-1.134	-1.116	-1.098	-1.079	-1.059	-1.039	-1.019	-0.999	-0.976	-0.956	-0.935	-0.912	-0.892	-0.870	-0.849	-0.828	-0.806	-0.786	-0.765	-0.746	-0.725	-0.706	-0.688	-0.670	-0.652	-0.635	-0.619	-0.602	-0.589	-0.575	-0.560	-0.548	-0.536	-0.524	-0.514	-0.502	-0.494	-0.484	-0.475	-0.466	-0.459	-0.451	-0.444	-0.438	-0.431	-0.425	-0.419	-0.412	-0.408	-0.400	-0.395	-0.389	-0.384	-0.378	-0.371	-0.364	-0.358	-0.350	-0.342	-0.336	-0.328	-0.320	-0.311	-0.302	-0.294	-0.284	-0.274	-0.265	-0.255	-0.245	-0.234	-0.224	-0.212	-0.201	-0.191	-0.180	-0.170	-0.159	-0.149	-0.139	-0.130	-0.120	-0.112	-0.102	-0.095	-0.088	-0.081	-0.075	-0.070	-0.064	-0.060	-0.055	-0.052	-0.050	-0.048	-0.048	-0.048	-0.049	-0.049	-0.050	-0.054	-0.058	-0.061	-0.064	-0.069	-0.074	-0.080	-0.086	-0.092	-0.100	-0.106	-0.114	-0.121	-0.128	-0.136	-0.144	-0.151	-0.160	-0.168	-0.175	-0.182	-0.190	-0.196	-0.204	-0.210	-0.215	-0.221	-0.226	-0.231	-0.236	-0.239	-0.244	-0.246	-0.249	-0.250	-0.251	-0.252	-0.252	-0.252	-0.251	-0.249	-0.248	-0.245	-0.241	-0.239	-0.235	-0.230	-0.225	-0.220	-0.215	-0.209	-0.201	-0.195	-0.188	-0.180	-0.172	-0.165	-0.156	-0.148	-0.138	-0.128	-0.119	-0.108	-0.098	-0.088	-0.076	-0.065	-0.055	-0.044	-0.031	-0.021	-0.010	0.002	0.012	0.024	0.036	0.046	0.059	0.069	0.079	0.090	0.099	0.108	0.116	0.125	0.132	0.140	0.146	0.151	0.158	0.162	0.166	0.170	0.172	0.174	0.175	0.175	0.175	0.172	0.171	0.169	0.165	0.160	0.156	0.149	0.142	0.135	0.129	0.120	0.111	0.102	0.091	0.082	0.071	0.062	0.051	0.040	0.030	0.020	0.010	0.000	-0.010	-0.018	-0.026	-0.034	-0.040	-0.048	-0.051	-0.056	-0.060	-0.062	-0.062	-0.062	-0.062	-0.060	-0.056	-0.050	-0.045	-0.038	-0.029	-0.018	-0.006	0.005	0.019	0.034	0.050	0.068	0.086	0.104	0.124	0.144	0.165	0.186	0.208	0.231	0.254	0.276	0.300	0.322	0.344	0.366	0.388	0.409	0.428	0.449	0.466	0.482	0.500	0.514	0.528	0.539	0.549	0.559	0.565	0.570	0.575	0.576	0.576	0.575	0.571	0.566	0.560	0.551	0.540	0.528	0.515	0.500	0.482	0.465	0.445	0.424	0.404	0.380	0.358	0.334	0.310	0.286	0.261	0.236	0.211	0.186	0.161	0.136	0.114	0.090	0.068	0.046	0.026	0.006	-0.010	-0.028	-0.042	-0.056	-0.068	-0.078	-0.088	-0.092	-0.099	-0.102	-0.104	-0.104	-0.101	-0.098	-0.091	-0.084	-0.075	-0.064	-0.052	-0.039	-0.024	-0.008	0.009	0.029	0.048	0.066	0.089	0.110	0.131	0.154	0.176	0.199	0.221	0.244	0.266	0.288	0.309	0.330	0.351	0.370	0.389	0.406	0.422	0.440	0.454	0.466	0.479	0.490	0.500	0.507	0.515	0.520	0.525	0.529	0.530	0.530	0.530	0.528	0.524	0.520	0.515	0.509	0.501	0.492	0.485	0.475	0.465	0.455	0.444	0.431	0.420	0.409	0.396	0.384	0.371	0.359	0.348	0.336	0.324	0.314	0.302	0.292	0.282	0.272	0.264	0.256	0.249	0.241	0.235	0.229	0.224	0.220	0.215	0.212	0.209	0.206	0.206	0.205	0.204	0.204	0.205	0.205	0.206	0.209	0.211	0.212	0.215	0.218	0.220	0.222	0.226	0.230	0.232	0.235	0.239	0.241	0.245	0.246	0.250	0.252	0.255	0.258	0.259	0.261	0.261	0.262	0.264	0.265	0.266	0.268	0.268	0.268	0.268	0.268	0.268	0.266	0.266	0.266	0.265	0.264	0.264	0.262	0.260	0.260	0.258	0.256	0.255	0.254	0.251	0.250	0.249	0.249	0.246	0.245	0.244	0.244	0.241	0.241	0.240	0.238	0.236	0.235	0.234	0.232	0.231	0.229	0.228	0.226	0.225	0.224	0.221	0.220	0.219	0.216	0.214	0.212	0.211	0.210	0.208	0.205	0.204	0.201	0.199	0.199	0.198	0.195	0.194	0.191	0.190	0.189	0.188	0.186	0.185	0.184	0.184	0.184	0.184	0.184	0.184	0.184	0.185	0.188	0.188	0.190	0.192	0.195	0.199	0.202	0.205	0.210	0.215	0.219	0.225	0.230	0.236	0.241	0.248	0.254	0.261	0.270	0.278	0.285	0.292	0.302	0.311	0.320	0.328	0.338	0.346	0.356	0.365	0.375	0.385	0.395	0.404	0.414	0.422	0.432	0.442	0.451	0.460	0.469	0.479	0.488	0.496	0.505	0.511	0.520	0.528	0.535	0.541	0.549	0.555	0.561	0.568	0.574	0.579	0.585	0.589	0.595	0.600	0.604	0.610	0.612	0.616	0.621	0.624	0.629	0.631	0.636	0.639	0.641	0.645	0.649	0.650	0.654	0.656	0.659	0.661	0.662	0.665	0.668	0.670	0.672	0.675	0.678	0.678	0.680	0.682	0.684	0.684	0.686	0.686	0.686	0.689	0.688	0.688	0.689	0.688	0.689	0.688	0.688	0.688	0.686	0.684	0.682	0.681	0.680	0.678	0.676	0.674	0.671	0.669	0.666	0.662	0.659	0.656	0.651	0.648	0.644	0.639	0.635	0.629	0.624	0.619	0.614	0.609	0.602	0.598	0.591	0.585	0.580	0.572	0.566	0.561	0.554	0.548	0.542	0.535	0.529	0.522	0.516	0.510	0.505	0.499	0.492	0.486	0.481	0.476	0.470	0.466	0.461	0.458	0.454	0.449	0.446	0.444	0.441	0.439	0.438	0.436	0.435	0.435	0.434	0.434	0.436	0.436	0.438	0.440	0.440	0.442	0.446	0.449	0.451	0.455	0.460	0.462	0.468	0.471	0.475	0.480	0.484	0.488	0.491	0.494	0.498	0.501	0.504	0.506	0.509	0.511	0.512	0.515	0.515	0.514	0.512	0.511	0.507	0.504	0.500	0.495	0.489	0.481	0.474	0.465	0.455	0.445	0.432	0.420	0.405	0.391	0.376	0.360	0.342	0.325	0.306	0.286	0.265	0.245	0.224	0.201	0.179	0.156	0.132	0.108	0.085	0.061	0.035	0.011	-0.012	-0.036	-0.060	-0.084	-0.108	-0.130	-0.154	-0.175	-0.196	-0.216	-0.238	-0.256	-0.272	-0.291	-0.306	-0.320	-0.335	-0.348	-0.358	-0.368	-0.376	-0.382	-0.389	-0.394	-0.396	-0.398	-0.398	-0.395	-0.391	-0.389	-0.381	-0.372	-0.364	-0.354	-0.341	-0.329	-0.312	-0.296	-0.279	-0.260	-0.240	-0.218	-0.196	-0.174	-0.150	-0.124	-0.098	-0.071	-0.042	-0.016	0.012	0.042	0.072	0.101	0.131	0.161	0.191	0.220	0.250	0.280	0.308	0.335	0.362	0.389	0.415	0.441	0.465	0.489	0.511	0.531	0.551	0.569	0.585	0.600	0.614	0.626	0.636	0.645	0.652	0.659	0.662	0.665	0.665	0.664	0.661	0.656	0.650	0.642	0.632	0.621	0.610	0.596	0.581	0.564	0.546	0.528	0.507	0.486	0.464	0.441	0.418	0.392	0.368	0.342	0.316	0.290	0.264	0.238	0.211	0.184	0.158	0.132	0.106	0.080	0.055	0.031	0.008	-0.016	-0.038	-0.059	-0.080	-0.100	-0.119	-0.138	-0.155	-0.171	-0.186	-0.202	-0.216	-0.229	-0.241	-0.252	-0.262	-0.271	-0.280	-0.290	-0.296	-0.304	-0.309	-0.314	-0.320	-0.322	-0.328	-0.330	-0.334	-0.336	-0.340	-0.341	-0.344	-0.346	-0.348	-0.350	-0.352	-0.355	-0.356	-0.359	-0.360	-0.364	-0.366	-0.370	-0.374	-0.378	-0.382	-0.388	-0.391	-0.396	-0.402	-0.408	-0.414	-0.421	-0.426	-0.434	-0.440	-0.448	-0.455	-0.462	-0.469	-0.478	-0.485	-0.491	-0.499	-0.505	-0.511	-0.519	-0.524	-0.529	-0.535	-0.540	-0.544	-0.548	-0.551	-0.554	-0.556	-0.558	-0.559	-0.559	-0.558	-0.558	-0.555	-0.552	-0.548	-0.544	-0.539	-0.531	-0.525	-0.518	-0.507	-0.498	-0.488	-0.476	-0.464	-0.452	-0.438	-0.424	-0.410	-0.394	-0.378	-0.361	-0.344	-0.326	-0.309	-0.290	-0.270	-0.250	-0.230	-0.210	-0.189	-0.168	-0.146	-0.125	-0.104	-0.081	-0.060	-0.040	-0.018	0.002	0.024	0.045	0.065	0.086	0.106	0.125	0.145	0.164	0.182	0.202	0.219	0.236	0.254	0.270	0.285	0.300	0.315	0.329	0.341	0.354	0.365	0.376	0.388	0.396	0.405	0.414	0.421	0.428	0.434	0.438	0.442	0.446	0.450	0.452	0.455	0.456	0.456	0.456	0.456	0.456	0.455	0.452	0.450	0.448	0.445	0.442	0.440	0.436	0.434	0.430	0.426	0.422	0.419	0.416	0.412	0.409	0.405	0.402	0.400	0.398	0.395	0.392	0.391	0.390	0.391	0.390	0.391	0.392	0.395	0.396	0.400	0.404	0.408	0.412	0.419	0.425	0.431	0.440	0.448	0.458	0.466	0.478	0.488	0.500	0.512	0.525	0.539	0.552	0.568	0.581	0.596	0.612	0.628	0.644	0.661	0.678	0.695	0.711	0.729	0.746	0.762	0.780	0.796	0.814	0.830	0.846	0.862	0.879	0.892	0.908	0.921	0.936	0.949	0.962	0.974	0.985	0.998	1.008	1.016	1.025	1.031	1.039	1.045	1.050	1.054	1.058	1.060	1.061	1.062	1.062	1.061	1.059	1.056	1.054	1.049	1.045	1.039	1.034	1.026	1.020	1.012	1.005	0.996	0.989	0.979	0.969	0.959	0.949	0.938	0.928	0.918	0.906	0.895	0.885	0.875	0.865	0.854	0.845	0.835	0.825	0.818	0.809	0.802	0.795	0.789	0.782	0.778	0.774	0.770	0.766	0.765	0.765	0.765	0.765	0.769	0.771	0.776	0.780	0.788	0.794	0.802	0.812	0.821	0.832	0.844	0.858	0.871	0.886	0.901	0.918	0.934	0.952	0.971	0.990	1.009	1.030	1.051	1.072	1.094	1.116	1.139	1.161	1.184	1.208	1.231	1.255	1.279	1.301	1.325	1.348	1.371	1.394	1.418	1.440	1.462	1.484	1.505	1.526	1.548	1.568	1.588	1.608	1.626	1.644	1.661	1.680	1.695	1.711	1.729	1.744	1.758	1.771	1.785	1.798	1.809	1.819	1.830	1.840	1.849	1.858	1.864	1.871	1.878	1.884	1.888	1.891	1.894	1.898	1.899	1.900	1.899	1.898	1.895	1.892	1.889	1.884	1.878	1.870	1.861	1.852	1.844	1.832	1.821	1.808	1.794	1.779	1.762	1.746	1.730	1.710	1.690	1.670	1.649	1.628	1.605	1.581	1.556	1.532	1.506	1.480	1.454	1.425	1.398	1.370	1.342	1.314	1.285	1.256	1.226	1.198	1.169	1.140	1.112	1.084	1.056	1.030	1.002	0.978	0.952	0.929	0.904	0.881	0.860	0.839	0.820	0.802	0.784	0.769	0.754	0.741	0.729	0.718	0.708	0.699	0.694	0.688	0.684	0.680	0.679	0.680	0.680	0.684	0.689	0.694	0.701	0.710	0.719	0.729	0.741	0.754	0.768	0.782	0.799	0.815	0.832	0.850	0.870	0.889	0.908	0.928	0.949	0.970	0.991	1.012	1.034	1.056	1.076	1.099	1.119	1.140	1.160	1.180	1.200	1.220	1.238	1.255	1.271	1.289	1.304	1.319	1.334	1.346	1.359	1.371	1.381	1.391	1.400	1.409	1.416	1.421	1.426	1.430	1.432	1.435	1.436	1.436	1.435	1.432	1.430	1.428	1.422	1.416	1.410	1.402	1.395	1.386	1.378	1.368	1.358	1.345	1.334	1.321	1.308	1.294	1.280	1.265	1.251	1.236	1.221	1.205	1.189	1.174	1.158	1.141	1.125	1.110	1.094	1.078	1.062	1.048	1.032	1.019	1.004	0.989	0.976	0.962	0.950	0.938	0.926	0.915	0.904	0.894	0.885	0.875	0.866	0.859	0.852	0.845	0.839	0.835	0.830	0.825	0.821	0.818	0.815	0.812	0.810	0.810	0.809	0.808	0.808	0.806	0.806	0.805	0.806	0.805	0.805	0.804	0.805	0.804	0.804	0.801	0.800	0.799	0.796	0.794	0.791	0.788	0.784	0.779	0.774	0.768	0.760	0.754	0.745	0.736	0.726	0.716	0.706	0.694	0.681	0.669	0.655	0.641	0.626	0.610	0.595	0.579	0.561	0.544	0.525	0.507	0.488	0.469	0.450	0.430	0.410	0.390	0.370	0.350	0.330	0.311	0.290	0.271	0.252	0.232	0.214	0.196	0.178	0.161	0.142	0.126	0.111	0.096	0.080	0.066	0.054	0.041	0.029	0.018	0.008	-0.001	-0.010	-0.018	-0.024	-0.030	-0.035	-0.038	-0.041	-0.044	-0.044	-0.044	-0.041	-0.039	-0.036	-0.032	-0.026	-0.020	-0.014	-0.004	0.005	0.016	0.028	0.040	0.054	0.068	0.082	0.099	0.115	0.132	0.150	0.169	0.189	0.209	0.230	0.251	0.272	0.295	0.318	0.340	0.364	0.386	0.410	0.435	0.458	0.482	0.505	0.529	0.552	0.576	0.600	0.622	0.644	0.666	0.688	0.708	0.728	0.748	0.766	0.784	0.801	0.818	0.832	0.848	0.861	0.874	0.885	0.896	0.906	0.915	0.924	0.930	0.936	0.941	0.945	0.948	0.950	0.951	0.951	0.951	0.949	0.945	0.942	0.936	0.932	0.926	0.919	0.911	0.904	0.894	0.884	0.874	0.864	0.851	0.840	0.828	0.814	0.800	0.786	0.772	0.758	0.742	0.728	0.711	0.696	0.680	0.662	0.646	0.629	0.612	0.595	0.576	0.559	0.541	0.522	0.504	0.486	0.468	0.449	0.430	0.411	0.391	0.372	0.354	0.334	0.314	0.295	0.276	0.256	0.236	0.216	0.198	0.176	0.158	0.140	0.120	0.100	0.081	0.064	0.045	0.026	0.009	-0.009	-0.028	-0.044	-0.061	-0.079	-0.094	-0.110	-0.126	-0.141	-0.158	-0.172	-0.186	-0.200	-0.214	-0.228	-0.240	-0.254	-0.266	-0.280	-0.291	-0.302	-0.315	-0.325	-0.336	-0.346	-0.356	-0.368	-0.376	-0.386	-0.395	-0.405	-0.414	-0.421	-0.430	-0.440	-0.448	-0.455	-0.464	-0.471	-0.479	-0.486	-0.495	-0.501	-0.509	-0.516	-0.524	-0.531	-0.539	-0.546	-0.554	-0.560	-0.568	-0.574	-0.581	-0.588	-0.595	-0.601	-0.608	-0.614	-0.620	-0.626	-0.631	-0.639	-0.644	-0.649	-0.654	-0.659	-0.665	-0.669	-0.674	-0.679	-0.682	-0.688	-0.690	-0.695	-0.699	-0.701	-0.705	-0.708	-0.710	-0.714	-0.715	-0.716	-0.718	-0.720	-0.721	-0.722	-0.721	-0.721	-0.722	-0.721	-0.721	-0.721	-0.720	-0.719	-0.718	-0.715	-0.714	-0.711	-0.710	-0.706	-0.704	-0.700	-0.696	-0.694	-0.690	-0.686	-0.681	-0.678	-0.672	-0.668	-0.662	-0.658	-0.654	-0.649	-0.642	-0.636	-0.631	-0.626	-0.621	-0.615	-0.610	-0.604	-0.598	-0.591	-0.586	-0.580	-0.574	-0.568	-0.561	-0.554	-0.548	-0.541	-0.535	-0.529	-0.522	-0.516	-0.509	-0.502	-0.496	-0.489	-0.482	-0.476	-0.470	-0.464	-0.456	-0.450	-0.444	-0.438	-0.430	-0.424	-0.418	-0.410	-0.404	-0.396	-0.390	-0.382	-0.376	-0.369	-0.362	-0.355	-0.349	-0.342	-0.335	-0.329	-0.322	-0.316	-0.311	-0.305	-0.299	-0.294	-0.288	-0.284	-0.279	-0.274	-0.270	-0.266	-0.262	-0.259	-0.258	-0.255	-0.254	-0.251	-0.250	-0.249	-0.249	-0.250	-0.250	-0.251	-0.252	-0.255	-0.258	-0.260	-0.264	-0.268	-0.271	-0.278	-0.284	-0.288	-0.295	-0.301	-0.308	-0.315	-0.322	-0.330	-0.340	-0.348	-0.356	-0.365	-0.374	-0.382	-0.392	-0.402	-0.412	-0.420	-0.431	-0.440	-0.450	-0.459	-0.469	-0.476	-0.485	-0.495	-0.502	-0.511	-0.519	-0.526	-0.535	-0.540	-0.548	-0.554	-0.560	-0.565	-0.570	-0.575	-0.580	-0.582	-0.586	-0.589	-0.591	-0.592	-0.595	-0.595	-0.596	-0.596	-0.596	-0.595	-0.592	-0.590	-0.588	-0.585	-0.581	-0.578	-0.572	-0.568	-0.561	-0.555	-0.548	-0.540	-0.532	-0.524	-0.515	-0.506	-0.496	-0.486	-0.475	-0.464	-0.452	-0.441	-0.430	-0.418	-0.405	-0.392	-0.380	-0.366	-0.352	-0.340	-0.326	-0.312	-0.299	-0.285	-0.271	-0.256	-0.244	-0.230	-0.216	-0.204	-0.190	-0.179	-0.165	-0.154	-0.142	-0.131	-0.119	-0.109	-0.099	-0.089	-0.080	-0.071	-0.064	-0.056	-0.049	-0.042	-0.038	-0.032	-0.028	-0.022	-0.019	-0.016	-0.012	-0.010	-0.008	-0.006	-0.005	-0.004	-0.002	-0.002	-0.002	-0.001	-0.001	-0.001	-0.002	-0.001	-0.002	-0.002	-0.001	-0.002	-0.002	-0.002	-0.001	-0.001	0.000	0.001	0.004	0.005	0.008	0.010	0.012	0.016	0.020	0.024	0.029	0.032	0.038	0.044	0.048	0.054	0.059	0.065	0.071	0.078	0.082	0.089	0.094	0.100	0.106	0.111	0.118	0.122	0.129	0.132	0.136	0.141	0.146	0.149	0.152	0.156	0.158	0.159	0.162	0.162	0.164	0.164	0.165	0.164	0.164	0.162	0.161	0.161	0.160	0.158	0.156	0.154	0.152	0.150	0.149	0.146	0.144	0.141	0.140	0.139	0.136	0.135	0.134	0.132	0.132	0.132	0.132	0.132	0.134	0.134	0.135	0.138	0.139	0.141	0.144	0.146	0.150	0.154	0.156	0.161	0.165	0.170	0.174	0.179	0.184	0.188	0.192	0.196	0.202	0.206	0.210	0.215	0.219	0.221	0.225	0.228	0.230	0.232	0.235	0.236	0.236	0.238	0.238	0.236	0.236	0.234	0.231	0.229	0.226	0.224	0.220	0.215	0.211	0.208	0.202	0.198	0.191	0.186	0.180	0.175	0.170	0.164	0.159	0.152	0.146	0.141	0.136	0.131	0.126	0.121	0.118	0.114	0.111	0.108	0.106	0.104	0.104	0.102	0.104	0.104	0.105	0.106	0.110	0.112	0.118	0.124	0.129	0.135	0.144	0.151	0.161	0.170	0.180	0.192	0.204	0.218	0.230	0.244	0.258	0.274	0.289	0.306	0.324	0.341	0.359	0.378	0.396	0.415	0.435	0.455	0.475	0.496	0.518	0.538	0.559	0.581	0.601	0.624	0.644	0.665	0.688	0.709	0.729	0.749	0.770	0.790	0.811	0.830	0.850	0.869	0.888	0.905	0.922	0.939	0.955	0.971	0.986	1.001	1.015	1.028	1.040	1.052	1.064	1.075	1.084	1.092	1.100	1.108	1.114	1.119	1.125	1.128	1.131	1.132	1.135	1.136	1.136	1.135	1.134	1.131	1.129	1.125	1.121	1.116	1.111	1.105	1.100	1.092	1.085	1.078	1.069	1.060	1.051	1.041	1.032	1.022	1.011	1.001	0.990	0.980	0.970	0.959	0.948	0.938	0.925	0.915	0.904	0.894	0.882	0.872	0.862	0.851	0.841	0.831	0.821	0.811	0.800	0.791	0.781	0.772	0.762	0.754	0.745	0.738	0.728	0.720	0.712	0.705	0.696	0.690	0.681	0.675	0.668	0.661	0.654	0.648	0.641	0.634	0.628	0.621	0.614	0.608	0.601	0.594	0.586	0.579	0.571	0.565	0.556	0.548	0.540	0.530	0.521	0.511	0.501	0.491	0.480	0.468	0.455	0.442	0.429	0.415	0.401	0.386	0.370	0.355	0.338	0.321	0.302	0.284	0.264	0.244	0.224	0.201	0.181	0.159	0.135	0.114	0.090	0.066	0.044	0.019	-0.005	-0.029	-0.054	-0.076	-0.100	-0.124	-0.149	-0.170	-0.194	-0.215	-0.238	-0.258	-0.278	-0.296	-0.315	-0.332	-0.349	-0.364	-0.380	-0.392	-0.404	-0.414	-0.424	-0.431	-0.438	-0.442	-0.446	-0.448	-0.449	-0.448	-0.444	-0.439	-0.434	-0.426	-0.416	-0.405	-0.392	-0.379	-0.364	-0.346	-0.329	-0.308	-0.288	-0.265	-0.242	-0.218	-0.191	-0.165	-0.139	-0.109	-0.081	-0.052	-0.021	0.009	0.039	0.070	0.100	0.130	0.160	0.190	0.220	0.250	0.279	0.306	0.332	0.359	0.382	0.406	0.429	0.450	0.469	0.488	0.504	0.519	0.531	0.542	0.552	0.560	0.565	0.570	0.570	0.570	0.568	0.561	0.555	0.545	0.534	0.520	0.507	0.489	0.470	0.449	0.425	0.400	0.374	0.348	0.318	0.288	0.255	0.221	0.188	0.152	0.115	0.079	0.042	0.004	-0.035	-0.074	-0.112	-0.152	-0.190	-0.229	-0.266	-0.305	-0.341	-0.379	-0.414	-0.449	-0.484	-0.516	-0.549	-0.580	-0.610	-0.638	-0.665	-0.691	-0.715	-0.739	-0.760	-0.780	-0.800	-0.818	-0.832	-0.848	-0.860	-0.872	-0.882	-0.892	-0.900	-0.906	-0.912	-0.916	-0.919	-0.921	-0.924	-0.924	-0.924	-0.924	-0.921	-0.919	-0.916	-0.912	-0.909	-0.905	-0.900	-0.894	-0.890	-0.882	-0.878	-0.871	-0.866	-0.859	-0.852	-0.846	-0.839	-0.832	-0.825	-0.819	-0.814	-0.808	-0.800	-0.795	-0.789	-0.781	-0.775	-0.770	-0.762	-0.756	-0.750	-0.744	-0.736	-0.730	-0.724	-0.716	-0.710	-0.704	-0.698	-0.689	-0.682	-0.676	-0.669	-0.664	-0.655	-0.648	-0.642	-0.636	-0.630	-0.624	-0.618	-0.611	-0.606	-0.601	-0.595	-0.591	-0.588	-0.584	-0.581	-0.578	-0.575	-0.575	-0.574	-0.574	-0.575	-0.576	-0.578	-0.581	-0.585	-0.590	-0.596	-0.601	-0.609	-0.616	-0.625	-0.634	-0.645	-0.656	-0.668	-0.681	-0.694	-0.709	-0.722	-0.739	-0.754	-0.770	-0.788	-0.804	-0.821	-0.840	-0.858	-0.876	-0.895	-0.912	-0.931	-0.949	-0.968	-0.985	-1.004	-1.020	-1.038	-1.055	-1.071	-1.088	-1.102	-1.116	-1.130	-1.145	-1.156	-1.168	-1.179	-1.189	-1.198	-1.205	-1.212	-1.220	-1.224	-1.229	-1.231	-1.234	-1.234	-1.232	-1.231	-1.229	-1.225	-1.221	-1.215	-1.208	-1.201	-1.192	-1.182	-1.171	-1.160	-1.148	-1.134	-1.119	-1.104	-1.088	-1.070	-1.052	-1.034	-1.015	-0.995	-0.975	-0.954	-0.931	-0.910	-0.888	-0.864	-0.840	-0.816	-0.792	-0.768	-0.742	-0.718	-0.691	-0.666	-0.640	-0.614	-0.589	-0.564	-0.536	-0.511	-0.486	-0.460	-0.435	-0.409	-0.384	-0.359	-0.335	-0.310	-0.286	-0.262	-0.240	-0.216	-0.195	-0.172	-0.151	-0.130	-0.109	-0.089	-0.069	-0.050	-0.031	-0.014	0.002	0.019	0.035	0.051	0.066	0.080	0.092	0.106	0.118	0.130	0.141	0.152	0.162	0.172	0.181	0.191	0.199	0.206	0.214	0.220	0.226	0.232	0.239	0.244	0.249	0.254	0.258	0.261	0.264	0.269	0.271	0.274	0.276	0.280	0.281	0.284	0.285	0.288	0.290	0.291	0.292	0.296	0.298	0.299	0.300	0.302	0.304	0.306	0.308	0.309	0.310	0.312	0.314	0.316	0.318	0.320	0.321	0.322	0.324	0.325	0.326	0.328	0.329	0.331	0.331	0.332	0.332	0.332	0.334	0.334	0.332	0.332	0.331	0.330	0.328	0.325	0.322	0.320	0.316	0.311	0.308	0.302	0.298	0.292	0.285	0.279	0.272	0.264	0.255	0.246	0.238	0.226	0.216	0.204	0.192	0.180	0.168	0.154	0.141	0.128	0.112	0.098	0.084	0.068	0.051	0.036	0.021	0.005	-0.011	-0.028	-0.044	-0.060	-0.075	-0.090	-0.105	-0.120	-0.135	-0.148	-0.161	-0.174	-0.186	-0.196	-0.208	-0.218	-0.226	-0.234	-0.241	-0.248	-0.251	-0.256	-0.259	-0.261	-0.262	-0.262	-0.261	-0.259	-0.255	-0.251	-0.246	-0.240	-0.231	-0.222	-0.212	-0.202	-0.190	-0.176	-0.164	-0.149	-0.135	-0.119	-0.102	-0.086	-0.069	-0.051	-0.032	-0.012	0.006	0.025	0.045	0.065	0.085	0.104	0.124	0.144	0.162	0.182	0.201	0.221	0.239	0.258	0.275	0.292	0.310	0.326	0.341	0.358	0.372	0.386	0.400	0.412	0.425	0.438	0.449	0.460	0.469	0.480	0.489	0.498	0.505	0.512	0.520	0.526	0.535	0.541	0.546	0.552	0.558	0.564	0.569	0.575	0.579	0.585	0.590	0.595	0.600	0.605	0.611	0.616	0.622	0.628	0.634	0.640	0.646	0.654	0.661	0.668	0.676	0.685	0.694	100.000	5.000	2.000	1.000	2.000	0.000	0.000	0.000	0.000	0.000	0.000	0.000	0.000	0.000	0.000	0.000	0.000	0.000	0.062	0.060	0.060	0.060	0.061	0.065	0.070	0.076	0.084	0.094	0.105	0.116	0.130	0.145	0.161	0.179	0.198	0.218	0.239	0.260	0.282	0.305	0.329	0.352	0.376	0.402	0.428	0.454	0.478	0.504	0.529	0.554	0.578	0.601	0.625	0.648	0.669	0.690	0.710	0.728	0.745	0.761	0.776	0.791	0.802	0.814	0.822	0.830	0.836	0.840	0.844	0.845	0.844	0.841	0.836	0.831	0.824	0.815	0.805	0.792	0.779	0.764	0.748	0.730	0.711	0.690	0.669	0.648	0.624	0.600	0.574	0.548	0.521	0.494	0.466	0.439	0.411	0.382	0.355	0.326	0.299	0.270	0.244	0.216	0.190	0.164	0.138	0.112	0.088	0.065	0.041	0.019	-0.004	-0.025	-0.045	-0.064	-0.082	-0.100	-0.116	-0.131	-0.146	-0.160	-0.172	-0.184	-0.195	-0.205	-0.214	-0.221	-0.230	-0.236	-0.242	-0.246	-0.251	-0.256	-0.259	-0.261	-0.264	-0.265	-0.266	-0.268	-0.268	-0.268	-0.268	-0.268	-0.268	-0.265	-0.265	-0.264	-0.265	-0.264	-0.262	-0.262	-0.262	-0.261	-0.261	-0.261	-0.261	-0.261	-0.261	-0.261	-0.262	-0.262	-0.264	-0.265	-0.266	-0.268	-0.269	-0.271	-0.272	-0.275	-0.276	-0.279	-0.281	-0.282	-0.285	-0.286	-0.289	-0.291	-0.291	-0.292	-0.294	-0.294	-0.295	-0.295	-0.295	-0.294	-0.292	-0.290	-0.288	-0.285	-0.281	-0.276	-0.271	-0.265	-0.259	-0.251	-0.244	-0.234	-0.225	-0.215	-0.204	-0.190	-0.178	-0.165	-0.150	-0.135	-0.119	-0.102	-0.085	-0.066	-0.048	-0.028	-0.008	0.014	0.035	0.058	0.079	0.102	0.126	0.150	0.174	0.198	0.222	0.246	0.271	0.295	0.320	0.345	0.370	0.394	0.419	0.442	0.466	0.489	0.511	0.534	0.558	0.579	0.599	0.619	0.639	0.658	0.675	0.692	0.709	0.725	0.740	0.754	0.766	0.779	0.790	0.802	0.811	0.820	0.829	0.835	0.842	0.849	0.852	0.858	0.861	0.864	0.866	0.868	0.869	0.870	0.870	0.869	0.868	0.866	0.865	0.864	0.861	0.859	0.855	0.854	0.851	0.848	0.845	0.841	0.839	0.835	0.831	0.829	0.825	0.822	0.819	0.816	0.815	0.812	0.810	0.809	0.806	0.806	0.806	0.805	0.805	0.805	0.805	0.805	0.805	0.806	0.806	0.809	0.810	0.811	0.814	0.816	0.818	0.820	0.822	0.825	0.829	0.831	0.834	0.838	0.841	0.845	0.849	0.851	0.856	0.859	0.862	0.865	0.869	0.872	0.876	0.880	0.884	0.886	0.890	0.892	0.895	0.900	0.902	0.905	0.905	0.908	0.910	0.912	0.914	0.914	0.916	0.916	0.916	0.916	0.918	0.916	0.915	0.914	0.912	0.911	0.908	0.905	0.902	0.900	0.896	0.891	0.888	0.882	0.878	0.871	0.866	0.859	0.852	0.845	0.838	0.829	0.821	0.812	0.804	0.794	0.782	0.772	0.762	0.751	0.740	0.729	0.718	0.705	0.692	0.680	0.669	0.655	0.642	0.630	0.618	0.604	0.590	0.578	0.564	0.552	0.540	0.528	0.515	0.502	0.491	0.481	0.470	0.460	0.451	0.442	0.434	0.426	0.420	0.414	0.408	0.404	0.399	0.396	0.394	0.391	0.390	0.391	0.391	0.394	0.396	0.399	0.404	0.410	0.416	0.424	0.431	0.440	0.451	0.461	0.472	0.486	0.500	0.515	0.530	0.546	0.564	0.580	0.599	0.618	0.636	0.656	0.678	0.699	0.719	0.741	0.764	0.788	0.810	0.832	0.858	0.881	0.905	0.930	0.954	0.978	1.002	1.028	1.051	1.075	1.099	1.121	1.145	1.169	1.190	1.212	1.234	1.254	1.275	1.295	1.314	1.331	1.349	1.365	1.381	1.395	1.410	1.422	1.434	1.445	1.455	1.464	1.471	1.476	1.482	1.486	1.488	1.489	1.489	1.489	1.485	1.480	1.476	1.470	1.461	1.452	1.442	1.429	1.418	1.402	1.386	1.370	1.354	1.335	1.315	1.294	1.272	1.250	1.228	1.204	1.179	1.154	1.128	1.102	1.076	1.050	1.022	0.996	0.968	0.941	0.914	0.885	0.859	0.831	0.806	0.780	0.754	0.729	0.705	0.681	0.658	0.635	0.614	0.592	0.574	0.555	0.538	0.520	0.504	0.490	0.476	0.464	0.452	0.444	0.434	0.426	0.420	0.415	0.411	0.409	0.408	0.408	0.408	0.410	0.414	0.418	0.422	0.428	0.435	0.444	0.452	0.462	0.472	0.484	0.496	0.510	0.524	0.538	0.552	0.566	0.582	0.598	0.614	0.630	0.645	0.661	0.679	0.695	0.710	0.726	0.744	0.759	0.774	0.790	0.805	0.820	0.835	0.849	0.862	0.876	0.888	0.900	0.912	0.925	0.935	0.946	0.955	0.964	0.972	0.980	0.988	0.994	1.000	1.005	1.009	1.014	1.016	1.020	1.022	1.024	1.025	1.025	1.025	1.025	1.025	1.024	1.022	1.019	1.016	1.012	1.009	1.005	1.001	0.995	0.989	0.984	0.979	0.972	0.965	0.959	0.951	0.944	0.936	0.929	0.920	0.914	0.905	0.899	0.889	0.881	0.874	0.868	0.859	0.852	0.844	0.838	0.831	0.825	0.818	0.811	0.805	0.800	0.795	0.790	0.786	0.780	0.776	0.774	0.771	0.768	0.764	0.762	0.760	0.759	0.758	0.756	0.756	0.756	0.756	0.756	0.756	0.758	0.758	0.760	0.760	0.761	0.764	0.766	0.768	0.770	0.771	0.774	0.775	0.776	0.778	0.780	0.781	0.780	0.781	0.781	0.780	0.780	0.779	0.776	0.775	0.771	0.769	0.765	0.761	0.756	0.751	0.745	0.738	0.731	0.722	0.714	0.705	0.695	0.685	0.674	0.662	0.650	0.636	0.622	0.609	0.594	0.579	0.564	0.546	0.530	0.512	0.495	0.478	0.459	0.440	0.421	0.401	0.382	0.362	0.342	0.324	0.304	0.285	0.266	0.246	0.228	0.208	0.190	0.172	0.154	0.138	0.121	0.105	0.090	0.076	0.061	0.049	0.036	0.026	0.016	0.006	-0.002	-0.010	-0.018	-0.022	-0.026	-0.029	-0.031	-0.031	-0.031	-0.029	-0.025	-0.020	-0.015	-0.008	0.001	0.011	0.022	0.034	0.048	0.061	0.078	0.095	0.114	0.132	0.152	0.174	0.195	0.218	0.242	0.266	0.291	0.316	0.344	0.370	0.398	0.424	0.451	0.479	0.507	0.535	0.561	0.590	0.616	0.642	0.669	0.694	0.718	0.742	0.766	0.788	0.809	0.829	0.848	0.866	0.882	0.899	0.914	0.928	0.939	0.948	0.958	0.965	0.971	0.975	0.978	0.980	0.979	0.978	0.974	0.970	0.962	0.955	0.946	0.935	0.925	0.911	0.898	0.881	0.865	0.849	0.830	0.811	0.790	0.769	0.748	0.725	0.702	0.678	0.655	0.629	0.604	0.579	0.554	0.528	0.502	0.476	0.451	0.426	0.400	0.376	0.351	0.328	0.304	0.280	0.258	0.238	0.215	0.196	0.176	0.158	0.141	0.122	0.108	0.092	0.079	0.068	0.056	0.045	0.036	0.029	0.021	0.016	0.011	0.009	0.008	0.006	0.006	0.008	0.011	0.016	0.021	0.026	0.034	0.042	0.052	0.061	0.072	0.085	0.098	0.110	0.125	0.139	0.155	0.171	0.186	0.202	0.219	0.236	0.252	0.269	0.286	0.302	0.320	0.335	0.350	0.366	0.381	0.395	0.409	0.421	0.434	0.445	0.455	0.465	0.474	0.481	0.488	0.494	0.499	0.502	0.506	0.507	0.507	0.507	0.505	0.504	0.500	0.494	0.488	0.481	0.475	0.465	0.456	0.445	0.435	0.422	0.410	0.396	0.382	0.368	0.354	0.338	0.321	0.305	0.290	0.274	0.256	0.239	0.222	0.205	0.189	0.170	0.154	0.136	0.120	0.104	0.089	0.072	0.058	0.042	0.028	0.014	0.000	-0.012	-0.026	-0.038	-0.050	-0.060	-0.069	-0.079	-0.088	-0.096	-0.105	-0.111	-0.118	-0.122	-0.129	-0.132	-0.135	-0.138	-0.141	-0.142	-0.142	-0.144	-0.144	-0.142	-0.141	-0.139	-0.136	-0.134	-0.130	-0.126	-0.121	-0.116	-0.111	-0.105	-0.099	-0.091	-0.085	-0.078	-0.070	-0.062	-0.054	-0.046	-0.038	-0.029	-0.018	-0.009	0.000	0.010	0.020	0.030	0.040	0.049	0.060	0.069	0.079	0.089	0.100	0.109	0.119	0.129	0.139	0.149	0.158	0.166	0.176	0.185	0.192	0.202	0.211	0.219	0.228	0.235	0.244	0.251	0.259	0.266	0.274	0.281	0.288	0.295	0.301	0.308	0.314	0.321	0.328	0.332	0.340	0.345	0.351	0.358	0.361	0.368	0.372	0.378	0.384	0.389	0.392	0.398	0.400	0.405	0.409	0.412	0.415	0.418	0.419	0.422	0.422	0.424	0.424	0.425	0.425	0.424	0.422	0.421	0.418	0.415	0.410	0.406	0.401	0.396	0.391	0.384	0.376	0.368	0.360	0.350	0.339	0.329	0.318	0.305	0.292	0.280	0.266	0.251	0.236	0.220	0.204	0.188	0.171	0.154	0.136	0.119	0.101	0.081	0.064	0.045	0.028	0.009	-0.010	-0.029	-0.046	-0.064	-0.081	-0.099	-0.115	-0.132	-0.149	-0.164	-0.180	-0.194	-0.209	-0.222	-0.235	-0.248	-0.258	-0.269	-0.280	-0.289	-0.296	-0.305	-0.311	-0.318	-0.322	-0.328	-0.330	-0.334	-0.335	-0.336	-0.336	-0.335	-0.334	-0.331	-0.329	-0.325	-0.321	-0.315	-0.309	-0.302	-0.295	-0.288	-0.278	-0.269	-0.259	-0.250	-0.239	-0.226	-0.215	-0.202	-0.190	-0.176	-0.164	-0.149	-0.134	-0.119	-0.105	-0.089	-0.072	-0.058	-0.041	-0.024	-0.009	0.009	0.025	0.042	0.060	0.078	0.096	0.114	0.130	0.149	0.166	0.185	0.204	0.222	0.241	0.259	0.279	0.296	0.315	0.334	0.352	0.372	0.390	0.409	0.428	0.446	0.466	0.484	0.502	0.521	0.540	0.558	0.576	0.595	0.612	0.630	0.648	0.666	0.682	0.700	0.718	0.734	0.750	0.765	0.781	0.796	0.811	0.825	0.840	0.852	0.865	0.876	0.889	0.899	0.909	0.919	0.928	0.935	0.942	0.950	0.956	0.961	0.966	0.970	0.974	0.976	0.979	0.979	0.980	0.981	0.980	0.978	0.976	0.974	0.970	0.968	0.964	0.959	0.954	0.949	0.942	0.938	0.932	0.926	0.919	0.912	0.908	0.901	0.895	0.890	0.885	0.879	0.875	0.871	0.866	0.862	0.860	0.858	0.855	0.854	0.854	0.852	0.854	0.854	0.855	0.858	0.861	0.864	0.868	0.872	0.879	0.885	0.890	0.898	0.905	0.912	0.921	0.930	0.939	0.949	0.959	0.970	0.980	0.991	1.001	1.011	1.022	1.032	1.044	1.055	1.065	1.075	1.084	1.092	1.102	1.110	1.119	1.125	1.132	1.139	1.144	1.149	1.154	1.156	1.159	1.161	1.164	1.164	1.164	1.162	1.161	1.159	1.156	1.152	1.148	1.142	1.136	1.130	1.124	1.116	1.108	1.100	1.090	1.081	1.072	1.062	1.052	1.042	1.030	1.021	1.010	0.999	0.989	0.978	0.968	0.956	0.946	0.936	0.928	0.919	0.909	0.901	0.894	0.888	0.881	0.875	0.870	0.866	0.862	0.860	0.858	0.856	0.858	0.858	0.859	0.861	0.865	0.869	0.874	0.879	0.885	0.892	0.901	0.909	0.918	0.929	0.940	0.951	0.962	0.975	0.990	1.002	1.018	1.031	1.046	1.061	1.076	1.092	1.108	1.124	1.140	1.156	1.171	1.188	1.204	1.219	1.234	1.249	1.262	1.278	1.290	1.304	1.315	1.326	1.338	1.349	1.359	1.369	1.376	1.384	1.390	1.398	1.402	1.408	1.410	1.414	1.416	1.418	1.419	1.419	1.418	1.416	1.412	1.410	1.406	1.401	1.395	1.390	1.384	1.375	1.368	1.360	1.350	1.341	1.331	1.321	1.310	1.299	1.288	1.275	1.264	1.250	1.239	1.226	1.212	1.201	1.188	1.175	1.162	1.150	1.136	1.124	1.112	1.099	1.086	1.075	1.062	1.051	1.040	1.028	1.018	1.006	0.996	0.985	0.975	0.965	0.955	0.946	0.938	0.929	0.920	0.912	0.905	0.896	0.890	0.884	0.876	0.870	0.864	0.859	0.851	0.846	0.841	0.836	0.831	0.826	0.822	0.819	0.814	0.809	0.804	0.800	0.794	0.790	0.784	0.780	0.775	0.768	0.762	0.756	0.749	0.741	0.734	0.725	0.716	0.706	0.696	0.685	0.675	0.662	0.649	0.635	0.621	0.605	0.589	0.571	0.554	0.535	0.515	0.494	0.472	0.450	0.428	0.404	0.379	0.354	0.328	0.301	0.274	0.245	0.218	0.190	0.160	0.132	0.102	0.072	0.044	0.015	-0.014	-0.042	-0.071	-0.099	-0.125	-0.152	-0.179	-0.202	-0.226	-0.250	-0.272	-0.294	-0.312	-0.331	-0.348	-0.362	-0.376	-0.390	-0.400	-0.409	-0.415	-0.420	-0.424	-0.425	-0.424	-0.422	-0.419	-0.411	-0.404	-0.395	-0.382	-0.369	-0.355	-0.336	-0.319	-0.299	-0.276	-0.254	-0.229	-0.204	-0.176	-0.148	-0.119	-0.088	-0.058	-0.025	0.008	0.041	0.072	0.108	0.141	0.175	0.209	0.242	0.276	0.309	0.341	0.374	0.405	0.435	0.465	0.494	0.521	0.548	0.574	0.598	0.621	0.642	0.661	0.680	0.696	0.712	0.725	0.738	0.748	0.758	0.764	0.769	0.772	0.775	0.775	0.774	0.771	0.768	0.760	0.754	0.745	0.735	0.724	0.711	0.698	0.682	0.668	0.650	0.632	0.614	0.595	0.574	0.554	0.534	0.511	0.490	0.466	0.444	0.421	0.398	0.376	0.352	0.330	0.306	0.284	0.260	0.239	0.216	0.194	0.174	0.152	0.131	0.112	0.092	0.072	0.055	0.035	0.019	0.001	-0.016	-0.032	-0.049	-0.064	-0.079	-0.094	-0.108	-0.121	-0.134	-0.148	-0.159	-0.171	-0.182	-0.195	-0.205	-0.215	-0.226	-0.236	-0.246	-0.255	-0.265	-0.274	-0.284	-0.291	-0.299	-0.308	-0.315	-0.322	-0.330	-0.335	-0.341	-0.348	-0.352	-0.359	-0.362	-0.368	-0.371	-0.375	-0.379	-0.381	-0.382	-0.384	-0.386	-0.385	-0.386	-0.385	-0.385	-0.382	-0.379	-0.378	-0.374	-0.369	-0.362	-0.358	-0.352	-0.346	-0.339	-0.332	-0.324	-0.316	-0.308	-0.299	-0.290	-0.280	-0.271	-0.262	-0.252	-0.242	-0.234	-0.224	-0.214	-0.205	-0.196	-0.189	-0.181	-0.174	-0.168	-0.161	-0.156	-0.151	-0.148	-0.144	-0.142	-0.140	-0.140	-0.140	-0.141	-0.144	-0.148	-0.151	-0.156	-0.161	-0.170	-0.178	-0.186	-0.195	-0.206	-0.218	-0.229	-0.240	-0.254	-0.266	-0.281	-0.295	-0.309	-0.322	-0.336	-0.350	-0.365	-0.379	-0.391	-0.405	-0.418	-0.430	-0.442	-0.452	-0.464	-0.472	-0.481	-0.490	-0.496	-0.501	-0.506	-0.510	-0.512	-0.512	-0.514	-0.512	-0.510	-0.506	-0.501	-0.495	-0.488	-0.479	-0.470	-0.459	-0.448	-0.435	-0.421	-0.408	-0.392	-0.376	-0.360	-0.344	-0.326	-0.308	-0.289	-0.269	-0.249	-0.230	-0.209	-0.190	-0.170	-0.150	-0.130	-0.110	-0.091	-0.071	-0.052	-0.034	-0.016	0.002	0.020	0.036	0.052	0.068	0.084	0.098	0.111	0.125	0.136	0.148	0.159	0.170	0.180	0.188	0.196	0.205	0.212	0.219	0.224	0.230	0.234	0.239	0.242	0.245	0.248	0.250	0.251	0.252	0.252	0.252	0.251	0.251	0.250	0.248	0.246	0.244	0.241	0.238	0.234	0.230	0.226	0.221	0.218	0.212	0.208	0.202	0.196	0.190	0.184	0.179	0.174	0.168	0.161	0.156	0.150	0.144	0.138	0.132	0.126	0.122	0.118	0.112	0.108	0.104	0.099	0.095	0.092	0.090	0.086	0.085	0.085	0.084	0.082	0.084	0.085	0.086	0.089	0.091	0.096	0.100	0.105	0.110	0.116	0.122	0.130	0.139	0.146	0.155	0.165	0.174	0.185	0.195	0.206	0.218	0.229	0.241	0.252	0.265	0.276	0.290	0.301	0.314	0.326	0.338	0.350	0.361	0.371	0.382	0.392	0.401	0.411	0.420	0.428	0.435	0.440	0.446	0.451	0.456	0.459	0.461	0.462	0.464	0.462	0.461	0.460	0.455	0.451	0.445	0.439	0.431	0.422	0.412	0.401	0.391	0.378	0.365	0.351	0.336	0.319	0.302	0.285	0.266	0.249	0.229	0.209	0.189	0.169	0.148	0.126	0.105	0.084	0.062	0.041	0.020	-0.002	-0.022	-0.044	-0.064	-0.082	-0.102	-0.120	-0.139	-0.156	-0.172	-0.188	-0.201	-0.216	-0.229	-0.241	-0.251	-0.261	-0.270	-0.278	-0.282	-0.288	-0.291	-0.294	-0.296	-0.296	-0.295	-0.292	-0.289	-0.284	-0.278	-0.271	-0.264	-0.254	-0.244	-0.234	-0.221	-0.209	-0.195	-0.181	-0.166	-0.151	-0.135	-0.118	-0.102	-0.084	-0.066	-0.048	-0.031	-0.012	0.006	0.025	0.042	0.061	0.079	0.098	0.115	0.131	0.149	0.165	0.182	0.198	0.212	0.229	0.242	0.255	0.269	0.281	0.294	0.305	0.316	0.328	0.338	0.348	0.356	0.365	0.372	0.381	0.388	0.396	0.402	0.410	0.416	0.422	0.429	0.436	0.441	0.448	0.452	0.459	0.466	0.472	0.479	0.486	0.492	0.499	0.506	0.514	0.521	0.530	0.539	0.548	0.556	0.565	0.575	0.585	0.596	0.606	0.618	0.629	0.640	0.652	0.665	0.676	0.689	0.704	0.715	0.730	0.744	0.758	0.772	0.786	0.800	0.816	0.831	0.845	0.860	0.874	0.889	0.904	0.919	0.932	0.946	0.961	0.974	0.988	1.000	1.012	1.025	1.036	1.048	1.058	1.068	1.076	1.085	1.094	1.100	1.106	1.111	1.115	1.120	1.121	1.124	1.124	1.124	1.121	1.119	1.115	1.110	1.104	1.098	1.090	1.080	1.069	1.058	1.044	1.031	1.015	0.999	0.981	0.962	0.942	0.921	0.900	0.876	0.852	0.828	0.802	0.776	0.750	0.722	0.694	0.664	0.636	0.606	0.576	0.546	0.516	0.485	0.455	0.425	0.394	0.364	0.334	0.305	0.276	0.248	0.220	0.192	0.165	0.140	0.115	0.091	0.068	0.045	0.024	0.002	-0.016	-0.034	-0.051	-0.066	-0.081	-0.096	-0.108	-0.119	-0.129	-0.138	-0.145	-0.152	-0.159	-0.162	-0.166	-0.169	-0.171	-0.171	-0.171	-0.170	-0.169	-0.165	-0.161	-0.156	-0.151	-0.145	-0.140	-0.131	-0.124	-0.115	-0.106	-0.098	-0.088	-0.078	-0.068	-0.058	-0.046	-0.035	-0.024	-0.011	0.000	0.011	0.022	0.034	0.046	0.058	0.069	0.080	0.090	0.101	0.112	0.122	0.132	0.142	0.152	0.161	0.171	0.179	0.186	0.194	0.200	0.206	0.212	0.218	0.221	0.225	0.229	0.231	0.232	0.234	0.235	0.232	0.232	0.230	0.228	0.224	0.219	0.214	0.206	0.200	0.192	0.181	0.171	0.162	0.150	0.138	0.124	0.110	0.094	0.079	0.061	0.044	0.026	0.006	-0.014	-0.034	-0.055	-0.076	-0.100	-0.122	-0.145	-0.170	-0.194	-0.219	-0.242	-0.269	-0.294	-0.319	-0.345	-0.370	-0.395	-0.420	-0.445	-0.471	-0.495	-0.520	-0.545	-0.569	-0.592	-0.616	-0.639	-0.662	-0.684	-0.706	-0.726	-0.746	-0.766	-0.786	-0.806	-0.824	-0.841	-0.858	-0.875	-0.890	-0.905	-0.920	-0.934	-0.946	-0.960	-0.970	-0.981	-0.992	-1.002	-1.011	-1.020	-1.028	-1.036	-1.044	-1.050	-1.055	-1.061	-1.066	-1.071	-1.076	-1.080	-1.082	-1.086	-1.088	-1.091	-1.092	-1.094	-1.094	-1.094	-1.094	-1.092	-1.091	-1.090	-1.089	-1.086	-1.084	-1.080	-1.076	-1.072	-1.069	-1.062	-1.058	-1.052	-1.046	-1.040	-1.032	-1.026	-1.018	-1.010	-1.001	-0.994	-0.984	-0.975	-0.965	-0.955	-0.945	-0.935	-0.924	-0.914	-0.904	-0.891	-0.881	-0.870	-0.859	-0.848	-0.835	-0.825	-0.814	-0.802	-0.791	-0.781	-0.770	-0.759	-0.749	-0.739	-0.728	-0.719	-0.708	-0.698	-0.689	-0.679	-0.671	-0.662	-0.654	-0.646	-0.640	-0.632	-0.625	-0.619	-0.612	-0.606	-0.600	-0.594	-0.588	-0.581	-0.576	-0.571	-0.565	-0.558	-0.552	-0.546	-0.540	-0.532	-0.526	-0.519	-0.512	-0.505	-0.498	-0.490	-0.481	-0.474	-0.464	-0.456	-0.446	-0.436	-0.426	-0.416	-0.405	-0.394	-0.381	-0.370	-0.358	-0.345	-0.334	-0.320	-0.308	-0.295	-0.281	-0.269	-0.255	-0.241	-0.228	-0.214	-0.200	-0.186	-0.174	-0.161	-0.149	-0.136	-0.126	-0.114	-0.104	-0.092	-0.084	-0.075	-0.065	-0.058	-0.051	-0.044	-0.038	-0.032	-0.028	-0.025	-0.022	-0.020	-0.019	-0.019	-0.019	-0.019	-0.021	-0.022	-0.025	-0.030	-0.034	-0.039	-0.042	-0.049	-0.056	-0.062	-0.070	-0.078	-0.085	-0.094	-0.104	-0.112	-0.122	-0.132	-0.142	-0.151	-0.161	-0.172	-0.181	-0.192	-0.201	-0.211	-0.220	-0.230	-0.239	-0.246	-0.254	-0.262	-0.269	-0.275	-0.280	-0.286	-0.290	-0.295	-0.298	-0.300	-0.302	-0.302	-0.302	-0.302	-0.301	-0.299	-0.296	-0.292	-0.289	-0.282	-0.276	-0.270	-0.261	-0.254	-0.244	-0.235	-0.224	-0.212	-0.200	-0.188	-0.174	-0.161	-0.146	-0.132	-0.116	-0.101	-0.085	-0.069	-0.051	-0.035	-0.019	-0.002	0.015	0.031	0.049	0.065	0.080	0.095	0.110	0.125	0.139	0.151	0.164	0.175	0.185	0.195	0.202	0.211	0.218	0.224	0.228	0.231	0.234	0.235	0.235	0.234	0.231	0.228	0.222	0.216	0.210	0.201	0.192	0.182	0.171	0.159	0.146	0.134	0.120	0.105	0.091	0.075	0.059	0.044	0.028	0.011	-0.005	-0.021	-0.038	-0.051	-0.066	-0.080	-0.094	-0.106	-0.118	-0.129	-0.138	-0.146	-0.154	-0.160	-0.166	-0.170	-0.171	-0.172	-0.171	-0.170	-0.165	-0.161	-0.155	-0.146	-0.138	-0.126	-0.115	-0.100	-0.086	-0.070	-0.055	-0.036	-0.019	0.001	0.021	0.042	0.064	0.085	0.108	0.130	0.152	0.174	0.196	0.219	0.240	0.261	0.281	0.301	0.320	0.338	0.355	0.370	0.385	0.398	0.409	0.420	0.428	0.436	0.441	0.445	0.448	0.449	0.449	0.448	0.442	0.438	0.431	0.425	0.415	0.404	0.392	0.380	0.366	0.352	0.336	0.321	0.305	0.289	0.271	0.255	0.238	0.220	0.204	0.186	0.170	0.155	0.140	0.125	0.112	0.100	0.089	0.080	0.071	0.065	0.060	0.055	0.052	0.051	0.052	0.055	0.059	0.064	0.071	0.081	0.091	0.104	0.118	0.132	0.150	0.168	0.188	0.208	0.229	0.251	0.275	0.299	0.324	0.350	0.375	0.400	0.426	0.454	0.479	0.506	0.531	0.556	0.582	0.606	0.631	0.654	0.675	0.696	0.715	0.735	0.752	0.769	0.784	0.798	0.810	0.822	0.831	0.840	0.848	0.854	0.859	0.861	0.861	0.862	0.862	0.860	0.856	0.852	0.848	0.841	0.835	0.826	0.819	0.809	0.800	0.789	0.779	0.766	0.756	0.744	0.732	0.721	0.710	0.698	0.686	0.675	0.664	0.655	0.644	0.634	0.625	0.615	0.606	0.598	0.589	0.581	0.574	0.566	0.560	0.554	0.548	0.542	0.538	0.532	0.528	0.524	0.520	0.516	0.512	0.509	0.506	0.502	0.499	0.496	0.492	0.490	0.486	0.484	0.481	0.476	0.472	0.469	0.465	0.460	0.456	0.451	0.445	0.440	0.435	0.429	0.424	0.419	0.412	0.408	0.401	0.396	0.389	0.384	0.378	0.372	0.368	0.362	0.358	0.352	0.349	0.344	0.340	0.336	0.334	0.331	0.329	0.328	0.326	0.326	0.325	0.326	0.326	0.329	0.330	0.332	0.335	0.340	0.344	0.348	0.352	0.356	0.362	0.369	0.375	0.380	0.388	0.394	0.401	0.409	0.415	0.422	0.430	0.436	0.445	0.451	0.458	0.465	0.471	0.478	0.484	0.489	0.495	0.499	0.504	0.507	0.511	0.515	0.516	0.519	0.520	0.521	0.521	0.522	0.521	0.521	0.519	0.518	0.515	0.512	0.509	0.506	0.502	0.500	0.496	0.491	0.488	0.482	0.479	0.474	0.469	0.465	0.460	0.458	0.452	0.449	0.445	0.442	0.439	0.438	0.435	0.432	0.430	0.430	0.429	0.429	0.430	0.431	0.432	0.435	0.438	0.440	0.444	0.449	0.454	0.459	0.464	0.471	0.478	0.485	0.492	0.501	0.509	0.518	0.528	0.536	0.546	0.556	0.566	0.576	0.588	0.598	0.608	0.619	0.629	0.639	0.649	0.660	0.669	0.679	0.688	0.699	0.708	0.718	0.726	0.735	0.741	0.750	0.758	0.765	0.772	0.779	0.785	0.791	0.796	0.800	0.806	0.810	0.814	0.816	0.820	0.821	0.825	0.826	0.828	0.829	0.830	0.830	0.830	0.830	0.829	0.829	0.828	0.826	0.824	0.822	0.820	0.816	0.814	0.811	0.809	0.805	0.802	0.798	0.795	0.791	0.786	0.782	0.778	0.774	0.769	0.765	0.761	0.756	0.751	0.748	0.742	0.738	0.732	0.728	0.721	0.716	0.712	0.706	0.702	0.698	0.692	0.688	0.682	0.680	0.676	0.671	0.668	0.662	0.660	0.656	0.652	0.649	0.646	0.644	0.640	0.636	0.634	0.631	0.630	0.628	0.625	0.624	0.621	0.620	0.620	0.619	0.618	0.618	0.618	0.618	0.618	0.618	0.620	0.621	0.622	0.624	0.626	0.629	0.631	0.635	0.639	0.642	0.646	0.651	0.655	0.659	0.665	0.670	0.675	0.680	0.686	0.692	0.698	0.704	0.710	0.716	0.722	0.729	0.736	0.742	0.749	0.755	0.760	0.768	0.772	0.778	0.782	0.788	0.794	0.798	0.801	0.805	0.808	0.810	0.811	0.812	0.812	0.812	0.811	0.810	0.808	0.802	0.799	0.794	0.788	0.781	0.774	0.764	0.755	0.744	0.732	0.721	0.708	0.694	0.679	0.662	0.648	0.630	0.611	0.592	0.572	0.552	0.532	0.511	0.489	0.466	0.445	0.421	0.398	0.375	0.352	0.328	0.305	0.282	0.259	0.236	0.215	0.192	0.171	0.152	0.132	0.114	0.095	0.079	0.061	0.048	0.032	0.020	0.010	0.000	-0.010	-0.018	-0.022	-0.028	-0.030	-0.031	-0.030	-0.028	-0.024	-0.019	-0.011	-0.004	0.006	0.019	0.032	0.046	0.062	0.080	0.099	0.119	0.141	0.162	0.186	0.211	0.236	0.264	0.291	0.320	0.348	0.376	0.406	0.435	0.465	0.495	0.524	0.554	0.584	0.611	0.640	0.668	0.694	0.720	0.745	0.769	0.792	0.814	0.834	0.854	0.870	0.885	0.900	0.912	0.922	0.932	0.940	0.945	0.950	0.951	0.951	0.950	0.946	0.941	0.934	0.925	0.914	0.902	0.888	0.872	0.856	0.839	0.818	0.798	0.775	0.752	0.728	0.701	0.676	0.649	0.620	0.592	0.564	0.535	0.505	0.476	0.446	0.416	0.388	0.359	0.330	0.302	0.275	0.248	0.222	0.196	0.171	0.146	0.124	0.101	0.079	0.060	0.040	0.021	0.005	-0.011	-0.028	-0.041	-0.054	-0.066	-0.078	-0.088	-0.095	-0.104	-0.110	-0.116	-0.122	-0.126	-0.130	-0.132	-0.134	-0.135	-0.136	-0.138	-0.136	-0.136	-0.135	-0.134	-0.132	-0.131	-0.130	-0.128	-0.125	-0.124	-0.122	-0.120	-0.119	-0.118	-0.118	-0.116	-0.116	-0.116	-0.118	-0.119	-0.120	-0.121	-0.122	-0.125	-0.128	-0.130	-0.134	-0.138	-0.141	-0.146	-0.151	-0.155	-0.160	-0.166	-0.171	-0.176	-0.181	-0.186	-0.192	-0.198	-0.202	-0.209	-0.212	-0.216	-0.221	-0.225	-0.229	-0.231	-0.235	-0.236	-0.238	-0.239	-0.239	-0.238	-0.236	-0.235	-0.232	-0.229	-0.224	-0.218	-0.212	-0.205	-0.198	-0.189	-0.179	-0.169	-0.158	-0.145	-0.132	-0.119	-0.104	-0.089	-0.072	-0.056	-0.039	-0.020	-0.001	0.020	0.039	0.060	0.081	0.104	0.126	0.149	0.171	0.195	0.219	0.242	0.266	0.290	0.315	0.339	0.365	0.389	0.412	0.436	0.461	0.484	0.509	0.532	0.556	0.578	0.600	0.622	0.644	0.665	0.684	0.705	0.724	0.741	0.760	0.778	0.794	0.809	0.825	0.839	0.852	0.866	0.878	0.890	0.900	0.910	0.920	0.929	0.936	0.944	0.950	0.956	0.961	0.966	0.970	0.974	0.976	0.979	0.981	0.984	0.985	0.985	0.986	0.986	0.986	0.985	0.985	0.984	0.982	0.981	0.980	0.978	0.976	0.974	0.972	0.970	0.969	0.966	0.964	0.961	0.961	0.959	0.958	0.956	0.955	0.954	0.952	0.951	0.950	0.950	0.949	0.949	0.949	0.948	0.948	0.949	0.949	0.949	0.950	0.949	0.950	0.950	0.951	0.950	0.951	0.952	0.954	0.954	0.955	0.955	0.956	0.958	0.958	0.959	0.959	0.960	0.960	0.962	0.962	0.962	0.962	0.964	0.964	0.964	0.964	0.964	0.964	0.964	0.962	0.964	0.964	0.962	0.961	0.961	0.960	0.959	0.958	0.955	0.954	0.951	0.950	0.948	0.945	0.942	0.940	0.935	0.932	0.929	0.926	0.921	0.918	0.912	0.908	0.902	0.896	0.891	0.885	0.879	0.872	0.865	0.859	0.851	0.842	0.835	0.826	0.816	0.808	0.799	0.789	0.780	0.770	0.760	0.750	0.739	0.729	0.718	0.706	0.696	0.686	0.675	0.666	0.655	0.646	0.636	0.626	0.618	0.609	0.601	0.594	0.586	0.581	0.575	0.570	0.566	0.562	0.559	0.556	0.555	0.555	0.556	0.556	0.559	0.560	0.564	0.569	0.574	0.580	0.586	0.594	0.602	0.612	0.621	0.631	0.644	0.655	0.668	0.681	0.696	0.710	0.725	0.740	0.756	0.772	0.789	0.806	0.822	0.840	0.859	0.876	0.894	0.912	0.929	0.948	0.966	0.984	1.002	1.020	1.038	1.056	1.075	1.092	1.109	1.126	1.145	1.161	1.178	1.195	1.211	1.229	1.244	1.260	1.275	1.290	1.305	1.319	1.334	1.348	1.360	1.374	1.386	1.399	1.411	1.422	1.434	1.444	1.452	1.462	1.470	1.479	1.486	1.491	1.498	1.502	1.508	1.510	1.512	1.515	1.515	1.514	1.514	1.511	1.508	1.504	1.499	1.491	1.484	1.475	1.466	1.455	1.444	1.430	1.416	1.401	1.385	1.369	1.350	1.331	1.310	1.289	1.268	1.244	1.221	1.198	1.172	1.148	1.121	1.095	1.069	1.040	1.014	0.986	0.959	0.931	0.904	0.876	0.849	0.822	0.798	0.770	0.746	0.721	0.696	0.674	0.651	0.630	0.610	0.590	0.571	0.555	0.539	0.522	0.510	0.498	0.488	0.478	0.470	0.464	0.458	0.454	0.451	0.451	0.451	0.452	0.455	0.459	0.466	0.472	0.480	0.490	0.501	0.512	0.525	0.540	0.554	0.569	0.585	0.602	0.620	0.639	0.656	0.675	0.694	0.714	0.734	0.754	0.774	0.794	0.814	0.832	0.852	0.871	0.890	0.909	0.926	0.944	0.961	0.976	0.992	1.008	1.021	1.035	1.046	1.059	1.070	1.080	1.089	1.098	1.104	1.110	1.116	1.121	1.125	1.128	1.129	1.131	1.131	1.131	1.130	1.128	1.125	1.122	1.119	1.114	1.109	1.104	1.098	1.091	1.084	1.078	1.069	1.060	1.051	1.044	1.035	1.026	1.018	1.008	0.998	0.989	0.980	0.970	0.962	0.954	0.945	0.936	0.929	0.920	0.912	0.905	0.898	0.890	0.885	0.878	0.872	0.868	0.862	0.856	0.851	0.849	0.845	0.841	0.838	0.836	0.832	0.830	0.829	0.828	0.825	0.825	0.824	0.824	0.822	0.821	0.822	0.821	0.822	0.821	0.821	0.821	0.822	0.821	0.821	0.821	0.821	0.820	0.820	0.820	0.819	0.818	0.816	0.815	0.812	0.810	0.806	0.802	0.799	0.794	0.789	0.784	0.778	0.771	0.764	0.755	0.748	0.739	0.730	0.721	0.710	0.700	0.688	0.676	0.664	0.650	0.638	0.624	0.609	0.594	0.579	0.562	0.546	0.530	0.512	0.495	0.478	0.460	0.440	0.422	0.404	0.384	0.366	0.346	0.328	0.309	0.289	0.270	0.250	0.231	0.212	0.195	0.176	0.159	0.141	0.124	0.106	0.091	0.075	0.060	0.046	0.032	0.020	0.008	-0.004	-0.014	-0.024	-0.032	-0.040	-0.048	-0.054	-0.060	-0.064	-0.068	-0.069	-0.070	-0.070	-0.069	-0.066	-0.064	-0.058	-0.052	-0.045	-0.038	-0.029	-0.018	-0.006	0.006	0.019	0.034	0.050	0.066	0.085	0.102	0.122	0.144	0.165	0.188	0.210	0.232	0.256	0.282	0.308	0.334	0.359	0.385	0.411	0.439	0.466	0.491	0.519	0.546	0.571	0.598	0.624	0.649	0.672	0.696	0.720	0.744	0.766	0.788	0.808	0.828	0.845	0.862	0.880	0.895	0.908	0.921	0.932	0.942	0.951	0.959	0.964	0.968	0.970	0.972	0.972	0.970	0.968	0.962	0.956	0.949	0.939	0.930	0.918	0.905	0.891	0.876	0.860	0.842	0.824	0.804	0.784	0.762	0.740	0.718	0.692	0.669	0.645	0.619	0.594	0.566	0.541	0.515	0.488	0.461	0.435	0.408	0.381	0.355	0.330	0.305	0.280	0.256	0.234	0.209	0.188	0.165	0.145	0.125	0.106	0.089	0.071	0.056	0.040	0.028	0.014	0.002	-0.008	-0.018	-0.025	-0.032	-0.039	-0.044	-0.048	-0.051	-0.052	-0.052	-0.052	-0.051	-0.049	-0.045	-0.041	-0.036	-0.030	-0.024	-0.016	-0.009	0.000	0.010	0.020	0.030	0.040	0.051	0.064	0.075	0.088	0.100	0.111	0.124	0.136	0.148	0.161	0.172	0.184	0.196	0.208	0.218	0.229	0.240	0.250	0.259	0.268	0.276	0.284	0.291	0.299	0.305	0.310	0.315	0.319	0.322	0.325	0.328	0.330	0.330	0.330	0.329	0.328	0.325	0.322	0.319	0.314	0.310	0.304	0.299	0.292	0.284	0.276	0.268	0.260	0.250	0.240	0.230	0.219	0.208	0.196	0.182	0.171	0.159	0.145	0.131	0.118	0.105	0.091	0.078	0.064	0.050	0.036	0.024	0.010	-0.004	-0.018	-0.029	-0.041	-0.052	-0.064	-0.075	-0.086	-0.096	-0.106	-0.115	-0.122	-0.132	-0.139	-0.146	-0.150	-0.156	-0.161	-0.165	-0.168	-0.170	-0.171	-0.172	-0.172	-0.172	-0.171	-0.170	-0.168	-0.164	-0.161	-0.156	-0.151	-0.145	-0.139	-0.132	-0.125	-0.119	-0.110	-0.101	-0.092	-0.082	-0.074	-0.064	-0.054	-0.042	-0.032	-0.022	-0.011	-0.001	0.010	0.021	0.031	0.042	0.052	0.062	0.072	0.084	0.094	0.104	0.111	0.120	0.129	0.138	0.146	0.155	0.162	0.170	0.178	0.184	0.191	0.198	0.204	0.210	0.216	0.221	0.228	0.231	0.238	0.241	0.246	0.249	0.252	0.258	0.260	0.264	0.266	0.270	0.272	0.275	0.278	0.280	0.281	0.282	0.285	0.286	0.288	0.288	0.288	0.289	0.289	0.289	0.288	0.286	0.285	0.284	0.281	0.279	0.275	0.272	0.269	0.264	0.260	0.254	0.249	0.241	0.235	0.228	0.219	0.211	0.202	0.192	0.184	0.172	0.162	0.151	0.140	0.126	0.115	0.101	0.088	0.074	0.060	0.046	0.030	0.015	0.000	-0.015	-0.031	-0.046	-0.062	-0.079	-0.094	-0.110	-0.128	-0.142	-0.160	-0.175	-0.191	-0.206	-0.222	-0.238	-0.252	-0.269	-0.282	-0.298	-0.311	-0.325	-0.339	-0.351	-0.364	-0.376	-0.388	-0.399	-0.410	-0.419	-0.429	-0.438	-0.446	-0.454	-0.461	-0.469	-0.474	-0.480	-0.484	-0.489	-0.491	-0.494	-0.495	-0.496	-0.498	-0.496	-0.496	-0.495	-0.492	-0.489	-0.485	-0.480	-0.475	-0.469	-0.461	-0.454	-0.446	-0.436	-0.426	-0.415	-0.404	-0.392	-0.380	-0.366	-0.351	-0.338	-0.322	-0.306	-0.290	-0.272	-0.255	-0.238	-0.220	-0.201	-0.181	-0.162	-0.142	-0.122	-0.102	-0.082	-0.061	-0.041	-0.020	0.001	0.022	0.044	0.065	0.086	0.109	0.129	0.150	0.172	0.194	0.215	0.236	0.256	0.278	0.298	0.319	0.339	0.359	0.379	0.399	0.418	0.438	0.456	0.476	0.494	0.511	0.530	0.548	0.566	0.584	0.600	0.619	0.635	0.652	0.669	0.685	0.701	0.718	0.732	0.748	0.762	0.778	0.790	0.804	0.818	0.830	0.842	0.855	0.865	0.876	0.886	0.896	0.906	0.915	0.924	0.931	0.939	0.945	0.950	0.956	0.960	0.965	0.968	0.970	0.974	0.974	0.975	0.975	0.975	0.974	0.971	0.969	0.965	0.962	0.958	0.954	0.950	0.942	0.939	0.932	0.926	0.920	0.914	0.908	0.900	0.894	0.886	0.879	0.872	0.865	0.860	0.852	0.846	0.841	0.835	0.830	0.825	0.821	0.818	0.814	0.811	0.809	0.806	0.804	0.804	0.804	0.804	0.804	0.806	0.808	0.810	0.812	0.815	0.820	0.824	0.828	0.831	0.836	0.841	0.846	0.851	0.858	0.862	0.869	0.874	0.879	0.885	0.891	0.895	0.900	0.904	0.909	0.911	0.915	0.918	0.920	0.922	0.924	0.925	0.925	0.925	0.924	0.922	0.921	0.919	0.915	0.911	0.908	0.901	0.896	0.891	0.884	0.878	0.870	0.862	0.854	0.846	0.836	0.828	0.819	0.809	0.800	0.790	0.781	0.771	0.762	0.754	0.745	0.736	0.728	0.720	0.712	0.706	0.699	0.694	0.689	0.684	0.680	0.676	0.675	0.674	0.672	0.674	0.674	0.676	0.679	0.682	0.688	0.692	0.700	0.708	0.715	0.725	0.735	0.745	0.758	0.770	0.784	0.798	0.811	0.828	0.844	0.860	0.876	0.894	0.911	0.929	0.948	0.965	0.984	1.004	1.021	1.040	1.059	1.078	1.096	1.115	1.132	1.150	1.169	1.185	1.201	1.218	1.231	1.246	1.260	1.274	1.288	1.299	1.309	1.320	1.330	1.338	1.346	1.352	1.359	1.364	1.369	1.371	1.374	1.375	1.376	1.376	1.375	1.374	1.371	1.368	1.364	1.359	1.352	1.346	1.340	1.332	1.324	1.315	1.305	1.295	1.284	1.272	1.262	1.250	1.238	1.225	1.212	1.199	1.185	1.172	1.158	1.144	1.130	1.115	1.101	1.088	1.072	1.059	1.045	1.030	1.016	1.002	0.989	0.974	0.961	0.948	0.934	0.920	0.908	0.895	0.881	0.869	0.856	0.845	0.834	0.822	0.811	0.801	0.791	0.781	0.771	0.762	0.752	0.744	0.735	0.726	0.719	0.711	0.704	0.696	0.689	0.682	0.675	0.668	0.661	0.655	0.648	0.641	0.634	0.628	0.621	0.614	0.606	0.599	0.591	0.582	0.574	0.565	0.558	0.548	0.538	0.526	0.515	0.502	0.491	0.478	0.465	0.450	0.436	0.420	0.404	0.388	0.369	0.350	0.331	0.311	0.290	0.270	0.248	0.225	0.202	0.179	0.156	0.131	0.106	0.082	0.058	0.032	0.008	-0.019	-0.044	-0.068	-0.094	-0.118	-0.140	-0.165	-0.188	-0.209	-0.230	-0.250	-0.270	-0.289	-0.308	-0.322	-0.338	-0.351	-0.365	-0.376	-0.385	-0.394	-0.400	-0.405	-0.408	-0.409	-0.409	-0.406	-0.402	-0.396	-0.389	-0.379	-0.368	-0.355	-0.341	-0.325	-0.308	-0.288	-0.266	-0.244	-0.220	-0.195	-0.168	-0.140	-0.110	-0.081	-0.049	-0.018	0.015	0.049	0.082	0.116	0.151	0.186	0.221	0.256	0.290	0.325	0.359	0.394	0.425	0.458	0.490	0.520	0.550	0.578	0.606	0.631	0.656	0.680	0.702	0.722	0.741	0.758	0.772	0.786	0.799	0.808	0.815	0.821	0.825	0.828	0.826	0.825	0.821	0.816	0.809	0.799	0.789	0.776	0.762	0.746	0.729	0.710	0.691	0.670	0.649	0.624	0.600	0.574	0.549	0.522	0.494	0.466	0.439	0.409	0.379	0.351	0.321	0.291	0.262	0.234	0.205	0.175	0.146	0.119	0.092	0.065	0.038	0.012	-0.012	-0.038	-0.060	-0.084	-0.106	-0.128	-0.148	-0.168	-0.186	-0.205	-0.222	-0.240	-0.255	-0.270	-0.285	-0.299	-0.311	-0.324	-0.335	-0.345	-0.355	-0.365	-0.375	-0.382	-0.391	-0.399	-0.405	-0.412	-0.419	-0.425	-0.431	-0.436	-0.441	-0.445	-0.449	-0.452	-0.456	-0.459	-0.461	-0.462	-0.465	-0.466	-0.468	-0.469	-0.469	-0.469	-0.469	-0.468	-0.466	-0.464	-0.462	-0.460	-0.456	-0.454	-0.449	-0.445	-0.439	-0.432	-0.426	-0.420	-0.411	-0.405	-0.396	-0.388	-0.379	-0.370	-0.360	-0.349	-0.339	-0.329	-0.318	-0.306	-0.294	-0.284	-0.272	-0.260	-0.249	-0.238	-0.226	-0.215	-0.205	-0.194	-0.184	-0.175	-0.165	-0.158	-0.149	-0.142	-0.135	-0.129	-0.124	-0.120	-0.116	-0.114	-0.112	-0.111	-0.110	-0.111	-0.112	-0.114	-0.118	-0.121	-0.126	-0.132	-0.139	-0.145	-0.152	-0.161	-0.170	-0.179	-0.190	-0.200	-0.211	-0.221	-0.232	-0.244	-0.256	-0.268	-0.279	-0.290	-0.301	-0.312	-0.324	-0.334	-0.345	-0.355	-0.364	-0.372	-0.381	-0.390	-0.396	-0.402	-0.409	-0.414	-0.419	-0.422	-0.425	-0.426	-0.428	-0.428	-0.428	-0.425	-0.424	-0.421	-0.418	-0.411	-0.406	-0.401	-0.392	-0.386	-0.378	-0.369	-0.359	-0.349	-0.339	-0.328	-0.315	-0.304	-0.291	-0.279	-0.266	-0.252	-0.239	-0.226	-0.212	-0.198	-0.184	-0.171	-0.158	-0.142	-0.129	-0.115	-0.101	-0.088	-0.075	-0.062	-0.048	-0.036	-0.024	-0.011	0.001	0.011	0.022	0.034	0.044	0.052	0.061	0.071	0.080	0.088	0.094	0.102	0.109	0.114	0.120	0.125	0.129	0.132	0.136	0.140	0.142	0.144	0.145	0.146	0.148	0.146	0.146	0.145	0.144	0.141	0.140	0.139	0.135	0.131	0.129	0.125	0.122	0.118	0.114	0.110	0.106	0.102	0.098	0.095	0.090	0.088	0.084	0.081	0.079	0.076	0.075	0.072	0.071	0.071	0.071	0.071	0.072	0.075	0.078	0.080	0.084	0.089	0.092	0.099	0.106	0.114	0.122	0.131	0.140	0.152	0.164	0.174	0.188	0.200	0.214	0.229	0.244	0.260	0.275	0.292	0.309	0.325	0.342	0.359	0.376	0.392	0.411	0.429	0.446	0.461	0.479	0.496	0.511	0.526	0.541	0.556	0.571	0.584	0.596	0.609	0.620	0.630	0.639	0.648	0.656	0.661	0.668	0.672	0.676	0.679	0.680	0.682	0.681	0.679	0.676	0.672	0.668	0.662	0.655	0.648	0.638	0.628	0.618	0.605	0.592	0.578	0.564	0.549	0.534	0.516	0.500	0.481	0.464	0.444	0.425	0.406	0.385	0.364	0.344	0.322	0.301	0.280	0.259	0.239	0.218	0.196	0.176	0.156	0.136	0.118	0.099	0.080	0.062	0.046	0.030	0.014	-0.001	-0.014	-0.028	-0.040	-0.051	-0.061	-0.070	-0.079	-0.086	-0.092	-0.099	-0.102	-0.106	-0.106	-0.108	-0.108	-0.106	-0.105	-0.101	-0.098	-0.092	-0.086	-0.079	-0.071	-0.061	-0.052	-0.042	-0.031	-0.019	-0.006	0.008	0.021	0.036	0.050	0.065	0.081	0.098	0.112	0.130	0.148	0.164	0.180	0.198	0.215	0.234	0.250	0.268	0.285	0.304	0.320	0.336	0.352	0.369	0.385	0.401	0.418	0.431	0.446	0.461	0.475	0.489	0.502	0.515	0.529	0.540	0.552	0.565	0.578	0.588	0.598	0.609	0.620	0.630	0.640	0.650	0.660	0.670	0.680	0.690	0.700	0.709	0.719	0.729	0.738	0.748	0.758	0.768	0.776	0.786	0.796	0.806	0.816	0.828	0.838	0.848	0.856	0.868	0.879	0.889	0.900	0.910	0.922	0.934	0.945	0.955	0.968	0.978	0.990	1.001	1.014	1.024	1.036	1.049	1.060	1.071	1.082	1.094	1.105	1.116	1.126	1.138	1.148	1.158	1.168	1.176	1.186	1.195	1.202	1.211	1.219	1.225	1.231	1.238	1.242	1.248	1.251	1.255	1.256	1.259	1.260	1.261	1.259	1.258	1.256	1.251	1.249	1.242	1.236	1.230	1.224	1.214	1.205	1.194	1.181	1.169	1.155	1.141	1.125	1.108	1.090	1.071	1.052	1.032	1.011	0.989	0.966	0.942	0.918	0.894	0.868	0.841	0.815	0.786	0.759	0.731	0.701	0.671	0.642	0.612	0.584	0.554	0.522	0.494	0.462	0.432	0.404	0.374	0.345	0.315	0.288	0.259	0.231	0.204	0.178	0.152	0.126	0.102	0.079	0.055	0.032	0.011	-0.010	-0.029	-0.049	-0.066	-0.084	-0.100	-0.116	-0.130	-0.145	-0.158	-0.169	-0.180	-0.189	-0.198	-0.208	-0.214	-0.220	-0.225	-0.230	-0.232	-0.236	-0.238	-0.239	-0.238	-0.238	-0.236	-0.234	-0.231	-0.228	-0.222	-0.219	-0.214	-0.206	-0.200	-0.192	-0.185	-0.179	-0.170	-0.161	-0.151	-0.142	-0.132	-0.122	-0.114	-0.104	-0.092	-0.082	-0.074	-0.064	-0.055	-0.045	-0.036	-0.028	-0.020	-0.012	-0.005	0.001	0.008	0.012	0.018	0.021	0.025	0.026	0.028	0.029	0.028	0.026	0.022	0.019	0.015	0.010	0.004	-0.005	-0.014	-0.024	-0.035	-0.048	-0.060	-0.074	-0.090	-0.106	-0.124	-0.142	-0.161	-0.181	-0.202	-0.225	-0.246	-0.270	-0.294	-0.319	-0.344	-0.369	-0.396	-0.422	-0.450	-0.478	-0.505	-0.532	-0.560	-0.588	-0.615	-0.642	-0.670	-0.696	-0.724	-0.750	-0.776	-0.802	-0.828	-0.851	-0.876	-0.899	-0.922	-0.944	-0.966	-0.986	-1.008	-1.028	-1.046	-1.064	-1.081	-1.098	-1.115	-1.131	-1.145	-1.160	-1.172	-1.186	-1.199	-1.211	-1.222	-1.234	-1.244	-1.254	-1.264	-1.272	-1.282	-1.291	-1.299	-1.308	-1.315	-1.321	-1.330	-1.336	-1.344	-1.350	-1.356	-1.361	-1.368	-1.374	-1.379	-1.382	-1.388	-1.392	-1.396	-1.400	-1.404	-1.408	-1.410	-1.414	-1.415	-1.418	-1.419	-1.419	-1.420	-1.420	-1.420	-1.418	-1.416	-1.414	-1.412	-1.409	-1.405	-1.400	-1.395	-1.389	-1.384	-1.376	-1.369	-1.360	-1.352	-1.345	-1.335	-1.326	-1.316	-1.305	-1.295	-1.284	-1.271	-1.261	-1.249	-1.236	-1.224	-1.212	-1.200	-1.188	-1.175	-1.162	-1.150	-1.139	-1.126	-1.114	-1.102	-1.090	-1.079	-1.066	-1.055	-1.044	-1.034	-1.022	-1.012	-1.002	-0.991	-0.982	-0.972	-0.964	-0.952	-0.944	-0.934	-0.924	-0.915	-0.905	-0.895	-0.885	-0.875	-0.864	-0.852	-0.842	-0.830	-0.819	-0.805	-0.792	-0.780	-0.765	-0.751	-0.736	-0.721	-0.706	-0.689	-0.671	-0.655	-0.636	-0.619	-0.600	-0.580	-0.560	-0.541	-0.521	-0.500	-0.480	-0.459	-0.438	-0.416	-0.396	-0.375	-0.354	-0.332	-0.312	-0.292	-0.272	-0.252	-0.234	-0.215	-0.198	-0.181	-0.165	-0.150	-0.135	-0.121	-0.109	-0.096	-0.086	-0.076	-0.068	-0.060	-0.052	-0.048	-0.042	-0.039	-0.036	-0.035	-0.035	-0.035	-0.036	-0.039	-0.041	-0.045	-0.050	-0.056	-0.061	-0.069	-0.076	-0.084	-0.092	-0.101	-0.110	-0.120	-0.129	-0.139	-0.150	-0.160	-0.171	-0.181	-0.192	-0.202	-0.214	-0.222	-0.232	-0.242	-0.252	-0.261	-0.270	-0.278	-0.285	-0.294	-0.300	-0.306	-0.312	-0.318	-0.324	-0.328	-0.331	-0.334	-0.336	-0.339	-0.340	-0.340	-0.341	-0.341	-0.340	-0.339	-0.336	-0.334	-0.331	-0.328	-0.324	-0.319	-0.312	-0.306	-0.301	-0.292	-0.285	-0.278	-0.269	-0.260	-0.251	-0.240	-0.231	-0.219	-0.209	-0.196	-0.185	-0.174	-0.161	-0.149	-0.138	-0.124	-0.111	-0.098	-0.085	-0.071	-0.059	-0.045	-0.032	-0.021	-0.009	0.002	0.014	0.024	0.034	0.044	0.054	0.061	0.069	0.075	0.082	0.088	0.091	0.096	0.099	0.101	0.101	0.102	0.101	0.100	0.098	0.094	0.090	0.085	0.078	0.072	0.064	0.056	0.048	0.039	0.029	0.019	0.008	-0.002	-0.012	-0.025	-0.035	-0.048	-0.059	-0.069	-0.079	-0.090	-0.099	-0.108	-0.116	-0.124	-0.131	-0.136	-0.141	-0.145	-0.148	-0.149	-0.150	-0.150	-0.148	-0.144	-0.140	-0.134	-0.128	-0.119	-0.110	-0.099	-0.086	-0.074	-0.060	-0.045	-0.029	-0.011	0.006	0.024	0.044	0.064	0.084	0.105	0.125	0.146	0.168	0.188	0.208	0.229	0.249	0.268	0.286	0.304	0.320	0.336	0.350	0.364	0.376	0.385	0.396	0.402	0.409	0.415	0.418	0.419	0.419	0.419	0.414	0.410	0.402	0.396	0.386	0.376	0.364	0.351	0.338	0.321	0.305	0.288	0.271	0.252	0.234	0.216	0.196	0.178	0.159	0.140	0.121	0.104	0.086	0.070	0.054	0.039	0.026	0.014	0.004	-0.006	-0.015	-0.020	-0.024	-0.028	-0.028	-0.026	-0.024	-0.019	-0.011	-0.004	0.008	0.020	0.034	0.050	0.068	0.088	0.109	0.130	0.155	0.181	0.208	0.236	0.265	0.294	0.324	0.355	0.386	0.419	0.450	0.482	0.515	0.548	0.579	0.610	0.641	0.671	0.701	0.729	0.756	0.782	0.809	0.832	0.855	0.876	0.898	0.915	0.931	0.948	0.960	0.972	0.984	0.994	1.000	1.005	1.010	1.012	1.014	1.014	1.011	1.009	1.005	1.000	0.994	0.986	0.978	0.968	0.959	0.946	0.936	0.924	0.911	0.898	0.885	0.871	0.858	0.844	0.830	0.815	0.801	0.789	0.775	0.760	0.748	0.736	0.722	0.710	0.699	0.688	0.674	0.664	0.652	0.642	0.632	0.622	0.614	0.605	0.596	0.588	0.580	0.572	0.565	0.556	0.550	0.542	0.536	0.529	0.522	0.516	0.509	0.502	0.496	0.490	0.482	0.476	0.470	0.464	0.458	0.451	0.444	0.438	0.431	0.425	0.419	0.414	0.408	0.402	0.395	0.391	0.385	0.380	0.375	0.371	0.369	0.365	0.361	0.359	0.356	0.354	0.352	0.351	0.351	0.350	0.351	0.352	0.354	0.355	0.358	0.360	0.364	0.368	0.371	0.378	0.382	0.388	0.394	0.400	0.406	0.414	0.420	0.428	0.434	0.442	0.450	0.456	0.465	0.472	0.480	0.486	0.492	0.500	0.506	0.514	0.520	0.525	0.531	0.538	0.542	0.546	0.552	0.556	0.560	0.562	0.566	0.569	0.571	0.574	0.575	0.576	0.578	0.579	0.579	0.580	0.580	0.580	0.581	0.580	0.580	0.579	0.580	0.579	0.579	0.580	0.580	0.580	0.581	0.581	0.582	0.584	0.585	0.586	0.588	0.589	0.591	0.594	0.596	0.599	0.602	0.605	0.609	0.612	0.616	0.621	0.625	0.630	0.635	0.640	0.646	0.651	0.655	0.661	0.668	0.672	0.678	0.682	0.689	0.695	0.700	0.705	0.710	0.715	0.720	0.725	0.729	0.732	0.738	0.740	0.745	0.748	0.750	0.754	0.756	0.759	0.760	0.762	0.764	0.765	0.768	0.769	0.770	0.771	0.772	0.772	0.775	0.775	0.775	0.776	0.778	0.779	0.779	0.780	0.781	0.781	0.782	0.782	0.784	0.785	0.786	0.788	0.789	0.791	0.792	0.792	0.795	0.796	0.798	0.800	0.801	0.804	0.806	0.806	0.810	0.811	0.811	0.814	0.814	0.815	0.816	0.818	0.818	0.818	0.818	0.819	0.818	0.818	0.818	0.818	0.815	0.815	0.814	0.811	0.809	0.808	0.805	0.802	0.800	0.795	0.792	0.789	0.785	0.780	0.776	0.772	0.766	0.761	0.758	0.752	0.748	0.742	0.738	0.732	0.726	0.722	0.716	0.712	0.706	0.702	0.698	0.692	0.688	0.684	0.680	0.676	0.672	0.670	0.666	0.665	0.662	0.659	0.658	0.656	0.656	0.655	0.655	0.655	0.656	0.658	0.659	0.661	0.664	0.668	0.671	0.674	0.678	0.684	0.689	0.694	0.700	0.705	0.711	0.718	0.725	0.734	0.740	0.748	0.756	0.765	0.771	0.780	0.790	0.798	0.805	0.815	0.822	0.831	0.839	0.846	0.854	0.861	0.868	0.875	0.880	0.886	0.892	0.898	0.900	0.904	0.908	0.910	0.911	0.911	0.911	0.911	0.909	0.906	0.902	0.898	0.891	0.884	0.878	0.869	0.859	0.849	0.838	0.826	0.812	0.799	0.784	0.768	0.751	0.734	0.715	0.696	0.676	0.656	0.635	0.614	0.590	0.568	0.546	0.522	0.499	0.474	0.450	0.426	0.401	0.378	0.354	0.330	0.308	0.284	0.261	0.239	0.218	0.198	0.178	0.158	0.140	0.124	0.108	0.092	0.079	0.066	0.055	0.046	0.038	0.030	0.025	0.021	0.019	0.019	0.020	0.022	0.025	0.031	0.038	0.048	0.058	0.069	0.082	0.096	0.114	0.130	0.149	0.169	0.191	0.214	0.238	0.261	0.286	0.312	0.340	0.366	0.395	0.422	0.450	0.478	0.506	0.535	0.562	0.590	0.618	0.642	0.670	0.694	0.719	0.741	0.764	0.784	0.804	0.821	0.838	0.852	0.866	0.878	0.886	0.895	0.901	0.906	0.908	0.909	0.908	0.904	0.899	0.890	0.881	0.871	0.859	0.845	0.828	0.811	0.791	0.770	0.748	0.725	0.700	0.675	0.648	0.620	0.590	0.561	0.530	0.500	0.469	0.436	0.405	0.372	0.340	0.309	0.278	0.246	0.215	0.185	0.154	0.125	0.096	0.069	0.042	0.018	-0.009	-0.032	-0.055	-0.078	-0.098	-0.119	-0.138	-0.154	-0.171	-0.186	-0.202	-0.215	-0.228	-0.239	-0.249	-0.259	-0.268	-0.275	-0.282	-0.289	-0.295	-0.299	-0.304	-0.308	-0.310	-0.314	-0.316	-0.319	-0.321	-0.322	-0.325	-0.326	-0.326	-0.329	-0.330	-0.331	-0.332	-0.334	-0.336	-0.339	-0.341	-0.344	-0.348	-0.350	-0.354	-0.359	-0.362	-0.368	-0.371	-0.376	-0.382	-0.388	-0.392	-0.399	-0.405	-0.410	-0.416	-0.422	-0.429	-0.435	-0.440	-0.446	-0.451	-0.458	-0.462	-0.468	-0.471	-0.475	-0.479	-0.482	-0.485	-0.488	-0.490	-0.491	-0.491	-0.492	-0.490	-0.489	-0.488	-0.484	-0.480	-0.476	-0.471	-0.464	-0.456	-0.449	-0.440	-0.430	-0.420	-0.409	-0.396	-0.384	-0.370	-0.356	-0.341	-0.326	-0.309	-0.292	-0.274	-0.256	-0.236	-0.216	-0.195	-0.175	-0.152	-0.131	-0.109	-0.086	-0.064	-0.039	-0.015	0.009	0.032	0.058	0.081	0.105	0.130	0.154	0.179	0.204	0.228	0.251	0.275	0.299	0.322	0.346	0.368	0.391	0.412	0.435	0.456	0.478	0.498	0.516	0.536	0.554	0.572	0.590	0.606	0.622	0.638	0.652	0.668	0.680	0.694	0.706	0.718	0.729	0.739	0.749	0.758	0.765	0.775	0.782	0.789	0.795	0.802	0.808	0.812	0.818	0.821	0.826	0.830	0.835	0.838	0.841	0.844	0.848	0.849	0.852	0.855	0.858	0.859	0.861	0.864	0.865	0.866	0.869	0.871	0.872	0.875	0.878	0.879	0.881	0.884	0.886	0.890	0.891	0.894	0.896	0.900	0.904	0.906	0.909	0.911	0.915	0.918	0.921	0.924	0.928	0.930	0.934	0.938	0.941	0.944	0.946	0.950	0.952	0.955	0.959	0.962	0.965	0.969	0.971	0.974	0.976	0.979	0.981	0.982	0.985	0.988	0.989	0.991	0.991	0.994	0.994	0.996	0.996	0.998	0.998	0.996	0.998	0.996	0.996	0.996	0.994	0.992	0.991	0.989	0.986	0.982	0.979	0.975	0.970	0.965	0.961	0.955	0.949	0.942	0.935	0.929	0.921	0.914	0.906	0.896	0.889	0.878	0.869	0.859	0.849	0.839	0.828	0.815	0.804	0.791	0.780	0.766	0.754	0.741	0.729	0.715	0.702	0.689	0.675	0.662	0.649	0.636	0.622	0.611	0.599	0.588	0.575	0.564	0.554	0.544	0.532	0.525	0.516	0.510	0.502	0.496	0.491	0.488	0.484	0.481	0.481	0.481	0.480	0.482	0.485	0.489	0.492	0.498	0.505	0.512	0.520	0.529	0.540	0.551	0.562	0.575	0.589	0.604	0.619	0.635	0.651	0.670	0.688	0.706	0.724	0.744	0.765	0.785	0.805	0.825	0.846	0.868	0.888	0.909	0.930	0.951	0.974	0.994	1.015	1.036	1.058	1.078	1.098	1.118	1.138	1.156	1.175	1.195	1.212	1.230	1.248	1.265	1.281	1.298	1.314	1.328	1.344	1.356	1.370	1.382	1.396	1.408	1.419	1.429	1.440	1.450	1.458	1.466	1.474	1.481	1.488	1.494	1.498	1.501	1.505	1.506	1.508	1.509	1.509	1.508	1.505	1.501	1.498	1.491	1.485	1.479	1.470	1.461	1.452	1.441	1.429	1.416	1.401	1.388	1.372	1.354	1.338	1.318	1.299	1.279	1.258	1.236	1.212	1.189	1.166	1.140	1.115	1.090	1.064	1.039	1.011	0.984	0.958	0.930	0.904	0.878	0.851	0.825	0.799	0.774	0.749	0.725	0.701	0.679	0.655	0.635	0.615	0.596	0.579	0.561	0.546	0.532	0.519	0.506	0.496	0.488	0.480	0.472	0.469	0.465	0.464	0.464	0.465	0.468	0.471	0.479	0.486	0.495	0.504	0.516	0.528	0.541	0.556	0.572	0.589	0.606	0.626	0.645	0.665	0.686	0.709	0.730	0.752	0.775	0.798	0.821	0.842	0.866	0.889	0.910	0.931	0.952	0.974	0.995	1.014	1.034	1.051	1.069	1.086	1.100	1.116	1.130	1.141	1.154	1.165	1.174	1.184	1.190	1.196	1.201	1.206	1.210	1.211	1.211	1.211	1.209	1.206	1.202	1.199	1.192	1.188	1.179	1.172	1.164	1.155	1.144	1.134	1.122	1.111	1.099	1.088	1.075	1.061	1.048	1.035	1.020	1.006	0.992	0.978	0.965	0.951	0.936	0.922	0.910	0.896	0.882	0.871	0.859	0.848	0.835	0.826	0.815	0.805	0.795	0.788	0.779	0.770	0.764	0.756	0.751	0.745	0.741	0.736	0.732	0.730	0.728	0.726	0.725	0.725	0.724	0.725	0.726	0.728	0.730	0.732	0.735	0.739	0.742	0.748	0.752	0.758	0.761	0.768	0.774	0.779	0.785	0.791	0.796	0.802	0.809	0.815	0.821	0.826	0.832	0.838	0.844	0.849	0.854	0.858	0.861	0.866	0.868	0.871	0.872	0.874	0.876	0.876	0.876	0.875	0.874	0.871	0.869	0.866	0.861	0.856	0.852	0.846	0.839	0.831	0.824	0.815	0.805	0.795	0.785	0.772	0.760	0.748	0.734	0.719	0.704	0.690	0.674	0.658	0.640	0.622	0.605	0.588	0.569	0.550	0.530	0.510	0.491	0.471	0.451	0.430	0.410	0.389	0.369	0.349	0.329	0.308	0.289	0.269	0.249	0.230	0.210	0.191	0.174	0.155	0.139	0.122	0.106	0.091	0.076	0.062	0.050	0.038	0.025	0.015	0.006	-0.002	-0.010	-0.016	-0.021	-0.026	-0.029	-0.031	-0.031	-0.031	-0.030	-0.028	-0.024	-0.019	-0.012	-0.005	0.004	0.012	0.024	0.035	0.049	0.062	0.078	0.094	0.110	0.128	0.146	0.165	0.185	0.206	0.226	0.249	0.271	0.294	0.316	0.340	0.364	0.385	0.409	0.432	0.455	0.478	0.499	0.521	0.542	0.562	0.582	0.602	0.620	0.638	0.655	0.671	0.685	0.700	0.711	0.724	0.734	0.741	0.750	0.755	0.761	0.765	0.766	0.766	0.766	0.764	0.759	0.754	0.748	0.739	0.730	0.719	0.706	0.694	0.679	0.662	0.646	0.629	0.610	0.590	0.569	0.548	0.526	0.502	0.479	0.454	0.429	0.402	0.378	0.352	0.325	0.300	0.272	0.245	0.220	0.194	0.168	0.141	0.116	0.091	0.066	0.044	0.019	-0.002	-0.025	-0.046	-0.066	-0.085	-0.104	-0.121	-0.138	-0.154	-0.169	-0.182	-0.194	-0.205	-0.215	-0.224	-0.231	-0.238	-0.244	-0.248	-0.250	-0.251	-0.252	-0.252	-0.250	-0.248	-0.242	-0.239	-0.232	-0.226	-0.219	-0.210	-0.201	-0.191	-0.181	-0.171	-0.160	-0.148	-0.135	-0.122	-0.109	-0.096	-0.084	-0.070	-0.056	-0.042	-0.029	-0.015	-0.002	0.010	0.021	0.035	0.046	0.058	0.069	0.079	0.089	0.098	0.106	0.115	0.122	0.129	0.135	0.140	0.145	0.149	0.152	0.154	0.156	0.156	0.156	0.156	0.155	0.152	0.150	0.146	0.142	0.139	0.134	0.128	0.122	0.116	0.110	0.102	0.095	0.088	0.078	0.070	0.061	0.051	0.041	0.031	0.021	0.011	0.001	-0.009	-0.020	-0.030	-0.040	-0.051	-0.061	-0.070	-0.080	-0.090	-0.100	-0.110	-0.119	-0.129	-0.138	-0.145	-0.154	-0.161	-0.169	-0.176	-0.182	-0.189	-0.196	-0.202	-0.208	-0.212	-0.216	-0.220	-0.224	-0.226	-0.229	-0.231	-0.234	-0.235	-0.235	-0.236	-0.236	-0.235	-0.235	-0.234	-0.231	-0.230	-0.228	-0.224	-0.221	-0.216	-0.214	-0.209	-0.205	-0.199	-0.195	-0.189	-0.184	-0.178	-0.170	-0.164	-0.158	-0.150	-0.142	-0.136	-0.129	-0.122	-0.115	-0.108	-0.100	-0.092	-0.086	-0.079	-0.071	-0.064	-0.058	-0.050	-0.044	-0.038	-0.030	-0.024	-0.019	-0.011	-0.005	0.001	0.008	0.014	0.020	0.025	0.031	0.036	0.042	0.048	0.052	0.058	0.064	0.068	0.074	0.078	0.081	0.086	0.091	0.095	0.099	0.102	0.106	0.109	0.112	0.116	0.119	0.122	0.124	0.128	0.129	0.131	0.131	0.134	0.134	0.135	0.135	0.135	0.135	0.135	0.134	0.131	0.131	0.129	0.126	0.122	0.119	0.114	0.110	0.106	0.099	0.094	0.088	0.081	0.074	0.066	0.059	0.049	0.041	0.031	0.022	0.012	0.002	-0.009	-0.020	-0.031	-0.042	-0.055	-0.066	-0.079	-0.090	-0.104	-0.116	-0.129	-0.142	-0.155	-0.168	-0.180	-0.194	-0.206	-0.219	-0.231	-0.244	-0.258	-0.269	-0.281	-0.292	-0.305	-0.316	-0.328	-0.339	-0.349	-0.360	-0.369	-0.379	-0.388	-0.398	-0.405	-0.412	-0.420	-0.428	-0.434	-0.440	-0.445	-0.450	-0.455	-0.459	-0.461	-0.464	-0.465	-0.466	-0.469	-0.468	-0.468	-0.466	-0.464	-0.461	-0.459	-0.454	-0.450	-0.444	-0.439	-0.431	-0.424	-0.415	-0.406	-0.398	-0.386	-0.376	-0.365	-0.351	-0.339	-0.325	-0.310	-0.295	-0.279	-0.262	-0.245	-0.229	-0.211	-0.192	-0.172	-0.154	-0.134	-0.114	-0.094	-0.074	-0.052	-0.030	-0.010	0.011	0.034	0.055	0.078	0.100	0.121	0.144	0.166	0.188	0.209	0.231	0.252	0.275	0.295	0.318	0.336	0.358	0.379	0.399	0.419	0.438	0.456	0.475	0.494	0.511	0.530	0.546	0.562	0.579	0.595	0.610	0.625	0.640	0.655	0.669	0.682	0.695	0.708	0.720	0.731	0.742	0.755	0.765	0.774	0.784	0.792	0.800	0.808	0.814	0.821	0.828	0.834	0.838	0.842	0.846	0.850	0.852	0.855	0.856	0.859	0.859	0.859	0.859	0.858	0.856	0.855	0.852	0.850	0.848	0.844	0.839	0.835	0.831	0.826	0.822	0.818	0.811	0.808	0.801	0.796	0.790	0.785	0.780	0.776	0.771	0.766	0.762	0.760	0.755	0.752	0.749	0.748	0.746	0.744	0.744	0.745	0.745	0.746	0.748	0.751	0.754	0.758	0.761	0.766	0.771	0.776	0.784	0.790	0.798	0.805	0.814	0.822	0.831	0.841	0.850	0.861	0.871	0.881	0.891	0.901	0.912	0.921	0.932	0.942	0.951	0.961	0.970	0.979	0.988	0.995	1.002	1.009	1.015	1.021	1.026	1.031	1.034	1.038	1.040	1.041	1.042	1.042	1.042	1.040	1.040	1.036	1.034	1.030	1.026	1.021	1.016	1.010	1.005	0.999	0.991	0.984	0.976	0.969	0.960	0.952	0.944	0.935	0.928	0.918	0.910	0.901	0.892	0.885	0.876	0.870	0.862	0.856	0.850	0.844	0.839	0.834	0.829	0.825	0.822	0.820	0.818	0.818	0.818	0.816	0.819	0.820	0.822	0.825	0.830	0.836	0.840	0.848	0.854	0.862	0.870	0.880	0.889	0.900	0.910	0.922	0.935	0.948	0.960	0.974	0.989	1.002	1.018	1.032	1.048	1.064	1.080	1.095	1.111	1.128	1.144	1.160	1.176	1.194	1.209	1.225	1.241	1.256	1.272	1.288	1.301	1.315	1.329	1.341	1.355	1.366	1.379	1.390	1.400	1.410	1.420	1.429	1.436	1.444	1.450	1.455	1.461	1.465	1.468	1.471	1.472	1.474	1.474	1.474	1.472	1.470	1.468	1.464	1.460	1.455	1.450	1.444	1.435	1.428	1.419	1.411	1.401	1.391	1.381	1.369	1.358	1.345	1.332	1.320	1.306	1.292	1.279	1.264	1.250	1.234	1.219	1.204	1.189	1.172	1.158	1.141	1.126	1.110	1.095	1.079	1.065	1.049	1.032	1.018	1.001	0.988	0.972	0.959	0.944	0.930	0.916	0.902	0.890	0.878	0.866	0.854	0.842	0.832	0.821	0.812	0.802	0.794	0.785	0.776	0.769	0.761	0.755	0.748	0.741	0.735	0.729	0.722	0.719	0.712	0.708	0.701	0.696	0.691	0.686	0.680	0.675	0.670	0.662	0.656	0.649	0.641	0.634	0.626	0.618	0.608	0.599	0.588	0.576	0.564	0.551	0.538	0.524	0.507	0.492	0.476	0.459	0.440	0.421	0.402	0.381	0.361	0.340	0.319	0.295	0.272	0.250	0.226	0.201	0.179	0.154	0.130	0.108	0.084	0.060	0.038	0.015	-0.006	-0.029	-0.049	-0.069	-0.086	-0.106	-0.121	-0.138	-0.152	-0.165	-0.176	-0.186	-0.195	-0.202	-0.209	-0.212	-0.215	-0.215	-0.215	-0.211	-0.208	-0.201	-0.194	-0.185	-0.174	-0.161	-0.146	-0.130	-0.114	-0.094	-0.074	-0.052	-0.030	-0.006	0.020	0.045	0.072	0.099	0.128	0.158	0.186	0.216	0.246	0.276	0.306	0.336	0.366	0.396	0.425	0.454	0.482	0.509	0.536	0.561	0.586	0.610	0.631	0.654	0.672	0.691	0.709	0.724	0.738	0.750	0.761	0.771	0.778	0.782	0.788	0.789	0.790	0.788	0.785	0.779	0.772	0.764	0.754	0.742	0.729	0.712	0.695	0.678	0.658	0.638	0.615	0.592	0.568	0.542	0.516	0.489	0.461	0.432	0.404	0.374	0.342	0.312	0.281	0.251	0.219	0.189	0.158	0.126	0.095	0.065	0.035	0.006	-0.025	-0.054	-0.081	-0.109	-0.136	-0.162	-0.189	-0.214	-0.239	-0.262	-0.286	-0.309	-0.330	-0.351	-0.371	-0.390	-0.410	-0.429	-0.445	-0.462	-0.478	-0.494	-0.510	-0.524	-0.538	-0.551	-0.564	-0.576	-0.588	-0.600	-0.611	-0.621	-0.632	-0.642	-0.652	-0.661	-0.670	-0.680	-0.689	-0.696	-0.705	-0.711	-0.718	-0.725	-0.731	-0.738	-0.742	-0.748	-0.752	-0.756	-0.760	-0.764	-0.765	-0.768	-0.769	-0.770	-0.769	-0.769	-0.768	-0.766	-0.762	-0.760	-0.755	-0.750	-0.744	-0.738	-0.731	-0.722	-0.714	-0.704	-0.695	-0.682	-0.672	-0.661	-0.648	-0.634	-0.620	-0.608	-0.592	-0.578	-0.562	-0.548	-0.534	-0.518	-0.501	-0.486	-0.472	-0.458	-0.444	-0.429	-0.415	-0.404	-0.391	-0.379	-0.368	-0.358	-0.349	-0.340	-0.332	-0.325	-0.320	-0.315	-0.312	-0.309	-0.308	-0.308	-0.308	-0.310	-0.312	-0.316	-0.320	-0.326	-0.334	-0.340	-0.349	-0.358	-0.368	-0.378	-0.389	-0.401	-0.412	-0.425	-0.438	-0.451	-0.464	-0.478	-0.490	-0.504	-0.516	-0.530	-0.541	-0.554	-0.566	-0.578	-0.588	-0.599	-0.608	-0.618	-0.625	-0.632	-0.639	-0.644	-0.649	-0.651	-0.654	-0.656	-0.656	-0.655	-0.652	-0.650	-0.646	-0.641	-0.634	-0.626	-0.619	-0.609	-0.600	-0.589	-0.576	-0.564	-0.550	-0.535	-0.520	-0.504	-0.489	-0.471	-0.454	-0.436	-0.418	-0.398	-0.379	-0.360	-0.340	-0.321	-0.301	-0.281	-0.262	-0.242	-0.222	-0.202	-0.184	-0.165	-0.148	-0.129	-0.110	-0.092	-0.075	-0.059	-0.042	-0.026	-0.011	0.002	0.018	0.030	0.042	0.054	0.066	0.076	0.086	0.095	0.105	0.112	0.119	0.126	0.132	0.138	0.142	0.146	0.150	0.152	0.155	0.156	0.158	0.158	0.159	0.158	0.156	0.155	0.154	0.151	0.149	0.146	0.142	0.140	0.138	0.134	0.130	0.128	0.125	0.121	0.118	0.115	0.112	0.110	0.108	0.105	0.104	0.102	0.101	0.101	0.100	0.100	0.100	0.102	0.102	0.105	0.108	0.110	0.114	0.118	0.121	0.126	0.132	0.139	0.145	0.152	0.160	0.168	0.176	0.185	0.194	0.204	0.214	0.224	0.234	0.245	0.256	0.268	0.278	0.289	0.301	0.312	0.324	0.335	0.348	0.358	0.370	0.380	0.391	0.401	0.411	0.421	0.430	0.440	0.449	0.455	0.464	0.471	0.476	0.482	0.488	0.491	0.495	0.499	0.501	0.502	0.504	0.504	0.504	0.502	0.500	0.498	0.495	0.490	0.484	0.479	0.472	0.462	0.455	0.445	0.436	0.424	0.412	0.400	0.389	0.374	0.360	0.345	0.331	0.315	0.299	0.282	0.265	0.248	0.231	0.212	0.194	0.176	0.159	0.141	0.122	0.106	0.089	0.071	0.055	0.039	0.024	0.009	-0.005	-0.019	-0.032	-0.044	-0.055	-0.065	-0.074	-0.084	-0.090	-0.098	-0.102	-0.106	-0.109	-0.111	-0.112	-0.112	-0.110	-0.108	-0.104	-0.100	-0.092	-0.086	-0.078	-0.069	-0.059	-0.048	-0.035	-0.022	-0.008	0.006	0.021	0.038	0.054	0.071	0.089	0.105	0.124	0.142	0.162	0.180	0.200	0.219	0.236	0.255	0.274	0.292	0.310	0.328	0.345	0.362	0.379	0.395	0.410	0.425	0.439	0.452	0.465	0.478	0.489	0.499	0.509	0.518	0.528	0.535	0.541	0.549	0.554	0.559	0.564	0.569	0.572	0.575	0.579	0.581	0.582	0.585	0.586	0.589	0.590	0.591	0.592	0.594	0.594	0.596	0.598	0.599	0.600	0.604	0.605	0.608	0.610	0.615	0.618	0.622	0.626	0.632	100.000	5.000	2.000	1.000	3.000	0.000	0.000	0.000	0.000	0.000	0.000	0.000	0.000	0.000	0.000	0.000	0.000	0.000	0.402	0.405	0.406	0.411	0.416	0.422	0.431	0.439	0.451	0.462	0.475	0.489	0.504	0.520	0.538	0.555	0.574	0.595	0.615	0.638	0.659	0.682	0.705	0.729	0.752	0.776	0.801	0.826	0.851	0.875	0.899	0.922	0.948	0.969	0.992	1.015	1.036	1.058	1.076	1.095	1.111	1.129	1.144	1.159	1.172	1.184	1.195	1.204	1.211	1.218	1.224	1.228	1.229	1.230	1.230	1.228	1.225	1.220	1.214	1.208	1.199	1.189	1.179	1.166	1.152	1.139	1.124	1.108	1.090	1.072	1.054	1.036	1.016	0.996	0.975	0.955	0.934	0.914	0.894	0.872	0.850	0.830	0.810	0.790	0.771	0.751	0.732	0.714	0.695	0.679	0.661	0.645	0.630	0.615	0.599	0.586	0.572	0.561	0.549	0.539	0.528	0.518	0.509	0.501	0.492	0.486	0.479	0.472	0.468	0.462	0.458	0.452	0.449	0.445	0.442	0.439	0.435	0.432	0.429	0.425	0.422	0.419	0.416	0.411	0.409	0.404	0.400	0.394	0.390	0.382	0.378	0.370	0.362	0.355	0.346	0.338	0.329	0.319	0.308	0.298	0.286	0.275	0.262	0.250	0.236	0.225	0.211	0.196	0.182	0.168	0.154	0.139	0.125	0.111	0.096	0.082	0.069	0.055	0.041	0.029	0.016	0.005	-0.005	-0.016	-0.026	-0.035	-0.041	-0.049	-0.055	-0.060	-0.064	-0.065	-0.068	-0.066	-0.065	-0.062	-0.059	-0.054	-0.046	-0.039	-0.029	-0.019	-0.006	0.008	0.022	0.038	0.055	0.074	0.094	0.115	0.136	0.159	0.184	0.209	0.234	0.260	0.288	0.316	0.344	0.372	0.402	0.432	0.461	0.491	0.522	0.552	0.581	0.612	0.642	0.670	0.700	0.729	0.756	0.784	0.811	0.836	0.862	0.886	0.910	0.931	0.951	0.972	0.991	1.009	1.025	1.041	1.055	1.068	1.079	1.088	1.096	1.104	1.110	1.115	1.119	1.120	1.120	1.120	1.119	1.115	1.112	1.106	1.100	1.092	1.086	1.075	1.066	1.055	1.044	1.031	1.018	1.005	0.991	0.976	0.961	0.946	0.931	0.915	0.900	0.884	0.868	0.851	0.836	0.821	0.805	0.790	0.774	0.760	0.744	0.731	0.718	0.705	0.692	0.680	0.670	0.659	0.649	0.640	0.631	0.624	0.616	0.610	0.605	0.599	0.595	0.591	0.589	0.586	0.586	0.586	0.586	0.588	0.589	0.592	0.595	0.599	0.604	0.609	0.615	0.620	0.628	0.634	0.642	0.650	0.659	0.668	0.676	0.686	0.696	0.706	0.716	0.726	0.736	0.746	0.756	0.766	0.775	0.786	0.795	0.805	0.815	0.824	0.831	0.839	0.846	0.854	0.860	0.868	0.871	0.876	0.881	0.885	0.888	0.890	0.891	0.892	0.894	0.892	0.892	0.891	0.889	0.885	0.881	0.878	0.872	0.868	0.861	0.854	0.846	0.838	0.829	0.819	0.810	0.799	0.789	0.778	0.765	0.754	0.741	0.729	0.716	0.704	0.690	0.678	0.665	0.651	0.639	0.625	0.612	0.600	0.588	0.576	0.564	0.552	0.544	0.532	0.524	0.515	0.506	0.499	0.494	0.489	0.484	0.479	0.478	0.475	0.475	0.474	0.475	0.478	0.480	0.484	0.489	0.495	0.502	0.510	0.519	0.529	0.540	0.552	0.565	0.579	0.594	0.609	0.626	0.644	0.661	0.681	0.701	0.721	0.742	0.764	0.786	0.808	0.830	0.854	0.878	0.901	0.925	0.949	0.975	0.999	1.025	1.049	1.074	1.100	1.125	1.149	1.174	1.198	1.221	1.245	1.269	1.291	1.314	1.338	1.359	1.380	1.401	1.420	1.440	1.460	1.478	1.495	1.511	1.528	1.544	1.558	1.571	1.584	1.596	1.609	1.619	1.629	1.636	1.644	1.650	1.656	1.660	1.665	1.668	1.669	1.670	1.670	1.669	1.666	1.662	1.660	1.654	1.648	1.641	1.632	1.622	1.614	1.602	1.590	1.578	1.565	1.550	1.535	1.519	1.502	1.486	1.468	1.450	1.431	1.412	1.394	1.374	1.354	1.334	1.314	1.294	1.272	1.252	1.231	1.211	1.191	1.171	1.152	1.132	1.112	1.094	1.076	1.059	1.041	1.025	1.009	0.992	0.979	0.965	0.952	0.939	0.928	0.916	0.906	0.898	0.890	0.882	0.876	0.870	0.866	0.862	0.860	0.858	0.858	0.858	0.858	0.860	0.862	0.866	0.870	0.874	0.880	0.886	0.892	0.900	0.908	0.915	0.925	0.934	0.942	0.954	0.964	0.974	0.985	0.995	1.005	1.016	1.028	1.036	1.048	1.059	1.069	1.078	1.088	1.096	1.106	1.114	1.122	1.130	1.138	1.145	1.151	1.158	1.164	1.169	1.172	1.179	1.182	1.186	1.190	1.192	1.195	1.196	1.199	1.199	1.201	1.201	1.201	1.201	1.201	1.199	1.200	1.199	1.198	1.196	1.195	1.194	1.194	1.191	1.191	1.190	1.190	1.189	1.188	1.186	1.186	1.185	1.186	1.185	1.185	1.185	1.185	1.185	1.186	1.186	1.189	1.189	1.191	1.192	1.195	1.196	1.199	1.202	1.204	1.208	1.210	1.214	1.218	1.221	1.225	1.229	1.232	1.236	1.240	1.245	1.249	1.252	1.256	1.260	1.264	1.268	1.271	1.275	1.279	1.280	1.282	1.285	1.289	1.290	1.292	1.294	1.295	1.295	1.296	1.296	1.296	1.296	1.295	1.294	1.292	1.290	1.289	1.286	1.284	1.280	1.276	1.271	1.268	1.262	1.258	1.251	1.245	1.239	1.231	1.224	1.216	1.208	1.199	1.190	1.180	1.170	1.161	1.151	1.140	1.129	1.118	1.106	1.094	1.081	1.069	1.056	1.044	1.030	1.018	1.004	0.990	0.976	0.962	0.948	0.932	0.918	0.902	0.888	0.872	0.858	0.841	0.826	0.810	0.795	0.779	0.764	0.748	0.731	0.715	0.699	0.684	0.666	0.651	0.635	0.619	0.604	0.589	0.572	0.558	0.542	0.529	0.514	0.500	0.488	0.475	0.461	0.449	0.438	0.428	0.418	0.406	0.398	0.390	0.381	0.374	0.366	0.361	0.356	0.352	0.350	0.348	0.348	0.346	0.346	0.348	0.350	0.352	0.358	0.362	0.369	0.375	0.384	0.391	0.401	0.412	0.424	0.435	0.449	0.464	0.478	0.492	0.509	0.525	0.541	0.559	0.576	0.595	0.614	0.634	0.652	0.671	0.691	0.710	0.729	0.748	0.766	0.785	0.802	0.821	0.839	0.855	0.872	0.888	0.904	0.918	0.932	0.946	0.959	0.970	0.980	0.990	0.999	1.006	1.012	1.018	1.022	1.026	1.029	1.031	1.031	1.029	1.028	1.024	1.020	1.014	1.008	0.999	0.991	0.981	0.970	0.960	0.946	0.932	0.919	0.902	0.888	0.870	0.852	0.834	0.815	0.795	0.775	0.755	0.734	0.712	0.691	0.669	0.648	0.625	0.602	0.580	0.558	0.536	0.514	0.492	0.471	0.450	0.430	0.410	0.390	0.371	0.354	0.336	0.320	0.304	0.290	0.275	0.261	0.249	0.239	0.228	0.219	0.211	0.205	0.200	0.195	0.192	0.190	0.190	0.190	0.192	0.194	0.198	0.202	0.209	0.216	0.224	0.232	0.241	0.251	0.264	0.275	0.289	0.301	0.315	0.329	0.344	0.358	0.374	0.388	0.402	0.418	0.434	0.449	0.462	0.476	0.492	0.505	0.519	0.530	0.544	0.555	0.565	0.576	0.586	0.595	0.604	0.611	0.619	0.624	0.629	0.634	0.638	0.641	0.644	0.645	0.646	0.646	0.645	0.644	0.642	0.639	0.636	0.632	0.629	0.624	0.620	0.614	0.608	0.602	0.596	0.590	0.584	0.576	0.569	0.562	0.555	0.548	0.540	0.532	0.525	0.518	0.509	0.501	0.494	0.486	0.479	0.472	0.465	0.458	0.451	0.444	0.438	0.429	0.424	0.416	0.410	0.402	0.396	0.390	0.385	0.378	0.371	0.365	0.359	0.354	0.346	0.341	0.336	0.330	0.325	0.321	0.315	0.310	0.306	0.300	0.296	0.292	0.289	0.284	0.280	0.278	0.274	0.270	0.268	0.266	0.265	0.262	0.261	0.260	0.259	0.258	0.258	0.259	0.260	0.260	0.262	0.264	0.266	0.269	0.272	0.276	0.280	0.284	0.289	0.294	0.299	0.305	0.311	0.316	0.324	0.330	0.338	0.344	0.351	0.359	0.368	0.375	0.382	0.391	0.399	0.408	0.416	0.425	0.435	0.442	0.451	0.460	0.469	0.478	0.485	0.494	0.502	0.510	0.518	0.525	0.532	0.540	0.548	0.554	0.560	0.568	0.574	0.579	0.585	0.590	0.596	0.601	0.605	0.609	0.612	0.616	0.619	0.621	0.622	0.624	0.624	0.625	0.624	0.622	0.620	0.619	0.616	0.611	0.608	0.602	0.596	0.590	0.584	0.576	0.566	0.558	0.549	0.538	0.525	0.514	0.501	0.486	0.472	0.456	0.440	0.424	0.406	0.388	0.369	0.350	0.330	0.308	0.286	0.265	0.244	0.221	0.199	0.175	0.152	0.129	0.104	0.080	0.058	0.032	0.009	-0.014	-0.038	-0.061	-0.084	-0.106	-0.129	-0.149	-0.170	-0.191	-0.211	-0.230	-0.249	-0.265	-0.281	-0.298	-0.312	-0.326	-0.339	-0.350	-0.361	-0.370	-0.379	-0.386	-0.391	-0.398	-0.400	-0.402	-0.402	-0.402	-0.401	-0.398	-0.394	-0.389	-0.382	-0.375	-0.365	-0.355	-0.344	-0.331	-0.319	-0.304	-0.288	-0.271	-0.254	-0.236	-0.218	-0.198	-0.176	-0.154	-0.132	-0.110	-0.086	-0.062	-0.038	-0.012	0.012	0.039	0.064	0.090	0.116	0.144	0.170	0.198	0.224	0.251	0.279	0.305	0.331	0.359	0.385	0.411	0.436	0.462	0.489	0.515	0.540	0.566	0.590	0.615	0.639	0.664	0.686	0.710	0.732	0.755	0.778	0.799	0.820	0.841	0.862	0.882	0.902	0.922	0.941	0.960	0.979	0.998	1.015	1.032	1.050	1.066	1.081	1.099	1.115	1.130	1.145	1.160	1.174	1.188	1.201	1.214	1.226	1.238	1.249	1.260	1.270	1.280	1.289	1.299	1.306	1.315	1.324	1.329	1.336	1.342	1.348	1.354	1.358	1.362	1.366	1.370	1.374	1.376	1.379	1.381	1.382	1.384	1.385	1.386	1.386	1.388	1.389	1.389	1.389	1.389	1.390	1.389	1.390	1.391	1.391	1.394	1.394	1.395	1.398	1.400	1.401	1.405	1.408	1.411	1.415	1.419	1.424	1.429	1.434	1.439	1.446	1.452	1.459	1.466	1.475	1.482	1.490	1.499	1.506	1.515	1.524	1.532	1.542	1.551	1.559	1.569	1.578	1.586	1.594	1.601	1.609	1.616	1.622	1.629	1.635	1.640	1.644	1.649	1.651	1.652	1.655	1.656	1.655	1.654	1.651	1.649	1.645	1.639	1.632	1.626	1.618	1.609	1.600	1.589	1.576	1.564	1.550	1.536	1.521	1.505	1.489	1.471	1.454	1.435	1.416	1.398	1.379	1.358	1.338	1.318	1.298	1.278	1.258	1.238	1.216	1.198	1.179	1.159	1.140	1.122	1.105	1.088	1.071	1.055	1.041	1.026	1.012	1.001	0.989	0.979	0.969	0.960	0.952	0.945	0.940	0.935	0.931	0.929	0.926	0.925	0.925	0.926	0.929	0.930	0.932	0.936	0.940	0.946	0.951	0.958	0.964	0.971	0.978	0.985	0.994	1.001	1.009	1.018	1.025	1.032	1.041	1.049	1.055	1.062	1.069	1.075	1.081	1.086	1.092	1.096	1.100	1.104	1.105	1.108	1.108	1.109	1.109	1.106	1.105	1.102	1.099	1.094	1.090	1.085	1.078	1.071	1.064	1.056	1.048	1.038	1.026	1.016	1.005	0.994	0.981	0.969	0.955	0.944	0.930	0.916	0.901	0.888	0.872	0.858	0.842	0.828	0.812	0.799	0.784	0.769	0.754	0.739	0.725	0.710	0.696	0.682	0.669	0.655	0.642	0.630	0.618	0.606	0.594	0.584	0.572	0.562	0.552	0.544	0.534	0.526	0.518	0.510	0.502	0.495	0.490	0.482	0.479	0.474	0.469	0.465	0.460	0.456	0.452	0.451	0.448	0.446	0.444	0.442	0.441	0.441	0.440	0.440	0.440	0.439	0.440	0.441	0.440	0.441	0.442	0.442	0.444	0.445	0.446	0.448	0.448	0.448	0.448	0.448	0.448	0.446	0.446	0.444	0.442	0.441	0.439	0.434	0.430	0.425	0.419	0.412	0.405	0.398	0.388	0.378	0.368	0.356	0.342	0.329	0.314	0.298	0.281	0.262	0.244	0.224	0.202	0.180	0.155	0.131	0.105	0.079	0.051	0.024	-0.005	-0.035	-0.065	-0.096	-0.128	-0.159	-0.191	-0.225	-0.258	-0.290	-0.322	-0.355	-0.388	-0.419	-0.450	-0.481	-0.511	-0.540	-0.570	-0.596	-0.624	-0.648	-0.671	-0.695	-0.716	-0.736	-0.754	-0.770	-0.785	-0.798	-0.809	-0.816	-0.822	-0.828	-0.829	-0.830	-0.828	-0.822	-0.816	-0.808	-0.796	-0.784	-0.768	-0.751	-0.731	-0.710	-0.686	-0.661	-0.634	-0.605	-0.575	-0.541	-0.509	-0.474	-0.438	-0.400	-0.360	-0.321	-0.281	-0.241	-0.200	-0.158	-0.116	-0.075	-0.034	0.008	0.050	0.090	0.130	0.169	0.208	0.245	0.281	0.316	0.351	0.384	0.415	0.445	0.474	0.500	0.524	0.548	0.569	0.588	0.604	0.619	0.631	0.642	0.651	0.659	0.664	0.666	0.668	0.666	0.665	0.659	0.652	0.644	0.635	0.622	0.610	0.595	0.580	0.561	0.544	0.525	0.505	0.484	0.462	0.440	0.418	0.392	0.369	0.345	0.320	0.295	0.270	0.246	0.221	0.198	0.174	0.150	0.126	0.104	0.081	0.060	0.039	0.018	-0.002	-0.020	-0.039	-0.056	-0.074	-0.090	-0.105	-0.120	-0.134	-0.148	-0.160	-0.171	-0.184	-0.194	-0.205	-0.214	-0.221	-0.231	-0.239	-0.246	-0.252	-0.260	-0.266	-0.271	-0.279	-0.284	-0.288	-0.294	-0.299	-0.304	-0.308	-0.311	-0.316	-0.320	-0.322	-0.326	-0.330	-0.334	-0.336	-0.340	-0.342	-0.345	-0.349	-0.351	-0.354	-0.355	-0.358	-0.360	-0.361	-0.362	-0.364	-0.364	-0.365	-0.364	-0.364	-0.362	-0.361	-0.360	-0.358	-0.355	-0.352	-0.349	-0.344	-0.341	-0.335	-0.330	-0.325	-0.320	-0.314	-0.306	-0.300	-0.292	-0.286	-0.279	-0.272	-0.265	-0.258	-0.249	-0.242	-0.234	-0.226	-0.220	-0.212	-0.205	-0.199	-0.192	-0.188	-0.181	-0.178	-0.172	-0.169	-0.165	-0.162	-0.161	-0.159	-0.158	-0.158	-0.158	-0.159	-0.160	-0.161	-0.164	-0.166	-0.170	-0.172	-0.178	-0.181	-0.186	-0.191	-0.195	-0.200	-0.206	-0.210	-0.215	-0.220	-0.225	-0.229	-0.232	-0.235	-0.239	-0.241	-0.242	-0.244	-0.244	-0.244	-0.242	-0.241	-0.239	-0.234	-0.230	-0.224	-0.218	-0.211	-0.201	-0.191	-0.181	-0.170	-0.158	-0.144	-0.129	-0.115	-0.099	-0.082	-0.065	-0.046	-0.026	-0.008	0.012	0.032	0.052	0.071	0.094	0.114	0.135	0.155	0.176	0.196	0.218	0.238	0.256	0.275	0.294	0.312	0.329	0.345	0.360	0.375	0.389	0.401	0.414	0.424	0.434	0.442	0.450	0.456	0.462	0.465	0.469	0.470	0.471	0.470	0.469	0.465	0.462	0.458	0.451	0.445	0.438	0.430	0.420	0.410	0.399	0.388	0.375	0.362	0.349	0.335	0.321	0.306	0.291	0.275	0.260	0.244	0.228	0.211	0.194	0.178	0.161	0.145	0.129	0.111	0.096	0.080	0.065	0.049	0.034	0.020	0.005	-0.009	-0.021	-0.034	-0.045	-0.056	-0.068	-0.078	-0.086	-0.095	-0.102	-0.110	-0.115	-0.121	-0.124	-0.128	-0.130	-0.131	-0.132	-0.132	-0.130	-0.129	-0.125	-0.121	-0.116	-0.110	-0.102	-0.095	-0.086	-0.078	-0.065	-0.054	-0.042	-0.029	-0.014	0.000	0.015	0.030	0.046	0.064	0.081	0.099	0.116	0.135	0.154	0.172	0.191	0.210	0.229	0.248	0.266	0.284	0.302	0.320	0.338	0.354	0.370	0.388	0.401	0.416	0.431	0.445	0.456	0.468	0.478	0.488	0.496	0.504	0.510	0.516	0.521	0.525	0.529	0.531	0.531	0.531	0.530	0.528	0.525	0.521	0.515	0.509	0.501	0.494	0.485	0.476	0.464	0.454	0.441	0.430	0.416	0.402	0.389	0.374	0.359	0.344	0.328	0.312	0.296	0.280	0.265	0.249	0.234	0.218	0.201	0.188	0.172	0.158	0.142	0.129	0.116	0.104	0.091	0.081	0.070	0.060	0.051	0.042	0.035	0.028	0.022	0.018	0.014	0.011	0.008	0.006	0.005	0.005	0.006	0.008	0.010	0.012	0.016	0.021	0.026	0.032	0.039	0.046	0.055	0.062	0.070	0.079	0.088	0.095	0.104	0.114	0.124	0.131	0.141	0.150	0.158	0.166	0.175	0.181	0.189	0.198	0.204	0.210	0.214	0.219	0.224	0.228	0.231	0.234	0.236	0.239	0.240	0.240	0.239	0.238	0.236	0.235	0.234	0.230	0.226	0.224	0.220	0.216	0.211	0.209	0.204	0.200	0.195	0.191	0.188	0.185	0.181	0.178	0.176	0.174	0.174	0.174	0.174	0.174	0.178	0.179	0.182	0.188	0.191	0.199	0.205	0.212	0.222	0.231	0.244	0.254	0.268	0.281	0.295	0.311	0.326	0.345	0.361	0.381	0.399	0.420	0.439	0.461	0.481	0.505	0.526	0.549	0.571	0.594	0.619	0.641	0.665	0.689	0.712	0.736	0.759	0.782	0.806	0.828	0.850	0.872	0.894	0.915	0.936	0.955	0.975	0.994	1.012	1.029	1.045	1.061	1.076	1.090	1.104	1.116	1.126	1.138	1.146	1.155	1.162	1.169	1.174	1.178	1.181	1.182	1.182	1.182	1.180	1.178	1.174	1.169	1.161	1.155	1.146	1.136	1.125	1.112	1.099	1.084	1.068	1.051	1.034	1.014	0.994	0.972	0.950	0.928	0.904	0.879	0.852	0.826	0.800	0.774	0.745	0.716	0.689	0.660	0.631	0.602	0.574	0.545	0.516	0.488	0.460	0.432	0.405	0.379	0.352	0.329	0.304	0.281	0.259	0.236	0.218	0.199	0.181	0.164	0.149	0.135	0.122	0.111	0.101	0.094	0.088	0.082	0.079	0.078	0.076	0.078	0.078	0.082	0.086	0.092	0.100	0.108	0.118	0.128	0.139	0.151	0.164	0.178	0.192	0.208	0.222	0.239	0.256	0.274	0.290	0.309	0.328	0.346	0.364	0.381	0.400	0.416	0.435	0.451	0.469	0.484	0.499	0.515	0.529	0.544	0.556	0.569	0.581	0.592	0.601	0.611	0.620	0.628	0.634	0.639	0.644	0.648	0.650	0.651	0.652	0.652	0.651	0.649	0.645	0.641	0.636	0.629	0.622	0.614	0.606	0.596	0.585	0.574	0.562	0.549	0.536	0.522	0.507	0.494	0.478	0.461	0.445	0.428	0.411	0.394	0.376	0.359	0.340	0.321	0.304	0.285	0.268	0.250	0.232	0.214	0.198	0.180	0.161	0.145	0.129	0.114	0.098	0.082	0.068	0.052	0.040	0.028	0.015	0.004	-0.006	-0.018	-0.028	-0.036	-0.045	-0.052	-0.059	-0.065	-0.071	-0.078	-0.082	-0.086	-0.091	-0.094	-0.096	-0.100	-0.102	-0.104	-0.106	-0.108	-0.110	-0.110	-0.112	-0.114	-0.114	-0.116	-0.118	-0.119	-0.121	-0.122	-0.125	-0.128	-0.130	-0.132	-0.136	-0.140	-0.144	-0.149	-0.154	-0.159	-0.165	-0.171	-0.179	-0.185	-0.192	-0.201	-0.210	-0.220	-0.229	-0.240	-0.249	-0.260	-0.271	-0.282	-0.294	-0.306	-0.316	-0.329	-0.341	-0.354	-0.366	-0.379	-0.391	-0.402	-0.415	-0.426	-0.438	-0.449	-0.459	-0.469	-0.480	-0.489	-0.498	-0.507	-0.515	-0.522	-0.530	-0.535	-0.541	-0.546	-0.551	-0.555	-0.559	-0.560	-0.562	-0.564	-0.565	-0.565	-0.566	-0.565	-0.562	-0.560	-0.559	-0.555	-0.552	-0.549	-0.544	-0.539	-0.534	-0.528	-0.522	-0.515	-0.509	-0.500	-0.494	-0.486	-0.479	-0.470	-0.462	-0.454	-0.445	-0.438	-0.429	-0.420	-0.411	-0.402	-0.395	-0.385	-0.378	-0.369	-0.359	-0.350	-0.341	-0.331	-0.321	-0.312	-0.304	-0.294	-0.285	-0.275	-0.266	-0.256	-0.248	-0.238	-0.229	-0.219	-0.210	-0.200	-0.192	-0.182	-0.174	-0.165	-0.156	-0.148	-0.140	-0.131	-0.122	-0.116	-0.108	-0.100	-0.094	-0.086	-0.080	-0.074	-0.068	-0.062	-0.058	-0.052	-0.048	-0.044	-0.040	-0.036	-0.034	-0.031	-0.030	-0.029	-0.028	-0.029	-0.028	-0.029	-0.030	-0.031	-0.032	-0.035	-0.039	-0.041	-0.044	-0.049	-0.054	-0.058	-0.062	-0.069	-0.072	-0.079	-0.084	-0.090	-0.095	-0.101	-0.106	-0.112	-0.118	-0.124	-0.129	-0.132	-0.139	-0.142	-0.146	-0.150	-0.154	-0.158	-0.160	-0.165	-0.166	-0.169	-0.170	-0.172	-0.174	-0.174	-0.174	-0.174	-0.172	-0.171	-0.170	-0.168	-0.165	-0.162	-0.159	-0.155	-0.151	-0.148	-0.141	-0.136	-0.130	-0.124	-0.119	-0.111	-0.106	-0.098	-0.091	-0.084	-0.076	-0.069	-0.060	-0.052	-0.044	-0.035	-0.028	-0.018	-0.010	-0.001	0.008	0.016	0.025	0.034	0.042	0.051	0.060	0.068	0.076	0.084	0.092	0.101	0.109	0.116	0.124	0.131	0.139	0.145	0.152	0.159	0.165	0.171	0.178	0.182	0.186	0.190	0.194	0.195	0.198	0.199	0.200	0.200	0.200	0.200	0.198	0.195	0.192	0.189	0.185	0.181	0.175	0.169	0.161	0.155	0.146	0.139	0.130	0.120	0.111	0.100	0.090	0.081	0.069	0.059	0.048	0.036	0.025	0.015	0.004	-0.006	-0.018	-0.026	-0.035	-0.044	-0.052	-0.059	-0.065	-0.070	-0.075	-0.078	-0.080	-0.080	-0.081	-0.079	-0.076	-0.074	-0.069	-0.061	-0.054	-0.045	-0.034	-0.021	-0.009	0.006	0.021	0.039	0.058	0.078	0.098	0.120	0.142	0.165	0.190	0.214	0.240	0.266	0.292	0.319	0.346	0.374	0.400	0.429	0.454	0.481	0.506	0.531	0.556	0.579	0.601	0.624	0.644	0.662	0.680	0.696	0.711	0.724	0.736	0.745	0.754	0.759	0.765	0.766	0.769	0.768	0.764	0.761	0.755	0.746	0.739	0.728	0.715	0.702	0.688	0.672	0.655	0.639	0.620	0.601	0.581	0.562	0.542	0.524	0.504	0.485	0.465	0.446	0.429	0.411	0.395	0.380	0.364	0.352	0.341	0.331	0.322	0.316	0.311	0.309	0.308	0.308	0.311	0.315	0.322	0.331	0.341	0.355	0.369	0.385	0.404	0.425	0.446	0.470	0.495	0.522	0.550	0.579	0.609	0.640	0.672	0.704	0.738	0.771	0.805	0.839	0.872	0.906	0.940	0.974	1.006	1.039	1.069	1.099	1.129	1.156	1.182	1.208	1.231	1.255	1.276	1.294	1.312	1.329	1.342	1.355	1.366	1.376	1.382	1.386	1.391	1.392	1.392	1.391	1.388	1.382	1.378	1.370	1.361	1.351	1.340	1.326	1.314	1.300	1.284	1.268	1.251	1.234	1.216	1.198	1.180	1.161	1.142	1.125	1.105	1.086	1.068	1.048	1.030	1.010	0.992	0.975	0.958	0.939	0.921	0.905	0.886	0.871	0.854	0.839	0.822	0.808	0.792	0.779	0.764	0.750	0.736	0.724	0.709	0.696	0.684	0.671	0.658	0.645	0.632	0.621	0.608	0.595	0.584	0.571	0.559	0.546	0.535	0.522	0.511	0.499	0.488	0.476	0.465	0.454	0.442	0.431	0.421	0.411	0.402	0.394	0.385	0.376	0.370	0.364	0.358	0.351	0.346	0.342	0.338	0.336	0.332	0.332	0.331	0.331	0.331	0.334	0.336	0.339	0.342	0.348	0.352	0.359	0.364	0.371	0.379	0.386	0.394	0.401	0.410	0.418	0.428	0.436	0.445	0.454	0.461	0.470	0.478	0.485	0.492	0.499	0.505	0.510	0.515	0.520	0.522	0.525	0.526	0.528	0.526	0.525	0.522	0.520	0.515	0.510	0.501	0.495	0.485	0.475	0.464	0.452	0.439	0.425	0.411	0.395	0.379	0.364	0.345	0.329	0.311	0.292	0.275	0.255	0.236	0.219	0.200	0.182	0.164	0.146	0.129	0.112	0.096	0.081	0.066	0.051	0.039	0.026	0.015	0.005	-0.004	-0.012	-0.020	-0.025	-0.030	-0.034	-0.036	-0.039	-0.038	-0.036	-0.035	-0.031	-0.028	-0.021	-0.015	-0.008	0.001	0.010	0.021	0.031	0.042	0.055	0.069	0.081	0.095	0.111	0.125	0.140	0.154	0.170	0.185	0.200	0.215	0.229	0.242	0.258	0.270	0.285	0.298	0.310	0.322	0.335	0.348	0.358	0.368	0.376	0.386	0.394	0.402	0.409	0.415	0.421	0.426	0.430	0.434	0.436	0.439	0.441	0.442	0.442	0.444	0.442	0.441	0.440	0.438	0.436	0.434	0.430	0.428	0.424	0.419	0.415	0.410	0.406	0.401	0.396	0.391	0.386	0.381	0.376	0.371	0.366	0.361	0.356	0.351	0.348	0.344	0.340	0.335	0.332	0.329	0.325	0.321	0.319	0.318	0.314	0.312	0.311	0.310	0.309	0.308	0.309	0.310	0.310	0.311	0.312	0.315	0.318	0.321	0.325	0.329	0.332	0.338	0.344	0.348	0.354	0.361	0.366	0.374	0.381	0.389	0.396	0.405	0.414	0.422	0.431	0.441	0.451	0.461	0.471	0.482	0.492	0.502	0.514	0.525	0.538	0.550	0.561	0.572	0.585	0.598	0.610	0.622	0.635	0.648	0.661	0.672	0.685	0.696	0.709	0.720	0.732	0.744	0.754	0.765	0.776	0.788	0.798	0.808	0.818	0.826	0.835	0.844	0.851	0.860	0.866	0.874	0.880	0.885	0.890	0.895	0.899	0.904	0.906	0.908	0.909	0.909	0.909	0.909	0.908	0.905	0.902	0.899	0.895	0.890	0.885	0.878	0.870	0.862	0.855	0.844	0.834	0.824	0.812	0.801	0.789	0.775	0.762	0.748	0.734	0.719	0.702	0.686	0.670	0.654	0.636	0.619	0.602	0.585	0.568	0.549	0.531	0.514	0.496	0.479	0.461	0.445	0.428	0.412	0.398	0.382	0.368	0.355	0.341	0.330	0.319	0.309	0.299	0.290	0.284	0.278	0.271	0.268	0.265	0.262	0.262	0.264	0.265	0.270	0.275	0.280	0.289	0.298	0.308	0.319	0.331	0.346	0.361	0.378	0.396	0.414	0.434	0.454	0.476	0.499	0.522	0.548	0.572	0.598	0.624	0.651	0.678	0.705	0.732	0.761	0.789	0.815	0.842	0.870	0.896	0.922	0.949	0.974	0.999	1.021	1.044	1.066	1.086	1.105	1.124	1.139	1.155	1.168	1.180	1.191	1.200	1.208	1.214	1.218	1.220	1.221	1.221	1.219	1.215	1.211	1.204	1.195	1.186	1.175	1.162	1.149	1.134	1.118	1.099	1.081	1.060	1.040	1.019	0.996	0.974	0.951	0.928	0.904	0.879	0.855	0.830	0.805	0.781	0.758	0.734	0.711	0.688	0.666	0.645	0.625	0.604	0.585	0.566	0.549	0.534	0.518	0.502	0.489	0.476	0.465	0.455	0.445	0.436	0.429	0.421	0.416	0.411	0.406	0.404	0.401	0.399	0.399	0.398	0.398	0.399	0.399	0.400	0.401	0.404	0.405	0.406	0.408	0.409	0.410	0.412	0.412	0.412	0.412	0.412	0.411	0.409	0.406	0.404	0.400	0.395	0.390	0.382	0.375	0.368	0.358	0.348	0.336	0.324	0.311	0.299	0.286	0.270	0.255	0.239	0.221	0.205	0.186	0.169	0.151	0.131	0.112	0.094	0.075	0.056	0.036	0.019	0.000	-0.018	-0.035	-0.051	-0.069	-0.084	-0.099	-0.112	-0.126	-0.139	-0.149	-0.159	-0.168	-0.174	-0.181	-0.186	-0.189	-0.190	-0.191	-0.190	-0.188	-0.184	-0.179	-0.174	-0.165	-0.156	-0.145	-0.132	-0.120	-0.104	-0.088	-0.070	-0.051	-0.031	-0.011	0.011	0.034	0.058	0.082	0.108	0.135	0.161	0.188	0.216	0.244	0.272	0.300	0.329	0.359	0.386	0.415	0.445	0.472	0.500	0.528	0.555	0.581	0.606	0.632	0.658	0.681	0.704	0.726	0.748	0.766	0.786	0.802	0.821	0.836	0.851	0.862	0.875	0.886	0.896	0.904	0.910	0.916	0.920	0.924	0.925	0.926	0.925	0.924	0.921	0.916	0.912	0.906	0.899	0.891	0.882	0.872	0.861	0.850	0.839	0.825	0.812	0.799	0.785	0.769	0.754	0.739	0.724	0.708	0.692	0.676	0.661	0.645	0.629	0.612	0.598	0.582	0.568	0.552	0.539	0.526	0.514	0.500	0.490	0.478	0.469	0.459	0.449	0.441	0.434	0.426	0.421	0.415	0.411	0.408	0.404	0.402	0.400	0.400	0.400	0.400	0.401	0.404	0.406	0.410	0.414	0.418	0.424	0.429	0.435	0.442	0.450	0.458	0.465	0.472	0.480	0.490	0.498	0.507	0.516	0.525	0.534	0.544	0.552	0.562	0.570	0.579	0.589	0.598	0.605	0.614	0.622	0.630	0.638	0.642	0.649	0.655	0.661	0.666	0.671	0.674	0.678	0.680	0.681	0.684	0.685	0.685	0.685	0.684	0.682	0.681	0.679	0.676	0.672	0.668	0.662	0.658	0.651	0.645	0.639	0.631	0.622	0.615	0.606	0.596	0.586	0.576	0.566	0.555	0.544	0.534	0.522	0.511	0.500	0.489	0.478	0.466	0.456	0.445	0.434	0.425	0.415	0.405	0.396	0.389	0.381	0.374	0.369	0.364	0.360	0.356	0.354	0.354	0.354	0.354	0.355	0.359	0.362	0.366	0.374	0.380	0.388	0.398	0.409	0.419	0.432	0.446	0.460	0.476	0.492	0.510	0.528	0.548	0.568	0.588	0.609	0.631	0.652	0.675	0.699	0.722	0.746	0.770	0.794	0.818	0.841	0.866	0.890	0.912	0.936	0.960	0.982	1.005	1.028	1.049	1.070	1.091	1.112	1.131	1.151	1.170	1.189	1.206	1.221	1.239	1.254	1.269	1.284	1.298	1.310	1.324	1.336	1.348	1.358	1.368	1.378	1.386	1.395	1.402	1.411	1.419	1.425	1.432	1.440	1.445	1.450	1.455	1.459	1.462	1.466	1.470	1.472	1.475	1.476	1.478	1.479	1.479	1.479	1.479	1.478	1.476	1.475	1.472	1.470	1.466	1.462	1.458	1.452	1.448	1.440	1.432	1.425	1.416	1.408	1.398	1.388	1.378	1.365	1.352	1.340	1.326	1.312	1.298	1.281	1.266	1.250	1.232	1.215	1.199	1.180	1.162	1.144	1.126	1.108	1.089	1.070	1.051	1.032	1.014	0.996	0.978	0.960	0.942	0.926	0.910	0.894	0.880	0.865	0.851	0.838	0.825	0.814	0.802	0.794	0.785	0.778	0.771	0.765	0.760	0.756	0.755	0.752	0.751	0.751	0.754	0.756	0.760	0.764	0.770	0.775	0.782	0.791	0.799	0.809	0.820	0.830	0.841	0.854	0.866	0.878	0.891	0.904	0.918	0.931	0.944	0.958	0.970	0.984	0.998	1.010	1.022	1.035	1.046	1.058	1.069	1.080	1.089	1.099	1.108	1.116	1.124	1.131	1.138	1.144	1.149	1.154	1.156	1.159	1.161	1.164	1.164	1.165	1.165	1.164	1.162	1.162	1.160	1.158	1.155	1.151	1.149	1.145	1.141	1.138	1.134	1.129	1.125	1.120	1.116	1.112	1.109	1.105	1.101	1.098	1.095	1.091	1.088	1.086	1.084	1.082	1.081	1.080	1.079	1.079	1.079	1.080	1.080	1.081	1.084	1.084	1.088	1.090	1.094	1.095	1.100	1.102	1.108	1.111	1.115	1.119	1.124	1.128	1.132	1.136	1.141	1.145	1.148	1.151	1.155	1.156	1.160	1.162	1.164	1.166	1.165	1.166	1.166	1.166	1.164	1.164	1.161	1.159	1.155	1.151	1.146	1.142	1.138	1.131	1.124	1.118	1.109	1.101	1.092	1.081	1.072	1.061	1.050	1.038	1.026	1.014	1.000	0.986	0.974	0.960	0.945	0.931	0.916	0.900	0.885	0.870	0.855	0.839	0.822	0.806	0.791	0.774	0.759	0.742	0.726	0.711	0.694	0.678	0.662	0.646	0.630	0.615	0.600	0.585	0.569	0.555	0.540	0.525	0.510	0.498	0.482	0.469	0.455	0.441	0.428	0.415	0.402	0.390	0.378	0.366	0.355	0.344	0.332	0.322	0.311	0.302	0.292	0.284	0.275	0.268	0.259	0.251	0.246	0.239	0.232	0.228	0.222	0.219	0.215	0.211	0.209	0.208	0.208	0.206	0.206	0.208	0.208	0.209	0.212	0.216	0.220	0.225	0.230	0.236	0.244	0.252	0.260	0.269	0.279	0.290	0.300	0.312	0.325	0.338	0.351	0.365	0.380	0.395	0.411	0.428	0.444	0.461	0.479	0.495	0.512	0.530	0.549	0.566	0.585	0.602	0.620	0.638	0.656	0.674	0.690	0.708	0.725	0.742	0.758	0.774	0.789	0.804	0.818	0.830	0.844	0.855	0.865	0.876	0.885	0.894	0.900	0.908	0.911	0.916	0.919	0.921	0.922	0.921	0.920	0.918	0.914	0.910	0.904	0.896	0.889	0.879	0.869	0.856	0.844	0.830	0.816	0.800	0.784	0.765	0.748	0.729	0.708	0.689	0.668	0.644	0.622	0.600	0.576	0.552	0.529	0.505	0.480	0.456	0.432	0.410	0.385	0.361	0.338	0.315	0.294	0.271	0.250	0.229	0.209	0.190	0.171	0.154	0.136	0.121	0.106	0.092	0.080	0.069	0.059	0.049	0.040	0.032	0.026	0.021	0.018	0.015	0.012	0.012	0.011	0.014	0.016	0.019	0.022	0.028	0.034	0.041	0.048	0.055	0.064	0.072	0.081	0.092	0.102	0.115	0.126	0.138	0.150	0.161	0.174	0.185	0.199	0.211	0.222	0.235	0.248	0.259	0.271	0.284	0.294	0.305	0.316	0.328	0.338	0.349	0.358	0.368	0.376	0.385	0.392	0.401	0.408	0.415	0.422	0.428	0.432	0.438	0.442	0.448	0.451	0.454	0.458	0.459	0.461	0.462	0.464	0.465	0.465	0.464	0.462	0.461	0.459	0.456	0.454	0.450	0.446	0.441	0.438	0.432	0.426	0.420	0.414	0.408	0.400	0.392	0.384	0.375	0.368	0.359	0.350	0.340	0.332	0.322	0.314	0.305	0.295	0.285	0.276	0.265	0.256	0.246	0.238	0.228	0.219	0.211	0.204	0.195	0.188	0.180	0.172	0.165	0.160	0.154	0.148	0.142	0.139	0.135	0.131	0.128	0.126	0.125	0.124	0.122	0.122	0.122	0.124	0.125	0.126	0.129	0.131	0.135	0.140	0.144	0.149	0.154	0.160	0.165	0.171	0.179	0.185	0.192	0.199	0.206	0.212	0.221	0.228	0.236	0.244	0.251	0.259	0.266	0.274	0.281	0.289	0.295	0.302	0.310	0.318	0.324	0.330	0.336	0.342	0.348	0.352	0.359	0.364	0.368	0.371	0.376	0.380	0.382	0.385	0.389	0.390	0.392	0.392	0.395	0.395	0.396	0.396	0.396	0.395	0.395	0.392	0.391	0.389	0.386	0.384	0.379	0.376	0.372	0.366	0.361	0.356	0.351	0.344	0.338	0.330	0.322	0.315	0.305	0.295	0.286	0.276	0.265	0.254	0.242	0.231	0.220	0.208	0.194	0.181	0.166	0.152	0.138	0.122	0.106	0.091	0.074	0.058	0.041	0.025	0.008	-0.010	-0.028	-0.045	-0.064	-0.081	-0.100	-0.119	-0.138	-0.155	-0.174	-0.192	-0.210	-0.229	-0.248	-0.265	-0.282	-0.301	-0.319	-0.336	-0.352	-0.369	-0.386	-0.401	-0.418	-0.432	-0.446	-0.460	-0.472	-0.486	-0.498	-0.510	-0.520	-0.530	-0.539	-0.546	-0.555	-0.561	-0.566	-0.571	-0.575	-0.578	-0.579	-0.580	-0.580	-0.578	-0.575	-0.571	-0.566	-0.560	-0.552	-0.545	-0.535	-0.525	-0.515	-0.501	-0.488	-0.472	-0.456	-0.440	-0.421	-0.402	-0.384	-0.362	-0.340	-0.319	-0.295	-0.270	-0.245	-0.220	-0.194	-0.168	-0.141	-0.112	-0.085	-0.056	-0.029	0.001	0.030	0.059	0.089	0.118	0.146	0.174	0.204	0.232	0.261	0.289	0.318	0.345	0.374	0.400	0.428	0.454	0.480	0.506	0.530	0.555	0.579	0.604	0.626	0.649	0.671	0.692	0.714	0.734	0.755	0.774	0.792	0.811	0.829	0.846	0.864	0.881	0.898	0.914	0.930	0.945	0.960	0.976	0.991	1.005	1.019	1.032	1.046	1.059	1.071	1.084	1.095	1.106	1.118	1.129	1.139	1.150	1.159	1.170	1.179	1.188	1.196	1.205	1.212	1.220	1.228	1.234	1.239	1.245	1.251	1.256	1.260	1.265	1.268	1.271	1.275	1.278	1.280	1.281	1.282	1.284	1.284	1.284	1.285	1.284	1.284	1.284	1.282	1.282	1.281	1.280	1.280	1.279	1.278	1.275	1.274	1.272	1.271	1.270	1.269	1.269	1.268	1.268	1.268	1.269	1.268	1.268	1.270	1.269	1.270	1.270	1.272	1.274	1.275	1.276	1.278	1.280	1.282	1.284	1.286	1.289	1.290	1.291	1.294	1.295	1.296	1.296	1.296	1.298	1.298	1.296	1.295	1.294	1.291	1.289	1.285	1.281	1.275	1.270	1.264	1.258	1.249	1.241	1.232	1.221	1.210	1.200	1.188	1.175	1.161	1.148	1.134	1.119	1.102	1.086	1.069	1.051	1.034	1.016	0.998	0.979	0.960	0.942	0.924	0.905	0.886	0.869	0.850	0.834	0.816	0.800	0.782	0.768	0.751	0.738	0.724	0.711	0.699	0.688	0.678	0.668	0.659	0.651	0.645	0.640	0.635	0.632	0.629	0.629	0.628	0.629	0.630	0.634	0.638	0.641	0.648	0.654	0.661	0.670	0.678	0.688	0.698	0.708	0.719	0.730	0.741	0.754	0.766	0.779	0.791	0.804	0.816	0.830	0.841	0.854	0.866	0.878	0.889	0.900	0.911	0.921	0.930	0.939	0.948	0.955	0.961	0.966	0.972	0.975	0.979	0.981	0.984	0.984	0.984	0.982	0.981	0.979	0.975	0.971	0.966	0.960	0.952	0.945	0.936	0.928	0.918	0.908	0.896	0.882	0.870	0.859	0.845	0.830	0.816	0.801	0.788	0.770	0.756	0.740	0.724	0.706	0.690	0.674	0.658	0.640	0.624	0.608	0.590	0.574	0.559	0.542	0.526	0.510	0.495	0.480	0.466	0.452	0.438	0.424	0.411	0.398	0.386	0.374	0.362	0.351	0.340	0.331	0.320	0.312	0.302	0.294	0.286	0.279	0.271	0.264	0.259	0.252	0.248	0.242	0.239	0.234	0.231	0.229	0.225	0.222	0.221	0.219	0.218	0.216	0.215	0.214	0.212	0.212	0.212	0.212	0.212	0.211	0.211	0.210	0.210	0.209	0.209	0.206	0.205	0.202	0.201	0.198	0.194	0.190	0.186	0.180	0.174	0.168	0.160	0.151	0.142	0.132	0.121	0.110	0.096	0.082	0.068	0.052	0.036	0.018	-0.001	-0.020	-0.041	-0.064	-0.086	-0.109	-0.134	-0.159	-0.185	-0.211	-0.239	-0.266	-0.294	-0.322	-0.352	-0.381	-0.411	-0.440	-0.470	-0.500	-0.528	-0.558	-0.586	-0.614	-0.641	-0.668	-0.692	-0.718	-0.741	-0.765	-0.785	-0.806	-0.825	-0.842	-0.858	-0.872	-0.884	-0.895	-0.904	-0.910	-0.915	-0.916	-0.919	-0.915	-0.912	-0.906	-0.898	-0.888	-0.876	-0.861	-0.845	-0.826	-0.806	-0.782	-0.759	-0.732	-0.704	-0.674	-0.641	-0.608	-0.572	-0.538	-0.500	-0.461	-0.421	-0.380	-0.339	-0.296	-0.254	-0.210	-0.168	-0.124	-0.080	-0.038	0.008	0.049	0.091	0.132	0.172	0.212	0.251	0.289	0.325	0.359	0.391	0.424	0.454	0.482	0.509	0.532	0.556	0.576	0.594	0.609	0.622	0.634	0.644	0.651	0.655	0.658	0.658	0.656	0.651	0.645	0.636	0.626	0.614	0.598	0.582	0.564	0.544	0.522	0.499	0.475	0.449	0.422	0.395	0.366	0.336	0.306	0.275	0.244	0.212	0.180	0.146	0.114	0.081	0.049	0.018	-0.014	-0.046	-0.078	-0.108	-0.138	-0.168	-0.196	-0.225	-0.252	-0.278	-0.304	-0.328	-0.351	-0.375	-0.398	-0.418	-0.438	-0.458	-0.475	-0.491	-0.507	-0.522	-0.538	-0.550	-0.562	-0.574	-0.584	-0.595	-0.605	-0.612	-0.620	-0.628	-0.636	-0.642	-0.648	-0.652	-0.656	-0.661	-0.665	-0.669	-0.671	-0.674	-0.675	-0.676	-0.678	-0.679	-0.680	-0.679	-0.680	-0.679	-0.678	-0.678	-0.675	-0.674	-0.671	-0.668	-0.665	-0.661	-0.658	-0.654	-0.649	-0.642	-0.638	-0.631	-0.624	-0.618	-0.610	-0.601	-0.592	-0.584	-0.576	-0.565	-0.556	-0.546	-0.536	-0.525	-0.512	-0.502	-0.490	-0.479	-0.466	-0.455	-0.444	-0.431	-0.419	-0.408	-0.395	-0.382	-0.370	-0.359	-0.349	-0.338	-0.326	-0.315	-0.306	-0.296	-0.286	-0.279	-0.270	-0.264	-0.256	-0.250	-0.244	-0.238	-0.232	-0.228	-0.224	-0.220	-0.216	-0.214	-0.212	-0.210	-0.209	-0.208	-0.208	-0.208	-0.206	-0.208	-0.208	-0.208	-0.209	-0.208	-0.209	-0.210	-0.210	-0.210	-0.210	-0.210	-0.210	-0.209	-0.210	-0.209	-0.208	-0.206	-0.204	-0.201	-0.199	-0.196	-0.192	-0.188	-0.185	-0.179	-0.174	-0.169	-0.164	-0.156	-0.150	-0.142	-0.135	-0.128	-0.119	-0.110	-0.101	-0.091	-0.081	-0.071	-0.062	-0.052	-0.042	-0.032	-0.022	-0.012	-0.002	0.008	0.018	0.028	0.036	0.045	0.055	0.064	0.072	0.080	0.088	0.094	0.101	0.108	0.114	0.119	0.124	0.128	0.131	0.136	0.139	0.140	0.142	0.142	0.142	0.142	0.142	0.140	0.139	0.136	0.132	0.129	0.124	0.120	0.114	0.108	0.101	0.094	0.085	0.078	0.068	0.059	0.049	0.039	0.028	0.016	0.006	-0.006	-0.019	-0.030	-0.042	-0.055	-0.069	-0.082	-0.094	-0.108	-0.120	-0.132	-0.146	-0.160	-0.171	-0.184	-0.196	-0.208	-0.219	-0.229	-0.240	-0.250	-0.258	-0.266	-0.274	-0.280	-0.286	-0.291	-0.295	-0.299	-0.300	-0.301	-0.302	-0.301	-0.299	-0.296	-0.292	-0.288	-0.281	-0.274	-0.265	-0.256	-0.246	-0.234	-0.221	-0.209	-0.194	-0.179	-0.161	-0.144	-0.126	-0.106	-0.088	-0.066	-0.048	-0.025	-0.004	0.019	0.041	0.064	0.086	0.109	0.130	0.152	0.175	0.198	0.219	0.240	0.260	0.280	0.299	0.318	0.336	0.352	0.369	0.385	0.399	0.412	0.424	0.436	0.445	0.454	0.461	0.469	0.474	0.478	0.480	0.482	0.482	0.484	0.481	0.479	0.476	0.471	0.465	0.459	0.451	0.442	0.434	0.424	0.412	0.400	0.388	0.375	0.361	0.348	0.334	0.320	0.305	0.290	0.275	0.260	0.244	0.229	0.214	0.199	0.184	0.168	0.152	0.138	0.124	0.109	0.095	0.082	0.068	0.056	0.044	0.032	0.021	0.010	0.001	-0.008	-0.016	-0.024	-0.031	-0.039	-0.044	-0.049	-0.054	-0.058	-0.061	-0.064	-0.066	-0.068	-0.069	-0.070	-0.069	-0.069	-0.066	-0.065	-0.062	-0.060	-0.056	-0.052	-0.048	-0.044	-0.040	-0.035	-0.030	-0.025	-0.019	-0.012	-0.008	-0.001	0.004	0.010	0.016	0.022	0.029	0.035	0.040	0.046	0.051	0.056	0.061	0.066	0.071	0.075	0.080	0.084	0.088	0.092	0.095	0.099	0.101	0.104	0.106	0.109	0.111	0.114	0.116	0.119	0.121	0.122	0.124	0.126	0.128	0.130	0.132	0.134	0.138	0.140	0.144	0.148	0.150	0.155	0.160	0.165	0.171	0.178	0.185	0.192	0.200	0.210	0.220	0.229	0.241	0.252	0.265	0.278	0.291	0.306	0.321	0.336	0.352	0.370	0.389	0.406	0.425	0.445	0.464	0.484	0.505	0.526	0.548	0.569	0.590	0.612	0.634	0.656	0.679	0.702	0.724	0.746	0.769	0.790	0.812	0.834	0.856	0.878	0.898	0.918	0.938	0.956	0.976	0.994	1.012	1.030	1.045	1.061	1.076	1.090	1.104	1.116	1.129	1.141	1.151	1.161	1.169	1.178	1.184	1.191	1.195	1.199	1.202	1.206	1.208	1.206	1.206	1.205	1.202	1.199	1.194	1.189	1.182	1.176	1.168	1.159	1.149	1.138	1.125	1.112	1.099	1.084	1.069	1.052	1.034	1.018	0.998	0.978	0.959	0.938	0.916	0.894	0.871	0.849	0.825	0.800	0.776	0.750	0.726	0.700	0.675	0.649	0.624	0.598	0.571	0.546	0.521	0.495	0.470	0.446	0.421	0.399	0.374	0.352	0.330	0.309	0.288	0.268	0.249	0.230	0.214	0.196	0.181	0.165	0.151	0.138	0.126	0.115	0.105	0.096	0.088	0.079	0.074	0.068	0.062	0.059	0.056	0.055	0.055	0.055	0.055	0.058	0.059	0.061	0.065	0.071	0.075	0.082	0.089	0.096	0.104	0.111	0.119	0.128	0.135	0.146	0.154	0.164	0.174	0.184	0.194	0.204	0.212	0.222	0.232	0.242	0.251	0.261	0.269	0.278	0.285	0.292	0.299	0.305	0.311	0.316	0.320	0.325	0.328	0.329	0.330	0.330	0.330	0.329	0.326	0.322	0.319	0.314	0.308	0.301	0.292	0.285	0.275	0.264	0.252	0.240	0.226	0.212	0.198	0.182	0.165	0.149	0.131	0.112	0.094	0.074	0.055	0.035	0.014	-0.006	-0.026	-0.048	-0.070	-0.090	-0.111	-0.131	-0.152	-0.172	-0.194	-0.212	-0.232	-0.251	-0.270	-0.286	-0.304	-0.319	-0.336	-0.349	-0.364	-0.376	-0.389	-0.400	-0.410	-0.419	-0.428	-0.435	-0.442	-0.449	-0.454	-0.458	-0.461	-0.465	-0.466	-0.469	-0.470	-0.470	-0.471	-0.471	-0.470	-0.470	-0.469	-0.468	-0.468	-0.468	-0.465	-0.465	-0.466	-0.466	-0.465	-0.466	-0.469	-0.470	-0.472	-0.475	-0.479	-0.484	-0.489	-0.495	-0.501	-0.509	-0.518	-0.526	-0.536	-0.545	-0.556	-0.569	-0.581	-0.594	-0.609	-0.622	-0.638	-0.652	-0.668	-0.684	-0.700	-0.718	-0.734	-0.750	-0.766	-0.784	-0.800	-0.816	-0.832	-0.849	-0.862	-0.878	-0.892	-0.906	-0.919	-0.931	-0.944	-0.952	-0.964	-0.972	-0.981	-0.989	-0.995	-1.001	-1.006	-1.011	-1.014	-1.015	-1.018	-1.018	-1.016	-1.016	-1.014	-1.011	-1.006	-1.004	-0.998	-0.992	-0.986	-0.980	-0.972	-0.965	-0.956	-0.949	-0.939	-0.929	-0.920	-0.910	-0.899	-0.890	-0.879	-0.866	-0.856	-0.845	-0.834	-0.822	-0.811	-0.800	-0.789	-0.776	-0.765	-0.752	-0.741	-0.729	-0.716	-0.704	-0.691	-0.679	-0.665	-0.654	-0.640	-0.628	-0.614	-0.600	-0.586	-0.574	-0.560	-0.546	-0.532	-0.519	-0.504	-0.489	-0.475	-0.461	-0.448	-0.432	-0.418	-0.404	-0.390	-0.376	-0.364	-0.350	-0.338	-0.325	-0.312	-0.300	-0.289	-0.278	-0.266	-0.256	-0.248	-0.238	-0.229	-0.221	-0.215	-0.209	-0.204	-0.199	-0.196	-0.191	-0.190	-0.188	-0.188	-0.188	-0.188	-0.190	-0.191	-0.194	-0.198	-0.201	-0.206	-0.211	-0.216	-0.222	-0.229	-0.235	-0.244	-0.251	-0.258	-0.265	-0.274	-0.281	-0.289	-0.296	-0.305	-0.312	-0.319	-0.325	-0.331	-0.338	-0.344	-0.349	-0.355	-0.360	-0.362	-0.368	-0.371	-0.372	-0.375	-0.378	-0.379	-0.379	-0.378	-0.378	-0.378	-0.375	-0.374	-0.371	-0.369	-0.364	-0.361	-0.356	-0.351	-0.348	-0.342	-0.336	-0.330	-0.324	-0.319	-0.311	-0.305	-0.299	-0.291	-0.285	-0.279	-0.270	-0.264	-0.256	-0.250	-0.242	-0.235	-0.228	-0.221	-0.214	-0.206	-0.200	-0.192	-0.186	-0.179	-0.172	-0.165	-0.159	-0.151	-0.145	-0.139	-0.131	-0.125	-0.119	-0.112	-0.106	-0.100	-0.094	-0.088	-0.081	-0.075	-0.070	-0.064	-0.059	-0.055	-0.050	-0.045	-0.042	-0.039	-0.035	-0.032	-0.029	-0.028	-0.026	-0.025	-0.024	-0.024	-0.024	-0.025	-0.026	-0.028	-0.030	-0.031	-0.035	-0.039	-0.042	-0.048	-0.052	-0.058	-0.064	-0.069	-0.075	-0.081	-0.086	-0.092	-0.100	-0.106	-0.112	-0.119	-0.124	-0.130	-0.134	-0.140	-0.144	-0.148	-0.150	-0.151	-0.154	-0.154	-0.152	-0.151	-0.149	-0.144	-0.140	-0.134	-0.128	-0.119	-0.109	-0.098	-0.086	-0.072	-0.058	-0.041	-0.024	-0.006	0.014	0.034	0.055	0.079	0.101	0.126	0.151	0.178	0.202	0.231	0.258	0.285	0.312	0.341	0.369	0.396	0.422	0.450	0.476	0.501	0.528	0.551	0.574	0.596	0.616	0.635	0.654	0.669	0.685	0.698	0.709	0.719	0.726	0.732	0.738	0.740	0.740	0.740	0.736	0.731	0.725	0.718	0.708	0.696	0.682	0.670	0.654	0.638	0.621	0.604	0.584	0.565	0.545	0.525	0.505	0.485	0.465	0.446	0.426	0.408	0.390	0.372	0.356	0.341	0.328	0.315	0.304	0.296	0.289	0.282	0.280	0.278	0.279	0.281	0.285	0.292	0.301	0.311	0.324	0.340	0.358	0.376	0.396	0.420	0.445	0.470	0.498	0.528	0.558	0.590	0.622	0.656	0.691	0.726	0.761	0.798	0.834	0.870	0.906	0.942	0.978	1.012	1.048	1.081	1.114	1.145	1.175	1.204	1.231	1.258	1.281	1.305	1.326	1.345	1.364	1.379	1.392	1.405	1.414	1.422	1.428	1.431	1.435	1.434	1.432	1.430	1.425	1.418	1.410	1.401	1.390	1.378	1.364	1.349	1.334	1.316	1.300	1.281	1.262	1.244	1.222	1.202	1.182	1.160	1.140	1.120	1.098	1.076	1.055	1.035	1.012	0.992	0.972	0.951	0.932	0.912	0.894	0.875	0.856	0.839	0.820	0.802	0.786	0.769	0.752	0.736	0.722	0.708	0.692	0.678	0.664	0.651	0.636	0.624	0.611	0.599	0.586	0.574	0.561	0.550	0.539	0.528	0.516	0.505	0.495	0.485	0.475	0.465	0.456	0.448	0.439	0.430	0.422	0.416	0.410	0.404	0.399	0.392	0.389	0.385	0.381	0.380	0.378	0.376	0.375	0.376	0.378	0.378	0.380	0.382	0.386	0.390	0.394	0.399	0.405	0.411	0.418	0.424	0.431	0.440	0.449	0.456	0.465	0.472	0.481	0.489	0.498	0.504	0.511	0.519	0.525	0.531	0.536	0.542	0.546	0.551	0.554	0.556	0.556	0.559	0.558	0.556	0.554	0.551	0.548	0.542	0.536	0.530	0.522	0.515	0.505	0.494	0.482	0.471	0.458	0.444	0.430	0.415	0.400	0.384	0.369	0.351	0.335	0.319	0.302	0.285	0.269	0.252	0.235	0.220	0.205	0.189	0.175	0.161	0.148	0.134	0.122	0.111	0.100	0.090	0.081	0.074	0.065	0.059	0.055	0.050	0.046	0.042	0.040	0.040	0.039	0.041	0.041	0.044	0.048	0.051	0.055	0.061	0.066	0.072	0.080	0.088	0.095	0.102	0.110	0.120	0.129	0.138	0.145	0.155	0.162	0.171	0.180	0.188	0.198	0.205	0.212	0.220	0.228	0.232	0.239	0.246	0.251	0.256	0.261	0.266	0.271	0.275	0.278	0.280	0.284	0.286	0.289	0.290	0.292	0.292	0.294	0.295	0.295	0.295	0.295	0.295	0.295	0.294	0.294	0.292	0.291	0.291	0.290	0.289	0.288	0.288	0.286	0.286	0.285	0.284	0.281	0.281	0.279	0.279	0.278	0.276	0.275	0.275	0.275	0.274	0.274	0.272	0.272	0.272	0.271	0.271	0.272	0.272	0.274	0.274	0.275	0.275	0.276	0.278	0.278	0.280	0.281	0.282	0.285	0.286	0.288	0.290	0.292	0.296	0.298	0.301	0.305	0.309	0.312	0.318	0.321	0.325	0.330	0.335	0.341	0.346	0.351	0.358	0.364	0.370	0.378	0.384	0.391	0.399	0.408	0.414	0.422	0.430	0.439	0.448	0.458	0.466	0.476	0.486	0.496	0.506	0.518	0.528	0.540	0.551	0.562	0.574	0.585	0.598	0.610	0.621	0.634	0.645	0.658	0.669	0.680	0.692	0.704	0.715	0.728	0.738	0.750	0.760	0.771	0.781	0.791	0.801	0.810	0.819	0.828	0.835	0.842	0.850	0.858	0.862	0.869	0.872	0.878	0.881	0.884	0.886	0.888	0.888	0.889	0.886	0.886	0.884	0.881	0.878	0.872	0.866	0.860	0.854	0.845	0.838	0.828	0.818	0.808	0.798	0.785	0.774	0.760	0.746	0.732	0.718	0.702	0.688	0.672	0.655	0.639	0.622	0.605	0.588	0.571	0.554	0.536	0.519	0.502	0.484	0.468	0.451	0.435	0.419	0.404	0.388	0.374	0.361	0.348	0.334	0.322	0.312	0.301	0.292	0.284	0.276	0.270	0.264	0.261	0.256	0.255	0.254	0.254	0.256	0.259	0.262	0.269	0.274	0.282	0.291	0.301	0.312	0.325	0.339	0.354	0.370	0.386	0.404	0.422	0.442	0.464	0.485	0.507	0.531	0.554	0.579	0.604	0.629	0.652	0.679	0.704	0.729	0.755	0.779	0.804	0.829	0.852	0.876	0.899	0.920	0.941	0.962	0.981	0.999	1.015	1.030	1.045	1.056	1.069	1.079	1.086	1.092	1.098	1.101	1.102	1.104	1.101	1.098	1.094	1.088	1.079	1.070	1.059	1.046	1.032	1.018	1.001	0.984	0.965	0.944	0.924	0.901	0.880	0.855	0.832	0.808	0.782	0.756	0.731	0.705	0.680	0.652	0.628	0.602	0.578	0.554	0.530	0.506	0.484	0.461	0.440	0.420	0.401	0.382	0.365	0.349	0.334	0.319	0.305	0.294	0.281	0.270	0.260	0.252	0.245	0.238	0.231	0.225	0.221	0.216	0.212	0.210	0.208	0.206	0.204	0.202	0.201	0.200	0.199	0.198	0.196	0.194	0.192	0.190	0.188	0.185	0.181	0.178	0.174	0.169	0.162	0.155	0.149	0.140	0.130	0.121	0.109	0.099	0.085	0.072	0.058	0.042	0.028	0.010	-0.008	-0.025	-0.042	-0.061	-0.081	-0.101	-0.121	-0.141	-0.162	-0.182	-0.202	-0.224	-0.244	-0.264	-0.284	-0.302	-0.321	-0.340	-0.359	-0.375	-0.391	-0.406	-0.421	-0.435	-0.448	-0.460	-0.470	-0.479	-0.486	-0.494	-0.499	-0.501	-0.504	-0.505	-0.504	-0.501	-0.496	-0.490	-0.484	-0.475	-0.465	-0.452	-0.440	-0.425	-0.409	-0.392	-0.374	-0.354	-0.332	-0.310	-0.286	-0.261	-0.235	-0.208	-0.180	-0.151	-0.121	-0.091	-0.060	-0.029	0.002	0.034	0.066	0.099	0.131	0.164	0.196	0.229	0.260	0.291	0.324	0.354	0.384	0.414	0.444	0.471	0.500	0.526	0.552	0.578	0.601	0.622	0.644	0.664	0.684	0.700	0.718	0.732	0.748	0.759	0.771	0.781	0.789	0.796	0.801	0.806	0.810	0.811	0.811	0.811	0.809	0.806	0.801	0.795	0.789	0.782	0.774	0.765	0.754	0.742	0.731	0.719	0.708	0.694	0.680	0.666	0.650	0.636	0.621	0.606	0.591	0.576	0.560	0.546	0.530	0.515	0.500	0.485	0.471	0.459	0.445	0.432	0.421	0.410	0.400	0.389	0.380	0.371	0.362	0.356	0.349	0.344	0.340	0.335	0.332	0.330	0.329	0.328	0.328	0.330	0.330	0.334	0.338	0.341	0.345	0.350	0.358	0.362	0.371	0.379	0.386	0.395	0.405	0.414	0.425	0.435	0.445	0.456	0.468	0.478	0.489	0.500	0.511	0.521	0.532	0.542	0.552	0.562	0.572	0.581	0.591	0.600	0.608	0.615	0.622	0.628	0.632	0.638	0.641	0.645	0.648	0.649	0.650	0.649	0.648	0.648	0.644	0.641	0.636	0.631	0.625	0.619	0.610	0.601	0.592	0.582	0.574	0.561	0.550	0.538	0.526	0.511	0.498	0.482	0.469	0.452	0.438	0.421	0.406	0.390	0.375	0.359	0.342	0.328	0.312	0.298	0.284	0.270	0.255	0.242	0.231	0.220	0.210	0.201	0.192	0.185	0.179	0.174	0.170	0.166	0.165	0.166	0.169	0.171	0.176	0.181	0.189	0.198	0.208	0.220	0.232	0.248	0.262	0.280	0.298	0.318	0.338	0.360	0.384	0.406	0.431	0.458	0.485	0.511	0.540	0.568	0.596	0.625	0.656	0.686	0.716	0.746	0.776	0.806	0.835	0.865	0.894	0.921	0.950	0.976	1.004	1.029	1.054	1.079	1.102	1.125	1.146	1.168	1.188	1.206	1.222	1.240	1.255	1.270	1.284	1.295	1.308	1.318	1.328	1.336	1.342	1.349	1.355	1.360	1.364	1.366	1.369	1.369	1.369	1.369	1.369	1.366	1.365	1.362	1.360	1.356	1.352	1.346	1.342	1.336	1.330	1.324	1.318	1.310	1.302	1.294	1.285	1.276	1.266	1.258	1.248	1.236	1.226	1.215	1.204	1.192	1.181	1.169	1.156	1.142	1.130	1.116	1.104	1.089	1.075	1.060	1.045	1.030	1.014	0.999	0.981	0.966	0.950	0.935	0.919	0.902	0.885	0.869	0.852	0.838	0.821	0.806	0.791	0.776	0.762	0.748	0.735	0.721	0.710	0.699	0.688	0.676	0.668	0.659	0.652	0.645	0.640	0.635	0.632	0.629	0.626	0.626	0.628	0.629	0.631	0.635	0.640	0.645	0.654	0.661	0.670	0.681	0.692	0.704	0.718	0.731	0.745	0.760	0.776	0.794	0.810	0.829	0.846	0.865	0.884	0.902	0.921	0.940	0.959	0.979	0.996	1.014	1.031	1.049	1.065	1.081	1.096	1.111	1.126	1.139	1.150	1.161	1.171	1.181	1.189	1.196	1.201	1.208	1.211	1.214	1.216	1.218	1.216	1.216	1.214	1.211	1.206	1.202	1.196	1.189	1.181	1.172	1.164	1.154	1.142	1.132	1.122	1.111	1.100	1.089	1.075	1.065	1.052	1.041	1.029	1.016	1.006	0.994	0.982	0.971	0.961	0.951	0.941	0.932	0.925	0.916	0.910	0.902	0.896	0.891	0.888	0.884	0.880	0.878	0.878	0.876	0.876	0.878	0.879	0.880	0.882	0.886	0.890	0.894	0.899	0.904	0.910	0.918	0.924	0.931	0.939	0.946	0.954	0.962	0.970	0.979	0.988	0.996	1.004	1.012	1.021	1.029	1.038	1.045	1.052	1.059	1.065	1.072	1.079	1.084	1.089	1.094	1.098	1.101	1.104	1.106	1.109	1.110	1.111	1.111	1.110	1.111	1.110	1.109	1.106	1.102	1.099	1.095	1.090	1.085	1.080	1.074	1.066	1.060	1.051	1.045	1.035	1.028	1.019	1.009	1.000	0.990	0.980	0.970	0.960	0.949	0.939	0.928	0.916	0.904	0.892	0.880	0.869	0.858	0.845	0.832	0.821	0.809	0.795	0.784	0.771	0.759	0.746	0.734	0.721	0.708	0.695	0.681	0.669	0.655	0.642	0.629	0.616	0.602	0.589	0.575	0.561	0.546	0.532	0.519	0.505	0.491	0.478	0.464	0.450	0.438	0.422	0.410	0.396	0.384	0.371	0.358	0.346	0.334	0.322	0.311	0.300	0.290	0.281	0.271	0.262	0.252	0.245	0.239	0.231	0.226	0.220	0.215	0.211	0.209	0.205	0.204	0.204	0.204	0.205	0.206	0.209	0.212	0.216	0.221	0.228	0.234	0.242	0.250	0.259	0.269	0.280	0.291	0.301	0.314	0.326	0.340	0.352	0.366	0.381	0.395	0.410	0.424	0.440	0.455	0.469	0.485	0.500	0.514	0.529	0.542	0.558	0.570	0.584	0.596	0.608	0.619	0.629	0.639	0.648	0.655	0.662	0.668	0.672	0.678	0.679	0.680	0.681	0.680	0.678	0.674	0.670	0.665	0.658	0.649	0.640	0.629	0.618	0.604	0.590	0.574	0.558	0.540	0.521	0.501	0.480	0.459	0.438	0.415	0.390	0.366	0.340	0.314	0.289	0.261	0.235	0.208	0.180	0.152	0.125	0.099	0.071	0.045	0.018	-0.009	-0.034	-0.059	-0.084	-0.108	-0.129	-0.152	-0.174	-0.194	-0.214	-0.231	-0.248	-0.264	-0.278	-0.291	-0.304	-0.315	-0.324	-0.332	-0.340	-0.345	-0.350	-0.352	-0.354	-0.355	-0.354	-0.352	-0.349	-0.345	-0.340	-0.334	-0.326	-0.319	-0.311	-0.301	-0.291	-0.281	-0.271	-0.259	-0.246	-0.235	-0.221	-0.209	-0.195	-0.182	-0.170	-0.155	-0.142	-0.130	-0.116	-0.102	-0.091	-0.078	-0.066	-0.054	-0.042	-0.031	-0.020	-0.010	0.000	0.010	0.019	0.028	0.036	0.044	0.051	0.058	0.064	0.070	0.075	0.081	0.085	0.090	0.095	0.099	0.101	0.106	0.109	0.111	0.114	0.116	0.120	0.121	0.124	0.125	0.126	0.128	0.129	0.129	0.130	0.129	0.130	0.129	0.130	0.129	0.129	0.128	0.128	0.126	0.125	0.122	0.121	0.119	0.118	0.115	0.114	0.111	0.109	0.105	0.102	0.100	0.096	0.092	0.089	0.085	0.080	0.076	0.072	0.069	0.065	0.061	0.056	0.052	0.048	0.042	0.039	0.035	0.031	0.028	0.022	0.019	0.016	0.012	0.009	0.006	0.004	0.001	-0.001	-0.002	-0.005	-0.006	-0.006	-0.008	-0.008	-0.008	-0.006	-0.006	-0.004	-0.004	-0.001	0.000	0.004	0.006	0.010	0.012	0.016	0.020	0.025	0.030	0.032	0.039	0.042	0.048	0.052	0.058	0.064	0.069	0.074	0.080	0.085	0.091	0.096	0.102	0.110	0.115	0.121	0.126	0.132	0.139	0.145	0.150	0.156	0.161	0.166	0.171	0.178	0.182	0.188	0.191	0.196	0.200	0.204	0.208	0.210	0.214	0.218	0.219	0.222	0.224	0.226	0.228	0.229	0.229	0.230	0.230	0.230	0.230	0.229	0.228	0.226	0.224	0.221	0.219	0.215	0.211	0.206	0.201	0.195	0.189	0.182	0.175	0.168	0.160	0.150	0.142	0.132	0.121	0.111	0.100	0.089	0.076	0.065	0.051	0.038	0.024	0.009	-0.005	-0.020	-0.036	-0.051	-0.068	-0.084	-0.099	-0.116	-0.134	-0.150	-0.168	-0.185	-0.202	-0.219	-0.236	-0.254	-0.271	-0.289	-0.305	-0.321	-0.338	-0.354	-0.370	-0.386	-0.401	-0.416	-0.431	-0.445	-0.458	-0.470	-0.482	-0.495	-0.505	-0.516	-0.526	-0.534	-0.542	-0.550	-0.556	-0.561	-0.565	-0.569	-0.571	-0.574	-0.574	-0.572	-0.570	-0.569	-0.564	-0.560	-0.554	-0.548	-0.539	-0.530	-0.520	-0.509	-0.496	-0.482	-0.468	-0.452	-0.436	-0.418	-0.400	-0.381	-0.360	-0.340	-0.318	-0.294	-0.271	-0.248	-0.221	-0.198	-0.170	-0.144	-0.118	-0.090	-0.061	-0.035	-0.006	0.024	0.051	0.080	0.110	0.139	0.166	0.195	0.222	0.251	0.279	0.308	0.335	0.362	0.389	0.416	0.442	0.468	0.494	0.519	0.542	0.566	0.590	0.612	0.635	0.658	0.678	0.699	0.719	0.739	0.759	0.776	0.794	0.811	0.828	0.845	0.860	0.876	0.891	0.906	0.921	0.935	0.949	0.962	0.976	0.989	1.001	1.012	1.024	1.035	1.045	1.056	1.066	1.076	1.085	1.095	1.102	1.111	1.120	1.128	1.135	1.142	1.149	1.155	1.162	1.169	1.172	1.179	1.184	1.188	1.192	1.198	1.201	1.205	1.209	1.211	1.214	1.218	1.220	1.224	1.225	1.228	1.230	1.232	1.235	1.238	1.240	1.242	1.245	1.248	1.250	1.252	1.255	1.259	1.262	1.266	1.270	1.275	1.279	1.282	1.288	1.292	1.298	1.304	1.310	1.316	1.322	1.330	1.335	1.341	1.348	1.354	1.361	1.368	1.374	1.381	1.386	1.394	1.399	1.405	1.410	1.414	1.419	1.422	1.426	1.428	1.429	1.430	1.430	1.430	1.429	1.426	1.424	1.419	1.414	1.408	1.400	1.391	1.381	1.371	1.360	1.346	1.332	1.319	1.304	1.286	1.269	1.250	1.230	1.211	1.190	1.170	1.148	1.126	1.102	1.080	1.058	1.035	1.011	0.988	0.964	0.940	0.916	0.894	0.871	0.849	0.828	0.806	0.786	0.766	0.748	0.729	0.712	0.696	0.680	0.666	0.652	0.640	0.629	0.620	0.611	0.604	0.598	0.592	0.590	0.588	0.586	0.586	0.588	0.590	0.594	0.599	0.604	0.611	0.620	0.628	0.638	0.650	0.661	0.672	0.685	0.699	0.714	0.726	0.742	0.758	0.772	0.789	0.804	0.821	0.836	0.852	0.868	0.884	0.899	0.912	0.928	0.942	0.956	0.969	0.982	0.995	1.006	1.018	1.028	1.036	1.045	1.052	1.060	1.065	1.070	1.075	1.079	1.081	1.081	1.082	1.082	1.081	1.080	1.076	1.072	1.068	1.062	1.054	1.048	1.039	1.030	1.020	1.009	0.998	0.985	0.974	0.960	0.946	0.931	0.916	0.901	0.886	0.870	0.852	0.836	0.819	0.801	0.784	0.766	0.748	0.730	0.712	0.694	0.678	0.659	0.641	0.624	0.606	0.590	0.574	0.558	0.541	0.524	0.509	0.494	0.480	0.465	0.451	0.439	0.425	0.414	0.401	0.390	0.379	0.368	0.359	0.349	0.339	0.330	0.321	0.314	0.306	0.300	0.294	0.288	0.282	0.278	0.274	0.269	0.264	0.262	0.259	0.256	0.254	0.251	0.249	0.248	0.246	0.245	0.244	0.242	0.240	0.239	0.239	0.238	0.236	0.234	0.232	0.230	0.228	0.224	0.221	0.219	0.215	0.209	0.204	0.199	0.191	0.185	0.178	0.169	0.160	0.149	0.139	0.128	0.115	0.101	0.088	0.072	0.056	0.039	0.022	0.004	-0.016	-0.035	-0.055	-0.078	-0.099	-0.121	-0.144	-0.168	-0.192	-0.216	-0.241	-0.266	-0.292	-0.318	-0.342	-0.368	-0.392	-0.418	-0.442	-0.466	-0.489	-0.512	-0.535	-0.555	-0.576	-0.595	-0.614	-0.631	-0.648	-0.661	-0.675	-0.688	-0.698	-0.705	-0.714	-0.719	-0.721	-0.724	-0.724	-0.721	-0.719	-0.714	-0.705	-0.698	-0.686	-0.674	-0.659	-0.642	-0.625	-0.605	-0.584	-0.560	-0.536	-0.510	-0.482	-0.455	-0.425	-0.395	-0.362	-0.329	-0.295	-0.261	-0.226	-0.192	-0.156	-0.120	-0.085	-0.049	-0.014	0.022	0.058	0.092	0.125	0.158	0.190	0.221	0.252	0.280	0.309	0.335	0.360	0.384	0.406	0.426	0.446	0.462	0.478	0.492	0.504	0.514	0.520	0.525	0.530	0.531	0.530	0.529	0.525	0.519	0.511	0.500	0.489	0.475	0.460	0.442	0.424	0.404	0.382	0.360	0.336	0.311	0.285	0.258	0.229	0.200	0.170	0.140	0.109	0.078	0.045	0.014	-0.018	-0.050	-0.082	-0.114	-0.146	-0.179	-0.210	-0.240	-0.271	-0.302	-0.331	-0.360	-0.389	-0.416	-0.444	-0.470	-0.496	-0.522	-0.546	-0.570	-0.592	-0.615	-0.636	-0.656	-0.676	-0.695	-0.715	-0.732	-0.749	-0.766	-0.781	-0.796	-0.811	-0.824	-0.838	-0.850	-0.864	-0.875	-0.885	-0.896	-0.906	-0.916	-0.926	-0.935	-0.941	-0.950	-0.956	-0.964	-0.970	-0.975	-0.980	-0.985	-0.990	-0.992	-0.995	-0.998	-1.000	-1.001	-1.002	-1.002	-1.001	-1.000	-0.999	-0.995	-0.992	-0.988	-0.982	-0.976	-0.970	-0.964	-0.955	-0.946	-0.938	-0.928	-0.918	-0.905	-0.894	-0.881	-0.868	-0.855	-0.841	-0.825	-0.811	-0.796	-0.780	-0.764	-0.748	-0.731	-0.715	-0.698	-0.682	-0.665	-0.649	-0.632	-0.616	-0.601	-0.585	-0.570	-0.555	-0.541	-0.528	-0.515	-0.502	-0.490	-0.479	-0.469	-0.459	-0.451	-0.441	-0.435	-0.428	-0.421	-0.416	-0.412	-0.408	-0.404	-0.402	-0.400	-0.399	-0.398	-0.398	-0.398	-0.399	-0.400	-0.401	-0.404	-0.405	-0.408	-0.410	-0.412	-0.415	-0.418	-0.419	-0.421	-0.424	-0.426	-0.429	-0.429	-0.430	-0.431	-0.434	-0.434	-0.432	-0.432	-0.431	-0.430	-0.428	-0.425	-0.421	-0.419	-0.414	-0.409	-0.402	-0.396	-0.390	-0.381	-0.374	-0.364	-0.354	-0.344	-0.334	-0.322	-0.311	-0.300	-0.288	-0.275	-0.261	-0.249	-0.236	-0.224	-0.209	-0.196	-0.181	-0.168	-0.154	-0.141	-0.126	-0.112	-0.100	-0.086	-0.075	-0.061	-0.049	-0.038	-0.026	-0.015	-0.005	0.004	0.014	0.022	0.030	0.038	0.045	0.051	0.056	0.060	0.064	0.068	0.069	0.070	0.071	0.071	0.070	0.069	0.065	0.062	0.059	0.054	0.048	0.041	0.035	0.028	0.019	0.011	0.001	-0.009	-0.019	-0.030	-0.041	-0.054	-0.065	-0.078	-0.091	-0.102	-0.116	-0.130	-0.142	-0.155	-0.169	-0.181	-0.194	-0.206	-0.219	-0.230	-0.241	-0.251	-0.262	-0.272	-0.280	-0.290	-0.296	-0.304	-0.311	-0.315	-0.320	-0.324	-0.326	-0.329	-0.330	-0.330	-0.330	-0.329	-0.326	-0.322	-0.319	-0.314	-0.308	-0.301	-0.294	-0.285	-0.275	-0.265	-0.254	-0.241	-0.230	-0.218	-0.204	-0.190	-0.176	-0.162	-0.146	-0.131	-0.116	-0.100	-0.085	-0.070	-0.054	-0.038	-0.022	-0.008	0.009	0.022	0.038	0.051	0.065	0.079	0.092	0.104	0.116	0.128	0.139	0.148	0.156	0.165	0.172	0.179	0.185	0.190	0.194	0.198	0.200	0.201	0.202	0.202	0.201	0.200	0.199	0.195	0.192	0.188	0.181	0.176	0.170	0.162	0.155	0.146	0.138	0.128	0.119	0.108	0.098	0.086	0.076	0.064	0.054	0.041	0.029	0.018	0.005	-0.006	-0.019	-0.030	-0.041	-0.054	-0.064	-0.074	-0.084	-0.094	-0.102	-0.112	-0.120	-0.128	-0.134	-0.140	-0.145	-0.150	-0.152	-0.156	-0.158	-0.159	-0.159	-0.159	-0.158	-0.155	-0.152	-0.150	-0.145	-0.140	-0.132	-0.126	-0.119	-0.111	-0.101	-0.092	-0.082	-0.071	-0.060	-0.049	-0.038	-0.026	-0.014	-0.001	0.011	0.025	0.038	0.050	0.062	0.074	0.088	0.099	0.110	0.122	0.132	0.144	0.152	0.162	0.170	0.178	0.185	0.192	0.198	0.204	0.208	0.211	0.215	0.216	0.218	0.219	0.218	0.216	0.215	0.214	0.210	0.208	0.202	0.199	0.194	0.189	0.182	0.176	0.170	0.165	0.158	0.151	0.145	0.138	0.134	0.126	0.122	0.118	0.112	0.108	0.105	0.102	0.100	0.100	0.099	0.099	0.100	0.101	0.104	0.108	0.114	0.119	0.126	0.132	0.141	0.151	0.162	0.174	0.186	100.000	5.000	2.000	1.000	4.000	0.000	0.000	0.000	0.000	0.000	0.000	0.000	0.000	0.000	0.000	0.000	0.000	0.000	0.330	0.319	0.308	0.300	0.292	0.289	0.285	0.284	0.285	0.286	0.290	0.296	0.304	0.312	0.324	0.336	0.350	0.365	0.381	0.401	0.420	0.440	0.461	0.485	0.507	0.531	0.558	0.584	0.609	0.634	0.660	0.688	0.714	0.740	0.765	0.791	0.815	0.839	0.862	0.884	0.905	0.925	0.944	0.961	0.978	0.992	1.005	1.018	1.028	1.035	1.041	1.046	1.049	1.050	1.049	1.046	1.041	1.035	1.028	1.016	1.005	0.991	0.976	0.959	0.941	0.922	0.901	0.879	0.855	0.830	0.805	0.778	0.750	0.720	0.691	0.662	0.631	0.600	0.570	0.539	0.507	0.476	0.445	0.414	0.384	0.354	0.322	0.292	0.264	0.235	0.208	0.180	0.152	0.126	0.101	0.078	0.054	0.031	0.010	-0.011	-0.030	-0.048	-0.066	-0.084	-0.099	-0.112	-0.126	-0.140	-0.152	-0.162	-0.172	-0.182	-0.190	-0.198	-0.205	-0.212	-0.219	-0.222	-0.229	-0.232	-0.235	-0.239	-0.241	-0.244	-0.245	-0.248	-0.249	-0.250	-0.251	-0.254	-0.254	-0.256	-0.258	-0.259	-0.260	-0.262	-0.264	-0.265	-0.268	-0.270	-0.272	-0.274	-0.276	-0.280	-0.282	-0.288	-0.290	-0.294	-0.298	-0.302	-0.306	-0.311	-0.315	-0.320	-0.324	-0.329	-0.332	-0.339	-0.342	-0.346	-0.350	-0.354	-0.358	-0.361	-0.365	-0.368	-0.370	-0.372	-0.374	-0.374	-0.375	-0.375	-0.375	-0.372	-0.371	-0.369	-0.365	-0.361	-0.356	-0.350	-0.344	-0.338	-0.330	-0.322	-0.312	-0.302	-0.292	-0.281	-0.270	-0.258	-0.245	-0.231	-0.218	-0.202	-0.188	-0.172	-0.155	-0.139	-0.121	-0.105	-0.088	-0.069	-0.051	-0.032	-0.014	0.005	0.024	0.041	0.060	0.079	0.098	0.116	0.135	0.152	0.170	0.188	0.205	0.221	0.240	0.255	0.271	0.286	0.300	0.315	0.330	0.342	0.356	0.368	0.380	0.391	0.402	0.412	0.424	0.434	0.441	0.450	0.459	0.466	0.474	0.480	0.486	0.492	0.499	0.504	0.509	0.514	0.518	0.522	0.526	0.530	0.534	0.538	0.540	0.545	0.548	0.551	0.555	0.558	0.561	0.564	0.566	0.570	0.572	0.575	0.579	0.581	0.584	0.588	0.590	0.592	0.595	0.599	0.601	0.606	0.609	0.611	0.616	0.619	0.622	0.626	0.629	0.632	0.636	0.640	0.642	0.646	0.650	0.654	0.659	0.661	0.666	0.670	0.674	0.679	0.684	0.688	0.692	0.698	0.702	0.709	0.714	0.719	0.725	0.730	0.736	0.742	0.748	0.755	0.761	0.768	0.775	0.781	0.789	0.795	0.802	0.809	0.816	0.824	0.830	0.838	0.844	0.851	0.859	0.865	0.871	0.878	0.884	0.889	0.895	0.900	0.904	0.909	0.914	0.918	0.920	0.922	0.926	0.928	0.929	0.930	0.930	0.929	0.929	0.928	0.925	0.922	0.919	0.914	0.909	0.905	0.899	0.891	0.884	0.875	0.868	0.859	0.849	0.839	0.828	0.818	0.805	0.792	0.781	0.768	0.755	0.741	0.728	0.714	0.700	0.686	0.672	0.658	0.644	0.630	0.616	0.602	0.590	0.579	0.565	0.554	0.544	0.534	0.524	0.515	0.507	0.500	0.492	0.486	0.481	0.478	0.474	0.472	0.470	0.469	0.470	0.471	0.474	0.478	0.481	0.486	0.492	0.500	0.509	0.518	0.530	0.541	0.554	0.566	0.581	0.598	0.612	0.630	0.648	0.668	0.686	0.706	0.726	0.748	0.770	0.792	0.815	0.839	0.861	0.886	0.911	0.935	0.961	0.986	1.012	1.038	1.064	1.089	1.115	1.141	1.168	1.192	1.219	1.244	1.269	1.292	1.318	1.340	1.364	1.385	1.408	1.429	1.450	1.469	1.488	1.506	1.524	1.539	1.554	1.569	1.581	1.592	1.604	1.612	1.620	1.626	1.632	1.635	1.638	1.639	1.638	1.635	1.631	1.625	1.619	1.611	1.600	1.590	1.575	1.562	1.546	1.529	1.510	1.491	1.470	1.448	1.424	1.400	1.375	1.348	1.321	1.295	1.265	1.236	1.208	1.179	1.149	1.119	1.089	1.058	1.028	0.996	0.966	0.936	0.906	0.878	0.849	0.820	0.792	0.766	0.740	0.715	0.691	0.669	0.646	0.626	0.606	0.588	0.569	0.554	0.539	0.525	0.514	0.501	0.491	0.484	0.476	0.471	0.468	0.464	0.462	0.462	0.464	0.466	0.470	0.475	0.480	0.488	0.495	0.504	0.512	0.524	0.535	0.548	0.561	0.575	0.590	0.605	0.620	0.638	0.654	0.671	0.689	0.706	0.724	0.742	0.761	0.780	0.798	0.816	0.834	0.852	0.871	0.890	0.908	0.925	0.942	0.960	0.978	0.995	1.011	1.028	1.042	1.059	1.074	1.089	1.104	1.118	1.131	1.144	1.156	1.168	1.180	1.190	1.201	1.210	1.219	1.228	1.235	1.244	1.250	1.255	1.260	1.265	1.271	1.274	1.278	1.280	1.281	1.284	1.284	1.282	1.282	1.282	1.280	1.278	1.275	1.271	1.266	1.261	1.258	1.251	1.246	1.240	1.234	1.228	1.221	1.214	1.206	1.200	1.192	1.185	1.176	1.170	1.164	1.155	1.149	1.142	1.138	1.131	1.125	1.119	1.115	1.110	1.105	1.102	1.099	1.095	1.094	1.092	1.090	1.091	1.089	1.090	1.091	1.092	1.094	1.095	1.099	1.101	1.104	1.109	1.112	1.116	1.121	1.125	1.129	1.134	1.139	1.144	1.149	1.152	1.158	1.161	1.165	1.169	1.171	1.174	1.176	1.178	1.178	1.176	1.176	1.174	1.171	1.169	1.164	1.160	1.154	1.148	1.139	1.130	1.120	1.110	1.099	1.086	1.072	1.056	1.041	1.025	1.008	0.989	0.969	0.949	0.928	0.905	0.882	0.858	0.834	0.809	0.784	0.758	0.730	0.702	0.675	0.646	0.619	0.589	0.561	0.531	0.502	0.474	0.444	0.415	0.386	0.358	0.330	0.301	0.274	0.248	0.220	0.195	0.169	0.145	0.121	0.099	0.078	0.056	0.038	0.018	0.000	-0.016	-0.031	-0.045	-0.059	-0.070	-0.081	-0.090	-0.099	-0.104	-0.109	-0.114	-0.116	-0.116	-0.115	-0.112	-0.109	-0.105	-0.099	-0.090	-0.081	-0.070	-0.059	-0.045	-0.030	-0.015	0.002	0.021	0.039	0.060	0.081	0.102	0.126	0.149	0.174	0.199	0.224	0.249	0.275	0.302	0.329	0.355	0.381	0.408	0.434	0.459	0.484	0.509	0.532	0.555	0.579	0.600	0.620	0.640	0.659	0.675	0.692	0.706	0.719	0.730	0.741	0.749	0.756	0.761	0.765	0.768	0.768	0.765	0.761	0.756	0.749	0.740	0.730	0.716	0.702	0.686	0.669	0.650	0.629	0.608	0.582	0.558	0.531	0.504	0.476	0.446	0.415	0.382	0.349	0.315	0.281	0.246	0.211	0.174	0.138	0.101	0.064	0.028	-0.010	-0.048	-0.082	-0.119	-0.155	-0.190	-0.225	-0.258	-0.292	-0.324	-0.355	-0.385	-0.414	-0.442	-0.469	-0.492	-0.518	-0.540	-0.561	-0.580	-0.598	-0.614	-0.628	-0.641	-0.654	-0.661	-0.669	-0.675	-0.680	-0.681	-0.681	-0.681	-0.678	-0.672	-0.666	-0.659	-0.649	-0.638	-0.625	-0.610	-0.596	-0.580	-0.561	-0.542	-0.522	-0.502	-0.480	-0.458	-0.434	-0.410	-0.388	-0.361	-0.338	-0.314	-0.289	-0.264	-0.239	-0.215	-0.191	-0.169	-0.145	-0.124	-0.101	-0.081	-0.061	-0.044	-0.025	-0.009	0.008	0.021	0.035	0.046	0.058	0.068	0.076	0.084	0.089	0.092	0.096	0.098	0.099	0.099	0.096	0.092	0.089	0.082	0.076	0.070	0.061	0.052	0.041	0.030	0.019	0.006	-0.008	-0.020	-0.034	-0.049	-0.065	-0.080	-0.095	-0.110	-0.126	-0.142	-0.158	-0.174	-0.190	-0.206	-0.221	-0.238	-0.252	-0.268	-0.281	-0.295	-0.309	-0.322	-0.335	-0.348	-0.359	-0.370	-0.380	-0.390	-0.400	-0.408	-0.415	-0.422	-0.429	-0.435	-0.440	-0.445	-0.448	-0.450	-0.452	-0.452	-0.454	-0.452	-0.452	-0.450	-0.448	-0.445	-0.441	-0.436	-0.431	-0.425	-0.418	-0.410	-0.402	-0.395	-0.385	-0.375	-0.365	-0.355	-0.342	-0.331	-0.319	-0.308	-0.295	-0.281	-0.268	-0.254	-0.241	-0.226	-0.212	-0.199	-0.184	-0.169	-0.155	-0.141	-0.126	-0.112	-0.099	-0.085	-0.072	-0.059	-0.046	-0.034	-0.022	-0.011	-0.001	0.009	0.019	0.029	0.036	0.045	0.054	0.060	0.066	0.071	0.078	0.081	0.085	0.088	0.090	0.092	0.094	0.095	0.095	0.094	0.094	0.092	0.091	0.090	0.088	0.085	0.081	0.079	0.075	0.071	0.068	0.064	0.061	0.056	0.052	0.048	0.044	0.040	0.036	0.031	0.028	0.022	0.020	0.015	0.011	0.008	0.002	0.000	-0.004	-0.006	-0.010	-0.014	-0.018	-0.021	-0.024	-0.028	-0.030	-0.032	-0.035	-0.039	-0.042	-0.045	-0.048	-0.051	-0.055	-0.059	-0.064	-0.068	-0.071	-0.078	-0.082	-0.089	-0.094	-0.100	-0.108	-0.114	-0.121	-0.129	-0.136	-0.145	-0.155	-0.164	-0.172	-0.184	-0.194	-0.205	-0.215	-0.228	-0.239	-0.251	-0.264	-0.276	-0.289	-0.302	-0.318	-0.330	-0.344	-0.359	-0.372	-0.388	-0.401	-0.416	-0.430	-0.445	-0.460	-0.474	-0.488	-0.502	-0.516	-0.529	-0.544	-0.556	-0.569	-0.581	-0.592	-0.604	-0.615	-0.624	-0.634	-0.642	-0.651	-0.659	-0.666	-0.671	-0.676	-0.680	-0.684	-0.686	-0.688	-0.689	-0.689	-0.688	-0.686	-0.682	-0.679	-0.674	-0.669	-0.661	-0.654	-0.644	-0.634	-0.624	-0.611	-0.600	-0.586	-0.571	-0.556	-0.540	-0.522	-0.504	-0.485	-0.466	-0.445	-0.424	-0.402	-0.381	-0.358	-0.335	-0.312	-0.288	-0.264	-0.239	-0.214	-0.189	-0.162	-0.138	-0.111	-0.085	-0.059	-0.034	-0.009	0.018	0.042	0.068	0.092	0.118	0.142	0.165	0.189	0.211	0.235	0.256	0.278	0.299	0.319	0.338	0.356	0.374	0.391	0.406	0.424	0.438	0.451	0.464	0.475	0.486	0.496	0.505	0.512	0.519	0.524	0.528	0.531	0.532	0.534	0.534	0.532	0.530	0.526	0.521	0.516	0.510	0.502	0.494	0.484	0.474	0.464	0.451	0.439	0.425	0.411	0.396	0.381	0.366	0.350	0.334	0.316	0.300	0.282	0.266	0.249	0.231	0.215	0.198	0.181	0.166	0.151	0.135	0.122	0.109	0.096	0.085	0.074	0.064	0.056	0.049	0.042	0.038	0.032	0.030	0.029	0.029	0.030	0.032	0.036	0.041	0.049	0.058	0.065	0.078	0.089	0.101	0.116	0.130	0.148	0.165	0.184	0.205	0.225	0.248	0.269	0.292	0.316	0.341	0.366	0.391	0.418	0.444	0.470	0.496	0.522	0.549	0.575	0.601	0.626	0.651	0.676	0.701	0.724	0.746	0.769	0.789	0.810	0.829	0.849	0.866	0.882	0.899	0.914	0.926	0.939	0.950	0.961	0.970	0.979	0.985	0.990	0.996	1.000	1.002	1.005	1.006	1.006	1.005	1.004	1.001	0.998	0.994	0.989	0.984	0.978	0.972	0.966	0.959	0.951	0.944	0.936	0.929	0.921	0.912	0.906	0.900	0.891	0.885	0.879	0.872	0.866	0.862	0.859	0.855	0.851	0.850	0.848	0.846	0.848	0.848	0.850	0.851	0.855	0.860	0.865	0.870	0.879	0.886	0.895	0.905	0.916	0.928	0.939	0.952	0.966	0.981	0.998	1.012	1.031	1.046	1.065	1.084	1.102	1.122	1.141	1.161	1.181	1.202	1.222	1.242	1.262	1.282	1.302	1.321	1.340	1.360	1.379	1.396	1.414	1.430	1.446	1.462	1.478	1.492	1.506	1.520	1.530	1.541	1.551	1.561	1.570	1.576	1.582	1.589	1.591	1.595	1.598	1.598	1.599	1.599	1.595	1.594	1.589	1.584	1.579	1.572	1.565	1.556	1.548	1.539	1.529	1.518	1.504	1.491	1.479	1.465	1.450	1.438	1.421	1.406	1.391	1.375	1.359	1.342	1.326	1.310	1.292	1.276	1.259	1.242	1.225	1.209	1.192	1.176	1.160	1.144	1.128	1.112	1.096	1.081	1.065	1.051	1.036	1.024	1.010	0.996	0.982	0.971	0.959	0.946	0.934	0.924	0.912	0.902	0.892	0.884	0.874	0.865	0.856	0.849	0.841	0.832	0.825	0.818	0.810	0.802	0.796	0.789	0.782	0.776	0.769	0.762	0.755	0.748	0.740	0.731	0.724	0.716	0.708	0.698	0.688	0.678	0.668	0.658	0.645	0.634	0.621	0.608	0.594	0.579	0.564	0.548	0.530	0.514	0.494	0.475	0.455	0.435	0.414	0.391	0.369	0.346	0.324	0.299	0.275	0.249	0.224	0.198	0.172	0.145	0.119	0.092	0.065	0.039	0.012	-0.014	-0.039	-0.064	-0.089	-0.114	-0.138	-0.161	-0.184	-0.204	-0.226	-0.245	-0.265	-0.282	-0.299	-0.314	-0.328	-0.340	-0.351	-0.360	-0.368	-0.375	-0.379	-0.381	-0.382	-0.381	-0.379	-0.376	-0.370	-0.362	-0.354	-0.342	-0.331	-0.318	-0.301	-0.285	-0.266	-0.245	-0.224	-0.202	-0.178	-0.152	-0.126	-0.099	-0.070	-0.041	-0.012	0.019	0.050	0.081	0.112	0.146	0.179	0.210	0.242	0.275	0.305	0.338	0.369	0.399	0.430	0.459	0.486	0.515	0.540	0.566	0.590	0.614	0.635	0.655	0.674	0.691	0.708	0.721	0.735	0.746	0.755	0.762	0.770	0.774	0.776	0.778	0.778	0.775	0.770	0.765	0.758	0.750	0.740	0.729	0.715	0.701	0.685	0.669	0.650	0.631	0.611	0.590	0.568	0.546	0.521	0.498	0.471	0.445	0.419	0.391	0.364	0.336	0.308	0.280	0.250	0.222	0.195	0.165	0.138	0.109	0.080	0.052	0.025	-0.002	-0.030	-0.056	-0.082	-0.109	-0.134	-0.159	-0.184	-0.208	-0.231	-0.254	-0.276	-0.298	-0.319	-0.339	-0.359	-0.376	-0.395	-0.411	-0.429	-0.444	-0.460	-0.474	-0.488	-0.499	-0.510	-0.521	-0.531	-0.541	-0.549	-0.556	-0.562	-0.569	-0.572	-0.576	-0.579	-0.581	-0.582	-0.582	-0.584	-0.581	-0.580	-0.578	-0.572	-0.569	-0.562	-0.556	-0.550	-0.542	-0.534	-0.525	-0.515	-0.505	-0.494	-0.481	-0.470	-0.458	-0.445	-0.432	-0.419	-0.405	-0.391	-0.378	-0.364	-0.350	-0.336	-0.322	-0.310	-0.296	-0.282	-0.271	-0.259	-0.248	-0.235	-0.225	-0.216	-0.206	-0.199	-0.191	-0.185	-0.179	-0.175	-0.171	-0.168	-0.165	-0.165	-0.165	-0.166	-0.169	-0.172	-0.176	-0.182	-0.189	-0.195	-0.205	-0.212	-0.224	-0.235	-0.246	-0.259	-0.271	-0.285	-0.299	-0.314	-0.329	-0.345	-0.359	-0.375	-0.390	-0.406	-0.422	-0.438	-0.452	-0.466	-0.480	-0.495	-0.509	-0.521	-0.532	-0.545	-0.554	-0.565	-0.572	-0.581	-0.588	-0.594	-0.599	-0.602	-0.605	-0.606	-0.606	-0.606	-0.604	-0.600	-0.596	-0.591	-0.585	-0.578	-0.568	-0.559	-0.548	-0.536	-0.524	-0.511	-0.496	-0.482	-0.466	-0.451	-0.435	-0.419	-0.400	-0.382	-0.364	-0.346	-0.326	-0.308	-0.289	-0.269	-0.250	-0.231	-0.211	-0.192	-0.174	-0.155	-0.136	-0.118	-0.100	-0.081	-0.065	-0.049	-0.031	-0.016	0.000	0.014	0.028	0.042	0.055	0.069	0.080	0.092	0.102	0.114	0.122	0.131	0.140	0.149	0.156	0.162	0.169	0.175	0.180	0.184	0.188	0.191	0.194	0.196	0.196	0.198	0.198	0.196	0.195	0.194	0.191	0.189	0.186	0.182	0.178	0.172	0.168	0.161	0.155	0.149	0.141	0.135	0.128	0.120	0.112	0.104	0.095	0.088	0.079	0.071	0.062	0.054	0.046	0.038	0.030	0.022	0.015	0.009	0.002	-0.004	-0.010	-0.014	-0.020	-0.022	-0.026	-0.029	-0.031	-0.031	-0.031	-0.030	-0.029	-0.026	-0.024	-0.019	-0.015	-0.009	-0.002	0.005	0.014	0.022	0.032	0.042	0.055	0.068	0.079	0.091	0.105	0.119	0.134	0.149	0.164	0.178	0.194	0.210	0.226	0.241	0.258	0.272	0.288	0.302	0.319	0.332	0.346	0.359	0.371	0.382	0.394	0.405	0.415	0.422	0.431	0.439	0.445	0.449	0.454	0.456	0.458	0.459	0.458	0.456	0.452	0.449	0.444	0.436	0.429	0.419	0.409	0.398	0.385	0.372	0.358	0.344	0.326	0.309	0.292	0.274	0.254	0.234	0.214	0.192	0.172	0.150	0.129	0.106	0.085	0.062	0.040	0.018	-0.004	-0.025	-0.045	-0.066	-0.086	-0.105	-0.125	-0.142	-0.159	-0.176	-0.191	-0.206	-0.220	-0.232	-0.244	-0.255	-0.264	-0.271	-0.279	-0.285	-0.289	-0.294	-0.296	-0.295	-0.296	-0.294	-0.291	-0.286	-0.280	-0.275	-0.266	-0.259	-0.249	-0.239	-0.228	-0.215	-0.202	-0.189	-0.174	-0.159	-0.142	-0.128	-0.111	-0.092	-0.076	-0.058	-0.040	-0.021	-0.004	0.015	0.035	0.052	0.071	0.089	0.108	0.126	0.142	0.160	0.178	0.194	0.210	0.225	0.240	0.254	0.268	0.281	0.292	0.306	0.318	0.328	0.339	0.348	0.356	0.366	0.374	0.380	0.388	0.394	0.400	0.405	0.410	0.415	0.419	0.424	0.426	0.431	0.434	0.438	0.440	0.441	0.445	0.446	0.449	0.451	0.452	0.455	0.456	0.459	0.460	0.462	0.465	0.466	0.469	0.471	0.472	0.475	0.478	0.480	0.484	0.486	0.488	0.491	0.494	0.498	0.500	0.504	0.509	0.511	0.516	0.520	0.524	0.529	0.532	0.538	0.541	0.546	0.551	0.555	0.561	0.564	0.569	0.575	0.579	0.582	0.588	0.590	0.594	0.598	0.600	0.602	0.605	0.608	0.610	0.611	0.611	0.612	0.611	0.611	0.610	0.609	0.606	0.602	0.599	0.595	0.590	0.584	0.578	0.570	0.564	0.555	0.546	0.535	0.525	0.512	0.500	0.488	0.472	0.459	0.442	0.426	0.408	0.390	0.372	0.352	0.334	0.314	0.292	0.271	0.249	0.226	0.205	0.181	0.159	0.136	0.112	0.091	0.066	0.044	0.022	-0.001	-0.024	-0.045	-0.066	-0.088	-0.109	-0.129	-0.148	-0.166	-0.186	-0.202	-0.219	-0.235	-0.250	-0.265	-0.279	-0.290	-0.302	-0.311	-0.321	-0.330	-0.336	-0.344	-0.348	-0.352	-0.355	-0.358	-0.359	-0.360	-0.359	-0.358	-0.355	-0.352	-0.349	-0.344	-0.339	-0.334	-0.326	-0.319	-0.311	-0.302	-0.291	-0.281	-0.271	-0.260	-0.249	-0.236	-0.224	-0.211	-0.198	-0.184	-0.170	-0.156	-0.142	-0.129	-0.114	-0.098	-0.082	-0.069	-0.055	-0.040	-0.024	-0.010	0.005	0.020	0.034	0.049	0.062	0.076	0.090	0.102	0.115	0.126	0.139	0.150	0.161	0.170	0.180	0.189	0.198	0.205	0.212	0.219	0.224	0.229	0.232	0.235	0.238	0.239	0.239	0.238	0.236	0.232	0.229	0.225	0.218	0.211	0.204	0.194	0.184	0.172	0.160	0.148	0.132	0.116	0.100	0.082	0.064	0.045	0.025	0.004	-0.019	-0.040	-0.064	-0.089	-0.112	-0.139	-0.164	-0.189	-0.216	-0.242	-0.269	-0.295	-0.321	-0.348	-0.374	-0.399	-0.425	-0.450	-0.475	-0.500	-0.524	-0.546	-0.570	-0.592	-0.614	-0.635	-0.655	-0.674	-0.694	-0.711	-0.728	-0.742	-0.758	-0.772	-0.786	-0.799	-0.811	-0.821	-0.830	-0.840	-0.849	-0.855	-0.862	-0.868	-0.872	-0.878	-0.881	-0.884	-0.886	-0.889	-0.890	-0.890	-0.891	-0.891	-0.891	-0.890	-0.889	-0.889	-0.888	-0.885	-0.884	-0.881	-0.880	-0.876	-0.874	-0.870	-0.868	-0.862	-0.859	-0.855	-0.851	-0.846	-0.840	-0.836	-0.831	-0.824	-0.818	-0.810	-0.802	-0.795	-0.788	-0.778	-0.769	-0.759	-0.749	-0.738	-0.726	-0.714	-0.700	-0.686	-0.671	-0.656	-0.642	-0.625	-0.609	-0.591	-0.574	-0.555	-0.535	-0.516	-0.498	-0.476	-0.455	-0.434	-0.412	-0.390	-0.369	-0.346	-0.324	-0.301	-0.279	-0.256	-0.234	-0.211	-0.189	-0.166	-0.145	-0.124	-0.102	-0.081	-0.060	-0.040	-0.021	-0.001	0.016	0.034	0.052	0.069	0.084	0.100	0.114	0.129	0.142	0.156	0.169	0.181	0.192	0.204	0.214	0.225	0.236	0.245	0.254	0.262	0.271	0.280	0.289	0.296	0.304	0.310	0.318	0.324	0.331	0.339	0.345	0.351	0.358	0.362	0.370	0.376	0.382	0.389	0.394	0.400	0.406	0.412	0.419	0.424	0.430	0.434	0.440	0.445	0.451	0.456	0.460	0.465	0.469	0.471	0.475	0.478	0.480	0.482	0.485	0.486	0.486	0.486	0.486	0.485	0.484	0.482	0.481	0.478	0.475	0.471	0.466	0.461	0.456	0.450	0.442	0.436	0.429	0.421	0.414	0.406	0.398	0.389	0.380	0.371	0.361	0.351	0.341	0.330	0.320	0.310	0.299	0.288	0.276	0.265	0.254	0.242	0.231	0.220	0.209	0.196	0.185	0.174	0.164	0.152	0.141	0.132	0.121	0.111	0.101	0.092	0.084	0.075	0.066	0.058	0.050	0.042	0.034	0.026	0.020	0.015	0.009	0.004	-0.001	-0.006	-0.011	-0.014	-0.018	-0.021	-0.024	-0.025	-0.028	-0.029	-0.030	-0.030	-0.031	-0.031	-0.031	-0.030	-0.029	-0.029	-0.028	-0.026	-0.025	-0.021	-0.021	-0.019	-0.016	-0.014	-0.014	-0.011	-0.010	-0.009	-0.008	-0.008	-0.009	-0.010	-0.011	-0.014	-0.016	-0.020	-0.024	-0.030	-0.035	-0.041	-0.050	-0.059	-0.066	-0.078	-0.089	-0.100	-0.114	-0.128	-0.141	-0.158	-0.174	-0.190	-0.208	-0.226	-0.245	-0.264	-0.285	-0.306	-0.326	-0.348	-0.368	-0.390	-0.412	-0.432	-0.455	-0.476	-0.495	-0.516	-0.536	-0.554	-0.572	-0.589	-0.605	-0.620	-0.634	-0.646	-0.658	-0.666	-0.675	-0.681	-0.686	-0.690	-0.692	-0.691	-0.691	-0.686	-0.682	-0.675	-0.666	-0.656	-0.644	-0.630	-0.615	-0.598	-0.580	-0.560	-0.539	-0.518	-0.494	-0.469	-0.444	-0.418	-0.389	-0.361	-0.334	-0.305	-0.276	-0.248	-0.220	-0.190	-0.162	-0.134	-0.106	-0.079	-0.054	-0.030	-0.005	0.018	0.040	0.060	0.079	0.096	0.111	0.126	0.140	0.150	0.159	0.166	0.171	0.176	0.179	0.179	0.178	0.175	0.170	0.164	0.156	0.148	0.138	0.125	0.112	0.100	0.084	0.069	0.054	0.038	0.021	0.002	-0.015	-0.032	-0.050	-0.068	-0.084	-0.101	-0.118	-0.134	-0.149	-0.162	-0.175	-0.188	-0.199	-0.209	-0.218	-0.224	-0.230	-0.235	-0.239	-0.240	-0.240	-0.240	-0.236	-0.232	-0.228	-0.220	-0.212	-0.202	-0.191	-0.180	-0.168	-0.154	-0.138	-0.122	-0.106	-0.089	-0.070	-0.052	-0.034	-0.014	0.004	0.024	0.044	0.062	0.081	0.100	0.119	0.138	0.154	0.171	0.189	0.204	0.219	0.234	0.248	0.260	0.272	0.284	0.294	0.304	0.312	0.320	0.326	0.332	0.338	0.341	0.345	0.348	0.350	0.351	0.352	0.352	0.352	0.351	0.351	0.350	0.349	0.346	0.345	0.344	0.341	0.340	0.338	0.335	0.334	0.332	0.331	0.331	0.331	0.331	0.331	0.332	0.332	0.334	0.336	0.339	0.340	0.342	0.346	0.350	0.352	0.358	0.361	0.365	0.371	0.375	0.381	0.386	0.391	0.396	0.401	0.406	0.411	0.418	0.421	0.426	0.431	0.435	0.440	0.444	0.448	0.450	0.452	0.456	0.458	0.459	0.460	0.460	0.461	0.462	0.461	0.461	0.460	0.459	0.458	0.456	0.455	0.452	0.451	0.449	0.446	0.444	0.441	0.439	0.438	0.435	0.432	0.430	0.429	0.428	0.426	0.424	0.424	0.422	0.422	0.422	0.422	0.424	0.425	0.426	0.429	0.431	0.435	0.438	0.441	0.445	0.450	0.455	0.460	0.465	0.470	0.476	0.482	0.489	0.496	0.502	0.510	0.518	0.525	0.532	0.541	0.549	0.556	0.564	0.571	0.579	0.588	0.595	0.602	0.610	0.616	0.624	0.631	0.638	0.642	0.649	0.654	0.660	0.664	0.670	0.674	0.678	0.681	0.684	0.688	0.690	0.692	0.695	0.698	0.699	0.700	0.701	0.702	0.702	0.704	0.704	0.704	0.702	0.704	0.702	0.701	0.701	0.699	0.698	0.696	0.696	0.694	0.694	0.691	0.690	0.689	0.688	0.686	0.685	0.684	0.682	0.682	0.681	0.681	0.681	0.682	0.682	0.682	0.682	0.684	0.685	0.686	0.689	0.690	0.691	0.694	0.696	0.699	0.702	0.706	0.709	0.712	0.716	0.720	0.724	0.729	0.734	0.738	0.741	0.746	0.751	0.756	0.761	0.768	0.772	0.778	0.784	0.789	0.795	0.800	0.805	0.810	0.816	0.820	0.826	0.831	0.834	0.839	0.842	0.846	0.850	0.854	0.858	0.860	0.862	0.865	0.868	0.870	0.872	0.874	0.876	0.876	0.878	0.879	0.878	0.879	0.879	0.878	0.876	0.875	0.875	0.874	0.872	0.871	0.869	0.868	0.866	0.864	0.861	0.860	0.858	0.856	0.852	0.850	0.848	0.845	0.842	0.840	0.838	0.836	0.832	0.830	0.828	0.825	0.821	0.819	0.816	0.815	0.811	0.810	0.808	0.805	0.804	0.801	0.800	0.796	0.795	0.792	0.791	0.788	0.785	0.782	0.780	0.778	0.775	0.774	0.769	0.766	0.764	0.761	0.759	0.756	0.751	0.749	0.746	0.744	0.740	0.738	0.735	0.732	0.730	0.728	0.725	0.724	0.722	0.720	0.719	0.718	0.718	0.716	0.718	0.718	0.718	0.719	0.720	0.722	0.724	0.726	0.730	0.734	0.738	0.741	0.748	0.752	0.759	0.765	0.771	0.779	0.786	0.795	0.804	0.812	0.820	0.830	0.840	0.849	0.859	0.869	0.879	0.888	0.896	0.906	0.915	0.922	0.931	0.938	0.945	0.950	0.956	0.961	0.965	0.969	0.970	0.972	0.972	0.971	0.970	0.968	0.962	0.959	0.952	0.945	0.936	0.926	0.915	0.902	0.890	0.875	0.859	0.841	0.824	0.802	0.782	0.762	0.739	0.716	0.692	0.669	0.642	0.618	0.591	0.565	0.539	0.511	0.485	0.459	0.432	0.405	0.379	0.354	0.330	0.305	0.282	0.260	0.239	0.220	0.200	0.182	0.166	0.152	0.139	0.126	0.116	0.109	0.104	0.098	0.096	0.095	0.096	0.099	0.104	0.110	0.119	0.130	0.141	0.155	0.171	0.186	0.206	0.226	0.249	0.271	0.296	0.322	0.349	0.376	0.405	0.435	0.465	0.496	0.528	0.558	0.589	0.620	0.652	0.682	0.714	0.744	0.774	0.802	0.830	0.856	0.882	0.906	0.930	0.951	0.971	0.990	1.008	1.022	1.036	1.046	1.058	1.064	1.071	1.074	1.075	1.076	1.074	1.070	1.064	1.055	1.045	1.034	1.019	1.004	0.988	0.969	0.949	0.928	0.904	0.880	0.854	0.828	0.800	0.771	0.742	0.712	0.681	0.650	0.619	0.588	0.556	0.525	0.492	0.461	0.430	0.399	0.369	0.339	0.310	0.280	0.252	0.225	0.198	0.171	0.148	0.124	0.100	0.078	0.056	0.036	0.018	-0.001	-0.019	-0.035	-0.050	-0.065	-0.078	-0.089	-0.101	-0.111	-0.121	-0.130	-0.138	-0.145	-0.152	-0.159	-0.164	-0.169	-0.175	-0.180	-0.182	-0.186	-0.190	-0.194	-0.196	-0.200	-0.202	-0.206	-0.209	-0.212	-0.215	-0.219	-0.224	-0.226	-0.230	-0.236	-0.241	-0.245	-0.251	-0.258	-0.264	-0.269	-0.276	-0.282	-0.290	-0.298	-0.306	-0.314	-0.322	-0.330	-0.339	-0.348	-0.358	-0.365	-0.374	-0.382	-0.390	-0.399	-0.406	-0.415	-0.421	-0.430	-0.436	-0.442	-0.448	-0.454	-0.459	-0.462	-0.468	-0.469	-0.471	-0.472	-0.474	-0.474	-0.472	-0.471	-0.469	-0.465	-0.461	-0.456	-0.451	-0.444	-0.436	-0.430	-0.420	-0.411	-0.400	-0.389	-0.379	-0.365	-0.352	-0.338	-0.325	-0.309	-0.294	-0.278	-0.261	-0.245	-0.228	-0.210	-0.192	-0.174	-0.156	-0.138	-0.119	-0.101	-0.081	-0.062	-0.044	-0.025	-0.008	0.012	0.030	0.049	0.068	0.085	0.104	0.120	0.138	0.155	0.172	0.188	0.202	0.219	0.234	0.249	0.262	0.278	0.291	0.304	0.318	0.330	0.341	0.354	0.365	0.376	0.386	0.398	0.406	0.416	0.426	0.435	0.444	0.452	0.460	0.468	0.476	0.484	0.491	0.499	0.505	0.512	0.519	0.525	0.531	0.539	0.546	0.551	0.559	0.565	0.571	0.576	0.584	0.590	0.596	0.601	0.609	0.614	0.620	0.626	0.631	0.638	0.644	0.649	0.655	0.661	0.668	0.672	0.679	0.684	0.690	0.695	0.700	0.705	0.710	0.716	0.720	0.725	0.730	0.735	0.739	0.744	0.748	0.751	0.755	0.760	0.764	0.766	0.770	0.774	0.776	0.780	0.784	0.788	0.790	0.794	0.796	0.800	0.804	0.806	0.810	0.814	0.816	0.819	0.822	0.826	0.829	0.831	0.835	0.839	0.842	0.845	0.849	0.851	0.855	0.858	0.860	0.864	0.868	0.870	0.872	0.875	0.876	0.879	0.881	0.882	0.884	0.886	0.888	0.889	0.889	0.889	0.889	0.889	0.886	0.886	0.885	0.881	0.880	0.876	0.872	0.869	0.864	0.860	0.854	0.848	0.841	0.835	0.826	0.820	0.810	0.802	0.794	0.782	0.774	0.762	0.752	0.740	0.729	0.718	0.708	0.695	0.684	0.672	0.660	0.649	0.636	0.626	0.615	0.605	0.595	0.585	0.578	0.568	0.561	0.552	0.546	0.541	0.536	0.531	0.528	0.525	0.524	0.522	0.522	0.524	0.525	0.529	0.532	0.538	0.541	0.549	0.556	0.565	0.575	0.584	0.595	0.608	0.620	0.635	0.649	0.664	0.680	0.696	0.714	0.731	0.749	0.769	0.786	0.806	0.825	0.846	0.866	0.888	0.908	0.930	0.951	0.971	0.992	1.015	1.036	1.058	1.079	1.101	1.122	1.142	1.164	1.185	1.205	1.225	1.245	1.265	1.285	1.304	1.324	1.342	1.360	1.376	1.394	1.411	1.428	1.442	1.458	1.472	1.486	1.499	1.511	1.522	1.534	1.542	1.552	1.560	1.566	1.572	1.576	1.580	1.582	1.584	1.584	1.584	1.581	1.579	1.574	1.568	1.561	1.552	1.542	1.532	1.520	1.506	1.491	1.475	1.458	1.440	1.419	1.399	1.376	1.354	1.329	1.304	1.279	1.252	1.224	1.195	1.166	1.136	1.106	1.075	1.044	1.012	0.981	0.949	0.916	0.885	0.854	0.822	0.791	0.760	0.731	0.701	0.672	0.645	0.618	0.591	0.565	0.541	0.518	0.496	0.475	0.456	0.439	0.421	0.406	0.392	0.380	0.370	0.360	0.352	0.348	0.344	0.341	0.339	0.341	0.342	0.346	0.351	0.358	0.365	0.375	0.386	0.399	0.411	0.426	0.442	0.459	0.478	0.496	0.516	0.535	0.556	0.579	0.600	0.624	0.646	0.670	0.694	0.716	0.740	0.765	0.789	0.812	0.836	0.859	0.881	0.904	0.925	0.948	0.969	0.989	1.010	1.029	1.048	1.065	1.082	1.100	1.115	1.130	1.144	1.158	1.170	1.181	1.191	1.202	1.211	1.218	1.226	1.232	1.238	1.242	1.248	1.250	1.252	1.255	1.255	1.256	1.256	1.256	1.255	1.254	1.252	1.249	1.246	1.244	1.240	1.236	1.231	1.228	1.222	1.219	1.214	1.210	1.205	1.201	1.195	1.191	1.186	1.182	1.180	1.175	1.171	1.169	1.165	1.164	1.161	1.159	1.158	1.158	1.156	1.156	1.155	1.156	1.156	1.158	1.159	1.161	1.164	1.166	1.169	1.171	1.175	1.178	1.180	1.185	1.189	1.194	1.196	1.201	1.205	1.209	1.212	1.216	1.220	1.224	1.225	1.229	1.231	1.232	1.235	1.236	1.236	1.236	1.236	1.235	1.232	1.231	1.228	1.221	1.218	1.211	1.204	1.196	1.188	1.179	1.169	1.156	1.145	1.132	1.118	1.104	1.089	1.071	1.054	1.036	1.018	0.998	0.978	0.956	0.932	0.911	0.888	0.862	0.838	0.812	0.788	0.760	0.734	0.706	0.680	0.651	0.624	0.595	0.566	0.538	0.509	0.481	0.452	0.424	0.396	0.368	0.340	0.314	0.285	0.259	0.234	0.208	0.184	0.159	0.136	0.114	0.091	0.071	0.051	0.031	0.012	-0.004	-0.020	-0.035	-0.049	-0.062	-0.072	-0.084	-0.094	-0.102	-0.109	-0.114	-0.119	-0.121	-0.124	-0.124	-0.122	-0.121	-0.118	-0.112	-0.108	-0.099	-0.091	-0.081	-0.070	-0.058	-0.045	-0.031	-0.016	0.000	0.019	0.036	0.055	0.076	0.096	0.118	0.139	0.161	0.185	0.208	0.231	0.255	0.279	0.304	0.329	0.352	0.376	0.400	0.424	0.445	0.469	0.490	0.511	0.531	0.551	0.570	0.588	0.605	0.620	0.635	0.649	0.661	0.671	0.681	0.689	0.696	0.700	0.704	0.705	0.705	0.704	0.700	0.695	0.689	0.679	0.669	0.658	0.644	0.629	0.611	0.594	0.572	0.551	0.529	0.504	0.478	0.450	0.421	0.391	0.361	0.329	0.296	0.262	0.228	0.191	0.156	0.119	0.081	0.044	0.005	-0.032	-0.071	-0.109	-0.148	-0.186	-0.224	-0.260	-0.298	-0.334	-0.370	-0.405	-0.439	-0.471	-0.502	-0.534	-0.564	-0.592	-0.619	-0.645	-0.669	-0.691	-0.712	-0.732	-0.751	-0.768	-0.781	-0.794	-0.806	-0.815	-0.822	-0.828	-0.832	-0.834	-0.835	-0.835	-0.831	-0.828	-0.822	-0.815	-0.806	-0.796	-0.785	-0.772	-0.759	-0.742	-0.728	-0.710	-0.692	-0.674	-0.654	-0.634	-0.614	-0.592	-0.572	-0.550	-0.528	-0.506	-0.484	-0.462	-0.441	-0.420	-0.399	-0.379	-0.358	-0.339	-0.320	-0.301	-0.284	-0.266	-0.250	-0.235	-0.221	-0.206	-0.194	-0.181	-0.170	-0.161	-0.151	-0.142	-0.136	-0.129	-0.125	-0.121	-0.116	-0.115	-0.114	-0.114	-0.114	-0.116	-0.118	-0.120	-0.124	-0.129	-0.134	-0.140	-0.146	-0.154	-0.161	-0.169	-0.180	-0.189	-0.199	-0.210	-0.221	-0.232	-0.244	-0.256	-0.268	-0.281	-0.294	-0.306	-0.321	-0.335	-0.348	-0.361	-0.376	-0.390	-0.402	-0.416	-0.429	-0.442	-0.455	-0.468	-0.480	-0.492	-0.502	-0.512	-0.525	-0.535	-0.544	-0.554	-0.561	-0.569	-0.576	-0.582	-0.589	-0.592	-0.596	-0.599	-0.601	-0.602	-0.604	-0.604	-0.602	-0.601	-0.598	-0.594	-0.590	-0.585	-0.579	-0.571	-0.565	-0.556	-0.545	-0.536	-0.525	-0.515	-0.502	-0.490	-0.476	-0.464	-0.449	-0.434	-0.419	-0.404	-0.388	-0.371	-0.356	-0.340	-0.325	-0.309	-0.292	-0.278	-0.262	-0.248	-0.232	-0.218	-0.204	-0.190	-0.178	-0.164	-0.152	-0.141	-0.131	-0.120	-0.111	-0.102	-0.094	-0.086	-0.079	-0.072	-0.066	-0.061	-0.058	-0.054	-0.051	-0.049	-0.049	-0.046	-0.048	-0.046	-0.048	-0.050	-0.050	-0.054	-0.056	-0.059	-0.064	-0.068	-0.070	-0.075	-0.079	-0.085	-0.090	-0.095	-0.100	-0.105	-0.112	-0.118	-0.124	-0.129	-0.135	-0.140	-0.148	-0.152	-0.158	-0.164	-0.170	-0.175	-0.181	-0.186	-0.191	-0.199	-0.204	-0.209	-0.215	-0.220	-0.225	-0.230	-0.236	-0.241	-0.246	-0.252	-0.258	-0.262	-0.269	-0.275	-0.280	-0.288	-0.294	-0.300	-0.308	-0.314	-0.321	-0.328	-0.335	-0.342	-0.351	-0.359	-0.368	-0.376	-0.386	-0.395	-0.405	-0.416	-0.425	-0.436	-0.448	-0.459	-0.471	-0.482	-0.495	-0.507	-0.520	-0.534	-0.546	-0.560	-0.574	-0.588	-0.602	-0.616	-0.631	-0.645	-0.659	-0.674	-0.688	-0.702	-0.715	-0.730	-0.742	-0.756	-0.769	-0.781	-0.792	-0.804	-0.815	-0.826	-0.835	-0.844	-0.851	-0.860	-0.866	-0.871	-0.878	-0.881	-0.884	-0.885	-0.886	-0.886	-0.885	-0.882	-0.879	-0.874	-0.869	-0.861	-0.854	-0.844	-0.835	-0.822	-0.810	-0.795	-0.781	-0.765	-0.749	-0.730	-0.711	-0.691	-0.671	-0.650	-0.628	-0.605	-0.582	-0.558	-0.532	-0.509	-0.482	-0.458	-0.432	-0.406	-0.379	-0.354	-0.326	-0.300	-0.274	-0.246	-0.221	-0.195	-0.168	-0.141	-0.118	-0.091	-0.068	-0.042	-0.019	0.005	0.028	0.050	0.071	0.094	0.114	0.134	0.154	0.172	0.190	0.208	0.225	0.241	0.258	0.272	0.288	0.301	0.315	0.328	0.340	0.351	0.362	0.371	0.381	0.390	0.398	0.404	0.411	0.416	0.421	0.426	0.429	0.431	0.434	0.435	0.436	0.436	0.435	0.432	0.431	0.429	0.425	0.421	0.416	0.410	0.405	0.396	0.389	0.382	0.372	0.364	0.354	0.345	0.332	0.322	0.311	0.300	0.288	0.275	0.264	0.250	0.238	0.225	0.214	0.201	0.189	0.178	0.166	0.155	0.144	0.134	0.125	0.115	0.106	0.100	0.092	0.086	0.081	0.078	0.074	0.071	0.070	0.070	0.070	0.071	0.074	0.079	0.082	0.089	0.096	0.104	0.114	0.122	0.134	0.146	0.160	0.174	0.189	0.205	0.221	0.238	0.256	0.275	0.294	0.312	0.332	0.352	0.374	0.395	0.415	0.436	0.458	0.478	0.498	0.519	0.538	0.558	0.575	0.594	0.612	0.630	0.646	0.662	0.678	0.692	0.705	0.719	0.731	0.741	0.752	0.761	0.770	0.778	0.784	0.789	0.794	0.798	0.800	0.802	0.802	0.804	0.802	0.801	0.801	0.799	0.795	0.791	0.789	0.784	0.780	0.775	0.770	0.765	0.760	0.755	0.750	0.745	0.741	0.738	0.734	0.730	0.728	0.725	0.724	0.722	0.722	0.724	0.726	0.728	0.730	0.735	0.740	0.746	0.752	0.761	0.770	0.779	0.790	0.801	0.814	0.828	0.842	0.859	0.874	0.891	0.909	0.926	0.945	0.965	0.985	1.005	1.026	1.048	1.069	1.091	1.112	1.134	1.156	1.179	1.200	1.222	1.244	1.265	1.285	1.305	1.326	1.344	1.364	1.381	1.399	1.415	1.431	1.448	1.461	1.474	1.488	1.499	1.509	1.520	1.529	1.535	1.542	1.548	1.552	1.556	1.560	1.561	1.562	1.562	1.562	1.560	1.558	1.554	1.550	1.545	1.539	1.532	1.525	1.516	1.508	1.498	1.489	1.478	1.466	1.455	1.441	1.429	1.416	1.402	1.388	1.374	1.359	1.344	1.329	1.312	1.298	1.281	1.264	1.248	1.231	1.215	1.199	1.181	1.164	1.148	1.130	1.112	1.096	1.078	1.061	1.044	1.026	1.009	0.992	0.976	0.959	0.944	0.926	0.911	0.896	0.881	0.866	0.851	0.836	0.822	0.808	0.794	0.780	0.768	0.755	0.742	0.730	0.719	0.706	0.695	0.684	0.672	0.661	0.651	0.641	0.631	0.621	0.611	0.601	0.591	0.581	0.571	0.560	0.550	0.540	0.529	0.518	0.505	0.494	0.482	0.470	0.458	0.444	0.430	0.416	0.402	0.386	0.370	0.352	0.335	0.318	0.299	0.279	0.260	0.240	0.219	0.196	0.175	0.151	0.129	0.105	0.082	0.058	0.032	0.008	-0.016	-0.042	-0.068	-0.091	-0.118	-0.141	-0.166	-0.190	-0.214	-0.236	-0.259	-0.281	-0.302	-0.322	-0.341	-0.360	-0.378	-0.394	-0.408	-0.421	-0.434	-0.444	-0.452	-0.461	-0.468	-0.472	-0.474	-0.475	-0.475	-0.472	-0.469	-0.462	-0.455	-0.445	-0.435	-0.421	-0.408	-0.391	-0.374	-0.355	-0.334	-0.311	-0.288	-0.262	-0.236	-0.209	-0.179	-0.149	-0.119	-0.088	-0.055	-0.022	0.011	0.045	0.079	0.114	0.149	0.182	0.218	0.251	0.285	0.318	0.350	0.381	0.412	0.444	0.472	0.501	0.530	0.555	0.581	0.605	0.626	0.648	0.666	0.682	0.700	0.714	0.725	0.735	0.744	0.750	0.755	0.759	0.760	0.759	0.756	0.752	0.746	0.738	0.728	0.716	0.705	0.689	0.674	0.656	0.639	0.619	0.598	0.574	0.551	0.526	0.502	0.476	0.450	0.421	0.392	0.365	0.335	0.306	0.278	0.248	0.216	0.186	0.156	0.126	0.096	0.066	0.038	0.009	-0.020	-0.049	-0.078	-0.105	-0.132	-0.159	-0.185	-0.210	-0.236	-0.259	-0.284	-0.306	-0.328	-0.349	-0.370	-0.389	-0.409	-0.428	-0.445	-0.462	-0.478	-0.492	-0.507	-0.521	-0.535	-0.548	-0.559	-0.570	-0.581	-0.590	-0.599	-0.606	-0.614	-0.620	-0.625	-0.630	-0.634	-0.638	-0.639	-0.641	-0.642	-0.641	-0.641	-0.640	-0.638	-0.635	-0.631	-0.626	-0.621	-0.616	-0.609	-0.604	-0.595	-0.586	-0.578	-0.568	-0.556	-0.546	-0.535	-0.522	-0.510	-0.498	-0.485	-0.471	-0.458	-0.442	-0.430	-0.415	-0.400	-0.388	-0.372	-0.359	-0.345	-0.331	-0.318	-0.304	-0.291	-0.279	-0.266	-0.255	-0.244	-0.234	-0.225	-0.215	-0.206	-0.199	-0.192	-0.186	-0.181	-0.176	-0.174	-0.171	-0.170	-0.169	-0.169	-0.170	-0.172	-0.175	-0.179	-0.182	-0.189	-0.195	-0.202	-0.209	-0.218	-0.226	-0.236	-0.248	-0.258	-0.269	-0.280	-0.292	-0.304	-0.316	-0.330	-0.342	-0.355	-0.368	-0.381	-0.392	-0.406	-0.418	-0.430	-0.441	-0.454	-0.464	-0.475	-0.485	-0.495	-0.502	-0.511	-0.520	-0.528	-0.532	-0.539	-0.544	-0.548	-0.551	-0.554	-0.554	-0.555	-0.554	-0.552	-0.551	-0.549	-0.545	-0.539	-0.535	-0.529	-0.520	-0.514	-0.504	-0.495	-0.484	-0.474	-0.461	-0.449	-0.435	-0.424	-0.409	-0.395	-0.380	-0.364	-0.348	-0.332	-0.316	-0.300	-0.282	-0.265	-0.249	-0.231	-0.212	-0.195	-0.178	-0.160	-0.142	-0.125	-0.108	-0.090	-0.074	-0.058	-0.041	-0.026	-0.010	0.004	0.019	0.031	0.046	0.059	0.070	0.081	0.092	0.102	0.112	0.121	0.130	0.138	0.144	0.151	0.156	0.161	0.165	0.168	0.170	0.172	0.172	0.174	0.174	0.172	0.171	0.170	0.168	0.164	0.160	0.158	0.152	0.149	0.142	0.139	0.134	0.128	0.124	0.119	0.112	0.108	0.102	0.099	0.094	0.091	0.086	0.084	0.081	0.078	0.078	0.075	0.075	0.075	0.076	0.079	0.080	0.082	0.086	0.091	0.096	0.102	0.110	0.118	0.128	0.138	0.148	0.159	0.170	0.182	0.196	0.210	0.225	0.240	0.256	0.272	0.289	0.306	0.324	0.341	0.360	0.376	0.395	0.412	0.431	0.450	0.466	0.484	0.501	0.519	0.535	0.551	0.568	0.581	0.596	0.610	0.622	0.634	0.645	0.656	0.666	0.675	0.681	0.689	0.695	0.699	0.702	0.705	0.708	0.708	0.706	0.704	0.702	0.698	0.692	0.686	0.679	0.670	0.660	0.650	0.640	0.628	0.614	0.601	0.586	0.571	0.555	0.539	0.521	0.502	0.485	0.466	0.446	0.428	0.408	0.386	0.368	0.346	0.326	0.306	0.285	0.265	0.245	0.225	0.208	0.189	0.169	0.152	0.135	0.118	0.102	0.088	0.072	0.059	0.046	0.034	0.022	0.011	0.002	-0.006	-0.014	-0.021	-0.026	-0.031	-0.034	-0.038	-0.039	-0.039	-0.038	-0.036	-0.034	-0.030	-0.026	-0.021	-0.015	-0.009	0.000	0.008	0.016	0.028	0.038	0.049	0.061	0.074	0.088	0.101	0.115	0.129	0.144	0.159	0.175	0.190	0.206	0.222	0.240	0.256	0.274	0.291	0.309	0.325	0.342	0.359	0.375	0.392	0.409	0.425	0.441	0.456	0.472	0.488	0.501	0.516	0.530	0.545	0.558	0.571	0.584	0.596	0.609	0.621	0.631	0.642	0.654	0.665	0.674	0.684	0.694	0.702	0.711	0.720	0.728	0.736	0.744	0.751	0.758	0.765	0.771	0.778	0.784	0.790	0.795	0.801	0.806	0.812	0.816	0.820	0.825	0.829	0.832	0.838	0.840	0.844	0.848	0.850	0.854	0.855	0.859	0.861	0.862	0.865	0.868	0.870	0.872	0.872	0.875	0.878	0.879	0.879	0.880	0.881	0.882	0.884	0.884	0.884	0.884	0.884	0.882	0.881	0.880	0.879	0.878	0.875	0.871	0.869	0.866	0.862	0.859	0.854	0.849	0.842	0.838	0.831	0.824	0.818	0.809	0.800	0.790	0.781	0.770	0.759	0.746	0.735	0.722	0.709	0.695	0.679	0.664	0.648	0.630	0.614	0.594	0.576	0.556	0.536	0.516	0.494	0.472	0.451	0.429	0.408	0.384	0.360	0.336	0.312	0.288	0.264	0.240	0.215	0.190	0.165	0.141	0.116	0.091	0.068	0.044	0.020	-0.005	-0.028	-0.050	-0.072	-0.094	-0.116	-0.136	-0.158	-0.178	-0.195	-0.214	-0.231	-0.249	-0.265	-0.280	-0.295	-0.309	-0.322	-0.335	-0.345	-0.356	-0.368	-0.376	-0.385	-0.392	-0.400	-0.405	-0.410	-0.415	-0.418	-0.421	-0.422	-0.424	-0.425	-0.425	-0.424	-0.420	-0.418	-0.414	-0.410	-0.405	-0.399	-0.391	-0.385	-0.378	-0.370	-0.361	-0.351	-0.341	-0.330	-0.320	-0.308	-0.295	-0.282	-0.270	-0.258	-0.242	-0.230	-0.215	-0.201	-0.186	-0.171	-0.158	-0.142	-0.129	-0.114	-0.100	-0.086	-0.074	-0.060	-0.048	-0.035	-0.024	-0.014	-0.004	0.006	0.015	0.022	0.029	0.035	0.040	0.045	0.046	0.049	0.049	0.049	0.046	0.042	0.039	0.034	0.026	0.019	0.009	-0.002	-0.015	-0.029	-0.044	-0.059	-0.076	-0.095	-0.115	-0.135	-0.158	-0.179	-0.202	-0.228	-0.254	-0.279	-0.306	-0.334	-0.361	-0.390	-0.419	-0.448	-0.478	-0.507	-0.536	-0.566	-0.594	-0.624	-0.652	-0.681	-0.709	-0.736	-0.762	-0.789	-0.815	-0.840	-0.864	-0.888	-0.910	-0.932	-0.952	-0.972	-0.991	-1.010	-1.028	-1.044	-1.059	-1.072	-1.086	-1.100	-1.112	-1.122	-1.132	-1.142	-1.151	-1.159	-1.168	-1.175	-1.182	-1.188	-1.194	-1.198	-1.202	-1.208	-1.211	-1.215	-1.219	-1.221	-1.225	-1.228	-1.230	-1.234	-1.236	-1.239	-1.241	-1.244	-1.245	-1.248	-1.248	-1.250	-1.251	-1.252	-1.252	-1.254	-1.254	-1.255	-1.255	-1.252	-1.251	-1.251	-1.248	-1.246	-1.242	-1.239	-1.234	-1.229	-1.224	-1.216	-1.210	-1.201	-1.192	-1.182	-1.171	-1.161	-1.150	-1.138	-1.124	-1.110	-1.096	-1.081	-1.065	-1.049	-1.032	-1.014	-0.996	-0.978	-0.959	-0.940	-0.920	-0.900	-0.880	-0.859	-0.839	-0.818	-0.798	-0.776	-0.756	-0.735	-0.715	-0.694	-0.674	-0.654	-0.634	-0.614	-0.594	-0.575	-0.555	-0.536	-0.518	-0.499	-0.481	-0.464	-0.446	-0.429	-0.411	-0.394	-0.378	-0.360	-0.344	-0.326	-0.310	-0.292	-0.276	-0.260	-0.242	-0.226	-0.208	-0.191	-0.174	-0.155	-0.139	-0.120	-0.102	-0.084	-0.065	-0.046	-0.028	-0.008	0.011	0.032	0.051	0.071	0.091	0.110	0.130	0.150	0.170	0.190	0.209	0.228	0.246	0.266	0.284	0.301	0.319	0.336	0.352	0.368	0.382	0.396	0.408	0.421	0.431	0.441	0.451	0.461	0.468	0.475	0.480	0.485	0.489	0.491	0.492	0.494	0.491	0.491	0.488	0.485	0.481	0.475	0.470	0.464	0.456	0.448	0.439	0.430	0.420	0.410	0.399	0.389	0.378	0.365	0.354	0.341	0.330	0.319	0.306	0.292	0.280	0.268	0.255	0.242	0.230	0.219	0.205	0.194	0.182	0.170	0.159	0.148	0.136	0.125	0.115	0.106	0.095	0.085	0.076	0.066	0.058	0.050	0.040	0.032	0.024	0.016	0.009	0.000	-0.008	-0.015	-0.022	-0.029	-0.036	-0.042	-0.050	-0.056	-0.064	-0.070	-0.076	-0.082	-0.088	-0.094	-0.100	-0.105	-0.109	-0.115	-0.119	-0.124	-0.129	-0.132	-0.138	-0.141	-0.146	-0.149	-0.154	-0.156	-0.160	-0.164	-0.168	-0.171	-0.174	-0.178	-0.181	-0.185	-0.189	-0.194	-0.198	-0.201	-0.206	-0.212	-0.218	-0.224	-0.229	-0.236	-0.242	-0.250	-0.258	-0.266	-0.274	-0.284	-0.292	-0.302	-0.312	-0.322	-0.335	-0.346	-0.359	-0.371	-0.384	-0.396	-0.410	-0.424	-0.438	-0.451	-0.465	-0.479	-0.492	-0.505	-0.519	-0.531	-0.545	-0.556	-0.568	-0.579	-0.589	-0.598	-0.606	-0.612	-0.620	-0.625	-0.629	-0.632	-0.634	-0.635	-0.635	-0.632	-0.628	-0.622	-0.616	-0.608	-0.599	-0.586	-0.574	-0.561	-0.545	-0.528	-0.509	-0.490	-0.469	-0.446	-0.422	-0.400	-0.374	-0.349	-0.322	-0.295	-0.266	-0.239	-0.210	-0.181	-0.154	-0.125	-0.096	-0.069	-0.041	-0.015	0.010	0.035	0.059	0.082	0.102	0.122	0.141	0.159	0.174	0.188	0.200	0.211	0.220	0.226	0.231	0.234	0.236	0.235	0.231	0.228	0.222	0.214	0.204	0.194	0.180	0.168	0.152	0.135	0.119	0.101	0.082	0.064	0.045	0.025	0.005	-0.016	-0.035	-0.055	-0.074	-0.092	-0.110	-0.128	-0.144	-0.159	-0.172	-0.186	-0.196	-0.206	-0.214	-0.221	-0.225	-0.229	-0.230	-0.229	-0.226	-0.222	-0.216	-0.209	-0.199	-0.188	-0.174	-0.160	-0.144	-0.126	-0.108	-0.086	-0.065	-0.041	-0.019	0.006	0.031	0.058	0.084	0.110	0.138	0.165	0.192	0.219	0.245	0.272	0.299	0.324	0.350	0.375	0.398	0.420	0.442	0.462	0.482	0.501	0.518	0.535	0.550	0.562	0.576	0.588	0.598	0.606	0.614	0.621	0.626	0.630	0.634	0.636	0.638	0.639	0.639	0.636	0.636	0.634	0.630	0.626	0.624	0.620	0.615	0.610	0.606	0.601	0.598	0.591	0.586	0.582	0.579	0.575	0.571	0.568	0.564	0.561	0.558	0.555	0.552	0.551	0.550	0.549	0.548	0.546	0.545	0.545	0.545	0.545	0.546	0.546	0.546	0.546	0.548	0.548	0.548	0.549	0.549	0.549	0.549	0.549	0.548	0.548	0.548	0.545	0.545	0.542	0.542	0.539	0.536	0.535	0.531	0.529	0.525	0.522	0.519	0.516	0.512	0.509	0.505	0.502	0.499	0.495	0.491	0.489	0.485	0.482	0.480	0.479	0.476	0.474	0.472	0.471	0.471	0.470	0.470	0.471	0.470	0.472	0.474	0.475	0.478	0.481	0.485	0.489	0.494	0.499	0.504	0.510	0.515	0.522	0.529	0.535	0.542	0.550	0.558	0.565	0.572	0.581	0.589	0.598	0.606	0.615	0.624	0.632	0.641	0.650	0.659	0.668	0.676	0.685	0.694	0.702	0.711	0.719	0.728	0.736	0.745	0.754	0.761	0.769	0.778	0.785	0.791	0.800	0.808	0.815	0.822	0.830	0.838	0.845	0.852	0.860	0.866	0.874	0.881	0.886	0.894	0.901	0.906	0.914	0.920	0.926	0.931	0.936	0.942	0.946	0.951	0.956	0.960	0.964	0.968	0.970	0.972	0.975	0.978	0.980	0.981	0.981	0.981	0.981	0.981	0.980	0.980	0.979	0.975	0.974	0.970	0.968	0.964	0.959	0.955	0.950	0.945	0.939	0.934	0.928	0.920	0.914	0.908	0.900	0.892	0.885	0.879	0.870	0.862	0.855	0.848	0.840	0.834	0.826	0.819	0.814	0.808	0.801	0.796	0.791	0.788	0.782	0.779	0.775	0.774	0.771	0.770	0.768	0.766	0.766	0.768	0.768	0.769	0.770	0.772	0.775	0.779	0.781	0.786	0.790	0.794	0.800	0.805	0.811	0.816	0.822	0.829	0.835	0.840	0.846	0.852	0.858	0.865	0.870	0.875	0.881	0.886	0.891	0.896	0.901	0.905	0.909	0.912	0.915	0.918	0.920	0.922	0.924	0.924	0.924	0.925	0.925	0.922	0.921	0.920	0.916	0.914	0.910	0.906	0.902	0.899	0.892	0.888	0.882	0.878	0.870	0.865	0.859	0.851	0.845	0.839	0.831	0.824	0.816	0.809	0.802	0.795	0.789	0.781	0.774	0.768	0.761	0.755	0.748	0.742	0.736	0.732	0.728	0.721	0.718	0.714	0.711	0.708	0.706	0.705	0.704	0.704	0.704	0.704	0.705	0.706	0.708	0.710	0.712	0.718	0.721	0.726	0.731	0.738	0.744	0.750	0.756	0.765	0.772	0.781	0.791	0.800	0.810	0.820	0.830	0.840	0.851	0.861	0.872	0.884	0.896	0.908	0.919	0.930	0.941	0.951	0.964	0.972	0.984	0.992	1.002	1.010	1.019	1.026	1.034	1.040	1.045	1.049	1.052	1.056	1.058	1.060	1.061	1.060	1.059	1.056	1.052	1.049	1.042	1.036	1.029	1.019	1.010	0.999	0.986	0.974	0.960	0.944	0.929	0.911	0.894	0.875	0.854	0.834	0.814	0.791	0.769	0.748	0.724	0.700	0.676	0.652	0.628	0.604	0.580	0.554	0.530	0.507	0.485	0.461	0.440	0.418	0.398	0.378	0.359	0.340	0.324	0.309	0.294	0.281	0.270	0.260	0.250	0.245	0.239	0.235	0.232	0.232	0.235	0.238	0.242	0.249	0.256	0.266	0.278	0.291	0.306	0.322	0.341	0.360	0.381	0.402	0.426	0.450	0.475	0.500	0.526	0.555	0.582	0.610	0.638	0.666	0.695	0.724	0.751	0.778	0.805	0.831	0.858	0.881	0.904	0.926	0.948	0.966	0.984	1.000	1.014	1.026	1.038	1.046	1.054	1.058	1.061	1.061	1.059	1.056	1.050	1.041	1.032	1.020	1.005	0.991	0.972	0.952	0.931	0.909	0.884	0.858	0.830	0.801	0.771	0.740	0.708	0.674	0.640	0.605	0.570	0.535	0.499	0.464	0.428	0.391	0.356	0.320	0.286	0.251	0.218	0.185	0.152	0.120	0.090	0.060	0.031	0.002	-0.022	-0.049	-0.074	-0.098	-0.120	-0.141	-0.161	-0.181	-0.198	-0.214	-0.230	-0.245	-0.258	-0.270	-0.282	-0.292	-0.302	-0.311	-0.320	-0.326	-0.334	-0.340	-0.345	-0.351	-0.356	-0.360	-0.364	-0.368	-0.371	-0.375	-0.378	-0.381	-0.384	-0.386	-0.390	-0.392	-0.396	-0.399	-0.404	-0.406	-0.410	-0.415	-0.419	-0.424	-0.429	-0.432	-0.438	-0.442	-0.446	-0.452	-0.459	-0.464	-0.470	-0.475	-0.480	-0.486	-0.491	-0.495	-0.500	-0.505	-0.509	-0.514	-0.518	-0.521	-0.525	-0.528	-0.530	-0.532	-0.534	-0.535	-0.535	-0.534	-0.534	-0.532	-0.531	-0.528	-0.524	-0.520	-0.516	-0.511	-0.505	-0.498	-0.490	-0.482	-0.472	-0.464	-0.454	-0.442	-0.431	-0.420	-0.408	-0.395	-0.381	-0.368	-0.352	-0.338	-0.322	-0.308	-0.290	-0.275	-0.258	-0.241	-0.224	-0.205	-0.189	-0.170	-0.152	-0.134	-0.115	-0.099	-0.080	-0.062	-0.045	-0.028	-0.010	0.008	0.024	0.040	0.058	0.074	0.090	0.105	0.121	0.138	0.152	0.166	0.181	0.194	0.208	0.221	0.234	0.246	0.258	0.269	0.281	0.291	0.301	0.311	0.321	0.331	0.340	0.349	0.358	0.366	0.374	0.381	0.389	0.396	0.404	0.410	0.418	0.424	0.431	0.438	0.444	0.451	0.458	0.465	0.471	0.479	0.485	0.492	0.500	0.507	0.515	0.522	0.530	0.538	0.546	0.554	0.561	0.570	0.578	0.586	0.595	0.604	0.611	0.621	0.629	0.639	0.648	0.658	0.666	0.675	0.684	0.692	0.701	0.711	0.720	0.729	0.738	0.746	0.755	0.764	0.772	0.781	0.790	0.798	0.806	0.814	0.821	0.829	0.838	0.845	0.852	0.860	0.868	0.874	0.880	0.888	0.895	0.901	0.908	0.914	0.921	0.926	0.934	0.940	0.945	0.950	0.956	0.961	0.966	0.971	0.976	0.981	0.985	0.990	0.994	0.998	1.002	1.004	1.008	1.010	1.012	1.015	1.016	1.019	1.019	1.019	1.019	1.019	1.018	1.016	1.015	1.012	1.010	1.008	1.004	1.000	0.995	0.990	0.985	0.979	0.972	0.965	0.958	0.949	0.940	0.932	0.922	0.912	0.902	0.891	0.880	0.869	0.858	0.845	0.832	0.819	0.806	0.794	0.781	0.769	0.755	0.741	0.730	0.716	0.704	0.692	0.680	0.670	0.659	0.649	0.638	0.629	0.622	0.615	0.608	0.602	0.598	0.591	0.590	0.586	0.584	0.584	0.584	0.585	0.586	0.590	0.594	0.599	0.604	0.611	0.620	0.628	0.636	0.648	0.659	0.670	0.682	0.698	0.711	0.728	0.742	0.760	0.776	0.794	0.812	0.831	0.850	0.869	0.889	0.909	0.929	0.948	0.969	0.989	1.009	1.030	1.051	1.071	1.092	1.114	1.135	1.155	1.175	1.195	1.215	1.235	1.255	1.275	1.295	1.314	1.331	1.350	1.369	1.386	1.404	1.420	1.438	1.452	1.469	1.484	1.498	1.512	1.525	1.538	1.550	1.560	1.571	1.581	1.589	1.598	1.604	1.611	1.616	1.620	1.622	1.624	1.624	1.622	1.620	1.618	1.612	1.606	1.600	1.590	1.581	1.570	1.558	1.542	1.529	1.512	1.494	1.475	1.455	1.432	1.410	1.386	1.361	1.335	1.308	1.280	1.250	1.220	1.191	1.160	1.129	1.096	1.064	1.031	0.999	0.965	0.932	0.900	0.868	0.835	0.804	0.774	0.742	0.712	0.684	0.656	0.630	0.605	0.580	0.558	0.536	0.516	0.496	0.480	0.465	0.451	0.439	0.429	0.420	0.411	0.406	0.402	0.402	0.402	0.405	0.409	0.414	0.421	0.431	0.442	0.454	0.466	0.484	0.499	0.518	0.538	0.558	0.579	0.602	0.625	0.650	0.675	0.701	0.728	0.754	0.782	0.810	0.836	0.865	0.891	0.920	0.946	0.972	1.000	1.025	1.052	1.076	1.101	1.125	1.148	1.170	1.190	1.210	1.230	1.248	1.266	1.282	1.298	1.311	1.325	1.338	1.348	1.359	1.368	1.376	1.381	1.388	1.392	1.396	1.399	1.400	1.400	1.401	1.400	1.398	1.395	1.391	1.386	1.382	1.376	1.370	1.364	1.356	1.349	1.340	1.331	1.321	1.312	1.302	1.292	1.282	1.271	1.261	1.251	1.239	1.229	1.218	1.208	1.196	1.186	1.178	1.168	1.158	1.148	1.139	1.131	1.124	1.116	1.110	1.102	1.096	1.092	1.086	1.082	1.079	1.078	1.075	1.074	1.072	1.072	1.075	1.075	1.078	1.081	1.085	1.089	1.094	1.099	1.106	1.112	1.120	1.128	1.136	1.144	1.154	1.162	1.172	1.182	1.192	1.202	1.212	1.221	1.231	1.241	1.251	1.261	1.271	1.280	1.289	1.298	1.306	1.312	1.318	1.325	1.329	1.334	1.336	1.340	1.340	1.341	1.341	1.340	1.338	1.334	1.330	1.324	1.318	1.309	1.300	1.290	1.279	1.266	1.252	1.239	1.224	1.206	1.189	1.169	1.149	1.129	1.106	1.082	1.059	1.035	1.010	0.982	0.956	0.929	0.900	0.871	0.842	0.814	0.782	0.752	0.721	0.691	0.659	0.628	0.596	0.564	0.532	0.501	0.469	0.438	0.408	0.378	0.346	0.318	0.289	0.259	0.231	0.205	0.179	0.154	0.129	0.105	0.081	0.059	0.039	0.020	0.000	-0.018	-0.034	-0.048	-0.061	-0.074	-0.084	-0.094	-0.101	-0.109	-0.115	-0.120	-0.121	-0.122	-0.124	-0.122	-0.120	-0.115	-0.110	-0.104	-0.095	-0.086	-0.075	-0.065	-0.051	-0.038	-0.024	-0.008	0.009	0.026	0.045	0.062	0.082	0.102	0.122	0.142	0.162	0.182	0.204	0.224	0.244	0.264	0.284	0.302	0.321	0.340	0.356	0.374	0.389	0.404	0.416	0.430	0.441	0.451	0.460	0.468	0.472	0.476	0.479	0.480	0.480	0.478	0.474	0.469	0.461	0.452	0.441	0.429	0.415	0.400	0.381	0.362	0.342	0.319	0.295	0.270	0.242	0.215	0.185	0.154	0.122	0.089	0.055	0.020	-0.015	-0.051	-0.089	-0.126	-0.164	-0.202	-0.240	-0.279	-0.318	-0.358	-0.395	-0.432	-0.471	-0.507	-0.545	-0.580	-0.615	-0.650	-0.682	-0.715	-0.745	-0.774	-0.801	-0.829	-0.854	-0.878	-0.900	-0.920	-0.938	-0.955	-0.971	-0.984	-0.995	-1.006	-1.012	-1.019	-1.022	-1.025	-1.025	-1.022	-1.019	-1.014	-1.006	-0.999	-0.989	-0.976	-0.964	-0.949	-0.932	-0.916	-0.898	-0.878	-0.859	-0.838	-0.815	-0.792	-0.771	-0.749	-0.725	-0.702	-0.679	-0.655	-0.632	-0.609	-0.586	-0.564	-0.542	-0.522	-0.501	-0.482	-0.462	-0.445	-0.428	-0.411	-0.398	-0.384	-0.370	-0.359	-0.348	-0.339	-0.330	-0.324	-0.318	-0.312	-0.309	-0.306	-0.305	-0.305	-0.305	-0.308	-0.310	-0.314	-0.319	-0.325	-0.331	-0.338	-0.346	-0.354	-0.364	-0.372	-0.382	-0.394	-0.404	-0.414	-0.426	-0.438	-0.450	-0.461	-0.472	-0.485	-0.498	-0.509	-0.521	-0.534	-0.545	-0.558	-0.568	-0.579	-0.590	-0.601	-0.611	-0.622	-0.632	-0.641	-0.651	-0.659	-0.668	-0.675	-0.682	-0.689	-0.695	-0.701	-0.706	-0.711	-0.716	-0.720	-0.724	-0.726	-0.730	-0.732	-0.734	-0.734	-0.735	-0.734	-0.734	-0.732	-0.730	-0.728	-0.725	-0.722	-0.718	-0.714	-0.708	-0.702	-0.696	-0.690	-0.685	-0.678	-0.668	-0.660	-0.652	-0.644	-0.634	-0.624	-0.614	-0.604	-0.592	-0.582	-0.571	-0.560	-0.549	-0.538	-0.526	-0.515	-0.502	-0.492	-0.481	-0.469	-0.459	-0.449	-0.439	-0.429	-0.419	-0.409	-0.400	-0.391	-0.384	-0.375	-0.369	-0.361	-0.355	-0.350	-0.344	-0.339	-0.334	-0.330	-0.326	-0.321	-0.319	-0.316	-0.315	-0.312	-0.311	-0.310	-0.310	-0.311	-0.310	-0.311	-0.311	-0.314	-0.315	-0.316	-0.319	-0.321	-0.324	-0.326	-0.329	-0.331	-0.334	-0.336	-0.340	-0.342	-0.346	-0.349	-0.352	-0.355	-0.359	-0.361	-0.364	-0.368	-0.371	-0.372	-0.376	-0.379	-0.381	-0.384	-0.386	-0.389	-0.392	-0.395	-0.398	-0.400	-0.401	-0.405	-0.408	-0.409	-0.411	-0.414	-0.416	-0.420	-0.422	-0.424	-0.428	-0.430	-0.432	-0.436	-0.439	-0.442	-0.446	-0.449	-0.452	-0.458	-0.460	-0.464	-0.469	-0.474	-0.479	-0.482	-0.488	-0.492	-0.499	-0.505	-0.510	-0.516	-0.524	-0.530	-0.536	-0.544	-0.551	-0.559	-0.568	-0.575	-0.584	-0.592	-0.600	-0.610	-0.619	-0.628	-0.636	-0.646	-0.655	-0.665	-0.674	-0.684	-0.692	-0.702	-0.711	-0.720	-0.729	-0.738	-0.745	-0.754	-0.760	-0.768	-0.774	-0.780	-0.785	-0.790	-0.795	-0.798	-0.800	-0.802	-0.805	-0.805	-0.804	-0.804	-0.800	-0.798	-0.794	-0.788	-0.781	-0.774	-0.766	-0.755	-0.745	-0.734	-0.720	-0.706	-0.692	-0.675	-0.658	-0.640	-0.622	-0.602	-0.581	-0.559	-0.538	-0.514	-0.489	-0.465	-0.440	-0.414	-0.388	-0.360	-0.334	-0.306	-0.279	-0.250	-0.221	-0.192	-0.164	-0.136	-0.106	-0.079	-0.050	-0.021	0.008	0.035	0.062	0.089	0.118	0.142	0.169	0.195	0.219	0.242	0.265	0.289	0.311	0.330	0.350	0.370	0.389	0.406	0.424	0.440	0.455	0.470	0.482	0.495	0.507	0.518	0.528	0.536	0.544	0.550	0.556	0.561	0.564	0.568	0.569	0.569	0.569	0.568	0.565	0.562	0.558	0.554	0.548	0.541	0.534	0.525	0.518	0.506	0.496	0.486	0.475	0.462	0.450	0.436	0.424	0.411	0.396	0.382	0.368	0.354	0.339	0.325	0.310	0.298	0.282	0.270	0.256	0.245	0.232	0.221	0.211	0.200	0.191	0.184	0.175	0.169	0.164	0.159	0.155	0.152	0.151	0.151	0.154	0.155	0.159	0.164	0.170	0.178	0.185	0.196	0.206	0.218	0.231	0.245	0.261	0.278	0.294	0.312	0.331	0.351	0.372	0.394	0.415	0.438	0.461	0.485	0.509	0.531	0.556	0.581	0.605	0.629	0.654	0.678	0.701	0.724	0.746	0.769	0.790	0.811	0.831	0.851	0.869	0.888	0.905	0.921	0.936	0.950	0.964	0.976	0.988	0.999	1.009	1.018	1.026	1.032	1.039	1.044	1.049	1.052	1.055	1.055	1.056	1.055	1.055	1.052	1.050	1.048	1.044	1.040	1.035	1.031	1.025	1.020	1.014	1.009	1.001	0.996	0.990	0.984	0.978	0.972	0.968	0.961	0.958	0.951	0.949	0.945	0.942	0.939	0.938	0.938	0.936	0.938	0.938	0.940	0.942	0.945	0.950	0.955	0.961	0.969	0.976	0.985	0.994	1.005	1.016	1.028	1.040	1.055	1.069	1.082	1.099	1.115	1.131	1.149	1.166	1.185	1.204	1.222	1.241	1.261	1.281	1.300	1.321	1.342	1.361	1.381	1.401	1.420	1.439	1.459	1.476	1.495	1.512	1.530	1.546	1.562	1.578	1.592	1.606	1.620	1.631	1.644	1.654	1.662	1.671	1.679	1.685	1.690	1.695	1.699	1.702	1.704	1.705	1.704	1.704	1.701	1.698	1.694	1.689	1.682	1.675	1.668	1.659	1.649	1.639	1.628	1.616	1.602	1.590	1.576	1.561	1.546	1.530	1.515	1.498	1.480	1.464	1.445	1.428	1.409	1.389	1.370	1.352	1.332	1.312	1.294	1.274	1.255	1.234	1.214	1.194	1.175	1.155	1.135	1.116	1.096	1.078	1.058	1.040	1.021	1.004	0.986	0.970	0.952	0.936	0.920	0.904	0.889	0.874	0.860	0.846	0.831	0.819	0.805	0.794	0.782	0.770	0.759	0.748	0.736	0.726	0.716	0.706	0.696	0.686	0.678	0.668	0.659	0.649	0.639	0.630	0.620	0.610	0.600	0.590	0.579	0.568	0.556	0.544	0.532	0.520	0.506	0.494	0.478	0.462	0.446	0.431	0.414	0.396	0.378	0.359	0.340	0.320	0.299	0.279	0.256	0.234	0.212	0.189	0.165	0.142	0.119	0.095	0.070	0.046	0.022	-0.001	-0.025	-0.049	-0.072	-0.096	-0.118	-0.140	-0.160	-0.181	-0.200	-0.218	-0.235	-0.251	-0.268	-0.281	-0.294	-0.305	-0.315	-0.324	-0.330	-0.335	-0.340	-0.342	-0.342	-0.341	-0.340	-0.335	-0.329	-0.321	-0.312	-0.302	-0.290	-0.276	-0.260	-0.244	-0.226	-0.206	-0.186	-0.162	-0.141	-0.116	-0.091	-0.065	-0.038	-0.010	0.018	0.046	0.076	0.105	0.135	0.165	0.195	0.225	0.255	0.285	0.312	0.341	0.369	0.396	0.424	0.449	0.474	0.498	0.520	0.541	0.562	0.581	0.599	0.616	0.630	0.644	0.656	0.668	0.675	0.682	0.688	0.691	0.694	0.694	0.692	0.690	0.685	0.679	0.670	0.660	0.650	0.638	0.624	0.608	0.591	0.572	0.554	0.532	0.512	0.489	0.466	0.441	0.415	0.390	0.362	0.335	0.306	0.278	0.249	0.220	0.190	0.161	0.131	0.100	0.070	0.040	0.010	-0.020	-0.051	-0.080	-0.110	-0.139	-0.169	-0.198	-0.225	-0.254	-0.280	-0.308	-0.334	-0.360	-0.385	-0.410	-0.435	-0.459	-0.481	-0.504	-0.526	-0.546	-0.568	-0.588	-0.606	-0.625	-0.644	-0.661	-0.678	-0.694	-0.709	-0.724	-0.738	-0.750	-0.762	-0.774	-0.784	-0.794	-0.802	-0.810	-0.818	-0.824	-0.828	-0.832	-0.836	-0.839	-0.840	-0.841	-0.840	-0.839	-0.836	-0.832	-0.828	-0.822	-0.816	-0.810	-0.800	-0.791	-0.781	-0.770	-0.759	-0.745	-0.731	-0.716	-0.701	-0.686	-0.670	-0.654	-0.636	-0.619	-0.600	-0.581	-0.562	-0.544	-0.525	-0.506	-0.489	-0.469	-0.451	-0.434	-0.416	-0.399	-0.381	-0.366	-0.351	-0.336	-0.322	-0.310	-0.299	-0.288	-0.279	-0.270	-0.261	-0.256	-0.251	-0.248	-0.244	-0.244	-0.244	-0.245	-0.249	-0.252	-0.258	-0.265	-0.272	-0.282	-0.292	-0.304	-0.318	-0.331	-0.345	-0.360	-0.378	-0.395	-0.412	-0.430	-0.449	-0.469	-0.489	-0.509	-0.528	-0.549	-0.570	-0.590	-0.610	-0.630	-0.650	-0.670	-0.689	-0.706	-0.725	-0.742	-0.759	-0.775	-0.790	-0.804	-0.818	-0.830	-0.841	-0.851	-0.860	-0.869	-0.875	-0.880	-0.884	-0.888	-0.889	-0.889	-0.888	-0.884	-0.880	-0.876	-0.871	-0.864	-0.855	-0.846	-0.835	-0.822	-0.810	-0.796	-0.782	-0.766	-0.750	-0.732	-0.714	-0.696	-0.676	-0.656	-0.636	-0.615	-0.594	-0.571	-0.549	-0.526	-0.504	-0.480	-0.458	-0.435	-0.412	-0.389	-0.366	-0.344	-0.321	-0.300	-0.278	-0.258	-0.236	-0.218	-0.198	-0.179	-0.160	-0.144	-0.126	-0.110	-0.094	-0.080	-0.065	-0.054	-0.041	-0.029	-0.019	-0.010	-0.001	0.006	0.014	0.020	0.024	0.029	0.032	0.035	0.036	0.038	0.038	0.038	0.035	0.035	0.032	0.029	0.025	0.022	0.018	0.012	0.008	0.002	-0.004	-0.009	-0.015	-0.020	-0.026	-0.031	-0.036	-0.042	-0.048	-0.052	-0.056	-0.061	-0.065	-0.069	-0.071	-0.074	-0.075	-0.076	-0.078	-0.079	-0.078	-0.076	-0.075	-0.072	-0.069	-0.064	-0.060	-0.055	-0.049	-0.041	-0.034	-0.026	-0.018	-0.009	0.002	0.012	0.024	0.036	0.048	0.060	0.074	0.086	0.100	0.114	0.128	0.142	0.156	0.171	0.186	0.201	0.216	0.230	0.245	0.258	0.272	0.286	0.300	0.314	0.325	0.338	0.350	0.361	0.371	0.381	0.390	0.399	0.408	0.414	0.421	0.428	0.432	0.438	0.441	0.444	0.445	0.446	0.446	0.445	0.444	0.441	0.438	0.432	0.428	0.421	0.415	0.406	0.398	0.389	0.379	0.368	0.356	0.344	0.330	0.316	0.301	0.288	0.272	0.256	0.241	0.224	0.208	0.191	0.175	0.158	0.140	0.124	0.106	0.089	0.074	0.058	0.041	0.025	0.011	-0.004	-0.016	-0.030	-0.041	-0.054	-0.065	-0.075	-0.082	-0.091	-0.099	-0.105	-0.110	-0.114	-0.118	-0.120	-0.121	-0.120	-0.120	-0.118	-0.114	-0.109	-0.102	-0.095	-0.088	-0.080	-0.070	-0.059	-0.046	-0.034	-0.020	-0.006	0.010	0.025	0.042	0.060	0.076	0.095	0.115	0.134	0.154	0.174	0.194	0.214	0.235	0.256	0.276	0.296	0.319	0.340	0.360	0.380	0.399	0.419	0.439	0.458	0.475	0.492	0.510	0.526	0.542	0.559	0.572	0.586	0.600	0.612	0.625	0.635	0.645	0.655	0.664	0.672	0.681	0.688	0.695	0.701	0.706	0.711	0.715	0.719	0.722	0.724	0.726	0.729	0.730	0.730	0.731	0.731	0.731	0.731	0.730	0.730	0.729	0.729	0.729	0.728	100.000	5.000	2.000	1.000	5.000	0.000	0.000	0.000	0.000	0.000	0.000	0.000	0.000	0.000	0.000	0.000	0.000	0.000	1.121	1.112	1.105	1.098	1.094	1.089	1.088	1.086	1.088	1.091	1.094	1.099	1.106	1.115	1.125	1.136	1.149	1.162	1.178	1.194	1.210	1.228	1.246	1.265	1.285	1.305	1.326	1.346	1.368	1.388	1.410	1.430	1.450	1.470	1.490	1.509	1.528	1.545	1.560	1.576	1.590	1.604	1.615	1.626	1.635	1.644	1.650	1.655	1.660	1.661	1.662	1.662	1.660	1.655	1.650	1.644	1.635	1.625	1.612	1.600	1.586	1.571	1.555	1.538	1.520	1.501	1.480	1.460	1.439	1.416	1.395	1.371	1.348	1.324	1.300	1.276	1.252	1.229	1.205	1.182	1.159	1.136	1.114	1.092	1.071	1.051	1.030	1.011	0.992	0.974	0.956	0.940	0.924	0.909	0.894	0.880	0.866	0.854	0.842	0.832	0.821	0.811	0.804	0.795	0.788	0.780	0.772	0.768	0.760	0.755	0.750	0.744	0.740	0.736	0.731	0.726	0.721	0.718	0.712	0.709	0.704	0.699	0.694	0.689	0.682	0.676	0.671	0.664	0.658	0.650	0.642	0.635	0.625	0.616	0.606	0.596	0.585	0.574	0.564	0.551	0.540	0.526	0.514	0.500	0.486	0.471	0.458	0.442	0.428	0.414	0.399	0.384	0.369	0.354	0.339	0.324	0.309	0.295	0.281	0.268	0.255	0.242	0.230	0.219	0.209	0.198	0.189	0.180	0.171	0.165	0.159	0.154	0.150	0.148	0.146	0.145	0.146	0.148	0.150	0.152	0.156	0.164	0.169	0.178	0.186	0.195	0.206	0.218	0.231	0.244	0.258	0.274	0.289	0.306	0.322	0.340	0.360	0.379	0.398	0.418	0.438	0.459	0.479	0.500	0.520	0.542	0.562	0.585	0.605	0.626	0.648	0.666	0.688	0.706	0.725	0.745	0.764	0.781	0.799	0.815	0.831	0.846	0.861	0.875	0.889	0.900	0.914	0.925	0.935	0.945	0.954	0.964	0.970	0.979	0.985	0.991	0.996	1.001	1.006	1.010	1.015	1.018	1.019	1.022	1.025	1.028	1.028	1.030	1.031	1.032	1.034	1.035	1.036	1.038	1.039	1.040	1.041	1.042	1.045	1.046	1.049	1.051	1.054	1.056	1.059	1.061	1.065	1.068	1.072	1.075	1.080	1.085	1.090	1.096	1.101	1.108	1.114	1.120	1.126	1.134	1.140	1.148	1.155	1.162	1.171	1.179	1.186	1.195	1.202	1.211	1.220	1.229	1.238	1.246	1.255	1.265	1.274	1.284	1.294	1.301	1.311	1.321	1.330	1.339	1.348	1.358	1.366	1.375	1.384	1.392	1.401	1.409	1.416	1.424	1.431	1.436	1.444	1.449	1.456	1.461	1.466	1.470	1.474	1.478	1.479	1.481	1.482	1.482	1.484	1.481	1.480	1.479	1.476	1.472	1.469	1.464	1.458	1.452	1.445	1.438	1.429	1.420	1.410	1.400	1.388	1.376	1.364	1.351	1.339	1.324	1.309	1.292	1.278	1.261	1.245	1.228	1.211	1.194	1.176	1.159	1.140	1.122	1.105	1.086	1.069	1.050	1.034	1.016	0.998	0.981	0.965	0.949	0.934	0.919	0.902	0.889	0.876	0.864	0.851	0.841	0.831	0.822	0.814	0.808	0.800	0.796	0.790	0.788	0.785	0.784	0.782	0.784	0.784	0.786	0.790	0.794	0.799	0.804	0.811	0.819	0.828	0.836	0.846	0.858	0.870	0.882	0.895	0.910	0.925	0.941	0.956	0.972	0.990	1.006	1.024	1.042	1.060	1.079	1.099	1.116	1.138	1.156	1.176	1.196	1.218	1.238	1.259	1.278	1.296	1.318	1.336	1.358	1.376	1.398	1.416	1.435	1.454	1.471	1.490	1.508	1.525	1.541	1.558	1.571	1.586	1.601	1.614	1.626	1.638	1.649	1.659	1.668	1.676	1.684	1.689	1.694	1.696	1.698	1.699	1.699	1.698	1.694	1.689	1.684	1.675	1.668	1.658	1.645	1.632	1.616	1.600	1.584	1.565	1.545	1.522	1.500	1.476	1.451	1.425	1.398	1.369	1.340	1.310	1.279	1.249	1.218	1.185	1.154	1.121	1.089	1.058	1.024	0.991	0.959	0.926	0.895	0.864	0.834	0.802	0.772	0.744	0.716	0.689	0.664	0.638	0.615	0.591	0.571	0.550	0.531	0.514	0.496	0.481	0.468	0.456	0.444	0.435	0.425	0.418	0.411	0.406	0.402	0.401	0.399	0.399	0.400	0.402	0.406	0.410	0.416	0.421	0.428	0.435	0.442	0.451	0.461	0.471	0.481	0.492	0.505	0.516	0.529	0.541	0.555	0.569	0.581	0.595	0.609	0.621	0.635	0.650	0.664	0.678	0.692	0.706	0.720	0.735	0.749	0.764	0.776	0.791	0.805	0.819	0.834	0.848	0.862	0.875	0.890	0.905	0.920	0.932	0.948	0.962	0.978	0.991	1.005	1.020	1.035	1.049	1.062	1.076	1.090	1.104	1.116	1.130	1.142	1.156	1.168	1.180	1.191	1.204	1.215	1.226	1.236	1.245	1.255	1.264	1.272	1.280	1.288	1.295	1.300	1.305	1.311	1.316	1.320	1.325	1.328	1.330	1.332	1.335	1.338	1.339	1.340	1.341	1.342	1.342	1.342	1.344	1.345	1.345	1.345	1.345	1.348	1.348	1.349	1.350	1.350	1.352	1.355	1.358	1.360	1.361	1.365	1.370	1.374	1.376	1.382	1.388	1.392	1.399	1.404	1.411	1.416	1.425	1.431	1.439	1.444	1.451	1.459	1.465	1.472	1.478	1.485	1.491	1.496	1.501	1.506	1.511	1.514	1.519	1.521	1.521	1.521	1.521	1.519	1.518	1.512	1.509	1.504	1.498	1.490	1.481	1.471	1.461	1.449	1.436	1.422	1.408	1.391	1.374	1.356	1.336	1.318	1.295	1.274	1.251	1.228	1.204	1.178	1.151	1.126	1.100	1.071	1.044	1.015	0.988	0.959	0.930	0.901	0.872	0.842	0.814	0.786	0.758	0.729	0.701	0.672	0.646	0.619	0.592	0.566	0.541	0.516	0.492	0.469	0.448	0.426	0.406	0.386	0.368	0.350	0.332	0.319	0.304	0.290	0.278	0.266	0.255	0.248	0.238	0.231	0.225	0.220	0.216	0.215	0.214	0.214	0.215	0.218	0.221	0.224	0.231	0.236	0.245	0.252	0.264	0.274	0.285	0.299	0.312	0.326	0.342	0.359	0.375	0.391	0.410	0.429	0.448	0.466	0.485	0.506	0.526	0.546	0.568	0.588	0.608	0.626	0.646	0.666	0.684	0.701	0.719	0.736	0.751	0.766	0.781	0.795	0.808	0.820	0.830	0.839	0.846	0.852	0.859	0.862	0.865	0.866	0.866	0.864	0.861	0.855	0.849	0.841	0.831	0.820	0.808	0.794	0.778	0.760	0.742	0.722	0.701	0.680	0.656	0.631	0.605	0.579	0.551	0.522	0.494	0.462	0.432	0.401	0.369	0.336	0.302	0.269	0.236	0.202	0.169	0.135	0.101	0.068	0.035	0.002	-0.030	-0.062	-0.092	-0.124	-0.152	-0.181	-0.210	-0.236	-0.262	-0.288	-0.311	-0.332	-0.354	-0.374	-0.392	-0.410	-0.425	-0.439	-0.451	-0.464	-0.472	-0.482	-0.488	-0.492	-0.496	-0.499	-0.499	-0.498	-0.495	-0.490	-0.485	-0.478	-0.469	-0.459	-0.449	-0.436	-0.424	-0.409	-0.392	-0.378	-0.360	-0.342	-0.324	-0.305	-0.285	-0.265	-0.245	-0.226	-0.205	-0.185	-0.164	-0.144	-0.125	-0.106	-0.088	-0.068	-0.050	-0.032	-0.016	-0.002	0.012	0.026	0.039	0.051	0.061	0.071	0.080	0.088	0.094	0.099	0.102	0.106	0.109	0.110	0.109	0.109	0.106	0.102	0.099	0.092	0.086	0.079	0.071	0.062	0.054	0.044	0.032	0.021	0.010	-0.002	-0.015	-0.026	-0.040	-0.054	-0.068	-0.081	-0.094	-0.108	-0.121	-0.135	-0.150	-0.162	-0.178	-0.191	-0.204	-0.218	-0.230	-0.242	-0.256	-0.269	-0.281	-0.294	-0.305	-0.316	-0.328	-0.339	-0.350	-0.360	-0.370	-0.380	-0.389	-0.398	-0.409	-0.418	-0.425	-0.434	-0.442	-0.449	-0.456	-0.464	-0.470	-0.476	-0.482	-0.488	-0.494	-0.498	-0.502	-0.506	-0.511	-0.514	-0.516	-0.520	-0.521	-0.524	-0.525	-0.528	-0.528	-0.526	-0.526	-0.528	-0.526	-0.525	-0.524	-0.521	-0.520	-0.516	-0.512	-0.510	-0.505	-0.502	-0.498	-0.492	-0.488	-0.482	-0.478	-0.472	-0.468	-0.461	-0.455	-0.450	-0.442	-0.438	-0.431	-0.426	-0.421	-0.416	-0.411	-0.405	-0.400	-0.398	-0.392	-0.389	-0.384	-0.381	-0.378	-0.374	-0.371	-0.369	-0.368	-0.365	-0.365	-0.364	-0.362	-0.362	-0.362	-0.362	-0.362	-0.362	-0.364	-0.364	-0.365	-0.366	-0.368	-0.368	-0.370	-0.370	-0.372	-0.374	-0.375	-0.378	-0.379	-0.380	-0.381	-0.384	-0.385	-0.389	-0.390	-0.392	-0.395	-0.396	-0.399	-0.401	-0.402	-0.406	-0.409	-0.410	-0.414	-0.416	-0.420	-0.422	-0.426	-0.430	-0.434	-0.438	-0.441	-0.446	-0.451	-0.458	-0.464	-0.470	-0.479	-0.485	-0.494	-0.501	-0.511	-0.521	-0.532	-0.544	-0.555	-0.568	-0.579	-0.592	-0.605	-0.620	-0.636	-0.651	-0.669	-0.684	-0.701	-0.719	-0.736	-0.756	-0.775	-0.794	-0.812	-0.832	-0.854	-0.875	-0.895	-0.915	-0.936	-0.958	-0.978	-1.000	-1.020	-1.041	-1.061	-1.082	-1.101	-1.121	-1.140	-1.159	-1.178	-1.195	-1.212	-1.228	-1.244	-1.259	-1.272	-1.285	-1.298	-1.308	-1.319	-1.328	-1.335	-1.341	-1.348	-1.351	-1.352	-1.355	-1.355	-1.354	-1.351	-1.348	-1.342	-1.336	-1.328	-1.320	-1.309	-1.298	-1.284	-1.270	-1.254	-1.236	-1.219	-1.199	-1.178	-1.155	-1.132	-1.109	-1.084	-1.058	-1.030	-1.001	-0.972	-0.942	-0.912	-0.880	-0.848	-0.816	-0.784	-0.750	-0.716	-0.682	-0.650	-0.616	-0.581	-0.546	-0.511	-0.478	-0.444	-0.409	-0.375	-0.342	-0.309	-0.275	-0.244	-0.210	-0.179	-0.149	-0.118	-0.089	-0.059	-0.031	-0.002	0.025	0.051	0.078	0.101	0.126	0.150	0.171	0.192	0.214	0.235	0.252	0.271	0.289	0.305	0.321	0.336	0.349	0.361	0.372	0.382	0.391	0.400	0.408	0.414	0.419	0.424	0.428	0.430	0.432	0.432	0.432	0.432	0.431	0.429	0.428	0.422	0.419	0.415	0.409	0.404	0.398	0.391	0.384	0.376	0.370	0.362	0.354	0.346	0.338	0.330	0.322	0.315	0.309	0.302	0.295	0.290	0.285	0.280	0.276	0.274	0.271	0.270	0.269	0.269	0.270	0.272	0.276	0.280	0.285	0.291	0.298	0.306	0.316	0.326	0.336	0.350	0.364	0.379	0.392	0.409	0.426	0.442	0.461	0.481	0.501	0.522	0.542	0.565	0.586	0.609	0.631	0.654	0.676	0.700	0.721	0.745	0.768	0.790	0.812	0.832	0.855	0.875	0.895	0.914	0.932	0.950	0.966	0.981	0.995	1.009	1.022	1.034	1.042	1.052	1.060	1.068	1.072	1.078	1.081	1.084	1.085	1.085	1.085	1.082	1.081	1.078	1.074	1.068	1.062	1.055	1.049	1.040	1.031	1.021	1.012	1.002	0.991	0.980	0.970	0.959	0.948	0.936	0.925	0.915	0.902	0.892	0.882	0.872	0.864	0.855	0.845	0.839	0.831	0.825	0.819	0.814	0.810	0.809	0.806	0.805	0.805	0.806	0.809	0.811	0.816	0.821	0.828	0.834	0.841	0.851	0.861	0.874	0.885	0.899	0.912	0.929	0.944	0.961	0.979	0.998	1.016	1.035	1.056	1.078	1.098	1.119	1.140	1.162	1.186	1.208	1.231	1.254	1.276	1.299	1.320	1.342	1.365	1.385	1.406	1.426	1.446	1.465	1.484	1.501	1.518	1.534	1.550	1.565	1.579	1.591	1.604	1.615	1.625	1.634	1.642	1.650	1.656	1.662	1.666	1.670	1.672	1.675	1.676	1.676	1.676	1.675	1.672	1.670	1.666	1.662	1.659	1.654	1.649	1.642	1.638	1.631	1.625	1.619	1.611	1.604	1.598	1.591	1.584	1.578	1.571	1.564	1.558	1.551	1.545	1.540	1.534	1.529	1.525	1.520	1.515	1.511	1.508	1.504	1.501	1.496	1.494	1.492	1.489	1.486	1.485	1.482	1.480	1.480	1.478	1.475	1.474	1.471	1.471	1.469	1.468	1.465	1.462	1.460	1.458	1.455	1.451	1.449	1.445	1.441	1.438	1.432	1.428	1.422	1.415	1.408	1.401	1.392	1.385	1.376	1.366	1.356	1.346	1.334	1.321	1.308	1.294	1.280	1.264	1.246	1.229	1.211	1.194	1.175	1.154	1.132	1.111	1.090	1.066	1.042	1.019	0.994	0.968	0.941	0.912	0.885	0.856	0.828	0.798	0.769	0.739	0.709	0.678	0.648	0.616	0.585	0.552	0.522	0.491	0.460	0.430	0.399	0.370	0.341	0.311	0.285	0.258	0.231	0.205	0.180	0.156	0.134	0.112	0.092	0.075	0.059	0.041	0.028	0.015	0.004	-0.006	-0.014	-0.019	-0.022	-0.025	-0.026	-0.022	-0.019	-0.012	-0.006	0.005	0.016	0.030	0.046	0.064	0.084	0.104	0.126	0.151	0.178	0.205	0.235	0.266	0.299	0.331	0.366	0.402	0.439	0.476	0.515	0.554	0.592	0.634	0.674	0.714	0.755	0.795	0.838	0.876	0.915	0.955	0.994	1.032	1.070	1.106	1.141	1.176	1.209	1.242	1.272	1.302	1.330	1.355	1.379	1.402	1.422	1.441	1.459	1.474	1.486	1.498	1.509	1.516	1.521	1.526	1.528	1.528	1.526	1.522	1.518	1.511	1.501	1.491	1.480	1.468	1.452	1.438	1.420	1.402	1.384	1.364	1.344	1.321	1.299	1.276	1.252	1.228	1.204	1.179	1.154	1.128	1.102	1.076	1.050	1.026	1.001	0.976	0.951	0.926	0.902	0.880	0.856	0.834	0.814	0.792	0.771	0.752	0.732	0.715	0.698	0.680	0.664	0.649	0.635	0.621	0.608	0.595	0.584	0.574	0.564	0.555	0.546	0.539	0.532	0.526	0.521	0.516	0.512	0.510	0.507	0.506	0.505	0.505	0.506	0.506	0.509	0.511	0.515	0.518	0.521	0.526	0.531	0.535	0.540	0.548	0.554	0.561	0.568	0.574	0.582	0.590	0.598	0.606	0.614	0.622	0.630	0.639	0.646	0.654	0.662	0.669	0.676	0.682	0.689	0.695	0.700	0.704	0.709	0.712	0.714	0.715	0.715	0.715	0.714	0.711	0.709	0.705	0.699	0.692	0.686	0.679	0.669	0.659	0.646	0.634	0.619	0.604	0.589	0.571	0.552	0.534	0.514	0.492	0.470	0.449	0.424	0.399	0.374	0.349	0.322	0.296	0.269	0.241	0.212	0.185	0.158	0.129	0.100	0.074	0.046	0.019	-0.008	-0.034	-0.059	-0.082	-0.108	-0.130	-0.152	-0.174	-0.192	-0.211	-0.230	-0.246	-0.261	-0.276	-0.289	-0.301	-0.311	-0.319	-0.328	-0.332	-0.336	-0.340	-0.341	-0.342	-0.340	-0.338	-0.334	-0.329	-0.321	-0.314	-0.305	-0.294	-0.282	-0.270	-0.256	-0.242	-0.229	-0.211	-0.195	-0.178	-0.159	-0.140	-0.120	-0.101	-0.080	-0.060	-0.038	-0.016	0.005	0.026	0.049	0.071	0.094	0.114	0.136	0.159	0.180	0.202	0.222	0.245	0.266	0.288	0.308	0.326	0.345	0.364	0.382	0.401	0.419	0.436	0.452	0.469	0.485	0.500	0.514	0.529	0.541	0.555	0.566	0.579	0.590	0.601	0.610	0.620	0.629	0.636	0.644	0.650	0.656	0.662	0.666	0.671	0.674	0.678	0.679	0.680	0.681	0.681	0.681	0.680	0.678	0.675	0.672	0.670	0.666	0.662	0.658	0.652	0.646	0.640	0.635	0.629	0.621	0.615	0.608	0.600	0.594	0.586	0.579	0.572	0.564	0.558	0.550	0.544	0.538	0.531	0.525	0.519	0.515	0.510	0.506	0.502	0.499	0.495	0.494	0.492	0.492	0.491	0.491	0.492	0.492	0.495	0.498	0.501	0.504	0.509	0.512	0.518	0.522	0.528	0.535	0.540	0.546	0.551	0.559	0.565	0.571	0.579	0.585	0.591	0.598	0.602	0.609	0.615	0.620	0.625	0.629	0.631	0.634	0.638	0.639	0.639	0.640	0.639	0.639	0.638	0.634	0.630	0.626	0.621	0.615	0.608	0.599	0.590	0.580	0.569	0.558	0.546	0.532	0.518	0.502	0.486	0.471	0.452	0.435	0.416	0.398	0.379	0.359	0.338	0.318	0.296	0.276	0.255	0.234	0.212	0.191	0.170	0.150	0.129	0.109	0.089	0.069	0.049	0.031	0.012	-0.004	-0.020	-0.036	-0.052	-0.066	-0.080	-0.092	-0.105	-0.115	-0.125	-0.135	-0.142	-0.150	-0.158	-0.162	-0.166	-0.170	-0.172	-0.174	-0.175	-0.174	-0.172	-0.170	-0.166	-0.162	-0.156	-0.150	-0.145	-0.136	-0.129	-0.121	-0.111	-0.101	-0.092	-0.081	-0.070	-0.059	-0.046	-0.035	-0.022	-0.009	0.004	0.018	0.030	0.042	0.056	0.070	0.084	0.096	0.111	0.124	0.138	0.151	0.165	0.179	0.191	0.204	0.218	0.229	0.241	0.254	0.266	0.278	0.290	0.301	0.312	0.325	0.336	0.348	0.359	0.370	0.380	0.392	0.404	0.415	0.426	0.439	0.450	0.461	0.475	0.486	0.500	0.512	0.525	0.539	0.552	0.566	0.579	0.594	0.609	0.624	0.639	0.654	0.670	0.686	0.702	0.719	0.735	0.751	0.768	0.785	0.801	0.819	0.836	0.854	0.871	0.888	0.904	0.922	0.938	0.955	0.971	0.988	1.005	1.020	1.038	1.052	1.069	1.084	1.099	1.114	1.126	1.141	1.154	1.168	1.179	1.191	1.201	1.211	1.222	1.232	1.239	1.246	1.252	1.259	1.264	1.269	1.272	1.275	1.278	1.278	1.278	1.278	1.275	1.274	1.269	1.264	1.259	1.252	1.245	1.238	1.228	1.216	1.206	1.195	1.181	1.169	1.155	1.140	1.122	1.106	1.089	1.070	1.051	1.032	1.011	0.990	0.969	0.946	0.924	0.900	0.879	0.854	0.831	0.806	0.782	0.759	0.735	0.711	0.689	0.665	0.642	0.620	0.596	0.575	0.555	0.534	0.514	0.495	0.478	0.459	0.442	0.426	0.410	0.396	0.382	0.370	0.359	0.349	0.340	0.331	0.324	0.318	0.312	0.310	0.308	0.305	0.304	0.305	0.306	0.309	0.311	0.316	0.320	0.326	0.332	0.340	0.348	0.356	0.365	0.374	0.384	0.394	0.404	0.415	0.428	0.440	0.451	0.464	0.476	0.490	0.504	0.518	0.531	0.545	0.559	0.570	0.584	0.596	0.609	0.622	0.635	0.648	0.660	0.672	0.685	0.696	0.708	0.719	0.731	0.740	0.752	0.762	0.772	0.781	0.790	0.800	0.809	0.816	0.824	0.832	0.839	0.845	0.851	0.856	0.861	0.865	0.869	0.874	0.876	0.879	0.881	0.881	0.884	0.882	0.884	0.882	0.880	0.878	0.875	0.871	0.868	0.861	0.856	0.849	0.842	0.834	0.825	0.816	0.806	0.795	0.784	0.771	0.759	0.745	0.731	0.716	0.701	0.685	0.670	0.652	0.635	0.618	0.600	0.581	0.562	0.544	0.525	0.506	0.489	0.470	0.451	0.434	0.415	0.398	0.380	0.362	0.345	0.329	0.312	0.296	0.280	0.266	0.251	0.238	0.224	0.211	0.198	0.185	0.174	0.162	0.152	0.141	0.131	0.121	0.112	0.104	0.096	0.089	0.080	0.074	0.066	0.059	0.052	0.046	0.039	0.034	0.028	0.020	0.015	0.009	0.001	-0.005	-0.011	-0.018	-0.025	-0.032	-0.040	-0.046	-0.054	-0.061	-0.068	-0.075	-0.081	-0.089	-0.095	-0.101	-0.108	-0.114	-0.120	-0.125	-0.130	-0.135	-0.138	-0.141	-0.144	-0.146	-0.146	-0.146	-0.146	-0.144	-0.141	-0.138	-0.132	-0.126	-0.120	-0.111	-0.101	-0.091	-0.080	-0.068	-0.054	-0.039	-0.022	-0.005	0.012	0.032	0.054	0.075	0.098	0.121	0.145	0.170	0.196	0.222	0.250	0.276	0.305	0.332	0.361	0.390	0.419	0.448	0.476	0.506	0.534	0.562	0.590	0.618	0.645	0.671	0.698	0.722	0.746	0.771	0.794	0.815	0.838	0.858	0.876	0.896	0.914	0.930	0.948	0.962	0.978	0.991	1.004	1.016	1.026	1.036	1.048	1.055	1.064	1.070	1.076	1.082	1.086	1.091	1.095	1.098	1.100	1.101	1.104	1.104	1.105	1.104	1.102	1.102	1.101	1.099	1.096	1.092	1.090	1.088	1.082	1.080	1.075	1.070	1.065	1.061	1.055	1.049	1.041	1.036	1.029	1.021	1.012	1.006	0.998	0.990	0.980	0.971	0.964	0.954	0.944	0.934	0.924	0.912	0.902	0.892	0.882	0.871	0.860	0.849	0.839	0.828	0.818	0.808	0.796	0.786	0.776	0.766	0.756	0.746	0.736	0.728	0.718	0.709	0.699	0.689	0.680	0.671	0.661	0.652	0.642	0.635	0.625	0.615	0.606	0.598	0.588	0.579	0.570	0.560	0.551	0.541	0.532	0.522	0.512	0.504	0.494	0.484	0.472	0.462	0.452	0.441	0.430	0.419	0.408	0.395	0.382	0.371	0.359	0.346	0.334	0.321	0.308	0.295	0.281	0.268	0.254	0.240	0.226	0.212	0.198	0.184	0.169	0.155	0.140	0.126	0.110	0.095	0.080	0.064	0.048	0.034	0.018	0.000	-0.015	-0.031	-0.049	-0.065	-0.082	-0.101	-0.120	-0.140	-0.159	-0.180	-0.200	-0.221	-0.242	-0.264	-0.288	-0.310	-0.332	-0.358	-0.381	-0.406	-0.431	-0.458	-0.484	-0.510	-0.538	-0.564	-0.591	-0.619	-0.646	-0.674	-0.701	-0.729	-0.756	-0.782	-0.809	-0.835	-0.861	-0.886	-0.911	-0.935	-0.958	-0.979	-1.000	-1.019	-1.038	-1.054	-1.069	-1.082	-1.095	-1.104	-1.112	-1.119	-1.124	-1.126	-1.128	-1.126	-1.122	-1.118	-1.109	-1.100	-1.089	-1.075	-1.059	-1.041	-1.022	-1.000	-0.978	-0.951	-0.925	-0.896	-0.868	-0.836	-0.805	-0.771	-0.738	-0.701	-0.665	-0.629	-0.592	-0.555	-0.518	-0.481	-0.442	-0.406	-0.370	-0.334	-0.299	-0.266	-0.232	-0.200	-0.170	-0.141	-0.114	-0.089	-0.065	-0.042	-0.024	-0.005	0.011	0.025	0.036	0.045	0.052	0.058	0.060	0.061	0.060	0.055	0.050	0.042	0.032	0.020	0.008	-0.009	-0.026	-0.044	-0.062	-0.082	-0.104	-0.125	-0.149	-0.170	-0.195	-0.219	-0.242	-0.265	-0.288	-0.311	-0.332	-0.355	-0.375	-0.395	-0.412	-0.430	-0.444	-0.458	-0.470	-0.480	-0.489	-0.496	-0.501	-0.504	-0.504	-0.502	-0.499	-0.492	-0.485	-0.475	-0.462	-0.449	-0.431	-0.414	-0.392	-0.371	-0.349	-0.322	-0.296	-0.269	-0.240	-0.208	-0.178	-0.145	-0.111	-0.078	-0.044	-0.010	0.025	0.060	0.096	0.131	0.166	0.200	0.234	0.266	0.299	0.331	0.362	0.392	0.420	0.449	0.476	0.500	0.524	0.548	0.570	0.590	0.609	0.626	0.641	0.656	0.670	0.681	0.692	0.701	0.710	0.718	0.722	0.728	0.731	0.735	0.736	0.738	0.738	0.738	0.736	0.734	0.731	0.729	0.726	0.722	0.720	0.716	0.714	0.710	0.705	0.702	0.699	0.694	0.690	0.686	0.682	0.679	0.675	0.672	0.669	0.666	0.664	0.662	0.659	0.658	0.656	0.655	0.654	0.652	0.652	0.651	0.650	0.650	0.650	0.649	0.650	0.650	0.651	0.651	0.652	0.652	0.652	0.652	0.654	0.654	0.654	0.655	0.656	0.656	0.656	0.658	0.659	0.660	0.660	0.661	0.664	0.664	0.666	0.669	0.671	0.672	0.675	0.678	0.681	0.684	0.688	0.691	0.695	0.699	0.704	0.709	0.714	0.719	0.725	0.730	0.738	0.744	0.751	0.758	0.766	0.774	0.781	0.791	0.799	0.808	0.816	0.825	0.832	0.841	0.851	0.860	0.869	0.878	0.886	0.895	0.904	0.912	0.921	0.930	0.939	0.946	0.954	0.962	0.969	0.978	0.984	0.991	0.999	1.004	1.010	1.016	1.022	1.026	1.030	1.034	1.039	1.041	1.044	1.048	1.049	1.050	1.054	1.054	1.055	1.056	1.058	1.056	1.058	1.058	1.056	1.056	1.055	1.054	1.054	1.051	1.050	1.049	1.048	1.045	1.042	1.040	1.040	1.038	1.035	1.032	1.031	1.030	1.028	1.028	1.026	1.025	1.024	1.025	1.024	1.025	1.026	1.028	1.029	1.031	1.034	1.036	1.040	1.044	1.049	1.055	1.060	1.065	1.072	1.080	1.089	1.095	1.104	1.114	1.124	1.134	1.145	1.155	1.169	1.179	1.191	1.204	1.216	1.230	1.244	1.256	1.271	1.285	1.300	1.315	1.330	1.344	1.358	1.372	1.386	1.399	1.412	1.425	1.439	1.450	1.461	1.472	1.482	1.492	1.502	1.510	1.519	1.526	1.532	1.539	1.544	1.548	1.552	1.555	1.558	1.559	1.560	1.561	1.561	1.559	1.558	1.554	1.552	1.548	1.544	1.541	1.536	1.531	1.526	1.521	1.516	1.510	1.505	1.499	1.492	1.488	1.481	1.478	1.471	1.468	1.462	1.458	1.455	1.450	1.448	1.444	1.441	1.440	1.439	1.436	1.436	1.438	1.438	1.439	1.440	1.442	1.445	1.448	1.451	1.455	1.460	1.464	1.469	1.474	1.479	1.484	1.490	1.495	1.501	1.506	1.511	1.518	1.522	1.529	1.534	1.539	1.544	1.549	1.552	1.558	1.562	1.565	1.570	1.572	1.576	1.579	1.581	1.585	1.586	1.589	1.591	1.592	1.594	1.596	1.598	1.598	1.599	1.599	1.600	1.601	1.602	1.604	1.605	1.606	1.608	1.609	1.610	1.611	1.614	1.615	1.618	1.620	1.624	1.626	1.629	1.634	1.638	1.641	1.645	1.650	1.654	1.660	1.665	1.669	1.674	1.676	1.681	1.685	1.689	1.692	1.695	1.698	1.700	1.701	1.702	1.704	1.704	1.702	1.701	1.699	1.696	1.692	1.689	1.682	1.676	1.670	1.662	1.654	1.642	1.631	1.620	1.606	1.591	1.578	1.561	1.544	1.526	1.508	1.488	1.469	1.449	1.426	1.405	1.382	1.360	1.338	1.314	1.290	1.269	1.244	1.221	1.199	1.176	1.154	1.132	1.111	1.091	1.071	1.052	1.035	1.019	1.002	0.988	0.975	0.962	0.952	0.944	0.935	0.929	0.925	0.921	0.920	0.921	0.921	0.925	0.930	0.936	0.944	0.954	0.964	0.976	0.990	1.004	1.020	1.038	1.056	1.076	1.096	1.118	1.140	1.162	1.185	1.210	1.235	1.259	1.282	1.308	1.332	1.356	1.380	1.404	1.426	1.449	1.470	1.491	1.511	1.531	1.549	1.565	1.580	1.594	1.606	1.616	1.626	1.635	1.641	1.646	1.649	1.651	1.651	1.649	1.646	1.641	1.635	1.628	1.618	1.606	1.595	1.581	1.566	1.551	1.534	1.515	1.496	1.476	1.455	1.434	1.411	1.389	1.366	1.344	1.319	1.295	1.271	1.248	1.224	1.200	1.178	1.154	1.132	1.110	1.090	1.069	1.049	1.029	1.011	0.992	0.975	0.959	0.942	0.929	0.915	0.901	0.889	0.876	0.866	0.856	0.846	0.838	0.830	0.821	0.815	0.808	0.802	0.796	0.791	0.786	0.782	0.778	0.772	0.769	0.765	0.760	0.755	0.750	0.745	0.739	0.734	0.726	0.720	0.712	0.705	0.696	0.688	0.678	0.668	0.656	0.645	0.631	0.619	0.605	0.590	0.572	0.558	0.540	0.522	0.504	0.484	0.464	0.445	0.424	0.402	0.381	0.359	0.336	0.312	0.290	0.268	0.245	0.222	0.199	0.178	0.154	0.132	0.111	0.090	0.070	0.050	0.031	0.014	-0.004	-0.021	-0.036	-0.050	-0.065	-0.076	-0.088	-0.098	-0.105	-0.112	-0.119	-0.124	-0.126	-0.128	-0.129	-0.128	-0.125	-0.121	-0.118	-0.111	-0.104	-0.095	-0.085	-0.074	-0.061	-0.049	-0.035	-0.020	-0.004	0.014	0.031	0.050	0.070	0.090	0.109	0.130	0.152	0.174	0.195	0.218	0.240	0.264	0.285	0.308	0.330	0.354	0.375	0.396	0.419	0.440	0.461	0.481	0.501	0.521	0.540	0.560	0.579	0.596	0.611	0.629	0.644	0.659	0.672	0.686	0.699	0.711	0.722	0.734	0.744	0.754	0.764	0.771	0.780	0.788	0.794	0.801	0.808	0.814	0.819	0.825	0.829	0.834	0.838	0.842	0.848	0.851	0.854	0.859	0.862	0.866	0.870	0.874	0.879	0.882	0.888	0.892	0.898	0.904	0.909	0.915	0.921	0.929	0.935	0.941	0.949	0.956	0.965	0.972	0.981	0.991	1.000	1.009	1.019	1.030	1.041	1.050	1.062	1.072	1.085	1.096	1.108	1.119	1.131	1.142	1.155	1.166	1.179	1.191	1.202	1.214	1.226	1.238	1.249	1.260	1.270	1.282	1.292	1.304	1.314	1.324	1.332	1.342	1.352	1.361	1.369	1.378	1.385	1.392	1.400	1.408	1.414	1.419	1.425	1.429	1.434	1.438	1.442	1.445	1.449	1.450	1.452	1.455	1.455	1.454	1.454	1.454	1.452	1.450	1.449	1.445	1.441	1.436	1.431	1.426	1.421	1.415	1.409	1.401	1.394	1.385	1.376	1.369	1.359	1.349	1.338	1.325	1.314	1.302	1.291	1.278	1.265	1.250	1.238	1.222	1.208	1.194	1.179	1.162	1.149	1.132	1.119	1.104	1.086	1.071	1.058	1.042	1.028	1.012	0.998	0.984	0.971	0.958	0.945	0.932	0.920	0.910	0.901	0.890	0.882	0.875	0.869	0.862	0.858	0.854	0.851	0.848	0.846	0.845	0.848	0.848	0.851	0.854	0.858	0.862	0.869	0.876	0.884	0.892	0.902	0.912	0.924	0.936	0.948	0.961	0.975	0.989	1.005	1.020	1.035	1.051	1.069	1.085	1.102	1.120	1.138	1.155	1.172	1.190	1.208	1.226	1.244	1.260	1.279	1.296	1.314	1.331	1.348	1.364	1.380	1.396	1.411	1.428	1.444	1.459	1.474	1.488	1.502	1.516	1.529	1.542	1.554	1.566	1.579	1.590	1.601	1.610	1.621	1.630	1.639	1.648	1.654	1.661	1.668	1.672	1.678	1.681	1.684	1.686	1.686	1.686	1.686	1.682	1.680	1.675	1.669	1.662	1.656	1.646	1.636	1.626	1.612	1.599	1.584	1.568	1.550	1.531	1.511	1.490	1.468	1.444	1.419	1.392	1.366	1.338	1.310	1.280	1.250	1.218	1.188	1.155	1.121	1.089	1.054	1.020	0.985	0.950	0.916	0.881	0.848	0.812	0.779	0.745	0.712	0.680	0.648	0.616	0.586	0.556	0.529	0.501	0.475	0.449	0.425	0.402	0.381	0.360	0.340	0.324	0.306	0.291	0.279	0.268	0.256	0.248	0.240	0.234	0.229	0.226	0.225	0.225	0.225	0.226	0.230	0.235	0.241	0.248	0.256	0.265	0.275	0.288	0.300	0.312	0.328	0.341	0.356	0.374	0.390	0.406	0.424	0.441	0.460	0.478	0.496	0.516	0.534	0.552	0.572	0.592	0.610	0.630	0.649	0.668	0.686	0.705	0.722	0.741	0.759	0.776	0.795	0.812	0.830	0.848	0.862	0.880	0.896	0.912	0.928	0.942	0.958	0.972	0.986	1.000	1.014	1.028	1.040	1.054	1.066	1.078	1.090	1.102	1.112	1.125	1.135	1.146	1.158	1.168	1.179	1.188	1.196	1.206	1.216	1.224	1.234	1.242	1.251	1.259	1.268	1.275	1.284	1.291	1.299	1.308	1.315	1.321	1.330	1.338	1.345	1.351	1.360	1.368	1.375	1.382	1.390	1.398	1.406	1.414	1.420	1.428	1.435	1.444	1.450	1.459	1.466	1.474	1.481	1.488	1.494	1.502	1.509	1.515	1.521	1.528	1.532	1.539	1.544	1.549	1.554	1.558	1.560	1.562	1.565	1.568	1.569	1.569	1.569	1.568	1.568	1.565	1.561	1.556	1.552	1.548	1.540	1.532	1.524	1.514	1.504	1.491	1.479	1.466	1.452	1.436	1.421	1.405	1.388	1.368	1.349	1.329	1.308	1.286	1.264	1.240	1.218	1.192	1.168	1.141	1.116	1.089	1.062	1.035	1.008	0.979	0.951	0.922	0.894	0.866	0.838	0.809	0.780	0.752	0.724	0.696	0.669	0.640	0.612	0.586	0.560	0.535	0.510	0.485	0.461	0.438	0.414	0.392	0.372	0.351	0.332	0.312	0.295	0.279	0.264	0.249	0.234	0.221	0.210	0.199	0.189	0.180	0.171	0.165	0.160	0.155	0.151	0.150	0.148	0.148	0.150	0.151	0.155	0.159	0.165	0.170	0.178	0.186	0.196	0.205	0.216	0.229	0.242	0.255	0.270	0.286	0.301	0.319	0.335	0.354	0.371	0.389	0.409	0.428	0.448	0.466	0.488	0.506	0.526	0.546	0.565	0.584	0.602	0.620	0.638	0.654	0.670	0.686	0.700	0.715	0.729	0.741	0.751	0.762	0.772	0.780	0.788	0.792	0.796	0.800	0.801	0.802	0.801	0.799	0.794	0.790	0.782	0.774	0.764	0.752	0.740	0.725	0.710	0.692	0.675	0.655	0.634	0.611	0.589	0.565	0.539	0.512	0.484	0.456	0.428	0.396	0.365	0.334	0.301	0.268	0.235	0.200	0.166	0.132	0.098	0.062	0.029	-0.006	-0.041	-0.074	-0.108	-0.142	-0.175	-0.208	-0.238	-0.268	-0.299	-0.328	-0.355	-0.382	-0.409	-0.432	-0.458	-0.479	-0.499	-0.519	-0.538	-0.555	-0.571	-0.585	-0.596	-0.606	-0.618	-0.625	-0.631	-0.635	-0.639	-0.640	-0.641	-0.640	-0.638	-0.635	-0.630	-0.622	-0.616	-0.608	-0.598	-0.586	-0.575	-0.562	-0.550	-0.536	-0.520	-0.505	-0.490	-0.474	-0.456	-0.440	-0.424	-0.408	-0.390	-0.374	-0.358	-0.341	-0.325	-0.309	-0.294	-0.279	-0.264	-0.250	-0.238	-0.225	-0.212	-0.201	-0.190	-0.181	-0.171	-0.162	-0.155	-0.148	-0.141	-0.136	-0.130	-0.126	-0.122	-0.120	-0.118	-0.116	-0.116	-0.116	-0.116	-0.119	-0.119	-0.122	-0.124	-0.128	-0.130	-0.134	-0.138	-0.142	-0.146	-0.152	-0.158	-0.164	-0.169	-0.176	-0.182	-0.189	-0.196	-0.202	-0.211	-0.219	-0.226	-0.236	-0.245	-0.254	-0.264	-0.272	-0.282	-0.292	-0.302	-0.312	-0.324	-0.334	-0.344	-0.355	-0.365	-0.376	-0.386	-0.399	-0.409	-0.420	-0.432	-0.444	-0.455	-0.466	-0.476	-0.488	-0.498	-0.507	-0.518	-0.528	-0.536	-0.545	-0.554	-0.561	-0.570	-0.576	-0.584	-0.590	-0.596	-0.601	-0.606	-0.610	-0.612	-0.616	-0.618	-0.619	-0.620	-0.621	-0.621	-0.619	-0.618	-0.615	-0.612	-0.608	-0.602	-0.599	-0.592	-0.588	-0.580	-0.572	-0.566	-0.559	-0.551	-0.542	-0.534	-0.525	-0.518	-0.509	-0.500	-0.490	-0.481	-0.472	-0.464	-0.456	-0.448	-0.440	-0.431	-0.424	-0.415	-0.409	-0.401	-0.395	-0.388	-0.381	-0.375	-0.369	-0.364	-0.359	-0.355	-0.351	-0.348	-0.344	-0.340	-0.338	-0.335	-0.334	-0.331	-0.330	-0.329	-0.328	-0.326	-0.326	-0.325	-0.326	-0.326	-0.326	-0.328	-0.328	-0.329	-0.330	-0.331	-0.332	-0.335	-0.336	-0.339	-0.340	-0.344	-0.346	-0.349	-0.352	-0.356	-0.359	-0.362	-0.366	-0.371	-0.376	-0.381	-0.386	-0.391	-0.398	-0.404	-0.409	-0.415	-0.424	-0.430	-0.438	-0.448	-0.455	-0.465	-0.474	-0.485	-0.495	-0.507	-0.519	-0.531	-0.544	-0.556	-0.571	-0.585	-0.599	-0.615	-0.631	-0.648	-0.664	-0.681	-0.699	-0.719	-0.736	-0.756	-0.776	-0.796	-0.816	-0.838	-0.859	-0.880	-0.902	-0.924	-0.946	-0.970	-0.992	-1.014	-1.036	-1.059	-1.081	-1.104	-1.125	-1.146	-1.168	-1.188	-1.208	-1.229	-1.248	-1.265	-1.282	-1.299	-1.315	-1.330	-1.342	-1.355	-1.366	-1.378	-1.386	-1.394	-1.400	-1.405	-1.408	-1.410	-1.410	-1.409	-1.406	-1.402	-1.396	-1.389	-1.380	-1.369	-1.356	-1.341	-1.325	-1.309	-1.290	-1.270	-1.248	-1.225	-1.201	-1.175	-1.149	-1.119	-1.091	-1.061	-1.030	-0.996	-0.964	-0.931	-0.896	-0.861	-0.826	-0.790	-0.755	-0.720	-0.684	-0.648	-0.611	-0.576	-0.540	-0.504	-0.469	-0.434	-0.399	-0.364	-0.330	-0.296	-0.264	-0.231	-0.199	-0.169	-0.139	-0.109	-0.081	-0.052	-0.026	0.001	0.026	0.051	0.075	0.099	0.120	0.142	0.162	0.182	0.202	0.221	0.239	0.258	0.274	0.291	0.306	0.321	0.336	0.349	0.362	0.375	0.386	0.396	0.406	0.416	0.424	0.432	0.440	0.448	0.454	0.459	0.464	0.470	0.472	0.476	0.480	0.482	0.484	0.485	0.485	0.485	0.485	0.484	0.481	0.480	0.478	0.475	0.471	0.466	0.462	0.459	0.454	0.448	0.441	0.436	0.431	0.425	0.420	0.412	0.408	0.402	0.396	0.391	0.388	0.382	0.378	0.374	0.371	0.366	0.365	0.362	0.362	0.360	0.361	0.361	0.364	0.365	0.369	0.371	0.376	0.382	0.388	0.394	0.401	0.409	0.418	0.426	0.438	0.449	0.460	0.472	0.485	0.498	0.511	0.525	0.539	0.554	0.569	0.584	0.599	0.614	0.629	0.644	0.659	0.672	0.688	0.702	0.716	0.730	0.741	0.754	0.764	0.776	0.786	0.795	0.804	0.812	0.820	0.825	0.831	0.836	0.841	0.844	0.845	0.848	0.848	0.849	0.848	0.846	0.842	0.839	0.835	0.830	0.825	0.818	0.812	0.804	0.796	0.788	0.780	0.771	0.762	0.755	0.745	0.736	0.726	0.718	0.710	0.701	0.694	0.685	0.679	0.672	0.666	0.661	0.656	0.651	0.649	0.646	0.646	0.645	0.646	0.649	0.651	0.656	0.661	0.668	0.675	0.685	0.694	0.705	0.718	0.730	0.745	0.759	0.776	0.792	0.810	0.830	0.850	0.870	0.891	0.914	0.935	0.959	0.981	1.004	1.028	1.052	1.076	1.100	1.125	1.149	1.172	1.196	1.220	1.244	1.266	1.289	1.310	1.331	1.352	1.371	1.390	1.408	1.425	1.441	1.458	1.471	1.485	1.498	1.511	1.521	1.531	1.540	1.548	1.554	1.561	1.565	1.571	1.574	1.578	1.579	1.580	1.581	1.582	1.581	1.580	1.579	1.578	1.576	1.574	1.570	1.568	1.564	1.560	1.556	1.552	1.549	1.545	1.540	1.536	1.532	1.529	1.525	1.521	1.519	1.515	1.511	1.509	1.506	1.504	1.500	1.499	1.496	1.494	1.491	1.490	1.489	1.486	1.485	1.482	1.479	1.478	1.475	1.471	1.470	1.466	1.462	1.460	1.456	1.454	1.450	1.445	1.441	1.438	1.432	1.428	1.421	1.415	1.409	1.402	1.395	1.388	1.379	1.371	1.362	1.352	1.344	1.332	1.322	1.310	1.298	1.286	1.272	1.259	1.245	1.231	1.216	1.200	1.182	1.166	1.149	1.130	1.111	1.092	1.071	1.051	1.029	1.008	0.984	0.961	0.938	0.912	0.889	0.862	0.838	0.810	0.784	0.754	0.726	0.696	0.668	0.638	0.606	0.578	0.546	0.515	0.484	0.452	0.421	0.390	0.359	0.330	0.299	0.268	0.239	0.210	0.181	0.154	0.125	0.100	0.074	0.050	0.026	0.004	-0.016	-0.035	-0.054	-0.070	-0.085	-0.099	-0.111	-0.120	-0.129	-0.134	-0.139	-0.141	-0.141	-0.139	-0.135	-0.128	-0.120	-0.110	-0.098	-0.082	-0.066	-0.048	-0.026	-0.004	0.020	0.046	0.074	0.104	0.136	0.170	0.205	0.240	0.278	0.316	0.358	0.398	0.441	0.484	0.526	0.571	0.615	0.660	0.705	0.750	0.795	0.840	0.885	0.929	0.971	1.014	1.055	1.096	1.136	1.174	1.211	1.248	1.282	1.316	1.348	1.378	1.405	1.431	1.455	1.478	1.499	1.516	1.532	1.546	1.558	1.568	1.575	1.581	1.584	1.586	1.585	1.582	1.578	1.571	1.561	1.551	1.540	1.525	1.511	1.492	1.476	1.456	1.436	1.414	1.390	1.368	1.344	1.318	1.292	1.266	1.239	1.211	1.185	1.158	1.130	1.104	1.076	1.049	1.021	0.995	0.970	0.944	0.920	0.895	0.871	0.848	0.825	0.804	0.784	0.764	0.744	0.725	0.709	0.691	0.676	0.662	0.649	0.638	0.625	0.615	0.605	0.596	0.588	0.581	0.575	0.569	0.564	0.559	0.556	0.554	0.551	0.550	0.550	0.549	0.550	0.550	0.552	0.555	0.558	0.561	0.565	0.569	0.575	0.579	0.585	0.591	0.598	0.604	0.610	0.618	0.624	0.631	0.639	0.648	0.655	0.661	0.669	0.679	0.686	0.694	0.701	0.709	0.716	0.725	0.732	0.738	0.745	0.751	0.756	0.762	0.768	0.771	0.775	0.779	0.781	0.782	0.784	0.784	0.784	0.782	0.780	0.778	0.775	0.770	0.764	0.759	0.751	0.744	0.735	0.726	0.716	0.704	0.692	0.679	0.665	0.650	0.635	0.619	0.602	0.584	0.566	0.548	0.528	0.509	0.489	0.468	0.446	0.425	0.405	0.382	0.361	0.339	0.318	0.296	0.274	0.254	0.232	0.211	0.191	0.171	0.151	0.132	0.114	0.095	0.078	0.059	0.044	0.028	0.012	-0.001	-0.014	-0.028	-0.040	-0.051	-0.061	-0.070	-0.079	-0.086	-0.094	-0.100	-0.104	-0.108	-0.111	-0.112	-0.114	-0.114	-0.114	-0.111	-0.108	-0.105	-0.100	-0.095	-0.088	-0.081	-0.072	-0.064	-0.055	-0.044	-0.034	-0.021	-0.008	0.005	0.020	0.035	0.049	0.066	0.082	0.099	0.116	0.134	0.152	0.171	0.191	0.211	0.230	0.251	0.271	0.292	0.312	0.334	0.355	0.376	0.396	0.418	0.439	0.460	0.480	0.501	0.520	0.540	0.559	0.578	0.596	0.615	0.631	0.649	0.665	0.681	0.696	0.711	0.725	0.739	0.750	0.761	0.774	0.782	0.794	0.801	0.810	0.818	0.822	0.830	0.835	0.838	0.842	0.845	0.848	0.850	0.851	0.852	0.852	0.852	0.851	0.850	0.849	0.848	0.846	0.844	0.842	0.840	0.838	0.836	0.834	0.831	0.830	0.829	0.826	0.825	0.824	0.822	0.822	0.822	0.821	0.822	0.822	0.824	0.825	0.826	0.829	0.830	0.834	0.838	0.840	0.845	0.850	0.854	0.859	0.862	0.869	0.874	0.880	0.886	0.891	0.898	0.904	0.909	0.914	0.920	0.925	0.930	0.934	0.939	0.942	0.946	0.950	0.952	0.955	0.956	0.958	0.958	0.958	0.956	0.956	0.954	0.950	0.946	0.941	0.936	0.930	0.925	0.918	0.909	0.900	0.890	0.880	0.869	0.858	0.845	0.831	0.818	0.802	0.788	0.772	0.756	0.739	0.721	0.702	0.684	0.665	0.646	0.626	0.606	0.586	0.566	0.546	0.525	0.504	0.482	0.462	0.441	0.419	0.399	0.378	0.356	0.336	0.315	0.295	0.275	0.256	0.236	0.219	0.200	0.182	0.164	0.148	0.132	0.116	0.101	0.088	0.074	0.060	0.049	0.036	0.025	0.016	0.006	-0.002	-0.011	-0.019	-0.025	-0.031	-0.036	-0.041	-0.045	-0.048	-0.050	-0.051	-0.051	-0.050	-0.050	-0.048	-0.048	-0.044	-0.041	-0.036	-0.032	-0.026	-0.021	-0.015	-0.008	0.000	0.008	0.016	0.026	0.036	0.045	0.056	0.068	0.080	0.091	0.104	0.118	0.131	0.146	0.161	0.178	0.192	0.209	0.225	0.242	0.260	0.278	0.296	0.314	0.332	0.351	0.370	0.390	0.410	0.431	0.451	0.471	0.494	0.515	0.535	0.558	0.580	0.602	0.625	0.648	0.669	0.692	0.716	0.739	0.762	0.785	0.809	0.832	0.856	0.880	0.904	0.928	0.950	0.975	0.999	1.021	1.045	1.068	1.092	1.115	1.138	1.160	1.184	1.205	1.228	1.249	1.270	1.290	1.311	1.331	1.350	1.370	1.389	1.406	1.425	1.442	1.459	1.475	1.491	1.506	1.521	1.535	1.549	1.562	1.575	1.586	1.598	1.608	1.618	1.626	1.635	1.642	1.648	1.655	1.659	1.662	1.665	1.666	1.668	1.669	1.668	1.666	1.664	1.660	1.656	1.649	1.644	1.636	1.628	1.619	1.608	1.595	1.582	1.570	1.556	1.540	1.525	1.508	1.489	1.471	1.452	1.432	1.410	1.389	1.366	1.342	1.319	1.295	1.270	1.244	1.218	1.191	1.165	1.138	1.110	1.084	1.055	1.028	1.000	0.972	0.945	0.918	0.891	0.864	0.838	0.811	0.786	0.760	0.735	0.711	0.688	0.665	0.642	0.620	0.600	0.580	0.560	0.541	0.524	0.506	0.491	0.476	0.461	0.449	0.436	0.424	0.412	0.404	0.395	0.388	0.380	0.374	0.368	0.364	0.360	0.356	0.355	0.352	0.352	0.352	0.352	0.355	0.355	0.358	0.361	0.365	0.369	0.374	0.380	0.385	0.391	0.399	0.405	0.414	0.422	0.431	0.441	0.452	0.461	0.472	0.482	0.494	0.505	0.518	0.530	0.544	0.556	0.570	0.582	0.596	0.611	0.625	0.640	0.655	0.670	0.685	0.700	0.715	0.730	0.745	0.759	0.774	0.788	0.802	0.816	0.829	0.841	0.852	0.864	0.875	0.885	0.896	0.905	0.912	0.920	0.926	0.931	0.936	0.939	0.941	0.944	0.944	0.942	0.940	0.938	0.934	0.928	0.921	0.914	0.905	0.895	0.884	0.871	0.859	0.844	0.828	0.811	0.795	0.776	0.758	0.738	0.718	0.695	0.674	0.651	0.629	0.606	0.581	0.558	0.534	0.510	0.486	0.462	0.439	0.415	0.391	0.370	0.348	0.325	0.304	0.282	0.261	0.241	0.222	0.205	0.186	0.169	0.151	0.135	0.120	0.105	0.090	0.078	0.064	0.051	0.039	0.029	0.016	0.005	-0.005	-0.014	-0.024	-0.034	-0.044	-0.052	-0.062	-0.071	-0.080	-0.089	-0.099	-0.106	-0.116	-0.126	-0.136	-0.146	-0.159	-0.169	-0.180	-0.191	-0.204	-0.216	-0.229	-0.241	-0.252	-0.266	-0.280	-0.291	-0.305	-0.316	-0.330	-0.344	-0.358	-0.370	-0.382	-0.394	-0.405	-0.416	-0.425	-0.435	-0.444	-0.451	-0.459	-0.464	-0.470	-0.474	-0.476	-0.478	-0.478	-0.478	-0.476	-0.472	-0.469	-0.464	-0.456	-0.449	-0.440	-0.429	-0.418	-0.404	-0.390	-0.375	-0.358	-0.340	-0.322	-0.302	-0.282	-0.261	-0.240	-0.216	-0.194	-0.169	-0.145	-0.120	-0.095	-0.069	-0.042	-0.018	0.010	0.036	0.062	0.090	0.116	0.142	0.169	0.195	0.221	0.246	0.272	0.298	0.322	0.346	0.370	0.394	0.419	0.440	0.464	0.485	0.507	0.530	0.551	0.571	0.592	0.614	0.632	0.652	0.672	0.691	0.710	0.729	0.745	0.765	0.781	0.799	0.815	0.832	0.849	0.865	0.880	0.895	0.910	0.924	0.939	0.951	0.965	0.976	0.989	1.000	1.010	1.021	1.030	1.038	1.046	1.054	1.061	1.066	1.071	1.075	1.078	1.080	1.080	1.081	1.080	1.079	1.078	1.074	1.070	1.065	1.060	1.054	1.048	1.039	1.031	1.021	1.011	1.001	0.990	0.980	0.969	0.956	0.944	0.932	0.919	0.906	0.892	0.881	0.869	0.855	0.842	0.830	0.819	0.806	0.794	0.781	0.769	0.758	0.746	0.735	0.725	0.714	0.702	0.691	0.681	0.671	0.662	0.651	0.641	0.632	0.622	0.612	0.604	0.594	0.584	0.574	0.564	0.554	0.544	0.532	0.524	0.512	0.500	0.489	0.476	0.464	0.451	0.436	0.424	0.409	0.394	0.378	0.361	0.344	0.328	0.309	0.291	0.272	0.252	0.234	0.214	0.195	0.174	0.152	0.132	0.110	0.088	0.066	0.044	0.021	-0.001	-0.024	-0.048	-0.070	-0.092	-0.115	-0.139	-0.161	-0.185	-0.208	-0.230	-0.254	-0.278	-0.300	-0.324	-0.346	-0.370	-0.392	-0.415	-0.439	-0.460	-0.484	-0.507	-0.529	-0.551	-0.574	-0.596	-0.618	-0.639	-0.660	-0.682	-0.704	-0.725	-0.746	-0.766	-0.786	-0.805	-0.825	-0.844	-0.862	-0.880	-0.896	-0.912	-0.929	-0.944	-0.958	-0.971	-0.982	-0.992	-1.002	-1.011	-1.019	-1.026	-1.030	-1.032	-1.035	-1.035	-1.034	-1.031	-1.026	-1.021	-1.014	-1.004	-0.992	-0.980	-0.966	-0.950	-0.932	-0.912	-0.892	-0.869	-0.844	-0.819	-0.791	-0.764	-0.734	-0.704	-0.672	-0.639	-0.605	-0.571	-0.536	-0.500	-0.465	-0.429	-0.394	-0.358	-0.321	-0.285	-0.252	-0.218	-0.184	-0.151	-0.120	-0.090	-0.061	-0.034	-0.008	0.015	0.038	0.058	0.076	0.092	0.106	0.119	0.129	0.136	0.141	0.144	0.145	0.144	0.140	0.134	0.128	0.118	0.105	0.091	0.075	0.059	0.040	0.020	-0.001	-0.022	-0.044	-0.068	-0.091	-0.115	-0.139	-0.164	-0.188	-0.210	-0.234	-0.255	-0.278	-0.296	-0.315	-0.334	-0.349	-0.364	-0.375	-0.386	-0.394	-0.400	-0.405	-0.406	-0.406	-0.404	-0.398	-0.390	-0.380	-0.366	-0.352	-0.335	-0.315	-0.294	-0.270	-0.242	-0.215	-0.185	-0.152	-0.119	-0.084	-0.048	-0.010	0.029	0.069	0.109	0.150	0.192	0.235	0.276	0.319	0.361	0.402	0.444	0.485	0.525	0.565	0.604	0.641	0.679	0.714	0.748	0.780	0.811	0.841	0.869	0.896	0.921	0.945	0.966	0.986	1.005	1.021	1.036	1.050	1.062	1.072	1.082	1.090	1.096	1.101	1.106	1.110	1.111	1.111	1.112	1.111	1.109	1.106	1.102	1.099	1.095	1.090	1.085	1.080	1.074	1.068	1.062	1.055	1.049	1.041	1.035	1.029	1.021	1.015	1.008	1.001	0.994	0.988	0.981	0.975	0.969	0.961	0.955	0.949	0.944	0.938	0.931	0.926	0.920	0.914	0.908	0.901	0.896	0.891	0.885	0.879	0.874	0.869	0.862	0.858	0.852	0.846	0.841	0.835	0.830	0.825	0.820	0.815	0.811	0.806	0.804	0.799	0.795	0.794	0.790	0.789	0.788	0.786	0.785	0.785	0.786	0.786	0.786	0.789	0.790	0.794	0.796	0.800	0.804	0.809	0.814	0.819	0.825	0.831	0.839	0.845	0.854	0.862	0.870	0.880	0.889	0.898	0.908	0.918	0.928	0.936	0.946	0.956	0.965	0.975	0.985	0.994	1.004	1.012	1.022	1.030	1.040	1.049	1.056	1.065	1.072	1.080	1.088	1.095	1.101	1.108	1.115	1.120	1.125	1.131	1.138	1.142	1.148	1.151	1.155	1.160	1.164	1.168	1.171	1.175	1.179	1.181	1.185	1.189	1.194	1.196	1.200	1.202	1.206	1.209	1.212	1.216	1.219	1.221	1.224	1.228	1.231	1.232	1.235	1.238	1.241	1.242	1.245	1.246	1.248	1.249	1.251	1.252	1.254	1.255	1.256	1.258	1.259	1.260	1.260	1.261	1.261	1.261	1.260	1.260	1.261	1.260	1.260	1.259	1.259	1.258	1.258	1.256	1.256	1.255	1.254	1.254	1.252	1.251	1.251	1.251	1.250	1.249	1.249	1.249	1.249	1.250	1.250	1.251	1.252	1.254	1.256	1.259	1.261	1.264	1.266	1.269	1.274	1.278	1.282	1.288	1.291	1.298	1.302	1.309	1.314	1.320	1.325	1.331	1.338	1.345	1.352	1.359	1.365	1.372	1.380	1.386	1.394	1.400	1.409	1.414	1.420	1.426	1.431	1.436	1.442	1.448	1.451	1.456	1.460	1.465	1.468	1.470	1.474	1.476	1.479	1.480	1.482	1.482	1.484	1.485	1.485	1.485	1.484	1.484	1.482	1.482	1.480	1.479	1.478	1.475	1.472	1.470	1.469	1.466	1.464	1.461	1.458	1.456	1.454	1.452	1.450	1.448	1.445	1.444	1.442	1.440	1.440	1.438	1.438	1.435	1.435	1.435	1.434	1.434	1.434	1.434	1.434	1.434	1.435	1.435	1.438	1.438	1.439	1.441	1.444	1.446	1.448	1.451	1.455	1.458	1.461	1.465	1.469	1.472	1.476	1.481	1.486	1.490	1.495	1.500	1.505	1.510	1.514	1.520	1.526	1.531	1.538	1.544	1.550	1.556	1.561	1.568	1.574	1.580	1.586	1.592	1.600	1.606	1.612	1.619	1.625	1.632	1.639	1.645	1.650	1.655	1.661	1.665	1.670	1.675	1.679	1.684	1.686	1.690	1.691	1.694	1.695	1.696	1.695	1.696	1.695	1.692	1.691	1.689	1.685	1.682	1.676	1.672	1.665	1.660	1.651	1.644	1.635	1.625	1.615	1.604	1.591	1.579	1.566	1.551	1.538	1.522	1.506	1.490	1.474	1.456	1.439	1.421	1.404	1.385	1.366	1.349	1.329	1.310	1.292	1.274	1.255	1.236	1.219	1.201	1.184	1.168	1.152	1.136	1.124	1.109	1.096	1.085	1.074	1.065	1.056	1.049	1.044	1.039	1.035	1.032	1.032	1.032	1.034	1.038	1.041	1.048	1.054	1.062	1.072	1.084	1.095	1.109	1.124	1.140	1.156	1.172	1.191	1.210	1.229	1.249	1.270	1.290	1.311	1.331	1.352	1.372	1.394	1.412	1.432	1.451	1.470	1.488	1.504	1.519	1.532	1.546	1.558	1.568	1.578	1.584	1.591	1.594	1.596	1.598	1.598	1.595	1.590	1.584	1.576	1.568	1.556	1.542	1.529	1.514	1.496	1.478	1.458	1.436	1.414	1.390	1.366	1.341	1.316	1.289	1.262	1.234	1.205	1.178	1.149	1.120	1.091	1.062	1.036	1.008	0.980	0.954	0.928	0.901	0.878	0.852	0.831	0.808	0.786	0.768	0.748	0.729	0.711	0.695	0.680	0.665	0.651	0.640	0.628	0.618	0.606	0.598	0.589	0.582	0.576	0.569	0.562	0.559	0.554	0.550	0.546	0.541	0.539	0.535	0.532	0.528	0.524	0.520	0.518	0.512	0.509	0.504	0.499	0.494	0.488	0.482	0.475	0.469	0.461	0.452	0.444	0.435	0.426	0.415	0.405	0.394	0.381	0.370	0.356	0.342	0.331	0.318	0.304	0.289	0.275	0.260	0.245	0.231	0.216	0.202	0.188	0.175	0.161	0.148	0.136	0.122	0.111	0.100	0.090	0.080	0.070	0.061	0.054	0.046	0.040	0.035	0.030	0.028	0.024	0.022	0.024	0.024	0.026	0.029	0.032	0.039	0.044	0.052	0.060	0.069	0.079	0.090	0.102	0.115	0.128	0.142	0.159	0.174	0.191	0.209	0.228	0.246	0.266	0.286	0.308	0.328	0.349	0.371	0.392	0.414	0.438	0.459	0.481	0.504	0.525	0.548	0.569	0.589	0.610	0.630	0.650	0.670	0.689	0.708	0.726	0.744	0.761	0.776	0.791	0.806	0.820	0.834	0.845	0.858	0.869	0.879	0.889	0.898	0.905	0.912	0.919	0.926	0.931	0.935	0.939	0.942	0.945	0.948	0.950	0.951	0.951	0.952	0.954	0.952	0.954	0.954	0.954	0.954	0.954	0.954	0.955	0.955	0.955	0.956	0.958	0.961	0.962	0.965	0.969	0.972	0.976	0.981	0.986	0.992	0.998	1.005	1.012	1.020	1.029	1.038	1.048	1.058	1.069	1.080	1.092	1.105	1.118	1.131	1.145	1.160	1.175	1.190	1.205	1.221	1.238	1.255	1.271	1.289	1.306	1.322	1.340	1.358	1.375	1.392	1.409	1.426	1.444	1.460	1.476	1.494	1.511	1.526	1.541	1.558	1.574	1.588	1.602	1.616	1.629	1.641	1.654	1.664	1.675	1.685	1.695	1.702	1.712	1.719	1.726	1.731	1.736	1.742	1.745	1.749	1.750	1.751	1.751	1.751	1.749	1.746	1.742	1.739	1.732	1.725	1.718	1.710	1.701	1.691	1.681	1.670	1.658	1.645	1.631	1.619	1.604	1.588	1.571	1.555	1.538	1.522	1.502	1.484	1.465	1.446	1.428	1.408	1.389	1.368	1.349	1.329	1.308	1.289	1.269	1.250	1.231	1.212	1.192	1.175	1.159	1.141	1.125	1.110	1.094	1.081	1.068	1.055	1.042	1.032	1.024	1.015	1.009	1.002	0.996	0.992	0.990	0.988	0.986	0.988	0.989	0.990	0.994	0.998	1.001	1.008	1.014	1.021	1.029	1.039	1.049	1.059	1.070	1.081	1.092	1.106	1.120	1.132	1.146	1.160	1.176	1.190	1.205	1.220	1.235	1.250	1.265	1.280	1.295	1.309	1.324	1.339	1.352	1.366	1.380	1.395	1.409	1.421	1.436	1.449	1.461	1.472	1.485	1.496	1.508	1.520	1.531	1.541	1.554	1.564	1.575	1.585	1.595	1.604	1.614	1.624	1.632	1.640	1.648	1.655	1.662	1.669	1.675	1.681	1.686	1.691	1.695	1.699	1.701	1.702	1.704	1.704	1.701	1.699	1.696	1.691	1.685	1.679	1.670	1.660	1.649	1.636	1.624	1.608	1.592	1.575	1.555	1.535	1.514	1.490	1.466	1.440	1.412	1.384	1.355	1.324	1.292	1.259	1.226	1.191	1.156	1.121	1.085	1.048	1.011	0.974	0.936	0.899	0.861	0.824	0.786	0.750	0.715	0.679	0.644	0.611	0.578	0.548	0.518	0.488	0.461	0.434	0.410	0.388	0.365	0.345	0.328	0.311	0.296	0.284	0.274	0.262	0.256	0.251	0.246	0.245	0.245	0.246	0.249	0.255	0.262	0.270	0.279	0.290	0.302	0.316	0.331	0.348	0.364	0.382	0.401	0.421	0.441	0.462	0.485	0.506	0.530	0.552	0.575	0.598	0.620	0.642	0.665	0.688	0.710	0.730	0.752	0.772	0.794	0.814	0.834	0.851	0.869	0.886	0.904	0.919	0.934	0.949	0.964	0.976	0.989	1.001	1.014	1.025	1.035	1.045	1.055	1.064	1.071	1.079	1.086	1.092	1.098	1.104	1.109	1.112	1.116	1.121	1.125	1.128	1.131	1.132	1.135	1.138	1.139	1.140	1.141	1.141	1.142	1.141	1.142	1.141	1.140	1.140	1.140	1.138	1.138	1.136	1.136	1.134	1.132	1.132	1.131	1.130	1.129	1.128	1.128	1.126	1.126	1.126	1.126	1.125	1.126	1.128	1.129	1.130	1.132	1.135	1.138	1.141	1.145	1.150	1.154	1.159	1.166	1.172	1.180	1.189	1.195	1.204	1.212	1.222	1.234	1.244	1.255	1.266	1.279	1.290	1.302	1.314	1.328	1.339	1.351	1.364	1.376	1.389	1.401	1.412	1.422	1.435	1.446	1.455	1.465	1.475	1.484	1.490	1.496	1.502	1.506	1.510	1.512	1.514	1.515	1.515	1.514	1.511	1.508	1.502	1.496	1.489	1.481	1.470	1.460	1.448	1.435	1.420	1.404	1.388	1.369	1.351	1.330	1.310	1.288	1.264	1.240	1.216	1.191	1.164	1.138	1.110	1.082	1.054	1.026	0.996	0.968	0.938	0.908	0.878	0.846	0.816	0.786	0.755	0.724	0.694	0.664	0.635	0.605	0.575	0.548	0.519	0.491	0.464	0.438	0.411	0.386	0.362	0.339	0.316	0.295	0.274	0.255	0.236	0.219	0.201	0.186	0.171	0.159	0.148	0.138	0.129	0.121	0.115	0.109	0.105	0.102	0.101	0.101	0.102	0.105	0.108	0.112	0.119	0.126	0.135	0.145	0.156	0.168	0.180	0.195	0.209	0.225	0.241	0.258	0.275	0.294	0.312	0.331	0.351	0.371	0.390	0.410	0.429	0.448	0.466	0.485	0.504	0.521	0.538	0.555	0.570	0.585	0.600	0.612	0.624	0.635	0.644	0.652	0.659	0.664	0.669	0.672	0.672	0.672	0.670	0.666	0.661	0.655	0.645	0.636	0.624	0.611	0.596	0.580	0.561	0.542	0.521	0.499	0.476	0.451	0.425	0.398	0.369	0.340	0.310	0.279	0.248	0.214	0.181	0.148	0.112	0.078	0.042	0.008	-0.028	-0.062	-0.099	-0.134	-0.169	-0.202	-0.236	-0.270	-0.304	-0.335	-0.366	-0.396	-0.425	-0.454	-0.481	-0.506	-0.532	-0.555	-0.578	-0.599	-0.619	-0.635	-0.651	-0.666	-0.681	-0.692	-0.702	-0.710	-0.718	-0.722	-0.726	-0.728	-0.728	-0.725	-0.722	-0.719	-0.712	-0.705	-0.696	-0.686	-0.675	-0.664	-0.650	-0.636	-0.621	-0.605	-0.589	-0.572	-0.555	-0.536	-0.519	-0.501	-0.482	-0.464	-0.446	-0.429	-0.410	-0.392	-0.376	-0.360	-0.344	-0.329	-0.315	-0.301	-0.288	-0.276	-0.265	-0.254	-0.246	-0.236	-0.230	-0.222	-0.218	-0.214	-0.210	-0.206	-0.206	-0.205	-0.205	-0.206	-0.209	-0.210	-0.215	-0.219	-0.222	-0.229	-0.235	-0.241	-0.249	-0.256	-0.264	-0.271	-0.279	-0.286	-0.294	-0.302	-0.311	-0.320	-0.328	-0.336	-0.345	-0.351	-0.360	-0.369	-0.375	-0.384	-0.391	-0.399	-0.406	-0.414	-0.420	-0.428	-0.434	-0.440	-0.446	-0.452	-0.458	-0.464	-0.470	-0.476	-0.482	-0.488	-0.494	-0.499	-0.504	-0.510	-0.515	-0.520	-0.526	-0.532	-0.539	-0.544	-0.550	-0.556	-0.561	-0.568	-0.572	-0.580	-0.585	-0.590	-0.596	-0.601	-0.608	-0.612	-0.619	-0.624	-0.629	-0.632	-0.638	-0.642	-0.646	-0.650	-0.654	-0.656	-0.660	-0.664	-0.666	-0.669	-0.670	-0.671	-0.671	-0.671	-0.672	-0.671	-0.671	-0.670	-0.669	-0.668	-0.665	-0.662	-0.660	-0.658	-0.655	-0.651	-0.649	-0.645	-0.641	-0.639	-0.634	-0.630	-0.628	-0.624	-0.620	-0.616	-0.612	-0.609	-0.605	-0.601	-0.598	-0.594	-0.590	-0.586	-0.584	-0.580	-0.576	-0.574	-0.571	-0.569	-0.566	-0.564	-0.562	-0.560	-0.559	-0.556	-0.555	-0.555	-0.554	-0.554	-0.554	-0.554	-0.554	-0.552	-0.554	-0.554	-0.555	-0.555	-0.556	-0.558	-0.560	-0.561	-0.564	-0.565	-0.569	-0.571	-0.574	-0.578	-0.581	-0.584	-0.588	-0.591	-0.596	-0.600	-0.606	-0.611	-0.616	-0.622	-0.629	-0.635	-0.641	-0.648	-0.655	-0.662	-0.670	-0.679	-0.686	-0.695	-0.704	-0.714	-0.722	-0.731	-0.742	-0.752	-0.762	-0.774	-0.785	-0.796	-0.808	-0.819	-0.831	-0.844	-0.856	-0.869	-0.881	-0.895	-0.908	-0.922	-0.935	-0.949	-0.962	-0.976	-0.990	-1.004	-1.019	-1.032	-1.048	-1.061	-1.075	-1.090	-1.104	-1.116	-1.131	-1.145	-1.158	-1.170	-1.184	-1.195	-1.209	-1.219	-1.230	-1.241	-1.251	-1.261	-1.269	-1.278	-1.285	-1.291	-1.298	-1.301	-1.306	-1.310	-1.312	-1.312	-1.312	-1.311	-1.309	-1.308	-1.302	-1.298	-1.290	-1.281	-1.272	-1.262	-1.250	-1.238	-1.222	-1.208	-1.191	-1.172	-1.154	-1.131	-1.111	-1.088	-1.064	-1.039	-1.011	-0.984	-0.955	-0.928	-0.896	-0.866	-0.834	-0.801	-0.768	-0.734	-0.700	-0.666	-0.632	-0.596	-0.562	-0.526	-0.490	-0.455	-0.419	-0.384	-0.348	-0.312	-0.276	-0.241	-0.206	-0.171	-0.138	-0.102	-0.070	-0.036	-0.004	0.029	0.059	0.090	0.120	0.149	0.178	0.205	0.231	0.258	0.282	0.308	0.331	0.355	0.376	0.399	0.419	0.439	0.459	0.476	0.495	0.512	0.528	0.542	0.558	0.570	0.582	0.594	0.604	0.614	0.624	0.631	0.639	0.645	0.651	0.655	0.660	0.662	0.665	0.669	0.669	0.670	0.670	0.669	0.666	0.665	0.662	0.660	0.656	0.651	0.646	0.642	0.636	0.631	0.626	0.620	0.615	0.608	0.604	0.598	0.591	0.586	0.581	0.578	0.572	0.569	0.565	0.562	0.560	0.559	0.556	0.556	0.556	0.558	0.560	0.561	0.566	0.570	0.576	0.582	0.590	0.598	0.608	0.616	0.628	0.639	0.650	0.662	0.676	0.690	0.705	0.721	0.738	0.754	0.770	0.788	0.806	0.824	0.842	0.860	0.879	0.898	0.915	0.932	0.951	0.970	0.986	1.004	1.020	1.038	1.052	1.069	1.081	1.095	1.108	1.119	1.130	1.140	1.149	1.158	1.164	1.170	1.176	1.180	1.185	1.188	1.190	1.191	1.191	1.191	1.189	1.188	1.185	1.181	1.178	1.172	1.166	1.160	1.155	1.148	1.139	1.131	1.121	1.114	1.104	1.095	1.086	1.076	1.066	1.058	1.049	1.040	1.031	1.022	1.014	1.006	0.998	0.991	0.984	0.978	0.972	0.968	0.964	0.960	0.959	0.956	0.955	0.955	0.956	0.959	0.961	0.964	0.969	0.974	0.980	0.988	0.996	1.005	1.016	1.026	1.039	1.051	1.065	1.080	1.095	1.111	1.128	1.146	1.164	1.182	1.201	1.220	1.241	1.262	1.282	1.304	1.326	1.348	1.369	1.392	1.414	1.436	1.458	1.479	1.500	1.521	1.542	1.562	1.584	1.602	1.621	1.639	1.656	1.674	1.691	1.708	1.722	1.736	1.749	1.761	1.772	1.784	1.792	1.802	1.810	1.818	1.825	1.830	1.835	1.839	1.842	1.844	1.845	1.846	1.846	1.846	1.845	1.844	1.841	1.839	1.835	1.831	1.828	1.822	1.818	1.812	1.806	1.800	1.794	1.788	1.781	1.776	1.769	1.762	1.755	1.749	1.742	1.735	1.730	1.722	1.716	1.710	1.704	1.698	1.691	1.685	1.679	1.672	1.666	1.660	1.654	1.648	1.641	1.635	1.629	1.622	1.615	1.610	1.604	1.596	1.589	1.584	1.576	1.569	1.561	1.555	1.548	1.539	1.531	1.522	1.514	1.505	1.495	1.488	1.476	1.465	1.455	1.444	1.431	1.420	1.406	1.392	1.379	1.364	1.350	1.334	1.318	1.300	1.282	1.264	1.245	1.226	1.205	1.184	1.162	1.140	1.118	1.094	1.070	1.045	1.020	0.994	0.966	0.939	0.911	0.881	0.852	0.822	0.792	0.764	0.732	0.701	0.671	0.639	0.609	0.578	0.546	0.516	0.486	0.455	0.426	0.396	0.369	0.341	0.314	0.288	0.262	0.239	0.215	0.194	0.174	0.154	0.138	0.121	0.106	0.094	0.082	0.074	0.066	0.061	0.058	0.056	0.058	0.061	0.066	0.072	0.081	0.092	0.105	0.120	0.138	0.156	0.178	0.200	0.224	0.251	0.279	0.309	0.340	0.372	0.406	0.442	0.479	0.516	0.555	0.594	0.635	0.676	0.716	0.760	0.801	0.842	0.885	0.929	0.971	1.012	1.055	1.095	1.135	1.174	1.212	1.250	1.286	1.321	1.355	1.389	1.420	1.450	1.478	1.504	1.530	1.552	1.574	1.594	1.611	1.628	1.640	1.652	1.662	1.670	1.675	1.679	1.681	1.682	1.681	1.676	1.670	1.662	1.652	1.641	1.629	1.615	1.599	1.582	1.564	1.544	1.524	1.502	1.479	1.456	1.431	1.406	1.380	1.352	1.326	1.299	1.270	1.242	1.214	1.185	1.158	1.129	1.101	1.072	1.045	1.018	0.990	0.964	0.936	0.911	0.885	0.861	0.836	0.812	0.789	0.768	0.745	0.724	0.704	0.685	0.665	0.648	0.630	0.615	0.599	0.585	0.571	0.558	0.545	0.534	0.524	0.512	0.504	0.494	0.486	0.479	0.474	0.469	0.462	0.459	0.455	0.454	0.451	0.451	0.452	0.452	0.455	0.456	0.460	0.464	0.469	0.474	0.479	0.484	0.491	0.500	0.507	0.516	0.526	0.535	0.546	0.558	0.569	0.580	0.592	0.605	0.618	0.630	0.642	0.655	0.668	0.680	0.692	0.705	0.715	0.728	0.739	0.749	0.760	0.768	0.776	0.784	0.791	0.796	0.801	0.804	0.808	0.809	0.810	0.808	0.806	0.802	0.798	0.792	0.784	0.775	0.765	0.754	0.741	0.726	0.711	0.695	0.676	0.656	0.635	0.614	0.590	0.565	0.540	0.514	0.486	0.459	0.430	0.401	0.370	0.340	0.309	0.278	0.246	0.214	0.182	0.150	0.119	0.088	0.056	0.026	-0.004	-0.034	-0.064	-0.092	-0.120	-0.148	-0.174	-0.199	-0.224	-0.246	-0.270	-0.291	-0.311	-0.330	-0.348	-0.364	-0.378	-0.391	-0.404	-0.414	-0.424	-0.432	-0.438	-0.444	-0.446	-0.448	-0.448	-0.446	-0.444	-0.439	-0.434	-0.429	-0.420	-0.410	-0.400	-0.388	-0.374	-0.360	-0.344	-0.329	-0.310	-0.292	-0.272	-0.251	-0.231	-0.209	-0.186	-0.162	-0.139	-0.114	-0.089	-0.064	-0.039	-0.011	0.015	0.042	0.069	0.095	0.122	0.149	0.175	0.202	0.228	0.255	0.280	0.305	0.329	0.354	0.376	0.399	0.422	0.442	0.464	0.484	0.502	0.521	0.539	0.554	0.570	0.585	0.599	0.611	0.624	0.634	0.644	0.652	0.661	0.668	0.675	0.679	0.684	0.688	0.690	0.692	0.694	0.694	0.694	0.694	0.692	0.691	0.689	0.688	0.684	0.681	0.678	0.674	0.671	0.665	0.661	0.659	0.655	0.650	0.646	0.642	0.640	0.636	0.632	0.630	0.626	0.624	0.622	0.621	0.619	0.618	0.615	0.615	0.615	0.615	0.615	0.616	0.618	0.619	0.619	0.621	0.624	0.624	0.628	0.629	0.632	0.634	0.638	0.640	0.642	0.644	0.648	0.650	0.651	0.654	0.655	0.658	0.658	0.660	0.660	0.661	0.661	0.661	0.661	0.660	0.659	0.656	0.654	0.651	0.649	0.645	0.639	0.635	0.629	0.624	0.616	0.610	0.602	0.594	0.586	0.578	0.569	0.559	0.549	0.539	0.526	0.515	0.502	0.489	0.476	0.462	0.449	0.434	0.420	0.404	0.388	0.372	0.358	0.340	0.324	0.308	0.290	0.272	0.256	0.239	0.221	0.204	0.186	0.169	0.151	0.134	0.118	0.100	0.082	0.066	0.050	0.034	0.019	0.004	-0.011	-0.025	-0.040	-0.052	-0.065	-0.078	-0.089	-0.099	-0.109	-0.119	-0.128	-0.135	-0.142	-0.150	-0.154	-0.160	-0.164	-0.166	-0.170	-0.171	-0.171	-0.171	-0.170	-0.168	-0.164	-0.159	-0.154	-0.149	-0.142	-0.136	-0.128	-0.118	-0.108	-0.096	-0.086	-0.072	-0.060	-0.046	-0.032	-0.016	-0.002	0.014	0.031	0.049	0.066	0.085	0.104	0.121	0.141	0.161	0.182	0.202	0.224	0.245	0.268	0.289	0.310	0.331	0.354	0.376	0.398	0.419	0.441	0.462	0.485	0.506	0.528	0.549	0.570	0.591	0.611	0.634	0.654	0.675	0.694	0.715	0.735	0.754	0.775	0.794	0.812	0.832	0.851	0.870	0.889	0.906	0.925	0.944	0.961	0.979	0.996	1.014	1.031	1.050	1.066	1.085	1.101	1.119	1.135	100.000	5.000	2.000	1.000	6.000	0.000	0.000	0.000	0.000	0.000	0.000	0.000	0.000	0.000	0.000	0.000	0.000	0.000	1.011	1.010	1.008	1.008	1.009	1.010	1.014	1.019	1.022	1.030	1.038	1.046	1.056	1.066	1.080	1.092	1.108	1.121	1.139	1.155	1.172	1.190	1.209	1.229	1.249	1.269	1.290	1.310	1.331	1.351	1.372	1.392	1.412	1.434	1.452	1.471	1.490	1.509	1.525	1.542	1.556	1.571	1.585	1.598	1.609	1.620	1.629	1.636	1.644	1.649	1.654	1.656	1.658	1.658	1.656	1.655	1.650	1.645	1.639	1.630	1.622	1.611	1.600	1.588	1.575	1.560	1.544	1.528	1.511	1.494	1.475	1.455	1.436	1.415	1.394	1.372	1.351	1.329	1.308	1.285	1.262	1.240	1.219	1.196	1.174	1.152	1.131	1.110	1.089	1.069	1.048	1.028	1.009	0.989	0.970	0.951	0.935	0.918	0.901	0.885	0.870	0.854	0.840	0.825	0.812	0.800	0.788	0.775	0.764	0.752	0.742	0.731	0.721	0.711	0.702	0.691	0.682	0.674	0.666	0.658	0.649	0.639	0.631	0.624	0.614	0.605	0.598	0.588	0.579	0.569	0.560	0.550	0.539	0.529	0.516	0.506	0.494	0.481	0.470	0.456	0.442	0.430	0.416	0.400	0.385	0.370	0.354	0.339	0.322	0.306	0.289	0.272	0.255	0.239	0.221	0.204	0.188	0.170	0.154	0.138	0.120	0.104	0.088	0.074	0.059	0.045	0.030	0.016	0.004	-0.008	-0.018	-0.029	-0.038	-0.046	-0.054	-0.059	-0.064	-0.069	-0.071	-0.072	-0.074	-0.074	-0.072	-0.070	-0.066	-0.061	-0.056	-0.050	-0.041	-0.034	-0.024	-0.012	-0.001	0.011	0.024	0.038	0.054	0.069	0.085	0.101	0.119	0.136	0.154	0.172	0.191	0.210	0.229	0.248	0.268	0.288	0.305	0.325	0.342	0.362	0.380	0.399	0.415	0.432	0.449	0.464	0.478	0.492	0.506	0.518	0.531	0.541	0.552	0.562	0.571	0.579	0.586	0.592	0.599	0.602	0.608	0.610	0.612	0.614	0.615	0.615	0.615	0.614	0.611	0.609	0.606	0.602	0.599	0.594	0.589	0.584	0.579	0.572	0.568	0.561	0.555	0.548	0.541	0.535	0.528	0.521	0.514	0.507	0.501	0.494	0.488	0.481	0.475	0.469	0.464	0.458	0.452	0.448	0.444	0.440	0.436	0.432	0.430	0.428	0.424	0.422	0.420	0.420	0.419	0.418	0.418	0.419	0.420	0.421	0.421	0.424	0.426	0.430	0.432	0.436	0.441	0.445	0.449	0.455	0.461	0.465	0.471	0.479	0.485	0.491	0.499	0.505	0.512	0.520	0.528	0.535	0.544	0.550	0.558	0.565	0.572	0.579	0.585	0.592	0.599	0.605	0.610	0.615	0.620	0.624	0.628	0.630	0.632	0.634	0.634	0.635	0.635	0.632	0.631	0.628	0.624	0.620	0.615	0.610	0.602	0.595	0.585	0.578	0.566	0.556	0.544	0.532	0.519	0.504	0.490	0.475	0.459	0.442	0.424	0.406	0.388	0.370	0.351	0.331	0.311	0.291	0.271	0.250	0.230	0.210	0.190	0.169	0.149	0.129	0.108	0.089	0.069	0.050	0.031	0.012	-0.005	-0.022	-0.039	-0.054	-0.069	-0.084	-0.096	-0.110	-0.121	-0.131	-0.141	-0.151	-0.160	-0.168	-0.174	-0.180	-0.185	-0.190	-0.191	-0.194	-0.196	-0.198	-0.196	-0.196	-0.195	-0.192	-0.189	-0.185	-0.180	-0.175	-0.169	-0.161	-0.155	-0.146	-0.138	-0.128	-0.119	-0.109	-0.099	-0.088	-0.075	-0.064	-0.051	-0.040	-0.028	-0.014	-0.001	0.011	0.026	0.040	0.054	0.069	0.082	0.096	0.110	0.125	0.139	0.154	0.168	0.182	0.196	0.210	0.224	0.238	0.250	0.264	0.276	0.288	0.301	0.311	0.322	0.332	0.342	0.352	0.360	0.369	0.375	0.381	0.386	0.391	0.394	0.396	0.398	0.398	0.398	0.395	0.391	0.388	0.381	0.374	0.366	0.356	0.346	0.335	0.321	0.308	0.291	0.275	0.256	0.238	0.218	0.196	0.174	0.150	0.126	0.101	0.076	0.050	0.022	-0.005	-0.032	-0.060	-0.089	-0.116	-0.145	-0.172	-0.201	-0.230	-0.258	-0.285	-0.311	-0.339	-0.365	-0.389	-0.414	-0.438	-0.460	-0.482	-0.504	-0.524	-0.544	-0.560	-0.578	-0.592	-0.606	-0.620	-0.631	-0.641	-0.651	-0.660	-0.666	-0.672	-0.675	-0.679	-0.681	-0.682	-0.681	-0.681	-0.679	-0.675	-0.671	-0.665	-0.659	-0.651	-0.642	-0.634	-0.624	-0.615	-0.605	-0.594	-0.581	-0.569	-0.555	-0.541	-0.528	-0.512	-0.499	-0.482	-0.468	-0.452	-0.435	-0.419	-0.404	-0.386	-0.370	-0.352	-0.336	-0.319	-0.301	-0.284	-0.266	-0.249	-0.230	-0.211	-0.195	-0.176	-0.159	-0.140	-0.121	-0.102	-0.084	-0.064	-0.045	-0.026	-0.005	0.014	0.034	0.054	0.074	0.095	0.115	0.135	0.155	0.176	0.195	0.216	0.236	0.255	0.275	0.295	0.314	0.332	0.351	0.370	0.386	0.405	0.421	0.439	0.454	0.469	0.484	0.496	0.510	0.524	0.535	0.546	0.556	0.565	0.574	0.581	0.589	0.595	0.601	0.606	0.610	0.614	0.616	0.619	0.621	0.622	0.624	0.622	0.622	0.622	0.621	0.621	0.620	0.618	0.616	0.615	0.614	0.611	0.611	0.609	0.608	0.606	0.605	0.604	0.602	0.601	0.602	0.602	0.601	0.602	0.604	0.605	0.606	0.608	0.610	0.612	0.615	0.619	0.621	0.624	0.626	0.631	0.634	0.638	0.641	0.645	0.648	0.651	0.655	0.656	0.659	0.660	0.661	0.664	0.664	0.662	0.661	0.660	0.656	0.652	0.649	0.644	0.639	0.631	0.625	0.618	0.608	0.599	0.588	0.576	0.564	0.549	0.535	0.519	0.502	0.486	0.469	0.451	0.431	0.412	0.390	0.370	0.348	0.326	0.304	0.279	0.256	0.232	0.209	0.184	0.160	0.135	0.110	0.086	0.061	0.036	0.014	-0.011	-0.035	-0.059	-0.081	-0.104	-0.128	-0.149	-0.170	-0.191	-0.211	-0.230	-0.249	-0.266	-0.284	-0.300	-0.315	-0.330	-0.344	-0.356	-0.369	-0.380	-0.390	-0.400	-0.409	-0.416	-0.422	-0.429	-0.434	-0.438	-0.441	-0.442	-0.442	-0.442	-0.441	-0.440	-0.438	-0.434	-0.429	-0.424	-0.418	-0.410	-0.402	-0.394	-0.385	-0.374	-0.362	-0.350	-0.339	-0.325	-0.312	-0.298	-0.284	-0.268	-0.251	-0.236	-0.220	-0.202	-0.185	-0.169	-0.151	-0.132	-0.116	-0.098	-0.081	-0.064	-0.046	-0.029	-0.012	0.005	0.020	0.036	0.051	0.068	0.081	0.095	0.109	0.121	0.134	0.145	0.155	0.165	0.174	0.181	0.189	0.195	0.200	0.205	0.208	0.211	0.211	0.212	0.211	0.210	0.208	0.204	0.199	0.194	0.189	0.181	0.172	0.164	0.155	0.145	0.132	0.121	0.109	0.095	0.081	0.066	0.051	0.036	0.019	0.002	-0.015	-0.032	-0.051	-0.069	-0.088	-0.106	-0.124	-0.144	-0.161	-0.179	-0.199	-0.215	-0.232	-0.251	-0.268	-0.285	-0.300	-0.316	-0.330	-0.345	-0.359	-0.372	-0.385	-0.396	-0.406	-0.416	-0.426	-0.434	-0.442	-0.448	-0.452	-0.456	-0.459	-0.461	-0.462	-0.462	-0.461	-0.460	-0.456	-0.452	-0.448	-0.441	-0.435	-0.426	-0.418	-0.409	-0.399	-0.389	-0.378	-0.365	-0.352	-0.340	-0.326	-0.314	-0.300	-0.286	-0.272	-0.259	-0.244	-0.231	-0.218	-0.205	-0.191	-0.179	-0.168	-0.155	-0.144	-0.134	-0.124	-0.115	-0.106	-0.100	-0.094	-0.088	-0.082	-0.079	-0.075	-0.071	-0.071	-0.069	-0.069	-0.070	-0.072	-0.074	-0.078	-0.081	-0.086	-0.091	-0.098	-0.104	-0.111	-0.120	-0.128	-0.136	-0.146	-0.155	-0.165	-0.175	-0.186	-0.196	-0.206	-0.218	-0.230	-0.240	-0.251	-0.262	-0.274	-0.285	-0.295	-0.308	-0.318	-0.329	-0.339	-0.350	-0.361	-0.371	-0.381	-0.390	-0.400	-0.410	-0.420	-0.429	-0.439	-0.446	-0.456	-0.464	-0.474	-0.480	-0.489	-0.496	-0.505	-0.512	-0.519	-0.528	-0.534	-0.541	-0.548	-0.552	-0.559	-0.565	-0.570	-0.576	-0.580	-0.585	-0.589	-0.594	-0.596	-0.600	-0.602	-0.605	-0.608	-0.610	-0.612	-0.614	-0.614	-0.614	-0.615	-0.614	-0.614	-0.612	-0.611	-0.610	-0.606	-0.604	-0.601	-0.598	-0.594	-0.590	-0.585	-0.580	-0.575	-0.571	-0.565	-0.559	-0.552	-0.548	-0.540	-0.534	-0.528	-0.521	-0.515	-0.507	-0.502	-0.496	-0.491	-0.486	-0.480	-0.475	-0.470	-0.465	-0.461	-0.456	-0.452	-0.449	-0.446	-0.442	-0.439	-0.436	-0.435	-0.432	-0.432	-0.430	-0.430	-0.429	-0.429	-0.429	-0.429	-0.428	-0.429	-0.430	-0.430	-0.430	-0.432	-0.432	-0.434	-0.434	-0.435	-0.436	-0.439	-0.439	-0.440	-0.442	-0.442	-0.445	-0.448	-0.449	-0.450	-0.452	-0.455	-0.458	-0.460	-0.461	-0.464	-0.466	-0.470	-0.472	-0.475	-0.480	-0.484	-0.486	-0.491	-0.496	-0.501	-0.506	-0.512	-0.519	-0.526	-0.532	-0.541	-0.550	-0.560	-0.569	-0.580	-0.590	-0.604	-0.615	-0.629	-0.641	-0.656	-0.670	-0.685	-0.700	-0.718	-0.735	-0.752	-0.770	-0.789	-0.808	-0.828	-0.846	-0.865	-0.886	-0.906	-0.926	-0.948	-0.968	-0.989	-1.008	-1.029	-1.050	-1.069	-1.089	-1.109	-1.128	-1.148	-1.165	-1.182	-1.199	-1.215	-1.231	-1.246	-1.261	-1.274	-1.288	-1.299	-1.310	-1.320	-1.329	-1.336	-1.342	-1.348	-1.354	-1.356	-1.359	-1.360	-1.360	-1.359	-1.356	-1.352	-1.348	-1.342	-1.336	-1.329	-1.320	-1.311	-1.300	-1.288	-1.276	-1.262	-1.249	-1.234	-1.218	-1.200	-1.182	-1.165	-1.145	-1.126	-1.105	-1.084	-1.064	-1.041	-1.019	-0.995	-0.972	-0.948	-0.924	-0.899	-0.874	-0.850	-0.826	-0.801	-0.776	-0.752	-0.726	-0.702	-0.678	-0.652	-0.628	-0.602	-0.579	-0.554	-0.530	-0.506	-0.482	-0.459	-0.436	-0.414	-0.391	-0.369	-0.348	-0.326	-0.306	-0.285	-0.264	-0.244	-0.224	-0.205	-0.188	-0.169	-0.151	-0.134	-0.116	-0.099	-0.082	-0.068	-0.052	-0.038	-0.024	-0.010	0.002	0.015	0.028	0.038	0.049	0.059	0.068	0.076	0.084	0.091	0.099	0.105	0.110	0.115	0.121	0.124	0.129	0.131	0.135	0.136	0.139	0.141	0.142	0.144	0.144	0.144	0.145	0.144	0.144	0.145	0.145	0.145	0.146	0.146	0.148	0.149	0.150	0.152	0.155	0.159	0.164	0.169	0.174	0.181	0.188	0.196	0.205	0.215	0.226	0.238	0.250	0.264	0.279	0.296	0.312	0.330	0.350	0.370	0.391	0.414	0.436	0.461	0.486	0.510	0.536	0.562	0.590	0.618	0.646	0.675	0.704	0.734	0.762	0.792	0.822	0.851	0.881	0.910	0.938	0.966	0.995	1.021	1.048	1.074	1.099	1.122	1.145	1.168	1.189	1.209	1.228	1.245	1.260	1.275	1.289	1.301	1.311	1.321	1.330	1.336	1.341	1.346	1.349	1.350	1.350	1.350	1.349	1.346	1.342	1.339	1.332	1.326	1.319	1.311	1.302	1.294	1.284	1.274	1.264	1.254	1.242	1.232	1.221	1.211	1.200	1.190	1.180	1.170	1.161	1.151	1.145	1.136	1.130	1.124	1.119	1.114	1.111	1.109	1.108	1.106	1.108	1.110	1.112	1.116	1.122	1.128	1.136	1.144	1.154	1.164	1.176	1.189	1.204	1.219	1.235	1.251	1.269	1.288	1.308	1.328	1.349	1.370	1.392	1.414	1.438	1.461	1.486	1.510	1.532	1.556	1.582	1.605	1.630	1.655	1.679	1.702	1.725	1.749	1.770	1.792	1.814	1.834	1.854	1.872	1.889	1.906	1.922	1.939	1.952	1.965	1.979	1.989	2.000	2.010	2.018	2.025	2.031	2.036	2.039	2.041	2.044	2.045	2.045	2.044	2.041	2.039	2.035	2.031	2.025	2.019	2.013	2.004	1.996	1.988	1.980	1.971	1.961	1.951	1.941	1.930	1.919	1.909	1.898	1.886	1.875	1.865	1.855	1.844	1.835	1.825	1.815	1.806	1.798	1.790	1.782	1.775	1.768	1.761	1.755	1.749	1.744	1.740	1.736	1.731	1.729	1.726	1.722	1.721	1.719	1.719	1.716	1.718	1.716	1.716	1.716	1.716	1.718	1.716	1.718	1.718	1.718	1.718	1.719	1.718	1.719	1.718	1.716	1.715	1.714	1.712	1.710	1.706	1.702	1.699	1.694	1.688	1.681	1.674	1.666	1.659	1.649	1.638	1.625	1.614	1.600	1.585	1.570	1.554	1.535	1.518	1.498	1.478	1.456	1.434	1.411	1.386	1.362	1.338	1.310	1.281	1.252	1.224	1.195	1.164	1.132	1.101	1.070	1.038	1.005	0.972	0.940	0.908	0.874	0.842	0.810	0.778	0.746	0.715	0.684	0.654	0.624	0.595	0.568	0.541	0.515	0.491	0.468	0.445	0.425	0.406	0.388	0.372	0.358	0.344	0.332	0.324	0.316	0.310	0.308	0.305	0.305	0.308	0.312	0.319	0.326	0.338	0.349	0.364	0.380	0.399	0.419	0.440	0.464	0.489	0.516	0.545	0.575	0.606	0.639	0.672	0.709	0.745	0.781	0.820	0.859	0.899	0.939	0.980	1.020	1.062	1.104	1.145	1.185	1.228	1.268	1.308	1.348	1.385	1.424	1.460	1.498	1.532	1.568	1.601	1.632	1.662	1.691	1.719	1.744	1.768	1.789	1.810	1.828	1.845	1.859	1.872	1.884	1.892	1.899	1.904	1.909	1.910	1.909	1.906	1.904	1.896	1.889	1.880	1.869	1.856	1.842	1.828	1.811	1.794	1.775	1.754	1.734	1.711	1.688	1.664	1.639	1.615	1.589	1.562	1.536	1.509	1.481	1.454	1.428	1.400	1.374	1.348	1.320	1.294	1.268	1.242	1.218	1.192	1.169	1.146	1.122	1.101	1.080	1.060	1.040	1.020	1.001	0.984	0.968	0.951	0.935	0.921	0.908	0.895	0.882	0.870	0.860	0.850	0.840	0.831	0.824	0.816	0.810	0.804	0.799	0.794	0.790	0.785	0.782	0.780	0.779	0.775	0.775	0.774	0.774	0.774	0.775	0.774	0.775	0.778	0.778	0.780	0.781	0.784	0.785	0.788	0.789	0.791	0.795	0.796	0.800	0.801	0.804	0.806	0.810	0.812	0.815	0.818	0.819	0.820	0.822	0.824	0.824	0.825	0.825	0.826	0.825	0.824	0.822	0.820	0.818	0.815	0.811	0.806	0.802	0.798	0.791	0.785	0.779	0.770	0.762	0.752	0.744	0.734	0.722	0.711	0.700	0.688	0.675	0.661	0.648	0.632	0.618	0.602	0.588	0.572	0.556	0.540	0.522	0.506	0.490	0.472	0.455	0.439	0.421	0.406	0.389	0.372	0.358	0.342	0.326	0.311	0.298	0.285	0.271	0.259	0.246	0.236	0.224	0.215	0.205	0.198	0.189	0.181	0.175	0.170	0.164	0.161	0.156	0.154	0.152	0.151	0.151	0.151	0.152	0.155	0.156	0.161	0.165	0.169	0.174	0.179	0.186	0.191	0.199	0.205	0.212	0.220	0.229	0.238	0.245	0.254	0.264	0.272	0.281	0.291	0.300	0.310	0.320	0.329	0.338	0.348	0.358	0.368	0.376	0.385	0.395	0.404	0.412	0.424	0.432	0.440	0.449	0.458	0.466	0.474	0.482	0.491	0.500	0.507	0.515	0.524	0.532	0.539	0.548	0.555	0.562	0.570	0.578	0.585	0.594	0.600	0.606	0.614	0.621	0.628	0.634	0.640	0.646	0.651	0.658	0.662	0.666	0.671	0.675	0.680	0.684	0.688	0.690	0.692	0.694	0.696	0.698	0.700	0.701	0.701	0.701	0.701	0.701	0.700	0.700	0.698	0.696	0.695	0.692	0.691	0.689	0.686	0.684	0.681	0.679	0.675	0.674	0.671	0.668	0.665	0.662	0.660	0.659	0.656	0.655	0.652	0.652	0.651	0.651	0.651	0.652	0.654	0.655	0.658	0.659	0.661	0.665	0.669	0.672	0.678	0.682	0.688	0.694	0.699	0.704	0.710	0.716	0.722	0.729	0.735	0.742	0.749	0.755	0.762	0.769	0.775	0.781	0.788	0.792	0.798	0.802	0.805	0.809	0.812	0.815	0.818	0.819	0.818	0.818	0.818	0.815	0.812	0.810	0.805	0.799	0.792	0.786	0.778	0.769	0.759	0.748	0.736	0.722	0.709	0.695	0.679	0.662	0.646	0.628	0.609	0.590	0.570	0.550	0.529	0.509	0.488	0.465	0.444	0.420	0.399	0.376	0.354	0.331	0.308	0.285	0.264	0.241	0.220	0.199	0.179	0.158	0.139	0.119	0.100	0.084	0.066	0.049	0.035	0.020	0.005	-0.008	-0.020	-0.032	-0.044	-0.054	-0.062	-0.071	-0.079	-0.086	-0.091	-0.096	-0.100	-0.104	-0.106	-0.108	-0.109	-0.110	-0.110	-0.110	-0.108	-0.106	-0.105	-0.101	-0.099	-0.096	-0.092	-0.088	-0.084	-0.079	-0.075	-0.070	-0.064	-0.059	-0.054	-0.049	-0.042	-0.036	-0.031	-0.025	-0.019	-0.014	-0.008	0.000	0.005	0.011	0.018	0.024	0.029	0.034	0.040	0.046	0.051	0.058	0.062	0.068	0.074	0.080	0.085	0.090	0.096	0.102	0.109	0.115	0.121	0.129	0.136	0.144	0.151	0.160	0.168	0.176	0.185	0.195	0.205	0.215	0.226	0.236	0.249	0.261	0.272	0.286	0.300	0.314	0.329	0.342	0.359	0.374	0.391	0.406	0.425	0.442	0.459	0.479	0.496	0.516	0.535	0.555	0.574	0.595	0.615	0.636	0.658	0.680	0.701	0.722	0.745	0.768	0.789	0.812	0.835	0.856	0.879	0.901	0.924	0.945	0.966	0.988	1.009	1.030	1.050	1.069	1.086	1.105	1.122	1.140	1.155	1.171	1.185	1.199	1.212	1.225	1.235	1.245	1.255	1.262	1.269	1.274	1.278	1.281	1.282	1.284	1.282	1.280	1.276	1.272	1.268	1.261	1.254	1.244	1.232	1.221	1.208	1.194	1.179	1.164	1.146	1.128	1.109	1.089	1.068	1.046	1.025	1.002	0.979	0.955	0.931	0.908	0.884	0.858	0.835	0.810	0.785	0.762	0.739	0.715	0.692	0.670	0.650	0.628	0.609	0.589	0.570	0.552	0.536	0.520	0.506	0.491	0.479	0.469	0.459	0.450	0.442	0.435	0.431	0.428	0.425	0.424	0.425	0.426	0.430	0.434	0.439	0.444	0.451	0.460	0.469	0.479	0.490	0.501	0.515	0.529	0.542	0.558	0.574	0.589	0.606	0.624	0.641	0.660	0.680	0.698	0.719	0.738	0.758	0.778	0.798	0.816	0.838	0.858	0.876	0.896	0.916	0.934	0.954	0.972	0.990	1.009	1.026	1.044	1.061	1.078	1.094	1.110	1.124	1.139	1.154	1.166	1.180	1.191	1.202	1.214	1.225	1.234	1.242	1.250	1.258	1.264	1.271	1.275	1.281	1.285	1.289	1.290	1.291	1.294	1.294	1.294	1.291	1.290	1.288	1.284	1.280	1.274	1.269	1.264	1.256	1.249	1.240	1.232	1.224	1.214	1.204	1.194	1.182	1.171	1.160	1.146	1.135	1.121	1.109	1.096	1.084	1.069	1.056	1.044	1.030	1.018	1.005	0.992	0.980	0.969	0.956	0.946	0.935	0.925	0.915	0.905	0.898	0.889	0.880	0.874	0.868	0.860	0.855	0.849	0.845	0.839	0.835	0.831	0.828	0.824	0.821	0.818	0.816	0.812	0.811	0.809	0.806	0.805	0.802	0.800	0.799	0.796	0.792	0.791	0.788	0.785	0.780	0.776	0.771	0.766	0.760	0.755	0.748	0.740	0.732	0.724	0.715	0.706	0.696	0.686	0.676	0.666	0.655	0.645	0.635	0.622	0.611	0.601	0.590	0.579	0.568	0.558	0.548	0.539	0.530	0.521	0.514	0.506	0.501	0.496	0.492	0.489	0.486	0.485	0.486	0.488	0.489	0.492	0.499	0.504	0.511	0.520	0.530	0.541	0.554	0.569	0.584	0.598	0.615	0.634	0.652	0.672	0.694	0.715	0.739	0.761	0.785	0.809	0.834	0.859	0.884	0.909	0.934	0.960	0.985	1.009	1.034	1.059	1.082	1.106	1.129	1.150	1.171	1.191	1.211	1.230	1.248	1.265	1.280	1.295	1.309	1.321	1.332	1.342	1.352	1.360	1.369	1.374	1.379	1.382	1.386	1.388	1.388	1.386	1.385	1.382	1.379	1.374	1.369	1.362	1.356	1.349	1.341	1.331	1.321	1.311	1.300	1.288	1.276	1.265	1.251	1.239	1.226	1.211	1.199	1.185	1.170	1.156	1.142	1.128	1.112	1.098	1.082	1.068	1.052	1.038	1.022	1.008	0.992	0.979	0.964	0.950	0.935	0.920	0.906	0.891	0.879	0.864	0.851	0.836	0.822	0.810	0.796	0.784	0.771	0.759	0.746	0.735	0.722	0.711	0.701	0.690	0.678	0.668	0.658	0.646	0.635	0.625	0.615	0.604	0.594	0.582	0.572	0.562	0.551	0.541	0.530	0.520	0.509	0.499	0.488	0.478	0.466	0.456	0.445	0.434	0.424	0.412	0.401	0.390	0.380	0.369	0.358	0.346	0.336	0.324	0.312	0.301	0.290	0.278	0.268	0.255	0.244	0.232	0.220	0.210	0.198	0.186	0.174	0.162	0.151	0.139	0.128	0.115	0.104	0.092	0.080	0.069	0.056	0.044	0.032	0.020	0.008	-0.005	-0.019	-0.031	-0.045	-0.059	-0.072	-0.086	-0.102	-0.116	-0.132	-0.149	-0.165	-0.184	-0.200	-0.219	-0.239	-0.258	-0.278	-0.298	-0.319	-0.340	-0.361	-0.382	-0.406	-0.429	-0.452	-0.476	-0.500	-0.524	-0.548	-0.572	-0.596	-0.621	-0.645	-0.670	-0.692	-0.718	-0.739	-0.762	-0.784	-0.805	-0.825	-0.845	-0.862	-0.881	-0.898	-0.912	-0.926	-0.939	-0.949	-0.958	-0.966	-0.971	-0.975	-0.978	-0.978	-0.975	-0.971	-0.965	-0.959	-0.949	-0.938	-0.924	-0.909	-0.890	-0.871	-0.850	-0.828	-0.802	-0.776	-0.749	-0.719	-0.689	-0.656	-0.624	-0.590	-0.555	-0.519	-0.481	-0.445	-0.408	-0.369	-0.331	-0.294	-0.255	-0.219	-0.181	-0.145	-0.111	-0.076	-0.042	-0.010	0.020	0.050	0.078	0.104	0.128	0.151	0.171	0.189	0.205	0.220	0.232	0.242	0.250	0.255	0.259	0.260	0.259	0.256	0.250	0.242	0.234	0.224	0.210	0.194	0.179	0.161	0.141	0.121	0.100	0.079	0.056	0.034	0.011	-0.012	-0.036	-0.060	-0.084	-0.106	-0.129	-0.150	-0.172	-0.191	-0.210	-0.229	-0.244	-0.260	-0.272	-0.282	-0.292	-0.299	-0.305	-0.309	-0.311	-0.311	-0.309	-0.302	-0.296	-0.288	-0.276	-0.262	-0.248	-0.231	-0.211	-0.191	-0.169	-0.144	-0.119	-0.091	-0.064	-0.034	-0.004	0.028	0.060	0.092	0.125	0.160	0.192	0.226	0.261	0.295	0.329	0.361	0.395	0.426	0.459	0.489	0.518	0.546	0.575	0.601	0.626	0.651	0.674	0.695	0.715	0.734	0.751	0.768	0.781	0.794	0.804	0.814	0.822	0.830	0.836	0.840	0.844	0.845	0.846	0.846	0.845	0.842	0.839	0.835	0.831	0.825	0.819	0.812	0.805	0.798	0.789	0.781	0.772	0.764	0.755	0.746	0.738	0.728	0.716	0.708	0.698	0.688	0.678	0.668	0.658	0.649	0.639	0.630	0.621	0.612	0.604	0.595	0.586	0.579	0.571	0.564	0.556	0.550	0.542	0.536	0.530	0.524	0.519	0.514	0.509	0.504	0.500	0.495	0.491	0.488	0.484	0.481	0.479	0.478	0.475	0.474	0.472	0.472	0.472	0.472	0.475	0.476	0.479	0.482	0.486	0.490	0.495	0.500	0.506	0.514	0.521	0.529	0.538	0.546	0.556	0.566	0.578	0.589	0.600	0.614	0.626	0.640	0.654	0.669	0.682	0.699	0.715	0.731	0.748	0.764	0.781	0.799	0.816	0.834	0.851	0.869	0.886	0.905	0.922	0.941	0.959	0.978	0.996	1.015	1.032	1.050	1.069	1.088	1.105	1.124	1.141	1.159	1.176	1.194	1.212	1.229	1.246	1.264	1.282	1.299	1.315	1.331	1.348	1.364	1.380	1.396	1.411	1.428	1.442	1.460	1.475	1.490	1.506	1.521	1.536	1.551	1.566	1.581	1.595	1.610	1.624	1.638	1.651	1.665	1.679	1.692	1.705	1.718	1.729	1.741	1.752	1.764	1.775	1.785	1.796	1.805	1.815	1.825	1.835	1.844	1.852	1.861	1.870	1.878	1.885	1.894	1.901	1.908	1.914	1.922	1.929	1.934	1.940	1.946	1.952	1.958	1.962	1.969	1.972	1.978	1.982	1.986	1.991	1.995	1.999	2.002	2.006	2.009	2.011	2.015	2.018	2.020	2.022	2.025	2.026	2.027	2.029	2.030	2.029	2.029	2.027	2.026	2.025	2.022	2.019	2.015	2.010	2.006	2.000	1.994	1.986	1.979	1.970	1.961	1.951	1.941	1.930	1.919	1.908	1.894	1.881	1.868	1.854	1.839	1.824	1.808	1.791	1.775	1.760	1.742	1.726	1.709	1.692	1.676	1.661	1.645	1.629	1.612	1.599	1.584	1.570	1.556	1.544	1.531	1.519	1.509	1.499	1.490	1.481	1.474	1.466	1.461	1.455	1.452	1.448	1.446	1.445	1.445	1.446	1.448	1.449	1.452	1.456	1.461	1.466	1.474	1.480	1.488	1.495	1.504	1.511	1.520	1.529	1.538	1.546	1.555	1.565	1.572	1.581	1.591	1.599	1.606	1.615	1.621	1.629	1.635	1.641	1.646	1.651	1.655	1.659	1.662	1.666	1.666	1.669	1.670	1.671	1.671	1.670	1.669	1.668	1.666	1.662	1.659	1.656	1.652	1.648	1.644	1.640	1.635	1.630	1.625	1.621	1.615	1.611	1.606	1.601	1.596	1.591	1.588	1.582	1.579	1.575	1.571	1.568	1.565	1.562	1.560	1.556	1.555	1.552	1.550	1.548	1.546	1.542	1.541	1.539	1.538	1.535	1.534	1.530	1.528	1.525	1.521	1.519	1.515	1.511	1.508	1.504	1.499	1.492	1.489	1.482	1.475	1.468	1.461	1.452	1.444	1.434	1.424	1.414	1.402	1.391	1.379	1.368	1.354	1.341	1.329	1.314	1.300	1.286	1.271	1.258	1.244	1.230	1.215	1.201	1.186	1.174	1.159	1.146	1.134	1.121	1.110	1.099	1.088	1.078	1.069	1.061	1.054	1.048	1.041	1.038	1.035	1.032	1.032	1.031	1.034	1.035	1.039	1.044	1.049	1.056	1.064	1.072	1.082	1.092	1.104	1.118	1.131	1.146	1.161	1.179	1.195	1.214	1.232	1.251	1.271	1.291	1.311	1.332	1.352	1.374	1.394	1.414	1.435	1.456	1.476	1.495	1.514	1.532	1.551	1.569	1.585	1.600	1.615	1.629	1.641	1.654	1.664	1.674	1.682	1.689	1.696	1.701	1.705	1.706	1.708	1.708	1.706	1.705	1.700	1.695	1.690	1.682	1.674	1.665	1.655	1.644	1.631	1.619	1.605	1.590	1.575	1.559	1.542	1.525	1.508	1.489	1.470	1.452	1.434	1.415	1.396	1.376	1.358	1.339	1.321	1.302	1.285	1.268	1.249	1.231	1.215	1.198	1.182	1.165	1.150	1.134	1.120	1.105	1.091	1.078	1.065	1.051	1.039	1.028	1.016	1.004	0.994	0.982	0.972	0.961	0.951	0.941	0.931	0.921	0.911	0.902	0.891	0.882	0.871	0.861	0.850	0.839	0.828	0.816	0.805	0.792	0.779	0.765	0.751	0.738	0.722	0.706	0.691	0.674	0.656	0.639	0.620	0.600	0.581	0.560	0.540	0.518	0.496	0.474	0.451	0.428	0.404	0.380	0.355	0.331	0.306	0.281	0.256	0.231	0.206	0.182	0.159	0.134	0.111	0.088	0.065	0.042	0.020	-0.001	-0.021	-0.041	-0.061	-0.079	-0.096	-0.112	-0.128	-0.142	-0.155	-0.166	-0.178	-0.186	-0.194	-0.201	-0.208	-0.212	-0.215	-0.216	-0.218	-0.216	-0.215	-0.211	-0.209	-0.202	-0.196	-0.189	-0.180	-0.170	-0.159	-0.149	-0.135	-0.122	-0.109	-0.094	-0.078	-0.061	-0.045	-0.029	-0.011	0.009	0.026	0.045	0.064	0.084	0.102	0.121	0.140	0.161	0.180	0.199	0.218	0.236	0.254	0.272	0.290	0.308	0.325	0.341	0.356	0.372	0.386	0.400	0.412	0.426	0.439	0.450	0.461	0.471	0.481	0.490	0.499	0.506	0.514	0.520	0.526	0.531	0.536	0.540	0.544	0.546	0.550	0.551	0.554	0.555	0.556	0.555	0.556	0.555	0.556	0.556	0.554	0.554	0.552	0.551	0.549	0.548	0.546	0.545	0.542	0.541	0.540	0.538	0.536	0.534	0.534	0.532	0.531	0.530	0.530	0.529	0.530	0.529	0.530	0.530	0.531	0.531	0.532	0.534	0.535	0.538	0.539	0.541	0.545	0.548	0.551	0.554	0.558	0.561	0.566	0.570	0.575	0.579	0.584	0.589	0.594	0.599	0.604	0.610	0.616	0.621	0.628	0.632	0.639	0.645	0.650	0.658	0.662	0.669	0.675	0.680	0.688	0.692	0.698	0.702	0.708	0.712	0.716	0.721	0.725	0.729	0.732	0.735	0.738	0.740	0.741	0.741	0.742	0.742	0.742	0.740	0.740	0.736	0.734	0.730	0.725	0.721	0.715	0.709	0.704	0.695	0.688	0.680	0.670	0.660	0.650	0.639	0.628	0.615	0.601	0.589	0.574	0.560	0.544	0.528	0.512	0.496	0.480	0.462	0.446	0.429	0.411	0.392	0.375	0.358	0.339	0.322	0.304	0.286	0.270	0.252	0.236	0.220	0.204	0.189	0.175	0.161	0.148	0.135	0.124	0.112	0.102	0.094	0.085	0.078	0.071	0.065	0.060	0.056	0.051	0.050	0.049	0.048	0.048	0.049	0.050	0.054	0.056	0.060	0.066	0.071	0.078	0.084	0.092	0.099	0.108	0.118	0.126	0.136	0.146	0.155	0.166	0.178	0.188	0.198	0.209	0.220	0.230	0.241	0.252	0.264	0.275	0.285	0.295	0.305	0.316	0.325	0.335	0.344	0.354	0.361	0.371	0.379	0.388	0.395	0.402	0.410	0.418	0.424	0.430	0.436	0.442	0.448	0.454	0.459	0.462	0.468	0.470	0.475	0.478	0.479	0.481	0.484	0.484	0.485	0.482	0.482	0.481	0.478	0.474	0.470	0.465	0.459	0.452	0.446	0.438	0.428	0.418	0.408	0.396	0.384	0.369	0.355	0.340	0.322	0.305	0.286	0.268	0.246	0.225	0.202	0.180	0.156	0.132	0.108	0.081	0.056	0.029	0.002	-0.025	-0.052	-0.081	-0.109	-0.138	-0.165	-0.194	-0.221	-0.250	-0.278	-0.304	-0.331	-0.358	-0.382	-0.409	-0.432	-0.456	-0.479	-0.500	-0.521	-0.541	-0.560	-0.578	-0.594	-0.609	-0.622	-0.636	-0.648	-0.658	-0.666	-0.674	-0.681	-0.685	-0.690	-0.691	-0.692	-0.691	-0.690	-0.686	-0.681	-0.675	-0.669	-0.662	-0.651	-0.641	-0.630	-0.618	-0.602	-0.589	-0.572	-0.556	-0.538	-0.519	-0.500	-0.480	-0.459	-0.438	-0.415	-0.392	-0.370	-0.346	-0.322	-0.298	-0.274	-0.248	-0.222	-0.198	-0.171	-0.145	-0.120	-0.092	-0.068	-0.041	-0.015	0.011	0.038	0.064	0.090	0.116	0.142	0.168	0.194	0.219	0.245	0.269	0.294	0.319	0.342	0.366	0.389	0.412	0.435	0.456	0.479	0.500	0.520	0.541	0.560	0.579	0.599	0.616	0.634	0.650	0.666	0.681	0.698	0.711	0.724	0.738	0.750	0.761	0.771	0.781	0.791	0.800	0.809	0.816	0.821	0.829	0.835	0.839	0.842	0.848	0.850	0.854	0.855	0.858	0.859	0.861	0.861	0.862	0.862	0.864	0.864	0.862	0.861	0.861	0.861	0.861	0.859	0.858	0.858	0.858	0.856	0.855	0.855	0.854	0.852	0.851	0.851	0.850	0.850	0.850	0.849	0.849	0.849	0.848	0.848	0.846	0.845	0.844	0.842	0.844	0.842	0.841	0.839	0.838	0.834	0.831	0.829	0.825	0.822	0.819	0.812	0.806	0.801	0.792	0.786	0.778	0.769	0.759	0.749	0.738	0.726	0.714	0.701	0.688	0.672	0.658	0.641	0.625	0.608	0.590	0.571	0.551	0.532	0.511	0.491	0.469	0.448	0.424	0.401	0.378	0.354	0.331	0.306	0.281	0.258	0.232	0.208	0.184	0.158	0.132	0.109	0.085	0.060	0.036	0.012	-0.010	-0.034	-0.056	-0.078	-0.099	-0.119	-0.140	-0.160	-0.178	-0.196	-0.212	-0.229	-0.245	-0.260	-0.274	-0.288	-0.299	-0.310	-0.321	-0.330	-0.340	-0.348	-0.354	-0.360	-0.365	-0.370	-0.371	-0.375	-0.375	-0.376	-0.374	-0.371	-0.370	-0.368	-0.362	-0.358	-0.351	-0.345	-0.336	-0.329	-0.319	-0.309	-0.299	-0.286	-0.275	-0.261	-0.249	-0.235	-0.220	-0.206	-0.191	-0.176	-0.161	-0.145	-0.129	-0.112	-0.095	-0.079	-0.062	-0.046	-0.029	-0.014	0.001	0.019	0.032	0.049	0.064	0.078	0.092	0.105	0.119	0.131	0.144	0.155	0.166	0.176	0.185	0.194	0.201	0.210	0.215	0.220	0.224	0.228	0.230	0.231	0.231	0.231	0.230	0.228	0.224	0.221	0.215	0.209	0.202	0.194	0.185	0.175	0.165	0.152	0.141	0.128	0.114	0.100	0.084	0.069	0.052	0.036	0.018	0.000	-0.019	-0.036	-0.056	-0.076	-0.096	-0.116	-0.136	-0.156	-0.175	-0.196	-0.216	-0.235	-0.254	-0.274	-0.292	-0.310	-0.328	-0.344	-0.360	-0.376	-0.391	-0.406	-0.420	-0.434	-0.445	-0.456	-0.468	-0.478	-0.485	-0.492	-0.499	-0.505	-0.509	-0.512	-0.514	-0.516	-0.518	-0.518	-0.515	-0.512	-0.511	-0.507	-0.502	-0.496	-0.490	-0.484	-0.476	-0.469	-0.459	-0.450	-0.441	-0.430	-0.420	-0.409	-0.399	-0.388	-0.376	-0.365	-0.354	-0.344	-0.332	-0.322	-0.311	-0.301	-0.291	-0.281	-0.272	-0.262	-0.255	-0.246	-0.240	-0.232	-0.226	-0.219	-0.214	-0.209	-0.204	-0.200	-0.196	-0.192	-0.190	-0.189	-0.186	-0.185	-0.184	-0.184	-0.184	-0.184	-0.184	-0.185	-0.186	-0.188	-0.189	-0.191	-0.194	-0.196	-0.199	-0.201	-0.204	-0.206	-0.209	-0.212	-0.216	-0.221	-0.224	-0.228	-0.232	-0.236	-0.241	-0.245	-0.250	-0.255	-0.260	-0.265	-0.271	-0.278	-0.284	-0.289	-0.295	-0.302	-0.309	-0.316	-0.324	-0.331	-0.339	-0.346	-0.354	-0.361	-0.370	-0.378	-0.386	-0.395	-0.404	-0.412	-0.420	-0.429	-0.436	-0.445	-0.454	-0.461	-0.469	-0.476	-0.484	-0.490	-0.498	-0.504	-0.510	-0.515	-0.520	-0.525	-0.530	-0.534	-0.538	-0.540	-0.541	-0.542	-0.545	-0.546	-0.546	-0.545	-0.545	-0.544	-0.540	-0.538	-0.534	-0.530	-0.525	-0.520	-0.515	-0.509	-0.502	-0.496	-0.489	-0.481	-0.474	-0.466	-0.458	-0.451	-0.442	-0.434	-0.425	-0.416	-0.409	-0.401	-0.392	-0.385	-0.378	-0.370	-0.362	-0.355	-0.349	-0.341	-0.334	-0.329	-0.321	-0.316	-0.311	-0.306	-0.301	-0.296	-0.292	-0.289	-0.285	-0.281	-0.279	-0.276	-0.272	-0.271	-0.269	-0.268	-0.266	-0.265	-0.264	-0.262	-0.261	-0.261	-0.260	-0.260	-0.260	-0.260	-0.260	-0.261	-0.261	-0.262	-0.262	-0.264	-0.266	-0.268	-0.269	-0.271	-0.272	-0.275	-0.278	-0.281	-0.284	-0.288	-0.292	-0.298	-0.301	-0.306	-0.312	-0.318	-0.324	-0.329	-0.336	-0.344	-0.351	-0.360	-0.369	-0.378	-0.389	-0.399	-0.410	-0.424	-0.435	-0.449	-0.462	-0.476	-0.490	-0.506	-0.520	-0.538	-0.555	-0.572	-0.591	-0.610	-0.628	-0.648	-0.668	-0.688	-0.709	-0.730	-0.751	-0.772	-0.795	-0.816	-0.838	-0.861	-0.884	-0.906	-0.929	-0.951	-0.974	-0.995	-1.018	-1.038	-1.058	-1.079	-1.099	-1.118	-1.136	-1.155	-1.171	-1.188	-1.204	-1.218	-1.231	-1.244	-1.255	-1.265	-1.274	-1.282	-1.289	-1.295	-1.298	-1.301	-1.302	-1.304	-1.301	-1.300	-1.295	-1.290	-1.284	-1.275	-1.266	-1.254	-1.242	-1.229	-1.214	-1.198	-1.180	-1.161	-1.141	-1.120	-1.098	-1.076	-1.051	-1.026	-1.000	-0.975	-0.949	-0.920	-0.891	-0.862	-0.834	-0.805	-0.774	-0.744	-0.714	-0.685	-0.654	-0.624	-0.594	-0.564	-0.534	-0.505	-0.475	-0.446	-0.418	-0.388	-0.360	-0.331	-0.305	-0.279	-0.252	-0.226	-0.201	-0.178	-0.154	-0.130	-0.108	-0.085	-0.064	-0.041	-0.022	-0.002	0.018	0.036	0.055	0.072	0.090	0.108	0.124	0.140	0.156	0.171	0.188	0.201	0.216	0.230	0.244	0.256	0.269	0.281	0.292	0.304	0.315	0.326	0.335	0.345	0.354	0.364	0.371	0.380	0.389	0.398	0.404	0.412	0.418	0.424	0.431	0.438	0.442	0.449	0.452	0.459	0.464	0.468	0.472	0.476	0.480	0.484	0.488	0.491	0.495	0.499	0.504	0.506	0.512	0.516	0.521	0.526	0.531	0.538	0.542	0.549	0.556	0.564	0.572	0.580	0.589	0.599	0.609	0.620	0.631	0.644	0.658	0.670	0.684	0.699	0.714	0.730	0.745	0.762	0.780	0.798	0.816	0.835	0.854	0.874	0.892	0.912	0.932	0.952	0.974	0.994	1.015	1.035	1.055	1.076	1.095	1.114	1.134	1.152	1.170	1.188	1.205	1.221	1.238	1.252	1.265	1.278	1.290	1.301	1.310	1.320	1.328	1.336	1.342	1.348	1.351	1.355	1.359	1.360	1.361	1.360	1.359	1.356	1.354	1.350	1.346	1.340	1.335	1.329	1.321	1.314	1.306	1.298	1.289	1.280	1.271	1.264	1.255	1.246	1.238	1.229	1.221	1.214	1.208	1.200	1.194	1.189	1.185	1.180	1.176	1.174	1.172	1.172	1.172	1.175	1.176	1.181	1.185	1.191	1.199	1.206	1.216	1.226	1.238	1.251	1.265	1.280	1.296	1.314	1.331	1.350	1.369	1.389	1.410	1.432	1.455	1.479	1.502	1.526	1.550	1.576	1.600	1.624	1.649	1.674	1.698	1.722	1.748	1.771	1.795	1.818	1.841	1.862	1.884	1.906	1.926	1.944	1.962	1.980	1.998	2.011	2.026	2.040	2.052	2.064	2.075	2.085	2.094	2.100	2.106	2.111	2.115	2.118	2.120	2.121	2.121	2.120	2.119	2.116	2.114	2.110	2.105	2.100	2.095	2.089	2.081	2.075	2.066	2.060	2.051	2.042	2.035	2.026	2.018	2.007	1.999	1.990	1.981	1.972	1.964	1.955	1.948	1.939	1.931	1.925	1.918	1.911	1.905	1.898	1.892	1.886	1.881	1.876	1.872	1.866	1.862	1.859	1.855	1.851	1.848	1.845	1.841	1.839	1.835	1.832	1.830	1.828	1.825	1.822	1.820	1.818	1.815	1.812	1.809	1.806	1.802	1.799	1.795	1.790	1.785	1.781	1.776	1.770	1.764	1.756	1.750	1.741	1.732	1.725	1.714	1.705	1.695	1.682	1.671	1.656	1.644	1.629	1.614	1.599	1.581	1.562	1.545	1.525	1.505	1.484	1.462	1.440	1.416	1.392	1.368	1.342	1.316	1.290	1.262	1.234	1.204	1.175	1.144	1.114	1.082	1.051	1.020	0.988	0.955	0.924	0.891	0.860	0.828	0.796	0.765	0.735	0.704	0.675	0.645	0.618	0.590	0.564	0.538	0.514	0.491	0.469	0.449	0.430	0.412	0.396	0.382	0.369	0.358	0.349	0.341	0.338	0.334	0.331	0.332	0.336	0.342	0.349	0.359	0.370	0.384	0.400	0.419	0.439	0.460	0.484	0.510	0.539	0.569	0.599	0.631	0.666	0.701	0.740	0.779	0.818	0.860	0.901	0.944	0.989	1.031	1.078	1.121	1.166	1.212	1.258	1.304	1.349	1.394	1.438	1.481	1.525	1.565	1.606	1.646	1.685	1.722	1.758	1.792	1.825	1.856	1.885	1.914	1.940	1.962	1.985	2.005	2.022	2.038	2.052	2.062	2.071	2.079	2.084	2.086	2.086	2.086	2.082	2.076	2.069	2.059	2.049	2.035	2.021	2.005	1.986	1.968	1.948	1.926	1.904	1.879	1.854	1.829	1.802	1.776	1.749	1.720	1.691	1.662	1.634	1.606	1.578	1.549	1.521	1.492	1.465	1.439	1.411	1.385	1.360	1.335	1.311	1.288	1.265	1.244	1.224	1.202	1.184	1.166	1.149	1.134	1.119	1.104	1.090	1.079	1.068	1.058	1.048	1.039	1.031	1.024	1.018	1.012	1.008	1.004	1.000	0.998	0.994	0.992	0.991	0.990	0.991	0.990	0.991	0.992	0.994	0.996	0.998	1.001	1.004	1.008	1.010	1.014	1.018	1.021	1.025	1.028	1.031	1.035	1.039	1.044	1.048	1.050	1.054	1.058	1.061	1.062	1.066	1.070	1.071	1.074	1.076	1.079	1.079	1.081	1.082	1.082	1.082	1.082	1.081	1.081	1.080	1.079	1.076	1.074	1.069	1.066	1.061	1.058	1.052	1.048	1.041	1.035	1.029	1.021	1.015	1.006	0.998	0.989	0.980	0.970	0.961	0.951	0.940	0.930	0.920	0.909	0.898	0.886	0.875	0.864	0.852	0.840	0.829	0.818	0.806	0.795	0.784	0.772	0.761	0.750	0.740	0.729	0.718	0.708	0.698	0.688	0.678	0.670	0.660	0.651	0.642	0.635	0.628	0.619	0.612	0.605	0.599	0.592	0.586	0.580	0.575	0.569	0.564	0.559	0.555	0.551	0.546	0.542	0.540	0.536	0.534	0.531	0.531	0.529	0.528	0.526	0.526	0.526	0.526	0.526	0.528	0.529	0.530	0.532	0.535	0.538	0.540	0.544	0.548	0.552	0.556	0.561	0.568	0.572	0.579	0.585	0.591	0.600	0.606	0.614	0.622	0.631	0.640	0.651	0.660	0.671	0.680	0.691	0.701	0.714	0.724	0.735	0.748	0.759	0.770	0.782	0.794	0.806	0.818	0.829	0.842	0.854	0.865	0.878	0.889	0.900	0.911	0.922	0.934	0.944	0.954	0.962	0.972	0.982	0.991	0.999	1.006	1.015	1.022	1.028	1.035	1.041	1.046	1.051	1.056	1.061	1.066	1.069	1.072	1.076	1.079	1.081	1.084	1.086	1.089	1.091	1.092	1.095	1.096	1.098	1.100	1.101	1.104	1.104	1.106	1.108	1.110	1.111	1.114	1.116	1.118	1.120	1.124	1.126	1.128	1.131	1.135	1.139	1.141	1.146	1.151	1.155	1.160	1.164	1.169	1.174	1.179	1.185	1.190	1.196	1.200	1.206	1.211	1.216	1.221	1.225	1.230	1.234	1.239	1.242	1.245	1.248	1.251	1.252	1.254	1.255	1.255	1.255	1.256	1.254	1.252	1.250	1.246	1.241	1.238	1.231	1.225	1.218	1.210	1.201	1.192	1.182	1.171	1.159	1.148	1.134	1.119	1.105	1.089	1.072	1.055	1.036	1.018	0.999	0.979	0.959	0.936	0.916	0.892	0.871	0.849	0.825	0.801	0.779	0.754	0.730	0.705	0.680	0.656	0.631	0.606	0.581	0.558	0.532	0.510	0.486	0.462	0.440	0.416	0.395	0.374	0.351	0.331	0.311	0.292	0.272	0.254	0.236	0.220	0.202	0.188	0.172	0.158	0.144	0.131	0.119	0.105	0.094	0.084	0.075	0.066	0.058	0.050	0.042	0.038	0.032	0.026	0.021	0.018	0.014	0.011	0.010	0.008	0.006	0.005	0.005	0.006	0.006	0.006	0.009	0.010	0.014	0.016	0.020	0.024	0.029	0.032	0.038	0.045	0.051	0.058	0.066	0.074	0.084	0.091	0.101	0.111	0.121	0.132	0.144	0.156	0.168	0.180	0.192	0.205	0.219	0.234	0.249	0.262	0.278	0.294	0.310	0.326	0.342	0.360	0.378	0.395	0.414	0.431	0.450	0.469	0.489	0.507	0.526	0.548	0.568	0.588	0.608	0.628	0.648	0.669	0.690	0.711	0.732	0.752	0.774	0.795	0.816	0.838	0.858	0.879	0.899	0.920	0.940	0.961	0.981	1.000	1.021	1.040	1.060	1.079	1.098	1.118	1.136	1.155	1.174	1.191	1.210	1.226	1.244	1.261	1.279	1.294	1.311	1.326	1.342	1.355	1.370	1.384	1.398	1.410	1.421	1.432	1.442	1.454	1.462	1.471	1.479	1.488	1.494	1.499	1.504	1.508	1.510	1.512	1.512	1.515	1.512	1.511	1.508	1.504	1.500	1.492	1.488	1.479	1.470	1.460	1.450	1.438	1.425	1.410	1.396	1.380	1.365	1.348	1.328	1.309	1.290	1.269	1.249	1.226	1.205	1.182	1.160	1.136	1.114	1.090	1.068	1.044	1.019	0.995	0.972	0.949	0.926	0.902	0.881	0.859	0.838	0.818	0.796	0.778	0.760	0.741	0.724	0.708	0.691	0.678	0.664	0.651	0.640	0.630	0.620	0.611	0.604	0.599	0.592	0.589	0.586	0.584	0.582	0.582	0.584	0.585	0.589	0.592	0.598	0.602	0.609	0.616	0.624	0.634	0.642	0.652	0.662	0.675	0.688	0.700	0.714	0.728	0.742	0.758	0.774	0.790	0.806	0.822	0.839	0.856	0.874	0.891	0.910	0.928	0.946	0.964	0.984	1.001	1.020	1.040	1.059	1.078	1.098	1.116	1.134	1.154	1.171	1.190	1.208	1.225	1.241	1.259	1.276	1.291	1.308	1.321	1.335	1.348	1.360	1.372	1.384	1.395	1.404	1.412	1.420	1.428	1.434	1.438	1.442	1.445	1.448	1.449	1.449	1.448	1.446	1.442	1.440	1.434	1.428	1.421	1.412	1.404	1.395	1.384	1.372	1.360	1.348	1.335	1.320	1.305	1.290	1.274	1.258	1.242	1.225	1.209	1.191	1.174	1.156	1.140	1.122	1.105	1.089	1.072	1.058	1.042	1.026	1.012	0.998	0.985	0.972	0.960	0.949	0.938	0.928	0.916	0.908	0.899	0.890	0.882	0.875	0.869	0.861	0.855	0.850	0.844	0.840	0.834	0.829	0.824	0.820	0.815	0.810	0.804	0.799	0.794	0.789	0.781	0.775	0.768	0.761	0.752	0.744	0.735	0.725	0.715	0.704	0.692	0.680	0.666	0.654	0.640	0.625	0.611	0.595	0.580	0.565	0.550	0.532	0.516	0.500	0.484	0.468	0.452	0.435	0.420	0.405	0.391	0.378	0.364	0.352	0.340	0.329	0.319	0.310	0.302	0.296	0.291	0.288	0.284	0.282	0.281	0.282	0.284	0.286	0.292	0.298	0.304	0.311	0.321	0.331	0.344	0.358	0.371	0.386	0.402	0.419	0.436	0.454	0.472	0.492	0.511	0.532	0.554	0.575	0.596	0.618	0.640	0.662	0.685	0.706	0.729	0.750	0.771	0.792	0.814	0.834	0.852	0.872	0.891	0.910	0.929	0.946	0.964	0.980	0.996	1.011	1.025	1.039	1.054	1.066	1.078	1.090	1.101	1.112	1.122	1.131	1.140	1.148	1.155	1.162	1.170	1.175	1.181	1.186	1.192	1.195	1.200	1.202	1.205	1.208	1.209	1.210	1.211	1.211	1.210	1.210	1.209	1.208	1.204	1.201	1.199	1.195	1.191	1.186	1.180	1.174	1.168	1.160	1.151	1.145	1.135	1.126	1.116	1.106	1.095	1.085	1.074	1.061	1.049	1.036	1.022	1.010	0.996	0.981	0.969	0.954	0.940	0.926	0.911	0.896	0.881	0.868	0.854	0.840	0.825	0.811	0.798	0.784	0.770	0.756	0.744	0.730	0.716	0.704	0.691	0.679	0.666	0.655	0.642	0.631	0.619	0.608	0.596	0.584	0.574	0.562	0.551	0.539	0.529	0.518	0.506	0.495	0.485	0.472	0.462	0.451	0.440	0.428	0.416	0.405	0.392	0.380	0.368	0.355	0.341	0.328	0.314	0.299	0.285	0.270	0.255	0.241	0.225	0.210	0.194	0.178	0.162	0.146	0.130	0.112	0.095	0.078	0.060	0.044	0.026	0.008	-0.010	-0.028	-0.046	-0.064	-0.082	-0.101	-0.120	-0.138	-0.156	-0.175	-0.194	-0.214	-0.234	-0.254	-0.272	-0.292	-0.311	-0.331	-0.351	-0.371	-0.392	-0.412	-0.432	-0.452	-0.474	-0.494	-0.514	-0.534	-0.554	-0.572	-0.592	-0.612	-0.631	-0.650	-0.669	-0.686	-0.705	-0.722	-0.739	-0.755	-0.770	-0.784	-0.799	-0.812	-0.822	-0.835	-0.845	-0.852	-0.860	-0.868	-0.872	-0.875	-0.878	-0.879	-0.878	-0.876	-0.871	-0.865	-0.859	-0.850	-0.839	-0.826	-0.812	-0.798	-0.781	-0.761	-0.742	-0.720	-0.696	-0.671	-0.646	-0.619	-0.589	-0.560	-0.529	-0.496	-0.464	-0.431	-0.396	-0.362	-0.328	-0.292	-0.258	-0.221	-0.186	-0.152	-0.118	-0.084	-0.051	-0.020	0.011	0.041	0.070	0.096	0.122	0.146	0.169	0.190	0.208	0.224	0.238	0.251	0.261	0.270	0.275	0.279	0.280	0.279	0.276	0.271	0.264	0.255	0.244	0.231	0.215	0.200	0.181	0.162	0.141	0.120	0.096	0.074	0.050	0.026	0.001	-0.022	-0.046	-0.071	-0.095	-0.118	-0.140	-0.161	-0.181	-0.199	-0.218	-0.232	-0.246	-0.259	-0.269	-0.278	-0.284	-0.288	-0.289	-0.289	-0.285	-0.279	-0.270	-0.260	-0.248	-0.232	-0.215	-0.194	-0.171	-0.148	-0.120	-0.092	-0.061	-0.029	0.005	0.040	0.078	0.115	0.155	0.194	0.234	0.276	0.318	0.360	0.402	0.444	0.486	0.529	0.570	0.611	0.651	0.690	0.729	0.766	0.801	0.836	0.871	0.902	0.932	0.962	0.988	1.014	1.039	1.060	1.079	1.098	1.115	1.129	1.142	1.154	1.162	1.171	1.178	1.181	1.184	1.186	1.185	1.184	1.182	1.178	1.172	1.168	1.160	1.151	1.144	1.132	1.122	1.111	1.100	1.088	1.075	1.061	1.049	1.035	1.021	1.006	0.991	0.976	0.961	0.946	0.931	0.915	0.900	0.885	0.870	0.855	0.842	0.828	0.812	0.799	0.785	0.770	0.758	0.744	0.730	0.718	0.705	0.692	0.681	0.669	0.659	0.649	0.636	0.628	0.618	0.609	0.600	0.591	0.584	0.578	0.570	0.564	0.559	0.554	0.550	0.548	0.544	0.541	0.541	0.541	0.541	0.544	0.545	0.549	0.551	0.558	0.562	0.569	0.576	0.585	0.592	0.601	0.612	0.622	0.635	0.648	0.659	0.672	0.688	0.701	0.716	0.732	0.749	0.765	0.781	0.799	0.816	0.832	0.851	0.869	0.888	0.905	0.922	0.940	0.958	0.975	0.992	1.010	1.028	1.044	1.061	1.079	1.094	1.111	1.126	1.142	1.158	1.174	1.189	1.205	1.220	1.235	1.249	1.265	1.279	1.294	1.308	1.322	1.338	1.351	1.366	1.381	1.396	1.411	1.426	1.441	1.455	1.471	1.488	1.504	1.519	1.535	1.551	1.568	1.585	1.601	1.618	1.635	1.652	1.669	1.686	1.704	1.719	1.736	1.752	1.769	1.785	1.800	1.815	1.829	1.842	1.856	1.870	1.882	1.895	1.908	1.919	1.930	1.940	1.950	1.959	1.966	1.974	1.980	1.986	1.990	1.994	1.998	2.000	2.001	2.001	2.002	2.001	2.000	1.999	1.996	1.992	1.989	1.984	1.979	1.972	1.966	1.960	1.952	1.944	1.936	1.926	1.918	1.909	1.900	1.889	1.880	1.870	1.861	1.851	1.841	1.831	1.820	1.810	1.801	1.790	1.781	1.771	1.760	1.750	1.741	1.731	1.722	1.712	1.704	1.694	1.685	1.676	1.668	1.659	1.651	1.644	1.635	1.626	1.619	1.611	1.605	1.596	1.589	1.581	1.574	1.566	1.559	1.552	1.546	1.540	1.532	1.528	1.521	1.514	1.509	1.502	1.498	1.492	1.488	1.482	1.479	1.474	1.470	1.466	1.462	1.459	1.456	1.452	1.450	1.448	1.445	1.444	1.442	1.440	1.440	1.440	1.440	1.439	1.439	1.440	1.441	1.442	1.444	1.445	1.448	1.450	1.452	1.455	1.458	1.460	1.462	1.466	1.470	1.474	1.478	1.480	1.482	1.488	1.491	1.494	1.498	1.501	1.504	1.508	1.510	1.514	1.518	1.520	1.525	1.528	1.530	1.532	1.536	1.539	1.541	1.545	1.546	1.550	1.551	1.552	1.554	1.555	1.558	1.559	1.560	1.561	1.562	1.564	1.566	1.566	1.568	1.569	1.570	1.570	1.571	1.571	1.572	1.574	1.574	1.575	1.575	1.576	1.576	1.578	1.579	1.579	1.579	1.579	1.579	1.579	1.579	1.579	1.578	1.576	1.576	1.575	1.574	1.572	1.570	1.568	1.565	1.564	1.561	1.559	1.556	1.552	1.549	1.545	1.541	1.536	1.532	1.528	1.521	1.515	1.510	1.504	1.496	1.490	1.482	1.475	1.466	1.459	1.451	1.442	1.434	1.424	1.416	1.406	1.396	1.388	1.378	1.368	1.358	1.349	1.339	1.329	1.319	1.309	1.300	1.290	1.281	1.272	1.264	1.256	1.249	1.242	1.235	1.229	1.225	1.220	1.216	1.212	1.211	1.209	1.208	1.209	1.209	1.211	1.214	1.218	1.222	1.229	1.235	1.241	1.250	1.259	1.269	1.279	1.292	1.304	1.318	1.332	1.348	1.362	1.380	1.396	1.414	1.430	1.449	1.466	1.486	1.504	1.521	1.540	1.558	1.575	1.592	1.609	1.626	1.641	1.656	1.671	1.684	1.695	1.708	1.718	1.726	1.734	1.740	1.746	1.750	1.752	1.754	1.754	1.751	1.749	1.744	1.738	1.730	1.721	1.711	1.699	1.686	1.672	1.658	1.641	1.624	1.605	1.588	1.568	1.546	1.524	1.501	1.479	1.456	1.432	1.408	1.384	1.359	1.335	1.311	1.288	1.264	1.240	1.216	1.194	1.171	1.150	1.129	1.109	1.088	1.068	1.050	1.031	1.015	0.998	0.981	0.966	0.952	0.939	0.925	0.914	0.901	0.891	0.881	0.871	0.861	0.852	0.845	0.838	0.830	0.822	0.815	0.809	0.801	0.795	0.790	0.782	0.775	0.769	0.762	0.755	0.748	0.740	0.732	0.724	0.715	0.706	0.696	0.686	0.676	0.665	0.652	0.641	0.628	0.615	0.600	0.586	0.571	0.555	0.539	0.522	0.506	0.489	0.470	0.452	0.434	0.415	0.395	0.376	0.356	0.338	0.319	0.300	0.281	0.262	0.244	0.225	0.206	0.189	0.172	0.155	0.139	0.122	0.108	0.092	0.078	0.065	0.052	0.041	0.030	0.021	0.014	0.005	-0.001	-0.008	-0.011	-0.015	-0.018	-0.019	-0.019	-0.019	-0.016	-0.014	-0.010	-0.005	0.001	0.009	0.015	0.025	0.035	0.045	0.058	0.070	0.082	0.098	0.112	0.128	0.144	0.160	0.178	0.196	0.214	0.232	0.251	0.270	0.289	0.309	0.328	0.346	0.365	0.384	0.402	0.421	0.440	0.458	0.476	0.494	0.511	0.528	0.544	0.558	0.572	0.586	0.599	0.612	0.624	0.634	0.645	0.654	0.662	0.671	0.678	0.684	0.689	0.692	0.696	0.700	0.702	0.704	0.704	0.702	0.702	0.701	0.700	0.696	0.694	0.690	0.686	0.681	0.678	0.671	0.666	0.661	0.655	0.650	0.644	0.638	0.631	0.626	0.620	0.615	0.609	0.602	0.598	0.592	0.588	0.582	0.579	0.574	0.571	0.568	0.565	0.562	0.561	0.559	0.559	0.558	0.558	0.559	0.559	0.561	0.562	0.565	0.569	0.572	0.576	0.581	0.586	0.591	0.598	0.604	0.610	0.619	0.625	0.634	0.642	0.651	0.660	0.669	0.679	0.689	0.699	0.710	0.720	0.730	0.741	0.752	0.762	0.772	0.785	0.795	0.806	0.816	0.828	0.838	0.846	0.856	0.865	0.874	0.881	0.890	0.899	0.906	0.911	0.919	0.922	0.928	0.931	0.934	0.938	0.939	0.940	0.940	0.938	0.935	0.934	0.929	0.924	0.918	0.911	0.904	0.896	0.886	0.878	0.866	0.855	0.841	0.828	0.812	0.799	0.782	0.768	0.750	0.732	0.714	0.695	0.675	0.655	0.636	0.615	0.595	0.572	0.552	0.531	0.510	0.490	0.469	0.448	0.428	0.406	0.388	0.369	0.349	0.332	0.315	0.298	0.281	0.266	0.252	0.239	0.228	0.216	0.208	0.199	0.190	0.182	0.178	0.174	0.169	0.166	0.164	0.164	0.164	0.165	0.168	0.170	0.174	0.179	0.184	0.190	0.196	0.204	0.212	0.220	0.229	0.239	0.249	0.258	0.269	0.279	0.291	0.301	0.312	0.324	0.334	0.344	0.355	0.365	0.375	0.385	0.394	0.404	0.414	0.422	0.431	0.439	0.449	0.456	0.464	0.470	0.476	0.482	0.489	0.495	0.500	0.506	0.511	0.515	0.521	0.524	0.530	0.534	0.536	0.540	0.544	0.546	0.549	0.551	0.552	0.554	0.555	0.556	0.556	0.556	0.558	0.556	0.554	0.552	0.549	0.546	0.541	0.536	0.531	0.525	0.516	0.507	0.499	0.488	0.478	0.464	0.450	0.436	0.420	0.404	0.386	0.368	0.348	0.328	0.305	0.281	0.258	0.232	0.206	0.180	0.151	0.124	0.095	0.065	0.035	0.004	-0.028	-0.059	-0.091	-0.122	-0.155	-0.186	-0.219	-0.249	-0.281	-0.311	-0.341	-0.370	-0.400	-0.428	-0.454	-0.480	-0.504	-0.526	-0.549	-0.570	-0.589	-0.606	-0.622	-0.638	-0.651	-0.662	-0.671	-0.680	-0.686	-0.691	-0.695	-0.696	-0.696	-0.695	-0.690	-0.686	-0.680	-0.672	-0.662	-0.650	-0.639	-0.624	-0.610	-0.594	-0.575	-0.558	-0.538	-0.518	-0.496	-0.474	-0.451	-0.428	-0.402	-0.379	-0.354	-0.329	-0.302	-0.278	-0.251	-0.226	-0.200	-0.174	-0.149	-0.124	-0.098	-0.072	-0.048	-0.024	0.002	0.025	0.048	0.070	0.092	0.114	0.135	0.156	0.178	0.198	0.216	0.235	0.254	0.272	0.290	0.306	0.324	0.340	0.355	0.371	0.385	0.400	0.414	0.426	0.439	0.450	0.462	0.474	0.484	0.494	0.504	0.512	0.521	0.529	0.536	0.542	0.549	0.555	0.560	0.564	0.569	0.570	0.574	0.575	0.576	0.579	0.578	0.578	0.578	0.578	0.575	0.574	0.571	0.569	0.566	0.562	0.560	0.556	0.551	0.548	0.544	0.539	0.534	0.530	0.525	0.521	0.518	0.512	0.510	0.505	0.502	0.500	0.498	0.496	0.494	0.494	0.492	0.492	0.494	0.494	0.495	0.498	0.500	0.504	0.507	0.511	0.515	0.520	0.525	0.531	0.538	0.544	0.550	0.558	0.564	0.571	0.579	0.586	0.592	0.600	0.608	0.615	0.620	0.628	0.634	0.639	0.644	0.648	0.650	0.654	0.656	0.656	0.658	0.658	0.656	0.654	0.651	0.648	0.642	0.636	0.629	0.621	0.611	0.602	0.590	0.579	0.565	0.551	0.535	0.520	0.502	0.485	0.465	0.445	0.425	0.404	0.381	0.359	0.336	0.311	0.289	0.264	0.238	0.212	0.188	0.161	0.136	0.110	0.082	0.058	0.031	0.005	-0.022	-0.049	-0.072	-0.099	-0.124	-0.149	-0.172	-0.198	-0.219	-0.242	-0.264	-0.285	-0.306	-0.326	-0.346	-0.364	-0.381	-0.398	-0.414	-0.429	-0.444	-0.456	-0.469	-0.479	-0.490	-0.499	-0.507	-0.512	-0.519	-0.524	-0.528	-0.531	-0.532	-0.534	-0.532	-0.531	-0.529	-0.526	-0.522	-0.518	-0.510	-0.504	-0.496	-0.486	-0.478	-0.468	-0.456	-0.444	-0.431	-0.419	-0.405	-0.391	-0.376	-0.360	-0.345	-0.329	-0.311	-0.295	-0.278	-0.261	-0.244	-0.228	-0.210	-0.194	-0.176	-0.161	-0.145	-0.129	-0.114	-0.099	-0.085	-0.070	-0.056	-0.045	-0.031	-0.021	-0.009	0.000	0.009	0.018	0.025	0.031	0.038	0.041	0.046	0.048	0.050	0.050	0.050	0.049	0.046	0.044	0.039	0.034	0.026	0.020	0.012	0.004	-0.006	-0.016	-0.029	-0.041	-0.054	-0.068	-0.081	-0.096	-0.112	-0.128	-0.144	-0.161	-0.178	-0.196	-0.214	-0.232	-0.250	-0.269	-0.286	-0.305	-0.324	-0.342	-0.360	-0.378	-0.394	-0.410	-0.428	-0.442	-0.459	-0.472	-0.488	-0.500	-0.512	-0.525	-0.536	-0.546	-0.555	-0.565	-0.572	-0.579	-0.585	-0.590	-0.592	-0.595	-0.598	-0.598	-0.596	-0.595	-0.592	-0.589	-0.584	-0.580	-0.574	-0.566	-0.558	-0.549	-0.540	-0.530	-0.520	-0.509	-0.498	-0.485	-0.472	-0.460	-0.448	-0.435	-0.421	-0.409	-0.398	-0.385	-0.372	-0.360	-0.350	-0.339	-0.328	-0.318	-0.308	-0.298	-0.289	-0.280	-0.274	-0.266	-0.260	-0.254	-0.249	-0.246	-0.241	-0.239	-0.238	-0.235	-0.235	-0.235	-0.235	-0.235	-0.238	-0.240	-0.241	-0.245	-0.249	-0.252	-0.256	-0.261	-0.266	-0.271	-0.276	-0.280	-0.285	-0.290	-0.295	-0.300	-0.305	-0.309	-0.314	-0.319	-0.322	-0.328	-0.330	-0.335	-0.340	-0.342	-0.346	-0.350	-0.352	-0.356	-0.358	-0.361	-0.364	-0.366	-0.369	-0.372	-0.374	-0.376	-0.378	-0.381	-0.382	-0.385	-0.388	-0.391	-0.392	-0.395	-0.399	-0.401	-0.406	-0.409	-0.412	-0.418	-0.420	-0.425	-0.429	-0.434	-0.438	-0.442	-0.448	-0.452	-0.458	-0.462	-0.468	-0.472	-0.478	-0.482	-0.489	-0.494	-0.499	-0.504	-0.509	-0.515	-0.518	-0.522	-0.528	-0.531	-0.536	-0.540	-0.544	-0.546	-0.550	-0.552	-0.555	-0.556	-0.558	-0.559	-0.559	-0.561	-0.561	-0.561	-0.561	-0.560	-0.559	-0.559	-0.558	-0.556	-0.555	-0.552	-0.551	-0.548	-0.546	-0.544	-0.541	-0.539	-0.535	-0.534	-0.531	-0.526	-0.525	-0.521	-0.518	-0.514	-0.510	-0.507	-0.504	-0.500	-0.496	-0.492	-0.489	-0.486	-0.482	-0.479	-0.476	-0.472	-0.470	-0.468	-0.464	-0.461	-0.459	-0.455	-0.452	-0.450	-0.448	-0.444	-0.442	-0.440	-0.438	-0.435	-0.434	-0.432	-0.431	-0.430	-0.429	-0.428	-0.428	-0.426	-0.426	-0.428	-0.428	-0.428	-0.429	-0.430	-0.432	-0.435	-0.438	-0.440	-0.444	-0.448	-0.451	-0.456	-0.462	-0.468	-0.472	-0.480	-0.488	-0.495	-0.502	-0.511	-0.521	-0.530	-0.540	-0.551	-0.562	-0.574	-0.588	-0.599	-0.611	-0.626	-0.639	-0.654	-0.670	-0.684	-0.700	-0.715	-0.732	-0.748	-0.765	-0.781	-0.798	-0.815	-0.832	-0.850	-0.868	-0.885	-0.902	-0.920	-0.936	-0.952	-0.969	-0.985	-1.001	-1.018	-1.032	-1.046	-1.061	-1.074	-1.086	-1.099	-1.111	-1.121	-1.131	-1.141	-1.149	-1.158	-1.162	-1.169	-1.174	-1.178	-1.179	-1.181	-1.181	-1.181	-1.180	-1.176	-1.172	-1.168	-1.160	-1.155	-1.145	-1.136	-1.125	-1.114	-1.100	-1.086	-1.071	-1.056	-1.039	-1.021	-1.002	-0.982	-0.962	-0.940	-0.919	-0.896	-0.872	-0.848	-0.822	-0.796	-0.771	-0.744	-0.718	-0.690	-0.662	-0.634	-0.606	-0.579	-0.550	-0.521	-0.492	-0.465	-0.436	-0.409	-0.380	-0.351	-0.324	-0.295	-0.268	-0.240	-0.212	-0.185	-0.160	-0.134	-0.108	-0.081	-0.056	-0.031	-0.008	0.016	0.041	0.064	0.085	0.108	0.130	0.150	0.170	0.190	0.210	0.229	0.248	0.266	0.284	0.301	0.318	0.335	0.350	0.365	0.380	0.395	0.408	0.420	0.432	0.444	0.455	0.465	0.476	0.485	0.494	0.502	0.510	0.518	0.524	0.530	0.535	0.541	0.546	0.550	0.555	0.558	0.561	0.565	0.566	0.569	0.571	0.574	0.574	0.576	0.579	0.579	0.581	0.584	0.585	0.588	0.590	0.594	0.596	0.601	0.605	0.610	0.615	0.621	0.628	0.635	0.644	0.652	0.662	0.672	0.685	0.698	0.710	0.725	0.740	0.756	0.774	0.792	0.811	0.831	0.852	0.874	0.898	0.919	0.942	0.968	0.992	1.018	1.042	1.069	1.095	1.122	1.149	1.176	1.204	1.230	1.256	1.284	1.310	1.335	1.361	1.385	1.410	1.434	1.456	1.479	1.500	1.520	1.539	1.558	1.575	1.590	1.604	1.616	1.628	1.639	1.648	1.656	1.662	1.668	1.672	1.675	1.678	1.678	1.676	1.675	1.672	1.669	1.664	1.659	1.652	1.646	1.638	1.629	1.619	1.609	1.599	1.588	1.576	1.565	1.552	1.541	1.529	1.518	1.505	1.494	1.481	1.470	1.460	1.450	1.440	1.430	1.421	1.414	1.406	1.400	1.395	1.390	1.385	1.384	1.380	1.379	1.380	1.381	1.384	1.386	1.391	1.396	1.404	1.410	1.419	1.429	1.441	1.452	1.465	1.480	1.494	1.510	1.526	1.545	1.562	1.581	1.601	1.621	1.641	1.664	1.685	1.708	1.730	1.752	1.775	1.799	1.821	1.845	1.869	1.891	1.915	1.938	1.959	1.981	2.004	2.024	2.044	2.064	2.084	2.102	2.120	2.138	2.152	2.169	2.184	2.198	2.210	2.222	2.234	2.242	2.251	2.258	2.265	2.271	2.275	2.278	2.281	2.282	2.282	2.282	2.281	2.280	2.278	2.274	2.270	2.265	2.260	2.252	2.246	2.239	2.231	2.222	2.214	2.205	2.195	2.186	2.176	2.166	2.156	2.145	2.135	2.125	2.116	2.106	2.096	2.088	2.078	2.070	2.060	2.052	2.044	2.038	2.030	2.024	2.018	2.011	2.005	2.000	1.995	1.990	1.986	1.981	1.978	1.974	1.969	1.966	1.964	1.960	1.956	1.954	1.951	1.948	1.945	1.942	1.939	1.936	1.934	1.930	1.925	1.921	1.916	1.912	1.906	1.901	1.895	1.889	1.881	1.872	1.865	1.855	1.845	1.836	1.825	1.812	1.800	1.786	1.771	1.756	1.740	1.724	1.706	1.686	1.668	1.648	1.626	1.604	1.581	1.558	1.534	1.508	1.482	1.456	1.429	1.400	1.371	1.342	1.314	1.282	1.252	1.221	1.190	1.160	1.129	1.098	1.065	1.034	1.004	0.972	0.942	0.912	0.882	0.854	0.826	0.799	0.771	0.746	0.722	0.699	0.676	0.656	0.636	0.619	0.602	0.588	0.575	0.564	0.554	0.545	0.539	0.535	0.534	0.534	0.536	0.540	0.546	0.555	0.565	0.578	0.591	0.609	0.628	0.648	0.671	0.694	0.721	0.749	0.776	0.809	0.841	0.875	0.910	0.946	0.985	1.024	1.065	1.105	1.148	1.190	1.232	1.276	1.320	1.364	1.406	1.450	1.495	1.538	1.581	1.624	1.665	1.708	1.748	1.785	1.822	1.860	1.896	1.930	1.965	1.995	2.025	2.054	2.080	2.106	2.129	2.150	2.170	2.186	2.202	2.216	2.228	2.238	2.244	2.250	2.254	2.255	2.255	2.252	2.249	2.241	2.232	2.222	2.211	2.198	2.182	2.168	2.149	2.129	2.109	2.088	2.064	2.040	2.014	1.989	1.962	1.935	1.908	1.879	1.850	1.820	1.790	1.760	1.731	1.701	1.671	1.642	1.612	1.584	1.555	1.526	1.499	1.471	1.444	1.416	1.391	1.366	1.341	1.318	1.295	1.271	1.251	1.230	1.210	1.192	1.174	1.156	1.140	1.126	1.111	1.098	1.085	1.072	1.061	1.051	1.042	1.032	1.025	1.018	1.011	1.005	1.000	0.996	0.992	0.990	0.988	0.988	0.985	0.986	0.986	0.988	0.990	0.991	0.995	0.998	1.001	1.006	1.011	1.015	1.021	1.028	1.034	1.041	1.048	1.055	1.062	1.071	1.079	1.088	1.096	1.105	1.114	1.121	1.130	1.139	1.148	1.156	1.164	1.171	1.179	1.186	1.192	1.200	1.206	1.211	1.215	1.220	1.224	1.226	1.228	1.229	1.230	1.230	1.230	1.228	1.226	1.221	1.218	1.211	1.205	1.199	1.190	1.181	1.172	1.161	1.150	1.138	1.125	1.111	1.095	1.081	1.065	1.048	1.031	1.012	0.994	0.975	0.955	0.935	0.916	0.896	0.875	0.855	0.834	0.814	0.792	0.771	0.751	0.730	0.710	0.690	0.670	0.651	0.632	0.614	0.595	0.578	0.561	0.545	0.529	0.512	0.499	0.485	0.471	0.459	0.446	0.434	0.424	0.415	0.404	0.396	0.389	0.382	0.378	0.371	0.368	0.364	0.361	0.361	0.360	0.361	0.361	0.362	0.365	0.368	0.371	0.376	0.381	0.388	0.392	0.399	0.408	0.415	0.424	0.434	0.444	0.452	0.464	0.475	0.486	0.499	0.511	0.522	0.536	0.549	0.562	0.578	0.591	0.604	0.618	0.634	0.646	0.661	0.676	0.690	0.705	0.719	0.732	0.746	0.760	0.774	0.786	0.800	0.812	0.825	0.838	0.850	0.861	0.874	0.884	0.894	0.904	0.914	0.924	0.931	0.941	0.948	0.956	0.964	0.971	0.976	0.982	0.988	0.994	0.998	1.002	1.008	1.010	1.015	1.018	1.021	1.024	1.026	1.028	1.030	1.032	1.035	1.036	1.038	1.040	1.042	1.044	1.045	1.048	1.049	1.051	1.052	1.055	1.056	1.059	1.060	1.061	1.064	1.068	1.069	1.071	1.074	1.076	1.080	1.082	1.086	1.089	1.092	1.096	1.100	1.102	1.105	1.109	1.112	1.115	1.119	1.122	1.126	1.130	1.132	1.135	1.138	1.140	1.141	1.142	1.145	1.146	1.146	1.148	1.146	1.148	1.146	1.146	1.145	1.142	1.141	1.139	1.135	1.131	1.126	1.122	1.116	1.110	1.104	1.098	1.089	1.081	1.072	1.064	1.054	1.044	1.032	1.021	1.010	0.998	0.985	0.971	0.958	0.942	0.928	0.912	0.896	0.879	0.862	0.844	0.826	0.808	0.789	0.770	0.750	0.731	0.710	0.690	0.669	0.649	0.628	0.606	0.585	0.565	0.544	0.521	0.501	0.480	0.459	0.438	0.418	0.398	0.376	0.358	0.338	0.319	0.300	0.281	0.264	0.248	0.230	0.214	0.199	0.184	0.169	0.155	0.144	0.131	0.120	0.108	0.099	0.089	0.080	0.072	0.066	0.061	0.055	0.051	0.049	0.045	0.042	0.042	0.041	0.042	0.044	0.045	0.049	0.052	0.056	0.062	0.068	0.074	0.082	0.090	0.099	0.108	0.118	0.129	0.140	0.150	0.162	0.175	0.189	0.202	0.218	0.232	0.248	0.264	0.279	0.295	0.312	0.329	0.345	0.362	0.380	0.398	0.415	0.432	0.450	0.469	0.485	0.504	0.521	0.540	0.558	0.575	0.592	0.611	0.630	0.648	0.665	0.682	0.700	0.718	0.736	0.752	0.771	0.788	0.805	0.821	0.839	0.855	0.872	0.889	0.906	0.922	0.939	0.956	0.972	0.990	1.006	1.022	100.000	5.000	2.000	1.000	7.000	3.000	1.000	718.000	2.000	963.000	3.000	1317.000	0.000	0.000	0.000	0.000	0.000	0.000	0.000	0.000	0.000	0.000	0.000	0.000	-0.949	-0.949	-0.948	-0.949	-0.948	-0.946	-0.944	-0.941	-0.939	-0.936	-0.934	-0.930	-0.926	-0.922	-0.918	-0.912	-0.910	-0.904	-0.900	-0.895	-0.891	-0.885	-0.881	-0.876	-0.871	-0.868	-0.861	-0.858	-0.852	-0.849	-0.844	-0.840	-0.835	-0.831	-0.828	-0.824	-0.821	-0.819	-0.815	-0.812	-0.811	-0.810	-0.809	-0.808	-0.808	-0.806	-0.806	-0.806	-0.808	-0.809	-0.810	-0.811	-0.814	-0.818	-0.820	-0.822	-0.826	-0.830	-0.834	-0.839	-0.842	-0.849	-0.852	-0.858	-0.864	-0.870	-0.875	-0.882	-0.889	-0.895	-0.901	-0.908	-0.914	-0.920	-0.926	-0.934	-0.940	-0.946	-0.952	-0.958	-0.964	-0.970	-0.975	-0.980	-0.984	-0.989	-0.994	-0.998	-1.000	-1.004	-1.006	-1.009	-1.011	-1.014	-1.015	-1.016	-1.016	-1.018	-1.016	-1.016	-1.015	-1.012	-1.011	-1.009	-1.006	-1.004	-1.001	-0.996	-0.992	-0.988	-0.982	-0.978	-0.972	-0.966	-0.960	-0.952	-0.946	-0.940	-0.932	-0.924	-0.915	-0.908	-0.899	-0.890	-0.881	-0.871	-0.862	-0.852	-0.844	-0.832	-0.822	-0.811	-0.800	-0.789	-0.779	-0.768	-0.754	-0.742	-0.730	-0.718	-0.705	-0.692	-0.680	-0.665	-0.652	-0.639	-0.625	-0.610	-0.595	-0.581	-0.566	-0.551	-0.536	-0.521	-0.506	-0.491	-0.476	-0.461	-0.445	-0.430	-0.414	-0.400	-0.384	-0.369	-0.354	-0.338	-0.322	-0.306	-0.292	-0.278	-0.262	-0.248	-0.235	-0.220	-0.206	-0.192	-0.180	-0.166	-0.154	-0.141	-0.130	-0.118	-0.106	-0.095	-0.084	-0.072	-0.062	-0.052	-0.042	-0.032	-0.024	-0.015	-0.006	0.002	0.011	0.020	0.028	0.035	0.041	0.049	0.055	0.061	0.069	0.075	0.080	0.086	0.091	0.096	0.102	0.108	0.112	0.119	0.124	0.128	0.132	0.138	0.141	0.146	0.151	0.156	0.161	0.165	0.170	0.175	0.179	0.184	0.188	0.192	0.198	0.201	0.206	0.210	0.214	0.219	0.222	0.226	0.231	0.235	0.239	0.244	0.248	0.251	0.256	0.260	0.264	0.268	0.271	0.276	0.280	0.284	0.288	0.290	0.294	0.299	0.302	0.306	0.310	0.312	0.316	0.320	0.324	0.328	0.331	0.335	0.338	0.341	0.345	0.349	0.351	0.355	0.359	0.361	0.364	0.368	0.369	0.372	0.376	0.378	0.380	0.384	0.385	0.388	0.389	0.391	0.392	0.394	0.394	0.395	0.396	0.395	0.396	0.396	0.395	0.395	0.394	0.392	0.391	0.389	0.388	0.386	0.382	0.380	0.378	0.374	0.371	0.366	0.364	0.360	0.356	0.351	0.348	0.342	0.339	0.334	0.330	0.324	0.320	0.315	0.311	0.308	0.304	0.299	0.295	0.292	0.289	0.288	0.285	0.282	0.280	0.279	0.278	0.278	0.278	0.278	0.278	0.279	0.280	0.282	0.285	0.288	0.291	0.295	0.299	0.304	0.308	0.314	0.319	0.325	0.330	0.336	0.345	0.351	0.359	0.365	0.374	0.381	0.389	0.398	0.405	0.414	0.421	0.430	0.436	0.445	0.452	0.460	0.468	0.475	0.482	0.489	0.495	0.501	0.507	0.514	0.519	0.525	0.529	0.534	0.539	0.544	0.548	0.551	0.555	0.558	0.561	0.564	0.568	0.569	0.572	0.575	0.578	0.580	0.581	0.585	0.586	0.590	0.591	0.595	0.598	0.601	0.604	0.608	0.611	0.615	0.619	0.622	0.628	0.631	0.636	0.642	0.648	0.654	0.660	0.666	0.674	0.681	0.689	0.696	0.704	0.712	0.720	0.729	0.738	0.746	0.756	0.765	0.775	0.785	0.795	0.805	0.815	0.825	0.835	0.845	0.855	0.865	0.875	0.885	0.894	0.904	0.914	0.924	0.932	0.942	0.951	0.961	0.970	0.979	0.989	0.998	1.006	1.015	1.024	1.031	1.040	1.049	1.056	1.065	1.074	1.081	1.090	1.098	1.106	1.115	1.122	1.130	1.139	1.146	1.155	1.162	1.169	1.178	1.185	1.192	1.200	1.206	1.214	1.220	1.226	1.234	1.240	1.245	1.250	1.255	1.260	1.264	1.268	1.270	1.274	1.275	1.278	1.279	1.280	1.279	1.279	1.279	1.278	1.276	1.272	1.270	1.266	1.262	1.258	1.252	1.248	1.241	1.235	1.229	1.220	1.212	1.205	1.196	1.188	1.180	1.171	1.160	1.151	1.144	1.134	1.125	1.116	1.108	1.099	1.090	1.081	1.074	1.066	1.058	1.051	1.044	1.038	1.031	1.026	1.021	1.018	1.012	1.008	1.005	1.001	0.998	0.995	0.992	0.990	0.990	0.988	0.986	0.986	0.985	0.984	0.982	0.981	0.981	0.980	0.978	0.976	0.976	0.974	0.972	0.969	0.966	0.964	0.960	0.956	0.951	0.946	0.941	0.934	0.926	0.919	0.910	0.901	0.890	0.880	0.870	0.858	0.845	0.832	0.818	0.804	0.789	0.774	0.758	0.742	0.725	0.709	0.691	0.674	0.656	0.639	0.621	0.604	0.585	0.568	0.550	0.534	0.516	0.499	0.482	0.466	0.450	0.435	0.419	0.404	0.390	0.376	0.362	0.350	0.339	0.326	0.315	0.305	0.294	0.285	0.276	0.268	0.259	0.251	0.244	0.236	0.231	0.224	0.219	0.214	0.208	0.205	0.200	0.196	0.191	0.188	0.185	0.181	0.178	0.174	0.170	0.169	0.165	0.162	0.160	0.156	0.154	0.151	0.149	0.146	0.142	0.140	0.138	0.136	0.134	0.131	0.129	0.126	0.125	0.122	0.121	0.120	0.118	0.118	0.116	0.116	0.115	0.116	0.116	0.118	0.119	0.120	0.122	0.124	0.126	0.129	0.132	0.136	0.140	0.144	0.148	0.152	0.159	0.162	0.169	0.175	0.181	0.188	0.195	0.201	0.209	0.216	0.222	0.230	0.238	0.245	0.252	0.260	0.269	0.276	0.282	0.290	0.298	0.302	0.310	0.318	0.322	0.329	0.335	0.340	0.345	0.350	0.354	0.359	0.362	0.366	0.370	0.372	0.376	0.379	0.380	0.382	0.384	0.386	0.386	0.388	0.389	0.390	0.390	0.391	0.392	0.394	0.395	0.396	0.396	0.398	0.400	0.400	0.402	0.404	0.406	0.409	0.411	0.415	0.418	0.421	0.425	0.429	0.434	0.439	0.444	0.451	0.456	0.464	0.471	0.478	0.486	0.494	0.502	0.511	0.521	0.530	0.540	0.549	0.559	0.570	0.579	0.589	0.599	0.610	0.620	0.631	0.640	0.650	0.661	0.670	0.679	0.688	0.698	0.706	0.715	0.721	0.730	0.736	0.741	0.748	0.754	0.759	0.762	0.765	0.769	0.771	0.772	0.774	0.775	0.775	0.775	0.774	0.772	0.770	0.769	0.765	0.762	0.758	0.752	0.748	0.742	0.736	0.730	0.724	0.716	0.709	0.701	0.692	0.685	0.678	0.669	0.661	0.652	0.644	0.635	0.628	0.619	0.610	0.601	0.594	0.586	0.578	0.571	0.564	0.556	0.550	0.544	0.536	0.530	0.525	0.519	0.514	0.509	0.505	0.500	0.496	0.491	0.489	0.485	0.482	0.480	0.478	0.476	0.474	0.472	0.471	0.471	0.470	0.470	0.469	0.469	0.469	0.469	0.469	0.469	0.470	0.470	0.471	0.474	0.474	0.475	0.476	0.479	0.480	0.482	0.485	0.485	0.488	0.490	0.491	0.494	0.498	0.500	0.501	0.505	0.507	0.511	0.514	0.516	0.520	0.522	0.526	0.530	0.532	0.536	0.539	0.542	0.545	0.549	0.552	0.555	0.558	0.561	0.564	0.566	0.569	0.571	0.572	0.575	0.576	0.578	0.579	0.579	0.580	0.581	0.580	0.580	0.579	0.579	0.576	0.575	0.572	0.570	0.568	0.565	0.561	0.558	0.554	0.549	0.544	0.540	0.535	0.529	0.525	0.519	0.512	0.507	0.500	0.495	0.489	0.482	0.476	0.470	0.465	0.459	0.454	0.448	0.442	0.439	0.434	0.429	0.425	0.422	0.419	0.416	0.414	0.411	0.410	0.409	0.409	0.409	0.409	0.410	0.411	0.412	0.415	0.418	0.420	0.424	0.429	0.432	0.438	0.442	0.448	0.452	0.458	0.464	0.470	0.475	0.482	0.489	0.496	0.502	0.509	0.515	0.521	0.529	0.535	0.542	0.549	0.556	0.562	0.568	0.574	0.579	0.585	0.590	0.595	0.600	0.605	0.610	0.615	0.619	0.622	0.626	0.630	0.634	0.638	0.640	0.645	0.648	0.650	0.655	0.658	0.661	0.665	0.669	0.671	0.676	0.680	0.684	0.688	0.692	0.696	0.701	0.706	0.711	0.716	0.721	0.728	0.732	0.738	0.744	0.749	0.755	0.761	0.769	0.775	0.780	0.786	0.792	0.799	0.805	0.811	0.818	0.824	0.829	0.835	0.840	0.846	0.850	0.855	0.861	0.865	0.868	0.872	0.876	0.879	0.881	0.885	0.886	0.888	0.889	0.889	0.890	0.890	0.890	0.890	0.889	0.888	0.885	0.885	0.882	0.880	0.878	0.875	0.872	0.870	0.868	0.864	0.861	0.859	0.856	0.854	0.850	0.848	0.845	0.844	0.840	0.839	0.838	0.836	0.835	0.834	0.834	0.834	0.835	0.835	0.836	0.839	0.840	0.842	0.845	0.849	0.851	0.856	0.860	0.864	0.870	0.875	0.880	0.886	0.892	0.900	0.906	0.912	0.920	0.928	0.935	0.941	0.950	0.958	0.964	0.972	0.979	0.986	0.994	0.999	1.006	1.014	1.019	1.024	1.030	1.034	1.039	1.044	1.048	1.050	1.052	1.056	1.058	1.059	1.061	1.061	1.062	1.061	1.061	1.060	1.059	1.058	1.055	1.051	1.049	1.045	1.040	1.036	1.031	1.028	1.021	1.016	1.010	1.004	0.998	0.991	0.984	0.976	0.970	0.964	0.956	0.950	0.944	0.936	0.930	0.922	0.916	0.911	0.905	0.899	0.894	0.888	0.882	0.878	0.872	0.868	0.864	0.860	0.856	0.854	0.850	0.848	0.844	0.841	0.839	0.839	0.838	0.836	0.834	0.834	0.832	0.832	0.831	0.832	0.831	0.832	0.832	0.834	0.834	0.835	0.835	0.836	0.838	0.838	0.839	0.841	0.841	0.842	0.844	0.844	0.844	0.845	0.845	0.845	0.845	0.845	0.845	0.845	0.844	0.842	0.840	0.840	0.838	0.835	0.831	0.829	0.826	0.822	0.818	0.812	0.809	0.802	0.796	0.790	0.785	0.776	0.769	0.760	0.751	0.741	0.731	0.721	0.710	0.699	0.688	0.674	0.661	0.649	0.634	0.620	0.605	0.590	0.572	0.556	0.540	0.522	0.505	0.488	0.469	0.450	0.431	0.412	0.392	0.374	0.354	0.335	0.315	0.295	0.276	0.255	0.236	0.216	0.196	0.178	0.159	0.139	0.121	0.102	0.085	0.068	0.050	0.034	0.018	0.001	-0.014	-0.030	-0.042	-0.058	-0.071	-0.084	-0.095	-0.106	-0.116	-0.125	-0.135	-0.144	-0.152	-0.159	-0.166	-0.172	-0.178	-0.182	-0.188	-0.192	-0.196	-0.198	-0.201	-0.204	-0.205	-0.206	-0.209	-0.210	-0.210	-0.211	-0.211	-0.212	-0.212	-0.212	-0.212	-0.212	-0.211	-0.211	-0.211	-0.211	-0.211	-0.211	-0.214	-0.214	-0.215	-0.215	-0.216	-0.219	-0.220	-0.222	-0.224	-0.226	-0.229	-0.234	-0.236	-0.240	-0.245	-0.249	-0.254	-0.259	-0.264	-0.270	-0.276	-0.282	-0.289	-0.296	-0.304	-0.310	-0.318	-0.326	-0.334	-0.341	-0.350	-0.359	-0.368	-0.376	-0.385	-0.394	-0.402	-0.411	-0.421	-0.430	-0.439	-0.448	-0.456	-0.465	-0.474	-0.482	-0.490	-0.499	-0.507	-0.515	-0.522	-0.530	-0.538	-0.544	-0.551	-0.556	-0.564	-0.569	-0.575	-0.579	-0.584	-0.590	-0.594	-0.598	-0.601	-0.606	-0.609	-0.612	-0.615	-0.618	-0.620	-0.622	-0.622	-0.624	-0.626	-0.626	-0.626	-0.629	-0.629	-0.629	-0.629	-0.630	-0.629	-0.629	-0.629	-0.629	-0.629	-0.629	-0.629	-0.629	-0.629	-0.630	-0.630	-0.631	-0.631	-0.632	-0.634	-0.635	-0.638	-0.639	-0.641	-0.644	-0.648	-0.650	-0.652	-0.658	-0.661	-0.665	-0.670	-0.675	-0.681	-0.685	-0.692	-0.699	-0.704	-0.711	-0.718	-0.725	-0.732	-0.740	-0.749	-0.756	-0.764	-0.772	-0.780	-0.788	-0.796	-0.804	-0.811	-0.819	-0.828	-0.834	-0.840	-0.848	-0.854	-0.861	-0.866	-0.871	-0.876	-0.881	-0.885	-0.888	-0.891	-0.894	-0.896	-0.898	-0.899	-0.899	-0.899	-0.898	-0.898	-0.895	-0.891	-0.889	-0.886	-0.882	-0.878	-0.872	-0.868	-0.861	-0.854	-0.848	-0.839	-0.832	-0.824	-0.816	-0.808	-0.799	-0.790	-0.782	-0.772	-0.765	-0.756	-0.748	-0.739	-0.730	-0.722	-0.714	-0.706	-0.699	-0.691	-0.685	-0.679	-0.671	-0.666	-0.661	-0.656	-0.652	-0.649	-0.646	-0.644	-0.641	-0.640	-0.639	-0.639	-0.638	-0.638	-0.640	-0.641	-0.644	-0.646	-0.649	-0.652	-0.656	-0.660	-0.664	-0.670	-0.675	-0.681	-0.688	-0.692	-0.699	-0.706	-0.714	-0.721	-0.728	-0.735	-0.744	-0.751	-0.759	-0.768	-0.776	-0.785	-0.794	-0.801	-0.809	-0.818	-0.826	-0.835	-0.842	-0.851	-0.860	-0.868	-0.876	-0.885	-0.892	-0.900	-0.909	-0.916	-0.925	-0.932	-0.940	-0.948	-0.955	-0.962	-0.970	-0.978	-0.985	-0.991	-0.999	-1.006	-1.012	-1.019	-1.026	-1.034	-1.040	-1.046	-1.052	-1.059	-1.065	-1.071	-1.078	-1.084	-1.089	-1.094	-1.099	-1.102	-1.108	-1.112	-1.116	-1.120	-1.124	-1.128	-1.130	-1.134	-1.138	-1.139	-1.141	-1.142	-1.144	-1.145	-1.146	-1.148	-1.148	-1.146	-1.146	-1.145	-1.144	-1.142	-1.141	-1.140	-1.138	-1.135	-1.132	-1.129	-1.125	-1.122	-1.120	-1.116	-1.111	-1.108	-1.104	-1.100	-1.095	-1.091	-1.088	-1.082	-1.078	-1.074	-1.070	-1.066	-1.062	-1.059	-1.055	-1.051	-1.049	-1.045	-1.041	-1.040	-1.036	-1.035	-1.034	-1.031	-1.031	-1.030	-1.029	-1.029	-1.030	-1.030	-1.031	-1.032	-1.034	-1.035	-1.038	-1.041	-1.044	-1.048	-1.050	-1.055	-1.059	-1.064	-1.069	-1.074	-1.080	-1.085	-1.092	-1.098	-1.104	-1.109	-1.116	-1.122	-1.128	-1.134	-1.140	-1.145	-1.151	-1.156	-1.161	-1.166	-1.170	-1.175	-1.179	-1.180	-1.184	-1.185	-1.186	-1.186	-1.188	-1.186	-1.186	-1.184	-1.180	-1.176	-1.172	-1.169	-1.162	-1.156	-1.150	-1.141	-1.134	-1.124	-1.114	-1.102	-1.091	-1.079	-1.066	-1.054	-1.040	-1.026	-1.011	-0.998	-0.982	-0.968	-0.951	-0.936	-0.920	-0.905	-0.889	-0.874	-0.859	-0.844	-0.829	-0.815	-0.801	-0.786	-0.774	-0.761	-0.750	-0.739	-0.729	-0.718	-0.709	-0.700	-0.692	-0.685	-0.679	-0.672	-0.668	-0.664	-0.659	-0.655	-0.652	-0.651	-0.649	-0.649	-0.648	-0.648	-0.649	-0.649	-0.650	-0.652	-0.654	-0.654	-0.656	-0.659	-0.659	-0.661	-0.664	-0.664	-0.665	-0.666	-0.666	-0.666	-0.666	-0.665	-0.665	-0.664	-0.660	-0.659	-0.655	-0.652	-0.648	-0.644	-0.639	-0.634	-0.626	-0.620	-0.614	-0.605	-0.598	-0.589	-0.581	-0.571	-0.561	-0.552	-0.542	-0.532	-0.522	-0.511	-0.501	-0.491	-0.480	-0.469	-0.459	-0.449	-0.439	-0.429	-0.419	-0.410	-0.401	-0.394	-0.386	-0.378	-0.371	-0.365	-0.359	-0.352	-0.346	-0.342	-0.339	-0.335	-0.334	-0.331	-0.329	-0.328	-0.328	-0.328	-0.329	-0.329	-0.331	-0.334	-0.336	-0.340	-0.345	-0.349	-0.352	-0.359	-0.364	-0.370	-0.376	-0.382	-0.389	-0.395	-0.402	-0.409	-0.416	-0.424	-0.430	-0.439	-0.446	-0.454	-0.460	-0.469	-0.476	-0.484	-0.490	-0.498	-0.504	-0.510	-0.518	-0.522	-0.529	-0.534	-0.539	-0.544	-0.549	-0.552	-0.558	-0.560	-0.564	-0.566	-0.569	-0.572	-0.574	-0.575	-0.578	-0.578	-0.579	-0.579	-0.578	-0.578	-0.576	-0.575	-0.574	-0.570	-0.569	-0.566	-0.564	-0.560	-0.558	-0.552	-0.550	-0.546	-0.541	-0.536	-0.532	-0.526	-0.522	-0.519	-0.512	-0.507	-0.502	-0.498	-0.492	-0.486	-0.481	-0.476	-0.470	-0.464	-0.459	-0.452	-0.448	-0.442	-0.438	-0.431	-0.425	-0.420	-0.415	-0.410	-0.405	-0.401	-0.395	-0.391	-0.386	-0.381	-0.376	-0.371	-0.366	-0.362	-0.359	-0.355	-0.350	-0.346	-0.342	-0.339	-0.335	-0.330	-0.326	-0.322	-0.320	-0.316	-0.312	-0.310	-0.308	-0.304	-0.301	-0.298	-0.296	-0.292	-0.290	-0.288	-0.285	-0.284	-0.281	-0.279	-0.278	-0.276	-0.275	-0.272	-0.271	-0.270	-0.269	-0.269	-0.266	-0.266	-0.265	-0.264	-0.264	-0.261	-0.261	-0.260	-0.259	-0.258	-0.256	-0.254	-0.252	-0.251	-0.250	-0.246	-0.245	-0.242	-0.240	-0.236	-0.232	-0.229	-0.225	-0.220	-0.215	-0.210	-0.204	-0.199	-0.191	-0.185	-0.178	-0.170	-0.162	-0.152	-0.144	-0.134	-0.125	-0.114	-0.104	-0.092	-0.082	-0.070	-0.059	-0.046	-0.035	-0.021	-0.010	0.002	0.016	0.029	0.041	0.054	0.068	0.079	0.092	0.104	0.115	0.128	0.139	0.150	0.160	0.170	0.180	0.189	0.199	0.208	0.215	0.222	0.230	0.238	0.242	0.249	0.254	0.258	0.262	0.265	0.268	0.270	0.272	0.274	0.274	0.272	0.272	0.272	0.271	0.269	0.268	0.265	0.261	0.259	0.254	0.250	0.245	0.241	0.236	0.231	0.225	0.220	0.214	0.209	0.201	0.194	0.188	0.181	0.175	0.168	0.160	0.154	0.146	0.139	0.131	0.124	0.116	0.109	0.102	0.094	0.086	0.079	0.072	0.065	0.056	0.050	0.041	0.034	0.025	0.018	0.011	0.004	-0.004	-0.012	-0.020	-0.026	-0.034	-0.041	-0.049	-0.056	-0.062	-0.069	-0.075	-0.080	-0.088	-0.092	-0.099	-0.104	-0.109	-0.115	-0.120	-0.125	-0.130	-0.135	-0.139	-0.142	-0.148	-0.150	-0.155	-0.159	-0.161	-0.165	-0.166	-0.170	-0.174	-0.175	-0.179	-0.181	-0.182	-0.186	-0.189	-0.190	-0.194	-0.195	-0.198	-0.201	-0.202	-0.206	-0.208	-0.211	-0.214	-0.218	-0.221	-0.225	-0.230	-0.232	-0.238	-0.242	-0.248	-0.252	-0.258	-0.264	-0.269	-0.276	-0.284	-0.290	-0.299	-0.305	-0.314	-0.322	-0.332	-0.340	-0.350	-0.360	-0.369	-0.380	-0.390	-0.401	-0.411	-0.424	-0.434	-0.446	-0.458	-0.470	-0.482	-0.495	-0.507	-0.520	-0.532	-0.545	-0.558	-0.571	-0.584	-0.598	-0.610	-0.622	-0.635	-0.648	-0.660	-0.674	-0.685	-0.698	-0.710	-0.722	-0.734	-0.746	-0.759	-0.770	-0.780	-0.792	-0.804	-0.814	-0.825	-0.835	-0.845	-0.855	-0.864	-0.872	-0.882	-0.890	-0.900	-0.908	-0.915	-0.922	-0.930	-0.938	-0.945	-0.951	-0.958	-0.964	-0.969	-0.975	-0.981	-0.985	-0.991	-0.996	-1.000	-1.004	-1.009	-1.012	-1.016	-1.020	-1.022	-1.026	-1.030	-1.032	-1.035	-1.039	-1.041	-1.045	-1.048	-1.050	-1.054	-1.056	-1.060	-1.062	-1.066	-1.069	-1.072	-1.076	-1.080	-1.084	-1.088	-1.092	-1.096	-1.101	-1.106	-1.111	-1.118	-1.122	-1.128	-1.135	-1.142	-1.149	-1.156	-1.164	-1.172	-1.180	-1.190	-1.199	-1.209	-1.218	-1.229	-1.239	-1.250	-1.262	-1.274	-1.286	-1.299	-1.311	-1.325	-1.338	-1.352	-1.368	-1.381	-1.396	-1.411	-1.428	-1.442	-1.459	-1.474	-1.490	-1.506	-1.522	-1.538	-1.555	-1.571	-1.586	-1.601	-1.616	-1.632	-1.648	-1.662	-1.676	-1.690	-1.702	-1.716	-1.729	-1.740	-1.750	-1.761	-1.771	-1.780	-1.788	-1.795	-1.801	-1.808	-1.811	-1.816	-1.819	-1.820	-1.821	-1.821	-1.820	-1.819	-1.815	-1.811	-1.806	-1.800	-1.794	-1.786	-1.779	-1.769	-1.759	-1.750	-1.738	-1.726	-1.714	-1.702	-1.689	-1.676	-1.661	-1.649	-1.634	-1.620	-1.606	-1.594	-1.579	-1.566	-1.554	-1.541	-1.529	-1.518	-1.508	-1.496	-1.488	-1.480	-1.471	-1.464	-1.459	-1.454	-1.450	-1.446	-1.445	-1.444	-1.445	-1.446	-1.449	-1.452	-1.458	-1.462	-1.470	-1.479	-1.488	-1.496	-1.508	-1.519	-1.531	-1.544	-1.558	-1.571	-1.586	-1.600	-1.618	-1.632	-1.649	-1.664	-1.681	-1.698	-1.714	-1.730	-1.745	-1.761	-1.775	-1.790	-1.805	-1.818	-1.830	-1.841	-1.852	-1.862	-1.871	-1.879	-1.886	-1.891	-1.895	-1.899	-1.901	-1.901	-1.900	-1.899	-1.895	-1.890	-1.885	-1.878	-1.869	-1.859	-1.848	-1.835	-1.821	-1.805	-1.789	-1.771	-1.754	-1.734	-1.714	-1.692	-1.669	-1.648	-1.621	-1.598	-1.572	-1.548	-1.520	-1.494	-1.466	-1.439	-1.411	-1.385	-1.356	-1.329	-1.301	-1.274	-1.246	-1.220	-1.194	-1.168	-1.141	-1.116	-1.091	-1.068	-1.045	-1.021	-1.000	-0.979	-0.958	-0.940	-0.921	-0.902	-0.886	-0.870	-0.855	-0.841	-0.829	-0.816	-0.805	-0.795	-0.785	-0.776	-0.769	-0.761	-0.755	-0.750	-0.746	-0.741	-0.738	-0.735	-0.731	-0.730	-0.729	-0.728	-0.726	-0.726	-0.725	-0.725	-0.724	-0.724	-0.724	-0.722	-0.722	-0.720	-0.720	-0.718	-0.716	-0.714	-0.711	-0.708	-0.702	-0.699	-0.694	-0.688	-0.682	-0.675	-0.666	-0.658	-0.649	-0.639	-0.628	-0.615	-0.604	-0.589	-0.575	-0.560	-0.544	-0.526	-0.509	-0.490	-0.471	-0.451	-0.430	-0.409	-0.386	-0.364	-0.339	-0.316	-0.291	-0.265	-0.239	-0.212	-0.185	-0.158	-0.129	-0.101	-0.072	-0.042	-0.012	0.016	0.046	0.076	0.108	0.138	0.168	0.198	0.228	0.258	0.286	0.316	0.346	0.375	0.404	0.432	0.460	0.488	0.515	0.541	0.568	0.592	0.616	0.640	0.664	0.686	0.706	0.728	0.746	0.765	0.781	0.799	0.814	0.828	0.840	0.852	0.864	0.872	0.881	0.889	0.895	0.900	0.904	0.906	0.909	0.909	0.906	0.904	0.901	0.898	0.891	0.885	0.878	0.869	0.859	0.849	0.836	0.825	0.811	0.798	0.782	0.768	0.752	0.735	0.719	0.701	0.684	0.666	0.648	0.630	0.611	0.592	0.575	0.555	0.536	0.518	0.500	0.481	0.464	0.446	0.428	0.411	0.395	0.379	0.362	0.349	0.332	0.319	0.308	0.294	0.282	0.271	0.261	0.251	0.242	0.234	0.226	0.220	0.212	0.209	0.202	0.199	0.196	0.194	0.191	0.190	0.189	0.190	0.190	0.191	0.194	0.195	0.198	0.201	0.205	0.210	0.215	0.220	0.224	0.230	0.236	0.242	0.249	0.255	0.261	0.268	0.274	0.281	0.288	0.294	0.300	0.306	0.311	0.319	0.324	0.329	0.334	0.339	0.344	0.348	0.352	0.355	0.359	0.360	0.362	0.365	0.368	0.368	0.369	0.368	0.369	0.368	0.365	0.364	0.361	0.359	0.356	0.351	0.348	0.344	0.339	0.332	0.328	0.321	0.315	0.309	0.301	0.294	0.286	0.279	0.270	0.262	0.254	0.245	0.236	0.228	0.218	0.208	0.198	0.189	0.178	0.168	0.158	0.148	0.138	0.126	0.116	0.106	0.098	0.086	0.078	0.068	0.058	0.048	0.039	0.030	0.021	0.012	0.005	-0.004	-0.011	-0.020	-0.026	-0.034	-0.040	-0.046	-0.052	-0.058	-0.062	-0.069	-0.071	-0.076	-0.080	-0.082	-0.086	-0.089	-0.090	-0.092	-0.092	-0.092	-0.094	-0.092	-0.091	-0.090	-0.089	-0.086	-0.084	-0.081	-0.080	-0.076	-0.072	-0.070	-0.066	-0.062	-0.059	-0.055	-0.051	-0.048	-0.044	-0.040	-0.036	-0.034	-0.031	-0.029	-0.025	-0.022	-0.021	-0.020	-0.019	-0.019	-0.019	-0.019	-0.020	-0.021	-0.024	-0.026	-0.030	-0.034	-0.039	-0.044	-0.050	-0.056	-0.062	-0.071	-0.079	-0.088	-0.098	-0.108	-0.118	-0.129	-0.140	-0.152	-0.164	-0.176	-0.190	-0.202	-0.216	-0.230	-0.242	-0.258	-0.271	-0.285	-0.299	-0.314	-0.329	-0.342	-0.356	-0.370	-0.385	-0.399	-0.411	-0.425	-0.439	-0.451	-0.464	-0.476	-0.488	-0.500	-0.511	-0.525	-0.535	-0.548	-0.558	-0.569	-0.580	-0.592	-0.602	-0.614	-0.625	-0.636	-0.648	-0.658	-0.670	-0.681	-0.692	-0.705	-0.718	-0.730	-0.744	-0.755	-0.769	-0.784	-0.799	-0.812	-0.828	-0.842	-0.859	-0.874	-0.891	-0.906	-0.925	-0.941	-0.960	-0.978	-0.996	-1.015	-1.034	-1.052	-1.070	-1.090	-1.109	-1.128	-1.145	-1.164	-1.182	-1.201	-1.218	-1.235	-1.251	-1.268	-1.284	-1.299	-1.314	-1.326	-1.341	-1.352	-1.364	-1.376	-1.386	-1.396	-1.405	-1.412	-1.421	-1.426	-1.432	-1.438	-1.441	-1.445	-1.448	-1.450	-1.450	-1.451	-1.451	-1.450	-1.448	-1.445	-1.444	-1.440	-1.435	-1.431	-1.428	-1.421	-1.416	-1.410	-1.405	-1.398	-1.391	-1.385	-1.378	-1.370	-1.362	-1.356	-1.349	-1.340	-1.334	-1.326	-1.319	-1.310	-1.304	-1.295	-1.288	-1.278	-1.270	-1.261	-1.252	-1.244	-1.234	-1.224	-1.215	-1.204	-1.194	-1.184	-1.172	-1.161	-1.150	-1.139	-1.126	-1.115	-1.102	-1.090	-1.076	-1.064	-1.050	-1.038	-1.024	-1.010	-0.996	-0.982	-0.968	-0.954	-0.939	-0.926	-0.911	-0.899	-0.885	-0.871	-0.859	-0.846	-0.834	-0.822	-0.812	-0.802	-0.791	-0.782	-0.775	-0.766	-0.760	-0.752	-0.749	-0.744	-0.739	-0.738	-0.736	-0.734	-0.735	-0.735	-0.738	-0.740	-0.742	-0.748	-0.754	-0.760	-0.766	-0.774	-0.782	-0.791	-0.800	-0.810	-0.821	-0.831	-0.842	-0.854	-0.866	-0.878	-0.890	-0.901	-0.912	-0.924	-0.935	-0.946	-0.956	-0.968	-0.978	-0.986	-0.995	-1.004	-1.010	-1.018	-1.024	-1.029	-1.034	-1.038	-1.040	-1.042	-1.044	-1.042	-1.042	-1.041	-1.039	-1.036	-1.031	-1.028	-1.021	-1.015	-1.009	-1.001	-0.992	-0.982	-0.974	-0.964	-0.955	-0.944	-0.932	-0.922	-0.911	-0.900	-0.888	-0.876	-0.866	-0.854	-0.844	-0.832	-0.821	-0.812	-0.802	-0.794	-0.785	-0.776	-0.770	-0.762	-0.756	-0.750	-0.746	-0.741	-0.738	-0.734	-0.731	-0.729	-0.729	-0.729	-0.728	-0.729	-0.731	-0.734	-0.738	-0.741	-0.745	-0.751	-0.756	-0.764	-0.770	-0.779	-0.786	-0.795	-0.804	-0.812	-0.821	-0.831	-0.841	-0.851	-0.861	-0.871	-0.882	-0.892	-0.902	-0.912	-0.922	-0.932	-0.942	-0.952	-0.964	-0.972	-0.981	-0.990	-0.999	-1.006	-1.014	-1.022	-1.029	-1.035	-1.041	-1.046	-1.051	-1.055	-1.060	-1.064	-1.065	-1.068	-1.070	-1.070	-1.071	-1.071	-1.071	-1.070	-1.068	-1.066	-1.062	-1.060	-1.056	-1.052	-1.048	-1.042	-1.038	-1.031	-1.024	-1.018	-1.010	-1.004	-0.995	-0.986	-0.978	-0.969	-0.960	-0.951	-0.941	-0.932	-0.922	-0.914	-0.904	-0.895	-0.885	-0.876	-0.868	-0.858	-0.849	-0.840	-0.832	-0.824	-0.815	-0.809	-0.801	-0.794	-0.789	-0.782	-0.776	-0.771	-0.766	-0.762	-0.760	-0.756	-0.754	-0.752	-0.750	-0.750	-0.750	-0.750	-0.751	-0.754	-0.755	-0.759	-0.761	-0.765	-0.771	-0.775	-0.781	-0.788	-0.794	-0.801	-0.809	-0.816	-0.826	-0.834	-0.844	-0.852	-0.862	-0.872	-0.882	-0.894	-0.905	-0.915	-0.926	-0.938	-0.948	-0.958	-0.969	-0.980	-0.989	-1.000	-1.009	-1.019	-1.029	-1.038	-1.045	-1.054	-1.061	-1.068	-1.074	-1.081	-1.086	-1.091	-1.095	-1.098	-1.101	-1.102	-1.104	-1.105	-1.105	-1.105	-1.105	-1.102	-1.100	-1.096	-1.092	-1.089	-1.082	-1.078	-1.071	-1.064	-1.056	-1.048	-1.039	-1.029	-1.019	-1.008	-0.996	-0.985	-0.971	-0.959	-0.945	-0.932	-0.918	-0.902	-0.888	-0.871	-0.856	-0.840	-0.824	-0.808	-0.790	-0.774	-0.756	-0.738	-0.720	-0.701	-0.684	-0.665	-0.645	-0.626	-0.608	-0.589	-0.570	-0.550	-0.531	-0.510	-0.491	-0.471	-0.452	-0.432	-0.414	-0.394	-0.375	-0.356	-0.338	-0.318	-0.300	-0.281	-0.264	-0.245	-0.228	-0.210	-0.192	-0.175	-0.159	-0.142	-0.126	-0.111	-0.095	-0.080	-0.066	-0.051	-0.038	-0.024	-0.010	0.001	0.014	0.026	0.038	0.049	0.059	0.069	0.080	0.090	0.098	0.108	0.116	0.124	0.132	0.140	0.148	0.154	0.161	0.169	0.175	0.181	0.188	0.194	0.200	0.205	0.211	0.216	0.221	0.226	0.231	0.236	0.242	0.248	0.252	0.258	0.262	0.268	0.272	0.278	0.281	0.288	0.292	0.298	0.302	0.308	0.314	0.318	0.322	0.329	0.332	0.339	0.342	0.348	0.352	0.358	0.361	0.366	0.371	0.375	0.380	0.382	0.388	0.391	0.395	0.399	0.404	0.408	0.409	0.412	0.416	0.418	0.421	0.422	0.426	0.428	0.429	0.431	0.432	0.434	0.435	0.435	0.436	0.436	0.438	0.438	0.439	0.439	0.438	0.438	0.436	0.436	0.435	0.435	0.434	0.432	0.430	0.430	0.428	0.426	0.424	0.424	0.421	0.419	0.416	0.414	0.411	0.409	0.406	0.404	0.400	0.398	0.394	0.390	0.388	0.384	0.380	0.375	0.372	0.368	0.364	0.360	0.354	0.350	0.345	0.340	0.335	0.330	0.325	0.320	0.314	0.310	0.304	0.298	0.294	0.288	0.282	0.276	0.271	0.266	0.262	0.256	0.252	0.248	0.242	0.238	0.235	0.231	0.228	0.224	0.221	0.218	0.216	0.214	0.211	0.210	0.209	0.209	0.209	0.208	0.209	0.210	0.212	0.212	0.216	0.219	0.221	0.225	0.228	0.232	0.238	0.241	0.248	0.252	0.259	0.264	0.270	0.278	0.284	0.290	0.298	0.305	0.311	0.319	0.326	0.334	0.341	0.349	0.355	0.364	0.371	0.378	0.385	0.392	0.399	0.406	0.411	0.419	0.425	0.430	0.436	0.442	0.449	0.454	0.459	0.464	0.468	0.471	0.476	0.480	0.485	0.489	0.492	0.496	0.500	0.502	0.505	0.510	0.512	0.516	0.520	0.522	0.526	0.530	0.534	0.536	0.540	0.544	0.548	0.552	0.556	0.560	0.564	0.569	0.574	0.579	0.584	0.590	0.595	0.601	0.608	0.614	0.620	0.626	0.634	0.641	0.649	0.656	0.664	0.670	0.679	0.686	0.695	0.704	0.712	0.721	0.730	0.739	0.748	0.758	0.768	0.775	0.785	0.794	0.804	0.812	0.822	0.832	0.841	0.851	0.860	0.871	0.880	0.890	0.899	0.910	0.920	0.930	0.940	0.949	0.960	0.970	0.980	0.991	1.001	1.011	1.021	1.032	1.042	1.055	1.064	1.075	1.086	1.096	1.108	1.119	1.129	1.140	1.149	1.159	1.170	1.180	1.190	1.200	1.210	1.219	1.229	1.236	1.245	1.254	1.260	1.268	1.275	1.281	1.288	1.292	1.298	1.302	1.306	1.309	1.312	1.315	1.318	1.318	1.319	1.318	1.319	1.316	1.315	1.312	1.310	1.305	1.302	1.296	1.292	1.286	1.280	1.274	1.268	1.260	1.252	1.245	1.238	1.229	1.221	1.212	1.204	1.195	1.186	1.179	1.169	1.161	1.151	1.144	1.135	1.126	1.120	1.111	1.104	1.096	1.089	1.081	1.075	1.069	1.061	1.055	1.050	1.044	1.039	1.032	1.028	1.022	1.018	1.012	1.008	1.002	0.999	0.992	0.988	0.982	0.976	0.971	0.964	0.959	0.952	0.945	0.939	0.931	0.924	0.915	0.906	0.898	0.886	0.876	0.866	0.854	0.841	0.829	0.815	0.801	0.786	0.771	0.755	0.738	0.721	0.704	0.686	0.668	0.649	0.630	0.610	0.590	0.571	0.550	0.530	0.509	0.489	0.469	0.448	0.428	0.406	0.386	0.366	0.346	0.328	0.308	0.289	0.270	0.251	0.234	0.218	0.200	0.185	0.169	0.155	0.140	0.126	0.115	0.102	0.091	0.080	0.070	0.060	0.051	0.042	0.034	0.028	0.020	0.015	0.009	0.004	-0.001	-0.004	-0.009	-0.011	-0.015	-0.018	-0.019	-0.021	-0.024	-0.024	-0.025	-0.026	-0.026	-0.028	-0.028	-0.028	-0.028	-0.028	-0.028	-0.028	-0.026	-0.025	-0.025	-0.025	-0.024	-0.022	-0.022	-0.020	-0.019	-0.019	-0.018	-0.015	-0.014	-0.012	-0.010	-0.008	-0.006	-0.004	-0.001	0.002	0.004	0.008	0.011	0.014	0.018	0.022	0.026	0.030	0.034	0.038	0.042	0.048	0.054	0.059	0.064	0.069	0.074	0.081	0.086	0.091	0.098	0.105	0.110	0.116	0.122	0.129	0.135	0.141	0.148	0.154	0.160	0.166	0.172	0.178	0.184	0.190	0.195	0.200	0.205	0.210	0.214	0.219	0.225	0.229	0.232	0.236	0.240	0.245	0.248	0.250	0.254	0.256	0.259	0.262	0.265	0.269	0.270	0.272	0.275	0.279	0.281	0.284	0.285	0.288	0.291	0.294	0.298	0.299	0.302	0.306	0.309	0.312	0.316	0.320	0.325	0.329	0.334	0.339	0.345	0.350	0.356	0.362	0.369	0.376	0.382	0.390	0.396	0.405	0.414	0.422	0.431	0.440	0.449	0.458	0.468	0.478	0.488	0.498	0.507	0.518	0.528	0.538	0.548	0.559	0.569	0.579	0.589	0.600	0.610	0.619	0.628	0.638	0.646	0.655	0.662	0.671	0.679	0.686	0.692	0.699	0.705	0.711	0.716	0.721	0.725	0.729	0.732	0.735	0.738	0.739	0.740	0.741	0.741	0.741	0.740	0.739	0.736	0.735	0.731	0.729	0.725	0.721	0.718	0.714	0.709	0.704	0.698	0.691	0.686	0.680	0.674	0.668	0.661	0.655	0.649	0.642	0.635	0.629	0.622	0.615	0.609	0.602	0.596	0.589	0.584	0.576	0.571	0.565	0.559	0.552	0.546	0.542	0.536	0.530	0.526	0.521	0.516	0.511	0.507	0.502	0.499	0.495	0.490	0.488	0.482	0.479	0.475	0.471	0.470	0.466	0.462	0.460	0.459	0.455	0.452	0.451	0.449	0.448	0.446	0.445	0.444	0.442	0.441	0.440	0.440	0.439	0.439	0.439	0.439	0.441	0.441	0.442	0.442	0.445	0.448	0.449	0.451	0.454	0.456	0.459	0.462	0.465	0.468	0.470	0.474	0.478	0.480	0.484	0.488	0.491	0.494	0.498	0.500	0.502	0.505	0.507	0.509	0.511	0.511	0.512	0.512	0.514	0.514	0.512	0.511	0.510	0.507	0.505	0.502	0.499	0.495	0.491	0.486	0.481	0.476	0.469	0.464	0.458	0.451	0.442	0.435	0.428	0.420	0.412	0.404	0.396	0.389	0.381	0.374	0.366	0.359	0.352	0.345	0.338	0.331	0.328	0.321	0.316	0.312	0.309	0.305	0.301	0.300	0.299	0.298	0.296	0.298	0.298	0.299	0.300	0.302	0.305	0.308	0.311	0.315	0.320	0.325	0.330	0.336	0.342	0.349	0.355	0.362	0.370	0.376	0.384	0.391	0.399	0.406	0.414	0.420	0.428	0.435	0.441	0.448	0.454	0.460	0.466	0.471	0.478	0.482	0.486	0.491	0.495	0.499	0.502	0.505	0.507	0.511	0.514	0.515	0.518	0.519	0.520	0.521	0.521	0.522	0.524	0.525	0.524	0.525	0.525	0.525	0.525	0.525	0.526	0.526	0.526	0.526	0.526	0.528	0.529	0.529	0.529	0.530	0.530	0.531	0.532	0.534	0.534	0.536	0.538	0.538	0.540	0.540	0.541	0.542	0.544	0.545	0.545	0.546	0.548	0.549	0.549	0.550	0.550	0.551	0.550	0.550	0.551	0.550	0.550	0.549	0.548	0.546	0.545	0.544	0.541	0.540	0.539	0.535	0.534	0.531	0.529	0.525	0.522	0.520	0.516	0.514	0.510	0.507	0.505	0.502	0.500	0.499	0.496	0.494	0.492	0.492	0.491	0.491	0.491	0.491	0.491	0.492	0.494	0.495	0.499	0.501	0.504	0.509	0.512	0.516	0.522	0.529	0.534	0.541	0.548	0.556	0.564	0.572	0.580	0.590	0.600	0.609	0.619	0.629	0.639	0.649	0.660	0.670	0.679	0.690	0.700	0.710	0.719	0.729	0.738	0.748	0.755	0.764	0.771	0.779	0.785	0.791	0.798	0.802	0.808	0.811	0.815	0.818	0.820	0.821	0.822	0.822	0.822	0.820	0.819	0.816	0.814	0.810	0.806	0.801	0.796	0.790	0.784	0.778	0.770	0.762	0.755	0.746	0.738	0.730	0.720	0.710	0.701	0.691	0.681	0.672	0.662	0.654	0.644	0.635	0.626	0.618	0.609	0.600	0.592	0.584	0.575	0.568	0.561	0.554	0.546	0.541	0.535	0.530	0.525	0.520	0.516	0.512	0.509	0.505	0.502	0.500	0.499	0.496	0.495	0.495	0.494	0.494	0.494	0.492	0.494	0.494	0.495	0.495	0.496	0.498	0.499	0.500	0.502	0.504	0.506	0.506	0.509	0.511	0.514	0.515	0.516	0.518	0.519	0.521	0.522	0.525	0.525	0.525	0.526	0.526	0.526	0.525	0.525	0.524	0.522	0.521	0.519	0.518	0.515	0.510	0.507	0.504	0.498	0.492	0.486	0.480	0.474	0.466	0.459	0.451	0.441	0.432	0.421	0.410	0.400	0.388	0.376	0.362	0.349	0.336	0.321	0.306	0.291	0.276	0.260	0.244	0.226	0.209	0.191	0.172	0.155	0.138	0.119	0.100	0.081	0.062	0.044	0.025	0.006	-0.012	-0.030	-0.050	-0.068	-0.085	-0.102	-0.120	-0.138	-0.155	-0.172	-0.188	-0.204	-0.219	-0.234	-0.249	-0.262	-0.276	-0.289	-0.302	-0.314	-0.325	-0.336	-0.346	-0.355	-0.365	-0.374	-0.381	-0.389	-0.395	-0.401	-0.409	-0.414	-0.418	-0.422	-0.428	-0.430	-0.434	-0.436	-0.439	-0.441	-0.444	-0.445	-0.446	-0.448	-0.449	-0.450	-0.450	-0.450	-0.451	-0.451	-0.451	-0.452	-0.452	-0.452	-0.454	-0.454	-0.454	-0.455	-0.456	-0.458	-0.459	-0.460	-0.462	-0.464	-0.466	-0.469	-0.471	-0.475	-0.476	-0.480	-0.484	-0.488	-0.494	-0.498	-0.502	-0.507	-0.514	-0.519	-0.525	-0.531	-0.538	-0.544	-0.551	-0.558	-0.566	-0.572	-0.580	-0.588	-0.596	-0.604	-0.611	-0.620	-0.628	-0.635	-0.642	-0.651	-0.659	-0.666	-0.675	-0.682	-0.689	-0.695	-0.701	-0.709	-0.715	-0.721	-0.726	-0.731	-0.736	-0.741	-0.745	-0.749	-0.751	-0.756	-0.758	-0.760	-0.762	-0.764	-0.765	-0.766	-0.766	-0.768	-0.768	-0.768	-0.766	-0.765	-0.765	-0.761	-0.760	-0.759	-0.756	-0.754	-0.752	-0.750	-0.746	-0.744	-0.742	-0.740	-0.739	-0.736	-0.734	-0.732	-0.731	-0.730	-0.728	-0.729	-0.728	-0.728	-0.729	-0.728	-0.729	-0.731	-0.732	-0.735	-0.738	-0.740	-0.745	-0.748	-0.751	-0.756	-0.762	-0.768	-0.774	-0.780	-0.789	-0.795	-0.804	-0.811	-0.819	-0.828	-0.838	-0.846	-0.855	-0.865	-0.875	-0.885	-0.895	-0.904	-0.914	-0.925	-0.934	-0.945	-0.955	-0.964	-0.972	-0.982	-0.991	-1.000	-1.008	-1.016	-1.024	-1.031	-1.038	-1.044	-1.049	-1.055	-1.059	-1.064	-1.068	-1.069	-1.071	-1.074	-1.074	-1.075	-1.075	-1.072	-1.072	-1.070	-1.066	-1.062	-1.059	-1.054	-1.050	-1.044	-1.038	-1.030	-1.022	-1.014	-1.005	-0.998	-0.988	-0.979	-0.968	-0.958	-0.948	-0.936	-0.925	-0.914	-0.902	-0.891	-0.880	-0.869	-0.858	-0.846	-0.835	-0.824	-0.812	-0.801	-0.791	-0.781	-0.772	-0.762	-0.752	-0.744	-0.736	-0.729	-0.721	-0.714	-0.708	-0.702	-0.696	-0.692	-0.689	-0.685	-0.682	-0.681	-0.679	-0.678	-0.678	-0.678	-0.679	-0.680	-0.682	-0.685	-0.688	-0.692	-0.696	-0.700	-0.706	-0.712	-0.719	-0.726	-0.732	-0.740	-0.750	-0.759	-0.768	-0.778	-0.786	-0.796	-0.808	-0.819	-0.829	-0.840	-0.851	-0.862	-0.875	-0.886	-0.899	-0.910	-0.921	-0.934	-0.946	-0.959	-0.971	-0.982	-0.994	-1.005	-1.018	-1.029	-1.040	-1.051	-1.061	-1.072	-1.084	-1.094	-1.104	-1.114	-1.122	-1.131	-1.140	-1.149	-1.158	-1.165	-1.172	-1.180	-1.188	-1.194	-1.200	-1.206	-1.211	-1.218	-1.222	-1.228	-1.232	-1.236	-1.241	-1.245	-1.249	-1.251	-1.255	-1.258	-1.260	-1.262	-1.264	-1.266	-1.269	-1.270	-1.271	-1.272	-1.274	-1.275	-1.275	-1.276	-1.278	-1.278	-1.279	-1.280	-1.280	-1.280	-1.280	-1.280	-1.281	-1.282	-1.282	-1.284	-1.284	-1.285	-1.285	-1.286	-1.288	-1.288	-1.290	-1.290	-1.291	-1.292	-1.294	-1.295	-1.298	-1.299	-1.301	-1.302	-1.304	-1.308	-1.309	-1.312	-1.314	-1.318	-1.320	-1.324	-1.328	-1.330	-1.334	-1.338	-1.342	-1.345	-1.350	-1.355	-1.359	-1.364	-1.368	-1.372	-1.379	-1.384	-1.389	-1.394	-1.399	-1.405	-1.410	-1.416	-1.422	-1.428	-1.434	-1.439	-1.445	-1.451	-1.458	-1.462	-1.469	-1.474	-1.480	-1.484	-1.490	-1.494	-1.498	-1.501	-1.505	-1.509	-1.510	-1.512	-1.514	-1.514	-1.514	-1.514	-1.512	-1.510	-1.508	-1.505	-1.501	-1.496	-1.491	-1.485	-1.478	-1.470	-1.462	-1.452	-1.442	-1.431	-1.420	-1.409	-1.395	-1.382	-1.369	-1.354	-1.338	-1.322	-1.306	-1.291	-1.274	-1.258	-1.240	-1.224	-1.208	-1.189	-1.171	-1.156	-1.140	-1.122	-1.106	-1.091	-1.076	-1.061	-1.046	-1.034	-1.021	-1.009	-0.996	-0.986	-0.976	-0.968	-0.959	-0.951	-0.945	-0.939	-0.932	-0.929	-0.925	-0.921	-0.920	-0.919	-0.918	-0.918	-0.918	-0.919	-0.920	-0.921	-0.925	-0.928	-0.930	-0.932	-0.936	-0.939	-0.942	-0.946	-0.950	-0.952	-0.955	-0.958	-0.961	-0.962	-0.965	-0.966	-0.968	-0.968	-0.969	-0.968	-0.968	-0.965	-0.964	-0.961	-0.959	-0.955	-0.951	-0.946	-0.942	-0.936	-0.931	-0.926	-0.919	-0.912	-0.905	-0.898	-0.890	-0.882	-0.875	-0.866	-0.859	-0.851	-0.842	-0.834	-0.826	-0.819	-0.811	-0.802	-0.796	-0.789	-0.782	-0.776	-0.770	-0.765	-0.760	-0.755	-0.751	-0.748	-0.744	-0.741	-0.739	-0.738	-0.736	-0.735	-0.735	-0.735	-0.736	-0.738	-0.739	-0.741	-0.744	-0.748	-0.750	-0.754	-0.759	-0.764	-0.769	-0.775	-0.780	-0.786	-0.794	-0.800	-0.808	-0.815	-0.821	-0.830	-0.836	-0.845	-0.852	-0.861	-0.869	-0.876	-0.885	-0.892	-0.901	-0.909	-0.918	-0.925	-0.934	-0.940	-0.949	-0.955	-0.962	-0.970	-0.976	-0.982	-0.990	-0.995	-1.000	-1.005	-1.011	-1.016	-1.020	-1.024	-1.028	-1.031	-1.034	-1.035	-1.038	-1.038	-1.039	-1.039	-1.039	-1.038	-1.036	-1.035	-1.031	-1.029	-1.025	-1.021	-1.016	-1.011	-1.006	-0.999	-0.992	-0.985	-0.978	-0.968	-0.959	-0.950	-0.940	-0.930	-0.920	-0.909	-0.898	-0.886	-0.875	-0.862	-0.849	-0.836	-0.824	-0.810	-0.796	-0.784	-0.769	-0.755	-0.741	-0.728	-0.714	-0.699	-0.685	-0.671	-0.658	-0.644	-0.629	-0.616	-0.602	-0.589	-0.576	-0.562	-0.550	-0.538	-0.525	-0.512	-0.501	-0.490	-0.479	-0.468	-0.456	-0.445	-0.436	-0.426	-0.416	-0.408	-0.399	-0.390	-0.381	-0.374	-0.366	-0.359	-0.351	-0.344	-0.338	-0.331	-0.325	-0.320	-0.314	-0.310	-0.304	-0.300	-0.295	-0.290	-0.286	-0.284	-0.280	-0.278	-0.274	-0.271	-0.269	-0.265	-0.262	-0.260	-0.258	-0.256	-0.254	-0.250	-0.248	-0.245	-0.242	-0.240	-0.236	-0.234	-0.230	-0.226	-0.221	-0.218	-0.214	-0.210	-0.204	-0.198	-0.192	-0.186	-0.180	-0.172	-0.165	-0.158	-0.149	-0.141	-0.131	-0.122	-0.114	-0.104	-0.092	-0.082	-0.071	-0.059	-0.046	-0.035	-0.022	-0.011	0.001	0.014	0.028	0.040	0.051	0.065	0.078	0.090	0.102	0.114	0.126	0.138	0.148	0.158	0.168	0.176	0.186	0.194	0.201	0.209	0.215	0.221	0.226	0.231	0.234	0.238	0.239	0.241	0.241	0.242	0.241	0.240	0.238	0.235	0.231	0.228	0.222	0.218	0.210	0.204	0.198	0.189	0.181	0.171	0.162	0.152	0.144	0.132	0.124	0.114	0.101	0.091	0.080	0.069	0.058	0.046	0.035	0.024	0.012	0.001	-0.009	-0.020	-0.031	-0.042	-0.052	-0.062	-0.072	-0.082	-0.091	-0.101	-0.110	-0.119	-0.126	-0.135	-0.142	-0.150	-0.158	-0.165	-0.172	-0.178	-0.184	-0.191	-0.196	-0.202	-0.206	-0.212	-0.216	-0.222	-0.226	-0.230	-0.232	-0.236	-0.241	-0.242	-0.245	-0.248	-0.249	-0.251	-0.252	-0.254	-0.255	-0.255	-0.256	-0.256	-0.256	-0.256	-0.256	-0.256	-0.255	-0.254	-0.254	-0.252	-0.251	-0.249	-0.246	-0.245	-0.242	-0.241	-0.239	-0.239	-0.236	-0.234	-0.231	-0.229	-0.228	-0.225	-0.224	-0.221	-0.220	-0.219	-0.219	-0.218	-0.216	-0.216	-0.216	-0.216	-0.218	-0.219	-0.220	-0.222	-0.225	-0.229	-0.232	-0.236	-0.241	-0.248	-0.254	-0.260	-0.269	-0.276	-0.285	-0.295	-0.305	-0.315	-0.325	-0.338	-0.350	-0.362	-0.376	-0.391	-0.405	-0.420	-0.436	-0.451	-0.468	-0.485	-0.501	-0.519	-0.538	-0.555	-0.575	-0.592	-0.612	-0.630	-0.650	-0.669	-0.689	-0.708	-0.728	-0.748	-0.766	-0.785	-0.804	-0.822	-0.840	-0.859	-0.876	-0.895	-0.912	-0.930	-0.946	-0.964	-0.979	-0.996	-1.011	-1.026	-1.041	-1.056	-1.070	-1.084	-1.098	-1.110	-1.122	-1.135	-1.146	-1.158	-1.169	-1.180	-1.190	-1.200	-1.211	-1.221	-1.230	-1.239	-1.248	-1.258	-1.265	-1.272	-1.281	-1.290	-1.296	-1.304	-1.311	-1.319	-1.326	-1.334	-1.340	-1.346	-1.354	-1.360	-1.368	-1.374	-1.380	-1.386	-1.392	-1.400	-1.406	-1.414	-1.420	-1.426	-1.432	-1.440	-1.446	-1.452	-1.460	-1.466	-1.474	-1.481	-1.488	-1.495	-1.504	-1.510	-1.518	-1.526	-1.534	-1.542	-1.549	-1.558	-1.566	-1.575	-1.584	-1.594	-1.602	-1.611	-1.621	-1.631	-1.641	-1.650	-1.661	-1.672	-1.682	-1.692	-1.705	-1.715	-1.726	-1.739	-1.750	-1.764	-1.775	-1.788	-1.799	-1.812	-1.825	-1.836	-1.850	-1.861	-1.874	-1.885	-1.898	-1.910	-1.921	-1.932	-1.944	-1.954	-1.965	-1.975	-1.984	-1.994	-2.002	-2.011	-2.019	-2.025	-2.031	-2.038	-2.044	-2.047	-2.052	-2.055	-2.058	-2.060	-2.060	-2.060	-2.059	-2.058	-2.055	-2.051	-2.046	-2.041	-2.036	-2.029	-2.021	-2.013	-2.004	-1.995	-1.985	-1.972	-1.961	-1.950	-1.938	-1.924	-1.910	-1.898	-1.884	-1.869	-1.855	-1.839	-1.825	-1.811	-1.796	-1.781	-1.768	-1.754	-1.741	-1.728	-1.715	-1.702	-1.692	-1.681	-1.670	-1.661	-1.650	-1.642	-1.635	-1.628	-1.622	-1.616	-1.614	-1.609	-1.606	-1.605	-1.604	-1.604	-1.605	-1.606	-1.610	-1.614	-1.619	-1.624	-1.629	-1.636	-1.642	-1.650	-1.659	-1.668	-1.676	-1.686	-1.696	-1.708	-1.719	-1.729	-1.740	-1.751	-1.762	-1.774	-1.785	-1.796	-1.805	-1.816	-1.826	-1.835	-1.845	-1.854	-1.861	-1.869	-1.875	-1.880	-1.886	-1.890	-1.892	-1.894	-1.896	-1.896	-1.895	-1.894	-1.891	-1.888	-1.882	-1.876	-1.870	-1.861	-1.851	-1.841	-1.830	-1.819	-1.805	-1.791	-1.775	-1.760	-1.744	-1.726	-1.708	-1.689	-1.669	-1.649	-1.628	-1.606	-1.585	-1.562	-1.540	-1.516	-1.494	-1.471	-1.448	-1.425	-1.401	-1.378	-1.355	-1.332	-1.309	-1.288	-1.266	-1.245	-1.224	-1.202	-1.182	-1.164	-1.144	-1.126	-1.109	-1.091	-1.075	-1.060	-1.045	-1.030	-1.018	-1.004	-0.992	-0.981	-0.971	-0.961	-0.952	-0.945	-0.936	-0.930	-0.924	-0.918	-0.912	-0.908	-0.904	-0.899	-0.896	-0.894	-0.890	-0.888	-0.885	-0.884	-0.881	-0.879	-0.878	-0.875	-0.874	-0.871	-0.869	-0.866	-0.862	-0.859	-0.856	-0.851	-0.846	-0.840	-0.836	-0.830	-0.822	-0.815	-0.808	-0.799	-0.790	-0.779	-0.769	-0.758	-0.745	-0.732	-0.718	-0.704	-0.689	-0.672	-0.655	-0.636	-0.618	-0.599	-0.576	-0.556	-0.534	-0.511	-0.488	-0.464	-0.438	-0.414	-0.386	-0.359	-0.332	-0.305	-0.276	-0.248	-0.218	-0.188	-0.156	-0.126	-0.096	-0.065	-0.034	-0.002	0.029	0.060	0.092	0.122	0.155	0.185	0.216	0.246	0.278	0.306	0.336	0.365	0.392	0.420	0.446	0.474	0.499	0.524	0.549	0.571	0.594	0.615	0.635	0.654	0.671	0.689	0.705	0.721	0.735	0.746	0.759	0.769	0.778	0.786	0.792	0.799	0.802	0.806	0.808	0.810	0.809	0.808	0.805	0.801	0.796	0.791	0.785	0.778	0.769	0.760	0.750	0.740	0.729	0.715	0.702	0.690	0.676	0.662	0.648	0.631	0.618	0.601	0.585	0.568	0.551	0.536	0.519	0.501	0.485	0.468	0.451	0.435	0.418	0.401	0.386	0.370	0.355	0.340	0.325	0.311	0.298	0.284	0.271	0.259	0.246	0.235	0.225	0.215	0.205	0.196	0.189	0.180	0.174	0.168	0.161	0.156	0.152	0.148	0.145	0.141	0.140	0.139	0.138	0.138	0.138	0.139	0.140	0.142	0.145	0.149	0.151	0.155	0.159	0.164	0.169	0.172	0.179	0.184	0.190	0.194	0.199	0.205	0.210	0.215	0.221	0.226	0.230	0.235	0.240	0.242	0.246	0.250	0.252	0.255	0.258	0.259	0.260	0.260	0.261	0.261	0.260	0.259	0.258	0.255	0.251	0.248	0.245	0.240	0.235	0.229	0.224	0.218	0.210	0.202	0.196	0.188	0.179	0.170	0.161	0.152	0.142	0.132	0.122	0.112	0.102	0.092	0.081	0.071	0.060	0.049	0.038	0.028	0.016	0.006	-0.005	-0.015	-0.026	-0.036	-0.046	-0.058	-0.068	-0.076	-0.088	-0.096	-0.105	-0.115	-0.124	-0.132	-0.141	-0.150	-0.156	-0.165	-0.172	-0.179	-0.186	-0.192	-0.199	-0.204	-0.209	-0.215	-0.219	-0.225	-0.228	-0.231	-0.235	-0.238	-0.240	-0.242	-0.244	-0.245	-0.245	-0.246	-0.246	-0.245	-0.245	-0.242	-0.241	-0.239	-0.236	-0.232	-0.229	-0.225	-0.221	-0.216	-0.214	-0.209	-0.204	-0.198	-0.192	-0.188	-0.182	-0.178	-0.171	-0.166	-0.160	-0.155	-0.150	-0.145	-0.141	-0.136	-0.132	-0.128	-0.125	-0.122	-0.120	-0.118	-0.115	-0.114	-0.114	-0.112	-0.114	-0.115	-0.116	-0.119	-0.121	-0.125	-0.129	-0.134	-0.140	-0.146	-0.152	-0.160	-0.169	-0.176	-0.185	-0.195	-0.204	-0.215	-0.225	-0.238	-0.248	-0.260	-0.271	-0.284	-0.296	-0.309	-0.322	-0.334	-0.348	-0.359	-0.372	-0.385	-0.398	-0.410	-0.421	-0.434	-0.446	-0.458	-0.470	-0.480	-0.492	-0.502	-0.512	-0.522	-0.534	-0.542	-0.554	-0.562	-0.572	-0.582	-0.592	-0.601	-0.610	-0.620	-0.629	-0.638	-0.649	-0.658	-0.666	-0.678	-0.688	-0.698	-0.709	-0.719	-0.730	-0.742	-0.754	-0.766	-0.778	-0.791	-0.804	-0.819	-0.832	-0.846	-0.861	-0.876	-0.890	-0.906	-0.922	-0.939	-0.954	-0.971	-0.989	-1.004	-1.021	-1.038	-1.055	-1.071	-1.088	-1.104	-1.120	-1.135	-1.150	-1.165	-1.179	-1.192	-1.205	-1.219	-1.230	-1.240	-1.251	-1.261	-1.270	-1.279	-1.286	-1.292	-1.300	-1.305	-1.309	-1.312	-1.315	-1.316	-1.318	-1.319	-1.318	-1.316	-1.314	-1.311	-1.308	-1.302	-1.298	-1.292	-1.286	-1.279	-1.271	-1.264	-1.256	-1.246	-1.238	-1.229	-1.218	-1.208	-1.199	-1.188	-1.178	-1.166	-1.156	-1.145	-1.134	-1.122	-1.112	-1.100	-1.090	-1.079	-1.068	-1.056	-1.046	-1.035	-1.024	-1.014	-1.002	-0.992	-0.981	-0.971	-0.960	-0.950	-0.940	-0.929	-0.919	-0.909	-0.899	-0.888	-0.879	-0.869	-0.859	-0.849	-0.839	-0.829	-0.819	-0.809	-0.800	-0.791	-0.782	-0.772	-0.764	-0.755	-0.748	-0.739	-0.731	-0.724	-0.716	-0.709	-0.702	-0.696	-0.690	-0.685	-0.680	-0.675	-0.671	-0.668	-0.664	-0.660	-0.659	-0.656	-0.655	-0.654	-0.654	-0.654	-0.654	-0.656	-0.656	-0.659	-0.662	-0.665	-0.668	-0.672	-0.678	-0.681	-0.686	-0.692	-0.699	-0.705	-0.711	-0.719	-0.726	-0.732	-0.740	-0.749	-0.755	-0.764	-0.770	-0.779	-0.786	-0.792	-0.800	-0.806	-0.814	-0.821	-0.826	-0.832	-0.838	-0.842	-0.848	-0.852	-0.856	-0.859	-0.862	-0.864	-0.866	-0.868	-0.869	-0.869	-0.869	-0.869	-0.868	-0.865	-0.864	-0.860	-0.856	-0.854	-0.849	-0.844	-0.839	-0.832	-0.828	-0.821	-0.815	-0.809	-0.801	-0.795	-0.788	-0.780	-0.772	-0.765	-0.756	-0.750	-0.742	-0.735	-0.729	-0.720	-0.714	-0.708	-0.702	-0.696	-0.691	-0.686	-0.682	-0.679	-0.675	-0.671	-0.669	-0.669	-0.668	-0.666	-0.666	-0.666	-0.669	-0.670	-0.674	-0.676	-0.681	-0.686	-0.692	-0.699	-0.706	-0.714	-0.722	-0.732	-0.742	-0.752	-0.764	-0.776	-0.789	-0.800	-0.814	-0.828	-0.840	-0.855	-0.870	-0.884	-0.899	-0.915	-0.929	-0.944	-0.960	-0.975	-0.990	-1.005	-1.019	-1.034	-1.048	-1.061	-1.075	-1.086	-1.100	-1.111	-1.121	-1.132	-1.141	-1.150	-1.159	-1.166	-1.172	-1.179	-1.184	-1.186	-1.191	-1.192	-1.195	-1.195	-1.195	-1.194	-1.192	-1.190	-1.186	-1.184	-1.179	-1.174	-1.168	-1.161	-1.154	-1.145	-1.136	-1.128	-1.119	-1.110	-1.099	-1.090	-1.078	-1.068	-1.058	-1.046	-1.036	-1.024	-1.014	-1.002	-0.991	-0.981	-0.970	-0.960	-0.951	-0.941	-0.931	-0.924	-0.915	-0.906	-0.899	-0.890	-0.884	-0.879	-0.872	-0.868	-0.862	-0.859	-0.855	-0.852	-0.850	-0.848	-0.845	-0.845	-0.844	-0.845	-0.845	-0.846	-0.848	-0.851	-0.854	-0.856	-0.860	-0.864	-0.868	-0.871	-0.876	-0.882	-0.888	-0.894	-0.900	-0.908	-0.912	-0.920	-0.928	-0.935	-0.942	-0.950	-0.956	-0.965	-0.972	-0.981	-0.989	-0.995	-1.004	-1.010	-1.018	-1.025	-1.032	-1.040	-1.046	-1.054	-1.059	-1.065	-1.071	-1.078	-1.081	-1.088	-1.092	-1.096	-1.100	-1.104	-1.108	-1.111	-1.112	-1.115	-1.116	-1.118	-1.120	-1.121	-1.120	-1.120	-1.120	-1.119	-1.119	-1.118	-1.115	-1.111	-1.110	-1.108	-1.104	-1.099	-1.095	-1.089	-1.085	-1.079	-1.072	-1.068	-1.061	-1.054	-1.046	-1.039	-1.031	-1.024	-1.015	-1.005	-0.996	-0.988	-0.978	-0.969	-0.959	-0.949	-0.938	-0.926	-0.916	-0.905	-0.892	-0.881	-0.870	-0.856	-0.845	-0.831	-0.819	-0.805	-0.792	-0.778	-0.765	-0.752	-0.738	-0.724	-0.711	-0.696	-0.682	-0.669	-0.655	-0.640	-0.626	-0.612	-0.598	-0.584	-0.570	-0.555	-0.541	-0.529	-0.514	-0.501	-0.488	-0.475	-0.462	-0.449	-0.436	-0.425	-0.412	-0.401	-0.389	-0.379	-0.368	-0.356	-0.346	-0.336	-0.326	-0.316	-0.308	-0.298	-0.289	-0.281	-0.272	-0.265	-0.258	-0.250	-0.242	-0.236	-0.230	-0.224	-0.218	-0.211	-0.205	-0.200	-0.194	-0.189	-0.184	-0.179	-0.172	-0.168	-0.161	-0.158	-0.152	-0.146	-0.140	-0.136	-0.131	-0.125	-0.119	-0.114	-0.108	-0.101	-0.095	-0.090	-0.082	-0.076	-0.070	-0.061	-0.055	-0.048	-0.040	-0.031	-0.025	-0.016	-0.008	0.000	0.009	0.018	0.026	0.035	0.045	0.055	0.064	0.074	0.082	0.092	0.102	0.112	0.121	0.131	0.140	0.150	0.160	0.170	0.179	0.189	0.198	0.206	0.215	0.224	0.232	0.241	0.249	0.256	0.264	0.271	0.278	0.284	0.291	0.296	0.301	0.308	0.311	0.316	0.320	0.325	0.328	0.331	0.334	0.335	0.338	0.339	0.339	0.340	0.340	0.340	0.339	0.336	0.335	0.332	0.330	0.326	0.322	0.319	0.314	0.310	0.305	0.299	0.292	0.286	0.280	0.274	0.266	0.259	0.251	0.242	0.235	0.226	0.218	0.210	0.200	0.191	0.182	0.174	0.166	0.156	0.149	0.140	0.131	0.122	0.114	0.108	0.099	0.091	0.084	0.078	0.071	0.065	0.058	0.052	0.048	0.044	0.039	0.035	0.031	0.029	0.028	0.025	0.025	0.022	0.024	0.025	0.025	0.026	0.028	0.030	0.034	0.036	0.040	0.045	0.049	0.054	0.060	0.065	0.071	0.078	0.084	0.091	0.099	0.106	0.114	0.121	0.129	0.136	0.144	0.152	0.160	0.168	0.175	0.184	0.191	0.200	0.208	0.215	0.221	0.229	0.235	0.242	0.250	0.256	0.262	0.269	0.275	0.280	0.286	0.292	0.298	0.302	0.309	0.312	0.318	0.324	0.329	0.334	0.340	0.344	0.350	0.355	0.361	0.366	0.372	0.379	0.386	0.392	0.399	0.406	0.412	0.420	0.429	0.436	0.445	0.454	0.462	0.472	0.481	0.491	0.501	0.512	0.524	0.535	0.545	0.558	0.569	0.580	0.594	0.605	0.618	0.630	0.642	0.655	0.668	0.680	0.692	0.705	0.718	0.730	0.741	0.754	0.765	0.776	0.788	0.800	0.810	0.820	0.830	0.840	0.850	0.859	0.869	0.876	0.886	0.895	0.902	0.909	0.918	0.924	0.931	0.938	0.945	0.952	0.959	0.965	0.971	0.978	0.984	0.990	0.996	1.002	1.010	1.016	1.021	1.029	1.034	1.041	1.048	1.055	1.061	1.069	1.075	1.082	1.090	1.098	1.105	1.111	1.119	1.126	1.134	1.141	1.149	1.155	1.161	1.169	1.174	1.180	1.186	1.192	1.198	1.202	1.208	1.211	1.215	1.219	1.221	1.224	1.226	1.228	1.229	1.229	1.228	1.226	1.226	1.225	1.221	1.219	1.216	1.211	1.209	1.204	1.199	1.194	1.189	1.182	1.176	1.169	1.162	1.156	1.150	1.144	1.136	1.130	1.124	1.116	1.110	1.104	1.098	1.091	1.085	1.080	1.074	1.069	1.062	1.058	1.054	1.049	1.045	1.040	1.038	1.032	1.030	1.026	1.022	1.020	1.016	1.014	1.010	1.008	1.004	1.001	0.998	0.994	0.990	0.986	0.981	0.976	0.971	0.965	0.959	0.952	0.946	0.939	0.930	0.920	0.911	0.900	0.890	0.879	0.866	0.852	0.840	0.826	0.811	0.796	0.780	0.765	0.748	0.731	0.714	0.696	0.679	0.660	0.642	0.624	0.606	0.588	0.570	0.550	0.534	0.515	0.498	0.480	0.464	0.448	0.431	0.415	0.400	0.385	0.371	0.359	0.345	0.334	0.322	0.311	0.302	0.292	0.284	0.276	0.270	0.262	0.258	0.252	0.248	0.244	0.240	0.239	0.235	0.234	0.231	0.231	0.230	0.230	0.230	0.230	0.230	0.230	0.231	0.231	0.232	0.232	0.232	0.234	0.234	0.235	0.235	0.236	0.236	0.236	0.235	0.236	0.235	0.235	0.234	0.232	0.234	0.232	0.231	0.230	0.228	0.226	0.226	0.225	0.222	0.221	0.221	0.219	0.219	0.219	0.218	0.218	0.216	0.216	0.218	0.218	0.218	0.219	0.221	0.222	0.225	0.226	0.229	0.232	0.236	0.240	0.244	0.249	0.252	0.259	0.264	0.270	0.275	0.281	0.288	0.294	0.300	0.308	0.315	0.321	0.330	0.336	0.344	0.352	0.359	0.366	0.374	0.381	0.388	0.395	0.401	0.408	0.414	0.420	0.425	0.431	0.436	0.441	0.448	0.452	0.455	0.460	0.464	0.468	0.470	0.474	0.476	0.479	0.481	0.482	0.485	0.486	0.489	0.490	0.491	0.491	0.492	0.494	0.494	0.495	0.495	0.496	0.496	0.496	0.496	0.498	0.499	0.499	0.500	0.501	0.502	0.504	0.507	0.509	0.510	0.514	0.516	0.519	0.521	0.525	0.529	0.532	0.538	0.540	0.545	0.550	0.555	0.560	0.565	0.570	0.576	0.581	0.589	0.594	0.600	0.606	0.614	0.619	0.625	0.631	0.638	0.644	0.650	0.655	0.661	0.666	0.672	0.676	0.682	0.686	0.690	0.695	0.699	0.701	0.705	0.709	0.710	0.712	0.714	0.715	0.715	0.715	0.715	0.715	0.714	0.712	0.710	0.708	0.706	0.702	0.699	0.694	0.690	0.685	0.680	0.675	0.670	0.662	0.656	0.650	0.642	0.636	0.629	0.622	0.614	0.608	0.599	0.591	0.584	0.575	0.568	0.560	0.551	0.544	0.535	0.526	0.519	0.510	0.502	0.494	0.486	0.478	0.470	0.462	0.454	0.448	0.439	0.431	0.424	0.418	0.410	0.404	0.396	0.390	0.384	0.378	0.371	0.365	0.360	0.354	0.349	0.342	0.338	0.332	0.328	0.322	0.319	0.315	0.310	0.308	0.304	0.301	0.298	0.295	0.292	0.291	0.289	0.289	0.288	0.288	0.288	0.288	0.289	0.289	0.290	0.292	0.294	0.296	0.300	0.302	0.306	0.311	0.314	0.319	0.322	0.328	0.332	0.338	0.342	0.348	0.352	0.359	0.364	0.369	0.374	0.379	0.384	0.389	0.394	0.398	0.401	0.405	0.408	0.411	0.414	0.415	0.418	0.419	0.419	0.419	0.419	0.416	0.416	0.414	0.411	0.409	0.405	0.400	0.396	0.391	0.385	0.380	0.374	0.368	0.361	0.354	0.346	0.339	0.331	0.324	0.315	0.308	0.300	0.292	0.285	0.279	0.270	0.264	0.258	0.251	0.244	0.239	0.234	0.229	0.225	0.222	0.219	0.216	0.215	0.214	0.212	0.212	0.212	0.215	0.216	0.219	0.220	0.224	0.228	0.232	0.236	0.242	0.248	0.254	0.260	0.268	0.274	0.281	0.289	0.299	0.306	0.315	0.324	0.332	0.340	0.349	0.359	0.366	0.375	0.384	0.392	0.400	0.409	0.416	0.424	0.431	0.440	0.446	0.452	0.459	0.465	0.471	0.476	0.482	0.488	0.492	0.498	0.501	0.506	0.510	0.515	0.519	0.522	0.525	0.529	0.531	0.534	0.536	0.539	0.540	0.544	0.545	0.548	0.549	0.550	0.551	0.554	0.555	0.556	0.558	0.559	0.560	0.561	0.561	0.562	0.564	0.564	0.565	0.565	0.565	0.566	0.566	0.566	0.566	0.566	0.565	0.566	0.565	0.564	0.565	0.564	0.562	0.561	0.560	0.559	0.558	0.556	0.554	0.552	0.551	0.549	0.548	0.545	0.544	0.541	0.539	0.538	0.535	0.534	0.531	0.530	0.528	0.526	0.525	0.525	0.522	0.522	0.521	0.521	0.520	0.520	0.520	0.521	0.521	0.522	0.524	0.525	0.528	0.529	0.532	0.535	0.539	0.542	0.546	0.549	0.554	0.559	0.564	0.569	0.575	0.580	0.586	0.592	0.598	0.604	0.611	0.616	0.624	0.629	0.635	0.642	0.648	0.654	0.660	0.666	0.671	0.676	0.682	0.686	0.691	0.696	0.700	0.704	0.706	0.710	0.712	0.714	0.716	0.718	0.719	0.719	0.718	0.718	0.716	0.716	0.714	0.712	0.710	0.708	0.704	0.700	0.696	0.691	0.688	0.684	0.679	0.672	0.668	0.661	0.656	0.650	0.644	0.636	0.630	0.624	0.618	0.610	0.602	0.596	0.589	0.582	0.575	0.569	0.561	0.555	0.549	0.541	0.536	0.530	0.524	0.518	0.510	0.505	0.499	0.492	0.488	0.481	0.475	0.470	0.465	0.459	0.455	0.449	0.444	0.440	0.434	0.430	0.425	0.420	0.416	0.411	0.408	0.404	0.400	0.396	0.392	0.389	0.385	0.381	0.378	0.372	0.369	0.366	0.362	0.359	0.356	0.354	0.350	0.348	0.344	0.341	0.338	0.336	0.332	0.330	0.328	0.325	0.321	0.319	0.316	0.312	0.310	0.308	0.304	0.300	0.298	0.292	0.290	0.285	0.280	0.276	0.271	0.266	0.261	0.256	0.250	0.244	0.236	0.229	0.221	0.212	0.205	0.195	0.186	0.176	0.165	0.155	0.142	0.131	0.120	0.106	0.092	0.080	0.066	0.050	0.035	0.020	0.004	-0.011	-0.029	-0.046	-0.064	-0.081	-0.099	-0.118	-0.135	-0.154	-0.171	-0.190	-0.209	-0.228	-0.246	-0.264	-0.282	-0.300	-0.318	-0.335	-0.352	-0.369	-0.385	-0.402	-0.418	-0.434	-0.449	-0.464	-0.478	-0.491	-0.505	-0.518	-0.529	-0.541	-0.551	-0.562	-0.571	-0.579	-0.588	-0.595	-0.601	-0.609	-0.614	-0.618	-0.622	-0.628	-0.630	-0.632	-0.635	-0.638	-0.639	-0.639	-0.639	-0.639	-0.638	-0.638	-0.636	-0.634	-0.632	-0.630	-0.628	-0.625	-0.621	-0.619	-0.615	-0.612	-0.610	-0.606	-0.602	-0.599	-0.595	-0.592	-0.589	-0.586	-0.582	-0.580	-0.578	-0.575	-0.572	-0.571	-0.569	-0.568	-0.565	-0.564	-0.564	-0.562	-0.562	-0.562	-0.564	-0.564	-0.565	-0.566	-0.568	-0.570	-0.572	-0.575	-0.579	-0.581	-0.586	-0.590	-0.595	-0.600	-0.605	-0.610	-0.616	-0.621	-0.628	-0.634	-0.640	-0.648	-0.654	-0.661	-0.668	-0.674	-0.681	-0.689	-0.695	-0.701	-0.709	-0.716	-0.724	-0.730	-0.736	-0.742	-0.750	-0.755	-0.761	-0.768	-0.771	-0.778	-0.782	-0.786	-0.791	-0.795	-0.799	-0.801	-0.804	-0.806	-0.809	-0.811	-0.812	-0.814	-0.815	-0.815	-0.815	-0.815	-0.815	-0.812	-0.812	-0.811	-0.811	-0.809	-0.808	-0.806	-0.805	-0.804	-0.802	-0.801	-0.799	-0.799	-0.796	-0.795	-0.796	-0.794	-0.794	-0.794	-0.794	-0.794	-0.795	-0.796	-0.799	-0.800	-0.802	-0.805	-0.810	-0.814	-0.819	-0.824	-0.829	-0.835	-0.841	-0.849	-0.856	-0.864	-0.872	-0.882	-0.891	-0.901	-0.911	-0.920	-0.932	-0.942	-0.952	-0.964	-0.975	-0.986	-0.998	-1.009	-1.020	-1.031	-1.041	-1.051	-1.061	-1.070	-1.080	-1.089	-1.096	-1.105	-1.111	-1.118	-1.124	-1.128	-1.131	-1.135	-1.138	-1.140	-1.140	-1.141	-1.140	-1.138	-1.136	-1.132	-1.128	-1.122	-1.116	-1.110	-1.102	-1.094	-1.085	-1.076	-1.065	-1.054	-1.042	-1.030	-1.018	-1.004	-0.990	-0.978	-0.962	-0.949	-0.935	-0.920	-0.905	-0.891	-0.878	-0.862	-0.848	-0.835	-0.820	-0.806	-0.794	-0.781	-0.769	-0.758	-0.746	-0.735	-0.725	-0.716	-0.708	-0.699	-0.692	-0.686	-0.680	-0.675	-0.671	-0.668	-0.665	-0.662	-0.661	-0.661	-0.661	-0.662	-0.664	-0.666	-0.670	-0.674	-0.679	-0.684	-0.690	-0.696	-0.704	-0.711	-0.719	-0.729	-0.738	-0.748	-0.758	-0.769	-0.780	-0.791	-0.802	-0.815	-0.829	-0.841	-0.854	-0.868	-0.880	-0.894	-0.908	-0.920	-0.935	-0.949	-0.962	-0.976	-0.990	-1.004	-1.019	-1.032	-1.048	-1.061	-1.075	-1.089	-1.104	-1.118	-1.130	-1.144	-1.158	-1.171	-1.185	-1.198	-1.211	-1.224	-1.238	-1.249	-1.262	-1.274	-1.288	-1.299	-1.311	-1.322	-1.334	-1.345	-1.356	-1.368	-1.379	-1.389	-1.399	-1.409	-1.419	-1.429	-1.439	-1.448	-1.456	-1.465	-1.475	-1.484	-1.491	-1.500	-1.506	-1.514	-1.521	-1.528	-1.534	-1.541	-1.546	-1.551	-1.558	-1.562	-1.568	-1.571	-1.576	-1.580	-1.584	-1.586	-1.589	-1.591	-1.595	-1.596	-1.599	-1.601	-1.602	-1.604	-1.605	-1.606	-1.606	-1.608	-1.608	-1.609	-1.608	-1.608	-1.608	-1.608	-1.606	-1.606	-1.605	-1.605	-1.604	-1.604	-1.602	-1.602	-1.601	-1.602	-1.601	-1.602	-1.601	-1.602	-1.604	-1.604	-1.605	-1.606	-1.608	-1.610	-1.612	-1.615	-1.619	-1.621	-1.625	-1.629	-1.634	-1.639	-1.642	-1.649	-1.654	-1.661	-1.668	-1.675	-1.682	-1.689	-1.698	-1.706	-1.715	-1.724	-1.731	-1.740	-1.749	-1.758	-1.766	-1.775	-1.785	-1.794	-1.802	-1.810	-1.818	-1.825	-1.831	-1.839	-1.845	-1.851	-1.855	-1.860	-1.864	-1.866	-1.869	-1.870	-1.870	-1.870	-1.869	-1.866	-1.864	-1.859	-1.854	-1.848	-1.840	-1.832	-1.822	-1.814	-1.802	-1.789	-1.776	-1.762	-1.749	-1.734	-1.718	-1.700	-1.682	-1.665	-1.646	-1.629	-1.609	-1.590	-1.570	-1.550	-1.530	-1.511	-1.491	-1.470	-1.451	-1.431	-1.412	-1.394	-1.374	-1.356	-1.338	-1.321	-1.304	-1.288	-1.272	-1.258	-1.242	-1.230	-1.215	-1.204	-1.191	-1.180	-1.170	-1.161	-1.152	-1.144	-1.135	-1.128	-1.121	-1.115	-1.110	-1.104	-1.099	-1.095	-1.090	-1.086	-1.082	-1.080	-1.076	-1.072	-1.070	-1.066	-1.062	-1.059	-1.056	-1.054	-1.050	-1.046	-1.041	-1.038	-1.032	-1.028	-1.024	-1.018	-1.012	-1.006	-1.001	-0.995	-0.989	-0.981	-0.974	-0.968	-0.960	-0.952	-0.944	-0.938	-0.929	-0.920	-0.912	-0.904	-0.895	-0.888	-0.879	-0.870	-0.862	-0.854	-0.848	-0.839	-0.832	-0.824	-0.818	-0.811	-0.805	-0.800	-0.794	-0.789	-0.784	-0.779	-0.775	-0.772	-0.768	-0.765	-0.762	-0.761	-0.760	-0.759	-0.758	-0.756	-0.756	-0.758	-0.759	-0.759	-0.761	-0.762	-0.766	-0.769	-0.771	-0.775	-0.779	-0.782	-0.786	-0.790	-0.795	-0.799	-0.804	-0.809	-0.814	-0.819	-0.825	-0.831	-0.836	-0.842	-0.848	-0.854	-0.860	-0.866	-0.871	-0.878	-0.882	-0.890	-0.895	-0.900	-0.905	-0.910	-0.915	-0.920	-0.925	-0.930	-0.934	-0.939	-0.941	-0.945	-0.948	-0.951	-0.954	-0.956	-0.958	-0.960	-0.961	-0.961	-0.961	-0.961	-0.961	-0.960	-0.960	-0.959	-0.956	-0.954	-0.950	-0.948	-0.944	-0.940	-0.935	-0.930	-0.924	-0.919	-0.912	-0.906	-0.899	-0.891	-0.885	-0.876	-0.869	-0.860	-0.850	-0.841	-0.830	-0.820	-0.810	-0.800	-0.790	-0.779	-0.768	-0.755	-0.745	-0.732	-0.721	-0.710	-0.699	-0.686	-0.675	-0.662	-0.651	-0.640	-0.629	-0.616	-0.605	-0.594	-0.582	-0.571	-0.561	-0.550	-0.540	-0.529	-0.519	-0.510	-0.500	-0.491	-0.481	-0.474	-0.464	-0.456	-0.449	-0.441	-0.432	-0.426	-0.419	-0.414	-0.408	-0.401	-0.395	-0.390	-0.385	-0.380	-0.375	-0.371	-0.368	-0.364	-0.359	-0.356	-0.351	-0.349	-0.345	-0.342	-0.339	-0.336	-0.332	-0.329	-0.325	-0.321	-0.319	-0.314	-0.310	-0.305	-0.300	-0.296	-0.290	-0.285	-0.280	-0.272	-0.266	-0.260	-0.252	-0.245	-0.236	-0.229	-0.220	-0.210	-0.201	-0.191	-0.181	-0.170	-0.159	-0.149	-0.138	-0.126	-0.114	-0.101	-0.089	-0.076	-0.064	-0.051	-0.039	-0.026	-0.015	-0.002	0.009	0.020	0.031	0.041	0.052	0.062	0.071	0.081	0.090	0.098	0.105	0.111	0.116	0.121	0.125	0.129	0.130	0.131	0.131	0.130	0.129	0.128	0.124	0.120	0.115	0.108	0.102	0.094	0.085	0.076	0.066	0.056	0.045	0.031	0.019	0.006	-0.008	-0.021	-0.036	-0.051	-0.066	-0.082	-0.098	-0.114	-0.130	-0.146	-0.162	-0.179	-0.195	-0.210	-0.226	-0.242	-0.256	-0.272	-0.286	-0.301	-0.315	-0.329	-0.341	-0.355	-0.368	-0.380	-0.390	
