# Supplementary material for: Motion onset VEPs can see through the blur
Source: Sci Rep. 2024 Sep 12;14:21296. doi: 10.1038/s41598-024-72483-z (PMC11393312; doi:10.1038/s41598-024-72483-z)
Supplement: Supplementary file 3 — Supplementary Information 3. [file 41598_2024_72483_MOESM3_ESM.zip › VEP_raw_data/source_data/SourceBlurVEP-S003_VEP_2023-03-29_11-02-06.txt]

0.000	0.000	99999.999	6250.000	50.000	-2193.000	-2061.000	6248.000	7.000	100.000	5.000	2.000	1.000	1.000	0.000	0.000	0.000	0.000	0.000	0.000	0.000	0.000	0.000	0.000	0.000	0.000	0.000	-1.215	-1.210	-1.205	-1.199	-1.194	-1.188	-1.181	-1.176	-1.170	-1.164	-1.159	-1.154	-1.149	-1.142	-1.138	-1.132	-1.126	-1.121	-1.118	-1.111	-1.106	-1.102	-1.098	-1.092	-1.090	-1.085	-1.081	-1.078	-1.075	-1.071	-1.068	-1.065	-1.062	-1.060	-1.058	-1.055	-1.052	-1.050	-1.049	-1.048	-1.048	-1.046	-1.045	-1.045	-1.045	-1.044	-1.044	-1.042	-1.042	-1.044	-1.042	-1.042	-1.042	-1.044	-1.042	-1.042	-1.042	-1.041	-1.041	-1.042	-1.041	-1.040	-1.039	-1.039	-1.038	-1.038	-1.035	-1.034	-1.032	-1.029	-1.028	-1.025	-1.021	-1.019	-1.015	-1.011	-1.008	-1.002	-0.999	-0.994	-0.989	-0.984	-0.978	-0.972	-0.966	-0.960	-0.954	-0.948	-0.941	-0.935	-0.929	-0.921	-0.914	-0.908	-0.900	-0.894	-0.886	-0.880	-0.872	-0.865	-0.859	-0.852	-0.845	-0.839	-0.832	-0.826	-0.820	-0.815	-0.809	-0.802	-0.798	-0.792	-0.789	-0.784	-0.780	-0.776	-0.774	-0.770	-0.768	-0.765	-0.762	-0.760	-0.760	-0.759	-0.758	-0.756	-0.756	-0.756	-0.756	-0.756	-0.758	-0.759	-0.760	-0.761	-0.764	-0.766	-0.769	-0.770	-0.774	-0.778	-0.779	-0.782	-0.788	-0.791	-0.796	-0.800	-0.805	-0.810	-0.815	-0.820	-0.825	-0.831	-0.836	-0.841	-0.848	-0.852	-0.859	-0.865	-0.871	-0.878	-0.884	-0.889	-0.895	-0.901	-0.908	-0.912	-0.919	-0.924	-0.930	-0.936	-0.941	-0.948	-0.951	-0.956	-0.961	-0.965	-0.970	-0.974	-0.976	-0.980	-0.982	-0.984	-0.988	-0.989	-0.990	-0.990	-0.992	-0.992	-0.992	-0.991	-0.990	-0.989	-0.986	-0.985	-0.982	-0.979	-0.976	-0.972	-0.968	-0.964	-0.959	-0.954	-0.949	-0.944	-0.939	-0.934	-0.928	-0.921	-0.915	-0.909	-0.904	-0.896	-0.890	-0.885	-0.878	-0.872	-0.865	-0.860	-0.855	-0.850	-0.846	-0.841	-0.836	-0.831	-0.828	-0.824	-0.820	-0.818	-0.814	-0.811	-0.810	-0.808	-0.806	-0.806	-0.805	-0.804	-0.805	-0.804	-0.805	-0.805	-0.805	-0.806	-0.809	-0.810	-0.810	-0.811	-0.814	-0.816	-0.818	-0.820	-0.822	-0.825	-0.828	-0.828	-0.830	-0.831	-0.834	-0.835	-0.835	-0.836	-0.838	-0.838	-0.838	-0.839	-0.836	-0.836	-0.835	-0.834	-0.832	-0.830	-0.829	-0.826	-0.824	-0.820	-0.816	-0.812	-0.809	-0.804	-0.799	-0.794	-0.789	-0.782	-0.779	-0.772	-0.766	-0.759	-0.752	-0.745	-0.739	-0.730	-0.722	-0.716	-0.708	-0.699	-0.692	-0.684	-0.674	-0.666	-0.659	-0.650	-0.641	-0.632	-0.622	-0.612	-0.604	-0.595	-0.586	-0.578	-0.568	-0.558	-0.549	-0.539	-0.530	-0.519	-0.510	-0.500	-0.490	-0.480	-0.470	-0.460	-0.450	-0.440	-0.431	-0.421	-0.412	-0.402	-0.392	-0.384	-0.375	-0.366	-0.358	-0.349	-0.340	-0.334	-0.326	-0.320	-0.312	-0.308	-0.301	-0.296	-0.292	-0.289	-0.285	-0.284	-0.282	-0.281	-0.281	-0.282	-0.284	-0.286	-0.289	-0.294	-0.299	-0.306	-0.312	-0.322	-0.330	-0.340	-0.351	-0.364	-0.378	-0.390	-0.405	-0.421	-0.439	-0.456	-0.475	-0.495	-0.514	-0.535	-0.558	-0.581	-0.604	-0.628	-0.652	-0.679	-0.704	-0.729	-0.756	-0.784	-0.811	-0.839	-0.866	-0.896	-0.924	-0.952	-0.981	-1.011	-1.039	-1.069	-1.098	-1.126	-1.155	-1.184	-1.212	-1.241	-1.269	-1.298	-1.324	-1.352	-1.379	-1.405	-1.431	-1.458	-1.482	-1.508	-1.532	-1.558	-1.581	-1.605	-1.628	-1.649	-1.672	-1.694	-1.715	-1.735	-1.755	-1.774	-1.794	-1.812	-1.831	-1.848	-1.866	-1.882	-1.899	-1.914	-1.930	-1.945	-1.960	-1.974	-1.988	-2.001	-2.014	-2.026	-2.038	-2.050	-2.061	-2.072	-2.084	-2.092	-2.102	-2.112	-2.122	-2.131	-2.141	-2.150	-2.159	-2.168	-2.175	-2.184	-2.191	-2.200	-2.206	-2.214	-2.222	-2.230	-2.239	-2.248	-2.256	-2.265	-2.274	-2.282	-2.291	-2.300	-2.309	-2.319	-2.330	-2.339	-2.350	-2.359	-2.371	-2.382	-2.394	-2.405	-2.418	-2.430	-2.442	-2.455	-2.468	-2.482	-2.495	-2.509	-2.524	-2.538	-2.551	-2.565	-2.580	-2.594	-2.609	-2.624	-2.639	-2.652	-2.668	-2.680	-2.695	-2.708	-2.722	-2.734	-2.748	-2.760	-2.771	-2.782	-2.794	-2.804	-2.814	-2.822	-2.832	-2.839	-2.846	-2.854	-2.859	-2.864	-2.868	-2.871	-2.872	-2.875	-2.875	-2.875	-2.874	-2.871	-2.869	-2.865	-2.861	-2.854	-2.848	-2.841	-2.832	-2.824	-2.814	-2.802	-2.791	-2.780	-2.769	-2.755	-2.741	-2.726	-2.712	-2.696	-2.680	-2.665	-2.649	-2.631	-2.615	-2.596	-2.580	-2.562	-2.544	-2.526	-2.509	-2.491	-2.472	-2.456	-2.439	-2.421	-2.405	-2.388	-2.371	-2.355	-2.340	-2.325	-2.310	-2.296	-2.282	-2.269	-2.256	-2.244	-2.231	-2.220	-2.209	-2.199	-2.189	-2.179	-2.169	-2.161	-2.152	-2.145	-2.138	-2.129	-2.122	-2.116	-2.110	-2.104	-2.099	-2.092	-2.088	-2.081	-2.076	-2.071	-2.065	-2.061	-2.055	-2.051	-2.045	-2.040	-2.035	-2.027	-2.022	-2.016	-2.009	-2.002	-1.995	-1.989	-1.981	-1.972	-1.964	-1.955	-1.946	-1.938	-1.928	-1.919	-1.909	-1.896	-1.886	-1.874	-1.864	-1.850	-1.839	-1.826	-1.814	-1.800	-1.786	-1.772	-1.759	-1.745	-1.730	-1.716	-1.701	-1.688	-1.674	-1.659	-1.645	-1.630	-1.618	-1.602	-1.589	-1.575	-1.562	-1.550	-1.536	-1.524	-1.512	-1.501	-1.489	-1.478	-1.468	-1.458	-1.448	-1.438	-1.429	-1.420	-1.412	-1.406	-1.399	-1.392	-1.386	-1.381	-1.376	-1.371	-1.368	-1.364	-1.360	-1.359	-1.356	-1.355	-1.355	-1.354	-1.354	-1.355	-1.355	-1.358	-1.358	-1.360	-1.362	-1.366	-1.369	-1.371	-1.375	-1.379	-1.384	-1.388	-1.392	-1.396	-1.401	-1.406	-1.411	-1.416	-1.420	-1.426	-1.431	-1.436	-1.441	-1.446	-1.451	-1.456	-1.461	-1.465	-1.470	-1.474	-1.478	-1.481	-1.485	-1.486	-1.490	-1.492	-1.494	-1.495	-1.496	-1.496	-1.496	-1.496	-1.495	-1.494	-1.491	-1.489	-1.485	-1.481	-1.478	-1.471	-1.466	-1.460	-1.452	-1.445	-1.438	-1.428	-1.418	-1.409	-1.398	-1.386	-1.374	-1.361	-1.346	-1.332	-1.316	-1.301	-1.285	-1.269	-1.250	-1.232	-1.214	-1.195	-1.176	-1.156	-1.138	-1.116	-1.096	-1.074	-1.052	-1.030	-1.009	-0.986	-0.965	-0.941	-0.919	-0.896	-0.875	-0.852	-0.830	-0.809	-0.786	-0.765	-0.744	-0.724	-0.702	-0.682	-0.662	-0.644	-0.624	-0.606	-0.589	-0.571	-0.555	-0.540	-0.524	-0.509	-0.495	-0.482	-0.469	-0.456	-0.446	-0.435	-0.424	-0.416	-0.408	-0.399	-0.392	-0.386	-0.381	-0.376	-0.372	-0.369	-0.366	-0.364	-0.364	-0.362	-0.362	-0.362	-0.365	-0.366	-0.369	-0.371	-0.376	-0.380	-0.384	-0.389	-0.395	-0.401	-0.408	-0.414	-0.420	-0.429	-0.436	-0.444	-0.452	-0.460	-0.469	-0.479	-0.489	-0.498	-0.507	-0.516	-0.526	-0.538	-0.546	-0.556	-0.566	-0.578	-0.588	-0.599	-0.609	-0.619	-0.629	-0.639	-0.650	-0.659	-0.668	-0.678	-0.688	-0.695	-0.705	-0.712	-0.721	-0.729	-0.736	-0.742	-0.750	-0.756	-0.764	-0.770	-0.775	-0.781	-0.785	-0.790	-0.794	-0.798	-0.801	-0.805	-0.808	-0.811	-0.814	-0.816	-0.819	-0.821	-0.822	-0.824	-0.826	-0.828	-0.830	-0.831	-0.832	-0.835	-0.838	-0.839	-0.842	-0.845	-0.848	-0.850	-0.854	-0.858	-0.861	-0.865	-0.870	-0.874	-0.880	-0.885	-0.891	-0.898	-0.904	-0.911	-0.919	-0.928	-0.934	-0.942	-0.952	-0.960	-0.970	-0.979	-0.989	-0.999	-1.009	-1.019	-1.029	-1.039	-1.049	-1.058	-1.069	-1.079	-1.088	-1.098	-1.108	-1.116	-1.125	-1.132	-1.140	-1.148	-1.154	-1.160	-1.165	-1.170	-1.175	-1.179	-1.181	-1.184	-1.185	-1.186	-1.186	-1.186	-1.185	-1.182	-1.180	-1.176	-1.171	-1.165	-1.160	-1.152	-1.145	-1.138	-1.129	-1.119	-1.109	-1.099	-1.088	-1.075	-1.062	-1.050	-1.036	-1.022	-1.009	-0.995	-0.980	-0.965	-0.950	-0.936	-0.921	-0.905	-0.890	-0.875	-0.860	-0.845	-0.830	-0.816	-0.802	-0.789	-0.776	-0.762	-0.749	-0.738	-0.726	-0.714	-0.704	-0.694	-0.686	-0.676	-0.669	-0.661	-0.655	-0.650	-0.645	-0.641	-0.639	-0.636	-0.634	-0.632	-0.632	-0.632	-0.634	-0.635	-0.638	-0.641	-0.644	-0.648	-0.651	-0.658	-0.662	-0.669	-0.675	-0.681	-0.689	-0.695	-0.702	-0.711	-0.718	-0.726	-0.735	-0.741	-0.750	-0.758	-0.765	-0.772	-0.779	-0.786	-0.792	-0.799	-0.805	-0.811	-0.816	-0.822	-0.826	-0.831	-0.834	-0.838	-0.841	-0.844	-0.845	-0.848	-0.850	-0.850	-0.851	-0.852	-0.852	-0.852	-0.852	-0.851	-0.851	-0.851	-0.850	-0.850	-0.849	-0.848	-0.849	-0.848	-0.848	-0.849	-0.849	-0.850	-0.851	-0.852	-0.855	-0.858	-0.861	-0.865	-0.870	-0.875	-0.881	-0.889	-0.896	-0.904	-0.912	-0.922	-0.932	-0.944	-0.955	-0.968	-0.981	-0.995	-1.009	-1.025	-1.041	-1.056	-1.072	-1.090	-1.109	-1.128	-1.145	-1.164	-1.184	-1.202	-1.222	-1.241	-1.261	-1.280	-1.301	-1.320	-1.340	-1.359	-1.379	-1.398	-1.415	-1.434	-1.451	-1.468	-1.484	-1.500	-1.515	-1.529	-1.542	-1.556	-1.569	-1.580	-1.591	-1.601	-1.611	-1.620	-1.629	-1.635	-1.641	-1.648	-1.651	-1.656	-1.660	-1.662	-1.665	-1.668	-1.668	-1.668	-1.666	-1.666	-1.665	-1.662	-1.659	-1.656	-1.651	-1.648	-1.642	-1.638	-1.632	-1.628	-1.621	-1.615	-1.610	-1.602	-1.596	-1.590	-1.582	-1.576	-1.569	-1.561	-1.555	-1.546	-1.539	-1.531	-1.522	-1.516	-1.509	-1.500	-1.492	-1.484	-1.476	-1.468	-1.460	-1.451	-1.444	-1.435	-1.426	-1.418	-1.409	-1.400	-1.391	-1.384	-1.375	-1.366	-1.359	-1.350	-1.341	-1.332	-1.324	-1.315	-1.306	-1.298	-1.288	-1.280	-1.271	-1.262	-1.254	-1.244	-1.236	-1.228	-1.219	-1.211	-1.202	-1.194	-1.185	-1.176	-1.169	-1.162	-1.155	-1.146	-1.139	-1.132	-1.125	-1.119	-1.111	-1.105	-1.099	-1.091	-1.086	-1.080	-1.074	-1.068	-1.062	-1.056	-1.050	-1.045	-1.039	-1.032	-1.028	-1.022	-1.016	-1.011	-1.006	-0.999	-0.992	-0.988	-0.981	-0.975	-0.969	-0.961	-0.955	-0.948	-0.940	-0.934	-0.926	-0.918	-0.910	-0.901	-0.894	-0.884	-0.875	-0.866	-0.858	-0.848	-0.838	-0.828	-0.819	-0.808	-0.798	-0.788	-0.778	-0.766	-0.756	-0.746	-0.735	-0.725	-0.715	-0.705	-0.695	-0.685	-0.674	-0.664	-0.655	-0.645	-0.636	-0.628	-0.616	-0.609	-0.600	-0.591	-0.584	-0.576	-0.569	-0.561	-0.555	-0.550	-0.542	-0.538	-0.532	-0.528	-0.524	-0.520	-0.516	-0.514	-0.511	-0.509	-0.507	-0.506	-0.505	-0.505	-0.504	-0.505	-0.506	-0.507	-0.509	-0.512	-0.515	-0.519	-0.522	-0.526	-0.530	-0.536	-0.542	-0.549	-0.555	-0.562	-0.570	-0.578	-0.585	-0.594	-0.604	-0.612	-0.622	-0.631	-0.642	-0.654	-0.665	-0.676	-0.688	-0.699	-0.711	-0.722	-0.735	-0.748	-0.760	-0.772	-0.784	-0.798	-0.810	-0.821	-0.834	-0.846	-0.858	-0.870	-0.881	-0.892	-0.902	-0.914	-0.924	-0.934	-0.942	-0.952	-0.960	-0.969	-0.975	-0.981	-0.989	-0.994	-0.999	-1.004	-1.009	-1.011	-1.015	-1.018	-1.019	-1.021	-1.021	-1.022	-1.021	-1.021	-1.020	-1.019	-1.016	-1.014	-1.011	-1.009	-1.006	-1.002	-0.999	-0.994	-0.990	-0.986	-0.982	-0.979	-0.974	-0.970	-0.966	-0.962	-0.960	-0.958	-0.955	-0.952	-0.951	-0.950	-0.950	-0.950	-0.950	-0.951	-0.954	-0.956	-0.960	-0.965	-0.969	-0.975	-0.981	-0.989	-0.999	-1.008	-1.019	-1.030	-1.042	-1.055	-1.070	-1.084	-1.099	-1.116	-1.135	-1.154	-1.174	-1.194	-1.215	-1.238	-1.259	-1.282	-1.306	-1.330	-1.356	-1.381	-1.408	-1.432	-1.460	-1.486	-1.512	-1.541	-1.569	-1.596	-1.624	-1.651	-1.679	-1.708	-1.734	-1.761	-1.788	-1.815	-1.841	-1.868	-1.894	-1.919	-1.942	-1.968	-1.991	-2.015	-2.039	-2.060	-2.081	-2.102	-2.124	-2.144	-2.164	-2.182	-2.201	-2.219	-2.238	-2.254	-2.270	-2.285	-2.301	-2.316	-2.331	-2.345	-2.359	-2.372	-2.385	-2.398	-2.410	-2.422	-2.435	-2.446	-2.458	-2.469	-2.479	-2.490	-2.500	-2.510	-2.520	-2.530	-2.539	-2.549	-2.558	-2.568	-2.575	-2.582	-2.591	-2.600	-2.608	-2.614	-2.621	-2.628	-2.632	-2.639	-2.642	-2.648	-2.652	-2.655	-2.658	-2.660	-2.662	-2.664	-2.664	-2.664	-2.662	-2.662	-2.661	-2.658	-2.655	-2.651	-2.648	-2.641	-2.635	-2.629	-2.622	-2.615	-2.606	-2.600	-2.591	-2.581	-2.571	-2.561	-2.551	-2.541	-2.530	-2.518	-2.506	-2.494	-2.482	-2.471	-2.459	-2.446	-2.435	-2.422	-2.411	-2.399	-2.388	-2.378	-2.368	-2.356	-2.346	-2.338	-2.328	-2.319	-2.310	-2.302	-2.295	-2.288	-2.281	-2.275	-2.269	-2.265	-2.259	-2.255	-2.251	-2.249	-2.245	-2.242	-2.240	-2.238	-2.236	-2.234	-2.234	-2.231	-2.230	-2.229	-2.229	-2.228	-2.226	-2.225	-2.222	-2.221	-2.220	-2.216	-2.214	-2.211	-2.208	-2.202	-2.199	-2.194	-2.189	-2.182	-2.175	-2.168	-2.159	-2.149	-2.139	-2.129	-2.118	-2.105	-2.091	-2.079	-2.065	-2.050	-2.034	-2.018	-1.999	-1.981	-1.962	-1.944	-1.922	-1.902	-1.881	-1.860	-1.838	-1.816	-1.792	-1.770	-1.746	-1.724	-1.700	-1.678	-1.655	-1.631	-1.609	-1.586	-1.564	-1.542	-1.520	-1.500	-1.480	-1.461	-1.442	-1.425	-1.408	-1.391	-1.375	-1.362	-1.349	-1.336	-1.325	-1.315	-1.308	-1.300	-1.294	-1.289	-1.285	-1.284	-1.281	-1.281	-1.282	-1.285	-1.289	-1.294	-1.300	-1.308	-1.315	-1.325	-1.335	-1.345	-1.356	-1.370	-1.382	-1.398	-1.412	-1.428	-1.444	-1.460	-1.476	-1.494	-1.511	-1.528	-1.546	-1.564	-1.581	-1.598	-1.615	-1.632	-1.650	-1.666	-1.682	-1.698	-1.712	-1.728	-1.742	-1.755	-1.769	-1.781	-1.794	-1.804	-1.815	-1.825	-1.834	-1.844	-1.850	-1.859	-1.864	-1.870	-1.875	-1.879	-1.884	-1.888	-1.889	-1.891	-1.892	-1.895	-1.895	-1.895	-1.895	-1.895	-1.894	-1.892	-1.891	-1.890	-1.888	-1.886	-1.884	-1.882	-1.880	-1.878	-1.875	-1.872	-1.869	-1.868	-1.865	-1.861	-1.859	-1.856	-1.852	-1.850	-1.848	-1.844	-1.841	-1.839	-1.836	-1.832	-1.829	-1.826	-1.822	-1.820	-1.815	-1.811	-1.808	-1.804	-1.799	-1.794	-1.789	-1.782	-1.779	-1.772	-1.766	-1.760	-1.754	-1.746	-1.740	-1.731	-1.724	-1.715	-1.708	-1.699	-1.689	-1.680	-1.669	-1.659	-1.649	-1.639	-1.629	-1.618	-1.606	-1.595	-1.584	-1.572	-1.561	-1.550	-1.538	-1.525	-1.515	-1.502	-1.491	-1.481	-1.470	-1.459	-1.448	-1.436	-1.425	-1.415	-1.406	-1.395	-1.386	-1.376	-1.368	-1.359	-1.350	-1.342	-1.334	-1.326	-1.318	-1.311	-1.305	-1.299	-1.291	-1.286	-1.279	-1.274	-1.268	-1.262	-1.258	-1.252	-1.248	-1.242	-1.239	-1.234	-1.229	-1.224	-1.219	-1.214	-1.208	-1.202	-1.198	-1.192	-1.186	-1.180	-1.174	-1.166	-1.160	-1.151	-1.145	-1.136	-1.128	-1.119	-1.110	-1.100	-1.090	-1.079	-1.066	-1.055	-1.044	-1.031	-1.019	-1.005	-0.992	-0.978	-0.961	-0.948	-0.931	-0.915	-0.899	-0.882	-0.865	-0.848	-0.829	-0.810	-0.791	-0.772	-0.752	-0.734	-0.712	-0.692	-0.672	-0.652	-0.631	-0.609	-0.589	-0.566	-0.545	-0.522	-0.501	-0.480	-0.459	-0.436	-0.416	-0.394	-0.374	-0.352	-0.331	-0.311	-0.291	-0.271	-0.251	-0.234	-0.214	-0.196	-0.180	-0.162	-0.146	-0.130	-0.114	-0.099	-0.085	-0.072	-0.059	-0.046	-0.034	-0.024	-0.014	-0.005	0.004	0.012	0.019	0.025	0.030	0.035	0.039	0.042	0.045	0.048	0.049	0.050	0.050	0.049	0.048	0.045	0.044	0.041	0.036	0.031	0.029	0.022	0.018	0.012	0.006	0.000	-0.005	-0.012	-0.020	-0.026	-0.034	-0.040	-0.048	-0.054	-0.061	-0.069	-0.076	-0.084	-0.090	-0.096	-0.102	-0.110	-0.116	-0.120	-0.128	-0.132	-0.138	-0.142	-0.148	-0.152	-0.156	-0.160	-0.162	-0.166	-0.170	-0.172	-0.174	-0.176	-0.179	-0.180	-0.180	-0.180	-0.181	-0.180	-0.181	-0.180	-0.178	-0.176	-0.174	-0.172	-0.170	-0.166	-0.165	-0.161	-0.158	-0.154	-0.149	-0.144	-0.140	-0.135	-0.129	-0.124	-0.119	-0.111	-0.105	-0.099	-0.091	-0.085	-0.076	-0.070	-0.061	-0.054	-0.045	-0.036	-0.028	-0.020	-0.009	0.000	0.009	0.019	0.029	0.039	0.049	0.060	0.069	0.079	0.090	0.101	0.111	0.122	0.132	0.142	0.154	0.164	0.175	0.185	0.194	0.204	0.214	0.224	0.232	0.241	0.250	0.259	0.265	0.272	0.280	0.288	0.292	0.299	0.302	0.306	0.310	0.312	0.315	0.318	0.318	0.319	0.318	0.316	0.312	0.310	0.305	0.300	0.292	0.286	0.279	0.270	0.260	0.249	0.236	0.224	0.209	0.195	0.179	0.162	0.144	0.126	0.108	0.088	0.068	0.046	0.024	0.001	-0.022	-0.046	-0.071	-0.096	-0.122	-0.149	-0.175	-0.202	-0.229	-0.258	-0.286	-0.314	-0.342	-0.371	-0.400	-0.429	-0.459	-0.488	-0.516	-0.545	-0.574	-0.602	-0.631	-0.659	-0.688	-0.715	-0.741	-0.769	-0.794	-0.821	-0.846	-0.871	-0.896	-0.920	-0.944	-0.966	-0.989	-1.011	-1.031	-1.052	-1.072	-1.092	-1.111	-1.130	-1.148	-1.165	-1.181	-1.196	-1.211	-1.228	-1.241	-1.254	-1.268	-1.279	-1.291	-1.302	-1.312	-1.324	-1.332	-1.342	-1.350	-1.359	-1.366	-1.374	-1.381	-1.388	-1.394	-1.400	-1.406	-1.411	-1.415	-1.421	-1.426	-1.430	-1.434	-1.438	-1.442	-1.446	-1.450	-1.452	-1.458	-1.460	-1.464	-1.468	-1.471	-1.474	-1.478	-1.481	-1.485	-1.489	-1.492	-1.498	-1.501	-1.505	-1.510	-1.514	-1.518	-1.524	-1.528	-1.532	-1.538	-1.542	-1.548	-1.552	-1.558	-1.562	-1.569	-1.574	-1.579	-1.584	-1.590	-1.594	-1.600	-1.604	-1.610	-1.615	-1.619	-1.624	-1.629	-1.631	-1.635	-1.639	-1.641	-1.644	-1.646	-1.648	-1.649	-1.649	-1.650	-1.650	-1.649	-1.646	-1.645	-1.642	-1.640	-1.636	-1.632	-1.626	-1.622	-1.616	-1.609	-1.602	-1.595	-1.585	-1.578	-1.568	-1.558	-1.548	-1.538	-1.526	-1.514	-1.501	-1.489	-1.476	-1.462	-1.449	-1.436	-1.421	-1.409	-1.394	-1.380	-1.365	-1.351	-1.338	-1.322	-1.310	-1.298	-1.284	-1.271	-1.260	-1.249	-1.238	-1.226	-1.216	-1.208	-1.198	-1.190	-1.184	-1.176	-1.170	-1.165	-1.161	-1.156	-1.154	-1.152	-1.151	-1.151	-1.152	-1.155	-1.158	-1.160	-1.164	-1.169	-1.175	-1.182	-1.190	-1.199	-1.206	-1.218	-1.228	-1.239	-1.250	-1.262	-1.274	-1.288	-1.301	-1.315	-1.330	-1.344	-1.359	-1.374	-1.389	-1.404	-1.419	-1.435	-1.451	-1.465	-1.481	-1.496	-1.512	-1.526	-1.542	-1.556	-1.570	-1.584	-1.599	-1.612	-1.624	-1.638	-1.650	-1.661	-1.672	-1.684	-1.695	-1.706	-1.718	-1.726	-1.736	-1.745	-1.754	-1.764	-1.771	-1.780	-1.789	-1.796	-1.802	-1.810	-1.816	-1.824	-1.830	-1.836	-1.841	-1.846	-1.854	-1.859	-1.862	-1.868	-1.874	-1.878	-1.881	-1.885	-1.889	-1.892	-1.895	-1.899	-1.900	-1.901	-1.904	-1.905	-1.906	-1.906	-1.908	-1.906	-1.906	-1.904	-1.902	-1.900	-1.899	-1.894	-1.891	-1.888	-1.881	-1.876	-1.871	-1.865	-1.858	-1.850	-1.842	-1.834	-1.825	-1.815	-1.806	-1.796	-1.786	-1.775	-1.764	-1.754	-1.742	-1.732	-1.721	-1.709	-1.699	-1.688	-1.676	-1.665	-1.654	-1.644	-1.632	-1.622	-1.612	-1.602	-1.594	-1.585	-1.576	-1.568	-1.560	-1.554	-1.548	-1.541	-1.536	-1.531	-1.528	-1.524	-1.521	-1.519	-1.518	-1.516	-1.515	-1.515	-1.515	-1.516	-1.518	-1.519	-1.521	-1.524	-1.528	-1.531	-1.534	-1.539	-1.542	-1.546	-1.551	-1.554	-1.560	-1.564	-1.569	-1.572	-1.578	-1.582	-1.588	-1.591	-1.595	-1.599	-1.604	-1.606	-1.610	-1.612	-1.616	-1.619	-1.620	-1.624	-1.625	-1.628	-1.628	-1.629	-1.629	-1.630	-1.629	-1.630	-1.630	-1.629	-1.629	-1.626	-1.625	-1.624	-1.624	-1.622	-1.620	-1.618	-1.615	-1.614	-1.611	-1.608	-1.605	-1.602	-1.599	-1.596	-1.594	-1.590	-1.588	-1.585	-1.581	-1.578	-1.574	-1.571	-1.568	-1.564	-1.561	-1.556	-1.552	-1.550	-1.546	-1.542	-1.540	-1.536	-1.532	-1.529	-1.526	-1.522	-1.519	-1.515	-1.510	-1.506	-1.504	-1.500	-1.496	-1.492	-1.489	-1.485	-1.481	-1.478	-1.475	-1.471	-1.466	-1.464	-1.460	-1.458	-1.454	-1.450	-1.446	-1.444	-1.441	-1.439	-1.436	-1.434	-1.431	-1.429	-1.428	-1.424	-1.422	-1.420	-1.419	-1.416	-1.414	-1.412	-1.411	-1.410	-1.409	-1.406	-1.405	-1.404	-1.402	-1.400	-1.399	-1.396	-1.394	-1.391	-1.389	-1.386	-1.382	-1.380	-1.376	-1.371	-1.368	-1.361	-1.358	-1.350	-1.344	-1.338	-1.330	-1.321	-1.312	-1.304	-1.294	-1.282	-1.272	-1.261	-1.249	-1.236	-1.225	-1.211	-1.198	-1.184	-1.168	-1.152	-1.136	-1.120	-1.105	-1.088	-1.071	-1.054	-1.038	-1.020	-1.002	-0.986	-0.969	-0.952	-0.936	-0.919	-0.902	-0.888	-0.872	-0.859	-0.844	-0.830	-0.816	-0.805	-0.794	-0.784	-0.774	-0.765	-0.756	-0.750	-0.744	-0.739	-0.735	-0.731	-0.730	-0.728	-0.726	-0.728	-0.730	-0.731	-0.735	-0.739	-0.745	-0.751	-0.756	-0.765	-0.771	-0.780	-0.790	-0.799	-0.808	-0.818	-0.829	-0.839	-0.850	-0.860	-0.871	-0.881	-0.891	-0.902	-0.911	-0.920	-0.930	-0.938	-0.945	-0.952	-0.959	-0.965	-0.970	-0.974	-0.978	-0.980	-0.981	-0.981	-0.981	-0.980	-0.978	-0.974	-0.970	-0.964	-0.959	-0.950	-0.942	-0.932	-0.922	-0.912	-0.901	-0.889	-0.875	-0.861	-0.846	-0.831	-0.816	-0.800	-0.782	-0.765	-0.749	-0.730	-0.711	-0.694	-0.676	-0.659	-0.640	-0.621	-0.604	-0.585	-0.568	-0.550	-0.531	-0.515	-0.499	-0.482	-0.466	-0.451	-0.436	-0.421	-0.409	-0.394	-0.381	-0.370	-0.358	-0.348	-0.338	-0.328	-0.319	-0.310	-0.301	-0.295	-0.289	-0.282	-0.278	-0.271	-0.268	-0.265	-0.261	-0.259	-0.256	-0.254	-0.252	-0.252	-0.252	-0.251	-0.252	-0.252	-0.254	-0.256	-0.258	-0.260	-0.262	-0.265	-0.269	-0.272	-0.276	-0.280	-0.284	-0.288	-0.292	-0.298	-0.302	-0.309	-0.314	-0.319	-0.325	-0.330	-0.336	-0.342	-0.349	-0.355	-0.360	-0.368	-0.374	-0.380	-0.388	-0.395	-0.401	-0.409	-0.415	-0.424	-0.430	-0.438	-0.444	-0.451	-0.459	-0.465	-0.472	-0.479	-0.486	-0.492	-0.500	-0.506	-0.511	-0.518	-0.524	-0.530	-0.535	-0.541	-0.545	-0.550	-0.555	-0.559	-0.562	-0.566	-0.569	-0.572	-0.576	-0.578	-0.581	-0.582	-0.584	-0.585	-0.586	-0.586	-0.586	-0.586	-0.585	-0.585	-0.584	-0.582	-0.581	-0.579	-0.578	-0.575	-0.571	-0.569	-0.565	-0.561	-0.558	-0.555	-0.550	-0.545	-0.541	-0.538	-0.535	-0.530	-0.528	-0.524	-0.520	-0.515	-0.511	-0.507	-0.504	-0.501	-0.498	-0.495	-0.492	-0.490	-0.488	-0.486	-0.485	-0.484	-0.482	-0.481	-0.481	-0.481	-0.481	-0.482	-0.482	-0.485	-0.486	-0.489	-0.490	-0.492	-0.496	-0.499	-0.502	-0.505	-0.509	-0.514	-0.518	-0.522	-0.526	-0.532	-0.536	-0.542	-0.548	-0.552	-0.559	-0.564	-0.569	-0.575	-0.580	-0.586	-0.591	-0.598	-0.601	-0.606	-0.612	-0.618	-0.621	-0.626	-0.629	-0.634	-0.638	-0.640	-0.642	-0.645	-0.645	-0.648	-0.648	-0.648	-0.648	-0.646	-0.644	-0.641	-0.638	-0.634	-0.630	-0.625	-0.620	-0.615	-0.608	-0.600	-0.591	-0.582	-0.574	-0.562	-0.551	-0.540	-0.528	-0.515	-0.501	-0.488	-0.472	-0.456	-0.441	-0.424	-0.408	-0.390	-0.372	-0.355	-0.336	-0.318	-0.298	-0.278	-0.259	-0.240	-0.220	-0.201	-0.181	-0.162	-0.141	-0.124	-0.104	-0.085	-0.066	-0.049	-0.031	-0.014	0.004	0.019	0.035	0.050	0.065	0.078	0.091	0.102	0.115	0.125	0.135	0.144	0.152	0.160	0.165	0.170	0.174	0.178	0.180	0.181	0.181	0.181	0.180	0.178	0.174	0.170	0.164	0.158	0.151	0.144	0.136	0.126	0.118	0.106	0.095	0.084	0.071	0.059	0.045	0.031	0.018	0.004	-0.010	-0.025	-0.040	-0.054	-0.069	-0.084	-0.098	-0.112	-0.126	-0.140	-0.154	-0.166	-0.179	-0.191	-0.202	-0.214	-0.225	-0.235	-0.245	-0.254	-0.261	-0.270	-0.278	-0.282	-0.289	-0.294	-0.298	-0.302	-0.305	-0.308	-0.309	-0.310	-0.310	-0.310	-0.310	-0.309	-0.308	-0.305	-0.302	-0.301	-0.299	-0.294	-0.291	-0.288	-0.282	-0.280	-0.275	-0.271	-0.268	-0.264	-0.260	-0.256	-0.254	-0.250	-0.248	-0.245	-0.241	-0.240	-0.238	-0.235	-0.235	-0.234	-0.232	-0.232	-0.232	-0.232	-0.232	-0.234	-0.235	-0.236	-0.239	-0.241	-0.242	-0.245	-0.249	-0.252	-0.255	-0.260	-0.264	-0.268	-0.271	-0.276	-0.282	-0.286	-0.291	-0.298	-0.302	-0.308	-0.312	-0.319	-0.324	-0.330	-0.335	-0.341	-0.346	-0.352	-0.358	-0.364	-0.370	-0.375	-0.381	-0.388	-0.394	-0.399	-0.406	-0.412	-0.419	-0.426	-0.431	-0.439	-0.446	-0.452	-0.460	-0.466	-0.475	-0.482	-0.489	-0.498	-0.505	-0.512	-0.520	-0.529	-0.536	-0.545	-0.552	-0.561	-0.569	-0.578	-0.585	-0.594	-0.601	-0.610	-0.618	-0.625	-0.632	-0.639	-0.646	-0.651	-0.658	-0.664	-0.669	-0.674	-0.678	-0.681	-0.685	-0.686	-0.689	-0.690	-0.690	-0.690	-0.690	-0.686	-0.685	-0.682	-0.679	-0.674	-0.669	-0.662	-0.655	-0.649	-0.639	-0.630	-0.620	-0.610	-0.598	-0.586	-0.572	-0.559	-0.545	-0.530	-0.515	-0.500	-0.482	-0.465	-0.449	-0.431	-0.414	-0.395	-0.376	-0.358	-0.339	-0.320	-0.301	-0.282	-0.262	-0.244	-0.226	-0.206	-0.188	-0.170	-0.151	-0.134	-0.116	-0.099	-0.084	-0.066	-0.051	-0.036	-0.021	-0.009	0.005	0.018	0.030	0.041	0.051	0.061	0.070	0.079	0.088	0.094	0.101	0.105	0.110	0.115	0.118	0.121	0.124	0.125	0.126	0.126	0.126	0.126	0.124	0.122	0.120	0.118	0.114	0.111	0.108	0.104	0.099	0.094	0.089	0.084	0.080	0.074	0.068	0.062	0.058	0.052	0.048	0.042	0.038	0.032	0.028	0.022	0.019	0.015	0.011	0.008	0.004	0.000	-0.001	-0.004	-0.005	-0.008	-0.009	-0.009	-0.011	-0.011	-0.011	-0.011	-0.011	-0.010	-0.009	-0.009	-0.008	-0.006	-0.005	-0.002	-0.001	0.001	0.002	0.005	0.006	0.008	0.009	0.011	0.014	0.015	0.016	0.018	0.019	0.019	0.019	0.020	0.019	0.019	0.016	0.014	0.012	0.010	0.006	0.002	-0.001	-0.006	-0.012	-0.018	-0.025	-0.032	-0.040	-0.049	-0.058	-0.068	-0.078	-0.089	-0.101	-0.112	-0.125	-0.140	-0.154	-0.168	-0.184	-0.200	-0.216	-0.232	-0.250	-0.269	-0.288	-0.306	-0.325	-0.345	-0.365	-0.385	-0.406	-0.428	-0.449	-0.470	-0.492	-0.514	-0.535	-0.556	-0.579	-0.601	-0.624	-0.646	-0.668	-0.690	-0.712	-0.732	-0.755	-0.776	-0.798	-0.818	-0.839	-0.859	-0.880	-0.899	-0.919	-0.939	-0.958	-0.976	-0.995	-1.012	-1.030	-1.049	-1.065	-1.082	-1.101	-1.116	-1.134	-1.150	-1.166	-1.181	-1.198	-1.212	-1.228	-1.244	-1.259	-1.274	-1.289	-1.304	-1.319	-1.334	-1.349	-1.364	-1.378	-1.392	-1.408	-1.421	-1.435	-1.451	-1.465	-1.480	-1.494	-1.508	-1.522	-1.538	-1.551	-1.565	-1.580	-1.592	-1.606	-1.620	-1.632	-1.645	-1.656	-1.669	-1.681	-1.692	-1.702	-1.712	-1.722	-1.732	-1.741	-1.749	-1.758	-1.765	-1.771	-1.776	-1.780	-1.785	-1.789	-1.791	-1.794	-1.794	-1.795	-1.795	-1.792	-1.791	-1.789	-1.784	-1.780	-1.775	-1.769	-1.762	-1.755	-1.748	-1.739	-1.729	-1.719	-1.708	-1.696	-1.685	-1.672	-1.660	-1.648	-1.632	-1.620	-1.605	-1.591	-1.576	-1.561	-1.545	-1.531	-1.515	-1.500	-1.485	-1.470	-1.454	-1.439	-1.424	-1.410	-1.395	-1.380	-1.366	-1.352	-1.338	-1.325	-1.311	-1.299	-1.286	-1.274	-1.261	-1.250	-1.240	-1.229	-1.218	-1.209	-1.199	-1.189	-1.180	-1.171	-1.162	-1.155	-1.148	-1.140	-1.132	-1.126	-1.121	-1.115	-1.109	-1.104	-1.099	-1.094	-1.090	-1.086	-1.082	-1.080	-1.078	-1.075	-1.072	-1.071	-1.069	-1.069	-1.069	-1.069	-1.069	-1.070	-1.070	-1.071	-1.074	-1.075	-1.079	-1.081	-1.085	-1.090	-1.094	-1.098	-1.104	-1.110	-1.118	-1.124	-1.131	-1.139	-1.148	-1.156	-1.165	-1.175	-1.185	-1.195	-1.205	-1.216	-1.229	-1.240	-1.252	-1.264	-1.276	-1.289	-1.301	-1.314	-1.328	-1.339	-1.352	-1.365	-1.378	-1.391	-1.402	-1.415	-1.428	-1.440	-1.451	-1.462	-1.475	-1.485	-1.496	-1.506	-1.516	-1.526	-1.535	-1.544	-1.551	-1.559	-1.566	-1.572	-1.579	-1.584	-1.590	-1.595	-1.600	-1.602	-1.608	-1.610	-1.612	-1.616	-1.618	-1.620	-1.620	-1.620	-1.621	-1.621	-1.621	-1.621	-1.621	-1.620	-1.619	-1.616	-1.616	-1.614	-1.611	-1.609	-1.606	-1.602	-1.600	-1.596	-1.594	-1.590	-1.585	-1.581	-1.576	-1.572	-1.568	-1.562	-1.558	-1.551	-1.545	-1.540	-1.534	-1.528	-1.520	-1.512	-1.506	-1.499	-1.491	-1.484	-1.474	-1.466	-1.458	-1.448	-1.440	-1.429	-1.419	-1.410	-1.399	-1.389	-1.379	-1.368	-1.358	-1.345	-1.335	-1.322	-1.311	-1.300	-1.289	-1.278	-1.266	-1.254	-1.244	-1.231	-1.221	-1.210	-1.199	-1.188	-1.178	-1.166	-1.155	-1.145	-1.135	-1.125	-1.114	-1.105	-1.095	-1.085	-1.076	-1.068	-1.059	-1.050	-1.042	-1.034	-1.026	-1.018	-1.010	-1.002	-0.995	-0.988	-0.980	-0.972	-0.966	-0.959	-0.951	-0.945	-0.938	-0.931	-0.924	-0.918	-0.910	-0.904	-0.896	-0.890	-0.882	-0.876	-0.869	-0.861	-0.856	-0.850	-0.844	-0.838	-0.831	-0.825	-0.820	-0.812	-0.808	-0.801	-0.796	-0.791	-0.786	-0.782	-0.778	-0.774	-0.770	-0.768	-0.765	-0.762	-0.761	-0.760	-0.759	-0.758	-0.758	-0.758	-0.759	-0.760	-0.762	-0.765	-0.768	-0.772	-0.776	-0.781	-0.786	-0.791	-0.798	-0.805	-0.811	-0.819	-0.828	-0.836	-0.845	-0.855	-0.864	-0.874	-0.884	-0.895	-0.905	-0.916	-0.926	-0.938	-0.949	-0.960	-0.972	-0.984	-0.995	-1.006	-1.018	-1.029	-1.039	-1.050	-1.060	-1.070	-1.080	-1.089	-1.098	-1.105	-1.114	-1.121	-1.126	-1.132	-1.139	-1.142	-1.146	-1.150	-1.152	-1.155	-1.156	-1.159	-1.158	-1.158	-1.156	-1.155	-1.151	-1.148	-1.144	-1.138	-1.132	-1.125	-1.119	-1.111	-1.102	-1.094	-1.085	-1.074	-1.064	-1.051	-1.040	-1.028	-1.015	-1.002	-0.989	-0.975	-0.961	-0.948	-0.934	-0.919	-0.906	-0.891	-0.876	-0.862	-0.850	-0.835	-0.821	-0.808	-0.795	-0.782	-0.770	-0.758	-0.746	-0.736	-0.725	-0.715	-0.706	-0.698	-0.690	-0.684	-0.678	-0.671	-0.666	-0.664	-0.660	-0.659	-0.656	-0.656	-0.658	-0.659	-0.660	-0.664	-0.669	-0.672	-0.679	-0.685	-0.694	-0.701	-0.710	-0.719	-0.730	-0.741	-0.752	-0.766	-0.779	-0.792	-0.806	-0.821	-0.836	-0.851	-0.868	-0.884	-0.900	-0.918	-0.934	-0.951	-0.969	-0.986	-1.002	-1.020	-1.038	-1.054	-1.071	-1.088	-1.104	-1.120	-1.136	-1.152	-1.168	-1.181	-1.196	-1.210	-1.222	-1.236	-1.249	-1.261	-1.271	-1.282	-1.292	-1.301	-1.311	-1.319	-1.326	-1.334	-1.340	-1.344	-1.350	-1.354	-1.356	-1.360	-1.362	-1.364	-1.365	-1.365	-1.366	-1.365	-1.364	-1.362	-1.359	-1.356	-1.352	-1.350	-1.346	-1.342	-1.339	-1.334	-1.329	-1.324	-1.318	-1.314	-1.308	-1.301	-1.295	-1.289	-1.284	-1.278	-1.271	-1.266	-1.259	-1.254	-1.249	-1.242	-1.238	-1.232	-1.228	-1.222	-1.218	-1.214	-1.210	-1.206	-1.204	-1.201	-1.198	-1.195	-1.192	-1.190	-1.189	-1.186	-1.186	-1.185	-1.185	-1.184	-1.184	-1.182	-1.182	-1.182	-1.182	-1.184	-1.184	-1.184	-1.184	-1.185	-1.184	-1.184	-1.185	-1.184	-1.182	-1.182	-1.182	-1.180	-1.180	-1.178	-1.175	-1.174	-1.170	-1.168	-1.164	-1.159	-1.155	-1.150	-1.145	-1.140	-1.132	-1.125	-1.118	-1.110	-1.102	-1.094	-1.085	-1.075	-1.064	-1.054	-1.044	-1.032	-1.020	-1.009	-0.996	-0.982	-0.969	-0.955	-0.941	-0.926	-0.912	-0.898	-0.882	-0.868	-0.852	-0.836	-0.821	-0.806	-0.791	-0.775	-0.759	-0.742	-0.728	-0.712	-0.698	-0.684	-0.669	-0.654	-0.640	-0.625	-0.611	-0.599	-0.585	-0.572	-0.561	-0.550	-0.538	-0.528	-0.516	-0.506	-0.498	-0.488	-0.479	-0.471	-0.464	-0.456	-0.450	-0.444	-0.438	-0.432	-0.429	-0.425	-0.421	-0.419	-0.418	-0.415	-0.414	-0.414	-0.414	-0.412	-0.414	-0.415	-0.418	-0.420	-0.421	-0.425	-0.428	-0.432	-0.435	-0.440	-0.445	-0.450	-0.456	-0.461	-0.468	-0.475	-0.481	-0.488	-0.496	-0.504	-0.512	-0.519	-0.528	-0.536	-0.546	-0.554	-0.564	-0.572	-0.581	-0.591	-0.600	-0.610	-0.620	-0.630	-0.639	-0.649	-0.659	-0.668	-0.678	-0.688	-0.698	-0.708	-0.718	-0.726	-0.736	-0.745	-0.755	-0.764	-0.774	-0.782	-0.791	-0.800	-0.808	-0.816	-0.825	-0.832	-0.841	-0.849	-0.858	-0.865	-0.871	-0.879	-0.886	-0.891	-0.899	-0.904	-0.910	-0.916	-0.922	-0.928	-0.932	-0.938	-0.941	-0.948	-0.951	-0.955	-0.959	-0.961	-0.965	-0.969	-0.971	-0.972	-0.976	-0.978	-0.980	-0.981	-0.984	-0.984	-0.985	-0.986	-0.986	-0.988	-0.988	-0.989	-0.989	-0.988	-0.989	-0.989	-0.989	-0.989	-0.988	-0.989	-0.988	-0.989	-0.988	-0.988	-0.988	-0.988	-0.988	-0.988	-0.989	-0.989	-0.990	-0.990	-0.991	-0.994	-0.994	-0.995	-0.998	-0.999	-1.001	-1.004	-1.008	-1.010	-1.015	-1.018	-1.022	-1.026	-1.031	-1.036	-1.041	-1.046	-1.052	-1.059	-1.065	-1.071	-1.078	-1.084	-1.090	-1.098	-1.105	-1.111	-1.118	-1.125	-1.132	-1.140	-1.148	-1.155	-1.162	-1.170	-1.176	-1.184	-1.191	-1.199	-1.205	-1.211	-1.219	-1.224	-1.230	-1.235	-1.241	-1.246	-1.252	-1.258	-1.261	-1.266	-1.270	-1.274	-1.278	-1.280	-1.282	-1.286	-1.289	-1.292	-1.295	-1.296	-1.300	-1.301	-1.304	-1.306	-1.308	-1.310	-1.311	-1.312	-1.315	-1.316	-1.319	-1.320	-1.322	-1.326	-1.328	-1.330	-1.332	-1.336	-1.340	-1.344	-1.348	-1.351	-1.356	-1.360	-1.365	-1.371	-1.376	-1.382	-1.389	-1.396	-1.404	-1.411	-1.419	-1.428	-1.436	-1.445	-1.455	-1.465	-1.475	-1.485	-1.496	-1.506	-1.518	-1.530	-1.540	-1.552	-1.564	-1.576	-1.588	-1.600	-1.611	-1.624	-1.635	-1.646	-1.659	-1.670	-1.680	-1.692	-1.702	-1.714	-1.722	-1.732	-1.741	-1.750	-1.759	-1.768	-1.774	-1.782	-1.789	-1.794	-1.799	-1.804	-1.809	-1.812	-1.816	-1.819	-1.821	-1.822	-1.824	-1.825	-1.824	-1.825	-1.824	-1.822	-1.821	-1.820	-1.818	-1.815	-1.812	-1.809	-1.805	-1.801	-1.799	-1.795	-1.791	-1.786	-1.782	-1.779	-1.775	-1.771	-1.768	-1.764	-1.761	-1.759	-1.758	-1.754	-1.752	-1.751	-1.750	-1.750	-1.749	-1.749	-1.750	-1.750	-1.752	-1.754	-1.758	-1.760	-1.764	-1.768	-1.772	-1.778	-1.782	-1.789	-1.795	-1.802	-1.809	-1.818	-1.825	-1.832	-1.841	-1.850	-1.859	-1.869	-1.879	-1.889	-1.898	-1.908	-1.918	-1.928	-1.938	-1.948	-1.958	-1.968	-1.976	-1.985	-1.995	-2.004	-2.013	-2.021	-2.030	-2.038	-2.045	-2.052	-2.059	-2.065	-2.071	-2.076	-2.082	-2.088	-2.091	-2.095	-2.099	-2.101	-2.104	-2.105	-2.108	-2.108	-2.109	-2.109	-2.109	-2.108	-2.105	-2.104	-2.102	-2.100	-2.098	-2.095	-2.092	-2.089	-2.085	-2.081	-2.079	-2.074	-2.070	-2.065	-2.061	-2.058	-2.052	-2.049	-2.045	-2.040	-2.038	-2.034	-2.030	-2.027	-2.025	-2.022	-2.021	-2.019	-2.019	-2.018	-2.018	-2.019	-2.019	-2.021	-2.024	-2.026	-2.030	-2.035	-2.039	-2.045	-2.051	-2.058	-2.066	-2.075	-2.084	-2.094	-2.104	-2.114	-2.126	-2.138	-2.151	-2.164	-2.179	-2.192	-2.208	-2.224	-2.239	-2.255	-2.272	-2.289	-2.308	-2.325	-2.342	-2.360	-2.378	-2.398	-2.415	-2.432	-2.451	-2.469	-2.486	-2.504	-2.521	-2.538	-2.555	-2.571	-2.586	-2.601	-2.616	-2.630	-2.642	-2.656	-2.666	-2.678	-2.688	-2.696	-2.706	-2.712	-2.720	-2.724	-2.730	-2.732	-2.734	-2.736	-2.736	-2.735	-2.734	-2.731	-2.728	-2.721	-2.716	-2.710	-2.701	-2.692	-2.682	-2.672	-2.660	-2.649	-2.635	-2.621	-2.608	-2.592	-2.576	-2.560	-2.542	-2.525	-2.509	-2.491	-2.474	-2.455	-2.436	-2.419	-2.400	-2.382	-2.365	-2.348	-2.330	-2.314	-2.298	-2.282	-2.269	-2.255	-2.242	-2.230	-2.219	-2.208	-2.199	-2.190	-2.185	-2.179	-2.174	-2.171	-2.169	-2.168	-2.168	-2.170	-2.172	-2.176	-2.184	-2.189	-2.198	-2.208	-2.216	-2.229	-2.242	-2.255	-2.270	-2.286	-2.305	-2.322	-2.341	-2.360	-2.381	-2.402	-2.424	-2.446	-2.468	-2.490	-2.515	-2.538	-2.560	-2.585	-2.608	-2.631	-2.654	-2.678	-2.700	-2.722	-2.744	-2.766	-2.788	-2.808	-2.828	-2.846	-2.865	-2.884	-2.900	-2.916	-2.931	-2.946	-2.960	-2.972	-2.985	-2.996	-3.008	-3.018	-3.026	-3.035	-3.042	-3.049	-3.055	-3.060	-3.065	-3.069	-3.071	-3.075	-3.078	-3.079	-3.080	-3.081	-3.081	-3.081	-3.080	-3.081	-3.081	-3.080	-3.080	-3.079	-3.078	-3.078	-3.076	-3.075	-3.074	-3.072	-3.071	-3.071	-3.070	-3.070	-3.070	-3.070	-3.069	-3.069	-3.070	-3.070	-3.070	-3.072	-3.072	-3.074	-3.075	-3.076	-3.079	-3.082	-3.085	-3.088	-3.091	-3.094	-3.099	-3.102	-3.106	-3.110	-3.114	-3.119	-3.124	-3.129	-3.132	-3.139	-3.144	-3.150	-3.155	-3.161	-3.168	-3.174	-3.179	-3.185	-3.191	-3.199	-3.205	-3.211	-3.218	-3.224	-3.230	-3.236	-3.241	-3.249	-3.254	-3.260	-3.266	-3.271	-3.276	-3.282	-3.286	-3.291	-3.296	-3.300	-3.304	-3.308	-3.312	-3.315	-3.318	-3.321	-3.322	-3.325	-3.326	-3.328	-3.329	-3.329	-3.329	-3.328	-3.328	-3.325	-3.325	-3.322	-3.319	-3.316	-3.312	-3.309	-3.304	-3.300	-3.295	-3.289	-3.285	-3.278	-3.271	-3.265	-3.259	-3.250	-3.244	-3.238	-3.230	-3.222	-3.215	-3.208	-3.199	-3.191	-3.182	-3.175	-3.168	-3.160	-3.152	-3.144	-3.136	-3.129	-3.121	-3.114	-3.106	-3.100	-3.092	-3.085	-3.079	-3.071	-3.065	-3.059	-3.051	-3.046	-3.040	-3.035	-3.030	-3.024	-3.019	-3.014	-3.008	-3.002	-2.998	-2.991	-2.986	-2.981	-2.976	-2.971	-2.965	-2.960	-2.954	-2.949	-2.944	-2.936	-2.931	-2.925	-2.919	-2.912	-2.905	-2.900	-2.892	-2.886	-2.879	-2.872	-2.864	-2.858	-2.849	-2.842	-2.834	-2.826	-2.818	-2.810	-2.801	-2.794	-2.785	-2.776	-2.766	-2.759	-2.750	-2.740	-2.732	-2.722	-2.715	-2.706	-2.698	-2.689	-2.680	-2.671	-2.662	-2.654	-2.645	-2.636	-2.629	-2.620	-2.612	-2.602	-2.595	-2.586	-2.578	-2.569	-2.560	-2.552	-2.544	-2.535	-2.528	-2.519	-2.510	-2.500	-2.491	-2.482	-2.474	-2.465	-2.458	-2.448	-2.438	-2.429	-2.419	-2.409	-2.398	-2.386	-2.376	-2.365	-2.355	-2.342	-2.331	-2.319	-2.308	-2.296	-2.284	-2.271	-2.259	-2.245	-2.232	-2.221	-2.208	-2.195	-2.181	-2.168	-2.155	-2.141	-2.129	-2.115	-2.102	-2.090	-2.078	-2.065	-2.051	-2.039	-2.025	-2.014	-2.001	-1.989	-1.978	-1.965	-1.954	-1.942	-1.931	-1.921	-1.911	-1.900	-1.890	-1.880	-1.871	-1.862	-1.854	-1.845	-1.838	-1.830	-1.822	-1.815	-1.809	-1.802	-1.796	-1.790	-1.784	-1.779	-1.774	-1.769	-1.764	-1.759	-1.754	-1.749	-1.744	-1.740	-1.736	-1.732	-1.729	-1.725	-1.722	-1.719	-1.716	-1.712	-1.709	-1.706	-1.704	-1.700	-1.698	-1.694	-1.691	-1.689	-1.685	-1.682	-1.679	-1.676	-1.674	-1.671	-1.668	-1.665	-1.662	-1.659	-1.656	-1.654	-1.650	-1.646	-1.642	-1.640	-1.638	-1.635	-1.631	-1.628	-1.624	-1.620	-1.618	-1.614	-1.609	-1.606	-1.602	-1.599	-1.595	-1.591	-1.588	-1.584	-1.580	-1.576	-1.572	-1.570	-1.566	-1.562	-1.559	-1.555	-1.550	-1.546	-1.544	-1.540	-1.536	-1.532	-1.529	-1.525	-1.521	-1.519	-1.515	-1.511	-1.508	-1.504	-1.501	-1.496	-1.492	-1.489	-1.485	-1.481	-1.479	-1.475	-1.470	-1.466	-1.462	-1.458	-1.454	-1.449	-1.445	-1.440	-1.435	-1.430	-1.425	-1.419	-1.414	-1.408	-1.402	-1.395	-1.390	-1.382	-1.375	-1.368	-1.360	-1.352	-1.344	-1.335	-1.326	-1.319	-1.309	-1.299	-1.289	-1.279	-1.268	-1.258	-1.246	-1.235	-1.222	-1.211	-1.198	-1.185	-1.171	-1.160	-1.145	-1.131	-1.116	-1.101	-1.088	-1.071	-1.056	-1.041	-1.025	-1.009	-0.992	-0.976	-0.959	-0.942	-0.925	-0.909	-0.890	-0.872	-0.858	-0.839	-0.822	-0.805	-0.789	-0.771	-0.755	-0.739	-0.722	-0.706	-0.690	-0.675	-0.659	-0.645	-0.629	-0.615	-0.601	-0.588	-0.575	-0.562	-0.551	-0.541	-0.530	-0.521	-0.511	-0.502	-0.495	-0.490	-0.484	-0.480	-0.476	-0.472	-0.472	-0.471	-0.471	-0.472	-0.475	-0.478	-0.481	-0.486	-0.491	-0.499	-0.506	-0.516	-0.525	-0.536	-0.548	-0.561	-0.575	-0.589	-0.605	-0.621	-0.638	-0.656	-0.675	-0.694	-0.714	-0.734	-0.755	-0.778	-0.799	-0.821	-0.844	-0.868	-0.891	-0.915	-0.940	-0.964	-0.988	-1.012	-1.036	-1.060	-1.085	-1.108	-1.132	-1.155	-1.179	-1.201	-1.225	-1.246	-1.268	-1.289	-1.309	-1.330	-1.349	-1.370	-1.388	-1.406	-1.424	-1.440	-1.456	-1.472	-1.488	-1.501	-1.516	-1.530	-1.542	-1.555	-1.568	-1.579	-1.590	-1.600	-1.610	-1.621	-1.631	-1.642	-1.651	-1.660	-1.670	-1.679	-1.688	-1.696	-1.705	-1.715	-1.724	-1.732	-1.741	-1.751	-1.760	-1.770	-1.779	-1.789	-1.799	-1.810	-1.820	-1.831	-1.842	-1.854	-1.865	-1.878	-1.891	-1.902	-1.916	-1.930	-1.944	-1.958	-1.972	-1.986	-2.001	-2.016	-2.031	-2.046	-2.062	-2.078	-2.094	-2.109	-2.125	-2.141	-2.155	-2.171	-2.188	-2.202	-2.218	-2.234	-2.249	-2.264	-2.279	-2.294	-2.308	-2.322	-2.336	-2.350	-2.362	-2.378	-2.390	-2.401	-2.415	-2.426	-2.439	-2.449	-2.460	-2.471	-2.480	-2.490	-2.499	-2.508	-2.515	-2.522	-2.530	-2.538	-2.544	-2.550	-2.555	-2.561	-2.565	-2.570	-2.574	-2.578	-2.580	-2.582	-2.584	-2.585	-2.586	-2.588	-2.589	-2.588	-2.588	-2.586	-2.585	-2.584	-2.581	-2.576	-2.574	-2.570	-2.565	-2.560	-2.554	-2.549	-2.544	-2.536	-2.530	-2.522	-2.515	-2.506	-2.498	-2.488	-2.479	-2.469	-2.458	-2.448	-2.436	-2.425	-2.415	-2.402	-2.391	-2.379	-2.366	-2.354	-2.341	-2.328	-2.316	-2.302	-2.289	-2.275	-2.264	-2.251	-2.239	-2.226	-2.215	-2.201	-2.191	-2.180	-2.168	-2.156	-2.148	-2.136	-2.128	-2.118	-2.109	-2.100	-2.092	-2.085	-2.078	-2.071	-2.066	-2.060	-2.055	-2.051	-2.046	-2.044	-2.042	-2.040	-2.039	-2.036	-2.036	-2.038	-2.038	-2.039	-2.040	-2.042	-2.045	-2.047	-2.050	-2.054	-2.059	-2.062	-2.068	-2.072	-2.076	-2.082	-2.089	-2.092	-2.099	-2.105	-2.110	-2.116	-2.121	-2.128	-2.134	-2.139	-2.145	-2.150	-2.155	-2.161	-2.166	-2.170	-2.175	-2.179	-2.182	-2.188	-2.190	-2.192	-2.196	-2.199	-2.200	-2.202	-2.204	-2.205	-2.205	-2.205	-2.205	-2.205	-2.206	-2.205	-2.205	-2.204	-2.204	-2.202	-2.201	-2.200	-2.198	-2.196	-2.196	-2.195	-2.192	-2.192	-2.191	-2.191	-2.191	-2.190	-2.190	-2.191	-2.192	-2.194	-2.194	-2.196	-2.199	-2.200	-2.204	-2.209	-2.212	-2.218	-2.222	-2.229	-2.236	-2.244	-2.250	-2.259	-2.268	-2.276	-2.286	-2.295	-2.305	-2.316	-2.328	-2.339	-2.351	-2.362	-2.374	-2.388	-2.400	-2.412	-2.425	-2.439	-2.450	-2.462	-2.476	-2.489	-2.500	-2.511	-2.524	-2.536	-2.548	-2.558	-2.568	-2.579	-2.588	-2.599	-2.606	-2.615	-2.622	-2.630	-2.638	-2.644	-2.649	-2.654	-2.659	-2.662	-2.668	-2.670	-2.672	-2.674	-2.675	-2.676	-2.678	-2.678	-2.676	-2.676	-2.674	-2.672	-2.671	-2.668	-2.665	-2.661	-2.658	-2.654	-2.650	-2.645	-2.640	-2.634	-2.629	-2.622	-2.616	-2.609	-2.602	-2.595	-2.588	-2.581	-2.574	-2.566	-2.558	-2.550	-2.541	-2.531	-2.524	-2.515	-2.506	-2.496	-2.489	-2.480	-2.469	-2.460	-2.450	-2.442	-2.432	-2.422	-2.412	-2.402	-2.392	-2.382	-2.372	-2.361	-2.352	-2.342	-2.332	-2.322	-2.312	-2.302	-2.292	-2.284	-2.274	-2.264	-2.255	-2.246	-2.235	-2.226	-2.218	-2.208	-2.198	-2.189	-2.180	-2.171	-2.164	-2.154	-2.146	-2.138	-2.129	-2.120	-2.112	-2.104	-2.096	-2.089	-2.081	-2.074	-2.066	-2.059	-2.051	-2.044	-2.036	-2.029	-2.021	-2.015	-2.009	-2.001	-1.995	-1.989	-1.981	-1.976	-1.969	-1.962	-1.958	-1.951	-1.945	-1.940	-1.934	-1.928	-1.922	-1.918	-1.912	-1.908	-1.904	-1.899	-1.894	-1.890	-1.886	-1.882	-1.878	-1.875	-1.871	-1.868	-1.865	-1.861	-1.859	-1.855	-1.851	-1.849	-1.845	-1.841	-1.839	-1.835	-1.832	-1.829	-1.825	-1.821	-1.816	-1.814	-1.809	-1.805	-1.800	-1.795	-1.790	-1.784	-1.778	-1.772	-1.765	-1.758	-1.750	-1.742	-1.735	-1.726	-1.718	-1.708	-1.699	-1.689	-1.678	-1.666	-1.656	-1.645	-1.634	-1.621	-1.610	-1.598	-1.588	-1.574	-1.562	-1.550	-1.538	-1.526	-1.514	-1.502	-1.492	-1.481	-1.471	-1.460	-1.451	-1.441	-1.432	-1.425	-1.418	-1.410	-1.404	-1.399	-1.395	-1.391	-1.388	-1.386	-1.385	-1.384	-1.385	-1.386	-1.389	-1.391	-1.396	-1.401	-1.406	-1.412	-1.419	-1.426	-1.435	-1.444	-1.454	-1.464	-1.474	-1.485	-1.495	-1.506	-1.519	-1.529	-1.540	-1.552	-1.564	-1.575	-1.586	-1.596	-1.608	-1.618	-1.628	-1.638	-1.645	-1.654	-1.661	-1.669	-1.675	-1.680	-1.685	-1.690	-1.692	-1.695	-1.696	-1.698	-1.698	-1.696	-1.694	-1.690	-1.688	-1.684	-1.679	-1.672	-1.666	-1.659	-1.650	-1.641	-1.631	-1.621	-1.611	-1.600	-1.588	-1.575	-1.562	-1.550	-1.538	-1.522	-1.510	-1.495	-1.480	-1.466	-1.452	-1.438	-1.422	-1.408	-1.392	-1.379	-1.365	-1.351	-1.338	-1.324	-1.310	-1.298	-1.285	-1.274	-1.262	-1.251	-1.241	-1.231	-1.221	-1.212	-1.204	-1.196	-1.189	-1.184	-1.178	-1.171	-1.168	-1.164	-1.160	-1.159	-1.156	-1.156	-1.155	-1.155	-1.158	-1.159	-1.161	-1.165	-1.168	-1.172	-1.179	-1.184	-1.190	-1.198	-1.205	-1.212	-1.220	-1.230	-1.239	-1.248	-1.258	-1.268	-1.279	-1.289	-1.299	-1.309	-1.319	-1.330	-1.340	-1.350	-1.360	-1.370	-1.379	-1.386	-1.396	-1.402	-1.410	-1.416	-1.421	-1.426	-1.431	-1.435	-1.436	-1.439	-1.439	-1.439	-1.438	-1.434	-1.431	-1.428	-1.421	-1.414	-1.408	-1.399	-1.390	-1.380	-1.369	-1.356	-1.344	-1.330	-1.315	-1.300	-1.284	-1.268	-1.251	-1.232	-1.215	-1.198	-1.180	-1.161	-1.142	-1.125	-1.106	-1.089	-1.071	-1.054	-1.036	-1.020	-1.004	-0.989	-0.974	-0.961	-0.948	-0.936	-0.925	-0.915	-0.906	-0.898	-0.891	-0.885	-0.880	-0.876	-0.875	-0.872	-0.872	-0.872	-0.875	-0.878	-0.882	-0.888	-0.894	-0.900	-0.908	-0.918	-0.928	-0.938	-0.949	-0.960	-0.971	-0.985	-0.998	-1.011	-1.025	-1.040	-1.054	-1.070	-1.085	-1.100	-1.115	-1.130	-1.145	-1.160	-1.175	-1.189	-1.204	-1.218	-1.231	-1.245	-1.259	-1.271	-1.284	-1.296	-1.308	-1.320	-1.330	-1.340	-1.350	-1.360	-1.370	-1.378	-1.386	-1.392	-1.400	-1.406	-1.414	-1.419	-1.425	-1.429	-1.434	-1.438	-1.441	-1.444	-1.446	-1.448	-1.450	-1.450	-1.451	-1.454	-1.454	-1.454	-1.454	-1.454	-1.451	-1.451	-1.449	-1.446	-1.445	-1.442	-1.440	-1.438	-1.434	-1.431	-1.429	-1.424	-1.421	-1.418	-1.412	-1.410	-1.406	-1.402	-1.398	-1.394	-1.390	-1.386	-1.384	-1.380	-1.378	-1.374	-1.372	-1.369	-1.368	-1.365	-1.364	-1.362	-1.362	-1.361	-1.361	-1.361	-1.362	-1.364	-1.365	-1.368	-1.370	-1.374	-1.376	-1.380	-1.384	-1.389	-1.394	-1.399	-1.405	-1.411	-1.418	-1.425	-1.432	-1.440	-1.449	-1.458	-1.465	-1.474	-1.482	-1.491	-1.500	-1.510	-1.519	-1.529	-1.538	-1.548	-1.556	-1.566	-1.575	-1.585	-1.595	-1.604	-1.612	-1.621	-1.629	-1.639	-1.646	-1.654	-1.661	-1.670	-1.678	-1.685	-1.691	-1.699	-1.705	-1.711	-1.718	-1.724	-1.730	-1.735	-1.740	-1.746	-1.751	-1.755	-1.760	-1.764	-1.769	-1.774	-1.779	-1.782	-1.788	-1.791	-1.795	-1.799	-1.804	-1.808	-1.811	-1.816	-1.820	-1.824	-1.826	-1.830	-1.834	-1.838	-1.841	-1.845	-1.849	-1.852	-1.855	-1.859	-1.861	-1.865	-1.869	-1.871	-1.874	-1.876	-1.880	-1.884	-1.885	-1.888	-1.890	-1.892	-1.895	-1.896	-1.899	-1.900	-1.901	-1.902	-1.904	-1.905	-1.906	-1.909	-1.909	-1.909	-1.911	-1.911	-1.911	-1.912	-1.912	-1.914	-1.914	-1.914	-1.916	-1.916	-1.916	-1.918	-1.919	-1.919	-1.920	-1.919	-1.920	-1.921	-1.921	-1.921	-1.922	-1.922	-1.924	-1.924	-1.925	-1.925	-1.925	-1.925	-1.928	-1.926	-1.928	-1.928	-1.928	-1.929	-1.928	-1.928	-1.928	-1.926	-1.926	-1.925	-1.925	-1.924	-1.921	-1.920	-1.919	-1.918	-1.915	-1.912	-1.910	-1.908	-1.904	-1.901	-1.896	-1.892	-1.888	-1.885	-1.880	-1.874	-1.869	-1.864	-1.858	-1.852	-1.846	-1.839	-1.832	-1.826	-1.819	-1.811	-1.804	-1.796	-1.789	-1.781	-1.774	-1.765	-1.758	-1.749	-1.741	-1.731	-1.724	-1.715	-1.706	-1.699	-1.689	-1.681	-1.671	-1.664	-1.655	-1.646	-1.639	-1.630	-1.622	-1.614	-1.606	-1.599	-1.590	-1.582	-1.575	-1.566	-1.559	-1.551	-1.542	-1.534	-1.525	-1.518	-1.509	-1.500	-1.491	-1.482	-1.475	-1.466	-1.458	-1.448	-1.439	-1.429	-1.419	-1.409	-1.400	-1.389	-1.378	-1.366	-1.356	-1.345	-1.332	-1.321	-1.309	-1.295	-1.284	-1.270	-1.258	-1.244	-1.231	-1.218	-1.205	-1.190	-1.176	-1.162	-1.148	-1.134	-1.120	-1.106	-1.091	-1.078	-1.062	-1.050	-1.035	-1.022	-1.009	-0.996	-0.982	-0.969	-0.958	-0.945	-0.934	-0.921	-0.911	-0.899	-0.889	-0.879	-0.870	-0.860	-0.850	-0.844	-0.835	-0.829	-0.821	-0.815	-0.809	-0.804	-0.798	-0.794	-0.789	-0.785	-0.782	-0.779	-0.776	-0.775	-0.772	-0.771	-0.770	-0.769	-0.769	-0.769	-0.769	-0.769	-0.770	-0.771	-0.772	-0.772	-0.774	-0.776	-0.778	-0.780	-0.782	-0.784	-0.786	-0.789	-0.791	-0.794	-0.796	-0.799	-0.800	-0.804	-0.806	-0.808	-0.811	-0.814	-0.816	-0.819	-0.821	-0.824	-0.826	-0.829	-0.831	-0.834	-0.836	-0.839	-0.840	-0.842	-0.845	-0.846	-0.849	-0.851	-0.852	-0.854	-0.856	-0.859	-0.861	-0.862	-0.865	-0.868	-0.868	-0.870	-0.871	-0.874	-0.875	-0.876	-0.878	-0.879	-0.880	-0.882	-0.882	-0.882	-0.884	-0.885	-0.885	-0.885	-0.886	-0.886	-0.885	-0.886	-0.886	-0.886	-0.885	-0.884	-0.882	-0.881	-0.880	-0.879	-0.876	-0.875	-0.872	-0.870	-0.868	-0.865	-0.862	-0.860	-0.858	-0.856	-0.854	-0.850	-0.848	-0.846	-0.844	-0.841	-0.840	-0.836	-0.835	-0.834	-0.832	-0.832	-0.830	-0.831	-0.831	-0.831	-0.831	-0.832	-0.834	-0.836	-0.839	-0.841	-0.844	-0.848	-0.850	-0.855	-0.859	-0.864	-0.870	-0.876	-0.882	-0.890	-0.896	-0.904	-0.911	-0.920	-0.929	-0.936	-0.946	-0.955	-0.964	-0.972	-0.984	-0.992	-1.002	-1.012	-1.022	-1.031	-1.041	-1.051	-1.061	-1.070	-1.080	-1.090	-1.098	-1.106	-1.116	-1.125	-1.132	-1.141	-1.149	-1.156	-1.162	-1.170	-1.175	-1.182	-1.188	-1.194	-1.198	-1.204	-1.208	-1.211	-1.215	-1.219	-1.222	-1.224	-1.228	-1.229	-1.231	-1.232	-1.234	-1.235	-1.236	-1.236	-1.236	-1.238	-1.238	-1.238	-1.236	-1.236	-1.235	-1.235	-1.234	-1.232	-1.232	-1.231	-1.230	-1.229	-1.229	-1.229	-1.228	-1.226	-1.226	-1.226	-1.225	-1.225	-1.225	-1.225	-1.226	-1.226	-1.228	-1.229	-1.231	-1.234	-1.235	-1.239	-1.241	-1.245	-1.249	-1.254	-1.260	-1.265	-1.272	-1.279	-1.286	-1.295	-1.302	-1.312	-1.322	-1.332	-1.345	-1.356	-1.370	-1.384	-1.400	-1.415	-1.431	-1.448	-1.465	-1.482	-1.501	-1.520	-1.540	-1.561	-1.582	-1.604	-1.626	-1.649	-1.671	-1.695	-1.719	-1.744	-1.768	-1.792	-1.819	-1.842	-1.868	-1.894	-1.919	-1.944	-1.969	-1.994	-2.019	-2.044	-2.069	-2.092	-2.116	-2.140	-2.162	-2.185	-2.206	-2.228	-2.249	-2.268	-2.288	-2.305	-2.322	-2.340	-2.355	-2.370	-2.384	-2.398	-2.410	-2.422	-2.432	-2.442	-2.451	-2.459	-2.465	-2.471	-2.478	-2.481	-2.484	-2.488	-2.489	-2.490	-2.490	-2.490	-2.489	-2.486	-2.485	-2.480	-2.476	-2.472	-2.468	-2.461	-2.455	-2.449	-2.442	-2.436	-2.429	-2.420	-2.412	-2.404	-2.396	-2.388	-2.379	-2.371	-2.362	-2.354	-2.346	-2.338	-2.330	-2.322	-2.314	-2.308	-2.301	-2.294	-2.289	-2.284	-2.278	-2.274	-2.269	-2.265	-2.261	-2.259	-2.256	-2.255	-2.255	-2.252	-2.254	-2.255	-2.255	-2.258	-2.259	-2.262	-2.265	-2.269	-2.272	-2.278	-2.284	-2.289	-2.295	-2.300	-2.308	-2.312	-2.320	-2.326	-2.334	-2.341	-2.348	-2.355	-2.362	-2.368	-2.375	-2.381	-2.388	-2.394	-2.399	-2.402	-2.408	-2.412	-2.416	-2.419	-2.421	-2.424	-2.424	-2.424	-2.424	-2.424	-2.421	-2.419	-2.415	-2.412	-2.408	-2.402	-2.395	-2.390	-2.382	-2.374	-2.365	-2.355	-2.345	-2.335	-2.324	-2.311	-2.300	-2.286	-2.272	-2.260	-2.246	-2.231	-2.215	-2.199	-2.184	-2.168	-2.151	-2.134	-2.116	-2.100	-2.081	-2.065	-2.049	-2.030	-2.013	-1.995	-1.978	-1.960	-1.942	-1.925	-1.908	-1.889	-1.871	-1.854	-1.835	-1.819	-1.801	-1.784	-1.766	-1.749	-1.731	-1.714	-1.698	-1.680	-1.664	-1.646	-1.629	-1.612	-1.596	-1.579	-1.562	-1.546	-1.530	-1.514	-1.499	-1.481	-1.466	-1.450	-1.434	-1.419	-1.404	-1.389	-1.374	-1.359	-1.344	-1.329	-1.315	-1.301	-1.286	-1.272	-1.260	-1.246	-1.232	-1.220	-1.206	-1.194	-1.181	-1.170	-1.156	-1.145	-1.134	-1.121	-1.111	-1.100	-1.090	-1.079	-1.069	-1.059	-1.048	-1.038	-1.029	-1.018	-1.009	-0.999	-0.989	-0.981	-0.971	-0.962	-0.954	-0.945	-0.936	-0.928	-0.919	-0.910	-0.902	-0.892	-0.885	-0.878	-0.869	-0.860	-0.852	-0.844	-0.836	-0.828	-0.819	-0.811	-0.804	-0.796	-0.788	-0.779	-0.770	-0.764	-0.755	-0.748	-0.739	-0.731	-0.724	-0.718	-0.709	-0.701	-0.695	-0.686	-0.679	-0.672	-0.665	-0.658	-0.650	-0.642	-0.636	-0.629	-0.621	-0.614	-0.606	-0.599	-0.591	-0.584	-0.576	-0.569	-0.561	-0.552	-0.544	-0.535	-0.528	-0.520	-0.511	-0.502	-0.494	-0.485	-0.475	-0.466	-0.456	-0.448	-0.438	-0.426	-0.416	-0.405	-0.395	-0.385	-0.374	-0.362	-0.351	-0.340	-0.329	-0.319	-0.308	-0.296	-0.285	-0.275	-0.264	-0.254	-0.242	-0.232	-0.222	-0.214	-0.205	-0.196	-0.188	-0.180	-0.171	-0.166	-0.159	-0.154	-0.149	-0.145	-0.141	-0.138	-0.135	-0.134	-0.132	-0.132	-0.134	-0.135	-0.139	-0.141	-0.145	-0.149	-0.154	-0.160	-0.168	-0.175	-0.184	-0.191	-0.200	-0.210	-0.221	-0.232	-0.245	-0.256	-0.269	-0.281	-0.294	-0.308	-0.320	-0.334	-0.348	-0.360	-0.375	-0.389	-0.402	-0.416	-0.430	-0.445	-0.458	-0.471	-0.484	-0.496	-0.509	-0.521	-0.534	-0.545	-0.558	-0.568	-0.579	-0.589	-0.599	-0.609	-0.619	-0.628	-0.636	-0.645	-0.654	-0.662	-0.669	-0.678	-0.685	-0.691	-0.700	-0.708	-0.714	-0.722	-0.730	-0.736	-0.744	-0.751	-0.760	-0.768	-0.774	-0.781	-0.790	-0.798	-0.806	-0.815	-0.822	-0.832	-0.841	-0.850	-0.859	-0.869	-0.879	-0.888	-0.899	-0.909	-0.918	-0.929	-0.940	-0.950	-0.961	-0.972	-0.982	-0.995	-1.005	-1.016	-1.028	-1.038	-1.048	-1.059	-1.070	-1.080	-1.090	-1.100	-1.109	-1.119	-1.129	-1.136	-1.145	-1.154	-1.161	-1.169	-1.176	-1.182	-1.189	-1.195	-1.199	-1.205	-1.209	-1.212	-1.216	-1.219	-1.222	-1.222	-1.225	-1.226	-1.226	-1.226	-1.225	-1.224	-1.222	-1.220	-1.218	-1.215	-1.211	-1.206	-1.202	-1.198	-1.194	-1.188	-1.182	-1.176	-1.170	-1.162	-1.156	-1.150	-1.141	-1.134	-1.128	-1.119	-1.111	-1.105	-1.096	-1.089	-1.081	-1.074	-1.066	-1.061	-1.054	-1.048	-1.042	-1.036	-1.031	-1.026	-1.021	-1.018	-1.015	-1.012	-1.010	-1.010	-1.009	-1.008	-1.009	-1.010	-1.011	-1.014	-1.016	-1.020	-1.025	-1.029	-1.035	-1.041	-1.050	-1.056	-1.065	-1.075	-1.084	-1.094	-1.105	-1.116	-1.128	-1.139	-1.152	-1.165	-1.178	-1.191	-1.205	-1.219	-1.232	-1.246	-1.260	-1.274	-1.286	-1.300	-1.314	-1.326	-1.340	-1.352	-1.365	-1.376	-1.389	-1.400	-1.410	-1.420	-1.429	-1.439	-1.448	-1.455	-1.461	-1.469	-1.474	-1.479	-1.484	-1.488	-1.491	-1.492	-1.495	-1.496	-1.498	-1.496	-1.496	-1.495	-1.492	-1.491	-1.488	-1.484	-1.480	-1.475	-1.470	-1.465	-1.460	-1.455	-1.450	-1.444	-1.438	-1.432	-1.426	-1.419	-1.412	-1.408	-1.402	-1.396	-1.391	-1.386	-1.380	-1.376	-1.371	-1.368	-1.365	-1.361	-1.359	-1.358	-1.355	-1.355	-1.354	-1.354	-1.355	-1.355	-1.358	-1.360	-1.364	-1.368	-1.371	-1.376	-1.382	-1.388	-1.395	-1.401	-1.409	-1.416	-1.425	-1.435	-1.444	-1.454	-1.464	-1.474	-1.484	-1.495	-1.505	-1.516	-1.528	-1.539	-1.550	-1.561	-1.571	-1.584	-1.594	-1.605	-1.615	-1.624	-1.634	-1.642	-1.651	-1.660	-1.668	-1.674	-1.681	-1.688	-1.692	-1.698	-1.701	-1.705	-1.709	-1.710	-1.711	-1.712	-1.712	-1.711	-1.710	-1.708	-1.705	-1.702	-1.699	-1.694	-1.689	-1.682	-1.678	-1.670	-1.664	-1.655	-1.648	-1.640	-1.631	-1.622	-1.612	-1.604	-1.595	-1.585	-1.575	-1.565	-1.555	-1.546	-1.536	-1.526	-1.518	-1.509	-1.500	-1.492	-1.485	-1.478	-1.470	-1.464	-1.458	-1.451	-1.448	-1.441	-1.438	-1.434	-1.431	-1.429	-1.426	-1.426	-1.425	-1.425	-1.425	-1.426	-1.428	-1.429	-1.431	-1.435	-1.439	-1.442	-1.446	-1.451	-1.458	-1.464	-1.470	-1.476	-1.484	-1.490	-1.498	-1.505	-1.514	-1.521	-1.530	-1.539	-1.548	-1.556	-1.565	-1.572	-1.581	-1.590	-1.599	-1.608	-1.615	-1.622	-1.630	-1.639	-1.645	-1.651	-1.659	-1.665	-1.670	-1.676	-1.681	-1.686	-1.689	-1.694	-1.696	-1.699	-1.701	-1.702	-1.702	-1.702	-1.701	-1.701	-1.699	-1.696	-1.692	-1.690	-1.685	-1.680	-1.675	-1.669	-1.661	-1.654	-1.648	-1.639	-1.630	-1.621	-1.612	-1.602	-1.592	-1.581	-1.571	-1.561	-1.549	-1.538	-1.525	-1.514	-1.502	-1.491	-1.480	-1.469	-1.458	-1.448	-1.436	-1.425	-1.415	-1.406	-1.398	-1.389	-1.381	-1.374	-1.368	-1.361	-1.358	-1.351	-1.349	-1.345	-1.342	-1.342	-1.341	-1.342	-1.344	-1.346	-1.349	-1.354	-1.359	-1.365	-1.371	-1.380	-1.388	-1.399	-1.408	-1.419	-1.430	-1.444	-1.458	-1.472	-1.488	-1.502	-1.520	-1.536	-1.554	-1.571	-1.589	-1.606	-1.625	-1.644	-1.662	-1.681	-1.700	-1.719	-1.738	-1.755	-1.774	-1.791	-1.809	-1.825	-1.841	-1.856	-1.871	-1.885	-1.900	-1.911	-1.924	-1.935	-1.945	-1.955	-1.964	-1.971	-1.979	-1.984	-1.990	-1.994	-1.996	-1.998	-1.999	-1.999	-1.998	-1.996	-1.992	-1.990	-1.986	-1.980	-1.975	-1.968	-1.960	-1.951	-1.942	-1.932	-1.922	-1.912	-1.901	-1.890	-1.879	-1.866	-1.852	-1.840	-1.826	-1.815	-1.801	-1.788	-1.772	-1.759	-1.745	-1.731	-1.718	-1.705	-1.691	-1.678	-1.664	-1.651	-1.639	-1.626	-1.614	-1.601	-1.590	-1.579	-1.566	-1.556	-1.545	-1.534	-1.525	-1.514	-1.504	-1.495	-1.485	-1.476	-1.466	-1.458	-1.451	-1.442	-1.435	-1.426	-1.419	-1.411	-1.405	-1.398	-1.390	-1.384	-1.379	-1.372	-1.366	-1.361	-1.355	-1.351	-1.345	-1.340	-1.335	-1.330	-1.326	-1.321	-1.318	-1.314	-1.309	-1.305	-1.301	-1.299	-1.295	-1.291	-1.288	-1.285	-1.282	-1.279	-1.275	-1.274	-1.270	-1.268	-1.266	-1.264	-1.261	-1.259	-1.258	-1.255	-1.254	-1.252	-1.250	-1.249	-1.248	-1.245	-1.242	-1.241	-1.240	-1.239	-1.238	-1.236	-1.234	-1.232	-1.231	-1.229	-1.228	-1.225	-1.224	-1.220	-1.219	-1.216	-1.215	-1.212	-1.210	-1.208	-1.205	-1.202	-1.200	-1.198	-1.194	-1.192	-1.189	-1.185	-1.182	-1.179	-1.175	-1.172	-1.169	-1.165	-1.161	-1.158	-1.155	-1.151	-1.149	-1.145	-1.141	-1.138	-1.135	-1.131	-1.128	-1.125	-1.121	-1.119	-1.116	-1.112	-1.110	-1.108	-1.105	-1.101	-1.099	-1.096	-1.095	-1.092	-1.090	-1.088	-1.085	-1.082	-1.081	-1.079	-1.078	-1.076	-1.075	-1.074	-1.071	-1.070	-1.069	-1.068	-1.066	-1.065	-1.064	-1.062	-1.061	-1.060	-1.059	-1.058	-1.056	-1.055	-1.054	-1.052	-1.052	-1.051	-1.050	-1.049	-1.049	-1.049	-1.048	-1.046	-1.046	-1.045	-1.045	-1.044	-1.042	-1.042	-1.042	-1.042	-1.042	-1.041	-1.041	-1.040	-1.039	-1.040	-1.039	-1.038	-1.038	-1.038	-1.036	-1.036	-1.035	-1.035	-1.032	-1.032	-1.031	-1.030	-1.029	-1.028	-1.026	-1.025	-1.024	-1.021	-1.020	-1.019	-1.016	-1.015	-1.012	-1.011	-1.008	-1.005	-1.002	-1.000	-0.998	-0.994	-0.991	-0.988	-0.985	-0.981	-0.978	-0.976	-0.972	-0.970	-0.968	-0.965	-0.962	-0.960	-0.959	-0.956	-0.954	-0.952	-0.952	-0.951	-0.951	-0.951	-0.951	-0.951	-0.954	-0.955	-0.958	-0.959	-0.961	-0.965	-0.969	-0.972	-0.978	-0.984	-0.989	-0.995	-1.002	-1.009	-1.016	-1.026	-1.034	-1.042	-1.052	-1.061	-1.072	-1.082	-1.092	-1.104	-1.115	-1.126	-1.138	-1.150	-1.162	-1.174	-1.186	-1.198	-1.210	-1.221	-1.232	-1.245	-1.255	-1.268	-1.279	-1.288	-1.299	-1.309	-1.319	-1.329	-1.338	-1.345	-1.354	-1.361	-1.369	-1.375	-1.381	-1.386	-1.392	-1.396	-1.400	-1.405	-1.408	-1.410	-1.412	-1.414	-1.415	-1.416	-1.416	-1.416	-1.415	-1.414	-1.411	-1.410	-1.408	-1.405	-1.401	-1.398	-1.392	-1.389	-1.384	-1.379	-1.372	-1.366	-1.361	-1.354	-1.348	-1.340	-1.332	-1.324	-1.318	-1.309	-1.301	-1.294	-1.285	-1.276	-1.269	-1.259	-1.250	-1.240	-1.231	-1.224	-1.214	-1.204	-1.195	-1.186	-1.178	-1.169	-1.160	-1.151	-1.142	-1.134	-1.125	-1.116	-1.108	-1.099	-1.091	-1.082	-1.075	-1.066	-1.060	-1.052	-1.046	-1.039	-1.032	-1.026	-1.020	-1.015	-1.009	-1.004	-0.998	-0.992	-0.988	-0.982	-0.979	-0.975	-0.970	-0.966	-0.961	-0.959	-0.955	-0.952	-0.949	-0.945	-0.942	-0.939	-0.936	-0.934	-0.931	-0.926	-0.924	-0.921	-0.919	-0.915	-0.912	-0.909	-0.905	-0.902	-0.898	-0.894	-0.890	-0.886	-0.882	-0.879	-0.874	-0.869	-0.866	-0.861	-0.856	-0.852	-0.848	-0.842	-0.836	-0.831	-0.826	-0.821	-0.816	-0.811	-0.805	-0.800	-0.794	-0.790	-0.785	-0.779	-0.775	-0.770	-0.764	-0.760	-0.755	-0.751	-0.746	-0.742	-0.739	-0.735	-0.731	-0.728	-0.724	-0.721	-0.720	-0.718	-0.716	-0.712	-0.711	-0.710	-0.709	-0.709	-0.708	-0.708	-0.708	-0.706	-0.706	-0.709	-0.709	-0.709	-0.711	-0.711	-0.714	-0.716	-0.718	-0.720	-0.722	-0.725	-0.726	-0.730	-0.734	-0.738	-0.741	-0.745	-0.749	-0.751	-0.758	-0.761	-0.764	-0.769	-0.774	-0.779	-0.782	-0.788	-0.791	-0.798	-0.801	-0.806	-0.811	-0.816	-0.820	-0.825	-0.829	-0.834	-0.838	-0.842	-0.846	-0.850	-0.854	-0.858	-0.860	-0.864	-0.865	-0.868	-0.870	-0.872	-0.872	-0.874	-0.875	-0.875	-0.875	-0.875	-0.874	-0.871	-0.871	-0.869	-0.866	-0.862	-0.860	-0.856	-0.851	-0.848	-0.842	-0.838	-0.831	-0.826	-0.820	-0.814	-0.808	-0.800	-0.794	-0.788	-0.780	-0.772	-0.765	-0.758	-0.750	-0.742	-0.735	-0.728	-0.721	-0.714	-0.706	-0.700	-0.694	-0.688	-0.682	-0.678	-0.672	-0.666	-0.662	-0.658	-0.654	-0.650	-0.648	-0.646	-0.644	-0.641	-0.640	-0.639	-0.639	-0.638	-0.639	-0.639	-0.640	-0.641	-0.642	-0.645	-0.646	-0.649	-0.652	-0.655	-0.656	-0.660	-0.665	-0.668	-0.671	-0.676	-0.679	-0.684	-0.686	-0.690	-0.694	-0.698	-0.701	-0.704	-0.708	-0.710	-0.714	-0.716	-0.719	-0.721	-0.724	-0.725	-0.728	-0.729	-0.730	-0.731	-0.732	-0.734	-0.734	-0.734	-0.734	-0.732	-0.734	-0.732	-0.731	-0.730	-0.728	-0.726	-0.725	-0.722	-0.720	-0.718	-0.715	-0.712	-0.710	-0.706	-0.704	-0.700	-0.695	-0.692	-0.688	-0.682	-0.678	-0.674	-0.669	-0.664	-0.658	-0.652	-0.645	-0.640	-0.632	-0.626	-0.618	-0.611	-0.604	-0.595	-0.586	-0.579	-0.569	-0.560	-0.549	-0.539	-0.529	-0.519	-0.506	-0.494	-0.482	-0.471	-0.459	-0.446	-0.434	-0.421	-0.409	-0.396	-0.381	-0.369	-0.355	-0.344	-0.330	-0.318	-0.306	-0.294	-0.282	-0.271	-0.260	-0.249	-0.240	-0.231	-0.222	-0.214	-0.208	-0.201	-0.196	-0.192	-0.188	-0.185	-0.185	-0.185	-0.185	-0.189	-0.191	-0.195	-0.202	-0.210	-0.218	-0.226	-0.238	-0.250	-0.264	-0.278	-0.294	-0.311	-0.330	-0.349	-0.370	-0.390	-0.414	-0.438	-0.462	-0.488	-0.515	-0.542	-0.571	-0.600	-0.629	-0.660	-0.690	-0.721	-0.754	-0.785	-0.818	-0.851	-0.884	-0.918	-0.951	-0.984	-1.018	-1.051	-1.084	-1.118	-1.150	-1.184	-1.215	-1.248	-1.279	-1.311	-1.341	-1.372	-1.401	-1.431	-1.461	-1.489	-1.516	-1.544	-1.571	-1.596	-1.622	-1.648	-1.671	-1.695	-1.719	-1.741	-1.764	-1.785	-1.805	-1.825	-1.845	-1.864	-1.882	-1.900	-1.918	-1.934	-1.949	-1.965	-1.982	-1.996	-2.010	-2.024	-2.038	-2.051	-2.064	-2.076	-2.089	-2.100	-2.111	-2.122	-2.134	-2.144	-2.155	-2.166	-2.176	-2.185	-2.196	-2.206	-2.216	-2.225	-2.234	-2.244	-2.252	-2.261	-2.272	-2.281	-2.291	-2.301	-2.312	-2.321	-2.332	-2.342	-2.352	-2.362	-2.372	-2.384	-2.395	-2.406	-2.418	-2.429	-2.440	-2.451	-2.462	-2.475	-2.486	-2.498	-2.511	-2.522	-2.535	-2.549	-2.560	-2.572	-2.585	-2.598	-2.611	-2.622	-2.636	-2.648	-2.660	-2.672	-2.684	-2.696	-2.708	-2.718	-2.729	-2.740	-2.750	-2.760	-2.769	-2.778	-2.788	-2.795	-2.802	-2.810	-2.816	-2.821	-2.826	-2.831	-2.835	-2.839	-2.841	-2.844	-2.844	-2.844	-2.844	-2.844	-2.842	-2.839	-2.835	-2.831	-2.826	-2.821	-2.815	-2.808	-2.800	-2.791	-2.784	-2.772	-2.762	-2.751	-2.739	-2.728	-2.715	-2.701	-2.689	-2.674	-2.659	-2.644	-2.630	-2.614	-2.598	-2.581	-2.565	-2.550	-2.532	-2.516	-2.500	-2.484	-2.468	-2.451	-2.436	-2.420	-2.404	-2.388	-2.372	-2.358	-2.344	-2.328	-2.315	-2.301	-2.289	-2.276	-2.264	-2.251	-2.241	-2.230	-2.220	-2.210	-2.200	-2.191	-2.181	-2.174	-2.165	-2.158	-2.150	-2.142	-2.136	-2.129	-2.121	-2.115	-2.109	-2.102	-2.096	-2.090	-2.084	-2.076	-2.070	-2.062	-2.055	-2.049	-2.041	-2.033	-2.025	-2.016	-2.009	-1.999	-1.988	-1.979	-1.968	-1.958	-1.944	-1.932	-1.919	-1.908	-1.892	-1.879	-1.864	-1.849	-1.832	-1.818	-1.801	-1.784	-1.766	-1.749	-1.732	-1.714	-1.695	-1.676	-1.658	-1.639	-1.620	-1.601	-1.581	-1.564	-1.545	-1.525	-1.508	-1.490	-1.471	-1.454	-1.438	-1.420	-1.404	-1.388	-1.372	-1.359	-1.345	-1.331	-1.319	-1.306	-1.296	-1.284	-1.274	-1.265	-1.256	-1.248	-1.241	-1.234	-1.229	-1.224	-1.220	-1.215	-1.212	-1.209	-1.209	-1.206	-1.206	-1.206	-1.206	-1.208	-1.209	-1.211	-1.212	-1.216	-1.219	-1.224	-1.228	-1.231	-1.236	-1.240	-1.245	-1.250	-1.255	-1.260	-1.265	-1.270	-1.275	-1.280	-1.285	-1.290	-1.296	-1.301	-1.305	-1.309	-1.314	-1.319	-1.322	-1.325	-1.330	-1.334	-1.335	-1.339	-1.341	-1.344	-1.346	-1.348	-1.349	-1.350	-1.351	-1.351	-1.351	-1.351	-1.350	-1.350	-1.348	-1.346	-1.345	-1.341	-1.340	-1.336	-1.332	-1.328	-1.324	-1.318	-1.312	-1.306	-1.301	-1.294	-1.286	-1.280	-1.271	-1.262	-1.252	-1.244	-1.232	-1.222	-1.211	-1.200	-1.188	-1.175	-1.161	-1.146	-1.131	-1.116	-1.101	-1.084	-1.068	-1.051	-1.034	-1.015	-0.998	-0.979	-0.958	-0.939	-0.919	-0.898	-0.876	-0.856	-0.834	-0.812	-0.790	-0.769	-0.746	-0.724	-0.701	-0.679	-0.656	-0.634	-0.611	-0.589	-0.566	-0.545	-0.522	-0.502	-0.480	-0.459	-0.439	-0.419	-0.399	-0.380	-0.361	-0.342	-0.326	-0.308	-0.291	-0.276	-0.260	-0.245	-0.230	-0.218	-0.205	-0.192	-0.180	-0.170	-0.160	-0.151	-0.142	-0.135	-0.128	-0.121	-0.116	-0.111	-0.108	-0.104	-0.101	-0.100	-0.099	-0.099	-0.098	-0.099	-0.101	-0.102	-0.105	-0.109	-0.112	-0.116	-0.121	-0.126	-0.132	-0.139	-0.145	-0.154	100.000	5.000	2.000	1.000	2.000	0.000	0.000	0.000	0.000	0.000	0.000	0.000	0.000	0.000	0.000	0.000	0.000	0.000	-1.128	-1.122	-1.118	-1.111	-1.105	-1.096	-1.089	-1.080	-1.072	-1.062	-1.054	-1.044	-1.034	-1.025	-1.014	-1.004	-0.992	-0.982	-0.971	-0.959	-0.948	-0.936	-0.925	-0.915	-0.904	-0.892	-0.881	-0.870	-0.859	-0.849	-0.839	-0.828	-0.818	-0.809	-0.798	-0.788	-0.779	-0.770	-0.761	-0.752	-0.744	-0.735	-0.729	-0.721	-0.714	-0.706	-0.699	-0.692	-0.685	-0.679	-0.672	-0.666	-0.661	-0.655	-0.650	-0.646	-0.640	-0.636	-0.631	-0.628	-0.622	-0.619	-0.615	-0.611	-0.608	-0.604	-0.601	-0.598	-0.595	-0.592	-0.589	-0.588	-0.584	-0.582	-0.580	-0.578	-0.578	-0.576	-0.574	-0.574	-0.572	-0.571	-0.571	-0.570	-0.570	-0.571	-0.572	-0.574	-0.574	-0.575	-0.578	-0.580	-0.581	-0.584	-0.588	-0.590	-0.594	-0.598	-0.600	-0.604	-0.609	-0.612	-0.618	-0.621	-0.628	-0.631	-0.638	-0.642	-0.648	-0.654	-0.659	-0.665	-0.670	-0.675	-0.681	-0.688	-0.692	-0.698	-0.702	-0.708	-0.712	-0.718	-0.722	-0.726	-0.731	-0.735	-0.739	-0.741	-0.745	-0.748	-0.750	-0.752	-0.755	-0.756	-0.758	-0.759	-0.759	-0.760	-0.761	-0.760	-0.760	-0.759	-0.759	-0.759	-0.758	-0.756	-0.755	-0.754	-0.754	-0.752	-0.751	-0.750	-0.749	-0.748	-0.746	-0.746	-0.746	-0.746	-0.745	-0.745	-0.745	-0.746	-0.748	-0.749	-0.750	-0.751	-0.754	-0.758	-0.760	-0.762	-0.768	-0.771	-0.775	-0.780	-0.786	-0.791	-0.796	-0.802	-0.809	-0.816	-0.824	-0.831	-0.838	-0.846	-0.854	-0.861	-0.870	-0.879	-0.888	-0.896	-0.905	-0.914	-0.922	-0.931	-0.940	-0.950	-0.959	-0.968	-0.978	-0.986	-0.995	-1.005	-1.012	-1.021	-1.030	-1.039	-1.048	-1.056	-1.064	-1.072	-1.081	-1.089	-1.098	-1.105	-1.114	-1.122	-1.130	-1.139	-1.148	-1.155	-1.164	-1.172	-1.180	-1.189	-1.198	-1.205	-1.214	-1.221	-1.230	-1.239	-1.248	-1.256	-1.265	-1.274	-1.282	-1.291	-1.300	-1.308	-1.316	-1.325	-1.332	-1.341	-1.349	-1.359	-1.366	-1.374	-1.381	-1.389	-1.396	-1.404	-1.410	-1.418	-1.422	-1.429	-1.434	-1.439	-1.444	-1.449	-1.452	-1.456	-1.460	-1.461	-1.464	-1.466	-1.468	-1.469	-1.468	-1.469	-1.469	-1.468	-1.465	-1.464	-1.462	-1.459	-1.455	-1.451	-1.448	-1.444	-1.438	-1.432	-1.426	-1.420	-1.415	-1.408	-1.399	-1.391	-1.384	-1.376	-1.366	-1.358	-1.349	-1.339	-1.329	-1.319	-1.308	-1.298	-1.286	-1.275	-1.264	-1.251	-1.240	-1.228	-1.215	-1.202	-1.190	-1.176	-1.162	-1.149	-1.135	-1.121	-1.106	-1.091	-1.076	-1.061	-1.045	-1.030	-1.014	-0.998	-0.981	-0.965	-0.948	-0.931	-0.912	-0.896	-0.879	-0.861	-0.844	-0.826	-0.808	-0.790	-0.772	-0.755	-0.736	-0.719	-0.701	-0.685	-0.668	-0.651	-0.634	-0.619	-0.602	-0.588	-0.572	-0.559	-0.545	-0.532	-0.520	-0.507	-0.496	-0.486	-0.478	-0.469	-0.461	-0.455	-0.449	-0.444	-0.440	-0.436	-0.435	-0.434	-0.434	-0.436	-0.438	-0.441	-0.446	-0.452	-0.459	-0.468	-0.476	-0.488	-0.499	-0.512	-0.525	-0.540	-0.556	-0.572	-0.591	-0.610	-0.630	-0.650	-0.672	-0.694	-0.718	-0.742	-0.768	-0.794	-0.820	-0.848	-0.875	-0.904	-0.932	-0.961	-0.992	-1.021	-1.052	-1.084	-1.114	-1.146	-1.178	-1.210	-1.241	-1.272	-1.304	-1.335	-1.368	-1.398	-1.429	-1.459	-1.489	-1.519	-1.548	-1.576	-1.605	-1.631	-1.658	-1.684	-1.710	-1.732	-1.758	-1.780	-1.801	-1.822	-1.841	-1.861	-1.879	-1.896	-1.911	-1.926	-1.940	-1.954	-1.965	-1.975	-1.985	-1.994	-2.000	-2.006	-2.013	-2.018	-2.020	-2.022	-2.025	-2.025	-2.025	-2.024	-2.022	-2.020	-2.018	-2.014	-2.010	-2.006	-2.001	-1.996	-1.991	-1.985	-1.980	-1.975	-1.970	-1.965	-1.960	-1.955	-1.950	-1.946	-1.942	-1.939	-1.936	-1.934	-1.932	-1.932	-1.931	-1.931	-1.934	-1.935	-1.938	-1.942	-1.946	-1.952	-1.959	-1.965	-1.974	-1.982	-1.992	-2.002	-2.014	-2.027	-2.040	-2.054	-2.069	-2.082	-2.099	-2.115	-2.131	-2.149	-2.168	-2.185	-2.202	-2.222	-2.240	-2.260	-2.279	-2.298	-2.316	-2.336	-2.354	-2.372	-2.391	-2.409	-2.426	-2.442	-2.459	-2.476	-2.491	-2.505	-2.520	-2.534	-2.545	-2.558	-2.569	-2.579	-2.589	-2.596	-2.605	-2.611	-2.618	-2.624	-2.629	-2.631	-2.634	-2.638	-2.638	-2.638	-2.638	-2.636	-2.635	-2.632	-2.629	-2.625	-2.620	-2.615	-2.609	-2.604	-2.596	-2.589	-2.581	-2.574	-2.565	-2.556	-2.546	-2.538	-2.528	-2.519	-2.509	-2.499	-2.490	-2.479	-2.469	-2.459	-2.448	-2.439	-2.429	-2.418	-2.409	-2.399	-2.389	-2.380	-2.371	-2.361	-2.354	-2.344	-2.335	-2.328	-2.319	-2.310	-2.302	-2.295	-2.288	-2.280	-2.274	-2.265	-2.259	-2.252	-2.245	-2.239	-2.231	-2.225	-2.219	-2.212	-2.205	-2.199	-2.192	-2.186	-2.180	-2.171	-2.166	-2.159	-2.152	-2.145	-2.138	-2.130	-2.121	-2.114	-2.106	-2.096	-2.089	-2.080	-2.071	-2.061	-2.052	-2.042	-2.031	-2.022	-2.011	-2.001	-1.990	-1.978	-1.968	-1.955	-1.942	-1.931	-1.918	-1.906	-1.892	-1.880	-1.866	-1.854	-1.840	-1.826	-1.811	-1.799	-1.784	-1.770	-1.756	-1.741	-1.728	-1.714	-1.699	-1.685	-1.671	-1.658	-1.644	-1.630	-1.616	-1.602	-1.589	-1.576	-1.562	-1.549	-1.536	-1.524	-1.510	-1.499	-1.485	-1.474	-1.461	-1.450	-1.439	-1.428	-1.416	-1.405	-1.395	-1.385	-1.374	-1.364	-1.355	-1.345	-1.336	-1.328	-1.320	-1.311	-1.304	-1.295	-1.289	-1.281	-1.275	-1.268	-1.261	-1.256	-1.250	-1.245	-1.240	-1.234	-1.230	-1.226	-1.222	-1.219	-1.215	-1.212	-1.210	-1.208	-1.206	-1.204	-1.202	-1.201	-1.200	-1.200	-1.199	-1.199	-1.199	-1.200	-1.200	-1.200	-1.201	-1.201	-1.201	-1.202	-1.204	-1.204	-1.205	-1.206	-1.205	-1.205	-1.205	-1.206	-1.206	-1.205	-1.205	-1.204	-1.202	-1.200	-1.199	-1.195	-1.192	-1.189	-1.184	-1.180	-1.174	-1.169	-1.161	-1.154	-1.146	-1.138	-1.128	-1.118	-1.108	-1.095	-1.082	-1.069	-1.056	-1.041	-1.026	-1.010	-0.994	-0.978	-0.958	-0.941	-0.921	-0.901	-0.881	-0.860	-0.840	-0.819	-0.796	-0.774	-0.751	-0.729	-0.705	-0.682	-0.659	-0.635	-0.612	-0.589	-0.566	-0.544	-0.520	-0.498	-0.475	-0.454	-0.432	-0.411	-0.391	-0.370	-0.351	-0.332	-0.314	-0.298	-0.280	-0.265	-0.250	-0.235	-0.224	-0.211	-0.200	-0.190	-0.181	-0.174	-0.166	-0.161	-0.156	-0.154	-0.151	-0.150	-0.150	-0.151	-0.154	-0.159	-0.162	-0.169	-0.175	-0.185	-0.194	-0.204	-0.216	-0.229	-0.242	-0.256	-0.272	-0.289	-0.306	-0.325	-0.342	-0.364	-0.384	-0.405	-0.426	-0.448	-0.471	-0.495	-0.518	-0.542	-0.566	-0.591	-0.616	-0.641	-0.666	-0.690	-0.715	-0.740	-0.764	-0.789	-0.812	-0.836	-0.860	-0.882	-0.905	-0.926	-0.946	-0.968	-0.986	-1.005	-1.024	-1.040	-1.056	-1.071	-1.085	-1.099	-1.111	-1.122	-1.132	-1.141	-1.150	-1.158	-1.164	-1.168	-1.172	-1.176	-1.178	-1.179	-1.180	-1.180	-1.179	-1.178	-1.175	-1.171	-1.168	-1.162	-1.158	-1.152	-1.148	-1.141	-1.135	-1.129	-1.122	-1.115	-1.109	-1.102	-1.096	-1.089	-1.084	-1.076	-1.070	-1.066	-1.060	-1.055	-1.051	-1.046	-1.044	-1.041	-1.039	-1.036	-1.035	-1.035	-1.035	-1.035	-1.038	-1.038	-1.040	-1.042	-1.046	-1.050	-1.054	-1.059	-1.064	-1.070	-1.076	-1.082	-1.089	-1.096	-1.102	-1.111	-1.118	-1.126	-1.134	-1.142	-1.150	-1.158	-1.168	-1.175	-1.184	-1.190	-1.198	-1.206	-1.212	-1.220	-1.226	-1.232	-1.239	-1.245	-1.250	-1.256	-1.260	-1.265	-1.269	-1.271	-1.275	-1.276	-1.280	-1.281	-1.282	-1.282	-1.282	-1.282	-1.281	-1.279	-1.278	-1.275	-1.272	-1.269	-1.265	-1.261	-1.256	-1.251	-1.246	-1.240	-1.235	-1.228	-1.221	-1.214	-1.206	-1.199	-1.189	-1.181	-1.172	-1.164	-1.155	-1.145	-1.136	-1.126	-1.116	-1.108	-1.098	-1.089	-1.079	-1.069	-1.060	-1.051	-1.041	-1.032	-1.025	-1.016	-1.009	-1.000	-0.992	-0.984	-0.978	-0.970	-0.965	-0.958	-0.952	-0.948	-0.942	-0.938	-0.934	-0.931	-0.929	-0.926	-0.924	-0.922	-0.921	-0.920	-0.921	-0.921	-0.922	-0.924	-0.925	-0.929	-0.931	-0.935	-0.938	-0.941	-0.946	-0.950	-0.955	-0.959	-0.965	-0.970	-0.976	-0.981	-0.988	-0.994	-1.000	-1.006	-1.011	-1.019	-1.025	-1.030	-1.036	-1.042	-1.048	-1.054	-1.059	-1.064	-1.070	-1.074	-1.079	-1.082	-1.088	-1.091	-1.095	-1.099	-1.101	-1.104	-1.108	-1.109	-1.111	-1.115	-1.115	-1.118	-1.119	-1.120	-1.121	-1.121	-1.122	-1.124	-1.125	-1.126	-1.128	-1.128	-1.128	-1.129	-1.130	-1.131	-1.132	-1.132	-1.135	-1.135	-1.136	-1.138	-1.139	-1.140	-1.141	-1.144	-1.146	-1.146	-1.150	-1.151	-1.154	-1.156	-1.159	-1.161	-1.162	-1.165	-1.168	-1.170	-1.172	-1.175	-1.178	-1.179	-1.182	-1.184	-1.186	-1.189	-1.190	-1.191	-1.192	-1.195	-1.195	-1.195	-1.196	-1.196	-1.198	-1.198	-1.198	-1.196	-1.196	-1.195	-1.195	-1.194	-1.194	-1.192	-1.191	-1.190	-1.189	-1.188	-1.186	-1.185	-1.184	-1.181	-1.181	-1.179	-1.179	-1.178	-1.178	-1.176	-1.176	-1.175	-1.176	-1.176	-1.178	-1.178	-1.180	-1.180	-1.182	-1.186	-1.189	-1.192	-1.195	-1.199	-1.204	-1.208	-1.211	-1.216	-1.221	-1.226	-1.231	-1.238	-1.242	-1.249	-1.255	-1.261	-1.268	-1.274	-1.280	-1.285	-1.290	-1.295	-1.301	-1.306	-1.311	-1.316	-1.320	-1.324	-1.328	-1.331	-1.334	-1.335	-1.336	-1.338	-1.339	-1.339	-1.339	-1.338	-1.336	-1.334	-1.332	-1.329	-1.325	-1.320	-1.316	-1.310	-1.305	-1.299	-1.292	-1.285	-1.278	-1.270	-1.262	-1.255	-1.245	-1.238	-1.228	-1.219	-1.210	-1.201	-1.191	-1.182	-1.172	-1.165	-1.155	-1.146	-1.138	-1.129	-1.121	-1.112	-1.105	-1.098	-1.089	-1.081	-1.076	-1.069	-1.061	-1.056	-1.051	-1.045	-1.040	-1.035	-1.031	-1.026	-1.022	-1.018	-1.015	-1.011	-1.009	-1.006	-1.002	-1.000	-0.998	-0.995	-0.992	-0.991	-0.989	-0.986	-0.985	-0.981	-0.980	-0.976	-0.974	-0.971	-0.969	-0.965	-0.962	-0.960	-0.956	-0.951	-0.949	-0.944	-0.939	-0.935	-0.930	-0.924	-0.919	-0.912	-0.906	-0.898	-0.891	-0.882	-0.876	-0.868	-0.859	-0.850	-0.841	-0.831	-0.822	-0.812	-0.801	-0.791	-0.781	-0.770	-0.760	-0.749	-0.738	-0.726	-0.715	-0.704	-0.692	-0.681	-0.669	-0.658	-0.646	-0.636	-0.625	-0.614	-0.604	-0.595	-0.584	-0.575	-0.568	-0.558	-0.550	-0.542	-0.535	-0.529	-0.522	-0.518	-0.511	-0.509	-0.505	-0.502	-0.500	-0.498	-0.498	-0.498	-0.498	-0.500	-0.502	-0.505	-0.510	-0.514	-0.519	-0.525	-0.531	-0.539	-0.548	-0.555	-0.565	-0.575	-0.586	-0.598	-0.609	-0.622	-0.635	-0.649	-0.664	-0.678	-0.691	-0.708	-0.722	-0.739	-0.755	-0.772	-0.789	-0.805	-0.822	-0.840	-0.858	-0.874	-0.892	-0.910	-0.928	-0.945	-0.964	-0.981	-0.998	-1.016	-1.034	-1.051	-1.069	-1.086	-1.102	-1.120	-1.136	-1.154	-1.171	-1.186	-1.204	-1.220	-1.236	-1.252	-1.269	-1.285	-1.301	-1.316	-1.332	-1.349	-1.364	-1.380	-1.396	-1.411	-1.428	-1.444	-1.459	-1.475	-1.490	-1.506	-1.522	-1.538	-1.554	-1.570	-1.586	-1.601	-1.619	-1.634	-1.651	-1.668	-1.684	-1.700	-1.716	-1.734	-1.750	-1.766	-1.784	-1.800	-1.818	-1.835	-1.852	-1.870	-1.886	-1.904	-1.921	-1.939	-1.956	-1.972	-1.990	-2.006	-2.022	-2.040	-2.056	-2.072	-2.089	-2.105	-2.122	-2.138	-2.154	-2.170	-2.185	-2.200	-2.216	-2.231	-2.246	-2.261	-2.275	-2.290	-2.305	-2.319	-2.332	-2.345	-2.360	-2.372	-2.385	-2.398	-2.411	-2.422	-2.435	-2.448	-2.459	-2.470	-2.481	-2.492	-2.504	-2.515	-2.526	-2.536	-2.548	-2.558	-2.568	-2.578	-2.588	-2.596	-2.606	-2.616	-2.625	-2.635	-2.644	-2.652	-2.661	-2.670	-2.679	-2.686	-2.694	-2.701	-2.709	-2.716	-2.724	-2.730	-2.736	-2.741	-2.748	-2.752	-2.758	-2.762	-2.766	-2.770	-2.774	-2.776	-2.776	-2.779	-2.780	-2.779	-2.779	-2.778	-2.776	-2.772	-2.769	-2.765	-2.760	-2.754	-2.749	-2.741	-2.734	-2.724	-2.715	-2.704	-2.692	-2.681	-2.669	-2.656	-2.641	-2.626	-2.612	-2.598	-2.581	-2.564	-2.548	-2.530	-2.512	-2.495	-2.476	-2.458	-2.440	-2.421	-2.402	-2.384	-2.365	-2.348	-2.329	-2.310	-2.292	-2.274	-2.258	-2.240	-2.225	-2.209	-2.194	-2.179	-2.165	-2.152	-2.140	-2.128	-2.116	-2.105	-2.096	-2.088	-2.079	-2.071	-2.064	-2.059	-2.054	-2.049	-2.045	-2.041	-2.040	-2.038	-2.036	-2.035	-2.036	-2.035	-2.036	-2.039	-2.039	-2.040	-2.042	-2.045	-2.047	-2.049	-2.051	-2.054	-2.056	-2.058	-2.060	-2.061	-2.061	-2.062	-2.062	-2.062	-2.061	-2.060	-2.058	-2.055	-2.051	-2.047	-2.041	-2.036	-2.030	-2.022	-2.015	-2.005	-1.996	-1.985	-1.974	-1.961	-1.949	-1.934	-1.920	-1.905	-1.888	-1.871	-1.854	-1.836	-1.818	-1.799	-1.779	-1.760	-1.740	-1.719	-1.700	-1.679	-1.659	-1.638	-1.618	-1.596	-1.576	-1.556	-1.538	-1.518	-1.499	-1.481	-1.464	-1.446	-1.430	-1.415	-1.400	-1.386	-1.374	-1.361	-1.350	-1.341	-1.331	-1.324	-1.318	-1.311	-1.308	-1.304	-1.300	-1.300	-1.300	-1.300	-1.301	-1.304	-1.309	-1.312	-1.319	-1.325	-1.331	-1.340	-1.349	-1.358	-1.368	-1.378	-1.389	-1.400	-1.412	-1.424	-1.436	-1.450	-1.461	-1.475	-1.488	-1.501	-1.512	-1.526	-1.540	-1.551	-1.562	-1.575	-1.586	-1.598	-1.609	-1.619	-1.629	-1.639	-1.648	-1.656	-1.665	-1.672	-1.679	-1.685	-1.691	-1.696	-1.701	-1.706	-1.710	-1.712	-1.714	-1.716	-1.719	-1.719	-1.719	-1.719	-1.719	-1.718	-1.716	-1.714	-1.712	-1.709	-1.706	-1.702	-1.700	-1.695	-1.690	-1.686	-1.680	-1.675	-1.669	-1.664	-1.656	-1.651	-1.644	-1.636	-1.629	-1.621	-1.612	-1.605	-1.596	-1.588	-1.578	-1.569	-1.559	-1.549	-1.539	-1.528	-1.516	-1.506	-1.495	-1.484	-1.472	-1.460	-1.448	-1.435	-1.422	-1.411	-1.398	-1.385	-1.372	-1.359	-1.348	-1.334	-1.320	-1.309	-1.296	-1.284	-1.271	-1.259	-1.248	-1.236	-1.224	-1.214	-1.204	-1.194	-1.182	-1.174	-1.166	-1.158	-1.149	-1.142	-1.135	-1.129	-1.125	-1.119	-1.115	-1.112	-1.109	-1.108	-1.105	-1.104	-1.104	-1.104	-1.104	-1.106	-1.108	-1.110	-1.112	-1.115	-1.118	-1.121	-1.126	-1.130	-1.134	-1.139	-1.142	-1.148	-1.152	-1.158	-1.161	-1.165	-1.170	-1.174	-1.176	-1.180	-1.182	-1.184	-1.186	-1.188	-1.186	-1.188	-1.186	-1.185	-1.181	-1.179	-1.175	-1.170	-1.164	-1.156	-1.149	-1.140	-1.130	-1.120	-1.106	-1.095	-1.081	-1.066	-1.051	-1.034	-1.016	-0.999	-0.980	-0.959	-0.939	-0.916	-0.894	-0.871	-0.849	-0.825	-0.800	-0.775	-0.750	-0.725	-0.699	-0.671	-0.646	-0.619	-0.592	-0.565	-0.539	-0.511	-0.486	-0.460	-0.434	-0.409	-0.382	-0.358	-0.332	-0.309	-0.284	-0.261	-0.238	-0.216	-0.195	-0.174	-0.154	-0.135	-0.115	-0.099	-0.081	-0.065	-0.050	-0.036	-0.022	-0.010	0.001	0.012	0.022	0.032	0.040	0.046	0.051	0.058	0.062	0.066	0.069	0.071	0.071	0.072	0.071	0.070	0.069	0.066	0.065	0.060	0.056	0.051	0.048	0.041	0.035	0.029	0.021	0.015	0.008	0.001	-0.008	-0.015	-0.022	-0.030	-0.039	-0.045	-0.054	-0.061	-0.069	-0.076	-0.084	-0.090	-0.098	-0.102	-0.109	-0.115	-0.120	-0.125	-0.129	-0.132	-0.138	-0.140	-0.142	-0.144	-0.146	-0.148	-0.149	-0.148	-0.146	-0.145	-0.144	-0.141	-0.140	-0.136	-0.131	-0.128	-0.124	-0.119	-0.114	-0.108	-0.101	-0.095	-0.088	-0.081	-0.074	-0.066	-0.059	-0.050	-0.042	-0.034	-0.025	-0.018	-0.009	0.000	0.009	0.018	0.026	0.035	0.042	0.050	0.059	0.066	0.075	0.082	0.090	0.098	0.104	0.110	0.116	0.124	0.130	0.135	0.140	0.145	0.150	0.155	0.159	0.162	0.166	0.170	0.172	0.175	0.179	0.180	0.181	0.184	0.186	0.188	0.189	0.189	0.190	0.189	0.189	0.189	0.189	0.188	0.188	0.186	0.186	0.185	0.182	0.181	0.180	0.178	0.175	0.174	0.170	0.169	0.166	0.162	0.160	0.158	0.155	0.151	0.146	0.142	0.139	0.135	0.131	0.126	0.122	0.118	0.112	0.106	0.101	0.096	0.090	0.084	0.079	0.071	0.064	0.056	0.049	0.041	0.032	0.024	0.015	0.005	-0.004	-0.014	-0.024	-0.034	-0.045	-0.058	-0.069	-0.081	-0.092	-0.106	-0.119	-0.131	-0.146	-0.159	-0.174	-0.189	-0.204	-0.219	-0.234	-0.250	-0.265	-0.281	-0.299	-0.314	-0.331	-0.349	-0.366	-0.385	-0.401	-0.420	-0.439	-0.458	-0.476	-0.494	-0.514	-0.534	-0.552	-0.572	-0.592	-0.611	-0.631	-0.651	-0.671	-0.691	-0.712	-0.731	-0.752	-0.772	-0.791	-0.811	-0.831	-0.851	-0.871	-0.891	-0.910	-0.931	-0.951	-0.970	-0.989	-1.008	-1.028	-1.045	-1.064	-1.082	-1.100	-1.118	-1.135	-1.151	-1.169	-1.185	-1.201	-1.218	-1.232	-1.248	-1.261	-1.276	-1.290	-1.304	-1.316	-1.329	-1.341	-1.352	-1.364	-1.375	-1.385	-1.395	-1.404	-1.412	-1.421	-1.429	-1.438	-1.444	-1.450	-1.456	-1.461	-1.466	-1.471	-1.475	-1.479	-1.482	-1.486	-1.489	-1.492	-1.494	-1.495	-1.498	-1.499	-1.500	-1.500	-1.501	-1.501	-1.501	-1.501	-1.501	-1.501	-1.501	-1.501	-1.500	-1.500	-1.501	-1.500	-1.500	-1.499	-1.499	-1.500	-1.500	-1.500	-1.500	-1.501	-1.501	-1.502	-1.504	-1.505	-1.508	-1.509	-1.511	-1.512	-1.515	-1.518	-1.521	-1.524	-1.526	-1.530	-1.532	-1.538	-1.540	-1.544	-1.548	-1.552	-1.556	-1.560	-1.565	-1.569	-1.572	-1.578	-1.581	-1.586	-1.590	-1.595	-1.598	-1.601	-1.606	-1.609	-1.612	-1.615	-1.618	-1.620	-1.622	-1.625	-1.626	-1.629	-1.629	-1.630	-1.630	-1.630	-1.629	-1.629	-1.626	-1.625	-1.622	-1.620	-1.618	-1.615	-1.612	-1.609	-1.606	-1.601	-1.598	-1.594	-1.588	-1.584	-1.580	-1.574	-1.569	-1.564	-1.559	-1.554	-1.550	-1.545	-1.539	-1.535	-1.530	-1.526	-1.521	-1.518	-1.514	-1.510	-1.508	-1.504	-1.502	-1.499	-1.498	-1.496	-1.495	-1.494	-1.495	-1.494	-1.495	-1.496	-1.498	-1.500	-1.502	-1.504	-1.508	-1.510	-1.515	-1.518	-1.522	-1.528	-1.532	-1.538	-1.544	-1.549	-1.556	-1.561	-1.569	-1.575	-1.582	-1.589	-1.596	-1.604	-1.611	-1.619	-1.626	-1.632	-1.640	-1.648	-1.655	-1.662	-1.669	-1.676	-1.682	-1.690	-1.696	-1.704	-1.710	-1.718	-1.724	-1.730	-1.736	-1.742	-1.748	-1.754	-1.759	-1.764	-1.770	-1.775	-1.780	-1.784	-1.789	-1.792	-1.798	-1.800	-1.802	-1.806	-1.809	-1.811	-1.812	-1.815	-1.815	-1.816	-1.816	-1.816	-1.816	-1.815	-1.812	-1.810	-1.809	-1.805	-1.801	-1.798	-1.792	-1.788	-1.780	-1.774	-1.768	-1.759	-1.751	-1.741	-1.732	-1.721	-1.711	-1.699	-1.688	-1.675	-1.660	-1.648	-1.632	-1.619	-1.602	-1.589	-1.572	-1.556	-1.540	-1.524	-1.509	-1.491	-1.475	-1.459	-1.442	-1.426	-1.410	-1.394	-1.379	-1.362	-1.348	-1.332	-1.319	-1.305	-1.291	-1.279	-1.266	-1.255	-1.244	-1.235	-1.225	-1.216	-1.209	-1.202	-1.196	-1.191	-1.188	-1.184	-1.180	-1.180	-1.178	-1.179	-1.180	-1.181	-1.184	-1.186	-1.191	-1.195	-1.200	-1.208	-1.214	-1.220	-1.228	-1.235	-1.244	-1.254	-1.262	-1.271	-1.281	-1.290	-1.301	-1.311	-1.320	-1.331	-1.340	-1.350	-1.360	-1.369	-1.379	-1.389	-1.398	-1.406	-1.414	-1.421	-1.429	-1.436	-1.442	-1.449	-1.454	-1.460	-1.464	-1.468	-1.471	-1.475	-1.478	-1.479	-1.481	-1.482	-1.482	-1.482	-1.481	-1.481	-1.480	-1.478	-1.475	-1.472	-1.469	-1.465	-1.460	-1.456	-1.451	-1.446	-1.441	-1.435	-1.429	-1.422	-1.418	-1.410	-1.404	-1.398	-1.390	-1.384	-1.375	-1.369	-1.362	-1.355	-1.350	-1.342	-1.336	-1.329	-1.322	-1.318	-1.310	-1.304	-1.299	-1.292	-1.286	-1.282	-1.276	-1.271	-1.268	-1.262	-1.259	-1.254	-1.250	-1.248	-1.242	-1.241	-1.238	-1.235	-1.234	-1.231	-1.229	-1.228	-1.226	-1.225	-1.224	-1.224	-1.224	-1.222	-1.222	-1.222	-1.222	-1.222	-1.224	-1.224	-1.224	-1.224	-1.225	-1.225	-1.226	-1.226	-1.228	-1.228	-1.229	-1.228	-1.228	-1.229	-1.229	-1.229	-1.228	-1.228	-1.228	-1.226	-1.226	-1.224	-1.222	-1.221	-1.219	-1.218	-1.214	-1.211	-1.208	-1.205	-1.200	-1.196	-1.192	-1.188	-1.182	-1.176	-1.171	-1.166	-1.160	-1.152	-1.146	-1.139	-1.132	-1.124	-1.116	-1.109	-1.100	-1.091	-1.084	-1.074	-1.065	-1.056	-1.048	-1.039	-1.031	-1.021	-1.012	-1.002	-0.994	-0.986	-0.978	-0.969	-0.961	-0.952	-0.945	-0.938	-0.931	-0.925	-0.919	-0.912	-0.908	-0.902	-0.899	-0.895	-0.892	-0.889	-0.888	-0.885	-0.884	-0.884	-0.882	-0.882	-0.884	-0.886	-0.888	-0.891	-0.894	-0.898	-0.901	-0.905	-0.911	-0.916	-0.922	-0.928	-0.934	-0.941	-0.946	-0.955	-0.961	-0.969	-0.976	-0.982	-0.990	-0.998	-1.004	-1.010	-1.018	-1.022	-1.029	-1.035	-1.040	-1.045	-1.050	-1.054	-1.056	-1.060	-1.062	-1.064	-1.065	-1.065	-1.066	-1.065	-1.064	-1.060	-1.058	-1.054	-1.050	-1.044	-1.038	-1.031	-1.024	-1.015	-1.008	-0.998	-0.988	-0.976	-0.965	-0.952	-0.940	-0.926	-0.912	-0.898	-0.884	-0.868	-0.852	-0.835	-0.819	-0.801	-0.785	-0.766	-0.749	-0.731	-0.712	-0.694	-0.675	-0.656	-0.638	-0.619	-0.600	-0.580	-0.562	-0.544	-0.524	-0.505	-0.486	-0.468	-0.449	-0.431	-0.412	-0.395	-0.378	-0.360	-0.342	-0.328	-0.310	-0.295	-0.279	-0.264	-0.249	-0.234	-0.220	-0.206	-0.194	-0.181	-0.170	-0.159	-0.148	-0.136	-0.128	-0.119	-0.111	-0.104	-0.096	-0.090	-0.086	-0.080	-0.076	-0.074	-0.070	-0.069	-0.068	-0.068	-0.069	-0.069	-0.071	-0.074	-0.076	-0.080	-0.084	-0.089	-0.095	-0.101	-0.108	-0.116	-0.124	-0.132	-0.141	-0.151	-0.161	-0.171	-0.182	-0.194	-0.205	-0.216	-0.228	-0.239	-0.251	-0.264	-0.275	-0.288	-0.299	-0.311	-0.322	-0.334	-0.345	-0.356	-0.366	-0.378	-0.388	-0.396	-0.406	-0.414	-0.422	-0.431	-0.439	-0.445	-0.452	-0.459	-0.464	-0.468	-0.472	-0.476	-0.480	-0.482	-0.484	-0.486	-0.488	-0.488	-0.486	-0.488	-0.486	-0.485	-0.482	-0.480	-0.478	-0.474	-0.471	-0.466	-0.462	-0.458	-0.454	-0.448	-0.442	-0.438	-0.432	-0.426	-0.420	-0.415	-0.409	-0.404	-0.398	-0.392	-0.388	-0.380	-0.375	-0.370	-0.365	-0.360	-0.355	-0.351	-0.348	-0.344	-0.340	-0.338	-0.334	-0.332	-0.331	-0.329	-0.328	-0.328	-0.328	-0.326	-0.328	-0.329	-0.330	-0.332	-0.335	-0.338	-0.341	-0.345	-0.350	-0.355	-0.360	-0.366	-0.372	-0.379	-0.386	-0.392	-0.401	-0.410	-0.419	-0.428	-0.436	-0.446	-0.455	-0.465	-0.476	-0.486	-0.496	-0.506	-0.516	-0.526	-0.538	-0.546	-0.558	-0.568	-0.576	-0.585	-0.592	-0.601	-0.609	-0.618	-0.622	-0.628	-0.634	-0.639	-0.642	-0.645	-0.648	-0.649	-0.650	-0.651	-0.650	-0.649	-0.645	-0.641	-0.636	-0.631	-0.624	-0.618	-0.609	-0.599	-0.589	-0.576	-0.565	-0.551	-0.538	-0.522	-0.507	-0.491	-0.475	-0.458	-0.439	-0.421	-0.401	-0.382	-0.362	-0.342	-0.322	-0.301	-0.281	-0.261	-0.241	-0.221	-0.201	-0.181	-0.162	-0.144	-0.124	-0.106	-0.089	-0.072	-0.058	-0.041	-0.028	-0.014	0.000	0.011	0.022	0.031	0.040	0.048	0.054	0.059	0.062	0.064	0.065	0.065	0.064	0.062	0.058	0.052	0.046	0.039	0.031	0.021	0.010	-0.001	-0.014	-0.028	-0.042	-0.059	-0.076	-0.092	-0.112	-0.131	-0.151	-0.172	-0.192	-0.215	-0.236	-0.259	-0.281	-0.305	-0.328	-0.351	-0.374	-0.396	-0.419	-0.442	-0.465	-0.486	-0.509	-0.531	-0.551	-0.571	-0.592	-0.611	-0.629	-0.648	-0.665	-0.681	-0.698	-0.711	-0.726	-0.739	-0.751	-0.762	-0.772	-0.781	-0.789	-0.798	-0.802	-0.809	-0.814	-0.816	-0.820	-0.822	-0.822	-0.822	-0.821	-0.820	-0.819	-0.815	-0.810	-0.806	-0.800	-0.795	-0.789	-0.781	-0.774	-0.765	-0.756	-0.749	-0.739	-0.729	-0.719	-0.709	-0.698	-0.686	-0.675	-0.664	-0.652	-0.641	-0.630	-0.618	-0.606	-0.594	-0.582	-0.570	-0.560	-0.548	-0.536	-0.525	-0.514	-0.504	-0.494	-0.482	-0.472	-0.462	-0.454	-0.445	-0.435	-0.428	-0.420	-0.411	-0.405	-0.398	-0.392	-0.386	-0.380	-0.376	-0.372	-0.368	-0.365	-0.361	-0.359	-0.358	-0.355	-0.355	-0.354	-0.354	-0.354	-0.355	-0.358	-0.359	-0.362	-0.365	-0.368	-0.372	-0.376	-0.381	-0.386	-0.391	-0.399	-0.405	-0.411	-0.419	-0.426	-0.434	-0.441	-0.449	-0.456	-0.466	-0.474	-0.482	-0.490	-0.500	-0.509	-0.518	-0.525	-0.534	-0.541	-0.550	-0.558	-0.565	-0.572	-0.580	-0.586	-0.591	-0.596	-0.602	-0.608	-0.610	-0.614	-0.616	-0.619	-0.620	-0.620	-0.620	-0.619	-0.619	-0.616	-0.614	-0.609	-0.605	-0.600	-0.594	-0.588	-0.580	-0.571	-0.562	-0.552	-0.542	-0.531	-0.519	-0.506	-0.494	-0.480	-0.465	-0.450	-0.435	-0.420	-0.404	-0.388	-0.371	-0.354	-0.338	-0.320	-0.301	-0.285	-0.268	-0.250	-0.234	-0.216	-0.199	-0.182	-0.165	-0.150	-0.134	-0.119	-0.104	-0.090	-0.075	-0.062	-0.050	-0.039	-0.026	-0.016	-0.006	0.002	0.010	0.019	0.025	0.031	0.036	0.040	0.044	0.046	0.049	0.050	0.049	0.050	0.049	0.048	0.045	0.042	0.040	0.036	0.031	0.026	0.022	0.016	0.011	0.004	-0.001	-0.008	-0.014	-0.020	-0.026	-0.032	-0.039	-0.045	-0.051	-0.056	-0.061	-0.066	-0.070	-0.074	-0.078	-0.080	-0.081	-0.084	-0.085	-0.085	-0.085	-0.084	-0.082	-0.080	-0.078	-0.075	-0.070	-0.065	-0.060	-0.054	-0.046	-0.040	-0.031	-0.024	-0.015	-0.006	0.004	0.014	0.024	0.034	0.045	0.056	0.068	0.079	0.089	0.100	0.111	0.122	0.134	0.144	0.154	0.162	0.174	0.181	0.191	0.199	0.206	0.212	0.220	0.225	0.230	0.235	0.236	0.240	0.241	0.242	0.241	0.240	0.239	0.236	0.231	0.226	0.220	0.214	0.206	0.198	0.188	0.176	0.165	0.154	0.140	0.126	0.110	0.096	0.080	0.062	0.045	0.028	0.008	-0.011	-0.032	-0.052	-0.074	-0.095	-0.118	-0.139	-0.161	-0.184	-0.206	-0.229	-0.252	-0.275	-0.298	-0.320	-0.344	-0.366	-0.388	-0.409	-0.431	-0.452	-0.474	-0.495	-0.515	-0.534	-0.552	-0.571	-0.590	-0.606	-0.624	-0.638	-0.654	-0.668	-0.682	-0.696	-0.708	-0.720	-0.731	-0.741	-0.751	-0.761	-0.769	-0.778	-0.784	-0.791	-0.798	-0.802	-0.809	-0.812	-0.818	-0.821	-0.825	-0.828	-0.831	-0.834	-0.836	-0.839	-0.841	-0.842	-0.845	-0.846	-0.850	-0.851	-0.852	-0.855	-0.858	-0.860	-0.862	-0.866	-0.869	-0.872	-0.876	-0.880	-0.885	-0.890	-0.894	-0.900	-0.905	-0.911	-0.918	-0.924	-0.930	-0.938	-0.944	-0.951	-0.960	-0.968	-0.975	-0.982	-0.992	-1.000	-1.010	-1.018	-1.026	-1.035	-1.044	-1.052	-1.061	-1.070	-1.078	-1.085	-1.094	-1.101	-1.109	-1.115	-1.122	-1.128	-1.134	-1.139	-1.144	-1.149	-1.151	-1.155	-1.159	-1.160	-1.162	-1.164	-1.165	-1.165	-1.165	-1.165	-1.161	-1.160	-1.158	-1.154	-1.149	-1.146	-1.140	-1.135	-1.130	-1.122	-1.115	-1.108	-1.100	-1.091	-1.084	-1.075	-1.065	-1.055	-1.045	-1.035	-1.025	-1.014	-1.002	-0.991	-0.981	-0.970	-0.959	-0.946	-0.935	-0.925	-0.912	-0.901	-0.891	-0.880	-0.870	-0.859	-0.849	-0.839	-0.830	-0.821	-0.812	-0.805	-0.796	-0.790	-0.784	-0.778	-0.772	-0.769	-0.766	-0.762	-0.760	-0.759	-0.759	-0.759	-0.760	-0.761	-0.765	-0.769	-0.774	-0.780	-0.788	-0.795	-0.804	-0.815	-0.826	-0.838	-0.850	-0.864	-0.879	-0.894	-0.911	-0.930	-0.948	-0.968	-0.988	-1.009	-1.031	-1.054	-1.076	-1.101	-1.125	-1.150	-1.175	-1.202	-1.229	-1.255	-1.282	-1.310	-1.338	-1.365	-1.391	-1.420	-1.448	-1.474	-1.501	-1.528	-1.554	-1.579	-1.605	-1.628	-1.652	-1.675	-1.698	-1.719	-1.739	-1.759	-1.778	-1.795	-1.811	-1.829	-1.842	-1.856	-1.869	-1.879	-1.890	-1.899	-1.906	-1.912	-1.916	-1.921	-1.924	-1.926	-1.925	-1.926	-1.924	-1.922	-1.919	-1.914	-1.909	-1.902	-1.896	-1.889	-1.880	-1.871	-1.860	-1.850	-1.840	-1.829	-1.818	-1.805	-1.792	-1.781	-1.769	-1.756	-1.742	-1.730	-1.716	-1.704	-1.690	-1.678	-1.665	-1.652	-1.640	-1.628	-1.616	-1.604	-1.592	-1.581	-1.571	-1.561	-1.550	-1.541	-1.531	-1.522	-1.514	-1.506	-1.498	-1.490	-1.484	-1.476	-1.470	-1.464	-1.458	-1.452	-1.446	-1.442	-1.438	-1.432	-1.429	-1.425	-1.421	-1.418	-1.414	-1.411	-1.409	-1.406	-1.404	-1.401	-1.400	-1.396	-1.395	-1.394	-1.392	-1.391	-1.390	-1.389	-1.388	-1.386	-1.386	-1.385	-1.385	-1.384	-1.384	-1.384	-1.382	-1.381	-1.381	-1.381	-1.381	-1.380	-1.380	-1.379	-1.378	-1.376	-1.376	-1.375	-1.372	-1.372	-1.370	-1.369	-1.366	-1.364	-1.360	-1.358	-1.354	-1.350	-1.346	-1.342	-1.338	-1.332	-1.328	-1.321	-1.315	-1.309	-1.301	-1.294	-1.286	-1.279	-1.270	-1.261	-1.252	-1.244	-1.234	-1.225	-1.214	-1.204	-1.194	-1.184	-1.172	-1.162	-1.151	-1.141	-1.130	-1.120	-1.111	-1.101	-1.091	-1.082	-1.074	-1.065	-1.058	-1.050	-1.044	-1.038	-1.031	-1.026	-1.021	-1.019	-1.015	-1.015	-1.012	-1.014	-1.012	-1.014	-1.018	-1.020	-1.025	-1.030	-1.036	-1.042	-1.049	-1.058	-1.068	-1.078	-1.089	-1.099	-1.112	-1.124	-1.138	-1.151	-1.166	-1.181	-1.196	-1.210	-1.226	-1.242	-1.259	-1.274	-1.290	-1.305	-1.320	-1.336	-1.351	-1.365	-1.379	-1.391	-1.405	-1.416	-1.428	-1.439	-1.449	-1.458	-1.464	-1.471	-1.478	-1.481	-1.485	-1.488	-1.489	-1.489	-1.488	-1.485	-1.481	-1.475	-1.469	-1.461	-1.452	-1.444	-1.432	-1.419	-1.406	-1.391	-1.376	-1.360	-1.342	-1.324	-1.304	-1.284	-1.264	-1.242	-1.220	-1.198	-1.174	-1.150	-1.128	-1.104	-1.080	-1.055	-1.031	-1.008	-0.982	-0.960	-0.936	-0.914	-0.890	-0.869	-0.848	-0.826	-0.806	-0.788	-0.768	-0.750	-0.734	-0.718	-0.702	-0.689	-0.676	-0.664	-0.654	-0.645	-0.636	-0.629	-0.622	-0.618	-0.614	-0.612	-0.610	-0.610	-0.610	-0.612	-0.616	-0.620	-0.625	-0.631	-0.639	-0.646	-0.655	-0.665	-0.675	-0.688	-0.699	-0.712	-0.724	-0.738	-0.752	-0.766	-0.781	-0.798	-0.814	-0.830	-0.845	-0.861	-0.879	-0.894	-0.910	-0.926	-0.942	-0.959	-0.975	-0.990	-1.006	-1.021	-1.035	-1.050	-1.064	-1.078	-1.090	-1.102	-1.115	-1.125	-1.136	-1.146	-1.156	-1.165	-1.174	-1.182	-1.189	-1.195	-1.201	-1.206	-1.211	-1.215	-1.219	-1.221	-1.224	-1.225	-1.225	-1.225	-1.225	-1.224	-1.222	-1.219	-1.216	-1.212	-1.209	-1.204	-1.199	-1.192	-1.188	-1.181	-1.175	-1.166	-1.160	-1.151	-1.144	-1.135	-1.126	-1.119	-1.109	-1.100	-1.091	-1.081	-1.071	-1.062	-1.054	-1.044	-1.035	-1.026	-1.016	-1.008	-0.999	-0.990	-0.982	-0.975	-0.966	-0.960	-0.954	-0.948	-0.941	-0.936	-0.931	-0.926	-0.921	-0.919	-0.916	-0.914	-0.911	-0.909	-0.908	-0.908	-0.906	-0.908	-0.908	-0.909	-0.911	-0.912	-0.915	-0.918	-0.921	-0.925	-0.929	-0.932	-0.936	-0.940	-0.944	-0.949	-0.954	-0.958	-0.962	-0.966	-0.971	-0.976	-0.980	-0.984	-0.988	-0.991	-0.994	-0.996	-0.999	-1.000	-1.002	-1.002	-1.004	-1.004	-1.004	-1.001	-1.000	-0.999	-0.995	-0.991	-0.988	-0.984	-0.978	-0.972	-0.966	-0.959	-0.951	-0.944	-0.936	-0.926	-0.916	-0.906	-0.896	-0.885	-0.874	-0.862	-0.851	-0.839	-0.826	-0.814	-0.801	-0.788	-0.775	-0.762	-0.750	-0.739	-0.726	-0.714	-0.702	-0.691	-0.680	-0.669	-0.659	-0.649	-0.640	-0.631	-0.624	-0.616	-0.610	-0.604	-0.599	-0.595	-0.591	-0.588	-0.586	-0.585	-0.585	-0.586	-0.588	-0.590	-0.594	-0.599	-0.604	-0.610	-0.618	-0.626	-0.635	-0.645	-0.655	-0.668	-0.680	-0.692	-0.706	-0.721	-0.735	-0.751	-0.768	-0.784	-0.802	-0.820	-0.839	-0.859	-0.878	-0.896	-0.916	-0.938	-0.958	-0.978	-0.999	-1.020	-1.040	-1.061	-1.081	-1.102	-1.121	-1.141	-1.161	-1.180	-1.200	-1.219	-1.236	-1.252	-1.270	-1.286	-1.302	-1.319	-1.332	-1.346	-1.360	-1.372	-1.384	-1.395	-1.405	-1.415	-1.422	-1.431	-1.438	-1.444	-1.449	-1.454	-1.458	-1.460	-1.461	-1.462	-1.462	-1.464	-1.462	-1.460	-1.459	-1.455	-1.451	-1.446	-1.442	-1.436	-1.431	-1.424	-1.416	-1.409	-1.401	-1.394	-1.385	-1.376	-1.366	-1.358	-1.348	-1.339	-1.329	-1.319	-1.309	-1.299	-1.290	-1.280	-1.270	-1.261	-1.251	-1.242	-1.234	-1.225	-1.216	-1.209	-1.201	-1.194	-1.188	-1.181	-1.175	-1.169	-1.165	-1.160	-1.156	-1.154	-1.151	-1.149	-1.148	-1.146	-1.146	-1.148	-1.148	-1.150	-1.152	-1.155	-1.160	-1.164	-1.169	-1.175	-1.181	-1.189	-1.196	-1.204	-1.212	-1.221	-1.231	-1.242	-1.252	-1.264	-1.278	-1.289	-1.301	-1.315	-1.330	-1.344	-1.358	-1.372	-1.388	-1.402	-1.418	-1.434	-1.449	-1.464	-1.479	-1.495	-1.510	-1.526	-1.541	-1.556	-1.571	-1.585	-1.600	-1.615	-1.629	-1.642	-1.656	-1.669	-1.681	-1.694	-1.705	-1.715	-1.726	-1.736	-1.745	-1.755	-1.762	-1.770	-1.779	-1.785	-1.790	-1.796	-1.801	-1.806	-1.810	-1.814	-1.816	-1.819	-1.822	-1.824	-1.826	-1.826	-1.828	-1.829	-1.829	-1.829	-1.830	-1.830	-1.830	-1.830	-1.831	-1.831	-1.831	-1.831	-1.832	-1.832	-1.834	-1.835	-1.838	-1.839	-1.841	-1.845	-1.849	-1.851	-1.856	-1.862	-1.868	-1.874	-1.880	-1.888	-1.898	-1.906	-1.915	-1.926	-1.938	-1.948	-1.960	-1.975	-1.989	-2.002	-2.018	-2.034	-2.049	-2.065	-2.084	-2.100	-2.119	-2.136	-2.155	-2.174	-2.191	-2.211	-2.230	-2.249	-2.266	-2.286	-2.304	-2.322	-2.340	-2.358	-2.375	-2.391	-2.408	-2.421	-2.436	-2.450	-2.462	-2.475	-2.486	-2.495	-2.504	-2.511	-2.519	-2.524	-2.529	-2.531	-2.534	-2.535	-2.535	-2.532	-2.530	-2.526	-2.521	-2.515	-2.508	-2.499	-2.488	-2.478	-2.465	-2.452	-2.439	-2.424	-2.409	-2.391	-2.374	-2.356	-2.338	-2.318	-2.299	-2.279	-2.258	-2.238	-2.218	-2.198	-2.176	-2.155	-2.136	-2.115	-2.096	-2.076	-2.058	-2.040	-2.022	-2.006	-1.990	-1.974	-1.960	-1.946	-1.934	-1.921	-1.912	-1.902	-1.895	-1.888	-1.881	-1.876	-1.874	-1.870	-1.870	-1.870	-1.871	-1.875	-1.878	-1.881	-1.889	-1.894	-1.902	-1.911	-1.921	-1.931	-1.942	-1.954	-1.968	-1.981	-1.995	-2.009	-2.025	-2.040	-2.055	-2.071	-2.088	-2.105	-2.121	-2.136	-2.152	-2.169	-2.185	-2.201	-2.216	-2.231	-2.246	-2.261	-2.274	-2.288	-2.300	-2.312	-2.325	-2.335	-2.346	-2.356	-2.365	-2.372	-2.380	-2.386	-2.392	-2.398	-2.402	-2.405	-2.409	-2.411	-2.412	-2.414	-2.412	-2.412	-2.411	-2.409	-2.406	-2.404	-2.400	-2.395	-2.390	-2.385	-2.379	-2.372	-2.366	-2.360	-2.352	-2.345	-2.338	-2.329	-2.322	-2.314	-2.305	-2.296	-2.289	-2.279	-2.271	-2.264	-2.255	-2.248	-2.240	-2.231	-2.225	-2.219	-2.211	-2.205	-2.200	-2.194	-2.189	-2.185	-2.181	-2.176	-2.172	-2.170	-2.169	-2.168	-2.166	-2.166	-2.166	-2.166	-2.169	-2.171	-2.174	-2.178	-2.181	-2.186	-2.191	-2.198	-2.204	-2.211	-2.219	-2.226	-2.236	-2.245	-2.255	-2.265	-2.275	-2.285	-2.296	-2.309	-2.319	-2.330	-2.344	-2.355	-2.368	-2.379	-2.391	-2.404	-2.416	-2.428	-2.439	-2.451	-2.461	-2.471	-2.481	-2.491	-2.501	-2.509	-2.518	-2.525	-2.532	-2.538	-2.542	-2.548	-2.550	-2.552	-2.555	-2.555	-2.555	-2.554	-2.552	-2.550	-2.545	-2.541	-2.535	-2.528	-2.520	-2.511	-2.502	-2.492	-2.480	-2.468	-2.456	-2.441	-2.428	-2.411	-2.396	-2.380	-2.364	-2.348	-2.330	-2.312	-2.295	-2.278	-2.260	-2.242	-2.225	-2.208	-2.190	-2.172	-2.158	-2.141	-2.126	-2.111	-2.098	-2.082	-2.070	-2.059	-2.047	-2.038	-2.027	-2.020	-2.013	-2.007	-2.002	-1.998	-1.995	-1.994	-1.994	-1.994	-1.996	-1.999	-2.004	-2.009	-2.016	-2.024	-2.034	-2.042	-2.054	-2.066	-2.080	-2.094	-2.109	-2.125	-2.141	-2.160	-2.179	-2.198	-2.218	-2.238	-2.259	-2.280	-2.301	-2.324	-2.346	-2.369	-2.391	-2.415	-2.439	-2.462	-2.485	-2.510	-2.534	-2.558	-2.581	-2.604	-2.629	-2.651	-2.674	-2.698	-2.720	-2.741	-2.764	-2.785	-2.806	-2.828	-2.848	-2.866	-2.886	-2.906	-2.924	-2.941	-2.959	-2.976	-2.992	-3.009	-3.024	-3.040	-3.055	-3.069	-3.082	-3.096	-3.110	-3.122	-3.135	-3.146	-3.158	-3.169	-3.179	-3.190	-3.199	-3.208	-3.218	-3.225	-3.234	-3.240	-3.248	-3.254	-3.261	-3.266	-3.272	-3.278	-3.282	-3.286	-3.291	-3.296	-3.300	-3.304	-3.306	-3.309	-3.311	-3.315	-3.316	-3.319	-3.320	-3.321	-3.324	-3.324	-3.325	-3.326	-3.328	-3.329	-3.329	-3.329	-3.330	-3.330	-3.331	-3.332	-3.331	-3.332	-3.332	-3.334	-3.335	-3.335	-3.336	-3.338	-3.338	-3.339	-3.340	-3.340	-3.340	-3.342	-3.342	-3.344	-3.346	-3.348	-3.349	-3.350	-3.352	-3.354	-3.356	-3.358	-3.360	-3.360	-3.364	-3.365	-3.366	-3.368	-3.369	-3.371	-3.372	-3.372	-3.374	-3.375	-3.375	-3.376	-3.376	-3.378	-3.378	-3.376	-3.376	-3.375	-3.374	-3.371	-3.371	-3.369	-3.365	-3.364	-3.360	-3.358	-3.354	-3.349	-3.345	-3.341	-3.338	-3.331	-3.326	-3.320	-3.314	-3.309	-3.301	-3.294	-3.288	-3.280	-3.272	-3.264	-3.255	-3.248	-3.238	-3.229	-3.219	-3.210	-3.200	-3.189	-3.179	-3.168	-3.156	-3.145	-3.134	-3.122	-3.111	-3.100	-3.088	-3.075	-3.062	-3.050	-3.038	-3.025	-3.012	-3.000	-2.986	-2.972	-2.960	-2.946	-2.934	-2.920	-2.908	-2.895	-2.881	-2.868	-2.856	-2.844	-2.831	-2.818	-2.806	-2.794	-2.781	-2.770	-2.759	-2.748	-2.736	-2.726	-2.715	-2.705	-2.695	-2.686	-2.676	-2.669	-2.659	-2.651	-2.644	-2.636	-2.630	-2.622	-2.616	-2.610	-2.605	-2.599	-2.594	-2.590	-2.585	-2.581	-2.576	-2.572	-2.570	-2.566	-2.562	-2.560	-2.558	-2.555	-2.552	-2.549	-2.546	-2.544	-2.541	-2.539	-2.536	-2.532	-2.530	-2.528	-2.524	-2.519	-2.516	-2.511	-2.508	-2.504	-2.498	-2.492	-2.486	-2.480	-2.474	-2.466	-2.458	-2.450	-2.442	-2.432	-2.422	-2.414	-2.404	-2.392	-2.381	-2.371	-2.360	-2.348	-2.335	-2.322	-2.310	-2.296	-2.282	-2.270	-2.256	-2.242	-2.230	-2.216	-2.202	-2.188	-2.174	-2.161	-2.148	-2.135	-2.122	-2.110	-2.096	-2.084	-2.071	-2.061	-2.049	-2.038	-2.027	-2.018	-2.009	-2.000	-1.991	-1.984	-1.976	-1.970	-1.964	-1.959	-1.954	-1.950	-1.948	-1.944	-1.942	-1.940	-1.940	-1.939	-1.940	-1.941	-1.942	-1.945	-1.946	-1.950	-1.954	-1.958	-1.962	-1.966	-1.974	-1.979	-1.985	-1.990	-1.999	-2.005	-2.011	-2.019	-2.026	-2.034	-2.041	-2.049	-2.058	-2.064	-2.071	-2.079	-2.085	-2.092	-2.099	-2.106	-2.111	-2.116	-2.121	-2.126	-2.130	-2.132	-2.136	-2.139	-2.140	-2.142	-2.141	-2.141	-2.140	-2.139	-2.136	-2.132	-2.128	-2.124	-2.118	-2.110	-2.102	-2.094	-2.086	-2.075	-2.066	-2.054	-2.042	-2.029	-2.016	-2.002	-1.986	-1.971	-1.955	-1.939	-1.922	-1.905	-1.886	-1.869	-1.850	-1.831	-1.811	-1.794	-1.774	-1.754	-1.734	-1.714	-1.694	-1.674	-1.655	-1.634	-1.615	-1.595	-1.576	-1.558	-1.539	-1.521	-1.501	-1.484	-1.468	-1.451	-1.435	-1.419	-1.404	-1.389	-1.374	-1.360	-1.345	-1.332	-1.320	-1.308	-1.296	-1.285	-1.275	-1.264	-1.254	-1.244	-1.235	-1.226	-1.218	-1.209	-1.201	-1.194	-1.185	-1.179	-1.171	-1.164	-1.158	-1.151	-1.145	-1.139	-1.131	-1.126	-1.119	-1.114	-1.108	-1.101	-1.094	-1.088	-1.080	-1.072	-1.066	-1.059	-1.050	-1.044	-1.035	-1.028	-1.018	-1.010	-1.001	-0.991	-0.981	-0.971	-0.960	-0.950	-0.939	-0.926	-0.916	-0.904	-0.891	-0.879	-0.868	-0.854	-0.841	-0.828	-0.814	-0.800	-0.786	-0.772	-0.758	-0.742	-0.728	-0.714	-0.699	-0.682	-0.669	-0.654	-0.639	-0.622	-0.609	-0.594	-0.579	-0.565	-0.550	-0.536	-0.524	-0.510	-0.499	-0.486	-0.474	-0.462	-0.452	-0.442	-0.432	-0.422	-0.415	-0.408	-0.400	-0.394	-0.389	-0.384	-0.380	-0.379	-0.376	-0.376	-0.376	-0.378	-0.379	-0.381	-0.386	-0.391	-0.396	-0.404	-0.412	-0.421	-0.431	-0.442	-0.454	-0.468	-0.480	-0.495	-0.511	-0.526	-0.544	-0.561	-0.580	-0.600	-0.620	-0.639	-0.660	-0.681	-0.702	-0.725	-0.746	-0.769	-0.792	-0.815	-0.838	-0.860	-0.882	-0.905	-0.926	-0.949	-0.971	-0.992	-1.014	-1.035	-1.055	-1.075	-1.094	-1.114	-1.131	-1.149	-1.165	-1.182	-1.198	-1.212	-1.228	-1.241	-1.255	-1.266	-1.279	-1.290	-1.301	-1.311	-1.320	-1.330	-1.339	-1.346	-1.354	-1.361	-1.366	-1.374	-1.379	-1.385	-1.390	-1.395	-1.400	-1.405	-1.409	-1.414	-1.419	-1.422	-1.426	-1.431	-1.436	-1.440	-1.445	-1.450	-1.455	-1.461	-1.468	-1.474	-1.480	-1.486	-1.494	-1.501	-1.510	-1.519	-1.528	-1.536	-1.546	-1.558	-1.569	-1.579	-1.591	-1.602	-1.615	-1.629	-1.642	-1.656	-1.671	-1.686	-1.701	-1.716	-1.732	-1.750	-1.766	-1.785	-1.802	-1.821	-1.841	-1.860	-1.880	-1.900	-1.920	-1.941	-1.962	-1.984	-2.005	-2.027	-2.049	-2.072	-2.095	-2.118	-2.140	-2.164	-2.186	-2.210	-2.234	-2.258	-2.281	-2.305	-2.329	-2.352	-2.375	-2.399	-2.422	-2.446	-2.469	-2.491	-2.514	-2.536	-2.559	-2.579	-2.600	-2.621	-2.640	-2.661	-2.679	-2.699	-2.715	-2.732	-2.749	-2.764	-2.779	-2.792	-2.805	-2.818	-2.829	-2.839	-2.848	-2.855	-2.861	-2.866	-2.871	-2.874	-2.876	-2.876	-2.878	-2.875	-2.871	-2.868	-2.862	-2.855	-2.849	-2.838	-2.829	-2.816	-2.804	-2.790	-2.775	-2.758	-2.741	-2.724	-2.705	-2.685	-2.665	-2.642	-2.621	-2.599	-2.576	-2.551	-2.526	-2.502	-2.478	-2.452	-2.426	-2.401	-2.375	-2.350	-2.324	-2.300	-2.274	-2.250	-2.226	-2.201	-2.178	-2.156	-2.132	-2.111	-2.091	-2.071	-2.052	-2.034	-2.016	-1.999	-1.984	-1.969	-1.956	-1.942	-1.931	-1.921	-1.911	-1.904	-1.895	-1.889	-1.884	-1.878	-1.874	-1.871	-1.869	-1.868	-1.868	-1.868	-1.869	-1.869	-1.871	-1.874	-1.878	-1.881	-1.885	-1.889	-1.894	-1.898	-1.902	-1.908	-1.912	-1.918	-1.922	-1.928	-1.932	-1.938	-1.940	-1.945	-1.949	-1.952	-1.954	-1.958	-1.959	-1.961	-1.962	-1.964	-1.964	-1.964	-1.964	-1.962	-1.961	-1.960	-1.959	-1.956	-1.954	-1.951	-1.948	-1.945	-1.940	-1.938	-1.934	-1.930	-1.925	-1.921	-1.918	-1.914	-1.910	-1.908	-1.904	-1.899	-1.896	-1.894	-1.892	-1.891	-1.889	-1.889	-1.888	-1.889	-1.889	-1.890	-1.891	-1.892	-1.895	-1.899	-1.901	-1.906	-1.910	-1.916	-1.922	-1.929	-1.935	-1.942	-1.951	-1.959	-1.968	-1.978	-1.986	-1.998	-2.007	-2.018	-2.029	-2.039	-2.051	-2.064	-2.075	-2.088	-2.100	-2.112	-2.125	-2.136	-2.150	-2.162	-2.175	-2.189	-2.200	-2.214	-2.226	-2.238	-2.250	-2.262	-2.274	-2.286	-2.298	-2.308	-2.319	-2.331	-2.341	-2.351	-2.360	-2.370	-2.380	-2.389	-2.396	-2.405	-2.412	-2.419	-2.426	-2.431	-2.438	-2.441	-2.446	-2.449	-2.452	-2.455	-2.456	-2.458	-2.458	-2.458	-2.458	-2.456	-2.454	-2.450	-2.446	-2.442	-2.436	-2.431	-2.424	-2.418	-2.409	-2.400	-2.390	-2.380	-2.369	-2.358	-2.346	-2.334	-2.321	-2.306	-2.292	-2.278	-2.261	-2.245	-2.230	-2.211	-2.195	-2.176	-2.160	-2.141	-2.124	-2.105	-2.088	-2.069	-2.050	-2.031	-2.014	-1.995	-1.978	-1.960	-1.941	-1.924	-1.908	-1.890	-1.874	-1.858	-1.842	-1.828	-1.812	-1.799	-1.785	-1.772	-1.760	-1.749	-1.736	-1.726	-1.718	-1.708	-1.700	-1.692	-1.685	-1.679	-1.672	-1.668	-1.664	-1.660	-1.658	-1.655	-1.654	-1.652	-1.652	-1.652	-1.654	-1.655	-1.656	-1.660	-1.662	-1.666	-1.670	-1.675	-1.679	-1.684	-1.689	-1.695	-1.700	-1.708	-1.712	-1.720	-1.726	-1.732	-1.740	-1.746	-1.752	-1.759	-1.766	-1.771	-1.778	-1.782	-1.788	-1.792	-1.798	-1.801	-1.804	-1.806	-1.809	-1.810	-1.811	-1.811	-1.811	-1.810	-1.809	-1.806	-1.804	-1.799	-1.795	-1.790	-1.782	-1.776	-1.768	-1.759	-1.749	-1.739	-1.728	-1.716	-1.704	-1.691	-1.676	-1.661	-1.646	-1.631	-1.615	-1.598	-1.580	-1.562	-1.546	-1.528	-1.510	-1.491	-1.472	-1.454	-1.436	-1.418	-1.400	-1.382	-1.365	-1.348	-1.331	-1.316	-1.300	-1.285	-1.270	-1.256	-1.244	-1.232	-1.221	-1.211	-1.202	-1.195	-1.189	-1.182	-1.179	-1.175	-1.172	-1.171	-1.171	-1.172	-1.175	-1.179	-1.184	-1.189	-1.196	-1.204	-1.212	-1.222	-1.234	-1.245	-1.259	-1.272	-1.286	-1.302	-1.318	-1.334	-1.350	-1.369	-1.385	-1.404	-1.422	-1.441	-1.460	-1.479	-1.499	-1.518	-1.536	-1.555	-1.574	-1.592	-1.610	-1.629	-1.646	-1.661	-1.679	-1.694	-1.709	-1.724	-1.738	-1.750	-1.762	-1.774	-1.785	-1.795	-1.804	-1.812	-1.819	-1.825	-1.831	-1.836	-1.840	-1.844	-1.845	-1.846	-1.846	-1.845	-1.845	-1.842	-1.840	-1.836	-1.830	-1.826	-1.820	-1.814	-1.806	-1.799	-1.790	-1.781	-1.772	-1.762	-1.752	-1.741	-1.732	-1.721	-1.710	-1.698	-1.688	-1.676	-1.665	-1.654	-1.642	-1.631	-1.621	-1.611	-1.601	-1.591	-1.581	-1.572	-1.564	-1.558	-1.550	-1.542	-1.536	-1.530	-1.525	-1.521	-1.518	-1.514	-1.512	-1.510	-1.510	-1.511	-1.511	-1.514	-1.515	-1.519	-1.521	-1.526	-1.531	-1.538	-1.545	-1.551	-1.559	-1.568	-1.576	-1.585	-1.595	-1.604	-1.614	-1.625	-1.635	-1.646	-1.658	-1.668	-1.679	-1.689	-1.700	-1.711	-1.720	-1.730	-1.739	-1.748	-1.756	-1.764	-1.770	-1.778	-1.781	-1.786	-1.790	-1.794	-1.795	-1.796	-1.795	-1.795	-1.792	-1.789	-1.785	-1.780	-1.774	-1.766	-1.758	-1.749	-1.738	-1.725	-1.712	-1.699	-1.685	-1.670	-1.654	-1.636	-1.619	-1.600	-1.581	-1.562	-1.542	-1.524	-1.502	-1.481	-1.460	-1.439	-1.418	-1.396	-1.375	-1.354	-1.334	-1.314	-1.292	-1.272	-1.255	-1.236	-1.219	-1.201	-1.185	-1.170	-1.156	-1.142	-1.130	-1.119	-1.109	-1.099	-1.091	-1.084	-1.078	-1.074	-1.070	-1.068	-1.066	-1.066	-1.068	-1.070	-1.072	-1.079	-1.084	-1.090	-1.098	-1.106	-1.116	-1.128	-1.138	-1.151	-1.164	-1.178	-1.192	-1.206	-1.222	-1.239	-1.256	-1.271	-1.289	-1.308	-1.326	-1.344	-1.361	-1.381	-1.400	-1.418	-1.436	-1.455	-1.472	-1.491	-1.510	-1.526	-1.544	-1.560	-1.578	-1.592	-1.610	-1.624	-1.639	-1.652	-1.666	-1.678	-1.690	-1.701	-1.712	-1.721	-1.732	-1.739	-1.748	-1.754	-1.760	-1.766	-1.770	-1.774	-1.778	-1.779	-1.780	-1.781	-1.780	-1.780	-1.776	-1.775	-1.771	-1.769	-1.762	-1.758	-1.751	-1.745	-1.738	-1.730	-1.722	-1.714	-1.704	-1.696	-1.686	-1.676	-1.665	-1.655	-1.642	-1.631	-1.621	-1.610	-1.599	-1.588	-1.575	-1.564	-1.552	-1.541	-1.530	-1.520	-1.510	-1.500	-1.490	-1.480	-1.471	-1.461	-1.454	-1.445	-1.439	-1.431	-1.425	-1.419	-1.414	-1.408	-1.404	-1.400	-1.398	-1.394	-1.392	-1.391	-1.391	-1.390	-1.391	-1.391	-1.392	-1.394	-1.398	-1.400	-1.402	-1.406	-1.410	-1.415	-1.421	-1.426	-1.431	-1.436	-1.444	-1.450	-1.456	-1.464	-1.470	-1.478	-1.484	-1.491	-1.499	-1.505	-1.514	-1.520	-1.526	-1.534	-1.541	-1.548	-1.554	-1.560	-1.566	-1.572	-1.579	-1.584	-1.589	-1.594	-1.598	-1.602	-1.606	-1.611	-1.614	-1.618	-1.621	-1.624	-1.626	-1.628	-1.631	-1.632	-1.632	-1.634	-1.634	-1.634	-1.634	-1.632	-1.631	-1.631	-1.629	-1.626	-1.625	-1.622	-1.619	-1.616	-1.612	-1.610	-1.606	-1.601	-1.598	-1.594	-1.589	-1.585	-1.580	-1.576	-1.570	-1.565	-1.561	-1.556	-1.551	-1.546	-1.541	-1.536	-1.531	-1.528	-1.524	-1.520	-1.516	-1.512	-1.510	-1.508	-1.505	-1.504	-1.502	-1.502	-1.501	-1.502	-1.502	-1.502	-1.505	-1.508	-1.510	-1.515	-1.518	-1.524	-1.529	-1.535	-1.541	-1.548	-1.554	-1.562	-1.571	-1.581	-1.589	-1.599	-1.610	-1.621	-1.631	-1.642	-1.654	-1.666	-1.678	-1.690	-1.701	-1.712	-1.725	-1.736	-1.748	-1.760	-1.771	-1.781	-1.791	-1.802	-1.811	-1.821	-1.829	-1.838	-1.845	-1.851	-1.858	-1.864	-1.869	-1.871	-1.875	-1.878	-1.878	-1.879	-1.879	-1.878	-1.876	-1.872	-1.869	-1.865	-1.859	-1.854	-1.846	-1.838	-1.830	-1.820	-1.810	-1.800	-1.789	-1.776	-1.765	-1.751	-1.739	-1.725	-1.712	-1.698	-1.682	-1.668	-1.652	-1.638	-1.621	-1.606	-1.590	-1.576	-1.560	-1.545	-1.530	-1.515	-1.500	-1.485	-1.471	-1.458	-1.444	-1.430	-1.416	-1.402	-1.391	-1.378	-1.365	-1.354	-1.341	-1.330	-1.320	-1.309	-1.298	-1.288	-1.278	-1.268	-1.259	-1.250	-1.241	-1.231	-1.224	-1.216	-1.208	-1.199	-1.191	-1.185	-1.176	-1.169	-1.162	-1.155	-1.148	-1.141	-1.134	-1.128	-1.121	-1.115	-1.109	-1.102	-1.098	-1.090	-1.085	-1.080	-1.075	-1.069	-1.064	-1.059	-1.054	-1.049	-1.044	-1.040	-1.035	-1.030	-1.028	-1.024	-1.019	-1.016	-1.012	-1.010	-1.008	-1.005	-1.001	-0.999	-0.996	-0.994	-0.991	-0.990	-0.988	-0.986	-0.985	-0.982	-0.980	-0.978	-0.975	-0.975	-0.972	-0.970	-0.968	-0.965	-0.962	-0.960	-0.956	-0.954	-0.950	-0.946	-0.942	-0.939	-0.935	-0.930	-0.925	-0.920	-0.915	-0.909	-0.904	-0.898	-0.891	-0.884	-0.878	-0.870	-0.864	-0.856	-0.848	-0.841	-0.832	-0.824	-0.816	-0.808	-0.799	-0.792	-0.784	-0.775	-0.768	-0.759	-0.751	-0.744	-0.735	-0.729	-0.721	-0.715	-0.709	-0.701	-0.695	-0.689	-0.684	-0.679	-0.674	-0.670	-0.668	-0.664	-0.661	-0.658	-0.656	-0.655	-0.654	-0.654	-0.652	-0.654	-0.654	-0.655	-0.656	-0.658	-0.659	-0.661	-0.664	-0.668	-0.669	-0.672	-0.675	-0.678	-0.681	-0.685	-0.688	-0.690	-0.694	-0.698	-0.700	-0.702	-0.706	-0.709	-0.710	-0.712	-0.712	-0.714	-0.715	-0.715	-0.715	-0.715	-0.714	-0.711	-0.710	-0.709	-0.706	-0.704	-0.700	-0.696	-0.692	-0.688	-0.682	-0.678	-0.672	-0.668	-0.661	-0.655	-0.650	-0.642	-0.636	-0.631	-0.624	-0.618	-0.611	-0.606	-0.600	-0.594	-0.588	-0.581	-0.576	-0.571	-0.566	-0.562	-0.558	-0.554	-0.550	-0.548	-0.545	-0.542	-0.541	-0.540	-0.539	-0.539	-0.540	-0.541	-0.542	-0.545	-0.548	-0.550	-0.555	-0.559	-0.562	-0.569	-0.574	-0.580	-0.588	-0.595	-0.602	-0.610	-0.619	-0.626	-0.636	-0.646	-0.656	-0.666	-0.676	-0.686	-0.698	-0.709	-0.721	-0.732	-0.745	-0.756	-0.769	-0.780	-0.792	-0.805	-0.818	-0.830	-0.842	-0.854	-0.866	-0.879	-0.891	-0.902	-0.915	-0.926	-0.938	-0.949	-0.961	-0.972	-0.982	-0.992	-1.004	-1.014	-1.025	-1.035	-1.044	-1.052	-1.062	-1.071	-1.080	-1.089	-1.096	-1.105	-1.111	-1.120	-1.126	-1.134	-1.140	-1.148	-1.154	-1.159	-1.165	-1.171	-1.176	-1.181	-1.186	-1.191	-1.196	-1.201	-1.206	-1.211	-1.215	-1.220	-1.225	-1.230	-1.234	-1.239	-1.242	-1.249	-1.254	-1.258	-1.264	-1.270	-1.275	-1.281	-1.286	-1.294	-1.300	-1.308	-1.315	-1.322	-1.331	-1.339	-1.348	-1.358	-1.366	-1.376	-1.385	-1.396	-1.406	-1.418	-1.429	-1.440	-1.452	-1.465	-1.478	-1.490	-1.504	-1.518	-1.530	-1.544	-1.559	-1.571	-1.586	-1.601	-1.616	-1.630	-1.646	-1.661	-1.676	-1.691	-1.706	-1.722	-1.738	-1.754	-1.769	-1.782	-1.799	-1.814	-1.829	-1.842	-1.858	-1.871	-1.885	-1.900	-1.912	-1.926	-1.939	-1.952	-1.964	-1.976	-1.989	-2.000	-2.010	-2.021	-2.033	-2.041	-2.052	-2.061	-2.070	-2.078	-2.086	-2.092	-2.100	-2.106	-2.112	-2.118	-2.122	-2.126	-2.130	-2.134	-2.136	-2.140	-2.140	-2.142	-2.142	-2.142	-2.141	-2.141	-2.140	-2.138	-2.135	-2.131	-2.129	-2.125	-2.121	-2.115	-2.111	-2.105	-2.100	-2.094	-2.088	-2.081	-2.074	-2.069	-2.061	-2.055	-2.047	-2.040	-2.034	-2.026	-2.019	-2.013	-2.006	-2.000	-1.994	-1.988	-1.982	-1.976	-1.971	-1.968	-1.962	-1.959	-1.956	-1.954	-1.951	-1.949	-1.948	-1.946	-1.946	-1.945	-1.946	-1.948	-1.949	-1.951	-1.952	-1.955	-1.958	-1.961	-1.965	-1.968	-1.972	-1.978	-1.982	-1.986	-1.992	-1.998	-2.002	-2.007	-2.011	-2.016	-2.022	-2.027	-2.031	-2.036	-2.039	-2.042	-2.046	-2.049	-2.051	-2.054	-2.055	-2.058	-2.058	-2.059	-2.059	-2.058	-2.056	-2.055	-2.052	-2.049	-2.045	-2.041	-2.036	-2.031	-2.025	-2.019	-2.011	-2.002	-1.994	-1.985	-1.975	-1.964	-1.954	-1.942	-1.930	-1.918	-1.905	-1.891	-1.878	-1.864	-1.849	-1.834	-1.819	-1.801	-1.785	-1.769	-1.752	-1.734	-1.716	-1.699	-1.680	-1.661	-1.642	-1.624	-1.605	-1.585	-1.566	-1.545	-1.526	-1.506	-1.485	-1.465	-1.445	-1.424	-1.404	-1.384	-1.362	-1.344	-1.322	-1.302	-1.282	-1.262	-1.242	-1.222	-1.204	-1.185	-1.166	-1.148	-1.130	-1.111	-1.094	-1.076	-1.060	-1.044	-1.028	-1.014	-0.998	-0.984	-0.970	-0.956	-0.944	-0.932	-0.920	-0.909	-0.898	-0.889	-0.879	-0.870	-0.861	-0.854	-0.846	-0.841	-0.835	-0.829	-0.824	-0.820	-0.815	-0.812	-0.809	-0.806	-0.805	-0.804	-0.801	-0.800	-0.800	-0.799	-0.799	-0.799	-0.799	-0.799	-0.799	-0.799	-0.800	-0.800	-0.800	-0.800	-0.801	-0.801	-0.801	-0.801	-0.800	-0.799	-0.798	-0.796	-0.795	-0.794	-0.790	-0.788	-0.784	-0.781	-0.776	-0.771	-0.768	-0.761	-0.755	-0.749	-0.742	-0.734	-0.726	-0.718	-0.708	-0.698	-0.688	-0.676	-0.666	-0.654	-0.642	-0.629	-0.615	-0.601	-0.586	-0.572	-0.556	-0.541	-0.524	-0.507	-0.491	-0.475	-0.458	-0.440	-0.422	-0.404	-0.386	-0.369	-0.350	-0.331	-0.312	-0.294	-0.275	-0.258	-0.239	-0.221	-0.202	-0.185	-0.168	-0.150	-0.134	-0.118	-0.101	-0.086	-0.071	-0.056	-0.044	-0.030	-0.018	-0.008	0.005	0.014	0.024	0.032	0.040	0.048	0.052	0.058	0.061	0.065	0.068	0.069	0.069	0.068	0.066	0.064	0.061	0.055	0.050	0.045	0.036	0.030	0.021	0.012	0.001	-0.009	-0.020	-0.031	-0.044	-0.056	-0.070	-0.084	-0.098	-0.111	-0.125	-0.140	-0.154	-0.168	-0.184	-0.198	-0.211	-0.225	-0.238	-0.251	-0.264	-0.276	-0.289	-0.300	-0.311	-0.321	-0.331	-0.339	-0.349	-0.356	-0.362	-0.369	-0.374	-0.380	-0.384	-0.388	-0.389	-0.391	-0.391	-0.392	-0.392	-0.391	-0.390	-0.389	-0.386	-0.384	-0.381	-0.376	-0.372	-0.368	-0.364	-0.359	-0.352	-0.348	-0.342	-0.338	-0.332	-0.328	-0.321	-0.318	-0.311	-0.308	-0.302	-0.298	-0.294	-0.290	-0.288	-0.285	-0.282	-0.280	-0.279	-0.278	-0.276	-0.275	-0.275	-0.278	-0.278	-0.279	-0.280	-0.284	-0.286	-0.290	-0.292	-0.298	-0.301	-0.308	-0.314	-0.319	-0.324	-0.331	-0.336	-0.345	-0.351	-0.359	-0.366	-0.372	-0.380	-0.388	-0.395	-0.402	-0.409	-0.416	-0.424	-0.431	-0.439	-0.446	-0.452	-0.459	-0.465	-0.472	-0.478	-0.482	-0.488	-0.492	-0.498	-0.501	-0.505	-0.507	-0.511	-0.514	-0.516	-0.518	-0.520	-0.520	-0.521	-0.521	-0.521	-0.520	-0.520	-0.519	-0.518	-0.516	-0.514	-0.511	-0.509	-0.505	-0.502	-0.499	-0.496	-0.492	-0.489	-0.484	-0.481	-0.476	-0.474	-0.469	-0.465	-0.461	-0.458	-0.455	-0.451	-0.449	-0.445	-0.442	-0.440	-0.439	-0.436	-0.436	-0.434	-0.434	-0.434	-0.435	-0.435	-0.436	-0.439	-0.441	-0.444	-0.448	-0.451	-0.456	-0.461	-0.468	-0.472	-0.481	-0.488	-0.495	-0.504	-0.512	-0.522	-0.534	-0.544	-0.555	-0.566	-0.579	-0.590	-0.604	-0.615	-0.629	-0.642	-0.658	-0.670	-0.685	-0.699	-0.714	-0.728	-0.744	-0.758	-0.772	-0.788	-0.802	-0.818	-0.832	-0.848	-0.861	-0.875	-0.890	-0.904	-0.918	-0.931	-0.945	-0.959	-0.970	-0.982	-0.994	-1.006	-1.018	-1.029	-1.039	-1.049	-1.059	-1.069	-1.078	-1.086	-1.094	-1.102	-1.109	-1.116	-1.124	-1.130	-1.135	-1.141	-1.148	-1.151	-1.156	-1.161	-1.165	-1.169	-1.174	-1.176	-1.181	-1.182	-1.188	-1.190	-1.192	-1.195	-1.199	-1.200	-1.204	-1.208	-1.209	-1.212	-1.214	-1.218	-1.220	-1.222	-1.225	-1.229	-1.231	-1.235	-1.238	-1.241	-1.244	-1.249	-1.252	-1.256	-1.260	-1.265	-1.269	-1.274	-1.279	-1.282	-1.288	-1.291	-1.296	-1.301	-1.306	-1.311	-1.315	-1.320	-1.325	-1.329	-1.334	-1.338	-1.342	-1.348	-1.351	-1.355	-1.359	-1.361	-1.364	-1.368	-1.370	-1.371	-1.374	-1.374	-1.376	-1.378	-1.376	-1.376	-1.376	-1.376	-1.375	-1.372	-1.370	-1.369	-1.365	-1.361	-1.359	-1.354	-1.349	-1.344	-1.339	-1.332	-1.328	-1.321	-1.314	-1.308	-1.300	-1.292	-1.284	-1.276	-1.268	-1.259	-1.250	-1.241	-1.232	-1.224	-1.214	-1.205	-1.196	-1.186	-1.178	-1.169	-1.159	-1.150	-1.140	-1.131	-1.122	-1.115	-1.105	-1.096	-1.089	-1.080	-1.071	-1.064	-1.056	-1.048	-1.041	-1.034	-1.028	-1.020	-1.014	-1.008	-1.001	-0.995	-0.990	-0.985	-0.979	-0.974	-0.969	-0.965	-0.960	-0.956	-0.952	-0.948	-0.945	-0.942	-0.939	-0.936	-0.935	-0.932	-0.929	-0.928	-0.926	-0.925	-0.924	-0.922	-0.922	-0.921	-0.921	-0.922	-0.922	-0.922	-0.924	-0.925	-0.926	-0.928	-0.930	-0.931	-0.934	-0.936	-0.939	-0.941	-0.945	-0.949	-0.952	-0.956	-0.960	-0.965	-0.969	-0.972	-0.978	-0.982	-0.988	-0.992	-0.998	-1.004	-1.008	-1.014	-1.019	-1.024	-1.029	-1.034	-1.040	-1.045	-1.051	-1.058	-1.062	-1.068	-1.072	-1.078	-1.082	-1.088	-1.094	-1.098	-1.102	-1.108	-1.111	-1.116	-1.120	-1.125	-1.129	-1.134	-1.138	-1.141	-1.145	-1.150	-1.152	-1.158	-1.160	-1.164	-1.168	-1.171	-1.175	-1.179	-1.182	-1.186	-1.190	-1.195	-1.198	-1.204	-1.208	-1.212	-1.216	-1.221	-1.226	-1.231	-1.236	-1.244	-1.249	-1.255	-1.262	-1.269	-1.276	-1.282	-1.290	-1.298	-1.306	-1.315	-1.325	-1.335	-1.344	-1.354	-1.364	-1.375	-1.385	-1.398	-1.409	-1.420	-1.432	-1.444	-1.456	-1.470	-1.482	-1.495	-1.508	-1.521	-1.534	-1.548	-1.560	-1.574	-1.588	-1.600	-1.614	-1.625	-1.639	-1.651	-1.664	-1.676	-1.688	-1.700	-1.711	-1.724	-1.734	-1.744	-1.754	-1.764	-1.774	-1.782	-1.792	-1.799	-1.808	-1.815	-1.821	-1.829	-1.834	-1.839	-1.845	-1.850	-1.852	-1.856	-1.859	-1.861	-1.864	-1.866	-1.866	-1.868	-1.868	-1.868	-1.866	-1.866	-1.864	-1.862	-1.859	-1.858	-1.852	-1.849	-1.845	-1.840	-1.835	-1.829	-1.822	-1.816	-1.810	-1.802	-1.795	-1.786	-1.778	-1.770	-1.760	-1.750	-1.740	-1.730	-1.719	-1.709	-1.698	-1.685	-1.674	-1.661	-1.649	-1.635	-1.622	-1.610	-1.595	-1.582	-1.569	-1.555	-1.540	-1.525	-1.511	-1.496	-1.481	-1.469	-1.454	-1.440	-1.425	-1.411	-1.396	-1.382	-1.369	-1.356	-1.342	-1.329	-1.316	-1.302	-1.291	-1.279	-1.268	-1.256	-1.245	-1.234	-1.224	-1.215	-1.205	-1.198	-1.188	-1.180	-1.172	-1.166	-1.160	-1.152	-1.148	-1.142	-1.138	-1.134	-1.130	-1.126	-1.124	-1.121	-1.119	-1.118	-1.116	-1.115	-1.115	-1.114	-1.114	-1.114	-1.114	-1.114	-1.115	-1.116	-1.116	-1.119	-1.120	-1.121	-1.122	-1.124	-1.125	-1.126	-1.128	-1.130	-1.131	-1.131	-1.132	-1.134	-1.135	-1.136	-1.136	-1.136	-1.135	-1.135	-1.135	-1.134	-1.132	-1.130	-1.129	-1.128	-1.124	-1.121	-1.118	-1.115	-1.111	-1.106	-1.104	-1.098	-1.092	-1.088	-1.081	-1.075	-1.069	-1.061	-1.054	-1.046	-1.039	-1.030	-1.021	-1.011	-1.002	-0.992	-0.982	-0.972	-0.962	-0.951	-0.941	-0.929	-0.918	-0.906	-0.894	-0.882	-0.870	-0.859	-0.846	-0.835	-0.821	-0.809	-0.798	-0.785	-0.774	-0.761	-0.749	-0.735	-0.724	-0.712	-0.701	-0.690	-0.679	-0.669	-0.659	-0.649	-0.639	-0.630	-0.621	-0.614	-0.606	-0.598	-0.592	-0.586	-0.581	-0.576	-0.571	-0.566	-0.564	-0.561	-0.560	-0.558	-0.556	-0.556	-0.555	-0.555	-0.556	-0.559	-0.560	-0.562	-0.565	-0.569	-0.571	-0.575	-0.580	-0.584	-0.589	-0.592	-0.599	-0.604	-0.609	-0.615	-0.621	-0.626	-0.632	-0.638	-0.645	-0.650	-0.656	-0.661	-0.666	-0.671	-0.676	-0.681	-0.686	-0.691	-0.694	-0.699	-0.701	-0.705	-0.709	-0.712	-0.715	-0.718	-0.720	-0.722	-0.725	-0.726	-0.729	-0.731	-0.732	-0.735	-0.735	-0.736	-0.739	-0.740	-0.742	-0.744	-0.746	-0.748	-0.751	-0.754	-0.756	-0.759	-0.762	-0.766	-0.770	-0.775	-0.780	-0.785	-0.790	-0.796	-0.802	-0.809	-0.816	-0.822	-0.831	-0.840	-0.848	-0.856	-0.866	-0.875	-0.885	-0.896	-0.906	-0.919	-0.930	-0.940	-0.952	-0.964	-0.976	-0.989	-1.000	-1.012	-1.025	-1.038	-1.050	-1.061	-1.072	-1.086	-1.098	-1.109	-1.120	-1.130	-1.141	-1.152	-1.162	-1.171	-1.181	-1.191	-1.199	-1.206	-1.215	-1.221	-1.229	-1.234	-1.240	-1.244	-1.249	-1.252	-1.255	-1.258	-1.260	-1.262	-1.264	-1.264	-1.264	-1.262	-1.261	-1.259	-1.256	-1.252	-1.249	-1.245	-1.240	-1.235	-1.229	-1.221	-1.214	-1.206	-1.199	-1.190	-1.181	-1.172	-1.162	-1.152	-1.142	-1.131	-1.121	-1.109	-1.096	-1.085	-1.072	-1.061	-1.049	-1.036	-1.021	-1.009	-0.996	-0.982	-0.969	-0.955	-0.942	-0.929	-0.915	-0.901	-0.888	-0.875	-0.861	-0.848	-0.834	-0.821	-0.809	-0.796	-0.782	-0.771	-0.758	-0.746	-0.735	-0.722	-0.711	-0.701	-0.690	-0.680	-0.670	-0.661	-0.651	-0.641	-0.632	-0.625	-0.616	-0.609	-0.601	-0.595	-0.589	-0.581	-0.575	-0.570	-0.565	-0.560	-0.555	-0.551	-0.548	-0.544	-0.540	-0.536	-0.534	-0.532	-0.530	-0.529	-0.528	-0.526	-0.526	-0.526	-0.526	-0.526	-0.528	-0.529	-0.531	-0.531	-0.534	-0.538	-0.540	-0.542	-0.545	-0.549	-0.552	-0.556	-0.561	-0.565	-0.570	-0.575	-0.580	-0.584	-0.589	-0.595	-0.600	-0.605	-0.611	-0.616	-0.622	-0.628	-0.632	-0.639	-0.644	-0.649	-0.655	-0.659	-0.664	-0.670	-0.674	-0.678	-0.682	-0.686	-0.689	-0.692	-0.695	-0.698	-0.700	-0.701	-0.704	-0.704	-0.705	-0.706	-0.705	-0.706	-0.705	-0.704	-0.704	-0.701	-0.699	-0.698	-0.695	-0.691	-0.690	-0.686	-0.682	-0.680	-0.676	-0.672	-0.670	-0.666	-0.662	-0.659	-0.656	-0.654	-0.650	-0.646	-0.644	-0.641	-0.640	-0.638	-0.636	-0.635	-0.635	-0.634	-0.634	-0.634	-0.635	-0.635	-0.638	-0.640	-0.641	-0.645	-0.648	-0.651	-0.655	-0.660	-0.665	-0.670	-0.676	-0.682	-0.689	-0.696	-0.704	-0.711	-0.719	-0.726	-0.735	-0.742	-0.752	-0.760	-0.770	-0.778	-0.788	-0.796	-0.805	-0.815	-0.825	-0.834	-0.842	-0.852	-0.862	-0.871	-0.881	-0.890	-0.899	-0.909	-0.918	-0.926	-0.935	-0.944	-0.954	-0.962	-0.971	-0.980	-0.988	-0.998	-1.006	-1.014	-1.024	-1.031	-1.041	-1.049	-1.059	-1.066	-1.076	-1.084	-1.094	-1.102	-1.110	-1.120	-1.129	-1.138	-1.146	-1.155	-1.164	-1.172	-1.181	-1.190	-1.199	-1.208	-1.216	-1.224	-1.231	-1.240	-1.248	-1.255	-1.262	-1.270	-1.278	-1.284	-1.291	-1.298	-1.302	-1.309	-1.314	-1.320	-1.324	-1.328	-1.331	-1.335	-1.339	-1.341	-1.344	-1.346	-1.348	-1.349	-1.350	-1.350	-1.350	-1.350	-1.350	-1.349	-1.348	-1.346	-1.345	-1.341	-1.340	-1.336	-1.334	-1.331	-1.326	-1.322	-1.319	-1.314	-1.310	-1.305	-1.300	-1.295	-1.289	-1.284	-1.278	-1.271	-1.265	-1.259	-1.251	-1.245	-1.238	-1.230	-1.222	-1.215	-1.206	-1.198	-1.189	-1.179	-1.170	-1.160	-1.149	-1.139	-1.128	-1.116	-1.104	-1.092	-1.079	-1.066	-1.052	-1.038	-1.024	-1.009	-0.994	-0.978	-0.960	-0.944	-0.926	-0.909	-0.891	-0.874	-0.855	-0.835	-0.818	-0.798	-0.779	-0.759	-0.740	-0.720	-0.701	-0.682	-0.664	-0.645	-0.626	-0.608	-0.591	-0.574	-0.558	-0.540	-0.524	-0.510	-0.495	-0.482	-0.470	-0.459	-0.446	-0.438	-0.429	-0.421	-0.414	-0.409	-0.405	-0.401	-0.399	-0.398	-0.398	-0.399	-0.402	-0.406	-0.411	-0.418	-0.426	-0.435	-0.445	-0.456	-0.470	-0.482	-0.499	-0.515	-0.531	-0.549	-0.569	-0.589	-0.609	-0.632	-0.654	-0.678	-0.702	-0.728	-0.752	-0.780	-0.806	-0.835	-0.862	-0.891	-0.921	-0.949	-0.980	-1.010	-1.040	-1.070	-1.101	-1.131	-1.164	-1.194	-1.224	-1.255	-1.286	-1.316	-1.346	-1.375	-1.405	-1.435	-1.464	-1.492	-1.520	-1.548	-1.575	-1.600	-1.628	-1.652	-1.676	-1.700	-1.724	-1.746	-1.768	-1.788	-1.808	-1.828	-1.845	-1.862	-1.879	-1.895	-1.910	-1.924	-1.936	-1.949	-1.960	-1.969	-1.979	-1.988	-1.995	-2.001	-2.006	-2.011	-2.016	-2.019	-2.021	-2.022	-2.024	-2.025	-2.026	-2.025	-2.025	-2.022	-2.021	-2.019	-2.016	-2.013	-2.010	-2.006	-2.004	-2.001	-1.998	-1.994	-1.991	-1.989	-1.985	-1.982	-1.981	-1.979	-1.979	-1.978	-1.978	-1.976	-1.978	-1.978	-1.980	-1.982	-1.985	-1.989	-1.992	-1.998	-2.002	-2.009	-2.015	-2.022	-2.030	-2.040	-2.049	-2.059	-2.069	-2.080	-2.091	-2.104	-2.115	-2.129	-2.141	-2.155	-2.169	-2.182	-2.198	-2.211	-2.226	-2.241	-2.255	-2.270	-2.285	-2.299	-2.314	-2.326	-2.341	-2.354	-2.368	-2.381	-2.392	-2.405	-2.416	-2.428	-2.438	-2.448	-2.458	-2.466	-2.474	-2.482	-2.489	-2.495	-2.501	-2.506	-2.511	-2.515	-2.518	-2.520	-2.521	-2.522	-2.524	-2.522	-2.522	-2.522	-2.519	-2.518	-2.515	-2.511	-2.506	-2.502	-2.498	-2.492	-2.486	-2.481	-2.475	-2.468	-2.460	-2.454	-2.446	-2.439	-2.431	-2.424	-2.416	-2.408	-2.400	-2.391	-2.382	-2.375	-2.366	-2.359	-2.351	-2.342	-2.335	-2.326	-2.319	-2.311	-2.304	-2.296	-2.289	-2.282	-2.274	-2.268	-2.260	-2.254	-2.248	-2.240	-2.232	-2.226	-2.220	-2.212	-2.206	-2.200	-2.192	-2.186	-2.179	-2.171	-2.164	-2.156	-2.149	-2.141	-2.135	-2.126	-2.119	-2.110	-2.101	-2.092	-2.084	-2.075	-2.065	-2.055	-2.045	-2.034	-2.024	-2.013	-2.002	-1.990	-1.979	-1.966	-1.955	-1.941	-1.929	-1.916	-1.902	-1.889	-1.875	-1.862	-1.849	-1.835	-1.820	-1.805	-1.790	-1.775	-1.760	-1.746	-1.731	-1.715	-1.701	-1.686	-1.671	-1.656	-1.641	-1.626	-1.611	-1.596	-1.582	-1.568	-1.554	-1.540	-1.526	-1.511	-1.499	-1.484	-1.470	-1.458	-1.444	-1.431	-1.418	-1.405	-1.391	-1.380	-1.368	-1.355	-1.342	-1.331	-1.319	-1.308	-1.296	-1.285	-1.275	-1.262	-1.252	-1.242	-1.231	-1.221	-1.211	-1.201	-1.191	-1.182	-1.172	-1.162	-1.155	-1.145	-1.138	-1.129	-1.120	-1.112	-1.104	-1.096	-1.089	-1.081	-1.075	-1.069	-1.062	-1.055	-1.050	-1.044	-1.039	-1.032	-1.028	-1.024	-1.019	-1.015	-1.011	-1.006	-1.002	-1.000	-0.998	-0.994	-0.991	-0.989	-0.988	-0.985	-0.982	-0.981	-0.980	-0.978	-0.978	-0.975	-0.972	-0.972	-0.970	-0.968	-0.968	-0.965	-0.962	-0.961	-0.958	-0.956	-0.952	-0.950	-0.946	-0.942	-0.938	-0.935	-0.929	-0.924	-0.918	-0.911	-0.904	-0.896	-0.888	-0.880	-0.871	-0.860	-0.850	-0.839	-0.828	-0.814	-0.800	-0.788	-0.774	-0.758	-0.742	-0.726	-0.710	-0.692	-0.675	-0.656	-0.638	-0.618	-0.599	-0.578	-0.558	-0.536	-0.515	-0.492	-0.471	-0.450	-0.428	-0.405	-0.382	-0.361	-0.339	-0.318	-0.295	-0.274	-0.252	-0.231	-0.211	-0.190	-0.170	-0.151	-0.132	-0.114	-0.096	-0.079	-0.064	-0.046	-0.032	-0.019	-0.006	0.006	0.018	0.028	0.038	0.045	0.052	0.059	0.062	0.066	0.069	0.071	0.071	0.070	0.068	0.065	0.059	0.055	0.048	0.039	0.031	0.021	0.009	-0.002	-0.016	-0.031	-0.045	-0.061	-0.079	-0.096	-0.115	-0.134	-0.155	100.000	5.000	2.000	1.000	3.000	0.000	0.000	0.000	0.000	0.000	0.000	0.000	0.000	0.000	0.000	0.000	0.000	0.000	-0.618	-0.599	-0.580	-0.560	-0.540	-0.520	-0.500	-0.480	-0.459	-0.438	-0.418	-0.398	-0.379	-0.359	-0.339	-0.320	-0.302	-0.284	-0.266	-0.249	-0.232	-0.218	-0.202	-0.189	-0.175	-0.164	-0.151	-0.141	-0.131	-0.121	-0.114	-0.106	-0.100	-0.095	-0.090	-0.086	-0.082	-0.081	-0.080	-0.080	-0.080	-0.082	-0.084	-0.086	-0.090	-0.094	-0.098	-0.102	-0.108	-0.114	-0.119	-0.125	-0.131	-0.139	-0.145	-0.152	-0.160	-0.168	-0.175	-0.182	-0.190	-0.196	-0.205	-0.211	-0.219	-0.226	-0.234	-0.240	-0.246	-0.252	-0.260	-0.266	-0.271	-0.276	-0.282	-0.288	-0.292	-0.298	-0.301	-0.306	-0.311	-0.316	-0.320	-0.324	-0.329	-0.332	-0.338	-0.342	-0.346	-0.351	-0.355	-0.360	-0.365	-0.370	-0.375	-0.380	-0.385	-0.390	-0.396	-0.401	-0.406	-0.412	-0.418	-0.424	-0.430	-0.436	-0.442	-0.449	-0.455	-0.461	-0.469	-0.475	-0.481	-0.488	-0.494	-0.500	-0.507	-0.512	-0.520	-0.525	-0.532	-0.538	-0.544	-0.549	-0.554	-0.558	-0.562	-0.568	-0.571	-0.575	-0.578	-0.581	-0.584	-0.588	-0.589	-0.590	-0.592	-0.594	-0.595	-0.595	-0.595	-0.595	-0.596	-0.596	-0.595	-0.595	-0.595	-0.594	-0.594	-0.594	-0.592	-0.591	-0.590	-0.589	-0.589	-0.589	-0.588	-0.586	-0.586	-0.586	-0.585	-0.586	-0.586	-0.585	-0.586	-0.588	-0.589	-0.589	-0.591	-0.591	-0.592	-0.595	-0.598	-0.599	-0.601	-0.602	-0.606	-0.608	-0.610	-0.612	-0.615	-0.618	-0.619	-0.622	-0.624	-0.626	-0.629	-0.630	-0.632	-0.634	-0.635	-0.636	-0.638	-0.640	-0.640	-0.641	-0.641	-0.640	-0.641	-0.641	-0.640	-0.640	-0.639	-0.639	-0.638	-0.636	-0.636	-0.634	-0.632	-0.631	-0.629	-0.628	-0.628	-0.625	-0.625	-0.624	-0.624	-0.624	-0.622	-0.622	-0.625	-0.625	-0.626	-0.629	-0.631	-0.635	-0.638	-0.641	-0.646	-0.651	-0.658	-0.662	-0.670	-0.679	-0.686	-0.696	-0.706	-0.716	-0.726	-0.739	-0.750	-0.764	-0.778	-0.791	-0.805	-0.820	-0.835	-0.852	-0.868	-0.884	-0.902	-0.919	-0.936	-0.954	-0.971	-0.989	-1.006	-1.024	-1.040	-1.058	-1.072	-1.090	-1.106	-1.121	-1.135	-1.150	-1.162	-1.176	-1.188	-1.199	-1.209	-1.219	-1.226	-1.235	-1.240	-1.246	-1.251	-1.254	-1.255	-1.256	-1.256	-1.254	-1.251	-1.246	-1.241	-1.232	-1.226	-1.215	-1.206	-1.194	-1.180	-1.165	-1.150	-1.132	-1.116	-1.096	-1.078	-1.056	-1.034	-1.011	-0.988	-0.962	-0.938	-0.911	-0.884	-0.856	-0.829	-0.800	-0.771	-0.742	-0.711	-0.682	-0.652	-0.622	-0.592	-0.561	-0.531	-0.500	-0.470	-0.440	-0.410	-0.381	-0.351	-0.324	-0.296	-0.268	-0.240	-0.214	-0.189	-0.164	-0.139	-0.115	-0.092	-0.070	-0.049	-0.029	-0.010	0.008	0.025	0.042	0.058	0.070	0.084	0.096	0.106	0.116	0.124	0.131	0.138	0.142	0.145	0.149	0.149	0.150	0.149	0.146	0.142	0.139	0.134	0.126	0.119	0.110	0.101	0.090	0.078	0.065	0.052	0.038	0.021	0.005	-0.011	-0.029	-0.048	-0.066	-0.086	-0.106	-0.128	-0.149	-0.170	-0.192	-0.216	-0.239	-0.261	-0.285	-0.310	-0.334	-0.360	-0.384	-0.409	-0.434	-0.459	-0.484	-0.509	-0.534	-0.559	-0.585	-0.609	-0.634	-0.659	-0.681	-0.706	-0.730	-0.754	-0.776	-0.799	-0.820	-0.842	-0.864	-0.884	-0.904	-0.924	-0.941	-0.960	-0.978	-0.994	-1.009	-1.025	-1.040	-1.054	-1.065	-1.078	-1.088	-1.098	-1.108	-1.116	-1.122	-1.130	-1.135	-1.140	-1.144	-1.146	-1.149	-1.149	-1.150	-1.149	-1.148	-1.145	-1.141	-1.138	-1.132	-1.128	-1.120	-1.114	-1.106	-1.098	-1.091	-1.081	-1.072	-1.062	-1.054	-1.044	-1.034	-1.021	-1.011	-1.001	-0.992	-0.982	-0.972	-0.962	-0.954	-0.945	-0.936	-0.929	-0.922	-0.915	-0.909	-0.905	-0.900	-0.896	-0.892	-0.890	-0.889	-0.889	-0.890	-0.891	-0.892	-0.895	-0.900	-0.904	-0.910	-0.916	-0.924	-0.931	-0.940	-0.950	-0.960	-0.971	-0.981	-0.994	-1.006	-1.019	-1.031	-1.046	-1.059	-1.072	-1.088	-1.100	-1.115	-1.129	-1.142	-1.158	-1.170	-1.184	-1.198	-1.210	-1.222	-1.234	-1.245	-1.258	-1.268	-1.278	-1.288	-1.296	-1.304	-1.311	-1.319	-1.325	-1.331	-1.336	-1.340	-1.344	-1.346	-1.350	-1.351	-1.354	-1.354	-1.354	-1.354	-1.354	-1.352	-1.351	-1.350	-1.349	-1.346	-1.344	-1.341	-1.340	-1.336	-1.334	-1.331	-1.329	-1.328	-1.325	-1.324	-1.321	-1.320	-1.319	-1.319	-1.318	-1.318	-1.318	-1.319	-1.319	-1.320	-1.322	-1.325	-1.326	-1.329	-1.332	-1.338	-1.341	-1.346	-1.350	-1.355	-1.360	-1.366	-1.371	-1.376	-1.382	-1.388	-1.394	-1.400	-1.405	-1.411	-1.416	-1.422	-1.428	-1.432	-1.436	-1.441	-1.445	-1.450	-1.452	-1.455	-1.456	-1.458	-1.459	-1.460	-1.460	-1.459	-1.458	-1.456	-1.454	-1.450	-1.446	-1.441	-1.436	-1.430	-1.424	-1.418	-1.409	-1.401	-1.392	-1.384	-1.374	-1.364	-1.354	-1.342	-1.331	-1.321	-1.310	-1.296	-1.285	-1.274	-1.260	-1.248	-1.236	-1.222	-1.210	-1.198	-1.186	-1.175	-1.162	-1.151	-1.139	-1.129	-1.119	-1.108	-1.098	-1.088	-1.079	-1.070	-1.061	-1.052	-1.046	-1.038	-1.032	-1.026	-1.021	-1.015	-1.011	-1.006	-1.001	-0.998	-0.995	-0.991	-0.989	-0.988	-0.985	-0.984	-0.981	-0.980	-0.979	-0.978	-0.976	-0.976	-0.976	-0.975	-0.975	-0.974	-0.974	-0.972	-0.972	-0.972	-0.972	-0.971	-0.971	-0.971	-0.970	-0.970	-0.969	-0.968	-0.968	-0.966	-0.965	-0.964	-0.962	-0.961	-0.960	-0.959	-0.958	-0.956	-0.954	-0.954	-0.951	-0.951	-0.949	-0.948	-0.945	-0.944	-0.944	-0.942	-0.941	-0.941	-0.939	-0.938	-0.938	-0.936	-0.935	-0.935	-0.934	-0.934	-0.932	-0.932	-0.930	-0.930	-0.929	-0.928	-0.926	-0.925	-0.924	-0.921	-0.920	-0.918	-0.915	-0.912	-0.910	-0.906	-0.902	-0.899	-0.894	-0.889	-0.884	-0.878	-0.872	-0.864	-0.858	-0.850	-0.840	-0.831	-0.821	-0.811	-0.800	-0.789	-0.778	-0.764	-0.750	-0.736	-0.721	-0.706	-0.692	-0.676	-0.660	-0.644	-0.625	-0.608	-0.589	-0.571	-0.552	-0.532	-0.512	-0.494	-0.472	-0.452	-0.432	-0.412	-0.394	-0.372	-0.354	-0.334	-0.314	-0.295	-0.276	-0.256	-0.239	-0.220	-0.204	-0.186	-0.170	-0.154	-0.140	-0.125	-0.111	-0.098	-0.085	-0.075	-0.064	-0.054	-0.045	-0.036	-0.030	-0.025	-0.020	-0.015	-0.012	-0.010	-0.010	-0.010	-0.011	-0.014	-0.016	-0.021	-0.026	-0.032	-0.040	-0.050	-0.059	-0.069	-0.081	-0.092	-0.106	-0.120	-0.135	-0.151	-0.168	-0.184	-0.202	-0.220	-0.239	-0.258	-0.278	-0.299	-0.320	-0.340	-0.361	-0.382	-0.404	-0.426	-0.448	-0.470	-0.491	-0.512	-0.532	-0.554	-0.575	-0.595	-0.615	-0.635	-0.652	-0.670	-0.689	-0.705	-0.720	-0.736	-0.750	-0.762	-0.776	-0.786	-0.798	-0.808	-0.815	-0.822	-0.829	-0.832	-0.839	-0.841	-0.845	-0.845	-0.846	-0.845	-0.844	-0.841	-0.839	-0.834	-0.829	-0.824	-0.818	-0.811	-0.802	-0.795	-0.786	-0.776	-0.768	-0.758	-0.749	-0.738	-0.728	-0.718	-0.708	-0.696	-0.686	-0.678	-0.668	-0.658	-0.649	-0.639	-0.630	-0.622	-0.614	-0.608	-0.599	-0.592	-0.588	-0.581	-0.576	-0.571	-0.568	-0.562	-0.559	-0.558	-0.554	-0.552	-0.550	-0.549	-0.549	-0.548	-0.546	-0.546	-0.546	-0.546	-0.546	-0.546	-0.546	-0.548	-0.549	-0.549	-0.549	-0.549	-0.549	-0.549	-0.549	-0.548	-0.548	-0.546	-0.546	-0.545	-0.542	-0.541	-0.539	-0.538	-0.534	-0.531	-0.529	-0.525	-0.522	-0.518	-0.514	-0.510	-0.506	-0.501	-0.498	-0.491	-0.488	-0.481	-0.478	-0.472	-0.466	-0.461	-0.458	-0.452	-0.446	-0.441	-0.438	-0.432	-0.426	-0.422	-0.418	-0.414	-0.410	-0.406	-0.402	-0.399	-0.396	-0.392	-0.389	-0.386	-0.384	-0.381	-0.380	-0.378	-0.376	-0.375	-0.374	-0.372	-0.371	-0.371	-0.370	-0.370	-0.370	-0.370	-0.371	-0.371	-0.372	-0.374	-0.375	-0.376	-0.379	-0.381	-0.382	-0.385	-0.388	-0.390	-0.392	-0.395	-0.399	-0.402	-0.406	-0.409	-0.412	-0.416	-0.420	-0.424	-0.428	-0.432	-0.436	-0.440	-0.445	-0.449	-0.454	-0.458	-0.462	-0.466	-0.470	-0.475	-0.478	-0.482	-0.485	-0.489	-0.491	-0.494	-0.498	-0.500	-0.501	-0.502	-0.504	-0.505	-0.505	-0.506	-0.505	-0.505	-0.504	-0.502	-0.500	-0.499	-0.495	-0.492	-0.489	-0.484	-0.480	-0.475	-0.470	-0.462	-0.458	-0.450	-0.444	-0.436	-0.430	-0.422	-0.415	-0.406	-0.400	-0.391	-0.384	-0.375	-0.368	-0.359	-0.351	-0.344	-0.336	-0.329	-0.321	-0.315	-0.309	-0.304	-0.298	-0.292	-0.288	-0.284	-0.280	-0.276	-0.274	-0.271	-0.270	-0.269	-0.268	-0.266	-0.266	-0.268	-0.268	-0.270	-0.271	-0.272	-0.275	-0.279	-0.281	-0.284	-0.288	-0.290	-0.295	-0.299	-0.302	-0.308	-0.310	-0.315	-0.319	-0.324	-0.326	-0.330	-0.334	-0.336	-0.340	-0.341	-0.344	-0.345	-0.346	-0.348	-0.349	-0.348	-0.348	-0.348	-0.346	-0.345	-0.342	-0.341	-0.339	-0.336	-0.334	-0.331	-0.329	-0.326	-0.321	-0.319	-0.315	-0.311	-0.308	-0.305	-0.301	-0.299	-0.296	-0.292	-0.291	-0.290	-0.288	-0.288	-0.288	-0.288	-0.289	-0.291	-0.292	-0.295	-0.299	-0.304	-0.309	-0.315	-0.322	-0.329	-0.336	-0.346	-0.355	-0.365	-0.376	-0.389	-0.400	-0.414	-0.426	-0.440	-0.454	-0.469	-0.484	-0.500	-0.515	-0.531	-0.548	-0.562	-0.579	-0.596	-0.611	-0.628	-0.645	-0.660	-0.675	-0.691	-0.705	-0.720	-0.734	-0.748	-0.759	-0.771	-0.782	-0.794	-0.804	-0.814	-0.821	-0.830	-0.838	-0.844	-0.849	-0.855	-0.859	-0.862	-0.864	-0.866	-0.868	-0.869	-0.868	-0.868	-0.868	-0.865	-0.862	-0.860	-0.858	-0.852	-0.850	-0.845	-0.841	-0.836	-0.830	-0.825	-0.820	-0.815	-0.809	-0.804	-0.798	-0.792	-0.788	-0.781	-0.776	-0.771	-0.768	-0.761	-0.758	-0.754	-0.749	-0.745	-0.742	-0.738	-0.735	-0.732	-0.730	-0.726	-0.725	-0.722	-0.721	-0.721	-0.720	-0.719	-0.719	-0.718	-0.718	-0.719	-0.719	-0.719	-0.719	-0.719	-0.719	-0.720	-0.721	-0.721	-0.721	-0.722	-0.724	-0.725	-0.726	-0.726	-0.728	-0.728	-0.729	-0.729	-0.729	-0.729	-0.729	-0.729	-0.728	-0.728	-0.726	-0.726	-0.724	-0.722	-0.721	-0.718	-0.716	-0.715	-0.712	-0.709	-0.705	-0.702	-0.699	-0.695	-0.690	-0.686	-0.681	-0.676	-0.672	-0.666	-0.661	-0.655	-0.649	-0.642	-0.636	-0.631	-0.625	-0.618	-0.611	-0.604	-0.596	-0.589	-0.581	-0.575	-0.569	-0.561	-0.554	-0.546	-0.540	-0.531	-0.525	-0.518	-0.510	-0.505	-0.498	-0.490	-0.485	-0.479	-0.472	-0.466	-0.461	-0.456	-0.451	-0.448	-0.442	-0.439	-0.435	-0.431	-0.429	-0.426	-0.424	-0.421	-0.420	-0.420	-0.419	-0.419	-0.420	-0.420	-0.421	-0.424	-0.426	-0.429	-0.434	-0.436	-0.441	-0.446	-0.452	-0.459	-0.465	-0.472	-0.481	-0.490	-0.500	-0.510	-0.520	-0.531	-0.542	-0.555	-0.568	-0.581	-0.595	-0.610	-0.626	-0.641	-0.658	-0.674	-0.692	-0.710	-0.730	-0.749	-0.769	-0.790	-0.811	-0.832	-0.855	-0.876	-0.900	-0.924	-0.948	-0.971	-0.996	-1.022	-1.048	-1.075	-1.100	-1.126	-1.154	-1.180	-1.208	-1.235	-1.262	-1.290	-1.318	-1.345	-1.372	-1.401	-1.429	-1.456	-1.484	-1.512	-1.539	-1.566	-1.592	-1.619	-1.645	-1.670	-1.695	-1.720	-1.745	-1.769	-1.792	-1.816	-1.839	-1.861	-1.881	-1.901	-1.920	-1.940	-1.958	-1.974	-1.991	-2.006	-2.021	-2.035	-2.046	-2.059	-2.070	-2.080	-2.089	-2.098	-2.104	-2.111	-2.118	-2.122	-2.125	-2.128	-2.130	-2.131	-2.131	-2.130	-2.130	-2.128	-2.125	-2.122	-2.118	-2.114	-2.109	-2.102	-2.096	-2.090	-2.084	-2.076	-2.070	-2.061	-2.054	-2.045	-2.038	-2.029	-2.021	-2.013	-2.005	-1.998	-1.989	-1.981	-1.974	-1.968	-1.961	-1.955	-1.949	-1.944	-1.938	-1.932	-1.928	-1.924	-1.921	-1.918	-1.914	-1.911	-1.910	-1.908	-1.908	-1.906	-1.906	-1.906	-1.906	-1.906	-1.909	-1.910	-1.911	-1.911	-1.912	-1.915	-1.916	-1.919	-1.920	-1.921	-1.922	-1.925	-1.926	-1.928	-1.929	-1.929	-1.929	-1.929	-1.929	-1.928	-1.928	-1.926	-1.924	-1.922	-1.918	-1.915	-1.912	-1.908	-1.904	-1.899	-1.895	-1.889	-1.882	-1.876	-1.870	-1.862	-1.855	-1.848	-1.839	-1.831	-1.821	-1.812	-1.802	-1.794	-1.784	-1.775	-1.765	-1.755	-1.745	-1.735	-1.725	-1.715	-1.705	-1.696	-1.686	-1.678	-1.668	-1.659	-1.650	-1.641	-1.632	-1.624	-1.615	-1.606	-1.599	-1.591	-1.584	-1.576	-1.570	-1.562	-1.556	-1.550	-1.544	-1.536	-1.531	-1.525	-1.520	-1.514	-1.508	-1.501	-1.496	-1.491	-1.485	-1.480	-1.474	-1.469	-1.464	-1.458	-1.451	-1.446	-1.439	-1.434	-1.426	-1.420	-1.412	-1.406	-1.399	-1.391	-1.382	-1.375	-1.368	-1.359	-1.350	-1.342	-1.334	-1.325	-1.316	-1.308	-1.298	-1.290	-1.281	-1.271	-1.262	-1.254	-1.245	-1.236	-1.229	-1.220	-1.211	-1.204	-1.198	-1.190	-1.185	-1.179	-1.174	-1.169	-1.164	-1.160	-1.156	-1.154	-1.152	-1.151	-1.151	-1.151	-1.152	-1.154	-1.156	-1.158	-1.161	-1.166	-1.171	-1.178	-1.185	-1.191	-1.199	-1.208	-1.216	-1.226	-1.238	-1.249	-1.259	-1.271	-1.282	-1.295	-1.309	-1.320	-1.334	-1.348	-1.360	-1.372	-1.385	-1.399	-1.410	-1.424	-1.435	-1.446	-1.458	-1.468	-1.478	-1.488	-1.496	-1.504	-1.511	-1.518	-1.524	-1.528	-1.532	-1.535	-1.538	-1.539	-1.539	-1.538	-1.536	-1.534	-1.530	-1.526	-1.521	-1.515	-1.509	-1.501	-1.494	-1.485	-1.475	-1.464	-1.454	-1.441	-1.431	-1.418	-1.405	-1.391	-1.379	-1.365	-1.350	-1.336	-1.321	-1.308	-1.292	-1.279	-1.264	-1.250	-1.236	-1.221	-1.208	-1.194	-1.180	-1.166	-1.154	-1.141	-1.129	-1.118	-1.104	-1.092	-1.081	-1.071	-1.060	-1.050	-1.040	-1.030	-1.020	-1.010	-1.000	-0.991	-0.981	-0.972	-0.964	-0.954	-0.946	-0.938	-0.928	-0.919	-0.910	-0.901	-0.891	-0.882	-0.872	-0.862	-0.854	-0.844	-0.834	-0.824	-0.812	-0.802	-0.794	-0.782	-0.772	-0.761	-0.750	-0.740	-0.729	-0.719	-0.708	-0.698	-0.688	-0.678	-0.668	-0.658	-0.649	-0.640	-0.631	-0.622	-0.615	-0.608	-0.602	-0.595	-0.590	-0.586	-0.580	-0.579	-0.575	-0.574	-0.571	-0.570	-0.571	-0.572	-0.574	-0.576	-0.580	-0.582	-0.588	-0.592	-0.599	-0.605	-0.612	-0.620	-0.629	-0.638	-0.646	-0.656	-0.666	-0.678	-0.689	-0.700	-0.711	-0.722	-0.734	-0.745	-0.758	-0.770	-0.780	-0.791	-0.802	-0.814	-0.825	-0.835	-0.846	-0.854	-0.864	-0.872	-0.879	-0.886	-0.894	-0.899	-0.902	-0.908	-0.910	-0.912	-0.914	-0.914	-0.912	-0.911	-0.909	-0.905	-0.900	-0.894	-0.888	-0.880	-0.871	-0.860	-0.851	-0.839	-0.828	-0.812	-0.800	-0.784	-0.768	-0.751	-0.732	-0.714	-0.694	-0.674	-0.652	-0.630	-0.608	-0.585	-0.562	-0.538	-0.512	-0.489	-0.462	-0.436	-0.410	-0.382	-0.356	-0.329	-0.301	-0.275	-0.248	-0.220	-0.192	-0.164	-0.138	-0.110	-0.084	-0.058	-0.031	-0.005	0.020	0.045	0.069	0.092	0.115	0.136	0.159	0.179	0.199	0.219	0.236	0.252	0.270	0.285	0.299	0.312	0.325	0.336	0.346	0.356	0.365	0.371	0.379	0.382	0.388	0.390	0.391	0.392	0.392	0.392	0.390	0.388	0.384	0.380	0.375	0.368	0.361	0.354	0.345	0.336	0.326	0.316	0.305	0.295	0.282	0.271	0.259	0.246	0.234	0.220	0.208	0.194	0.180	0.168	0.154	0.140	0.126	0.112	0.100	0.086	0.075	0.061	0.048	0.036	0.025	0.014	0.002	-0.010	-0.020	-0.030	-0.040	-0.050	-0.059	-0.068	-0.076	-0.084	-0.091	-0.099	-0.106	-0.111	-0.118	-0.121	-0.126	-0.130	-0.134	-0.138	-0.139	-0.141	-0.142	-0.142	-0.144	-0.142	-0.142	-0.141	-0.139	-0.136	-0.134	-0.130	-0.126	-0.120	-0.115	-0.109	-0.104	-0.098	-0.089	-0.081	-0.074	-0.064	-0.055	-0.045	-0.035	-0.024	-0.014	-0.002	0.010	0.021	0.034	0.045	0.059	0.071	0.085	0.098	0.110	0.124	0.136	0.150	0.162	0.176	0.188	0.200	0.212	0.225	0.236	0.249	0.259	0.269	0.279	0.289	0.298	0.306	0.314	0.321	0.328	0.332	0.338	0.342	0.345	0.349	0.351	0.351	0.352	0.352	0.351	0.349	0.346	0.344	0.339	0.332	0.328	0.320	0.314	0.304	0.295	0.285	0.274	0.262	0.251	0.239	0.225	0.211	0.196	0.181	0.165	0.148	0.132	0.115	0.098	0.079	0.061	0.042	0.025	0.005	-0.014	-0.032	-0.054	-0.072	-0.092	-0.112	-0.131	-0.151	-0.171	-0.191	-0.212	-0.231	-0.250	-0.271	-0.289	-0.309	-0.329	-0.348	-0.366	-0.386	-0.404	-0.422	-0.440	-0.459	-0.476	-0.494	-0.510	-0.528	-0.544	-0.560	-0.576	-0.591	-0.606	-0.621	-0.636	-0.650	-0.664	-0.678	-0.690	-0.702	-0.715	-0.726	-0.738	-0.750	-0.760	-0.771	-0.781	-0.790	-0.800	-0.809	-0.818	-0.826	-0.834	-0.841	-0.849	-0.855	-0.861	-0.868	-0.874	-0.879	-0.884	-0.889	-0.894	-0.898	-0.901	-0.904	-0.909	-0.912	-0.914	-0.918	-0.920	-0.922	-0.925	-0.928	-0.929	-0.930	-0.932	-0.934	-0.935	-0.938	-0.939	-0.939	-0.940	-0.942	-0.942	-0.945	-0.945	-0.948	-0.948	-0.950	-0.950	-0.951	-0.954	-0.955	-0.956	-0.958	-0.959	-0.961	-0.962	-0.965	-0.966	-0.969	-0.970	-0.972	-0.974	-0.976	-0.979	-0.980	-0.982	-0.984	-0.985	-0.988	-0.990	-0.991	-0.994	-0.996	-0.999	-1.000	-1.002	-1.004	-1.006	-1.009	-1.011	-1.012	-1.014	-1.016	-1.018	-1.020	-1.021	-1.022	-1.025	-1.026	-1.028	-1.029	-1.031	-1.032	-1.032	-1.035	-1.036	-1.036	-1.039	-1.039	-1.041	-1.041	-1.044	-1.044	-1.045	-1.046	-1.048	-1.049	-1.049	-1.050	-1.051	-1.052	-1.052	-1.052	-1.054	-1.055	-1.055	-1.056	-1.056	-1.058	-1.058	-1.059	-1.059	-1.060	-1.059	-1.059	-1.060	-1.061	-1.064	-1.064	-1.065	-1.066	-1.068	-1.070	-1.071	-1.074	-1.075	-1.078	-1.081	-1.084	-1.085	-1.089	-1.092	-1.096	-1.101	-1.105	-1.110	-1.115	-1.120	-1.126	-1.132	-1.139	-1.144	-1.151	-1.159	-1.166	-1.174	-1.182	-1.191	-1.200	-1.210	-1.218	-1.228	-1.238	-1.246	-1.256	-1.266	-1.279	-1.289	-1.299	-1.309	-1.320	-1.330	-1.341	-1.350	-1.361	-1.370	-1.381	-1.391	-1.401	-1.409	-1.418	-1.426	-1.435	-1.444	-1.451	-1.458	-1.465	-1.471	-1.476	-1.482	-1.486	-1.491	-1.495	-1.499	-1.501	-1.505	-1.506	-1.509	-1.510	-1.511	-1.511	-1.511	-1.511	-1.511	-1.510	-1.510	-1.508	-1.506	-1.504	-1.501	-1.499	-1.496	-1.494	-1.491	-1.489	-1.484	-1.480	-1.478	-1.474	-1.469	-1.465	-1.461	-1.456	-1.452	-1.448	-1.442	-1.438	-1.432	-1.428	-1.422	-1.416	-1.411	-1.406	-1.401	-1.394	-1.389	-1.382	-1.376	-1.370	-1.364	-1.358	-1.349	-1.342	-1.335	-1.328	-1.319	-1.311	-1.304	-1.294	-1.286	-1.278	-1.268	-1.259	-1.249	-1.240	-1.230	-1.220	-1.210	-1.201	-1.191	-1.182	-1.172	-1.162	-1.152	-1.144	-1.134	-1.125	-1.115	-1.106	-1.098	-1.089	-1.080	-1.072	-1.065	-1.056	-1.049	-1.042	-1.035	-1.030	-1.024	-1.019	-1.014	-1.009	-1.004	-1.000	-0.998	-0.994	-0.991	-0.989	-0.986	-0.984	-0.984	-0.981	-0.980	-0.980	-0.979	-0.980	-0.979	-0.979	-0.979	-0.979	-0.979	-0.979	-0.979	-0.979	-0.979	-0.978	-0.978	-0.978	-0.976	-0.974	-0.972	-0.971	-0.969	-0.966	-0.964	-0.961	-0.958	-0.954	-0.949	-0.945	-0.940	-0.934	-0.929	-0.922	-0.915	-0.909	-0.901	-0.894	-0.885	-0.878	-0.869	-0.860	-0.851	-0.842	-0.834	-0.824	-0.814	-0.805	-0.796	-0.786	-0.775	-0.766	-0.758	-0.748	-0.739	-0.730	-0.720	-0.712	-0.705	-0.698	-0.690	-0.682	-0.676	-0.671	-0.666	-0.661	-0.658	-0.652	-0.650	-0.648	-0.646	-0.645	-0.645	-0.645	-0.648	-0.649	-0.651	-0.654	-0.658	-0.662	-0.668	-0.674	-0.679	-0.685	-0.694	-0.701	-0.709	-0.718	-0.726	-0.735	-0.746	-0.756	-0.766	-0.776	-0.786	-0.798	-0.809	-0.819	-0.830	-0.840	-0.851	-0.861	-0.871	-0.881	-0.891	-0.901	-0.910	-0.918	-0.925	-0.932	-0.940	-0.945	-0.951	-0.955	-0.960	-0.964	-0.966	-0.969	-0.969	-0.970	-0.969	-0.968	-0.966	-0.964	-0.961	-0.956	-0.952	-0.946	-0.940	-0.934	-0.926	-0.920	-0.911	-0.902	-0.894	-0.884	-0.874	-0.862	-0.854	-0.842	-0.832	-0.821	-0.811	-0.800	-0.789	-0.779	-0.769	-0.758	-0.749	-0.740	-0.731	-0.722	-0.715	-0.708	-0.700	-0.694	-0.689	-0.685	-0.680	-0.676	-0.674	-0.672	-0.671	-0.672	-0.672	-0.674	-0.676	-0.679	-0.684	-0.688	-0.694	-0.700	-0.708	-0.715	-0.724	-0.734	-0.744	-0.755	-0.766	-0.780	-0.791	-0.806	-0.819	-0.832	-0.848	-0.861	-0.878	-0.891	-0.908	-0.922	-0.938	-0.954	-0.969	-0.984	-0.999	-1.014	-1.028	-1.041	-1.056	-1.069	-1.081	-1.094	-1.105	-1.115	-1.126	-1.135	-1.144	-1.150	-1.158	-1.162	-1.169	-1.172	-1.175	-1.178	-1.178	-1.178	-1.176	-1.174	-1.171	-1.166	-1.161	-1.154	-1.146	-1.139	-1.130	-1.120	-1.109	-1.098	-1.084	-1.071	-1.056	-1.042	-1.026	-1.010	-0.995	-0.978	-0.960	-0.942	-0.924	-0.906	-0.888	-0.870	-0.851	-0.832	-0.814	-0.795	-0.776	-0.758	-0.740	-0.721	-0.704	-0.686	-0.669	-0.654	-0.636	-0.621	-0.608	-0.592	-0.579	-0.565	-0.552	-0.541	-0.529	-0.519	-0.507	-0.498	-0.489	-0.480	-0.472	-0.465	-0.459	-0.451	-0.445	-0.441	-0.436	-0.432	-0.426	-0.424	-0.420	-0.416	-0.415	-0.412	-0.410	-0.409	-0.408	-0.405	-0.404	-0.402	-0.401	-0.400	-0.399	-0.398	-0.396	-0.395	-0.394	-0.394	-0.391	-0.391	-0.390	-0.389	-0.388	-0.386	-0.384	-0.384	-0.382	-0.381	-0.380	-0.378	-0.376	-0.375	-0.372	-0.371	-0.370	-0.369	-0.366	-0.366	-0.364	-0.364	-0.361	-0.360	-0.360	-0.359	-0.358	-0.358	-0.358	-0.356	-0.356	-0.358	-0.356	-0.358	-0.358	-0.359	-0.360	-0.360	-0.362	-0.364	-0.365	-0.368	-0.369	-0.371	-0.372	-0.375	-0.378	-0.380	-0.381	-0.384	-0.386	-0.390	-0.392	-0.395	-0.398	-0.401	-0.405	-0.408	-0.410	-0.412	-0.418	-0.421	-0.424	-0.428	-0.431	-0.435	-0.439	-0.442	-0.446	-0.450	-0.454	-0.458	-0.462	-0.466	-0.469	-0.474	-0.478	-0.482	-0.486	-0.491	-0.495	-0.499	-0.502	-0.506	-0.511	-0.514	-0.518	-0.521	-0.526	-0.530	-0.534	-0.539	-0.542	-0.545	-0.548	-0.551	-0.555	-0.559	-0.560	-0.564	-0.565	-0.568	-0.570	-0.571	-0.574	-0.575	-0.575	-0.578	-0.578	-0.579	-0.578	-0.579	-0.578	-0.576	-0.576	-0.575	-0.574	-0.571	-0.570	-0.569	-0.566	-0.564	-0.561	-0.559	-0.556	-0.554	-0.550	-0.548	-0.544	-0.541	-0.538	-0.535	-0.531	-0.529	-0.525	-0.522	-0.519	-0.515	-0.514	-0.510	-0.507	-0.504	-0.501	-0.499	-0.496	-0.494	-0.491	-0.489	-0.486	-0.484	-0.482	-0.479	-0.478	-0.474	-0.471	-0.469	-0.465	-0.464	-0.459	-0.456	-0.452	-0.449	-0.445	-0.440	-0.436	-0.431	-0.426	-0.421	-0.416	-0.409	-0.404	-0.395	-0.389	-0.380	-0.374	-0.364	-0.356	-0.346	-0.336	-0.326	-0.316	-0.306	-0.295	-0.284	-0.272	-0.260	-0.249	-0.236	-0.224	-0.211	-0.199	-0.185	-0.174	-0.161	-0.149	-0.138	-0.125	-0.114	-0.102	-0.091	-0.080	-0.070	-0.060	-0.050	-0.041	-0.034	-0.026	-0.019	-0.012	-0.006	0.000	0.004	0.008	0.010	0.012	0.014	0.015	0.014	0.012	0.011	0.008	0.005	-0.001	-0.006	-0.012	-0.019	-0.026	-0.035	-0.044	-0.054	-0.065	-0.076	-0.088	-0.100	-0.112	-0.126	-0.140	-0.154	-0.169	-0.184	-0.199	-0.215	-0.231	-0.249	-0.265	-0.282	-0.299	-0.316	-0.332	-0.351	-0.368	-0.385	-0.404	-0.421	-0.438	-0.455	-0.472	-0.489	-0.505	-0.522	-0.538	-0.555	-0.570	-0.586	-0.600	-0.616	-0.631	-0.645	-0.659	-0.674	-0.688	-0.700	-0.714	-0.725	-0.739	-0.749	-0.761	-0.772	-0.782	-0.795	-0.804	-0.814	-0.824	-0.832	-0.841	-0.850	-0.858	-0.865	-0.872	-0.880	-0.886	-0.891	-0.896	-0.901	-0.905	-0.909	-0.912	-0.915	-0.919	-0.920	-0.921	-0.922	-0.922	-0.921	-0.919	-0.916	-0.914	-0.911	-0.906	-0.901	-0.895	-0.889	-0.881	-0.874	-0.865	-0.855	-0.846	-0.835	-0.822	-0.811	-0.798	-0.784	-0.770	-0.755	-0.740	-0.724	-0.708	-0.691	-0.674	-0.656	-0.638	-0.620	-0.600	-0.581	-0.564	-0.544	-0.524	-0.505	-0.485	-0.468	-0.448	-0.429	-0.411	-0.392	-0.374	-0.356	-0.340	-0.324	-0.308	-0.292	-0.278	-0.264	-0.250	-0.238	-0.225	-0.215	-0.206	-0.196	-0.188	-0.181	-0.175	-0.170	-0.166	-0.162	-0.162	-0.161	-0.161	-0.162	-0.165	-0.168	-0.172	-0.178	-0.184	-0.191	-0.200	-0.209	-0.219	-0.230	-0.242	-0.255	-0.268	-0.281	-0.296	-0.310	-0.326	-0.342	-0.359	-0.375	-0.392	-0.410	-0.428	-0.444	-0.462	-0.480	-0.498	-0.515	-0.531	-0.548	-0.565	-0.580	-0.596	-0.611	-0.626	-0.640	-0.654	-0.666	-0.678	-0.689	-0.699	-0.708	-0.715	-0.721	-0.728	-0.732	-0.736	-0.739	-0.741	-0.741	-0.740	-0.739	-0.735	-0.732	-0.726	-0.720	-0.712	-0.704	-0.694	-0.684	-0.672	-0.659	-0.646	-0.631	-0.616	-0.600	-0.584	-0.566	-0.548	-0.529	-0.510	-0.490	-0.470	-0.449	-0.429	-0.408	-0.386	-0.365	-0.344	-0.322	-0.302	-0.281	-0.260	-0.240	-0.220	-0.200	-0.181	-0.162	-0.144	-0.125	-0.108	-0.091	-0.075	-0.060	-0.045	-0.031	-0.018	-0.005	0.008	0.019	0.030	0.040	0.049	0.058	0.066	0.074	0.080	0.088	0.092	0.099	0.102	0.106	0.110	0.115	0.119	0.121	0.125	0.128	0.131	0.134	0.138	0.140	0.144	0.146	0.149	0.152	0.156	0.159	0.164	0.168	0.172	0.176	0.181	0.186	0.192	0.198	0.205	0.211	0.218	0.224	0.231	0.239	0.248	0.255	0.264	0.271	0.279	0.288	0.296	0.304	0.312	0.321	0.329	0.338	0.344	0.352	0.359	0.365	0.372	0.378	0.384	0.389	0.394	0.398	0.400	0.402	0.405	0.405	0.406	0.405	0.404	0.401	0.399	0.395	0.390	0.384	0.376	0.369	0.361	0.351	0.341	0.330	0.318	0.304	0.290	0.275	0.260	0.244	0.226	0.208	0.189	0.170	0.149	0.129	0.108	0.084	0.061	0.039	0.015	-0.010	-0.034	-0.058	-0.084	-0.109	-0.134	-0.160	-0.185	-0.211	-0.236	-0.262	-0.288	-0.312	-0.338	-0.362	-0.388	-0.412	-0.436	-0.460	-0.482	-0.505	-0.526	-0.549	-0.570	-0.589	-0.610	-0.629	-0.648	-0.664	-0.681	-0.698	-0.714	-0.728	-0.742	-0.755	-0.768	-0.779	-0.789	-0.799	-0.808	-0.815	-0.824	-0.831	-0.836	-0.841	-0.845	-0.850	-0.851	-0.854	-0.854	-0.855	-0.855	-0.852	-0.850	-0.848	-0.844	-0.840	-0.835	-0.829	-0.822	-0.814	-0.808	-0.798	-0.789	-0.780	-0.769	-0.759	-0.745	-0.734	-0.720	-0.706	-0.692	-0.679	-0.662	-0.646	-0.630	-0.614	-0.596	-0.578	-0.560	-0.541	-0.522	-0.504	-0.482	-0.462	-0.444	-0.422	-0.402	-0.381	-0.360	-0.339	-0.319	-0.298	-0.276	-0.255	-0.235	-0.214	-0.192	-0.171	-0.151	-0.131	-0.111	-0.091	-0.072	-0.055	-0.036	-0.018	-0.001	0.016	0.032	0.048	0.062	0.078	0.092	0.105	0.118	0.130	0.142	0.152	0.161	0.171	0.179	0.188	0.195	0.201	0.209	0.212	0.218	0.222	0.225	0.229	0.230	0.231	0.232	0.234	0.234	0.232	0.232	0.231	0.229	0.228	0.224	0.221	0.220	0.216	0.211	0.208	0.204	0.199	0.195	0.189	0.185	0.179	0.174	0.168	0.162	0.156	0.150	0.145	0.138	0.131	0.125	0.116	0.110	0.102	0.094	0.086	0.079	0.070	0.060	0.051	0.042	0.032	0.021	0.011	0.000	-0.012	-0.024	-0.036	-0.050	-0.064	-0.078	-0.091	-0.106	-0.122	-0.140	-0.156	-0.174	-0.191	-0.210	-0.229	-0.249	-0.270	-0.290	-0.311	-0.334	-0.355	-0.379	-0.401	-0.425	-0.449	-0.474	-0.499	-0.524	-0.549	-0.574	-0.600	-0.625	-0.650	-0.675	-0.701	-0.725	-0.750	-0.775	-0.799	-0.824	-0.848	-0.870	-0.892	-0.915	-0.936	-0.958	-0.979	-1.000	-1.019	-1.039	-1.058	-1.074	-1.091	-1.106	-1.120	-1.135	-1.148	-1.160	-1.172	-1.184	-1.194	-1.204	-1.212	-1.220	-1.228	-1.234	-1.240	-1.245	-1.250	-1.255	-1.258	-1.261	-1.262	-1.265	-1.266	-1.269	-1.269	-1.269	-1.269	-1.269	-1.269	-1.268	-1.266	-1.265	-1.264	-1.261	-1.259	-1.256	-1.254	-1.251	-1.249	-1.245	-1.241	-1.239	-1.235	-1.231	-1.228	-1.222	-1.219	-1.214	-1.210	-1.205	-1.199	-1.194	-1.188	-1.182	-1.176	-1.170	-1.164	-1.156	-1.149	-1.141	-1.134	-1.125	-1.119	-1.110	-1.100	-1.091	-1.082	-1.072	-1.064	-1.054	-1.044	-1.035	-1.025	-1.015	-1.005	-0.995	-0.985	-0.975	-0.966	-0.958	-0.949	-0.940	-0.931	-0.924	-0.915	-0.909	-0.901	-0.895	-0.889	-0.884	-0.880	-0.875	-0.871	-0.869	-0.866	-0.865	-0.864	-0.862	-0.864	-0.865	-0.866	-0.870	-0.872	-0.878	-0.880	-0.885	-0.891	-0.898	-0.905	-0.911	-0.919	-0.926	-0.936	-0.945	-0.954	-0.962	-0.974	-0.982	-0.992	-1.002	-1.012	-1.024	-1.035	-1.044	-1.054	-1.065	-1.075	-1.085	-1.096	-1.105	-1.115	-1.125	-1.135	-1.144	-1.151	-1.161	-1.170	-1.178	-1.186	-1.194	-1.201	-1.209	-1.216	-1.224	-1.231	-1.238	-1.245	-1.252	-1.259	-1.266	-1.272	-1.280	-1.288	-1.294	-1.302	-1.310	-1.318	-1.325	-1.334	-1.342	-1.351	-1.360	-1.370	-1.379	-1.389	-1.400	-1.411	-1.421	-1.432	-1.444	-1.455	-1.469	-1.480	-1.494	-1.505	-1.519	-1.531	-1.545	-1.558	-1.572	-1.585	-1.598	-1.611	-1.625	-1.638	-1.650	-1.662	-1.674	-1.685	-1.696	-1.708	-1.718	-1.728	-1.736	-1.744	-1.751	-1.759	-1.765	-1.770	-1.775	-1.778	-1.780	-1.782	-1.785	-1.785	-1.784	-1.782	-1.780	-1.778	-1.772	-1.768	-1.762	-1.755	-1.748	-1.739	-1.730	-1.720	-1.710	-1.699	-1.688	-1.675	-1.662	-1.649	-1.635	-1.621	-1.608	-1.592	-1.578	-1.562	-1.548	-1.532	-1.518	-1.502	-1.489	-1.474	-1.459	-1.444	-1.431	-1.416	-1.404	-1.390	-1.379	-1.365	-1.354	-1.342	-1.331	-1.321	-1.311	-1.302	-1.294	-1.286	-1.279	-1.271	-1.265	-1.259	-1.254	-1.249	-1.244	-1.239	-1.236	-1.232	-1.230	-1.228	-1.225	-1.222	-1.221	-1.220	-1.219	-1.219	-1.216	-1.216	-1.215	-1.215	-1.214	-1.214	-1.212	-1.211	-1.211	-1.210	-1.208	-1.208	-1.205	-1.204	-1.201	-1.199	-1.196	-1.192	-1.190	-1.188	-1.184	-1.181	-1.176	-1.172	-1.168	-1.164	-1.159	-1.154	-1.149	-1.144	-1.138	-1.132	-1.128	-1.121	-1.115	-1.110	-1.104	-1.099	-1.094	-1.088	-1.084	-1.078	-1.072	-1.068	-1.062	-1.059	-1.055	-1.051	-1.046	-1.042	-1.040	-1.036	-1.034	-1.031	-1.029	-1.028	-1.025	-1.024	-1.024	-1.022	-1.022	-1.021	-1.022	-1.022	-1.022	-1.024	-1.026	-1.028	-1.029	-1.030	-1.032	-1.036	-1.039	-1.040	-1.042	-1.046	-1.049	-1.052	-1.055	-1.058	-1.061	-1.062	-1.066	-1.069	-1.072	-1.076	-1.079	-1.082	-1.084	-1.088	-1.090	-1.094	-1.095	-1.099	-1.100	-1.104	-1.105	-1.108	-1.109	-1.111	-1.112	-1.115	-1.116	-1.118	-1.120	-1.121	-1.122	-1.122	-1.124	-1.125	-1.126	-1.126	-1.126	-1.126	-1.126	-1.126	-1.126	-1.126	-1.124	-1.124	-1.122	-1.121	-1.119	-1.116	-1.116	-1.112	-1.110	-1.108	-1.104	-1.101	-1.098	-1.094	-1.089	-1.085	-1.080	-1.075	-1.069	-1.062	-1.056	-1.050	-1.042	-1.035	-1.028	-1.020	-1.012	-1.004	-0.995	-0.985	-0.976	-0.966	-0.956	-0.946	-0.936	-0.926	-0.914	-0.904	-0.894	-0.881	-0.870	-0.859	-0.848	-0.838	-0.825	-0.814	-0.802	-0.792	-0.781	-0.769	-0.760	-0.749	-0.740	-0.731	-0.721	-0.712	-0.706	-0.698	-0.691	-0.685	-0.679	-0.675	-0.671	-0.668	-0.665	-0.662	-0.662	-0.661	-0.662	-0.664	-0.668	-0.670	-0.675	-0.680	-0.685	-0.692	-0.700	-0.710	-0.719	-0.730	-0.741	-0.754	-0.766	-0.781	-0.796	-0.812	-0.828	-0.845	-0.862	-0.881	-0.900	-0.919	-0.939	-0.958	-0.979	-0.999	-1.020	-1.041	-1.062	-1.085	-1.106	-1.128	-1.150	-1.171	-1.192	-1.215	-1.236	-1.258	-1.279	-1.299	-1.319	-1.340	-1.359	-1.378	-1.396	-1.414	-1.431	-1.448	-1.465	-1.480	-1.495	-1.510	-1.522	-1.536	-1.549	-1.559	-1.570	-1.580	-1.590	-1.598	-1.606	-1.614	-1.621	-1.626	-1.631	-1.636	-1.640	-1.642	-1.646	-1.649	-1.651	-1.651	-1.652	-1.652	-1.652	-1.651	-1.650	-1.649	-1.648	-1.645	-1.644	-1.640	-1.638	-1.632	-1.630	-1.625	-1.622	-1.619	-1.614	-1.609	-1.604	-1.600	-1.594	-1.589	-1.584	-1.579	-1.572	-1.566	-1.560	-1.555	-1.549	-1.542	-1.535	-1.529	-1.521	-1.515	-1.508	-1.501	-1.494	-1.486	-1.478	-1.470	-1.462	-1.454	-1.446	-1.438	-1.429	-1.421	-1.411	-1.404	-1.395	-1.386	-1.378	-1.369	-1.360	-1.351	-1.342	-1.334	-1.325	-1.316	-1.309	-1.299	-1.291	-1.284	-1.276	-1.269	-1.261	-1.252	-1.246	-1.241	-1.235	-1.229	-1.224	-1.219	-1.215	-1.211	-1.208	-1.205	-1.202	-1.200	-1.200	-1.199	-1.199	-1.198	-1.199	-1.201	-1.201	-1.204	-1.208	-1.211	-1.214	-1.219	-1.224	-1.229	-1.235	-1.242	-1.249	-1.255	-1.262	-1.271	-1.280	-1.288	-1.298	-1.308	-1.316	-1.325	-1.335	-1.346	-1.355	-1.366	-1.376	-1.388	-1.399	-1.410	-1.420	-1.431	-1.442	-1.454	-1.464	-1.476	-1.488	-1.499	-1.509	-1.521	-1.531	-1.542	-1.554	-1.564	-1.576	-1.586	-1.598	-1.608	-1.619	-1.629	-1.639	-1.651	-1.661	-1.671	-1.682	-1.692	-1.704	-1.715	-1.724	-1.735	-1.746	-1.758	-1.769	-1.780	-1.791	-1.802	-1.815	-1.828	-1.840	-1.851	-1.865	-1.878	-1.891	-1.904	-1.919	-1.932	-1.948	-1.962	-1.978	-1.994	-2.009	-2.024	-2.040	-2.056	-2.074	-2.090	-2.106	-2.124	-2.140	-2.158	-2.174	-2.192	-2.209	-2.226	-2.242	-2.259	-2.276	-2.292	-2.309	-2.324	-2.339	-2.355	-2.369	-2.382	-2.396	-2.408	-2.421	-2.431	-2.441	-2.451	-2.460	-2.469	-2.475	-2.481	-2.486	-2.491	-2.494	-2.495	-2.496	-2.495	-2.495	-2.492	-2.490	-2.485	-2.479	-2.472	-2.465	-2.456	-2.446	-2.436	-2.425	-2.411	-2.399	-2.384	-2.369	-2.354	-2.336	-2.318	-2.301	-2.282	-2.264	-2.244	-2.225	-2.206	-2.186	-2.165	-2.146	-2.125	-2.105	-2.085	-2.066	-2.046	-2.026	-2.007	-1.990	-1.972	-1.955	-1.939	-1.922	-1.908	-1.892	-1.879	-1.866	-1.855	-1.844	-1.832	-1.824	-1.816	-1.809	-1.802	-1.796	-1.791	-1.789	-1.785	-1.782	-1.782	-1.782	-1.782	-1.782	-1.786	-1.789	-1.792	-1.795	-1.801	-1.806	-1.812	-1.820	-1.826	-1.834	-1.841	-1.850	-1.860	-1.868	-1.879	-1.888	-1.899	-1.909	-1.920	-1.931	-1.942	-1.954	-1.965	-1.979	-1.990	-2.002	-2.015	-2.027	-2.041	-2.054	-2.068	-2.081	-2.095	-2.109	-2.122	-2.136	-2.150	-2.165	-2.181	-2.196	-2.210	-2.226	-2.241	-2.256	-2.274	-2.289	-2.305	-2.321	-2.338	-2.355	-2.371	-2.389	-2.405	-2.421	-2.439	-2.456	-2.474	-2.490	-2.506	-2.524	-2.540	-2.556	-2.574	-2.589	-2.605	-2.621	-2.636	-2.651	-2.666	-2.681	-2.695	-2.710	-2.722	-2.735	-2.748	-2.759	-2.770	-2.781	-2.790	-2.799	-2.809	-2.818	-2.824	-2.831	-2.836	-2.842	-2.848	-2.851	-2.855	-2.858	-2.861	-2.862	-2.864	-2.864	-2.865	-2.864	-2.862	-2.861	-2.859	-2.856	-2.854	-2.850	-2.846	-2.841	-2.838	-2.832	-2.828	-2.821	-2.816	-2.810	-2.804	-2.798	-2.791	-2.785	-2.778	-2.771	-2.764	-2.758	-2.750	-2.742	-2.735	-2.728	-2.720	-2.714	-2.706	-2.699	-2.692	-2.684	-2.678	-2.670	-2.662	-2.655	-2.649	-2.641	-2.634	-2.626	-2.620	-2.611	-2.605	-2.598	-2.589	-2.582	-2.574	-2.568	-2.559	-2.551	-2.544	-2.535	-2.528	-2.519	-2.510	-2.502	-2.494	-2.485	-2.476	-2.468	-2.459	-2.451	-2.441	-2.432	-2.425	-2.415	-2.408	-2.399	-2.391	-2.381	-2.374	-2.365	-2.359	-2.351	-2.345	-2.338	-2.331	-2.326	-2.320	-2.315	-2.310	-2.306	-2.301	-2.299	-2.296	-2.294	-2.292	-2.291	-2.291	-2.291	-2.292	-2.294	-2.296	-2.299	-2.304	-2.308	-2.314	-2.319	-2.325	-2.332	-2.340	-2.349	-2.359	-2.368	-2.379	-2.390	-2.402	-2.415	-2.428	-2.441	-2.456	-2.471	-2.486	-2.502	-2.519	-2.536	-2.552	-2.570	-2.589	-2.608	-2.625	-2.645	-2.664	-2.684	-2.704	-2.724	-2.744	-2.764	-2.784	-2.805	-2.826	-2.848	-2.868	-2.889	-2.909	-2.931	-2.951	-2.972	-2.994	-3.014	-3.036	-3.056	-3.076	-3.096	-3.118	-3.136	-3.156	-3.176	-3.195	-3.215	-3.235	-3.254	-3.274	-3.292	-3.311	-3.330	-3.349	-3.366	-3.384	-3.402	-3.421	-3.438	-3.455	-3.472	-3.488	-3.505	-3.521	-3.538	-3.552	-3.568	-3.582	-3.598	-3.612	-3.625	-3.640	-3.652	-3.665	-3.676	-3.689	-3.701	-3.712	-3.722	-3.734	-3.744	-3.752	-3.761	-3.770	-3.778	-3.784	-3.791	-3.796	-3.801	-3.806	-3.810	-3.814	-3.816	-3.818	-3.820	-3.821	-3.821	-3.820	-3.819	-3.818	-3.814	-3.810	-3.806	-3.802	-3.798	-3.791	-3.785	-3.776	-3.769	-3.760	-3.751	-3.741	-3.731	-3.720	-3.709	-3.698	-3.685	-3.672	-3.659	-3.645	-3.631	-3.616	-3.602	-3.586	-3.571	-3.555	-3.539	-3.522	-3.505	-3.490	-3.472	-3.455	-3.438	-3.420	-3.402	-3.385	-3.368	-3.350	-3.332	-3.315	-3.298	-3.280	-3.262	-3.246	-3.229	-3.211	-3.195	-3.179	-3.161	-3.145	-3.129	-3.115	-3.100	-3.085	-3.071	-3.058	-3.044	-3.030	-3.018	-3.005	-2.992	-2.981	-2.970	-2.960	-2.948	-2.938	-2.929	-2.920	-2.910	-2.901	-2.892	-2.884	-2.878	-2.869	-2.861	-2.854	-2.848	-2.841	-2.834	-2.829	-2.822	-2.818	-2.812	-2.808	-2.801	-2.798	-2.792	-2.788	-2.782	-2.778	-2.774	-2.770	-2.764	-2.760	-2.756	-2.750	-2.746	-2.741	-2.738	-2.732	-2.729	-2.725	-2.720	-2.715	-2.710	-2.706	-2.702	-2.696	-2.692	-2.689	-2.684	-2.681	-2.676	-2.672	-2.669	-2.665	-2.661	-2.658	-2.655	-2.652	-2.648	-2.646	-2.644	-2.640	-2.639	-2.638	-2.635	-2.635	-2.632	-2.632	-2.631	-2.631	-2.630	-2.630	-2.631	-2.631	-2.634	-2.635	-2.636	-2.638	-2.640	-2.642	-2.644	-2.646	-2.650	-2.654	-2.656	-2.660	-2.664	-2.668	-2.671	-2.675	-2.680	-2.684	-2.689	-2.692	-2.698	-2.702	-2.706	-2.711	-2.715	-2.720	-2.724	-2.729	-2.732	-2.738	-2.741	-2.745	-2.749	-2.754	-2.758	-2.761	-2.765	-2.768	-2.772	-2.774	-2.778	-2.781	-2.784	-2.785	-2.788	-2.790	-2.792	-2.794	-2.796	-2.798	-2.798	-2.799	-2.800	-2.800	-2.800	-2.800	-2.799	-2.799	-2.796	-2.795	-2.792	-2.790	-2.788	-2.785	-2.781	-2.778	-2.775	-2.770	-2.766	-2.760	-2.755	-2.749	-2.744	-2.738	-2.731	-2.724	-2.716	-2.709	-2.701	-2.692	-2.684	-2.675	-2.666	-2.658	-2.648	-2.638	-2.628	-2.616	-2.606	-2.596	-2.585	-2.575	-2.564	-2.552	-2.540	-2.530	-2.519	-2.506	-2.496	-2.484	-2.472	-2.461	-2.450	-2.439	-2.428	-2.418	-2.405	-2.394	-2.384	-2.374	-2.364	-2.352	-2.342	-2.332	-2.322	-2.312	-2.304	-2.294	-2.284	-2.274	-2.265	-2.256	-2.246	-2.239	-2.230	-2.220	-2.211	-2.204	-2.194	-2.186	-2.178	-2.169	-2.160	-2.152	-2.144	-2.136	-2.126	-2.119	-2.111	-2.102	-2.094	-2.086	-2.079	-2.070	-2.062	-2.055	-2.046	-2.040	-2.031	-2.022	-2.016	-2.007	-2.001	-1.992	-1.985	-1.979	-1.971	-1.964	-1.956	-1.949	-1.941	-1.935	-1.928	-1.920	-1.912	-1.906	-1.900	-1.892	-1.886	-1.880	-1.874	-1.868	-1.860	-1.854	-1.849	-1.841	-1.835	-1.829	-1.822	-1.816	-1.810	-1.804	-1.796	-1.790	-1.784	-1.778	-1.770	-1.764	-1.756	-1.749	-1.742	-1.735	-1.728	-1.720	-1.711	-1.704	-1.696	-1.689	-1.680	-1.671	-1.665	-1.656	-1.648	-1.639	-1.631	-1.622	-1.614	-1.605	-1.596	-1.589	-1.580	-1.570	-1.562	-1.552	-1.545	-1.535	-1.528	-1.519	-1.510	-1.501	-1.491	-1.484	-1.475	-1.466	-1.458	-1.449	-1.440	-1.432	-1.426	-1.416	-1.409	-1.401	-1.394	-1.386	-1.379	-1.371	-1.364	-1.358	-1.350	-1.342	-1.336	-1.329	-1.322	-1.315	-1.309	-1.302	-1.295	-1.289	-1.282	-1.276	-1.270	-1.264	-1.258	-1.252	-1.246	-1.240	-1.235	-1.230	-1.225	-1.220	-1.214	-1.210	-1.204	-1.200	-1.196	-1.191	-1.186	-1.182	-1.179	-1.174	-1.171	-1.168	-1.164	-1.160	-1.156	-1.154	-1.151	-1.149	-1.146	-1.144	-1.141	-1.139	-1.136	-1.134	-1.131	-1.129	-1.128	-1.125	-1.122	-1.120	-1.118	-1.115	-1.112	-1.109	-1.106	-1.102	-1.100	-1.096	-1.092	-1.088	-1.082	-1.078	-1.072	-1.066	-1.060	-1.052	-1.045	-1.039	-1.030	-1.020	-1.011	-1.002	-0.991	-0.981	-0.971	-0.959	-0.946	-0.934	-0.921	-0.908	-0.894	-0.879	-0.865	-0.850	-0.834	-0.819	-0.804	-0.788	-0.771	-0.755	-0.739	-0.724	-0.709	-0.692	-0.678	-0.662	-0.648	-0.632	-0.619	-0.604	-0.591	-0.579	-0.566	-0.554	-0.542	-0.532	-0.522	-0.512	-0.505	-0.498	-0.492	-0.488	-0.482	-0.478	-0.475	-0.474	-0.471	-0.471	-0.472	-0.474	-0.478	-0.482	-0.486	-0.491	-0.499	-0.506	-0.514	-0.524	-0.535	-0.545	-0.558	-0.570	-0.582	-0.596	-0.611	-0.625	-0.641	-0.658	-0.674	-0.691	-0.709	-0.728	-0.745	-0.764	-0.784	-0.804	-0.822	-0.844	-0.865	-0.885	-0.908	-0.929	-0.950	-0.972	-0.995	-1.018	-1.040	-1.064	-1.086	-1.111	-1.134	-1.159	-1.181	-1.206	-1.231	-1.255	-1.280	-1.306	-1.331	-1.356	-1.382	-1.409	-1.435	-1.461	-1.488	-1.515	-1.541	-1.569	-1.596	-1.624	-1.650	-1.678	-1.705	-1.734	-1.761	-1.788	-1.815	-1.842	-1.870	-1.895	-1.922	-1.948	-1.974	-1.998	-2.022	-2.046	-2.070	-2.092	-2.115	-2.136	-2.156	-2.175	-2.192	-2.210	-2.226	-2.242	-2.256	-2.268	-2.280	-2.290	-2.299	-2.306	-2.312	-2.318	-2.320	-2.322	-2.322	-2.322	-2.320	-2.316	-2.311	-2.304	-2.296	-2.288	-2.278	-2.268	-2.254	-2.241	-2.226	-2.211	-2.195	-2.179	-2.161	-2.142	-2.122	-2.104	-2.082	-2.062	-2.040	-2.019	-1.998	-1.976	-1.954	-1.934	-1.912	-1.891	-1.871	-1.850	-1.831	-1.810	-1.792	-1.774	-1.756	-1.740	-1.724	-1.709	-1.695	-1.681	-1.668	-1.656	-1.645	-1.636	-1.626	-1.618	-1.610	-1.604	-1.599	-1.594	-1.590	-1.588	-1.584	-1.582	-1.581	-1.581	-1.581	-1.581	-1.582	-1.584	-1.586	-1.588	-1.591	-1.592	-1.596	-1.599	-1.602	-1.605	-1.609	-1.612	-1.615	-1.618	-1.621	-1.622	-1.625	-1.626	-1.629	-1.629	-1.631	-1.631	-1.631	-1.631	-1.631	-1.629	-1.629	-1.628	-1.625	-1.622	-1.620	-1.618	-1.615	-1.611	-1.609	-1.606	-1.602	-1.599	-1.595	-1.591	-1.588	-1.585	-1.581	-1.578	-1.575	-1.572	-1.569	-1.568	-1.565	-1.562	-1.561	-1.560	-1.560	-1.560	-1.560	-1.560	-1.561	-1.562	-1.565	-1.566	-1.569	-1.572	-1.574	-1.578	-1.582	-1.586	-1.591	-1.596	-1.601	-1.608	-1.614	-1.619	-1.626	-1.632	-1.638	-1.645	-1.651	-1.658	-1.664	-1.671	-1.678	-1.684	-1.690	-1.696	-1.704	-1.710	-1.715	-1.722	-1.728	-1.734	-1.740	-1.746	-1.751	-1.756	-1.762	-1.768	-1.772	-1.778	-1.782	-1.786	-1.791	-1.796	-1.801	-1.805	-1.810	-1.814	-1.819	-1.824	-1.828	-1.832	-1.836	-1.841	-1.846	-1.850	-1.855	-1.860	-1.864	-1.869	-1.872	-1.876	-1.881	-1.886	-1.890	-1.895	-1.899	-1.902	-1.908	-1.911	-1.916	-1.920	-1.924	-1.926	-1.930	-1.932	-1.936	-1.939	-1.941	-1.944	-1.946	-1.949	-1.951	-1.952	-1.954	-1.955	-1.955	-1.956	-1.958	-1.958	-1.958	-1.958	-1.956	-1.958	-1.955	-1.954	-1.952	-1.951	-1.950	-1.948	-1.948	-1.945	-1.942	-1.940	-1.938	-1.936	-1.932	-1.930	-1.926	-1.924	-1.921	-1.918	-1.914	-1.910	-1.908	-1.904	-1.899	-1.896	-1.891	-1.886	-1.882	-1.878	-1.874	-1.869	-1.864	-1.859	-1.854	-1.849	-1.842	-1.836	-1.831	-1.825	-1.819	-1.811	-1.805	-1.798	-1.790	-1.784	-1.775	-1.768	-1.759	-1.751	-1.742	-1.734	-1.725	-1.716	-1.708	-1.698	-1.689	-1.679	-1.669	-1.660	-1.649	-1.639	-1.629	-1.619	-1.609	-1.599	-1.589	-1.579	-1.570	-1.559	-1.549	-1.539	-1.530	-1.520	-1.511	-1.501	-1.492	-1.482	-1.472	-1.464	-1.454	-1.445	-1.436	-1.428	-1.419	-1.410	-1.401	-1.392	-1.384	-1.375	-1.368	-1.358	-1.350	-1.341	-1.331	-1.322	-1.312	-1.304	-1.295	-1.286	-1.276	-1.266	-1.255	-1.245	-1.235	-1.222	-1.212	-1.200	-1.188	-1.176	-1.165	-1.152	-1.140	-1.128	-1.115	-1.101	-1.089	-1.075	-1.061	-1.049	-1.034	-1.021	-1.008	-0.995	-0.981	-0.969	-0.956	-0.944	-0.930	-0.919	-0.908	-0.895	-0.885	-0.875	-0.864	-0.855	-0.846	-0.838	-0.830	-0.824	-0.818	-0.811	-0.808	-0.804	-0.800	-0.798	-0.796	-0.795	-0.795	-0.796	-0.796	-0.799	-0.802	-0.805	-0.809	-0.815	-0.821	-0.826	-0.834	-0.841	-0.850	-0.859	-0.869	-0.878	-0.889	-0.900	-0.910	-0.922	-0.934	-0.946	-0.958	-0.971	-0.984	-0.998	-1.010	-1.022	-1.038	-1.050	-1.062	-1.078	-1.090	-1.102	-1.115	-1.128	-1.140	-1.151	-1.164	-1.176	-1.189	-1.200	-1.211	-1.221	-1.232	-1.244	-1.252	-1.262	-1.272	-1.281	-1.289	-1.298	-1.306	-1.314	-1.321	-1.328	-1.335	-1.342	-1.349	-1.356	-1.361	-1.368	-1.372	-1.378	-1.384	-1.389	-1.394	-1.399	-1.404	-1.409	-1.412	-1.418	-1.422	-1.426	-1.431	-1.435	-1.440	-1.445	-1.450	-1.455	-1.459	-1.465	-1.469	-1.475	-1.480	-1.485	-1.490	-1.496	-1.501	-1.508	-1.514	-1.519	-1.525	-1.531	-1.538	-1.544	-1.550	-1.558	-1.565	-1.571	-1.578	-1.585	-1.591	-1.598	-1.604	-1.610	-1.618	-1.624	-1.630	-1.638	-1.642	-1.648	-1.654	-1.659	-1.662	-1.669	-1.672	-1.675	-1.680	-1.682	-1.686	-1.688	-1.690	-1.690	-1.692	-1.692	-1.692	-1.691	-1.690	-1.689	-1.685	-1.682	-1.678	-1.672	-1.668	-1.661	-1.655	-1.648	-1.640	-1.631	-1.621	-1.612	-1.601	-1.591	-1.580	-1.568	-1.555	-1.541	-1.528	-1.514	-1.500	-1.485	-1.470	-1.455	-1.438	-1.422	-1.406	-1.390	-1.374	-1.358	-1.341	-1.325	-1.309	-1.292	-1.275	-1.260	-1.245	-1.229	-1.214	-1.199	-1.185	-1.170	-1.158	-1.144	-1.132	-1.120	-1.109	-1.096	-1.086	-1.076	-1.068	-1.058	-1.050	-1.042	-1.035	-1.028	-1.022	-1.016	-1.011	-1.008	-1.004	-1.000	-0.998	-0.994	-0.992	-0.991	-0.990	-0.990	-0.989	-0.989	-0.988	-0.989	-0.989	-0.990	-0.991	-0.991	-0.992	-0.995	-0.996	-0.998	-0.999	-1.000	-1.001	-1.004	-1.005	-1.006	-1.008	-1.009	-1.011	-1.011	-1.014	-1.014	-1.016	-1.016	-1.019	-1.019	-1.020	-1.020	-1.022	-1.022	-1.022	-1.024	-1.024	-1.025	-1.025	-1.026	-1.028	-1.028	-1.029	-1.029	-1.030	-1.030	-1.031	-1.032	-1.034	-1.034	-1.035	-1.036	-1.038	-1.040	-1.041	-1.042	-1.044	-1.045	-1.046	-1.048	-1.050	-1.051	-1.054	-1.055	-1.058	-1.058	-1.059	-1.061	-1.062	-1.064	-1.065	-1.066	-1.069	-1.070	-1.070	-1.070	-1.070	-1.071	-1.071	-1.072	-1.072	-1.072	-1.071	-1.071	-1.070	-1.069	-1.069	-1.066	-1.066	-1.064	-1.061	-1.060	-1.058	-1.054	-1.051	-1.049	-1.045	-1.041	-1.038	-1.034	-1.030	-1.028	-1.024	-1.019	-1.015	-1.010	-1.005	-1.001	-0.998	-0.992	-0.989	-0.984	-0.980	-0.975	-0.970	-0.965	-0.961	-0.958	-0.954	-0.949	-0.944	-0.940	-0.936	-0.932	-0.929	-0.925	-0.922	-0.919	-0.916	-0.911	-0.909	-0.906	-0.904	-0.901	-0.899	-0.896	-0.895	-0.892	-0.891	-0.889	-0.888	-0.886	-0.885	-0.884	-0.884	-0.882	-0.882	-0.881	-0.881	-0.880	-0.881	-0.881	-0.881	-0.881	-0.884	-0.884	-0.886	-0.888	-0.889	-0.891	-0.892	-0.894	-0.898	-0.900	-0.902	-0.905	-0.909	-0.911	-0.914	-0.918	-0.920	-0.925	-0.928	-0.932	-0.936	-0.940	-0.945	-0.949	-0.952	-0.958	-0.961	-0.966	-0.971	-0.976	-0.981	-0.988	-0.992	-0.998	-1.002	-1.008	-1.012	-1.019	-1.024	-1.030	-1.034	-1.040	-1.045	-1.050	-1.056	-1.062	-1.068	-1.074	-1.080	-1.084	-1.090	-1.096	-1.102	-1.108	-1.115	-1.121	-1.126	-1.131	-1.139	-1.144	-1.150	-1.156	-1.162	-1.168	-1.174	-1.180	-1.186	-1.191	-1.196	-1.202	-1.208	-1.214	-1.219	-1.222	-1.228	-1.232	-1.236	-1.241	-1.244	-1.248	-1.251	-1.255	-1.256	-1.259	-1.260	-1.262	-1.264	-1.264	-1.264	-1.264	-1.262	-1.261	-1.260	-1.258	-1.255	-1.251	-1.248	-1.242	-1.238	-1.231	-1.225	-1.219	-1.211	-1.202	-1.195	-1.186	-1.178	-1.168	-1.156	-1.146	-1.134	-1.124	-1.111	-1.099	-1.088	-1.074	-1.060	-1.049	-1.034	-1.021	-1.009	-0.995	-0.981	-0.968	-0.955	-0.940	-0.928	-0.914	-0.901	-0.889	-0.875	-0.862	-0.852	-0.841	-0.830	-0.820	-0.810	-0.800	-0.791	-0.782	-0.775	-0.766	-0.759	-0.751	-0.746	-0.740	-0.735	-0.730	-0.725	-0.721	-0.716	-0.712	-0.710	-0.706	-0.704	-0.701	-0.699	-0.696	-0.696	-0.694	-0.692	-0.691	-0.690	-0.688	-0.688	-0.685	-0.684	-0.682	-0.680	-0.678	-0.676	-0.674	-0.671	-0.669	-0.665	-0.662	-0.659	-0.655	-0.651	-0.646	-0.641	-0.636	-0.631	-0.626	-0.620	-0.615	-0.608	-0.601	-0.594	-0.588	-0.580	-0.572	-0.565	-0.558	-0.550	-0.542	-0.535	-0.526	-0.519	-0.510	-0.502	-0.495	-0.486	-0.479	-0.471	-0.462	-0.455	-0.448	-0.439	-0.432	-0.426	-0.419	-0.412	-0.405	-0.399	-0.392	-0.388	-0.381	-0.376	-0.371	-0.365	-0.361	-0.358	-0.352	-0.349	-0.346	-0.341	-0.339	-0.335	-0.332	-0.330	-0.328	-0.326	-0.324	-0.321	-0.320	-0.320	-0.319	-0.318	-0.316	-0.316	-0.315	-0.315	-0.315	-0.315	-0.318	-0.318	-0.318	-0.319	-0.320	-0.321	-0.324	-0.325	-0.328	-0.329	-0.331	-0.334	-0.335	-0.339	-0.341	-0.344	-0.345	-0.349	-0.351	-0.354	-0.356	-0.359	-0.361	-0.365	-0.368	-0.370	-0.374	-0.376	-0.379	-0.380	-0.382	-0.384	-0.386	-0.388	-0.389	-0.390	-0.391	-0.391	-0.390	-0.390	-0.390	-0.388	-0.385	-0.382	-0.380	-0.378	-0.372	-0.370	-0.364	-0.359	-0.352	-0.346	-0.340	-0.332	-0.325	-0.316	-0.306	-0.298	-0.288	-0.278	-0.266	-0.255	-0.244	-0.231	-0.220	-0.208	-0.194	-0.182	-0.169	-0.158	-0.144	-0.131	-0.118	-0.106	-0.094	-0.081	-0.069	-0.058	-0.046	-0.035	-0.025	-0.016	-0.008	0.001	0.009	0.015	0.022	0.028	0.031	0.036	0.040	0.042	0.044	0.045	0.046	0.045	0.042	0.040	0.038	0.034	0.029	0.024	0.018	0.011	0.005	-0.004	-0.011	-0.021	-0.030	-0.040	-0.049	-0.060	-0.070	-0.081	-0.091	-0.102	-0.114	-0.124	-0.135	-0.145	-0.155	-0.165	-0.175	-0.185	-0.194	-0.202	-0.211	-0.219	-0.226	-0.234	-0.241	-0.248	-0.254	-0.258	-0.262	-0.268	-0.271	-0.275	-0.276	-0.279	-0.280	-0.281	-0.282	-0.281	-0.282	-0.281	-0.280	-0.279	-0.278	-0.275	-0.272	-0.269	-0.266	-0.264	-0.261	-0.258	-0.255	-0.251	-0.248	-0.245	-0.241	-0.239	-0.238	-0.234	-0.231	-0.230	-0.229	-0.226	-0.225	-0.225	-0.225	-0.225	-0.228	-0.229	-0.230	-0.232	-0.235	-0.239	-0.242	-0.248	-0.252	-0.259	-0.264	-0.271	-0.280	-0.289	-0.298	-0.306	-0.318	-0.328	-0.339	-0.350	-0.364	-0.376	-0.390	-0.405	-0.420	-0.434	-0.450	-0.468	-0.484	-0.501	-0.519	-0.536	-0.555	-0.574	-0.592	-0.611	-0.631	-0.650	-0.670	-0.689	-0.710	-0.729	-0.749	-0.768	-0.786	-0.808	-0.826	-0.845	-0.862	-0.881	-0.900	-0.918	-0.935	-0.952	-0.968	-0.984	-1.000	-1.015	-1.029	-1.044	-1.056	-1.069	-1.081	-1.094	-1.104	-1.115	-1.124	-1.132	-1.141	-1.149	-1.156	-1.162	-1.169	-1.175	-1.180	-1.182	-1.188	-1.190	-1.191	-1.194	-1.195	-1.196	-1.196	-1.196	-1.195	-1.194	-1.194	-1.191	-1.189	-1.186	-1.184	-1.181	-1.178	-1.175	-1.170	-1.166	-1.162	-1.158	-1.154	-1.149	-1.144	-1.139	-1.134	-1.129	-1.125	-1.119	-1.115	-1.110	-1.104	-1.099	-1.092	-1.089	-1.082	-1.078	-1.074	-1.068	-1.064	-1.059	-1.055	-1.051	-1.046	-1.044	-1.040	-1.038	-1.034	-1.032	-1.031	-1.030	-1.029	-1.028	-1.028	-1.028	-1.029	-1.030	-1.032	-1.034	-1.038	-1.041	-1.044	-1.050	-1.055	-1.060	-1.068	-1.074	-1.081	-1.090	-1.099	-1.109	-1.119	-1.128	-1.140	-1.151	-1.162	-1.175	-1.188	-1.201	-1.215	-1.228	-1.241	-1.255	-1.269	-1.282	-1.296	-1.311	-1.324	-1.338	-1.351	-1.364	-1.376	-1.390	-1.401	-1.412	-1.424	-1.432	-1.442	-1.451	-1.460	-1.466	-1.472	-1.480	-1.484	-1.488	-1.491	-1.494	-1.495	-1.496	-1.495	-1.495	-1.492	-1.490	-1.486	-1.481	-1.478	-1.472	-1.466	-1.459	-1.451	-1.442	-1.434	-1.425	-1.415	-1.405	-1.395	-1.384	-1.372	-1.361	-1.350	-1.339	-1.328	-1.319	-1.308	-1.298	-1.286	-1.276	-1.266	-1.256	-1.248	-1.239	-1.230	-1.221	-1.214	-1.208	-1.200	-1.194	-1.188	-1.181	-1.178	-1.174	-1.169	-1.165	-1.162	-1.159	-1.158	-1.155	-1.152	-1.151	-1.150	-1.150	-1.149	-1.149	-1.148	-1.149	-1.148	-1.148	-1.146	-1.148	-1.146	-1.146	-1.146	-1.145	-1.144	-1.144	-1.142	-1.141	-1.140	-1.139	-1.138	-1.135	-1.131	-1.129	-1.126	-1.122	-1.120	-1.116	-1.112	-1.108	-1.102	-1.099	-1.094	-1.088	-1.084	-1.078	-1.071	-1.065	-1.059	-1.054	-1.046	-1.040	-1.034	-1.028	-1.020	-1.014	-1.006	-1.001	-0.994	-0.988	-0.980	-0.974	-0.966	-0.961	-0.954	-0.948	-0.941	-0.934	-0.928	-0.921	-0.915	-0.909	-0.902	-0.896	-0.890	-0.884	-0.878	-0.871	-0.864	-0.858	-0.851	-0.844	-0.836	-0.830	-0.822	-0.815	-0.808	-0.801	-0.792	-0.784	-0.776	-0.768	-0.759	-0.750	-0.741	-0.730	-0.720	-0.711	-0.700	-0.689	-0.678	-0.666	-0.655	-0.642	-0.630	-0.618	-0.604	-0.590	-0.575	-0.561	-0.546	-0.531	-0.516	-0.500	-0.485	-0.469	-0.452	-0.435	-0.419	-0.401	-0.384	-0.368	-0.349	-0.330	-0.312	-0.294	-0.275	-0.256	-0.238	-0.218	-0.199	-0.180	-0.161	-0.142	-0.124	-0.105	-0.086	-0.068	-0.050	-0.031	-0.014	0.002	0.020	0.038	0.054	0.070	0.085	0.101	0.116	0.130	0.144	0.158	0.169	0.181	0.194	0.205	0.215	0.224	0.232	0.241	0.249	0.256	0.262	0.268	0.272	0.278	0.280	0.284	0.286	0.288	0.289	0.289	0.289	0.289	0.286	0.286	0.284	0.281	0.279	0.275	0.271	0.268	0.264	0.260	0.256	0.251	0.246	0.242	0.238	0.232	0.228	0.224	0.219	0.215	0.210	0.205	0.202	0.199	0.195	0.192	0.190	0.186	0.184	0.182	0.181	0.179	0.178	0.176	0.176	0.176	0.175	0.175	0.175	0.176	0.176	0.178	0.179	0.180	0.181	0.182	0.184	0.186	0.188	0.189	0.190	0.191	0.194	0.194	0.196	0.199	0.199	0.201	0.201	0.204	0.204	0.205	0.206	0.206	0.208	0.209	0.209	0.209	0.209	0.209	0.209	0.209	0.209	0.209	0.208	0.206	0.206	0.206	0.205	0.204	0.204	0.202	0.201	0.200	0.199	0.198	0.198	0.198	0.196	0.196	0.196	0.195	0.195	0.196	0.196	0.198	0.198	0.199	0.200	0.202	0.205	0.206	0.209	0.211	0.215	0.218	0.221	0.226	0.230	0.235	0.241	0.246	0.252	0.260	0.266	0.275	0.282	0.290	0.300	0.309	0.318	0.326	0.336	0.346	0.358	0.368	0.379	0.390	0.401	0.412	0.425	0.436	0.449	0.460	0.472	0.484	0.495	0.506	0.519	0.529	0.540	0.551	0.561	0.571	0.580	0.590	0.600	0.606	0.615	0.621	0.628	0.634	0.638	0.642	0.646	0.649	0.651	0.652	0.654	0.654	0.652	0.651	0.648	0.645	0.641	0.635	0.630	0.624	0.616	0.609	0.600	0.591	0.581	0.570	0.560	0.548	0.536	0.524	0.511	0.498	0.485	0.470	0.456	0.441	0.428	0.414	0.398	0.382	0.369	0.354	0.340	0.325	0.310	0.295	0.281	0.266	0.251	0.238	0.225	0.210	0.198	0.185	0.171	0.160	0.148	0.135	0.125	0.112	0.101	0.092	0.081	0.071	0.060	0.051	0.041	0.032	0.024	0.015	0.006	-0.002	-0.011	-0.019	-0.028	-0.035	-0.042	-0.052	-0.060	-0.069	-0.076	-0.085	-0.094	-0.101	-0.110	-0.119	-0.128	-0.136	-0.146	-0.154	-0.164	-0.174	-0.184	-0.194	-0.204	-0.215	-0.225	-0.235	-0.246	-0.258	-0.269	-0.280	-0.290	-0.302	-0.314	-0.325	-0.336	-0.349	-0.360	-0.372	-0.384	-0.396	-0.408	-0.418	-0.430	-0.441	-0.451	-0.461	-0.472	-0.481	-0.491	-0.500	-0.507	-0.516	-0.524	-0.531	-0.539	-0.544	-0.550	-0.554	-0.559	-0.561	-0.565	-0.566	-0.566	-0.568	-0.566	-0.566	-0.564	-0.561	-0.558	-0.554	-0.548	-0.541	-0.535	-0.529	-0.520	-0.511	-0.501	-0.490	-0.480	-0.468	-0.456	-0.442	-0.430	-0.416	-0.402	-0.388	-0.372	-0.358	-0.341	-0.326	-0.310	-0.295	-0.279	-0.262	-0.246	-0.231	-0.215	-0.200	-0.185	-0.170	-0.155	-0.141	-0.126	-0.112	-0.099	-0.086	-0.074	-0.062	-0.051	-0.041	-0.031	-0.022	-0.014	-0.005	0.002	0.010	0.018	0.022	0.028	0.032	0.036	0.041	0.044	0.048	0.049	0.050	0.051	0.052	0.054	0.052	0.052	0.051	0.050	0.050	0.049	0.046	0.044	0.041	0.039	0.036	0.034	0.029	0.026	0.022	0.019	0.015	0.011	0.008	0.002	-0.002	-0.006	-0.011	-0.016	-0.021	-0.025	-0.031	-0.036	-0.042	-0.048	-0.054	-0.059	-0.066	-0.072	-0.079	-0.086	-0.094	-0.101	-0.108	-0.116	-0.124	-0.131	-0.140	-0.148	-0.156	-0.166	-0.174	-0.182	-0.191	-0.201	-0.210	-0.220	-0.228	-0.238	-0.248	-0.256	-0.266	-0.275	-0.285	-0.295	-0.305	-0.315	-0.322	-0.334	-0.342	-0.351	-0.360	-0.369	-0.378	-0.388	-0.395	-0.402	-0.412	-0.420	-0.428	-0.435	-0.444	-0.451	-0.459	-0.466	-0.474	-0.480	-0.488	-0.495	-0.502	-0.511	-0.519	-0.526	-0.534	-0.541	-0.550	-0.558	-0.566	-0.574	-0.584	-0.592	-0.602	-0.612	-0.622	-0.634	-0.645	-0.656	-0.668	-0.681	-0.694	-0.706	-0.721	-0.735	-0.750	-0.764	-0.780	-0.796	-0.814	-0.831	-0.849	-0.868	-0.885	-0.905	-0.924	-0.942	-0.962	-0.984	-1.004	-1.024	-1.044	-1.066	-1.086	-1.108	-1.128	-1.149	-1.169	-1.188	-1.208	-1.226	-1.246	-1.265	-1.282	-1.300	-1.316	-1.332	-1.349	-1.362	-1.378	-1.391	-1.404	-1.415	-1.426	-1.436	-1.445	-1.454	-1.459	-1.466	-1.470	-1.474	-1.478	-1.480	-1.480	-1.480	-1.479	-1.478	-1.474	-1.469	-1.464	-1.459	-1.452	-1.445	-1.436	-1.426	-1.418	-1.408	-1.395	-1.384	-1.371	-1.359	-1.345	-1.331	-1.318	-1.302	-1.286	-1.271	-1.255	-1.239	-1.224	-1.208	-1.191	-1.175	-1.158	-1.141	-1.126	-1.110	-1.095	-1.079	-1.064	-1.048	-1.034	-1.019	-1.005	-0.991	-0.978	-0.964	-0.950	-0.939	-0.926	-0.915	-0.904	-0.894	-0.884	-0.874	-0.865	-0.856	-0.848	-0.841	-0.834	-0.826	-0.821	-0.816	-0.811	-0.808	-0.804	-0.800	-0.796	-0.794	-0.791	-0.790	-0.788	-0.785	-0.785	-0.784	-0.784	-0.784	-0.782	-0.782	-0.781	-0.781	-0.781	-0.781	-0.781	-0.781	-0.780	-0.779	-0.779	-0.778	-0.776	-0.774	-0.771	-0.770	-0.768	-0.764	-0.760	-0.756	-0.752	-0.746	-0.741	-0.735	-0.728	-0.721	-0.714	-0.706	-0.698	-0.689	-0.679	-0.669	-0.659	-0.648	-0.636	-0.624	-0.612	-0.600	-0.589	-0.575	-0.562	-0.549	-0.538	-0.524	-0.511	-0.498	-0.485	-0.472	-0.460	-0.446	-0.435	-0.422	-0.411	-0.400	-0.389	-0.379	-0.368	-0.359	-0.349	-0.340	-0.332	-0.324	-0.318	-0.311	-0.306	-0.301	-0.296	-0.294	-0.290	-0.288	-0.285	-0.285	-0.282	-0.282	-0.282	-0.284	-0.285	-0.286	-0.289	-0.290	-0.294	-0.296	-0.300	-0.304	-0.306	-0.310	-0.314	-0.318	-0.321	-0.325	-0.329	-0.332	-0.338	-0.341	-0.344	-0.346	-0.350	-0.352	-0.355	-0.358	-0.359	-0.359	-0.361	-0.361	-0.361	-0.360	-0.359	-0.359	-0.356	-0.354	-0.352	-0.349	-0.345	-0.342	-0.338	-0.335	-0.330	-0.324	-0.319	-0.312	-0.306	-0.300	-0.292	-0.286	-0.279	-0.271	-0.264	-0.255	-0.245	-0.236	-0.226	-0.218	-0.208	-0.196	-0.186	-0.175	-0.165	-0.154	-0.142	-0.131	-0.119	-0.106	-0.094	-0.082	-0.070	-0.058	-0.044	-0.030	-0.018	-0.005	0.009	0.022	0.035	0.050	0.062	0.076	0.090	0.101	0.115	0.129	0.141	0.154	0.168	0.179	0.190	0.202	0.212	0.222	0.232	0.240	0.249	0.258	0.265	0.271	0.276	0.281	0.285	0.288	0.289	0.289	0.289	0.288	0.285	0.282	0.276	0.271	0.264	0.256	0.246	0.236	0.225	0.212	0.199	0.184	0.168	0.150	0.132	0.114	0.092	0.072	0.050	0.029	0.005	-0.019	-0.042	-0.069	-0.094	-0.119	-0.144	-0.171	-0.198	-0.224	-0.250	-0.276	-0.302	-0.328	-0.354	-0.378	-0.404	-0.428	-0.450	-0.472	-0.495	-0.516	-0.536	-0.555	-0.574	-0.591	-0.608	-0.624	-0.638	-0.650	-0.662	-0.672	-0.681	-0.690	-0.698	-0.702	-0.708	-0.711	-0.712	-0.714	-0.712	-0.711	-0.708	-0.704	-0.700	-0.694	-0.688	-0.680	-0.671	-0.661	-0.651	-0.640	-0.626	-0.615	-0.600	-0.588	-0.571	-0.558	-0.541	-0.525	-0.509	-0.492	-0.475	-0.459	-0.441	-0.424	-0.406	-0.389	-0.372	-0.355	-0.339	-0.322	-0.308	-0.290	-0.276	-0.260	-0.245	-0.231	-0.218	-0.204	-0.191	-0.180	-0.166	-0.156	-0.145	-0.136	-0.126	-0.118	-0.110	-0.104	-0.096	-0.090	-0.085	-0.080	-0.075	-0.072	-0.070	-0.068	-0.065	-0.064	-0.064	-0.064	-0.064	-0.064	-0.065	-0.066	-0.069	-0.071	-0.074	-0.078	-0.081	-0.082	-0.086	-0.090	-0.095	-0.099	-0.102	-0.108	-0.112	-0.118	-0.122	-0.126	-0.131	-0.135	-0.140	-0.144	-0.149	-0.154	-0.158	-0.161	-0.165	-0.169	-0.174	-0.178	-0.181	-0.184	-0.189	-0.191	-0.195	-0.199	-0.201	-0.205	-0.209	-0.212	-0.216	-0.220	-0.224	-0.226	-0.231	-0.235	-0.239	-0.242	-0.246	-0.251	-0.255	-0.259	-0.264	-0.269	-0.272	-0.278	-0.281	-0.288	-0.292	-0.298	-0.302	-0.308	-0.314	-0.318	-0.324	-0.329	-0.334	-0.339	-0.345	-0.350	-0.355	-0.360	-0.365	-0.369	-0.372	-0.379	-0.382	-0.386	-0.390	-0.392	-0.394	-0.398	-0.400	-0.401	-0.404	-0.405	-0.406	-0.405	-0.405	-0.405	-0.405	-0.404	-0.404	-0.402	-0.400	-0.398	-0.396	-0.394	-0.391	-0.389	-0.385	-0.382	-0.380	-0.376	-0.372	-0.370	-0.365	-0.361	-0.359	-0.355	-0.352	-0.349	-0.346	-0.342	-0.339	-0.338	-0.335	-0.332	-0.331	-0.329	-0.328	-0.326	-0.326	-0.325	-0.324	-0.325	-0.324	-0.324	-0.325	-0.326	-0.326	-0.328	-0.329	-0.330	-0.331	-0.332	-0.335	-0.336	-0.338	-0.340	-0.341	-0.342	-0.344	-0.346	-0.348	-0.350	-0.350	-0.351	-0.354	-0.354	-0.355	-0.356	-0.356	-0.358	-0.358	-0.359	-0.359	-0.358	-0.358	-0.358	-0.358	-0.358	-0.356	-0.356	-0.356	-0.355	-0.356	-0.355	-0.354	-0.354	-0.354	-0.354	-0.355	-0.355	-0.356	-0.358	-0.359	-0.361	-0.362	-0.366	-0.369	-0.372	-0.376	-0.380	-0.385	-0.389	-0.395	-0.401	-0.408	-0.415	-0.422	-0.430	-0.438	-0.448	-0.456	-0.468	-0.476	-0.486	-0.498	-0.509	-0.521	-0.532	-0.545	-0.558	-0.570	-0.582	-0.598	-0.610	-0.622	-0.635	-0.649	-0.661	-0.675	-0.688	-0.699	-0.712	-0.724	-0.736	-0.746	-0.758	-0.768	-0.778	-0.788	-0.796	-0.805	-0.812	-0.819	-0.825	-0.831	-0.835	-0.840	-0.842	-0.845	-0.846	-0.846	-0.848	-0.845	-0.844	-0.841	-0.836	-0.831	-0.825	-0.819	-0.811	-0.802	-0.792	-0.782	-0.771	-0.759	-0.746	-0.732	-0.716	-0.701	-0.684	-0.668	-0.649	-0.630	-0.610	-0.589	-0.569	-0.548	-0.525	-0.502	-0.479	-0.456	-0.431	-0.406	-0.381	-0.356	-0.330	-0.305	-0.279	-0.251	-0.226	-0.199	-0.172	-0.145	-0.121	-0.095	-0.069	-0.044	-0.019	0.006	0.030	0.055	0.078	0.100	0.122	0.142	0.164	0.184	0.201	0.220	0.236	0.252	0.266	0.281	0.294	0.305	0.316	0.326	0.332	0.341	0.346	0.350	0.352	0.355	0.356	0.355	0.352	0.350	0.345	0.340	0.334	0.326	0.316	0.306	0.296	0.284	0.270	0.255	0.241	0.225	0.209	0.190	0.171	0.152	0.132	0.111	0.090	0.069	0.046	0.024	0.002	-0.021	-0.045	-0.069	-0.092	-0.116	-0.140	-0.165	-0.190	-0.215	-0.239	-0.262	-0.288	-0.312	-0.336	-0.360	-0.384	-0.406	-0.430	-0.452	-0.476	-0.498	-0.520	-0.540	-0.562	-0.582	-0.602	-0.622	-0.641	-0.660	-0.679	-0.696	-0.712	-0.730	-0.746	-0.761	-0.776	-0.791	-0.804	-0.818	-0.830	-0.840	-0.851	-0.861	-0.870	-0.880	-0.888	-0.895	-0.901	-0.909	-0.914	-0.918	-0.922	-0.925	-0.928	-0.930	-0.931	-0.932	-0.931	-0.931	-0.931	-0.929	-0.926	-0.924	-0.921	-0.918	-0.914	-0.910	-0.906	-0.901	-0.896	-0.891	-0.885	-0.880	-0.874	-0.869	-0.864	-0.858	-0.854	-0.849	-0.842	-0.839	-0.834	-0.830	-0.825	-0.822	-0.819	-0.816	-0.814	-0.811	-0.810	-0.809	-0.809	-0.809	-0.809	-0.810	-0.810	-0.811	-0.815	-0.818	-0.821	-0.825	-0.829	-0.834	-0.839	-0.845	-0.850	-0.856	-0.862	-0.870	-0.876	-0.884	-0.891	-0.899	-0.908	-0.914	-0.922	-0.930	-0.940	-0.948	-0.955	-0.962	-0.970	-0.978	-0.985	-0.994	-1.000	-1.006	-1.012	-1.020	-1.025	-1.032	-1.038	-1.042	-1.048	-1.051	-1.056	-1.060	-1.064	-1.066	-1.070	-1.071	-1.074	-1.076	-1.079	-1.079	-1.080	-1.081	-1.082	-1.084	-1.085	-1.084	-1.085	-1.086	-1.088	-1.088	-1.088	-1.088	-1.088	-1.089	-1.090	-1.089	-1.091	-1.092	-1.094	-1.095	-1.096	-1.099	-1.101	-1.104	-1.108	-1.110	-1.114	-1.118	-1.121	-1.126	-1.130	-1.134	-1.139	-1.145	-1.150	-1.156	-1.162	-1.169	-1.174	-1.181	-1.188	-1.195	-1.201	-1.209	-1.214	-1.221	-1.229	-1.234	-1.241	-1.248	-1.252	-1.259	-1.265	-1.269	-1.275	-1.279	-1.282	-1.286	-1.289	-1.291	-1.292	-1.295	-1.296	-1.296	-1.296	-1.294	-1.294	-1.291	-1.289	-1.285	-1.281	-1.278	-1.271	-1.265	-1.259	-1.252	-1.245	-1.236	-1.229	-1.219	-1.209	-1.199	-1.189	-1.178	-1.166	-1.155	-1.142	-1.131	-1.120	-1.106	-1.094	-1.080	-1.068	-1.055	-1.041	-1.029	-1.016	-1.002	-0.990	-0.978	-0.965	-0.952	-0.940	-0.928	-0.916	-0.905	-0.894	-0.882	-0.872	-0.861	-0.851	-0.842	-0.834	-0.825	-0.816	-0.809	-0.799	-0.792	-0.785	-0.779	-0.771	-0.765	-0.759	-0.752	-0.748	-0.741	-0.736	-0.731	-0.725	-0.721	-0.716	-0.712	-0.706	-0.702	-0.699	-0.694	-0.689	-0.685	-0.681	-0.678	-0.674	-0.669	-0.665	-0.661	-0.659	-0.654	-0.650	-0.645	-0.641	-0.636	-0.632	-0.629	-0.625	-0.620	-0.616	-0.612	-0.608	-0.602	-0.599	-0.595	-0.590	-0.586	-0.582	-0.578	-0.574	-0.570	-0.565	-0.561	-0.556	-0.554	-0.550	-0.545	-0.541	-0.538	-0.532	-0.530	-0.525	-0.521	-0.516	-0.514	-0.509	-0.504	-0.500	-0.496	-0.490	-0.486	-0.481	-0.476	-0.471	-0.465	-0.460	-0.454	-0.448	-0.441	-0.435	-0.428	-0.421	-0.412	-0.405	-0.398	-0.388	-0.379	-0.370	-0.360	-0.350	-0.340	-0.328	-0.316	-0.305	-0.292	-0.280	-0.266	-0.254	-0.240	-0.225	-0.211	-0.196	-0.181	-0.166	-0.151	-0.134	-0.118	-0.100	-0.084	-0.068	-0.050	-0.032	-0.015	0.002	0.021	0.039	0.056	0.075	0.091	0.109	0.126	0.144	0.160	0.178	0.194	0.210	0.225	0.240	0.254	0.269	0.282	0.296	0.308	0.320	0.331	0.342	0.352	0.361	0.370	0.379	0.384	0.390	0.396	0.401	0.404	0.405	0.408	0.409	0.406	0.405	0.402	0.400	0.395	0.389	0.382	0.374	0.365	0.355	0.345	0.334	0.321	0.308	0.292	0.278	0.261	0.244	0.228	0.209	0.189	0.170	0.149	0.129	100.000	5.000	2.000	1.000	4.000	0.000	0.000	0.000	0.000	0.000	0.000	0.000	0.000	0.000	0.000	0.000	0.000	0.000	-2.222	-2.228	-2.232	-2.236	-2.240	-2.244	-2.248	-2.249	-2.251	-2.251	-2.252	-2.254	-2.254	-2.254	-2.252	-2.251	-2.249	-2.246	-2.244	-2.240	-2.236	-2.232	-2.228	-2.221	-2.216	-2.210	-2.204	-2.198	-2.190	-2.181	-2.174	-2.165	-2.156	-2.148	-2.139	-2.129	-2.119	-2.109	-2.098	-2.088	-2.076	-2.065	-2.054	-2.041	-2.030	-2.018	-2.005	-1.992	-1.980	-1.968	-1.954	-1.941	-1.928	-1.915	-1.901	-1.889	-1.875	-1.861	-1.848	-1.834	-1.820	-1.808	-1.794	-1.781	-1.769	-1.755	-1.741	-1.730	-1.718	-1.705	-1.694	-1.681	-1.670	-1.660	-1.649	-1.639	-1.629	-1.620	-1.610	-1.601	-1.594	-1.586	-1.580	-1.574	-1.568	-1.562	-1.559	-1.555	-1.551	-1.550	-1.548	-1.548	-1.548	-1.548	-1.549	-1.551	-1.554	-1.556	-1.560	-1.565	-1.570	-1.575	-1.581	-1.588	-1.594	-1.601	-1.610	-1.619	-1.626	-1.635	-1.645	-1.655	-1.664	-1.674	-1.684	-1.694	-1.704	-1.714	-1.724	-1.734	-1.742	-1.752	-1.760	-1.770	-1.778	-1.786	-1.792	-1.799	-1.805	-1.810	-1.815	-1.820	-1.822	-1.826	-1.828	-1.830	-1.830	-1.830	-1.830	-1.828	-1.825	-1.822	-1.819	-1.815	-1.810	-1.805	-1.799	-1.792	-1.785	-1.778	-1.769	-1.761	-1.751	-1.742	-1.732	-1.722	-1.712	-1.701	-1.691	-1.680	-1.670	-1.659	-1.649	-1.636	-1.626	-1.615	-1.606	-1.595	-1.586	-1.575	-1.566	-1.558	-1.548	-1.540	-1.531	-1.525	-1.516	-1.510	-1.502	-1.496	-1.491	-1.485	-1.480	-1.475	-1.470	-1.466	-1.462	-1.460	-1.456	-1.452	-1.451	-1.448	-1.446	-1.444	-1.442	-1.440	-1.439	-1.439	-1.438	-1.436	-1.435	-1.435	-1.434	-1.434	-1.432	-1.432	-1.432	-1.432	-1.431	-1.430	-1.430	-1.430	-1.430	-1.429	-1.429	-1.428	-1.426	-1.426	-1.426	-1.426	-1.425	-1.425	-1.425	-1.425	-1.425	-1.424	-1.422	-1.421	-1.421	-1.421	-1.420	-1.420	-1.420	-1.419	-1.418	-1.419	-1.418	-1.416	-1.415	-1.415	-1.414	-1.412	-1.411	-1.410	-1.409	-1.408	-1.405	-1.404	-1.402	-1.400	-1.399	-1.396	-1.395	-1.392	-1.390	-1.388	-1.384	-1.381	-1.378	-1.375	-1.371	-1.369	-1.364	-1.360	-1.358	-1.354	-1.349	-1.345	-1.341	-1.339	-1.335	-1.331	-1.326	-1.324	-1.320	-1.318	-1.315	-1.312	-1.310	-1.308	-1.305	-1.304	-1.302	-1.301	-1.301	-1.300	-1.300	-1.300	-1.300	-1.301	-1.302	-1.304	-1.305	-1.308	-1.310	-1.312	-1.315	-1.319	-1.322	-1.326	-1.330	-1.332	-1.338	-1.341	-1.346	-1.350	-1.355	-1.359	-1.362	-1.368	-1.371	-1.375	-1.378	-1.381	-1.385	-1.388	-1.389	-1.391	-1.391	-1.391	-1.392	-1.392	-1.391	-1.390	-1.389	-1.386	-1.382	-1.379	-1.375	-1.369	-1.364	-1.358	-1.351	-1.344	-1.336	-1.328	-1.320	-1.311	-1.301	-1.292	-1.282	-1.272	-1.261	-1.252	-1.241	-1.230	-1.220	-1.210	-1.199	-1.189	-1.180	-1.170	-1.161	-1.152	-1.145	-1.136	-1.129	-1.122	-1.116	-1.111	-1.108	-1.104	-1.101	-1.099	-1.099	-1.099	-1.100	-1.102	-1.105	-1.110	-1.115	-1.121	-1.129	-1.138	-1.148	-1.158	-1.169	-1.182	-1.196	-1.210	-1.226	-1.242	-1.260	-1.280	-1.298	-1.319	-1.340	-1.362	-1.385	-1.409	-1.432	-1.456	-1.481	-1.509	-1.534	-1.561	-1.588	-1.615	-1.642	-1.671	-1.698	-1.726	-1.754	-1.782	-1.811	-1.839	-1.866	-1.894	-1.921	-1.949	-1.975	-2.000	-2.026	-2.051	-2.075	-2.099	-2.122	-2.144	-2.166	-2.188	-2.208	-2.226	-2.244	-2.261	-2.278	-2.292	-2.306	-2.320	-2.332	-2.344	-2.352	-2.362	-2.370	-2.378	-2.382	-2.388	-2.390	-2.392	-2.394	-2.392	-2.391	-2.390	-2.388	-2.382	-2.379	-2.374	-2.366	-2.359	-2.351	-2.342	-2.332	-2.322	-2.311	-2.301	-2.290	-2.279	-2.266	-2.255	-2.242	-2.230	-2.219	-2.206	-2.194	-2.181	-2.170	-2.159	-2.149	-2.136	-2.126	-2.118	-2.108	-2.099	-2.091	-2.084	-2.078	-2.071	-2.066	-2.062	-2.060	-2.058	-2.055	-2.055	-2.055	-2.055	-2.056	-2.059	-2.061	-2.066	-2.070	-2.075	-2.082	-2.089	-2.096	-2.104	-2.112	-2.122	-2.131	-2.142	-2.152	-2.165	-2.176	-2.188	-2.200	-2.211	-2.224	-2.236	-2.250	-2.261	-2.274	-2.286	-2.298	-2.309	-2.321	-2.331	-2.342	-2.352	-2.361	-2.370	-2.379	-2.388	-2.395	-2.402	-2.408	-2.414	-2.418	-2.421	-2.425	-2.428	-2.429	-2.430	-2.429	-2.429	-2.428	-2.425	-2.421	-2.418	-2.412	-2.408	-2.400	-2.394	-2.386	-2.378	-2.368	-2.359	-2.348	-2.336	-2.325	-2.312	-2.300	-2.288	-2.274	-2.259	-2.245	-2.230	-2.215	-2.200	-2.184	-2.168	-2.151	-2.136	-2.120	-2.104	-2.088	-2.070	-2.055	-2.039	-2.022	-2.005	-1.990	-1.974	-1.958	-1.942	-1.926	-1.911	-1.895	-1.881	-1.866	-1.851	-1.836	-1.822	-1.809	-1.794	-1.780	-1.768	-1.754	-1.740	-1.728	-1.715	-1.702	-1.690	-1.678	-1.666	-1.654	-1.642	-1.631	-1.619	-1.609	-1.596	-1.585	-1.575	-1.564	-1.554	-1.542	-1.531	-1.521	-1.511	-1.501	-1.491	-1.481	-1.471	-1.462	-1.452	-1.444	-1.434	-1.424	-1.415	-1.406	-1.398	-1.390	-1.382	-1.374	-1.368	-1.359	-1.351	-1.345	-1.339	-1.332	-1.328	-1.321	-1.316	-1.311	-1.308	-1.302	-1.299	-1.295	-1.291	-1.289	-1.288	-1.285	-1.284	-1.282	-1.281	-1.280	-1.280	-1.280	-1.279	-1.280	-1.281	-1.281	-1.282	-1.284	-1.284	-1.285	-1.288	-1.289	-1.291	-1.292	-1.294	-1.296	-1.298	-1.299	-1.299	-1.301	-1.302	-1.304	-1.305	-1.306	-1.306	-1.308	-1.309	-1.308	-1.309	-1.308	-1.309	-1.308	-1.309	-1.308	-1.306	-1.305	-1.304	-1.302	-1.302	-1.301	-1.299	-1.298	-1.295	-1.295	-1.292	-1.291	-1.289	-1.288	-1.286	-1.285	-1.284	-1.282	-1.281	-1.280	-1.279	-1.278	-1.278	-1.278	-1.276	-1.276	-1.275	-1.274	-1.274	-1.274	-1.274	-1.274	-1.272	-1.272	-1.272	-1.272	-1.272	-1.272	-1.271	-1.271	-1.271	-1.271	-1.270	-1.270	-1.268	-1.266	-1.265	-1.262	-1.260	-1.256	-1.254	-1.250	-1.246	-1.241	-1.235	-1.229	-1.224	-1.216	-1.209	-1.201	-1.192	-1.184	-1.174	-1.164	-1.152	-1.141	-1.130	-1.118	-1.104	-1.090	-1.075	-1.060	-1.044	-1.029	-1.012	-0.995	-0.978	-0.960	-0.941	-0.924	-0.904	-0.885	-0.866	-0.846	-0.826	-0.806	-0.786	-0.765	-0.744	-0.725	-0.705	-0.685	-0.665	-0.645	-0.625	-0.605	-0.586	-0.568	-0.549	-0.531	-0.514	-0.498	-0.480	-0.465	-0.450	-0.436	-0.422	-0.410	-0.399	-0.388	-0.378	-0.369	-0.360	-0.354	-0.348	-0.344	-0.340	-0.338	-0.336	-0.336	-0.338	-0.340	-0.344	-0.349	-0.355	-0.362	-0.371	-0.381	-0.394	-0.406	-0.420	-0.435	-0.451	-0.469	-0.488	-0.506	-0.529	-0.550	-0.572	-0.596	-0.621	-0.648	-0.672	-0.700	-0.728	-0.756	-0.786	-0.816	-0.845	-0.876	-0.908	-0.939	-0.970	-1.000	-1.031	-1.061	-1.094	-1.124	-1.154	-1.184	-1.214	-1.241	-1.270	-1.298	-1.324	-1.349	-1.374	-1.399	-1.421	-1.444	-1.465	-1.485	-1.505	-1.522	-1.540	-1.556	-1.570	-1.582	-1.595	-1.606	-1.616	-1.625	-1.632	-1.639	-1.644	-1.649	-1.652	-1.655	-1.656	-1.658	-1.658	-1.658	-1.655	-1.654	-1.651	-1.649	-1.646	-1.642	-1.639	-1.634	-1.629	-1.624	-1.620	-1.615	-1.610	-1.606	-1.601	-1.596	-1.592	-1.588	-1.584	-1.581	-1.578	-1.576	-1.574	-1.571	-1.571	-1.570	-1.569	-1.570	-1.570	-1.570	-1.572	-1.575	-1.578	-1.580	-1.584	-1.588	-1.591	-1.596	-1.601	-1.608	-1.612	-1.620	-1.625	-1.631	-1.638	-1.644	-1.651	-1.659	-1.665	-1.672	-1.680	-1.686	-1.694	-1.700	-1.706	-1.711	-1.719	-1.724	-1.729	-1.732	-1.738	-1.741	-1.745	-1.748	-1.750	-1.751	-1.752	-1.754	-1.754	-1.754	-1.751	-1.750	-1.748	-1.744	-1.740	-1.735	-1.729	-1.722	-1.715	-1.709	-1.699	-1.690	-1.680	-1.670	-1.659	-1.646	-1.634	-1.622	-1.609	-1.594	-1.580	-1.565	-1.549	-1.532	-1.516	-1.499	-1.482	-1.465	-1.448	-1.430	-1.412	-1.395	-1.378	-1.360	-1.341	-1.324	-1.308	-1.290	-1.274	-1.258	-1.241	-1.226	-1.211	-1.196	-1.181	-1.168	-1.155	-1.142	-1.130	-1.120	-1.109	-1.100	-1.091	-1.084	-1.076	-1.070	-1.065	-1.060	-1.056	-1.054	-1.052	-1.051	-1.052	-1.052	-1.055	-1.056	-1.059	-1.064	-1.068	-1.072	-1.080	-1.086	-1.094	-1.101	-1.110	-1.119	-1.129	-1.138	-1.148	-1.159	-1.169	-1.180	-1.191	-1.202	-1.214	-1.225	-1.238	-1.248	-1.259	-1.270	-1.280	-1.290	-1.301	-1.310	-1.320	-1.329	-1.338	-1.345	-1.354	-1.361	-1.366	-1.374	-1.379	-1.384	-1.388	-1.392	-1.394	-1.398	-1.399	-1.399	-1.399	-1.400	-1.399	-1.398	-1.396	-1.394	-1.390	-1.386	-1.382	-1.379	-1.374	-1.369	-1.362	-1.356	-1.350	-1.344	-1.336	-1.329	-1.321	-1.314	-1.305	-1.298	-1.290	-1.281	-1.272	-1.264	-1.255	-1.246	-1.239	-1.230	-1.222	-1.214	-1.206	-1.199	-1.191	-1.184	-1.176	-1.170	-1.164	-1.158	-1.151	-1.146	-1.141	-1.136	-1.131	-1.128	-1.122	-1.120	-1.118	-1.114	-1.111	-1.110	-1.109	-1.108	-1.108	-1.108	-1.109	-1.110	-1.111	-1.114	-1.118	-1.121	-1.125	-1.129	-1.135	-1.140	-1.146	-1.154	-1.160	-1.169	-1.176	-1.186	-1.195	-1.206	-1.218	-1.228	-1.241	-1.252	-1.265	-1.279	-1.292	-1.308	-1.321	-1.338	-1.352	-1.369	-1.384	-1.401	-1.416	-1.432	-1.450	-1.468	-1.484	-1.499	-1.516	-1.532	-1.549	-1.565	-1.580	-1.595	-1.610	-1.625	-1.638	-1.651	-1.664	-1.675	-1.688	-1.698	-1.708	-1.716	-1.725	-1.732	-1.739	-1.744	-1.748	-1.751	-1.754	-1.755	-1.756	-1.755	-1.754	-1.751	-1.748	-1.742	-1.738	-1.731	-1.724	-1.715	-1.706	-1.696	-1.685	-1.674	-1.660	-1.646	-1.634	-1.619	-1.605	-1.589	-1.572	-1.558	-1.541	-1.524	-1.506	-1.489	-1.471	-1.454	-1.436	-1.419	-1.401	-1.384	-1.366	-1.350	-1.332	-1.316	-1.300	-1.284	-1.268	-1.252	-1.238	-1.222	-1.210	-1.196	-1.182	-1.171	-1.159	-1.148	-1.138	-1.128	-1.119	-1.109	-1.100	-1.092	-1.085	-1.079	-1.074	-1.069	-1.064	-1.059	-1.056	-1.052	-1.050	-1.048	-1.046	-1.044	-1.042	-1.041	-1.040	-1.041	-1.041	-1.041	-1.041	-1.042	-1.042	-1.044	-1.045	-1.048	-1.049	-1.050	-1.051	-1.052	-1.052	-1.054	-1.055	-1.056	-1.055	-1.056	-1.056	-1.056	-1.055	-1.054	-1.052	-1.050	-1.049	-1.046	-1.044	-1.041	-1.038	-1.034	-1.030	-1.025	-1.019	-1.014	-1.008	-1.001	-0.994	-0.988	-0.980	-0.972	-0.965	-0.956	-0.948	-0.939	-0.930	-0.921	-0.911	-0.902	-0.891	-0.881	-0.871	-0.861	-0.852	-0.842	-0.831	-0.821	-0.811	-0.802	-0.792	-0.782	-0.774	-0.765	-0.756	-0.749	-0.741	-0.732	-0.726	-0.719	-0.712	-0.705	-0.701	-0.695	-0.690	-0.686	-0.682	-0.679	-0.676	-0.674	-0.672	-0.671	-0.670	-0.670	-0.669	-0.670	-0.671	-0.672	-0.675	-0.676	-0.679	-0.681	-0.685	-0.688	-0.692	-0.696	-0.700	-0.706	-0.710	-0.716	-0.722	-0.728	-0.734	-0.740	-0.745	-0.752	-0.759	-0.765	-0.771	-0.779	-0.785	-0.791	-0.798	-0.804	-0.811	-0.816	-0.824	-0.829	-0.836	-0.842	-0.849	-0.854	-0.860	-0.866	-0.871	-0.878	-0.882	-0.888	-0.892	-0.898	-0.902	-0.908	-0.911	-0.915	-0.919	-0.922	-0.928	-0.931	-0.934	-0.938	-0.941	-0.944	-0.948	-0.950	-0.952	-0.955	-0.960	-0.962	-0.965	-0.968	-0.969	-0.972	-0.975	-0.979	-0.980	-0.984	-0.986	-0.989	-0.992	-0.996	-0.999	-1.002	-1.006	-1.010	-1.014	-1.018	-1.021	-1.026	-1.031	-1.035	-1.040	-1.045	-1.051	-1.056	-1.062	-1.069	-1.075	-1.081	-1.089	-1.096	-1.104	-1.111	-1.120	-1.129	-1.138	-1.146	-1.155	-1.166	-1.175	-1.186	-1.196	-1.208	-1.219	-1.230	-1.242	-1.255	-1.268	-1.280	-1.294	-1.308	-1.321	-1.336	-1.350	-1.365	-1.380	-1.395	-1.411	-1.426	-1.442	-1.458	-1.474	-1.491	-1.509	-1.525	-1.541	-1.558	-1.575	-1.591	-1.609	-1.625	-1.642	-1.659	-1.675	-1.691	-1.708	-1.722	-1.738	-1.752	-1.769	-1.782	-1.796	-1.809	-1.821	-1.832	-1.845	-1.856	-1.865	-1.875	-1.882	-1.890	-1.896	-1.902	-1.908	-1.910	-1.914	-1.916	-1.918	-1.918	-1.916	-1.914	-1.911	-1.908	-1.904	-1.898	-1.890	-1.884	-1.875	-1.866	-1.856	-1.845	-1.835	-1.822	-1.810	-1.796	-1.784	-1.770	-1.756	-1.742	-1.726	-1.712	-1.696	-1.682	-1.666	-1.652	-1.636	-1.621	-1.606	-1.591	-1.578	-1.564	-1.550	-1.538	-1.525	-1.511	-1.501	-1.489	-1.479	-1.470	-1.461	-1.454	-1.446	-1.440	-1.434	-1.429	-1.425	-1.421	-1.419	-1.418	-1.416	-1.415	-1.416	-1.418	-1.419	-1.421	-1.424	-1.428	-1.432	-1.436	-1.442	-1.449	-1.456	-1.462	-1.470	-1.478	-1.484	-1.492	-1.500	-1.509	-1.518	-1.526	-1.534	-1.541	-1.550	-1.558	-1.565	-1.572	-1.580	-1.586	-1.592	-1.599	-1.602	-1.609	-1.611	-1.615	-1.618	-1.620	-1.621	-1.622	-1.622	-1.621	-1.620	-1.618	-1.614	-1.609	-1.604	-1.599	-1.592	-1.585	-1.578	-1.569	-1.559	-1.549	-1.538	-1.526	-1.515	-1.501	-1.488	-1.474	-1.460	-1.445	-1.429	-1.414	-1.399	-1.382	-1.366	-1.350	-1.334	-1.319	-1.301	-1.285	-1.270	-1.255	-1.238	-1.224	-1.209	-1.194	-1.181	-1.168	-1.156	-1.145	-1.132	-1.124	-1.114	-1.105	-1.096	-1.090	-1.085	-1.079	-1.074	-1.070	-1.068	-1.065	-1.065	-1.065	-1.065	-1.068	-1.069	-1.072	-1.075	-1.081	-1.086	-1.091	-1.099	-1.106	-1.115	-1.122	-1.132	-1.141	-1.151	-1.161	-1.172	-1.182	-1.194	-1.205	-1.216	-1.228	-1.239	-1.251	-1.262	-1.274	-1.285	-1.298	-1.309	-1.320	-1.331	-1.341	-1.352	-1.364	-1.372	-1.382	-1.392	-1.401	-1.410	-1.419	-1.426	-1.434	-1.440	-1.448	-1.452	-1.459	-1.462	-1.469	-1.472	-1.476	-1.480	-1.481	-1.485	-1.486	-1.488	-1.488	-1.488	-1.488	-1.486	-1.485	-1.484	-1.481	-1.479	-1.475	-1.472	-1.468	-1.464	-1.459	-1.452	-1.446	-1.439	-1.431	-1.424	-1.415	-1.406	-1.398	-1.389	-1.378	-1.368	-1.358	-1.345	-1.334	-1.322	-1.310	-1.296	-1.284	-1.271	-1.258	-1.244	-1.230	-1.216	-1.202	-1.188	-1.174	-1.160	-1.145	-1.131	-1.116	-1.102	-1.089	-1.076	-1.062	-1.049	-1.035	-1.024	-1.011	-1.000	-0.988	-0.978	-0.969	-0.959	-0.949	-0.940	-0.932	-0.926	-0.920	-0.914	-0.909	-0.904	-0.900	-0.898	-0.896	-0.894	-0.894	-0.894	-0.895	-0.898	-0.899	-0.902	-0.905	-0.909	-0.914	-0.920	-0.925	-0.931	-0.938	-0.945	-0.952	-0.960	-0.968	-0.978	-0.985	-0.994	-1.002	-1.011	-1.020	-1.029	-1.036	-1.045	-1.051	-1.059	-1.065	-1.072	-1.078	-1.084	-1.089	-1.092	-1.095	-1.099	-1.100	-1.101	-1.101	-1.100	-1.098	-1.095	-1.090	-1.085	-1.078	-1.071	-1.062	-1.052	-1.041	-1.029	-1.016	-1.001	-0.986	-0.969	-0.951	-0.932	-0.914	-0.892	-0.872	-0.849	-0.826	-0.802	-0.778	-0.751	-0.726	-0.699	-0.671	-0.644	-0.618	-0.589	-0.560	-0.531	-0.502	-0.474	-0.445	-0.418	-0.389	-0.360	-0.332	-0.306	-0.279	-0.251	-0.226	-0.201	-0.176	-0.152	-0.131	-0.110	-0.089	-0.069	-0.051	-0.034	-0.016	-0.001	0.012	0.026	0.038	0.049	0.056	0.065	0.071	0.078	0.081	0.084	0.086	0.086	0.086	0.085	0.082	0.079	0.074	0.069	0.062	0.055	0.048	0.040	0.031	0.022	0.011	0.001	-0.010	-0.021	-0.032	-0.044	-0.055	-0.066	-0.078	-0.089	-0.100	-0.111	-0.122	-0.132	-0.141	-0.152	-0.160	-0.169	-0.178	-0.185	-0.191	-0.198	-0.202	-0.209	-0.212	-0.215	-0.218	-0.221	-0.222	-0.222	-0.221	-0.221	-0.219	-0.218	-0.215	-0.211	-0.208	-0.202	-0.198	-0.192	-0.185	-0.179	-0.171	-0.165	-0.156	-0.150	-0.142	-0.132	-0.125	-0.116	-0.109	-0.100	-0.091	-0.082	-0.074	-0.065	-0.056	-0.049	-0.040	-0.031	-0.024	-0.016	-0.009	-0.001	0.008	0.014	0.020	0.028	0.034	0.040	0.045	0.051	0.056	0.061	0.066	0.071	0.075	0.079	0.082	0.086	0.091	0.094	0.098	0.100	0.102	0.105	0.109	0.110	0.112	0.116	0.118	0.119	0.121	0.124	0.125	0.126	0.129	0.130	0.131	0.132	0.134	0.135	0.135	0.136	0.138	0.138	0.139	0.139	0.140	0.139	0.140	0.139	0.139	0.140	0.140	0.139	0.139	0.139	0.136	0.136	0.135	0.134	0.131	0.131	0.130	0.129	0.125	0.124	0.122	0.120	0.118	0.115	0.112	0.110	0.108	0.104	0.101	0.099	0.095	0.092	0.088	0.085	0.080	0.076	0.072	0.068	0.062	0.058	0.052	0.048	0.042	0.039	0.032	0.028	0.021	0.015	0.010	0.004	-0.002	-0.010	-0.018	-0.024	-0.031	-0.038	-0.045	-0.052	-0.060	-0.069	-0.076	-0.085	-0.094	-0.104	-0.112	-0.121	-0.131	-0.142	-0.151	-0.162	-0.172	-0.185	-0.195	-0.206	-0.218	-0.230	-0.241	-0.254	-0.266	-0.280	-0.291	-0.305	-0.318	-0.331	-0.344	-0.359	-0.371	-0.385	-0.399	-0.412	-0.426	-0.440	-0.454	-0.468	-0.482	-0.496	-0.510	-0.525	-0.539	-0.551	-0.565	-0.580	-0.592	-0.606	-0.620	-0.631	-0.645	-0.658	-0.669	-0.680	-0.691	-0.704	-0.712	-0.724	-0.732	-0.741	-0.751	-0.759	-0.768	-0.775	-0.781	-0.788	-0.792	-0.798	-0.802	-0.806	-0.809	-0.812	-0.812	-0.815	-0.815	-0.814	-0.814	-0.811	-0.809	-0.806	-0.802	-0.799	-0.794	-0.789	-0.782	-0.775	-0.768	-0.760	-0.752	-0.742	-0.734	-0.724	-0.714	-0.704	-0.691	-0.681	-0.670	-0.659	-0.646	-0.635	-0.622	-0.611	-0.599	-0.586	-0.575	-0.562	-0.552	-0.540	-0.530	-0.519	-0.509	-0.498	-0.489	-0.479	-0.471	-0.462	-0.454	-0.446	-0.440	-0.434	-0.428	-0.424	-0.419	-0.415	-0.410	-0.408	-0.405	-0.404	-0.401	-0.401	-0.401	-0.401	-0.402	-0.402	-0.405	-0.406	-0.409	-0.411	-0.415	-0.419	-0.421	-0.425	-0.429	-0.432	-0.438	-0.442	-0.446	-0.450	-0.454	-0.459	-0.462	-0.466	-0.470	-0.474	-0.478	-0.479	-0.482	-0.484	-0.486	-0.488	-0.489	-0.489	-0.489	-0.490	-0.490	-0.489	-0.488	-0.486	-0.485	-0.484	-0.480	-0.478	-0.475	-0.471	-0.466	-0.462	-0.459	-0.454	-0.449	-0.444	-0.439	-0.432	-0.428	-0.421	-0.416	-0.410	-0.404	-0.398	-0.391	-0.385	-0.380	-0.374	-0.369	-0.364	-0.359	-0.354	-0.349	-0.344	-0.340	-0.336	-0.332	-0.329	-0.326	-0.324	-0.321	-0.320	-0.319	-0.318	-0.318	-0.316	-0.318	-0.318	-0.320	-0.321	-0.324	-0.326	-0.330	-0.335	-0.339	-0.344	-0.349	-0.355	-0.361	-0.368	-0.376	-0.384	-0.392	-0.401	-0.410	-0.421	-0.432	-0.442	-0.454	-0.466	-0.479	-0.494	-0.506	-0.521	-0.535	-0.550	-0.565	-0.581	-0.596	-0.614	-0.630	-0.648	-0.665	-0.681	-0.700	-0.718	-0.736	-0.754	-0.770	-0.789	-0.806	-0.824	-0.841	-0.858	-0.875	-0.891	-0.908	-0.924	-0.938	-0.952	-0.966	-0.980	-0.992	-1.004	-1.016	-1.026	-1.036	-1.045	-1.052	-1.060	-1.066	-1.071	-1.075	-1.079	-1.081	-1.082	-1.082	-1.082	-1.081	-1.078	-1.074	-1.070	-1.064	-1.058	-1.050	-1.042	-1.035	-1.026	-1.015	-1.005	-0.994	-0.984	-0.972	-0.960	-0.948	-0.936	-0.924	-0.911	-0.899	-0.888	-0.875	-0.862	-0.851	-0.840	-0.829	-0.819	-0.809	-0.799	-0.791	-0.784	-0.778	-0.770	-0.765	-0.760	-0.758	-0.755	-0.754	-0.752	-0.754	-0.755	-0.758	-0.761	-0.766	-0.772	-0.778	-0.786	-0.795	-0.805	-0.816	-0.826	-0.840	-0.852	-0.866	-0.880	-0.896	-0.912	-0.928	-0.946	-0.962	-0.980	-0.998	-1.018	-1.035	-1.055	-1.072	-1.092	-1.110	-1.129	-1.148	-1.166	-1.184	-1.201	-1.219	-1.236	-1.252	-1.268	-1.282	-1.299	-1.312	-1.324	-1.336	-1.348	-1.359	-1.369	-1.378	-1.386	-1.391	-1.398	-1.402	-1.406	-1.410	-1.412	-1.411	-1.412	-1.410	-1.408	-1.404	-1.399	-1.394	-1.386	-1.379	-1.370	-1.360	-1.350	-1.339	-1.325	-1.311	-1.298	-1.282	-1.268	-1.252	-1.235	-1.216	-1.199	-1.180	-1.162	-1.142	-1.124	-1.104	-1.082	-1.062	-1.041	-1.020	-0.999	-0.978	-0.956	-0.935	-0.914	-0.894	-0.872	-0.852	-0.832	-0.812	-0.794	-0.774	-0.755	-0.736	-0.719	-0.702	-0.685	-0.669	-0.652	-0.638	-0.624	-0.610	-0.598	-0.585	-0.572	-0.562	-0.551	-0.541	-0.532	-0.525	-0.516	-0.509	-0.502	-0.495	-0.490	-0.485	-0.481	-0.478	-0.474	-0.471	-0.468	-0.466	-0.465	-0.462	-0.461	-0.462	-0.461	-0.462	-0.461	-0.462	-0.462	-0.464	-0.465	-0.465	-0.468	-0.469	-0.469	-0.470	-0.471	-0.474	-0.474	-0.475	-0.476	-0.476	-0.476	-0.478	-0.478	-0.478	-0.476	-0.478	-0.476	-0.475	-0.474	-0.472	-0.470	-0.468	-0.466	-0.464	-0.460	-0.458	-0.454	-0.449	-0.446	-0.441	-0.438	-0.432	-0.428	-0.422	-0.416	-0.411	-0.405	-0.399	-0.392	-0.386	-0.381	-0.375	-0.369	-0.362	-0.356	-0.350	-0.345	-0.339	-0.334	-0.328	-0.322	-0.318	-0.312	-0.308	-0.304	-0.299	-0.296	-0.292	-0.290	-0.288	-0.285	-0.282	-0.281	-0.281	-0.280	-0.280	-0.280	-0.280	-0.281	-0.281	-0.282	-0.285	-0.286	-0.289	-0.291	-0.295	-0.296	-0.301	-0.304	-0.308	-0.310	-0.314	-0.316	-0.320	-0.324	-0.326	-0.329	-0.331	-0.334	-0.338	-0.339	-0.340	-0.341	-0.341	-0.341	-0.341	-0.340	-0.339	-0.336	-0.334	-0.330	-0.326	-0.320	-0.316	-0.309	-0.302	-0.295	-0.285	-0.278	-0.266	-0.256	-0.245	-0.231	-0.219	-0.205	-0.190	-0.174	-0.158	-0.141	-0.125	-0.108	-0.089	-0.069	-0.050	-0.029	-0.009	0.011	0.034	0.055	0.078	0.100	0.122	0.145	0.168	0.191	0.215	0.238	0.262	0.285	0.309	0.332	0.355	0.379	0.402	0.426	0.450	0.472	0.494	0.518	0.539	0.560	0.581	0.602	0.624	0.645	0.665	0.685	0.704	0.722	0.741	0.760	0.776	0.794	0.810	0.825	0.841	0.856	0.870	0.884	0.896	0.909	0.920	0.931	0.942	0.951	0.960	0.969	0.978	0.985	0.991	0.998	1.002	1.006	1.011	1.014	1.016	1.019	1.020	1.021	1.021	1.021	1.019	1.018	1.015	1.012	1.009	1.005	1.000	0.994	0.989	0.982	0.976	0.970	0.964	0.955	0.948	0.941	0.932	0.924	0.916	0.908	0.899	0.891	0.882	0.874	0.866	0.859	0.850	0.842	0.835	0.829	0.822	0.815	0.809	0.802	0.799	0.792	0.789	0.785	0.781	0.779	0.778	0.775	0.775	0.774	0.775	0.775	0.778	0.780	0.782	0.786	0.790	0.795	0.801	0.808	0.814	0.821	0.829	0.836	0.845	0.854	0.864	0.874	0.884	0.894	0.906	0.916	0.928	0.939	0.950	0.961	0.975	0.986	0.996	1.009	1.020	1.032	1.042	1.054	1.064	1.074	1.084	1.092	1.101	1.109	1.116	1.125	1.131	1.136	1.141	1.146	1.149	1.151	1.154	1.155	1.155	1.154	1.152	1.151	1.146	1.142	1.139	1.132	1.126	1.119	1.110	1.101	1.091	1.081	1.070	1.058	1.045	1.032	1.019	1.005	0.990	0.975	0.960	0.945	0.930	0.915	0.900	0.885	0.870	0.855	0.840	0.826	0.814	0.800	0.789	0.776	0.766	0.756	0.748	0.739	0.731	0.726	0.720	0.716	0.714	0.712	0.712	0.714	0.715	0.720	0.725	0.731	0.740	0.750	0.759	0.772	0.785	0.800	0.815	0.832	0.851	0.871	0.891	0.911	0.934	0.958	0.980	1.005	1.031	1.056	1.082	1.109	1.135	1.162	1.189	1.215	1.242	1.269	1.295	1.321	1.346	1.371	1.395	1.420	1.442	1.464	1.486	1.505	1.525	1.542	1.560	1.575	1.590	1.604	1.616	1.626	1.635	1.642	1.649	1.654	1.658	1.660	1.661	1.660	1.659	1.655	1.650	1.644	1.638	1.630	1.620	1.610	1.599	1.586	1.572	1.558	1.542	1.526	1.510	1.491	1.474	1.455	1.436	1.416	1.396	1.376	1.356	1.336	1.315	1.295	1.275	1.254	1.234	1.214	1.195	1.176	1.158	1.140	1.121	1.105	1.089	1.074	1.059	1.044	1.031	1.019	1.008	0.996	0.986	0.978	0.970	0.962	0.956	0.951	0.948	0.945	0.942	0.941	0.940	0.941	0.942	0.945	0.948	0.952	0.956	0.961	0.969	0.975	0.982	0.991	0.999	1.009	1.020	1.031	1.041	1.052	1.064	1.075	1.089	1.101	1.114	1.126	1.140	1.154	1.166	1.179	1.192	1.205	1.219	1.231	1.242	1.255	1.266	1.279	1.289	1.300	1.310	1.319	1.328	1.338	1.345	1.351	1.358	1.362	1.368	1.371	1.375	1.378	1.379	1.380	1.380	1.379	1.378	1.374	1.371	1.366	1.362	1.356	1.349	1.341	1.332	1.325	1.315	1.304	1.292	1.280	1.268	1.254	1.240	1.225	1.209	1.194	1.178	1.162	1.145	1.128	1.110	1.092	1.074	1.056	1.038	1.020	1.002	0.984	0.966	0.948	0.930	0.915	0.898	0.880	0.865	0.849	0.834	0.820	0.806	0.794	0.781	0.769	0.759	0.750	0.740	0.732	0.726	0.720	0.715	0.711	0.708	0.706	0.706	0.708	0.708	0.711	0.715	0.720	0.725	0.734	0.741	0.750	0.760	0.771	0.782	0.795	0.809	0.824	0.839	0.854	0.871	0.888	0.906	0.925	0.942	0.962	0.981	1.002	1.021	1.042	1.062	1.082	1.102	1.122	1.141	1.161	1.180	1.199	1.216	1.235	1.252	1.269	1.284	1.300	1.314	1.326	1.340	1.351	1.361	1.371	1.380	1.388	1.394	1.400	1.404	1.408	1.409	1.409	1.409	1.408	1.405	1.400	1.395	1.389	1.382	1.375	1.365	1.355	1.345	1.332	1.321	1.308	1.294	1.280	1.264	1.249	1.234	1.216	1.200	1.182	1.166	1.149	1.131	1.114	1.096	1.079	1.062	1.046	1.029	1.012	0.996	0.981	0.966	0.951	0.938	0.924	0.911	0.901	0.889	0.879	0.870	0.861	0.854	0.846	0.840	0.835	0.831	0.826	0.824	0.821	0.820	0.819	0.819	0.819	0.820	0.821	0.824	0.826	0.829	0.832	0.838	0.841	0.845	0.850	0.856	0.860	0.866	0.871	0.876	0.881	0.885	0.891	0.895	0.899	0.904	0.908	0.911	0.912	0.915	0.916	0.919	0.919	0.919	0.918	0.916	0.914	0.911	0.906	0.902	0.898	0.890	0.882	0.875	0.866	0.856	0.848	0.836	0.822	0.810	0.796	0.781	0.766	0.751	0.734	0.716	0.699	0.680	0.660	0.641	0.621	0.600	0.578	0.558	0.535	0.512	0.490	0.469	0.445	0.422	0.399	0.376	0.354	0.332	0.310	0.289	0.266	0.245	0.225	0.206	0.186	0.169	0.150	0.134	0.118	0.101	0.086	0.074	0.061	0.051	0.040	0.032	0.024	0.018	0.011	0.009	0.005	0.004	0.004	0.004	0.006	0.010	0.014	0.020	0.026	0.034	0.042	0.051	0.061	0.074	0.085	0.099	0.112	0.126	0.140	0.156	0.172	0.189	0.205	0.222	0.239	0.256	0.272	0.290	0.308	0.324	0.340	0.356	0.371	0.386	0.401	0.416	0.429	0.441	0.454	0.464	0.475	0.484	0.492	0.500	0.507	0.512	0.519	0.522	0.526	0.529	0.531	0.531	0.531	0.531	0.530	0.528	0.524	0.521	0.516	0.511	0.506	0.500	0.495	0.488	0.480	0.474	0.466	0.459	0.451	0.444	0.436	0.429	0.420	0.414	0.406	0.400	0.392	0.386	0.380	0.375	0.369	0.365	0.361	0.358	0.354	0.351	0.350	0.349	0.348	0.348	0.349	0.350	0.351	0.354	0.356	0.360	0.365	0.369	0.374	0.380	0.386	0.394	0.400	0.406	0.415	0.422	0.431	0.440	0.450	0.459	0.469	0.478	0.488	0.498	0.506	0.516	0.526	0.536	0.545	0.554	0.562	0.571	0.579	0.586	0.594	0.601	0.608	0.614	0.618	0.622	0.626	0.630	0.632	0.635	0.635	0.636	0.635	0.634	0.630	0.628	0.622	0.619	0.611	0.605	0.596	0.588	0.578	0.566	0.555	0.540	0.526	0.511	0.496	0.479	0.460	0.442	0.421	0.401	0.380	0.358	0.335	0.311	0.285	0.261	0.235	0.208	0.181	0.154	0.126	0.098	0.069	0.040	0.011	-0.019	-0.048	-0.076	-0.106	-0.135	-0.164	-0.192	-0.220	-0.249	-0.275	-0.302	-0.329	-0.354	-0.379	-0.402	-0.426	-0.448	-0.469	-0.489	-0.509	-0.529	-0.546	-0.562	-0.578	-0.592	-0.605	-0.618	-0.629	-0.639	-0.648	-0.656	-0.661	-0.668	-0.671	-0.675	-0.678	-0.679	-0.680	-0.680	-0.680	-0.678	-0.676	-0.672	-0.669	-0.665	-0.660	-0.654	-0.649	-0.642	-0.635	-0.629	-0.622	-0.616	-0.610	-0.604	-0.596	-0.590	-0.584	-0.576	-0.570	-0.564	-0.559	-0.552	-0.548	-0.544	-0.539	-0.535	-0.531	-0.528	-0.525	-0.522	-0.521	-0.519	-0.519	-0.518	-0.519	-0.519	-0.520	-0.521	-0.525	-0.528	-0.530	-0.534	-0.538	-0.541	-0.548	-0.552	-0.559	-0.564	-0.570	-0.576	-0.584	-0.591	-0.599	-0.606	-0.615	-0.624	-0.632	-0.640	-0.650	-0.660	-0.670	-0.679	-0.689	-0.700	-0.711	-0.720	-0.731	-0.742	-0.754	-0.765	-0.778	-0.789	-0.800	-0.812	-0.824	-0.836	-0.849	-0.859	-0.871	-0.884	-0.895	-0.908	-0.918	-0.930	-0.941	-0.951	-0.962	-0.974	-0.985	-0.994	-1.005	-1.014	-1.024	-1.031	-1.040	-1.048	-1.054	-1.060	-1.066	-1.071	-1.076	-1.081	-1.085	-1.088	-1.090	-1.092	-1.094	-1.094	-1.095	-1.094	-1.094	-1.091	-1.089	-1.086	-1.084	-1.080	-1.076	-1.072	-1.069	-1.064	-1.060	-1.055	-1.049	-1.044	-1.039	-1.034	-1.029	-1.025	-1.020	-1.016	-1.012	-1.010	-1.006	-1.004	-1.002	-1.002	-1.001	-1.002	-1.004	-1.005	-1.009	-1.012	-1.018	-1.024	-1.030	-1.038	-1.048	-1.056	-1.069	-1.079	-1.094	-1.106	-1.122	-1.139	-1.155	-1.172	-1.191	-1.211	-1.231	-1.252	-1.274	-1.298	-1.319	-1.342	-1.366	-1.390	-1.415	-1.439	-1.462	-1.486	-1.512	-1.535	-1.559	-1.582	-1.605	-1.628	-1.650	-1.670	-1.690	-1.710	-1.728	-1.745	-1.761	-1.776	-1.790	-1.802	-1.812	-1.822	-1.831	-1.838	-1.842	-1.846	-1.850	-1.850	-1.850	-1.846	-1.842	-1.836	-1.829	-1.820	-1.810	-1.799	-1.785	-1.771	-1.755	-1.738	-1.719	-1.699	-1.679	-1.658	-1.634	-1.610	-1.585	-1.560	-1.534	-1.509	-1.481	-1.454	-1.426	-1.399	-1.372	-1.345	-1.318	-1.290	-1.264	-1.238	-1.211	-1.185	-1.160	-1.138	-1.114	-1.091	-1.071	-1.050	-1.031	-1.014	-0.996	-0.981	-0.968	-0.954	-0.942	-0.932	-0.925	-0.918	-0.911	-0.908	-0.905	-0.904	-0.905	-0.906	-0.909	-0.914	-0.920	-0.928	-0.935	-0.946	-0.958	-0.969	-0.984	-0.996	-1.012	-1.029	-1.046	-1.064	-1.082	-1.102	-1.121	-1.142	-1.164	-1.185	-1.206	-1.228	-1.250	-1.271	-1.294	-1.316	-1.338	-1.359	-1.380	-1.400	-1.421	-1.440	-1.459	-1.478	-1.495	-1.514	-1.529	-1.545	-1.560	-1.572	-1.585	-1.598	-1.608	-1.616	-1.624	-1.631	-1.639	-1.642	-1.648	-1.650	-1.651	-1.651	-1.650	-1.648	-1.645	-1.641	-1.636	-1.629	-1.622	-1.612	-1.604	-1.592	-1.580	-1.569	-1.555	-1.541	-1.526	-1.510	-1.494	-1.476	-1.459	-1.440	-1.422	-1.404	-1.384	-1.365	-1.346	-1.326	-1.306	-1.285	-1.265	-1.246	-1.226	-1.205	-1.186	-1.168	-1.149	-1.130	-1.114	-1.096	-1.080	-1.064	-1.049	-1.034	-1.020	-1.008	-0.995	-0.985	-0.975	-0.965	-0.956	-0.950	-0.944	-0.939	-0.935	-0.931	-0.930	-0.928	-0.928	-0.928	-0.930	-0.931	-0.936	-0.939	-0.944	-0.951	-0.956	-0.964	-0.971	-0.979	-0.988	-0.996	-1.006	-1.016	-1.026	-1.035	-1.045	-1.055	-1.064	-1.074	-1.082	-1.092	-1.101	-1.109	-1.116	-1.124	-1.129	-1.134	-1.139	-1.142	-1.145	-1.146	-1.148	-1.148	-1.145	-1.142	-1.138	-1.134	-1.126	-1.120	-1.111	-1.101	-1.090	-1.076	-1.064	-1.049	-1.031	-1.014	-0.996	-0.978	-0.956	-0.935	-0.911	-0.889	-0.865	-0.839	-0.814	-0.788	-0.760	-0.732	-0.705	-0.678	-0.650	-0.621	-0.592	-0.565	-0.536	-0.509	-0.481	-0.454	-0.429	-0.401	-0.376	-0.352	-0.329	-0.306	-0.285	-0.264	-0.245	-0.226	-0.210	-0.195	-0.180	-0.168	-0.155	-0.145	-0.138	-0.130	-0.125	-0.121	-0.118	-0.118	-0.119	-0.120	-0.125	-0.130	-0.138	-0.145	-0.155	-0.166	-0.179	-0.192	-0.208	-0.225	-0.242	-0.261	-0.280	-0.301	-0.322	-0.345	-0.368	-0.391	-0.416	-0.441	-0.468	-0.494	-0.520	-0.546	-0.574	-0.601	-0.628	-0.655	-0.682	-0.709	-0.736	-0.762	-0.790	-0.815	-0.840	-0.866	-0.890	-0.914	-0.938	-0.959	-0.982	-1.002	-1.024	-1.042	-1.061	-1.079	-1.095	-1.111	-1.126	-1.140	-1.155	-1.165	-1.178	-1.188	-1.196	-1.205	-1.212	-1.218	-1.224	-1.229	-1.231	-1.235	-1.236	-1.236	-1.238	-1.236	-1.236	-1.234	-1.230	-1.229	-1.224	-1.219	-1.215	-1.209	-1.202	-1.195	-1.189	-1.181	-1.174	-1.166	-1.159	-1.149	-1.140	-1.131	-1.124	-1.114	-1.105	-1.096	-1.089	-1.079	-1.070	-1.062	-1.054	-1.045	-1.036	-1.030	-1.022	-1.015	-1.009	-1.002	-0.996	-0.990	-0.985	-0.980	-0.976	-0.971	-0.968	-0.965	-0.962	-0.960	-0.960	-0.959	-0.958	-0.959	-0.959	-0.961	-0.962	-0.965	-0.969	-0.971	-0.975	-0.981	-0.985	-0.991	-0.998	-1.004	-1.010	-1.016	-1.024	-1.032	-1.040	-1.049	-1.058	-1.066	-1.076	-1.085	-1.095	-1.105	-1.115	-1.125	-1.135	-1.145	-1.154	-1.164	-1.172	-1.182	-1.191	-1.199	-1.208	-1.215	-1.222	-1.229	-1.235	-1.241	-1.248	-1.250	-1.255	-1.259	-1.261	-1.264	-1.265	-1.265	-1.265	-1.264	-1.262	-1.261	-1.258	-1.254	-1.249	-1.244	-1.238	-1.230	-1.222	-1.214	-1.205	-1.196	-1.186	-1.175	-1.164	-1.152	-1.140	-1.128	-1.115	-1.102	-1.089	-1.076	-1.062	-1.049	-1.036	-1.022	-1.009	-0.996	-0.982	-0.969	-0.956	-0.945	-0.934	-0.921	-0.911	-0.901	-0.891	-0.882	-0.875	-0.868	-0.861	-0.855	-0.850	-0.846	-0.844	-0.841	-0.840	-0.840	-0.840	-0.842	-0.846	-0.851	-0.856	-0.862	-0.870	-0.879	-0.888	-0.899	-0.910	-0.924	-0.936	-0.950	-0.965	-0.981	-0.998	-1.015	-1.032	-1.050	-1.069	-1.088	-1.106	-1.128	-1.146	-1.166	-1.186	-1.205	-1.225	-1.244	-1.262	-1.281	-1.299	-1.318	-1.335	-1.350	-1.366	-1.381	-1.394	-1.406	-1.419	-1.429	-1.439	-1.446	-1.454	-1.459	-1.464	-1.466	-1.469	-1.470	-1.468	-1.466	-1.464	-1.458	-1.452	-1.444	-1.435	-1.426	-1.415	-1.402	-1.390	-1.375	-1.360	-1.344	-1.326	-1.308	-1.289	-1.270	-1.250	-1.230	-1.209	-1.188	-1.166	-1.145	-1.124	-1.102	-1.081	-1.060	-1.041	-1.020	-1.000	-0.981	-0.964	-0.946	-0.929	-0.912	-0.898	-0.884	-0.870	-0.858	-0.848	-0.838	-0.829	-0.821	-0.816	-0.812	-0.809	-0.805	-0.805	-0.805	-0.808	-0.810	-0.814	-0.820	-0.826	-0.835	-0.844	-0.854	-0.864	-0.878	-0.890	-0.904	-0.919	-0.934	-0.950	-0.968	-0.985	-1.002	-1.021	-1.041	-1.060	-1.080	-1.100	-1.120	-1.140	-1.160	-1.180	-1.200	-1.220	-1.240	-1.258	-1.278	-1.295	-1.315	-1.332	-1.350	-1.368	-1.384	-1.399	-1.414	-1.429	-1.442	-1.455	-1.466	-1.478	-1.489	-1.498	-1.506	-1.514	-1.521	-1.528	-1.532	-1.538	-1.541	-1.544	-1.545	-1.545	-1.546	-1.545	-1.542	-1.541	-1.538	-1.534	-1.529	-1.522	-1.516	-1.510	-1.501	-1.494	-1.484	-1.475	-1.465	-1.455	-1.444	-1.431	-1.420	-1.408	-1.395	-1.382	-1.370	-1.358	-1.344	-1.331	-1.318	-1.305	-1.292	-1.279	-1.266	-1.254	-1.242	-1.231	-1.220	-1.209	-1.198	-1.189	-1.179	-1.170	-1.162	-1.154	-1.148	-1.142	-1.138	-1.132	-1.130	-1.126	-1.124	-1.122	-1.124	-1.125	-1.126	-1.130	-1.132	-1.136	-1.141	-1.148	-1.154	-1.160	-1.170	-1.178	-1.186	-1.196	-1.206	-1.218	-1.229	-1.241	-1.251	-1.264	-1.278	-1.289	-1.301	-1.314	-1.326	-1.339	-1.350	-1.362	-1.372	-1.384	-1.394	-1.404	-1.412	-1.420	-1.428	-1.434	-1.440	-1.445	-1.449	-1.450	-1.452	-1.452	-1.451	-1.449	-1.445	-1.441	-1.435	-1.428	-1.419	-1.410	-1.398	-1.386	-1.372	-1.358	-1.342	-1.324	-1.306	-1.288	-1.268	-1.245	-1.224	-1.201	-1.178	-1.154	-1.130	-1.105	-1.079	-1.054	-1.029	-1.002	-0.978	-0.952	-0.926	-0.902	-0.879	-0.855	-0.831	-0.810	-0.788	-0.769	-0.748	-0.730	-0.712	-0.696	-0.681	-0.669	-0.656	-0.646	-0.636	-0.629	-0.624	-0.619	-0.616	-0.615	-0.618	-0.619	-0.622	-0.629	-0.636	-0.645	-0.656	-0.669	-0.682	-0.698	-0.715	-0.734	-0.754	-0.774	-0.796	-0.820	-0.844	-0.870	-0.896	-0.924	-0.954	-0.981	-1.011	-1.041	-1.072	-1.104	-1.135	-1.168	-1.199	-1.232	-1.264	-1.296	-1.329	-1.360	-1.391	-1.422	-1.455	-1.486	-1.516	-1.546	-1.575	-1.604	-1.632	-1.659	-1.686	-1.711	-1.735	-1.760	-1.784	-1.805	-1.826	-1.848	-1.866	-1.885	-1.901	-1.918	-1.935	-1.950	-1.962	-1.976	-1.989	-2.000	-2.010	-2.020	-2.029	-2.036	-2.044	-2.050	-2.055	-2.061	-2.065	-2.069	-2.072	-2.075	-2.078	-2.078	-2.080	-2.081	-2.080	-2.081	-2.080	-2.079	-2.078	-2.076	-2.076	-2.075	-2.074	-2.072	-2.072	-2.070	-2.070	-2.068	-2.068	-2.066	-2.066	-2.066	-2.066	-2.066	-2.068	-2.068	-2.069	-2.070	-2.072	-2.074	-2.078	-2.081	-2.085	-2.090	-2.094	-2.100	-2.105	-2.112	-2.119	-2.126	-2.134	-2.142	-2.151	-2.161	-2.170	-2.181	-2.191	-2.202	-2.214	-2.225	-2.239	-2.250	-2.264	-2.276	-2.290	-2.305	-2.318	-2.334	-2.348	-2.362	-2.376	-2.391	-2.406	-2.421	-2.436	-2.451	-2.465	-2.480	-2.495	-2.509	-2.522	-2.535	-2.550	-2.562	-2.575	-2.588	-2.600	-2.611	-2.621	-2.632	-2.642	-2.651	-2.660	-2.668	-2.676	-2.682	-2.689	-2.694	-2.700	-2.704	-2.708	-2.711	-2.712	-2.715	-2.715	-2.715	-2.714	-2.712	-2.710	-2.708	-2.704	-2.699	-2.694	-2.688	-2.681	-2.674	-2.665	-2.656	-2.648	-2.638	-2.626	-2.615	-2.602	-2.591	-2.579	-2.566	-2.554	-2.539	-2.525	-2.511	-2.498	-2.482	-2.468	-2.454	-2.439	-2.424	-2.410	-2.395	-2.380	-2.366	-2.352	-2.339	-2.325	-2.311	-2.299	-2.286	-2.275	-2.264	-2.252	-2.244	-2.234	-2.224	-2.216	-2.209	-2.202	-2.196	-2.191	-2.188	-2.184	-2.180	-2.179	-2.178	-2.176	-2.178	-2.178	-2.180	-2.184	-2.186	-2.190	-2.195	-2.200	-2.206	-2.212	-2.220	-2.228	-2.236	-2.244	-2.252	-2.261	-2.271	-2.280	-2.291	-2.301	-2.310	-2.320	-2.330	-2.340	-2.350	-2.359	-2.369	-2.378	-2.386	-2.395	-2.402	-2.410	-2.416	-2.422	-2.429	-2.432	-2.438	-2.441	-2.445	-2.446	-2.448	-2.449	-2.448	-2.446	-2.444	-2.440	-2.435	-2.430	-2.424	-2.416	-2.409	-2.400	-2.390	-2.380	-2.369	-2.356	-2.344	-2.330	-2.315	-2.300	-2.284	-2.266	-2.250	-2.231	-2.214	-2.194	-2.176	-2.156	-2.136	-2.116	-2.096	-2.076	-2.055	-2.035	-2.014	-1.991	-1.971	-1.950	-1.930	-1.909	-1.889	-1.869	-1.849	-1.830	-1.810	-1.792	-1.772	-1.756	-1.739	-1.722	-1.706	-1.691	-1.676	-1.662	-1.650	-1.639	-1.626	-1.615	-1.605	-1.595	-1.586	-1.579	-1.571	-1.565	-1.560	-1.555	-1.551	-1.548	-1.545	-1.544	-1.541	-1.540	-1.541	-1.542	-1.544	-1.545	-1.548	-1.550	-1.554	-1.558	-1.561	-1.565	-1.570	-1.575	-1.579	-1.584	-1.589	-1.594	-1.599	-1.604	-1.609	-1.614	-1.618	-1.621	-1.625	-1.629	-1.631	-1.634	-1.636	-1.639	-1.639	-1.639	-1.639	-1.639	-1.636	-1.634	-1.630	-1.626	-1.622	-1.618	-1.610	-1.604	-1.596	-1.589	-1.579	-1.569	-1.559	-1.548	-1.536	-1.524	-1.511	-1.499	-1.485	-1.471	-1.456	-1.441	-1.428	-1.411	-1.396	-1.380	-1.364	-1.349	-1.332	-1.318	-1.301	-1.286	-1.270	-1.255	-1.240	-1.225	-1.210	-1.196	-1.181	-1.169	-1.156	-1.145	-1.132	-1.122	-1.112	-1.102	-1.092	-1.085	-1.078	-1.071	-1.065	-1.059	-1.054	-1.050	-1.045	-1.041	-1.040	-1.038	-1.035	-1.035	-1.034	-1.034	-1.034	-1.035	-1.035	-1.035	-1.038	-1.039	-1.040	-1.041	-1.042	-1.045	-1.046	-1.049	-1.050	-1.051	-1.054	-1.054	-1.055	-1.055	-1.055	-1.055	-1.054	-1.052	-1.051	-1.049	-1.045	-1.041	-1.038	-1.032	-1.026	-1.020	-1.012	-1.005	-0.995	-0.986	-0.976	-0.965	-0.952	-0.940	-0.925	-0.910	-0.896	-0.880	-0.862	-0.846	-0.828	-0.809	-0.789	-0.770	-0.748	-0.726	-0.704	-0.681	-0.658	-0.632	-0.608	-0.582	-0.556	-0.531	-0.504	-0.476	-0.449	-0.422	-0.395	-0.368	-0.339	-0.310	-0.282	-0.255	-0.228	-0.200	-0.172	-0.146	-0.119	-0.092	-0.068	-0.042	-0.018	0.008	0.030	0.054	0.075	0.098	0.118	0.138	0.156	0.174	0.191	0.206	0.221	0.235	0.248	0.260	0.270	0.279	0.288	0.295	0.300	0.305	0.309	0.310	0.311	0.311	0.311	0.309	0.306	0.301	0.296	0.290	0.282	0.275	0.265	0.256	0.245	0.234	0.221	0.209	0.195	0.181	0.169	0.155	0.140	0.125	0.110	0.094	0.079	0.062	0.048	0.032	0.018	0.001	-0.014	-0.028	-0.042	-0.058	-0.070	-0.084	-0.098	-0.109	-0.122	-0.134	-0.145	-0.156	-0.166	-0.176	-0.186	-0.196	-0.205	-0.212	-0.221	-0.230	-0.235	-0.242	-0.250	-0.255	-0.261	-0.266	-0.272	-0.278	-0.284	-0.289	-0.294	-0.299	-0.304	-0.309	-0.315	-0.319	-0.325	-0.330	-0.336	-0.344	-0.349	-0.358	-0.364	-0.371	-0.381	-0.390	-0.400	-0.410	-0.421	-0.432	-0.445	-0.459	-0.472	-0.486	-0.501	-0.516	-0.532	-0.551	-0.568	-0.588	-0.605	-0.626	-0.646	-0.668	-0.690	-0.712	-0.736	-0.760	-0.784	-0.810	-0.836	-0.862	-0.890	-0.916	-0.946	-0.974	-1.004	-1.032	-1.062	-1.092	-1.124	-1.154	-1.186	-1.218	-1.249	-1.279	-1.310	-1.342	-1.374	-1.405	-1.438	-1.469	-1.500	-1.532	-1.564	-1.595	-1.626	-1.656	-1.686	-1.716	-1.746	-1.775	-1.804	-1.832	-1.860	-1.888	-1.915	-1.941	-1.965	-1.991	-2.015	-2.039	-2.061	-2.082	-2.104	-2.124	-2.142	-2.161	-2.179	-2.196	-2.211	-2.226	-2.239	-2.252	-2.264	-2.274	-2.282	-2.290	-2.298	-2.302	-2.308	-2.311	-2.314	-2.315	-2.315	-2.312	-2.311	-2.308	-2.302	-2.296	-2.289	-2.281	-2.272	-2.262	-2.251	-2.239	-2.228	-2.212	-2.200	-2.185	-2.168	-2.152	-2.135	-2.118	-2.099	-2.081	-2.062	-2.042	-2.024	-2.005	-1.984	-1.965	-1.945	-1.925	-1.906	-1.888	-1.868	-1.850	-1.831	-1.814	-1.796	-1.781	-1.765	-1.750	-1.736	-1.722	-1.710	-1.698	-1.686	-1.678	-1.668	-1.659	-1.652	-1.645	-1.640	-1.636	-1.631	-1.630	-1.629	-1.629	-1.628	-1.630	-1.631	-1.635	-1.639	-1.642	-1.649	-1.654	-1.661	-1.668	-1.676	-1.684	-1.694	-1.702	-1.712	-1.724	-1.732	-1.745	-1.755	-1.766	-1.778	-1.789	-1.800	-1.810	-1.821	-1.832	-1.842	-1.852	-1.861	-1.871	-1.880	-1.890	-1.899	-1.908	-1.915	-1.921	-1.929	-1.935	-1.941	-1.948	-1.952	-1.958	-1.962	-1.966	-1.969	-1.972	-1.975	-1.978	-1.980	-1.981	-1.982	-1.984	-1.985	-1.986	-1.986	-1.986	-1.988	-1.988	-1.986	-1.988	-1.989	-1.989	-1.989	-1.990	-1.991	-1.992	-1.994	-1.995	-1.998	-1.999	-2.001	-2.005	-2.007	-2.011	-2.016	-2.020	-2.025	-2.031	-2.038	-2.044	-2.051	-2.059	-2.066	-2.075	-2.085	-2.094	-2.105	-2.115	-2.126	-2.138	-2.150	-2.162	-2.176	-2.190	-2.204	-2.219	-2.234	-2.250	-2.266	-2.281	-2.299	-2.316	-2.334	-2.350	-2.369	-2.386	-2.404	-2.424	-2.441	-2.460	-2.479	-2.498	-2.515	-2.534	-2.552	-2.570	-2.588	-2.605	-2.624	-2.640	-2.656	-2.672	-2.688	-2.702	-2.716	-2.730	-2.744	-2.755	-2.766	-2.776	-2.786	-2.795	-2.802	-2.809	-2.815	-2.819	-2.824	-2.825	-2.828	-2.828	-2.828	-2.825	-2.821	-2.818	-2.814	-2.808	-2.800	-2.791	-2.782	-2.772	-2.761	-2.750	-2.736	-2.724	-2.710	-2.694	-2.679	-2.662	-2.645	-2.629	-2.611	-2.592	-2.574	-2.555	-2.536	-2.516	-2.498	-2.479	-2.460	-2.441	-2.421	-2.402	-2.385	-2.366	-2.350	-2.332	-2.316	-2.299	-2.284	-2.270	-2.255	-2.241	-2.230	-2.218	-2.206	-2.196	-2.188	-2.179	-2.171	-2.165	-2.159	-2.154	-2.149	-2.146	-2.144	-2.142	-2.141	-2.140	-2.141	-2.142	-2.145	-2.148	-2.151	-2.154	-2.160	-2.164	-2.170	-2.176	-2.182	-2.189	-2.196	-2.202	-2.210	-2.219	-2.226	-2.234	-2.241	-2.250	-2.258	-2.266	-2.275	-2.281	-2.289	-2.296	-2.302	-2.309	-2.315	-2.320	-2.325	-2.330	-2.334	-2.338	-2.340	-2.342	-2.344	-2.345	-2.345	-2.344	-2.341	-2.339	-2.335	-2.332	-2.328	-2.321	-2.315	-2.308	-2.300	-2.290	-2.280	-2.270	-2.259	-2.246	-2.234	-2.219	-2.205	-2.190	-2.174	-2.156	-2.140	-2.121	-2.102	-2.084	-2.065	-2.045	-2.025	-2.005	-1.984	-1.962	-1.942	-1.921	-1.900	-1.880	-1.860	-1.840	-1.819	-1.800	-1.779	-1.760	-1.742	-1.724	-1.706	-1.691	-1.676	-1.661	-1.646	-1.634	-1.622	-1.611	-1.601	-1.594	-1.586	-1.580	-1.575	-1.571	-1.570	-1.570	-1.570	-1.572	-1.576	-1.581	-1.588	-1.595	-1.605	-1.616	-1.629	-1.641	-1.658	-1.672	-1.690	-1.709	-1.729	-1.750	-1.771	-1.795	-1.818	-1.842	-1.868	-1.892	-1.920	-1.946	-1.975	-2.002	-2.030	-2.059	-2.086	-2.115	-2.144	-2.171	-2.200	-2.228	-2.254	-2.280	-2.308	-2.332	-2.358	-2.381	-2.405	-2.426	-2.448	-2.469	-2.486	-2.504	-2.520	-2.535	-2.549	-2.561	-2.574	-2.582	-2.590	-2.598	-2.601	-2.606	-2.608	-2.609	-2.608	-2.605	-2.601	-2.595	-2.589	-2.580	-2.570	-2.560	-2.548	-2.532	-2.518	-2.502	-2.485	-2.466	-2.449	-2.428	-2.408	-2.385	-2.362	-2.340	-2.318	-2.292	-2.269	-2.244	-2.220	-2.195	-2.171	-2.146	-2.121	-2.096	-2.072	-2.049	-2.026	-2.002	-1.981	-1.960	-1.940	-1.919	-1.899	-1.881	-1.862	-1.846	-1.831	-1.816	-1.802	-1.791	-1.780	-1.770	-1.760	-1.752	-1.746	-1.740	-1.736	-1.732	-1.730	-1.730	-1.730	-1.731	-1.734	-1.738	-1.742	-1.748	-1.754	-1.761	-1.769	-1.778	-1.789	-1.799	-1.810	-1.822	-1.834	-1.848	-1.861	-1.875	-1.889	-1.904	-1.918	-1.932	-1.948	-1.962	-1.976	-1.991	-2.006	-2.020	-2.034	-2.047	-2.060	-2.074	-2.085	-2.096	-2.108	-2.118	-2.128	-2.136	-2.144	-2.151	-2.158	-2.164	-2.169	-2.172	-2.175	-2.178	-2.178	-2.179	-2.178	-2.178	-2.175	-2.171	-2.169	-2.164	-2.158	-2.152	-2.145	-2.139	-2.130	-2.122	-2.112	-2.104	-2.094	-2.084	-2.072	-2.061	-2.051	-2.040	-2.030	-2.020	-2.009	-1.999	-1.989	-1.980	-1.970	-1.961	-1.952	-1.945	-1.939	-1.932	-1.928	-1.921	-1.918	-1.916	-1.914	-1.912	-1.914	-1.915	-1.919	-1.922	-1.928	-1.932	-1.940	-1.949	-1.958	-1.969	-1.981	-1.994	-2.009	-2.024	-2.041	-2.058	-2.076	-2.098	-2.118	-2.139	-2.162	-2.185	-2.209	-2.235	-2.260	-2.286	-2.314	-2.340	-2.369	-2.396	-2.425	-2.455	-2.482	-2.512	-2.541	-2.571	-2.600	-2.629	-2.659	-2.686	-2.715	-2.744	-2.771	-2.799	-2.825	-2.852	-2.878	-2.902	-2.928	-2.950	-2.974	-2.994	-3.015	-3.035	-3.055	-3.072	-3.090	-3.106	-3.121	-3.136	-3.150	-3.161	-3.171	-3.182	-3.191	-3.199	-3.205	-3.210	-3.214	-3.218	-3.220	-3.221	-3.221	-3.219	-3.219	-3.215	-3.210	-3.206	-3.200	-3.194	-3.186	-3.179	-3.169	-3.160	-3.149	-3.138	-3.126	-3.114	-3.101	-3.088	-3.075	-3.061	-3.046	-3.032	-3.018	-3.002	-2.988	-2.972	-2.958	-2.944	-2.929	-2.915	-2.899	-2.885	-2.871	-2.859	-2.845	-2.834	-2.820	-2.809	-2.799	-2.788	-2.778	-2.769	-2.761	-2.754	-2.748	-2.741	-2.736	-2.732	-2.729	-2.725	-2.722	-2.722	-2.722	-2.722	-2.724	-2.725	-2.729	-2.731	-2.735	-2.740	-2.746	-2.751	-2.758	-2.765	-2.772	-2.780	-2.789	-2.796	-2.805	-2.814	-2.821	-2.831	-2.840	-2.850	-2.859	-2.868	-2.876	-2.885	-2.892	-2.902	-2.910	-2.918	-2.925	-2.931	-2.938	-2.944	-2.949	-2.954	-2.959	-2.962	-2.966	-2.970	-2.972	-2.975	-2.976	-2.978	-2.979	-2.978	-2.978	-2.975	-2.974	-2.971	-2.969	-2.965	-2.961	-2.956	-2.952	-2.946	-2.941	-2.936	-2.930	-2.922	-2.916	-2.909	-2.900	-2.892	-2.885	-2.878	-2.870	-2.861	-2.852	-2.845	-2.838	-2.828	-2.820	-2.811	-2.804	-2.795	-2.788	-2.780	-2.774	-2.766	-2.759	-2.752	-2.746	-2.741	-2.735	-2.730	-2.725	-2.721	-2.718	-2.715	-2.712	-2.710	-2.709	-2.708	-2.709	-2.709	-2.710	-2.712	-2.714	-2.716	-2.721	-2.725	-2.730	-2.736	-2.742	-2.750	-2.758	-2.766	-2.775	-2.785	-2.796	-2.805	-2.818	-2.829	-2.841	-2.854	-2.866	-2.880	-2.894	-2.908	-2.921	-2.936	-2.950	-2.964	-2.979	-2.994	-3.008	-3.022	-3.035	-3.049	-3.062	-3.074	-3.088	-3.099	-3.110	-3.121	-3.130	-3.140	-3.148	-3.155	-3.161	-3.168	-3.172	-3.178	-3.180	-3.182	-3.184	-3.185	-3.184	-3.181	-3.179	-3.175	-3.170	-3.164	-3.158	-3.149	-3.140	-3.130	-3.120	-3.109	-3.098	-3.084	-3.070	-3.056	-3.041	-3.025	-3.009	-2.991	-2.975	-2.958	-2.940	-2.924	-2.905	-2.888	-2.870	-2.850	-2.832	-2.815	-2.798	-2.780	-2.762	-2.745	-2.729	-2.712	-2.696	-2.680	-2.665	-2.651	-2.636	-2.624	-2.609	-2.598	-2.585	-2.574	-2.564	-2.555	-2.545	-2.536	-2.529	-2.522	-2.516	-2.509	-2.504	-2.501	-2.496	-2.492	-2.490	-2.489	-2.486	-2.485	-2.485	-2.484	-2.485	-2.485	-2.486	-2.488	-2.490	-2.494	-2.496	-2.500	-2.502	-2.506	-2.510	-2.514	-2.519	-2.522	-2.526	-2.532	-2.536	-2.540	-2.546	-2.550	-2.555	-2.559	-2.562	-2.568	-2.571	-2.576	-2.579	-2.582	-2.585	-2.588	-2.590	-2.590	-2.591	-2.592	-2.592	-2.592	-2.591	-2.590	-2.589	-2.586	-2.582	-2.580	-2.575	-2.570	-2.565	-2.560	-2.552	-2.545	-2.538	-2.530	-2.520	-2.511	-2.501	-2.490	-2.479	-2.468	-2.456	-2.442	-2.431	-2.418	-2.402	-2.390	-2.376	-2.361	-2.348	-2.334	-2.319	-2.304	-2.290	-2.276	-2.261	-2.249	-2.234	-2.220	-2.208	-2.195	-2.181	-2.170	-2.159	-2.148	-2.138	-2.128	-2.118	-2.109	-2.101	-2.094	-2.086	-2.080	-2.074	-2.069	-2.065	-2.060	-2.058	-2.055	-2.054	-2.052	-2.051	-2.052	-2.052	-2.052	-2.054	-2.056	-2.058	-2.061	-2.064	-2.068	-2.071	-2.075	-2.079	-2.082	-2.086	-2.089	-2.092	-2.098	-2.100	-2.104	-2.106	-2.110	-2.112	-2.115	-2.119	-2.119	-2.121	-2.122	-2.122	-2.122	-2.122	-2.121	-2.120	-2.118	-2.115	-2.111	-2.108	-2.104	-2.099	-2.094	-2.088	-2.081	-2.075	-2.069	-2.061	-2.054	-2.044	-2.036	-2.026	-2.018	-2.007	-1.998	-1.988	-1.978	-1.966	-1.955	-1.945	-1.934	-1.922	-1.911	-1.901	-1.890	-1.879	-1.869	-1.856	-1.846	-1.834	-1.824	-1.814	-1.802	-1.792	-1.782	-1.772	-1.764	-1.754	-1.744	-1.735	-1.728	-1.719	-1.710	-1.702	-1.695	-1.688	-1.681	-1.674	-1.669	-1.662	-1.658	-1.651	-1.646	-1.641	-1.638	-1.632	-1.629	-1.626	-1.624	-1.620	-1.619	-1.615	-1.614	-1.614	-1.612	-1.612	-1.612	-1.612	-1.612	-1.614	-1.615	-1.618	-1.619	-1.621	-1.624	-1.628	-1.630	-1.635	-1.639	-1.642	-1.648	-1.652	-1.656	-1.662	-1.668	-1.674	-1.680	-1.685	-1.691	-1.698	-1.704	-1.710	-1.718	-1.725	-1.731	-1.738	-1.745	-1.751	-1.759	-1.765	-1.772	-1.779	-1.786	-1.792	-1.799	-1.805	-1.811	-1.818	-1.824	-1.830	-1.836	-1.842	-1.848	-1.854	-1.859	-1.864	-1.870	-1.875	-1.880	-1.885	-1.890	-1.895	-1.900	-1.904	-1.909	-1.915	-1.920	-1.924	-1.930	-1.935	-1.940	-1.945	-1.950	-1.956	-1.962	-1.968	-1.974	-1.981	-1.989	-1.996	-2.004	-2.011	-2.020	-2.027	-2.036	-2.045	-2.056	-2.065	-2.076	-2.088	-2.096	-2.110	-2.121	-2.132	-2.146	-2.158	-2.171	-2.185	-2.200	-2.215	-2.230	-2.244	-2.260	-2.276	-2.291	-2.309	-2.325	-2.344	-2.361	-2.379	-2.398	-2.416	-2.434	-2.452	-2.472	-2.491	-2.511	-2.530	-2.550	-2.570	-2.590	-2.610	-2.629	-2.650	-2.669	-2.689	-2.709	-2.728	-2.748	-2.766	-2.785	-2.804	-2.822	-2.840	-2.858	-2.875	-2.892	-2.909	-2.926	-2.941	-2.956	-2.971	-2.985	-2.998	-3.010	-3.022	-3.034	-3.045	-3.054	-3.064	-3.071	-3.078	-3.084	-3.090	-3.095	-3.098	-3.100	-3.101	-3.102	-3.102	-3.100	-3.099	-3.096	-3.091	-3.086	-3.080	-3.074	-3.068	-3.059	-3.049	-3.040	-3.029	-3.018	-3.005	-2.994	-2.981	-2.969	-2.954	-2.940	-2.925	-2.911	-2.896	-2.882	-2.868	-2.852	-2.838	-2.824	-2.809	-2.795	-2.781	-2.768	-2.754	-2.741	-2.729	-2.716	-2.706	-2.695	-2.685	-2.676	-2.669	-2.660	-2.652	-2.646	-2.640	-2.636	-2.632	-2.629	-2.626	-2.624	-2.622	-2.622	-2.622	-2.622	-2.624	-2.626	-2.628	-2.630	-2.634	-2.638	-2.640	-2.645	-2.649	-2.654	-2.659	-2.662	-2.669	-2.672	-2.678	-2.681	-2.685	-2.691	-2.695	-2.698	-2.701	-2.705	-2.708	-2.710	-2.711	-2.712	-2.714	-2.714	-2.715	-2.714	-2.712	-2.710	-2.708	-2.705	-2.701	-2.695	-2.691	-2.685	-2.678	-2.670	-2.662	-2.654	-2.644	-2.634	-2.624	-2.614	-2.601	-2.590	-2.576	-2.562	-2.549	-2.534	-2.520	-2.504	-2.488	-2.471	-2.455	-2.438	-2.420	-2.401	-2.384	-2.366	-2.348	-2.328	-2.308	-2.288	-2.269	-2.248	-2.228	-2.208	-2.186	-2.165	-2.144	-2.124	-2.102	-2.081	-2.060	-2.039	-2.018	-1.996	-1.975	-1.954	-1.934	-1.914	-1.894	-1.872	-1.854	-1.834	-1.814	-1.795	-1.778	-1.759	-1.741	-1.725	-1.708	-1.691	-1.676	-1.661	-1.648	-1.632	-1.620	-1.606	-1.595	-1.584	-1.574	-1.562	-1.555	-1.546	-1.539	-1.531	-1.525	-1.520	-1.516	-1.512	-1.509	-1.506	-1.505	-1.504	-1.502	-1.502	-1.504	-1.506	-1.509	-1.511	-1.515	-1.519	-1.521	-1.526	-1.532	-1.536	-1.544	-1.549	-1.555	-1.560	-1.566	-1.571	-1.579	-1.584	-1.590	-1.595	-1.600	-1.605	-1.609	-1.614	-1.616	-1.620	-1.622	-1.624	-1.625	-1.626	-1.625	-1.625	-1.622	-1.620	-1.616	-1.611	-1.608	-1.600	-1.592	-1.585	-1.576	-1.566	-1.555	-1.542	-1.530	-1.516	-1.501	-1.486	-1.470	-1.452	-1.434	-1.415	-1.396	-1.375	-1.355	-1.332	-1.311	-1.289	-1.265	-1.241	-1.218	-1.192	-1.169	-1.145	-1.120	-1.094	-1.069	-1.042	-1.018	-0.994	-0.969	-0.944	-0.919	-0.894	-0.870	-0.848	-0.824	-0.801	-0.780	-0.759	-0.739	-0.720	-0.701	-0.682	-0.665	-0.650	-0.634	-0.620	-0.606	-0.595	-0.584	-0.572	-0.564	-0.555	-0.550	-0.544	-0.539	-0.536	-0.535	-0.532	-0.532	-0.535	-0.538	-0.540	-0.545	-0.551	-0.558	-0.565	-0.574	-0.584	-0.595	-0.605	-0.618	-0.630	-0.644	-0.658	-0.674	-0.689	-0.705	-0.722	-0.739	-0.756	-0.772	-0.791	-0.809	-0.828	-0.846	-0.865	-0.881	-0.901	-0.919	-0.936	-0.954	-0.972	-0.990	-1.006	-1.022	-1.040	-1.055	-1.070	-1.086	-1.100	-1.114	-1.128	-1.140	-1.154	-1.165	-1.176	-1.188	-1.198	-1.209	-1.218	-1.228	-1.235	-1.244	-1.251	-1.260	-1.266	-1.272	-1.280	-1.288	-1.294	-1.299	-1.305	-1.310	-1.318	-1.322	-1.328	-1.334	-1.340	-1.345	-1.351	-1.356	-1.362	-1.370	-1.376	-1.382	-1.389	-1.395	-1.402	-1.410	-1.419	-1.426	-1.434	-1.441	-1.450	-1.460	-1.469	-1.479	-1.488	-1.498	-1.508	-1.518	-1.530	-1.540	-1.551	-1.562	-1.574	-1.586	-1.598	-1.610	-1.621	-1.634	-1.646	-1.659	-1.671	-1.684	-1.696	-1.709	-1.721	-1.734	-1.746	-1.759	-1.772	-1.784	-1.795	-1.808	-1.820	-1.832	-1.844	-1.855	-1.868	-1.879	-1.890	-1.900	-1.911	-1.921	-1.932	-1.942	-1.952	-1.961	-1.971	-1.979	-1.988	-1.996	-2.004	-2.010	-2.018	-2.025	-2.031	-2.038	-2.042	-2.047	-2.051	-2.056	-2.060	-2.062	-2.066	-2.069	-2.069	-2.071	-2.071	-2.072	-2.072	-2.071	-2.070	-2.069	-2.066	-2.065	-2.061	-2.059	-2.055	-2.050	-2.045	-2.040	-2.035	-2.030	-2.024	-2.019	-2.013	-2.005	-1.998	-1.991	-1.984	-1.976	-1.970	-1.962	-1.955	-1.946	-1.939	-1.932	-1.925	-1.918	-1.911	-1.904	-1.899	-1.894	-1.888	-1.882	-1.876	-1.872	-1.869	-1.864	-1.861	-1.859	-1.856	-1.854	-1.852	-1.852	-1.851	-1.851	-1.852	-1.852	-1.854	-1.856	-1.859	-1.862	-1.866	-1.870	-1.874	-1.879	-1.885	-1.890	-1.896	-1.902	-1.909	-1.916	-1.924	-1.930	-1.938	-1.945	-1.951	-1.960	-1.966	-1.974	-1.980	-1.989	-1.994	-2.001	-2.007	-2.014	-2.019	-2.024	-2.029	-2.033	-2.035	-2.040	-2.041	-2.044	-2.044	-2.045	-2.045	-2.045	-2.044	-2.041	-2.040	-2.036	-2.033	-2.030	-2.025	-2.020	-2.014	-2.007	-2.001	-1.992	-1.985	-1.978	-1.969	-1.960	-1.951	-1.941	-1.932	-1.922	-1.912	-1.902	-1.891	-1.882	-1.871	-1.862	-1.851	-1.842	-1.832	-1.824	-1.815	-1.806	-1.799	-1.791	-1.784	-1.778	-1.770	-1.764	-1.759	-1.755	-1.749	-1.745	-1.742	-1.740	-1.736	-1.735	-1.735	-1.734	-1.734	-1.734	-1.735	-1.736	-1.738	-1.740	-1.742	-1.744	-1.746	-1.750	-1.752	-1.758	-1.760	-1.764	-1.768	-1.772	-1.775	-1.780	-1.784	-1.788	-1.790	-1.794	-1.798	-1.800	-1.802	-1.805	-1.808	-1.809	-1.811	-1.811	-1.812	-1.814	-1.812	-1.814	-1.814	-1.811	-1.810	-1.808	-1.806	-1.802	-1.800	-1.795	-1.791	-1.786	-1.781	-1.775	-1.770	-1.764	-1.758	-1.751	-1.744	-1.735	-1.728	-1.720	-1.712	-1.704	-1.695	-1.686	-1.678	-1.668	-1.660	-1.650	-1.640	-1.630	-1.620	-1.611	-1.601	-1.592	-1.582	-1.572	-1.565	-1.556	-1.546	-1.538	-1.529	-1.521	-1.512	-1.505	-1.498	-1.490	-1.482	-1.476	-1.471	-1.465	-1.460	-1.456	-1.451	-1.448	-1.445	-1.442	-1.441	-1.439	-1.439	-1.438	-1.439	-1.439	-1.441	-1.442	-1.446	-1.450	-1.454	-1.458	-1.462	-1.469	-1.475	-1.482	-1.490	-1.498	-1.506	-1.514	-1.524	-1.534	-1.544	-1.554	-1.566	-1.578	-1.589	-1.601	-1.612	-1.625	-1.636	-1.649	-1.661	-1.674	-1.685	-1.698	-1.709	-1.720	-1.731	-1.742	-1.754	-1.764	-1.774	-1.784	-1.792	-1.802	-1.810	-1.819	-1.826	-1.832	-1.839	-1.845	-1.850	-1.854	-1.858	-1.861	-1.862	-1.865	-1.866	-1.868	-1.868	-1.868	-1.868	-1.866	-1.864	-1.861	-1.859	-1.856	-1.854	-1.850	-1.845	-1.841	-1.838	-1.834	-1.829	-1.824	-1.819	-1.814	-1.809	-1.804	-1.800	-1.795	-1.790	-1.786	-1.782	-1.778	-1.775	-1.771	-1.768	-1.766	-1.764	-1.761	-1.759	-1.758	-1.758	-1.758	-1.756	-1.759	-1.760	-1.761	-1.764	-1.766	-1.771	-1.775	-1.780	-1.784	-1.790	-1.796	-1.802	-1.810	-1.816	-1.825	-1.834	-1.842	-1.852	-1.861	-1.871	-1.881	-1.891	-1.902	-1.914	-1.925	-1.936	-1.949	-1.960	-1.974	-1.985	-1.999	-2.011	-2.025	-2.038	-2.050	-2.064	-2.075	-2.089	-2.101	-2.114	-2.126	-2.139	-2.150	-2.161	-2.172	-2.184	-2.194	-2.205	-2.215	-2.225	-2.234	-2.244	-2.251	-2.260	-2.268	-2.274	-2.281	-2.288	-2.292	-2.298	-2.301	-2.306	-2.309	-2.311	-2.312	-2.315	-2.316	-2.315	-2.315	-2.314	-2.312	-2.310	-2.306	-2.302	-2.299	-2.295	-2.290	-2.284	-2.276	-2.270	-2.262	-2.256	-2.248	-2.239	-2.230	-2.220	-2.210	-2.200	-2.189	-2.179	-2.168	-2.158	-2.146	-2.134	-2.122	-2.111	-2.100	-2.089	-2.076	-2.065	-2.054	-2.042	-2.031	-2.020	-2.010	-2.000	-1.991	-1.981	-1.972	-1.964	-1.955	-1.948	-1.940	-1.934	-1.926	-1.920	-1.915	-1.910	-1.905	-1.902	-1.899	-1.896	-1.895	-1.894	-1.894	-1.892	-1.894	-1.895	-1.896	-1.898	-1.901	-1.905	-1.909	-1.914	-1.919	-1.924	-1.930	-1.936	-1.944	-1.951	-1.959	-1.966	-1.975	-1.984	-1.994	-2.002	-2.011	-2.022	-2.031	-2.041	-2.052	-2.061	-2.071	-2.082	-2.092	-2.102	-2.112	-2.124	-2.134	-2.144	-2.154	-2.162	-2.171	-2.181	-2.190	-2.198	-2.206	-2.212	-2.220	-2.228	-2.232	-2.238	-2.241	-2.246	-2.250	-2.252	-2.255	-2.256	-2.256	-2.256	-2.258	-2.255	-2.254	-2.250	-2.248	-2.242	-2.238	-2.232	-2.225	-2.219	-2.210	-2.201	-2.191	-2.182	-2.170	-2.160	-2.146	-2.134	-2.120	-2.106	-2.090	-2.075	-2.059	-2.042	-2.026	-2.009	-1.991	-1.974	-1.956	-1.939	-1.920	-1.901	-1.884	-1.864	-1.848	-1.828	-1.810	-1.791	-1.775	-1.758	-1.739	-1.722	-1.706	-1.690	-1.675	-1.659	-1.644	-1.630	-1.618	-1.605	-1.592	-1.581	-1.571	-1.562	-1.554	-1.545	-1.539	-1.532	-1.528	-1.524	-1.519	-1.516	-1.515	-1.514	-1.514	-1.514	-1.514	-1.516	-1.520	-1.522	-1.525	-1.530	-1.535	-1.540	-1.546	-1.552	-1.560	-1.566	-1.574	-1.582	-1.590	-1.598	-1.606	-1.616	-1.624	-1.634	-1.642	-1.651	-1.661	-1.669	-1.679	-1.688	-1.696	-1.705	-1.712	-1.721	-1.728	-1.735	-1.741	-1.749	-1.754	-1.761	-1.766	-1.770	-1.776	-1.781	-1.784	-1.788	-1.792	-1.794	-1.796	-1.799	-1.801	-1.802	-1.805	-1.805	-1.806	-1.808	-1.808	-1.808	-1.806	-1.806	-1.806	-1.806	-1.805	-1.805	-1.804	-1.804	-1.802	-1.801	-1.801	-1.800	-1.801	-1.801	-1.800	-1.800	-1.801	-1.801	-1.801	-1.801	-1.802	-1.804	-1.805	-1.808	-1.810	-1.811	-1.814	-1.816	-1.821	-1.824	-1.828	-1.832	-1.838	-1.842	-1.848	-1.852	-1.860	-1.865	-1.871	-1.880	-1.888	-1.895	-1.902	-1.911	-1.919	-1.929	-1.939	-1.948	-1.958	-1.968	-1.979	-1.989	-2.000	-2.010	-2.021	-2.033	-2.044	-2.055	-2.068	-2.079	-2.090	-2.102	-2.114	-2.126	-2.138	-2.150	-2.161	-2.172	-2.184	-2.195	-2.206	-2.218	-2.228	-2.238	-2.248	-2.258	-2.266	-2.275	-2.282	-2.290	-2.299	-2.305	-2.311	-2.318	-2.322	-2.328	-2.331	-2.335	-2.338	-2.341	-2.342	-2.344	-2.344	-2.342	-2.342	-2.340	-2.338	-2.335	-2.331	-2.326	-2.321	-2.316	-2.309	-2.302	-2.295	-2.285	-2.278	-2.266	-2.258	-2.246	-2.235	-2.222	-2.209	-2.196	-2.182	-2.169	-2.155	-2.140	-2.125	-2.109	-2.094	-2.078	-2.061	-2.045	-2.027	-2.011	-1.994	-1.976	-1.960	-1.941	-1.925	-1.908	-1.890	-1.872	-1.856	-1.839	-1.822	-1.806	-1.790	-1.774	-1.758	-1.742	-1.728	-1.712	-1.699	-1.684	-1.670	-1.658	-1.644	-1.632	-1.621	-1.609	-1.599	-1.589	-1.579	-1.571	-1.562	-1.555	-1.550	-1.544	-1.539	-1.534	-1.531	-1.529	-1.526	-1.525	-1.524	-1.525	-1.526	-1.526	-1.529	-1.532	-1.536	-1.540	-1.545	-1.550	-1.556	-1.562	-1.570	-1.578	-1.585	-1.594	-1.602	-1.611	-1.621	-1.630	-1.640	-1.649	-1.660	-1.669	-1.679	-1.689	-1.699	-1.710	-1.719	-1.728	-1.736	-1.746	-1.754	-1.761	-1.768	-1.775	-1.782	-1.788	-1.791	-1.798	-1.800	-1.804	-1.806	-1.808	-1.809	-1.810	-1.808	-1.808	-1.805	-1.802	-1.799	-1.795	-1.790	-1.785	-1.779	-1.772	-1.765	-1.758	-1.749	-1.740	-1.731	-1.720	-1.710	-1.700	-1.689	-1.676	-1.665	-1.654	-1.641	-1.629	-1.618	-1.605	-1.594	-1.581	-1.569	-1.556	-1.545	-1.532	-1.521	-1.511	-1.499	-1.488	-1.478	-1.468	-1.458	-1.448	-1.438	-1.429	-1.419	-1.411	-1.402	-1.395	-1.388	-1.381	-1.374	-1.368	-1.361	-1.355	-1.350	-1.344	-1.339	-1.334	-1.330	-1.325	-1.321	-1.316	-1.312	-1.310	-1.306	-1.302	-1.300	-1.296	-1.295	-1.291	-1.289	-1.286	-1.285	-1.282	-1.280	-1.279	-1.278	-1.275	-1.274	-1.272	-1.271	-1.269	-1.269	-1.268	-1.266	-1.266	-1.265	-1.266	-1.265	-1.265	-1.264	-1.264	-1.264	-1.264	-1.264	-1.265	-1.265	-1.265	-1.265	-1.266	-1.266	-1.268	-1.268	-1.268	-1.269	-1.269	-1.269	-1.269	-1.269	-1.269	-1.269	-1.269	-1.266	-1.266	-1.266	-1.266	-1.264	-1.262	-1.261	-1.260	-1.258	-1.255	-1.254	-1.250	-1.248	-1.244	-1.240	-1.238	-1.234	-1.229	-1.225	-1.221	-1.218	-1.212	-1.209	-1.204	-1.200	-1.196	-1.191	-1.186	-1.182	-1.179	-1.175	-1.171	-1.168	-1.164	-1.161	-1.158	-1.156	-1.154	-1.151	-1.150	-1.149	-1.149	-1.148	-1.148	-1.148	-1.148	-1.149	-1.149	-1.151	-1.154	-1.154	-1.158	-1.160	-1.162	-1.166	-1.170	-1.171	-1.175	-1.179	-1.182	-1.186	-1.189	-1.192	-1.195	-1.198	-1.201	-1.202	-1.205	-1.206	-1.208	-1.210	-1.210	-1.209	-1.208	-1.208	-1.205	-1.202	-1.199	-1.195	-1.191	-1.186	-1.181	-1.175	-1.168	-1.161	-1.152	-1.145	-1.136	-1.126	-1.116	-1.106	-1.096	-1.085	-1.075	-1.064	-1.052	-1.041	-1.031	-1.019	-1.008	-0.998	-0.986	-0.976	-0.965	-0.956	-0.948	-0.939	-0.931	-0.924	-0.918	-0.911	-0.908	-0.901	-0.899	-0.896	-0.895	-0.895	-0.895	-0.898	-0.899	-0.904	-0.908	-0.914	-0.922	-0.929	-0.939	-0.950	-0.961	-0.974	-0.988	-1.002	-1.018	-1.035	-1.054	-1.071	-1.092	-1.111	-1.134	-1.156	-1.179	-1.202	-1.228	-1.252	-1.278	-1.305	-1.331	-1.359	-1.385	-1.414	-1.442	-1.471	-1.500	-1.530	-1.558	-1.586	-1.616	-1.646	-1.675	-1.704	-1.732	-1.761	-1.790	-1.818	-1.846	-1.874	-1.900	-1.926	-1.954	-1.979	-2.002	-2.027	-2.050	-2.072	-2.095	-2.116	-2.136	-2.156	-2.175	-2.192	-2.209	-2.225	-2.240	-2.254	-2.268	-2.279	-2.289	-2.300	-2.308	-2.315	-2.321	-2.328	-2.331	-2.334	-2.336	-2.338	-2.338	-2.336	-2.335	-2.331	-2.329	-2.325	-2.319	-2.314	-2.306	-2.299	-2.290	-2.281	-2.271	-2.261	-2.251	-2.241	-2.230	-2.219	-2.208	-2.195	-2.184	-2.171	-2.160	-2.149	-2.136	-2.124	-2.114	-2.102	-2.091	-2.081	-2.071	-2.061	-2.051	-2.044	-2.035	-2.027	-2.021	-2.015	-2.009	-2.004	-2.000	-1.998	-1.994	-1.991	-1.991	-1.990	-1.990	-1.990	-1.992	-1.994	-1.996	-2.000	-2.004	-2.009	-2.014	-2.019	-2.025	-2.033	-2.039	-2.046	-2.055	-2.061	-2.070	-2.079	-2.088	-2.095	-2.105	-2.114	-2.122	-2.130	-2.140	-2.148	-2.156	-2.164	-2.171	-2.179	-2.185	-2.192	-2.199	-2.204	-2.209	-2.214	-2.219	-2.221	-2.225	-2.226	-2.229	-2.229	-2.230	-2.230	-2.229	-2.228	-2.226	-2.222	-2.219	-2.215	-2.210	-2.205	-2.198	-2.192	-2.184	-2.176	-2.168	-2.159	-2.149	-2.139	-2.129	-2.118	-2.106	-2.095	-2.082	-2.070	-2.058	-2.045	-2.030	-2.016	-2.001	-1.988	-1.974	-1.960	-1.946	-1.931	-1.916	-1.901	-1.888	-1.872	-1.860	-1.845	-1.830	-1.815	-1.802	-1.788	-1.774	-1.759	-1.746	-1.731	-1.718	-1.705	-1.691	-1.678	-1.665	-1.651	-1.639	-1.626	-1.612	-1.601	-1.588	-1.575	-1.564	-1.551	-1.539	-1.528	-1.515	-1.504	-1.491	-1.480	-1.469	-1.458	-1.445	-1.434	-1.424	-1.411	-1.400	-1.390	-1.379	-1.369	-1.358	-1.348	-1.336	-1.328	-1.318	-1.309	-1.299	-1.289	-1.281	-1.272	-1.264	-1.256	-1.248	-1.241	-1.232	-1.226	-1.220	-1.214	-1.209	-1.202	-1.198	-1.194	-1.190	-1.186	-1.184	-1.180	-1.178	-1.176	-1.174	-1.174	-1.172	-1.172	-1.171	-1.172	-1.174	-1.174	-1.175	-1.178	-1.179	-1.181	-1.182	-1.185	-1.188	-1.191	-1.195	-1.198	-1.200	-1.204	-1.206	-1.209	-1.212	-1.215	-1.218	-1.220	-1.222	-1.225	-1.228	-1.229	-1.231	-1.232	-1.234	-1.234	-1.235	-1.235	-1.236	-1.236	-1.236	-1.235	-1.235	-1.232	-1.231	-1.230	-1.229	-1.226	-1.225	-1.222	-1.219	-1.216	-1.214	-1.210	-1.208	-1.204	-1.200	-1.198	-1.194	-1.190	-1.186	-1.184	-1.180	-1.176	-1.174	-1.170	-1.168	-1.165	-1.161	-1.159	-1.156	-1.154	-1.150	-1.149	-1.146	-1.144	-1.142	-1.140	-1.138	-1.136	-1.134	-1.131	-1.131	-1.129	-1.128	-1.125	-1.124	-1.121	-1.119	-1.116	-1.115	-1.112	-1.109	-1.106	-1.102	-1.100	-1.096	-1.091	-1.086	-1.081	-1.076	-1.070	-1.064	-1.056	-1.049	-1.041	-1.032	-1.022	-1.015	-1.005	-0.994	-0.982	-0.971	-0.959	-0.945	-0.931	-0.918	-0.902	-0.888	-0.871	-0.854	-0.838	-0.820	-0.801	-0.782	-0.764	-0.745	-0.725	-0.705	-0.684	-0.664	-0.642	-0.621	-0.600	-0.579	-0.558	-0.536	-0.514	-0.494	-0.471	-0.450	-0.429	-0.409	-0.388	-0.368	-0.348	-0.329	-0.309	-0.290	-0.274	-0.256	-0.240	-0.225	-0.210	-0.198	-0.184	-0.172	-0.161	-0.151	-0.142	-0.136	-0.130	-0.124	-0.120	-0.118	-0.116	-0.116	-0.116	-0.120	-0.124	-0.129	-0.135	-0.142	-0.152	-0.162	-0.175	-0.188	-0.201	-0.218	-0.234	100.000	5.000	2.000	1.000	5.000	0.000	0.000	0.000	0.000	0.000	0.000	0.000	0.000	0.000	0.000	0.000	0.000	0.000	-1.800	-1.802	-1.806	-1.810	-1.811	-1.814	-1.816	-1.820	-1.821	-1.824	-1.825	-1.828	-1.830	-1.831	-1.832	-1.834	-1.834	-1.835	-1.836	-1.836	-1.836	-1.836	-1.836	-1.835	-1.835	-1.834	-1.832	-1.831	-1.830	-1.826	-1.824	-1.822	-1.819	-1.816	-1.811	-1.808	-1.802	-1.798	-1.792	-1.788	-1.782	-1.775	-1.770	-1.762	-1.755	-1.748	-1.738	-1.730	-1.720	-1.711	-1.701	-1.690	-1.679	-1.668	-1.656	-1.644	-1.630	-1.618	-1.604	-1.590	-1.575	-1.561	-1.546	-1.530	-1.515	-1.500	-1.482	-1.468	-1.450	-1.434	-1.416	-1.399	-1.382	-1.365	-1.349	-1.330	-1.314	-1.296	-1.279	-1.262	-1.246	-1.229	-1.214	-1.199	-1.184	-1.169	-1.154	-1.141	-1.128	-1.115	-1.104	-1.091	-1.082	-1.072	-1.062	-1.054	-1.048	-1.040	-1.034	-1.028	-1.024	-1.020	-1.016	-1.014	-1.012	-1.011	-1.011	-1.012	-1.012	-1.014	-1.018	-1.020	-1.022	-1.028	-1.032	-1.038	-1.044	-1.050	-1.055	-1.062	-1.068	-1.075	-1.081	-1.089	-1.095	-1.101	-1.109	-1.115	-1.120	-1.126	-1.131	-1.136	-1.140	-1.144	-1.149	-1.151	-1.152	-1.155	-1.155	-1.155	-1.155	-1.154	-1.152	-1.150	-1.146	-1.144	-1.139	-1.134	-1.129	-1.121	-1.114	-1.105	-1.098	-1.088	-1.078	-1.068	-1.056	-1.045	-1.032	-1.020	-1.008	-0.994	-0.981	-0.966	-0.952	-0.939	-0.924	-0.910	-0.895	-0.879	-0.864	-0.849	-0.834	-0.819	-0.804	-0.788	-0.772	-0.758	-0.742	-0.729	-0.714	-0.700	-0.685	-0.671	-0.658	-0.642	-0.630	-0.616	-0.602	-0.591	-0.579	-0.565	-0.552	-0.541	-0.530	-0.519	-0.507	-0.498	-0.488	-0.476	-0.468	-0.459	-0.449	-0.440	-0.431	-0.424	-0.416	-0.409	-0.402	-0.395	-0.389	-0.382	-0.378	-0.372	-0.369	-0.364	-0.360	-0.358	-0.354	-0.351	-0.351	-0.349	-0.348	-0.348	-0.348	-0.348	-0.349	-0.350	-0.351	-0.354	-0.356	-0.359	-0.362	-0.366	-0.370	-0.375	-0.379	-0.384	-0.390	-0.395	-0.400	-0.406	-0.412	-0.419	-0.425	-0.431	-0.438	-0.445	-0.452	-0.459	-0.465	-0.472	-0.479	-0.486	-0.492	-0.499	-0.506	-0.511	-0.518	-0.524	-0.530	-0.535	-0.541	-0.546	-0.552	-0.558	-0.562	-0.569	-0.574	-0.580	-0.585	-0.590	-0.595	-0.600	-0.605	-0.611	-0.618	-0.622	-0.629	-0.634	-0.640	-0.646	-0.654	-0.659	-0.665	-0.672	-0.680	-0.686	-0.695	-0.702	-0.710	-0.719	-0.726	-0.736	-0.745	-0.754	-0.762	-0.772	-0.782	-0.791	-0.801	-0.810	-0.821	-0.830	-0.841	-0.851	-0.861	-0.871	-0.880	-0.890	-0.900	-0.909	-0.919	-0.928	-0.936	-0.944	-0.952	-0.959	-0.966	-0.974	-0.980	-0.986	-0.991	-0.996	-1.001	-1.005	-1.009	-1.012	-1.016	-1.019	-1.020	-1.021	-1.022	-1.022	-1.022	-1.022	-1.021	-1.021	-1.019	-1.019	-1.018	-1.015	-1.014	-1.010	-1.009	-1.006	-1.004	-1.001	-0.999	-0.996	-0.994	-0.992	-0.990	-0.988	-0.986	-0.985	-0.982	-0.981	-0.980	-0.979	-0.978	-0.978	-0.978	-0.978	-0.979	-0.980	-0.981	-0.982	-0.984	-0.988	-0.989	-0.992	-0.995	-0.999	-1.001	-1.005	-1.010	-1.014	-1.019	-1.024	-1.028	-1.032	-1.038	-1.042	-1.048	-1.054	-1.059	-1.065	-1.070	-1.076	-1.081	-1.088	-1.092	-1.099	-1.104	-1.110	-1.115	-1.121	-1.126	-1.131	-1.136	-1.141	-1.148	-1.152	-1.158	-1.161	-1.166	-1.170	-1.175	-1.179	-1.184	-1.186	-1.190	-1.194	-1.196	-1.199	-1.202	-1.204	-1.205	-1.208	-1.209	-1.209	-1.210	-1.210	-1.209	-1.209	-1.206	-1.206	-1.204	-1.201	-1.198	-1.195	-1.190	-1.185	-1.179	-1.174	-1.166	-1.158	-1.151	-1.141	-1.131	-1.121	-1.110	-1.100	-1.088	-1.075	-1.061	-1.048	-1.032	-1.018	-1.001	-0.985	-0.969	-0.950	-0.934	-0.916	-0.898	-0.880	-0.861	-0.842	-0.824	-0.805	-0.785	-0.768	-0.749	-0.729	-0.711	-0.692	-0.674	-0.656	-0.639	-0.622	-0.606	-0.590	-0.574	-0.559	-0.546	-0.532	-0.520	-0.509	-0.498	-0.488	-0.478	-0.469	-0.461	-0.455	-0.448	-0.444	-0.439	-0.435	-0.434	-0.431	-0.430	-0.431	-0.431	-0.434	-0.436	-0.439	-0.444	-0.448	-0.454	-0.459	-0.466	-0.472	-0.481	-0.489	-0.498	-0.506	-0.515	-0.525	-0.534	-0.544	-0.554	-0.564	-0.574	-0.584	-0.594	-0.604	-0.612	-0.622	-0.632	-0.640	-0.649	-0.658	-0.665	-0.672	-0.679	-0.686	-0.692	-0.698	-0.702	-0.708	-0.711	-0.715	-0.719	-0.720	-0.722	-0.724	-0.725	-0.724	-0.724	-0.724	-0.720	-0.719	-0.715	-0.712	-0.708	-0.705	-0.700	-0.695	-0.689	-0.682	-0.676	-0.669	-0.661	-0.654	-0.645	-0.636	-0.626	-0.618	-0.609	-0.599	-0.589	-0.579	-0.568	-0.558	-0.545	-0.534	-0.521	-0.509	-0.496	-0.484	-0.469	-0.455	-0.441	-0.428	-0.412	-0.398	-0.381	-0.365	-0.349	-0.332	-0.316	-0.298	-0.280	-0.261	-0.244	-0.224	-0.204	-0.184	-0.164	-0.141	-0.121	-0.099	-0.076	-0.054	-0.030	-0.006	0.016	0.040	0.065	0.089	0.114	0.139	0.164	0.189	0.214	0.239	0.265	0.289	0.314	0.338	0.362	0.386	0.410	0.434	0.455	0.476	0.498	0.519	0.539	0.556	0.575	0.591	0.608	0.621	0.636	0.648	0.659	0.669	0.676	0.684	0.690	0.695	0.698	0.699	0.699	0.696	0.692	0.689	0.682	0.674	0.666	0.656	0.645	0.631	0.618	0.602	0.588	0.569	0.551	0.532	0.511	0.490	0.469	0.446	0.422	0.400	0.375	0.351	0.326	0.302	0.278	0.252	0.228	0.202	0.178	0.152	0.129	0.105	0.081	0.059	0.035	0.012	-0.008	-0.029	-0.049	-0.068	-0.086	-0.105	-0.122	-0.139	-0.155	-0.171	-0.184	-0.199	-0.211	-0.224	-0.234	-0.245	-0.255	-0.265	-0.275	-0.282	-0.290	-0.298	-0.304	-0.310	-0.318	-0.321	-0.326	-0.330	-0.334	-0.338	-0.341	-0.345	-0.346	-0.350	-0.351	-0.352	-0.355	-0.356	-0.356	-0.359	-0.359	-0.360	-0.360	-0.361	-0.361	-0.362	-0.362	-0.362	-0.362	-0.361	-0.360	-0.360	-0.359	-0.358	-0.358	-0.355	-0.354	-0.351	-0.349	-0.346	-0.344	-0.341	-0.338	-0.334	-0.330	-0.326	-0.324	-0.320	-0.315	-0.310	-0.305	-0.301	-0.295	-0.290	-0.284	-0.279	-0.272	-0.266	-0.260	-0.254	-0.248	-0.240	-0.234	-0.228	-0.220	-0.214	-0.206	-0.199	-0.192	-0.185	-0.176	-0.170	-0.161	-0.155	-0.148	-0.141	-0.135	-0.126	-0.120	-0.114	-0.106	-0.100	-0.094	-0.088	-0.081	-0.076	-0.070	-0.065	-0.060	-0.055	-0.052	-0.048	-0.045	-0.042	-0.040	-0.040	-0.038	-0.038	-0.039	-0.040	-0.041	-0.044	-0.048	-0.051	-0.056	-0.062	-0.069	-0.076	-0.086	-0.096	-0.106	-0.118	-0.130	-0.144	-0.158	-0.174	-0.191	-0.209	-0.228	-0.248	-0.268	-0.290	-0.312	-0.335	-0.360	-0.386	-0.412	-0.439	-0.468	-0.496	-0.526	-0.556	-0.588	-0.619	-0.650	-0.682	-0.716	-0.748	-0.781	-0.815	-0.848	-0.880	-0.914	-0.946	-0.979	-1.011	-1.042	-1.074	-1.105	-1.135	-1.165	-1.194	-1.222	-1.250	-1.276	-1.302	-1.328	-1.351	-1.375	-1.396	-1.418	-1.438	-1.456	-1.475	-1.491	-1.506	-1.521	-1.535	-1.548	-1.560	-1.571	-1.581	-1.591	-1.600	-1.608	-1.614	-1.621	-1.626	-1.632	-1.638	-1.641	-1.646	-1.649	-1.651	-1.654	-1.656	-1.659	-1.660	-1.662	-1.664	-1.665	-1.665	-1.668	-1.669	-1.670	-1.670	-1.672	-1.672	-1.674	-1.675	-1.676	-1.676	-1.678	-1.679	-1.680	-1.680	-1.680	-1.682	-1.681	-1.682	-1.684	-1.682	-1.682	-1.682	-1.681	-1.680	-1.679	-1.676	-1.675	-1.672	-1.669	-1.665	-1.661	-1.658	-1.651	-1.645	-1.639	-1.631	-1.625	-1.616	-1.606	-1.598	-1.586	-1.576	-1.565	-1.552	-1.539	-1.525	-1.511	-1.496	-1.480	-1.464	-1.446	-1.430	-1.412	-1.392	-1.374	-1.355	-1.334	-1.314	-1.294	-1.271	-1.249	-1.228	-1.205	-1.184	-1.161	-1.139	-1.116	-1.092	-1.070	-1.048	-1.025	-1.002	-0.981	-0.959	-0.936	-0.915	-0.894	-0.872	-0.852	-0.832	-0.812	-0.794	-0.775	-0.756	-0.739	-0.724	-0.706	-0.690	-0.676	-0.662	-0.649	-0.638	-0.625	-0.615	-0.605	-0.596	-0.588	-0.580	-0.572	-0.566	-0.562	-0.558	-0.554	-0.552	-0.550	-0.548	-0.548	-0.548	-0.550	-0.551	-0.554	-0.556	-0.560	-0.565	-0.570	-0.575	-0.581	-0.588	-0.594	-0.601	-0.610	-0.618	-0.625	-0.634	-0.641	-0.651	-0.659	-0.669	-0.676	-0.686	-0.695	-0.705	-0.712	-0.721	-0.730	-0.739	-0.746	-0.754	-0.761	-0.770	-0.776	-0.782	-0.789	-0.794	-0.799	-0.804	-0.808	-0.811	-0.815	-0.819	-0.821	-0.821	-0.824	-0.824	-0.824	-0.822	-0.822	-0.820	-0.819	-0.816	-0.814	-0.810	-0.805	-0.801	-0.796	-0.790	-0.785	-0.779	-0.772	-0.766	-0.759	-0.751	-0.744	-0.736	-0.728	-0.720	-0.711	-0.704	-0.695	-0.686	-0.678	-0.668	-0.659	-0.650	-0.641	-0.632	-0.624	-0.615	-0.606	-0.598	-0.589	-0.580	-0.571	-0.564	-0.556	-0.549	-0.540	-0.532	-0.525	-0.518	-0.511	-0.504	-0.499	-0.491	-0.486	-0.479	-0.474	-0.469	-0.462	-0.458	-0.452	-0.448	-0.442	-0.439	-0.434	-0.430	-0.426	-0.422	-0.419	-0.416	-0.412	-0.410	-0.408	-0.406	-0.404	-0.402	-0.401	-0.400	-0.399	-0.399	-0.398	-0.398	-0.398	-0.398	-0.399	-0.399	-0.400	-0.400	-0.402	-0.404	-0.406	-0.409	-0.411	-0.414	-0.416	-0.420	-0.424	-0.428	-0.431	-0.435	-0.438	-0.442	-0.445	-0.450	-0.454	-0.458	-0.460	-0.464	-0.468	-0.471	-0.474	-0.476	-0.479	-0.481	-0.482	-0.485	-0.485	-0.485	-0.485	-0.486	-0.485	-0.484	-0.482	-0.480	-0.478	-0.474	-0.470	-0.465	-0.460	-0.454	-0.448	-0.440	-0.432	-0.424	-0.415	-0.405	-0.395	-0.385	-0.372	-0.360	-0.348	-0.336	-0.322	-0.308	-0.294	-0.278	-0.262	-0.246	-0.231	-0.215	-0.199	-0.182	-0.166	-0.149	-0.132	-0.115	-0.098	-0.081	-0.064	-0.048	-0.030	-0.014	0.004	0.020	0.036	0.052	0.068	0.084	0.099	0.112	0.128	0.141	0.154	0.168	0.181	0.194	0.205	0.216	0.228	0.238	0.248	0.258	0.268	0.276	0.284	0.292	0.300	0.306	0.312	0.318	0.322	0.329	0.334	0.336	0.341	0.345	0.349	0.351	0.354	0.356	0.359	0.361	0.362	0.364	0.365	0.366	0.368	0.368	0.369	0.369	0.371	0.371	0.371	0.374	0.374	0.376	0.378	0.379	0.379	0.381	0.384	0.386	0.388	0.391	0.394	0.395	0.399	0.402	0.406	0.410	0.414	0.418	0.422	0.426	0.431	0.436	0.442	0.448	0.454	0.459	0.465	0.471	0.478	0.482	0.489	0.495	0.501	0.509	0.515	0.521	0.529	0.534	0.541	0.548	0.554	0.560	0.566	0.574	0.580	0.586	0.592	0.599	0.605	0.610	0.616	0.624	0.629	0.635	0.640	0.646	0.651	0.656	0.662	0.668	0.674	0.679	0.685	0.691	0.696	0.701	0.708	0.714	0.719	0.725	0.731	0.738	0.744	0.750	0.756	0.762	0.770	0.776	0.785	0.791	0.799	0.806	0.812	0.820	0.828	0.835	0.842	0.850	0.858	0.865	0.872	0.880	0.888	0.895	0.902	0.909	0.916	0.922	0.930	0.936	0.942	0.949	0.954	0.959	0.964	0.969	0.974	0.978	0.981	0.985	0.988	0.990	0.992	0.995	0.996	0.996	0.998	0.998	0.996	0.996	0.995	0.994	0.991	0.990	0.986	0.984	0.979	0.976	0.971	0.966	0.961	0.956	0.950	0.945	0.938	0.932	0.925	0.919	0.910	0.902	0.896	0.888	0.880	0.871	0.864	0.855	0.846	0.838	0.830	0.821	0.814	0.805	0.798	0.790	0.782	0.775	0.766	0.760	0.752	0.745	0.739	0.732	0.725	0.719	0.714	0.709	0.702	0.698	0.692	0.688	0.682	0.679	0.674	0.670	0.666	0.661	0.658	0.654	0.650	0.646	0.642	0.639	0.634	0.630	0.625	0.622	0.616	0.611	0.606	0.601	0.596	0.590	0.584	0.576	0.569	0.561	0.552	0.544	0.535	0.525	0.514	0.504	0.492	0.480	0.468	0.456	0.442	0.429	0.414	0.399	0.384	0.369	0.352	0.336	0.321	0.304	0.286	0.270	0.254	0.235	0.218	0.200	0.184	0.168	0.150	0.134	0.116	0.101	0.085	0.070	0.056	0.041	0.029	0.014	0.001	-0.010	-0.022	-0.034	-0.044	-0.054	-0.062	-0.071	-0.079	-0.086	-0.092	-0.099	-0.104	-0.110	-0.114	-0.119	-0.121	-0.125	-0.128	-0.130	-0.132	-0.135	-0.135	-0.136	-0.138	-0.139	-0.139	-0.139	-0.139	-0.139	-0.139	-0.139	-0.140	-0.140	-0.139	-0.139	-0.141	-0.141	-0.141	-0.142	-0.142	-0.145	-0.146	-0.148	-0.149	-0.151	-0.154	-0.156	-0.158	-0.161	-0.164	-0.168	-0.170	-0.174	-0.176	-0.180	-0.184	-0.188	-0.191	-0.195	-0.200	-0.204	-0.209	-0.212	-0.218	-0.221	-0.226	-0.229	-0.234	-0.238	-0.242	-0.246	-0.249	-0.254	-0.256	-0.260	-0.264	-0.266	-0.270	-0.271	-0.274	-0.276	-0.278	-0.280	-0.280	-0.281	-0.282	-0.282	-0.282	-0.284	-0.284	-0.284	-0.282	-0.281	-0.280	-0.278	-0.276	-0.274	-0.271	-0.269	-0.266	-0.264	-0.260	-0.256	-0.252	-0.249	-0.245	-0.241	-0.236	-0.232	-0.229	-0.224	-0.219	-0.215	-0.211	-0.206	-0.202	-0.198	-0.194	-0.190	-0.188	-0.182	-0.180	-0.176	-0.175	-0.171	-0.170	-0.168	-0.166	-0.165	-0.165	-0.165	-0.166	-0.166	-0.168	-0.170	-0.171	-0.174	-0.178	-0.181	-0.185	-0.189	-0.192	-0.198	-0.204	-0.208	-0.214	-0.220	-0.225	-0.231	-0.239	-0.245	-0.252	-0.259	-0.266	-0.274	-0.280	-0.289	-0.295	-0.302	-0.309	-0.315	-0.322	-0.329	-0.335	-0.341	-0.346	-0.352	-0.358	-0.362	-0.369	-0.372	-0.378	-0.381	-0.385	-0.389	-0.392	-0.396	-0.398	-0.401	-0.402	-0.404	-0.406	-0.408	-0.409	-0.410	-0.411	-0.411	-0.411	-0.412	-0.412	-0.412	-0.411	-0.411	-0.412	-0.412	-0.411	-0.411	-0.410	-0.410	-0.409	-0.409	-0.408	-0.406	-0.406	-0.405	-0.405	-0.405	-0.404	-0.402	-0.401	-0.401	-0.399	-0.398	-0.396	-0.394	-0.391	-0.390	-0.386	-0.385	-0.381	-0.379	-0.374	-0.371	-0.366	-0.361	-0.356	-0.351	-0.344	-0.339	-0.331	-0.322	-0.316	-0.308	-0.299	-0.289	-0.280	-0.269	-0.259	-0.248	-0.236	-0.224	-0.211	-0.199	-0.185	-0.172	-0.159	-0.144	-0.130	-0.116	-0.102	-0.088	-0.072	-0.059	-0.044	-0.029	-0.015	0.000	0.014	0.028	0.040	0.054	0.066	0.078	0.090	0.101	0.112	0.121	0.131	0.140	0.148	0.155	0.162	0.168	0.174	0.178	0.181	0.184	0.186	0.188	0.188	0.188	0.186	0.184	0.181	0.178	0.172	0.169	0.164	0.156	0.150	0.142	0.135	0.128	0.119	0.111	0.102	0.092	0.084	0.074	0.065	0.056	0.046	0.039	0.030	0.021	0.014	0.006	0.000	-0.008	-0.014	-0.018	-0.022	-0.025	-0.029	-0.030	-0.030	-0.030	-0.029	-0.026	-0.024	-0.020	-0.014	-0.008	0.000	0.009	0.018	0.028	0.039	0.052	0.066	0.081	0.096	0.112	0.130	0.149	0.168	0.186	0.208	0.229	0.250	0.272	0.294	0.318	0.340	0.364	0.388	0.411	0.435	0.460	0.484	0.507	0.531	0.554	0.578	0.599	0.621	0.641	0.662	0.682	0.701	0.721	0.738	0.755	0.771	0.786	0.799	0.812	0.824	0.835	0.844	0.852	0.859	0.866	0.871	0.875	0.879	0.880	0.882	0.881	0.880	0.879	0.875	0.871	0.868	0.860	0.854	0.848	0.839	0.830	0.821	0.811	0.802	0.791	0.779	0.769	0.756	0.744	0.732	0.720	0.706	0.694	0.679	0.666	0.654	0.640	0.626	0.614	0.601	0.586	0.575	0.562	0.550	0.536	0.525	0.512	0.500	0.489	0.478	0.468	0.456	0.445	0.435	0.425	0.414	0.405	0.396	0.385	0.376	0.366	0.358	0.349	0.339	0.330	0.321	0.312	0.304	0.295	0.288	0.280	0.271	0.264	0.256	0.249	0.241	0.235	0.228	0.221	0.215	0.209	0.204	0.198	0.192	0.189	0.184	0.180	0.175	0.172	0.170	0.166	0.164	0.164	0.161	0.161	0.159	0.160	0.160	0.161	0.162	0.164	0.166	0.169	0.171	0.175	0.178	0.182	0.186	0.191	0.196	0.201	0.206	0.212	0.218	0.222	0.229	0.236	0.241	0.248	0.252	0.259	0.265	0.269	0.275	0.280	0.285	0.290	0.294	0.298	0.302	0.305	0.308	0.310	0.312	0.315	0.316	0.318	0.316	0.316	0.316	0.315	0.312	0.311	0.309	0.306	0.302	0.299	0.294	0.290	0.284	0.278	0.271	0.265	0.258	0.250	0.242	0.234	0.225	0.216	0.206	0.196	0.186	0.176	0.165	0.154	0.142	0.131	0.119	0.108	0.095	0.084	0.072	0.060	0.048	0.036	0.025	0.012	0.001	-0.010	-0.022	-0.034	-0.045	-0.056	-0.066	-0.076	-0.088	-0.098	-0.108	-0.116	-0.125	-0.134	-0.142	-0.151	-0.158	-0.165	-0.172	-0.179	-0.185	-0.190	-0.195	-0.200	-0.202	-0.208	-0.210	-0.212	-0.214	-0.216	-0.218	-0.218	-0.218	-0.218	-0.216	-0.215	-0.212	-0.211	-0.208	-0.205	-0.202	-0.199	-0.196	-0.191	-0.188	-0.184	-0.179	-0.175	-0.169	-0.165	-0.159	-0.155	-0.149	-0.142	-0.138	-0.132	-0.128	-0.121	-0.115	-0.110	-0.104	-0.098	-0.091	-0.086	-0.081	-0.075	-0.070	-0.065	-0.058	-0.054	-0.046	-0.041	-0.035	-0.030	-0.024	-0.018	-0.011	-0.004	0.002	0.010	0.016	0.024	0.031	0.039	0.048	0.055	0.064	0.072	0.082	0.092	0.102	0.114	0.124	0.135	0.146	0.159	0.170	0.182	0.196	0.209	0.222	0.236	0.250	0.266	0.280	0.295	0.310	0.326	0.341	0.356	0.372	0.388	0.404	0.419	0.435	0.450	0.465	0.481	0.496	0.511	0.526	0.541	0.555	0.569	0.582	0.596	0.610	0.622	0.636	0.648	0.660	0.671	0.682	0.694	0.704	0.714	0.724	0.732	0.741	0.750	0.758	0.765	0.772	0.780	0.786	0.791	0.798	0.804	0.809	0.814	0.818	0.822	0.826	0.831	0.835	0.839	0.844	0.846	0.850	0.854	0.859	0.861	0.866	0.870	0.874	0.878	0.881	0.885	0.889	0.891	0.895	0.899	0.902	0.906	0.911	0.914	0.919	0.922	0.926	0.929	0.934	0.938	0.941	0.945	0.949	0.952	0.956	0.960	0.964	0.968	0.971	0.974	0.978	0.980	0.982	0.985	0.988	0.990	0.992	0.994	0.995	0.996	0.998	0.999	0.999	1.000	1.000	1.000	1.000	1.000	0.999	0.999	0.996	0.995	0.994	0.992	0.989	0.986	0.985	0.982	0.980	0.975	0.972	0.969	0.966	0.961	0.958	0.954	0.949	0.945	0.940	0.936	0.930	0.926	0.921	0.915	0.910	0.904	0.899	0.892	0.886	0.880	0.874	0.866	0.860	0.852	0.846	0.838	0.830	0.822	0.815	0.808	0.799	0.791	0.782	0.774	0.765	0.756	0.748	0.739	0.730	0.721	0.712	0.704	0.694	0.686	0.678	0.669	0.660	0.651	0.642	0.634	0.624	0.615	0.609	0.600	0.592	0.585	0.578	0.570	0.562	0.555	0.549	0.542	0.538	0.532	0.526	0.522	0.518	0.512	0.509	0.504	0.501	0.498	0.494	0.491	0.489	0.486	0.482	0.479	0.478	0.474	0.471	0.469	0.466	0.464	0.461	0.459	0.458	0.455	0.452	0.450	0.446	0.444	0.441	0.438	0.435	0.431	0.428	0.422	0.419	0.415	0.409	0.404	0.400	0.394	0.389	0.382	0.376	0.370	0.364	0.358	0.351	0.342	0.336	0.330	0.321	0.315	0.308	0.300	0.292	0.285	0.279	0.271	0.264	0.258	0.251	0.244	0.238	0.231	0.225	0.219	0.215	0.209	0.204	0.199	0.195	0.191	0.188	0.184	0.181	0.178	0.176	0.174	0.172	0.171	0.171	0.171	0.171	0.171	0.174	0.175	0.176	0.180	0.182	0.186	0.188	0.192	0.196	0.202	0.206	0.212	0.219	0.226	0.232	0.240	0.248	0.255	0.264	0.272	0.280	0.290	0.300	0.310	0.320	0.330	0.340	0.351	0.361	0.372	0.384	0.396	0.408	0.419	0.430	0.441	0.454	0.466	0.478	0.490	0.502	0.515	0.528	0.540	0.552	0.565	0.578	0.590	0.602	0.616	0.628	0.641	0.654	0.666	0.678	0.691	0.704	0.715	0.728	0.739	0.751	0.762	0.774	0.785	0.798	0.808	0.819	0.830	0.840	0.851	0.862	0.872	0.882	0.892	0.902	0.912	0.922	0.931	0.941	0.950	0.959	0.966	0.975	0.984	0.990	0.998	1.005	1.011	1.016	1.022	1.029	1.034	1.039	1.041	1.046	1.050	1.051	1.054	1.056	1.058	1.059	1.059	1.058	1.058	1.056	1.055	1.052	1.050	1.046	1.041	1.036	1.030	1.025	1.019	1.010	1.004	0.995	0.986	0.976	0.968	0.958	0.945	0.934	0.921	0.909	0.895	0.884	0.869	0.854	0.840	0.825	0.809	0.794	0.776	0.760	0.742	0.726	0.709	0.689	0.670	0.651	0.632	0.614	0.592	0.572	0.552	0.534	0.512	0.491	0.471	0.450	0.429	0.408	0.388	0.366	0.346	0.325	0.304	0.284	0.262	0.241	0.221	0.202	0.182	0.162	0.144	0.126	0.109	0.091	0.075	0.058	0.044	0.029	0.014	0.001	-0.010	-0.022	-0.032	-0.041	-0.049	-0.056	-0.062	-0.068	-0.071	-0.074	-0.075	-0.075	-0.074	-0.071	-0.068	-0.062	-0.055	-0.049	-0.039	-0.028	-0.016	-0.005	0.011	0.025	0.042	0.060	0.080	0.099	0.120	0.142	0.165	0.190	0.214	0.239	0.266	0.292	0.320	0.349	0.376	0.406	0.434	0.464	0.492	0.522	0.551	0.581	0.610	0.639	0.666	0.695	0.722	0.750	0.778	0.804	0.830	0.855	0.880	0.905	0.928	0.950	0.972	0.994	1.014	1.034	1.054	1.072	1.090	1.108	1.122	1.139	1.152	1.166	1.180	1.192	1.205	1.218	1.228	1.239	1.249	1.259	1.268	1.276	1.285	1.292	1.301	1.308	1.316	1.322	1.329	1.336	1.342	1.349	1.354	1.360	1.365	1.371	1.376	1.381	1.388	1.392	1.398	1.402	1.406	1.411	1.416	1.421	1.426	1.430	1.435	1.439	1.444	1.446	1.450	1.454	1.456	1.460	1.461	1.464	1.466	1.469	1.470	1.472	1.472	1.474	1.475	1.475	1.475	1.476	1.476	1.476	1.476	1.476	1.475	1.475	1.475	1.474	1.474	1.472	1.472	1.471	1.471	1.471	1.471	1.470	1.470	1.470	1.470	1.471	1.471	1.472	1.474	1.475	1.478	1.479	1.482	1.484	1.489	1.491	1.496	1.500	1.505	1.510	1.515	1.522	1.528	1.535	1.541	1.550	1.558	1.566	1.574	1.582	1.591	1.600	1.610	1.620	1.629	1.639	1.649	1.659	1.670	1.680	1.689	1.700	1.710	1.720	1.730	1.740	1.749	1.759	1.769	1.778	1.786	1.794	1.804	1.811	1.819	1.824	1.831	1.838	1.842	1.849	1.854	1.858	1.861	1.864	1.866	1.868	1.869	1.869	1.869	1.868	1.868	1.865	1.862	1.860	1.856	1.851	1.848	1.841	1.836	1.831	1.825	1.818	1.810	1.802	1.796	1.786	1.779	1.770	1.761	1.754	1.746	1.738	1.731	1.722	1.716	1.709	1.704	1.698	1.692	1.689	1.685	1.682	1.681	1.679	1.680	1.680	1.681	1.684	1.688	1.692	1.700	1.708	1.716	1.728	1.739	1.751	1.765	1.780	1.798	1.816	1.835	1.856	1.879	1.900	1.925	1.950	1.978	2.004	2.031	2.060	2.090	2.120	2.151	2.184	2.214	2.246	2.278	2.310	2.342	2.375	2.406	2.440	2.471	2.501	2.532	2.564	2.592	2.622	2.650	2.678	2.704	2.730	2.754	2.778	2.799	2.820	2.839	2.858	2.875	2.890	2.904	2.916	2.926	2.936	2.944	2.950	2.955	2.958	2.960	2.960	2.960	2.958	2.954	2.949	2.942	2.935	2.926	2.916	2.905	2.894	2.880	2.865	2.850	2.834	2.818	2.799	2.781	2.762	2.742	2.722	2.702	2.681	2.660	2.639	2.618	2.596	2.574	2.552	2.530	2.509	2.486	2.465	2.444	2.422	2.402	2.382	2.362	2.342	2.324	2.305	2.285	2.266	2.249	2.232	2.218	2.201	2.186	2.170	2.158	2.144	2.131	2.119	2.106	2.095	2.085	2.074	2.065	2.056	2.046	2.040	2.031	2.025	2.019	2.014	2.009	2.004	1.999	1.995	1.992	1.990	1.988	1.986	1.984	1.982	1.981	1.981	1.981	1.982	1.982	1.984	1.985	1.988	1.989	1.992	1.994	1.998	1.999	2.002	2.006	2.009	2.011	2.015	2.019	2.022	2.025	2.030	2.033	2.035	2.039	2.041	2.044	2.046	2.050	2.050	2.052	2.055	2.056	2.058	2.058	2.058	2.058	2.058	2.056	2.055	2.054	2.052	2.049	2.045	2.041	2.038	2.033	2.027	2.021	2.016	2.009	2.002	1.995	1.986	1.979	1.970	1.960	1.951	1.941	1.931	1.920	1.910	1.899	1.889	1.878	1.866	1.856	1.844	1.834	1.822	1.811	1.800	1.790	1.780	1.771	1.761	1.752	1.744	1.736	1.729	1.722	1.716	1.711	1.706	1.702	1.700	1.699	1.698	1.696	1.698	1.699	1.701	1.705	1.710	1.715	1.722	1.729	1.736	1.746	1.756	1.766	1.778	1.790	1.804	1.818	1.831	1.849	1.864	1.881	1.899	1.916	1.935	1.954	1.974	1.992	2.011	2.033	2.052	2.071	2.091	2.111	2.131	2.150	2.170	2.189	2.208	2.226	2.242	2.260	2.276	2.292	2.308	2.321	2.335	2.348	2.360	2.371	2.381	2.390	2.398	2.405	2.410	2.415	2.419	2.421	2.422	2.422	2.421	2.419	2.416	2.411	2.406	2.400	2.392	2.384	2.375	2.365	2.354	2.342	2.330	2.315	2.301	2.286	2.271	2.255	2.236	2.220	2.202	2.184	2.165	2.146	2.126	2.108	2.088	2.068	2.047	2.027	2.007	1.988	1.969	1.949	1.929	1.910	1.892	1.875	1.858	1.840	1.822	1.806	1.791	1.775	1.760	1.746	1.732	1.719	1.705	1.694	1.681	1.670	1.660	1.650	1.640	1.630	1.621	1.612	1.605	1.596	1.590	1.584	1.576	1.570	1.565	1.559	1.552	1.549	1.542	1.539	1.534	1.529	1.525	1.520	1.515	1.511	1.508	1.504	1.498	1.494	1.489	1.485	1.479	1.474	1.468	1.461	1.456	1.449	1.442	1.435	1.428	1.419	1.410	1.402	1.392	1.382	1.372	1.362	1.350	1.339	1.328	1.315	1.302	1.289	1.275	1.261	1.246	1.231	1.216	1.200	1.184	1.168	1.150	1.134	1.115	1.098	1.080	1.062	1.045	1.026	1.009	0.990	0.972	0.955	0.938	0.920	0.904	0.888	0.871	0.855	0.841	0.826	0.812	0.798	0.785	0.774	0.762	0.752	0.744	0.736	0.729	0.722	0.719	0.715	0.712	0.710	0.710	0.710	0.711	0.714	0.718	0.721	0.728	0.734	0.741	0.750	0.759	0.769	0.780	0.791	0.804	0.816	0.831	0.845	0.861	0.876	0.892	0.909	0.925	0.942	0.960	0.978	0.994	1.011	1.029	1.045	1.062	1.080	1.096	1.111	1.129	1.144	1.159	1.174	1.186	1.201	1.214	1.226	1.238	1.250	1.261	1.271	1.281	1.292	1.302	1.310	1.319	1.328	1.334	1.341	1.349	1.355	1.361	1.366	1.372	1.378	1.382	1.388	1.392	1.398	1.404	1.408	1.412	1.418	1.421	1.428	1.432	1.438	1.442	1.448	1.454	1.460	1.465	1.471	1.478	1.482	1.489	1.496	1.502	1.509	1.518	1.525	1.531	1.540	1.546	1.555	1.561	1.568	1.576	1.584	1.591	1.599	1.605	1.612	1.619	1.626	1.631	1.638	1.644	1.649	1.655	1.659	1.664	1.668	1.672	1.676	1.680	1.682	1.685	1.688	1.690	1.692	1.692	1.692	1.694	1.692	1.692	1.691	1.689	1.688	1.685	1.684	1.680	1.678	1.674	1.669	1.665	1.660	1.655	1.649	1.644	1.638	1.631	1.625	1.618	1.609	1.602	1.594	1.585	1.578	1.568	1.559	1.550	1.539	1.530	1.520	1.510	1.500	1.488	1.478	1.466	1.455	1.444	1.432	1.421	1.409	1.398	1.385	1.374	1.360	1.349	1.336	1.324	1.312	1.299	1.286	1.274	1.262	1.251	1.239	1.226	1.215	1.205	1.194	1.184	1.172	1.162	1.152	1.144	1.134	1.126	1.118	1.109	1.102	1.095	1.088	1.081	1.075	1.070	1.064	1.059	1.055	1.050	1.046	1.044	1.041	1.038	1.035	1.034	1.031	1.030	1.030	1.028	1.026	1.025	1.025	1.024	1.024	1.022	1.022	1.020	1.020	1.019	1.018	1.018	1.016	1.015	1.012	1.010	1.008	1.005	1.004	1.000	0.998	0.994	0.991	0.986	0.982	0.979	0.974	0.969	0.964	0.960	0.955	0.949	0.944	0.938	0.932	0.926	0.920	0.915	0.909	0.904	0.898	0.891	0.885	0.879	0.874	0.866	0.861	0.855	0.850	0.844	0.839	0.832	0.828	0.822	0.816	0.812	0.806	0.801	0.796	0.791	0.786	0.780	0.774	0.770	0.764	0.758	0.751	0.745	0.739	0.730	0.724	0.716	0.708	0.699	0.690	0.680	0.671	0.660	0.650	0.639	0.626	0.615	0.601	0.589	0.575	0.560	0.546	0.530	0.515	0.500	0.482	0.466	0.448	0.431	0.412	0.395	0.376	0.358	0.339	0.320	0.304	0.285	0.266	0.248	0.229	0.211	0.194	0.176	0.159	0.141	0.125	0.109	0.092	0.078	0.061	0.048	0.034	0.020	0.009	-0.005	-0.016	-0.029	-0.040	-0.050	-0.059	-0.069	-0.079	-0.086	-0.094	-0.101	-0.109	-0.115	-0.121	-0.128	-0.134	-0.139	-0.144	-0.150	-0.154	-0.159	-0.164	-0.169	-0.174	-0.178	-0.184	-0.188	-0.192	-0.198	-0.204	-0.209	-0.215	-0.220	-0.226	-0.232	-0.240	-0.246	-0.254	-0.261	-0.271	-0.279	-0.288	-0.296	-0.305	-0.315	-0.325	-0.335	-0.345	-0.355	-0.365	-0.376	-0.386	-0.396	-0.408	-0.416	-0.428	-0.438	-0.448	-0.458	-0.466	-0.476	-0.485	-0.494	-0.502	-0.509	-0.516	-0.522	-0.529	-0.534	-0.539	-0.541	-0.545	-0.548	-0.549	-0.550	-0.550	-0.549	-0.548	-0.545	-0.542	-0.539	-0.534	-0.528	-0.522	-0.515	-0.506	-0.498	-0.490	-0.479	-0.469	-0.458	-0.446	-0.434	-0.422	-0.409	-0.396	-0.382	-0.369	-0.355	-0.340	-0.326	-0.311	-0.299	-0.285	-0.272	-0.260	-0.246	-0.235	-0.222	-0.211	-0.201	-0.191	-0.181	-0.172	-0.165	-0.159	-0.152	-0.146	-0.142	-0.140	-0.138	-0.136	-0.136	-0.138	-0.140	-0.144	-0.148	-0.154	-0.160	-0.168	-0.176	-0.186	-0.196	-0.209	-0.222	-0.238	-0.251	-0.269	-0.285	-0.302	-0.321	-0.341	-0.361	-0.382	-0.402	-0.425	-0.448	-0.469	-0.492	-0.515	-0.540	-0.564	-0.588	-0.611	-0.636	-0.659	-0.684	-0.708	-0.731	-0.756	-0.779	-0.801	-0.824	-0.845	-0.866	-0.888	-0.908	-0.928	-0.948	-0.965	-0.982	-0.999	-1.016	-1.031	-1.046	-1.059	-1.071	-1.084	-1.094	-1.104	-1.114	-1.122	-1.129	-1.135	-1.140	-1.145	-1.149	-1.150	-1.152	-1.154	-1.152	-1.151	-1.150	-1.146	-1.144	-1.138	-1.132	-1.126	-1.119	-1.111	-1.104	-1.094	-1.084	-1.072	-1.061	-1.049	-1.036	-1.024	-1.011	-0.998	-0.982	-0.969	-0.952	-0.938	-0.921	-0.906	-0.889	-0.874	-0.858	-0.840	-0.824	-0.806	-0.790	-0.774	-0.758	-0.741	-0.724	-0.709	-0.694	-0.679	-0.662	-0.649	-0.635	-0.621	-0.609	-0.596	-0.584	-0.574	-0.562	-0.552	-0.542	-0.532	-0.525	-0.516	-0.509	-0.502	-0.496	-0.490	-0.484	-0.480	-0.476	-0.470	-0.468	-0.465	-0.461	-0.458	-0.456	-0.452	-0.451	-0.450	-0.446	-0.445	-0.442	-0.439	-0.436	-0.432	-0.429	-0.425	-0.420	-0.415	-0.409	-0.404	-0.398	-0.389	-0.380	-0.370	-0.361	-0.350	-0.336	-0.324	-0.310	-0.294	-0.278	-0.260	-0.242	-0.224	-0.202	-0.181	-0.160	-0.135	-0.111	-0.086	-0.061	-0.034	-0.006	0.022	0.051	0.081	0.111	0.142	0.172	0.204	0.236	0.269	0.300	0.331	0.364	0.394	0.426	0.458	0.488	0.519	0.548	0.575	0.601	0.629	0.654	0.679	0.702	0.724	0.745	0.765	0.782	0.800	0.814	0.828	0.840	0.850	0.859	0.866	0.872	0.876	0.879	0.880	0.879	0.876	0.872	0.868	0.860	0.851	0.841	0.830	0.818	0.802	0.789	0.771	0.755	0.736	0.718	0.698	0.678	0.658	0.635	0.614	0.591	0.569	0.545	0.522	0.499	0.475	0.451	0.429	0.406	0.382	0.360	0.338	0.316	0.295	0.275	0.254	0.234	0.216	0.198	0.181	0.165	0.150	0.134	0.121	0.109	0.096	0.086	0.075	0.066	0.058	0.050	0.042	0.038	0.032	0.028	0.024	0.021	0.020	0.019	0.018	0.019	0.019	0.020	0.022	0.025	0.029	0.031	0.035	0.040	0.045	0.050	0.055	0.060	0.065	0.072	0.078	0.084	0.090	0.098	0.104	0.110	0.116	0.124	0.130	0.136	0.142	0.150	0.156	0.164	0.169	0.176	0.182	0.189	0.195	0.201	0.208	0.214	0.220	0.225	0.232	0.239	0.244	0.251	0.256	0.261	0.269	0.275	0.281	0.288	0.294	0.300	0.306	0.312	0.319	0.325	0.332	0.338	0.344	0.350	0.358	0.364	0.370	0.376	0.382	0.389	0.395	0.401	0.408	0.415	0.420	0.426	0.432	0.438	0.444	0.450	0.456	0.461	0.466	0.471	0.476	0.481	0.485	0.490	0.494	0.499	0.501	0.505	0.510	0.514	0.519	0.522	0.526	0.530	0.534	0.539	0.542	0.546	0.550	0.555	0.559	0.562	0.568	0.572	0.576	0.582	0.588	0.594	0.599	0.605	0.611	0.619	0.626	0.634	0.641	0.649	0.658	0.666	0.676	0.686	0.695	0.705	0.715	0.728	0.739	0.751	0.762	0.775	0.786	0.799	0.811	0.825	0.838	0.852	0.865	0.879	0.894	0.906	0.921	0.934	0.948	0.961	0.976	0.989	1.002	1.014	1.028	1.040	1.052	1.064	1.075	1.086	1.096	1.108	1.116	1.125	1.134	1.141	1.149	1.155	1.160	1.165	1.169	1.172	1.175	1.178	1.179	1.178	1.178	1.175	1.174	1.170	1.166	1.161	1.156	1.150	1.144	1.136	1.129	1.120	1.111	1.102	1.091	1.081	1.071	1.059	1.049	1.036	1.025	1.014	1.001	0.990	0.978	0.965	0.955	0.942	0.932	0.920	0.910	0.900	0.891	0.881	0.874	0.864	0.856	0.848	0.842	0.836	0.830	0.825	0.820	0.816	0.812	0.809	0.806	0.804	0.804	0.801	0.802	0.801	0.802	0.802	0.804	0.804	0.806	0.808	0.809	0.811	0.815	0.816	0.818	0.819	0.821	0.822	0.822	0.824	0.824	0.822	0.822	0.822	0.821	0.819	0.816	0.812	0.810	0.806	0.801	0.796	0.790	0.784	0.778	0.769	0.760	0.751	0.741	0.732	0.722	0.710	0.699	0.688	0.675	0.662	0.650	0.636	0.622	0.609	0.595	0.581	0.566	0.551	0.538	0.522	0.509	0.494	0.480	0.466	0.451	0.439	0.425	0.411	0.398	0.385	0.372	0.361	0.350	0.339	0.328	0.316	0.306	0.296	0.286	0.278	0.268	0.259	0.251	0.244	0.236	0.229	0.221	0.215	0.209	0.204	0.198	0.194	0.189	0.184	0.181	0.178	0.172	0.170	0.166	0.164	0.161	0.160	0.158	0.156	0.155	0.154	0.154	0.152	0.152	0.152	0.152	0.154	0.155	0.155	0.158	0.159	0.161	0.161	0.165	0.168	0.171	0.174	0.178	0.180	0.184	0.188	0.190	0.195	0.199	0.204	0.208	0.212	0.216	0.221	0.225	0.229	0.234	0.239	0.242	0.248	0.251	0.255	0.259	0.261	0.266	0.269	0.271	0.274	0.278	0.278	0.280	0.281	0.282	0.282	0.282	0.282	0.281	0.279	0.278	0.276	0.272	0.270	0.268	0.264	0.260	0.256	0.251	0.248	0.242	0.238	0.231	0.226	0.220	0.215	0.209	0.202	0.196	0.190	0.185	0.180	0.174	0.168	0.164	0.159	0.155	0.151	0.148	0.144	0.141	0.139	0.136	0.136	0.135	0.136	0.136	0.139	0.141	0.145	0.148	0.151	0.156	0.162	0.168	0.176	0.184	0.191	0.201	0.210	0.221	0.231	0.242	0.254	0.268	0.279	0.291	0.304	0.318	0.330	0.344	0.356	0.369	0.381	0.392	0.405	0.418	0.429	0.440	0.448	0.458	0.466	0.472	0.479	0.485	0.490	0.494	0.498	0.499	0.499	0.499	0.496	0.492	0.489	0.482	0.476	0.468	0.459	0.448	0.436	0.422	0.409	0.394	0.376	0.359	0.340	0.320	0.300	0.279	0.256	0.234	0.211	0.186	0.161	0.136	0.110	0.085	0.059	0.032	0.006	-0.020	-0.046	-0.072	-0.098	-0.122	-0.148	-0.172	-0.196	-0.220	-0.242	-0.265	-0.286	-0.308	-0.328	-0.346	-0.365	-0.381	-0.398	-0.414	-0.428	-0.441	-0.455	-0.466	-0.476	-0.486	-0.494	-0.501	-0.507	-0.511	-0.516	-0.519	-0.521	-0.522	-0.524	-0.522	-0.522	-0.520	-0.518	-0.515	-0.511	-0.507	-0.502	-0.498	-0.494	-0.486	-0.480	-0.475	-0.468	-0.461	-0.454	-0.448	-0.440	-0.432	-0.425	-0.418	-0.411	-0.404	-0.396	-0.391	-0.384	-0.378	-0.371	-0.366	-0.361	-0.356	-0.352	-0.349	-0.345	-0.341	-0.339	-0.336	-0.334	-0.332	-0.332	-0.331	-0.330	-0.330	-0.331	-0.332	-0.332	-0.334	-0.338	-0.339	-0.341	-0.345	-0.349	-0.352	-0.358	-0.361	-0.366	-0.371	-0.378	-0.382	-0.388	-0.394	-0.400	-0.406	-0.411	-0.419	-0.425	-0.430	-0.438	-0.444	-0.450	-0.456	-0.462	-0.470	-0.476	-0.482	-0.489	-0.495	-0.501	-0.507	-0.515	-0.520	-0.526	-0.532	-0.538	-0.544	-0.550	-0.555	-0.560	-0.565	-0.570	-0.576	-0.580	-0.585	-0.589	-0.594	-0.598	-0.602	-0.608	-0.611	-0.614	-0.618	-0.621	-0.624	-0.626	-0.629	-0.631	-0.635	-0.638	-0.640	-0.642	-0.645	-0.646	-0.649	-0.650	-0.651	-0.652	-0.652	-0.654	-0.654	-0.655	-0.655	-0.655	-0.654	-0.652	-0.652	-0.650	-0.649	-0.648	-0.646	-0.642	-0.640	-0.638	-0.635	-0.632	-0.630	-0.626	-0.624	-0.620	-0.616	-0.614	-0.610	-0.606	-0.602	-0.599	-0.595	-0.591	-0.589	-0.585	-0.582	-0.579	-0.576	-0.572	-0.571	-0.569	-0.568	-0.565	-0.564	-0.564	-0.562	-0.562	-0.562	-0.562	-0.564	-0.565	-0.568	-0.570	-0.571	-0.575	-0.580	-0.584	-0.588	-0.592	-0.598	-0.604	-0.610	-0.616	-0.621	-0.630	-0.638	-0.645	-0.652	-0.661	-0.669	-0.678	-0.686	-0.695	-0.704	-0.712	-0.721	-0.730	-0.739	-0.746	-0.756	-0.764	-0.771	-0.779	-0.786	-0.794	-0.801	-0.806	-0.812	-0.819	-0.824	-0.828	-0.832	-0.835	-0.839	-0.841	-0.842	-0.845	-0.846	-0.846	-0.848	-0.846	-0.845	-0.841	-0.840	-0.836	-0.832	-0.828	-0.822	-0.818	-0.810	-0.804	-0.796	-0.789	-0.781	-0.772	-0.764	-0.755	-0.744	-0.735	-0.724	-0.714	-0.704	-0.691	-0.680	-0.668	-0.656	-0.644	-0.632	-0.620	-0.609	-0.596	-0.585	-0.572	-0.560	-0.548	-0.534	-0.522	-0.509	-0.496	-0.484	-0.471	-0.459	-0.448	-0.434	-0.422	-0.411	-0.400	-0.389	-0.378	-0.366	-0.355	-0.346	-0.336	-0.326	-0.316	-0.306	-0.298	-0.289	-0.280	-0.272	-0.265	-0.258	-0.250	-0.244	-0.238	-0.231	-0.225	-0.220	-0.214	-0.210	-0.206	-0.202	-0.199	-0.196	-0.192	-0.191	-0.190	-0.188	-0.186	-0.185	-0.185	-0.184	-0.184	-0.184	-0.185	-0.185	-0.185	-0.185	-0.186	-0.188	-0.188	-0.188	-0.189	-0.189	-0.190	-0.189	-0.189	-0.189	-0.188	-0.186	-0.185	-0.184	-0.184	-0.181	-0.178	-0.175	-0.171	-0.168	-0.164	-0.159	-0.154	-0.148	-0.141	-0.135	-0.128	-0.121	-0.112	-0.105	-0.096	-0.088	-0.079	-0.070	-0.060	-0.051	-0.041	-0.032	-0.021	-0.011	-0.001	0.009	0.018	0.028	0.038	0.046	0.055	0.065	0.072	0.081	0.089	0.098	0.104	0.111	0.118	0.122	0.128	0.132	0.135	0.139	0.141	0.142	0.145	0.145	0.145	0.145	0.144	0.141	0.140	0.136	0.132	0.129	0.125	0.120	0.115	0.110	0.105	0.099	0.092	0.086	0.080	0.074	0.066	0.060	0.054	0.048	0.041	0.034	0.029	0.022	0.018	0.011	0.006	0.001	-0.002	-0.008	-0.010	-0.014	-0.016	-0.018	-0.019	-0.020	-0.020	-0.020	-0.019	-0.018	-0.015	-0.012	-0.009	-0.005	0.000	0.005	0.010	0.018	0.024	0.032	0.041	0.049	0.058	0.066	0.076	0.086	0.098	0.109	0.121	0.132	0.145	0.158	0.170	0.184	0.198	0.211	0.226	0.241	0.256	0.271	0.288	0.302	0.318	0.334	0.349	0.365	0.382	0.398	0.414	0.429	0.445	0.460	0.476	0.491	0.506	0.522	0.536	0.551	0.566	0.581	0.595	0.610	0.624	0.636	0.650	0.664	0.676	0.688	0.699	0.711	0.722	0.732	0.742	0.752	0.761	0.771	0.780	0.788	0.795	0.802	0.810	0.816	0.821	0.828	0.832	0.838	0.841	0.845	0.849	0.852	0.856	0.859	0.860	0.862	0.865	0.866	0.868	0.869	0.871	0.872	0.872	0.874	0.876	0.878	0.878	0.880	0.881	0.884	0.885	0.886	0.889	0.890	0.894	0.895	0.899	0.902	0.905	0.909	0.912	0.916	0.921	0.926	0.931	0.935	0.940	0.945	0.948	0.954	0.959	0.962	0.968	0.972	0.978	0.981	0.986	0.991	0.994	0.999	1.001	1.005	1.006	1.010	1.011	1.011	1.014	1.014	1.012	1.011	1.010	1.006	1.004	1.000	0.995	0.989	0.981	0.974	0.966	0.958	0.946	0.935	0.922	0.910	0.896	0.882	0.868	0.851	0.835	0.816	0.799	0.780	0.761	0.741	0.720	0.700	0.678	0.655	0.632	0.611	0.586	0.562	0.540	0.515	0.490	0.466	0.441	0.416	0.391	0.366	0.340	0.316	0.291	0.266	0.242	0.218	0.194	0.170	0.146	0.122	0.100	0.076	0.052	0.031	0.009	-0.014	-0.036	-0.058	-0.079	-0.099	-0.120	-0.142	-0.162	-0.182	-0.202	-0.224	-0.242	-0.262	-0.282	-0.301	-0.321	-0.340	-0.359	-0.378	-0.396	-0.412	-0.431	-0.449	-0.468	-0.484	-0.501	-0.516	-0.534	-0.551	-0.566	-0.581	-0.596	-0.610	-0.624	-0.636	-0.650	-0.662	-0.674	-0.685	-0.694	-0.702	-0.711	-0.720	-0.728	-0.734	-0.738	-0.742	-0.746	-0.749	-0.749	-0.749	-0.749	-0.746	-0.745	-0.741	-0.736	-0.732	-0.725	-0.718	-0.710	-0.701	-0.690	-0.680	-0.668	-0.655	-0.642	-0.628	-0.614	-0.598	-0.582	-0.565	-0.548	-0.530	-0.512	-0.495	-0.476	-0.458	-0.439	-0.420	-0.401	-0.381	-0.364	-0.345	-0.326	-0.309	-0.291	-0.272	-0.255	-0.239	-0.222	-0.206	-0.191	-0.176	-0.162	-0.149	-0.135	-0.122	-0.110	-0.099	-0.088	-0.078	-0.068	-0.058	-0.049	-0.040	-0.032	-0.026	-0.019	-0.012	-0.008	-0.002	0.002	0.006	0.010	0.012	0.016	0.020	0.022	0.024	0.026	0.028	0.030	0.031	0.032	0.034	0.036	0.036	0.038	0.040	0.040	0.041	0.041	0.042	0.042	0.042	0.042	0.044	0.045	0.044	0.044	0.045	0.044	0.044	0.042	0.042	0.041	0.041	0.039	0.038	0.035	0.034	0.031	0.029	0.026	0.022	0.020	0.016	0.012	0.006	0.001	-0.005	-0.011	-0.018	-0.024	-0.031	-0.040	-0.048	-0.056	-0.065	-0.075	-0.085	-0.095	-0.105	-0.116	-0.128	-0.139	-0.151	-0.164	-0.178	-0.190	-0.202	-0.216	-0.230	-0.244	-0.259	-0.272	-0.286	-0.300	-0.315	-0.330	-0.345	-0.360	-0.375	-0.390	-0.405	-0.419	-0.435	-0.450	-0.464	-0.479	-0.494	-0.507	-0.521	-0.536	-0.550	-0.564	-0.578	-0.591	-0.602	-0.615	-0.629	-0.640	-0.651	-0.664	-0.674	-0.685	-0.694	-0.704	-0.714	-0.722	-0.730	-0.738	-0.745	-0.751	-0.756	-0.762	-0.768	-0.772	-0.775	-0.778	-0.780	-0.781	-0.782	-0.781	-0.781	-0.781	-0.780	-0.778	-0.775	-0.771	-0.766	-0.764	-0.758	-0.752	-0.746	-0.740	-0.734	-0.726	-0.720	-0.711	-0.704	-0.696	-0.689	-0.680	-0.671	-0.662	-0.654	-0.646	-0.636	-0.629	-0.620	-0.611	-0.604	-0.596	-0.589	-0.581	-0.575	-0.569	-0.562	-0.556	-0.551	-0.546	-0.541	-0.538	-0.532	-0.530	-0.528	-0.526	-0.524	-0.522	-0.522	-0.522	-0.522	-0.524	-0.525	-0.526	-0.528	-0.531	-0.534	-0.536	-0.540	-0.545	-0.549	-0.554	-0.558	-0.562	-0.568	-0.572	-0.578	-0.584	-0.590	-0.594	-0.601	-0.606	-0.611	-0.619	-0.622	-0.629	-0.634	-0.639	-0.645	-0.650	-0.655	-0.660	-0.665	-0.670	-0.674	-0.679	-0.682	-0.685	-0.690	-0.694	-0.696	-0.700	-0.702	-0.705	-0.708	-0.710	-0.712	-0.714	-0.715	-0.716	-0.718	-0.718	-0.718	-0.718	-0.718	-0.716	-0.715	-0.716	-0.715	-0.714	-0.711	-0.710	-0.709	-0.705	-0.702	-0.700	-0.698	-0.695	-0.691	-0.686	-0.684	-0.680	-0.676	-0.671	-0.668	-0.664	-0.659	-0.654	-0.650	-0.645	-0.640	-0.635	-0.630	-0.626	-0.622	-0.619	-0.616	-0.612	-0.609	-0.606	-0.602	-0.601	-0.599	-0.598	-0.598	-0.598	-0.598	-0.599	-0.601	-0.602	-0.606	-0.611	-0.615	-0.621	-0.626	-0.634	-0.642	-0.651	-0.662	-0.672	-0.685	-0.699	-0.712	-0.728	-0.744	-0.761	-0.780	-0.799	-0.819	-0.840	-0.862	-0.886	-0.910	-0.935	-0.961	-0.988	-1.014	-1.041	-1.070	-1.099	-1.129	-1.158	-1.188	-1.218	-1.250	-1.280	-1.310	-1.341	-1.371	-1.401	-1.431	-1.461	-1.490	-1.519	-1.548	-1.575	-1.601	-1.629	-1.654	-1.679	-1.702	-1.725	-1.746	-1.768	-1.786	-1.805	-1.821	-1.836	-1.850	-1.862	-1.875	-1.885	-1.894	-1.901	-1.908	-1.911	-1.915	-1.915	-1.916	-1.914	-1.910	-1.908	-1.900	-1.894	-1.886	-1.876	-1.865	-1.852	-1.840	-1.825	-1.809	-1.792	-1.775	-1.756	-1.736	-1.718	-1.694	-1.672	-1.651	-1.628	-1.605	-1.581	-1.558	-1.532	-1.509	-1.484	-1.459	-1.434	-1.410	-1.385	-1.359	-1.335	-1.311	-1.286	-1.262	-1.239	-1.215	-1.192	-1.170	-1.149	-1.126	-1.106	-1.085	-1.065	-1.046	-1.028	-1.009	-0.992	-0.975	-0.959	-0.942	-0.928	-0.914	-0.900	-0.886	-0.874	-0.862	-0.851	-0.840	-0.829	-0.819	-0.810	-0.802	-0.794	-0.786	-0.779	-0.772	-0.766	-0.761	-0.756	-0.751	-0.748	-0.744	-0.740	-0.738	-0.734	-0.732	-0.729	-0.728	-0.725	-0.724	-0.722	-0.721	-0.719	-0.718	-0.718	-0.716	-0.715	-0.714	-0.712	-0.710	-0.709	-0.708	-0.705	-0.702	-0.700	-0.699	-0.696	-0.694	-0.690	-0.686	-0.682	-0.678	-0.674	-0.669	-0.664	-0.658	-0.652	-0.645	-0.640	-0.634	-0.626	-0.619	-0.610	-0.604	-0.594	-0.586	-0.578	-0.569	-0.560	-0.549	-0.540	-0.531	-0.522	-0.512	-0.504	-0.494	-0.485	-0.478	-0.468	-0.459	-0.451	-0.444	-0.436	-0.429	-0.422	-0.416	-0.411	-0.406	-0.401	-0.398	-0.395	-0.392	-0.391	-0.390	-0.390	-0.391	-0.392	-0.395	-0.398	-0.402	-0.405	-0.411	-0.418	-0.425	-0.431	-0.441	-0.449	-0.460	-0.470	-0.482	-0.494	-0.506	-0.519	-0.532	-0.546	-0.561	-0.576	-0.591	-0.609	-0.624	-0.640	-0.658	-0.674	-0.691	-0.708	-0.725	-0.742	-0.760	-0.778	-0.795	-0.812	-0.830	-0.846	-0.864	-0.880	-0.896	-0.912	-0.929	-0.944	-0.959	-0.972	-0.988	-1.001	-1.015	-1.028	-1.040	-1.051	-1.062	-1.075	-1.086	-1.096	-1.104	-1.114	-1.121	-1.129	-1.135	-1.142	-1.148	-1.152	-1.156	-1.160	-1.164	-1.166	-1.168	-1.169	-1.170	-1.170	-1.169	-1.168	-1.166	-1.162	-1.160	-1.158	-1.152	-1.148	-1.142	-1.138	-1.132	-1.126	-1.119	-1.112	-1.105	-1.096	-1.089	-1.081	-1.072	-1.065	-1.056	-1.046	-1.038	-1.030	-1.021	-1.012	-1.004	-0.995	-0.986	-0.979	-0.970	-0.962	-0.956	-0.950	-0.942	-0.938	-0.932	-0.929	-0.924	-0.921	-0.919	-0.916	-0.915	-0.915	-0.915	-0.916	-0.918	-0.921	-0.924	-0.929	-0.932	-0.939	-0.945	-0.952	-0.960	-0.969	-0.978	-0.988	-0.998	-1.010	-1.021	-1.032	-1.046	-1.059	-1.071	-1.086	-1.100	-1.114	-1.129	-1.145	-1.159	-1.175	-1.190	-1.206	-1.221	-1.238	-1.252	-1.269	-1.284	-1.299	-1.315	-1.330	-1.345	-1.361	-1.376	-1.391	-1.409	-1.424	-1.438	-1.454	-1.468	-1.484	-1.498	-1.512	-1.526	-1.541	-1.555	-1.570	-1.582	-1.598	-1.611	-1.625	-1.639	-1.652	-1.665	-1.679	-1.691	-1.705	-1.718	-1.731	-1.744	-1.756	-1.769	-1.781	-1.794	-1.806	-1.818	-1.830	-1.842	-1.852	-1.865	-1.875	-1.886	-1.896	-1.906	-1.916	-1.926	-1.935	-1.944	-1.952	-1.961	-1.970	-1.978	-1.985	-1.992	-2.000	-2.007	-2.013	-2.019	-2.025	-2.030	-2.036	-2.042	-2.046	-2.052	-2.056	-2.061	-2.065	-2.070	-2.075	-2.079	-2.084	-2.088	-2.092	-2.098	-2.102	-2.108	-2.112	-2.118	-2.122	-2.128	-2.132	-2.140	-2.146	-2.151	-2.158	-2.164	-2.171	-2.180	-2.186	-2.194	-2.201	-2.210	-2.218	-2.225	-2.234	-2.242	-2.251	-2.259	-2.268	-2.276	-2.282	-2.291	-2.299	-2.305	-2.312	-2.320	-2.326	-2.331	-2.339	-2.344	-2.348	-2.352	-2.356	-2.360	-2.362	-2.364	-2.365	-2.366	-2.366	-2.365	-2.365	-2.362	-2.361	-2.358	-2.354	-2.349	-2.342	-2.338	-2.331	-2.324	-2.316	-2.308	-2.300	-2.290	-2.281	-2.271	-2.261	-2.251	-2.240	-2.230	-2.219	-2.209	-2.198	-2.186	-2.175	-2.164	-2.152	-2.141	-2.130	-2.120	-2.108	-2.098	-2.088	-2.078	-2.068	-2.058	-2.047	-2.039	-2.030	-2.022	-2.014	-2.006	-2.000	-1.994	-1.988	-1.982	-1.978	-1.972	-1.969	-1.964	-1.961	-1.959	-1.956	-1.954	-1.951	-1.950	-1.949	-1.950	-1.949	-1.949	-1.949	-1.950	-1.952	-1.954	-1.956	-1.958	-1.960	-1.964	-1.966	-1.969	-1.972	-1.976	-1.980	-1.982	-1.989	-1.992	-1.996	-2.000	-2.005	-2.010	-2.013	-2.018	-2.022	-2.026	-2.030	-2.035	-2.039	-2.042	-2.045	-2.047	-2.051	-2.052	-2.055	-2.058	-2.059	-2.059	-2.060	-2.060	-2.060	-2.059	-2.058	-2.056	-2.054	-2.051	-2.049	-2.045	-2.041	-2.038	-2.033	-2.026	-2.021	-2.015	-2.010	-2.002	-1.995	-1.989	-1.980	-1.971	-1.964	-1.955	-1.948	-1.939	-1.930	-1.920	-1.911	-1.902	-1.894	-1.885	-1.876	-1.869	-1.860	-1.854	-1.845	-1.839	-1.832	-1.825	-1.819	-1.814	-1.809	-1.804	-1.799	-1.796	-1.792	-1.790	-1.788	-1.785	-1.784	-1.782	-1.781	-1.781	-1.782	-1.782	-1.784	-1.785	-1.788	-1.788	-1.790	-1.792	-1.795	-1.798	-1.800	-1.802	-1.805	-1.808	-1.810	-1.812	-1.815	-1.816	-1.818	-1.819	-1.820	-1.820	-1.821	-1.821	-1.820	-1.819	-1.818	-1.816	-1.814	-1.811	-1.809	-1.804	-1.800	-1.795	-1.791	-1.784	-1.779	-1.771	-1.765	-1.756	-1.748	-1.740	-1.731	-1.721	-1.712	-1.704	-1.694	-1.684	-1.675	-1.666	-1.656	-1.646	-1.636	-1.626	-1.616	-1.608	-1.598	-1.589	-1.581	-1.571	-1.564	-1.556	-1.549	-1.541	-1.535	-1.529	-1.522	-1.516	-1.511	-1.506	-1.502	-1.496	-1.491	-1.488	-1.485	-1.481	-1.479	-1.475	-1.472	-1.470	-1.468	-1.464	-1.461	-1.460	-1.458	-1.455	-1.454	-1.450	-1.449	-1.445	-1.444	-1.440	-1.438	-1.434	-1.429	-1.425	-1.421	-1.416	-1.410	-1.405	-1.399	-1.392	-1.385	-1.378	-1.369	-1.361	-1.352	-1.342	-1.334	-1.324	-1.314	-1.304	-1.292	-1.280	-1.269	-1.256	-1.244	-1.230	-1.216	-1.202	-1.189	-1.175	-1.161	-1.145	-1.130	-1.115	-1.100	-1.084	-1.069	-1.052	-1.036	-1.020	-1.005	-0.988	-0.972	-0.958	-0.940	-0.925	-0.910	-0.894	-0.880	-0.865	-0.850	-0.836	-0.821	-0.809	-0.795	-0.782	-0.770	-0.756	-0.745	-0.736	-0.725	-0.714	-0.705	-0.696	-0.686	-0.679	-0.672	-0.665	-0.659	-0.652	-0.649	-0.644	-0.640	-0.638	-0.635	-0.634	-0.632	-0.632	-0.634	-0.635	-0.636	-0.639	-0.642	-0.645	-0.649	-0.654	-0.660	-0.666	-0.675	-0.681	-0.691	-0.699	-0.709	-0.719	-0.729	-0.739	-0.751	-0.762	-0.775	-0.786	-0.800	-0.812	-0.826	-0.840	-0.854	-0.868	-0.881	-0.895	-0.910	-0.924	-0.938	-0.954	-0.968	-0.981	-0.996	-1.011	-1.026	-1.040	-1.054	-1.069	-1.082	-1.098	-1.111	-1.126	-1.140	-1.152	-1.166	-1.179	-1.192	-1.205	-1.218	-1.229	-1.241	-1.254	-1.264	-1.276	-1.286	-1.296	-1.306	-1.316	-1.326	-1.335	-1.344	-1.352	-1.360	-1.368	-1.375	-1.382	-1.390	-1.395	-1.402	-1.408	-1.412	-1.416	-1.421	-1.425	-1.426	-1.430	-1.431	-1.434	-1.434	-1.434	-1.434	-1.434	-1.432	-1.430	-1.429	-1.425	-1.422	-1.418	-1.414	-1.408	-1.401	-1.396	-1.389	-1.384	-1.376	-1.368	-1.360	-1.352	-1.344	-1.335	-1.326	-1.316	-1.308	-1.300	-1.290	-1.281	-1.270	-1.261	-1.252	-1.244	-1.235	-1.226	-1.219	-1.210	-1.202	-1.196	-1.189	-1.182	-1.176	-1.170	-1.166	-1.161	-1.158	-1.154	-1.150	-1.148	-1.146	-1.145	-1.145	-1.145	-1.145	-1.145	-1.146	-1.149	-1.150	-1.152	-1.155	-1.158	-1.161	-1.165	-1.169	-1.172	-1.176	-1.179	-1.184	-1.186	-1.190	-1.194	-1.198	-1.200	-1.202	-1.205	-1.208	-1.209	-1.210	-1.210	-1.209	-1.209	-1.208	-1.208	-1.205	-1.202	-1.198	-1.194	-1.189	-1.184	-1.179	-1.172	-1.165	-1.158	-1.149	-1.140	-1.131	-1.121	-1.109	-1.099	-1.086	-1.075	-1.061	-1.049	-1.035	-1.021	-1.006	-0.992	-0.978	-0.962	-0.948	-0.934	-0.918	-0.901	-0.886	-0.870	-0.855	-0.839	-0.822	-0.809	-0.792	-0.776	-0.762	-0.748	-0.732	-0.718	-0.702	-0.689	-0.674	-0.660	-0.645	-0.631	-0.616	-0.602	-0.588	-0.574	-0.561	-0.548	-0.534	-0.521	-0.507	-0.495	-0.481	-0.469	-0.455	-0.441	-0.429	-0.415	-0.404	-0.390	-0.378	-0.365	-0.351	-0.340	-0.328	-0.315	-0.302	-0.291	-0.279	-0.268	-0.255	-0.245	-0.232	-0.221	-0.210	-0.200	-0.190	-0.179	-0.169	-0.160	-0.151	-0.141	-0.132	-0.125	-0.119	-0.111	-0.104	-0.098	-0.092	-0.088	-0.084	-0.079	-0.076	-0.072	-0.071	-0.069	-0.068	-0.068	-0.068	-0.069	-0.069	-0.071	-0.074	-0.076	-0.080	-0.082	-0.088	-0.092	-0.096	-0.101	-0.108	-0.112	-0.119	-0.125	-0.131	-0.138	-0.144	-0.150	-0.158	-0.162	-0.169	-0.175	-0.180	-0.186	-0.192	-0.196	-0.201	-0.206	-0.211	-0.214	-0.218	-0.220	-0.222	-0.224	-0.226	-0.226	-0.226	-0.226	-0.225	-0.224	-0.221	-0.219	-0.215	-0.211	-0.208	-0.202	-0.198	-0.191	-0.185	-0.178	-0.171	-0.164	-0.155	-0.149	-0.139	-0.130	-0.121	-0.112	-0.102	-0.091	-0.082	-0.071	-0.062	-0.052	-0.041	-0.031	-0.020	-0.010	0.000	0.010	0.020	0.030	0.039	0.048	0.058	0.065	0.074	0.081	0.088	0.095	0.101	0.108	0.112	0.118	0.122	0.126	0.129	0.131	0.134	0.135	0.135	0.134	0.132	0.131	0.129	0.124	0.120	0.114	0.109	0.102	0.095	0.086	0.076	0.066	0.055	0.044	0.030	0.018	0.002	-0.012	-0.029	-0.046	-0.064	-0.082	-0.102	-0.121	-0.142	-0.165	-0.188	-0.210	-0.234	-0.259	-0.282	-0.309	-0.335	-0.362	-0.389	-0.419	-0.448	-0.476	-0.505	-0.535	-0.565	-0.595	-0.626	-0.658	-0.689	-0.720	-0.751	-0.782	-0.815	-0.848	-0.880	-0.911	-0.944	-0.975	-1.008	-1.041	-1.072	-1.104	-1.136	-1.168	-1.198	-1.229	-1.260	-1.290	-1.321	-1.351	-1.381	-1.410	-1.440	-1.469	-1.496	-1.524	-1.551	-1.579	-1.604	-1.630	-1.655	-1.680	-1.704	-1.728	-1.750	-1.772	-1.794	-1.814	-1.835	-1.854	-1.872	-1.890	-1.909	-1.925	-1.940	-1.956	-1.971	-1.985	-1.999	-2.011	-2.022	-2.035	-2.045	-2.055	-2.064	-2.074	-2.082	-2.090	-2.098	-2.104	-2.110	-2.116	-2.121	-2.126	-2.131	-2.136	-2.140	-2.144	-2.148	-2.151	-2.155	-2.159	-2.161	-2.164	-2.168	-2.170	-2.174	-2.178	-2.180	-2.184	-2.188	-2.191	-2.194	-2.198	-2.204	-2.208	-2.211	-2.216	-2.221	-2.225	-2.230	-2.235	-2.240	-2.248	-2.252	-2.259	-2.265	-2.271	-2.276	-2.282	-2.288	-2.295	-2.300	-2.306	-2.311	-2.316	-2.321	-2.326	-2.331	-2.335	-2.340	-2.344	-2.348	-2.349	-2.352	-2.354	-2.354	-2.355	-2.355	-2.354	-2.354	-2.351	-2.350	-2.348	-2.344	-2.340	-2.335	-2.330	-2.322	-2.315	-2.309	-2.300	-2.291	-2.282	-2.271	-2.262	-2.251	-2.240	-2.228	-2.215	-2.202	-2.191	-2.178	-2.164	-2.150	-2.136	-2.122	-2.108	-2.094	-2.080	-2.066	-2.051	-2.038	-2.022	-2.009	-1.995	-1.981	-1.968	-1.955	-1.941	-1.929	-1.916	-1.905	-1.892	-1.881	-1.871	-1.860	-1.850	-1.841	-1.832	-1.824	-1.816	-1.809	-1.801	-1.794	-1.788	-1.781	-1.775	-1.770	-1.765	-1.760	-1.756	-1.751	-1.746	-1.742	-1.739	-1.735	-1.731	-1.728	-1.725	-1.720	-1.716	-1.712	-1.709	-1.704	-1.700	-1.694	-1.690	-1.686	-1.680	-1.676	-1.670	-1.664	-1.660	-1.654	-1.648	-1.640	-1.634	-1.628	-1.621	-1.614	-1.606	-1.600	-1.592	-1.585	-1.578	-1.570	-1.562	-1.556	-1.549	-1.541	-1.535	-1.528	-1.520	-1.514	-1.509	-1.502	-1.496	-1.492	-1.486	-1.482	-1.478	-1.474	-1.470	-1.468	-1.464	-1.461	-1.459	-1.456	-1.455	-1.452	-1.452	-1.451	-1.450	-1.450	-1.450	-1.450	-1.450	-1.450	-1.450	-1.451	-1.452	-1.451	-1.452	-1.451	-1.451	-1.451	-1.449	-1.448	-1.448	-1.445	-1.444	-1.440	-1.436	-1.432	-1.429	-1.424	-1.419	-1.412	-1.406	-1.399	-1.391	-1.384	-1.375	-1.366	-1.356	-1.346	-1.335	-1.324	-1.314	-1.301	-1.289	-1.275	-1.262	-1.250	-1.236	-1.222	-1.209	-1.195	-1.181	-1.168	-1.154	-1.141	-1.128	-1.114	-1.101	-1.089	-1.076	-1.065	-1.054	-1.042	-1.031	-1.024	-1.015	-1.006	-1.000	-0.992	-0.986	-0.980	-0.978	-0.972	-0.970	-0.968	-0.966	-0.966	-0.966	-0.968	-0.970	-0.972	-0.976	-0.982	-0.988	-0.992	-1.000	-1.008	-1.016	-1.024	-1.034	-1.044	-1.055	-1.068	-1.079	-1.092	-1.106	-1.120	-1.134	-1.150	-1.164	-1.180	-1.196	-1.212	-1.230	-1.245	-1.262	-1.280	-1.298	-1.315	-1.332	-1.350	-1.368	-1.384	-1.401	-1.419	-1.435	-1.452	-1.469	-1.485	-1.501	-1.516	-1.531	-1.546	-1.561	-1.575	-1.589	-1.601	-1.612	-1.624	-1.635	-1.645	-1.654	-1.664	-1.670	-1.678	-1.682	-1.688	-1.691	-1.695	-1.698	-1.698	-1.699	-1.699	-1.698	-1.695	-1.692	-1.688	-1.684	-1.678	-1.670	-1.664	-1.655	-1.645	-1.636	-1.626	-1.615	-1.602	-1.590	-1.578	-1.564	-1.551	-1.536	-1.521	-1.508	-1.492	-1.478	-1.462	-1.448	-1.434	-1.419	-1.405	-1.391	-1.376	-1.362	-1.349	-1.336	-1.324	-1.311	-1.300	-1.289	-1.279	-1.270	-1.261	-1.252	-1.246	-1.239	-1.234	-1.229	-1.224	-1.221	-1.219	-1.218	-1.216	-1.216	-1.216	-1.219	-1.222	-1.226	-1.231	-1.236	-1.242	-1.250	-1.258	-1.265	-1.274	-1.284	-1.294	-1.305	-1.316	-1.328	-1.340	-1.354	-1.366	-1.379	-1.392	-1.406	-1.420	-1.435	-1.449	-1.462	-1.478	-1.491	-1.506	-1.520	-1.535	-1.549	-1.562	-1.576	-1.589	-1.602	-1.616	-1.628	-1.639	-1.652	-1.662	-1.672	-1.682	-1.692	-1.701	-1.710	-1.718	-1.725	-1.731	-1.738	-1.744	-1.749	-1.752	-1.756	-1.759	-1.761	-1.764	-1.764	-1.765	-1.766	-1.765	-1.764	-1.762	-1.760	-1.758	-1.755	-1.752	-1.748	-1.744	-1.739	-1.734	-1.729	-1.721	-1.716	-1.709	-1.704	-1.696	-1.689	-1.682	-1.676	-1.670	-1.664	-1.656	-1.651	-1.644	-1.639	-1.632	-1.628	-1.621	-1.616	-1.612	-1.608	-1.604	-1.601	-1.599	-1.596	-1.595	-1.592	-1.592	-1.594	-1.594	-1.596	-1.598	-1.600	-1.604	-1.609	-1.612	-1.619	-1.625	-1.632	-1.640	-1.649	-1.659	-1.668	-1.678	-1.689	-1.699	-1.711	-1.725	-1.738	-1.751	-1.765	-1.780	-1.795	-1.809	-1.825	-1.841	-1.858	-1.874	-1.890	-1.908	-1.924	-1.941	-1.959	-1.976	-1.992	-2.009	-2.026	-2.044	-2.060	-2.076	-2.092	-2.110	-2.125	-2.141	-2.158	-2.172	-2.186	-2.200	-2.215	-2.229	-2.241	-2.254	-2.268	-2.279	-2.290	-2.301	-2.311	-2.321	-2.331	-2.340	-2.348	-2.355	-2.361	-2.368	-2.375	-2.380	-2.384	-2.388	-2.391	-2.394	-2.395	-2.398	-2.399	-2.398	-2.398	-2.395	-2.392	-2.389	-2.386	-2.381	-2.376	-2.371	-2.365	-2.359	-2.351	-2.344	-2.334	-2.326	-2.315	-2.305	-2.294	-2.281	-2.270	-2.256	-2.242	-2.229	-2.214	-2.199	-2.184	-2.168	-2.151	-2.135	-2.118	-2.100	-2.082	-2.065	-2.046	-2.027	-2.010	-1.991	-1.974	-1.955	-1.936	-1.918	-1.900	-1.880	-1.862	-1.845	-1.828	-1.809	-1.791	-1.774	-1.756	-1.740	-1.722	-1.706	-1.690	-1.674	-1.660	-1.645	-1.630	-1.616	-1.604	-1.591	-1.578	-1.566	-1.554	-1.544	-1.534	-1.522	-1.514	-1.504	-1.495	-1.488	-1.478	-1.471	-1.464	-1.455	-1.449	-1.441	-1.436	-1.429	-1.424	-1.418	-1.412	-1.406	-1.401	-1.396	-1.390	-1.386	-1.380	-1.376	-1.371	-1.368	-1.361	-1.358	-1.352	-1.350	-1.346	-1.341	-1.338	-1.334	-1.330	-1.328	-1.322	-1.320	-1.316	-1.314	-1.310	-1.308	-1.306	-1.302	-1.300	-1.299	-1.296	-1.295	-1.295	-1.295	-1.295	-1.295	-1.295	-1.295	-1.296	-1.298	-1.300	-1.302	-1.305	-1.309	-1.311	-1.315	-1.320	-1.325	-1.330	-1.335	-1.341	-1.349	-1.356	-1.364	-1.371	-1.379	-1.388	-1.395	-1.404	-1.414	-1.425	-1.434	-1.444	-1.455	-1.465	-1.475	-1.486	-1.498	-1.509	-1.519	-1.530	-1.540	-1.551	-1.562	-1.572	-1.584	-1.594	-1.605	-1.614	-1.625	-1.635	-1.645	-1.655	-1.665	-1.672	-1.682	-1.692	-1.700	-1.709	-1.718	-1.725	-1.732	-1.741	-1.749	-1.755	-1.762	-1.770	-1.776	-1.782	-1.789	-1.796	-1.802	-1.809	-1.814	-1.820	-1.826	-1.831	-1.838	-1.842	-1.848	-1.855	-1.860	-1.866	-1.870	-1.876	-1.882	-1.889	-1.894	-1.899	-1.905	-1.910	-1.915	-1.920	-1.925	-1.931	-1.935	-1.940	-1.945	-1.949	-1.954	-1.958	-1.961	-1.965	-1.968	-1.971	-1.974	-1.979	-1.981	-1.984	-1.986	-1.988	-1.989	-1.990	-1.990	-1.991	-1.991	-1.990	-1.990	-1.988	-1.985	-1.984	-1.981	-1.978	-1.974	-1.970	-1.965	-1.960	-1.952	-1.948	-1.940	-1.931	-1.924	-1.916	-1.906	-1.898	-1.889	-1.878	-1.866	-1.855	-1.844	-1.832	-1.819	-1.808	-1.794	-1.779	-1.765	-1.751	-1.736	-1.720	-1.704	-1.688	-1.672	-1.655	-1.639	-1.622	-1.605	-1.588	-1.570	-1.552	-1.535	-1.518	-1.499	-1.481	-1.462	-1.446	-1.428	-1.410	-1.391	-1.374	-1.358	-1.340	-1.324	-1.308	-1.291	-1.275	-1.260	-1.245	-1.231	-1.218	-1.204	-1.191	-1.180	-1.170	-1.159	-1.149	-1.140	-1.130	-1.124	-1.115	-1.110	-1.104	-1.099	-1.094	-1.091	-1.089	-1.086	-1.085	-1.084	-1.084	-1.085	-1.085	-1.088	-1.090	-1.092	-1.095	-1.100	-1.104	-1.109	-1.114	-1.119	-1.126	-1.131	-1.138	-1.144	-1.150	-1.156	-1.161	-1.168	-1.172	-1.180	-1.185	-1.190	-1.195	-1.199	-1.204	-1.206	-1.210	-1.214	-1.215	-1.218	-1.219	-1.219	-1.220	-1.218	-1.218	-1.214	-1.212	-1.210	-1.205	-1.201	-1.195	-1.190	-1.184	-1.178	-1.169	-1.160	-1.151	-1.141	-1.131	-1.121	-1.110	-1.098	-1.086	-1.074	-1.061	-1.046	-1.034	-1.020	-1.005	-0.991	-0.976	-0.961	-0.946	-0.931	-0.915	-0.900	-0.884	-0.868	-0.851	-0.835	-0.819	-0.802	-0.786	-0.770	-0.754	-0.738	-0.720	-0.705	-0.689	-0.672	-0.656	-0.641	-0.625	-0.609	-0.592	-0.579	-0.562	-0.548	-0.534	-0.519	-0.505	-0.491	-0.478	-0.465	-0.451	-0.439	-0.428	-0.415	-0.404	-0.394	-0.382	-0.374	-0.365	-0.356	-0.348	-0.340	-0.332	-0.326	-0.321	-0.316	-0.311	-0.308	-0.305	-0.302	-0.300	-0.301	-0.300	-0.300	-0.302	-0.304	-0.306	-0.309	-0.314	-0.318	-0.322	-0.328	-0.334	-0.341	-0.349	-0.356	-0.364	-0.372	-0.381	-0.390	-0.399	-0.408	-0.418	-0.428	-0.438	-0.446	-0.456	-0.466	-0.476	-0.486	-0.495	-0.505	-0.514	-0.524	-0.532	-0.540	-0.549	-0.556	-0.564	-0.571	-0.578	-0.584	-0.590	-0.595	-0.601	-0.605	-0.610	-0.614	-0.618	-0.621	-0.624	-0.628	-0.630	-0.634	-0.636	-0.639	-0.641	-0.644	-0.646	-0.649	-0.650	-0.652	-0.655	-0.659	-0.661	-0.662	-0.666	-0.670	-0.672	-0.676	-0.680	-0.685	-0.689	-0.694	-0.698	-0.704	-0.708	-0.712	-0.719	-0.725	-0.730	-0.736	-0.742	-0.749	-0.755	-0.761	-0.769	-0.775	-0.781	-0.786	-0.792	-0.799	-0.804	-0.810	-0.815	-0.820	-0.825	-0.829	-0.832	-0.836	-0.839	-0.840	-0.842	-0.845	-0.846	-0.848	-0.849	-0.849	-0.848	-0.846	-0.845	-0.842	-0.841	-0.839	-0.838	-0.835	-0.831	-0.828	-0.825	-0.821	-0.818	-0.814	-0.810	-0.808	-0.805	-0.801	-0.799	-0.795	-0.794	-0.790	-0.789	-0.788	-0.786	-0.786	-0.786	-0.786	-0.788	-0.789	-0.790	-0.792	-0.795	-0.799	-0.801	-0.806	-0.810	-0.816	-0.822	-0.829	-0.834	-0.841	-0.850	-0.858	-0.865	-0.874	-0.882	-0.891	-0.901	-0.910	-0.920	-0.929	-0.938	-0.948	-0.956	-0.966	-0.976	-0.985	-0.995	-1.004	-1.012	-1.021	-1.030	-1.039	-1.048	-1.056	-1.064	-1.071	-1.079	-1.085	-1.094	-1.100	-1.106	-1.112	-1.119	-1.124	-1.129	-1.134	-1.139	-1.144	-1.149	-1.154	-1.159	-1.161	-1.166	-1.170	-1.172	-1.176	-1.180	-1.182	-1.185	-1.188	-1.190	-1.191	-1.194	-1.195	-1.196	-1.196	-1.198	-1.196	-1.198	-1.198	-1.196	-1.196	-1.194	-1.191	-1.189	-1.185	-1.181	-1.178	-1.172	-1.168	-1.161	-1.154	-1.148	-1.140	-1.131	-1.122	-1.114	-1.102	-1.092	-1.081	-1.068	-1.055	-1.042	-1.028	-1.012	-0.999	-0.982	-0.968	-0.951	-0.934	-0.918	-0.900	-0.882	-0.865	-0.845	-0.828	-0.810	-0.790	-0.772	-0.754	-0.735	-0.716	-0.700	-0.681	-0.664	-0.648	-0.630	-0.614	-0.598	-0.582	-0.568	-0.554	-0.539	-0.528	-0.514	-0.502	-0.491	-0.481	-0.471	-0.462	-0.454	-0.446	-0.439	-0.432	-0.428	-0.424	-0.420	-0.418	-0.415	-0.414	-0.412	-0.412	-0.412	-0.414	-0.415	-0.418	-0.420	-0.424	-0.426	-0.431	-0.435	-0.440	-0.445	-0.450	-0.456	-0.461	-0.466	-0.474	-0.479	-0.486	-0.491	-0.496	-0.504	-0.510	-0.515	-0.521	-0.526	-0.532	-0.536	-0.541	-0.546	-0.550	-0.554	-0.559	-0.562	-0.566	-0.568	-0.571	-0.572	-0.574	-0.575	-0.575	-0.576	-0.576	-0.575	-0.575	-0.574	-0.572	-0.571	-0.569	-0.566	-0.564	-0.560	-0.556	-0.551	-0.548	-0.542	-0.538	-0.531	-0.525	-0.520	-0.514	-0.506	-0.499	-0.492	-0.485	-0.476	-0.468	-0.459	-0.450	-0.440	-0.429	-0.419	-0.408	-0.396	-0.385	-0.371	-0.359	-0.345	-0.331	-0.316	-0.301	-0.286	-0.270	-0.252	-0.236	-0.218	-0.200	-0.181	-0.161	-0.141	-0.121	-0.100	-0.079	-0.056	-0.034	-0.011	0.012	0.036	0.060	0.084	0.109	0.135	0.159	0.185	0.209	0.234	0.260	0.284	0.309	0.334	0.358	0.380	0.404	0.426	0.450	0.470	0.492	0.512	0.531	0.550	0.569	0.585	0.600	0.614	0.628	0.640	0.650	0.660	0.668	0.672	0.678	0.682	0.685	0.685	0.685	0.682	0.678	0.672	0.665	0.658	0.648	0.638	0.625	0.610	0.595	0.579	0.562	0.542	0.524	0.504	0.482	0.461	0.439	0.415	0.390	0.365	0.341	0.316	0.290	0.264	0.239	0.214	0.188	0.162	0.136	0.111	0.086	0.061	0.038	0.014	-0.009	-0.031	-0.052	-0.075	-0.095	-0.114	-0.132	-0.150	-0.168	-0.184	-0.199	-0.214	-0.228	-0.240	-0.252	-0.262	-0.271	-0.282	-0.290	-0.296	-0.304	-0.310	-0.315	-0.320	-0.324	-0.328	-0.330	-0.331	-0.334	-0.335	-0.335	-0.335	-0.336	-0.335	-0.334	-0.334	-0.332	-0.330	-0.328	-0.326	-0.324	-0.321	-0.319	-0.316	-0.314	-0.312	-0.310	-0.308	-0.305	-0.302	-0.300	-0.298	-0.296	-0.292	-0.291	-0.289	-0.288	-0.284	-0.281	-0.280	-0.278	-0.276	-0.274	-0.271	-0.269	-0.266	-0.264	-0.261	-0.258	-0.255	-0.254	-0.251	-0.248	-0.244	-0.240	-0.238	-0.234	-0.230	-0.226	-0.221	-0.216	-0.212	-0.206	-0.201	-0.198	-0.191	-0.185	-0.179	-0.172	-0.166	-0.160	-0.154	-0.146	-0.140	-0.132	-0.124	-0.116	-0.110	-0.101	-0.094	-0.086	-0.078	-0.070	-0.062	-0.054	-0.046	-0.038	-0.030	-0.021	-0.014	-0.006	0.001	0.009	0.014	0.021	0.026	0.032	0.038	0.041	0.045	0.049	0.051	0.052	0.054	0.055	0.054	0.054	0.051	0.049	0.045	0.040	0.035	0.029	0.021	0.012	0.002	-0.008	-0.019	-0.032	-0.046	-0.061	-0.076	100.000	5.000	2.000	1.000	6.000	0.000	0.000	0.000	0.000	0.000	0.000	0.000	0.000	0.000	0.000	0.000	0.000	0.000	-2.084	-2.086	-2.090	-2.092	-2.095	-2.098	-2.100	-2.102	-2.104	-2.105	-2.108	-2.109	-2.111	-2.112	-2.114	-2.115	-2.118	-2.118	-2.120	-2.121	-2.122	-2.124	-2.125	-2.128	-2.129	-2.131	-2.132	-2.134	-2.136	-2.138	-2.139	-2.141	-2.142	-2.145	-2.148	-2.149	-2.150	-2.151	-2.154	-2.156	-2.158	-2.159	-2.161	-2.162	-2.164	-2.164	-2.165	-2.165	-2.166	-2.166	-2.165	-2.165	-2.164	-2.161	-2.159	-2.156	-2.155	-2.151	-2.146	-2.144	-2.138	-2.134	-2.128	-2.122	-2.115	-2.108	-2.100	-2.091	-2.082	-2.074	-2.065	-2.055	-2.044	-2.033	-2.021	-2.009	-1.998	-1.985	-1.972	-1.960	-1.948	-1.934	-1.921	-1.909	-1.895	-1.882	-1.870	-1.858	-1.846	-1.835	-1.822	-1.812	-1.802	-1.792	-1.784	-1.775	-1.768	-1.760	-1.752	-1.746	-1.742	-1.736	-1.734	-1.731	-1.729	-1.728	-1.726	-1.728	-1.728	-1.730	-1.732	-1.736	-1.741	-1.746	-1.752	-1.759	-1.765	-1.774	-1.781	-1.790	-1.800	-1.809	-1.819	-1.829	-1.840	-1.851	-1.860	-1.871	-1.882	-1.894	-1.904	-1.914	-1.924	-1.934	-1.944	-1.951	-1.960	-1.969	-1.976	-1.984	-1.989	-1.996	-2.001	-2.006	-2.010	-2.015	-2.018	-2.019	-2.020	-2.021	-2.020	-2.020	-2.018	-2.016	-2.013	-2.009	-2.005	-1.999	-1.994	-1.986	-1.981	-1.974	-1.966	-1.956	-1.949	-1.939	-1.930	-1.920	-1.910	-1.900	-1.889	-1.878	-1.866	-1.855	-1.844	-1.831	-1.820	-1.808	-1.796	-1.784	-1.771	-1.760	-1.749	-1.738	-1.724	-1.712	-1.701	-1.690	-1.679	-1.666	-1.656	-1.645	-1.635	-1.625	-1.615	-1.605	-1.595	-1.585	-1.578	-1.568	-1.560	-1.552	-1.546	-1.539	-1.532	-1.525	-1.519	-1.514	-1.509	-1.505	-1.500	-1.496	-1.494	-1.491	-1.490	-1.489	-1.488	-1.486	-1.488	-1.489	-1.491	-1.492	-1.495	-1.500	-1.502	-1.508	-1.511	-1.516	-1.524	-1.529	-1.536	-1.544	-1.551	-1.559	-1.568	-1.576	-1.585	-1.594	-1.604	-1.612	-1.622	-1.632	-1.642	-1.651	-1.661	-1.671	-1.681	-1.692	-1.700	-1.711	-1.721	-1.730	-1.739	-1.746	-1.756	-1.764	-1.771	-1.779	-1.785	-1.791	-1.799	-1.805	-1.810	-1.815	-1.821	-1.825	-1.830	-1.834	-1.838	-1.841	-1.844	-1.848	-1.850	-1.854	-1.858	-1.860	-1.862	-1.865	-1.868	-1.870	-1.872	-1.875	-1.879	-1.881	-1.884	-1.888	-1.890	-1.894	-1.898	-1.902	-1.906	-1.910	-1.915	-1.920	-1.924	-1.929	-1.935	-1.940	-1.946	-1.952	-1.959	-1.965	-1.971	-1.976	-1.984	-1.990	-1.998	-2.004	-2.010	-2.018	-2.024	-2.031	-2.038	-2.042	-2.050	-2.055	-2.060	-2.065	-2.070	-2.075	-2.079	-2.082	-2.086	-2.090	-2.092	-2.094	-2.098	-2.098	-2.100	-2.100	-2.100	-2.100	-2.099	-2.099	-2.098	-2.096	-2.095	-2.094	-2.090	-2.089	-2.086	-2.084	-2.082	-2.080	-2.076	-2.074	-2.072	-2.070	-2.066	-2.064	-2.062	-2.062	-2.060	-2.059	-2.059	-2.058	-2.058	-2.058	-2.058	-2.058	-2.059	-2.060	-2.062	-2.064	-2.066	-2.070	-2.074	-2.078	-2.081	-2.088	-2.091	-2.098	-2.102	-2.108	-2.115	-2.121	-2.126	-2.132	-2.139	-2.146	-2.152	-2.159	-2.165	-2.172	-2.179	-2.185	-2.192	-2.198	-2.204	-2.209	-2.215	-2.220	-2.225	-2.229	-2.234	-2.238	-2.241	-2.244	-2.246	-2.250	-2.251	-2.252	-2.254	-2.255	-2.255	-2.255	-2.255	-2.254	-2.252	-2.251	-2.249	-2.246	-2.244	-2.240	-2.238	-2.232	-2.229	-2.224	-2.220	-2.214	-2.209	-2.202	-2.198	-2.191	-2.185	-2.179	-2.170	-2.165	-2.158	-2.150	-2.141	-2.134	-2.126	-2.116	-2.108	-2.099	-2.091	-2.081	-2.072	-2.061	-2.051	-2.041	-2.031	-2.021	-2.010	-1.999	-1.988	-1.976	-1.965	-1.952	-1.941	-1.928	-1.916	-1.904	-1.891	-1.879	-1.866	-1.854	-1.841	-1.829	-1.816	-1.802	-1.790	-1.778	-1.764	-1.752	-1.739	-1.728	-1.715	-1.704	-1.692	-1.680	-1.669	-1.658	-1.646	-1.636	-1.626	-1.616	-1.608	-1.599	-1.589	-1.581	-1.574	-1.566	-1.559	-1.551	-1.545	-1.539	-1.532	-1.528	-1.522	-1.518	-1.512	-1.509	-1.505	-1.501	-1.499	-1.496	-1.492	-1.491	-1.489	-1.488	-1.485	-1.484	-1.482	-1.481	-1.480	-1.479	-1.478	-1.476	-1.474	-1.472	-1.471	-1.470	-1.466	-1.465	-1.462	-1.459	-1.455	-1.451	-1.448	-1.444	-1.439	-1.432	-1.426	-1.421	-1.415	-1.408	-1.400	-1.391	-1.382	-1.372	-1.362	-1.352	-1.341	-1.330	-1.319	-1.305	-1.291	-1.279	-1.264	-1.249	-1.234	-1.219	-1.201	-1.185	-1.168	-1.151	-1.132	-1.115	-1.098	-1.079	-1.059	-1.040	-1.020	-1.000	-0.980	-0.959	-0.939	-0.919	-0.898	-0.878	-0.856	-0.836	-0.815	-0.794	-0.772	-0.752	-0.730	-0.709	-0.688	-0.666	-0.644	-0.622	-0.600	-0.579	-0.556	-0.536	-0.514	-0.492	-0.469	-0.448	-0.425	-0.402	-0.380	-0.358	-0.335	-0.312	-0.290	-0.268	-0.245	-0.221	-0.198	-0.174	-0.151	-0.128	-0.104	-0.081	-0.058	-0.034	-0.011	0.012	0.036	0.060	0.084	0.106	0.129	0.151	0.172	0.196	0.218	0.239	0.260	0.281	0.301	0.321	0.340	0.359	0.375	0.392	0.409	0.425	0.440	0.452	0.466	0.478	0.490	0.498	0.507	0.515	0.521	0.526	0.531	0.535	0.536	0.536	0.536	0.534	0.530	0.526	0.521	0.515	0.507	0.500	0.489	0.479	0.468	0.455	0.442	0.428	0.412	0.398	0.380	0.364	0.346	0.328	0.310	0.290	0.271	0.251	0.234	0.214	0.194	0.172	0.154	0.134	0.115	0.094	0.075	0.056	0.039	0.020	0.002	-0.014	-0.031	-0.046	-0.062	-0.078	-0.092	-0.105	-0.119	-0.131	-0.144	-0.154	-0.165	-0.175	-0.184	-0.192	-0.201	-0.209	-0.215	-0.222	-0.229	-0.234	-0.239	-0.244	-0.248	-0.251	-0.254	-0.258	-0.259	-0.261	-0.262	-0.264	-0.264	-0.265	-0.264	-0.265	-0.264	-0.262	-0.261	-0.260	-0.260	-0.258	-0.256	-0.255	-0.252	-0.251	-0.249	-0.246	-0.244	-0.242	-0.240	-0.238	-0.234	-0.231	-0.229	-0.225	-0.222	-0.219	-0.216	-0.212	-0.210	-0.206	-0.205	-0.201	-0.199	-0.195	-0.191	-0.189	-0.188	-0.186	-0.184	-0.182	-0.181	-0.180	-0.178	-0.178	-0.176	-0.175	-0.175	-0.175	-0.176	-0.176	-0.178	-0.179	-0.181	-0.182	-0.184	-0.186	-0.190	-0.194	-0.198	-0.201	-0.205	-0.209	-0.214	-0.219	-0.224	-0.231	-0.236	-0.242	-0.250	-0.256	-0.262	-0.271	-0.278	-0.286	-0.295	-0.302	-0.311	-0.320	-0.330	-0.340	-0.350	-0.360	-0.371	-0.382	-0.394	-0.404	-0.416	-0.429	-0.441	-0.454	-0.468	-0.481	-0.496	-0.511	-0.525	-0.540	-0.556	-0.572	-0.590	-0.608	-0.625	-0.644	-0.662	-0.682	-0.702	-0.722	-0.744	-0.764	-0.786	-0.808	-0.831	-0.855	-0.879	-0.902	-0.928	-0.952	-0.978	-1.004	-1.030	-1.056	-1.082	-1.110	-1.138	-1.165	-1.194	-1.220	-1.249	-1.278	-1.305	-1.332	-1.359	-1.386	-1.414	-1.441	-1.469	-1.494	-1.521	-1.546	-1.570	-1.596	-1.620	-1.644	-1.668	-1.690	-1.711	-1.732	-1.754	-1.772	-1.791	-1.810	-1.828	-1.845	-1.861	-1.876	-1.890	-1.905	-1.918	-1.931	-1.942	-1.952	-1.965	-1.974	-1.982	-1.991	-2.000	-2.006	-2.014	-2.020	-2.026	-2.031	-2.036	-2.041	-2.045	-2.049	-2.051	-2.055	-2.058	-2.059	-2.060	-2.061	-2.062	-2.062	-2.062	-2.062	-2.062	-2.061	-2.059	-2.058	-2.055	-2.052	-2.050	-2.045	-2.041	-2.038	-2.033	-2.026	-2.020	-2.014	-2.007	-2.000	-1.991	-1.981	-1.972	-1.962	-1.952	-1.941	-1.930	-1.916	-1.904	-1.890	-1.875	-1.860	-1.845	-1.828	-1.811	-1.792	-1.774	-1.756	-1.735	-1.715	-1.695	-1.672	-1.651	-1.629	-1.606	-1.582	-1.558	-1.534	-1.509	-1.484	-1.459	-1.432	-1.408	-1.381	-1.354	-1.329	-1.301	-1.274	-1.246	-1.219	-1.192	-1.165	-1.139	-1.110	-1.084	-1.059	-1.031	-1.005	-0.979	-0.952	-0.928	-0.902	-0.879	-0.855	-0.831	-0.809	-0.786	-0.764	-0.741	-0.720	-0.700	-0.680	-0.661	-0.642	-0.625	-0.609	-0.592	-0.576	-0.561	-0.546	-0.534	-0.521	-0.511	-0.500	-0.490	-0.481	-0.472	-0.465	-0.459	-0.452	-0.448	-0.444	-0.439	-0.436	-0.434	-0.432	-0.431	-0.431	-0.431	-0.434	-0.435	-0.438	-0.440	-0.442	-0.448	-0.451	-0.456	-0.461	-0.468	-0.472	-0.480	-0.485	-0.491	-0.499	-0.505	-0.511	-0.519	-0.525	-0.532	-0.539	-0.545	-0.551	-0.558	-0.564	-0.570	-0.575	-0.581	-0.585	-0.590	-0.595	-0.598	-0.602	-0.605	-0.606	-0.609	-0.610	-0.611	-0.611	-0.612	-0.611	-0.611	-0.609	-0.608	-0.605	-0.602	-0.599	-0.595	-0.591	-0.588	-0.584	-0.578	-0.571	-0.566	-0.560	-0.554	-0.548	-0.540	-0.534	-0.526	-0.520	-0.512	-0.505	-0.498	-0.490	-0.484	-0.476	-0.470	-0.461	-0.456	-0.448	-0.442	-0.435	-0.430	-0.424	-0.418	-0.411	-0.406	-0.401	-0.396	-0.391	-0.386	-0.384	-0.379	-0.375	-0.371	-0.369	-0.366	-0.362	-0.360	-0.359	-0.356	-0.355	-0.352	-0.351	-0.350	-0.349	-0.348	-0.348	-0.346	-0.346	-0.345	-0.345	-0.344	-0.342	-0.342	-0.342	-0.341	-0.341	-0.340	-0.340	-0.339	-0.340	-0.339	-0.340	-0.339	-0.339	-0.339	-0.339	-0.339	-0.339	-0.339	-0.339	-0.339	-0.339	-0.339	-0.339	-0.339	-0.339	-0.340	-0.340	-0.340	-0.340	-0.341	-0.342	-0.342	-0.342	-0.345	-0.345	-0.346	-0.346	-0.348	-0.349	-0.349	-0.350	-0.350	-0.351	-0.350	-0.350	-0.350	-0.351	-0.350	-0.349	-0.349	-0.346	-0.345	-0.342	-0.341	-0.338	-0.335	-0.331	-0.328	-0.322	-0.319	-0.314	-0.309	-0.301	-0.296	-0.289	-0.281	-0.272	-0.265	-0.256	-0.246	-0.239	-0.229	-0.218	-0.208	-0.196	-0.185	-0.174	-0.162	-0.150	-0.138	-0.126	-0.114	-0.100	-0.088	-0.074	-0.061	-0.049	-0.035	-0.024	-0.010	0.002	0.015	0.026	0.039	0.050	0.061	0.074	0.085	0.096	0.106	0.118	0.128	0.138	0.146	0.156	0.166	0.175	0.182	0.191	0.200	0.209	0.215	0.224	0.230	0.239	0.245	0.251	0.260	0.265	0.272	0.279	0.286	0.291	0.299	0.305	0.311	0.318	0.324	0.330	0.338	0.344	0.350	0.358	0.365	0.371	0.380	0.388	0.395	0.402	0.410	0.418	0.426	0.434	0.441	0.450	0.459	0.468	0.475	0.484	0.494	0.501	0.511	0.521	0.530	0.540	0.549	0.559	0.569	0.579	0.588	0.598	0.608	0.619	0.629	0.638	0.648	0.658	0.666	0.676	0.686	0.696	0.705	0.715	0.724	0.732	0.741	0.750	0.758	0.766	0.774	0.780	0.789	0.795	0.802	0.808	0.814	0.819	0.825	0.831	0.836	0.841	0.845	0.849	0.854	0.858	0.860	0.862	0.866	0.870	0.871	0.874	0.875	0.878	0.879	0.881	0.881	0.882	0.884	0.885	0.886	0.886	0.888	0.888	0.889	0.890	0.890	0.890	0.891	0.892	0.894	0.896	0.898	0.899	0.901	0.902	0.905	0.908	0.911	0.915	0.918	0.922	0.926	0.930	0.935	0.940	0.945	0.950	0.955	0.960	0.966	0.971	0.978	0.984	0.990	0.998	1.002	1.010	1.016	1.024	1.030	1.039	1.045	1.052	1.058	1.065	1.071	1.078	1.084	1.090	1.095	1.101	1.106	1.114	1.119	1.124	1.128	1.132	1.136	1.140	1.144	1.148	1.151	1.154	1.158	1.160	1.162	1.164	1.166	1.168	1.169	1.170	1.170	1.171	1.171	1.172	1.172	1.172	1.172	1.172	1.171	1.171	1.170	1.170	1.169	1.169	1.166	1.165	1.165	1.164	1.162	1.161	1.160	1.160	1.159	1.159	1.159	1.159	1.159	1.159	1.159	1.160	1.160	1.161	1.162	1.164	1.165	1.168	1.169	1.171	1.174	1.176	1.180	1.182	1.186	1.190	1.194	1.198	1.201	1.206	1.210	1.215	1.219	1.225	1.229	1.234	1.239	1.244	1.248	1.252	1.258	1.261	1.266	1.270	1.274	1.278	1.280	1.284	1.286	1.288	1.290	1.290	1.292	1.292	1.292	1.292	1.290	1.289	1.286	1.284	1.281	1.276	1.272	1.268	1.262	1.256	1.249	1.242	1.234	1.226	1.218	1.209	1.200	1.189	1.179	1.169	1.158	1.146	1.135	1.125	1.112	1.100	1.090	1.078	1.068	1.055	1.044	1.032	1.021	1.010	0.999	0.989	0.979	0.969	0.959	0.950	0.940	0.931	0.924	0.915	0.908	0.900	0.892	0.885	0.879	0.874	0.866	0.861	0.856	0.852	0.848	0.842	0.840	0.836	0.832	0.831	0.828	0.826	0.824	0.822	0.820	0.819	0.819	0.816	0.816	0.815	0.814	0.812	0.812	0.811	0.811	0.811	0.811	0.811	0.811	0.811	0.810	0.811	0.812	0.811	0.812	0.812	0.812	0.812	0.812	0.814	0.814	0.814	0.814	0.814	0.814	0.814	0.814	0.815	0.815	0.815	0.815	0.815	0.815	0.814	0.814	0.814	0.814	0.814	0.814	0.814	0.812	0.812	0.812	0.812	0.811	0.811	0.810	0.810	0.809	0.809	0.808	0.806	0.805	0.804	0.804	0.802	0.801	0.800	0.799	0.798	0.796	0.795	0.792	0.791	0.790	0.788	0.785	0.784	0.780	0.778	0.775	0.772	0.769	0.765	0.762	0.759	0.754	0.750	0.745	0.740	0.735	0.730	0.725	0.719	0.712	0.706	0.699	0.692	0.685	0.678	0.670	0.660	0.651	0.642	0.632	0.622	0.612	0.602	0.591	0.580	0.569	0.556	0.545	0.532	0.520	0.509	0.496	0.484	0.471	0.459	0.446	0.434	0.421	0.410	0.398	0.384	0.372	0.359	0.349	0.336	0.325	0.314	0.302	0.292	0.282	0.272	0.264	0.255	0.245	0.238	0.230	0.222	0.216	0.209	0.202	0.196	0.191	0.186	0.182	0.178	0.175	0.171	0.169	0.166	0.164	0.161	0.160	0.158	0.158	0.158	0.155	0.155	0.155	0.156	0.156	0.156	0.158	0.158	0.158	0.159	0.160	0.162	0.164	0.165	0.166	0.169	0.170	0.172	0.175	0.178	0.179	0.182	0.185	0.189	0.191	0.195	0.200	0.205	0.210	0.215	0.221	0.228	0.235	0.241	0.250	0.258	0.268	0.276	0.288	0.300	0.310	0.324	0.336	0.351	0.366	0.381	0.398	0.415	0.432	0.451	0.470	0.490	0.511	0.532	0.554	0.576	0.600	0.624	0.649	0.671	0.698	0.722	0.749	0.775	0.800	0.828	0.852	0.879	0.906	0.932	0.958	0.985	1.009	1.035	1.060	1.082	1.108	1.131	1.152	1.175	1.195	1.215	1.235	1.254	1.270	1.286	1.301	1.316	1.329	1.341	1.351	1.360	1.370	1.376	1.382	1.388	1.391	1.394	1.395	1.395	1.395	1.392	1.389	1.385	1.380	1.374	1.366	1.359	1.350	1.340	1.330	1.320	1.308	1.295	1.284	1.270	1.258	1.245	1.231	1.218	1.204	1.190	1.178	1.164	1.151	1.138	1.126	1.114	1.102	1.092	1.081	1.071	1.061	1.054	1.046	1.040	1.032	1.028	1.022	1.019	1.016	1.014	1.012	1.012	1.014	1.015	1.018	1.021	1.025	1.030	1.035	1.041	1.049	1.055	1.064	1.074	1.082	1.092	1.102	1.114	1.125	1.136	1.148	1.160	1.171	1.184	1.196	1.208	1.219	1.231	1.242	1.254	1.264	1.274	1.284	1.294	1.301	1.310	1.316	1.322	1.329	1.334	1.338	1.341	1.342	1.344	1.345	1.344	1.342	1.340	1.336	1.332	1.328	1.321	1.314	1.305	1.298	1.288	1.275	1.264	1.251	1.238	1.224	1.209	1.192	1.176	1.159	1.141	1.122	1.104	1.085	1.065	1.046	1.025	1.005	0.984	0.961	0.940	0.919	0.896	0.875	0.852	0.830	0.809	0.786	0.765	0.742	0.720	0.699	0.678	0.656	0.635	0.615	0.595	0.574	0.555	0.535	0.516	0.498	0.479	0.460	0.441	0.424	0.406	0.389	0.371	0.356	0.339	0.322	0.309	0.294	0.279	0.265	0.251	0.239	0.225	0.212	0.201	0.189	0.179	0.169	0.160	0.150	0.142	0.134	0.126	0.120	0.114	0.108	0.102	0.098	0.094	0.090	0.088	0.085	0.084	0.082	0.081	0.080	0.081	0.082	0.084	0.085	0.088	0.091	0.094	0.098	0.101	0.106	0.110	0.115	0.121	0.126	0.132	0.139	0.145	0.151	0.158	0.164	0.170	0.176	0.182	0.190	0.195	0.201	0.208	0.215	0.220	0.226	0.230	0.235	0.240	0.246	0.250	0.254	0.259	0.261	0.265	0.266	0.268	0.271	0.271	0.272	0.274	0.274	0.274	0.274	0.272	0.271	0.270	0.268	0.266	0.264	0.260	0.256	0.254	0.249	0.244	0.239	0.234	0.228	0.221	0.215	0.209	0.202	0.195	0.188	0.180	0.172	0.162	0.155	0.146	0.139	0.130	0.121	0.114	0.104	0.096	0.086	0.078	0.069	0.061	0.052	0.044	0.036	0.028	0.020	0.012	0.005	-0.002	-0.011	-0.018	-0.024	-0.030	-0.036	-0.042	-0.048	-0.052	-0.056	-0.061	-0.065	-0.069	-0.071	-0.074	-0.075	-0.076	-0.078	-0.079	-0.079	-0.078	-0.076	-0.075	-0.074	-0.071	-0.069	-0.065	-0.061	-0.058	-0.052	-0.049	-0.044	-0.039	-0.032	-0.026	-0.019	-0.014	-0.006	0.000	0.009	0.015	0.022	0.031	0.038	0.046	0.054	0.062	0.070	0.078	0.086	0.095	0.104	0.111	0.119	0.128	0.134	0.144	0.150	0.159	0.166	0.174	0.181	0.189	0.196	0.202	0.210	0.218	0.225	0.231	0.239	0.245	0.251	0.259	0.266	0.274	0.280	0.286	0.294	0.301	0.308	0.314	0.321	0.328	0.335	0.342	0.350	0.356	0.365	0.372	0.379	0.388	0.394	0.401	0.410	0.418	0.425	0.432	0.440	0.448	0.456	0.462	0.471	0.478	0.486	0.494	0.501	0.509	0.516	0.524	0.531	0.539	0.546	0.554	0.561	0.569	0.576	0.584	0.591	0.598	0.606	0.614	0.619	0.628	0.635	0.641	0.649	0.656	0.664	0.670	0.678	0.685	0.692	0.700	0.708	0.715	0.721	0.730	0.736	0.745	0.751	0.759	0.768	0.776	0.784	0.792	0.800	0.810	0.818	0.826	0.836	0.845	0.855	0.864	0.874	0.882	0.892	0.902	0.911	0.920	0.930	0.939	0.949	0.958	0.966	0.976	0.985	0.994	1.002	1.011	1.020	1.029	1.036	1.044	1.051	1.059	1.066	1.074	1.080	1.086	1.092	1.098	1.104	1.110	1.114	1.118	1.121	1.125	1.129	1.131	1.134	1.136	1.136	1.139	1.140	1.140	1.140	1.141	1.140	1.140	1.138	1.138	1.136	1.135	1.132	1.131	1.129	1.125	1.122	1.120	1.116	1.112	1.110	1.108	1.104	1.099	1.096	1.092	1.089	1.086	1.082	1.078	1.074	1.070	1.068	1.064	1.059	1.055	1.050	1.046	1.042	1.038	1.034	1.029	1.024	1.019	1.014	1.009	1.004	0.999	0.992	0.986	0.980	0.975	0.969	0.961	0.955	0.949	0.942	0.935	0.928	0.921	0.914	0.905	0.898	0.890	0.881	0.874	0.866	0.858	0.850	0.840	0.832	0.824	0.815	0.808	0.799	0.790	0.782	0.774	0.765	0.758	0.750	0.742	0.735	0.729	0.721	0.714	0.708	0.702	0.696	0.691	0.685	0.680	0.675	0.670	0.666	0.661	0.658	0.654	0.650	0.648	0.644	0.641	0.639	0.635	0.634	0.632	0.630	0.629	0.629	0.628	0.626	0.625	0.625	0.625	0.624	0.624	0.622	0.622	0.622	0.624	0.624	0.622	0.622	0.624	0.622	0.624	0.624	0.624	0.625	0.624	0.624	0.624	0.625	0.625	0.624	0.624	0.625	0.624	0.625	0.626	0.626	0.626	0.626	0.626	0.628	0.628	0.628	0.629	0.630	0.630	0.631	0.632	0.634	0.634	0.635	0.636	0.638	0.639	0.640	0.642	0.644	0.645	0.648	0.649	0.651	0.652	0.656	0.659	0.661	0.664	0.666	0.669	0.671	0.675	0.678	0.681	0.685	0.689	0.692	0.696	0.700	0.705	0.709	0.714	0.719	0.724	0.730	0.734	0.740	0.745	0.752	0.758	0.764	0.770	0.776	0.782	0.789	0.796	0.802	0.810	0.818	0.824	0.830	0.838	0.845	0.852	0.860	0.868	0.876	0.884	0.892	0.900	0.909	0.916	0.925	0.934	0.941	0.950	0.958	0.966	0.976	0.985	0.992	1.001	1.010	1.019	1.028	1.038	1.045	1.054	1.064	1.071	1.080	1.090	1.099	1.108	1.116	1.125	1.135	1.144	1.152	1.162	1.171	1.180	1.189	1.198	1.208	1.215	1.224	1.232	1.241	1.249	1.256	1.265	1.272	1.280	1.288	1.294	1.300	1.306	1.312	1.319	1.322	1.328	1.332	1.336	1.340	1.342	1.345	1.346	1.348	1.348	1.349	1.349	1.348	1.345	1.342	1.340	1.335	1.331	1.325	1.320	1.312	1.306	1.298	1.289	1.280	1.269	1.258	1.246	1.234	1.220	1.205	1.191	1.176	1.160	1.142	1.126	1.109	1.090	1.070	1.051	1.031	1.011	0.990	0.968	0.945	0.922	0.899	0.874	0.850	0.826	0.800	0.776	0.749	0.724	0.698	0.671	0.645	0.619	0.592	0.566	0.539	0.511	0.485	0.458	0.432	0.405	0.379	0.354	0.328	0.302	0.278	0.254	0.230	0.206	0.185	0.162	0.142	0.121	0.102	0.084	0.066	0.050	0.035	0.021	0.008	-0.004	-0.015	-0.024	-0.032	-0.040	-0.046	-0.050	-0.054	-0.055	-0.056	-0.055	-0.051	-0.049	-0.044	-0.038	-0.030	-0.020	-0.010	0.001	0.014	0.028	0.042	0.059	0.075	0.092	0.111	0.130	0.151	0.171	0.194	0.215	0.238	0.261	0.285	0.309	0.332	0.355	0.380	0.404	0.428	0.451	0.475	0.498	0.520	0.542	0.565	0.586	0.606	0.626	0.646	0.664	0.682	0.700	0.716	0.731	0.748	0.761	0.774	0.788	0.799	0.811	0.822	0.832	0.840	0.849	0.858	0.862	0.870	0.876	0.881	0.886	0.891	0.895	0.898	0.902	0.905	0.908	0.910	0.912	0.915	0.916	0.919	0.921	0.924	0.925	0.928	0.929	0.931	0.935	0.936	0.939	0.942	0.944	0.948	0.952	0.955	0.959	0.964	0.968	0.972	0.978	0.984	0.989	0.995	1.001	1.006	1.012	1.020	1.028	1.035	1.041	1.049	1.058	1.065	1.072	1.081	1.089	1.099	1.108	1.116	1.126	1.135	1.145	1.156	1.168	1.178	1.189	1.199	1.210	1.221	1.234	1.246	1.258	1.270	1.282	1.295	1.309	1.322	1.335	1.349	1.362	1.378	1.391	1.405	1.420	1.436	1.451	1.466	1.481	1.498	1.514	1.530	1.546	1.561	1.579	1.594	1.611	1.628	1.645	1.662	1.679	1.695	1.712	1.729	1.746	1.762	1.779	1.795	1.811	1.826	1.841	1.856	1.872	1.888	1.901	1.916	1.929	1.944	1.956	1.969	1.981	1.994	2.006	2.018	2.029	2.039	2.047	2.058	2.066	2.075	2.082	2.089	2.096	2.102	2.108	2.111	2.116	2.119	2.121	2.124	2.125	2.125	2.125	2.124	2.121	2.119	2.115	2.111	2.106	2.101	2.094	2.088	2.080	2.071	2.062	2.054	2.042	2.031	2.020	2.007	1.996	1.982	1.969	1.955	1.941	1.926	1.912	1.898	1.882	1.869	1.852	1.839	1.825	1.812	1.799	1.786	1.774	1.762	1.752	1.741	1.732	1.724	1.718	1.710	1.704	1.700	1.698	1.696	1.696	1.698	1.700	1.705	1.710	1.716	1.725	1.734	1.746	1.760	1.774	1.790	1.806	1.826	1.846	1.868	1.889	1.912	1.938	1.964	1.991	2.019	2.049	2.078	2.106	2.136	2.168	2.199	2.230	2.262	2.294	2.325	2.356	2.388	2.418	2.449	2.479	2.509	2.536	2.565	2.591	2.618	2.642	2.668	2.689	2.711	2.731	2.751	2.769	2.784	2.800	2.812	2.825	2.835	2.844	2.852	2.859	2.864	2.868	2.869	2.870	2.870	2.869	2.865	2.861	2.855	2.849	2.841	2.832	2.822	2.811	2.801	2.789	2.774	2.761	2.746	2.731	2.716	2.700	2.684	2.668	2.650	2.634	2.616	2.599	2.581	2.564	2.546	2.529	2.511	2.495	2.478	2.461	2.445	2.429	2.412	2.398	2.384	2.369	2.355	2.340	2.326	2.314	2.301	2.289	2.278	2.266	2.256	2.246	2.236	2.228	2.218	2.209	2.201	2.194	2.188	2.180	2.174	2.168	2.161	2.156	2.151	2.146	2.141	2.138	2.135	2.131	2.129	2.125	2.121	2.120	2.118	2.115	2.114	2.112	2.111	2.110	2.109	2.108	2.108	2.108	2.106	2.106	2.105	2.105	2.105	2.105	2.105	2.105	2.104	2.104	2.104	2.102	2.102	2.102	2.100	2.100	2.099	2.099	2.096	2.095	2.092	2.090	2.086	2.085	2.081	2.078	2.074	2.071	2.066	2.061	2.056	2.051	2.046	2.040	2.034	2.027	2.020	2.013	2.004	1.996	1.988	1.979	1.970	1.960	1.951	1.941	1.932	1.921	1.911	1.901	1.890	1.880	1.869	1.858	1.848	1.836	1.826	1.816	1.806	1.796	1.786	1.778	1.769	1.760	1.752	1.744	1.738	1.731	1.725	1.720	1.715	1.711	1.710	1.706	1.706	1.705	1.705	1.708	1.709	1.714	1.716	1.721	1.729	1.736	1.744	1.752	1.762	1.775	1.788	1.800	1.814	1.829	1.844	1.860	1.878	1.896	1.915	1.935	1.955	1.976	1.999	2.020	2.044	2.068	2.090	2.115	2.140	2.164	2.188	2.214	2.238	2.264	2.288	2.312	2.339	2.362	2.386	2.410	2.434	2.458	2.481	2.502	2.526	2.548	2.569	2.588	2.609	2.628	2.646	2.662	2.680	2.696	2.711	2.726	2.740	2.752	2.764	2.776	2.786	2.794	2.801	2.809	2.816	2.822	2.826	2.831	2.832	2.835	2.838	2.838	2.838	2.836	2.835	2.832	2.830	2.828	2.822	2.818	2.811	2.805	2.799	2.791	2.784	2.775	2.765	2.755	2.746	2.734	2.722	2.711	2.700	2.688	2.675	2.662	2.649	2.635	2.622	2.609	2.595	2.581	2.566	2.552	2.538	2.522	2.509	2.494	2.479	2.462	2.448	2.431	2.418	2.401	2.386	2.371	2.355	2.339	2.324	2.308	2.292	2.278	2.262	2.245	2.230	2.216	2.200	2.184	2.170	2.154	2.139	2.125	2.110	2.095	2.080	2.066	2.051	2.038	2.024	2.010	1.996	1.982	1.969	1.956	1.942	1.930	1.916	1.902	1.891	1.878	1.865	1.851	1.839	1.825	1.812	1.800	1.786	1.772	1.760	1.746	1.734	1.720	1.706	1.692	1.680	1.665	1.651	1.638	1.622	1.609	1.594	1.579	1.564	1.548	1.532	1.516	1.501	1.486	1.470	1.454	1.438	1.422	1.405	1.390	1.374	1.358	1.342	1.326	1.311	1.295	1.281	1.266	1.254	1.239	1.225	1.211	1.200	1.186	1.175	1.166	1.155	1.146	1.138	1.130	1.122	1.116	1.110	1.106	1.101	1.099	1.096	1.094	1.092	1.094	1.094	1.095	1.096	1.099	1.102	1.106	1.110	1.116	1.120	1.126	1.132	1.140	1.148	1.155	1.162	1.171	1.180	1.189	1.198	1.205	1.214	1.224	1.231	1.240	1.249	1.258	1.265	1.274	1.281	1.288	1.295	1.301	1.309	1.315	1.320	1.326	1.331	1.336	1.341	1.345	1.350	1.352	1.358	1.360	1.364	1.368	1.369	1.372	1.376	1.378	1.380	1.382	1.386	1.388	1.390	1.394	1.396	1.400	1.404	1.406	1.410	1.414	1.419	1.422	1.428	1.432	1.439	1.444	1.449	1.456	1.462	1.469	1.476	1.484	1.491	1.499	1.506	1.515	1.524	1.532	1.541	1.550	1.560	1.569	1.578	1.586	1.595	1.604	1.612	1.622	1.630	1.640	1.649	1.656	1.664	1.671	1.680	1.686	1.694	1.700	1.706	1.712	1.718	1.724	1.728	1.734	1.738	1.741	1.746	1.750	1.751	1.755	1.756	1.758	1.760	1.762	1.762	1.764	1.765	1.765	1.765	1.765	1.765	1.765	1.764	1.765	1.764	1.762	1.761	1.760	1.759	1.758	1.755	1.754	1.752	1.751	1.749	1.746	1.744	1.742	1.739	1.738	1.735	1.732	1.730	1.729	1.725	1.721	1.720	1.718	1.714	1.710	1.708	1.704	1.700	1.698	1.694	1.690	1.686	1.682	1.679	1.675	1.670	1.668	1.662	1.660	1.655	1.651	1.648	1.644	1.640	1.636	1.634	1.629	1.626	1.622	1.621	1.618	1.616	1.614	1.611	1.610	1.609	1.609	1.608	1.608	1.608	1.608	1.608	1.609	1.610	1.611	1.614	1.615	1.618	1.621	1.624	1.628	1.631	1.635	1.639	1.642	1.649	1.652	1.658	1.662	1.668	1.672	1.678	1.682	1.688	1.692	1.699	1.704	1.709	1.711	1.716	1.720	1.725	1.729	1.732	1.735	1.738	1.741	1.742	1.745	1.746	1.749	1.750	1.751	1.751	1.752	1.752	1.751	1.751	1.750	1.749	1.748	1.746	1.745	1.742	1.741	1.739	1.735	1.732	1.730	1.728	1.725	1.721	1.718	1.715	1.712	1.708	1.705	1.700	1.698	1.694	1.690	1.686	1.681	1.679	1.674	1.670	1.665	1.660	1.656	1.650	1.645	1.640	1.634	1.628	1.621	1.615	1.606	1.599	1.590	1.581	1.572	1.562	1.551	1.541	1.529	1.516	1.504	1.490	1.478	1.461	1.448	1.431	1.415	1.398	1.380	1.361	1.341	1.324	1.304	1.281	1.261	1.240	1.219	1.196	1.175	1.152	1.130	1.108	1.085	1.062	1.039	1.015	0.994	0.971	0.948	0.926	0.904	0.882	0.861	0.841	0.821	0.801	0.782	0.764	0.745	0.726	0.710	0.694	0.678	0.662	0.649	0.635	0.622	0.610	0.598	0.586	0.576	0.566	0.556	0.549	0.540	0.532	0.525	0.519	0.514	0.507	0.502	0.496	0.492	0.488	0.484	0.480	0.476	0.472	0.470	0.466	0.464	0.461	0.459	0.456	0.452	0.449	0.448	0.444	0.441	0.439	0.435	0.432	0.429	0.426	0.424	0.421	0.420	0.418	0.414	0.412	0.410	0.408	0.406	0.405	0.404	0.402	0.401	0.401	0.401	0.401	0.404	0.404	0.406	0.409	0.410	0.414	0.418	0.422	0.429	0.434	0.440	0.448	0.455	0.462	0.472	0.480	0.491	0.501	0.512	0.525	0.538	0.549	0.564	0.576	0.590	0.604	0.619	0.632	0.648	0.664	0.679	0.694	0.709	0.724	0.739	0.754	0.768	0.784	0.798	0.810	0.824	0.836	0.848	0.858	0.869	0.879	0.888	0.896	0.902	0.910	0.915	0.920	0.922	0.925	0.926	0.926	0.926	0.924	0.921	0.916	0.911	0.906	0.898	0.890	0.880	0.870	0.858	0.845	0.831	0.818	0.802	0.785	0.768	0.750	0.731	0.711	0.691	0.670	0.649	0.626	0.604	0.580	0.558	0.534	0.510	0.485	0.460	0.435	0.411	0.386	0.361	0.336	0.310	0.286	0.261	0.236	0.211	0.188	0.162	0.139	0.115	0.092	0.070	0.048	0.025	0.004	-0.018	-0.038	-0.059	-0.078	-0.098	-0.116	-0.134	-0.152	-0.169	-0.185	-0.201	-0.218	-0.232	-0.248	-0.261	-0.274	-0.288	-0.299	-0.310	-0.321	-0.331	-0.341	-0.350	-0.359	-0.368	-0.374	-0.381	-0.386	-0.392	-0.398	-0.401	-0.405	-0.408	-0.411	-0.412	-0.414	-0.414	-0.415	-0.414	-0.414	-0.411	-0.410	-0.408	-0.405	-0.400	-0.396	-0.392	-0.388	-0.381	-0.375	-0.370	-0.364	-0.355	-0.349	-0.341	-0.332	-0.326	-0.318	-0.309	-0.300	-0.291	-0.282	-0.274	-0.266	-0.258	-0.249	-0.240	-0.232	-0.224	-0.216	-0.208	-0.200	-0.191	-0.182	-0.175	-0.168	-0.160	-0.152	-0.146	-0.140	-0.132	-0.125	-0.119	-0.112	-0.106	-0.099	-0.092	-0.085	-0.079	-0.072	-0.065	-0.058	-0.050	-0.041	-0.035	-0.026	-0.016	-0.008	0.002	0.014	0.024	0.036	0.048	0.060	0.074	0.089	0.102	0.119	0.135	0.154	0.171	0.191	0.211	0.232	0.254	0.276	0.299	0.322	0.348	0.372	0.399	0.425	0.452	0.480	0.509	0.538	0.568	0.598	0.628	0.658	0.689	0.720	0.750	0.781	0.811	0.841	0.872	0.902	0.931	0.961	0.990	1.019	1.045	1.071	1.098	1.122	1.146	1.169	1.191	1.211	1.230	1.249	1.265	1.281	1.295	1.309	1.320	1.331	1.339	1.348	1.354	1.359	1.362	1.365	1.365	1.364	1.364	1.360	1.355	1.350	1.344	1.336	1.326	1.318	1.308	1.295	1.282	1.270	1.255	1.241	1.226	1.211	1.195	1.180	1.165	1.148	1.131	1.115	1.099	1.082	1.066	1.049	1.032	1.018	1.001	0.986	0.971	0.958	0.944	0.931	0.919	0.906	0.894	0.882	0.872	0.864	0.855	0.846	0.838	0.830	0.824	0.819	0.814	0.809	0.805	0.801	0.799	0.796	0.795	0.791	0.790	0.790	0.790	0.789	0.789	0.790	0.790	0.791	0.791	0.794	0.794	0.796	0.798	0.799	0.800	0.801	0.802	0.804	0.804	0.805	0.805	0.808	0.808	0.808	0.809	0.808	0.808	0.809	0.808	0.808	0.808	0.806	0.806	0.805	0.804	0.804	0.802	0.800	0.801	0.800	0.799	0.799	0.799	0.798	0.798	0.798	0.798	0.798	0.799	0.800	0.801	0.802	0.804	0.805	0.809	0.811	0.814	0.816	0.820	0.824	0.828	0.831	0.835	0.841	0.846	0.850	0.855	0.860	0.866	0.871	0.878	0.882	0.890	0.895	0.901	0.906	0.914	0.920	0.925	0.930	0.936	0.942	0.948	0.951	0.958	0.961	0.966	0.971	0.976	0.980	0.984	0.989	0.991	0.996	0.999	1.002	1.008	1.011	1.014	1.019	1.022	1.026	1.030	1.034	1.038	1.041	1.045	1.049	1.051	1.056	1.061	1.066	1.071	1.078	1.084	1.090	1.096	1.102	1.110	1.118	1.125	1.132	1.140	1.150	1.159	1.169	1.179	1.189	1.200	1.211	1.222	1.234	1.245	1.258	1.270	1.282	1.296	1.308	1.321	1.335	1.349	1.362	1.376	1.389	1.402	1.416	1.429	1.444	1.456	1.470	1.482	1.495	1.508	1.519	1.531	1.542	1.554	1.565	1.575	1.585	1.595	1.604	1.612	1.621	1.628	1.634	1.640	1.646	1.650	1.654	1.658	1.659	1.661	1.662	1.662	1.661	1.661	1.659	1.658	1.655	1.650	1.648	1.641	1.638	1.631	1.624	1.618	1.610	1.602	1.595	1.586	1.576	1.568	1.558	1.548	1.538	1.528	1.518	1.508	1.496	1.486	1.475	1.465	1.455	1.445	1.435	1.425	1.416	1.406	1.398	1.388	1.379	1.370	1.361	1.355	1.348	1.340	1.332	1.325	1.319	1.311	1.305	1.301	1.295	1.290	1.285	1.281	1.276	1.271	1.268	1.265	1.261	1.258	1.254	1.250	1.246	1.242	1.239	1.234	1.230	1.225	1.220	1.215	1.211	1.205	1.201	1.195	1.189	1.184	1.178	1.170	1.164	1.158	1.149	1.141	1.132	1.125	1.116	1.108	1.099	1.089	1.080	1.071	1.061	1.051	1.041	1.032	1.021	1.011	1.001	0.991	0.981	0.970	0.961	0.951	0.941	0.931	0.922	0.912	0.904	0.895	0.885	0.878	0.869	0.861	0.852	0.845	0.839	0.831	0.825	0.818	0.812	0.806	0.801	0.796	0.790	0.785	0.780	0.776	0.771	0.768	0.762	0.759	0.755	0.751	0.749	0.745	0.741	0.738	0.735	0.732	0.730	0.728	0.724	0.721	0.719	0.716	0.714	0.711	0.708	0.705	0.702	0.700	0.698	0.695	0.692	0.690	0.688	0.685	0.682	0.680	0.676	0.672	0.671	0.668	0.665	0.662	0.659	0.656	0.652	0.649	0.645	0.641	0.638	0.632	0.629	0.625	0.620	0.615	0.609	0.604	0.599	0.592	0.586	0.580	0.574	0.566	0.560	0.552	0.545	0.538	0.530	0.520	0.512	0.504	0.492	0.482	0.472	0.462	0.452	0.441	0.430	0.419	0.406	0.395	0.384	0.371	0.359	0.348	0.335	0.322	0.311	0.298	0.288	0.275	0.262	0.250	0.239	0.229	0.218	0.206	0.196	0.186	0.176	0.168	0.160	0.151	0.144	0.138	0.131	0.125	0.120	0.116	0.114	0.110	0.108	0.106	0.108	0.106	0.109	0.111	0.112	0.118	0.122	0.129	0.135	0.141	0.149	0.158	0.168	0.179	0.190	0.202	0.215	0.228	0.242	0.256	0.272	0.288	0.304	0.320	0.336	0.354	0.371	0.388	0.405	0.422	0.440	0.456	0.472	0.490	0.506	0.522	0.536	0.551	0.565	0.579	0.591	0.604	0.615	0.625	0.636	0.645	0.652	0.659	0.665	0.670	0.675	0.678	0.680	0.681	0.680	0.680	0.678	0.674	0.670	0.664	0.659	0.651	0.644	0.635	0.625	0.615	0.604	0.592	0.580	0.568	0.554	0.540	0.525	0.510	0.495	0.480	0.465	0.450	0.435	0.420	0.405	0.390	0.375	0.361	0.348	0.334	0.321	0.308	0.295	0.282	0.272	0.262	0.251	0.242	0.234	0.226	0.218	0.210	0.204	0.199	0.195	0.191	0.188	0.185	0.182	0.182	0.182	0.182	0.184	0.185	0.188	0.191	0.194	0.198	0.201	0.205	0.210	0.215	0.220	0.225	0.231	0.238	0.244	0.249	0.256	0.261	0.268	0.274	0.281	0.288	0.294	0.299	0.305	0.311	0.316	0.324	0.328	0.332	0.339	0.344	0.348	0.351	0.355	0.358	0.361	0.365	0.368	0.370	0.372	0.375	0.378	0.379	0.380	0.381	0.382	0.384	0.385	0.385	0.385	0.386	0.385	0.385	0.385	0.385	0.385	0.384	0.384	0.384	0.382	0.381	0.380	0.380	0.379	0.379	0.378	0.379	0.379	0.378	0.378	0.379	0.379	0.379	0.379	0.379	0.380	0.381	0.381	0.382	0.384	0.385	0.386	0.388	0.390	0.391	0.392	0.395	0.396	0.399	0.401	0.404	0.408	0.410	0.412	0.416	0.419	0.421	0.425	0.426	0.430	0.432	0.436	0.440	0.444	0.446	0.449	0.454	0.456	0.459	0.461	0.465	0.468	0.471	0.472	0.475	0.479	0.481	0.484	0.486	0.489	0.491	0.494	0.496	0.500	0.501	0.504	0.507	0.510	0.512	0.515	0.519	0.522	0.526	0.529	0.532	0.536	0.540	0.544	0.546	0.550	0.555	0.558	0.562	0.568	0.571	0.576	0.581	0.585	0.591	0.596	0.601	0.608	0.612	0.619	0.624	0.629	0.634	0.639	0.645	0.650	0.656	0.661	0.666	0.671	0.676	0.680	0.685	0.690	0.694	0.698	0.701	0.705	0.708	0.710	0.712	0.715	0.716	0.719	0.720	0.721	0.722	0.722	0.722	0.722	0.721	0.720	0.720	0.719	0.716	0.715	0.714	0.711	0.710	0.706	0.704	0.701	0.699	0.696	0.694	0.691	0.688	0.685	0.682	0.680	0.676	0.674	0.671	0.669	0.666	0.665	0.661	0.660	0.659	0.655	0.655	0.654	0.652	0.651	0.650	0.650	0.650	0.650	0.651	0.651	0.652	0.652	0.654	0.655	0.656	0.658	0.659	0.661	0.662	0.665	0.668	0.670	0.671	0.674	0.678	0.680	0.681	0.684	0.688	0.690	0.692	0.696	0.699	0.702	0.706	0.710	0.712	0.716	0.721	0.725	0.730	0.734	0.738	0.744	0.749	0.754	0.759	0.764	0.769	0.775	0.781	0.786	0.792	0.799	0.805	0.811	0.818	0.824	0.831	0.838	0.845	0.851	0.859	0.865	0.872	0.879	0.886	0.894	0.900	0.908	0.914	0.920	0.926	0.932	0.939	0.944	0.949	0.954	0.960	0.964	0.969	0.972	0.976	0.980	0.982	0.986	0.989	0.991	0.992	0.995	0.996	0.999	1.000	1.000	1.001	1.002	1.002	1.004	1.004	1.004	1.005	1.006	1.006	1.006	1.006	1.008	1.008	1.009	1.009	1.011	1.012	1.014	1.016	1.018	1.019	1.021	1.025	1.026	1.030	1.032	1.035	1.038	1.041	1.045	1.049	1.051	1.055	1.059	1.062	1.066	1.070	1.071	1.075	1.078	1.081	1.084	1.085	1.088	1.089	1.090	1.091	1.092	1.094	1.092	1.092	1.091	1.089	1.086	1.082	1.080	1.076	1.071	1.066	1.061	1.055	1.049	1.041	1.034	1.026	1.019	1.009	1.000	0.991	0.982	0.972	0.964	0.954	0.945	0.935	0.925	0.916	0.908	0.899	0.890	0.881	0.872	0.865	0.858	0.850	0.842	0.838	0.831	0.826	0.821	0.816	0.812	0.810	0.809	0.808	0.806	0.805	0.805	0.805	0.808	0.809	0.811	0.814	0.818	0.822	0.826	0.832	0.838	0.842	0.850	0.856	0.864	0.870	0.876	0.884	0.891	0.900	0.908	0.914	0.922	0.930	0.938	0.945	0.952	0.960	0.969	0.976	0.982	0.990	0.996	1.004	1.010	1.016	1.022	1.029	1.034	1.040	1.046	1.051	1.055	1.060	1.064	1.068	1.071	1.075	1.078	1.081	1.084	1.088	1.090	1.092	1.095	1.098	1.100	1.102	1.104	1.106	1.109	1.111	1.111	1.114	1.115	1.118	1.119	1.120	1.121	1.122	1.124	1.126	1.128	1.129	1.130	1.132	1.134	1.136	1.138	1.140	1.140	1.142	1.145	1.146	1.149	1.151	1.152	1.154	1.156	1.159	1.161	1.164	1.166	1.169	1.172	1.175	1.176	1.180	1.184	1.188	1.190	1.194	1.198	1.201	1.205	1.209	1.214	1.218	1.222	1.226	1.231	1.236	1.240	1.245	1.250	1.254	1.258	1.262	1.268	1.270	1.274	1.278	1.280	1.285	1.288	1.290	1.292	1.295	1.298	1.299	1.301	1.302	1.304	1.304	1.304	1.302	1.301	1.301	1.299	1.295	1.294	1.289	1.285	1.281	1.276	1.270	1.264	1.258	1.250	1.242	1.234	1.225	1.215	1.205	1.195	1.184	1.172	1.160	1.148	1.135	1.122	1.109	1.096	1.082	1.069	1.055	1.041	1.028	1.014	1.000	0.986	0.971	0.958	0.942	0.930	0.915	0.902	0.889	0.876	0.862	0.851	0.839	0.826	0.815	0.804	0.794	0.782	0.771	0.762	0.754	0.745	0.736	0.729	0.721	0.714	0.706	0.700	0.694	0.688	0.681	0.676	0.670	0.666	0.660	0.656	0.650	0.646	0.640	0.636	0.632	0.626	0.622	0.618	0.612	0.608	0.602	0.598	0.594	0.588	0.582	0.578	0.572	0.568	0.561	0.555	0.549	0.542	0.536	0.531	0.524	0.518	0.512	0.506	0.499	0.494	0.488	0.482	0.476	0.471	0.465	0.461	0.456	0.452	0.448	0.444	0.440	0.438	0.435	0.432	0.432	0.431	0.429	0.429	0.430	0.430	0.430	0.432	0.435	0.438	0.441	0.445	0.450	0.455	0.460	0.466	0.472	0.481	0.489	0.496	0.504	0.512	0.521	0.532	0.542	0.552	0.562	0.572	0.582	0.594	0.605	0.616	0.628	0.639	0.650	0.661	0.671	0.684	0.695	0.705	0.716	0.728	0.738	0.748	0.758	0.768	0.779	0.789	0.798	0.806	0.816	0.825	0.834	0.842	0.851	0.859	0.866	0.874	0.882	0.889	0.895	0.902	0.909	0.915	0.921	0.928	0.934	0.939	0.945	0.950	0.955	0.961	0.965	0.970	0.975	0.979	0.985	0.989	0.994	0.996	1.000	1.002	1.008	1.010	1.012	1.016	1.019	1.021	1.021	1.024	1.025	1.026	1.028	1.028	1.028	1.028	1.026	1.026	1.025	1.024	1.021	1.019	1.016	1.014	1.010	1.005	1.001	0.996	0.990	0.984	0.978	0.971	0.964	0.956	0.948	0.941	0.931	0.922	0.914	0.905	0.895	0.885	0.874	0.862	0.852	0.841	0.829	0.819	0.806	0.795	0.782	0.771	0.759	0.748	0.735	0.722	0.711	0.699	0.688	0.675	0.664	0.651	0.639	0.628	0.616	0.604	0.592	0.581	0.570	0.559	0.549	0.538	0.528	0.516	0.506	0.495	0.485	0.476	0.466	0.458	0.448	0.439	0.430	0.421	0.411	0.404	0.396	0.388	0.380	0.374	0.366	0.360	0.354	0.348	0.341	0.336	0.331	0.325	0.321	0.318	0.314	0.310	0.308	0.305	0.301	0.300	0.299	0.298	0.296	0.296	0.295	0.295	0.296	0.298	0.298	0.299	0.301	0.301	0.304	0.305	0.309	0.311	0.314	0.318	0.320	0.324	0.328	0.331	0.336	0.340	0.344	0.349	0.352	0.356	0.361	0.365	0.370	0.374	0.378	0.382	0.385	0.390	0.395	0.398	0.401	0.405	0.408	0.411	0.414	0.416	0.420	0.422	0.425	0.426	0.429	0.430	0.431	0.434	0.434	0.435	0.436	0.436	0.436	0.438	0.436	0.438	0.436	0.436	0.435	0.435	0.434	0.432	0.431	0.430	0.430	0.428	0.426	0.425	0.422	0.421	0.420	0.418	0.415	0.414	0.412	0.410	0.408	0.406	0.404	0.402	0.400	0.398	0.395	0.394	0.391	0.389	0.388	0.386	0.384	0.382	0.380	0.379	0.379	0.378	0.376	0.376	0.375	0.374	0.372	0.371	0.371	0.372	0.371	0.371	0.371	0.371	0.372	0.372	0.374	0.374	0.375	0.375	0.376	0.378	0.380	0.380	0.381	0.384	0.384	0.385	0.386	0.388	0.389	0.390	0.390	0.391	0.391	0.391	0.391	0.391	0.391	0.391	0.390	0.388	0.386	0.384	0.381	0.378	0.374	0.370	0.365	0.360	0.355	0.349	0.341	0.332	0.326	0.316	0.306	0.298	0.286	0.274	0.262	0.249	0.236	0.221	0.206	0.191	0.175	0.158	0.140	0.122	0.104	0.085	0.065	0.045	0.025	0.004	-0.018	-0.039	-0.060	-0.081	-0.104	-0.125	-0.148	-0.169	-0.191	-0.212	-0.232	-0.254	-0.275	-0.295	-0.316	-0.335	-0.354	-0.371	-0.390	-0.408	-0.422	-0.440	-0.454	-0.469	-0.482	-0.495	-0.505	-0.515	-0.525	-0.534	-0.540	-0.546	-0.552	-0.555	-0.560	-0.561	-0.562	-0.561	-0.561	-0.558	-0.555	-0.550	-0.544	-0.538	-0.529	-0.520	-0.511	-0.500	-0.489	-0.476	-0.462	-0.450	-0.434	-0.420	-0.404	-0.386	-0.369	-0.351	-0.332	-0.312	-0.295	-0.275	-0.256	-0.236	-0.216	-0.198	-0.176	-0.155	-0.136	-0.116	-0.095	-0.076	-0.056	-0.038	-0.019	0.000	0.019	0.038	0.055	0.071	0.089	0.105	0.121	0.138	0.152	0.168	0.180	0.194	0.208	0.220	0.232	0.242	0.254	0.264	0.274	0.284	0.292	0.300	0.309	0.316	0.322	0.330	0.335	0.341	0.346	0.350	0.355	0.359	0.362	0.365	0.369	0.370	0.372	0.372	0.374	0.376	0.376	0.376	0.376	0.376	0.376	0.376	0.376	0.375	0.376	0.375	0.374	0.374	0.372	0.372	0.372	0.374	0.372	0.374	0.374	0.375	0.375	0.376	0.378	0.380	0.382	0.385	0.388	0.391	0.395	0.399	0.404	0.409	0.415	0.421	0.428	0.435	0.442	0.450	0.459	0.466	0.476	0.486	0.495	0.505	0.518	0.528	0.539	0.551	0.562	0.575	0.586	0.599	0.611	0.622	0.635	0.648	0.660	0.671	0.684	0.695	0.706	0.718	0.729	0.739	0.749	0.759	0.766	0.775	0.782	0.790	0.796	0.802	0.808	0.811	0.815	0.820	0.822	0.824	0.825	0.825	0.825	0.824	0.821	0.819	0.818	0.812	0.809	0.804	0.798	0.792	0.786	0.780	0.772	0.764	0.756	0.749	0.739	0.730	0.720	0.711	0.701	0.691	0.681	0.671	0.660	0.651	0.641	0.631	0.620	0.610	0.601	0.590	0.580	0.571	0.561	0.552	0.544	0.535	0.526	0.519	0.510	0.502	0.496	0.489	0.482	0.476	0.469	0.464	0.459	0.454	0.449	0.444	0.439	0.435	0.432	0.429	0.426	0.424	0.421	0.420	0.419	0.418	0.416	0.416	0.415	0.416	0.415	0.416	0.418	0.418	0.420	0.421	0.422	0.425	0.426	0.429	0.430	0.434	0.436	0.439	0.442	0.444	0.448	0.450	0.454	0.456	0.459	0.461	0.464	0.466	0.469	0.471	0.474	0.475	0.476	0.478	0.479	0.480	0.479	0.479	0.479	0.478	0.478	0.475	0.472	0.470	0.466	0.462	0.459	0.454	0.449	0.444	0.436	0.430	0.424	0.416	0.409	0.400	0.392	0.382	0.372	0.364	0.355	0.344	0.334	0.322	0.311	0.301	0.289	0.279	0.266	0.256	0.244	0.232	0.221	0.209	0.199	0.186	0.176	0.165	0.154	0.142	0.131	0.120	0.109	0.099	0.089	0.078	0.068	0.056	0.044	0.032	0.022	0.010	0.000	-0.012	-0.022	-0.035	-0.046	-0.059	-0.071	-0.084	-0.095	-0.108	-0.121	-0.132	-0.148	-0.160	-0.174	-0.188	-0.202	-0.216	-0.231	-0.246	-0.262	-0.278	-0.294	-0.310	-0.328	-0.344	-0.360	-0.378	-0.394	-0.411	-0.430	-0.446	-0.462	-0.481	-0.499	-0.515	-0.534	-0.550	-0.568	-0.585	-0.601	-0.618	-0.636	-0.652	-0.669	-0.685	-0.700	-0.716	-0.731	-0.748	-0.762	-0.776	-0.791	-0.805	-0.820	-0.834	-0.848	-0.861	-0.875	-0.889	-0.901	-0.914	-0.928	-0.940	-0.952	-0.965	-0.978	-0.990	-1.002	-1.015	-1.028	-1.040	-1.052	-1.065	-1.078	-1.090	-1.101	-1.114	-1.126	-1.140	-1.152	-1.165	-1.179	-1.191	-1.204	-1.215	-1.229	-1.241	-1.254	-1.265	-1.278	-1.289	-1.301	-1.311	-1.322	-1.334	-1.344	-1.352	-1.362	-1.371	-1.381	-1.389	-1.398	-1.404	-1.410	-1.416	-1.421	-1.428	-1.431	-1.435	-1.438	-1.440	-1.441	-1.442	-1.444	-1.444	-1.442	-1.441	-1.441	-1.438	-1.435	-1.432	-1.429	-1.424	-1.419	-1.414	-1.409	-1.405	-1.399	-1.394	-1.389	-1.384	-1.379	-1.372	-1.366	-1.361	-1.355	-1.350	-1.345	-1.340	-1.335	-1.331	-1.326	-1.322	-1.320	-1.316	-1.314	-1.311	-1.310	-1.308	-1.306	-1.306	-1.306	-1.308	-1.309	-1.311	-1.314	-1.316	-1.320	-1.324	-1.328	-1.334	-1.339	-1.345	-1.350	-1.358	-1.365	-1.372	-1.380	-1.390	-1.399	-1.408	-1.418	-1.428	-1.439	-1.450	-1.461	-1.474	-1.484	-1.496	-1.510	-1.521	-1.535	-1.548	-1.561	-1.574	-1.588	-1.601	-1.615	-1.629	-1.642	-1.656	-1.670	-1.685	-1.699	-1.712	-1.726	-1.740	-1.754	-1.766	-1.780	-1.794	-1.805	-1.819	-1.830	-1.842	-1.854	-1.865	-1.876	-1.888	-1.898	-1.908	-1.916	-1.925	-1.935	-1.944	-1.951	-1.959	-1.966	-1.972	-1.979	-1.985	-1.990	-1.996	-2.000	-2.005	-2.007	-2.011	-2.014	-2.015	-2.016	-2.019	-2.019	-2.020	-2.020	-2.019	-2.019	-2.018	-2.016	-2.014	-2.013	-2.010	-2.007	-2.005	-2.001	-1.998	-1.995	-1.990	-1.986	-1.981	-1.978	-1.972	-1.968	-1.962	-1.958	-1.951	-1.946	-1.940	-1.934	-1.929	-1.922	-1.916	-1.909	-1.902	-1.896	-1.888	-1.881	-1.874	-1.866	-1.859	-1.851	-1.842	-1.835	-1.826	-1.818	-1.809	-1.800	-1.791	-1.781	-1.771	-1.762	-1.752	-1.741	-1.731	-1.721	-1.710	-1.699	-1.689	-1.678	-1.666	-1.656	-1.646	-1.634	-1.624	-1.612	-1.601	-1.590	-1.578	-1.568	-1.556	-1.545	-1.534	-1.524	-1.512	-1.504	-1.492	-1.484	-1.474	-1.465	-1.458	-1.450	-1.442	-1.435	-1.429	-1.421	-1.416	-1.411	-1.406	-1.401	-1.398	-1.396	-1.392	-1.391	-1.389	-1.388	-1.388	-1.388	-1.388	-1.389	-1.390	-1.390	-1.392	-1.394	-1.396	-1.399	-1.401	-1.405	-1.408	-1.411	-1.414	-1.418	-1.421	-1.425	-1.429	-1.431	-1.435	-1.438	-1.440	-1.441	-1.444	-1.446	-1.448	-1.449	-1.449	-1.450	-1.449	-1.449	-1.448	-1.445	-1.442	-1.438	-1.435	-1.431	-1.425	-1.419	-1.412	-1.406	-1.399	-1.390	-1.381	-1.372	-1.362	-1.351	-1.340	-1.329	-1.318	-1.305	-1.291	-1.279	-1.264	-1.250	-1.234	-1.218	-1.202	-1.186	-1.169	-1.152	-1.135	-1.116	-1.100	-1.081	-1.064	-1.044	-1.026	-1.006	-0.988	-0.970	-0.951	-0.932	-0.915	-0.895	-0.878	-0.859	-0.841	-0.825	-0.808	-0.790	-0.774	-0.758	-0.742	-0.728	-0.712	-0.698	-0.685	-0.671	-0.658	-0.646	-0.635	-0.624	-0.615	-0.605	-0.598	-0.589	-0.581	-0.575	-0.570	-0.565	-0.561	-0.558	-0.556	-0.554	-0.552	-0.554	-0.554	-0.556	-0.559	-0.561	-0.565	-0.570	-0.576	-0.582	-0.589	-0.596	-0.605	-0.614	-0.624	-0.632	-0.644	-0.655	-0.666	-0.679	-0.690	-0.702	-0.715	-0.728	-0.741	-0.754	-0.768	-0.781	-0.795	-0.809	-0.821	-0.835	-0.848	-0.860	-0.874	-0.886	-0.898	-0.910	-0.922	-0.934	-0.946	-0.958	-0.969	-0.980	-0.989	-1.000	-1.009	-1.019	-1.026	-1.036	-1.044	-1.050	-1.058	-1.064	-1.071	-1.078	-1.081	-1.088	-1.092	-1.096	-1.100	-1.102	-1.106	-1.109	-1.111	-1.112	-1.114	-1.115	-1.115	-1.118	-1.118	-1.116	-1.115	-1.115	-1.112	-1.111	-1.109	-1.106	-1.102	-1.099	-1.094	-1.090	-1.085	-1.079	-1.072	-1.066	-1.060	-1.052	-1.045	-1.035	-1.026	-1.018	-1.006	-0.996	-0.985	-0.975	-0.962	-0.951	-0.939	-0.926	-0.912	-0.900	-0.886	-0.872	-0.860	-0.846	-0.832	-0.819	-0.805	-0.791	-0.778	-0.764	-0.751	-0.736	-0.724	-0.711	-0.700	-0.688	-0.676	-0.665	-0.655	-0.645	-0.635	-0.626	-0.618	-0.610	-0.602	-0.596	-0.590	-0.585	-0.581	-0.578	-0.575	-0.571	-0.570	-0.569	-0.568	-0.568	-0.569	-0.569	-0.571	-0.572	-0.575	-0.578	-0.580	-0.584	-0.586	-0.590	-0.594	-0.598	-0.600	-0.605	-0.608	-0.610	-0.614	-0.616	-0.619	-0.621	-0.622	-0.624	-0.624	-0.624	-0.624	-0.622	-0.621	-0.620	-0.618	-0.614	-0.610	-0.605	-0.601	-0.595	-0.589	-0.582	-0.576	-0.568	-0.558	-0.550	-0.540	-0.529	-0.519	-0.506	-0.495	-0.482	-0.470	-0.456	-0.444	-0.430	-0.416	-0.404	-0.389	-0.375	-0.360	-0.345	-0.331	-0.316	-0.301	-0.285	-0.271	-0.258	-0.241	-0.228	-0.212	-0.199	-0.184	-0.170	-0.156	-0.142	-0.129	-0.115	-0.101	-0.088	-0.074	-0.060	-0.046	-0.032	-0.020	-0.008	0.006	0.019	0.032	0.045	0.059	0.072	0.085	0.098	0.111	0.124	0.136	0.150	0.162	0.175	0.188	0.201	0.214	0.225	0.239	0.251	0.264	0.276	0.288	0.300	0.311	0.322	0.334	0.345	0.356	0.366	0.378	0.386	0.396	0.406	0.414	0.422	0.431	0.439	0.446	0.452	0.458	0.464	0.468	0.472	0.476	0.480	0.482	0.485	0.486	0.488	0.488	0.488	0.486	0.485	0.484	0.481	0.479	0.474	0.471	0.466	0.461	0.456	0.450	0.444	0.439	0.431	0.424	0.418	0.410	0.401	0.394	0.385	0.379	0.370	0.362	0.352	0.344	0.336	0.326	0.319	0.310	0.302	0.294	0.286	0.278	0.269	0.262	0.254	0.248	0.240	0.232	0.226	0.221	0.215	0.209	0.204	0.198	0.192	0.189	0.184	0.181	0.178	0.172	0.170	0.166	0.162	0.161	0.159	0.156	0.155	0.154	0.154	0.152	0.152	0.152	0.152	0.154	0.154	0.155	0.156	0.158	0.159	0.160	0.161	0.164	0.166	0.169	0.171	0.174	0.175	0.179	0.180	0.182	0.184	0.188	0.190	0.191	0.192	0.195	0.196	0.199	0.199	0.199	0.199	0.200	0.199	0.198	0.196	0.194	0.191	0.189	0.184	0.180	0.175	0.169	0.162	0.154	0.146	0.138	0.128	0.116	0.105	0.092	0.079	0.065	0.050	0.034	0.015	-0.002	-0.022	-0.042	-0.064	-0.086	-0.108	-0.132	-0.158	-0.184	-0.211	-0.238	-0.266	-0.298	-0.328	-0.360	-0.391	-0.425	-0.458	-0.492	-0.528	-0.564	-0.600	-0.638	-0.675	-0.714	-0.752	-0.791	-0.831	-0.872	-0.912	-0.954	-0.995	-1.036	-1.078	-1.120	-1.162	-1.204	-1.245	-1.286	-1.329	-1.370	-1.411	-1.452	-1.492	-1.534	-1.572	-1.614	-1.651	-1.690	-1.728	-1.765	-1.801	-1.838	-1.871	-1.906	-1.940	-1.971	-2.002	-2.033	-2.062	-2.090	-2.118	-2.142	-2.168	-2.191	-2.214	-2.235	-2.255	-2.274	-2.291	-2.308	-2.324	-2.338	-2.350	-2.362	-2.374	-2.384	-2.392	-2.400	-2.405	-2.411	-2.416	-2.419	-2.421	-2.424	-2.424	-2.425	-2.424	-2.422	-2.420	-2.419	-2.416	-2.412	-2.410	-2.405	-2.401	-2.396	-2.392	-2.386	-2.382	-2.378	-2.372	-2.368	-2.364	-2.359	-2.354	-2.350	-2.346	-2.342	-2.339	-2.336	-2.332	-2.330	-2.329	-2.326	-2.325	-2.325	-2.325	-2.325	-2.325	-2.326	-2.326	-2.329	-2.331	-2.332	-2.335	-2.338	-2.341	-2.345	-2.348	-2.351	-2.355	-2.359	-2.362	-2.368	-2.371	-2.376	-2.380	-2.384	-2.388	-2.392	-2.395	-2.399	-2.404	-2.406	-2.410	-2.412	-2.416	-2.419	-2.420	-2.422	-2.424	-2.426	-2.428	-2.428	-2.429	-2.429	-2.428	-2.428	-2.428	-2.428	-2.428	-2.425	-2.424	-2.422	-2.421	-2.420	-2.418	-2.416	-2.414	-2.411	-2.410	-2.408	-2.405	-2.404	-2.401	-2.399	-2.398	-2.395	-2.394	-2.391	-2.390	-2.389	-2.389	-2.388	-2.386	-2.386	-2.385	-2.385	-2.384	-2.385	-2.385	-2.386	-2.388	-2.389	-2.390	-2.391	-2.392	-2.394	-2.396	-2.398	-2.399	-2.401	-2.402	-2.406	-2.409	-2.410	-2.411	-2.414	-2.415	-2.418	-2.419	-2.420	-2.421	-2.422	-2.424	-2.424	-2.424	-2.424	-2.424	-2.425	-2.424	-2.422	-2.422	-2.421	-2.419	-2.418	-2.416	-2.414	-2.412	-2.410	-2.409	-2.405	-2.402	-2.401	-2.399	-2.396	-2.395	-2.392	-2.390	-2.388	-2.385	-2.384	-2.382	-2.381	-2.380	-2.378	-2.378	-2.378	-2.378	-2.378	-2.379	-2.380	-2.380	-2.381	-2.384	-2.385	-2.388	-2.390	-2.391	-2.394	-2.398	-2.400	-2.402	-2.406	-2.409	-2.412	-2.415	-2.419	-2.420	-2.422	-2.426	-2.429	-2.430	-2.431	-2.431	-2.432	-2.432	-2.431	-2.430	-2.428	-2.425	-2.422	-2.419	-2.414	-2.408	-2.400	-2.394	-2.386	-2.376	-2.366	-2.355	-2.345	-2.332	-2.319	-2.305	-2.291	-2.276	-2.260	-2.244	-2.226	-2.209	-2.191	-2.172	-2.152	-2.134	-2.115	-2.095	-2.076	-2.055	-2.035	-2.015	-1.995	-1.975	-1.955	-1.936	-1.918	-1.898	-1.879	-1.861	-1.844	-1.828	-1.811	-1.795	-1.781	-1.768	-1.755	-1.742	-1.731	-1.721	-1.711	-1.702	-1.695	-1.688	-1.682	-1.678	-1.675	-1.671	-1.669	-1.668	-1.669	-1.669	-1.671	-1.674	-1.678	-1.681	-1.686	-1.691	-1.698	-1.704	-1.712	-1.721	-1.730	-1.740	-1.750	-1.761	-1.771	-1.782	-1.795	-1.808	-1.820	-1.832	-1.844	-1.856	-1.870	-1.882	-1.895	-1.908	-1.921	-1.935	-1.946	-1.959	-1.971	-1.984	-1.995	-2.006	-2.018	-2.027	-2.038	-2.049	-2.059	-2.068	-2.076	-2.084	-2.090	-2.098	-2.105	-2.110	-2.116	-2.120	-2.124	-2.126	-2.129	-2.130	-2.131	-2.130	-2.129	-2.128	-2.126	-2.124	-2.119	-2.115	-2.110	-2.105	-2.099	-2.092	-2.085	-2.076	-2.069	-2.059	-2.050	-2.039	-2.029	-2.018	-2.006	-1.995	-1.982	-1.971	-1.959	-1.946	-1.934	-1.921	-1.909	-1.896	-1.885	-1.872	-1.860	-1.848	-1.838	-1.828	-1.816	-1.806	-1.796	-1.789	-1.779	-1.771	-1.765	-1.758	-1.752	-1.748	-1.744	-1.740	-1.738	-1.736	-1.736	-1.736	-1.736	-1.739	-1.741	-1.745	-1.749	-1.754	-1.760	-1.768	-1.774	-1.784	-1.794	-1.805	-1.816	-1.828	-1.841	-1.854	-1.869	-1.882	-1.899	-1.914	-1.931	-1.948	-1.965	-1.982	-2.000	-2.019	-2.038	-2.055	-2.074	-2.092	-2.112	-2.130	-2.150	-2.169	-2.188	-2.206	-2.225	-2.242	-2.261	-2.279	-2.295	-2.314	-2.329	-2.346	-2.361	-2.378	-2.391	-2.406	-2.420	-2.432	-2.446	-2.459	-2.470	-2.479	-2.490	-2.499	-2.508	-2.516	-2.524	-2.531	-2.536	-2.541	-2.548	-2.551	-2.555	-2.559	-2.562	-2.564	-2.565	-2.568	-2.568	-2.568	-2.568	-2.566	-2.565	-2.565	-2.561	-2.560	-2.558	-2.555	-2.551	-2.549	-2.544	-2.541	-2.536	-2.532	-2.529	-2.526	-2.521	-2.518	-2.514	-2.509	-2.505	-2.501	-2.498	-2.495	-2.491	-2.488	-2.485	-2.481	-2.478	-2.475	-2.472	-2.470	-2.469	-2.466	-2.465	-2.464	-2.462	-2.461	-2.461	-2.460	-2.460	-2.461	-2.461	-2.462	-2.462	-2.464	-2.466	-2.468	-2.470	-2.472	-2.474	-2.476	-2.480	-2.482	-2.486	-2.489	-2.492	-2.495	-2.500	-2.505	-2.508	-2.512	-2.516	-2.521	-2.525	-2.529	-2.535	-2.539	-2.542	-2.548	-2.552	-2.556	-2.561	-2.566	-2.570	-2.575	-2.579	-2.584	-2.588	-2.591	-2.596	-2.600	-2.605	-2.608	-2.612	-2.616	-2.620	-2.624	-2.626	-2.630	-2.634	-2.636	-2.639	-2.642	-2.644	-2.646	-2.649	-2.650	-2.652	-2.652	-2.655	-2.656	-2.658	-2.658	-2.658	-2.658	-2.658	-2.656	-2.655	-2.654	-2.652	-2.650	-2.649	-2.645	-2.641	-2.639	-2.635	-2.630	-2.626	-2.621	-2.616	-2.611	-2.606	-2.599	-2.594	-2.586	-2.580	-2.571	-2.564	-2.556	-2.548	-2.538	-2.530	-2.520	-2.510	-2.501	-2.490	-2.480	-2.469	-2.458	-2.448	-2.436	-2.425	-2.414	-2.402	-2.391	-2.379	-2.369	-2.358	-2.346	-2.335	-2.324	-2.312	-2.301	-2.291	-2.279	-2.269	-2.258	-2.246	-2.238	-2.226	-2.216	-2.206	-2.196	-2.188	-2.178	-2.169	-2.160	-2.151	-2.144	-2.135	-2.126	-2.119	-2.111	-2.104	-2.098	-2.091	-2.084	-2.079	-2.071	-2.065	-2.059	-2.054	-2.047	-2.041	-2.036	-2.030	-2.024	-2.018	-2.013	-2.007	-2.000	-1.995	-1.990	-1.984	-1.978	-1.972	-1.966	-1.960	-1.952	-1.946	-1.940	-1.934	-1.928	-1.921	-1.915	-1.908	-1.902	-1.895	-1.889	-1.882	-1.875	-1.870	-1.862	-1.855	-1.849	-1.844	-1.836	-1.830	-1.824	-1.818	-1.811	-1.806	-1.801	-1.796	-1.791	-1.786	-1.781	-1.778	-1.775	-1.771	-1.768	-1.764	-1.761	-1.760	-1.759	-1.758	-1.756	-1.755	-1.755	-1.755	-1.756	-1.758	-1.759	-1.760	-1.764	-1.766	-1.770	-1.772	-1.776	-1.782	-1.788	-1.791	-1.798	-1.804	-1.810	-1.816	-1.822	-1.829	-1.836	-1.844	-1.851	-1.859	-1.866	-1.874	-1.881	-1.890	-1.899	-1.906	-1.915	-1.924	-1.931	-1.939	-1.948	-1.955	-1.964	-1.971	-1.979	-1.988	-1.995	-2.004	-2.010	-2.018	-2.025	-2.033	-2.039	-2.046	-2.051	-2.058	-2.064	-2.070	-2.076	-2.081	-2.088	-2.092	-2.098	-2.102	-2.108	-2.111	-2.116	-2.121	-2.124	-2.129	-2.132	-2.136	-2.140	-2.144	-2.146	-2.151	-2.154	-2.155	-2.159	-2.161	-2.164	-2.165	-2.168	-2.171	-2.172	-2.174	-2.176	-2.178	-2.179	-2.181	-2.182	-2.184	-2.185	-2.186	-2.189	-2.190	-2.191	-2.192	-2.192	-2.194	-2.194	-2.195	-2.196	-2.198	-2.199	-2.200	-2.199	-2.200	-2.200	-2.201	-2.202	-2.202	-2.202	-2.202	-2.204	-2.202	-2.202	-2.202	-2.202	-2.201	-2.201	-2.200	-2.200	-2.199	-2.199	-2.198	-2.195	-2.195	-2.192	-2.190	-2.188	-2.185	-2.182	-2.179	-2.175	-2.171	-2.166	-2.162	-2.158	-2.151	-2.145	-2.140	-2.132	-2.126	-2.119	-2.111	-2.104	-2.095	-2.086	-2.076	-2.066	-2.058	-2.046	-2.036	-2.025	-2.014	-2.001	-1.990	-1.979	-1.968	-1.954	-1.942	-1.930	-1.919	-1.906	-1.895	-1.882	-1.871	-1.860	-1.850	-1.839	-1.829	-1.819	-1.810	-1.801	-1.792	-1.784	-1.776	-1.770	-1.764	-1.758	-1.754	-1.748	-1.745	-1.742	-1.740	-1.739	-1.738	-1.736	-1.738	-1.739	-1.740	-1.744	-1.748	-1.751	-1.756	-1.761	-1.766	-1.774	-1.780	-1.788	-1.795	-1.802	-1.811	-1.820	-1.828	-1.838	-1.846	-1.855	-1.865	-1.872	-1.882	-1.891	-1.901	-1.909	-1.916	-1.925	-1.934	-1.941	-1.948	-1.954	-1.961	-1.968	-1.971	-1.976	-1.980	-1.985	-1.988	-1.990	-1.992	-1.992	-1.992	-1.994	-1.992	-1.991	-1.989	-1.986	-1.982	-1.978	-1.974	-1.969	-1.962	-1.955	-1.948	-1.940	-1.931	-1.924	-1.912	-1.904	-1.894	-1.882	-1.870	-1.859	-1.848	-1.835	-1.821	-1.808	-1.794	-1.780	-1.766	-1.750	-1.736	-1.721	-1.705	-1.691	-1.675	-1.660	-1.644	-1.628	-1.611	-1.596	-1.580	-1.565	-1.549	-1.534	-1.520	-1.505	-1.490	-1.476	-1.462	-1.449	-1.435	-1.424	-1.410	-1.400	-1.389	-1.378	-1.369	-1.360	-1.351	-1.344	-1.336	-1.331	-1.326	-1.321	-1.318	-1.315	-1.312	-1.312	-1.311	-1.312	-1.312	-1.316	-1.319	-1.324	-1.329	-1.334	-1.340	-1.349	-1.356	-1.365	-1.374	-1.384	-1.394	-1.406	-1.418	-1.429	-1.441	-1.455	-1.468	-1.480	-1.495	-1.509	-1.522	-1.536	-1.549	-1.564	-1.576	-1.589	-1.604	-1.615	-1.629	-1.640	-1.652	-1.664	-1.675	-1.685	-1.695	-1.705	-1.714	-1.721	-1.730	-1.736	-1.742	-1.749	-1.755	-1.759	-1.765	-1.769	-1.771	-1.775	-1.776	-1.779	-1.780	-1.782	-1.784	-1.784	-1.785	-1.785	-1.785	-1.786	-1.785	-1.786	-1.786	-1.786	-1.786	-1.786	-1.786	-1.788	-1.789	-1.789	-1.790	-1.791	-1.794	-1.794	-1.796	-1.799	-1.801	-1.804	-1.808	-1.810	-1.814	-1.816	-1.821	-1.825	-1.829	-1.832	-1.836	-1.841	-1.845	-1.849	-1.854	-1.856	-1.860	-1.864	-1.869	-1.871	-1.875	-1.878	-1.879	-1.881	-1.884	-1.885	-1.885	-1.885	-1.885	-1.885	-1.885	-1.882	-1.881	-1.880	-1.878	-1.875	-1.871	-1.869	-1.865	-1.861	-1.856	-1.851	-1.848	-1.842	-1.838	-1.834	-1.829	-1.824	-1.820	-1.815	-1.810	-1.806	-1.801	-1.799	-1.794	-1.791	-1.790	-1.788	-1.785	-1.784	-1.782	-1.782	-1.782	-1.782	-1.784	-1.785	-1.788	-1.789	-1.791	-1.795	-1.799	-1.804	-1.809	-1.814	-1.820	-1.826	-1.832	-1.838	-1.845	-1.852	-1.859	-1.868	-1.875	-1.881	-1.889	-1.896	-1.904	-1.910	-1.918	-1.925	-1.931	-1.938	-1.944	-1.950	-1.955	-1.961	-1.965	-1.970	-1.974	-1.978	-1.981	-1.984	-1.986	-1.988	-1.989	-1.990	-1.990	-1.990	-1.990	-1.989	-1.988	-1.985	-1.984	-1.981	-1.978	-1.975	-1.970	-1.966	-1.964	-1.959	-1.954	-1.949	-1.944	-1.938	-1.932	-1.926	-1.920	-1.915	-1.908	-1.900	-1.894	-1.888	-1.880	-1.874	-1.866	-1.859	-1.852	-1.844	-1.836	-1.829	-1.820	-1.812	-1.804	-1.796	-1.788	-1.779	-1.770	-1.760	-1.751	-1.742	-1.732	-1.722	-1.714	-1.704	-1.692	-1.682	-1.671	-1.661	-1.649	-1.638	-1.628	-1.615	-1.604	-1.592	-1.580	-1.568	-1.555	-1.542	-1.530	-1.518	-1.505	-1.491	-1.479	-1.466	-1.454	-1.441	-1.428	-1.415	-1.402	-1.390	-1.378	-1.366	-1.354	-1.342	-1.330	-1.319	-1.309	-1.298	-1.288	-1.278	-1.268	-1.258	-1.248	-1.239	-1.229	-1.220	-1.212	-1.205	-1.198	-1.190	-1.182	-1.176	-1.171	-1.165	-1.160	-1.154	-1.149	-1.144	-1.139	-1.135	-1.130	-1.126	-1.122	-1.119	-1.115	-1.111	-1.108	-1.105	-1.101	-1.098	-1.094	-1.089	-1.085	-1.080	-1.076	-1.071	-1.066	-1.062	-1.056	-1.050	-1.045	-1.038	-1.031	-1.024	-1.018	-1.009	-1.000	-0.992	-0.984	-0.974	-0.964	-0.954	-0.942	-0.932	-0.920	-0.908	-0.895	-0.881	-0.869	-0.855	-0.841	-0.828	-0.814	-0.798	-0.784	-0.768	-0.751	-0.736	-0.720	-0.702	-0.686	-0.669	-0.651	-0.634	-0.618	-0.600	-0.582	-0.565	-0.548	-0.530	-0.511	-0.495	-0.476	-0.459	-0.440	-0.421	-0.402	-0.385	-0.366	-0.348	-0.330	-0.310	-0.291	-0.272	-0.252	-0.232	-0.214	-0.192	-0.172	-0.151	-0.131	-0.110	-0.089	-0.069	-0.046	-0.024	-0.001	0.021	0.044	0.066	0.091	0.114	0.138	0.161	0.186	0.210	0.235	0.259	0.284	0.308	0.332	0.358	0.381	0.405	0.430	0.454	0.476	0.499	0.522	0.544	0.566	0.588	0.608	0.628	0.648	0.665	0.684	0.700	0.716	0.731	0.745	0.759	0.770	0.780	0.790	0.798	0.804	0.809	0.814	0.816	0.819	0.819	0.819	0.816	0.811	0.808	0.800	0.792	0.785	0.776	0.764	0.752	0.740	0.726	0.711	0.696	0.680	0.661	0.644	0.625	0.606	0.586	0.566	0.546	0.525	0.505	0.484	0.462	0.441	0.420	0.400	0.379	0.358	0.336	0.316	0.296	0.276	0.258	0.239	0.221	0.204	0.188	0.171	0.155	0.142	0.128	0.114	0.101	0.090	0.079	0.069	0.059	0.051	0.042	0.036	0.029	0.024	0.018	0.014	0.009	0.005	0.002	0.001	0.000	-0.002	-0.002	-0.002	-0.002	-0.001	0.000	0.001	0.002	0.005	0.006	0.009	0.012	0.016	0.019	0.022	0.026	0.029	0.032	0.036	0.041	0.045	0.048	0.051	0.055	0.059	0.062	0.066	0.070	0.074	0.076	0.080	0.082	0.086	0.089	0.092	0.095	0.098	0.100	0.102	0.104	0.105	0.108	0.109	0.109	0.110	0.110	0.111	0.112	0.112	0.112	0.112	0.111	0.110	0.109	0.108	0.106	0.105	0.104	0.101	0.099	0.096	0.094	0.091	0.088	0.084	0.081	0.078	0.074	0.069	0.066	0.062	0.056	0.052	0.048	0.042	0.038	0.032	0.028	0.022	0.016	0.010	0.005	-0.001	-0.008	-0.014	-0.020	-0.026	-0.034	-0.040	-0.048	-0.056	-0.064	-0.072	-0.080	-0.090	-0.100	-0.109	-0.119	-0.130	-0.141	-0.152	-0.165	-0.176	-0.190	-0.204	-0.218	-0.232	-0.246	-0.261	-0.279	-0.295	-0.314	-0.330	-0.349	100.000	5.000	2.000	1.000	7.000	0.000	0.000	0.000	0.000	0.000	0.000	0.000	0.000	0.000	0.000	0.000	0.000	0.000	0.956	0.965	0.974	0.982	0.992	1.002	1.011	1.022	1.032	1.044	1.055	1.066	1.079	1.089	1.101	1.114	1.125	1.138	1.150	1.162	1.176	1.188	1.201	1.214	1.226	1.240	1.251	1.265	1.278	1.289	1.301	1.314	1.326	1.338	1.350	1.360	1.371	1.382	1.394	1.405	1.414	1.425	1.434	1.442	1.451	1.460	1.468	1.474	1.481	1.489	1.494	1.498	1.504	1.508	1.511	1.512	1.515	1.516	1.516	1.518	1.516	1.515	1.515	1.512	1.509	1.505	1.501	1.495	1.490	1.482	1.476	1.469	1.461	1.452	1.442	1.432	1.422	1.411	1.400	1.389	1.376	1.365	1.351	1.339	1.326	1.312	1.299	1.286	1.274	1.260	1.246	1.234	1.222	1.209	1.198	1.186	1.175	1.164	1.154	1.144	1.135	1.125	1.118	1.110	1.102	1.096	1.090	1.086	1.081	1.078	1.075	1.074	1.072	1.072	1.072	1.072	1.075	1.078	1.080	1.084	1.088	1.092	1.099	1.104	1.110	1.116	1.124	1.131	1.138	1.146	1.154	1.164	1.170	1.179	1.186	1.194	1.202	1.210	1.218	1.224	1.231	1.238	1.244	1.249	1.255	1.258	1.261	1.265	1.268	1.269	1.271	1.270	1.270	1.269	1.266	1.264	1.260	1.255	1.249	1.242	1.236	1.229	1.219	1.209	1.200	1.189	1.176	1.164	1.150	1.136	1.124	1.109	1.091	1.075	1.059	1.042	1.024	1.006	0.989	0.969	0.950	0.931	0.911	0.892	0.872	0.852	0.832	0.812	0.792	0.772	0.752	0.732	0.712	0.694	0.674	0.655	0.638	0.619	0.601	0.584	0.566	0.550	0.534	0.518	0.501	0.488	0.472	0.458	0.445	0.432	0.420	0.408	0.396	0.386	0.376	0.366	0.359	0.349	0.341	0.335	0.328	0.321	0.316	0.310	0.306	0.302	0.299	0.296	0.292	0.291	0.290	0.288	0.286	0.285	0.285	0.286	0.286	0.286	0.288	0.289	0.289	0.291	0.292	0.294	0.296	0.299	0.300	0.302	0.305	0.308	0.310	0.314	0.315	0.319	0.321	0.324	0.326	0.330	0.334	0.338	0.340	0.342	0.348	0.350	0.354	0.358	0.361	0.366	0.370	0.375	0.380	0.384	0.390	0.396	0.401	0.409	0.415	0.422	0.430	0.439	0.446	0.455	0.465	0.475	0.485	0.496	0.507	0.519	0.531	0.545	0.558	0.571	0.586	0.600	0.618	0.632	0.649	0.666	0.682	0.701	0.719	0.736	0.756	0.775	0.795	0.815	0.835	0.856	0.876	0.898	0.919	0.940	0.961	0.982	1.004	1.025	1.048	1.069	1.090	1.111	1.132	1.152	1.172	1.194	1.214	1.234	1.254	1.272	1.292	1.310	1.329	1.346	1.364	1.381	1.396	1.412	1.429	1.442	1.458	1.471	1.484	1.498	1.510	1.521	1.532	1.542	1.554	1.562	1.571	1.579	1.586	1.594	1.600	1.605	1.610	1.615	1.618	1.620	1.622	1.625	1.625	1.625	1.625	1.622	1.621	1.619	1.616	1.611	1.606	1.600	1.594	1.586	1.578	1.569	1.559	1.548	1.536	1.524	1.510	1.496	1.481	1.465	1.449	1.431	1.411	1.392	1.372	1.351	1.329	1.306	1.284	1.260	1.234	1.209	1.182	1.155	1.128	1.099	1.070	1.041	1.012	0.981	0.951	0.921	0.889	0.859	0.828	0.795	0.765	0.734	0.702	0.671	0.640	0.610	0.580	0.550	0.521	0.492	0.464	0.435	0.410	0.382	0.356	0.331	0.308	0.284	0.261	0.239	0.218	0.198	0.179	0.159	0.142	0.125	0.109	0.094	0.080	0.065	0.052	0.040	0.029	0.018	0.009	-0.002	-0.011	-0.021	-0.029	-0.036	-0.045	-0.052	-0.060	-0.066	-0.074	-0.082	-0.089	-0.095	-0.102	-0.110	-0.118	-0.126	-0.134	-0.142	-0.151	-0.161	-0.171	-0.181	-0.192	-0.204	-0.215	-0.228	-0.241	-0.255	-0.269	-0.284	-0.299	-0.315	-0.331	-0.348	-0.365	-0.384	-0.402	-0.421	-0.441	-0.461	-0.481	-0.502	-0.524	-0.545	-0.566	-0.588	-0.610	-0.632	-0.654	-0.676	-0.699	-0.720	-0.741	-0.764	-0.785	-0.806	-0.828	-0.848	-0.869	-0.889	-0.908	-0.926	-0.945	-0.964	-0.981	-0.999	-1.016	-1.032	-1.048	-1.064	-1.079	-1.092	-1.108	-1.120	-1.132	-1.145	-1.156	-1.170	-1.179	-1.190	-1.201	-1.210	-1.221	-1.230	-1.239	-1.248	-1.256	-1.264	-1.271	-1.280	-1.288	-1.295	-1.302	-1.310	-1.316	-1.325	-1.332	-1.340	-1.348	-1.355	-1.364	-1.370	-1.379	-1.386	-1.395	-1.404	-1.411	-1.421	-1.430	-1.439	-1.449	-1.459	-1.468	-1.479	-1.490	-1.499	-1.510	-1.521	-1.532	-1.544	-1.556	-1.568	-1.580	-1.592	-1.605	-1.619	-1.631	-1.645	-1.659	-1.672	-1.686	-1.701	-1.715	-1.730	-1.745	-1.760	-1.775	-1.791	-1.806	-1.822	-1.838	-1.854	-1.870	-1.886	-1.902	-1.919	-1.935	-1.951	-1.966	-1.984	-2.000	-2.016	-2.033	-2.047	-2.064	-2.080	-2.095	-2.110	-2.125	-2.140	-2.154	-2.166	-2.180	-2.192	-2.205	-2.218	-2.229	-2.240	-2.250	-2.259	-2.268	-2.275	-2.282	-2.289	-2.294	-2.298	-2.301	-2.304	-2.305	-2.305	-2.305	-2.302	-2.300	-2.295	-2.290	-2.285	-2.278	-2.268	-2.259	-2.248	-2.235	-2.222	-2.206	-2.191	-2.174	-2.156	-2.136	-2.118	-2.096	-2.075	-2.051	-2.029	-2.002	-1.978	-1.952	-1.925	-1.898	-1.871	-1.842	-1.814	-1.785	-1.755	-1.725	-1.696	-1.666	-1.636	-1.606	-1.576	-1.548	-1.519	-1.490	-1.461	-1.432	-1.406	-1.379	-1.352	-1.328	-1.301	-1.278	-1.254	-1.231	-1.208	-1.186	-1.168	-1.148	-1.129	-1.112	-1.095	-1.079	-1.065	-1.050	-1.038	-1.026	-1.014	-1.004	-0.995	-0.986	-0.980	-0.971	-0.966	-0.960	-0.955	-0.952	-0.949	-0.946	-0.944	-0.942	-0.940	-0.940	-0.939	-0.940	-0.940	-0.940	-0.941	-0.941	-0.942	-0.944	-0.945	-0.946	-0.948	-0.948	-0.949	-0.949	-0.949	-0.948	-0.949	-0.948	-0.946	-0.945	-0.942	-0.940	-0.938	-0.932	-0.929	-0.924	-0.916	-0.910	-0.904	-0.895	-0.888	-0.879	-0.869	-0.856	-0.845	-0.832	-0.820	-0.805	-0.790	-0.774	-0.758	-0.741	-0.722	-0.702	-0.684	-0.662	-0.642	-0.621	-0.598	-0.575	-0.551	-0.528	-0.502	-0.479	-0.454	-0.426	-0.401	-0.375	-0.349	-0.322	-0.296	-0.270	-0.244	-0.219	-0.191	-0.166	-0.140	-0.115	-0.090	-0.065	-0.040	-0.016	0.006	0.028	0.050	0.071	0.091	0.112	0.131	0.150	0.166	0.184	0.199	0.215	0.228	0.242	0.255	0.268	0.276	0.288	0.296	0.305	0.312	0.320	0.326	0.332	0.338	0.341	0.345	0.348	0.351	0.354	0.355	0.358	0.358	0.359	0.360	0.360	0.360	0.360	0.359	0.360	0.359	0.360	0.360	0.360	0.361	0.362	0.362	0.364	0.365	0.368	0.370	0.372	0.375	0.380	0.385	0.389	0.394	0.400	0.406	0.414	0.421	0.429	0.438	0.446	0.455	0.466	0.475	0.486	0.499	0.510	0.522	0.535	0.548	0.561	0.576	0.590	0.605	0.619	0.635	0.650	0.665	0.681	0.698	0.712	0.728	0.744	0.760	0.775	0.791	0.806	0.821	0.836	0.850	0.865	0.879	0.892	0.905	0.918	0.929	0.941	0.952	0.962	0.971	0.980	0.989	0.998	1.004	1.010	1.014	1.019	1.021	1.024	1.026	1.026	1.026	1.025	1.022	1.019	1.015	1.009	1.002	0.995	0.988	0.978	0.966	0.956	0.944	0.931	0.918	0.901	0.886	0.869	0.852	0.834	0.815	0.795	0.775	0.754	0.731	0.709	0.685	0.661	0.638	0.612	0.586	0.561	0.535	0.509	0.481	0.455	0.428	0.400	0.372	0.345	0.316	0.289	0.262	0.235	0.206	0.180	0.151	0.125	0.099	0.071	0.045	0.020	-0.006	-0.031	-0.056	-0.080	-0.104	-0.128	-0.151	-0.172	-0.194	-0.215	-0.236	-0.255	-0.274	-0.292	-0.310	-0.328	-0.344	-0.360	-0.374	-0.388	-0.401	-0.412	-0.425	-0.436	-0.448	-0.456	-0.465	-0.472	-0.481	-0.488	-0.492	-0.499	-0.504	-0.509	-0.511	-0.514	-0.516	-0.519	-0.519	-0.520	-0.520	-0.519	-0.519	-0.518	-0.515	-0.514	-0.511	-0.509	-0.506	-0.504	-0.500	-0.496	-0.494	-0.489	-0.485	-0.481	-0.479	-0.474	-0.470	-0.468	-0.464	-0.459	-0.456	-0.452	-0.449	-0.446	-0.444	-0.441	-0.438	-0.436	-0.435	-0.432	-0.431	-0.431	-0.430	-0.430	-0.430	-0.430	-0.431	-0.432	-0.432	-0.435	-0.436	-0.439	-0.441	-0.444	-0.448	-0.451	-0.455	-0.459	-0.462	-0.468	-0.471	-0.478	-0.481	-0.488	-0.494	-0.499	-0.505	-0.511	-0.518	-0.525	-0.531	-0.538	-0.545	-0.552	-0.560	-0.568	-0.575	-0.582	-0.591	-0.599	-0.606	-0.615	-0.621	-0.630	-0.638	-0.646	-0.654	-0.662	-0.671	-0.679	-0.686	-0.694	-0.701	-0.710	-0.718	-0.724	-0.731	-0.739	-0.746	-0.752	-0.760	-0.766	-0.772	-0.779	-0.785	-0.791	-0.796	-0.802	-0.806	-0.811	-0.816	-0.821	-0.825	-0.829	-0.832	-0.835	-0.839	-0.842	-0.845	-0.845	-0.848	-0.850	-0.851	-0.852	-0.854	-0.855	-0.855	-0.856	-0.855	-0.855	-0.855	-0.855	-0.855	-0.854	-0.854	-0.852	-0.851	-0.850	-0.849	-0.848	-0.845	-0.844	-0.844	-0.842	-0.841	-0.840	-0.839	-0.838	-0.836	-0.836	-0.835	-0.835	-0.835	-0.835	-0.836	-0.836	-0.836	-0.839	-0.840	-0.842	-0.845	-0.846	-0.849	-0.852	-0.856	-0.861	-0.865	-0.870	-0.875	-0.880	-0.886	-0.892	-0.899	-0.906	-0.914	-0.921	-0.930	-0.938	-0.946	-0.955	-0.964	-0.974	-0.982	-0.992	-1.001	-1.011	-1.021	-1.031	-1.041	-1.051	-1.061	-1.070	-1.081	-1.091	-1.101	-1.110	-1.119	-1.129	-1.136	-1.146	-1.154	-1.162	-1.169	-1.178	-1.184	-1.191	-1.198	-1.205	-1.210	-1.216	-1.221	-1.226	-1.230	-1.234	-1.238	-1.241	-1.245	-1.249	-1.250	-1.254	-1.256	-1.258	-1.260	-1.261	-1.262	-1.265	-1.265	-1.268	-1.269	-1.270	-1.271	-1.272	-1.274	-1.275	-1.276	-1.278	-1.280	-1.281	-1.284	-1.285	-1.288	-1.290	-1.292	-1.295	-1.298	-1.300	-1.304	-1.308	-1.311	-1.314	-1.319	-1.322	-1.326	-1.331	-1.335	-1.340	-1.345	-1.349	-1.355	-1.359	-1.364	-1.369	-1.374	-1.379	-1.382	-1.389	-1.394	-1.398	-1.402	-1.406	-1.410	-1.415	-1.419	-1.422	-1.426	-1.429	-1.432	-1.435	-1.439	-1.441	-1.442	-1.445	-1.446	-1.448	-1.449	-1.450	-1.450	-1.450	-1.450	-1.450	-1.449	-1.449	-1.448	-1.446	-1.444	-1.442	-1.440	-1.439	-1.435	-1.434	-1.431	-1.428	-1.424	-1.421	-1.418	-1.414	-1.410	-1.406	-1.404	-1.399	-1.395	-1.391	-1.389	-1.388	-1.384	-1.381	-1.378	-1.376	-1.374	-1.372	-1.372	-1.371	-1.371	-1.371	-1.372	-1.374	-1.376	-1.379	-1.380	-1.385	-1.389	-1.394	-1.399	-1.405	-1.412	-1.419	-1.426	-1.436	-1.446	-1.456	-1.466	-1.479	-1.491	-1.504	-1.518	-1.532	-1.548	-1.564	-1.580	-1.598	-1.615	-1.635	-1.652	-1.672	-1.694	-1.714	-1.736	-1.758	-1.779	-1.801	-1.825	-1.846	-1.870	-1.894	-1.916	-1.941	-1.964	-1.989	-2.013	-2.036	-2.061	-2.086	-2.109	-2.134	-2.158	-2.181	-2.205	-2.229	-2.252	-2.274	-2.298	-2.320	-2.342	-2.365	-2.386	-2.408	-2.430	-2.451	-2.472	-2.492	-2.512	-2.534	-2.552	-2.571	-2.591	-2.610	-2.630	-2.648	-2.665	-2.684	-2.701	-2.720	-2.736	-2.755	-2.771	-2.789	-2.806	-2.822	-2.840	-2.855	-2.872	-2.889	-2.905	-2.921	-2.939	-2.954	-2.970	-2.986	-3.002	-3.019	-3.035	-3.050	-3.068	-3.084	-3.100	-3.115	-3.131	-3.149	-3.165	-3.181	-3.198	-3.215	-3.231	-3.249	-3.265	-3.282	-3.299	-3.316	-3.334	-3.350	-3.368	-3.385	-3.401	-3.420	-3.438	-3.455	-3.472	-3.490	-3.508	-3.525	-3.542	-3.561	-3.579	-3.596	-3.614	-3.630	-3.646	-3.664	-3.680	-3.696	-3.714	-3.730	-3.745	-3.761	-3.776	-3.791	-3.806	-3.820	-3.834	-3.848	-3.860	-3.872	-3.884	-3.895	-3.906	-3.916	-3.926	-3.935	-3.942	-3.951	-3.958	-3.964	-3.970	-3.974	-3.978	-3.981	-3.984	-3.985	-3.985	-3.985	-3.984	-3.982	-3.979	-3.975	-3.970	-3.965	-3.959	-3.951	-3.944	-3.934	-3.925	-3.914	-3.902	-3.891	-3.879	-3.865	-3.850	-3.835	-3.820	-3.804	-3.786	-3.769	-3.750	-3.732	-3.712	-3.692	-3.672	-3.651	-3.631	-3.609	-3.588	-3.565	-3.542	-3.519	-3.496	-3.472	-3.450	-3.428	-3.402	-3.380	-3.358	-3.334	-3.310	-3.288	-3.265	-3.241	-3.220	-3.199	-3.178	-3.156	-3.136	-3.116	-3.096	-3.078	-3.060	-3.042	-3.026	-3.010	-2.994	-2.979	-2.965	-2.951	-2.940	-2.929	-2.918	-2.908	-2.899	-2.890	-2.882	-2.876	-2.870	-2.865	-2.860	-2.858	-2.854	-2.852	-2.851	-2.850	-2.849	-2.850	-2.850	-2.850	-2.851	-2.854	-2.856	-2.858	-2.860	-2.862	-2.865	-2.866	-2.869	-2.870	-2.872	-2.874	-2.876	-2.876	-2.876	-2.876	-2.876	-2.874	-2.872	-2.870	-2.868	-2.862	-2.859	-2.854	-2.848	-2.839	-2.831	-2.822	-2.811	-2.801	-2.790	-2.778	-2.764	-2.749	-2.734	-2.718	-2.701	-2.684	-2.665	-2.648	-2.628	-2.606	-2.585	-2.564	-2.542	-2.520	-2.496	-2.474	-2.450	-2.426	-2.402	-2.378	-2.354	-2.330	-2.305	-2.281	-2.258	-2.234	-2.210	-2.186	-2.164	-2.141	-2.120	-2.099	-2.078	-2.058	-2.039	-2.019	-2.000	-1.982	-1.965	-1.950	-1.932	-1.919	-1.904	-1.891	-1.879	-1.866	-1.855	-1.845	-1.836	-1.829	-1.820	-1.814	-1.808	-1.801	-1.796	-1.792	-1.791	-1.788	-1.785	-1.785	-1.784	-1.784	-1.782	-1.784	-1.785	-1.786	-1.789	-1.791	-1.792	-1.796	-1.799	-1.801	-1.806	-1.809	-1.812	-1.816	-1.820	-1.824	-1.828	-1.832	-1.835	-1.840	-1.842	-1.848	-1.850	-1.852	-1.858	-1.860	-1.862	-1.864	-1.868	-1.869	-1.870	-1.871	-1.874	-1.874	-1.875	-1.875	-1.875	-1.875	-1.875	-1.874	-1.872	-1.871	-1.870	-1.868	-1.865	-1.862	-1.861	-1.858	-1.855	-1.852	-1.849	-1.845	-1.841	-1.838	-1.834	-1.829	-1.825	-1.821	-1.818	-1.812	-1.810	-1.806	-1.802	-1.799	-1.796	-1.794	-1.791	-1.789	-1.786	-1.785	-1.784	-1.782	-1.782	-1.782	-1.784	-1.785	-1.788	-1.789	-1.791	-1.796	-1.800	-1.805	-1.811	-1.818	-1.824	-1.831	-1.841	-1.850	-1.860	-1.871	-1.882	-1.895	-1.908	-1.922	-1.936	-1.952	-1.968	-1.984	-2.000	-2.019	-2.036	-2.056	-2.075	-2.094	-2.114	-2.134	-2.154	-2.175	-2.195	-2.216	-2.236	-2.258	-2.278	-2.299	-2.319	-2.339	-2.358	-2.378	-2.396	-2.414	-2.431	-2.448	-2.462	-2.478	-2.490	-2.504	-2.515	-2.526	-2.536	-2.544	-2.551	-2.558	-2.561	-2.564	-2.566	-2.566	-2.565	-2.562	-2.559	-2.552	-2.546	-2.538	-2.528	-2.516	-2.504	-2.491	-2.475	-2.459	-2.441	-2.421	-2.401	-2.380	-2.358	-2.334	-2.310	-2.284	-2.259	-2.232	-2.205	-2.176	-2.148	-2.119	-2.090	-2.060	-2.031	-2.000	-1.971	-1.941	-1.911	-1.881	-1.852	-1.824	-1.795	-1.766	-1.739	-1.711	-1.685	-1.659	-1.634	-1.610	-1.588	-1.564	-1.541	-1.521	-1.500	-1.482	-1.464	-1.446	-1.430	-1.415	-1.400	-1.388	-1.375	-1.364	-1.352	-1.342	-1.334	-1.325	-1.319	-1.311	-1.306	-1.301	-1.296	-1.292	-1.290	-1.286	-1.284	-1.281	-1.280	-1.279	-1.279	-1.279	-1.278	-1.276	-1.276	-1.275	-1.275	-1.275	-1.274	-1.274	-1.272	-1.271	-1.270	-1.268	-1.265	-1.264	-1.261	-1.258	-1.254	-1.250	-1.245	-1.241	-1.235	-1.229	-1.222	-1.215	-1.209	-1.200	-1.190	-1.181	-1.172	-1.161	-1.150	-1.139	-1.128	-1.114	-1.101	-1.088	-1.074	-1.059	-1.044	-1.028	-1.011	-0.994	-0.978	-0.960	-0.941	-0.924	-0.904	-0.885	-0.865	-0.845	-0.825	-0.805	-0.782	-0.761	-0.740	-0.719	-0.696	-0.675	-0.651	-0.629	-0.606	-0.584	-0.560	-0.538	-0.512	-0.490	-0.468	-0.444	-0.420	-0.396	-0.375	-0.352	-0.329	-0.308	-0.285	-0.264	-0.242	-0.221	-0.201	-0.181	-0.162	-0.144	-0.125	-0.108	-0.091	-0.075	-0.060	-0.045	-0.031	-0.018	-0.005	0.006	0.018	0.026	0.036	0.045	0.051	0.059	0.065	0.069	0.074	0.076	0.079	0.081	0.082	0.082	0.081	0.081	0.079	0.078	0.074	0.070	0.066	0.061	0.056	0.050	0.044	0.038	0.032	0.025	0.019	0.011	0.004	-0.004	-0.011	-0.019	-0.026	-0.034	-0.042	-0.050	-0.058	-0.065	-0.072	-0.080	-0.088	-0.094	-0.101	-0.108	-0.114	-0.120	-0.125	-0.131	-0.136	-0.142	-0.148	-0.151	-0.156	-0.161	-0.165	-0.170	-0.174	-0.178	-0.181	-0.186	-0.190	-0.194	-0.198	-0.200	-0.204	-0.206	-0.210	-0.214	-0.216	-0.220	-0.224	-0.226	-0.230	-0.234	-0.236	-0.241	-0.245	-0.249	-0.252	-0.258	-0.261	-0.268	-0.272	-0.278	-0.284	-0.290	-0.296	-0.304	-0.310	-0.318	-0.325	-0.334	-0.342	-0.351	-0.361	-0.370	-0.382	-0.392	-0.402	-0.415	-0.426	-0.440	-0.452	-0.466	-0.480	-0.496	-0.511	-0.528	-0.544	-0.560	-0.579	-0.596	-0.615	-0.634	-0.654	-0.674	-0.694	-0.715	-0.736	-0.759	-0.781	-0.804	-0.826	-0.850	-0.874	-0.898	-0.921	-0.946	-0.970	-0.995	-1.020	-1.044	-1.069	-1.094	-1.119	-1.142	-1.168	-1.191	-1.215	-1.240	-1.262	-1.288	-1.310	-1.332	-1.355	-1.376	-1.399	-1.420	-1.440	-1.460	-1.479	-1.499	-1.518	-1.535	-1.552	-1.570	-1.586	-1.602	-1.618	-1.631	-1.646	-1.660	-1.674	-1.685	-1.699	-1.710	-1.720	-1.732	-1.742	-1.752	-1.762	-1.771	-1.780	-1.789	-1.799	-1.806	-1.815	-1.821	-1.830	-1.838	-1.845	-1.851	-1.860	-1.866	-1.872	-1.881	-1.888	-1.895	-1.902	-1.909	-1.918	-1.924	-1.932	-1.939	-1.946	-1.955	-1.962	-1.971	-1.981	-1.989	-1.999	-2.007	-2.016	-2.025	-2.035	-2.045	-2.054	-2.064	-2.075	-2.085	-2.095	-2.106	-2.116	-2.128	-2.139	-2.150	-2.161	-2.172	-2.184	-2.195	-2.206	-2.219	-2.230	-2.241	-2.252	-2.264	-2.275	-2.286	-2.299	-2.310	-2.320	-2.331	-2.341	-2.352	-2.362	-2.372	-2.382	-2.392	-2.402	-2.412	-2.421	-2.430	-2.439	-2.448	-2.456	-2.464	-2.471	-2.480	-2.488	-2.495	-2.501	-2.508	-2.514	-2.520	-2.526	-2.531	-2.536	-2.541	-2.548	-2.552	-2.555	-2.560	-2.564	-2.569	-2.572	-2.575	-2.578	-2.582	-2.585	-2.588	-2.590	-2.592	-2.596	-2.599	-2.601	-2.604	-2.606	-2.609	-2.612	-2.614	-2.616	-2.620	-2.621	-2.625	-2.626	-2.630	-2.631	-2.634	-2.638	-2.640	-2.644	-2.646	-2.649	-2.652	-2.655	-2.658	-2.661	-2.664	-2.669	-2.671	-2.675	-2.678	-2.681	-2.686	-2.690	-2.692	-2.696	-2.700	-2.704	-2.708	-2.711	-2.715	-2.719	-2.722	-2.726	-2.730	-2.734	-2.736	-2.740	-2.744	-2.746	-2.749	-2.751	-2.755	-2.756	-2.760	-2.761	-2.764	-2.765	-2.766	-2.768	-2.769	-2.769	-2.769	-2.769	-2.768	-2.766	-2.766	-2.764	-2.762	-2.759	-2.758	-2.752	-2.750	-2.745	-2.740	-2.735	-2.729	-2.722	-2.715	-2.708	-2.700	-2.690	-2.681	-2.671	-2.661	-2.650	-2.638	-2.625	-2.612	-2.600	-2.586	-2.571	-2.556	-2.541	-2.526	-2.509	-2.492	-2.475	-2.456	-2.440	-2.421	-2.401	-2.382	-2.364	-2.344	-2.324	-2.304	-2.284	-2.264	-2.244	-2.222	-2.204	-2.182	-2.162	-2.142	-2.122	-2.104	-2.084	-2.065	-2.046	-2.027	-2.011	-1.994	-1.978	-1.961	-1.946	-1.931	-1.916	-1.904	-1.891	-1.880	-1.869	-1.858	-1.849	-1.840	-1.832	-1.826	-1.820	-1.815	-1.810	-1.809	-1.805	-1.804	-1.802	-1.804	-1.804	-1.806	-1.809	-1.812	-1.816	-1.821	-1.826	-1.832	-1.840	-1.846	-1.854	-1.862	-1.871	-1.880	-1.890	-1.900	-1.910	-1.920	-1.931	-1.941	-1.952	-1.962	-1.974	-1.985	-1.995	-2.006	-2.016	-2.026	-2.038	-2.046	-2.056	-2.066	-2.075	-2.085	-2.092	-2.101	-2.109	-2.116	-2.124	-2.129	-2.135	-2.141	-2.148	-2.152	-2.158	-2.160	-2.164	-2.168	-2.171	-2.174	-2.176	-2.178	-2.180	-2.181	-2.182	-2.184	-2.185	-2.186	-2.188	-2.188	-2.188	-2.188	-2.188	-2.188	-2.188	-2.186	-2.188	-2.186	-2.186	-2.186	-2.186	-2.186	-2.186	-2.188	-2.188	-2.188	-2.189	-2.190	-2.191	-2.192	-2.195	-2.196	-2.199	-2.201	-2.205	-2.208	-2.210	-2.214	-2.216	-2.221	-2.225	-2.230	-2.235	-2.240	-2.245	-2.251	-2.258	-2.264	-2.270	-2.278	-2.284	-2.291	-2.299	-2.308	-2.315	-2.322	-2.331	-2.340	-2.349	-2.358	-2.366	-2.376	-2.385	-2.395	-2.404	-2.414	-2.424	-2.432	-2.441	-2.450	-2.460	-2.469	-2.478	-2.485	-2.494	-2.502	-2.509	-2.516	-2.521	-2.529	-2.535	-2.539	-2.544	-2.546	-2.551	-2.554	-2.555	-2.556	-2.556	-2.555	-2.554	-2.552	-2.549	-2.545	-2.541	-2.534	-2.528	-2.520	-2.511	-2.502	-2.491	-2.479	-2.466	-2.452	-2.438	-2.422	-2.406	-2.388	-2.370	-2.350	-2.329	-2.308	-2.286	-2.264	-2.240	-2.215	-2.190	-2.165	-2.139	-2.112	-2.085	-2.056	-2.029	-2.000	-1.971	-1.942	-1.914	-1.882	-1.854	-1.822	-1.794	-1.764	-1.734	-1.702	-1.674	-1.645	-1.615	-1.586	-1.559	-1.530	-1.502	-1.474	-1.448	-1.421	-1.396	-1.370	-1.345	-1.322	-1.299	-1.276	-1.255	-1.232	-1.212	-1.192	-1.175	-1.158	-1.140	-1.125	-1.109	-1.096	-1.082	-1.071	-1.060	-1.049	-1.040	-1.031	-1.025	-1.018	-1.012	-1.008	-1.005	-1.002	-1.000	-0.999	-1.000	-1.000	-1.001	-1.005	-1.008	-1.012	-1.016	-1.022	-1.029	-1.035	-1.041	-1.050	-1.059	-1.068	-1.078	-1.086	-1.096	-1.106	-1.116	-1.128	-1.138	-1.149	-1.159	-1.170	-1.180	-1.191	-1.201	-1.210	-1.221	-1.231	-1.239	-1.248	-1.256	-1.264	-1.270	-1.276	-1.282	-1.288	-1.291	-1.296	-1.298	-1.300	-1.302	-1.302	-1.302	-1.301	-1.300	-1.298	-1.295	-1.291	-1.286	-1.280	-1.274	-1.268	-1.261	-1.252	-1.245	-1.236	-1.228	-1.218	-1.208	-1.196	-1.186	-1.176	-1.166	-1.154	-1.144	-1.132	-1.122	-1.111	-1.101	-1.091	-1.082	-1.072	-1.065	-1.056	-1.050	-1.042	-1.036	-1.032	-1.028	-1.024	-1.020	-1.018	-1.016	-1.016	-1.016	-1.018	-1.020	-1.024	-1.028	-1.032	-1.039	-1.046	-1.055	-1.064	-1.074	-1.085	-1.096	-1.109	-1.122	-1.138	-1.151	-1.168	-1.185	-1.201	-1.219	-1.238	-1.256	-1.275	-1.296	-1.315	-1.336	-1.358	-1.379	-1.400	-1.422	-1.444	-1.466	-1.489	-1.511	-1.534	-1.556	-1.579	-1.600	-1.624	-1.645	-1.668	-1.690	-1.711	-1.732	-1.752	-1.775	-1.795	-1.815	-1.835	-1.856	-1.875	-1.894	-1.912	-1.931	-1.949	-1.968	-1.984	-2.001	-2.018	-2.034	-2.049	-2.065	-2.079	-2.095	-2.109	-2.122	-2.136	-2.150	-2.162	-2.174	-2.188	-2.199	-2.210	-2.221	-2.231	-2.242	-2.252	-2.264	-2.271	-2.281	-2.291	-2.299	-2.309	-2.316	-2.325	-2.332	-2.340	-2.348	-2.355	-2.362	-2.369	-2.376	-2.382	-2.389	-2.395	-2.401	-2.406	-2.412	-2.419	-2.424	-2.429	-2.434	-2.439	-2.442	-2.449	-2.452	-2.456	-2.460	-2.464	-2.466	-2.469	-2.471	-2.474	-2.476	-2.478	-2.480	-2.480	-2.481	-2.481	-2.481	-2.482	-2.481	-2.481	-2.480	-2.479	-2.476	-2.475	-2.471	-2.469	-2.466	-2.462	-2.458	-2.455	-2.450	-2.445	-2.440	-2.436	-2.430	-2.425	-2.419	-2.414	-2.409	-2.402	-2.398	-2.391	-2.386	-2.381	-2.376	-2.371	-2.366	-2.361	-2.356	-2.352	-2.349	-2.345	-2.342	-2.340	-2.338	-2.336	-2.334	-2.334	-2.334	-2.334	-2.335	-2.336	-2.339	-2.341	-2.346	-2.349	-2.354	-2.359	-2.365	-2.371	-2.379	-2.385	-2.394	-2.402	-2.411	-2.420	-2.430	-2.440	-2.451	-2.460	-2.472	-2.484	-2.495	-2.508	-2.519	-2.531	-2.544	-2.556	-2.569	-2.581	-2.595	-2.606	-2.619	-2.631	-2.644	-2.656	-2.669	-2.680	-2.692	-2.704	-2.715	-2.728	-2.738	-2.749	-2.760	-2.771	-2.780	-2.792	-2.802	-2.811	-2.821	-2.830	-2.840	-2.849	-2.859	-2.866	-2.876	-2.885	-2.894	-2.900	-2.909	-2.916	-2.925	-2.932	-2.940	-2.946	-2.955	-2.961	-2.969	-2.975	-2.982	-2.989	-2.995	-3.001	-3.008	-3.012	-3.019	-3.024	-3.029	-3.034	-3.038	-3.042	-3.046	-3.050	-3.054	-3.058	-3.059	-3.061	-3.062	-3.064	-3.065	-3.066	-3.066	-3.066	-3.065	-3.062	-3.061	-3.060	-3.056	-3.054	-3.050	-3.045	-3.041	-3.036	-3.029	-3.024	-3.016	-3.010	-3.002	-2.995	-2.986	-2.976	-2.968	-2.958	-2.948	-2.938	-2.928	-2.916	-2.905	-2.894	-2.882	-2.870	-2.859	-2.846	-2.835	-2.822	-2.810	-2.799	-2.786	-2.774	-2.761	-2.749	-2.738	-2.725	-2.712	-2.701	-2.688	-2.676	-2.665	-2.652	-2.641	-2.630	-2.619	-2.608	-2.596	-2.586	-2.575	-2.565	-2.555	-2.544	-2.534	-2.525	-2.515	-2.505	-2.496	-2.486	-2.478	-2.469	-2.460	-2.451	-2.444	-2.435	-2.426	-2.419	-2.412	-2.404	-2.398	-2.389	-2.381	-2.375	-2.368	-2.361	-2.355	-2.349	-2.341	-2.336	-2.330	-2.325	-2.320	-2.314	-2.309	-2.305	-2.300	-2.295	-2.292	-2.288	-2.285	-2.281	-2.279	-2.278	-2.274	-2.272	-2.271	-2.270	-2.270	-2.269	-2.269	-2.270	-2.271	-2.272	-2.274	-2.275	-2.278	-2.281	-2.284	-2.289	-2.294	-2.298	-2.304	-2.309	-2.314	-2.321	-2.328	-2.334	-2.341	-2.349	-2.358	-2.365	-2.374	-2.381	-2.391	-2.401	-2.410	-2.419	-2.429	-2.439	-2.449	-2.459	-2.469	-2.479	-2.488	-2.499	-2.508	-2.518	-2.528	-2.538	-2.548	-2.556	-2.566	-2.576	-2.585	-2.594	-2.601	-2.610	-2.619	-2.626	-2.634	-2.641	-2.648	-2.656	-2.662	-2.669	-2.674	-2.680	-2.686	-2.692	-2.698	-2.704	-2.708	-2.714	-2.718	-2.721	-2.728	-2.731	-2.735	-2.740	-2.744	-2.748	-2.751	-2.755	-2.758	-2.761	-2.765	-2.768	-2.771	-2.774	-2.776	-2.779	-2.781	-2.784	-2.788	-2.789	-2.791	-2.794	-2.795	-2.798	-2.799	-2.800	-2.800	-2.801	-2.801	-2.802	-2.801	-2.801	-2.799	-2.798	-2.795	-2.792	-2.789	-2.785	-2.780	-2.775	-2.769	-2.761	-2.754	-2.746	-2.736	-2.726	-2.716	-2.705	-2.694	-2.680	-2.668	-2.652	-2.636	-2.621	-2.604	-2.586	-2.568	-2.550	-2.529	-2.509	-2.486	-2.465	-2.442	-2.419	-2.396	-2.371	-2.346	-2.320	-2.296	-2.270	-2.244	-2.218	-2.190	-2.164	-2.139	-2.111	-2.084	-2.059	-2.033	-2.007	-1.981	-1.958	-1.931	-1.908	-1.884	-1.861	-1.840	-1.818	-1.798	-1.778	-1.759	-1.741	-1.724	-1.706	-1.691	-1.676	-1.662	-1.650	-1.638	-1.626	-1.616	-1.608	-1.600	-1.592	-1.586	-1.581	-1.576	-1.574	-1.570	-1.569	-1.568	-1.568	-1.568	-1.569	-1.570	-1.572	-1.575	-1.579	-1.581	-1.588	-1.591	-1.596	-1.601	-1.608	-1.614	-1.619	-1.625	-1.631	-1.639	-1.644	-1.651	-1.659	-1.665	-1.671	-1.679	-1.685	-1.692	-1.699	-1.706	-1.712	-1.720	-1.726	-1.734	-1.739	-1.745	-1.751	-1.758	-1.765	-1.771	-1.779	-1.784	-1.791	-1.798	-1.805	-1.812	-1.819	-1.826	-1.834	-1.841	-1.848	-1.855	-1.862	-1.870	-1.879	-1.886	-1.895	-1.902	-1.911	-1.920	-1.928	-1.938	-1.945	-1.955	-1.965	-1.974	-1.984	-1.994	-2.004	-2.014	-2.024	-2.036	-2.046	-2.058	-2.068	-2.079	-2.090	-2.101	-2.112	-2.124	-2.135	-2.146	-2.158	-2.169	-2.180	-2.192	-2.204	-2.215	-2.226	-2.238	-2.249	-2.259	-2.271	-2.282	-2.294	-2.305	-2.316	-2.328	-2.340	-2.351	-2.362	-2.374	-2.385	-2.396	-2.408	-2.419	-2.430	-2.441	-2.452	-2.464	-2.475	-2.486	-2.498	-2.508	-2.519	-2.530	-2.540	-2.551	-2.561	-2.572	-2.582	-2.592	-2.601	-2.611	-2.621	-2.630	-2.640	-2.649	-2.658	-2.664	-2.672	-2.680	-2.686	-2.694	-2.699	-2.706	-2.710	-2.715	-2.719	-2.722	-2.725	-2.729	-2.730	-2.731	-2.732	-2.732	-2.732	-2.732	-2.730	-2.729	-2.726	-2.722	-2.720	-2.715	-2.711	-2.705	-2.700	-2.694	-2.689	-2.680	-2.674	-2.666	-2.660	-2.651	-2.644	-2.635	-2.626	-2.619	-2.610	-2.602	-2.594	-2.586	-2.579	-2.571	-2.564	-2.556	-2.550	-2.545	-2.539	-2.534	-2.530	-2.526	-2.522	-2.520	-2.519	-2.518	-2.518	-2.518	-2.519	-2.520	-2.524	-2.528	-2.532	-2.539	-2.545	-2.552	-2.561	-2.571	-2.581	-2.592	-2.605	-2.618	-2.631	-2.648	-2.662	-2.679	-2.696	-2.715	-2.732	-2.751	-2.771	-2.791	-2.812	-2.835	-2.856	-2.879	-2.901	-2.922	-2.946	-2.970	-2.994	-3.018	-3.041	-3.065	-3.089	-3.111	-3.135	-3.159	-3.181	-3.202	-3.226	-3.248	-3.270	-3.290	-3.310	-3.331	-3.350	-3.369	-3.386	-3.405	-3.420	-3.436	-3.451	-3.466	-3.479	-3.491	-3.504	-3.515	-3.525	-3.534	-3.542	-3.550	-3.556	-3.562	-3.568	-3.571	-3.574	-3.576	-3.578	-3.579	-3.579	-3.578	-3.575	-3.572	-3.569	-3.565	-3.560	-3.555	-3.549	-3.542	-3.535	-3.528	-3.519	-3.510	-3.501	-3.492	-3.482	-3.471	-3.461	-3.450	-3.439	-3.428	-3.416	-3.405	-3.394	-3.381	-3.370	-3.358	-3.345	-3.332	-3.321	-3.310	-3.298	-3.286	-3.276	-3.265	-3.252	-3.242	-3.232	-3.221	-3.212	-3.201	-3.192	-3.184	-3.174	-3.165	-3.156	-3.148	-3.140	-3.131	-3.124	-3.115	-3.109	-3.100	-3.094	-3.086	-3.080	-3.071	-3.065	-3.058	-3.050	-3.042	-3.036	-3.029	-3.020	-3.012	-3.004	-2.996	-2.986	-2.978	-2.969	-2.959	-2.948	-2.936	-2.925	-2.912	-2.900	-2.886	-2.872	-2.858	-2.844	-2.828	-2.810	-2.794	-2.776	-2.758	-2.738	-2.716	-2.696	-2.675	-2.652	-2.630	-2.606	-2.582	-2.558	-2.532	-2.508	-2.480	-2.454	-2.428	-2.400	-2.372	-2.342	-2.315	-2.285	-2.258	-2.228	-2.199	-2.169	-2.140	-2.111	-2.082	-2.054	-2.025	-1.998	-1.969	-1.941	-1.915	-1.888	-1.861	-1.836	-1.810	-1.786	-1.762	-1.740	-1.719	-1.698	-1.678	-1.659	-1.640	-1.622	-1.605	-1.590	-1.575	-1.562	-1.550	-1.539	-1.529	-1.519	-1.510	-1.504	-1.498	-1.494	-1.489	-1.486	-1.485	-1.484	-1.484	-1.486	-1.489	-1.491	-1.496	-1.500	-1.505	-1.512	-1.519	-1.528	-1.536	-1.545	-1.555	-1.566	-1.576	-1.589	-1.600	-1.614	-1.626	-1.639	-1.652	-1.666	-1.681	-1.695	-1.709	-1.724	-1.739	-1.752	-1.768	-1.781	-1.795	-1.810	-1.824	-1.838	-1.851	-1.864	-1.876	-1.889	-1.901	-1.912	-1.922	-1.932	-1.942	-1.951	-1.960	-1.968	-1.976	-1.982	-1.989	-1.994	-1.999	-2.004	-2.007	-2.009	-2.010	-2.011	-2.011	-2.011	-2.009	-2.006	-2.004	-1.999	-1.995	-1.989	-1.981	-1.975	-1.966	-1.958	-1.949	-1.939	-1.928	-1.916	-1.904	-1.890	-1.878	-1.864	-1.848	-1.832	-1.818	-1.801	-1.785	-1.768	-1.750	-1.732	-1.714	-1.696	-1.678	-1.658	-1.640	-1.620	-1.601	-1.582	-1.562	-1.544	-1.525	-1.505	-1.488	-1.468	-1.449	-1.431	-1.414	-1.396	-1.378	-1.361	-1.344	-1.328	-1.311	-1.295	-1.280	-1.265	-1.250	-1.236	-1.222	-1.210	-1.198	-1.184	-1.172	-1.160	-1.150	-1.139	-1.128	-1.119	-1.109	-1.100	-1.090	-1.081	-1.072	-1.065	-1.058	-1.049	-1.042	-1.035	-1.029	-1.022	-1.015	-1.010	-1.004	-0.998	-0.991	-0.986	-0.980	-0.974	-0.968	-0.962	-0.956	-0.951	-0.945	-0.940	-0.932	-0.928	-0.921	-0.916	-0.910	-0.904	-0.898	-0.891	-0.885	-0.878	-0.871	-0.866	-0.859	-0.852	-0.845	-0.840	-0.831	-0.825	-0.819	-0.812	-0.805	-0.799	-0.792	-0.786	-0.780	-0.774	-0.768	-0.762	-0.756	-0.750	-0.745	-0.741	-0.735	-0.731	-0.728	-0.722	-0.719	-0.716	-0.712	-0.710	-0.709	-0.705	-0.704	-0.702	-0.701	-0.700	-0.700	-0.700	-0.700	-0.700	-0.701	-0.701	-0.704	-0.705	-0.708	-0.710	-0.714	-0.716	-0.720	-0.725	-0.728	-0.732	-0.738	-0.742	-0.749	-0.755	-0.762	-0.769	-0.776	-0.782	-0.791	-0.799	-0.808	-0.818	-0.826	-0.836	-0.846	-0.858	-0.868	-0.879	-0.890	-0.902	-0.916	-0.928	-0.942	-0.956	-0.970	-0.985	-1.000	-1.015	-1.032	-1.049	-1.065	-1.082	-1.100	-1.119	-1.136	-1.156	-1.175	-1.195	-1.215	-1.236	-1.256	-1.278	-1.298	-1.319	-1.340	-1.361	-1.384	-1.404	-1.426	-1.448	-1.469	-1.490	-1.512	-1.532	-1.555	-1.575	-1.596	-1.618	-1.636	-1.656	-1.675	-1.694	-1.712	-1.729	-1.746	-1.762	-1.780	-1.795	-1.810	-1.824	-1.836	-1.849	-1.860	-1.871	-1.882	-1.891	-1.900	-1.908	-1.916	-1.922	-1.929	-1.934	-1.938	-1.941	-1.944	-1.948	-1.949	-1.951	-1.951	-1.951	-1.951	-1.950	-1.950	-1.949	-1.946	-1.945	-1.942	-1.940	-1.938	-1.935	-1.932	-1.931	-1.928	-1.926	-1.924	-1.921	-1.921	-1.919	-1.918	-1.918	-1.916	-1.916	-1.918	-1.919	-1.920	-1.921	-1.925	-1.928	-1.931	-1.935	-1.941	-1.945	-1.951	-1.958	-1.964	-1.972	-1.980	-1.989	-1.998	-2.006	-2.016	-2.025	-2.036	-2.046	-2.058	-2.069	-2.079	-2.090	-2.101	-2.114	-2.124	-2.135	-2.146	-2.156	-2.168	-2.176	-2.186	-2.195	-2.204	-2.212	-2.220	-2.228	-2.234	-2.240	-2.246	-2.250	-2.255	-2.259	-2.261	-2.262	-2.264	-2.265	-2.264	-2.262	-2.260	-2.258	-2.254	-2.250	-2.244	-2.239	-2.232	-2.226	-2.218	-2.210	-2.201	-2.192	-2.184	-2.174	-2.164	-2.154	-2.142	-2.131	-2.121	-2.111	-2.100	-2.089	-2.080	-2.069	-2.059	-2.049	-2.040	-2.031	-2.022	-2.015	-2.009	-2.001	-1.995	-1.990	-1.985	-1.981	-1.978	-1.976	-1.974	-1.974	-1.974	-1.975	-1.976	-1.979	-1.984	-1.988	-1.992	-1.999	-2.006	-2.015	-2.022	-2.033	-2.042	-2.054	-2.065	-2.078	-2.090	-2.104	-2.118	-2.132	-2.148	-2.164	-2.180	-2.196	-2.212	-2.230	-2.249	-2.265	-2.284	-2.302	-2.321	-2.340	-2.359	-2.376	-2.396	-2.415	-2.435	-2.454	-2.474	-2.491	-2.511	-2.530	-2.549	-2.569	-2.588	-2.606	-2.624	-2.642	-2.661	-2.679	-2.696	-2.714	-2.731	-2.749	-2.766	-2.784	-2.800	-2.816	-2.834	-2.850	-2.865	-2.881	-2.896	-2.912	-2.928	-2.942	-2.956	-2.971	-2.986	-3.000	-3.015	-3.029	-3.044	-3.058	-3.071	-3.085	-3.099	-3.112	-3.126	-3.140	-3.154	-3.166	-3.181	-3.194	-3.209	-3.221	-3.235	-3.250	-3.264	-3.276	-3.290	-3.305	-3.320	-3.334	-3.349	-3.364	-3.378	-3.394	-3.409	-3.424	-3.440	-3.455	-3.470	-3.486	-3.502	-3.519	-3.535	-3.551	-3.568	-3.584	-3.600	-3.616	-3.634	-3.650	-3.666	-3.681	-3.698	-3.714	-3.730	-3.745	-3.760	-3.775	-3.789	-3.804	-3.818	-3.830	-3.844	-3.856	-3.868	-3.879	-3.889	-3.899	-3.909	-3.919	-3.926	-3.932	-3.940	-3.946	-3.950	-3.955	-3.959	-3.960	-3.961	-3.962	-3.962	-3.961	-3.958	-3.956	-3.951	-3.945	-3.939	-3.932	-3.924	-3.915	-3.905	-3.894	-3.882	-3.869	-3.855	-3.840	-3.825	-3.809	-3.791	-3.774	-3.754	-3.735	-3.715	-3.694	-3.672	-3.651	-3.629	-3.606	-3.584	-3.560	-3.538	-3.512	-3.488	-3.464	-3.439	-3.414	-3.389	-3.365	-3.340	-3.316	-3.292	-3.269	-3.246	-3.222	-3.200	-3.180	-3.158	-3.138	-3.116	-3.098	-3.080	-3.061	-3.044	-3.029	-3.012	-2.999	-2.985	-2.972	-2.961	-2.951	-2.942	-2.934	-2.925	-2.919	-2.914	-2.910	-2.906	-2.904	-2.902	-2.901	-2.902	-2.904	-2.906	-2.909	-2.912	-2.916	-2.922	-2.928	-2.935	-2.941	-2.949	-2.956	-2.965	-2.974	-2.982	-2.991	-3.001	-3.010	-3.020	-3.030	-3.038	-3.048	-3.056	-3.065	-3.074	-3.081	-3.089	-3.096	-3.102	-3.109	-3.115	-3.120	-3.125	-3.129	-3.132	-3.135	-3.136	-3.139	-3.139	-3.139	-3.138	-3.138	-3.135	-3.132	-3.129	-3.125	-3.121	-3.116	-3.110	-3.102	-3.096	-3.089	-3.081	-3.074	-3.064	-3.055	-3.045	-3.035	-3.026	-3.014	-3.004	-2.992	-2.982	-2.971	-2.960	-2.948	-2.936	-2.925	-2.914	-2.901	-2.889	-2.878	-2.866	-2.855	-2.842	-2.831	-2.821	-2.810	-2.799	-2.789	-2.778	-2.768	-2.759	-2.749	-2.740	-2.730	-2.721	-2.712	-2.704	-2.696	-2.689	-2.681	-2.675	-2.668	-2.661	-2.655	-2.650	-2.645	-2.640	-2.636	-2.631	-2.628	-2.624	-2.620	-2.618	-2.615	-2.612	-2.611	-2.609	-2.609	-2.608	-2.608	-2.606	-2.606	-2.608	-2.608	-2.609	-2.610	-2.611	-2.612	-2.615	-2.616	-2.619	-2.621	-2.625	-2.626	-2.630	-2.632	-2.636	-2.639	-2.641	-2.645	-2.649	-2.651	-2.655	-2.658	-2.661	-2.665	-2.668	-2.670	-2.672	-2.675	-2.679	-2.681	-2.682	-2.685	-2.688	-2.689	-2.691	-2.694	-2.694	-2.696	-2.698	-2.699	-2.699	-2.700	-2.701	-2.701	-2.702	-2.702	-2.701	-2.702	-2.702	-2.701	-2.701	-2.701	-2.699	-2.699	-2.699	-2.698	-2.696	-2.695	-2.694	-2.692	-2.691	-2.690	-2.689	-2.686	-2.686	-2.685	-2.684	-2.682	-2.681	-2.680	-2.679	-2.678	-2.678	-2.676	-2.676	-2.675	-2.675	-2.675	-2.675	-2.675	-2.675	-2.676	-2.676	-2.678	-2.679	-2.680	-2.682	-2.685	-2.688	-2.690	-2.692	-2.696	-2.701	-2.705	-2.709	-2.714	-2.719	-2.725	-2.731	-2.738	-2.745	-2.752	-2.760	-2.769	-2.779	-2.788	-2.798	-2.808	-2.820	-2.831	-2.842	-2.855	-2.868	-2.881	-2.895	-2.909	-2.924	-2.938	-2.954	-2.969	-2.985	-3.002	-3.019	-3.036	-3.052	-3.071	-3.089	-3.108	-3.125	-3.144	-3.164	-3.182	-3.200	-3.219	-3.238	-3.256	-3.275	-3.294	-3.312	-3.330	-3.349	-3.366	-3.385	-3.402	-3.419	-3.435	-3.451	-3.468	-3.482	-3.498	-3.514	-3.526	-3.540	-3.554	-3.566	-3.579	-3.590	-3.600	-3.611	-3.621	-3.631	-3.639	-3.648	-3.655	-3.662	-3.669	-3.674	-3.680	-3.685	-3.690	-3.694	-3.698	-3.701	-3.705	-3.708	-3.709	-3.711	-3.712	-3.714	-3.716	-3.716	-3.718	-3.716	-3.718	-3.716	-3.718	-3.718	-3.718	-3.718	-3.718	-3.718	-3.718	-3.718	-3.719	-3.719	-3.719	-3.720	-3.720	-3.720	-3.722	-3.724	-3.725	-3.728	-3.729	-3.731	-3.732	-3.735	-3.739	-3.741	-3.744	-3.746	-3.750	-3.754	-3.756	-3.760	-3.764	-3.766	-3.770	-3.775	-3.778	-3.781	-3.784	-3.788	-3.790	-3.792	-3.796	-3.799	-3.801	-3.804	-3.805	-3.808	-3.809	-3.810	-3.811	-3.811	-3.812	-3.812	-3.811	-3.810	-3.809	-3.808	-3.805	-3.804	-3.801	-3.798	-3.795	-3.791	-3.786	-3.782	-3.778	-3.774	-3.768	-3.762	-3.756	-3.750	-3.744	-3.738	-3.730	-3.724	-3.716	-3.709	-3.701	-3.695	-3.688	-3.679	-3.671	-3.664	-3.655	-3.648	-3.639	-3.630	-3.621	-3.615	-3.606	-3.598	-3.589	-3.582	-3.574	-3.566	-3.558	-3.550	-3.542	-3.535	-3.526	-3.520	-3.511	-3.505	-3.496	-3.490	-3.482	-3.475	-3.469	-3.461	-3.454	-3.448	-3.440	-3.434	-3.426	-3.420	-3.415	-3.408	-3.400	-3.394	-3.389	-3.382	-3.375	-3.369	-3.364	-3.356	-3.351	-3.345	-3.340	-3.334	-3.328	-3.321	-3.315	-3.310	-3.305	-3.299	-3.292	-3.288	-3.281	-3.276	-3.271	-3.265	-3.260	-3.255	-3.249	-3.244	-3.239	-3.234	-3.228	-3.222	-3.216	-3.211	-3.205	-3.199	-3.194	-3.189	-3.181	-3.175	-3.169	-3.161	-3.155	-3.149	-3.140	-3.132	-3.125	-3.118	-3.110	-3.101	-3.092	-3.085	-3.076	-3.068	-3.058	-3.048	-3.038	-3.028	-3.019	-3.008	-2.996	-2.986	-2.975	-2.965	-2.954	-2.942	-2.932	-2.921	-2.910	-2.899	-2.888	-2.876	-2.865	-2.855	-2.846	-2.835	-2.825	-2.816	-2.806	-2.798	-2.790	-2.781	-2.775	-2.769	-2.764	-2.758	-2.752	-2.749	-2.745	-2.744	-2.741	-2.741	-2.740	-2.741	-2.742	-2.745	-2.746	-2.750	-2.755	-2.760	-2.765	-2.772	-2.780	-2.786	-2.795	-2.804	-2.814	-2.824	-2.835	-2.845	-2.858	-2.869	-2.881	-2.894	-2.906	-2.919	-2.932	-2.945	-2.958	-2.970	-2.982	-2.995	-3.006	-3.019	-3.030	-3.041	-3.051	-3.064	-3.072	-3.082	-3.091	-3.099	-3.108	-3.114	-3.121	-3.126	-3.131	-3.136	-3.139	-3.142	-3.145	-3.146	-3.148	-3.148	-3.148	-3.145	-3.142	-3.140	-3.136	-3.131	-3.126	-3.120	-3.115	-3.108	-3.101	-3.092	-3.084	-3.075	-3.065	-3.055	-3.044	-3.031	-3.020	-3.008	-2.995	-2.981	-2.968	-2.954	-2.940	-2.925	-2.910	-2.895	-2.879	-2.862	-2.846	-2.830	-2.814	-2.796	-2.779	-2.761	-2.744	-2.726	-2.708	-2.690	-2.670	-2.651	-2.634	-2.614	-2.595	-2.576	-2.555	-2.535	-2.516	-2.496	-2.476	-2.456	-2.436	-2.415	-2.396	-2.376	-2.355	-2.335	-2.315	-2.298	-2.278	-2.258	-2.238	-2.219	-2.200	-2.181	-2.162	-2.145	-2.129	-2.111	-2.095	-2.079	-2.062	-2.047	-2.033	-2.018	-2.004	-1.990	-1.978	-1.965	-1.951	-1.940	-1.929	-1.919	-1.909	-1.900	-1.890	-1.881	-1.874	-1.865	-1.858	-1.851	-1.844	-1.838	-1.831	-1.826	-1.820	-1.814	-1.810	-1.805	-1.800	-1.794	-1.790	-1.785	-1.781	-1.775	-1.771	-1.765	-1.760	-1.755	-1.750	-1.744	-1.738	-1.730	-1.725	-1.719	-1.711	-1.705	-1.698	-1.689	-1.681	-1.675	-1.666	-1.659	-1.649	-1.641	-1.632	-1.624	-1.615	-1.606	-1.598	-1.589	-1.580	-1.571	-1.564	-1.555	-1.546	-1.539	-1.531	-1.525	-1.518	-1.511	-1.506	-1.501	-1.498	-1.494	-1.490	-1.488	-1.488	-1.485	-1.486	-1.486	-1.489	-1.492	-1.496	-1.500	-1.505	-1.511	-1.520	-1.529	-1.538	-1.549	-1.561	-1.574	-1.586	-1.601	-1.616	-1.631	-1.649	-1.668	-1.686	-1.706	-1.726	-1.748	-1.769	-1.791	-1.814	-1.838	-1.861	-1.885	-1.909	-1.935	-1.960	-1.985	-2.011	-2.036	-2.061	-2.088	-2.112	-2.139	-2.164	-2.188	-2.214	-2.238	-2.261	-2.285	-2.309	-2.332	-2.355	-2.378	-2.399	-2.419	-2.439	-2.459	-2.479	-2.496	-2.515	-2.531	-2.546	-2.562	-2.578	-2.591	-2.602	-2.616	-2.628	-2.639	-2.649	-2.659	-2.668	-2.675	-2.682	-2.690	-2.695	-2.701	-2.706	-2.709	-2.712	-2.716	-2.719	-2.720	-2.722	-2.722	-2.724	-2.724	-2.722	-2.722	-2.722	-2.720	-2.719	-2.718	-2.715	-2.714	-2.711	-2.709	-2.706	-2.702	-2.700	-2.699	-2.696	-2.694	-2.692	-2.691	-2.689	-2.686	-2.686	-2.686	-2.685	-2.685	-2.686	-2.686	-2.688	-2.690	-2.692	-2.695	-2.698	-2.701	-2.708	-2.712	-2.718	-2.725	-2.731	-2.739	-2.749	-2.756	-2.766	-2.778	-2.789	-2.801	-2.814	-2.826	-2.841	-2.856	-2.870	-2.885	-2.902	-2.918	-2.935	-2.952	-2.970	-2.989	-3.005	-3.024	-3.042	-3.060	-3.079	-3.098	-3.115	-3.134	-3.151	-3.169	-3.186	-3.202	-3.220	-3.235	-3.251	-3.266	-3.280	-3.292	-3.306	-3.316	-3.329	-3.338	-3.346	-3.355	-3.361	-3.369	-3.372	-3.376	-3.379	-3.380	-3.381	-3.381	-3.378	-3.376	-3.371	-3.366	-3.360	-3.352	-3.344	-3.335	-3.325	-3.314	-3.300	-3.288	-3.274	-3.258	-3.242	-3.226	-3.209	-3.191	-3.174	-3.154	-3.135	-3.116	-3.095	-3.076	-3.055	-3.035	-3.015	-2.994	-2.974	-2.954	-2.934	-2.914	-2.895	-2.875	-2.858	-2.839	-2.822	-2.805	-2.789	-2.772	-2.759	-2.744	-2.730	-2.719	-2.708	-2.696	-2.686	-2.676	-2.669	-2.662	-2.655	-2.650	-2.646	-2.644	-2.640	-2.639	-2.639	-2.639	-2.640	-2.641	-2.644	-2.648	-2.652	-2.658	-2.662	-2.670	-2.676	-2.685	-2.692	-2.702	-2.711	-2.721	-2.731	-2.742	-2.752	-2.762	-2.775	-2.785	-2.798	-2.808	-2.820	-2.830	-2.841	-2.852	-2.862	-2.874	-2.884	-2.892	-2.902	-2.911	-2.920	-2.928	-2.936	-2.942	-2.949	-2.955	-2.960	-2.965	-2.969	-2.971	-2.974	-2.976	-2.979	-2.979	-2.979	-2.979	-2.979	-2.978	-2.975	-2.971	-2.970	-2.966	-2.962	-2.956	-2.952	-2.948	-2.942	-2.936	-2.929	-2.922	-2.916	-2.910	-2.902	-2.895	-2.889	-2.881	-2.874	-2.866	-2.859	-2.851	-2.845	-2.839	-2.831	-2.825	-2.819	-2.812	-2.808	-2.801	-2.796	-2.790	-2.786	-2.781	-2.776	-2.772	-2.769	-2.766	-2.764	-2.760	-2.759	-2.756	-2.755	-2.754	-2.752	-2.752	-2.751	-2.750	-2.751	-2.750	-2.751	-2.752	-2.752	-2.754	-2.755	-2.755	-2.758	-2.759	-2.760	-2.761	-2.762	-2.766	-2.768	-2.769	-2.771	-2.771	-2.774	-2.776	-2.778	-2.779	-2.780	-2.781	-2.782	-2.784	-2.785	-2.785	-2.786	-2.786	-2.786	-2.786	-2.786	-2.785	-2.785	-2.784	-2.782	-2.781	-2.780	-2.778	-2.775	-2.772	-2.770	-2.766	-2.762	-2.759	-2.755	-2.750	-2.745	-2.740	-2.734	-2.728	-2.720	-2.714	-2.705	-2.699	-2.690	-2.681	-2.671	-2.662	-2.654	-2.642	-2.632	-2.621	-2.610	-2.598	-2.586	-2.574	-2.561	-2.549	-2.535	-2.522	-2.508	-2.495	-2.480	-2.468	-2.454	-2.439	-2.425	-2.410	-2.396	-2.382	-2.369	-2.354	-2.340	-2.326	-2.312	-2.299	-2.286	-2.272	-2.260	-2.248	-2.236	-2.225	-2.212	-2.202	-2.191	-2.181	-2.171	-2.161	-2.152	-2.145	-2.136	-2.130	-2.122	-2.116	-2.111	-2.106	-2.101	-2.096	-2.092	-2.090	-2.088	-2.085	-2.082	-2.082	-2.082	-2.081	-2.082	-2.084	-2.085	-2.086	-2.088	-2.091	-2.094	-2.098	-2.100	-2.104	-2.108	-2.111	-2.116	-2.120	-2.125	-2.130	-2.134	-2.139	-2.144	-2.149	-2.151	-2.156	-2.161	-2.165	-2.168	-2.171	-2.175	-2.178	-2.181	-2.181	-2.184	-2.184	-2.185	-2.185	-2.185	-2.184	-2.181	-2.179	-2.176	-2.172	-2.169	-2.164	-2.159	-2.152	-2.145	-2.138	-2.129	-2.120	-2.110	-2.099	-2.088	-2.075	-2.062	-2.049	-2.035	-2.020	-2.005	-1.989	-1.972	-1.956	-1.939	-1.921	-1.901	-1.882	-1.865	-1.844	-1.825	-1.805	-1.785	-1.764	-1.744	-1.722	-1.702	-1.681	-1.661	-1.641	-1.620	-1.599	-1.579	-1.560	-1.540	-1.520	-1.501	-1.482	-1.462	-1.446	-1.429	-1.411	-1.395	-1.379	-1.364	-1.349	-1.334	-1.320	-1.306	-1.294	-1.282	-1.270	-1.260	-1.249	-1.239	-1.230	-1.221	-1.214	-1.206	-1.200	-1.192	-1.188	-1.182	-1.179	-1.175	-1.172	-1.170	-1.168	-1.166	-1.165	-1.165	-1.165	-1.166	-1.166	-1.168	-1.170	-1.171	-1.174	-1.179	-1.181	-1.185	-1.190	-1.194	-1.199	-1.205	-1.211	-1.218	-1.224	-1.230	-1.236	-1.244	-1.251	-1.259	-1.268	-1.275	-1.284	-1.291	-1.300	-1.309	-1.318	-1.328	-1.336	-1.345	-1.355	-1.364	-1.374	-1.382	-1.392	-1.401	-1.412	-1.421	-1.430	-1.440	-1.450	-1.459	-1.470	-1.479	-1.486	-1.496	-1.506	-1.515	-1.524	-1.532	-1.541	-1.551	-1.560	-1.569	-1.576	-1.585	-1.594	-1.604	-1.611	-1.620	-1.629	-1.638	-1.648	-1.656	-1.665	-1.675	-1.684	-1.694	-1.704	-1.712	-1.724	-1.734	-1.744	-1.755	-1.766	-1.778	-1.789	-1.801	-1.812	-1.824	-1.836	-1.849	-1.861	-1.875	-1.889	-1.901	-1.914	-1.928	-1.941	-1.954	-1.969	-1.981	-1.994	-2.006	-2.019	-2.033	-2.044	-2.055	-2.066	-2.078	-2.088	-2.098	-2.108	-2.116	-2.125	-2.132	-2.140	-2.146	-2.152	-2.158	-2.160	-2.165	-2.168	-2.169	-2.170	-2.170	-2.170	-2.169	-2.166	-2.164	-2.160	-2.155	-2.150	-2.144	-2.138	-2.130	-2.122	-2.114	-2.105	-2.095	-2.086	-2.076	-2.065	-2.055	-2.044	-2.033	-2.022	-2.011	-2.000	-1.989	-1.978	-1.968	-1.958	-1.946	-1.936	-1.926	-1.918	-1.909	-1.900	-1.894	-1.886	-1.880	-1.874	-1.868	-1.864	-1.859	-1.855	-1.854	-1.851	-1.850	-1.849	-1.849	-1.850	-1.850	-1.852	-1.854	-1.859	-1.861	-1.866	-1.869	-1.875	-1.880	-1.888	-1.894	-1.900	-1.909	-1.916	-1.924	-1.932	-1.941	-1.950	-1.959	-1.968	-1.978	-1.986	-1.996	-2.005	-2.016	-2.025	-2.035	-2.045	-2.055	-2.065	-2.074	-2.084	-2.094	-2.102	-2.111	-2.121	-2.129	-2.138	-2.146	-2.152	-2.160	-2.169	-2.175	-2.182	-2.188	-2.195	-2.200	-2.206	-2.210	-2.215	-2.219	-2.224	-2.226	-2.229	-2.232	-2.235	-2.236	-2.238	-2.238	-2.238	-2.238	-2.236	-2.235	-2.234	-2.231	-2.229	-2.226	-2.222	-2.218	-2.214	-2.209	-2.204	-2.198	-2.191	-2.185	-2.178	-2.171	-2.164	-2.156	-2.149	-2.140	-2.131	-2.124	-2.114	-2.106	-2.098	-2.088	-2.079	-2.069	-2.061	-2.051	-2.042	-2.034	-2.025	-2.015	-2.007	-1.999	-1.991	-1.982	-1.975	-1.968	-1.960	-1.952	-1.946	-1.939	-1.932	-1.926	-1.920	-1.915	-1.910	-1.905	-1.900	-1.895	-1.890	-1.886	-1.881	-1.878	-1.872	-1.869	-1.865	-1.861	-1.859	-1.855	-1.851	-1.849	-1.845	-1.841	-1.839	-1.836	-1.831	-1.829	-1.826	-1.822	-1.819	-1.816	-1.812	-1.809	-1.805	-1.802	-1.798	-1.794	-1.790	-1.786	-1.782	-1.778	-1.774	-1.769	-1.765	-1.760	-1.756	-1.751	-1.748	-1.741	-1.738	-1.731	-1.728	-1.721	-1.716	-1.710	-1.704	-1.698	-1.691	-1.685	-1.679	-1.671	-1.662	-1.655	-1.648	-1.639	-1.629	-1.620	-1.610	-1.599	-1.588	-1.576	-1.564	-1.552	-1.539	-1.525	-1.511	-1.496	-1.482	-1.465	-1.450	-1.432	-1.416	-1.398	-1.379	-1.361	-1.341	-1.321	-1.301	-1.281	-1.260	-1.238	-1.216	-1.194	-1.172	-1.150	-1.128	-1.106	-1.084	-1.061	-1.040	-1.018	-0.996	-0.975	-0.952	-0.932	-0.912	-0.892	-0.874	-0.855	-0.836	-0.819	-0.802	-0.786	-0.770	-0.756	-0.742	-0.730	-0.718	-0.706	-0.695	-0.685	-0.678	-0.668	-0.660	-0.654	-0.648	-0.641	-0.636	-0.634	-0.630	-0.626	-0.624	-0.621	-0.619	-0.618	-0.616	-0.616	-0.615	-0.614	-0.614	-0.614	-0.612	-0.612	-0.611	-0.610	-0.609	-0.606	-0.605	-0.604	-0.601	-0.598	-0.594	-0.590	-0.586	-0.581	-0.576	-0.571	-0.565	-0.558	-0.550	-0.544	-0.535	-0.528	-0.518	-0.509	-0.499	-0.489	-0.479	-0.466	-0.456	-0.444	-0.432	-0.420	-0.409	-0.396	-0.384	-0.372	-0.360	-0.348	-0.335	-0.322	-0.310	-0.299	-0.286	-0.275	-0.264	-0.252	-0.241	-0.230	-0.220	-0.209	-0.198	-0.188	-0.178	-0.168	-0.158	-0.149	-0.139	-0.130	-0.121	-0.111	-0.102	-0.094	-0.086	-0.078	-0.069	-0.061	-0.052	-0.044	-0.035	-0.028	-0.018	-0.009	0.000	0.009	0.019	0.028	0.038	0.048	0.058	0.069	0.079	0.091	0.102	0.115	0.128	0.140	0.152	0.166	0.180	0.194	0.209	0.224	0.238	0.254	0.269	0.285	0.301	0.319	0.335	0.352	0.370	0.388	0.405	0.421	0.439	0.458	0.475	0.494	0.511	0.529	0.546	0.565	0.582	0.601	0.618	0.636	0.654	0.670	0.686	0.704	0.721	0.738	0.752	0.769	0.784	0.799	0.814	0.829	0.844	0.858	0.870	0.884	0.898	0.909	0.921	0.934	0.945	0.956	0.969	0.980	0.990	1.001	1.011	1.021	1.031	1.040	1.050	1.059	1.069	1.078	1.085	1.094	1.102	1.110	1.118	1.125	1.132	1.140	1.148	1.154	1.161	1.168	1.174	1.180	1.186	1.191	1.198	1.202	1.208	1.212	1.218	1.221	1.226	1.229	1.231	1.235	1.238	1.239	1.241	1.242	1.244	1.242	1.244	1.242	1.240	1.239	1.236	1.234	1.231	1.226	1.221	1.216	1.209	1.204	1.196	1.188	1.180	1.171	1.161	1.151	1.141	1.129	1.118	1.106	1.094	1.081	1.069	1.055	1.041	1.029	1.014	0.999	0.985	0.971	0.958	0.944	0.930	0.916	0.902	0.890	0.876	0.864	0.851	0.840	0.829	0.819	0.809	0.799	0.790	0.782	0.774	0.768	0.761	0.758	0.751	0.749	0.745	0.744	0.742	0.742	0.742	0.742	0.745	0.749	0.751	0.755	0.759	0.764	0.769	0.775	0.781	0.788	0.794	0.801	0.808	0.815	0.822	0.830	0.836	0.844	0.850	0.856	0.862	0.869	0.874	0.879	0.884	0.888	0.890	0.894	0.895	0.895	0.896	0.895	0.894	0.891	0.889	0.884	0.879	0.872	0.865	0.858	0.849	0.839	0.826	0.814	0.801	0.786	0.771	0.755	0.738	0.720	0.701	0.682	0.661	0.640	0.618	0.596	0.572	0.548	0.522	0.496	0.471	0.444	0.418	0.390	0.361	0.334	0.305	0.276	0.248	0.219	0.189	0.159	0.130	0.100	0.070	0.041	0.011	-0.018	-0.046	-0.076	-0.104	-0.131	-0.160	-0.188	-0.214	-0.240	-0.265	-0.291	-0.316	-0.340	-0.364	-0.386	-0.409	-0.430	-0.451	-0.471	-0.490	-0.509	-0.526	-0.542	-0.559	-0.575	-0.589	-0.601	-0.615	-0.626	-0.638	-0.648	-0.658	-0.665	-0.674	-0.680	-0.686	-0.691	-0.698	-0.701	-0.705	-0.708	-0.709	-0.711	-0.712	-0.714	-0.712	-0.714	-0.712	-0.711	-0.711	-0.709	-0.708	-0.705	-0.704	-0.702	-0.699	-0.698	-0.696	-0.692	-0.691	-0.690	-0.688	-0.686	-0.685	-0.685	-0.685	-0.684	-0.685	-0.684	-0.686	-0.686	-0.689	-0.690	-0.692	-0.695	-0.698	-0.702	-0.706	-0.710	-0.714	-0.719	-0.725	-0.730	-0.736	-0.742	-0.750	-0.756	-0.764	-0.772	-0.780	-0.788	-0.796	-0.805	-0.814	-0.822	-0.831	-0.840	-0.850	-0.859	-0.870	-0.879	-0.889	-0.898	-0.908	-0.916	-0.928	-0.936	-0.945	-0.956	-0.965	-0.975	-0.984	-0.992	-1.001	-1.011	-1.021	-1.029	-1.039	-1.048	-1.056	-1.066	-1.074	-1.082	-1.091	-1.100	-1.108	-1.118	-1.126	-1.134	-1.142	-1.151	-1.159	-1.168	-1.175	-1.184	-1.191	-1.199	-1.206	-1.214	-1.221	-1.229	-1.236	-1.244	-1.250	-1.258	-1.265	-1.271	-1.279	-1.284	-1.290	-1.296	-1.302	-1.308	-1.314	-1.319	-1.325	-1.329	-1.334	-1.339	-1.342	-1.346	-1.350	-1.355	-1.359	-1.360	-1.364	-1.368	-1.369	-1.372	-1.374	-1.378	-1.379	-1.381	-1.382	-1.385	-1.386	-1.389	-1.390	-1.391	-1.392	-1.394	-1.395	-1.398	-1.398	-1.400	-1.401	-1.404	-1.404	-1.406	-1.408	-1.410	-1.411	-1.414	-1.416	-1.418	-1.421	-1.422	-1.426	-1.429	-1.432	-1.435	-1.439	-1.442	-1.445	-1.450	-1.452	-1.458	-1.460	-1.464	-1.468	-1.471	-1.476	-1.480	-1.484	-1.486	-1.491	-1.494	-1.498	-1.500	-1.504	-1.506	-1.509	-1.511	-1.514	-1.515	-1.516	-1.518	-1.518	-1.519	-1.520	-1.520	-1.519	-1.519	-1.518	-1.516	-1.514	-1.511	-1.508	-1.505	-1.502	-1.498	-1.492	-1.488	-1.484	-1.478	-1.472	-1.465	-1.459	-1.454	-1.448	-1.440	-1.434	-1.426	-1.419	-1.412	-1.404	-1.398	-1.390	-1.382	-1.375	-1.368	-1.361	-1.355	-1.349	-1.341	-1.336	-1.329	-1.324	-1.319	-1.312	-1.309	-1.304	-1.300	-1.296	-1.292	-1.289	-1.286	-1.284	-1.281	-1.280	-1.279	-1.278	-1.278	-1.278	-1.276	-1.276	-1.278	-1.278	-1.278	-1.279	-1.279	-1.280	-1.282	-1.282	-1.284	-1.285	-1.286	-1.288	-1.288	-1.288	-1.288	-1.289	-1.289	-1.289	-1.289	-1.288	-1.288	-1.285	-1.284	-1.281	-1.279	-1.276	-1.272	-1.268	-1.262	-1.259	-1.254	-1.246	-1.241	-1.234	-1.226	-1.218	-1.210	-1.200	-1.191	-1.181	-1.170	-1.159	-1.148	-1.136	-1.122	-1.110	-1.096	-1.081	-1.068	-1.052	-1.038	-1.021	-1.005	-0.989	-0.971	-0.955	-0.936	-0.919	-0.901	-0.882	-0.864	-0.845	-0.826	-0.806	-0.788	-0.766	-0.746	-0.726	-0.706	-0.686	-0.668	-0.646	-0.626	-0.605	-0.585	-0.565	-0.546	-0.526	-0.506	-0.486	-0.468	-0.449	-0.430	-0.411	-0.395	-0.376	-0.359	-0.342	-0.326	-0.311	-0.295	-0.281	-0.266	-0.254	-0.241	-0.229	-0.218	-0.208	-0.198	-0.189	-0.180	-0.172	-0.165	-0.159	-0.152	-0.149	-0.144	-0.140	-0.139	-0.135	-0.134	-0.132	-0.132	-0.132	-0.132	-0.134	-0.136	-0.138	-0.140	-0.142	-0.145	-0.146	-0.149	-0.151	-0.154	-0.158	-0.159	-0.161	-0.162	-0.162	-0.164	-0.165	-0.164	-0.161	-0.160	-0.156	-0.152	-0.149	-0.142	-0.135	-0.126	-0.118	-0.108	-0.095	-0.082	-0.068	-0.051	-0.034	-0.015	0.005	0.026	0.050	0.075	0.100	0.128	0.158	0.188	0.219	0.252	0.288	0.322	0.360	0.399	0.439	0.479	0.519	0.561	0.605	0.649	0.692	0.738	0.784	0.830	0.875	0.921	0.969	1.015	1.061	1.108	1.154	1.199	1.244	1.290	1.332	1.376	1.420	1.461	1.501	1.541	1.580	1.616	1.654	1.688	1.721	1.754	1.784	1.812	1.840	1.866	1.890	1.912	1.934	1.952	1.970	1.986	2.000	2.014	2.025	2.034	2.041	2.049	2.054	2.058	2.060	2.060	2.060	2.059	2.056	2.051	2.046	2.041	2.035	2.027	2.020	2.011	2.002	1.992	1.982	1.971	1.961	1.951	1.940	1.930	1.919	1.909	1.898	1.889	1.879	1.869	1.860	1.852	1.845	1.838	1.830	1.825	1.820	1.815	1.811	1.809	1.806	1.805	1.804	1.804	1.805	1.806	1.808	1.810	1.814	1.819	1.824	1.829	1.835	1.840	1.848	1.854	1.861	1.869	1.878	1.884	1.892	1.901	1.909	1.916	1.924	1.931	1.939	1.945	1.951	1.958	1.964	1.969	1.972	1.978	1.980	1.982	1.984	1.985	1.986	1.986	1.985	1.982	1.979	1.975	1.970	1.966	1.960	1.952	1.945	1.936	1.928	1.918	1.906	1.895	1.884	1.870	1.859	1.845	1.830	1.816	1.801	1.786	1.771	1.755	1.739	1.724	1.708	1.691	1.675	1.659	1.642	1.628	1.611	1.596	1.581	1.566	1.551	1.538	1.524	1.510	1.496	1.484	1.470	1.458	1.446	1.435	1.425	1.414	1.404	1.394	1.385	1.376	1.368	1.359	1.351	1.344	1.338	1.330	1.322	1.316	1.310	1.304	1.299	1.292	1.286	1.281	1.275	1.271	1.265	1.260	1.255	1.249	1.244	1.239	1.235	1.229	1.224	1.219	1.214	1.209	1.204	1.199	1.194	1.189	1.184	1.179	1.174	1.170	1.164	1.160	1.155	1.151	1.146	1.141	1.138	1.134	1.130	1.126	1.124	1.121	1.119	1.115	1.112	1.110	1.108	1.105	1.102	1.101	1.099	1.098	1.095	1.094	1.092	1.090	1.089	1.086	1.085	1.084	1.081	1.080	1.078	1.075	1.072	1.070	1.066	1.062	1.060	1.055	1.051	1.046	1.041	1.035	1.029	1.022	1.016	1.008	1.000	0.992	0.984	0.975	0.966	0.956	0.946	0.936	0.925	0.914	0.902	0.892	0.880	0.869	0.856	0.845	0.832	0.821	0.809	0.798	0.785	0.774	0.762	0.751	0.740	0.730	0.719	0.709	0.699	0.691	0.681	0.674	0.668	0.659	0.652	0.648	0.644	0.639	0.635	0.632	0.630	0.629	0.629	0.629	0.630	0.632	0.635	0.639	0.642	0.646	0.654	0.659	0.666	0.674	0.681	0.691	0.700	0.710	0.721	0.732	0.744	0.755	0.768	0.780	0.792	0.806	0.820	0.835	0.848	0.861	0.876	0.890	0.902	0.918	0.931	0.945	0.959	0.971	0.985	0.998	1.010	1.021	1.034	1.045	1.056	1.066	1.075	1.084	1.094	1.101	1.108	1.114	1.120	1.125	1.129	1.134	1.136	1.139	1.140	1.140	1.140	1.139	1.138	1.135	1.130	1.126	1.121	1.115	1.108	1.101	1.092	1.082	1.074	1.062	1.052	1.041	1.029	1.016	1.002	0.989	0.975	0.960	0.946	0.930	0.914	0.898	0.881	0.866	0.849	0.832	0.816	0.799	0.782	0.766	0.749	0.734	0.718	0.702	0.688	0.672	0.656	0.642	0.630	0.616	0.604	0.591	0.580	0.569	0.559	0.548	0.539	0.530	0.522	0.515	0.507	0.502	0.496	0.492	0.488	0.484	0.481	0.480	0.476	0.476	0.475	0.475	0.476	0.478	0.479	0.480	0.482	0.486	0.489	0.491	0.495	0.500	0.504	0.509	0.514	0.519	0.524	0.530	0.535	0.540	0.545	0.551	0.558	0.564	0.569	0.575	0.581	0.586	0.591	0.598	0.602	0.608	0.612	0.619	0.624	0.629	0.634	0.638	0.641	0.646	0.650	0.655	0.659	0.661	0.665	0.668	0.671	0.674	0.675	0.678	0.681	0.682	0.685	0.686	0.688	0.690	0.691	0.692	0.692	0.695	0.695	0.696	0.696	0.699	0.699	0.700	0.701	0.701	0.702	0.704	0.705	0.706	0.708	0.710	0.711	0.714	0.716	0.719	0.721	0.725	0.730	0.734	0.738	0.742	0.749	0.754	0.760	0.766	0.774	0.781	0.789	0.798	0.806	0.815	0.825	0.836	0.846	0.858	0.870	0.881	0.894	0.906	0.920	0.934	0.949	0.962	0.976	0.991	1.006	1.022	1.039	1.054	1.069	1.085	1.101	1.116	1.134	1.150	1.165	1.180	1.196	1.211	1.226	1.242	1.258	1.272	1.286	1.300	1.314	1.328	1.340	1.352	1.365	1.376	1.386	1.398	1.408	1.418	1.426	1.435	1.444	1.451	1.459	1.465	1.471	1.478	1.482	1.488	1.494	1.498	1.500	1.505	1.508	1.510	1.514	1.515	1.518	1.519	1.520	1.522	1.522	1.524	1.524	1.525	1.524	1.524	1.524	1.522	1.522	1.522	1.521	1.520	1.519	1.519	1.518	1.515	1.515	1.512	1.511	1.510	1.508	1.506	1.505	1.504	1.501	1.500	1.499	1.496	1.496	1.494	1.491	1.491	1.489	1.488	1.486	1.485	1.484	1.481	1.480	1.479	1.478	1.476	1.475	1.475	1.474	1.472	1.472	1.472	1.471	1.471	1.471	1.472	1.472	1.472	1.474	1.474	1.476	1.478	1.479	1.479	1.480	1.482	1.484	1.485	1.486	1.490	1.491	1.491	1.494	1.495	1.498	1.499	1.500	1.501	1.502	1.502	1.504	1.504	1.505	1.504	1.504	1.504	1.502	1.500	1.499	1.496	1.494	1.490	1.486	1.482	1.478	1.472	1.468	1.460	1.454	1.448	1.440	1.431	1.422	1.414	1.405	1.395	1.384	1.374	1.364	1.352	1.340	1.329	1.316	1.305	1.292	1.280	1.268	1.256	1.242	1.230	1.218	1.206	1.194	1.182	1.171	1.159	1.148	1.138	1.126	1.118	1.108	1.099	1.090	1.082	1.075	1.068	1.060	1.054	1.048	1.042	1.036	1.032	1.028	1.024	1.021	1.018	1.015	1.012	1.010	1.010	1.008	1.006	1.006	1.006	1.005	1.005	1.005	1.005	1.005	1.005	1.006	1.006	1.005	1.005	1.006	1.005	1.005	1.005	1.004	1.002	1.001	0.999	0.998	0.996	0.995	0.992	0.990	0.986	0.984	0.980	0.976	0.972	0.969	0.965	0.961	0.958	0.952	0.949	0.942	0.939	0.934	0.930	0.926	0.920	0.916	0.912	0.908	0.904	0.900	0.895	0.892	0.889	0.885	0.882	0.881	0.879	0.878	0.876	0.875	0.874	0.874	0.874	0.874	0.875	0.876	0.879	0.881	0.885	0.888	0.891	0.895	0.900	0.906	0.911	0.918	0.924	0.931	0.938	0.946	0.954	0.961	0.971	0.980	0.991	1.001	1.012	1.022	1.034	1.046	1.058	1.070	1.082	1.095	1.108	1.121	1.134	1.149	1.161	1.175	1.189	1.202	1.216	1.230	1.244	1.258	1.272	1.285	1.299	1.314	1.326	1.340	1.352	1.365	1.378	1.390	1.401	1.414	1.425	1.436	1.445	1.455	1.464	1.474	1.482	1.490	1.496	1.504	1.510	1.514	1.519	1.522	1.525	1.528	1.529	1.530	1.530	1.530	1.528	1.526	1.522	1.519	1.515	1.510	1.505	1.498	1.491	1.482	1.475	1.465	1.456	1.448	1.436	1.425	1.414	1.402	1.390	1.379	1.366	1.354	1.341	1.328	1.315	1.301	1.290	1.278	1.265	1.252	1.240	1.229	1.218	1.206	1.196	1.186	1.176	1.168	1.159	1.150	1.142	1.136	1.130	1.125	1.120	1.115	1.111	1.109	1.106	1.105	1.104	1.105	1.106	1.106	1.109	1.112	1.115	1.119	1.124	1.129	1.135	1.140	1.146	1.154	1.161	1.169	1.176	1.185	1.194	1.202	1.210	1.219	1.228	1.236	1.246	1.254	1.262	1.270	1.279	1.286	1.292	1.300	1.306	1.311	1.318	1.321	1.326	1.330	1.332	1.334	1.335	1.335	1.334	1.332	1.330	1.328	1.322	1.318	1.311	1.304	1.298	1.289	1.279	1.268	1.256	1.244	1.230	1.216	1.200	1.185	1.168	1.151	1.131	1.114	1.094	1.074	1.051	1.030	1.008	0.986	0.962	0.940	0.916	0.891	0.868	0.842	0.819	0.794	0.769	0.745	0.721	0.696	0.674	0.650	0.628	0.604	0.581	0.559	0.538	0.518	0.496	0.478	0.459	0.440	0.424	0.406	0.390	0.376	0.361	0.349	0.335	0.324	0.314	0.304	0.295	0.286	0.279	0.274	0.268	0.262	0.259	0.256	0.254	0.252	0.251	0.252	0.252	0.254	0.255	0.258	0.260	0.264	0.268	0.271	0.276	0.281	0.285	0.290	0.296	0.301	0.308	0.314	0.319	0.325	0.331	0.336	0.342	0.348	0.354	0.359	0.364	0.370	0.374	0.380	0.384	0.389	0.392	0.396	0.400	0.404	0.408	0.411	0.412	0.416	0.419	0.422	0.425	0.426	0.430	0.432	0.435	0.438	0.440	0.444	0.446	0.450	0.454	0.456	0.461	0.465	0.470	0.475	0.480	0.485	0.491	0.498	0.505	0.512	0.520	0.528	0.535	0.545	0.555	0.564	0.575	0.586	0.598	0.609	0.621	0.635	0.648	0.661	0.675	0.690	0.704	0.720	0.735	0.751	0.768	0.784	0.801	0.818	0.835	0.851	0.869	0.888	0.904	0.922	0.940	0.958	0.975	0.992	1.009	1.026	1.045	1.061	1.079	1.094	1.110	1.126	1.141	1.156	1.171	1.188	1.201	1.215	1.228	1.241	1.254	1.265	1.278	1.288	1.299	1.309	1.318	1.328	1.336	1.342	1.350	1.358	1.364	1.369	1.372	1.376	1.380	1.382	1.385	1.385	1.386	1.385	1.384	1.382	1.380	1.376	1.372	1.366	1.361	1.354	1.348	1.339	1.330	1.320	1.309	1.298	1.285	1.270	1.255	1.240	1.224	1.206	1.189	1.170	1.150	1.130	1.108	1.086	1.062	1.039	1.014	0.988	0.962	0.935	0.908	0.880	0.851	0.822	0.792	0.762	0.734	0.702	0.671	0.640	0.609	0.579	0.546	0.515	0.484	0.452	0.421	0.390	0.360	0.329	0.300	0.271	0.241	0.212	0.185	0.158	0.131	0.104	0.079	0.054	0.030	0.006	-0.016	-0.038	-0.059	-0.079	-0.098	-0.116	-0.134	-0.151	-0.169	-0.184	-0.199	-0.212	-0.226	-0.239	-0.251	-0.262	-0.274	-0.285	-0.295	-0.304	-0.314	-0.322	-0.331	-0.340	-0.349	-0.356	-0.365	-0.374	-0.382	-0.390	-0.399	-0.406	-0.416	-0.425	-0.435	-0.445	-0.455	-0.465	-0.476	-0.488	-0.499	-0.511	-0.524	-0.538	-0.551	-0.566	-0.581	-0.596	-0.611	-0.628	-0.645	-0.661	-0.680	-0.698	-0.716	-0.735	-0.754	-0.774	-0.794	-0.814	-0.834	-0.855	-0.876	-0.896	-0.918	-0.939	-0.960	-0.981	-1.001	-1.022	-1.042	-1.064	-1.082	-1.104	-1.124	-1.142	-1.161	-1.180	-1.198	-1.216	-1.234	-1.250	-1.268	-1.284	-1.299	-1.314	-1.329	-1.342	-1.358	-1.371	-1.384	-1.396	-1.409	-1.420	-1.431	-1.441	-1.452	-1.462	-1.472	-1.482	-1.491	-1.500	-1.508	-1.518	-1.525	-1.534	-1.540	-1.548	-1.555	-1.564	-1.571	-1.579	-1.585	-1.592	-1.600	-1.608	-1.614	-1.621	-1.629	-1.636	-1.644	-1.651	-1.659	-1.666	-1.675	-1.682	-1.691	-1.700	-1.708	-1.716	-1.726	-1.735	-1.744	-1.754	-1.762	-1.772	-1.782	-1.792	-1.802	-1.812	-1.824	-1.834	-1.844	-1.856	-1.868	-1.879	-1.890	-1.902	-1.914	-1.926	-1.938	-1.951	-1.964	-1.976	-1.990	-2.002	-2.016	-2.030	-2.044	-2.058	-2.071	-2.085	-2.100	-2.112	-2.128	-2.142	-2.156	-2.170	-2.186	-2.200	-2.215	-2.229	-2.244	-2.258	-2.271	-2.286	-2.299	-2.312	-2.325	-2.339	-2.350	-2.362	-2.374	-2.384	-2.395	-2.405	-2.414	-2.424	-2.430	-2.439	-2.444	-2.450	-2.454	-2.458	-2.461	-2.464	-2.464	-2.464	-2.464	-2.461	-2.458	-2.452	-2.448	-2.440	-2.431	-2.424	-2.412	-2.401	-2.388	-2.374	-2.359	-2.341	-2.325	-2.306	-2.286	-2.266	-2.242	-2.221	-2.196	-2.171	-2.146	-2.120	-2.092	-2.064	-2.035	-2.006	-1.976	-1.946	-1.916	-1.884	-1.854	-1.822	-1.790	-1.759	-1.726	-1.696	-1.664	-1.632	-1.602	-1.571	-1.540	-1.511	-1.480	-1.452	-1.425	-1.396	-1.370	-1.344	-1.318	-1.294	-1.270	-1.248	-1.225	-1.205	-1.185	-1.165	-1.148	-1.130	-1.115	-1.099	-1.086	-1.074	-1.061	-1.050	-1.040	-1.031	-1.022	-1.015	-1.009	-1.002	-0.998	-0.992	-0.990	-0.988	-0.985	-0.982	-0.982	-0.981	-0.981	-0.981	-0.982	-0.982	-0.984	-0.985	-0.986	-0.988	-0.990	-0.991	-0.992	-0.994	-0.994	-0.995	-0.996	-0.996	-0.996	-0.996	-0.995	-0.994	-0.992	-0.989	-0.986	-0.982	-0.979	-0.974	-0.968	-0.961	-0.954	-0.946	-0.938	-0.929	-0.918	-0.908	-0.895	-0.882	-0.869	-0.855	-0.839	-0.824	-0.806	-0.789	-0.770	-0.751	-0.731	-0.711	-0.690	-0.669	-0.646	-0.624	-0.601	-0.576	-0.552	-0.529	-0.505	-0.479	-0.455	-0.429	-0.402	-0.378	-0.352	-0.328	-0.304	-0.279	-0.254	-0.229	-0.205	-0.181	-0.159	-0.136	-0.114	-0.092	-0.071	-0.051	-0.031	-0.014	0.005	0.022	0.039	0.055	0.069	0.082	0.096	0.109	0.121	0.131	0.141	0.149	0.158	0.165	0.172	0.178	0.182	0.186	0.190	0.194	0.196	0.198	0.199	0.199	0.199	0.200	0.200	0.199	0.196	0.196	0.195	0.192	
