# Supplementary material for: Motion onset VEPs can see through the blur
Source: Sci Rep. 2024 Sep 12;14:21296. doi: 10.1038/s41598-024-72483-z (PMC11393312; doi:10.1038/s41598-024-72483-z)
Supplement: Supplementary file 3 — Supplementary Information 3. [file 41598_2024_72483_MOESM3_ESM.zip › VEP_raw_data/source_data/SourceBlurVEP-S003_VEP_2023-03-29_11-05-26.txt]

0.000	0.000	99999.999	6250.000	50.000	-2193.000	-2061.000	6248.000	7.000	100.000	5.000	2.000	1.000	1.000	0.000	0.000	0.000	0.000	0.000	0.000	0.000	0.000	0.000	0.000	0.000	0.000	0.000	0.574	0.569	0.562	0.558	0.552	0.546	0.541	0.536	0.531	0.526	0.521	0.516	0.511	0.505	0.500	0.495	0.490	0.485	0.479	0.474	0.469	0.462	0.459	0.452	0.446	0.441	0.435	0.429	0.422	0.418	0.411	0.404	0.398	0.392	0.386	0.380	0.372	0.366	0.360	0.352	0.346	0.340	0.332	0.326	0.319	0.312	0.306	0.299	0.292	0.286	0.279	0.272	0.266	0.260	0.255	0.248	0.242	0.236	0.230	0.225	0.220	0.214	0.209	0.204	0.199	0.194	0.189	0.184	0.180	0.175	0.171	0.168	0.162	0.159	0.156	0.152	0.149	0.145	0.141	0.138	0.135	0.131	0.129	0.125	0.122	0.120	0.118	0.114	0.111	0.109	0.108	0.105	0.102	0.101	0.099	0.098	0.095	0.094	0.092	0.091	0.090	0.089	0.088	0.086	0.086	0.088	0.088	0.086	0.088	0.089	0.089	0.091	0.092	0.095	0.098	0.099	0.101	0.105	0.108	0.111	0.115	0.120	0.124	0.129	0.134	0.140	0.146	0.152	0.158	0.164	0.170	0.179	0.185	0.192	0.201	0.209	0.218	0.224	0.232	0.242	0.251	0.260	0.269	0.278	0.286	0.295	0.304	0.312	0.321	0.332	0.341	0.350	0.359	0.369	0.378	0.385	0.395	0.404	0.412	0.421	0.430	0.439	0.448	0.456	0.464	0.474	0.481	0.490	0.498	0.505	0.512	0.521	0.530	0.538	0.546	0.552	0.560	0.570	0.578	0.585	0.594	0.601	0.610	0.619	0.626	0.635	0.645	0.652	0.661	0.671	0.680	0.690	0.699	0.708	0.718	0.728	0.736	0.746	0.756	0.766	0.776	0.786	0.798	0.806	0.818	0.826	0.838	0.848	0.858	0.868	0.878	0.888	0.896	0.906	0.915	0.924	0.934	0.941	0.949	0.956	0.964	0.970	0.978	0.982	0.989	0.994	0.999	1.004	1.006	1.010	1.011	1.014	1.015	1.016	1.016	1.015	1.012	1.011	1.009	1.005	1.001	0.996	0.991	0.985	0.979	0.971	0.964	0.954	0.946	0.935	0.925	0.914	0.902	0.890	0.878	0.865	0.852	0.839	0.825	0.810	0.796	0.781	0.766	0.750	0.735	0.719	0.704	0.688	0.672	0.656	0.641	0.625	0.610	0.596	0.580	0.565	0.551	0.536	0.524	0.510	0.496	0.484	0.472	0.461	0.451	0.440	0.431	0.421	0.412	0.405	0.398	0.390	0.385	0.379	0.374	0.370	0.368	0.364	0.362	0.360	0.360	0.361	0.360	0.362	0.364	0.368	0.370	0.375	0.379	0.385	0.390	0.395	0.402	0.410	0.418	0.426	0.435	0.444	0.454	0.464	0.475	0.485	0.496	0.507	0.518	0.529	0.541	0.554	0.565	0.578	0.589	0.600	0.612	0.625	0.636	0.649	0.660	0.671	0.682	0.692	0.705	0.715	0.725	0.735	0.744	0.752	0.761	0.769	0.778	0.784	0.790	0.796	0.800	0.805	0.810	0.812	0.816	0.818	0.820	0.821	0.821	0.821	0.821	0.819	0.816	0.814	0.810	0.806	0.801	0.796	0.790	0.784	0.778	0.770	0.762	0.754	0.745	0.736	0.726	0.716	0.706	0.695	0.685	0.674	0.662	0.651	0.640	0.629	0.616	0.605	0.594	0.582	0.570	0.559	0.548	0.538	0.526	0.516	0.505	0.495	0.485	0.475	0.466	0.458	0.449	0.440	0.432	0.425	0.419	0.412	0.405	0.400	0.395	0.390	0.385	0.382	0.379	0.376	0.374	0.370	0.370	0.369	0.368	0.368	0.369	0.369	0.371	0.371	0.372	0.374	0.378	0.380	0.384	0.386	0.390	0.394	0.399	0.402	0.408	0.412	0.418	0.424	0.429	0.435	0.440	0.446	0.451	0.459	0.464	0.471	0.478	0.485	0.491	0.499	0.505	0.511	0.518	0.525	0.532	0.539	0.546	0.552	0.559	0.566	0.574	0.580	0.588	0.595	0.601	0.609	0.615	0.622	0.629	0.636	0.642	0.650	0.656	0.662	0.669	0.675	0.681	0.688	0.694	0.701	0.706	0.712	0.718	0.725	0.730	0.735	0.741	0.746	0.751	0.758	0.762	0.768	0.772	0.779	0.784	0.788	0.794	0.798	0.804	0.808	0.812	0.816	0.821	0.826	0.831	0.836	0.841	0.848	0.851	0.858	0.862	0.869	0.874	0.880	0.886	0.891	0.899	0.906	0.912	0.920	0.926	0.936	0.944	0.952	0.960	0.970	0.979	0.988	0.996	1.008	1.016	1.028	1.039	1.049	1.060	1.072	1.084	1.095	1.108	1.118	1.130	1.142	1.154	1.166	1.178	1.190	1.201	1.212	1.225	1.236	1.246	1.258	1.269	1.279	1.289	1.298	1.305	1.314	1.321	1.329	1.335	1.341	1.346	1.351	1.355	1.359	1.361	1.362	1.365	1.366	1.366	1.365	1.364	1.360	1.358	1.354	1.350	1.345	1.339	1.332	1.326	1.319	1.310	1.301	1.292	1.284	1.272	1.261	1.251	1.239	1.228	1.215	1.201	1.188	1.175	1.161	1.148	1.134	1.119	1.105	1.090	1.075	1.061	1.046	1.032	1.016	1.001	0.988	0.972	0.958	0.942	0.929	0.914	0.899	0.885	0.870	0.856	0.842	0.828	0.815	0.800	0.788	0.774	0.761	0.748	0.735	0.722	0.709	0.698	0.685	0.674	0.661	0.649	0.636	0.625	0.614	0.602	0.590	0.580	0.568	0.556	0.546	0.535	0.524	0.512	0.501	0.490	0.481	0.469	0.459	0.449	0.438	0.426	0.416	0.406	0.395	0.384	0.375	0.364	0.354	0.341	0.331	0.320	0.310	0.299	0.289	0.278	0.268	0.258	0.246	0.236	0.226	0.215	0.206	0.195	0.185	0.176	0.165	0.156	0.146	0.136	0.128	0.119	0.110	0.101	0.092	0.086	0.078	0.071	0.062	0.056	0.050	0.045	0.039	0.034	0.030	0.026	0.022	0.019	0.016	0.015	0.014	0.012	0.011	0.011	0.012	0.014	0.015	0.018	0.020	0.024	0.026	0.031	0.036	0.042	0.048	0.054	0.061	0.069	0.076	0.085	0.094	0.101	0.111	0.120	0.130	0.141	0.151	0.162	0.174	0.185	0.196	0.208	0.219	0.231	0.242	0.252	0.265	0.276	0.288	0.300	0.310	0.321	0.331	0.341	0.352	0.362	0.371	0.381	0.390	0.398	0.406	0.414	0.420	0.428	0.434	0.439	0.445	0.449	0.452	0.456	0.460	0.461	0.464	0.465	0.465	0.466	0.464	0.464	0.462	0.459	0.458	0.452	0.450	0.445	0.441	0.435	0.430	0.425	0.419	0.412	0.405	0.399	0.390	0.384	0.376	0.369	0.360	0.352	0.345	0.336	0.328	0.321	0.314	0.306	0.299	0.292	0.286	0.281	0.275	0.270	0.265	0.261	0.258	0.256	0.254	0.252	0.251	0.251	0.251	0.254	0.255	0.259	0.261	0.266	0.272	0.279	0.285	0.292	0.302	0.311	0.322	0.332	0.345	0.358	0.370	0.385	0.400	0.415	0.430	0.446	0.464	0.482	0.499	0.519	0.538	0.556	0.576	0.596	0.616	0.638	0.656	0.678	0.698	0.719	0.739	0.760	0.780	0.800	0.819	0.839	0.859	0.878	0.896	0.915	0.932	0.949	0.965	0.981	0.998	1.012	1.028	1.041	1.054	1.066	1.079	1.090	1.100	1.109	1.118	1.126	1.134	1.139	1.146	1.150	1.155	1.159	1.161	1.162	1.165	1.165	1.165	1.164	1.162	1.161	1.160	1.158	1.152	1.150	1.145	1.140	1.134	1.129	1.122	1.116	1.110	1.102	1.096	1.089	1.081	1.074	1.066	1.059	1.051	1.042	1.036	1.028	1.021	1.014	1.008	1.000	0.992	0.986	0.980	0.974	0.969	0.964	0.958	0.954	0.949	0.945	0.940	0.938	0.935	0.931	0.929	0.926	0.925	0.924	0.922	0.921	0.921	0.920	0.920	0.920	0.921	0.921	0.922	0.924	0.925	0.926	0.929	0.930	0.932	0.934	0.936	0.939	0.941	0.941	0.944	0.946	0.949	0.951	0.952	0.955	0.958	0.960	0.961	0.962	0.964	0.966	0.968	0.968	0.969	0.970	0.970	0.971	0.971	0.971	0.971	0.971	0.970	0.970	0.969	0.968	0.965	0.964	0.962	0.960	0.958	0.955	0.952	0.950	0.948	0.944	0.940	0.936	0.932	0.929	0.924	0.919	0.916	0.911	0.906	0.901	0.896	0.890	0.885	0.879	0.874	0.868	0.862	0.856	0.850	0.844	0.838	0.831	0.824	0.818	0.812	0.805	0.799	0.792	0.785	0.779	0.771	0.765	0.759	0.751	0.745	0.739	0.731	0.725	0.719	0.711	0.705	0.699	0.691	0.686	0.679	0.672	0.665	0.659	0.652	0.646	0.640	0.634	0.628	0.621	0.615	0.609	0.601	0.596	0.590	0.584	0.578	0.571	0.565	0.559	0.551	0.545	0.538	0.532	0.525	0.519	0.512	0.505	0.499	0.492	0.485	0.479	0.471	0.465	0.458	0.450	0.444	0.436	0.430	0.422	0.415	0.409	0.401	0.395	0.389	0.381	0.375	0.368	0.361	0.354	0.346	0.340	0.332	0.326	0.320	0.314	0.308	0.302	0.296	0.291	0.285	0.280	0.275	0.269	0.264	0.260	0.255	0.251	0.246	0.242	0.239	0.235	0.231	0.229	0.226	0.224	0.220	0.218	0.216	0.214	0.211	0.210	0.208	0.206	0.204	0.202	0.202	0.201	0.200	0.199	0.198	0.198	0.198	0.196	0.196	0.196	0.195	0.195	0.196	0.195	0.195	0.195	0.195	0.196	0.196	0.198	0.198	0.199	0.200	0.200	0.201	0.202	0.204	0.205	0.206	0.208	0.209	0.211	0.214	0.216	0.219	0.221	0.222	0.225	0.228	0.231	0.235	0.238	0.242	0.246	0.250	0.254	0.259	0.262	0.268	0.272	0.278	0.282	0.289	0.294	0.299	0.306	0.311	0.318	0.322	0.329	0.336	0.342	0.350	0.355	0.362	0.369	0.374	0.381	0.388	0.392	0.399	0.405	0.411	0.418	0.422	0.428	0.434	0.439	0.442	0.448	0.451	0.455	0.460	0.461	0.465	0.468	0.470	0.471	0.474	0.474	0.475	0.475	0.474	0.474	0.474	0.472	0.470	0.469	0.465	0.462	0.460	0.455	0.451	0.448	0.442	0.438	0.431	0.428	0.420	0.414	0.408	0.401	0.395	0.386	0.379	0.372	0.364	0.358	0.349	0.341	0.332	0.325	0.318	0.310	0.301	0.294	0.286	0.279	0.271	0.264	0.256	0.249	0.242	0.235	0.229	0.222	0.216	0.211	0.205	0.200	0.195	0.189	0.184	0.180	0.175	0.170	0.166	0.161	0.158	0.152	0.149	0.146	0.142	0.138	0.134	0.131	0.126	0.122	0.118	0.114	0.110	0.105	0.100	0.095	0.090	0.085	0.079	0.074	0.068	0.061	0.054	0.046	0.039	0.031	0.022	0.014	0.005	-0.004	-0.015	-0.025	-0.035	-0.045	-0.056	-0.069	-0.080	-0.092	-0.104	-0.116	-0.130	-0.141	-0.154	-0.168	-0.181	-0.194	-0.208	-0.220	-0.232	-0.245	-0.259	-0.271	-0.284	-0.295	-0.308	-0.319	-0.330	-0.341	-0.351	-0.362	-0.371	-0.380	-0.388	-0.396	-0.404	-0.410	-0.415	-0.421	-0.426	-0.429	-0.434	-0.436	-0.438	-0.440	-0.440	-0.439	-0.439	-0.436	-0.435	-0.432	-0.428	-0.425	-0.419	-0.414	-0.409	-0.402	-0.395	-0.386	-0.379	-0.370	-0.361	-0.352	-0.342	-0.332	-0.321	-0.311	-0.300	-0.290	-0.280	-0.269	-0.258	-0.246	-0.236	-0.225	-0.215	-0.204	-0.195	-0.184	-0.175	-0.165	-0.156	-0.148	-0.140	-0.132	-0.126	-0.120	-0.115	-0.110	-0.105	-0.101	-0.098	-0.095	-0.092	-0.090	-0.090	-0.090	-0.091	-0.094	-0.095	-0.099	-0.102	-0.106	-0.111	-0.118	-0.124	-0.130	-0.138	-0.146	-0.154	-0.162	-0.172	-0.181	-0.191	-0.201	-0.211	-0.222	-0.234	-0.245	-0.256	-0.268	-0.279	-0.291	-0.301	-0.314	-0.324	-0.336	-0.348	-0.358	-0.368	-0.378	-0.388	-0.396	-0.406	-0.414	-0.422	-0.430	-0.438	-0.442	-0.450	-0.455	-0.459	-0.464	-0.468	-0.470	-0.472	-0.474	-0.475	-0.475	-0.476	-0.475	-0.474	-0.471	-0.470	-0.466	-0.464	-0.459	-0.454	-0.449	-0.442	-0.439	-0.430	-0.424	-0.416	-0.410	-0.401	-0.394	-0.384	-0.376	-0.366	-0.356	-0.348	-0.338	-0.328	-0.319	-0.309	-0.299	-0.289	-0.279	-0.269	-0.259	-0.249	-0.240	-0.229	-0.220	-0.211	-0.201	-0.192	-0.184	-0.175	-0.165	-0.156	-0.149	-0.140	-0.132	-0.125	-0.118	-0.111	-0.104	-0.096	-0.090	-0.085	-0.080	-0.074	-0.069	-0.065	-0.060	-0.055	-0.050	-0.046	-0.042	-0.040	-0.036	-0.034	-0.030	-0.028	-0.024	-0.021	-0.020	-0.018	-0.016	-0.014	-0.012	-0.011	-0.009	-0.008	-0.005	-0.002	-0.002	0.000	0.002	0.002	0.005	0.006	0.009	0.011	0.014	0.015	0.019	0.021	0.024	0.028	0.031	0.035	0.038	0.042	0.048	0.051	0.056	0.061	0.066	0.072	0.079	0.085	0.090	0.098	0.105	0.111	0.120	0.128	0.135	0.142	0.152	0.160	0.170	0.179	0.189	0.198	0.208	0.218	0.226	0.236	0.248	0.258	0.268	0.276	0.288	0.296	0.305	0.315	0.325	0.335	0.344	0.352	0.361	0.370	0.378	0.386	0.394	0.400	0.408	0.414	0.420	0.426	0.431	0.436	0.442	0.446	0.450	0.452	0.456	0.459	0.462	0.464	0.465	0.466	0.466	0.468	0.468	0.468	0.468	0.466	0.466	0.465	0.462	0.462	0.461	0.459	0.458	0.455	0.454	0.452	0.450	0.448	0.445	0.444	0.442	0.440	0.439	0.438	0.436	0.436	0.434	0.434	0.434	0.434	0.434	0.435	0.435	0.436	0.436	0.439	0.440	0.442	0.444	0.446	0.449	0.452	0.455	0.459	0.461	0.465	0.469	0.472	0.478	0.481	0.485	0.489	0.494	0.498	0.502	0.506	0.510	0.514	0.518	0.522	0.525	0.529	0.531	0.535	0.539	0.541	0.544	0.545	0.548	0.549	0.550	0.552	0.552	0.554	0.554	0.554	0.552	0.551	0.550	0.549	0.546	0.545	0.541	0.540	0.536	0.532	0.528	0.524	0.519	0.514	0.507	0.502	0.496	0.490	0.482	0.476	0.469	0.461	0.454	0.446	0.438	0.429	0.420	0.410	0.401	0.391	0.381	0.370	0.361	0.350	0.340	0.329	0.318	0.308	0.296	0.286	0.275	0.264	0.252	0.241	0.229	0.219	0.208	0.196	0.185	0.174	0.162	0.152	0.141	0.131	0.121	0.110	0.100	0.090	0.080	0.071	0.062	0.052	0.044	0.036	0.028	0.020	0.012	0.006	-0.001	-0.008	-0.014	-0.020	-0.024	-0.030	-0.034	-0.038	-0.041	-0.044	-0.048	-0.050	-0.051	-0.052	-0.054	-0.054	-0.054	-0.054	-0.052	-0.051	-0.048	-0.046	-0.044	-0.040	-0.035	-0.030	-0.026	-0.021	-0.015	-0.009	-0.001	0.006	0.014	0.022	0.031	0.040	0.049	0.059	0.070	0.080	0.090	0.101	0.112	0.125	0.136	0.149	0.160	0.172	0.186	0.198	0.211	0.222	0.236	0.249	0.261	0.272	0.285	0.298	0.309	0.320	0.331	0.344	0.352	0.364	0.372	0.381	0.390	0.398	0.406	0.412	0.418	0.424	0.429	0.434	0.438	0.440	0.442	0.444	0.444	0.444	0.442	0.441	0.439	0.436	0.432	0.428	0.424	0.418	0.410	0.404	0.395	0.386	0.378	0.368	0.356	0.346	0.335	0.322	0.311	0.298	0.285	0.272	0.258	0.244	0.230	0.215	0.200	0.186	0.171	0.156	0.140	0.125	0.109	0.095	0.080	0.065	0.049	0.034	0.019	0.004	-0.011	-0.025	-0.040	-0.055	-0.069	-0.084	-0.096	-0.110	-0.124	-0.138	-0.150	-0.162	-0.175	-0.188	-0.199	-0.210	-0.221	-0.232	-0.242	-0.254	-0.264	-0.275	-0.284	-0.294	-0.302	-0.311	-0.320	-0.328	-0.336	-0.345	-0.351	-0.359	-0.365	-0.371	-0.378	-0.382	-0.388	-0.392	-0.398	-0.401	-0.405	-0.409	-0.411	-0.414	-0.415	-0.416	-0.419	-0.419	-0.419	-0.419	-0.420	-0.419	-0.416	-0.415	-0.412	-0.410	-0.405	-0.402	-0.398	-0.394	-0.389	-0.382	-0.376	-0.371	-0.364	-0.355	-0.348	-0.341	-0.331	-0.324	-0.314	-0.305	-0.296	-0.285	-0.276	-0.266	-0.256	-0.245	-0.235	-0.224	-0.212	-0.202	-0.191	-0.181	-0.170	-0.159	-0.149	-0.138	-0.128	-0.118	-0.108	-0.098	-0.088	-0.079	-0.070	-0.061	-0.051	-0.044	-0.035	-0.028	-0.020	-0.012	-0.006	0.000	0.006	0.012	0.018	0.024	0.028	0.032	0.036	0.040	0.045	0.048	0.051	0.055	0.058	0.060	0.064	0.066	0.068	0.071	0.072	0.074	0.075	0.076	0.078	0.080	0.080	0.082	0.084	0.082	0.085	0.085	0.086	0.086	0.088	0.089	0.089	0.089	0.089	0.090	0.089	0.089	0.090	0.090	0.089	0.089	0.090	0.089	0.088	0.086	0.085	0.084	0.082	0.080	0.080	0.078	0.075	0.072	0.070	0.068	0.064	0.061	0.058	0.055	0.051	0.048	0.044	0.040	0.036	0.032	0.028	0.024	0.019	0.014	0.011	0.006	0.001	-0.002	-0.008	-0.011	-0.015	-0.019	-0.022	-0.026	-0.030	-0.032	-0.035	-0.038	-0.040	-0.041	-0.041	-0.042	-0.044	-0.044	-0.042	-0.042	-0.040	-0.040	-0.036	-0.034	-0.030	-0.026	-0.022	-0.019	-0.014	-0.008	-0.001	0.006	0.012	0.020	0.028	0.036	0.046	0.055	0.065	0.075	0.086	0.096	0.109	0.120	0.134	0.145	0.158	0.171	0.184	0.198	0.210	0.224	0.238	0.251	0.264	0.278	0.291	0.306	0.320	0.334	0.348	0.360	0.375	0.388	0.400	0.415	0.426	0.440	0.452	0.464	0.478	0.489	0.501	0.511	0.524	0.534	0.545	0.555	0.564	0.574	0.582	0.592	0.601	0.609	0.616	0.625	0.632	0.638	0.645	0.651	0.658	0.664	0.669	0.674	0.678	0.682	0.686	0.689	0.694	0.696	0.699	0.700	0.701	0.704	0.704	0.705	0.706	0.705	0.705	0.704	0.704	0.702	0.701	0.699	0.698	0.695	0.691	0.689	0.686	0.682	0.679	0.674	0.670	0.665	0.661	0.655	0.651	0.646	0.639	0.634	0.628	0.622	0.615	0.610	0.602	0.596	0.590	0.582	0.575	0.569	0.561	0.555	0.546	0.540	0.532	0.526	0.519	0.511	0.504	0.498	0.490	0.484	0.476	0.469	0.461	0.452	0.446	0.439	0.431	0.424	0.418	0.410	0.402	0.396	0.389	0.382	0.375	0.368	0.360	0.354	0.346	0.340	0.331	0.325	0.316	0.309	0.301	0.294	0.286	0.279	0.270	0.261	0.254	0.245	0.236	0.228	0.219	0.209	0.200	0.190	0.181	0.172	0.162	0.152	0.144	0.132	0.122	0.112	0.102	0.092	0.082	0.071	0.061	0.051	0.040	0.030	0.019	0.010	0.000	-0.011	-0.020	-0.031	-0.040	-0.050	-0.059	-0.069	-0.079	-0.086	-0.095	-0.102	-0.111	-0.119	-0.125	-0.134	-0.140	-0.146	-0.152	-0.159	-0.164	-0.170	-0.175	-0.180	-0.184	-0.189	-0.192	-0.196	-0.201	-0.204	-0.208	-0.209	-0.212	-0.215	-0.218	-0.219	-0.220	-0.222	-0.224	-0.225	-0.228	-0.228	-0.230	-0.231	-0.231	-0.232	-0.234	-0.234	-0.235	-0.236	-0.238	-0.239	-0.240	-0.242	-0.242	-0.244	-0.245	-0.246	-0.248	-0.250	-0.250	-0.252	-0.254	-0.256	-0.258	-0.259	-0.261	-0.264	-0.265	-0.268	-0.270	-0.271	-0.274	-0.275	-0.278	-0.279	-0.281	-0.284	-0.286	-0.289	-0.290	-0.292	-0.295	-0.296	-0.299	-0.300	-0.302	-0.304	-0.305	-0.308	-0.309	-0.311	-0.311	-0.312	-0.315	-0.315	-0.316	-0.319	-0.319	-0.320	-0.320	-0.321	-0.322	-0.322	-0.322	-0.324	-0.324	-0.324	-0.324	-0.322	-0.322	-0.322	-0.321	-0.321	-0.320	-0.319	-0.319	-0.318	-0.316	-0.316	-0.314	-0.312	-0.311	-0.310	-0.308	-0.306	-0.304	-0.301	-0.299	-0.296	-0.292	-0.289	-0.286	-0.282	-0.279	-0.274	-0.269	-0.266	-0.261	-0.255	-0.250	-0.245	-0.238	-0.231	-0.225	-0.218	-0.211	-0.202	-0.195	-0.186	-0.178	-0.169	-0.160	-0.150	-0.141	-0.130	-0.121	-0.111	-0.100	-0.089	-0.078	-0.066	-0.055	-0.044	-0.031	-0.020	-0.008	0.005	0.016	0.029	0.040	0.052	0.064	0.075	0.086	0.098	0.109	0.119	0.130	0.141	0.151	0.160	0.170	0.179	0.188	0.195	0.202	0.209	0.216	0.224	0.230	0.235	0.241	0.246	0.250	0.254	0.258	0.261	0.264	0.266	0.269	0.269	0.271	0.272	0.272	0.272	0.272	0.272	0.271	0.271	0.269	0.269	0.268	0.265	0.264	0.261	0.260	0.258	0.255	0.254	0.252	0.250	0.248	0.246	0.244	0.242	0.240	0.239	0.238	0.236	0.234	0.234	0.232	0.231	0.231	0.230	0.231	0.230	0.231	0.231	0.232	0.232	0.234	0.234	0.235	0.238	0.239	0.240	0.242	0.245	0.248	0.251	0.254	0.258	0.260	0.264	0.268	0.271	0.275	0.279	0.282	0.288	0.291	0.298	0.302	0.308	0.311	0.316	0.321	0.326	0.332	0.336	0.342	0.348	0.352	0.358	0.362	0.368	0.372	0.378	0.382	0.388	0.392	0.398	0.402	0.408	0.411	0.415	0.418	0.422	0.425	0.430	0.431	0.435	0.439	0.440	0.442	0.444	0.446	0.448	0.449	0.450	0.450	0.450	0.450	0.450	0.449	0.449	0.448	0.445	0.445	0.442	0.440	0.439	0.435	0.432	0.430	0.426	0.424	0.419	0.415	0.411	0.408	0.404	0.400	0.395	0.391	0.388	0.382	0.380	0.375	0.370	0.366	0.364	0.359	0.355	0.351	0.348	0.344	0.341	0.338	0.335	0.331	0.328	0.326	0.322	0.320	0.319	0.316	0.315	0.312	0.311	0.310	0.309	0.308	0.308	0.306	0.308	0.306	0.306	0.308	0.308	0.308	0.308	0.308	0.309	0.309	0.311	0.311	0.312	0.314	0.315	0.315	0.318	0.319	0.320	0.321	0.322	0.324	0.325	0.326	0.326	0.328	0.330	0.330	0.331	0.332	0.332	0.334	0.335	0.334	0.335	0.335	0.335	0.335	0.334	0.334	0.334	0.332	0.332	0.331	0.329	0.328	0.326	0.325	0.322	0.321	0.320	0.316	0.315	0.312	0.310	0.308	0.304	0.301	0.298	0.295	0.291	0.289	0.285	0.280	0.278	0.272	0.270	0.265	0.261	0.258	0.252	0.249	0.244	0.240	0.235	0.231	0.228	0.222	0.218	0.212	0.209	0.205	0.200	0.195	0.191	0.188	0.182	0.179	0.175	0.170	0.166	0.162	0.158	0.155	0.150	0.148	0.144	0.141	0.138	0.135	0.132	0.130	0.128	0.126	0.125	0.124	0.124	0.122	0.122	0.121	0.121	0.122	0.122	0.125	0.126	0.129	0.131	0.134	0.136	0.140	0.144	0.149	0.154	0.158	0.164	0.170	0.176	0.181	0.189	0.196	0.204	0.211	0.219	0.228	0.238	0.245	0.255	0.264	0.272	0.282	0.291	0.300	0.310	0.321	0.330	0.340	0.349	0.359	0.369	0.379	0.388	0.396	0.406	0.415	0.424	0.432	0.440	0.449	0.456	0.464	0.471	0.478	0.485	0.491	0.496	0.504	0.509	0.514	0.519	0.524	0.528	0.530	0.534	0.538	0.541	0.542	0.545	0.548	0.549	0.550	0.550	0.551	0.552	0.552	0.554	0.552	0.554	0.554	0.552	0.552	0.552	0.551	0.551	0.551	0.550	0.550	0.549	0.549	0.549	0.549	0.549	0.549	0.549	0.549	0.550	0.551	0.552	0.554	0.555	0.558	0.560	0.564	0.568	0.570	0.574	0.578	0.582	0.586	0.592	0.599	0.604	0.610	0.616	0.624	0.631	0.639	0.646	0.655	0.664	0.672	0.681	0.691	0.700	0.710	0.720	0.730	0.740	0.751	0.762	0.772	0.782	0.794	0.805	0.815	0.825	0.835	0.845	0.855	0.866	0.875	0.885	0.894	0.902	0.910	0.919	0.928	0.935	0.941	0.948	0.954	0.960	0.965	0.970	0.974	0.978	0.980	0.984	0.986	0.988	0.989	0.989	0.990	0.990	0.989	0.988	0.986	0.984	0.981	0.979	0.976	0.972	0.969	0.965	0.960	0.956	0.951	0.946	0.942	0.938	0.932	0.928	0.922	0.918	0.912	0.908	0.904	0.899	0.895	0.891	0.888	0.884	0.881	0.878	0.875	0.874	0.872	0.870	0.870	0.869	0.869	0.869	0.870	0.871	0.874	0.876	0.878	0.880	0.885	0.888	0.890	0.895	0.900	0.906	0.910	0.916	0.922	0.929	0.936	0.942	0.949	0.956	0.962	0.970	0.979	0.985	0.992	1.000	1.008	1.014	1.021	1.030	1.036	1.044	1.051	1.058	1.064	1.070	1.076	1.082	1.088	1.092	1.099	1.104	1.109	1.114	1.119	1.122	1.128	1.131	1.136	1.139	1.144	1.148	1.150	1.154	1.159	1.161	1.165	1.169	1.172	1.176	1.180	1.185	1.189	1.194	1.199	1.204	1.209	1.215	1.220	1.228	1.234	1.240	1.249	1.256	1.265	1.274	1.284	1.292	1.302	1.314	1.325	1.336	1.349	1.361	1.376	1.389	1.404	1.419	1.434	1.449	1.464	1.480	1.496	1.512	1.530	1.546	1.562	1.580	1.598	1.615	1.632	1.650	1.666	1.685	1.701	1.719	1.735	1.752	1.769	1.784	1.800	1.815	1.830	1.844	1.858	1.871	1.884	1.895	1.908	1.918	1.928	1.938	1.946	1.955	1.962	1.969	1.974	1.979	1.984	1.986	1.989	1.991	1.992	1.992	1.991	1.991	1.989	1.986	1.981	1.978	1.972	1.966	1.959	1.952	1.944	1.935	1.925	1.916	1.905	1.894	1.882	1.870	1.858	1.844	1.830	1.816	1.802	1.788	1.772	1.756	1.741	1.725	1.709	1.691	1.675	1.659	1.641	1.625	1.608	1.591	1.574	1.558	1.540	1.524	1.506	1.490	1.472	1.456	1.440	1.424	1.408	1.394	1.378	1.362	1.348	1.332	1.319	1.304	1.291	1.278	1.264	1.252	1.239	1.228	1.215	1.205	1.192	1.182	1.172	1.162	1.154	1.145	1.136	1.128	1.120	1.112	1.106	1.100	1.094	1.089	1.084	1.078	1.075	1.070	1.068	1.064	1.060	1.058	1.055	1.052	1.051	1.050	1.049	1.049	1.048	1.046	1.048	1.046	1.046	1.048	1.046	1.048	1.048	1.048	1.049	1.049	1.049	1.051	1.051	1.051	1.052	1.052	1.051	1.051	1.051	1.051	1.050	1.049	1.048	1.046	1.045	1.042	1.041	1.039	1.036	1.034	1.031	1.028	1.024	1.020	1.018	1.012	1.009	1.005	0.999	0.995	0.989	0.985	0.980	0.974	0.968	0.962	0.956	0.951	0.946	0.940	0.934	0.929	0.922	0.916	0.910	0.904	0.899	0.892	0.888	0.881	0.875	0.870	0.862	0.858	0.851	0.848	0.841	0.835	0.830	0.825	0.820	0.814	0.809	0.802	0.796	0.790	0.785	0.779	0.774	0.768	0.761	0.756	0.750	0.742	0.736	0.730	0.722	0.716	0.710	0.702	0.695	0.688	0.681	0.672	0.665	0.655	0.648	0.640	0.631	0.622	0.612	0.605	0.595	0.586	0.578	0.568	0.559	0.549	0.540	0.529	0.520	0.510	0.500	0.491	0.481	0.472	0.464	0.454	0.445	0.436	0.426	0.418	0.409	0.401	0.391	0.384	0.376	0.369	0.361	0.354	0.346	0.339	0.332	0.326	0.321	0.314	0.309	0.305	0.300	0.295	0.290	0.286	0.282	0.279	0.276	0.274	0.271	0.269	0.266	0.266	0.265	0.262	0.262	0.262	0.264	0.262	0.264	0.266	0.266	0.269	0.270	0.272	0.276	0.279	0.282	0.286	0.290	0.295	0.300	0.305	0.310	0.316	0.322	0.330	0.335	0.342	0.350	0.358	0.366	0.375	0.384	0.394	0.401	0.411	0.422	0.432	0.442	0.455	0.466	0.478	0.490	0.501	0.515	0.529	0.541	0.555	0.569	0.581	0.596	0.609	0.625	0.639	0.654	0.669	0.684	0.699	0.715	0.730	0.745	0.761	0.776	0.791	0.809	0.824	0.839	0.855	0.870	0.885	0.900	0.915	0.930	0.944	0.959	0.974	0.986	1.000	1.012	1.025	1.036	1.048	1.059	1.069	1.079	1.089	1.098	1.104	1.112	1.120	1.125	1.131	1.135	1.140	1.144	1.146	1.149	1.150	1.149	1.149	1.148	1.146	1.144	1.139	1.135	1.130	1.125	1.119	1.112	1.104	1.096	1.088	1.079	1.069	1.059	1.049	1.038	1.028	1.016	1.004	0.991	0.980	0.968	0.956	0.942	0.931	0.920	0.908	0.896	0.884	0.872	0.862	0.851	0.840	0.831	0.821	0.812	0.805	0.798	0.791	0.784	0.779	0.774	0.770	0.766	0.762	0.761	0.760	0.760	0.760	0.762	0.765	0.768	0.771	0.775	0.779	0.785	0.791	0.799	0.805	0.814	0.824	0.831	0.842	0.851	0.862	0.874	0.884	0.896	0.908	0.920	0.931	0.942	0.956	0.968	0.980	0.992	1.005	1.016	1.029	1.040	1.050	1.061	1.071	1.081	1.090	1.099	1.109	1.118	1.125	1.132	1.139	1.145	1.151	1.155	1.161	1.165	1.168	1.172	1.175	1.176	1.178	1.179	1.179	1.180	1.179	1.179	1.178	1.176	1.175	1.172	1.169	1.166	1.164	1.160	1.156	1.154	1.150	1.146	1.142	1.138	1.132	1.129	1.125	1.121	1.118	1.112	1.109	1.104	1.100	1.096	1.092	1.090	1.086	1.084	1.081	1.080	1.076	1.075	1.072	1.071	1.070	1.069	1.069	1.069	1.069	1.069	1.070	1.071	1.074	1.075	1.078	1.080	1.082	1.088	1.091	1.095	1.100	1.105	1.110	1.115	1.122	1.128	1.135	1.142	1.149	1.158	1.165	1.174	1.182	1.191	1.201	1.210	1.219	1.229	1.240	1.250	1.260	1.271	1.281	1.291	1.301	1.312	1.322	1.334	1.344	1.354	1.364	1.374	1.382	1.392	1.401	1.410	1.420	1.428	1.436	1.442	1.450	1.458	1.464	1.469	1.476	1.481	1.485	1.490	1.492	1.496	1.500	1.501	1.504	1.505	1.506	1.506	1.508	1.506	1.506	1.505	1.504	1.502	1.501	1.499	1.496	1.494	1.490	1.488	1.484	1.481	1.478	1.474	1.470	1.466	1.462	1.459	1.455	1.451	1.449	1.444	1.441	1.438	1.434	1.431	1.428	1.426	1.422	1.420	1.419	1.418	1.415	1.414	1.412	1.410	1.410	1.409	1.409	1.409	1.408	1.408	1.408	1.408	1.409	1.409	1.409	1.409	1.409	1.410	1.410	1.411	1.412	1.412	1.414	1.415	1.416	1.416	1.418	1.419	1.420	1.421	1.421	1.422	1.422	1.424	1.425	1.425	1.426	1.426	1.429	1.429	1.430	1.431	1.431	1.431	1.432	1.432	1.432	1.434	1.434	1.435	1.436	1.436	1.438	1.438	1.440	1.440	1.441	1.442	1.445	1.445	1.446	1.448	1.449	1.450	1.451	1.452	1.454	1.454	1.455	1.456	1.456	1.458	1.459	1.459	1.460	1.460	1.460	1.460	1.459	1.459	1.458	1.458	1.456	1.455	1.452	1.450	1.449	1.446	1.444	1.439	1.436	1.432	1.429	1.424	1.419	1.414	1.409	1.402	1.396	1.390	1.384	1.376	1.370	1.361	1.355	1.348	1.339	1.330	1.321	1.314	1.305	1.296	1.288	1.279	1.269	1.261	1.251	1.242	1.234	1.224	1.214	1.205	1.196	1.186	1.178	1.168	1.160	1.150	1.141	1.132	1.122	1.115	1.105	1.098	1.088	1.079	1.070	1.060	1.051	1.042	1.032	1.024	1.015	1.005	0.996	0.986	0.976	0.966	0.956	0.944	0.934	0.922	0.912	0.900	0.889	0.876	0.865	0.852	0.840	0.829	0.816	0.804	0.789	0.776	0.762	0.750	0.735	0.722	0.708	0.694	0.681	0.666	0.652	0.639	0.625	0.611	0.596	0.584	0.570	0.556	0.544	0.531	0.519	0.506	0.495	0.484	0.471	0.462	0.451	0.441	0.431	0.424	0.415	0.406	0.399	0.391	0.385	0.380	0.374	0.369	0.365	0.360	0.356	0.354	0.350	0.348	0.346	0.345	0.344	0.344	0.344	0.344	0.345	0.346	0.346	0.348	0.351	0.354	0.355	0.358	0.360	0.364	0.366	0.369	0.371	0.374	0.378	0.380	0.382	0.385	0.388	0.391	0.394	0.395	0.398	0.399	0.401	0.401	0.402	0.402	0.402	0.402	0.401	0.400	0.399	0.398	0.395	0.394	0.391	0.386	0.382	0.378	0.374	0.368	0.361	0.355	0.349	0.341	0.334	0.325	0.318	0.308	0.298	0.288	0.278	0.266	0.255	0.245	0.231	0.220	0.208	0.195	0.181	0.169	0.155	0.141	0.128	0.112	0.099	0.084	0.069	0.055	0.040	0.026	0.011	-0.004	-0.018	-0.031	-0.046	-0.061	-0.075	-0.089	-0.101	-0.115	-0.129	-0.141	-0.154	-0.168	-0.179	-0.190	-0.202	-0.212	-0.224	-0.235	-0.244	-0.254	-0.264	-0.272	-0.281	-0.291	-0.299	-0.308	-0.314	-0.321	-0.329	-0.336	-0.342	-0.350	-0.355	-0.361	-0.368	-0.374	-0.378	-0.384	-0.389	-0.395	-0.401	-0.406	-0.412	-0.419	-0.425	-0.431	-0.438	-0.444	-0.452	-0.459	-0.468	-0.476	-0.482	-0.492	-0.502	-0.511	-0.521	-0.532	-0.544	-0.555	-0.568	-0.580	-0.594	-0.608	-0.621	-0.638	-0.651	-0.668	-0.684	-0.701	-0.719	-0.736	-0.754	-0.772	-0.792	-0.812	-0.831	-0.851	-0.871	-0.891	-0.911	-0.932	-0.952	-0.972	-0.994	-1.014	-1.034	-1.054	-1.074	-1.094	-1.112	-1.131	-1.150	-1.168	-1.185	-1.201	-1.216	-1.232	-1.248	-1.261	-1.274	-1.286	-1.298	-1.309	-1.318	-1.326	-1.334	-1.340	-1.346	-1.350	-1.352	-1.355	-1.356	-1.356	-1.354	-1.351	-1.349	-1.345	-1.339	-1.331	-1.324	-1.315	-1.305	-1.294	-1.282	-1.270	-1.255	-1.242	-1.225	-1.210	-1.192	-1.175	-1.156	-1.138	-1.118	-1.098	-1.076	-1.054	-1.032	-1.010	-0.988	-0.965	-0.942	-0.919	-0.895	-0.872	-0.850	-0.826	-0.802	-0.780	-0.756	-0.735	-0.712	-0.691	-0.669	-0.648	-0.628	-0.606	-0.588	-0.568	-0.550	-0.532	-0.516	-0.500	-0.484	-0.470	-0.455	-0.442	-0.429	-0.419	-0.408	-0.398	-0.389	-0.380	-0.375	-0.368	-0.362	-0.359	-0.355	-0.352	-0.351	-0.350	-0.350	-0.351	-0.352	-0.355	-0.358	-0.361	-0.366	-0.371	-0.376	-0.382	-0.390	-0.398	-0.404	-0.414	-0.422	-0.430	-0.440	-0.449	-0.459	-0.470	-0.479	-0.489	-0.499	-0.509	-0.519	-0.530	-0.540	-0.548	-0.558	-0.568	-0.576	-0.585	-0.594	-0.601	-0.608	-0.615	-0.621	-0.628	-0.632	-0.638	-0.642	-0.646	-0.649	-0.651	-0.652	-0.655	-0.655	-0.655	-0.654	-0.654	-0.651	-0.649	-0.645	-0.641	-0.636	-0.632	-0.625	-0.620	-0.612	-0.605	-0.596	-0.588	-0.579	-0.568	-0.559	-0.548	-0.536	-0.524	-0.514	-0.501	-0.489	-0.476	-0.461	-0.449	-0.435	-0.421	-0.408	-0.391	-0.378	-0.364	-0.349	-0.334	-0.319	-0.304	-0.289	-0.274	-0.259	-0.245	-0.230	-0.215	-0.200	-0.186	-0.171	-0.156	-0.142	-0.129	-0.116	-0.101	-0.089	-0.075	-0.062	-0.050	-0.038	-0.025	-0.014	-0.001	0.010	0.021	0.032	0.044	0.055	0.065	0.075	0.085	0.095	0.105	0.114	0.124	0.134	0.142	0.151	0.161	0.170	0.179	0.188	0.196	0.204	0.211	0.221	0.228	0.236	0.244	0.252	0.260	0.268	0.275	0.282	0.290	0.298	0.305	0.312	0.320	0.326	0.334	0.341	0.349	0.355	0.361	0.369	0.375	0.381	0.389	0.394	0.400	0.406	0.412	0.419	0.425	0.429	0.434	0.440	0.445	0.450	0.455	0.459	0.464	0.468	0.472	0.476	0.480	0.482	0.486	0.489	0.491	0.494	0.496	0.498	0.499	0.500	0.500	0.502	0.502	0.501	0.502	0.501	0.500	0.500	0.498	0.496	0.494	0.491	0.489	0.485	0.481	0.479	0.474	0.470	0.465	0.460	0.455	0.449	0.442	0.436	0.430	0.422	0.416	0.409	0.401	0.394	0.386	0.379	0.370	0.362	0.354	0.346	0.338	0.329	0.321	0.312	0.305	0.298	0.290	0.282	0.275	0.269	0.261	0.255	0.248	0.242	0.236	0.231	0.226	0.221	0.218	0.214	0.211	0.209	0.206	0.205	0.204	0.204	0.202	0.204	0.205	0.206	0.209	0.211	0.215	0.219	0.224	0.229	0.234	0.239	0.246	0.254	0.260	0.269	0.278	0.286	0.295	0.305	0.315	0.325	0.335	0.348	0.358	0.369	0.381	0.392	0.405	0.416	0.429	0.441	0.454	0.466	0.479	0.490	0.502	0.514	0.526	0.539	0.551	0.562	0.574	0.585	0.596	0.608	0.619	0.629	0.640	0.649	0.659	0.669	0.678	0.686	0.695	0.702	0.711	0.719	0.726	0.734	0.741	0.748	0.754	0.759	0.764	0.769	0.774	0.778	0.781	0.786	0.790	0.794	0.796	0.800	0.802	0.805	0.808	0.810	0.812	0.814	0.815	0.816	0.819	0.819	0.820	0.821	0.822	0.822	0.822	0.824	0.824	0.825	0.825	0.825	0.826	0.826	0.826	0.829	0.829	0.828	0.829	0.829	0.830	0.830	0.831	0.832	0.832	0.832	0.834	0.835	0.836	0.836	0.839	0.839	0.840	0.841	0.841	0.842	0.845	0.845	0.846	0.846	0.848	0.849	0.850	0.851	0.852	0.852	0.854	0.855	0.856	0.855	0.856	0.856	0.856	0.858	0.856	0.856	0.855	0.854	0.852	0.851	0.849	0.848	0.845	0.842	0.839	0.835	0.832	0.828	0.822	0.818	0.811	0.805	0.799	0.791	0.784	0.775	0.768	0.758	0.748	0.736	0.725	0.714	0.701	0.689	0.675	0.661	0.645	0.630	0.615	0.598	0.580	0.562	0.545	0.526	0.509	0.489	0.469	0.449	0.428	0.408	0.386	0.365	0.342	0.321	0.300	0.279	0.256	0.234	0.211	0.191	0.169	0.148	0.126	0.105	0.085	0.065	0.045	0.026	0.008	-0.011	-0.029	-0.046	-0.062	-0.079	-0.094	-0.108	-0.122	-0.135	-0.148	-0.159	-0.169	-0.179	-0.189	-0.198	-0.205	-0.211	-0.218	-0.224	-0.228	-0.231	-0.235	-0.239	-0.240	-0.242	-0.242	-0.244	-0.244	-0.242	-0.242	-0.240	-0.239	-0.236	-0.236	-0.234	-0.230	-0.228	-0.225	-0.221	-0.218	-0.215	-0.212	-0.210	-0.208	-0.205	-0.202	-0.201	-0.199	-0.198	-0.195	-0.194	-0.192	-0.194	-0.194	-0.192	-0.194	-0.195	-0.196	-0.198	-0.199	-0.202	-0.205	-0.208	-0.210	-0.215	-0.219	-0.224	-0.228	-0.232	-0.238	-0.244	-0.249	-0.254	-0.260	-0.268	-0.274	-0.279	-0.286	-0.291	-0.299	-0.305	-0.311	-0.318	-0.324	-0.330	-0.335	-0.340	-0.346	-0.351	-0.356	-0.362	-0.366	-0.370	-0.375	-0.379	-0.382	-0.385	-0.388	-0.390	-0.392	-0.395	-0.396	-0.398	-0.399	-0.399	-0.399	-0.398	-0.398	-0.396	-0.395	-0.392	-0.392	-0.389	-0.386	-0.384	-0.381	-0.378	-0.374	-0.371	-0.366	-0.362	-0.359	-0.354	-0.349	-0.344	-0.339	-0.334	-0.329	-0.324	-0.319	-0.314	-0.308	-0.304	-0.298	-0.292	-0.288	-0.281	-0.276	-0.271	-0.265	-0.261	-0.255	-0.250	-0.245	-0.240	-0.235	-0.231	-0.228	-0.222	-0.219	-0.214	-0.210	-0.206	-0.202	-0.199	-0.196	-0.192	-0.190	-0.186	-0.184	-0.181	-0.179	-0.176	-0.174	-0.171	-0.169	-0.168	-0.165	-0.164	-0.162	-0.160	-0.159	-0.156	-0.155	-0.154	-0.154	-0.152	-0.151	-0.150	-0.150	-0.149	-0.148	-0.148	-0.145	-0.145	-0.145	-0.144	-0.142	-0.141	-0.141	-0.141	-0.140	-0.139	-0.139	-0.138	-0.136	-0.135	-0.134	-0.134	-0.134	-0.132	-0.131	-0.130	-0.130	-0.129	-0.129	-0.128	-0.128	-0.126	-0.126	-0.125	-0.124	-0.124	-0.124	-0.122	-0.122	-0.121	-0.120	-0.119	-0.119	-0.118	-0.118	-0.116	-0.115	-0.114	-0.114	-0.112	-0.111	-0.110	-0.109	-0.109	-0.106	-0.106	-0.104	-0.102	-0.100	-0.099	-0.098	-0.094	-0.092	-0.090	-0.088	-0.084	-0.081	-0.079	-0.075	-0.072	-0.069	-0.065	-0.062	-0.059	-0.055	-0.051	-0.049	-0.044	-0.040	-0.035	-0.031	-0.026	-0.022	-0.019	-0.015	-0.010	-0.006	-0.001	0.002	0.006	0.010	0.014	0.016	0.021	0.024	0.026	0.029	0.031	0.035	0.038	0.039	0.040	0.041	0.041	0.042	0.042	0.041	0.041	0.041	0.039	0.039	0.036	0.035	0.032	0.030	0.028	0.024	0.020	0.016	0.012	0.009	0.005	0.000	-0.004	-0.010	-0.015	-0.019	-0.024	-0.029	-0.035	-0.040	-0.045	-0.050	-0.054	-0.059	-0.064	-0.069	-0.074	-0.078	-0.082	-0.085	-0.090	-0.094	-0.096	-0.100	-0.101	-0.104	-0.106	-0.109	-0.110	-0.111	-0.111	-0.111	-0.112	-0.111	-0.111	-0.111	-0.110	-0.109	-0.106	-0.104	-0.102	-0.099	-0.095	-0.092	-0.089	-0.085	-0.081	-0.076	-0.072	-0.066	-0.061	-0.056	-0.050	-0.045	-0.039	-0.032	-0.028	-0.020	-0.015	-0.008	-0.001	0.005	0.012	0.020	0.025	0.032	0.040	0.046	0.054	0.061	0.068	0.075	0.081	0.089	0.095	0.102	0.109	0.115	0.120	0.126	0.134	0.140	0.146	0.150	0.155	0.160	0.165	0.169	0.172	0.176	0.180	0.184	0.186	0.190	0.191	0.194	0.195	0.196	0.199	0.199	0.199	0.200	0.199	0.198	0.198	0.196	0.195	0.192	0.190	0.188	0.185	0.181	0.178	0.175	0.171	0.166	0.162	0.159	0.154	0.150	0.145	0.140	0.135	0.130	0.124	0.119	0.114	0.109	0.102	0.098	0.094	0.088	0.082	0.078	0.072	0.068	0.062	0.058	0.054	0.049	0.045	0.040	0.036	0.034	0.030	0.026	0.022	0.020	0.016	0.014	0.011	0.009	0.008	0.005	0.002	0.001	0.000	-0.001	-0.002	-0.004	-0.005	-0.006	-0.008	-0.009	-0.010	-0.011	-0.011	-0.014	-0.014	-0.016	-0.016	-0.019	-0.020	-0.021	-0.024	-0.025	-0.026	-0.029	-0.031	-0.035	-0.038	-0.039	-0.042	-0.046	-0.050	-0.052	-0.056	-0.061	-0.066	-0.071	-0.076	-0.081	-0.088	-0.094	-0.099	-0.105	-0.111	-0.118	-0.124	-0.130	-0.136	-0.142	-0.149	-0.155	-0.162	-0.169	-0.175	-0.181	-0.188	-0.194	-0.200	-0.205	-0.210	-0.216	-0.220	-0.226	-0.229	-0.234	-0.238	-0.240	-0.244	-0.246	-0.249	-0.250	-0.251	-0.251	-0.252	-0.252	-0.252	-0.250	-0.250	-0.249	-0.245	-0.244	-0.240	-0.238	-0.234	-0.230	-0.225	-0.220	-0.215	-0.210	-0.204	-0.199	-0.191	-0.186	-0.179	-0.172	-0.165	-0.158	-0.151	-0.144	-0.138	-0.129	-0.122	-0.114	-0.106	-0.099	-0.091	-0.084	-0.076	-0.069	-0.061	-0.055	-0.048	-0.041	-0.034	-0.026	-0.020	-0.014	-0.008	-0.001	0.005	0.011	0.016	0.021	0.028	0.032	0.039	0.042	0.049	0.052	0.058	0.062	0.066	0.070	0.074	0.078	0.081	0.086	0.090	0.092	0.095	0.098	0.101	0.104	0.106	0.108	0.111	0.112	0.114	0.115	0.116	0.119	0.119	0.120	0.120	0.120	0.120	0.120	0.120	0.120	0.118	0.118	0.116	0.115	0.112	0.111	0.109	0.106	0.104	0.100	0.096	0.094	0.089	0.085	0.080	0.078	0.072	0.068	0.062	0.058	0.051	0.046	0.040	0.034	0.029	0.022	0.016	0.010	0.004	-0.002	-0.010	-0.016	-0.021	-0.029	-0.035	-0.042	-0.048	-0.055	-0.061	-0.066	-0.072	-0.079	-0.085	-0.091	-0.098	-0.102	-0.109	-0.114	-0.118	-0.122	-0.128	-0.131	-0.136	-0.140	-0.144	-0.146	-0.150	-0.154	-0.158	-0.159	-0.162	-0.164	-0.165	-0.168	-0.169	-0.170	-0.171	-0.172	-0.172	-0.172	-0.172	-0.172	-0.172	-0.172	-0.171	-0.170	-0.170	-0.168	-0.166	-0.165	-0.164	-0.161	-0.159	-0.158	-0.155	-0.152	-0.151	-0.149	-0.146	-0.142	-0.140	-0.139	-0.136	-0.134	-0.130	-0.128	-0.126	-0.122	-0.121	-0.119	-0.116	-0.114	-0.112	-0.111	-0.109	-0.108	-0.108	-0.106	-0.106	-0.106	-0.106	-0.108	-0.108	-0.109	-0.110	-0.111	-0.114	-0.116	-0.120	-0.122	-0.126	-0.131	-0.135	-0.141	-0.145	-0.151	-0.159	-0.164	-0.171	-0.179	-0.186	-0.195	-0.204	-0.211	-0.220	-0.231	-0.240	-0.250	-0.260	-0.270	-0.281	-0.290	-0.301	-0.311	-0.322	-0.334	-0.342	-0.354	-0.364	-0.374	-0.384	-0.392	-0.402	-0.410	-0.419	-0.426	-0.434	-0.441	-0.448	-0.454	-0.459	-0.464	-0.469	-0.472	-0.476	-0.478	-0.480	-0.482	-0.482	-0.481	-0.481	-0.480	-0.478	-0.476	-0.472	-0.469	-0.465	-0.460	-0.455	-0.450	-0.444	-0.436	-0.429	-0.422	-0.415	-0.408	-0.398	-0.390	-0.381	-0.374	-0.365	-0.356	-0.350	-0.341	-0.332	-0.325	-0.318	-0.310	-0.304	-0.296	-0.290	-0.284	-0.279	-0.274	-0.270	-0.266	-0.264	-0.261	-0.259	-0.259	-0.258	-0.258	-0.259	-0.260	-0.264	-0.266	-0.270	-0.275	-0.280	-0.286	-0.292	-0.300	-0.309	-0.318	-0.326	-0.336	-0.346	-0.358	-0.369	-0.381	-0.394	-0.406	-0.420	-0.432	-0.448	-0.461	-0.476	-0.490	-0.504	-0.519	-0.534	-0.549	-0.562	-0.578	-0.591	-0.605	-0.620	-0.632	-0.648	-0.660	-0.672	-0.685	-0.696	-0.709	-0.719	-0.729	-0.739	-0.749	-0.758	-0.765	-0.774	-0.779	-0.786	-0.791	-0.796	-0.801	-0.806	-0.810	-0.811	-0.814	-0.816	-0.816	-0.818	-0.816	-0.815	-0.815	-0.814	-0.811	-0.809	-0.805	-0.802	-0.799	-0.794	-0.790	-0.785	-0.781	-0.776	-0.770	-0.764	-0.760	-0.752	-0.748	-0.741	-0.736	-0.730	-0.725	-0.719	-0.714	-0.708	-0.702	-0.698	-0.692	-0.688	-0.682	-0.678	-0.674	-0.669	-0.666	-0.661	-0.658	-0.654	-0.651	-0.648	-0.645	-0.641	-0.639	-0.636	-0.634	-0.631	-0.630	-0.628	-0.625	-0.624	-0.621	-0.620	-0.618	-0.616	-0.612	-0.611	-0.609	-0.608	-0.605	-0.602	-0.599	-0.596	-0.592	-0.589	-0.585	-0.581	-0.578	-0.574	-0.569	-0.564	-0.559	-0.552	-0.548	-0.541	-0.535	-0.530	-0.522	-0.515	-0.509	-0.501	-0.494	-0.486	-0.479	-0.471	-0.462	-0.455	-0.446	-0.439	-0.430	-0.421	-0.412	-0.404	-0.396	-0.388	-0.379	-0.370	-0.362	-0.356	-0.348	-0.341	-0.334	-0.326	-0.319	-0.312	-0.308	-0.302	-0.298	-0.292	-0.289	-0.285	-0.281	-0.278	-0.275	-0.274	-0.271	-0.271	-0.270	-0.271	-0.271	-0.272	-0.274	-0.275	-0.279	-0.282	-0.285	-0.290	-0.294	-0.299	-0.305	-0.311	-0.318	-0.324	-0.330	-0.338	-0.345	-0.352	-0.361	-0.369	-0.378	-0.386	-0.395	-0.404	-0.414	-0.421	-0.430	-0.440	-0.448	-0.458	-0.465	-0.474	-0.482	-0.491	-0.499	-0.506	-0.514	-0.520	-0.528	-0.534	-0.541	-0.548	-0.554	-0.558	-0.564	-0.569	-0.572	-0.575	-0.580	-0.582	-0.585	-0.589	-0.590	-0.591	-0.592	-0.594	-0.595	-0.594	-0.594	-0.594	-0.594	-0.592	-0.590	-0.590	-0.588	-0.585	-0.584	-0.581	-0.579	-0.576	-0.572	-0.570	-0.568	-0.564	-0.561	-0.559	-0.555	-0.551	-0.549	-0.545	-0.541	-0.539	-0.536	-0.534	-0.531	-0.529	-0.526	-0.525	-0.522	-0.522	-0.520	-0.520	-0.519	-0.519	-0.519	-0.519	-0.520	-0.521	-0.521	-0.522	-0.526	-0.528	-0.530	-0.534	-0.538	-0.541	-0.545	-0.550	-0.554	-0.560	-0.565	-0.571	-0.578	-0.585	-0.592	-0.599	-0.608	-0.615	-0.622	-0.630	-0.639	-0.648	-0.655	-0.665	-0.674	-0.682	-0.691	-0.700	-0.708	-0.718	-0.726	-0.734	-0.742	-0.749	-0.758	-0.765	-0.771	-0.779	-0.785	-0.791	-0.796	-0.802	-0.806	-0.810	-0.815	-0.818	-0.820	-0.822	-0.825	-0.825	-0.826	-0.826	-0.825	-0.825	-0.824	-0.821	-0.819	-0.815	-0.811	-0.806	-0.801	-0.796	-0.789	-0.782	-0.775	-0.769	-0.760	-0.751	-0.742	-0.731	-0.722	-0.711	-0.701	-0.690	-0.679	-0.666	-0.654	-0.641	-0.629	-0.615	-0.602	-0.589	-0.575	-0.560	-0.546	-0.531	-0.518	-0.504	-0.489	-0.474	-0.459	-0.444	-0.429	-0.415	-0.400	-0.385	-0.370	-0.355	-0.340	-0.325	-0.311	-0.296	-0.282	-0.268	-0.255	-0.240	-0.228	-0.215	-0.202	-0.189	-0.178	-0.165	-0.155	-0.142	-0.134	-0.124	-0.114	-0.105	-0.096	-0.089	-0.081	-0.075	-0.069	-0.064	-0.059	-0.055	-0.051	-0.048	-0.046	-0.045	-0.045	-0.045	-0.045	-0.048	-0.050	-0.052	-0.056	-0.060	-0.065	-0.071	-0.076	-0.085	-0.091	-0.100	-0.109	-0.119	-0.128	-0.139	-0.149	-0.161	-0.172	-0.184	-0.196	-0.209	-0.221	-0.236	-0.249	-0.262	-0.275	-0.289	-0.302	-0.316	-0.329	-0.342	-0.356	-0.369	-0.382	-0.395	-0.406	-0.419	-0.430	-0.441	-0.452	-0.462	-0.472	-0.482	-0.490	-0.500	-0.507	-0.514	-0.521	-0.526	-0.531	-0.536	-0.540	-0.542	-0.545	-0.548	-0.549	-0.549	-0.550	-0.550	-0.549	-0.546	-0.545	-0.541	-0.539	-0.534	-0.530	-0.525	-0.520	-0.514	-0.507	-0.501	-0.494	-0.486	-0.479	-0.470	-0.462	-0.454	-0.446	-0.438	-0.428	-0.419	-0.411	-0.401	-0.391	-0.384	-0.375	-0.366	-0.358	-0.349	-0.341	-0.334	-0.326	-0.319	-0.311	-0.305	-0.299	-0.292	-0.286	-0.281	-0.276	-0.271	-0.268	-0.265	-0.262	-0.259	-0.258	-0.256	-0.255	-0.255	-0.255	-0.255	-0.258	-0.259	-0.261	-0.264	-0.268	-0.271	-0.275	-0.280	-0.284	-0.289	-0.295	-0.300	-0.306	-0.314	-0.319	-0.326	-0.334	-0.340	-0.348	-0.355	-0.361	-0.368	-0.374	-0.381	-0.389	-0.394	-0.401	-0.408	-0.411	-0.418	-0.421	-0.426	-0.430	-0.432	-0.436	-0.438	-0.439	-0.440	-0.440	-0.439	-0.438	-0.436	-0.434	-0.429	-0.425	-0.420	-0.412	-0.406	-0.398	-0.389	-0.380	-0.371	-0.360	-0.349	-0.336	-0.322	-0.309	-0.294	-0.279	-0.264	-0.248	-0.231	-0.214	-0.195	-0.179	-0.160	-0.141	-0.122	-0.105	-0.084	-0.065	-0.046	-0.026	-0.009	0.011	0.030	0.049	0.069	0.086	0.104	0.122	0.139	0.156	0.172	0.189	0.205	0.220	0.235	0.249	0.262	0.276	0.290	0.302	0.314	0.325	0.336	0.346	0.358	0.366	0.375	0.384	0.391	0.399	0.406	0.414	0.420	0.426	0.432	0.438	0.442	0.448	0.452	0.458	0.461	0.466	0.469	0.472	0.478	0.480	0.484	0.488	0.490	0.492	0.495	0.499	0.501	0.502	0.506	0.507	0.510	0.512	0.515	0.516	0.516	0.519	0.520	0.521	0.521	0.522	0.522	0.522	0.521	0.522	0.521	0.520	0.520	0.518	0.516	0.514	0.511	0.509	0.506	0.502	0.499	0.494	0.489	0.484	0.478	0.471	0.465	0.459	0.451	0.445	0.435	0.428	0.419	0.410	0.400	0.390	0.379	0.368	0.356	0.344	0.332	0.320	0.308	0.294	0.280	0.265	0.251	0.238	0.222	0.206	0.189	0.172	0.156	0.139	0.121	0.102	0.086	0.068	0.048	0.029	0.010	-0.009	-0.029	-0.049	-0.069	-0.089	-0.110	-0.130	-0.150	-0.171	-0.191	-0.212	-0.235	-0.255	-0.276	-0.296	-0.318	-0.338	-0.359	-0.379	-0.399	-0.418	-0.438	-0.456	-0.476	-0.495	-0.512	-0.531	-0.548	-0.566	-0.582	-0.599	-0.615	-0.629	-0.644	-0.659	-0.672	-0.685	-0.699	-0.710	-0.721	-0.732	-0.742	-0.751	-0.761	-0.770	-0.779	-0.786	-0.792	-0.800	-0.805	-0.811	-0.816	-0.819	-0.824	-0.828	-0.831	-0.834	-0.836	-0.839	-0.839	-0.841	-0.841	-0.842	-0.844	-0.844	-0.845	-0.845	-0.845	-0.845	-0.845	-0.845	-0.845	-0.845	-0.842	-0.842	-0.842	-0.841	-0.842	-0.841	-0.840	-0.840	-0.840	-0.839	-0.838	-0.838	-0.836	-0.836	-0.835	-0.834	-0.832	-0.831	-0.830	-0.831	-0.830	-0.829	-0.826	-0.826	-0.824	-0.822	-0.821	-0.818	-0.816	-0.814	-0.811	-0.808	-0.805	-0.800	-0.796	-0.792	-0.789	-0.784	-0.779	-0.774	-0.768	-0.761	-0.756	-0.749	-0.742	-0.735	-0.728	-0.720	-0.711	-0.704	-0.695	-0.686	-0.678	-0.668	-0.659	-0.649	-0.639	-0.629	-0.619	-0.608	-0.598	-0.586	-0.575	-0.564	-0.555	-0.544	-0.532	-0.521	-0.510	-0.500	-0.490	-0.480	-0.469	-0.459	-0.449	-0.439	-0.430	-0.420	-0.411	-0.402	-0.395	-0.385	-0.378	-0.370	-0.362	-0.355	-0.349	-0.341	-0.335	-0.330	-0.324	-0.318	-0.314	-0.308	-0.302	-0.299	-0.295	-0.291	-0.288	-0.285	-0.281	-0.280	-0.276	-0.274	-0.271	-0.270	-0.268	-0.266	-0.265	-0.264	-0.261	-0.260	-0.259	-0.258	-0.256	-0.255	-0.252	-0.251	-0.250	-0.250	-0.248	-0.245	-0.242	-0.241	-0.239	-0.238	-0.235	-0.232	-0.230	-0.226	-0.224	-0.219	-0.215	-0.211	-0.206	-0.201	-0.196	-0.191	-0.185	-0.180	-0.172	-0.168	-0.160	-0.152	-0.146	-0.139	-0.131	-0.122	-0.115	-0.106	-0.098	-0.089	-0.081	-0.071	-0.062	-0.054	-0.045	-0.035	-0.026	-0.018	-0.009	0.000	0.009	0.018	0.028	0.035	0.042	0.050	0.059	0.066	0.074	0.080	0.086	0.092	0.098	0.104	0.109	0.114	0.118	0.122	0.125	0.128	0.131	0.134	0.135	0.138	0.139	0.140	0.141	0.141	0.141	0.140	0.140	0.140	0.139	0.139	0.138	0.138	0.136	0.135	0.134	0.132	0.132	0.131	0.131	0.131	0.130	0.131	0.131	0.131	0.134	0.134	0.136	0.139	0.140	0.144	0.148	0.151	0.155	0.160	0.165	0.170	0.176	0.182	0.190	0.198	0.205	0.212	0.220	0.229	0.236	0.245	0.254	0.264	0.272	0.282	0.292	0.302	0.311	0.321	0.331	0.340	0.350	0.359	0.368	0.378	0.385	0.394	0.402	0.410	0.418	0.425	0.432	0.440	0.445	0.451	0.456	0.461	0.466	0.470	0.474	0.478	0.481	0.484	0.485	0.489	0.491	0.491	0.494	0.495	0.498	0.498	0.499	0.500	0.501	0.502	0.502	0.505	0.505	0.507	0.509	0.511	0.512	0.516	0.519	0.521	0.525	0.529	0.534	0.539	0.544	0.551	0.556	0.564	0.571	0.580	0.589	0.599	0.608	0.619	0.629	0.640	0.652	0.666	0.679	0.692	0.706	0.721	0.735	0.751	0.768	0.782	0.799	0.816	0.834	0.851	0.869	0.885	0.904	0.921	0.940	0.956	0.975	0.992	1.009	1.028	1.045	1.061	1.079	1.096	1.111	1.128	1.142	1.156	1.170	1.185	1.198	1.210	1.222	1.232	1.242	1.252	1.262	1.270	1.279	1.284	1.291	1.295	1.300	1.304	1.306	1.308	1.309	1.308	1.306	1.305	1.301	1.299	1.292	1.288	1.281	1.274	1.266	1.258	1.248	1.236	1.225	1.214	1.201	1.188	1.172	1.159	1.144	1.128	1.111	1.094	1.078	1.060	1.041	1.024	1.005	0.985	0.966	0.948	0.928	0.909	0.890	0.870	0.851	0.831	0.812	0.794	0.775	0.756	0.739	0.720	0.704	0.686	0.670	0.654	0.639	0.622	0.609	0.595	0.581	0.569	0.556	0.545	0.532	0.522	0.512	0.502	0.495	0.485	0.478	0.470	0.464	0.458	0.451	0.445	0.441	0.436	0.432	0.428	0.424	0.419	0.416	0.412	0.410	0.406	0.402	0.400	0.396	0.394	0.390	0.386	0.384	0.380	0.376	0.370	0.366	0.362	0.356	0.351	0.345	0.340	0.334	0.328	0.320	0.314	0.306	0.298	0.290	0.282	0.272	0.264	0.255	0.246	0.236	0.226	0.216	0.206	0.195	0.185	0.174	0.164	0.152	0.142	0.131	0.120	0.109	0.099	0.086	0.076	0.065	0.054	0.044	0.032	0.022	0.011	0.001	-0.009	-0.020	-0.030	-0.040	-0.050	-0.060	-0.070	-0.079	-0.089	-0.099	-0.108	-0.118	-0.126	-0.136	-0.145	-0.155	-0.165	-0.172	-0.182	-0.191	-0.200	-0.209	-0.218	-0.226	-0.235	-0.245	-0.254	-0.261	-0.270	-0.279	-0.288	-0.295	-0.304	-0.311	-0.320	-0.328	-0.336	-0.342	-0.350	-0.356	-0.364	-0.370	-0.376	-0.381	-0.388	-0.392	-0.398	-0.401	-0.406	-0.410	-0.414	-0.416	-0.419	-0.421	-0.422	-0.424	-0.424	-0.422	-0.422	-0.422	-0.421	-0.419	-0.418	-0.414	-0.410	-0.406	-0.402	-0.398	-0.391	-0.385	-0.380	-0.372	-0.365	-0.359	-0.350	-0.341	-0.332	-0.324	-0.315	-0.305	-0.295	-0.285	-0.275	-0.264	-0.252	-0.242	-0.230	-0.220	-0.208	-0.195	-0.184	-0.171	-0.160	-0.148	-0.136	-0.122	-0.110	-0.099	-0.085	-0.072	-0.060	-0.048	-0.035	-0.022	-0.010	0.004	0.016	0.029	0.041	0.054	0.068	0.080	0.091	0.105	0.118	0.129	0.141	0.154	0.166	0.179	0.191	0.202	0.214	0.226	0.239	0.250	0.261	0.272	0.285	0.296	0.306	0.318	0.329	0.339	0.349	0.360	0.369	0.378	0.386	0.395	0.404	0.412	0.419	0.426	0.434	0.440	0.446	0.451	0.456	0.460	0.465	0.469	0.471	0.474	0.476	0.478	0.479	0.479	0.478	0.478	0.478	0.475	0.472	0.469	0.466	0.462	0.458	0.452	0.446	0.440	0.435	0.428	0.420	0.412	0.405	0.396	0.388	0.380	0.370	0.360	0.351	0.341	0.331	0.321	0.311	0.300	0.291	0.281	0.271	0.261	0.251	0.241	0.231	0.224	0.214	0.205	0.196	0.189	0.181	0.174	0.168	0.161	0.155	0.150	0.145	0.140	0.135	0.131	0.129	0.126	0.124	0.121	0.120	0.120	0.120	0.120	0.120	0.121	0.122	0.125	0.126	0.129	0.131	0.134	0.138	0.140	0.145	0.148	0.151	0.156	0.160	0.164	0.169	0.172	0.178	0.181	0.186	0.191	0.195	0.200	0.204	0.206	0.210	0.212	0.216	0.219	0.221	0.222	0.225	0.228	0.229	0.229	0.230	0.231	0.231	0.230	0.230	0.229	0.228	0.226	0.224	0.221	0.219	0.215	0.212	0.210	0.206	0.201	0.196	0.191	0.186	0.181	0.176	0.170	0.165	0.159	0.152	0.146	0.140	0.134	0.126	0.121	0.114	0.106	0.100	0.094	0.086	0.080	0.072	0.066	0.060	0.054	0.048	0.041	0.035	0.030	0.024	0.018	0.012	0.008	0.002	-0.002	-0.008	-0.011	-0.015	-0.019	-0.022	-0.025	-0.028	-0.030	-0.032	-0.035	-0.036	-0.038	-0.039	-0.040	-0.040	-0.041	-0.041	-0.040	-0.040	-0.039	-0.036	-0.036	-0.034	-0.031	-0.029	-0.026	-0.024	-0.020	-0.016	-0.012	-0.009	-0.005	0.000	0.004	0.009	0.014	0.019	0.024	0.030	0.035	0.041	0.048	0.052	0.059	0.065	0.070	0.076	0.082	0.088	0.094	0.099	0.105	0.111	0.116	0.122	0.128	0.132	0.138	0.142	0.148	0.152	0.158	0.161	0.165	0.170	0.172	0.176	0.181	0.184	0.188	0.189	0.191	0.194	0.196	0.198	0.199	0.201	0.202	0.202	0.204	0.205	0.205	0.205	0.205	0.206	0.205	0.205	0.204	0.204	0.204	0.201	0.201	0.201	0.199	0.199	0.196	0.195	0.195	0.192	0.192	0.190	0.190	0.189	0.186	0.186	0.185	0.184	0.184	0.184	0.182	0.181	0.181	0.181	0.181	0.182	0.181	0.182	0.182	0.182	0.185	0.185	0.186	0.188	0.189	0.191	0.192	0.195	0.198	0.199	0.201	0.205	0.208	0.210	0.214	0.216	0.220	0.224	0.226	0.230	0.234	0.239	0.241	0.246	0.250	0.255	0.259	0.262	0.266	0.270	0.274	0.278	0.282	0.286	0.289	0.294	0.298	0.300	0.304	0.306	0.309	0.312	0.315	0.318	0.319	0.321	0.322	0.324	0.325	0.325	0.326	0.326	0.326	0.326	0.325	0.324	0.321	0.319	0.318	0.314	0.310	0.306	0.302	0.299	0.294	0.288	0.281	0.276	0.270	0.264	0.256	0.249	0.240	0.232	0.224	0.215	0.206	0.198	0.189	0.180	0.169	0.160	0.149	0.139	0.129	0.119	0.108	0.098	0.086	0.075	0.065	0.054	0.042	0.032	0.021	0.011	0.001	-0.009	-0.019	-0.029	-0.039	-0.048	-0.056	-0.065	-0.074	-0.081	-0.090	-0.096	-0.105	-0.111	-0.118	-0.124	-0.130	-0.135	-0.140	-0.145	-0.149	-0.154	-0.156	-0.160	-0.162	-0.165	-0.168	-0.169	-0.170	-0.171	-0.171	-0.172	-0.171	-0.170	-0.170	-0.170	-0.169	-0.169	-0.166	-0.165	-0.164	-0.161	-0.159	-0.156	-0.155	-0.152	-0.150	-0.148	-0.144	-0.141	-0.139	-0.136	-0.134	-0.132	-0.130	-0.129	-0.126	-0.124	-0.122	-0.121	-0.119	-0.116	-0.115	-0.115	-0.114	-0.114	-0.112	-0.112	-0.111	-0.112	-0.112	-0.112	-0.112	-0.111	-0.112	-0.112	-0.112	-0.114	-0.115	-0.115	-0.116	-0.118	-0.119	-0.119	-0.120	-0.121	-0.122	-0.122	-0.124	-0.125	-0.125	-0.125	-0.126	-0.126	-0.126	-0.125	-0.125	-0.125	-0.125	-0.125	-0.124	-0.122	-0.121	-0.120	-0.119	-0.118	-0.115	-0.114	-0.111	-0.109	-0.106	-0.102	-0.100	-0.096	-0.092	-0.089	-0.085	-0.081	-0.076	-0.070	-0.065	-0.060	-0.055	-0.050	-0.044	-0.036	-0.030	-0.024	-0.018	-0.010	-0.002	0.006	0.015	0.024	0.032	0.042	0.052	0.061	0.072	0.082	0.092	0.105	0.116	0.128	0.140	0.152	0.165	0.178	0.191	0.204	0.216	0.230	0.244	0.258	0.272	0.286	0.300	0.314	0.328	0.342	0.356	0.370	0.385	0.398	0.411	0.425	0.439	0.451	0.464	0.476	0.486	0.499	0.510	0.520	0.530	0.540	0.549	0.558	0.565	0.572	0.580	0.586	0.591	0.598	0.601	0.606	0.609	0.612	0.615	0.616	0.618	0.619	0.618	0.618	0.616	0.614	0.612	0.610	0.609	0.605	0.602	0.598	0.594	0.590	0.585	0.580	0.575	0.571	0.565	0.560	0.554	0.549	0.544	0.538	0.532	0.528	0.522	0.518	0.514	0.509	0.504	0.500	0.496	0.492	0.489	0.485	0.482	0.480	0.478	0.475	0.474	0.472	0.471	0.470	0.470	0.470	0.470	0.469	0.470	0.471	0.472	0.475	0.475	0.478	0.479	0.481	0.485	0.486	0.490	0.494	0.496	0.500	0.502	0.506	0.510	0.514	0.518	0.521	0.525	0.528	0.532	0.536	0.539	0.542	0.546	0.549	0.552	0.556	0.560	0.562	0.565	0.566	0.569	0.571	0.572	0.574	0.575	0.575	0.575	0.575	0.575	0.575	0.575	0.574	0.572	0.570	0.569	0.566	0.564	0.561	0.559	0.555	0.551	0.548	0.544	0.538	0.534	0.529	0.524	0.519	0.514	0.507	0.502	0.496	0.490	0.485	0.479	0.472	0.466	0.459	0.452	0.446	0.439	0.434	0.426	0.420	0.414	0.406	0.400	0.395	0.389	0.381	0.376	0.370	0.362	0.356	0.351	0.344	0.339	0.331	0.325	0.320	0.314	0.309	0.301	0.295	0.289	0.284	0.276	0.270	0.264	0.258	0.251	0.245	0.239	0.231	0.225	0.218	0.211	0.202	0.196	0.188	0.181	0.174	0.166	0.158	0.150	0.142	0.134	0.126	0.119	0.111	0.102	0.095	0.086	0.079	0.070	0.064	0.055	0.048	0.039	0.031	0.024	0.018	0.010	0.004	-0.004	-0.010	-0.018	-0.024	-0.029	-0.035	-0.041	-0.046	-0.051	-0.058	-0.061	-0.066	-0.070	-0.075	-0.079	-0.082	-0.086	-0.090	-0.092	-0.096	-0.099	-0.102	-0.104	-0.106	-0.110	-0.111	-0.114	-0.116	-0.119	-0.121	-0.122	-0.125	-0.128	-0.129	-0.131	-0.134	-0.136	-0.139	-0.141	-0.144	-0.146	-0.148	-0.150	-0.154	-0.156	-0.159	-0.161	-0.165	-0.168	-0.171	-0.174	-0.176	-0.179	-0.181	-0.185	-0.188	-0.191	-0.194	-0.196	-0.199	-0.201	-0.204	-0.208	-0.209	-0.211	-0.212	-0.212	-0.215	-0.215	-0.216	-0.218	-0.216	-0.216	-0.215	-0.215	-0.214	-0.212	-0.211	-0.208	-0.205	-0.202	-0.199	-0.195	-0.191	-0.186	-0.181	-0.176	-0.171	-0.166	-0.160	-0.154	-0.146	-0.140	-0.132	-0.126	-0.119	-0.111	-0.102	-0.095	-0.086	-0.079	-0.070	-0.061	-0.052	-0.042	-0.035	-0.026	-0.018	-0.008	0.001	0.010	0.020	0.029	0.038	0.048	0.056	0.066	0.076	0.085	0.095	0.104	0.114	0.124	0.132	0.142	0.154	0.162	0.172	0.182	0.192	0.202	0.212	0.224	0.234	0.245	0.255	0.266	0.276	0.289	0.300	0.311	0.322	0.334	0.348	0.360	0.371	0.384	0.398	0.410	0.422	0.435	0.449	0.462	0.478	0.490	0.505	0.518	0.531	0.546	0.560	0.574	0.588	0.601	0.615	0.629	0.642	0.655	0.670	0.682	0.695	0.709	0.720	0.734	0.745	0.756	0.769	0.779	0.790	0.800	0.809	0.818	0.826	0.834	0.841	0.848	0.855	0.860	0.865	0.870	0.874	0.875	0.879	0.880	0.880	0.881	0.880	0.880	0.878	0.874	0.871	0.866	0.862	0.858	0.850	0.844	0.838	0.830	0.820	0.811	0.801	0.791	0.780	0.769	0.758	0.745	0.732	0.719	0.706	0.692	0.678	0.664	0.650	0.635	0.620	0.606	0.591	0.576	0.561	0.546	0.531	0.519	0.504	0.490	0.475	0.462	0.449	0.436	0.424	0.411	0.400	0.390	0.379	0.369	0.360	0.351	0.342	0.336	0.329	0.322	0.318	0.312	0.309	0.305	0.301	0.299	0.299	0.298	0.298	0.299	0.300	0.302	0.305	0.309	0.312	0.318	0.322	0.328	0.335	0.342	0.349	0.358	0.366	0.375	0.385	0.394	0.404	0.415	0.426	0.436	0.448	0.460	0.471	0.484	0.495	0.507	0.519	0.530	0.542	0.554	0.566	0.578	0.589	0.600	0.610	0.622	0.632	0.642	0.652	0.661	0.671	0.680	0.688	0.696	0.702	0.710	0.716	0.722	0.728	0.731	0.738	0.741	0.742	0.745	0.746	0.746	0.748	0.746	0.746	0.744	0.742	0.739	0.735	0.731	0.726	0.721	0.715	0.709	0.701	0.694	0.685	0.675	0.666	0.658	0.646	0.636	0.624	0.612	0.600	0.589	0.576	0.562	0.549	0.536	0.522	0.509	0.495	0.481	0.466	0.451	0.438	0.422	0.409	0.395	0.381	0.366	0.352	0.339	0.325	0.312	0.298	0.285	0.272	0.261	0.249	0.236	0.225	0.215	0.204	0.194	0.182	0.174	0.165	0.156	0.149	0.140	0.132	0.125	0.119	0.114	0.108	0.104	0.099	0.094	0.090	0.089	0.085	0.084	0.081	0.080	0.078	0.078	0.076	0.076	0.078	0.079	0.079	0.081	0.082	0.085	0.088	0.090	0.094	0.096	0.100	0.104	0.108	0.112	0.116	0.120	0.126	0.131	0.136	0.141	0.148	0.154	0.160	0.165	0.171	0.178	0.184	0.191	0.198	0.204	0.210	0.218	0.225	0.232	0.239	0.246	0.252	0.261	0.268	0.275	0.282	0.290	0.298	0.305	0.311	0.319	0.326	0.332	0.340	0.346	0.352	0.359	0.366	0.372	0.379	0.385	0.390	0.396	0.401	0.408	0.412	0.418	0.422	0.428	0.432	0.438	0.441	0.445	0.450	0.454	0.458	0.461	0.465	0.468	0.471	0.475	0.479	0.482	0.484	0.488	0.491	0.495	0.499	0.501	0.505	0.507	0.512	0.516	0.520	0.525	0.529	0.534	0.539	0.544	0.549	0.556	0.561	0.568	0.575	0.581	0.588	0.595	0.604	0.611	0.620	0.629	0.638	0.645	0.655	0.665	0.674	0.685	0.694	0.704	0.714	0.725	0.734	0.745	0.755	0.765	0.774	0.785	0.794	0.804	0.814	0.822	0.832	0.840	0.846	0.855	0.861	0.868	0.874	0.880	0.884	0.890	0.892	0.896	0.900	0.901	0.904	0.904	0.905	0.905	0.904	0.904	0.901	0.899	0.895	0.891	0.888	0.882	0.878	0.871	0.865	0.859	0.851	0.844	0.838	0.829	0.820	0.811	0.802	0.792	0.784	0.775	0.765	0.755	0.745	0.735	0.724	0.714	0.704	0.694	0.684	0.674	0.664	0.654	0.644	0.634	0.624	0.614	0.605	0.596	0.588	0.579	0.570	0.562	0.554	0.545	0.538	0.531	0.524	0.516	0.509	0.502	0.498	0.490	0.485	0.480	0.474	0.469	0.464	0.458	0.452	0.449	0.444	0.440	0.434	0.430	0.426	0.422	0.419	0.415	0.411	0.408	0.404	0.401	0.398	0.392	0.389	0.385	0.381	0.378	0.372	0.369	0.365	0.360	0.356	0.351	0.345	0.340	0.334	0.329	0.322	0.316	0.311	0.304	0.298	0.290	0.284	0.275	0.268	0.260	0.252	0.244	0.235	0.228	0.219	0.209	0.200	0.190	0.181	0.171	0.162	0.154	0.144	0.135	0.125	0.115	0.106	0.096	0.088	0.080	0.071	0.062	0.055	0.046	0.039	0.031	0.025	0.019	0.012	0.006	0.002	-0.002	-0.008	-0.011	-0.014	-0.016	-0.019	-0.020	-0.021	-0.022	-0.021	-0.021	-0.020	-0.019	-0.016	-0.014	-0.011	-0.008	-0.002	0.001	0.008	0.012	0.018	0.024	0.031	0.038	0.045	0.052	0.061	0.069	0.078	0.086	0.095	0.105	0.112	0.122	0.131	0.140	0.149	0.159	0.168	0.176	0.185	0.192	0.202	0.210	0.218	0.225	0.232	0.240	0.246	0.254	0.258	0.264	0.269	0.274	0.278	0.281	0.285	0.288	0.290	0.292	0.292	0.294	0.294	0.294	0.292	0.290	0.289	0.286	0.284	0.281	0.278	0.274	0.270	0.265	0.260	0.255	0.250	0.244	0.238	0.231	0.225	0.219	0.212	0.206	0.200	0.194	0.186	0.180	0.175	0.169	0.162	0.159	0.152	0.149	0.145	0.141	0.139	0.136	0.134	0.132	0.131	0.132	0.131	0.132	100.000	5.000	2.000	1.000	2.000	0.000	0.000	0.000	0.000	0.000	0.000	0.000	0.000	0.000	0.000	0.000	0.000	0.000	0.582	0.572	0.561	0.551	0.540	0.530	0.520	0.511	0.502	0.494	0.485	0.476	0.469	0.461	0.455	0.448	0.442	0.435	0.430	0.426	0.421	0.416	0.414	0.410	0.408	0.405	0.404	0.401	0.400	0.399	0.399	0.396	0.396	0.396	0.396	0.396	0.398	0.398	0.398	0.399	0.399	0.401	0.401	0.402	0.404	0.404	0.404	0.405	0.405	0.406	0.406	0.406	0.406	0.406	0.406	0.405	0.405	0.404	0.402	0.401	0.400	0.398	0.395	0.392	0.389	0.385	0.382	0.378	0.374	0.368	0.362	0.358	0.351	0.345	0.338	0.331	0.324	0.316	0.308	0.300	0.291	0.282	0.274	0.264	0.255	0.245	0.234	0.224	0.214	0.204	0.192	0.181	0.171	0.160	0.149	0.139	0.128	0.116	0.106	0.096	0.086	0.075	0.065	0.055	0.046	0.035	0.026	0.019	0.010	0.002	-0.005	-0.012	-0.020	-0.025	-0.030	-0.036	-0.040	-0.044	-0.048	-0.050	-0.051	-0.052	-0.054	-0.055	-0.054	-0.052	-0.051	-0.048	-0.045	-0.041	-0.036	-0.031	-0.026	-0.020	-0.011	-0.005	0.004	0.012	0.021	0.032	0.042	0.054	0.064	0.076	0.088	0.100	0.112	0.126	0.139	0.152	0.165	0.180	0.194	0.208	0.224	0.238	0.252	0.266	0.281	0.295	0.310	0.325	0.340	0.352	0.368	0.381	0.394	0.409	0.421	0.434	0.448	0.460	0.472	0.484	0.496	0.507	0.519	0.530	0.541	0.551	0.562	0.572	0.582	0.592	0.602	0.611	0.621	0.630	0.639	0.648	0.655	0.665	0.672	0.681	0.689	0.698	0.706	0.715	0.722	0.730	0.738	0.748	0.755	0.762	0.771	0.780	0.788	0.796	0.804	0.812	0.820	0.829	0.836	0.845	0.854	0.862	0.871	0.880	0.889	0.896	0.905	0.914	0.921	0.930	0.936	0.945	0.952	0.960	0.968	0.974	0.981	0.988	0.995	1.000	1.006	1.012	1.016	1.022	1.028	1.030	1.035	1.039	1.041	1.044	1.046	1.049	1.050	1.051	1.051	1.051	1.051	1.051	1.050	1.049	1.048	1.046	1.044	1.041	1.038	1.035	1.031	1.028	1.022	1.019	1.014	1.009	1.002	0.998	0.992	0.986	0.981	0.975	0.969	0.962	0.956	0.951	0.944	0.939	0.934	0.926	0.921	0.915	0.910	0.904	0.900	0.895	0.890	0.886	0.882	0.879	0.875	0.872	0.870	0.868	0.866	0.864	0.864	0.862	0.864	0.864	0.865	0.865	0.868	0.870	0.872	0.875	0.880	0.885	0.889	0.895	0.901	0.906	0.914	0.921	0.929	0.938	0.946	0.955	0.965	0.975	0.986	0.996	1.008	1.019	1.031	1.042	1.055	1.066	1.079	1.092	1.105	1.118	1.131	1.144	1.156	1.169	1.182	1.195	1.208	1.220	1.231	1.242	1.254	1.264	1.274	1.285	1.294	1.302	1.311	1.319	1.326	1.332	1.338	1.342	1.346	1.350	1.352	1.355	1.355	1.356	1.355	1.354	1.351	1.348	1.342	1.339	1.332	1.325	1.318	1.310	1.300	1.290	1.279	1.268	1.255	1.242	1.230	1.215	1.200	1.185	1.169	1.152	1.136	1.118	1.101	1.082	1.065	1.046	1.028	1.009	0.990	0.971	0.951	0.932	0.914	0.895	0.876	0.859	0.840	0.822	0.804	0.788	0.771	0.754	0.738	0.722	0.708	0.694	0.679	0.665	0.652	0.639	0.628	0.618	0.605	0.595	0.586	0.578	0.570	0.561	0.555	0.550	0.544	0.539	0.535	0.531	0.530	0.528	0.525	0.525	0.524	0.524	0.525	0.526	0.529	0.531	0.534	0.538	0.541	0.546	0.551	0.556	0.561	0.568	0.574	0.581	0.588	0.595	0.602	0.610	0.619	0.628	0.636	0.645	0.652	0.662	0.671	0.680	0.690	0.699	0.708	0.718	0.725	0.735	0.744	0.752	0.761	0.769	0.778	0.785	0.792	0.800	0.806	0.814	0.820	0.826	0.831	0.838	0.841	0.846	0.849	0.852	0.856	0.859	0.861	0.861	0.864	0.864	0.864	0.862	0.861	0.860	0.859	0.856	0.852	0.850	0.846	0.841	0.838	0.832	0.826	0.821	0.816	0.810	0.804	0.795	0.789	0.782	0.775	0.769	0.762	0.755	0.749	0.741	0.734	0.729	0.722	0.716	0.711	0.708	0.702	0.699	0.695	0.692	0.691	0.689	0.688	0.688	0.689	0.690	0.691	0.695	0.699	0.702	0.708	0.714	0.720	0.728	0.736	0.745	0.754	0.765	0.776	0.789	0.801	0.814	0.828	0.841	0.856	0.871	0.888	0.902	0.919	0.934	0.951	0.966	0.984	1.000	1.016	1.031	1.048	1.064	1.078	1.094	1.108	1.121	1.134	1.148	1.159	1.170	1.180	1.190	1.199	1.206	1.214	1.220	1.225	1.229	1.232	1.234	1.235	1.235	1.234	1.232	1.230	1.225	1.221	1.216	1.208	1.200	1.192	1.182	1.172	1.161	1.149	1.136	1.124	1.109	1.095	1.080	1.064	1.049	1.031	1.015	0.998	0.980	0.962	0.945	0.926	0.908	0.889	0.871	0.852	0.835	0.816	0.798	0.780	0.762	0.746	0.729	0.711	0.695	0.679	0.662	0.648	0.632	0.618	0.604	0.590	0.576	0.565	0.552	0.541	0.529	0.519	0.509	0.499	0.490	0.481	0.474	0.465	0.459	0.451	0.446	0.440	0.435	0.430	0.426	0.421	0.419	0.415	0.412	0.410	0.408	0.408	0.405	0.404	0.402	0.402	0.401	0.402	0.402	0.402	0.402	0.402	0.404	0.404	0.405	0.405	0.405	0.408	0.408	0.409	0.410	0.411	0.411	0.411	0.411	0.414	0.414	0.414	0.414	0.412	0.414	0.414	0.412	0.412	0.411	0.411	0.410	0.409	0.408	0.406	0.405	0.402	0.401	0.400	0.398	0.396	0.394	0.391	0.389	0.388	0.385	0.384	0.381	0.379	0.378	0.375	0.372	0.372	0.370	0.369	0.366	0.365	0.364	0.364	0.362	0.362	0.362	0.362	0.362	0.362	0.364	0.365	0.366	0.368	0.371	0.374	0.378	0.380	0.384	0.388	0.392	0.398	0.402	0.410	0.416	0.422	0.429	0.436	0.445	0.452	0.461	0.471	0.480	0.490	0.500	0.511	0.521	0.532	0.542	0.554	0.566	0.578	0.590	0.601	0.614	0.625	0.638	0.650	0.660	0.672	0.685	0.696	0.708	0.719	0.729	0.739	0.749	0.759	0.768	0.776	0.782	0.791	0.799	0.805	0.810	0.816	0.821	0.825	0.828	0.831	0.832	0.835	0.835	0.836	0.836	0.835	0.832	0.830	0.828	0.824	0.820	0.815	0.810	0.805	0.798	0.792	0.785	0.778	0.770	0.764	0.756	0.749	0.741	0.732	0.725	0.718	0.710	0.702	0.695	0.689	0.682	0.676	0.671	0.665	0.661	0.658	0.654	0.652	0.650	0.650	0.649	0.651	0.651	0.654	0.659	0.662	0.668	0.674	0.681	0.689	0.699	0.709	0.720	0.731	0.745	0.759	0.774	0.789	0.805	0.822	0.841	0.859	0.879	0.899	0.919	0.941	0.962	0.984	1.008	1.031	1.055	1.078	1.101	1.125	1.150	1.174	1.199	1.222	1.248	1.271	1.295	1.318	1.340	1.362	1.385	1.408	1.429	1.449	1.469	1.489	1.506	1.525	1.541	1.558	1.574	1.589	1.602	1.615	1.628	1.639	1.649	1.658	1.666	1.675	1.681	1.686	1.691	1.696	1.699	1.700	1.701	1.702	1.702	1.700	1.699	1.696	1.692	1.689	1.685	1.679	1.674	1.668	1.660	1.654	1.646	1.639	1.630	1.621	1.612	1.604	1.595	1.586	1.576	1.568	1.558	1.549	1.540	1.530	1.521	1.511	1.504	1.495	1.486	1.479	1.470	1.462	1.456	1.448	1.441	1.435	1.429	1.422	1.418	1.412	1.408	1.402	1.399	1.395	1.390	1.388	1.384	1.382	1.379	1.376	1.376	1.374	1.372	1.370	1.370	1.369	1.369	1.368	1.366	1.366	1.366	1.368	1.366	1.366	1.366	1.366	1.366	1.366	1.366	1.366	1.365	1.365	1.365	1.362	1.362	1.361	1.361	1.360	1.358	1.356	1.352	1.351	1.349	1.345	1.341	1.338	1.334	1.330	1.326	1.321	1.315	1.310	1.304	1.296	1.290	1.284	1.275	1.268	1.259	1.250	1.241	1.231	1.221	1.210	1.200	1.189	1.178	1.165	1.154	1.141	1.129	1.115	1.101	1.088	1.074	1.059	1.044	1.029	1.014	0.999	0.982	0.966	0.950	0.935	0.919	0.902	0.885	0.870	0.852	0.836	0.820	0.802	0.786	0.769	0.752	0.735	0.720	0.702	0.686	0.670	0.654	0.638	0.622	0.606	0.591	0.575	0.560	0.546	0.531	0.516	0.504	0.489	0.476	0.462	0.450	0.436	0.424	0.411	0.400	0.389	0.378	0.365	0.355	0.345	0.335	0.325	0.318	0.308	0.299	0.291	0.282	0.275	0.269	0.261	0.255	0.249	0.244	0.238	0.234	0.229	0.225	0.220	0.218	0.212	0.210	0.208	0.205	0.202	0.200	0.199	0.196	0.195	0.195	0.194	0.192	0.191	0.191	0.191	0.191	0.190	0.190	0.190	0.190	0.190	0.190	0.190	0.190	0.191	0.191	0.190	0.191	0.190	0.190	0.190	0.189	0.188	0.188	0.186	0.185	0.184	0.181	0.181	0.179	0.178	0.175	0.172	0.170	0.168	0.164	0.160	0.158	0.154	0.151	0.148	0.144	0.140	0.138	0.134	0.129	0.125	0.121	0.119	0.114	0.111	0.109	0.105	0.101	0.099	0.096	0.094	0.091	0.089	0.088	0.086	0.085	0.085	0.082	0.084	0.084	0.082	0.085	0.086	0.088	0.089	0.091	0.094	0.098	0.101	0.105	0.109	0.112	0.118	0.124	0.129	0.135	0.142	0.149	0.155	0.162	0.170	0.178	0.185	0.194	0.201	0.210	0.219	0.226	0.235	0.244	0.251	0.261	0.270	0.278	0.286	0.295	0.302	0.311	0.319	0.328	0.334	0.341	0.349	0.355	0.361	0.368	0.374	0.379	0.382	0.388	0.392	0.396	0.399	0.401	0.404	0.406	0.408	0.408	0.409	0.409	0.409	0.408	0.406	0.405	0.401	0.400	0.396	0.392	0.389	0.384	0.379	0.374	0.369	0.362	0.355	0.349	0.342	0.335	0.328	0.320	0.311	0.305	0.296	0.288	0.279	0.271	0.261	0.254	0.244	0.235	0.226	0.218	0.209	0.200	0.191	0.184	0.176	0.168	0.160	0.152	0.144	0.138	0.131	0.124	0.118	0.111	0.105	0.100	0.094	0.089	0.084	0.080	0.075	0.071	0.068	0.064	0.060	0.058	0.054	0.051	0.049	0.046	0.044	0.042	0.041	0.039	0.038	0.035	0.034	0.032	0.031	0.030	0.029	0.026	0.025	0.024	0.021	0.020	0.018	0.015	0.014	0.011	0.008	0.006	0.002	-0.001	-0.004	-0.008	-0.011	-0.015	-0.020	-0.025	-0.029	-0.034	-0.039	-0.044	-0.049	-0.056	-0.061	-0.068	-0.074	-0.080	-0.088	-0.095	-0.101	-0.109	-0.116	-0.122	-0.130	-0.138	-0.145	-0.152	-0.160	-0.168	-0.175	-0.181	-0.189	-0.196	-0.202	-0.210	-0.215	-0.222	-0.229	-0.234	-0.240	-0.245	-0.250	-0.255	-0.259	-0.264	-0.268	-0.271	-0.274	-0.275	-0.278	-0.280	-0.282	-0.282	-0.282	-0.282	-0.282	-0.281	-0.280	-0.279	-0.276	-0.274	-0.270	-0.268	-0.264	-0.259	-0.255	-0.250	-0.245	-0.240	-0.234	-0.226	-0.221	-0.214	-0.206	-0.200	-0.192	-0.185	-0.179	-0.170	-0.164	-0.155	-0.148	-0.140	-0.132	-0.125	-0.118	-0.111	-0.104	-0.096	-0.090	-0.084	-0.079	-0.074	-0.068	-0.062	-0.060	-0.055	-0.051	-0.049	-0.045	-0.044	-0.041	-0.040	-0.040	-0.040	-0.039	-0.040	-0.041	-0.044	-0.046	-0.050	-0.052	-0.056	-0.061	-0.066	-0.071	-0.079	-0.084	-0.090	-0.098	-0.105	-0.114	-0.121	-0.129	-0.139	-0.146	-0.155	-0.166	-0.175	-0.185	-0.194	-0.204	-0.212	-0.222	-0.232	-0.241	-0.250	-0.260	-0.270	-0.278	-0.286	-0.295	-0.301	-0.309	-0.316	-0.322	-0.330	-0.335	-0.340	-0.345	-0.349	-0.354	-0.356	-0.359	-0.361	-0.362	-0.364	-0.364	-0.364	-0.362	-0.361	-0.360	-0.358	-0.354	-0.350	-0.346	-0.341	-0.336	-0.331	-0.325	-0.319	-0.311	-0.304	-0.298	-0.289	-0.281	-0.272	-0.264	-0.255	-0.246	-0.236	-0.226	-0.218	-0.209	-0.199	-0.190	-0.180	-0.171	-0.162	-0.154	-0.145	-0.136	-0.129	-0.120	-0.112	-0.105	-0.099	-0.091	-0.086	-0.080	-0.075	-0.070	-0.065	-0.061	-0.059	-0.055	-0.052	-0.050	-0.049	-0.048	-0.048	-0.046	-0.046	-0.048	-0.049	-0.050	-0.051	-0.055	-0.058	-0.060	-0.064	-0.068	-0.071	-0.076	-0.080	-0.086	-0.090	-0.096	-0.101	-0.106	-0.111	-0.118	-0.122	-0.129	-0.134	-0.141	-0.146	-0.152	-0.158	-0.164	-0.169	-0.174	-0.180	-0.185	-0.189	-0.194	-0.199	-0.202	-0.206	-0.210	-0.212	-0.216	-0.219	-0.222	-0.225	-0.226	-0.228	-0.229	-0.231	-0.231	-0.231	-0.231	-0.230	-0.230	-0.229	-0.228	-0.228	-0.224	-0.222	-0.219	-0.218	-0.214	-0.211	-0.208	-0.202	-0.199	-0.195	-0.190	-0.184	-0.179	-0.174	-0.168	-0.162	-0.156	-0.150	-0.144	-0.138	-0.130	-0.124	-0.118	-0.110	-0.101	-0.094	-0.088	-0.080	-0.072	-0.064	-0.056	-0.049	-0.041	-0.032	-0.025	-0.018	-0.009	-0.001	0.008	0.015	0.022	0.031	0.039	0.046	0.054	0.062	0.070	0.078	0.085	0.092	0.100	0.108	0.115	0.122	0.130	0.138	0.145	0.150	0.158	0.164	0.171	0.178	0.184	0.189	0.195	0.200	0.205	0.211	0.216	0.220	0.225	0.229	0.232	0.236	0.240	0.244	0.246	0.249	0.251	0.252	0.255	0.256	0.258	0.258	0.258	0.258	0.258	0.258	0.256	0.255	0.254	0.251	0.249	0.246	0.242	0.239	0.235	0.231	0.226	0.221	0.216	0.210	0.204	0.198	0.191	0.185	0.179	0.171	0.164	0.155	0.148	0.139	0.131	0.122	0.112	0.104	0.094	0.085	0.075	0.066	0.055	0.046	0.035	0.025	0.014	0.004	-0.006	-0.018	-0.028	-0.039	-0.050	-0.060	-0.071	-0.081	-0.092	-0.104	-0.114	-0.126	-0.136	-0.148	-0.159	-0.168	-0.179	-0.190	-0.200	-0.210	-0.221	-0.231	-0.241	-0.250	-0.260	-0.270	-0.279	-0.288	-0.298	-0.306	-0.315	-0.322	-0.332	-0.340	-0.348	-0.356	-0.362	-0.370	-0.376	-0.384	-0.390	-0.396	-0.401	-0.408	-0.414	-0.419	-0.424	-0.428	-0.432	-0.436	-0.440	-0.442	-0.446	-0.449	-0.451	-0.454	-0.455	-0.458	-0.459	-0.459	-0.460	-0.460	-0.460	-0.459	-0.459	-0.458	-0.456	-0.455	-0.452	-0.450	-0.446	-0.444	-0.440	-0.436	-0.431	-0.428	-0.422	-0.418	-0.411	-0.406	-0.399	-0.392	-0.385	-0.378	-0.369	-0.361	-0.351	-0.342	-0.334	-0.324	-0.314	-0.304	-0.292	-0.281	-0.270	-0.258	-0.246	-0.234	-0.221	-0.209	-0.195	-0.184	-0.170	-0.156	-0.142	-0.129	-0.116	-0.102	-0.089	-0.076	-0.062	-0.050	-0.036	-0.024	-0.011	0.001	0.014	0.024	0.035	0.045	0.055	0.066	0.074	0.082	0.091	0.098	0.105	0.110	0.115	0.119	0.122	0.126	0.128	0.129	0.129	0.130	0.128	0.126	0.122	0.118	0.114	0.109	0.102	0.095	0.088	0.079	0.070	0.059	0.049	0.038	0.025	0.012	-0.001	-0.014	-0.029	-0.042	-0.058	-0.072	-0.089	-0.104	-0.120	-0.136	-0.152	-0.168	-0.185	-0.201	-0.219	-0.235	-0.251	-0.266	-0.284	-0.299	-0.314	-0.330	-0.345	-0.360	-0.374	-0.389	-0.401	-0.415	-0.428	-0.440	-0.452	-0.464	-0.474	-0.484	-0.494	-0.502	-0.511	-0.519	-0.526	-0.532	-0.541	-0.546	-0.552	-0.556	-0.561	-0.565	-0.569	-0.570	-0.574	-0.575	-0.576	-0.576	-0.578	-0.576	-0.576	-0.575	-0.572	-0.570	-0.568	-0.564	-0.561	-0.558	-0.552	-0.548	-0.542	-0.536	-0.531	-0.525	-0.518	-0.510	-0.502	-0.495	-0.488	-0.479	-0.470	-0.461	-0.451	-0.442	-0.432	-0.422	-0.414	-0.402	-0.392	-0.382	-0.371	-0.360	-0.350	-0.339	-0.329	-0.318	-0.306	-0.296	-0.285	-0.274	-0.265	-0.255	-0.244	-0.234	-0.224	-0.215	-0.205	-0.198	-0.188	-0.180	-0.172	-0.164	-0.156	-0.150	-0.142	-0.136	-0.131	-0.125	-0.121	-0.116	-0.111	-0.108	-0.104	-0.101	-0.099	-0.096	-0.095	-0.092	-0.091	-0.090	-0.089	-0.089	-0.089	-0.089	-0.089	-0.089	-0.089	-0.089	-0.090	-0.091	-0.091	-0.092	-0.092	-0.092	-0.092	-0.092	-0.092	-0.092	-0.091	-0.091	-0.091	-0.090	-0.089	-0.086	-0.086	-0.084	-0.080	-0.079	-0.075	-0.071	-0.069	-0.064	-0.060	-0.056	-0.051	-0.046	-0.041	-0.035	-0.030	-0.025	-0.020	-0.012	-0.006	-0.001	0.005	0.011	0.018	0.024	0.030	0.036	0.041	0.046	0.052	0.058	0.062	0.066	0.071	0.075	0.079	0.082	0.086	0.089	0.091	0.094	0.095	0.096	0.098	0.099	0.099	0.099	0.096	0.096	0.095	0.092	0.091	0.088	0.085	0.082	0.079	0.075	0.071	0.066	0.064	0.058	0.054	0.049	0.045	0.039	0.035	0.030	0.025	0.019	0.014	0.010	0.005	0.000	-0.004	-0.008	-0.011	-0.015	-0.019	-0.022	-0.026	-0.029	-0.030	-0.032	-0.034	-0.035	-0.036	-0.038	-0.038	-0.038	-0.036	-0.035	-0.032	-0.032	-0.029	-0.026	-0.022	-0.019	-0.015	-0.011	-0.005	-0.001	0.005	0.011	0.018	0.025	0.031	0.040	0.048	0.056	0.065	0.074	0.082	0.094	0.104	0.114	0.125	0.135	0.145	0.158	0.169	0.179	0.191	0.204	0.215	0.228	0.239	0.251	0.262	0.275	0.286	0.298	0.309	0.320	0.331	0.341	0.354	0.364	0.374	0.382	0.394	0.402	0.411	0.419	0.426	0.434	0.440	0.446	0.452	0.458	0.461	0.465	0.468	0.470	0.471	0.471	0.472	0.472	0.470	0.469	0.465	0.462	0.458	0.452	0.446	0.439	0.431	0.424	0.415	0.405	0.395	0.384	0.372	0.360	0.346	0.334	0.320	0.305	0.290	0.275	0.258	0.242	0.225	0.208	0.191	0.174	0.155	0.136	0.118	0.101	0.082	0.062	0.045	0.026	0.009	-0.010	-0.029	-0.046	-0.064	-0.081	-0.099	-0.116	-0.131	-0.148	-0.164	-0.179	-0.195	-0.210	-0.225	-0.238	-0.252	-0.265	-0.278	-0.289	-0.301	-0.312	-0.324	-0.334	-0.344	-0.354	-0.362	-0.371	-0.380	-0.389	-0.395	-0.404	-0.410	-0.418	-0.424	-0.431	-0.436	-0.442	-0.448	-0.454	-0.459	-0.465	-0.470	-0.476	-0.481	-0.488	-0.492	-0.499	-0.504	-0.510	-0.515	-0.521	-0.528	-0.534	-0.540	-0.548	-0.555	-0.561	-0.569	-0.575	-0.584	-0.591	-0.600	-0.609	-0.616	-0.626	-0.636	-0.645	-0.655	-0.664	-0.674	-0.685	-0.695	-0.706	-0.716	-0.728	-0.740	-0.750	-0.761	-0.772	-0.784	-0.795	-0.808	-0.819	-0.830	-0.841	-0.854	-0.865	-0.876	-0.889	-0.900	-0.911	-0.922	-0.934	-0.946	-0.956	-0.968	-0.978	-0.989	-1.000	-1.009	-1.020	-1.029	-1.040	-1.049	-1.059	-1.068	-1.078	-1.085	-1.094	-1.101	-1.109	-1.118	-1.124	-1.131	-1.139	-1.145	-1.152	-1.159	-1.164	-1.170	-1.175	-1.179	-1.185	-1.189	-1.191	-1.195	-1.199	-1.201	-1.204	-1.206	-1.208	-1.210	-1.211	-1.211	-1.211	-1.212	-1.212	-1.211	-1.210	-1.209	-1.208	-1.205	-1.204	-1.201	-1.199	-1.196	-1.192	-1.189	-1.185	-1.182	-1.178	-1.172	-1.168	-1.164	-1.159	-1.155	-1.149	-1.144	-1.139	-1.134	-1.129	-1.124	-1.118	-1.112	-1.108	-1.102	-1.098	-1.092	-1.088	-1.082	-1.079	-1.074	-1.070	-1.066	-1.062	-1.059	-1.056	-1.052	-1.050	-1.048	-1.045	-1.042	-1.041	-1.040	-1.039	-1.038	-1.036	-1.035	-1.035	-1.035	-1.035	-1.035	-1.035	-1.036	-1.036	-1.036	-1.038	-1.038	-1.038	-1.039	-1.038	-1.039	-1.039	-1.039	-1.039	-1.039	-1.038	-1.038	-1.036	-1.035	-1.032	-1.030	-1.028	-1.025	-1.020	-1.018	-1.012	-1.008	-1.001	-0.996	-0.990	-0.984	-0.976	-0.968	-0.960	-0.951	-0.941	-0.931	-0.920	-0.909	-0.898	-0.886	-0.874	-0.861	-0.848	-0.834	-0.820	-0.806	-0.792	-0.776	-0.762	-0.746	-0.731	-0.715	-0.700	-0.684	-0.669	-0.654	-0.638	-0.622	-0.608	-0.591	-0.578	-0.561	-0.548	-0.532	-0.519	-0.505	-0.491	-0.478	-0.465	-0.454	-0.441	-0.430	-0.419	-0.408	-0.398	-0.388	-0.379	-0.369	-0.360	-0.352	-0.345	-0.339	-0.332	-0.325	-0.319	-0.314	-0.309	-0.305	-0.300	-0.296	-0.291	-0.289	-0.285	-0.284	-0.281	-0.278	-0.276	-0.274	-0.272	-0.271	-0.269	-0.268	-0.265	-0.264	-0.262	-0.261	-0.260	-0.256	-0.255	-0.254	-0.250	-0.249	-0.245	-0.242	-0.239	-0.235	-0.231	-0.228	-0.222	-0.218	-0.214	-0.208	-0.201	-0.195	-0.188	-0.180	-0.171	-0.164	-0.155	-0.145	-0.136	-0.126	-0.116	-0.105	-0.095	-0.082	-0.070	-0.058	-0.045	-0.032	-0.019	-0.005	0.010	0.024	0.039	0.052	0.068	0.084	0.099	0.114	0.129	0.145	0.161	0.175	0.191	0.206	0.222	0.238	0.251	0.266	0.280	0.295	0.309	0.321	0.335	0.348	0.360	0.371	0.382	0.392	0.404	0.412	0.421	0.430	0.438	0.444	0.450	0.456	0.461	0.464	0.469	0.470	0.472	0.474	0.475	0.474	0.474	0.472	0.469	0.466	0.462	0.458	0.452	0.446	0.440	0.432	0.425	0.418	0.409	0.399	0.389	0.380	0.370	0.359	0.349	0.336	0.325	0.314	0.301	0.290	0.278	0.265	0.252	0.240	0.229	0.216	0.205	0.194	0.182	0.171	0.160	0.150	0.140	0.130	0.121	0.112	0.106	0.098	0.091	0.085	0.079	0.075	0.071	0.068	0.065	0.062	0.061	0.061	0.061	0.061	0.062	0.065	0.069	0.072	0.078	0.082	0.089	0.095	0.102	0.111	0.120	0.130	0.139	0.149	0.161	0.172	0.184	0.196	0.209	0.221	0.235	0.249	0.261	0.275	0.289	0.302	0.316	0.330	0.342	0.356	0.370	0.381	0.395	0.406	0.418	0.429	0.439	0.449	0.458	0.468	0.475	0.481	0.489	0.495	0.500	0.504	0.509	0.510	0.511	0.512	0.512	0.511	0.511	0.509	0.504	0.500	0.494	0.489	0.481	0.475	0.465	0.456	0.446	0.436	0.425	0.412	0.401	0.389	0.375	0.361	0.348	0.332	0.319	0.305	0.289	0.275	0.259	0.245	0.230	0.214	0.200	0.185	0.171	0.159	0.146	0.131	0.120	0.109	0.098	0.086	0.078	0.068	0.060	0.052	0.046	0.040	0.036	0.032	0.030	0.028	0.028	0.026	0.028	0.030	0.034	0.038	0.042	0.049	0.056	0.064	0.072	0.082	0.092	0.105	0.118	0.130	0.144	0.159	0.174	0.190	0.205	0.222	0.239	0.256	0.275	0.292	0.311	0.330	0.348	0.368	0.385	0.404	0.422	0.441	0.458	0.475	0.494	0.510	0.526	0.542	0.558	0.572	0.588	0.601	0.614	0.626	0.638	0.648	0.658	0.668	0.676	0.684	0.690	0.696	0.700	0.705	0.709	0.710	0.712	0.714	0.714	0.712	0.712	0.709	0.706	0.702	0.699	0.692	0.688	0.681	0.675	0.668	0.660	0.652	0.644	0.636	0.628	0.618	0.608	0.598	0.588	0.579	0.569	0.559	0.550	0.540	0.530	0.520	0.511	0.501	0.491	0.484	0.476	0.466	0.460	0.452	0.446	0.439	0.435	0.429	0.425	0.420	0.418	0.414	0.411	0.410	0.409	0.409	0.409	0.409	0.411	0.412	0.416	0.419	0.422	0.428	0.432	0.439	0.445	0.451	0.458	0.466	0.475	0.482	0.491	0.501	0.510	0.521	0.531	0.542	0.552	0.564	0.575	0.586	0.599	0.610	0.621	0.632	0.642	0.654	0.665	0.675	0.686	0.696	0.706	0.716	0.725	0.734	0.742	0.751	0.758	0.765	0.772	0.778	0.782	0.789	0.791	0.795	0.799	0.800	0.804	0.805	0.805	0.804	0.804	0.802	0.801	0.799	0.796	0.792	0.790	0.785	0.780	0.776	0.770	0.764	0.758	0.751	0.745	0.739	0.731	0.724	0.718	0.710	0.702	0.695	0.689	0.681	0.675	0.669	0.662	0.658	0.651	0.646	0.641	0.636	0.632	0.629	0.626	0.624	0.622	0.620	0.620	0.620	0.620	0.621	0.622	0.626	0.629	0.632	0.636	0.641	0.646	0.654	0.660	0.668	0.676	0.685	0.692	0.702	0.712	0.722	0.735	0.746	0.758	0.770	0.782	0.795	0.809	0.821	0.835	0.849	0.862	0.876	0.891	0.904	0.918	0.932	0.946	0.960	0.974	0.986	1.000	1.014	1.028	1.040	1.052	1.065	1.078	1.090	1.100	1.112	1.124	1.135	1.146	1.156	1.166	1.178	1.186	1.196	1.206	1.216	1.225	1.234	1.242	1.251	1.260	1.269	1.278	1.285	1.294	1.301	1.310	1.319	1.326	1.336	1.344	1.352	1.362	1.371	1.381	1.390	1.400	1.410	1.420	1.430	1.441	1.451	1.464	1.475	1.486	1.499	1.511	1.524	1.536	1.549	1.562	1.576	1.590	1.604	1.618	1.631	1.646	1.661	1.675	1.690	1.705	1.721	1.736	1.752	1.766	1.782	1.796	1.811	1.828	1.841	1.856	1.871	1.885	1.899	1.912	1.926	1.940	1.952	1.965	1.976	1.989	2.000	2.011	2.021	2.030	2.040	2.049	2.058	2.065	2.071	2.079	2.084	2.089	2.094	2.098	2.100	2.102	2.104	2.104	2.105	2.105	2.104	2.102	2.100	2.096	2.092	2.088	2.082	2.078	2.070	2.064	2.055	2.047	2.039	2.029	2.018	2.007	1.996	1.985	1.972	1.960	1.948	1.932	1.919	1.904	1.890	1.874	1.859	1.842	1.828	1.811	1.795	1.779	1.761	1.745	1.728	1.710	1.692	1.676	1.660	1.642	1.625	1.608	1.591	1.575	1.559	1.542	1.526	1.510	1.495	1.481	1.465	1.451	1.438	1.424	1.411	1.399	1.388	1.374	1.364	1.354	1.344	1.335	1.326	1.318	1.310	1.304	1.298	1.292	1.286	1.281	1.279	1.275	1.272	1.270	1.269	1.268	1.268	1.268	1.269	1.269	1.270	1.272	1.275	1.276	1.280	1.282	1.286	1.290	1.292	1.298	1.300	1.305	1.310	1.314	1.318	1.322	1.326	1.330	1.334	1.338	1.341	1.342	1.346	1.348	1.350	1.351	1.352	1.354	1.354	1.352	1.354	1.351	1.350	1.349	1.345	1.344	1.340	1.335	1.331	1.325	1.320	1.315	1.308	1.300	1.294	1.286	1.278	1.269	1.260	1.252	1.242	1.232	1.222	1.212	1.201	1.190	1.180	1.169	1.156	1.146	1.134	1.122	1.111	1.100	1.089	1.076	1.065	1.052	1.041	1.029	1.018	1.006	0.995	0.984	0.972	0.961	0.950	0.939	0.929	0.918	0.906	0.896	0.886	0.876	0.865	0.856	0.846	0.836	0.826	0.818	0.809	0.799	0.790	0.781	0.771	0.762	0.754	0.745	0.736	0.728	0.719	0.710	0.702	0.692	0.685	0.676	0.669	0.660	0.652	0.645	0.636	0.629	0.621	0.614	0.605	0.598	0.591	0.582	0.576	0.570	0.562	0.555	0.548	0.542	0.535	0.529	0.522	0.516	0.510	0.504	0.499	0.492	0.486	0.482	0.478	0.472	0.468	0.462	0.458	0.455	0.451	0.448	0.444	0.440	0.436	0.434	0.432	0.430	0.428	0.426	0.424	0.422	0.420	0.420	0.420	0.419	0.419	0.419	0.420	0.420	0.421	0.422	0.424	0.426	0.428	0.431	0.432	0.438	0.440	0.444	0.448	0.452	0.456	0.462	0.468	0.472	0.479	0.486	0.491	0.499	0.506	0.514	0.521	0.530	0.539	0.546	0.556	0.566	0.576	0.586	0.596	0.609	0.619	0.631	0.644	0.656	0.668	0.680	0.694	0.706	0.719	0.732	0.748	0.762	0.775	0.790	0.805	0.820	0.835	0.850	0.866	0.881	0.896	0.912	0.928	0.942	0.959	0.975	0.990	1.005	1.020	1.035	1.050	1.065	1.080	1.092	1.106	1.120	1.134	1.146	1.158	1.169	1.181	1.191	1.201	1.212	1.221	1.229	1.236	1.244	1.250	1.256	1.261	1.265	1.270	1.271	1.274	1.275	1.274	1.274	1.272	1.270	1.266	1.262	1.258	1.252	1.246	1.239	1.231	1.222	1.212	1.204	1.192	1.181	1.169	1.156	1.144	1.130	1.116	1.102	1.088	1.072	1.058	1.042	1.028	1.011	0.995	0.980	0.965	0.949	0.934	0.919	0.902	0.889	0.875	0.860	0.848	0.835	0.821	0.810	0.799	0.789	0.779	0.769	0.761	0.752	0.746	0.740	0.735	0.730	0.726	0.722	0.721	0.719	0.719	0.718	0.720	0.721	0.724	0.726	0.731	0.736	0.741	0.748	0.754	0.761	0.769	0.778	0.786	0.794	0.805	0.814	0.825	0.835	0.846	0.858	0.869	0.880	0.890	0.901	0.912	0.924	0.935	0.946	0.956	0.966	0.978	0.988	0.998	1.008	1.016	1.025	1.034	1.041	1.049	1.056	1.062	1.069	1.074	1.079	1.085	1.088	1.092	1.095	1.098	1.099	1.101	1.102	1.102	1.102	1.102	1.101	1.100	1.099	1.096	1.094	1.090	1.086	1.082	1.079	1.075	1.071	1.066	1.061	1.056	1.051	1.045	1.040	1.034	1.029	1.022	1.018	1.011	1.005	1.000	0.995	0.990	0.984	0.979	0.975	0.970	0.968	0.962	0.959	0.956	0.955	0.951	0.950	0.950	0.949	0.949	0.950	0.951	0.952	0.955	0.958	0.960	0.964	0.968	0.972	0.979	0.984	0.991	0.998	1.005	1.014	1.022	1.032	1.041	1.052	1.062	1.074	1.084	1.095	1.108	1.120	1.131	1.145	1.158	1.171	1.184	1.196	1.210	1.221	1.235	1.248	1.259	1.271	1.284	1.295	1.306	1.318	1.328	1.338	1.348	1.356	1.365	1.372	1.380	1.388	1.394	1.399	1.405	1.409	1.411	1.415	1.418	1.419	1.421	1.421	1.420	1.421	1.420	1.418	1.415	1.412	1.409	1.405	1.401	1.396	1.392	1.388	1.382	1.376	1.371	1.366	1.360	1.354	1.349	1.342	1.336	1.329	1.324	1.319	1.312	1.308	1.301	1.298	1.292	1.289	1.285	1.281	1.278	1.274	1.271	1.269	1.266	1.265	1.264	1.262	1.261	1.261	1.262	1.262	1.264	1.264	1.265	1.266	1.269	1.270	1.274	1.275	1.278	1.280	1.285	1.288	1.290	1.295	1.299	1.301	1.305	1.309	1.312	1.316	1.320	1.325	1.329	1.332	1.336	1.341	1.344	1.348	1.352	1.355	1.360	1.362	1.366	1.370	1.374	1.376	1.379	1.381	1.385	1.388	1.390	1.392	1.395	1.399	1.400	1.402	1.404	1.406	1.408	1.409	1.411	1.412	1.414	1.414	1.415	1.415	1.415	1.414	1.415	1.414	1.412	1.410	1.409	1.406	1.405	1.401	1.398	1.394	1.390	1.385	1.380	1.374	1.368	1.361	1.354	1.345	1.338	1.328	1.318	1.308	1.298	1.288	1.276	1.264	1.251	1.238	1.225	1.210	1.196	1.181	1.166	1.151	1.136	1.120	1.104	1.088	1.070	1.054	1.036	1.020	1.004	0.986	0.969	0.952	0.936	0.920	0.904	0.886	0.870	0.855	0.839	0.825	0.809	0.794	0.780	0.766	0.754	0.740	0.728	0.716	0.702	0.692	0.681	0.670	0.660	0.649	0.640	0.631	0.621	0.612	0.604	0.596	0.588	0.581	0.572	0.565	0.559	0.551	0.542	0.536	0.529	0.522	0.514	0.506	0.499	0.491	0.484	0.475	0.466	0.459	0.450	0.440	0.430	0.421	0.411	0.400	0.390	0.380	0.368	0.356	0.345	0.332	0.321	0.308	0.295	0.281	0.269	0.254	0.240	0.228	0.211	0.198	0.184	0.169	0.155	0.140	0.126	0.111	0.098	0.084	0.069	0.055	0.041	0.029	0.014	0.001	-0.011	-0.024	-0.036	-0.048	-0.060	-0.070	-0.081	-0.091	-0.102	-0.111	-0.120	-0.129	-0.138	-0.145	-0.151	-0.159	-0.165	-0.169	-0.175	-0.180	-0.184	-0.188	-0.190	-0.192	-0.195	-0.198	-0.198	-0.199	-0.201	-0.200	-0.200	-0.200	-0.200	-0.199	-0.196	-0.195	-0.194	-0.191	-0.189	-0.186	-0.184	-0.181	-0.179	-0.176	-0.172	-0.170	-0.166	-0.164	-0.161	-0.159	-0.156	-0.154	-0.151	-0.149	-0.146	-0.144	-0.142	-0.141	-0.141	-0.140	-0.140	-0.140	-0.141	-0.141	-0.142	-0.144	-0.146	-0.148	-0.151	-0.154	-0.158	-0.161	-0.165	-0.170	-0.175	-0.180	-0.186	-0.192	-0.199	-0.206	-0.214	-0.220	-0.229	-0.238	-0.246	-0.255	-0.265	-0.274	-0.284	-0.294	-0.304	-0.315	-0.325	-0.335	-0.348	-0.358	-0.369	-0.380	-0.391	-0.402	-0.412	-0.425	-0.436	-0.448	-0.458	-0.469	-0.479	-0.490	-0.501	-0.511	-0.521	-0.531	-0.540	-0.550	-0.559	-0.568	-0.578	-0.584	-0.592	-0.600	-0.608	-0.615	-0.622	-0.630	-0.635	-0.641	-0.648	-0.652	-0.658	-0.662	-0.668	-0.671	-0.676	-0.680	-0.684	-0.688	-0.691	-0.694	-0.698	-0.700	-0.704	-0.706	-0.710	-0.712	-0.716	-0.718	-0.721	-0.724	-0.728	-0.731	-0.734	-0.738	-0.742	-0.745	-0.750	-0.754	-0.759	-0.764	-0.769	-0.775	-0.781	-0.786	-0.794	-0.801	-0.809	-0.815	-0.824	-0.832	-0.841	-0.851	-0.860	-0.870	-0.880	-0.890	-0.901	-0.911	-0.924	-0.935	-0.946	-0.959	-0.972	-0.984	-0.998	-1.009	-1.021	-1.035	-1.048	-1.061	-1.074	-1.085	-1.099	-1.110	-1.122	-1.134	-1.146	-1.158	-1.169	-1.179	-1.189	-1.200	-1.209	-1.218	-1.226	-1.234	-1.241	-1.248	-1.254	-1.259	-1.264	-1.268	-1.271	-1.274	-1.276	-1.278	-1.278	-1.278	-1.276	-1.276	-1.274	-1.270	-1.266	-1.262	-1.258	-1.250	-1.244	-1.236	-1.229	-1.220	-1.211	-1.201	-1.191	-1.180	-1.169	-1.156	-1.144	-1.131	-1.118	-1.105	-1.091	-1.079	-1.064	-1.049	-1.035	-1.020	-1.005	-0.990	-0.975	-0.960	-0.945	-0.930	-0.916	-0.901	-0.886	-0.872	-0.858	-0.845	-0.830	-0.818	-0.804	-0.791	-0.779	-0.766	-0.754	-0.742	-0.732	-0.721	-0.712	-0.704	-0.695	-0.686	-0.678	-0.670	-0.662	-0.658	-0.651	-0.646	-0.640	-0.635	-0.632	-0.628	-0.625	-0.621	-0.619	-0.618	-0.616	-0.614	-0.614	-0.614	-0.614	-0.614	-0.614	-0.614	-0.615	-0.615	-0.616	-0.619	-0.620	-0.621	-0.624	-0.625	-0.626	-0.629	-0.630	-0.631	-0.634	-0.635	-0.636	-0.639	-0.639	-0.641	-0.642	-0.641	-0.642	-0.644	-0.644	-0.642	-0.642	-0.642	-0.640	-0.639	-0.636	-0.635	-0.632	-0.630	-0.626	-0.624	-0.619	-0.614	-0.609	-0.604	-0.599	-0.592	-0.586	-0.580	-0.572	-0.564	-0.556	-0.549	-0.540	-0.530	-0.521	-0.511	-0.502	-0.491	-0.481	-0.470	-0.459	-0.446	-0.435	-0.422	-0.410	-0.398	-0.385	-0.372	-0.359	-0.345	-0.332	-0.319	-0.304	-0.290	-0.276	-0.262	-0.248	-0.234	-0.220	-0.205	-0.191	-0.178	-0.164	-0.150	-0.136	-0.124	-0.109	-0.096	-0.084	-0.070	-0.058	-0.046	-0.035	-0.021	-0.011	0.001	0.011	0.021	0.032	0.041	0.051	0.060	0.070	0.079	0.086	0.094	0.101	0.109	0.115	0.121	0.128	0.132	0.138	0.141	0.146	0.150	0.152	0.158	0.159	0.162	0.164	0.166	0.166	0.168	0.169	0.170	0.169	0.170	0.170	0.170	0.169	0.168	0.168	0.166	0.165	0.164	0.162	0.161	0.160	0.158	0.156	0.155	0.154	0.152	0.150	0.149	0.148	0.146	0.145	0.145	0.144	0.144	0.142	0.142	0.144	0.144	0.144	0.145	0.146	0.148	0.149	0.150	0.152	0.155	0.158	0.160	0.164	0.166	0.170	0.174	0.178	0.182	0.186	0.191	0.195	0.200	0.204	0.210	0.214	0.219	0.222	0.229	0.232	0.239	0.244	0.248	0.251	0.256	0.260	0.265	0.269	0.271	0.276	0.279	0.281	0.284	0.286	0.289	0.290	0.292	0.292	0.292	0.294	0.294	0.292	0.292	0.291	0.290	0.289	0.286	0.284	0.281	0.278	0.275	0.270	0.266	0.261	0.256	0.251	0.246	0.241	0.235	0.229	0.222	0.218	0.210	0.204	0.198	0.191	0.184	0.178	0.170	0.164	0.158	0.151	0.145	0.139	0.134	0.128	0.121	0.116	0.111	0.106	0.102	0.099	0.095	0.091	0.089	0.086	0.085	0.084	0.082	0.081	0.081	0.081	0.084	0.085	0.086	0.089	0.094	0.096	0.101	0.106	0.111	0.118	0.124	0.131	0.139	0.148	0.156	0.165	0.175	0.186	0.196	0.209	0.220	0.232	0.244	0.258	0.270	0.282	0.298	0.311	0.325	0.339	0.352	0.368	0.382	0.396	0.411	0.425	0.440	0.454	0.468	0.481	0.494	0.507	0.520	0.534	0.545	0.558	0.569	0.580	0.591	0.601	0.611	0.620	0.629	0.636	0.644	0.651	0.658	0.664	0.669	0.674	0.678	0.681	0.684	0.686	0.689	0.689	0.690	0.691	0.690	0.689	0.689	0.686	0.685	0.681	0.679	0.675	0.671	0.669	0.664	0.660	0.655	0.650	0.645	0.639	0.634	0.628	0.622	0.618	0.612	0.606	0.600	0.595	0.590	0.584	0.579	0.572	0.568	0.562	0.558	0.552	0.548	0.542	0.538	0.534	0.530	0.525	0.521	0.518	0.515	0.511	0.507	0.504	0.501	0.499	0.496	0.494	0.491	0.488	0.485	0.484	0.481	0.479	0.476	0.474	0.471	0.469	0.466	0.465	0.462	0.459	0.456	0.452	0.450	0.446	0.444	0.440	0.436	0.431	0.428	0.422	0.418	0.412	0.406	0.401	0.395	0.389	0.384	0.378	0.369	0.362	0.355	0.348	0.340	0.331	0.324	0.315	0.306	0.298	0.288	0.279	0.269	0.259	0.249	0.240	0.229	0.220	0.210	0.200	0.190	0.180	0.170	0.160	0.151	0.141	0.132	0.122	0.114	0.104	0.096	0.088	0.080	0.071	0.064	0.056	0.049	0.042	0.036	0.030	0.024	0.019	0.014	0.008	0.004	0.000	-0.004	-0.008	-0.010	-0.014	-0.016	-0.018	-0.020	-0.021	-0.022	-0.024	-0.025	-0.025	-0.025	-0.026	-0.025	-0.025	-0.025	-0.022	-0.022	-0.021	-0.020	-0.019	-0.018	-0.016	-0.015	-0.014	-0.012	-0.010	-0.009	-0.006	-0.006	-0.004	-0.002	-0.001	0.000	0.001	0.000	0.001	0.002	0.002	0.002	0.004	0.004	0.002	0.002	0.001	0.001	0.000	-0.001	-0.002	-0.005	-0.008	-0.010	-0.012	-0.015	-0.018	-0.020	-0.024	-0.028	-0.031	-0.035	-0.038	-0.042	-0.048	-0.051	-0.055	-0.060	-0.066	-0.070	-0.075	-0.080	-0.085	-0.090	-0.095	-0.101	-0.105	-0.110	-0.115	-0.120	-0.125	-0.130	-0.135	-0.140	-0.144	-0.149	-0.154	-0.156	-0.160	-0.164	-0.169	-0.171	-0.175	-0.179	-0.181	-0.184	-0.186	-0.188	-0.190	-0.192	-0.194	-0.195	-0.198	-0.199	-0.199	-0.201	-0.201	-0.201	-0.201	-0.202	-0.201	-0.201	-0.201	-0.199	-0.199	-0.198	-0.196	-0.195	-0.194	-0.192	-0.191	-0.189	-0.188	-0.185	-0.184	-0.181	-0.179	-0.178	-0.175	-0.172	-0.171	-0.169	-0.168	-0.165	-0.164	-0.160	-0.159	-0.156	-0.155	-0.152	-0.150	-0.148	-0.146	-0.145	-0.142	-0.141	-0.139	-0.138	-0.136	-0.135	-0.132	-0.131	-0.130	-0.129	-0.128	-0.128	-0.128	-0.126	-0.125	-0.125	-0.125	-0.125	-0.125	-0.124	-0.125	-0.126	-0.126	-0.128	-0.129	-0.130	-0.130	-0.132	-0.134	-0.136	-0.138	-0.140	-0.142	-0.146	-0.149	-0.152	-0.155	-0.160	-0.164	-0.168	-0.172	-0.178	-0.181	-0.188	-0.194	-0.199	-0.205	-0.211	-0.216	-0.225	-0.231	-0.239	-0.245	-0.252	-0.259	-0.266	-0.274	-0.282	-0.290	-0.298	-0.305	-0.314	-0.322	-0.329	-0.339	-0.346	-0.352	-0.361	-0.369	-0.376	-0.384	-0.390	-0.398	-0.404	-0.411	-0.416	-0.422	-0.428	-0.434	-0.439	-0.444	-0.448	-0.451	-0.455	-0.459	-0.461	-0.464	-0.465	-0.468	-0.470	-0.471	-0.471	-0.472	-0.471	-0.472	-0.471	-0.470	-0.470	-0.469	-0.465	-0.464	-0.461	-0.459	-0.456	-0.454	-0.450	-0.446	-0.442	-0.439	-0.435	-0.431	-0.428	-0.424	-0.419	-0.415	-0.411	-0.408	-0.404	-0.399	-0.396	-0.392	-0.389	-0.385	-0.381	-0.379	-0.376	-0.372	-0.370	-0.368	-0.365	-0.364	-0.361	-0.361	-0.359	-0.359	-0.358	-0.356	-0.356	-0.356	-0.356	-0.356	-0.359	-0.359	-0.360	-0.361	-0.364	-0.366	-0.368	-0.371	-0.374	-0.376	-0.380	-0.384	-0.388	-0.391	-0.396	-0.401	-0.405	-0.411	-0.415	-0.421	-0.426	-0.432	-0.438	-0.444	-0.450	-0.456	-0.461	-0.469	-0.475	-0.481	-0.488	-0.495	-0.501	-0.507	-0.512	-0.519	-0.526	-0.531	-0.538	-0.544	-0.550	-0.555	-0.561	-0.566	-0.571	-0.575	-0.579	-0.582	-0.586	-0.589	-0.592	-0.595	-0.598	-0.599	-0.600	-0.601	-0.601	-0.600	-0.599	-0.599	-0.596	-0.594	-0.590	-0.588	-0.584	-0.579	-0.574	-0.569	-0.562	-0.555	-0.548	-0.541	-0.534	-0.525	-0.515	-0.506	-0.495	-0.486	-0.476	-0.465	-0.454	-0.442	-0.431	-0.420	-0.409	-0.396	-0.384	-0.372	-0.360	-0.349	-0.338	-0.325	-0.312	-0.300	-0.290	-0.279	-0.268	-0.258	-0.246	-0.236	-0.226	-0.216	-0.209	-0.199	-0.191	-0.184	-0.178	-0.170	-0.164	-0.158	-0.152	-0.146	-0.142	-0.139	-0.135	-0.131	-0.129	-0.128	-0.125	-0.124	-0.122	-0.122	-0.122	-0.122	-0.121	-0.122	-0.124	-0.125	-0.126	-0.129	-0.130	-0.132	-0.134	-0.136	-0.139	-0.141	-0.144	-0.146	-0.149	-0.150	-0.154	-0.156	-0.159	-0.161	-0.162	-0.165	-0.166	-0.169	-0.170	-0.171	-0.174	-0.174	-0.175	-0.176	-0.176	-0.178	-0.178	-0.179	-0.178	-0.179	-0.178	-0.179	-0.179	-0.178	-0.178	-0.178	-0.176	-0.176	-0.176	-0.175	-0.175	-0.175	-0.174	-0.174	-0.175	-0.174	-0.174	-0.175	-0.175	-0.176	-0.176	-0.178	-0.179	-0.180	-0.182	-0.184	-0.185	-0.188	-0.189	-0.192	-0.194	-0.198	-0.200	-0.202	-0.206	-0.210	-0.214	-0.218	-0.221	-0.225	-0.229	-0.232	-0.236	-0.241	-0.245	-0.249	-0.252	-0.258	-0.261	-0.264	-0.268	-0.271	-0.275	-0.278	-0.280	-0.284	-0.286	-0.289	-0.291	-0.294	-0.295	-0.298	-0.299	-0.299	-0.300	-0.300	-0.301	-0.300	-0.300	-0.299	-0.299	-0.296	-0.295	-0.294	-0.291	-0.289	-0.285	-0.282	-0.279	-0.275	-0.271	-0.266	-0.261	-0.258	-0.251	-0.246	-0.240	-0.235	-0.229	-0.220	-0.215	-0.206	-0.199	-0.190	-0.182	-0.174	-0.165	-0.156	-0.145	-0.138	-0.126	-0.116	-0.106	-0.094	-0.084	-0.072	-0.059	-0.048	-0.035	-0.022	-0.010	0.002	0.016	0.030	0.042	0.058	0.071	0.085	0.100	0.114	0.129	0.144	0.158	0.172	0.188	0.201	0.215	0.229	0.244	0.258	0.271	0.285	0.298	0.311	0.324	0.335	0.346	0.358	0.368	0.379	0.389	0.396	0.405	0.412	0.419	0.425	0.431	0.435	0.440	0.442	0.445	0.446	0.448	0.446	0.446	0.442	0.441	0.438	0.432	0.426	0.421	0.414	0.406	0.398	0.388	0.378	0.368	0.356	0.344	0.331	0.318	0.304	0.290	0.275	0.260	0.245	0.229	0.212	0.198	0.180	0.164	0.148	0.130	0.115	0.098	0.081	0.066	0.050	0.034	0.019	0.004	-0.010	-0.024	-0.038	-0.051	-0.064	-0.075	-0.086	-0.096	-0.106	-0.115	-0.124	-0.131	-0.140	-0.146	-0.152	-0.156	-0.161	-0.164	-0.166	-0.169	-0.170	-0.170	-0.169	-0.169	-0.166	-0.164	-0.161	-0.158	-0.152	-0.149	-0.144	-0.138	-0.131	-0.124	-0.118	-0.109	-0.102	-0.092	-0.084	-0.076	-0.068	-0.058	-0.049	-0.040	-0.030	-0.021	-0.011	-0.002	0.008	0.016	0.025	0.034	0.042	0.051	0.059	0.066	0.074	0.080	0.088	0.094	0.099	0.102	0.108	0.111	0.115	0.118	0.120	0.120	0.122	0.121	0.121	0.121	0.119	0.115	0.112	0.109	0.104	0.099	0.091	0.085	0.078	0.070	0.061	0.051	0.041	0.031	0.020	0.009	-0.005	-0.016	-0.030	-0.042	-0.058	-0.071	-0.086	-0.101	-0.116	-0.131	-0.148	-0.162	-0.178	-0.194	-0.208	-0.224	-0.239	-0.254	-0.269	-0.282	-0.296	-0.310	-0.322	-0.335	-0.348	-0.359	-0.369	-0.379	-0.390	-0.399	-0.405	-0.414	-0.420	-0.425	-0.430	-0.432	-0.436	-0.439	-0.440	-0.440	-0.440	-0.440	-0.438	-0.435	-0.431	-0.428	-0.421	-0.416	-0.411	-0.404	-0.395	-0.388	-0.380	-0.370	-0.361	-0.351	-0.340	-0.331	-0.320	-0.310	-0.299	-0.289	-0.278	-0.268	-0.256	-0.246	-0.236	-0.226	-0.216	-0.208	-0.199	-0.191	-0.182	-0.175	-0.169	-0.164	-0.158	-0.152	-0.148	-0.145	-0.142	-0.140	-0.139	-0.138	-0.139	-0.140	-0.142	-0.144	-0.148	-0.151	-0.156	-0.161	-0.166	-0.174	-0.180	-0.188	-0.196	-0.205	-0.214	-0.222	-0.232	-0.242	-0.252	-0.265	-0.275	-0.286	-0.298	-0.309	-0.320	-0.331	-0.342	-0.354	-0.365	-0.376	-0.386	-0.398	-0.408	-0.418	-0.428	-0.438	-0.445	-0.455	-0.462	-0.470	-0.476	-0.484	-0.489	-0.495	-0.500	-0.504	-0.509	-0.512	-0.516	-0.519	-0.520	-0.522	-0.522	-0.522	-0.522	-0.522	-0.521	-0.520	-0.518	-0.515	-0.512	-0.509	-0.506	-0.502	-0.498	-0.494	-0.489	-0.482	-0.478	-0.472	-0.466	-0.461	-0.454	-0.448	-0.442	-0.435	-0.429	-0.422	-0.416	-0.410	-0.404	-0.396	-0.390	-0.384	-0.376	-0.370	-0.365	-0.359	-0.351	-0.346	-0.341	-0.336	-0.329	-0.324	-0.319	-0.314	-0.310	-0.306	-0.301	-0.298	-0.292	-0.290	-0.286	-0.282	-0.280	-0.278	-0.274	-0.272	-0.269	-0.266	-0.264	-0.264	-0.261	-0.260	-0.259	-0.258	-0.256	-0.255	-0.254	-0.252	-0.252	-0.251	-0.251	-0.250	-0.250	-0.249	-0.249	-0.248	-0.248	-0.248	-0.248	-0.248	-0.248	-0.248	-0.246	-0.246	-0.245	-0.245	-0.245	-0.244	-0.242	-0.242	-0.241	-0.240	-0.240	-0.239	-0.238	-0.236	-0.235	-0.234	-0.231	-0.230	-0.229	-0.228	-0.225	-0.225	-0.222	-0.220	-0.219	-0.216	-0.215	-0.212	-0.211	-0.209	-0.208	-0.206	-0.204	-0.204	-0.202	-0.201	-0.200	-0.200	-0.199	-0.199	-0.200	-0.200	-0.199	-0.200	-0.201	-0.202	-0.205	-0.208	-0.209	-0.212	-0.215	-0.218	-0.221	-0.226	-0.230	-0.235	-0.240	-0.246	-0.251	-0.258	-0.265	-0.271	-0.279	-0.286	-0.295	-0.304	-0.312	-0.321	-0.330	-0.339	-0.348	-0.358	-0.369	-0.378	-0.388	-0.398	-0.408	-0.418	-0.429	-0.439	-0.450	-0.460	-0.470	-0.480	-0.490	-0.500	-0.510	-0.519	-0.529	-0.538	-0.545	-0.555	-0.561	-0.570	-0.576	-0.584	-0.590	-0.596	-0.601	-0.608	-0.611	-0.616	-0.620	-0.624	-0.626	-0.629	-0.630	-0.632	-0.634	-0.634	-0.632	-0.632	-0.632	-0.630	-0.629	-0.626	-0.622	-0.619	-0.615	-0.610	-0.606	-0.600	-0.595	-0.590	-0.584	-0.578	-0.570	-0.562	-0.556	-0.548	-0.541	-0.532	-0.525	-0.518	-0.510	-0.502	-0.494	-0.486	-0.479	-0.470	-0.462	-0.455	-0.448	-0.441	-0.434	-0.428	-0.421	-0.414	-0.409	-0.404	-0.399	-0.395	-0.390	-0.386	-0.382	-0.379	-0.376	-0.374	-0.372	-0.371	-0.371	-0.369	-0.369	-0.370	-0.370	-0.371	-0.372	-0.374	-0.375	-0.379	-0.380	-0.384	-0.385	-0.389	-0.392	-0.395	-0.400	-0.404	-0.406	-0.411	-0.414	-0.419	-0.421	-0.426	-0.429	-0.432	-0.436	-0.440	-0.442	-0.444	-0.448	-0.450	-0.451	-0.454	-0.455	-0.456	-0.456	-0.456	-0.456	-0.455	-0.455	-0.454	-0.451	-0.449	-0.448	-0.444	-0.440	-0.436	-0.431	-0.426	-0.421	-0.415	-0.409	-0.401	-0.395	-0.388	-0.379	-0.370	-0.361	-0.352	-0.344	-0.334	-0.322	-0.312	-0.301	-0.289	-0.278	-0.266	-0.255	-0.242	-0.230	-0.216	-0.205	-0.191	-0.178	-0.165	-0.151	-0.138	-0.124	-0.111	-0.098	-0.084	-0.071	-0.058	-0.044	-0.031	-0.019	-0.006	0.006	0.018	0.029	0.042	0.052	0.062	0.074	0.082	0.091	0.101	0.108	0.115	0.122	0.128	0.134	0.138	0.142	0.146	0.148	0.149	0.150	0.150	0.149	0.148	0.145	0.141	0.136	0.132	0.126	0.120	0.111	0.104	0.094	0.084	0.072	0.061	0.050	0.036	0.022	0.010	-0.005	-0.020	-0.035	-0.052	-0.069	-0.085	-0.101	-0.119	-0.136	-0.154	-0.170	-0.188	-0.206	-0.222	-0.240	-0.258	-0.275	-0.290	-0.306	-0.321	-0.338	-0.351	-0.366	-0.380	-0.392	-0.404	-0.415	-0.426	-0.436	-0.445	-0.454	-0.461	-0.468	-0.474	-0.479	-0.481	-0.485	-0.488	-0.488	-0.489	-0.488	-0.486	-0.485	-0.482	-0.478	-0.474	-0.468	-0.461	-0.454	-0.448	-0.439	-0.429	-0.420	-0.410	-0.400	-0.388	-0.378	-0.365	-0.354	-0.340	-0.329	-0.315	-0.301	-0.289	-0.275	-0.262	-0.250	-0.236	-0.222	-0.210	-0.198	-0.186	-0.174	-0.161	-0.150	-0.139	-0.130	-0.120	-0.110	-0.101	-0.094	-0.085	-0.080	-0.072	-0.068	-0.062	-0.059	-0.055	-0.052	-0.051	-0.051	-0.051	-0.052	-0.054	-0.056	-0.060	-0.064	-0.069	-0.075	-0.082	-0.090	-0.099	-0.108	-0.118	-0.128	-0.140	-0.151	-0.165	-0.178	-0.191	-0.206	-0.221	-0.236	-0.252	-0.268	-0.285	-0.301	-0.319	-0.335	-0.352	-0.369	-0.386	-0.404	-0.420	-0.436	-0.454	-0.469	-0.485	-0.500	-0.515	-0.530	-0.542	-0.555	-0.569	-0.579	-0.589	-0.599	-0.608	-0.615	-0.621	-0.628	-0.631	-0.634	-0.636	-0.636	-0.635	-0.634	-0.632	-0.628	-0.622	-0.618	-0.609	-0.600	-0.590	-0.579	-0.566	-0.554	-0.539	-0.524	-0.507	-0.490	-0.471	-0.452	-0.432	-0.411	-0.390	-0.369	-0.346	-0.324	-0.300	-0.276	-0.251	-0.226	-0.201	-0.178	-0.152	-0.128	-0.104	-0.078	-0.054	-0.030	-0.005	0.019	0.042	0.065	0.088	0.110	0.131	0.152	0.172	0.192	0.212	0.230	0.249	0.265	0.282	0.298	0.314	0.328	0.340	0.354	0.365	0.376	0.386	0.396	0.405	0.414	0.421	0.429	0.435	0.440	0.445	0.449	0.452	0.456	0.458	0.460	0.462	0.462	0.464	0.465	0.464	0.464	0.462	0.461	0.459	0.458	0.455	0.452	0.450	0.448	0.444	0.440	0.436	0.434	0.429	0.426	0.421	0.418	0.412	0.410	0.405	0.401	0.398	0.394	0.389	0.385	0.381	0.378	0.374	0.371	0.366	0.362	0.359	0.355	0.352	0.349	0.345	0.342	0.340	0.336	0.332	0.331	0.328	0.325	0.322	0.319	0.316	0.314	0.311	0.309	0.305	0.301	0.299	0.295	0.291	0.288	0.284	0.279	0.274	0.269	0.262	0.258	0.251	0.245	0.238	0.230	0.222	0.214	0.205	0.196	0.186	0.178	0.166	0.155	0.144	0.131	0.119	0.105	0.091	0.078	0.062	0.048	0.032	0.015	0.000	-0.018	-0.034	-0.051	-0.070	-0.088	-0.106	-0.122	-0.141	-0.160	-0.179	-0.198	-0.218	-0.235	-0.254	-0.272	-0.291	-0.309	-0.328	-0.344	-0.361	-0.379	-0.395	-0.411	-0.428	-0.442	-0.458	-0.472	-0.485	-0.499	-0.511	-0.524	-0.535	-0.545	-0.555	-0.564	-0.574	-0.582	-0.589	-0.595	-0.601	-0.608	-0.611	-0.616	-0.620	-0.622	-0.625	-0.626	-0.628	-0.628	-0.628	-0.628	-0.626	-0.625	-0.624	-0.621	-0.619	-0.615	-0.612	-0.608	-0.605	-0.600	-0.595	-0.590	-0.585	-0.580	-0.574	-0.569	-0.562	-0.558	-0.551	-0.544	-0.539	-0.531	-0.525	-0.519	-0.511	-0.506	-0.500	-0.494	-0.488	-0.480	-0.474	-0.469	-0.461	-0.455	-0.450	-0.444	-0.436	-0.431	-0.426	-0.420	-0.415	-0.410	-0.404	-0.398	-0.394	-0.389	-0.384	-0.379	-0.374	-0.370	-0.365	-0.361	-0.356	-0.351	-0.348	-0.344	-0.340	-0.335	-0.332	-0.329	-0.325	-0.321	-0.319	-0.315	-0.311	-0.309	-0.306	-0.302	-0.300	-0.298	-0.294	-0.291	-0.289	-0.288	-0.286	-0.284	-0.281	-0.280	-0.278	-0.276	-0.274	-0.272	-0.271	-0.270	-0.269	-0.268	-0.266	-0.265	-0.264	-0.261	-0.261	-0.260	-0.259	-0.259	-0.256	-0.255	-0.254	-0.252	-0.251	-0.250	-0.248	-0.248	-0.246	-0.245	-0.242	-0.241	-0.240	-0.238	-0.235	-0.234	-0.231	-0.229	-0.225	-0.222	-0.220	-0.216	-0.212	-0.210	-0.206	-0.201	-0.198	-0.194	-0.190	-0.185	-0.179	-0.175	-0.170	-0.164	-0.159	-0.152	-0.148	-0.141	-0.134	-0.128	-0.121	-0.115	-0.108	-0.101	-0.094	-0.086	-0.078	-0.070	-0.062	-0.055	-0.048	-0.040	-0.031	-0.024	-0.015	-0.008	0.001	0.009	0.018	0.025	0.032	0.041	0.049	0.056	0.064	0.071	0.079	0.086	0.091	0.099	0.104	0.111	0.118	0.122	0.128	0.134	0.138	0.142	0.146	0.151	0.155	0.159	0.161	0.164	0.166	0.170	0.171	0.174	0.175	0.175	0.178	0.178	0.179	0.179	0.179	0.180	0.180	0.179	0.179	0.179	0.180	0.179	0.179	0.180	0.179	0.180	0.179	0.180	0.181	0.182	0.184	0.185	0.188	0.189	0.192	0.195	0.200	0.202	0.208	0.212	0.218	0.224	0.230	0.238	0.245	0.252	0.261	0.270	0.279	0.289	0.301	0.311	0.322	0.334	0.345	0.358	0.371	0.385	0.398	0.410	0.424	0.438	0.451	0.465	0.479	0.491	0.505	0.519	0.531	0.544	0.558	0.569	0.581	0.591	0.604	0.614	0.624	0.632	0.640	0.649	0.656	0.662	0.668	0.672	0.676	0.680	0.682	0.684	0.686	0.685	0.685	0.684	0.681	0.679	0.674	0.670	0.666	0.661	0.655	0.649	0.641	0.634	0.628	0.620	0.611	0.602	0.595	0.586	0.579	0.570	0.561	0.554	0.546	0.539	0.531	0.525	0.519	0.514	0.509	0.505	0.501	0.498	0.496	0.495	0.495	0.496	0.498	0.500	0.504	0.509	0.514	0.521	0.529	0.538	0.546	0.559	0.570	0.582	0.596	0.612	0.628	0.645	0.662	0.680	0.700	0.720	0.741	0.762	0.785	0.808	0.830	0.855	0.879	0.902	0.928	0.952	0.978	1.002	1.028	1.052	1.078	1.102	1.128	1.151	1.175	1.199	1.221	1.242	1.264	1.285	1.305	1.324	1.344	1.360	1.378	1.394	1.409	1.421	1.434	1.445	1.456	1.465	1.472	1.479	1.485	1.489	1.491	1.492	1.492	1.492	1.490	1.486	1.482	1.476	1.469	1.461	1.452	1.441	1.430	1.418	1.405	1.390	1.375	1.360	1.342	1.325	1.308	1.289	1.268	1.249	1.229	1.208	1.186	1.165	1.142	1.122	1.100	1.078	1.055	1.034	1.011	0.990	0.969	0.948	0.928	0.905	0.885	0.866	0.846	0.828	0.810	0.792	0.775	0.759	0.742	0.729	0.714	0.700	0.686	0.675	0.662	0.651	0.641	0.631	0.622	0.614	0.606	0.598	0.591	0.585	0.580	0.575	0.570	0.566	0.561	0.559	0.555	0.552	0.550	0.548	0.545	0.542	0.540	0.538	0.536	0.534	0.532	0.530	0.528	0.526	0.522	0.520	0.519	0.515	0.511	0.509	0.505	0.500	0.496	0.492	0.486	0.482	0.478	0.471	0.465	0.459	0.452	0.446	0.439	0.432	0.424	0.418	0.409	0.400	0.392	0.384	0.375	0.365	0.356	0.348	0.339	0.329	0.319	0.309	0.299	0.289	0.279	0.270	0.260	0.250	0.240	0.229	0.219	0.209	0.199	0.188	0.178	0.168	0.156	0.146	0.136	0.125	0.115	0.104	0.094	0.084	0.074	0.062	0.052	0.042	0.032	0.021	0.012	0.001	-0.009	-0.018	-0.029	-0.038	-0.048	-0.056	-0.066	-0.075	-0.084	-0.094	-0.101	-0.111	-0.119	-0.128	-0.135	-0.142	-0.150	-0.156	-0.164	-0.170	-0.175	-0.181	-0.186	-0.191	-0.195	-0.199	-0.204	-0.206	-0.208	-0.211	-0.211	-0.214	-0.215	-0.215	-0.214	-0.214	-0.211	-0.209	-0.209	-0.205	-0.202	-0.198	-0.194	-0.189	-0.184	-0.179	-0.171	-0.166	-0.159	-0.152	-0.144	-0.136	-0.128	-0.120	-0.111	-0.101	-0.092	-0.084	-0.074	-0.064	-0.054	-0.042	-0.034	-0.022	-0.012	-0.002	0.009	0.019	0.030	0.041	0.050	0.061	0.071	0.081	0.092	0.104	0.114	0.122	0.132	0.144	0.154	0.164	0.172	0.182	0.192	0.201	0.210	0.220	0.229	0.239	0.248	0.258	0.265	0.274	0.284	0.292	0.300	0.310	0.318	0.326	0.335	0.344	0.352	0.360	0.369	0.378	0.386	0.395	0.402	0.412	0.421	0.430	0.438	0.446	0.455	0.462	0.470	0.479	0.488	0.495	0.502	0.510	0.519	0.526	0.532	0.540	0.546	0.554	0.560	0.568	0.574	0.579	0.585	0.589	0.594	0.599	0.602	0.608	0.610	0.614	0.616	0.619	0.620	0.621	0.622	0.622	0.622	0.622	0.621	0.619	0.618	0.615	0.614	0.610	0.606	0.602	0.598	0.592	0.588	0.581	0.575	0.570	0.561	0.555	0.548	0.540	0.531	0.522	0.515	0.505	0.496	0.488	0.478	0.469	0.458	0.449	0.440	0.430	0.420	0.411	0.400	0.391	0.381	0.371	0.362	0.354	0.344	0.336	0.328	0.320	0.311	0.304	0.296	0.290	0.282	0.275	0.270	0.264	0.259	0.252	0.249	0.245	0.240	0.238	0.234	0.231	0.228	0.225	0.224	0.222	0.221	0.220	0.220	0.219	0.219	0.221	0.221	0.222	0.224	0.225	0.226	0.229	0.231	0.232	0.236	0.239	0.242	0.245	0.248	0.251	0.255	0.258	0.261	0.265	0.269	0.272	0.276	0.280	0.284	0.286	0.290	0.294	0.296	0.300	0.302	0.306	0.309	0.310	0.312	0.315	0.316	0.318	0.320	0.321	0.322	0.322	0.324	0.324	0.324	0.324	0.324	0.322	0.321	0.320	0.319	0.316	0.315	0.311	0.310	0.306	0.302	0.299	0.296	0.291	0.288	0.282	0.278	0.272	0.268	0.262	0.256	0.250	0.244	0.238	0.231	0.225	0.219	0.211	0.204	0.198	0.190	0.184	0.176	0.169	0.161	0.154	0.148	0.140	0.131	0.125	0.118	0.111	0.105	0.096	0.090	0.082	0.078	0.070	0.064	0.058	0.051	0.046	0.041	0.035	0.030	0.025	0.021	0.016	0.012	0.009	0.005	0.001	-0.002	-0.005	-0.009	-0.011	-0.014	-0.018	-0.019	-0.020	-0.022	-0.024	-0.025	-0.026	-0.028	-0.029	-0.029	-0.030	-0.031	-0.031	-0.034	-0.034	-0.034	-0.034	-0.035	-0.035	-0.036	-0.038	-0.038	-0.039	-0.039	-0.040	-0.041	-0.042	-0.045	-0.046	-0.048	-0.050	-0.052	-0.054	-0.056	-0.060	-0.062	-0.066	-0.070	-0.072	-0.078	-0.080	-0.085	-0.089	-0.094	-0.099	-0.104	-0.109	-0.115	-0.120	-0.125	-0.130	-0.136	-0.142	-0.149	-0.154	-0.160	-0.166	-0.172	-0.178	-0.184	-0.190	-0.195	-0.201	-0.208	-0.212	-0.218	-0.224	-0.229	-0.234	-0.238	-0.242	-0.246	-0.250	-0.255	-0.258	-0.260	-0.264	-0.265	-0.268	-0.269	-0.271	-0.271	-0.271	-0.272	-0.272	-0.271	-0.270	-0.270	-0.268	-0.266	-0.264	-0.261	-0.258	-0.254	-0.250	-0.246	-0.242	-0.238	-0.234	-0.228	-0.222	-0.216	-0.212	-0.206	-0.200	-0.194	-0.188	-0.180	-0.175	-0.168	-0.161	-0.155	-0.149	-0.142	-0.135	-0.130	-0.124	-0.119	-0.112	-0.108	-0.102	-0.098	-0.094	-0.089	-0.085	-0.081	-0.078	-0.076	-0.074	-0.072	-0.071	-0.071	-0.071	-0.071	-0.072	-0.074	-0.076	-0.079	-0.081	-0.085	-0.090	-0.096	-0.101	-0.108	-0.114	-0.120	-0.129	-0.138	-0.146	-0.156	-0.165	-0.175	-0.186	-0.199	-0.209	-0.222	-0.235	-0.248	-0.260	-0.272	-0.288	-0.300	-0.314	-0.329	-0.342	-0.358	-0.371	-0.386	-0.400	-0.415	-0.430	-0.444	-0.458	-0.471	-0.485	-0.498	-0.511	-0.524	-0.535	-0.546	-0.558	-0.569	-0.579	-0.588	-0.598	-0.606	-0.614	-0.620	-0.626	-0.632	-0.638	-0.642	-0.646	-0.649	-0.650	-0.652	-0.652	-0.654	-0.652	-0.650	-0.648	-0.645	-0.641	-0.636	-0.632	-0.628	-0.621	-0.615	-0.606	-0.599	-0.590	-0.582	-0.574	-0.564	-0.554	-0.544	-0.534	-0.524	-0.511	-0.501	-0.490	-0.479	-0.468	-0.458	-0.445	-0.435	-0.424	-0.414	-0.402	-0.391	-0.381	-0.371	-0.362	-0.354	-0.345	-0.336	-0.329	-0.320	-0.314	-0.306	-0.301	-0.295	-0.290	-0.285	-0.281	-0.278	-0.274	-0.271	-0.269	-0.268	-0.266	-0.265	-0.265	-0.265	-0.266	-0.268	-0.269	-0.270	-0.274	-0.276	-0.279	-0.282	-0.286	-0.290	-0.295	-0.299	-0.305	-0.310	-0.316	-0.320	-0.326	-0.332	-0.338	-0.345	-0.350	-0.356	-0.362	-0.368	-0.374	-0.380	-0.385	-0.391	-0.398	-0.401	-0.406	-0.412	-0.418	-0.420	-0.425	-0.429	-0.432	-0.436	-0.438	-0.441	-0.442	-0.444	-0.445	-0.445	-0.445	-0.444	-0.442	-0.441	-0.439	-0.435	-0.431	-0.428	-0.422	-0.416	-0.411	-0.404	-0.396	-0.390	-0.381	-0.371	-0.362	-0.351	-0.340	-0.329	-0.318	-0.305	-0.291	-0.278	-0.265	-0.250	-0.235	-0.220	-0.205	-0.189	-0.174	-0.158	-0.141	-0.125	-0.109	-0.091	-0.075	-0.059	-0.044	-0.026	-0.010	0.005	0.020	0.035	0.050	0.065	0.079	0.094	0.108	0.119	0.131	0.144	0.154	0.165	0.175	0.184	0.192	0.201	0.209	0.215	0.221	0.226	0.231	0.235	0.239	0.241	0.242	0.245	0.246	0.246	0.246	0.245	0.245	0.242	0.241	0.238	0.236	0.232	0.229	0.225	0.221	0.218	0.212	0.209	0.204	0.200	0.195	0.190	0.185	0.180	0.176	0.172	0.168	0.164	0.160	0.156	0.154	0.150	0.148	0.145	0.142	0.141	0.140	0.139	0.139	0.139	0.138	0.139	0.139	0.141	0.142	0.144	0.148	0.150	0.152	0.155	0.159	0.162	0.169	0.172	0.178	0.182	0.189	0.195	0.201	0.208	0.214	0.220	0.228	0.235	0.242	0.250	0.258	0.265	0.272	0.280	0.289	0.296	0.304	0.311	0.321	0.328	0.335	0.342	0.350	0.358	0.364	0.371	0.378	0.384	0.389	0.396	0.401	0.406	0.411	0.416	0.419	0.424	0.426	0.429	0.432	0.434	0.435	0.436	0.438	0.436	0.436	0.436	0.435	0.432	0.430	0.426	0.424	0.420	0.415	0.409	0.404	0.398	0.391	0.384	0.378	0.369	0.360	0.350	0.341	0.331	0.321	0.311	0.300	0.289	0.276	0.264	0.251	0.239	0.228	0.212	0.200	0.186	0.174	0.160	0.146	0.132	0.119	0.105	0.092	0.078	0.064	0.051	0.038	0.025	0.012	0.000	-0.012	-0.024	-0.036	-0.048	-0.058	-0.069	-0.078	-0.089	-0.098	-0.106	-0.114	-0.121	-0.130	-0.136	-0.142	-0.149	-0.154	-0.158	-0.162	-0.166	-0.169	-0.172	-0.175	-0.176	-0.179	-0.180	-0.180	-0.181	-0.181	-0.180	-0.180	-0.179	-0.176	-0.175	-0.174	-0.171	-0.171	-0.169	-0.166	-0.164	-0.161	-0.159	-0.156	-0.154	-0.151	-0.150	-0.148	-0.146	-0.144	-0.142	-0.141	-0.140	-0.140	-0.140	-0.140	-0.140	-0.140	-0.142	-0.142	-0.145	-0.148	-0.149	-0.152	-0.156	-0.160	-0.165	-0.169	-0.175	-0.180	-0.188	-0.192	-0.200	-0.208	-0.215	-0.222	-0.232	-0.241	-0.250	-0.259	-0.270	-0.280	-0.290	-0.301	-0.311	-0.322	-0.332	-0.344	-0.355	-0.366	-0.379	-0.389	-0.401	-0.412	-0.422	-0.434	-0.445	-0.458	-0.468	-0.478	-0.488	-0.498	-0.506	-0.515	-0.525	-0.534	-0.540	-0.549	-0.555	-0.562	-0.568	-0.572	-0.579	-0.584	-0.588	-0.590	-0.592	-0.595	-0.596	-0.596	-0.596	-0.596	-0.595	-0.594	-0.591	-0.588	-0.584	-0.580	-0.576	-0.570	-0.564	-0.558	-0.550	-0.542	-0.534	-0.526	-0.516	-0.506	-0.496	-0.486	-0.475	-0.464	-0.452	-0.440	-0.428	-0.415	-0.402	-0.389	-0.375	-0.361	-0.348	-0.332	-0.319	-0.304	-0.290	-0.275	-0.260	-0.245	-0.230	-0.215	-0.200	-0.185	-0.171	-0.156	-0.141	-0.126	-0.111	-0.096	-0.082	-0.068	-0.054	-0.040	-0.024	-0.010	0.004	0.018	0.031	0.045	0.059	0.072	0.085	0.100	0.112	0.125	0.139	0.151	0.165	0.176	0.190	0.202	0.214	0.226	0.239	0.251	0.264	0.275	0.288	0.300	0.311	0.322	0.335	0.346	0.358	0.369	0.380	0.391	0.402	0.412	0.422	0.434	0.444	0.455	0.465	0.475	0.485	0.495	0.504	0.512	0.521	0.531	0.539	0.546	0.555	0.562	0.570	0.578	0.585	0.590	0.598	0.602	0.608	0.612	0.619	0.622	0.626	0.630	0.634	0.636	0.640	0.642	0.644	0.646	0.648	0.648	0.650	0.650	0.650	0.650	0.649	0.649	0.649	0.648	0.646	0.645	0.642	0.640	0.639	0.636	0.634	0.630	0.628	0.625	0.624	0.620	0.616	0.614	0.611	0.608	0.605	0.602	0.601	0.599	0.595	0.594	0.591	0.590	0.589	0.588	0.585	0.584	0.584	0.582	0.582	0.584	0.584	0.585	0.586	0.588	0.589	0.592	0.595	0.598	0.600	0.604	0.609	0.612	0.618	0.624	0.629	0.635	0.641	0.649	0.656	0.664	0.671	0.680	0.689	0.698	0.706	0.716	0.726	0.738	0.749	0.760	0.770	0.782	0.792	0.805	0.818	0.829	0.841	0.852	0.865	0.878	0.890	0.904	0.915	0.928	0.939	0.951	0.962	0.974	0.986	0.996	1.008	1.018	1.028	1.038	1.048	1.056	1.064	1.071	1.080	1.085	1.091	1.098	1.102	1.106	1.109	1.112	1.112	1.115	1.115	1.114	1.112	1.110	1.109	1.104	1.100	1.095	1.088	1.081	1.074	1.065	1.055	1.045	1.034	1.021	1.009	0.996	0.982	0.968	0.952	0.936	0.919	0.902	0.885	0.868	0.849	0.830	0.811	0.791	0.771	0.751	0.731	0.710	0.690	0.669	0.649	0.628	0.605	0.585	0.564	0.544	0.522	0.502	0.482	0.461	0.442	0.422	0.404	0.386	0.368	0.349	0.331	0.314	0.298	0.281	0.266	0.250	0.235	0.220	0.206	0.194	0.181	0.169	0.158	0.146	0.136	0.126	0.116	0.109	0.100	0.092	0.085	0.079	0.072	0.066	0.062	0.058	0.054	0.051	0.049	0.046	0.045	0.044	0.042	0.044	0.042	0.044	0.045	0.048	0.049	0.051	0.055	0.058	0.062	0.066	0.071	0.076	0.082	0.088	0.094	0.100	0.106	0.112	0.120	0.128	0.135	0.142	0.150	0.158	0.166	0.174	0.182	0.190	0.199	0.206	0.215	0.222	0.230	0.238	0.245	0.251	0.258	0.264	0.270	0.276	0.281	0.286	0.291	0.295	0.299	0.302	0.304	0.308	0.309	0.309	0.310	0.309	0.309	0.306	0.305	0.304	0.299	0.296	0.292	0.288	0.282	0.276	0.271	0.265	0.258	0.251	0.242	0.235	0.226	0.219	0.210	0.202	0.194	0.186	0.176	0.169	0.161	0.152	0.145	0.139	0.131	0.124	0.118	0.112	0.108	0.102	0.099	0.096	0.094	0.091	0.091	0.090	0.091	0.092	0.094	0.098	0.101	0.106	0.111	0.118	0.125	0.132	0.140	0.150	0.160	0.171	0.182	0.194	0.206	0.220	0.232	0.248	0.260	0.275	0.291	0.305	0.321	0.335	0.351	0.366	0.380	0.395	0.410	0.424	0.439	0.451	0.466	0.479	0.491	0.502	0.514	0.524	0.534	0.542	0.551	0.559	0.566	0.571	0.578	0.582	0.586	0.588	0.590	0.591	0.592	0.592	0.590	0.588	0.585	0.581	0.578	0.572	0.568	0.560	0.554	0.546	0.538	0.530	0.520	0.510	0.500	0.490	0.479	0.469	0.456	0.445	0.434	0.421	0.409	0.398	0.385	0.374	0.360	0.349	0.336	0.325	0.314	0.302	0.291	0.280	0.269	0.259	0.248	0.239	0.229	0.220	0.211	0.202	0.195	0.189	0.181	0.174	0.169	0.162	0.158	0.152	0.149	0.145	0.141	0.139	0.135	0.135	0.132	0.131	0.130	0.130	0.130	0.131	0.130	0.132	0.134	0.135	0.136	0.139	0.141	0.144	0.145	0.149	0.152	0.154	0.158	0.160	0.164	0.166	0.170	0.172	0.175	0.179	0.181	0.184	0.186	0.189	0.190	0.192	0.194	0.196	0.198	0.199	0.199	0.200	0.200	0.200	0.200	0.199	0.199	0.196	0.196	0.194	0.191	0.190	0.188	0.185	0.182	0.180	0.176	0.174	0.170	0.166	0.162	0.159	0.155	0.150	0.148	0.144	0.139	0.135	0.131	0.128	0.124	0.120	0.115	0.112	0.109	0.106	0.105	0.101	0.099	0.096	0.095	0.094	0.092	0.092	0.090	0.091	0.091	0.091	0.092	0.094	0.095	0.098	0.100	0.102	0.106	0.110	0.114	0.120	0.124	0.130	0.135	0.142	0.148	0.155	0.162	0.170	0.178	0.185	0.194	0.202	0.211	0.220	0.230	0.239	0.248	0.258	0.268	0.276	0.285	0.296	0.305	0.314	0.324	0.331	0.341	0.350	0.358	0.366	0.374	0.380	0.388	0.394	0.399	0.405	0.410	0.415	0.418	0.421	0.424	0.428	0.429	0.431	0.431	0.431	0.431	0.430	0.429	0.428	0.425	0.421	0.418	0.414	0.410	0.405	0.400	0.395	0.389	0.382	0.376	0.370	0.365	0.359	0.352	0.346	0.339	0.332	0.326	0.321	0.315	0.310	0.305	0.301	0.296	100.000	5.000	2.000	1.000	3.000	0.000	0.000	0.000	0.000	0.000	0.000	0.000	0.000	0.000	0.000	0.000	0.000	0.000	0.354	0.350	0.348	0.344	0.340	0.338	0.332	0.329	0.325	0.320	0.316	0.310	0.305	0.300	0.295	0.290	0.284	0.279	0.274	0.268	0.261	0.255	0.249	0.242	0.236	0.229	0.222	0.215	0.209	0.201	0.192	0.186	0.178	0.170	0.161	0.154	0.145	0.135	0.128	0.118	0.108	0.099	0.089	0.079	0.069	0.059	0.049	0.039	0.028	0.018	0.006	-0.005	-0.016	-0.028	-0.039	-0.049	-0.060	-0.071	-0.082	-0.094	-0.105	-0.116	-0.128	-0.138	-0.149	-0.160	-0.170	-0.181	-0.191	-0.202	-0.211	-0.221	-0.231	-0.241	-0.250	-0.259	-0.269	-0.278	-0.285	-0.294	-0.302	-0.309	-0.316	-0.325	-0.331	-0.338	-0.345	-0.350	-0.358	-0.364	-0.370	-0.375	-0.380	-0.386	-0.391	-0.395	-0.400	-0.405	-0.409	-0.412	-0.418	-0.421	-0.424	-0.429	-0.432	-0.435	-0.439	-0.441	-0.445	-0.448	-0.450	-0.451	-0.455	-0.458	-0.459	-0.461	-0.464	-0.466	-0.466	-0.469	-0.470	-0.471	-0.472	-0.472	-0.472	-0.472	-0.472	-0.472	-0.472	-0.471	-0.471	-0.469	-0.466	-0.465	-0.461	-0.460	-0.458	-0.452	-0.449	-0.444	-0.439	-0.434	-0.429	-0.422	-0.416	-0.410	-0.402	-0.395	-0.386	-0.378	-0.370	-0.360	-0.349	-0.339	-0.328	-0.318	-0.305	-0.294	-0.280	-0.268	-0.255	-0.241	-0.228	-0.212	-0.199	-0.185	-0.169	-0.155	-0.140	-0.124	-0.108	-0.092	-0.076	-0.060	-0.044	-0.028	-0.011	0.005	0.022	0.039	0.056	0.071	0.088	0.105	0.121	0.138	0.154	0.170	0.188	0.202	0.219	0.234	0.250	0.266	0.281	0.296	0.312	0.328	0.341	0.358	0.371	0.386	0.401	0.415	0.429	0.442	0.456	0.469	0.482	0.495	0.509	0.520	0.534	0.546	0.558	0.570	0.581	0.594	0.605	0.615	0.625	0.635	0.645	0.654	0.664	0.672	0.680	0.689	0.696	0.704	0.710	0.716	0.722	0.728	0.734	0.738	0.742	0.745	0.748	0.750	0.752	0.754	0.755	0.756	0.758	0.756	0.755	0.752	0.751	0.749	0.745	0.742	0.739	0.735	0.730	0.725	0.720	0.715	0.709	0.704	0.698	0.691	0.684	0.679	0.671	0.665	0.658	0.651	0.644	0.638	0.631	0.626	0.619	0.614	0.609	0.602	0.599	0.594	0.589	0.586	0.582	0.580	0.579	0.576	0.575	0.575	0.576	0.576	0.578	0.580	0.582	0.585	0.590	0.594	0.598	0.605	0.610	0.618	0.625	0.632	0.642	0.650	0.660	0.671	0.681	0.692	0.704	0.715	0.728	0.741	0.754	0.768	0.780	0.794	0.808	0.822	0.836	0.850	0.865	0.878	0.891	0.906	0.920	0.932	0.946	0.960	0.972	0.984	0.996	1.008	1.019	1.029	1.039	1.049	1.058	1.065	1.072	1.080	1.085	1.090	1.094	1.099	1.100	1.101	1.102	1.101	1.101	1.099	1.095	1.091	1.086	1.079	1.071	1.064	1.054	1.042	1.031	1.019	1.005	0.991	0.975	0.959	0.942	0.924	0.906	0.886	0.866	0.845	0.822	0.801	0.778	0.754	0.730	0.706	0.681	0.658	0.631	0.606	0.581	0.556	0.530	0.505	0.480	0.454	0.430	0.405	0.381	0.356	0.334	0.311	0.288	0.266	0.246	0.225	0.205	0.188	0.168	0.151	0.135	0.119	0.104	0.090	0.078	0.065	0.052	0.042	0.032	0.024	0.015	0.009	0.002	-0.004	-0.008	-0.012	-0.016	-0.019	-0.021	-0.022	-0.024	-0.022	-0.022	-0.021	-0.020	-0.019	-0.015	-0.012	-0.009	-0.006	-0.002	0.001	0.005	0.009	0.014	0.019	0.022	0.028	0.032	0.038	0.041	0.045	0.050	0.055	0.059	0.062	0.066	0.070	0.074	0.076	0.080	0.082	0.086	0.089	0.091	0.094	0.096	0.098	0.098	0.099	0.100	0.100	0.101	0.101	0.100	0.100	0.100	0.099	0.098	0.096	0.094	0.092	0.090	0.088	0.085	0.082	0.079	0.075	0.071	0.068	0.065	0.061	0.056	0.051	0.046	0.042	0.036	0.032	0.026	0.021	0.016	0.011	0.005	0.000	-0.006	-0.011	-0.018	-0.024	-0.028	-0.034	-0.038	-0.044	-0.048	-0.054	-0.058	-0.061	-0.065	-0.069	-0.071	-0.074	-0.076	-0.079	-0.080	-0.080	-0.080	-0.080	-0.079	-0.076	-0.074	-0.071	-0.066	-0.062	-0.056	-0.050	-0.042	-0.034	-0.025	-0.015	-0.005	0.006	0.019	0.032	0.046	0.060	0.076	0.091	0.110	0.126	0.146	0.165	0.185	0.204	0.225	0.246	0.269	0.290	0.312	0.335	0.358	0.380	0.404	0.426	0.450	0.472	0.495	0.518	0.539	0.561	0.582	0.604	0.624	0.642	0.662	0.680	0.698	0.715	0.731	0.745	0.759	0.772	0.784	0.795	0.805	0.814	0.821	0.828	0.834	0.838	0.841	0.844	0.844	0.845	0.842	0.841	0.839	0.834	0.830	0.824	0.818	0.810	0.801	0.792	0.784	0.772	0.761	0.750	0.738	0.726	0.712	0.700	0.686	0.672	0.659	0.645	0.630	0.618	0.602	0.589	0.575	0.561	0.548	0.534	0.520	0.509	0.496	0.485	0.472	0.461	0.450	0.440	0.430	0.421	0.411	0.404	0.395	0.389	0.381	0.375	0.369	0.365	0.359	0.355	0.351	0.348	0.345	0.342	0.340	0.339	0.336	0.335	0.334	0.332	0.332	0.332	0.332	0.332	0.332	0.332	0.334	0.334	0.335	0.335	0.336	0.336	0.338	0.339	0.339	0.339	0.340	0.340	0.340	0.340	0.341	0.340	0.339	0.339	0.338	0.336	0.334	0.332	0.331	0.330	0.326	0.324	0.321	0.319	0.316	0.312	0.310	0.306	0.301	0.299	0.295	0.290	0.286	0.281	0.278	0.272	0.269	0.265	0.259	0.255	0.250	0.246	0.240	0.236	0.231	0.226	0.222	0.219	0.215	0.210	0.206	0.202	0.200	0.195	0.192	0.190	0.186	0.184	0.181	0.179	0.175	0.172	0.171	0.170	0.169	0.168	0.166	0.165	0.165	0.165	0.165	0.166	0.165	0.166	0.168	0.169	0.170	0.172	0.174	0.178	0.179	0.182	0.185	0.189	0.194	0.198	0.202	0.208	0.212	0.218	0.224	0.229	0.236	0.242	0.251	0.258	0.265	0.274	0.281	0.289	0.299	0.308	0.316	0.325	0.335	0.345	0.355	0.364	0.374	0.385	0.395	0.405	0.416	0.425	0.436	0.446	0.456	0.466	0.475	0.484	0.494	0.502	0.511	0.519	0.526	0.535	0.541	0.548	0.555	0.561	0.566	0.571	0.576	0.579	0.582	0.585	0.588	0.589	0.590	0.591	0.590	0.590	0.589	0.588	0.585	0.582	0.579	0.575	0.571	0.568	0.562	0.558	0.551	0.545	0.540	0.534	0.528	0.521	0.515	0.509	0.502	0.496	0.490	0.485	0.479	0.472	0.468	0.464	0.459	0.455	0.452	0.449	0.446	0.445	0.445	0.444	0.444	0.445	0.448	0.450	0.452	0.456	0.461	0.468	0.472	0.480	0.488	0.498	0.505	0.516	0.526	0.539	0.551	0.565	0.578	0.591	0.605	0.620	0.635	0.652	0.668	0.685	0.701	0.719	0.736	0.752	0.770	0.788	0.805	0.821	0.839	0.855	0.872	0.889	0.904	0.919	0.934	0.948	0.962	0.976	0.989	1.001	1.012	1.022	1.034	1.042	1.051	1.059	1.065	1.071	1.076	1.081	1.085	1.088	1.090	1.091	1.092	1.091	1.091	1.089	1.086	1.084	1.080	1.076	1.071	1.066	1.061	1.055	1.049	1.041	1.035	1.028	1.019	1.011	1.002	0.995	0.986	0.978	0.970	0.961	0.952	0.945	0.936	0.929	0.921	0.914	0.906	0.899	0.892	0.885	0.879	0.874	0.868	0.862	0.856	0.851	0.846	0.842	0.838	0.834	0.829	0.826	0.822	0.819	0.815	0.811	0.809	0.806	0.804	0.800	0.798	0.795	0.791	0.789	0.786	0.782	0.780	0.776	0.771	0.768	0.764	0.759	0.755	0.749	0.745	0.739	0.734	0.728	0.721	0.715	0.708	0.701	0.694	0.686	0.678	0.670	0.661	0.652	0.642	0.632	0.622	0.614	0.604	0.594	0.582	0.572	0.561	0.550	0.539	0.526	0.515	0.504	0.492	0.480	0.469	0.456	0.444	0.431	0.420	0.408	0.395	0.382	0.371	0.359	0.348	0.335	0.324	0.311	0.299	0.286	0.275	0.262	0.251	0.240	0.229	0.216	0.205	0.194	0.181	0.170	0.159	0.146	0.134	0.124	0.111	0.099	0.088	0.075	0.064	0.052	0.040	0.028	0.015	0.001	-0.010	-0.024	-0.036	-0.049	-0.062	-0.075	-0.090	-0.104	-0.118	-0.131	-0.146	-0.161	-0.176	-0.190	-0.205	-0.221	-0.238	-0.252	-0.269	-0.284	-0.300	-0.315	-0.331	-0.349	-0.365	-0.380	-0.395	-0.411	-0.429	-0.445	-0.460	-0.478	-0.492	-0.507	-0.522	-0.539	-0.554	-0.568	-0.582	-0.595	-0.609	-0.620	-0.634	-0.645	-0.656	-0.668	-0.676	-0.686	-0.695	-0.702	-0.710	-0.716	-0.721	-0.726	-0.730	-0.734	-0.736	-0.738	-0.739	-0.740	-0.740	-0.738	-0.735	-0.732	-0.729	-0.724	-0.719	-0.712	-0.705	-0.696	-0.689	-0.680	-0.670	-0.659	-0.649	-0.638	-0.625	-0.612	-0.600	-0.586	-0.572	-0.559	-0.545	-0.530	-0.515	-0.500	-0.485	-0.470	-0.454	-0.439	-0.424	-0.408	-0.392	-0.378	-0.361	-0.346	-0.331	-0.318	-0.302	-0.288	-0.275	-0.260	-0.248	-0.234	-0.220	-0.208	-0.195	-0.184	-0.172	-0.161	-0.150	-0.139	-0.130	-0.119	-0.109	-0.100	-0.090	-0.081	-0.074	-0.065	-0.058	-0.050	-0.042	-0.035	-0.029	-0.022	-0.015	-0.010	-0.004	0.002	0.008	0.014	0.019	0.022	0.028	0.032	0.035	0.040	0.044	0.048	0.051	0.054	0.059	0.061	0.064	0.066	0.069	0.071	0.074	0.075	0.078	0.080	0.081	0.082	0.084	0.085	0.086	0.088	0.088	0.089	0.089	0.090	0.090	0.090	0.090	0.089	0.089	0.088	0.089	0.088	0.086	0.086	0.084	0.084	0.082	0.081	0.080	0.079	0.078	0.076	0.075	0.072	0.071	0.070	0.068	0.066	0.064	0.062	0.059	0.056	0.054	0.052	0.049	0.046	0.044	0.040	0.038	0.034	0.030	0.026	0.022	0.019	0.015	0.011	0.006	0.001	-0.004	-0.009	-0.015	-0.020	-0.026	-0.034	-0.040	-0.046	-0.054	-0.061	-0.069	-0.076	-0.084	-0.092	-0.101	-0.111	-0.121	-0.130	-0.140	-0.150	-0.160	-0.171	-0.181	-0.192	-0.204	-0.214	-0.225	-0.236	-0.248	-0.259	-0.271	-0.282	-0.294	-0.306	-0.316	-0.329	-0.340	-0.350	-0.361	-0.372	-0.382	-0.394	-0.402	-0.414	-0.422	-0.432	-0.441	-0.450	-0.459	-0.466	-0.474	-0.480	-0.488	-0.494	-0.500	-0.505	-0.509	-0.514	-0.519	-0.522	-0.525	-0.530	-0.531	-0.532	-0.534	-0.536	-0.535	-0.536	-0.535	-0.535	-0.534	-0.532	-0.530	-0.528	-0.525	-0.522	-0.520	-0.516	-0.512	-0.509	-0.505	-0.499	-0.495	-0.490	-0.485	-0.479	-0.474	-0.469	-0.464	-0.458	-0.451	-0.445	-0.440	-0.435	-0.429	-0.422	-0.416	-0.412	-0.406	-0.401	-0.396	-0.389	-0.384	-0.380	-0.375	-0.370	-0.365	-0.360	-0.356	-0.351	-0.349	-0.344	-0.341	-0.336	-0.334	-0.330	-0.328	-0.324	-0.321	-0.319	-0.316	-0.314	-0.311	-0.310	-0.308	-0.305	-0.304	-0.301	-0.299	-0.298	-0.295	-0.292	-0.291	-0.289	-0.286	-0.284	-0.282	-0.280	-0.278	-0.276	-0.272	-0.271	-0.268	-0.265	-0.262	-0.259	-0.255	-0.252	-0.249	-0.245	-0.241	-0.238	-0.232	-0.229	-0.224	-0.220	-0.216	-0.211	-0.206	-0.201	-0.196	-0.191	-0.186	-0.181	-0.176	-0.171	-0.166	-0.161	-0.156	-0.151	-0.146	-0.141	-0.136	-0.131	-0.126	-0.122	-0.118	-0.114	-0.109	-0.105	-0.101	-0.098	-0.095	-0.090	-0.088	-0.085	-0.082	-0.080	-0.078	-0.076	-0.075	-0.074	-0.072	-0.071	-0.070	-0.070	-0.071	-0.070	-0.070	-0.072	-0.072	-0.074	-0.076	-0.076	-0.079	-0.080	-0.084	-0.086	-0.089	-0.091	-0.094	-0.096	-0.100	-0.102	-0.106	-0.110	-0.114	-0.118	-0.120	-0.125	-0.128	-0.131	-0.135	-0.139	-0.142	-0.146	-0.149	-0.151	-0.156	-0.159	-0.162	-0.165	-0.169	-0.170	-0.174	-0.176	-0.178	-0.181	-0.182	-0.186	-0.189	-0.191	-0.192	-0.195	-0.198	-0.200	-0.204	-0.205	-0.209	-0.210	-0.212	-0.216	-0.220	-0.222	-0.226	-0.230	-0.234	-0.239	-0.242	-0.246	-0.251	-0.258	-0.262	-0.269	-0.276	-0.284	-0.291	-0.299	-0.308	-0.316	-0.325	-0.336	-0.346	-0.356	-0.369	-0.381	-0.392	-0.406	-0.420	-0.434	-0.448	-0.461	-0.478	-0.492	-0.509	-0.525	-0.541	-0.559	-0.576	-0.592	-0.611	-0.629	-0.648	-0.665	-0.684	-0.701	-0.720	-0.739	-0.756	-0.775	-0.794	-0.811	-0.830	-0.848	-0.865	-0.882	-0.900	-0.916	-0.932	-0.948	-0.962	-0.979	-0.994	-1.008	-1.021	-1.034	-1.048	-1.059	-1.070	-1.081	-1.092	-1.102	-1.111	-1.120	-1.129	-1.136	-1.144	-1.150	-1.156	-1.161	-1.166	-1.171	-1.175	-1.178	-1.181	-1.184	-1.185	-1.186	-1.188	-1.189	-1.189	-1.189	-1.188	-1.188	-1.186	-1.185	-1.182	-1.181	-1.178	-1.175	-1.171	-1.168	-1.164	-1.160	-1.156	-1.152	-1.148	-1.142	-1.138	-1.132	-1.128	-1.121	-1.115	-1.109	-1.102	-1.098	-1.090	-1.082	-1.076	-1.068	-1.060	-1.052	-1.045	-1.038	-1.029	-1.020	-1.011	-1.002	-0.994	-0.984	-0.975	-0.965	-0.956	-0.945	-0.934	-0.924	-0.914	-0.902	-0.892	-0.881	-0.870	-0.859	-0.848	-0.836	-0.825	-0.814	-0.802	-0.791	-0.780	-0.769	-0.756	-0.746	-0.735	-0.725	-0.714	-0.704	-0.695	-0.684	-0.675	-0.665	-0.658	-0.649	-0.641	-0.634	-0.626	-0.620	-0.612	-0.608	-0.602	-0.598	-0.594	-0.590	-0.588	-0.585	-0.582	-0.582	-0.581	-0.581	-0.582	-0.584	-0.586	-0.589	-0.592	-0.596	-0.601	-0.606	-0.612	-0.619	-0.626	-0.634	-0.642	-0.651	-0.661	-0.671	-0.680	-0.691	-0.704	-0.716	-0.729	-0.742	-0.756	-0.770	-0.785	-0.800	-0.816	-0.831	-0.846	-0.864	-0.881	-0.899	-0.915	-0.934	-0.951	-0.970	-0.988	-1.008	-1.026	-1.045	-1.065	-1.084	-1.102	-1.122	-1.140	-1.160	-1.179	-1.200	-1.219	-1.239	-1.256	-1.275	-1.295	-1.311	-1.330	-1.348	-1.365	-1.382	-1.398	-1.414	-1.429	-1.442	-1.458	-1.470	-1.484	-1.495	-1.508	-1.518	-1.528	-1.536	-1.545	-1.552	-1.559	-1.564	-1.570	-1.574	-1.576	-1.578	-1.578	-1.578	-1.578	-1.575	-1.571	-1.568	-1.562	-1.556	-1.550	-1.542	-1.532	-1.524	-1.512	-1.501	-1.490	-1.476	-1.462	-1.449	-1.434	-1.419	-1.402	-1.386	-1.369	-1.351	-1.332	-1.314	-1.294	-1.275	-1.255	-1.235	-1.215	-1.194	-1.174	-1.152	-1.131	-1.110	-1.089	-1.068	-1.048	-1.026	-1.005	-0.984	-0.961	-0.940	-0.920	-0.899	-0.880	-0.859	-0.839	-0.818	-0.798	-0.776	-0.756	-0.738	-0.718	-0.698	-0.679	-0.660	-0.640	-0.621	-0.602	-0.585	-0.566	-0.549	-0.530	-0.511	-0.495	-0.476	-0.460	-0.442	-0.425	-0.408	-0.391	-0.375	-0.360	-0.344	-0.329	-0.314	-0.299	-0.285	-0.270	-0.258	-0.244	-0.230	-0.218	-0.205	-0.194	-0.181	-0.170	-0.160	-0.150	-0.141	-0.131	-0.122	-0.114	-0.106	-0.099	-0.092	-0.086	-0.081	-0.076	-0.071	-0.068	-0.064	-0.061	-0.059	-0.056	-0.055	-0.052	-0.052	-0.052	-0.051	-0.051	-0.054	-0.055	-0.056	-0.058	-0.060	-0.062	-0.065	-0.068	-0.071	-0.075	-0.079	-0.082	-0.086	-0.091	-0.095	-0.101	-0.105	-0.110	-0.116	-0.121	-0.126	-0.131	-0.138	-0.144	-0.149	-0.155	-0.160	-0.166	-0.172	-0.179	-0.184	-0.191	-0.198	-0.204	-0.209	-0.216	-0.224	-0.230	-0.238	-0.244	-0.250	-0.259	-0.266	-0.272	-0.280	-0.288	-0.296	-0.302	-0.310	-0.318	-0.325	-0.334	-0.340	-0.349	-0.356	-0.364	-0.371	-0.380	-0.386	-0.394	-0.401	-0.408	-0.414	-0.422	-0.429	-0.435	-0.441	-0.448	-0.452	-0.458	-0.461	-0.466	-0.471	-0.472	-0.476	-0.479	-0.481	-0.482	-0.484	-0.482	-0.482	-0.481	-0.480	-0.478	-0.475	-0.472	-0.469	-0.464	-0.459	-0.452	-0.446	-0.440	-0.432	-0.425	-0.416	-0.408	-0.398	-0.389	-0.378	-0.368	-0.358	-0.345	-0.334	-0.322	-0.309	-0.298	-0.285	-0.272	-0.259	-0.246	-0.234	-0.221	-0.208	-0.196	-0.184	-0.171	-0.159	-0.146	-0.135	-0.122	-0.111	-0.100	-0.089	-0.079	-0.068	-0.059	-0.048	-0.038	-0.030	-0.020	-0.012	-0.004	0.005	0.011	0.020	0.028	0.034	0.041	0.048	0.052	0.060	0.064	0.070	0.075	0.080	0.085	0.090	0.095	0.100	0.104	0.108	0.111	0.115	0.120	0.124	0.128	0.131	0.134	0.139	0.141	0.145	0.149	0.151	0.154	0.158	0.160	0.162	0.165	0.168	0.170	0.171	0.172	0.174	0.176	0.176	0.178	0.178	0.178	0.178	0.178	0.178	0.175	0.174	0.172	0.171	0.168	0.166	0.162	0.160	0.156	0.152	0.146	0.142	0.136	0.132	0.126	0.120	0.112	0.106	0.100	0.091	0.084	0.076	0.069	0.060	0.051	0.042	0.032	0.024	0.014	0.006	-0.004	-0.014	-0.024	-0.034	-0.042	-0.054	-0.064	-0.074	-0.084	-0.094	-0.104	-0.114	-0.122	-0.132	-0.142	-0.151	-0.162	-0.171	-0.180	-0.189	-0.198	-0.206	-0.214	-0.222	-0.230	-0.238	-0.245	-0.252	-0.258	-0.264	-0.270	-0.275	-0.280	-0.285	-0.290	-0.294	-0.298	-0.301	-0.304	-0.306	-0.308	-0.309	-0.310	-0.310	-0.310	-0.310	-0.309	-0.308	-0.305	-0.302	-0.300	-0.298	-0.292	-0.290	-0.285	-0.279	-0.274	-0.268	-0.261	-0.255	-0.249	-0.241	-0.235	-0.228	-0.219	-0.211	-0.204	-0.196	-0.189	-0.181	-0.174	-0.165	-0.159	-0.151	-0.144	-0.138	-0.131	-0.125	-0.119	-0.114	-0.110	-0.105	-0.102	-0.099	-0.098	-0.096	-0.095	-0.095	-0.096	-0.098	-0.099	-0.102	-0.106	-0.110	-0.116	-0.124	-0.130	-0.138	-0.148	-0.156	-0.168	-0.179	-0.191	-0.204	-0.218	-0.231	-0.245	-0.261	-0.276	-0.294	-0.311	-0.329	-0.346	-0.364	-0.382	-0.401	-0.420	-0.439	-0.458	-0.478	-0.496	-0.516	-0.535	-0.554	-0.574	-0.591	-0.611	-0.629	-0.646	-0.665	-0.681	-0.699	-0.715	-0.730	-0.746	-0.761	-0.775	-0.790	-0.805	-0.818	-0.831	-0.842	-0.855	-0.866	-0.879	-0.889	-0.899	-0.908	-0.918	-0.926	-0.935	-0.944	-0.952	-0.961	-0.969	-0.976	-0.984	-0.991	-0.998	-1.005	-1.012	-1.020	-1.026	-1.032	-1.040	-1.049	-1.056	-1.064	-1.071	-1.079	-1.086	-1.094	-1.102	-1.110	-1.119	-1.128	-1.136	-1.145	-1.154	-1.162	-1.172	-1.181	-1.191	-1.200	-1.210	-1.220	-1.230	-1.240	-1.250	-1.260	-1.269	-1.279	-1.289	-1.299	-1.308	-1.319	-1.328	-1.336	-1.346	-1.355	-1.364	-1.372	-1.381	-1.390	-1.398	-1.405	-1.412	-1.421	-1.429	-1.436	-1.442	-1.450	-1.458	-1.462	-1.470	-1.476	-1.484	-1.489	-1.496	-1.501	-1.509	-1.514	-1.521	-1.526	-1.532	-1.540	-1.545	-1.551	-1.558	-1.564	-1.571	-1.579	-1.585	-1.591	-1.599	-1.606	-1.612	-1.620	-1.628	-1.635	-1.644	-1.652	-1.660	-1.669	-1.676	-1.686	-1.694	-1.702	-1.710	-1.720	-1.728	-1.736	-1.744	-1.751	-1.760	-1.768	-1.775	-1.782	-1.789	-1.796	-1.802	-1.809	-1.814	-1.819	-1.824	-1.828	-1.831	-1.834	-1.836	-1.839	-1.840	-1.841	-1.841	-1.841	-1.840	-1.839	-1.836	-1.832	-1.829	-1.824	-1.819	-1.812	-1.806	-1.799	-1.791	-1.784	-1.774	-1.765	-1.754	-1.742	-1.732	-1.720	-1.708	-1.695	-1.682	-1.669	-1.654	-1.641	-1.626	-1.611	-1.598	-1.581	-1.566	-1.551	-1.535	-1.520	-1.505	-1.490	-1.474	-1.460	-1.445	-1.430	-1.415	-1.401	-1.386	-1.372	-1.359	-1.345	-1.332	-1.320	-1.308	-1.295	-1.285	-1.272	-1.262	-1.251	-1.241	-1.231	-1.221	-1.212	-1.205	-1.196	-1.189	-1.181	-1.174	-1.168	-1.160	-1.152	-1.146	-1.141	-1.135	-1.130	-1.124	-1.118	-1.112	-1.108	-1.102	-1.099	-1.094	-1.089	-1.084	-1.079	-1.074	-1.069	-1.064	-1.059	-1.052	-1.048	-1.042	-1.038	-1.031	-1.025	-1.019	-1.012	-1.006	-1.000	-0.992	-0.986	-0.979	-0.972	-0.965	-0.956	-0.950	-0.941	-0.934	-0.926	-0.920	-0.910	-0.902	-0.894	-0.886	-0.878	-0.869	-0.860	-0.851	-0.842	-0.834	-0.825	-0.815	-0.808	-0.798	-0.789	-0.780	-0.771	-0.762	-0.754	-0.745	-0.736	-0.728	-0.718	-0.709	-0.700	-0.691	-0.682	-0.674	-0.665	-0.656	-0.646	-0.638	-0.629	-0.619	-0.610	-0.601	-0.591	-0.582	-0.571	-0.562	-0.552	-0.542	-0.531	-0.522	-0.510	-0.500	-0.489	-0.478	-0.466	-0.455	-0.442	-0.429	-0.418	-0.405	-0.391	-0.378	-0.364	-0.349	-0.335	-0.320	-0.305	-0.289	-0.274	-0.258	-0.240	-0.224	-0.208	-0.190	-0.171	-0.154	-0.135	-0.118	-0.099	-0.080	-0.061	-0.042	-0.024	-0.005	0.015	0.034	0.054	0.074	0.091	0.111	0.130	0.149	0.168	0.185	0.204	0.221	0.239	0.256	0.272	0.289	0.305	0.321	0.336	0.350	0.365	0.378	0.391	0.402	0.415	0.426	0.435	0.445	0.454	0.462	0.470	0.478	0.482	0.488	0.492	0.498	0.500	0.504	0.506	0.506	0.509	0.509	0.507	0.506	0.505	0.502	0.500	0.498	0.494	0.489	0.484	0.479	0.474	0.466	0.461	0.454	0.446	0.440	0.431	0.422	0.416	0.406	0.399	0.390	0.381	0.372	0.364	0.354	0.344	0.336	0.326	0.316	0.308	0.299	0.290	0.280	0.271	0.262	0.254	0.246	0.238	0.229	0.222	0.214	0.206	0.200	0.192	0.186	0.180	0.175	0.170	0.165	0.161	0.158	0.154	0.150	0.148	0.144	0.144	0.141	0.139	0.139	0.139	0.139	0.139	0.141	0.141	0.145	0.146	0.149	0.152	0.156	0.160	0.164	0.169	0.174	0.178	0.184	0.189	0.194	0.199	0.205	0.210	0.216	0.222	0.229	0.232	0.238	0.242	0.248	0.251	0.255	0.259	0.262	0.265	0.266	0.269	0.268	0.269	0.269	0.266	0.266	0.262	0.259	0.255	0.249	0.242	0.236	0.228	0.220	0.210	0.200	0.188	0.175	0.162	0.149	0.134	0.118	0.100	0.082	0.065	0.046	0.026	0.006	-0.015	-0.038	-0.059	-0.081	-0.105	-0.128	-0.151	-0.176	-0.200	-0.224	-0.250	-0.274	-0.298	-0.322	-0.346	-0.370	-0.394	-0.418	-0.441	-0.462	-0.485	-0.506	-0.526	-0.546	-0.566	-0.585	-0.602	-0.619	-0.635	-0.650	-0.664	-0.676	-0.688	-0.699	-0.709	-0.716	-0.724	-0.730	-0.735	-0.739	-0.741	-0.742	-0.742	-0.741	-0.739	-0.735	-0.730	-0.724	-0.718	-0.709	-0.700	-0.690	-0.679	-0.666	-0.654	-0.640	-0.625	-0.610	-0.594	-0.576	-0.560	-0.541	-0.522	-0.504	-0.484	-0.464	-0.444	-0.424	-0.404	-0.382	-0.362	-0.342	-0.321	-0.301	-0.281	-0.261	-0.240	-0.221	-0.201	-0.184	-0.165	-0.146	-0.129	-0.112	-0.096	-0.081	-0.065	-0.050	-0.036	-0.022	-0.010	0.002	0.014	0.024	0.034	0.042	0.051	0.059	0.066	0.074	0.079	0.084	0.088	0.092	0.095	0.098	0.100	0.101	0.101	0.102	0.101	0.102	0.101	0.099	0.098	0.094	0.091	0.089	0.085	0.081	0.076	0.072	0.069	0.064	0.059	0.052	0.048	0.042	0.036	0.031	0.025	0.019	0.014	0.008	0.001	-0.004	-0.011	-0.018	-0.022	-0.028	-0.034	-0.040	-0.045	-0.051	-0.056	-0.062	-0.068	-0.074	-0.078	-0.084	-0.089	-0.092	-0.098	-0.102	-0.109	-0.114	-0.118	-0.124	-0.128	-0.132	-0.136	-0.141	-0.145	-0.150	-0.155	-0.159	-0.162	-0.169	-0.172	-0.176	-0.180	-0.185	-0.189	-0.194	-0.198	-0.202	-0.208	-0.211	-0.216	-0.220	-0.225	-0.229	-0.235	-0.239	-0.242	-0.249	-0.252	-0.256	-0.262	-0.266	-0.271	-0.275	-0.280	-0.284	-0.288	-0.292	-0.296	-0.301	-0.304	-0.308	-0.311	-0.315	-0.319	-0.321	-0.324	-0.326	-0.329	-0.330	-0.332	-0.334	-0.335	-0.336	-0.335	-0.335	-0.335	-0.334	-0.332	-0.331	-0.329	-0.326	-0.322	-0.320	-0.315	-0.310	-0.305	-0.300	-0.292	-0.286	-0.279	-0.271	-0.262	-0.254	-0.244	-0.235	-0.224	-0.212	-0.201	-0.189	-0.178	-0.164	-0.150	-0.138	-0.122	-0.108	-0.092	-0.078	-0.061	-0.045	-0.030	-0.012	0.005	0.021	0.039	0.056	0.075	0.091	0.109	0.129	0.146	0.164	0.182	0.200	0.219	0.235	0.254	0.271	0.289	0.306	0.324	0.340	0.356	0.374	0.390	0.406	0.422	0.438	0.454	0.468	0.482	0.498	0.510	0.525	0.539	0.551	0.565	0.578	0.590	0.601	0.614	0.625	0.636	0.648	0.659	0.670	0.680	0.690	0.701	0.710	0.720	0.731	0.741	0.752	0.762	0.772	0.782	0.792	0.802	0.812	0.824	0.835	0.845	0.858	0.869	0.880	0.891	0.904	0.915	0.929	0.941	0.955	0.968	0.982	0.996	1.011	1.025	1.041	1.056	1.072	1.088	1.105	1.121	1.139	1.155	1.172	1.190	1.206	1.224	1.242	1.260	1.278	1.296	1.314	1.332	1.351	1.370	1.388	1.406	1.424	1.441	1.460	1.476	1.494	1.510	1.526	1.542	1.560	1.575	1.590	1.605	1.620	1.634	1.648	1.661	1.674	1.686	1.698	1.709	1.719	1.729	1.739	1.746	1.756	1.762	1.770	1.776	1.781	1.788	1.792	1.796	1.799	1.801	1.804	1.805	1.805	1.806	1.805	1.804	1.802	1.800	1.798	1.794	1.790	1.786	1.781	1.776	1.771	1.764	1.758	1.751	1.744	1.735	1.728	1.719	1.710	1.701	1.692	1.682	1.672	1.662	1.652	1.641	1.630	1.621	1.610	1.599	1.589	1.576	1.566	1.555	1.544	1.534	1.521	1.511	1.501	1.490	1.480	1.469	1.459	1.449	1.440	1.430	1.421	1.412	1.402	1.395	1.388	1.379	1.371	1.365	1.358	1.351	1.345	1.339	1.334	1.328	1.324	1.319	1.315	1.312	1.309	1.306	1.302	1.301	1.299	1.298	1.296	1.295	1.294	1.292	1.292	1.292	1.294	1.292	1.294	1.295	1.294	1.296	1.296	1.298	1.299	1.300	1.300	1.301	1.302	1.302	1.304	1.305	1.305	1.306	1.308	1.308	1.309	1.309	1.308	1.308	1.308	1.306	1.305	1.304	1.302	1.301	1.300	1.298	1.295	1.294	1.290	1.288	1.285	1.282	1.279	1.276	1.272	1.270	1.265	1.262	1.259	1.256	1.252	1.249	1.245	1.241	1.238	1.235	1.231	1.229	1.226	1.224	1.220	1.218	1.215	1.212	1.210	1.209	1.206	1.205	1.202	1.201	1.201	1.201	1.199	1.198	1.198	1.198	1.198	1.196	1.196	1.195	1.195	1.194	1.195	1.194	1.192	1.192	1.191	1.189	1.189	1.186	1.185	1.182	1.180	1.178	1.175	1.170	1.166	1.162	1.158	1.152	1.148	1.141	1.134	1.125	1.118	1.109	1.100	1.091	1.080	1.070	1.058	1.046	1.035	1.021	1.008	0.992	0.980	0.965	0.949	0.932	0.916	0.899	0.882	0.865	0.848	0.830	0.811	0.795	0.776	0.759	0.740	0.721	0.704	0.685	0.669	0.650	0.632	0.615	0.599	0.582	0.566	0.551	0.536	0.522	0.509	0.495	0.482	0.471	0.461	0.451	0.441	0.432	0.425	0.419	0.414	0.409	0.405	0.402	0.401	0.399	0.401	0.401	0.404	0.406	0.411	0.416	0.422	0.429	0.438	0.446	0.456	0.466	0.479	0.491	0.504	0.519	0.532	0.548	0.564	0.580	0.598	0.615	0.632	0.651	0.670	0.690	0.709	0.728	0.748	0.769	0.788	0.808	0.828	0.849	0.869	0.888	0.908	0.928	0.946	0.966	0.985	1.004	1.022	1.040	1.058	1.075	1.092	1.108	1.124	1.139	1.152	1.168	1.181	1.195	1.209	1.221	1.232	1.244	1.255	1.266	1.276	1.286	1.295	1.304	1.312	1.320	1.328	1.335	1.341	1.349	1.355	1.360	1.366	1.372	1.376	1.382	1.386	1.390	1.395	1.399	1.402	1.406	1.410	1.414	1.418	1.421	1.424	1.428	1.431	1.435	1.438	1.440	1.444	1.448	1.451	1.452	1.458	1.460	1.464	1.466	1.469	1.472	1.476	1.479	1.481	1.485	1.489	1.492	1.495	1.498	1.501	1.505	1.509	1.510	1.514	1.518	1.520	1.524	1.526	1.529	1.532	1.535	1.538	1.540	1.544	1.546	1.549	1.551	1.552	1.556	1.558	1.560	1.562	1.565	1.568	1.569	1.571	1.571	1.574	1.575	1.576	1.576	1.579	1.580	1.580	1.581	1.581	1.582	1.582	1.582	1.582	1.582	1.582	1.581	1.581	1.580	1.579	1.578	1.576	1.575	1.572	1.571	1.569	1.566	1.564	1.561	1.558	1.556	1.552	1.549	1.545	1.541	1.538	1.535	1.530	1.526	1.522	1.519	1.515	1.510	1.505	1.500	1.496	1.492	1.488	1.482	1.479	1.475	1.472	1.468	1.464	1.461	1.459	1.455	1.451	1.450	1.448	1.445	1.444	1.442	1.441	1.441	1.440	1.440	1.440	1.439	1.440	1.441	1.442	1.442	1.445	1.446	1.449	1.450	1.451	1.454	1.456	1.459	1.460	1.462	1.465	1.468	1.470	1.471	1.474	1.475	1.476	1.478	1.479	1.480	1.480	1.480	1.480	1.479	1.479	1.476	1.475	1.472	1.471	1.468	1.465	1.461	1.456	1.451	1.446	1.440	1.435	1.430	1.422	1.415	1.409	1.401	1.392	1.386	1.378	1.370	1.360	1.351	1.344	1.334	1.326	1.316	1.309	1.299	1.290	1.282	1.274	1.266	1.258	1.250	1.244	1.236	1.229	1.222	1.215	1.209	1.204	1.199	1.192	1.188	1.184	1.180	1.175	1.172	1.169	1.166	1.161	1.160	1.158	1.155	1.154	1.151	1.150	1.149	1.146	1.145	1.145	1.142	1.141	1.141	1.140	1.140	1.138	1.138	1.136	1.135	1.135	1.132	1.132	1.131	1.131	1.130	1.129	1.128	1.128	1.125	1.124	1.124	1.121	1.121	1.120	1.119	1.119	1.118	1.118	1.118	1.118	1.116	1.116	1.116	1.116	1.116	1.118	1.118	1.120	1.120	1.122	1.122	1.125	1.126	1.129	1.130	1.132	1.135	1.138	1.140	1.142	1.145	1.146	1.150	1.151	1.154	1.156	1.159	1.161	1.162	1.164	1.165	1.166	1.166	1.166	1.168	1.166	1.165	1.164	1.161	1.160	1.158	1.154	1.150	1.146	1.141	1.136	1.130	1.124	1.118	1.110	1.102	1.094	1.085	1.075	1.066	1.056	1.045	1.035	1.024	1.012	1.001	0.988	0.976	0.964	0.951	0.939	0.926	0.912	0.900	0.886	0.874	0.862	0.849	0.838	0.825	0.812	0.801	0.790	0.779	0.768	0.756	0.746	0.736	0.726	0.716	0.706	0.699	0.689	0.681	0.671	0.664	0.656	0.649	0.641	0.634	0.626	0.620	0.612	0.606	0.599	0.591	0.585	0.578	0.570	0.564	0.556	0.549	0.541	0.534	0.525	0.516	0.507	0.499	0.490	0.480	0.470	0.460	0.449	0.438	0.426	0.415	0.404	0.391	0.378	0.364	0.351	0.338	0.324	0.309	0.295	0.280	0.265	0.250	0.235	0.220	0.204	0.188	0.171	0.155	0.138	0.121	0.105	0.090	0.072	0.056	0.040	0.022	0.006	-0.010	-0.026	-0.042	-0.060	-0.076	-0.092	-0.109	-0.126	-0.142	-0.159	-0.175	-0.192	-0.209	-0.225	-0.240	-0.258	-0.275	-0.292	-0.310	-0.326	-0.342	-0.360	-0.378	-0.396	-0.414	-0.431	-0.450	-0.468	-0.486	-0.505	-0.524	-0.541	-0.560	-0.579	-0.598	-0.618	-0.635	-0.655	-0.672	-0.692	-0.711	-0.731	-0.750	-0.769	-0.786	-0.806	-0.825	-0.842	-0.861	-0.879	-0.895	-0.912	-0.929	-0.946	-0.961	-0.978	-0.992	-1.006	-1.021	-1.035	-1.048	-1.061	-1.072	-1.084	-1.096	-1.106	-1.116	-1.126	-1.134	-1.142	-1.150	-1.158	-1.165	-1.170	-1.175	-1.181	-1.185	-1.189	-1.194	-1.196	-1.200	-1.201	-1.204	-1.205	-1.206	-1.208	-1.209	-1.209	-1.209	-1.210	-1.209	-1.209	-1.209	-1.210	-1.210	-1.210	-1.210	-1.210	-1.209	-1.210	-1.210	-1.211	-1.211	-1.212	-1.214	-1.215	-1.218	-1.219	-1.221	-1.225	-1.228	-1.230	-1.235	-1.239	-1.242	-1.249	-1.252	-1.259	-1.264	-1.270	-1.276	-1.284	-1.291	-1.299	-1.308	-1.315	-1.324	-1.332	-1.340	-1.350	-1.359	-1.368	-1.379	-1.388	-1.396	-1.406	-1.416	-1.425	-1.435	-1.444	-1.452	-1.461	-1.470	-1.478	-1.486	-1.495	-1.501	-1.509	-1.515	-1.521	-1.526	-1.532	-1.538	-1.541	-1.545	-1.548	-1.549	-1.551	-1.552	-1.552	-1.551	-1.551	-1.549	-1.546	-1.544	-1.540	-1.535	-1.530	-1.524	-1.518	-1.510	-1.504	-1.495	-1.486	-1.478	-1.468	-1.458	-1.446	-1.435	-1.424	-1.411	-1.400	-1.389	-1.376	-1.362	-1.350	-1.338	-1.325	-1.314	-1.301	-1.288	-1.276	-1.264	-1.252	-1.241	-1.230	-1.220	-1.211	-1.202	-1.192	-1.186	-1.179	-1.172	-1.166	-1.162	-1.158	-1.155	-1.152	-1.152	-1.151	-1.154	-1.155	-1.158	-1.161	-1.166	-1.172	-1.180	-1.188	-1.196	-1.208	-1.218	-1.230	-1.244	-1.258	-1.272	-1.288	-1.306	-1.324	-1.341	-1.361	-1.381	-1.402	-1.425	-1.446	-1.469	-1.492	-1.515	-1.539	-1.562	-1.588	-1.611	-1.636	-1.660	-1.684	-1.710	-1.734	-1.756	-1.781	-1.805	-1.828	-1.850	-1.871	-1.894	-1.915	-1.935	-1.954	-1.974	-1.991	-2.009	-2.025	-2.040	-2.055	-2.068	-2.079	-2.091	-2.101	-2.111	-2.120	-2.126	-2.132	-2.138	-2.140	-2.144	-2.146	-2.146	-2.146	-2.145	-2.144	-2.140	-2.136	-2.131	-2.126	-2.120	-2.112	-2.105	-2.096	-2.088	-2.078	-2.068	-2.056	-2.046	-2.035	-2.024	-2.011	-1.999	-1.986	-1.974	-1.961	-1.949	-1.936	-1.922	-1.910	-1.899	-1.886	-1.875	-1.862	-1.851	-1.841	-1.830	-1.820	-1.810	-1.799	-1.790	-1.782	-1.774	-1.766	-1.759	-1.751	-1.745	-1.739	-1.734	-1.729	-1.725	-1.719	-1.715	-1.712	-1.709	-1.705	-1.704	-1.702	-1.701	-1.699	-1.699	-1.699	-1.698	-1.698	-1.696	-1.698	-1.698	-1.699	-1.699	-1.699	-1.699	-1.700	-1.700	-1.700	-1.700	-1.700	-1.699	-1.699	-1.699	-1.698	-1.698	-1.696	-1.694	-1.692	-1.689	-1.688	-1.684	-1.680	-1.676	-1.672	-1.669	-1.664	-1.658	-1.652	-1.646	-1.640	-1.634	-1.626	-1.619	-1.611	-1.602	-1.595	-1.585	-1.576	-1.568	-1.559	-1.549	-1.539	-1.529	-1.518	-1.506	-1.496	-1.486	-1.474	-1.464	-1.452	-1.442	-1.430	-1.420	-1.409	-1.399	-1.388	-1.378	-1.366	-1.356	-1.346	-1.335	-1.326	-1.315	-1.306	-1.296	-1.288	-1.278	-1.270	-1.262	-1.255	-1.246	-1.239	-1.231	-1.225	-1.216	-1.210	-1.204	-1.198	-1.192	-1.185	-1.180	-1.175	-1.169	-1.164	-1.159	-1.154	-1.149	-1.144	-1.139	-1.135	-1.129	-1.125	-1.120	-1.115	-1.111	-1.108	-1.104	-1.099	-1.095	-1.091	-1.086	-1.081	-1.078	-1.074	-1.069	-1.064	-1.059	-1.054	-1.050	-1.044	-1.039	-1.032	-1.029	-1.022	-1.018	-1.010	-1.005	-1.000	-0.992	-0.986	-0.980	-0.974	-0.966	-0.960	-0.952	-0.946	-0.940	-0.932	-0.925	-0.918	-0.911	-0.904	-0.896	-0.889	-0.881	-0.875	-0.866	-0.859	-0.852	-0.844	-0.836	-0.830	-0.822	-0.815	-0.808	-0.800	-0.794	-0.788	-0.779	-0.772	-0.766	-0.760	-0.754	-0.749	-0.741	-0.735	-0.730	-0.724	-0.719	-0.714	-0.708	-0.704	-0.698	-0.694	-0.689	-0.684	-0.679	-0.675	-0.670	-0.666	-0.662	-0.658	-0.655	-0.651	-0.648	-0.644	-0.640	-0.638	-0.634	-0.631	-0.628	-0.625	-0.621	-0.618	-0.615	-0.610	-0.608	-0.604	-0.601	-0.598	-0.595	-0.591	-0.588	-0.584	-0.580	-0.576	-0.572	-0.569	-0.564	-0.561	-0.556	-0.552	-0.549	-0.544	-0.540	-0.535	-0.530	-0.525	-0.520	-0.515	-0.510	-0.505	-0.500	-0.495	-0.490	-0.482	-0.478	-0.471	-0.466	-0.460	-0.455	-0.448	-0.442	-0.436	-0.430	-0.424	-0.419	-0.412	-0.406	-0.400	-0.395	-0.389	-0.384	-0.378	-0.371	-0.368	-0.361	-0.356	-0.351	-0.345	-0.341	-0.336	-0.332	-0.328	-0.324	-0.319	-0.316	-0.312	-0.309	-0.306	-0.302	-0.300	-0.298	-0.296	-0.294	-0.292	-0.290	-0.289	-0.288	-0.286	-0.285	-0.284	-0.282	-0.282	-0.281	-0.281	-0.281	-0.280	-0.280	-0.280	-0.279	-0.279	-0.278	-0.279	-0.278	-0.278	-0.278	-0.276	-0.275	-0.275	-0.272	-0.271	-0.270	-0.269	-0.268	-0.266	-0.264	-0.261	-0.259	-0.255	-0.252	-0.249	-0.246	-0.242	-0.239	-0.234	-0.230	-0.226	-0.222	-0.218	-0.212	-0.206	-0.201	-0.196	-0.191	-0.186	-0.181	-0.176	-0.171	-0.165	-0.160	-0.154	-0.149	-0.144	-0.140	-0.134	-0.129	-0.125	-0.121	-0.116	-0.112	-0.109	-0.105	-0.101	-0.099	-0.095	-0.092	-0.090	-0.088	-0.086	-0.085	-0.082	-0.082	-0.081	-0.080	-0.080	-0.080	-0.080	-0.079	-0.080	-0.079	-0.081	-0.081	-0.082	-0.084	-0.084	-0.085	-0.088	-0.089	-0.089	-0.090	-0.092	-0.094	-0.095	-0.098	-0.099	-0.100	-0.101	-0.102	-0.105	-0.106	-0.109	-0.109	-0.111	-0.112	-0.114	-0.115	-0.116	-0.118	-0.119	-0.120	-0.121	-0.122	-0.125	-0.125	-0.128	-0.129	-0.130	-0.132	-0.134	-0.138	-0.139	-0.140	-0.144	-0.146	-0.149	-0.150	-0.154	-0.158	-0.160	-0.162	-0.166	-0.169	-0.174	-0.176	-0.180	-0.182	-0.188	-0.191	-0.195	-0.200	-0.202	-0.208	-0.211	-0.214	-0.218	-0.222	-0.225	-0.229	-0.232	-0.235	-0.239	-0.241	-0.244	-0.245	-0.248	-0.249	-0.250	-0.251	-0.252	-0.252	-0.252	-0.251	-0.250	-0.250	-0.248	-0.245	-0.242	-0.241	-0.236	-0.232	-0.229	-0.225	-0.220	-0.215	-0.209	-0.204	-0.196	-0.190	-0.182	-0.176	-0.169	-0.161	-0.152	-0.146	-0.138	-0.129	-0.121	-0.112	-0.105	-0.096	-0.088	-0.080	-0.072	-0.064	-0.056	-0.049	-0.041	-0.034	-0.026	-0.019	-0.012	-0.008	0.000	0.004	0.010	0.015	0.019	0.022	0.026	0.029	0.032	0.034	0.035	0.038	0.038	0.038	0.039	0.038	0.038	0.036	0.035	0.034	0.030	0.028	0.024	0.020	0.015	0.012	0.006	0.002	-0.002	-0.009	-0.015	-0.021	-0.029	-0.036	-0.042	-0.050	-0.058	-0.066	-0.074	-0.084	-0.091	-0.100	-0.110	-0.119	-0.128	-0.139	-0.148	-0.158	-0.168	-0.179	-0.189	-0.200	-0.210	-0.221	-0.231	-0.242	-0.254	-0.264	-0.275	-0.286	-0.298	-0.306	-0.318	-0.329	-0.338	-0.348	-0.358	-0.368	-0.376	-0.385	-0.394	-0.402	-0.410	-0.419	-0.426	-0.432	-0.439	-0.446	-0.451	-0.456	-0.460	-0.465	-0.468	-0.470	-0.472	-0.474	-0.475	-0.476	-0.476	-0.476	-0.474	-0.472	-0.470	-0.468	-0.464	-0.460	-0.456	-0.451	-0.445	-0.440	-0.434	-0.428	-0.421	-0.412	-0.405	-0.398	-0.390	-0.382	-0.374	-0.366	-0.359	-0.350	-0.341	-0.334	-0.325	-0.318	-0.310	-0.302	-0.296	-0.289	-0.282	-0.276	-0.271	-0.265	-0.260	-0.258	-0.254	-0.250	-0.249	-0.246	-0.245	-0.244	-0.244	-0.245	-0.245	-0.248	-0.249	-0.252	-0.256	-0.260	-0.266	-0.270	-0.276	-0.282	-0.289	-0.296	-0.304	-0.312	-0.320	-0.330	-0.338	-0.348	-0.358	-0.368	-0.378	-0.389	-0.399	-0.409	-0.420	-0.430	-0.440	-0.451	-0.461	-0.471	-0.481	-0.492	-0.501	-0.511	-0.521	-0.530	-0.539	-0.548	-0.556	-0.564	-0.572	-0.579	-0.586	-0.594	-0.599	-0.605	-0.611	-0.616	-0.621	-0.626	-0.630	-0.635	-0.639	-0.642	-0.646	-0.650	-0.651	-0.654	-0.658	-0.659	-0.661	-0.664	-0.665	-0.668	-0.669	-0.671	-0.672	-0.675	-0.676	-0.679	-0.680	-0.684	-0.686	-0.689	-0.690	-0.694	-0.696	-0.700	-0.704	-0.708	-0.711	-0.715	-0.721	-0.725	-0.730	-0.735	-0.741	-0.748	-0.755	-0.761	-0.769	-0.775	-0.782	-0.791	-0.800	-0.809	-0.818	-0.828	-0.836	-0.845	-0.856	-0.865	-0.876	-0.886	-0.898	-0.909	-0.919	-0.930	-0.940	-0.951	-0.961	-0.972	-0.984	-0.992	-1.004	-1.014	-1.022	-1.032	-1.042	-1.050	-1.060	-1.069	-1.075	-1.084	-1.091	-1.098	-1.104	-1.109	-1.115	-1.119	-1.122	-1.128	-1.130	-1.131	-1.134	-1.134	-1.134	-1.134	-1.134	-1.131	-1.131	-1.128	-1.125	-1.120	-1.118	-1.111	-1.108	-1.101	-1.095	-1.089	-1.081	-1.075	-1.068	-1.061	-1.052	-1.045	-1.036	-1.028	-1.019	-1.011	-1.002	-0.994	-0.986	-0.978	-0.970	-0.962	-0.955	-0.949	-0.941	-0.935	-0.929	-0.924	-0.919	-0.914	-0.910	-0.906	-0.904	-0.901	-0.900	-0.899	-0.898	-0.898	-0.898	-0.899	-0.900	-0.904	-0.905	-0.909	-0.912	-0.919	-0.922	-0.929	-0.935	-0.941	-0.948	-0.954	-0.961	-0.969	-0.976	-0.985	-0.994	-1.001	-1.010	-1.019	-1.028	-1.035	-1.044	-1.051	-1.060	-1.068	-1.075	-1.081	-1.090	-1.096	-1.101	-1.109	-1.114	-1.119	-1.122	-1.128	-1.131	-1.135	-1.138	-1.140	-1.141	-1.142	-1.144	-1.144	-1.145	-1.144	-1.144	-1.142	-1.140	-1.138	-1.135	-1.132	-1.129	-1.125	-1.121	-1.116	-1.112	-1.108	-1.101	-1.096	-1.090	-1.085	-1.079	-1.071	-1.065	-1.059	-1.054	-1.046	-1.040	-1.032	-1.026	-1.020	-1.014	-1.008	-1.000	-0.994	-0.988	-0.981	-0.974	-0.968	-0.961	-0.955	-0.950	-0.944	-0.938	-0.931	-0.925	-0.919	-0.914	-0.908	-0.901	-0.896	-0.889	-0.884	-0.878	-0.872	-0.866	-0.861	-0.855	-0.849	-0.844	-0.839	-0.832	-0.826	-0.821	-0.815	-0.809	-0.804	-0.799	-0.792	-0.786	-0.781	-0.775	-0.769	-0.764	-0.758	-0.752	-0.746	-0.741	-0.736	-0.731	-0.726	-0.721	-0.718	-0.711	-0.708	-0.704	-0.700	-0.696	-0.694	-0.689	-0.686	-0.684	-0.682	-0.680	-0.678	-0.676	-0.675	-0.675	-0.675	-0.674	-0.675	-0.676	-0.676	-0.678	-0.680	-0.682	-0.684	-0.688	-0.691	-0.695	-0.699	-0.702	-0.706	-0.711	-0.715	-0.721	-0.726	-0.731	-0.736	-0.742	-0.749	-0.755	-0.761	-0.768	-0.772	-0.779	-0.785	-0.791	-0.798	-0.802	-0.808	-0.814	-0.819	-0.824	-0.829	-0.834	-0.838	-0.840	-0.845	-0.848	-0.851	-0.855	-0.858	-0.859	-0.860	-0.862	-0.862	-0.862	-0.862	-0.862	-0.861	-0.860	-0.860	-0.858	-0.855	-0.852	-0.850	-0.846	-0.842	-0.839	-0.834	-0.829	-0.824	-0.818	-0.812	-0.806	-0.800	-0.792	-0.786	-0.779	-0.771	-0.764	-0.755	-0.746	-0.738	-0.729	-0.719	-0.710	-0.700	-0.690	-0.679	-0.669	-0.658	-0.648	-0.636	-0.625	-0.612	-0.600	-0.588	-0.576	-0.562	-0.550	-0.538	-0.524	-0.510	-0.496	-0.482	-0.469	-0.454	-0.440	-0.425	-0.410	-0.396	-0.381	-0.366	-0.351	-0.335	-0.320	-0.304	-0.290	-0.276	-0.260	-0.246	-0.231	-0.216	-0.202	-0.189	-0.175	-0.162	-0.149	-0.136	-0.124	-0.112	-0.100	-0.090	-0.080	-0.070	-0.061	-0.054	-0.045	-0.039	-0.032	-0.028	-0.022	-0.019	-0.015	-0.012	-0.011	-0.010	-0.010	-0.011	-0.014	-0.015	-0.019	-0.022	-0.029	-0.035	-0.041	-0.049	-0.058	-0.066	-0.076	-0.088	-0.099	-0.110	-0.122	-0.136	-0.149	-0.164	-0.178	-0.194	-0.209	-0.225	-0.241	-0.258	-0.274	-0.291	-0.309	-0.325	-0.342	-0.360	-0.378	-0.394	-0.411	-0.429	-0.444	-0.461	-0.478	-0.494	-0.510	-0.524	-0.540	-0.554	-0.568	-0.581	-0.595	-0.608	-0.621	-0.632	-0.645	-0.656	-0.666	-0.676	-0.686	-0.695	-0.704	-0.711	-0.718	-0.725	-0.732	-0.738	-0.742	-0.748	-0.751	-0.755	-0.759	-0.762	-0.764	-0.766	-0.768	-0.769	-0.769	-0.768	-0.769	-0.769	-0.768	-0.766	-0.764	-0.761	-0.759	-0.756	-0.754	-0.749	-0.744	-0.741	-0.736	-0.730	-0.724	-0.719	-0.712	-0.706	-0.699	-0.692	-0.685	-0.679	-0.670	-0.661	-0.654	-0.646	-0.638	-0.629	-0.620	-0.611	-0.602	-0.594	-0.584	-0.576	-0.566	-0.558	-0.549	-0.540	-0.532	-0.522	-0.514	-0.506	-0.499	-0.491	-0.484	-0.476	-0.470	-0.464	-0.458	-0.452	-0.446	-0.441	-0.438	-0.432	-0.429	-0.426	-0.424	-0.421	-0.420	-0.418	-0.418	-0.418	-0.418	-0.419	-0.420	-0.421	-0.422	-0.426	-0.429	-0.431	-0.435	-0.438	-0.442	-0.446	-0.451	-0.455	-0.460	-0.465	-0.471	-0.476	-0.482	-0.488	-0.492	-0.498	-0.502	-0.507	-0.512	-0.518	-0.522	-0.526	-0.530	-0.535	-0.539	-0.541	-0.545	-0.548	-0.550	-0.552	-0.555	-0.556	-0.558	-0.559	-0.559	-0.559	-0.559	-0.559	-0.558	-0.558	-0.558	-0.555	-0.554	-0.552	-0.551	-0.549	-0.546	-0.544	-0.542	-0.540	-0.538	-0.535	-0.532	-0.531	-0.528	-0.526	-0.524	-0.522	-0.521	-0.520	-0.518	-0.518	-0.516	-0.518	-0.516	-0.518	-0.518	-0.519	-0.520	-0.521	-0.524	-0.526	-0.529	-0.531	-0.535	-0.540	-0.542	-0.548	-0.552	-0.558	-0.562	-0.568	-0.574	-0.580	-0.586	-0.592	-0.599	-0.605	-0.612	-0.619	-0.626	-0.634	-0.640	-0.648	-0.654	-0.661	-0.668	-0.674	-0.679	-0.686	-0.691	-0.696	-0.702	-0.706	-0.711	-0.715	-0.719	-0.722	-0.725	-0.729	-0.730	-0.731	-0.732	-0.734	-0.736	-0.736	-0.735	-0.735	-0.735	-0.732	-0.731	-0.729	-0.726	-0.722	-0.720	-0.716	-0.712	-0.708	-0.702	-0.698	-0.691	-0.686	-0.680	-0.674	-0.668	-0.661	-0.654	-0.648	-0.639	-0.630	-0.622	-0.616	-0.608	-0.599	-0.590	-0.581	-0.572	-0.565	-0.556	-0.546	-0.536	-0.528	-0.518	-0.507	-0.498	-0.489	-0.479	-0.469	-0.459	-0.448	-0.436	-0.426	-0.415	-0.404	-0.391	-0.380	-0.369	-0.356	-0.344	-0.332	-0.319	-0.306	-0.292	-0.280	-0.266	-0.252	-0.239	-0.225	-0.210	-0.196	-0.181	-0.166	-0.151	-0.138	-0.121	-0.106	-0.091	-0.075	-0.060	-0.045	-0.029	-0.014	0.001	0.018	0.032	0.048	0.062	0.078	0.092	0.106	0.120	0.135	0.149	0.161	0.174	0.188	0.199	0.211	0.222	0.232	0.244	0.254	0.262	0.272	0.281	0.289	0.296	0.302	0.308	0.312	0.318	0.322	0.326	0.329	0.331	0.332	0.334	0.335	0.334	0.332	0.331	0.329	0.326	0.322	0.319	0.314	0.309	0.302	0.296	0.289	0.281	0.272	0.265	0.256	0.246	0.236	0.225	0.214	0.202	0.191	0.179	0.166	0.155	0.142	0.129	0.116	0.104	0.090	0.078	0.064	0.050	0.036	0.024	0.011	-0.004	-0.016	-0.029	-0.040	-0.052	-0.065	-0.076	-0.088	-0.099	-0.109	-0.120	-0.129	-0.139	-0.148	-0.156	-0.165	-0.171	-0.178	-0.185	-0.191	-0.196	-0.200	-0.205	-0.209	-0.211	-0.214	-0.215	-0.218	-0.219	-0.219	-0.218	-0.218	-0.216	-0.215	-0.212	-0.209	-0.206	-0.202	-0.199	-0.195	-0.189	-0.185	-0.179	-0.174	-0.168	-0.162	-0.155	-0.149	-0.141	-0.135	-0.128	-0.120	-0.114	-0.106	-0.099	-0.090	-0.084	-0.076	-0.068	-0.061	-0.054	-0.046	-0.040	-0.032	-0.026	-0.020	-0.014	-0.009	-0.001	0.004	0.008	0.012	0.016	0.020	0.024	0.028	0.030	0.034	0.035	0.038	0.038	0.040	0.040	0.040	0.040	0.039	0.036	0.034	0.032	0.029	0.026	0.022	0.018	0.012	0.008	0.002	-0.004	-0.010	-0.016	-0.022	-0.030	-0.038	-0.045	-0.054	-0.061	-0.070	-0.079	-0.086	-0.095	-0.105	-0.114	-0.122	-0.131	-0.139	-0.149	-0.158	-0.166	-0.174	-0.182	-0.190	-0.198	-0.205	-0.212	-0.219	-0.225	-0.231	-0.238	-0.242	-0.249	-0.254	-0.258	-0.261	-0.265	-0.269	-0.271	-0.272	-0.274	-0.275	-0.276	-0.276	-0.275	-0.275	-0.274	-0.272	-0.270	-0.269	-0.266	-0.262	-0.260	-0.255	-0.251	-0.248	-0.242	-0.238	-0.234	-0.228	-0.222	-0.216	-0.211	-0.205	-0.200	-0.194	-0.189	-0.182	-0.176	-0.171	-0.165	-0.160	-0.154	-0.149	-0.144	-0.139	-0.134	-0.130	-0.126	-0.122	-0.119	-0.115	-0.112	-0.110	-0.109	-0.108	-0.106	-0.105	-0.105	-0.105	-0.106	-0.106	-0.108	-0.111	-0.114	-0.118	-0.122	-0.126	-0.131	-0.138	-0.145	-0.151	-0.159	-0.168	-0.176	-0.185	-0.195	-0.206	-0.216	-0.229	-0.241	-0.254	-0.268	-0.281	-0.295	-0.310	-0.325	-0.339	-0.356	-0.371	-0.388	-0.404	-0.421	-0.438	-0.455	-0.472	-0.490	-0.507	-0.524	-0.540	-0.558	-0.574	-0.590	-0.608	-0.622	-0.638	-0.652	-0.668	-0.681	-0.694	-0.708	-0.719	-0.731	-0.741	-0.751	-0.762	-0.771	-0.778	-0.785	-0.791	-0.798	-0.801	-0.804	-0.808	-0.809	-0.809	-0.810	-0.809	-0.806	-0.804	-0.800	-0.796	-0.791	-0.785	-0.778	-0.770	-0.762	-0.752	-0.741	-0.731	-0.720	-0.710	-0.698	-0.684	-0.671	-0.659	-0.645	-0.630	-0.616	-0.601	-0.586	-0.571	-0.555	-0.541	-0.525	-0.510	-0.494	-0.479	-0.464	-0.449	-0.434	-0.419	-0.404	-0.390	-0.375	-0.361	-0.348	-0.335	-0.321	-0.309	-0.298	-0.285	-0.274	-0.262	-0.252	-0.241	-0.231	-0.221	-0.212	-0.205	-0.196	-0.189	-0.182	-0.175	-0.169	-0.162	-0.158	-0.154	-0.149	-0.145	-0.141	-0.140	-0.138	-0.136	-0.135	-0.134	-0.135	-0.135	-0.138	-0.139	-0.141	-0.145	-0.149	-0.152	-0.156	-0.162	-0.169	-0.175	-0.181	-0.189	-0.198	-0.205	-0.214	-0.224	-0.234	-0.245	-0.255	-0.266	-0.278	-0.289	-0.301	-0.314	-0.328	-0.340	-0.352	-0.366	-0.379	-0.392	-0.406	-0.419	-0.431	-0.444	-0.458	-0.469	-0.481	-0.492	-0.504	-0.514	-0.522	-0.534	-0.541	-0.549	-0.556	-0.562	-0.569	-0.574	-0.578	-0.581	-0.584	-0.585	-0.586	-0.585	-0.584	-0.581	-0.579	-0.572	-0.569	-0.562	-0.555	-0.548	-0.539	-0.529	-0.519	-0.507	-0.495	-0.484	-0.470	-0.456	-0.441	-0.426	-0.410	-0.394	-0.378	-0.361	-0.345	-0.328	-0.310	-0.294	-0.275	-0.258	-0.240	-0.222	-0.205	-0.188	-0.171	-0.154	-0.138	-0.121	-0.106	-0.090	-0.075	-0.061	-0.046	-0.034	-0.019	-0.006	0.004	0.016	0.028	0.038	0.048	0.056	0.065	0.074	0.081	0.089	0.095	0.101	0.106	0.111	0.115	0.120	0.124	0.128	0.131	0.132	0.136	0.138	0.140	0.141	0.142	0.144	0.145	0.145	0.146	0.146	0.148	0.148	0.148	0.148	0.148	0.148	0.149	0.148	0.148	0.150	0.150	0.149	0.150	0.151	0.152	0.152	0.155	0.155	0.158	0.159	0.160	0.164	0.165	0.166	0.168	0.170	0.171	0.174	0.176	0.179	0.181	0.184	0.186	0.189	0.191	0.194	0.196	0.199	0.201	0.202	0.205	0.206	0.209	0.210	0.210	0.211	0.211	0.214	0.214	0.212	0.212	0.211	0.210	0.209	0.206	0.204	0.202	0.198	0.195	0.191	0.188	0.182	0.178	0.172	0.166	0.161	0.154	0.146	0.140	0.132	0.124	0.116	0.109	0.100	0.091	0.081	0.072	0.062	0.052	0.044	0.034	0.024	0.014	0.004	-0.005	-0.015	-0.026	-0.034	-0.044	-0.054	-0.062	-0.071	-0.080	-0.090	-0.098	-0.105	-0.112	-0.121	-0.129	-0.135	-0.141	-0.148	-0.154	-0.159	-0.164	-0.169	-0.172	-0.178	-0.180	-0.185	-0.188	-0.191	-0.192	-0.195	-0.198	-0.200	-0.201	-0.202	-0.204	-0.205	-0.206	-0.206	-0.206	-0.208	-0.208	-0.208	-0.208	-0.210	-0.210	-0.212	-0.212	-0.212	-0.214	-0.215	-0.216	-0.218	-0.219	-0.220	-0.221	-0.224	-0.226	-0.229	-0.230	-0.232	-0.235	-0.238	-0.241	-0.244	-0.248	-0.251	-0.255	-0.258	-0.261	-0.265	-0.269	-0.272	-0.278	-0.280	-0.285	-0.288	-0.292	-0.296	-0.300	-0.302	-0.306	-0.309	-0.314	-0.316	-0.318	-0.321	-0.324	-0.325	-0.328	-0.329	-0.330	-0.331	-0.332	-0.332	-0.332	-0.332	-0.331	-0.332	-0.331	-0.330	-0.328	-0.328	-0.325	-0.322	-0.319	-0.318	-0.314	-0.311	-0.308	-0.304	-0.300	-0.296	-0.291	-0.288	-0.284	-0.280	-0.275	-0.270	-0.266	-0.262	-0.258	-0.254	-0.249	-0.245	-0.241	-0.236	-0.234	-0.230	-0.226	-0.224	-0.221	-0.219	-0.216	-0.214	-0.211	-0.210	-0.209	-0.208	-0.208	-0.208	-0.208	-0.208	-0.208	-0.208	-0.209	-0.210	-0.212	-0.214	-0.218	-0.220	-0.224	-0.228	-0.230	-0.235	-0.239	-0.244	-0.248	-0.252	-0.258	-0.262	-0.269	-0.274	-0.281	-0.286	-0.292	-0.298	-0.304	-0.310	-0.316	-0.322	-0.329	-0.334	-0.340	-0.346	-0.351	-0.358	-0.362	-0.368	-0.372	-0.378	-0.382	-0.385	-0.389	-0.392	-0.395	-0.398	-0.400	-0.400	-0.401	-0.402	-0.402	-0.402	-0.400	-0.400	-0.398	-0.395	-0.392	-0.389	-0.384	-0.380	-0.374	-0.369	-0.362	-0.356	-0.349	-0.341	-0.334	-0.325	-0.315	-0.306	-0.296	-0.286	-0.276	-0.265	-0.255	-0.242	-0.231	-0.219	-0.206	-0.195	-0.184	-0.171	-0.158	-0.145	-0.134	-0.120	-0.108	-0.095	-0.082	-0.070	-0.058	-0.046	-0.034	-0.022	-0.011	0.001	0.011	0.024	0.034	0.045	0.055	0.065	0.075	0.085	0.095	0.105	0.114	0.124	0.132	0.141	0.151	0.159	0.169	0.178	0.186	0.195	0.202	0.211	0.219	0.229	0.236	0.245	0.254	0.262	0.271	0.280	0.290	0.298	0.308	0.316	0.326	0.335	0.344	0.352	0.362	0.372	0.382	0.391	0.400	0.409	0.418	0.426	0.435	0.444	0.452	0.460	0.469	0.476	0.484	0.491	0.498	0.504	0.509	0.514	0.519	0.522	0.528	0.530	0.532	0.535	0.538	0.538	0.538	0.536	0.535	0.534	0.531	0.529	0.525	0.520	0.515	0.509	0.502	0.496	0.489	0.481	0.474	0.465	0.455	0.446	0.436	0.426	0.416	0.406	0.395	0.384	0.375	0.364	0.352	0.342	0.331	0.321	0.312	0.304	0.294	0.285	0.278	0.269	0.262	0.255	0.250	0.244	0.240	0.236	0.234	0.231	0.230	0.230	0.230	0.231	0.232	0.236	0.239	0.244	0.250	0.256	0.262	0.271	0.280	0.290	0.300	0.311	0.324	0.336	0.349	0.364	0.378	0.392	0.408	0.425	0.441	0.458	0.475	0.491	0.510	0.529	0.546	0.565	0.582	0.601	0.620	0.638	0.655	0.672	0.691	0.709	0.725	0.741	0.758	0.774	0.789	0.804	0.819	0.834	0.846	0.860	0.871	0.884	0.895	0.906	0.915	0.925	0.934	0.941	0.949	0.955	0.961	0.968	0.970	0.975	0.978	0.981	0.982	0.984	0.985	0.985	0.985	0.984	0.981	0.981	0.979	0.975	0.971	0.968	0.962	0.958	0.954	0.949	0.941	0.936	0.930	0.922	0.916	0.909	0.901	0.892	0.886	0.879	0.869	0.861	0.854	0.845	0.836	0.829	0.819	0.810	0.802	0.794	0.784	0.775	0.766	0.759	0.749	0.740	0.732	0.722	0.714	0.705	0.696	0.686	0.678	0.668	0.659	0.649	0.640	0.631	0.620	0.611	0.601	0.590	0.581	0.570	0.559	0.549	0.538	0.526	0.515	0.504	0.490	0.479	0.465	0.452	0.439	0.426	0.412	0.399	0.384	0.369	0.355	0.339	0.324	0.309	0.292	0.278	0.261	0.245	0.230	0.212	0.198	0.181	0.165	0.149	0.134	0.116	0.102	0.086	0.071	0.058	0.042	0.028	0.015	0.001	-0.010	-0.024	-0.035	-0.045	-0.056	-0.066	-0.074	-0.082	-0.090	-0.098	-0.102	-0.109	-0.114	-0.116	-0.120	-0.122	-0.122	-0.124	-0.125	-0.124	-0.121	-0.119	-0.115	-0.112	-0.108	-0.102	-0.098	-0.091	-0.084	-0.078	-0.069	-0.061	-0.052	-0.044	-0.035	-0.026	-0.016	-0.006	0.004	0.012	0.024	0.034	0.045	0.055	0.065	0.074	0.085	0.094	0.104	0.114	0.122	0.131	0.139	0.148	0.156	0.164	0.170	0.178	0.184	0.190	0.196	0.201	0.208	0.211	0.218	0.221	0.225	0.229	0.232	0.236	0.240	0.242	0.245	0.249	0.252	0.255	0.259	0.261	0.264	0.268	0.270	0.272	0.275	0.279	0.284	0.288	0.291	0.295	0.301	0.306	0.312	0.318	0.325	0.330	0.338	0.345	0.352	0.361	0.370	0.379	0.389	0.398	0.409	0.419	0.429	0.441	0.454	0.465	0.476	0.490	0.502	0.516	0.530	0.542	0.558	0.570	0.585	0.599	0.612	0.628	0.641	0.656	0.670	0.685	0.700	0.714	0.728	0.742	0.755	0.769	0.782	0.795	0.809	0.820	0.832	0.845	0.856	0.868	0.880	0.889	0.900	0.910	0.919	0.929	0.938	0.945	0.954	0.961	0.969	0.975	0.981	0.988	0.994	0.999	1.002	1.008	1.011	1.014	1.016	1.019	1.019	1.020	1.021	1.021	1.020	1.020	1.018	1.016	1.014	1.010	1.006	1.002	0.996	0.991	0.985	0.979	0.971	0.962	0.954	0.945	0.936	0.925	0.914	0.901	0.889	0.876	0.861	0.848	0.832	0.818	0.801	0.785	0.768	0.750	0.731	0.712	0.694	0.674	0.654	0.634	0.612	0.591	0.569	0.548	0.525	0.502	0.480	0.458	0.435	0.412	0.390	0.369	0.346	0.324	0.301	0.279	0.258	0.236	0.216	0.195	0.175	0.155	0.136	0.118	0.100	0.082	0.066	0.050	0.034	0.019	0.005	-0.009	-0.021	-0.031	-0.042	-0.052	-0.061	-0.070	-0.078	-0.084	-0.091	-0.096	-0.100	-0.105	-0.108	-0.110	-0.111	-0.112	-0.114	-0.114	-0.114	-0.112	-0.110	-0.109	-0.106	-0.102	-0.100	-0.096	-0.092	-0.089	-0.085	-0.080	-0.076	-0.072	-0.068	-0.064	-0.060	-0.056	-0.051	-0.048	-0.045	-0.041	-0.039	-0.036	-0.032	-0.031	-0.030	-0.029	-0.028	-0.028	-0.028	-0.028	-0.029	-0.030	-0.031	-0.032	-0.035	-0.038	-0.041	-0.045	-0.048	-0.052	-0.059	-0.062	-0.068	-0.072	-0.079	-0.085	-0.091	-0.098	-0.104	-0.110	-0.116	-0.124	-0.130	-0.136	-0.142	-0.149	-0.156	-0.164	-0.169	-0.175	-0.181	-0.188	-0.192	-0.199	-0.204	-0.209	-0.214	-0.218	-0.222	-0.226	-0.230	-0.234	-0.238	-0.240	-0.242	-0.245	-0.248	-0.250	-0.252	-0.255	-0.256	-0.259	-0.260	-0.260	-0.261	-0.264	-0.265	-0.266	-0.266	-0.269	-0.269	-0.271	-0.272	-0.275	-0.276	-0.279	-0.280	-0.282	-0.285	-0.288	-0.290	-0.294	-0.296	-0.300	-0.305	-0.310	-0.314	-0.319	-0.324	-0.329	-0.334	-0.340	-0.348	-0.354	-0.361	-0.368	-0.375	-0.384	-0.391	-0.399	-0.408	-0.416	-0.425	-0.435	-0.444	-0.454	-0.462	-0.472	-0.481	-0.492	-0.501	-0.511	-0.521	-0.531	-0.540	-0.551	-0.561	-0.569	-0.579	-0.588	-0.599	-0.608	-0.615	-0.625	-0.632	-0.641	-0.649	-0.658	-0.664	-0.670	-0.678	-0.684	-0.689	-0.694	-0.700	-0.704	-0.708	-0.711	-0.715	-0.716	-0.719	-0.720	-0.721	-0.721	-0.721	-0.720	-0.719	-0.718	-0.714	-0.711	-0.708	-0.704	-0.700	-0.694	-0.688	-0.682	-0.676	-0.668	-0.660	-0.651	-0.642	-0.632	-0.624	-0.614	-0.602	-0.592	-0.580	-0.569	-0.558	-0.545	-0.532	-0.521	-0.507	-0.495	-0.482	-0.469	-0.456	-0.444	-0.431	-0.419	-0.408	-0.395	-0.382	-0.371	-0.360	-0.349	-0.339	-0.329	-0.319	-0.310	-0.301	-0.292	-0.285	-0.278	-0.272	-0.266	-0.261	-0.259	-0.255	-0.252	-0.250	-0.249	-0.250	-0.250	-0.251	-0.254	-0.258	-0.260	-0.265	-0.271	-0.278	-0.285	-0.292	-0.302	-0.311	-0.322	-0.334	-0.346	-0.359	-0.372	-0.388	-0.401	-0.416	-0.432	-0.450	-0.469	-0.486	-0.506	-0.525	-0.545	-0.564	-0.585	-0.605	-0.626	-0.649	-0.671	-0.692	-0.714	-0.736	-0.759	-0.781	-0.804	-0.828	-0.850	-0.872	-0.895	-0.918	-0.940	-0.961	-0.984	-1.005	-1.026	-1.046	-1.069	-1.089	-1.108	-1.128	-1.146	-1.164	-1.182	-1.199	-1.216	-1.232	-1.246	-1.262	-1.275	-1.290	-1.301	-1.314	-1.325	-1.335	-1.345	-1.354	-1.361	-1.369	-1.375	-1.381	-1.385	-1.389	-1.392	-1.395	-1.396	-1.396	-1.396	-1.396	-1.394	-1.391	-1.389	-1.384	-1.379	-1.374	-1.368	-1.360	-1.352	-1.345	-1.336	-1.326	-1.316	-1.306	-1.295	-1.284	-1.274	-1.262	-1.249	-1.238	-1.225	-1.212	-1.200	-1.188	-1.174	-1.161	-1.149	-1.135	-1.124	-1.111	-1.099	-1.088	-1.075	-1.064	-1.054	-1.044	-1.034	-1.025	-1.016	-1.008	-0.998	-0.991	-0.985	-0.978	-0.974	-0.968	-0.962	-0.959	-0.956	-0.952	-0.951	-0.949	-0.949	-0.948	-0.949	-0.949	-0.950	-0.950	-0.951	-0.955	-0.958	-0.960	-0.964	-0.968	-0.970	-0.974	-0.979	-0.982	-0.988	-0.991	-0.996	-1.001	-1.005	-1.010	-1.012	-1.018	-1.021	-1.026	-1.030	-1.032	-1.036	-1.039	-1.042	-1.045	-1.046	-1.049	-1.051	-1.052	-1.052	-1.052	-1.052	-1.052	-1.052	-1.052	-1.050	-1.049	-1.048	-1.045	-1.042	-1.040	-1.038	-1.034	-1.030	-1.026	-1.022	-1.018	-1.014	-1.010	-1.004	-1.000	-0.995	-0.989	-0.982	-0.978	-0.971	-0.966	-0.959	-0.952	-0.946	-0.940	-0.934	-0.928	-0.920	-0.915	-0.908	-0.900	-0.894	-0.888	-0.880	-0.874	-0.868	-0.860	-0.854	-0.846	-0.840	-0.832	-0.825	-0.819	-0.811	-0.804	-0.798	-0.790	-0.781	-0.775	-0.768	-0.760	-0.754	-0.746	-0.739	-0.731	-0.725	-0.718	-0.710	-0.704	-0.696	-0.689	-0.681	-0.674	-0.668	-0.660	-0.654	-0.646	-0.639	-0.632	-0.625	-0.619	-0.611	-0.604	-0.598	-0.590	-0.584	-0.578	-0.570	-0.564	-0.558	-0.550	-0.544	-0.536	-0.530	-0.522	-0.518	-0.510	-0.504	-0.498	-0.490	-0.484	-0.476	-0.470	-0.462	-0.458	-0.450	-0.444	-0.438	-0.430	-0.424	-0.416	-0.410	-0.404	-0.396	-0.390	-0.382	-0.376	-0.369	-0.364	-0.356	-0.350	-0.342	-0.336	-0.330	-0.322	-0.316	-0.311	-0.305	-0.299	-0.291	-0.286	-0.281	-0.274	-0.269	-0.264	-0.259	-0.252	-0.248	-0.242	-0.238	-0.234	-0.230	-0.226	-0.221	-0.218	-0.214	-0.210	-0.208	-0.204	-0.201	-0.198	-0.195	-0.192	-0.190	-0.188	-0.185	-0.184	-0.181	-0.179	-0.178	-0.175	-0.174	-0.172	-0.170	-0.168	-0.166	-0.165	-0.162	-0.161	-0.160	-0.159	-0.158	-0.155	-0.154	-0.152	-0.150	-0.149	-0.146	-0.144	-0.141	-0.140	-0.138	-0.135	-0.132	-0.130	-0.128	-0.125	-0.122	-0.120	-0.116	-0.114	-0.111	-0.109	-0.106	-0.104	-0.101	-0.100	-0.096	-0.095	-0.094	-0.091	-0.090	-0.088	-0.088	-0.085	-0.085	-0.085	-0.085	-0.085	-0.086	-0.086	-0.088	-0.089	-0.090	-0.091	-0.095	-0.098	-0.100	-0.104	-0.109	-0.112	-0.116	-0.121	-0.128	-0.132	-0.139	-0.145	-0.152	-0.158	-0.165	-0.172	-0.180	-0.189	-0.198	-0.204	-0.212	-0.222	-0.230	-0.239	-0.248	-0.258	-0.265	-0.275	-0.286	-0.295	-0.304	-0.314	-0.322	-0.331	-0.342	-0.351	-0.360	-0.369	-0.379	-0.389	-0.398	-0.406	-0.416	-0.425	-0.432	-0.442	-0.451	-0.460	-0.470	-0.479	-0.488	-0.496	-0.505	-0.514	-0.522	-0.531	-0.541	-0.550	-0.559	-0.569	-0.578	-0.588	-0.598	-0.608	-0.616	-0.626	-0.636	-0.646	-0.658	-0.668	-0.678	-0.688	-0.698	-0.708	-0.719	-0.730	-0.740	-0.751	-0.762	-0.774	-0.784	-0.795	-0.806	-0.816	-0.828	-0.839	-0.850	-0.860	-0.870	-0.881	-0.891	-0.902	-0.912	-0.922	-0.932	-0.942	-0.951	-0.961	-0.971	-0.979	-0.989	-0.998	-1.005	-1.014	-1.021	-1.029	-1.036	-1.042	-1.050	-1.056	-1.062	-1.069	-1.074	-1.080	-1.085	-1.091	-1.096	-1.100	-1.105	-1.110	-1.115	-1.119	-1.124	-1.128	-1.131	-1.135	-1.138	-1.141	-1.144	-1.148	-1.150	-1.152	-1.155	-1.159	-1.161	-1.164	-1.166	-1.166	-1.169	-1.171	-1.174	-1.175	-1.178	-1.179	-1.181	-1.181	-1.182	-1.184	-1.185	-1.185	-1.186	-1.188	-1.186	-1.186	-1.186	-1.185	-1.184	-1.181	-1.180	-1.178	-1.176	-1.174	-1.171	-1.168	-1.162	-1.159	-1.154	-1.148	-1.141	-1.135	-1.129	-1.120	-1.112	-1.104	-1.095	-1.085	-1.074	-1.064	-1.051	-1.040	-1.028	-1.015	-1.001	-0.988	-0.971	-0.958	-0.941	-0.925	-0.909	-0.891	-0.874	-0.856	-0.838	-0.819	-0.801	-0.781	-0.761	-0.742	-0.721	-0.702	-0.681	-0.661	-0.641	-0.620	-0.600	-0.579	-0.559	-0.538	-0.516	-0.496	-0.476	-0.455	-0.436	-0.416	-0.396	-0.378	-0.359	-0.340	-0.320	-0.302	-0.285	-0.268	-0.251	-0.234	-0.218	-0.202	-0.188	-0.174	-0.159	-0.145	-0.132	-0.120	-0.108	-0.096	-0.085	-0.074	-0.064	-0.055	-0.048	-0.039	-0.031	-0.024	-0.018	-0.011	-0.006	-0.001	0.001	0.006	0.009	0.011	0.012	0.014	0.016	0.015	0.015	0.015	0.012	0.011	0.009	0.006	0.004	0.001	-0.002	-0.006	-0.010	-0.016	-0.020	-0.025	-0.030	-0.035	-0.041	-0.048	-0.052	-0.059	-0.065	-0.071	-0.076	-0.082	-0.088	-0.092	-0.098	-0.102	-0.108	-0.111	-0.116	-0.120	-0.124	-0.126	-0.129	-0.131	-0.132	-0.132	-0.134	-0.134	-0.132	-0.131	-0.130	-0.128	-0.124	-0.120	-0.115	-0.110	-0.105	-0.098	-0.091	-0.082	-0.075	-0.065	-0.054	-0.045	-0.032	-0.021	-0.010	0.004	0.018	0.031	0.046	0.061	0.076	0.092	0.109	0.125	0.141	0.159	0.178	0.195	0.212	0.231	0.249	0.266	0.285	0.304	0.321	0.339	0.358	0.375	0.392	0.410	0.428	0.445	0.460	0.475	0.491	0.505	0.520	0.534	0.546	0.560	0.571	0.582	0.592	0.601	0.611	0.619	0.625	0.632	0.638	0.641	0.645	0.648	0.649	0.649	0.649	0.648	0.644	0.641	0.636	0.630	0.622	0.615	0.606	0.596	0.585	0.574	0.560	0.546	0.531	0.516	0.499	0.481	0.462	0.444	0.424	0.404	0.381	0.360	0.338	0.315	0.291	0.266	0.242	0.218	0.192	0.169	0.144	0.119	0.092	0.068	0.042	0.019	-0.008	-0.031	-0.056	-0.080	-0.104	-0.126	-0.150	-0.172	-0.195	-0.215	-0.236	-0.256	-0.275	-0.294	-0.312	-0.329	-0.345	-0.361	-0.376	-0.390	-0.404	-0.416	-0.428	-0.440	-0.450	-0.461	-0.470	-0.479	-0.488	-0.494	-0.501	-0.507	-0.514	-0.519	-0.524	-0.528	-0.532	-0.536	-0.539	-0.541	-0.545	-0.548	-0.549	-0.551	-0.552	-0.556	-0.558	-0.558	-0.560	-0.562	-0.562	-0.565	-0.566	-0.568	-0.570	-0.571	-0.571	-0.574	-0.576	-0.578	-0.580	-0.581	-0.584	-0.586	-0.589	-0.591	-0.594	-0.596	-0.599	-0.600	-0.604	-0.605	-0.609	-0.611	-0.614	-0.615	-0.619	-0.620	-0.622	-0.625	-0.628	-0.629	-0.632	-0.634	-0.635	-0.636	-0.640	-0.640	-0.641	-0.642	-0.644	-0.645	-0.646	-0.648	-0.649	-0.650	-0.651	-0.651	-0.654	-0.654	-0.654	-0.656	-0.658	-0.659	-0.659	-0.659	-0.661	-0.662	-0.662	-0.665	-0.665	-0.668	-0.669	-0.670	-0.672	-0.674	-0.675	-0.676	-0.679	-0.679	-0.680	-0.682	-0.684	-0.685	-0.685	-0.688	-0.688	-0.689	-0.689	-0.688	-0.688	-0.686	-0.685	-0.684	-0.682	-0.680	-0.678	-0.674	-0.670	-0.665	-0.660	-0.654	-0.648	-0.640	-0.632	-0.624	-0.615	-0.605	-0.595	-0.585	-0.572	-0.560	-0.546	-0.532	-0.518	-0.502	-0.488	-0.471	-0.455	-0.438	-0.420	-0.401	-0.384	-0.365	-0.346	-0.328	-0.308	-0.289	-0.269	-0.250	-0.231	-0.210	-0.191	-0.172	-0.154	-0.135	-0.119	-0.101	-0.085	-0.068	-0.052	-0.036	-0.024	-0.009	0.004	0.016	0.029	0.039	0.049	0.058	0.066	0.074	0.081	0.088	0.091	0.096	0.099	0.101	0.102	0.104	0.105	0.104	0.102	0.101	0.098	0.095	0.091	0.088	0.081	0.078	0.071	0.064	0.058	0.051	0.044	0.038	0.029	0.021	0.014	0.005	-0.002	-0.011	-0.019	-0.028	-0.035	-0.044	-0.051	-0.059	-0.066	-0.074	-0.081	-0.088	-0.095	-0.101	-0.109	-0.114	-0.120	-0.125	-0.131	-0.136	-0.141	-0.146	-0.150	-0.155	-0.158	-0.162	-0.165	-0.169	-0.171	-0.174	-0.176	-0.179	-0.181	-0.184	-0.186	-0.188	-0.189	-0.190	-0.192	-0.194	-0.195	-0.196	-0.199	-0.200	-0.201	-0.202	-0.204	-0.205	-0.206	-0.208	-0.209	-0.210	-0.212	-0.214	-0.215	-0.218	-0.219	-0.221	-0.222	-0.226	-0.228	-0.231	-0.232	-0.236	-0.239	-0.241	-0.245	-0.249	-0.251	-0.255	-0.258	-0.261	-0.265	-0.268	-0.271	-0.275	-0.279	-0.281	-0.286	-0.289	-0.292	-0.296	-0.299	-0.301	-0.305	-0.308	-0.311	-0.314	-0.316	-0.319	-0.321	-0.324	-0.325	-0.328	-0.329	-0.330	-0.331	-0.332	-0.332	-0.334	-0.334	-0.334	-0.334	-0.334	-0.332	-0.332	-0.331	-0.329	-0.328	-0.326	-0.324	-0.322	-0.321	-0.318	-0.315	-0.312	-0.309	-0.306	-0.302	-0.300	-0.296	-0.291	-0.289	-0.284	-0.279	-0.276	-0.271	-0.268	-0.261	-0.258	-0.252	-0.248	-0.241	-0.236	-0.232	-0.225	-0.220	-0.216	-0.211	-0.206	-0.200	-0.195	-0.190	-0.185	-0.180	-0.174	-0.169	-0.164	-0.159	-0.154	-0.149	-0.145	-0.140	-0.136	-0.131	-0.128	-0.124	-0.120	-0.116	-0.114	-0.110	-0.108	-0.105	-0.102	-0.102	-0.100	-0.100	-0.099	-0.099	-0.099	-0.100	-0.100	-0.101	-0.104	-0.105	-0.108	-0.110	-0.114	-0.118	-0.121	-0.125	-0.129	-0.132	-0.139	-0.144	-0.149	-0.155	-0.161	-0.166	-0.172	-0.179	-0.186	-0.192	-0.199	-0.205	-0.211	-0.218	-0.224	-0.230	-0.236	-0.241	-0.248	-0.251	-0.256	-0.260	-0.264	-0.268	-0.270	-0.271	100.000	5.000	2.000	1.000	4.000	0.000	0.000	0.000	0.000	0.000	0.000	0.000	0.000	0.000	0.000	0.000	0.000	0.000	-0.340	-0.354	-0.366	-0.380	-0.394	-0.405	-0.419	-0.430	-0.441	-0.452	-0.464	-0.475	-0.486	-0.496	-0.505	-0.515	-0.524	-0.531	-0.539	-0.546	-0.552	-0.560	-0.566	-0.571	-0.576	-0.580	-0.585	-0.589	-0.591	-0.594	-0.598	-0.599	-0.601	-0.601	-0.602	-0.602	-0.602	-0.602	-0.602	-0.601	-0.601	-0.600	-0.599	-0.598	-0.596	-0.595	-0.592	-0.591	-0.590	-0.588	-0.586	-0.584	-0.581	-0.580	-0.578	-0.576	-0.574	-0.572	-0.571	-0.571	-0.570	-0.570	-0.570	-0.570	-0.570	-0.571	-0.572	-0.574	-0.576	-0.579	-0.582	-0.585	-0.590	-0.594	-0.599	-0.604	-0.610	-0.616	-0.624	-0.630	-0.639	-0.648	-0.656	-0.666	-0.676	-0.686	-0.698	-0.710	-0.721	-0.734	-0.746	-0.759	-0.772	-0.788	-0.800	-0.814	-0.829	-0.842	-0.858	-0.872	-0.888	-0.901	-0.916	-0.931	-0.946	-0.960	-0.975	-0.989	-1.002	-1.015	-1.029	-1.041	-1.052	-1.064	-1.075	-1.085	-1.095	-1.104	-1.112	-1.120	-1.128	-1.132	-1.139	-1.144	-1.148	-1.150	-1.152	-1.154	-1.154	-1.154	-1.154	-1.151	-1.148	-1.144	-1.139	-1.135	-1.129	-1.122	-1.114	-1.106	-1.098	-1.088	-1.078	-1.069	-1.058	-1.046	-1.034	-1.022	-1.009	-0.998	-0.984	-0.970	-0.956	-0.942	-0.930	-0.916	-0.902	-0.889	-0.875	-0.861	-0.849	-0.835	-0.821	-0.810	-0.796	-0.784	-0.772	-0.761	-0.750	-0.740	-0.730	-0.720	-0.711	-0.701	-0.692	-0.685	-0.678	-0.670	-0.664	-0.659	-0.651	-0.648	-0.641	-0.638	-0.632	-0.629	-0.625	-0.622	-0.619	-0.618	-0.614	-0.612	-0.610	-0.609	-0.606	-0.606	-0.604	-0.602	-0.602	-0.600	-0.600	-0.599	-0.598	-0.596	-0.595	-0.595	-0.592	-0.591	-0.590	-0.588	-0.586	-0.585	-0.582	-0.581	-0.579	-0.576	-0.572	-0.570	-0.568	-0.565	-0.561	-0.559	-0.555	-0.551	-0.548	-0.544	-0.541	-0.538	-0.534	-0.529	-0.525	-0.521	-0.519	-0.515	-0.511	-0.507	-0.504	-0.501	-0.498	-0.495	-0.492	-0.489	-0.488	-0.484	-0.482	-0.480	-0.479	-0.478	-0.478	-0.476	-0.475	-0.475	-0.475	-0.476	-0.476	-0.478	-0.480	-0.481	-0.482	-0.485	-0.486	-0.490	-0.494	-0.495	-0.499	-0.502	-0.506	-0.511	-0.516	-0.520	-0.525	-0.530	-0.535	-0.540	-0.545	-0.550	-0.556	-0.561	-0.568	-0.572	-0.578	-0.585	-0.590	-0.595	-0.601	-0.605	-0.611	-0.615	-0.621	-0.625	-0.630	-0.634	-0.638	-0.641	-0.645	-0.649	-0.651	-0.654	-0.655	-0.656	-0.658	-0.659	-0.659	-0.658	-0.658	-0.656	-0.654	-0.652	-0.649	-0.646	-0.641	-0.636	-0.631	-0.625	-0.619	-0.610	-0.602	-0.594	-0.585	-0.574	-0.562	-0.551	-0.539	-0.526	-0.514	-0.500	-0.485	-0.469	-0.452	-0.436	-0.420	-0.401	-0.384	-0.365	-0.346	-0.328	-0.306	-0.288	-0.266	-0.245	-0.225	-0.202	-0.182	-0.160	-0.139	-0.118	-0.096	-0.074	-0.054	-0.031	-0.011	0.009	0.030	0.050	0.069	0.088	0.106	0.122	0.140	0.156	0.174	0.188	0.202	0.216	0.229	0.240	0.251	0.261	0.271	0.279	0.286	0.294	0.298	0.304	0.308	0.310	0.312	0.312	0.312	0.312	0.310	0.308	0.304	0.300	0.295	0.290	0.284	0.276	0.269	0.261	0.252	0.242	0.234	0.222	0.212	0.202	0.190	0.180	0.169	0.158	0.146	0.135	0.122	0.111	0.100	0.088	0.076	0.066	0.056	0.045	0.035	0.025	0.016	0.006	-0.001	-0.010	-0.016	-0.024	-0.030	-0.036	-0.041	-0.045	-0.049	-0.052	-0.055	-0.055	-0.056	-0.058	-0.059	-0.056	-0.055	-0.052	-0.050	-0.045	-0.042	-0.038	-0.030	-0.025	-0.018	-0.009	-0.001	0.008	0.016	0.026	0.038	0.048	0.059	0.071	0.084	0.095	0.109	0.121	0.136	0.150	0.164	0.178	0.192	0.208	0.222	0.236	0.250	0.265	0.280	0.295	0.309	0.324	0.336	0.351	0.364	0.378	0.390	0.402	0.415	0.426	0.436	0.448	0.456	0.465	0.474	0.482	0.489	0.495	0.501	0.506	0.510	0.512	0.515	0.518	0.518	0.518	0.516	0.515	0.512	0.509	0.505	0.500	0.494	0.488	0.481	0.472	0.464	0.455	0.445	0.434	0.422	0.411	0.399	0.386	0.374	0.360	0.348	0.334	0.320	0.306	0.292	0.278	0.265	0.251	0.238	0.225	0.211	0.199	0.188	0.176	0.166	0.156	0.146	0.138	0.130	0.122	0.116	0.111	0.106	0.102	0.100	0.099	0.099	0.099	0.100	0.101	0.105	0.109	0.115	0.121	0.128	0.135	0.144	0.152	0.164	0.174	0.186	0.199	0.212	0.226	0.239	0.254	0.269	0.285	0.300	0.316	0.330	0.346	0.361	0.378	0.391	0.406	0.421	0.435	0.450	0.464	0.475	0.489	0.500	0.511	0.520	0.530	0.539	0.546	0.552	0.559	0.564	0.569	0.572	0.575	0.576	0.578	0.576	0.575	0.574	0.570	0.568	0.562	0.558	0.551	0.544	0.536	0.528	0.519	0.509	0.499	0.488	0.476	0.464	0.452	0.440	0.428	0.414	0.400	0.388	0.372	0.359	0.346	0.332	0.319	0.305	0.291	0.279	0.265	0.251	0.239	0.226	0.216	0.204	0.192	0.182	0.172	0.164	0.154	0.145	0.138	0.130	0.124	0.118	0.111	0.108	0.102	0.099	0.095	0.092	0.091	0.090	0.089	0.089	0.090	0.090	0.092	0.095	0.099	0.101	0.106	0.110	0.115	0.121	0.126	0.134	0.141	0.148	0.155	0.164	0.172	0.181	0.191	0.199	0.209	0.218	0.228	0.236	0.246	0.256	0.266	0.276	0.286	0.296	0.306	0.316	0.325	0.335	0.344	0.354	0.361	0.370	0.378	0.386	0.394	0.400	0.406	0.412	0.419	0.425	0.430	0.434	0.439	0.441	0.445	0.449	0.450	0.452	0.452	0.454	0.454	0.454	0.452	0.452	0.451	0.449	0.448	0.444	0.440	0.438	0.434	0.430	0.425	0.421	0.415	0.410	0.405	0.399	0.394	0.388	0.382	0.376	0.371	0.365	0.359	0.354	0.348	0.341	0.338	0.331	0.326	0.322	0.318	0.314	0.310	0.308	0.304	0.301	0.300	0.300	0.298	0.298	0.298	0.298	0.299	0.300	0.302	0.305	0.309	0.311	0.315	0.320	0.325	0.331	0.336	0.344	0.350	0.356	0.365	0.372	0.380	0.390	0.398	0.406	0.415	0.424	0.435	0.444	0.452	0.461	0.470	0.478	0.488	0.495	0.504	0.511	0.519	0.526	0.532	0.539	0.545	0.551	0.556	0.560	0.564	0.566	0.570	0.572	0.574	0.574	0.574	0.572	0.572	0.570	0.568	0.565	0.560	0.556	0.550	0.545	0.540	0.531	0.525	0.518	0.510	0.500	0.492	0.482	0.472	0.464	0.454	0.444	0.434	0.424	0.412	0.402	0.392	0.382	0.372	0.362	0.352	0.342	0.334	0.325	0.316	0.309	0.300	0.294	0.286	0.281	0.275	0.270	0.265	0.261	0.258	0.255	0.252	0.252	0.251	0.251	0.251	0.254	0.255	0.258	0.262	0.266	0.270	0.275	0.280	0.288	0.294	0.301	0.310	0.318	0.328	0.336	0.348	0.358	0.369	0.380	0.391	0.402	0.414	0.426	0.438	0.451	0.462	0.475	0.488	0.500	0.514	0.526	0.539	0.550	0.561	0.574	0.585	0.596	0.608	0.618	0.628	0.638	0.646	0.655	0.664	0.671	0.679	0.686	0.692	0.698	0.702	0.708	0.712	0.715	0.719	0.720	0.722	0.724	0.725	0.724	0.724	0.722	0.720	0.719	0.716	0.712	0.709	0.705	0.700	0.695	0.690	0.685	0.679	0.672	0.666	0.659	0.652	0.645	0.639	0.630	0.622	0.615	0.608	0.600	0.591	0.584	0.576	0.568	0.561	0.554	0.546	0.539	0.532	0.525	0.519	0.512	0.506	0.501	0.496	0.491	0.486	0.481	0.478	0.475	0.471	0.469	0.466	0.465	0.464	0.461	0.461	0.461	0.461	0.462	0.464	0.465	0.468	0.470	0.472	0.476	0.480	0.484	0.489	0.492	0.498	0.504	0.510	0.516	0.522	0.528	0.536	0.542	0.549	0.556	0.565	0.572	0.579	0.588	0.594	0.601	0.609	0.616	0.622	0.630	0.636	0.642	0.650	0.656	0.662	0.668	0.671	0.678	0.681	0.684	0.688	0.690	0.692	0.694	0.695	0.694	0.695	0.694	0.692	0.690	0.688	0.685	0.680	0.676	0.670	0.664	0.658	0.650	0.644	0.635	0.626	0.616	0.606	0.596	0.585	0.574	0.561	0.550	0.536	0.524	0.509	0.496	0.481	0.466	0.452	0.438	0.424	0.408	0.392	0.376	0.361	0.346	0.331	0.315	0.301	0.285	0.271	0.256	0.241	0.226	0.212	0.198	0.184	0.171	0.158	0.145	0.131	0.120	0.108	0.096	0.085	0.072	0.062	0.052	0.042	0.034	0.024	0.016	0.009	0.000	-0.008	-0.014	-0.021	-0.026	-0.034	-0.039	-0.044	-0.049	-0.052	-0.058	-0.060	-0.064	-0.066	-0.070	-0.072	-0.075	-0.078	-0.078	-0.080	-0.082	-0.084	-0.084	-0.085	-0.086	-0.088	-0.089	-0.089	-0.090	-0.090	-0.091	-0.091	-0.092	-0.094	-0.095	-0.096	-0.098	-0.099	-0.100	-0.101	-0.105	-0.106	-0.110	-0.112	-0.115	-0.119	-0.122	-0.126	-0.131	-0.136	-0.141	-0.146	-0.154	-0.159	-0.166	-0.172	-0.180	-0.188	-0.196	-0.205	-0.214	-0.222	-0.232	-0.242	-0.251	-0.262	-0.272	-0.284	-0.294	-0.305	-0.318	-0.328	-0.339	-0.350	-0.361	-0.374	-0.384	-0.395	-0.405	-0.416	-0.426	-0.436	-0.446	-0.455	-0.464	-0.471	-0.480	-0.486	-0.494	-0.499	-0.505	-0.510	-0.514	-0.518	-0.520	-0.524	-0.524	-0.525	-0.526	-0.525	-0.524	-0.521	-0.519	-0.515	-0.510	-0.505	-0.499	-0.492	-0.485	-0.478	-0.470	-0.460	-0.451	-0.441	-0.431	-0.420	-0.410	-0.399	-0.386	-0.374	-0.361	-0.350	-0.336	-0.325	-0.311	-0.300	-0.288	-0.275	-0.264	-0.251	-0.240	-0.230	-0.219	-0.209	-0.198	-0.189	-0.180	-0.171	-0.164	-0.156	-0.150	-0.145	-0.141	-0.136	-0.132	-0.130	-0.129	-0.128	-0.128	-0.128	-0.130	-0.132	-0.136	-0.140	-0.144	-0.150	-0.156	-0.164	-0.171	-0.179	-0.189	-0.199	-0.209	-0.221	-0.231	-0.244	-0.256	-0.271	-0.284	-0.299	-0.312	-0.329	-0.342	-0.359	-0.374	-0.390	-0.405	-0.421	-0.439	-0.455	-0.470	-0.486	-0.501	-0.518	-0.532	-0.549	-0.564	-0.578	-0.592	-0.608	-0.621	-0.635	-0.646	-0.660	-0.672	-0.682	-0.695	-0.705	-0.716	-0.725	-0.735	-0.744	-0.751	-0.759	-0.766	-0.772	-0.778	-0.784	-0.788	-0.792	-0.796	-0.800	-0.804	-0.806	-0.809	-0.810	-0.812	-0.814	-0.814	-0.815	-0.815	-0.815	-0.815	-0.814	-0.812	-0.812	-0.811	-0.811	-0.811	-0.810	-0.809	-0.808	-0.806	-0.808	-0.806	-0.806	-0.806	-0.805	-0.806	-0.806	-0.806	-0.808	-0.810	-0.811	-0.814	-0.815	-0.818	-0.820	-0.824	-0.828	-0.831	-0.836	-0.840	-0.845	-0.851	-0.858	-0.864	-0.870	-0.876	-0.882	-0.891	-0.898	-0.906	-0.915	-0.922	-0.931	-0.940	-0.949	-0.958	-0.966	-0.975	-0.985	-0.994	-1.001	-1.011	-1.019	-1.029	-1.036	-1.044	-1.052	-1.060	-1.068	-1.075	-1.081	-1.088	-1.092	-1.099	-1.104	-1.108	-1.111	-1.115	-1.118	-1.119	-1.120	-1.121	-1.122	-1.122	-1.120	-1.119	-1.116	-1.112	-1.109	-1.105	-1.099	-1.094	-1.088	-1.080	-1.074	-1.065	-1.056	-1.046	-1.036	-1.026	-1.016	-1.004	-0.992	-0.980	-0.968	-0.956	-0.942	-0.930	-0.916	-0.902	-0.890	-0.876	-0.862	-0.850	-0.836	-0.822	-0.810	-0.798	-0.785	-0.772	-0.761	-0.750	-0.739	-0.728	-0.719	-0.709	-0.700	-0.691	-0.684	-0.676	-0.671	-0.666	-0.660	-0.658	-0.654	-0.651	-0.649	-0.649	-0.649	-0.650	-0.651	-0.654	-0.658	-0.661	-0.668	-0.672	-0.680	-0.688	-0.695	-0.704	-0.714	-0.724	-0.734	-0.746	-0.758	-0.771	-0.784	-0.798	-0.812	-0.828	-0.841	-0.858	-0.874	-0.890	-0.905	-0.921	-0.939	-0.955	-0.972	-0.988	-1.005	-1.021	-1.036	-1.054	-1.069	-1.084	-1.099	-1.114	-1.129	-1.142	-1.156	-1.169	-1.181	-1.192	-1.204	-1.214	-1.224	-1.232	-1.240	-1.246	-1.252	-1.259	-1.262	-1.268	-1.271	-1.274	-1.276	-1.276	-1.276	-1.275	-1.274	-1.271	-1.268	-1.264	-1.260	-1.254	-1.249	-1.241	-1.234	-1.226	-1.216	-1.208	-1.199	-1.189	-1.179	-1.166	-1.156	-1.145	-1.132	-1.120	-1.109	-1.095	-1.084	-1.071	-1.059	-1.046	-1.035	-1.022	-1.011	-1.000	-0.989	-0.976	-0.965	-0.955	-0.945	-0.935	-0.925	-0.916	-0.906	-0.900	-0.891	-0.884	-0.878	-0.870	-0.866	-0.860	-0.855	-0.851	-0.848	-0.845	-0.842	-0.840	-0.839	-0.839	-0.839	-0.839	-0.839	-0.840	-0.842	-0.844	-0.848	-0.850	-0.855	-0.859	-0.862	-0.869	-0.874	-0.879	-0.885	-0.891	-0.898	-0.904	-0.911	-0.919	-0.926	-0.934	-0.944	-0.951	-0.960	-0.968	-0.976	-0.984	-0.992	-1.002	-1.011	-1.020	-1.028	-1.036	-1.046	-1.054	-1.062	-1.070	-1.078	-1.086	-1.094	-1.101	-1.108	-1.115	-1.122	-1.129	-1.135	-1.141	-1.146	-1.152	-1.156	-1.161	-1.165	-1.170	-1.174	-1.176	-1.179	-1.181	-1.182	-1.185	-1.186	-1.188	-1.188	-1.186	-1.188	-1.186	-1.185	-1.184	-1.182	-1.179	-1.176	-1.174	-1.171	-1.168	-1.164	-1.160	-1.156	-1.151	-1.146	-1.141	-1.136	-1.131	-1.125	-1.120	-1.114	-1.109	-1.102	-1.096	-1.090	-1.084	-1.078	-1.071	-1.065	-1.059	-1.052	-1.048	-1.041	-1.036	-1.031	-1.025	-1.020	-1.015	-1.010	-1.005	-1.000	-0.996	-0.991	-0.988	-0.985	-0.981	-0.978	-0.975	-0.972	-0.970	-0.968	-0.966	-0.964	-0.962	-0.961	-0.959	-0.959	-0.958	-0.959	-0.958	-0.958	-0.958	-0.959	-0.959	-0.960	-0.960	-0.961	-0.962	-0.962	-0.964	-0.966	-0.968	-0.968	-0.970	-0.970	-0.972	-0.974	-0.975	-0.976	-0.979	-0.979	-0.980	-0.981	-0.982	-0.984	-0.984	-0.986	-0.986	-0.986	-0.986	-0.986	-0.988	-0.988	-0.988	-0.988	-0.988	-0.986	-0.986	-0.985	-0.986	-0.985	-0.984	-0.982	-0.981	-0.980	-0.979	-0.979	-0.978	-0.976	-0.975	-0.974	-0.972	-0.970	-0.969	-0.969	-0.969	-0.968	-0.966	-0.965	-0.965	-0.964	-0.964	-0.964	-0.964	-0.964	-0.964	-0.964	-0.964	-0.964	-0.965	-0.965	-0.966	-0.968	-0.969	-0.970	-0.972	-0.974	-0.976	-0.978	-0.980	-0.984	-0.985	-0.988	-0.990	-0.994	-0.998	-0.999	-1.002	-1.005	-1.009	-1.011	-1.014	-1.018	-1.021	-1.024	-1.026	-1.029	-1.031	-1.034	-1.036	-1.038	-1.040	-1.041	-1.044	-1.044	-1.045	-1.045	-1.045	-1.044	-1.042	-1.042	-1.041	-1.039	-1.035	-1.032	-1.029	-1.025	-1.020	-1.015	-1.008	-1.001	-0.994	-0.986	-0.978	-0.969	-0.959	-0.948	-0.936	-0.925	-0.914	-0.900	-0.886	-0.871	-0.856	-0.840	-0.824	-0.808	-0.789	-0.771	-0.751	-0.734	-0.714	-0.694	-0.672	-0.652	-0.631	-0.610	-0.588	-0.566	-0.545	-0.522	-0.500	-0.478	-0.455	-0.432	-0.411	-0.390	-0.369	-0.348	-0.326	-0.306	-0.285	-0.266	-0.246	-0.229	-0.210	-0.192	-0.176	-0.160	-0.145	-0.130	-0.118	-0.104	-0.091	-0.080	-0.070	-0.060	-0.051	-0.044	-0.038	-0.031	-0.028	-0.022	-0.019	-0.018	-0.016	-0.016	-0.015	-0.018	-0.019	-0.022	-0.026	-0.031	-0.036	-0.042	-0.049	-0.056	-0.062	-0.072	-0.081	-0.091	-0.101	-0.110	-0.121	-0.132	-0.145	-0.158	-0.169	-0.180	-0.194	-0.206	-0.219	-0.232	-0.245	-0.259	-0.271	-0.284	-0.298	-0.310	-0.324	-0.336	-0.348	-0.360	-0.372	-0.384	-0.395	-0.406	-0.418	-0.426	-0.436	-0.446	-0.455	-0.464	-0.471	-0.480	-0.486	-0.494	-0.500	-0.506	-0.510	-0.515	-0.519	-0.521	-0.525	-0.526	-0.528	-0.529	-0.529	-0.528	-0.528	-0.525	-0.522	-0.520	-0.516	-0.512	-0.507	-0.502	-0.496	-0.489	-0.482	-0.475	-0.468	-0.459	-0.450	-0.440	-0.431	-0.420	-0.410	-0.398	-0.388	-0.375	-0.364	-0.351	-0.339	-0.326	-0.312	-0.301	-0.286	-0.274	-0.261	-0.248	-0.235	-0.222	-0.210	-0.198	-0.184	-0.172	-0.160	-0.150	-0.139	-0.128	-0.116	-0.106	-0.096	-0.086	-0.079	-0.069	-0.062	-0.054	-0.049	-0.041	-0.035	-0.030	-0.025	-0.022	-0.018	-0.015	-0.014	-0.011	-0.011	-0.010	-0.010	-0.010	-0.010	-0.012	-0.014	-0.016	-0.019	-0.021	-0.025	-0.029	-0.032	-0.036	-0.040	-0.044	-0.049	-0.052	-0.058	-0.061	-0.065	-0.070	-0.074	-0.079	-0.082	-0.086	-0.090	-0.092	-0.098	-0.099	-0.101	-0.104	-0.105	-0.106	-0.108	-0.108	-0.109	-0.109	-0.108	-0.106	-0.106	-0.104	-0.102	-0.099	-0.096	-0.094	-0.090	-0.086	-0.082	-0.079	-0.074	-0.070	-0.065	-0.061	-0.058	-0.052	-0.049	-0.044	-0.040	-0.036	-0.032	-0.029	-0.026	-0.022	-0.021	-0.018	-0.016	-0.015	-0.015	-0.015	-0.015	-0.018	-0.019	-0.021	-0.024	-0.028	-0.032	-0.038	-0.044	-0.050	-0.058	-0.066	-0.075	-0.084	-0.094	-0.105	-0.116	-0.129	-0.141	-0.155	-0.169	-0.184	-0.199	-0.215	-0.231	-0.248	-0.264	-0.281	-0.298	-0.316	-0.332	-0.351	-0.370	-0.389	-0.408	-0.426	-0.444	-0.461	-0.480	-0.498	-0.516	-0.534	-0.551	-0.568	-0.584	-0.599	-0.615	-0.630	-0.645	-0.659	-0.672	-0.684	-0.695	-0.708	-0.718	-0.726	-0.736	-0.744	-0.751	-0.758	-0.764	-0.769	-0.774	-0.778	-0.780	-0.782	-0.784	-0.782	-0.782	-0.781	-0.779	-0.776	-0.772	-0.768	-0.762	-0.756	-0.751	-0.742	-0.736	-0.728	-0.719	-0.710	-0.699	-0.689	-0.679	-0.668	-0.656	-0.645	-0.632	-0.621	-0.609	-0.596	-0.584	-0.571	-0.559	-0.546	-0.535	-0.521	-0.510	-0.498	-0.486	-0.476	-0.465	-0.454	-0.445	-0.434	-0.425	-0.416	-0.409	-0.401	-0.395	-0.390	-0.384	-0.381	-0.378	-0.375	-0.374	-0.372	-0.372	-0.375	-0.376	-0.380	-0.384	-0.389	-0.395	-0.401	-0.410	-0.419	-0.429	-0.440	-0.451	-0.465	-0.479	-0.494	-0.510	-0.528	-0.544	-0.562	-0.582	-0.602	-0.622	-0.644	-0.665	-0.689	-0.711	-0.736	-0.760	-0.784	-0.810	-0.834	-0.860	-0.885	-0.912	-0.938	-0.964	-0.990	-1.016	-1.041	-1.066	-1.091	-1.116	-1.140	-1.164	-1.188	-1.211	-1.234	-1.256	-1.276	-1.298	-1.316	-1.336	-1.354	-1.371	-1.388	-1.404	-1.418	-1.431	-1.445	-1.455	-1.468	-1.476	-1.486	-1.494	-1.501	-1.508	-1.512	-1.518	-1.521	-1.524	-1.526	-1.528	-1.528	-1.528	-1.526	-1.526	-1.524	-1.521	-1.518	-1.514	-1.510	-1.506	-1.502	-1.496	-1.491	-1.485	-1.480	-1.474	-1.469	-1.461	-1.455	-1.449	-1.444	-1.439	-1.432	-1.428	-1.422	-1.418	-1.412	-1.408	-1.404	-1.399	-1.395	-1.392	-1.390	-1.388	-1.386	-1.384	-1.382	-1.382	-1.382	-1.382	-1.382	-1.382	-1.385	-1.386	-1.388	-1.390	-1.394	-1.396	-1.400	-1.404	-1.408	-1.411	-1.418	-1.421	-1.428	-1.432	-1.439	-1.444	-1.450	-1.456	-1.464	-1.469	-1.475	-1.482	-1.489	-1.495	-1.502	-1.509	-1.515	-1.521	-1.528	-1.534	-1.540	-1.545	-1.551	-1.556	-1.561	-1.565	-1.570	-1.575	-1.579	-1.584	-1.586	-1.589	-1.591	-1.592	-1.595	-1.595	-1.598	-1.596	-1.596	-1.596	-1.594	-1.591	-1.589	-1.586	-1.584	-1.579	-1.574	-1.570	-1.562	-1.558	-1.551	-1.542	-1.534	-1.526	-1.516	-1.508	-1.498	-1.488	-1.478	-1.468	-1.455	-1.444	-1.431	-1.419	-1.406	-1.394	-1.381	-1.368	-1.354	-1.341	-1.328	-1.314	-1.301	-1.288	-1.275	-1.261	-1.249	-1.236	-1.224	-1.211	-1.200	-1.189	-1.178	-1.168	-1.156	-1.148	-1.139	-1.130	-1.121	-1.114	-1.106	-1.100	-1.096	-1.090	-1.086	-1.082	-1.080	-1.076	-1.075	-1.074	-1.074	-1.074	-1.074	-1.075	-1.078	-1.079	-1.082	-1.085	-1.089	-1.092	-1.096	-1.101	-1.106	-1.111	-1.116	-1.121	-1.125	-1.131	-1.138	-1.141	-1.146	-1.150	-1.155	-1.160	-1.164	-1.166	-1.170	-1.172	-1.174	-1.175	-1.176	-1.176	-1.176	-1.175	-1.174	-1.171	-1.169	-1.165	-1.159	-1.154	-1.148	-1.140	-1.131	-1.124	-1.114	-1.104	-1.091	-1.080	-1.068	-1.055	-1.040	-1.025	-1.010	-0.994	-0.978	-0.960	-0.942	-0.924	-0.906	-0.889	-0.869	-0.850	-0.830	-0.810	-0.790	-0.771	-0.750	-0.730	-0.710	-0.690	-0.669	-0.649	-0.630	-0.610	-0.590	-0.571	-0.552	-0.535	-0.516	-0.499	-0.482	-0.465	-0.449	-0.434	-0.419	-0.404	-0.390	-0.376	-0.362	-0.350	-0.338	-0.328	-0.316	-0.306	-0.296	-0.288	-0.279	-0.272	-0.264	-0.258	-0.251	-0.245	-0.240	-0.236	-0.231	-0.228	-0.224	-0.221	-0.218	-0.215	-0.212	-0.211	-0.209	-0.208	-0.205	-0.205	-0.204	-0.201	-0.201	-0.200	-0.198	-0.198	-0.195	-0.195	-0.192	-0.190	-0.189	-0.186	-0.184	-0.180	-0.176	-0.172	-0.169	-0.164	-0.159	-0.154	-0.149	-0.142	-0.136	-0.130	-0.122	-0.115	-0.106	-0.099	-0.089	-0.080	-0.070	-0.060	-0.049	-0.039	-0.028	-0.016	-0.004	0.008	0.020	0.032	0.045	0.056	0.069	0.082	0.095	0.108	0.120	0.132	0.145	0.156	0.169	0.180	0.191	0.201	0.211	0.221	0.231	0.240	0.249	0.255	0.262	0.270	0.275	0.279	0.284	0.288	0.290	0.291	0.292	0.292	0.292	0.290	0.288	0.285	0.280	0.275	0.269	0.262	0.255	0.246	0.238	0.226	0.216	0.204	0.191	0.179	0.165	0.150	0.136	0.120	0.104	0.088	0.070	0.054	0.035	0.016	-0.001	-0.020	-0.039	-0.059	-0.078	-0.096	-0.115	-0.135	-0.154	-0.172	-0.191	-0.209	-0.226	-0.244	-0.261	-0.279	-0.294	-0.309	-0.324	-0.338	-0.351	-0.364	-0.375	-0.386	-0.395	-0.404	-0.411	-0.420	-0.426	-0.431	-0.435	-0.438	-0.440	-0.441	-0.440	-0.439	-0.436	-0.432	-0.429	-0.422	-0.416	-0.409	-0.399	-0.390	-0.379	-0.368	-0.355	-0.341	-0.328	-0.311	-0.296	-0.280	-0.264	-0.245	-0.226	-0.209	-0.190	-0.171	-0.152	-0.132	-0.111	-0.092	-0.074	-0.052	-0.034	-0.015	0.005	0.022	0.041	0.060	0.076	0.094	0.109	0.125	0.140	0.154	0.166	0.179	0.190	0.200	0.210	0.219	0.225	0.232	0.238	0.242	0.245	0.248	0.249	0.249	0.248	0.245	0.241	0.239	0.232	0.226	0.220	0.211	0.202	0.194	0.182	0.171	0.159	0.148	0.135	0.120	0.108	0.092	0.078	0.062	0.048	0.032	0.016	0.001	-0.014	-0.029	-0.045	-0.060	-0.075	-0.090	-0.104	-0.116	-0.130	-0.142	-0.155	-0.165	-0.176	-0.185	-0.195	-0.202	-0.209	-0.216	-0.221	-0.225	-0.229	-0.231	-0.232	-0.232	-0.231	-0.229	-0.226	-0.221	-0.218	-0.210	-0.204	-0.196	-0.188	-0.176	-0.166	-0.154	-0.141	-0.128	-0.114	-0.099	-0.082	-0.066	-0.049	-0.031	-0.014	0.005	0.022	0.041	0.061	0.080	0.100	0.119	0.138	0.156	0.175	0.194	0.214	0.231	0.249	0.265	0.282	0.299	0.314	0.329	0.342	0.356	0.368	0.380	0.391	0.400	0.409	0.418	0.425	0.431	0.436	0.440	0.444	0.446	0.448	0.449	0.448	0.446	0.444	0.440	0.436	0.431	0.426	0.420	0.414	0.405	0.396	0.388	0.379	0.369	0.358	0.346	0.336	0.324	0.312	0.302	0.290	0.278	0.265	0.254	0.241	0.230	0.219	0.208	0.196	0.185	0.175	0.165	0.156	0.146	0.139	0.131	0.124	0.118	0.112	0.108	0.104	0.100	0.096	0.094	0.092	0.092	0.094	0.095	0.096	0.099	0.104	0.108	0.112	0.119	0.125	0.132	0.141	0.150	0.159	0.169	0.180	0.190	0.202	0.215	0.228	0.241	0.255	0.269	0.282	0.299	0.312	0.328	0.342	0.359	0.372	0.389	0.404	0.419	0.434	0.450	0.465	0.479	0.492	0.507	0.520	0.534	0.546	0.559	0.570	0.581	0.592	0.602	0.612	0.620	0.629	0.636	0.644	0.650	0.654	0.659	0.664	0.666	0.668	0.671	0.672	0.671	0.672	0.670	0.670	0.668	0.665	0.661	0.659	0.654	0.649	0.644	0.638	0.631	0.625	0.619	0.611	0.605	0.598	0.590	0.584	0.576	0.569	0.561	0.555	0.548	0.540	0.535	0.529	0.522	0.518	0.514	0.509	0.505	0.501	0.500	0.498	0.496	0.495	0.496	0.498	0.499	0.501	0.502	0.507	0.512	0.516	0.522	0.530	0.538	0.546	0.555	0.565	0.576	0.586	0.598	0.611	0.624	0.638	0.651	0.666	0.682	0.696	0.712	0.729	0.745	0.762	0.781	0.799	0.815	0.832	0.851	0.869	0.888	0.904	0.922	0.941	0.959	0.976	0.994	1.011	1.029	1.046	1.064	1.080	1.095	1.112	1.129	1.144	1.159	1.174	1.189	1.204	1.218	1.231	1.244	1.258	1.270	1.281	1.295	1.306	1.318	1.329	1.340	1.351	1.361	1.371	1.381	1.391	1.400	1.410	1.419	1.428	1.436	1.444	1.454	1.462	1.470	1.478	1.486	1.494	1.502	1.509	1.516	1.525	1.531	1.539	1.546	1.554	1.560	1.568	1.574	1.582	1.589	1.596	1.604	1.611	1.618	1.626	1.632	1.641	1.650	1.656	1.665	1.674	1.681	1.689	1.696	1.705	1.714	1.722	1.731	1.740	1.749	1.759	1.768	1.776	1.788	1.796	1.806	1.815	1.825	1.836	1.846	1.855	1.866	1.875	1.885	1.895	1.904	1.914	1.924	1.934	1.942	1.951	1.960	1.968	1.975	1.982	1.990	1.995	2.001	2.006	2.011	2.015	2.020	2.022	2.024	2.026	2.026	2.026	2.025	2.022	2.020	2.016	2.011	2.006	1.999	1.991	1.984	1.974	1.962	1.952	1.940	1.926	1.911	1.896	1.881	1.865	1.848	1.828	1.809	1.789	1.768	1.746	1.724	1.701	1.679	1.654	1.630	1.605	1.580	1.555	1.530	1.504	1.479	1.451	1.426	1.400	1.375	1.349	1.322	1.298	1.274	1.249	1.224	1.200	1.176	1.154	1.132	1.110	1.090	1.069	1.050	1.031	1.014	0.998	0.981	0.966	0.951	0.938	0.925	0.911	0.902	0.891	0.881	0.874	0.866	0.860	0.854	0.848	0.844	0.840	0.838	0.835	0.834	0.832	0.832	0.832	0.834	0.836	0.838	0.839	0.841	0.845	0.849	0.852	0.856	0.860	0.862	0.866	0.870	0.875	0.879	0.882	0.886	0.889	0.892	0.895	0.898	0.900	0.901	0.904	0.905	0.906	0.905	0.906	0.905	0.904	0.902	0.900	0.899	0.895	0.891	0.888	0.882	0.878	0.872	0.866	0.859	0.851	0.844	0.835	0.826	0.818	0.808	0.798	0.786	0.776	0.765	0.752	0.740	0.728	0.716	0.702	0.689	0.676	0.662	0.648	0.634	0.620	0.606	0.592	0.578	0.565	0.550	0.535	0.521	0.509	0.494	0.480	0.468	0.454	0.440	0.429	0.416	0.404	0.392	0.380	0.370	0.360	0.350	0.340	0.331	0.322	0.312	0.305	0.299	0.291	0.286	0.279	0.274	0.270	0.265	0.262	0.259	0.256	0.254	0.252	0.252	0.252	0.251	0.252	0.254	0.254	0.256	0.259	0.261	0.265	0.269	0.272	0.276	0.281	0.286	0.291	0.296	0.300	0.306	0.311	0.318	0.322	0.329	0.335	0.340	0.346	0.351	0.358	0.362	0.368	0.372	0.378	0.381	0.386	0.390	0.394	0.396	0.400	0.404	0.406	0.408	0.409	0.411	0.411	0.411	0.412	0.412	0.412	0.410	0.410	0.409	0.406	0.405	0.402	0.400	0.398	0.394	0.391	0.388	0.385	0.381	0.379	0.374	0.371	0.368	0.364	0.361	0.358	0.354	0.352	0.350	0.348	0.345	0.345	0.342	0.342	0.342	0.342	0.344	0.345	0.348	0.351	0.354	0.358	0.362	0.369	0.375	0.382	0.391	0.399	0.408	0.419	0.429	0.441	0.454	0.468	0.482	0.496	0.514	0.529	0.546	0.565	0.584	0.602	0.624	0.644	0.664	0.686	0.709	0.730	0.754	0.778	0.800	0.824	0.849	0.874	0.896	0.920	0.944	0.968	0.991	1.015	1.038	1.061	1.082	1.105	1.128	1.146	1.168	1.186	1.205	1.224	1.241	1.256	1.272	1.286	1.299	1.312	1.322	1.332	1.341	1.349	1.355	1.360	1.364	1.366	1.368	1.368	1.366	1.364	1.360	1.355	1.350	1.342	1.334	1.324	1.314	1.302	1.289	1.275	1.261	1.245	1.229	1.211	1.194	1.175	1.156	1.136	1.116	1.095	1.075	1.054	1.032	1.011	0.990	0.968	0.945	0.925	0.902	0.881	0.861	0.839	0.820	0.800	0.781	0.762	0.744	0.726	0.710	0.695	0.680	0.666	0.652	0.640	0.628	0.616	0.605	0.596	0.589	0.581	0.575	0.570	0.565	0.561	0.559	0.558	0.556	0.556	0.555	0.556	0.560	0.562	0.565	0.569	0.575	0.579	0.585	0.591	0.599	0.605	0.612	0.620	0.628	0.635	0.642	0.651	0.659	0.668	0.675	0.684	0.690	0.699	0.708	0.714	0.721	0.728	0.734	0.740	0.745	0.751	0.756	0.760	0.764	0.768	0.769	0.771	0.774	0.774	0.775	0.775	0.774	0.774	0.772	0.769	0.766	0.762	0.759	0.755	0.749	0.744	0.739	0.731	0.724	0.718	0.710	0.701	0.692	0.684	0.675	0.666	0.656	0.646	0.636	0.626	0.616	0.606	0.595	0.585	0.575	0.565	0.555	0.546	0.535	0.526	0.518	0.509	0.501	0.492	0.486	0.479	0.472	0.466	0.461	0.458	0.454	0.450	0.448	0.446	0.442	0.444	0.442	0.444	0.446	0.449	0.451	0.455	0.459	0.465	0.471	0.479	0.486	0.494	0.502	0.512	0.522	0.534	0.545	0.556	0.568	0.580	0.594	0.606	0.620	0.634	0.646	0.660	0.674	0.688	0.701	0.714	0.729	0.741	0.752	0.766	0.778	0.789	0.799	0.810	0.820	0.829	0.838	0.845	0.851	0.859	0.864	0.869	0.872	0.874	0.878	0.879	0.878	0.878	0.876	0.874	0.870	0.868	0.861	0.856	0.849	0.842	0.834	0.826	0.816	0.806	0.796	0.786	0.775	0.762	0.750	0.738	0.725	0.711	0.698	0.684	0.670	0.656	0.642	0.628	0.615	0.600	0.588	0.572	0.559	0.545	0.532	0.520	0.507	0.495	0.484	0.471	0.460	0.450	0.440	0.430	0.421	0.411	0.404	0.396	0.389	0.381	0.376	0.370	0.364	0.359	0.356	0.351	0.349	0.345	0.344	0.342	0.341	0.340	0.341	0.341	0.342	0.345	0.345	0.348	0.351	0.355	0.358	0.362	0.368	0.372	0.378	0.384	0.390	0.398	0.404	0.411	0.419	0.426	0.434	0.441	0.450	0.459	0.468	0.476	0.485	0.494	0.502	0.512	0.521	0.530	0.539	0.548	0.556	0.565	0.574	0.580	0.589	0.595	0.601	0.609	0.612	0.619	0.624	0.628	0.631	0.635	0.636	0.638	0.639	0.640	0.639	0.636	0.635	0.631	0.628	0.624	0.618	0.611	0.604	0.596	0.586	0.578	0.566	0.555	0.542	0.530	0.516	0.502	0.486	0.471	0.455	0.438	0.420	0.402	0.384	0.366	0.348	0.328	0.309	0.288	0.269	0.249	0.229	0.209	0.190	0.170	0.151	0.132	0.114	0.096	0.079	0.060	0.042	0.026	0.011	-0.005	-0.020	-0.035	-0.049	-0.061	-0.074	-0.085	-0.098	-0.108	-0.118	-0.126	-0.135	-0.142	-0.150	-0.158	-0.164	-0.170	-0.175	-0.180	-0.185	-0.189	-0.192	-0.195	-0.199	-0.202	-0.206	-0.209	-0.212	-0.215	-0.219	-0.221	-0.225	-0.229	-0.232	-0.238	-0.241	-0.245	-0.251	-0.258	-0.262	-0.269	-0.278	-0.284	-0.291	-0.301	-0.310	-0.320	-0.331	-0.341	-0.354	-0.368	-0.380	-0.394	-0.409	-0.424	-0.439	-0.455	-0.474	-0.490	-0.507	-0.526	-0.545	-0.564	-0.584	-0.604	-0.624	-0.644	-0.665	-0.686	-0.706	-0.729	-0.749	-0.770	-0.792	-0.812	-0.834	-0.855	-0.875	-0.895	-0.916	-0.936	-0.955	-0.974	-0.994	-1.011	-1.029	-1.046	-1.061	-1.078	-1.092	-1.106	-1.120	-1.132	-1.144	-1.156	-1.166	-1.176	-1.184	-1.191	-1.198	-1.205	-1.210	-1.214	-1.218	-1.219	-1.221	-1.221	-1.222	-1.220	-1.219	-1.216	-1.212	-1.208	-1.202	-1.196	-1.190	-1.184	-1.175	-1.166	-1.158	-1.149	-1.138	-1.126	-1.116	-1.105	-1.094	-1.080	-1.068	-1.056	-1.044	-1.031	-1.018	-1.005	-0.991	-0.979	-0.968	-0.955	-0.942	-0.930	-0.919	-0.906	-0.895	-0.884	-0.872	-0.862	-0.852	-0.845	-0.835	-0.828	-0.819	-0.811	-0.805	-0.800	-0.794	-0.790	-0.786	-0.782	-0.779	-0.776	-0.775	-0.774	-0.774	-0.774	-0.775	-0.776	-0.779	-0.781	-0.785	-0.788	-0.792	-0.796	-0.802	-0.808	-0.814	-0.819	-0.826	-0.832	-0.841	-0.849	-0.858	-0.865	-0.872	-0.881	-0.890	-0.899	-0.909	-0.918	-0.926	-0.936	-0.944	-0.952	-0.961	-0.971	-0.980	-0.989	-0.996	-1.004	-1.012	-1.020	-1.028	-1.034	-1.041	-1.048	-1.054	-1.060	-1.066	-1.071	-1.078	-1.081	-1.088	-1.091	-1.095	-1.099	-1.102	-1.106	-1.109	-1.112	-1.114	-1.116	-1.120	-1.121	-1.122	-1.125	-1.128	-1.129	-1.130	-1.132	-1.134	-1.135	-1.138	-1.138	-1.140	-1.142	-1.145	-1.146	-1.149	-1.152	-1.154	-1.156	-1.160	-1.164	-1.168	-1.171	-1.175	-1.180	-1.184	-1.190	-1.194	-1.200	-1.205	-1.211	-1.219	-1.225	-1.231	-1.238	-1.245	-1.252	-1.260	-1.269	-1.276	-1.285	-1.292	-1.301	-1.309	-1.318	-1.326	-1.334	-1.342	-1.351	-1.359	-1.368	-1.375	-1.384	-1.391	-1.398	-1.405	-1.411	-1.419	-1.425	-1.431	-1.436	-1.441	-1.446	-1.450	-1.454	-1.458	-1.460	-1.464	-1.465	-1.466	-1.468	-1.468	-1.469	-1.468	-1.465	-1.464	-1.461	-1.459	-1.455	-1.450	-1.446	-1.440	-1.434	-1.429	-1.421	-1.414	-1.405	-1.398	-1.388	-1.379	-1.369	-1.359	-1.348	-1.336	-1.324	-1.312	-1.299	-1.286	-1.274	-1.260	-1.248	-1.232	-1.219	-1.204	-1.189	-1.174	-1.160	-1.145	-1.129	-1.114	-1.099	-1.084	-1.069	-1.052	-1.039	-1.022	-1.009	-0.994	-0.980	-0.966	-0.951	-0.939	-0.926	-0.914	-0.900	-0.889	-0.879	-0.868	-0.856	-0.846	-0.838	-0.829	-0.820	-0.812	-0.805	-0.799	-0.792	-0.788	-0.782	-0.779	-0.774	-0.771	-0.769	-0.768	-0.766	-0.766	-0.765	-0.766	-0.768	-0.769	-0.771	-0.774	-0.778	-0.781	-0.785	-0.789	-0.794	-0.799	-0.805	-0.810	-0.816	-0.822	-0.829	-0.835	-0.841	-0.849	-0.855	-0.864	-0.870	-0.876	-0.884	-0.890	-0.896	-0.902	-0.910	-0.915	-0.920	-0.926	-0.931	-0.935	-0.940	-0.944	-0.948	-0.949	-0.951	-0.954	-0.955	-0.954	-0.955	-0.954	-0.952	-0.949	-0.948	-0.944	-0.940	-0.935	-0.929	-0.922	-0.916	-0.908	-0.899	-0.890	-0.881	-0.870	-0.859	-0.846	-0.834	-0.820	-0.806	-0.792	-0.776	-0.760	-0.744	-0.728	-0.710	-0.692	-0.675	-0.656	-0.636	-0.618	-0.599	-0.579	-0.559	-0.540	-0.520	-0.501	-0.481	-0.461	-0.441	-0.422	-0.402	-0.384	-0.365	-0.346	-0.328	-0.309	-0.292	-0.275	-0.259	-0.242	-0.228	-0.211	-0.198	-0.184	-0.170	-0.158	-0.146	-0.135	-0.125	-0.115	-0.106	-0.099	-0.091	-0.084	-0.078	-0.072	-0.068	-0.064	-0.061	-0.059	-0.056	-0.055	-0.055	-0.055	-0.056	-0.058	-0.059	-0.061	-0.065	-0.068	-0.071	-0.075	-0.080	-0.084	-0.089	-0.095	-0.099	-0.105	-0.110	-0.116	-0.122	-0.128	-0.134	-0.140	-0.145	-0.150	-0.155	-0.160	-0.165	-0.169	-0.172	-0.176	-0.179	-0.181	-0.184	-0.185	-0.186	-0.188	-0.188	-0.188	-0.186	-0.185	-0.184	-0.180	-0.178	-0.172	-0.169	-0.162	-0.158	-0.151	-0.144	-0.136	-0.129	-0.120	-0.111	-0.101	-0.091	-0.081	-0.071	-0.059	-0.048	-0.036	-0.024	-0.011	0.001	0.012	0.025	0.038	0.050	0.064	0.076	0.089	0.100	0.112	0.125	0.138	0.149	0.161	0.172	0.181	0.192	0.202	0.211	0.220	0.229	0.236	0.244	0.251	0.256	0.262	0.268	0.271	0.276	0.279	0.281	0.284	0.284	0.285	0.284	0.284	0.282	0.280	0.279	0.276	0.272	0.269	0.265	0.261	0.256	0.250	0.244	0.239	0.232	0.226	0.220	0.214	0.206	0.200	0.194	0.188	0.181	0.175	0.169	0.162	0.158	0.152	0.149	0.142	0.139	0.135	0.134	0.130	0.129	0.128	0.126	0.128	0.128	0.130	0.132	0.135	0.139	0.142	0.149	0.154	0.161	0.169	0.176	0.185	0.196	0.206	0.218	0.230	0.242	0.255	0.269	0.284	0.299	0.314	0.330	0.346	0.362	0.380	0.398	0.416	0.432	0.451	0.470	0.489	0.506	0.525	0.542	0.561	0.580	0.598	0.614	0.632	0.649	0.665	0.681	0.698	0.712	0.729	0.741	0.756	0.769	0.781	0.794	0.805	0.815	0.825	0.834	0.842	0.850	0.858	0.865	0.869	0.874	0.879	0.882	0.885	0.888	0.890	0.890	0.891	0.891	0.891	0.890	0.889	0.886	0.884	0.881	0.878	0.875	0.871	0.866	0.864	0.859	0.854	0.849	0.845	0.840	0.835	0.830	0.825	0.820	0.815	0.810	0.806	0.800	0.796	0.791	0.789	0.784	0.780	0.776	0.772	0.769	0.766	0.762	0.760	0.758	0.756	0.754	0.751	0.750	0.748	0.745	0.744	0.742	0.741	0.741	0.739	0.739	0.738	0.738	0.735	0.735	0.734	0.734	0.731	0.731	0.729	0.729	0.726	0.726	0.724	0.721	0.719	0.716	0.714	0.711	0.709	0.704	0.700	0.696	0.691	0.688	0.681	0.676	0.669	0.664	0.658	0.650	0.642	0.635	0.628	0.619	0.610	0.600	0.590	0.580	0.570	0.559	0.548	0.536	0.524	0.511	0.499	0.486	0.474	0.459	0.446	0.432	0.418	0.404	0.389	0.374	0.359	0.342	0.328	0.311	0.295	0.279	0.262	0.246	0.230	0.214	0.198	0.180	0.162	0.146	0.130	0.112	0.096	0.080	0.062	0.046	0.030	0.014	-0.002	-0.020	-0.036	-0.052	-0.068	-0.084	-0.099	-0.115	-0.130	-0.144	-0.159	-0.172	-0.188	-0.201	-0.215	-0.229	-0.241	-0.254	-0.266	-0.279	-0.290	-0.302	-0.312	-0.324	-0.334	-0.344	-0.352	-0.362	-0.371	-0.380	-0.389	-0.396	-0.404	-0.411	-0.418	-0.425	-0.431	-0.438	-0.442	-0.448	-0.452	-0.458	-0.462	-0.468	-0.471	-0.474	-0.478	-0.481	-0.485	-0.489	-0.491	-0.495	-0.498	-0.500	-0.502	-0.505	-0.507	-0.510	-0.511	-0.514	-0.516	-0.518	-0.521	-0.522	-0.525	-0.526	-0.528	-0.531	-0.532	-0.535	-0.536	-0.539	-0.541	-0.544	-0.546	-0.548	-0.550	-0.551	-0.555	-0.556	-0.559	-0.561	-0.564	-0.566	-0.568	-0.570	-0.571	-0.574	-0.576	-0.579	-0.580	-0.581	-0.584	-0.586	-0.588	-0.589	-0.590	-0.592	-0.594	-0.596	-0.598	-0.599	-0.599	-0.601	-0.601	-0.602	-0.602	-0.604	-0.605	-0.605	-0.605	-0.606	-0.606	-0.606	-0.605	-0.605	-0.605	-0.605	-0.604	-0.602	-0.601	-0.601	-0.599	-0.598	-0.595	-0.595	-0.594	-0.591	-0.589	-0.586	-0.584	-0.582	-0.579	-0.576	-0.574	-0.571	-0.568	-0.565	-0.562	-0.559	-0.555	-0.551	-0.548	-0.545	-0.541	-0.536	-0.532	-0.529	-0.525	-0.521	-0.518	-0.514	-0.511	-0.507	-0.504	-0.501	-0.498	-0.494	-0.491	-0.488	-0.485	-0.482	-0.481	-0.479	-0.476	-0.475	-0.475	-0.474	-0.474	-0.474	-0.474	-0.475	-0.476	-0.478	-0.480	-0.482	-0.485	-0.489	-0.492	-0.498	-0.502	-0.509	-0.515	-0.521	-0.529	-0.536	-0.545	-0.554	-0.562	-0.574	-0.582	-0.594	-0.605	-0.618	-0.629	-0.641	-0.655	-0.668	-0.681	-0.696	-0.710	-0.724	-0.739	-0.754	-0.768	-0.784	-0.798	-0.812	-0.829	-0.842	-0.858	-0.871	-0.886	-0.899	-0.912	-0.926	-0.939	-0.951	-0.962	-0.975	-0.986	-0.996	-1.006	-1.015	-1.024	-1.031	-1.038	-1.044	-1.050	-1.055	-1.060	-1.064	-1.066	-1.069	-1.070	-1.070	-1.070	-1.070	-1.068	-1.065	-1.062	-1.059	-1.055	-1.050	-1.045	-1.039	-1.031	-1.025	-1.018	-1.010	-1.001	-0.992	-0.984	-0.975	-0.965	-0.956	-0.948	-0.939	-0.929	-0.920	-0.911	-0.902	-0.892	-0.885	-0.876	-0.869	-0.861	-0.852	-0.846	-0.840	-0.834	-0.829	-0.822	-0.818	-0.814	-0.810	-0.808	-0.804	-0.802	-0.801	-0.801	-0.801	-0.801	-0.802	-0.805	-0.808	-0.811	-0.815	-0.819	-0.822	-0.829	-0.834	-0.840	-0.848	-0.854	-0.861	-0.870	-0.878	-0.888	-0.896	-0.906	-0.915	-0.925	-0.935	-0.944	-0.954	-0.965	-0.975	-0.985	-0.995	-1.005	-1.015	-1.025	-1.034	-1.042	-1.051	-1.060	-1.069	-1.076	-1.082	-1.091	-1.098	-1.102	-1.108	-1.112	-1.116	-1.119	-1.122	-1.125	-1.125	-1.125	-1.126	-1.124	-1.122	-1.120	-1.118	-1.112	-1.108	-1.101	-1.095	-1.088	-1.079	-1.070	-1.060	-1.049	-1.038	-1.025	-1.011	-0.996	-0.982	-0.966	-0.950	-0.934	-0.916	-0.898	-0.879	-0.860	-0.840	-0.819	-0.798	-0.776	-0.756	-0.734	-0.711	-0.689	-0.668	-0.645	-0.622	-0.600	-0.578	-0.555	-0.534	-0.511	-0.489	-0.468	-0.445	-0.425	-0.404	-0.384	-0.365	-0.345	-0.326	-0.309	-0.290	-0.274	-0.258	-0.242	-0.228	-0.214	-0.200	-0.188	-0.176	-0.165	-0.155	-0.145	-0.135	-0.128	-0.121	-0.114	-0.110	-0.104	-0.100	-0.096	-0.094	-0.091	-0.091	-0.089	-0.090	-0.090	-0.091	-0.092	-0.094	-0.096	-0.099	-0.102	-0.106	-0.110	-0.115	-0.120	-0.125	-0.130	-0.134	-0.140	-0.145	-0.150	-0.155	-0.160	-0.166	-0.171	-0.176	-0.181	-0.188	-0.190	-0.195	-0.199	-0.204	-0.208	-0.211	-0.215	-0.218	-0.221	-0.222	-0.225	-0.228	-0.230	-0.230	-0.231	-0.232	-0.234	-0.234	-0.234	-0.235	-0.234	-0.234	-0.234	-0.234	-0.231	-0.230	-0.231	-0.229	-0.228	-0.228	-0.226	-0.225	-0.224	-0.222	-0.221	-0.220	-0.220	-0.219	-0.219	-0.218	-0.218	-0.218	-0.218	-0.218	-0.218	-0.218	-0.218	-0.219	-0.220	-0.220	-0.221	-0.222	-0.224	-0.226	-0.226	-0.230	-0.231	-0.232	-0.235	-0.238	-0.240	-0.242	-0.245	-0.248	-0.250	-0.254	-0.258	-0.260	-0.262	-0.266	-0.270	-0.272	-0.278	-0.280	-0.284	-0.288	-0.291	-0.295	-0.299	-0.302	-0.306	-0.309	-0.314	-0.318	-0.321	-0.325	-0.330	-0.334	-0.338	-0.341	-0.346	-0.350	-0.354	-0.359	-0.364	-0.368	-0.372	-0.376	-0.380	-0.384	-0.389	-0.392	-0.398	-0.401	-0.405	-0.409	-0.411	-0.415	-0.418	-0.420	-0.424	-0.426	-0.429	-0.431	-0.432	-0.435	-0.435	-0.436	-0.438	-0.438	-0.439	-0.438	-0.436	-0.436	-0.435	-0.432	-0.431	-0.428	-0.425	-0.422	-0.419	-0.415	-0.411	-0.406	-0.402	-0.398	-0.392	-0.386	-0.382	-0.376	-0.371	-0.365	-0.360	-0.355	-0.350	-0.345	-0.339	-0.334	-0.330	-0.326	-0.321	-0.318	-0.315	-0.311	-0.309	-0.308	-0.305	-0.306	-0.305	-0.306	-0.306	-0.309	-0.312	-0.315	-0.321	-0.325	-0.331	-0.339	-0.346	-0.355	-0.365	-0.375	-0.388	-0.399	-0.411	-0.425	-0.440	-0.456	-0.471	-0.489	-0.506	-0.524	-0.544	-0.562	-0.582	-0.604	-0.624	-0.645	-0.668	-0.689	-0.712	-0.734	-0.756	-0.779	-0.800	-0.824	-0.846	-0.868	-0.889	-0.911	-0.932	-0.952	-0.974	-0.994	-1.012	-1.031	-1.049	-1.066	-1.082	-1.098	-1.114	-1.126	-1.140	-1.152	-1.164	-1.174	-1.184	-1.192	-1.200	-1.206	-1.212	-1.218	-1.220	-1.222	-1.224	-1.225	-1.224	-1.224	-1.221	-1.219	-1.215	-1.211	-1.205	-1.200	-1.192	-1.185	-1.176	-1.169	-1.159	-1.149	-1.140	-1.130	-1.118	-1.108	-1.096	-1.085	-1.074	-1.062	-1.050	-1.039	-1.026	-1.015	-1.002	-0.991	-0.980	-0.969	-0.959	-0.948	-0.939	-0.929	-0.921	-0.912	-0.905	-0.898	-0.891	-0.885	-0.880	-0.875	-0.871	-0.869	-0.866	-0.865	-0.864	-0.864	-0.865	-0.866	-0.870	-0.874	-0.878	-0.882	-0.890	-0.896	-0.902	-0.911	-0.921	-0.931	-0.941	-0.954	-0.965	-0.979	-0.991	-1.006	-1.020	-1.035	-1.050	-1.066	-1.082	-1.100	-1.118	-1.134	-1.151	-1.170	-1.188	-1.205	-1.222	-1.241	-1.258	-1.276	-1.292	-1.311	-1.328	-1.344	-1.360	-1.375	-1.391	-1.405	-1.419	-1.432	-1.445	-1.459	-1.470	-1.481	-1.491	-1.500	-1.510	-1.516	-1.524	-1.530	-1.535	-1.540	-1.544	-1.546	-1.549	-1.550	-1.550	-1.550	-1.549	-1.548	-1.545	-1.542	-1.540	-1.536	-1.531	-1.526	-1.521	-1.515	-1.509	-1.504	-1.498	-1.490	-1.484	-1.478	-1.470	-1.464	-1.455	-1.449	-1.442	-1.436	-1.430	-1.425	-1.419	-1.414	-1.410	-1.406	-1.402	-1.399	-1.396	-1.394	-1.392	-1.391	-1.392	-1.392	-1.394	-1.396	-1.400	-1.402	-1.408	-1.412	-1.418	-1.422	-1.430	-1.438	-1.445	-1.454	-1.464	-1.474	-1.484	-1.495	-1.506	-1.518	-1.529	-1.541	-1.554	-1.568	-1.580	-1.594	-1.606	-1.619	-1.632	-1.646	-1.659	-1.672	-1.685	-1.698	-1.710	-1.721	-1.734	-1.745	-1.755	-1.766	-1.775	-1.785	-1.792	-1.801	-1.808	-1.815	-1.821	-1.825	-1.830	-1.834	-1.835	-1.838	-1.840	-1.840	-1.840	-1.839	-1.836	-1.835	-1.831	-1.826	-1.821	-1.816	-1.809	-1.801	-1.792	-1.785	-1.775	-1.765	-1.754	-1.742	-1.731	-1.719	-1.705	-1.692	-1.679	-1.665	-1.649	-1.634	-1.619	-1.602	-1.588	-1.571	-1.555	-1.538	-1.521	-1.506	-1.489	-1.472	-1.455	-1.440	-1.422	-1.406	-1.390	-1.374	-1.358	-1.341	-1.326	-1.311	-1.296	-1.281	-1.268	-1.254	-1.240	-1.226	-1.214	-1.201	-1.189	-1.178	-1.166	-1.156	-1.146	-1.136	-1.128	-1.119	-1.110	-1.102	-1.094	-1.088	-1.081	-1.076	-1.070	-1.065	-1.061	-1.056	-1.052	-1.049	-1.046	-1.044	-1.041	-1.039	-1.038	-1.036	-1.036	-1.035	-1.035	-1.035	-1.035	-1.035	-1.036	-1.036	-1.038	-1.038	-1.040	-1.040	-1.041	-1.042	-1.044	-1.045	-1.046	-1.046	-1.046	-1.049	-1.048	-1.048	-1.049	-1.048	-1.048	-1.048	-1.048	-1.045	-1.045	-1.044	-1.041	-1.039	-1.038	-1.034	-1.032	-1.029	-1.026	-1.022	-1.019	-1.014	-1.010	-1.006	-1.001	-0.996	-0.992	-0.986	-0.982	-0.978	-0.971	-0.965	-0.960	-0.955	-0.949	-0.945	-0.939	-0.935	-0.930	-0.925	-0.920	-0.916	-0.911	-0.908	-0.904	-0.900	-0.896	-0.892	-0.891	-0.888	-0.885	-0.885	-0.884	-0.882	-0.882	-0.881	-0.881	-0.882	-0.884	-0.885	-0.886	-0.889	-0.891	-0.894	-0.898	-0.900	-0.904	-0.909	-0.914	-0.918	-0.924	-0.929	-0.935	-0.941	-0.946	-0.954	-0.960	-0.966	-0.974	-0.980	-0.988	-0.994	-1.001	-1.008	-1.015	-1.022	-1.029	-1.035	-1.042	-1.049	-1.054	-1.061	-1.066	-1.072	-1.078	-1.082	-1.088	-1.091	-1.096	-1.100	-1.104	-1.108	-1.109	-1.111	-1.114	-1.114	-1.116	-1.116	-1.115	-1.115	-1.115	-1.114	-1.112	-1.110	-1.106	-1.104	-1.100	-1.098	-1.092	-1.088	-1.082	-1.078	-1.071	-1.066	-1.061	-1.054	-1.048	-1.041	-1.034	-1.028	-1.020	-1.012	-1.006	-0.998	-0.990	-0.982	-0.975	-0.968	-0.961	-0.954	-0.948	-0.941	-0.934	-0.928	-0.922	-0.918	-0.911	-0.906	-0.902	-0.898	-0.894	-0.890	-0.886	-0.884	-0.880	-0.879	-0.878	-0.876	-0.876	-0.875	-0.875	-0.876	-0.878	-0.878	-0.880	-0.882	-0.886	-0.889	-0.891	-0.895	-0.900	-0.905	-0.909	-0.914	-0.919	-0.925	-0.932	-0.938	-0.944	-0.951	-0.958	-0.965	-0.971	-0.979	-0.986	-0.994	-1.000	-1.009	-1.016	-1.022	-1.030	-1.038	-1.045	-1.050	-1.058	-1.064	-1.071	-1.076	-1.082	-1.086	-1.092	-1.096	-1.102	-1.106	-1.109	-1.112	-1.115	-1.118	-1.120	-1.120	-1.121	-1.121	-1.120	-1.120	-1.119	-1.116	-1.115	-1.112	-1.108	-1.104	-1.098	-1.092	-1.086	-1.080	-1.074	-1.066	-1.058	-1.049	-1.039	-1.030	-1.019	-1.009	-0.998	-0.988	-0.976	-0.964	-0.952	-0.940	-0.928	-0.915	-0.901	-0.889	-0.876	-0.865	-0.852	-0.840	-0.829	-0.818	-0.806	-0.796	-0.785	-0.776	-0.766	-0.759	-0.750	-0.742	-0.736	-0.731	-0.728	-0.722	-0.720	-0.718	-0.718	-0.716	-0.719	-0.720	-0.722	-0.728	-0.731	-0.739	-0.745	-0.754	-0.762	-0.774	-0.785	-0.798	-0.810	-0.825	-0.840	-0.856	-0.872	-0.891	-0.910	-0.929	-0.950	-0.969	-0.990	-1.012	-1.034	-1.058	-1.079	-1.102	-1.126	-1.150	-1.174	-1.196	-1.219	-1.242	-1.266	-1.289	-1.311	-1.334	-1.355	-1.376	-1.398	-1.418	-1.436	-1.455	-1.474	-1.491	-1.508	-1.522	-1.536	-1.551	-1.562	-1.575	-1.585	-1.595	-1.604	-1.611	-1.618	-1.624	-1.628	-1.630	-1.634	-1.634	-1.634	-1.634	-1.631	-1.628	-1.624	-1.620	-1.614	-1.608	-1.600	-1.592	-1.584	-1.575	-1.565	-1.554	-1.542	-1.531	-1.519	-1.506	-1.494	-1.481	-1.468	-1.454	-1.441	-1.429	-1.415	-1.402	-1.389	-1.378	-1.364	-1.352	-1.341	-1.330	-1.320	-1.309	-1.300	-1.292	-1.284	-1.276	-1.270	-1.265	-1.261	-1.258	-1.254	-1.252	-1.252	-1.252	-1.254	-1.256	-1.259	-1.264	-1.270	-1.275	-1.284	-1.292	-1.302	-1.312	-1.324	-1.336	-1.349	-1.364	-1.378	-1.394	-1.410	-1.426	-1.445	-1.462	-1.481	-1.501	-1.520	-1.540	-1.560	-1.581	-1.601	-1.622	-1.642	-1.664	-1.684	-1.704	-1.724	-1.744	-1.762	-1.780	-1.799	-1.816	-1.832	-1.849	-1.862	-1.878	-1.890	-1.902	-1.914	-1.924	-1.932	-1.940	-1.946	-1.951	-1.956	-1.959	-1.960	-1.960	-1.960	-1.958	-1.954	-1.949	-1.942	-1.936	-1.928	-1.918	-1.906	-1.895	-1.881	-1.868	-1.851	-1.836	-1.819	-1.801	-1.782	-1.762	-1.742	-1.720	-1.700	-1.678	-1.654	-1.631	-1.608	-1.584	-1.561	-1.538	-1.512	-1.489	-1.464	-1.440	-1.416	-1.392	-1.369	-1.345	-1.321	-1.299	-1.276	-1.254	-1.232	-1.211	-1.190	-1.170	-1.152	-1.134	-1.115	-1.099	-1.081	-1.065	-1.050	-1.036	-1.022	-1.010	-0.998	-0.986	-0.976	-0.966	-0.958	-0.950	-0.942	-0.938	-0.930	-0.926	-0.921	-0.919	-0.915	-0.914	-0.912	-0.912	-0.912	-0.912	-0.915	-0.916	-0.919	-0.921	-0.925	-0.929	-0.934	-0.939	-0.944	-0.950	-0.956	-0.961	-0.969	-0.975	-0.984	-0.990	-0.998	-1.005	-1.011	-1.019	-1.028	-1.035	-1.041	-1.049	-1.056	-1.061	-1.069	-1.075	-1.081	-1.088	-1.094	-1.099	-1.104	-1.108	-1.112	-1.116	-1.120	-1.124	-1.126	-1.129	-1.131	-1.132	-1.134	-1.135	-1.136	-1.135	-1.136	-1.136	-1.135	-1.134	-1.134	-1.132	-1.131	-1.131	-1.129	-1.128	-1.125	-1.125	-1.124	-1.122	-1.121	-1.121	-1.121	-1.120	-1.120	-1.121	-1.121	-1.122	-1.124	-1.125	-1.128	-1.130	-1.134	-1.138	-1.141	-1.146	-1.152	-1.158	-1.165	-1.171	-1.180	-1.188	-1.198	-1.205	-1.215	-1.228	-1.238	-1.250	-1.261	-1.274	-1.286	-1.300	-1.314	-1.329	-1.342	-1.358	-1.372	-1.388	-1.402	-1.419	-1.434	-1.450	-1.466	-1.481	-1.498	-1.512	-1.530	-1.545	-1.560	-1.575	-1.590	-1.605	-1.619	-1.634	-1.648	-1.660	-1.674	-1.686	-1.698	-1.710	-1.721	-1.732	-1.742	-1.751	-1.761	-1.770	-1.778	-1.785	-1.791	-1.799	-1.805	-1.810	-1.815	-1.819	-1.824	-1.826	-1.829	-1.831	-1.832	-1.835	-1.835	-1.835	-1.835	-1.834	-1.832	-1.831	-1.829	-1.826	-1.824	-1.819	-1.815	-1.811	-1.805	-1.800	-1.795	-1.788	-1.782	-1.775	-1.766	-1.760	-1.752	-1.744	-1.736	-1.728	-1.719	-1.709	-1.700	-1.690	-1.681	-1.670	-1.660	-1.649	-1.639	-1.629	-1.619	-1.606	-1.596	-1.585	-1.574	-1.562	-1.552	-1.541	-1.530	-1.519	-1.508	-1.498	-1.486	-1.476	-1.465	-1.455	-1.445	-1.435	-1.426	-1.415	-1.406	-1.398	-1.389	-1.380	-1.371	-1.364	-1.355	-1.348	-1.340	-1.332	-1.328	-1.320	-1.315	-1.309	-1.304	-1.299	-1.295	-1.289	-1.285	-1.281	-1.278	-1.276	-1.272	-1.270	-1.268	-1.266	-1.264	-1.262	-1.260	-1.260	-1.259	-1.258	-1.258	-1.256	-1.256	-1.255	-1.255	-1.254	-1.254	-1.252	-1.252	-1.251	-1.251	-1.250	-1.249	-1.248	-1.248	-1.245	-1.244	-1.241	-1.239	-1.238	-1.235	-1.231	-1.228	-1.224	-1.220	-1.216	-1.211	-1.206	-1.200	-1.195	-1.189	-1.182	-1.175	-1.168	-1.160	-1.152	-1.144	-1.136	-1.128	-1.119	-1.109	-1.100	-1.090	-1.081	-1.070	-1.060	-1.049	-1.039	-1.028	-1.016	-1.006	-0.995	-0.984	-0.972	-0.962	-0.952	-0.940	-0.930	-0.920	-0.910	-0.900	-0.890	-0.881	-0.871	-0.862	-0.854	-0.846	-0.839	-0.831	-0.825	-0.819	-0.814	-0.808	-0.802	-0.799	-0.795	-0.791	-0.790	-0.788	-0.786	-0.786	-0.785	-0.786	-0.788	-0.788	-0.791	-0.794	-0.796	-0.800	-0.805	-0.809	-0.814	-0.820	-0.826	-0.832	-0.840	-0.846	-0.854	-0.861	-0.870	-0.878	-0.886	-0.895	-0.904	-0.914	-0.921	-0.930	-0.939	-0.948	-0.955	-0.964	-0.971	-0.978	-0.985	-0.991	-0.999	-1.005	-1.011	-1.016	-1.020	-1.024	-1.026	-1.029	-1.031	-1.032	-1.032	-1.032	-1.032	-1.031	-1.029	-1.025	-1.021	-1.016	-1.011	-1.005	-0.999	-0.991	-0.982	-0.974	-0.965	-0.956	-0.945	-0.934	-0.924	-0.912	-0.901	-0.889	-0.876	-0.864	-0.851	-0.838	-0.825	-0.812	-0.800	-0.788	-0.775	-0.761	-0.750	-0.739	-0.728	-0.716	-0.706	-0.696	-0.688	-0.679	-0.671	-0.662	-0.656	-0.651	-0.646	-0.642	-0.639	-0.636	-0.635	-0.634	-0.634	-0.635	-0.636	-0.638	-0.641	-0.645	-0.649	-0.655	-0.660	-0.668	-0.674	-0.681	-0.691	-0.699	-0.708	-0.718	-0.728	-0.738	-0.748	-0.758	-0.769	-0.780	-0.790	-0.801	-0.811	-0.821	-0.831	-0.841	-0.850	-0.859	-0.868	-0.876	-0.882	-0.890	-0.896	-0.902	-0.906	-0.910	-0.914	-0.916	-0.918	-0.919	-0.919	-0.918	-0.916	-0.914	-0.910	-0.905	-0.900	-0.894	-0.888	-0.880	-0.871	-0.861	-0.852	-0.841	-0.830	-0.816	-0.804	-0.791	-0.776	-0.762	-0.748	-0.732	-0.718	-0.701	-0.686	-0.669	-0.652	-0.636	-0.619	-0.602	-0.586	-0.570	-0.555	-0.539	-0.524	-0.509	-0.495	-0.480	-0.466	-0.454	-0.441	-0.430	-0.419	-0.408	-0.399	-0.390	-0.382	-0.376	-0.371	-0.366	-0.361	-0.359	-0.359	-0.358	-0.359	-0.361	-0.365	-0.369	-0.374	-0.381	-0.388	-0.398	-0.408	-0.419	-0.431	-0.445	-0.460	-0.476	-0.492	-0.511	-0.530	-0.550	-0.571	-0.594	-0.616	-0.640	-0.664	-0.690	-0.716	-0.744	-0.770	-0.798	-0.826	-0.854	-0.884	-0.912	-0.942	-0.971	-1.002	-1.032	-1.062	-1.091	-1.121	-1.150	-1.180	-1.209	-1.236	-1.265	-1.292	-1.319	-1.346	-1.372	-1.398	-1.421	-1.444	-1.468	-1.490	-1.510	-1.530	-1.550	-1.569	-1.585	-1.601	-1.618	-1.631	-1.645	-1.658	-1.669	-1.680	-1.689	-1.696	-1.705	-1.711	-1.718	-1.722	-1.726	-1.730	-1.732	-1.735	-1.736	-1.736	-1.736	-1.735	-1.734	-1.732	-1.730	-1.729	-1.725	-1.722	-1.720	-1.715	-1.711	-1.708	-1.704	-1.700	-1.695	-1.691	-1.686	-1.682	-1.679	-1.675	-1.671	-1.666	-1.662	-1.660	-1.656	-1.654	-1.651	-1.649	-1.648	-1.645	-1.644	-1.642	-1.641	-1.640	-1.640	-1.641	-1.641	-1.641	-1.642	-1.644	-1.645	-1.648	-1.649	-1.651	-1.654	-1.656	-1.660	-1.662	-1.666	-1.671	-1.674	-1.679	-1.682	-1.688	-1.691	-1.696	-1.701	-1.706	-1.711	-1.716	-1.721	-1.726	-1.731	-1.735	-1.741	-1.745	-1.751	-1.755	-1.760	-1.764	-1.769	-1.774	-1.776	-1.780	-1.784	-1.788	-1.789	-1.792	-1.794	-1.798	-1.799	-1.800	-1.801	-1.802	-1.801	-1.801	-1.800	-1.799	-1.796	-1.795	-1.792	-1.788	-1.784	-1.779	-1.774	-1.769	-1.762	-1.755	-1.746	-1.739	-1.730	-1.720	-1.710	-1.699	-1.686	-1.674	-1.661	-1.649	-1.634	-1.619	-1.604	-1.588	-1.571	-1.555	-1.536	-1.519	-1.500	-1.481	-1.462	-1.442	-1.421	-1.401	-1.380	-1.359	-1.336	-1.316	-1.294	-1.271	-1.250	-1.228	-1.205	-1.184	-1.161	-1.138	-1.116	-1.094	-1.071	-1.051	-1.029	-1.008	-0.986	-0.965	-0.945	-0.925	-0.905	-0.885	-0.866	-0.848	-0.829	-0.811	-0.794	-0.776	-0.759	-0.744	-0.728	-0.711	-0.698	-0.681	-0.668	-0.655	-0.640	-0.628	-0.616	-0.602	-0.591	-0.580	-0.569	-0.558	-0.546	-0.535	-0.525	-0.514	-0.505	-0.495	-0.484	-0.475	-0.465	-0.455	-0.445	-0.436	-0.425	-0.415	-0.406	-0.396	-0.388	-0.378	-0.368	-0.358	-0.348	-0.338	-0.328	-0.318	-0.308	-0.298	-0.286	-0.276	-0.265	-0.254	-0.245	-0.234	-0.224	-0.212	-0.204	-0.192	-0.182	-0.172	-0.164	-0.152	-0.144	-0.134	-0.125	-0.116	-0.109	-0.101	-0.094	-0.086	-0.080	-0.074	-0.068	-0.062	-0.058	-0.052	-0.049	-0.045	-0.042	-0.041	-0.039	-0.038	-0.038	-0.038	-0.038	-0.040	-0.041	-0.044	-0.046	-0.050	-0.054	-0.059	-0.064	-0.069	-0.075	-0.081	-0.088	-0.095	-0.104	-0.110	-0.120	-0.129	-0.136	-0.146	-0.156	-0.165	-0.175	-0.186	-0.196	-0.205	-0.216	-0.228	-0.236	-0.248	-0.259	-0.269	-0.279	-0.289	-0.300	-0.309	-0.319	-0.330	-0.339	-0.349	-0.358	-0.368	-0.375	-0.384	-0.391	-0.401	-0.409	-0.416	-0.422	-0.429	-0.435	-0.441	-0.448	-0.452	-0.458	-0.461	-0.465	-0.470	-0.474	-0.478	-0.480	-0.482	-0.484	-0.486	-0.488	-0.489	-0.489	-0.490	-0.490	-0.489	-0.489	-0.489	-0.486	-0.485	-0.484	-0.481	-0.479	-0.478	-0.474	-0.472	-0.469	-0.466	-0.464	-0.460	-0.456	-0.452	-0.450	-0.448	-0.445	-0.441	-0.438	-0.435	-0.432	-0.431	-0.428	-0.426	-0.425	-0.424	-0.421	-0.421	-0.421	-0.421	-0.421	-0.422	-0.424	-0.426	-0.428	-0.431	-0.434	-0.439	-0.442	-0.449	-0.454	-0.460	-0.468	-0.475	-0.482	-0.492	-0.501	-0.511	-0.522	-0.532	-0.544	-0.558	-0.569	-0.582	-0.596	-0.610	-0.625	-0.640	-0.656	-0.671	-0.688	-0.704	-0.720	-0.738	-0.755	-0.772	-0.790	-0.809	-0.825	-0.844	-0.861	-0.880	-0.898	-0.915	-0.934	-0.950	-0.969	-0.986	-1.002	-1.020	-1.035	-1.052	-1.068	-1.084	-1.098	-1.112	-1.128	-1.141	-1.154	-1.168	-1.180	-1.191	-1.204	-1.215	-1.225	-1.235	-1.245	-1.254	-1.262	-1.270	-1.279	-1.286	-1.292	-1.300	-1.306	-1.312	-1.318	-1.322	-1.329	-1.332	-1.338	-1.341	-1.346	-1.350	-1.354	-1.358	-1.361	-1.365	-1.369	-1.372	-1.376	-1.381	-1.385	-1.389	-1.394	-1.399	-1.404	-1.409	-1.415	-1.420	-1.428	-1.434	-1.441	-1.448	-1.456	-1.464	-1.472	-1.482	-1.492	-1.502	-1.514	-1.525	-1.536	-1.550	-1.561	-1.575	-1.590	-1.604	-1.618	-1.634	-1.649	-1.665	-1.681	-1.698	-1.715	-1.732	-1.750	-1.769	-1.786	-1.805	-1.824	-1.844	-1.862	-1.881	-1.900	-1.919	-1.938	-1.956	-1.975	-1.994	-2.011	-2.030	-2.049	-2.066	-2.084	-2.101	-2.116	-2.134	-2.149	-2.164	-2.178	-2.192	-2.205	-2.218	-2.229	-2.240	-2.251	-2.260	-2.269	-2.278	-2.284	-2.290	-2.296	-2.300	-2.305	-2.308	-2.311	-2.312	-2.314	-2.312	-2.311	-2.309	-2.308	-2.302	-2.300	-2.294	-2.289	-2.281	-2.276	-2.268	-2.259	-2.250	-2.241	-2.231	-2.221	-2.211	-2.200	-2.188	-2.176	-2.164	-2.151	-2.140	-2.128	-2.115	-2.102	-2.090	-2.079	-2.066	-2.054	-2.042	-2.031	-2.020	-2.009	-1.998	-1.988	-1.978	-1.968	-1.959	-1.950	-1.942	-1.936	-1.929	-1.922	-1.916	-1.911	-1.908	-1.904	-1.900	-1.898	-1.896	-1.895	-1.894	-1.894	-1.895	-1.898	-1.899	-1.901	-1.905	-1.909	-1.914	-1.919	-1.924	-1.930	-1.935	-1.942	-1.950	-1.958	-1.965	-1.972	-1.981	-1.990	-1.998	-2.006	-2.015	-2.024	-2.033	-2.041	-2.049	-2.058	-2.065	-2.075	-2.082	-2.088	-2.095	-2.101	-2.109	-2.112	-2.119	-2.122	-2.128	-2.130	-2.132	-2.134	-2.135	-2.135	-2.134	-2.132	-2.130	-2.128	-2.125	-2.120	-2.115	-2.109	-2.101	-2.094	-2.085	-2.075	-2.064	-2.054	-2.040	-2.027	-2.014	-1.999	-1.984	-1.968	-1.951	-1.934	-1.916	-1.896	-1.876	-1.858	-1.838	-1.815	-1.794	-1.771	-1.749	-1.726	-1.702	-1.680	-1.656	-1.632	-1.609	-1.584	-1.559	-1.535	-1.510	-1.485	-1.460	-1.436	-1.410	-1.388	-1.362	-1.339	-1.315	-1.291	-1.268	-1.245	-1.221	-1.200	-1.178	-1.156	-1.135	-1.114	-1.094	-1.074	-1.055	-1.036	-1.018	-1.000	-0.984	-0.966	-0.951	-0.935	-0.921	-0.906	-0.892	-0.880	-0.866	-0.854	-0.842	-0.832	-0.821	-0.811	-0.802	-0.794	-0.784	-0.776	-0.769	-0.761	-0.754	-0.749	-0.741	-0.736	-0.730	-0.725	-0.720	-0.714	-0.709	-0.704	-0.699	-0.695	-0.690	-0.685	-0.679	-0.675	-0.669	-0.662	-0.658	-0.650	-0.645	-0.636	-0.629	-0.622	-0.614	-0.605	-0.596	-0.586	-0.576	-0.566	-0.555	-0.542	-0.531	-0.519	-0.505	-0.491	-0.478	-0.462	-0.446	-0.432	-0.416	-0.399	-0.381	-0.366	-0.349	-0.330	-0.312	-0.294	-0.274	-0.255	-0.236	-0.219	-0.200	-0.181	-0.162	-0.144	-0.125	-0.108	-0.090	-0.072	-0.055	-0.038	-0.022	-0.006	0.009	0.024	0.038	0.050	0.062	0.075	0.086	0.096	0.106	0.114	0.122	0.130	0.135	0.141	0.145	0.148	0.151	0.154	0.154	0.155	0.154	0.152	0.150	0.146	0.142	0.138	0.132	0.126	0.120	0.112	0.104	0.096	0.086	0.078	0.068	0.056	0.046	0.035	0.024	0.012	0.000	-0.012	-0.024	-0.036	-0.049	-0.061	-0.074	-0.086	-0.099	-0.111	-0.122	-0.135	-0.146	-0.159	-0.170	-0.180	-0.191	-0.201	-0.211	-0.221	-0.230	-0.240	-0.248	-0.255	-0.264	-0.271	-0.278	-0.285	-0.290	-0.296	-0.301	-0.306	-0.310	-0.315	-0.318	-0.321	-0.324	-0.326	-0.328	-0.330	-0.330	-0.331	-0.331	-0.332	-0.331	-0.331	-0.330	-0.330	-0.329	-0.328	-0.325	-0.325	-0.324	-0.321	-0.320	-0.320	-0.318	-0.316	-0.315	-0.314	-0.312	-0.311	-0.311	-0.309	-0.309	-0.310	-0.309	-0.310	-0.311	-0.311	-0.312	-0.315	-0.318	-0.320	-0.324	-0.326	-0.330	-0.336	-0.340	-0.346	-0.351	-0.359	-0.365	-0.371	-0.380	-0.389	-0.398	-0.408	-0.416	-0.428	-0.439	-0.450	-0.461	-0.474	-0.486	-0.499	-0.512	-0.526	-0.540	-0.554	-0.569	-0.584	-0.599	-0.615	-0.631	-0.645	-0.661	-0.678	-0.694	-0.711	-0.726	-0.742	-0.759	-0.775	-0.791	-0.806	-0.822	-0.838	-0.854	-0.869	-0.882	-0.899	-0.912	-0.926	-0.939	-0.952	-0.965	-0.979	-0.991	-1.002	-1.015	-1.025	-1.036	-1.045	-1.055	-1.062	-1.072	-1.080	-1.088	-1.094	-1.100	-1.106	-1.111	-1.118	-1.121	-1.124	-1.128	-1.131	-1.134	-1.136	-1.138	-1.139	-1.139	-1.139	-1.140	-1.140	-1.140	-1.139	-1.138	-1.136	-1.135	-1.134	-1.132	-1.130	-1.128	-1.126	-1.124	-1.121	-1.121	-1.119	-1.116	-1.115	-1.112	-1.111	-1.110	-1.110	-1.109	-1.109	-1.109	-1.109	-1.110	-1.110	-1.112	-1.114	-1.118	-1.120	-1.124	-1.126	-1.132	-1.136	-1.141	-1.148	-1.154	-1.162	-1.169	-1.178	-1.186	-1.195	-1.205	-1.216	-1.226	-1.238	-1.249	-1.262	-1.275	-1.288	-1.300	-1.314	-1.329	-1.342	-1.358	-1.371	-1.386	-1.401	-1.416	-1.431	-1.448	-1.462	-1.478	-1.492	-1.508	-1.522	-1.536	-1.551	-1.565	-1.579	-1.591	-1.604	-1.615	-1.628	-1.638	-1.648	-1.659	-1.666	-1.675	-1.684	-1.690	-1.696	-1.701	-1.706	-1.710	-1.714	-1.715	-1.716	-1.718	-1.718	-1.716	-1.714	-1.711	-1.708	-1.702	-1.698	-1.692	-1.685	-1.678	-1.670	-1.661	-1.651	-1.641	-1.631	-1.620	-1.609	-1.598	-1.584	-1.572	-1.559	-1.544	-1.531	-1.518	-1.502	-1.488	-1.474	-1.459	-1.444	-1.428	-1.412	-1.398	-1.381	-1.368	-1.351	-1.336	-1.322	-1.308	-1.294	-1.279	-1.265	-1.251	-1.238	-1.224	-1.212	-1.199	-1.188	-1.174	-1.162	-1.152	-1.140	-1.130	-1.119	-1.109	-1.099	-1.090	-1.080	-1.072	-1.062	-1.054	-1.046	-1.039	-1.030	-1.024	-1.016	-1.010	-1.004	-0.996	-0.990	-0.984	-0.978	-0.972	-0.966	-0.961	-0.956	-0.951	-0.945	-0.941	-0.936	-0.931	-0.926	-0.921	-0.918	-0.912	-0.909	-0.904	-0.900	-0.895	-0.891	-0.886	-0.882	-0.879	-0.875	-0.871	-0.868	-0.862	-0.860	-0.856	-0.854	-0.849	-0.846	-0.842	-0.840	-0.836	-0.834	-0.831	-0.829	-0.826	-0.824	-0.821	-0.819	-0.818	-0.816	-0.815	-0.812	-0.811	-0.809	-0.809	-0.808	-0.808	-0.808	-0.806	-0.808	-0.806	-0.806	-0.808	-0.808	-0.808	-0.809	-0.810	-0.810	-0.812	-0.812	-0.814	-0.816	-0.818	-0.819	-0.820	-0.821	-0.824	-0.825	-0.826	-0.828	-0.829	-0.830	-0.830	-0.831	-0.834	-0.834	-0.835	-0.836	-0.838	-0.836	-0.838	-0.838	-0.838	-0.838	-0.836	-0.835	-0.835	-0.834	-0.831	-0.830	-0.828	-0.824	-0.821	-0.819	-0.815	-0.810	-0.806	-0.801	-0.796	-0.790	-0.785	-0.778	-0.771	-0.764	-0.756	-0.749	-0.740	-0.731	-0.721	-0.711	-0.702	-0.691	-0.679	-0.668	-0.656	-0.642	-0.630	-0.616	-0.601	-0.588	-0.572	-0.556	-0.541	-0.525	-0.509	-0.492	-0.475	-0.458	-0.439	-0.422	-0.404	-0.385	-0.366	-0.346	-0.328	-0.308	-0.288	-0.269	-0.249	-0.229	-0.209	-0.189	-0.169	-0.149	-0.130	-0.110	-0.091	-0.071	-0.052	-0.035	-0.016	0.000	0.018	0.034	0.050	0.065	0.081	0.095	0.109	0.122	0.135	0.146	0.159	0.169	0.179	0.188	0.196	0.202	0.209	0.215	0.220	0.224	0.228	0.229	0.230	0.231	0.231	0.230	0.228	0.225	0.222	0.219	0.212	0.208	0.200	0.194	0.186	0.178	0.170	0.160	0.149	0.140	0.129	0.116	0.105	0.092	0.080	0.068	0.054	0.040	0.026	0.014	0.000	-0.015	-0.029	-0.042	-0.058	-0.071	-0.084	-0.099	-0.112	-0.126	-0.140	-0.154	-0.165	-0.179	-0.191	-0.202	-0.214	-0.226	-0.236	-0.246	-0.255	-0.265	-0.274	-0.282	-0.291	-0.298	-0.306	-0.312	-0.316	-0.322	-0.326	-0.330	-0.334	-0.335	-0.338	-0.339	-0.340	-0.340	-0.339	-0.338	-0.335	-0.332	-0.330	-0.325	-0.321	-0.316	-0.310	-0.304	-0.298	-0.290	-0.281	-0.274	-0.265	-0.256	-0.246	-0.236	-0.226	-0.216	-0.205	-0.194	-0.182	-0.170	-0.159	-0.148	-0.136	-0.124	-0.112	-0.101	-0.090	-0.079	-0.068	-0.058	-0.046	-0.038	-0.028	-0.018	-0.010	-0.002	0.005	0.011	0.016	0.022	0.026	0.029	0.031	0.034	0.034	0.034	0.034	0.031	0.029	0.024	0.020	0.015	0.008	0.000	-0.009	-0.018	-0.028	-0.039	-0.051	-0.064	-0.078	-0.091	-0.106	-0.122	-0.138	-0.154	-0.171	-0.188	-0.205	-0.222	-0.241	-0.259	-0.276	-0.294	-0.312	-0.329	-0.346	-0.364	-0.380	-0.396	-0.411	-0.426	-0.439	-0.452	-0.465	-0.478	-0.489	-0.499	-0.506	-0.515	-0.522	-0.528	-0.531	-0.535	-0.538	-0.539	-0.540	-0.539	-0.536	-0.532	-0.529	-0.524	-0.518	-0.509	-0.501	-0.491	-0.481	-0.470	-0.459	-0.445	-0.432	-0.419	-0.404	-0.389	-0.374	-0.358	-0.342	-0.328	-0.311	-0.295	-0.279	-0.262	-0.246	-0.231	-0.215	-0.201	-0.186	-0.172	-0.159	-0.145	-0.132	-0.121	-0.110	-0.100	-0.090	-0.081	-0.074	-0.065	-0.059	-0.054	-0.049	-0.045	-0.042	-0.040	-0.039	-0.038	-0.039	-0.040	-0.042	-0.045	-0.049	-0.052	-0.059	-0.064	-0.070	-0.076	-0.084	-0.092	-0.100	-0.109	-0.119	-0.128	-0.138	-0.146	-0.156	-0.166	-0.178	-0.188	-0.199	-0.209	-0.219	-0.229	-0.239	-0.246	-0.256	-0.265	-0.272	-0.281	-0.289	-0.296	-0.302	-0.309	-0.315	-0.319	-0.324	-0.328	-0.330	-0.332	-0.335	-0.335	-0.336	-0.336	-0.335	-0.334	-0.331	-0.329	-0.325	-0.321	-0.316	-0.311	-0.306	-0.299	-0.291	-0.284	-0.275	-0.268	-0.258	-0.248	-0.238	-0.228	-0.216	-0.205	-0.194	-0.182	-0.171	-0.158	-0.145	-0.134	-0.121	-0.108	-0.095	-0.082	-0.071	-0.059	-0.045	-0.032	-0.020	-0.009	0.002	0.015	0.026	0.038	0.048	0.059	0.068	0.079	0.088	0.096	0.104	0.112	0.120	0.126	0.134	0.139	0.144	0.149	0.154	0.158	0.161	0.165	0.168	0.169	0.171	0.171	0.172	0.172	0.171	0.171	0.169	0.168	0.166	0.162	0.161	0.158	0.155	0.150	0.148	0.142	0.138	0.134	0.129	0.124	0.119	0.114	0.109	0.104	0.099	0.094	0.090	0.085	0.080	0.075	0.070	0.068	0.062	0.059	0.056	0.054	0.051	0.049	0.049	0.048	0.046	0.046	0.046	0.048	0.048	0.049	0.052	0.055	0.059	0.061	0.065	0.070	0.076	0.081	0.088	0.092	0.100	0.108	0.115	0.122	0.131	0.139	0.149	0.156	0.166	0.174	0.184	0.192	0.202	0.211	0.220	0.230	0.239	0.248	0.256	0.262	0.271	0.279	0.285	0.292	0.299	0.305	0.311	0.315	0.320	0.324	0.328	0.331	0.332	0.335	0.336	0.336	0.336	0.336	0.335	0.334	0.331	0.329	0.325	0.321	0.316	0.312	0.308	0.302	0.296	0.289	0.284	0.276	0.270	0.264	0.256	0.249	0.241	0.234	0.226	100.000	5.000	2.000	1.000	5.000	0.000	0.000	0.000	0.000	0.000	0.000	0.000	0.000	0.000	0.000	0.000	0.000	0.000	-0.569	-0.580	-0.590	-0.602	-0.614	-0.626	-0.638	-0.650	-0.662	-0.674	-0.688	-0.701	-0.714	-0.728	-0.741	-0.755	-0.769	-0.784	-0.798	-0.811	-0.825	-0.839	-0.854	-0.869	-0.882	-0.898	-0.912	-0.926	-0.940	-0.956	-0.970	-0.985	-0.999	-1.012	-1.028	-1.040	-1.054	-1.066	-1.081	-1.094	-1.106	-1.119	-1.130	-1.142	-1.154	-1.164	-1.175	-1.186	-1.195	-1.204	-1.212	-1.221	-1.229	-1.236	-1.242	-1.250	-1.255	-1.260	-1.265	-1.270	-1.272	-1.278	-1.280	-1.281	-1.284	-1.285	-1.288	-1.289	-1.289	-1.289	-1.289	-1.288	-1.288	-1.286	-1.286	-1.285	-1.282	-1.281	-1.281	-1.279	-1.276	-1.276	-1.274	-1.274	-1.271	-1.270	-1.270	-1.269	-1.269	-1.269	-1.270	-1.270	-1.271	-1.271	-1.272	-1.275	-1.278	-1.280	-1.282	-1.286	-1.290	-1.294	-1.299	-1.304	-1.309	-1.314	-1.320	-1.325	-1.332	-1.339	-1.346	-1.352	-1.360	-1.366	-1.374	-1.382	-1.390	-1.399	-1.406	-1.414	-1.421	-1.430	-1.436	-1.445	-1.452	-1.460	-1.466	-1.474	-1.480	-1.486	-1.492	-1.499	-1.504	-1.509	-1.514	-1.518	-1.522	-1.526	-1.530	-1.532	-1.534	-1.536	-1.539	-1.541	-1.541	-1.542	-1.542	-1.542	-1.542	-1.541	-1.540	-1.539	-1.536	-1.534	-1.531	-1.529	-1.525	-1.522	-1.519	-1.514	-1.510	-1.505	-1.501	-1.495	-1.490	-1.486	-1.480	-1.475	-1.469	-1.464	-1.458	-1.451	-1.445	-1.439	-1.434	-1.428	-1.420	-1.415	-1.408	-1.401	-1.395	-1.389	-1.382	-1.376	-1.369	-1.364	-1.356	-1.350	-1.344	-1.338	-1.331	-1.325	-1.319	-1.311	-1.305	-1.299	-1.294	-1.286	-1.280	-1.275	-1.270	-1.262	-1.258	-1.252	-1.246	-1.241	-1.236	-1.231	-1.226	-1.221	-1.216	-1.212	-1.208	-1.202	-1.200	-1.195	-1.190	-1.188	-1.184	-1.181	-1.179	-1.176	-1.175	-1.172	-1.171	-1.170	-1.169	-1.168	-1.166	-1.166	-1.168	-1.169	-1.169	-1.170	-1.171	-1.174	-1.176	-1.179	-1.181	-1.186	-1.190	-1.194	-1.200	-1.205	-1.209	-1.215	-1.222	-1.229	-1.235	-1.244	-1.251	-1.259	-1.268	-1.278	-1.286	-1.296	-1.306	-1.316	-1.326	-1.338	-1.349	-1.360	-1.370	-1.382	-1.395	-1.406	-1.419	-1.431	-1.444	-1.455	-1.468	-1.480	-1.492	-1.505	-1.516	-1.529	-1.541	-1.554	-1.565	-1.576	-1.588	-1.599	-1.610	-1.621	-1.630	-1.641	-1.650	-1.660	-1.669	-1.678	-1.684	-1.691	-1.699	-1.705	-1.710	-1.715	-1.720	-1.724	-1.728	-1.730	-1.732	-1.734	-1.735	-1.735	-1.734	-1.732	-1.730	-1.726	-1.724	-1.719	-1.714	-1.706	-1.700	-1.692	-1.684	-1.675	-1.665	-1.654	-1.641	-1.629	-1.615	-1.601	-1.586	-1.571	-1.555	-1.539	-1.521	-1.502	-1.484	-1.465	-1.446	-1.425	-1.404	-1.382	-1.360	-1.338	-1.315	-1.291	-1.269	-1.245	-1.221	-1.198	-1.172	-1.149	-1.125	-1.099	-1.075	-1.050	-1.025	-1.001	-0.978	-0.954	-0.931	-0.908	-0.885	-0.861	-0.839	-0.818	-0.796	-0.775	-0.755	-0.735	-0.716	-0.698	-0.678	-0.660	-0.644	-0.628	-0.611	-0.596	-0.582	-0.568	-0.555	-0.542	-0.530	-0.519	-0.507	-0.498	-0.488	-0.479	-0.469	-0.461	-0.452	-0.446	-0.439	-0.432	-0.426	-0.421	-0.416	-0.410	-0.405	-0.400	-0.395	-0.391	-0.386	-0.382	-0.379	-0.374	-0.370	-0.366	-0.361	-0.356	-0.351	-0.348	-0.342	-0.339	-0.332	-0.328	-0.321	-0.315	-0.309	-0.302	-0.295	-0.288	-0.281	-0.272	-0.265	-0.255	-0.245	-0.236	-0.226	-0.216	-0.205	-0.195	-0.182	-0.170	-0.158	-0.145	-0.132	-0.120	-0.106	-0.092	-0.078	-0.062	-0.049	-0.032	-0.018	-0.001	0.015	0.031	0.048	0.064	0.081	0.098	0.114	0.132	0.149	0.168	0.184	0.202	0.219	0.238	0.256	0.272	0.291	0.308	0.326	0.342	0.360	0.378	0.394	0.410	0.426	0.442	0.459	0.474	0.489	0.502	0.519	0.532	0.545	0.559	0.570	0.582	0.594	0.605	0.615	0.625	0.632	0.641	0.649	0.655	0.661	0.666	0.670	0.675	0.676	0.679	0.680	0.680	0.679	0.678	0.675	0.671	0.668	0.662	0.656	0.650	0.642	0.634	0.624	0.614	0.602	0.591	0.579	0.565	0.552	0.538	0.522	0.509	0.492	0.476	0.460	0.442	0.426	0.409	0.391	0.374	0.356	0.339	0.321	0.305	0.289	0.271	0.256	0.239	0.224	0.209	0.195	0.182	0.170	0.156	0.144	0.134	0.124	0.115	0.106	0.099	0.094	0.088	0.082	0.080	0.078	0.075	0.075	0.075	0.076	0.079	0.081	0.085	0.090	0.095	0.101	0.108	0.116	0.125	0.134	0.144	0.154	0.164	0.175	0.185	0.196	0.209	0.220	0.231	0.244	0.256	0.268	0.280	0.292	0.304	0.315	0.326	0.338	0.348	0.358	0.369	0.378	0.386	0.396	0.404	0.411	0.419	0.426	0.431	0.439	0.444	0.449	0.452	0.456	0.460	0.464	0.465	0.468	0.469	0.470	0.471	0.471	0.472	0.472	0.471	0.470	0.469	0.468	0.465	0.464	0.461	0.460	0.458	0.455	0.451	0.450	0.448	0.444	0.441	0.439	0.436	0.432	0.431	0.429	0.425	0.422	0.420	0.419	0.416	0.414	0.412	0.410	0.409	0.406	0.405	0.404	0.404	0.402	0.400	0.399	0.399	0.398	0.396	0.398	0.396	0.396	0.395	0.396	0.396	0.396	0.396	0.396	0.396	0.398	0.398	0.400	0.400	0.401	0.402	0.404	0.404	0.406	0.408	0.410	0.411	0.412	0.414	0.416	0.416	0.419	0.420	0.422	0.424	0.425	0.428	0.429	0.431	0.432	0.435	0.436	0.439	0.440	0.441	0.442	0.444	0.446	0.446	0.449	0.450	0.450	0.451	0.451	0.452	0.452	0.452	0.452	0.452	0.454	0.454	0.454	0.452	0.452	0.451	0.450	0.450	0.448	0.446	0.445	0.442	0.441	0.440	0.438	0.435	0.432	0.430	0.429	0.425	0.422	0.419	0.416	0.412	0.410	0.406	0.402	0.400	0.398	0.394	0.390	0.386	0.384	0.380	0.376	0.374	0.371	0.368	0.364	0.361	0.359	0.355	0.352	0.351	0.349	0.346	0.344	0.341	0.341	0.339	0.339	0.338	0.335	0.335	0.335	0.334	0.334	0.334	0.334	0.334	0.334	0.334	0.334	0.334	0.335	0.336	0.335	0.336	0.336	0.338	0.338	0.339	0.339	0.338	0.338	0.338	0.338	0.336	0.335	0.334	0.332	0.331	0.329	0.328	0.325	0.321	0.319	0.315	0.311	0.306	0.302	0.298	0.292	0.286	0.281	0.274	0.268	0.260	0.251	0.244	0.236	0.228	0.219	0.208	0.199	0.190	0.180	0.169	0.159	0.148	0.138	0.125	0.115	0.105	0.092	0.081	0.071	0.060	0.049	0.038	0.026	0.016	0.005	-0.006	-0.016	-0.026	-0.036	-0.046	-0.056	-0.066	-0.075	-0.084	-0.092	-0.101	-0.109	-0.116	-0.124	-0.130	-0.138	-0.145	-0.150	-0.155	-0.160	-0.165	-0.171	-0.175	-0.179	-0.182	-0.186	-0.189	-0.192	-0.196	-0.198	-0.200	-0.202	-0.204	-0.205	-0.205	-0.206	-0.208	-0.209	-0.209	-0.209	-0.209	-0.209	-0.209	-0.209	-0.208	-0.208	-0.206	-0.206	-0.205	-0.205	-0.204	-0.202	-0.201	-0.200	-0.200	-0.199	-0.198	-0.196	-0.195	-0.194	-0.192	-0.192	-0.190	-0.190	-0.188	-0.186	-0.186	-0.184	-0.184	-0.182	-0.181	-0.180	-0.179	-0.178	-0.175	-0.175	-0.174	-0.172	-0.170	-0.169	-0.168	-0.166	-0.164	-0.162	-0.161	-0.160	-0.159	-0.156	-0.155	-0.151	-0.150	-0.149	-0.145	-0.142	-0.141	-0.138	-0.135	-0.132	-0.129	-0.126	-0.124	-0.121	-0.118	-0.114	-0.110	-0.108	-0.102	-0.100	-0.095	-0.092	-0.088	-0.084	-0.080	-0.075	-0.070	-0.066	-0.062	-0.058	-0.052	-0.048	-0.042	-0.038	-0.032	-0.028	-0.022	-0.018	-0.010	-0.005	0.001	0.009	0.014	0.020	0.025	0.032	0.039	0.046	0.052	0.061	0.068	0.075	0.082	0.091	0.099	0.106	0.115	0.124	0.132	0.140	0.149	0.159	0.168	0.176	0.186	0.195	0.205	0.215	0.225	0.234	0.244	0.252	0.261	0.270	0.280	0.289	0.299	0.308	0.315	0.324	0.332	0.340	0.349	0.356	0.362	0.371	0.378	0.384	0.389	0.394	0.400	0.404	0.408	0.411	0.415	0.419	0.421	0.422	0.424	0.425	0.426	0.426	0.426	0.425	0.425	0.424	0.421	0.419	0.415	0.412	0.410	0.406	0.402	0.398	0.394	0.389	0.384	0.379	0.374	0.369	0.362	0.358	0.351	0.346	0.341	0.335	0.329	0.324	0.318	0.312	0.306	0.301	0.296	0.290	0.286	0.281	0.276	0.271	0.266	0.261	0.258	0.254	0.250	0.246	0.242	0.239	0.235	0.231	0.228	0.225	0.221	0.218	0.215	0.211	0.210	0.206	0.204	0.201	0.198	0.195	0.192	0.189	0.188	0.184	0.182	0.179	0.176	0.174	0.170	0.168	0.165	0.162	0.161	0.158	0.155	0.152	0.150	0.148	0.144	0.141	0.139	0.136	0.134	0.131	0.129	0.128	0.124	0.122	0.120	0.118	0.115	0.114	0.112	0.110	0.108	0.106	0.105	0.102	0.102	0.101	0.099	0.098	0.096	0.095	0.094	0.092	0.091	0.090	0.089	0.088	0.086	0.085	0.082	0.081	0.080	0.079	0.076	0.075	0.072	0.070	0.068	0.066	0.064	0.061	0.058	0.055	0.052	0.050	0.048	0.045	0.040	0.038	0.034	0.032	0.029	0.025	0.022	0.020	0.016	0.014	0.011	0.009	0.006	0.005	0.002	0.002	0.000	0.000	-0.001	-0.001	-0.001	-0.001	-0.001	0.000	0.001	0.004	0.006	0.008	0.011	0.015	0.020	0.024	0.029	0.035	0.041	0.048	0.055	0.061	0.069	0.076	0.084	0.094	0.102	0.111	0.121	0.131	0.141	0.152	0.162	0.172	0.182	0.194	0.202	0.214	0.224	0.234	0.245	0.255	0.265	0.274	0.284	0.292	0.300	0.309	0.316	0.324	0.330	0.336	0.342	0.348	0.351	0.355	0.358	0.361	0.364	0.365	0.366	0.365	0.365	0.364	0.361	0.359	0.355	0.351	0.348	0.341	0.336	0.330	0.324	0.315	0.308	0.299	0.290	0.279	0.269	0.258	0.248	0.235	0.224	0.211	0.198	0.185	0.172	0.159	0.145	0.131	0.116	0.102	0.089	0.074	0.059	0.044	0.029	0.014	0.000	-0.015	-0.030	-0.045	-0.060	-0.075	-0.089	-0.104	-0.118	-0.132	-0.146	-0.161	-0.176	-0.190	-0.204	-0.219	-0.232	-0.246	-0.260	-0.272	-0.288	-0.301	-0.314	-0.328	-0.340	-0.354	-0.368	-0.381	-0.394	-0.406	-0.420	-0.434	-0.446	-0.460	-0.474	-0.486	-0.498	-0.511	-0.525	-0.539	-0.552	-0.566	-0.580	-0.594	-0.608	-0.621	-0.636	-0.649	-0.664	-0.678	-0.692	-0.706	-0.721	-0.735	-0.750	-0.764	-0.779	-0.792	-0.809	-0.822	-0.838	-0.852	-0.868	-0.881	-0.895	-0.910	-0.925	-0.939	-0.954	-0.969	-0.982	-0.996	-1.010	-1.024	-1.038	-1.050	-1.064	-1.076	-1.089	-1.100	-1.112	-1.125	-1.135	-1.146	-1.156	-1.166	-1.176	-1.186	-1.194	-1.202	-1.210	-1.218	-1.224	-1.230	-1.235	-1.240	-1.245	-1.250	-1.254	-1.255	-1.259	-1.260	-1.260	-1.261	-1.261	-1.261	-1.260	-1.259	-1.256	-1.254	-1.250	-1.246	-1.241	-1.236	-1.230	-1.225	-1.220	-1.212	-1.205	-1.198	-1.190	-1.181	-1.172	-1.164	-1.155	-1.145	-1.135	-1.124	-1.115	-1.104	-1.094	-1.084	-1.072	-1.061	-1.051	-1.040	-1.030	-1.019	-1.009	-0.999	-0.988	-0.978	-0.968	-0.958	-0.949	-0.940	-0.931	-0.924	-0.914	-0.906	-0.899	-0.892	-0.886	-0.880	-0.874	-0.869	-0.864	-0.860	-0.856	-0.852	-0.849	-0.846	-0.845	-0.842	-0.841	-0.840	-0.840	-0.840	-0.841	-0.844	-0.845	-0.848	-0.850	-0.852	-0.856	-0.859	-0.864	-0.869	-0.872	-0.879	-0.884	-0.890	-0.896	-0.904	-0.910	-0.916	-0.922	-0.931	-0.939	-0.945	-0.954	-0.961	-0.969	-0.976	-0.985	-0.994	-1.001	-1.009	-1.016	-1.024	-1.032	-1.039	-1.046	-1.052	-1.060	-1.066	-1.072	-1.079	-1.084	-1.089	-1.094	-1.099	-1.102	-1.106	-1.110	-1.112	-1.115	-1.116	-1.118	-1.120	-1.121	-1.121	-1.121	-1.121	-1.119	-1.119	-1.116	-1.114	-1.112	-1.109	-1.106	-1.102	-1.098	-1.092	-1.089	-1.082	-1.078	-1.071	-1.066	-1.060	-1.054	-1.048	-1.040	-1.034	-1.026	-1.019	-1.012	-1.005	-0.999	-0.992	-0.985	-0.978	-0.971	-0.965	-0.958	-0.951	-0.944	-0.938	-0.932	-0.925	-0.920	-0.912	-0.908	-0.902	-0.898	-0.891	-0.888	-0.882	-0.879	-0.875	-0.871	-0.866	-0.864	-0.860	-0.858	-0.854	-0.851	-0.849	-0.846	-0.845	-0.844	-0.841	-0.841	-0.840	-0.838	-0.838	-0.838	-0.838	-0.836	-0.838	-0.838	-0.838	-0.839	-0.839	-0.841	-0.842	-0.842	-0.845	-0.848	-0.850	-0.852	-0.854	-0.856	-0.859	-0.862	-0.865	-0.869	-0.874	-0.878	-0.881	-0.885	-0.890	-0.894	-0.900	-0.904	-0.909	-0.914	-0.919	-0.922	-0.929	-0.934	-0.940	-0.944	-0.950	-0.958	-0.962	-0.969	-0.974	-0.979	-0.985	-0.990	-0.995	-1.001	-1.006	-1.011	-1.016	-1.020	-1.025	-1.030	-1.034	-1.039	-1.042	-1.046	-1.049	-1.052	-1.055	-1.056	-1.060	-1.060	-1.061	-1.062	-1.065	-1.065	-1.065	-1.065	-1.065	-1.064	-1.062	-1.061	-1.059	-1.056	-1.054	-1.050	-1.048	-1.042	-1.039	-1.034	-1.029	-1.022	-1.016	-1.010	-1.004	-0.998	-0.990	-0.982	-0.975	-0.968	-0.960	-0.950	-0.942	-0.934	-0.924	-0.915	-0.905	-0.896	-0.885	-0.875	-0.865	-0.855	-0.845	-0.834	-0.825	-0.814	-0.802	-0.791	-0.781	-0.771	-0.761	-0.750	-0.740	-0.729	-0.719	-0.709	-0.699	-0.689	-0.679	-0.669	-0.660	-0.650	-0.640	-0.631	-0.622	-0.615	-0.606	-0.599	-0.591	-0.584	-0.576	-0.569	-0.561	-0.555	-0.549	-0.542	-0.538	-0.532	-0.528	-0.522	-0.518	-0.515	-0.512	-0.509	-0.506	-0.504	-0.501	-0.500	-0.499	-0.498	-0.496	-0.498	-0.498	-0.499	-0.499	-0.500	-0.502	-0.505	-0.507	-0.511	-0.514	-0.518	-0.521	-0.525	-0.530	-0.535	-0.539	-0.545	-0.551	-0.556	-0.564	-0.570	-0.578	-0.584	-0.592	-0.600	-0.608	-0.616	-0.624	-0.631	-0.640	-0.649	-0.656	-0.665	-0.674	-0.681	-0.690	-0.698	-0.708	-0.715	-0.722	-0.731	-0.739	-0.748	-0.754	-0.762	-0.770	-0.776	-0.782	-0.790	-0.796	-0.801	-0.808	-0.812	-0.818	-0.822	-0.826	-0.830	-0.834	-0.836	-0.839	-0.841	-0.844	-0.845	-0.845	-0.846	-0.846	-0.845	-0.844	-0.842	-0.841	-0.839	-0.834	-0.830	-0.826	-0.822	-0.818	-0.811	-0.805	-0.798	-0.790	-0.782	-0.774	-0.765	-0.755	-0.745	-0.735	-0.724	-0.711	-0.699	-0.686	-0.672	-0.659	-0.644	-0.629	-0.615	-0.599	-0.582	-0.565	-0.549	-0.531	-0.512	-0.495	-0.476	-0.458	-0.439	-0.419	-0.399	-0.380	-0.360	-0.340	-0.320	-0.300	-0.280	-0.260	-0.240	-0.220	-0.200	-0.181	-0.161	-0.141	-0.122	-0.105	-0.086	-0.069	-0.051	-0.035	-0.019	-0.004	0.012	0.026	0.041	0.054	0.066	0.079	0.090	0.100	0.111	0.120	0.129	0.136	0.144	0.149	0.155	0.160	0.164	0.168	0.170	0.171	0.172	0.172	0.172	0.171	0.170	0.169	0.166	0.162	0.159	0.155	0.151	0.146	0.140	0.135	0.129	0.122	0.116	0.110	0.102	0.095	0.088	0.080	0.072	0.065	0.056	0.049	0.040	0.032	0.024	0.015	0.008	0.000	-0.009	-0.018	-0.026	-0.034	-0.042	-0.050	-0.058	-0.065	-0.074	-0.081	-0.089	-0.096	-0.104	-0.110	-0.118	-0.125	-0.131	-0.138	-0.145	-0.152	-0.159	-0.165	-0.171	-0.178	-0.182	-0.189	-0.194	-0.200	-0.205	-0.210	-0.214	-0.218	-0.222	-0.226	-0.229	-0.232	-0.235	-0.239	-0.240	-0.242	-0.242	-0.244	-0.245	-0.242	-0.244	-0.242	-0.241	-0.239	-0.238	-0.234	-0.230	-0.228	-0.222	-0.218	-0.211	-0.205	-0.199	-0.191	-0.184	-0.176	-0.168	-0.159	-0.148	-0.138	-0.129	-0.118	-0.106	-0.094	-0.082	-0.071	-0.058	-0.046	-0.034	-0.020	-0.009	0.005	0.018	0.030	0.042	0.055	0.068	0.079	0.092	0.104	0.114	0.125	0.135	0.145	0.156	0.165	0.171	0.180	0.188	0.194	0.199	0.204	0.209	0.211	0.215	0.216	0.218	0.219	0.218	0.216	0.215	0.212	0.210	0.206	0.201	0.195	0.191	0.184	0.178	0.170	0.161	0.154	0.145	0.135	0.126	0.118	0.108	0.096	0.086	0.075	0.065	0.052	0.042	0.032	0.021	0.010	-0.001	-0.011	-0.021	-0.032	-0.041	-0.051	-0.061	-0.070	-0.080	-0.089	-0.096	-0.105	-0.112	-0.120	-0.128	-0.135	-0.141	-0.146	-0.152	-0.160	-0.165	-0.171	-0.176	-0.182	-0.188	-0.192	-0.198	-0.204	-0.209	-0.214	-0.219	-0.225	-0.230	-0.236	-0.241	-0.248	-0.254	-0.260	-0.266	-0.272	-0.279	-0.288	-0.294	-0.302	-0.311	-0.319	-0.328	-0.338	-0.346	-0.356	-0.366	-0.378	-0.389	-0.400	-0.411	-0.424	-0.435	-0.448	-0.460	-0.472	-0.485	-0.498	-0.511	-0.524	-0.538	-0.550	-0.564	-0.579	-0.591	-0.605	-0.618	-0.631	-0.644	-0.656	-0.670	-0.682	-0.694	-0.706	-0.719	-0.730	-0.740	-0.751	-0.761	-0.771	-0.781	-0.791	-0.799	-0.808	-0.815	-0.822	-0.829	-0.835	-0.841	-0.846	-0.851	-0.856	-0.860	-0.864	-0.868	-0.870	-0.871	-0.874	-0.875	-0.876	-0.875	-0.876	-0.875	-0.874	-0.872	-0.870	-0.869	-0.866	-0.862	-0.859	-0.855	-0.851	-0.846	-0.842	-0.838	-0.832	-0.826	-0.820	-0.814	-0.809	-0.801	-0.795	-0.789	-0.781	-0.775	-0.768	-0.760	-0.754	-0.745	-0.738	-0.730	-0.721	-0.715	-0.706	-0.699	-0.691	-0.684	-0.676	-0.669	-0.662	-0.654	-0.648	-0.641	-0.635	-0.629	-0.622	-0.618	-0.612	-0.608	-0.602	-0.598	-0.595	-0.591	-0.589	-0.586	-0.584	-0.582	-0.581	-0.580	-0.580	-0.580	-0.581	-0.582	-0.585	-0.586	-0.590	-0.594	-0.598	-0.602	-0.609	-0.615	-0.620	-0.628	-0.635	-0.642	-0.651	-0.660	-0.670	-0.680	-0.690	-0.700	-0.712	-0.724	-0.735	-0.748	-0.760	-0.772	-0.785	-0.798	-0.810	-0.824	-0.836	-0.849	-0.861	-0.874	-0.886	-0.899	-0.912	-0.924	-0.935	-0.948	-0.959	-0.970	-0.980	-0.990	-0.999	-1.008	-1.016	-1.024	-1.031	-1.039	-1.044	-1.049	-1.055	-1.059	-1.061	-1.065	-1.068	-1.069	-1.071	-1.070	-1.070	-1.069	-1.066	-1.065	-1.062	-1.060	-1.056	-1.051	-1.046	-1.041	-1.035	-1.029	-1.021	-1.015	-1.008	-1.000	-0.991	-0.982	-0.972	-0.964	-0.955	-0.945	-0.934	-0.924	-0.914	-0.904	-0.894	-0.882	-0.872	-0.861	-0.850	-0.841	-0.830	-0.820	-0.810	-0.799	-0.789	-0.779	-0.769	-0.758	-0.748	-0.738	-0.729	-0.720	-0.710	-0.701	-0.692	-0.684	-0.675	-0.668	-0.659	-0.652	-0.645	-0.639	-0.631	-0.625	-0.619	-0.612	-0.609	-0.604	-0.598	-0.594	-0.590	-0.585	-0.581	-0.579	-0.576	-0.572	-0.570	-0.568	-0.566	-0.565	-0.562	-0.562	-0.561	-0.560	-0.561	-0.560	-0.560	-0.560	-0.561	-0.562	-0.564	-0.565	-0.566	-0.568	-0.569	-0.569	-0.571	-0.572	-0.575	-0.576	-0.579	-0.580	-0.581	-0.582	-0.585	-0.586	-0.586	-0.588	-0.589	-0.590	-0.591	-0.591	-0.591	-0.590	-0.591	-0.592	-0.591	-0.591	-0.590	-0.590	-0.590	-0.589	-0.586	-0.586	-0.584	-0.584	-0.581	-0.580	-0.579	-0.576	-0.574	-0.572	-0.570	-0.569	-0.566	-0.565	-0.564	-0.562	-0.561	-0.559	-0.559	-0.558	-0.558	-0.558	-0.556	-0.556	-0.558	-0.558	-0.560	-0.561	-0.564	-0.565	-0.569	-0.571	-0.576	-0.580	-0.585	-0.590	-0.595	-0.601	-0.608	-0.615	-0.621	-0.630	-0.638	-0.646	-0.655	-0.664	-0.674	-0.684	-0.694	-0.702	-0.712	-0.722	-0.734	-0.744	-0.755	-0.765	-0.775	-0.785	-0.795	-0.806	-0.815	-0.825	-0.834	-0.842	-0.851	-0.859	-0.866	-0.872	-0.879	-0.885	-0.890	-0.896	-0.899	-0.902	-0.906	-0.908	-0.910	-0.910	-0.910	-0.910	-0.909	-0.906	-0.904	-0.900	-0.895	-0.891	-0.885	-0.880	-0.871	-0.865	-0.856	-0.848	-0.839	-0.829	-0.819	-0.808	-0.796	-0.785	-0.775	-0.764	-0.750	-0.739	-0.726	-0.712	-0.700	-0.688	-0.674	-0.661	-0.648	-0.634	-0.621	-0.608	-0.594	-0.581	-0.569	-0.555	-0.542	-0.530	-0.519	-0.506	-0.494	-0.482	-0.471	-0.460	-0.449	-0.439	-0.429	-0.419	-0.409	-0.400	-0.390	-0.381	-0.372	-0.364	-0.356	-0.348	-0.340	-0.332	-0.325	-0.319	-0.310	-0.304	-0.298	-0.291	-0.284	-0.279	-0.272	-0.266	-0.259	-0.252	-0.248	-0.241	-0.235	-0.229	-0.222	-0.216	-0.210	-0.204	-0.198	-0.190	-0.184	-0.176	-0.170	-0.161	-0.155	-0.146	-0.139	-0.130	-0.121	-0.111	-0.104	-0.094	-0.084	-0.074	-0.064	-0.054	-0.042	-0.031	-0.020	-0.009	0.002	0.015	0.028	0.040	0.052	0.066	0.079	0.091	0.105	0.120	0.132	0.146	0.161	0.174	0.189	0.201	0.216	0.229	0.242	0.256	0.270	0.282	0.295	0.308	0.319	0.330	0.341	0.352	0.364	0.374	0.382	0.391	0.400	0.409	0.415	0.422	0.429	0.434	0.439	0.442	0.446	0.448	0.450	0.451	0.451	0.451	0.450	0.449	0.446	0.441	0.438	0.432	0.426	0.420	0.414	0.405	0.398	0.388	0.378	0.366	0.356	0.342	0.331	0.319	0.305	0.291	0.276	0.261	0.246	0.231	0.215	0.199	0.181	0.165	0.148	0.131	0.112	0.095	0.078	0.059	0.041	0.022	0.005	-0.012	-0.031	-0.048	-0.065	-0.082	-0.100	-0.116	-0.132	-0.148	-0.165	-0.179	-0.194	-0.206	-0.221	-0.234	-0.246	-0.259	-0.270	-0.280	-0.290	-0.299	-0.306	-0.315	-0.320	-0.326	-0.331	-0.335	-0.339	-0.340	-0.342	-0.342	-0.341	-0.341	-0.339	-0.335	-0.331	-0.326	-0.320	-0.314	-0.306	-0.298	-0.289	-0.278	-0.268	-0.256	-0.245	-0.234	-0.220	-0.206	-0.192	-0.178	-0.164	-0.148	-0.131	-0.116	-0.101	-0.085	-0.068	-0.051	-0.035	-0.019	-0.002	0.014	0.029	0.046	0.061	0.076	0.091	0.105	0.118	0.132	0.144	0.158	0.169	0.180	0.190	0.199	0.209	0.216	0.224	0.230	0.236	0.241	0.245	0.250	0.252	0.255	0.256	0.258	0.258	0.256	0.255	0.252	0.250	0.248	0.244	0.239	0.232	0.228	0.221	0.215	0.209	0.200	0.194	0.185	0.176	0.169	0.161	0.152	0.142	0.134	0.126	0.118	0.110	0.101	0.092	0.086	0.079	0.072	0.065	0.058	0.052	0.048	0.042	0.039	0.034	0.032	0.030	0.028	0.026	0.025	0.026	0.026	0.028	0.029	0.031	0.035	0.039	0.044	0.049	0.055	0.061	0.069	0.076	0.084	0.094	0.102	0.111	0.121	0.131	0.141	0.152	0.162	0.175	0.186	0.198	0.209	0.221	0.232	0.244	0.255	0.268	0.279	0.290	0.301	0.311	0.321	0.332	0.342	0.351	0.360	0.370	0.378	0.385	0.394	0.401	0.408	0.414	0.420	0.426	0.430	0.435	0.440	0.442	0.446	0.449	0.450	0.454	0.454	0.456	0.456	0.458	0.458	0.458	0.456	0.458	0.456	0.455	0.454	0.452	0.452	0.451	0.450	0.449	0.448	0.445	0.444	0.441	0.441	0.439	0.439	0.438	0.438	0.436	0.436	0.436	0.436	0.436	0.438	0.439	0.439	0.441	0.442	0.445	0.446	0.449	0.452	0.455	0.459	0.462	0.468	0.471	0.476	0.480	0.486	0.491	0.496	0.502	0.509	0.515	0.521	0.528	0.535	0.541	0.549	0.556	0.564	0.569	0.579	0.586	0.594	0.601	0.608	0.614	0.622	0.630	0.638	0.645	0.651	0.659	0.666	0.672	0.679	0.686	0.691	0.698	0.704	0.709	0.715	0.721	0.725	0.730	0.735	0.739	0.742	0.745	0.749	0.751	0.755	0.756	0.759	0.760	0.761	0.762	0.762	0.764	0.764	0.762	0.764	0.762	0.762	0.760	0.758	0.756	0.755	0.752	0.750	0.748	0.744	0.740	0.736	0.732	0.729	0.726	0.722	0.718	0.715	0.710	0.706	0.701	0.698	0.694	0.689	0.685	0.681	0.676	0.674	0.669	0.665	0.662	0.659	0.655	0.652	0.651	0.649	0.645	0.644	0.641	0.639	0.636	0.635	0.635	0.634	0.632	0.634	0.632	0.632	0.632	0.632	0.632	0.634	0.634	0.635	0.636	0.639	0.639	0.640	0.642	0.645	0.645	0.648	0.649	0.652	0.655	0.658	0.659	0.661	0.664	0.666	0.669	0.672	0.675	0.678	0.681	0.684	0.688	0.691	0.695	0.698	0.702	0.706	0.710	0.714	0.719	0.724	0.729	0.734	0.739	0.744	0.748	0.754	0.760	0.766	0.772	0.780	0.785	0.792	0.800	0.806	0.814	0.822	0.830	0.839	0.845	0.854	0.862	0.871	0.880	0.889	0.898	0.905	0.915	0.924	0.932	0.941	0.951	0.959	0.969	0.976	0.985	0.992	0.999	1.008	1.014	1.021	1.028	1.035	1.040	1.046	1.051	1.056	1.060	1.065	1.069	1.072	1.075	1.078	1.081	1.082	1.084	1.085	1.085	1.085	1.084	1.084	1.082	1.081	1.079	1.078	1.076	1.072	1.070	1.068	1.064	1.060	1.056	1.052	1.048	1.044	1.039	1.035	1.030	1.024	1.020	1.015	1.009	1.004	0.998	0.992	0.986	0.980	0.972	0.966	0.960	0.954	0.946	0.939	0.932	0.924	0.916	0.909	0.900	0.891	0.881	0.872	0.862	0.854	0.844	0.832	0.822	0.811	0.799	0.788	0.775	0.762	0.750	0.735	0.722	0.709	0.694	0.678	0.662	0.648	0.631	0.615	0.599	0.582	0.566	0.549	0.531	0.514	0.496	0.479	0.461	0.444	0.426	0.408	0.390	0.374	0.355	0.339	0.321	0.304	0.288	0.272	0.256	0.240	0.225	0.210	0.195	0.182	0.169	0.155	0.144	0.131	0.121	0.110	0.100	0.091	0.082	0.074	0.066	0.059	0.054	0.048	0.042	0.039	0.034	0.031	0.028	0.026	0.024	0.022	0.024	0.022	0.024	0.024	0.025	0.028	0.029	0.031	0.034	0.038	0.040	0.044	0.048	0.052	0.056	0.061	0.066	0.071	0.076	0.081	0.088	0.091	0.096	0.101	0.106	0.111	0.116	0.121	0.126	0.131	0.136	0.140	0.145	0.149	0.154	0.159	0.162	0.168	0.171	0.176	0.179	0.182	0.188	0.190	0.194	0.196	0.200	0.202	0.208	0.210	0.212	0.216	0.219	0.222	0.225	0.228	0.230	0.234	0.236	0.238	0.240	0.244	0.246	0.249	0.251	0.254	0.258	0.259	0.261	0.264	0.266	0.269	0.271	0.274	0.275	0.278	0.280	0.282	0.285	0.286	0.289	0.291	0.292	0.294	0.296	0.298	0.300	0.301	0.304	0.305	0.306	0.309	0.310	0.312	0.315	0.316	0.319	0.320	0.321	0.324	0.324	0.326	0.329	0.330	0.331	0.332	0.335	0.336	0.339	0.340	0.342	0.344	0.346	0.349	0.350	0.352	0.355	0.356	0.359	0.361	0.362	0.365	0.368	0.370	0.371	0.374	0.376	0.376	0.379	0.381	0.381	0.384	0.385	0.385	0.386	0.389	0.389	0.390	0.391	0.390	0.391	0.390	0.391	0.390	0.390	0.389	0.389	0.389	0.386	0.385	0.385	0.382	0.380	0.379	0.376	0.375	0.372	0.371	0.368	0.366	0.364	0.361	0.359	0.358	0.354	0.354	0.351	0.350	0.349	0.348	0.345	0.345	0.345	0.345	0.345	0.345	0.346	0.348	0.350	0.352	0.355	0.358	0.361	0.366	0.371	0.376	0.382	0.389	0.398	0.405	0.412	0.422	0.432	0.444	0.455	0.469	0.481	0.495	0.509	0.525	0.540	0.558	0.572	0.591	0.609	0.628	0.648	0.668	0.688	0.709	0.730	0.752	0.774	0.798	0.821	0.844	0.868	0.891	0.916	0.940	0.965	0.989	1.014	1.039	1.062	1.088	1.112	1.136	1.161	1.185	1.209	1.231	1.254	1.276	1.298	1.319	1.340	1.359	1.380	1.399	1.416	1.435	1.451	1.468	1.484	1.498	1.511	1.525	1.536	1.548	1.558	1.568	1.575	1.584	1.589	1.595	1.600	1.604	1.606	1.609	1.609	1.610	1.609	1.606	1.605	1.601	1.598	1.591	1.586	1.581	1.574	1.566	1.558	1.549	1.539	1.530	1.519	1.508	1.496	1.485	1.472	1.460	1.448	1.434	1.422	1.409	1.395	1.382	1.369	1.355	1.342	1.329	1.315	1.302	1.289	1.278	1.264	1.251	1.240	1.228	1.218	1.206	1.195	1.186	1.175	1.165	1.155	1.148	1.138	1.129	1.122	1.114	1.108	1.100	1.094	1.088	1.082	1.076	1.071	1.066	1.061	1.056	1.052	1.048	1.044	1.040	1.035	1.031	1.028	1.024	1.021	1.018	1.012	1.009	1.004	1.000	0.995	0.990	0.986	0.981	0.975	0.970	0.964	0.959	0.952	0.946	0.940	0.934	0.925	0.918	0.910	0.902	0.894	0.886	0.876	0.866	0.858	0.848	0.838	0.826	0.816	0.806	0.794	0.782	0.771	0.760	0.748	0.735	0.722	0.711	0.698	0.685	0.671	0.659	0.645	0.632	0.619	0.605	0.591	0.578	0.564	0.550	0.536	0.524	0.510	0.495	0.482	0.469	0.455	0.442	0.429	0.415	0.402	0.390	0.378	0.365	0.352	0.340	0.328	0.316	0.304	0.292	0.281	0.271	0.260	0.250	0.241	0.230	0.221	0.212	0.202	0.194	0.185	0.179	0.170	0.162	0.156	0.150	0.144	0.138	0.132	0.126	0.122	0.119	0.114	0.110	0.105	0.102	0.099	0.096	0.094	0.091	0.089	0.088	0.086	0.085	0.082	0.080	0.080	0.078	0.076	0.074	0.072	0.072	0.070	0.069	0.066	0.065	0.062	0.060	0.059	0.056	0.052	0.050	0.046	0.044	0.040	0.035	0.032	0.028	0.022	0.018	0.011	0.008	0.001	-0.005	-0.011	-0.018	-0.025	-0.031	-0.039	-0.045	-0.054	-0.061	-0.069	-0.076	-0.085	-0.092	-0.101	-0.109	-0.118	-0.126	-0.134	-0.142	-0.151	-0.160	-0.168	-0.176	-0.184	-0.192	-0.200	-0.208	-0.216	-0.224	-0.231	-0.238	-0.245	-0.252	-0.259	-0.265	-0.271	-0.278	-0.284	-0.290	-0.296	-0.301	-0.306	-0.311	-0.316	-0.320	-0.325	-0.328	-0.332	-0.336	-0.340	-0.342	-0.345	-0.349	-0.351	-0.352	-0.355	-0.356	-0.358	-0.359	-0.359	-0.359	-0.359	-0.359	-0.359	-0.358	-0.356	-0.355	-0.354	-0.351	-0.348	-0.345	-0.342	-0.338	-0.334	-0.328	-0.322	-0.318	-0.312	-0.308	-0.301	-0.295	-0.289	-0.280	-0.274	-0.265	-0.256	-0.249	-0.240	-0.231	-0.222	-0.214	-0.204	-0.194	-0.186	-0.176	-0.166	-0.158	-0.148	-0.139	-0.130	-0.121	-0.112	-0.105	-0.096	-0.089	-0.082	-0.075	-0.069	-0.062	-0.058	-0.052	-0.049	-0.046	-0.042	-0.040	-0.039	-0.039	-0.039	-0.039	-0.041	-0.044	-0.048	-0.051	-0.055	-0.061	-0.068	-0.075	-0.082	-0.091	-0.100	-0.110	-0.121	-0.132	-0.145	-0.158	-0.171	-0.185	-0.200	-0.214	-0.229	-0.245	-0.260	-0.276	-0.294	-0.310	-0.326	-0.342	-0.359	-0.375	-0.392	-0.409	-0.425	-0.441	-0.458	-0.474	-0.490	-0.505	-0.520	-0.534	-0.548	-0.561	-0.576	-0.589	-0.600	-0.612	-0.624	-0.634	-0.645	-0.655	-0.665	-0.674	-0.682	-0.692	-0.700	-0.708	-0.715	-0.722	-0.729	-0.734	-0.740	-0.748	-0.754	-0.759	-0.765	-0.771	-0.776	-0.782	-0.788	-0.794	-0.799	-0.805	-0.811	-0.818	-0.824	-0.831	-0.838	-0.845	-0.852	-0.859	-0.868	-0.875	-0.885	-0.894	-0.902	-0.912	-0.922	-0.932	-0.944	-0.955	-0.966	-0.978	-0.989	-1.001	-1.014	-1.026	-1.040	-1.052	-1.065	-1.079	-1.092	-1.106	-1.120	-1.134	-1.148	-1.161	-1.175	-1.189	-1.202	-1.215	-1.229	-1.242	-1.254	-1.268	-1.280	-1.291	-1.304	-1.316	-1.326	-1.338	-1.348	-1.358	-1.366	-1.375	-1.384	-1.391	-1.399	-1.405	-1.412	-1.418	-1.424	-1.428	-1.431	-1.434	-1.436	-1.439	-1.441	-1.441	-1.444	-1.444	-1.442	-1.440	-1.439	-1.436	-1.434	-1.429	-1.425	-1.421	-1.415	-1.409	-1.404	-1.396	-1.390	-1.382	-1.374	-1.365	-1.356	-1.348	-1.339	-1.329	-1.318	-1.308	-1.298	-1.286	-1.275	-1.264	-1.252	-1.241	-1.230	-1.219	-1.206	-1.196	-1.184	-1.171	-1.160	-1.149	-1.136	-1.125	-1.114	-1.101	-1.090	-1.080	-1.068	-1.056	-1.046	-1.035	-1.024	-1.014	-1.002	-0.992	-0.982	-0.974	-0.964	-0.954	-0.945	-0.935	-0.926	-0.918	-0.909	-0.901	-0.892	-0.885	-0.876	-0.869	-0.861	-0.854	-0.846	-0.840	-0.832	-0.825	-0.819	-0.812	-0.806	-0.799	-0.792	-0.786	-0.780	-0.775	-0.769	-0.762	-0.756	-0.752	-0.746	-0.741	-0.736	-0.731	-0.725	-0.720	-0.716	-0.711	-0.705	-0.701	-0.696	-0.692	-0.688	-0.684	-0.680	-0.676	-0.671	-0.668	-0.664	-0.661	-0.658	-0.655	-0.652	-0.650	-0.648	-0.646	-0.645	-0.644	-0.642	-0.641	-0.640	-0.640	-0.641	-0.640	-0.641	-0.644	-0.645	-0.648	-0.650	-0.652	-0.655	-0.659	-0.662	-0.668	-0.671	-0.676	-0.682	-0.688	-0.695	-0.701	-0.708	-0.716	-0.724	-0.731	-0.740	-0.749	-0.758	-0.766	-0.776	-0.785	-0.795	-0.805	-0.815	-0.824	-0.834	-0.844	-0.852	-0.862	-0.871	-0.880	-0.890	-0.899	-0.908	-0.915	-0.924	-0.931	-0.939	-0.945	-0.952	-0.958	-0.964	-0.968	-0.972	-0.975	-0.978	-0.980	-0.982	-0.984	-0.984	-0.985	-0.984	-0.981	-0.980	-0.978	-0.974	-0.970	-0.966	-0.960	-0.954	-0.948	-0.941	-0.934	-0.926	-0.918	-0.909	-0.899	-0.889	-0.879	-0.869	-0.858	-0.845	-0.835	-0.822	-0.810	-0.798	-0.785	-0.771	-0.759	-0.746	-0.731	-0.719	-0.705	-0.691	-0.678	-0.664	-0.651	-0.638	-0.625	-0.611	-0.598	-0.585	-0.571	-0.560	-0.546	-0.535	-0.522	-0.510	-0.499	-0.486	-0.475	-0.464	-0.452	-0.442	-0.430	-0.420	-0.410	-0.401	-0.391	-0.381	-0.372	-0.362	-0.354	-0.346	-0.338	-0.330	-0.322	-0.315	-0.309	-0.301	-0.296	-0.289	-0.282	-0.279	-0.272	-0.268	-0.262	-0.258	-0.254	-0.250	-0.245	-0.242	-0.239	-0.236	-0.232	-0.230	-0.229	-0.226	-0.225	-0.224	-0.222	-0.221	-0.220	-0.219	-0.219	-0.218	-0.219	-0.218	-0.218	-0.219	-0.219	-0.220	-0.221	-0.221	-0.224	-0.224	-0.226	-0.228	-0.230	-0.231	-0.234	-0.235	-0.238	-0.240	-0.242	-0.245	-0.248	-0.250	-0.254	-0.256	-0.259	-0.261	-0.264	-0.268	-0.270	-0.272	-0.275	-0.278	-0.281	-0.282	-0.285	-0.288	-0.290	-0.291	-0.292	-0.294	-0.295	-0.296	-0.298	-0.300	-0.301	-0.301	-0.301	-0.301	-0.301	-0.300	-0.299	-0.298	-0.296	-0.294	-0.291	-0.289	-0.286	-0.282	-0.278	-0.274	-0.269	-0.264	-0.259	-0.252	-0.246	-0.240	-0.232	-0.225	-0.218	-0.209	-0.201	-0.192	-0.182	-0.175	-0.166	-0.156	-0.146	-0.136	-0.126	-0.116	-0.105	-0.095	-0.085	-0.075	-0.062	-0.052	-0.041	-0.031	-0.020	-0.010	0.001	0.011	0.021	0.031	0.041	0.050	0.060	0.069	0.079	0.086	0.095	0.102	0.111	0.119	0.126	0.132	0.139	0.144	0.151	0.156	0.161	0.165	0.170	0.174	0.178	0.181	0.182	0.186	0.189	0.190	0.192	0.192	0.194	0.194	0.195	0.195	0.195	0.196	0.196	0.195	0.195	0.194	0.195	0.194	0.192	0.192	0.191	0.191	0.191	0.191	0.190	0.191	0.191	0.191	0.192	0.194	0.195	0.196	0.196	0.200	0.201	0.204	0.208	0.210	0.214	0.218	0.221	0.226	0.231	0.236	0.241	0.248	0.252	0.259	0.265	0.272	0.279	0.286	0.294	0.300	0.308	0.315	0.322	0.331	0.338	0.346	0.352	0.360	0.366	0.372	0.380	0.386	0.392	0.399	0.404	0.409	0.414	0.419	0.422	0.426	0.430	0.432	0.435	0.436	0.438	0.439	0.439	0.439	0.439	0.436	0.435	0.432	0.430	0.428	0.422	0.420	0.415	0.410	0.404	0.399	0.392	0.386	0.379	0.374	0.366	0.359	0.351	0.344	0.338	0.330	0.322	0.314	0.308	0.301	0.294	0.288	0.281	0.276	0.270	0.266	0.261	0.258	0.252	0.250	0.248	0.246	0.245	0.244	0.244	0.245	0.246	0.249	0.251	0.255	0.259	0.265	0.270	0.276	0.284	0.292	0.301	0.311	0.320	0.330	0.341	0.354	0.366	0.380	0.394	0.409	0.422	0.438	0.454	0.469	0.485	0.501	0.519	0.535	0.552	0.570	0.586	0.604	0.621	0.639	0.655	0.672	0.690	0.706	0.722	0.738	0.754	0.769	0.785	0.799	0.812	0.825	0.839	0.851	0.864	0.875	0.886	0.896	0.908	0.915	0.925	0.932	0.940	0.948	0.954	0.959	0.965	0.969	0.974	0.976	0.980	0.981	0.984	0.985	0.988	0.988	0.988	0.988	0.988	0.988	0.988	0.985	0.985	0.984	0.981	0.980	0.979	0.976	0.974	0.972	0.971	0.968	0.966	0.964	0.961	0.960	0.958	0.956	0.954	0.952	0.950	0.949	0.946	0.944	0.942	0.940	0.939	0.938	0.936	0.932	0.930	0.929	0.926	0.924	0.921	0.919	0.915	0.912	0.909	0.905	0.900	0.896	0.890	0.884	0.879	0.872	0.866	0.858	0.850	0.841	0.832	0.821	0.812	0.801	0.790	0.776	0.764	0.750	0.735	0.721	0.705	0.689	0.672	0.655	0.638	0.620	0.600	0.581	0.561	0.540	0.520	0.498	0.475	0.452	0.430	0.408	0.384	0.361	0.338	0.314	0.290	0.266	0.242	0.219	0.195	0.171	0.146	0.124	0.100	0.076	0.052	0.030	0.008	-0.015	-0.038	-0.060	-0.080	-0.101	-0.121	-0.141	-0.161	-0.181	-0.200	-0.219	-0.236	-0.254	-0.270	-0.288	-0.302	-0.319	-0.334	-0.348	-0.362	-0.376	-0.390	-0.402	-0.415	-0.426	-0.439	-0.450	-0.460	-0.471	-0.481	-0.491	-0.500	-0.510	-0.519	-0.529	-0.536	-0.545	-0.554	-0.561	-0.569	-0.576	-0.584	-0.591	-0.599	-0.605	-0.612	-0.619	-0.625	-0.631	-0.638	-0.642	-0.650	-0.655	-0.662	-0.668	-0.674	-0.679	-0.685	-0.689	-0.695	-0.700	-0.705	-0.711	-0.715	-0.720	-0.725	-0.729	-0.734	-0.738	-0.742	-0.746	-0.751	-0.755	-0.759	-0.762	-0.766	-0.770	-0.771	-0.774	-0.776	-0.780	-0.782	-0.785	-0.788	-0.789	-0.791	-0.792	-0.794	-0.794	-0.794	-0.794	-0.795	-0.794	-0.792	-0.791	-0.790	-0.788	-0.785	-0.782	-0.779	-0.775	-0.771	-0.768	-0.762	-0.758	-0.752	-0.746	-0.739	-0.731	-0.724	-0.715	-0.708	-0.698	-0.689	-0.678	-0.666	-0.656	-0.644	-0.631	-0.619	-0.606	-0.592	-0.579	-0.564	-0.549	-0.535	-0.519	-0.504	-0.488	-0.472	-0.456	-0.439	-0.422	-0.405	-0.388	-0.371	-0.354	-0.336	-0.319	-0.301	-0.285	-0.266	-0.250	-0.232	-0.216	-0.199	-0.182	-0.165	-0.149	-0.134	-0.118	-0.102	-0.088	-0.072	-0.059	-0.045	-0.030	-0.018	-0.005	0.008	0.020	0.030	0.041	0.052	0.061	0.071	0.080	0.088	0.096	0.104	0.111	0.118	0.122	0.129	0.134	0.138	0.142	0.145	0.148	0.151	0.152	0.155	0.158	0.158	0.158	0.158	0.156	0.155	0.154	0.151	0.149	0.146	0.144	0.140	0.136	0.132	0.128	0.122	0.118	0.112	0.106	0.100	0.092	0.086	0.079	0.071	0.062	0.055	0.046	0.036	0.029	0.019	0.009	-0.001	-0.012	-0.022	-0.034	-0.046	-0.058	-0.069	-0.081	-0.094	-0.106	-0.119	-0.134	-0.146	-0.160	-0.175	-0.189	-0.202	-0.218	-0.231	-0.248	-0.262	-0.278	-0.292	-0.308	-0.324	-0.340	-0.356	-0.371	-0.388	-0.402	-0.419	-0.435	-0.450	-0.465	-0.480	-0.496	-0.510	-0.526	-0.541	-0.555	-0.570	-0.584	-0.598	-0.611	-0.624	-0.638	-0.650	-0.662	-0.675	-0.688	-0.699	-0.710	-0.720	-0.730	-0.741	-0.751	-0.761	-0.770	-0.779	-0.789	-0.796	-0.805	-0.811	-0.819	-0.826	-0.834	-0.841	-0.848	-0.854	-0.860	-0.866	-0.872	-0.878	-0.884	-0.889	-0.896	-0.901	-0.906	-0.914	-0.920	-0.924	-0.931	-0.938	-0.942	-0.950	-0.955	-0.962	-0.969	-0.974	-0.981	-0.988	-0.995	-1.002	-1.010	-1.018	-1.025	-1.032	-1.040	-1.048	-1.056	-1.064	-1.072	-1.080	-1.089	-1.095	-1.104	-1.112	-1.121	-1.129	-1.138	-1.145	-1.154	-1.161	-1.168	-1.176	-1.184	-1.191	-1.199	-1.205	-1.210	-1.218	-1.224	-1.230	-1.235	-1.240	-1.245	-1.249	-1.254	-1.258	-1.260	-1.264	-1.266	-1.269	-1.270	-1.271	-1.272	-1.272	-1.272	-1.272	-1.271	-1.270	-1.268	-1.265	-1.262	-1.259	-1.255	-1.251	-1.245	-1.240	-1.235	-1.229	-1.221	-1.214	-1.208	-1.199	-1.191	-1.181	-1.172	-1.162	-1.151	-1.141	-1.129	-1.118	-1.104	-1.091	-1.079	-1.065	-1.051	-1.036	-1.021	-1.006	-0.990	-0.974	-0.958	-0.940	-0.924	-0.906	-0.889	-0.870	-0.852	-0.834	-0.816	-0.798	-0.779	-0.760	-0.741	-0.722	-0.702	-0.684	-0.666	-0.646	-0.628	-0.609	-0.589	-0.571	-0.552	-0.534	-0.518	-0.499	-0.481	-0.464	-0.448	-0.430	-0.414	-0.399	-0.384	-0.368	-0.354	-0.340	-0.326	-0.312	-0.299	-0.288	-0.274	-0.262	-0.252	-0.241	-0.232	-0.221	-0.214	-0.205	-0.196	-0.189	-0.181	-0.174	-0.168	-0.161	-0.155	-0.150	-0.145	-0.140	-0.136	-0.131	-0.128	-0.124	-0.120	-0.119	-0.115	-0.112	-0.110	-0.109	-0.106	-0.104	-0.102	-0.101	-0.100	-0.099	-0.098	-0.096	-0.095	-0.094	-0.092	-0.091	-0.091	-0.090	-0.089	-0.088	-0.090	-0.088	-0.088	-0.088	-0.088	-0.088	-0.088	-0.088	-0.089	-0.089	-0.090	-0.091	-0.091	-0.092	-0.095	-0.096	-0.099	-0.100	-0.104	-0.106	-0.110	-0.112	-0.116	-0.120	-0.124	-0.129	-0.132	-0.139	-0.145	-0.150	-0.156	-0.162	-0.170	-0.176	-0.184	-0.191	-0.199	-0.206	-0.214	-0.221	-0.230	-0.238	-0.246	-0.255	-0.262	-0.271	-0.279	-0.288	-0.295	-0.304	-0.311	-0.319	-0.326	-0.332	-0.339	-0.346	-0.352	-0.359	-0.364	-0.369	-0.374	-0.379	-0.382	-0.386	-0.390	-0.392	-0.395	-0.398	-0.399	-0.401	-0.401	-0.404	-0.404	-0.404	-0.402	-0.404	-0.402	-0.401	-0.400	-0.400	-0.398	-0.396	-0.395	-0.394	-0.391	-0.389	-0.388	-0.386	-0.384	-0.382	-0.381	-0.379	-0.378	-0.376	-0.375	-0.374	-0.372	-0.371	-0.371	-0.369	-0.369	-0.369	-0.368	-0.368	-0.369	-0.369	-0.369	-0.370	-0.370	-0.370	-0.370	-0.371	-0.371	-0.374	-0.374	-0.374	-0.375	-0.375	-0.376	-0.376	-0.376	-0.378	-0.378	-0.378	-0.378	-0.378	-0.378	-0.378	-0.376	-0.376	-0.375	-0.375	-0.375	-0.374	-0.372	-0.371	-0.371	-0.370	-0.370	-0.369	-0.369	-0.368	-0.366	-0.368	-0.366	-0.366	-0.366	-0.368	-0.368	-0.369	-0.370	-0.372	-0.375	-0.378	-0.380	-0.384	-0.388	-0.391	-0.398	-0.402	-0.408	-0.414	-0.421	-0.430	-0.438	-0.445	-0.455	-0.465	-0.474	-0.484	-0.496	-0.507	-0.519	-0.531	-0.544	-0.556	-0.570	-0.584	-0.598	-0.611	-0.625	-0.639	-0.654	-0.668	-0.682	-0.695	-0.709	-0.722	-0.736	-0.750	-0.761	-0.775	-0.786	-0.799	-0.810	-0.819	-0.830	-0.839	-0.848	-0.856	-0.862	-0.870	-0.875	-0.880	-0.884	-0.888	-0.890	-0.892	-0.895	-0.895	-0.895	-0.894	-0.891	-0.889	-0.885	-0.881	-0.876	-0.870	-0.865	-0.858	-0.850	-0.841	-0.832	-0.822	-0.814	-0.804	-0.792	-0.782	-0.771	-0.759	-0.748	-0.736	-0.722	-0.710	-0.698	-0.685	-0.672	-0.659	-0.648	-0.634	-0.622	-0.609	-0.596	-0.584	-0.572	-0.560	-0.548	-0.536	-0.526	-0.514	-0.502	-0.494	-0.482	-0.472	-0.464	-0.455	-0.446	-0.439	-0.431	-0.424	-0.416	-0.410	-0.404	-0.399	-0.394	-0.389	-0.385	-0.380	-0.378	-0.375	-0.372	-0.370	-0.369	-0.368	-0.368	-0.366	-0.368	-0.369	-0.370	-0.371	-0.374	-0.376	-0.380	-0.382	-0.386	-0.391	-0.395	-0.400	-0.406	-0.412	-0.418	-0.426	-0.432	-0.440	-0.448	-0.455	-0.464	-0.472	-0.481	-0.490	-0.500	-0.510	-0.520	-0.530	-0.540	-0.549	-0.561	-0.571	-0.581	-0.591	-0.602	-0.612	-0.625	-0.635	-0.648	-0.658	-0.669	-0.679	-0.690	-0.700	-0.711	-0.721	-0.732	-0.742	-0.752	-0.762	-0.772	-0.782	-0.792	-0.801	-0.811	-0.821	-0.830	-0.840	-0.848	-0.858	-0.866	-0.875	-0.884	-0.894	-0.902	-0.911	-0.921	-0.930	-0.939	-0.948	-0.958	-0.966	-0.976	-0.986	-0.995	-1.005	-1.014	-1.025	-1.035	-1.045	-1.056	-1.068	-1.078	-1.089	-1.100	-1.111	-1.124	-1.136	-1.148	-1.160	-1.172	-1.186	-1.199	-1.211	-1.225	-1.239	-1.252	-1.266	-1.280	-1.294	-1.308	-1.322	-1.336	-1.351	-1.366	-1.379	-1.394	-1.409	-1.422	-1.436	-1.450	-1.464	-1.479	-1.491	-1.505	-1.516	-1.530	-1.542	-1.554	-1.566	-1.578	-1.589	-1.600	-1.610	-1.620	-1.630	-1.639	-1.649	-1.658	-1.665	-1.672	-1.680	-1.686	-1.694	-1.699	-1.704	-1.709	-1.714	-1.716	-1.721	-1.724	-1.726	-1.729	-1.731	-1.734	-1.734	-1.734	-1.735	-1.735	-1.734	-1.734	-1.732	-1.731	-1.729	-1.728	-1.724	-1.721	-1.718	-1.715	-1.711	-1.706	-1.701	-1.696	-1.691	-1.686	-1.680	-1.674	-1.668	-1.661	-1.655	-1.649	-1.641	-1.634	-1.626	-1.619	-1.610	-1.601	-1.594	-1.585	-1.575	-1.566	-1.558	-1.548	-1.538	-1.528	-1.518	-1.506	-1.496	-1.485	-1.475	-1.464	-1.452	-1.441	-1.430	-1.419	-1.408	-1.395	-1.384	-1.372	-1.360	-1.348	-1.336	-1.325	-1.312	-1.301	-1.290	-1.278	-1.266	-1.256	-1.244	-1.234	-1.222	-1.212	-1.201	-1.190	-1.180	-1.170	-1.160	-1.151	-1.141	-1.132	-1.124	-1.115	-1.109	-1.100	-1.092	-1.085	-1.079	-1.071	-1.066	-1.060	-1.054	-1.049	-1.044	-1.039	-1.034	-1.030	-1.026	-1.021	-1.018	-1.015	-1.010	-1.008	-1.004	-1.001	-0.999	-0.996	-0.994	-0.992	-0.990	-0.988	-0.986	-0.984	-0.984	-0.981	-0.981	-0.979	-0.979	-0.978	-0.978	-0.975	-0.975	-0.974	-0.975	-0.974	-0.974	-0.974	-0.972	-0.974	-0.972	-0.974	-0.974	-0.974	-0.975	-0.975	-0.976	-0.978	-0.979	-0.980	-0.981	-0.982	-0.985	-0.986	-0.988	-0.989	-0.991	-0.994	-0.995	-0.999	-1.001	-1.004	-1.006	-1.009	-1.011	-1.015	-1.018	-1.020	-1.022	-1.025	-1.029	-1.031	-1.034	-1.036	-1.039	-1.041	-1.044	-1.046	-1.048	-1.050	-1.051	-1.052	-1.055	-1.056	-1.058	-1.058	-1.058	-1.059	-1.059	-1.059	-1.059	-1.058	-1.058	-1.056	-1.054	-1.054	-1.051	-1.049	-1.046	-1.044	-1.041	-1.038	-1.035	-1.030	-1.028	-1.022	-1.019	-1.015	-1.011	-1.006	-1.000	-0.996	-0.991	-0.986	-0.981	-0.975	-0.970	-0.964	-0.959	-0.954	-0.949	-0.944	-0.939	-0.934	-0.929	-0.924	-0.920	-0.915	-0.910	-0.906	-0.902	-0.900	-0.896	-0.892	-0.890	-0.888	-0.886	-0.884	-0.882	-0.881	-0.881	-0.881	-0.881	-0.881	-0.881	-0.884	-0.885	-0.888	-0.890	-0.894	-0.898	-0.901	-0.905	-0.909	-0.914	-0.920	-0.926	-0.932	-0.939	-0.945	-0.952	-0.959	-0.966	-0.975	-0.982	-0.991	-0.999	-1.008	-1.016	-1.025	-1.035	-1.042	-1.052	-1.061	-1.070	-1.079	-1.088	-1.098	-1.105	-1.115	-1.124	-1.131	-1.141	-1.149	-1.158	-1.165	-1.172	-1.181	-1.188	-1.195	-1.201	-1.209	-1.215	-1.220	-1.225	-1.231	-1.236	-1.241	-1.245	-1.250	-1.252	-1.258	-1.260	-1.264	-1.266	-1.269	-1.270	-1.272	-1.274	-1.275	-1.276	-1.278	-1.278	-1.278	-1.276	-1.276	-1.275	-1.274	-1.272	-1.271	-1.269	-1.268	-1.264	-1.261	-1.260	-1.256	-1.252	-1.249	-1.245	-1.240	-1.236	-1.230	-1.226	-1.221	-1.215	-1.210	-1.204	-1.199	-1.191	-1.185	-1.179	-1.172	-1.166	-1.159	-1.152	-1.146	-1.139	-1.131	-1.125	-1.118	-1.110	-1.105	-1.099	-1.091	-1.086	-1.080	-1.075	-1.070	-1.065	-1.060	-1.055	-1.052	-1.048	-1.045	-1.042	-1.041	-1.039	-1.038	-1.038	-1.036	-1.038	-1.039	-1.040	-1.041	-1.045	-1.048	-1.052	-1.056	-1.061	-1.066	-1.072	-1.080	-1.086	-1.094	-1.102	-1.111	-1.120	-1.129	-1.140	-1.150	-1.160	-1.171	-1.184	-1.195	-1.206	-1.219	-1.231	-1.244	-1.256	-1.269	-1.281	-1.294	-1.308	-1.320	-1.332	-1.345	-1.356	-1.370	-1.381	-1.392	-1.405	-1.416	-1.428	-1.438	-1.449	-1.459	-1.469	-1.479	-1.488	-1.496	-1.505	-1.512	-1.520	-1.526	-1.534	-1.540	-1.545	-1.551	-1.556	-1.560	-1.565	-1.569	-1.572	-1.575	-1.578	-1.580	-1.582	-1.585	-1.585	-1.586	-1.588	-1.588	-1.589	-1.589	-1.589	-1.590	-1.589	-1.589	-1.589	-1.588	-1.588	-1.586	-1.585	-1.585	-1.584	-1.584	-1.584	-1.584	-1.584	-1.584	-1.585	-1.585	-1.586	-1.586	-1.588	-1.589	-1.591	-1.592	-1.596	-1.599	-1.602	-1.606	-1.610	-1.615	-1.620	-1.625	-1.630	-1.638	-1.644	-1.651	-1.659	-1.666	-1.675	-1.684	-1.694	-1.702	-1.714	-1.722	-1.735	-1.745	-1.758	-1.769	-1.781	-1.794	-1.806	-1.818	-1.831	-1.844	-1.856	-1.870	-1.884	-1.898	-1.910	-1.922	-1.936	-1.949	-1.962	-1.975	-1.988	-1.999	-2.010	-2.021	-2.033	-2.044	-2.054	-2.062	-2.071	-2.080	-2.089	-2.096	-2.101	-2.108	-2.112	-2.116	-2.120	-2.124	-2.125	-2.126	-2.126	-2.126	-2.125	-2.122	-2.121	-2.118	-2.114	-2.110	-2.104	-2.098	-2.091	-2.084	-2.075	-2.066	-2.056	-2.047	-2.036	-2.026	-2.015	-2.002	-1.991	-1.978	-1.966	-1.954	-1.941	-1.928	-1.914	-1.901	-1.886	-1.872	-1.860	-1.846	-1.834	-1.820	-1.808	-1.795	-1.781	-1.770	-1.758	-1.746	-1.734	-1.722	-1.711	-1.700	-1.689	-1.679	-1.670	-1.660	-1.651	-1.642	-1.634	-1.625	-1.618	-1.611	-1.604	-1.596	-1.590	-1.585	-1.579	-1.574	-1.569	-1.564	-1.559	-1.555	-1.551	-1.548	-1.545	-1.541	-1.539	-1.536	-1.534	-1.530	-1.529	-1.526	-1.525	-1.524	-1.522	-1.520	-1.520	-1.519	-1.518	-1.518	-1.518	-1.516	-1.516	-1.516	-1.516	-1.516	-1.516	-1.516	-1.518	-1.518	-1.518	-1.519	-1.519	-1.520	-1.520	-1.521	-1.522	-1.522	-1.522	-1.524	-1.525	-1.525	-1.526	-1.526	-1.526	-1.526	-1.529	-1.529	-1.530	-1.530	-1.530	-1.530	-1.531	-1.531	-1.531	-1.530	-1.530	-1.530	-1.530	-1.529	-1.529	-1.528	-1.528	-1.526	-1.526	-1.525	-1.525	-1.524	-1.522	-1.521	-1.520	-1.519	-1.519	-1.518	-1.518	-1.516	-1.515	-1.515	-1.515	-1.515	-1.514	-1.514	-1.515	-1.514	-1.515	-1.515	-1.515	-1.515	-1.518	-1.518	-1.519	-1.520	-1.521	-1.522	-1.525	-1.526	-1.528	-1.530	-1.531	-1.534	-1.535	-1.539	-1.540	-1.542	-1.545	-1.548	-1.549	-1.551	-1.554	-1.555	-1.558	-1.559	-1.561	-1.564	-1.565	-1.568	-1.569	-1.570	-1.571	-1.572	-1.572	-1.574	-1.574	-1.575	-1.576	-1.576	-1.576	-1.575	-1.576	-1.576	-1.575	-1.575	-1.575	-1.575	-1.574	-1.574	-1.574	-1.572	-1.572	-1.571	-1.571	-1.571	-1.570	-1.570	-1.569	-1.570	-1.569	-1.570	-1.569	-1.569	-1.571	-1.572	-1.572	-1.574	-1.575	-1.576	-1.579	-1.579	-1.581	-1.582	-1.584	-1.586	-1.589	-1.590	-1.594	-1.596	-1.598	-1.600	-1.602	-1.604	-1.606	-1.608	-1.610	-1.611	-1.612	-1.612	-1.614	-1.615	-1.616	-1.616	-1.616	-1.615	-1.614	-1.612	-1.611	-1.609	-1.606	-1.602	-1.599	-1.594	-1.590	-1.584	-1.578	-1.571	-1.565	-1.558	-1.550	-1.541	-1.531	-1.522	-1.512	-1.501	-1.491	-1.479	-1.468	-1.455	-1.441	-1.429	-1.415	-1.401	-1.386	-1.371	-1.356	-1.341	-1.326	-1.310	-1.295	-1.280	-1.264	-1.246	-1.231	-1.216	-1.199	-1.184	-1.168	-1.152	-1.138	-1.121	-1.108	-1.091	-1.078	-1.064	-1.050	-1.036	-1.024	-1.011	-0.999	-0.986	-0.976	-0.965	-0.955	-0.944	-0.935	-0.925	-0.918	-0.909	-0.901	-0.894	-0.886	-0.881	-0.875	-0.869	-0.864	-0.860	-0.856	-0.854	-0.850	-0.846	-0.845	-0.842	-0.840	-0.839	-0.836	-0.836	-0.834	-0.834	-0.834	-0.832	-0.832	-0.831	-0.831	-0.830	-0.831	-0.830	-0.830	-0.829	-0.830	-0.829	-0.829	-0.828	-0.826	-0.825	-0.824	-0.822	-0.821	-0.820	-0.818	-0.815	-0.814	-0.811	-0.808	-0.804	-0.801	-0.798	-0.794	-0.790	-0.785	-0.780	-0.776	-0.771	-0.766	-0.761	-0.758	-0.752	-0.746	-0.741	-0.736	-0.730	-0.726	-0.720	-0.715	-0.710	-0.705	-0.701	-0.696	-0.692	-0.689	-0.685	-0.682	-0.680	-0.678	-0.675	-0.674	-0.672	-0.671	-0.671	-0.671	-0.672	-0.674	-0.675	-0.676	-0.680	-0.682	-0.688	-0.691	-0.696	-0.702	-0.709	-0.715	-0.722	-0.731	-0.739	-0.748	-0.756	-0.766	-0.778	-0.788	-0.799	-0.809	-0.820	-0.831	-0.844	-0.856	-0.869	-0.880	-0.892	-0.904	-0.916	-0.930	-0.941	-0.954	-0.966	-0.976	-0.989	-1.000	-1.010	-1.021	-1.030	-1.039	-1.048	-1.056	-1.064	-1.071	-1.078	-1.084	-1.089	-1.094	-1.099	-1.102	-1.106	-1.109	-1.110	-1.112	-1.111	-1.112	-1.112	-1.112	-1.111	-1.110	-1.109	-1.106	-1.104	-1.100	-1.096	-1.094	-1.090	-1.086	-1.081	-1.079	-1.075	-1.071	-1.066	-1.062	-1.060	-1.056	-1.052	-1.050	-1.049	-1.045	-1.044	-1.041	-1.041	-1.040	-1.041	-1.041	-1.042	-1.044	-1.045	-1.048	-1.051	-1.055	-1.058	-1.062	-1.068	-1.072	-1.079	-1.086	-1.092	-1.100	-1.108	-1.115	-1.124	-1.132	-1.141	-1.151	-1.160	-1.170	-1.180	-1.190	-1.200	-1.211	-1.220	-1.230	-1.241	-1.251	-1.261	-1.271	-1.281	-1.290	-1.300	-1.309	-1.318	-1.325	-1.334	-1.341	-1.349	-1.356	-1.362	-1.370	-1.376	-1.381	-1.386	-1.391	-1.396	-1.401	-1.405	-1.408	-1.411	-1.414	-1.416	-1.420	-1.422	-1.424	-1.426	-1.428	-1.429	-1.430	-1.431	-1.432	-1.434	-1.435	-1.436	-1.436	-1.439	-1.440	-1.441	-1.442	-1.445	-1.446	-1.449	-1.451	-1.456	-1.459	-1.462	-1.466	-1.472	-1.478	-1.482	-1.489	-1.495	-1.502	-1.509	-1.516	-1.525	-1.535	-1.544	-1.554	-1.564	-1.576	-1.588	-1.600	-1.612	-1.625	-1.640	-1.655	-1.670	-1.685	-1.702	-1.720	-1.738	-1.756	-1.774	-1.792	-1.814	-1.832	-1.854	-1.875	-1.896	-1.919	-1.940	-1.964	-1.986	-2.010	-2.035	-2.059	-2.084	-2.108	-2.132	-2.158	-2.182	-2.209	-2.234	-2.260	-2.284	-2.311	-2.336	-2.361	-2.386	-2.411	-2.438	-2.461	-2.486	-2.510	-2.534	-2.559	-2.581	-2.604	-2.626	-2.649	-2.669	-2.690	-2.710	-2.730	-2.749	-2.766	-2.782	-2.801	-2.818	-2.832	-2.848	-2.860	-2.875	-2.886	-2.898	-2.909	-2.919	-2.928	-2.936	-2.944	-2.950	-2.955	-2.961	-2.966	-2.969	-2.972	-2.975	-2.976	-2.976	-2.978	-2.978	-2.976	-2.975	-2.972	-2.971	-2.968	-2.965	-2.961	-2.958	-2.952	-2.948	-2.942	-2.938	-2.932	-2.925	-2.920	-2.914	-2.906	-2.900	-2.894	-2.885	-2.879	-2.871	-2.862	-2.856	-2.849	-2.841	-2.832	-2.825	-2.818	-2.810	-2.801	-2.794	-2.785	-2.778	-2.770	-2.761	-2.754	-2.746	-2.739	-2.730	-2.722	-2.715	-2.706	-2.699	-2.691	-2.682	-2.675	-2.668	-2.660	-2.651	-2.645	-2.636	-2.629	-2.621	-2.615	-2.606	-2.600	-2.592	-2.586	-2.579	-2.572	-2.566	-2.561	-2.555	-2.549	-2.542	-2.538	-2.532	-2.528	-2.522	-2.519	-2.514	-2.509	-2.506	-2.501	-2.498	-2.495	-2.492	-2.489	-2.486	-2.484	-2.481	-2.479	-2.479	-2.476	-2.474	-2.472	-2.470	-2.469	-2.466	-2.465	-2.464	-2.461	-2.460	-2.458	-2.455	-2.452	-2.449	-2.446	-2.444	-2.439	-2.435	-2.430	-2.424	-2.420	-2.411	-2.405	-2.398	-2.390	-2.381	-2.371	-2.361	-2.350	-2.339	-2.326	-2.314	-2.299	-2.285	-2.269	-2.252	-2.235	-2.218	-2.199	-2.179	-2.160	-2.139	-2.118	-2.096	-2.072	-2.050	-2.025	-2.001	-1.975	-1.951	-1.925	-1.898	-1.871	-1.844	-1.816	-1.789	-1.761	-1.732	-1.704	-1.675	-1.648	-1.619	-1.590	-1.561	-1.534	-1.505	-1.476	-1.449	-1.421	-1.392	-1.366	-1.339	-1.311	-1.285	-1.260	-1.234	-1.210	-1.184	-1.160	-1.136	-1.111	-1.089	-1.066	-1.044	-1.022	-1.001	-0.979	-0.960	-0.940	-0.920	-0.900	-0.881	-0.864	-0.845	-0.828	-0.810	-0.792	-0.775	-0.759	-0.742	-0.728	-0.714	-0.699	-0.684	-0.670	-0.655	-0.642	-0.629	-0.616	-0.602	-0.590	-0.580	-0.568	-0.556	-0.545	-0.535	-0.524	-0.514	-0.505	-0.496	-0.486	-0.479	-0.471	-0.464	-0.456	-0.450	-0.442	-0.436	-0.431	-0.426	-0.422	-0.419	-0.415	-0.412	-0.409	-0.406	-0.405	-0.402	-0.402	-0.402	-0.402	-0.402	-0.402	-0.404	-0.405	-0.408	-0.411	-0.414	-0.416	-0.420	-0.422	-0.426	-0.430	-0.436	-0.440	-0.445	-0.450	-0.455	-0.460	-0.465	-0.471	-0.476	-0.482	-0.489	-0.495	-0.500	-0.506	-0.512	-0.519	-0.525	-0.531	-0.538	-0.544	-0.550	-0.556	-0.562	-0.569	-0.575	-0.581	-0.588	-0.594	-0.600	-0.606	-0.614	-0.620	-0.626	-0.634	-0.640	-0.648	-0.654	-0.662	-0.669	-0.676	-0.685	-0.692	-0.701	-0.710	-0.718	-0.726	-0.735	-0.744	-0.752	-0.761	-0.772	-0.781	-0.791	-0.802	-0.812	-0.824	-0.834	-0.844	-0.856	-0.866	-0.878	-0.890	-0.901	-0.912	-0.924	-0.935	-0.946	-0.959	-0.970	-0.981	-0.994	-1.004	-1.016	-1.029	-1.039	-1.051	-1.061	-1.071	-1.082	-1.094	-1.105	-1.115	-1.128	-1.136	-1.146	-1.158	-1.166	-1.178	-1.188	-1.196	-1.205	-1.215	-1.224	-1.234	-1.242	-1.252	-1.261	-1.270	-1.279	-1.288	-1.296	-1.305	-1.314	-1.322	-1.332	-1.340	-1.349	-1.359	-1.366	-1.376	-1.386	-1.395	-1.405	-1.414	-1.424	-1.432	-1.442	-1.452	-1.461	-1.472	-1.482	-1.492	-1.504	-1.514	-1.524	-1.535	-1.546	-1.556	-1.568	-1.578	-1.589	-1.601	-1.611	-1.622	-1.634	-1.645	-1.656	-1.668	-1.679	-1.690	-1.701	-1.711	-1.722	-1.734	-1.745	-1.755	-1.765	-1.775	-1.785	-1.795	-1.805	-1.815	-1.824	-1.834	-1.842	-1.851	-1.860	-1.870	-1.878	-1.885	-1.894	-1.901	-1.908	-1.916	-1.924	-1.929	-1.936	-1.942	-1.950	-1.956	-1.961	-1.968	-1.974	-1.979	-1.984	-1.990	-1.995	-2.000	-2.004	-2.009	-2.014	-2.018	-2.022	-2.026	-2.031	-2.035	-2.040	-2.042	-2.047	-2.051	-2.056	-2.060	-2.064	-2.068	-2.071	-2.075	-2.079	-2.082	-2.086	-2.091	-2.094	-2.098	-2.102	-2.108	-2.111	-2.115	-2.119	-2.124	-2.129	-2.134	-2.138	-2.141	-2.146	-2.151	-2.156	-2.160	-2.166	-2.170	-2.175	-2.180	-2.185	-2.190	-2.195	-2.200	-2.205	-2.210	-2.215	-2.219	-2.225	-2.230	-2.234	-2.239	-2.244	-2.249	-2.254	-2.258	-2.262	-2.266	-2.271	-2.275	-2.279	-2.282	-2.286	-2.289	-2.292	-2.295	-2.296	-2.300	-2.301	-2.304	-2.304	-2.305	-2.306	-2.306	-2.306	-2.306	-2.305	-2.304	-2.302	-2.300	-2.300	-2.298	-2.294	-2.291	-2.288	-2.284	-2.280	-2.275	-2.270	-2.265	-2.259	-2.254	-2.248	-2.241	-2.234	-2.228	-2.220	-2.212	-2.205	-2.196	-2.188	-2.180	-2.172	-2.162	-2.155	-2.145	-2.136	-2.128	-2.119	-2.110	-2.101	-2.094	-2.085	-2.075	-2.068	-2.059	-2.051	-2.042	-2.035	-2.029	-2.020	-2.013	-2.006	-1.999	-1.992	-1.986	-1.981	-1.975	-1.970	-1.964	-1.959	-1.955	-1.949	-1.945	-1.941	-1.939	-1.935	-1.932	-1.929	-1.928	-1.925	-1.922	-1.921	-1.921	-1.919	-1.918	-1.918	-1.918	-1.918	-1.918	-1.918	-1.918	-1.919	-1.919	-1.920	-1.921	-1.921	-1.924	-1.925	-1.926	-1.928	-1.930	-1.930	-1.932	-1.934	-1.935	-1.938	-1.939	-1.940	-1.942	-1.942	-1.944	-1.945	-1.946	-1.946	-1.948	-1.948	-1.949	-1.948	-1.948	-1.948	-1.946	-1.946	-1.944	-1.942	-1.941	-1.939	-1.938	-1.934	-1.930	-1.926	-1.922	-1.918	-1.914	-1.909	-1.902	-1.896	-1.890	-1.882	-1.876	-1.866	-1.859	-1.850	-1.840	-1.830	-1.820	-1.808	-1.798	-1.785	-1.771	-1.758	-1.745	-1.731	-1.718	-1.701	-1.686	-1.670	-1.654	-1.638	-1.619	-1.601	-1.582	-1.564	-1.545	-1.525	-1.506	-1.485	-1.464	-1.444	-1.422	-1.401	-1.380	-1.358	-1.336	-1.314	-1.291	-1.270	-1.246	-1.225	-1.202	-1.180	-1.158	-1.136	-1.112	-1.091	-1.069	-1.049	-1.026	-1.005	-0.986	-0.965	-0.945	-0.926	-0.906	-0.888	-0.870	-0.851	-0.834	-0.818	-0.801	-0.785	-0.769	-0.755	-0.740	-0.726	-0.712	-0.700	-0.688	-0.675	-0.664	-0.654	-0.642	-0.632	-0.622	-0.614	-0.605	-0.596	-0.589	-0.580	-0.572	-0.565	-0.558	-0.551	-0.544	-0.536	-0.529	-0.522	-0.514	-0.507	-0.501	-0.494	-0.488	-0.480	-0.472	-0.466	-0.458	-0.451	-0.444	-0.435	-0.426	-0.419	-0.410	-0.401	-0.392	-0.384	-0.374	-0.364	-0.355	-0.346	-0.335	-0.325	-0.315	-0.305	-0.294	-0.284	-0.274	-0.262	-0.254	-0.244	-0.234	-0.224	-0.215	-0.205	-0.196	-0.186	-0.178	-0.169	-0.161	-0.152	-0.145	-0.138	-0.131	-0.124	-0.118	-0.112	-0.108	-0.102	-0.098	-0.094	-0.090	-0.088	-0.084	-0.081	-0.079	-0.078	-0.076	-0.075	-0.074	-0.074	-0.075	-0.075	-0.076	-0.078	-0.079	-0.080	-0.081	-0.084	-0.086	-0.089	-0.091	-0.094	-0.096	-0.100	-0.104	-0.106	-0.110	-0.111	-0.115	-0.118	-0.122	-0.125	-0.129	-0.130	-0.134	-0.136	-0.140	-0.142	-0.144	-0.148	-0.150	-0.152	-0.156	-0.158	-0.160	-0.161	-0.164	-0.165	-0.168	-0.169	-0.171	-0.172	-0.174	-0.175	-0.178	-0.180	-0.180	-0.181	-0.184	-0.185	-0.185	-0.186	-0.189	-0.189	-0.190	-0.191	-0.192	-0.194	-0.194	-0.194	-0.195	-0.196	-0.198	-0.199	-0.200	-0.201	-0.201	-0.202	-0.204	-0.204	-0.205	-0.206	-0.208	-0.209	-0.211	-0.212	-0.214	-0.215	-0.218	-0.219	-0.220	-0.222	-0.224	-0.226	-0.229	-0.231	-0.234	-0.236	-0.239	-0.241	-0.245	-0.248	-0.250	-0.255	-0.258	-0.261	-0.265	-0.269	-0.274	-0.278	-0.282	-0.286	-0.292	-0.296	-0.301	-0.308	-0.312	-0.318	-0.324	-0.330	-0.336	-0.342	-0.349	-0.356	-0.362	-0.370	-0.376	-0.385	-0.392	-0.400	-0.408	-0.416	-0.425	-0.434	-0.442	-0.451	-0.461	-0.470	-0.480	-0.490	-0.500	-0.510	-0.520	-0.531	-0.542	-0.554	-0.565	-0.578	-0.589	-0.601	-0.612	-0.626	-0.639	-0.651	-0.664	-0.678	-0.690	-0.704	-0.719	-0.732	-0.748	-0.761	-0.776	-0.790	-0.805	-0.820	-0.836	-0.850	-0.865	-0.880	-0.895	-0.910	-0.926	-0.940	-0.956	-0.970	-0.985	-0.999	-1.014	-1.028	-1.042	-1.058	-1.070	-1.082	-1.095	-1.109	-1.121	-1.134	-1.146	-1.158	-1.168	-1.179	-1.189	-1.200	-1.209	-1.216	-1.226	-1.234	-1.241	-1.248	-1.254	-1.260	-1.266	-1.271	-1.276	-1.280	-1.284	-1.286	-1.290	-1.292	-1.294	-1.298	-1.299	-1.300	-1.300	-1.301	-1.301	-1.301	-1.301	-1.301	-1.300	-1.301	-1.300	-1.299	-1.299	-1.298	-1.298	-1.298	-1.296	-1.296	-1.295	-1.296	-1.296	-1.296	-1.296	-1.298	-1.296	-1.299	-1.300	-1.301	-1.304	-1.305	-1.308	-1.311	-1.315	-1.318	-1.322	-1.326	-1.331	-1.336	-1.340	-1.346	-1.351	-1.358	-1.364	-1.369	-1.375	-1.381	-1.389	-1.395	-1.401	-1.408	-1.416	-1.422	-1.429	-1.436	-1.444	-1.451	-1.458	-1.464	-1.471	-1.478	-1.484	-1.490	-1.498	-1.502	-1.508	-1.514	-1.519	-1.524	-1.529	-1.532	-1.536	-1.540	-1.544	-1.548	-1.550	-1.552	-1.555	-1.558	-1.559	-1.561	-1.561	-1.562	-1.564	-1.562	-1.562	-1.562	-1.561	-1.560	-1.558	-1.556	-1.554	-1.550	-1.548	-1.545	-1.540	-1.538	-1.534	-1.529	-1.525	-1.520	-1.515	-1.510	-1.504	-1.498	-1.491	-1.486	-1.479	-1.474	-1.466	-1.460	-1.452	-1.445	-1.439	-1.431	-1.424	-1.416	-1.409	-1.401	-1.394	-1.386	-1.379	-1.370	-1.364	-1.355	-1.348	-1.340	-1.332	-1.325	-1.318	-1.310	-1.304	-1.298	-1.290	-1.282	-1.278	-1.271	-1.265	-1.260	-1.255	-1.250	-1.245	-1.240	-1.235	-1.231	-1.229	-1.224	-1.221	-1.219	-1.216	-1.214	-1.212	-1.210	-1.209	-1.209	-1.210	-1.210	-1.211	-1.211	-1.212	-1.214	-1.216	-1.219	-1.220	-1.224	-1.228	-1.231	-1.236	-1.240	-1.245	-1.251	-1.256	-1.262	-1.269	-1.276	-1.282	-1.290	-1.298	-1.305	-1.314	-1.321	-1.330	-1.339	-1.348	-1.358	-1.366	-1.376	-1.385	-1.396	-1.406	-1.416	-1.426	-1.436	-1.446	-1.456	-1.466	-1.478	-1.486	-1.498	-1.508	-1.518	-1.526	-1.536	-1.545	-1.555	-1.564	-1.572	-1.580	-1.589	-1.596	-1.604	-1.611	-1.618	-1.624	-1.630	-1.636	-1.641	-1.645	-1.649	-1.652	-1.656	-1.659	-1.660	-1.662	-1.664	-1.664	-1.662	-1.662	-1.660	-1.659	-1.656	-1.652	-1.649	-1.645	-1.640	-1.634	-1.628	-1.620	-1.612	-1.604	-1.595	-1.585	-1.576	-1.566	-1.555	-1.542	-1.530	-1.518	-1.504	-1.489	-1.475	-1.460	-1.445	-1.429	-1.411	-1.395	-1.378	-1.359	-1.340	-1.322	-1.304	-1.285	-1.266	-1.245	-1.225	-1.205	-1.185	-1.164	-1.144	-1.122	-1.100	-1.080	-1.059	-1.036	-1.015	-0.994	-0.972	-0.950	-0.930	-0.908	-0.888	-0.866	-0.845	-0.825	-0.804	-0.784	-0.764	-0.745	-0.725	-0.708	-0.689	-0.671	-0.652	-0.635	-0.619	-0.602	-0.586	-0.570	-0.556	-0.540	-0.528	-0.512	-0.500	-0.488	-0.475	-0.464	-0.452	-0.441	-0.431	-0.420	-0.411	-0.402	-0.394	-0.386	-0.378	-0.370	-0.362	-0.355	-0.349	-0.342	-0.338	-0.331	-0.325	-0.321	-0.315	-0.311	-0.306	-0.301	-0.298	-0.292	-0.288	-0.285	-0.280	-0.276	-0.272	-0.268	-0.264	-0.260	-0.255	-0.250	-0.246	-0.241	-0.238	-0.232	-0.228	-0.224	-0.218	-0.212	-0.208	-0.202	-0.196	-0.191	-0.184	-0.179	-0.172	-0.165	-0.159	-0.151	-0.144	-0.136	-0.128	-0.120	-0.111	-0.104	-0.095	-0.086	-0.078	-0.069	-0.059	-0.049	-0.040	-0.029	-0.019	-0.008	0.004	0.015	0.026	0.039	0.050	0.062	0.075	0.088	0.100	0.114	0.128	0.141	0.155	0.170	0.184	0.200	0.214	0.229	0.244	0.259	0.275	0.289	0.305	0.321	0.338	0.352	0.368	0.384	0.399	0.414	0.430	0.445	0.460	0.474	0.488	0.502	0.515	0.529	0.541	0.554	0.565	0.575	0.586	0.595	0.604	0.611	0.619	0.624	0.630	0.634	0.638	0.641	0.642	0.644	0.642	0.641	0.639	0.635	0.630	0.624	0.619	0.610	0.601	0.592	0.580	0.569	0.556	0.542	0.528	0.511	0.496	0.479	0.461	0.442	0.425	0.405	0.385	0.364	0.344	0.322	0.302	0.280	0.259	0.239	0.218	0.196	0.175	0.155	0.134	0.116	0.096	0.078	0.061	0.042	0.025	0.010	-0.004	-0.018	-0.031	-0.042	-0.055	-0.064	-0.072	-0.080	-0.088	-0.094	-0.098	-0.101	-0.102	-0.105	-0.105	-0.104	-0.101	-0.099	-0.095	-0.090	-0.084	-0.078	-0.070	-0.061	-0.052	-0.044	-0.032	-0.024	-0.012	0.000	0.011	0.024	0.036	0.049	0.062	0.075	0.089	0.100	0.114	0.128	0.140	0.152	0.165	0.178	0.189	0.200	0.211	0.222	0.232	0.244	0.252	0.261	0.271	0.280	0.286	0.294	0.301	0.308	0.312	0.320	0.324	0.329	0.332	0.335	0.340	0.342	0.344	0.346	0.348	0.350	0.350	0.351	0.351	0.352	0.352	0.352	0.352	0.352	0.351	0.350	0.351	0.350	0.349	0.348	0.349	0.348	0.346	0.346	0.346	0.346	0.345	0.345	0.345	0.344	0.345	0.345	0.346	0.346	0.349	0.349	0.350	0.351	0.352	0.354	0.355	0.358	0.359	0.361	0.364	0.366	0.368	0.371	0.375	0.376	0.380	0.382	0.385	0.389	0.391	0.396	0.399	0.402	0.405	0.410	0.412	0.415	0.419	0.424	0.426	0.430	0.431	0.435	0.438	0.441	0.442	0.446	0.449	0.451	0.452	0.456	0.459	0.460	0.462	0.464	0.465	0.466	0.469	0.469	0.470	0.470	0.472	0.472	0.472	0.474	0.474	0.474	0.474	0.474	0.474	0.474	0.474	0.472	0.471	0.472	0.471	0.469	0.469	0.469	0.466	0.466	0.465	0.464	0.462	0.462	0.461	0.460	0.459	0.458	0.456	0.455	0.454	0.454	0.452	0.451	0.451	0.449	0.449	0.448	0.446	0.448	0.446	0.446	0.445	0.445	0.445	0.445	0.445	0.444	0.444	0.445	0.445	0.446	0.448	0.449	0.450	0.450	0.450	0.450	0.452	0.454	0.455	0.455	0.458	0.459	0.459	0.461	0.462	0.464	0.465	0.466	0.468	0.468	0.469	0.469	0.470	0.470	0.469	0.470	0.469	0.468	0.469	0.468	0.465	0.464	0.461	0.458	0.455	0.452	0.448	0.445	0.440	0.435	0.430	0.425	0.419	0.412	0.406	0.399	0.391	0.384	0.376	0.368	0.359	0.350	0.341	0.331	0.322	0.311	0.301	0.291	0.281	0.270	0.260	0.250	0.239	0.229	0.218	0.208	0.196	0.186	0.176	0.166	0.156	0.148	0.138	0.128	0.119	0.110	100.000	5.000	2.000	1.000	6.000	0.000	0.000	0.000	0.000	0.000	0.000	0.000	0.000	0.000	0.000	0.000	0.000	0.000	-2.248	-2.258	-2.266	-2.276	-2.286	-2.296	-2.308	-2.316	-2.326	-2.338	-2.348	-2.359	-2.369	-2.380	-2.390	-2.401	-2.411	-2.422	-2.432	-2.442	-2.454	-2.465	-2.475	-2.486	-2.495	-2.506	-2.516	-2.528	-2.536	-2.546	-2.556	-2.565	-2.575	-2.584	-2.591	-2.600	-2.608	-2.616	-2.622	-2.630	-2.638	-2.644	-2.650	-2.655	-2.661	-2.665	-2.670	-2.674	-2.676	-2.680	-2.682	-2.685	-2.685	-2.686	-2.686	-2.688	-2.686	-2.685	-2.684	-2.681	-2.680	-2.678	-2.674	-2.670	-2.666	-2.661	-2.658	-2.652	-2.648	-2.641	-2.638	-2.631	-2.625	-2.620	-2.612	-2.606	-2.601	-2.595	-2.588	-2.581	-2.576	-2.570	-2.564	-2.558	-2.554	-2.548	-2.542	-2.538	-2.534	-2.529	-2.525	-2.521	-2.518	-2.515	-2.511	-2.510	-2.508	-2.506	-2.505	-2.502	-2.502	-2.501	-2.502	-2.502	-2.502	-2.504	-2.505	-2.506	-2.506	-2.509	-2.511	-2.512	-2.515	-2.518	-2.519	-2.522	-2.525	-2.528	-2.531	-2.534	-2.536	-2.540	-2.542	-2.546	-2.549	-2.551	-2.554	-2.556	-2.559	-2.562	-2.564	-2.566	-2.570	-2.571	-2.574	-2.575	-2.578	-2.579	-2.581	-2.581	-2.582	-2.585	-2.586	-2.588	-2.588	-2.589	-2.590	-2.591	-2.591	-2.592	-2.594	-2.594	-2.594	-2.594	-2.594	-2.595	-2.595	-2.595	-2.594	-2.594	-2.594	-2.592	-2.592	-2.591	-2.591	-2.590	-2.590	-2.588	-2.588	-2.585	-2.584	-2.582	-2.581	-2.578	-2.576	-2.574	-2.571	-2.569	-2.566	-2.562	-2.558	-2.554	-2.550	-2.546	-2.541	-2.536	-2.530	-2.525	-2.520	-2.512	-2.506	-2.499	-2.491	-2.484	-2.475	-2.468	-2.459	-2.450	-2.440	-2.431	-2.421	-2.411	-2.401	-2.391	-2.380	-2.369	-2.359	-2.348	-2.335	-2.325	-2.312	-2.301	-2.290	-2.278	-2.266	-2.255	-2.244	-2.232	-2.220	-2.210	-2.199	-2.189	-2.179	-2.169	-2.159	-2.150	-2.141	-2.131	-2.124	-2.116	-2.109	-2.102	-2.096	-2.091	-2.086	-2.081	-2.078	-2.074	-2.071	-2.069	-2.068	-2.068	-2.066	-2.068	-2.068	-2.069	-2.072	-2.075	-2.079	-2.082	-2.089	-2.094	-2.100	-2.106	-2.114	-2.121	-2.129	-2.136	-2.146	-2.156	-2.166	-2.176	-2.188	-2.199	-2.210	-2.222	-2.234	-2.245	-2.259	-2.271	-2.282	-2.296	-2.309	-2.321	-2.334	-2.346	-2.359	-2.371	-2.385	-2.396	-2.409	-2.420	-2.431	-2.441	-2.452	-2.464	-2.472	-2.482	-2.491	-2.500	-2.509	-2.516	-2.524	-2.530	-2.536	-2.541	-2.546	-2.550	-2.554	-2.556	-2.559	-2.560	-2.561	-2.562	-2.561	-2.561	-2.559	-2.558	-2.554	-2.550	-2.546	-2.541	-2.536	-2.530	-2.524	-2.516	-2.508	-2.500	-2.491	-2.481	-2.471	-2.461	-2.450	-2.439	-2.429	-2.416	-2.404	-2.391	-2.379	-2.366	-2.352	-2.340	-2.325	-2.311	-2.298	-2.284	-2.269	-2.255	-2.241	-2.226	-2.212	-2.198	-2.184	-2.170	-2.156	-2.142	-2.131	-2.118	-2.104	-2.091	-2.079	-2.066	-2.055	-2.045	-2.033	-2.022	-2.011	-2.001	-1.991	-1.984	-1.974	-1.965	-1.958	-1.949	-1.941	-1.934	-1.928	-1.920	-1.914	-1.908	-1.901	-1.896	-1.890	-1.886	-1.880	-1.875	-1.871	-1.866	-1.862	-1.858	-1.854	-1.849	-1.845	-1.840	-1.835	-1.830	-1.826	-1.822	-1.818	-1.812	-1.808	-1.801	-1.796	-1.790	-1.784	-1.776	-1.771	-1.764	-1.756	-1.748	-1.740	-1.732	-1.722	-1.714	-1.704	-1.695	-1.684	-1.672	-1.661	-1.650	-1.639	-1.626	-1.614	-1.601	-1.588	-1.575	-1.560	-1.546	-1.531	-1.516	-1.501	-1.485	-1.470	-1.454	-1.438	-1.420	-1.402	-1.386	-1.370	-1.351	-1.335	-1.318	-1.299	-1.280	-1.262	-1.244	-1.226	-1.208	-1.189	-1.171	-1.152	-1.134	-1.115	-1.096	-1.078	-1.060	-1.041	-1.022	-1.005	-0.986	-0.969	-0.950	-0.932	-0.912	-0.896	-0.879	-0.861	-0.844	-0.826	-0.811	-0.794	-0.778	-0.761	-0.745	-0.729	-0.714	-0.699	-0.685	-0.670	-0.655	-0.642	-0.630	-0.616	-0.604	-0.591	-0.581	-0.570	-0.560	-0.549	-0.540	-0.531	-0.524	-0.516	-0.510	-0.504	-0.498	-0.492	-0.489	-0.486	-0.484	-0.481	-0.480	-0.479	-0.479	-0.480	-0.481	-0.484	-0.486	-0.490	-0.495	-0.500	-0.505	-0.511	-0.519	-0.526	-0.535	-0.544	-0.554	-0.564	-0.574	-0.585	-0.595	-0.609	-0.620	-0.631	-0.645	-0.658	-0.671	-0.684	-0.698	-0.711	-0.725	-0.738	-0.752	-0.765	-0.778	-0.791	-0.805	-0.818	-0.830	-0.841	-0.852	-0.865	-0.876	-0.886	-0.896	-0.906	-0.915	-0.924	-0.932	-0.939	-0.945	-0.952	-0.958	-0.964	-0.969	-0.972	-0.975	-0.978	-0.980	-0.981	-0.982	-0.984	-0.982	-0.981	-0.980	-0.978	-0.975	-0.972	-0.970	-0.966	-0.962	-0.958	-0.952	-0.948	-0.941	-0.934	-0.928	-0.920	-0.914	-0.906	-0.899	-0.890	-0.881	-0.872	-0.862	-0.854	-0.845	-0.836	-0.825	-0.815	-0.805	-0.794	-0.784	-0.774	-0.761	-0.751	-0.740	-0.728	-0.715	-0.702	-0.691	-0.679	-0.666	-0.654	-0.640	-0.628	-0.615	-0.601	-0.589	-0.576	-0.562	-0.549	-0.535	-0.521	-0.509	-0.495	-0.481	-0.468	-0.452	-0.440	-0.425	-0.412	-0.399	-0.385	-0.371	-0.358	-0.345	-0.331	-0.318	-0.305	-0.292	-0.279	-0.266	-0.255	-0.242	-0.231	-0.220	-0.209	-0.198	-0.186	-0.176	-0.165	-0.154	-0.145	-0.135	-0.126	-0.118	-0.109	-0.100	-0.092	-0.084	-0.076	-0.070	-0.062	-0.056	-0.049	-0.044	-0.036	-0.031	-0.026	-0.021	-0.016	-0.010	-0.006	-0.002	0.002	0.006	0.009	0.014	0.018	0.020	0.024	0.025	0.028	0.030	0.031	0.032	0.035	0.036	0.039	0.040	0.041	0.041	0.042	0.042	0.044	0.044	0.045	0.044	0.044	0.042	0.044	0.041	0.041	0.040	0.039	0.038	0.036	0.034	0.031	0.030	0.028	0.024	0.022	0.019	0.016	0.012	0.010	0.006	0.002	-0.001	-0.005	-0.009	-0.012	-0.016	-0.021	-0.025	-0.030	-0.035	-0.039	-0.044	-0.049	-0.054	-0.059	-0.064	-0.069	-0.074	-0.079	-0.084	-0.089	-0.094	-0.099	-0.104	-0.109	-0.114	-0.119	-0.124	-0.129	-0.134	-0.139	-0.144	-0.148	-0.152	-0.158	-0.161	-0.165	-0.170	-0.174	-0.178	-0.182	-0.186	-0.191	-0.194	-0.196	-0.200	-0.204	-0.208	-0.210	-0.214	-0.216	-0.221	-0.224	-0.226	-0.230	-0.232	-0.235	-0.239	-0.242	-0.246	-0.249	-0.252	-0.255	-0.259	-0.261	-0.264	-0.268	-0.271	-0.275	-0.280	-0.282	-0.286	-0.291	-0.295	-0.299	-0.304	-0.309	-0.312	-0.318	-0.322	-0.326	-0.331	-0.336	-0.341	-0.346	-0.351	-0.358	-0.362	-0.368	-0.372	-0.379	-0.384	-0.389	-0.395	-0.400	-0.406	-0.410	-0.416	-0.421	-0.426	-0.431	-0.435	-0.440	-0.445	-0.449	-0.452	-0.456	-0.460	-0.462	-0.465	-0.468	-0.470	-0.472	-0.475	-0.475	-0.478	-0.478	-0.478	-0.479	-0.479	-0.479	-0.478	-0.478	-0.476	-0.475	-0.474	-0.472	-0.470	-0.469	-0.466	-0.462	-0.461	-0.459	-0.455	-0.452	-0.449	-0.445	-0.442	-0.440	-0.436	-0.432	-0.429	-0.426	-0.422	-0.421	-0.418	-0.415	-0.412	-0.410	-0.409	-0.406	-0.405	-0.402	-0.401	-0.400	-0.399	-0.399	-0.399	-0.399	-0.399	-0.400	-0.400	-0.401	-0.402	-0.404	-0.406	-0.408	-0.411	-0.412	-0.415	-0.419	-0.422	-0.426	-0.431	-0.435	-0.440	-0.445	-0.449	-0.455	-0.459	-0.466	-0.471	-0.478	-0.482	-0.489	-0.495	-0.500	-0.507	-0.512	-0.519	-0.524	-0.531	-0.538	-0.542	-0.549	-0.555	-0.560	-0.566	-0.571	-0.578	-0.582	-0.588	-0.592	-0.598	-0.601	-0.606	-0.610	-0.614	-0.616	-0.620	-0.622	-0.626	-0.629	-0.631	-0.632	-0.634	-0.635	-0.636	-0.638	-0.638	-0.638	-0.638	-0.638	-0.635	-0.635	-0.634	-0.631	-0.631	-0.629	-0.625	-0.624	-0.620	-0.618	-0.614	-0.610	-0.606	-0.602	-0.599	-0.592	-0.589	-0.584	-0.578	-0.572	-0.566	-0.560	-0.554	-0.548	-0.541	-0.534	-0.528	-0.520	-0.512	-0.505	-0.498	-0.489	-0.481	-0.471	-0.462	-0.455	-0.446	-0.436	-0.428	-0.418	-0.408	-0.398	-0.388	-0.379	-0.368	-0.358	-0.346	-0.338	-0.328	-0.316	-0.306	-0.295	-0.285	-0.275	-0.265	-0.255	-0.245	-0.235	-0.225	-0.215	-0.206	-0.196	-0.188	-0.179	-0.170	-0.162	-0.154	-0.148	-0.140	-0.134	-0.126	-0.120	-0.114	-0.109	-0.104	-0.099	-0.095	-0.090	-0.086	-0.084	-0.081	-0.079	-0.076	-0.074	-0.074	-0.071	-0.070	-0.070	-0.069	-0.069	-0.069	-0.069	-0.069	-0.069	-0.070	-0.070	-0.070	-0.070	-0.071	-0.071	-0.070	-0.070	-0.071	-0.070	-0.069	-0.069	-0.069	-0.068	-0.065	-0.064	-0.061	-0.060	-0.058	-0.055	-0.051	-0.049	-0.045	-0.040	-0.038	-0.032	-0.028	-0.024	-0.019	-0.012	-0.008	-0.001	0.005	0.010	0.016	0.021	0.026	0.032	0.038	0.044	0.050	0.055	0.060	0.065	0.070	0.075	0.079	0.084	0.088	0.091	0.094	0.098	0.100	0.102	0.104	0.106	0.108	0.108	0.109	0.108	0.109	0.109	0.106	0.105	0.102	0.100	0.098	0.095	0.092	0.088	0.085	0.080	0.078	0.072	0.068	0.062	0.059	0.052	0.049	0.042	0.038	0.032	0.026	0.021	0.016	0.010	0.005	0.000	-0.006	-0.011	-0.018	-0.022	-0.028	-0.031	-0.038	-0.041	-0.048	-0.051	-0.056	-0.060	-0.065	-0.070	-0.074	-0.079	-0.082	-0.086	-0.091	-0.095	-0.099	-0.105	-0.109	-0.112	-0.118	-0.121	-0.124	-0.129	-0.132	-0.138	-0.142	-0.146	-0.150	-0.155	-0.159	-0.162	-0.166	-0.171	-0.175	-0.180	-0.185	-0.189	-0.192	-0.198	-0.201	-0.205	-0.209	-0.212	-0.216	-0.219	-0.222	-0.226	-0.230	-0.234	-0.235	-0.238	-0.241	-0.244	-0.246	-0.248	-0.250	-0.251	-0.254	-0.254	-0.256	-0.258	-0.259	-0.259	-0.259	-0.260	-0.260	-0.260	-0.260	-0.261	-0.260	-0.260	-0.259	-0.259	-0.259	-0.258	-0.258	-0.258	-0.258	-0.258	-0.256	-0.258	-0.256	-0.256	-0.258	-0.258	-0.258	-0.260	-0.260	-0.261	-0.262	-0.265	-0.268	-0.270	-0.272	-0.276	-0.280	-0.284	-0.288	-0.292	-0.298	-0.302	-0.309	-0.314	-0.321	-0.329	-0.335	-0.342	-0.351	-0.359	-0.368	-0.376	-0.385	-0.395	-0.405	-0.414	-0.425	-0.435	-0.446	-0.458	-0.469	-0.481	-0.491	-0.504	-0.516	-0.528	-0.540	-0.552	-0.565	-0.578	-0.590	-0.602	-0.615	-0.629	-0.641	-0.654	-0.666	-0.679	-0.692	-0.705	-0.718	-0.729	-0.741	-0.754	-0.766	-0.779	-0.790	-0.802	-0.814	-0.825	-0.838	-0.850	-0.861	-0.872	-0.884	-0.895	-0.908	-0.918	-0.929	-0.940	-0.951	-0.962	-0.974	-0.982	-0.994	-1.005	-1.016	-1.026	-1.039	-1.049	-1.060	-1.071	-1.082	-1.094	-1.104	-1.115	-1.126	-1.136	-1.148	-1.160	-1.172	-1.184	-1.195	-1.206	-1.219	-1.230	-1.241	-1.254	-1.265	-1.278	-1.290	-1.301	-1.312	-1.325	-1.338	-1.349	-1.361	-1.372	-1.385	-1.396	-1.409	-1.421	-1.432	-1.445	-1.456	-1.468	-1.479	-1.490	-1.500	-1.511	-1.521	-1.531	-1.541	-1.551	-1.561	-1.570	-1.579	-1.588	-1.596	-1.604	-1.611	-1.619	-1.624	-1.631	-1.638	-1.641	-1.648	-1.651	-1.655	-1.658	-1.661	-1.664	-1.665	-1.668	-1.668	-1.668	-1.668	-1.666	-1.666	-1.664	-1.661	-1.659	-1.656	-1.652	-1.649	-1.644	-1.639	-1.632	-1.628	-1.621	-1.615	-1.609	-1.601	-1.592	-1.585	-1.578	-1.570	-1.561	-1.552	-1.544	-1.535	-1.526	-1.516	-1.508	-1.499	-1.489	-1.481	-1.471	-1.461	-1.452	-1.445	-1.435	-1.428	-1.419	-1.410	-1.402	-1.394	-1.386	-1.380	-1.372	-1.365	-1.358	-1.352	-1.346	-1.341	-1.335	-1.330	-1.326	-1.321	-1.316	-1.314	-1.310	-1.308	-1.304	-1.301	-1.299	-1.296	-1.295	-1.294	-1.292	-1.291	-1.290	-1.290	-1.289	-1.289	-1.289	-1.289	-1.289	-1.290	-1.290	-1.291	-1.292	-1.292	-1.294	-1.295	-1.296	-1.298	-1.299	-1.300	-1.302	-1.304	-1.305	-1.306	-1.309	-1.310	-1.311	-1.312	-1.315	-1.316	-1.318	-1.319	-1.321	-1.322	-1.325	-1.325	-1.326	-1.328	-1.329	-1.330	-1.332	-1.334	-1.335	-1.336	-1.336	-1.339	-1.339	-1.339	-1.341	-1.341	-1.341	-1.341	-1.341	-1.341	-1.342	-1.341	-1.341	-1.340	-1.339	-1.338	-1.336	-1.338	-1.336	-1.334	-1.331	-1.330	-1.329	-1.325	-1.324	-1.321	-1.318	-1.315	-1.312	-1.309	-1.305	-1.300	-1.296	-1.292	-1.288	-1.284	-1.279	-1.274	-1.269	-1.264	-1.258	-1.251	-1.245	-1.240	-1.232	-1.228	-1.220	-1.214	-1.208	-1.201	-1.194	-1.188	-1.179	-1.172	-1.165	-1.158	-1.149	-1.142	-1.134	-1.126	-1.119	-1.111	-1.101	-1.094	-1.086	-1.078	-1.070	-1.060	-1.051	-1.044	-1.035	-1.026	-1.018	-1.009	-1.000	-0.991	-0.982	-0.971	-0.962	-0.954	-0.945	-0.936	-0.926	-0.916	-0.908	-0.899	-0.889	-0.879	-0.870	-0.861	-0.850	-0.841	-0.831	-0.822	-0.812	-0.804	-0.794	-0.785	-0.775	-0.766	-0.758	-0.749	-0.740	-0.731	-0.722	-0.714	-0.705	-0.698	-0.690	-0.681	-0.674	-0.666	-0.659	-0.651	-0.644	-0.638	-0.630	-0.624	-0.618	-0.611	-0.605	-0.600	-0.595	-0.590	-0.585	-0.581	-0.576	-0.571	-0.569	-0.564	-0.561	-0.559	-0.554	-0.551	-0.549	-0.546	-0.545	-0.542	-0.541	-0.540	-0.538	-0.536	-0.535	-0.535	-0.532	-0.531	-0.530	-0.530	-0.529	-0.528	-0.528	-0.526	-0.526	-0.526	-0.525	-0.524	-0.522	-0.522	-0.521	-0.519	-0.516	-0.515	-0.512	-0.510	-0.507	-0.504	-0.501	-0.498	-0.494	-0.490	-0.485	-0.480	-0.475	-0.470	-0.465	-0.459	-0.452	-0.446	-0.439	-0.431	-0.425	-0.418	-0.409	-0.400	-0.392	-0.384	-0.374	-0.365	-0.355	-0.346	-0.336	-0.326	-0.318	-0.306	-0.296	-0.286	-0.276	-0.265	-0.255	-0.244	-0.234	-0.224	-0.212	-0.204	-0.192	-0.182	-0.174	-0.164	-0.156	-0.148	-0.138	-0.130	-0.122	-0.115	-0.108	-0.101	-0.094	-0.088	-0.082	-0.076	-0.072	-0.068	-0.064	-0.060	-0.058	-0.055	-0.054	-0.052	-0.050	-0.050	-0.050	-0.051	-0.051	-0.055	-0.056	-0.059	-0.061	-0.066	-0.070	-0.075	-0.080	-0.085	-0.092	-0.099	-0.105	-0.112	-0.121	-0.128	-0.136	-0.145	-0.154	-0.164	-0.174	-0.184	-0.195	-0.205	-0.215	-0.226	-0.239	-0.250	-0.261	-0.274	-0.285	-0.296	-0.309	-0.321	-0.331	-0.344	-0.355	-0.368	-0.379	-0.390	-0.401	-0.412	-0.422	-0.434	-0.444	-0.454	-0.464	-0.474	-0.482	-0.491	-0.500	-0.509	-0.516	-0.524	-0.530	-0.538	-0.542	-0.548	-0.552	-0.558	-0.561	-0.564	-0.568	-0.569	-0.570	-0.571	-0.571	-0.571	-0.570	-0.570	-0.568	-0.565	-0.561	-0.558	-0.554	-0.549	-0.542	-0.536	-0.531	-0.522	-0.515	-0.506	-0.498	-0.488	-0.478	-0.466	-0.456	-0.444	-0.431	-0.419	-0.405	-0.391	-0.378	-0.362	-0.348	-0.332	-0.316	-0.301	-0.286	-0.269	-0.251	-0.235	-0.219	-0.201	-0.184	-0.166	-0.150	-0.131	-0.115	-0.098	-0.081	-0.065	-0.049	-0.032	-0.016	0.000	0.015	0.029	0.044	0.058	0.070	0.084	0.096	0.108	0.118	0.128	0.136	0.145	0.152	0.159	0.166	0.171	0.175	0.179	0.181	0.184	0.185	0.185	0.184	0.184	0.180	0.178	0.174	0.170	0.164	0.159	0.152	0.145	0.136	0.128	0.118	0.109	0.099	0.089	0.078	0.066	0.055	0.042	0.031	0.020	0.006	-0.005	-0.018	-0.030	-0.042	-0.055	-0.068	-0.079	-0.090	-0.101	-0.114	-0.124	-0.136	-0.146	-0.156	-0.168	-0.178	-0.186	-0.196	-0.205	-0.212	-0.221	-0.230	-0.238	-0.245	-0.251	-0.259	-0.265	-0.271	-0.278	-0.285	-0.290	-0.296	-0.301	-0.305	-0.311	-0.316	-0.320	-0.326	-0.331	-0.334	-0.340	-0.345	-0.350	-0.354	-0.359	-0.362	-0.368	-0.372	-0.378	-0.382	-0.386	-0.391	-0.395	-0.400	-0.404	-0.409	-0.412	-0.416	-0.420	-0.424	-0.429	-0.431	-0.435	-0.439	-0.440	-0.442	-0.444	-0.446	-0.449	-0.450	-0.450	-0.450	-0.450	-0.449	-0.448	-0.446	-0.444	-0.441	-0.438	-0.434	-0.429	-0.424	-0.418	-0.411	-0.404	-0.398	-0.389	-0.380	-0.371	-0.361	-0.351	-0.340	-0.329	-0.318	-0.305	-0.292	-0.280	-0.266	-0.252	-0.238	-0.224	-0.210	-0.195	-0.181	-0.166	-0.151	-0.136	-0.121	-0.106	-0.091	-0.076	-0.064	-0.049	-0.035	-0.021	-0.009	0.005	0.018	0.029	0.041	0.051	0.064	0.072	0.082	0.091	0.100	0.108	0.115	0.121	0.128	0.134	0.139	0.144	0.148	0.151	0.152	0.156	0.158	0.159	0.160	0.160	0.159	0.159	0.159	0.156	0.154	0.151	0.149	0.145	0.142	0.138	0.135	0.130	0.126	0.120	0.115	0.110	0.104	0.098	0.092	0.086	0.079	0.072	0.066	0.059	0.051	0.045	0.038	0.030	0.022	0.015	0.008	-0.001	-0.010	-0.020	-0.028	-0.038	-0.048	-0.058	-0.068	-0.079	-0.089	-0.100	-0.111	-0.122	-0.135	-0.148	-0.161	-0.174	-0.188	-0.200	-0.215	-0.230	-0.245	-0.260	-0.276	-0.291	-0.308	-0.325	-0.341	-0.359	-0.378	-0.394	-0.412	-0.431	-0.450	-0.469	-0.488	-0.506	-0.525	-0.544	-0.564	-0.582	-0.601	-0.621	-0.639	-0.658	-0.676	-0.695	-0.714	-0.731	-0.749	-0.766	-0.784	-0.800	-0.816	-0.831	-0.848	-0.861	-0.876	-0.890	-0.904	-0.916	-0.928	-0.939	-0.950	-0.961	-0.970	-0.980	-0.988	-0.994	-1.001	-1.008	-1.012	-1.018	-1.021	-1.025	-1.028	-1.030	-1.032	-1.034	-1.034	-1.034	-1.032	-1.031	-1.029	-1.026	-1.024	-1.020	-1.016	-1.011	-1.006	-1.001	-0.995	-0.989	-0.981	-0.974	-0.968	-0.960	-0.951	-0.942	-0.934	-0.925	-0.915	-0.905	-0.895	-0.885	-0.875	-0.865	-0.854	-0.842	-0.831	-0.820	-0.808	-0.796	-0.785	-0.772	-0.760	-0.746	-0.734	-0.722	-0.709	-0.696	-0.682	-0.671	-0.658	-0.645	-0.631	-0.619	-0.605	-0.592	-0.580	-0.568	-0.555	-0.542	-0.530	-0.518	-0.506	-0.494	-0.482	-0.471	-0.460	-0.450	-0.439	-0.429	-0.419	-0.410	-0.401	-0.391	-0.384	-0.376	-0.368	-0.361	-0.355	-0.349	-0.344	-0.339	-0.335	-0.331	-0.328	-0.324	-0.322	-0.321	-0.320	-0.319	-0.319	-0.319	-0.320	-0.321	-0.324	-0.326	-0.329	-0.331	-0.336	-0.340	-0.344	-0.349	-0.354	-0.359	-0.364	-0.370	-0.375	-0.381	-0.389	-0.395	-0.402	-0.409	-0.415	-0.422	-0.428	-0.434	-0.441	-0.448	-0.454	-0.459	-0.465	-0.471	-0.476	-0.482	-0.486	-0.491	-0.496	-0.500	-0.504	-0.509	-0.511	-0.514	-0.516	-0.519	-0.520	-0.522	-0.524	-0.524	-0.525	-0.525	-0.526	-0.525	-0.524	-0.522	-0.522	-0.520	-0.518	-0.515	-0.512	-0.509	-0.507	-0.504	-0.499	-0.495	-0.491	-0.486	-0.481	-0.476	-0.472	-0.466	-0.461	-0.455	-0.450	-0.444	-0.438	-0.431	-0.425	-0.419	-0.412	-0.405	-0.399	-0.391	-0.384	-0.376	-0.370	-0.362	-0.355	-0.348	-0.339	-0.332	-0.325	-0.316	-0.310	-0.302	-0.295	-0.286	-0.280	-0.272	-0.266	-0.259	-0.251	-0.244	-0.238	-0.231	-0.225	-0.219	-0.211	-0.205	-0.200	-0.194	-0.188	-0.182	-0.176	-0.171	-0.166	-0.162	-0.158	-0.152	-0.148	-0.144	-0.139	-0.136	-0.132	-0.130	-0.126	-0.125	-0.121	-0.118	-0.116	-0.114	-0.111	-0.109	-0.106	-0.104	-0.104	-0.101	-0.099	-0.098	-0.095	-0.094	-0.090	-0.089	-0.088	-0.084	-0.082	-0.080	-0.078	-0.075	-0.072	-0.070	-0.066	-0.064	-0.060	-0.058	-0.055	-0.051	-0.046	-0.044	-0.040	-0.035	-0.031	-0.028	-0.022	-0.019	-0.015	-0.010	-0.005	-0.001	0.004	0.008	0.012	0.018	0.021	0.025	0.029	0.032	0.038	0.040	0.044	0.048	0.050	0.052	0.055	0.058	0.060	0.062	0.062	0.064	0.064	0.065	0.065	0.064	0.064	0.062	0.061	0.060	0.058	0.055	0.052	0.049	0.045	0.042	0.039	0.035	0.030	0.025	0.021	0.016	0.011	0.006	0.001	-0.004	-0.009	-0.014	-0.019	-0.024	-0.029	-0.034	-0.039	-0.042	-0.046	-0.050	-0.055	-0.059	-0.061	-0.064	-0.066	-0.070	-0.071	-0.072	-0.074	-0.076	-0.076	-0.076	-0.076	-0.076	-0.075	-0.074	-0.072	-0.070	-0.068	-0.065	-0.062	-0.060	-0.056	-0.054	-0.049	-0.045	-0.041	-0.036	-0.032	-0.028	-0.022	-0.019	-0.014	-0.011	-0.006	-0.001	0.002	0.006	0.011	0.015	0.020	0.024	0.028	0.030	0.034	0.038	0.040	0.044	0.046	0.048	0.050	0.052	0.054	0.055	0.056	0.058	0.059	0.059	0.060	0.060	0.061	0.060	0.060	0.059	0.059	0.059	0.059	0.058	0.058	0.056	0.056	0.055	0.054	0.054	0.051	0.052	0.051	0.050	0.050	0.049	0.049	0.049	0.050	0.049	0.050	0.050	0.051	0.054	0.054	0.056	0.058	0.060	0.061	0.064	0.068	0.071	0.075	0.079	0.082	0.089	0.092	0.099	0.105	0.111	0.118	0.125	0.132	0.141	0.148	0.156	0.165	0.174	0.184	0.195	0.205	0.215	0.226	0.238	0.249	0.260	0.272	0.285	0.298	0.310	0.322	0.335	0.349	0.362	0.375	0.389	0.401	0.415	0.428	0.442	0.455	0.469	0.481	0.495	0.507	0.520	0.532	0.544	0.556	0.568	0.579	0.589	0.600	0.610	0.620	0.630	0.638	0.648	0.655	0.662	0.670	0.678	0.684	0.689	0.695	0.699	0.704	0.708	0.712	0.715	0.718	0.719	0.721	0.722	0.721	0.722	0.722	0.722	0.720	0.719	0.718	0.716	0.714	0.709	0.706	0.702	0.699	0.694	0.691	0.685	0.680	0.674	0.669	0.662	0.658	0.650	0.644	0.636	0.629	0.622	0.614	0.606	0.598	0.590	0.582	0.574	0.565	0.556	0.546	0.539	0.529	0.521	0.511	0.502	0.494	0.485	0.478	0.468	0.459	0.449	0.441	0.432	0.424	0.416	0.409	0.402	0.395	0.388	0.381	0.375	0.370	0.365	0.359	0.354	0.350	0.346	0.344	0.341	0.339	0.336	0.336	0.335	0.335	0.338	0.339	0.340	0.342	0.345	0.349	0.352	0.356	0.361	0.366	0.372	0.379	0.385	0.392	0.399	0.406	0.414	0.421	0.431	0.439	0.448	0.455	0.465	0.472	0.481	0.490	0.498	0.506	0.514	0.522	0.530	0.535	0.542	0.549	0.554	0.559	0.564	0.568	0.571	0.574	0.576	0.578	0.578	0.578	0.578	0.575	0.572	0.570	0.566	0.562	0.556	0.550	0.544	0.536	0.528	0.519	0.507	0.498	0.486	0.474	0.461	0.448	0.435	0.420	0.405	0.390	0.375	0.358	0.342	0.325	0.309	0.291	0.275	0.258	0.241	0.222	0.206	0.190	0.172	0.155	0.139	0.122	0.106	0.091	0.076	0.061	0.046	0.034	0.020	0.008	-0.006	-0.018	-0.029	-0.039	-0.049	-0.058	-0.066	-0.074	-0.081	-0.086	-0.092	-0.098	-0.102	-0.106	-0.109	-0.110	-0.112	-0.114	-0.115	-0.115	-0.115	-0.114	-0.112	-0.111	-0.108	-0.105	-0.102	-0.099	-0.095	-0.091	-0.088	-0.082	-0.076	-0.071	-0.068	-0.061	-0.055	-0.050	-0.044	-0.039	-0.032	-0.025	-0.020	-0.014	-0.008	-0.001	0.005	0.011	0.018	0.022	0.029	0.035	0.040	0.046	0.052	0.059	0.064	0.069	0.074	0.080	0.086	0.090	0.096	0.101	0.108	0.111	0.116	0.122	0.128	0.132	0.139	0.144	0.148	0.152	0.159	0.164	0.169	0.174	0.180	0.185	0.190	0.196	0.202	0.208	0.212	0.220	0.225	0.230	0.238	0.242	0.250	0.258	0.264	0.269	0.276	0.282	0.289	0.296	0.302	0.310	0.316	0.324	0.331	0.339	0.345	0.352	0.360	0.368	0.375	0.381	0.389	0.396	0.404	0.411	0.419	0.426	0.434	0.441	0.449	0.456	0.464	0.470	0.478	0.485	0.492	0.499	0.505	0.512	0.520	0.526	0.532	0.539	0.545	0.551	0.558	0.562	0.569	0.575	0.580	0.585	0.589	0.594	0.599	0.604	0.608	0.611	0.615	0.619	0.621	0.622	0.625	0.628	0.629	0.630	0.631	0.631	0.632	0.632	0.632	0.631	0.631	0.630	0.629	0.626	0.624	0.621	0.619	0.615	0.610	0.606	0.602	0.596	0.592	0.588	0.581	0.575	0.568	0.562	0.555	0.548	0.540	0.532	0.524	0.516	0.507	0.498	0.490	0.480	0.470	0.461	0.450	0.441	0.430	0.420	0.409	0.399	0.388	0.378	0.365	0.352	0.341	0.330	0.318	0.305	0.294	0.281	0.269	0.256	0.244	0.231	0.218	0.205	0.192	0.179	0.166	0.152	0.140	0.126	0.112	0.100	0.086	0.074	0.060	0.048	0.035	0.022	0.009	-0.004	-0.016	-0.029	-0.040	-0.051	-0.064	-0.075	-0.086	-0.096	-0.108	-0.116	-0.126	-0.135	-0.144	-0.152	-0.160	-0.166	-0.172	-0.179	-0.184	-0.190	-0.194	-0.198	-0.201	-0.204	-0.206	-0.208	-0.209	-0.209	-0.209	-0.208	-0.206	-0.205	-0.201	-0.200	-0.195	-0.191	-0.188	-0.182	-0.178	-0.172	-0.166	-0.160	-0.154	-0.148	-0.140	-0.132	-0.125	-0.118	-0.110	-0.102	-0.095	-0.088	-0.080	-0.074	-0.068	-0.061	-0.054	-0.048	-0.042	-0.036	-0.031	-0.026	-0.022	-0.018	-0.014	-0.011	-0.008	-0.005	-0.002	-0.002	-0.001	0.000	-0.001	-0.001	-0.002	-0.005	-0.006	-0.008	-0.011	-0.014	-0.018	-0.021	-0.026	-0.030	-0.034	-0.040	-0.045	-0.050	-0.056	-0.061	-0.068	-0.074	-0.080	-0.086	-0.092	-0.100	-0.106	-0.112	-0.119	-0.125	-0.132	-0.139	-0.146	-0.152	-0.159	-0.166	-0.171	-0.179	-0.185	-0.191	-0.198	-0.204	-0.211	-0.216	-0.224	-0.230	-0.236	-0.242	-0.249	-0.254	-0.261	-0.266	-0.272	-0.279	-0.285	-0.291	-0.299	-0.305	-0.310	-0.318	-0.325	-0.331	-0.338	-0.344	-0.350	-0.358	-0.364	-0.370	-0.378	-0.384	-0.390	-0.398	-0.404	-0.409	-0.416	-0.422	-0.428	-0.432	-0.440	-0.445	-0.450	-0.455	-0.460	-0.465	-0.470	-0.474	-0.476	-0.481	-0.484	-0.488	-0.489	-0.492	-0.494	-0.496	-0.498	-0.498	-0.499	-0.499	-0.498	-0.496	-0.496	-0.494	-0.492	-0.490	-0.486	-0.484	-0.480	-0.476	-0.472	-0.468	-0.462	-0.458	-0.452	-0.446	-0.441	-0.434	-0.428	-0.421	-0.414	-0.406	-0.400	-0.392	-0.385	-0.378	-0.370	-0.361	-0.354	-0.346	-0.338	-0.330	-0.322	-0.315	-0.305	-0.298	-0.289	-0.281	-0.272	-0.266	-0.258	-0.250	-0.242	-0.234	-0.228	-0.220	-0.211	-0.204	-0.195	-0.189	-0.181	-0.172	-0.165	-0.158	-0.149	-0.141	-0.134	-0.126	-0.118	-0.110	-0.100	-0.092	-0.084	-0.075	-0.066	-0.058	-0.048	-0.039	-0.029	-0.018	-0.009	0.002	0.012	0.024	0.035	0.045	0.058	0.069	0.081	0.094	0.106	0.118	0.131	0.145	0.158	0.171	0.185	0.199	0.214	0.226	0.241	0.255	0.271	0.285	0.300	0.315	0.329	0.344	0.358	0.374	0.388	0.402	0.418	0.431	0.446	0.460	0.475	0.489	0.502	0.518	0.531	0.544	0.558	0.571	0.584	0.596	0.609	0.621	0.632	0.645	0.656	0.668	0.680	0.690	0.701	0.710	0.721	0.730	0.740	0.749	0.758	0.766	0.774	0.782	0.790	0.796	0.804	0.810	0.818	0.824	0.830	0.834	0.839	0.844	0.849	0.851	0.855	0.859	0.861	0.864	0.865	0.866	0.868	0.869	0.869	0.869	0.869	0.868	0.868	0.865	0.862	0.860	0.859	0.855	0.851	0.848	0.844	0.840	0.835	0.830	0.825	0.819	0.814	0.808	0.801	0.795	0.790	0.782	0.776	0.770	0.762	0.758	0.750	0.744	0.738	0.731	0.726	0.720	0.715	0.710	0.705	0.701	0.698	0.694	0.690	0.688	0.685	0.684	0.681	0.681	0.680	0.681	0.682	0.684	0.686	0.689	0.692	0.696	0.702	0.708	0.715	0.721	0.729	0.738	0.748	0.758	0.769	0.780	0.791	0.802	0.815	0.829	0.844	0.856	0.871	0.888	0.904	0.919	0.935	0.952	0.969	0.986	1.002	1.021	1.038	1.055	1.074	1.090	1.108	1.125	1.142	1.159	1.175	1.191	1.208	1.224	1.238	1.252	1.266	1.279	1.291	1.304	1.316	1.326	1.338	1.346	1.356	1.364	1.371	1.378	1.384	1.389	1.392	1.396	1.400	1.401	1.401	1.402	1.402	1.400	1.399	1.396	1.392	1.388	1.382	1.376	1.370	1.362	1.356	1.346	1.339	1.329	1.318	1.308	1.296	1.285	1.272	1.260	1.248	1.234	1.219	1.205	1.191	1.176	1.162	1.148	1.131	1.116	1.101	1.086	1.070	1.054	1.039	1.024	1.008	0.991	0.975	0.960	0.944	0.929	0.914	0.898	0.884	0.868	0.852	0.838	0.824	0.809	0.795	0.781	0.768	0.754	0.740	0.726	0.712	0.699	0.686	0.672	0.660	0.646	0.634	0.621	0.609	0.596	0.584	0.571	0.559	0.546	0.535	0.522	0.509	0.496	0.484	0.471	0.458	0.445	0.432	0.419	0.405	0.391	0.379	0.364	0.350	0.334	0.320	0.305	0.290	0.275	0.259	0.242	0.228	0.211	0.194	0.178	0.161	0.144	0.128	0.109	0.092	0.075	0.056	0.038	0.020	0.001	-0.016	-0.035	-0.054	-0.071	-0.090	-0.108	-0.126	-0.145	-0.162	-0.181	-0.199	-0.216	-0.234	-0.251	-0.269	-0.285	-0.302	-0.320	-0.335	-0.350	-0.366	-0.381	-0.396	-0.410	-0.424	-0.438	-0.451	-0.464	-0.476	-0.488	-0.500	-0.510	-0.521	-0.531	-0.540	-0.549	-0.558	-0.566	-0.574	-0.581	-0.586	-0.594	-0.599	-0.604	-0.609	-0.612	-0.616	-0.620	-0.622	-0.624	-0.626	-0.628	-0.630	-0.631	-0.632	-0.634	-0.634	-0.634	-0.632	-0.632	-0.632	-0.631	-0.630	-0.629	-0.628	-0.626	-0.624	-0.624	-0.621	-0.620	-0.618	-0.616	-0.615	-0.614	-0.612	-0.610	-0.609	-0.609	-0.606	-0.605	-0.605	-0.605	-0.605	-0.604	-0.604	-0.605	-0.605	-0.606	-0.608	-0.609	-0.610	-0.612	-0.614	-0.616	-0.619	-0.622	-0.625	-0.629	-0.632	-0.636	-0.640	-0.645	-0.649	-0.652	-0.659	-0.664	-0.669	-0.674	-0.680	-0.686	-0.691	-0.698	-0.704	-0.710	-0.716	-0.722	-0.728	-0.735	-0.741	-0.748	-0.754	-0.760	-0.766	-0.772	-0.778	-0.785	-0.791	-0.798	-0.804	-0.809	-0.814	-0.821	-0.826	-0.831	-0.836	-0.842	-0.848	-0.852	-0.858	-0.862	-0.868	-0.871	-0.876	-0.881	-0.885	-0.889	-0.894	-0.898	-0.902	-0.906	-0.910	-0.914	-0.918	-0.920	-0.924	-0.928	-0.931	-0.935	-0.938	-0.941	-0.944	-0.948	-0.950	-0.952	-0.956	-0.959	-0.960	-0.964	-0.965	-0.968	-0.970	-0.972	-0.974	-0.975	-0.976	-0.979	-0.980	-0.980	-0.981	-0.982	-0.982	-0.982	-0.982	-0.984	-0.982	-0.984	-0.982	-0.982	-0.981	-0.980	-0.980	-0.978	-0.976	-0.975	-0.972	-0.971	-0.969	-0.968	-0.965	-0.962	-0.960	-0.958	-0.955	-0.952	-0.951	-0.949	-0.948	-0.944	-0.942	-0.941	-0.940	-0.939	-0.938	-0.938	-0.936	-0.936	-0.936	-0.936	-0.939	-0.940	-0.941	-0.942	-0.948	-0.950	-0.952	-0.958	-0.962	-0.968	-0.974	-0.980	-0.988	-0.995	-1.002	-1.012	-1.021	-1.030	-1.041	-1.052	-1.064	-1.076	-1.088	-1.101	-1.114	-1.129	-1.142	-1.156	-1.171	-1.188	-1.202	-1.219	-1.234	-1.250	-1.268	-1.282	-1.299	-1.315	-1.332	-1.348	-1.364	-1.381	-1.398	-1.414	-1.430	-1.446	-1.460	-1.476	-1.491	-1.506	-1.521	-1.535	-1.549	-1.561	-1.576	-1.589	-1.601	-1.612	-1.625	-1.636	-1.648	-1.658	-1.669	-1.679	-1.689	-1.698	-1.708	-1.716	-1.725	-1.734	-1.744	-1.751	-1.760	-1.768	-1.775	-1.784	-1.791	-1.799	-1.806	-1.814	-1.821	-1.828	-1.835	-1.844	-1.850	-1.858	-1.865	-1.872	-1.879	-1.886	-1.894	-1.901	-1.909	-1.916	-1.924	-1.931	-1.939	-1.946	-1.952	-1.961	-1.968	-1.975	-1.982	-1.989	-1.996	-2.004	-2.010	-2.015	-2.021	-2.027	-2.033	-2.038	-2.044	-2.047	-2.051	-2.056	-2.059	-2.061	-2.065	-2.066	-2.069	-2.070	-2.071	-2.071	-2.071	-2.071	-2.071	-2.069	-2.068	-2.064	-2.060	-2.056	-2.052	-2.047	-2.042	-2.038	-2.030	-2.025	-2.016	-2.009	-2.000	-1.990	-1.981	-1.971	-1.961	-1.950	-1.940	-1.929	-1.918	-1.905	-1.892	-1.879	-1.866	-1.854	-1.840	-1.825	-1.811	-1.796	-1.782	-1.768	-1.752	-1.738	-1.722	-1.708	-1.692	-1.678	-1.662	-1.648	-1.632	-1.618	-1.602	-1.588	-1.572	-1.559	-1.544	-1.529	-1.515	-1.502	-1.489	-1.475	-1.462	-1.448	-1.435	-1.424	-1.410	-1.399	-1.388	-1.375	-1.364	-1.354	-1.342	-1.331	-1.321	-1.311	-1.301	-1.291	-1.282	-1.272	-1.264	-1.254	-1.246	-1.238	-1.230	-1.221	-1.214	-1.205	-1.199	-1.190	-1.182	-1.175	-1.169	-1.160	-1.152	-1.145	-1.139	-1.131	-1.124	-1.118	-1.110	-1.102	-1.096	-1.089	-1.081	-1.075	-1.068	-1.060	-1.052	-1.046	-1.039	-1.032	-1.025	-1.018	-1.011	-1.004	-0.996	-0.990	-0.982	-0.976	-0.970	-0.962	-0.956	-0.950	-0.944	-0.938	-0.932	-0.926	-0.920	-0.915	-0.910	-0.905	-0.900	-0.896	-0.891	-0.888	-0.885	-0.881	-0.879	-0.876	-0.874	-0.872	-0.871	-0.871	-0.869	-0.869	-0.870	-0.871	-0.871	-0.874	-0.875	-0.878	-0.880	-0.884	-0.886	-0.890	-0.895	-0.899	-0.904	-0.909	-0.915	-0.920	-0.926	-0.934	-0.939	-0.946	-0.952	-0.960	-0.966	-0.974	-0.981	-0.988	-0.995	-1.001	-1.009	-1.015	-1.021	-1.026	-1.031	-1.038	-1.041	-1.046	-1.050	-1.054	-1.056	-1.058	-1.060	-1.060	-1.060	-1.060	-1.058	-1.056	-1.054	-1.049	-1.044	-1.039	-1.032	-1.025	-1.016	-1.008	-0.996	-0.986	-0.974	-0.960	-0.946	-0.932	-0.916	-0.900	-0.882	-0.865	-0.846	-0.826	-0.806	-0.786	-0.764	-0.742	-0.720	-0.698	-0.675	-0.651	-0.626	-0.601	-0.578	-0.551	-0.528	-0.502	-0.478	-0.451	-0.426	-0.400	-0.376	-0.351	-0.326	-0.301	-0.278	-0.254	-0.229	-0.206	-0.184	-0.161	-0.140	-0.120	-0.099	-0.079	-0.059	-0.041	-0.022	-0.005	0.011	0.028	0.044	0.058	0.071	0.084	0.096	0.108	0.119	0.130	0.140	0.148	0.156	0.164	0.171	0.178	0.181	0.188	0.191	0.195	0.196	0.199	0.201	0.201	0.201	0.201	0.200	0.199	0.198	0.195	0.194	0.190	0.186	0.182	0.179	0.175	0.170	0.165	0.160	0.155	0.149	0.142	0.138	0.130	0.124	0.118	0.111	0.102	0.096	0.090	0.084	0.076	0.069	0.061	0.055	0.048	0.040	0.032	0.026	0.018	0.011	0.004	-0.004	-0.010	-0.018	-0.025	-0.031	-0.039	-0.046	-0.052	-0.060	-0.066	-0.074	-0.080	-0.088	-0.094	-0.101	-0.109	-0.116	-0.122	-0.129	-0.136	-0.142	-0.149	-0.156	-0.161	-0.168	-0.175	-0.181	-0.186	-0.192	-0.199	-0.204	-0.211	-0.216	-0.222	-0.226	-0.232	-0.238	-0.241	-0.246	-0.250	-0.254	-0.258	-0.260	-0.262	-0.266	-0.269	-0.270	-0.272	-0.272	-0.274	-0.274	-0.275	-0.274	-0.274	-0.272	-0.271	-0.269	-0.266	-0.264	-0.260	-0.259	-0.255	-0.250	-0.246	-0.241	-0.236	-0.231	-0.226	-0.219	-0.214	-0.206	-0.199	-0.192	-0.185	-0.178	-0.170	-0.162	-0.155	-0.145	-0.138	-0.129	-0.120	-0.111	-0.104	-0.095	-0.086	-0.078	-0.069	-0.060	-0.050	-0.042	-0.034	-0.025	-0.016	-0.008	0.000	0.009	0.018	0.025	0.032	0.041	0.050	0.058	0.065	0.072	0.080	0.088	0.095	0.101	0.109	0.116	0.122	0.130	0.136	0.142	0.150	0.155	0.162	0.169	0.175	0.182	0.188	0.194	0.200	0.206	0.214	0.220	0.228	0.232	0.239	0.246	0.254	0.260	0.268	0.275	0.281	0.286	0.294	0.300	0.308	0.315	0.321	0.329	0.335	0.342	0.349	0.356	0.364	0.370	0.378	0.385	0.391	0.399	0.405	0.412	0.419	0.425	0.431	0.438	0.444	0.450	0.456	0.461	0.466	0.471	0.476	0.481	0.485	0.489	0.492	0.496	0.500	0.505	0.507	0.511	0.512	0.515	0.518	0.519	0.521	0.522	0.522	0.524	0.525	0.526	0.525	0.526	0.526	0.525	0.525	0.525	0.524	0.524	0.522	0.522	0.520	0.519	0.519	0.518	0.515	0.514	0.512	0.512	0.510	0.509	0.509	0.507	0.507	0.507	0.506	0.506	0.506	0.507	0.507	0.509	0.509	0.510	0.511	0.514	0.515	0.518	0.519	0.521	0.525	0.528	0.531	0.535	0.539	0.542	0.546	0.552	0.556	0.561	0.566	0.572	0.578	0.585	0.590	0.596	0.602	0.608	0.614	0.620	0.626	0.632	0.639	0.645	0.651	0.658	0.664	0.670	0.675	0.681	0.686	0.692	0.698	0.701	0.706	0.710	0.714	0.718	0.721	0.724	0.726	0.729	0.732	0.734	0.734	0.735	0.735	0.735	0.735	0.734	0.734	0.732	0.731	0.729	0.726	0.724	0.720	0.718	0.715	0.712	0.708	0.705	0.700	0.698	0.692	0.689	0.684	0.681	0.678	0.672	0.670	0.666	0.662	0.660	0.656	0.654	0.652	0.650	0.649	0.649	0.648	0.648	0.648	0.649	0.651	0.652	0.655	0.659	0.662	0.668	0.672	0.678	0.685	0.691	0.699	0.708	0.714	0.724	0.734	0.744	0.754	0.765	0.775	0.786	0.799	0.810	0.822	0.835	0.848	0.860	0.871	0.884	0.896	0.908	0.920	0.932	0.944	0.955	0.966	0.975	0.985	0.994	1.002	1.009	1.015	1.021	1.028	1.031	1.035	1.038	1.039	1.040	1.039	1.038	1.035	1.031	1.026	1.021	1.014	1.006	0.998	0.986	0.976	0.964	0.951	0.936	0.922	0.908	0.890	0.872	0.855	0.836	0.816	0.795	0.774	0.752	0.731	0.710	0.688	0.665	0.641	0.618	0.595	0.570	0.546	0.522	0.499	0.476	0.454	0.430	0.408	0.384	0.361	0.340	0.319	0.298	0.278	0.258	0.238	0.219	0.201	0.182	0.166	0.151	0.135	0.120	0.106	0.092	0.080	0.068	0.056	0.045	0.035	0.028	0.018	0.010	0.004	-0.004	-0.009	-0.015	-0.019	-0.024	-0.026	-0.030	-0.032	-0.034	-0.038	-0.039	-0.040	-0.040	-0.040	-0.041	-0.040	-0.040	-0.039	-0.039	-0.038	-0.036	-0.035	-0.034	-0.032	-0.030	-0.029	-0.028	-0.025	-0.025	-0.024	-0.022	-0.021	-0.020	-0.019	-0.019	-0.019	-0.018	-0.018	-0.018	-0.018	-0.019	-0.019	-0.021	-0.021	-0.024	-0.025	-0.028	-0.029	-0.031	-0.035	-0.036	-0.040	-0.044	-0.046	-0.050	-0.054	-0.059	-0.062	-0.066	-0.071	-0.076	-0.080	-0.085	-0.090	-0.095	-0.099	-0.102	-0.108	-0.111	-0.115	-0.119	-0.121	-0.125	-0.128	-0.130	-0.132	-0.135	-0.136	-0.139	-0.138	-0.139	-0.139	-0.138	-0.138	-0.135	-0.132	-0.131	-0.128	-0.122	-0.119	-0.112	-0.106	-0.100	-0.092	-0.086	-0.078	-0.068	-0.059	-0.048	-0.038	-0.026	-0.015	-0.004	0.010	0.022	0.035	0.050	0.064	0.079	0.092	0.108	0.122	0.139	0.155	0.170	0.186	0.202	0.218	0.234	0.249	0.266	0.282	0.298	0.312	0.328	0.342	0.358	0.371	0.386	0.400	0.414	0.426	0.438	0.450	0.462	0.472	0.484	0.492	0.504	0.511	0.520	0.528	0.535	0.541	0.548	0.554	0.559	0.564	0.568	0.571	0.574	0.576	0.578	0.579	0.580	0.580	0.580	0.580	0.579	0.576	0.575	0.571	0.569	0.566	0.561	0.559	0.554	0.550	0.545	0.540	0.534	0.529	0.522	0.518	0.510	0.504	0.496	0.490	0.484	0.475	0.468	0.461	0.452	0.445	0.436	0.428	0.420	0.410	0.401	0.391	0.384	0.374	0.364	0.354	0.344	0.332	0.324	0.312	0.301	0.290	0.279	0.268	0.255	0.244	0.232	0.220	0.208	0.195	0.182	0.169	0.156	0.142	0.129	0.115	0.101	0.088	0.074	0.059	0.045	0.030	0.016	0.002	-0.011	-0.025	-0.040	-0.055	-0.069	-0.084	-0.098	-0.111	-0.125	-0.138	-0.151	-0.164	-0.178	-0.190	-0.204	-0.216	-0.229	-0.241	-0.252	-0.264	-0.275	-0.285	-0.296	-0.308	-0.318	-0.328	-0.338	-0.348	-0.356	-0.366	-0.375	-0.384	-0.392	-0.400	-0.409	-0.416	-0.425	-0.434	-0.440	-0.448	-0.456	-0.464	-0.471	-0.479	-0.486	-0.494	-0.502	-0.510	-0.518	-0.525	-0.532	-0.540	-0.549	-0.558	-0.565	-0.574	-0.581	-0.589	-0.599	-0.606	-0.614	-0.622	-0.631	-0.639	-0.648	-0.656	-0.664	-0.672	-0.681	-0.690	-0.698	-0.706	-0.714	-0.720	-0.729	-0.735	-0.742	-0.749	-0.755	-0.762	-0.768	-0.774	-0.779	-0.784	-0.789	-0.794	-0.796	-0.800	-0.804	-0.806	-0.809	-0.811	-0.812	-0.812	-0.814	-0.815	-0.815	-0.815	-0.815	-0.814	-0.812	-0.811	-0.809	-0.808	-0.804	-0.802	-0.800	-0.795	-0.792	-0.789	-0.785	-0.781	-0.778	-0.772	-0.769	-0.764	-0.759	-0.754	-0.750	-0.746	-0.740	-0.736	-0.731	-0.726	-0.721	-0.716	-0.711	-0.706	-0.701	-0.695	-0.690	-0.685	-0.680	-0.674	-0.669	-0.662	-0.658	-0.651	-0.645	-0.639	-0.632	-0.626	-0.620	-0.611	-0.605	-0.598	-0.591	-0.582	-0.576	-0.568	-0.559	-0.551	-0.542	-0.534	-0.525	-0.516	-0.506	-0.496	-0.488	-0.476	-0.465	-0.455	-0.445	-0.434	-0.422	-0.411	-0.400	-0.388	-0.376	-0.364	-0.352	-0.341	-0.329	-0.316	-0.305	-0.292	-0.280	-0.269	-0.258	-0.245	-0.234	-0.221	-0.210	-0.200	-0.189	-0.178	-0.166	-0.158	-0.146	-0.136	-0.128	-0.118	-0.109	-0.099	-0.091	-0.082	-0.075	-0.068	-0.060	-0.052	-0.046	-0.039	-0.034	-0.028	-0.024	-0.018	-0.014	-0.010	-0.005	-0.001	0.002	0.005	0.008	0.011	0.014	0.015	0.016	0.019	0.020	0.021	0.022	0.022	0.022	0.021	0.021	0.021	0.020	0.019	0.018	0.015	0.014	0.011	0.008	0.005	0.001	-0.002	-0.006	-0.011	-0.016	-0.021	-0.028	-0.034	-0.040	-0.046	-0.055	-0.062	-0.071	-0.079	-0.088	-0.099	-0.108	-0.119	-0.130	-0.141	-0.152	-0.166	-0.178	-0.190	-0.204	-0.216	-0.230	-0.245	-0.259	-0.274	-0.288	-0.304	-0.319	-0.334	-0.349	-0.364	-0.379	-0.394	-0.409	-0.424	-0.439	-0.452	-0.468	-0.481	-0.496	-0.509	-0.522	-0.536	-0.548	-0.560	-0.571	-0.584	-0.594	-0.605	-0.615	-0.624	-0.634	-0.642	-0.650	-0.658	-0.665	-0.672	-0.679	-0.685	-0.690	-0.695	-0.699	-0.705	-0.709	-0.711	-0.715	-0.719	-0.721	-0.724	-0.726	-0.729	-0.731	-0.732	-0.735	-0.736	-0.739	-0.740	-0.741	-0.744	-0.746	-0.746	-0.749	-0.750	-0.752	-0.754	-0.755	-0.756	-0.759	-0.762	-0.765	-0.766	-0.770	-0.772	-0.775	-0.778	-0.780	-0.784	-0.788	-0.791	-0.794	-0.796	-0.801	-0.804	-0.808	-0.811	-0.814	-0.818	-0.820	-0.824	-0.828	-0.831	-0.835	-0.836	-0.840	-0.844	-0.846	-0.850	-0.852	-0.856	-0.860	-0.862	-0.865	-0.869	-0.871	-0.874	-0.876	-0.881	-0.884	-0.886	-0.890	-0.894	-0.896	-0.900	-0.904	-0.906	-0.911	-0.915	-0.919	-0.924	-0.928	-0.932	-0.938	-0.942	-0.948	-0.952	-0.958	-0.964	-0.970	-0.975	-0.981	-0.988	-0.994	-1.000	-1.008	-1.014	-1.021	-1.029	-1.036	-1.042	-1.050	-1.056	-1.062	-1.070	-1.076	-1.084	-1.090	-1.096	-1.102	-1.108	-1.112	-1.119	-1.122	-1.128	-1.131	-1.135	-1.138	-1.141	-1.142	-1.145	-1.146	-1.145	-1.146	-1.145	-1.144	-1.141	-1.139	-1.136	-1.131	-1.128	-1.121	-1.116	-1.110	-1.105	-1.096	-1.089	-1.080	-1.070	-1.060	-1.050	-1.039	-1.029	-1.016	-1.005	-0.991	-0.979	-0.965	-0.951	-0.936	-0.922	-0.908	-0.894	-0.879	-0.864	-0.849	-0.832	-0.819	-0.801	-0.786	-0.770	-0.756	-0.740	-0.725	-0.710	-0.696	-0.681	-0.666	-0.651	-0.638	-0.624	-0.610	-0.595	-0.584	-0.570	-0.558	-0.545	-0.534	-0.521	-0.510	-0.499	-0.489	-0.479	-0.470	-0.460	-0.450	-0.441	-0.434	-0.426	-0.419	-0.411	-0.406	-0.399	-0.392	-0.389	-0.384	-0.379	-0.374	-0.370	-0.366	-0.365	-0.361	-0.360	-0.358	-0.356	-0.356	-0.355	-0.355	-0.355	-0.355	-0.356	-0.358	-0.359	-0.361	-0.364	-0.366	-0.369	-0.371	-0.375	-0.379	-0.384	-0.389	-0.391	-0.396	-0.402	-0.408	-0.412	-0.419	-0.425	-0.430	-0.435	-0.441	-0.448	-0.455	-0.461	-0.468	-0.474	-0.480	-0.488	-0.494	-0.500	-0.507	-0.514	-0.520	-0.526	-0.532	-0.539	-0.545	-0.551	-0.558	-0.564	-0.569	-0.575	-0.580	-0.586	-0.590	-0.596	-0.601	-0.606	-0.611	-0.616	-0.621	-0.626	-0.630	-0.635	-0.640	-0.645	-0.649	-0.654	-0.658	-0.662	-0.666	-0.670	-0.675	-0.680	-0.684	-0.688	-0.692	-0.696	-0.701	-0.705	-0.709	-0.712	-0.718	-0.721	-0.726	-0.730	-0.735	-0.740	-0.745	-0.750	-0.754	-0.759	-0.762	-0.768	-0.772	-0.778	-0.784	-0.789	-0.792	-0.798	-0.802	-0.806	-0.812	-0.818	-0.821	-0.826	-0.832	-0.836	-0.841	-0.845	-0.850	-0.855	-0.859	-0.862	-0.869	-0.872	-0.876	-0.880	-0.884	-0.888	-0.891	-0.895	-0.899	-0.902	-0.906	-0.909	-0.912	-0.916	-0.919	-0.922	-0.925	-0.929	-0.931	-0.934	-0.936	-0.939	-0.942	-0.944	-0.946	-0.949	-0.951	-0.954	-0.959	-0.961	-0.962	-0.965	-0.969	-0.971	-0.974	-0.978	-0.980	-0.981	-0.985	-0.989	-0.991	-0.994	-0.996	-1.000	-1.004	-1.006	-1.010	-1.012	-1.015	-1.019	-1.021	-1.024	-1.028	-1.030	-1.032	-1.036	-1.039	-1.042	-1.044	-1.048	-1.050	-1.051	-1.055	-1.056	-1.059	-1.061	-1.062	-1.064	-1.065	-1.066	-1.068	-1.068	-1.069	-1.069	-1.068	-1.068	-1.068	-1.068	-1.066	-1.065	-1.064	-1.062	-1.060	-1.058	-1.058	-1.054	-1.051	-1.049	-1.046	-1.044	-1.040	-1.036	-1.034	-1.029	-1.025	-1.021	-1.018	-1.014	-1.009	-1.005	-1.000	-0.998	-0.992	-0.988	-0.982	-0.980	-0.975	-0.971	-0.966	-0.962	-0.959	-0.954	-0.951	-0.946	-0.944	-0.939	-0.936	-0.932	-0.930	-0.926	-0.924	-0.921	-0.918	-0.915	-0.912	-0.909	-0.906	-0.904	-0.902	-0.900	-0.896	-0.895	-0.894	-0.892	-0.890	-0.889	-0.888	-0.886	-0.885	-0.882	-0.882	-0.882	-0.880	-0.880	-0.880	-0.880	-0.879	-0.879	-0.879	-0.879	-0.880	-0.880	-0.881	-0.881	-0.882	-0.884	-0.884	-0.886	-0.889	-0.890	-0.892	-0.894	-0.898	-0.900	-0.902	-0.905	-0.908	-0.911	-0.914	-0.918	-0.921	-0.925	-0.929	-0.932	-0.936	-0.940	-0.944	-0.949	-0.951	-0.956	-0.960	-0.964	-0.968	-0.971	-0.975	-0.978	-0.981	-0.984	-0.986	-0.990	-0.992	-0.994	-0.996	-0.998	-0.999	-1.000	-1.001	-1.001	-1.000	-1.001	-1.000	-0.999	-0.998	-0.996	-0.994	-0.991	-0.988	-0.985	-0.980	-0.976	-0.972	-0.966	-0.962	-0.958	-0.950	-0.945	-0.939	-0.931	-0.925	-0.919	-0.912	-0.905	-0.898	-0.890	-0.884	-0.876	-0.869	-0.861	-0.854	-0.848	-0.840	-0.832	-0.825	-0.818	-0.810	-0.805	-0.799	-0.792	-0.786	-0.781	-0.776	-0.772	-0.768	-0.764	-0.760	-0.758	-0.755	-0.752	-0.751	-0.750	-0.750	-0.750	-0.751	-0.751	-0.754	-0.755	-0.759	-0.762	-0.766	-0.770	-0.775	-0.780	-0.786	-0.792	-0.800	-0.809	-0.815	-0.825	-0.834	-0.844	-0.851	-0.862	-0.872	-0.884	-0.894	-0.905	-0.918	-0.929	-0.941	-0.952	-0.965	-0.978	-0.989	-1.000	-1.012	-1.025	-1.036	-1.048	-1.059	-1.071	-1.081	-1.091	-1.102	-1.112	-1.122	-1.131	-1.140	-1.149	-1.156	-1.164	-1.171	-1.178	-1.184	-1.190	-1.195	-1.200	-1.204	-1.208	-1.210	-1.212	-1.214	-1.215	-1.216	-1.216	-1.215	-1.215	-1.212	-1.211	-1.209	-1.206	-1.202	-1.199	-1.195	-1.191	-1.185	-1.181	-1.175	-1.169	-1.164	-1.156	-1.149	-1.142	-1.135	-1.128	-1.120	-1.111	-1.104	-1.094	-1.086	-1.078	-1.069	-1.060	-1.051	-1.042	-1.032	-1.022	-1.014	-1.005	-0.995	-0.985	-0.975	-0.965	-0.956	-0.946	-0.938	-0.928	-0.918	-0.909	-0.899	-0.889	-0.880	-0.871	-0.861	-0.854	-0.845	-0.836	-0.828	-0.819	-0.812	-0.805	-0.798	-0.791	-0.784	-0.778	-0.772	-0.768	-0.761	-0.758	-0.754	-0.751	-0.748	-0.745	-0.744	-0.741	-0.741	-0.740	-0.741	-0.742	-0.744	-0.746	-0.748	-0.751	-0.755	-0.760	-0.765	-0.770	-0.776	-0.782	-0.790	-0.798	-0.806	-0.815	-0.824	-0.834	-0.844	-0.855	-0.865	-0.878	-0.889	-0.901	-0.912	-0.926	-0.939	-0.952	-0.965	-0.979	-0.992	-1.005	-1.019	-1.032	-1.046	-1.061	-1.074	-1.088	-1.101	-1.115	-1.128	-1.141	-1.154	-1.168	-1.180	-1.194	-1.205	-1.219	-1.230	-1.241	-1.254	-1.265	-1.275	-1.286	-1.296	-1.305	-1.315	-1.325	-1.334	-1.344	-1.352	-1.360	-1.369	-1.376	-1.384	-1.390	-1.398	-1.405	-1.410	-1.418	-1.422	-1.429	-1.435	-1.440	-1.445	-1.450	-1.454	-1.459	-1.464	-1.468	-1.471	-1.476	-1.479	-1.482	-1.486	-1.489	-1.492	-1.496	-1.500	-1.504	-1.508	-1.511	-1.515	-1.518	-1.521	-1.525	-1.529	-1.532	-1.536	-1.540	-1.545	-1.549	-1.554	-1.558	-1.562	-1.568	-1.572	-1.578	-1.582	-1.590	-1.595	-1.601	-1.608	-1.614	-1.620	-1.628	-1.635	-1.642	-1.650	-1.658	-1.665	-1.672	-1.681	-1.688	-1.696	-1.704	-1.711	-1.720	-1.728	-1.736	-1.744	-1.751	-1.759	-1.766	-1.774	-1.780	-1.788	-1.794	-1.799	-1.805	-1.810	-1.816	-1.820	-1.825	-1.829	-1.832	-1.835	-1.836	-1.839	-1.840	-1.840	-1.841	-1.840	-1.839	-1.836	-1.834	-1.831	-1.828	-1.822	-1.818	-1.811	-1.806	-1.800	-1.794	-1.785	-1.778	-1.769	-1.760	-1.751	-1.741	-1.731	-1.721	-1.711	-1.700	-1.690	-1.678	-1.668	-1.656	-1.646	-1.636	-1.624	-1.614	-1.604	-1.594	-1.584	-1.575	-1.565	-1.555	-1.548	-1.540	-1.532	-1.525	-1.519	-1.512	-1.506	-1.501	-1.496	-1.491	-1.489	-1.486	-1.484	-1.481	-1.479	-1.479	-1.478	-1.478	-1.478	-1.479	-1.479	-1.481	-1.484	-1.486	-1.490	-1.491	-1.495	-1.499	-1.502	-1.508	-1.511	-1.516	-1.521	-1.526	-1.530	-1.535	-1.540	-1.545	-1.550	-1.555	-1.560	-1.565	-1.570	-1.575	-1.579	-1.585	-1.589	-1.594	-1.599	-1.601	-1.606	-1.611	-1.615	-1.619	-1.622	-1.626	-1.630	-1.634	-1.636	-1.640	-1.644	-1.646	-1.650	-1.654	-1.656	-1.660	-1.662	-1.665	-1.669	-1.671	-1.674	-1.678	-1.680	-1.682	-1.686	-1.689	-1.691	-1.695	-1.699	-1.701	-1.705	-1.708	-1.711	-1.715	-1.718	-1.721	-1.725	-1.729	-1.731	-1.735	-1.739	-1.741	-1.745	-1.749	-1.751	-1.756	-1.759	-1.762	-1.766	-1.770	-1.772	-1.778	-1.780	-1.782	-1.786	-1.790	-1.794	-1.798	-1.801	-1.804	-1.809	-1.811	-1.815	-1.818	-1.821	-1.824	-1.828	-1.829	-1.832	-1.834	-1.838	-1.840	-1.841	-1.844	-1.845	-1.846	-1.848	-1.849	-1.849	-1.851	-1.851	-1.850	-1.850	-1.850	-1.850	-1.848	-1.846	-1.845	-1.842	-1.840	-1.838	-1.834	-1.830	-1.826	-1.821	-1.818	-1.811	-1.806	-1.800	-1.794	-1.788	-1.781	-1.774	-1.765	-1.759	-1.750	-1.741	-1.732	-1.724	-1.714	-1.704	-1.695	-1.685	-1.675	-1.664	-1.655	-1.645	-1.634	-1.624	-1.614	-1.602	-1.592	-1.582	-1.572	-1.562	-1.552	-1.542	-1.532	-1.525	-1.515	-1.506	-1.499	-1.491	-1.482	-1.475	-1.469	-1.461	-1.456	-1.450	-1.444	-1.439	-1.434	-1.430	-1.425	-1.421	-1.419	-1.415	-1.412	-1.410	-1.408	-1.405	-1.402	-1.401	-1.399	-1.398	-1.398	-1.395	-1.394	-1.392	-1.392	-1.391	-1.391	-1.390	-1.389	-1.389	-1.388	-1.386	-1.385	-1.384	-1.382	-1.380	-1.378	-1.375	-1.372	-1.370	-1.366	-1.364	-1.359	-1.355	-1.350	-1.346	-1.339	-1.334	-1.328	-1.322	-1.315	-1.308	-1.301	-1.292	-1.285	-1.276	-1.269	-1.259	-1.250	-1.241	-1.231	-1.220	-1.211	-1.201	-1.190	-1.179	-1.169	-1.158	-1.148	-1.136	-1.126	-1.114	-1.104	-1.094	-1.082	-1.072	-1.062	-1.052	-1.042	-1.032	-1.024	-1.016	-1.006	-0.998	-0.991	-0.984	-0.976	-0.970	-0.965	-0.959	-0.954	-0.949	-0.945	-0.941	-0.938	-0.935	-0.934	-0.932	-0.931	-0.930	-0.929	-0.931	-0.932	-0.934	-0.936	-0.938	-0.940	-0.944	-0.948	-0.951	-0.955	-0.960	-0.964	-0.969	-0.975	-0.981	-0.986	-0.992	-0.998	-1.005	-1.010	-1.016	-1.022	-1.029	-1.035	-1.041	-1.046	-1.052	-1.059	-1.065	-1.070	-1.075	-1.081	-1.086	-1.090	-1.094	-1.098	-1.102	-1.106	-1.108	-1.111	-1.115	-1.116	-1.119	-1.120	-1.121	-1.124	-1.125	-1.125	-1.125	-1.125	-1.126	-1.125	-1.125	-1.125	-1.124	-1.124	-1.124	-1.122	-1.122	-1.121	-1.120	-1.120	-1.120	-1.119	-1.119	-1.120	-1.119	-1.121	-1.121	-1.121	-1.122	-1.125	-1.128	-1.129	-1.131	-1.135	-1.138	-1.141	-1.145	-1.150	-1.155	-1.160	-1.166	-1.171	-1.178	-1.185	-1.192	-1.200	-1.209	-1.218	-1.225	-1.235	-1.245	-1.255	-1.264	-1.274	-1.286	-1.296	-1.306	-1.319	-1.329	-1.341	-1.351	-1.364	-1.374	-1.386	-1.399	-1.410	-1.421	-1.431	-1.444	-1.454	-1.465	-1.476	-1.486	-1.496	-1.506	-1.516	-1.525	-1.534	-1.542	-1.551	-1.559	-1.566	-1.575	-1.582	-1.589	-1.595	-1.602	-1.609	-1.614	-1.619	-1.625	-1.630	-1.635	-1.639	-1.644	-1.649	-1.652	-1.656	-1.661	-1.665	-1.669	-1.672	-1.676	-1.680	-1.684	-1.689	-1.692	-1.696	-1.701	-1.705	-1.710	-1.715	-1.720	-1.725	-1.730	-1.736	-1.744	-1.749	-1.756	-1.761	-1.770	-1.776	-1.784	-1.791	-1.800	-1.808	-1.816	-1.824	-1.832	-1.841	-1.850	-1.858	-1.868	-1.876	-1.886	-1.895	-1.904	-1.912	-1.921	-1.930	-1.939	-1.948	-1.955	-1.964	-1.971	-1.980	-1.986	-1.992	-2.001	-2.007	-2.014	-2.019	-2.025	-2.030	-2.035	-2.040	-2.044	-2.047	-2.051	-2.054	-2.058	-2.060	-2.061	-2.062	-2.065	-2.065	-2.066	-2.068	-2.069	-2.069	-2.069	-2.069	-2.069	-2.069	-2.069	-2.070	-2.069	-2.070	-2.070	-2.071	-2.071	-2.072	-2.072	-2.075	-2.076	-2.079	-2.080	-2.084	-2.088	-2.091	-2.095	-2.100	-2.105	-2.111	-2.119	-2.126	-2.135	-2.144	-2.154	-2.162	-2.174	-2.186	-2.199	-2.211	-2.226	-2.241	-2.256	-2.272	-2.289	-2.306	-2.324	-2.344	-2.364	-2.385	-2.406	-2.428	-2.450	-2.474	-2.499	-2.522	-2.549	-2.574	-2.600	-2.629	-2.655	-2.684	-2.712	-2.741	-2.770	-2.801	-2.830	-2.861	-2.892	-2.922	-2.955	-2.988	-3.018	-3.050	-3.082	-3.115	-3.146	-3.180	-3.211	-3.244	-3.276	-3.308	-3.339	-3.371	-3.402	-3.434	-3.464	-3.494	-3.524	-3.554	-3.582	-3.611	-3.640	-3.668	-3.695	-3.720	-3.745	-3.771	-3.795	-3.818	-3.841	-3.862	-3.882	-3.902	-3.921	-3.940	-3.958	-3.975	-3.990	-4.004	-4.018	-4.030	-4.043	-4.052	-4.064	-4.072	-4.079	-4.088	-4.094	-4.098	-4.102	-4.106	-4.108	-4.110	-4.110	-4.110	-4.110	-4.109	-4.106	-4.105	-4.101	-4.096	-4.093	-4.088	-4.081	-4.076	-4.070	-4.062	-4.056	-4.049	-4.041	-4.032	-4.024	-4.016	-4.008	-3.999	-3.989	-3.980	-3.970	-3.961	-3.951	-3.941	-3.931	-3.921	-3.911	-3.901	-3.891	-3.881	-3.871	-3.860	-3.851	-3.840	-3.830	-3.819	-3.809	-3.798	-3.788	-3.776	-3.768	-3.756	-3.745	-3.735	-3.724	-3.714	-3.702	-3.691	-3.681	-3.670	-3.659	-3.648	-3.636	-3.626	-3.615	-3.604	-3.594	-3.582	-3.571	-3.560	-3.549	-3.539	-3.529	-3.518	-3.506	-3.496	-3.486	-3.476	-3.466	-3.458	-3.446	-3.438	-3.429	-3.420	-3.410	-3.401	-3.394	-3.384	-3.376	-3.369	-3.361	-3.354	-3.346	-3.340	-3.335	-3.328	-3.321	-3.315	-3.309	-3.302	-3.298	-3.291	-3.288	-3.281	-3.276	-3.270	-3.265	-3.260	-3.255	-3.250	-3.242	-3.238	-3.231	-3.225	-3.219	-3.211	-3.205	-3.198	-3.189	-3.181	-3.172	-3.164	-3.152	-3.144	-3.134	-3.122	-3.111	-3.099	-3.086	-3.074	-3.060	-3.046	-3.031	-3.016	-3.001	-2.985	-2.969	-2.952	-2.935	-2.918	-2.900	-2.882	-2.864	-2.845	-2.825	-2.806	-2.786	-2.766	-2.746	-2.726	-2.706	-2.685	-2.665	-2.645	-2.625	-2.605	-2.585	-2.565	-2.545	-2.526	-2.506	-2.488	-2.469	-2.449	-2.430	-2.412	-2.395	-2.376	-2.359	-2.344	-2.326	-2.310	-2.294	-2.279	-2.264	-2.249	-2.235	-2.221	-2.208	-2.194	-2.181	-2.168	-2.155	-2.144	-2.131	-2.119	-2.109	-2.098	-2.088	-2.076	-2.065	-2.056	-2.045	-2.036	-2.026	-2.018	-2.009	-2.000	-1.992	-1.984	-1.976	-1.969	-1.961	-1.955	-1.948	-1.941	-1.936	-1.930	-1.925	-1.920	-1.915	-1.910	-1.905	-1.902	-1.899	-1.895	-1.892	-1.891	-1.889	-1.888	-1.888	-1.886	-1.886	-1.886	-1.886	-1.889	-1.891	-1.892	-1.895	-1.898	-1.901	-1.905	-1.909	-1.912	-1.918	-1.921	-1.926	-1.932	-1.939	-1.945	-1.951	-1.958	-1.964	-1.971	-1.978	-1.985	-1.992	-2.000	-2.006	-2.014	-2.021	-2.027	-2.035	-2.041	-2.047	-2.054	-2.060	-2.066	-2.072	-2.078	-2.084	-2.089	-2.094	-2.098	-2.102	-2.108	-2.111	-2.114	-2.118	-2.120	-2.124	-2.125	-2.128	-2.130	-2.131	-2.134	-2.134	-2.136	-2.138	-2.138	-2.139	-2.140	-2.140	-2.141	-2.141	-2.142	-2.142	-2.144	-2.144	-2.145	-2.145	-2.146	-2.148	-2.148	-2.149	-2.150	-2.151	-2.152	-2.155	-2.155	-2.158	-2.160	-2.162	-2.164	-2.166	-2.168	-2.171	-2.174	-2.176	-2.180	-2.181	-2.185	-2.189	-2.191	-2.194	-2.196	-2.199	-2.202	-2.205	-2.208	-2.211	-2.215	-2.216	-2.219	-2.221	-2.224	-2.225	-2.228	-2.229	-2.230	-2.232	-2.234	-2.235	-2.236	-2.236	-2.238	-2.239	-2.238	-2.238	-2.239	-2.239	-2.238	-2.238	-2.238	-2.236	-2.236	-2.235	-2.235	-2.234	-2.232	-2.232	-2.231	-2.231	-2.231	-2.230	-2.230	-2.229	-2.229	-2.229	-2.229	-2.229	-2.229	-2.230	-2.231	-2.232	-2.234	-2.235	-2.238	-2.239	-2.241	-2.244	-2.248	-2.251	-2.254	-2.258	-2.261	-2.265	-2.271	-2.276	-2.281	-2.286	-2.291	-2.299	-2.304	-2.311	-2.318	-2.324	-2.331	-2.339	-2.346	-2.354	-2.361	-2.369	-2.378	-2.385	-2.394	-2.401	-2.410	-2.419	-2.428	-2.435	-2.444	-2.451	-2.461	-2.468	-2.478	-2.486	-2.495	-2.502	-2.510	-2.519	-2.526	-2.535	-2.542	-2.550	-2.559	-2.565	-2.572	-2.581	-2.588	-2.595	-2.602	-2.609	-2.616	-2.622	-2.629	-2.635	-2.641	-2.648	-2.654	-2.660	-2.665	-2.671	-2.676	-2.682	-2.689	-2.694	-2.699	-2.705	-2.711	-2.716	-2.721	-2.726	-2.731	-2.736	-2.740	-2.746	-2.750	-2.755	-2.760	-2.765	-2.770	-2.775	-2.779	-2.782	-2.788	-2.792	-2.798	-2.801	-2.806	-2.810	-2.814	-2.819	-2.824	-2.828	-2.831	-2.836	-2.840	-2.844	-2.848	-2.851	-2.855	-2.859	-2.862	-2.866	-2.870	-2.874	-2.876	-2.880	-2.882	-2.886	-2.889	-2.892	-2.894	-2.898	-2.899	-2.901	-2.904	-2.905	-2.908	-2.909	-2.911	-2.912	-2.914	-2.915	-2.914	-2.915	-2.916	-2.916	-2.915	-2.915	-2.915	-2.914	-2.914	-2.912	-2.911	-2.910	-2.909	-2.906	-2.905	-2.904	-2.901	-2.899	-2.896	-2.894	-2.891	-2.889	-2.886	-2.882	-2.881	-2.878	-2.874	-2.870	-2.868	-2.864	-2.861	-2.858	-2.855	-2.851	-2.849	-2.846	-2.844	-2.840	-2.838	-2.834	-2.831	-2.830	-2.828	-2.826	-2.824	-2.822	-2.821	-2.820	-2.819	-2.819	-2.819	-2.818	-2.818	-2.818	-2.819	-2.820	-2.819	-2.820	-2.822	-2.824	-2.825	-2.828	-2.829	-2.831	-2.832	-2.836	-2.839	-2.841	-2.845	-2.848	-2.851	-2.855	-2.858	-2.861	-2.865	-2.869	-2.874	-2.876	-2.881	-2.885	-2.890	-2.894	-2.899	-2.902	-2.908	-2.911	-2.916	-2.920	-2.924	-2.929	-2.932	-2.938	-2.942	-2.946	-2.951	-2.956	-2.960	-2.964	-2.969	-2.972	-2.976	-2.981	-2.985	-2.990	-2.994	-2.999	-3.002	-3.006	-3.010	-3.014	-3.019	-3.021	-3.025	-3.029	-3.031	-3.035	-3.039	-3.041	-3.044	-3.048	-3.050	-3.052	-3.055	-3.058	-3.059	-3.060	-3.062	-3.062	-3.065	-3.065	-3.065	-3.065	-3.065	-3.064	-3.064	-3.061	-3.060	-3.058	-3.055	-3.052	-3.050	-3.046	-3.040	-3.036	-3.030	-3.025	-3.019	-3.011	-3.004	-2.996	-2.989	-2.980	-2.970	-2.959	-2.949	-2.938	-2.925	-2.914	-2.901	-2.888	-2.872	-2.859	-2.844	-2.829	-2.812	-2.798	-2.780	-2.762	-2.746	-2.728	-2.710	-2.691	-2.672	-2.654	-2.635	-2.615	-2.596	-2.575	-2.556	-2.535	-2.516	-2.496	-2.476	-2.455	-2.436	-2.418	-2.398	-2.378	-2.359	-2.340	-2.321	-2.302	-2.284	-2.265	-2.249	-2.230	-2.214	-2.196	-2.180	-2.165	-2.149	-2.134	-2.119	-2.105	-2.090	-2.076	-2.062	-2.050	-2.038	-2.025	-2.013	-2.001	-1.990	-1.979	-1.968	-1.958	-1.946	-1.936	-1.925	-1.915	-1.905	-1.895	-1.885	-1.875	-1.866	-1.856	-1.846	-1.838	-1.829	-1.819	-1.809	-1.799	-1.789	-1.780	-1.770	-1.760	-1.750	-1.739	-1.730	-1.719	-1.709	-1.699	-1.689	-1.679	-1.669	-1.658	-1.648	-1.636	-1.626	-1.615	-1.605	-1.596	-1.585	-1.575	-1.565	-1.555	-1.546	-1.536	-1.528	-1.518	-1.509	-1.500	-1.491	-1.484	-1.475	-1.468	-1.459	-1.451	-1.445	-1.438	-1.431	-1.425	-1.420	-1.414	-1.408	-1.402	-1.398	-1.392	-1.388	-1.384	-1.379	-1.376	-1.372	-1.369	-1.365	-1.364	-1.360	-1.358	-1.355	-1.354	-1.351	-1.349	-1.348	-1.345	-1.345	-1.344	-1.342	-1.341	-1.340	-1.340	-1.339	-1.339	-1.338	-1.338	-1.338	-1.339	-1.339	-1.339	-1.340	-1.341	-1.341	-1.342	-1.345	-1.345	-1.348	-1.349	-1.351	-1.354	-1.355	-1.358	-1.360	-1.364	-1.366	-1.370	-1.374	-1.376	-1.381	-1.385	-1.390	-1.394	-1.399	-1.404	-1.409	-1.414	-1.419	-1.424	-1.429	-1.435	-1.440	-1.445	-1.451	-1.456	-1.464	-1.469	-1.474	-1.480	-1.486	-1.491	-1.498	-1.504	-1.509	-1.515	-1.519	-1.525	-1.531	-1.538	-1.542	-1.548	-1.554	-1.559	-1.565	-1.569	-1.574	-1.579	-1.584	-1.589	-1.592	-1.598	-1.602	-1.606	-1.611	-1.615	-1.620	-1.624	-1.628	-1.631	-1.636	-1.640	-1.644	-1.648	-1.651	-1.655	-1.659	-1.662	-1.666	-1.670	-1.674	-1.676	-1.680	-1.684	-1.688	-1.691	-1.696	-1.700	-1.704	-1.708	-1.711	-1.716	-1.719	-1.724	-1.728	-1.731	-1.735	-1.740	-1.745	-1.750	-1.754	-1.760	-1.764	-1.770	-1.775	-1.780	-1.786	-1.791	-1.798	-1.804	-1.810	-1.816	-1.822	-1.830	-1.836	-1.844	-1.851	-1.860	-1.868	-1.875	-1.884	-1.891	-1.900	-1.909	-1.918	-1.928	-1.938	-1.946	-1.956	-1.966	-1.976	-1.985	-1.995	-2.006	-2.016	-2.026	-2.036	-2.047	-2.058	-2.068	-2.078	-2.088	-2.098	-2.108	-2.118	-2.126	-2.136	-2.146	-2.155	-2.164	-2.170	-2.179	-2.186	-2.194	-2.201	-2.208	-2.214	-2.219	-2.225	-2.230	-2.234	-2.238	-2.241	-2.244	-2.248	-2.249	-2.250	-2.251	-2.252	-2.252	-2.252	-2.252	-2.250	-2.249	-2.246	-2.245	-2.242	-2.239	-2.236	-2.234	-2.229	-2.225	-2.221	-2.218	-2.212	-2.208	-2.204	-2.199	-2.195	-2.190	-2.185	-2.181	-2.176	-2.172	-2.168	-2.162	-2.160	-2.156	-2.152	-2.149	-2.146	-2.144	-2.141	-2.139	-2.138	-2.136	-2.135	-2.134	-2.132	-2.132	-2.132	-2.132	-2.134	-2.134	-2.136	-2.138	-2.139	-2.141	-2.144	-2.148	-2.149	-2.152	-2.156	-2.160	-2.164	-2.166	-2.170	-2.174	-2.178	-2.182	-2.186	-2.190	-2.195	-2.199	-2.202	-2.208	-2.211	-2.216	-2.220	-2.225	-2.229	-2.231	-2.236	-2.240	-2.244	-2.246	-2.250	-2.255	-2.258	-2.260	-2.265	-2.266	-2.270	-2.272	-2.274	-2.278	-2.279	-2.282	-2.284	-2.286	-2.288	-2.291	-2.292	-2.294	-2.295	-2.296	-2.298	-2.299	-2.299	-2.300	-2.300	-2.300	-2.301	-2.301	-2.301	-2.301	-2.300	-2.300	-2.299	-2.299	-2.296	-2.295	-2.294	-2.292	-2.290	-2.288	-2.285	-2.282	-2.279	-2.275	-2.271	-2.268	-2.262	-2.258	-2.252	-2.248	-2.242	-2.236	-2.230	-2.224	-2.216	-2.209	-2.201	-2.194	-2.185	-2.178	-2.169	-2.161	-2.151	-2.142	-2.132	-2.124	-2.114	-2.104	-2.094	-2.082	-2.072	-2.062	-2.052	-2.041	-2.031	-2.020	-2.009	-2.000	-1.989	-1.980	-1.969	-1.959	-1.950	-1.940	-1.931	-1.921	-1.912	-1.905	-1.898	-1.889	-1.882	-1.876	-1.869	-1.864	-1.858	-1.852	-1.849	-1.845	-1.841	-1.839	-1.836	-1.834	-1.834	-1.832	-1.832	-1.832	-1.834	-1.835	-1.838	-1.841	-1.844	-1.849	-1.851	-1.858	-1.862	-1.869	-1.875	-1.882	-1.890	-1.899	-1.908	-1.916	-1.925	-1.935	-1.945	-1.955	-1.965	-1.976	-1.988	-1.999	-2.010	-2.021	-2.033	-2.045	-2.056	-2.069	-2.080	-2.092	-2.104	-2.115	-2.126	-2.138	-2.149	-2.159	-2.169	-2.179	-2.189	-2.199	-2.208	-2.216	-2.224	-2.232	-2.239	-2.246	-2.252	-2.259	-2.262	-2.268	-2.271	-2.275	-2.278	-2.280	-2.281	-2.282	-2.282	-2.282	-2.281	-2.280	-2.278	-2.274	-2.271	-2.268	-2.262	-2.258	-2.252	-2.245	-2.239	-2.231	-2.224	-2.215	-2.206	-2.196	-2.186	-2.176	-2.165	-2.155	-2.144	-2.132	-2.119	-2.108	-2.095	-2.082	-2.070	-2.058	-2.045	-2.031	-2.019	-2.007	-1.994	-1.981	-1.968	-1.955	-1.942	-1.929	-1.918	-1.905	-1.892	-1.881	-1.870	-1.858	-1.846	-1.835	-1.826	-1.815	-1.805	-1.795	-1.786	-1.776	-1.769	-1.760	-1.752	-1.745	-1.738	-1.731	-1.724	-1.718	-1.712	-1.706	-1.701	-1.696	-1.691	-1.686	-1.681	-1.678	-1.674	-1.669	-1.665	-1.662	-1.659	-1.655	-1.652	-1.649	-1.645	-1.642	-1.639	-1.636	-1.632	-1.628	-1.624	-1.620	-1.616	-1.611	-1.608	-1.602	-1.598	-1.591	-1.586	-1.580	-1.574	-1.569	-1.561	-1.554	-1.546	-1.539	-1.531	-1.522	-1.514	-1.504	-1.495	-1.486	-1.475	-1.465	-1.455	-1.444	-1.432	-1.421	-1.410	-1.398	-1.386	-1.372	-1.361	-1.348	-1.334	-1.321	-1.308	-1.295	-1.280	-1.265	-1.251	-1.238	-1.222	-1.208	-1.192	-1.179	-1.162	-1.148	-1.134	-1.118	-1.102	-1.088	-1.071	-1.056	-1.040	-1.024	-1.008	-0.991	-0.978	-0.961	-0.944	-0.928	-0.911	-0.895	-0.879	-0.861	-0.845	-0.828	-0.811	-0.795	-0.778	-0.760	-0.741	-0.725	-0.708	-0.691	-0.672	-0.656	-0.638	-0.621	-0.604	-0.586	-0.570	-0.552	-0.535	-0.518	-0.502	-0.485	-0.469	-0.454	-0.438	-0.422	-0.406	-0.391	-0.378	-0.364	-0.350	-0.338	-0.325	-0.314	-0.302	-0.292	-0.284	-0.274	-0.265	-0.258	-0.252	-0.245	-0.240	-0.236	-0.232	-0.230	-0.229	-0.228	-0.228	-0.229	-0.231	-0.234	-0.236	-0.242	-0.248	-0.254	-0.261	-0.269	-0.278	-0.288	-0.298	-0.310	-0.321	-0.334	-0.346	-0.361	-0.376	-0.390	-0.405	-0.421	-0.438	-0.455	-0.471	-0.489	-0.505	-0.522	-0.540	-0.558	-0.575	-0.592	-0.610	-0.626	-0.644	-0.660	-0.675	-0.692	-0.708	-0.722	-0.738	-0.751	-0.764	-0.776	-0.789	-0.801	-0.811	-0.821	-0.831	-0.840	-0.848	-0.855	-0.861	-0.868	-0.871	-0.875	-0.879	-0.881	-0.882	-0.885	-0.885	-0.884	-0.881	-0.880	-0.878	-0.875	-0.871	-0.866	-0.861	-0.855	-0.849	-0.841	-0.834	-0.826	-0.818	-0.809	-0.800	-0.790	-0.779	-0.769	-0.758	-0.748	-0.734	-0.722	-0.710	-0.699	-0.685	-0.672	-0.658	-0.645	-0.630	-0.618	-0.602	-0.588	-0.572	-0.558	-0.544	-0.529	-0.512	-0.498	-0.482	-0.466	-0.451	-0.435	-0.420	-0.404	-0.388	-0.371	-0.356	-0.340	-0.325	-0.309	-0.291	-0.276	-0.260	-0.244	-0.228	-0.212	-0.196	-0.180	-0.165	-0.149	-0.132	-0.118	-0.101	-0.085	-0.071	-0.055	-0.039	-0.025	-0.009	0.006	0.020	0.035	0.050	0.065	0.079	0.094	0.108	0.121	0.135	0.148	0.160	0.174	0.186	0.199	0.212	0.224	0.236	0.248	0.260	0.271	0.282	0.294	0.304	0.315	0.324	0.334	0.345	0.354	0.362	0.371	0.380	0.388	0.396	0.404	0.411	0.419	0.425	0.431	0.438	0.442	0.449	0.454	0.459	0.462	0.468	0.471	0.474	0.478	0.481	0.482	0.485	0.486	0.490	0.491	0.491	0.491	0.492	0.492	0.492	0.492	0.491	0.490	0.490	0.489	0.488	0.484	0.482	0.481	0.479	0.476	0.472	0.471	0.468	0.465	0.461	0.459	0.455	0.451	0.448	0.445	0.441	0.438	0.434	0.431	0.428	0.422	0.420	0.416	0.412	0.410	0.406	0.402	0.399	0.395	0.392	0.389	0.388	0.384	0.381	0.378	0.375	0.372	0.370	0.368	0.365	0.362	0.361	0.359	0.356	0.356	0.354	0.352	0.351	0.349	0.348	0.345	0.345	0.342	0.341	0.340	0.338	0.336	0.335	0.334	0.331	0.330	0.328	0.325	0.324	0.321	0.319	0.316	0.314	0.310	0.305	0.302	0.299	0.294	0.290	0.285	0.280	0.275	0.269	0.264	0.258	0.250	0.244	0.236	0.230	0.221	0.214	0.206	0.199	0.189	0.180	0.172	0.164	0.154	0.145	0.136	0.126	0.118	0.109	0.099	0.090	0.080	0.071	0.062	0.054	0.045	0.036	0.029	0.020	0.012	0.006	0.000	-0.008	-0.014	-0.019	-0.025	-0.030	-0.034	-0.038	-0.042	-0.044	-0.048	100.000	5.000	2.000	1.000	7.000	0.000	0.000	0.000	0.000	0.000	0.000	0.000	0.000	0.000	0.000	0.000	0.000	0.000	2.832	2.831	2.830	2.829	2.829	2.828	2.828	2.829	2.830	2.831	2.834	2.836	2.839	2.841	2.846	2.850	2.854	2.860	2.865	2.871	2.878	2.884	2.890	2.898	2.905	2.912	2.920	2.930	2.938	2.945	2.955	2.962	2.972	2.980	2.990	2.998	3.005	3.015	3.022	3.030	3.038	3.045	3.052	3.059	3.065	3.070	3.075	3.080	3.084	3.086	3.089	3.091	3.094	3.095	3.095	3.094	3.092	3.091	3.088	3.085	3.081	3.075	3.070	3.064	3.056	3.049	3.040	3.031	3.021	3.011	3.001	2.989	2.978	2.965	2.952	2.940	2.925	2.912	2.898	2.884	2.869	2.854	2.839	2.824	2.809	2.792	2.778	2.762	2.748	2.734	2.719	2.704	2.690	2.676	2.664	2.650	2.636	2.624	2.611	2.600	2.589	2.579	2.568	2.559	2.549	2.541	2.532	2.525	2.518	2.512	2.506	2.501	2.496	2.494	2.490	2.488	2.486	2.485	2.485	2.485	2.486	2.488	2.490	2.492	2.496	2.500	2.505	2.510	2.516	2.522	2.529	2.538	2.545	2.554	2.562	2.571	2.582	2.592	2.604	2.615	2.626	2.639	2.651	2.664	2.676	2.690	2.704	2.718	2.731	2.745	2.760	2.774	2.789	2.802	2.819	2.832	2.846	2.861	2.876	2.890	2.904	2.918	2.932	2.946	2.959	2.972	2.985	2.998	3.010	3.020	3.032	3.044	3.054	3.064	3.074	3.082	3.091	3.100	3.108	3.115	3.121	3.128	3.134	3.140	3.144	3.149	3.152	3.156	3.158	3.161	3.162	3.165	3.166	3.166	3.166	3.166	3.166	3.165	3.164	3.162	3.160	3.159	3.156	3.155	3.151	3.150	3.146	3.144	3.140	3.138	3.135	3.131	3.129	3.126	3.122	3.120	3.116	3.112	3.110	3.108	3.105	3.104	3.100	3.099	3.098	3.096	3.095	3.094	3.094	3.092	3.092	3.092	3.092	3.092	3.092	3.094	3.095	3.096	3.098	3.100	3.102	3.105	3.109	3.111	3.115	3.119	3.122	3.128	3.131	3.135	3.140	3.146	3.151	3.155	3.161	3.166	3.174	3.179	3.185	3.191	3.198	3.204	3.210	3.216	3.225	3.231	3.238	3.244	3.250	3.259	3.265	3.271	3.279	3.285	3.291	3.298	3.304	3.311	3.318	3.324	3.330	3.336	3.342	3.348	3.354	3.359	3.365	3.369	3.375	3.380	3.384	3.389	3.392	3.399	3.402	3.406	3.410	3.414	3.418	3.421	3.424	3.426	3.429	3.432	3.435	3.438	3.440	3.441	3.444	3.445	3.448	3.450	3.450	3.451	3.452	3.455	3.455	3.455	3.456	3.458	3.458	3.458	3.459	3.459	3.459	3.459	3.459	3.459	3.459	3.459	3.459	3.458	3.458	3.456	3.455	3.454	3.452	3.451	3.449	3.446	3.445	3.442	3.439	3.435	3.434	3.430	3.425	3.421	3.416	3.411	3.406	3.400	3.394	3.388	3.381	3.372	3.365	3.358	3.349	3.339	3.330	3.319	3.308	3.298	3.285	3.272	3.260	3.246	3.232	3.218	3.204	3.188	3.171	3.155	3.138	3.119	3.101	3.082	3.062	3.044	3.022	3.002	2.981	2.959	2.936	2.914	2.891	2.869	2.846	2.821	2.798	2.774	2.749	2.724	2.699	2.674	2.649	2.624	2.598	2.572	2.546	2.520	2.495	2.469	2.444	2.418	2.391	2.366	2.342	2.318	2.291	2.268	2.242	2.219	2.194	2.171	2.148	2.125	2.101	2.080	2.058	2.035	2.015	1.992	1.972	1.952	1.932	1.914	1.895	1.876	1.859	1.841	1.824	1.808	1.791	1.775	1.760	1.745	1.730	1.716	1.702	1.690	1.676	1.664	1.651	1.640	1.629	1.618	1.608	1.598	1.586	1.576	1.568	1.558	1.550	1.540	1.532	1.524	1.516	1.509	1.501	1.494	1.486	1.480	1.472	1.466	1.460	1.454	1.446	1.441	1.435	1.429	1.422	1.418	1.412	1.406	1.401	1.396	1.391	1.386	1.381	1.378	1.372	1.369	1.364	1.360	1.356	1.352	1.350	1.346	1.342	1.340	1.338	1.335	1.334	1.331	1.330	1.329	1.328	1.326	1.328	1.328	1.328	1.328	1.329	1.331	1.334	1.335	1.339	1.342	1.346	1.350	1.356	1.360	1.368	1.374	1.381	1.388	1.396	1.405	1.414	1.424	1.434	1.445	1.456	1.468	1.480	1.492	1.506	1.520	1.534	1.549	1.564	1.579	1.595	1.611	1.626	1.642	1.660	1.676	1.695	1.711	1.729	1.746	1.764	1.782	1.800	1.818	1.835	1.852	1.870	1.885	1.901	1.918	1.934	1.948	1.962	1.976	1.990	2.002	2.015	2.025	2.036	2.046	2.055	2.062	2.070	2.076	2.080	2.085	2.086	2.089	2.089	2.089	2.088	2.084	2.080	2.075	2.068	2.061	2.052	2.041	2.030	2.018	2.004	1.988	1.972	1.955	1.936	1.918	1.896	1.875	1.851	1.829	1.804	1.779	1.752	1.726	1.698	1.670	1.641	1.611	1.581	1.551	1.520	1.489	1.458	1.426	1.395	1.362	1.330	1.298	1.266	1.234	1.202	1.170	1.139	1.109	1.078	1.048	1.018	0.988	0.959	0.931	0.904	0.876	0.850	0.824	0.799	0.775	0.751	0.728	0.706	0.685	0.665	0.645	0.625	0.608	0.590	0.574	0.559	0.544	0.529	0.515	0.502	0.491	0.481	0.469	0.460	0.450	0.442	0.434	0.426	0.420	0.412	0.409	0.402	0.398	0.394	0.390	0.386	0.382	0.381	0.378	0.376	0.375	0.372	0.371	0.370	0.370	0.370	0.369	0.369	0.368	0.369	0.369	0.369	0.369	0.370	0.369	0.370	0.370	0.370	0.372	0.372	0.374	0.374	0.375	0.376	0.378	0.378	0.379	0.380	0.381	0.381	0.382	0.385	0.385	0.388	0.389	0.389	0.391	0.394	0.395	0.398	0.399	0.401	0.404	0.406	0.409	0.411	0.415	0.419	0.420	0.424	0.429	0.432	0.436	0.441	0.446	0.451	0.456	0.461	0.468	0.475	0.481	0.489	0.495	0.502	0.511	0.519	0.529	0.536	0.546	0.556	0.565	0.575	0.585	0.596	0.609	0.620	0.631	0.644	0.656	0.669	0.681	0.695	0.708	0.722	0.736	0.750	0.765	0.779	0.794	0.809	0.822	0.838	0.854	0.868	0.882	0.899	0.912	0.928	0.942	0.956	0.971	0.986	1.001	1.014	1.028	1.041	1.055	1.068	1.080	1.090	1.102	1.112	1.124	1.134	1.142	1.152	1.161	1.169	1.176	1.181	1.188	1.194	1.199	1.204	1.206	1.210	1.212	1.214	1.215	1.216	1.216	1.216	1.216	1.214	1.212	1.210	1.206	1.204	1.200	1.198	1.192	1.189	1.184	1.180	1.176	1.171	1.166	1.161	1.156	1.152	1.149	1.144	1.140	1.136	1.135	1.131	1.129	1.129	1.126	1.126	1.126	1.128	1.129	1.131	1.135	1.138	1.142	1.149	1.155	1.162	1.170	1.178	1.189	1.200	1.210	1.222	1.235	1.250	1.265	1.281	1.298	1.315	1.334	1.352	1.371	1.392	1.414	1.434	1.456	1.479	1.501	1.526	1.550	1.572	1.598	1.622	1.648	1.672	1.696	1.722	1.748	1.772	1.796	1.821	1.845	1.869	1.892	1.916	1.938	1.961	1.982	2.002	2.022	2.042	2.062	2.081	2.099	2.115	2.131	2.148	2.162	2.175	2.188	2.200	2.211	2.221	2.230	2.239	2.245	2.252	2.258	2.261	2.266	2.269	2.271	2.272	2.272	2.272	2.271	2.270	2.268	2.264	2.260	2.256	2.250	2.245	2.239	2.232	2.226	2.218	2.211	2.202	2.195	2.186	2.176	2.169	2.159	2.150	2.140	2.130	2.120	2.110	2.101	2.092	2.082	2.071	2.061	2.052	2.042	2.034	2.024	2.014	2.005	1.996	1.988	1.978	1.969	1.959	1.951	1.942	1.934	1.925	1.916	1.909	1.899	1.890	1.882	1.874	1.865	1.856	1.848	1.839	1.830	1.821	1.812	1.802	1.792	1.784	1.774	1.764	1.755	1.744	1.734	1.722	1.712	1.700	1.690	1.678	1.666	1.655	1.642	1.630	1.619	1.605	1.592	1.580	1.568	1.554	1.541	1.528	1.515	1.500	1.486	1.472	1.458	1.445	1.431	1.416	1.402	1.388	1.374	1.360	1.346	1.331	1.316	1.302	1.288	1.274	1.260	1.245	1.230	1.216	1.201	1.188	1.172	1.159	1.144	1.129	1.114	1.099	1.084	1.069	1.052	1.038	1.021	1.006	0.990	0.974	0.958	0.941	0.924	0.908	0.889	0.872	0.854	0.836	0.819	0.800	0.781	0.762	0.745	0.725	0.706	0.688	0.668	0.648	0.628	0.609	0.589	0.569	0.550	0.530	0.510	0.491	0.472	0.452	0.434	0.415	0.398	0.379	0.362	0.345	0.328	0.312	0.296	0.280	0.266	0.251	0.238	0.224	0.211	0.200	0.190	0.179	0.169	0.160	0.151	0.145	0.138	0.131	0.125	0.121	0.116	0.114	0.110	0.109	0.109	0.106	0.108	0.108	0.110	0.110	0.112	0.115	0.118	0.121	0.125	0.129	0.134	0.139	0.144	0.148	0.154	0.159	0.165	0.170	0.175	0.181	0.186	0.192	0.198	0.202	0.208	0.212	0.218	0.222	0.226	0.231	0.235	0.239	0.242	0.245	0.249	0.250	0.254	0.256	0.258	0.260	0.262	0.264	0.265	0.265	0.266	0.268	0.269	0.269	0.269	0.270	0.270	0.271	0.271	0.271	0.272	0.272	0.274	0.275	0.276	0.276	0.278	0.279	0.280	0.282	0.284	0.286	0.288	0.290	0.292	0.296	0.299	0.302	0.305	0.310	0.314	0.319	0.322	0.328	0.332	0.338	0.342	0.350	0.355	0.361	0.368	0.372	0.380	0.388	0.394	0.400	0.409	0.415	0.422	0.430	0.438	0.446	0.452	0.461	0.469	0.476	0.485	0.492	0.501	0.510	0.518	0.526	0.535	0.542	0.551	0.560	0.568	0.578	0.585	0.594	0.602	0.610	0.619	0.628	0.635	0.644	0.651	0.660	0.669	0.676	0.684	0.692	0.700	0.708	0.715	0.722	0.730	0.738	0.744	0.751	0.759	0.765	0.772	0.779	0.785	0.790	0.796	0.802	0.809	0.815	0.820	0.826	0.831	0.836	0.841	0.848	0.852	0.856	0.861	0.865	0.869	0.874	0.879	0.882	0.886	0.890	0.894	0.898	0.902	0.906	0.910	0.914	0.919	0.922	0.926	0.930	0.934	0.939	0.944	0.948	0.952	0.958	0.961	0.966	0.974	0.979	0.985	0.990	0.995	1.002	1.009	1.016	1.022	1.030	1.036	1.045	1.052	1.060	1.069	1.076	1.085	1.094	1.102	1.111	1.121	1.131	1.140	1.149	1.159	1.169	1.178	1.188	1.199	1.209	1.218	1.228	1.239	1.248	1.256	1.268	1.276	1.286	1.294	1.304	1.312	1.321	1.330	1.338	1.346	1.352	1.361	1.369	1.374	1.381	1.389	1.394	1.400	1.405	1.410	1.415	1.419	1.422	1.428	1.430	1.434	1.435	1.439	1.440	1.441	1.442	1.444	1.444	1.444	1.444	1.444	1.442	1.441	1.439	1.438	1.435	1.432	1.430	1.426	1.424	1.421	1.416	1.412	1.409	1.404	1.400	1.395	1.390	1.386	1.381	1.376	1.371	1.366	1.361	1.356	1.350	1.346	1.341	1.336	1.331	1.328	1.322	1.318	1.314	1.310	1.306	1.302	1.299	1.296	1.292	1.289	1.288	1.285	1.281	1.280	1.278	1.276	1.275	1.274	1.272	1.271	1.270	1.270	1.270	1.269	1.269	1.269	1.269	1.268	1.268	1.268	1.268	1.266	1.266	1.266	1.266	1.266	1.265	1.265	1.264	1.262	1.261	1.260	1.259	1.258	1.255	1.252	1.250	1.246	1.244	1.240	1.236	1.232	1.228	1.222	1.218	1.211	1.206	1.201	1.194	1.188	1.181	1.174	1.166	1.159	1.152	1.145	1.138	1.129	1.120	1.112	1.104	1.098	1.089	1.081	1.072	1.065	1.058	1.050	1.044	1.036	1.030	1.024	1.018	1.011	1.008	1.002	0.998	0.994	0.990	0.986	0.984	0.982	0.980	0.979	0.978	0.978	0.976	0.979	0.979	0.980	0.982	0.985	0.986	0.990	0.992	0.996	1.001	1.006	1.010	1.015	1.021	1.026	1.031	1.038	1.042	1.049	1.055	1.061	1.066	1.072	1.078	1.082	1.088	1.092	1.099	1.102	1.108	1.111	1.115	1.119	1.121	1.124	1.125	1.126	1.128	1.128	1.129	1.128	1.128	1.125	1.122	1.121	1.118	1.114	1.110	1.104	1.099	1.092	1.086	1.079	1.071	1.064	1.054	1.045	1.035	1.025	1.015	1.002	0.992	0.980	0.968	0.955	0.941	0.928	0.915	0.900	0.886	0.871	0.856	0.841	0.828	0.812	0.796	0.781	0.768	0.751	0.736	0.721	0.706	0.691	0.678	0.661	0.648	0.632	0.619	0.605	0.591	0.578	0.565	0.552	0.541	0.529	0.518	0.506	0.495	0.485	0.476	0.468	0.459	0.449	0.442	0.435	0.428	0.421	0.416	0.410	0.406	0.401	0.396	0.395	0.391	0.389	0.388	0.388	0.386	0.386	0.386	0.388	0.388	0.391	0.392	0.395	0.399	0.401	0.405	0.410	0.414	0.420	0.424	0.429	0.436	0.441	0.448	0.454	0.460	0.468	0.474	0.480	0.489	0.495	0.502	0.510	0.516	0.524	0.532	0.539	0.546	0.552	0.559	0.566	0.571	0.576	0.582	0.588	0.592	0.598	0.601	0.606	0.609	0.612	0.615	0.618	0.620	0.622	0.622	0.624	0.622	0.624	0.622	0.621	0.620	0.618	0.614	0.611	0.608	0.604	0.599	0.595	0.589	0.584	0.578	0.570	0.562	0.555	0.548	0.539	0.530	0.521	0.512	0.502	0.491	0.481	0.471	0.461	0.450	0.438	0.428	0.415	0.405	0.394	0.380	0.369	0.358	0.345	0.334	0.321	0.310	0.299	0.288	0.276	0.264	0.254	0.241	0.231	0.221	0.211	0.200	0.191	0.181	0.172	0.164	0.155	0.148	0.140	0.131	0.124	0.119	0.111	0.105	0.100	0.094	0.089	0.084	0.081	0.076	0.072	0.070	0.068	0.065	0.062	0.060	0.059	0.059	0.058	0.058	0.058	0.058	0.059	0.059	0.059	0.060	0.061	0.064	0.065	0.068	0.070	0.071	0.072	0.075	0.079	0.080	0.082	0.085	0.089	0.090	0.092	0.095	0.098	0.100	0.102	0.105	0.108	0.110	0.112	0.114	0.115	0.116	0.119	0.119	0.120	0.121	0.120	0.120	0.121	0.120	0.120	0.119	0.118	0.116	0.114	0.114	0.111	0.109	0.105	0.102	0.099	0.095	0.091	0.088	0.084	0.079	0.074	0.068	0.062	0.058	0.051	0.046	0.040	0.034	0.026	0.020	0.014	0.006	0.000	-0.008	-0.014	-0.021	-0.029	-0.034	-0.041	-0.049	-0.055	-0.061	-0.068	-0.074	-0.080	-0.085	-0.091	-0.096	-0.101	-0.106	-0.110	-0.115	-0.118	-0.121	-0.125	-0.126	-0.129	-0.131	-0.131	-0.132	-0.132	-0.132	-0.132	-0.131	-0.130	-0.129	-0.126	-0.125	-0.121	-0.118	-0.114	-0.110	-0.105	-0.101	-0.095	-0.090	-0.086	-0.080	-0.075	-0.069	-0.062	-0.058	-0.051	-0.046	-0.041	-0.034	-0.029	-0.024	-0.019	-0.014	-0.009	-0.005	0.000	0.002	0.006	0.009	0.012	0.015	0.016	0.018	0.018	0.019	0.018	0.018	0.015	0.014	0.012	0.010	0.006	0.002	-0.002	-0.008	-0.011	-0.018	-0.022	-0.028	-0.035	-0.041	-0.049	-0.055	-0.062	-0.071	-0.078	-0.086	-0.092	-0.101	-0.108	-0.116	-0.122	-0.130	-0.136	-0.144	-0.150	-0.156	-0.162	-0.168	-0.172	-0.178	-0.182	-0.185	-0.190	-0.192	-0.195	-0.196	-0.198	-0.198	-0.199	-0.199	-0.196	-0.196	-0.194	-0.192	-0.189	-0.185	-0.182	-0.178	-0.174	-0.168	-0.162	-0.156	-0.150	-0.144	-0.136	-0.129	-0.122	-0.115	-0.108	-0.100	-0.092	-0.084	-0.076	-0.069	-0.061	-0.054	-0.046	-0.039	-0.031	-0.024	-0.018	-0.010	-0.005	0.001	0.006	0.011	0.015	0.019	0.024	0.026	0.029	0.031	0.032	0.034	0.034	0.034	0.034	0.031	0.030	0.029	0.025	0.022	0.019	0.015	0.010	0.005	0.000	-0.008	-0.012	-0.021	-0.028	-0.035	-0.044	-0.050	-0.060	-0.068	-0.076	-0.086	-0.094	-0.102	-0.111	-0.121	-0.131	-0.140	-0.149	-0.156	-0.166	-0.174	-0.181	-0.190	-0.198	-0.204	-0.210	-0.216	-0.222	-0.228	-0.232	-0.238	-0.241	-0.245	-0.248	-0.250	-0.251	-0.252	-0.252	-0.252	-0.252	-0.250	-0.248	-0.245	-0.242	-0.238	-0.234	-0.228	-0.221	-0.215	-0.208	-0.201	-0.192	-0.184	-0.174	-0.164	-0.154	-0.144	-0.132	-0.121	-0.109	-0.098	-0.084	-0.071	-0.059	-0.045	-0.031	-0.018	-0.004	0.010	0.025	0.040	0.054	0.070	0.084	0.100	0.114	0.130	0.145	0.160	0.175	0.191	0.205	0.221	0.236	0.252	0.266	0.281	0.298	0.312	0.328	0.342	0.358	0.372	0.388	0.402	0.416	0.432	0.448	0.461	0.476	0.491	0.506	0.520	0.535	0.549	0.564	0.578	0.592	0.606	0.621	0.635	0.650	0.664	0.678	0.691	0.705	0.718	0.731	0.745	0.758	0.771	0.784	0.796	0.810	0.821	0.834	0.846	0.858	0.869	0.880	0.891	0.901	0.912	0.924	0.932	0.944	0.954	0.962	0.971	0.980	0.990	0.999	1.005	1.014	1.022	1.030	1.036	1.044	1.051	1.058	1.065	1.070	1.078	1.082	1.089	1.094	1.099	1.105	1.110	1.114	1.119	1.124	1.128	1.131	1.135	1.139	1.142	1.146	1.149	1.151	1.154	1.156	1.158	1.160	1.161	1.162	1.162	1.162	1.162	1.162	1.161	1.160	1.158	1.155	1.152	1.149	1.145	1.140	1.135	1.130	1.124	1.116	1.109	1.101	1.092	1.084	1.074	1.064	1.052	1.040	1.026	1.014	1.000	0.986	0.971	0.955	0.940	0.924	0.906	0.889	0.871	0.852	0.834	0.815	0.795	0.776	0.755	0.736	0.715	0.695	0.675	0.654	0.632	0.612	0.592	0.571	0.551	0.531	0.512	0.492	0.474	0.455	0.436	0.419	0.401	0.384	0.368	0.351	0.336	0.321	0.306	0.292	0.279	0.266	0.254	0.242	0.231	0.220	0.211	0.201	0.194	0.185	0.178	0.169	0.162	0.155	0.150	0.144	0.139	0.134	0.129	0.125	0.121	0.116	0.114	0.109	0.106	0.102	0.100	0.096	0.092	0.090	0.086	0.082	0.080	0.076	0.071	0.068	0.064	0.059	0.054	0.049	0.044	0.036	0.031	0.025	0.018	0.010	0.001	-0.006	-0.015	-0.025	-0.035	-0.045	-0.055	-0.066	-0.079	-0.090	-0.104	-0.115	-0.129	-0.142	-0.156	-0.172	-0.186	-0.201	-0.218	-0.234	-0.250	-0.268	-0.285	-0.302	-0.319	-0.338	-0.355	-0.374	-0.392	-0.411	-0.430	-0.450	-0.468	-0.488	-0.507	-0.525	-0.544	-0.565	-0.584	-0.602	-0.620	-0.640	-0.658	-0.676	-0.695	-0.712	-0.730	-0.748	-0.765	-0.781	-0.799	-0.815	-0.831	-0.846	-0.862	-0.876	-0.891	-0.906	-0.920	-0.932	-0.945	-0.958	-0.970	-0.982	-0.992	-1.004	-1.012	-1.024	-1.032	-1.040	-1.049	-1.056	-1.064	-1.071	-1.078	-1.084	-1.089	-1.095	-1.100	-1.104	-1.109	-1.112	-1.116	-1.118	-1.121	-1.125	-1.126	-1.128	-1.130	-1.131	-1.132	-1.134	-1.135	-1.135	-1.135	-1.136	-1.135	-1.136	-1.135	-1.135	-1.135	-1.134	-1.134	-1.132	-1.132	-1.132	-1.131	-1.131	-1.130	-1.129	-1.129	-1.128	-1.126	-1.126	-1.124	-1.124	-1.124	-1.122	-1.121	-1.121	-1.120	-1.119	-1.119	-1.116	-1.116	-1.116	-1.115	-1.114	-1.112	-1.111	-1.110	-1.109	-1.108	-1.106	-1.105	-1.102	-1.101	-1.100	-1.098	-1.095	-1.092	-1.091	-1.088	-1.084	-1.081	-1.079	-1.075	-1.071	-1.068	-1.064	-1.059	-1.055	-1.050	-1.045	-1.040	-1.035	-1.030	-1.024	-1.018	-1.012	-1.006	-0.999	-0.992	-0.985	-0.978	-0.970	-0.962	-0.955	-0.946	-0.938	-0.930	-0.920	-0.911	-0.902	-0.894	-0.884	-0.875	-0.865	-0.855	-0.846	-0.836	-0.825	-0.815	-0.804	-0.794	-0.784	-0.772	-0.761	-0.750	-0.739	-0.728	-0.718	-0.706	-0.695	-0.684	-0.672	-0.662	-0.650	-0.640	-0.629	-0.618	-0.606	-0.595	-0.585	-0.574	-0.564	-0.554	-0.544	-0.532	-0.522	-0.514	-0.504	-0.495	-0.485	-0.476	-0.466	-0.459	-0.451	-0.441	-0.434	-0.428	-0.420	-0.412	-0.406	-0.399	-0.392	-0.386	-0.381	-0.374	-0.369	-0.365	-0.360	-0.355	-0.351	-0.346	-0.342	-0.340	-0.336	-0.332	-0.330	-0.328	-0.324	-0.322	-0.320	-0.318	-0.316	-0.315	-0.312	-0.311	-0.309	-0.309	-0.308	-0.305	-0.304	-0.302	-0.301	-0.301	-0.299	-0.299	-0.296	-0.296	-0.294	-0.294	-0.292	-0.291	-0.289	-0.288	-0.286	-0.285	-0.282	-0.281	-0.280	-0.278	-0.278	-0.275	-0.272	-0.271	-0.269	-0.266	-0.265	-0.262	-0.260	-0.258	-0.256	-0.252	-0.250	-0.249	-0.246	-0.245	-0.241	-0.239	-0.238	-0.235	-0.232	-0.231	-0.229	-0.226	-0.225	-0.221	-0.220	-0.219	-0.216	-0.215	-0.214	-0.212	-0.211	-0.210	-0.209	-0.209	-0.208	-0.208	-0.208	-0.208	-0.208	-0.208	-0.208	-0.209	-0.210	-0.211	-0.212	-0.214	-0.216	-0.219	-0.221	-0.224	-0.226	-0.230	-0.234	-0.238	-0.241	-0.246	-0.250	-0.255	-0.260	-0.265	-0.271	-0.276	-0.282	-0.289	-0.294	-0.301	-0.306	-0.314	-0.321	-0.328	-0.334	-0.341	-0.348	-0.354	-0.361	-0.368	-0.374	-0.381	-0.386	-0.392	-0.399	-0.404	-0.409	-0.414	-0.418	-0.421	-0.425	-0.429	-0.430	-0.432	-0.435	-0.435	-0.435	-0.435	-0.434	-0.432	-0.430	-0.428	-0.424	-0.420	-0.416	-0.410	-0.404	-0.398	-0.390	-0.382	-0.374	-0.365	-0.355	-0.345	-0.334	-0.322	-0.311	-0.300	-0.286	-0.275	-0.262	-0.249	-0.235	-0.222	-0.209	-0.195	-0.181	-0.168	-0.154	-0.141	-0.129	-0.115	-0.102	-0.091	-0.079	-0.069	-0.058	-0.046	-0.038	-0.028	-0.020	-0.011	-0.004	0.002	0.009	0.014	0.018	0.021	0.024	0.025	0.028	0.028	0.028	0.026	0.024	0.021	0.018	0.014	0.009	0.004	-0.002	-0.010	-0.016	-0.024	-0.032	-0.041	-0.050	-0.061	-0.070	-0.080	-0.090	-0.101	-0.111	-0.121	-0.132	-0.141	-0.152	-0.162	-0.172	-0.182	-0.191	-0.201	-0.209	-0.216	-0.224	-0.231	-0.239	-0.244	-0.249	-0.252	-0.258	-0.260	-0.261	-0.262	-0.264	-0.261	-0.261	-0.259	-0.254	-0.251	-0.245	-0.240	-0.231	-0.224	-0.215	-0.205	-0.195	-0.182	-0.170	-0.158	-0.142	-0.129	-0.112	-0.096	-0.079	-0.061	-0.042	-0.024	-0.004	0.015	0.036	0.056	0.078	0.100	0.121	0.144	0.165	0.186	0.209	0.232	0.252	0.275	0.298	0.320	0.341	0.362	0.382	0.404	0.424	0.442	0.462	0.481	0.500	0.516	0.534	0.550	0.566	0.581	0.595	0.609	0.620	0.632	0.644	0.654	0.662	0.671	0.679	0.686	0.691	0.698	0.701	0.704	0.706	0.709	0.709	0.708	0.708	0.705	0.702	0.700	0.695	0.689	0.684	0.676	0.670	0.662	0.652	0.644	0.634	0.624	0.612	0.600	0.589	0.576	0.564	0.550	0.538	0.522	0.509	0.494	0.479	0.465	0.450	0.434	0.420	0.405	0.389	0.375	0.359	0.345	0.330	0.314	0.301	0.286	0.272	0.259	0.246	0.232	0.220	0.209	0.195	0.184	0.172	0.164	0.154	0.142	0.135	0.126	0.119	0.112	0.105	0.099	0.094	0.089	0.084	0.080	0.078	0.074	0.071	0.070	0.070	0.069	0.069	0.069	0.069	0.070	0.071	0.074	0.076	0.079	0.082	0.085	0.089	0.094	0.098	0.101	0.105	0.110	0.114	0.119	0.124	0.128	0.132	0.136	0.140	0.145	0.149	0.152	0.156	0.159	0.162	0.165	0.168	0.170	0.171	0.174	0.175	0.176	0.178	0.178	0.179	0.178	0.176	0.176	0.175	0.174	0.172	0.170	0.168	0.165	0.162	0.160	0.159	0.155	0.151	0.149	0.146	0.142	0.140	0.136	0.134	0.131	0.129	0.126	0.124	0.122	0.121	0.120	0.119	0.119	0.120	0.120	0.122	0.124	0.126	0.130	0.134	0.138	0.142	0.149	0.155	0.162	0.170	0.179	0.190	0.199	0.210	0.222	0.235	0.249	0.264	0.279	0.295	0.311	0.329	0.348	0.366	0.386	0.408	0.428	0.450	0.471	0.495	0.518	0.542	0.568	0.592	0.618	0.642	0.670	0.695	0.721	0.749	0.775	0.802	0.828	0.855	0.881	0.909	0.935	0.962	0.989	1.014	1.039	1.064	1.089	1.112	1.136	1.159	1.181	1.204	1.224	1.245	1.265	1.282	1.301	1.319	1.335	1.351	1.366	1.380	1.394	1.408	1.419	1.431	1.441	1.450	1.460	1.468	1.476	1.482	1.490	1.495	1.501	1.505	1.510	1.515	1.518	1.521	1.525	1.528	1.530	1.532	1.535	1.539	1.541	1.544	1.548	1.551	1.554	1.558	1.562	1.566	1.571	1.578	1.582	1.589	1.596	1.602	1.611	1.620	1.629	1.639	1.648	1.659	1.670	1.684	1.696	1.709	1.722	1.736	1.752	1.768	1.782	1.799	1.815	1.832	1.849	1.866	1.885	1.902	1.920	1.938	1.956	1.974	1.991	2.010	2.026	2.045	2.061	2.078	2.095	2.110	2.126	2.141	2.155	2.170	2.184	2.196	2.209	2.220	2.232	2.242	2.252	2.260	2.269	2.278	2.284	2.290	2.295	2.299	2.304	2.308	2.309	2.311	2.312	2.312	2.312	2.311	2.309	2.308	2.305	2.301	2.298	2.292	2.289	2.284	2.278	2.270	2.265	2.258	2.250	2.241	2.234	2.225	2.216	2.206	2.198	2.188	2.179	2.169	2.158	2.148	2.136	2.125	2.115	2.104	2.092	2.081	2.069	2.058	2.047	2.035	2.022	2.011	2.000	1.989	1.976	1.965	1.952	1.941	1.930	1.918	1.906	1.895	1.884	1.872	1.861	1.851	1.840	1.829	1.820	1.810	1.800	1.790	1.780	1.771	1.762	1.754	1.745	1.738	1.730	1.721	1.714	1.708	1.701	1.695	1.689	1.682	1.678	1.671	1.666	1.661	1.656	1.652	1.648	1.642	1.639	1.635	1.631	1.628	1.622	1.619	1.615	1.610	1.608	1.602	1.599	1.594	1.589	1.585	1.580	1.575	1.569	1.562	1.555	1.549	1.541	1.534	1.525	1.516	1.508	1.498	1.488	1.475	1.464	1.452	1.439	1.425	1.411	1.396	1.381	1.365	1.350	1.332	1.315	1.296	1.278	1.259	1.239	1.218	1.199	1.176	1.154	1.132	1.109	1.086	1.062	1.039	1.015	0.990	0.966	0.940	0.915	0.889	0.864	0.838	0.812	0.786	0.760	0.734	0.709	0.682	0.656	0.631	0.605	0.579	0.554	0.529	0.504	0.479	0.452	0.429	0.404	0.380	0.356	0.332	0.309	0.285	0.262	0.240	0.216	0.195	0.172	0.151	0.130	0.110	0.089	0.069	0.049	0.030	0.011	-0.009	-0.028	-0.045	-0.064	-0.081	-0.098	-0.114	-0.131	-0.148	-0.162	-0.179	-0.194	-0.206	-0.221	-0.235	-0.249	-0.261	-0.274	-0.285	-0.296	-0.308	-0.318	-0.328	-0.338	-0.346	-0.354	-0.362	-0.369	-0.376	-0.382	-0.388	-0.392	-0.398	-0.401	-0.405	-0.408	-0.410	-0.411	-0.411	-0.414	-0.412	-0.411	-0.411	-0.409	-0.406	-0.404	-0.401	-0.396	-0.392	-0.388	-0.382	-0.376	-0.371	-0.365	-0.359	-0.351	-0.344	-0.336	-0.329	-0.321	-0.312	-0.305	-0.296	-0.288	-0.280	-0.271	-0.262	-0.255	-0.246	-0.238	-0.229	-0.221	-0.212	-0.205	-0.198	-0.190	-0.182	-0.176	-0.169	-0.162	-0.158	-0.151	-0.145	-0.140	-0.136	-0.132	-0.129	-0.125	-0.122	-0.119	-0.116	-0.115	-0.112	-0.111	-0.111	-0.111	-0.110	-0.110	-0.110	-0.111	-0.111	-0.112	-0.114	-0.115	-0.116	-0.118	-0.119	-0.121	-0.124	-0.125	-0.128	-0.129	-0.131	-0.131	-0.135	-0.136	-0.138	-0.140	-0.141	-0.142	-0.142	-0.144	-0.145	-0.146	-0.148	-0.146	-0.148	-0.148	-0.148	-0.146	-0.145	-0.145	-0.144	-0.144	-0.142	-0.141	-0.140	-0.139	-0.138	-0.136	-0.134	-0.134	-0.132	-0.130	-0.129	-0.126	-0.125	-0.124	-0.122	-0.121	-0.121	-0.120	-0.119	-0.118	-0.118	-0.118	-0.116	-0.116	-0.116	-0.116	-0.116	-0.116	-0.116	-0.116	-0.118	-0.118	-0.118	-0.119	-0.119	-0.119	-0.121	-0.121	-0.121	-0.121	-0.122	-0.121	-0.122	-0.122	-0.120	-0.120	-0.119	-0.118	-0.115	-0.114	-0.111	-0.108	-0.104	-0.099	-0.095	-0.090	-0.085	-0.078	-0.071	-0.065	-0.056	-0.046	-0.039	-0.028	-0.018	-0.006	0.006	0.019	0.032	0.046	0.061	0.076	0.092	0.110	0.128	0.145	0.164	0.182	0.201	0.222	0.242	0.264	0.285	0.309	0.330	0.354	0.378	0.400	0.425	0.449	0.472	0.499	0.524	0.550	0.574	0.600	0.625	0.651	0.676	0.702	0.729	0.755	0.780	0.805	0.830	0.856	0.880	0.905	0.929	0.954	0.978	1.000	1.024	1.045	1.068	1.089	1.110	1.131	1.152	1.171	1.191	1.210	1.229	1.246	1.264	1.280	1.296	1.312	1.328	1.342	1.356	1.370	1.381	1.395	1.406	1.418	1.426	1.438	1.446	1.455	1.464	1.472	1.480	1.486	1.492	1.499	1.505	1.510	1.515	1.520	1.525	1.529	1.534	1.538	1.540	1.544	1.548	1.550	1.552	1.556	1.559	1.562	1.566	1.569	1.572	1.575	1.580	1.582	1.588	1.592	1.596	1.601	1.606	1.611	1.618	1.624	1.630	1.636	1.644	1.651	1.659	1.668	1.676	1.685	1.695	1.704	1.715	1.724	1.735	1.745	1.756	1.768	1.780	1.791	1.802	1.814	1.828	1.839	1.851	1.864	1.875	1.889	1.900	1.912	1.924	1.936	1.948	1.959	1.970	1.980	1.991	2.001	2.013	2.020	2.030	2.039	2.047	2.055	2.062	2.070	2.076	2.082	2.089	2.094	2.100	2.104	2.108	2.111	2.115	2.118	2.121	2.122	2.125	2.128	2.129	2.130	2.130	2.130	2.131	2.131	2.132	2.131	2.131	2.131	2.132	2.132	2.132	2.132	2.132	2.132	2.132	2.134	2.134	2.135	2.136	2.138	2.141	2.142	2.145	2.146	2.150	2.152	2.155	2.159	2.164	2.166	2.171	2.176	2.180	2.185	2.190	2.196	2.201	2.208	2.212	2.219	2.225	2.231	2.238	2.244	2.250	2.256	2.261	2.268	2.275	2.280	2.286	2.292	2.298	2.305	2.309	2.315	2.320	2.325	2.329	2.334	2.339	2.341	2.346	2.350	2.352	2.356	2.359	2.360	2.362	2.365	2.368	2.368	2.369	2.370	2.370	2.371	2.371	2.371	2.371	2.371	2.370	2.369	2.368	2.366	2.365	2.364	2.361	2.360	2.358	2.355	2.354	2.351	2.348	2.345	2.342	2.340	2.338	2.335	2.331	2.329	2.325	2.322	2.320	2.316	2.314	2.310	2.306	2.305	2.301	2.299	2.295	2.292	2.290	2.286	2.284	2.281	2.279	2.276	2.274	2.271	2.269	2.266	2.266	2.264	2.261	2.260	2.259	2.256	2.255	2.255	2.252	2.252	2.252	2.251	2.251	2.251	2.250	2.251	2.251	2.251	2.251	2.252	2.252	2.255	2.255	2.256	2.258	2.259	2.260	2.261	2.262	2.265	2.266	2.269	2.270	2.271	2.274	2.276	2.278	2.280	2.281	2.282	2.285	2.286	2.289	2.289	2.291	2.292	2.294	2.295	2.296	2.296	2.298	2.296	2.296	2.298	2.296	2.296	2.295	2.295	2.294	2.291	2.290	2.288	2.285	2.282	2.280	2.276	2.272	2.269	2.265	2.261	2.256	2.251	2.246	2.241	2.234	2.228	2.221	2.215	2.209	2.201	2.194	2.186	2.178	2.169	2.161	2.152	2.144	2.135	2.125	2.116	2.106	2.096	2.086	2.076	2.065	2.055	2.044	2.034	2.022	2.011	2.000	1.990	1.978	1.966	1.955	1.942	1.931	1.919	1.908	1.896	1.884	1.871	1.860	1.849	1.835	1.824	1.811	1.800	1.788	1.775	1.764	1.751	1.739	1.726	1.715	1.702	1.690	1.679	1.666	1.655	1.642	1.630	1.619	1.606	1.594	1.581	1.570	1.558	1.545	1.534	1.521	1.509	1.498	1.485	1.471	1.460	1.448	1.435	1.422	1.409	1.398	1.384	1.371	1.359	1.346	1.332	1.320	1.306	1.292	1.279	1.265	1.252	1.238	1.224	1.209	1.195	1.180	1.165	1.150	1.134	1.119	1.104	1.088	1.072	1.056	1.040	1.024	1.008	0.991	0.974	0.956	0.939	0.922	0.905	0.886	0.870	0.851	0.834	0.815	0.798	0.779	0.760	0.742	0.724	0.706	0.688	0.670	0.651	0.634	0.615	0.598	0.579	0.562	0.544	0.526	0.509	0.492	0.476	0.460	0.442	0.428	0.411	0.398	0.382	0.368	0.354	0.340	0.326	0.314	0.301	0.290	0.278	0.266	0.255	0.246	0.236	0.226	0.219	0.211	0.202	0.195	0.189	0.182	0.178	0.172	0.168	0.162	0.160	0.156	0.154	0.150	0.148	0.146	0.145	0.142	0.142	0.141	0.140	0.140	0.140	0.139	0.139	0.139	0.139	0.139	0.139	0.139	0.138	0.138	0.138	0.136	0.135	0.134	0.132	0.130	0.128	0.125	0.121	0.118	0.112	0.108	0.102	0.096	0.089	0.082	0.074	0.065	0.056	0.046	0.035	0.024	0.012	0.000	-0.014	-0.028	-0.042	-0.058	-0.074	-0.090	-0.109	-0.126	-0.145	-0.164	-0.182	-0.204	-0.225	-0.245	-0.266	-0.289	-0.310	-0.331	-0.355	-0.378	-0.400	-0.422	-0.445	-0.469	-0.491	-0.514	-0.536	-0.558	-0.580	-0.601	-0.622	-0.644	-0.665	-0.685	-0.705	-0.724	-0.742	-0.761	-0.779	-0.795	-0.811	-0.828	-0.841	-0.855	-0.868	-0.880	-0.892	-0.904	-0.912	-0.922	-0.931	-0.939	-0.946	-0.951	-0.958	-0.961	-0.966	-0.969	-0.971	-0.972	-0.974	-0.975	-0.974	-0.974	-0.972	-0.969	-0.968	-0.965	-0.961	-0.958	-0.952	-0.949	-0.944	-0.939	-0.934	-0.926	-0.921	-0.915	-0.908	-0.901	-0.894	-0.888	-0.880	-0.874	-0.866	-0.859	-0.851	-0.844	-0.836	-0.830	-0.824	-0.816	-0.810	-0.801	-0.795	-0.789	-0.781	-0.775	-0.770	-0.762	-0.756	-0.751	-0.745	-0.739	-0.732	-0.728	-0.722	-0.718	-0.711	-0.705	-0.700	-0.695	-0.690	-0.684	-0.679	-0.674	-0.669	-0.662	-0.656	-0.651	-0.645	-0.639	-0.632	-0.626	-0.620	-0.612	-0.605	-0.599	-0.590	-0.582	-0.575	-0.568	-0.558	-0.549	-0.540	-0.529	-0.519	-0.507	-0.498	-0.486	-0.475	-0.462	-0.450	-0.439	-0.426	-0.411	-0.399	-0.385	-0.371	-0.356	-0.342	-0.328	-0.312	-0.296	-0.281	-0.265	-0.250	-0.234	-0.218	-0.201	-0.186	-0.170	-0.154	-0.138	-0.122	-0.106	-0.091	-0.076	-0.061	-0.046	-0.031	-0.016	-0.002	0.011	0.025	0.039	0.051	0.064	0.074	0.086	0.098	0.108	0.118	0.126	0.135	0.144	0.151	0.160	0.166	0.172	0.179	0.182	0.189	0.192	0.195	0.199	0.201	0.204	0.205	0.205	0.206	0.206	0.205	0.205	0.202	0.202	0.199	0.196	0.194	0.190	0.186	0.182	0.178	0.174	0.169	0.162	0.158	0.151	0.145	0.139	0.132	0.126	0.119	0.111	0.104	0.096	0.089	0.081	0.074	0.065	0.058	0.050	0.041	0.032	0.025	0.018	0.009	0.001	-0.006	-0.015	-0.022	-0.031	-0.039	-0.046	-0.055	-0.062	-0.069	-0.076	-0.085	-0.091	-0.099	-0.105	-0.111	-0.118	-0.124	-0.130	-0.136	-0.141	-0.146	-0.151	-0.156	-0.161	-0.166	-0.169	-0.174	-0.176	-0.181	-0.184	-0.188	-0.190	-0.192	-0.196	-0.198	-0.201	-0.202	-0.205	-0.206	-0.209	-0.209	-0.211	-0.211	-0.212	-0.214	-0.215	-0.215	-0.216	-0.216	-0.218	-0.218	-0.219	-0.220	-0.220	-0.220	-0.221	-0.222	-0.222	-0.224	-0.225	-0.225	-0.228	-0.229	-0.230	-0.231	-0.232	-0.235	-0.238	-0.239	-0.241	-0.244	-0.246	-0.249	-0.251	-0.255	-0.259	-0.262	-0.266	-0.270	-0.275	-0.278	-0.282	-0.288	-0.292	-0.296	-0.302	-0.308	-0.314	-0.319	-0.325	-0.331	-0.338	-0.344	-0.349	-0.355	-0.362	-0.369	-0.375	-0.382	-0.389	-0.395	-0.402	-0.409	-0.415	-0.421	-0.428	-0.434	-0.440	-0.445	-0.450	-0.456	-0.462	-0.466	-0.471	-0.475	-0.479	-0.482	-0.488	-0.490	-0.492	-0.495	-0.495	-0.496	-0.498	-0.496	-0.498	-0.495	-0.494	-0.492	-0.490	-0.486	-0.482	-0.479	-0.474	-0.468	-0.461	-0.455	-0.449	-0.440	-0.432	-0.424	-0.414	-0.404	-0.394	-0.382	-0.371	-0.360	-0.348	-0.335	-0.322	-0.309	-0.295	-0.282	-0.269	-0.254	-0.240	-0.226	-0.212	-0.198	-0.184	-0.170	-0.156	-0.141	-0.128	-0.115	-0.101	-0.088	-0.076	-0.065	-0.054	-0.042	-0.032	-0.022	-0.014	-0.005	0.004	0.011	0.018	0.024	0.028	0.031	0.035	0.038	0.038	0.039	0.039	0.038	0.035	0.032	0.028	0.022	0.018	0.010	0.004	-0.004	-0.014	-0.024	-0.034	-0.046	-0.058	-0.071	-0.085	-0.099	-0.114	-0.128	-0.144	-0.160	-0.178	-0.194	-0.210	-0.228	-0.245	-0.261	-0.279	-0.296	-0.314	-0.331	-0.348	-0.365	-0.380	-0.396	-0.411	-0.428	-0.441	-0.455	-0.469	-0.481	-0.494	-0.504	-0.515	-0.524	-0.532	-0.540	-0.546	-0.554	-0.558	-0.561	-0.565	-0.566	-0.568	-0.566	-0.565	-0.564	-0.560	-0.556	-0.551	-0.545	-0.539	-0.531	-0.522	-0.512	-0.502	-0.492	-0.481	-0.469	-0.458	-0.444	-0.430	-0.416	-0.401	-0.388	-0.371	-0.356	-0.341	-0.325	-0.311	-0.295	-0.280	-0.265	-0.249	-0.234	-0.219	-0.204	-0.190	-0.176	-0.161	-0.150	-0.136	-0.122	-0.111	-0.100	-0.089	-0.079	-0.069	-0.060	-0.051	-0.042	-0.034	-0.028	-0.020	-0.014	-0.008	-0.002	0.001	0.006	0.010	0.014	0.016	0.019	0.020	0.022	0.024	0.024	0.026	0.026	0.025	0.026	0.026	0.025	0.024	0.022	0.022	0.021	0.020	0.019	0.019	0.018	0.016	0.014	0.014	0.012	0.011	0.010	0.009	0.009	0.008	0.006	0.006	0.006	0.005	0.006	0.005	0.006	0.006	0.006	0.006	0.008	0.008	0.009	0.010	0.011	0.012	0.014	0.016	0.018	0.019	0.022	0.024	0.025	0.029	0.030	0.034	0.035	0.038	0.040	0.041	0.044	0.046	0.049	0.052	0.054	0.056	0.059	0.060	0.061	0.064	0.064	0.065	0.065	0.066	0.066	0.066	0.066	0.066	0.064	0.064	0.061	0.059	0.056	0.054	0.051	0.046	0.042	0.038	0.031	0.026	0.020	0.014	0.006	-0.001	-0.010	-0.018	-0.028	-0.038	-0.048	-0.058	-0.070	-0.080	-0.092	-0.105	-0.119	-0.131	-0.145	-0.158	-0.172	-0.186	-0.201	-0.216	-0.231	-0.248	-0.262	-0.278	-0.294	-0.310	-0.325	-0.341	-0.356	-0.374	-0.389	-0.404	-0.420	-0.435	-0.450	-0.465	-0.480	-0.495	-0.507	-0.521	-0.535	-0.549	-0.560	-0.572	-0.585	-0.596	-0.608	-0.618	-0.628	-0.638	-0.646	-0.654	-0.661	-0.670	-0.678	-0.682	-0.689	-0.694	-0.699	-0.702	-0.706	-0.709	-0.711	-0.714	-0.715	-0.716	-0.716	-0.718	-0.716	-0.716	-0.715	-0.712	-0.711	-0.709	-0.706	-0.704	-0.700	-0.696	-0.694	-0.689	-0.685	-0.681	-0.676	-0.671	-0.668	-0.661	-0.656	-0.651	-0.646	-0.641	-0.636	-0.630	-0.625	-0.620	-0.615	-0.610	-0.605	-0.600	-0.595	-0.590	-0.585	-0.580	-0.575	-0.571	-0.566	-0.562	-0.558	-0.552	-0.548	-0.544	-0.540	-0.535	-0.530	-0.526	-0.522	-0.519	-0.514	-0.509	-0.505	-0.500	-0.496	-0.491	-0.486	-0.481	-0.476	-0.471	-0.466	-0.460	-0.454	-0.449	-0.442	-0.436	-0.430	-0.422	-0.416	-0.409	-0.401	-0.394	-0.385	-0.378	-0.369	-0.361	-0.352	-0.342	-0.334	-0.324	-0.315	-0.305	-0.296	-0.285	-0.275	-0.264	-0.254	-0.242	-0.231	-0.221	-0.210	-0.199	-0.188	-0.176	-0.165	-0.152	-0.141	-0.129	-0.119	-0.106	-0.094	-0.082	-0.070	-0.059	-0.046	-0.035	-0.024	-0.012	0.001	0.012	0.024	0.035	0.048	0.059	0.070	0.081	0.094	0.105	0.116	0.128	0.139	0.150	0.160	0.172	0.184	0.194	0.204	0.215	0.225	0.235	0.245	0.255	0.264	0.274	0.282	0.291	0.300	0.308	0.316	0.322	0.330	0.336	0.342	0.349	0.354	0.360	0.362	0.368	0.371	0.374	0.376	0.379	0.380	0.382	0.381	0.382	0.381	0.380	0.379	0.376	0.374	0.370	0.366	0.362	0.358	0.351	0.346	0.340	0.332	0.326	0.319	0.311	0.302	0.295	0.286	0.278	0.269	0.260	0.251	0.242	0.234	0.222	0.214	0.206	0.198	0.189	0.179	0.171	0.164	0.156	0.150	0.142	0.135	0.130	0.125	0.120	0.115	0.110	0.106	0.104	0.101	0.099	0.096	0.094	0.094	0.094	0.092	0.094	0.094	0.095	0.098	0.098	0.100	0.102	0.105	0.108	0.110	0.114	0.116	0.120	0.124	0.126	0.130	0.134	0.136	0.139	0.141	0.144	0.146	0.149	0.150	0.152	0.152	0.154	0.154	0.154	0.152	0.152	0.151	0.148	0.146	0.142	0.139	0.136	0.132	0.126	0.121	0.116	0.111	0.104	0.098	0.090	0.081	0.075	0.066	0.059	0.050	0.040	0.032	0.022	0.014	0.004	-0.005	-0.015	-0.024	-0.034	-0.044	-0.052	-0.061	-0.071	-0.080	-0.089	-0.098	-0.106	-0.114	-0.122	-0.129	-0.136	-0.142	-0.150	-0.155	-0.161	-0.166	-0.172	-0.176	-0.180	-0.185	-0.188	-0.191	-0.194	-0.196	-0.198	-0.199	-0.200	-0.200	-0.200	-0.200	-0.200	-0.199	-0.198	-0.194	-0.192	-0.190	-0.186	-0.182	-0.179	-0.175	-0.170	-0.165	-0.160	-0.154	-0.148	-0.141	-0.135	-0.128	-0.121	-0.114	-0.105	-0.098	-0.089	-0.080	-0.071	-0.062	-0.054	-0.044	-0.034	-0.024	-0.014	-0.002	0.009	0.019	0.030	0.041	0.051	0.062	0.074	0.085	0.095	0.108	0.119	0.129	0.141	0.151	0.162	0.174	0.184	0.195	0.205	0.215	0.226	0.236	0.246	0.256	0.265	0.275	0.284	0.292	0.302	0.310	0.318	0.326	0.334	0.342	0.349	0.356	0.364	0.370	0.378	0.384	0.390	0.396	0.402	0.410	0.415	0.421	0.429	0.435	0.441	0.448	0.454	0.460	0.468	0.474	0.481	0.489	0.496	0.504	0.512	0.521	0.530	0.539	0.548	0.559	0.568	0.579	0.590	0.601	0.612	0.625	0.638	0.650	0.664	0.678	0.691	0.705	0.720	0.736	0.750	0.766	0.782	0.799	0.816	0.832	0.849	0.866	0.884	0.902	0.920	0.938	0.955	0.974	0.990	1.009	1.026	1.044	1.062	1.080	1.096	1.112	1.130	1.146	1.162	1.179	1.194	1.208	1.224	1.238	1.250	1.264	1.278	1.289	1.300	1.311	1.322	1.332	1.341	1.350	1.358	1.365	1.372	1.379	1.384	1.388	1.392	1.395	1.399	1.400	1.401	1.401	1.402	1.401	1.400	1.399	1.396	1.392	1.389	1.384	1.379	1.372	1.366	1.360	1.352	1.344	1.336	1.328	1.319	1.309	1.299	1.288	1.276	1.265	1.254	1.241	1.229	1.216	1.204	1.190	1.178	1.162	1.149	1.135	1.121	1.106	1.092	1.078	1.064	1.049	1.034	1.020	1.005	0.991	0.978	0.964	0.949	0.936	0.924	0.909	0.896	0.884	0.871	0.858	0.846	0.834	0.822	0.811	0.800	0.789	0.779	0.769	0.759	0.750	0.740	0.731	0.724	0.714	0.706	0.700	0.692	0.685	0.679	0.672	0.666	0.660	0.655	0.649	0.644	0.639	0.634	0.630	0.625	0.620	0.616	0.610	0.606	0.602	0.599	0.594	0.590	0.585	0.580	0.576	0.571	0.566	0.560	0.555	0.550	0.544	0.538	0.531	0.526	0.519	0.512	0.505	0.498	0.490	0.481	0.472	0.464	0.455	0.445	0.436	0.426	0.416	0.406	0.395	0.385	0.374	0.362	0.351	0.339	0.329	0.316	0.304	0.294	0.282	0.270	0.258	0.248	0.236	0.225	0.214	0.202	0.192	0.184	0.174	0.164	0.155	0.146	0.139	0.132	0.125	0.119	0.112	0.109	0.104	0.100	0.098	0.095	0.094	0.094	0.092	0.094	0.096	0.098	0.101	0.106	0.110	0.115	0.121	0.128	0.136	0.144	0.152	0.164	0.174	0.184	0.195	0.208	0.220	0.232	0.246	0.259	0.274	0.289	0.302	0.318	0.332	0.348	0.361	0.378	0.392	0.406	0.422	0.436	0.451	0.465	0.479	0.492	0.505	0.518	0.530	0.541	0.551	0.562	0.572	0.581	0.590	0.600	0.606	0.612	0.620	0.625	0.629	0.632	0.636	0.639	0.640	0.641	0.641	0.641	0.640	0.639	0.638	0.634	0.631	0.628	0.622	0.619	0.614	0.608	0.602	0.596	0.589	0.581	0.575	0.568	0.560	0.552	0.545	0.538	0.530	0.524	0.516	0.507	0.501	0.495	0.489	0.482	0.476	0.471	0.466	0.461	0.458	0.451	0.449	0.445	0.442	0.442	0.440	0.439	0.439	0.439	0.440	0.441	0.442	0.445	0.448	0.450	0.454	0.459	0.464	0.469	0.475	0.480	0.486	0.494	0.500	0.509	0.518	0.525	0.534	0.541	0.550	0.560	0.569	0.578	0.586	0.598	0.606	0.616	0.625	0.635	0.644	0.652	0.661	0.670	0.679	0.688	0.695	0.702	0.710	0.718	0.724	0.730	0.736	0.742	0.748	0.752	0.758	0.761	0.765	0.768	0.771	0.774	0.775	0.776	0.778	0.779	0.779	0.779	0.779	0.779	0.776	0.775	0.772	0.772	0.770	0.766	0.764	0.761	0.758	0.755	0.751	0.749	0.744	0.740	0.736	0.732	0.729	0.725	0.720	0.718	0.714	0.709	0.706	0.702	0.700	0.695	0.692	0.690	0.686	0.684	0.681	0.679	0.676	0.674	0.674	0.671	0.670	0.669	0.668	0.666	0.666	0.665	0.665	0.665	0.664	0.665	0.665	0.665	0.666	0.665	0.666	0.669	0.669	0.670	0.671	0.671	0.672	0.674	0.675	0.676	0.678	0.679	0.679	0.680	0.681	0.681	0.681	0.682	0.684	0.684	0.684	0.684	0.684	0.684	0.682	0.682	0.681	0.680	0.680	0.678	0.676	0.674	0.671	0.669	0.666	0.662	0.660	0.655	0.651	0.646	0.642	0.638	0.632	0.626	0.621	0.615	0.608	0.601	0.595	0.588	0.580	0.571	0.562	0.555	0.546	0.538	0.529	0.519	0.510	0.499	0.490	0.479	0.469	0.459	0.448	0.438	0.428	0.416	0.405	0.395	0.385	0.374	0.364	0.352	0.342	0.334	0.324	0.314	0.305	0.295	0.288	0.279	0.271	0.264	0.256	0.250	0.242	0.236	0.232	0.228	0.222	0.219	0.216	0.212	0.210	0.209	0.209	0.208	0.208	0.209	0.210	0.212	0.215	0.218	0.221	0.226	0.230	0.235	0.242	0.249	0.255	0.262	0.271	0.280	0.288	0.298	0.306	0.316	0.328	0.338	0.348	0.359	0.370	0.381	0.394	0.405	0.418	0.429	0.440	0.452	0.464	0.476	0.489	0.500	0.512	0.524	0.535	0.548	0.558	0.568	0.580	0.590	0.599	0.610	0.619	0.628	0.636	0.646	0.655	0.661	0.669	0.676	0.682	0.690	0.696	0.701	0.708	0.712	0.718	0.722	0.726	0.730	0.734	0.738	0.740	0.744	0.746	0.749	0.750	0.751	0.754	0.755	0.756	0.758	0.759	0.759	0.760	0.761	0.762	0.762	0.765	0.765	0.765	0.766	0.768	0.769	0.770	0.771	0.771	0.774	0.775	0.778	0.778	0.780	0.782	0.785	0.786	0.789	0.791	0.794	0.798	0.800	0.802	0.806	0.810	0.814	0.816	0.820	0.824	0.828	0.831	0.835	0.839	0.842	0.846	0.850	0.854	0.858	0.861	0.865	0.869	0.872	0.875	0.879	0.881	0.884	0.886	0.889	0.890	0.892	0.894	0.895	0.896	0.899	0.899	0.899	0.900	0.899	0.899	0.898	0.896	0.895	0.894	0.892	0.890	0.888	0.884	0.881	0.878	0.875	0.870	0.866	0.861	0.858	0.852	0.846	0.841	0.836	0.830	0.825	0.820	0.815	0.809	0.802	0.796	0.790	0.785	0.779	0.774	0.769	0.764	0.759	0.754	0.750	0.745	0.741	0.738	0.734	0.731	0.728	0.725	0.724	0.722	0.720	0.721	0.721	0.721	0.722	0.725	0.728	0.730	0.735	0.739	0.744	0.749	0.756	0.762	0.770	0.778	0.786	0.796	0.806	0.816	0.828	0.840	0.852	0.865	0.879	0.891	0.906	0.921	0.936	0.951	0.968	0.984	1.000	1.016	1.034	1.051	1.069	1.085	1.102	1.121	1.139	1.156	1.174	1.191	1.208	1.225	1.241	1.259	1.274	1.291	1.306	1.322	1.338	1.352	1.366	1.380	1.392	1.406	1.419	1.430	1.441	1.452	1.462	1.471	1.480	1.489	1.498	1.504	1.510	1.515	1.521	1.525	1.530	1.531	1.534	1.536	1.538	1.538	1.538	1.536	1.535	1.532	1.531	1.526	1.524	1.519	1.515	1.509	1.502	1.496	1.490	1.482	1.475	1.465	1.458	1.449	1.439	1.430	1.419	1.409	1.399	1.389	1.378	1.368	1.355	1.345	1.334	1.322	1.312	1.301	1.290	1.280	1.270	1.259	1.250	1.240	1.231	1.224	1.214	1.206	1.199	1.191	1.185	1.180	1.175	1.170	1.166	1.162	1.161	1.159	1.159	1.158	1.160	1.160	1.164	1.166	1.170	1.175	1.181	1.188	1.195	1.204	1.212	1.222	1.232	1.245	1.256	1.270	1.284	1.298	1.312	1.328	1.344	1.361	1.378	1.396	1.414	1.432	1.451	1.471	1.490	1.509	1.529	1.550	1.569	1.589	1.609	1.629	1.650	1.669	1.688	1.709	1.728	1.745	1.764	1.782	1.800	1.818	1.834	1.850	1.866	1.881	1.896	1.911	1.925	1.938	1.950	1.962	1.974	1.984	1.994	2.002	2.011	2.020	2.026	2.035	2.040	2.046	2.051	2.056	2.061	2.064	2.068	2.070	2.072	2.074	2.075	2.076	2.078	2.079	2.079	2.079	2.079	2.079	2.078	2.078	2.076	2.075	2.074	2.074	2.072	2.071	2.070	2.069	2.068	2.066	2.065	2.064	2.064	2.064	2.064	2.062	2.062	2.061	2.061	2.062	2.061	2.062	2.062	2.064	2.064	2.064	2.065	2.065	2.066	2.068	2.069	2.069	2.069	2.070	2.070	2.070	2.070	2.070	2.070	2.069	2.069	2.066	2.066	2.065	2.062	2.060	2.058	2.055	2.050	2.047	2.042	2.036	2.031	2.025	2.018	2.010	2.001	1.992	1.984	1.972	1.962	1.950	1.939	1.924	1.911	1.896	1.881	1.865	1.849	1.831	1.814	1.795	1.776	1.756	1.736	1.716	1.694	1.671	1.650	1.628	1.604	1.580	1.556	1.532	1.509	1.484	1.460	1.435	1.410	1.385	1.361	1.336	1.312	1.288	1.264	1.241	1.218	1.195	1.171	1.151	1.129	1.109	1.088	1.068	1.049	1.030	1.012	0.995	0.980	0.962	0.950	0.935	0.921	0.910	0.898	0.888	0.878	0.870	0.861	0.854	0.848	0.842	0.838	0.834	0.830	0.828	0.825	0.824	0.824	0.825	0.825	0.826	0.828	0.830	0.832	0.838	0.840	0.845	0.849	0.854	0.859	0.864	0.870	0.875	0.880	0.885	0.891	0.896	0.902	0.908	0.914	0.919	0.924	0.929	0.934	0.938	0.941	0.945	0.949	0.951	0.955	0.955	0.958	0.959	0.960	0.961	0.960	0.960	0.959	0.958	0.956	0.954	0.951	0.949	0.944	0.940	0.935	0.930	0.925	0.920	0.914	0.908	0.902	0.894	0.888	0.880	0.872	0.864	0.856	0.848	0.840	0.831	0.824	0.814	0.806	0.798	0.790	0.781	0.772	0.764	0.758	0.750	0.742	0.735	0.728	0.721	0.715	0.710	0.705	0.700	0.695	0.691	0.688	0.685	0.682	0.681	0.679	0.679	0.678	0.678	0.679	0.680	0.682	0.685	0.689	0.692	0.696	0.701	0.706	0.712	0.718	0.725	0.732	0.740	0.749	0.756	0.765	0.775	0.785	0.795	0.804	0.815	0.826	0.836	0.848	0.859	0.870	0.881	0.892	0.904	0.916	0.929	0.939	0.950	0.961	0.974	0.985	0.996	1.008	1.018	1.029	1.039	1.050	1.060	1.069	1.079	1.089	1.098	1.108	1.116	1.125	1.132	1.140	1.150	1.158	1.165	1.171	1.179	1.185	1.191	1.198	1.204	1.210	1.218	1.224	1.229	1.234	1.240	1.246	1.251	1.258	1.262	1.269	1.274	1.280	1.286	1.291	1.298	1.302	1.309	1.315	1.321	1.328	1.334	1.340	1.349	1.355	1.362	1.370	1.378	1.386	1.395	1.404	1.412	1.422	1.431	1.442	1.452	1.462	1.474	1.485	1.496	1.509	1.521	1.534	1.548	1.560	1.574	1.589	1.602	1.619	1.634	1.649	1.665	1.681	1.699	1.715	1.732	1.750	1.768	1.785	1.802	1.821	1.839	1.859	1.878	1.896	1.915	1.934	1.952	1.971	1.990	2.010	2.027	2.047	2.065	2.085	2.102	2.121	2.139	2.156	2.174	2.191	2.206	2.224	2.240	2.256	2.271	2.285	2.299	2.314	2.328	2.340	2.352	2.364	2.375	2.386	2.398	2.406	2.416	2.424	2.431	2.440	2.446	2.452	2.459	2.464	2.469	2.474	2.478	2.480	2.482	2.486	2.489	2.490	2.491	2.494	2.495	2.495	2.496	2.498	2.496	2.498	2.499	2.499	2.500	2.499	2.500	2.501	2.501	2.505	2.506	2.508	2.510	2.512	2.516	2.519	2.522	2.529	2.532	2.539	2.546	2.552	2.560	2.569	2.579	2.588	2.598	2.610	2.621	2.635	2.649	2.662	2.679	2.695	2.712	2.730	2.748	2.768	2.788	2.808	2.830	2.852	2.876	2.900	2.924	2.950	2.976	3.001	3.029	3.056	3.085	3.112	3.142	3.171	3.200	3.231	3.261	3.291	3.322	3.354	3.385	3.416	3.448	3.478	3.509	3.540	3.571	3.601	3.631	3.661	3.691	3.721	3.750	3.779	3.806	3.835	3.861	3.888	3.915	3.940	3.965	3.990	4.014	4.036	4.060	4.081	4.102	4.124	4.144	4.162	4.181	4.200	4.218	4.234	4.250	4.266	4.281	4.295	4.310	4.324	4.336	4.350	4.362	4.374	4.386	4.396	4.406	4.418	4.428	4.438	4.446	4.456	4.465	4.474	4.482	4.491	4.499	4.508	4.516	4.524	4.532	4.540	4.546	4.555	4.561	4.569	4.576	4.582	4.589	4.595	4.602	4.609	4.612	4.619	4.624	4.630	4.635	4.639	4.644	4.646	4.651	4.654	4.656	4.659	4.660	4.661	4.662	4.662	4.662	4.662	4.661	4.659	4.656	4.654	4.650	4.646	4.641	4.635	4.630	4.622	4.616	4.609	4.600	4.592	4.582	4.572	4.562	4.552	4.540	4.529	4.516	4.502	4.489	4.475	4.461	4.446	4.430	4.415	4.400	4.382	4.366	4.349	4.331	4.314	4.296	4.278	4.259	4.241	4.222	4.202	4.184	4.164	4.144	4.125	4.104	4.084	4.064	4.044	4.022	4.003	3.981	3.961	3.940	3.919	3.896	3.876	3.854	3.832	3.811	3.791	3.769	3.749	3.726	3.705	3.684	3.662	3.641	3.620	3.600	3.579	3.558	3.538	3.516	3.496	3.476	3.456	3.438	3.418	3.399	3.380	3.361	3.342	3.326	3.309	3.291	3.274	3.259	3.242	3.228	3.212	3.199	3.184	3.170	3.158	3.144	3.132	3.120	3.109	3.099	3.088	3.078	3.069	3.059	3.049	3.041	3.032	3.025	3.018	3.010	3.002	2.996	2.989	2.982	2.975	2.969	2.962	2.956	2.950	2.945	2.939	2.931	2.925	2.919	2.912	2.906	2.899	2.892	2.886	2.879	2.872	2.864	2.856	2.850	2.841	2.834	2.825	2.816	2.808	2.799	2.790	2.780	2.771	2.762	2.754	2.744	2.735	2.725	2.715	2.705	2.696	2.686	2.676	2.668	2.658	2.648	2.639	2.629	2.620	2.611	2.602	2.592	2.585	2.578	2.569	2.561	2.554	2.546	2.541	2.534	2.528	2.521	2.516	2.511	2.505	2.500	2.496	2.492	2.489	2.485	2.481	2.478	2.476	2.474	2.471	2.470	2.468	2.466	2.465	2.464	2.462	2.461	2.461	2.462	2.462	2.461	2.461	2.462	2.462	2.464	2.465	2.465	2.468	2.469	2.470	2.471	2.474	2.475	2.478	2.479	2.480	2.484	2.485	2.489	2.490	2.492	2.495	2.498	2.499	2.502	2.505	2.509	2.510	2.512	2.515	2.518	2.519	2.522	2.524	2.526	2.528	2.530	2.531	2.532	2.535	2.536	2.538	2.538	2.538	2.538	2.538	2.538	2.538	2.536	2.535	2.534	2.532	2.531	2.529	2.526	2.524	2.520	2.516	2.514	2.510	2.506	2.501	2.496	2.491	2.488	2.481	2.476	2.471	2.465	2.460	2.454	2.448	2.442	2.436	2.431	2.426	2.420	2.415	2.410	2.404	2.400	2.395	2.391	2.386	2.382	2.379	2.376	2.374	2.371	2.369	2.368	2.366	2.365	2.365	2.366	2.366	2.368	2.369	2.371	2.372	2.375	2.378	2.382	2.385	2.390	2.395	2.399	2.405	2.411	2.415	2.421	2.428	2.434	2.440	2.448	2.454	2.459	2.466	2.474	2.480	2.486	2.491	2.499	2.504	2.510	2.515	2.521	2.526	2.531	2.535	2.540	2.544	2.546	2.550	2.552	2.555	2.556	2.559	2.560	2.561	2.561	2.561	2.560	2.559	2.559	2.558	2.554	2.552	2.550	2.546	2.544	2.540	2.536	2.534	2.529	2.525	2.520	2.515	2.510	2.506	2.501	2.496	2.491	2.486	2.481	2.475	2.471	2.466	2.461	2.458	2.452	2.449	2.444	2.439	2.436	2.432	2.430	2.426	2.424	2.421	2.420	2.418	2.416	2.415	2.414	2.414	2.414	2.414	2.412	2.414	2.415	2.416	2.419	2.420	2.422	2.425	2.428	2.431	2.434	2.439	2.442	2.448	2.450	2.455	2.460	2.465	2.471	2.476	2.481	2.488	2.494	2.500	2.505	2.512	2.518	2.524	2.530	2.538	2.544	2.550	2.556	2.564	2.569	2.576	2.581	2.588	2.594	2.599	2.605	2.611	2.616	2.621	2.626	2.631	2.636	2.640	2.645	2.650	2.652	2.656	2.660	2.662	2.665	2.668	2.671	2.671	2.674	2.676	2.676	2.678	2.679	2.680	2.679	2.680	2.680	2.679	2.679	2.678	2.676	2.675	2.675	2.672	2.671	2.670	2.669	2.666	2.664	2.662	2.660	2.658	2.656	2.655	2.652	2.650	2.648	2.648	2.645	2.644	2.642	2.640	2.639	2.639	2.638	2.636	2.635	2.635	2.635	2.634	2.635	2.635	2.635	2.635	2.638	2.638	2.639	2.640	2.641	2.645	2.645	2.648	2.650	2.652	2.656	2.658	2.661	2.664	2.668	2.670	2.674	2.678	2.681	2.684	2.688	2.691	2.696	2.699	2.702	2.706	2.710	2.714	2.716	2.720	2.722	2.726	2.729	2.732	2.735	2.738	2.740	2.742	2.744	2.745	2.748	2.749	2.750	2.750	2.751	2.751	2.751	2.751	2.750	2.750	2.749	2.746	2.745	2.742	2.740	2.738	2.734	2.730	2.725	2.722	2.716	2.711	2.706	2.701	2.694	2.688	2.681	2.674	2.666	2.658	2.650	2.641	2.632	2.624	2.614	2.606	2.596	2.586	2.576	2.566	2.556	2.546	2.536	2.525	2.515	2.505	2.495	2.485	2.476	2.465	2.456	2.446	2.438	2.429	2.420	2.412	2.405	2.398	2.391	2.385	2.380	2.374	2.369	2.365	2.361	2.360	2.356	2.356	2.355	2.354	2.355	2.356	2.358	2.360	2.362	2.368	2.371	2.376	2.382	2.388	2.395	2.401	2.410	2.418	2.426	2.438	2.446	2.455	2.466	2.476	2.486	2.498	2.508	2.519	2.530	2.540	2.550	2.561	2.571	2.581	2.590	2.599	2.608	2.616	2.622	2.631	2.638	2.641	2.646	2.650	2.654	2.656	2.658	2.658	2.658	2.656	2.654	2.651	2.646	2.640	2.634	2.626	2.618	2.608	2.598	2.586	2.574	2.559	2.545	2.529	2.512	2.496	2.478	2.459	2.439	2.419	2.398	2.375	2.352	2.330	2.308	2.284	2.259	2.235	2.209	2.184	2.159	2.134	2.109	2.082	2.056	2.031	2.006	1.981	1.956	1.931	1.908	1.884	1.860	1.836	1.815	1.792	1.772	1.750	1.730	1.710	1.692	1.674	1.655	1.640	1.624	1.608	1.592	1.579	1.568	1.555	1.544	1.532	1.522	1.515	1.505	1.498	1.492	1.486	1.481	1.476	1.472	1.470	1.468	1.465	1.464	1.465	1.465	1.465	1.466	1.469	1.470	1.472	1.476	1.480	1.484	1.488	1.492	1.498	1.502	1.508	1.514	1.519	1.525	1.531	1.538	1.542	1.549	1.555	1.561	1.568	1.572	1.578	1.584	1.589	1.595	1.600	1.605	1.610	1.612	1.618	1.621	1.624	1.628	1.631	1.632	1.634	1.636	1.638	1.638	1.638	1.638	1.638	1.636	1.635	1.634	1.631	1.629	1.626	1.624	1.620	1.616	1.611	1.609	1.604	1.599	1.594	1.588	1.582	1.578	1.572	1.566	1.560	1.555	1.550	1.544	1.539	1.532	1.528	1.522	1.518	1.512	1.508	1.504	1.500	1.496	1.494	1.491	1.489	1.488	1.485	1.485	1.484	1.485	1.485	1.488	1.489	1.491	1.494	1.498	1.501	1.506	1.511	1.518	1.524	1.531	1.539	1.548	1.556	1.565	1.574	1.584	1.595	1.605	1.616	1.629	1.640	1.652	1.664	1.678	1.690	1.702	1.718	1.730	1.744	1.758	1.770	1.784	1.799	1.811	1.825	1.839	1.851	1.865	1.878	1.890	1.904	1.915	1.928	1.939	1.951	1.961	1.971	1.982	1.992	2.002	2.011	2.019	2.027	2.035	2.042	2.049	2.055	2.061	2.065	2.070	2.074	2.078	2.081	2.084	2.085	2.086	2.088	2.088	2.088	2.085	2.085	2.082	2.080	2.078	2.075	2.070	2.066	2.061	2.056	2.051	2.044	2.039	2.033	2.025	2.018	2.011	2.002	1.995	1.988	1.979	1.970	1.962	1.954	1.946	1.938	1.929	1.922	1.914	1.906	1.900	1.892	1.886	1.879	1.872	1.868	1.861	1.856	1.854	1.849	1.846	1.842	1.841	1.839	1.838	1.838	1.838	1.839	1.840	1.841	1.845	1.848	1.851	1.856	1.860	1.866	1.871	1.879	1.886	1.892	1.900	1.910	1.918	1.926	1.935	1.945	1.954	1.964	1.974	1.982	1.992	2.001	2.011	2.020	2.029	2.038	2.046	2.054	2.062	2.069	2.076	2.082	2.089	2.094	2.098	2.101	2.105	2.108	2.110	2.111	2.110	2.111	2.110	2.109	2.105	2.101	2.099	2.092	2.088	2.081	2.076	2.068	2.060	2.051	2.042	2.033	2.021	2.011	1.999	1.989	1.976	1.964	1.951	1.939	1.925	1.911	1.898	1.885	1.871	1.858	1.844	1.830	1.818	1.804	1.791	1.778	1.765	1.754	1.741	1.730	1.719	1.708	1.696	1.688	1.678	1.669	1.660	1.652	1.645	1.638	1.632	1.626	1.621	1.616	1.612	1.609	1.606	1.604	1.602	1.601	1.601	1.601	1.602	1.604	1.606	1.609	1.612	1.618	1.622	1.628	1.632	1.639	1.646	1.654	1.661	1.669	1.679	1.688	1.698	1.709	1.719	1.730	1.741	1.754	1.765	1.778	1.791	1.805	1.818	1.831	1.846	1.861	1.874	1.889	1.904	1.919	1.934	1.949	1.964	1.979	1.992	2.009	2.024	2.039	2.052	2.068	2.082	2.098	2.110	2.125	2.139	2.151	2.165	2.178	2.190	2.202	2.215	2.226	2.236	2.248	2.259	2.268	2.278	2.286	2.295	2.304	2.312	2.319	2.326	2.332	2.340	2.346	2.351	2.355	2.360	2.365	2.369	2.372	2.375	2.379	2.381	2.385	2.386	2.389	2.390	2.392	2.394	2.394	2.395	2.396	2.398	2.398	2.399	2.399	2.400	2.401	2.400	2.401	2.402	2.402	2.404	2.404	2.405	2.406	2.408	2.409	2.411	2.411	2.414	2.416	2.418	2.420	2.422	2.425	2.429	2.432	2.435	2.439	2.444	2.448	2.452	2.456	2.461	2.468	2.472	2.478	2.484	2.489	2.495	2.502	2.509	2.516	2.522	2.530	2.539	2.546	2.554	2.562	2.569	2.578	2.586	2.595	2.604	2.611	2.621	2.630	2.638	2.648	2.658	2.665	2.675	2.682	2.692	2.701	2.710	2.719	2.726	2.736	2.745	2.752	2.761	2.769	2.778	2.784	2.791	2.799	2.806	2.814	2.820	2.828	2.835	2.840	2.846	2.851	2.858	2.862	2.868	2.872	2.878	2.881	2.885	2.889	2.892	2.896	2.900	2.902	2.905	2.908	2.910	2.911	2.912	2.916	2.916	2.918	2.920	2.920	2.921	2.921	2.922	2.922	2.924	2.924	2.922	2.924	2.924	2.922	2.922	2.922	2.922	2.921	2.921	2.921	2.921	2.919	2.919	2.919	2.918	2.915	2.915	2.914	2.912	2.910	2.909	2.908	2.905	2.902	2.901	2.899	2.895	2.892	2.890	2.886	2.881	2.878	2.872	2.869	2.862	2.858	2.851	2.844	2.838	2.830	2.821	2.812	2.804	2.794	2.784	2.772	2.761	2.749	2.736	2.724	2.709	2.695	2.680	2.664	2.646	2.630	2.611	2.594	2.574	2.554	2.534	2.511	2.490	2.468	2.445	2.421	2.396	2.372	2.348	2.321	2.295	2.268	2.241	2.214	2.186	2.159	2.130	2.101	2.072	2.044	2.014	1.986	1.956	1.928	1.896	1.868	1.839	1.809	1.780	1.751	1.722	1.694	1.665	1.636	1.609	1.580	1.554	1.526	1.500	1.474	1.448	1.421	1.396	1.371	1.348	1.322	1.299	1.275	1.252	1.231	1.210	1.189	1.168	1.148	1.128	1.109	1.089	1.070	1.052	1.035	1.018	1.001	0.985	0.969	0.954	0.938	0.922	0.909	0.895	0.881	0.868	0.855	0.842	0.829	0.816	0.805	0.792	0.781	0.770	0.760	0.749	0.739	0.729	0.720	0.710	0.700	0.691	0.682	0.674	0.665	0.656	0.649	0.641	0.634	0.626	0.620	0.614	0.605	0.600	0.594	0.588	0.582	0.578	0.572	0.568	0.564	0.559	0.555	0.551	0.548	0.544	0.542	0.539	0.538	0.536	0.535	0.534	0.532	0.531	0.531	0.531	0.532	0.532	0.535	0.536	0.538	0.540	0.542	0.546	0.549	0.554	0.559	0.564	0.569	0.575	0.581	0.589	0.596	0.604	0.612	0.621	0.631	0.641	0.651	0.662	0.674	0.685	0.698	0.710	0.724	0.738	0.751	0.765	0.780	0.795	0.810	0.826	0.842	0.859	0.875	0.891	0.909	0.926	0.942	0.960	0.978	0.995	1.012	1.029	1.046	1.064	1.080	1.096	1.112	1.126	1.142	1.158	1.171	1.185	1.198	1.210	1.222	1.234	1.245	1.254	1.262	1.271	1.279	1.284	1.290	1.294	1.298	1.299	1.300	1.300	1.300	1.298	1.295	1.291	1.286	1.280	1.272	1.265	1.255	1.245	1.232	1.220	1.206	1.192	1.176	1.159	1.141	1.124	1.102	1.084	1.061	1.041	1.018	0.995	0.971	0.946	0.921	0.896	0.870	0.845	0.816	0.790	0.762	0.736	0.708	0.680	0.651	0.624	0.596	0.568	0.540	0.512	0.484	0.456	0.429	0.401	0.375	0.348	0.321	0.296	0.271	0.246	0.221	0.198	0.174	0.151	0.129	0.108	0.086	0.066	0.045	0.026	0.008	-0.009	-0.028	-0.044	-0.060	-0.075	-0.090	-0.104	-0.118	-0.130	-0.144	-0.154	-0.165	-0.176	-0.186	-0.195	-0.204	-0.211	-0.219	-0.225	-0.232	-0.239	-0.244	-0.249	-0.254	-0.259	-0.262	-0.266	-0.270	-0.274	-0.275	-0.278	-0.280	-0.282	-0.284	-0.286	-0.288	-0.288	-0.289	-0.290	-0.291	-0.292	-0.292	-0.292	-0.294	-0.294	-0.295	-0.295	-0.295	-0.296	-0.296	-0.298	-0.298	-0.299	-0.299	-0.300	-0.300	-0.300	-0.301	-0.301	-0.301	-0.302	-0.302	-0.304	-0.305	-0.305	-0.306	-0.306	-0.308	-0.308	-0.308	-0.308	-0.310	-0.310	-0.310	-0.309	-0.309	-0.310	-0.309	-0.308	-0.308	-0.306	-0.306	-0.304	-0.304	-0.301	-0.300	-0.296	-0.295	-0.292	-0.290	-0.286	-0.282	-0.279	-0.274	-0.270	-0.265	-0.260	-0.255	-0.250	-0.244	-0.236	-0.230	-0.222	-0.215	-0.208	-0.199	-0.191	-0.182	-0.174	-0.164	-0.155	-0.145	-0.135	-0.124	-0.112	-0.102	-0.091	-0.079	-0.069	-0.056	-0.044	-0.032	-0.019	-0.006	0.006	0.019	0.031	0.045	0.058	0.071	0.082	0.096	0.110	0.121	0.135	0.148	0.159	0.171	0.184	0.195	0.206	0.216	0.228	0.238	0.248	0.258	0.266	0.275	0.282	0.291	0.299	0.305	0.312	0.318	0.322	0.328	0.332	0.336	0.340	0.341	0.345	0.346	0.348	0.350	0.351	0.351	0.351	0.351	0.350	0.350	0.349	0.348	0.346	0.345	0.344	0.342	
