# Supplementary material for: Motion onset VEPs can see through the blur
Source: Sci Rep. 2024 Sep 12;14:21296. doi: 10.1038/s41598-024-72483-z (PMC11393312; doi:10.1038/s41598-024-72483-z)
Supplement: Supplementary file 3 — Supplementary Information 3. [file 41598_2024_72483_MOESM3_ESM.zip › VEP_raw_data/source_data/SourceBlurVEP-S003_VEP_2023-03-29_11-09-33.txt]

0.000	0.000	99999.999	6250.000	50.000	-2193.000	-2061.000	6248.000	7.000	100.000	5.000	2.000	1.000	1.000	0.000	0.000	0.000	0.000	0.000	0.000	0.000	0.000	0.000	0.000	0.000	0.000	0.000	0.072	0.084	0.092	0.102	0.111	0.121	0.130	0.139	0.149	0.158	0.166	0.175	0.182	0.192	0.201	0.211	0.220	0.230	0.239	0.250	0.259	0.269	0.280	0.290	0.301	0.311	0.322	0.334	0.344	0.355	0.368	0.379	0.390	0.401	0.412	0.424	0.435	0.445	0.458	0.468	0.478	0.488	0.499	0.507	0.518	0.526	0.536	0.545	0.554	0.562	0.571	0.578	0.586	0.592	0.599	0.605	0.610	0.615	0.620	0.625	0.630	0.632	0.638	0.640	0.642	0.645	0.646	0.649	0.650	0.651	0.652	0.654	0.654	0.655	0.655	0.656	0.656	0.656	0.656	0.658	0.658	0.658	0.659	0.659	0.660	0.661	0.662	0.664	0.665	0.668	0.669	0.672	0.675	0.678	0.681	0.684	0.690	0.694	0.699	0.704	0.709	0.715	0.721	0.729	0.736	0.744	0.751	0.760	0.769	0.779	0.789	0.799	0.809	0.821	0.832	0.844	0.855	0.868	0.881	0.894	0.908	0.920	0.935	0.948	0.962	0.978	0.991	1.006	1.021	1.036	1.052	1.066	1.081	1.096	1.111	1.126	1.141	1.156	1.171	1.185	1.201	1.215	1.229	1.242	1.256	1.269	1.281	1.294	1.305	1.316	1.329	1.340	1.350	1.361	1.371	1.380	1.389	1.398	1.405	1.412	1.420	1.426	1.432	1.439	1.444	1.449	1.454	1.458	1.461	1.464	1.466	1.469	1.470	1.471	1.474	1.474	1.474	1.474	1.474	1.474	1.472	1.471	1.470	1.469	1.466	1.465	1.462	1.460	1.458	1.455	1.451	1.449	1.445	1.442	1.439	1.435	1.432	1.429	1.425	1.421	1.419	1.415	1.411	1.409	1.404	1.401	1.398	1.395	1.392	1.390	1.386	1.384	1.381	1.378	1.376	1.374	1.371	1.370	1.368	1.365	1.362	1.361	1.360	1.359	1.358	1.355	1.355	1.354	1.354	1.352	1.351	1.351	1.351	1.351	1.351	1.351	1.350	1.350	1.351	1.350	1.351	1.351	1.351	1.352	1.352	1.352	1.354	1.354	1.354	1.354	1.355	1.355	1.356	1.356	1.356	1.356	1.358	1.356	1.358	1.358	1.358	1.358	1.358	1.358	1.358	1.356	1.358	1.356	1.355	1.355	1.354	1.352	1.351	1.350	1.349	1.348	1.346	1.344	1.341	1.339	1.336	1.334	1.331	1.328	1.325	1.321	1.316	1.312	1.310	1.305	1.299	1.295	1.290	1.285	1.278	1.272	1.266	1.260	1.252	1.246	1.239	1.231	1.224	1.215	1.208	1.199	1.190	1.181	1.171	1.161	1.152	1.142	1.132	1.122	1.112	1.100	1.090	1.079	1.068	1.056	1.045	1.034	1.021	1.009	0.996	0.984	0.971	0.959	0.945	0.932	0.919	0.906	0.894	0.880	0.866	0.852	0.839	0.825	0.811	0.798	0.782	0.768	0.754	0.739	0.725	0.710	0.695	0.680	0.665	0.650	0.634	0.619	0.602	0.586	0.569	0.552	0.538	0.520	0.502	0.486	0.469	0.451	0.434	0.416	0.399	0.382	0.365	0.346	0.329	0.310	0.292	0.274	0.255	0.236	0.218	0.199	0.180	0.162	0.144	0.125	0.108	0.089	0.070	0.052	0.035	0.018	-0.001	-0.018	-0.035	-0.051	-0.068	-0.085	-0.100	-0.115	-0.130	-0.145	-0.160	-0.174	-0.189	-0.201	-0.214	-0.228	-0.240	-0.251	-0.262	-0.275	-0.285	-0.296	-0.306	-0.315	-0.325	-0.334	-0.342	-0.351	-0.359	-0.368	-0.374	-0.381	-0.388	-0.395	-0.401	-0.408	-0.414	-0.420	-0.425	-0.431	-0.436	-0.441	-0.448	-0.454	-0.458	-0.462	-0.469	-0.474	-0.479	-0.484	-0.488	-0.492	-0.499	-0.502	-0.509	-0.514	-0.519	-0.525	-0.530	-0.536	-0.541	-0.548	-0.554	-0.560	-0.566	-0.572	-0.578	-0.584	-0.591	-0.599	-0.605	-0.611	-0.619	-0.626	-0.634	-0.641	-0.650	-0.658	-0.665	-0.672	-0.681	-0.689	-0.696	-0.704	-0.712	-0.721	-0.729	-0.738	-0.746	-0.755	-0.764	-0.772	-0.781	-0.790	-0.799	-0.808	-0.815	-0.824	-0.832	-0.841	-0.850	-0.859	-0.868	-0.876	-0.885	-0.894	-0.901	-0.909	-0.918	-0.925	-0.932	-0.941	-0.948	-0.955	-0.961	-0.970	-0.976	-0.982	-0.990	-0.995	-1.001	-1.006	-1.014	-1.019	-1.024	-1.028	-1.031	-1.035	-1.039	-1.042	-1.046	-1.048	-1.051	-1.054	-1.055	-1.056	-1.056	-1.058	-1.058	-1.059	-1.058	-1.056	-1.056	-1.054	-1.052	-1.050	-1.050	-1.049	-1.046	-1.044	-1.040	-1.038	-1.036	-1.034	-1.031	-1.028	-1.025	-1.022	-1.020	-1.018	-1.015	-1.012	-1.011	-1.009	-1.008	-1.006	-1.006	-1.004	-1.004	-1.004	-1.005	-1.005	-1.006	-1.008	-1.010	-1.012	-1.015	-1.019	-1.022	-1.028	-1.031	-1.036	-1.041	-1.049	-1.054	-1.061	-1.069	-1.075	-1.082	-1.090	-1.099	-1.106	-1.115	-1.124	-1.132	-1.141	-1.150	-1.159	-1.168	-1.175	-1.184	-1.191	-1.200	-1.208	-1.214	-1.221	-1.229	-1.234	-1.240	-1.246	-1.250	-1.255	-1.259	-1.261	-1.265	-1.266	-1.268	-1.268	-1.268	-1.268	-1.265	-1.264	-1.260	-1.258	-1.254	-1.249	-1.244	-1.236	-1.230	-1.222	-1.214	-1.205	-1.196	-1.188	-1.176	-1.166	-1.155	-1.144	-1.131	-1.119	-1.105	-1.092	-1.079	-1.064	-1.050	-1.035	-1.019	-1.004	-0.988	-0.972	-0.958	-0.942	-0.925	-0.910	-0.894	-0.878	-0.861	-0.844	-0.828	-0.811	-0.795	-0.778	-0.762	-0.746	-0.729	-0.714	-0.696	-0.680	-0.665	-0.649	-0.632	-0.616	-0.601	-0.586	-0.569	-0.552	-0.538	-0.521	-0.506	-0.490	-0.476	-0.460	-0.445	-0.430	-0.414	-0.399	-0.384	-0.369	-0.352	-0.338	-0.324	-0.309	-0.294	-0.280	-0.265	-0.251	-0.236	-0.222	-0.208	-0.194	-0.180	-0.168	-0.154	-0.140	-0.128	-0.114	-0.101	-0.090	-0.078	-0.066	-0.054	-0.042	-0.030	-0.020	-0.010	0.001	0.011	0.021	0.031	0.040	0.050	0.058	0.066	0.076	0.084	0.092	0.099	0.108	0.116	0.122	0.130	0.136	0.144	0.150	0.156	0.164	0.170	0.175	0.181	0.188	0.194	0.199	0.205	0.211	0.215	0.222	0.228	0.232	0.239	0.245	0.250	0.255	0.261	0.266	0.271	0.276	0.281	0.286	0.291	0.298	0.301	0.305	0.311	0.315	0.320	0.324	0.328	0.332	0.336	0.340	0.342	0.346	0.350	0.352	0.355	0.359	0.360	0.362	0.365	0.368	0.369	0.370	0.371	0.371	0.374	0.374	0.374	0.375	0.375	0.375	0.375	0.375	0.375	0.375	0.375	0.375	0.375	0.374	0.375	0.374	0.374	0.374	0.372	0.372	0.374	0.374	0.374	0.375	0.375	0.376	0.376	0.379	0.379	0.380	0.382	0.384	0.386	0.388	0.390	0.392	0.395	0.398	0.400	0.404	0.406	0.410	0.414	0.419	0.421	0.426	0.430	0.434	0.439	0.444	0.449	0.452	0.459	0.464	0.469	0.474	0.480	0.486	0.492	0.499	0.505	0.511	0.518	0.525	0.530	0.538	0.545	0.552	0.560	0.569	0.576	0.585	0.595	0.602	0.610	0.620	0.629	0.639	0.649	0.659	0.668	0.679	0.689	0.699	0.710	0.720	0.731	0.741	0.752	0.762	0.774	0.785	0.796	0.806	0.816	0.828	0.838	0.848	0.858	0.869	0.879	0.886	0.895	0.904	0.911	0.919	0.926	0.934	0.940	0.945	0.950	0.955	0.960	0.964	0.966	0.970	0.971	0.974	0.974	0.975	0.975	0.974	0.974	0.971	0.970	0.968	0.965	0.962	0.959	0.956	0.951	0.948	0.942	0.939	0.935	0.931	0.926	0.922	0.918	0.912	0.909	0.906	0.902	0.899	0.896	0.892	0.890	0.889	0.886	0.885	0.884	0.884	0.884	0.885	0.885	0.888	0.889	0.891	0.895	0.899	0.902	0.908	0.911	0.916	0.922	0.928	0.935	0.941	0.949	0.955	0.962	0.970	0.979	0.988	0.995	1.004	1.011	1.020	1.028	1.035	1.042	1.050	1.058	1.065	1.071	1.078	1.085	1.090	1.095	1.101	1.105	1.109	1.112	1.115	1.118	1.118	1.119	1.120	1.119	1.118	1.116	1.114	1.112	1.110	1.105	1.100	1.094	1.089	1.081	1.074	1.066	1.058	1.049	1.040	1.030	1.019	1.009	0.998	0.985	0.972	0.960	0.948	0.934	0.921	0.906	0.894	0.879	0.864	0.849	0.834	0.819	0.804	0.788	0.772	0.758	0.741	0.726	0.710	0.695	0.679	0.665	0.649	0.632	0.618	0.602	0.588	0.572	0.558	0.542	0.528	0.512	0.499	0.484	0.470	0.455	0.441	0.428	0.412	0.400	0.386	0.372	0.359	0.346	0.332	0.320	0.308	0.294	0.282	0.269	0.258	0.245	0.232	0.221	0.209	0.198	0.186	0.175	0.164	0.152	0.142	0.132	0.122	0.112	0.102	0.094	0.084	0.075	0.066	0.058	0.050	0.041	0.034	0.026	0.020	0.012	0.006	0.001	-0.005	-0.010	-0.016	-0.021	-0.026	-0.030	-0.035	-0.038	-0.041	-0.044	-0.046	-0.048	-0.050	-0.052	-0.054	-0.054	-0.055	-0.056	-0.056	-0.056	-0.056	-0.055	-0.055	-0.054	-0.051	-0.050	-0.048	-0.046	-0.042	-0.040	-0.038	-0.034	-0.031	-0.028	-0.024	-0.020	-0.015	-0.010	-0.006	-0.001	0.004	0.009	0.014	0.019	0.025	0.030	0.036	0.042	0.048	0.054	0.060	0.066	0.072	0.079	0.086	0.091	0.099	0.105	0.111	0.119	0.126	0.132	0.140	0.146	0.154	0.160	0.168	0.175	0.182	0.190	0.196	0.205	0.212	0.219	0.228	0.235	0.242	0.252	0.260	0.268	0.276	0.285	0.294	0.302	0.311	0.320	0.330	0.339	0.349	0.359	0.369	0.378	0.388	0.399	0.408	0.419	0.430	0.440	0.451	0.462	0.474	0.484	0.495	0.507	0.519	0.530	0.540	0.552	0.564	0.575	0.586	0.596	0.608	0.619	0.630	0.640	0.650	0.659	0.668	0.678	0.686	0.695	0.702	0.711	0.718	0.726	0.731	0.739	0.744	0.750	0.754	0.759	0.764	0.766	0.769	0.772	0.775	0.776	0.778	0.779	0.779	0.779	0.779	0.778	0.778	0.775	0.774	0.771	0.770	0.768	0.765	0.762	0.760	0.758	0.755	0.751	0.749	0.745	0.742	0.740	0.736	0.735	0.731	0.730	0.728	0.726	0.724	0.722	0.722	0.721	0.721	0.721	0.720	0.721	0.721	0.724	0.725	0.726	0.728	0.730	0.732	0.735	0.738	0.741	0.745	0.750	0.752	0.758	0.762	0.768	0.772	0.778	0.784	0.788	0.792	0.799	0.802	0.809	0.815	0.820	0.825	0.830	0.836	0.841	0.845	0.851	0.856	0.860	0.865	0.869	0.872	0.876	0.880	0.884	0.888	0.891	0.894	0.895	0.899	0.901	0.902	0.904	0.905	0.906	0.906	0.906	0.908	0.908	0.908	0.906	0.906	0.905	0.904	0.904	0.901	0.900	0.898	0.895	0.892	0.890	0.888	0.885	0.882	0.880	0.876	0.872	0.870	0.866	0.862	0.858	0.855	0.850	0.846	0.842	0.840	0.835	0.830	0.828	0.824	0.820	0.816	0.812	0.808	0.805	0.800	0.798	0.795	0.791	0.790	0.786	0.784	0.781	0.779	0.778	0.776	0.775	0.774	0.772	0.772	0.772	0.772	0.774	0.774	0.775	0.776	0.778	0.780	0.782	0.785	0.788	0.790	0.794	0.798	0.801	0.805	0.809	0.814	0.818	0.821	0.825	0.830	0.835	0.839	0.844	0.848	0.852	0.856	0.860	0.864	0.868	0.870	0.872	0.876	0.879	0.880	0.882	0.884	0.884	0.885	0.884	0.884	0.882	0.881	0.880	0.878	0.875	0.871	0.866	0.864	0.858	0.852	0.848	0.841	0.834	0.828	0.820	0.812	0.805	0.798	0.790	0.781	0.774	0.765	0.756	0.748	0.739	0.730	0.722	0.712	0.705	0.698	0.689	0.682	0.674	0.668	0.660	0.655	0.648	0.642	0.638	0.632	0.628	0.624	0.620	0.616	0.614	0.611	0.609	0.608	0.606	0.605	0.604	0.604	0.604	0.604	0.604	0.605	0.605	0.606	0.608	0.609	0.610	0.610	0.611	0.612	0.614	0.615	0.616	0.616	0.616	0.616	0.616	0.616	0.616	0.616	0.615	0.614	0.612	0.611	0.610	0.608	0.605	0.601	0.599	0.595	0.592	0.588	0.584	0.579	0.574	0.569	0.564	0.559	0.552	0.546	0.540	0.534	0.528	0.521	0.515	0.506	0.500	0.491	0.485	0.478	0.469	0.461	0.454	0.445	0.438	0.428	0.419	0.410	0.400	0.391	0.382	0.372	0.362	0.352	0.342	0.331	0.321	0.310	0.300	0.289	0.278	0.265	0.252	0.240	0.228	0.215	0.201	0.189	0.175	0.161	0.146	0.132	0.119	0.102	0.089	0.074	0.059	0.044	0.028	0.014	-0.002	-0.019	-0.034	-0.049	-0.065	-0.080	-0.096	-0.111	-0.125	-0.141	-0.156	-0.171	-0.186	-0.199	-0.214	-0.226	-0.241	-0.254	-0.266	-0.279	-0.290	-0.302	-0.314	-0.325	-0.336	-0.346	-0.355	-0.365	-0.372	-0.382	-0.390	-0.396	-0.404	-0.410	-0.416	-0.421	-0.426	-0.431	-0.435	-0.439	-0.441	-0.445	-0.448	-0.450	-0.451	-0.452	-0.454	-0.454	-0.455	-0.454	-0.455	-0.454	-0.452	-0.452	-0.451	-0.449	-0.449	-0.446	-0.444	-0.442	-0.440	-0.438	-0.436	-0.435	-0.432	-0.430	-0.428	-0.426	-0.424	-0.422	-0.421	-0.420	-0.419	-0.418	-0.418	-0.416	-0.416	-0.416	-0.416	-0.416	-0.416	-0.418	-0.418	-0.420	-0.421	-0.422	-0.426	-0.429	-0.431	-0.435	-0.438	-0.441	-0.446	-0.451	-0.456	-0.460	-0.466	-0.471	-0.478	-0.484	-0.490	-0.496	-0.504	-0.511	-0.518	-0.525	-0.534	-0.540	-0.548	-0.556	-0.565	-0.572	-0.580	-0.589	-0.599	-0.606	-0.615	-0.624	-0.632	-0.641	-0.650	-0.660	-0.669	-0.678	-0.686	-0.695	-0.704	-0.712	-0.722	-0.731	-0.741	-0.749	-0.758	-0.766	-0.776	-0.785	-0.794	-0.804	-0.811	-0.821	-0.829	-0.838	-0.846	-0.855	-0.862	-0.872	-0.881	-0.889	-0.899	-0.906	-0.915	-0.924	-0.932	-0.940	-0.948	-0.956	-0.965	-0.972	-0.980	-0.989	-0.996	-1.004	-1.010	-1.018	-1.025	-1.031	-1.039	-1.045	-1.052	-1.059	-1.064	-1.069	-1.074	-1.080	-1.086	-1.091	-1.095	-1.100	-1.105	-1.109	-1.111	-1.115	-1.119	-1.121	-1.124	-1.125	-1.128	-1.129	-1.130	-1.131	-1.132	-1.134	-1.134	-1.134	-1.134	-1.134	-1.134	-1.132	-1.132	-1.130	-1.130	-1.129	-1.128	-1.125	-1.124	-1.122	-1.120	-1.119	-1.116	-1.114	-1.112	-1.110	-1.109	-1.106	-1.104	-1.101	-1.099	-1.098	-1.095	-1.094	-1.090	-1.089	-1.086	-1.085	-1.082	-1.081	-1.079	-1.079	-1.076	-1.075	-1.074	-1.071	-1.071	-1.070	-1.069	-1.068	-1.066	-1.066	-1.065	-1.064	-1.062	-1.062	-1.061	-1.060	-1.059	-1.059	-1.056	-1.056	-1.055	-1.055	-1.055	-1.054	-1.052	-1.052	-1.051	-1.050	-1.050	-1.049	-1.048	-1.046	-1.045	-1.044	-1.044	-1.042	-1.040	-1.040	-1.038	-1.038	-1.036	-1.034	-1.032	-1.031	-1.031	-1.029	-1.026	-1.025	-1.024	-1.022	-1.021	-1.019	-1.018	-1.016	-1.014	-1.012	-1.010	-1.009	-1.006	-1.004	-1.002	-0.999	-0.996	-0.994	-0.991	-0.989	-0.985	-0.982	-0.979	-0.976	-0.972	-0.969	-0.965	-0.961	-0.958	-0.954	-0.949	-0.945	-0.940	-0.936	-0.931	-0.925	-0.920	-0.915	-0.910	-0.905	-0.900	-0.894	-0.888	-0.881	-0.875	-0.870	-0.864	-0.858	-0.851	-0.846	-0.840	-0.834	-0.828	-0.821	-0.816	-0.810	-0.804	-0.799	-0.794	-0.788	-0.782	-0.778	-0.771	-0.766	-0.762	-0.759	-0.752	-0.749	-0.745	-0.741	-0.738	-0.735	-0.731	-0.728	-0.726	-0.722	-0.720	-0.716	-0.714	-0.711	-0.710	-0.708	-0.705	-0.704	-0.701	-0.699	-0.696	-0.695	-0.692	-0.691	-0.689	-0.686	-0.684	-0.681	-0.679	-0.675	-0.672	-0.669	-0.665	-0.661	-0.658	-0.652	-0.649	-0.644	-0.639	-0.632	-0.628	-0.622	-0.616	-0.610	-0.605	-0.599	-0.592	-0.585	-0.579	-0.571	-0.564	-0.556	-0.550	-0.542	-0.534	-0.526	-0.520	-0.512	-0.505	-0.496	-0.489	-0.482	-0.474	-0.466	-0.460	-0.451	-0.445	-0.439	-0.430	-0.424	-0.416	-0.411	-0.405	-0.398	-0.392	-0.386	-0.381	-0.376	-0.370	-0.365	-0.361	-0.355	-0.351	-0.346	-0.341	-0.338	-0.331	-0.328	-0.324	-0.319	-0.315	-0.311	-0.306	-0.301	-0.298	-0.292	-0.288	-0.282	-0.278	-0.272	-0.266	-0.260	-0.255	-0.249	-0.241	-0.235	-0.228	-0.221	-0.212	-0.204	-0.196	-0.186	-0.178	-0.169	-0.158	-0.148	-0.138	-0.125	-0.115	-0.104	-0.092	-0.080	-0.069	-0.055	-0.042	-0.030	-0.016	-0.004	0.010	0.024	0.036	0.049	0.064	0.078	0.090	0.104	0.118	0.130	0.142	0.156	0.169	0.181	0.194	0.206	0.219	0.229	0.240	0.250	0.260	0.270	0.279	0.289	0.298	0.306	0.312	0.319	0.326	0.332	0.338	0.342	0.348	0.350	0.354	0.356	0.359	0.360	0.361	0.361	0.361	0.360	0.360	0.358	0.355	0.352	0.350	0.345	0.341	0.338	0.332	0.325	0.320	0.314	0.306	0.299	0.291	0.282	0.275	0.265	0.256	0.246	0.238	0.226	0.216	0.206	0.195	0.184	0.172	0.161	0.150	0.138	0.125	0.112	0.101	0.088	0.075	0.062	0.050	0.036	0.025	0.011	-0.001	-0.014	-0.026	-0.039	-0.052	-0.064	-0.076	-0.088	-0.100	-0.111	-0.121	-0.132	-0.144	-0.155	-0.164	-0.174	-0.184	-0.192	-0.200	-0.208	-0.216	-0.224	-0.230	-0.236	-0.244	-0.249	-0.252	-0.258	-0.261	-0.265	-0.269	-0.271	-0.274	-0.275	-0.278	-0.276	-0.278	-0.276	-0.275	-0.275	-0.274	-0.271	-0.269	-0.268	-0.264	-0.260	-0.256	-0.252	-0.249	-0.244	-0.239	-0.234	-0.229	-0.224	-0.218	-0.211	-0.208	-0.200	-0.195	-0.189	-0.182	-0.176	-0.171	-0.165	-0.160	-0.154	-0.148	-0.142	-0.138	-0.132	-0.128	-0.121	-0.118	-0.112	-0.110	-0.105	-0.100	-0.098	-0.094	-0.090	-0.088	-0.085	-0.082	-0.080	-0.078	-0.075	-0.074	-0.071	-0.071	-0.070	-0.068	-0.066	-0.066	-0.065	-0.066	-0.065	-0.065	-0.064	-0.065	-0.065	-0.065	-0.066	-0.066	-0.069	-0.068	-0.069	-0.070	-0.072	-0.072	-0.075	-0.075	-0.078	-0.079	-0.080	-0.082	-0.084	-0.089	-0.091	-0.094	-0.096	-0.099	-0.102	-0.106	-0.110	-0.115	-0.119	-0.124	-0.129	-0.134	-0.140	-0.144	-0.150	-0.158	-0.164	-0.171	-0.180	-0.188	-0.195	-0.204	-0.214	-0.222	-0.232	-0.244	-0.254	-0.266	-0.278	-0.290	-0.302	-0.315	-0.329	-0.342	-0.356	-0.371	-0.386	-0.401	-0.416	-0.432	-0.449	-0.464	-0.481	-0.498	-0.515	-0.531	-0.549	-0.566	-0.584	-0.601	-0.619	-0.636	-0.652	-0.670	-0.686	-0.705	-0.721	-0.738	-0.754	-0.770	-0.786	-0.801	-0.816	-0.831	-0.846	-0.861	-0.874	-0.888	-0.900	-0.912	-0.925	-0.935	-0.946	-0.956	-0.966	-0.975	-0.984	-0.992	-0.999	-1.008	-1.014	-1.019	-1.025	-1.030	-1.034	-1.039	-1.041	-1.045	-1.048	-1.049	-1.050	-1.051	-1.051	-1.051	-1.050	-1.050	-1.049	-1.046	-1.044	-1.041	-1.038	-1.034	-1.030	-1.026	-1.021	-1.016	-1.011	-1.005	-1.000	-0.994	-0.988	-0.981	-0.974	-0.968	-0.959	-0.951	-0.944	-0.935	-0.928	-0.919	-0.910	-0.902	-0.892	-0.884	-0.874	-0.864	-0.855	-0.845	-0.834	-0.824	-0.814	-0.802	-0.794	-0.782	-0.772	-0.761	-0.751	-0.741	-0.730	-0.719	-0.708	-0.696	-0.688	-0.676	-0.665	-0.654	-0.644	-0.632	-0.621	-0.612	-0.601	-0.591	-0.580	-0.570	-0.560	-0.550	-0.540	-0.529	-0.520	-0.510	-0.501	-0.492	-0.484	-0.474	-0.465	-0.458	-0.449	-0.441	-0.432	-0.425	-0.418	-0.410	-0.402	-0.396	-0.390	-0.382	-0.376	-0.370	-0.365	-0.359	-0.354	-0.350	-0.345	-0.340	-0.336	-0.332	-0.330	-0.326	-0.322	-0.320	-0.318	-0.315	-0.312	-0.310	-0.309	-0.309	-0.306	-0.305	-0.304	-0.304	-0.302	-0.302	-0.302	-0.304	-0.302	-0.304	-0.302	-0.305	-0.306	-0.306	-0.306	-0.308	-0.309	-0.310	-0.310	-0.311	-0.312	-0.312	-0.315	-0.315	-0.316	-0.316	-0.318	-0.319	-0.319	-0.319	-0.319	-0.320	-0.320	-0.319	-0.319	-0.319	-0.316	-0.315	-0.315	-0.314	-0.312	-0.310	-0.308	-0.306	-0.304	-0.300	-0.296	-0.292	-0.289	-0.285	-0.281	-0.276	-0.271	-0.266	-0.261	-0.255	-0.250	-0.244	-0.238	-0.230	-0.224	-0.216	-0.210	-0.201	-0.194	-0.186	-0.179	-0.169	-0.161	-0.152	-0.142	-0.134	-0.124	-0.116	-0.106	-0.095	-0.085	-0.076	-0.066	-0.056	-0.045	-0.034	-0.024	-0.014	-0.002	0.009	0.020	0.031	0.042	0.054	0.066	0.078	0.089	0.100	0.111	0.125	0.136	0.149	0.161	0.172	0.185	0.198	0.210	0.222	0.235	0.248	0.261	0.274	0.288	0.300	0.314	0.328	0.341	0.354	0.368	0.381	0.395	0.408	0.421	0.435	0.449	0.462	0.476	0.490	0.504	0.516	0.530	0.544	0.556	0.570	0.582	0.596	0.610	0.621	0.634	0.646	0.659	0.669	0.681	0.692	0.704	0.715	0.725	0.734	0.744	0.752	0.762	0.770	0.779	0.785	0.794	0.800	0.806	0.812	0.818	0.822	0.828	0.832	0.836	0.839	0.841	0.844	0.846	0.849	0.849	0.849	0.849	0.849	0.848	0.846	0.845	0.841	0.839	0.835	0.832	0.828	0.824	0.819	0.814	0.808	0.802	0.795	0.789	0.782	0.775	0.768	0.759	0.750	0.742	0.735	0.725	0.716	0.706	0.698	0.688	0.679	0.668	0.658	0.649	0.639	0.628	0.618	0.608	0.598	0.589	0.579	0.569	0.560	0.551	0.541	0.532	0.525	0.516	0.509	0.500	0.492	0.486	0.480	0.474	0.468	0.461	0.455	0.451	0.445	0.441	0.438	0.434	0.431	0.429	0.426	0.425	0.422	0.421	0.421	0.420	0.421	0.422	0.422	0.424	0.425	0.426	0.428	0.431	0.434	0.436	0.440	0.442	0.446	0.449	0.452	0.456	0.460	0.464	0.469	0.472	0.478	0.481	0.485	0.490	0.494	0.498	0.502	0.506	0.510	0.515	0.518	0.521	0.525	0.529	0.534	0.536	0.540	0.542	0.545	0.549	0.551	0.554	0.558	0.560	0.561	0.564	0.565	0.568	0.569	0.571	0.571	0.574	0.574	0.574	0.575	0.575	0.575	0.575	0.575	0.575	0.574	0.574	0.572	0.570	0.569	0.568	0.565	0.562	0.560	0.558	0.554	0.552	0.549	0.545	0.541	0.536	0.534	0.529	0.524	0.520	0.514	0.509	0.504	0.499	0.494	0.489	0.482	0.478	0.471	0.465	0.459	0.452	0.446	0.440	0.434	0.428	0.420	0.414	0.409	0.401	0.395	0.389	0.382	0.376	0.370	0.364	0.358	0.351	0.346	0.340	0.335	0.328	0.322	0.318	0.312	0.308	0.301	0.295	0.290	0.284	0.279	0.272	0.268	0.261	0.255	0.250	0.244	0.238	0.232	0.225	0.220	0.214	0.208	0.201	0.195	0.188	0.181	0.175	0.168	0.161	0.154	0.146	0.139	0.130	0.122	0.115	0.106	0.098	0.090	0.080	0.072	0.064	0.054	0.045	0.036	0.028	0.019	0.009	-0.001	-0.011	-0.020	-0.030	-0.039	-0.049	-0.059	-0.069	-0.078	-0.088	-0.096	-0.105	-0.115	-0.124	-0.132	-0.141	-0.149	-0.159	-0.166	-0.175	-0.182	-0.189	-0.198	-0.204	-0.210	-0.216	-0.224	-0.230	-0.235	-0.240	-0.244	-0.249	-0.254	-0.258	-0.261	-0.265	-0.268	-0.270	-0.274	-0.275	-0.278	-0.278	-0.280	-0.279	-0.280	-0.279	-0.279	-0.279	-0.279	-0.278	-0.275	-0.274	-0.271	-0.270	-0.268	-0.266	-0.262	-0.260	-0.258	-0.254	-0.250	-0.248	-0.244	-0.240	-0.236	-0.232	-0.229	-0.225	-0.221	-0.218	-0.212	-0.210	-0.205	-0.201	-0.198	-0.194	-0.190	-0.185	-0.181	-0.178	-0.174	-0.169	-0.166	-0.161	-0.158	-0.154	-0.149	-0.145	-0.141	-0.138	-0.134	-0.130	-0.126	-0.122	-0.116	-0.112	-0.109	-0.105	-0.101	-0.096	-0.092	-0.089	-0.084	-0.080	-0.075	-0.070	-0.065	-0.060	-0.056	-0.051	-0.046	-0.041	-0.038	-0.032	-0.028	-0.024	-0.019	-0.014	-0.010	-0.006	-0.001	0.002	0.005	0.009	0.011	0.016	0.019	0.021	0.024	0.026	0.029	0.030	0.032	0.034	0.034	0.036	0.036	0.036	0.036	0.036	0.036	0.035	0.034	0.032	0.031	0.030	0.028	0.025	0.024	0.021	0.019	0.016	0.012	0.010	0.006	0.004	0.000	-0.004	-0.008	-0.011	-0.015	-0.019	-0.022	-0.026	-0.030	-0.034	-0.038	-0.040	-0.045	-0.049	-0.052	-0.056	-0.059	-0.062	-0.066	-0.070	-0.072	-0.076	-0.079	-0.081	-0.084	-0.086	-0.089	-0.091	-0.092	-0.095	-0.098	-0.100	-0.102	-0.104	-0.106	-0.106	-0.109	-0.110	-0.112	-0.112	-0.114	-0.115	-0.116	-0.118	-0.118	-0.119	-0.119	-0.120	-0.120	-0.121	-0.121	-0.121	-0.121	-0.122	-0.121	-0.120	-0.120	-0.120	-0.120	-0.119	-0.118	-0.116	-0.115	-0.114	-0.112	-0.111	-0.109	-0.108	-0.104	-0.102	-0.100	-0.098	-0.094	-0.091	-0.088	-0.085	-0.081	-0.078	-0.074	-0.070	-0.066	-0.062	-0.059	-0.052	-0.048	-0.044	-0.039	-0.035	-0.030	-0.025	-0.020	-0.015	-0.010	-0.005	0.000	0.005	0.011	0.015	0.021	0.025	0.031	0.036	0.041	0.046	0.051	0.056	0.061	0.065	0.071	0.076	0.080	0.085	0.090	0.095	0.099	0.104	0.108	0.112	0.116	0.121	0.124	0.129	0.132	0.136	0.140	0.144	0.148	0.151	0.154	0.158	0.162	0.165	0.169	0.171	0.174	0.178	0.181	0.185	0.188	0.190	0.194	0.196	0.200	0.202	0.205	0.209	0.212	0.215	0.219	0.222	0.225	0.230	0.234	0.238	0.241	0.245	0.251	0.255	0.260	0.265	0.270	0.276	0.281	0.286	0.294	0.300	0.308	0.314	0.321	0.329	0.338	0.345	0.354	0.362	0.371	0.381	0.391	0.400	0.411	0.422	0.432	0.444	0.455	0.468	0.479	0.490	0.502	0.516	0.529	0.541	0.554	0.565	0.578	0.590	0.602	0.615	0.628	0.640	0.651	0.664	0.675	0.686	0.698	0.708	0.719	0.729	0.739	0.748	0.758	0.765	0.772	0.781	0.788	0.794	0.800	0.806	0.812	0.816	0.821	0.825	0.829	0.832	0.835	0.838	0.839	0.841	0.842	0.844	0.845	0.846	0.848	0.848	0.849	0.849	0.849	0.850	0.850	0.850	0.850	0.851	0.852	0.854	0.854	0.855	0.858	0.860	0.861	0.864	0.866	0.870	0.872	0.876	0.881	0.885	0.890	0.894	0.900	0.905	0.911	0.918	0.922	0.929	0.936	0.942	0.950	0.956	0.965	0.971	0.979	0.986	0.992	1.000	1.006	1.012	1.020	1.026	1.032	1.038	1.044	1.048	1.052	1.056	1.060	1.062	1.066	1.069	1.070	1.071	1.072	1.071	1.072	1.071	1.070	1.066	1.065	1.060	1.056	1.052	1.046	1.041	1.035	1.028	1.021	1.014	1.006	0.998	0.989	0.980	0.970	0.960	0.950	0.940	0.929	0.918	0.906	0.895	0.884	0.871	0.860	0.849	0.836	0.825	0.812	0.800	0.788	0.775	0.764	0.751	0.739	0.728	0.716	0.704	0.692	0.681	0.671	0.660	0.648	0.638	0.628	0.618	0.608	0.598	0.586	0.576	0.568	0.558	0.549	0.540	0.530	0.520	0.511	0.502	0.494	0.485	0.476	0.466	0.459	0.450	0.441	0.431	0.422	0.414	0.405	0.395	0.386	0.378	0.368	0.358	0.348	0.338	0.328	0.318	0.306	0.296	0.285	0.272	0.262	0.251	0.239	0.228	0.215	0.202	0.191	0.179	0.166	0.154	0.141	0.128	0.116	0.102	0.089	0.078	0.064	0.052	0.039	0.026	0.014	0.002	-0.011	-0.022	-0.035	-0.048	-0.059	-0.070	-0.080	-0.091	-0.102	-0.111	-0.122	-0.131	-0.141	-0.150	-0.159	-0.168	-0.176	-0.185	-0.192	-0.201	-0.208	-0.215	-0.222	-0.229	-0.235	-0.241	-0.248	-0.252	-0.259	-0.265	-0.270	-0.276	-0.281	-0.286	-0.291	-0.298	-0.302	-0.308	-0.314	-0.320	-0.325	-0.331	-0.338	-0.342	-0.350	-0.356	-0.364	-0.370	-0.378	-0.384	-0.391	-0.399	-0.406	-0.415	-0.422	-0.431	-0.439	-0.448	-0.456	-0.465	-0.474	-0.482	-0.492	-0.501	-0.510	-0.519	-0.530	-0.539	-0.548	-0.558	-0.566	-0.574	-0.584	-0.592	-0.600	-0.610	-0.618	-0.626	-0.634	-0.642	-0.650	-0.658	-0.664	-0.670	-0.678	-0.684	-0.689	-0.696	-0.701	-0.705	-0.711	-0.716	-0.720	-0.725	-0.729	-0.731	-0.736	-0.739	-0.741	-0.744	-0.748	-0.750	-0.751	-0.755	-0.756	-0.758	-0.761	-0.764	-0.765	-0.768	-0.768	-0.770	-0.771	-0.774	-0.775	-0.778	-0.780	-0.780	-0.782	-0.785	-0.786	-0.790	-0.791	-0.794	-0.796	-0.799	-0.801	-0.805	-0.808	-0.810	-0.812	-0.815	-0.819	-0.821	-0.824	-0.828	-0.830	-0.832	-0.835	-0.839	-0.841	-0.844	-0.845	-0.848	-0.850	-0.851	-0.854	-0.855	-0.858	-0.858	-0.859	-0.859	-0.860	-0.860	-0.860	-0.859	-0.859	-0.858	-0.855	-0.854	-0.850	-0.848	-0.845	-0.841	-0.838	-0.834	-0.830	-0.825	-0.820	-0.815	-0.809	-0.804	-0.798	-0.791	-0.784	-0.779	-0.770	-0.764	-0.755	-0.748	-0.740	-0.731	-0.724	-0.715	-0.706	-0.698	-0.689	-0.680	-0.670	-0.661	-0.652	-0.644	-0.635	-0.625	-0.616	-0.609	-0.599	-0.590	-0.580	-0.571	-0.564	-0.555	-0.546	-0.538	-0.529	-0.521	-0.512	-0.505	-0.496	-0.491	-0.484	-0.476	-0.470	-0.462	-0.456	-0.450	-0.444	-0.438	-0.432	-0.426	-0.421	-0.416	-0.411	-0.408	-0.402	-0.399	-0.395	-0.391	-0.388	-0.386	-0.382	-0.380	-0.379	-0.376	-0.375	-0.372	-0.371	-0.371	-0.371	-0.371	-0.371	-0.372	-0.372	-0.372	-0.375	-0.375	-0.376	-0.379	-0.380	-0.381	-0.384	-0.386	-0.388	-0.390	-0.392	-0.394	-0.398	-0.399	-0.401	-0.404	-0.406	-0.408	-0.410	-0.411	-0.412	-0.414	-0.415	-0.416	-0.416	-0.416	-0.416	-0.416	-0.416	-0.416	-0.414	-0.412	-0.410	-0.408	-0.405	-0.401	-0.399	-0.394	-0.389	-0.385	-0.380	-0.374	-0.369	-0.362	-0.356	-0.349	-0.342	-0.335	-0.328	-0.320	-0.311	-0.302	-0.294	-0.285	-0.276	-0.268	-0.259	-0.249	-0.240	-0.230	-0.220	-0.211	-0.201	-0.192	-0.182	-0.174	-0.164	-0.155	-0.145	-0.136	-0.129	-0.120	-0.111	-0.104	-0.095	-0.088	-0.081	-0.072	-0.066	-0.060	-0.054	-0.048	-0.042	-0.036	-0.031	-0.026	-0.021	-0.018	-0.014	-0.010	-0.008	-0.004	0.000	0.002	0.005	0.006	0.009	0.009	0.010	0.010	0.012	0.012	0.012	0.012	0.012	0.011	0.011	0.010	0.010	0.009	0.009	0.008	0.006	0.005	0.005	0.002	0.001	0.000	-0.001	-0.002	-0.002	-0.004	-0.004	-0.005	-0.005	-0.006	-0.008	-0.006	-0.008	-0.008	-0.008	-0.008	-0.008	-0.005	-0.005	-0.004	-0.002	-0.001	0.000	0.001	0.002	0.005	0.005	0.008	0.009	0.011	0.012	0.015	0.016	0.019	0.021	0.022	0.025	0.026	0.028	0.029	0.030	0.031	0.032	0.032	0.034	0.034	0.032	0.032	0.032	0.032	0.031	0.030	0.029	0.028	0.025	0.024	0.021	0.019	0.015	0.011	0.009	0.005	0.001	-0.004	-0.008	-0.011	-0.015	-0.020	-0.025	-0.028	-0.032	-0.038	-0.041	-0.046	-0.051	-0.055	-0.059	-0.064	-0.066	-0.070	-0.072	-0.078	-0.080	-0.081	-0.084	-0.088	-0.089	-0.091	-0.092	-0.092	-0.094	-0.095	-0.095	-0.095	-0.096	-0.095	-0.095	-0.092	-0.092	-0.092	-0.090	-0.090	-0.088	-0.086	-0.085	-0.084	-0.081	-0.080	-0.080	-0.078	-0.076	-0.076	-0.075	-0.074	-0.074	-0.074	-0.074	-0.074	-0.074	-0.075	-0.076	-0.078	-0.080	-0.081	-0.084	-0.086	-0.089	-0.091	-0.096	-0.100	-0.104	-0.109	-0.114	-0.119	-0.124	-0.129	-0.135	-0.141	-0.148	-0.154	-0.160	-0.166	-0.172	-0.179	-0.185	-0.191	-0.199	-0.205	-0.212	-0.218	-0.224	-0.229	-0.236	-0.241	-0.248	-0.252	-0.258	-0.262	-0.268	-0.270	-0.275	-0.279	-0.284	-0.288	-0.291	-0.294	-0.298	-0.300	-0.304	-0.305	-0.309	-0.311	-0.312	-0.314	-0.316	-0.319	-0.320	-0.321	-0.324	-0.326	-0.329	-0.330	-0.332	-0.335	-0.336	-0.339	-0.341	-0.342	-0.345	-0.349	-0.351	-0.354	-0.356	-0.361	-0.365	-0.368	-0.371	-0.376	-0.380	-0.385	-0.389	-0.394	-0.398	-0.402	-0.408	-0.414	-0.418	-0.422	-0.428	-0.432	-0.438	-0.444	-0.449	-0.454	-0.459	-0.465	-0.470	-0.475	-0.480	-0.485	-0.490	-0.495	-0.500	-0.506	-0.511	-0.515	-0.520	-0.526	-0.530	-0.535	-0.540	-0.545	-0.550	-0.555	-0.560	-0.566	-0.570	-0.576	-0.581	-0.588	-0.592	-0.598	-0.605	-0.610	-0.618	-0.624	-0.630	-0.636	-0.644	-0.650	-0.659	-0.666	-0.674	-0.682	-0.690	-0.699	-0.706	-0.715	-0.725	-0.732	-0.742	-0.752	-0.760	-0.770	-0.780	-0.789	-0.799	-0.810	-0.820	-0.830	-0.840	-0.850	-0.860	-0.870	-0.881	-0.890	-0.900	-0.910	-0.920	-0.931	-0.940	-0.950	-0.959	-0.970	-0.980	-0.989	-0.999	-1.009	-1.019	-1.029	-1.039	-1.048	-1.059	-1.069	-1.079	-1.089	-1.099	-1.110	-1.120	-1.131	-1.142	-1.154	-1.165	-1.176	-1.188	-1.199	-1.211	-1.224	-1.236	-1.249	-1.261	-1.274	-1.288	-1.300	-1.315	-1.328	-1.341	-1.355	-1.369	-1.382	-1.396	-1.410	-1.424	-1.438	-1.450	-1.464	-1.478	-1.489	-1.502	-1.514	-1.526	-1.538	-1.549	-1.559	-1.570	-1.579	-1.588	-1.595	-1.602	-1.609	-1.615	-1.620	-1.625	-1.628	-1.631	-1.632	-1.634	-1.632	-1.634	-1.630	-1.628	-1.624	-1.619	-1.614	-1.608	-1.600	-1.592	-1.582	-1.572	-1.562	-1.550	-1.538	-1.525	-1.511	-1.498	-1.482	-1.468	-1.451	-1.435	-1.419	-1.402	-1.385	-1.369	-1.351	-1.334	-1.316	-1.299	-1.282	-1.265	-1.249	-1.231	-1.216	-1.201	-1.186	-1.171	-1.158	-1.144	-1.130	-1.119	-1.108	-1.096	-1.086	-1.078	-1.069	-1.061	-1.054	-1.048	-1.042	-1.039	-1.034	-1.032	-1.029	-1.028	-1.028	-1.026	-1.028	-1.029	-1.030	-1.032	-1.034	-1.038	-1.041	-1.044	-1.049	-1.052	-1.058	-1.062	-1.068	-1.072	-1.076	-1.082	-1.086	-1.091	-1.095	-1.099	-1.104	-1.108	-1.111	-1.114	-1.116	-1.119	-1.121	-1.122	-1.122	-1.124	-1.122	-1.122	-1.122	-1.120	-1.119	-1.116	-1.112	-1.109	-1.105	-1.100	-1.095	-1.090	-1.084	-1.078	-1.071	-1.064	-1.058	-1.050	-1.041	-1.034	-1.026	-1.016	-1.008	-0.999	-0.990	-0.981	-0.972	-0.964	-0.954	-0.945	-0.936	-0.926	-0.918	-0.908	-0.899	-0.890	-0.880	-0.870	-0.861	-0.854	-0.846	-0.838	-0.829	-0.821	-0.812	-0.805	-0.796	-0.789	-0.781	-0.772	-0.765	-0.758	-0.751	-0.744	-0.735	-0.728	-0.720	-0.714	-0.706	-0.699	-0.691	-0.685	-0.678	-0.671	-0.662	-0.655	-0.649	-0.641	-0.634	-0.626	-0.620	-0.612	-0.606	-0.599	-0.591	-0.585	-0.578	-0.571	-0.562	-0.556	-0.550	-0.542	-0.536	-0.529	-0.522	-0.516	-0.510	-0.504	-0.498	-0.492	-0.486	-0.481	-0.476	-0.471	-0.465	-0.460	-0.456	-0.451	-0.446	-0.442	-0.439	-0.435	-0.431	-0.428	-0.425	-0.421	-0.419	-0.416	-0.414	-0.411	-0.410	-0.408	-0.406	-0.405	-0.402	-0.401	-0.400	-0.399	-0.398	-0.396	-0.396	-0.395	-0.394	-0.394	-0.392	-0.391	-0.391	-0.390	-0.390	-0.390	-0.389	-0.388	-0.388	-0.386	-0.386	-0.386	-0.385	-0.384	-0.382	-0.381	-0.380	-0.379	-0.376	-0.375	-0.375	-0.374	-0.371	-0.369	-0.368	-0.365	-0.364	-0.361	-0.359	-0.356	-0.355	-0.351	-0.349	-0.346	-0.345	-0.341	-0.339	-0.338	-0.334	-0.331	-0.329	-0.326	-0.324	-0.321	-0.318	-0.315	-0.314	-0.310	-0.309	-0.306	-0.305	-0.304	-0.301	-0.299	-0.298	-0.295	-0.294	-0.292	-0.290	-0.289	-0.288	-0.286	-0.285	-0.284	-0.282	-0.281	-0.280	-0.279	-0.278	-0.276	-0.275	-0.274	-0.272	-0.272	-0.270	-0.269	-0.268	-0.266	-0.264	-0.262	-0.261	-0.260	-0.258	-0.255	-0.255	-0.252	-0.250	-0.248	-0.245	-0.242	-0.240	-0.238	-0.235	-0.232	-0.230	-0.228	-0.225	-0.222	-0.220	-0.216	-0.214	-0.211	-0.208	-0.205	-0.202	-0.200	-0.198	-0.195	-0.192	-0.190	-0.189	-0.185	-0.184	-0.181	-0.180	-0.178	-0.178	-0.175	-0.175	-0.172	-0.171	-0.171	-0.170	-0.169	-0.170	-0.169	-0.169	-0.169	-0.169	-0.169	-0.170	-0.171	-0.171	-0.172	-0.174	-0.175	-0.178	-0.179	-0.181	-0.185	-0.186	-0.190	-0.192	-0.198	-0.201	-0.205	-0.210	-0.215	-0.219	-0.224	-0.230	-0.238	-0.244	-0.251	-0.259	-0.266	-0.274	-0.282	-0.291	-0.301	-0.309	-0.319	-0.329	-0.341	-0.351	-0.362	-0.374	-0.385	-0.399	-0.411	-0.422	-0.436	-0.449	-0.461	-0.475	-0.489	-0.502	-0.516	-0.529	-0.542	-0.556	-0.569	-0.582	-0.595	-0.609	-0.620	-0.632	-0.644	-0.655	-0.666	-0.678	-0.686	-0.696	-0.705	-0.714	-0.721	-0.728	-0.735	-0.741	-0.748	-0.752	-0.756	-0.760	-0.764	-0.765	-0.768	-0.769	-0.769	-0.769	-0.769	-0.768	-0.766	-0.764	-0.761	-0.759	-0.756	-0.751	-0.749	-0.744	-0.740	-0.735	-0.731	-0.726	-0.721	-0.716	-0.711	-0.708	-0.704	-0.700	-0.695	-0.692	-0.689	-0.686	-0.684	-0.682	-0.680	-0.680	-0.679	-0.679	-0.680	-0.681	-0.684	-0.684	-0.688	-0.690	-0.695	-0.700	-0.705	-0.710	-0.715	-0.722	-0.729	-0.735	-0.742	-0.751	-0.759	-0.769	-0.778	-0.786	-0.796	-0.806	-0.816	-0.825	-0.835	-0.845	-0.854	-0.864	-0.872	-0.881	-0.890	-0.899	-0.908	-0.915	-0.922	-0.930	-0.936	-0.942	-0.948	-0.952	-0.958	-0.961	-0.965	-0.969	-0.971	-0.972	-0.972	-0.974	-0.974	-0.972	-0.971	-0.971	-0.969	-0.965	-0.961	-0.958	-0.955	-0.949	-0.944	-0.940	-0.934	-0.928	-0.921	-0.915	-0.909	-0.902	-0.896	-0.889	-0.882	-0.876	-0.868	-0.861	-0.855	-0.849	-0.841	-0.835	-0.830	-0.822	-0.818	-0.812	-0.806	-0.801	-0.796	-0.792	-0.789	-0.784	-0.781	-0.779	-0.775	-0.772	-0.770	-0.769	-0.768	-0.768	-0.766	-0.766	-0.768	-0.766	-0.768	-0.769	-0.771	-0.771	-0.774	-0.776	-0.778	-0.780	-0.784	-0.786	-0.789	-0.791	-0.796	-0.799	-0.802	-0.806	-0.811	-0.814	-0.818	-0.821	-0.825	-0.829	-0.835	-0.838	-0.842	-0.848	-0.851	-0.855	-0.859	-0.864	-0.868	-0.872	-0.876	-0.880	-0.884	-0.889	-0.892	-0.896	-0.901	-0.904	-0.908	-0.911	-0.916	-0.919	-0.922	-0.926	-0.930	-0.934	-0.936	-0.940	-0.942	-0.946	-0.949	-0.952	-0.955	-0.959	-0.961	-0.964	-0.968	-0.970	-0.972	-0.975	-0.978	-0.979	-0.981	-0.982	-0.984	-0.986	-0.986	-0.988	-0.989	-0.990	-0.991	-0.991	-0.991	-0.991	-0.991	-0.991	-0.990	-0.989	-0.988	-0.986	-0.986	-0.984	-0.982	-0.980	-0.978	-0.975	-0.972	-0.970	-0.968	-0.962	-0.960	-0.956	-0.951	-0.948	-0.942	-0.939	-0.934	-0.930	-0.924	-0.919	-0.914	-0.908	-0.902	-0.896	-0.890	-0.884	-0.876	-0.870	-0.864	-0.856	-0.851	-0.844	-0.836	-0.829	-0.821	-0.815	-0.808	-0.799	-0.792	-0.784	-0.776	-0.770	-0.760	-0.752	-0.745	-0.738	-0.731	-0.722	-0.716	-0.708	-0.700	-0.692	-0.685	-0.678	-0.670	-0.664	-0.655	-0.649	-0.641	-0.635	-0.628	-0.621	-0.615	-0.609	-0.602	-0.595	-0.590	-0.584	-0.578	-0.572	-0.566	-0.561	-0.556	-0.549	-0.544	-0.539	-0.535	-0.530	-0.525	-0.521	-0.515	-0.511	-0.506	-0.502	-0.499	-0.494	-0.490	-0.485	-0.481	-0.476	-0.472	-0.469	-0.465	-0.461	-0.458	-0.452	-0.449	-0.444	-0.441	-0.436	-0.431	-0.428	-0.422	-0.418	-0.414	-0.409	-0.404	-0.399	-0.394	-0.389	-0.382	-0.378	-0.372	-0.366	-0.361	-0.355	-0.349	-0.342	-0.336	-0.330	-0.322	-0.316	-0.311	-0.304	-0.298	-0.290	-0.282	-0.275	-0.268	-0.260	-0.252	-0.245	-0.238	-0.230	-0.222	-0.215	-0.208	-0.200	-0.192	-0.185	-0.178	-0.170	-0.162	-0.156	-0.149	-0.141	-0.134	-0.128	-0.121	-0.114	-0.109	-0.102	-0.096	-0.091	-0.085	-0.080	-0.075	-0.070	-0.065	-0.060	-0.055	-0.051	-0.048	-0.044	-0.040	-0.036	-0.032	-0.029	-0.028	-0.025	-0.021	-0.019	-0.016	-0.014	-0.011	-0.009	-0.006	-0.005	-0.001	0.000	0.002	0.005	0.008	0.010	0.012	0.015	0.018	0.021	0.024	0.028	0.030	0.034	0.038	0.041	0.045	0.050	0.055	0.059	0.062	0.069	0.074	0.080	0.085	0.091	0.098	0.104	0.110	0.116	0.124	0.130	0.136	0.144	0.151	0.160	0.166	0.175	0.182	0.191	0.199	0.206	0.215	0.224	0.231	0.241	0.250	0.258	0.265	0.272	0.282	0.290	0.298	0.306	0.315	0.322	0.331	0.339	0.346	0.355	0.362	0.370	0.378	0.385	0.392	0.399	0.405	0.412	0.419	0.425	0.430	0.436	0.441	0.448	0.452	0.456	0.460	0.464	0.468	0.470	0.472	0.475	0.476	0.479	0.479	0.479	0.479	0.479	0.478	0.476	0.475	0.471	0.469	0.465	0.460	0.456	0.450	0.445	0.439	0.430	0.422	0.414	0.406	0.398	0.388	0.376	0.366	0.354	0.342	0.330	0.318	0.305	0.290	0.276	0.262	0.248	0.232	0.218	0.201	0.186	0.170	0.155	0.139	0.121	0.105	0.090	0.074	0.058	0.040	0.024	0.009	-0.008	-0.022	-0.039	-0.054	-0.068	-0.081	-0.096	-0.110	-0.124	-0.138	-0.150	-0.161	-0.174	-0.186	-0.198	-0.208	-0.219	-0.228	-0.236	-0.246	-0.255	-0.264	-0.272	-0.279	-0.286	-0.294	-0.300	-0.306	-0.311	-0.318	-0.322	-0.328	-0.332	-0.338	-0.341	-0.345	-0.348	-0.351	-0.354	-0.358	-0.360	-0.364	-0.365	-0.366	-0.369	-0.370	-0.371	-0.374	-0.375	-0.376	-0.376	-0.378	-0.379	-0.379	-0.379	-0.379	-0.379	-0.379	-0.378	-0.376	-0.375	-0.374	-0.372	-0.370	-0.368	-0.366	-0.362	-0.360	-0.358	-0.354	-0.351	-0.348	-0.344	-0.340	-0.335	-0.331	-0.326	-0.321	-0.318	-0.311	-0.306	-0.301	-0.295	-0.289	-0.282	-0.278	-0.271	-0.266	-0.260	-0.254	-0.249	-0.242	-0.236	-0.231	-0.226	-0.221	-0.215	-0.211	-0.206	-0.202	-0.199	-0.196	-0.191	-0.189	-0.186	-0.185	-0.184	-0.182	-0.181	-0.180	-0.181	-0.181	-0.184	-0.184	-0.186	-0.189	-0.191	-0.194	-0.198	-0.202	-0.206	-0.211	-0.218	-0.222	-0.230	-0.238	-0.245	-0.252	-0.261	-0.269	-0.278	-0.288	-0.298	-0.306	-0.318	-0.328	-0.339	-0.350	-0.360	-0.371	-0.382	-0.395	-0.406	-0.419	-0.431	-0.442	-0.456	-0.469	-0.481	-0.494	-0.506	-0.519	-0.532	-0.545	-0.558	-0.570	-0.584	-0.596	-0.609	-0.621	-0.634	-0.646	-0.659	-0.671	-0.684	-0.695	-0.708	-0.719	-0.730	-0.741	-0.752	-0.765	-0.775	-0.785	-0.796	-0.806	-0.815	-0.825	-0.835	-0.844	-0.852	-0.861	-0.869	-0.878	-0.885	-0.891	-0.899	-0.905	-0.911	-0.918	-0.922	-0.928	-0.932	-0.936	-0.941	-0.944	-0.948	-0.950	-0.952	-0.955	-0.955	-0.958	-0.959	-0.960	-0.960	-0.960	-0.960	-0.960	-0.959	-0.959	-0.958	-0.956	-0.955	-0.952	-0.952	-0.950	-0.948	-0.946	-0.945	-0.942	-0.940	-0.939	-0.936	-0.935	-0.934	-0.931	-0.929	-0.928	-0.926	-0.928	-0.925	-0.925	-0.925	-0.924	-0.924	-0.924	-0.925	-0.925	-0.925	-0.928	-0.928	-0.930	-0.931	-0.932	-0.935	-0.938	-0.940	-0.941	-0.944	-0.948	-0.950	-0.954	-0.956	-0.960	-0.962	-0.968	-0.971	-0.975	-0.980	-0.985	-0.990	-0.995	-0.999	-1.004	-1.008	-1.012	-1.018	-1.022	-1.028	-1.032	-1.039	-1.044	-1.049	-1.054	-1.060	-1.064	-1.069	-1.075	-1.080	-1.085	-1.090	-1.095	-1.100	-1.105	-1.111	-1.115	-1.120	-1.125	-1.130	-1.134	-1.139	-1.144	-1.149	-1.154	-1.158	-1.161	-1.165	-1.170	-1.172	-1.178	-1.180	-1.184	-1.188	-1.190	-1.194	-1.196	-1.198	-1.200	-1.202	-1.204	-1.205	-1.206	-1.208	-1.209	-1.210	-1.210	-1.210	-1.210	-1.210	-1.209	-1.208	-1.206	-1.205	-1.204	-1.202	-1.201	-1.199	-1.195	-1.194	-1.190	-1.188	-1.184	-1.180	-1.178	-1.174	-1.170	-1.166	-1.164	-1.160	-1.158	-1.152	-1.150	-1.146	-1.144	-1.140	-1.136	-1.134	-1.132	-1.129	-1.128	-1.126	-1.124	-1.122	-1.121	-1.122	-1.121	-1.121	-1.121	-1.122	-1.122	-1.125	-1.128	-1.130	-1.131	-1.135	-1.139	-1.142	-1.146	-1.152	-1.158	-1.162	-1.168	-1.172	-1.179	-1.186	-1.192	-1.199	-1.208	-1.214	-1.221	-1.229	-1.236	-1.244	-1.251	-1.260	-1.269	-1.276	-1.285	-1.292	-1.300	-1.308	-1.316	-1.324	-1.330	-1.338	-1.345	-1.352	-1.359	-1.365	-1.371	-1.378	-1.384	-1.390	-1.396	-1.400	-1.405	-1.410	-1.415	-1.419	-1.424	-1.428	-1.431	-1.435	-1.439	-1.442	-1.444	-1.446	-1.450	-1.452	-1.455	-1.458	-1.460	-1.462	-1.464	-1.466	-1.468	-1.470	-1.471	-1.474	-1.475	-1.476	-1.479	-1.480	-1.481	-1.482	-1.484	-1.486	-1.488	-1.490	-1.492	-1.494	-1.496	-1.496	-1.499	-1.500	-1.502	-1.504	-1.505	-1.508	-1.509	-1.510	-1.512	-1.512	-1.515	-1.516	-1.518	-1.519	-1.519	-1.520	-1.520	-1.521	-1.520	-1.520	-1.520	-1.520	-1.520	-1.519	-1.518	-1.516	-1.516	-1.514	-1.512	-1.510	-1.509	-1.506	-1.502	-1.499	-1.496	-1.492	-1.489	-1.485	-1.480	-1.478	-1.472	-1.468	-1.462	-1.459	-1.454	-1.449	-1.444	-1.438	-1.432	-1.429	-1.422	-1.419	-1.412	-1.409	-1.402	-1.399	-1.394	-1.389	-1.386	-1.381	-1.378	-1.374	-1.371	-1.368	-1.365	-1.362	-1.360	-1.359	-1.358	-1.356	-1.355	-1.355	-1.355	-1.356	-1.356	-1.358	-1.359	-1.361	-1.364	-1.365	-1.368	-1.371	-1.375	-1.379	-1.384	-1.388	-1.392	-1.396	-1.402	-1.406	-1.412	-1.419	-1.425	-1.431	-1.436	-1.444	-1.450	-1.456	-1.464	-1.471	-1.478	-1.485	-1.492	-1.500	-1.506	-1.512	-1.521	-1.528	-1.535	-1.541	-1.549	-1.555	-1.562	-1.569	-1.575	-1.581	-1.589	-1.594	-1.600	-1.606	-1.612	-1.618	-1.624	-1.629	-1.634	-1.640	-1.645	-1.651	-1.658	-1.661	-1.668	-1.672	-1.678	-1.682	-1.688	-1.692	-1.698	-1.702	-1.706	-1.711	-1.716	-1.720	-1.726	-1.730	-1.734	-1.739	-1.742	-1.748	-1.751	-1.756	-1.760	-1.764	-1.768	-1.771	-1.776	-1.780	-1.784	-1.788	-1.792	-1.795	-1.799	-1.802	-1.805	-1.809	-1.811	-1.815	-1.818	-1.820	-1.824	-1.825	-1.828	-1.830	-1.832	-1.834	-1.836	-1.838	-1.839	-1.840	-1.841	-1.842	-1.844	-1.844	-1.845	-1.845	-1.846	-1.846	-1.846	-1.846	-1.846	-1.846	-1.845	-1.845	-1.844	-1.842	-1.842	-1.841	-1.840	-1.839	-1.836	-1.835	-1.832	-1.831	-1.830	-1.829	-1.826	-1.824	-1.822	-1.820	-1.818	-1.816	-1.812	-1.811	-1.808	-1.805	-1.802	-1.800	-1.796	-1.794	-1.791	-1.788	-1.785	-1.782	-1.779	-1.778	-1.774	-1.771	-1.769	-1.764	-1.761	-1.759	-1.756	-1.754	-1.752	-1.749	-1.746	-1.745	-1.741	-1.739	-1.736	-1.734	-1.731	-1.729	-1.725	-1.724	-1.721	-1.718	-1.716	-1.712	-1.710	-1.706	-1.705	-1.700	-1.698	-1.695	-1.691	-1.688	-1.684	-1.681	-1.678	-1.672	-1.670	-1.666	-1.662	-1.658	-1.654	-1.649	-1.645	-1.639	-1.635	-1.630	-1.625	-1.619	-1.614	-1.609	-1.604	-1.596	-1.591	-1.585	-1.580	-1.572	-1.568	-1.561	-1.556	-1.551	-1.545	-1.539	-1.534	-1.529	-1.522	-1.519	-1.515	-1.509	-1.505	-1.501	-1.498	-1.494	-1.490	-1.488	-1.485	-1.482	-1.481	-1.479	-1.479	-1.478	-1.478	-1.478	-1.479	-1.480	-1.481	-1.482	-1.485	-1.488	-1.492	-1.496	-1.500	-1.504	-1.509	-1.514	-1.521	-1.528	-1.534	-1.540	-1.548	-1.555	-1.564	-1.571	-1.580	-1.588	-1.596	-1.605	-1.615	-1.622	-1.632	-1.641	-1.651	-1.661	-1.670	-1.680	-1.688	-1.698	-1.706	-1.715	-1.724	-1.732	-1.739	-1.748	-1.755	-1.762	-1.769	-1.776	-1.781	-1.788	-1.792	-1.799	-1.804	-1.808	-1.811	-1.815	-1.819	-1.822	-1.825	-1.828	-1.830	-1.832	-1.832	-1.835	-1.835	-1.838	-1.838	-1.838	-1.839	-1.838	-1.839	-1.839	-1.838	-1.838	-1.836	-1.836	-1.836	-1.835	-1.835	-1.834	-1.834	-1.832	-1.832	-1.832	-1.832	-1.832	-1.832	-1.832	-1.832	-1.834	-1.835	-1.835	-1.835	-1.836	-1.838	-1.839	-1.841	-1.842	-1.844	-1.845	-1.848	-1.849	-1.850	-1.852	-1.854	-1.855	-1.856	-1.856	-1.858	-1.860	-1.861	-1.860	-1.861	-1.861	-1.861	-1.860	-1.861	-1.860	-1.858	-1.856	-1.854	-1.851	-1.849	-1.846	-1.842	-1.840	-1.835	-1.830	-1.826	-1.821	-1.815	-1.809	-1.804	-1.796	-1.789	-1.781	-1.774	-1.768	-1.760	-1.751	-1.744	-1.735	-1.728	-1.719	-1.710	-1.701	-1.691	-1.682	-1.675	-1.665	-1.658	-1.648	-1.640	-1.632	-1.624	-1.616	-1.609	-1.601	-1.594	-1.586	-1.581	-1.574	-1.568	-1.562	-1.556	-1.551	-1.546	-1.542	-1.538	-1.534	-1.530	-1.526	-1.524	-1.520	-1.519	-1.516	-1.515	-1.512	-1.511	-1.510	-1.510	-1.509	-1.509	-1.509	-1.508	-1.508	-1.509	-1.509	-1.510	-1.510	-1.510	-1.510	-1.511	-1.511	-1.512	-1.512	-1.512	-1.512	-1.512	-1.514	-1.512	-1.512	-1.510	-1.510	-1.509	-1.506	-1.504	-1.501	-1.499	-1.495	-1.492	-1.489	-1.484	-1.480	-1.476	-1.470	-1.464	-1.458	-1.450	-1.444	-1.436	-1.429	-1.420	-1.411	-1.402	-1.392	-1.382	-1.372	-1.361	-1.351	-1.340	-1.328	-1.315	-1.305	-1.292	-1.280	-1.268	-1.255	-1.241	-1.229	-1.218	-1.204	-1.192	-1.180	-1.168	-1.155	-1.142	-1.131	-1.120	-1.109	-1.098	-1.088	-1.076	-1.068	-1.058	-1.050	-1.041	-1.032	-1.025	-1.019	-1.012	-1.006	-1.001	-0.998	-0.992	-0.990	-0.986	-0.984	-0.982	-0.981	-0.981	-0.980	-0.981	-0.984	-0.985	-0.988	-0.990	-0.995	-0.999	-1.004	-1.010	-1.015	-1.021	-1.029	-1.035	-1.044	-1.052	-1.060	-1.069	-1.079	-1.090	-1.099	-1.110	-1.120	-1.131	-1.142	-1.154	-1.165	-1.178	-1.189	-1.200	-1.212	-1.224	-1.235	-1.248	-1.260	-1.271	-1.284	-1.295	-1.306	-1.319	-1.330	-1.340	-1.351	-1.360	-1.371	-1.381	-1.391	-1.401	-1.409	-1.419	-1.426	-1.434	-1.441	-1.449	-1.455	-1.461	-1.466	-1.471	-1.476	-1.480	-1.485	-1.489	-1.491	-1.495	-1.498	-1.499	-1.500	-1.501	-1.504	-1.504	-1.504	-1.504	-1.505	-1.505	-1.505	-1.505	-1.505	-1.505	-1.505	-1.504	-1.504	-1.504	-1.504	-1.504	-1.505	-1.505	-1.505	-1.506	-1.508	-1.509	-1.511	-1.512	-1.516	-1.518	-1.521	-1.525	-1.530	-1.534	-1.539	-1.545	-1.550	-1.556	-1.562	-1.570	-1.576	-1.584	-1.591	-1.601	-1.610	-1.619	-1.628	-1.636	-1.646	-1.656	-1.666	-1.675	-1.686	-1.696	-1.706	-1.718	-1.728	-1.738	-1.749	-1.758	-1.768	-1.778	-1.788	-1.798	-1.806	-1.815	-1.824	-1.832	-1.841	-1.849	-1.856	-1.864	-1.871	-1.878	-1.884	-1.890	-1.895	-1.900	-1.906	-1.911	-1.915	-1.919	-1.922	-1.925	-1.929	-1.930	-1.934	-1.938	-1.939	-1.941	-1.942	-1.944	-1.945	-1.948	-1.949	-1.950	-1.950	-1.951	-1.951	-1.952	-1.954	-1.954	-1.955	-1.955	-1.958	-1.958	-1.959	-1.960	-1.961	-1.962	-1.965	-1.968	-1.969	-1.971	-1.975	-1.978	-1.980	-1.984	-1.988	-1.991	-1.995	-2.000	-2.005	-2.010	-2.016	-2.022	-2.027	-2.034	-2.041	-2.047	-2.055	-2.064	-2.071	-2.080	-2.089	-2.099	-2.108	-2.118	-2.126	-2.138	-2.149	-2.159	-2.170	-2.182	-2.192	-2.205	-2.216	-2.229	-2.241	-2.252	-2.265	-2.278	-2.290	-2.301	-2.315	-2.328	-2.339	-2.351	-2.364	-2.375	-2.386	-2.398	-2.410	-2.420	-2.431	-2.440	-2.451	-2.461	-2.470	-2.479	-2.486	-2.494	-2.502	-2.509	-2.516	-2.521	-2.526	-2.532	-2.536	-2.539	-2.544	-2.545	-2.548	-2.548	-2.550	-2.549	-2.549	-2.548	-2.545	-2.542	-2.541	-2.538	-2.532	-2.530	-2.524	-2.519	-2.512	-2.506	-2.500	-2.492	-2.485	-2.478	-2.470	-2.461	-2.452	-2.444	-2.435	-2.426	-2.418	-2.409	-2.399	-2.389	-2.380	-2.371	-2.362	-2.354	-2.344	-2.336	-2.328	-2.320	-2.314	-2.308	-2.299	-2.294	-2.286	-2.281	-2.275	-2.271	-2.266	-2.262	-2.260	-2.256	-2.255	-2.252	-2.250	-2.250	-2.250	-2.249	-2.250	-2.251	-2.252	-2.255	-2.256	-2.259	-2.262	-2.266	-2.270	-2.274	-2.278	-2.282	-2.288	-2.294	-2.299	-2.304	-2.310	-2.315	-2.321	-2.326	-2.331	-2.339	-2.344	-2.350	-2.355	-2.359	-2.365	-2.370	-2.374	-2.379	-2.382	-2.386	-2.390	-2.392	-2.395	-2.398	-2.399	-2.401	-2.402	-2.404	-2.404	-2.402	-2.402	-2.401	-2.399	-2.396	-2.394	-2.391	-2.388	-2.382	-2.378	-2.372	-2.368	-2.360	-2.355	-2.346	-2.340	-2.332	-2.324	-2.315	-2.306	-2.298	-2.288	-2.278	-2.266	-2.256	-2.245	-2.234	-2.221	-2.210	-2.198	-2.185	-2.172	-2.160	-2.146	-2.134	-2.120	-2.106	-2.092	-2.080	-2.065	-2.050	-2.036	-2.021	-2.007	-1.992	-1.978	-1.964	-1.949	-1.934	-1.919	-1.905	-1.890	-1.875	-1.860	-1.845	-1.829	-1.814	-1.800	-1.785	-1.770	-1.755	-1.741	-1.726	-1.711	-1.698	-1.684	-1.668	-1.655	-1.641	-1.626	-1.614	-1.599	-1.586	-1.572	-1.560	-1.548	-1.535	-1.522	-1.511	-1.499	-1.488	-1.475	-1.465	-1.454	-1.444	-1.434	-1.422	-1.414	-1.405	-1.395	-1.386	-1.380	-1.371	-1.362	-1.356	-1.350	-1.342	-1.336	-1.330	-1.324	-1.319	-1.314	-1.309	-1.304	-1.299	-1.295	-1.291	-1.288	-1.284	-1.280	-1.276	-1.274	-1.270	-1.268	-1.264	-1.260	-1.256	-1.254	-1.250	-1.248	-1.245	-1.242	-1.239	-1.236	-1.232	-1.229	-1.225	-1.221	-1.218	-1.214	-1.209	-1.205	-1.201	-1.196	-1.191	-1.188	-1.181	-1.176	-1.171	-1.166	-1.161	-1.155	-1.150	-1.144	-1.139	-1.131	-1.125	-1.120	-1.114	-1.108	-1.102	-1.095	-1.089	-1.082	-1.078	-1.071	-1.065	-1.059	-1.052	-1.046	-1.040	-1.034	-1.028	-1.022	-1.016	-1.010	-1.005	-0.999	-0.994	-0.988	-0.982	-0.976	-0.971	-0.966	-0.960	-0.955	-0.949	-0.944	-0.938	-0.932	-0.928	-0.921	-0.918	-0.911	-0.906	-0.900	-0.895	-0.890	-0.884	-0.878	-0.872	-0.866	-0.860	-0.855	-0.848	-0.841	-0.835	-0.829	-0.824	-0.818	-0.810	-0.804	-0.798	-0.791	-0.785	-0.778	-0.770	-0.765	-0.756	-0.750	-0.742	-0.736	-0.728	-0.721	-0.714	-0.706	-0.699	-0.691	-0.684	-0.676	-0.668	-0.660	-0.651	-0.645	-0.636	-0.629	-0.621	-0.612	-0.604	-0.596	-0.588	-0.579	-0.571	-0.561	-0.552	-0.544	-0.534	-0.526	-0.516	-0.506	-0.498	-0.488	-0.479	-0.469	-0.459	-0.450	-0.439	-0.430	-0.419	-0.408	-0.399	-0.388	-0.379	-0.368	-0.359	-0.348	-0.339	-0.328	-0.319	-0.308	-0.299	-0.290	-0.280	-0.271	-0.264	-0.255	-0.248	-0.239	-0.231	-0.225	-0.218	-0.212	-0.206	-0.201	-0.196	-0.192	-0.189	-0.186	-0.185	-0.182	-0.181	-0.181	-0.181	-0.182	-0.184	-0.186	-0.189	-0.194	-0.196	-0.201	-0.209	-0.215	-0.221	-0.229	-0.238	-0.246	-0.256	-0.266	-0.276	-0.288	-0.299	-0.311	-0.324	-0.336	-0.350	-0.364	-0.378	-0.391	-0.406	-0.420	-0.435	-0.451	-0.466	-0.480	-0.495	-0.511	-0.526	-0.540	-0.555	-0.570	-0.584	-0.598	-0.612	-0.626	-0.639	-0.651	-0.664	-0.678	-0.690	-0.702	-0.714	-0.725	-0.736	-0.746	-0.756	-0.765	-0.776	-0.785	-0.792	-0.801	-0.808	-0.816	-0.822	-0.830	-0.836	-0.841	-0.848	-0.851	-0.858	-0.861	-0.865	-0.869	-0.872	-0.875	-0.879	-0.880	-0.884	-0.886	-0.888	-0.890	-0.891	-0.892	-0.894	-0.894	-0.894	-0.895	-0.895	-0.894	-0.892	-0.892	-0.891	-0.889	-0.886	-0.885	-0.882	-0.880	-0.878	-0.875	-0.870	-0.868	-0.862	-0.859	-0.855	-0.850	-0.845	-0.839	-0.834	-0.828	-0.822	-0.815	-0.809	-0.801	-0.794	-0.786	-0.779	-0.770	-0.762	-0.754	-0.746	-0.738	-0.729	-0.720	-0.710	-0.702	-0.692	-0.684	-0.674	-0.666	-0.656	-0.648	-0.639	-0.629	-0.621	-0.612	-0.604	-0.595	-0.588	-0.580	-0.571	-0.565	-0.558	-0.550	-0.544	-0.538	-0.531	-0.526	-0.520	-0.515	-0.509	-0.504	-0.500	-0.496	-0.494	-0.490	-0.486	-0.484	-0.481	-0.479	-0.478	-0.475	-0.475	-0.472	-0.472	-0.471	-0.471	-0.470	-0.470	-0.470	-0.471	-0.470	-0.471	-0.472	-0.472	-0.474	-0.475	-0.476	-0.476	-0.479	-0.480	-0.481	-0.484	-0.486	-0.489	-0.491	-0.494	-0.498	-0.499	-0.502	-0.506	-0.509	-0.512	-0.518	-0.521	-0.525	-0.530	-0.535	-0.541	-0.545	-0.551	-0.558	-0.564	-0.569	-0.578	-0.584	-0.591	-0.599	-0.608	-0.615	-0.624	-0.632	-0.641	-0.650	-0.660	-0.670	-0.680	-0.690	-0.701	-0.711	-0.722	-0.732	-0.744	-0.755	-0.766	-0.778	-0.789	-0.799	-0.810	-0.822	-0.832	-0.844	-0.855	-0.865	-0.875	-0.886	-0.896	-0.905	-0.915	-0.925	-0.935	-0.942	-0.951	-0.960	-0.966	-0.975	-0.982	-0.989	-0.995	-1.001	-1.006	-1.012	-1.018	-1.022	-1.026	-1.030	-1.034	-1.038	-1.041	-1.045	-1.048	-1.050	-1.052	-1.055	-1.056	-1.059	-1.060	-1.062	-1.062	-1.064	-1.064	-1.066	-1.068	-1.068	-1.069	-1.070	-1.070	-1.071	-1.072	-1.072	-1.074	-1.075	-1.075	-1.075	-1.075	-1.076	-1.078	-1.078	-1.079	-1.080	-1.080	-1.080	-1.081	-1.081	-1.081	-1.082	-1.082	-1.082	-1.081	-1.081	-1.081	-1.080	-1.080	-1.079	-1.078	-1.076	-1.075	-1.074	-1.071	-1.070	-1.068	-1.065	-1.062	-1.060	-1.058	-1.055	-1.051	-1.048	-1.044	-1.040	-1.036	-1.032	-1.028	-1.022	-1.018	-1.012	-1.008	-1.002	-0.998	-0.992	-0.986	-0.981	-0.975	-0.970	-0.964	-0.959	-0.952	-0.948	-0.941	-0.935	-0.929	-0.924	-0.918	-0.912	-0.906	-0.900	-0.894	-0.889	-0.881	-0.876	-0.870	-0.862	-0.856	-0.851	-0.844	-0.838	-0.830	-0.824	-0.816	-0.810	-0.802	-0.794	-0.786	-0.779	-0.771	-0.764	-0.755	-0.745	-0.738	-0.729	-0.719	-0.709	-0.699	-0.689	-0.678	-0.669	-0.658	-0.646	-0.635	-0.624	-0.612	-0.600	-0.588	-0.575	-0.564	-0.551	-0.539	-0.525	-0.512	-0.500	-0.488	-0.476	-0.464	-0.451	-0.439	-0.426	-0.415	-0.404	-0.391	-0.379	-0.368	-0.358	-0.346	-0.336	-0.326	-0.315	-0.306	-0.298	-0.289	-0.280	-0.272	-0.264	-0.258	-0.250	-0.245	-0.238	-0.232	-0.228	-0.222	-0.218	-0.214	-0.210	-0.206	-0.202	-0.201	-0.199	-0.196	-0.195	-0.192	-0.191	-0.191	-0.189	-0.189	-0.189	-0.188	-0.186	-0.186	-0.186	-0.186	-0.186	-0.186	-0.186	-0.185	-0.185	-0.185	-0.185	-0.185	-0.184	-0.184	-0.184	-0.182	-0.182	-0.180	-0.180	-0.179	-0.176	-0.175	-0.172	-0.171	-0.170	-0.166	-0.164	-0.161	-0.159	-0.155	-0.152	-0.149	-0.148	-0.144	-0.141	-0.138	-0.132	-0.130	-0.126	-0.124	-0.119	-0.116	-0.111	-0.109	-0.104	-0.100	-0.098	-0.092	-0.090	-0.085	-0.081	-0.078	-0.074	-0.070	-0.066	-0.062	-0.059	-0.055	-0.052	-0.049	-0.045	-0.041	-0.040	-0.035	-0.032	-0.029	-0.026	-0.022	-0.019	-0.016	-0.012	-0.010	-0.006	-0.004	0.000	0.004	0.008	0.010	0.012	0.016	0.020	0.022	0.025	0.029	0.032	0.035	0.038	0.040	0.044	0.045	0.048	0.051	0.052	0.055	0.058	0.059	0.061	0.062	0.064	0.065	0.065	0.066	0.066	0.066	0.066	0.065	0.065	0.062	0.061	0.060	0.058	0.055	0.051	0.049	0.045	0.042	0.038	0.032	0.028	0.022	0.016	0.011	0.004	-0.002	-0.009	-0.016	-0.024	-0.031	-0.039	-0.046	-0.055	-0.062	-0.071	-0.080	-0.088	-0.096	-0.106	-0.115	-0.125	-0.134	-0.144	-0.151	-0.161	-0.171	-0.180	-0.189	-0.199	-0.208	-0.216	-0.225	-0.234	-0.242	-0.251	-0.260	-0.269	-0.278	-0.286	-0.294	-0.302	-0.310	-0.318	-0.326	-0.334	-0.342	-0.350	-0.358	-0.365	-0.372	-0.380	-0.388	-0.395	-0.402	-0.410	-0.418	-0.425	-0.432	-0.439	-0.446	-0.454	-0.459	-0.466	-0.472	-0.480	-0.486	-0.492	-0.499	-0.505	-0.512	-0.519	-0.525	-0.531	-0.539	-0.544	-0.550	-0.556	-0.561	-0.568	-0.574	-0.579	-0.584	-0.590	-0.595	-0.600	-0.605	-0.610	-0.615	-0.620	-0.625	-0.629	-0.634	-0.638	-0.642	-0.646	-0.650	-0.654	-0.659	-0.661	-0.665	-0.669	-0.671	-0.675	-0.678	-0.680	-0.682	-0.685	-0.688	-0.690	-0.692	-0.695	-0.695	-0.698	-0.699	-0.699	-0.701	-0.702	-0.702	-0.702	-0.702	-0.702	-0.702	-0.704	-0.704	-0.702	-0.702	-0.702	-0.700	-0.700	-0.698	-0.696	-0.696	-0.694	-0.691	-0.690	-0.689	-0.685	-0.684	-0.681	-0.679	-0.675	-0.672	-0.670	-0.668	-0.665	-0.662	-0.658	-0.655	-0.652	-0.649	-0.646	-0.644	-0.641	-0.639	-0.635	-0.634	-0.630	-0.629	-0.625	-0.622	-0.620	-0.619	-0.616	-0.614	-0.612	-0.611	-0.610	-0.609	-0.608	-0.608	-0.606	-0.606	-0.606	-0.606	-0.608	-0.609	-0.610	-0.611	-0.612	-0.614	-0.615	-0.619	-0.620	-0.624	-0.628	-0.629	-0.632	-0.636	-0.640	-0.645	-0.650	-0.654	-0.659	-0.664	-0.668	-0.674	-0.680	-0.685	-0.691	-0.695	-0.701	-0.708	-0.712	-0.719	-0.726	-0.731	-0.738	-0.742	-0.749	-0.755	-0.760	-0.766	-0.772	-0.778	-0.782	-0.788	-0.792	-0.798	-0.801	-0.805	-0.810	-0.814	-0.818	-0.820	-0.822	-0.828	-0.830	-0.832	-0.834	-0.836	-0.838	-0.839	-0.838	-0.839	-0.839	-0.838	-0.838	-0.836	-0.834	-0.831	-0.829	-0.825	-0.821	-0.816	-0.811	-0.806	-0.800	-0.794	-0.786	-0.779	-0.770	-0.761	-0.752	-0.742	-0.731	-0.720	-0.709	-0.696	-0.682	-0.668	-0.654	-0.639	-0.622	-0.608	-0.590	-0.572	-0.555	-0.536	-0.516	-0.498	-0.478	-0.456	-0.435	-0.414	-0.392	-0.370	-0.346	-0.325	-0.301	-0.278	-0.254	-0.230	-0.208	-0.184	-0.159	-0.135	-0.111	-0.089	-0.064	-0.041	-0.018	0.005	0.028	0.050	0.072	0.095	0.115	0.138	0.158	0.178	0.196	0.215	0.234	0.250	0.268	0.284	0.300	0.315	0.330	0.344	0.356	0.369	0.382	0.394	0.404	0.415	0.424	0.435	0.442	0.451	0.460	0.466	0.474	0.480	0.488	0.494	0.499	0.505	0.510	0.514	0.519	0.524	0.528	0.532	0.536	0.541	0.545	0.550	0.554	0.559	0.562	0.568	0.572	0.576	0.582	0.588	0.592	0.598	0.602	0.609	0.616	0.621	0.628	0.634	0.640	0.648	0.654	0.660	0.668	0.674	0.680	0.686	0.692	0.701	0.708	0.714	0.721	0.726	0.734	0.740	0.746	0.752	0.759	0.765	0.771	0.776	0.781	0.786	0.792	0.796	0.801	0.805	0.809	0.814	0.818	0.821	0.824	0.828	0.831	0.835	0.838	0.841	0.844	0.846	0.849	0.852	0.854	0.856	0.860	0.862	0.865	0.868	0.871	0.874	0.876	0.880	0.884	0.886	0.890	0.894	0.898	0.902	0.906	0.911	0.916	0.921	0.926	0.931	0.938	0.942	0.949	0.956	0.962	0.969	0.976	0.982	0.990	0.999	1.008	1.015	1.025	1.032	1.042	1.051	1.061	1.071	1.080	1.090	1.101	1.112	1.122	1.135	1.146	1.156	1.168	1.181	1.192	1.204	1.216	1.230	1.241	1.254	1.268	1.280	1.294	1.306	1.319	1.331	1.345	1.360	1.372	1.385	1.399	1.411	1.425	1.438	1.451	1.465	1.478	1.491	1.504	1.518	1.529	1.541	1.554	1.566	1.579	1.590	1.602	1.614	1.625	1.636	1.648	1.658	1.668	1.678	1.686	1.696	1.705	1.714	1.722	1.730	1.738	1.744	1.751	1.758	1.764	1.769	1.775	1.780	1.784	1.788	1.791	1.795	1.798	1.800	1.802	1.805	1.806	1.808	1.809	1.809	1.809	1.809	1.809	1.808	1.808	1.806	1.805	1.802	1.801	1.800	1.798	1.796	1.794	1.791	1.789	1.788	1.785	1.781	1.780	1.778	1.775	1.774	1.771	1.769	1.766	1.765	1.762	1.760	1.759	1.758	1.756	1.754	1.754	1.752	1.751	1.750	1.750	1.749	1.749	1.749	1.748	1.748	1.748	1.748	1.748	1.748	1.748	1.748	1.748	1.748	1.748	1.749	1.749	1.749	1.749	1.748	1.748	1.748	1.746	1.746	1.746	1.745	1.745	1.745	1.744	1.742	1.741	1.740	1.738	1.736	1.735	1.734	1.731	1.729	1.728	1.725	1.722	1.720	1.718	1.714	1.711	1.708	1.705	1.700	1.696	1.694	1.689	1.684	1.680	1.676	1.671	1.666	1.661	1.656	1.650	1.645	1.639	1.634	1.628	1.621	1.615	1.610	1.602	1.596	1.589	1.582	1.574	1.566	1.559	1.551	1.542	1.535	1.526	1.516	1.509	1.499	1.490	1.480	1.470	1.461	1.451	1.441	1.430	1.420	1.409	1.399	1.388	1.376	1.365	1.355	1.341	1.330	1.319	1.306	1.295	1.282	1.270	1.259	1.246	1.234	1.220	1.208	1.195	1.182	1.170	1.156	1.144	1.130	1.118	1.104	1.091	1.078	1.064	1.050	1.038	1.024	1.010	0.995	0.980	0.968	0.952	0.938	0.922	0.909	0.894	0.880	0.864	0.849	0.832	0.818	0.802	0.788	0.771	0.755	0.739	0.722	0.706	0.689	0.674	0.656	0.639	0.622	0.605	0.588	0.569	0.552	0.535	0.516	0.499	0.480	0.462	0.444	0.426	0.408	0.390	0.372	0.354	0.336	0.319	0.301	0.282	0.265	0.248	0.230	0.212	0.196	0.179	0.164	0.148	0.130	0.114	0.099	0.084	0.069	0.054	0.039	0.024	0.011	-0.004	-0.016	-0.030	-0.042	-0.055	-0.066	-0.079	-0.090	-0.101	-0.112	-0.122	-0.134	-0.144	-0.152	-0.162	-0.172	-0.181	-0.191	-0.200	-0.208	-0.218	-0.225	-0.234	-0.241	-0.250	-0.258	-0.265	-0.274	-0.281	-0.289	-0.296	-0.304	-0.312	-0.320	-0.328	-0.335	-0.344	-0.351	-0.359	-0.368	-0.375	-0.381	-0.390	-0.399	-0.406	-0.415	-0.424	-0.431	-0.441	-0.450	-0.459	-0.468	-0.476	-0.486	-0.495	-0.504	-0.514	-0.522	-0.532	-0.541	-0.551	-0.560	-0.570	-0.579	-0.589	-0.599	-0.609	-0.618	-0.628	-0.638	-0.648	-0.656	-0.666	-0.676	-0.685	-0.694	-0.704	-0.712	-0.722	-0.731	-0.741	-0.750	-0.758	-0.768	-0.776	-0.784	-0.792	-0.800	-0.809	-0.816	-0.825	-0.832	-0.839	-0.846	-0.854	-0.860	-0.865	-0.872	-0.878	-0.884	-0.889	-0.894	-0.898	-0.902	-0.906	-0.910	-0.914	-0.916	-0.918	-0.920	-0.922	-0.924	-0.925	-0.925	-0.925	-0.925	-0.924	-0.922	-0.921	-0.919	-0.918	-0.916	-0.914	-0.911	-0.909	-0.906	-0.901	-0.899	-0.895	-0.891	-0.888	-0.882	-0.879	-0.875	-0.870	-0.868	-0.864	-0.859	-0.856	-0.852	-0.850	-0.848	-0.844	-0.841	-0.840	-0.838	-0.836	-0.835	-0.835	-0.835	-0.835	-0.835	-0.838	-0.838	-0.840	-0.842	-0.846	-0.849	-0.852	-0.856	-0.861	-0.866	-0.871	-0.876	-0.882	-0.889	-0.895	-0.901	-0.908	-0.914	-0.920	-0.928	-0.934	-0.940	-0.948	-0.952	-0.960	-0.966	-0.971	-0.978	-0.981	-0.986	-0.991	-0.995	-0.999	-1.002	-1.005	-1.006	-1.006	-1.008	-1.008	-1.008	-1.006	-1.005	-1.002	-1.000	-0.995	-0.991	-0.986	-0.980	-0.975	-0.968	-0.960	-0.952	-0.942	-0.934	-0.922	-0.914	-0.902	-0.891	-0.879	-0.866	-0.854	-0.841	-0.826	-0.812	-0.798	-0.784	-0.769	-0.752	-0.738	-0.721	-0.704	-0.688	-0.671	-0.655	-0.639	-0.621	-0.604	-0.586	-0.569	-0.551	-0.535	-0.516	-0.499	-0.480	-0.462	-0.445	-0.426	-0.409	-0.391	-0.372	-0.355	-0.338	-0.319	-0.301	-0.282	-0.264	-0.246	-0.228	-0.209	-0.191	-0.174	-0.155	-0.138	-0.119	-0.100	-0.082	-0.064	-0.046	-0.028	-0.010	0.008	0.025	0.045	0.062	0.080	0.098	0.116	0.134	0.150	0.168	0.185	0.201	0.219	0.235	0.252	0.269	0.284	0.300	0.315	0.331	0.346	0.360	0.375	0.389	0.402	0.416	0.430	0.442	0.455	0.468	0.480	0.491	0.502	0.514	0.524	0.535	0.545	0.555	0.564	0.572	0.581	0.590	0.599	0.608	0.615	0.621	0.630	0.636	0.644	0.649	0.656	0.662	0.669	0.675	0.680	0.686	0.692	0.699	0.704	0.709	0.715	0.721	0.726	0.731	0.738	0.742	0.749	0.754	0.759	0.764	0.768	0.774	0.779	0.784	0.789	0.795	0.799	0.804	0.808	0.814	0.818	0.822	0.828	0.831	0.835	0.839	0.842	0.846	0.850	0.852	0.856	0.859	0.861	0.864	0.866	0.868	0.870	0.871	0.872	0.874	0.875	0.875	0.876	0.878	0.878	0.876	0.878	0.878	0.878	0.876	0.876	0.876	0.875	0.875	0.875	0.874	0.874	0.872	0.872	0.872	0.871	0.872	0.871	0.872	0.872	0.874	0.875	0.875	0.878	0.879	0.880	0.884	0.885	0.888	0.891	0.894	0.899	0.901	0.905	100.000	5.000	2.000	1.000	2.000	0.000	0.000	0.000	0.000	0.000	0.000	0.000	0.000	0.000	0.000	0.000	0.000	0.000	-0.091	-0.086	-0.080	-0.075	-0.070	-0.064	-0.058	-0.052	-0.046	-0.041	-0.034	-0.029	-0.022	-0.015	-0.008	0.000	0.008	0.016	0.025	0.035	0.044	0.054	0.065	0.075	0.088	0.099	0.110	0.122	0.136	0.149	0.161	0.175	0.189	0.202	0.216	0.230	0.246	0.260	0.274	0.288	0.301	0.316	0.330	0.344	0.358	0.370	0.384	0.396	0.409	0.420	0.432	0.444	0.454	0.465	0.475	0.484	0.492	0.501	0.509	0.516	0.522	0.528	0.534	0.538	0.541	0.545	0.549	0.552	0.554	0.556	0.558	0.559	0.559	0.558	0.558	0.558	0.558	0.555	0.555	0.554	0.552	0.551	0.550	0.548	0.548	0.545	0.545	0.544	0.542	0.542	0.541	0.541	0.542	0.542	0.544	0.546	0.548	0.550	0.552	0.555	0.560	0.565	0.570	0.575	0.581	0.588	0.595	0.604	0.612	0.621	0.632	0.642	0.654	0.666	0.679	0.691	0.704	0.719	0.732	0.748	0.762	0.779	0.795	0.812	0.829	0.846	0.864	0.880	0.900	0.918	0.935	0.954	0.972	0.991	1.009	1.026	1.046	1.064	1.081	1.100	1.116	1.134	1.150	1.166	1.182	1.198	1.212	1.228	1.240	1.255	1.266	1.279	1.290	1.301	1.312	1.322	1.331	1.339	1.348	1.354	1.359	1.365	1.370	1.372	1.376	1.379	1.380	1.381	1.382	1.381	1.380	1.378	1.376	1.372	1.370	1.365	1.361	1.355	1.350	1.344	1.336	1.330	1.322	1.315	1.306	1.299	1.289	1.281	1.271	1.261	1.251	1.241	1.231	1.221	1.211	1.201	1.191	1.181	1.171	1.161	1.151	1.141	1.132	1.122	1.114	1.105	1.096	1.088	1.080	1.072	1.064	1.058	1.050	1.044	1.039	1.032	1.026	1.022	1.018	1.012	1.009	1.005	1.002	1.001	0.998	0.996	0.995	0.995	0.995	0.994	0.994	0.995	0.996	0.999	1.001	1.004	1.006	1.009	1.011	1.015	1.019	1.024	1.028	1.032	1.036	1.041	1.046	1.052	1.058	1.062	1.068	1.072	1.078	1.082	1.089	1.092	1.098	1.102	1.108	1.111	1.116	1.120	1.124	1.128	1.131	1.134	1.135	1.139	1.140	1.140	1.141	1.142	1.142	1.141	1.141	1.140	1.138	1.135	1.132	1.129	1.124	1.120	1.114	1.108	1.102	1.095	1.089	1.081	1.072	1.064	1.054	1.045	1.034	1.024	1.011	1.000	0.989	0.976	0.964	0.950	0.936	0.924	0.910	0.896	0.881	0.866	0.852	0.838	0.822	0.806	0.791	0.776	0.761	0.748	0.731	0.716	0.701	0.686	0.671	0.658	0.642	0.628	0.615	0.600	0.585	0.572	0.559	0.545	0.532	0.519	0.506	0.494	0.481	0.469	0.458	0.444	0.432	0.420	0.410	0.399	0.386	0.375	0.364	0.352	0.340	0.330	0.318	0.308	0.295	0.284	0.271	0.260	0.248	0.236	0.222	0.210	0.198	0.184	0.170	0.158	0.144	0.129	0.115	0.100	0.085	0.070	0.054	0.039	0.022	0.005	-0.011	-0.029	-0.045	-0.064	-0.081	-0.100	-0.119	-0.136	-0.156	-0.175	-0.194	-0.214	-0.232	-0.251	-0.272	-0.291	-0.310	-0.330	-0.349	-0.369	-0.388	-0.406	-0.426	-0.445	-0.462	-0.480	-0.499	-0.515	-0.532	-0.549	-0.566	-0.582	-0.598	-0.612	-0.628	-0.641	-0.655	-0.669	-0.681	-0.694	-0.706	-0.718	-0.729	-0.739	-0.750	-0.759	-0.768	-0.776	-0.784	-0.790	-0.799	-0.805	-0.811	-0.816	-0.821	-0.826	-0.830	-0.835	-0.839	-0.842	-0.845	-0.848	-0.850	-0.852	-0.854	-0.855	-0.856	-0.858	-0.858	-0.859	-0.860	-0.860	-0.860	-0.860	-0.860	-0.861	-0.861	-0.861	-0.861	-0.861	-0.861	-0.862	-0.861	-0.861	-0.861	-0.864	-0.864	-0.865	-0.866	-0.869	-0.870	-0.871	-0.874	-0.876	-0.879	-0.881	-0.885	-0.889	-0.894	-0.898	-0.904	-0.908	-0.914	-0.920	-0.926	-0.934	-0.940	-0.948	-0.956	-0.965	-0.972	-0.982	-0.991	-1.001	-1.011	-1.022	-1.034	-1.045	-1.056	-1.069	-1.080	-1.092	-1.106	-1.119	-1.131	-1.144	-1.158	-1.170	-1.184	-1.198	-1.210	-1.224	-1.236	-1.250	-1.262	-1.275	-1.288	-1.300	-1.312	-1.324	-1.336	-1.348	-1.358	-1.368	-1.378	-1.386	-1.395	-1.404	-1.411	-1.419	-1.425	-1.431	-1.435	-1.440	-1.444	-1.446	-1.449	-1.450	-1.451	-1.452	-1.452	-1.451	-1.451	-1.449	-1.446	-1.442	-1.440	-1.435	-1.431	-1.426	-1.421	-1.415	-1.409	-1.402	-1.395	-1.389	-1.382	-1.375	-1.368	-1.360	-1.352	-1.346	-1.339	-1.331	-1.325	-1.319	-1.311	-1.306	-1.300	-1.295	-1.291	-1.286	-1.282	-1.279	-1.278	-1.274	-1.272	-1.271	-1.271	-1.272	-1.272	-1.274	-1.276	-1.279	-1.282	-1.286	-1.291	-1.298	-1.302	-1.309	-1.316	-1.324	-1.331	-1.339	-1.349	-1.358	-1.366	-1.376	-1.386	-1.396	-1.405	-1.416	-1.428	-1.438	-1.448	-1.459	-1.469	-1.479	-1.489	-1.499	-1.509	-1.519	-1.528	-1.536	-1.545	-1.552	-1.559	-1.566	-1.572	-1.578	-1.584	-1.588	-1.592	-1.595	-1.599	-1.599	-1.601	-1.601	-1.601	-1.601	-1.599	-1.596	-1.594	-1.591	-1.586	-1.581	-1.575	-1.569	-1.561	-1.554	-1.544	-1.535	-1.525	-1.514	-1.502	-1.489	-1.478	-1.465	-1.450	-1.436	-1.421	-1.405	-1.389	-1.372	-1.355	-1.338	-1.320	-1.302	-1.282	-1.264	-1.244	-1.225	-1.204	-1.184	-1.162	-1.142	-1.121	-1.100	-1.079	-1.058	-1.035	-1.012	-0.991	-0.970	-0.948	-0.925	-0.902	-0.881	-0.860	-0.839	-0.816	-0.795	-0.774	-0.752	-0.731	-0.711	-0.691	-0.671	-0.651	-0.632	-0.612	-0.594	-0.576	-0.559	-0.541	-0.524	-0.507	-0.492	-0.476	-0.461	-0.449	-0.434	-0.421	-0.409	-0.396	-0.386	-0.375	-0.365	-0.355	-0.348	-0.338	-0.330	-0.324	-0.316	-0.311	-0.305	-0.300	-0.295	-0.291	-0.288	-0.285	-0.281	-0.280	-0.276	-0.275	-0.274	-0.272	-0.271	-0.270	-0.270	-0.270	-0.270	-0.270	-0.270	-0.270	-0.271	-0.271	-0.271	-0.271	-0.271	-0.271	-0.271	-0.271	-0.271	-0.271	-0.270	-0.269	-0.268	-0.266	-0.266	-0.265	-0.262	-0.261	-0.260	-0.259	-0.256	-0.254	-0.252	-0.250	-0.248	-0.245	-0.242	-0.239	-0.236	-0.232	-0.230	-0.228	-0.224	-0.221	-0.219	-0.216	-0.214	-0.210	-0.208	-0.205	-0.202	-0.200	-0.198	-0.195	-0.192	-0.191	-0.189	-0.188	-0.185	-0.185	-0.184	-0.181	-0.180	-0.179	-0.179	-0.178	-0.176	-0.176	-0.175	-0.175	-0.176	-0.175	-0.175	-0.175	-0.175	-0.175	-0.176	-0.176	-0.176	-0.178	-0.178	-0.178	-0.179	-0.179	-0.179	-0.180	-0.181	-0.182	-0.182	-0.182	-0.184	-0.185	-0.185	-0.186	-0.188	-0.189	-0.189	-0.190	-0.191	-0.192	-0.192	-0.194	-0.195	-0.195	-0.195	-0.196	-0.196	-0.198	-0.198	-0.198	-0.199	-0.198	-0.198	-0.198	-0.196	-0.195	-0.195	-0.194	-0.191	-0.191	-0.189	-0.185	-0.184	-0.180	-0.176	-0.172	-0.169	-0.164	-0.159	-0.154	-0.149	-0.141	-0.136	-0.128	-0.120	-0.114	-0.105	-0.096	-0.088	-0.078	-0.068	-0.058	-0.048	-0.036	-0.024	-0.014	-0.001	0.011	0.022	0.035	0.048	0.060	0.074	0.086	0.100	0.111	0.124	0.136	0.148	0.160	0.172	0.182	0.195	0.206	0.216	0.226	0.236	0.244	0.254	0.261	0.270	0.276	0.284	0.290	0.295	0.301	0.305	0.309	0.312	0.315	0.318	0.319	0.320	0.321	0.322	0.322	0.321	0.321	0.321	0.320	0.318	0.316	0.315	0.311	0.310	0.308	0.305	0.302	0.300	0.299	0.295	0.294	0.292	0.290	0.289	0.288	0.286	0.285	0.285	0.284	0.285	0.286	0.286	0.288	0.289	0.291	0.292	0.295	0.300	0.302	0.306	0.310	0.315	0.320	0.325	0.330	0.335	0.341	0.348	0.354	0.360	0.368	0.374	0.380	0.388	0.394	0.401	0.408	0.415	0.422	0.429	0.435	0.442	0.449	0.455	0.461	0.468	0.472	0.479	0.484	0.489	0.492	0.498	0.501	0.505	0.507	0.512	0.515	0.518	0.519	0.520	0.521	0.522	0.522	0.522	0.524	0.522	0.521	0.521	0.519	0.516	0.515	0.512	0.510	0.506	0.504	0.500	0.496	0.491	0.486	0.481	0.478	0.472	0.466	0.460	0.454	0.448	0.440	0.435	0.428	0.420	0.412	0.404	0.396	0.388	0.379	0.371	0.361	0.352	0.342	0.332	0.322	0.314	0.302	0.292	0.281	0.270	0.259	0.248	0.236	0.224	0.212	0.199	0.188	0.175	0.161	0.149	0.135	0.122	0.110	0.098	0.084	0.070	0.056	0.042	0.030	0.016	0.002	-0.010	-0.024	-0.038	-0.050	-0.062	-0.075	-0.088	-0.099	-0.111	-0.124	-0.135	-0.146	-0.156	-0.166	-0.176	-0.186	-0.195	-0.204	-0.212	-0.221	-0.229	-0.235	-0.242	-0.248	-0.255	-0.260	-0.265	-0.269	-0.274	-0.278	-0.280	-0.284	-0.286	-0.290	-0.291	-0.292	-0.294	-0.295	-0.295	-0.296	-0.295	-0.295	-0.295	-0.295	-0.294	-0.291	-0.291	-0.290	-0.289	-0.286	-0.285	-0.282	-0.281	-0.280	-0.278	-0.275	-0.274	-0.271	-0.269	-0.268	-0.265	-0.262	-0.261	-0.260	-0.258	-0.255	-0.255	-0.252	-0.250	-0.249	-0.249	-0.246	-0.245	-0.242	-0.241	-0.240	-0.239	-0.239	-0.236	-0.235	-0.234	-0.232	-0.232	-0.230	-0.229	-0.228	-0.225	-0.224	-0.222	-0.220	-0.219	-0.215	-0.212	-0.210	-0.208	-0.205	-0.201	-0.198	-0.194	-0.190	-0.185	-0.180	-0.175	-0.170	-0.162	-0.158	-0.151	-0.144	-0.136	-0.129	-0.120	-0.111	-0.104	-0.094	-0.084	-0.075	-0.065	-0.054	-0.042	-0.030	-0.019	-0.008	0.005	0.019	0.031	0.045	0.059	0.072	0.085	0.100	0.114	0.128	0.141	0.156	0.170	0.184	0.198	0.211	0.225	0.238	0.250	0.262	0.275	0.286	0.298	0.309	0.318	0.328	0.338	0.346	0.355	0.361	0.368	0.374	0.379	0.384	0.388	0.391	0.392	0.395	0.395	0.396	0.395	0.392	0.390	0.388	0.384	0.380	0.374	0.369	0.362	0.355	0.346	0.339	0.330	0.320	0.310	0.301	0.291	0.280	0.269	0.258	0.245	0.234	0.221	0.209	0.198	0.185	0.171	0.159	0.149	0.136	0.125	0.112	0.101	0.090	0.080	0.070	0.060	0.050	0.041	0.031	0.024	0.015	0.008	0.000	-0.005	-0.011	-0.018	-0.022	-0.026	-0.030	-0.032	-0.035	-0.038	-0.039	-0.040	-0.040	-0.041	-0.040	-0.039	-0.038	-0.035	-0.034	-0.030	-0.025	-0.022	-0.018	-0.014	-0.008	-0.002	0.004	0.010	0.016	0.024	0.030	0.038	0.045	0.051	0.060	0.068	0.076	0.084	0.092	0.100	0.108	0.116	0.122	0.131	0.138	0.145	0.152	0.160	0.166	0.172	0.179	0.185	0.191	0.196	0.202	0.206	0.211	0.214	0.219	0.221	0.224	0.226	0.229	0.231	0.232	0.232	0.235	0.235	0.234	0.232	0.232	0.231	0.229	0.228	0.224	0.222	0.219	0.216	0.212	0.210	0.205	0.201	0.199	0.194	0.189	0.185	0.181	0.176	0.172	0.169	0.165	0.161	0.158	0.154	0.150	0.148	0.144	0.142	0.140	0.139	0.138	0.136	0.136	0.135	0.135	0.135	0.136	0.138	0.140	0.142	0.145	0.148	0.151	0.154	0.159	0.162	0.169	0.172	0.179	0.185	0.191	0.198	0.204	0.211	0.218	0.225	0.232	0.240	0.248	0.254	0.261	0.269	0.276	0.284	0.291	0.298	0.304	0.310	0.316	0.322	0.329	0.335	0.340	0.345	0.351	0.354	0.359	0.362	0.365	0.369	0.371	0.372	0.375	0.376	0.376	0.378	0.379	0.379	0.379	0.378	0.378	0.376	0.376	0.374	0.372	0.371	0.370	0.368	0.365	0.364	0.361	0.360	0.358	0.355	0.354	0.351	0.350	0.348	0.345	0.344	0.342	0.341	0.339	0.339	0.338	0.335	0.335	0.334	0.334	0.334	0.332	0.332	0.332	0.332	0.331	0.332	0.332	0.332	0.332	0.332	0.332	0.334	0.334	0.334	0.335	0.335	0.335	0.335	0.335	0.335	0.335	0.335	0.335	0.335	0.335	0.335	0.335	0.335	0.335	0.335	0.334	0.335	0.334	0.334	0.334	0.334	0.334	0.334	0.334	0.334	0.334	0.335	0.334	0.335	0.335	0.335	0.338	0.338	0.339	0.339	0.340	0.341	0.342	0.344	0.345	0.345	0.348	0.350	0.350	0.350	0.352	0.352	0.354	0.355	0.355	0.355	0.355	0.356	0.355	0.354	0.354	0.352	0.350	0.349	0.346	0.344	0.341	0.338	0.332	0.328	0.324	0.318	0.311	0.305	0.298	0.290	0.284	0.275	0.266	0.256	0.246	0.236	0.225	0.215	0.202	0.191	0.180	0.168	0.155	0.142	0.129	0.116	0.102	0.089	0.076	0.062	0.049	0.036	0.022	0.010	-0.004	-0.016	-0.029	-0.041	-0.054	-0.065	-0.078	-0.088	-0.100	-0.110	-0.120	-0.130	-0.139	-0.149	-0.156	-0.164	-0.171	-0.178	-0.184	-0.188	-0.192	-0.196	-0.200	-0.202	-0.206	-0.209	-0.210	-0.211	-0.211	-0.211	-0.211	-0.210	-0.208	-0.205	-0.202	-0.200	-0.196	-0.192	-0.189	-0.185	-0.180	-0.175	-0.169	-0.164	-0.158	-0.152	-0.146	-0.140	-0.134	-0.128	-0.121	-0.115	-0.110	-0.104	-0.099	-0.094	-0.088	-0.082	-0.078	-0.072	-0.069	-0.065	-0.061	-0.058	-0.055	-0.052	-0.051	-0.049	-0.048	-0.046	-0.046	-0.048	-0.048	-0.049	-0.050	-0.052	-0.056	-0.059	-0.062	-0.066	-0.071	-0.076	-0.081	-0.088	-0.094	-0.100	-0.109	-0.115	-0.124	-0.132	-0.140	-0.149	-0.158	-0.168	-0.176	-0.186	-0.196	-0.206	-0.218	-0.228	-0.238	-0.248	-0.259	-0.269	-0.280	-0.290	-0.300	-0.312	-0.322	-0.334	-0.344	-0.354	-0.365	-0.375	-0.384	-0.395	-0.405	-0.414	-0.424	-0.434	-0.442	-0.451	-0.460	-0.469	-0.478	-0.486	-0.494	-0.502	-0.510	-0.518	-0.528	-0.535	-0.541	-0.549	-0.556	-0.562	-0.570	-0.576	-0.582	-0.589	-0.596	-0.601	-0.609	-0.615	-0.621	-0.626	-0.632	-0.638	-0.642	-0.648	-0.654	-0.659	-0.664	-0.669	-0.672	-0.678	-0.682	-0.688	-0.691	-0.695	-0.700	-0.705	-0.709	-0.712	-0.716	-0.720	-0.725	-0.728	-0.731	-0.735	-0.739	-0.741	-0.746	-0.749	-0.752	-0.756	-0.759	-0.762	-0.765	-0.769	-0.772	-0.776	-0.780	-0.782	-0.788	-0.791	-0.795	-0.799	-0.802	-0.806	-0.810	-0.815	-0.819	-0.824	-0.828	-0.832	-0.838	-0.842	-0.848	-0.852	-0.856	-0.861	-0.868	-0.872	-0.878	-0.882	-0.888	-0.894	-0.899	-0.906	-0.911	-0.916	-0.922	-0.929	-0.934	-0.940	-0.946	-0.952	-0.958	-0.964	-0.969	-0.975	-0.980	-0.986	-0.991	-0.996	-1.001	-1.006	-1.011	-1.015	-1.021	-1.025	-1.028	-1.032	-1.038	-1.041	-1.044	-1.048	-1.050	-1.054	-1.056	-1.059	-1.060	-1.062	-1.064	-1.066	-1.068	-1.069	-1.070	-1.070	-1.070	-1.070	-1.071	-1.071	-1.071	-1.070	-1.070	-1.069	-1.068	-1.066	-1.065	-1.064	-1.062	-1.060	-1.059	-1.056	-1.055	-1.052	-1.050	-1.048	-1.045	-1.041	-1.039	-1.036	-1.032	-1.030	-1.026	-1.024	-1.020	-1.018	-1.014	-1.011	-1.008	-1.004	-1.001	-0.998	-0.995	-0.992	-0.989	-0.986	-0.984	-0.980	-0.979	-0.976	-0.974	-0.971	-0.969	-0.968	-0.965	-0.962	-0.962	-0.960	-0.960	-0.959	-0.958	-0.958	-0.958	-0.958	-0.958	-0.958	-0.959	-0.959	-0.960	-0.961	-0.964	-0.964	-0.966	-0.969	-0.971	-0.974	-0.976	-0.979	-0.982	-0.985	-0.989	-0.992	-0.996	-1.000	-1.002	-1.006	-1.011	-1.015	-1.018	-1.021	-1.025	-1.028	-1.031	-1.034	-1.038	-1.039	-1.041	-1.044	-1.045	-1.046	-1.048	-1.048	-1.049	-1.049	-1.048	-1.046	-1.045	-1.042	-1.040	-1.036	-1.032	-1.029	-1.024	-1.019	-1.012	-1.005	-0.998	-0.990	-0.982	-0.974	-0.964	-0.955	-0.945	-0.934	-0.924	-0.912	-0.901	-0.890	-0.878	-0.865	-0.852	-0.839	-0.826	-0.814	-0.800	-0.786	-0.772	-0.759	-0.746	-0.732	-0.719	-0.706	-0.692	-0.681	-0.668	-0.655	-0.644	-0.631	-0.619	-0.608	-0.598	-0.586	-0.575	-0.565	-0.556	-0.546	-0.538	-0.529	-0.521	-0.514	-0.506	-0.499	-0.492	-0.486	-0.479	-0.472	-0.469	-0.462	-0.458	-0.452	-0.448	-0.444	-0.439	-0.434	-0.430	-0.425	-0.420	-0.416	-0.411	-0.406	-0.401	-0.396	-0.391	-0.384	-0.379	-0.371	-0.365	-0.358	-0.350	-0.342	-0.332	-0.324	-0.314	-0.305	-0.294	-0.282	-0.270	-0.259	-0.245	-0.231	-0.218	-0.204	-0.190	-0.174	-0.159	-0.142	-0.125	-0.109	-0.091	-0.072	-0.055	-0.035	-0.016	0.002	0.021	0.041	0.061	0.081	0.101	0.121	0.141	0.160	0.181	0.201	0.221	0.240	0.259	0.279	0.296	0.315	0.332	0.350	0.366	0.382	0.399	0.414	0.429	0.442	0.456	0.469	0.480	0.491	0.502	0.512	0.521	0.530	0.538	0.544	0.550	0.555	0.559	0.564	0.566	0.568	0.569	0.570	0.569	0.569	0.566	0.564	0.560	0.556	0.550	0.546	0.540	0.532	0.526	0.518	0.509	0.501	0.490	0.480	0.470	0.460	0.448	0.436	0.425	0.412	0.400	0.386	0.374	0.360	0.348	0.334	0.320	0.306	0.292	0.279	0.265	0.252	0.238	0.225	0.211	0.199	0.186	0.174	0.161	0.149	0.139	0.129	0.118	0.108	0.096	0.088	0.079	0.072	0.065	0.058	0.051	0.046	0.041	0.038	0.034	0.031	0.029	0.028	0.026	0.026	0.026	0.028	0.029	0.032	0.035	0.038	0.042	0.049	0.055	0.061	0.069	0.076	0.084	0.091	0.100	0.110	0.120	0.130	0.141	0.151	0.162	0.174	0.185	0.198	0.209	0.220	0.234	0.244	0.256	0.269	0.281	0.291	0.304	0.315	0.328	0.336	0.348	0.358	0.368	0.376	0.385	0.395	0.402	0.410	0.416	0.424	0.429	0.435	0.441	0.444	0.448	0.451	0.455	0.456	0.459	0.459	0.460	0.461	0.460	0.460	0.458	0.456	0.454	0.452	0.449	0.445	0.441	0.438	0.432	0.428	0.422	0.418	0.410	0.404	0.398	0.391	0.385	0.379	0.372	0.364	0.358	0.350	0.342	0.336	0.329	0.321	0.312	0.305	0.298	0.289	0.281	0.274	0.265	0.258	0.250	0.241	0.232	0.225	0.216	0.209	0.201	0.192	0.184	0.175	0.166	0.158	0.149	0.139	0.130	0.120	0.111	0.101	0.091	0.081	0.070	0.060	0.049	0.038	0.026	0.015	0.002	-0.010	-0.022	-0.034	-0.048	-0.061	-0.074	-0.088	-0.102	-0.116	-0.130	-0.145	-0.160	-0.175	-0.190	-0.206	-0.222	-0.239	-0.255	-0.270	-0.288	-0.302	-0.319	-0.336	-0.352	-0.369	-0.385	-0.401	-0.419	-0.435	-0.450	-0.466	-0.482	-0.499	-0.515	-0.530	-0.545	-0.560	-0.575	-0.590	-0.604	-0.618	-0.632	-0.645	-0.658	-0.670	-0.682	-0.694	-0.706	-0.718	-0.728	-0.739	-0.749	-0.759	-0.766	-0.776	-0.785	-0.792	-0.799	-0.806	-0.812	-0.818	-0.824	-0.829	-0.834	-0.836	-0.840	-0.844	-0.845	-0.846	-0.848	-0.848	-0.849	-0.849	-0.848	-0.846	-0.844	-0.841	-0.839	-0.836	-0.831	-0.828	-0.822	-0.816	-0.811	-0.804	-0.798	-0.790	-0.784	-0.775	-0.766	-0.758	-0.749	-0.738	-0.729	-0.719	-0.708	-0.696	-0.685	-0.672	-0.661	-0.650	-0.638	-0.625	-0.614	-0.601	-0.588	-0.575	-0.562	-0.550	-0.538	-0.525	-0.512	-0.500	-0.489	-0.476	-0.464	-0.452	-0.440	-0.429	-0.419	-0.408	-0.398	-0.386	-0.376	-0.368	-0.359	-0.349	-0.341	-0.334	-0.325	-0.319	-0.311	-0.305	-0.300	-0.295	-0.289	-0.284	-0.280	-0.276	-0.274	-0.270	-0.268	-0.265	-0.264	-0.262	-0.261	-0.260	-0.261	-0.261	-0.261	-0.262	-0.264	-0.266	-0.268	-0.270	-0.271	-0.275	-0.278	-0.281	-0.284	-0.288	-0.292	-0.295	-0.299	-0.304	-0.309	-0.312	-0.316	-0.322	-0.326	-0.330	-0.335	-0.340	-0.344	-0.349	-0.352	-0.358	-0.361	-0.365	-0.370	-0.374	-0.378	-0.381	-0.385	-0.388	-0.391	-0.394	-0.396	-0.399	-0.401	-0.404	-0.404	-0.406	-0.408	-0.408	-0.410	-0.409	-0.410	-0.410	-0.410	-0.409	-0.408	-0.408	-0.405	-0.405	-0.402	-0.401	-0.399	-0.396	-0.394	-0.390	-0.389	-0.385	-0.381	-0.379	-0.375	-0.370	-0.368	-0.364	-0.360	-0.356	-0.351	-0.348	-0.344	-0.340	-0.335	-0.332	-0.328	-0.324	-0.320	-0.316	-0.312	-0.309	-0.306	-0.302	-0.299	-0.295	-0.292	-0.289	-0.286	-0.284	-0.280	-0.279	-0.275	-0.272	-0.270	-0.269	-0.265	-0.262	-0.260	-0.258	-0.255	-0.252	-0.251	-0.248	-0.245	-0.242	-0.239	-0.236	-0.234	-0.231	-0.228	-0.222	-0.219	-0.215	-0.211	-0.206	-0.201	-0.196	-0.190	-0.185	-0.179	-0.171	-0.165	-0.156	-0.150	-0.141	-0.131	-0.122	-0.114	-0.104	-0.094	-0.082	-0.071	-0.060	-0.049	-0.036	-0.025	-0.012	0.000	0.015	0.028	0.041	0.055	0.070	0.085	0.099	0.114	0.129	0.142	0.158	0.171	0.188	0.201	0.216	0.231	0.244	0.258	0.271	0.285	0.299	0.310	0.322	0.335	0.348	0.358	0.369	0.379	0.390	0.399	0.408	0.416	0.424	0.431	0.438	0.444	0.449	0.452	0.456	0.460	0.462	0.465	0.466	0.466	0.465	0.465	0.464	0.462	0.459	0.455	0.451	0.446	0.441	0.435	0.428	0.421	0.414	0.404	0.396	0.386	0.376	0.366	0.355	0.345	0.332	0.320	0.309	0.295	0.282	0.269	0.256	0.241	0.228	0.214	0.199	0.185	0.171	0.158	0.144	0.129	0.115	0.101	0.088	0.075	0.061	0.048	0.036	0.024	0.011	0.001	-0.010	-0.021	-0.030	-0.039	-0.049	-0.058	-0.066	-0.074	-0.080	-0.086	-0.091	-0.096	-0.101	-0.104	-0.106	-0.108	-0.109	-0.110	-0.110	-0.110	-0.109	-0.106	-0.102	-0.100	-0.096	-0.091	-0.086	-0.080	-0.072	-0.066	-0.060	-0.051	-0.044	-0.034	-0.025	-0.015	-0.005	0.005	0.016	0.028	0.039	0.050	0.062	0.074	0.085	0.098	0.110	0.122	0.135	0.148	0.160	0.171	0.184	0.196	0.208	0.219	0.230	0.242	0.254	0.264	0.274	0.285	0.295	0.304	0.314	0.322	0.331	0.340	0.348	0.354	0.361	0.368	0.374	0.380	0.385	0.389	0.394	0.396	0.400	0.402	0.404	0.405	0.408	0.408	0.409	0.408	0.406	0.406	0.405	0.402	0.400	0.398	0.395	0.391	0.388	0.382	0.379	0.375	0.369	0.364	0.359	0.352	0.348	0.342	0.335	0.330	0.324	0.318	0.311	0.304	0.299	0.292	0.286	0.280	0.274	0.268	0.262	0.256	0.250	0.245	0.241	0.235	0.230	0.225	0.221	0.218	0.212	0.209	0.205	0.202	0.199	0.196	0.194	0.190	0.189	0.185	0.182	0.180	0.178	0.175	0.172	0.170	0.168	0.165	0.162	0.159	0.158	0.155	0.150	0.148	0.144	0.140	0.136	0.132	0.129	0.124	0.119	0.112	0.106	0.101	0.095	0.088	0.079	0.071	0.064	0.054	0.046	0.036	0.026	0.016	0.005	-0.006	-0.016	-0.029	-0.041	-0.054	-0.066	-0.080	-0.094	-0.108	-0.121	-0.135	-0.150	-0.165	-0.180	-0.195	-0.210	-0.225	-0.241	-0.255	-0.270	-0.286	-0.301	-0.316	-0.331	-0.346	-0.361	-0.375	-0.389	-0.402	-0.416	-0.430	-0.442	-0.456	-0.469	-0.480	-0.491	-0.501	-0.511	-0.521	-0.530	-0.539	-0.548	-0.556	-0.564	-0.571	-0.576	-0.582	-0.586	-0.591	-0.595	-0.599	-0.601	-0.604	-0.605	-0.605	-0.605	-0.605	-0.605	-0.605	-0.602	-0.601	-0.599	-0.595	-0.592	-0.589	-0.585	-0.580	-0.576	-0.571	-0.566	-0.561	-0.555	-0.550	-0.544	-0.538	-0.531	-0.525	-0.518	-0.511	-0.506	-0.500	-0.492	-0.486	-0.480	-0.474	-0.469	-0.462	-0.456	-0.451	-0.445	-0.440	-0.435	-0.431	-0.426	-0.422	-0.419	-0.414	-0.410	-0.408	-0.404	-0.402	-0.400	-0.398	-0.396	-0.395	-0.394	-0.394	-0.392	-0.392	-0.392	-0.394	-0.394	-0.395	-0.396	-0.399	-0.400	-0.402	-0.405	-0.408	-0.410	-0.414	-0.418	-0.421	-0.425	-0.430	-0.435	-0.440	-0.445	-0.450	-0.456	-0.462	-0.468	-0.475	-0.481	-0.488	-0.495	-0.501	-0.509	-0.516	-0.524	-0.531	-0.539	-0.546	-0.552	-0.561	-0.570	-0.578	-0.586	-0.592	-0.601	-0.609	-0.616	-0.624	-0.631	-0.640	-0.648	-0.655	-0.661	-0.669	-0.675	-0.681	-0.688	-0.694	-0.701	-0.708	-0.712	-0.719	-0.722	-0.729	-0.732	-0.738	-0.741	-0.746	-0.750	-0.754	-0.758	-0.761	-0.764	-0.768	-0.770	-0.771	-0.774	-0.776	-0.778	-0.780	-0.781	-0.784	-0.784	-0.785	-0.786	-0.786	-0.788	-0.789	-0.789	-0.789	-0.789	-0.790	-0.790	-0.790	-0.789	-0.789	-0.789	-0.788	-0.786	-0.788	-0.786	-0.785	-0.785	-0.782	-0.781	-0.780	-0.778	-0.778	-0.775	-0.774	-0.771	-0.770	-0.768	-0.765	-0.761	-0.758	-0.755	-0.751	-0.748	-0.742	-0.739	-0.734	-0.730	-0.724	-0.719	-0.714	-0.708	-0.701	-0.694	-0.688	-0.679	-0.672	-0.665	-0.656	-0.649	-0.639	-0.630	-0.620	-0.611	-0.601	-0.590	-0.580	-0.569	-0.559	-0.548	-0.535	-0.524	-0.511	-0.499	-0.488	-0.475	-0.461	-0.449	-0.436	-0.424	-0.410	-0.398	-0.384	-0.370	-0.358	-0.344	-0.330	-0.316	-0.302	-0.289	-0.275	-0.261	-0.249	-0.235	-0.221	-0.209	-0.195	-0.182	-0.170	-0.158	-0.145	-0.132	-0.120	-0.110	-0.098	-0.086	-0.076	-0.065	-0.054	-0.045	-0.035	-0.025	-0.016	-0.008	0.001	0.009	0.018	0.025	0.031	0.038	0.044	0.050	0.056	0.061	0.065	0.070	0.075	0.080	0.082	0.086	0.089	0.092	0.095	0.098	0.100	0.101	0.104	0.105	0.106	0.108	0.110	0.110	0.111	0.112	0.115	0.115	0.116	0.118	0.120	0.121	0.122	0.126	0.128	0.130	0.132	0.136	0.139	0.142	0.148	0.150	0.155	0.160	0.166	0.171	0.179	0.185	0.192	0.199	0.208	0.215	0.224	0.234	0.241	0.251	0.260	0.271	0.281	0.292	0.302	0.314	0.325	0.336	0.348	0.360	0.371	0.382	0.395	0.406	0.419	0.430	0.441	0.454	0.465	0.478	0.488	0.499	0.510	0.521	0.532	0.544	0.552	0.564	0.574	0.582	0.594	0.604	0.612	0.621	0.630	0.640	0.649	0.658	0.666	0.676	0.684	0.692	0.701	0.709	0.718	0.726	0.735	0.744	0.752	0.761	0.769	0.779	0.786	0.796	0.804	0.814	0.822	0.832	0.841	0.851	0.860	0.871	0.880	0.890	0.899	0.909	0.919	0.929	0.938	0.948	0.956	0.965	0.974	0.984	0.992	1.001	1.009	1.016	1.026	1.034	1.040	1.048	1.052	1.059	1.065	1.069	1.074	1.078	1.081	1.084	1.086	1.089	1.089	1.090	1.090	1.090	1.089	1.088	1.085	1.082	1.079	1.075	1.071	1.066	1.060	1.055	1.049	1.042	1.036	1.029	1.021	1.012	1.005	0.996	0.988	0.979	0.970	0.961	0.951	0.942	0.932	0.924	0.914	0.905	0.895	0.885	0.875	0.866	0.859	0.850	0.839	0.830	0.822	0.814	0.806	0.796	0.789	0.781	0.775	0.768	0.760	0.754	0.748	0.741	0.734	0.729	0.722	0.716	0.711	0.706	0.700	0.695	0.690	0.685	0.680	0.674	0.669	0.665	0.659	0.654	0.649	0.644	0.638	0.631	0.626	0.620	0.612	0.606	0.599	0.592	0.585	0.579	0.571	0.562	0.554	0.545	0.536	0.528	0.519	0.509	0.500	0.489	0.479	0.468	0.456	0.446	0.435	0.424	0.414	0.401	0.390	0.378	0.368	0.355	0.344	0.332	0.321	0.310	0.299	0.288	0.278	0.268	0.256	0.248	0.238	0.229	0.220	0.211	0.204	0.196	0.190	0.182	0.178	0.172	0.168	0.164	0.160	0.156	0.154	0.151	0.150	0.150	0.149	0.149	0.149	0.150	0.151	0.152	0.155	0.158	0.161	0.164	0.168	0.171	0.175	0.179	0.182	0.188	0.191	0.195	0.200	0.202	0.208	0.211	0.215	0.218	0.221	0.224	0.226	0.229	0.230	0.231	0.232	0.232	0.232	0.232	0.231	0.230	0.228	0.225	0.221	0.218	0.214	0.209	0.204	0.198	0.191	0.184	0.178	0.169	0.161	0.151	0.144	0.134	0.124	0.114	0.102	0.092	0.081	0.070	0.058	0.046	0.034	0.022	0.010	-0.002	-0.015	-0.028	-0.040	-0.052	-0.065	-0.078	-0.090	-0.102	-0.114	-0.128	-0.139	-0.151	-0.164	-0.175	-0.188	-0.199	-0.211	-0.222	-0.234	-0.245	-0.256	-0.266	-0.279	-0.289	-0.299	-0.311	-0.321	-0.332	-0.342	-0.352	-0.362	-0.374	-0.382	-0.392	-0.401	-0.412	-0.421	-0.431	-0.440	-0.450	-0.458	-0.468	-0.476	-0.485	-0.494	-0.502	-0.510	-0.519	-0.526	-0.535	-0.540	-0.548	-0.555	-0.561	-0.569	-0.575	-0.581	-0.588	-0.592	-0.598	-0.604	-0.608	-0.611	-0.615	-0.620	-0.622	-0.625	-0.628	-0.630	-0.632	-0.634	-0.634	-0.636	-0.636	-0.636	-0.636	-0.635	-0.634	-0.634	-0.631	-0.629	-0.626	-0.624	-0.621	-0.618	-0.615	-0.611	-0.606	-0.604	-0.600	-0.595	-0.590	-0.586	-0.581	-0.576	-0.572	-0.568	-0.562	-0.558	-0.552	-0.548	-0.542	-0.536	-0.531	-0.526	-0.521	-0.516	-0.511	-0.506	-0.501	-0.496	-0.491	-0.486	-0.481	-0.478	-0.472	-0.469	-0.464	-0.459	-0.455	-0.450	-0.448	-0.444	-0.439	-0.435	-0.431	-0.428	-0.424	-0.420	-0.416	-0.414	-0.410	-0.408	-0.404	-0.402	-0.399	-0.396	-0.394	-0.391	-0.389	-0.388	-0.385	-0.384	-0.381	-0.379	-0.379	-0.376	-0.376	-0.375	-0.374	-0.374	-0.374	-0.374	-0.374	-0.374	-0.375	-0.375	-0.378	-0.379	-0.380	-0.382	-0.384	-0.385	-0.389	-0.391	-0.394	-0.396	-0.399	-0.404	-0.406	-0.409	-0.412	-0.418	-0.420	-0.424	-0.428	-0.431	-0.435	-0.439	-0.444	-0.446	-0.450	-0.454	-0.456	-0.460	-0.464	-0.466	-0.468	-0.471	-0.472	-0.475	-0.476	-0.478	-0.479	-0.479	-0.480	-0.479	-0.479	-0.478	-0.476	-0.476	-0.474	-0.472	-0.469	-0.468	-0.464	-0.460	-0.456	-0.452	-0.448	-0.444	-0.439	-0.434	-0.428	-0.422	-0.416	-0.411	-0.404	-0.399	-0.391	-0.384	-0.378	-0.370	-0.364	-0.355	-0.348	-0.340	-0.332	-0.325	-0.316	-0.309	-0.300	-0.292	-0.285	-0.276	-0.269	-0.261	-0.252	-0.245	-0.236	-0.228	-0.220	-0.211	-0.204	-0.195	-0.188	-0.180	-0.171	-0.165	-0.158	-0.150	-0.142	-0.134	-0.128	-0.121	-0.112	-0.106	-0.099	-0.092	-0.085	-0.080	-0.072	-0.068	-0.062	-0.055	-0.050	-0.045	-0.040	-0.034	-0.030	-0.025	-0.021	-0.015	-0.011	-0.008	-0.005	0.000	0.002	0.006	0.009	0.012	0.014	0.016	0.019	0.021	0.022	0.024	0.025	0.026	0.029	0.030	0.030	0.030	0.031	0.031	0.032	0.032	0.032	0.032	0.032	0.031	0.031	0.030	0.030	0.029	0.029	0.026	0.025	0.025	0.022	0.021	0.020	0.018	0.016	0.012	0.010	0.008	0.005	0.002	-0.001	-0.004	-0.006	-0.011	-0.014	-0.019	-0.022	-0.025	-0.030	-0.034	-0.039	-0.042	-0.048	-0.052	-0.056	-0.061	-0.065	-0.070	-0.075	-0.080	-0.085	-0.089	-0.095	-0.099	-0.102	-0.108	-0.111	-0.115	-0.119	-0.121	-0.125	-0.128	-0.130	-0.132	-0.134	-0.135	-0.136	-0.138	-0.138	-0.136	-0.135	-0.134	-0.132	-0.130	-0.128	-0.124	-0.120	-0.115	-0.111	-0.106	-0.101	-0.095	-0.089	-0.081	-0.074	-0.068	-0.059	-0.050	-0.041	-0.034	-0.025	-0.016	-0.006	0.002	0.011	0.021	0.030	0.039	0.048	0.056	0.065	0.072	0.081	0.089	0.096	0.102	0.110	0.115	0.121	0.126	0.131	0.135	0.139	0.142	0.145	0.148	0.149	0.151	0.151	0.151	0.152	0.151	0.150	0.149	0.146	0.144	0.141	0.139	0.135	0.131	0.128	0.124	0.120	0.116	0.111	0.108	0.104	0.100	0.096	0.092	0.088	0.085	0.081	0.079	0.076	0.072	0.071	0.070	0.069	0.068	0.066	0.066	0.068	0.068	0.069	0.070	0.072	0.074	0.076	0.080	0.084	0.086	0.091	0.096	0.100	0.106	0.111	0.118	0.122	0.130	0.136	0.141	0.148	0.154	0.162	0.169	0.175	0.182	0.190	0.196	0.201	0.209	0.215	0.221	0.226	0.232	0.238	0.244	0.249	0.254	0.258	0.262	0.266	0.269	0.274	0.276	0.279	0.281	0.284	0.285	0.286	0.286	0.288	0.288	0.288	0.288	0.288	0.285	0.284	0.281	0.279	0.276	0.274	0.270	0.266	0.262	0.258	0.252	0.248	0.242	0.236	0.229	0.224	0.216	0.209	0.200	0.192	0.184	0.175	0.166	0.156	0.146	0.138	0.126	0.116	0.105	0.094	0.082	0.070	0.059	0.046	0.034	0.022	0.009	-0.004	-0.016	-0.030	-0.042	-0.056	-0.070	-0.084	-0.096	-0.109	-0.122	-0.136	-0.149	-0.161	-0.175	-0.188	-0.201	-0.214	-0.225	-0.238	-0.249	-0.261	-0.272	-0.284	-0.295	-0.306	-0.318	-0.328	-0.339	-0.348	-0.359	-0.368	-0.378	-0.386	-0.398	-0.406	-0.414	-0.424	-0.432	-0.441	-0.449	-0.459	-0.468	-0.478	-0.486	-0.495	-0.504	-0.514	-0.522	-0.532	-0.542	-0.552	-0.562	-0.572	-0.582	-0.592	-0.604	-0.615	-0.626	-0.639	-0.650	-0.662	-0.675	-0.688	-0.700	-0.714	-0.726	-0.740	-0.754	-0.768	-0.781	-0.795	-0.810	-0.824	-0.838	-0.850	-0.865	-0.879	-0.892	-0.906	-0.920	-0.932	-0.945	-0.958	-0.970	-0.981	-0.992	-1.005	-1.015	-1.024	-1.034	-1.044	-1.051	-1.059	-1.066	-1.072	-1.078	-1.084	-1.088	-1.091	-1.092	-1.096	-1.096	-1.098	-1.098	-1.098	-1.095	-1.094	-1.091	-1.088	-1.082	-1.079	-1.074	-1.068	-1.061	-1.055	-1.049	-1.040	-1.034	-1.025	-1.016	-1.009	-1.000	-0.991	-0.982	-0.974	-0.965	-0.956	-0.948	-0.940	-0.931	-0.922	-0.916	-0.908	-0.901	-0.894	-0.888	-0.882	-0.876	-0.872	-0.868	-0.864	-0.860	-0.856	-0.854	-0.851	-0.850	-0.849	-0.850	-0.849	-0.849	-0.850	-0.852	-0.854	-0.855	-0.858	-0.861	-0.864	-0.868	-0.871	-0.875	-0.879	-0.882	-0.888	-0.890	-0.895	-0.899	-0.904	-0.906	-0.910	-0.914	-0.918	-0.921	-0.924	-0.926	-0.929	-0.931	-0.932	-0.934	-0.935	-0.935	-0.936	-0.936	-0.935	-0.934	-0.932	-0.931	-0.929	-0.926	-0.924	-0.921	-0.918	-0.914	-0.909	-0.905	-0.901	-0.895	-0.890	-0.885	-0.880	-0.874	-0.868	-0.862	-0.856	-0.850	-0.844	-0.839	-0.832	-0.825	-0.819	-0.814	-0.808	-0.801	-0.795	-0.790	-0.784	-0.779	-0.772	-0.766	-0.761	-0.758	-0.751	-0.746	-0.742	-0.738	-0.732	-0.728	-0.724	-0.719	-0.714	-0.710	-0.705	-0.700	-0.698	-0.692	-0.688	-0.682	-0.680	-0.675	-0.670	-0.665	-0.661	-0.656	-0.651	-0.646	-0.642	-0.638	-0.631	-0.626	-0.621	-0.616	-0.611	-0.606	-0.601	-0.596	-0.590	-0.585	-0.580	-0.574	-0.569	-0.564	-0.559	-0.554	-0.549	-0.544	-0.539	-0.534	-0.530	-0.526	-0.521	-0.519	-0.514	-0.510	-0.507	-0.504	-0.501	-0.499	-0.496	-0.494	-0.492	-0.490	-0.490	-0.489	-0.488	-0.488	-0.486	-0.488	-0.488	-0.489	-0.489	-0.490	-0.491	-0.492	-0.495	-0.496	-0.499	-0.500	-0.504	-0.506	-0.507	-0.511	-0.514	-0.518	-0.520	-0.522	-0.526	-0.529	-0.532	-0.535	-0.539	-0.541	-0.545	-0.548	-0.550	-0.552	-0.555	-0.558	-0.560	-0.561	-0.564	-0.565	-0.566	-0.568	-0.569	-0.569	-0.569	-0.570	-0.570	-0.570	-0.569	-0.569	-0.568	-0.566	-0.565	-0.562	-0.561	-0.559	-0.556	-0.554	-0.550	-0.548	-0.544	-0.540	-0.536	-0.532	-0.529	-0.524	-0.519	-0.515	-0.510	-0.505	-0.499	-0.495	-0.490	-0.484	-0.480	-0.474	-0.470	-0.464	-0.459	-0.454	-0.448	-0.442	-0.438	-0.432	-0.428	-0.422	-0.416	-0.412	-0.408	-0.402	-0.398	-0.392	-0.389	-0.384	-0.379	-0.375	-0.370	-0.366	-0.361	-0.358	-0.354	-0.349	-0.346	-0.342	-0.338	-0.334	-0.331	-0.328	-0.325	-0.321	-0.318	-0.314	-0.311	-0.309	-0.305	-0.301	-0.299	-0.296	-0.294	-0.290	-0.288	-0.285	-0.281	-0.279	-0.275	-0.274	-0.270	-0.269	-0.265	-0.264	-0.260	-0.259	-0.255	-0.254	-0.250	-0.248	-0.246	-0.242	-0.241	-0.239	-0.235	-0.234	-0.230	-0.229	-0.225	-0.224	-0.220	-0.218	-0.214	-0.212	-0.210	-0.206	-0.204	-0.200	-0.196	-0.194	-0.190	-0.188	-0.184	-0.180	-0.178	-0.175	-0.171	-0.168	-0.165	-0.161	-0.159	-0.156	-0.154	-0.151	-0.149	-0.146	-0.144	-0.144	-0.141	-0.139	-0.139	-0.139	-0.138	-0.138	-0.138	-0.139	-0.140	-0.141	-0.144	-0.145	-0.148	-0.151	-0.155	-0.159	-0.162	-0.169	-0.172	-0.179	-0.185	-0.191	-0.199	-0.206	-0.215	-0.222	-0.231	-0.240	-0.250	-0.259	-0.269	-0.279	-0.290	-0.299	-0.310	-0.320	-0.331	-0.341	-0.352	-0.362	-0.374	-0.382	-0.394	-0.404	-0.414	-0.422	-0.432	-0.441	-0.450	-0.458	-0.466	-0.474	-0.481	-0.488	-0.494	-0.500	-0.505	-0.511	-0.515	-0.520	-0.522	-0.526	-0.529	-0.530	-0.532	-0.534	-0.534	-0.536	-0.536	-0.536	-0.535	-0.534	-0.532	-0.532	-0.531	-0.529	-0.526	-0.525	-0.522	-0.520	-0.519	-0.516	-0.514	-0.511	-0.510	-0.507	-0.506	-0.504	-0.502	-0.501	-0.501	-0.500	-0.499	-0.499	-0.499	-0.499	-0.499	-0.500	-0.500	-0.501	-0.502	-0.504	-0.506	-0.509	-0.509	-0.511	-0.514	-0.516	-0.520	-0.524	-0.526	-0.529	-0.532	-0.535	-0.539	-0.542	-0.546	-0.550	-0.552	-0.556	-0.559	-0.562	-0.565	-0.568	-0.571	-0.572	-0.575	-0.578	-0.579	-0.581	-0.582	-0.585	-0.585	-0.586	-0.588	-0.588	-0.588	-0.589	-0.589	-0.588	-0.588	-0.586	-0.585	-0.585	-0.582	-0.581	-0.581	-0.580	-0.578	-0.575	-0.574	-0.572	-0.571	-0.569	-0.568	-0.566	-0.565	-0.562	-0.561	-0.560	-0.559	-0.556	-0.556	-0.555	-0.555	-0.554	-0.554	-0.554	-0.552	-0.552	-0.554	-0.554	-0.554	-0.555	-0.555	-0.556	-0.559	-0.560	-0.561	-0.562	-0.565	-0.566	-0.569	-0.571	-0.575	-0.576	-0.579	-0.581	-0.585	-0.589	-0.591	-0.594	-0.596	-0.600	-0.604	-0.606	-0.609	-0.612	-0.615	-0.618	-0.620	-0.624	-0.626	-0.630	-0.632	-0.635	-0.638	-0.640	-0.642	-0.644	-0.646	-0.649	-0.651	-0.654	-0.655	-0.658	-0.660	-0.661	-0.662	-0.666	-0.668	-0.670	-0.671	-0.672	-0.675	-0.678	-0.679	-0.682	-0.684	-0.686	-0.688	-0.690	-0.692	-0.696	-0.698	-0.701	-0.702	-0.706	-0.709	-0.711	-0.715	-0.719	-0.721	-0.724	-0.728	-0.731	-0.735	-0.739	-0.742	-0.746	-0.750	-0.754	-0.759	-0.761	-0.765	-0.769	-0.772	-0.778	-0.781	-0.784	-0.789	-0.791	-0.795	-0.799	-0.801	-0.805	-0.809	-0.812	-0.815	-0.819	-0.820	-0.822	-0.825	-0.826	-0.829	-0.830	-0.831	-0.834	-0.834	-0.835	-0.836	-0.836	-0.836	-0.836	-0.836	-0.835	-0.834	-0.834	-0.832	-0.831	-0.829	-0.826	-0.825	-0.822	-0.819	-0.816	-0.812	-0.810	-0.806	-0.802	-0.799	-0.794	-0.790	-0.786	-0.781	-0.778	-0.771	-0.766	-0.761	-0.755	-0.751	-0.746	-0.739	-0.734	-0.728	-0.722	-0.716	-0.711	-0.706	-0.700	-0.695	-0.690	-0.682	-0.679	-0.674	-0.668	-0.664	-0.658	-0.654	-0.649	-0.646	-0.641	-0.638	-0.634	-0.631	-0.628	-0.624	-0.621	-0.620	-0.618	-0.615	-0.614	-0.612	-0.611	-0.610	-0.610	-0.610	-0.611	-0.610	-0.611	-0.611	-0.612	-0.614	-0.616	-0.619	-0.620	-0.622	-0.625	-0.626	-0.630	-0.632	-0.635	-0.639	-0.642	-0.646	-0.648	-0.651	-0.655	-0.659	-0.662	-0.665	-0.669	-0.671	-0.674	-0.678	-0.680	-0.681	-0.684	-0.686	-0.688	-0.690	-0.691	-0.691	-0.691	-0.694	-0.694	-0.692	-0.691	-0.690	-0.689	-0.688	-0.684	-0.681	-0.679	-0.675	-0.671	-0.668	-0.662	-0.658	-0.651	-0.646	-0.639	-0.632	-0.625	-0.618	-0.609	-0.601	-0.592	-0.582	-0.574	-0.564	-0.554	-0.545	-0.534	-0.522	-0.512	-0.502	-0.490	-0.479	-0.468	-0.456	-0.445	-0.434	-0.422	-0.410	-0.399	-0.388	-0.378	-0.366	-0.354	-0.344	-0.331	-0.321	-0.311	-0.300	-0.291	-0.280	-0.270	-0.261	-0.251	-0.244	-0.234	-0.225	-0.216	-0.208	-0.200	-0.194	-0.186	-0.178	-0.170	-0.164	-0.156	-0.149	-0.144	-0.136	-0.131	-0.125	-0.120	-0.114	-0.108	-0.102	-0.096	-0.091	-0.086	-0.081	-0.076	-0.071	-0.068	-0.061	-0.056	-0.052	-0.046	-0.042	-0.036	-0.032	-0.026	-0.022	-0.016	-0.011	-0.008	-0.001	0.004	0.009	0.015	0.020	0.025	0.030	0.036	0.041	0.048	0.054	0.060	0.065	0.071	0.079	0.085	0.090	0.098	0.104	0.110	0.116	0.122	0.130	0.136	0.144	0.151	0.158	0.165	0.172	0.179	0.186	0.194	0.201	0.208	0.215	0.221	0.228	0.236	0.242	0.249	0.255	0.261	0.266	0.272	0.279	0.282	0.288	0.291	0.295	0.299	0.302	0.305	0.309	0.310	0.311	0.312	0.311	0.312	0.311	0.309	0.308	0.305	0.301	0.298	0.294	0.288	0.281	0.274	0.266	0.259	0.249	0.239	0.229	0.218	0.206	0.194	0.181	0.168	0.154	0.138	0.122	0.108	0.091	0.075	0.056	0.039	0.021	0.002	-0.016	-0.034	-0.052	-0.071	-0.091	-0.110	-0.129	-0.149	-0.168	-0.186	-0.205	-0.222	-0.242	-0.260	-0.278	-0.295	-0.311	-0.328	-0.344	-0.360	-0.374	-0.389	-0.402	-0.415	-0.429	-0.440	-0.451	-0.464	-0.472	-0.482	-0.491	-0.500	-0.509	-0.515	-0.522	-0.529	-0.534	-0.539	-0.542	-0.546	-0.550	-0.552	-0.555	-0.558	-0.559	-0.559	-0.560	-0.559	-0.559	-0.559	-0.558	-0.556	-0.554	-0.552	-0.551	-0.549	-0.545	-0.541	-0.539	-0.536	-0.534	-0.530	-0.526	-0.522	-0.519	-0.515	-0.511	-0.507	-0.504	-0.499	-0.495	-0.490	-0.485	-0.481	-0.478	-0.472	-0.469	-0.465	-0.459	-0.455	-0.451	-0.448	-0.444	-0.440	-0.436	-0.431	-0.429	-0.425	-0.421	-0.419	-0.415	-0.412	-0.410	-0.408	-0.405	-0.402	-0.400	-0.398	-0.396	-0.395	-0.392	-0.392	-0.391	-0.390	-0.390	-0.390	-0.390	-0.390	-0.391	-0.391	-0.392	-0.395	-0.396	-0.398	-0.400	-0.402	-0.406	-0.410	-0.412	-0.416	-0.419	-0.424	-0.428	-0.432	-0.436	-0.441	-0.446	-0.451	-0.456	-0.460	-0.466	-0.471	-0.476	-0.481	-0.488	-0.492	-0.498	-0.502	-0.509	-0.514	-0.518	-0.522	-0.529	-0.532	-0.538	-0.541	-0.545	-0.550	-0.554	-0.558	-0.561	-0.565	-0.569	-0.570	-0.574	-0.578	-0.580	-0.582	-0.585	-0.586	-0.589	-0.590	-0.591	-0.594	-0.596	-0.598	-0.598	-0.600	-0.601	-0.602	-0.604	-0.605	-0.606	-0.608	-0.609	-0.610	-0.611	-0.612	-0.615	-0.616	-0.618	-0.619	-0.621	-0.624	-0.625	-0.628	-0.630	-0.631	-0.635	-0.636	-0.640	-0.641	-0.645	-0.649	-0.651	-0.655	-0.658	-0.661	-0.665	-0.668	-0.671	-0.675	-0.679	-0.681	-0.685	-0.689	-0.691	-0.695	-0.700	-0.702	-0.705	-0.710	-0.712	-0.715	-0.719	-0.722	-0.725	-0.729	-0.731	-0.734	-0.738	-0.740	-0.742	-0.744	-0.748	-0.749	-0.751	-0.754	-0.756	-0.759	-0.761	-0.764	-0.765	-0.766	-0.770	-0.772	-0.774	-0.776	-0.778	-0.780	-0.781	-0.785	-0.788	-0.790	-0.792	-0.794	-0.796	-0.799	-0.801	-0.804	-0.808	-0.810	-0.812	-0.816	-0.819	-0.821	-0.824	-0.828	-0.830	-0.832	-0.836	-0.839	-0.841	-0.844	-0.846	-0.849	-0.851	-0.854	-0.856	-0.859	-0.861	-0.864	-0.866	-0.869	-0.871	-0.874	-0.875	-0.878	-0.879	-0.881	-0.882	-0.885	-0.888	-0.889	-0.890	-0.891	-0.892	-0.895	-0.896	-0.898	-0.899	-0.900	-0.901	-0.902	-0.904	-0.905	-0.905	-0.908	-0.909	-0.910	-0.911	-0.912	-0.912	-0.914	-0.916	-0.918	-0.919	-0.920	-0.922	-0.924	-0.925	-0.926	-0.929	-0.930	-0.931	-0.932	-0.935	-0.936	-0.938	-0.940	-0.941	-0.942	-0.945	-0.946	-0.948	-0.949	-0.950	-0.952	-0.955	-0.955	-0.958	-0.958	-0.959	-0.961	-0.961	-0.962	-0.964	-0.965	-0.965	-0.966	-0.968	-0.968	-0.968	-0.969	-0.969	-0.970	-0.969	-0.970	-0.970	-0.970	-0.970	-0.970	-0.970	-0.970	-0.971	-0.971	-0.971	-0.972	-0.972	-0.974	-0.974	-0.974	-0.976	-0.978	-0.979	-0.980	-0.981	-0.984	-0.985	-0.988	-0.990	-0.991	-0.995	-0.998	-1.002	-1.005	-1.010	-1.014	-1.018	-1.021	-1.026	-1.030	-1.035	-1.040	-1.046	-1.051	-1.058	-1.062	-1.069	-1.076	-1.081	-1.089	-1.094	-1.100	-1.108	-1.114	-1.120	-1.126	-1.132	-1.139	-1.146	-1.152	-1.159	-1.165	-1.171	-1.178	-1.185	-1.191	-1.198	-1.204	-1.209	-1.215	-1.221	-1.228	-1.232	-1.239	-1.245	-1.250	-1.255	-1.261	-1.266	-1.271	-1.276	-1.281	-1.288	-1.291	-1.298	-1.301	-1.306	-1.311	-1.316	-1.321	-1.326	-1.332	-1.338	-1.341	-1.348	-1.352	-1.358	-1.364	-1.369	-1.374	-1.379	-1.385	-1.390	-1.396	-1.401	-1.408	-1.412	-1.419	-1.425	-1.429	-1.435	-1.440	-1.446	-1.451	-1.456	-1.462	-1.468	-1.472	-1.478	-1.481	-1.488	-1.491	-1.495	-1.500	-1.504	-1.508	-1.511	-1.515	-1.518	-1.520	-1.522	-1.524	-1.525	-1.528	-1.529	-1.530	-1.530	-1.531	-1.532	-1.531	-1.531	-1.530	-1.529	-1.529	-1.526	-1.524	-1.522	-1.520	-1.518	-1.515	-1.511	-1.508	-1.505	-1.502	-1.498	-1.494	-1.490	-1.488	-1.484	-1.479	-1.476	-1.472	-1.468	-1.465	-1.461	-1.459	-1.455	-1.452	-1.450	-1.448	-1.445	-1.444	-1.442	-1.440	-1.439	-1.438	-1.439	-1.438	-1.438	-1.439	-1.440	-1.440	-1.441	-1.444	-1.446	-1.449	-1.452	-1.455	-1.459	-1.462	-1.468	-1.470	-1.476	-1.480	-1.485	-1.491	-1.496	-1.501	-1.508	-1.514	-1.519	-1.525	-1.531	-1.536	-1.544	-1.549	-1.555	-1.560	-1.566	-1.571	-1.579	-1.584	-1.589	-1.595	-1.600	-1.605	-1.610	-1.614	-1.619	-1.622	-1.626	-1.631	-1.634	-1.636	-1.640	-1.642	-1.645	-1.648	-1.649	-1.651	-1.652	-1.652	-1.654	-1.655	-1.656	-1.658	-1.656	-1.656	-1.656	-1.656	-1.656	-1.656	-1.656	-1.655	-1.655	-1.654	-1.654	-1.652	-1.652	-1.651	-1.650	-1.650	-1.649	-1.648	-1.648	-1.648	-1.646	-1.645	-1.645	-1.644	-1.644	-1.644	-1.644	-1.644	-1.644	-1.644	-1.644	-1.645	-1.645	-1.645	-1.645	-1.646	-1.646	-1.648	-1.648	-1.649	-1.650	-1.650	-1.651	-1.652	-1.652	-1.654	-1.654	-1.656	-1.656	-1.658	-1.659	-1.659	-1.660	-1.660	-1.660	-1.661	-1.661	-1.661	-1.661	-1.661	-1.661	-1.661	-1.660	-1.660	-1.659	-1.658	-1.656	-1.655	-1.652	-1.651	-1.649	-1.646	-1.644	-1.641	-1.638	-1.635	-1.630	-1.628	-1.622	-1.619	-1.615	-1.610	-1.605	-1.599	-1.592	-1.588	-1.581	-1.574	-1.568	-1.561	-1.554	-1.546	-1.539	-1.530	-1.522	-1.514	-1.505	-1.496	-1.488	-1.479	-1.470	-1.460	-1.451	-1.441	-1.431	-1.421	-1.412	-1.402	-1.392	-1.384	-1.374	-1.365	-1.355	-1.345	-1.335	-1.326	-1.316	-1.308	-1.299	-1.289	-1.280	-1.271	-1.264	-1.254	-1.245	-1.238	-1.230	-1.221	-1.214	-1.206	-1.199	-1.192	-1.185	-1.179	-1.171	-1.165	-1.159	-1.152	-1.148	-1.141	-1.136	-1.131	-1.126	-1.121	-1.118	-1.114	-1.109	-1.105	-1.101	-1.099	-1.095	-1.091	-1.089	-1.085	-1.084	-1.081	-1.079	-1.078	-1.076	-1.075	-1.074	-1.074	-1.072	-1.072	-1.072	-1.074	-1.074	-1.074	-1.076	-1.078	-1.079	-1.082	-1.084	-1.086	-1.090	-1.094	-1.096	-1.100	-1.105	-1.110	-1.114	-1.119	-1.125	-1.130	-1.138	-1.144	-1.151	-1.158	-1.165	-1.172	-1.180	-1.189	-1.198	-1.206	-1.215	-1.224	-1.234	-1.242	-1.254	-1.262	-1.272	-1.282	-1.292	-1.302	-1.314	-1.324	-1.334	-1.345	-1.354	-1.365	-1.375	-1.385	-1.395	-1.405	-1.415	-1.424	-1.434	-1.442	-1.452	-1.460	-1.469	-1.476	-1.485	-1.492	-1.500	-1.508	-1.514	-1.520	-1.526	-1.532	-1.539	-1.544	-1.550	-1.555	-1.559	-1.564	-1.569	-1.572	-1.578	-1.580	-1.584	-1.589	-1.591	-1.595	-1.598	-1.601	-1.604	-1.608	-1.610	-1.612	-1.615	-1.618	-1.621	-1.624	-1.626	-1.630	-1.632	-1.636	-1.639	-1.642	-1.645	-1.650	-1.654	-1.656	-1.661	-1.665	-1.669	-1.674	-1.678	-1.682	-1.688	-1.692	-1.696	-1.701	-1.706	-1.711	-1.715	-1.720	-1.724	-1.730	-1.734	-1.739	-1.742	-1.746	-1.749	-1.751	-1.755	-1.759	-1.760	-1.762	-1.764	-1.765	-1.766	-1.766	-1.768	-1.766	-1.766	-1.765	-1.764	-1.761	-1.759	-1.756	-1.752	-1.749	-1.745	-1.740	-1.735	-1.729	-1.724	-1.718	-1.710	-1.704	-1.696	-1.688	-1.680	-1.674	-1.665	-1.656	-1.649	-1.639	-1.631	-1.622	-1.614	-1.605	-1.596	-1.588	-1.580	-1.572	-1.564	-1.556	-1.550	-1.542	-1.536	-1.529	-1.524	-1.518	-1.512	-1.508	-1.505	-1.500	-1.498	-1.495	-1.492	-1.491	-1.490	-1.489	-1.490	-1.490	-1.491	-1.492	-1.494	-1.496	-1.498	-1.502	-1.505	-1.510	-1.514	-1.519	-1.524	-1.530	-1.535	-1.541	-1.548	-1.554	-1.561	-1.568	-1.574	-1.581	-1.588	-1.595	-1.601	-1.609	-1.614	-1.621	-1.628	-1.634	-1.640	-1.646	-1.651	-1.655	-1.660	-1.664	-1.668	-1.671	-1.674	-1.675	-1.678	-1.679	-1.679	-1.679	-1.678	-1.676	-1.674	-1.671	-1.669	-1.665	-1.660	-1.655	-1.649	-1.642	-1.635	-1.628	-1.619	-1.610	-1.600	-1.589	-1.579	-1.566	-1.555	-1.542	-1.530	-1.518	-1.502	-1.489	-1.475	-1.460	-1.445	-1.430	-1.415	-1.400	-1.384	-1.370	-1.354	-1.339	-1.324	-1.309	-1.294	-1.280	-1.265	-1.250	-1.236	-1.222	-1.210	-1.198	-1.185	-1.174	-1.162	-1.151	-1.141	-1.131	-1.124	-1.115	-1.108	-1.100	-1.094	-1.089	-1.084	-1.079	-1.074	-1.071	-1.070	-1.068	-1.068	-1.066	-1.066	-1.069	-1.071	-1.074	-1.076	-1.080	-1.085	-1.089	-1.095	-1.101	-1.108	-1.115	-1.122	-1.130	-1.139	-1.148	-1.158	-1.168	-1.178	-1.188	-1.198	-1.209	-1.220	-1.230	-1.241	-1.252	-1.264	-1.275	-1.286	-1.298	-1.309	-1.320	-1.331	-1.340	-1.351	-1.361	-1.371	-1.381	-1.390	-1.399	-1.406	-1.415	-1.422	-1.430	-1.436	-1.442	-1.448	-1.452	-1.458	-1.460	-1.464	-1.466	-1.469	-1.469	-1.470	-1.470	-1.470	-1.469	-1.468	-1.466	-1.464	-1.460	-1.456	-1.452	-1.448	-1.442	-1.439	-1.432	-1.426	-1.421	-1.415	-1.410	-1.404	-1.396	-1.390	-1.384	-1.378	-1.372	-1.366	-1.360	-1.355	-1.350	-1.345	-1.340	-1.335	-1.332	-1.329	-1.326	-1.324	-1.321	-1.321	-1.320	-1.320	-1.321	-1.322	-1.324	-1.326	-1.330	-1.334	-1.338	-1.344	-1.349	-1.355	-1.361	-1.370	-1.376	-1.385	-1.394	-1.402	-1.412	-1.422	-1.432	-1.444	-1.455	-1.465	-1.475	-1.488	-1.499	-1.510	-1.521	-1.532	-1.544	-1.555	-1.565	-1.576	-1.586	-1.596	-1.606	-1.616	-1.624	-1.634	-1.642	-1.650	-1.658	-1.665	-1.671	-1.678	-1.684	-1.689	-1.694	-1.698	-1.700	-1.702	-1.706	-1.708	-1.708	-1.710	-1.710	-1.710	-1.710	-1.708	-1.708	-1.705	-1.702	-1.699	-1.696	-1.692	-1.689	-1.684	-1.679	-1.675	-1.669	-1.664	-1.659	-1.652	-1.646	-1.640	-1.634	-1.629	-1.622	-1.616	-1.610	-1.604	-1.599	-1.592	-1.588	-1.581	-1.576	-1.571	-1.568	-1.562	-1.559	-1.555	-1.551	-1.549	-1.546	-1.545	-1.542	-1.542	-1.541	-1.542	-1.542	-1.544	-1.546	-1.550	-1.552	-1.556	-1.560	-1.566	-1.572	-1.579	-1.586	-1.594	-1.602	-1.611	-1.621	-1.631	-1.642	-1.652	-1.665	-1.678	-1.690	-1.704	-1.716	-1.730	-1.746	-1.760	-1.774	-1.790	-1.804	-1.820	-1.835	-1.851	-1.865	-1.881	-1.898	-1.911	-1.928	-1.941	-1.955	-1.970	-1.984	-1.998	-2.010	-2.022	-2.035	-2.045	-2.056	-2.068	-2.076	-2.085	-2.094	-2.101	-2.109	-2.115	-2.119	-2.124	-2.128	-2.131	-2.132	-2.135	-2.135	-2.135	-2.135	-2.134	-2.131	-2.129	-2.125	-2.121	-2.116	-2.111	-2.105	-2.099	-2.091	-2.084	-2.078	-2.069	-2.060	-2.051	-2.042	-2.034	-2.024	-2.014	-2.004	-1.994	-1.984	-1.975	-1.966	-1.956	-1.946	-1.939	-1.929	-1.920	-1.912	-1.904	-1.895	-1.888	-1.881	-1.874	-1.868	-1.862	-1.856	-1.851	-1.848	-1.844	-1.841	-1.838	-1.835	-1.835	-1.834	-1.832	-1.834	-1.834	-1.834	-1.836	-1.838	-1.841	-1.844	-1.846	-1.851	-1.855	-1.859	-1.864	-1.870	-1.875	-1.880	-1.886	-1.892	-1.899	-1.905	-1.911	-1.918	-1.925	-1.931	-1.938	-1.944	-1.950	-1.956	-1.961	-1.969	-1.974	-1.979	-1.984	-1.989	-1.992	-1.996	-2.000	-2.002	-2.006	-2.007	-2.010	-2.011	-2.011	-2.011	-2.011	-2.010	-2.009	-2.006	-2.002	-2.000	-1.996	-1.991	-1.986	-1.980	-1.975	-1.968	-1.960	-1.952	-1.945	-1.936	-1.926	-1.915	-1.905	-1.894	-1.882	-1.870	-1.859	-1.845	-1.832	-1.818	-1.802	-1.789	-1.774	-1.759	-1.744	-1.726	-1.710	-1.694	-1.678	-1.660	-1.641	-1.625	-1.608	-1.589	-1.571	-1.552	-1.535	-1.518	-1.498	-1.480	-1.461	-1.444	-1.425	-1.406	-1.389	-1.371	-1.352	-1.335	-1.318	-1.300	-1.284	-1.265	-1.249	-1.232	-1.216	-1.200	-1.185	-1.170	-1.156	-1.141	-1.128	-1.114	-1.101	-1.089	-1.076	-1.065	-1.055	-1.042	-1.034	-1.025	-1.015	-1.006	-1.000	-0.991	-0.985	-0.979	-0.974	-0.969	-0.965	-0.961	-0.959	-0.956	-0.952	-0.952	-0.951	-0.950	-0.951	-0.950	-0.951	-0.952	-0.954	-0.958	-0.959	-0.962	-0.966	-0.970	-0.974	-0.978	-0.982	-0.985	-0.990	-0.995	-1.000	-1.005	-1.009	-1.014	-1.018	-1.024	-1.028	-1.032	-1.038	-1.040	-1.045	-1.049	-1.052	-1.055	-1.059	-1.061	-1.065	-1.068	-1.069	-1.070	-1.071	-1.072	-1.074	-1.074	-1.074	-1.075	-1.074	-1.072	-1.071	-1.071	-1.069	-1.066	-1.064	-1.061	-1.059	-1.056	-1.052	-1.049	-1.045	-1.041	-1.038	-1.032	-1.028	-1.022	-1.019	-1.012	-1.009	-1.002	-0.996	-0.992	-0.986	-0.981	-0.975	-0.970	-0.964	-0.959	-0.952	-0.948	-0.942	-0.936	-0.930	-0.925	-0.919	-0.914	-0.908	-0.904	-0.898	-0.892	-0.886	-0.881	-0.876	-0.871	-0.866	-0.861	-0.856	-0.851	-0.846	-0.841	-0.836	-0.831	-0.826	-0.822	-0.818	-0.811	-0.808	-0.802	-0.799	-0.792	-0.789	-0.784	-0.779	-0.775	-0.770	-0.765	-0.760	-0.755	-0.751	-0.745	-0.741	-0.735	-0.731	-0.725	-0.720	-0.715	-0.710	-0.705	-0.698	-0.691	-0.686	-0.680	-0.675	-0.669	-0.661	-0.655	-0.648	-0.641	-0.635	-0.626	-0.620	-0.612	-0.605	-0.596	-0.588	-0.580	-0.571	-0.562	-0.554	-0.545	-0.535	-0.526	-0.518	-0.509	-0.499	-0.489	-0.480	-0.470	-0.460	-0.450	-0.440	-0.430	-0.420	-0.411	-0.402	-0.392	-0.384	-0.375	-0.365	-0.358	-0.350	-0.341	-0.334	-0.326	-0.321	-0.315	-0.309	-0.304	-0.299	-0.295	-0.291	-0.289	-0.286	-0.285	-0.285	-0.284	-0.285	-0.286	-0.288	-0.291	-0.295	-0.299	-0.304	-0.309	-0.315	-0.322	-0.330	-0.339	-0.349	-0.358	-0.369	-0.380	-0.392	-0.404	-0.416	-0.430	-0.445	-0.459	-0.474	-0.488	-0.504	-0.519	-0.535	-0.551	-0.568	-0.584	-0.600	-0.616	-0.634	-0.649	-0.665	-0.681	-0.696	-0.711	-0.728	-0.742	-0.756	-0.770	-0.784	-0.796	-0.809	-0.820	-0.832	-0.842	-0.854	-0.862	-0.871	-0.881	-0.889	-0.895	-0.902	-0.909	-0.912	-0.918	-0.922	-0.926	-0.929	-0.931	-0.931	-0.932	-0.934	-0.934	-0.932	-0.931	-0.929	-0.928	-0.925	-0.921	-0.919	-0.914	-0.910	-0.905	-0.900	-0.895	-0.889	-0.885	-0.879	-0.872	-0.865	-0.860	-0.854	-0.846	-0.839	-0.832	-0.825	-0.816	-0.809	-0.801	-0.794	-0.786	-0.779	-0.770	-0.762	-0.755	-0.746	-0.739	-0.731	-0.722	-0.715	-0.708	-0.699	-0.691	-0.684	-0.675	-0.668	-0.660	-0.652	-0.645	-0.638	-0.629	-0.621	-0.615	-0.606	-0.599	-0.591	-0.584	-0.578	-0.569	-0.562	-0.555	-0.548	-0.541	-0.535	-0.528	-0.521	-0.515	-0.509	-0.502	-0.496	-0.490	-0.485	-0.480	-0.474	-0.469	-0.462	-0.459	-0.452	-0.449	-0.444	-0.440	-0.435	-0.430	-0.426	-0.422	-0.419	-0.415	-0.411	-0.408	-0.404	-0.400	-0.396	-0.394	-0.390	-0.388	-0.382	-0.380	-0.378	-0.374	-0.370	-0.368	-0.365	-0.361	-0.359	-0.355	-0.351	-0.349	-0.345	-0.341	-0.338	-0.334	-0.330	-0.326	-0.322	-0.319	-0.315	-0.311	-0.306	-0.302	-0.300	-0.296	-0.292	-0.289	-0.285	-0.281	-0.278	-0.274	-0.271	-0.268	-0.265	-0.261	-0.260	-0.258	-0.256	-0.254	-0.254	-0.251	-0.250	-0.251	-0.250	-0.251	-0.252	-0.252	-0.255	-0.256	-0.259	-0.261	-0.266	-0.270	-0.274	-0.279	-0.284	-0.290	-0.296	-0.302	-0.309	-0.318	-0.325	-0.332	-0.341	-0.350	-0.359	-0.369	-0.378	-0.388	-0.399	-0.409	-0.420	-0.430	-0.441	-0.452	-0.464	-0.475	-0.486	-0.498	-0.509	-0.520	-0.531	-0.542	-0.554	-0.565	-0.576	-0.585	-0.596	-0.606	-0.616	-0.625	-0.635	-0.645	-0.652	-0.661	-0.670	-0.678	-0.686	-0.694	-0.700	-0.708	-0.715	-0.722	-0.729	-0.734	-0.740	-0.746	-0.751	-0.756	-0.761	-0.766	-0.771	-0.776	-0.780	-0.784	-0.789	-0.794	-0.798	-0.802	-0.805	-0.810	-0.814	-0.819	-0.822	-0.828	-0.831	-0.836	-0.840	-0.845	-0.850	-0.855	-0.859	-0.865	-0.869	-0.875	-0.880	-0.885	-0.891	-0.898	-0.902	-0.909	-0.915	-0.920	-0.926	-0.932	-0.940	-0.946	-0.952	-0.959	-0.965	-0.972	-0.979	-0.986	-0.992	-1.000	-1.008	-1.012	-1.020	-1.026	-1.034	-1.040	-1.046	-1.054	-1.060	-1.066	-1.071	-1.078	-1.084	-1.089	-1.094	-1.099	-1.104	-1.109	-1.112	-1.118	-1.122	-1.125	-1.129	-1.132	-1.135	-1.138	-1.140	-1.142	-1.145	-1.146	-1.149	-1.149	-1.150	-1.149	-1.149	-1.149	-1.148	-1.146	-1.144	-1.141	-1.139	-1.136	-1.132	-1.129	-1.124	-1.120	-1.115	-1.109	-1.102	-1.096	-1.090	-1.082	-1.075	-1.068	-1.059	-1.051	-1.041	-1.031	-1.022	-1.011	-1.001	-0.991	-0.980	-0.969	-0.956	-0.945	-0.932	-0.920	-0.909	-0.896	-0.884	-0.871	-0.859	-0.846	-0.834	-0.820	-0.809	-0.796	-0.785	-0.772	-0.760	-0.749	-0.738	-0.728	-0.716	-0.706	-0.695	-0.686	-0.676	-0.668	-0.660	-0.652	-0.645	-0.638	-0.631	-0.625	-0.620	-0.615	-0.611	-0.608	-0.605	-0.601	-0.600	-0.599	-0.598	-0.598	-0.598	-0.598	-0.600	-0.601	-0.602	-0.605	-0.609	-0.611	-0.615	-0.620	-0.624	-0.629	-0.634	-0.639	-0.645	-0.650	-0.656	-0.661	-0.668	-0.674	-0.680	-0.686	-0.692	-0.699	-0.705	-0.710	-0.718	-0.722	-0.729	-0.734	-0.739	-0.745	-0.749	-0.754	-0.758	-0.761	-0.764	-0.768	-0.770	-0.774	-0.776	-0.778	-0.780	-0.780	-0.781	-0.781	-0.782	-0.781	-0.782	-0.781	-0.780	-0.779	-0.778	-0.775	-0.772	-0.770	-0.768	-0.765	-0.761	-0.758	-0.754	-0.750	-0.746	-0.740	-0.736	-0.731	-0.728	-0.721	-0.716	-0.711	-0.706	-0.701	-0.695	-0.689	-0.684	-0.679	-0.674	-0.669	-0.664	-0.659	-0.652	-0.648	-0.642	-0.636	-0.631	-0.626	-0.622	-0.618	-0.612	-0.609	-0.604	-0.599	-0.595	-0.591	-0.588	-0.582	-0.580	-0.576	-0.574	-0.570	-0.568	-0.565	-0.564	-0.561	-0.560	-0.559	-0.558	-0.556	-0.556	-0.556	-0.555	-0.556	-0.556	-0.558	-0.559	-0.561	-0.561	-0.564	-0.566	-0.569	-0.572	-0.575	-0.580	-0.584	-0.588	-0.592	-0.598	-0.601	-0.608	-0.614	-0.619	-0.625	-0.631	-0.638	-0.645	-0.651	-0.659	-0.665	-0.672	-0.680	-0.686	-0.695	-0.701	-0.709	-0.715	-0.722	-0.730	-0.738	-0.744	-0.750	-0.758	-0.764	-0.771	-0.778	-0.784	-0.790	-0.794	-0.800	-0.805	-0.810	-0.815	-0.819	-0.822	-0.826	-0.830	-0.832	-0.836	-0.839	-0.841	-0.844	-0.845	-0.846	-0.848	-0.849	-0.850	-0.850	-0.849	-0.850	-0.850	-0.850	-0.850	-0.849	-0.848	-0.848	-0.846	-0.846	-0.844	-0.842	-0.841	-0.840	-0.839	-0.838	-0.836	-0.835	-0.832	-0.831	-0.830	-0.829	-0.828	-0.825	-0.824	-0.822	-0.821	-0.820	-0.819	-0.818	-0.816	-0.816	-0.815	-0.814	-0.812	-0.812	-0.812	-0.811	-0.811	-0.811	-0.811	-0.811	-0.810	-0.811	-0.811	-0.811	-0.812	-0.811	-0.812	-0.814	-0.812	-0.814	-0.815	-0.815	-0.815	-0.816	-0.816	-0.818	-0.818	-0.819	-0.819	-0.819	-0.819	-0.819	-0.819	-0.819	-0.819	-0.819	-0.819	-0.818	-0.818	-0.816	-0.815	-0.814	-0.811	-0.810	-0.808	-0.805	-0.802	-0.801	-0.798	-0.794	-0.792	-0.789	-0.784	-0.780	-0.776	-0.771	-0.766	-0.761	-0.756	-0.751	-0.745	-0.739	-0.734	-0.728	-0.720	-0.714	-0.708	-0.700	-0.695	-0.688	-0.680	-0.672	-0.665	-0.658	-0.650	-0.642	-0.635	-0.629	-0.621	-0.614	-0.608	-0.601	-0.595	-0.588	-0.581	-0.575	-0.570	-0.564	-0.559	-0.554	-0.549	-0.545	-0.540	-0.538	-0.535	-0.532	-0.530	-0.528	-0.526	-0.526	-0.526	-0.525	-0.525	-0.528	-0.529	-0.531	-0.532	-0.536	-0.540	-0.545	-0.549	-0.554	-0.559	-0.565	-0.571	-0.579	-0.585	-0.594	-0.601	-0.610	-0.619	-0.626	-0.636	-0.645	-0.656	-0.666	-0.675	-0.685	-0.695	-0.706	-0.718	-0.728	-0.739	-0.749	-0.759	-0.770	-0.780	-0.790	-0.800	-0.810	-0.820	-0.830	-0.839	-0.848	-0.855	-0.864	-0.872	-0.879	-0.885	-0.892	-0.899	-0.905	-0.911	-0.915	-0.920	-0.922	-0.926	-0.929	-0.931	-0.932	-0.934	-0.934	-0.932	-0.931	-0.930	-0.928	-0.925	-0.920	-0.916	-0.910	-0.904	-0.898	-0.891	-0.882	-0.872	-0.864	-0.852	-0.841	-0.829	-0.816	-0.804	-0.789	-0.774	-0.759	-0.742	-0.725	-0.708	-0.690	-0.670	-0.651	-0.631	-0.610	-0.589	-0.568	-0.545	-0.522	-0.500	-0.476	-0.452	-0.429	-0.405	-0.380	-0.356	-0.331	-0.308	-0.281	-0.258	-0.232	-0.209	-0.184	-0.160	-0.136	-0.112	-0.089	-0.066	-0.045	-0.022	-0.001	0.020	0.041	0.061	0.080	0.099	0.118	0.134	0.151	0.166	0.181	0.196	0.210	0.222	0.235	0.246	0.258	0.268	0.278	0.286	0.295	0.302	0.310	0.316	0.321	0.328	0.332	0.338	0.341	0.345	0.350	0.352	0.356	0.359	0.361	0.364	0.368	0.370	0.372	0.375	0.378	0.380	0.384	0.386	0.390	0.394	0.398	0.401	0.406	0.411	0.416	0.421	0.428	0.432	0.440	0.446	0.454	0.461	0.469	0.478	0.486	0.494	0.502	0.512	0.521	0.531	0.540	0.550	0.559	0.569	0.579	0.589	0.598	0.608	0.618	0.626	0.636	0.645	0.654	0.662	0.671	0.680	0.688	0.695	0.702	0.709	0.716	0.721	0.728	0.732	0.738	0.742	0.746	0.750	0.754	0.756	0.760	0.761	0.764	0.766	0.768	0.769	0.769	0.770	0.771	0.771	0.771	0.772	0.772	0.772	0.772	0.772	0.774	0.772	0.774	0.774	0.775	0.776	0.778	0.779	0.780	0.784	0.785	0.788	0.791	0.795	0.799	0.802	0.808	0.812	0.818	0.824	0.830	0.836	0.845	0.852	0.861	0.870	0.880	0.889	0.900	0.910	0.922	0.934	0.945	0.958	0.971	0.984	0.998	1.012	1.026	1.041	1.056	1.071	1.086	1.102	1.119	1.135	1.151	1.169	1.184	1.201	1.218	1.235	1.251	1.269	1.285	1.301	1.320	1.336	1.351	1.368	1.382	1.400	1.415	1.429	1.444	1.459	1.472	1.486	1.501	1.514	1.526	1.538	1.551	1.562	1.572	1.582	1.592	1.601	1.610	1.619	1.625	1.632	1.639	1.644	1.650	1.655	1.658	1.661	1.665	1.666	1.668	1.670	1.670	1.669	1.668	1.666	1.665	1.662	1.659	1.656	1.652	1.648	1.642	1.638	1.631	1.625	1.619	1.612	1.605	1.598	1.590	1.581	1.575	1.566	1.559	1.550	1.541	1.532	1.525	1.516	1.508	1.500	1.491	1.484	1.476	1.469	1.461	1.455	1.448	1.441	1.435	1.430	1.424	1.419	1.415	1.410	1.405	1.401	1.399	1.396	1.394	1.392	1.391	1.390	1.390	1.390	1.390	1.390	1.391	1.392	1.394	1.396	1.399	1.400	1.402	1.406	1.410	1.414	1.416	1.420	1.425	1.428	1.432	1.436	1.439	1.444	1.448	1.451	1.455	1.459	1.462	1.464	1.468	1.471	1.474	1.475	1.479	1.480	1.481	1.482	1.482	1.484	1.485	1.484	1.482	1.484	1.481	1.480	1.476	1.475	1.472	1.468	1.464	1.459	1.454	1.449	1.444	1.438	1.431	1.424	1.416	1.409	1.400	1.391	1.382	1.374	1.362	1.354	1.342	1.332	1.321	1.310	1.298	1.286	1.274	1.261	1.249	1.236	1.224	1.209	1.196	1.184	1.169	1.155	1.142	1.128	1.114	1.101	1.086	1.072	1.059	1.045	1.031	1.018	1.004	0.990	0.978	0.965	0.952	0.939	0.925	0.914	0.901	0.889	0.878	0.865	0.854	0.842	0.830	0.820	0.809	0.798	0.788	0.778	0.766	0.756	0.746	0.736	0.726	0.716	0.706	0.698	0.686	0.678	0.669	0.659	0.648	0.638	0.628	0.616	0.606	0.595	0.585	0.574	0.562	0.551	0.540	0.528	0.515	0.504	0.491	0.478	0.465	0.451	0.436	0.421	0.406	0.391	0.376	0.360	0.344	0.328	0.311	0.294	0.276	0.258	0.241	0.221	0.202	0.184	0.165	0.145	0.126	0.106	0.085	0.066	0.045	0.025	0.006	-0.015	-0.035	-0.055	-0.075	-0.095	-0.115	-0.135	-0.154	-0.174	-0.192	-0.210	-0.230	-0.248	-0.265	-0.284	-0.300	-0.316	-0.334	-0.349	-0.365	-0.380	-0.394	-0.408	-0.422	-0.434	-0.448	-0.459	-0.470	-0.480	-0.491	-0.501	-0.510	-0.518	-0.526	-0.535	-0.542	-0.550	-0.556	-0.561	-0.566	-0.572	-0.578	-0.581	-0.585	-0.589	-0.592	-0.596	-0.598	-0.600	-0.602	-0.605	-0.606	-0.608	-0.610	-0.611	-0.612	-0.614	-0.615	-0.616	-0.616	-0.616	-0.619	-0.619	-0.620	-0.621	-0.622	-0.624	-0.626	-0.628	-0.629	-0.631	-0.634	-0.636	-0.640	-0.642	-0.646	-0.649	-0.652	-0.658	-0.662	-0.666	-0.672	-0.678	-0.684	-0.690	-0.698	-0.704	-0.711	-0.719	-0.728	-0.735	-0.745	-0.754	-0.762	-0.772	-0.784	-0.794	-0.805	-0.815	-0.828	-0.839	-0.851	-0.862	-0.875	-0.889	-0.900	-0.912	-0.925	-0.939	-0.951	-0.964	-0.978	-0.990	-1.002	-1.015	-1.026	-1.039	-1.051	-1.062	-1.074	-1.084	-1.095	-1.105	-1.115	-1.124	-1.132	-1.140	-1.148	-1.155	-1.161	-1.166	-1.171	-1.175	-1.179	-1.182	-1.184	-1.185	-1.186	-1.188	-1.188	-1.186	-1.185	-1.182	-1.180	-1.176	-1.172	-1.168	-1.162	-1.158	-1.151	-1.145	-1.139	-1.132	-1.125	-1.116	-1.109	-1.101	-1.094	-1.085	-1.078	-1.070	-1.062	-1.055	-1.046	-1.039	-1.032	-1.026	-1.020	-1.015	-1.010	-1.004	-1.000	-0.995	-0.992	-0.990	-0.988	-0.986	-0.985	-0.985	-0.985	-0.985	-0.988	-0.989	-0.992	-0.995	-0.999	-1.004	-1.010	-1.014	-1.021	-1.026	-1.034	-1.040	-1.048	-1.056	-1.064	-1.072	-1.081	-1.091	-1.100	-1.109	-1.118	-1.126	-1.136	-1.145	-1.154	-1.164	-1.171	-1.181	-1.189	-1.196	-1.204	-1.211	-1.219	-1.225	-1.230	-1.236	-1.241	-1.245	-1.249	-1.252	-1.255	-1.256	-1.259	-1.259	-1.259	-1.259	-1.258	-1.256	-1.254	-1.250	-1.246	-1.242	-1.236	-1.230	-1.222	-1.215	-1.208	-1.198	-1.189	-1.178	-1.165	-1.154	-1.142	-1.129	-1.116	-1.101	-1.086	-1.069	-1.052	-1.036	-1.019	-1.001	-0.982	-0.962	-0.942	-0.922	-0.901	-0.881	-0.860	-0.838	-0.815	-0.792	-0.770	-0.746	-0.722	-0.699	-0.674	-0.650	-0.626	-0.602	-0.576	-0.552	-0.528	-0.504	-0.479	-0.455	-0.430	-0.405	-0.381	-0.358	-0.332	-0.310	-0.285	-0.262	-0.240	-0.218	-0.195	-0.174	-0.151	-0.131	-0.111	-0.091	-0.072	-0.054	-0.035	-0.018	0.000	0.016	0.032	0.048	0.062	0.075	0.089	0.101	0.114	0.124	0.135	0.145	0.155	0.164	0.171	0.179	0.186	0.192	0.198	0.202	0.208	0.212	0.216	0.220	0.224	0.225	0.228	0.230	0.231	0.232	0.234	0.235	0.235	0.235	0.235	0.235	0.236	0.236	0.236	0.236	0.235	0.236	0.236	0.236	0.236	0.238	0.238	0.238	0.240	0.240	0.241	0.242	0.244	0.245	0.246	0.249	0.250	0.254	0.255	0.258	0.261	0.264	0.266	0.269	0.272	0.276	0.279	0.281	0.285	0.289	0.291	0.295	0.298	0.301	0.304	0.308	0.310	0.312	0.316	0.319	0.320	0.322	0.325	0.328	0.329	0.331	0.331	0.334	0.335	0.336	0.336	0.338	0.338	0.339	0.339	0.339	0.339	0.339	0.338	0.338	0.336	0.336	0.335	0.335	0.334	0.334	0.332	0.331	0.330	0.329	0.329	0.328	0.326	0.325	0.324	0.324	0.322	0.322	0.321	0.320	0.320	0.320	100.000	5.000	2.000	1.000	3.000	0.000	0.000	0.000	0.000	0.000	0.000	0.000	0.000	0.000	0.000	0.000	0.000	0.000	0.105	0.111	0.118	0.124	0.130	0.135	0.141	0.145	0.151	0.158	0.161	0.166	0.170	0.175	0.181	0.186	0.191	0.196	0.202	0.209	0.214	0.221	0.228	0.235	0.240	0.248	0.255	0.262	0.271	0.279	0.286	0.294	0.302	0.310	0.319	0.328	0.336	0.345	0.354	0.361	0.370	0.378	0.388	0.395	0.404	0.410	0.418	0.425	0.432	0.440	0.446	0.452	0.459	0.465	0.470	0.475	0.480	0.485	0.489	0.492	0.495	0.499	0.501	0.504	0.505	0.507	0.509	0.510	0.511	0.511	0.512	0.512	0.512	0.512	0.512	0.512	0.512	0.512	0.512	0.512	0.512	0.512	0.512	0.514	0.514	0.514	0.515	0.516	0.518	0.519	0.521	0.524	0.526	0.529	0.531	0.535	0.539	0.542	0.546	0.552	0.556	0.561	0.569	0.574	0.580	0.586	0.592	0.601	0.609	0.616	0.625	0.634	0.642	0.651	0.660	0.670	0.678	0.688	0.698	0.708	0.718	0.726	0.736	0.746	0.756	0.766	0.776	0.786	0.796	0.806	0.815	0.824	0.834	0.842	0.851	0.861	0.870	0.878	0.885	0.894	0.901	0.909	0.915	0.921	0.928	0.932	0.939	0.944	0.949	0.954	0.958	0.962	0.966	0.968	0.971	0.974	0.976	0.978	0.979	0.981	0.981	0.982	0.981	0.982	0.981	0.981	0.979	0.979	0.976	0.975	0.972	0.971	0.969	0.966	0.964	0.960	0.958	0.954	0.951	0.948	0.944	0.940	0.938	0.934	0.929	0.926	0.922	0.919	0.915	0.911	0.908	0.904	0.900	0.898	0.892	0.890	0.888	0.884	0.881	0.879	0.876	0.874	0.872	0.870	0.869	0.866	0.865	0.864	0.862	0.861	0.861	0.861	0.860	0.861	0.861	0.861	0.862	0.862	0.864	0.864	0.864	0.866	0.868	0.869	0.871	0.872	0.874	0.878	0.879	0.881	0.884	0.886	0.889	0.891	0.895	0.898	0.900	0.904	0.906	0.909	0.912	0.915	0.918	0.920	0.924	0.926	0.930	0.931	0.935	0.936	0.939	0.941	0.942	0.945	0.948	0.949	0.951	0.952	0.955	0.955	0.956	0.958	0.959	0.960	0.961	0.960	0.961	0.961	0.962	0.961	0.961	0.961	0.961	0.960	0.959	0.958	0.956	0.955	0.954	0.951	0.950	0.948	0.945	0.942	0.941	0.939	0.936	0.932	0.929	0.926	0.921	0.919	0.914	0.911	0.906	0.902	0.898	0.894	0.888	0.884	0.878	0.874	0.869	0.864	0.858	0.851	0.846	0.841	0.835	0.829	0.824	0.818	0.811	0.806	0.800	0.794	0.788	0.781	0.776	0.769	0.764	0.758	0.752	0.745	0.739	0.732	0.728	0.721	0.716	0.709	0.704	0.698	0.691	0.686	0.680	0.674	0.669	0.662	0.658	0.651	0.646	0.639	0.632	0.628	0.621	0.615	0.609	0.602	0.596	0.590	0.582	0.576	0.569	0.561	0.554	0.545	0.539	0.531	0.524	0.514	0.506	0.498	0.490	0.480	0.472	0.464	0.454	0.445	0.435	0.425	0.415	0.406	0.395	0.386	0.375	0.365	0.354	0.344	0.334	0.322	0.312	0.302	0.292	0.282	0.272	0.262	0.252	0.242	0.234	0.224	0.215	0.206	0.196	0.188	0.181	0.172	0.165	0.158	0.150	0.144	0.138	0.131	0.126	0.120	0.116	0.110	0.106	0.101	0.099	0.095	0.091	0.089	0.088	0.084	0.081	0.081	0.080	0.078	0.076	0.076	0.076	0.075	0.075	0.075	0.075	0.075	0.075	0.074	0.074	0.075	0.075	0.075	0.074	0.075	0.075	0.074	0.074	0.074	0.072	0.071	0.070	0.069	0.069	0.066	0.065	0.062	0.060	0.056	0.054	0.049	0.046	0.042	0.039	0.034	0.029	0.024	0.018	0.012	0.005	0.000	-0.008	-0.015	-0.022	-0.031	-0.039	-0.048	-0.056	-0.065	-0.074	-0.082	-0.094	-0.102	-0.114	-0.124	-0.135	-0.146	-0.156	-0.168	-0.179	-0.190	-0.201	-0.214	-0.225	-0.236	-0.248	-0.260	-0.271	-0.282	-0.295	-0.306	-0.318	-0.329	-0.340	-0.351	-0.361	-0.372	-0.382	-0.392	-0.402	-0.411	-0.421	-0.429	-0.439	-0.446	-0.454	-0.461	-0.469	-0.475	-0.480	-0.486	-0.491	-0.496	-0.500	-0.505	-0.507	-0.510	-0.512	-0.514	-0.516	-0.516	-0.516	-0.518	-0.518	-0.516	-0.514	-0.512	-0.510	-0.507	-0.504	-0.501	-0.496	-0.492	-0.490	-0.485	-0.481	-0.476	-0.471	-0.466	-0.461	-0.456	-0.451	-0.446	-0.442	-0.436	-0.432	-0.429	-0.424	-0.421	-0.418	-0.414	-0.411	-0.409	-0.406	-0.406	-0.404	-0.404	-0.404	-0.404	-0.405	-0.408	-0.410	-0.412	-0.418	-0.421	-0.426	-0.432	-0.439	-0.445	-0.452	-0.460	-0.469	-0.479	-0.489	-0.499	-0.510	-0.521	-0.534	-0.546	-0.558	-0.571	-0.585	-0.599	-0.612	-0.628	-0.640	-0.655	-0.669	-0.684	-0.698	-0.711	-0.726	-0.740	-0.755	-0.769	-0.782	-0.795	-0.808	-0.821	-0.832	-0.845	-0.856	-0.868	-0.879	-0.888	-0.896	-0.905	-0.914	-0.921	-0.929	-0.935	-0.940	-0.946	-0.951	-0.955	-0.959	-0.962	-0.965	-0.968	-0.969	-0.970	-0.970	-0.970	-0.970	-0.969	-0.969	-0.966	-0.964	-0.962	-0.959	-0.956	-0.952	-0.949	-0.945	-0.940	-0.935	-0.931	-0.928	-0.922	-0.918	-0.912	-0.908	-0.902	-0.898	-0.891	-0.888	-0.881	-0.876	-0.871	-0.865	-0.860	-0.855	-0.850	-0.845	-0.839	-0.835	-0.830	-0.826	-0.820	-0.815	-0.811	-0.806	-0.800	-0.795	-0.791	-0.786	-0.782	-0.778	-0.772	-0.768	-0.762	-0.759	-0.754	-0.749	-0.744	-0.739	-0.734	-0.729	-0.724	-0.718	-0.712	-0.708	-0.702	-0.696	-0.690	-0.685	-0.679	-0.672	-0.666	-0.660	-0.654	-0.649	-0.641	-0.635	-0.629	-0.621	-0.615	-0.609	-0.601	-0.594	-0.588	-0.580	-0.574	-0.566	-0.559	-0.551	-0.545	-0.539	-0.530	-0.524	-0.518	-0.510	-0.502	-0.495	-0.488	-0.480	-0.475	-0.468	-0.460	-0.454	-0.446	-0.441	-0.435	-0.429	-0.422	-0.416	-0.411	-0.405	-0.400	-0.395	-0.390	-0.386	-0.381	-0.378	-0.374	-0.369	-0.366	-0.364	-0.360	-0.358	-0.355	-0.355	-0.354	-0.352	-0.352	-0.352	-0.352	-0.354	-0.354	-0.356	-0.358	-0.360	-0.361	-0.366	-0.369	-0.372	-0.378	-0.381	-0.388	-0.392	-0.399	-0.405	-0.411	-0.418	-0.425	-0.432	-0.440	-0.446	-0.455	-0.464	-0.471	-0.481	-0.489	-0.498	-0.506	-0.515	-0.522	-0.531	-0.539	-0.548	-0.555	-0.562	-0.570	-0.576	-0.584	-0.590	-0.596	-0.602	-0.608	-0.612	-0.618	-0.621	-0.625	-0.628	-0.630	-0.632	-0.634	-0.634	-0.635	-0.634	-0.632	-0.631	-0.630	-0.628	-0.625	-0.621	-0.618	-0.614	-0.609	-0.604	-0.598	-0.592	-0.585	-0.578	-0.570	-0.564	-0.556	-0.548	-0.539	-0.530	-0.521	-0.511	-0.502	-0.492	-0.482	-0.472	-0.462	-0.451	-0.441	-0.430	-0.420	-0.409	-0.398	-0.386	-0.375	-0.364	-0.352	-0.341	-0.330	-0.318	-0.306	-0.294	-0.281	-0.269	-0.256	-0.245	-0.232	-0.220	-0.208	-0.195	-0.182	-0.170	-0.158	-0.144	-0.131	-0.119	-0.105	-0.091	-0.079	-0.065	-0.052	-0.040	-0.026	-0.014	0.000	0.012	0.026	0.039	0.051	0.065	0.078	0.090	0.102	0.114	0.126	0.136	0.149	0.159	0.170	0.180	0.190	0.199	0.209	0.218	0.226	0.235	0.242	0.250	0.258	0.265	0.271	0.278	0.284	0.289	0.294	0.299	0.304	0.308	0.311	0.316	0.319	0.324	0.328	0.331	0.335	0.339	0.341	0.346	0.349	0.352	0.356	0.360	0.364	0.368	0.371	0.376	0.380	0.385	0.391	0.396	0.402	0.408	0.415	0.421	0.428	0.435	0.442	0.450	0.459	0.468	0.475	0.484	0.494	0.501	0.511	0.521	0.531	0.540	0.550	0.560	0.570	0.580	0.590	0.600	0.609	0.619	0.629	0.639	0.649	0.656	0.665	0.674	0.682	0.690	0.699	0.706	0.712	0.720	0.725	0.731	0.738	0.742	0.748	0.751	0.756	0.760	0.762	0.764	0.766	0.769	0.770	0.771	0.772	0.774	0.774	0.774	0.774	0.772	0.771	0.770	0.769	0.766	0.764	0.764	0.761	0.759	0.756	0.755	0.751	0.750	0.748	0.745	0.742	0.741	0.739	0.736	0.734	0.732	0.731	0.729	0.728	0.726	0.725	0.722	0.721	0.720	0.720	0.719	0.719	0.716	0.716	0.716	0.715	0.714	0.714	0.714	0.712	0.712	0.712	0.711	0.710	0.710	0.709	0.708	0.708	0.705	0.704	0.702	0.700	0.696	0.694	0.692	0.688	0.685	0.681	0.676	0.674	0.669	0.664	0.658	0.651	0.645	0.640	0.632	0.626	0.618	0.610	0.601	0.594	0.585	0.576	0.568	0.559	0.549	0.539	0.529	0.519	0.509	0.499	0.488	0.478	0.468	0.458	0.446	0.435	0.425	0.414	0.404	0.394	0.382	0.372	0.362	0.352	0.342	0.334	0.324	0.315	0.306	0.299	0.290	0.281	0.272	0.266	0.258	0.251	0.245	0.239	0.232	0.226	0.221	0.216	0.212	0.206	0.202	0.199	0.196	0.192	0.190	0.188	0.185	0.184	0.182	0.180	0.180	0.179	0.179	0.179	0.179	0.179	0.180	0.180	0.180	0.182	0.184	0.184	0.186	0.188	0.189	0.191	0.194	0.195	0.199	0.200	0.202	0.205	0.208	0.209	0.211	0.214	0.215	0.219	0.220	0.224	0.225	0.228	0.229	0.231	0.234	0.236	0.239	0.241	0.242	0.245	0.248	0.250	0.252	0.255	0.258	0.260	0.262	0.265	0.268	0.271	0.272	0.276	0.280	0.284	0.285	0.289	0.292	0.296	0.300	0.304	0.309	0.312	0.316	0.321	0.325	0.330	0.335	0.340	0.344	0.350	0.355	0.360	0.365	0.370	0.375	0.379	0.384	0.389	0.394	0.399	0.402	0.408	0.411	0.414	0.418	0.421	0.424	0.426	0.430	0.431	0.434	0.435	0.435	0.438	0.438	0.436	0.438	0.436	0.435	0.434	0.431	0.430	0.426	0.425	0.421	0.418	0.414	0.410	0.405	0.400	0.395	0.391	0.385	0.380	0.375	0.369	0.362	0.356	0.350	0.345	0.339	0.332	0.328	0.320	0.315	0.309	0.304	0.298	0.294	0.289	0.282	0.279	0.275	0.271	0.266	0.262	0.261	0.258	0.255	0.252	0.250	0.249	0.246	0.246	0.245	0.244	0.244	0.244	0.245	0.245	0.246	0.246	0.249	0.250	0.252	0.254	0.258	0.260	0.261	0.264	0.266	0.271	0.274	0.278	0.281	0.285	0.289	0.291	0.295	0.300	0.304	0.308	0.312	0.316	0.320	0.325	0.328	0.332	0.336	0.340	0.344	0.348	0.351	0.356	0.359	0.362	0.366	0.370	0.372	0.376	0.379	0.380	0.384	0.386	0.389	0.391	0.394	0.395	0.398	0.399	0.401	0.402	0.404	0.405	0.408	0.408	0.409	0.409	0.410	0.411	0.411	0.411	0.411	0.412	0.412	0.412	0.412	0.411	0.411	0.411	0.411	0.410	0.410	0.411	0.410	0.409	0.410	0.409	0.409	0.409	0.409	0.409	0.409	0.409	0.409	0.410	0.410	0.411	0.412	0.414	0.415	0.416	0.418	0.420	0.421	0.424	0.426	0.429	0.431	0.434	0.439	0.441	0.445	0.450	0.454	0.458	0.462	0.466	0.472	0.478	0.482	0.488	0.494	0.499	0.504	0.509	0.515	0.521	0.526	0.531	0.538	0.542	0.548	0.554	0.558	0.562	0.568	0.572	0.576	0.580	0.584	0.586	0.590	0.592	0.595	0.599	0.600	0.602	0.605	0.605	0.606	0.606	0.605	0.606	0.605	0.604	0.602	0.601	0.600	0.598	0.596	0.594	0.591	0.589	0.586	0.582	0.580	0.576	0.574	0.570	0.568	0.565	0.561	0.559	0.555	0.552	0.551	0.549	0.546	0.545	0.544	0.541	0.541	0.540	0.540	0.539	0.539	0.539	0.539	0.540	0.541	0.542	0.545	0.548	0.549	0.551	0.555	0.558	0.561	0.565	0.569	0.571	0.576	0.580	0.585	0.589	0.592	0.596	0.601	0.606	0.610	0.614	0.618	0.621	0.625	0.630	0.634	0.638	0.641	0.645	0.648	0.651	0.655	0.658	0.659	0.662	0.664	0.666	0.668	0.670	0.672	0.675	0.676	0.678	0.679	0.679	0.681	0.681	0.684	0.684	0.685	0.685	0.688	0.688	0.689	0.690	0.690	0.691	0.692	0.694	0.694	0.695	0.698	0.698	0.699	0.700	0.701	0.701	0.702	0.704	0.705	0.705	0.708	0.708	0.709	0.710	0.710	0.711	0.712	0.712	0.712	0.712	0.714	0.714	0.714	0.714	0.714	0.714	0.714	0.712	0.711	0.710	0.710	0.708	0.708	0.706	0.704	0.702	0.701	0.699	0.698	0.696	0.694	0.691	0.690	0.688	0.685	0.682	0.681	0.678	0.676	0.674	0.672	0.670	0.668	0.665	0.664	0.662	0.660	0.659	0.656	0.655	0.654	0.654	0.651	0.651	0.650	0.649	0.649	0.648	0.646	0.648	0.646	0.646	0.648	0.648	0.648	0.649	0.650	0.651	0.651	0.651	0.652	0.652	0.654	0.655	0.656	0.658	0.659	0.659	0.660	0.661	0.662	0.664	0.665	0.665	0.666	0.666	0.668	0.668	0.668	0.668	0.668	0.668	0.666	0.666	0.666	0.664	0.664	0.661	0.660	0.656	0.655	0.651	0.649	0.645	0.642	0.639	0.635	0.630	0.625	0.621	0.616	0.610	0.605	0.600	0.595	0.589	0.582	0.575	0.569	0.562	0.555	0.549	0.541	0.535	0.528	0.520	0.512	0.505	0.499	0.491	0.484	0.476	0.469	0.462	0.456	0.450	0.444	0.438	0.431	0.424	0.419	0.412	0.408	0.402	0.396	0.391	0.388	0.384	0.379	0.374	0.369	0.366	0.361	0.359	0.354	0.351	0.349	0.344	0.341	0.339	0.335	0.331	0.329	0.326	0.324	0.320	0.316	0.314	0.311	0.308	0.304	0.300	0.298	0.292	0.288	0.285	0.280	0.275	0.271	0.266	0.261	0.256	0.250	0.245	0.239	0.232	0.228	0.221	0.214	0.208	0.200	0.194	0.188	0.180	0.172	0.165	0.159	0.151	0.145	0.138	0.129	0.122	0.114	0.108	0.099	0.092	0.085	0.078	0.071	0.064	0.056	0.050	0.044	0.036	0.030	0.024	0.018	0.012	0.006	0.001	-0.005	-0.010	-0.016	-0.022	-0.026	-0.031	-0.036	-0.042	-0.046	-0.050	-0.055	-0.060	-0.064	-0.069	-0.072	-0.076	-0.081	-0.085	-0.090	-0.094	-0.098	-0.102	-0.105	-0.109	-0.114	-0.118	-0.121	-0.125	-0.129	-0.132	-0.138	-0.141	-0.145	-0.149	-0.155	-0.159	-0.162	-0.168	-0.172	-0.176	-0.181	-0.186	-0.191	-0.195	-0.200	-0.206	-0.210	-0.216	-0.220	-0.225	-0.231	-0.236	-0.241	-0.246	-0.251	-0.256	-0.261	-0.269	-0.274	-0.280	-0.285	-0.291	-0.298	-0.304	-0.310	-0.316	-0.321	-0.328	-0.334	-0.341	-0.348	-0.355	-0.361	-0.368	-0.374	-0.382	-0.389	-0.396	-0.404	-0.410	-0.418	-0.425	-0.431	-0.439	-0.446	-0.454	-0.461	-0.470	-0.476	-0.484	-0.491	-0.499	-0.506	-0.512	-0.520	-0.528	-0.534	-0.540	-0.548	-0.552	-0.560	-0.566	-0.571	-0.578	-0.582	-0.588	-0.594	-0.599	-0.604	-0.609	-0.614	-0.618	-0.621	-0.625	-0.629	-0.632	-0.635	-0.638	-0.641	-0.644	-0.645	-0.649	-0.650	-0.651	-0.654	-0.655	-0.658	-0.659	-0.659	-0.660	-0.661	-0.662	-0.664	-0.665	-0.665	-0.668	-0.669	-0.670	-0.671	-0.671	-0.674	-0.676	-0.678	-0.680	-0.681	-0.684	-0.686	-0.689	-0.692	-0.695	-0.699	-0.702	-0.706	-0.710	-0.714	-0.719	-0.724	-0.728	-0.732	-0.738	-0.742	-0.748	-0.754	-0.759	-0.765	-0.769	-0.775	-0.780	-0.786	-0.791	-0.796	-0.801	-0.806	-0.812	-0.816	-0.822	-0.825	-0.830	-0.832	-0.836	-0.840	-0.842	-0.845	-0.845	-0.848	-0.848	-0.849	-0.848	-0.849	-0.848	-0.845	-0.844	-0.842	-0.840	-0.835	-0.831	-0.828	-0.822	-0.819	-0.812	-0.806	-0.800	-0.794	-0.785	-0.778	-0.770	-0.761	-0.752	-0.742	-0.734	-0.722	-0.712	-0.702	-0.691	-0.681	-0.670	-0.658	-0.646	-0.635	-0.624	-0.612	-0.600	-0.588	-0.576	-0.565	-0.552	-0.541	-0.529	-0.516	-0.505	-0.492	-0.481	-0.469	-0.459	-0.446	-0.435	-0.422	-0.411	-0.400	-0.389	-0.378	-0.366	-0.355	-0.344	-0.334	-0.324	-0.312	-0.301	-0.290	-0.279	-0.269	-0.258	-0.246	-0.234	-0.222	-0.211	-0.200	-0.189	-0.178	-0.165	-0.152	-0.140	-0.129	-0.116	-0.104	-0.091	-0.079	-0.066	-0.054	-0.041	-0.028	-0.015	-0.001	0.012	0.025	0.039	0.052	0.065	0.079	0.094	0.106	0.120	0.134	0.146	0.160	0.174	0.186	0.200	0.214	0.225	0.239	0.252	0.264	0.276	0.288	0.300	0.310	0.321	0.332	0.342	0.352	0.364	0.372	0.381	0.390	0.399	0.406	0.414	0.420	0.428	0.432	0.440	0.445	0.449	0.454	0.458	0.461	0.465	0.468	0.470	0.472	0.474	0.475	0.476	0.475	0.475	0.474	0.472	0.471	0.470	0.469	0.465	0.461	0.460	0.456	0.451	0.448	0.441	0.438	0.432	0.426	0.420	0.415	0.409	0.401	0.395	0.389	0.381	0.372	0.366	0.358	0.350	0.342	0.335	0.326	0.318	0.310	0.301	0.294	0.285	0.276	0.270	0.261	0.254	0.245	0.238	0.230	0.224	0.216	0.209	0.201	0.195	0.189	0.182	0.178	0.172	0.166	0.162	0.158	0.154	0.150	0.146	0.144	0.142	0.139	0.138	0.136	0.135	0.135	0.135	0.134	0.135	0.136	0.138	0.140	0.142	0.145	0.148	0.150	0.155	0.159	0.164	0.166	0.172	0.178	0.182	0.189	0.195	0.201	0.206	0.212	0.220	0.226	0.234	0.240	0.248	0.254	0.261	0.269	0.276	0.282	0.290	0.296	0.304	0.311	0.318	0.324	0.330	0.336	0.344	0.350	0.355	0.361	0.366	0.372	0.376	0.381	0.386	0.391	0.395	0.400	0.404	0.408	0.411	0.415	0.419	0.421	0.425	0.428	0.430	0.432	0.436	0.438	0.440	0.441	0.442	0.444	0.446	0.446	0.448	0.448	0.449	0.449	0.450	0.449	0.449	0.449	0.450	0.449	0.448	0.446	0.446	0.445	0.444	0.441	0.439	0.436	0.434	0.430	0.428	0.424	0.421	0.416	0.412	0.409	0.404	0.398	0.392	0.386	0.381	0.375	0.368	0.360	0.352	0.345	0.336	0.328	0.318	0.309	0.300	0.289	0.279	0.268	0.256	0.245	0.232	0.221	0.209	0.196	0.184	0.171	0.158	0.145	0.131	0.118	0.105	0.091	0.078	0.064	0.050	0.036	0.022	0.009	-0.005	-0.019	-0.031	-0.044	-0.056	-0.069	-0.081	-0.092	-0.104	-0.115	-0.125	-0.135	-0.145	-0.155	-0.164	-0.172	-0.180	-0.188	-0.195	-0.200	-0.208	-0.212	-0.218	-0.221	-0.225	-0.229	-0.230	-0.232	-0.234	-0.236	-0.236	-0.236	-0.235	-0.235	-0.235	-0.232	-0.230	-0.229	-0.226	-0.224	-0.219	-0.216	-0.212	-0.209	-0.204	-0.200	-0.195	-0.190	-0.185	-0.180	-0.174	-0.168	-0.162	-0.158	-0.150	-0.145	-0.139	-0.134	-0.128	-0.122	-0.118	-0.112	-0.106	-0.100	-0.096	-0.090	-0.086	-0.080	-0.076	-0.070	-0.066	-0.061	-0.058	-0.054	-0.049	-0.045	-0.041	-0.038	-0.032	-0.030	-0.026	-0.022	-0.020	-0.016	-0.014	-0.011	-0.008	-0.005	-0.002	0.000	0.002	0.005	0.008	0.010	0.012	0.015	0.018	0.020	0.022	0.024	0.026	0.028	0.030	0.031	0.035	0.036	0.039	0.041	0.044	0.045	0.048	0.050	0.052	0.055	0.056	0.059	0.061	0.064	0.066	0.069	0.071	0.074	0.075	0.079	0.080	0.082	0.084	0.086	0.089	0.091	0.094	0.095	0.098	0.099	0.100	0.101	0.102	0.104	0.105	0.105	0.106	0.106	0.106	0.106	0.106	0.105	0.105	0.104	0.102	0.101	0.100	0.098	0.096	0.094	0.090	0.088	0.085	0.081	0.079	0.074	0.069	0.066	0.061	0.056	0.051	0.046	0.040	0.034	0.029	0.022	0.016	0.010	0.004	-0.002	-0.009	-0.015	-0.021	-0.028	-0.035	-0.041	-0.048	-0.054	-0.060	-0.066	-0.070	-0.078	-0.082	-0.089	-0.094	-0.099	-0.104	-0.108	-0.112	-0.116	-0.120	-0.122	-0.126	-0.129	-0.130	-0.132	-0.135	-0.136	-0.136	-0.136	-0.136	-0.136	-0.136	-0.136	-0.135	-0.132	-0.131	-0.129	-0.126	-0.124	-0.120	-0.116	-0.114	-0.110	-0.105	-0.100	-0.096	-0.090	-0.086	-0.080	-0.074	-0.070	-0.064	-0.058	-0.051	-0.044	-0.038	-0.031	-0.025	-0.016	-0.010	-0.002	0.005	0.012	0.019	0.028	0.035	0.042	0.050	0.059	0.066	0.075	0.084	0.091	0.101	0.109	0.119	0.126	0.136	0.146	0.154	0.164	0.174	0.184	0.194	0.204	0.214	0.224	0.236	0.245	0.255	0.266	0.278	0.289	0.300	0.310	0.321	0.332	0.342	0.355	0.365	0.376	0.388	0.399	0.409	0.421	0.431	0.441	0.451	0.462	0.472	0.482	0.491	0.501	0.511	0.520	0.528	0.538	0.545	0.552	0.559	0.566	0.572	0.580	0.586	0.592	0.598	0.601	0.608	0.612	0.615	0.619	0.621	0.626	0.629	0.631	0.631	0.634	0.635	0.636	0.636	0.638	0.636	0.636	0.636	0.635	0.634	0.634	0.631	0.629	0.628	0.625	0.622	0.621	0.618	0.614	0.611	0.608	0.604	0.601	0.598	0.592	0.588	0.585	0.580	0.575	0.570	0.565	0.559	0.554	0.548	0.542	0.536	0.530	0.524	0.519	0.511	0.505	0.498	0.491	0.484	0.478	0.470	0.462	0.454	0.448	0.439	0.432	0.425	0.418	0.410	0.402	0.395	0.388	0.381	0.372	0.366	0.358	0.351	0.344	0.338	0.331	0.325	0.319	0.314	0.308	0.302	0.296	0.291	0.288	0.284	0.280	0.278	0.274	0.271	0.269	0.268	0.266	0.265	0.265	0.265	0.266	0.266	0.268	0.269	0.271	0.274	0.276	0.280	0.284	0.288	0.292	0.298	0.302	0.309	0.314	0.322	0.329	0.336	0.344	0.351	0.359	0.368	0.376	0.385	0.395	0.404	0.414	0.424	0.434	0.445	0.455	0.464	0.475	0.486	0.496	0.507	0.518	0.528	0.539	0.549	0.559	0.569	0.579	0.589	0.598	0.608	0.618	0.625	0.634	0.641	0.650	0.656	0.665	0.671	0.676	0.684	0.689	0.694	0.699	0.702	0.706	0.710	0.712	0.714	0.716	0.718	0.718	0.719	0.719	0.718	0.716	0.714	0.712	0.711	0.708	0.704	0.699	0.695	0.689	0.684	0.678	0.672	0.666	0.659	0.651	0.644	0.636	0.626	0.619	0.610	0.600	0.591	0.581	0.572	0.562	0.551	0.541	0.530	0.521	0.510	0.500	0.489	0.479	0.468	0.456	0.446	0.435	0.424	0.411	0.401	0.390	0.379	0.368	0.358	0.346	0.336	0.325	0.315	0.305	0.296	0.286	0.276	0.266	0.256	0.248	0.238	0.230	0.220	0.211	0.202	0.194	0.185	0.179	0.170	0.162	0.154	0.146	0.139	0.132	0.125	0.118	0.111	0.105	0.098	0.090	0.085	0.079	0.071	0.065	0.059	0.052	0.046	0.040	0.034	0.028	0.021	0.014	0.008	0.002	-0.004	-0.011	-0.018	-0.024	-0.031	-0.038	-0.044	-0.051	-0.059	-0.065	-0.072	-0.080	-0.086	-0.094	-0.101	-0.109	-0.116	-0.124	-0.130	-0.138	-0.144	-0.152	-0.161	-0.168	-0.175	-0.182	-0.190	-0.198	-0.204	-0.211	-0.219	-0.225	-0.231	-0.238	-0.244	-0.249	-0.255	-0.261	-0.266	-0.272	-0.278	-0.282	-0.288	-0.291	-0.295	-0.300	-0.302	-0.305	-0.308	-0.311	-0.314	-0.315	-0.318	-0.319	-0.320	-0.320	-0.320	-0.321	-0.320	-0.320	-0.319	-0.319	-0.318	-0.316	-0.314	-0.311	-0.309	-0.305	-0.302	-0.300	-0.295	-0.291	-0.289	-0.284	-0.280	-0.275	-0.269	-0.264	-0.259	-0.254	-0.249	-0.242	-0.236	-0.231	-0.226	-0.220	-0.212	-0.206	-0.200	-0.194	-0.188	-0.181	-0.175	-0.168	-0.161	-0.155	-0.149	-0.142	-0.136	-0.131	-0.125	-0.120	-0.115	-0.109	-0.104	-0.100	-0.095	-0.091	-0.088	-0.085	-0.082	-0.079	-0.078	-0.075	-0.074	-0.074	-0.072	-0.072	-0.074	-0.074	-0.075	-0.078	-0.079	-0.081	-0.084	-0.089	-0.094	-0.098	-0.102	-0.109	-0.114	-0.119	-0.128	-0.134	-0.141	-0.149	-0.158	-0.165	-0.174	-0.182	-0.192	-0.201	-0.210	-0.221	-0.231	-0.240	-0.250	-0.261	-0.272	-0.282	-0.292	-0.301	-0.312	-0.324	-0.334	-0.345	-0.355	-0.365	-0.375	-0.385	-0.395	-0.402	-0.412	-0.421	-0.430	-0.439	-0.446	-0.454	-0.461	-0.468	-0.475	-0.481	-0.488	-0.494	-0.500	-0.504	-0.509	-0.512	-0.516	-0.520	-0.524	-0.526	-0.528	-0.530	-0.530	-0.531	-0.531	-0.532	-0.531	-0.530	-0.529	-0.528	-0.525	-0.524	-0.520	-0.516	-0.514	-0.509	-0.505	-0.500	-0.495	-0.490	-0.482	-0.478	-0.470	-0.464	-0.456	-0.448	-0.440	-0.432	-0.424	-0.415	-0.406	-0.396	-0.388	-0.378	-0.368	-0.358	-0.348	-0.336	-0.325	-0.315	-0.304	-0.294	-0.284	-0.271	-0.260	-0.249	-0.238	-0.226	-0.216	-0.205	-0.195	-0.184	-0.172	-0.161	-0.151	-0.141	-0.130	-0.120	-0.110	-0.099	-0.090	-0.080	-0.070	-0.061	-0.052	-0.044	-0.035	-0.026	-0.016	-0.009	-0.001	0.006	0.015	0.022	0.030	0.036	0.044	0.051	0.058	0.062	0.069	0.075	0.080	0.085	0.090	0.095	0.100	0.105	0.109	0.114	0.118	0.121	0.125	0.128	0.131	0.135	0.138	0.141	0.144	0.148	0.149	0.152	0.155	0.158	0.160	0.162	0.165	0.168	0.170	0.174	0.175	0.179	0.181	0.184	0.188	0.190	0.194	0.196	0.201	0.205	0.209	0.212	0.216	0.221	0.225	0.231	0.235	0.241	0.248	0.252	0.259	0.265	0.271	0.278	0.286	0.292	0.300	0.308	0.315	0.322	0.330	0.339	0.348	0.355	0.364	0.372	0.380	0.388	0.398	0.406	0.414	0.421	0.428	0.436	0.442	0.450	0.456	0.462	0.469	0.474	0.481	0.485	0.489	0.492	0.496	0.500	0.502	0.504	0.505	0.506	0.506	0.506	0.506	0.505	0.502	0.501	0.499	0.496	0.492	0.489	0.485	0.480	0.476	0.471	0.465	0.461	0.456	0.451	0.445	0.441	0.435	0.431	0.426	0.422	0.419	0.415	0.411	0.410	0.408	0.405	0.404	0.404	0.402	0.404	0.405	0.408	0.411	0.414	0.419	0.424	0.429	0.436	0.444	0.451	0.460	0.470	0.481	0.491	0.502	0.515	0.528	0.540	0.554	0.569	0.582	0.598	0.612	0.629	0.644	0.660	0.675	0.691	0.706	0.721	0.739	0.754	0.769	0.782	0.796	0.811	0.824	0.838	0.850	0.861	0.872	0.884	0.892	0.902	0.911	0.919	0.926	0.931	0.938	0.942	0.946	0.950	0.951	0.952	0.954	0.954	0.952	0.952	0.951	0.948	0.945	0.941	0.938	0.931	0.928	0.921	0.916	0.910	0.902	0.895	0.888	0.880	0.872	0.864	0.856	0.848	0.840	0.831	0.822	0.814	0.806	0.798	0.790	0.781	0.772	0.764	0.756	0.749	0.741	0.734	0.726	0.719	0.714	0.708	0.700	0.694	0.689	0.682	0.676	0.671	0.665	0.660	0.655	0.650	0.645	0.640	0.635	0.631	0.628	0.622	0.619	0.614	0.610	0.605	0.600	0.596	0.591	0.588	0.582	0.579	0.574	0.569	0.564	0.559	0.554	0.549	0.542	0.538	0.531	0.525	0.520	0.514	0.507	0.500	0.494	0.489	0.481	0.474	0.468	0.460	0.454	0.446	0.438	0.431	0.424	0.416	0.410	0.401	0.395	0.388	0.380	0.372	0.366	0.359	0.352	0.346	0.339	0.332	0.326	0.320	0.315	0.309	0.304	0.298	0.292	0.288	0.281	0.278	0.272	0.269	0.264	0.260	0.256	0.252	0.249	0.245	0.241	0.239	0.235	0.231	0.228	0.226	0.222	0.220	0.218	0.212	0.209	0.206	0.202	0.200	0.196	0.192	0.188	0.184	0.179	0.175	0.170	0.165	0.160	0.154	0.148	0.142	0.136	0.130	0.124	0.116	0.110	0.104	0.096	0.090	0.082	0.074	0.068	0.059	0.052	0.045	0.036	0.030	0.022	0.015	0.009	0.001	-0.005	-0.011	-0.018	-0.024	-0.029	-0.034	-0.039	-0.044	-0.046	-0.051	-0.055	-0.056	-0.059	-0.061	-0.062	-0.064	-0.064	-0.064	-0.062	-0.062	-0.061	-0.060	-0.058	-0.054	-0.051	-0.049	-0.045	-0.041	-0.038	-0.032	-0.029	-0.022	-0.019	-0.012	-0.009	-0.004	0.002	0.006	0.011	0.016	0.020	0.024	0.028	0.032	0.036	0.039	0.042	0.045	0.046	0.049	0.050	0.052	0.052	0.052	0.051	0.051	0.050	0.050	0.048	0.045	0.042	0.040	0.036	0.034	0.030	0.025	0.020	0.016	0.011	0.008	0.002	-0.002	-0.009	-0.012	-0.018	-0.022	-0.026	-0.031	-0.035	-0.039	-0.042	-0.045	-0.049	-0.051	-0.052	-0.055	-0.056	-0.056	-0.055	-0.055	-0.055	-0.052	-0.050	-0.048	-0.045	-0.040	-0.036	-0.031	-0.025	-0.020	-0.012	-0.006	0.002	0.010	0.019	0.028	0.036	0.045	0.055	0.065	0.075	0.086	0.098	0.108	0.119	0.130	0.142	0.154	0.164	0.175	0.186	0.198	0.208	0.220	0.229	0.240	0.250	0.259	0.270	0.279	0.288	0.296	0.302	0.311	0.319	0.325	0.331	0.338	0.344	0.349	0.354	0.359	0.361	0.364	0.366	0.369	0.371	0.372	0.371	0.372	0.372	0.371	0.370	0.369	0.366	0.364	0.361	0.358	0.352	0.349	0.344	0.339	0.334	0.326	0.320	0.314	0.306	0.299	0.292	0.284	0.275	0.265	0.256	0.248	0.238	0.228	0.218	0.208	0.198	0.188	0.176	0.166	0.156	0.145	0.135	0.124	0.114	0.104	0.092	0.082	0.074	0.062	0.054	0.044	0.036	0.026	0.019	0.010	0.002	-0.004	-0.011	-0.018	-0.024	-0.030	-0.035	-0.040	-0.044	-0.046	-0.049	-0.051	-0.054	-0.055	-0.056	-0.058	-0.056	-0.056	-0.054	-0.052	-0.050	-0.048	-0.044	-0.040	-0.038	-0.031	-0.028	-0.021	-0.015	-0.009	-0.002	0.004	0.010	0.019	0.025	0.034	0.041	0.050	0.058	0.066	0.075	0.084	0.092	0.102	0.111	0.120	0.130	0.139	0.146	0.155	0.164	0.174	0.181	0.190	0.199	0.208	0.215	0.224	0.230	0.238	0.245	0.252	0.258	0.265	0.271	0.278	0.282	0.289	0.294	0.298	0.302	0.306	0.311	0.315	0.319	0.321	0.324	0.326	0.328	0.330	0.331	0.332	0.334	0.335	0.336	0.336	0.336	0.336	0.336	0.335	0.335	0.335	0.334	0.332	0.331	0.331	0.330	0.329	0.326	0.326	0.325	0.324	0.322	0.321	0.319	0.319	0.318	0.316	0.315	0.316	0.315	0.314	0.315	0.315	0.315	0.316	0.316	0.316	0.316	0.319	0.319	0.320	0.322	0.322	0.324	0.326	0.326	0.329	0.330	0.331	0.332	0.334	0.336	0.336	0.336	0.339	0.339	0.339	0.339	0.339	0.339	0.339	0.338	0.336	0.335	0.332	0.332	0.330	0.326	0.324	0.321	0.316	0.314	0.309	0.302	0.298	0.292	0.286	0.280	0.275	0.268	0.261	0.254	0.246	0.240	0.231	0.225	0.216	0.209	0.201	0.194	0.186	0.179	0.171	0.164	0.158	0.150	0.144	0.138	0.130	0.124	0.118	0.112	0.108	0.102	0.098	0.094	0.090	0.086	0.084	0.080	0.078	0.076	0.075	0.074	0.072	0.071	0.071	0.072	0.072	0.072	0.072	0.075	0.076	0.076	0.079	0.080	0.082	0.085	0.086	0.089	0.092	0.095	0.098	0.100	0.102	0.105	0.108	0.110	0.114	0.115	0.119	0.120	0.124	0.126	0.129	0.131	0.134	0.135	0.138	0.141	0.142	0.145	0.148	0.149	0.151	0.152	0.155	0.158	0.160	0.161	0.165	0.166	0.169	0.171	0.174	0.176	0.179	0.180	0.182	0.185	0.189	0.190	0.192	0.195	0.199	0.201	0.202	0.205	0.206	0.209	0.211	0.214	0.215	0.216	0.218	0.220	0.221	0.222	0.222	0.224	0.224	0.225	0.224	0.224	0.224	0.222	0.221	0.219	0.218	0.215	0.214	0.211	0.209	0.205	0.201	0.198	0.192	0.189	0.184	0.179	0.174	0.170	0.164	0.159	0.152	0.148	0.142	0.136	0.130	0.124	0.119	0.112	0.106	0.101	0.094	0.089	0.082	0.078	0.072	0.066	0.061	0.056	0.051	0.048	0.042	0.038	0.034	0.029	0.025	0.021	0.018	0.014	0.011	0.008	0.004	0.001	-0.002	-0.005	-0.008	-0.011	-0.014	-0.016	-0.019	-0.021	-0.024	-0.028	-0.030	-0.032	-0.036	-0.038	-0.041	-0.044	-0.046	-0.050	-0.052	-0.056	-0.060	-0.064	-0.068	-0.071	-0.075	-0.079	-0.082	-0.086	-0.091	-0.095	-0.100	-0.105	-0.110	-0.114	-0.120	-0.125	-0.131	-0.136	-0.141	-0.148	-0.154	-0.159	-0.165	-0.171	-0.179	-0.184	-0.191	-0.198	-0.204	-0.211	-0.219	-0.225	-0.232	-0.240	-0.249	-0.256	-0.264	-0.272	-0.281	-0.290	-0.299	-0.309	-0.318	-0.329	-0.340	-0.350	-0.361	-0.371	-0.382	-0.395	-0.406	-0.418	-0.431	-0.444	-0.458	-0.469	-0.484	-0.498	-0.510	-0.525	-0.539	-0.552	-0.566	-0.582	-0.598	-0.611	-0.626	-0.640	-0.655	-0.670	-0.685	-0.699	-0.712	-0.726	-0.740	-0.754	-0.766	-0.779	-0.791	-0.804	-0.814	-0.825	-0.835	-0.845	-0.854	-0.862	-0.870	-0.878	-0.884	-0.889	-0.894	-0.899	-0.901	-0.904	-0.906	-0.906	-0.906	-0.905	-0.904	-0.901	-0.898	-0.894	-0.890	-0.885	-0.879	-0.871	-0.864	-0.856	-0.848	-0.839	-0.828	-0.818	-0.806	-0.796	-0.785	-0.774	-0.761	-0.749	-0.739	-0.726	-0.714	-0.702	-0.690	-0.678	-0.668	-0.656	-0.645	-0.634	-0.625	-0.615	-0.606	-0.598	-0.589	-0.581	-0.575	-0.570	-0.565	-0.560	-0.556	-0.554	-0.551	-0.550	-0.550	-0.549	-0.550	-0.551	-0.554	-0.556	-0.560	-0.564	-0.570	-0.575	-0.581	-0.588	-0.595	-0.602	-0.610	-0.619	-0.626	-0.635	-0.644	-0.652	-0.661	-0.670	-0.679	-0.688	-0.695	-0.702	-0.710	-0.719	-0.725	-0.731	-0.736	-0.742	-0.748	-0.752	-0.756	-0.759	-0.761	-0.764	-0.765	-0.765	-0.765	-0.762	-0.762	-0.759	-0.755	-0.751	-0.746	-0.740	-0.734	-0.728	-0.720	-0.711	-0.702	-0.692	-0.682	-0.671	-0.661	-0.650	-0.638	-0.625	-0.612	-0.600	-0.588	-0.572	-0.560	-0.546	-0.532	-0.519	-0.505	-0.491	-0.478	-0.464	-0.450	-0.436	-0.422	-0.410	-0.396	-0.384	-0.371	-0.359	-0.346	-0.336	-0.325	-0.312	-0.302	-0.292	-0.282	-0.274	-0.262	-0.254	-0.245	-0.238	-0.229	-0.222	-0.214	-0.208	-0.200	-0.195	-0.189	-0.182	-0.179	-0.174	-0.169	-0.165	-0.161	-0.158	-0.155	-0.152	-0.150	-0.149	-0.146	-0.145	-0.144	-0.144	-0.144	-0.142	-0.142	-0.145	-0.145	-0.146	-0.148	-0.149	-0.151	-0.154	-0.156	-0.159	-0.161	-0.165	-0.169	-0.172	-0.176	-0.181	-0.185	-0.190	-0.195	-0.200	-0.205	-0.209	-0.215	-0.220	-0.226	-0.232	-0.238	-0.244	-0.250	-0.256	-0.262	-0.268	-0.274	-0.280	-0.286	-0.292	-0.299	-0.304	-0.310	-0.316	-0.321	-0.328	-0.334	-0.339	-0.344	-0.350	-0.355	-0.361	-0.365	-0.370	-0.376	-0.381	-0.386	-0.390	-0.395	-0.401	-0.405	-0.410	-0.415	-0.419	-0.424	-0.429	-0.432	-0.438	-0.441	-0.445	-0.448	-0.452	-0.458	-0.461	-0.466	-0.470	-0.474	-0.479	-0.482	-0.486	-0.490	-0.495	-0.499	-0.504	-0.507	-0.511	-0.515	-0.520	-0.525	-0.528	-0.531	-0.536	-0.541	-0.545	-0.550	-0.554	-0.558	-0.560	-0.564	-0.569	-0.572	-0.576	-0.580	-0.584	-0.588	-0.590	-0.594	-0.596	-0.600	-0.602	-0.605	-0.606	-0.609	-0.610	-0.611	-0.611	-0.612	-0.614	-0.615	-0.614	-0.614	-0.614	-0.612	-0.611	-0.609	-0.608	-0.605	-0.601	-0.599	-0.595	-0.591	-0.588	-0.581	-0.578	-0.572	-0.566	-0.560	-0.554	-0.546	-0.540	-0.531	-0.522	-0.516	-0.507	-0.498	-0.489	-0.480	-0.470	-0.460	-0.451	-0.440	-0.431	-0.420	-0.410	-0.400	-0.389	-0.379	-0.368	-0.358	-0.348	-0.336	-0.326	-0.316	-0.306	-0.295	-0.286	-0.275	-0.266	-0.258	-0.246	-0.238	-0.229	-0.220	-0.211	-0.202	-0.192	-0.186	-0.179	-0.171	-0.164	-0.156	-0.149	-0.141	-0.135	-0.129	-0.122	-0.116	-0.111	-0.105	-0.100	-0.096	-0.091	-0.088	-0.082	-0.079	-0.075	-0.071	-0.069	-0.065	-0.062	-0.060	-0.058	-0.055	-0.054	-0.052	-0.052	-0.051	-0.051	-0.050	-0.050	-0.050	-0.050	-0.050	-0.051	-0.052	-0.054	-0.055	-0.056	-0.059	-0.061	-0.062	-0.065	-0.068	-0.070	-0.072	-0.076	-0.079	-0.082	-0.085	-0.089	-0.091	-0.094	-0.098	-0.100	-0.102	-0.106	-0.108	-0.110	-0.111	-0.114	-0.115	-0.116	-0.116	-0.118	-0.118	-0.118	-0.118	-0.116	-0.115	-0.114	-0.111	-0.109	-0.106	-0.102	-0.100	-0.095	-0.091	-0.086	-0.081	-0.076	-0.070	-0.064	-0.058	-0.051	-0.042	-0.036	-0.029	-0.021	-0.014	-0.006	0.001	0.009	0.018	0.024	0.032	0.039	0.048	0.054	0.061	0.068	0.074	0.080	0.085	0.090	0.095	0.099	0.102	0.105	0.108	0.109	0.111	0.112	0.111	0.111	0.110	0.109	0.106	0.102	0.100	0.095	0.091	0.085	0.080	0.074	0.066	0.060	0.052	0.045	0.036	0.028	0.019	0.009	0.000	-0.010	-0.020	-0.030	-0.040	-0.049	-0.059	-0.069	-0.078	-0.088	-0.096	-0.106	-0.115	-0.122	-0.131	-0.140	-0.148	-0.154	-0.161	-0.166	-0.174	-0.179	-0.185	-0.189	-0.192	-0.196	-0.200	-0.202	-0.205	-0.206	-0.209	-0.210	-0.210	-0.211	-0.211	-0.210	-0.211	-0.210	-0.209	-0.209	-0.208	-0.205	-0.204	-0.202	-0.201	-0.199	-0.198	-0.196	-0.196	-0.194	-0.192	-0.192	-0.191	-0.191	-0.190	-0.190	-0.191	-0.191	-0.192	-0.194	-0.195	-0.198	-0.199	-0.201	-0.204	-0.208	-0.211	-0.215	-0.219	-0.224	-0.229	-0.232	-0.239	-0.245	-0.252	-0.258	-0.264	-0.271	-0.278	-0.285	-0.294	-0.300	-0.308	-0.316	-0.324	-0.331	-0.340	-0.346	-0.355	-0.362	-0.370	-0.378	-0.385	-0.394	-0.401	-0.408	-0.415	-0.421	-0.429	-0.434	-0.440	-0.446	-0.452	-0.459	-0.464	-0.469	-0.474	-0.479	-0.482	-0.486	-0.490	-0.492	-0.496	-0.499	-0.502	-0.504	-0.506	-0.507	-0.510	-0.510	-0.511	-0.511	-0.512	-0.512	-0.512	-0.512	-0.512	-0.511	-0.510	-0.507	-0.507	-0.506	-0.504	-0.502	-0.500	-0.498	-0.495	-0.492	-0.490	-0.488	-0.484	-0.481	-0.478	-0.474	-0.471	-0.468	-0.464	-0.460	-0.456	-0.452	-0.449	-0.445	-0.442	-0.439	-0.435	-0.431	-0.429	-0.425	-0.422	-0.419	-0.416	-0.412	-0.410	-0.409	-0.405	-0.404	-0.401	-0.400	-0.399	-0.398	-0.396	-0.396	-0.395	-0.395	-0.395	-0.395	-0.395	-0.398	-0.399	-0.399	-0.400	-0.402	-0.404	-0.408	-0.410	-0.412	-0.415	-0.419	-0.421	-0.426	-0.430	-0.434	-0.438	-0.441	-0.446	-0.451	-0.456	-0.461	-0.466	-0.471	-0.476	-0.481	-0.485	-0.490	-0.495	-0.500	-0.505	-0.510	-0.515	-0.521	-0.525	-0.530	-0.535	-0.539	-0.542	-0.548	-0.551	-0.554	-0.559	-0.561	-0.566	-0.569	-0.571	-0.572	-0.576	-0.579	-0.580	-0.581	-0.584	-0.585	-0.586	-0.586	-0.588	-0.588	-0.589	-0.589	-0.589	-0.588	-0.588	-0.588	-0.585	-0.585	-0.582	-0.581	-0.580	-0.578	-0.576	-0.572	-0.571	-0.569	-0.565	-0.562	-0.560	-0.558	-0.555	-0.551	-0.549	-0.545	-0.541	-0.538	-0.535	-0.531	-0.528	-0.524	-0.520	-0.516	-0.512	-0.509	-0.504	-0.500	-0.496	-0.492	-0.489	-0.485	-0.480	-0.476	-0.472	-0.468	-0.464	-0.460	-0.455	-0.451	-0.449	-0.444	-0.440	-0.435	-0.431	-0.428	-0.422	-0.419	-0.414	-0.411	-0.408	-0.402	-0.399	-0.394	-0.390	-0.386	-0.381	-0.378	-0.372	-0.369	-0.364	-0.360	-0.356	-0.352	-0.346	-0.342	-0.340	-0.335	-0.330	-0.326	-0.321	-0.318	-0.311	-0.306	-0.302	-0.296	-0.291	-0.285	-0.281	-0.274	-0.269	-0.264	-0.258	-0.251	-0.244	-0.239	-0.231	-0.224	-0.216	-0.209	-0.201	-0.192	-0.185	-0.175	-0.166	-0.158	-0.148	-0.138	-0.128	-0.116	-0.106	-0.095	-0.084	-0.072	-0.061	-0.049	-0.038	-0.025	-0.012	0.000	0.012	0.025	0.039	0.052	0.064	0.078	0.091	0.104	0.118	0.129	0.142	0.155	0.168	0.180	0.191	0.204	0.215	0.226	0.238	0.249	0.258	0.268	0.278	0.286	0.295	0.304	0.311	0.319	0.325	0.332	0.339	0.345	0.349	0.354	0.356	0.360	0.362	0.365	0.368	0.370	0.371	0.372	0.372	0.374	0.372	0.372	0.371	0.371	0.370	0.368	0.366	0.365	0.361	0.359	0.356	0.354	0.350	0.348	0.344	0.341	0.338	0.334	0.330	0.326	0.321	0.318	0.314	0.310	0.305	0.301	0.298	0.292	0.288	0.284	0.279	0.275	0.269	0.265	0.260	0.255	0.250	0.245	0.239	0.234	0.228	0.222	0.216	0.211	0.205	0.200	0.192	0.188	0.180	0.174	0.168	0.161	0.155	0.150	0.142	0.136	0.131	0.124	0.119	0.112	0.108	0.101	0.096	0.091	0.085	0.080	0.076	0.072	0.068	0.065	0.062	0.059	0.058	0.055	0.054	0.052	0.051	0.050	0.051	0.052	0.054	0.055	0.056	0.060	0.062	0.066	0.069	0.074	0.079	0.084	0.090	0.095	0.101	0.106	0.111	0.119	0.125	0.132	0.139	0.145	0.154	0.160	0.166	0.174	0.180	0.188	0.194	0.201	0.206	0.212	0.219	0.225	0.231	0.236	0.241	0.245	0.250	0.254	0.259	0.262	0.266	0.269	0.271	0.274	0.276	0.278	0.280	0.281	0.282	0.284	0.285	0.285	0.286	0.288	0.288	0.289	0.290	0.290	0.290	0.291	0.292	0.292	0.292	0.294	0.295	0.296	0.298	0.299	0.301	0.304	0.305	0.308	0.309	0.311	0.315	0.319	0.322	0.325	0.329	0.332	0.338	0.342	0.346	0.351	0.356	0.361	0.366	0.372	0.378	0.382	0.388	0.394	0.400	0.404	0.410	0.415	0.420	0.426	0.430	0.435	0.440	0.445	0.449	0.454	0.458	0.461	0.465	0.468	0.472	0.475	0.478	0.480	0.482	0.484	0.485	0.486	0.488	0.488	0.488	0.486	0.486	0.485	0.485	0.482	0.480	0.478	0.475	0.471	0.469	0.464	0.460	0.455	0.450	0.445	0.440	0.434	0.428	0.420	0.412	0.405	0.399	0.391	0.382	0.374	0.365	0.356	0.345	0.336	0.326	0.316	0.305	0.295	0.284	0.272	0.262	0.251	0.241	0.229	0.218	0.208	0.196	0.185	0.174	0.162	0.152	0.142	0.131	0.122	0.111	0.101	0.092	0.084	0.075	0.066	0.059	0.052	0.045	0.039	0.031	0.026	0.022	0.016	0.012	0.009	0.008	0.005	0.002	0.001	0.000	0.000	0.001	0.001	0.002	0.004	0.006	0.008	0.011	0.014	0.016	0.020	0.024	0.029	0.032	0.036	0.041	0.045	0.050	0.054	0.059	0.061	0.065	0.069	0.072	0.075	0.078	0.080	0.082	0.084	0.085	0.086	0.085	0.085	0.082	0.080	0.079	0.075	0.070	0.066	0.060	0.055	0.048	0.041	0.032	0.024	0.015	0.005	-0.005	-0.016	-0.028	-0.040	-0.052	-0.065	-0.080	-0.094	-0.109	-0.122	-0.138	-0.152	-0.169	-0.184	-0.201	-0.218	-0.234	-0.251	-0.268	-0.284	-0.300	-0.318	-0.334	-0.350	-0.366	-0.382	-0.398	-0.415	-0.430	-0.445	-0.459	-0.474	-0.489	-0.502	-0.515	-0.529	-0.541	-0.554	-0.565	-0.578	-0.589	-0.599	-0.609	-0.619	-0.629	-0.639	-0.646	-0.655	-0.664	-0.671	-0.678	-0.685	-0.690	-0.696	-0.701	-0.708	-0.711	-0.716	-0.720	-0.725	-0.728	-0.731	-0.734	-0.736	-0.739	-0.741	-0.742	-0.745	-0.746	-0.749	-0.750	-0.751	-0.752	-0.754	-0.755	-0.755	-0.756	-0.758	-0.758	-0.759	-0.759	-0.760	-0.760	-0.761	-0.762	-0.762	-0.762	-0.764	-0.764	-0.765	-0.766	-0.769	-0.771	-0.772	-0.774	-0.776	-0.778	-0.780	-0.782	-0.786	-0.789	-0.792	-0.795	-0.799	-0.802	-0.806	-0.811	-0.816	-0.821	-0.826	-0.831	-0.838	-0.844	-0.850	-0.856	-0.862	-0.869	-0.876	-0.882	-0.890	-0.898	-0.905	-0.912	-0.920	-0.928	-0.935	-0.944	-0.951	-0.959	-0.968	-0.975	-0.982	-0.990	-0.998	-1.005	-1.012	-1.020	-1.026	-1.032	-1.039	-1.045	-1.052	-1.058	-1.062	-1.069	-1.074	-1.078	-1.081	-1.086	-1.090	-1.092	-1.096	-1.099	-1.101	-1.104	-1.105	-1.108	-1.109	-1.109	-1.111	-1.111	-1.111	-1.111	-1.111	-1.111	-1.110	-1.110	-1.110	-1.109	-1.108	-1.108	-1.106	-1.105	-1.105	-1.104	-1.102	-1.102	-1.101	-1.101	-1.101	-1.101	-1.101	-1.101	-1.101	-1.102	-1.104	-1.105	-1.105	-1.108	-1.109	-1.111	-1.112	-1.115	-1.119	-1.121	-1.126	-1.130	-1.134	-1.138	-1.141	-1.148	-1.151	-1.158	-1.161	-1.168	-1.172	-1.179	-1.184	-1.190	-1.196	-1.201	-1.208	-1.212	-1.219	-1.224	-1.231	-1.235	-1.241	-1.246	-1.251	-1.256	-1.261	-1.265	-1.270	-1.274	-1.278	-1.281	-1.285	-1.286	-1.290	-1.292	-1.294	-1.295	-1.296	-1.298	-1.298	-1.298	-1.298	-1.296	-1.296	-1.294	-1.291	-1.290	-1.288	-1.285	-1.281	-1.279	-1.274	-1.271	-1.266	-1.261	-1.258	-1.252	-1.248	-1.241	-1.238	-1.231	-1.226	-1.220	-1.214	-1.208	-1.202	-1.196	-1.190	-1.185	-1.179	-1.174	-1.166	-1.161	-1.155	-1.150	-1.144	-1.140	-1.134	-1.129	-1.124	-1.119	-1.114	-1.109	-1.104	-1.099	-1.095	-1.091	-1.086	-1.082	-1.078	-1.075	-1.071	-1.068	-1.064	-1.060	-1.058	-1.055	-1.051	-1.049	-1.046	-1.044	-1.041	-1.039	-1.036	-1.034	-1.032	-1.030	-1.028	-1.026	-1.025	-1.022	-1.020	-1.019	-1.018	-1.015	-1.015	-1.012	-1.011	-1.011	-1.010	-1.009	-1.008	-1.006	-1.006	-1.004	-1.004	-1.002	-1.002	-1.001	-1.001	-1.001	-1.001	-1.000	-1.001	-1.001	-1.001	-1.000	-1.001	-1.000	-1.000	-1.001	-1.001	-1.002	-1.001	-1.001	-1.001	-1.002	-1.002	-1.001	-1.002	-1.001	-1.001	-1.001	-1.000	-1.000	-1.000	-0.999	-0.998	-0.996	-0.995	-0.992	-0.992	-0.991	-0.989	-0.985	-0.984	-0.981	-0.979	-0.975	-0.972	-0.969	-0.964	-0.961	-0.956	-0.952	-0.948	-0.942	-0.938	-0.932	-0.928	-0.921	-0.916	-0.910	-0.904	-0.898	-0.891	-0.885	-0.880	-0.874	-0.866	-0.860	-0.854	-0.846	-0.840	-0.832	-0.826	-0.820	-0.812	-0.806	-0.799	-0.792	-0.785	-0.779	-0.772	-0.766	-0.760	-0.755	-0.750	-0.744	-0.738	-0.732	-0.728	-0.722	-0.716	-0.712	-0.708	-0.702	-0.700	-0.695	-0.691	-0.688	-0.684	-0.681	-0.678	-0.675	-0.672	-0.669	-0.666	-0.666	-0.664	-0.662	-0.659	-0.658	-0.658	-0.656	-0.656	-0.655	-0.655	-0.655	-0.655	-0.655	-0.656	-0.656	-0.656	-0.658	-0.658	-0.658	-0.659	-0.660	-0.661	-0.662	-0.664	-0.664	-0.665	-0.666	-0.666	-0.668	-0.669	-0.669	-0.670	-0.670	-0.670	-0.671	-0.671	-0.671	-0.671	-0.672	-0.671	-0.672	-0.671	-0.670	-0.670	-0.670	-0.669	-0.669	-0.666	-0.666	-0.665	-0.664	-0.662	-0.661	-0.660	-0.658	-0.656	-0.655	-0.654	-0.652	-0.651	-0.650	-0.650	-0.649	-0.648	-0.648	-0.648	-0.648	-0.648	-0.648	-0.649	-0.649	-0.650	-0.652	-0.655	-0.656	-0.660	-0.664	-0.666	-0.670	-0.675	-0.680	-0.685	-0.692	-0.699	-0.705	-0.714	-0.720	-0.729	-0.738	-0.748	-0.756	-0.766	-0.779	-0.790	-0.801	-0.812	-0.825	-0.838	-0.849	-0.862	-0.876	-0.890	-0.905	-0.919	-0.932	-0.948	-0.962	-0.976	-0.991	-1.005	-1.020	-1.035	-1.049	-1.065	-1.079	-1.094	-1.106	-1.121	-1.134	-1.148	-1.161	-1.172	-1.185	-1.198	-1.209	-1.221	-1.231	-1.242	-1.252	-1.262	-1.271	-1.281	-1.289	-1.298	-1.305	-1.312	-1.320	-1.328	-1.334	-1.339	-1.345	-1.350	-1.355	-1.360	-1.365	-1.369	-1.374	-1.376	-1.380	-1.384	-1.385	-1.389	-1.391	-1.394	-1.396	-1.399	-1.400	-1.402	-1.405	-1.406	-1.409	-1.410	-1.412	-1.414	-1.416	-1.418	-1.420	-1.422	-1.424	-1.426	-1.428	-1.430	-1.432	-1.434	-1.436	-1.438	-1.440	-1.442	-1.445	-1.446	-1.448	-1.450	-1.451	-1.452	-1.454	-1.455	-1.458	-1.459	-1.460	-1.460	-1.461	-1.462	-1.462	-1.464	-1.464	-1.465	-1.465	-1.465	-1.465	-1.464	-1.464	-1.464	-1.464	-1.464	-1.465	-1.464	-1.464	-1.462	-1.462	-1.461	-1.461	-1.461	-1.461	-1.461	-1.462	-1.461	-1.462	-1.462	-1.465	-1.465	-1.466	-1.469	-1.470	-1.472	-1.475	-1.479	-1.481	-1.485	-1.488	-1.492	-1.496	-1.502	-1.508	-1.512	-1.519	-1.526	-1.532	-1.539	-1.546	-1.554	-1.562	-1.570	-1.579	-1.589	-1.596	-1.605	-1.615	-1.624	-1.634	-1.644	-1.652	-1.662	-1.671	-1.682	-1.691	-1.700	-1.710	-1.719	-1.728	-1.736	-1.744	-1.754	-1.761	-1.769	-1.776	-1.782	-1.789	-1.795	-1.801	-1.805	-1.810	-1.814	-1.819	-1.821	-1.824	-1.826	-1.828	-1.829	-1.828	-1.828	-1.826	-1.825	-1.822	-1.820	-1.815	-1.812	-1.808	-1.801	-1.796	-1.789	-1.782	-1.776	-1.769	-1.761	-1.751	-1.742	-1.732	-1.724	-1.712	-1.702	-1.692	-1.682	-1.670	-1.659	-1.648	-1.636	-1.624	-1.612	-1.600	-1.589	-1.576	-1.565	-1.552	-1.541	-1.530	-1.518	-1.508	-1.495	-1.485	-1.475	-1.466	-1.456	-1.446	-1.438	-1.429	-1.421	-1.412	-1.405	-1.399	-1.392	-1.385	-1.380	-1.375	-1.371	-1.366	-1.362	-1.359	-1.356	-1.352	-1.351	-1.349	-1.348	-1.346	-1.345	-1.345	-1.345	-1.345	-1.345	-1.346	-1.346	-1.348	-1.349	-1.351	-1.352	-1.356	-1.358	-1.360	-1.362	-1.365	-1.368	-1.371	-1.374	-1.376	-1.379	-1.382	-1.386	-1.390	-1.391	-1.396	-1.399	-1.401	-1.405	-1.409	-1.411	-1.415	-1.418	-1.420	-1.425	-1.426	-1.430	-1.432	-1.435	-1.439	-1.441	-1.444	-1.446	-1.450	-1.452	-1.455	-1.456	-1.460	-1.461	-1.464	-1.465	-1.468	-1.471	-1.472	-1.475	-1.476	-1.479	-1.480	-1.481	-1.482	-1.484	-1.484	-1.485	-1.486	-1.486	-1.488	-1.488	-1.488	-1.488	-1.488	-1.488	-1.488	-1.486	-1.485	-1.485	-1.484	-1.482	-1.480	-1.479	-1.476	-1.475	-1.472	-1.471	-1.470	-1.468	-1.465	-1.462	-1.460	-1.458	-1.455	-1.452	-1.450	-1.446	-1.445	-1.441	-1.438	-1.435	-1.432	-1.430	-1.426	-1.424	-1.421	-1.418	-1.415	-1.411	-1.410	-1.408	-1.404	-1.401	-1.398	-1.396	-1.392	-1.390	-1.388	-1.385	-1.381	-1.379	-1.376	-1.371	-1.369	-1.366	-1.362	-1.359	-1.356	-1.352	-1.349	-1.345	-1.340	-1.336	-1.332	-1.328	-1.324	-1.319	-1.315	-1.310	-1.305	-1.300	-1.295	-1.290	-1.285	-1.281	-1.275	-1.270	-1.265	-1.260	-1.255	-1.250	-1.245	-1.240	-1.235	-1.230	-1.225	-1.221	-1.218	-1.212	-1.209	-1.205	-1.202	-1.199	-1.196	-1.194	-1.191	-1.190	-1.188	-1.186	-1.185	-1.185	-1.184	-1.185	-1.185	-1.186	-1.188	-1.189	-1.191	-1.194	-1.196	-1.200	-1.204	-1.208	-1.214	-1.218	-1.222	-1.228	-1.234	-1.240	-1.248	-1.254	-1.261	-1.270	-1.278	-1.286	-1.294	-1.302	-1.312	-1.321	-1.331	-1.340	-1.350	-1.361	-1.371	-1.381	-1.392	-1.404	-1.414	-1.425	-1.438	-1.449	-1.460	-1.472	-1.484	-1.495	-1.508	-1.520	-1.531	-1.544	-1.555	-1.566	-1.579	-1.590	-1.602	-1.615	-1.626	-1.638	-1.649	-1.660	-1.671	-1.682	-1.692	-1.704	-1.715	-1.724	-1.735	-1.745	-1.752	-1.762	-1.771	-1.780	-1.788	-1.796	-1.804	-1.811	-1.818	-1.824	-1.830	-1.836	-1.841	-1.845	-1.850	-1.855	-1.858	-1.861	-1.864	-1.866	-1.870	-1.871	-1.872	-1.872	-1.872	-1.872	-1.872	-1.872	-1.871	-1.870	-1.869	-1.866	-1.864	-1.861	-1.860	-1.856	-1.852	-1.850	-1.846	-1.842	-1.840	-1.836	-1.831	-1.828	-1.824	-1.820	-1.816	-1.812	-1.809	-1.805	-1.801	-1.798	-1.794	-1.790	-1.788	-1.784	-1.782	-1.780	-1.776	-1.775	-1.772	-1.771	-1.770	-1.769	-1.768	-1.768	-1.766	-1.765	-1.766	-1.765	-1.766	-1.766	-1.768	-1.768	-1.770	-1.771	-1.772	-1.774	-1.776	-1.778	-1.780	-1.782	-1.785	-1.788	-1.789	-1.792	-1.795	-1.796	-1.799	-1.801	-1.804	-1.806	-1.809	-1.810	-1.812	-1.815	-1.816	-1.818	-1.820	-1.821	-1.822	-1.821	-1.822	-1.824	-1.824	-1.824	-1.824	-1.822	-1.822	-1.821	-1.820	-1.819	-1.818	-1.815	-1.814	-1.811	-1.809	-1.806	-1.804	-1.800	-1.798	-1.792	-1.789	-1.785	-1.780	-1.776	-1.772	-1.768	-1.761	-1.758	-1.751	-1.748	-1.742	-1.736	-1.730	-1.725	-1.719	-1.714	-1.708	-1.702	-1.696	-1.690	-1.684	-1.678	-1.671	-1.665	-1.659	-1.652	-1.648	-1.640	-1.634	-1.626	-1.621	-1.615	-1.608	-1.601	-1.592	-1.585	-1.579	-1.571	-1.564	-1.556	-1.549	-1.541	-1.534	-1.526	-1.518	-1.509	-1.500	-1.492	-1.484	-1.475	-1.466	-1.456	-1.448	-1.438	-1.429	-1.419	-1.408	-1.398	-1.389	-1.379	-1.369	-1.359	-1.348	-1.339	-1.328	-1.318	-1.306	-1.296	-1.286	-1.276	-1.266	-1.258	-1.246	-1.238	-1.229	-1.219	-1.210	-1.202	-1.194	-1.186	-1.179	-1.171	-1.165	-1.159	-1.152	-1.149	-1.142	-1.140	-1.135	-1.132	-1.129	-1.128	-1.126	-1.124	-1.124	-1.124	-1.126	-1.126	-1.129	-1.130	-1.134	-1.138	-1.142	-1.146	-1.150	-1.156	-1.162	-1.168	-1.175	-1.181	-1.189	-1.196	-1.204	-1.211	-1.220	-1.229	-1.238	-1.246	-1.255	-1.264	-1.272	-1.282	-1.291	-1.299	-1.309	-1.316	-1.325	-1.334	-1.342	-1.350	-1.358	-1.365	-1.372	-1.379	-1.386	-1.392	-1.399	-1.405	-1.410	-1.414	-1.419	-1.424	-1.428	-1.431	-1.434	-1.438	-1.439	-1.441	-1.441	-1.444	-1.444	-1.444	-1.444	-1.441	-1.441	-1.439	-1.438	-1.435	-1.432	-1.429	-1.426	-1.421	-1.418	-1.412	-1.408	-1.401	-1.396	-1.390	-1.384	-1.376	-1.370	-1.362	-1.355	-1.346	-1.339	-1.330	-1.322	-1.312	-1.304	-1.294	-1.284	-1.274	-1.264	-1.254	-1.244	-1.232	-1.221	-1.211	-1.199	-1.189	-1.176	-1.165	-1.154	-1.141	-1.130	-1.119	-1.108	-1.095	-1.082	-1.071	-1.060	-1.049	-1.036	-1.025	-1.014	-1.002	-0.990	-0.979	-0.968	-0.956	-0.946	-0.935	-0.925	-0.912	-0.902	-0.892	-0.882	-0.872	-0.864	-0.852	-0.844	-0.835	-0.826	-0.816	-0.808	-0.799	-0.791	-0.782	-0.775	-0.768	-0.760	-0.751	-0.744	-0.736	-0.730	-0.724	-0.718	-0.711	-0.705	-0.699	-0.694	-0.688	-0.682	-0.676	-0.672	-0.668	-0.664	-0.660	-0.655	-0.652	-0.649	-0.645	-0.642	-0.640	-0.638	-0.636	-0.634	-0.632	-0.631	-0.631	-0.630	-0.630	-0.630	-0.631	-0.631	-0.634	-0.635	-0.638	-0.639	-0.642	-0.646	-0.649	-0.652	-0.658	-0.661	-0.668	-0.672	-0.678	-0.685	-0.691	-0.698	-0.705	-0.712	-0.720	-0.728	-0.736	-0.745	-0.754	-0.764	-0.772	-0.781	-0.791	-0.801	-0.811	-0.821	-0.830	-0.841	-0.851	-0.860	-0.870	-0.880	-0.890	-0.899	-0.910	-0.919	-0.926	-0.936	-0.944	-0.952	-0.961	-0.968	-0.975	-0.981	-0.989	-0.994	-1.000	-1.005	-1.009	-1.014	-1.018	-1.020	-1.024	-1.026	-1.030	-1.030	-1.032	-1.034	-1.032	-1.034	-1.034	-1.032	-1.031	-1.030	-1.028	-1.026	-1.022	-1.020	-1.016	-1.011	-1.009	-1.004	-0.999	-0.995	-0.989	-0.982	-0.978	-0.971	-0.965	-0.959	-0.952	-0.945	-0.939	-0.931	-0.924	-0.918	-0.909	-0.901	-0.894	-0.885	-0.876	-0.868	-0.859	-0.850	-0.841	-0.831	-0.822	-0.811	-0.802	-0.792	-0.781	-0.771	-0.761	-0.749	-0.739	-0.728	-0.715	-0.704	-0.692	-0.681	-0.668	-0.656	-0.644	-0.631	-0.618	-0.605	-0.592	-0.578	-0.565	-0.551	-0.536	-0.524	-0.509	-0.495	-0.481	-0.466	-0.452	-0.438	-0.424	-0.410	-0.395	-0.381	-0.369	-0.355	-0.340	-0.328	-0.314	-0.301	-0.288	-0.275	-0.262	-0.251	-0.240	-0.228	-0.218	-0.206	-0.196	-0.185	-0.175	-0.166	-0.156	-0.148	-0.139	-0.131	-0.122	-0.115	-0.109	-0.102	-0.098	-0.091	-0.086	-0.080	-0.076	-0.072	-0.069	-0.064	-0.061	-0.058	-0.055	-0.052	-0.049	-0.046	-0.045	-0.042	-0.041	-0.040	-0.039	-0.038	-0.036	-0.035	-0.034	-0.032	-0.031	-0.030	-0.030	-0.030	-0.029	-0.028	-0.028	-0.026	-0.026	-0.025	-0.024	-0.024	-0.021	-0.021	-0.020	-0.019	-0.019	-0.018	-0.016	-0.015	-0.014	-0.012	-0.012	-0.010	-0.010	-0.010	-0.009	-0.008	-0.008	-0.008	-0.006	-0.006	-0.006	-0.006	-0.006	-0.006	-0.008	-0.008	-0.009	-0.010	-0.011	-0.012	-0.014	-0.018	-0.019	-0.021	-0.024	-0.028	-0.030	-0.034	-0.038	-0.041	-0.045	-0.050	-0.055	-0.059	-0.065	-0.070	-0.076	-0.081	-0.089	-0.095	-0.102	-0.109	-0.115	-0.124	-0.131	-0.139	-0.146	-0.154	-0.164	-0.170	-0.179	-0.189	-0.198	-0.206	-0.215	-0.225	-0.234	-0.245	-0.255	-0.265	-0.275	-0.285	-0.295	-0.306	-0.316	-0.328	-0.338	-0.348	-0.360	-0.370	-0.381	-0.392	-0.404	-0.414	-0.425	-0.438	-0.449	-0.459	-0.470	-0.482	-0.494	-0.505	-0.515	-0.526	-0.539	-0.550	-0.562	-0.572	-0.585	-0.596	-0.608	-0.619	-0.629	-0.640	-0.651	-0.662	-0.674	-0.684	-0.695	-0.706	-0.716	-0.725	-0.736	-0.746	-0.756	-0.765	-0.775	-0.784	-0.794	-0.802	-0.811	-0.820	-0.828	-0.836	-0.844	-0.851	-0.859	-0.866	-0.872	-0.879	-0.885	-0.891	-0.895	-0.901	-0.906	-0.910	-0.914	-0.918	-0.921	-0.925	-0.928	-0.930	-0.932	-0.935	-0.936	-0.938	-0.938	-0.939	-0.939	-0.939	-0.939	-0.938	-0.938	-0.936	-0.935	-0.932	-0.932	-0.929	-0.928	-0.924	-0.922	-0.918	-0.915	-0.911	-0.909	-0.905	-0.900	-0.896	-0.891	-0.886	-0.881	-0.878	-0.874	-0.869	-0.864	-0.858	-0.854	-0.849	-0.844	-0.839	-0.832	-0.826	-0.821	-0.818	-0.812	-0.808	-0.802	-0.796	-0.791	-0.788	-0.782	-0.778	-0.774	-0.770	-0.765	-0.761	-0.758	-0.754	-0.750	-0.748	-0.745	-0.741	-0.739	-0.738	-0.734	-0.732	-0.730	-0.729	-0.728	-0.726	-0.725	-0.725	-0.724	-0.725	-0.724	-0.724	-0.725	-0.725	-0.726	-0.728	-0.728	-0.729	-0.730	-0.732	-0.734	-0.736	-0.738	-0.739	-0.742	-0.744	-0.746	-0.748	-0.751	-0.752	-0.756	-0.758	-0.760	-0.762	-0.765	-0.768	-0.770	-0.771	-0.774	-0.775	-0.776	-0.779	-0.780	-0.781	-0.782	-0.784	-0.784	-0.785	-0.786	-0.786	-0.786	-0.786	-0.788	-0.788	-0.788	-0.786	-0.786	-0.785	-0.785	-0.784	-0.781	-0.781	-0.780	-0.778	-0.776	-0.775	-0.772	-0.771	-0.770	-0.769	-0.766	-0.765	-0.764	-0.762	-0.761	-0.759	-0.758	-0.756	-0.755	-0.754	-0.752	-0.751	-0.751	-0.750	-0.750	-0.749	-0.749	-0.748	-0.748	-0.749	-0.749	-0.748	-0.749	-0.750	-0.750	-0.751	-0.752	-0.754	-0.755	-0.758	-0.759	-0.761	-0.762	-0.765	-0.768	-0.770	-0.771	-0.775	-0.776	-0.778	-0.780	-0.782	-0.784	-0.786	-0.788	-0.790	-0.791	-0.792	-0.795	-0.796	-0.798	-0.799	-0.799	-0.799	-0.800	-0.800	-0.800	-0.800	-0.800	-0.799	-0.799	-0.798	-0.795	-0.794	-0.792	-0.790	-0.788	-0.785	-0.781	-0.778	-0.774	-0.771	-0.766	-0.764	-0.759	-0.754	-0.749	-0.745	-0.740	-0.735	-0.730	-0.724	-0.720	-0.714	-0.708	-0.704	-0.698	-0.692	-0.686	-0.680	-0.675	-0.669	-0.662	-0.658	-0.652	-0.648	-0.641	-0.636	-0.630	-0.625	-0.620	-0.614	-0.609	-0.604	-0.600	-0.596	-0.592	-0.588	-0.584	-0.580	-0.576	-0.572	-0.569	-0.568	-0.564	-0.561	-0.558	-0.556	-0.554	-0.552	-0.549	-0.548	-0.546	-0.545	-0.544	-0.542	-0.541	-0.541	-0.540	-0.539	-0.539	-0.538	-0.538	-0.539	-0.538	-0.538	-0.538	-0.539	-0.538	-0.538	-0.538	-0.539	-0.539	-0.539	-0.538	-0.538	-0.538	-0.538	-0.536	-0.536	-0.535	-0.535	-0.534	-0.532	-0.530	-0.529	-0.528	-0.525	-0.524	-0.521	-0.519	-0.518	-0.515	-0.512	-0.507	-0.505	-0.501	-0.499	-0.494	-0.490	-0.486	-0.481	-0.478	-0.471	-0.468	-0.464	-0.459	-0.454	-0.449	-0.444	-0.439	-0.434	-0.428	-0.422	-0.418	-0.412	-0.408	-0.402	-0.398	-0.392	-0.388	-0.382	-0.378	-0.372	-0.369	-0.364	-0.359	-0.355	-0.350	-0.346	-0.341	-0.338	-0.331	-0.328	-0.324	-0.319	-0.315	-0.310	-0.306	-0.302	-0.300	-0.296	-0.291	-0.288	-0.284	-0.279	-0.275	-0.271	-0.268	-0.262	-0.259	-0.255	-0.251	-0.246	-0.242	-0.239	-0.232	-0.229	-0.224	-0.220	-0.214	-0.210	-0.205	-0.200	-0.194	-0.189	-0.185	-0.180	-0.175	-0.171	-0.165	-0.160	-0.155	-0.150	-0.145	-0.140	-0.135	-0.130	-0.124	-0.120	-0.115	-0.110	-0.105	-0.100	-0.095	-0.091	-0.088	-0.082	-0.079	-0.075	-0.071	-0.066	-0.062	-0.059	-0.056	-0.052	-0.050	-0.048	-0.044	-0.040	-0.038	-0.035	-0.034	-0.031	-0.028	-0.026	-0.024	-0.022	-0.021	-0.018	-0.016	-0.015	-0.014	-0.012	-0.011	-0.010	-0.009	-0.008	-0.006	-0.005	-0.005	-0.004	-0.002	-0.001	-0.001	-0.001	0.000	0.000	0.001	0.001	0.001	0.001	0.002	0.002	0.002	0.002	0.002	0.001	0.001	0.001	0.001	0.001	0.000	0.000	-0.001	-0.002	-0.002	-0.002	-0.004	-0.005	-0.006	-0.006	-0.006	-0.006	-0.008	-0.008	-0.008	-0.008	-0.008	-0.006	-0.006	-0.005	-0.004	-0.001	-0.001	0.002	0.005	0.008	0.012	0.016	0.021	0.028	0.032	0.039	0.045	0.054	0.061	0.070	0.080	0.091	0.101	0.112	0.126	0.139	0.152	0.168	0.182	0.198	0.215	0.231	0.250	0.268	0.288	0.308	0.328	0.346	0.368	0.390	0.410	0.432	0.454	0.476	0.500	0.521	0.544	0.566	0.589	0.611	0.632	0.655	0.676	0.699	0.720	0.740	0.761	0.780	0.800	0.820	0.838	0.855	0.872	0.889	0.905	0.919	0.934	0.948	0.961	0.972	0.985	0.996	1.006	1.016	1.025	1.034	1.042	1.049	1.056	1.061	1.068	1.072	1.078	1.082	1.085	1.090	1.094	1.095	1.099	1.101	1.104	1.106	1.108	1.110	1.112	1.114	1.116	1.119	1.121	1.124	1.126	1.128	1.130	1.134	1.136	1.139	1.144	1.146	1.150	1.154	1.158	1.162	1.166	1.170	1.175	1.181	1.185	1.189	1.192	1.199	1.204	1.208	1.212	1.218	1.221	1.226	1.230	1.235	1.239	1.242	1.246	1.250	1.252	1.256	1.260	1.262	1.265	1.268	1.270	1.272	1.274	1.276	1.276	1.278	1.279	1.280	1.281	1.281	1.281	1.282	1.282	1.282	1.284	1.284	1.284	1.284	1.284	1.285	1.286	1.285	1.286	1.288	1.289	1.289	1.290	1.292	1.294	1.296	1.298	1.300	1.304	1.305	1.309	1.312	1.316	1.319	1.324	1.328	1.331	1.338	1.341	1.346	1.351	1.358	1.362	1.369	1.374	1.381	1.388	1.392	1.400	1.406	1.414	1.421	1.426	1.432	1.441	1.448	1.454	1.461	1.468	1.474	1.481	1.488	1.494	1.501	1.508	1.514	1.520	1.526	1.532	1.539	1.545	1.550	1.556	1.561	1.568	1.574	1.580	1.585	1.591	1.595	1.600	1.605	1.609	1.614	1.619	1.624	1.628	1.632	1.638	1.640	1.645	1.649	1.652	1.656	1.660	1.664	1.666	1.670	1.672	1.675	1.679	1.681	1.684	1.686	1.689	1.690	1.692	1.694	1.695	1.696	1.696	1.699	1.699	1.699	1.699	1.700	1.700	1.700	1.699	1.699	1.698	1.696	1.694	1.694	1.692	1.690	1.689	1.686	1.684	1.681	1.680	1.678	1.675	1.671	1.669	1.668	1.665	1.662	1.660	1.658	1.654	1.652	1.650	1.649	1.646	1.645	1.644	1.641	1.640	1.639	1.639	1.639	1.638	1.639	1.639	1.638	1.638	1.639	1.640	1.641	1.641	1.644	1.646	1.648	1.651	1.652	1.655	1.659	1.661	1.665	1.668	1.671	1.674	1.678	1.680	1.684	1.688	1.691	1.695	1.698	1.701	1.705	1.708	1.710	1.712	1.715	1.719	1.720	1.721	1.724	1.726	1.726	1.728	1.729	1.729	1.729	1.729	1.729	1.729	1.729	1.728	1.728	1.726	1.724	1.722	1.720	1.719	1.716	1.714	1.710	1.709	1.705	1.701	1.698	1.694	1.690	1.686	1.682	1.678	1.672	1.669	1.664	1.659	1.655	1.650	1.645	1.640	1.634	1.629	1.624	1.619	1.614	1.609	1.604	1.599	1.592	1.588	1.582	1.576	1.571	1.565	1.560	1.554	1.550	1.544	1.539	1.532	1.528	1.521	1.516	1.511	1.505	1.500	1.495	1.489	1.484	1.479	1.474	1.469	1.464	1.458	1.454	1.449	1.444	1.439	1.434	1.430	1.425	1.421	1.416	1.412	1.408	1.404	1.400	1.395	1.390	1.386	1.382	1.379	1.375	1.371	1.368	1.364	1.360	1.356	1.352	1.349	1.345	1.340	1.336	1.331	1.328	1.324	1.319	1.314	1.310	1.305	1.300	1.295	1.290	1.284	1.279	1.274	1.268	1.262	1.256	1.250	1.244	1.236	1.229	1.222	1.215	1.208	1.199	1.191	1.182	1.175	1.166	1.158	1.149	1.140	1.131	1.121	1.111	1.102	1.094	1.084	1.074	1.064	1.054	1.044	1.035	1.025	1.015	1.006	0.996	0.988	0.978	0.969	0.960	0.951	0.942	0.934	0.925	0.916	0.910	0.901	0.894	0.886	0.880	0.872	0.866	0.860	0.854	0.849	0.842	0.838	0.832	0.828	0.824	0.819	0.815	0.812	0.808	0.804	0.800	0.796	0.792	0.790	0.788	0.785	0.781	0.779	0.776	0.774	0.771	0.768	0.765	0.761	0.759	0.756	0.752	0.749	0.746	0.742	0.739	0.735	0.731	0.726	0.724	0.719	0.714	0.709	0.704	0.698	0.692	0.688	0.681	0.674	0.669	0.661	0.654	0.646	0.639	0.631	0.624	0.616	0.609	0.600	0.592	0.582	0.575	0.566	0.556	0.548	0.538	0.529	0.520	0.510	0.501	0.491	0.482	0.471	0.462	0.454	0.442	0.434	0.425	0.415	0.406	0.398	0.388	0.379	0.370	0.361	0.352	0.344	0.336	0.329	0.321	0.314	0.306	0.300	0.294	0.286	0.281	0.275	0.270	0.264	0.259	0.255	0.251	0.248	0.245	0.241	0.239	0.238	0.235	0.234	0.234	0.232	0.232	0.234	0.234	0.235	0.238	0.239	0.241	0.242	0.245	0.248	0.251	0.254	0.258	0.261	0.264	0.266	0.270	0.275	0.279	0.282	0.286	0.289	0.292	0.295	0.298	0.301	0.302	0.304	0.306	0.308	0.309	0.309	0.309	0.308	0.308	0.305	0.301	0.300	0.296	0.292	0.288	0.281	0.276	0.270	0.262	0.256	0.248	0.239	0.229	0.220	0.209	0.199	0.188	0.176	0.164	0.151	0.139	0.126	0.112	0.100	0.086	0.072	0.058	0.045	0.030	0.016	0.002	-0.011	-0.024	-0.038	-0.051	-0.065	-0.078	-0.090	-0.102	-0.115	-0.126	-0.138	-0.148	-0.159	-0.169	-0.178	-0.186	-0.195	-0.202	-0.210	-0.216	-0.224	-0.229	-0.234	-0.239	-0.244	-0.248	-0.250	-0.252	-0.255	-0.258	-0.260	-0.260	-0.261	-0.261	-0.260	-0.260	-0.259	-0.258	-0.255	-0.252	-0.250	-0.246	-0.244	-0.239	-0.235	-0.231	-0.228	-0.222	-0.218	-0.212	-0.206	-0.201	-0.195	-0.190	-0.182	-0.176	-0.170	-0.162	-0.156	-0.150	-0.142	-0.136	-0.129	-0.121	-0.114	-0.106	-0.098	-0.090	-0.084	-0.074	-0.066	-0.059	-0.051	-0.044	-0.035	-0.026	-0.019	-0.011	-0.002	0.006	0.015	0.022	0.031	0.041	0.049	0.058	0.066	0.075	0.084	0.092	0.100	0.109	0.119	0.128	0.135	0.144	0.152	0.161	0.170	0.179	0.188	0.196	0.204	0.212	0.221	0.230	0.239	0.246	0.255	0.261	0.270	0.278	0.288	0.295	0.302	0.310	0.316	0.324	0.332	0.339	0.345	0.352	0.359	0.366	0.372	0.379	0.386	0.391	0.398	0.402	0.409	0.414	0.419	0.424	0.429	0.432	0.438	0.441	0.444	0.448	0.451	0.454	0.456	0.460	0.461	0.465	0.466	0.469	0.469	0.469	0.470	0.470	0.469	0.469	0.468	0.466	0.465	0.464	0.461	0.459	0.456	0.452	0.449	0.445	0.441	0.436	0.432	0.428	0.421	0.415	0.410	0.402	0.398	0.391	0.385	0.378	0.371	0.362	0.356	0.348	0.340	0.334	0.325	0.318	0.310	0.302	0.295	0.288	0.281	0.274	0.268	0.260	0.255	0.249	0.242	0.236	0.231	0.228	0.222	0.219	0.214	0.211	0.209	0.208	0.205	0.202	0.202	0.201	0.201	0.202	0.204	0.205	0.208	0.210	0.214	0.218	0.221	0.225	0.230	0.236	0.242	100.000	5.000	2.000	1.000	4.000	0.000	0.000	0.000	0.000	0.000	0.000	0.000	0.000	0.000	0.000	0.000	0.000	0.000	0.266	0.271	0.275	0.280	0.285	0.289	0.294	0.298	0.301	0.306	0.311	0.316	0.321	0.328	0.332	0.340	0.346	0.354	0.364	0.372	0.382	0.392	0.402	0.415	0.428	0.440	0.454	0.468	0.481	0.496	0.512	0.528	0.545	0.561	0.579	0.598	0.615	0.634	0.651	0.670	0.689	0.706	0.725	0.744	0.761	0.779	0.798	0.815	0.832	0.849	0.866	0.882	0.898	0.914	0.928	0.941	0.955	0.968	0.979	0.990	1.000	1.011	1.019	1.028	1.035	1.041	1.048	1.054	1.056	1.061	1.064	1.066	1.069	1.069	1.070	1.070	1.070	1.070	1.068	1.066	1.064	1.061	1.058	1.055	1.051	1.049	1.045	1.041	1.038	1.034	1.030	1.026	1.022	1.019	1.015	1.012	1.009	1.006	1.004	1.002	1.000	0.999	0.998	0.996	0.996	0.998	0.998	0.999	1.001	1.004	1.006	1.011	1.015	1.020	1.026	1.031	1.038	1.045	1.054	1.061	1.070	1.079	1.089	1.099	1.109	1.120	1.132	1.144	1.156	1.168	1.180	1.194	1.208	1.220	1.235	1.249	1.261	1.275	1.289	1.302	1.316	1.330	1.342	1.355	1.366	1.379	1.391	1.402	1.412	1.424	1.434	1.442	1.452	1.461	1.470	1.476	1.484	1.490	1.494	1.499	1.502	1.506	1.509	1.510	1.511	1.510	1.510	1.509	1.506	1.502	1.500	1.496	1.490	1.484	1.478	1.470	1.461	1.454	1.445	1.435	1.425	1.412	1.401	1.389	1.376	1.364	1.351	1.338	1.322	1.309	1.294	1.279	1.262	1.248	1.231	1.215	1.199	1.182	1.165	1.149	1.132	1.116	1.100	1.082	1.066	1.049	1.034	1.018	1.001	0.986	0.970	0.955	0.941	0.926	0.911	0.898	0.884	0.871	0.858	0.845	0.831	0.820	0.809	0.798	0.788	0.778	0.768	0.759	0.749	0.741	0.734	0.726	0.719	0.712	0.706	0.701	0.696	0.690	0.686	0.682	0.679	0.675	0.672	0.670	0.669	0.666	0.664	0.662	0.661	0.659	0.658	0.656	0.655	0.655	0.654	0.652	0.651	0.651	0.650	0.649	0.649	0.646	0.645	0.644	0.642	0.640	0.638	0.635	0.632	0.630	0.625	0.622	0.618	0.614	0.609	0.602	0.598	0.590	0.584	0.576	0.569	0.560	0.552	0.542	0.534	0.524	0.514	0.502	0.492	0.480	0.468	0.456	0.442	0.430	0.416	0.401	0.388	0.372	0.359	0.344	0.329	0.312	0.298	0.281	0.265	0.249	0.232	0.216	0.200	0.184	0.168	0.151	0.135	0.119	0.102	0.088	0.071	0.055	0.041	0.025	0.011	-0.004	-0.018	-0.031	-0.046	-0.060	-0.072	-0.085	-0.096	-0.109	-0.120	-0.131	-0.142	-0.152	-0.162	-0.172	-0.181	-0.191	-0.199	-0.208	-0.215	-0.222	-0.230	-0.236	-0.244	-0.249	-0.255	-0.261	-0.266	-0.271	-0.278	-0.282	-0.288	-0.292	-0.296	-0.301	-0.306	-0.309	-0.314	-0.319	-0.321	-0.326	-0.330	-0.334	-0.338	-0.342	-0.346	-0.350	-0.354	-0.359	-0.362	-0.368	-0.372	-0.376	-0.381	-0.385	-0.391	-0.395	-0.401	-0.408	-0.412	-0.419	-0.424	-0.429	-0.435	-0.441	-0.446	-0.454	-0.459	-0.465	-0.471	-0.476	-0.482	-0.489	-0.495	-0.501	-0.507	-0.511	-0.518	-0.524	-0.528	-0.534	-0.539	-0.544	-0.548	-0.554	-0.558	-0.561	-0.566	-0.570	-0.574	-0.576	-0.580	-0.582	-0.584	-0.586	-0.589	-0.590	-0.591	-0.592	-0.592	-0.594	-0.594	-0.594	-0.591	-0.591	-0.590	-0.589	-0.588	-0.586	-0.584	-0.581	-0.578	-0.575	-0.570	-0.566	-0.562	-0.559	-0.554	-0.549	-0.545	-0.539	-0.534	-0.529	-0.524	-0.518	-0.512	-0.506	-0.500	-0.495	-0.489	-0.482	-0.476	-0.470	-0.465	-0.459	-0.452	-0.448	-0.442	-0.438	-0.432	-0.428	-0.424	-0.419	-0.416	-0.411	-0.409	-0.406	-0.404	-0.402	-0.400	-0.400	-0.399	-0.399	-0.399	-0.400	-0.401	-0.402	-0.405	-0.409	-0.412	-0.416	-0.421	-0.426	-0.432	-0.439	-0.445	-0.451	-0.459	-0.468	-0.476	-0.485	-0.495	-0.504	-0.515	-0.525	-0.536	-0.548	-0.559	-0.570	-0.582	-0.594	-0.606	-0.618	-0.630	-0.642	-0.655	-0.668	-0.679	-0.690	-0.701	-0.714	-0.724	-0.735	-0.746	-0.755	-0.766	-0.775	-0.784	-0.792	-0.799	-0.808	-0.814	-0.819	-0.825	-0.829	-0.834	-0.836	-0.840	-0.842	-0.844	-0.844	-0.846	-0.846	-0.845	-0.844	-0.844	-0.841	-0.839	-0.836	-0.832	-0.830	-0.825	-0.821	-0.816	-0.812	-0.806	-0.801	-0.796	-0.791	-0.786	-0.781	-0.775	-0.771	-0.766	-0.761	-0.758	-0.752	-0.750	-0.746	-0.744	-0.742	-0.740	-0.740	-0.739	-0.739	-0.739	-0.740	-0.742	-0.744	-0.748	-0.751	-0.755	-0.761	-0.766	-0.772	-0.780	-0.788	-0.795	-0.804	-0.812	-0.822	-0.832	-0.844	-0.855	-0.866	-0.878	-0.890	-0.902	-0.915	-0.929	-0.941	-0.954	-0.968	-0.981	-0.995	-1.009	-1.022	-1.035	-1.049	-1.062	-1.075	-1.088	-1.099	-1.112	-1.124	-1.134	-1.146	-1.156	-1.166	-1.176	-1.185	-1.194	-1.202	-1.210	-1.218	-1.225	-1.231	-1.236	-1.241	-1.246	-1.250	-1.254	-1.256	-1.259	-1.259	-1.260	-1.261	-1.260	-1.259	-1.256	-1.254	-1.251	-1.246	-1.242	-1.238	-1.234	-1.228	-1.221	-1.214	-1.206	-1.198	-1.190	-1.180	-1.171	-1.160	-1.150	-1.138	-1.128	-1.115	-1.102	-1.090	-1.078	-1.064	-1.050	-1.035	-1.020	-1.005	-0.991	-0.975	-0.959	-0.942	-0.926	-0.911	-0.895	-0.878	-0.861	-0.845	-0.828	-0.811	-0.795	-0.779	-0.762	-0.746	-0.730	-0.715	-0.699	-0.684	-0.669	-0.652	-0.639	-0.626	-0.612	-0.600	-0.588	-0.576	-0.564	-0.554	-0.544	-0.535	-0.525	-0.518	-0.510	-0.505	-0.499	-0.494	-0.491	-0.488	-0.485	-0.484	-0.484	-0.485	-0.486	-0.488	-0.491	-0.495	-0.500	-0.506	-0.512	-0.519	-0.528	-0.535	-0.545	-0.554	-0.565	-0.576	-0.588	-0.599	-0.611	-0.625	-0.639	-0.651	-0.666	-0.680	-0.695	-0.710	-0.725	-0.740	-0.756	-0.770	-0.785	-0.801	-0.815	-0.829	-0.844	-0.858	-0.870	-0.885	-0.898	-0.910	-0.922	-0.935	-0.946	-0.956	-0.966	-0.976	-0.986	-0.994	-1.002	-1.009	-1.016	-1.022	-1.028	-1.032	-1.036	-1.040	-1.044	-1.045	-1.048	-1.048	-1.048	-1.049	-1.049	-1.048	-1.045	-1.041	-1.039	-1.036	-1.032	-1.029	-1.024	-1.019	-1.014	-1.009	-1.002	-0.995	-0.988	-0.982	-0.974	-0.966	-0.959	-0.951	-0.942	-0.934	-0.925	-0.916	-0.909	-0.900	-0.891	-0.882	-0.874	-0.865	-0.856	-0.848	-0.840	-0.831	-0.822	-0.814	-0.806	-0.798	-0.790	-0.784	-0.776	-0.769	-0.762	-0.756	-0.749	-0.744	-0.738	-0.732	-0.728	-0.722	-0.719	-0.714	-0.709	-0.706	-0.702	-0.700	-0.696	-0.694	-0.690	-0.689	-0.686	-0.684	-0.681	-0.680	-0.678	-0.678	-0.675	-0.672	-0.671	-0.669	-0.668	-0.664	-0.662	-0.660	-0.656	-0.654	-0.650	-0.645	-0.641	-0.636	-0.631	-0.625	-0.619	-0.612	-0.605	-0.596	-0.588	-0.579	-0.569	-0.559	-0.548	-0.536	-0.524	-0.511	-0.498	-0.484	-0.469	-0.452	-0.438	-0.420	-0.405	-0.388	-0.369	-0.350	-0.332	-0.312	-0.294	-0.274	-0.254	-0.235	-0.215	-0.195	-0.175	-0.155	-0.136	-0.116	-0.096	-0.078	-0.059	-0.040	-0.022	-0.005	0.012	0.030	0.045	0.061	0.076	0.091	0.105	0.118	0.129	0.141	0.152	0.162	0.171	0.181	0.190	0.198	0.205	0.211	0.218	0.222	0.228	0.232	0.235	0.239	0.241	0.244	0.246	0.248	0.248	0.250	0.250	0.251	0.251	0.251	0.252	0.252	0.252	0.252	0.254	0.254	0.254	0.254	0.255	0.256	0.259	0.260	0.261	0.262	0.266	0.269	0.271	0.275	0.278	0.281	0.285	0.290	0.295	0.300	0.306	0.311	0.316	0.322	0.330	0.336	0.342	0.349	0.356	0.365	0.371	0.380	0.388	0.394	0.402	0.410	0.418	0.426	0.432	0.440	0.449	0.456	0.464	0.470	0.476	0.484	0.490	0.495	0.502	0.507	0.514	0.520	0.525	0.529	0.534	0.538	0.541	0.545	0.549	0.551	0.554	0.556	0.559	0.560	0.562	0.564	0.564	0.565	0.565	0.566	0.566	0.565	0.564	0.562	0.562	0.561	0.560	0.558	0.555	0.552	0.550	0.548	0.544	0.540	0.536	0.534	0.529	0.525	0.521	0.516	0.511	0.506	0.501	0.495	0.490	0.484	0.478	0.471	0.464	0.458	0.450	0.442	0.435	0.426	0.418	0.410	0.401	0.392	0.382	0.374	0.364	0.354	0.344	0.334	0.322	0.312	0.302	0.291	0.280	0.270	0.258	0.246	0.235	0.224	0.214	0.201	0.190	0.180	0.169	0.159	0.148	0.136	0.126	0.118	0.108	0.099	0.089	0.081	0.071	0.064	0.056	0.050	0.042	0.036	0.031	0.025	0.020	0.016	0.012	0.009	0.006	0.004	0.002	0.000	0.000	0.000	0.000	0.000	0.001	0.001	0.002	0.006	0.008	0.011	0.014	0.018	0.022	0.025	0.030	0.035	0.039	0.044	0.049	0.052	0.059	0.064	0.069	0.074	0.079	0.084	0.089	0.092	0.098	0.101	0.106	0.110	0.114	0.118	0.121	0.122	0.126	0.128	0.129	0.130	0.131	0.132	0.132	0.132	0.132	0.131	0.129	0.128	0.125	0.122	0.120	0.116	0.112	0.108	0.104	0.099	0.094	0.088	0.082	0.076	0.069	0.062	0.056	0.050	0.042	0.036	0.030	0.022	0.016	0.009	0.002	-0.004	-0.010	-0.016	-0.022	-0.029	-0.034	-0.039	-0.042	-0.049	-0.054	-0.058	-0.061	-0.065	-0.068	-0.070	-0.071	-0.074	-0.074	-0.075	-0.075	-0.075	-0.075	-0.075	-0.074	-0.072	-0.070	-0.069	-0.066	-0.064	-0.061	-0.059	-0.056	-0.054	-0.051	-0.048	-0.044	-0.041	-0.040	-0.038	-0.036	-0.034	-0.034	-0.031	-0.031	-0.030	-0.031	-0.032	-0.034	-0.035	-0.038	-0.040	-0.044	-0.048	-0.054	-0.059	-0.065	-0.072	-0.080	-0.089	-0.098	-0.108	-0.119	-0.131	-0.142	-0.155	-0.170	-0.184	-0.199	-0.214	-0.230	-0.245	-0.262	-0.280	-0.296	-0.315	-0.332	-0.351	-0.370	-0.389	-0.408	-0.428	-0.445	-0.465	-0.482	-0.502	-0.521	-0.539	-0.556	-0.575	-0.592	-0.610	-0.626	-0.642	-0.658	-0.674	-0.688	-0.701	-0.716	-0.729	-0.740	-0.752	-0.764	-0.774	-0.784	-0.792	-0.801	-0.808	-0.814	-0.820	-0.825	-0.830	-0.832	-0.836	-0.839	-0.840	-0.841	-0.842	-0.841	-0.841	-0.840	-0.838	-0.835	-0.831	-0.828	-0.824	-0.818	-0.812	-0.806	-0.801	-0.795	-0.786	-0.780	-0.772	-0.765	-0.758	-0.749	-0.740	-0.731	-0.721	-0.712	-0.704	-0.695	-0.686	-0.676	-0.669	-0.659	-0.650	-0.642	-0.634	-0.625	-0.618	-0.609	-0.600	-0.592	-0.585	-0.579	-0.571	-0.565	-0.559	-0.554	-0.548	-0.542	-0.539	-0.535	-0.530	-0.528	-0.524	-0.520	-0.520	-0.518	-0.516	-0.514	-0.514	-0.512	-0.514	-0.515	-0.515	-0.516	-0.519	-0.519	-0.521	-0.524	-0.525	-0.529	-0.531	-0.534	-0.538	-0.540	-0.542	-0.546	-0.549	-0.551	-0.555	-0.558	-0.560	-0.562	-0.565	-0.568	-0.569	-0.570	-0.570	-0.571	-0.571	-0.571	-0.570	-0.569	-0.568	-0.566	-0.562	-0.560	-0.556	-0.552	-0.549	-0.542	-0.538	-0.531	-0.524	-0.516	-0.510	-0.501	-0.492	-0.484	-0.474	-0.464	-0.455	-0.444	-0.432	-0.422	-0.410	-0.399	-0.388	-0.376	-0.365	-0.352	-0.340	-0.329	-0.316	-0.305	-0.291	-0.280	-0.269	-0.258	-0.246	-0.234	-0.222	-0.212	-0.202	-0.192	-0.181	-0.171	-0.162	-0.155	-0.146	-0.138	-0.129	-0.121	-0.115	-0.108	-0.100	-0.094	-0.086	-0.082	-0.076	-0.070	-0.065	-0.059	-0.054	-0.050	-0.046	-0.040	-0.035	-0.032	-0.028	-0.022	-0.019	-0.015	-0.010	-0.006	-0.004	0.001	0.004	0.009	0.011	0.015	0.019	0.024	0.028	0.030	0.034	0.038	0.040	0.044	0.046	0.050	0.052	0.055	0.058	0.060	0.062	0.064	0.065	0.066	0.069	0.069	0.069	0.069	0.069	0.069	0.068	0.066	0.065	0.062	0.061	0.060	0.056	0.054	0.051	0.049	0.046	0.042	0.040	0.036	0.031	0.028	0.026	0.021	0.018	0.015	0.011	0.010	0.006	0.004	0.002	0.000	-0.002	-0.002	-0.004	-0.004	-0.005	-0.004	-0.004	-0.002	-0.001	0.001	0.004	0.008	0.011	0.016	0.020	0.024	0.029	0.035	0.041	0.046	0.052	0.060	0.068	0.074	0.081	0.089	0.096	0.102	0.111	0.118	0.126	0.132	0.139	0.146	0.152	0.159	0.165	0.170	0.174	0.179	0.184	0.186	0.190	0.192	0.195	0.196	0.198	0.198	0.198	0.198	0.196	0.194	0.191	0.188	0.185	0.181	0.176	0.171	0.165	0.159	0.154	0.146	0.139	0.131	0.122	0.115	0.106	0.099	0.090	0.080	0.071	0.061	0.052	0.042	0.034	0.024	0.015	0.006	-0.004	-0.012	-0.021	-0.029	-0.038	-0.046	-0.054	-0.061	-0.068	-0.074	-0.081	-0.086	-0.091	-0.096	-0.101	-0.106	-0.110	-0.114	-0.116	-0.119	-0.121	-0.122	-0.124	-0.124	-0.124	-0.124	-0.122	-0.121	-0.120	-0.119	-0.118	-0.115	-0.111	-0.109	-0.105	-0.102	-0.098	-0.094	-0.090	-0.085	-0.080	-0.076	-0.072	-0.068	-0.062	-0.059	-0.054	-0.050	-0.045	-0.041	-0.038	-0.034	-0.030	-0.026	-0.024	-0.021	-0.019	-0.016	-0.015	-0.014	-0.014	-0.012	-0.012	-0.012	-0.014	-0.015	-0.016	-0.019	-0.021	-0.025	-0.029	-0.034	-0.039	-0.044	-0.050	-0.056	-0.062	-0.070	-0.078	-0.088	-0.095	-0.104	-0.114	-0.122	-0.134	-0.144	-0.155	-0.166	-0.178	-0.190	-0.202	-0.215	-0.226	-0.240	-0.252	-0.266	-0.279	-0.292	-0.305	-0.319	-0.332	-0.345	-0.359	-0.372	-0.386	-0.399	-0.412	-0.425	-0.438	-0.451	-0.462	-0.475	-0.486	-0.499	-0.509	-0.520	-0.531	-0.541	-0.552	-0.562	-0.571	-0.581	-0.590	-0.598	-0.606	-0.614	-0.621	-0.628	-0.635	-0.640	-0.646	-0.651	-0.656	-0.661	-0.664	-0.669	-0.671	-0.674	-0.676	-0.679	-0.680	-0.682	-0.684	-0.682	-0.684	-0.684	-0.684	-0.684	-0.684	-0.682	-0.682	-0.680	-0.679	-0.678	-0.676	-0.674	-0.672	-0.670	-0.668	-0.666	-0.662	-0.661	-0.659	-0.659	-0.656	-0.655	-0.652	-0.651	-0.650	-0.650	-0.649	-0.649	-0.649	-0.649	-0.650	-0.650	-0.651	-0.651	-0.652	-0.655	-0.658	-0.659	-0.662	-0.665	-0.669	-0.672	-0.676	-0.681	-0.685	-0.690	-0.695	-0.701	-0.706	-0.712	-0.719	-0.725	-0.731	-0.739	-0.745	-0.754	-0.761	-0.769	-0.776	-0.785	-0.792	-0.801	-0.810	-0.819	-0.826	-0.836	-0.844	-0.852	-0.860	-0.870	-0.878	-0.886	-0.894	-0.901	-0.910	-0.918	-0.925	-0.932	-0.940	-0.948	-0.954	-0.961	-0.966	-0.972	-0.979	-0.985	-0.991	-0.995	-1.001	-1.006	-1.009	-1.014	-1.018	-1.020	-1.024	-1.026	-1.030	-1.031	-1.034	-1.035	-1.036	-1.038	-1.038	-1.038	-1.038	-1.038	-1.038	-1.036	-1.035	-1.034	-1.032	-1.030	-1.029	-1.026	-1.022	-1.020	-1.016	-1.014	-1.010	-1.005	-1.001	-0.998	-0.992	-0.989	-0.984	-0.979	-0.975	-0.970	-0.965	-0.961	-0.956	-0.951	-0.948	-0.942	-0.939	-0.934	-0.930	-0.925	-0.921	-0.918	-0.914	-0.911	-0.906	-0.904	-0.901	-0.899	-0.896	-0.895	-0.894	-0.892	-0.891	-0.890	-0.890	-0.890	-0.890	-0.891	-0.892	-0.894	-0.896	-0.899	-0.901	-0.904	-0.906	-0.910	-0.914	-0.918	-0.921	-0.928	-0.932	-0.936	-0.942	-0.949	-0.955	-0.961	-0.968	-0.972	-0.979	-0.985	-0.990	-0.995	-1.001	-1.006	-1.012	-1.018	-1.022	-1.028	-1.031	-1.034	-1.038	-1.040	-1.044	-1.046	-1.046	-1.048	-1.048	-1.048	-1.046	-1.045	-1.041	-1.039	-1.034	-1.030	-1.024	-1.018	-1.010	-1.002	-0.992	-0.982	-0.972	-0.962	-0.950	-0.938	-0.925	-0.911	-0.898	-0.884	-0.868	-0.852	-0.836	-0.819	-0.802	-0.784	-0.768	-0.749	-0.731	-0.712	-0.694	-0.676	-0.658	-0.639	-0.620	-0.602	-0.585	-0.566	-0.549	-0.531	-0.515	-0.499	-0.482	-0.468	-0.452	-0.438	-0.425	-0.411	-0.400	-0.389	-0.378	-0.368	-0.358	-0.349	-0.341	-0.334	-0.328	-0.321	-0.315	-0.311	-0.308	-0.304	-0.301	-0.299	-0.298	-0.298	-0.296	-0.296	-0.296	-0.298	-0.299	-0.300	-0.300	-0.301	-0.302	-0.304	-0.305	-0.308	-0.308	-0.309	-0.309	-0.310	-0.310	-0.310	-0.310	-0.308	-0.306	-0.304	-0.300	-0.296	-0.292	-0.289	-0.284	-0.278	-0.271	-0.264	-0.255	-0.246	-0.238	-0.228	-0.215	-0.204	-0.191	-0.179	-0.165	-0.150	-0.135	-0.120	-0.104	-0.086	-0.069	-0.051	-0.034	-0.015	0.005	0.024	0.045	0.064	0.084	0.104	0.124	0.145	0.165	0.185	0.206	0.226	0.246	0.265	0.285	0.304	0.322	0.341	0.360	0.378	0.395	0.411	0.428	0.444	0.458	0.472	0.485	0.499	0.511	0.522	0.534	0.544	0.554	0.562	0.570	0.576	0.582	0.589	0.594	0.598	0.600	0.604	0.605	0.606	0.606	0.605	0.604	0.602	0.600	0.596	0.594	0.589	0.584	0.578	0.572	0.565	0.558	0.550	0.542	0.534	0.526	0.516	0.506	0.498	0.488	0.478	0.468	0.458	0.448	0.436	0.426	0.416	0.405	0.396	0.386	0.376	0.368	0.359	0.351	0.342	0.336	0.328	0.322	0.316	0.310	0.308	0.302	0.299	0.298	0.295	0.294	0.294	0.295	0.296	0.298	0.301	0.304	0.309	0.314	0.320	0.326	0.334	0.342	0.352	0.362	0.374	0.386	0.399	0.411	0.425	0.439	0.452	0.469	0.484	0.501	0.518	0.535	0.552	0.570	0.586	0.605	0.622	0.641	0.659	0.679	0.696	0.714	0.732	0.751	0.769	0.785	0.804	0.820	0.835	0.852	0.868	0.881	0.898	0.911	0.922	0.936	0.949	0.960	0.970	0.981	0.990	0.999	1.006	1.014	1.020	1.026	1.031	1.036	1.040	1.044	1.046	1.049	1.050	1.051	1.051	1.051	1.050	1.049	1.048	1.044	1.041	1.039	1.034	1.030	1.025	1.020	1.015	1.009	1.004	0.996	0.990	0.984	0.978	0.969	0.962	0.956	0.948	0.940	0.932	0.925	0.916	0.908	0.900	0.891	0.882	0.875	0.866	0.858	0.850	0.841	0.834	0.826	0.818	0.810	0.801	0.792	0.785	0.778	0.769	0.761	0.754	0.745	0.739	0.730	0.722	0.716	0.708	0.700	0.692	0.686	0.678	0.670	0.662	0.656	0.648	0.641	0.634	0.626	0.619	0.611	0.605	0.596	0.590	0.584	0.575	0.568	0.560	0.552	0.545	0.538	0.529	0.522	0.514	0.506	0.499	0.491	0.482	0.475	0.466	0.459	0.451	0.442	0.434	0.425	0.415	0.408	0.399	0.390	0.380	0.371	0.361	0.352	0.341	0.332	0.322	0.312	0.302	0.294	0.282	0.272	0.262	0.252	0.241	0.231	0.220	0.210	0.199	0.188	0.178	0.166	0.155	0.145	0.134	0.124	0.114	0.102	0.092	0.082	0.072	0.064	0.054	0.046	0.038	0.029	0.021	0.012	0.005	-0.001	-0.009	-0.015	-0.020	-0.026	-0.030	-0.035	-0.039	-0.042	-0.045	-0.048	-0.049	-0.050	-0.051	-0.051	-0.050	-0.050	-0.048	-0.045	-0.041	-0.039	-0.034	-0.029	-0.025	-0.019	-0.014	-0.006	0.000	0.008	0.016	0.022	0.031	0.041	0.050	0.059	0.069	0.078	0.089	0.098	0.109	0.119	0.129	0.139	0.150	0.159	0.170	0.179	0.190	0.199	0.208	0.216	0.225	0.234	0.242	0.250	0.256	0.264	0.270	0.276	0.281	0.286	0.290	0.294	0.296	0.300	0.301	0.302	0.304	0.305	0.304	0.302	0.301	0.299	0.296	0.292	0.288	0.284	0.278	0.272	0.265	0.259	0.252	0.245	0.236	0.228	0.219	0.209	0.199	0.189	0.178	0.168	0.156	0.145	0.134	0.122	0.110	0.099	0.088	0.075	0.065	0.052	0.041	0.029	0.018	0.006	-0.004	-0.015	-0.026	-0.036	-0.046	-0.056	-0.065	-0.074	-0.082	-0.090	-0.099	-0.105	-0.112	-0.118	-0.124	-0.129	-0.132	-0.138	-0.141	-0.144	-0.146	-0.148	-0.149	-0.150	-0.150	-0.150	-0.150	-0.148	-0.146	-0.144	-0.141	-0.138	-0.132	-0.129	-0.124	-0.119	-0.112	-0.108	-0.100	-0.092	-0.086	-0.078	-0.070	-0.061	-0.054	-0.045	-0.038	-0.029	-0.019	-0.010	-0.001	0.009	0.018	0.028	0.038	0.046	0.056	0.068	0.076	0.086	0.095	0.105	0.114	0.124	0.132	0.141	0.151	0.161	0.170	0.179	0.188	0.196	0.205	0.214	0.222	0.230	0.239	0.248	0.256	0.264	0.272	0.281	0.290	0.299	0.306	0.315	0.324	0.332	0.341	0.350	0.360	0.369	0.378	0.386	0.398	0.406	0.416	0.428	0.438	0.448	0.458	0.469	0.479	0.491	0.501	0.512	0.524	0.535	0.548	0.559	0.570	0.584	0.595	0.606	0.619	0.631	0.642	0.655	0.668	0.680	0.691	0.704	0.715	0.726	0.739	0.750	0.761	0.771	0.782	0.792	0.802	0.811	0.821	0.829	0.838	0.845	0.854	0.860	0.866	0.872	0.879	0.884	0.888	0.891	0.894	0.898	0.899	0.900	0.900	0.901	0.900	0.898	0.896	0.892	0.889	0.884	0.879	0.872	0.866	0.859	0.850	0.841	0.831	0.821	0.810	0.799	0.786	0.774	0.760	0.745	0.730	0.715	0.699	0.681	0.665	0.646	0.629	0.611	0.591	0.572	0.552	0.532	0.511	0.491	0.470	0.450	0.429	0.409	0.388	0.366	0.345	0.325	0.305	0.284	0.264	0.244	0.226	0.206	0.189	0.170	0.154	0.136	0.121	0.106	0.091	0.076	0.062	0.050	0.038	0.026	0.016	0.008	-0.001	-0.009	-0.015	-0.020	-0.025	-0.029	-0.031	-0.032	-0.034	-0.034	-0.032	-0.030	-0.026	-0.022	-0.018	-0.011	-0.004	0.005	0.012	0.022	0.032	0.044	0.055	0.068	0.080	0.095	0.109	0.124	0.139	0.156	0.172	0.189	0.208	0.225	0.242	0.262	0.280	0.299	0.318	0.338	0.356	0.376	0.394	0.414	0.432	0.451	0.471	0.489	0.509	0.528	0.545	0.562	0.579	0.596	0.614	0.629	0.646	0.661	0.676	0.690	0.704	0.718	0.730	0.741	0.751	0.762	0.772	0.781	0.790	0.798	0.804	0.810	0.816	0.820	0.825	0.830	0.832	0.834	0.836	0.838	0.838	0.838	0.836	0.836	0.834	0.831	0.829	0.826	0.822	0.819	0.815	0.810	0.805	0.801	0.796	0.792	0.786	0.780	0.775	0.769	0.764	0.759	0.754	0.749	0.745	0.740	0.736	0.732	0.728	0.725	0.722	0.720	0.718	0.716	0.715	0.714	0.714	0.714	0.716	0.716	0.719	0.721	0.724	0.728	0.730	0.734	0.739	0.742	0.748	0.754	0.759	0.765	0.770	0.776	0.782	0.790	0.796	0.804	0.811	0.819	0.826	0.834	0.840	0.848	0.855	0.861	0.869	0.875	0.882	0.888	0.892	0.900	0.905	0.909	0.915	0.919	0.922	0.926	0.929	0.932	0.935	0.938	0.938	0.940	0.940	0.941	0.941	0.940	0.939	0.939	0.936	0.934	0.932	0.929	0.926	0.924	0.920	0.916	0.914	0.909	0.905	0.900	0.898	0.892	0.889	0.884	0.880	0.876	0.872	0.869	0.865	0.862	0.859	0.856	0.854	0.851	0.850	0.849	0.848	0.848	0.846	0.846	0.846	0.848	0.850	0.851	0.854	0.858	0.861	0.865	0.870	0.876	0.882	0.889	0.896	0.904	0.911	0.919	0.929	0.938	0.948	0.958	0.968	0.979	0.990	1.002	1.015	1.026	1.039	1.050	1.064	1.078	1.090	1.104	1.118	1.131	1.145	1.159	1.172	1.186	1.200	1.215	1.229	1.241	1.255	1.269	1.282	1.296	1.309	1.321	1.335	1.348	1.360	1.372	1.385	1.398	1.409	1.420	1.431	1.442	1.454	1.465	1.475	1.486	1.495	1.505	1.515	1.524	1.534	1.542	1.551	1.560	1.569	1.576	1.585	1.592	1.599	1.608	1.614	1.620	1.626	1.632	1.638	1.642	1.648	1.652	1.658	1.661	1.664	1.666	1.669	1.671	1.672	1.675	1.676	1.676	1.678	1.676	1.676	1.676	1.674	1.672	1.670	1.669	1.666	1.662	1.659	1.655	1.650	1.646	1.641	1.636	1.632	1.625	1.620	1.615	1.609	1.602	1.596	1.590	1.582	1.576	1.570	1.562	1.556	1.549	1.542	1.535	1.528	1.521	1.516	1.508	1.501	1.494	1.489	1.481	1.475	1.469	1.462	1.456	1.450	1.445	1.439	1.432	1.428	1.421	1.416	1.411	1.406	1.400	1.395	1.389	1.384	1.379	1.372	1.369	1.362	1.358	1.351	1.346	1.341	1.335	1.329	1.324	1.319	1.312	1.306	1.300	1.294	1.288	1.282	1.275	1.269	1.262	1.256	1.249	1.241	1.234	1.228	1.220	1.212	1.206	1.199	1.191	1.184	1.176	1.170	1.162	1.156	1.149	1.142	1.135	1.130	1.124	1.116	1.111	1.105	1.099	1.092	1.088	1.084	1.078	1.074	1.069	1.065	1.062	1.059	1.055	1.052	1.050	1.049	1.046	1.045	1.044	1.042	1.042	1.042	1.042	1.042	1.044	1.045	1.048	1.049	1.051	1.054	1.056	1.060	1.062	1.068	1.070	1.075	1.079	1.085	1.089	1.095	1.099	1.105	1.110	1.115	1.120	1.125	1.130	1.136	1.141	1.148	1.151	1.156	1.161	1.166	1.169	1.174	1.178	1.181	1.184	1.186	1.189	1.191	1.192	1.194	1.194	1.195	1.194	1.194	1.192	1.190	1.189	1.186	1.182	1.180	1.176	1.172	1.168	1.162	1.156	1.150	1.145	1.139	1.131	1.124	1.116	1.109	1.101	1.092	1.084	1.075	1.066	1.058	1.049	1.040	1.030	1.022	1.012	1.005	0.996	0.988	0.979	0.971	0.961	0.954	0.946	0.939	0.931	0.924	0.918	0.910	0.904	0.899	0.891	0.886	0.881	0.876	0.871	0.865	0.861	0.855	0.851	0.848	0.842	0.838	0.835	0.830	0.826	0.821	0.818	0.812	0.810	0.805	0.800	0.796	0.790	0.786	0.780	0.775	0.771	0.765	0.759	0.754	0.748	0.742	0.738	0.730	0.724	0.718	0.711	0.705	0.699	0.692	0.686	0.681	0.674	0.669	0.662	0.658	0.652	0.649	0.644	0.640	0.636	0.631	0.629	0.625	0.622	0.621	0.619	0.618	0.619	0.618	0.618	0.619	0.620	0.621	0.624	0.628	0.629	0.634	0.638	0.641	0.645	0.651	0.655	0.661	0.666	0.671	0.678	0.684	0.689	0.695	0.701	0.706	0.712	0.718	0.722	0.728	0.732	0.738	0.741	0.744	0.748	0.749	0.752	0.754	0.754	0.756	0.756	0.755	0.754	0.754	0.751	0.749	0.746	0.742	0.739	0.734	0.730	0.725	0.720	0.714	0.708	0.701	0.695	0.688	0.681	0.675	0.669	0.661	0.655	0.649	0.642	0.636	0.631	0.625	0.620	0.615	0.610	0.605	0.601	0.598	0.595	0.594	0.591	0.591	0.590	0.590	0.590	0.592	0.594	0.595	0.598	0.600	0.605	0.609	0.614	0.620	0.625	0.632	0.639	0.646	0.652	0.661	0.669	0.678	0.688	0.695	0.704	0.714	0.722	0.730	0.739	0.748	0.756	0.765	0.774	0.781	0.789	0.796	0.802	0.809	0.815	0.820	0.824	0.829	0.831	0.834	0.836	0.838	0.838	0.838	0.836	0.834	0.832	0.829	0.825	0.820	0.814	0.808	0.801	0.792	0.784	0.775	0.764	0.754	0.742	0.731	0.719	0.705	0.692	0.678	0.665	0.650	0.635	0.620	0.605	0.590	0.575	0.559	0.544	0.528	0.514	0.499	0.485	0.471	0.458	0.442	0.430	0.418	0.405	0.394	0.382	0.372	0.364	0.354	0.345	0.338	0.330	0.325	0.318	0.314	0.309	0.305	0.301	0.300	0.298	0.298	0.298	0.298	0.298	0.300	0.301	0.304	0.305	0.309	0.311	0.315	0.319	0.322	0.326	0.331	0.335	0.338	0.342	0.346	0.351	0.354	0.358	0.360	0.362	0.365	0.368	0.369	0.371	0.371	0.372	0.372	0.371	0.370	0.370	0.368	0.366	0.362	0.360	0.355	0.351	0.346	0.341	0.336	0.330	0.324	0.316	0.309	0.302	0.294	0.286	0.279	0.269	0.261	0.252	0.244	0.232	0.224	0.215	0.205	0.196	0.186	0.176	0.168	0.159	0.149	0.140	0.131	0.122	0.114	0.105	0.096	0.088	0.080	0.072	0.064	0.056	0.049	0.042	0.035	0.029	0.022	0.015	0.010	0.004	-0.004	-0.009	-0.014	-0.019	-0.024	-0.029	-0.034	-0.038	-0.042	-0.046	-0.050	-0.054	-0.058	-0.060	-0.062	-0.066	-0.070	-0.071	-0.074	-0.076	-0.078	-0.079	-0.080	-0.082	-0.082	-0.082	-0.084	-0.084	-0.084	-0.084	-0.082	-0.082	-0.080	-0.079	-0.078	-0.075	-0.074	-0.070	-0.068	-0.066	-0.062	-0.059	-0.055	-0.051	-0.048	-0.042	-0.039	-0.034	-0.029	-0.025	-0.020	-0.014	-0.009	-0.002	0.004	0.008	0.015	0.020	0.025	0.031	0.035	0.041	0.046	0.051	0.055	0.061	0.065	0.069	0.072	0.078	0.080	0.084	0.086	0.089	0.090	0.092	0.095	0.096	0.098	0.099	0.100	0.100	0.099	0.099	0.099	0.096	0.095	0.094	0.091	0.089	0.086	0.084	0.080	0.076	0.072	0.070	0.065	0.061	0.058	0.052	0.049	0.045	0.040	0.035	0.030	0.024	0.019	0.014	0.009	0.004	-0.001	-0.005	-0.010	-0.016	-0.020	-0.025	-0.030	-0.035	-0.040	-0.044	-0.050	-0.054	-0.058	-0.062	-0.068	-0.071	-0.076	-0.080	-0.085	-0.089	-0.092	-0.098	-0.101	-0.105	-0.110	-0.114	-0.119	-0.122	-0.126	-0.131	-0.135	-0.138	-0.142	-0.145	-0.150	-0.154	-0.156	-0.160	-0.162	-0.166	-0.169	-0.172	-0.175	-0.178	-0.180	-0.182	-0.185	-0.188	-0.189	-0.191	-0.192	-0.194	-0.195	-0.195	-0.198	-0.198	-0.198	-0.198	-0.198	-0.196	-0.195	-0.195	-0.194	-0.191	-0.190	-0.189	-0.186	-0.184	-0.181	-0.179	-0.175	-0.174	-0.170	-0.166	-0.162	-0.160	-0.156	-0.152	-0.149	-0.145	-0.141	-0.138	-0.132	-0.130	-0.125	-0.121	-0.118	-0.115	-0.110	-0.106	-0.101	-0.098	-0.094	-0.090	-0.086	-0.084	-0.079	-0.076	-0.074	-0.070	-0.066	-0.062	-0.060	-0.056	-0.052	-0.050	-0.048	-0.044	-0.041	-0.039	-0.036	-0.034	-0.030	-0.028	-0.025	-0.024	-0.020	-0.018	-0.016	-0.015	-0.012	-0.010	-0.009	-0.005	-0.005	-0.002	-0.001	0.000	0.001	0.002	0.002	0.005	0.005	0.006	0.006	0.008	0.006	0.008	0.008	0.008	0.008	0.006	0.006	0.005	0.004	0.002	0.000	-0.001	-0.002	-0.005	-0.008	-0.010	-0.012	-0.016	-0.019	-0.022	-0.025	-0.029	-0.032	-0.036	-0.041	-0.045	-0.051	-0.055	-0.061	-0.066	-0.072	-0.079	-0.084	-0.090	-0.098	-0.104	-0.112	-0.120	-0.129	-0.136	-0.146	-0.155	-0.165	-0.174	-0.185	-0.195	-0.206	-0.216	-0.229	-0.241	-0.254	-0.265	-0.279	-0.292	-0.306	-0.320	-0.334	-0.348	-0.362	-0.376	-0.391	-0.408	-0.421	-0.436	-0.451	-0.466	-0.482	-0.498	-0.512	-0.528	-0.541	-0.558	-0.571	-0.586	-0.600	-0.612	-0.625	-0.639	-0.650	-0.661	-0.672	-0.682	-0.691	-0.700	-0.709	-0.716	-0.722	-0.730	-0.735	-0.740	-0.742	-0.745	-0.746	-0.749	-0.750	-0.751	-0.750	-0.748	-0.746	-0.744	-0.740	-0.735	-0.731	-0.726	-0.719	-0.714	-0.708	-0.701	-0.692	-0.686	-0.678	-0.671	-0.662	-0.656	-0.648	-0.640	-0.632	-0.626	-0.619	-0.611	-0.605	-0.600	-0.594	-0.589	-0.585	-0.581	-0.578	-0.574	-0.571	-0.569	-0.568	-0.568	-0.566	-0.568	-0.568	-0.570	-0.571	-0.575	-0.578	-0.581	-0.585	-0.590	-0.595	-0.600	-0.606	-0.611	-0.619	-0.625	-0.630	-0.638	-0.644	-0.650	-0.656	-0.662	-0.669	-0.675	-0.681	-0.686	-0.690	-0.695	-0.700	-0.702	-0.706	-0.709	-0.710	-0.712	-0.714	-0.714	-0.712	-0.712	-0.711	-0.709	-0.708	-0.702	-0.699	-0.694	-0.689	-0.682	-0.676	-0.669	-0.661	-0.652	-0.644	-0.634	-0.625	-0.614	-0.604	-0.592	-0.581	-0.570	-0.558	-0.546	-0.534	-0.521	-0.507	-0.494	-0.481	-0.469	-0.456	-0.442	-0.430	-0.418	-0.404	-0.391	-0.378	-0.365	-0.352	-0.340	-0.326	-0.315	-0.304	-0.291	-0.280	-0.269	-0.256	-0.246	-0.235	-0.225	-0.214	-0.205	-0.195	-0.186	-0.178	-0.169	-0.161	-0.154	-0.146	-0.139	-0.132	-0.126	-0.121	-0.116	-0.111	-0.108	-0.104	-0.100	-0.098	-0.096	-0.095	-0.092	-0.094	-0.094	-0.094	-0.096	-0.098	-0.102	-0.105	-0.110	-0.114	-0.119	-0.125	-0.131	-0.140	-0.148	-0.155	-0.165	-0.175	-0.185	-0.196	-0.208	-0.219	-0.232	-0.245	-0.258	-0.271	-0.285	-0.300	-0.314	-0.329	-0.342	-0.358	-0.372	-0.388	-0.402	-0.419	-0.434	-0.449	-0.464	-0.479	-0.492	-0.507	-0.521	-0.535	-0.549	-0.562	-0.575	-0.586	-0.599	-0.611	-0.621	-0.634	-0.644	-0.654	-0.664	-0.672	-0.681	-0.690	-0.698	-0.706	-0.712	-0.720	-0.728	-0.734	-0.741	-0.748	-0.754	-0.761	-0.768	-0.772	-0.779	-0.785	-0.791	-0.798	-0.802	-0.810	-0.815	-0.822	-0.829	-0.836	-0.844	-0.850	-0.858	-0.866	-0.874	-0.882	-0.892	-0.900	-0.909	-0.920	-0.929	-0.939	-0.949	-0.960	-0.970	-0.980	-0.991	-1.002	-1.014	-1.026	-1.038	-1.049	-1.060	-1.072	-1.084	-1.095	-1.105	-1.116	-1.128	-1.139	-1.149	-1.160	-1.169	-1.178	-1.188	-1.196	-1.204	-1.211	-1.219	-1.226	-1.232	-1.238	-1.244	-1.248	-1.251	-1.255	-1.259	-1.261	-1.264	-1.265	-1.266	-1.266	-1.266	-1.268	-1.266	-1.264	-1.262	-1.261	-1.258	-1.256	-1.254	-1.251	-1.248	-1.244	-1.240	-1.238	-1.234	-1.230	-1.228	-1.224	-1.220	-1.218	-1.215	-1.212	-1.210	-1.208	-1.206	-1.205	-1.204	-1.204	-1.204	-1.204	-1.204	-1.205	-1.205	-1.206	-1.209	-1.212	-1.216	-1.219	-1.222	-1.226	-1.231	-1.235	-1.240	-1.246	-1.251	-1.256	-1.261	-1.268	-1.274	-1.280	-1.285	-1.291	-1.298	-1.302	-1.309	-1.314	-1.319	-1.324	-1.329	-1.334	-1.336	-1.341	-1.344	-1.348	-1.350	-1.352	-1.354	-1.355	-1.356	-1.356	-1.356	-1.356	-1.354	-1.352	-1.351	-1.348	-1.345	-1.341	-1.338	-1.334	-1.330	-1.324	-1.320	-1.314	-1.309	-1.302	-1.296	-1.290	-1.284	-1.276	-1.270	-1.264	-1.258	-1.250	-1.242	-1.236	-1.230	-1.224	-1.216	-1.210	-1.202	-1.198	-1.191	-1.185	-1.179	-1.172	-1.168	-1.161	-1.156	-1.150	-1.145	-1.141	-1.138	-1.132	-1.128	-1.124	-1.119	-1.114	-1.111	-1.106	-1.102	-1.098	-1.094	-1.090	-1.086	-1.081	-1.078	-1.074	-1.069	-1.066	-1.061	-1.056	-1.054	-1.049	-1.045	-1.041	-1.035	-1.031	-1.028	-1.022	-1.019	-1.014	-1.010	-1.006	-1.002	-0.998	-0.994	-0.989	-0.985	-0.982	-0.978	-0.975	-0.972	-0.969	-0.966	-0.964	-0.962	-0.960	-0.960	-0.959	-0.959	-0.959	-0.959	-0.959	-0.960	-0.961	-0.964	-0.965	-0.969	-0.970	-0.974	-0.979	-0.984	-0.989	-0.994	-1.000	-1.006	-1.012	-1.020	-1.026	-1.034	-1.044	-1.051	-1.061	-1.070	-1.080	-1.089	-1.099	-1.109	-1.120	-1.130	-1.141	-1.152	-1.164	-1.174	-1.186	-1.196	-1.208	-1.220	-1.231	-1.242	-1.254	-1.265	-1.276	-1.286	-1.298	-1.308	-1.318	-1.325	-1.335	-1.344	-1.352	-1.361	-1.369	-1.375	-1.384	-1.390	-1.396	-1.401	-1.408	-1.411	-1.415	-1.419	-1.421	-1.424	-1.425	-1.426	-1.426	-1.426	-1.425	-1.424	-1.421	-1.419	-1.416	-1.412	-1.408	-1.402	-1.396	-1.390	-1.384	-1.376	-1.369	-1.360	-1.352	-1.342	-1.334	-1.324	-1.314	-1.301	-1.291	-1.279	-1.266	-1.255	-1.242	-1.230	-1.216	-1.202	-1.189	-1.175	-1.162	-1.148	-1.134	-1.120	-1.106	-1.092	-1.079	-1.065	-1.051	-1.038	-1.025	-1.012	-0.998	-0.985	-0.974	-0.961	-0.949	-0.938	-0.926	-0.916	-0.905	-0.895	-0.885	-0.875	-0.866	-0.859	-0.851	-0.842	-0.835	-0.828	-0.821	-0.815	-0.811	-0.806	-0.801	-0.798	-0.794	-0.790	-0.788	-0.785	-0.782	-0.781	-0.780	-0.778	-0.776	-0.776	-0.775	-0.775	-0.775	-0.775	-0.776	-0.776	-0.776	-0.776	-0.776	-0.778	-0.778	-0.776	-0.776	-0.776	-0.775	-0.775	-0.774	-0.771	-0.771	-0.769	-0.766	-0.764	-0.761	-0.758	-0.754	-0.750	-0.745	-0.741	-0.736	-0.732	-0.728	-0.721	-0.716	-0.710	-0.704	-0.698	-0.691	-0.684	-0.679	-0.671	-0.664	-0.658	-0.652	-0.646	-0.640	-0.634	-0.629	-0.624	-0.618	-0.614	-0.608	-0.604	-0.600	-0.596	-0.594	-0.592	-0.589	-0.589	-0.588	-0.588	-0.586	-0.588	-0.588	-0.590	-0.590	-0.594	-0.596	-0.600	-0.602	-0.606	-0.610	-0.615	-0.620	-0.624	-0.630	-0.634	-0.640	-0.644	-0.650	-0.654	-0.660	-0.664	-0.669	-0.674	-0.679	-0.682	-0.686	-0.690	-0.694	-0.696	-0.699	-0.701	-0.702	-0.705	-0.705	-0.705	-0.706	-0.705	-0.704	-0.704	-0.701	-0.699	-0.698	-0.694	-0.691	-0.689	-0.684	-0.680	-0.676	-0.671	-0.668	-0.662	-0.658	-0.654	-0.648	-0.642	-0.638	-0.632	-0.628	-0.624	-0.619	-0.614	-0.609	-0.605	-0.601	-0.598	-0.594	-0.590	-0.586	-0.584	-0.582	-0.579	-0.578	-0.575	-0.574	-0.571	-0.569	-0.568	-0.568	-0.566	-0.565	-0.564	-0.562	-0.561	-0.559	-0.558	-0.556	-0.555	-0.554	-0.551	-0.550	-0.548	-0.545	-0.542	-0.540	-0.536	-0.534	-0.529	-0.524	-0.520	-0.515	-0.509	-0.502	-0.498	-0.490	-0.482	-0.476	-0.469	-0.461	-0.451	-0.444	-0.435	-0.426	-0.418	-0.408	-0.398	-0.388	-0.378	-0.369	-0.358	-0.348	-0.339	-0.328	-0.319	-0.308	-0.300	-0.290	-0.281	-0.272	-0.265	-0.258	-0.250	-0.244	-0.238	-0.231	-0.226	-0.221	-0.218	-0.212	-0.210	-0.209	-0.206	-0.205	-0.204	-0.204	-0.205	-0.206	-0.209	-0.210	-0.214	-0.216	-0.221	-0.225	-0.231	-0.236	-0.242	-0.249	-0.256	-0.264	-0.271	-0.279	-0.288	-0.296	-0.306	-0.315	-0.324	-0.334	-0.342	-0.352	-0.362	-0.371	-0.382	-0.391	-0.401	-0.410	-0.419	-0.428	-0.436	-0.445	-0.454	-0.462	-0.470	-0.478	-0.485	-0.492	-0.500	-0.506	-0.511	-0.516	-0.522	-0.528	-0.531	-0.538	-0.541	-0.544	-0.549	-0.551	-0.554	-0.555	-0.558	-0.560	-0.561	-0.562	-0.564	-0.565	-0.565	-0.565	-0.566	-0.566	-0.566	-0.566	-0.566	-0.565	-0.564	-0.564	-0.564	-0.562	-0.561	-0.560	-0.560	-0.559	-0.558	-0.558	-0.558	-0.556	-0.556	-0.555	-0.554	-0.555	-0.555	-0.555	-0.555	-0.555	-0.554	-0.555	-0.556	-0.556	-0.558	-0.559	-0.560	-0.561	-0.562	-0.564	-0.565	-0.568	-0.570	-0.572	-0.574	-0.576	-0.579	-0.581	-0.582	-0.586	-0.589	-0.591	-0.594	-0.596	-0.599	-0.601	-0.604	-0.606	-0.609	-0.610	-0.612	-0.614	-0.616	-0.616	-0.619	-0.621	-0.621	-0.621	-0.620	-0.620	-0.620	-0.619	-0.618	-0.616	-0.612	-0.610	-0.608	-0.604	-0.600	-0.595	-0.590	-0.585	-0.579	-0.572	-0.565	-0.559	-0.551	-0.541	-0.532	-0.522	-0.514	-0.504	-0.494	-0.482	-0.471	-0.460	-0.449	-0.435	-0.422	-0.410	-0.398	-0.385	-0.372	-0.359	-0.348	-0.334	-0.320	-0.308	-0.294	-0.281	-0.269	-0.256	-0.245	-0.231	-0.220	-0.209	-0.198	-0.188	-0.178	-0.166	-0.158	-0.149	-0.140	-0.132	-0.125	-0.119	-0.112	-0.106	-0.101	-0.096	-0.092	-0.090	-0.086	-0.084	-0.082	-0.080	-0.080	-0.080	-0.080	-0.081	-0.082	-0.085	-0.088	-0.091	-0.094	-0.098	-0.101	-0.105	-0.109	-0.114	-0.119	-0.124	-0.129	-0.135	-0.140	-0.146	-0.151	-0.158	-0.162	-0.169	-0.174	-0.179	-0.185	-0.190	-0.195	-0.199	-0.204	-0.208	-0.212	-0.216	-0.220	-0.222	-0.226	-0.229	-0.230	-0.232	-0.234	-0.235	-0.236	-0.238	-0.236	-0.238	-0.236	-0.235	-0.234	-0.232	-0.231	-0.230	-0.228	-0.225	-0.224	-0.220	-0.218	-0.214	-0.210	-0.208	-0.204	-0.201	-0.198	-0.194	-0.190	-0.186	-0.182	-0.179	-0.175	-0.171	-0.168	-0.164	-0.161	-0.156	-0.154	-0.150	-0.148	-0.145	-0.141	-0.139	-0.136	-0.134	-0.131	-0.129	-0.128	-0.125	-0.122	-0.120	-0.119	-0.116	-0.114	-0.112	-0.111	-0.109	-0.109	-0.108	-0.105	-0.104	-0.102	-0.101	-0.101	-0.099	-0.099	-0.098	-0.096	-0.095	-0.094	-0.092	-0.091	-0.090	-0.089	-0.088	-0.088	-0.086	-0.085	-0.085	-0.082	-0.081	-0.080	-0.080	-0.078	-0.078	-0.076	-0.074	-0.072	-0.070	-0.069	-0.068	-0.065	-0.062	-0.061	-0.058	-0.055	-0.051	-0.048	-0.044	-0.040	-0.036	-0.031	-0.028	-0.021	-0.016	-0.010	-0.004	0.004	0.011	0.020	0.028	0.038	0.046	0.058	0.069	0.080	0.091	0.104	0.118	0.130	0.144	0.159	0.174	0.189	0.206	0.222	0.239	0.255	0.272	0.290	0.308	0.325	0.344	0.361	0.380	0.398	0.415	0.432	0.450	0.468	0.484	0.500	0.516	0.531	0.548	0.561	0.575	0.589	0.600	0.611	0.621	0.630	0.640	0.648	0.654	0.660	0.664	0.669	0.670	0.672	0.672	0.672	0.671	0.669	0.666	0.661	0.655	0.650	0.642	0.635	0.626	0.618	0.608	0.596	0.585	0.574	0.562	0.550	0.538	0.524	0.512	0.498	0.485	0.472	0.459	0.446	0.434	0.422	0.410	0.399	0.388	0.376	0.366	0.358	0.348	0.340	0.331	0.325	0.319	0.314	0.309	0.305	0.302	0.299	0.298	0.296	0.295	0.296	0.299	0.300	0.302	0.305	0.310	0.314	0.320	0.326	0.332	0.340	0.348	0.356	0.365	0.374	0.385	0.394	0.404	0.416	0.428	0.439	0.451	0.462	0.476	0.488	0.500	0.512	0.526	0.539	0.552	0.565	0.579	0.591	0.606	0.620	0.634	0.646	0.660	0.674	0.688	0.701	0.715	0.728	0.741	0.754	0.768	0.780	0.791	0.805	0.816	0.828	0.840	0.851	0.862	0.872	0.884	0.894	0.904	0.912	0.921	0.930	0.939	0.945	0.952	0.960	0.966	0.972	0.976	0.982	0.986	0.990	0.992	0.996	0.998	1.000	1.000	1.000	1.000	0.999	0.998	0.995	0.994	0.990	0.986	0.982	0.979	0.974	0.969	0.964	0.958	0.951	0.945	0.939	0.931	0.925	0.918	0.911	0.902	0.896	0.889	0.881	0.872	0.865	0.858	0.850	0.844	0.838	0.830	0.824	0.818	0.812	0.806	0.801	0.796	0.791	0.788	0.784	0.780	0.778	0.775	0.772	0.771	0.769	0.768	0.769	0.768	0.769	0.769	0.770	0.770	0.772	0.774	0.775	0.779	0.781	0.785	0.786	0.790	0.794	0.798	0.800	0.805	0.809	0.814	0.818	0.821	0.825	0.829	0.832	0.835	0.840	0.842	0.846	0.849	0.851	0.854	0.856	0.859	0.861	0.861	0.864	0.864	0.864	0.864	0.864	0.864	0.862	0.862	0.861	0.858	0.856	0.852	0.850	0.845	0.841	0.836	0.832	0.826	0.820	0.814	0.806	0.800	0.791	0.784	0.774	0.765	0.755	0.745	0.734	0.724	0.711	0.700	0.688	0.676	0.661	0.649	0.634	0.620	0.605	0.591	0.576	0.561	0.545	0.530	0.512	0.495	0.479	0.461	0.444	0.428	0.409	0.392	0.375	0.356	0.339	0.321	0.304	0.286	0.269	0.251	0.234	0.216	0.200	0.182	0.168	0.150	0.135	0.120	0.104	0.090	0.075	0.060	0.046	0.031	0.019	0.004	-0.009	-0.021	-0.034	-0.045	-0.058	-0.068	-0.080	-0.090	-0.100	-0.110	-0.120	-0.129	-0.139	-0.148	-0.156	-0.166	-0.175	-0.184	-0.192	-0.201	-0.209	-0.219	-0.226	-0.235	-0.244	-0.252	-0.261	-0.271	-0.281	-0.289	-0.299	-0.309	-0.320	-0.330	-0.340	-0.350	-0.362	-0.372	-0.385	-0.396	-0.409	-0.421	-0.434	-0.448	-0.460	-0.474	-0.488	-0.502	-0.516	-0.531	-0.546	-0.560	-0.576	-0.591	-0.608	-0.624	-0.640	-0.656	-0.672	-0.689	-0.705	-0.721	-0.739	-0.755	-0.771	-0.789	-0.805	-0.821	-0.838	-0.854	-0.870	-0.885	-0.901	-0.919	-0.934	-0.949	-0.964	-0.979	-0.994	-1.010	-1.025	-1.039	-1.054	-1.066	-1.081	-1.095	-1.109	-1.121	-1.136	-1.150	-1.161	-1.175	-1.188	-1.200	-1.214	-1.226	-1.239	-1.250	-1.262	-1.275	-1.286	-1.299	-1.311	-1.322	-1.335	-1.346	-1.359	-1.369	-1.381	-1.392	-1.404	-1.415	-1.426	-1.439	-1.449	-1.461	-1.472	-1.484	-1.495	-1.506	-1.518	-1.529	-1.539	-1.550	-1.561	-1.571	-1.584	-1.594	-1.605	-1.616	-1.626	-1.638	-1.648	-1.660	-1.670	-1.681	-1.692	-1.702	-1.714	-1.725	-1.736	-1.746	-1.758	-1.768	-1.779	-1.790	-1.800	-1.811	-1.822	-1.834	-1.845	-1.856	-1.868	-1.878	-1.890	-1.900	-1.911	-1.922	-1.934	-1.946	-1.956	-1.969	-1.980	-1.991	-2.001	-2.014	-2.025	-2.036	-2.047	-2.058	-2.070	-2.080	-2.090	-2.100	-2.111	-2.121	-2.131	-2.142	-2.152	-2.160	-2.170	-2.179	-2.188	-2.195	-2.204	-2.211	-2.219	-2.225	-2.231	-2.236	-2.242	-2.248	-2.251	-2.256	-2.260	-2.262	-2.264	-2.266	-2.266	-2.269	-2.268	-2.268	-2.266	-2.264	-2.262	-2.260	-2.258	-2.254	-2.250	-2.244	-2.239	-2.234	-2.228	-2.220	-2.214	-2.206	-2.199	-2.190	-2.182	-2.174	-2.164	-2.156	-2.146	-2.136	-2.128	-2.118	-2.109	-2.099	-2.090	-2.080	-2.072	-2.062	-2.054	-2.046	-2.038	-2.030	-2.024	-2.016	-2.010	-2.005	-2.000	-1.995	-1.991	-1.988	-1.985	-1.984	-1.981	-1.981	-1.981	-1.982	-1.985	-1.986	-1.990	-1.994	-1.999	-2.004	-2.011	-2.018	-2.025	-2.033	-2.042	-2.051	-2.062	-2.072	-2.085	-2.096	-2.109	-2.121	-2.135	-2.149	-2.162	-2.176	-2.191	-2.205	-2.220	-2.235	-2.251	-2.266	-2.281	-2.296	-2.311	-2.326	-2.341	-2.356	-2.371	-2.385	-2.399	-2.412	-2.425	-2.438	-2.450	-2.462	-2.474	-2.484	-2.495	-2.505	-2.515	-2.522	-2.530	-2.539	-2.545	-2.551	-2.558	-2.562	-2.568	-2.571	-2.575	-2.578	-2.580	-2.582	-2.584	-2.586	-2.588	-2.588	-2.588	-2.588	-2.586	-2.585	-2.584	-2.582	-2.581	-2.579	-2.576	-2.574	-2.571	-2.568	-2.564	-2.561	-2.558	-2.554	-2.550	-2.546	-2.542	-2.539	-2.534	-2.530	-2.526	-2.524	-2.519	-2.516	-2.511	-2.508	-2.504	-2.500	-2.496	-2.494	-2.489	-2.485	-2.481	-2.478	-2.474	-2.471	-2.468	-2.462	-2.460	-2.456	-2.452	-2.449	-2.446	-2.442	-2.439	-2.435	-2.431	-2.428	-2.424	-2.420	-2.416	-2.412	-2.409	-2.405	-2.400	-2.396	-2.392	-2.389	-2.384	-2.379	-2.375	-2.371	-2.365	-2.360	-2.355	-2.350	-2.344	-2.338	-2.332	-2.326	-2.320	-2.315	-2.308	-2.301	-2.294	-2.286	-2.280	-2.272	-2.265	-2.258	-2.250	-2.240	-2.232	-2.224	-2.214	-2.205	-2.196	-2.186	-2.178	-2.168	-2.158	-2.146	-2.138	-2.126	-2.116	-2.105	-2.095	-2.085	-2.072	-2.062	-2.051	-2.041	-2.030	-2.018	-2.006	-1.995	-1.984	-1.972	-1.961	-1.950	-1.939	-1.928	-1.915	-1.904	-1.892	-1.881	-1.870	-1.859	-1.848	-1.836	-1.825	-1.814	-1.804	-1.792	-1.782	-1.772	-1.762	-1.751	-1.742	-1.731	-1.722	-1.714	-1.704	-1.695	-1.688	-1.678	-1.670	-1.661	-1.654	-1.646	-1.639	-1.631	-1.625	-1.618	-1.611	-1.605	-1.599	-1.594	-1.589	-1.584	-1.580	-1.575	-1.572	-1.569	-1.565	-1.562	-1.560	-1.558	-1.556	-1.555	-1.555	-1.555	-1.554	-1.554	-1.554	-1.555	-1.556	-1.558	-1.559	-1.561	-1.564	-1.566	-1.569	-1.572	-1.576	-1.581	-1.585	-1.589	-1.592	-1.598	-1.604	-1.609	-1.614	-1.619	-1.624	-1.631	-1.636	-1.642	-1.648	-1.654	-1.660	-1.665	-1.670	-1.676	-1.682	-1.688	-1.692	-1.698	-1.702	-1.708	-1.711	-1.716	-1.720	-1.725	-1.729	-1.731	-1.735	-1.739	-1.740	-1.742	-1.744	-1.745	-1.748	-1.749	-1.749	-1.750	-1.750	-1.749	-1.750	-1.749	-1.749	-1.748	-1.748	-1.746	-1.746	-1.745	-1.744	-1.742	-1.742	-1.741	-1.741	-1.740	-1.741	-1.741	-1.741	-1.742	-1.744	-1.744	-1.746	-1.749	-1.750	-1.754	-1.756	-1.761	-1.765	-1.770	-1.775	-1.781	-1.789	-1.794	-1.802	-1.810	-1.819	-1.828	-1.838	-1.846	-1.858	-1.869	-1.880	-1.891	-1.904	-1.916	-1.929	-1.942	-1.954	-1.968	-1.981	-1.994	-2.007	-2.021	-2.034	-2.046	-2.059	-2.071	-2.082	-2.094	-2.105	-2.115	-2.125	-2.135	-2.144	-2.151	-2.160	-2.166	-2.172	-2.178	-2.181	-2.185	-2.188	-2.189	-2.191	-2.190	-2.189	-2.188	-2.185	-2.181	-2.178	-2.172	-2.166	-2.160	-2.152	-2.144	-2.135	-2.125	-2.115	-2.105	-2.094	-2.082	-2.071	-2.059	-2.046	-2.034	-2.021	-2.009	-1.996	-1.982	-1.971	-1.958	-1.945	-1.932	-1.921	-1.910	-1.899	-1.888	-1.878	-1.868	-1.860	-1.851	-1.842	-1.836	-1.830	-1.825	-1.819	-1.815	-1.811	-1.809	-1.808	-1.806	-1.806	-1.806	-1.808	-1.809	-1.811	-1.815	-1.819	-1.824	-1.829	-1.834	-1.842	-1.849	-1.856	-1.864	-1.872	-1.881	-1.891	-1.900	-1.910	-1.919	-1.929	-1.940	-1.950	-1.960	-1.970	-1.980	-1.990	-2.001	-2.010	-2.019	-2.027	-2.035	-2.044	-2.051	-2.059	-2.064	-2.069	-2.074	-2.079	-2.081	-2.084	-2.086	-2.086	-2.089	-2.088	-2.088	-2.084	-2.081	-2.078	-2.072	-2.066	-2.060	-2.052	-2.044	-2.035	-2.024	-2.013	-2.001	-1.988	-1.974	-1.959	-1.945	-1.929	-1.912	-1.894	-1.876	-1.858	-1.839	-1.819	-1.799	-1.779	-1.759	-1.738	-1.716	-1.695	-1.674	-1.651	-1.630	-1.608	-1.588	-1.565	-1.542	-1.521	-1.501	-1.481	-1.460	-1.441	-1.421	-1.401	-1.384	-1.365	-1.348	-1.331	-1.314	-1.299	-1.282	-1.269	-1.255	-1.242	-1.230	-1.219	-1.208	-1.198	-1.190	-1.181	-1.174	-1.168	-1.162	-1.158	-1.155	-1.152	-1.150	-1.149	-1.150	-1.151	-1.152	-1.155	-1.159	-1.162	-1.169	-1.174	-1.180	-1.188	-1.195	-1.204	-1.214	-1.224	-1.234	-1.245	-1.256	-1.268	-1.280	-1.294	-1.306	-1.320	-1.332	-1.348	-1.361	-1.375	-1.389	-1.404	-1.418	-1.431	-1.446	-1.460	-1.472	-1.486	-1.499	-1.511	-1.524	-1.536	-1.546	-1.558	-1.568	-1.578	-1.588	-1.595	-1.602	-1.610	-1.616	-1.622	-1.626	-1.630	-1.634	-1.638	-1.639	-1.640	-1.641	-1.640	-1.639	-1.638	-1.636	-1.634	-1.630	-1.626	-1.622	-1.618	-1.612	-1.606	-1.602	-1.596	-1.589	-1.582	-1.576	-1.569	-1.564	-1.555	-1.549	-1.542	-1.538	-1.531	-1.525	-1.519	-1.514	-1.509	-1.506	-1.501	-1.498	-1.495	-1.494	-1.491	-1.490	-1.490	-1.491	-1.491	-1.492	-1.495	-1.498	-1.501	-1.505	-1.511	-1.515	-1.521	-1.529	-1.535	-1.544	-1.551	-1.561	-1.571	-1.580	-1.591	-1.601	-1.612	-1.624	-1.635	-1.646	-1.658	-1.670	-1.682	-1.694	-1.706	-1.719	-1.731	-1.742	-1.754	-1.766	-1.778	-1.790	-1.800	-1.811	-1.822	-1.832	-1.841	-1.851	-1.860	-1.869	-1.878	-1.885	-1.891	-1.898	-1.902	-1.909	-1.914	-1.919	-1.922	-1.925	-1.928	-1.931	-1.931	-1.932	-1.934	-1.934	-1.932	-1.931	-1.930	-1.926	-1.924	-1.920	-1.918	-1.912	-1.910	-1.904	-1.899	-1.894	-1.888	-1.882	-1.876	-1.870	-1.864	-1.858	-1.850	-1.844	-1.836	-1.830	-1.822	-1.816	-1.810	-1.804	-1.798	-1.791	-1.786	-1.780	-1.775	-1.771	-1.766	-1.762	-1.759	-1.755	-1.754	-1.752	-1.750	-1.749	-1.749	-1.749	-1.750	-1.752	-1.754	-1.758	-1.761	-1.765	-1.769	-1.774	-1.780	-1.786	-1.792	-1.800	-1.808	-1.815	-1.825	-1.834	-1.842	-1.854	-1.862	-1.872	-1.884	-1.894	-1.905	-1.916	-1.928	-1.939	-1.949	-1.960	-1.970	-1.982	-1.992	-2.002	-2.013	-2.022	-2.033	-2.041	-2.050	-2.058	-2.065	-2.072	-2.079	-2.085	-2.091	-2.096	-2.100	-2.104	-2.106	-2.109	-2.109	-2.111	-2.110	-2.110	-2.109	-2.106	-2.102	-2.100	-2.095	-2.090	-2.085	-2.079	-2.071	-2.062	-2.055	-2.046	-2.036	-2.025	-2.015	-2.004	-1.992	-1.980	-1.969	-1.955	-1.941	-1.929	-1.915	-1.901	-1.886	-1.871	-1.856	-1.841	-1.828	-1.812	-1.798	-1.784	-1.769	-1.755	-1.740	-1.725	-1.712	-1.699	-1.685	-1.672	-1.660	-1.648	-1.635	-1.624	-1.612	-1.602	-1.591	-1.581	-1.572	-1.564	-1.556	-1.549	-1.541	-1.535	-1.529	-1.524	-1.519	-1.514	-1.510	-1.506	-1.504	-1.501	-1.499	-1.499	-1.498	-1.498	-1.496	-1.496	-1.498	-1.499	-1.500	-1.501	-1.504	-1.505	-1.508	-1.510	-1.512	-1.515	-1.519	-1.521	-1.525	-1.528	-1.531	-1.534	-1.538	-1.540	-1.541	-1.545	-1.546	-1.549	-1.550	-1.551	-1.552	-1.554	-1.554	-1.554	-1.554	-1.552	-1.551	-1.549	-1.548	-1.544	-1.541	-1.536	-1.532	-1.529	-1.522	-1.518	-1.510	-1.502	-1.495	-1.486	-1.476	-1.466	-1.456	-1.445	-1.434	-1.421	-1.409	-1.395	-1.381	-1.366	-1.351	-1.335	-1.319	-1.301	-1.282	-1.265	-1.246	-1.225	-1.205	-1.185	-1.164	-1.141	-1.119	-1.096	-1.074	-1.050	-1.026	-1.002	-0.978	-0.952	-0.928	-0.901	-0.875	-0.850	-0.824	-0.798	-0.771	-0.744	-0.718	-0.692	-0.665	-0.639	-0.614	-0.588	-0.561	-0.536	-0.510	-0.486	-0.462	-0.438	-0.414	-0.391	-0.368	-0.348	-0.325	-0.305	-0.285	-0.266	-0.248	-0.230	-0.212	-0.196	-0.182	-0.168	-0.155	-0.142	-0.131	-0.120	-0.111	-0.104	-0.095	-0.090	-0.085	-0.080	-0.078	-0.075	-0.074	-0.072	-0.074	-0.076	-0.079	-0.082	-0.086	-0.091	-0.098	-0.105	-0.111	-0.120	-0.129	-0.138	-0.149	-0.159	-0.170	-0.180	-0.191	-0.204	-0.216	-0.229	-0.241	-0.252	-0.265	-0.279	-0.290	-0.304	-0.315	-0.329	-0.340	-0.351	-0.362	-0.375	-0.385	-0.396	-0.406	-0.416	-0.425	-0.435	-0.444	-0.451	-0.459	-0.466	-0.472	-0.479	-0.484	-0.489	-0.495	-0.499	-0.502	-0.506	-0.509	-0.511	-0.514	-0.515	-0.516	-0.518	-0.518	-0.518	-0.518	-0.516	-0.516	-0.515	-0.514	-0.512	-0.511	-0.510	-0.507	-0.506	-0.505	-0.502	-0.500	-0.498	-0.496	-0.494	-0.492	-0.490	-0.488	-0.486	-0.484	-0.482	-0.480	-0.479	-0.476	-0.475	-0.474	-0.472	-0.471	-0.470	-0.468	-0.466	-0.466	-0.465	-0.465	-0.464	-0.464	-0.462	-0.461	-0.461	-0.461	-0.460	-0.461	-0.460	-0.461	-0.460	-0.460	-0.461	-0.461	-0.460	-0.460	-0.461	-0.461	-0.461	-0.461	-0.461	-0.461	-0.461	-0.461	-0.460	-0.461	-0.461	-0.460	-0.460	-0.460	-0.460	-0.459	-0.460	-0.459	-0.458	-0.458	-0.456	-0.455	-0.454	-0.452	-0.451	-0.449	-0.448	-0.446	-0.442	-0.441	-0.439	-0.435	-0.432	-0.430	-0.426	-0.424	-0.419	-0.416	-0.411	-0.408	-0.402	-0.399	-0.392	-0.389	-0.385	-0.379	-0.374	-0.369	-0.364	-0.359	-0.354	-0.348	-0.341	-0.336	-0.331	-0.326	-0.322	-0.318	-0.312	-0.310	-0.305	-0.301	-0.299	-0.296	-0.294	-0.291	-0.291	-0.289	-0.289	-0.289	-0.290	-0.291	-0.292	-0.295	-0.299	-0.302	-0.308	-0.312	-0.318	-0.325	-0.332	-0.341	-0.349	-0.359	-0.369	-0.381	-0.392	-0.405	-0.418	-0.431	-0.446	-0.460	-0.476	-0.491	-0.509	-0.525	-0.542	-0.560	-0.578	-0.598	-0.615	-0.634	-0.652	-0.671	-0.691	-0.709	-0.729	-0.749	-0.766	-0.786	-0.805	-0.822	-0.841	-0.860	-0.878	-0.894	-0.910	-0.928	-0.945	-0.961	-0.978	-0.992	-1.006	-1.021	-1.036	-1.049	-1.062	-1.075	-1.086	-1.099	-1.110	-1.120	-1.131	-1.140	-1.149	-1.158	-1.168	-1.175	-1.182	-1.190	-1.196	-1.201	-1.208	-1.212	-1.219	-1.224	-1.229	-1.232	-1.236	-1.240	-1.244	-1.246	-1.249	-1.251	-1.252	-1.255	-1.256	-1.258	-1.259	-1.259	-1.258	-1.258	-1.258	-1.256	-1.255	-1.255	-1.252	-1.251	-1.248	-1.246	-1.244	-1.240	-1.238	-1.234	-1.230	-1.226	-1.222	-1.218	-1.212	-1.209	-1.204	-1.199	-1.192	-1.189	-1.182	-1.176	-1.171	-1.165	-1.159	-1.154	-1.149	-1.142	-1.138	-1.131	-1.126	-1.121	-1.116	-1.111	-1.106	-1.101	-1.098	-1.094	-1.089	-1.085	-1.082	-1.080	-1.078	-1.074	-1.072	-1.070	-1.069	-1.068	-1.068	-1.066	-1.066	-1.065	-1.065	-1.066	-1.068	-1.068	-1.069	-1.070	-1.072	-1.074	-1.075	-1.078	-1.080	-1.082	-1.085	-1.086	-1.090	-1.091	-1.094	-1.096	-1.099	-1.101	-1.102	-1.105	-1.106	-1.108	-1.109	-1.110	-1.111	-1.111	-1.111	-1.112	-1.112	-1.112	-1.111	-1.112	-1.111	-1.110	-1.110	-1.110	-1.109	-1.108	-1.106	-1.104	-1.102	-1.101	-1.099	-1.098	-1.096	-1.095	-1.094	-1.092	-1.091	-1.090	-1.090	-1.089	-1.089	-1.089	-1.090	-1.091	-1.091	-1.092	-1.095	-1.096	-1.099	-1.101	-1.105	-1.109	-1.112	-1.118	-1.122	-1.128	-1.132	-1.139	-1.145	-1.151	-1.159	-1.166	-1.172	-1.181	-1.189	-1.198	-1.206	-1.214	-1.224	-1.232	-1.242	-1.250	-1.260	-1.270	-1.280	-1.289	-1.299	-1.308	-1.316	-1.326	-1.335	-1.342	-1.352	-1.361	-1.368	-1.376	-1.384	-1.391	-1.399	-1.405	-1.411	-1.416	-1.422	-1.428	-1.434	-1.438	-1.442	-1.446	-1.451	-1.454	-1.456	-1.460	-1.462	-1.464	-1.465	-1.468	-1.468	-1.469	-1.469	-1.469	-1.469	-1.469	-1.468	-1.466	-1.465	-1.464	-1.462	-1.460	-1.458	-1.456	-1.452	-1.450	-1.448	-1.445	-1.442	-1.439	-1.436	-1.432	-1.430	-1.426	-1.422	-1.419	-1.416	-1.412	-1.409	-1.405	-1.402	-1.399	-1.395	-1.392	-1.389	-1.386	-1.382	-1.380	-1.376	-1.375	-1.371	-1.369	-1.368	-1.365	-1.362	-1.360	-1.359	-1.358	-1.356	-1.355	-1.354	-1.352	-1.352	-1.351	-1.350	-1.350	-1.350	-1.349	-1.350	-1.350	-1.350	-1.349	-1.350	-1.350	-1.351	-1.351	-1.351	-1.352	-1.352	-1.354	-1.354	-1.355	-1.355	-1.356	-1.356	-1.355	-1.356	-1.356	-1.356	-1.355	-1.354	-1.352	-1.351	-1.349	-1.346	-1.344	-1.341	-1.338	-1.334	-1.329	-1.325	-1.319	-1.312	-1.306	-1.300	-1.294	-1.286	-1.278	-1.269	-1.259	-1.250	-1.239	-1.229	-1.216	-1.204	-1.191	-1.178	-1.165	-1.151	-1.135	-1.121	-1.105	-1.090	-1.074	-1.058	-1.041	-1.025	-1.006	-0.990	-0.971	-0.955	-0.936	-0.920	-0.901	-0.885	-0.868	-0.850	-0.834	-0.816	-0.800	-0.784	-0.766	-0.751	-0.736	-0.721	-0.706	-0.694	-0.680	-0.668	-0.656	-0.645	-0.634	-0.624	-0.614	-0.606	-0.599	-0.591	-0.584	-0.579	-0.574	-0.570	-0.566	-0.565	-0.561	-0.561	-0.560	-0.561	-0.562	-0.564	-0.566	-0.570	-0.574	-0.578	-0.584	-0.589	-0.595	-0.602	-0.609	-0.616	-0.624	-0.632	-0.641	-0.650	-0.660	-0.669	-0.679	-0.689	-0.699	-0.709	-0.719	-0.729	-0.740	-0.750	-0.759	-0.769	-0.778	-0.786	-0.796	-0.805	-0.814	-0.821	-0.829	-0.836	-0.842	-0.850	-0.855	-0.861	-0.865	-0.870	-0.875	-0.880	-0.882	-0.885	-0.888	-0.890	-0.891	-0.891	-0.892	-0.892	-0.892	-0.891	-0.890	-0.888	-0.885	-0.882	-0.879	-0.875	-0.870	-0.866	-0.861	-0.856	-0.851	-0.846	-0.839	-0.832	-0.828	-0.821	-0.815	-0.809	-0.801	-0.796	-0.789	-0.781	-0.775	-0.768	-0.761	-0.754	-0.748	-0.740	-0.734	-0.726	-0.720	-0.714	-0.709	-0.702	-0.698	-0.692	-0.688	-0.685	-0.680	-0.676	-0.674	-0.671	-0.669	-0.668	-0.665	-0.664	-0.664	-0.665	-0.665	-0.666	-0.669	-0.670	-0.672	-0.676	-0.680	-0.685	-0.690	-0.696	-0.702	-0.710	-0.719	-0.726	-0.735	-0.744	-0.755	-0.765	-0.776	-0.789	-0.800	-0.812	-0.826	-0.840	-0.854	-0.868	-0.884	-0.898	-0.914	-0.929	-0.945	-0.961	-0.978	-0.994	-1.010	-1.026	-1.041	-1.058	-1.072	-1.089	-1.104	-1.119	-1.132	-1.148	-1.162	-1.176	-1.190	-1.202	-1.215	-1.226	-1.238	-1.248	-1.258	-1.266	-1.275	-1.284	-1.290	-1.298	-1.304	-1.308	-1.312	-1.316	-1.320	-1.321	-1.324	-1.324	-1.325	-1.324	-1.322	-1.320	-1.319	-1.316	-1.312	-1.309	-1.305	-1.300	-1.295	-1.289	-1.284	-1.278	-1.271	-1.264	-1.259	-1.251	-1.242	-1.236	-1.229	-1.221	-1.215	-1.206	-1.200	-1.192	-1.185	-1.180	-1.172	-1.166	-1.161	-1.155	-1.150	-1.145	-1.140	-1.136	-1.134	-1.129	-1.126	-1.124	-1.121	-1.120	-1.119	-1.119	-1.118	-1.120	-1.120	-1.122	-1.124	-1.126	-1.129	-1.132	-1.138	-1.141	-1.148	-1.151	-1.158	-1.164	-1.172	-1.179	-1.186	-1.194	-1.202	-1.210	-1.219	-1.228	-1.236	-1.245	-1.255	-1.264	-1.272	-1.282	-1.291	-1.300	-1.309	-1.318	-1.325	-1.334	-1.342	-1.350	-1.358	-1.364	-1.372	-1.379	-1.385	-1.390	-1.395	-1.400	-1.404	-1.408	-1.410	-1.414	-1.416	-1.418	-1.419	-1.418	-1.418	-1.416	-1.415	-1.414	-1.410	-1.406	-1.402	-1.399	-1.394	-1.389	-1.382	-1.376	-1.370	-1.362	-1.358	-1.350	-1.342	-1.335	-1.328	-1.319	-1.311	-1.302	-1.295	-1.286	-1.279	-1.270	-1.261	-1.255	-1.248	-1.241	-1.234	-1.228	-1.222	-1.216	-1.212	-1.208	-1.204	-1.201	-1.198	-1.196	-1.195	-1.195	-1.194	-1.194	-1.196	-1.199	-1.201	-1.204	-1.208	-1.212	-1.218	-1.224	-1.230	-1.238	-1.245	-1.254	-1.262	-1.272	-1.281	-1.292	-1.304	-1.315	-1.326	-1.339	-1.351	-1.364	-1.376	-1.389	-1.401	-1.415	-1.428	-1.440	-1.452	-1.466	-1.479	-1.490	-1.502	-1.514	-1.526	-1.538	-1.548	-1.559	-1.568	-1.578	-1.586	-1.594	-1.600	-1.608	-1.614	-1.620	-1.624	-1.629	-1.632	-1.634	-1.636	-1.636	-1.636	-1.635	-1.632	-1.630	-1.625	-1.621	-1.614	-1.608	-1.599	-1.589	-1.579	-1.568	-1.555	-1.541	-1.526	-1.510	-1.494	-1.476	-1.455	-1.435	-1.412	-1.390	-1.368	-1.342	-1.316	-1.289	-1.261	-1.232	-1.202	-1.171	-1.140	-1.106	-1.074	-1.040	-1.005	-0.969	-0.932	-0.896	-0.859	-0.820	-0.782	-0.742	-0.704	-0.665	-0.626	-0.586	-0.548	-0.506	-0.468	-0.428	-0.390	-0.352	-0.314	-0.276	-0.240	-0.204	-0.168	-0.132	-0.099	-0.064	-0.032	0.000	0.030	0.059	0.089	0.115	0.141	0.166	0.190	0.211	0.234	0.254	0.272	0.290	0.308	0.322	0.336	0.350	0.362	0.372	0.382	0.391	0.400	0.409	0.414	0.420	0.425	0.430	0.434	0.436	0.440	0.444	0.445	0.448	0.450	0.451	0.454	0.454	0.455	0.458	0.459	0.462	0.464	0.468	0.471	0.475	0.479	0.484	0.488	0.494	0.501	0.507	0.514	0.522	0.530	0.539	0.549	0.559	0.570	0.580	0.592	0.604	0.616	0.629	0.642	0.655	0.669	0.682	0.696	0.710	0.724	0.738	0.751	0.765	0.779	0.792	0.805	0.819	0.831	0.844	0.856	0.869	0.880	0.891	0.901	0.910	0.920	0.929	0.938	0.945	0.951	0.958	0.962	0.969	0.972	0.976	0.980	0.982	0.985	0.986	0.986	0.988	0.988	0.986	0.986	0.985	0.984	0.981	0.979	0.976	0.974	0.971	0.968	0.962	0.960	0.955	0.952	0.949	0.944	0.940	0.936	0.932	0.929	0.926	0.922	0.920	0.916	0.914	0.910	0.909	0.906	0.905	0.902	0.901	0.900	0.900	0.899	0.900	0.900	0.900	0.902	0.904	0.905	0.908	0.910	0.914	0.918	0.920	0.925	0.930	0.934	0.940	0.945	0.952	0.958	0.964	0.971	0.979	0.988	0.995	1.002	1.011	1.020	1.028	1.038	1.046	1.056	1.065	1.075	1.084	1.094	1.102	1.112	1.122	1.132	1.141	1.151	1.160	1.169	1.178	1.186	1.195	1.204	1.211	1.220	1.226	1.232	1.240	1.246	1.252	1.258	1.262	1.266	1.270	1.274	1.278	1.279	1.281	1.281	1.281	1.281	1.281	1.279	1.276	1.274	1.270	1.266	1.261	1.258	1.251	1.244	1.238	1.229	1.221	1.212	1.202	1.192	1.182	1.170	1.159	1.146	1.134	1.121	1.109	1.095	1.082	1.068	1.054	1.039	1.025	1.009	0.995	0.980	0.965	0.951	0.935	0.920	0.906	0.891	0.878	0.862	0.850	0.836	0.822	0.810	0.798	0.784	0.771	0.760	0.749	0.738	0.728	0.718	0.709	0.700	0.691	0.684	0.675	0.669	0.660	0.655	0.649	0.642	0.638	0.634	0.629	0.624	0.621	0.618	0.615	0.612	0.610	0.609	0.606	0.604	0.601	0.600	0.599	0.598	0.596	0.595	0.594	0.592	0.590	0.590	0.589	0.588	0.585	0.585	0.582	0.580	0.579	0.576	0.574	0.570	0.568	0.564	0.561	0.556	0.552	0.548	0.542	0.538	0.531	0.526	0.520	0.512	0.506	0.499	0.490	0.482	0.472	0.465	0.455	0.445	0.435	0.424	0.414	0.402	0.390	0.380	0.366	0.354	0.341	0.328	0.315	0.301	0.288	0.274	0.258	0.244	0.229	0.214	0.199	0.184	0.169	0.154	0.139	0.124	0.108	0.092	0.076	0.061	0.048	0.032	0.019	0.004	-0.011	-0.024	-0.038	-0.050	-0.065	-0.078	-0.089	-0.101	-0.114	-0.124	-0.134	-0.145	-0.155	-0.165	-0.172	-0.181	-0.189	-0.196	-0.204	-0.211	-0.218	-0.222	-0.229	-0.234	-0.239	-0.241	-0.245	-0.249	-0.251	-0.252	-0.256	-0.258	-0.260	-0.261	-0.262	-0.264	-0.264	-0.265	-0.265	-0.265	-0.264	-0.264	-0.264	-0.265	-0.265	-0.265	-0.265	-0.265	-0.265	-0.266	-0.266	-0.268	-0.269	-0.269	-0.270	-0.272	-0.275	-0.276	-0.279	-0.282	-0.286	-0.289	-0.292	-0.298	-0.302	-0.308	-0.312	-0.318	-0.324	-0.330	-0.336	-0.342	-0.350	-0.356	-0.365	-0.372	-0.380	-0.388	-0.395	-0.404	-0.412	-0.421	-0.430	-0.438	-0.446	-0.455	-0.462	-0.472	-0.481	-0.489	-0.498	-0.505	-0.512	-0.520	-0.528	-0.535	-0.541	-0.548	-0.552	-0.559	-0.565	-0.569	-0.574	-0.578	-0.581	-0.585	-0.588	-0.591	-0.592	-0.595	-0.596	-0.598	-0.599	-0.599	-0.599	-0.599	-0.596	-0.595	-0.594	-0.592	-0.590	-0.586	-0.584	-0.580	-0.578	-0.574	-0.570	-0.564	-0.560	-0.555	-0.550	-0.545	-0.540	-0.534	-0.529	-0.524	-0.519	-0.512	-0.507	-0.501	-0.498	-0.492	-0.486	-0.482	-0.476	-0.472	-0.469	-0.465	-0.461	-0.458	-0.455	-0.451	-0.450	-0.448	-0.446	-0.445	-0.444	-0.444	-0.444	-0.444	-0.445	-0.448	-0.449	-0.451	-0.455	-0.459	-0.462	-0.468	-0.472	-0.479	-0.486	-0.492	-0.500	-0.507	-0.516	-0.524	-0.534	-0.544	-0.554	-0.564	-0.574	-0.586	-0.596	-0.608	-0.619	-0.631	-0.644	-0.655	-0.668	-0.680	-0.691	-0.704	-0.715	-0.726	-0.738	-0.749	-0.760	-0.770	-0.780	-0.789	-0.798	-0.806	-0.815	-0.822	-0.829	-0.835	-0.840	-0.845	-0.849	-0.852	-0.855	-0.858	-0.860	-0.860	-0.861	-0.860	-0.860	-0.858	-0.855	-0.852	-0.848	-0.845	-0.840	-0.834	-0.829	-0.822	-0.816	-0.810	-0.802	-0.795	-0.788	-0.781	-0.774	-0.766	-0.759	-0.752	-0.744	-0.736	-0.731	-0.725	-0.719	-0.712	-0.709	-0.704	-0.700	-0.695	-0.692	-0.691	-0.689	-0.689	-0.689	-0.689	-0.690	-0.692	-0.695	-0.699	-0.704	-0.708	-0.714	-0.720	-0.728	-0.735	-0.742	-0.751	-0.762	-0.772	-0.782	-0.794	-0.806	-0.818	-0.830	-0.844	-0.856	-0.870	-0.885	-0.899	-0.912	-0.928	-0.942	-0.956	-0.971	-0.985	-0.999	-1.014	-1.028	-1.041	-1.055	-1.069	-1.081	-1.095	-1.106	-1.119	-1.130	-1.141	-1.151	-1.161	-1.170	-1.179	-1.188	-1.195	-1.202	-1.210	-1.215	-1.221	-1.225	-1.229	-1.232	-1.235	-1.236	-1.238	-1.238	-1.236	-1.235	-1.231	-1.229	-1.226	-1.221	-1.216	-1.211	-1.204	-1.198	-1.190	-1.180	-1.171	-1.161	-1.150	-1.139	-1.128	-1.115	-1.102	-1.089	-1.074	-1.059	-1.044	-1.029	-1.011	-0.995	-0.978	-0.961	-0.944	-0.925	-0.908	-0.888	-0.870	-0.851	-0.832	-0.814	-0.794	-0.776	-0.758	-0.739	-0.719	-0.700	-0.681	-0.664	-0.645	-0.628	-0.610	-0.594	-0.576	-0.560	-0.545	-0.530	-0.515	-0.501	-0.489	-0.476	-0.464	-0.452	-0.442	-0.432	-0.425	-0.416	-0.410	-0.404	-0.399	-0.394	-0.391	-0.388	-0.386	-0.386	-0.385	-0.386	-0.389	-0.391	-0.395	-0.399	-0.404	-0.410	-0.418	-0.424	-0.432	-0.441	-0.451	-0.461	-0.472	-0.484	-0.495	-0.507	-0.520	-0.534	-0.546	-0.560	-0.575	-0.588	-0.602	-0.616	-0.632	-0.646	-0.660	-0.674	-0.689	-0.701	-0.715	-0.728	-0.741	-0.752	-0.765	-0.776	-0.788	-0.799	-0.809	-0.819	-0.828	-0.836	-0.844	-0.851	-0.858	-0.864	-0.869	-0.872	-0.876	-0.881	-0.884	-0.885	-0.886	-0.888	-0.888	-0.886	-0.885	-0.884	-0.881	-0.879	-0.875	-0.871	-0.866	-0.862	-0.858	-0.851	-0.845	-0.840	-0.832	-0.826	-0.818	-0.811	-0.802	-0.795	-0.786	-0.778	-0.769	-0.761	-0.751	-0.742	-0.734	-0.724	-0.716	-0.706	-0.698	-0.689	-0.680	-0.671	-0.662	-0.654	-0.645	-0.636	-0.628	-0.620	-0.611	-0.604	-0.595	-0.588	-0.580	-0.574	-0.566	-0.559	-0.552	-0.548	-0.540	-0.535	-0.529	-0.524	-0.519	100.000	5.000	2.000	1.000	5.000	0.000	0.000	0.000	0.000	0.000	0.000	0.000	0.000	0.000	0.000	0.000	0.000	0.000	0.944	0.954	0.960	0.969	0.975	0.982	0.989	0.994	1.000	1.005	1.011	1.015	1.020	1.026	1.031	1.038	1.044	1.051	1.058	1.065	1.072	1.081	1.089	1.098	1.106	1.118	1.128	1.139	1.150	1.161	1.172	1.186	1.199	1.211	1.225	1.239	1.254	1.268	1.282	1.296	1.310	1.325	1.339	1.352	1.368	1.381	1.395	1.409	1.421	1.434	1.448	1.459	1.471	1.481	1.492	1.501	1.511	1.519	1.528	1.535	1.540	1.548	1.552	1.555	1.559	1.562	1.564	1.566	1.566	1.566	1.565	1.564	1.562	1.560	1.558	1.554	1.550	1.545	1.540	1.535	1.529	1.522	1.516	1.510	1.504	1.496	1.490	1.482	1.475	1.470	1.462	1.455	1.448	1.441	1.434	1.428	1.421	1.415	1.409	1.404	1.398	1.392	1.388	1.382	1.378	1.375	1.371	1.369	1.365	1.362	1.361	1.360	1.360	1.359	1.360	1.359	1.359	1.360	1.361	1.362	1.366	1.368	1.370	1.372	1.375	1.379	1.381	1.385	1.389	1.394	1.396	1.401	1.405	1.409	1.412	1.416	1.420	1.424	1.428	1.431	1.435	1.438	1.440	1.441	1.444	1.446	1.446	1.448	1.448	1.449	1.449	1.448	1.448	1.446	1.445	1.444	1.440	1.436	1.434	1.429	1.425	1.420	1.414	1.408	1.402	1.396	1.389	1.380	1.372	1.364	1.356	1.346	1.338	1.328	1.318	1.306	1.296	1.285	1.274	1.262	1.251	1.239	1.228	1.215	1.204	1.191	1.179	1.166	1.155	1.142	1.129	1.118	1.104	1.090	1.079	1.065	1.052	1.040	1.028	1.015	1.002	0.990	0.978	0.965	0.952	0.941	0.929	0.916	0.905	0.892	0.881	0.870	0.859	0.846	0.836	0.824	0.814	0.802	0.792	0.780	0.769	0.759	0.748	0.738	0.728	0.718	0.706	0.698	0.688	0.678	0.668	0.659	0.650	0.640	0.631	0.622	0.614	0.605	0.596	0.589	0.580	0.572	0.566	0.558	0.551	0.545	0.538	0.530	0.524	0.518	0.511	0.505	0.499	0.494	0.486	0.481	0.476	0.471	0.465	0.460	0.455	0.451	0.446	0.442	0.438	0.432	0.429	0.426	0.421	0.416	0.412	0.409	0.405	0.400	0.396	0.394	0.389	0.384	0.380	0.375	0.371	0.366	0.361	0.358	0.352	0.348	0.341	0.336	0.331	0.325	0.319	0.312	0.306	0.301	0.294	0.288	0.280	0.274	0.266	0.258	0.251	0.244	0.235	0.228	0.219	0.210	0.201	0.192	0.184	0.175	0.166	0.156	0.146	0.138	0.129	0.119	0.109	0.099	0.090	0.080	0.070	0.061	0.051	0.041	0.030	0.021	0.011	0.001	-0.009	-0.019	-0.028	-0.038	-0.048	-0.056	-0.066	-0.075	-0.085	-0.094	-0.104	-0.112	-0.121	-0.129	-0.139	-0.148	-0.155	-0.164	-0.172	-0.180	-0.188	-0.195	-0.204	-0.210	-0.219	-0.226	-0.232	-0.240	-0.246	-0.252	-0.259	-0.265	-0.270	-0.276	-0.281	-0.285	-0.290	-0.295	-0.300	-0.302	-0.308	-0.310	-0.314	-0.316	-0.319	-0.320	-0.322	-0.324	-0.325	-0.325	-0.326	-0.326	-0.326	-0.326	-0.326	-0.325	-0.325	-0.322	-0.321	-0.320	-0.318	-0.314	-0.311	-0.308	-0.304	-0.300	-0.295	-0.291	-0.285	-0.280	-0.276	-0.270	-0.264	-0.258	-0.251	-0.245	-0.240	-0.232	-0.226	-0.219	-0.212	-0.205	-0.199	-0.191	-0.184	-0.178	-0.170	-0.164	-0.155	-0.149	-0.141	-0.135	-0.128	-0.121	-0.114	-0.106	-0.100	-0.094	-0.086	-0.081	-0.075	-0.070	-0.064	-0.059	-0.052	-0.048	-0.041	-0.036	-0.031	-0.026	-0.021	-0.016	-0.012	-0.009	-0.004	0.000	0.004	0.006	0.010	0.014	0.018	0.020	0.022	0.028	0.030	0.034	0.036	0.038	0.041	0.042	0.045	0.048	0.048	0.050	0.051	0.054	0.055	0.056	0.058	0.059	0.059	0.060	0.061	0.061	0.061	0.062	0.062	0.062	0.062	0.062	0.062	0.061	0.061	0.061	0.060	0.059	0.058	0.058	0.056	0.054	0.051	0.051	0.049	0.046	0.045	0.042	0.040	0.039	0.038	0.035	0.032	0.030	0.028	0.025	0.022	0.020	0.018	0.015	0.014	0.011	0.009	0.006	0.004	0.002	0.000	0.000	-0.002	-0.005	-0.005	-0.008	-0.008	-0.010	-0.010	-0.011	-0.011	-0.012	-0.012	-0.012	-0.012	-0.011	-0.012	-0.011	-0.010	-0.010	-0.011	-0.011	-0.011	-0.010	-0.010	-0.010	-0.011	-0.010	-0.011	-0.011	-0.012	-0.012	-0.015	-0.015	-0.018	-0.019	-0.022	-0.025	-0.029	-0.032	-0.036	-0.040	-0.045	-0.050	-0.056	-0.061	-0.070	-0.078	-0.086	-0.095	-0.104	-0.112	-0.124	-0.134	-0.145	-0.156	-0.169	-0.181	-0.194	-0.208	-0.221	-0.236	-0.250	-0.265	-0.279	-0.294	-0.310	-0.325	-0.340	-0.356	-0.371	-0.386	-0.401	-0.416	-0.431	-0.445	-0.460	-0.474	-0.488	-0.500	-0.514	-0.526	-0.538	-0.550	-0.560	-0.571	-0.580	-0.590	-0.599	-0.606	-0.614	-0.621	-0.628	-0.632	-0.636	-0.641	-0.645	-0.648	-0.650	-0.651	-0.652	-0.652	-0.652	-0.652	-0.651	-0.650	-0.649	-0.646	-0.644	-0.640	-0.638	-0.635	-0.630	-0.625	-0.621	-0.616	-0.611	-0.606	-0.601	-0.595	-0.590	-0.584	-0.578	-0.572	-0.568	-0.561	-0.556	-0.550	-0.545	-0.540	-0.535	-0.529	-0.525	-0.520	-0.515	-0.510	-0.505	-0.501	-0.496	-0.491	-0.488	-0.482	-0.479	-0.475	-0.470	-0.466	-0.462	-0.459	-0.452	-0.449	-0.444	-0.440	-0.436	-0.431	-0.426	-0.422	-0.418	-0.411	-0.406	-0.401	-0.396	-0.390	-0.384	-0.379	-0.371	-0.366	-0.360	-0.354	-0.346	-0.340	-0.334	-0.326	-0.320	-0.312	-0.306	-0.299	-0.292	-0.286	-0.280	-0.274	-0.268	-0.262	-0.258	-0.251	-0.246	-0.241	-0.238	-0.234	-0.230	-0.226	-0.224	-0.222	-0.220	-0.219	-0.219	-0.219	-0.220	-0.220	-0.222	-0.225	-0.228	-0.230	-0.235	-0.240	-0.245	-0.250	-0.258	-0.265	-0.272	-0.280	-0.290	-0.299	-0.309	-0.319	-0.329	-0.341	-0.352	-0.365	-0.376	-0.389	-0.401	-0.415	-0.428	-0.441	-0.454	-0.466	-0.480	-0.492	-0.507	-0.521	-0.535	-0.549	-0.561	-0.575	-0.588	-0.601	-0.614	-0.626	-0.639	-0.650	-0.662	-0.674	-0.684	-0.695	-0.705	-0.716	-0.726	-0.735	-0.745	-0.752	-0.761	-0.770	-0.776	-0.782	-0.789	-0.796	-0.801	-0.806	-0.811	-0.815	-0.820	-0.824	-0.825	-0.828	-0.830	-0.831	-0.832	-0.832	-0.832	-0.832	-0.831	-0.830	-0.829	-0.826	-0.824	-0.821	-0.816	-0.814	-0.810	-0.805	-0.800	-0.794	-0.790	-0.784	-0.776	-0.771	-0.764	-0.758	-0.750	-0.742	-0.735	-0.729	-0.721	-0.712	-0.705	-0.698	-0.689	-0.682	-0.675	-0.666	-0.659	-0.651	-0.644	-0.636	-0.629	-0.621	-0.614	-0.606	-0.600	-0.594	-0.588	-0.581	-0.575	-0.568	-0.561	-0.555	-0.550	-0.544	-0.539	-0.534	-0.528	-0.522	-0.516	-0.511	-0.506	-0.500	-0.494	-0.489	-0.482	-0.475	-0.469	-0.461	-0.454	-0.448	-0.439	-0.431	-0.422	-0.414	-0.405	-0.395	-0.385	-0.375	-0.364	-0.352	-0.341	-0.329	-0.316	-0.304	-0.290	-0.276	-0.261	-0.248	-0.232	-0.218	-0.201	-0.186	-0.169	-0.152	-0.136	-0.120	-0.104	-0.088	-0.071	-0.054	-0.038	-0.022	-0.006	0.010	0.025	0.041	0.055	0.070	0.082	0.098	0.111	0.124	0.135	0.146	0.158	0.168	0.178	0.186	0.196	0.204	0.210	0.216	0.222	0.229	0.235	0.240	0.244	0.248	0.251	0.254	0.256	0.259	0.260	0.261	0.262	0.265	0.265	0.266	0.268	0.269	0.269	0.270	0.271	0.271	0.271	0.274	0.275	0.276	0.279	0.280	0.284	0.286	0.289	0.292	0.298	0.301	0.306	0.311	0.316	0.322	0.328	0.335	0.340	0.348	0.355	0.362	0.370	0.378	0.386	0.395	0.404	0.412	0.420	0.429	0.438	0.448	0.456	0.464	0.472	0.481	0.489	0.496	0.504	0.511	0.519	0.525	0.531	0.536	0.542	0.548	0.551	0.555	0.559	0.561	0.564	0.566	0.569	0.570	0.570	0.570	0.570	0.568	0.565	0.564	0.561	0.558	0.555	0.550	0.546	0.541	0.536	0.531	0.526	0.520	0.514	0.509	0.502	0.496	0.490	0.484	0.476	0.470	0.464	0.456	0.450	0.444	0.438	0.431	0.426	0.420	0.415	0.409	0.405	0.400	0.395	0.392	0.389	0.384	0.380	0.378	0.374	0.371	0.369	0.365	0.364	0.361	0.359	0.356	0.355	0.352	0.350	0.349	0.348	0.345	0.342	0.340	0.338	0.335	0.332	0.330	0.328	0.324	0.320	0.316	0.312	0.306	0.302	0.296	0.290	0.285	0.278	0.270	0.262	0.256	0.249	0.240	0.231	0.220	0.211	0.201	0.191	0.181	0.170	0.160	0.149	0.136	0.125	0.112	0.100	0.089	0.075	0.062	0.051	0.038	0.025	0.012	0.000	-0.012	-0.025	-0.038	-0.050	-0.061	-0.072	-0.085	-0.096	-0.108	-0.119	-0.129	-0.139	-0.149	-0.158	-0.168	-0.176	-0.185	-0.192	-0.201	-0.209	-0.216	-0.222	-0.229	-0.235	-0.241	-0.246	-0.251	-0.256	-0.260	-0.264	-0.268	-0.271	-0.274	-0.276	-0.279	-0.281	-0.282	-0.285	-0.286	-0.289	-0.290	-0.291	-0.294	-0.295	-0.296	-0.298	-0.299	-0.300	-0.301	-0.304	-0.305	-0.308	-0.310	-0.312	-0.315	-0.318	-0.321	-0.324	-0.328	-0.331	-0.336	-0.341	-0.345	-0.350	-0.356	-0.361	-0.369	-0.375	-0.381	-0.386	-0.394	-0.401	-0.410	-0.416	-0.424	-0.432	-0.441	-0.449	-0.458	-0.466	-0.474	-0.484	-0.492	-0.502	-0.511	-0.520	-0.530	-0.539	-0.548	-0.556	-0.565	-0.572	-0.581	-0.590	-0.598	-0.606	-0.614	-0.621	-0.630	-0.638	-0.645	-0.651	-0.659	-0.666	-0.674	-0.680	-0.688	-0.694	-0.701	-0.708	-0.716	-0.724	-0.731	-0.738	-0.745	-0.754	-0.761	-0.769	-0.778	-0.786	-0.795	-0.804	-0.814	-0.824	-0.832	-0.844	-0.855	-0.865	-0.879	-0.890	-0.902	-0.916	-0.929	-0.942	-0.956	-0.971	-0.986	-1.001	-1.018	-1.034	-1.049	-1.066	-1.082	-1.099	-1.115	-1.132	-1.149	-1.168	-1.184	-1.201	-1.219	-1.235	-1.251	-1.269	-1.285	-1.301	-1.318	-1.332	-1.349	-1.362	-1.378	-1.390	-1.404	-1.416	-1.428	-1.440	-1.450	-1.460	-1.470	-1.479	-1.488	-1.495	-1.502	-1.508	-1.514	-1.519	-1.524	-1.528	-1.530	-1.532	-1.535	-1.535	-1.535	-1.536	-1.535	-1.534	-1.531	-1.530	-1.529	-1.526	-1.521	-1.518	-1.514	-1.510	-1.506	-1.501	-1.496	-1.491	-1.485	-1.480	-1.474	-1.468	-1.462	-1.455	-1.449	-1.444	-1.436	-1.431	-1.425	-1.419	-1.412	-1.408	-1.400	-1.394	-1.388	-1.382	-1.376	-1.370	-1.366	-1.360	-1.354	-1.349	-1.344	-1.338	-1.332	-1.328	-1.321	-1.316	-1.311	-1.305	-1.300	-1.295	-1.290	-1.285	-1.280	-1.274	-1.269	-1.262	-1.258	-1.251	-1.246	-1.240	-1.235	-1.229	-1.224	-1.216	-1.211	-1.205	-1.198	-1.192	-1.185	-1.179	-1.172	-1.166	-1.159	-1.151	-1.144	-1.136	-1.130	-1.121	-1.115	-1.106	-1.098	-1.090	-1.081	-1.072	-1.064	-1.054	-1.045	-1.036	-1.026	-1.016	-1.006	-0.995	-0.985	-0.974	-0.964	-0.952	-0.940	-0.930	-0.918	-0.905	-0.894	-0.882	-0.869	-0.858	-0.845	-0.831	-0.819	-0.806	-0.792	-0.780	-0.769	-0.756	-0.744	-0.730	-0.719	-0.705	-0.694	-0.681	-0.670	-0.659	-0.648	-0.636	-0.626	-0.618	-0.606	-0.599	-0.589	-0.581	-0.574	-0.566	-0.560	-0.552	-0.548	-0.542	-0.538	-0.532	-0.529	-0.525	-0.522	-0.520	-0.520	-0.518	-0.518	-0.518	-0.518	-0.518	-0.519	-0.520	-0.522	-0.524	-0.526	-0.529	-0.530	-0.532	-0.535	-0.538	-0.540	-0.544	-0.545	-0.548	-0.550	-0.551	-0.554	-0.555	-0.555	-0.556	-0.558	-0.558	-0.556	-0.556	-0.556	-0.555	-0.554	-0.552	-0.550	-0.549	-0.545	-0.542	-0.539	-0.535	-0.531	-0.528	-0.522	-0.519	-0.515	-0.509	-0.504	-0.500	-0.495	-0.490	-0.485	-0.481	-0.475	-0.471	-0.468	-0.464	-0.459	-0.456	-0.454	-0.450	-0.448	-0.445	-0.444	-0.442	-0.441	-0.441	-0.440	-0.439	-0.440	-0.440	-0.440	-0.441	-0.441	-0.444	-0.446	-0.448	-0.449	-0.451	-0.454	-0.456	-0.459	-0.460	-0.462	-0.464	-0.466	-0.468	-0.469	-0.470	-0.471	-0.472	-0.472	-0.474	-0.474	-0.474	-0.472	-0.472	-0.470	-0.469	-0.468	-0.464	-0.461	-0.460	-0.458	-0.454	-0.450	-0.448	-0.442	-0.440	-0.435	-0.431	-0.428	-0.422	-0.418	-0.414	-0.410	-0.405	-0.401	-0.398	-0.394	-0.391	-0.388	-0.385	-0.382	-0.380	-0.379	-0.378	-0.376	-0.375	-0.375	-0.376	-0.376	-0.378	-0.379	-0.381	-0.384	-0.388	-0.390	-0.394	-0.398	-0.402	-0.408	-0.412	-0.419	-0.424	-0.431	-0.438	-0.445	-0.452	-0.459	-0.466	-0.475	-0.482	-0.490	-0.498	-0.507	-0.515	-0.522	-0.532	-0.540	-0.550	-0.558	-0.566	-0.574	-0.582	-0.591	-0.600	-0.608	-0.615	-0.624	-0.631	-0.639	-0.646	-0.652	-0.660	-0.668	-0.674	-0.680	-0.686	-0.692	-0.699	-0.705	-0.710	-0.715	-0.720	-0.725	-0.730	-0.732	-0.736	-0.740	-0.744	-0.746	-0.750	-0.752	-0.755	-0.756	-0.759	-0.760	-0.761	-0.762	-0.764	-0.764	-0.764	-0.764	-0.764	-0.764	-0.764	-0.764	-0.761	-0.761	-0.760	-0.759	-0.758	-0.755	-0.755	-0.752	-0.751	-0.749	-0.748	-0.746	-0.744	-0.741	-0.740	-0.738	-0.736	-0.735	-0.732	-0.731	-0.729	-0.728	-0.726	-0.725	-0.724	-0.722	-0.721	-0.721	-0.720	-0.720	-0.720	-0.720	-0.720	-0.720	-0.720	-0.720	-0.721	-0.721	-0.721	-0.722	-0.724	-0.725	-0.726	-0.728	-0.728	-0.730	-0.731	-0.732	-0.734	-0.735	-0.735	-0.738	-0.739	-0.740	-0.741	-0.742	-0.744	-0.745	-0.746	-0.748	-0.749	-0.749	-0.750	-0.750	-0.751	-0.751	-0.751	-0.751	-0.752	-0.751	-0.751	-0.750	-0.749	-0.749	-0.748	-0.748	-0.748	-0.746	-0.744	-0.742	-0.741	-0.740	-0.739	-0.738	-0.735	-0.732	-0.731	-0.729	-0.726	-0.725	-0.724	-0.720	-0.718	-0.715	-0.712	-0.710	-0.708	-0.704	-0.701	-0.698	-0.694	-0.690	-0.688	-0.685	-0.681	-0.678	-0.675	-0.671	-0.668	-0.664	-0.660	-0.656	-0.652	-0.649	-0.645	-0.641	-0.638	-0.634	-0.628	-0.624	-0.620	-0.615	-0.611	-0.608	-0.602	-0.599	-0.595	-0.590	-0.586	-0.582	-0.578	-0.574	-0.568	-0.564	-0.559	-0.555	-0.549	-0.545	-0.540	-0.536	-0.532	-0.528	-0.522	-0.519	-0.514	-0.510	-0.506	-0.501	-0.499	-0.494	-0.490	-0.486	-0.482	-0.479	-0.476	-0.472	-0.470	-0.466	-0.465	-0.461	-0.460	-0.458	-0.456	-0.455	-0.454	-0.452	-0.452	-0.451	-0.451	-0.450	-0.450	-0.451	-0.451	-0.452	-0.454	-0.455	-0.455	-0.456	-0.459	-0.462	-0.465	-0.468	-0.470	-0.472	-0.476	-0.480	-0.485	-0.488	-0.492	-0.496	-0.501	-0.505	-0.510	-0.515	-0.520	-0.525	-0.530	-0.535	-0.540	-0.546	-0.550	-0.556	-0.561	-0.566	-0.570	-0.576	-0.581	-0.586	-0.590	-0.596	-0.600	-0.604	-0.608	-0.611	-0.615	-0.619	-0.621	-0.624	-0.626	-0.628	-0.631	-0.632	-0.634	-0.634	-0.635	-0.635	-0.635	-0.635	-0.635	-0.634	-0.632	-0.631	-0.630	-0.628	-0.626	-0.624	-0.621	-0.619	-0.615	-0.611	-0.609	-0.604	-0.600	-0.596	-0.592	-0.589	-0.585	-0.580	-0.576	-0.571	-0.568	-0.562	-0.559	-0.554	-0.549	-0.546	-0.542	-0.538	-0.535	-0.531	-0.529	-0.526	-0.524	-0.521	-0.520	-0.519	-0.518	-0.516	-0.515	-0.515	-0.516	-0.516	-0.518	-0.519	-0.521	-0.522	-0.525	-0.528	-0.532	-0.535	-0.538	-0.541	-0.545	-0.550	-0.555	-0.558	-0.562	-0.568	-0.572	-0.578	-0.580	-0.585	-0.590	-0.595	-0.600	-0.602	-0.608	-0.610	-0.615	-0.618	-0.620	-0.621	-0.624	-0.624	-0.625	-0.625	-0.624	-0.624	-0.621	-0.618	-0.616	-0.612	-0.609	-0.605	-0.600	-0.595	-0.589	-0.582	-0.575	-0.568	-0.560	-0.550	-0.541	-0.532	-0.522	-0.511	-0.501	-0.490	-0.478	-0.466	-0.454	-0.441	-0.429	-0.418	-0.405	-0.392	-0.380	-0.368	-0.354	-0.342	-0.330	-0.318	-0.305	-0.295	-0.282	-0.272	-0.262	-0.252	-0.242	-0.234	-0.226	-0.216	-0.210	-0.202	-0.195	-0.189	-0.184	-0.179	-0.174	-0.171	-0.168	-0.164	-0.161	-0.159	-0.158	-0.156	-0.155	-0.155	-0.154	-0.155	-0.155	-0.155	-0.156	-0.156	-0.156	-0.158	-0.159	-0.159	-0.160	-0.161	-0.161	-0.162	-0.161	-0.161	-0.161	-0.160	-0.159	-0.159	-0.158	-0.156	-0.154	-0.151	-0.149	-0.145	-0.141	-0.138	-0.132	-0.128	-0.122	-0.116	-0.110	-0.104	-0.096	-0.089	-0.082	-0.075	-0.065	-0.058	-0.049	-0.040	-0.029	-0.020	-0.010	0.001	0.010	0.020	0.030	0.040	0.050	0.061	0.070	0.080	0.090	0.100	0.109	0.118	0.126	0.136	0.144	0.152	0.159	0.168	0.174	0.180	0.186	0.192	0.198	0.202	0.208	0.212	0.215	0.219	0.222	0.225	0.226	0.228	0.229	0.230	0.229	0.229	0.228	0.226	0.225	0.222	0.219	0.216	0.212	0.209	0.204	0.199	0.194	0.189	0.182	0.176	0.170	0.162	0.156	0.148	0.140	0.132	0.124	0.116	0.106	0.098	0.089	0.079	0.069	0.059	0.049	0.039	0.029	0.020	0.010	0.001	-0.009	-0.019	-0.028	-0.036	-0.046	-0.054	-0.061	-0.070	-0.079	-0.085	-0.091	-0.099	-0.102	-0.109	-0.112	-0.116	-0.120	-0.122	-0.125	-0.126	-0.126	-0.126	-0.126	-0.124	-0.122	-0.118	-0.115	-0.110	-0.104	-0.098	-0.090	-0.082	-0.072	-0.062	-0.051	-0.040	-0.028	-0.014	0.000	0.015	0.029	0.045	0.062	0.079	0.098	0.115	0.135	0.154	0.174	0.194	0.215	0.236	0.258	0.280	0.301	0.324	0.346	0.368	0.390	0.412	0.435	0.458	0.479	0.501	0.522	0.545	0.566	0.588	0.609	0.629	0.650	0.669	0.690	0.708	0.728	0.745	0.764	0.780	0.798	0.814	0.830	0.846	0.861	0.876	0.890	0.904	0.916	0.929	0.941	0.952	0.964	0.974	0.984	0.994	1.004	1.011	1.019	1.026	1.032	1.040	1.045	1.051	1.056	1.060	1.064	1.068	1.070	1.072	1.075	1.076	1.078	1.078	1.078	1.076	1.075	1.075	1.072	1.070	1.068	1.065	1.061	1.058	1.054	1.049	1.045	1.039	1.034	1.029	1.021	1.016	1.010	1.002	0.996	0.989	0.982	0.975	0.968	0.961	0.954	0.946	0.940	0.932	0.925	0.918	0.910	0.904	0.896	0.890	0.885	0.879	0.872	0.869	0.862	0.858	0.852	0.849	0.844	0.840	0.836	0.832	0.830	0.828	0.825	0.822	0.820	0.819	0.818	0.818	0.816	0.816	0.816	0.816	0.815	0.816	0.816	0.818	0.819	0.819	0.819	0.820	0.821	0.822	0.822	0.822	0.822	0.824	0.825	0.824	0.825	0.825	0.825	0.825	0.824	0.822	0.821	0.820	0.818	0.815	0.812	0.810	0.806	0.804	0.800	0.796	0.791	0.788	0.782	0.779	0.772	0.768	0.762	0.756	0.751	0.746	0.740	0.734	0.728	0.721	0.715	0.708	0.702	0.696	0.690	0.684	0.678	0.672	0.666	0.661	0.656	0.651	0.646	0.641	0.638	0.634	0.629	0.628	0.624	0.621	0.618	0.616	0.615	0.615	0.614	0.612	0.612	0.612	0.611	0.612	0.614	0.615	0.616	0.619	0.620	0.621	0.625	0.626	0.630	0.632	0.636	0.640	0.642	0.648	0.650	0.654	0.659	0.662	0.668	0.671	0.675	0.680	0.684	0.688	0.691	0.696	0.699	0.702	0.706	0.709	0.711	0.715	0.716	0.719	0.721	0.722	0.724	0.724	0.725	0.725	0.725	0.725	0.724	0.724	0.721	0.719	0.716	0.714	0.710	0.705	0.700	0.696	0.690	0.684	0.678	0.671	0.664	0.656	0.648	0.639	0.629	0.620	0.610	0.600	0.589	0.578	0.565	0.555	0.541	0.530	0.518	0.504	0.491	0.478	0.462	0.450	0.436	0.422	0.409	0.395	0.381	0.366	0.352	0.340	0.326	0.314	0.300	0.286	0.275	0.262	0.251	0.240	0.230	0.219	0.210	0.200	0.191	0.184	0.178	0.170	0.165	0.159	0.155	0.151	0.148	0.146	0.145	0.145	0.145	0.146	0.149	0.152	0.156	0.160	0.168	0.172	0.181	0.188	0.198	0.206	0.216	0.229	0.240	0.252	0.266	0.280	0.294	0.309	0.325	0.341	0.356	0.375	0.392	0.410	0.428	0.446	0.465	0.485	0.502	0.522	0.541	0.562	0.582	0.601	0.621	0.642	0.661	0.681	0.702	0.721	0.740	0.760	0.780	0.799	0.816	0.835	0.854	0.871	0.890	0.908	0.924	0.941	0.958	0.974	0.990	1.005	1.021	1.035	1.049	1.064	1.078	1.091	1.105	1.118	1.130	1.142	1.154	1.164	1.175	1.186	1.196	1.206	1.215	1.225	1.234	1.241	1.250	1.258	1.264	1.271	1.278	1.284	1.290	1.295	1.300	1.304	1.309	1.312	1.315	1.318	1.320	1.324	1.324	1.325	1.326	1.325	1.325	1.324	1.321	1.320	1.318	1.315	1.311	1.308	1.302	1.300	1.294	1.289	1.281	1.275	1.268	1.260	1.251	1.242	1.234	1.224	1.214	1.202	1.190	1.179	1.166	1.152	1.140	1.126	1.111	1.096	1.080	1.064	1.048	1.030	1.012	0.994	0.976	0.956	0.938	0.918	0.898	0.876	0.854	0.834	0.811	0.788	0.764	0.740	0.716	0.691	0.666	0.641	0.616	0.591	0.565	0.539	0.511	0.485	0.459	0.431	0.404	0.378	0.350	0.321	0.295	0.268	0.240	0.214	0.186	0.160	0.134	0.108	0.082	0.056	0.031	0.005	-0.019	-0.044	-0.068	-0.090	-0.112	-0.134	-0.156	-0.176	-0.196	-0.214	-0.232	-0.250	-0.265	-0.281	-0.295	-0.309	-0.321	-0.334	-0.345	-0.354	-0.362	-0.370	-0.376	-0.381	-0.386	-0.390	-0.392	-0.394	-0.394	-0.392	-0.391	-0.389	-0.384	-0.379	-0.372	-0.365	-0.358	-0.348	-0.336	-0.325	-0.314	-0.300	-0.288	-0.272	-0.258	-0.241	-0.224	-0.206	-0.189	-0.170	-0.150	-0.130	-0.110	-0.089	-0.068	-0.046	-0.025	-0.002	0.019	0.041	0.064	0.085	0.108	0.130	0.152	0.174	0.195	0.216	0.236	0.256	0.276	0.295	0.314	0.331	0.348	0.364	0.380	0.394	0.409	0.421	0.434	0.445	0.455	0.465	0.474	0.481	0.489	0.495	0.499	0.504	0.507	0.510	0.511	0.511	0.511	0.510	0.509	0.506	0.504	0.500	0.495	0.490	0.485	0.478	0.471	0.464	0.456	0.449	0.441	0.432	0.424	0.415	0.408	0.399	0.391	0.382	0.374	0.366	0.359	0.351	0.344	0.338	0.332	0.326	0.321	0.318	0.312	0.310	0.309	0.306	0.305	0.304	0.304	0.304	0.305	0.306	0.310	0.312	0.318	0.322	0.328	0.335	0.341	0.350	0.359	0.369	0.380	0.391	0.404	0.415	0.429	0.442	0.456	0.472	0.488	0.504	0.520	0.538	0.555	0.574	0.591	0.611	0.630	0.650	0.670	0.691	0.711	0.732	0.754	0.775	0.796	0.819	0.840	0.862	0.884	0.906	0.928	0.950	0.971	0.992	1.015	1.038	1.058	1.080	1.101	1.122	1.144	1.165	1.185	1.205	1.226	1.246	1.265	1.285	1.305	1.325	1.344	1.364	1.381	1.400	1.418	1.436	1.454	1.471	1.489	1.508	1.524	1.540	1.556	1.572	1.589	1.604	1.620	1.636	1.651	1.668	1.682	1.696	1.711	1.728	1.741	1.755	1.770	1.784	1.796	1.811	1.824	1.836	1.850	1.862	1.874	1.888	1.900	1.911	1.924	1.935	1.946	1.958	1.969	1.980	1.990	2.001	2.011	2.022	2.033	2.041	2.051	2.060	2.070	2.079	2.089	2.098	2.106	2.115	2.125	2.134	2.142	2.151	2.160	2.169	2.176	2.185	2.194	2.202	2.210	2.219	2.228	2.235	2.244	2.252	2.261	2.269	2.278	2.288	2.296	2.304	2.314	2.322	2.331	2.340	2.349	2.358	2.366	2.375	2.384	2.392	2.400	2.408	2.416	2.422	2.430	2.438	2.444	2.450	2.455	2.459	2.464	2.468	2.471	2.474	2.476	2.479	2.480	2.480	2.481	2.480	2.480	2.478	2.476	2.471	2.469	2.461	2.456	2.451	2.444	2.436	2.428	2.419	2.409	2.399	2.388	2.376	2.364	2.351	2.339	2.325	2.311	2.296	2.281	2.266	2.250	2.235	2.219	2.202	2.185	2.169	2.152	2.135	2.118	2.101	2.084	2.066	2.049	2.033	2.015	1.999	1.981	1.965	1.949	1.934	1.919	1.902	1.888	1.872	1.859	1.845	1.831	1.818	1.805	1.791	1.779	1.768	1.755	1.745	1.734	1.722	1.712	1.702	1.695	1.685	1.678	1.668	1.660	1.652	1.645	1.639	1.631	1.625	1.619	1.612	1.608	1.602	1.596	1.591	1.585	1.581	1.576	1.572	1.569	1.564	1.560	1.555	1.552	1.549	1.545	1.541	1.538	1.535	1.531	1.529	1.525	1.521	1.519	1.515	1.511	1.509	1.504	1.501	1.498	1.494	1.491	1.489	1.484	1.481	1.478	1.472	1.469	1.466	1.461	1.458	1.454	1.450	1.446	1.442	1.438	1.435	1.430	1.426	1.421	1.418	1.414	1.409	1.405	1.400	1.395	1.392	1.388	1.384	1.379	1.375	1.371	1.368	1.362	1.358	1.352	1.348	1.342	1.338	1.331	1.328	1.321	1.315	1.310	1.304	1.298	1.291	1.284	1.278	1.271	1.264	1.256	1.249	1.241	1.234	1.225	1.218	1.208	1.200	1.191	1.181	1.172	1.164	1.154	1.145	1.135	1.125	1.116	1.108	1.098	1.088	1.079	1.070	1.060	1.050	1.042	1.034	1.025	1.016	1.008	1.001	0.994	0.986	0.979	0.972	0.968	0.961	0.955	0.951	0.945	0.941	0.938	0.935	0.930	0.928	0.925	0.922	0.921	0.920	0.919	0.918	0.915	0.915	0.914	0.914	0.912	0.912	0.910	0.910	0.909	0.906	0.904	0.901	0.899	0.896	0.892	0.889	0.885	0.879	0.874	0.868	0.860	0.852	0.844	0.834	0.822	0.811	0.800	0.788	0.774	0.760	0.745	0.729	0.712	0.695	0.679	0.661	0.640	0.621	0.602	0.582	0.561	0.541	0.520	0.499	0.478	0.458	0.438	0.416	0.398	0.376	0.358	0.339	0.320	0.302	0.286	0.270	0.254	0.239	0.224	0.211	0.199	0.188	0.178	0.169	0.160	0.154	0.148	0.141	0.138	0.135	0.132	0.131	0.131	0.132	0.132	0.135	0.138	0.142	0.146	0.151	0.156	0.161	0.168	0.174	0.181	0.188	0.195	0.201	0.209	0.216	0.222	0.229	0.235	0.240	0.245	0.251	0.255	0.259	0.261	0.264	0.266	0.268	0.269	0.268	0.266	0.265	0.264	0.260	0.258	0.252	0.248	0.242	0.236	0.229	0.221	0.214	0.206	0.198	0.189	0.180	0.171	0.162	0.152	0.142	0.132	0.122	0.114	0.102	0.094	0.085	0.076	0.068	0.058	0.049	0.041	0.034	0.026	0.020	0.015	0.009	0.002	-0.002	-0.006	-0.011	-0.014	-0.018	-0.019	-0.021	-0.022	-0.024	-0.024	-0.024	-0.024	-0.022	-0.021	-0.020	-0.018	-0.016	-0.012	-0.010	-0.008	-0.005	-0.004	0.000	0.002	0.005	0.009	0.011	0.012	0.016	0.018	0.019	0.020	0.021	0.021	0.021	0.021	0.019	0.018	0.015	0.012	0.010	0.005	0.001	-0.004	-0.011	-0.018	-0.025	-0.031	-0.041	-0.051	-0.060	-0.071	-0.082	-0.094	-0.108	-0.120	-0.134	-0.148	-0.162	-0.179	-0.192	-0.209	-0.224	-0.241	-0.258	-0.275	-0.291	-0.308	-0.325	-0.341	-0.359	-0.375	-0.391	-0.408	-0.422	-0.439	-0.452	-0.469	-0.482	-0.498	-0.510	-0.524	-0.535	-0.546	-0.558	-0.569	-0.579	-0.586	-0.595	-0.604	-0.611	-0.618	-0.624	-0.629	-0.634	-0.638	-0.641	-0.642	-0.646	-0.648	-0.648	-0.648	-0.648	-0.649	-0.648	-0.646	-0.645	-0.644	-0.642	-0.641	-0.638	-0.636	-0.634	-0.632	-0.630	-0.628	-0.626	-0.624	-0.622	-0.620	-0.619	-0.618	-0.616	-0.615	-0.614	-0.614	-0.614	-0.614	-0.614	-0.615	-0.616	-0.616	-0.619	-0.619	-0.621	-0.624	-0.625	-0.628	-0.630	-0.632	-0.636	-0.639	-0.641	-0.644	-0.648	-0.650	-0.652	-0.656	-0.659	-0.661	-0.665	-0.668	-0.671	-0.672	-0.675	-0.679	-0.680	-0.682	-0.685	-0.686	-0.688	-0.689	-0.690	-0.691	-0.692	-0.692	-0.694	-0.694	-0.694	-0.695	-0.695	-0.695	-0.695	-0.696	-0.696	-0.696	-0.696	-0.695	-0.695	-0.695	-0.696	-0.698	-0.698	-0.698	-0.699	-0.699	-0.699	-0.700	-0.701	-0.701	-0.702	-0.704	-0.705	-0.706	-0.708	-0.709	-0.710	-0.712	-0.714	-0.715	-0.718	-0.719	-0.720	-0.721	-0.724	-0.724	-0.725	-0.728	-0.728	-0.729	-0.729	-0.730	-0.730	-0.730	-0.730	-0.730	-0.730	-0.729	-0.728	-0.726	-0.725	-0.722	-0.720	-0.716	-0.714	-0.710	-0.708	-0.704	-0.699	-0.694	-0.690	-0.684	-0.679	-0.672	-0.666	-0.660	-0.654	-0.646	-0.640	-0.632	-0.626	-0.619	-0.611	-0.604	-0.596	-0.590	-0.582	-0.575	-0.569	-0.561	-0.555	-0.548	-0.541	-0.535	-0.528	-0.521	-0.516	-0.510	-0.504	-0.499	-0.492	-0.489	-0.484	-0.479	-0.475	-0.471	-0.466	-0.464	-0.461	-0.459	-0.455	-0.452	-0.451	-0.450	-0.448	-0.446	-0.445	-0.444	-0.442	-0.442	-0.442	-0.441	-0.441	-0.441	-0.441	-0.442	-0.444	-0.444	-0.445	-0.446	-0.448	-0.449	-0.451	-0.452	-0.455	-0.458	-0.460	-0.462	-0.465	-0.466	-0.470	-0.472	-0.476	-0.481	-0.485	-0.489	-0.492	-0.498	-0.502	-0.506	-0.511	-0.518	-0.522	-0.529	-0.535	-0.541	-0.549	-0.555	-0.561	-0.569	-0.575	-0.582	-0.590	-0.596	-0.604	-0.610	-0.618	-0.624	-0.631	-0.638	-0.644	-0.650	-0.656	-0.661	-0.666	-0.671	-0.676	-0.680	-0.684	-0.688	-0.690	-0.691	-0.694	-0.695	-0.695	-0.696	-0.695	-0.694	-0.691	-0.689	-0.686	-0.681	-0.678	-0.671	-0.665	-0.659	-0.651	-0.644	-0.635	-0.626	-0.618	-0.606	-0.596	-0.586	-0.576	-0.564	-0.552	-0.541	-0.528	-0.515	-0.504	-0.491	-0.478	-0.465	-0.452	-0.440	-0.428	-0.416	-0.404	-0.392	-0.380	-0.369	-0.359	-0.348	-0.338	-0.328	-0.318	-0.309	-0.301	-0.294	-0.288	-0.280	-0.274	-0.269	-0.264	-0.259	-0.256	-0.254	-0.251	-0.249	-0.248	-0.248	-0.248	-0.248	-0.250	-0.252	-0.254	-0.258	-0.261	-0.265	-0.270	-0.274	-0.280	-0.285	-0.291	-0.299	-0.305	-0.312	-0.320	-0.328	-0.336	-0.344	-0.354	-0.361	-0.370	-0.379	-0.388	-0.395	-0.404	-0.411	-0.420	-0.429	-0.438	-0.445	-0.452	-0.460	-0.468	-0.475	-0.481	-0.486	-0.492	-0.499	-0.504	-0.510	-0.512	-0.518	-0.520	-0.524	-0.526	-0.529	-0.530	-0.531	-0.531	-0.532	-0.531	-0.531	-0.530	-0.529	-0.526	-0.526	-0.524	-0.521	-0.519	-0.515	-0.514	-0.509	-0.506	-0.505	-0.501	-0.498	-0.495	-0.494	-0.491	-0.489	-0.488	-0.485	-0.485	-0.484	-0.485	-0.485	-0.486	-0.488	-0.490	-0.491	-0.495	-0.498	-0.502	-0.507	-0.512	-0.518	-0.524	-0.530	-0.539	-0.548	-0.556	-0.565	-0.575	-0.586	-0.596	-0.608	-0.619	-0.630	-0.642	-0.654	-0.666	-0.679	-0.690	-0.702	-0.715	-0.729	-0.740	-0.751	-0.764	-0.775	-0.786	-0.798	-0.808	-0.818	-0.826	-0.836	-0.845	-0.854	-0.862	-0.870	-0.876	-0.884	-0.889	-0.895	-0.900	-0.905	-0.908	-0.912	-0.915	-0.919	-0.921	-0.924	-0.925	-0.928	-0.929	-0.931	-0.932	-0.935	-0.936	-0.939	-0.939	-0.941	-0.944	-0.946	-0.949	-0.951	-0.955	-0.958	-0.962	-0.966	-0.971	-0.976	-0.981	-0.986	-0.992	-0.999	-1.008	-1.014	-1.021	-1.030	-1.039	-1.046	-1.056	-1.066	-1.076	-1.088	-1.098	-1.108	-1.119	-1.129	-1.140	-1.150	-1.162	-1.172	-1.182	-1.192	-1.202	-1.212	-1.222	-1.232	-1.240	-1.250	-1.258	-1.265	-1.272	-1.279	-1.285	-1.291	-1.296	-1.301	-1.305	-1.308	-1.311	-1.315	-1.316	-1.319	-1.319	-1.319	-1.320	-1.319	-1.318	-1.315	-1.314	-1.311	-1.308	-1.304	-1.300	-1.296	-1.292	-1.289	-1.284	-1.278	-1.272	-1.266	-1.261	-1.255	-1.248	-1.242	-1.234	-1.226	-1.220	-1.212	-1.206	-1.198	-1.191	-1.184	-1.175	-1.168	-1.160	-1.151	-1.142	-1.135	-1.125	-1.118	-1.108	-1.098	-1.089	-1.079	-1.069	-1.058	-1.048	-1.038	-1.026	-1.016	-1.005	-0.994	-0.982	-0.970	-0.959	-0.946	-0.932	-0.922	-0.910	-0.896	-0.884	-0.871	-0.860	-0.846	-0.835	-0.822	-0.811	-0.799	-0.786	-0.776	-0.766	-0.754	-0.744	-0.735	-0.725	-0.716	-0.709	-0.700	-0.692	-0.686	-0.680	-0.675	-0.670	-0.665	-0.661	-0.659	-0.658	-0.655	-0.654	-0.654	-0.654	-0.656	-0.659	-0.660	-0.664	-0.668	-0.671	-0.675	-0.680	-0.686	-0.691	-0.699	-0.705	-0.712	-0.721	-0.729	-0.736	-0.744	-0.752	-0.760	-0.769	-0.778	-0.786	-0.795	-0.802	-0.810	-0.819	-0.826	-0.834	-0.841	-0.849	-0.855	-0.862	-0.870	-0.876	-0.882	-0.889	-0.894	-0.899	-0.904	-0.910	-0.915	-0.921	-0.926	-0.931	-0.936	-0.941	-0.946	-0.950	-0.955	-0.960	-0.964	-0.970	-0.975	-0.979	-0.984	-0.989	-0.994	-0.999	-1.004	-1.009	-1.015	-1.021	-1.026	-1.032	-1.039	-1.044	-1.049	-1.056	-1.061	-1.068	-1.074	-1.079	-1.085	-1.091	-1.096	-1.102	-1.109	-1.112	-1.118	-1.124	-1.128	-1.132	-1.135	-1.139	-1.141	-1.144	-1.146	-1.149	-1.149	-1.151	-1.151	-1.151	-1.150	-1.149	-1.148	-1.145	-1.142	-1.139	-1.135	-1.131	-1.128	-1.121	-1.116	-1.111	-1.105	-1.099	-1.092	-1.086	-1.079	-1.072	-1.065	-1.058	-1.051	-1.044	-1.038	-1.030	-1.024	-1.019	-1.014	-1.008	-1.004	-0.998	-0.994	-0.990	-0.988	-0.985	-0.984	-0.982	-0.982	-0.982	-0.984	-0.986	-0.989	-0.992	-0.996	-1.002	-1.008	-1.015	-1.022	-1.031	-1.039	-1.046	-1.058	-1.068	-1.079	-1.090	-1.102	-1.115	-1.128	-1.140	-1.152	-1.165	-1.179	-1.191	-1.205	-1.218	-1.231	-1.242	-1.255	-1.266	-1.278	-1.289	-1.298	-1.306	-1.315	-1.324	-1.331	-1.336	-1.341	-1.346	-1.349	-1.351	-1.352	-1.354	-1.354	-1.352	-1.349	-1.346	-1.341	-1.336	-1.329	-1.320	-1.312	-1.302	-1.292	-1.282	-1.270	-1.256	-1.244	-1.230	-1.215	-1.200	-1.184	-1.169	-1.151	-1.135	-1.119	-1.101	-1.084	-1.066	-1.050	-1.032	-1.015	-0.998	-0.980	-0.965	-0.948	-0.932	-0.915	-0.901	-0.886	-0.872	-0.856	-0.844	-0.830	-0.818	-0.808	-0.795	-0.784	-0.774	-0.765	-0.758	-0.749	-0.742	-0.735	-0.728	-0.724	-0.719	-0.714	-0.710	-0.708	-0.704	-0.702	-0.700	-0.699	-0.698	-0.698	-0.699	-0.699	-0.701	-0.702	-0.705	-0.709	-0.711	-0.715	-0.719	-0.722	-0.728	-0.732	-0.739	-0.745	-0.751	-0.759	-0.765	-0.774	-0.780	-0.789	-0.798	-0.806	-0.816	-0.825	-0.835	-0.846	-0.856	-0.869	-0.880	-0.892	-0.904	-0.918	-0.931	-0.944	-0.959	-0.972	-0.988	-1.004	-1.019	-1.035	-1.051	-1.068	-1.084	-1.101	-1.119	-1.138	-1.155	-1.172	-1.191	-1.211	-1.230	-1.250	-1.269	-1.289	-1.309	-1.330	-1.350	-1.370	-1.390	-1.411	-1.432	-1.452	-1.474	-1.495	-1.516	-1.538	-1.558	-1.580	-1.601	-1.622	-1.644	-1.665	-1.685	-1.706	-1.728	-1.749	-1.769	-1.790	-1.810	-1.830	-1.850	-1.870	-1.889	-1.908	-1.928	-1.945	-1.964	-1.982	-2.000	-2.018	-2.034	-2.050	-2.066	-2.081	-2.098	-2.111	-2.125	-2.139	-2.152	-2.165	-2.176	-2.188	-2.199	-2.208	-2.216	-2.226	-2.234	-2.240	-2.246	-2.252	-2.258	-2.261	-2.264	-2.266	-2.268	-2.270	-2.270	-2.269	-2.268	-2.265	-2.262	-2.258	-2.254	-2.248	-2.240	-2.234	-2.224	-2.215	-2.205	-2.194	-2.182	-2.170	-2.158	-2.142	-2.129	-2.115	-2.098	-2.081	-2.065	-2.047	-2.030	-2.013	-1.992	-1.974	-1.955	-1.935	-1.914	-1.894	-1.872	-1.852	-1.831	-1.809	-1.788	-1.766	-1.745	-1.724	-1.701	-1.679	-1.658	-1.636	-1.616	-1.595	-1.574	-1.555	-1.534	-1.514	-1.495	-1.475	-1.456	-1.438	-1.420	-1.402	-1.384	-1.368	-1.351	-1.335	-1.318	-1.302	-1.288	-1.272	-1.258	-1.244	-1.229	-1.216	-1.202	-1.189	-1.176	-1.164	-1.151	-1.139	-1.125	-1.114	-1.102	-1.090	-1.079	-1.066	-1.055	-1.044	-1.032	-1.020	-1.010	-0.999	-0.989	-0.978	-0.966	-0.956	-0.946	-0.936	-0.928	-0.918	-0.909	-0.899	-0.891	-0.882	-0.874	-0.868	-0.860	-0.852	-0.848	-0.842	-0.838	-0.834	-0.830	-0.828	-0.825	-0.824	-0.824	-0.822	-0.824	-0.824	-0.826	-0.830	-0.832	-0.836	-0.842	-0.849	-0.855	-0.861	-0.869	-0.878	-0.886	-0.895	-0.905	-0.915	-0.925	-0.938	-0.948	-0.960	-0.970	-0.982	-0.994	-1.006	-1.016	-1.028	-1.039	-1.049	-1.059	-1.069	-1.079	-1.086	-1.095	-1.102	-1.110	-1.116	-1.121	-1.128	-1.131	-1.135	-1.138	-1.140	-1.141	-1.141	-1.142	-1.141	-1.140	-1.139	-1.136	-1.132	-1.128	-1.125	-1.120	-1.114	-1.109	-1.102	-1.098	-1.091	-1.085	-1.079	-1.072	-1.066	-1.060	-1.054	-1.049	-1.042	-1.036	-1.031	-1.029	-1.024	-1.020	-1.018	-1.015	-1.014	-1.011	-1.011	-1.010	-1.011	-1.012	-1.014	-1.015	-1.018	-1.021	-1.024	-1.028	-1.031	-1.035	-1.040	-1.045	-1.050	-1.054	-1.059	-1.064	-1.069	-1.072	-1.078	-1.082	-1.086	-1.090	-1.092	-1.096	-1.099	-1.100	-1.100	-1.101	-1.100	-1.100	-1.099	-1.095	-1.092	-1.088	-1.081	-1.076	-1.070	-1.062	-1.054	-1.045	-1.034	-1.024	-1.012	-1.000	-0.988	-0.974	-0.960	-0.945	-0.930	-0.914	-0.899	-0.882	-0.866	-0.849	-0.831	-0.815	-0.798	-0.780	-0.762	-0.746	-0.730	-0.714	-0.698	-0.682	-0.668	-0.652	-0.638	-0.624	-0.611	-0.600	-0.588	-0.576	-0.568	-0.558	-0.550	-0.541	-0.535	-0.529	-0.525	-0.520	-0.516	-0.515	-0.512	-0.512	-0.512	-0.514	-0.515	-0.518	-0.521	-0.525	-0.530	-0.535	-0.542	-0.549	-0.555	-0.564	-0.574	-0.582	-0.592	-0.602	-0.614	-0.624	-0.635	-0.646	-0.659	-0.670	-0.681	-0.694	-0.706	-0.718	-0.730	-0.741	-0.754	-0.766	-0.778	-0.788	-0.800	-0.810	-0.822	-0.831	-0.842	-0.851	-0.861	-0.871	-0.880	-0.889	-0.896	-0.902	-0.910	-0.916	-0.924	-0.929	-0.934	-0.938	-0.941	-0.945	-0.949	-0.951	-0.954	-0.955	-0.956	-0.958	-0.958	-0.958	-0.956	-0.955	-0.952	-0.951	-0.948	-0.945	-0.942	-0.940	-0.935	-0.931	-0.926	-0.922	-0.916	-0.911	-0.906	-0.901	-0.895	-0.889	-0.884	-0.879	-0.872	-0.865	-0.860	-0.854	-0.848	-0.842	-0.838	-0.830	-0.825	-0.820	-0.815	-0.810	-0.805	-0.800	-0.796	-0.791	-0.788	-0.785	-0.781	-0.778	-0.775	-0.772	-0.769	-0.768	-0.766	-0.764	-0.762	-0.760	-0.760	-0.759	-0.759	-0.758	-0.756	-0.756	-0.756	-0.755	-0.755	-0.755	-0.754	-0.752	-0.751	-0.751	-0.749	-0.746	-0.746	-0.744	-0.740	-0.738	-0.734	-0.731	-0.728	-0.722	-0.718	-0.711	-0.706	-0.700	-0.692	-0.685	-0.676	-0.668	-0.658	-0.648	-0.638	-0.626	-0.615	-0.604	-0.590	-0.579	-0.565	-0.551	-0.538	-0.522	-0.507	-0.494	-0.479	-0.464	-0.448	-0.431	-0.418	-0.401	-0.385	-0.370	-0.354	-0.339	-0.324	-0.309	-0.295	-0.280	-0.266	-0.252	-0.240	-0.228	-0.214	-0.204	-0.192	-0.181	-0.172	-0.164	-0.155	-0.148	-0.141	-0.135	-0.130	-0.125	-0.121	-0.119	-0.116	-0.114	-0.114	-0.114	-0.114	-0.116	-0.118	-0.120	-0.125	-0.129	-0.134	-0.139	-0.144	-0.151	-0.159	-0.166	-0.174	-0.181	-0.190	-0.200	-0.209	-0.219	-0.229	-0.240	-0.250	-0.261	-0.271	-0.282	-0.292	-0.304	-0.315	-0.325	-0.336	-0.348	-0.360	-0.371	-0.381	-0.392	-0.402	-0.414	-0.424	-0.435	-0.445	-0.455	-0.465	-0.475	-0.485	-0.494	-0.504	-0.514	-0.521	-0.531	-0.540	-0.550	-0.559	-0.568	-0.576	-0.585	-0.592	-0.601	-0.610	-0.619	-0.626	-0.636	-0.644	-0.651	-0.660	-0.668	-0.675	-0.682	-0.690	-0.698	-0.705	-0.711	-0.719	-0.725	-0.732	-0.739	-0.745	-0.751	-0.756	-0.761	-0.768	-0.772	-0.776	-0.781	-0.784	-0.786	-0.790	-0.791	-0.792	-0.794	-0.795	-0.796	-0.795	-0.795	-0.795	-0.792	-0.790	-0.789	-0.786	-0.782	-0.779	-0.775	-0.770	-0.765	-0.759	-0.754	-0.748	-0.741	-0.735	-0.729	-0.721	-0.714	-0.708	-0.699	-0.692	-0.684	-0.678	-0.670	-0.661	-0.654	-0.648	-0.640	-0.632	-0.625	-0.619	-0.611	-0.605	-0.598	-0.591	-0.585	-0.578	-0.572	-0.565	-0.560	-0.552	-0.548	-0.541	-0.538	-0.530	-0.525	-0.519	-0.514	-0.507	-0.502	-0.496	-0.489	-0.481	-0.476	-0.469	-0.460	-0.451	-0.442	-0.435	-0.426	-0.416	-0.406	-0.396	-0.386	-0.375	-0.361	-0.350	-0.338	-0.324	-0.311	-0.298	-0.284	-0.269	-0.255	-0.240	-0.225	-0.211	-0.195	-0.180	-0.165	-0.150	-0.135	-0.120	-0.105	-0.090	-0.075	-0.062	-0.048	-0.035	-0.021	-0.010	0.001	0.012	0.022	0.032	0.041	0.049	0.056	0.064	0.070	0.074	0.079	0.082	0.085	0.088	0.088	0.090	0.089	0.089	0.088	0.086	0.084	0.080	0.078	0.074	0.070	0.065	0.061	0.058	0.052	0.048	0.044	0.039	0.035	0.031	0.029	0.025	0.021	0.020	0.018	0.016	0.016	0.016	0.016	0.018	0.020	0.022	0.026	0.029	0.035	0.040	0.046	0.052	0.061	0.069	0.078	0.086	0.096	0.108	0.118	0.129	0.141	0.152	0.166	0.179	0.192	0.205	0.219	0.232	0.248	0.261	0.275	0.289	0.304	0.318	0.331	0.346	0.359	0.374	0.388	0.402	0.415	0.428	0.440	0.454	0.466	0.478	0.490	0.502	0.514	0.525	0.536	0.549	0.559	0.570	0.581	0.591	0.602	0.614	0.624	0.634	0.645	0.655	0.666	0.676	0.686	0.696	0.706	0.718	0.728	0.739	0.749	0.759	0.769	0.780	0.791	0.801	0.811	0.822	0.832	0.842	0.854	0.864	0.874	0.884	0.894	0.904	0.912	0.922	0.931	0.940	0.949	0.958	0.965	0.972	0.980	0.988	0.992	0.999	1.005	1.009	1.014	1.018	1.022	1.026	1.029	1.031	1.034	1.035	1.036	1.036	1.038	1.038	1.038	1.036	1.035	1.034	1.032	1.030	1.026	1.024	1.019	1.015	1.012	1.008	1.002	0.999	0.994	0.989	0.984	0.978	0.971	0.966	0.960	0.955	0.949	0.944	0.938	0.931	0.925	0.919	0.912	0.906	0.901	0.896	0.891	0.885	0.879	0.874	0.869	0.862	0.858	0.852	0.848	0.842	0.839	0.832	0.829	0.825	0.821	0.816	0.812	0.810	0.806	0.802	0.799	0.796	0.794	0.791	0.789	0.786	0.784	0.781	0.780	0.779	0.778	0.776	0.775	0.775	0.774	0.772	0.774	0.772	0.772	0.772	0.772	0.774	0.774	0.775	0.776	0.778	0.779	0.780	0.781	0.782	0.785	0.785	0.788	0.789	0.790	0.790	0.792	0.792	0.794	0.794	0.795	0.795	0.796	0.795	0.794	0.794	0.791	0.791	0.789	0.786	0.784	0.780	0.776	0.772	0.766	0.762	0.756	0.751	0.744	0.735	0.726	0.719	0.709	0.698	0.689	0.678	0.665	0.654	0.640	0.628	0.614	0.600	0.585	0.571	0.556	0.541	0.525	0.509	0.492	0.476	0.460	0.442	0.426	0.409	0.392	0.375	0.358	0.340	0.321	0.304	0.288	0.270	0.252	0.236	0.219	0.201	0.186	0.170	0.152	0.138	0.121	0.106	0.091	0.078	0.062	0.048	0.034	0.019	0.005	-0.010	-0.024	-0.036	-0.051	-0.064	-0.076	-0.090	-0.102	-0.115	-0.128	-0.140	-0.154	-0.166	-0.178	-0.190	-0.204	-0.216	-0.229	-0.241	-0.254	-0.268	-0.280	-0.292	-0.306	-0.320	-0.334	-0.348	-0.361	-0.375	-0.388	-0.402	-0.416	-0.432	-0.446	-0.461	-0.476	-0.492	-0.506	-0.522	-0.538	-0.554	-0.569	-0.585	-0.601	-0.618	-0.634	-0.650	-0.666	-0.682	-0.699	-0.715	-0.730	-0.748	-0.764	-0.780	-0.798	-0.812	-0.829	-0.846	-0.862	-0.878	-0.895	-0.911	-0.928	-0.942	-0.960	-0.975	-0.991	-1.008	-1.025	-1.040	-1.058	-1.072	-1.090	-1.106	-1.122	-1.139	-1.155	-1.170	-1.185	-1.202	-1.219	-1.235	-1.251	-1.268	-1.282	-1.300	-1.315	-1.331	-1.346	-1.361	-1.378	-1.392	-1.408	-1.422	-1.438	-1.452	-1.468	-1.481	-1.496	-1.510	-1.524	-1.538	-1.550	-1.564	-1.576	-1.589	-1.602	-1.614	-1.626	-1.638	-1.649	-1.661	-1.672	-1.684	-1.692	-1.704	-1.714	-1.725	-1.735	-1.745	-1.755	-1.765	-1.774	-1.784	-1.792	-1.802	-1.811	-1.820	-1.830	-1.839	-1.848	-1.856	-1.865	-1.875	-1.884	-1.894	-1.902	-1.912	-1.921	-1.931	-1.941	-1.951	-1.961	-1.972	-1.982	-1.994	-2.005	-2.016	-2.027	-2.040	-2.051	-2.062	-2.075	-2.088	-2.099	-2.111	-2.125	-2.140	-2.152	-2.166	-2.180	-2.194	-2.208	-2.221	-2.235	-2.250	-2.264	-2.279	-2.292	-2.306	-2.321	-2.335	-2.349	-2.364	-2.378	-2.390	-2.404	-2.416	-2.429	-2.441	-2.454	-2.465	-2.478	-2.489	-2.500	-2.511	-2.521	-2.532	-2.541	-2.552	-2.561	-2.570	-2.579	-2.586	-2.594	-2.601	-2.608	-2.615	-2.620	-2.626	-2.631	-2.636	-2.640	-2.646	-2.649	-2.654	-2.658	-2.661	-2.664	-2.666	-2.669	-2.672	-2.675	-2.678	-2.681	-2.684	-2.686	-2.689	-2.692	-2.696	-2.699	-2.702	-2.706	-2.710	-2.715	-2.720	-2.725	-2.730	-2.736	-2.742	-2.749	-2.755	-2.764	-2.771	-2.780	-2.789	-2.799	-2.810	-2.820	-2.830	-2.842	-2.854	-2.865	-2.879	-2.892	-2.905	-2.919	-2.934	-2.948	-2.962	-2.978	-2.994	-3.009	-3.025	-3.041	-3.058	-3.075	-3.091	-3.108	-3.124	-3.140	-3.158	-3.175	-3.191	-3.208	-3.224	-3.240	-3.255	-3.270	-3.286	-3.301	-3.315	-3.329	-3.342	-3.356	-3.369	-3.381	-3.394	-3.405	-3.415	-3.426	-3.436	-3.446	-3.454	-3.462	-3.470	-3.476	-3.484	-3.490	-3.495	-3.501	-3.506	-3.511	-3.515	-3.518	-3.520	-3.522	-3.525	-3.525	-3.526	-3.528	-3.528	-3.528	-3.526	-3.525	-3.522	-3.520	-3.516	-3.512	-3.510	-3.506	-3.501	-3.495	-3.491	-3.485	-3.479	-3.471	-3.464	-3.456	-3.448	-3.440	-3.431	-3.421	-3.412	-3.402	-3.392	-3.381	-3.369	-3.358	-3.346	-3.334	-3.320	-3.309	-3.295	-3.280	-3.268	-3.252	-3.239	-3.224	-3.209	-3.195	-3.180	-3.164	-3.149	-3.132	-3.119	-3.102	-3.088	-3.071	-3.056	-3.041	-3.026	-3.011	-2.996	-2.981	-2.968	-2.952	-2.939	-2.925	-2.911	-2.898	-2.884	-2.871	-2.858	-2.845	-2.834	-2.824	-2.811	-2.801	-2.790	-2.780	-2.771	-2.761	-2.752	-2.742	-2.735	-2.726	-2.718	-2.711	-2.702	-2.696	-2.689	-2.682	-2.676	-2.670	-2.665	-2.658	-2.652	-2.648	-2.641	-2.636	-2.630	-2.625	-2.621	-2.616	-2.611	-2.606	-2.602	-2.596	-2.591	-2.586	-2.580	-2.575	-2.569	-2.562	-2.558	-2.551	-2.545	-2.538	-2.530	-2.524	-2.516	-2.509	-2.501	-2.492	-2.485	-2.475	-2.468	-2.458	-2.449	-2.440	-2.430	-2.421	-2.411	-2.401	-2.391	-2.380	-2.370	-2.360	-2.350	-2.339	-2.328	-2.318	-2.308	-2.296	-2.285	-2.274	-2.264	-2.254	-2.242	-2.232	-2.222	-2.212	-2.202	-2.194	-2.184	-2.176	-2.168	-2.160	-2.151	-2.144	-2.138	-2.131	-2.125	-2.120	-2.114	-2.110	-2.106	-2.101	-2.099	-2.095	-2.092	-2.091	-2.090	-2.090	-2.089	-2.089	-2.090	-2.090	-2.092	-2.096	-2.099	-2.102	-2.105	-2.110	-2.112	-2.119	-2.122	-2.129	-2.134	-2.140	-2.146	-2.152	-2.158	-2.165	-2.171	-2.178	-2.184	-2.191	-2.198	-2.205	-2.211	-2.216	-2.222	-2.228	-2.232	-2.238	-2.242	-2.246	-2.250	-2.254	-2.258	-2.260	-2.261	-2.262	-2.264	-2.264	-2.264	-2.262	-2.261	-2.259	-2.258	-2.255	-2.251	-2.248	-2.242	-2.239	-2.234	-2.228	-2.222	-2.216	-2.210	-2.204	-2.196	-2.190	-2.182	-2.175	-2.169	-2.161	-2.155	-2.148	-2.141	-2.135	-2.129	-2.122	-2.116	-2.110	-2.106	-2.101	-2.096	-2.094	-2.089	-2.086	-2.084	-2.082	-2.080	-2.080	-2.079	-2.079	-2.081	-2.081	-2.084	-2.085	-2.089	-2.091	-2.095	-2.099	-2.104	-2.108	-2.114	-2.120	-2.124	-2.131	-2.136	-2.142	-2.148	-2.152	-2.159	-2.164	-2.170	-2.175	-2.179	-2.182	-2.186	-2.190	-2.194	-2.196	-2.199	-2.199	-2.200	-2.200	-2.200	-2.198	-2.196	-2.194	-2.190	-2.186	-2.180	-2.175	-2.169	-2.162	-2.154	-2.145	-2.138	-2.128	-2.118	-2.106	-2.095	-2.082	-2.071	-2.058	-2.046	-2.033	-2.019	-2.006	-1.992	-1.979	-1.964	-1.951	-1.938	-1.924	-1.910	-1.898	-1.884	-1.872	-1.860	-1.849	-1.838	-1.828	-1.818	-1.809	-1.800	-1.791	-1.784	-1.778	-1.770	-1.766	-1.760	-1.756	-1.752	-1.751	-1.749	-1.746	-1.746	-1.746	-1.745	-1.748	-1.749	-1.751	-1.754	-1.756	-1.760	-1.764	-1.768	-1.772	-1.778	-1.782	-1.789	-1.794	-1.800	-1.806	-1.811	-1.818	-1.822	-1.829	-1.834	-1.840	-1.845	-1.850	-1.854	-1.859	-1.861	-1.865	-1.869	-1.871	-1.874	-1.874	-1.876	-1.875	-1.875	-1.874	-1.871	-1.870	-1.866	-1.862	-1.856	-1.851	-1.845	-1.839	-1.832	-1.824	-1.815	-1.805	-1.794	-1.782	-1.770	-1.759	-1.745	-1.730	-1.716	-1.701	-1.685	-1.668	-1.651	-1.632	-1.615	-1.596	-1.576	-1.558	-1.538	-1.516	-1.496	-1.474	-1.451	-1.430	-1.409	-1.388	-1.366	-1.344	-1.321	-1.299	-1.276	-1.254	-1.231	-1.209	-1.188	-1.166	-1.144	-1.124	-1.102	-1.081	-1.061	-1.041	-1.020	-1.001	-0.981	-0.964	-0.945	-0.928	-0.910	-0.894	-0.876	-0.861	-0.846	-0.831	-0.818	-0.804	-0.792	-0.780	-0.768	-0.758	-0.748	-0.740	-0.731	-0.724	-0.718	-0.711	-0.708	-0.702	-0.699	-0.696	-0.695	-0.692	-0.692	-0.694	-0.695	-0.698	-0.700	-0.704	-0.708	-0.714	-0.720	-0.726	-0.734	-0.741	-0.750	-0.759	-0.768	-0.779	-0.789	-0.800	-0.811	-0.822	-0.836	-0.849	-0.861	-0.874	-0.886	-0.900	-0.914	-0.926	-0.941	-0.955	-0.968	-0.981	-0.994	-1.008	-1.019	-1.032	-1.044	-1.055	-1.068	-1.078	-1.088	-1.098	-1.106	-1.115	-1.124	-1.131	-1.139	-1.145	-1.151	-1.158	-1.161	-1.166	-1.170	-1.174	-1.176	-1.178	-1.180	-1.182	-1.184	-1.184	-1.185	-1.185	-1.184	-1.182	-1.182	-1.181	-1.180	-1.179	-1.178	-1.175	-1.174	-1.171	-1.170	-1.169	-1.166	-1.165	-1.162	-1.161	-1.160	-1.159	-1.159	-1.158	-1.158	-1.158	-1.156	-1.158	-1.158	-1.159	-1.160	-1.161	-1.164	-1.166	-1.169	-1.171	-1.175	-1.178	-1.182	-1.186	-1.191	-1.195	-1.201	-1.205	-1.210	-1.216	-1.221	-1.228	-1.234	-1.240	-1.246	-1.254	-1.260	-1.268	-1.274	-1.282	-1.290	-1.296	-1.305	-1.312	-1.321	-1.330	-1.338	-1.345	-1.354	-1.364	-1.371	-1.380	-1.389	-1.399	-1.406	-1.415	-1.422	-1.432	-1.440	-1.449	-1.459	-1.468	-1.476	-1.485	-1.494	-1.502	-1.511	-1.519	-1.528	-1.536	-1.544	-1.552	-1.560	-1.568	-1.575	-1.584	-1.591	-1.599	-1.606	-1.612	-1.621	-1.628	-1.635	-1.642	-1.648	-1.654	-1.661	-1.669	-1.674	-1.681	-1.688	-1.694	-1.699	-1.706	-1.711	-1.718	-1.724	-1.729	-1.735	-1.740	-1.746	-1.751	-1.758	-1.762	-1.769	-1.775	-1.780	-1.786	-1.791	-1.798	-1.802	-1.810	-1.815	-1.821	-1.828	-1.832	-1.839	-1.845	-1.850	-1.856	-1.861	-1.865	-1.871	-1.876	-1.880	-1.885	-1.890	-1.895	-1.898	-1.902	-1.906	-1.909	-1.912	-1.914	-1.918	-1.919	-1.920	-1.921	-1.922	-1.922	-1.922	-1.922	-1.921	-1.919	-1.918	-1.915	-1.912	-1.909	-1.906	-1.902	-1.896	-1.892	-1.888	-1.881	-1.875	-1.870	-1.861	-1.855	-1.848	-1.839	-1.830	-1.822	-1.812	-1.805	-1.795	-1.785	-1.775	-1.765	-1.755	-1.745	-1.734	-1.724	-1.714	-1.702	-1.692	-1.681	-1.670	-1.659	-1.649	-1.638	-1.628	-1.618	-1.606	-1.596	-1.586	-1.576	-1.566	-1.556	-1.546	-1.538	-1.530	-1.520	-1.512	-1.504	-1.496	-1.489	-1.480	-1.472	-1.466	-1.460	-1.452	-1.446	-1.440	-1.435	-1.429	-1.424	-1.419	-1.415	-1.409	-1.405	-1.401	-1.398	-1.394	-1.391	-1.388	-1.384	-1.381	-1.379	-1.376	-1.372	-1.371	-1.369	-1.366	-1.364	-1.361	-1.360	-1.358	-1.356	-1.354	-1.351	-1.349	-1.348	-1.345	-1.342	-1.340	-1.338	-1.336	-1.332	-1.330	-1.328	-1.324	-1.320	-1.318	-1.314	-1.310	-1.306	-1.302	-1.299	-1.294	-1.289	-1.285	-1.279	-1.274	-1.269	-1.262	-1.256	-1.250	-1.242	-1.238	-1.231	-1.224	-1.216	-1.210	-1.202	-1.194	-1.186	-1.179	-1.170	-1.162	-1.155	-1.148	-1.138	-1.130	-1.121	-1.112	-1.102	-1.094	-1.084	-1.075	-1.065	-1.056	-1.046	-1.035	-1.026	-1.016	-1.006	-0.995	-0.985	-0.974	-0.962	-0.951	-0.939	-0.926	-0.914	-0.901	-0.889	-0.876	-0.862	-0.849	-0.834	-0.821	-0.806	-0.790	-0.775	-0.759	-0.742	-0.726	-0.709	-0.691	-0.672	-0.655	-0.635	-0.615	-0.598	-0.576	-0.556	-0.536	-0.514	-0.492	-0.471	-0.450	-0.428	-0.406	-0.384	-0.361	-0.339	-0.318	-0.294	-0.271	-0.249	-0.228	-0.205	-0.182	-0.161	-0.140	-0.119	-0.098	-0.078	-0.058	-0.039	-0.020	-0.001	0.015	0.031	0.048	0.061	0.076	0.089	0.101	0.112	0.122	0.132	0.141	0.148	0.154	0.159	0.162	0.166	0.168	0.168	0.168	0.166	0.164	0.160	0.155	0.150	0.142	0.136	0.128	0.119	0.109	0.098	0.085	0.072	0.058	0.045	0.030	0.014	-0.002	-0.019	-0.035	-0.054	-0.071	-0.089	-0.108	-0.126	-0.145	-0.164	-0.184	-0.204	-0.222	-0.242	-0.262	-0.281	-0.301	-0.320	-0.338	-0.356	-0.375	-0.394	-0.412	-0.430	-0.448	-0.465	-0.482	-0.498	-0.514	-0.529	-0.542	-0.558	-0.571	-0.585	-0.596	-0.609	-0.621	-0.631	-0.641	-0.651	-0.660	-0.669	-0.678	-0.685	-0.691	-0.698	-0.702	-0.708	-0.711	-0.715	-0.718	-0.719	-0.721	-0.721	-0.721	-0.721	-0.721	-0.719	-0.716	-0.714	-0.710	-0.705	-0.700	-0.695	-0.689	-0.684	-0.676	-0.669	-0.661	-0.652	-0.644	-0.635	-0.625	-0.616	-0.606	-0.595	-0.585	-0.575	-0.565	-0.554	-0.542	-0.532	-0.521	-0.510	-0.500	-0.489	-0.478	-0.468	-0.458	-0.448	-0.438	-0.428	-0.419	-0.409	-0.400	-0.392	-0.384	-0.378	-0.371	-0.364	-0.359	-0.352	-0.346	-0.342	-0.338	-0.334	-0.331	-0.326	-0.324	-0.321	-0.319	-0.318	-0.315	-0.315	-0.314	-0.312	-0.311	-0.310	-0.309	-0.309	-0.309	-0.309	-0.308	-0.306	-0.306	-0.306	-0.305	-0.304	-0.304	-0.302	-0.301	-0.299	-0.298	-0.296	-0.294	-0.290	-0.289	-0.285	-0.281	-0.279	-0.275	-0.271	-0.266	-0.262	-0.259	-0.255	-0.251	-0.246	-0.242	-0.239	-0.234	-0.230	-0.226	-0.221	-0.218	-0.215	-0.211	-0.209	-0.206	-0.204	-0.202	-0.202	-0.201	-0.200	-0.200	-0.201	-0.204	-0.205	-0.209	-0.211	-0.215	-0.220	-0.226	-0.231	-0.240	-0.246	-0.255	-0.264	-0.274	-0.284	-0.295	-0.308	-0.319	-0.331	-0.346	-0.360	-0.375	-0.389	-0.405	-0.421	-0.438	-0.454	-0.472	-0.490	-0.507	-0.526	-0.545	-0.564	-0.582	-0.601	-0.621	-0.641	-0.662	-0.682	-0.704	-0.724	-0.745	-0.766	-0.788	-0.809	-0.830	-0.851	-0.874	-0.895	-0.916	-0.939	-0.961	-0.982	-1.004	-1.026	-1.048	-1.070	-1.091	-1.114	-1.136	-1.158	-1.179	-1.199	-1.221	-1.244	-1.265	-1.286	-1.308	-1.330	-1.350	-1.370	-1.391	-1.411	-1.431	-1.449	-1.469	-1.486	-1.504	-1.521	-1.536	-1.554	-1.568	-1.582	-1.596	-1.610	-1.624	-1.635	-1.646	-1.656	-1.665	-1.675	-1.682	-1.689	-1.696	-1.701	-1.705	-1.709	-1.711	-1.714	-1.714	-1.715	-1.714	-1.711	-1.709	-1.706	-1.701	-1.696	-1.690	-1.685	-1.678	-1.671	-1.664	-1.655	-1.646	-1.638	-1.628	-1.618	-1.608	-1.598	-1.586	-1.576	-1.565	-1.554	-1.542	-1.531	-1.521	-1.510	-1.499	-1.488	-1.479	-1.468	-1.456	-1.448	-1.438	-1.428	-1.419	-1.410	-1.401	-1.392	-1.384	-1.378	-1.371	-1.365	-1.359	-1.352	-1.346	-1.341	-1.336	-1.332	-1.328	-1.325	-1.320	-1.316	-1.315	-1.311	-1.309	-1.306	-1.305	-1.302	-1.301	-1.299	-1.299	-1.298	-1.298	-1.296	-1.296	-1.296	-1.295	-1.296	-1.296	-1.299	-1.299	-1.300	-1.301	-1.302	-1.304	-1.305	-1.308	-1.309	-1.312	-1.314	-1.316	-1.319	-1.321	-1.325	-1.328	-1.331	-1.335	-1.339	-1.342	-1.346	-1.350	-1.354	-1.359	-1.362	-1.368	-1.371	-1.376	-1.381	-1.386	-1.390	-1.395	-1.400	-1.404	-1.409	-1.412	-1.416	-1.420	-1.424	-1.426	-1.429	-1.431	-1.434	-1.436	-1.438	-1.439	-1.439	-1.439	-1.439	-1.439	-1.436	-1.435	-1.431	-1.430	-1.426	-1.422	-1.418	-1.412	-1.408	-1.400	-1.392	-1.385	-1.376	-1.368	-1.359	-1.349	-1.338	-1.328	-1.316	-1.305	-1.292	-1.279	-1.266	-1.252	-1.239	-1.225	-1.212	-1.198	-1.184	-1.169	-1.152	-1.138	-1.122	-1.108	-1.091	-1.076	-1.061	-1.046	-1.030	-1.014	-0.999	-0.984	-0.969	-0.954	-0.939	-0.924	-0.910	-0.895	-0.881	-0.866	-0.851	-0.839	-0.824	-0.811	-0.799	-0.785	-0.771	-0.759	-0.748	-0.734	-0.722	-0.710	-0.699	-0.686	-0.675	-0.662	-0.652	-0.641	-0.630	-0.619	-0.608	-0.598	-0.588	-0.578	-0.566	-0.556	-0.548	-0.536	-0.528	-0.519	-0.510	-0.501	-0.492	-0.484	-0.476	-0.468	-0.460	-0.452	-0.445	-0.439	-0.431	-0.424	-0.418	-0.411	-0.406	-0.399	-0.394	-0.390	-0.385	-0.380	-0.376	-0.372	-0.369	-0.368	-0.364	-0.362	-0.359	-0.358	-0.356	-0.356	-0.355	-0.355	-0.354	-0.354	-0.355	-0.356	-0.358	-0.358	-0.359	-0.360	-0.361	-0.362	-0.364	-0.365	-0.368	-0.369	-0.371	-0.372	-0.375	-0.378	-0.379	-0.381	-0.382	-0.385	-0.388	-0.389	-0.390	-0.391	-0.392	-0.394	-0.396	-0.396	-0.396	-0.398	-0.398	-0.399	-0.399	-0.399	-0.400	-0.399	-0.399	-0.399	-0.399	-0.398	-0.398	-0.396	-0.398	-0.396	-0.396	-0.396	-0.396	-0.395	-0.395	-0.395	-0.394	-0.394	-0.392	-0.394	-0.392	-0.392	-0.394	-0.392	-0.392	-0.394	-0.395	-0.395	-0.396	-0.398	-0.396	-0.398	-0.400	-0.401	-0.401	-0.402	-0.405	-0.406	-0.408	-0.409	-0.409	-0.410	-0.411	-0.412	-0.414	-0.414	-0.415	-0.416	-0.416	-0.416	-0.418	-0.418	-0.416	-0.418	-0.416	-0.415	-0.414	-0.414	-0.411	-0.411	-0.409	-0.406	-0.404	-0.401	-0.399	-0.396	-0.391	-0.389	-0.384	-0.379	-0.376	-0.371	-0.365	-0.360	-0.354	-0.349	-0.342	-0.336	-0.330	-0.324	-0.316	-0.309	-0.302	-0.295	-0.288	-0.282	-0.275	-0.269	-0.261	-0.255	-0.249	-0.241	-0.234	-0.229	-0.222	-0.216	-0.210	-0.205	-0.198	-0.192	-0.188	-0.182	-0.176	-0.172	-0.168	-0.164	-0.160	-0.156	-0.154	-0.150	-0.148	-0.145	-0.142	-0.141	-0.140	-0.140	-0.140	-0.139	-0.139	-0.139	-0.139	-0.139	-0.140	-0.141	-0.142	-0.145	-0.145	-0.148	-0.150	-0.152	-0.155	-0.159	-0.161	-0.165	-0.170	-0.174	-0.178	-0.181	-0.188	-0.192	-0.198	-0.204	-0.210	-0.215	-0.222	-0.229	-0.238	-0.244	-0.252	-0.261	-0.269	-0.278	-0.286	-0.296	-0.308	-0.316	-0.328	-0.340	-0.351	-0.364	-0.378	-0.390	-0.404	-0.418	-0.432	-0.446	-0.462	-0.479	-0.495	-0.511	-0.529	-0.546	-0.564	-0.584	-0.601	-0.620	-0.640	-0.660	-0.680	-0.700	-0.720	-0.740	-0.761	-0.781	-0.801	-0.822	-0.842	-0.862	-0.884	-0.905	-0.925	-0.946	-0.965	-0.985	-1.005	-1.024	-1.042	-1.061	-1.079	-1.096	-1.114	-1.130	-1.146	-1.161	-1.178	-1.192	-1.205	-1.219	-1.231	-1.244	-1.256	-1.266	-1.278	-1.288	-1.295	-1.304	-1.312	-1.320	-1.326	-1.332	-1.339	-1.344	-1.349	-1.352	-1.356	-1.359	-1.361	-1.364	-1.365	-1.365	-1.366	-1.366	-1.366	-1.364	-1.364	-1.362	-1.360	-1.359	-1.355	-1.352	-1.349	-1.346	-1.344	-1.339	-1.336	-1.332	-1.329	-1.324	-1.320	-1.316	-1.311	-1.308	-1.301	-1.298	-1.292	-1.288	-1.282	-1.278	-1.274	-1.268	-1.264	-1.260	-1.255	-1.251	-1.246	-1.244	-1.239	-1.235	-1.231	-1.228	-1.224	-1.220	-1.218	-1.215	-1.211	-1.208	-1.205	-1.202	-1.200	-1.198	-1.194	-1.192	-1.189	-1.188	-1.185	-1.182	-1.180	-1.176	-1.174	-1.172	-1.169	-1.166	-1.162	-1.161	-1.159	-1.156	-1.152	-1.150	-1.148	-1.144	-1.140	-1.138	-1.134	-1.130	-1.126	-1.122	-1.118	-1.112	-1.109	-1.104	-1.099	-1.094	-1.088	-1.084	-1.078	-1.072	-1.066	-1.060	-1.054	-1.046	-1.041	-1.035	-1.030	-1.024	-1.018	-1.011	-1.005	-1.000	-0.994	-0.988	-0.982	-0.975	-0.970	-0.965	-0.959	-0.952	-0.949	-0.944	-0.939	-0.934	-0.930	-0.926	-0.922	-0.919	-0.915	-0.912	-0.911	-0.909	-0.906	-0.904	-0.902	-0.902	-0.901	-0.901	-0.900	-0.901	-0.900	-0.901	-0.902	-0.904	-0.905	-0.906	-0.910	-0.911	-0.915	-0.916	-0.920	-0.924	-0.928	-0.931	-0.936	-0.939	-0.944	-0.948	-0.952	-0.958	-0.961	-0.966	-0.971	-0.976	-0.982	-0.988	-0.992	-0.999	-1.004	-1.010	-1.015	-1.020	-1.025	-1.031	-1.036	-1.041	-1.046	-1.051	-1.056	-1.061	-1.065	-1.070	-1.076	-1.080	-1.084	-1.089	-1.092	-1.095	-1.099	-1.101	-1.102	-1.105	-1.106	-1.108	-1.106	-1.106	-1.105	-1.104	-1.101	-1.098	-1.092	-1.088	-1.081	-1.075	-1.068	-1.058	-1.048	-1.035	-1.024	-1.010	-0.995	-0.980	-0.964	-0.945	-0.926	-0.905	-0.882	-0.859	-0.834	-0.809	-0.780	-0.752	-0.721	-0.691	-0.658	-0.625	-0.590	-0.555	-0.519	-0.481	-0.442	-0.402	-0.364	-0.324	-0.281	-0.240	-0.198	-0.155	-0.112	-0.070	-0.026	0.016	0.060	0.102	0.145	0.186	0.229	0.269	0.311	0.351	0.389	0.429	0.466	0.501	0.536	0.571	0.604	0.636	0.666	0.696	0.725	0.751	0.776	0.801	0.824	0.845	0.865	0.885	0.901	0.919	0.934	0.948	0.961	0.972	0.984	0.994	1.002	1.010	1.018	1.024	1.030	1.035	1.040	1.042	1.048	1.050	1.054	1.055	1.058	1.061	1.064	1.066	1.069	1.071	1.075	1.078	1.082	1.085	1.090	1.094	1.099	1.104	1.110	1.116	1.121	1.129	1.135	1.144	1.152	1.160	1.170	1.179	1.189	1.198	1.208	1.216	1.226	1.236	1.246	1.256	1.266	1.276	1.286	1.296	1.304	1.314	1.322	1.331	1.339	1.348	1.355	1.362	1.369	1.374	1.379	1.384	1.389	1.391	1.394	1.395	1.398	1.399	1.399	1.399	1.399	1.398	1.396	1.394	1.390	1.386	1.384	1.380	1.375	1.370	1.365	1.360	1.352	1.348	1.340	1.334	1.326	1.319	1.311	1.306	1.299	1.291	1.284	1.276	1.269	1.262	1.255	1.246	1.240	1.232	1.226	1.219	1.212	1.206	1.199	1.192	1.185	1.179	1.174	1.166	1.161	1.156	1.151	1.145	1.140	1.135	1.129	1.124	1.119	1.114	1.109	1.104	1.100	1.095	1.090	1.086	1.081	1.078	1.072	1.069	1.064	1.060	1.055	1.051	1.048	1.042	1.038	1.034	1.030	1.025	1.022	1.019	1.014	1.010	1.006	1.001	0.999	0.994	0.990	0.986	0.982	0.979	0.975	0.971	0.968	0.964	0.961	0.958	0.954	0.951	0.948	0.944	0.940	0.936	0.934	0.930	0.926	0.924	0.920	0.916	0.912	0.909	0.905	0.901	0.899	0.894	0.890	0.885	0.881	0.876	0.871	0.868	0.862	0.858	0.852	0.848	0.841	0.835	0.829	0.824	0.818	0.810	0.804	0.798	0.790	0.782	0.775	0.768	0.760	0.751	0.744	0.735	0.726	0.718	0.709	0.699	0.690	0.681	0.671	0.662	0.652	0.644	0.634	0.625	0.615	0.606	0.596	0.586	0.578	0.568	0.558	0.548	0.539	0.529	0.520	0.511	0.501	0.494	0.485	0.476	0.468	0.460	0.451	0.442	0.435	0.428	0.420	0.412	0.405	0.398	0.392	0.386	0.378	0.372	0.366	0.361	0.356	0.350	0.345	0.340	0.334	0.330	0.325	0.320	0.316	0.311	0.308	0.304	0.300	0.296	0.294	0.290	0.288	0.284	0.281	0.279	0.276	0.272	0.270	0.268	0.266	0.264	0.261	0.260	0.258	0.255	0.254	0.251	0.249	0.245	0.244	0.241	0.239	0.235	0.232	0.230	0.228	0.224	0.220	0.216	0.214	0.209	0.205	0.200	0.196	0.191	0.186	0.180	0.176	0.170	0.164	0.156	0.150	0.142	0.136	0.129	0.120	0.112	0.104	0.098	0.089	0.079	0.070	0.061	0.051	0.042	0.034	0.024	0.014	0.005	-0.005	-0.014	-0.024	-0.032	-0.044	-0.052	-0.062	-0.071	-0.080	-0.090	-0.099	-0.108	-0.116	-0.125	-0.132	-0.141	-0.149	-0.156	-0.164	-0.170	-0.178	-0.184	-0.190	-0.198	-0.202	-0.209	-0.215	-0.219	-0.224	-0.228	-0.232	-0.236	-0.241	-0.244	-0.249	-0.251	-0.254	-0.256	-0.259	-0.261	-0.264	-0.266	-0.266	-0.269	-0.270	-0.271	-0.272	-0.272	-0.274	-0.275	-0.275	-0.275	-0.276	-0.278	-0.276	-0.276	-0.278	-0.278	-0.278	-0.278	-0.278	-0.278	-0.278	-0.279	-0.278	-0.278	-0.279	-0.279	-0.278	-0.279	-0.279	-0.280	-0.279	-0.280	-0.279	-0.279	-0.280	-0.279	-0.279	-0.280	-0.280	-0.279	-0.279	-0.279	-0.279	-0.279	-0.279	-0.279	-0.279	-0.279	-0.279	-0.279	-0.278	-0.278	-0.276	-0.276	-0.275	-0.275	-0.274	-0.274	-0.272	-0.272	-0.270	-0.269	-0.268	-0.266	-0.264	-0.262	-0.261	-0.260	-0.258	-0.256	-0.254	-0.251	-0.250	-0.248	-0.244	-0.242	-0.239	-0.236	-0.235	-0.231	-0.228	-0.225	-0.221	-0.219	-0.215	-0.211	-0.209	-0.205	-0.201	-0.198	-0.192	-0.188	-0.182	-0.179	-0.175	-0.170	-0.166	-0.161	-0.156	-0.151	-0.146	-0.142	-0.136	-0.132	-0.128	-0.122	-0.118	-0.114	-0.108	-0.104	-0.099	-0.094	-0.089	-0.085	-0.080	-0.076	-0.071	-0.068	-0.062	-0.060	-0.056	-0.052	-0.049	-0.046	-0.044	-0.042	-0.040	-0.038	-0.035	-0.034	-0.032	-0.031	-0.030	-0.029	-0.030	-0.029	-0.029	-0.029	-0.029	-0.030	-0.031	-0.032	-0.034	-0.035	-0.038	-0.039	-0.041	-0.044	-0.045	-0.048	-0.049	-0.052	-0.054	-0.055	-0.058	-0.060	-0.062	-0.064	-0.065	-0.068	-0.069	-0.070	-0.071	-0.072	-0.072	-0.072	-0.072	-0.074	-0.074	-0.072	-0.072	-0.072	-0.072	-0.072	-0.071	-0.070	-0.070	-0.068	-0.068	-0.066	-0.065	-0.064	-0.062	-0.061	-0.060	-0.059	-0.058	-0.058	-0.058	-0.058	-0.058	-0.058	-0.059	-0.060	-0.061	-0.062	-0.065	-0.069	-0.072	-0.076	-0.080	-0.085	-0.091	-0.098	-0.104	-0.111	-0.118	-0.125	-0.135	-0.144	-0.154	-0.164	-0.175	-0.186	-0.198	-0.210	-0.221	-0.235	-0.248	-0.260	-0.274	-0.288	-0.301	-0.315	-0.329	-0.342	-0.356	-0.371	-0.385	-0.399	-0.412	-0.426	-0.440	-0.452	-0.465	-0.479	-0.491	-0.502	-0.514	-0.525	-0.536	-0.545	-0.556	-0.565	-0.574	-0.582	-0.590	-0.596	-0.602	-0.610	-0.615	-0.621	-0.625	-0.630	-0.634	-0.638	-0.640	-0.642	-0.644	-0.646	-0.646	-0.648	-0.648	-0.649	-0.649	-0.648	-0.646	-0.645	-0.644	-0.642	-0.639	-0.636	-0.632	-0.631	-0.628	-0.625	-0.622	-0.619	-0.614	-0.611	-0.608	-0.602	-0.599	-0.594	-0.589	-0.586	-0.581	-0.576	-0.570	-0.565	-0.560	-0.555	-0.550	-0.544	-0.539	-0.532	-0.528	-0.521	-0.515	-0.509	-0.502	-0.496	-0.490	-0.484	-0.476	-0.470	-0.464	-0.456	-0.449	-0.441	-0.435	-0.426	-0.419	-0.410	-0.402	-0.394	-0.386	-0.378	-0.369	-0.360	-0.351	-0.344	-0.335	-0.326	-0.319	-0.310	-0.302	-0.295	-0.288	-0.280	-0.272	-0.265	-0.258	-0.252	-0.246	-0.241	-0.235	-0.230	-0.226	-0.221	-0.218	-0.216	-0.212	-0.211	-0.210	-0.209	-0.210	-0.209	-0.210	-0.212	-0.215	-0.218	-0.221	-0.225	-0.230	-0.235	-0.241	-0.248	-0.255	-0.262	-0.271	-0.280	-0.289	-0.299	-0.309	-0.320	-0.330	-0.340	-0.354	-0.365	-0.376	-0.389	-0.400	-0.412	-0.425	-0.436	-0.449	-0.461	-0.474	-0.486	-0.499	-0.511	-0.524	-0.535	-0.548	-0.559	-0.570	-0.581	-0.590	-0.601	-0.611	-0.621	-0.631	-0.639	-0.648	-0.655	-0.662	-0.670	-0.678	-0.685	-0.691	-0.696	-0.702	-0.708	-0.711	-0.715	-0.720	-0.724	-0.728	-0.730	-0.731	-0.734	-0.735	-0.736	-0.736	-0.738	-0.738	-0.736	-0.736	-0.735	-0.734	-0.731	-0.729	-0.726	-0.724	-0.721	-0.718	-0.712	-0.709	-0.704	-0.699	-0.695	-0.689	-0.684	-0.678	-0.671	-0.664	-0.658	-0.650	-0.644	-0.636	-0.629	-0.620	-0.612	-0.605	-0.598	-0.588	-0.580	-0.571	-0.562	-0.554	100.000	5.000	2.000	1.000	6.000	0.000	0.000	0.000	0.000	0.000	0.000	0.000	0.000	0.000	0.000	0.000	0.000	0.000	0.519	0.524	0.528	0.531	0.534	0.536	0.538	0.539	0.540	0.541	0.541	0.541	0.541	0.544	0.544	0.545	0.546	0.548	0.550	0.552	0.556	0.559	0.562	0.568	0.572	0.579	0.585	0.591	0.599	0.606	0.615	0.624	0.634	0.644	0.655	0.666	0.679	0.692	0.704	0.716	0.730	0.744	0.758	0.771	0.786	0.801	0.818	0.831	0.846	0.861	0.876	0.891	0.906	0.920	0.935	0.950	0.964	0.978	0.991	1.004	1.016	1.029	1.041	1.054	1.064	1.075	1.086	1.096	1.105	1.114	1.122	1.131	1.139	1.148	1.154	1.162	1.169	1.175	1.182	1.189	1.194	1.200	1.204	1.210	1.215	1.220	1.225	1.229	1.234	1.239	1.242	1.248	1.252	1.256	1.261	1.266	1.270	1.276	1.280	1.284	1.290	1.294	1.299	1.305	1.310	1.315	1.320	1.326	1.331	1.338	1.344	1.351	1.356	1.364	1.370	1.378	1.384	1.391	1.398	1.405	1.411	1.419	1.425	1.434	1.440	1.446	1.452	1.459	1.466	1.472	1.479	1.485	1.491	1.496	1.501	1.506	1.511	1.516	1.520	1.522	1.526	1.529	1.530	1.532	1.532	1.532	1.532	1.532	1.531	1.529	1.528	1.524	1.521	1.516	1.510	1.505	1.499	1.492	1.484	1.476	1.468	1.456	1.446	1.435	1.424	1.411	1.398	1.385	1.370	1.356	1.340	1.325	1.309	1.291	1.275	1.258	1.239	1.221	1.202	1.184	1.165	1.146	1.125	1.106	1.086	1.066	1.046	1.028	1.006	0.986	0.968	0.946	0.928	0.906	0.888	0.868	0.848	0.829	0.810	0.792	0.772	0.755	0.738	0.720	0.702	0.685	0.669	0.651	0.635	0.619	0.604	0.588	0.574	0.559	0.544	0.530	0.516	0.502	0.488	0.474	0.460	0.448	0.434	0.422	0.409	0.396	0.385	0.372	0.360	0.349	0.336	0.326	0.315	0.302	0.291	0.279	0.269	0.258	0.246	0.235	0.225	0.214	0.202	0.192	0.184	0.172	0.162	0.151	0.142	0.131	0.122	0.114	0.102	0.094	0.085	0.076	0.068	0.059	0.051	0.044	0.036	0.029	0.022	0.018	0.011	0.006	0.001	-0.001	-0.006	-0.010	-0.012	-0.015	-0.016	-0.018	-0.019	-0.019	-0.019	-0.019	-0.018	-0.016	-0.014	-0.010	-0.008	-0.004	0.001	0.006	0.010	0.015	0.022	0.029	0.035	0.041	0.050	0.056	0.065	0.072	0.081	0.091	0.100	0.109	0.118	0.126	0.135	0.144	0.154	0.162	0.171	0.179	0.189	0.195	0.204	0.211	0.219	0.225	0.232	0.239	0.244	0.250	0.255	0.259	0.264	0.268	0.270	0.272	0.275	0.276	0.278	0.278	0.278	0.276	0.276	0.274	0.272	0.270	0.268	0.265	0.261	0.256	0.251	0.248	0.242	0.238	0.230	0.225	0.219	0.211	0.206	0.199	0.192	0.186	0.179	0.171	0.165	0.158	0.150	0.145	0.138	0.131	0.125	0.119	0.114	0.108	0.102	0.098	0.094	0.089	0.085	0.080	0.078	0.075	0.072	0.070	0.069	0.066	0.065	0.064	0.064	0.062	0.062	0.064	0.064	0.064	0.065	0.066	0.066	0.069	0.071	0.072	0.074	0.076	0.079	0.081	0.085	0.088	0.090	0.092	0.096	0.098	0.101	0.104	0.108	0.109	0.112	0.114	0.118	0.119	0.121	0.122	0.124	0.125	0.126	0.129	0.129	0.130	0.130	0.130	0.130	0.130	0.129	0.129	0.128	0.126	0.124	0.122	0.120	0.118	0.116	0.112	0.110	0.106	0.102	0.100	0.096	0.092	0.089	0.084	0.081	0.076	0.071	0.068	0.062	0.058	0.052	0.048	0.044	0.039	0.034	0.029	0.024	0.020	0.015	0.011	0.008	0.004	0.000	-0.005	-0.009	-0.012	-0.015	-0.019	-0.021	-0.025	-0.026	-0.030	-0.032	-0.034	-0.036	-0.038	-0.038	-0.040	-0.040	-0.040	-0.041	-0.041	-0.040	-0.040	-0.039	-0.036	-0.035	-0.032	-0.031	-0.029	-0.026	-0.022	-0.019	-0.016	-0.012	-0.009	-0.004	0.001	0.006	0.011	0.018	0.024	0.030	0.036	0.044	0.051	0.059	0.068	0.075	0.084	0.092	0.102	0.111	0.121	0.131	0.142	0.154	0.165	0.176	0.188	0.200	0.212	0.225	0.239	0.252	0.264	0.278	0.292	0.306	0.320	0.335	0.350	0.364	0.380	0.395	0.409	0.425	0.440	0.456	0.470	0.484	0.498	0.512	0.528	0.540	0.554	0.566	0.579	0.590	0.602	0.614	0.624	0.635	0.645	0.654	0.662	0.670	0.676	0.682	0.689	0.694	0.698	0.701	0.702	0.705	0.705	0.705	0.704	0.701	0.699	0.694	0.690	0.684	0.679	0.671	0.665	0.656	0.646	0.638	0.626	0.615	0.604	0.591	0.578	0.566	0.551	0.538	0.524	0.509	0.495	0.479	0.465	0.449	0.434	0.420	0.404	0.389	0.374	0.360	0.345	0.330	0.316	0.302	0.289	0.276	0.262	0.251	0.240	0.228	0.218	0.208	0.198	0.190	0.180	0.172	0.166	0.159	0.152	0.148	0.142	0.138	0.134	0.130	0.126	0.124	0.121	0.120	0.118	0.116	0.116	0.116	0.116	0.116	0.119	0.119	0.120	0.122	0.125	0.128	0.130	0.132	0.135	0.139	0.141	0.144	0.146	0.150	0.152	0.156	0.159	0.161	0.164	0.168	0.170	0.172	0.175	0.179	0.180	0.184	0.186	0.188	0.190	0.192	0.195	0.198	0.199	0.201	0.204	0.206	0.209	0.210	0.212	0.215	0.218	0.219	0.221	0.224	0.228	0.230	0.232	0.236	0.240	0.244	0.246	0.251	0.255	0.259	0.264	0.268	0.274	0.278	0.282	0.288	0.292	0.299	0.304	0.310	0.315	0.321	0.326	0.332	0.339	0.344	0.350	0.356	0.361	0.368	0.374	0.379	0.382	0.389	0.394	0.399	0.402	0.408	0.411	0.415	0.419	0.422	0.425	0.429	0.432	0.434	0.436	0.438	0.439	0.440	0.441	0.442	0.441	0.442	0.441	0.440	0.441	0.440	0.438	0.436	0.435	0.431	0.430	0.428	0.426	0.422	0.420	0.418	0.414	0.411	0.408	0.405	0.400	0.396	0.391	0.389	0.385	0.380	0.376	0.371	0.366	0.362	0.358	0.354	0.349	0.345	0.340	0.335	0.331	0.326	0.322	0.316	0.311	0.308	0.302	0.299	0.294	0.290	0.285	0.280	0.275	0.271	0.268	0.264	0.260	0.256	0.252	0.249	0.246	0.244	0.241	0.239	0.236	0.236	0.235	0.234	0.232	0.234	0.234	0.235	0.235	0.238	0.239	0.241	0.245	0.248	0.251	0.256	0.260	0.265	0.270	0.278	0.284	0.290	0.298	0.305	0.311	0.320	0.328	0.336	0.345	0.354	0.362	0.372	0.381	0.391	0.400	0.410	0.420	0.430	0.439	0.449	0.459	0.468	0.479	0.488	0.498	0.506	0.515	0.524	0.532	0.541	0.550	0.558	0.566	0.574	0.581	0.589	0.596	0.605	0.612	0.620	0.628	0.635	0.642	0.650	0.656	0.664	0.671	0.679	0.686	0.692	0.701	0.709	0.718	0.724	0.732	0.741	0.750	0.758	0.766	0.775	0.784	0.792	0.802	0.811	0.820	0.830	0.839	0.850	0.859	0.869	0.878	0.888	0.895	0.905	0.914	0.922	0.930	0.939	0.948	0.955	0.962	0.969	0.976	0.982	0.989	0.995	0.999	1.004	1.009	1.012	1.015	1.018	1.021	1.022	1.024	1.025	1.025	1.025	1.024	1.025	1.024	1.024	1.021	1.020	1.019	1.018	1.015	1.012	1.010	1.009	1.006	1.005	1.002	1.000	0.999	0.998	0.998	0.996	0.996	0.996	0.999	0.999	1.000	1.004	1.005	1.009	1.012	1.018	1.022	1.029	1.035	1.042	1.050	1.058	1.066	1.075	1.085	1.095	1.106	1.118	1.128	1.141	1.152	1.165	1.179	1.192	1.205	1.218	1.230	1.244	1.256	1.270	1.282	1.295	1.308	1.319	1.330	1.340	1.350	1.360	1.369	1.376	1.382	1.389	1.394	1.399	1.402	1.405	1.406	1.408	1.406	1.406	1.405	1.400	1.396	1.390	1.382	1.376	1.368	1.359	1.348	1.336	1.325	1.312	1.299	1.284	1.270	1.255	1.239	1.224	1.208	1.190	1.172	1.156	1.139	1.121	1.104	1.086	1.069	1.052	1.038	1.020	1.004	0.989	0.974	0.960	0.946	0.932	0.920	0.908	0.898	0.886	0.876	0.868	0.859	0.851	0.845	0.839	0.832	0.829	0.824	0.820	0.818	0.815	0.812	0.811	0.810	0.809	0.809	0.809	0.809	0.809	0.810	0.810	0.811	0.810	0.811	0.812	0.812	0.811	0.811	0.811	0.809	0.808	0.805	0.804	0.800	0.798	0.792	0.789	0.785	0.778	0.771	0.765	0.759	0.750	0.741	0.734	0.724	0.712	0.702	0.691	0.680	0.668	0.655	0.641	0.629	0.615	0.600	0.586	0.571	0.556	0.541	0.526	0.511	0.495	0.481	0.465	0.450	0.434	0.419	0.404	0.388	0.372	0.359	0.342	0.329	0.315	0.302	0.289	0.275	0.262	0.250	0.238	0.226	0.215	0.204	0.194	0.184	0.175	0.166	0.158	0.149	0.141	0.134	0.129	0.122	0.116	0.111	0.105	0.101	0.096	0.092	0.090	0.085	0.082	0.080	0.078	0.075	0.074	0.071	0.070	0.069	0.066	0.065	0.064	0.062	0.061	0.060	0.059	0.058	0.056	0.054	0.052	0.050	0.049	0.046	0.045	0.042	0.041	0.039	0.035	0.032	0.030	0.026	0.024	0.019	0.015	0.011	0.008	0.002	-0.001	-0.006	-0.011	-0.016	-0.022	-0.029	-0.035	-0.040	-0.048	-0.052	-0.059	-0.066	-0.074	-0.080	-0.086	-0.094	-0.101	-0.108	-0.116	-0.124	-0.131	-0.139	-0.148	-0.156	-0.165	-0.172	-0.182	-0.191	-0.201	-0.210	-0.219	-0.230	-0.240	-0.251	-0.262	-0.274	-0.284	-0.296	-0.308	-0.321	-0.332	-0.346	-0.360	-0.372	-0.388	-0.402	-0.416	-0.432	-0.448	-0.464	-0.480	-0.498	-0.514	-0.531	-0.549	-0.566	-0.585	-0.604	-0.621	-0.641	-0.660	-0.679	-0.699	-0.716	-0.736	-0.755	-0.774	-0.794	-0.811	-0.831	-0.850	-0.869	-0.886	-0.904	-0.922	-0.940	-0.956	-0.974	-0.989	-1.005	-1.019	-1.034	-1.049	-1.061	-1.074	-1.086	-1.098	-1.108	-1.119	-1.129	-1.136	-1.146	-1.154	-1.161	-1.169	-1.175	-1.180	-1.186	-1.190	-1.195	-1.199	-1.202	-1.205	-1.208	-1.210	-1.211	-1.212	-1.212	-1.215	-1.215	-1.216	-1.216	-1.216	-1.218	-1.215	-1.216	-1.216	-1.216	-1.215	-1.215	-1.214	-1.215	-1.214	-1.214	-1.214	-1.214	-1.214	-1.215	-1.214	-1.215	-1.215	-1.216	-1.218	-1.219	-1.219	-1.220	-1.222	-1.222	-1.225	-1.226	-1.229	-1.230	-1.232	-1.234	-1.235	-1.238	-1.239	-1.241	-1.244	-1.245	-1.248	-1.249	-1.250	-1.252	-1.254	-1.256	-1.258	-1.259	-1.260	-1.261	-1.261	-1.262	-1.264	-1.265	-1.265	-1.265	-1.265	-1.265	-1.265	-1.264	-1.262	-1.261	-1.260	-1.259	-1.256	-1.254	-1.251	-1.249	-1.248	-1.244	-1.240	-1.235	-1.230	-1.226	-1.221	-1.215	-1.209	-1.202	-1.196	-1.189	-1.181	-1.172	-1.164	-1.156	-1.146	-1.136	-1.126	-1.115	-1.105	-1.094	-1.081	-1.070	-1.058	-1.045	-1.032	-1.019	-1.005	-0.991	-0.976	-0.964	-0.950	-0.935	-0.920	-0.908	-0.894	-0.879	-0.865	-0.851	-0.838	-0.825	-0.811	-0.799	-0.788	-0.775	-0.764	-0.752	-0.742	-0.734	-0.725	-0.716	-0.709	-0.701	-0.695	-0.690	-0.686	-0.681	-0.678	-0.675	-0.672	-0.671	-0.670	-0.670	-0.671	-0.672	-0.674	-0.676	-0.679	-0.682	-0.686	-0.691	-0.696	-0.701	-0.706	-0.712	-0.716	-0.722	-0.729	-0.734	-0.740	-0.745	-0.751	-0.756	-0.760	-0.765	-0.769	-0.772	-0.776	-0.779	-0.781	-0.781	-0.782	-0.782	-0.784	-0.784	-0.782	-0.780	-0.778	-0.775	-0.771	-0.768	-0.764	-0.759	-0.752	-0.749	-0.741	-0.735	-0.729	-0.721	-0.714	-0.705	-0.698	-0.690	-0.682	-0.674	-0.666	-0.659	-0.651	-0.645	-0.636	-0.630	-0.625	-0.618	-0.612	-0.608	-0.602	-0.599	-0.594	-0.591	-0.589	-0.586	-0.584	-0.582	-0.581	-0.581	-0.581	-0.582	-0.582	-0.585	-0.586	-0.589	-0.590	-0.594	-0.598	-0.600	-0.602	-0.608	-0.611	-0.616	-0.620	-0.624	-0.629	-0.634	-0.639	-0.644	-0.648	-0.652	-0.658	-0.661	-0.666	-0.671	-0.675	-0.679	-0.684	-0.689	-0.692	-0.698	-0.701	-0.705	-0.710	-0.714	-0.719	-0.722	-0.728	-0.734	-0.738	-0.744	-0.749	-0.752	-0.760	-0.765	-0.772	-0.779	-0.785	-0.792	-0.800	-0.808	-0.816	-0.825	-0.834	-0.844	-0.854	-0.864	-0.874	-0.884	-0.895	-0.905	-0.916	-0.930	-0.941	-0.952	-0.965	-0.978	-0.990	-1.002	-1.015	-1.026	-1.040	-1.052	-1.065	-1.076	-1.089	-1.100	-1.111	-1.121	-1.132	-1.142	-1.152	-1.161	-1.170	-1.179	-1.188	-1.195	-1.202	-1.209	-1.215	-1.220	-1.225	-1.230	-1.234	-1.238	-1.240	-1.242	-1.245	-1.246	-1.248	-1.246	-1.245	-1.244	-1.244	-1.242	-1.240	-1.238	-1.235	-1.231	-1.226	-1.222	-1.219	-1.214	-1.209	-1.204	-1.198	-1.191	-1.185	-1.180	-1.172	-1.166	-1.160	-1.154	-1.146	-1.140	-1.132	-1.125	-1.119	-1.111	-1.105	-1.098	-1.090	-1.082	-1.076	-1.070	-1.064	-1.058	-1.051	-1.045	-1.040	-1.034	-1.028	-1.022	-1.018	-1.014	-1.008	-1.004	-0.999	-0.995	-0.991	-0.989	-0.985	-0.981	-0.979	-0.976	-0.974	-0.971	-0.970	-0.969	-0.966	-0.965	-0.964	-0.964	-0.962	-0.961	-0.960	-0.960	-0.959	-0.959	-0.959	-0.958	-0.958	-0.956	-0.956	-0.955	-0.955	-0.954	-0.952	-0.951	-0.950	-0.948	-0.946	-0.944	-0.941	-0.939	-0.935	-0.931	-0.928	-0.924	-0.919	-0.915	-0.910	-0.905	-0.900	-0.894	-0.888	-0.881	-0.874	-0.868	-0.859	-0.851	-0.842	-0.836	-0.828	-0.819	-0.810	-0.800	-0.791	-0.782	-0.774	-0.764	-0.755	-0.748	-0.739	-0.730	-0.721	-0.712	-0.704	-0.696	-0.689	-0.681	-0.674	-0.668	-0.661	-0.654	-0.649	-0.642	-0.638	-0.632	-0.629	-0.624	-0.620	-0.616	-0.614	-0.611	-0.609	-0.606	-0.605	-0.602	-0.602	-0.602	-0.601	-0.601	-0.601	-0.601	-0.601	-0.601	-0.601	-0.602	-0.602	-0.602	-0.604	-0.604	-0.604	-0.605	-0.605	-0.605	-0.606	-0.606	-0.606	-0.605	-0.606	-0.605	-0.604	-0.602	-0.600	-0.599	-0.598	-0.594	-0.590	-0.588	-0.584	-0.580	-0.576	-0.570	-0.566	-0.560	-0.554	-0.548	-0.542	-0.536	-0.529	-0.521	-0.514	-0.506	-0.499	-0.490	-0.482	-0.474	-0.465	-0.458	-0.449	-0.440	-0.431	-0.422	-0.415	-0.406	-0.399	-0.390	-0.382	-0.375	-0.368	-0.360	-0.352	-0.346	-0.339	-0.332	-0.325	-0.320	-0.314	-0.310	-0.304	-0.300	-0.295	-0.292	-0.290	-0.288	-0.286	-0.284	-0.282	-0.281	-0.281	-0.281	-0.281	-0.284	-0.284	-0.286	-0.288	-0.290	-0.294	-0.296	-0.300	-0.304	-0.309	-0.314	-0.318	-0.322	-0.329	-0.334	-0.339	-0.344	-0.351	-0.358	-0.365	-0.371	-0.376	-0.382	-0.390	-0.395	-0.402	-0.409	-0.414	-0.420	-0.425	-0.430	-0.435	-0.440	-0.445	-0.449	-0.452	-0.456	-0.460	-0.462	-0.465	-0.468	-0.470	-0.471	-0.472	-0.474	-0.472	-0.472	-0.471	-0.471	-0.470	-0.468	-0.466	-0.464	-0.460	-0.458	-0.452	-0.449	-0.444	-0.440	-0.434	-0.429	-0.422	-0.416	-0.411	-0.405	-0.398	-0.390	-0.385	-0.378	-0.370	-0.362	-0.356	-0.350	-0.342	-0.335	-0.329	-0.321	-0.315	-0.309	-0.301	-0.296	-0.290	-0.284	-0.279	-0.274	-0.269	-0.264	-0.259	-0.255	-0.251	-0.246	-0.242	-0.239	-0.235	-0.231	-0.229	-0.225	-0.222	-0.220	-0.216	-0.212	-0.211	-0.208	-0.206	-0.202	-0.201	-0.198	-0.196	-0.194	-0.190	-0.186	-0.185	-0.181	-0.178	-0.174	-0.169	-0.164	-0.160	-0.154	-0.149	-0.142	-0.136	-0.131	-0.125	-0.119	-0.112	-0.105	-0.099	-0.091	-0.082	-0.075	-0.068	-0.060	-0.051	-0.044	-0.035	-0.026	-0.019	-0.009	-0.001	0.008	0.016	0.024	0.032	0.040	0.049	0.056	0.064	0.070	0.078	0.084	0.090	0.095	0.100	0.105	0.109	0.112	0.115	0.118	0.119	0.120	0.120	0.120	0.119	0.119	0.115	0.112	0.110	0.106	0.101	0.096	0.090	0.084	0.078	0.070	0.061	0.052	0.044	0.035	0.025	0.015	0.005	-0.005	-0.015	-0.026	-0.036	-0.049	-0.059	-0.069	-0.080	-0.091	-0.102	-0.112	-0.122	-0.132	-0.141	-0.151	-0.160	-0.169	-0.176	-0.185	-0.191	-0.199	-0.205	-0.211	-0.216	-0.221	-0.226	-0.230	-0.232	-0.235	-0.238	-0.239	-0.240	-0.240	-0.239	-0.239	-0.238	-0.236	-0.232	-0.230	-0.228	-0.222	-0.219	-0.214	-0.208	-0.202	-0.198	-0.191	-0.185	-0.179	-0.171	-0.165	-0.158	-0.149	-0.142	-0.135	-0.128	-0.120	-0.114	-0.105	-0.099	-0.091	-0.085	-0.078	-0.071	-0.064	-0.059	-0.051	-0.046	-0.040	-0.035	-0.030	-0.025	-0.021	-0.016	-0.012	-0.011	-0.009	-0.005	-0.005	-0.004	-0.004	-0.004	-0.004	-0.004	-0.005	-0.008	-0.010	-0.014	-0.018	-0.021	-0.026	-0.031	-0.038	-0.044	-0.050	-0.059	-0.066	-0.074	-0.084	-0.092	-0.104	-0.114	-0.125	-0.136	-0.149	-0.160	-0.174	-0.186	-0.199	-0.212	-0.225	-0.239	-0.254	-0.268	-0.281	-0.295	-0.309	-0.322	-0.336	-0.349	-0.362	-0.376	-0.389	-0.400	-0.412	-0.424	-0.434	-0.444	-0.454	-0.462	-0.469	-0.478	-0.482	-0.489	-0.494	-0.498	-0.500	-0.504	-0.504	-0.504	-0.504	-0.502	-0.499	-0.496	-0.490	-0.484	-0.476	-0.469	-0.459	-0.450	-0.439	-0.426	-0.414	-0.401	-0.386	-0.371	-0.355	-0.339	-0.320	-0.302	-0.282	-0.264	-0.244	-0.224	-0.201	-0.181	-0.159	-0.136	-0.114	-0.092	-0.069	-0.046	-0.024	0.000	0.022	0.046	0.069	0.091	0.114	0.138	0.159	0.181	0.204	0.225	0.248	0.268	0.289	0.310	0.330	0.350	0.370	0.390	0.409	0.428	0.446	0.465	0.484	0.501	0.519	0.536	0.552	0.569	0.584	0.599	0.614	0.630	0.645	0.659	0.671	0.685	0.698	0.710	0.721	0.734	0.745	0.755	0.766	0.775	0.786	0.795	0.804	0.811	0.819	0.826	0.831	0.838	0.842	0.848	0.851	0.855	0.859	0.860	0.862	0.862	0.864	0.865	0.864	0.862	0.861	0.859	0.856	0.854	0.850	0.846	0.841	0.838	0.831	0.826	0.820	0.814	0.808	0.800	0.794	0.786	0.778	0.769	0.761	0.755	0.746	0.738	0.730	0.724	0.715	0.708	0.700	0.691	0.685	0.679	0.670	0.664	0.656	0.651	0.644	0.639	0.632	0.626	0.621	0.615	0.611	0.606	0.602	0.599	0.595	0.592	0.589	0.585	0.582	0.580	0.576	0.574	0.571	0.569	0.566	0.564	0.561	0.559	0.555	0.554	0.550	0.548	0.545	0.542	0.540	0.538	0.534	0.530	0.526	0.522	0.518	0.514	0.509	0.504	0.500	0.495	0.490	0.482	0.478	0.471	0.466	0.459	0.452	0.445	0.440	0.434	0.426	0.420	0.412	0.406	0.400	0.391	0.384	0.378	0.370	0.364	0.355	0.349	0.341	0.335	0.328	0.322	0.315	0.309	0.302	0.298	0.290	0.285	0.280	0.275	0.271	0.266	0.262	0.258	0.254	0.251	0.249	0.246	0.242	0.241	0.240	0.239	0.238	0.236	0.235	0.234	0.235	0.235	0.235	0.236	0.238	0.240	0.241	0.242	0.246	0.249	0.251	0.256	0.259	0.262	0.269	0.274	0.278	0.282	0.290	0.295	0.301	0.308	0.315	0.320	0.326	0.334	0.341	0.349	0.355	0.362	0.370	0.378	0.384	0.392	0.399	0.406	0.415	0.421	0.429	0.435	0.441	0.448	0.452	0.459	0.464	0.469	0.472	0.476	0.480	0.482	0.485	0.488	0.489	0.489	0.489	0.489	0.488	0.486	0.484	0.480	0.476	0.471	0.466	0.460	0.455	0.448	0.440	0.431	0.422	0.411	0.401	0.391	0.379	0.368	0.355	0.341	0.329	0.315	0.300	0.286	0.271	0.256	0.242	0.225	0.211	0.196	0.180	0.164	0.149	0.135	0.119	0.104	0.090	0.075	0.062	0.049	0.036	0.024	0.011	0.000	-0.011	-0.021	-0.030	-0.040	-0.048	-0.055	-0.062	-0.069	-0.072	-0.076	-0.081	-0.084	-0.085	-0.088	-0.088	-0.089	-0.088	-0.086	-0.084	-0.081	-0.078	-0.074	-0.069	-0.064	-0.058	-0.051	-0.044	-0.036	-0.029	-0.020	-0.011	-0.002	0.008	0.018	0.029	0.039	0.050	0.061	0.072	0.085	0.096	0.109	0.121	0.134	0.148	0.160	0.174	0.188	0.200	0.212	0.228	0.241	0.255	0.269	0.282	0.296	0.310	0.325	0.339	0.352	0.368	0.381	0.396	0.410	0.425	0.440	0.455	0.469	0.485	0.499	0.514	0.529	0.544	0.559	0.572	0.586	0.601	0.615	0.629	0.642	0.656	0.669	0.682	0.695	0.708	0.720	0.730	0.741	0.754	0.764	0.774	0.781	0.791	0.800	0.806	0.814	0.821	0.826	0.832	0.838	0.840	0.842	0.845	0.846	0.848	0.846	0.846	0.845	0.842	0.840	0.838	0.834	0.829	0.824	0.818	0.811	0.802	0.795	0.786	0.779	0.769	0.759	0.748	0.738	0.726	0.714	0.701	0.689	0.676	0.662	0.650	0.635	0.622	0.609	0.592	0.579	0.564	0.549	0.534	0.520	0.504	0.489	0.472	0.458	0.442	0.426	0.412	0.396	0.380	0.364	0.349	0.332	0.316	0.300	0.284	0.268	0.251	0.235	0.219	0.202	0.188	0.171	0.155	0.138	0.121	0.105	0.089	0.071	0.055	0.039	0.022	0.006	-0.010	-0.026	-0.041	-0.058	-0.074	-0.090	-0.106	-0.121	-0.136	-0.152	-0.168	-0.182	-0.198	-0.211	-0.225	-0.238	-0.251	-0.264	-0.276	-0.286	-0.298	-0.308	-0.318	-0.328	-0.336	-0.345	-0.352	-0.359	-0.365	-0.370	-0.374	-0.378	-0.381	-0.384	-0.385	-0.386	-0.386	-0.386	-0.384	-0.382	-0.379	-0.374	-0.370	-0.364	-0.358	-0.350	-0.342	-0.332	-0.324	-0.314	-0.302	-0.290	-0.278	-0.265	-0.252	-0.238	-0.222	-0.206	-0.191	-0.175	-0.159	-0.142	-0.125	-0.108	-0.090	-0.072	-0.055	-0.038	-0.020	-0.002	0.016	0.034	0.051	0.068	0.085	0.100	0.118	0.131	0.148	0.161	0.175	0.188	0.199	0.211	0.221	0.232	0.241	0.249	0.258	0.264	0.270	0.275	0.280	0.282	0.286	0.289	0.289	0.289	0.289	0.286	0.284	0.281	0.278	0.272	0.268	0.261	0.256	0.249	0.241	0.234	0.224	0.215	0.206	0.198	0.188	0.178	0.169	0.159	0.148	0.138	0.129	0.119	0.108	0.099	0.089	0.080	0.071	0.064	0.055	0.048	0.041	0.035	0.030	0.025	0.021	0.018	0.015	0.011	0.009	0.009	0.008	0.008	0.009	0.010	0.012	0.016	0.020	0.025	0.031	0.038	0.045	0.054	0.062	0.071	0.081	0.092	0.105	0.118	0.131	0.145	0.160	0.176	0.191	0.209	0.226	0.244	0.262	0.281	0.302	0.321	0.342	0.362	0.385	0.408	0.429	0.451	0.475	0.498	0.520	0.544	0.568	0.592	0.616	0.640	0.665	0.689	0.714	0.736	0.761	0.785	0.810	0.834	0.859	0.882	0.906	0.930	0.955	0.979	1.001	1.025	1.049	1.070	1.092	1.116	1.138	1.160	1.182	1.204	1.225	1.246	1.269	1.290	1.310	1.330	1.350	1.370	1.390	1.409	1.428	1.448	1.468	1.486	1.504	1.522	1.541	1.560	1.578	1.595	1.612	1.630	1.645	1.662	1.679	1.695	1.710	1.726	1.741	1.755	1.770	1.785	1.799	1.811	1.826	1.839	1.851	1.862	1.876	1.886	1.899	1.909	1.920	1.930	1.940	1.949	1.959	1.966	1.975	1.982	1.990	1.998	2.005	2.011	2.018	2.024	2.030	2.035	2.040	2.045	2.050	2.054	2.059	2.062	2.068	2.071	2.075	2.079	2.082	2.086	2.091	2.095	2.099	2.102	2.106	2.111	2.115	2.120	2.124	2.129	2.134	2.139	2.144	2.149	2.154	2.159	2.165	2.169	2.175	2.180	2.184	2.190	2.194	2.200	2.204	2.209	2.212	2.216	2.220	2.225	2.228	2.231	2.234	2.238	2.239	2.241	2.242	2.245	2.245	2.245	2.244	2.244	2.242	2.241	2.238	2.236	2.232	2.229	2.225	2.220	2.215	2.210	2.204	2.198	2.191	2.184	2.176	2.169	2.160	2.150	2.142	2.132	2.122	2.112	2.102	2.094	2.082	2.072	2.061	2.050	2.039	2.027	2.018	2.006	1.996	1.986	1.975	1.964	1.955	1.944	1.934	1.924	1.915	1.905	1.898	1.888	1.879	1.871	1.862	1.854	1.848	1.839	1.832	1.826	1.819	1.812	1.806	1.801	1.796	1.791	1.786	1.781	1.778	1.774	1.769	1.765	1.761	1.758	1.754	1.750	1.746	1.742	1.740	1.736	1.732	1.730	1.726	1.724	1.720	1.718	1.714	1.710	1.709	1.704	1.701	1.699	1.695	1.691	1.688	1.684	1.680	1.675	1.671	1.668	1.662	1.658	1.654	1.649	1.644	1.638	1.632	1.628	1.622	1.618	1.611	1.605	1.600	1.595	1.588	1.582	1.576	1.571	1.565	1.559	1.554	1.548	1.541	1.536	1.530	1.524	1.518	1.512	1.508	1.501	1.496	1.491	1.486	1.480	1.476	1.472	1.468	1.461	1.458	1.451	1.446	1.442	1.438	1.434	1.429	1.424	1.418	1.414	1.409	1.402	1.399	1.392	1.386	1.381	1.376	1.370	1.365	1.359	1.352	1.346	1.339	1.334	1.326	1.320	1.312	1.306	1.299	1.292	1.284	1.278	1.271	1.264	1.256	1.250	1.242	1.236	1.229	1.222	1.216	1.210	1.205	1.200	1.194	1.190	1.185	1.180	1.175	1.172	1.169	1.168	1.165	1.164	1.161	1.160	1.160	1.160	1.160	1.160	1.161	1.162	1.165	1.168	1.170	1.172	1.175	1.179	1.182	1.185	1.189	1.192	1.195	1.198	1.202	1.204	1.206	1.208	1.209	1.210	1.211	1.211	1.211	1.210	1.208	1.205	1.201	1.198	1.191	1.186	1.179	1.170	1.161	1.151	1.140	1.128	1.115	1.101	1.086	1.070	1.054	1.036	1.020	1.000	0.981	0.961	0.941	0.920	0.899	0.878	0.856	0.835	0.814	0.792	0.771	0.750	0.730	0.709	0.690	0.671	0.652	0.634	0.616	0.600	0.585	0.570	0.556	0.544	0.531	0.520	0.511	0.502	0.495	0.489	0.484	0.480	0.478	0.475	0.474	0.474	0.474	0.476	0.479	0.481	0.485	0.490	0.494	0.500	0.506	0.511	0.518	0.525	0.530	0.536	0.542	0.549	0.555	0.561	0.566	0.570	0.574	0.578	0.579	0.581	0.582	0.582	0.582	0.580	0.576	0.572	0.569	0.562	0.556	0.548	0.539	0.530	0.519	0.507	0.496	0.481	0.468	0.452	0.436	0.421	0.405	0.388	0.371	0.352	0.335	0.318	0.299	0.280	0.261	0.242	0.224	0.205	0.188	0.169	0.150	0.132	0.116	0.100	0.084	0.068	0.052	0.039	0.025	0.011	-0.001	-0.012	-0.024	-0.035	-0.044	-0.052	-0.061	-0.069	-0.075	-0.081	-0.088	-0.091	-0.096	-0.100	-0.102	-0.106	-0.108	-0.110	-0.111	-0.112	-0.112	-0.114	-0.114	-0.114	-0.115	-0.115	-0.115	-0.114	-0.114	-0.115	-0.116	-0.118	-0.118	-0.119	-0.121	-0.124	-0.126	-0.130	-0.132	-0.138	-0.142	-0.148	-0.154	-0.160	-0.166	-0.174	-0.182	-0.191	-0.201	-0.211	-0.222	-0.235	-0.246	-0.259	-0.272	-0.288	-0.301	-0.316	-0.330	-0.348	-0.362	-0.379	-0.395	-0.412	-0.429	-0.446	-0.464	-0.481	-0.498	-0.515	-0.532	-0.549	-0.566	-0.581	-0.599	-0.614	-0.629	-0.644	-0.658	-0.671	-0.685	-0.698	-0.710	-0.721	-0.732	-0.742	-0.751	-0.761	-0.769	-0.776	-0.784	-0.790	-0.796	-0.802	-0.806	-0.810	-0.812	-0.815	-0.816	-0.819	-0.819	-0.818	-0.818	-0.818	-0.816	-0.815	-0.814	-0.811	-0.809	-0.806	-0.804	-0.801	-0.798	-0.795	-0.792	-0.789	-0.786	-0.784	-0.780	-0.778	-0.775	-0.772	-0.770	-0.768	-0.765	-0.762	-0.761	-0.759	-0.758	-0.755	-0.754	-0.752	-0.751	-0.749	-0.749	-0.748	-0.746	-0.744	-0.742	-0.741	-0.740	-0.739	-0.738	-0.735	-0.732	-0.731	-0.729	-0.725	-0.724	-0.720	-0.716	-0.714	-0.710	-0.706	-0.702	-0.698	-0.694	-0.688	-0.684	-0.678	-0.672	-0.666	-0.660	-0.655	-0.648	-0.642	-0.635	-0.629	-0.622	-0.615	-0.608	-0.601	-0.595	-0.589	-0.582	-0.575	-0.570	-0.564	-0.559	-0.552	-0.548	-0.542	-0.539	-0.535	-0.530	-0.526	-0.524	-0.521	-0.519	-0.516	-0.514	-0.512	-0.511	-0.511	-0.511	-0.511	-0.511	-0.512	-0.514	-0.515	-0.518	-0.520	-0.521	-0.525	-0.528	-0.529	-0.532	-0.536	-0.539	-0.542	-0.545	-0.550	-0.552	-0.556	-0.559	-0.561	-0.565	-0.568	-0.570	-0.572	-0.575	-0.578	-0.580	-0.580	-0.582	-0.584	-0.584	-0.585	-0.586	-0.586	-0.586	-0.585	-0.584	-0.582	-0.580	-0.579	-0.578	-0.575	-0.572	-0.571	-0.568	-0.566	-0.562	-0.560	-0.558	-0.555	-0.551	-0.548	-0.545	-0.542	-0.539	-0.535	-0.532	-0.530	-0.526	-0.522	-0.519	-0.516	-0.512	-0.509	-0.505	-0.502	-0.499	-0.496	-0.492	-0.490	-0.488	-0.485	-0.481	-0.479	-0.476	-0.474	-0.470	-0.468	-0.465	-0.461	-0.459	-0.455	-0.451	-0.449	-0.445	-0.442	-0.439	-0.434	-0.432	-0.429	-0.425	-0.421	-0.418	-0.415	-0.411	-0.408	-0.405	-0.401	-0.398	-0.395	-0.391	-0.389	-0.386	-0.382	-0.380	-0.378	-0.376	-0.374	-0.372	-0.371	-0.370	-0.369	-0.369	-0.368	-0.368	-0.369	-0.370	-0.371	-0.372	-0.375	-0.379	-0.382	-0.385	-0.389	-0.392	-0.398	-0.401	-0.408	-0.411	-0.416	-0.422	-0.428	-0.434	-0.440	-0.445	-0.452	-0.458	-0.464	-0.469	-0.475	-0.481	-0.486	-0.492	-0.496	-0.500	-0.504	-0.509	-0.511	-0.514	-0.516	-0.518	-0.519	-0.520	-0.519	-0.518	-0.516	-0.515	-0.511	-0.509	-0.504	-0.498	-0.494	-0.486	-0.480	-0.472	-0.464	-0.456	-0.446	-0.438	-0.426	-0.416	-0.405	-0.394	-0.381	-0.369	-0.358	-0.345	-0.332	-0.320	-0.308	-0.295	-0.282	-0.270	-0.259	-0.248	-0.234	-0.224	-0.212	-0.201	-0.192	-0.182	-0.172	-0.165	-0.158	-0.150	-0.144	-0.139	-0.134	-0.130	-0.126	-0.125	-0.122	-0.122	-0.122	-0.124	-0.126	-0.129	-0.132	-0.138	-0.144	-0.150	-0.158	-0.165	-0.174	-0.185	-0.195	-0.206	-0.218	-0.231	-0.244	-0.260	-0.274	-0.290	-0.305	-0.322	-0.339	-0.356	-0.372	-0.391	-0.410	-0.428	-0.446	-0.465	-0.482	-0.501	-0.521	-0.539	-0.558	-0.576	-0.595	-0.612	-0.630	-0.649	-0.665	-0.681	-0.698	-0.714	-0.729	-0.744	-0.758	-0.771	-0.785	-0.796	-0.809	-0.821	-0.831	-0.841	-0.851	-0.860	-0.868	-0.876	-0.882	-0.890	-0.896	-0.902	-0.908	-0.912	-0.918	-0.922	-0.926	-0.930	-0.935	-0.938	-0.942	-0.946	-0.950	-0.952	-0.956	-0.960	-0.965	-0.970	-0.974	-0.979	-0.986	-0.991	-0.998	-1.004	-1.011	-1.018	-1.025	-1.034	-1.042	-1.051	-1.061	-1.071	-1.081	-1.092	-1.104	-1.118	-1.129	-1.142	-1.155	-1.169	-1.182	-1.198	-1.211	-1.225	-1.240	-1.254	-1.269	-1.282	-1.296	-1.310	-1.325	-1.339	-1.350	-1.364	-1.375	-1.388	-1.399	-1.410	-1.420	-1.429	-1.439	-1.446	-1.455	-1.462	-1.469	-1.475	-1.480	-1.485	-1.489	-1.491	-1.494	-1.495	-1.498	-1.499	-1.499	-1.499	-1.496	-1.495	-1.495	-1.491	-1.490	-1.486	-1.485	-1.482	-1.478	-1.475	-1.471	-1.470	-1.466	-1.462	-1.460	-1.458	-1.455	-1.452	-1.451	-1.449	-1.448	-1.446	-1.446	-1.445	-1.445	-1.446	-1.446	-1.448	-1.450	-1.452	-1.454	-1.456	-1.461	-1.465	-1.469	-1.474	-1.478	-1.484	-1.488	-1.494	-1.500	-1.505	-1.511	-1.518	-1.522	-1.529	-1.534	-1.540	-1.546	-1.551	-1.558	-1.564	-1.568	-1.572	-1.579	-1.582	-1.588	-1.592	-1.595	-1.600	-1.602	-1.605	-1.609	-1.612	-1.615	-1.618	-1.619	-1.621	-1.622	-1.624	-1.625	-1.626	-1.626	-1.626	-1.628	-1.628	-1.628	-1.628	-1.628	-1.628	-1.626	-1.625	-1.625	-1.624	-1.622	-1.621	-1.619	-1.618	-1.615	-1.614	-1.611	-1.609	-1.606	-1.605	-1.601	-1.599	-1.595	-1.591	-1.588	-1.582	-1.578	-1.572	-1.568	-1.561	-1.555	-1.548	-1.540	-1.532	-1.525	-1.515	-1.506	-1.496	-1.486	-1.475	-1.464	-1.452	-1.441	-1.428	-1.415	-1.401	-1.388	-1.374	-1.359	-1.345	-1.330	-1.315	-1.299	-1.285	-1.269	-1.252	-1.239	-1.222	-1.209	-1.194	-1.179	-1.164	-1.150	-1.138	-1.125	-1.112	-1.100	-1.089	-1.078	-1.069	-1.059	-1.051	-1.042	-1.036	-1.030	-1.024	-1.020	-1.016	-1.012	-1.011	-1.010	-1.009	-1.010	-1.011	-1.012	-1.015	-1.019	-1.022	-1.026	-1.032	-1.038	-1.042	-1.051	-1.058	-1.064	-1.072	-1.079	-1.088	-1.095	-1.104	-1.111	-1.119	-1.126	-1.134	-1.141	-1.148	-1.155	-1.160	-1.168	-1.172	-1.178	-1.182	-1.186	-1.190	-1.192	-1.195	-1.198	-1.199	-1.200	-1.201	-1.201	-1.201	-1.200	-1.199	-1.198	-1.195	-1.191	-1.189	-1.185	-1.180	-1.176	-1.171	-1.166	-1.160	-1.155	-1.149	-1.141	-1.136	-1.129	-1.122	-1.115	-1.108	-1.099	-1.091	-1.084	-1.074	-1.066	-1.058	-1.049	-1.040	-1.030	-1.021	-1.011	-1.001	-0.991	-0.980	-0.971	-0.960	-0.949	-0.938	-0.925	-0.914	-0.901	-0.888	-0.875	-0.861	-0.848	-0.832	-0.818	-0.804	-0.789	-0.772	-0.756	-0.740	-0.722	-0.706	-0.689	-0.670	-0.652	-0.632	-0.615	-0.595	-0.576	-0.558	-0.539	-0.519	-0.500	-0.481	-0.461	-0.444	-0.424	-0.406	-0.388	-0.370	-0.354	-0.335	-0.321	-0.305	-0.291	-0.276	-0.264	-0.251	-0.240	-0.229	-0.219	-0.210	-0.202	-0.196	-0.191	-0.186	-0.182	-0.181	-0.180	-0.181	-0.182	-0.185	-0.189	-0.194	-0.200	-0.208	-0.215	-0.222	-0.234	-0.245	-0.256	-0.269	-0.282	-0.296	-0.310	-0.325	-0.341	-0.358	-0.372	-0.389	-0.405	-0.421	-0.440	-0.456	-0.472	-0.488	-0.504	-0.518	-0.534	-0.546	-0.561	-0.574	-0.586	-0.598	-0.608	-0.618	-0.626	-0.634	-0.641	-0.648	-0.651	-0.656	-0.659	-0.661	-0.662	-0.662	-0.661	-0.660	-0.656	-0.652	-0.649	-0.642	-0.636	-0.628	-0.620	-0.611	-0.602	-0.592	-0.582	-0.571	-0.560	-0.549	-0.536	-0.525	-0.511	-0.499	-0.486	-0.472	-0.460	-0.446	-0.432	-0.420	-0.408	-0.394	-0.382	-0.370	-0.358	-0.346	-0.335	-0.324	-0.312	-0.301	-0.291	-0.281	-0.271	-0.262	-0.255	-0.246	-0.240	-0.231	-0.225	-0.219	-0.211	-0.206	-0.200	-0.194	-0.190	-0.184	-0.180	-0.176	-0.171	-0.169	-0.165	-0.162	-0.160	-0.158	-0.156	-0.154	-0.152	-0.150	-0.150	-0.148	-0.148	-0.146	-0.148	-0.148	-0.148	-0.149	-0.150	-0.151	-0.151	-0.155	-0.156	-0.159	-0.160	-0.164	-0.166	-0.171	-0.175	-0.179	-0.184	-0.189	-0.194	-0.200	-0.206	-0.212	-0.220	-0.228	-0.235	-0.242	-0.250	-0.259	-0.268	-0.278	-0.286	-0.295	-0.306	-0.316	-0.326	-0.336	-0.348	-0.359	-0.370	-0.381	-0.392	-0.405	-0.418	-0.429	-0.441	-0.454	-0.466	-0.478	-0.491	-0.502	-0.516	-0.528	-0.541	-0.554	-0.566	-0.580	-0.592	-0.605	-0.619	-0.631	-0.644	-0.659	-0.671	-0.685	-0.698	-0.711	-0.725	-0.738	-0.752	-0.765	-0.779	-0.791	-0.805	-0.818	-0.831	-0.845	-0.859	-0.872	-0.886	-0.900	-0.914	-0.928	-0.940	-0.954	-0.968	-0.981	-0.994	-1.008	-1.020	-1.034	-1.048	-1.060	-1.072	-1.085	-1.098	-1.109	-1.121	-1.134	-1.145	-1.156	-1.166	-1.178	-1.188	-1.198	-1.208	-1.216	-1.225	-1.234	-1.242	-1.250	-1.256	-1.262	-1.269	-1.275	-1.280	-1.282	-1.288	-1.290	-1.292	-1.295	-1.296	-1.298	-1.299	-1.298	-1.298	-1.298	-1.296	-1.295	-1.292	-1.289	-1.286	-1.282	-1.278	-1.274	-1.269	-1.262	-1.259	-1.252	-1.248	-1.241	-1.235	-1.228	-1.220	-1.214	-1.206	-1.200	-1.191	-1.185	-1.176	-1.170	-1.162	-1.154	-1.148	-1.140	-1.134	-1.128	-1.120	-1.114	-1.108	-1.101	-1.095	-1.089	-1.084	-1.079	-1.072	-1.068	-1.062	-1.058	-1.052	-1.049	-1.045	-1.041	-1.038	-1.034	-1.030	-1.026	-1.024	-1.020	-1.016	-1.012	-1.009	-1.006	-1.002	-1.000	-0.998	-0.992	-0.990	-0.986	-0.984	-0.980	-0.978	-0.974	-0.971	-0.969	-0.966	-0.962	-0.961	-0.959	-0.958	-0.955	-0.952	-0.952	-0.950	-0.950	-0.949	-0.948	-0.948	-0.949	-0.950	-0.951	-0.954	-0.956	-0.959	-0.962	-0.965	-0.970	-0.974	-0.980	-0.986	-0.991	-0.999	-1.006	-1.014	-1.022	-1.030	-1.039	-1.049	-1.058	-1.066	-1.076	-1.086	-1.096	-1.106	-1.116	-1.125	-1.136	-1.145	-1.154	-1.162	-1.170	-1.176	-1.184	-1.190	-1.195	-1.199	-1.204	-1.206	-1.208	-1.208	-1.208	-1.206	-1.204	-1.201	-1.196	-1.191	-1.184	-1.176	-1.168	-1.158	-1.146	-1.134	-1.121	-1.106	-1.091	-1.076	-1.059	-1.041	-1.024	-1.005	-0.985	-0.966	-0.945	-0.925	-0.902	-0.882	-0.861	-0.840	-0.819	-0.798	-0.776	-0.756	-0.736	-0.715	-0.696	-0.678	-0.661	-0.644	-0.628	-0.611	-0.595	-0.581	-0.569	-0.555	-0.544	-0.532	-0.522	-0.514	-0.506	-0.498	-0.491	-0.485	-0.479	-0.475	-0.470	-0.466	-0.464	-0.461	-0.459	-0.458	-0.455	-0.452	-0.451	-0.450	-0.449	-0.446	-0.445	-0.442	-0.440	-0.439	-0.435	-0.432	-0.428	-0.424	-0.419	-0.412	-0.406	-0.399	-0.390	-0.381	-0.372	-0.364	-0.351	-0.340	-0.328	-0.314	-0.301	-0.286	-0.271	-0.256	-0.239	-0.222	-0.205	-0.188	-0.170	-0.150	-0.132	-0.112	-0.094	-0.074	-0.055	-0.036	-0.018	0.002	0.021	0.039	0.056	0.074	0.091	0.108	0.122	0.138	0.151	0.165	0.179	0.190	0.201	0.210	0.219	0.226	0.234	0.239	0.242	0.248	0.249	0.251	0.250	0.249	0.248	0.244	0.239	0.232	0.226	0.219	0.210	0.200	0.189	0.178	0.165	0.150	0.135	0.119	0.102	0.085	0.068	0.049	0.030	0.011	-0.009	-0.031	-0.051	-0.074	-0.095	-0.118	-0.139	-0.162	-0.184	-0.206	-0.230	-0.252	-0.275	-0.299	-0.321	-0.342	-0.365	-0.386	-0.409	-0.429	-0.450	-0.471	-0.490	-0.510	-0.528	-0.545	-0.564	-0.580	-0.596	-0.612	-0.626	-0.641	-0.654	-0.666	-0.678	-0.689	-0.699	-0.708	-0.716	-0.722	-0.730	-0.736	-0.740	-0.744	-0.748	-0.749	-0.749	-0.750	-0.750	-0.749	-0.746	-0.742	-0.740	-0.735	-0.730	-0.725	-0.719	-0.711	-0.704	-0.695	-0.688	-0.678	-0.668	-0.658	-0.648	-0.636	-0.626	-0.614	-0.602	-0.591	-0.579	-0.568	-0.556	-0.544	-0.531	-0.519	-0.507	-0.495	-0.482	-0.471	-0.460	-0.449	-0.438	-0.426	-0.416	-0.404	-0.395	-0.385	-0.375	-0.366	-0.356	-0.349	-0.340	-0.331	-0.322	-0.314	-0.308	-0.300	-0.292	-0.286	-0.279	-0.272	-0.265	-0.259	-0.252	-0.246	-0.241	-0.234	-0.229	-0.221	-0.216	-0.209	-0.204	-0.196	-0.190	-0.184	-0.178	-0.169	-0.162	-0.155	-0.148	-0.138	-0.130	-0.121	-0.112	-0.104	-0.096	-0.086	-0.078	-0.068	-0.059	-0.049	-0.039	-0.030	-0.020	-0.009	0.000	0.010	0.020	0.030	0.040	0.050	0.060	0.069	0.078	0.086	0.096	0.104	0.112	0.119	0.126	0.134	0.140	0.146	0.151	0.156	0.161	0.164	0.169	0.171	0.174	0.175	0.176	0.176	0.176	0.175	0.175	0.174	0.171	0.168	0.164	0.160	0.156	0.150	0.145	0.139	0.132	0.126	0.119	0.111	0.102	0.095	0.086	0.078	0.069	0.059	0.050	0.040	0.029	0.020	0.009	-0.001	-0.012	-0.022	-0.031	-0.042	-0.052	-0.062	-0.072	-0.082	-0.094	-0.104	-0.114	-0.124	-0.132	-0.142	-0.152	-0.161	-0.170	-0.179	-0.188	-0.196	-0.205	-0.214	-0.222	-0.231	-0.240	-0.248	-0.255	-0.264	-0.272	-0.280	-0.289	-0.296	-0.305	-0.312	-0.320	-0.326	-0.335	-0.342	-0.351	-0.358	-0.365	-0.372	-0.379	-0.385	-0.392	-0.399	-0.405	-0.411	-0.418	-0.424	-0.429	-0.435	-0.439	-0.444	-0.449	-0.451	-0.455	-0.459	-0.461	-0.464	-0.465	-0.468	-0.466	-0.468	-0.466	-0.466	-0.464	-0.461	-0.459	-0.456	-0.452	-0.449	-0.442	-0.438	-0.432	-0.426	-0.420	-0.412	-0.405	-0.398	-0.389	-0.380	-0.371	-0.362	-0.352	-0.342	-0.332	-0.322	-0.312	-0.302	-0.294	-0.284	-0.274	-0.264	-0.255	-0.246	-0.238	-0.229	-0.220	-0.212	-0.205	-0.198	-0.191	-0.185	-0.179	-0.172	-0.168	-0.162	-0.158	-0.154	-0.150	-0.146	-0.144	-0.142	-0.139	-0.138	-0.135	-0.132	-0.131	-0.129	-0.129	-0.128	-0.125	-0.122	-0.120	-0.119	-0.115	-0.112	-0.109	-0.105	-0.101	-0.098	-0.092	-0.088	-0.081	-0.076	-0.070	-0.062	-0.055	-0.048	-0.040	-0.031	-0.022	-0.014	-0.004	0.006	0.016	0.026	0.038	0.048	0.058	0.068	0.078	0.088	0.098	0.108	0.116	0.126	0.134	0.142	0.150	0.158	0.162	0.169	0.172	0.178	0.180	0.182	0.184	0.185	0.185	0.184	0.181	0.179	0.175	0.170	0.166	0.160	0.151	0.145	0.135	0.128	0.118	0.106	0.095	0.085	0.072	0.061	0.050	0.039	0.026	0.015	0.002	-0.008	-0.020	-0.030	-0.041	-0.051	-0.060	-0.069	-0.076	-0.084	-0.090	-0.095	-0.100	-0.104	-0.106	-0.108	-0.109	-0.108	-0.106	-0.105	-0.100	-0.095	-0.090	-0.084	-0.076	-0.069	-0.060	-0.050	-0.040	-0.029	-0.016	-0.004	0.009	0.022	0.038	0.051	0.066	0.081	0.096	0.112	0.129	0.145	0.161	0.178	0.192	0.209	0.226	0.241	0.258	0.272	0.289	0.304	0.318	0.332	0.346	0.360	0.374	0.386	0.399	0.411	0.424	0.436	0.448	0.460	0.471	0.482	0.494	0.506	0.516	0.528	0.539	0.549	0.560	0.570	0.580	0.591	0.602	0.614	0.624	0.635	0.646	0.658	0.668	0.680	0.691	0.704	0.716	0.729	0.741	0.754	0.768	0.781	0.794	0.808	0.821	0.836	0.850	0.864	0.879	0.892	0.906	0.921	0.936	0.950	0.965	0.979	0.992	1.008	1.021	1.035	1.049	1.061	1.074	1.088	1.100	1.112	1.125	1.138	1.150	1.160	1.172	1.182	1.192	1.202	1.212	1.221	1.231	1.239	1.246	1.254	1.260	1.266	1.272	1.279	1.282	1.288	1.292	1.296	1.299	1.302	1.305	1.308	1.309	1.311	1.312	1.312	1.314	1.312	1.312	1.312	1.312	1.311	1.310	1.309	1.309	1.306	1.305	1.302	1.300	1.298	1.295	1.294	1.291	1.289	1.286	1.285	1.282	1.281	1.279	1.279	1.276	1.274	1.274	1.272	1.271	1.271	1.270	1.270	1.270	1.271	1.271	1.272	1.274	1.275	1.278	1.278	1.280	1.282	1.285	1.288	1.292	1.295	1.299	1.304	1.306	1.310	1.315	1.320	1.324	1.329	1.334	1.339	1.344	1.348	1.352	1.358	1.362	1.368	1.371	1.375	1.379	1.382	1.386	1.389	1.391	1.395	1.396	1.398	1.398	1.399	1.398	1.398	1.396	1.395	1.392	1.390	1.386	1.382	1.378	1.372	1.366	1.360	1.352	1.344	1.336	1.326	1.316	1.305	1.292	1.281	1.269	1.255	1.241	1.228	1.214	1.198	1.181	1.166	1.150	1.134	1.116	1.100	1.084	1.066	1.048	1.030	1.014	0.995	0.978	0.960	0.940	0.922	0.905	0.886	0.869	0.850	0.834	0.816	0.799	0.782	0.765	0.749	0.734	0.716	0.701	0.686	0.671	0.656	0.641	0.626	0.612	0.598	0.584	0.570	0.555	0.541	0.530	0.516	0.502	0.490	0.478	0.464	0.452	0.439	0.426	0.412	0.400	0.388	0.375	0.362	0.350	0.336	0.324	0.310	0.298	0.284	0.271	0.258	0.242	0.230	0.218	0.202	0.189	0.175	0.160	0.148	0.132	0.119	0.102	0.089	0.074	0.060	0.045	0.030	0.015	0.000	-0.015	-0.030	-0.045	-0.059	-0.074	-0.089	-0.104	-0.118	-0.131	-0.146	-0.160	-0.174	-0.189	-0.202	-0.216	-0.231	-0.244	-0.258	-0.271	-0.286	-0.299	-0.312	-0.328	-0.341	-0.355	-0.368	-0.382	-0.396	-0.411	-0.425	-0.439	-0.454	-0.468	-0.481	-0.496	-0.511	-0.525	-0.540	-0.555	-0.570	-0.585	-0.600	-0.615	-0.631	-0.646	-0.661	-0.678	-0.692	-0.708	-0.724	-0.740	-0.755	-0.770	-0.785	-0.800	-0.815	-0.830	-0.845	-0.859	-0.874	-0.888	-0.901	-0.915	-0.929	-0.941	-0.955	-0.968	-0.980	-0.992	-1.004	-1.016	-1.029	-1.039	-1.051	-1.061	-1.071	-1.082	-1.091	-1.102	-1.111	-1.121	-1.131	-1.140	-1.149	-1.158	-1.168	-1.176	-1.184	-1.192	-1.201	-1.211	-1.219	-1.229	-1.238	-1.246	-1.255	-1.265	-1.275	-1.284	-1.295	-1.305	-1.315	-1.326	-1.338	-1.349	-1.360	-1.372	-1.384	-1.396	-1.409	-1.422	-1.436	-1.449	-1.464	-1.476	-1.492	-1.508	-1.522	-1.538	-1.552	-1.569	-1.584	-1.600	-1.615	-1.630	-1.648	-1.662	-1.678	-1.695	-1.710	-1.725	-1.740	-1.754	-1.769	-1.784	-1.798	-1.810	-1.824	-1.836	-1.849	-1.859	-1.871	-1.881	-1.892	-1.901	-1.910	-1.920	-1.926	-1.934	-1.941	-1.948	-1.952	-1.958	-1.961	-1.964	-1.968	-1.970	-1.971	-1.972	-1.972	-1.971	-1.971	-1.971	-1.969	-1.968	-1.966	-1.964	-1.960	-1.958	-1.955	-1.951	-1.948	-1.945	-1.941	-1.938	-1.934	-1.930	-1.928	-1.924	-1.921	-1.919	-1.916	-1.914	-1.912	-1.911	-1.911	-1.910	-1.911	-1.911	-1.912	-1.914	-1.916	-1.919	-1.924	-1.928	-1.932	-1.938	-1.942	-1.950	-1.958	-1.965	-1.972	-1.981	-1.990	-2.001	-2.011	-2.021	-2.034	-2.045	-2.058	-2.070	-2.084	-2.098	-2.111	-2.125	-2.140	-2.155	-2.170	-2.184	-2.201	-2.216	-2.231	-2.248	-2.262	-2.278	-2.294	-2.309	-2.325	-2.340	-2.355	-2.370	-2.385	-2.399	-2.414	-2.428	-2.441	-2.455	-2.468	-2.481	-2.494	-2.505	-2.518	-2.528	-2.539	-2.549	-2.559	-2.570	-2.579	-2.588	-2.598	-2.605	-2.614	-2.621	-2.628	-2.634	-2.641	-2.646	-2.651	-2.658	-2.661	-2.665	-2.669	-2.671	-2.675	-2.676	-2.678	-2.680	-2.680	-2.681	-2.681	-2.680	-2.679	-2.678	-2.675	-2.672	-2.670	-2.666	-2.662	-2.659	-2.654	-2.648	-2.642	-2.636	-2.631	-2.624	-2.616	-2.609	-2.600	-2.592	-2.584	-2.574	-2.565	-2.555	-2.545	-2.535	-2.524	-2.514	-2.504	-2.492	-2.481	-2.471	-2.460	-2.449	-2.438	-2.428	-2.416	-2.406	-2.395	-2.384	-2.375	-2.364	-2.354	-2.344	-2.335	-2.325	-2.316	-2.308	-2.300	-2.291	-2.284	-2.275	-2.268	-2.261	-2.254	-2.249	-2.242	-2.239	-2.234	-2.229	-2.225	-2.220	-2.218	-2.214	-2.211	-2.208	-2.205	-2.205	-2.201	-2.200	-2.200	-2.198	-2.198	-2.196	-2.198	-2.196	-2.196	-2.196	-2.196	-2.196	-2.196	-2.198	-2.198	-2.198	-2.199	-2.199	-2.199	-2.200	-2.200	-2.200	-2.200	-2.200	-2.199	-2.198	-2.198	-2.196	-2.195	-2.192	-2.191	-2.188	-2.186	-2.182	-2.179	-2.174	-2.171	-2.166	-2.161	-2.155	-2.149	-2.144	-2.136	-2.129	-2.121	-2.114	-2.105	-2.098	-2.089	-2.078	-2.068	-2.058	-2.046	-2.036	-2.024	-2.013	-2.000	-1.986	-1.975	-1.961	-1.948	-1.934	-1.920	-1.906	-1.891	-1.878	-1.864	-1.849	-1.835	-1.820	-1.808	-1.792	-1.778	-1.765	-1.750	-1.736	-1.724	-1.710	-1.698	-1.684	-1.671	-1.660	-1.646	-1.635	-1.625	-1.612	-1.601	-1.591	-1.582	-1.572	-1.564	-1.555	-1.548	-1.539	-1.531	-1.525	-1.520	-1.514	-1.506	-1.501	-1.496	-1.491	-1.486	-1.481	-1.478	-1.474	-1.470	-1.468	-1.464	-1.460	-1.456	-1.454	-1.450	-1.448	-1.444	-1.440	-1.438	-1.434	-1.430	-1.426	-1.422	-1.419	-1.414	-1.410	-1.405	-1.400	-1.395	-1.390	-1.384	-1.378	-1.370	-1.364	-1.358	-1.350	-1.345	-1.338	-1.329	-1.322	-1.315	-1.308	-1.300	-1.292	-1.285	-1.278	-1.271	-1.262	-1.256	-1.251	-1.244	-1.238	-1.232	-1.226	-1.221	-1.218	-1.214	-1.210	-1.206	-1.204	-1.201	-1.200	-1.198	-1.196	-1.198	-1.198	-1.198	-1.199	-1.201	-1.202	-1.206	-1.210	-1.212	-1.218	-1.221	-1.226	-1.232	-1.238	-1.242	-1.248	-1.254	-1.261	-1.268	-1.272	-1.280	-1.286	-1.292	-1.299	-1.304	-1.310	-1.315	-1.320	-1.324	-1.328	-1.330	-1.334	-1.335	-1.338	-1.338	-1.339	-1.339	-1.338	-1.335	-1.332	-1.329	-1.326	-1.320	-1.315	-1.309	-1.302	-1.296	-1.288	-1.279	-1.270	-1.260	-1.250	-1.239	-1.226	-1.214	-1.201	-1.189	-1.175	-1.162	-1.149	-1.136	-1.122	-1.109	-1.095	-1.080	-1.068	-1.052	-1.039	-1.026	-1.012	-1.000	-0.988	-0.975	-0.964	-0.952	-0.941	-0.930	-0.920	-0.911	-0.902	-0.894	-0.886	-0.879	-0.872	-0.866	-0.860	-0.855	-0.851	-0.848	-0.842	-0.840	-0.838	-0.835	-0.831	-0.831	-0.829	-0.828	-0.826	-0.826	-0.826	-0.825	-0.825	-0.826	-0.826	-0.825	-0.826	-0.826	-0.826	-0.826	-0.826	-0.826	-0.826	-0.825	-0.825	-0.824	-0.822	-0.821	-0.819	-0.818	-0.815	-0.811	-0.809	-0.804	-0.800	-0.795	-0.789	-0.784	-0.778	-0.771	-0.764	-0.755	-0.748	-0.739	-0.729	-0.720	-0.710	-0.699	-0.689	-0.678	-0.665	-0.654	-0.640	-0.628	-0.614	-0.600	-0.585	-0.570	-0.556	-0.540	-0.524	-0.509	-0.492	-0.476	-0.460	-0.442	-0.425	-0.409	-0.391	-0.374	-0.356	-0.339	-0.321	-0.304	-0.288	-0.270	-0.252	-0.235	-0.220	-0.202	-0.186	-0.169	-0.154	-0.139	-0.122	-0.108	-0.092	-0.080	-0.066	-0.052	-0.040	-0.029	-0.016	-0.005	0.005	0.015	0.025	0.034	0.041	0.050	0.058	0.064	0.069	0.075	0.079	0.082	0.085	0.086	0.089	0.090	0.089	0.088	0.086	0.084	0.080	0.076	0.071	0.064	0.058	0.050	0.041	0.034	0.024	0.012	0.001	-0.011	-0.024	-0.039	-0.052	-0.068	-0.084	-0.099	-0.118	-0.134	-0.152	-0.171	-0.190	-0.210	-0.229	-0.250	-0.271	-0.292	-0.314	-0.335	-0.358	-0.381	-0.402	-0.426	-0.448	-0.471	-0.494	-0.516	-0.541	-0.564	-0.585	-0.608	-0.629	-0.651	-0.674	-0.695	-0.715	-0.736	-0.755	-0.776	-0.794	-0.814	-0.831	-0.849	-0.866	-0.882	-0.899	-0.914	-0.929	-0.944	-0.956	-0.970	-0.982	-0.994	-1.006	-1.018	-1.028	-1.036	-1.046	-1.055	-1.064	-1.071	-1.079	-1.085	-1.091	-1.096	-1.102	-1.108	-1.112	-1.116	-1.120	-1.124	-1.128	-1.130	-1.134	-1.135	-1.139	-1.140	-1.141	-1.142	-1.144	-1.146	-1.148	-1.148	-1.148	-1.150	-1.150	-1.149	-1.150	-1.150	-1.150	-1.150	-1.150	-1.149	-1.150	-1.149	-1.149	-1.148	-1.148	-1.146	-1.146	-1.145	-1.144	-1.144	-1.142	-1.141	-1.140	-1.139	-1.138	-1.136	-1.135	-1.134	-1.132	-1.131	-1.130	-1.128	-1.128	-1.126	-1.125	-1.122	-1.122	-1.121	-1.121	-1.120	-1.120	-1.119	-1.118	-1.118	-1.116	-1.114	-1.114	-1.112	-1.114	-1.112	-1.112	-1.112	-1.112	-1.112	-1.112	-1.112	-1.112	-1.112	-1.112	-1.112	-1.114	-1.114	-1.114	-1.115	-1.116	-1.115	-1.116	-1.118	-1.120	-1.120	-1.121	-1.124	-1.124	-1.125	-1.128	-1.129	-1.130	-1.132	-1.135	-1.138	-1.139	-1.141	-1.145	-1.146	-1.150	-1.152	-1.155	-1.158	-1.161	-1.165	-1.169	-1.171	-1.175	-1.179	-1.182	-1.186	-1.190	-1.194	-1.199	-1.204	-1.208	-1.212	-1.216	-1.220	-1.226	-1.230	-1.232	-1.238	-1.241	-1.245	-1.249	-1.251	-1.255	-1.258	-1.260	-1.262	-1.265	-1.268	-1.269	-1.270	-1.271	-1.271	-1.271	-1.271	-1.270	-1.269	-1.268	-1.265	-1.262	-1.260	-1.258	-1.254	-1.250	-1.246	-1.240	-1.235	-1.229	-1.224	-1.218	-1.211	-1.204	-1.199	-1.191	-1.182	-1.176	-1.168	-1.160	-1.152	-1.145	-1.135	-1.128	-1.120	-1.111	-1.104	-1.096	-1.089	-1.081	-1.075	-1.068	-1.061	-1.055	-1.048	-1.042	-1.038	-1.031	-1.028	-1.022	-1.019	-1.015	-1.014	-1.010	-1.009	-1.008	-1.006	-1.005	-1.005	-1.005	-1.006	-1.006	-1.009	-1.011	-1.015	-1.018	-1.022	-1.026	-1.031	-1.036	-1.041	-1.048	-1.054	-1.061	-1.068	-1.075	-1.082	-1.090	-1.099	-1.108	-1.116	-1.125	-1.135	-1.144	-1.152	-1.162	-1.172	-1.181	-1.191	-1.201	-1.210	-1.220	-1.230	-1.239	-1.248	-1.256	-1.265	-1.275	-1.284	-1.291	-1.299	-1.305	-1.312	-1.320	-1.325	-1.332	-1.338	-1.342	-1.346	-1.351	-1.354	-1.356	-1.359	-1.361	-1.362	-1.364	-1.364	-1.364	-1.364	-1.361	-1.360	-1.356	-1.354	-1.350	-1.345	-1.340	-1.335	-1.329	-1.321	-1.315	-1.308	-1.299	-1.290	-1.281	-1.272	-1.262	-1.251	-1.241	-1.230	-1.219	-1.206	-1.195	-1.182	-1.170	-1.156	-1.144	-1.130	-1.118	-1.102	-1.090	-1.075	-1.061	-1.045	-1.031	-1.018	-1.002	-0.988	-0.972	-0.959	-0.944	-0.928	-0.914	-0.898	-0.884	-0.868	-0.851	-0.836	-0.820	-0.805	-0.790	-0.775	-0.760	-0.745	-0.729	-0.714	-0.698	-0.681	-0.665	-0.649	-0.634	-0.618	-0.601	-0.585	-0.569	-0.551	-0.536	-0.519	-0.502	-0.485	-0.468	-0.451	-0.434	-0.416	-0.400	-0.384	-0.366	-0.349	-0.332	-0.315	-0.298	-0.280	-0.264	-0.246	-0.230	-0.214	-0.198	-0.181	-0.165	-0.150	-0.134	-0.119	-0.104	-0.090	-0.075	-0.061	-0.049	-0.036	-0.025	-0.014	-0.002	0.009	0.018	0.028	0.036	0.044	0.050	0.058	0.062	0.066	0.070	0.074	0.075	0.076	0.078	0.076	0.075	0.072	0.070	0.066	0.061	0.056	0.051	0.044	0.035	0.026	0.016	0.008	-0.005	-0.016	-0.029	-0.042	-0.055	-0.070	-0.084	-0.100	-0.118	-0.132	-0.150	-0.168	-0.186	-0.205	-0.224	-0.242	-0.262	-0.282	-0.301	-0.322	-0.342	-0.362	-0.381	-0.402	-0.424	-0.444	-0.462	-0.482	-0.504	-0.522	-0.541	-0.560	-0.578	-0.595	-0.612	-0.629	-0.646	-0.662	-0.676	-0.691	-0.705	-0.719	-0.731	-0.742	-0.754	-0.764	-0.772	-0.781	-0.789	-0.795	-0.801	-0.805	-0.809	-0.811	-0.814	-0.814	-0.814	-0.812	-0.810	-0.808	-0.804	-0.799	-0.791	-0.785	-0.776	-0.768	-0.758	-0.748	-0.735	-0.724	-0.710	-0.696	-0.682	-0.666	-0.650	-0.634	-0.618	-0.601	-0.584	-0.566	-0.549	-0.531	-0.511	-0.494	-0.476	-0.458	-0.438	-0.420	-0.401	-0.384	-0.366	-0.349	-0.331	-0.315	-0.298	-0.282	-0.266	-0.251	-0.236	-0.222	-0.209	-0.196	-0.184	-0.174	-0.162	-0.152	-0.142	-0.132	-0.124	-0.118	-0.109	-0.102	-0.095	-0.090	-0.084	-0.079	-0.074	-0.070	-0.065	-0.061	-0.058	-0.055	-0.051	-0.049	-0.045	-0.041	-0.038	-0.035	-0.031	-0.029	-0.026	-0.022	-0.019	-0.015	-0.010	-0.006	-0.001	0.004	0.009	0.015	0.020	0.026	0.032	0.039	0.045	0.052	0.059	0.065	0.074	0.080	0.088	0.094	0.102	0.109	0.118	0.124	0.131	0.139	0.146	0.152	0.158	0.165	0.170	0.175	0.180	0.184	0.189	0.191	0.195	0.196	0.199	0.200	0.200	0.200	0.200	0.199	0.196	0.192	0.189	0.185	0.181	0.175	0.169	0.162	0.155	0.148	0.138	0.130	0.119	0.109	0.098	0.088	0.075	0.062	0.050	0.036	0.024	0.010	-0.005	-0.019	-0.034	-0.049	-0.065	-0.080	-0.096	-0.114	-0.131	-0.148	-0.165	-0.182	-0.201	-0.220	-0.238	-0.258	-0.276	-0.295	-0.315	-0.334	-0.354	-0.374	-0.394	-0.414	-0.434	-0.454	-0.475	-0.496	-0.516	-0.538	-0.558	-0.579	-0.600	-0.620	-0.641	-0.662	-0.684	-0.705	-0.725	-0.746	-0.766	-0.785	-0.806	-0.825	-0.844	-0.862	-0.880	-0.896	-0.914	-0.930	-0.946	-0.960	-0.974	-0.988	-1.000	-1.012	-1.024	-1.034	-1.042	-1.052	-1.060	-1.068	-1.072	-1.079	-1.084	-1.088	-1.090	-1.092	-1.092	-1.094	-1.092	-1.091	-1.089	-1.086	-1.081	-1.078	-1.072	-1.068	-1.060	-1.054	-1.045	-1.039	-1.030	-1.021	-1.012	-1.004	-0.994	-0.984	-0.974	-0.965	-0.954	-0.945	-0.935	-0.924	-0.915	-0.904	-0.895	-0.884	-0.875	-0.866	-0.858	-0.848	-0.840	-0.831	-0.824	-0.816	-0.809	-0.801	-0.794	-0.788	-0.782	-0.778	-0.772	-0.768	-0.764	-0.759	-0.755	-0.751	-0.748	-0.745	-0.741	-0.740	-0.738	-0.735	-0.734	-0.731	-0.730	-0.729	-0.728	-0.725	-0.725	-0.724	-0.724	-0.722	-0.722	-0.721	-0.721	-0.721	-0.721	-0.722	-0.722	-0.724	-0.724	-0.725	-0.725	-0.726	-0.728	-0.729	-0.729	-0.731	-0.732	-0.734	-0.736	-0.739	-0.741	-0.742	-0.745	-0.748	-0.750	-0.754	-0.756	-0.760	-0.764	-0.766	-0.771	-0.774	-0.778	-0.782	-0.786	-0.790	-0.794	-0.798	-0.801	-0.804	-0.809	-0.811	-0.815	-0.818	-0.820	-0.822	-0.825	-0.825	-0.828	-0.828	-0.828	-0.828	-0.826	-0.825	-0.824	-0.821	-0.818	-0.815	-0.810	-0.806	-0.801	-0.795	-0.789	-0.781	-0.774	-0.766	-0.758	-0.748	-0.738	-0.726	-0.715	-0.704	-0.691	-0.679	-0.666	-0.652	-0.639	-0.625	-0.610	-0.595	-0.581	-0.566	-0.551	-0.536	-0.522	-0.507	-0.491	-0.476	-0.461	-0.448	-0.431	-0.416	-0.402	-0.389	-0.374	-0.359	-0.348	-0.332	-0.320	-0.308	-0.295	-0.282	-0.270	-0.259	-0.246	-0.235	-0.222	-0.211	-0.201	-0.191	-0.180	-0.169	-0.159	-0.148	-0.138	-0.128	-0.116	-0.106	-0.096	-0.086	-0.075	-0.065	-0.055	-0.044	-0.031	-0.020	-0.009	0.004	0.016	0.029	0.041	0.054	0.066	0.079	0.092	0.105	0.119	0.132	0.145	0.160	0.174	0.188	0.201	0.216	0.229	0.244	0.258	0.271	0.286	0.300	0.314	0.326	0.340	0.352	0.365	0.376	0.389	0.400	0.411	0.422	0.431	0.441	0.450	0.459	0.466	0.475	0.481	0.488	0.494	0.500	0.504	0.509	0.512	0.515	0.519	0.521	0.524	0.526	0.526	0.528	0.528	0.528	0.529	0.528	0.526	0.525	0.525	0.522	0.521	0.519	0.516	0.514	0.512	0.509	0.506	0.504	0.500	0.499	0.495	0.492	0.490	0.488	0.484	0.481	0.479	0.475	0.471	0.469	0.465	0.462	0.459	0.456	0.451	0.449	0.444	0.441	0.436	0.432	0.429	0.425	0.420	0.416	0.412	0.408	0.404	0.399	0.394	0.388	0.384	0.378	0.372	0.366	0.361	0.355	0.350	0.344	0.339	0.332	0.328	0.321	0.316	0.310	0.305	0.300	0.295	0.290	0.285	0.279	0.275	0.270	0.266	0.262	0.259	0.255	0.252	0.250	0.248	0.245	0.244	0.242	0.241	0.241	0.240	0.241	0.240	0.241	0.242	0.244	0.245	0.248	0.251	0.252	0.256	0.260	0.264	0.268	0.272	0.278	0.282	0.288	0.294	0.299	0.305	0.310	0.318	0.322	0.330	0.338	0.344	0.350	0.356	0.362	0.369	0.375	0.381	0.388	0.395	0.400	0.406	0.411	0.418	0.424	0.429	0.435	0.439	0.445	0.449	0.455	0.459	0.462	0.466	0.470	0.472	0.476	0.480	0.482	0.484	0.486	0.488	0.489	0.490	0.491	0.491	0.491	0.492	0.491	0.491	0.491	0.491	0.490	0.489	0.488	0.485	0.484	0.481	0.479	0.476	0.472	0.469	0.466	0.462	0.458	0.455	0.450	0.445	0.440	0.432	0.428	0.421	0.414	0.408	0.400	0.392	0.385	0.376	0.369	0.360	0.350	0.340	0.330	0.319	0.308	0.296	0.284	0.271	0.259	0.244	0.231	0.215	0.200	0.184	0.168	0.151	0.134	0.115	0.096	0.076	0.058	0.036	0.016	-0.005	-0.028	-0.049	-0.071	-0.096	-0.120	-0.144	-0.168	-0.192	-0.218	-0.242	-0.269	-0.294	-0.320	-0.348	-0.374	-0.402	-0.429	-0.456	-0.484	-0.510	-0.538	-0.565	-0.592	-0.619	-0.645	-0.671	-0.699	-0.725	-0.751	-0.776	-0.801	-0.828	-0.852	-0.876	-0.900	-0.922	-0.946	-0.968	-0.989	-1.011	-1.031	-1.052	-1.071	-1.090	-1.109	-1.126	-1.145	-1.161	-1.178	-1.192	-1.206	-1.221	-1.234	-1.246	-1.260	-1.271	-1.282	-1.292	-1.302	-1.312	-1.322	-1.331	-1.339	-1.346	-1.354	-1.361	-1.369	-1.376	-1.382	-1.389	-1.395	-1.400	-1.408	-1.412	-1.418	-1.422	-1.429	-1.434	-1.439	-1.444	-1.450	-1.456	-1.461	-1.468	-1.475	-1.481	-1.488	-1.494	-1.501	-1.510	-1.518	-1.525	-1.534	-1.541	-1.550	-1.559	-1.569	-1.578	-1.588	-1.596	-1.605	-1.615	-1.625	-1.634	-1.645	-1.655	-1.662	-1.671	-1.681	-1.690	-1.699	-1.708	-1.716	-1.724	-1.731	-1.739	-1.745	-1.752	-1.759	-1.764	-1.769	-1.775	-1.778	-1.781	-1.784	-1.786	-1.789	-1.789	-1.789	-1.789	-1.788	-1.786	-1.784	-1.780	-1.778	-1.772	-1.768	-1.761	-1.756	-1.750	-1.742	-1.734	-1.726	-1.718	-1.708	-1.699	-1.690	-1.681	-1.670	-1.660	-1.650	-1.639	-1.628	-1.616	-1.605	-1.594	-1.582	-1.571	-1.560	-1.549	-1.536	-1.526	-1.515	-1.505	-1.494	-1.484	-1.474	-1.464	-1.454	-1.445	-1.436	-1.428	-1.418	-1.410	-1.402	-1.394	-1.386	-1.379	-1.372	-1.365	-1.359	-1.351	-1.346	-1.340	-1.334	-1.329	-1.324	-1.319	-1.314	-1.310	-1.306	-1.301	-1.298	-1.292	-1.290	-1.286	-1.282	-1.279	-1.275	-1.272	-1.270	-1.268	-1.265	-1.262	-1.260	-1.259	-1.258	-1.255	-1.255	-1.254	-1.252	-1.252	-1.252	-1.252	-1.252	-1.252	-1.254	-1.255	-1.258	-1.259	-1.261	-1.264	-1.268	-1.270	-1.275	-1.278	-1.282	-1.288	-1.291	-1.296	-1.302	-1.306	-1.312	-1.318	-1.322	-1.328	-1.332	-1.338	-1.342	-1.346	-1.350	-1.354	-1.358	-1.360	-1.362	-1.362	-1.364	-1.364	-1.362	-1.361	-1.360	-1.356	-1.351	-1.345	-1.338	-1.330	-1.321	-1.311	-1.300	-1.286	-1.272	-1.258	-1.241	-1.224	-1.204	-1.184	-1.162	-1.139	-1.115	-1.090	-1.064	-1.036	-1.009	-0.979	-0.949	-0.919	-0.888	-0.855	-0.824	-0.790	-0.756	-0.724	-0.691	-0.658	-0.622	-0.589	-0.556	-0.522	-0.490	-0.459	-0.426	-0.396	-0.366	-0.336	-0.308	-0.281	-0.254	-0.229	-0.205	-0.181	-0.160	-0.139	-0.119	-0.100	-0.082	-0.066	-0.051	-0.039	-0.025	-0.014	-0.004	0.005	0.014	0.021	0.028	0.032	0.038	0.041	0.044	0.046	0.048	0.049	0.049	0.050	0.050	0.049	0.049	0.048	0.048	0.046	0.046	0.046	0.046	0.046	0.048	0.048	0.049	0.051	0.052	0.055	0.059	0.061	0.066	0.072	0.078	0.082	0.090	0.096	0.104	0.112	0.121	0.130	0.140	0.150	0.160	0.170	0.181	0.191	0.202	0.214	0.226	0.238	0.250	0.260	0.272	0.284	0.296	0.308	0.319	0.330	0.341	0.352	0.362	0.372	0.382	0.391	0.400	0.409	0.418	0.425	0.434	0.440	0.448	0.454	0.460	0.466	0.472	0.479	0.485	0.489	0.494	0.499	0.504	0.507	0.511	0.515	0.520	0.522	0.526	0.530	0.532	0.536	0.540	0.542	0.546	0.549	0.554	0.556	0.560	0.564	0.566	0.571	0.575	0.578	0.581	0.585	0.589	0.592	0.595	0.599	0.601	0.604	0.609	0.611	0.615	0.618	0.621	0.625	0.628	0.630	0.631	0.635	0.636	0.640	0.642	0.642	0.645	0.648	0.649	0.650	0.651	0.652	0.654	0.654	0.655	0.655	0.656	0.655	0.655	0.655	0.655	0.654	0.654	0.652	0.652	0.651	0.649	0.648	0.645	0.644	0.641	0.639	0.636	0.634	0.631	0.629	0.625	0.622	0.620	0.615	0.612	0.608	0.604	0.600	0.595	0.590	0.586	0.580	0.575	0.570	0.562	0.556	0.551	0.544	0.538	0.529	0.521	0.514	0.506	0.498	0.489	0.480	0.469	0.460	0.450	0.439	0.428	0.418	0.406	0.395	0.382	0.371	0.359	0.346	0.334	0.320	0.306	0.292	0.279	0.265	0.250	0.236	0.221	0.208	0.192	0.178	0.162	0.146	0.132	0.118	0.101	0.086	0.071	0.056	0.041	0.025	0.010	-0.005	-0.019	-0.035	-0.050	-0.064	-0.079	-0.094	-0.109	-0.122	-0.138	-0.151	-0.165	-0.179	-0.192	-0.205	-0.219	-0.231	-0.245	-0.258	-0.269	-0.282	-0.295	-0.306	-0.319	-0.330	-0.341	-0.352	-0.364	-0.375	-0.386	-0.396	-0.405	-0.415	-0.426	-0.435	-0.445	-0.454	-0.464	-0.471	-0.480	-0.488	-0.495	-0.504	-0.510	-0.518	-0.524	-0.531	-0.536	-0.542	-0.546	-0.552	-0.556	-0.560	-0.564	-0.566	-0.570	-0.571	-0.574	-0.575	-0.576	-0.576	-0.578	-0.576	-0.576	-0.575	-0.574	-0.572	-0.570	-0.568	-0.564	-0.561	-0.556	-0.552	-0.549	-0.544	-0.539	-0.532	-0.528	-0.521	-0.515	-0.510	-0.502	-0.495	-0.489	-0.481	-0.475	-0.468	-0.461	-0.452	-0.446	-0.439	-0.432	-0.425	-0.419	-0.411	-0.404	-0.398	-0.391	-0.385	-0.379	-0.372	-0.366	-0.362	-0.356	-0.350	-0.345	-0.341	-0.335	-0.331	-0.326	-0.322	-0.319	-0.315	-0.312	-0.309	-0.305	-0.304	-0.300	-0.298	-0.295	-0.294	-0.291	-0.290	-0.289	-0.286	-0.285	-0.284	-0.282	-0.280	-0.279	-0.279	-0.278	-0.276	-0.275	-0.275	-0.272	-0.271	-0.271	-0.270	-0.269	-0.269	-0.268	-0.266	-0.265	-0.264	-0.262	-0.261	-0.260	-0.259	-0.258	-0.256	-0.254	-0.252	-0.252	-0.250	-0.249	-0.248	-0.248	-0.246	-0.245	-0.244	-0.242	-0.242	-0.241	-0.241	-0.241	-0.240	-0.241	-0.241	-0.241	-0.242	-0.242	-0.244	-0.245	-0.248	-0.249	-0.250	-0.252	-0.255	-0.258	-0.261	-0.264	-0.268	-0.270	-0.275	-0.279	-0.281	-0.288	-0.291	-0.296	-0.301	-0.306	-0.311	-0.318	-0.322	-0.328	-0.334	-0.339	-0.344	-0.351	-0.356	-0.362	-0.368	-0.375	-0.380	-0.386	-0.391	-0.398	-0.402	-0.408	-0.414	-0.419	-0.424	-0.429	-0.434	-0.439	-0.444	-0.450	-0.454	-0.458	-0.462	-0.466	-0.471	-0.474	-0.478	-0.481	-0.485	-0.488	-0.491	-0.494	-0.498	-0.499	-0.501	-0.504	-0.505	-0.506	-0.507	-0.510	-0.510	-0.511	-0.510	-0.511	-0.511	-0.511	-0.511	-0.511	-0.510	-0.510	-0.509	-0.507	-0.505	-0.504	-0.502	-0.501	-0.499	-0.495	-0.492	-0.490	-0.486	-0.484	-0.480	-0.476	-0.472	-0.469	-0.462	-0.459	-0.454	-0.450	-0.444	-0.439	-0.432	-0.428	-0.421	-0.416	-0.411	-0.404	-0.399	-0.391	-0.385	-0.379	-0.370	-0.364	-0.355	-0.349	-0.341	-0.332	-0.325	-0.316	-0.308	-0.299	-0.290	-0.280	-0.271	-0.262	-0.254	-0.244	-0.232	-0.222	-0.212	-0.202	-0.191	-0.180	-0.170	-0.158	-0.145	-0.134	-0.121	-0.109	-0.096	-0.082	-0.070	-0.055	-0.042	-0.028	-0.015	0.000	0.015	0.030	0.042	0.056	0.070	0.085	0.099	0.112	0.126	0.141	0.154	0.168	0.181	0.195	0.206	0.219	0.231	0.242	0.254	0.264	0.274	0.282	0.291	0.299	0.306	0.312	0.319	0.324	0.329	0.331	0.334	0.335	0.336	0.336	0.335	0.332	0.330	0.326	0.322	0.318	0.311	0.304	0.295	0.288	0.278	0.269	0.258	0.245	0.234	0.220	0.208	0.194	0.180	0.165	0.150	0.135	0.119	0.104	0.088	0.071	0.055	0.039	0.021	0.005	-0.011	-0.028	-0.044	-0.060	-0.076	-0.091	-0.105	-0.120	-0.135	-0.149	-0.162	-0.176	-0.188	-0.200	-0.211	-0.222	-0.234	-0.242	-0.252	-0.261	-0.270	-0.279	-0.286	-0.292	-0.299	-0.305	-0.309	-0.315	-0.319	-0.321	-0.325	-0.328	-0.330	-0.331	-0.332	-0.334	-0.334	-0.334	-0.332	-0.332	-0.331	-0.330	-0.328	-0.326	-0.325	-0.322	-0.320	-0.318	-0.315	-0.311	-0.309	-0.305	-0.302	-0.299	-0.296	-0.292	-0.289	-0.285	-0.282	-0.279	-0.274	-0.270	-0.268	-0.264	-0.260	-0.256	-0.252	-0.249	-0.244	-0.240	-0.236	-0.234	-0.229	-0.225	-0.221	-0.218	-0.212	-0.209	-0.204	-0.199	-0.194	-0.190	-0.184	-0.179	-0.174	-0.169	-0.161	-0.156	-0.151	-0.145	-0.139	-0.132	-0.128	-0.121	-0.115	-0.109	-0.101	-0.095	-0.089	-0.082	-0.078	-0.071	-0.064	-0.058	-0.051	-0.046	-0.040	-0.034	-0.029	-0.025	-0.019	-0.014	-0.010	-0.005	-0.001	0.002	0.006	0.010	0.014	0.016	0.019	0.021	0.022	0.025	0.026	0.026	0.026	0.026	0.026	0.026	0.025	0.024	0.022	0.021	0.020	0.018	0.016	0.012	0.010	0.009	0.005	0.002	0.000	-0.002	-0.006	-0.009	-0.012	-0.016	-0.020	-0.024	-0.028	-0.030	-0.035	-0.039	-0.042	-0.045	-0.050	-0.052	-0.056	-0.060	-0.062	-0.066	-0.070	-0.072	-0.076	-0.080	-0.082	-0.086	-0.089	-0.092	-0.096	-0.099	-0.100	-0.102	-0.106	-0.109	-0.111	-0.114	-0.115	-0.119	-0.120	-0.121	-0.122	-0.125	-0.125	-0.126	-0.128	-0.126	-0.128	-0.128	-0.126	-0.126	-0.125	-0.122	-0.121	-0.119	-0.116	-0.114	-0.109	-0.106	-0.101	-0.098	-0.091	-0.086	-0.080	-0.072	-0.066	-0.058	-0.051	-0.044	-0.034	-0.025	-0.015	-0.005	0.004	0.015	0.025	0.036	0.046	100.000	5.000	2.000	1.000	7.000	0.000	0.000	0.000	0.000	0.000	0.000	0.000	0.000	0.000	0.000	0.000	0.000	0.000	-0.612	-0.611	-0.609	-0.606	-0.604	-0.600	-0.596	-0.594	-0.589	-0.582	-0.578	-0.571	-0.566	-0.559	-0.552	-0.548	-0.540	-0.534	-0.526	-0.520	-0.512	-0.506	-0.499	-0.494	-0.488	-0.481	-0.475	-0.469	-0.465	-0.460	-0.454	-0.450	-0.446	-0.442	-0.440	-0.438	-0.434	-0.432	-0.431	-0.430	-0.430	-0.429	-0.430	-0.430	-0.431	-0.432	-0.434	-0.436	-0.438	-0.441	-0.445	-0.449	-0.452	-0.458	-0.462	-0.466	-0.471	-0.478	-0.484	-0.490	-0.496	-0.502	-0.509	-0.516	-0.524	-0.530	-0.538	-0.545	-0.552	-0.560	-0.568	-0.575	-0.582	-0.589	-0.598	-0.605	-0.612	-0.620	-0.626	-0.635	-0.642	-0.649	-0.656	-0.662	-0.669	-0.675	-0.681	-0.688	-0.691	-0.696	-0.701	-0.706	-0.710	-0.714	-0.718	-0.721	-0.724	-0.725	-0.728	-0.729	-0.730	-0.730	-0.730	-0.729	-0.729	-0.728	-0.725	-0.722	-0.720	-0.716	-0.712	-0.708	-0.704	-0.699	-0.694	-0.686	-0.679	-0.672	-0.666	-0.658	-0.650	-0.640	-0.631	-0.621	-0.611	-0.601	-0.590	-0.579	-0.568	-0.555	-0.544	-0.531	-0.519	-0.506	-0.494	-0.480	-0.466	-0.452	-0.438	-0.424	-0.410	-0.395	-0.380	-0.366	-0.351	-0.336	-0.321	-0.306	-0.291	-0.276	-0.260	-0.246	-0.230	-0.215	-0.200	-0.184	-0.169	-0.154	-0.138	-0.122	-0.108	-0.092	-0.078	-0.062	-0.048	-0.032	-0.018	-0.004	0.011	0.025	0.040	0.054	0.068	0.081	0.095	0.108	0.121	0.135	0.146	0.160	0.172	0.184	0.198	0.209	0.220	0.231	0.242	0.254	0.264	0.275	0.284	0.295	0.305	0.314	0.325	0.334	0.342	0.351	0.360	0.369	0.379	0.386	0.395	0.402	0.411	0.419	0.428	0.435	0.444	0.451	0.460	0.469	0.478	0.486	0.494	0.502	0.510	0.520	0.529	0.539	0.548	0.558	0.568	0.579	0.589	0.599	0.610	0.621	0.632	0.645	0.658	0.670	0.682	0.696	0.709	0.722	0.736	0.750	0.765	0.779	0.794	0.809	0.822	0.838	0.852	0.869	0.884	0.899	0.914	0.929	0.944	0.960	0.974	0.989	1.001	1.016	1.029	1.042	1.055	1.068	1.079	1.090	1.100	1.110	1.118	1.126	1.134	1.140	1.145	1.150	1.154	1.156	1.158	1.159	1.159	1.159	1.155	1.152	1.149	1.142	1.138	1.130	1.121	1.111	1.100	1.089	1.078	1.064	1.050	1.035	1.018	1.001	0.984	0.965	0.946	0.926	0.905	0.884	0.862	0.841	0.819	0.796	0.772	0.750	0.726	0.704	0.680	0.656	0.634	0.611	0.588	0.565	0.542	0.520	0.499	0.478	0.456	0.436	0.416	0.396	0.379	0.360	0.342	0.326	0.310	0.295	0.280	0.266	0.254	0.241	0.229	0.219	0.208	0.198	0.189	0.179	0.171	0.164	0.158	0.150	0.144	0.138	0.132	0.126	0.122	0.116	0.112	0.108	0.101	0.098	0.094	0.088	0.082	0.078	0.071	0.066	0.060	0.052	0.045	0.039	0.030	0.021	0.012	0.001	-0.009	-0.019	-0.031	-0.044	-0.056	-0.070	-0.085	-0.099	-0.114	-0.130	-0.148	-0.165	-0.182	-0.201	-0.219	-0.239	-0.259	-0.279	-0.299	-0.319	-0.339	-0.360	-0.381	-0.402	-0.424	-0.446	-0.466	-0.489	-0.510	-0.531	-0.552	-0.574	-0.595	-0.614	-0.635	-0.654	-0.674	-0.692	-0.710	-0.728	-0.745	-0.761	-0.776	-0.792	-0.806	-0.820	-0.834	-0.846	-0.859	-0.869	-0.880	-0.889	-0.898	-0.906	-0.912	-0.920	-0.926	-0.931	-0.935	-0.940	-0.942	-0.945	-0.948	-0.949	-0.949	-0.949	-0.949	-0.949	-0.946	-0.944	-0.942	-0.940	-0.938	-0.934	-0.930	-0.926	-0.922	-0.918	-0.914	-0.909	-0.904	-0.900	-0.895	-0.890	-0.885	-0.880	-0.876	-0.872	-0.869	-0.866	-0.861	-0.858	-0.855	-0.852	-0.851	-0.850	-0.849	-0.846	-0.846	-0.846	-0.848	-0.849	-0.850	-0.852	-0.856	-0.859	-0.862	-0.868	-0.874	-0.880	-0.886	-0.894	-0.901	-0.911	-0.921	-0.931	-0.941	-0.954	-0.966	-0.979	-0.992	-1.006	-1.021	-1.036	-1.052	-1.069	-1.088	-1.104	-1.122	-1.142	-1.161	-1.180	-1.201	-1.222	-1.242	-1.264	-1.286	-1.308	-1.330	-1.352	-1.375	-1.399	-1.421	-1.444	-1.466	-1.489	-1.512	-1.535	-1.558	-1.581	-1.602	-1.625	-1.646	-1.669	-1.690	-1.711	-1.731	-1.751	-1.771	-1.790	-1.809	-1.826	-1.844	-1.861	-1.878	-1.892	-1.908	-1.921	-1.935	-1.948	-1.959	-1.970	-1.980	-1.990	-1.998	-2.006	-2.011	-2.018	-2.022	-2.027	-2.031	-2.034	-2.036	-2.036	-2.038	-2.038	-2.036	-2.035	-2.033	-2.029	-2.025	-2.021	-2.018	-2.011	-2.006	-1.999	-1.992	-1.985	-1.979	-1.970	-1.961	-1.952	-1.945	-1.936	-1.928	-1.919	-1.910	-1.900	-1.891	-1.882	-1.874	-1.866	-1.858	-1.850	-1.841	-1.832	-1.825	-1.818	-1.811	-1.804	-1.799	-1.791	-1.785	-1.780	-1.774	-1.770	-1.765	-1.761	-1.758	-1.755	-1.751	-1.749	-1.746	-1.742	-1.741	-1.739	-1.738	-1.736	-1.736	-1.735	-1.734	-1.732	-1.732	-1.732	-1.731	-1.731	-1.731	-1.730	-1.730	-1.729	-1.728	-1.728	-1.726	-1.724	-1.722	-1.719	-1.718	-1.715	-1.711	-1.708	-1.704	-1.700	-1.695	-1.690	-1.685	-1.679	-1.671	-1.665	-1.658	-1.649	-1.641	-1.632	-1.622	-1.611	-1.600	-1.589	-1.578	-1.565	-1.551	-1.538	-1.524	-1.509	-1.494	-1.478	-1.461	-1.445	-1.428	-1.410	-1.394	-1.375	-1.356	-1.339	-1.319	-1.300	-1.280	-1.261	-1.241	-1.221	-1.202	-1.182	-1.162	-1.142	-1.124	-1.104	-1.085	-1.066	-1.048	-1.028	-1.010	-0.992	-0.975	-0.959	-0.942	-0.926	-0.911	-0.895	-0.882	-0.868	-0.854	-0.841	-0.830	-0.819	-0.808	-0.796	-0.786	-0.779	-0.770	-0.762	-0.755	-0.748	-0.742	-0.736	-0.731	-0.728	-0.724	-0.720	-0.718	-0.715	-0.712	-0.711	-0.711	-0.710	-0.709	-0.708	-0.709	-0.709	-0.708	-0.709	-0.709	-0.710	-0.711	-0.711	-0.711	-0.712	-0.711	-0.712	-0.714	-0.712	-0.712	-0.712	-0.712	-0.711	-0.711	-0.710	-0.708	-0.708	-0.705	-0.702	-0.700	-0.698	-0.694	-0.691	-0.688	-0.684	-0.679	-0.675	-0.670	-0.665	-0.659	-0.652	-0.648	-0.641	-0.635	-0.629	-0.621	-0.615	-0.609	-0.601	-0.592	-0.586	-0.579	-0.571	-0.564	-0.556	-0.549	-0.541	-0.534	-0.526	-0.519	-0.511	-0.504	-0.496	-0.490	-0.482	-0.475	-0.469	-0.462	-0.458	-0.451	-0.445	-0.440	-0.436	-0.431	-0.426	-0.422	-0.419	-0.418	-0.415	-0.412	-0.410	-0.410	-0.409	-0.409	-0.409	-0.410	-0.411	-0.412	-0.415	-0.418	-0.421	-0.425	-0.429	-0.434	-0.439	-0.445	-0.451	-0.459	-0.465	-0.472	-0.480	-0.489	-0.498	-0.505	-0.515	-0.524	-0.532	-0.544	-0.552	-0.564	-0.572	-0.584	-0.594	-0.604	-0.615	-0.626	-0.636	-0.646	-0.656	-0.666	-0.676	-0.686	-0.695	-0.704	-0.712	-0.721	-0.730	-0.738	-0.745	-0.752	-0.759	-0.765	-0.771	-0.776	-0.782	-0.786	-0.790	-0.794	-0.796	-0.800	-0.802	-0.804	-0.805	-0.806	-0.806	-0.808	-0.808	-0.808	-0.806	-0.806	-0.804	-0.802	-0.801	-0.799	-0.796	-0.795	-0.791	-0.789	-0.786	-0.782	-0.780	-0.778	-0.774	-0.771	-0.768	-0.765	-0.761	-0.758	-0.755	-0.751	-0.749	-0.745	-0.742	-0.740	-0.738	-0.735	-0.731	-0.730	-0.729	-0.725	-0.724	-0.721	-0.720	-0.719	-0.716	-0.716	-0.715	-0.712	-0.711	-0.710	-0.710	-0.709	-0.708	-0.706	-0.705	-0.704	-0.704	-0.702	-0.702	-0.702	-0.702	-0.702	-0.701	-0.701	-0.701	-0.701	-0.701	-0.701	-0.702	-0.701	-0.702	-0.704	-0.704	-0.705	-0.706	-0.708	-0.709	-0.711	-0.712	-0.714	-0.716	-0.719	-0.721	-0.724	-0.728	-0.731	-0.734	-0.738	-0.741	-0.746	-0.751	-0.756	-0.761	-0.765	-0.771	-0.776	-0.781	-0.789	-0.794	-0.800	-0.806	-0.812	-0.819	-0.825	-0.831	-0.838	-0.845	-0.851	-0.856	-0.861	-0.868	-0.874	-0.879	-0.884	-0.888	-0.892	-0.895	-0.899	-0.901	-0.904	-0.905	-0.906	-0.906	-0.906	-0.905	-0.904	-0.901	-0.899	-0.896	-0.891	-0.888	-0.882	-0.876	-0.869	-0.861	-0.854	-0.844	-0.835	-0.825	-0.815	-0.805	-0.794	-0.781	-0.770	-0.758	-0.745	-0.732	-0.720	-0.708	-0.694	-0.681	-0.670	-0.656	-0.645	-0.632	-0.621	-0.610	-0.599	-0.589	-0.579	-0.570	-0.561	-0.555	-0.548	-0.541	-0.536	-0.532	-0.529	-0.526	-0.525	-0.524	-0.524	-0.526	-0.528	-0.531	-0.536	-0.540	-0.546	-0.554	-0.561	-0.570	-0.579	-0.589	-0.599	-0.610	-0.621	-0.634	-0.646	-0.660	-0.672	-0.686	-0.700	-0.714	-0.728	-0.742	-0.755	-0.769	-0.782	-0.795	-0.808	-0.820	-0.831	-0.842	-0.852	-0.864	-0.872	-0.880	-0.889	-0.895	-0.900	-0.906	-0.911	-0.914	-0.916	-0.919	-0.919	-0.919	-0.916	-0.916	-0.911	-0.909	-0.904	-0.898	-0.891	-0.884	-0.875	-0.866	-0.856	-0.846	-0.835	-0.822	-0.811	-0.799	-0.785	-0.772	-0.758	-0.744	-0.728	-0.714	-0.699	-0.684	-0.669	-0.654	-0.639	-0.622	-0.609	-0.592	-0.579	-0.564	-0.549	-0.535	-0.521	-0.507	-0.494	-0.481	-0.470	-0.458	-0.446	-0.435	-0.425	-0.415	-0.405	-0.396	-0.388	-0.380	-0.371	-0.365	-0.358	-0.351	-0.346	-0.340	-0.336	-0.331	-0.326	-0.322	-0.319	-0.315	-0.311	-0.309	-0.306	-0.302	-0.300	-0.298	-0.294	-0.291	-0.289	-0.286	-0.282	-0.280	-0.276	-0.272	-0.269	-0.265	-0.260	-0.255	-0.250	-0.244	-0.239	-0.232	-0.225	-0.218	-0.210	-0.201	-0.192	-0.184	-0.172	-0.162	-0.151	-0.140	-0.128	-0.114	-0.100	-0.088	-0.072	-0.056	-0.040	-0.025	-0.008	0.011	0.029	0.046	0.066	0.085	0.105	0.125	0.146	0.166	0.188	0.209	0.230	0.252	0.275	0.298	0.320	0.341	0.366	0.389	0.410	0.434	0.456	0.480	0.502	0.525	0.548	0.571	0.592	0.614	0.636	0.658	0.679	0.699	0.720	0.740	0.761	0.781	0.800	0.820	0.839	0.856	0.874	0.891	0.909	0.925	0.941	0.956	0.972	0.986	1.001	1.014	1.028	1.040	1.052	1.064	1.074	1.085	1.094	1.104	1.112	1.120	1.129	1.136	1.142	1.149	1.154	1.159	1.164	1.169	1.172	1.175	1.179	1.181	1.184	1.185	1.186	1.188	1.188	1.188	1.186	1.186	1.186	1.185	1.185	1.184	1.182	1.181	1.180	1.179	1.178	1.178	1.176	1.174	1.174	1.174	1.172	1.172	1.171	1.172	1.172	1.174	1.175	1.176	1.178	1.180	1.184	1.186	1.190	1.194	1.198	1.201	1.208	1.211	1.218	1.224	1.230	1.238	1.244	1.251	1.259	1.268	1.275	1.284	1.292	1.301	1.310	1.319	1.329	1.338	1.348	1.356	1.366	1.375	1.384	1.392	1.401	1.410	1.419	1.426	1.435	1.441	1.449	1.455	1.461	1.468	1.471	1.478	1.481	1.485	1.489	1.491	1.494	1.496	1.496	1.498	1.498	1.498	1.498	1.495	1.494	1.490	1.488	1.482	1.479	1.474	1.469	1.464	1.456	1.451	1.444	1.436	1.429	1.420	1.411	1.401	1.392	1.384	1.374	1.362	1.352	1.342	1.331	1.320	1.308	1.296	1.286	1.275	1.262	1.251	1.239	1.228	1.215	1.205	1.192	1.181	1.170	1.160	1.149	1.138	1.128	1.118	1.108	1.098	1.089	1.080	1.071	1.062	1.055	1.048	1.041	1.035	1.029	1.022	1.019	1.014	1.010	1.006	1.004	1.002	1.001	0.999	0.999	0.999	0.999	1.000	1.002	1.004	1.006	1.010	1.012	1.016	1.020	1.025	1.029	1.034	1.039	1.045	1.050	1.055	1.061	1.066	1.072	1.079	1.084	1.090	1.095	1.100	1.105	1.110	1.115	1.119	1.122	1.125	1.129	1.131	1.134	1.135	1.136	1.136	1.136	1.136	1.136	1.134	1.131	1.130	1.126	1.124	1.119	1.115	1.110	1.105	1.100	1.094	1.088	1.081	1.074	1.068	1.059	1.051	1.044	1.036	1.029	1.021	1.014	1.006	0.999	0.991	0.984	0.978	0.970	0.964	0.958	0.952	0.946	0.941	0.936	0.932	0.929	0.925	0.922	0.920	0.918	0.918	0.915	0.915	0.916	0.915	0.918	0.918	0.920	0.921	0.924	0.926	0.929	0.932	0.936	0.940	0.945	0.949	0.954	0.959	0.964	0.969	0.975	0.980	0.985	0.991	0.998	1.002	1.008	1.014	1.020	1.025	1.031	1.036	1.041	1.048	1.051	1.058	1.062	1.069	1.074	1.078	1.082	1.088	1.092	1.098	1.102	1.105	1.110	1.114	1.119	1.122	1.125	1.129	1.132	1.135	1.139	1.141	1.145	1.148	1.151	1.154	1.155	1.158	1.160	1.161	1.162	1.164	1.166	1.168	1.168	1.169	1.169	1.169	1.169	1.169	1.169	1.168	1.168	1.165	1.164	1.162	1.160	1.158	1.155	1.151	1.149	1.145	1.141	1.138	1.134	1.130	1.125	1.121	1.115	1.110	1.105	1.100	1.095	1.090	1.085	1.080	1.074	1.069	1.064	1.059	1.052	1.048	1.042	1.038	1.032	1.029	1.025	1.021	1.016	1.011	1.009	1.005	1.001	0.998	0.995	0.991	0.990	0.988	0.985	0.982	0.981	0.979	0.978	0.976	0.975	0.974	0.972	0.971	0.971	0.970	0.969	0.968	0.966	0.968	0.965	0.965	0.964	0.964	0.961	0.961	0.959	0.958	0.956	0.955	0.954	0.951	0.950	0.946	0.944	0.941	0.939	0.935	0.930	0.926	0.922	0.919	0.914	0.910	0.904	0.899	0.892	0.886	0.879	0.874	0.866	0.859	0.851	0.842	0.835	0.826	0.816	0.808	0.799	0.788	0.779	0.768	0.755	0.745	0.732	0.721	0.709	0.695	0.682	0.669	0.655	0.640	0.626	0.611	0.598	0.581	0.568	0.550	0.535	0.519	0.502	0.486	0.470	0.452	0.435	0.418	0.401	0.384	0.368	0.350	0.331	0.314	0.298	0.280	0.262	0.246	0.230	0.214	0.196	0.181	0.165	0.150	0.135	0.120	0.106	0.092	0.078	0.065	0.051	0.040	0.028	0.016	0.006	-0.005	-0.015	-0.024	-0.032	-0.041	-0.049	-0.058	-0.065	-0.071	-0.078	-0.084	-0.089	-0.095	-0.099	-0.102	-0.108	-0.111	-0.116	-0.119	-0.122	-0.125	-0.129	-0.131	-0.134	-0.138	-0.140	-0.142	-0.146	-0.149	-0.152	-0.156	-0.159	-0.162	-0.166	-0.171	-0.175	-0.181	-0.186	-0.191	-0.198	-0.204	-0.211	-0.219	-0.226	-0.234	-0.244	-0.251	-0.261	-0.272	-0.281	-0.292	-0.304	-0.316	-0.326	-0.339	-0.352	-0.365	-0.379	-0.392	-0.405	-0.420	-0.434	-0.448	-0.461	-0.476	-0.491	-0.505	-0.519	-0.532	-0.548	-0.561	-0.575	-0.589	-0.602	-0.616	-0.628	-0.640	-0.652	-0.665	-0.675	-0.686	-0.696	-0.706	-0.715	-0.725	-0.731	-0.739	-0.746	-0.752	-0.758	-0.762	-0.769	-0.771	-0.775	-0.776	-0.779	-0.779	-0.780	-0.780	-0.779	-0.778	-0.776	-0.774	-0.770	-0.766	-0.761	-0.758	-0.752	-0.748	-0.741	-0.735	-0.728	-0.721	-0.714	-0.706	-0.698	-0.690	-0.681	-0.674	-0.665	-0.655	-0.648	-0.640	-0.630	-0.622	-0.614	-0.606	-0.598	-0.590	-0.582	-0.575	-0.569	-0.561	-0.555	-0.549	-0.542	-0.536	-0.532	-0.528	-0.524	-0.520	-0.516	-0.514	-0.512	-0.510	-0.509	-0.509	-0.509	-0.509	-0.510	-0.510	-0.512	-0.516	-0.519	-0.522	-0.526	-0.531	-0.535	-0.541	-0.548	-0.552	-0.560	-0.566	-0.574	-0.582	-0.590	-0.599	-0.608	-0.616	-0.625	-0.634	-0.644	-0.654	-0.662	-0.672	-0.680	-0.690	-0.700	-0.709	-0.718	-0.728	-0.735	-0.742	-0.751	-0.760	-0.768	-0.775	-0.782	-0.790	-0.796	-0.804	-0.809	-0.814	-0.819	-0.824	-0.829	-0.834	-0.836	-0.840	-0.842	-0.844	-0.846	-0.848	-0.849	-0.849	-0.850	-0.850	-0.850	-0.848	-0.848	-0.845	-0.844	-0.841	-0.840	-0.838	-0.834	-0.831	-0.828	-0.825	-0.820	-0.816	-0.812	-0.809	-0.804	-0.799	-0.795	-0.790	-0.785	-0.779	-0.775	-0.770	-0.765	-0.761	-0.756	-0.750	-0.746	-0.741	-0.736	-0.731	-0.726	-0.721	-0.716	-0.712	-0.708	-0.702	-0.698	-0.692	-0.686	-0.681	-0.676	-0.670	-0.665	-0.659	-0.652	-0.646	-0.640	-0.632	-0.626	-0.620	-0.611	-0.604	-0.596	-0.588	-0.578	-0.569	-0.560	-0.549	-0.538	-0.528	-0.516	-0.504	-0.491	-0.479	-0.465	-0.450	-0.436	-0.421	-0.406	-0.391	-0.375	-0.358	-0.341	-0.324	-0.306	-0.289	-0.270	-0.251	-0.231	-0.211	-0.192	-0.171	-0.151	-0.131	-0.110	-0.090	-0.069	-0.048	-0.026	-0.005	0.016	0.038	0.059	0.079	0.101	0.121	0.142	0.162	0.184	0.204	0.224	0.242	0.261	0.280	0.299	0.318	0.335	0.351	0.369	0.385	0.400	0.414	0.430	0.444	0.456	0.469	0.481	0.492	0.504	0.514	0.524	0.532	0.541	0.549	0.556	0.564	0.569	0.574	0.579	0.584	0.586	0.589	0.591	0.594	0.595	0.595	0.595	0.595	0.594	0.592	0.590	0.588	0.586	0.582	0.580	0.575	0.571	0.568	0.562	0.558	0.554	0.549	0.544	0.538	0.532	0.528	0.522	0.516	0.511	0.505	0.500	0.496	0.491	0.486	0.482	0.478	0.472	0.469	0.466	0.464	0.460	0.458	0.456	0.454	0.451	0.451	0.451	0.450	0.450	0.450	0.451	0.451	0.452	0.454	0.456	0.458	0.460	0.462	0.465	0.469	0.472	0.476	0.480	0.484	0.486	0.491	0.495	0.499	0.502	0.505	0.510	0.514	0.516	0.519	0.522	0.526	0.529	0.530	0.532	0.535	0.536	0.536	0.539	0.539	0.538	0.538	0.536	0.535	0.532	0.530	0.528	0.524	0.520	0.516	0.511	0.505	0.500	0.494	0.488	0.480	0.472	0.464	0.456	0.448	0.438	0.428	0.418	0.406	0.396	0.385	0.371	0.360	0.348	0.335	0.321	0.308	0.294	0.280	0.265	0.250	0.235	0.220	0.204	0.189	0.171	0.155	0.138	0.121	0.104	0.086	0.068	0.050	0.032	0.014	-0.005	-0.024	-0.042	-0.062	-0.081	-0.100	-0.121	-0.140	-0.159	-0.179	-0.198	-0.216	-0.236	-0.256	-0.275	-0.294	-0.312	-0.330	-0.349	-0.368	-0.385	-0.401	-0.420	-0.436	-0.452	-0.468	-0.484	-0.499	-0.512	-0.528	-0.541	-0.555	-0.566	-0.579	-0.590	-0.601	-0.611	-0.621	-0.630	-0.640	-0.649	-0.655	-0.664	-0.670	-0.676	-0.682	-0.688	-0.694	-0.699	-0.704	-0.709	-0.712	-0.716	-0.720	-0.722	-0.728	-0.730	-0.734	-0.738	-0.741	-0.745	-0.749	-0.752	-0.756	-0.761	-0.766	-0.771	-0.776	-0.782	-0.788	-0.795	-0.801	-0.809	-0.818	-0.825	-0.834	-0.842	-0.852	-0.862	-0.871	-0.881	-0.892	-0.905	-0.915	-0.928	-0.940	-0.952	-0.965	-0.978	-0.991	-1.005	-1.018	-1.031	-1.045	-1.058	-1.070	-1.085	-1.098	-1.110	-1.122	-1.135	-1.148	-1.158	-1.170	-1.181	-1.191	-1.201	-1.211	-1.220	-1.230	-1.238	-1.244	-1.251	-1.258	-1.264	-1.269	-1.272	-1.276	-1.280	-1.282	-1.284	-1.285	-1.285	-1.285	-1.285	-1.282	-1.281	-1.278	-1.275	-1.271	-1.266	-1.260	-1.255	-1.248	-1.241	-1.234	-1.225	-1.218	-1.208	-1.199	-1.189	-1.179	-1.168	-1.156	-1.145	-1.134	-1.121	-1.109	-1.095	-1.084	-1.070	-1.056	-1.042	-1.030	-1.015	-1.002	-0.988	-0.974	-0.960	-0.945	-0.931	-0.919	-0.904	-0.890	-0.876	-0.864	-0.850	-0.836	-0.824	-0.810	-0.799	-0.788	-0.774	-0.762	-0.754	-0.742	-0.731	-0.722	-0.714	-0.705	-0.696	-0.689	-0.682	-0.676	-0.671	-0.665	-0.661	-0.658	-0.654	-0.651	-0.649	-0.648	-0.646	-0.645	-0.646	-0.646	-0.649	-0.650	-0.652	-0.655	-0.658	-0.661	-0.665	-0.670	-0.675	-0.680	-0.685	-0.691	-0.696	-0.702	-0.709	-0.714	-0.721	-0.726	-0.732	-0.739	-0.744	-0.750	-0.755	-0.760	-0.765	-0.770	-0.775	-0.779	-0.781	-0.784	-0.786	-0.788	-0.789	-0.790	-0.790	-0.789	-0.788	-0.785	-0.782	-0.780	-0.776	-0.771	-0.765	-0.760	-0.752	-0.745	-0.738	-0.729	-0.720	-0.710	-0.700	-0.689	-0.678	-0.666	-0.654	-0.641	-0.628	-0.615	-0.600	-0.586	-0.572	-0.559	-0.544	-0.529	-0.515	-0.500	-0.486	-0.472	-0.459	-0.444	-0.430	-0.416	-0.402	-0.390	-0.379	-0.366	-0.355	-0.345	-0.334	-0.325	-0.315	-0.305	-0.299	-0.291	-0.284	-0.279	-0.274	-0.269	-0.265	-0.262	-0.259	-0.258	-0.256	-0.255	-0.256	-0.255	-0.258	-0.260	-0.264	-0.266	-0.270	-0.274	-0.280	-0.285	-0.291	-0.299	-0.305	-0.312	-0.320	-0.329	-0.338	-0.346	-0.355	-0.365	-0.375	-0.385	-0.396	-0.406	-0.418	-0.428	-0.439	-0.449	-0.460	-0.471	-0.482	-0.494	-0.504	-0.515	-0.525	-0.535	-0.546	-0.555	-0.565	-0.575	-0.584	-0.592	-0.602	-0.611	-0.619	-0.626	-0.635	-0.641	-0.649	-0.655	-0.661	-0.668	-0.672	-0.678	-0.680	-0.685	-0.688	-0.690	-0.692	-0.694	-0.694	-0.695	-0.694	-0.694	-0.692	-0.689	-0.688	-0.684	-0.679	-0.675	-0.670	-0.664	-0.658	-0.650	-0.642	-0.634	-0.626	-0.616	-0.606	-0.596	-0.585	-0.574	-0.561	-0.549	-0.536	-0.524	-0.510	-0.496	-0.482	-0.469	-0.454	-0.440	-0.425	-0.409	-0.395	-0.380	-0.365	-0.350	-0.335	-0.320	-0.306	-0.291	-0.278	-0.264	-0.249	-0.236	-0.224	-0.211	-0.199	-0.186	-0.175	-0.164	-0.154	-0.144	-0.134	-0.125	-0.115	-0.106	-0.099	-0.092	-0.085	-0.079	-0.072	-0.066	-0.062	-0.058	-0.052	-0.048	-0.044	-0.041	-0.038	-0.034	-0.032	-0.029	-0.026	-0.025	-0.022	-0.020	-0.018	-0.016	-0.014	-0.011	-0.009	-0.006	-0.004	-0.001	0.001	0.005	0.009	0.012	0.016	0.021	0.025	0.030	0.036	0.041	0.049	0.055	0.062	0.070	0.079	0.088	0.095	0.105	0.114	0.124	0.134	0.144	0.154	0.165	0.176	0.188	0.198	0.209	0.221	0.232	0.245	0.255	0.268	0.279	0.289	0.301	0.311	0.321	0.332	0.342	0.352	0.362	0.370	0.379	0.388	0.395	0.401	0.408	0.412	0.419	0.424	0.426	0.431	0.432	0.436	0.438	0.436	0.438	0.436	0.435	0.432	0.430	0.425	0.422	0.418	0.411	0.405	0.400	0.392	0.385	0.376	0.368	0.359	0.350	0.340	0.331	0.321	0.310	0.299	0.289	0.278	0.268	0.258	0.246	0.236	0.225	0.215	0.205	0.194	0.185	0.175	0.168	0.159	0.149	0.141	0.134	0.128	0.120	0.114	0.109	0.102	0.099	0.094	0.090	0.088	0.084	0.082	0.081	0.080	0.080	0.079	0.080	0.081	0.082	0.084	0.086	0.089	0.091	0.095	0.099	0.102	0.106	0.110	0.114	0.118	0.122	0.128	0.131	0.136	0.141	0.145	0.150	0.154	0.158	0.161	0.164	0.168	0.170	0.171	0.172	0.174	0.174	0.174	0.172	0.171	0.170	0.168	0.164	0.159	0.154	0.149	0.142	0.134	0.126	0.118	0.106	0.095	0.082	0.069	0.055	0.040	0.022	0.006	-0.012	-0.034	-0.054	-0.076	-0.099	-0.122	-0.148	-0.172	-0.199	-0.228	-0.256	-0.286	-0.316	-0.348	-0.380	-0.412	-0.446	-0.481	-0.516	-0.551	-0.588	-0.625	-0.662	-0.700	-0.738	-0.776	-0.815	-0.854	-0.894	-0.932	-0.971	-1.011	-1.051	-1.091	-1.129	-1.169	-1.209	-1.248	-1.286	-1.325	-1.362	-1.401	-1.438	-1.475	-1.511	-1.546	-1.582	-1.616	-1.650	-1.684	-1.716	-1.749	-1.781	-1.811	-1.841	-1.870	-1.899	-1.926	-1.952	-1.979	-2.005	-2.030	-2.054	-2.076	-2.100	-2.121	-2.141	-2.161	-2.181	-2.200	-2.218	-2.235	-2.252	-2.268	-2.282	-2.295	-2.309	-2.321	-2.334	-2.344	-2.355	-2.365	-2.374	-2.382	-2.391	-2.399	-2.406	-2.412	-2.419	-2.425	-2.430	-2.434	-2.439	-2.442	-2.445	-2.449	-2.451	-2.454	-2.456	-2.458	-2.459	-2.460	-2.461	-2.461	-2.462	-2.464	-2.465	-2.465	-2.466	-2.468	-2.469	-2.470	-2.471	-2.471	-2.472	-2.475	-2.476	-2.478	-2.480	-2.484	-2.485	-2.489	-2.492	-2.495	-2.501	-2.505	-2.510	-2.516	-2.521	-2.528	-2.535	-2.541	-2.549	-2.556	-2.565	-2.574	-2.582	-2.591	-2.600	-2.610	-2.620	-2.630	-2.640	-2.651	-2.661	-2.671	-2.681	-2.692	-2.702	-2.712	-2.724	-2.734	-2.744	-2.754	-2.764	-2.772	-2.781	-2.791	-2.800	-2.808	-2.815	-2.822	-2.829	-2.835	-2.840	-2.845	-2.850	-2.854	-2.858	-2.861	-2.862	-2.864	-2.865	-2.866	-2.868	-2.866	-2.865	-2.864	-2.861	-2.858	-2.855	-2.851	-2.848	-2.841	-2.838	-2.831	-2.825	-2.819	-2.811	-2.805	-2.798	-2.790	-2.782	-2.775	-2.766	-2.759	-2.750	-2.741	-2.732	-2.725	-2.716	-2.708	-2.699	-2.691	-2.684	-2.675	-2.668	-2.660	-2.651	-2.645	-2.636	-2.630	-2.622	-2.616	-2.609	-2.602	-2.596	-2.590	-2.584	-2.579	-2.572	-2.568	-2.562	-2.556	-2.551	-2.546	-2.540	-2.535	-2.529	-2.524	-2.519	-2.512	-2.508	-2.501	-2.495	-2.489	-2.481	-2.475	-2.469	-2.461	-2.454	-2.446	-2.438	-2.430	-2.421	-2.411	-2.402	-2.392	-2.382	-2.371	-2.360	-2.348	-2.338	-2.324	-2.311	-2.298	-2.284	-2.270	-2.255	-2.240	-2.224	-2.210	-2.194	-2.176	-2.159	-2.141	-2.124	-2.106	-2.089	-2.071	-2.051	-2.034	-2.015	-1.996	-1.978	-1.959	-1.939	-1.919	-1.900	-1.881	-1.862	-1.842	-1.824	-1.805	-1.786	-1.768	-1.749	-1.730	-1.711	-1.694	-1.675	-1.658	-1.640	-1.622	-1.605	-1.588	-1.571	-1.555	-1.538	-1.521	-1.505	-1.489	-1.474	-1.458	-1.442	-1.428	-1.412	-1.399	-1.384	-1.370	-1.355	-1.341	-1.329	-1.315	-1.302	-1.290	-1.276	-1.264	-1.252	-1.240	-1.229	-1.218	-1.206	-1.196	-1.185	-1.175	-1.166	-1.155	-1.146	-1.138	-1.130	-1.121	-1.112	-1.105	-1.099	-1.091	-1.085	-1.079	-1.072	-1.068	-1.062	-1.058	-1.052	-1.048	-1.044	-1.041	-1.038	-1.035	-1.031	-1.029	-1.026	-1.022	-1.020	-1.018	-1.015	-1.012	-1.010	-1.008	-1.005	-1.001	-0.998	-0.994	-0.990	-0.985	-0.980	-0.975	-0.969	-0.962	-0.956	-0.948	-0.940	-0.930	-0.920	-0.910	-0.898	-0.885	-0.872	-0.858	-0.842	-0.828	-0.809	-0.791	-0.772	-0.752	-0.731	-0.710	-0.688	-0.662	-0.639	-0.614	-0.586	-0.560	-0.532	-0.505	-0.476	-0.446	-0.418	-0.388	-0.358	-0.328	-0.296	-0.266	-0.235	-0.204	-0.174	-0.144	-0.114	-0.084	-0.054	-0.025	0.002	0.030	0.058	0.084	0.109	0.135	0.159	0.181	0.205	0.225	0.246	0.265	0.284	0.302	0.318	0.334	0.348	0.361	0.374	0.386	0.396	0.406	0.415	0.422	0.430	0.438	0.442	0.448	0.452	0.456	0.460	0.462	0.465	0.468	0.470	0.472	0.474	0.475	0.478	0.479	0.481	0.481	0.484	0.486	0.489	0.491	0.495	0.498	0.502	0.506	0.510	0.516	0.521	0.528	0.534	0.540	0.548	0.555	0.564	0.571	0.580	0.589	0.599	0.608	0.618	0.628	0.636	0.648	0.656	0.668	0.678	0.689	0.698	0.708	0.718	0.726	0.738	0.746	0.755	0.764	0.771	0.780	0.788	0.795	0.801	0.808	0.814	0.819	0.824	0.828	0.831	0.834	0.838	0.840	0.840	0.842	0.842	0.842	0.842	0.841	0.840	0.839	0.838	0.835	0.831	0.828	0.824	0.821	0.818	0.812	0.808	0.802	0.799	0.792	0.789	0.782	0.779	0.772	0.769	0.762	0.759	0.752	0.749	0.744	0.740	0.735	0.731	0.729	0.725	0.721	0.719	0.716	0.715	0.712	0.711	0.710	0.710	0.710	0.710	0.710	0.712	0.712	0.715	0.716	0.719	0.721	0.725	0.728	0.731	0.736	0.740	0.745	0.750	0.756	0.761	0.768	0.772	0.779	0.786	0.792	0.799	0.805	0.812	0.819	0.826	0.832	0.840	0.848	0.854	0.861	0.868	0.875	0.882	0.889	0.895	0.901	0.909	0.915	0.921	0.926	0.934	0.939	0.945	0.950	0.955	0.960	0.965	0.970	0.974	0.979	0.982	0.985	0.989	0.991	0.995	0.998	1.000	1.001	1.004	1.005	1.006	1.008	1.009	1.009	1.010	1.009	1.010	1.009	1.008	1.008	1.006	1.004	1.002	1.000	0.996	0.994	0.989	0.985	0.980	0.976	0.971	0.965	0.959	0.952	0.944	0.936	0.929	0.920	0.911	0.901	0.891	0.880	0.869	0.858	0.846	0.832	0.820	0.806	0.791	0.778	0.762	0.748	0.731	0.715	0.700	0.682	0.665	0.648	0.630	0.612	0.595	0.575	0.558	0.539	0.521	0.502	0.484	0.465	0.446	0.426	0.409	0.390	0.372	0.355	0.336	0.319	0.302	0.286	0.268	0.252	0.236	0.221	0.206	0.191	0.178	0.164	0.150	0.138	0.125	0.114	0.101	0.091	0.080	0.070	0.061	0.051	0.044	0.035	0.029	0.021	0.015	0.009	0.004	-0.002	-0.008	-0.012	-0.016	-0.021	-0.024	-0.028	-0.030	-0.034	-0.035	-0.039	-0.040	-0.042	-0.044	-0.045	-0.046	-0.048	-0.048	-0.050	-0.050	-0.051	-0.051	-0.050	-0.051	-0.051	-0.051	-0.051	-0.051	-0.051	-0.050	-0.051	-0.051	-0.050	-0.050	-0.049	-0.049	-0.048	-0.048	-0.046	-0.045	-0.045	-0.042	-0.041	-0.040	-0.039	-0.036	-0.036	-0.034	-0.032	-0.031	-0.029	-0.028	-0.025	-0.022	-0.020	-0.019	-0.018	-0.015	-0.014	-0.011	-0.010	-0.009	-0.005	-0.004	-0.001	0.000	0.001	0.002	0.005	0.006	0.008	0.009	0.010	0.010	0.011	0.012	0.014	0.014	0.015	0.014	0.014	0.014	0.015	0.015	0.014	0.014	0.012	0.012	0.011	0.011	0.010	0.009	0.008	0.008	0.005	0.005	0.002	0.002	0.000	-0.001	-0.001	-0.002	-0.004	-0.005	-0.005	-0.006	-0.006	-0.008	-0.008	-0.009	-0.008	-0.008	-0.006	-0.006	-0.005	-0.005	-0.002	-0.002	-0.001	0.001	0.002	0.005	0.006	0.009	0.010	0.012	0.014	0.018	0.019	0.021	0.022	0.025	0.028	0.030	0.031	0.034	0.035	0.036	0.038	0.039	0.040	0.040	0.040	0.041	0.040	0.039	0.039	0.038	0.036	0.034	0.032	0.030	0.028	0.022	0.020	0.016	0.011	0.008	0.002	-0.002	-0.008	-0.012	-0.019	-0.024	-0.031	-0.036	-0.044	-0.049	-0.055	-0.061	-0.066	-0.072	-0.078	-0.084	-0.090	-0.094	-0.099	-0.102	-0.106	-0.110	-0.114	-0.116	-0.118	-0.120	-0.120	-0.121	-0.120	-0.119	-0.118	-0.115	-0.111	-0.106	-0.101	-0.096	-0.090	-0.082	-0.074	-0.065	-0.055	-0.044	-0.032	-0.020	-0.008	0.006	0.021	0.038	0.052	0.070	0.088	0.106	0.125	0.144	0.164	0.185	0.206	0.228	0.249	0.270	0.294	0.315	0.338	0.361	0.382	0.406	0.429	0.451	0.475	0.496	0.519	0.541	0.562	0.584	0.605	0.625	0.646	0.666	0.685	0.702	0.721	0.739	0.755	0.771	0.786	0.800	0.814	0.828	0.840	0.851	0.861	0.872	0.881	0.890	0.899	0.906	0.912	0.920	0.925	0.930	0.935	0.938	0.941	0.944	0.946	0.949	0.951	0.952	0.955	0.956	0.956	0.958	0.959	0.960	0.960	0.961	0.964	0.965	0.968	0.969	0.971	0.974	0.976	0.979	0.982	0.986	0.990	0.994	1.000	1.005	1.010	1.018	1.025	1.031	1.039	1.048	1.056	1.066	1.075	1.085	1.095	1.106	1.118	1.129	1.140	1.151	1.164	1.176	1.189	1.200	1.212	1.226	1.239	1.251	1.264	1.278	1.290	1.301	1.314	1.326	1.339	1.350	1.362	1.374	1.385	1.396	1.406	1.418	1.428	1.436	1.446	1.455	1.464	1.471	1.480	1.488	1.495	1.502	1.510	1.516	1.522	1.528	1.534	1.539	1.545	1.549	1.554	1.558	1.561	1.565	1.570	1.572	1.576	1.579	1.582	1.584	1.588	1.590	1.591	1.595	1.596	1.599	1.600	1.601	1.605	1.606	1.609	1.610	1.611	1.614	1.615	1.618	1.619	1.620	1.622	1.624	1.626	1.628	1.630	1.632	1.632	1.635	1.638	1.639	1.641	1.644	1.645	1.648	1.651	1.654	1.656	1.659	1.662	1.665	1.669	1.671	1.676	1.680	1.684	1.689	1.692	1.696	1.701	1.706	1.711	1.716	1.722	1.728	1.731	1.738	1.744	1.749	1.755	1.761	1.766	1.772	1.779	1.784	1.790	1.795	1.801	1.806	1.811	1.816	1.819	1.824	1.828	1.830	1.834	1.836	1.838	1.840	1.841	1.840	1.840	1.839	1.836	1.834	1.830	1.826	1.820	1.815	1.809	1.801	1.794	1.784	1.774	1.762	1.751	1.739	1.725	1.711	1.696	1.680	1.664	1.648	1.629	1.610	1.591	1.572	1.552	1.531	1.510	1.490	1.468	1.446	1.422	1.401	1.379	1.356	1.335	1.312	1.290	1.268	1.246	1.225	1.205	1.184	1.162	1.144	1.125	1.106	1.088	1.070	1.054	1.038	1.022	1.008	0.992	0.980	0.966	0.955	0.942	0.932	0.922	0.912	0.904	0.896	0.889	0.882	0.876	0.870	0.865	0.859	0.854	0.850	0.846	0.841	0.838	0.835	0.830	0.828	0.824	0.820	0.815	0.812	0.809	0.804	0.800	0.795	0.789	0.784	0.779	0.772	0.765	0.758	0.750	0.742	0.734	0.724	0.714	0.704	0.692	0.681	0.669	0.656	0.642	0.630	0.615	0.600	0.582	0.568	0.551	0.534	0.515	0.498	0.479	0.459	0.440	0.420	0.399	0.378	0.356	0.335	0.312	0.290	0.266	0.244	0.221	0.198	0.174	0.150	0.126	0.101	0.079	0.054	0.029	0.005	-0.021	-0.045	-0.070	-0.094	-0.119	-0.144	-0.168	-0.192	-0.216	-0.239	-0.262	-0.288	-0.310	-0.332	-0.355	-0.378	-0.399	-0.420	-0.442	-0.462	-0.482	-0.502	-0.521	-0.540	-0.558	-0.575	-0.591	-0.606	-0.621	-0.635	-0.650	-0.662	-0.674	-0.685	-0.695	-0.705	-0.712	-0.720	-0.726	-0.732	-0.736	-0.740	-0.742	-0.745	-0.746	-0.746	-0.745	-0.742	-0.740	-0.736	-0.731	-0.726	-0.720	-0.712	-0.705	-0.698	-0.688	-0.678	-0.668	-0.656	-0.645	-0.634	-0.621	-0.608	-0.595	-0.580	-0.566	-0.552	-0.539	-0.525	-0.510	-0.496	-0.482	-0.469	-0.455	-0.441	-0.428	-0.415	-0.402	-0.391	-0.379	-0.368	-0.358	-0.348	-0.338	-0.330	-0.321	-0.314	-0.306	-0.300	-0.295	-0.290	-0.285	-0.281	-0.278	-0.276	-0.275	-0.274	-0.272	-0.272	-0.274	-0.275	-0.278	-0.280	-0.282	-0.286	-0.291	-0.295	-0.300	-0.305	-0.311	-0.316	-0.322	-0.329	-0.335	-0.342	-0.350	-0.355	-0.362	-0.370	-0.376	-0.384	-0.391	-0.399	-0.404	-0.411	-0.419	-0.425	-0.431	-0.438	-0.444	-0.449	-0.455	-0.460	-0.466	-0.471	-0.476	-0.480	-0.484	-0.489	-0.492	-0.495	-0.498	-0.500	-0.504	-0.505	-0.507	-0.507	-0.509	-0.510	-0.511	-0.511	-0.512	-0.511	-0.511	-0.510	-0.510	-0.507	-0.505	-0.502	-0.500	-0.498	-0.495	-0.490	-0.488	-0.484	-0.479	-0.474	-0.470	-0.464	-0.458	-0.452	-0.446	-0.440	-0.432	-0.425	-0.419	-0.410	-0.402	-0.395	-0.386	-0.379	-0.369	-0.360	-0.350	-0.341	-0.331	-0.321	-0.311	-0.301	-0.290	-0.280	-0.269	-0.259	-0.249	-0.238	-0.226	-0.216	-0.205	-0.194	-0.182	-0.172	-0.161	-0.150	-0.140	-0.129	-0.119	-0.108	-0.096	-0.088	-0.076	-0.066	-0.056	-0.046	-0.036	-0.026	-0.016	-0.006	0.005	0.014	0.024	0.034	0.044	0.054	0.062	0.072	0.082	0.092	0.102	0.114	0.124	0.135	0.145	0.156	0.166	0.178	0.189	0.201	0.212	0.225	0.238	0.249	0.262	0.276	0.289	0.302	0.316	0.331	0.345	0.359	0.374	0.389	0.405	0.420	0.435	0.451	0.468	0.484	0.500	0.516	0.531	0.549	0.565	0.581	0.598	0.614	0.630	0.645	0.662	0.676	0.692	0.708	0.721	0.736	0.750	0.764	0.778	0.790	0.802	0.815	0.825	0.836	0.846	0.856	0.864	0.874	0.881	0.888	0.894	0.900	0.905	0.910	0.914	0.919	0.921	0.922	0.925	0.928	0.928	0.928	0.928	0.928	0.926	0.925	0.924	0.921	0.919	0.916	0.912	0.909	0.906	0.901	0.898	0.894	0.889	0.884	0.880	0.876	0.871	0.866	0.862	0.859	0.854	0.850	0.846	0.842	0.839	0.835	0.831	0.829	0.825	0.822	0.819	0.816	0.814	0.812	0.810	0.809	0.806	0.805	0.804	0.802	0.801	0.801	0.800	0.799	0.798	0.798	0.798	0.796	0.796	0.796	0.796	0.796	0.796	0.796	0.795	0.796	0.796	0.796	0.798	0.798	0.798	0.799	0.799	0.800	0.800	0.800	0.801	0.802	0.804	0.805	0.806	0.806	0.808	0.810	0.811	0.814	0.816	0.818	0.819	0.822	0.824	0.828	0.829	0.832	0.835	0.838	0.841	0.842	0.846	0.849	0.851	0.854	0.856	0.859	0.861	0.864	0.864	0.866	0.866	0.866	0.866	0.866	0.866	0.865	0.862	0.860	0.856	0.854	0.849	0.844	0.836	0.830	0.822	0.814	0.805	0.795	0.784	0.771	0.760	0.746	0.732	0.718	0.702	0.686	0.669	0.652	0.634	0.615	0.598	0.578	0.558	0.538	0.516	0.495	0.475	0.454	0.432	0.410	0.389	0.368	0.346	0.326	0.305	0.285	0.265	0.246	0.228	0.209	0.190	0.172	0.158	0.141	0.126	0.111	0.098	0.085	0.072	0.061	0.050	0.040	0.030	0.021	0.012	0.005	-0.001	-0.009	-0.014	-0.020	-0.025	-0.030	-0.035	-0.040	-0.044	-0.048	-0.051	-0.056	-0.060	-0.064	-0.068	-0.072	-0.078	-0.081	-0.086	-0.092	-0.099	-0.105	-0.112	-0.119	-0.128	-0.135	-0.144	-0.154	-0.165	-0.175	-0.186	-0.199	-0.211	-0.224	-0.239	-0.252	-0.266	-0.282	-0.299	-0.314	-0.331	-0.349	-0.365	-0.384	-0.401	-0.419	-0.438	-0.456	-0.475	-0.492	-0.511	-0.529	-0.546	-0.564	-0.582	-0.599	-0.616	-0.632	-0.648	-0.662	-0.678	-0.691	-0.704	-0.716	-0.729	-0.740	-0.750	-0.760	-0.768	-0.775	-0.782	-0.789	-0.792	-0.798	-0.801	-0.802	-0.804	-0.804	-0.804	-0.801	-0.799	-0.795	-0.791	-0.785	-0.779	-0.771	-0.762	-0.754	-0.744	-0.734	-0.721	-0.710	-0.696	-0.682	-0.669	-0.654	-0.639	-0.622	-0.605	-0.588	-0.570	-0.552	-0.532	-0.514	-0.495	-0.476	-0.456	-0.438	-0.418	-0.398	-0.378	-0.358	-0.338	-0.318	-0.298	-0.278	-0.259	-0.239	-0.221	-0.201	-0.184	-0.166	-0.149	-0.131	-0.116	-0.101	-0.086	-0.072	-0.059	-0.046	-0.032	-0.022	-0.011	-0.002	0.006	0.015	0.021	0.028	0.032	0.036	0.040	0.041	0.042	0.042	0.041	0.040	0.038	0.035	0.030	0.025	0.019	0.011	0.004	-0.005	-0.014	-0.025	-0.035	-0.046	-0.058	-0.071	-0.084	-0.098	-0.111	-0.126	-0.140	-0.155	-0.170	-0.185	-0.200	-0.216	-0.231	-0.248	-0.262	-0.279	-0.292	-0.309	-0.322	-0.338	-0.352	-0.365	-0.379	-0.392	-0.405	-0.416	-0.429	-0.440	-0.451	-0.461	-0.471	-0.480	-0.489	-0.498	-0.505	-0.512	-0.519	-0.526	-0.531	-0.536	-0.542	-0.546	-0.550	-0.555	-0.559	-0.561	-0.564	-0.568	-0.569	-0.571	-0.574	-0.575	-0.578	-0.579	-0.581	-0.582	-0.585	-0.586	-0.588	-0.590	-0.591	-0.594	-0.596	-0.599	-0.601	-0.604	-0.608	-0.610	-0.614	-0.618	-0.622	-0.626	-0.631	-0.635	-0.640	-0.645	-0.650	-0.655	-0.660	-0.666	-0.672	-0.678	-0.684	-0.691	-0.698	-0.702	-0.710	-0.716	-0.721	-0.728	-0.734	-0.740	-0.746	-0.752	-0.756	-0.762	-0.768	-0.772	-0.778	-0.781	-0.785	-0.789	-0.791	-0.795	-0.798	-0.800	-0.802	-0.802	-0.804	-0.804	-0.804	-0.804	-0.802	-0.801	-0.799	-0.798	-0.795	-0.791	-0.789	-0.784	-0.780	-0.775	-0.770	-0.764	-0.758	-0.751	-0.744	-0.736	-0.728	-0.720	-0.711	-0.701	-0.692	-0.682	-0.671	-0.661	-0.650	-0.639	-0.628	-0.615	-0.602	-0.590	-0.576	-0.562	-0.550	-0.535	-0.521	-0.506	-0.491	-0.476	-0.461	-0.444	-0.429	-0.412	-0.395	-0.379	-0.361	-0.344	-0.328	-0.309	-0.291	-0.272	-0.254	-0.235	-0.218	-0.198	-0.180	-0.160	-0.141	-0.121	-0.102	-0.084	-0.065	-0.046	-0.029	-0.010	0.009	0.026	0.044	0.061	0.079	0.095	0.112	0.128	0.144	0.158	0.172	0.188	0.200	0.211	0.225	0.235	0.246	0.255	0.265	0.274	0.281	0.289	0.294	0.300	0.304	0.308	0.312	0.315	0.318	0.319	0.319	0.319	0.318	0.318	0.315	0.312	0.310	0.306	0.302	0.299	0.295	0.289	0.285	0.280	0.276	0.270	0.266	0.260	0.256	0.251	0.246	0.242	0.239	0.235	0.231	0.229	0.226	0.224	0.222	0.221	0.220	0.220	0.220	0.221	0.222	0.224	0.226	0.228	0.230	0.234	0.238	0.242	0.246	0.251	0.256	0.261	0.266	0.271	0.278	0.281	0.288	0.291	0.296	0.301	0.305	0.309	0.314	0.316	0.318	0.321	0.322	0.324	0.324	0.324	0.322	0.322	0.320	0.316	0.312	0.309	0.305	0.299	0.294	0.286	0.280	0.271	0.264	0.254	0.245	0.235	0.224	0.214	0.201	0.190	0.179	0.166	0.154	0.142	0.129	0.118	0.104	0.092	0.079	0.068	0.055	0.042	0.032	0.020	0.009	-0.001	-0.012	-0.024	-0.034	-0.042	-0.052	-0.062	-0.071	-0.080	-0.089	-0.096	-0.104	-0.112	-0.119	-0.128	-0.135	-0.141	-0.150	-0.156	-0.164	-0.171	-0.179	-0.186	-0.194	-0.201	-0.210	-0.219	-0.226	-0.236	-0.245	-0.255	-0.264	-0.276	-0.286	-0.298	-0.309	-0.321	-0.334	-0.346	-0.360	-0.374	-0.388	-0.402	-0.418	-0.431	-0.448	-0.464	-0.479	-0.496	-0.511	-0.528	-0.544	-0.561	-0.576	-0.592	-0.610	-0.625	-0.641	-0.658	-0.674	-0.689	-0.704	-0.720	-0.735	-0.749	-0.762	-0.778	-0.790	-0.802	-0.816	-0.829	-0.840	-0.852	-0.862	-0.872	-0.882	-0.892	-0.902	-0.911	-0.920	-0.928	-0.936	-0.944	-0.951	-0.959	-0.965	-0.972	-0.979	-0.986	-0.992	-1.000	-1.005	-1.011	-1.019	-1.025	-1.032	-1.039	-1.045	-1.054	-1.061	-1.069	-1.076	-1.085	-1.094	-1.102	-1.111	-1.121	-1.131	-1.142	-1.152	-1.164	-1.176	-1.188	-1.200	-1.214	-1.228	-1.240	-1.254	-1.269	-1.282	-1.299	-1.314	-1.329	-1.345	-1.361	-1.378	-1.394	-1.410	-1.426	-1.444	-1.461	-1.478	-1.495	-1.512	-1.528	-1.545	-1.562	-1.579	-1.595	-1.611	-1.628	-1.642	-1.659	-1.674	-1.689	-1.704	-1.716	-1.730	-1.744	-1.756	-1.768	-1.780	-1.790	-1.801	-1.811	-1.820	-1.830	-1.838	-1.845	-1.852	-1.859	-1.865	-1.871	-1.876	-1.879	-1.884	-1.888	-1.890	-1.892	-1.894	-1.895	-1.898	-1.899	-1.899	-1.899	-1.899	-1.899	-1.899	-1.898	-1.898	-1.896	-1.896	-1.895	-1.894	-1.894	-1.892	-1.891	-1.891	-1.891	-1.891	-1.891	-1.890	-1.891	-1.892	-1.894	-1.894	-1.896	-1.899	-1.900	-1.902	-1.906	-1.909	-1.912	-1.919	-1.922	-1.926	-1.932	-1.938	-1.944	-1.950	-1.958	-1.964	-1.971	-1.978	-1.985	-1.992	-2.001	-2.009	-2.016	-2.026	-2.034	-2.042	-2.050	-2.059	-2.066	-2.074	-2.082	-2.089	-2.098	-2.104	-2.111	-2.118	-2.122	-2.129	-2.134	-2.139	-2.144	-2.148	-2.150	-2.152	-2.156	-2.158	-2.159	-2.159	-2.159	-2.158	-2.156	-2.154	-2.152	-2.149	-2.146	-2.141	-2.135	-2.130	-2.124	-2.116	-2.109	-2.100	-2.091	-2.082	-2.071	-2.061	-2.050	-2.039	-2.026	-2.014	-2.001	-1.989	-1.975	-1.962	-1.948	-1.934	-1.920	-1.905	-1.890	-1.875	-1.860	-1.844	-1.829	-1.814	-1.798	-1.782	-1.766	-1.751	-1.736	-1.721	-1.705	-1.691	-1.676	-1.661	-1.646	-1.631	-1.616	-1.602	-1.590	-1.576	-1.562	-1.549	-1.534	-1.521	-1.509	-1.495	-1.484	-1.470	-1.458	-1.445	-1.434	-1.420	-1.409	-1.398	-1.386	-1.374	-1.362	-1.351	-1.340	-1.329	-1.318	-1.305	-1.294	-1.282	-1.271	-1.260	-1.249	-1.238	-1.226	-1.215	-1.202	-1.190	-1.178	-1.166	-1.155	-1.142	-1.130	-1.119	-1.105	-1.094	-1.081	-1.068	-1.055	-1.041	-1.029	-1.015	-1.002	-0.989	-0.975	-0.961	-0.948	-0.935	-0.920	-0.906	-0.892	-0.879	-0.865	-0.851	-0.838	-0.824	-0.810	-0.796	-0.781	-0.769	-0.755	-0.741	-0.726	-0.714	-0.700	-0.686	-0.672	-0.659	-0.645	-0.632	-0.619	-0.605	-0.592	-0.580	-0.568	-0.554	-0.540	-0.529	-0.515	-0.502	-0.490	-0.478	-0.466	-0.454	-0.441	-0.430	-0.418	-0.406	-0.395	-0.382	-0.372	-0.360	-0.350	-0.339	-0.329	-0.319	-0.309	-0.298	-0.289	-0.279	-0.269	-0.261	-0.252	-0.244	-0.235	-0.228	-0.221	-0.214	-0.206	-0.199	-0.191	-0.185	-0.180	-0.174	-0.168	-0.161	-0.158	-0.151	-0.148	-0.142	-0.138	-0.132	-0.129	-0.125	-0.120	-0.116	-0.112	-0.109	-0.105	-0.101	-0.098	-0.095	-0.091	-0.088	-0.084	-0.080	-0.076	-0.072	-0.069	-0.066	-0.061	-0.058	-0.052	-0.049	-0.044	-0.039	-0.034	-0.028	-0.022	-0.016	-0.011	-0.004	0.001	0.009	0.016	0.024	0.031	0.039	0.048	0.056	0.065	0.074	0.082	0.092	0.102	0.111	0.122	0.131	0.142	0.151	0.162	0.174	0.185	0.196	0.206	0.218	0.229	0.240	0.250	0.261	0.271	0.282	0.292	0.304	0.314	0.324	0.332	0.344	0.352	0.361	0.370	0.379	0.388	0.396	0.402	0.410	0.418	0.424	0.431	0.436	0.441	0.448	0.452	0.455	0.460	0.464	0.466	0.470	0.472	0.474	0.478	0.479	0.479	0.481	0.481	0.482	0.481	0.482	0.482	0.481	0.481	0.480	0.480	0.479	0.479	0.478	0.476	0.475	0.475	0.474	0.474	0.472	0.472	0.471	0.470	0.470	0.471	0.471	0.471	0.472	0.474	0.475	0.478	0.480	0.482	0.485	0.488	0.491	0.496	0.499	0.504	0.509	0.514	0.520	0.526	0.532	0.538	0.545	0.554	0.561	0.570	0.578	0.588	0.596	0.605	0.615	0.625	0.635	0.646	0.658	0.666	0.679	0.690	0.700	0.712	0.724	0.735	0.748	0.759	0.770	0.782	0.794	0.804	0.816	0.828	0.839	0.850	0.861	0.871	0.882	0.892	0.901	0.911	0.921	0.931	0.940	0.949	0.958	0.965	0.972	0.980	0.988	0.994	1.000	1.006	1.011	1.015	1.020	1.024	1.028	1.030	1.032	1.034	1.035	1.036	1.036	1.035	1.035	1.034	1.031	1.028	1.025	1.021	1.016	1.012	1.008	1.001	0.995	0.989	0.981	0.974	0.965	0.958	0.948	0.939	0.929	0.919	0.909	0.899	0.888	0.876	0.865	0.854	0.842	0.832	0.820	0.810	0.799	0.786	0.776	0.765	0.755	0.745	0.735	0.725	0.716	0.706	0.699	0.690	0.682	0.675	0.669	0.662	0.656	0.651	0.648	0.644	0.640	0.638	0.635	0.634	0.632	0.632	0.634	0.635	0.636	0.639	0.641	0.645	0.649	0.654	0.659	0.665	0.671	0.676	0.684	0.692	0.700	0.708	0.718	0.726	0.735	0.744	0.754	0.764	0.774	0.784	0.795	0.805	0.814	0.824	0.834	0.845	0.854	0.864	0.872	0.881	0.890	0.899	0.908	0.915	0.921	0.929	0.935	0.942	0.948	0.952	0.956	0.960	0.964	0.966	0.969	0.970	0.970	0.971	0.971	0.970	0.969	0.966	0.964	0.960	0.956	0.950	0.946	0.940	0.932	0.925	0.918	0.910	0.901	0.892	0.882	0.871	0.861	0.850	0.839	0.826	0.814	0.801	0.789	0.774	0.761	0.748	0.732	0.719	0.704	0.689	0.675	0.660	0.645	0.630	0.615	0.600	0.584	0.569	0.552	0.538	0.522	0.507	0.492	0.476	0.461	0.446	0.431	0.418	0.402	0.388	0.374	0.359	0.345	0.331	0.318	0.304	0.289	0.275	0.261	0.248	0.234	0.221	0.208	0.194	0.180	0.166	0.154	0.140	0.126	0.112	0.099	0.086	0.072	0.059	0.045	0.031	0.018	0.005	-0.010	-0.024	-0.038	-0.052	-0.066	-0.079	-0.095	-0.109	-0.121	-0.136	-0.150	-0.164	-0.178	-0.191	-0.204	-0.216	-0.230	-0.242	-0.255	-0.268	-0.280	-0.291	-0.302	-0.312	-0.324	-0.334	-0.344	-0.354	-0.362	-0.371	-0.379	-0.386	-0.394	-0.400	-0.406	-0.412	-0.418	-0.421	-0.426	-0.429	-0.434	-0.436	-0.439	-0.440	-0.441	-0.442	-0.442	-0.444	-0.444	-0.445	-0.444	-0.442	-0.442	-0.441	-0.440	-0.439	-0.438	-0.436	-0.434	-0.432	-0.430	-0.430	-0.428	-0.426	-0.425	-0.425	-0.424	-0.422	-0.421	-0.422	-0.421	-0.421	-0.422	-0.422	-0.425	-0.425	-0.428	-0.430	-0.431	-0.435	-0.438	-0.440	-0.445	-0.449	-0.451	-0.456	-0.461	-0.465	-0.470	-0.475	-0.481	-0.486	-0.491	-0.496	-0.502	-0.509	-0.515	-0.521	-0.526	-0.532	-0.538	-0.544	-0.549	-0.554	-0.559	-0.564	-0.570	-0.575	-0.579	-0.585	-0.589	-0.594	-0.598	-0.601	-0.605	-0.609	-0.612	-0.616	-0.619	-0.622	-0.625	-0.629	-0.630	-0.632	-0.636	-0.638	-0.640	-0.642	-0.645	-0.648	-0.651	-0.654	-0.656	-0.659	-0.661	-0.665	-0.669	-0.672	-0.676	-0.680	-0.685	-0.690	-0.694	-0.699	-0.704	-0.709	-0.715	-0.721	-0.726	-0.735	-0.740	-0.748	-0.755	-0.762	-0.771	-0.780	-0.788	-0.796	-0.805	-0.814	-0.824	-0.832	-0.842	-0.851	-0.861	-0.871	-0.881	-0.891	-0.900	-0.911	-0.921	-0.930	-0.941	-0.950	-0.959	-0.969	-0.979	-0.986	-0.995	-1.004	-1.012	-1.021	-1.029	-1.036	-1.042	-1.051	-1.058	-1.064	-1.070	-1.076	-1.081	-1.086	-1.092	-1.098	-1.100	-1.105	-1.109	-1.112	-1.116	-1.119	-1.121	-1.124	-1.128	-1.129	-1.130	-1.134	-1.135	-1.136	-1.138	-1.138	-1.139	-1.141	-1.141	-1.141	-1.142	-1.142	-1.144	-1.145	-1.144	-1.145	-1.145	-1.146	-1.146	-1.148	-1.148	-1.149	-1.149	-1.150	-1.151	-1.151	-1.152	-1.152	-1.154	-1.154	-1.155	-1.155	-1.155	-1.156	-1.158	-1.158	-1.156	-1.158	-1.158	-1.156	-1.156	-1.156	-1.155	-1.154	-1.152	-1.151	-1.149	-1.146	-1.144	-1.141	-1.138	-1.134	-1.130	-1.126	-1.121	-1.115	-1.109	-1.102	-1.096	-1.090	-1.082	-1.075	-1.066	-1.058	-1.049	-1.038	-1.028	-1.018	-1.005	-0.994	-0.981	-0.969	-0.955	-0.942	-0.928	-0.914	-0.899	-0.884	-0.868	-0.851	-0.836	-0.819	-0.801	-0.784	-0.766	-0.750	-0.731	-0.714	-0.695	-0.676	-0.658	-0.639	-0.621	-0.602	-0.584	-0.565	-0.546	-0.529	-0.510	-0.492	-0.474	-0.458	-0.439	-0.422	-0.405	-0.389	-0.374	-0.358	-0.342	-0.329	-0.314	-0.301	-0.289	-0.276	-0.264	-0.252	-0.242	-0.234	-0.225	-0.216	-0.209	-0.202	-0.196	-0.191	-0.186	-0.184	-0.181	-0.180	-0.179	-0.179	-0.180	-0.181	-0.184	-0.186	-0.190	-0.195	-0.200	-0.206	-0.214	-0.219	-0.228	-0.236	-0.245	-0.255	-0.265	-0.275	-0.285	-0.296	-0.306	-0.319	-0.331	-0.342	-0.355	-0.368	-0.380	-0.392	-0.405	-0.416	-0.429	-0.440	-0.454	-0.465	-0.475	-0.486	-0.496	-0.506	-0.516	-0.525	-0.534	-0.542	-0.550	-0.558	-0.564	-0.569	-0.575	-0.580	-0.584	-0.589	-0.591	-0.594	-0.596	-0.596	-0.598	-0.598	-0.596	-0.596	-0.595	-0.592	-0.591	-0.588	-0.584	-0.580	-0.576	-0.571	-0.566	-0.561	-0.555	-0.549	-0.544	-0.536	-0.530	-0.522	-0.515	-0.509	-0.501	-0.492	-0.485	-0.478	-0.470	-0.462	-0.455	-0.448	-0.440	-0.432	-0.425	-0.419	-0.412	-0.406	-0.400	-0.394	-0.389	-0.384	-0.380	-0.375	-0.370	-0.368	-0.365	-0.361	-0.361	-0.360	-0.358	-0.359	-0.359	-0.360	-0.360	-0.362	-0.366	-0.369	-0.372	-0.379	-0.384	-0.390	-0.398	-0.406	-0.414	-0.422	-0.432	-0.444	-0.455	-0.466	-0.479	-0.491	-0.505	-0.519	-0.534	-0.549	-0.565	-0.580	-0.598	-0.614	-0.631	-0.649	-0.668	-0.684	-0.702	-0.720	-0.739	-0.756	-0.775	-0.792	-0.810	-0.829	-0.845	-0.861	-0.879	-0.894	-0.910	-0.925	-0.940	-0.954	-0.968	-0.979	-0.992	-1.002	-1.014	-1.024	-1.031	-1.039	-1.046	-1.051	-1.056	-1.061	-1.065	-1.068	-1.069	-1.069	-1.069	-1.068	-1.065	-1.061	-1.059	-1.054	-1.048	-1.041	-1.034	-1.028	-1.019	-1.010	-1.000	-0.990	-0.980	-0.968	-0.958	-0.945	-0.934	-0.920	-0.908	-0.895	-0.881	-0.868	-0.855	-0.840	-0.828	-0.815	-0.801	-0.789	-0.775	-0.762	-0.749	-0.738	-0.725	-0.714	-0.702	-0.691	-0.681	-0.671	-0.661	-0.652	-0.644	-0.636	-0.628	-0.621	-0.614	-0.609	-0.604	-0.599	-0.594	-0.590	-0.588	-0.585	-0.582	-0.581	-0.580	-0.580	-0.580	-0.580	-0.582	-0.584	-0.585	-0.588	-0.590	-0.594	-0.598	-0.601	-0.606	-0.611	-0.615	-0.620	-0.626	-0.631	-0.638	-0.644	-0.650	-0.656	-0.662	-0.670	-0.676	-0.684	-0.690	-0.696	-0.702	-0.710	-0.716	-0.722	-0.729	-0.735	-0.741	-0.746	-0.752	-0.756	-0.761	-0.766	-0.771	-0.775	-0.780	-0.782	-0.786	-0.789	-0.791	-0.794	-0.796	-0.798	-0.799	-0.801	-0.801	-0.801	-0.801	-0.802	-0.800	-0.800	-0.799	-0.798	-0.796	-0.795	-0.792	-0.790	-0.788	-0.786	-0.782	-0.781	-0.779	-0.776	-0.772	-0.770	-0.768	-0.765	-0.762	-0.760	-0.758	-0.756	-0.755	-0.752	-0.750	-0.750	-0.749	-0.748	-0.748	-0.749	-0.749	-0.750	-0.751	-0.752	-0.754	-0.756	-0.759	-0.762	-0.766	-0.770	-0.775	-0.780	-0.785	-0.791	-0.798	-0.804	-0.811	-0.819	-0.826	-0.835	-0.844	-0.852	-0.862	-0.871	-0.881	-0.890	-0.900	-0.910	-0.920	-0.930	-0.940	-0.950	-0.960	-0.969	-0.979	-0.989	-0.996	-1.006	-1.014	-1.022	-1.030	-1.036	-1.042	-1.049	-1.054	-1.059	-1.062	-1.065	-1.069	-1.070	-1.071	-1.071	-1.071	-1.069	-1.068	-1.064	-1.060	-1.054	-1.049	-1.042	-1.034	-1.025	-1.015	-1.004	-0.992	-0.981	-0.966	-0.952	-0.938	-0.921	-0.906	-0.888	-0.870	-0.851	-0.831	-0.811	-0.791	-0.770	-0.749	-0.726	-0.705	-0.682	-0.659	-0.636	-0.612	-0.590	-0.566	-0.542	-0.519	-0.496	-0.472	-0.451	-0.428	-0.406	-0.384	-0.362	-0.341	-0.321	-0.301	-0.281	-0.262	-0.245	-0.228	-0.211	-0.195	-0.181	-0.166	-0.154	-0.141	-0.131	-0.120	-0.111	-0.102	-0.096	-0.089	-0.085	-0.081	-0.078	-0.074	-0.075	-0.074	-0.075	-0.078	-0.080	-0.084	-0.090	-0.095	-0.101	-0.109	-0.118	-0.126	-0.136	-0.146	-0.158	-0.168	-0.180	-0.191	-0.205	-0.218	-0.230	-0.245	-0.258	-0.271	-0.285	-0.299	-0.312	-0.325	-0.339	-0.351	-0.365	-0.378	-0.389	-0.401	-0.411	-0.422	-0.432	-0.442	-0.450	-0.459	-0.465	-0.471	-0.478	-0.482	-0.486	-0.490	-0.492	-0.494	-0.495	-0.495	-0.495	-0.495	-0.492	-0.491	-0.488	-0.484	-0.480	-0.476	-0.471	-0.466	-0.459	-0.454	-0.448	-0.441	-0.434	-0.429	-0.422	-0.415	-0.409	-0.401	-0.396	-0.390	-0.384	-0.379	-0.374	-0.370	-0.366	-0.361	-0.360	-0.356	-0.355	-0.354	-0.354	-0.355	-0.355	-0.358	-0.359	-0.361	-0.365	-0.370	-0.375	-0.380	-0.388	-0.395	-0.404	-0.410	-0.421	-0.430	-0.440	-0.451	-0.461	-0.474	-0.486	-0.499	-0.511	-0.525	-0.538	-0.551	-0.564	-0.579	-0.591	-0.605	-0.619	-0.632	-0.645	-0.658	-0.670	-0.682	-0.694	-0.706	-0.716	-0.728	-0.738	-0.748	-0.756	-0.765	-0.771	-0.779	-0.785	-0.791	-0.796	-0.800	-0.802	-0.806	-0.808	-0.809	-0.809	-0.808	-0.805	-0.802	-0.799	-0.795	-0.790	-0.784	-0.776	-0.768	-0.759	-0.748	-0.738	-0.726	-0.712	-0.699	-0.685	-0.669	-0.652	-0.636	-0.619	-0.600	-0.580	-0.560	-0.540	-0.519	-0.496	-0.474	-0.451	-0.428	-0.402	-0.378	-0.352	-0.328	-0.301	-0.275	-0.248	-0.222	-0.195	-0.169	-0.141	-0.114	-0.086	-0.060	-0.034	-0.008	0.019	0.045	0.070	0.095	0.120	0.144	0.166	0.189	0.211	0.232	0.254	0.274	0.292	0.311	0.328	0.344	0.361	0.375	0.390	0.402	0.416	0.426	0.438	0.446	0.456	0.464	0.471	0.476	0.482	0.486	0.490	0.492	0.495	0.496	0.498	0.498	0.498	0.496	0.495	0.492	0.490	0.488	0.485	0.481	0.478	0.474	0.470	0.465	0.460	0.455	0.450	0.445	0.441	0.436	0.431	0.428	0.422	0.418	0.414	0.410	0.406	0.402	0.399	0.395	0.392	0.389	0.386	0.385	0.382	0.381	0.380	0.379	0.378	0.379	0.378	0.379	0.379	0.379	0.380	0.381	0.382	0.385	0.386	0.389	0.390	0.392	0.395	0.399	0.401	0.405	0.409	0.411	0.415	0.419	0.424	0.426	0.431	0.435	0.439	0.444	0.449	0.452	0.458	0.461	0.465	0.469	0.472	0.476	0.480	0.484	0.488	0.491	0.495	0.496	0.500	0.502	0.504	0.506	0.507	0.510	0.510	0.511	0.512	0.511	0.511	0.511	0.509	0.507	0.505	0.501	0.498	0.494	0.490	0.484	0.479	0.471	0.464	0.456	0.448	0.439	0.429	0.418	0.408	0.395	0.382	0.368	0.354	0.340	0.324	0.308	0.291	0.274	0.256	0.239	0.221	0.201	0.181	0.162	0.142	0.120	0.099	0.079	0.056	0.035	0.012	-0.009	-0.031	-0.054	-0.075	-0.098	-0.120	-0.142	-0.164	-0.185	-0.206	-0.228	-0.249	-0.269	-0.290	-0.310	-0.330	-0.349	-0.369	-0.389	-0.406	-0.425	-0.444	-0.460	-0.478	-0.495	-0.512	-0.529	-0.545	-0.560	-0.576	-0.592	-0.609	-0.625	-0.640	-0.655	-0.670	-0.686	-0.701	-0.718	-0.732	-0.748	-0.764	-0.779	-0.795	-0.811	-0.828	-0.844	-0.861	-0.879	-0.896	-0.912	-0.931	-0.950	-0.969	-0.988	-1.008	-1.026	-1.045	-1.065	-1.086	-1.105	-1.126	-1.145	-1.166	-1.186	-1.208	-1.229	-1.249	-1.270	-1.289	-1.310	-1.330	-1.350	-1.369	-1.389	-1.408	-1.426	-1.444	-1.462	-1.479	-1.496	-1.511	-1.528	-1.541	-1.555	-1.568	-1.580	-1.591	-1.601	-1.612	-1.621	-1.629	-1.636	-1.642	-1.649	-1.654	-1.656	-1.660	-1.662	-1.662	-1.662	-1.662	-1.661	-1.659	-1.656	-1.652	-1.648	-1.644	-1.638	-1.630	-1.622	-1.614	-1.606	-1.596	-1.586	-1.576	-1.565	-1.554	-1.541	-1.529	-1.516	-1.504	-1.489	-1.475	-1.461	-1.446	-1.432	-1.418	-1.402	-1.386	-1.371	-1.356	-1.340	-1.325	-1.308	-1.292	-1.276	-1.261	-1.245	-1.229	-1.212	-1.198	-1.182	-1.168	-1.151	-1.136	-1.122	-1.109	-1.094	-1.080	-1.066	-1.052	-1.040	-1.028	-1.016	-1.004	-0.992	-0.981	-0.971	-0.961	-0.951	-0.944	-0.935	-0.928	-0.920	-0.914	-0.908	-0.901	-0.898	-0.892	-0.890	-0.886	-0.885	-0.882	-0.882	-0.882	-0.882	-0.882	-0.884	-0.886	-0.889	-0.891	-0.895	-0.899	-0.904	-0.909	-0.914	-0.920	-0.928	-0.934	-0.940	-0.948	-0.955	-0.962	-0.970	-0.979	-0.986	-0.996	-1.004	-1.012	-1.021	-1.030	-1.039	-1.048	-1.056	-1.064	-1.072	-1.081	-1.090	-1.098	-1.105	-1.112	-1.119	-1.126	-1.132	-1.139	-1.144	-1.150	-1.155	-1.159	-1.164	-1.168	-1.171	-1.175	-1.178	-1.180	-1.182	-1.184	-1.185	-1.186	-1.188	-1.188	-1.186	-1.186	-1.186	-1.185	-1.184	-1.181	-1.179	-1.176	-1.172	-1.170	-1.166	-1.162	-1.160	-1.155	-1.151	-1.145	-1.141	-1.136	-1.130	-1.125	-1.120	-1.114	-1.109	-1.101	-1.096	-1.090	-1.084	-1.078	-1.071	-1.064	-1.059	-1.051	-1.045	-1.038	-1.030	-1.022	-1.016	-1.009	-1.001	-0.995	-0.988	-0.980	-0.972	-0.965	-0.959	-0.950	-0.941	-0.935	-0.926	-0.919	-0.911	-0.904	-0.895	-0.886	-0.878	-0.870	-0.860	-0.851	-0.842	-0.832	-0.822	-0.812	-0.802	-0.792	-0.781	-0.771	-0.759	-0.748	-0.734	-0.721	-0.709	-0.695	-0.682	-0.668	-0.652	-0.638	-0.621	-0.606	-0.590	-0.574	-0.555	-0.539	-0.520	-0.502	-0.484	-0.462	-0.444	-0.422	-0.402	-0.381	-0.361	-0.339	-0.316	-0.295	-0.272	-0.250	-0.226	-0.204	-0.180	-0.158	-0.135	-0.111	-0.088	-0.064	-0.041	-0.018	0.005	0.029	0.051	0.074	0.095	0.118	0.139	0.161	0.182	0.202	0.222	0.242	0.261	0.281	0.299	0.316	0.334	0.350	0.366	0.382	0.398	0.411	0.426	0.439	0.451	0.464	0.475	0.486	0.496	0.507	0.516	0.526	0.535	0.544	0.551	0.559	0.566	0.574	0.580	0.588	0.594	0.599	0.606	0.611	0.618	0.622	0.628	0.634	0.640	0.644	0.650	0.656	0.661	0.668	0.675	0.681	0.689	0.695	0.702	0.710	0.718	0.725	0.734	0.741	0.750	0.759	0.768	0.776	0.786	0.796	0.805	0.815	0.826	0.836	0.846	0.856	0.866	0.875	0.886	0.896	0.906	0.915	0.926	0.936	0.945	0.955	0.964	0.972	0.981	0.990	0.998	1.005	1.012	1.019	1.026	1.032	1.038	1.044	1.048	1.051	1.056	1.059	1.061	1.064	1.066	1.068	1.069	1.069	1.069	1.068	1.068	1.066	1.065	1.062	1.060	1.058	1.055	1.051	1.048	1.042	1.039	1.035	1.029	1.022	1.018	1.011	1.005	0.999	0.991	0.984	0.976	0.969	0.961	0.952	0.945	0.936	0.928	0.919	0.910	0.900	0.890	0.880	0.869	0.860	0.849	0.838	0.825	0.815	0.804	0.791	0.780	0.768	0.755	0.742	0.730	0.716	0.704	0.691	0.678	0.664	0.650	0.636	0.622	0.610	0.596	0.582	0.569	0.554	0.541	0.529	0.515	0.501	0.490	0.478	0.466	0.454	0.444	0.432	0.422	0.412	0.404	0.395	0.388	0.381	0.374	0.368	0.364	0.359	0.355	0.352	0.352	0.350	0.350	0.351	0.352	0.355	0.359	0.362	0.366	0.374	0.380	0.386	0.394	0.402	0.411	0.421	0.431	0.441	0.452	0.464	0.474	0.485	0.499	0.510	0.521	0.534	0.546	0.558	0.570	0.581	0.591	0.602	0.612	0.624	0.632	0.640	0.649	0.656	0.662	0.669	0.674	0.678	0.681	0.682	0.685	0.685	0.685	0.685	0.682	0.680	0.676	0.672	0.668	0.661	0.654	0.648	0.639	0.630	0.620	0.610	0.600	0.590	0.579	0.568	0.556	0.544	0.531	0.519	0.507	0.495	0.482	0.470	0.459	0.448	0.435	0.425	0.414	0.405	0.394	0.385	0.376	0.368	0.360	0.352	0.346	0.340	0.335	0.330	0.325	0.321	0.319	0.316	0.314	0.312	0.312	0.311	0.311	0.312	0.314	0.316	0.318	0.319	0.322	0.325	0.329	0.331	0.335	0.339	0.342	0.348	0.350	0.354	0.359	0.362	0.366	0.370	0.374	0.378	0.380	0.384	0.388	0.389	0.391	0.394	0.395	0.398	0.399	0.399	0.399	0.399	0.400	0.400	0.399	0.399	0.398	0.396	0.394	0.394	0.391	0.389	0.386	0.384	0.381	0.379	0.374	0.371	0.368	0.365	0.360	0.356	0.354	0.349	0.345	0.341	0.336	0.334	0.329	0.325	0.320	0.316	0.311	0.306	0.302	0.298	0.294	0.290	0.285	0.281	0.278	0.272	0.269	0.264	0.260	0.258	0.254	0.250	0.248	0.244	0.241	0.238	0.235	0.234	0.231	0.229	0.228	0.225	0.225	0.224	0.222	0.224	0.224	0.225	0.226	0.228	0.229	0.232	0.236	0.239	0.244	0.248	0.252	0.259	0.265	0.271	0.279	0.286	0.295	0.302	0.314	0.322	0.332	0.345	0.356	0.368	0.381	0.394	0.406	0.421	0.435	0.450	0.466	0.480	0.498	0.512	0.530	0.545	0.562	0.579	0.598	0.615	0.632	0.649	0.666	0.685	0.702	0.720	0.738	0.756	0.774	0.790	0.808	0.825	0.841	0.859	0.874	0.891	0.906	0.922	0.939	0.954	0.968	0.982	0.998	1.011	1.025	1.039	1.050	1.064	1.075	1.088	1.099	1.111	1.121	1.132	1.142	1.152	1.162	1.172	1.181	1.190	1.199	1.208	1.215	1.224	1.231	1.239	1.246	1.252	1.260	1.268	1.274	1.279	1.286	1.292	1.299	1.305	1.312	1.319	1.325	1.330	1.336	1.342	1.350	1.356	1.362	1.369	1.376	1.382	1.391	1.398	1.406	1.412	1.421	1.430	1.438	1.446	1.455	1.465	1.474	1.482	1.492	1.504	1.514	1.525	1.538	1.548	1.559	1.570	1.582	1.595	1.609	1.621	1.634	1.648	1.661	1.674	1.689	1.701	1.716	1.730	1.744	1.759	1.772	1.788	1.801	1.815	1.830	1.842	1.856	1.870	1.884	1.898	1.909	1.921	1.934	1.946	1.958	1.969	1.978	1.989	1.998	2.006	2.014	2.021	2.029	2.034	2.040	2.044	2.047	2.050	2.052	2.054	2.054	2.055	2.052	2.051	2.047	2.044	2.040	2.034	2.027	2.020	2.014	2.004	1.994	1.984	1.972	1.961	1.948	1.935	1.920	1.906	1.891	1.875	1.858	1.840	1.822	1.805	1.786	1.768	1.748	1.729	1.709	1.689	1.670	1.649	1.629	1.608	1.588	1.566	1.546	1.525	1.505	1.486	1.465	1.445	1.426	1.406	1.388	1.368	1.350	1.331	1.312	1.295	1.278	1.261	1.245	1.229	1.214	1.199	1.184	1.168	1.155	1.141	1.128	1.114	1.100	1.088	1.076	1.064	1.051	1.040	1.029	1.018	1.006	0.995	0.984	0.974	0.961	0.951	0.941	0.930	0.919	0.908	0.896	0.885	0.874	0.861	0.850	0.839	0.826	0.814	0.800	0.788	0.774	0.760	0.746	0.731	0.716	0.702	0.686	0.671	0.654	0.638	0.621	0.604	0.588	0.570	0.552	0.535	0.518	0.499	0.481	0.462	0.445	0.426	0.408	0.389	0.370	0.352	0.335	0.316	0.299	0.280	0.264	0.246	0.229	0.212	0.196	0.180	0.164	0.148	0.132	0.118	0.104	0.090	0.076	0.064	0.051	0.039	0.028	0.016	0.005	-0.005	-0.014	-0.022	-0.031	-0.040	-0.048	-0.055	-0.061	-0.068	-0.074	-0.079	-0.084	-0.088	-0.091	-0.095	-0.099	-0.101	-0.102	-0.106	-0.108	-0.109	-0.110	-0.111	-0.111	-0.111	-0.111	-0.111	-0.111	-0.111	-0.110	-0.110	-0.110	-0.109	-0.108	-0.108	-0.106	-0.108	-0.106	-0.106	-0.106	-0.106	-0.106	-0.108	-0.108	-0.109	-0.109	-0.111	-0.112	-0.114	-0.118	-0.120	-0.122	-0.126	-0.130	-0.135	-0.140	-0.145	-0.151	-0.156	-0.164	-0.171	-0.180	-0.188	-0.198	-0.206	-0.216	-0.228	-0.240	-0.251	-0.264	-0.276	-0.290	-0.304	-0.318	-0.332	-0.348	-0.364	-0.380	-0.398	-0.414	-0.432	-0.451	-0.469	-0.488	-0.509	-0.528	-0.549	-0.569	-0.589	-0.611	-0.631	-0.654	-0.675	-0.696	-0.719	-0.740	-0.762	-0.785	-0.806	-0.829	-0.850	-0.872	-0.894	-0.916	-0.936	-0.958	-0.980	-1.000	-1.020	-1.040	-1.060	-1.079	-1.098	-1.116	-1.135	-1.151	-1.169	-1.185	-1.201	-1.216	-1.230	-1.244	-1.258	-1.270	-1.282	-1.294	-1.304	-1.314	-1.322	-1.331	-1.339	-1.346	-1.351	-1.358	-1.362	-1.368	-1.371	-1.372	-1.375	-1.376	-1.378	-1.378	-1.376	-1.374	-1.374	-1.371	-1.368	-1.364	-1.360	-1.356	-1.351	-1.344	-1.339	-1.332	-1.326	-1.320	-1.312	-1.304	-1.296	-1.289	-1.280	-1.271	-1.264	-1.255	-1.246	-1.238	-1.229	-1.220	-1.211	-1.202	-1.194	-1.185	-1.178	-1.168	-1.160	-1.151	-1.144	-1.136	-1.126	-1.119	-1.111	-1.104	-1.098	-1.090	-1.082	-1.076	-1.070	-1.064	-1.056	-1.050	-1.045	-1.039	-1.034	-1.028	-1.022	-1.018	-1.011	-1.008	-1.002	-0.998	-0.992	-0.988	-0.981	-0.976	-0.971	-0.966	-0.960	-0.955	-0.949	-0.944	-0.938	-0.931	-0.925	-0.918	-0.911	-0.904	-0.898	-0.890	-0.882	-0.874	-0.865	-0.856	-0.846	-0.836	-0.826	-0.815	-0.805	-0.792	-0.780	-0.768	-0.754	-0.740	-0.726	-0.712	-0.698	-0.682	-0.666	-0.650	-0.634	-0.616	-0.599	-0.580	-0.562	-0.544	-0.525	-0.506	-0.486	-0.468	-0.446	-0.426	-0.406	-0.385	-0.365	-0.344	-0.324	-0.302	-0.282	-0.262	-0.241	-0.221	-0.201	-0.181	-0.162	-0.144	-0.125	-0.106	-0.089	-0.071	-0.054	-0.039	-0.022	-0.006	0.008	0.022	0.036	0.049	0.062	0.074	0.085	0.095	0.106	0.115	0.124	0.131	0.140	0.148	0.152	0.159	0.165	0.170	0.175	0.178	0.182	0.185	0.189	0.191	0.192	0.195	0.196	0.198	0.199	0.200	0.200	0.202	0.202	0.202	0.204	0.205	0.206	0.208	0.208	0.210	0.210	0.211	0.212	0.215	0.216	0.219	0.220	0.222	0.225	0.228	0.230	0.234	0.236	0.241	0.245	0.249	0.252	0.258	0.262	0.268	0.272	0.279	0.284	0.289	0.295	0.301	0.308	0.314	0.320	0.326	0.331	0.339	0.345	0.351	0.358	0.364	0.370	0.378	0.384	0.390	0.396	0.401	0.408	0.414	0.419	0.424	0.429	0.434	0.438	0.442	0.446	0.449	0.452	0.455	0.459	0.460	0.461	0.462	0.464	0.464	0.464	0.462	0.462	0.461	0.459	0.456	0.452	0.449	0.445	0.440	0.435	0.430	0.424	0.418	0.410	0.402	0.395	0.386	0.378	0.368	0.359	0.348	0.339	0.328	0.318	0.306	0.294	0.284	0.271	
