# Supplementary material for: Motion onset VEPs can see through the blur
Source: Sci Rep. 2024 Sep 12;14:21296. doi: 10.1038/s41598-024-72483-z (PMC11393312; doi:10.1038/s41598-024-72483-z)
Supplement: Supplementary file 3 — Supplementary Information 3. [file 41598_2024_72483_MOESM3_ESM.zip › VEP_raw_data/source_data/SourceBlurVEP-S004_VEP_2023-03-30_07-47-34.txt]

0.000	0.000	99999.999	6250.000	50.000	-2193.000	-2061.000	6248.000	7.000	100.000	5.000	2.000	1.000	1.000	0.000	0.000	0.000	0.000	0.000	0.000	0.000	0.000	0.000	0.000	0.000	0.000	0.000	3.260	3.276	3.291	3.305	3.319	3.334	3.346	3.359	3.370	3.381	3.391	3.400	3.409	3.416	3.424	3.429	3.434	3.439	3.441	3.445	3.445	3.446	3.446	3.445	3.444	3.441	3.439	3.435	3.430	3.424	3.419	3.412	3.405	3.398	3.390	3.382	3.375	3.365	3.358	3.348	3.340	3.330	3.321	3.312	3.304	3.296	3.289	3.281	3.274	3.266	3.261	3.254	3.250	3.245	3.241	3.238	3.235	3.234	3.231	3.232	3.231	3.232	3.234	3.236	3.239	3.244	3.248	3.252	3.258	3.264	3.271	3.278	3.286	3.294	3.302	3.311	3.321	3.330	3.340	3.350	3.360	3.370	3.380	3.390	3.400	3.410	3.420	3.429	3.438	3.448	3.455	3.462	3.469	3.476	3.482	3.488	3.494	3.498	3.501	3.505	3.508	3.509	3.510	3.510	3.510	3.509	3.506	3.505	3.501	3.498	3.494	3.489	3.484	3.478	3.471	3.464	3.455	3.448	3.439	3.430	3.421	3.412	3.404	3.394	3.384	3.374	3.364	3.354	3.344	3.332	3.322	3.314	3.304	3.292	3.284	3.275	3.266	3.258	3.249	3.240	3.232	3.225	3.219	3.211	3.205	3.199	3.192	3.188	3.184	3.179	3.175	3.171	3.168	3.165	3.164	3.162	3.160	3.160	3.160	3.160	3.159	3.160	3.161	3.164	3.165	3.168	3.171	3.174	3.178	3.181	3.185	3.189	3.194	3.199	3.204	3.209	3.214	3.220	3.226	3.232	3.239	3.244	3.250	3.256	3.264	3.270	3.276	3.282	3.289	3.296	3.302	3.309	3.314	3.320	3.326	3.332	3.338	3.344	3.349	3.352	3.359	3.362	3.368	3.371	3.375	3.378	3.381	3.385	3.388	3.390	3.392	3.394	3.396	3.398	3.398	3.399	3.400	3.400	3.400	3.400	3.399	3.398	3.396	3.395	3.394	3.391	3.390	3.388	3.385	3.381	3.379	3.376	3.372	3.370	3.366	3.364	3.360	3.356	3.352	3.350	3.346	3.342	3.341	3.338	3.334	3.331	3.329	3.325	3.322	3.320	3.318	3.314	3.312	3.310	3.308	3.308	3.305	3.304	3.304	3.302	3.301	3.300	3.300	3.300	3.300	3.299	3.300	3.299	3.300	3.301	3.301	3.302	3.304	3.304	3.305	3.306	3.306	3.308	3.308	3.310	3.310	3.311	3.310	3.311	3.311	3.311	3.312	3.311	3.311	3.310	3.309	3.308	3.305	3.304	3.301	3.299	3.294	3.291	3.286	3.281	3.276	3.270	3.264	3.258	3.250	3.241	3.232	3.224	3.214	3.204	3.192	3.181	3.169	3.156	3.144	3.130	3.115	3.100	3.085	3.070	3.052	3.036	3.019	3.001	2.982	2.964	2.945	2.925	2.905	2.885	2.866	2.845	2.825	2.804	2.782	2.762	2.741	2.720	2.699	2.678	2.658	2.636	2.616	2.596	2.575	2.558	2.538	2.519	2.501	2.482	2.465	2.448	2.431	2.415	2.400	2.385	2.371	2.358	2.344	2.332	2.322	2.312	2.302	2.292	2.285	2.279	2.271	2.266	2.261	2.258	2.255	2.252	2.250	2.250	2.250	2.251	2.254	2.256	2.259	2.262	2.268	2.272	2.279	2.285	2.292	2.299	2.308	2.316	2.325	2.334	2.344	2.355	2.365	2.375	2.385	2.396	2.408	2.419	2.430	2.441	2.451	2.462	2.472	2.484	2.494	2.504	2.512	2.522	2.530	2.539	2.546	2.554	2.560	2.565	2.571	2.576	2.580	2.584	2.588	2.589	2.590	2.591	2.590	2.589	2.588	2.586	2.584	2.579	2.574	2.569	2.562	2.556	2.549	2.541	2.532	2.524	2.514	2.504	2.492	2.482	2.470	2.459	2.446	2.434	2.422	2.409	2.395	2.382	2.369	2.356	2.342	2.329	2.315	2.304	2.290	2.276	2.264	2.250	2.238	2.226	2.214	2.202	2.191	2.181	2.170	2.160	2.151	2.142	2.134	2.126	2.120	2.112	2.108	2.101	2.095	2.091	2.088	2.085	2.082	2.081	2.080	2.080	2.080	2.081	2.082	2.085	2.088	2.090	2.095	2.099	2.104	2.110	2.115	2.122	2.130	2.138	2.145	2.154	2.164	2.172	2.182	2.194	2.204	2.215	2.226	2.238	2.249	2.261	2.272	2.284	2.295	2.306	2.318	2.330	2.341	2.352	2.364	2.374	2.384	2.394	2.405	2.414	2.422	2.431	2.440	2.446	2.454	2.460	2.465	2.470	2.475	2.479	2.481	2.482	2.484	2.485	2.485	2.484	2.481	2.480	2.476	2.471	2.466	2.460	2.454	2.446	2.439	2.430	2.421	2.411	2.401	2.390	2.378	2.366	2.352	2.340	2.326	2.311	2.299	2.282	2.268	2.252	2.236	2.220	2.204	2.188	2.171	2.155	2.138	2.121	2.105	2.089	2.072	2.056	2.041	2.025	2.011	1.995	1.980	1.966	1.951	1.939	1.925	1.912	1.901	1.889	1.878	1.866	1.856	1.846	1.836	1.829	1.820	1.812	1.805	1.798	1.792	1.786	1.781	1.776	1.772	1.770	1.765	1.762	1.760	1.759	1.756	1.756	1.754	1.752	1.752	1.752	1.751	1.751	1.751	1.751	1.751	1.751	1.752	1.751	1.750	1.751	1.750	1.750	1.749	1.746	1.746	1.744	1.741	1.738	1.735	1.730	1.726	1.720	1.716	1.710	1.701	1.694	1.685	1.678	1.668	1.658	1.646	1.634	1.622	1.609	1.596	1.582	1.568	1.552	1.538	1.520	1.504	1.486	1.469	1.451	1.434	1.414	1.396	1.376	1.359	1.339	1.320	1.301	1.282	1.264	1.246	1.229	1.211	1.194	1.179	1.164	1.149	1.135	1.121	1.109	1.098	1.089	1.079	1.071	1.064	1.058	1.054	1.051	1.049	1.048	1.049	1.050	1.054	1.058	1.062	1.069	1.078	1.086	1.096	1.108	1.120	1.134	1.148	1.164	1.179	1.196	1.212	1.231	1.250	1.269	1.290	1.310	1.330	1.350	1.371	1.391	1.412	1.432	1.452	1.472	1.492	1.512	1.531	1.549	1.566	1.582	1.599	1.614	1.629	1.642	1.655	1.666	1.678	1.688	1.696	1.704	1.711	1.718	1.722	1.726	1.730	1.731	1.734	1.734	1.732	1.730	1.729	1.726	1.722	1.719	1.712	1.709	1.702	1.695	1.690	1.681	1.675	1.666	1.660	1.650	1.642	1.635	1.628	1.619	1.611	1.602	1.595	1.588	1.580	1.574	1.568	1.561	1.555	1.550	1.545	1.540	1.536	1.532	1.530	1.526	1.525	1.524	1.522	1.522	1.524	1.524	1.525	1.528	1.529	1.531	1.535	1.538	1.541	1.545	1.550	1.556	1.561	1.566	1.572	1.580	1.586	1.592	1.599	1.608	1.614	1.621	1.630	1.638	1.646	1.654	1.664	1.671	1.681	1.690	1.699	1.708	1.718	1.725	1.735	1.745	1.754	1.764	1.772	1.782	1.792	1.801	1.811	1.821	1.831	1.840	1.851	1.860	1.870	1.880	1.890	1.900	1.909	1.919	1.929	1.939	1.948	1.958	1.966	1.976	1.985	1.995	2.002	2.011	2.020	2.027	2.035	2.042	2.050	2.056	2.065	2.071	2.078	2.084	2.089	2.094	2.099	2.104	2.109	2.114	2.118	2.120	2.124	2.126	2.130	2.132	2.134	2.136	2.139	2.140	2.141	2.144	2.145	2.144	2.145	2.146	2.146	2.148	2.146	2.148	2.149	2.149	2.149	2.149	2.150	2.150	2.151	2.152	2.154	2.154	2.156	2.159	2.160	2.161	2.164	2.168	2.170	2.172	2.176	2.180	2.182	2.186	2.190	2.195	2.200	2.205	2.209	2.215	2.219	2.225	2.231	2.235	2.241	2.246	2.251	2.258	2.262	2.266	2.272	2.276	2.280	2.284	2.289	2.292	2.295	2.298	2.300	2.302	2.302	2.304	2.304	2.305	2.302	2.301	2.299	2.296	2.292	2.288	2.282	2.276	2.271	2.264	2.255	2.246	2.238	2.228	2.216	2.204	2.191	2.178	2.162	2.149	2.134	2.116	2.100	2.082	2.064	2.045	2.026	2.006	1.986	1.965	1.944	1.922	1.900	1.879	1.856	1.834	1.811	1.789	1.765	1.742	1.719	1.696	1.674	1.651	1.629	1.608	1.585	1.564	1.542	1.522	1.501	1.482	1.464	1.445	1.428	1.410	1.395	1.380	1.366	1.352	1.339	1.328	1.315	1.306	1.298	1.288	1.281	1.274	1.270	1.264	1.260	1.258	1.256	1.255	1.254	1.256	1.256	1.259	1.262	1.266	1.270	1.275	1.280	1.286	1.292	1.300	1.308	1.315	1.324	1.332	1.340	1.350	1.359	1.368	1.378	1.386	1.395	1.402	1.411	1.421	1.429	1.436	1.444	1.450	1.459	1.465	1.471	1.476	1.482	1.488	1.491	1.495	1.499	1.502	1.505	1.508	1.509	1.510	1.512	1.512	1.512	1.511	1.511	1.511	1.510	1.509	1.508	1.506	1.505	1.501	1.500	1.499	1.495	1.494	1.491	1.490	1.488	1.485	1.484	1.481	1.479	1.478	1.475	1.475	1.472	1.472	1.471	1.471	1.471	1.471	1.470	1.470	1.471	1.472	1.474	1.475	1.475	1.478	1.479	1.480	1.484	1.485	1.488	1.490	1.492	1.496	1.499	1.502	1.505	1.509	1.511	1.515	1.519	1.521	1.524	1.526	1.529	1.532	1.535	1.538	1.540	1.542	1.545	1.549	1.551	1.554	1.555	1.559	1.559	1.561	1.564	1.565	1.568	1.569	1.570	1.571	1.572	1.574	1.575	1.576	1.576	1.576	1.576	1.578	1.576	1.576	1.575	1.575	1.575	1.574	1.572	1.571	1.570	1.569	1.568	1.565	1.562	1.560	1.558	1.555	1.551	1.549	1.546	1.541	1.538	1.532	1.529	1.524	1.518	1.514	1.508	1.501	1.494	1.489	1.481	1.474	1.468	1.460	1.452	1.444	1.436	1.428	1.420	1.411	1.402	1.395	1.386	1.378	1.368	1.360	1.351	1.342	1.332	1.324	1.316	1.306	1.298	1.290	1.281	1.272	1.264	1.258	1.249	1.241	1.234	1.228	1.220	1.214	1.209	1.202	1.198	1.192	1.188	1.184	1.180	1.176	1.172	1.170	1.168	1.165	1.162	1.162	1.161	1.161	1.162	1.161	1.162	1.164	1.165	1.166	1.169	1.171	1.175	1.178	1.181	1.185	1.189	1.194	1.198	1.202	1.208	1.212	1.218	1.222	1.228	1.232	1.238	1.242	1.246	1.251	1.256	1.261	1.265	1.270	1.274	1.278	1.281	1.285	1.288	1.291	1.292	1.295	1.296	1.298	1.298	1.299	1.298	1.298	1.298	1.294	1.291	1.289	1.285	1.282	1.278	1.272	1.266	1.260	1.254	1.246	1.239	1.231	1.222	1.212	1.204	1.194	1.184	1.172	1.161	1.150	1.138	1.126	1.112	1.101	1.088	1.075	1.061	1.046	1.034	1.019	1.005	0.990	0.976	0.962	0.949	0.934	0.920	0.906	0.892	0.879	0.865	0.851	0.839	0.826	0.814	0.801	0.788	0.776	0.765	0.754	0.742	0.732	0.721	0.711	0.701	0.690	0.681	0.672	0.664	0.654	0.646	0.638	0.629	0.621	0.612	0.605	0.599	0.590	0.582	0.575	0.569	0.561	0.554	0.546	0.538	0.530	0.522	0.515	0.506	0.499	0.490	0.481	0.472	0.462	0.452	0.442	0.432	0.421	0.410	0.398	0.388	0.374	0.361	0.349	0.335	0.321	0.308	0.292	0.278	0.261	0.246	0.230	0.212	0.195	0.178	0.160	0.141	0.124	0.104	0.086	0.066	0.048	0.028	0.008	-0.011	-0.032	-0.052	-0.072	-0.091	-0.111	-0.131	-0.151	-0.170	-0.189	-0.208	-0.226	-0.245	-0.262	-0.279	-0.295	-0.312	-0.328	-0.344	-0.358	-0.371	-0.384	-0.396	-0.408	-0.418	-0.428	-0.435	-0.444	-0.450	-0.455	-0.459	-0.461	-0.464	-0.465	-0.465	-0.464	-0.461	-0.458	-0.452	-0.448	-0.440	-0.431	-0.421	-0.411	-0.399	-0.388	-0.374	-0.359	-0.341	-0.325	-0.308	-0.289	-0.270	-0.249	-0.229	-0.208	-0.186	-0.164	-0.141	-0.118	-0.095	-0.071	-0.048	-0.024	-0.001	0.024	0.046	0.070	0.091	0.114	0.136	0.158	0.178	0.198	0.218	0.235	0.251	0.268	0.284	0.298	0.310	0.322	0.334	0.344	0.351	0.360	0.365	0.370	0.374	0.376	0.376	0.378	0.375	0.372	0.368	0.362	0.356	0.350	0.341	0.331	0.321	0.310	0.298	0.284	0.270	0.255	0.240	0.224	0.208	0.190	0.172	0.156	0.138	0.120	0.102	0.084	0.065	0.048	0.030	0.012	-0.006	-0.024	-0.040	-0.058	-0.072	-0.089	-0.104	-0.119	-0.131	-0.145	-0.156	-0.168	-0.180	-0.189	-0.198	-0.205	-0.214	-0.220	-0.225	-0.230	-0.234	-0.235	-0.238	-0.238	-0.238	-0.235	-0.232	-0.231	-0.225	-0.221	-0.215	-0.209	-0.200	-0.191	-0.182	-0.172	-0.161	-0.149	-0.136	-0.122	-0.109	-0.095	-0.080	-0.064	-0.048	-0.031	-0.015	0.002	0.020	0.038	0.055	0.074	0.091	0.109	0.128	0.146	0.164	0.181	0.200	0.216	0.234	0.250	0.266	0.281	0.298	0.311	0.326	0.339	0.352	0.364	0.376	0.386	0.396	0.405	0.414	0.421	0.429	0.434	0.439	0.442	0.446	0.448	0.450	0.450	0.451	0.450	0.449	0.448	0.444	0.440	0.438	0.432	0.428	0.421	0.416	0.410	0.405	0.398	0.391	0.385	0.378	0.372	0.365	0.359	0.352	0.346	0.340	0.335	0.330	0.325	0.321	0.319	0.315	0.314	0.312	0.312	0.314	0.314	0.316	0.320	0.322	0.328	0.332	0.340	0.348	0.356	0.366	0.376	0.389	0.401	0.414	0.429	0.444	0.459	0.476	0.495	0.512	0.532	0.552	0.574	0.594	0.616	0.639	0.661	0.685	0.708	0.732	0.758	0.781	0.808	0.832	0.858	0.882	0.908	0.934	0.958	0.982	1.009	1.032	1.058	1.082	1.106	1.129	1.152	1.175	1.196	1.219	1.239	1.259	1.280	1.299	1.316	1.334	1.350	1.366	1.381	1.395	1.409	1.421	1.432	1.444	1.452	1.461	1.468	1.475	1.481	1.485	1.489	1.491	1.492	1.492	1.492	1.491	1.489	1.485	1.481	1.476	1.469	1.462	1.454	1.446	1.436	1.426	1.415	1.404	1.391	1.379	1.366	1.352	1.339	1.324	1.309	1.294	1.279	1.262	1.248	1.232	1.218	1.201	1.188	1.171	1.159	1.144	1.130	1.118	1.104	1.092	1.081	1.070	1.060	1.051	1.044	1.036	1.029	1.024	1.019	1.015	1.014	1.011	1.010	1.011	1.011	1.014	1.016	1.020	1.026	1.031	1.039	1.046	1.055	1.064	1.074	1.085	1.095	1.108	1.119	1.131	1.145	1.159	1.172	1.185	1.200	1.214	1.228	1.242	1.255	1.269	1.282	1.294	1.308	1.319	1.330	1.341	1.352	1.361	1.371	1.380	1.386	1.394	1.399	1.404	1.406	1.410	1.412	1.412	1.412	1.411	1.408	1.405	1.401	1.396	1.390	1.381	1.374	1.365	1.354	1.344	1.332	1.319	1.306	1.292	1.278	1.262	1.246	1.231	1.215	1.198	1.180	1.164	1.146	1.129	1.111	1.094	1.075	1.058	1.040	1.022	1.005	0.989	0.974	0.959	0.944	0.930	0.916	0.904	0.891	0.880	0.869	0.860	0.851	0.844	0.838	0.832	0.828	0.824	0.821	0.819	0.819	0.819	0.820	0.824	0.826	0.831	0.836	0.844	0.850	0.859	0.868	0.879	0.889	0.900	0.914	0.925	0.939	0.952	0.966	0.981	0.996	1.010	1.025	1.041	1.056	1.071	1.088	1.102	1.116	1.131	1.144	1.158	1.171	1.184	1.195	1.206	1.216	1.225	1.235	1.242	1.249	1.254	1.259	1.264	1.265	1.266	1.268	1.268	1.265	1.262	1.258	1.254	1.248	1.239	1.230	1.221	1.210	1.199	1.186	1.172	1.159	1.144	1.128	1.111	1.092	1.075	1.056	1.038	1.018	0.998	0.976	0.956	0.934	0.912	0.892	0.870	0.849	0.828	0.806	0.784	0.762	0.742	0.720	0.700	0.680	0.660	0.640	0.622	0.602	0.585	0.568	0.550	0.532	0.516	0.501	0.486	0.472	0.458	0.444	0.431	0.420	0.408	0.398	0.386	0.376	0.366	0.358	0.349	0.340	0.332	0.325	0.318	0.311	0.304	0.299	0.294	0.286	0.281	0.278	0.272	0.268	0.264	0.259	0.255	0.251	0.248	0.244	0.240	0.236	0.232	0.229	0.226	0.221	0.219	0.215	0.211	0.209	0.204	0.201	0.196	0.194	0.190	0.185	0.182	0.178	0.174	0.169	0.165	0.160	0.156	0.151	0.146	0.142	0.138	0.132	0.128	0.121	0.116	0.110	0.105	0.099	0.092	0.088	0.081	0.075	0.068	0.061	0.054	0.048	0.040	0.032	0.025	0.016	0.009	0.001	-0.008	-0.016	-0.024	-0.034	-0.042	-0.052	-0.061	-0.070	-0.080	-0.090	-0.101	-0.110	-0.121	-0.131	-0.141	-0.151	-0.162	-0.172	-0.182	-0.192	-0.204	-0.214	-0.225	-0.234	-0.244	-0.254	-0.264	-0.274	-0.282	-0.291	-0.299	-0.309	-0.315	-0.324	-0.331	-0.339	-0.346	-0.352	-0.359	-0.364	-0.369	-0.374	-0.379	-0.382	-0.386	-0.389	-0.392	-0.395	-0.398	-0.399	-0.400	-0.401	-0.402	-0.402	-0.402	-0.402	-0.401	-0.400	-0.400	-0.398	-0.396	-0.394	-0.392	-0.390	-0.388	-0.386	-0.382	-0.380	-0.378	-0.375	-0.372	-0.370	-0.366	-0.364	-0.361	-0.360	-0.356	-0.355	-0.351	-0.350	-0.348	-0.346	-0.344	-0.342	-0.341	-0.340	-0.339	-0.339	-0.338	-0.338	-0.336	-0.336	-0.335	-0.335	-0.335	-0.335	-0.335	-0.334	-0.335	-0.335	-0.335	-0.335	-0.335	-0.334	-0.335	-0.335	-0.334	-0.334	-0.332	-0.331	-0.330	-0.330	-0.328	-0.328	-0.326	-0.324	-0.321	-0.319	-0.318	-0.314	-0.310	-0.308	-0.304	-0.300	-0.296	-0.291	-0.288	-0.282	-0.278	-0.274	-0.268	-0.261	-0.255	-0.250	-0.244	-0.238	-0.231	-0.225	-0.218	-0.211	-0.205	-0.199	-0.191	-0.185	-0.178	-0.171	-0.164	-0.156	-0.151	-0.144	-0.138	-0.130	-0.124	-0.119	-0.112	-0.106	-0.101	-0.094	-0.090	-0.084	-0.079	-0.074	-0.069	-0.065	-0.061	-0.058	-0.052	-0.049	-0.045	-0.041	-0.039	-0.036	-0.034	-0.030	-0.028	-0.024	-0.021	-0.020	-0.018	-0.014	-0.012	-0.010	-0.008	-0.005	-0.002	0.000	0.001	0.005	0.008	0.009	0.011	0.014	0.016	0.020	0.022	0.025	0.028	0.030	0.034	0.038	0.040	0.044	0.048	0.050	0.054	0.058	0.061	0.065	0.069	0.072	0.075	0.079	0.082	0.086	0.090	0.094	0.098	0.101	0.105	0.109	0.112	0.115	0.120	0.124	0.128	0.131	0.135	0.140	0.142	0.146	0.150	0.154	0.159	0.162	0.166	0.171	0.178	0.181	0.186	0.191	0.196	0.201	0.208	0.212	0.219	0.226	0.231	0.238	0.246	0.252	0.260	0.268	0.275	0.284	0.291	0.300	0.308	0.318	0.326	0.334	0.344	0.352	0.361	0.370	0.380	0.389	0.398	0.406	0.415	0.425	0.432	0.440	0.449	0.456	0.464	0.470	0.478	0.484	0.490	0.496	0.500	0.505	0.509	0.512	0.515	0.519	0.520	0.521	0.521	0.521	0.521	0.521	0.519	0.516	0.514	0.509	0.506	0.501	0.495	0.490	0.484	0.475	0.469	0.460	0.452	0.442	0.435	0.425	0.415	0.405	0.395	0.385	0.375	0.362	0.354	0.342	0.331	0.321	0.311	0.300	0.290	0.279	0.270	0.260	0.250	0.241	0.234	0.225	0.218	0.210	0.204	0.199	0.194	0.189	0.185	0.181	0.180	0.178	0.178	0.176	0.178	0.180	0.181	0.186	0.189	0.194	0.200	0.206	0.214	0.221	0.231	0.241	0.250	0.262	0.274	0.286	0.299	0.311	0.326	0.340	0.355	0.370	0.385	0.400	0.415	0.431	0.446	0.461	0.478	0.492	0.507	0.521	0.536	0.550	0.562	0.575	0.588	0.599	0.609	0.620	0.628	0.636	0.642	0.649	0.654	0.658	0.660	0.661	0.661	0.659	0.656	0.652	0.648	0.641	0.634	0.625	0.614	0.602	0.590	0.576	0.560	0.544	0.526	0.507	0.489	0.468	0.446	0.424	0.400	0.378	0.352	0.328	0.301	0.276	0.250	0.222	0.196	0.169	0.141	0.115	0.086	0.060	0.032	0.006	-0.020	-0.046	-0.072	-0.099	-0.122	-0.148	-0.171	-0.194	-0.218	-0.239	-0.260	-0.280	-0.300	-0.319	-0.336	-0.354	-0.370	-0.385	-0.400	-0.414	-0.428	-0.439	-0.449	-0.460	-0.469	-0.478	-0.485	-0.490	-0.498	-0.501	-0.506	-0.509	-0.512	-0.514	-0.515	-0.514	-0.514	-0.511	-0.509	-0.505	-0.501	-0.496	-0.491	-0.482	-0.476	-0.468	-0.459	-0.449	-0.438	-0.426	-0.414	-0.401	-0.388	-0.372	-0.358	-0.341	-0.324	-0.305	-0.288	-0.269	-0.248	-0.228	-0.205	-0.184	-0.161	-0.139	-0.114	-0.090	-0.065	-0.040	-0.014	0.012	0.039	0.065	0.092	0.121	0.149	0.176	0.204	0.232	0.259	0.286	0.315	0.341	0.369	0.395	0.421	0.446	0.472	0.496	0.519	0.542	0.565	0.586	0.608	0.626	0.645	0.662	0.679	0.694	0.709	0.720	0.732	0.744	0.754	0.761	0.768	0.772	0.776	0.780	0.781	0.781	0.780	0.779	0.774	0.770	0.764	0.756	0.748	0.739	0.729	0.716	0.702	0.690	0.675	0.659	0.644	0.626	0.608	0.588	0.570	0.549	0.529	0.506	0.484	0.462	0.440	0.418	0.394	0.370	0.346	0.322	0.299	0.274	0.250	0.226	0.201	0.176	0.152	0.129	0.105	0.081	0.059	0.036	0.012	-0.010	-0.031	-0.054	-0.076	-0.096	-0.116	-0.138	-0.158	-0.175	-0.195	-0.212	-0.230	-0.248	-0.265	-0.280	-0.296	-0.311	-0.325	-0.339	-0.352	-0.364	-0.376	-0.386	-0.396	-0.406	-0.415	-0.422	-0.431	-0.439	-0.444	-0.450	-0.455	-0.459	-0.461	-0.464	-0.465	-0.466	-0.466	-0.466	-0.465	-0.462	-0.460	-0.456	-0.452	-0.448	-0.441	-0.434	-0.428	-0.420	-0.411	-0.402	-0.391	-0.380	-0.370	-0.358	-0.344	-0.331	-0.319	-0.304	-0.289	-0.274	-0.259	-0.241	-0.225	-0.209	-0.190	-0.172	-0.154	-0.135	-0.118	-0.098	-0.079	-0.060	-0.040	-0.020	-0.001	0.019	0.039	0.058	0.076	0.096	0.115	0.134	0.152	0.170	0.188	0.205	0.222	0.240	0.256	0.270	0.286	0.300	0.314	0.326	0.338	0.350	0.360	0.370	0.378	0.385	0.392	0.399	0.404	0.408	0.410	0.412	0.414	0.412	0.412	0.409	0.406	0.401	0.396	0.390	0.382	0.375	0.366	0.355	0.345	0.331	0.320	0.305	0.291	0.275	0.259	0.242	0.226	0.208	0.190	0.170	0.150	0.130	0.110	0.089	0.069	0.048	0.025	0.005	-0.016	-0.039	-0.059	-0.080	-0.100	-0.121	-0.141	-0.162	-0.181	-0.200	-0.220	-0.238	-0.255	-0.271	-0.288	-0.304	-0.319	-0.332	-0.346	-0.358	-0.370	-0.381	-0.391	-0.401	-0.410	-0.418	-0.424	-0.430	-0.435	-0.439	-0.442	-0.446	-0.446	-0.448	-0.449	-0.448	-0.446	-0.444	-0.441	-0.438	-0.434	-0.429	-0.425	-0.419	-0.412	-0.406	-0.399	-0.391	-0.384	-0.376	-0.368	-0.360	-0.351	-0.344	-0.334	-0.326	-0.318	-0.309	-0.301	-0.292	-0.284	-0.276	-0.268	-0.260	-0.252	-0.245	-0.239	-0.232	-0.226	-0.221	-0.215	-0.211	-0.205	-0.201	-0.198	-0.194	-0.189	-0.186	-0.184	-0.181	-0.178	-0.175	-0.174	-0.172	-0.170	-0.169	-0.166	-0.165	-0.164	-0.162	-0.160	-0.159	-0.156	-0.154	-0.152	-0.149	-0.148	-0.144	-0.140	-0.138	-0.132	-0.129	-0.124	-0.118	-0.111	-0.106	-0.099	-0.090	-0.082	-0.074	-0.064	-0.055	-0.044	-0.032	-0.021	-0.010	0.004	0.016	0.031	0.046	0.061	0.076	0.094	0.110	0.128	0.144	0.161	0.180	0.198	0.216	0.236	0.255	0.275	0.295	0.316	0.335	0.356	0.378	0.398	0.419	0.439	0.459	0.480	0.500	0.521	0.541	0.561	0.581	0.601	0.621	0.640	0.659	0.679	0.696	0.715	0.732	0.750	0.766	0.784	0.800	0.816	0.832	0.848	0.862	0.878	0.892	0.906	0.920	0.932	0.946	0.959	0.970	0.982	0.994	1.006	1.016	1.029	1.039	1.049	1.059	1.069	1.079	1.088	1.096	1.105	1.114	1.122	1.131	1.139	1.146	1.154	1.161	1.170	1.178	1.184	1.191	1.199	1.205	1.211	1.219	1.225	1.232	1.238	1.245	1.250	1.258	1.262	1.270	1.275	1.281	1.288	1.292	1.299	1.305	1.311	1.316	1.321	1.326	1.332	1.339	1.344	1.348	1.352	1.358	1.362	1.368	1.372	1.376	1.381	1.385	1.390	1.392	1.398	1.401	1.405	1.409	1.414	1.418	1.421	1.425	1.430	1.434	1.436	1.440	1.445	1.449	1.452	1.458	1.462	1.466	1.470	1.475	1.479	1.484	1.489	1.494	1.500	1.505	1.510	1.516	1.521	1.528	1.534	1.541	1.548	1.554	1.560	1.569	1.576	1.584	1.592	1.600	1.608	1.616	1.625	1.635	1.644	1.652	1.662	1.671	1.680	1.690	1.700	1.710	1.719	1.729	1.739	1.748	1.758	1.769	1.779	1.788	1.798	1.808	1.818	1.828	1.838	1.848	1.856	1.866	1.876	1.885	1.895	1.905	1.914	1.922	1.932	1.942	1.951	1.961	1.970	1.979	1.989	1.998	2.007	2.018	2.027	2.036	2.045	2.056	2.065	2.075	2.085	2.094	2.105	2.115	2.125	2.135	2.145	2.156	2.166	2.178	2.188	2.199	2.209	2.220	2.230	2.240	2.251	2.262	2.272	2.282	2.292	2.302	2.312	2.322	2.332	2.341	2.351	2.360	2.368	2.376	2.384	2.391	2.398	2.405	2.411	2.418	2.422	2.428	2.432	2.436	2.441	2.444	2.446	2.449	2.449	2.451	2.451	2.451	2.450	2.449	2.448	2.445	2.442	2.439	2.436	2.432	2.426	2.422	2.416	2.411	2.405	2.399	2.392	2.385	2.378	2.371	2.362	2.354	2.346	2.338	2.330	2.321	2.314	2.306	2.298	2.290	2.281	2.274	2.268	2.259	2.252	2.245	2.239	2.232	2.226	2.220	2.216	2.210	2.205	2.200	2.198	2.192	2.190	2.188	2.185	2.182	2.181	2.181	2.180	2.180	2.180	2.181	2.182	2.185	2.188	2.189	2.192	2.196	2.200	2.204	2.209	2.214	2.219	2.225	2.230	2.236	2.242	2.249	2.255	2.261	2.269	2.275	2.282	2.289	2.296	2.302	2.309	2.315	2.321	2.328	2.334	2.339	2.344	2.348	2.354	2.358	2.360	2.362	2.365	2.368	2.369	2.370	2.370	2.369	2.368	2.365	2.362	2.359	2.352	2.349	2.341	2.335	2.328	2.319	2.310	2.299	2.288	2.276	2.262	2.250	2.235	2.219	2.204	2.186	2.169	2.150	2.131	2.112	2.091	2.071	2.049	2.026	2.004	1.980	1.958	1.932	1.909	1.882	1.859	1.832	1.806	1.781	1.755	1.728	1.702	1.676	1.649	1.624	1.596	1.570	1.545	1.518	1.492	1.466	1.441	1.416	1.390	1.365	1.341	1.318	1.292	1.269	1.246	1.224	1.201	1.179	1.158	1.136	1.116	1.095	1.075	1.055	1.035	1.018	0.999	0.980	0.964	0.946	0.928	0.911	0.894	0.879	0.862	0.848	0.831	0.816	0.801	0.786	0.772	0.759	0.745	0.731	0.718	0.704	0.691	0.678	0.665	0.651	0.639	0.626	0.614	0.600	0.589	0.576	0.565	0.552	0.540	0.528	0.515	0.504	0.492	0.481	0.469	0.458	0.445	0.435	0.422	0.411	0.400	0.389	0.378	0.366	0.355	0.345	0.334	0.324	0.312	0.301	0.291	0.281	0.271	0.261	0.251	0.241	0.232	0.222	0.214	0.204	0.196	0.186	0.178	0.170	0.162	0.154	0.146	0.139	0.132	0.125	0.118	0.111	0.105	0.100	0.095	0.090	0.084	0.080	0.075	0.071	0.066	0.064	0.060	0.058	0.054	0.051	0.050	0.048	0.045	0.045	0.044	0.042	0.042	0.041	0.041	0.040	0.041	0.041	0.041	0.042	0.044	0.045	0.046	0.048	0.048	0.051	0.052	0.054	0.056	0.058	0.060	0.062	0.064	0.066	0.069	0.071	0.074	0.078	0.080	0.084	0.086	0.090	0.094	0.096	0.100	0.104	0.106	0.111	0.114	0.119	0.122	0.126	0.130	0.135	0.139	0.142	0.148	0.151	0.155	0.160	0.165	0.168	0.172	0.176	0.181	0.185	0.190	0.194	0.198	0.201	0.205	0.209	0.212	0.215	0.218	0.221	0.224	0.225	0.228	0.229	0.230	0.232	0.234	0.234	0.234	0.232	0.234	0.232	0.230	0.230	0.228	0.225	0.221	0.219	0.215	0.211	0.206	0.202	0.196	0.191	0.186	0.179	0.172	0.165	0.158	0.150	0.141	0.134	0.126	0.118	0.109	0.100	0.091	0.082	0.072	0.064	0.055	0.045	0.036	0.026	0.018	0.009	-0.001	-0.010	-0.019	-0.028	-0.035	-0.044	-0.051	-0.059	-0.068	-0.075	-0.082	-0.090	-0.096	-0.102	-0.109	-0.115	-0.120	-0.125	-0.129	-0.132	-0.138	-0.141	-0.144	-0.146	-0.149	-0.150	-0.151	-0.152	-0.154	-0.154	-0.154	-0.152	-0.152	-0.150	-0.150	-0.148	-0.144	-0.142	-0.139	-0.136	-0.131	-0.128	-0.122	-0.119	-0.112	-0.108	-0.101	-0.095	-0.089	-0.081	-0.075	-0.068	-0.060	-0.051	-0.042	-0.035	-0.026	-0.016	-0.008	0.002	0.011	0.022	0.032	0.042	0.054	0.064	0.076	0.086	0.098	0.110	0.121	0.134	0.145	0.159	0.170	0.182	0.195	0.206	0.219	0.231	0.244	0.258	0.270	0.281	0.294	0.306	0.318	0.330	0.341	0.354	0.366	0.378	0.389	0.400	0.411	0.421	0.432	0.442	0.454	0.462	0.472	0.482	0.491	0.499	0.507	0.516	0.524	0.531	0.539	0.546	0.552	0.559	0.564	0.569	0.575	0.580	0.584	0.589	0.592	0.595	0.599	0.601	0.605	0.606	0.609	0.611	0.612	0.612	0.614	0.614	0.615	0.615	0.612	0.612	0.611	0.610	0.609	0.606	0.604	0.602	0.600	0.596	0.594	0.590	0.586	0.584	0.580	0.576	0.571	0.568	0.562	0.558	0.554	0.549	0.542	0.538	0.531	0.526	0.520	0.514	0.509	0.501	0.495	0.488	0.481	0.474	0.466	0.459	0.451	0.444	0.435	0.428	0.419	0.410	0.402	0.394	0.384	0.376	0.366	0.358	0.348	0.339	0.330	0.320	0.311	0.301	0.292	0.282	0.272	0.261	0.252	0.242	0.231	0.221	0.211	0.201	0.191	0.181	0.171	0.160	0.150	0.140	0.129	0.120	0.110	0.100	0.089	0.079	0.069	0.059	0.049	0.040	0.031	0.022	0.012	0.002	-0.006	-0.016	-0.024	-0.034	-0.041	-0.050	-0.058	-0.066	-0.075	-0.082	-0.090	-0.098	-0.105	-0.114	-0.121	-0.126	-0.134	-0.141	-0.149	-0.154	-0.161	-0.168	-0.174	-0.181	-0.186	-0.194	-0.200	-0.206	-0.212	-0.219	-0.224	-0.230	-0.236	-0.244	-0.250	-0.256	-0.264	-0.269	-0.276	-0.282	-0.291	-0.298	-0.305	-0.312	-0.320	-0.329	-0.336	-0.345	-0.355	-0.364	-0.372	-0.382	-0.391	-0.401	-0.411	-0.421	-0.431	-0.442	-0.454	-0.465	-0.475	-0.488	-0.499	-0.509	-0.521	-0.532	-0.544	-0.556	-0.568	-0.579	-0.590	-0.601	-0.611	-0.622	-0.632	-0.644	-0.654	-0.664	-0.672	-0.682	-0.690	-0.699	-0.706	-0.712	-0.719	-0.725	-0.729	-0.734	-0.738	-0.740	-0.742	-0.742	-0.744	-0.744	-0.742	-0.740	-0.738	-0.732	-0.729	-0.724	-0.718	-0.710	-0.701	-0.692	-0.684	-0.674	-0.662	-0.650	-0.636	-0.622	-0.608	-0.592	-0.578	-0.560	-0.544	-0.525	-0.506	-0.488	-0.466	-0.448	-0.428	-0.406	-0.384	-0.364	-0.341	-0.319	-0.296	-0.274	-0.251	-0.228	-0.205	-0.182	-0.159	-0.136	-0.112	-0.090	-0.069	-0.046	-0.024	-0.002	0.019	0.039	0.060	0.080	0.100	0.118	0.136	0.154	0.171	0.188	0.204	0.219	0.232	0.246	0.259	0.271	0.281	0.291	0.300	0.308	0.315	0.322	0.326	0.330	0.334	0.336	0.336	0.336	0.336	0.334	0.331	0.326	0.321	0.315	0.309	0.300	0.291	0.280	0.270	0.258	0.245	0.230	0.216	0.201	0.185	0.169	0.151	0.134	0.114	0.096	0.075	0.056	0.035	0.015	-0.006	-0.028	-0.049	-0.070	-0.092	-0.114	-0.135	-0.156	-0.178	-0.200	-0.220	-0.241	-0.261	-0.281	-0.301	-0.320	-0.339	-0.358	-0.375	-0.391	-0.408	-0.425	-0.439	-0.454	-0.466	-0.480	-0.492	-0.502	-0.514	-0.522	-0.531	-0.540	-0.548	-0.554	-0.560	-0.565	-0.569	-0.572	-0.575	-0.578	-0.579	-0.579	-0.579	-0.579	-0.578	-0.578	-0.575	-0.571	-0.569	-0.565	-0.562	-0.559	-0.555	-0.551	-0.546	-0.542	-0.538	-0.532	-0.529	-0.525	-0.520	-0.516	-0.512	-0.510	-0.506	-0.504	-0.501	-0.499	-0.498	-0.496	-0.496	-0.496	-0.496	-0.498	-0.499	-0.501	-0.504	-0.507	-0.511	-0.516	-0.522	-0.528	-0.535	-0.542	-0.551	-0.559	-0.569	-0.579	-0.589	-0.600	-0.611	-0.625	-0.636	-0.649	-0.662	-0.678	-0.690	-0.705	-0.718	-0.732	-0.746	-0.761	-0.775	-0.789	-0.802	-0.816	-0.829	-0.841	-0.854	-0.865	-0.875	-0.886	-0.896	-0.905	-0.912	-0.920	-0.925	-0.930	-0.934	-0.939	-0.940	-0.940	-0.940	-0.939	-0.936	-0.932	-0.928	-0.921	-0.914	-0.905	-0.895	-0.884	-0.871	-0.858	-0.844	-0.829	-0.812	-0.795	-0.776	-0.759	-0.739	-0.719	-0.698	-0.675	-0.654	-0.630	-0.609	-0.585	-0.561	-0.539	-0.515	-0.490	-0.468	-0.444	-0.421	-0.399	-0.378	-0.355	-0.334	-0.312	-0.294	-0.272	-0.255	-0.236	-0.219	-0.202	-0.188	-0.172	-0.159	-0.145	-0.134	-0.122	-0.111	-0.104	-0.094	-0.088	-0.081	-0.075	-0.071	-0.068	-0.065	-0.062	-0.061	-0.061	-0.060	-0.061	-0.062	-0.064	-0.066	-0.070	-0.072	-0.076	-0.080	-0.084	-0.090	-0.094	-0.099	-0.104	-0.109	-0.115	-0.120	-0.124	-0.130	-0.134	-0.139	-0.144	-0.149	-0.152	-0.156	-0.160	-0.164	-0.168	-0.170	-0.172	-0.175	-0.178	-0.178	-0.179	-0.180	-0.180	-0.180	-0.180	-0.179	-0.178	-0.178	-0.175	-0.171	-0.170	-0.168	-0.162	-0.159	-0.155	-0.149	-0.145	-0.140	-0.134	-0.126	-0.121	-0.112	-0.106	-0.098	-0.091	-0.082	-0.074	-0.065	-0.055	-0.045	-0.036	-0.025	-0.015	-0.004	0.008	0.018	0.030	0.040	0.052	0.064	0.076	0.088	0.100	0.112	0.124	0.136	0.149	0.159	0.171	0.182	0.194	0.204	0.215	0.225	0.235	0.244	0.254	0.261	0.269	0.276	0.282	0.289	0.294	0.299	0.301	0.305	0.306	0.308	0.309	0.308	0.308	0.305	0.301	0.298	0.292	0.288	0.280	0.272	0.264	0.255	0.245	0.235	0.221	0.209	0.196	0.182	0.169	0.152	0.136	0.121	0.105	0.088	0.070	0.051	0.034	0.015	-0.004	-0.024	-0.041	-0.060	-0.079	-0.098	-0.116	-0.135	-0.152	-0.171	-0.189	-0.205	-0.222	-0.239	-0.255	-0.270	-0.285	-0.300	-0.315	-0.329	-0.342	-0.355	-0.366	-0.379	-0.389	-0.400	-0.410	-0.420	-0.429	-0.438	-0.446	-0.454	-0.460	-0.468	-0.475	-0.481	-0.488	-0.492	-0.500	-0.504	-0.510	-0.515	-0.520	-0.526	-0.531	-0.536	-0.540	-0.546	-0.552	-0.558	-0.562	-0.569	-0.575	-0.580	-0.588	-0.595	-0.601	-0.609	-0.616	-0.624	-0.632	-0.640	-0.650	-0.659	-0.669	-0.679	-0.689	-0.699	-0.710	-0.720	-0.731	-0.742	-0.755	-0.766	-0.779	-0.790	-0.804	-0.816	-0.828	-0.841	-0.854	-0.868	-0.880	-0.892	-0.906	-0.920	-0.932	-0.945	-0.958	-0.971	-0.984	-0.996	-1.009	-1.021	-1.034	-1.045	-1.055	-1.068	-1.079	-1.088	-1.099	-1.109	-1.118	-1.125	-1.134	-1.141	-1.149	-1.155	-1.161	-1.166	-1.170	-1.175	-1.179	-1.181	-1.181	-1.182	-1.182	-1.182	-1.181	-1.180	-1.176	-1.174	-1.169	-1.162	-1.156	-1.149	-1.141	-1.131	-1.122	-1.111	-1.100	-1.086	-1.074	-1.059	-1.045	-1.028	-1.011	-0.994	-0.976	-0.958	-0.939	-0.919	-0.899	-0.876	-0.856	-0.834	-0.812	-0.789	-0.766	-0.744	-0.720	-0.696	-0.672	-0.650	-0.625	-0.601	-0.578	-0.554	-0.531	-0.509	-0.485	-0.461	-0.439	-0.418	-0.395	-0.374	-0.352	-0.331	-0.311	-0.291	-0.271	-0.252	-0.234	-0.216	-0.199	-0.181	-0.166	-0.149	-0.134	-0.119	-0.102	-0.089	-0.074	-0.060	-0.046	-0.034	-0.021	-0.010	0.004	0.015	0.026	0.038	0.049	0.060	0.070	0.081	0.092	0.102	0.112	0.124	0.134	0.145	0.154	0.165	0.175	0.186	0.196	0.206	0.216	0.226	0.238	0.248	0.258	0.269	0.278	0.289	0.299	0.309	0.320	0.330	0.340	0.350	0.359	0.369	0.378	0.386	0.396	0.406	0.414	0.424	0.431	0.439	0.449	0.455	0.462	0.470	0.478	0.484	0.491	0.498	0.502	0.507	0.514	0.519	0.524	0.528	0.531	0.535	0.539	0.541	0.545	0.546	0.549	0.550	0.551	0.552	0.552	0.552	0.554	0.551	0.551	0.550	0.549	0.546	0.544	0.541	0.538	0.535	0.530	0.528	0.522	0.518	0.510	0.505	0.499	0.492	0.485	0.476	0.469	0.460	0.451	0.441	0.431	0.422	0.411	0.400	0.389	0.378	0.366	0.354	0.341	0.329	0.315	0.302	0.289	0.275	0.261	0.246	0.231	0.216	0.201	0.186	0.171	0.156	0.141	0.126	0.111	0.098	0.082	0.066	0.052	0.038	0.024	0.010	-0.002	-0.016	-0.029	-0.042	-0.054	-0.066	-0.076	-0.088	-0.098	-0.108	-0.116	-0.125	-0.134	-0.140	-0.148	-0.154	-0.159	-0.164	-0.168	-0.170	-0.172	-0.174	-0.175	-0.175	-0.175	-0.174	-0.171	-0.168	-0.164	-0.160	-0.154	-0.149	-0.141	-0.135	-0.128	-0.119	-0.110	-0.100	-0.090	-0.079	-0.068	-0.056	-0.044	-0.031	-0.018	-0.005	0.009	0.022	0.036	0.050	0.065	0.079	0.095	0.109	0.124	0.138	0.152	0.166	0.181	0.195	0.209	0.222	0.235	0.249	0.261	0.272	0.285	0.296	0.306	0.318	0.328	0.336	0.346	0.354	0.362	0.370	0.378	0.382	0.389	0.394	0.399	0.402	0.406	0.409	0.412	0.414	0.416	0.416	0.416	0.416	0.416	0.414	0.414	0.411	0.409	0.406	0.404	0.401	0.398	0.394	0.389	0.385	0.380	0.375	0.370	0.365	0.360	0.355	0.350	0.345	0.340	0.335	0.329	0.325	0.320	0.315	0.311	0.306	0.301	0.298	0.294	0.291	0.288	0.284	0.282	0.280	0.278	0.276	0.276	0.276	0.276	0.275	0.276	0.276	0.280	0.281	0.284	0.286	0.290	0.292	0.298	0.301	0.305	0.311	0.316	0.322	0.328	0.334	0.341	0.348	0.355	0.362	0.369	0.378	0.384	0.391	0.399	0.405	0.414	0.420	0.428	0.434	0.441	0.448	0.454	0.459	0.464	0.470	0.474	0.479	0.481	0.485	0.488	0.490	0.490	0.491	0.491	0.491	0.490	0.489	0.488	0.485	0.481	0.478	0.472	0.468	0.462	0.455	0.450	0.442	0.436	0.428	0.420	0.410	0.402	0.394	0.384	0.374	0.366	0.356	0.346	0.339	0.330	0.321	0.312	0.304	0.296	0.289	0.282	0.276	0.270	0.266	0.260	0.256	0.252	0.251	0.249	0.249	0.249	0.249	0.249	0.252	0.255	0.259	0.262	0.269	0.275	0.281	0.290	0.299	0.308	0.319	0.329	0.341	0.354	0.366	0.379	0.394	0.409	0.422	0.439	0.454	0.469	0.486	0.501	0.518	0.534	0.551	0.568	0.584	0.599	0.615	0.631	0.646	0.662	0.678	0.691	0.705	0.719	0.732	0.745	0.758	0.769	0.780	0.790	0.800	0.809	0.818	0.825	0.832	0.839	0.844	0.849	0.852	0.858	0.859	0.861	0.862	0.864	0.865	0.865	0.864	0.862	0.860	0.858	0.855	0.852	0.848	0.842	0.838	0.832	0.828	0.820	0.814	0.806	0.800	0.791	0.782	0.772	0.764	0.754	0.745	0.735	0.725	0.714	0.702	0.691	0.679	0.668	0.655	0.642	0.629	0.615	0.601	0.588	0.572	0.559	0.544	0.528	0.512	0.496	0.480	0.462	0.445	0.429	0.410	0.392	0.374	0.355	0.338	0.319	0.300	0.281	0.260	0.241	0.222	0.202	0.182	0.162	0.142	0.122	0.104	0.084	0.064	0.045	0.025	0.005	-0.012	-0.032	-0.051	-0.069	-0.086	-0.104	-0.121	-0.139	-0.155	-0.171	-0.188	-0.202	-0.218	-0.232	-0.246	-0.260	-0.272	-0.286	-0.299	-0.311	-0.322	-0.332	-0.344	-0.354	-0.365	-0.374	-0.384	-0.392	-0.401	-0.410	-0.419	-0.426	-0.435	-0.442	-0.449	-0.456	-0.464	-0.471	-0.478	-0.484	-0.491	-0.498	-0.505	-0.510	-0.516	-0.522	-0.529	-0.535	-0.541	-0.548	-0.552	-0.559	-0.565	-0.571	-0.579	-0.584	-0.590	-0.596	-0.602	-0.608	-0.614	-0.619	-0.624	-0.630	-0.634	-0.639	-0.642	-0.648	-0.651	-0.655	-0.658	-0.661	-0.664	-0.666	-0.669	-0.670	-0.671	-0.672	-0.671	-0.671	-0.671	-0.670	-0.670	-0.666	-0.665	-0.662	-0.659	-0.655	-0.651	-0.646	-0.641	-0.635	-0.629	-0.622	-0.616	-0.609	-0.601	-0.592	-0.584	-0.576	-0.566	-0.558	-0.549	-0.539	-0.528	-0.519	-0.509	-0.498	-0.486	-0.475	-0.465	-0.454	-0.442	-0.431	-0.420	-0.410	-0.398	-0.388	-0.376	-0.365	-0.355	-0.344	-0.332	-0.322	-0.312	-0.302	-0.294	-0.284	-0.275	-0.266	-0.258	-0.250	-0.242	-0.235	-0.229	-0.222	-0.216	-0.211	-0.206	-0.201	-0.198	-0.195	-0.191	-0.190	-0.188	-0.188	-0.186	-0.186	-0.189	-0.190	-0.191	-0.194	-0.199	-0.202	-0.208	-0.212	-0.219	-0.225	-0.232	-0.241	-0.250	-0.259	-0.269	-0.279	-0.290	-0.300	-0.311	-0.324	-0.338	-0.350	-0.362	-0.375	-0.390	-0.404	-0.418	-0.432	-0.446	-0.460	-0.474	-0.489	-0.502	-0.516	-0.530	-0.542	-0.556	-0.569	-0.581	-0.594	-0.605	-0.616	-0.626	-0.636	-0.646	-0.655	-0.662	-0.669	-0.675	-0.681	-0.685	-0.689	-0.692	-0.694	-0.695	-0.695	-0.695	-0.692	-0.691	-0.688	-0.684	-0.678	-0.672	-0.666	-0.658	-0.650	-0.641	-0.632	-0.622	-0.611	-0.600	-0.588	-0.576	-0.564	-0.550	-0.536	-0.522	-0.509	-0.494	-0.479	-0.464	-0.449	-0.435	-0.420	-0.405	-0.391	-0.378	-0.362	-0.350	-0.336	-0.324	-0.312	-0.300	-0.289	-0.279	-0.268	-0.259	-0.250	-0.242	-0.235	-0.229	-0.224	-0.219	-0.214	-0.212	-0.209	-0.208	-0.208	-0.208	-0.209	-0.210	-0.211	-0.216	-0.219	-0.225	-0.231	-0.238	-0.244	-0.252	-0.261	-0.270	-0.280	-0.290	-0.301	-0.311	-0.322	-0.335	-0.346	-0.359	-0.371	-0.384	-0.396	-0.410	-0.422	-0.435	-0.448	-0.460	-0.472	-0.485	-0.496	-0.509	-0.519	-0.530	-0.540	-0.550	-0.560	-0.569	-0.578	-0.585	-0.591	-0.598	-0.604	-0.609	-0.614	-0.616	-0.619	-0.621	-0.621	-0.621	-0.621	-0.620	-0.618	-0.615	-0.611	-0.608	-0.601	-0.596	-0.590	-0.581	-0.574	-0.564	-0.554	-0.544	-0.534	-0.522	-0.510	-0.499	-0.485	-0.471	-0.458	-0.444	-0.430	-0.415	-0.400	-0.385	-0.369	-0.354	-0.338	-0.322	-0.306	-0.291	-0.274	-0.258	-0.244	-0.228	-0.211	-0.196	-0.182	-0.168	-0.152	-0.138	-0.125	-0.111	-0.099	-0.085	-0.074	-0.061	-0.050	-0.040	-0.028	-0.018	-0.009	0.000	0.009	0.018	0.025	0.034	0.040	0.045	0.052	0.058	0.062	0.068	0.072	0.076	0.081	0.084	0.088	0.090	0.094	0.095	0.099	0.101	0.104	0.106	0.108	0.110	0.111	0.114	0.118	0.120	0.122	0.126	0.129	0.132	0.136	0.139	0.144	0.149	0.152	0.159	0.164	0.170	0.178	0.184	0.190	0.200	0.208	0.216	0.225	0.236	0.246	0.258	0.269	0.281	0.294	0.306	0.319	0.332	0.346	0.360	0.375	0.390	0.406	0.421	0.438	0.454	0.470	0.488	0.504	0.521	0.538	0.555	0.572	0.588	0.605	0.622	0.639	0.654	0.671	0.686	0.701	0.716	0.731	0.744	0.759	0.771	0.782	0.794	0.805	0.814	0.824	0.831	0.839	0.845	0.850	0.855	0.856	0.859	0.860	0.860	0.859	0.856	0.851	0.848	0.841	0.835	0.826	0.816	0.805	0.794	0.780	0.765	0.750	0.732	0.714	0.696	0.675	0.655	0.631	0.609	0.584	0.560	0.532	0.506	0.479	0.450	0.422	0.392	0.362	0.332	0.302	0.270	0.239	0.208	0.175	0.145	0.112	0.080	0.049	0.018	-0.015	-0.046	-0.076	-0.108	-0.138	-0.168	-0.196	-0.224	-0.252	-0.279	-0.306	-0.332	-0.356	-0.382	-0.405	-0.429	-0.451	-0.472	-0.492	-0.512	-0.532	-0.550	-0.568	-0.584	-0.600	-0.614	-0.628	-0.641	-0.655	-0.666	-0.676	-0.688	-0.698	-0.706	-0.716	-0.722	-0.731	-0.738	-0.745	-0.750	-0.755	-0.761	-0.766	-0.771	-0.775	-0.779	-0.781	-0.785	-0.789	-0.792	-0.796	-0.799	-0.801	-0.805	-0.808	-0.811	-0.814	-0.818	-0.820	-0.825	-0.828	-0.831	-0.836	-0.840	-0.845	-0.850	-0.854	-0.860	-0.865	-0.871	-0.876	-0.884	-0.889	-0.896	-0.904	-0.911	-0.920	-0.928	-0.936	-0.945	-0.954	-0.964	-0.974	-0.984	-0.995	-1.006	-1.018	-1.028	-1.039	-1.051	-1.062	-1.075	-1.088	-1.100	-1.112	-1.125	-1.138	-1.150	-1.162	-1.176	-1.189	-1.202	-1.215	-1.228	-1.240	-1.252	-1.264	-1.276	-1.288	-1.299	-1.310	-1.320	-1.330	-1.339	-1.349	-1.356	-1.364	-1.372	-1.379	-1.385	-1.390	-1.394	-1.398	-1.400	-1.404	-1.405	-1.405	-1.405	-1.405	-1.402	-1.401	-1.399	-1.394	-1.390	-1.385	-1.379	-1.372	-1.366	-1.358	-1.350	-1.341	-1.330	-1.321	-1.311	-1.300	-1.289	-1.278	-1.266	-1.254	-1.242	-1.229	-1.218	-1.205	-1.192	-1.180	-1.168	-1.155	-1.144	-1.132	-1.120	-1.109	-1.099	-1.089	-1.078	-1.069	-1.059	-1.051	-1.042	-1.035	-1.028	-1.021	-1.015	-1.011	-1.006	-1.002	-0.998	-0.995	-0.992	-0.991	-0.991	-0.990	-0.991	-0.991	-0.992	-0.995	-0.998	-1.001	-1.005	-1.008	-1.014	-1.018	-1.024	-1.029	-1.035	-1.041	-1.049	-1.054	-1.061	-1.070	-1.076	-1.084	-1.092	-1.099	-1.108	-1.114	-1.121	-1.130	-1.136	-1.144	-1.152	-1.160	-1.166	-1.172	-1.179	-1.185	-1.191	-1.198	-1.201	-1.206	-1.211	-1.215	-1.219	-1.221	-1.225	-1.226	-1.229	-1.229	-1.231	-1.230	-1.230	-1.229	-1.229	-1.226	-1.224	-1.221	-1.218	-1.214	-1.209	-1.204	-1.199	-1.192	-1.186	-1.179	-1.171	-1.162	-1.156	-1.146	-1.138	-1.129	-1.119	-1.109	-1.099	-1.089	-1.079	-1.068	-1.056	-1.046	-1.035	-1.025	-1.014	-1.002	-0.994	-0.982	-0.972	-0.962	-0.954	-0.945	-0.936	-0.928	-0.920	-0.912	-0.906	-0.900	-0.894	-0.889	-0.884	-0.880	-0.878	-0.874	-0.874	-0.872	-0.871	-0.871	-0.872	-0.876	-0.878	-0.881	-0.885	-0.891	-0.896	-0.904	-0.910	-0.918	-0.926	-0.936	-0.946	-0.956	-0.968	-0.979	-0.990	-1.001	-1.014	-1.028	-1.040	-1.052	-1.066	-1.080	-1.094	-1.106	-1.120	-1.134	-1.146	-1.159	-1.172	-1.185	-1.196	-1.208	-1.219	-1.230	-1.240	-1.251	-1.260	-1.268	-1.276	-1.284	-1.290	-1.298	-1.301	-1.308	-1.310	-1.314	-1.316	-1.319	-1.320	-1.320	-1.320	-1.320	-1.319	-1.315	-1.312	-1.310	-1.306	-1.301	-1.298	-1.292	-1.286	-1.280	-1.275	-1.268	-1.260	-1.254	-1.246	-1.240	-1.231	-1.225	-1.218	-1.209	-1.201	-1.194	-1.188	-1.179	-1.172	-1.165	-1.159	-1.152	-1.145	-1.140	-1.135	-1.129	-1.124	-1.118	-1.114	-1.110	-1.106	-1.102	-1.099	-1.096	-1.092	-1.091	-1.089	-1.088	-1.086	-1.084	-1.084	-1.082	-1.082	-1.080	-1.081	-1.081	-1.081	-1.081	-1.080	-1.081	-1.080	-1.081	-1.081	-1.080	-1.081	-1.081	-1.080	-1.080	-1.080	-1.080	-1.079	-1.078	-1.076	-1.075	-1.072	-1.070	-1.069	-1.066	-1.062	-1.060	-1.056	-1.052	-1.049	-1.044	-1.040	-1.034	-1.029	-1.022	-1.016	-1.010	-1.002	-0.996	-0.989	-0.981	-0.972	-0.965	-0.956	-0.946	-0.938	-0.928	-0.918	-0.908	-0.896	-0.886	-0.875	-0.862	-0.851	-0.839	-0.828	-0.814	-0.801	-0.790	-0.776	-0.764	-0.750	-0.736	-0.724	-0.710	-0.698	-0.684	-0.670	-0.658	-0.644	-0.631	-0.618	-0.605	-0.592	-0.580	-0.568	-0.556	-0.544	-0.534	-0.522	-0.511	-0.501	-0.491	-0.482	-0.474	-0.465	-0.458	-0.450	-0.444	-0.438	-0.432	-0.428	-0.424	-0.421	-0.419	-0.416	-0.415	-0.415	-0.415	-0.416	-0.418	-0.421	-0.424	-0.428	-0.432	-0.438	-0.445	-0.451	-0.460	-0.469	-0.479	-0.489	-0.500	-0.511	-0.524	-0.538	-0.551	-0.565	-0.580	-0.596	-0.612	-0.629	-0.646	-0.665	-0.682	-0.701	-0.721	-0.741	-0.761	-0.781	-0.802	-0.825	-0.846	-0.868	-0.890	-0.911	-0.935	-0.958	-0.981	-1.002	-1.026	-1.050	-1.074	-1.096	-1.120	-1.144	-1.166	-1.190	-1.212	-1.236	-1.259	-1.282	-1.305	-1.328	-1.351	-1.372	-1.396	-1.418	-1.440	-1.462	-1.484	-1.505	-1.528	-1.548	-1.570	-1.591	-1.611	-1.632	-1.652	-1.674	-1.694	-1.714	-1.734	-1.755	-1.774	-1.795	-1.814	-1.834	-1.852	-1.871	-1.891	-1.910	-1.930	-1.950	-1.968	-1.988	-2.006	-2.026	-2.045	-2.064	-2.084	-2.102	-2.121	-2.140	-2.160	-2.179	-2.196	-2.216	-2.235	-2.254	-2.274	-2.292	-2.310	-2.329	-2.348	-2.366	-2.385	-2.404	-2.421	-2.439	-2.458	-2.475	-2.492	-2.511	-2.528	-2.544	-2.561	-2.576	-2.592	-2.608	-2.624	-2.638	-2.651	-2.665	-2.679	-2.691	-2.702	-2.715	-2.726	-2.738	-2.748	-2.756	-2.765	-2.774	-2.781	-2.788	-2.794	-2.799	-2.804	-2.809	-2.811	-2.814	-2.816	-2.818	-2.818	-2.818	-2.815	-2.814	-2.811	-2.808	-2.802	-2.798	-2.791	-2.784	-2.776	-2.766	-2.758	-2.746	-2.735	-2.724	-2.711	-2.696	-2.681	-2.665	-2.649	-2.631	-2.614	-2.594	-2.574	-2.552	-2.530	-2.508	-2.485	-2.460	-2.434	-2.408	-2.380	-2.354	-2.325	-2.295	-2.265	-2.235	-2.204	-2.170	-2.139	-2.105	-2.071	-2.036	-2.001	-1.966	-1.930	-1.894	-1.859	-1.821	-1.785	-1.748	-1.710	-1.674	-1.636	-1.599	-1.562	-1.526	-1.489	-1.454	-1.419	-1.382	-1.349	-1.315	-1.282	-1.249	-1.218	-1.188	-1.156	-1.128	-1.101	-1.074	-1.049	-1.024	-1.001	-0.980	-0.960	-0.940	-0.924	-0.908	-0.892	-0.880	-0.868	-0.859	-0.850	-0.844	-0.839	-0.836	-0.834	-0.835	-0.835	-0.839	-0.844	-0.850	-0.858	-0.866	-0.878	-0.890	-0.904	-0.918	-0.934	-0.951	-0.970	-0.989	-1.009	-1.030	-1.052	-1.075	-1.099	-1.122	-1.148	-1.172	-1.199	-1.226	-1.251	-1.279	-1.305	-1.332	-1.360	-1.388	-1.414	-1.440	-1.468	-1.494	-1.519	-1.544	-1.569	-1.594	-1.618	-1.641	-1.664	-1.686	-1.708	-1.728	-1.749	-1.768	-1.785	-1.804	-1.820	-1.836	-1.852	-1.866	-1.880	-1.894	-1.905	-1.918	-1.928	-1.938	-1.948	-1.956	-1.965	-1.972	-1.980	-1.986	-1.991	-1.998	-2.001	-2.006	-2.010	-2.014	-2.016	-2.020	-2.022	-2.024	-2.026	-2.027	-2.029	-2.029	-2.030	-2.030	-2.030	-2.030	-2.030	-2.029	-2.030	-2.030	-2.029	-2.027	-2.026	-2.025	-2.024	-2.022	-2.021	-2.020	-2.019	-2.016	-2.015	-2.013	-2.011	-2.007	-2.006	-2.004	-2.001	-1.998	-1.996	-1.992	-1.990	-1.988	-1.982	-1.980	-1.976	-1.972	-1.969	-1.965	-1.961	-1.956	-1.951	-1.948	-1.942	-1.938	-1.932	-1.928	-1.922	-1.916	-1.911	-1.905	-1.899	-1.892	-1.886	-1.880	-1.872	-1.866	-1.859	-1.851	-1.844	-1.836	-1.829	-1.820	-1.812	-1.804	-1.795	-1.786	-1.778	-1.768	-1.759	-1.749	-1.739	-1.730	-1.720	-1.709	-1.699	-1.688	-1.678	-1.666	-1.655	-1.644	-1.632	-1.621	-1.610	-1.599	-1.586	-1.574	-1.562	-1.550	-1.539	-1.528	-1.514	-1.502	-1.491	-1.479	-1.466	-1.455	-1.444	-1.432	-1.420	-1.410	-1.400	-1.389	-1.379	-1.369	-1.360	-1.350	-1.341	-1.332	-1.325	-1.318	-1.309	-1.302	-1.296	-1.291	-1.286	-1.281	-1.276	-1.272	-1.269	-1.266	-1.262	-1.260	-1.259	-1.256	-1.255	-1.254	-1.254	-1.252	-1.252	-1.252	-1.254	-1.254	-1.255	-1.255	-1.255	-1.256	-1.256	-1.258	-1.258	-1.259	-1.259	-1.259	-1.258	-1.258	-1.256	-1.256	-1.254	-1.252	-1.249	-1.245	-1.242	-1.239	-1.234	-1.229	-1.222	-1.215	-1.209	-1.200	-1.192	-1.184	-1.174	-1.164	-1.152	-1.142	-1.130	-1.118	-1.105	-1.091	-1.078	-1.064	-1.049	-1.032	-1.018	-1.001	-0.985	-0.969	-0.951	-0.935	-0.918	-0.900	-0.882	-0.866	-0.849	-0.831	-0.814	-0.798	-0.780	-0.765	-0.749	-0.734	-0.718	-0.702	-0.689	-0.675	-0.662	-0.650	-0.638	-0.628	-0.616	-0.608	-0.599	-0.591	-0.584	-0.578	-0.572	-0.568	-0.565	-0.562	-0.561	-0.560	-0.560	-0.561	-0.564	-0.566	-0.570	-0.575	-0.581	-0.588	-0.595	-0.602	-0.611	-0.621	-0.631	-0.641	-0.654	-0.665	-0.679	-0.691	-0.705	-0.720	-0.734	-0.749	-0.764	-0.779	-0.795	-0.810	-0.825	-0.841	-0.858	-0.872	-0.889	-0.902	-0.918	-0.934	-0.948	-0.961	-0.976	-0.989	-1.002	-1.015	-1.026	-1.038	-1.049	-1.059	-1.069	-1.078	-1.085	-1.092	-1.100	-1.104	-1.110	-1.114	-1.119	-1.120	-1.122	-1.124	-1.124	-1.122	-1.122	-1.120	-1.118	-1.114	-1.109	-1.104	-1.098	-1.091	-1.084	-1.076	-1.066	-1.058	-1.048	-1.036	-1.025	-1.012	-1.001	-0.988	-0.974	-0.959	-0.944	-0.930	-0.914	-0.898	-0.881	-0.865	-0.848	-0.830	-0.812	-0.794	-0.776	-0.759	-0.740	-0.721	-0.702	-0.685	-0.666	-0.646	-0.629	-0.609	-0.591	-0.572	-0.555	-0.539	-0.520	-0.502	-0.485	-0.469	-0.452	-0.438	-0.422	-0.406	-0.392	-0.379	-0.365	-0.352	-0.341	-0.329	-0.319	-0.308	-0.299	-0.289	-0.281	-0.272	-0.266	-0.259	-0.254	-0.248	-0.242	-0.239	-0.235	-0.232	-0.230	-0.228	-0.226	-0.225	-0.224	-0.222	-0.224	-0.224	-0.224	-0.225	-0.226	-0.228	-0.228	-0.229	-0.230	-0.230	-0.231	-0.232	-0.232	-0.234	-0.234	-0.234	-0.232	-0.232	-0.231	-0.230	-0.228	-0.225	-0.222	-0.219	-0.216	-0.212	-0.206	-0.202	-0.198	-0.191	-0.185	-0.179	-0.172	-0.165	-0.158	-0.149	-0.142	-0.134	-0.126	-0.118	-0.110	-0.101	-0.092	-0.084	-0.075	-0.068	-0.060	-0.052	-0.044	-0.036	-0.030	-0.024	-0.018	-0.012	-0.008	-0.002	0.001	0.004	0.008	0.010	0.011	0.012	0.012	0.012	0.011	0.010	0.008	0.004	0.001	-0.004	-0.009	-0.015	-0.020	-0.028	-0.035	-0.042	-0.051	-0.060	-0.070	-0.081	-0.091	-0.104	-0.115	-0.126	-0.139	-0.151	-0.165	-0.179	-0.194	-0.208	-0.222	-0.236	-0.252	-0.269	-0.282	-0.300	-0.316	-0.332	-0.349	-0.365	-0.381	-0.399	-0.416	-0.432	-0.449	-0.468	-0.485	-0.501	-0.519	-0.536	-0.554	-0.571	-0.589	-0.606	-0.624	-0.640	-0.658	-0.674	-0.690	-0.706	-0.724	-0.740	-0.755	-0.771	-0.786	-0.801	-0.816	-0.830	-0.844	-0.859	-0.871	-0.884	-0.896	-0.908	-0.920	-0.930	-0.940	-0.950	-0.959	-0.966	-0.974	-0.981	-0.988	-0.994	-1.000	-1.004	-1.008	-1.011	-1.015	-1.016	-1.018	-1.019	-1.019	-1.018	-1.018	-1.015	-1.014	-1.011	-1.009	-1.005	-1.001	-0.998	-0.992	-0.989	-0.984	-0.979	-0.974	-0.968	-0.962	-0.956	-0.951	-0.945	-0.940	-0.935	-0.929	-0.924	-0.919	-0.912	-0.909	-0.904	-0.900	-0.895	-0.892	-0.889	-0.886	-0.884	-0.881	-0.879	-0.879	-0.878	-0.876	-0.875	-0.876	-0.876	-0.878	-0.879	-0.880	-0.881	-0.885	-0.888	-0.890	-0.892	-0.895	-0.899	-0.902	-0.905	-0.909	-0.912	-0.915	-0.920	-0.922	-0.928	-0.931	-0.934	-0.938	-0.941	-0.945	-0.948	-0.950	-0.952	-0.954	-0.956	-0.956	-0.958	-0.958	-0.959	-0.959	-0.958	-0.956	-0.956	-0.955	-0.952	-0.950	-0.949	-0.945	-0.942	-0.939	-0.934	-0.930	-0.925	-0.920	-0.915	-0.911	-0.906	-0.900	-0.895	-0.889	-0.884	-0.878	-0.872	-0.866	-0.861	-0.856	-0.850	-0.845	-0.840	-0.834	-0.830	-0.826	-0.820	-0.818	-0.814	-0.809	-0.806	-0.804	-0.801	-0.798	-0.796	-0.794	-0.792	-0.791	-0.791	-0.791	-0.790	-0.790	-0.789	-0.790	-0.790	-0.792	-0.792	-0.792	-0.795	-0.796	-0.798	-0.800	-0.801	-0.802	-0.805	-0.806	-0.809	-0.811	-0.812	-0.815	-0.816	-0.818	-0.821	-0.822	-0.824	-0.825	-0.826	-0.829	-0.829	-0.830	-0.832	-0.834	-0.832	-0.834	-0.834	-0.835	-0.836	-0.836	-0.836	-0.835	-0.836	-0.836	-0.836	-0.836	-0.836	-0.836	-0.836	-0.835	-0.835	-0.835	-0.834	-0.832	-0.832	-0.831	-0.831	-0.830	-0.829	-0.828	-0.828	-0.826	-0.824	-0.822	-0.821	-0.820	-0.816	-0.815	-0.814	-0.810	-0.808	-0.805	-0.801	-0.799	-0.795	-0.790	-0.786	-0.781	-0.776	-0.771	-0.766	-0.760	-0.754	-0.748	-0.741	-0.734	-0.728	-0.720	-0.711	-0.705	-0.696	-0.688	-0.680	-0.670	-0.661	-0.652	-0.644	-0.635	-0.626	-0.616	-0.609	-0.599	-0.590	-0.582	-0.575	-0.566	-0.559	-0.552	-0.545	-0.539	-0.532	-0.528	-0.522	-0.518	-0.515	-0.511	-0.510	-0.507	-0.507	-0.507	-0.507	-0.511	-0.512	-0.516	-0.520	-0.524	-0.530	-0.538	-0.545	-0.552	-0.561	-0.571	-0.582	-0.594	-0.606	-0.618	-0.631	-0.644	-0.659	-0.672	-0.689	-0.702	-0.719	-0.734	-0.750	-0.766	-0.782	-0.798	-0.812	-0.828	-0.844	-0.859	-0.874	-0.886	-0.900	-0.912	-0.925	-0.936	-0.945	-0.955	-0.964	-0.971	-0.979	-0.984	-0.989	-0.992	-0.995	-0.996	-0.996	-0.995	-0.992	-0.990	-0.985	-0.980	-0.974	-0.966	-0.959	-0.949	-0.938	-0.925	-0.914	-0.900	-0.886	-0.870	-0.855	-0.839	-0.822	-0.806	-0.788	-0.769	-0.751	-0.732	-0.715	-0.695	-0.676	-0.659	-0.639	-0.621	-0.602	-0.585	-0.568	-0.550	-0.535	-0.519	-0.502	-0.489	-0.474	-0.460	-0.448	-0.436	-0.424	-0.415	-0.404	-0.396	-0.388	-0.381	-0.375	-0.369	-0.364	-0.360	-0.356	-0.352	-0.351	-0.350	-0.349	-0.350	-0.350	-0.351	-0.352	-0.354	-0.355	-0.359	-0.361	-0.364	-0.368	-0.370	-0.374	-0.376	-0.380	-0.384	-0.386	-0.389	-0.391	-0.395	-0.396	-0.399	-0.400	-0.401	-0.402	-0.402	-0.401	-0.402	-0.401	-0.400	-0.399	-0.395	-0.392	-0.389	-0.384	-0.379	-0.374	-0.368	-0.361	-0.354	-0.346	-0.338	-0.329	-0.319	-0.309	-0.299	-0.288	-0.274	-0.262	-0.250	-0.236	-0.222	-0.208	-0.192	-0.176	-0.161	-0.145	-0.129	-0.110	-0.094	-0.075	-0.058	-0.039	-0.020	0.000	0.019	0.040	0.059	0.079	0.100	0.120	0.140	0.161	0.181	0.204	0.224	0.244	0.264	0.285	0.305	0.325	0.345	0.365	0.385	0.404	0.422	0.440	0.458	0.475	0.492	0.509	0.524	0.539	0.552	0.566	0.579	0.591	0.602	0.612	0.621	0.630	0.636	0.644	0.649	0.654	0.656	0.659	0.660	0.660	0.659	0.656	0.654	0.650	0.645	0.640	0.632	0.624	0.616	0.606	0.595	0.584	0.571	0.559	0.545	0.531	0.516	0.500	0.484	0.469	0.452	0.435	0.416	0.399	0.381	0.364	0.345	0.328	0.310	0.291	0.275	0.256	0.240	0.224	0.209	0.194	0.178	0.164	0.150	0.138	0.126	0.114	0.104	0.094	0.085	0.079	0.071	0.065	0.060	0.058	0.054	0.051	0.051	0.050	0.051	0.054	0.055	0.059	0.062	0.068	0.074	0.081	0.088	0.095	0.104	0.114	0.124	0.134	0.144	0.156	0.168	0.178	0.190	0.201	0.214	0.226	0.239	0.250	0.261	0.274	0.285	0.296	0.308	0.318	0.326	0.336	0.345	0.354	0.362	0.370	0.376	0.382	0.389	0.394	0.398	0.401	0.404	0.408	0.409	0.409	0.408	0.408	0.406	0.405	0.401	0.396	0.394	0.389	0.382	0.378	0.370	0.362	0.355	0.346	0.336	0.328	0.318	0.308	0.298	0.285	0.274	0.262	0.251	0.239	0.226	0.214	0.201	0.188	0.174	0.161	0.148	0.134	0.120	0.106	0.092	0.079	0.066	0.052	0.039	0.026	0.012	0.000	-0.014	-0.028	-0.040	-0.052	-0.065	-0.078	-0.090	-0.102	-0.115	-0.126	-0.139	-0.149	-0.161	-0.171	-0.182	-0.194	-0.205	-0.215	-0.226	-0.236	-0.248	-0.258	-0.268	-0.278	-0.288	-0.298	-0.306	-0.315	-0.325	-0.335	-0.344	-0.354	-0.362	-0.372	-0.381	-0.391	-0.400	-0.410	-0.418	-0.428	-0.438	-0.446	-0.455	-0.465	-0.474	-0.484	-0.492	-0.502	-0.511	-0.522	-0.531	-0.541	-0.550	-0.560	-0.570	-0.580	-0.589	-0.599	-0.609	-0.619	-0.629	-0.638	-0.649	-0.659	-0.669	-0.679	-0.689	-0.698	-0.708	-0.716	-0.726	-0.736	-0.745	-0.754	-0.764	-0.772	-0.781	-0.789	-0.798	-0.806	-0.812	-0.820	-0.828	-0.834	-0.839	-0.845	-0.850	-0.854	-0.859	-0.864	-0.866	-0.869	-0.871	-0.872	-0.874	-0.874	-0.874	-0.872	-0.870	-0.868	-0.864	-0.860	-0.855	-0.849	-0.842	-0.834	-0.826	-0.818	-0.806	-0.796	-0.784	-0.771	-0.758	-0.745	-0.729	-0.712	-0.696	-0.679	-0.660	-0.641	-0.622	-0.601	-0.580	-0.559	-0.536	-0.515	-0.491	-0.468	-0.444	-0.420	-0.395	-0.371	-0.346	-0.321	-0.295	-0.270	-0.245	-0.221	-0.195	-0.171	-0.148	-0.122	-0.100	-0.076	-0.052	-0.031	-0.010	0.011	0.031	0.050	0.069	0.086	0.104	0.119	0.134	0.148	0.160	0.172	0.182	0.192	0.201	0.208	0.214	0.219	0.222	0.226	0.226	0.228	0.226	0.225	0.221	0.218	0.212	0.206	0.200	0.191	0.182	0.172	0.162	0.151	0.139	0.125	0.112	0.098	0.082	0.068	0.051	0.035	0.018	0.001	-0.016	-0.034	-0.051	-0.069	-0.086	-0.104	-0.122	-0.140	-0.158	-0.175	-0.192	-0.209	-0.225	-0.241	-0.258	-0.272	-0.286	-0.301	-0.314	-0.326	-0.340	-0.350	-0.361	-0.371	-0.380	-0.389	-0.395	-0.402	-0.408	-0.414	-0.418	-0.420	-0.424	-0.425	-0.426	-0.425	-0.424	-0.422	-0.419	-0.415	-0.410	-0.404	-0.398	-0.390	-0.382	-0.372	-0.365	-0.354	-0.342	-0.331	-0.320	-0.308	-0.294	-0.280	-0.266	-0.252	-0.238	-0.222	-0.208	-0.192	-0.178	-0.162	-0.146	-0.131	-0.116	-0.101	-0.086	-0.071	-0.058	-0.044	-0.030	-0.016	-0.004	0.009	0.021	0.032	0.044	0.054	0.064	0.072	0.080	0.088	0.094	0.100	0.108	0.112	0.116	0.120	0.122	0.125	0.128	0.129	0.129	0.129	0.129	0.129	0.128	0.125	0.124	0.120	0.118	0.115	0.112	0.109	0.106	0.102	0.099	0.095	0.091	0.088	0.085	0.081	0.079	0.076	0.075	0.072	0.071	0.070	0.069	0.070	0.070	0.070	0.072	0.075	0.076	0.079	0.082	0.088	0.092	0.098	0.104	0.110	0.116	0.124	0.131	0.141	0.149	0.158	0.169	0.178	0.189	0.200	0.210	0.221	0.234	0.245	0.256	0.268	0.280	0.291	0.304	0.314	0.325	0.336	0.348	0.358	0.369	0.379	0.389	0.398	0.408	0.415	0.424	0.430	0.438	0.444	0.449	0.454	0.459	0.462	0.466	0.469	0.471	0.472	0.475	0.475	0.475	0.475	0.474	0.472	0.471	0.469	0.466	0.462	0.459	0.455	0.450	0.445	0.441	0.436	0.431	0.425	0.420	0.414	0.409	0.402	0.398	0.392	0.386	0.381	0.376	0.370	0.366	0.361	0.358	0.354	0.349	0.346	0.342	0.341	0.339	0.336	0.334	0.334	0.334	0.332	0.332	0.334	0.334	0.336	0.338	0.340	0.342	0.345	0.349	0.354	0.358	0.362	0.366	0.372	0.379	0.385	0.391	0.398	0.404	0.411	0.420	0.428	0.435	0.444	0.451	0.461	0.469	0.478	0.486	0.496	0.505	0.514	0.522	0.531	0.540	0.550	0.559	0.568	0.576	0.585	0.592	0.601	0.609	0.618	0.625	0.632	0.640	0.648	0.654	0.661	0.668	0.675	0.681	0.686	0.692	0.698	0.704	0.709	0.714	0.719	0.724	0.728	0.732	0.736	0.740	0.745	0.749	0.751	0.756	0.760	0.762	0.766	0.769	0.772	0.775	0.779	0.781	0.785	0.789	0.790	0.794	0.796	0.799	0.802	0.805	0.809	0.811	0.814	0.819	0.821	0.825	0.828	0.831	0.835	0.839	0.841	0.845	0.850	0.854	0.856	0.861	0.864	0.868	0.872	0.875	0.880	0.884	0.888	0.890	0.894	0.898	0.901	0.905	0.909	0.911	0.915	0.918	0.921	0.924	0.926	0.929	0.931	0.934	0.935	0.938	0.939	0.940	0.941	0.944	0.944	0.944	0.945	0.945	0.944	0.944	0.944	0.941	0.940	0.939	0.938	0.934	0.931	0.929	0.925	0.921	0.918	0.912	0.909	0.902	0.898	0.891	0.885	0.879	0.871	0.864	0.856	0.848	0.839	0.830	0.819	0.809	0.799	0.788	0.776	0.764	0.752	0.740	0.726	0.714	0.700	0.684	0.670	0.656	0.641	0.625	0.610	0.594	0.576	0.561	0.544	0.528	0.510	0.492	0.475	0.458	0.441	0.425	0.408	0.390	0.372	0.355	0.339	0.321	0.305	0.289	0.274	0.258	0.241	0.228	0.211	0.198	0.185	0.171	0.159	0.146	0.135	0.122	0.112	0.101	0.092	0.084	0.076	0.069	0.062	0.056	0.050	0.045	0.041	0.038	0.035	0.034	0.032	0.031	0.032	0.032	0.034	0.038	0.040	0.044	0.049	0.052	0.059	0.064	0.071	0.078	0.085	0.094	0.102	0.112	0.121	0.131	0.142	0.152	0.164	0.175	0.186	0.199	0.211	0.224	0.236	0.250	0.261	0.275	0.288	0.301	0.315	0.328	0.341	0.354	0.366	0.379	0.392	0.404	0.415	0.428	0.439	0.449	0.460	0.470	0.481	0.490	0.499	0.507	0.515	0.522	0.529	0.535	0.540	0.546	0.550	0.554	0.556	0.560	0.561	0.562	0.562	0.564	0.562	0.560	0.559	0.556	0.552	0.550	0.545	0.540	0.535	0.530	0.524	0.519	0.511	0.504	0.498	0.490	0.480	0.472	0.465	0.458	0.449	0.440	0.431	0.424	0.415	0.409	0.400	0.394	0.386	0.380	0.374	0.369	0.362	0.359	0.354	0.350	0.348	0.345	0.342	0.342	0.341	0.342	0.344	0.345	0.348	0.351	0.355	0.360	0.365	0.372	0.379	0.388	0.396	0.405	0.415	0.426	0.438	0.450	0.462	0.475	0.490	0.505	0.519	0.534	0.550	0.566	0.582	0.600	0.616	0.632	0.650	0.666	0.684	0.700	0.718	0.734	0.750	0.766	0.782	0.798	0.812	0.828	0.841	0.855	0.869	0.880	0.892	0.904	0.914	0.924	0.932	0.940	0.946	0.952	0.959	0.964	0.966	0.970	0.970	0.971	0.971	0.970	0.966	0.965	0.961	0.955	0.949	0.941	0.935	0.926	0.918	0.906	0.896	0.885	0.872	0.859	0.846	0.832	0.818	0.802	0.786	0.770	0.754	0.738	0.720	0.702	0.684	0.666	0.648	0.630	0.612	0.594	0.576	0.559	0.540	0.522	0.505	0.489	0.470	0.455	0.439	0.422	0.408	0.392	0.379	0.365	0.351	0.339	0.328	0.316	0.306	0.296	0.288	0.279	0.271	0.265	0.259	0.252	0.249	0.245	0.241	0.239	0.236	0.236	0.236	0.236	0.238	0.239	0.240	0.244	0.246	0.250	0.254	0.259	0.264	0.269	0.274	0.279	0.285	0.291	0.298	0.302	0.309	0.315	0.320	0.326	0.332	0.338	0.342	0.346	0.351	0.355	0.358	0.360	0.362	0.364	0.365	0.364	0.365	0.362	0.361	0.358	0.354	0.349	0.342	0.336	0.330	0.322	0.314	0.304	0.294	0.284	0.272	0.260	0.246	0.232	0.219	0.205	0.189	0.174	0.159	0.141	0.125	0.108	0.090	0.074	0.056	0.039	0.022	0.005	-0.012	-0.029	-0.044	-0.060	-0.075	-0.090	-0.104	-0.116	-0.129	-0.140	-0.151	-0.160	-0.169	-0.176	-0.182	-0.188	-0.192	-0.195	-0.196	-0.198	-0.196	-0.194	-0.191	-0.186	-0.180	-0.172	-0.165	-0.155	-0.145	-0.132	-0.120	-0.106	-0.091	-0.075	-0.058	-0.041	-0.022	-0.002	0.016	0.038	0.059	0.080	0.102	0.125	0.149	0.170	0.194	0.216	0.239	0.261	0.284	0.306	0.326	0.349	0.369	0.389	0.410	0.428	0.446	0.464	0.480	0.495	0.511	0.525	0.538	0.550	0.561	0.572	0.580	0.589	0.596	0.602	0.608	0.612	0.615	0.619	0.620	0.621	0.621	0.619	0.618	0.616	0.612	0.609	0.605	0.601	0.595	0.590	0.584	0.578	0.571	0.565	0.559	0.552	0.544	0.538	0.531	0.525	0.518	0.512	0.506	0.501	0.496	0.491	0.488	0.482	0.480	0.479	0.476	0.475	0.474	0.474	0.475	0.476	0.479	0.481	0.485	0.490	0.495	0.501	0.507	0.515	0.522	0.532	0.541	0.551	0.562	0.574	0.586	0.599	0.612	0.625	0.640	0.654	0.669	0.685	0.701	0.718	0.734	0.751	0.769	0.786	0.804	0.822	0.840	0.859	0.878	0.896	100.000	5.000	2.000	1.000	2.000	0.000	0.000	0.000	0.000	0.000	0.000	0.000	0.000	0.000	0.000	0.000	0.000	0.000	3.046	3.060	3.074	3.088	3.100	3.112	3.122	3.132	3.144	3.152	3.159	3.166	3.171	3.176	3.181	3.184	3.185	3.188	3.188	3.188	3.185	3.184	3.180	3.176	3.171	3.165	3.159	3.152	3.144	3.135	3.126	3.116	3.108	3.096	3.085	3.074	3.064	3.051	3.039	3.028	3.014	3.001	2.990	2.978	2.965	2.954	2.942	2.930	2.920	2.910	2.900	2.891	2.882	2.875	2.868	2.860	2.855	2.850	2.845	2.841	2.838	2.836	2.835	2.835	2.835	2.836	2.839	2.841	2.845	2.850	2.855	2.861	2.869	2.876	2.885	2.895	2.904	2.914	2.925	2.938	2.949	2.961	2.972	2.986	3.000	3.014	3.028	3.041	3.055	3.069	3.084	3.096	3.110	3.122	3.136	3.148	3.160	3.171	3.182	3.192	3.202	3.212	3.221	3.230	3.236	3.244	3.250	3.255	3.260	3.262	3.265	3.266	3.269	3.268	3.268	3.266	3.264	3.260	3.256	3.251	3.246	3.240	3.234	3.225	3.218	3.209	3.199	3.190	3.179	3.168	3.155	3.144	3.132	3.120	3.106	3.094	3.080	3.066	3.054	3.040	3.028	3.014	3.001	2.988	2.975	2.962	2.949	2.938	2.925	2.914	2.904	2.892	2.882	2.872	2.864	2.855	2.846	2.839	2.832	2.826	2.820	2.815	2.810	2.806	2.802	2.801	2.799	2.798	2.796	2.796	2.796	2.796	2.798	2.800	2.802	2.805	2.809	2.811	2.815	2.819	2.824	2.830	2.835	2.840	2.845	2.850	2.856	2.862	2.868	2.872	2.880	2.885	2.891	2.896	2.902	2.908	2.914	2.919	2.925	2.929	2.934	2.938	2.942	2.946	2.951	2.954	2.956	2.960	2.964	2.965	2.968	2.969	2.971	2.972	2.974	2.974	2.975	2.975	2.976	2.975	2.975	2.972	2.971	2.970	2.969	2.968	2.965	2.964	2.961	2.958	2.955	2.952	2.949	2.946	2.942	2.940	2.936	2.932	2.929	2.926	2.922	2.919	2.916	2.912	2.910	2.906	2.902	2.899	2.896	2.894	2.891	2.888	2.885	2.881	2.879	2.876	2.874	2.872	2.870	2.868	2.866	2.865	2.862	2.861	2.860	2.859	2.858	2.856	2.855	2.854	2.854	2.852	2.851	2.850	2.850	2.850	2.849	2.849	2.846	2.846	2.846	2.845	2.844	2.841	2.841	2.839	2.838	2.835	2.832	2.830	2.828	2.824	2.821	2.816	2.812	2.808	2.804	2.798	2.791	2.785	2.778	2.770	2.762	2.754	2.745	2.735	2.725	2.715	2.702	2.691	2.679	2.665	2.652	2.638	2.622	2.608	2.592	2.575	2.558	2.541	2.522	2.504	2.486	2.465	2.446	2.426	2.405	2.385	2.362	2.341	2.320	2.298	2.276	2.254	2.232	2.210	2.188	2.166	2.142	2.121	2.099	2.079	2.056	2.036	2.016	1.995	1.975	1.955	1.938	1.919	1.900	1.884	1.866	1.850	1.835	1.820	1.806	1.792	1.780	1.768	1.758	1.748	1.738	1.730	1.722	1.715	1.710	1.704	1.700	1.698	1.694	1.692	1.691	1.692	1.692	1.694	1.695	1.698	1.702	1.706	1.710	1.716	1.721	1.729	1.735	1.741	1.750	1.758	1.765	1.775	1.782	1.792	1.801	1.811	1.820	1.830	1.840	1.849	1.859	1.869	1.876	1.886	1.895	1.902	1.910	1.918	1.925	1.931	1.938	1.944	1.948	1.952	1.956	1.959	1.962	1.965	1.965	1.966	1.966	1.965	1.964	1.962	1.960	1.958	1.952	1.949	1.944	1.938	1.930	1.924	1.915	1.908	1.899	1.890	1.880	1.870	1.859	1.849	1.838	1.826	1.814	1.802	1.791	1.779	1.766	1.754	1.741	1.729	1.716	1.704	1.692	1.680	1.669	1.658	1.645	1.635	1.622	1.612	1.602	1.592	1.582	1.574	1.565	1.556	1.549	1.542	1.535	1.529	1.525	1.519	1.514	1.510	1.508	1.505	1.502	1.501	1.500	1.500	1.499	1.500	1.502	1.504	1.508	1.511	1.515	1.519	1.524	1.530	1.536	1.544	1.551	1.559	1.568	1.578	1.586	1.598	1.608	1.619	1.630	1.642	1.654	1.668	1.680	1.694	1.708	1.721	1.735	1.749	1.762	1.778	1.791	1.805	1.820	1.835	1.849	1.862	1.876	1.890	1.902	1.916	1.929	1.940	1.951	1.964	1.975	1.985	1.994	2.004	2.011	2.020	2.026	2.033	2.038	2.041	2.046	2.049	2.050	2.051	2.051	2.051	2.049	2.046	2.042	2.038	2.033	2.027	2.019	2.011	2.004	1.994	1.982	1.972	1.960	1.948	1.935	1.921	1.908	1.891	1.876	1.859	1.842	1.825	1.808	1.789	1.770	1.751	1.732	1.712	1.694	1.674	1.654	1.634	1.612	1.594	1.574	1.554	1.534	1.514	1.495	1.476	1.458	1.439	1.420	1.402	1.385	1.368	1.351	1.335	1.319	1.304	1.289	1.274	1.259	1.246	1.234	1.220	1.209	1.198	1.186	1.176	1.168	1.158	1.149	1.141	1.134	1.126	1.119	1.114	1.108	1.102	1.096	1.091	1.088	1.084	1.080	1.078	1.074	1.071	1.070	1.066	1.064	1.062	1.060	1.059	1.058	1.056	1.054	1.052	1.051	1.049	1.048	1.045	1.042	1.041	1.039	1.036	1.032	1.030	1.025	1.021	1.016	1.011	1.006	1.000	0.995	0.989	0.982	0.974	0.968	0.959	0.951	0.942	0.931	0.922	0.912	0.902	0.891	0.881	0.870	0.858	0.846	0.835	0.822	0.811	0.799	0.786	0.774	0.762	0.749	0.738	0.726	0.715	0.705	0.694	0.684	0.674	0.664	0.656	0.648	0.641	0.635	0.629	0.624	0.620	0.616	0.612	0.610	0.609	0.610	0.610	0.611	0.614	0.616	0.620	0.626	0.631	0.638	0.645	0.652	0.662	0.671	0.681	0.691	0.702	0.715	0.726	0.739	0.752	0.766	0.780	0.794	0.808	0.820	0.835	0.849	0.861	0.875	0.890	0.902	0.915	0.928	0.939	0.950	0.961	0.972	0.982	0.992	1.000	1.009	1.016	1.024	1.029	1.035	1.040	1.045	1.049	1.051	1.054	1.056	1.058	1.058	1.058	1.058	1.055	1.054	1.051	1.049	1.048	1.044	1.040	1.036	1.031	1.028	1.022	1.019	1.012	1.008	1.002	0.996	0.992	0.986	0.981	0.976	0.970	0.965	0.960	0.955	0.950	0.944	0.940	0.935	0.930	0.925	0.921	0.918	0.914	0.910	0.908	0.902	0.900	0.898	0.895	0.892	0.890	0.888	0.885	0.884	0.881	0.880	0.878	0.878	0.876	0.875	0.875	0.875	0.874	0.874	0.874	0.875	0.875	0.875	0.878	0.879	0.881	0.882	0.885	0.888	0.892	0.895	0.900	0.905	0.908	0.915	0.920	0.925	0.932	0.940	0.948	0.955	0.964	0.972	0.982	0.992	1.004	1.014	1.025	1.036	1.049	1.061	1.075	1.089	1.102	1.118	1.132	1.148	1.162	1.179	1.194	1.210	1.226	1.242	1.259	1.275	1.291	1.308	1.322	1.339	1.355	1.370	1.388	1.402	1.418	1.432	1.448	1.461	1.476	1.490	1.502	1.516	1.529	1.540	1.552	1.564	1.575	1.586	1.596	1.606	1.616	1.625	1.634	1.642	1.650	1.658	1.665	1.671	1.680	1.686	1.691	1.699	1.705	1.711	1.716	1.721	1.728	1.734	1.739	1.744	1.749	1.755	1.761	1.766	1.772	1.778	1.782	1.789	1.795	1.801	1.808	1.814	1.820	1.828	1.834	1.840	1.848	1.854	1.861	1.868	1.876	1.882	1.890	1.896	1.904	1.910	1.918	1.924	1.930	1.938	1.944	1.949	1.955	1.959	1.964	1.970	1.974	1.976	1.980	1.982	1.986	1.988	1.990	1.990	1.990	1.990	1.989	1.988	1.985	1.981	1.979	1.974	1.970	1.964	1.959	1.951	1.944	1.936	1.928	1.918	1.908	1.896	1.885	1.872	1.860	1.846	1.834	1.819	1.804	1.789	1.774	1.756	1.740	1.724	1.706	1.690	1.672	1.655	1.638	1.619	1.601	1.581	1.564	1.546	1.529	1.509	1.492	1.475	1.456	1.439	1.422	1.405	1.389	1.374	1.359	1.344	1.330	1.316	1.304	1.291	1.281	1.270	1.260	1.251	1.241	1.235	1.228	1.222	1.218	1.214	1.211	1.209	1.208	1.208	1.208	1.209	1.211	1.214	1.219	1.224	1.230	1.235	1.242	1.250	1.260	1.269	1.279	1.289	1.301	1.311	1.325	1.336	1.349	1.362	1.375	1.389	1.402	1.415	1.429	1.442	1.455	1.469	1.481	1.494	1.506	1.518	1.529	1.540	1.550	1.559	1.569	1.576	1.584	1.590	1.596	1.602	1.606	1.610	1.612	1.614	1.615	1.615	1.615	1.612	1.610	1.606	1.602	1.596	1.591	1.585	1.578	1.569	1.560	1.550	1.540	1.530	1.519	1.506	1.494	1.481	1.468	1.454	1.439	1.425	1.410	1.396	1.381	1.366	1.351	1.336	1.321	1.306	1.292	1.278	1.264	1.249	1.235	1.221	1.208	1.195	1.181	1.170	1.158	1.146	1.136	1.126	1.116	1.108	1.099	1.091	1.084	1.078	1.071	1.065	1.061	1.058	1.054	1.049	1.046	1.045	1.042	1.041	1.040	1.040	1.041	1.042	1.044	1.046	1.049	1.050	1.054	1.058	1.062	1.066	1.070	1.076	1.081	1.086	1.091	1.096	1.104	1.109	1.115	1.121	1.126	1.132	1.138	1.144	1.149	1.155	1.160	1.165	1.170	1.175	1.179	1.184	1.188	1.190	1.192	1.198	1.199	1.201	1.202	1.205	1.205	1.206	1.205	1.206	1.205	1.202	1.201	1.199	1.196	1.192	1.189	1.185	1.180	1.175	1.169	1.164	1.158	1.150	1.144	1.136	1.130	1.121	1.114	1.106	1.098	1.088	1.080	1.071	1.061	1.054	1.045	1.035	1.026	1.018	1.009	1.000	0.991	0.982	0.974	0.965	0.958	0.950	0.941	0.935	0.928	0.921	0.916	0.911	0.905	0.901	0.896	0.892	0.889	0.886	0.884	0.882	0.881	0.880	0.880	0.880	0.881	0.882	0.885	0.888	0.891	0.895	0.900	0.902	0.910	0.915	0.921	0.928	0.935	0.944	0.951	0.959	0.969	0.978	0.989	0.998	1.008	1.019	1.029	1.040	1.050	1.061	1.072	1.084	1.095	1.105	1.116	1.126	1.139	1.149	1.159	1.169	1.179	1.188	1.196	1.205	1.214	1.222	1.230	1.236	1.242	1.248	1.254	1.258	1.262	1.266	1.269	1.270	1.271	1.271	1.271	1.271	1.269	1.268	1.264	1.260	1.255	1.251	1.246	1.240	1.232	1.225	1.216	1.209	1.199	1.191	1.180	1.170	1.159	1.149	1.136	1.125	1.112	1.101	1.088	1.075	1.062	1.050	1.038	1.025	1.012	1.000	0.988	0.975	0.962	0.951	0.939	0.929	0.918	0.906	0.896	0.888	0.876	0.868	0.859	0.850	0.841	0.835	0.828	0.820	0.815	0.808	0.802	0.798	0.792	0.789	0.784	0.780	0.775	0.772	0.770	0.766	0.762	0.760	0.756	0.754	0.752	0.749	0.746	0.742	0.740	0.736	0.734	0.729	0.724	0.720	0.715	0.709	0.704	0.698	0.690	0.684	0.674	0.666	0.656	0.646	0.636	0.625	0.612	0.600	0.588	0.572	0.559	0.544	0.528	0.511	0.494	0.476	0.458	0.438	0.418	0.398	0.375	0.354	0.331	0.309	0.285	0.262	0.238	0.212	0.189	0.164	0.139	0.114	0.089	0.064	0.038	0.014	-0.012	-0.038	-0.062	-0.086	-0.111	-0.135	-0.159	-0.181	-0.204	-0.226	-0.249	-0.269	-0.289	-0.309	-0.328	-0.345	-0.362	-0.379	-0.394	-0.409	-0.421	-0.432	-0.444	-0.454	-0.462	-0.471	-0.478	-0.482	-0.486	-0.490	-0.491	-0.492	-0.491	-0.489	-0.488	-0.482	-0.478	-0.470	-0.462	-0.454	-0.444	-0.432	-0.421	-0.409	-0.394	-0.379	-0.364	-0.348	-0.331	-0.312	-0.294	-0.275	-0.256	-0.236	-0.216	-0.196	-0.175	-0.155	-0.134	-0.112	-0.091	-0.071	-0.050	-0.031	-0.011	0.009	0.028	0.045	0.062	0.080	0.096	0.111	0.126	0.139	0.152	0.164	0.174	0.185	0.192	0.201	0.208	0.212	0.218	0.220	0.224	0.224	0.224	0.222	0.220	0.216	0.212	0.206	0.200	0.194	0.186	0.176	0.168	0.158	0.146	0.135	0.124	0.111	0.099	0.085	0.071	0.059	0.045	0.030	0.016	0.004	-0.010	-0.024	-0.036	-0.050	-0.062	-0.075	-0.088	-0.099	-0.109	-0.119	-0.129	-0.138	-0.145	-0.152	-0.159	-0.166	-0.171	-0.175	-0.179	-0.181	-0.184	-0.185	-0.185	-0.184	-0.182	-0.180	-0.176	-0.172	-0.169	-0.161	-0.156	-0.149	-0.141	-0.132	-0.122	-0.112	-0.102	-0.090	-0.079	-0.065	-0.052	-0.039	-0.026	-0.011	0.004	0.019	0.035	0.050	0.065	0.081	0.098	0.115	0.131	0.149	0.164	0.181	0.198	0.214	0.230	0.246	0.262	0.279	0.292	0.309	0.322	0.338	0.351	0.365	0.378	0.390	0.402	0.414	0.425	0.435	0.444	0.452	0.461	0.470	0.478	0.484	0.488	0.494	0.498	0.501	0.502	0.504	0.505	0.506	0.506	0.504	0.502	0.500	0.495	0.491	0.486	0.481	0.475	0.468	0.461	0.454	0.446	0.438	0.428	0.419	0.409	0.400	0.390	0.379	0.368	0.356	0.346	0.335	0.325	0.315	0.305	0.296	0.285	0.276	0.269	0.260	0.252	0.246	0.239	0.232	0.228	0.224	0.220	0.218	0.215	0.214	0.215	0.215	0.218	0.220	0.225	0.229	0.235	0.241	0.250	0.259	0.269	0.281	0.292	0.306	0.320	0.334	0.350	0.368	0.385	0.402	0.421	0.441	0.461	0.482	0.505	0.526	0.549	0.572	0.596	0.619	0.644	0.668	0.692	0.716	0.741	0.765	0.789	0.812	0.838	0.861	0.884	0.906	0.929	0.951	0.971	0.992	1.012	1.031	1.050	1.069	1.085	1.100	1.115	1.130	1.142	1.154	1.164	1.175	1.184	1.190	1.198	1.204	1.208	1.210	1.212	1.215	1.215	1.214	1.212	1.209	1.205	1.200	1.195	1.189	1.181	1.172	1.165	1.154	1.145	1.135	1.124	1.112	1.100	1.089	1.076	1.064	1.051	1.039	1.026	1.014	1.002	0.991	0.980	0.969	0.958	0.948	0.939	0.930	0.924	0.916	0.909	0.904	0.900	0.896	0.894	0.891	0.891	0.892	0.894	0.895	0.899	0.904	0.910	0.916	0.924	0.932	0.941	0.952	0.964	0.976	0.989	1.002	1.019	1.032	1.049	1.065	1.081	1.099	1.116	1.135	1.152	1.170	1.189	1.208	1.225	1.241	1.259	1.276	1.294	1.310	1.325	1.341	1.355	1.370	1.382	1.395	1.406	1.416	1.425	1.434	1.442	1.449	1.454	1.458	1.461	1.462	1.464	1.464	1.462	1.459	1.458	1.452	1.446	1.440	1.431	1.424	1.415	1.404	1.392	1.380	1.368	1.354	1.341	1.326	1.310	1.295	1.279	1.262	1.245	1.230	1.212	1.195	1.178	1.161	1.144	1.126	1.110	1.092	1.076	1.060	1.045	1.030	1.015	1.002	0.989	0.976	0.964	0.952	0.942	0.932	0.922	0.915	0.908	0.902	0.896	0.891	0.888	0.885	0.882	0.881	0.881	0.881	0.882	0.885	0.888	0.891	0.896	0.901	0.908	0.912	0.921	0.928	0.936	0.945	0.954	0.964	0.974	0.984	0.994	1.006	1.016	1.028	1.038	1.049	1.060	1.070	1.080	1.091	1.100	1.110	1.119	1.128	1.136	1.144	1.151	1.158	1.162	1.168	1.171	1.176	1.179	1.180	1.181	1.181	1.181	1.179	1.178	1.174	1.169	1.164	1.159	1.151	1.142	1.134	1.124	1.114	1.104	1.091	1.078	1.065	1.050	1.036	1.020	1.005	0.989	0.972	0.955	0.936	0.919	0.900	0.882	0.864	0.844	0.825	0.805	0.786	0.768	0.750	0.731	0.711	0.694	0.675	0.656	0.639	0.621	0.605	0.589	0.572	0.555	0.540	0.526	0.511	0.498	0.485	0.472	0.460	0.448	0.438	0.426	0.416	0.408	0.399	0.390	0.381	0.374	0.366	0.360	0.354	0.349	0.344	0.338	0.334	0.330	0.326	0.321	0.319	0.315	0.312	0.310	0.308	0.306	0.304	0.302	0.301	0.299	0.296	0.296	0.294	0.292	0.291	0.289	0.289	0.288	0.285	0.282	0.281	0.280	0.278	0.275	0.274	0.270	0.268	0.265	0.261	0.259	0.255	0.251	0.248	0.241	0.238	0.232	0.229	0.224	0.218	0.211	0.206	0.199	0.191	0.185	0.178	0.170	0.161	0.154	0.146	0.136	0.128	0.118	0.109	0.099	0.089	0.076	0.066	0.055	0.044	0.032	0.020	0.009	-0.005	-0.018	-0.030	-0.044	-0.056	-0.070	-0.084	-0.096	-0.110	-0.125	-0.138	-0.152	-0.166	-0.180	-0.194	-0.206	-0.221	-0.234	-0.248	-0.260	-0.272	-0.285	-0.298	-0.309	-0.320	-0.331	-0.342	-0.352	-0.362	-0.372	-0.381	-0.389	-0.396	-0.404	-0.410	-0.416	-0.421	-0.426	-0.430	-0.434	-0.435	-0.438	-0.439	-0.439	-0.439	-0.438	-0.436	-0.434	-0.431	-0.428	-0.424	-0.418	-0.412	-0.408	-0.400	-0.394	-0.386	-0.378	-0.370	-0.360	-0.351	-0.342	-0.331	-0.322	-0.311	-0.300	-0.289	-0.279	-0.268	-0.256	-0.246	-0.235	-0.225	-0.214	-0.204	-0.192	-0.182	-0.174	-0.164	-0.155	-0.146	-0.136	-0.128	-0.120	-0.114	-0.106	-0.099	-0.094	-0.088	-0.082	-0.078	-0.074	-0.070	-0.066	-0.064	-0.060	-0.059	-0.058	-0.055	-0.055	-0.054	-0.054	-0.055	-0.055	-0.056	-0.058	-0.059	-0.061	-0.061	-0.062	-0.066	-0.068	-0.071	-0.072	-0.075	-0.078	-0.079	-0.081	-0.082	-0.085	-0.086	-0.089	-0.090	-0.091	-0.091	-0.092	-0.092	-0.092	-0.091	-0.090	-0.089	-0.089	-0.086	-0.084	-0.082	-0.079	-0.076	-0.072	-0.070	-0.065	-0.060	-0.056	-0.051	-0.045	-0.040	-0.034	-0.028	-0.020	-0.015	-0.008	-0.001	0.006	0.014	0.020	0.029	0.036	0.044	0.051	0.059	0.066	0.074	0.081	0.089	0.096	0.104	0.110	0.118	0.125	0.131	0.139	0.145	0.151	0.158	0.164	0.170	0.176	0.181	0.188	0.192	0.199	0.204	0.209	0.214	0.219	0.224	0.229	0.234	0.238	0.241	0.245	0.250	0.252	0.256	0.260	0.262	0.266	0.269	0.271	0.275	0.276	0.279	0.280	0.282	0.284	0.285	0.285	0.288	0.288	0.288	0.288	0.286	0.285	0.284	0.282	0.281	0.279	0.278	0.275	0.271	0.269	0.264	0.260	0.256	0.252	0.248	0.242	0.238	0.232	0.228	0.221	0.215	0.209	0.202	0.198	0.191	0.185	0.180	0.174	0.168	0.162	0.158	0.150	0.146	0.141	0.136	0.132	0.129	0.125	0.122	0.119	0.116	0.115	0.114	0.112	0.112	0.114	0.114	0.115	0.116	0.119	0.121	0.125	0.128	0.131	0.136	0.141	0.146	0.151	0.156	0.162	0.169	0.176	0.182	0.190	0.196	0.204	0.211	0.219	0.226	0.234	0.241	0.248	0.255	0.261	0.269	0.274	0.280	0.285	0.291	0.296	0.301	0.305	0.308	0.310	0.312	0.315	0.316	0.316	0.318	0.316	0.316	0.315	0.314	0.311	0.309	0.306	0.302	0.299	0.295	0.291	0.286	0.280	0.275	0.270	0.264	0.259	0.251	0.246	0.240	0.234	0.228	0.221	0.216	0.209	0.204	0.199	0.194	0.189	0.185	0.181	0.179	0.176	0.174	0.172	0.171	0.171	0.171	0.172	0.175	0.178	0.180	0.184	0.189	0.195	0.200	0.208	0.215	0.225	0.234	0.245	0.255	0.268	0.279	0.291	0.306	0.320	0.334	0.349	0.365	0.381	0.396	0.414	0.430	0.446	0.462	0.481	0.498	0.515	0.531	0.548	0.564	0.581	0.598	0.612	0.628	0.641	0.655	0.669	0.680	0.692	0.704	0.712	0.722	0.730	0.738	0.742	0.749	0.751	0.754	0.756	0.756	0.756	0.755	0.751	0.748	0.741	0.735	0.726	0.719	0.708	0.698	0.685	0.671	0.659	0.642	0.628	0.611	0.594	0.575	0.558	0.538	0.516	0.496	0.475	0.455	0.434	0.411	0.390	0.366	0.345	0.324	0.301	0.280	0.258	0.235	0.214	0.194	0.172	0.152	0.134	0.114	0.095	0.078	0.060	0.045	0.029	0.014	-0.001	-0.014	-0.025	-0.038	-0.049	-0.058	-0.066	-0.074	-0.080	-0.086	-0.090	-0.094	-0.098	-0.099	-0.100	-0.100	-0.099	-0.096	-0.094	-0.089	-0.084	-0.079	-0.071	-0.064	-0.054	-0.045	-0.034	-0.021	-0.010	0.004	0.019	0.032	0.049	0.065	0.084	0.101	0.120	0.140	0.160	0.181	0.202	0.225	0.248	0.271	0.295	0.319	0.345	0.370	0.395	0.421	0.448	0.475	0.501	0.529	0.555	0.581	0.609	0.636	0.662	0.690	0.718	0.744	0.771	0.796	0.821	0.848	0.871	0.896	0.920	0.944	0.966	0.988	1.009	1.030	1.049	1.068	1.086	1.102	1.118	1.134	1.148	1.160	1.170	1.181	1.190	1.199	1.206	1.212	1.216	1.220	1.222	1.224	1.224	1.221	1.220	1.216	1.211	1.205	1.199	1.191	1.182	1.171	1.161	1.149	1.136	1.122	1.106	1.091	1.075	1.058	1.040	1.020	1.001	0.981	0.960	0.938	0.916	0.894	0.871	0.848	0.824	0.799	0.775	0.750	0.725	0.699	0.674	0.648	0.622	0.595	0.570	0.544	0.518	0.491	0.465	0.438	0.412	0.386	0.360	0.335	0.310	0.284	0.259	0.234	0.209	0.185	0.161	0.138	0.114	0.090	0.069	0.045	0.024	0.002	-0.018	-0.039	-0.059	-0.076	-0.096	-0.114	-0.131	-0.148	-0.162	-0.179	-0.192	-0.205	-0.219	-0.230	-0.242	-0.254	-0.262	-0.272	-0.280	-0.286	-0.294	-0.298	-0.302	-0.306	-0.308	-0.310	-0.310	-0.310	-0.309	-0.308	-0.304	-0.300	-0.295	-0.289	-0.282	-0.275	-0.266	-0.256	-0.246	-0.235	-0.222	-0.211	-0.198	-0.185	-0.171	-0.155	-0.140	-0.124	-0.108	-0.090	-0.072	-0.055	-0.036	-0.019	0.001	0.020	0.039	0.059	0.078	0.098	0.116	0.136	0.155	0.175	0.194	0.212	0.231	0.249	0.268	0.285	0.302	0.319	0.335	0.350	0.365	0.380	0.394	0.406	0.419	0.431	0.441	0.451	0.460	0.469	0.476	0.482	0.488	0.491	0.495	0.498	0.499	0.500	0.500	0.498	0.495	0.491	0.486	0.480	0.474	0.466	0.458	0.448	0.436	0.424	0.411	0.399	0.384	0.368	0.351	0.335	0.316	0.298	0.279	0.259	0.238	0.216	0.194	0.171	0.149	0.125	0.100	0.076	0.052	0.028	0.002	-0.022	-0.048	-0.071	-0.098	-0.121	-0.146	-0.170	-0.195	-0.220	-0.242	-0.265	-0.288	-0.310	-0.331	-0.352	-0.372	-0.392	-0.410	-0.428	-0.445	-0.460	-0.476	-0.490	-0.504	-0.516	-0.526	-0.536	-0.546	-0.555	-0.562	-0.568	-0.572	-0.576	-0.579	-0.580	-0.580	-0.579	-0.578	-0.575	-0.571	-0.568	-0.561	-0.554	-0.548	-0.539	-0.529	-0.520	-0.509	-0.498	-0.485	-0.472	-0.460	-0.446	-0.432	-0.418	-0.402	-0.388	-0.372	-0.356	-0.341	-0.325	-0.309	-0.292	-0.278	-0.261	-0.246	-0.230	-0.216	-0.202	-0.188	-0.174	-0.161	-0.149	-0.135	-0.122	-0.111	-0.100	-0.090	-0.081	-0.072	-0.062	-0.055	-0.048	-0.040	-0.035	-0.029	-0.024	-0.019	-0.015	-0.011	-0.009	-0.005	-0.004	-0.001	0.001	0.001	0.001	0.002	0.002	0.001	0.002	0.002	0.001	0.001	0.001	0.000	0.000	0.001	0.000	0.001	0.001	0.001	0.004	0.004	0.006	0.008	0.010	0.014	0.018	0.021	0.025	0.030	0.035	0.041	0.048	0.054	0.061	0.070	0.078	0.086	0.096	0.106	0.118	0.129	0.140	0.154	0.166	0.180	0.194	0.208	0.222	0.239	0.254	0.270	0.286	0.302	0.319	0.338	0.355	0.372	0.391	0.409	0.428	0.445	0.464	0.481	0.500	0.519	0.536	0.555	0.574	0.591	0.610	0.628	0.646	0.664	0.681	0.699	0.716	0.734	0.750	0.766	0.782	0.799	0.815	0.830	0.844	0.860	0.874	0.889	0.902	0.915	0.929	0.941	0.954	0.966	0.978	0.989	1.000	1.011	1.021	1.031	1.040	1.050	1.059	1.068	1.076	1.085	1.092	1.101	1.108	1.115	1.120	1.126	1.132	1.139	1.144	1.149	1.155	1.160	1.164	1.169	1.172	1.176	1.180	1.182	1.186	1.189	1.192	1.194	1.196	1.199	1.201	1.202	1.205	1.206	1.208	1.209	1.211	1.211	1.212	1.212	1.214	1.215	1.216	1.218	1.219	1.219	1.220	1.222	1.224	1.226	1.228	1.230	1.232	1.236	1.239	1.242	1.245	1.249	1.254	1.259	1.264	1.269	1.275	1.280	1.288	1.295	1.302	1.311	1.320	1.329	1.339	1.349	1.359	1.371	1.382	1.394	1.409	1.421	1.435	1.450	1.465	1.479	1.495	1.512	1.529	1.545	1.562	1.580	1.598	1.615	1.634	1.651	1.671	1.689	1.709	1.726	1.745	1.765	1.784	1.802	1.821	1.840	1.859	1.878	1.896	1.914	1.931	1.950	1.968	1.985	2.002	2.019	2.035	2.051	2.068	2.081	2.098	2.112	2.126	2.141	2.154	2.168	2.180	2.192	2.206	2.219	2.229	2.240	2.251	2.261	2.272	2.282	2.292	2.302	2.311	2.321	2.329	2.338	2.346	2.354	2.361	2.369	2.376	2.384	2.391	2.399	2.405	2.411	2.416	2.422	2.429	2.434	2.439	2.444	2.449	2.454	2.458	2.462	2.466	2.470	2.472	2.476	2.480	2.482	2.485	2.488	2.489	2.490	2.491	2.492	2.494	2.495	2.495	2.495	2.494	2.494	2.492	2.491	2.490	2.488	2.486	2.484	2.480	2.476	2.474	2.470	2.466	2.462	2.458	2.454	2.449	2.444	2.439	2.432	2.428	2.421	2.415	2.410	2.404	2.398	2.391	2.386	2.379	2.372	2.368	2.361	2.356	2.351	2.345	2.340	2.336	2.330	2.325	2.322	2.318	2.314	2.311	2.308	2.304	2.300	2.298	2.295	2.294	2.291	2.291	2.290	2.290	2.290	2.290	2.290	2.291	2.292	2.295	2.296	2.299	2.301	2.305	2.309	2.311	2.315	2.320	2.322	2.329	2.334	2.338	2.342	2.348	2.354	2.358	2.364	2.369	2.375	2.381	2.386	2.391	2.398	2.402	2.409	2.414	2.418	2.424	2.428	2.432	2.438	2.440	2.444	2.448	2.451	2.454	2.456	2.459	2.460	2.461	2.464	2.464	2.464	2.464	2.462	2.462	2.460	2.460	2.456	2.455	2.451	2.448	2.444	2.440	2.435	2.429	2.425	2.419	2.411	2.405	2.398	2.390	2.381	2.374	2.364	2.355	2.345	2.335	2.325	2.314	2.302	2.290	2.279	2.266	2.254	2.240	2.226	2.212	2.199	2.185	2.169	2.152	2.139	2.122	2.105	2.089	2.071	2.054	2.036	2.016	1.999	1.979	1.959	1.939	1.919	1.898	1.876	1.855	1.834	1.811	1.789	1.766	1.742	1.719	1.695	1.671	1.646	1.622	1.599	1.572	1.548	1.522	1.498	1.472	1.446	1.420	1.395	1.368	1.341	1.318	1.291	1.265	1.240	1.214	1.189	1.164	1.140	1.115	1.091	1.068	1.044	1.021	0.998	0.976	0.954	0.932	0.911	0.891	0.870	0.851	0.832	0.814	0.796	0.779	0.761	0.744	0.728	0.712	0.698	0.682	0.669	0.655	0.641	0.629	0.616	0.604	0.592	0.581	0.570	0.559	0.550	0.539	0.529	0.520	0.510	0.500	0.491	0.481	0.472	0.462	0.455	0.445	0.435	0.426	0.418	0.409	0.400	0.390	0.381	0.372	0.362	0.352	0.344	0.334	0.324	0.314	0.305	0.295	0.285	0.275	0.265	0.255	0.245	0.235	0.225	0.215	0.205	0.195	0.185	0.175	0.166	0.156	0.146	0.138	0.129	0.120	0.111	0.102	0.094	0.086	0.079	0.071	0.064	0.058	0.051	0.044	0.039	0.034	0.028	0.022	0.019	0.014	0.010	0.006	0.002	0.001	-0.001	-0.004	-0.005	-0.006	-0.006	-0.006	-0.006	-0.005	-0.004	-0.002	-0.001	0.002	0.005	0.009	0.011	0.015	0.019	0.024	0.030	0.035	0.040	0.046	0.052	0.060	0.066	0.072	0.080	0.089	0.096	0.105	0.112	0.121	0.130	0.139	0.148	0.156	0.165	0.174	0.182	0.191	0.200	0.209	0.218	0.225	0.234	0.241	0.249	0.256	0.262	0.270	0.276	0.284	0.289	0.295	0.301	0.305	0.310	0.315	0.318	0.321	0.324	0.325	0.328	0.329	0.330	0.331	0.330	0.330	0.329	0.328	0.326	0.324	0.320	0.318	0.314	0.309	0.305	0.300	0.295	0.288	0.282	0.275	0.270	0.261	0.255	0.248	0.239	0.231	0.222	0.215	0.205	0.198	0.188	0.179	0.170	0.160	0.151	0.141	0.131	0.121	0.112	0.102	0.092	0.084	0.075	0.065	0.056	0.046	0.039	0.029	0.021	0.012	0.006	-0.002	-0.010	-0.016	-0.024	-0.029	-0.035	-0.041	-0.046	-0.051	-0.055	-0.061	-0.065	-0.068	-0.070	-0.074	-0.075	-0.078	-0.079	-0.079	-0.080	-0.080	-0.079	-0.079	-0.076	-0.075	-0.072	-0.070	-0.068	-0.064	-0.060	-0.056	-0.051	-0.046	-0.040	-0.035	-0.029	-0.022	-0.016	-0.009	-0.002	0.005	0.014	0.021	0.030	0.039	0.048	0.056	0.066	0.075	0.085	0.095	0.104	0.114	0.124	0.134	0.145	0.154	0.164	0.174	0.185	0.195	0.204	0.214	0.224	0.234	0.244	0.254	0.262	0.272	0.281	0.291	0.301	0.311	0.320	0.329	0.339	0.348	0.356	0.364	0.372	0.381	0.390	0.399	0.408	0.415	0.422	0.431	0.440	0.449	0.456	0.465	0.472	0.480	0.488	0.495	0.504	0.511	0.519	0.528	0.535	0.542	0.550	0.559	0.566	0.575	0.584	0.591	0.599	0.606	0.616	0.624	0.632	0.640	0.649	0.656	0.665	0.674	0.681	0.690	0.699	0.706	0.715	0.724	0.731	0.741	0.749	0.758	0.765	0.774	0.781	0.789	0.799	0.806	0.814	0.821	0.829	0.835	0.842	0.849	0.856	0.862	0.868	0.872	0.879	0.882	0.888	0.891	0.895	0.898	0.902	0.905	0.908	0.908	0.909	0.911	0.910	0.910	0.911	0.910	0.909	0.906	0.904	0.901	0.898	0.895	0.890	0.885	0.880	0.874	0.869	0.862	0.855	0.849	0.840	0.832	0.824	0.815	0.806	0.798	0.788	0.779	0.768	0.758	0.748	0.736	0.725	0.715	0.702	0.691	0.680	0.669	0.658	0.646	0.634	0.622	0.611	0.599	0.588	0.575	0.564	0.552	0.541	0.530	0.518	0.506	0.495	0.484	0.472	0.461	0.450	0.438	0.428	0.416	0.405	0.394	0.384	0.372	0.361	0.350	0.340	0.329	0.318	0.306	0.295	0.285	0.274	0.264	0.252	0.242	0.230	0.220	0.209	0.198	0.186	0.175	0.164	0.152	0.141	0.130	0.118	0.108	0.095	0.084	0.072	0.061	0.050	0.038	0.025	0.014	0.001	-0.010	-0.021	-0.032	-0.046	-0.056	-0.069	-0.081	-0.092	-0.104	-0.116	-0.129	-0.140	-0.151	-0.162	-0.174	-0.185	-0.196	-0.206	-0.216	-0.228	-0.239	-0.249	-0.260	-0.269	-0.279	-0.288	-0.298	-0.306	-0.315	-0.322	-0.331	-0.339	-0.346	-0.352	-0.360	-0.365	-0.372	-0.378	-0.381	-0.388	-0.390	-0.394	-0.398	-0.400	-0.402	-0.404	-0.405	-0.406	-0.406	-0.406	-0.405	-0.404	-0.401	-0.400	-0.396	-0.392	-0.389	-0.382	-0.378	-0.371	-0.365	-0.358	-0.350	-0.342	-0.332	-0.324	-0.314	-0.304	-0.292	-0.281	-0.270	-0.258	-0.246	-0.232	-0.220	-0.208	-0.194	-0.179	-0.165	-0.151	-0.135	-0.121	-0.106	-0.092	-0.078	-0.062	-0.048	-0.034	-0.019	-0.005	0.009	0.022	0.036	0.049	0.062	0.072	0.085	0.096	0.106	0.116	0.126	0.135	0.141	0.149	0.155	0.161	0.166	0.169	0.174	0.175	0.176	0.176	0.176	0.175	0.172	0.169	0.165	0.160	0.152	0.148	0.139	0.130	0.121	0.111	0.099	0.088	0.075	0.061	0.049	0.034	0.019	0.004	-0.012	-0.029	-0.046	-0.062	-0.080	-0.098	-0.116	-0.134	-0.151	-0.169	-0.188	-0.206	-0.222	-0.240	-0.259	-0.275	-0.291	-0.308	-0.325	-0.340	-0.355	-0.370	-0.384	-0.398	-0.410	-0.422	-0.435	-0.445	-0.456	-0.465	-0.474	-0.482	-0.490	-0.498	-0.502	-0.509	-0.512	-0.516	-0.520	-0.522	-0.524	-0.526	-0.526	-0.526	-0.526	-0.525	-0.524	-0.521	-0.519	-0.516	-0.512	-0.509	-0.505	-0.501	-0.496	-0.492	-0.488	-0.482	-0.479	-0.474	-0.469	-0.464	-0.460	-0.456	-0.451	-0.448	-0.444	-0.441	-0.439	-0.436	-0.434	-0.432	-0.431	-0.430	-0.431	-0.431	-0.432	-0.434	-0.435	-0.439	-0.441	-0.446	-0.450	-0.456	-0.462	-0.469	-0.476	-0.485	-0.492	-0.501	-0.511	-0.520	-0.531	-0.542	-0.554	-0.566	-0.580	-0.594	-0.606	-0.620	-0.635	-0.648	-0.662	-0.678	-0.692	-0.706	-0.722	-0.738	-0.751	-0.768	-0.781	-0.795	-0.809	-0.822	-0.836	-0.849	-0.862	-0.874	-0.884	-0.895	-0.905	-0.914	-0.921	-0.930	-0.936	-0.942	-0.948	-0.952	-0.956	-0.958	-0.960	-0.960	-0.959	-0.956	-0.954	-0.950	-0.945	-0.939	-0.932	-0.924	-0.916	-0.906	-0.895	-0.882	-0.871	-0.858	-0.842	-0.828	-0.812	-0.796	-0.780	-0.761	-0.744	-0.725	-0.706	-0.688	-0.668	-0.649	-0.628	-0.608	-0.586	-0.568	-0.546	-0.526	-0.506	-0.485	-0.465	-0.446	-0.426	-0.406	-0.388	-0.370	-0.351	-0.334	-0.316	-0.299	-0.284	-0.268	-0.252	-0.239	-0.225	-0.211	-0.199	-0.188	-0.175	-0.164	-0.154	-0.145	-0.135	-0.129	-0.120	-0.114	-0.105	-0.100	-0.094	-0.090	-0.084	-0.080	-0.076	-0.072	-0.071	-0.069	-0.066	-0.065	-0.062	-0.062	-0.061	-0.060	-0.060	-0.060	-0.059	-0.060	-0.060	-0.060	-0.061	-0.061	-0.062	-0.062	-0.062	-0.064	-0.065	-0.065	-0.066	-0.066	-0.066	-0.065	-0.066	-0.066	-0.065	-0.065	-0.065	-0.065	-0.062	-0.061	-0.060	-0.060	-0.058	-0.055	-0.051	-0.049	-0.046	-0.042	-0.039	-0.035	-0.030	-0.026	-0.021	-0.015	-0.010	-0.004	0.002	0.009	0.016	0.024	0.031	0.040	0.048	0.056	0.065	0.075	0.084	0.094	0.104	0.114	0.125	0.136	0.146	0.158	0.169	0.180	0.190	0.202	0.214	0.225	0.235	0.246	0.258	0.266	0.278	0.288	0.298	0.308	0.316	0.325	0.334	0.341	0.349	0.355	0.362	0.368	0.374	0.379	0.382	0.386	0.389	0.391	0.392	0.394	0.394	0.394	0.392	0.390	0.389	0.385	0.381	0.376	0.370	0.365	0.359	0.351	0.345	0.336	0.328	0.319	0.309	0.299	0.289	0.276	0.265	0.254	0.242	0.230	0.219	0.205	0.192	0.179	0.166	0.154	0.141	0.128	0.116	0.101	0.089	0.076	0.062	0.050	0.038	0.024	0.012	0.000	-0.012	-0.024	-0.036	-0.048	-0.059	-0.069	-0.080	-0.090	-0.100	-0.111	-0.121	-0.130	-0.140	-0.149	-0.159	-0.168	-0.176	-0.185	-0.192	-0.200	-0.209	-0.218	-0.225	-0.232	-0.239	-0.246	-0.254	-0.259	-0.266	-0.272	-0.280	-0.285	-0.290	-0.298	-0.302	-0.309	-0.312	-0.320	-0.325	-0.329	-0.335	-0.340	-0.345	-0.349	-0.352	-0.356	-0.361	-0.366	-0.370	-0.374	-0.378	-0.381	-0.385	-0.389	-0.392	-0.396	-0.400	-0.401	-0.405	-0.409	-0.411	-0.414	-0.418	-0.421	-0.424	-0.426	-0.429	-0.432	-0.435	-0.439	-0.441	-0.445	-0.448	-0.450	-0.454	-0.458	-0.459	-0.462	-0.465	-0.468	-0.470	-0.472	-0.475	-0.476	-0.480	-0.481	-0.482	-0.485	-0.486	-0.486	-0.486	-0.486	-0.488	-0.485	-0.484	-0.484	-0.481	-0.480	-0.476	-0.472	-0.469	-0.464	-0.459	-0.452	-0.446	-0.439	-0.431	-0.421	-0.412	-0.402	-0.392	-0.380	-0.368	-0.354	-0.341	-0.326	-0.311	-0.295	-0.280	-0.262	-0.245	-0.226	-0.209	-0.190	-0.171	-0.150	-0.131	-0.110	-0.090	-0.070	-0.049	-0.028	-0.005	0.015	0.038	0.059	0.080	0.100	0.121	0.142	0.164	0.184	0.202	0.222	0.242	0.261	0.280	0.296	0.314	0.331	0.349	0.364	0.379	0.394	0.409	0.422	0.436	0.449	0.461	0.472	0.484	0.495	0.506	0.516	0.525	0.535	0.545	0.554	0.561	0.570	0.578	0.585	0.592	0.599	0.605	0.612	0.619	0.625	0.631	0.638	0.642	0.650	0.655	0.661	0.666	0.672	0.679	0.684	0.690	0.695	0.701	0.708	0.712	0.718	0.722	0.729	0.735	0.740	0.746	0.751	0.756	0.760	0.766	0.770	0.775	0.779	0.784	0.789	0.791	0.796	0.800	0.804	0.808	0.810	0.814	0.816	0.819	0.821	0.824	0.826	0.828	0.830	0.831	0.832	0.834	0.836	0.836	0.838	0.838	0.839	0.840	0.839	0.839	0.840	0.840	0.839	0.839	0.839	0.839	0.839	0.838	0.838	0.838	0.838	0.836	0.835	0.835	0.834	0.834	0.832	0.831	0.831	0.829	0.829	0.828	0.825	0.824	0.822	0.820	0.818	0.815	0.812	0.811	0.809	0.805	0.801	0.798	0.795	0.791	0.788	0.782	0.778	0.774	0.768	0.762	0.756	0.750	0.744	0.736	0.728	0.720	0.712	0.704	0.695	0.686	0.676	0.666	0.658	0.646	0.635	0.624	0.614	0.602	0.591	0.580	0.568	0.556	0.544	0.532	0.521	0.509	0.499	0.486	0.476	0.464	0.452	0.442	0.431	0.422	0.412	0.404	0.395	0.386	0.380	0.372	0.366	0.361	0.356	0.352	0.350	0.348	0.346	0.345	0.345	0.346	0.348	0.349	0.352	0.356	0.361	0.368	0.374	0.381	0.390	0.399	0.410	0.419	0.431	0.442	0.455	0.469	0.482	0.498	0.512	0.528	0.542	0.559	0.575	0.592	0.610	0.626	0.644	0.661	0.680	0.696	0.715	0.731	0.750	0.766	0.785	0.801	0.819	0.834	0.851	0.866	0.881	0.896	0.912	0.925	0.939	0.952	0.964	0.976	0.988	0.999	1.008	1.019	1.026	1.035	1.042	1.049	1.055	1.060	1.064	1.068	1.071	1.074	1.075	1.075	1.076	1.076	1.074	1.071	1.070	1.068	1.062	1.058	1.052	1.048	1.041	1.035	1.026	1.019	1.010	1.001	0.992	0.982	0.974	0.962	0.952	0.942	0.931	0.920	0.909	0.898	0.886	0.875	0.864	0.852	0.842	0.831	0.820	0.811	0.801	0.792	0.782	0.774	0.766	0.759	0.751	0.745	0.739	0.734	0.729	0.725	0.722	0.720	0.718	0.716	0.716	0.718	0.719	0.720	0.722	0.725	0.729	0.734	0.740	0.745	0.751	0.759	0.766	0.775	0.784	0.791	0.800	0.809	0.819	0.829	0.839	0.848	0.858	0.866	0.875	0.885	0.894	0.902	0.910	0.920	0.926	0.934	0.940	0.945	0.951	0.955	0.960	0.964	0.965	0.969	0.969	0.970	0.970	0.970	0.968	0.966	0.961	0.959	0.954	0.950	0.942	0.936	0.930	0.922	0.916	0.908	0.899	0.890	0.882	0.874	0.864	0.855	0.846	0.838	0.829	0.820	0.810	0.802	0.795	0.788	0.780	0.774	0.766	0.761	0.756	0.751	0.748	0.745	0.741	0.740	0.740	0.739	0.740	0.741	0.744	0.748	0.751	0.756	0.762	0.768	0.775	0.784	0.792	0.801	0.811	0.824	0.835	0.846	0.860	0.874	0.888	0.901	0.916	0.931	0.946	0.961	0.978	0.995	1.011	1.028	1.044	1.060	1.078	1.092	1.110	1.126	1.142	1.158	1.174	1.189	1.202	1.218	1.231	1.245	1.258	1.271	1.284	1.294	1.305	1.315	1.325	1.334	1.342	1.350	1.358	1.362	1.369	1.374	1.376	1.380	1.382	1.384	1.384	1.385	1.384	1.382	1.379	1.376	1.372	1.368	1.361	1.355	1.348	1.339	1.331	1.321	1.311	1.300	1.288	1.275	1.262	1.249	1.235	1.220	1.205	1.189	1.171	1.154	1.135	1.116	1.098	1.079	1.058	1.038	1.016	0.996	0.974	0.951	0.929	0.906	0.884	0.860	0.836	0.814	0.790	0.765	0.742	0.718	0.694	0.670	0.648	0.625	0.601	0.578	0.555	0.532	0.510	0.489	0.468	0.445	0.425	0.405	0.385	0.365	0.346	0.328	0.310	0.291	0.275	0.259	0.244	0.228	0.214	0.200	0.186	0.174	0.161	0.151	0.140	0.130	0.120	0.110	0.102	0.095	0.086	0.079	0.072	0.068	0.061	0.056	0.051	0.046	0.041	0.039	0.035	0.031	0.028	0.025	0.024	0.020	0.018	0.016	0.014	0.012	0.011	0.009	0.008	0.006	0.004	0.004	0.002	0.001	-0.001	-0.001	-0.004	-0.006	-0.008	-0.010	-0.012	-0.014	-0.016	-0.018	-0.020	-0.021	-0.024	-0.026	-0.029	-0.031	-0.034	-0.036	-0.036	-0.039	-0.041	-0.044	-0.045	-0.048	-0.049	-0.051	-0.052	-0.054	-0.055	-0.056	-0.056	-0.058	-0.059	-0.059	-0.060	-0.059	-0.059	-0.059	-0.058	-0.056	-0.055	-0.052	-0.051	-0.049	-0.045	-0.042	-0.039	-0.035	-0.032	-0.026	-0.022	-0.018	-0.011	-0.005	0.000	0.006	0.014	0.021	0.029	0.038	0.046	0.055	0.064	0.074	0.084	0.094	0.105	0.115	0.128	0.139	0.151	0.162	0.175	0.188	0.200	0.214	0.226	0.239	0.252	0.266	0.280	0.294	0.308	0.320	0.334	0.346	0.360	0.372	0.385	0.398	0.410	0.421	0.432	0.442	0.454	0.464	0.472	0.482	0.491	0.499	0.506	0.511	0.518	0.524	0.528	0.531	0.535	0.535	0.536	0.536	0.538	0.536	0.534	0.530	0.526	0.522	0.518	0.511	0.505	0.496	0.489	0.480	0.471	0.461	0.450	0.440	0.428	0.416	0.404	0.391	0.379	0.365	0.354	0.340	0.326	0.312	0.300	0.286	0.274	0.260	0.249	0.238	0.225	0.214	0.204	0.194	0.185	0.176	0.169	0.161	0.155	0.150	0.146	0.141	0.139	0.138	0.136	0.138	0.139	0.140	0.144	0.148	0.151	0.156	0.164	0.171	0.179	0.189	0.199	0.209	0.220	0.232	0.245	0.259	0.272	0.286	0.301	0.316	0.331	0.348	0.364	0.379	0.396	0.411	0.428	0.442	0.459	0.474	0.489	0.504	0.518	0.531	0.545	0.558	0.570	0.580	0.591	0.600	0.610	0.618	0.625	0.631	0.638	0.641	0.645	0.649	0.650	0.650	0.651	0.650	0.648	0.644	0.641	0.635	0.630	0.622	0.616	0.608	0.599	0.589	0.578	0.568	0.556	0.544	0.530	0.516	0.502	0.489	0.474	0.459	0.444	0.429	0.411	0.396	0.380	0.365	0.348	0.332	0.316	0.300	0.284	0.269	0.254	0.239	0.224	0.210	0.196	0.184	0.170	0.158	0.146	0.135	0.125	0.115	0.105	0.096	0.090	0.082	0.076	0.070	0.065	0.060	0.058	0.054	0.052	0.051	0.051	0.051	0.052	0.054	0.055	0.060	0.062	0.068	0.072	0.078	0.084	0.090	0.098	0.105	0.114	0.122	0.132	0.142	0.152	0.162	0.172	0.184	0.194	0.206	0.218	0.229	0.241	0.252	0.264	0.276	0.288	0.299	0.310	0.322	0.332	0.344	0.354	0.364	0.375	0.384	0.392	0.402	0.411	0.419	0.428	0.434	0.441	0.449	0.455	0.459	0.464	0.468	0.472	0.476	0.479	0.481	0.484	0.484	0.486	0.486	0.486	0.486	0.485	0.485	0.482	0.482	0.480	0.478	0.475	0.471	0.469	0.466	0.464	0.461	0.458	0.454	0.451	0.449	0.446	0.442	0.440	0.438	0.436	0.434	0.432	0.431	0.431	0.430	0.430	0.431	0.432	0.434	0.436	0.440	0.442	0.446	0.450	0.456	0.461	0.468	0.475	0.482	0.491	0.500	0.509	0.520	0.530	0.541	0.552	0.565	0.576	0.590	0.602	0.618	0.630	0.645	0.660	0.675	0.690	0.705	0.719	0.734	0.749	0.764	0.778	0.791	0.805	0.819	0.831	0.844	0.855	0.866	0.875	0.886	0.892	0.901	0.909	0.914	0.919	0.921	0.922	0.924	0.924	0.921	0.919	0.915	0.910	0.902	0.895	0.885	0.874	0.861	0.848	0.831	0.814	0.798	0.778	0.756	0.734	0.711	0.686	0.660	0.634	0.605	0.576	0.546	0.515	0.484	0.450	0.418	0.382	0.349	0.314	0.279	0.242	0.206	0.170	0.134	0.098	0.061	0.025	-0.011	-0.048	-0.084	-0.119	-0.152	-0.188	-0.220	-0.254	-0.286	-0.318	-0.349	-0.379	-0.408	-0.435	-0.462	-0.490	-0.514	-0.540	-0.562	-0.585	-0.606	-0.628	-0.646	-0.664	-0.681	-0.698	-0.712	-0.726	-0.740	-0.751	-0.762	-0.774	-0.782	-0.791	-0.799	-0.806	-0.812	-0.818	-0.821	-0.826	-0.829	-0.832	-0.835	-0.838	-0.838	-0.839	-0.840	-0.840	-0.840	-0.839	-0.839	-0.839	-0.839	-0.838	-0.836	-0.836	-0.835	-0.834	-0.834	-0.832	-0.832	-0.832	-0.832	-0.834	-0.834	-0.832	-0.834	-0.835	-0.836	-0.839	-0.840	-0.844	-0.846	-0.850	-0.854	-0.858	-0.862	-0.868	-0.872	-0.878	-0.885	-0.890	-0.898	-0.905	-0.912	-0.921	-0.929	-0.938	-0.946	-0.956	-0.966	-0.976	-0.986	-0.998	-1.008	-1.019	-1.029	-1.041	-1.052	-1.064	-1.076	-1.088	-1.100	-1.112	-1.124	-1.136	-1.148	-1.159	-1.170	-1.181	-1.192	-1.204	-1.214	-1.224	-1.232	-1.242	-1.251	-1.260	-1.268	-1.275	-1.281	-1.288	-1.292	-1.298	-1.301	-1.305	-1.309	-1.310	-1.312	-1.312	-1.312	-1.312	-1.310	-1.309	-1.305	-1.301	-1.298	-1.291	-1.285	-1.279	-1.271	-1.265	-1.256	-1.246	-1.238	-1.226	-1.218	-1.206	-1.195	-1.182	-1.171	-1.159	-1.146	-1.132	-1.120	-1.108	-1.095	-1.081	-1.069	-1.056	-1.044	-1.031	-1.019	-1.008	-0.995	-0.984	-0.974	-0.964	-0.954	-0.944	-0.935	-0.926	-0.919	-0.911	-0.905	-0.899	-0.894	-0.889	-0.885	-0.881	-0.880	-0.880	-0.879	-0.878	-0.880	-0.881	-0.884	-0.886	-0.890	-0.895	-0.899	-0.905	-0.911	-0.919	-0.926	-0.934	-0.944	-0.951	-0.961	-0.971	-0.981	-0.991	-1.002	-1.014	-1.025	-1.036	-1.046	-1.059	-1.070	-1.081	-1.092	-1.105	-1.115	-1.126	-1.136	-1.148	-1.158	-1.168	-1.175	-1.185	-1.192	-1.200	-1.208	-1.212	-1.219	-1.224	-1.228	-1.231	-1.234	-1.235	-1.235	-1.236	-1.236	-1.234	-1.231	-1.228	-1.224	-1.219	-1.212	-1.206	-1.198	-1.190	-1.180	-1.170	-1.159	-1.146	-1.135	-1.121	-1.106	-1.092	-1.078	-1.061	-1.045	-1.028	-1.011	-0.992	-0.974	-0.956	-0.938	-0.919	-0.900	-0.881	-0.862	-0.842	-0.825	-0.806	-0.788	-0.770	-0.751	-0.734	-0.718	-0.700	-0.685	-0.669	-0.654	-0.640	-0.626	-0.612	-0.601	-0.589	-0.579	-0.569	-0.560	-0.551	-0.545	-0.539	-0.532	-0.529	-0.525	-0.522	-0.520	-0.520	-0.520	-0.521	-0.524	-0.525	-0.529	-0.532	-0.539	-0.544	-0.551	-0.558	-0.565	-0.574	-0.582	-0.591	-0.601	-0.611	-0.621	-0.632	-0.642	-0.654	-0.665	-0.676	-0.688	-0.698	-0.709	-0.721	-0.731	-0.741	-0.752	-0.762	-0.772	-0.781	-0.790	-0.799	-0.806	-0.814	-0.821	-0.828	-0.834	-0.838	-0.842	-0.846	-0.850	-0.852	-0.855	-0.858	-0.859	-0.859	-0.859	-0.858	-0.856	-0.855	-0.851	-0.849	-0.846	-0.841	-0.838	-0.832	-0.826	-0.821	-0.815	-0.809	-0.801	-0.794	-0.788	-0.780	-0.772	-0.764	-0.756	-0.749	-0.740	-0.734	-0.725	-0.718	-0.710	-0.702	-0.695	-0.688	-0.680	-0.674	-0.666	-0.660	-0.655	-0.649	-0.642	-0.639	-0.632	-0.628	-0.624	-0.620	-0.618	-0.612	-0.611	-0.609	-0.606	-0.604	-0.602	-0.602	-0.601	-0.600	-0.600	-0.600	-0.600	-0.601	-0.601	-0.602	-0.604	-0.606	-0.606	-0.609	-0.611	-0.614	-0.616	-0.619	-0.620	-0.622	-0.625	-0.628	-0.630	-0.631	-0.634	-0.636	-0.639	-0.641	-0.642	-0.645	-0.646	-0.646	-0.649	-0.650	-0.649	-0.650	-0.650	-0.649	-0.650	-0.649	-0.646	-0.645	-0.644	-0.640	-0.638	-0.634	-0.630	-0.625	-0.620	-0.615	-0.610	-0.604	-0.596	-0.589	-0.581	-0.574	-0.564	-0.556	-0.546	-0.536	-0.526	-0.515	-0.504	-0.492	-0.481	-0.468	-0.456	-0.444	-0.430	-0.418	-0.404	-0.390	-0.378	-0.362	-0.350	-0.336	-0.321	-0.308	-0.294	-0.281	-0.268	-0.254	-0.241	-0.229	-0.216	-0.205	-0.194	-0.182	-0.171	-0.161	-0.152	-0.142	-0.135	-0.126	-0.120	-0.114	-0.109	-0.102	-0.098	-0.095	-0.092	-0.090	-0.088	-0.089	-0.089	-0.090	-0.092	-0.095	-0.100	-0.105	-0.111	-0.116	-0.125	-0.132	-0.141	-0.152	-0.161	-0.174	-0.186	-0.200	-0.214	-0.228	-0.241	-0.258	-0.274	-0.291	-0.309	-0.328	-0.346	-0.365	-0.385	-0.405	-0.426	-0.448	-0.469	-0.490	-0.514	-0.535	-0.559	-0.582	-0.605	-0.629	-0.652	-0.676	-0.700	-0.724	-0.749	-0.772	-0.798	-0.821	-0.846	-0.870	-0.894	-0.919	-0.942	-0.966	-0.990	-1.012	-1.038	-1.060	-1.084	-1.106	-1.129	-1.151	-1.174	-1.195	-1.218	-1.239	-1.260	-1.280	-1.302	-1.322	-1.342	-1.361	-1.381	-1.401	-1.419	-1.438	-1.456	-1.474	-1.491	-1.508	-1.525	-1.541	-1.556	-1.572	-1.589	-1.604	-1.618	-1.634	-1.648	-1.662	-1.675	-1.689	-1.702	-1.715	-1.728	-1.740	-1.752	-1.765	-1.778	-1.789	-1.800	-1.812	-1.822	-1.834	-1.845	-1.855	-1.866	-1.878	-1.888	-1.898	-1.906	-1.918	-1.926	-1.935	-1.944	-1.954	-1.962	-1.971	-1.980	-1.988	-1.995	-2.002	-2.010	-2.018	-2.025	-2.030	-2.038	-2.044	-2.049	-2.054	-2.059	-2.064	-2.068	-2.070	-2.074	-2.076	-2.080	-2.081	-2.082	-2.084	-2.084	-2.084	-2.082	-2.081	-2.080	-2.076	-2.074	-2.069	-2.064	-2.060	-2.052	-2.046	-2.039	-2.030	-2.021	-2.011	-2.001	-1.989	-1.976	-1.964	-1.950	-1.935	-1.920	-1.902	-1.886	-1.869	-1.850	-1.829	-1.810	-1.789	-1.766	-1.744	-1.720	-1.698	-1.672	-1.646	-1.621	-1.595	-1.568	-1.540	-1.511	-1.482	-1.454	-1.425	-1.395	-1.365	-1.334	-1.304	-1.274	-1.241	-1.211	-1.180	-1.149	-1.118	-1.086	-1.056	-1.026	-0.996	-0.965	-0.935	-0.906	-0.879	-0.850	-0.822	-0.796	-0.769	-0.745	-0.719	-0.695	-0.672	-0.650	-0.629	-0.609	-0.589	-0.570	-0.554	-0.538	-0.522	-0.509	-0.495	-0.484	-0.474	-0.465	-0.455	-0.449	-0.442	-0.438	-0.434	-0.432	-0.431	-0.430	-0.432	-0.434	-0.436	-0.441	-0.446	-0.451	-0.458	-0.466	-0.475	-0.485	-0.495	-0.505	-0.518	-0.530	-0.541	-0.555	-0.569	-0.582	-0.596	-0.612	-0.628	-0.642	-0.659	-0.674	-0.689	-0.705	-0.721	-0.738	-0.752	-0.768	-0.784	-0.800	-0.815	-0.830	-0.842	-0.858	-0.872	-0.885	-0.899	-0.911	-0.924	-0.935	-0.946	-0.958	-0.968	-0.976	-0.986	-0.995	-1.004	-1.012	-1.019	-1.026	-1.034	-1.040	-1.045	-1.050	-1.055	-1.060	-1.064	-1.069	-1.072	-1.078	-1.080	-1.082	-1.085	-1.089	-1.091	-1.094	-1.096	-1.099	-1.100	-1.102	-1.104	-1.108	-1.110	-1.111	-1.114	-1.115	-1.118	-1.120	-1.122	-1.125	-1.128	-1.130	-1.134	-1.136	-1.140	-1.142	-1.146	-1.150	-1.155	-1.158	-1.162	-1.166	-1.171	-1.176	-1.181	-1.185	-1.191	-1.196	-1.200	-1.206	-1.212	-1.218	-1.224	-1.229	-1.235	-1.241	-1.245	-1.251	-1.256	-1.262	-1.269	-1.274	-1.280	-1.284	-1.290	-1.294	-1.299	-1.302	-1.306	-1.310	-1.314	-1.318	-1.320	-1.322	-1.325	-1.326	-1.328	-1.329	-1.329	-1.328	-1.328	-1.325	-1.324	-1.321	-1.319	-1.315	-1.310	-1.305	-1.300	-1.294	-1.288	-1.280	-1.272	-1.264	-1.255	-1.245	-1.235	-1.224	-1.212	-1.201	-1.189	-1.175	-1.162	-1.149	-1.135	-1.120	-1.105	-1.089	-1.074	-1.058	-1.041	-1.025	-1.009	-0.990	-0.974	-0.956	-0.940	-0.922	-0.906	-0.889	-0.872	-0.856	-0.840	-0.824	-0.809	-0.794	-0.779	-0.766	-0.751	-0.739	-0.726	-0.714	-0.704	-0.691	-0.681	-0.672	-0.665	-0.658	-0.650	-0.644	-0.639	-0.634	-0.630	-0.626	-0.622	-0.621	-0.620	-0.619	-0.619	-0.620	-0.620	-0.622	-0.625	-0.628	-0.631	-0.634	-0.639	-0.641	-0.646	-0.650	-0.655	-0.659	-0.665	-0.670	-0.674	-0.679	-0.684	-0.689	-0.692	-0.698	-0.701	-0.705	-0.708	-0.711	-0.714	-0.714	-0.716	-0.718	-0.716	-0.716	-0.715	-0.714	-0.712	-0.711	-0.708	-0.705	-0.701	-0.696	-0.690	-0.685	-0.679	-0.674	-0.666	-0.659	-0.651	-0.642	-0.635	-0.625	-0.616	-0.608	-0.598	-0.589	-0.579	-0.568	-0.559	-0.549	-0.539	-0.529	-0.519	-0.509	-0.500	-0.490	-0.481	-0.474	-0.465	-0.458	-0.449	-0.442	-0.436	-0.429	-0.424	-0.419	-0.415	-0.410	-0.409	-0.405	-0.404	-0.401	-0.401	-0.401	-0.402	-0.404	-0.406	-0.410	-0.414	-0.418	-0.422	-0.429	-0.436	-0.444	-0.451	-0.460	-0.469	-0.479	-0.490	-0.500	-0.511	-0.525	-0.538	-0.550	-0.564	-0.578	-0.592	-0.609	-0.622	-0.638	-0.655	-0.670	-0.686	-0.704	-0.720	-0.738	-0.754	-0.770	-0.786	-0.804	-0.820	-0.836	-0.852	-0.870	-0.885	-0.901	-0.916	-0.931	-0.945	-0.960	-0.972	-0.986	-0.999	-1.011	-1.022	-1.032	-1.044	-1.054	-1.061	-1.070	-1.078	-1.085	-1.090	-1.095	-1.100	-1.102	-1.105	-1.108	-1.108	-1.108	-1.108	-1.105	-1.104	-1.100	-1.095	-1.091	-1.084	-1.078	-1.070	-1.061	-1.051	-1.042	-1.031	-1.019	-1.008	-0.994	-0.980	-0.965	-0.951	-0.935	-0.920	-0.902	-0.885	-0.869	-0.850	-0.831	-0.814	-0.795	-0.775	-0.756	-0.738	-0.718	-0.699	-0.680	-0.660	-0.641	-0.622	-0.605	-0.586	-0.569	-0.550	-0.534	-0.516	-0.500	-0.485	-0.469	-0.454	-0.440	-0.428	-0.415	-0.404	-0.392	-0.382	-0.374	-0.364	-0.358	-0.350	-0.344	-0.339	-0.334	-0.330	-0.329	-0.325	-0.324	-0.324	-0.325	-0.325	-0.328	-0.330	-0.332	-0.336	-0.340	-0.345	-0.349	-0.355	-0.360	-0.368	-0.372	-0.379	-0.386	-0.394	-0.400	-0.406	-0.414	-0.420	-0.428	-0.434	-0.440	-0.446	-0.451	-0.458	-0.461	-0.466	-0.470	-0.474	-0.478	-0.480	-0.482	-0.484	-0.486	-0.486	-0.488	-0.486	-0.486	-0.485	-0.484	-0.482	-0.480	-0.476	-0.474	-0.470	-0.466	-0.462	-0.458	-0.452	-0.449	-0.444	-0.439	-0.435	-0.429	-0.424	-0.419	-0.414	-0.410	-0.405	-0.401	-0.396	-0.392	-0.389	-0.386	-0.382	-0.380	-0.379	-0.376	-0.375	-0.372	-0.372	-0.371	-0.372	-0.374	-0.375	-0.376	-0.378	-0.379	-0.382	-0.385	-0.388	-0.392	-0.396	-0.401	-0.406	-0.411	-0.418	-0.424	-0.430	-0.438	-0.445	-0.452	-0.461	-0.470	-0.479	-0.488	-0.496	-0.506	-0.518	-0.526	-0.538	-0.549	-0.561	-0.572	-0.585	-0.596	-0.610	-0.622	-0.638	-0.651	-0.665	-0.679	-0.694	-0.710	-0.725	-0.740	-0.756	-0.772	-0.789	-0.806	-0.822	-0.840	-0.858	-0.874	-0.892	-0.910	-0.926	-0.945	-0.962	-0.980	-0.996	-1.014	-1.030	-1.048	-1.064	-1.080	-1.096	-1.111	-1.125	-1.139	-1.152	-1.165	-1.178	-1.190	-1.200	-1.211	-1.220	-1.228	-1.235	-1.241	-1.246	-1.251	-1.254	-1.258	-1.259	-1.260	-1.260	-1.259	-1.255	-1.251	-1.248	-1.244	-1.236	-1.230	-1.221	-1.214	-1.204	-1.194	-1.182	-1.171	-1.159	-1.148	-1.135	-1.121	-1.108	-1.094	-1.080	-1.065	-1.051	-1.036	-1.022	-1.008	-0.992	-0.979	-0.965	-0.951	-0.938	-0.925	-0.914	-0.900	-0.889	-0.880	-0.869	-0.860	-0.851	-0.844	-0.836	-0.829	-0.824	-0.819	-0.814	-0.810	-0.806	-0.804	-0.802	-0.800	-0.800	-0.800	-0.800	-0.801	-0.802	-0.805	-0.806	-0.809	-0.812	-0.815	-0.819	-0.822	-0.828	-0.832	-0.835	-0.841	-0.845	-0.850	-0.855	-0.859	-0.864	-0.868	-0.871	-0.875	-0.879	-0.881	-0.885	-0.888	-0.890	-0.892	-0.894	-0.896	-0.896	-0.898	-0.898	-0.896	-0.896	-0.896	-0.894	-0.892	-0.891	-0.889	-0.888	-0.885	-0.881	-0.878	-0.875	-0.871	-0.868	-0.862	-0.860	-0.855	-0.851	-0.846	-0.842	-0.838	-0.832	-0.829	-0.824	-0.819	-0.815	-0.810	-0.806	-0.802	-0.798	-0.794	-0.791	-0.788	-0.784	-0.780	-0.778	-0.775	-0.771	-0.770	-0.768	-0.765	-0.764	-0.761	-0.760	-0.758	-0.758	-0.756	-0.755	-0.754	-0.754	-0.754	-0.752	-0.752	-0.754	-0.754	-0.755	-0.756	-0.756	-0.758	-0.759	-0.760	-0.761	-0.762	-0.765	-0.768	-0.769	-0.771	-0.774	-0.776	-0.779	-0.781	-0.785	-0.786	-0.790	-0.794	-0.796	-0.799	-0.804	-0.806	-0.810	-0.812	-0.818	-0.822	-0.826	-0.829	-0.834	-0.838	-0.841	-0.845	-0.850	-0.852	-0.856	-0.860	-0.864	-0.866	-0.870	-0.872	-0.875	-0.878	-0.880	-0.881	-0.884	-0.884	-0.885	-0.885	-0.885	-0.885	-0.884	-0.882	-0.880	-0.878	-0.875	-0.871	-0.868	-0.862	-0.858	-0.851	-0.845	-0.839	-0.831	-0.822	-0.814	-0.805	-0.795	-0.785	-0.775	-0.764	-0.752	-0.740	-0.728	-0.716	-0.702	-0.690	-0.678	-0.664	-0.650	-0.638	-0.622	-0.610	-0.596	-0.585	-0.571	-0.560	-0.546	-0.535	-0.525	-0.514	-0.504	-0.495	-0.485	-0.478	-0.470	-0.464	-0.459	-0.454	-0.449	-0.446	-0.445	-0.444	-0.444	-0.444	-0.446	-0.450	-0.454	-0.459	-0.465	-0.472	-0.480	-0.490	-0.499	-0.511	-0.522	-0.535	-0.549	-0.562	-0.578	-0.594	-0.610	-0.626	-0.644	-0.662	-0.679	-0.698	-0.715	-0.734	-0.752	-0.771	-0.790	-0.809	-0.826	-0.844	-0.861	-0.878	-0.894	-0.909	-0.925	-0.939	-0.952	-0.965	-0.976	-0.988	-0.998	-1.006	-1.014	-1.021	-1.026	-1.031	-1.034	-1.036	-1.038	-1.038	-1.036	-1.034	-1.031	-1.026	-1.020	-1.015	-1.008	-0.999	-0.990	-0.979	-0.969	-0.956	-0.944	-0.931	-0.916	-0.902	-0.889	-0.872	-0.858	-0.841	-0.826	-0.810	-0.794	-0.778	-0.760	-0.745	-0.729	-0.712	-0.696	-0.681	-0.668	-0.652	-0.639	-0.625	-0.612	-0.599	-0.588	-0.576	-0.566	-0.556	-0.546	-0.539	-0.531	-0.524	-0.518	-0.511	-0.506	-0.502	-0.499	-0.495	-0.492	-0.491	-0.491	-0.490	-0.490	-0.490	-0.490	-0.491	-0.492	-0.495	-0.498	-0.500	-0.502	-0.506	-0.510	-0.512	-0.515	-0.520	-0.522	-0.525	-0.530	-0.532	-0.535	-0.539	-0.541	-0.545	-0.546	-0.549	-0.551	-0.551	-0.554	-0.554	-0.555	-0.555	-0.555	-0.554	-0.552	-0.551	-0.549	-0.548	-0.544	-0.540	-0.536	-0.532	-0.526	-0.521	-0.516	-0.509	-0.502	-0.495	-0.486	-0.478	-0.469	-0.459	-0.449	-0.439	-0.428	-0.418	-0.404	-0.392	-0.379	-0.366	-0.352	-0.338	-0.322	-0.308	-0.292	-0.276	-0.261	-0.245	-0.229	-0.211	-0.194	-0.176	-0.159	-0.141	-0.124	-0.108	-0.089	-0.071	-0.052	-0.035	-0.018	0.001	0.018	0.035	0.052	0.069	0.085	0.101	0.116	0.132	0.146	0.160	0.174	0.186	0.199	0.210	0.221	0.231	0.240	0.249	0.256	0.264	0.269	0.272	0.278	0.279	0.282	0.282	0.282	0.282	0.281	0.279	0.275	0.271	0.265	0.259	0.252	0.245	0.236	0.228	0.218	0.206	0.196	0.185	0.172	0.161	0.149	0.134	0.121	0.109	0.095	0.081	0.068	0.052	0.039	0.026	0.012	0.000	-0.012	-0.025	-0.036	-0.046	-0.058	-0.068	-0.076	-0.084	-0.091	-0.099	-0.104	-0.109	-0.112	-0.116	-0.119	-0.119	-0.119	-0.118	-0.115	-0.111	-0.108	-0.101	-0.096	-0.089	-0.080	-0.070	-0.061	-0.050	-0.039	-0.025	-0.012	0.002	0.018	0.034	0.050	0.066	0.082	0.101	0.119	0.138	0.156	0.175	0.194	0.212	0.231	0.250	0.271	0.290	0.309	0.326	0.344	0.362	0.379	0.395	0.412	0.428	0.442	0.459	0.471	0.485	0.498	0.509	0.520	0.530	0.539	0.549	0.555	0.562	0.569	0.574	0.578	0.580	0.582	0.584	0.585	0.585	0.584	0.582	0.579	0.576	0.571	0.566	0.559	0.552	0.545	0.538	0.528	0.519	0.507	0.498	0.485	0.474	0.460	0.446	0.434	0.420	0.405	0.390	0.374	0.358	0.341	0.325	0.308	0.291	0.274	0.256	0.239	0.220	0.201	0.184	0.165	0.148	0.129	0.110	0.091	0.072	0.052	0.035	0.016	-0.004	-0.021	-0.039	-0.059	-0.076	-0.094	-0.111	-0.130	-0.148	-0.164	-0.181	-0.199	-0.215	-0.230	-0.248	-0.262	-0.279	-0.294	-0.309	-0.322	-0.338	-0.352	-0.365	-0.379	-0.392	-0.405	-0.418	-0.430	-0.441	-0.454	-0.465	-0.476	-0.488	-0.498	-0.509	-0.519	-0.530	-0.539	-0.549	-0.558	-0.568	-0.578	-0.586	-0.595	-0.605	-0.612	-0.621	-0.630	-0.638	-0.645	-0.654	-0.662	-0.669	-0.676	-0.685	-0.692	-0.702	-0.710	-0.718	-0.725	-0.732	-0.741	-0.749	-0.756	-0.764	-0.772	-0.779	-0.788	-0.795	-0.801	-0.810	-0.816	-0.824	-0.830	-0.838	-0.842	-0.850	-0.855	-0.861	-0.866	-0.871	-0.876	-0.881	-0.885	-0.888	-0.892	-0.895	-0.895	-0.898	-0.898	-0.898	-0.898	-0.896	-0.895	-0.892	-0.889	-0.885	-0.881	-0.875	-0.869	-0.861	-0.854	-0.844	-0.835	-0.825	-0.812	-0.800	-0.786	-0.772	-0.758	-0.744	-0.728	-0.709	-0.692	-0.674	-0.654	-0.634	-0.614	-0.592	-0.571	-0.549	-0.528	-0.505	-0.482	-0.459	-0.435	-0.412	-0.389	-0.365	-0.341	-0.318	-0.294	-0.271	-0.248	-0.225	-0.202	-0.181	-0.159	-0.139	-0.118	-0.099	-0.080	-0.061	-0.044	-0.028	-0.011	0.002	0.018	0.030	0.041	0.052	0.062	0.072	0.080	0.086	0.092	0.096	0.100	0.102	0.104	0.104	0.104	0.101	0.099	0.096	0.091	0.085	0.080	0.072	0.065	0.056	0.048	0.038	0.028	0.016	0.005	-0.008	-0.020	-0.032	-0.045	-0.058	-0.071	-0.085	-0.099	-0.111	-0.126	-0.139	-0.152	-0.166	-0.179	-0.192	-0.206	-0.218	-0.230	-0.241	-0.252	-0.262	-0.272	-0.282	-0.291	-0.299	-0.306	-0.314	-0.319	-0.324	-0.329	-0.332	-0.336	-0.338	-0.340	-0.340	-0.341	-0.340	-0.338	-0.335	-0.332	-0.328	-0.324	-0.318	-0.311	-0.302	-0.295	-0.286	-0.276	-0.265	-0.255	-0.244	-0.230	-0.218	-0.204	-0.189	-0.175	-0.160	-0.144	-0.129	-0.112	-0.095	-0.079	-0.061	-0.042	-0.026	-0.008	0.010	0.028	0.045	0.062	0.080	0.098	0.115	0.131	0.149	0.165	0.180	0.195	0.210	0.224	0.239	0.251	0.265	0.276	0.289	0.300	0.309	0.319	0.328	0.335	0.342	0.349	0.355	0.359	0.364	0.366	0.370	0.372	0.372	0.372	0.372	0.371	0.370	0.368	0.365	0.361	0.356	0.352	0.348	0.341	0.336	0.330	0.325	0.318	0.310	0.304	0.295	0.289	0.281	0.274	0.266	0.259	0.252	0.245	0.239	0.231	0.226	0.220	0.215	0.211	0.206	0.202	0.199	0.198	0.195	0.192	0.192	0.192	0.192	0.194	0.195	0.198	0.201	0.205	0.209	0.214	0.220	0.226	0.234	0.241	0.249	0.258	0.266	0.278	0.288	0.298	0.309	0.320	0.331	0.342	0.355	0.368	0.380	0.392	0.404	0.418	0.429	0.442	0.454	0.466	0.478	0.489	0.500	0.510	0.521	0.531	0.540	0.549	0.558	0.565	0.571	0.579	0.585	0.591	0.595	0.599	0.602	0.605	0.608	0.610	0.610	0.610	0.609	0.608	0.606	0.604	0.601	0.598	0.592	0.589	0.582	0.578	0.570	0.564	0.558	0.550	0.542	0.534	0.526	0.518	0.510	0.500	0.491	0.482	0.474	0.468	0.459	0.450	0.441	0.434	0.425	0.418	0.410	0.402	0.396	0.390	0.384	0.378	0.372	0.368	0.362	0.359	0.355	0.352	0.350	0.349	0.346	0.345	0.345	0.345	0.345	0.346	0.348	0.350	0.352	0.355	0.358	0.361	0.366	0.370	0.375	0.379	0.384	0.390	0.395	0.401	0.408	0.414	0.420	0.426	0.432	0.441	0.448	0.455	0.462	0.469	0.475	0.482	0.490	0.498	0.504	0.510	0.518	0.524	0.531	0.538	0.544	0.550	0.556	0.561	0.569	0.574	0.580	0.585	0.591	0.596	0.602	0.606	0.612	0.616	0.621	0.626	0.631	0.636	0.641	0.645	0.649	0.652	0.656	0.660	0.664	0.669	0.672	0.675	0.679	0.682	0.686	0.689	0.692	0.695	0.698	0.701	0.705	0.706	0.710	0.712	0.715	0.718	0.720	0.721	0.725	0.726	0.729	0.730	0.732	0.734	0.735	0.736	0.738	0.739	0.740	0.741	0.742	0.742	0.742	0.742	0.744	0.744	0.744	0.742	0.742	0.742	0.742	0.741	0.740	0.740	0.739	0.739	0.738	0.736	0.735	0.734	0.731	0.730	0.728	0.726	0.724	0.721	0.720	0.716	0.715	0.711	0.708	0.705	0.702	0.699	0.695	0.691	0.686	0.682	0.678	0.674	0.668	0.664	0.658	0.651	0.646	0.639	0.632	0.625	0.618	0.610	0.601	0.594	0.584	0.575	0.565	0.554	0.542	0.531	0.520	0.509	0.496	0.484	0.470	0.458	0.442	0.428	0.414	0.396	0.381	0.365	0.348	0.331	0.314	0.295	0.278	0.260	0.241	0.224	0.204	0.185	0.166	0.146	0.128	0.108	0.088	0.070	0.050	0.031	0.011	-0.008	-0.025	-0.042	-0.061	-0.078	-0.095	-0.111	-0.129	-0.144	-0.160	-0.175	-0.189	-0.202	-0.216	-0.228	-0.239	-0.250	-0.260	-0.270	-0.279	-0.286	-0.294	-0.300	-0.305	-0.310	-0.314	-0.316	-0.319	-0.320	-0.320	-0.320	-0.319	-0.316	-0.314	-0.310	-0.306	-0.302	-0.296	-0.290	-0.284	-0.276	-0.268	-0.259	-0.250	-0.241	-0.230	-0.220	-0.209	-0.198	-0.186	-0.175	-0.164	-0.150	-0.139	-0.126	-0.114	-0.101	-0.089	-0.076	-0.065	-0.052	-0.040	-0.029	-0.019	-0.008	0.004	0.014	0.024	0.032	0.042	0.050	0.059	0.065	0.072	0.079	0.085	0.091	0.095	0.100	0.102	0.106	0.109	0.110	0.111	0.111	0.111	0.110	0.109	0.108	0.105	0.102	0.098	0.095	0.090	0.085	0.080	0.074	0.069	0.061	0.056	0.049	0.042	0.035	0.028	0.020	0.012	0.005	-0.002	-0.009	-0.018	-0.025	-0.031	-0.038	-0.046	-0.052	-0.058	-0.064	-0.069	-0.075	-0.079	-0.082	-0.086	-0.089	-0.091	-0.094	-0.095	-0.096	-0.096	-0.096	-0.095	-0.094	-0.091	-0.089	-0.084	-0.080	-0.075	-0.070	-0.064	-0.055	-0.048	-0.039	-0.030	-0.021	-0.010	0.001	0.012	0.025	0.038	0.051	0.065	0.080	0.094	0.109	0.126	0.141	0.158	0.174	0.191	0.208	0.225	0.242	0.260	0.278	0.295	0.312	0.330	0.346	0.364	0.380	0.395	0.411	0.428	0.442	0.456	0.470	0.484	0.496	0.509	0.520	0.531	0.541	0.551	0.559	0.568	0.574	0.579	0.584	0.589	0.591	0.594	0.594	0.595	0.594	0.592	0.590	0.586	0.581	0.576	0.570	0.562	0.554	0.545	0.535	0.525	0.514	0.500	0.488	0.474	0.460	0.445	0.429	0.414	0.398	0.380	0.362	0.344	0.325	0.305	0.288	0.268	0.248	0.228	0.208	0.188	0.168	0.148	0.128	0.108	0.089	0.069	0.050	0.031	0.012	-0.006	-0.024	-0.041	-0.059	-0.075	-0.091	-0.106	-0.121	-0.135	-0.150	-0.162	-0.175	-0.188	-0.199	-0.208	-0.219	-0.228	-0.235	-0.244	-0.250	-0.256	-0.262	-0.268	-0.271	-0.275	-0.278	-0.280	-0.281	-0.284	-0.284	-0.284	-0.284	-0.282	-0.281	-0.280	-0.278	-0.275	-0.272	-0.269	-0.266	-0.262	-0.260	-0.256	-0.252	-0.248	-0.245	-0.241	-0.238	-0.235	-0.231	-0.229	-0.225	-0.222	-0.221	-0.220	-0.218	-0.218	-0.218	-0.218	-0.219	-0.219	-0.220	-0.224	-0.225	-0.229	-0.232	-0.238	-0.241	-0.246	-0.254	-0.259	-0.266	-0.274	-0.281	-0.290	-0.300	-0.308	-0.318	-0.328	-0.338	-0.349	-0.359	-0.369	-0.379	-0.390	-0.401	-0.414	-0.424	-0.435	-0.446	-0.456	-0.465	-0.476	-0.486	-0.494	-0.504	-0.511	-0.519	-0.525	-0.532	-0.536	-0.541	-0.546	-0.549	-0.551	-0.554	-0.555	-0.555	-0.554	-0.551	-0.550	-0.546	-0.542	-0.539	-0.532	-0.526	-0.519	-0.511	-0.502	-0.494	-0.484	-0.474	-0.462	-0.451	-0.439	-0.426	-0.412	-0.400	-0.386	-0.372	-0.359	-0.344	-0.330	-0.316	-0.302	-0.288	-0.274	-0.260	-0.245	-0.232	-0.220	-0.206	-0.195	-0.182	-0.170	-0.160	-0.149	-0.139	-0.129	-0.120	-0.112	-0.104	-0.095	-0.090	-0.084	-0.078	-0.071	-0.068	-0.062	-0.060	-0.058	-0.055	-0.054	-0.052	-0.051	-0.051	-0.052	-0.051	-0.052	-0.054	-0.055	-0.056	-0.059	-0.061	-0.064	-0.066	-0.070	-0.071	-0.074	-0.078	-0.080	-0.084	-0.086	-0.090	-0.091	-0.095	-0.098	-0.100	-0.102	-0.105	-0.108	-0.109	-0.111	-0.112	-0.112	-0.114	-0.115	-0.115	-0.116	-0.114	-0.114	-0.114	-0.112	-0.110	-0.109	-0.106	-0.104	-0.101	-0.099	-0.095	-0.091	-0.088	-0.081	-0.078	-0.071	-0.068	-0.061	-0.055	-0.048	-0.041	-0.034	-0.026	-0.018	-0.009	0.000	0.009	0.019	0.029	0.040	0.050	0.062	0.074	0.085	0.099	100.000	5.000	2.000	1.000	3.000	0.000	0.000	0.000	0.000	0.000	0.000	0.000	0.000	0.000	0.000	0.000	0.000	0.000	2.874	2.888	2.900	2.912	2.924	2.934	2.942	2.950	2.958	2.965	2.969	2.972	2.975	2.975	2.976	2.975	2.974	2.971	2.968	2.962	2.956	2.949	2.942	2.934	2.924	2.912	2.902	2.891	2.879	2.866	2.852	2.839	2.825	2.810	2.795	2.780	2.766	2.750	2.735	2.719	2.704	2.689	2.674	2.659	2.644	2.630	2.615	2.601	2.590	2.576	2.565	2.554	2.544	2.535	2.525	2.516	2.510	2.504	2.499	2.494	2.491	2.488	2.485	2.485	2.485	2.485	2.488	2.490	2.494	2.499	2.504	2.510	2.516	2.525	2.534	2.544	2.554	2.565	2.578	2.589	2.601	2.615	2.629	2.644	2.658	2.672	2.688	2.702	2.719	2.734	2.749	2.764	2.779	2.794	2.808	2.821	2.835	2.848	2.859	2.871	2.881	2.892	2.901	2.910	2.918	2.925	2.931	2.935	2.938	2.940	2.942	2.942	2.941	2.940	2.936	2.931	2.926	2.919	2.911	2.901	2.891	2.880	2.869	2.855	2.840	2.825	2.809	2.791	2.774	2.755	2.735	2.715	2.695	2.672	2.650	2.629	2.606	2.584	2.560	2.536	2.515	2.491	2.468	2.444	2.421	2.399	2.376	2.354	2.331	2.311	2.291	2.270	2.250	2.231	2.212	2.195	2.179	2.162	2.148	2.134	2.120	2.106	2.095	2.084	2.074	2.065	2.056	2.049	2.042	2.038	2.033	2.029	2.025	2.022	2.021	2.021	2.020	2.021	2.022	2.024	2.026	2.029	2.033	2.036	2.042	2.047	2.052	2.058	2.064	2.070	2.076	2.084	2.091	2.098	2.106	2.112	2.121	2.129	2.138	2.145	2.152	2.161	2.170	2.179	2.186	2.195	2.202	2.211	2.220	2.228	2.235	2.245	2.252	2.260	2.268	2.275	2.284	2.291	2.299	2.306	2.312	2.320	2.326	2.334	2.340	2.346	2.352	2.358	2.364	2.369	2.376	2.381	2.386	2.391	2.395	2.401	2.405	2.410	2.415	2.420	2.424	2.428	2.431	2.436	2.440	2.444	2.448	2.451	2.455	2.458	2.461	2.464	2.468	2.471	2.475	2.478	2.480	2.484	2.486	2.490	2.492	2.495	2.499	2.501	2.504	2.508	2.509	2.512	2.516	2.519	2.521	2.524	2.526	2.530	2.532	2.534	2.536	2.539	2.541	2.544	2.546	2.548	2.549	2.551	2.552	2.552	2.554	2.554	2.555	2.554	2.552	2.552	2.551	2.549	2.548	2.544	2.540	2.536	2.532	2.528	2.522	2.515	2.510	2.501	2.494	2.485	2.475	2.465	2.454	2.442	2.430	2.418	2.404	2.389	2.374	2.359	2.341	2.325	2.306	2.289	2.269	2.250	2.229	2.208	2.186	2.164	2.142	2.119	2.096	2.071	2.049	2.025	2.001	1.976	1.952	1.929	1.904	1.880	1.855	1.832	1.808	1.785	1.762	1.739	1.718	1.695	1.675	1.654	1.635	1.616	1.598	1.580	1.562	1.546	1.530	1.516	1.502	1.490	1.479	1.468	1.458	1.449	1.441	1.435	1.429	1.424	1.420	1.418	1.415	1.415	1.415	1.415	1.416	1.420	1.422	1.428	1.432	1.438	1.444	1.450	1.458	1.465	1.472	1.482	1.492	1.501	1.511	1.522	1.531	1.542	1.554	1.565	1.576	1.588	1.599	1.610	1.620	1.631	1.641	1.651	1.662	1.671	1.681	1.690	1.699	1.706	1.714	1.721	1.728	1.734	1.738	1.742	1.746	1.750	1.752	1.754	1.754	1.756	1.755	1.755	1.752	1.751	1.749	1.745	1.741	1.738	1.732	1.725	1.719	1.712	1.704	1.696	1.688	1.679	1.669	1.660	1.649	1.639	1.628	1.616	1.605	1.595	1.582	1.571	1.559	1.546	1.534	1.521	1.510	1.498	1.485	1.472	1.461	1.449	1.438	1.426	1.414	1.402	1.391	1.380	1.369	1.359	1.349	1.339	1.330	1.321	1.311	1.304	1.296	1.289	1.280	1.272	1.266	1.260	1.254	1.249	1.242	1.239	1.234	1.230	1.226	1.224	1.221	1.219	1.218	1.216	1.216	1.215	1.215	1.216	1.218	1.220	1.222	1.225	1.229	1.232	1.238	1.242	1.248	1.254	1.261	1.268	1.275	1.284	1.291	1.301	1.311	1.321	1.331	1.341	1.352	1.365	1.376	1.390	1.402	1.414	1.428	1.441	1.455	1.469	1.482	1.495	1.510	1.522	1.536	1.550	1.562	1.576	1.590	1.601	1.615	1.626	1.636	1.648	1.658	1.666	1.675	1.684	1.690	1.698	1.702	1.706	1.710	1.714	1.716	1.716	1.718	1.716	1.715	1.712	1.709	1.704	1.699	1.692	1.685	1.676	1.668	1.658	1.646	1.634	1.620	1.606	1.591	1.576	1.560	1.542	1.524	1.505	1.486	1.466	1.446	1.426	1.406	1.385	1.362	1.341	1.320	1.298	1.276	1.254	1.232	1.210	1.188	1.166	1.145	1.124	1.104	1.082	1.062	1.042	1.024	1.005	0.986	0.970	0.952	0.938	0.921	0.906	0.892	0.879	0.868	0.855	0.844	0.835	0.825	0.818	0.809	0.801	0.796	0.791	0.785	0.782	0.779	0.778	0.776	0.775	0.775	0.776	0.778	0.780	0.782	0.786	0.789	0.792	0.798	0.802	0.808	0.814	0.820	0.826	0.832	0.839	0.845	0.852	0.859	0.865	0.871	0.878	0.884	0.889	0.895	0.899	0.904	0.908	0.911	0.915	0.918	0.921	0.922	0.924	0.924	0.924	0.922	0.921	0.919	0.915	0.912	0.908	0.902	0.898	0.890	0.884	0.876	0.868	0.860	0.850	0.840	0.830	0.818	0.806	0.795	0.782	0.771	0.760	0.746	0.734	0.721	0.709	0.696	0.685	0.672	0.660	0.649	0.636	0.626	0.615	0.605	0.595	0.586	0.578	0.569	0.561	0.554	0.546	0.541	0.534	0.529	0.524	0.520	0.518	0.515	0.512	0.510	0.509	0.507	0.506	0.506	0.507	0.509	0.510	0.510	0.512	0.514	0.516	0.519	0.520	0.521	0.524	0.526	0.529	0.531	0.532	0.535	0.536	0.538	0.540	0.541	0.544	0.544	0.545	0.545	0.546	0.546	0.546	0.546	0.546	0.546	0.546	0.545	0.545	0.542	0.542	0.540	0.540	0.539	0.538	0.536	0.535	0.534	0.532	0.531	0.531	0.531	0.530	0.530	0.529	0.529	0.529	0.529	0.528	0.529	0.529	0.529	0.529	0.530	0.530	0.530	0.530	0.530	0.531	0.530	0.530	0.530	0.530	0.530	0.530	0.529	0.529	0.529	0.526	0.526	0.525	0.522	0.521	0.519	0.518	0.514	0.511	0.507	0.505	0.501	0.498	0.494	0.490	0.485	0.481	0.478	0.472	0.469	0.464	0.459	0.455	0.451	0.448	0.444	0.440	0.438	0.435	0.432	0.431	0.431	0.431	0.430	0.431	0.432	0.435	0.439	0.442	0.448	0.452	0.458	0.466	0.474	0.482	0.492	0.502	0.515	0.528	0.541	0.556	0.571	0.588	0.605	0.622	0.641	0.660	0.681	0.701	0.722	0.745	0.768	0.791	0.815	0.839	0.862	0.886	0.912	0.936	0.961	0.986	1.011	1.038	1.061	1.088	1.111	1.136	1.160	1.185	1.209	1.232	1.255	1.278	1.300	1.321	1.342	1.362	1.384	1.402	1.422	1.441	1.459	1.476	1.492	1.508	1.524	1.539	1.552	1.566	1.580	1.592	1.605	1.616	1.628	1.638	1.646	1.656	1.666	1.674	1.682	1.690	1.696	1.702	1.709	1.715	1.721	1.726	1.730	1.735	1.739	1.741	1.745	1.748	1.751	1.752	1.755	1.756	1.759	1.760	1.761	1.761	1.761	1.761	1.761	1.760	1.759	1.758	1.756	1.752	1.751	1.748	1.745	1.741	1.738	1.732	1.729	1.724	1.719	1.712	1.706	1.700	1.692	1.686	1.678	1.670	1.661	1.654	1.645	1.635	1.625	1.615	1.605	1.594	1.584	1.572	1.559	1.548	1.536	1.522	1.510	1.495	1.481	1.466	1.452	1.439	1.422	1.408	1.391	1.376	1.360	1.344	1.329	1.312	1.295	1.279	1.262	1.246	1.230	1.212	1.196	1.180	1.164	1.146	1.131	1.114	1.099	1.084	1.068	1.052	1.038	1.022	1.009	0.996	0.984	0.971	0.960	0.950	0.939	0.930	0.921	0.914	0.905	0.899	0.895	0.890	0.886	0.885	0.882	0.882	0.884	0.885	0.888	0.891	0.895	0.901	0.909	0.916	0.924	0.934	0.945	0.958	0.970	0.982	0.998	1.012	1.028	1.042	1.060	1.078	1.096	1.114	1.132	1.151	1.171	1.190	1.209	1.229	1.248	1.265	1.284	1.301	1.319	1.335	1.351	1.368	1.381	1.395	1.408	1.419	1.430	1.439	1.449	1.455	1.460	1.465	1.469	1.470	1.470	1.469	1.466	1.462	1.458	1.451	1.441	1.431	1.421	1.409	1.394	1.379	1.364	1.346	1.326	1.306	1.285	1.264	1.241	1.218	1.194	1.169	1.142	1.118	1.090	1.064	1.035	1.009	0.980	0.952	0.925	0.898	0.871	0.845	0.819	0.792	0.766	0.741	0.719	0.695	0.671	0.650	0.629	0.610	0.591	0.574	0.558	0.542	0.529	0.516	0.505	0.495	0.486	0.480	0.472	0.468	0.464	0.462	0.461	0.461	0.464	0.466	0.469	0.475	0.481	0.488	0.496	0.506	0.518	0.529	0.541	0.555	0.570	0.584	0.599	0.616	0.632	0.650	0.669	0.688	0.706	0.725	0.744	0.762	0.781	0.801	0.820	0.840	0.858	0.876	0.895	0.912	0.931	0.949	0.965	0.981	0.998	1.012	1.028	1.042	1.055	1.068	1.080	1.091	1.101	1.111	1.120	1.129	1.136	1.142	1.148	1.151	1.156	1.160	1.161	1.162	1.164	1.164	1.162	1.161	1.159	1.156	1.151	1.148	1.142	1.138	1.131	1.125	1.119	1.111	1.102	1.095	1.086	1.079	1.070	1.060	1.052	1.044	1.034	1.024	1.015	1.006	0.996	0.988	0.978	0.969	0.960	0.952	0.942	0.935	0.929	0.921	0.914	0.909	0.902	0.896	0.892	0.888	0.882	0.880	0.878	0.875	0.871	0.871	0.870	0.869	0.869	0.870	0.871	0.874	0.875	0.878	0.881	0.886	0.890	0.894	0.900	0.906	0.912	0.919	0.925	0.932	0.941	0.949	0.956	0.965	0.974	0.984	0.992	1.001	1.010	1.019	1.029	1.038	1.046	1.055	1.062	1.071	1.079	1.088	1.095	1.101	1.109	1.114	1.120	1.125	1.131	1.135	1.139	1.141	1.144	1.145	1.146	1.146	1.145	1.144	1.141	1.138	1.134	1.129	1.122	1.116	1.110	1.101	1.094	1.085	1.075	1.064	1.052	1.041	1.029	1.016	1.002	0.989	0.974	0.959	0.942	0.929	0.912	0.896	0.881	0.864	0.848	0.831	0.815	0.799	0.782	0.766	0.751	0.736	0.721	0.706	0.692	0.679	0.665	0.654	0.641	0.629	0.618	0.608	0.599	0.589	0.580	0.571	0.565	0.558	0.551	0.545	0.540	0.536	0.531	0.528	0.525	0.521	0.519	0.518	0.515	0.514	0.512	0.511	0.510	0.510	0.509	0.507	0.506	0.504	0.502	0.501	0.500	0.498	0.495	0.491	0.486	0.484	0.478	0.474	0.466	0.460	0.454	0.445	0.436	0.426	0.418	0.406	0.394	0.382	0.369	0.355	0.341	0.325	0.309	0.292	0.275	0.256	0.239	0.219	0.199	0.179	0.158	0.135	0.114	0.091	0.070	0.046	0.024	0.000	-0.022	-0.048	-0.070	-0.094	-0.116	-0.141	-0.164	-0.185	-0.209	-0.231	-0.252	-0.275	-0.296	-0.316	-0.336	-0.356	-0.375	-0.394	-0.411	-0.429	-0.445	-0.461	-0.476	-0.491	-0.505	-0.518	-0.530	-0.540	-0.551	-0.559	-0.569	-0.575	-0.581	-0.586	-0.591	-0.595	-0.598	-0.599	-0.599	-0.599	-0.599	-0.596	-0.592	-0.589	-0.584	-0.578	-0.571	-0.564	-0.554	-0.546	-0.535	-0.524	-0.511	-0.499	-0.486	-0.471	-0.458	-0.441	-0.425	-0.410	-0.392	-0.376	-0.359	-0.340	-0.321	-0.302	-0.285	-0.266	-0.248	-0.229	-0.210	-0.191	-0.172	-0.155	-0.138	-0.119	-0.102	-0.086	-0.070	-0.054	-0.039	-0.024	-0.010	0.002	0.015	0.026	0.038	0.048	0.056	0.064	0.071	0.076	0.082	0.088	0.090	0.094	0.095	0.094	0.094	0.092	0.091	0.088	0.084	0.079	0.075	0.069	0.061	0.054	0.046	0.039	0.030	0.021	0.012	0.002	-0.008	-0.018	-0.028	-0.038	-0.048	-0.058	-0.066	-0.076	-0.085	-0.094	-0.102	-0.110	-0.119	-0.125	-0.131	-0.136	-0.141	-0.146	-0.150	-0.152	-0.155	-0.156	-0.156	-0.155	-0.154	-0.152	-0.149	-0.145	-0.140	-0.135	-0.129	-0.121	-0.112	-0.104	-0.095	-0.084	-0.072	-0.061	-0.049	-0.036	-0.021	-0.008	0.009	0.024	0.040	0.056	0.074	0.091	0.109	0.126	0.145	0.164	0.184	0.202	0.221	0.241	0.261	0.280	0.300	0.319	0.339	0.358	0.378	0.396	0.415	0.435	0.452	0.471	0.489	0.507	0.524	0.542	0.559	0.575	0.590	0.606	0.620	0.635	0.649	0.661	0.674	0.686	0.698	0.709	0.719	0.729	0.738	0.745	0.752	0.759	0.765	0.770	0.774	0.778	0.780	0.782	0.781	0.782	0.781	0.779	0.778	0.772	0.769	0.764	0.756	0.749	0.741	0.734	0.724	0.714	0.702	0.691	0.680	0.666	0.652	0.639	0.624	0.608	0.592	0.578	0.561	0.545	0.528	0.511	0.495	0.478	0.461	0.445	0.430	0.412	0.398	0.382	0.369	0.354	0.340	0.326	0.316	0.304	0.294	0.282	0.275	0.268	0.260	0.255	0.250	0.246	0.245	0.244	0.244	0.245	0.248	0.251	0.256	0.262	0.269	0.279	0.289	0.299	0.310	0.324	0.338	0.352	0.369	0.386	0.405	0.424	0.442	0.464	0.485	0.505	0.528	0.550	0.574	0.596	0.620	0.641	0.665	0.689	0.712	0.735	0.758	0.781	0.804	0.825	0.845	0.866	0.886	0.905	0.924	0.940	0.958	0.972	0.985	0.999	1.011	1.024	1.032	1.041	1.049	1.056	1.061	1.065	1.069	1.070	1.070	1.070	1.069	1.065	1.062	1.056	1.051	1.045	1.038	1.030	1.020	1.010	1.000	0.990	0.978	0.966	0.954	0.941	0.928	0.915	0.902	0.890	0.878	0.866	0.854	0.841	0.830	0.820	0.810	0.800	0.792	0.785	0.778	0.771	0.766	0.761	0.759	0.758	0.756	0.758	0.759	0.761	0.765	0.769	0.775	0.784	0.791	0.801	0.811	0.824	0.836	0.850	0.865	0.880	0.898	0.914	0.932	0.951	0.970	0.990	1.010	1.031	1.052	1.074	1.095	1.116	1.138	1.159	1.179	1.199	1.219	1.239	1.258	1.278	1.295	1.311	1.328	1.342	1.358	1.370	1.384	1.394	1.405	1.412	1.421	1.428	1.431	1.436	1.439	1.440	1.440	1.439	1.436	1.432	1.428	1.421	1.412	1.405	1.395	1.384	1.371	1.359	1.345	1.330	1.315	1.299	1.281	1.264	1.245	1.226	1.208	1.188	1.168	1.148	1.128	1.106	1.088	1.066	1.046	1.028	1.008	0.989	0.969	0.951	0.932	0.915	0.900	0.884	0.869	0.854	0.841	0.829	0.818	0.806	0.798	0.788	0.781	0.775	0.769	0.764	0.760	0.759	0.756	0.758	0.758	0.760	0.764	0.768	0.771	0.778	0.785	0.791	0.801	0.811	0.820	0.832	0.844	0.855	0.868	0.882	0.895	0.909	0.925	0.940	0.955	0.970	0.986	1.001	1.016	1.031	1.046	1.061	1.078	1.091	1.106	1.119	1.132	1.145	1.156	1.169	1.180	1.189	1.199	1.206	1.214	1.220	1.225	1.230	1.234	1.236	1.238	1.238	1.238	1.235	1.232	1.229	1.222	1.218	1.210	1.201	1.191	1.181	1.170	1.158	1.145	1.130	1.115	1.099	1.082	1.066	1.048	1.029	1.010	0.990	0.970	0.949	0.928	0.908	0.885	0.864	0.841	0.820	0.798	0.776	0.754	0.732	0.711	0.689	0.668	0.648	0.628	0.606	0.586	0.568	0.549	0.530	0.514	0.496	0.480	0.464	0.449	0.434	0.420	0.406	0.394	0.381	0.370	0.359	0.349	0.340	0.331	0.322	0.315	0.308	0.301	0.296	0.290	0.285	0.280	0.276	0.272	0.270	0.268	0.265	0.262	0.261	0.260	0.259	0.259	0.256	0.256	0.258	0.256	0.258	0.256	0.256	0.258	0.258	0.259	0.259	0.258	0.259	0.258	0.259	0.259	0.258	0.258	0.256	0.256	0.255	0.252	0.251	0.250	0.249	0.245	0.244	0.240	0.238	0.232	0.230	0.225	0.220	0.215	0.210	0.204	0.196	0.190	0.184	0.176	0.169	0.160	0.152	0.142	0.134	0.125	0.115	0.104	0.094	0.082	0.070	0.059	0.046	0.034	0.021	0.010	-0.005	-0.018	-0.031	-0.045	-0.060	-0.074	-0.088	-0.100	-0.115	-0.129	-0.142	-0.156	-0.170	-0.184	-0.195	-0.209	-0.221	-0.234	-0.245	-0.256	-0.266	-0.278	-0.286	-0.296	-0.305	-0.312	-0.320	-0.326	-0.331	-0.338	-0.341	-0.345	-0.348	-0.350	-0.350	-0.350	-0.350	-0.348	-0.345	-0.341	-0.335	-0.331	-0.324	-0.316	-0.309	-0.300	-0.290	-0.281	-0.269	-0.258	-0.245	-0.231	-0.219	-0.204	-0.189	-0.172	-0.158	-0.141	-0.125	-0.108	-0.091	-0.074	-0.056	-0.039	-0.021	-0.005	0.012	0.029	0.045	0.062	0.078	0.095	0.109	0.125	0.139	0.154	0.168	0.180	0.192	0.204	0.214	0.225	0.234	0.242	0.252	0.260	0.266	0.272	0.278	0.281	0.285	0.288	0.290	0.291	0.292	0.292	0.291	0.291	0.289	0.288	0.285	0.281	0.279	0.275	0.271	0.265	0.260	0.255	0.249	0.244	0.239	0.232	0.228	0.222	0.216	0.211	0.206	0.201	0.196	0.191	0.188	0.184	0.180	0.176	0.175	0.171	0.170	0.169	0.168	0.166	0.168	0.168	0.168	0.170	0.171	0.172	0.175	0.179	0.181	0.185	0.190	0.192	0.198	0.201	0.208	0.212	0.216	0.224	0.229	0.234	0.239	0.245	0.251	0.256	0.262	0.268	0.272	0.278	0.282	0.286	0.291	0.295	0.299	0.302	0.306	0.309	0.312	0.315	0.318	0.320	0.322	0.325	0.326	0.329	0.329	0.331	0.331	0.332	0.332	0.334	0.334	0.334	0.334	0.334	0.332	0.332	0.332	0.332	0.331	0.331	0.330	0.330	0.329	0.328	0.326	0.326	0.325	0.324	0.321	0.321	0.319	0.318	0.315	0.314	0.310	0.309	0.306	0.304	0.300	0.298	0.294	0.290	0.286	0.281	0.278	0.274	0.269	0.264	0.259	0.254	0.249	0.242	0.236	0.230	0.224	0.218	0.211	0.205	0.198	0.191	0.185	0.179	0.171	0.166	0.160	0.154	0.148	0.141	0.136	0.131	0.128	0.122	0.120	0.115	0.112	0.110	0.108	0.108	0.106	0.105	0.106	0.106	0.108	0.110	0.111	0.116	0.119	0.122	0.128	0.134	0.139	0.145	0.151	0.158	0.165	0.174	0.181	0.190	0.199	0.208	0.216	0.226	0.235	0.244	0.254	0.262	0.271	0.281	0.290	0.299	0.308	0.316	0.324	0.331	0.339	0.345	0.351	0.356	0.362	0.366	0.371	0.375	0.379	0.380	0.382	0.385	0.385	0.385	0.385	0.385	0.382	0.381	0.380	0.378	0.375	0.372	0.369	0.365	0.361	0.358	0.352	0.349	0.345	0.340	0.336	0.331	0.328	0.322	0.319	0.316	0.312	0.310	0.308	0.306	0.305	0.305	0.304	0.304	0.306	0.308	0.310	0.314	0.318	0.322	0.329	0.335	0.342	0.350	0.359	0.370	0.380	0.392	0.405	0.419	0.434	0.449	0.465	0.482	0.499	0.518	0.536	0.556	0.578	0.598	0.620	0.640	0.662	0.685	0.706	0.730	0.752	0.776	0.799	0.821	0.844	0.868	0.889	0.910	0.932	0.954	0.975	0.994	1.012	1.031	1.049	1.066	1.081	1.096	1.110	1.122	1.135	1.146	1.155	1.162	1.170	1.175	1.180	1.184	1.185	1.185	1.185	1.181	1.179	1.172	1.168	1.159	1.150	1.141	1.130	1.118	1.104	1.090	1.075	1.059	1.042	1.024	1.005	0.986	0.966	0.945	0.925	0.902	0.881	0.859	0.836	0.814	0.790	0.768	0.744	0.720	0.698	0.675	0.652	0.630	0.609	0.588	0.566	0.546	0.526	0.507	0.489	0.471	0.455	0.438	0.424	0.409	0.395	0.382	0.372	0.360	0.351	0.344	0.335	0.329	0.325	0.319	0.316	0.315	0.314	0.312	0.314	0.316	0.319	0.324	0.329	0.335	0.342	0.350	0.359	0.370	0.380	0.391	0.404	0.418	0.431	0.446	0.461	0.478	0.494	0.511	0.531	0.549	0.568	0.588	0.609	0.628	0.649	0.670	0.691	0.712	0.734	0.756	0.779	0.800	0.821	0.842	0.865	0.886	0.908	0.928	0.949	0.969	0.989	1.009	1.026	1.045	1.061	1.080	1.096	1.111	1.126	1.140	1.154	1.168	1.179	1.190	1.200	1.210	1.218	1.225	1.231	1.236	1.241	1.244	1.246	1.246	1.248	1.246	1.245	1.241	1.238	1.232	1.226	1.219	1.211	1.201	1.191	1.181	1.169	1.155	1.142	1.126	1.112	1.096	1.079	1.060	1.042	1.024	1.002	0.982	0.960	0.939	0.916	0.891	0.869	0.844	0.819	0.794	0.768	0.741	0.714	0.688	0.660	0.631	0.604	0.574	0.546	0.516	0.488	0.458	0.428	0.398	0.368	0.336	0.306	0.276	0.246	0.215	0.185	0.155	0.124	0.094	0.062	0.032	0.002	-0.026	-0.058	-0.086	-0.115	-0.145	-0.174	-0.201	-0.230	-0.258	-0.285	-0.312	-0.339	-0.364	-0.390	-0.415	-0.439	-0.462	-0.485	-0.507	-0.529	-0.550	-0.570	-0.589	-0.608	-0.625	-0.641	-0.658	-0.674	-0.688	-0.700	-0.712	-0.724	-0.734	-0.742	-0.751	-0.759	-0.764	-0.770	-0.772	-0.776	-0.779	-0.780	-0.779	-0.778	-0.775	-0.772	-0.768	-0.764	-0.758	-0.749	-0.741	-0.732	-0.722	-0.711	-0.701	-0.689	-0.678	-0.662	-0.650	-0.635	-0.619	-0.602	-0.586	-0.569	-0.551	-0.534	-0.515	-0.498	-0.479	-0.459	-0.440	-0.420	-0.401	-0.381	-0.362	-0.341	-0.322	-0.302	-0.284	-0.264	-0.244	-0.225	-0.206	-0.188	-0.170	-0.151	-0.134	-0.116	-0.099	-0.081	-0.065	-0.050	-0.035	-0.020	-0.005	0.009	0.022	0.035	0.046	0.058	0.069	0.080	0.089	0.099	0.106	0.114	0.121	0.128	0.132	0.139	0.142	0.146	0.149	0.152	0.154	0.155	0.154	0.154	0.152	0.150	0.146	0.144	0.140	0.135	0.130	0.124	0.116	0.109	0.100	0.092	0.082	0.072	0.062	0.052	0.040	0.030	0.016	0.005	-0.009	-0.021	-0.036	-0.049	-0.062	-0.076	-0.091	-0.105	-0.119	-0.134	-0.148	-0.162	-0.175	-0.189	-0.202	-0.215	-0.228	-0.240	-0.250	-0.262	-0.272	-0.282	-0.291	-0.300	-0.308	-0.315	-0.321	-0.326	-0.330	-0.332	-0.335	-0.335	-0.335	-0.334	-0.331	-0.329	-0.325	-0.319	-0.312	-0.305	-0.296	-0.288	-0.275	-0.264	-0.252	-0.238	-0.222	-0.208	-0.192	-0.174	-0.156	-0.139	-0.120	-0.100	-0.081	-0.060	-0.040	-0.019	0.004	0.024	0.046	0.068	0.088	0.110	0.131	0.151	0.171	0.191	0.210	0.228	0.245	0.262	0.279	0.295	0.310	0.324	0.336	0.349	0.360	0.369	0.379	0.386	0.392	0.399	0.404	0.408	0.410	0.410	0.411	0.410	0.409	0.406	0.402	0.399	0.392	0.386	0.380	0.372	0.364	0.355	0.346	0.336	0.326	0.315	0.305	0.294	0.281	0.271	0.259	0.249	0.238	0.226	0.215	0.205	0.195	0.185	0.176	0.168	0.159	0.151	0.145	0.138	0.131	0.126	0.121	0.118	0.114	0.112	0.110	0.109	0.110	0.110	0.112	0.114	0.118	0.122	0.128	0.132	0.140	0.146	0.154	0.161	0.170	0.180	0.190	0.200	0.210	0.221	0.234	0.245	0.258	0.270	0.282	0.295	0.309	0.321	0.334	0.346	0.360	0.374	0.386	0.400	0.412	0.426	0.439	0.451	0.464	0.476	0.489	0.500	0.512	0.525	0.535	0.548	0.559	0.569	0.581	0.590	0.601	0.611	0.622	0.631	0.641	0.650	0.659	0.669	0.676	0.686	0.695	0.702	0.711	0.719	0.728	0.734	0.741	0.749	0.758	0.765	0.771	0.778	0.784	0.790	0.798	0.804	0.809	0.815	0.821	0.826	0.831	0.836	0.841	0.846	0.851	0.855	0.859	0.862	0.865	0.868	0.870	0.872	0.875	0.876	0.876	0.878	0.878	0.878	0.878	0.876	0.875	0.874	0.872	0.870	0.868	0.865	0.862	0.859	0.856	0.852	0.850	0.845	0.842	0.839	0.835	0.832	0.829	0.826	0.822	0.820	0.816	0.815	0.812	0.811	0.810	0.809	0.808	0.808	0.809	0.810	0.811	0.814	0.818	0.821	0.826	0.831	0.839	0.845	0.855	0.864	0.874	0.885	0.898	0.910	0.922	0.938	0.954	0.970	0.988	1.005	1.024	1.044	1.064	1.085	1.105	1.129	1.151	1.175	1.199	1.224	1.248	1.274	1.300	1.326	1.354	1.380	1.408	1.434	1.461	1.489	1.516	1.544	1.571	1.599	1.626	1.652	1.680	1.706	1.731	1.758	1.782	1.808	1.832	1.855	1.879	1.900	1.922	1.944	1.965	1.985	2.005	2.022	2.041	2.058	2.075	2.091	2.106	2.121	2.135	2.148	2.161	2.172	2.184	2.194	2.202	2.212	2.220	2.228	2.235	2.240	2.246	2.251	2.256	2.260	2.264	2.268	2.269	2.270	2.271	2.272	2.274	2.272	2.274	2.272	2.271	2.270	2.268	2.266	2.264	2.262	2.259	2.256	2.252	2.250	2.246	2.241	2.238	2.234	2.230	2.225	2.222	2.218	2.212	2.208	2.204	2.199	2.195	2.190	2.185	2.180	2.176	2.171	2.168	2.162	2.159	2.154	2.150	2.145	2.142	2.138	2.135	2.131	2.129	2.125	2.124	2.120	2.119	2.116	2.115	2.114	2.112	2.114	2.114	2.114	2.115	2.116	2.118	2.118	2.120	2.122	2.125	2.129	2.132	2.136	2.139	2.144	2.150	2.154	2.160	2.166	2.171	2.178	2.185	2.191	2.200	2.208	2.215	2.222	2.231	2.239	2.248	2.256	2.264	2.271	2.281	2.289	2.296	2.305	2.311	2.319	2.326	2.332	2.340	2.346	2.351	2.358	2.362	2.368	2.372	2.376	2.381	2.384	2.386	2.389	2.391	2.392	2.394	2.392	2.392	2.391	2.391	2.389	2.388	2.384	2.381	2.379	2.374	2.370	2.365	2.360	2.354	2.348	2.341	2.335	2.329	2.322	2.315	2.306	2.299	2.291	2.284	2.276	2.269	2.261	2.252	2.245	2.238	2.228	2.220	2.212	2.205	2.195	2.188	2.179	2.171	2.162	2.155	2.146	2.136	2.128	2.119	2.110	2.101	2.090	2.081	2.071	2.060	2.049	2.038	2.026	2.014	2.001	1.988	1.972	1.958	1.941	1.925	1.909	1.891	1.872	1.851	1.831	1.810	1.788	1.765	1.740	1.715	1.689	1.661	1.634	1.604	1.575	1.545	1.514	1.481	1.448	1.414	1.379	1.344	1.309	1.271	1.235	1.196	1.159	1.120	1.082	1.042	1.005	0.965	0.926	0.888	0.849	0.810	0.772	0.734	0.696	0.660	0.625	0.589	0.552	0.519	0.485	0.452	0.420	0.389	0.359	0.329	0.301	0.274	0.246	0.221	0.198	0.172	0.151	0.130	0.110	0.090	0.072	0.056	0.039	0.025	0.010	-0.002	-0.015	-0.028	-0.039	-0.049	-0.059	-0.066	-0.075	-0.084	-0.091	-0.098	-0.104	-0.110	-0.116	-0.122	-0.126	-0.132	-0.138	-0.142	-0.148	-0.152	-0.158	-0.162	-0.168	-0.172	-0.179	-0.182	-0.188	-0.194	-0.199	-0.205	-0.210	-0.216	-0.222	-0.229	-0.235	-0.244	-0.250	-0.256	-0.264	-0.271	-0.278	-0.286	-0.292	-0.300	-0.308	-0.314	-0.321	-0.329	-0.335	-0.342	-0.349	-0.356	-0.362	-0.369	-0.376	-0.381	-0.388	-0.394	-0.398	-0.402	-0.408	-0.412	-0.418	-0.421	-0.425	-0.428	-0.430	-0.434	-0.435	-0.438	-0.439	-0.439	-0.440	-0.440	-0.439	-0.439	-0.438	-0.435	-0.432	-0.430	-0.429	-0.424	-0.420	-0.416	-0.412	-0.408	-0.401	-0.396	-0.390	-0.384	-0.378	-0.370	-0.362	-0.355	-0.346	-0.339	-0.330	-0.321	-0.311	-0.302	-0.294	-0.284	-0.274	-0.264	-0.254	-0.244	-0.234	-0.225	-0.215	-0.204	-0.195	-0.185	-0.175	-0.166	-0.156	-0.148	-0.138	-0.129	-0.121	-0.114	-0.106	-0.099	-0.092	-0.086	-0.079	-0.074	-0.069	-0.064	-0.060	-0.056	-0.054	-0.051	-0.050	-0.048	-0.048	-0.048	-0.048	-0.049	-0.051	-0.054	-0.058	-0.060	-0.065	-0.071	-0.076	-0.082	-0.089	-0.098	-0.105	-0.114	-0.122	-0.132	-0.142	-0.152	-0.164	-0.175	-0.186	-0.200	-0.211	-0.225	-0.239	-0.252	-0.266	-0.280	-0.295	-0.309	-0.325	-0.340	-0.355	-0.369	-0.385	-0.400	-0.415	-0.430	-0.445	-0.459	-0.472	-0.488	-0.501	-0.514	-0.526	-0.540	-0.551	-0.562	-0.572	-0.584	-0.594	-0.604	-0.612	-0.621	-0.629	-0.635	-0.642	-0.646	-0.652	-0.656	-0.659	-0.661	-0.664	-0.665	-0.665	-0.664	-0.662	-0.660	-0.658	-0.655	-0.650	-0.645	-0.639	-0.632	-0.624	-0.616	-0.609	-0.598	-0.589	-0.578	-0.566	-0.555	-0.544	-0.530	-0.518	-0.504	-0.491	-0.476	-0.462	-0.448	-0.432	-0.418	-0.402	-0.386	-0.371	-0.356	-0.340	-0.326	-0.310	-0.295	-0.280	-0.265	-0.250	-0.236	-0.221	-0.208	-0.194	-0.181	-0.169	-0.155	-0.145	-0.132	-0.121	-0.110	-0.099	-0.090	-0.080	-0.070	-0.061	-0.052	-0.046	-0.038	-0.031	-0.024	-0.018	-0.012	-0.006	-0.001	0.004	0.008	0.012	0.018	0.021	0.025	0.029	0.031	0.035	0.038	0.041	0.044	0.046	0.050	0.052	0.055	0.060	0.062	0.066	0.070	0.074	0.079	0.082	0.086	0.092	0.096	0.102	0.108	0.114	0.121	0.128	0.135	0.142	0.150	0.160	0.169	0.178	0.188	0.198	0.208	0.219	0.230	0.242	0.255	0.266	0.280	0.294	0.308	0.321	0.335	0.350	0.365	0.380	0.395	0.410	0.426	0.441	0.458	0.472	0.488	0.502	0.519	0.534	0.549	0.564	0.578	0.592	0.606	0.621	0.634	0.648	0.660	0.672	0.684	0.696	0.706	0.716	0.726	0.735	0.742	0.751	0.758	0.764	0.769	0.774	0.778	0.781	0.784	0.785	0.786	0.785	0.785	0.784	0.781	0.779	0.774	0.770	0.764	0.759	0.752	0.745	0.738	0.729	0.720	0.711	0.700	0.689	0.679	0.668	0.655	0.642	0.631	0.619	0.605	0.592	0.578	0.564	0.550	0.535	0.521	0.506	0.491	0.478	0.462	0.446	0.432	0.418	0.402	0.388	0.372	0.358	0.342	0.328	0.312	0.298	0.284	0.269	0.254	0.240	0.226	0.212	0.198	0.185	0.170	0.156	0.142	0.129	0.115	0.101	0.088	0.075	0.061	0.048	0.034	0.021	0.008	-0.006	-0.019	-0.031	-0.045	-0.059	-0.071	-0.084	-0.098	-0.110	-0.124	-0.136	-0.149	-0.162	-0.175	-0.188	-0.201	-0.214	-0.228	-0.240	-0.251	-0.264	-0.276	-0.290	-0.301	-0.314	-0.325	-0.338	-0.350	-0.360	-0.372	-0.382	-0.395	-0.405	-0.418	-0.428	-0.438	-0.448	-0.458	-0.466	-0.476	-0.485	-0.492	-0.501	-0.510	-0.518	-0.525	-0.532	-0.539	-0.544	-0.551	-0.556	-0.561	-0.565	-0.570	-0.574	-0.578	-0.579	-0.581	-0.584	-0.586	-0.586	-0.588	-0.586	-0.586	-0.586	-0.584	-0.581	-0.580	-0.576	-0.572	-0.568	-0.564	-0.558	-0.551	-0.546	-0.540	-0.531	-0.524	-0.516	-0.507	-0.498	-0.489	-0.478	-0.468	-0.458	-0.446	-0.434	-0.421	-0.409	-0.398	-0.384	-0.370	-0.358	-0.344	-0.330	-0.318	-0.304	-0.290	-0.278	-0.264	-0.250	-0.238	-0.225	-0.212	-0.200	-0.189	-0.178	-0.166	-0.156	-0.146	-0.136	-0.128	-0.120	-0.114	-0.108	-0.102	-0.098	-0.092	-0.090	-0.089	-0.088	-0.088	-0.089	-0.091	-0.094	-0.099	-0.104	-0.110	-0.118	-0.125	-0.135	-0.145	-0.155	-0.169	-0.180	-0.196	-0.210	-0.225	-0.242	-0.259	-0.276	-0.295	-0.312	-0.332	-0.352	-0.372	-0.394	-0.412	-0.434	-0.455	-0.476	-0.496	-0.519	-0.539	-0.559	-0.580	-0.600	-0.619	-0.638	-0.656	-0.674	-0.690	-0.708	-0.724	-0.739	-0.754	-0.766	-0.780	-0.791	-0.801	-0.812	-0.821	-0.830	-0.836	-0.844	-0.849	-0.852	-0.856	-0.859	-0.861	-0.861	-0.861	-0.860	-0.859	-0.856	-0.854	-0.850	-0.846	-0.841	-0.835	-0.830	-0.824	-0.818	-0.810	-0.804	-0.796	-0.789	-0.781	-0.774	-0.768	-0.760	-0.752	-0.746	-0.740	-0.732	-0.728	-0.722	-0.718	-0.714	-0.710	-0.706	-0.704	-0.702	-0.701	-0.701	-0.701	-0.702	-0.705	-0.706	-0.710	-0.714	-0.720	-0.725	-0.731	-0.740	-0.746	-0.756	-0.765	-0.775	-0.786	-0.798	-0.810	-0.822	-0.835	-0.849	-0.864	-0.879	-0.892	-0.908	-0.925	-0.940	-0.958	-0.974	-0.990	-1.006	-1.024	-1.040	-1.056	-1.074	-1.090	-1.105	-1.121	-1.138	-1.154	-1.169	-1.182	-1.198	-1.211	-1.224	-1.238	-1.249	-1.261	-1.271	-1.281	-1.290	-1.299	-1.308	-1.315	-1.322	-1.328	-1.332	-1.336	-1.340	-1.344	-1.344	-1.346	-1.345	-1.344	-1.344	-1.340	-1.338	-1.332	-1.328	-1.322	-1.316	-1.309	-1.301	-1.292	-1.282	-1.274	-1.262	-1.252	-1.241	-1.229	-1.216	-1.204	-1.190	-1.178	-1.162	-1.149	-1.134	-1.120	-1.105	-1.090	-1.075	-1.060	-1.044	-1.030	-1.015	-1.000	-0.984	-0.969	-0.955	-0.940	-0.925	-0.911	-0.896	-0.882	-0.869	-0.856	-0.842	-0.831	-0.819	-0.809	-0.798	-0.786	-0.776	-0.766	-0.758	-0.749	-0.740	-0.732	-0.726	-0.719	-0.712	-0.706	-0.702	-0.696	-0.691	-0.689	-0.686	-0.682	-0.680	-0.678	-0.676	-0.676	-0.675	-0.675	-0.675	-0.675	-0.676	-0.676	-0.679	-0.680	-0.681	-0.682	-0.684	-0.686	-0.688	-0.690	-0.692	-0.694	-0.696	-0.699	-0.700	-0.702	-0.702	-0.705	-0.705	-0.706	-0.709	-0.709	-0.710	-0.709	-0.710	-0.709	-0.709	-0.706	-0.706	-0.702	-0.700	-0.699	-0.695	-0.691	-0.686	-0.681	-0.676	-0.671	-0.665	-0.658	-0.651	-0.644	-0.635	-0.626	-0.616	-0.608	-0.596	-0.588	-0.575	-0.564	-0.552	-0.540	-0.529	-0.515	-0.502	-0.489	-0.476	-0.461	-0.448	-0.434	-0.420	-0.404	-0.391	-0.375	-0.361	-0.348	-0.332	-0.318	-0.304	-0.290	-0.276	-0.262	-0.249	-0.236	-0.224	-0.211	-0.199	-0.189	-0.178	-0.166	-0.156	-0.146	-0.138	-0.130	-0.121	-0.114	-0.109	-0.102	-0.096	-0.091	-0.086	-0.084	-0.081	-0.079	-0.076	-0.075	-0.074	-0.075	-0.075	-0.078	-0.078	-0.080	-0.082	-0.086	-0.090	-0.094	-0.099	-0.104	-0.109	-0.115	-0.121	-0.128	-0.134	-0.140	-0.148	-0.155	-0.162	-0.170	-0.178	-0.185	-0.194	-0.202	-0.211	-0.219	-0.228	-0.236	-0.244	-0.254	-0.262	-0.271	-0.280	-0.290	-0.299	-0.308	-0.318	-0.325	-0.335	-0.342	-0.351	-0.361	-0.370	-0.378	-0.386	-0.396	-0.404	-0.414	-0.422	-0.431	-0.440	-0.448	-0.458	-0.465	-0.474	-0.481	-0.490	-0.498	-0.506	-0.514	-0.520	-0.529	-0.535	-0.541	-0.549	-0.554	-0.560	-0.565	-0.571	-0.575	-0.580	-0.585	-0.589	-0.592	-0.595	-0.599	-0.600	-0.602	-0.604	-0.606	-0.606	-0.606	-0.606	-0.606	-0.606	-0.605	-0.604	-0.602	-0.600	-0.598	-0.596	-0.594	-0.591	-0.588	-0.585	-0.582	-0.579	-0.575	-0.571	-0.568	-0.565	-0.562	-0.559	-0.556	-0.552	-0.550	-0.549	-0.546	-0.544	-0.542	-0.540	-0.539	-0.539	-0.538	-0.538	-0.536	-0.536	-0.538	-0.538	-0.538	-0.539	-0.539	-0.540	-0.540	-0.541	-0.541	-0.542	-0.542	-0.544	-0.544	-0.544	-0.545	-0.544	-0.544	-0.542	-0.541	-0.540	-0.538	-0.535	-0.531	-0.526	-0.522	-0.518	-0.511	-0.504	-0.498	-0.489	-0.480	-0.470	-0.460	-0.449	-0.436	-0.425	-0.411	-0.398	-0.384	-0.369	-0.354	-0.336	-0.320	-0.304	-0.285	-0.269	-0.250	-0.230	-0.212	-0.192	-0.174	-0.155	-0.135	-0.116	-0.096	-0.078	-0.058	-0.039	-0.020	-0.001	0.018	0.034	0.051	0.070	0.086	0.101	0.116	0.131	0.146	0.160	0.172	0.186	0.198	0.210	0.220	0.230	0.240	0.249	0.259	0.266	0.275	0.281	0.288	0.294	0.299	0.305	0.309	0.314	0.319	0.321	0.325	0.328	0.330	0.331	0.335	0.336	0.339	0.340	0.341	0.342	0.342	0.342	0.344	0.345	0.345	0.346	0.346	0.346	0.346	0.345	0.345	0.345	0.344	0.342	0.341	0.341	0.340	0.339	0.338	0.336	0.334	0.332	0.330	0.329	0.326	0.324	0.321	0.319	0.315	0.311	0.309	0.305	0.300	0.296	0.292	0.289	0.284	0.280	0.274	0.269	0.265	0.260	0.255	0.250	0.245	0.240	0.234	0.230	0.224	0.220	0.215	0.210	0.205	0.201	0.198	0.194	0.190	0.186	0.184	0.180	0.178	0.176	0.174	0.171	0.169	0.169	0.168	0.168	0.166	0.166	0.166	0.166	0.166	0.168	0.168	0.169	0.170	0.171	0.171	0.172	0.174	0.176	0.178	0.179	0.180	0.180	0.181	0.182	0.182	0.184	0.182	0.181	0.180	0.179	0.178	0.174	0.170	0.168	0.162	0.158	0.152	0.145	0.139	0.131	0.122	0.114	0.104	0.094	0.082	0.072	0.060	0.048	0.034	0.021	0.008	-0.008	-0.022	-0.038	-0.052	-0.069	-0.085	-0.100	-0.116	-0.132	-0.149	-0.165	-0.181	-0.198	-0.212	-0.228	-0.242	-0.256	-0.269	-0.281	-0.294	-0.305	-0.316	-0.326	-0.335	-0.342	-0.350	-0.356	-0.361	-0.365	-0.369	-0.370	-0.371	-0.371	-0.370	-0.369	-0.365	-0.360	-0.355	-0.349	-0.341	-0.332	-0.324	-0.312	-0.301	-0.289	-0.276	-0.262	-0.249	-0.234	-0.218	-0.201	-0.185	-0.168	-0.149	-0.131	-0.112	-0.095	-0.076	-0.056	-0.038	-0.018	0.002	0.021	0.041	0.060	0.080	0.099	0.118	0.136	0.154	0.172	0.190	0.208	0.224	0.241	0.256	0.272	0.288	0.301	0.315	0.329	0.341	0.354	0.364	0.375	0.384	0.392	0.401	0.409	0.415	0.421	0.426	0.430	0.434	0.436	0.438	0.439	0.439	0.438	0.436	0.434	0.431	0.426	0.421	0.415	0.408	0.400	0.391	0.382	0.374	0.362	0.351	0.340	0.328	0.315	0.301	0.286	0.272	0.259	0.245	0.229	0.214	0.199	0.184	0.169	0.154	0.140	0.125	0.110	0.096	0.084	0.071	0.059	0.048	0.038	0.028	0.019	0.011	0.004	-0.001	-0.006	-0.010	-0.012	-0.012	-0.012	-0.011	-0.009	-0.005	0.001	0.006	0.015	0.024	0.034	0.045	0.059	0.071	0.086	0.101	0.118	0.136	0.154	0.171	0.191	0.210	0.230	0.251	0.272	0.292	0.314	0.335	0.356	0.378	0.398	0.418	0.436	0.456	0.474	0.492	0.509	0.525	0.540	0.555	0.569	0.580	0.591	0.602	0.610	0.618	0.625	0.629	0.632	0.635	0.638	0.636	0.635	0.634	0.630	0.625	0.620	0.614	0.605	0.598	0.588	0.578	0.568	0.558	0.545	0.532	0.519	0.507	0.492	0.480	0.466	0.452	0.440	0.426	0.412	0.400	0.389	0.375	0.364	0.352	0.342	0.332	0.324	0.315	0.306	0.300	0.294	0.290	0.285	0.282	0.280	0.279	0.279	0.280	0.281	0.284	0.288	0.291	0.296	0.302	0.310	0.318	0.326	0.336	0.345	0.355	0.366	0.378	0.390	0.402	0.415	0.428	0.441	0.455	0.468	0.481	0.495	0.509	0.522	0.536	0.548	0.561	0.574	0.584	0.596	0.606	0.618	0.628	0.635	0.645	0.651	0.658	0.664	0.669	0.672	0.676	0.679	0.680	0.681	0.680	0.679	0.676	0.671	0.666	0.662	0.655	0.648	0.639	0.629	0.618	0.605	0.591	0.579	0.564	0.549	0.532	0.514	0.496	0.478	0.458	0.436	0.416	0.395	0.372	0.350	0.326	0.302	0.279	0.254	0.229	0.204	0.179	0.151	0.126	0.100	0.075	0.048	0.021	-0.005	-0.031	-0.056	-0.084	-0.109	-0.134	-0.159	-0.184	-0.208	-0.231	-0.255	-0.278	-0.300	-0.321	-0.342	-0.362	-0.381	-0.401	-0.420	-0.438	-0.454	-0.470	-0.485	-0.499	-0.512	-0.526	-0.538	-0.549	-0.559	-0.569	-0.578	-0.585	-0.591	-0.599	-0.604	-0.608	-0.611	-0.614	-0.616	-0.618	-0.619	-0.618	-0.616	-0.615	-0.612	-0.610	-0.608	-0.602	-0.599	-0.594	-0.588	-0.582	-0.575	-0.569	-0.561	-0.555	-0.548	-0.539	-0.531	-0.524	-0.515	-0.506	-0.499	-0.489	-0.481	-0.471	-0.464	-0.455	-0.446	-0.439	-0.430	-0.422	-0.415	-0.408	-0.401	-0.394	-0.388	-0.382	-0.378	-0.371	-0.368	-0.362	-0.360	-0.356	-0.352	-0.351	-0.349	-0.348	-0.348	-0.346	-0.346	-0.348	-0.348	-0.350	-0.351	-0.352	-0.356	-0.359	-0.364	-0.368	-0.372	-0.378	-0.381	-0.388	-0.394	-0.400	-0.406	-0.412	-0.420	-0.425	-0.434	-0.440	-0.446	-0.454	-0.460	-0.468	-0.474	-0.480	-0.486	-0.491	-0.498	-0.502	-0.509	-0.512	-0.518	-0.520	-0.522	-0.526	-0.529	-0.529	-0.530	-0.530	-0.530	-0.529	-0.526	-0.522	-0.519	-0.515	-0.510	-0.505	-0.498	-0.489	-0.481	-0.471	-0.462	-0.451	-0.441	-0.428	-0.415	-0.401	-0.388	-0.374	-0.358	-0.342	-0.326	-0.309	-0.292	-0.275	-0.258	-0.240	-0.222	-0.205	-0.188	-0.169	-0.151	-0.134	-0.116	-0.100	-0.084	-0.068	-0.051	-0.036	-0.022	-0.009	0.004	0.016	0.028	0.039	0.049	0.056	0.064	0.070	0.075	0.079	0.081	0.082	0.084	0.082	0.080	0.078	0.071	0.066	0.059	0.051	0.041	0.031	0.020	0.008	-0.006	-0.021	-0.036	-0.052	-0.070	-0.088	-0.106	-0.125	-0.144	-0.164	-0.185	-0.205	-0.226	-0.246	-0.268	-0.288	-0.309	-0.329	-0.348	-0.366	-0.386	-0.402	-0.420	-0.438	-0.452	-0.466	-0.479	-0.491	-0.502	-0.511	-0.519	-0.526	-0.531	-0.535	-0.539	-0.539	-0.538	-0.535	-0.532	-0.526	-0.519	-0.510	-0.500	-0.489	-0.475	-0.460	-0.444	-0.426	-0.406	-0.386	-0.365	-0.341	-0.316	-0.291	-0.265	-0.238	-0.210	-0.181	-0.151	-0.121	-0.090	-0.059	-0.029	0.004	0.034	0.066	0.098	0.129	0.160	0.189	0.220	0.249	0.278	0.305	0.332	0.359	0.384	0.409	0.432	0.454	0.475	0.494	0.512	0.530	0.545	0.560	0.572	0.584	0.594	0.602	0.610	0.615	0.620	0.622	0.624	0.624	0.622	0.619	0.616	0.610	0.604	0.596	0.588	0.576	0.565	0.552	0.539	0.525	0.510	0.494	0.478	0.460	0.441	0.424	0.404	0.384	0.364	0.344	0.322	0.301	0.280	0.259	0.238	0.216	0.195	0.174	0.154	0.132	0.112	0.092	0.072	0.054	0.036	0.018	0.000	-0.018	-0.032	-0.049	-0.062	-0.076	-0.090	-0.102	-0.114	-0.125	-0.134	-0.142	-0.150	-0.156	-0.164	-0.168	-0.172	-0.175	-0.178	-0.178	-0.179	-0.178	-0.176	-0.174	-0.170	-0.165	-0.161	-0.155	-0.148	-0.140	-0.131	-0.122	-0.112	-0.102	-0.091	-0.081	-0.068	-0.056	-0.042	-0.030	-0.016	-0.002	0.011	0.025	0.039	0.054	0.066	0.080	0.095	0.109	0.122	0.136	0.149	0.161	0.174	0.185	0.196	0.206	0.216	0.225	0.235	0.242	0.249	0.256	0.261	0.266	0.271	0.274	0.276	0.276	0.276	0.276	0.276	0.274	0.270	0.266	0.261	0.256	0.249	0.242	0.234	0.226	0.218	0.208	0.199	0.188	0.178	0.165	0.152	0.141	0.129	0.116	0.104	0.090	0.079	0.066	0.054	0.042	0.030	0.020	0.009	-0.001	-0.011	-0.020	-0.028	-0.035	-0.042	-0.049	-0.054	-0.059	-0.062	-0.064	-0.065	-0.065	-0.064	-0.062	-0.060	-0.055	-0.050	-0.044	-0.036	-0.028	-0.018	-0.009	0.004	0.016	0.029	0.041	0.056	0.071	0.088	0.104	0.120	0.138	0.154	0.171	0.189	0.206	0.222	0.241	0.256	0.274	0.289	0.305	0.319	0.332	0.346	0.359	0.369	0.379	0.388	0.394	0.400	0.406	0.409	0.410	0.411	0.410	0.406	0.404	0.396	0.389	0.379	0.368	0.355	0.340	0.325	0.308	0.288	0.268	0.245	0.221	0.196	0.169	0.141	0.112	0.082	0.051	0.020	-0.014	-0.046	-0.081	-0.115	-0.150	-0.188	-0.222	-0.258	-0.295	-0.330	-0.368	-0.404	-0.439	-0.474	-0.509	-0.544	-0.579	-0.611	-0.644	-0.676	-0.708	-0.738	-0.768	-0.795	-0.824	-0.850	-0.876	-0.901	-0.925	-0.948	-0.969	-0.989	-1.009	-1.026	-1.044	-1.059	-1.075	-1.089	-1.101	-1.112	-1.124	-1.134	-1.144	-1.152	-1.159	-1.166	-1.172	-1.179	-1.184	-1.188	-1.192	-1.195	-1.198	-1.201	-1.202	-1.205	-1.206	-1.208	-1.210	-1.210	-1.211	-1.214	-1.215	-1.216	-1.218	-1.218	-1.220	-1.221	-1.224	-1.226	-1.229	-1.231	-1.234	-1.236	-1.240	-1.245	-1.249	-1.254	-1.258	-1.264	-1.269	-1.275	-1.281	-1.288	-1.295	-1.301	-1.310	-1.318	-1.326	-1.334	-1.342	-1.352	-1.362	-1.372	-1.381	-1.392	-1.402	-1.412	-1.422	-1.435	-1.445	-1.456	-1.468	-1.479	-1.490	-1.500	-1.512	-1.524	-1.534	-1.546	-1.556	-1.568	-1.578	-1.589	-1.600	-1.610	-1.619	-1.630	-1.639	-1.648	-1.655	-1.664	-1.671	-1.679	-1.685	-1.691	-1.698	-1.702	-1.708	-1.711	-1.715	-1.716	-1.719	-1.720	-1.721	-1.721	-1.720	-1.719	-1.716	-1.712	-1.709	-1.705	-1.699	-1.694	-1.685	-1.678	-1.669	-1.660	-1.650	-1.639	-1.628	-1.615	-1.602	-1.589	-1.575	-1.560	-1.546	-1.529	-1.512	-1.498	-1.480	-1.461	-1.444	-1.426	-1.408	-1.390	-1.371	-1.351	-1.334	-1.315	-1.295	-1.278	-1.259	-1.241	-1.222	-1.205	-1.188	-1.171	-1.155	-1.140	-1.125	-1.110	-1.096	-1.082	-1.071	-1.060	-1.050	-1.039	-1.030	-1.021	-1.015	-1.010	-1.005	-1.001	-0.998	-0.998	-0.996	-0.998	-0.998	-1.001	-1.004	-1.010	-1.014	-1.021	-1.029	-1.038	-1.048	-1.058	-1.069	-1.080	-1.094	-1.108	-1.121	-1.136	-1.151	-1.166	-1.182	-1.199	-1.216	-1.232	-1.251	-1.269	-1.285	-1.302	-1.320	-1.338	-1.355	-1.371	-1.389	-1.404	-1.420	-1.435	-1.449	-1.462	-1.475	-1.488	-1.498	-1.509	-1.518	-1.526	-1.534	-1.540	-1.546	-1.550	-1.552	-1.555	-1.555	-1.555	-1.554	-1.550	-1.546	-1.541	-1.535	-1.526	-1.519	-1.509	-1.496	-1.485	-1.472	-1.459	-1.442	-1.428	-1.411	-1.392	-1.375	-1.356	-1.338	-1.318	-1.298	-1.276	-1.255	-1.235	-1.214	-1.192	-1.171	-1.150	-1.130	-1.109	-1.089	-1.069	-1.049	-1.030	-1.011	-0.994	-0.976	-0.960	-0.944	-0.929	-0.915	-0.902	-0.890	-0.879	-0.869	-0.860	-0.851	-0.845	-0.840	-0.835	-0.831	-0.829	-0.828	-0.828	-0.828	-0.829	-0.831	-0.836	-0.840	-0.845	-0.851	-0.859	-0.866	-0.875	-0.884	-0.892	-0.902	-0.912	-0.924	-0.934	-0.945	-0.955	-0.966	-0.979	-0.989	-1.001	-1.011	-1.022	-1.034	-1.042	-1.052	-1.061	-1.071	-1.079	-1.086	-1.092	-1.099	-1.104	-1.109	-1.114	-1.115	-1.119	-1.121	-1.121	-1.121	-1.121	-1.119	-1.116	-1.114	-1.110	-1.105	-1.101	-1.095	-1.088	-1.081	-1.074	-1.065	-1.058	-1.048	-1.038	-1.028	-1.018	-1.008	-0.996	-0.985	-0.974	-0.962	-0.951	-0.940	-0.928	-0.918	-0.906	-0.894	-0.885	-0.874	-0.864	-0.855	-0.845	-0.836	-0.828	-0.820	-0.811	-0.804	-0.799	-0.791	-0.786	-0.780	-0.776	-0.772	-0.768	-0.766	-0.764	-0.761	-0.760	-0.760	-0.760	-0.760	-0.760	-0.761	-0.762	-0.766	-0.769	-0.772	-0.776	-0.781	-0.784	-0.789	-0.795	-0.800	-0.806	-0.812	-0.819	-0.826	-0.832	-0.839	-0.848	-0.854	-0.862	-0.870	-0.878	-0.886	-0.894	-0.901	-0.910	-0.919	-0.926	-0.934	-0.942	-0.951	-0.960	-0.968	-0.976	-0.984	-0.992	-0.999	-1.008	-1.015	-1.022	-1.030	-1.038	-1.044	-1.050	-1.056	-1.062	-1.068	-1.072	-1.079	-1.082	-1.088	-1.092	-1.095	-1.099	-1.101	-1.104	-1.106	-1.106	-1.109	-1.109	-1.110	-1.110	-1.109	-1.108	-1.105	-1.104	-1.101	-1.099	-1.096	-1.091	-1.089	-1.084	-1.079	-1.074	-1.068	-1.062	-1.056	-1.050	-1.044	-1.038	-1.030	-1.024	-1.016	-1.008	-1.000	-0.992	-0.986	-0.979	-0.970	-0.962	-0.956	-0.949	-0.942	-0.936	-0.930	-0.924	-0.918	-0.912	-0.908	-0.904	-0.899	-0.895	-0.891	-0.889	-0.885	-0.882	-0.882	-0.881	-0.881	-0.882	-0.884	-0.885	-0.888	-0.890	-0.894	-0.899	-0.904	-0.909	-0.914	-0.920	-0.928	-0.935	-0.944	-0.952	-0.961	-0.971	-0.981	-0.991	-1.004	-1.015	-1.028	-1.040	-1.052	-1.066	-1.080	-1.095	-1.109	-1.124	-1.139	-1.155	-1.170	-1.186	-1.202	-1.219	-1.235	-1.251	-1.268	-1.286	-1.302	-1.319	-1.335	-1.354	-1.371	-1.388	-1.405	-1.422	-1.438	-1.455	-1.472	-1.489	-1.506	-1.522	-1.539	-1.555	-1.571	-1.588	-1.604	-1.619	-1.634	-1.650	-1.665	-1.680	-1.694	-1.709	-1.721	-1.736	-1.749	-1.762	-1.775	-1.788	-1.799	-1.811	-1.822	-1.834	-1.844	-1.855	-1.865	-1.875	-1.885	-1.894	-1.902	-1.911	-1.919	-1.928	-1.936	-1.942	-1.950	-1.956	-1.964	-1.970	-1.976	-1.981	-1.986	-1.992	-1.998	-2.002	-2.007	-2.013	-2.018	-2.021	-2.026	-2.030	-2.035	-2.039	-2.042	-2.046	-2.050	-2.052	-2.058	-2.060	-2.064	-2.068	-2.070	-2.074	-2.075	-2.079	-2.082	-2.085	-2.088	-2.090	-2.092	-2.096	-2.099	-2.101	-2.104	-2.105	-2.106	-2.110	-2.111	-2.112	-2.115	-2.116	-2.116	-2.119	-2.120	-2.120	-2.120	-2.121	-2.120	-2.120	-2.119	-2.118	-2.118	-2.115	-2.112	-2.110	-2.106	-2.104	-2.099	-2.095	-2.090	-2.084	-2.078	-2.071	-2.064	-2.056	-2.047	-2.039	-2.029	-2.019	-2.007	-1.998	-1.984	-1.971	-1.959	-1.945	-1.930	-1.915	-1.900	-1.882	-1.866	-1.849	-1.831	-1.812	-1.795	-1.775	-1.755	-1.735	-1.715	-1.694	-1.674	-1.652	-1.630	-1.609	-1.588	-1.566	-1.544	-1.522	-1.501	-1.480	-1.459	-1.439	-1.418	-1.398	-1.376	-1.358	-1.339	-1.321	-1.302	-1.286	-1.269	-1.252	-1.236	-1.222	-1.209	-1.196	-1.185	-1.174	-1.164	-1.152	-1.145	-1.138	-1.130	-1.125	-1.120	-1.116	-1.114	-1.110	-1.109	-1.110	-1.109	-1.110	-1.112	-1.116	-1.119	-1.124	-1.130	-1.135	-1.141	-1.149	-1.155	-1.164	-1.172	-1.182	-1.191	-1.201	-1.212	-1.222	-1.234	-1.244	-1.255	-1.266	-1.278	-1.290	-1.301	-1.311	-1.324	-1.335	-1.346	-1.358	-1.369	-1.380	-1.390	-1.401	-1.411	-1.421	-1.431	-1.441	-1.450	-1.459	-1.466	-1.475	-1.482	-1.490	-1.498	-1.504	-1.510	-1.516	-1.521	-1.526	-1.531	-1.536	-1.540	-1.544	-1.548	-1.551	-1.554	-1.556	-1.559	-1.560	-1.562	-1.564	-1.565	-1.566	-1.569	-1.569	-1.570	-1.571	-1.572	-1.572	-1.574	-1.574	-1.574	-1.574	-1.574	-1.574	-1.574	-1.574	-1.574	-1.574	-1.574	-1.574	-1.572	-1.574	-1.574	-1.574	-1.574	-1.574	-1.574	-1.574	-1.575	-1.576	-1.576	-1.578	-1.579	-1.579	-1.580	-1.581	-1.582	-1.585	-1.585	-1.588	-1.589	-1.591	-1.592	-1.595	-1.599	-1.600	-1.602	-1.605	-1.609	-1.611	-1.614	-1.616	-1.619	-1.622	-1.625	-1.629	-1.631	-1.634	-1.636	-1.641	-1.644	-1.645	-1.648	-1.650	-1.652	-1.654	-1.655	-1.656	-1.658	-1.658	-1.658	-1.658	-1.656	-1.655	-1.654	-1.651	-1.649	-1.645	-1.641	-1.638	-1.632	-1.626	-1.621	-1.614	-1.608	-1.600	-1.591	-1.581	-1.572	-1.561	-1.550	-1.538	-1.525	-1.512	-1.499	-1.485	-1.470	-1.456	-1.440	-1.424	-1.408	-1.390	-1.374	-1.355	-1.338	-1.319	-1.301	-1.282	-1.264	-1.245	-1.226	-1.208	-1.189	-1.170	-1.151	-1.134	-1.116	-1.099	-1.081	-1.065	-1.049	-1.034	-1.020	-1.006	-0.992	-0.979	-0.968	-0.956	-0.946	-0.936	-0.928	-0.920	-0.914	-0.909	-0.904	-0.900	-0.896	-0.894	-0.892	-0.892	-0.892	-0.892	-0.895	-0.898	-0.900	-0.904	-0.908	-0.912	-0.919	-0.925	-0.931	-0.938	-0.946	-0.952	-0.961	-0.969	-0.976	-0.984	-0.992	-1.001	-1.009	-1.016	-1.024	-1.031	-1.039	-1.045	-1.051	-1.058	-1.062	-1.068	-1.071	-1.076	-1.079	-1.081	-1.084	-1.086	-1.086	-1.088	-1.088	-1.088	-1.085	-1.084	-1.081	-1.079	-1.076	-1.071	-1.068	-1.062	-1.058	-1.051	-1.046	-1.040	-1.032	-1.026	-1.020	-1.011	-1.005	-0.996	-0.989	-0.981	-0.974	-0.966	-0.959	-0.951	-0.944	-0.936	-0.929	-0.922	-0.916	-0.910	-0.904	-0.899	-0.894	-0.889	-0.884	-0.880	-0.876	-0.874	-0.872	-0.870	-0.869	-0.868	-0.868	-0.868	-0.869	-0.869	-0.871	-0.872	-0.878	-0.880	-0.882	-0.888	-0.892	-0.898	-0.904	-0.910	-0.918	-0.925	-0.932	-0.941	-0.950	-0.959	-0.969	-0.978	-0.988	-0.999	-1.010	-1.020	-1.031	-1.044	-1.055	-1.068	-1.080	-1.091	-1.104	-1.116	-1.129	-1.142	-1.155	-1.168	-1.179	-1.191	-1.205	-1.218	-1.229	-1.241	-1.254	-1.266	-1.278	-1.289	-1.300	-1.311	-1.321	-1.331	-1.340	-1.350	-1.360	-1.368	-1.375	-1.382	-1.390	-1.396	-1.402	-1.408	-1.412	-1.415	-1.420	-1.421	-1.422	-1.424	-1.424	-1.424	-1.422	-1.420	-1.416	-1.411	-1.408	-1.401	-1.394	-1.386	-1.378	-1.368	-1.358	-1.346	-1.334	-1.321	-1.308	-1.292	-1.278	-1.261	-1.245	-1.226	-1.209	-1.190	-1.170	-1.150	-1.130	-1.108	-1.086	-1.064	-1.042	-1.020	-0.998	-0.974	-0.951	-0.930	-0.906	-0.885	-0.861	-0.839	-0.818	-0.796	-0.775	-0.754	-0.735	-0.715	-0.695	-0.679	-0.660	-0.645	-0.629	-0.614	-0.600	-0.588	-0.575	-0.564	-0.554	-0.545	-0.536	-0.531	-0.524	-0.520	-0.515	-0.514	-0.511	-0.511	-0.511	-0.512	-0.514	-0.518	-0.521	-0.526	-0.531	-0.539	-0.545	-0.552	-0.561	-0.569	-0.578	-0.589	-0.599	-0.609	-0.620	-0.630	-0.641	-0.651	-0.662	-0.674	-0.684	-0.695	-0.705	-0.716	-0.726	-0.735	-0.745	-0.755	-0.762	-0.772	-0.780	-0.788	-0.795	-0.802	-0.809	-0.815	-0.820	-0.825	-0.830	-0.835	-0.839	-0.842	-0.846	-0.849	-0.851	-0.855	-0.858	-0.859	-0.861	-0.862	-0.864	-0.865	-0.866	-0.866	-0.868	-0.869	-0.870	-0.870	-0.871	-0.871	-0.874	-0.874	-0.875	-0.878	-0.878	-0.880	-0.880	-0.882	-0.884	-0.885	-0.888	-0.889	-0.890	-0.892	-0.894	-0.898	-0.899	-0.901	-0.904	-0.905	-0.908	-0.910	-0.911	-0.915	-0.916	-0.919	-0.924	-0.925	-0.929	-0.931	-0.936	-0.939	-0.941	-0.946	-0.949	-0.952	-0.959	-0.961	-0.966	-0.972	-0.979	-0.984	-0.990	-0.996	-1.004	-1.012	-1.019	-1.028	-1.038	-1.046	-1.056	-1.066	-1.078	-1.090	-1.101	-1.115	-1.126	-1.141	-1.155	-1.170	-1.185	-1.200	-1.215	-1.231	-1.248	-1.265	-1.281	-1.299	-1.315	-1.332	-1.350	-1.368	-1.384	-1.400	-1.416	-1.434	-1.449	-1.464	-1.480	-1.494	-1.508	-1.520	-1.532	-1.544	-1.554	-1.564	-1.572	-1.580	-1.586	-1.591	-1.595	-1.599	-1.600	-1.601	-1.601	-1.599	-1.596	-1.591	-1.586	-1.580	-1.572	-1.564	-1.554	-1.544	-1.531	-1.519	-1.505	-1.490	-1.475	-1.459	-1.442	-1.425	-1.408	-1.389	-1.370	-1.351	-1.332	-1.312	-1.294	-1.274	-1.256	-1.236	-1.216	-1.199	-1.180	-1.161	-1.144	-1.126	-1.109	-1.094	-1.080	-1.065	-1.050	-1.038	-1.025	-1.014	-1.001	-0.991	-0.982	-0.974	-0.966	-0.959	-0.952	-0.946	-0.942	-0.938	-0.934	-0.931	-0.929	-0.926	-0.926	-0.925	-0.925	-0.924	-0.924	-0.925	-0.926	-0.928	-0.930	-0.932	-0.935	-0.938	-0.939	-0.942	-0.945	-0.948	-0.951	-0.952	-0.956	-0.959	-0.961	-0.964	-0.966	-0.968	-0.971	-0.972	-0.975	-0.976	-0.979	-0.980	-0.980	-0.982	-0.982	-0.984	-0.984	-0.985	-0.985	-0.986	-0.986	-0.986	-0.986	-0.986	-0.985	-0.985	-0.984	-0.984	-0.982	-0.981	-0.980	-0.979	-0.978	-0.976	-0.975	-0.972	-0.970	-0.969	-0.965	-0.962	-0.960	-0.958	-0.955	-0.951	-0.948	-0.944	-0.939	-0.935	-0.931	-0.926	-0.922	-0.916	-0.911	-0.906	-0.900	-0.894	-0.889	-0.882	-0.875	-0.870	-0.864	-0.856	-0.850	-0.842	-0.836	-0.829	-0.822	-0.816	-0.809	-0.802	-0.796	-0.790	-0.785	-0.779	-0.774	-0.768	-0.764	-0.759	-0.754	-0.750	-0.746	-0.744	-0.740	-0.738	-0.735	-0.734	-0.731	-0.731	-0.730	-0.730	-0.730	-0.730	-0.730	-0.731	-0.734	-0.735	-0.738	-0.740	-0.742	-0.745	-0.748	-0.750	-0.752	-0.755	-0.756	-0.760	-0.762	-0.765	-0.766	-0.768	-0.769	-0.770	-0.770	-0.770	-0.770	-0.770	-0.768	-0.765	-0.762	-0.760	-0.756	-0.751	-0.745	-0.739	-0.731	-0.725	-0.716	-0.706	-0.696	-0.685	-0.674	-0.661	-0.648	-0.634	-0.620	-0.604	-0.589	-0.572	-0.556	-0.539	-0.521	-0.504	-0.485	-0.466	-0.449	-0.430	-0.410	-0.392	-0.374	-0.355	-0.336	-0.319	-0.301	-0.284	-0.268	-0.250	-0.235	-0.221	-0.206	-0.194	-0.181	-0.170	-0.159	-0.149	-0.141	-0.134	-0.126	-0.121	-0.116	-0.114	-0.112	-0.112	-0.112	-0.114	-0.116	-0.120	-0.126	-0.131	-0.139	-0.148	-0.156	-0.168	-0.179	-0.191	-0.204	-0.218	-0.232	-0.248	-0.264	-0.280	-0.298	-0.315	-0.331	-0.349	-0.368	-0.385	-0.402	-0.421	-0.440	-0.458	-0.474	-0.491	-0.507	-0.524	-0.539	-0.554	-0.569	-0.582	-0.594	-0.606	-0.616	-0.626	-0.635	-0.644	-0.650	-0.655	-0.660	-0.662	-0.665	-0.666	-0.666	-0.664	-0.661	-0.658	-0.652	-0.648	-0.640	-0.632	-0.624	-0.612	-0.602	-0.590	-0.578	-0.564	-0.550	-0.536	-0.520	-0.504	-0.488	-0.471	-0.454	-0.436	-0.418	-0.400	-0.381	-0.364	-0.346	-0.328	-0.311	-0.294	-0.276	-0.259	-0.242	-0.228	-0.211	-0.198	-0.182	-0.171	-0.158	-0.146	-0.135	-0.126	-0.116	-0.109	-0.101	-0.095	-0.090	-0.085	-0.081	-0.079	-0.078	-0.076	-0.076	-0.078	-0.079	-0.082	-0.086	-0.090	-0.094	-0.100	-0.106	-0.114	-0.120	-0.129	-0.136	-0.146	-0.155	-0.165	-0.175	-0.186	-0.196	-0.206	-0.218	-0.228	-0.239	-0.249	-0.260	-0.271	-0.280	-0.291	-0.300	-0.310	-0.320	-0.329	-0.336	-0.345	-0.352	-0.360	-0.368	-0.374	-0.379	-0.385	-0.389	-0.392	-0.398	-0.400	-0.402	-0.404	-0.405	-0.404	-0.404	-0.404	-0.401	-0.399	-0.395	-0.392	-0.388	-0.382	-0.378	-0.370	-0.364	-0.355	-0.348	-0.339	-0.329	-0.319	-0.309	-0.298	-0.286	-0.274	-0.261	-0.249	-0.235	-0.221	-0.206	-0.192	-0.178	-0.161	-0.146	-0.131	-0.115	-0.099	-0.084	-0.068	-0.051	-0.036	-0.020	-0.005	0.011	0.028	0.041	0.058	0.071	0.086	0.100	0.112	0.125	0.138	0.150	0.162	0.172	0.182	0.190	0.200	0.208	0.215	0.220	0.226	0.230	0.234	0.236	0.238	0.240	0.239	0.240	0.238	0.235	0.232	0.229	0.225	0.220	0.212	0.206	0.199	0.191	0.182	0.174	0.164	0.154	0.144	0.134	0.122	0.111	0.101	0.089	0.078	0.068	0.055	0.044	0.034	0.022	0.012	0.004	-0.006	-0.015	-0.022	-0.030	-0.038	-0.044	-0.049	-0.052	-0.056	-0.059	-0.060	-0.061	-0.060	-0.059	-0.058	-0.054	-0.050	-0.044	-0.038	-0.030	-0.021	-0.012	-0.001	0.010	0.022	0.035	0.049	0.064	0.079	0.095	0.112	0.130	0.148	0.166	0.185	0.205	0.225	0.245	0.266	0.286	0.308	0.328	0.349	0.369	0.390	0.410	0.431	0.451	0.470	0.490	0.507	0.526	0.544	0.561	0.578	0.595	0.610	0.624	0.639	0.651	0.665	0.676	0.686	0.698	0.706	0.715	0.724	0.730	0.738	0.742	0.746	0.751	0.754	0.756	0.758	0.759	0.760	0.759	0.758	0.755	0.754	0.750	0.746	0.741	0.736	0.730	0.724	0.716	0.710	0.702	0.694	0.685	0.675	0.665	0.656	0.645	0.635	0.624	0.612	0.600	0.588	0.575	0.562	0.549	0.535	0.521	0.507	0.494	0.479	0.464	0.449	0.434	0.418	0.402	0.385	0.369	0.352	0.335	0.319	0.301	0.284	0.268	0.250	0.232	0.214	0.196	0.178	0.160	0.142	0.122	0.105	0.088	0.069	0.050	0.032	0.014	-0.005	-0.022	-0.040	-0.059	-0.076	-0.095	-0.111	-0.130	-0.148	-0.165	-0.181	-0.198	-0.216	-0.232	-0.250	-0.266	-0.282	-0.299	-0.315	-0.330	-0.346	-0.361	-0.378	-0.392	-0.408	-0.424	-0.438	-0.451	-0.466	-0.480	-0.495	-0.509	-0.521	-0.535	-0.548	-0.561	-0.574	-0.586	-0.599	-0.611	-0.622	-0.635	-0.646	-0.659	-0.670	-0.680	-0.691	-0.702	-0.712	-0.722	-0.732	-0.741	-0.750	-0.759	-0.768	-0.774	-0.781	-0.789	-0.795	-0.801	-0.806	-0.810	-0.814	-0.818	-0.821	-0.822	-0.824	-0.825	-0.824	-0.824	-0.822	-0.819	-0.816	-0.812	-0.806	-0.801	-0.795	-0.786	-0.778	-0.768	-0.759	-0.746	-0.735	-0.721	-0.708	-0.692	-0.676	-0.660	-0.642	-0.624	-0.606	-0.585	-0.565	-0.544	-0.522	-0.500	-0.476	-0.454	-0.430	-0.405	-0.381	-0.355	-0.331	-0.305	-0.280	-0.254	-0.229	-0.202	-0.179	-0.152	-0.128	-0.102	-0.080	-0.056	-0.034	-0.010	0.012	0.034	0.055	0.075	0.094	0.112	0.130	0.146	0.161	0.176	0.190	0.201	0.212	0.222	0.231	0.240	0.246	0.252	0.256	0.260	0.261	0.262	0.262	0.261	0.259	0.255	0.250	0.245	0.239	0.231	0.222	0.212	0.204	0.192	0.181	0.169	0.155	0.142	0.129	0.115	0.100	0.085	0.070	0.055	0.039	0.024	0.008	-0.009	-0.024	-0.040	-0.055	-0.070	-0.085	-0.100	-0.115	-0.129	-0.141	-0.154	-0.166	-0.179	-0.189	-0.200	-0.209	-0.218	-0.225	-0.234	-0.239	-0.245	-0.250	-0.254	-0.256	-0.258	-0.259	-0.259	-0.259	-0.256	-0.254	-0.249	-0.245	-0.239	-0.232	-0.225	-0.216	-0.206	-0.195	-0.184	-0.171	-0.159	-0.145	-0.129	-0.114	-0.098	-0.080	-0.062	-0.044	-0.026	-0.006	0.014	0.034	0.055	0.076	0.099	0.121	0.144	0.166	0.189	0.211	0.234	0.256	0.279	0.302	0.325	0.346	0.369	0.390	0.411	0.432	0.452	0.472	0.491	0.511	0.529	0.546	0.562	0.579	0.594	0.610	0.624	0.638	0.649	0.660	0.670	0.680	0.689	0.698	0.705	0.710	0.715	0.720	0.724	0.726	0.729	0.730	0.729	0.730	0.728	0.726	0.722	0.720	0.715	0.711	0.705	0.700	0.694	0.688	0.681	0.674	0.666	0.659	0.651	0.642	0.635	0.625	0.618	0.609	0.601	0.592	0.585	0.576	0.569	0.561	0.555	0.549	0.544	0.538	0.532	0.528	0.524	0.521	0.518	0.515	0.514	0.512	0.512	0.512	0.514	0.516	0.519	0.521	0.525	0.529	0.535	0.540	0.548	0.555	0.562	0.570	0.580	0.589	0.599	0.608	0.619	0.630	0.641	0.652	0.664	0.675	0.688	0.700	0.711	0.722	0.735	0.746	0.758	0.768	0.779	0.789	0.799	0.808	0.816	0.824	0.832	0.839	0.845	0.850	0.854	0.858	0.861	0.862	0.864	0.865	0.864	0.862	0.860	0.856	0.851	0.846	0.840	0.832	0.825	0.816	0.806	0.795	0.785	0.772	0.760	0.746	0.731	0.718	0.701	0.686	0.671	0.654	0.638	0.620	0.604	0.586	0.569	0.552	0.535	0.518	0.500	0.482	0.466	0.449	0.431	0.416	0.401	0.385	0.370	0.356	0.341	0.328	0.315	0.304	0.292	0.280	0.271	0.261	0.251	0.244	0.238	0.230	0.224	0.219	0.214	0.210	0.208	0.204	0.201	0.201	0.199	0.199	0.200	0.199	0.200	0.202	0.205	0.208	0.210	0.214	0.218	0.222	0.226	0.231	0.236	0.242	0.248	0.254	0.260	0.266	0.274	0.280	0.288	0.294	0.301	0.309	0.318	0.325	0.334	0.341	0.350	0.358	0.366	0.375	0.385	0.392	0.402	0.411	0.421	0.431	0.441	0.451	0.460	0.471	0.481	0.491	0.501	0.511	0.521	0.532	0.542	0.554	0.564	0.574	0.586	0.596	0.606	0.616	0.626	0.638	0.648	0.658	0.668	0.678	0.688	0.696	0.706	0.716	0.725	0.735	0.742	0.751	0.760	0.769	0.776	0.784	0.790	0.798	0.805	0.811	0.819	0.824	0.829	0.835	0.840	0.845	0.850	0.855	0.859	0.862	0.866	0.870	0.874	0.878	0.880	0.884	0.885	0.888	0.890	0.892	0.894	0.898	0.899	0.901	0.902	0.904	0.905	0.906	0.908	0.908	0.910	0.910	0.911	0.911	0.911	0.912	0.911	0.911	0.911	0.910	0.910	0.910	0.909	0.906	0.904	0.901	0.900	0.896	0.894	0.890	0.886	0.881	0.876	0.871	0.865	0.859	0.851	0.842	0.834	0.826	0.816	0.805	0.794	0.782	0.771	0.759	0.745	0.731	0.716	0.701	0.686	0.669	0.651	0.634	0.615	0.596	0.576	0.556	0.536	0.516	0.495	0.474	0.451	0.429	0.406	0.385	0.362	0.340	0.318	0.294	0.271	0.249	0.228	0.205	0.182	0.161	0.141	0.120	0.100	0.080	0.060	0.041	0.024	0.006	-0.010	-0.026	-0.041	-0.055	-0.069	-0.081	-0.092	-0.102	-0.111	-0.120	-0.128	-0.134	-0.139	-0.144	-0.146	-0.148	-0.149	-0.150	-0.149	-0.146	-0.144	-0.140	-0.135	-0.129	-0.122	-0.115	-0.108	-0.098	-0.089	-0.078	-0.066	-0.055	-0.041	-0.028	-0.015	-0.001	0.014	0.029	0.044	0.060	0.075	0.091	0.108	0.122	0.139	0.155	0.170	0.186	0.201	0.216	0.232	0.246	0.260	0.274	0.286	0.299	0.311	0.322	0.332	0.344	0.352	0.361	0.370	0.378	0.384	0.390	0.395	0.400	0.404	0.408	0.410	0.411	0.412	0.412	0.411	0.410	0.409	0.406	0.402	0.398	0.394	0.389	0.384	0.378	0.370	0.364	0.356	0.349	0.341	0.332	0.322	0.314	0.305	0.295	0.288	0.278	0.268	0.259	0.249	0.240	0.230	0.221	0.211	0.202	0.194	0.185	0.178	0.170	0.162	0.156	0.150	0.144	0.138	0.131	0.128	0.122	0.119	0.116	0.112	0.110	0.110	0.108	0.108	0.108	0.108	0.109	0.111	0.114	0.116	0.120	0.124	0.129	0.135	0.140	0.146	0.155	0.161	0.170	0.179	0.189	0.199	0.209	0.220	0.231	0.242	0.255	0.268	0.280	0.295	0.308	0.321	0.336	0.351	0.365	0.380	0.394	0.410	0.424	0.439	0.454	0.470	0.484	0.499	0.514	0.528	0.542	0.556	0.570	0.582	0.596	0.609	0.620	0.632	0.644	0.654	0.662	0.672	0.681	0.689	0.696	0.701	0.708	0.712	0.716	0.719	0.721	0.721	0.724	0.722	0.721	0.719	0.716	0.714	0.709	0.702	0.696	0.690	0.681	0.672	0.662	0.654	0.642	0.630	0.618	0.604	0.590	0.575	0.560	0.544	0.528	0.511	0.494	0.475	0.456	0.438	0.420	0.400	0.381	0.362	0.344	0.324	0.304	0.285	0.265	0.246	0.228	0.209	0.190	0.171	0.155	0.138	0.120	0.104	0.089	0.074	0.059	0.045	0.031	0.019	0.008	-0.004	-0.014	-0.022	-0.032	-0.040	-0.046	-0.052	-0.058	-0.064	-0.068	-0.069	-0.071	-0.074	-0.075	-0.074	-0.074	-0.071	-0.069	-0.066	-0.062	-0.059	-0.054	-0.048	-0.042	-0.036	-0.030	-0.021	-0.015	-0.008	0.002	0.010	0.018	0.028	0.035	0.044	0.051	0.061	0.069	0.078	0.085	0.091	0.099	0.105	0.111	0.119	0.124	0.129	0.134	0.138	0.141	0.145	0.148	0.149	0.150	0.152	0.151	0.151	0.150	0.150	0.148	0.144	0.141	0.138	0.134	0.129	0.125	0.119	0.112	0.106	0.100	0.092	0.085	0.078	0.070	0.062	0.054	0.046	0.039	0.030	0.022	0.015	0.008	0.000	-0.008	-0.015	-0.021	-0.029	-0.035	-0.041	-0.046	-0.052	-0.058	-0.062	-0.068	-0.072	-0.076	-0.080	-0.084	-0.086	-0.089	-0.092	-0.094	-0.096	-0.099	-0.100	-0.102	-0.102	-0.104	-0.105	-0.105	-0.105	-0.106	-0.106	-0.108	-0.108	-0.109	-0.110	-0.110	-0.110	-0.111	-0.112	-0.115	-0.115	-0.118	-0.119	-0.121	-0.122	-0.125	-0.126	-0.129	-0.132	-0.135	-0.139	-0.141	-0.144	-0.148	-0.151	-0.155	-0.158	-0.161	-0.165	-0.169	-0.172	-0.175	-0.180	-0.184	-0.188	-0.189	-0.192	-0.195	-0.198	-0.200	-0.202	-0.205	-0.205	-0.208	-0.208	-0.210	-0.210	-0.210	-0.210	-0.210	-0.209	-0.209	-0.208	-0.206	-0.204	-0.201	-0.201	-0.198	-0.195	-0.194	-0.190	-0.188	-0.185	-0.182	-0.179	-0.175	-0.171	-0.169	-0.165	-0.161	-0.159	-0.155	-0.151	-0.148	-0.144	-0.141	-0.138	-0.134	-0.131	-0.128	-0.125	-0.121	-0.120	-0.116	-0.112	-0.111	-0.109	-0.105	-0.102	-0.099	-0.096	-0.092	-0.089	-0.085	-0.081	-0.078	-0.072	-0.068	-0.062	-0.058	-0.051	-0.045	-0.038	-0.029	100.000	5.000	2.000	1.000	4.000	0.000	0.000	0.000	0.000	0.000	0.000	0.000	0.000	0.000	0.000	0.000	0.000	0.000	-2.526	-2.516	-2.508	-2.499	-2.492	-2.485	-2.480	-2.476	-2.472	-2.470	-2.469	-2.469	-2.469	-2.471	-2.474	-2.478	-2.481	-2.486	-2.491	-2.499	-2.506	-2.514	-2.522	-2.532	-2.541	-2.551	-2.562	-2.572	-2.582	-2.595	-2.606	-2.618	-2.629	-2.640	-2.650	-2.660	-2.670	-2.681	-2.691	-2.700	-2.709	-2.716	-2.724	-2.730	-2.735	-2.740	-2.744	-2.746	-2.749	-2.749	-2.749	-2.746	-2.744	-2.740	-2.735	-2.728	-2.719	-2.710	-2.699	-2.688	-2.674	-2.660	-2.642	-2.626	-2.609	-2.589	-2.568	-2.545	-2.522	-2.498	-2.472	-2.446	-2.419	-2.391	-2.361	-2.331	-2.300	-2.269	-2.238	-2.204	-2.171	-2.138	-2.104	-2.069	-2.035	-2.000	-1.966	-1.932	-1.898	-1.864	-1.830	-1.798	-1.764	-1.731	-1.700	-1.669	-1.640	-1.610	-1.581	-1.552	-1.526	-1.500	-1.475	-1.451	-1.429	-1.406	-1.386	-1.368	-1.349	-1.331	-1.315	-1.301	-1.286	-1.274	-1.264	-1.255	-1.246	-1.238	-1.231	-1.225	-1.221	-1.218	-1.215	-1.212	-1.211	-1.210	-1.211	-1.212	-1.212	-1.216	-1.219	-1.221	-1.225	-1.229	-1.232	-1.236	-1.240	-1.244	-1.249	-1.252	-1.256	-1.259	-1.262	-1.264	-1.268	-1.269	-1.271	-1.271	-1.272	-1.271	-1.270	-1.268	-1.265	-1.262	-1.258	-1.254	-1.246	-1.241	-1.234	-1.226	-1.216	-1.206	-1.196	-1.186	-1.174	-1.161	-1.149	-1.134	-1.120	-1.105	-1.090	-1.075	-1.059	-1.042	-1.026	-1.009	-0.991	-0.976	-0.959	-0.941	-0.925	-0.909	-0.892	-0.878	-0.861	-0.848	-0.834	-0.820	-0.806	-0.795	-0.784	-0.774	-0.764	-0.756	-0.749	-0.742	-0.738	-0.734	-0.730	-0.729	-0.729	-0.729	-0.731	-0.735	-0.740	-0.745	-0.754	-0.761	-0.772	-0.784	-0.796	-0.810	-0.824	-0.840	-0.859	-0.876	-0.895	-0.916	-0.936	-0.960	-0.985	-1.009	-1.034	-1.059	-1.086	-1.112	-1.141	-1.169	-1.199	-1.228	-1.256	-1.286	-1.316	-1.345	-1.375	-1.406	-1.436	-1.465	-1.494	-1.522	-1.551	-1.580	-1.608	-1.635	-1.661	-1.686	-1.711	-1.735	-1.760	-1.782	-1.804	-1.825	-1.846	-1.864	-1.882	-1.899	-1.915	-1.929	-1.942	-1.955	-1.966	-1.976	-1.985	-1.992	-2.000	-2.005	-2.009	-2.011	-2.014	-2.015	-2.015	-2.014	-2.011	-2.009	-2.005	-1.999	-1.992	-1.988	-1.979	-1.971	-1.962	-1.952	-1.942	-1.931	-1.921	-1.909	-1.898	-1.885	-1.871	-1.859	-1.846	-1.834	-1.821	-1.808	-1.794	-1.782	-1.770	-1.758	-1.745	-1.734	-1.722	-1.712	-1.702	-1.692	-1.684	-1.675	-1.669	-1.661	-1.655	-1.650	-1.645	-1.641	-1.638	-1.635	-1.634	-1.632	-1.634	-1.635	-1.636	-1.639	-1.641	-1.646	-1.650	-1.658	-1.664	-1.671	-1.679	-1.688	-1.696	-1.705	-1.715	-1.726	-1.736	-1.749	-1.760	-1.771	-1.784	-1.795	-1.808	-1.820	-1.832	-1.844	-1.855	-1.866	-1.878	-1.889	-1.900	-1.909	-1.918	-1.926	-1.935	-1.944	-1.950	-1.956	-1.962	-1.969	-1.972	-1.976	-1.978	-1.979	-1.979	-1.979	-1.976	-1.975	-1.971	-1.966	-1.960	-1.954	-1.948	-1.938	-1.929	-1.918	-1.908	-1.895	-1.882	-1.869	-1.854	-1.839	-1.822	-1.806	-1.789	-1.772	-1.754	-1.735	-1.716	-1.696	-1.676	-1.658	-1.638	-1.618	-1.596	-1.578	-1.556	-1.538	-1.518	-1.498	-1.479	-1.460	-1.441	-1.424	-1.408	-1.390	-1.374	-1.359	-1.345	-1.330	-1.318	-1.305	-1.294	-1.282	-1.274	-1.265	-1.258	-1.251	-1.245	-1.240	-1.236	-1.234	-1.232	-1.230	-1.230	-1.231	-1.232	-1.235	-1.238	-1.242	-1.246	-1.252	-1.259	-1.266	-1.272	-1.281	-1.289	-1.298	-1.308	-1.316	-1.326	-1.336	-1.346	-1.356	-1.366	-1.376	-1.386	-1.396	-1.406	-1.415	-1.424	-1.432	-1.441	-1.449	-1.455	-1.464	-1.468	-1.474	-1.478	-1.482	-1.486	-1.489	-1.490	-1.491	-1.491	-1.490	-1.489	-1.486	-1.481	-1.478	-1.472	-1.466	-1.459	-1.451	-1.441	-1.432	-1.421	-1.410	-1.398	-1.384	-1.371	-1.356	-1.341	-1.325	-1.309	-1.292	-1.274	-1.256	-1.238	-1.219	-1.200	-1.180	-1.160	-1.140	-1.120	-1.100	-1.078	-1.058	-1.038	-1.018	-0.996	-0.976	-0.956	-0.938	-0.918	-0.899	-0.881	-0.862	-0.845	-0.830	-0.814	-0.799	-0.785	-0.770	-0.758	-0.746	-0.735	-0.726	-0.716	-0.709	-0.702	-0.696	-0.691	-0.689	-0.686	-0.685	-0.685	-0.686	-0.689	-0.692	-0.696	-0.702	-0.710	-0.718	-0.726	-0.738	-0.750	-0.764	-0.778	-0.792	-0.808	-0.825	-0.844	-0.861	-0.881	-0.902	-0.924	-0.946	-0.970	-0.992	-1.016	-1.041	-1.066	-1.092	-1.119	-1.142	-1.169	-1.196	-1.222	-1.249	-1.275	-1.301	-1.328	-1.352	-1.379	-1.404	-1.430	-1.454	-1.479	-1.502	-1.525	-1.546	-1.569	-1.589	-1.610	-1.628	-1.648	-1.664	-1.680	-1.696	-1.710	-1.724	-1.736	-1.749	-1.760	-1.769	-1.778	-1.784	-1.791	-1.796	-1.801	-1.804	-1.806	-1.808	-1.809	-1.808	-1.808	-1.804	-1.801	-1.798	-1.792	-1.788	-1.781	-1.775	-1.768	-1.759	-1.750	-1.741	-1.732	-1.724	-1.714	-1.702	-1.694	-1.682	-1.672	-1.662	-1.651	-1.641	-1.630	-1.620	-1.610	-1.600	-1.590	-1.581	-1.574	-1.565	-1.556	-1.550	-1.542	-1.536	-1.531	-1.526	-1.521	-1.518	-1.515	-1.512	-1.510	-1.510	-1.510	-1.510	-1.511	-1.514	-1.518	-1.521	-1.525	-1.530	-1.536	-1.542	-1.551	-1.559	-1.568	-1.576	-1.588	-1.596	-1.608	-1.620	-1.631	-1.642	-1.656	-1.669	-1.682	-1.695	-1.709	-1.722	-1.736	-1.749	-1.762	-1.776	-1.790	-1.804	-1.815	-1.829	-1.841	-1.854	-1.865	-1.875	-1.886	-1.895	-1.904	-1.912	-1.921	-1.928	-1.934	-1.938	-1.942	-1.946	-1.949	-1.951	-1.951	-1.950	-1.950	-1.948	-1.945	-1.941	-1.936	-1.931	-1.925	-1.918	-1.909	-1.900	-1.891	-1.881	-1.870	-1.859	-1.846	-1.834	-1.820	-1.806	-1.792	-1.779	-1.765	-1.749	-1.735	-1.720	-1.705	-1.689	-1.675	-1.660	-1.646	-1.631	-1.618	-1.604	-1.591	-1.579	-1.566	-1.555	-1.544	-1.534	-1.524	-1.515	-1.508	-1.499	-1.492	-1.486	-1.481	-1.478	-1.474	-1.470	-1.468	-1.466	-1.465	-1.465	-1.466	-1.468	-1.470	-1.472	-1.476	-1.480	-1.484	-1.490	-1.496	-1.501	-1.508	-1.515	-1.520	-1.529	-1.536	-1.544	-1.552	-1.559	-1.568	-1.575	-1.584	-1.591	-1.599	-1.606	-1.614	-1.621	-1.626	-1.634	-1.639	-1.646	-1.651	-1.656	-1.660	-1.664	-1.669	-1.671	-1.674	-1.675	-1.676	-1.678	-1.678	-1.676	-1.676	-1.672	-1.671	-1.668	-1.664	-1.660	-1.654	-1.649	-1.642	-1.635	-1.629	-1.621	-1.612	-1.602	-1.592	-1.582	-1.572	-1.561	-1.550	-1.538	-1.525	-1.512	-1.500	-1.486	-1.472	-1.458	-1.442	-1.428	-1.414	-1.398	-1.381	-1.366	-1.350	-1.334	-1.319	-1.302	-1.286	-1.270	-1.252	-1.236	-1.221	-1.204	-1.188	-1.171	-1.155	-1.139	-1.124	-1.108	-1.092	-1.076	-1.060	-1.045	-1.030	-1.015	-1.000	-0.985	-0.971	-0.956	-0.941	-0.928	-0.914	-0.899	-0.885	-0.872	-0.860	-0.846	-0.834	-0.821	-0.809	-0.796	-0.784	-0.771	-0.759	-0.746	-0.735	-0.722	-0.711	-0.699	-0.686	-0.674	-0.662	-0.650	-0.639	-0.626	-0.614	-0.602	-0.590	-0.578	-0.564	-0.550	-0.539	-0.525	-0.512	-0.499	-0.485	-0.472	-0.459	-0.444	-0.429	-0.415	-0.400	-0.385	-0.370	-0.354	-0.339	-0.322	-0.308	-0.291	-0.275	-0.258	-0.240	-0.222	-0.205	-0.189	-0.171	-0.152	-0.135	-0.118	-0.099	-0.080	-0.062	-0.044	-0.025	-0.008	0.011	0.030	0.048	0.065	0.084	0.101	0.119	0.136	0.154	0.170	0.186	0.202	0.219	0.232	0.248	0.261	0.275	0.288	0.300	0.312	0.324	0.334	0.344	0.354	0.360	0.369	0.375	0.380	0.385	0.389	0.392	0.394	0.395	0.395	0.395	0.392	0.389	0.386	0.381	0.376	0.370	0.362	0.355	0.346	0.336	0.325	0.314	0.301	0.288	0.274	0.260	0.245	0.229	0.214	0.196	0.180	0.161	0.145	0.126	0.109	0.091	0.072	0.054	0.036	0.019	0.001	-0.016	-0.034	-0.051	-0.066	-0.081	-0.098	-0.112	-0.126	-0.139	-0.152	-0.164	-0.175	-0.184	-0.192	-0.200	-0.206	-0.211	-0.215	-0.219	-0.220	-0.221	-0.219	-0.218	-0.214	-0.209	-0.202	-0.196	-0.188	-0.178	-0.168	-0.155	-0.142	-0.128	-0.112	-0.098	-0.079	-0.060	-0.042	-0.021	0.000	0.020	0.042	0.066	0.089	0.111	0.136	0.160	0.185	0.209	0.234	0.258	0.281	0.306	0.330	0.352	0.375	0.398	0.419	0.440	0.460	0.480	0.498	0.515	0.531	0.546	0.560	0.572	0.585	0.595	0.604	0.611	0.618	0.621	0.625	0.629	0.628	0.629	0.626	0.622	0.619	0.612	0.605	0.596	0.586	0.574	0.562	0.549	0.534	0.519	0.502	0.485	0.468	0.448	0.429	0.409	0.388	0.366	0.345	0.322	0.300	0.278	0.256	0.234	0.210	0.188	0.165	0.144	0.122	0.101	0.080	0.059	0.038	0.018	-0.001	-0.020	-0.038	-0.055	-0.072	-0.088	-0.101	-0.116	-0.130	-0.141	-0.152	-0.164	-0.174	-0.182	-0.190	-0.198	-0.205	-0.210	-0.215	-0.219	-0.222	-0.225	-0.229	-0.230	-0.231	-0.231	-0.231	-0.231	-0.231	-0.230	-0.229	-0.226	-0.225	-0.224	-0.221	-0.219	-0.218	-0.215	-0.214	-0.211	-0.210	-0.209	-0.209	-0.208	-0.208	-0.210	-0.210	-0.211	-0.215	-0.216	-0.221	-0.225	-0.231	-0.236	-0.242	-0.250	-0.260	-0.269	-0.279	-0.289	-0.301	-0.314	-0.326	-0.340	-0.355	-0.371	-0.388	-0.404	-0.420	-0.439	-0.458	-0.478	-0.498	-0.519	-0.540	-0.561	-0.584	-0.606	-0.629	-0.652	-0.675	-0.699	-0.722	-0.746	-0.770	-0.794	-0.818	-0.840	-0.864	-0.886	-0.910	-0.932	-0.955	-0.975	-0.998	-1.018	-1.039	-1.058	-1.076	-1.095	-1.111	-1.129	-1.145	-1.161	-1.175	-1.190	-1.202	-1.215	-1.226	-1.236	-1.246	-1.255	-1.264	-1.270	-1.275	-1.281	-1.285	-1.289	-1.291	-1.292	-1.292	-1.294	-1.294	-1.291	-1.289	-1.286	-1.281	-1.278	-1.271	-1.268	-1.260	-1.252	-1.245	-1.238	-1.229	-1.220	-1.210	-1.200	-1.190	-1.180	-1.169	-1.158	-1.146	-1.134	-1.124	-1.111	-1.099	-1.086	-1.075	-1.062	-1.050	-1.039	-1.028	-1.016	-1.005	-0.992	-0.982	-0.971	-0.962	-0.951	-0.942	-0.932	-0.924	-0.915	-0.908	-0.900	-0.892	-0.886	-0.879	-0.874	-0.868	-0.862	-0.858	-0.855	-0.851	-0.848	-0.845	-0.844	-0.842	-0.842	-0.841	-0.841	-0.842	-0.844	-0.844	-0.846	-0.849	-0.850	-0.852	-0.856	-0.860	-0.862	-0.866	-0.869	-0.874	-0.876	-0.880	-0.885	-0.889	-0.891	-0.896	-0.900	-0.902	-0.905	-0.908	-0.911	-0.912	-0.914	-0.915	-0.916	-0.918	-0.918	-0.918	-0.915	-0.912	-0.910	-0.908	-0.902	-0.899	-0.892	-0.886	-0.880	-0.871	-0.862	-0.852	-0.844	-0.834	-0.821	-0.810	-0.796	-0.782	-0.769	-0.754	-0.739	-0.722	-0.706	-0.689	-0.672	-0.655	-0.636	-0.619	-0.600	-0.581	-0.562	-0.544	-0.524	-0.505	-0.486	-0.469	-0.450	-0.432	-0.415	-0.398	-0.380	-0.365	-0.348	-0.334	-0.320	-0.306	-0.294	-0.282	-0.271	-0.261	-0.252	-0.245	-0.239	-0.234	-0.229	-0.226	-0.224	-0.222	-0.222	-0.224	-0.226	-0.230	-0.234	-0.240	-0.246	-0.255	-0.264	-0.274	-0.284	-0.296	-0.310	-0.324	-0.339	-0.354	-0.369	-0.386	-0.404	-0.420	-0.439	-0.458	-0.476	-0.495	-0.514	-0.532	-0.552	-0.572	-0.591	-0.610	-0.630	-0.648	-0.666	-0.684	-0.702	-0.718	-0.734	-0.750	-0.765	-0.780	-0.792	-0.806	-0.818	-0.829	-0.838	-0.848	-0.856	-0.862	-0.869	-0.874	-0.878	-0.880	-0.880	-0.881	-0.881	-0.879	-0.875	-0.871	-0.866	-0.860	-0.852	-0.844	-0.835	-0.824	-0.811	-0.800	-0.785	-0.772	-0.756	-0.740	-0.724	-0.706	-0.688	-0.670	-0.650	-0.630	-0.610	-0.589	-0.569	-0.548	-0.526	-0.505	-0.482	-0.461	-0.440	-0.419	-0.396	-0.376	-0.356	-0.335	-0.316	-0.296	-0.279	-0.261	-0.244	-0.228	-0.212	-0.199	-0.185	-0.172	-0.161	-0.151	-0.141	-0.132	-0.125	-0.119	-0.115	-0.111	-0.109	-0.108	-0.108	-0.109	-0.111	-0.115	-0.120	-0.128	-0.135	-0.144	-0.154	-0.165	-0.176	-0.190	-0.204	-0.219	-0.234	-0.250	-0.269	-0.286	-0.305	-0.325	-0.344	-0.364	-0.384	-0.405	-0.425	-0.448	-0.469	-0.490	-0.510	-0.531	-0.550	-0.571	-0.591	-0.611	-0.630	-0.649	-0.666	-0.684	-0.700	-0.716	-0.730	-0.744	-0.756	-0.768	-0.779	-0.789	-0.798	-0.805	-0.811	-0.816	-0.820	-0.824	-0.825	-0.825	-0.825	-0.824	-0.820	-0.818	-0.811	-0.805	-0.799	-0.790	-0.780	-0.770	-0.759	-0.748	-0.735	-0.722	-0.708	-0.692	-0.678	-0.662	-0.645	-0.629	-0.612	-0.595	-0.578	-0.561	-0.542	-0.525	-0.509	-0.491	-0.475	-0.458	-0.441	-0.426	-0.411	-0.396	-0.382	-0.370	-0.358	-0.345	-0.334	-0.324	-0.315	-0.306	-0.299	-0.292	-0.288	-0.284	-0.280	-0.278	-0.276	-0.276	-0.278	-0.280	-0.282	-0.286	-0.292	-0.299	-0.308	-0.315	-0.324	-0.335	-0.345	-0.358	-0.370	-0.384	-0.398	-0.414	-0.429	-0.445	-0.461	-0.479	-0.494	-0.511	-0.529	-0.548	-0.565	-0.582	-0.600	-0.618	-0.634	-0.651	-0.668	-0.684	-0.700	-0.714	-0.729	-0.742	-0.755	-0.768	-0.780	-0.789	-0.799	-0.806	-0.815	-0.820	-0.825	-0.829	-0.831	-0.834	-0.834	-0.832	-0.831	-0.828	-0.822	-0.816	-0.809	-0.800	-0.790	-0.779	-0.768	-0.755	-0.740	-0.724	-0.708	-0.690	-0.671	-0.650	-0.630	-0.609	-0.586	-0.564	-0.540	-0.515	-0.490	-0.465	-0.440	-0.414	-0.388	-0.360	-0.334	-0.306	-0.280	-0.252	-0.226	-0.199	-0.171	-0.146	-0.120	-0.095	-0.069	-0.045	-0.021	0.002	0.026	0.049	0.070	0.090	0.110	0.129	0.148	0.165	0.181	0.196	0.210	0.224	0.236	0.249	0.259	0.268	0.278	0.284	0.290	0.295	0.299	0.302	0.305	0.306	0.308	0.308	0.308	0.305	0.304	0.301	0.298	0.294	0.290	0.285	0.279	0.274	0.269	0.262	0.256	0.251	0.245	0.239	0.232	0.228	0.220	0.215	0.211	0.205	0.201	0.199	0.195	0.192	0.191	0.190	0.191	0.192	0.195	0.196	0.201	0.206	0.212	0.220	0.228	0.238	0.248	0.260	0.272	0.288	0.302	0.319	0.338	0.356	0.375	0.396	0.419	0.441	0.466	0.490	0.516	0.542	0.571	0.599	0.628	0.656	0.686	0.718	0.749	0.780	0.811	0.842	0.875	0.906	0.938	0.970	1.001	1.031	1.062	1.091	1.122	1.151	1.179	1.208	1.234	1.260	1.285	1.310	1.331	1.355	1.375	1.395	1.414	1.431	1.449	1.464	1.478	1.491	1.504	1.512	1.524	1.531	1.538	1.542	1.548	1.551	1.554	1.555	1.555	1.555	1.555	1.551	1.549	1.546	1.541	1.536	1.531	1.526	1.520	1.514	1.508	1.501	1.494	1.488	1.480	1.474	1.468	1.461	1.455	1.451	1.445	1.441	1.438	1.432	1.430	1.429	1.426	1.426	1.428	1.429	1.431	1.434	1.438	1.444	1.449	1.456	1.464	1.472	1.482	1.494	1.505	1.519	1.531	1.545	1.560	1.576	1.594	1.610	1.628	1.648	1.665	1.685	1.706	1.725	1.746	1.768	1.789	1.810	1.832	1.854	1.875	1.896	1.918	1.938	1.959	1.979	1.998	2.016	2.035	2.052	2.069	2.085	2.100	2.114	2.128	2.139	2.150	2.160	2.169	2.176	2.182	2.188	2.191	2.194	2.195	2.194	2.191	2.189	2.184	2.178	2.171	2.162	2.152	2.141	2.129	2.115	2.101	2.084	2.066	2.047	2.026	2.006	1.985	1.961	1.938	1.914	1.888	1.861	1.835	1.808	1.779	1.751	1.721	1.692	1.662	1.632	1.602	1.572	1.542	1.514	1.484	1.452	1.424	1.395	1.366	1.336	1.308	1.280	1.251	1.225	1.200	1.174	1.148	1.124	1.100	1.078	1.055	1.032	1.012	0.992	0.974	0.955	0.938	0.921	0.904	0.889	0.875	0.861	0.849	0.835	0.824	0.812	0.802	0.792	0.782	0.775	0.766	0.759	0.751	0.744	0.738	0.731	0.725	0.719	0.714	0.708	0.701	0.696	0.691	0.686	0.680	0.675	0.668	0.662	0.656	0.649	0.642	0.635	0.628	0.620	0.611	0.601	0.592	0.582	0.571	0.560	0.549	0.536	0.524	0.510	0.498	0.482	0.466	0.451	0.435	0.419	0.401	0.384	0.364	0.346	0.326	0.306	0.285	0.262	0.242	0.220	0.198	0.175	0.152	0.129	0.105	0.081	0.058	0.034	0.010	-0.014	-0.038	-0.062	-0.086	-0.109	-0.132	-0.156	-0.179	-0.201	-0.225	-0.248	-0.268	-0.289	-0.310	-0.330	-0.350	-0.370	-0.388	-0.405	-0.422	-0.439	-0.455	-0.469	-0.482	-0.496	-0.507	-0.518	-0.529	-0.538	-0.545	-0.552	-0.559	-0.565	-0.569	-0.572	-0.575	-0.575	-0.576	-0.575	-0.574	-0.570	-0.568	-0.562	-0.556	-0.550	-0.542	-0.535	-0.526	-0.518	-0.506	-0.495	-0.482	-0.470	-0.458	-0.442	-0.429	-0.414	-0.399	-0.382	-0.366	-0.350	-0.334	-0.316	-0.300	-0.282	-0.265	-0.248	-0.231	-0.214	-0.196	-0.179	-0.162	-0.146	-0.130	-0.114	-0.098	-0.082	-0.069	-0.054	-0.040	-0.026	-0.014	-0.001	0.011	0.021	0.032	0.042	0.052	0.061	0.070	0.078	0.084	0.091	0.096	0.102	0.108	0.112	0.116	0.119	0.122	0.125	0.126	0.129	0.131	0.132	0.132	0.132	0.135	0.135	0.134	0.135	0.136	0.135	0.136	0.136	0.138	0.139	0.139	0.141	0.142	0.145	0.146	0.149	0.152	0.156	0.161	0.165	0.170	0.176	0.184	0.190	0.199	0.206	0.216	0.226	0.235	0.248	0.259	0.271	0.285	0.299	0.314	0.329	0.345	0.361	0.378	0.395	0.412	0.431	0.450	0.470	0.490	0.509	0.530	0.551	0.571	0.592	0.615	0.638	0.659	0.680	0.701	0.724	0.745	0.766	0.789	0.809	0.830	0.850	0.871	0.890	0.909	0.929	0.948	0.965	0.982	0.999	1.015	1.030	1.045	1.060	1.072	1.086	1.099	1.110	1.121	1.131	1.141	1.149	1.156	1.164	1.170	1.175	1.180	1.184	1.186	1.189	1.190	1.191	1.191	1.191	1.191	1.188	1.186	1.184	1.180	1.175	1.170	1.165	1.160	1.152	1.146	1.140	1.131	1.124	1.116	1.109	1.099	1.090	1.081	1.074	1.064	1.055	1.044	1.035	1.026	1.016	1.008	1.000	0.990	0.981	0.972	0.965	0.959	0.950	0.944	0.938	0.931	0.926	0.920	0.916	0.911	0.908	0.904	0.902	0.900	0.899	0.899	0.898	0.899	0.899	0.901	0.902	0.906	0.909	0.912	0.918	0.922	0.928	0.932	0.938	0.945	0.950	0.958	0.965	0.971	0.979	0.985	0.991	1.000	1.006	1.012	1.020	1.025	1.032	1.038	1.042	1.048	1.051	1.056	1.059	1.061	1.064	1.065	1.066	1.066	1.066	1.065	1.062	1.059	1.056	1.051	1.046	1.040	1.034	1.026	1.016	1.009	0.999	0.986	0.976	0.964	0.951	0.938	0.924	0.909	0.895	0.880	0.864	0.848	0.832	0.816	0.800	0.782	0.766	0.750	0.734	0.718	0.701	0.685	0.669	0.654	0.639	0.624	0.610	0.596	0.582	0.570	0.558	0.546	0.536	0.526	0.516	0.509	0.501	0.495	0.489	0.485	0.481	0.478	0.476	0.475	0.475	0.476	0.479	0.481	0.486	0.491	0.496	0.504	0.511	0.520	0.530	0.540	0.551	0.562	0.575	0.589	0.604	0.618	0.632	0.649	0.665	0.681	0.699	0.716	0.734	0.751	0.770	0.789	0.805	0.824	0.841	0.860	0.878	0.895	0.911	0.928	0.944	0.959	0.975	0.988	1.002	1.015	1.028	1.039	1.048	1.059	1.066	1.075	1.080	1.086	1.090	1.092	1.095	1.096	1.096	1.095	1.094	1.090	1.086	1.080	1.074	1.065	1.056	1.046	1.036	1.025	1.012	1.000	0.986	0.971	0.956	0.941	0.925	0.909	0.891	0.875	0.856	0.840	0.822	0.804	0.786	0.770	0.752	0.736	0.720	0.704	0.690	0.675	0.660	0.648	0.635	0.624	0.612	0.602	0.595	0.586	0.579	0.575	0.570	0.566	0.565	0.564	0.565	0.568	0.570	0.574	0.580	0.586	0.595	0.605	0.616	0.628	0.641	0.655	0.671	0.686	0.705	0.724	0.744	0.764	0.786	0.809	0.832	0.856	0.881	0.906	0.934	0.960	0.988	1.016	1.044	1.072	1.102	1.131	1.161	1.191	1.221	1.252	1.282	1.312	1.342	1.374	1.404	1.434	1.464	1.494	1.524	1.552	1.580	1.610	1.638	1.665	1.692	1.719	1.746	1.772	1.798	1.822	1.846	1.870	1.894	1.916	1.938	1.960	1.981	2.000	2.019	2.038	2.056	2.072	2.090	2.105	2.120	2.134	2.148	2.160	2.174	2.185	2.195	2.204	2.214	2.221	2.229	2.236	2.242	2.248	2.251	2.255	2.258	2.260	2.262	2.262	2.262	2.261	2.259	2.258	2.254	2.250	2.245	2.240	2.234	2.226	2.219	2.210	2.201	2.192	2.181	2.171	2.160	2.146	2.134	2.121	2.106	2.091	2.076	2.060	2.044	2.027	2.009	1.991	1.971	1.952	1.932	1.911	1.891	1.870	1.848	1.825	1.804	1.780	1.755	1.732	1.708	1.682	1.658	1.631	1.606	1.579	1.552	1.525	1.499	1.471	1.444	1.416	1.389	1.360	1.331	1.302	1.274	1.246	1.218	1.190	1.160	1.132	1.104	1.076	1.049	1.021	0.992	0.966	0.941	0.914	0.889	0.862	0.839	0.815	0.791	0.769	0.746	0.725	0.704	0.685	0.666	0.649	0.631	0.615	0.599	0.585	0.572	0.560	0.550	0.541	0.532	0.525	0.519	0.514	0.511	0.509	0.506	0.507	0.509	0.511	0.516	0.521	0.528	0.535	0.544	0.552	0.565	0.576	0.590	0.604	0.620	0.635	0.652	0.670	0.690	0.709	0.729	0.751	0.774	0.795	0.818	0.841	0.865	0.889	0.914	0.938	0.962	0.986	1.010	1.036	1.060	1.084	1.108	1.130	1.154	1.176	1.198	1.220	1.240	1.260	1.279	1.296	1.312	1.330	1.344	1.358	1.370	1.382	1.391	1.401	1.408	1.414	1.419	1.421	1.424	1.424	1.422	1.419	1.414	1.409	1.400	1.392	1.381	1.369	1.355	1.340	1.324	1.305	1.286	1.265	1.242	1.219	1.195	1.169	1.142	1.115	1.086	1.058	1.026	0.995	0.964	0.931	0.898	0.864	0.830	0.796	0.762	0.728	0.694	0.660	0.626	0.592	0.559	0.526	0.494	0.462	0.431	0.401	0.372	0.345	0.318	0.290	0.265	0.241	0.219	0.199	0.180	0.160	0.144	0.129	0.115	0.102	0.091	0.082	0.075	0.070	0.065	0.064	0.062	0.064	0.066	0.071	0.078	0.085	0.095	0.106	0.119	0.132	0.149	0.166	0.184	0.204	0.225	0.246	0.270	0.295	0.321	0.348	0.375	0.404	0.432	0.462	0.491	0.524	0.555	0.586	0.619	0.652	0.686	0.718	0.751	0.785	0.818	0.852	0.885	0.918	0.951	0.984	1.015	1.048	1.078	1.108	1.139	1.169	1.196	1.225	1.254	1.281	1.308	1.332	1.358	1.382	1.406	1.429	1.451	1.472	1.494	1.514	1.534	1.554	1.571	1.590	1.608	1.624	1.640	1.656	1.671	1.686	1.701	1.716	1.731	1.746	1.760	1.774	1.789	1.802	1.818	1.831	1.846	1.861	1.876	1.891	1.908	1.924	1.940	1.958	1.976	1.994	2.014	2.031	2.052	2.074	2.095	2.116	2.140	2.162	2.188	2.212	2.238	2.264	2.292	2.320	2.349	2.379	2.410	2.440	2.472	2.505	2.538	2.570	2.605	2.640	2.675	2.711	2.746	2.784	2.820	2.858	2.894	2.932	2.970	3.008	3.046	3.084	3.121	3.160	3.198	3.235	3.272	3.310	3.348	3.385	3.420	3.458	3.494	3.529	3.564	3.599	3.632	3.666	3.700	3.732	3.765	3.795	3.826	3.856	3.886	3.915	3.944	3.972	4.000	4.028	4.054	4.079	4.105	4.129	4.154	4.178	4.200	4.224	4.246	4.269	4.291	4.312	4.334	4.354	4.375	4.395	4.416	4.436	4.456	4.476	4.495	4.515	4.535	4.554	4.574	4.594	4.614	4.634	4.654	4.674	4.695	4.715	4.736	4.756	4.779	4.800	4.821	4.844	4.866	4.889	4.911	4.934	4.959	4.982	5.006	5.031	5.055	5.080	5.105	5.130	5.156	5.181	5.208	5.234	5.261	5.288	5.315	5.342	5.370	5.398	5.426	5.452	5.481	5.510	5.538	5.565	5.594	5.621	5.649	5.676	5.705	5.731	5.759	5.786	5.814	5.839	5.865	5.891	5.916	5.941	5.966	5.990	6.014	6.038	6.060	6.081	6.104	6.125	6.145	6.165	6.184	6.202	6.220	6.236	6.252	6.268	6.284	6.298	6.310	6.321	6.334	6.344	6.354	6.362	6.370	6.376	6.382	6.389	6.394	6.398	6.400	6.402	6.405	6.405	6.405	6.405	6.404	6.401	6.400	6.396	6.392	6.389	6.382	6.378	6.371	6.366	6.359	6.352	6.345	6.338	6.330	6.322	6.312	6.305	6.296	6.289	6.280	6.271	6.262	6.252	6.245	6.236	6.228	6.219	6.211	6.202	6.195	6.188	6.180	6.171	6.165	6.156	6.150	6.142	6.138	6.130	6.125	6.120	6.112	6.108	6.102	6.099	6.094	6.089	6.085	6.080	6.076	6.072	6.068	6.065	6.061	6.058	6.054	6.051	6.046	6.044	6.039	6.036	6.032	6.028	6.025	6.021	6.016	6.012	6.008	6.002	5.998	5.992	5.986	5.981	5.975	5.969	5.962	5.955	5.949	5.941	5.932	5.925	5.916	5.908	5.899	5.889	5.879	5.868	5.856	5.846	5.835	5.822	5.811	5.800	5.786	5.774	5.761	5.748	5.735	5.722	5.708	5.695	5.681	5.668	5.654	5.641	5.628	5.615	5.600	5.588	5.574	5.561	5.549	5.535	5.524	5.511	5.500	5.489	5.478	5.468	5.458	5.448	5.439	5.431	5.421	5.415	5.408	5.401	5.396	5.391	5.388	5.382	5.379	5.378	5.375	5.374	5.372	5.372	5.371	5.371	5.374	5.375	5.376	5.380	5.382	5.385	5.389	5.392	5.398	5.401	5.406	5.410	5.415	5.421	5.425	5.430	5.434	5.439	5.445	5.449	5.451	5.456	5.459	5.461	5.464	5.466	5.468	5.468	5.468	5.468	5.465	5.461	5.459	5.455	5.450	5.444	5.438	5.429	5.420	5.409	5.399	5.386	5.372	5.358	5.341	5.325	5.306	5.286	5.266	5.244	5.222	5.196	5.171	5.145	5.118	5.088	5.058	5.026	4.994	4.960	4.925	4.889	4.852	4.814	4.776	4.736	4.696	4.655	4.612	4.570	4.526	4.482	4.436	4.392	4.345	4.298	4.251	4.204	4.155	4.108	4.060	4.010	3.961	3.912	3.864	3.815	3.766	3.716	3.669	3.620	3.572	3.524	3.478	3.430	3.384	3.338	3.292	3.248	3.204	3.160	3.118	3.076	3.035	2.995	2.956	2.916	2.879	2.844	2.808	2.772	2.740	2.708	2.678	2.648	2.618	2.590	2.564	2.539	2.515	2.491	2.470	2.449	2.428	2.409	2.392	2.375	2.359	2.345	2.331	2.318	2.306	2.295	2.285	2.275	2.266	2.258	2.250	2.244	2.238	2.231	2.225	2.221	2.216	2.212	2.208	2.204	2.199	2.195	2.191	2.188	2.184	2.180	2.175	2.171	2.166	2.162	2.156	2.151	2.145	2.140	2.132	2.126	2.119	2.111	2.104	2.096	2.086	2.078	2.069	2.058	2.047	2.038	2.026	2.016	2.005	1.995	1.982	1.971	1.959	1.948	1.936	1.924	1.911	1.901	1.890	1.878	1.868	1.858	1.849	1.839	1.830	1.821	1.814	1.806	1.800	1.792	1.789	1.784	1.780	1.776	1.774	1.774	1.772	1.774	1.776	1.778	1.781	1.785	1.790	1.796	1.802	1.810	1.819	1.829	1.840	1.850	1.864	1.876	1.890	1.904	1.920	1.936	1.952	1.970	1.988	2.006	2.025	2.044	2.062	2.082	2.104	2.122	2.144	2.164	2.186	2.206	2.228	2.248	2.268	2.289	2.309	2.329	2.348	2.366	2.385	2.402	2.421	2.438	2.455	2.471	2.486	2.500	2.514	2.528	2.539	2.550	2.561	2.569	2.579	2.586	2.592	2.599	2.604	2.608	2.611	2.612	2.614	2.614	2.612	2.611	2.608	2.604	2.600	2.594	2.588	2.580	2.572	2.564	2.555	2.545	2.532	2.521	2.509	2.495	2.481	2.466	2.452	2.436	2.420	2.402	2.386	2.370	2.351	2.334	2.315	2.298	2.279	2.260	2.241	2.221	2.202	2.182	2.164	2.144	2.125	2.105	2.086	2.068	2.049	2.030	2.010	1.991	1.972	1.954	1.935	1.918	1.900	1.882	1.865	1.848	1.831	1.814	1.798	1.781	1.766	1.750	1.736	1.721	1.706	1.692	1.679	1.666	1.651	1.639	1.628	1.614	1.601	1.590	1.579	1.566	1.555	1.545	1.534	1.522	1.512	1.502	1.491	1.482	1.474	1.462	1.454	1.445	1.435	1.426	1.418	1.409	1.399	1.391	1.381	1.374	1.364	1.356	1.348	1.339	1.330	1.322	1.314	1.305	1.296	1.289	1.280	1.272	1.264	1.256	1.248	1.240	1.234	1.225	1.216	1.210	1.202	1.196	1.189	1.182	1.176	1.169	1.164	1.158	1.151	1.146	1.141	1.138	1.134	1.129	1.125	1.124	1.121	1.120	1.118	1.116	1.116	1.118	1.118	1.119	1.121	1.125	1.129	1.132	1.138	1.144	1.150	1.158	1.166	1.175	1.185	1.195	1.205	1.218	1.230	1.244	1.259	1.272	1.289	1.305	1.324	1.341	1.360	1.379	1.400	1.421	1.442	1.465	1.488	1.511	1.535	1.559	1.584	1.608	1.634	1.659	1.685	1.710	1.736	1.762	1.789	1.815	1.841	1.868	1.894	1.919	1.944	1.969	1.992	2.016	2.040	2.062	2.084	2.106	2.126	2.146	2.165	2.182	2.200	2.215	2.230	2.244	2.256	2.266	2.276	2.285	2.292	2.298	2.302	2.306	2.308	2.308	2.308	2.304	2.301	2.295	2.289	2.280	2.271	2.261	2.249	2.235	2.221	2.206	2.190	2.171	2.151	2.131	2.110	2.088	2.065	2.041	2.016	1.990	1.965	1.938	1.910	1.882	1.854	1.826	1.796	1.766	1.738	1.709	1.679	1.649	1.619	1.590	1.560	1.530	1.501	1.472	1.445	1.415	1.386	1.360	1.332	1.305	1.279	1.254	1.229	1.204	1.180	1.155	1.132	1.109	1.088	1.065	1.045	1.025	1.004	0.984	0.966	0.946	0.929	0.911	0.895	0.878	0.860	0.845	0.829	0.814	0.799	0.784	0.770	0.755	0.742	0.729	0.715	0.700	0.688	0.674	0.660	0.648	0.635	0.621	0.608	0.595	0.581	0.568	0.555	0.541	0.528	0.514	0.500	0.485	0.472	0.458	0.444	0.428	0.414	0.399	0.384	0.369	0.354	0.336	0.321	0.305	0.290	0.274	0.256	0.241	0.225	0.209	0.192	0.176	0.160	0.144	0.128	0.112	0.096	0.081	0.065	0.050	0.035	0.020	0.006	-0.008	-0.021	-0.035	-0.046	-0.058	-0.070	-0.080	-0.090	-0.100	-0.109	-0.116	-0.122	-0.130	-0.135	-0.139	-0.144	-0.145	-0.148	-0.148	-0.148	-0.148	-0.145	-0.141	-0.138	-0.132	-0.126	-0.119	-0.110	-0.101	-0.090	-0.079	-0.066	-0.052	-0.038	-0.022	-0.006	0.011	0.030	0.050	0.069	0.090	0.112	0.134	0.156	0.180	0.204	0.229	0.254	0.280	0.305	0.331	0.358	0.384	0.409	0.436	0.462	0.489	0.515	0.540	0.566	0.591	0.615	0.640	0.662	0.685	0.706	0.728	0.748	0.766	0.785	0.802	0.819	0.834	0.846	0.859	0.870	0.880	0.889	0.895	0.900	0.904	0.906	0.908	0.906	0.905	0.900	0.895	0.888	0.879	0.869	0.858	0.844	0.829	0.814	0.796	0.776	0.758	0.736	0.712	0.689	0.664	0.638	0.610	0.582	0.554	0.524	0.492	0.462	0.431	0.399	0.365	0.334	0.300	0.266	0.234	0.200	0.166	0.134	0.100	0.066	0.035	0.001	-0.029	-0.060	-0.090	-0.119	-0.149	-0.176	-0.204	-0.230	-0.256	-0.280	-0.304	-0.326	-0.348	-0.369	-0.388	-0.405	-0.424	-0.439	-0.454	-0.468	-0.481	-0.492	-0.504	-0.514	-0.522	-0.530	-0.538	-0.544	-0.550	-0.555	-0.559	-0.562	-0.565	-0.569	-0.570	-0.571	-0.572	-0.574	-0.575	-0.576	-0.578	-0.576	-0.578	-0.579	-0.579	-0.581	-0.584	-0.585	-0.586	-0.589	-0.592	-0.596	-0.601	-0.606	-0.611	-0.618	-0.624	-0.631	-0.640	-0.649	-0.660	-0.669	-0.681	-0.692	-0.706	-0.719	-0.734	-0.749	-0.765	-0.781	-0.799	-0.816	-0.834	-0.854	-0.872	-0.892	-0.912	-0.932	-0.954	-0.975	-0.998	-1.019	-1.041	-1.062	-1.084	-1.105	-1.128	-1.149	-1.169	-1.190	-1.210	-1.230	-1.249	-1.268	-1.285	-1.304	-1.319	-1.335	-1.349	-1.362	-1.375	-1.386	-1.398	-1.405	-1.414	-1.419	-1.425	-1.429	-1.431	-1.432	-1.432	-1.431	-1.428	-1.424	-1.419	-1.410	-1.402	-1.391	-1.379	-1.366	-1.351	-1.336	-1.319	-1.300	-1.280	-1.259	-1.238	-1.214	-1.190	-1.165	-1.139	-1.111	-1.084	-1.055	-1.026	-0.998	-0.968	-0.938	-0.906	-0.875	-0.845	-0.814	-0.782	-0.751	-0.720	-0.691	-0.661	-0.631	-0.602	-0.574	-0.546	-0.519	-0.494	-0.469	-0.444	-0.420	-0.398	-0.375	-0.355	-0.335	-0.318	-0.300	-0.284	-0.270	-0.258	-0.245	-0.234	-0.224	-0.216	-0.209	-0.202	-0.198	-0.194	-0.191	-0.190	-0.189	-0.189	-0.190	-0.194	-0.196	-0.199	-0.205	-0.210	-0.215	-0.222	-0.230	-0.238	-0.245	-0.254	-0.262	-0.271	-0.280	-0.289	-0.299	-0.308	-0.316	-0.325	-0.334	-0.342	-0.351	-0.358	-0.365	-0.372	-0.379	-0.385	-0.391	-0.396	-0.401	-0.405	-0.409	-0.410	-0.412	-0.414	-0.415	-0.415	-0.415	-0.414	-0.411	-0.408	-0.404	-0.400	-0.395	-0.390	-0.382	-0.376	-0.368	-0.359	-0.349	-0.340	-0.330	-0.318	-0.306	-0.294	-0.281	-0.268	-0.254	-0.239	-0.224	-0.208	-0.191	-0.175	-0.159	-0.142	-0.125	-0.106	-0.089	-0.072	-0.054	-0.035	-0.018	0.001	0.019	0.038	0.055	0.072	0.090	0.108	0.125	0.141	0.159	0.174	0.190	0.205	0.220	0.234	0.248	0.261	0.272	0.285	0.295	0.306	0.315	0.324	0.332	0.340	0.346	0.352	0.356	0.361	0.365	0.368	0.370	0.371	0.371	0.371	0.370	0.370	0.368	0.364	0.361	0.356	0.352	0.348	0.342	0.336	0.330	0.325	0.319	0.311	0.304	0.298	0.291	0.284	0.276	0.270	0.262	0.258	0.250	0.244	0.239	0.232	0.228	0.222	0.218	0.214	0.210	0.206	0.205	0.201	0.200	0.199	0.198	0.198	0.196	0.198	0.199	0.199	0.201	0.202	0.206	0.209	0.211	0.215	0.220	0.222	0.228	0.231	0.236	0.240	0.245	0.250	0.254	0.259	0.262	0.268	0.271	0.275	0.279	0.282	0.284	0.286	0.289	0.290	0.292	0.292	0.292	0.292	0.292	0.290	0.288	0.285	0.282	0.278	0.274	0.268	0.261	0.255	0.248	0.240	0.231	0.222	0.211	0.201	0.189	0.178	0.165	0.151	0.138	0.122	0.109	0.094	0.078	0.061	0.045	0.029	0.011	-0.006	-0.024	-0.041	-0.060	-0.076	-0.095	-0.112	-0.132	-0.150	-0.169	-0.185	-0.204	-0.220	-0.238	-0.254	-0.271	-0.286	-0.302	-0.316	-0.330	-0.345	-0.358	-0.370	-0.380	-0.392	-0.401	-0.411	-0.420	-0.426	-0.432	-0.438	-0.442	-0.445	-0.449	-0.450	-0.451	-0.450	-0.450	-0.446	-0.444	-0.439	-0.434	-0.428	-0.420	-0.412	-0.402	-0.392	-0.382	-0.370	-0.358	-0.344	-0.330	-0.316	-0.300	-0.285	-0.268	-0.251	-0.234	-0.216	-0.199	-0.181	-0.164	-0.146	-0.129	-0.110	-0.092	-0.075	-0.058	-0.040	-0.024	-0.008	0.009	0.024	0.040	0.052	0.068	0.080	0.092	0.104	0.115	0.125	0.134	0.142	0.150	0.156	0.162	0.168	0.171	0.175	0.176	0.179	0.180	0.180	0.179	0.178	0.175	0.171	0.168	0.164	0.159	0.154	0.149	0.142	0.136	0.130	0.122	0.115	0.108	0.101	0.094	0.085	0.078	0.070	0.062	0.056	0.050	0.042	0.036	0.030	0.025	0.019	0.015	0.011	0.008	0.005	0.001	0.000	-0.002	-0.002	-0.002	-0.002	-0.001	0.001	0.004	0.006	0.011	0.015	0.021	0.025	0.032	0.039	0.048	0.054	0.064	0.072	0.082	0.092	0.102	0.112	0.125	0.136	0.149	0.160	0.174	0.186	0.199	0.212	0.226	0.239	0.252	0.268	0.280	0.294	0.308	0.321	0.334	0.348	0.361	0.374	0.386	0.398	0.411	0.422	0.434	0.445	0.455	0.466	0.476	0.486	0.494	0.502	0.511	0.519	0.524	0.531	0.536	0.541	0.546	0.549	0.552	0.554	0.556	0.556	0.558	0.556	0.556	0.554	0.550	0.548	0.544	0.539	0.534	0.528	0.521	0.514	0.506	0.499	0.489	0.481	0.470	0.461	0.451	0.439	0.428	0.416	0.402	0.390	0.379	0.366	0.352	0.340	0.326	0.315	0.301	0.289	0.276	0.264	0.251	0.240	0.229	0.218	0.206	0.196	0.188	0.180	0.171	0.165	0.158	0.152	0.148	0.144	0.140	0.139	0.138	0.138	0.138	0.140	0.144	0.148	0.152	0.159	0.166	0.175	0.185	0.196	0.209	0.221	0.235	0.251	0.268	0.284	0.302	0.321	0.341	0.362	0.384	0.406	0.429	0.452	0.478	0.501	0.526	0.552	0.578	0.605	0.631	0.659	0.684	0.711	0.739	0.764	0.791	0.816	0.842	0.868	0.892	0.918	0.942	0.965	0.988	1.010	1.031	1.052	1.072	1.091	1.110	1.128	1.144	1.159	1.174	1.188	1.201	1.212	1.224	1.234	1.242	1.250	1.258	1.264	1.269	1.274	1.278	1.280	1.281	1.282	1.284	1.282	1.281	1.281	1.278	1.274	1.271	1.268	1.262	1.259	1.254	1.248	1.242	1.236	1.230	1.224	1.219	1.212	1.205	1.199	1.194	1.188	1.181	1.176	1.170	1.166	1.161	1.156	1.154	1.151	1.148	1.144	1.142	1.140	1.139	1.140	1.139	1.139	1.141	1.144	1.146	1.149	1.152	1.156	1.162	1.168	1.175	1.181	1.189	1.198	1.206	1.215	1.225	1.235	1.246	1.259	1.270	1.282	1.295	1.309	1.321	1.335	1.349	1.362	1.378	1.392	1.406	1.421	1.436	1.450	1.465	1.479	1.492	1.508	1.521	1.535	1.548	1.560	1.572	1.585	1.595	1.608	1.618	1.625	1.635	1.642	1.650	1.656	1.664	1.668	1.672	1.676	1.679	1.680	1.682	1.682	1.682	1.681	1.680	1.676	1.672	1.669	1.664	1.659	1.654	1.648	1.641	1.632	1.625	1.616	1.608	1.599	1.590	1.581	1.570	1.561	1.552	1.542	1.534	1.525	1.516	1.508	1.500	1.491	1.485	1.479	1.472	1.466	1.462	1.459	1.456	1.452	1.452	1.452	1.452	1.454	1.456	1.459	1.464	1.469	1.475	1.482	1.491	1.501	1.512	1.524	1.536	1.550	1.565	1.580	1.598	1.614	1.632	1.651	1.670	1.691	1.712	1.734	1.756	1.779	1.802	1.826	1.850	1.874	1.899	1.922	1.948	1.971	1.996	2.020	2.044	2.068	2.091	2.114	2.136	2.158	2.179	2.200	2.219	2.238	2.255	2.272	2.289	2.304	2.316	2.329	2.340	2.350	2.359	2.366	2.372	2.376	2.381	2.382	2.382	2.382	2.380	2.376	2.371	2.366	2.359	2.349	2.338	2.325	2.312	2.299	2.282	2.266	2.249	2.229	2.210	2.188	2.165	2.141	2.118	2.092	2.068	2.041	2.015	1.988	1.960	1.931	1.902	1.874	1.845	1.815	1.786	1.755	1.726	1.696	1.666	1.638	1.608	1.580	1.551	1.522	1.495	1.469	1.441	1.414	1.389	1.364	1.338	1.314	1.290	1.269	1.246	1.225	1.204	1.185	1.166	1.148	1.129	1.112	1.096	1.081	1.066	1.052	1.040	1.028	1.016	1.005	0.994	0.982	0.974	0.965	0.956	0.948	0.941	0.932	0.926	0.920	0.912	0.906	0.900	0.895	0.889	0.882	0.878	0.872	0.866	0.861	0.854	0.849	0.842	0.835	0.829	0.821	0.815	0.806	0.799	0.790	0.780	0.772	0.762	0.751	0.741	0.730	0.718	0.706	0.694	0.681	0.668	0.655	0.641	0.626	0.611	0.596	0.581	0.565	0.551	0.535	0.519	0.501	0.486	0.471	0.454	0.438	0.421	0.405	0.389	0.374	0.359	0.344	0.330	0.316	0.302	0.289	0.278	0.266	0.255	0.246	0.236	0.229	0.221	0.215	0.210	0.206	0.202	0.200	0.200	0.200	0.201	0.204	0.206	0.211	0.216	0.224	0.231	0.242	0.251	0.264	0.276	0.290	0.305	0.321	0.339	0.356	0.376	0.396	0.416	0.438	0.460	0.482	0.506	0.530	0.555	0.580	0.605	0.632	0.658	0.684	0.711	0.738	0.764	0.791	0.816	0.842	0.869	0.895	0.920	0.944	0.969	0.992	1.014	1.038	1.058	1.078	1.098	1.118	1.134	1.151	1.166	1.181	1.192	1.206	1.215	1.225	1.232	1.240	1.244	1.248	1.250	1.251	1.251	1.249	1.245	1.240	1.234	1.226	1.218	1.208	1.196	1.184	1.169	1.154	1.138	1.120	1.101	1.082	1.062	1.039	1.018	0.995	0.970	0.946	0.920	0.895	0.869	0.841	0.815	0.788	0.761	0.734	0.708	0.680	0.654	0.626	0.600	0.575	0.549	0.525	0.500	0.476	0.455	0.432	0.412	0.391	0.372	0.354	0.336	0.320	0.305	0.292	0.280	0.268	0.259	0.251	0.242	0.238	0.232	0.230	0.229	0.229	0.229	0.231	0.235	0.240	0.246	0.252	0.262	0.271	0.281	0.294	0.305	0.320	0.332	0.349	0.365	0.380	0.396	0.414	0.432	0.449	0.468	0.486	0.505	0.524	0.541	0.560	0.579	0.596	0.615	0.632	0.649	0.665	0.680	0.695	0.710	0.724	0.736	0.748	0.759	0.768	0.778	0.785	0.791	0.798	0.802	0.805	0.809	0.809	0.809	0.809	0.806	0.804	0.800	0.795	0.789	0.781	0.774	0.765	0.755	0.746	0.734	0.722	0.709	0.696	0.684	0.669	0.654	0.640	0.624	0.609	0.594	0.578	0.561	0.546	0.531	0.516	0.501	0.486	0.471	0.458	0.445	0.431	0.419	0.408	0.396	0.386	0.378	0.368	0.360	0.352	0.346	0.340	0.336	0.332	0.330	0.330	0.328	0.329	0.331	0.334	0.338	0.342	0.348	0.355	0.362	0.370	0.380	0.390	0.402	0.414	0.428	0.441	0.456	0.471	0.488	0.505	0.521	0.539	0.556	0.576	0.595	0.614	0.632	0.654	0.674	0.692	0.714	0.734	0.752	0.774	0.792	0.812	0.832	0.851	0.869	0.888	0.905	0.922	0.939	0.955	0.970	0.985	0.999	1.011	1.024	1.035	1.046	1.056	1.064	1.071	1.079	1.084	1.090	1.094	1.098	1.099	1.101	1.100	1.101	1.099	1.096	1.094	1.090	1.084	1.079	1.071	1.064	1.056	1.046	1.038	1.028	1.018	1.006	0.994	0.984	0.970	0.959	0.946	0.932	0.920	0.908	0.894	0.881	0.869	0.855	0.842	0.830	0.818	0.806	0.796	0.786	0.775	0.765	0.755	0.748	0.739	0.731	0.725	0.720	0.715	0.711	0.706	0.704	0.702	0.701	0.700	0.701	0.702	0.705	0.709	0.712	0.716	0.721	0.728	0.734	0.741	0.750	0.758	0.766	0.775	0.785	0.795	0.806	0.816	0.826	0.838	0.849	0.860	0.871	0.882	0.892	0.904	0.914	0.922	0.932	0.940	0.949	0.956	0.964	0.970	0.975	0.979	0.982	0.985	0.986	0.986	0.986	0.984	0.980	0.976	0.970	0.964	0.955	0.946	0.935	0.921	0.908	0.894	0.876	0.859	0.840	0.819	0.798	0.774	0.751	0.725	0.700	0.672	0.644	0.612	0.584	0.552	0.519	0.488	0.452	0.420	0.385	0.350	0.315	0.279	0.242	0.206	0.170	0.135	0.099	0.064	0.028	-0.009	-0.042	-0.076	-0.110	-0.144	-0.175	-0.206	-0.236	-0.266	-0.295	-0.322	-0.350	-0.374	-0.400	-0.421	-0.444	-0.464	-0.485	-0.501	-0.519	-0.535	-0.548	-0.561	-0.572	-0.582	-0.592	-0.600	-0.606	-0.611	-0.615	-0.619	-0.620	-0.621	-0.621	-0.620	-0.618	-0.615	-0.611	-0.608	-0.602	-0.598	-0.590	-0.585	-0.578	-0.570	-0.562	-0.555	-0.548	-0.540	-0.534	-0.525	-0.519	-0.511	-0.505	-0.499	-0.492	-0.488	-0.484	-0.480	-0.476	-0.474	-0.472	-0.472	-0.471	-0.472	-0.475	-0.478	-0.482	-0.486	-0.492	-0.500	-0.509	-0.518	-0.528	-0.539	-0.552	-0.565	-0.580	-0.596	-0.612	-0.630	-0.649	-0.669	-0.690	-0.710	-0.732	-0.756	-0.780	-0.805	-0.831	-0.856	-0.884	-0.911	-0.939	-0.966	-0.995	-1.024	-1.052	-1.082	-1.112	-1.142	-1.171	-1.201	-1.230	-1.260	-1.289	-1.318	-1.348	-1.375	-1.404	-1.430	-1.458	-1.484	-1.510	-1.535	-1.561	-1.585	-1.608	-1.630	-1.652	-1.674	-1.694	-1.712	-1.730	-1.748	-1.764	-1.779	-1.794	-1.806	-1.819	-1.830	-1.840	-1.850	-1.858	-1.864	-1.870	-1.876	-1.880	-1.882	-1.886	-1.888	-1.888	-1.888	-1.886	-1.885	-1.884	-1.879	-1.876	-1.871	-1.868	-1.861	-1.856	-1.850	-1.844	-1.838	-1.830	-1.824	-1.816	-1.809	-1.802	-1.796	-1.789	-1.782	-1.776	-1.770	-1.764	-1.759	-1.754	-1.750	-1.746	-1.742	-1.741	-1.739	-1.736	-1.736	-1.736	-1.738	-1.739	-1.741	-1.745	-1.749	-1.752	-1.759	-1.765	-1.772	-1.780	-1.789	-1.798	-1.808	-1.819	-1.830	-1.842	-1.856	-1.869	-1.884	-1.898	-1.912	-1.926	-1.944	-1.959	-1.974	-1.991	-2.007	-2.024	-2.040	-2.056	-2.072	-2.089	-2.105	-2.121	-2.136	-2.151	-2.165	-2.179	-2.191	-2.202	-2.215	-2.226	-2.236	-2.246	-2.254	-2.261	-2.268	-2.272	-2.276	-2.279	-2.281	-2.281	-2.281	-2.279	-2.276	-2.271	-2.266	-2.259	-2.250	-2.241	-2.229	-2.218	-2.202	-2.188	-2.172	-2.155	-2.136	-2.116	-2.096	-2.074	-2.050	-2.026	-2.001	-1.975	-1.949	-1.921	-1.892	-1.862	-1.832	-1.802	-1.771	-1.740	-1.708	-1.676	-1.644	-1.611	-1.579	-1.546	-1.512	-1.480	-1.449	-1.416	-1.384	-1.354	-1.322	-1.291	-1.262	-1.232	-1.205	-1.178	-1.151	-1.125	-1.100	-1.076	-1.052	-1.030	-1.009	-0.990	-0.971	-0.952	-0.936	-0.921	-0.906	-0.892	-0.880	-0.869	-0.859	-0.850	-0.842	-0.836	-0.831	-0.826	-0.822	-0.820	-0.819	-0.819	-0.819	-0.819	-0.820	-0.822	-0.826	-0.830	-0.834	-0.839	-0.845	-0.850	-0.856	-0.861	-0.869	-0.876	-0.882	-0.890	-0.896	-0.902	-0.909	-0.916	-0.922	-0.930	-0.935	-0.941	-0.946	-0.952	-0.956	-0.962	-0.965	-0.969	-0.972	-0.975	-0.976	-0.978	-0.979	-0.979	-0.979	-0.979	-0.978	-0.976	-0.975	-0.972	-0.969	-0.965	-0.961	-0.958	-0.954	-0.949	-0.944	-0.939	-0.932	-0.928	-0.921	-0.915	-0.910	-0.905	-0.899	-0.892	-0.888	-0.881	-0.878	-0.871	-0.866	-0.862	-0.858	-0.855	-0.852	-0.849	-0.849	-0.846	-0.846	-0.848	-0.848	-0.849	-0.851	-0.855	-0.859	-0.865	-0.870	-0.878	-0.885	-0.892	-0.902	-0.912	-0.924	-0.936	-0.949	-0.962	-0.978	-0.994	-1.009	-1.028	-1.044	-1.062	-1.081	-1.102	-1.124	-1.146	-1.166	-1.190	-1.212	-1.236	-1.260	-1.285	-1.308	-1.332	-1.358	-1.382	-1.408	-1.432	-1.456	-1.481	-1.505	-1.530	-1.552	-1.576	-1.600	-1.621	-1.645	-1.665	-1.686	-1.705	-1.724	-1.742	-1.760	-1.776	-1.792	-1.806	-1.820	-1.832	-1.844	-1.854	-1.862	-1.871	-1.879	-1.884	-1.888	-1.891	-1.894	-1.894	-1.894	-1.894	-1.891	-1.886	-1.882	-1.876	-1.870	-1.862	-1.854	-1.844	-1.832	-1.821	-1.809	-1.795	-1.781	-1.768	-1.752	-1.736	-1.721	-1.704	-1.688	-1.670	-1.652	-1.636	-1.619	-1.601	-1.584	-1.566	-1.549	-1.534	-1.516	-1.500	-1.485	-1.470	-1.455	-1.442	-1.429	-1.416	-1.406	-1.395	-1.385	-1.376	-1.369	-1.364	-1.358	-1.352	-1.350	-1.349	-1.348	-1.348	-1.349	-1.352	-1.358	-1.362	-1.369	-1.376	-1.386	-1.395	-1.406	-1.420	-1.434	-1.449	-1.466	-1.484	-1.501	-1.521	-1.542	-1.564	-1.586	-1.610	-1.634	-1.659	-1.685	-1.710	-1.738	-1.766	-1.794	-1.821	-1.851	-1.880	-1.910	-1.940	-1.970	-2.000	-2.030	-2.060	-2.090	-2.121	-2.152	-2.182	-2.211	-2.241	-2.271	-2.299	-2.328	-2.356	-2.382	-2.410	-2.436	-2.462	-2.488	-2.511	-2.536	-2.560	-2.582	-2.604	-2.625	-2.646	-2.666	-2.685	-2.705	-2.722	-2.739	-2.755	-2.772	-2.786	-2.802	-2.816	-2.830	-2.841	-2.855	-2.866	-2.878	-2.889	-2.899	-2.910	-2.919	-2.929	-2.938	-2.948	-2.956	-2.965	-2.975	-2.982	-2.991	-2.999	-3.009	-3.016	-3.025	-3.034	-3.042	-3.052	-3.061	-3.071	-3.081	-3.091	-3.102	-3.112	-3.124	-3.136	-3.148	-3.160	-3.172	-3.186	-3.200	-3.214	-3.226	-3.241	-3.258	-3.272	-3.288	-3.302	-3.319	-3.335	-3.351	-3.369	-3.386	-3.402	-3.419	-3.438	-3.454	-3.470	-3.488	-3.504	-3.519	-3.536	-3.551	-3.568	-3.582	-3.596	-3.610	-3.625	-3.638	-3.650	-3.660	-3.671	-3.681	-3.691	-3.699	-3.706	-3.711	-3.718	-3.721	-3.725	-3.728	-3.729	-3.728	-3.728	-3.725	-3.721	-3.715	-3.710	-3.702	-3.692	-3.682	-3.671	-3.659	-3.644	-3.629	-3.612	-3.595	-3.575	-3.555	-3.532	-3.510	-3.486	-3.461	-3.435	-3.408	-3.379	-3.350	-3.319	-3.288	-3.256	-3.222	-3.190	-3.155	-3.119	-3.084	-3.048	-3.010	-2.972	-2.934	-2.896	-2.858	-2.819	-2.780	-2.740	-2.701	-2.662	-2.622	-2.585	-2.545	-2.506	-2.469	-2.430	-2.392	-2.355	-2.318	-2.281	-2.246	-2.211	-2.175	-2.141	-2.109	-2.076	-2.045	-2.014	-1.984	-1.955	-1.926	-1.899	-1.872	-1.846	-1.822	-1.799	-1.776	-1.754	-1.734	-1.715	-1.696	-1.679	-1.662	-1.648	-1.632	-1.619	-1.608	-1.595	-1.584	-1.575	-1.566	-1.558	-1.551	-1.545	-1.539	-1.535	-1.530	-1.528	-1.525	-1.524	-1.522	-1.521	-1.521	-1.522	-1.521	-1.524	-1.525	-1.528	-1.530	-1.532	-1.536	-1.539	-1.542	-1.546	-1.549	-1.552	-1.556	-1.560	-1.562	-1.568	-1.570	-1.574	-1.576	-1.580	-1.582	-1.585	-1.588	-1.590	-1.592	-1.594	-1.596	-1.596	-1.599	-1.599	-1.600	-1.600	-1.599	-1.599	-1.599	-1.598	-1.596	-1.595	-1.595	-1.592	-1.591	-1.590	-1.589	-1.586	-1.586	-1.585	-1.582	-1.581	-1.581	-1.581	-1.580	-1.580	-1.581	-1.581	-1.582	-1.585	-1.588	-1.590	-1.594	-1.599	-1.602	-1.609	-1.615	-1.622	-1.629	-1.638	-1.648	-1.658	-1.669	-1.680	-1.692	-1.706	-1.720	-1.735	-1.751	-1.768	-1.785	-1.802	-1.821	-1.841	-1.862	-1.882	-1.905	-1.926	-1.949	-1.970	-1.994	-2.018	-2.042	-2.066	-2.091	-2.115	-2.140	-2.165	-2.189	-2.214	-2.240	-2.264	-2.289	-2.312	-2.336	-2.359	-2.382	-2.405	-2.426	-2.448	-2.469	-2.489	-2.509	-2.529	-2.546	-2.565	-2.581	-2.596	-2.612	-2.626	-2.640	-2.651	-2.662	-2.674	-2.682	-2.691	-2.699	-2.705	-2.710	-2.715	-2.719	-2.721	-2.724	-2.724	-2.724	-2.722	-2.721	-2.720	-2.716	-2.712	-2.708	-2.702	-2.696	-2.689	-2.681	-2.674	-2.666	-2.656	-2.648	-2.638	-2.628	-2.618	-2.606	-2.595	-2.585	-2.574	-2.561	-2.551	-2.540	-2.529	-2.518	-2.506	-2.495	-2.484	-2.474	-2.464	-2.454	-2.444	-2.435	-2.425	-2.418	-2.410	-2.402	-2.395	-2.389	-2.384	-2.378	-2.372	-2.369	-2.366	-2.364	-2.361	-2.359	-2.358	-2.358	-2.358	-2.358	-2.359	-2.361	-2.364	-2.366	-2.369	-2.372	-2.376	-2.381	-2.385	-2.390	-2.394	-2.399	-2.404	-2.410	-2.415	-2.420	-2.425	-2.430	-2.434	-2.439	-2.442	-2.446	-2.450	-2.452	-2.454	-2.455	-2.456	-2.456	-2.456	-2.455	-2.452	-2.451	-2.448	-2.442	-2.438	-2.430	-2.422	-2.415	-2.405	-2.395	-2.384	-2.371	-2.359	-2.345	-2.330	-2.314	-2.298	-2.279	-2.261	-2.241	-2.222	-2.202	-2.180	-2.159	-2.136	-2.114	-2.091	-2.068	-2.045	-2.021	-1.996	-1.972	-1.948	-1.925	-1.901	-1.876	-1.854	-1.831	-1.809	-1.786	-1.765	-1.745	-1.725	-1.705	-1.686	-1.670	-1.652	-1.638	-1.622	-1.609	-1.596	-1.586	-1.576	-1.568	-1.560	-1.554	-1.549	-1.545	-1.544	-1.542	-1.542	-1.544	-1.548	-1.552	-1.558	-1.565	-1.572	-1.582	-1.594	-1.605	-1.618	-1.632	-1.648	-1.664	-1.681	-1.700	-1.719	-1.738	-1.758	-1.779	-1.801	-1.822	-1.845	-1.869	-1.892	-1.915	-1.939	-1.962	-1.988	-2.011	-2.035	-2.059	-2.082	-2.106	-2.129	-2.152	-2.175	-2.196	-2.216	-2.236	-2.258	-2.276	-2.295	-2.312	-2.330	-2.346	-2.360	-2.375	-2.388	-2.399	-2.410	-2.420	-2.429	-2.436	-2.442	-2.449	-2.452	-2.455	-2.458	-2.458	-2.458	-2.456	-2.454	-2.451	-2.446	-2.441	-2.435	-2.428	-2.419	-2.409	-2.399	-2.388	-2.375	-2.362	-2.349	-2.335	-2.321	-2.306	-2.290	-2.274	-2.258	-2.240	-2.224	-2.206	-2.189	-2.171	-2.152	-2.136	-2.119	-2.101	-2.084	-2.068	-2.050	-2.035	-2.019	-2.004	-1.989	-1.975	-1.961	-1.949	-1.936	-1.926	-1.915	-1.906	-1.898	-1.890	-1.884	-1.879	-1.875	-1.871	-1.869	-1.868	-1.868	-1.869	-1.871	-1.875	-1.880	-1.885	-1.891	-1.901	-1.910	-1.920	-1.931	-1.942	-1.956	-1.971	-1.986	-2.002	-2.019	-2.036	-2.054	-2.074	-2.094	-2.114	-2.134	-2.155	-2.178	-2.200	-2.221	-2.244	-2.266	-2.289	-2.311	-2.334	-2.355	-2.378	-2.400	-2.421	-2.441	-2.462	-2.482	-2.501	-2.520	-2.538	-2.555	-2.572	-2.588	-2.602	-2.616	-2.629	-2.640	-2.651	-2.661	-2.670	-2.678	-2.684	-2.690	-2.695	-2.699	-2.701	-2.702	-2.704	-2.704	-2.702	-2.701	-2.698	-2.694	-2.690	-2.685	-2.681	-2.674	-2.669	-2.661	-2.655	-2.648	-2.640	-2.631	-2.624	-2.616	-2.609	-2.601	-2.594	-2.588	-2.580	-2.574	-2.568	-2.562	-2.556	-2.552	-2.550	-2.546	-2.544	-2.542	-2.542	-2.544	-2.544	-2.546	-2.548	-2.552	-2.558	-2.562	-2.570	-2.576	-2.586	-2.595	-2.605	-2.616	-2.628	-2.641	-2.652	-2.668	-2.681	-2.698	-2.714	-2.731	-2.748	-2.766	-2.785	-2.802	-2.822	-2.841	-2.860	-2.881	-2.900	-2.920	-2.940	-2.960	-2.981	-3.000	-3.019	-3.039	-3.059	-3.078	-3.096	-3.115	-3.132	-3.150	-3.166	-3.182	-3.198	-3.215	-3.229	-3.242	-3.258	-3.270	-3.282	-3.292	-3.302	-3.312	-3.322	-3.330	-3.338	-3.345	-3.350	-3.355	-3.359	-3.362	-3.365	-3.366	-3.366	-3.366	-3.365	-3.362	-3.359	-3.356	-3.351	-3.345	-3.340	-3.331	-3.324	-3.315	-3.305	-3.294	-3.282	-3.271	-3.258	-3.244	-3.230	-3.215	-3.199	-3.184	-3.168	-3.150	-3.132	-3.114	-3.096	-3.076	-3.058	-3.039	-3.019	-2.999	-2.979	-2.959	-2.939	-2.919	-2.899	-2.880	-2.860	-2.840	-2.821	-2.802	-2.784	-2.765	-2.749	-2.731	-2.715	-2.699	-2.682	-2.666	-2.652	-2.639	-2.625	-2.612	-2.600	-2.589	-2.579	-2.569	-2.560	-2.551	-2.545	-2.538	-2.531	-2.525	-2.521	-2.516	-2.512	-2.509	-2.505	-2.504	-2.502	-2.499	-2.499	-2.498	-2.496	-2.496	-2.495	-2.496	-2.496	-2.494	-2.494	-2.494	-2.494	-2.491	-2.490	-2.489	-2.488	-2.485	-2.484	-2.480	-2.476	-2.472	-2.466	-2.462	-2.455	-2.449	-2.442	-2.434	-2.425	-2.415	-2.405	-2.395	-2.382	-2.371	-2.358	-2.344	-2.329	-2.315	-2.300	-2.284	-2.268	-2.250	-2.232	-2.215	-2.196	-2.178	-2.159	-2.140	-2.120	-2.101	-2.081	-2.062	-2.041	-2.022	-2.002	-1.984	-1.966	-1.948	-1.928	-1.910	-1.894	-1.875	-1.860	-1.844	-1.828	-1.812	-1.799	-1.785	-1.772	-1.761	-1.750	-1.739	-1.730	-1.721	-1.714	-1.708	-1.701	-1.696	-1.692	-1.689	-1.686	-1.684	-1.684	-1.684	-1.685	-1.686	-1.689	-1.694	-1.696	-1.701	-1.708	-1.715	-1.722	-1.730	-1.740	-1.748	-1.758	-1.769	-1.779	-1.791	-1.802	-1.815	-1.828	-1.840	-1.852	-1.866	-1.880	-1.894	-1.908	-1.921	-1.935	-1.949	-1.962	-1.976	-1.990	-2.004	-2.016	-2.029	-2.041	-2.054	-2.066	-2.078	-2.089	-2.099	-2.109	-2.120	-2.128	-2.136	-2.144	-2.150	-2.156	-2.162	-2.168	-2.171	-2.174	-2.178	-2.179	-2.179	-2.180	-2.180	-2.178	-2.175	-2.172	-2.168	-2.164	-2.156	-2.150	-2.142	-2.135	-2.126	-2.116	-2.106	-2.095	-2.082	-2.071	-2.058	-2.044	-2.030	-2.016	-2.000	-1.985	-1.970	-1.954	-1.936	-1.921	-1.904	-1.888	-1.870	-1.854	-1.838	-1.821	-1.804	-1.789	-1.772	-1.759	-1.742	-1.729	-1.715	-1.701	-1.690	-1.678	-1.668	-1.658	-1.648	-1.639	-1.630	-1.624	-1.618	-1.614	-1.610	-1.608	-1.605	-1.604	-1.604	-1.605	-1.608	-1.612	-1.616	-1.621	-1.629	-1.635	-1.644	-1.654	-1.662	-1.674	-1.686	-1.698	-1.711	-1.725	-1.740	-1.755	-1.770	-1.786	-1.804	-1.819	-1.836	-1.852	-1.870	-1.888	-1.904	-1.921	-1.938	-1.955	-1.971	-1.988	-2.002	-2.019	-2.034	-2.049	-2.062	-2.074	-2.086	-2.099	-2.109	-2.119	-2.128	-2.136	-2.144	-2.149	-2.155	-2.159	-2.164	-2.166	-2.168	-2.168	-2.169	-2.166	-2.165	-2.162	-2.160	-2.154	-2.150	-2.145	-2.138	-2.131	-2.124	-2.115	-2.106	-2.098	-2.089	-2.079	-2.070	-2.060	-2.050	-2.040	-2.030	-2.020	-2.010	-2.001	-1.992	-1.984	-1.975	-1.968	-1.960	-1.954	-1.946	-1.941	-1.938	-1.932	-1.929	-1.928	-1.925	-1.925	-1.925	-1.926	-1.929	-1.932	-1.935	-1.941	-1.948	-1.954	-1.961	-1.970	-1.980	-1.990	-2.001	-2.014	-2.026	-2.040	-2.055	-2.070	-2.086	-2.102	-2.120	-2.136	-2.155	-2.172	-2.191	-2.209	-2.229	-2.248	-2.266	-2.285	-2.304	-2.322	-2.340	-2.359	-2.376	-2.394	-2.411	-2.426	-2.442	-2.458	-2.472	-2.486	-2.499	-2.511	-2.522	-2.532	-2.542	-2.551	-2.559	-2.565	-2.570	-2.574	-2.578	-2.580	-2.580	-2.580	-2.579	-2.575	-2.570	-2.565	-2.559	-2.551	-2.542	-2.531	-2.520	-2.508	-2.494	-2.479	-2.462	-2.445	-2.426	-2.408	-2.388	-2.366	-2.342	-2.321	-2.296	-2.271	-2.246	-2.220	-2.192	-2.165	-2.139	-2.110	-2.080	-2.051	-2.021	-1.992	-1.961	-1.932	-1.902	-1.872	-1.842	-1.812	-1.782	-1.754	-1.725	-1.696	-1.668	-1.641	-1.615	-1.588	-1.562	-1.539	-1.514	-1.491	-1.470	-1.449	-1.429	-1.410	-1.392	-1.376	-1.360	-1.346	-1.331	-1.320	-1.309	-1.299	-1.291	-1.285	-1.279	-1.275	-1.272	-1.270	-1.270	-1.271	-1.272	-1.276	-1.279	-1.284	-1.291	-1.299	-1.306	-1.314	-1.324	-1.335	-1.345	-1.358	-1.369	-1.382	-1.396	-1.409	-1.422	-1.436	-1.449	-1.464	-1.476	-1.490	-1.502	-1.516	-1.529	-1.540	-1.552	-1.564	-1.574	-1.582	-1.592	-1.599	-1.606	-1.611	-1.618	-1.620	-1.622	-1.624	-1.624	-1.622	-1.620	-1.616	-1.611	-1.605	-1.598	-1.588	-1.578	-1.566	-1.554	-1.540	-1.525	-1.509	-1.490	-1.472	-1.452	-1.431	-1.411	-1.389	-1.365	-1.342	-1.318	-1.292	-1.268	-1.241	-1.216	-1.189	-1.162	-1.136	-1.110	-1.082	-1.056	-1.031	-1.005	-0.980	-0.955	-0.931	-0.906	-0.885	-0.861	-0.840	-0.821	-0.801	-0.784	-0.766	-0.750	-0.735	-0.722	-0.710	-0.699	-0.689	-0.680	-0.674	-0.668	-0.664	-0.660	-0.658	-0.659	-0.660	-0.661	-0.665	-0.671	-0.678	-0.685	-0.694	-0.702	-0.714	-0.726	-0.740	-0.754	-0.769	-0.784	-0.800	-0.818	-0.836	-0.855	-0.875	-0.895	-0.915	-0.935	-0.956	-0.979	-1.000	-1.021	-1.042	-1.064	-1.085	-1.109	-1.131	-1.151	-1.174	-1.195	-1.216	-1.236	-1.256	-1.278	-1.296	-1.315	-1.334	-1.351	-1.370	-1.385	-1.402	-1.418	-1.434	-1.449	-1.462	-1.476	-1.490	-1.502	-1.514	-1.526	-1.536	-1.548	-1.558	-1.566	-1.575	-1.584	-1.592	-1.600	-1.608	-1.615	-1.622	-1.629	-1.636	-1.642	-1.649	-1.655	-1.660	-1.666	-1.672	-1.678	-1.684	-1.689	-1.695	-1.701	-1.708	-1.714	-1.721	-1.728	-1.735	-1.744	-1.751	-1.760	-1.769	-1.779	-1.788	-1.798	-1.809	-1.820	-1.831	-1.842	-1.855	-1.869	-1.881	-1.895	-1.909	-1.924	-1.940	-1.955	-1.971	-1.988	-2.004	-2.021	-2.039	-2.058	-2.075	-2.094	-2.111	-2.131	-2.150	-2.169	-2.189	-2.208	-2.226	-2.246	-2.264	-2.284	-2.302	-2.320	-2.339	-2.356	-2.374	-2.391	-2.408	-2.422	-2.439	-2.452	-2.466	-2.480	-2.492	-2.504	-2.514	-2.524	-2.534	-2.541	-2.548	-2.554	-2.559	-2.561	-2.564	-2.564	-2.565	-2.564	-2.560	-2.558	-2.551	-2.545	-2.538	-2.530	-2.520	-2.508	-2.495	-2.482	-2.468	-2.452	-2.434	-2.418	-2.398	-2.376	-2.356	-2.335	-2.311	-2.288	-2.264	-2.238	-2.212	-2.186	-2.159	-2.132	-2.105	-2.078	-2.049	-2.021	-1.992	-1.965	-1.938	-1.909	-1.881	-1.855	-1.828	-1.801	-1.775	-1.749	-1.724	-1.700	-1.678	-1.655	-1.632	-1.612	-1.592	-1.574	-1.556	-1.539	-1.525	-1.509	-1.496	-1.485	-1.474	-1.464	-1.456	-1.449	-1.444	-1.439	-1.435	-1.432	-1.430	-1.430	-1.431	-1.434	-1.438	-1.441	-1.446	-1.452	-1.459	-1.466	-1.475	-1.484	-1.494	-1.504	-1.514	-1.525	-1.536	-1.549	-1.560	-1.572	-1.585	-1.598	-1.610	-1.622	-1.635	-1.648	-1.659	-1.670	-1.681	-1.692	-1.702	-1.712	-1.721	-1.731	-1.739	-1.746	-1.754	-1.759	-1.764	-1.769	-1.772	-1.775	-1.776	-1.778	-1.778	-1.776	-1.774	-1.771	-1.768	-1.764	-1.758	-1.750	-1.742	-1.735	-1.725	-1.716	-1.705	-1.692	-1.681	-1.669	-1.654	-1.639	-1.624	-1.608	-1.591	-1.575	-1.558	-1.540	-1.521	-1.502	-1.485	-1.466	-1.446	-1.429	-1.409	-1.390	-1.370	-1.351	-1.332	-1.314	-1.295	-1.278	-1.260	-1.244	-1.226	-1.211	-1.194	-1.180	-1.165	-1.151	-1.140	-1.128	-1.116	-1.106	-1.096	-1.089	-1.081	-1.074	-1.069	-1.062	-1.059	-1.056	-1.054	-1.052	-1.052	-1.054	-1.055	-1.059	-1.061	-1.066	-1.071	-1.078	-1.085	-1.091	-1.099	-1.109	-1.118	-1.128	-1.139	-1.149	-1.161	-1.171	-1.184	-1.196	-1.209	-1.220	-1.234	-1.245	-1.258	-1.269	-1.281	-1.292	-1.302	-1.314	-1.325	-1.334	-1.342	-1.351	-1.360	-1.366	-1.374	-1.379	-1.384	-1.388	-1.390	-1.391	-1.391	-1.391	-1.389	-1.386	-1.382	-1.376	-1.371	-1.364	-1.355	-1.345	-1.334	-1.321	-1.309	-1.294	-1.279	-1.262	-1.244	-1.225	-1.206	-1.186	-1.164	-1.141	-1.119	-1.095	-1.070	-1.044	-1.019	-0.992	-0.965	-0.938	-0.910	-0.882	-0.855	-0.826	-0.798	-0.769	-0.741	-0.714	-0.685	-0.658	-0.630	-0.604	-0.578	-0.551	-0.526	-0.501	-0.478	-0.455	-0.434	-0.411	-0.390	-0.370	-0.351	-0.334	-0.316	-0.301	-0.286	-0.271	-0.259	-0.246	-0.235	-0.225	-0.216	-0.208	-0.200	-0.195	-0.190	-0.186	-0.182	-0.179	-0.178	-0.176	-0.175	-0.176	-0.178	-0.179	-0.180	-0.182	-0.185	-0.188	-0.191	-0.195	-0.199	-0.202	-0.206	-0.210	-0.214	-0.216	-0.221	-0.224	-0.226	-0.228	-0.230	-0.232	-0.234	-0.235	-0.235	-0.235	-0.234	-0.232	-0.230	-0.229	-0.225	-0.221	-0.216	-0.211	-0.205	-0.199	-0.192	-0.184	-0.174	-0.165	-0.156	-0.146	-0.135	-0.124	-0.111	-0.100	-0.088	-0.074	-0.061	-0.048	-0.035	-0.021	-0.008	0.006	0.020	0.032	0.046	0.060	0.072	0.085	0.096	0.108	0.120	0.130	0.140	0.150	0.159	0.166	0.175	0.180	0.185	0.190	0.194	0.196	0.199	0.199	0.199	0.198	0.195	0.192	0.189	0.182	0.176	0.168	0.160	0.150	0.140	0.129	0.115	0.102	0.089	0.072	0.058	0.040	0.022	0.004	-0.014	-0.035	-0.055	-0.078	-0.099	-0.120	-0.142	-0.166	-0.189	-0.212	-0.238	-0.260	-0.284	-0.309	-0.334	-0.358	-0.381	-0.405	-0.429	-0.452	-0.476	-0.499	-0.521	-0.544	-0.565	-0.588	-0.606	-0.628	-0.648	-0.666	-0.685	-0.702	-0.720	-0.736	-0.751	-0.766	-0.780	-0.794	-0.806	-0.816	-0.828	-0.838	-0.845	-0.854	-0.860	-0.866	-0.871	-0.875	-0.879	-0.881	-0.881	-0.882	-0.882	-0.881	-0.879	-0.876	-0.872	-0.869	-0.865	-0.859	-0.852	-0.846	-0.839	-0.831	-0.821	-0.814	-0.805	-0.795	-0.784	-0.774	-0.764	-0.754	-0.741	-0.731	-0.720	-0.710	-0.700	-0.689	-0.678	-0.668	-0.658	-0.649	-0.639	-0.631	-0.622	-0.614	-0.608	-0.600	-0.595	-0.589	-0.584	-0.580	-0.576	-0.574	-0.571	-0.571	-0.571	-0.572	-0.574	-0.575	-0.579	-0.581	-0.586	-0.591	-0.598	-0.604	-0.614	-0.621	-0.631	-0.641	-0.651	-0.661	-0.672	-0.685	-0.698	-0.711	-0.724	-0.738	-0.750	-0.765	-0.779	-0.792	-0.806	-0.821	-0.834	-0.849	-0.861	-0.874	-0.888	-0.900	-0.911	-0.922	-0.934	-0.944	-0.954	-0.964	-0.971	-0.980	-0.988	-0.992	-0.998	-1.002	-1.006	-1.009	-1.011	-1.012	-1.012	-1.011	-1.010	-1.008	-1.004	-1.000	-0.995	-0.989	-0.982	-0.974	-0.965	-0.956	-0.946	-0.936	-0.925	-0.914	-0.901	-0.889	-0.876	-0.862	-0.849	-0.834	-0.819	-0.805	-0.790	-0.775	-0.759	-0.745	-0.730	-0.715	-0.700	-0.685	-0.670	-0.655	-0.641	-0.629	-0.615	-0.602	-0.589	-0.578	-0.566	-0.555	-0.545	-0.535	-0.526	-0.518	-0.510	-0.502	-0.496	-0.490	-0.485	-0.480	-0.476	-0.474	-0.471	-0.469	-0.469	-0.468	-0.468	-0.468	-0.470	-0.471	-0.472	-0.476	-0.479	-0.482	-0.488	-0.492	-0.498	-0.502	-0.507	-0.514	-0.519	-0.525	-0.531	-0.538	-0.544	-0.549	-0.555	-0.561	-0.566	-0.571	-0.578	-0.582	-0.586	-0.590	-0.595	-0.598	-0.600	-0.602	-0.605	-0.605	-0.606	-0.605	-0.605	-0.604	-0.602	-0.599	-0.595	-0.590	-0.585	-0.579	-0.571	-0.564	-0.555	-0.546	-0.536	-0.525	-0.514	-0.501	-0.489	-0.474	-0.459	-0.445	-0.429	-0.411	-0.395	-0.378	-0.359	-0.340	-0.320	-0.302	-0.282	-0.262	-0.242	-0.221	-0.201	-0.180	-0.159	-0.138	-0.118	-0.096	-0.076	-0.056	-0.036	-0.018	0.002	0.020	0.038	0.055	0.071	0.088	0.102	0.118	0.130	0.144	0.155	0.165	0.174	0.181	0.189	0.194	0.200	0.202	0.205	0.206	0.206	0.202	0.201	0.196	0.190	0.184	0.175	0.166	0.155	0.142	0.130	0.114	0.098	0.080	0.062	0.042	0.022	0.000	-0.022	-0.046	-0.071	-0.096	-0.121	-0.149	-0.176	-0.205	-0.232	-0.262	-0.290	-0.320	-0.350	-0.380	-0.411	-0.441	-0.471	-0.501	-0.531	-0.560	-0.590	-0.620	-0.649	-0.676	-0.705	-0.732	-0.758	-0.785	-0.810	-0.835	-0.858	-0.880	-0.901	-0.922	-0.942	-0.961	-0.979	-0.995	-1.011	-1.025	-1.039	-1.050	-1.061	-1.071	-1.080	-1.086	-1.092	-1.098	-1.101	-1.105	-1.106	-1.108	-1.106	-1.105	-1.101	-1.098	-1.094	-1.089	-1.082	-1.075	-1.068	-1.059	-1.050	-1.040	-1.030	-1.019	-1.008	-0.995	-0.984	-0.972	-0.960	-0.948	-0.936	-0.922	-0.910	-0.898	-0.885	-0.875	-0.862	-0.852	-0.841	-0.831	-0.821	-0.812	-0.804	-0.796	-0.790	-0.784	-0.778	-0.772	-0.769	-0.765	-0.762	-0.762	-0.762	-0.762	-0.765	-0.768	-0.772	-0.778	-0.782	-0.789	-0.796	-0.805	-0.815	-0.826	-0.836	-0.849	-0.861	-0.875	-0.889	-0.904	-0.919	-0.935	-0.951	-0.969	-0.985	-1.002	-1.020	-1.038	-1.056	-1.074	-1.091	-1.109	-1.126	-1.144	-1.161	-1.178	-1.195	-1.210	-1.226	-1.240	-1.255	-1.269	-1.280	-1.291	-1.302	-1.312	-1.321	-1.330	-1.336	-1.342	-1.348	-1.351	-1.354	-1.356	-1.358	-1.355	-1.355	-1.352	-1.349	-1.344	-1.339	-1.332	-1.325	-1.316	-1.306	-1.296	-1.286	-1.275	-1.262	-1.250	-1.235	-1.222	-1.208	-1.192	-1.178	-1.162	-1.146	-1.131	-1.114	-1.099	-1.082	-1.068	-1.051	-1.036	-1.021	-1.006	-0.991	-0.978	-0.965	-0.952	-0.940	-0.929	-0.918	-0.906	-0.898	-0.889	-0.881	-0.874	-0.868	-0.861	-0.856	-0.852	-0.849	-0.846	-0.844	-0.844	-0.842	-0.844	-0.844	-0.846	-0.850	-0.854	-0.858	-0.862	-0.869	-0.874	-0.880	-0.888	-0.894	-0.901	-0.908	-0.916	-0.924	-0.932	-0.941	-0.950	-0.959	-0.966	-0.975	-0.984	-0.991	-1.000	-1.008	-1.014	-1.021	-1.028	-1.034	-1.040	-1.044	-1.049	-1.052	-1.055	-1.059	-1.060	-1.061	-1.061	-1.061	-1.060	-1.058	-1.054	-1.050	-1.046	-1.040	-1.034	-1.026	-1.018	-1.009	-0.999	-0.989	-0.978	-0.965	-0.951	-0.938	-0.924	-0.908	-0.891	-0.875	-0.856	-0.839	-0.820	-0.801	-0.781	-0.761	-0.740	-0.719	-0.698	-0.675	-0.652	-0.630	-0.608	-0.584	-0.561	100.000	5.000	2.000	1.000	5.000	0.000	0.000	0.000	0.000	0.000	0.000	0.000	0.000	0.000	0.000	0.000	0.000	0.000	-3.479	-3.462	-3.446	-3.430	-3.415	-3.400	-3.386	-3.374	-3.360	-3.348	-3.336	-3.326	-3.316	-3.306	-3.298	-3.290	-3.281	-3.274	-3.269	-3.262	-3.258	-3.252	-3.248	-3.245	-3.241	-3.238	-3.235	-3.234	-3.231	-3.231	-3.229	-3.228	-3.226	-3.226	-3.225	-3.224	-3.221	-3.221	-3.220	-3.218	-3.216	-3.215	-3.211	-3.209	-3.205	-3.201	-3.198	-3.192	-3.186	-3.180	-3.174	-3.166	-3.158	-3.149	-3.138	-3.128	-3.115	-3.102	-3.089	-3.075	-3.059	-3.041	-3.025	-3.006	-2.988	-2.969	-2.946	-2.925	-2.902	-2.880	-2.855	-2.830	-2.805	-2.779	-2.751	-2.724	-2.696	-2.666	-2.638	-2.609	-2.580	-2.549	-2.519	-2.488	-2.458	-2.426	-2.396	-2.365	-2.334	-2.304	-2.274	-2.244	-2.215	-2.186	-2.156	-2.130	-2.102	-2.076	-2.050	-2.025	-2.001	-1.978	-1.955	-1.932	-1.912	-1.892	-1.874	-1.856	-1.840	-1.825	-1.811	-1.798	-1.785	-1.774	-1.764	-1.756	-1.749	-1.742	-1.736	-1.734	-1.729	-1.726	-1.726	-1.725	-1.726	-1.728	-1.730	-1.732	-1.736	-1.740	-1.746	-1.751	-1.759	-1.764	-1.771	-1.779	-1.786	-1.795	-1.802	-1.811	-1.819	-1.826	-1.835	-1.844	-1.852	-1.859	-1.866	-1.874	-1.880	-1.888	-1.894	-1.899	-1.904	-1.909	-1.912	-1.916	-1.919	-1.920	-1.922	-1.924	-1.924	-1.922	-1.922	-1.921	-1.919	-1.915	-1.911	-1.908	-1.902	-1.899	-1.892	-1.886	-1.881	-1.874	-1.866	-1.860	-1.852	-1.845	-1.836	-1.829	-1.820	-1.812	-1.805	-1.798	-1.790	-1.784	-1.776	-1.770	-1.762	-1.758	-1.752	-1.749	-1.744	-1.741	-1.738	-1.735	-1.735	-1.734	-1.735	-1.738	-1.739	-1.742	-1.746	-1.752	-1.759	-1.765	-1.772	-1.781	-1.792	-1.802	-1.814	-1.826	-1.840	-1.855	-1.870	-1.886	-1.904	-1.921	-1.940	-1.960	-1.981	-2.002	-2.024	-2.046	-2.069	-2.092	-2.116	-2.140	-2.165	-2.189	-2.214	-2.240	-2.265	-2.291	-2.316	-2.342	-2.368	-2.394	-2.419	-2.444	-2.469	-2.492	-2.516	-2.541	-2.562	-2.585	-2.608	-2.629	-2.650	-2.671	-2.691	-2.710	-2.729	-2.745	-2.762	-2.776	-2.791	-2.805	-2.818	-2.830	-2.841	-2.850	-2.859	-2.868	-2.874	-2.880	-2.885	-2.888	-2.891	-2.892	-2.894	-2.894	-2.892	-2.891	-2.888	-2.885	-2.880	-2.875	-2.869	-2.862	-2.855	-2.848	-2.838	-2.829	-2.820	-2.809	-2.798	-2.786	-2.775	-2.762	-2.750	-2.738	-2.724	-2.711	-2.699	-2.685	-2.672	-2.659	-2.646	-2.634	-2.620	-2.608	-2.595	-2.584	-2.571	-2.560	-2.550	-2.539	-2.528	-2.519	-2.509	-2.500	-2.491	-2.484	-2.476	-2.470	-2.464	-2.458	-2.454	-2.449	-2.445	-2.441	-2.438	-2.436	-2.436	-2.435	-2.434	-2.435	-2.435	-2.436	-2.438	-2.439	-2.441	-2.445	-2.448	-2.451	-2.454	-2.458	-2.461	-2.465	-2.469	-2.474	-2.479	-2.482	-2.486	-2.490	-2.494	-2.498	-2.501	-2.504	-2.508	-2.511	-2.512	-2.515	-2.518	-2.518	-2.519	-2.519	-2.519	-2.518	-2.516	-2.514	-2.511	-2.508	-2.504	-2.498	-2.492	-2.486	-2.478	-2.471	-2.461	-2.452	-2.442	-2.431	-2.421	-2.409	-2.396	-2.382	-2.368	-2.354	-2.339	-2.322	-2.308	-2.290	-2.272	-2.255	-2.238	-2.219	-2.200	-2.181	-2.162	-2.142	-2.122	-2.104	-2.084	-2.064	-2.044	-2.024	-2.005	-1.986	-1.968	-1.948	-1.930	-1.911	-1.894	-1.878	-1.860	-1.844	-1.829	-1.814	-1.799	-1.786	-1.772	-1.760	-1.749	-1.738	-1.728	-1.719	-1.710	-1.702	-1.695	-1.689	-1.682	-1.679	-1.674	-1.671	-1.669	-1.669	-1.668	-1.668	-1.669	-1.670	-1.671	-1.674	-1.678	-1.681	-1.686	-1.690	-1.696	-1.701	-1.706	-1.712	-1.720	-1.726	-1.734	-1.741	-1.749	-1.756	-1.765	-1.772	-1.780	-1.789	-1.796	-1.802	-1.811	-1.818	-1.826	-1.832	-1.840	-1.846	-1.854	-1.859	-1.865	-1.870	-1.875	-1.880	-1.884	-1.888	-1.891	-1.894	-1.896	-1.898	-1.899	-1.901	-1.901	-1.901	-1.901	-1.900	-1.899	-1.898	-1.896	-1.894	-1.890	-1.886	-1.884	-1.880	-1.875	-1.870	-1.865	-1.860	-1.854	-1.849	-1.842	-1.836	-1.829	-1.822	-1.815	-1.809	-1.800	-1.794	-1.786	-1.779	-1.772	-1.764	-1.756	-1.750	-1.744	-1.738	-1.730	-1.724	-1.718	-1.712	-1.706	-1.701	-1.696	-1.691	-1.688	-1.685	-1.681	-1.679	-1.678	-1.676	-1.675	-1.675	-1.675	-1.676	-1.678	-1.680	-1.682	-1.686	-1.689	-1.694	-1.701	-1.706	-1.712	-1.720	-1.729	-1.736	-1.746	-1.756	-1.766	-1.778	-1.789	-1.801	-1.814	-1.828	-1.840	-1.855	-1.869	-1.882	-1.899	-1.914	-1.930	-1.944	-1.960	-1.976	-1.991	-2.007	-2.024	-2.040	-2.056	-2.072	-2.089	-2.104	-2.119	-2.134	-2.149	-2.164	-2.176	-2.190	-2.204	-2.215	-2.228	-2.238	-2.249	-2.259	-2.268	-2.276	-2.284	-2.291	-2.299	-2.304	-2.309	-2.312	-2.316	-2.318	-2.320	-2.320	-2.320	-2.320	-2.319	-2.315	-2.312	-2.309	-2.304	-2.298	-2.291	-2.285	-2.276	-2.269	-2.260	-2.249	-2.239	-2.229	-2.218	-2.205	-2.192	-2.180	-2.168	-2.155	-2.141	-2.126	-2.114	-2.099	-2.082	-2.069	-2.054	-2.039	-2.024	-2.009	-1.994	-1.980	-1.964	-1.949	-1.935	-1.920	-1.905	-1.892	-1.878	-1.864	-1.850	-1.838	-1.825	-1.811	-1.800	-1.788	-1.778	-1.768	-1.756	-1.745	-1.736	-1.726	-1.719	-1.709	-1.701	-1.694	-1.688	-1.680	-1.674	-1.668	-1.661	-1.656	-1.650	-1.645	-1.641	-1.638	-1.634	-1.630	-1.626	-1.622	-1.619	-1.616	-1.612	-1.611	-1.609	-1.606	-1.604	-1.601	-1.599	-1.596	-1.594	-1.591	-1.588	-1.585	-1.581	-1.578	-1.574	-1.570	-1.565	-1.561	-1.556	-1.551	-1.546	-1.540	-1.534	-1.528	-1.519	-1.512	-1.504	-1.495	-1.486	-1.478	-1.469	-1.458	-1.448	-1.436	-1.425	-1.414	-1.402	-1.390	-1.378	-1.365	-1.352	-1.339	-1.325	-1.312	-1.299	-1.284	-1.269	-1.255	-1.241	-1.228	-1.212	-1.199	-1.185	-1.171	-1.158	-1.144	-1.130	-1.118	-1.105	-1.092	-1.080	-1.069	-1.058	-1.046	-1.036	-1.025	-1.016	-1.008	-0.999	-0.991	-0.982	-0.975	-0.969	-0.962	-0.958	-0.952	-0.948	-0.944	-0.940	-0.939	-0.936	-0.935	-0.934	-0.932	-0.932	-0.934	-0.935	-0.936	-0.938	-0.940	-0.944	-0.946	-0.951	-0.954	-0.959	-0.964	-0.969	-0.974	-0.981	-0.986	-0.992	-1.000	-1.006	-1.012	-1.020	-1.028	-1.035	-1.044	-1.051	-1.059	-1.068	-1.076	-1.082	-1.091	-1.100	-1.108	-1.115	-1.124	-1.131	-1.140	-1.148	-1.156	-1.164	-1.170	-1.178	-1.185	-1.192	-1.199	-1.205	-1.212	-1.218	-1.224	-1.230	-1.236	-1.241	-1.246	-1.251	-1.256	-1.260	-1.264	-1.269	-1.271	-1.276	-1.280	-1.282	-1.285	-1.288	-1.290	-1.290	-1.292	-1.294	-1.295	-1.295	-1.296	-1.296	-1.298	-1.296	-1.295	-1.295	-1.295	-1.292	-1.291	-1.290	-1.289	-1.285	-1.284	-1.280	-1.278	-1.274	-1.270	-1.268	-1.262	-1.259	-1.254	-1.248	-1.242	-1.238	-1.232	-1.226	-1.220	-1.212	-1.206	-1.200	-1.192	-1.185	-1.179	-1.170	-1.162	-1.152	-1.144	-1.136	-1.128	-1.116	-1.108	-1.098	-1.089	-1.078	-1.068	-1.056	-1.048	-1.036	-1.025	-1.012	-1.002	-0.991	-0.980	-0.968	-0.955	-0.944	-0.931	-0.921	-0.909	-0.896	-0.885	-0.874	-0.862	-0.849	-0.838	-0.826	-0.814	-0.802	-0.790	-0.779	-0.766	-0.756	-0.744	-0.734	-0.721	-0.710	-0.699	-0.688	-0.676	-0.665	-0.654	-0.644	-0.632	-0.622	-0.611	-0.601	-0.590	-0.580	-0.570	-0.560	-0.550	-0.539	-0.530	-0.520	-0.510	-0.501	-0.491	-0.482	-0.474	-0.465	-0.456	-0.448	-0.439	-0.431	-0.424	-0.416	-0.410	-0.401	-0.396	-0.390	-0.384	-0.379	-0.374	-0.369	-0.365	-0.361	-0.359	-0.355	-0.352	-0.351	-0.350	-0.350	-0.350	-0.350	-0.352	-0.354	-0.356	-0.359	-0.364	-0.368	-0.372	-0.379	-0.385	-0.392	-0.400	-0.409	-0.418	-0.428	-0.439	-0.449	-0.460	-0.472	-0.485	-0.498	-0.511	-0.524	-0.539	-0.552	-0.568	-0.582	-0.598	-0.612	-0.629	-0.644	-0.660	-0.674	-0.690	-0.706	-0.720	-0.734	-0.750	-0.764	-0.778	-0.791	-0.804	-0.816	-0.828	-0.838	-0.849	-0.858	-0.866	-0.875	-0.881	-0.888	-0.891	-0.895	-0.899	-0.900	-0.900	-0.901	-0.899	-0.898	-0.894	-0.889	-0.884	-0.876	-0.870	-0.860	-0.850	-0.839	-0.828	-0.815	-0.801	-0.786	-0.770	-0.755	-0.738	-0.719	-0.701	-0.681	-0.662	-0.642	-0.621	-0.601	-0.579	-0.559	-0.538	-0.515	-0.492	-0.472	-0.451	-0.430	-0.409	-0.389	-0.369	-0.350	-0.331	-0.312	-0.296	-0.280	-0.264	-0.249	-0.235	-0.221	-0.211	-0.199	-0.190	-0.182	-0.174	-0.168	-0.164	-0.159	-0.158	-0.155	-0.155	-0.158	-0.160	-0.165	-0.171	-0.178	-0.185	-0.194	-0.202	-0.214	-0.226	-0.240	-0.254	-0.269	-0.286	-0.301	-0.319	-0.338	-0.356	-0.376	-0.396	-0.418	-0.439	-0.459	-0.480	-0.502	-0.525	-0.546	-0.566	-0.589	-0.611	-0.632	-0.654	-0.674	-0.695	-0.715	-0.735	-0.754	-0.772	-0.790	-0.808	-0.824	-0.840	-0.854	-0.869	-0.881	-0.894	-0.906	-0.916	-0.928	-0.936	-0.945	-0.951	-0.959	-0.965	-0.970	-0.974	-0.978	-0.981	-0.982	-0.985	-0.986	-0.986	-0.988	-0.988	-0.985	-0.984	-0.982	-0.981	-0.979	-0.976	-0.974	-0.971	-0.969	-0.965	-0.964	-0.961	-0.959	-0.956	-0.955	-0.952	-0.951	-0.951	-0.951	-0.951	-0.952	-0.952	-0.955	-0.958	-0.960	-0.964	-0.969	-0.974	-0.979	-0.985	-0.991	-0.999	-1.008	-1.015	-1.025	-1.035	-1.045	-1.056	-1.069	-1.081	-1.094	-1.106	-1.121	-1.136	-1.150	-1.166	-1.182	-1.198	-1.215	-1.231	-1.248	-1.265	-1.282	-1.299	-1.318	-1.335	-1.352	-1.370	-1.388	-1.405	-1.422	-1.439	-1.456	-1.474	-1.489	-1.505	-1.521	-1.536	-1.551	-1.565	-1.580	-1.595	-1.609	-1.621	-1.635	-1.646	-1.659	-1.670	-1.681	-1.691	-1.700	-1.709	-1.719	-1.728	-1.735	-1.741	-1.748	-1.754	-1.760	-1.765	-1.769	-1.774	-1.776	-1.780	-1.781	-1.785	-1.786	-1.788	-1.789	-1.789	-1.789	-1.788	-1.788	-1.786	-1.785	-1.784	-1.781	-1.779	-1.776	-1.772	-1.770	-1.766	-1.762	-1.759	-1.754	-1.750	-1.744	-1.740	-1.735	-1.730	-1.725	-1.719	-1.715	-1.709	-1.702	-1.698	-1.691	-1.688	-1.681	-1.675	-1.670	-1.664	-1.659	-1.652	-1.648	-1.642	-1.636	-1.631	-1.626	-1.621	-1.616	-1.611	-1.605	-1.601	-1.596	-1.592	-1.589	-1.585	-1.580	-1.576	-1.574	-1.569	-1.566	-1.564	-1.560	-1.558	-1.554	-1.551	-1.549	-1.546	-1.542	-1.540	-1.538	-1.536	-1.532	-1.530	-1.528	-1.525	-1.522	-1.519	-1.516	-1.512	-1.509	-1.505	-1.501	-1.498	-1.492	-1.488	-1.482	-1.478	-1.471	-1.465	-1.458	-1.450	-1.441	-1.432	-1.424	-1.414	-1.404	-1.391	-1.380	-1.368	-1.354	-1.340	-1.324	-1.309	-1.292	-1.275	-1.258	-1.239	-1.220	-1.199	-1.180	-1.158	-1.136	-1.112	-1.090	-1.065	-1.041	-1.016	-0.991	-0.965	-0.939	-0.912	-0.885	-0.858	-0.830	-0.802	-0.775	-0.746	-0.718	-0.690	-0.661	-0.635	-0.608	-0.579	-0.552	-0.526	-0.500	-0.474	-0.449	-0.425	-0.400	-0.376	-0.354	-0.331	-0.310	-0.290	-0.270	-0.251	-0.234	-0.215	-0.199	-0.184	-0.168	-0.154	-0.142	-0.130	-0.119	-0.108	-0.099	-0.091	-0.084	-0.076	-0.070	-0.065	-0.060	-0.056	-0.052	-0.051	-0.048	-0.046	-0.046	-0.045	-0.045	-0.045	-0.045	-0.046	-0.048	-0.049	-0.050	-0.050	-0.051	-0.054	-0.055	-0.055	-0.056	-0.058	-0.059	-0.060	-0.060	-0.060	-0.061	-0.061	-0.060	-0.059	-0.058	-0.055	-0.054	-0.051	-0.048	-0.045	-0.040	-0.036	-0.030	-0.024	-0.018	-0.011	-0.005	0.002	0.010	0.019	0.028	0.036	0.046	0.055	0.066	0.076	0.088	0.100	0.110	0.122	0.135	0.148	0.160	0.171	0.185	0.198	0.210	0.224	0.236	0.250	0.262	0.275	0.289	0.300	0.312	0.324	0.336	0.346	0.359	0.369	0.379	0.388	0.398	0.406	0.412	0.420	0.428	0.432	0.438	0.442	0.445	0.448	0.450	0.451	0.451	0.450	0.450	0.446	0.444	0.440	0.434	0.428	0.421	0.412	0.402	0.394	0.384	0.371	0.359	0.345	0.331	0.316	0.300	0.284	0.268	0.249	0.231	0.211	0.191	0.171	0.151	0.130	0.109	0.088	0.065	0.042	0.021	-0.002	-0.025	-0.048	-0.069	-0.092	-0.114	-0.136	-0.158	-0.180	-0.201	-0.222	-0.242	-0.261	-0.281	-0.300	-0.318	-0.335	-0.352	-0.368	-0.382	-0.398	-0.410	-0.424	-0.435	-0.448	-0.458	-0.466	-0.475	-0.482	-0.490	-0.495	-0.500	-0.505	-0.509	-0.510	-0.512	-0.514	-0.514	-0.512	-0.512	-0.509	-0.507	-0.504	-0.501	-0.496	-0.491	-0.488	-0.482	-0.476	-0.470	-0.465	-0.459	-0.454	-0.448	-0.441	-0.436	-0.430	-0.424	-0.419	-0.414	-0.410	-0.405	-0.401	-0.399	-0.395	-0.394	-0.392	-0.391	-0.391	-0.391	-0.392	-0.394	-0.396	-0.400	-0.405	-0.410	-0.415	-0.421	-0.429	-0.438	-0.446	-0.458	-0.468	-0.479	-0.491	-0.504	-0.518	-0.532	-0.546	-0.561	-0.578	-0.594	-0.611	-0.628	-0.646	-0.664	-0.681	-0.700	-0.719	-0.736	-0.755	-0.774	-0.792	-0.811	-0.830	-0.846	-0.864	-0.882	-0.899	-0.916	-0.932	-0.949	-0.964	-0.979	-0.992	-1.005	-1.018	-1.030	-1.040	-1.050	-1.059	-1.068	-1.075	-1.081	-1.088	-1.091	-1.095	-1.099	-1.100	-1.100	-1.100	-1.099	-1.096	-1.092	-1.090	-1.085	-1.079	-1.072	-1.064	-1.055	-1.046	-1.036	-1.026	-1.014	-1.002	-0.990	-0.978	-0.964	-0.949	-0.935	-0.920	-0.905	-0.890	-0.874	-0.859	-0.841	-0.826	-0.810	-0.792	-0.778	-0.761	-0.745	-0.730	-0.715	-0.700	-0.685	-0.670	-0.655	-0.642	-0.630	-0.616	-0.605	-0.592	-0.582	-0.571	-0.561	-0.551	-0.544	-0.536	-0.528	-0.522	-0.516	-0.511	-0.506	-0.504	-0.500	-0.500	-0.498	-0.498	-0.498	-0.498	-0.499	-0.500	-0.502	-0.506	-0.510	-0.514	-0.518	-0.524	-0.529	-0.534	-0.540	-0.546	-0.552	-0.559	-0.565	-0.572	-0.579	-0.585	-0.591	-0.599	-0.604	-0.610	-0.616	-0.621	-0.628	-0.631	-0.635	-0.639	-0.641	-0.642	-0.644	-0.645	-0.645	-0.642	-0.641	-0.639	-0.635	-0.630	-0.624	-0.616	-0.609	-0.600	-0.590	-0.579	-0.568	-0.554	-0.540	-0.524	-0.507	-0.490	-0.471	-0.451	-0.431	-0.410	-0.388	-0.365	-0.341	-0.316	-0.291	-0.265	-0.238	-0.210	-0.181	-0.154	-0.125	-0.096	-0.066	-0.036	-0.006	0.024	0.054	0.084	0.115	0.144	0.174	0.202	0.232	0.260	0.289	0.316	0.344	0.370	0.396	0.421	0.446	0.470	0.494	0.518	0.539	0.560	0.581	0.600	0.618	0.636	0.652	0.670	0.685	0.699	0.711	0.725	0.738	0.748	0.759	0.769	0.779	0.788	0.795	0.804	0.810	0.818	0.824	0.829	0.835	0.840	0.846	0.850	0.855	0.860	0.864	0.869	0.874	0.879	0.884	0.889	0.894	0.900	0.905	0.911	0.916	0.924	0.930	0.939	0.946	0.955	0.964	0.972	0.984	0.994	1.005	1.018	1.030	1.044	1.056	1.071	1.085	1.101	1.116	1.132	1.150	1.166	1.184	1.204	1.221	1.241	1.260	1.279	1.300	1.320	1.341	1.361	1.382	1.404	1.425	1.446	1.468	1.488	1.509	1.530	1.550	1.569	1.590	1.610	1.629	1.646	1.665	1.682	1.699	1.715	1.730	1.746	1.759	1.772	1.785	1.796	1.808	1.816	1.825	1.834	1.841	1.848	1.851	1.854	1.856	1.859	1.859	1.859	1.858	1.855	1.851	1.848	1.841	1.834	1.826	1.818	1.808	1.796	1.785	1.772	1.759	1.745	1.729	1.714	1.696	1.680	1.662	1.644	1.624	1.605	1.585	1.565	1.544	1.522	1.500	1.479	1.456	1.435	1.412	1.391	1.368	1.345	1.321	1.300	1.276	1.254	1.232	1.210	1.188	1.166	1.144	1.124	1.102	1.081	1.062	1.042	1.024	1.004	0.985	0.968	0.949	0.931	0.914	0.899	0.881	0.865	0.850	0.836	0.821	0.808	0.794	0.780	0.768	0.755	0.742	0.731	0.720	0.709	0.698	0.686	0.676	0.668	0.656	0.648	0.638	0.629	0.619	0.611	0.601	0.594	0.584	0.576	0.568	0.558	0.550	0.541	0.532	0.524	0.514	0.505	0.496	0.486	0.476	0.466	0.456	0.445	0.435	0.424	0.411	0.400	0.389	0.376	0.364	0.351	0.338	0.324	0.310	0.295	0.280	0.265	0.250	0.232	0.218	0.200	0.182	0.165	0.148	0.130	0.112	0.092	0.074	0.055	0.035	0.015	-0.004	-0.024	-0.044	-0.065	-0.084	-0.105	-0.126	-0.146	-0.166	-0.186	-0.208	-0.228	-0.249	-0.269	-0.289	-0.309	-0.328	-0.346	-0.364	-0.382	-0.401	-0.418	-0.434	-0.450	-0.466	-0.481	-0.495	-0.509	-0.522	-0.535	-0.546	-0.558	-0.569	-0.578	-0.586	-0.595	-0.601	-0.608	-0.614	-0.619	-0.622	-0.625	-0.628	-0.629	-0.629	-0.628	-0.626	-0.624	-0.621	-0.618	-0.614	-0.608	-0.602	-0.595	-0.589	-0.580	-0.571	-0.561	-0.551	-0.542	-0.531	-0.520	-0.507	-0.495	-0.482	-0.470	-0.458	-0.444	-0.430	-0.415	-0.401	-0.388	-0.374	-0.360	-0.346	-0.331	-0.318	-0.304	-0.290	-0.276	-0.264	-0.251	-0.238	-0.225	-0.212	-0.201	-0.189	-0.178	-0.168	-0.156	-0.146	-0.136	-0.128	-0.118	-0.109	-0.101	-0.092	-0.085	-0.078	-0.071	-0.064	-0.058	-0.052	-0.045	-0.040	-0.035	-0.030	-0.025	-0.021	-0.015	-0.010	-0.008	-0.002	0.002	0.008	0.011	0.016	0.020	0.025	0.030	0.035	0.039	0.045	0.051	0.058	0.062	0.070	0.076	0.084	0.091	0.099	0.108	0.118	0.125	0.135	0.145	0.156	0.168	0.180	0.190	0.204	0.216	0.230	0.245	0.258	0.274	0.288	0.304	0.320	0.336	0.354	0.370	0.389	0.408	0.425	0.442	0.462	0.481	0.500	0.520	0.540	0.560	0.581	0.601	0.620	0.640	0.661	0.681	0.701	0.721	0.741	0.761	0.780	0.800	0.820	0.839	0.858	0.876	0.894	0.912	0.930	0.946	0.965	0.981	0.998	1.012	1.028	1.042	1.058	1.071	1.085	1.098	1.110	1.120	1.131	1.142	1.151	1.161	1.171	1.179	1.186	1.194	1.200	1.205	1.210	1.215	1.219	1.222	1.226	1.228	1.230	1.231	1.234	1.234	1.234	1.231	1.231	1.231	1.229	1.228	1.225	1.222	1.220	1.218	1.212	1.210	1.206	1.204	1.200	1.196	1.192	1.191	1.188	1.185	1.181	1.179	1.176	1.175	1.172	1.171	1.170	1.170	1.169	1.170	1.170	1.172	1.172	1.175	1.179	1.181	1.185	1.190	1.194	1.199	1.205	1.211	1.216	1.224	1.231	1.238	1.245	1.254	1.262	1.270	1.279	1.286	1.295	1.302	1.312	1.320	1.329	1.338	1.345	1.351	1.359	1.365	1.371	1.378	1.384	1.388	1.391	1.396	1.398	1.400	1.402	1.404	1.404	1.402	1.401	1.399	1.395	1.392	1.388	1.381	1.376	1.370	1.361	1.351	1.342	1.332	1.321	1.310	1.298	1.285	1.271	1.258	1.242	1.229	1.214	1.196	1.180	1.165	1.148	1.131	1.114	1.096	1.080	1.062	1.045	1.028	1.011	0.995	0.979	0.961	0.945	0.930	0.914	0.899	0.885	0.870	0.856	0.842	0.831	0.820	0.809	0.798	0.788	0.780	0.770	0.762	0.755	0.750	0.744	0.740	0.736	0.732	0.731	0.729	0.729	0.729	0.730	0.731	0.735	0.739	0.742	0.748	0.752	0.759	0.765	0.772	0.780	0.789	0.799	0.808	0.818	0.828	0.839	0.849	0.859	0.870	0.881	0.894	0.905	0.916	0.929	0.939	0.950	0.961	0.972	0.982	0.992	1.002	1.012	1.020	1.029	1.036	1.044	1.049	1.055	1.060	1.064	1.068	1.070	1.072	1.072	1.072	1.072	1.070	1.068	1.064	1.059	1.054	1.048	1.040	1.032	1.024	1.014	1.004	0.992	0.980	0.968	0.954	0.940	0.925	0.910	0.895	0.879	0.861	0.845	0.829	0.810	0.792	0.775	0.756	0.739	0.722	0.704	0.686	0.668	0.649	0.632	0.616	0.598	0.582	0.566	0.551	0.536	0.522	0.509	0.496	0.482	0.472	0.461	0.450	0.440	0.431	0.425	0.416	0.410	0.405	0.400	0.396	0.392	0.390	0.389	0.389	0.389	0.390	0.390	0.392	0.396	0.400	0.404	0.410	0.415	0.422	0.429	0.438	0.445	0.454	0.462	0.472	0.482	0.492	0.504	0.515	0.526	0.538	0.551	0.562	0.575	0.589	0.601	0.614	0.628	0.640	0.654	0.666	0.680	0.694	0.708	0.721	0.735	0.748	0.760	0.774	0.786	0.799	0.812	0.824	0.836	0.849	0.860	0.872	0.882	0.894	0.904	0.914	0.925	0.934	0.944	0.951	0.961	0.970	0.976	0.985	0.992	0.999	1.005	1.011	1.016	1.021	1.025	1.030	1.034	1.038	1.040	1.044	1.045	1.048	1.048	1.049	1.049	1.048	1.046	1.045	1.045	1.042	1.040	1.036	1.032	1.029	1.025	1.020	1.016	1.010	1.004	0.998	0.991	0.984	0.978	0.969	0.961	0.952	0.944	0.935	0.925	0.916	0.905	0.895	0.885	0.874	0.864	0.851	0.840	0.828	0.816	0.804	0.791	0.779	0.765	0.752	0.740	0.726	0.712	0.700	0.685	0.671	0.658	0.642	0.629	0.615	0.600	0.586	0.571	0.558	0.541	0.526	0.512	0.498	0.482	0.468	0.454	0.438	0.422	0.408	0.394	0.379	0.364	0.350	0.336	0.321	0.308	0.294	0.280	0.266	0.254	0.240	0.226	0.214	0.201	0.189	0.178	0.165	0.154	0.144	0.132	0.122	0.112	0.102	0.095	0.086	0.078	0.070	0.064	0.056	0.050	0.044	0.039	0.034	0.030	0.025	0.022	0.020	0.019	0.016	0.015	0.014	0.014	0.014	0.015	0.015	0.018	0.019	0.021	0.025	0.029	0.034	0.039	0.044	0.049	0.055	0.061	0.068	0.075	0.081	0.090	0.098	0.106	0.114	0.124	0.132	0.142	0.151	0.161	0.170	0.181	0.190	0.201	0.211	0.221	0.231	0.242	0.252	0.262	0.274	0.282	0.292	0.302	0.311	0.321	0.330	0.339	0.348	0.356	0.362	0.370	0.379	0.385	0.391	0.396	0.402	0.408	0.412	0.416	0.420	0.424	0.425	0.429	0.430	0.431	0.432	0.432	0.432	0.432	0.432	0.430	0.430	0.428	0.426	0.422	0.421	0.416	0.412	0.410	0.406	0.401	0.398	0.394	0.389	0.385	0.381	0.376	0.372	0.368	0.365	0.361	0.358	0.354	0.352	0.349	0.348	0.346	0.345	0.344	0.342	0.345	0.345	0.348	0.349	0.351	0.355	0.359	0.364	0.369	0.376	0.382	0.390	0.399	0.408	0.419	0.429	0.441	0.454	0.466	0.480	0.496	0.511	0.528	0.545	0.562	0.581	0.599	0.619	0.640	0.661	0.682	0.704	0.728	0.750	0.774	0.798	0.821	0.846	0.871	0.895	0.921	0.948	0.974	0.999	1.025	1.050	1.078	1.104	1.129	1.155	1.180	1.205	1.230	1.254	1.280	1.304	1.326	1.350	1.372	1.395	1.418	1.439	1.460	1.480	1.499	1.518	1.536	1.555	1.571	1.589	1.604	1.619	1.634	1.648	1.661	1.675	1.686	1.698	1.709	1.719	1.729	1.736	1.746	1.754	1.761	1.769	1.775	1.781	1.788	1.792	1.798	1.802	1.808	1.812	1.816	1.820	1.824	1.828	1.832	1.836	1.839	1.844	1.848	1.851	1.855	1.860	1.865	1.869	1.874	1.879	1.885	1.891	1.896	1.904	1.911	1.918	1.926	1.935	1.945	1.954	1.964	1.975	1.985	1.998	2.010	2.022	2.036	2.050	2.065	2.080	2.095	2.112	2.129	2.148	2.165	2.184	2.202	2.222	2.244	2.264	2.285	2.308	2.330	2.351	2.375	2.399	2.424	2.449	2.474	2.499	2.524	2.550	2.578	2.604	2.631	2.659	2.688	2.715	2.744	2.772	2.801	2.831	2.861	2.890	2.920	2.950	2.980	3.011	3.042	3.072	3.102	3.135	3.166	3.198	3.229	3.261	3.292	3.325	3.356	3.389	3.420	3.452	3.486	3.519	3.550	3.582	3.615	3.648	3.681	3.714	3.746	3.779	3.812	3.845	3.878	3.910	3.944	3.978	4.010	4.043	4.076	4.109	4.142	4.175	4.208	4.241	4.272	4.306	4.339	4.371	4.404	4.435	4.469	4.500	4.531	4.562	4.595	4.626	4.656	4.688	4.719	4.750	4.780	4.810	4.840	4.870	4.899	4.929	4.958	4.986	5.015	5.042	5.070	5.096	5.124	5.150	5.178	5.204	5.228	5.252	5.276	5.301	5.325	5.348	5.370	5.392	5.415	5.435	5.456	5.475	5.496	5.514	5.532	5.550	5.569	5.584	5.601	5.616	5.631	5.644	5.659	5.670	5.684	5.695	5.705	5.715	5.724	5.732	5.740	5.748	5.754	5.759	5.764	5.769	5.771	5.774	5.775	5.776	5.776	5.776	5.775	5.774	5.770	5.766	5.762	5.758	5.752	5.746	5.739	5.730	5.721	5.711	5.702	5.691	5.680	5.669	5.656	5.644	5.630	5.615	5.600	5.585	5.570	5.554	5.536	5.519	5.501	5.484	5.465	5.446	5.428	5.408	5.388	5.368	5.349	5.328	5.306	5.286	5.264	5.242	5.221	5.200	5.178	5.156	5.135	5.112	5.091	5.070	5.049	5.028	5.005	4.984	4.964	4.941	4.921	4.900	4.879	4.859	4.839	4.818	4.798	4.780	4.760	4.740	4.721	4.702	4.684	4.665	4.648	4.630	4.612	4.595	4.578	4.560	4.544	4.528	4.511	4.494	4.479	4.462	4.448	4.431	4.418	4.401	4.386	4.371	4.355	4.341	4.326	4.311	4.298	4.282	4.268	4.252	4.238	4.224	4.209	4.194	4.180	4.165	4.150	4.136	4.121	4.106	4.091	4.079	4.064	4.050	4.035	4.021	4.008	3.992	3.979	3.964	3.950	3.935	3.921	3.909	3.894	3.880	3.868	3.854	3.840	3.828	3.815	3.802	3.791	3.778	3.766	3.755	3.744	3.732	3.721	3.710	3.700	3.690	3.680	3.670	3.661	3.651	3.642	3.632	3.625	3.616	3.608	3.599	3.591	3.584	3.575	3.568	3.560	3.552	3.545	3.538	3.531	3.522	3.515	3.508	3.500	3.494	3.485	3.478	3.469	3.461	3.452	3.442	3.434	3.426	3.416	3.406	3.396	3.385	3.375	3.362	3.352	3.339	3.328	3.314	3.301	3.288	3.272	3.258	3.242	3.228	3.210	3.194	3.178	3.160	3.141	3.122	3.104	3.084	3.062	3.042	3.022	3.000	2.978	2.955	2.932	2.908	2.884	2.859	2.834	2.809	2.784	2.756	2.730	2.702	2.675	2.648	2.619	2.591	2.562	2.534	2.505	2.475	2.445	2.415	2.385	2.354	2.322	2.291	2.261	2.230	2.199	2.166	2.136	2.105	2.074	2.041	2.011	1.979	1.949	1.918	1.886	1.858	1.826	1.796	1.766	1.738	1.709	1.680	1.654	1.626	1.599	1.570	1.544	1.520	1.494	1.470	1.445	1.422	1.400	1.379	1.358	1.339	1.319	1.301	1.282	1.268	1.252	1.238	1.224	1.210	1.199	1.188	1.178	1.168	1.159	1.151	1.146	1.140	1.135	1.132	1.130	1.128	1.126	1.126	1.126	1.126	1.129	1.131	1.135	1.139	1.144	1.148	1.154	1.160	1.168	1.175	1.181	1.190	1.198	1.206	1.214	1.222	1.231	1.241	1.249	1.259	1.268	1.276	1.285	1.294	1.302	1.311	1.320	1.329	1.336	1.345	1.352	1.359	1.368	1.374	1.381	1.389	1.395	1.401	1.406	1.412	1.419	1.424	1.429	1.434	1.439	1.444	1.449	1.452	1.458	1.461	1.466	1.470	1.475	1.479	1.484	1.488	1.491	1.496	1.500	1.506	1.510	1.515	1.520	1.525	1.530	1.536	1.542	1.548	1.554	1.559	1.565	1.571	1.578	1.584	1.591	1.598	1.604	1.611	1.619	1.628	1.634	1.641	1.650	1.658	1.665	1.672	1.681	1.689	1.696	1.704	1.712	1.719	1.726	1.734	1.740	1.748	1.754	1.760	1.768	1.772	1.779	1.784	1.789	1.794	1.798	1.801	1.805	1.808	1.811	1.814	1.815	1.818	1.819	1.819	1.819	1.818	1.818	1.816	1.814	1.811	1.809	1.805	1.800	1.796	1.791	1.786	1.779	1.772	1.765	1.758	1.750	1.740	1.732	1.722	1.711	1.701	1.690	1.679	1.666	1.655	1.642	1.630	1.615	1.602	1.589	1.572	1.559	1.542	1.528	1.511	1.495	1.480	1.462	1.446	1.430	1.411	1.395	1.378	1.360	1.342	1.325	1.308	1.289	1.271	1.252	1.236	1.218	1.199	1.181	1.162	1.146	1.129	1.110	1.092	1.074	1.058	1.040	1.022	1.005	0.989	0.971	0.955	0.940	0.924	0.909	0.892	0.879	0.864	0.850	0.836	0.822	0.809	0.796	0.785	0.772	0.761	0.750	0.739	0.729	0.719	0.710	0.701	0.692	0.685	0.678	0.670	0.664	0.658	0.651	0.648	0.641	0.639	0.634	0.631	0.628	0.625	0.622	0.622	0.620	0.619	0.619	0.618	0.619	0.619	0.620	0.621	0.622	0.624	0.626	0.628	0.631	0.632	0.636	0.639	0.642	0.645	0.650	0.652	0.658	0.661	0.665	0.670	0.674	0.678	0.681	0.686	0.691	0.695	0.700	0.705	0.709	0.714	0.719	0.722	0.728	0.731	0.736	0.740	0.745	0.750	0.754	0.759	0.762	0.766	0.772	0.776	0.780	0.785	0.789	0.794	0.799	0.802	0.808	0.812	0.816	0.822	0.828	0.831	0.836	0.841	0.846	0.851	0.856	0.860	0.865	0.871	0.878	0.881	0.888	0.894	0.900	0.905	0.911	0.916	0.922	0.929	0.935	0.941	0.948	0.954	0.960	0.966	0.972	0.979	0.984	0.990	0.998	1.002	1.008	1.015	1.019	1.025	1.030	1.035	1.039	1.044	1.048	1.051	1.055	1.058	1.060	1.061	1.064	1.064	1.065	1.065	1.065	1.062	1.061	1.059	1.055	1.051	1.048	1.042	1.035	1.029	1.021	1.014	1.004	0.995	0.984	0.972	0.959	0.946	0.932	0.918	0.902	0.886	0.870	0.851	0.832	0.814	0.794	0.772	0.751	0.728	0.705	0.681	0.658	0.631	0.606	0.580	0.552	0.525	0.498	0.470	0.441	0.412	0.384	0.354	0.324	0.292	0.262	0.232	0.200	0.170	0.139	0.108	0.076	0.046	0.015	-0.018	-0.049	-0.080	-0.112	-0.142	-0.174	-0.205	-0.235	-0.266	-0.295	-0.326	-0.355	-0.384	-0.415	-0.442	-0.471	-0.500	-0.526	-0.555	-0.582	-0.609	-0.635	-0.661	-0.686	-0.711	-0.736	-0.760	-0.782	-0.806	-0.829	-0.850	-0.872	-0.894	-0.912	-0.934	-0.952	-0.971	-0.990	-1.008	-1.025	-1.041	-1.058	-1.074	-1.089	-1.102	-1.116	-1.130	-1.142	-1.155	-1.166	-1.178	-1.189	-1.199	-1.210	-1.218	-1.228	-1.236	-1.244	-1.251	-1.259	-1.265	-1.272	-1.278	-1.282	-1.288	-1.292	-1.296	-1.301	-1.305	-1.308	-1.310	-1.312	-1.315	-1.316	-1.318	-1.319	-1.320	-1.320	-1.320	-1.320	-1.320	-1.318	-1.318	-1.315	-1.314	-1.310	-1.309	-1.305	-1.301	-1.298	-1.292	-1.289	-1.284	-1.278	-1.271	-1.265	-1.258	-1.250	-1.242	-1.234	-1.225	-1.215	-1.205	-1.196	-1.185	-1.174	-1.162	-1.150	-1.138	-1.125	-1.111	-1.098	-1.082	-1.068	-1.051	-1.036	-1.020	-1.001	-0.985	-0.966	-0.949	-0.930	-0.911	-0.892	-0.874	-0.852	-0.834	-0.812	-0.792	-0.772	-0.751	-0.731	-0.710	-0.690	-0.669	-0.648	-0.626	-0.606	-0.586	-0.565	-0.545	-0.526	-0.506	-0.486	-0.468	-0.450	-0.432	-0.415	-0.398	-0.382	-0.366	-0.352	-0.338	-0.325	-0.311	-0.300	-0.289	-0.280	-0.271	-0.262	-0.256	-0.250	-0.244	-0.240	-0.238	-0.235	-0.235	-0.235	-0.236	-0.240	-0.242	-0.249	-0.255	-0.261	-0.269	-0.278	-0.289	-0.300	-0.311	-0.324	-0.339	-0.354	-0.370	-0.386	-0.404	-0.422	-0.440	-0.460	-0.480	-0.501	-0.522	-0.544	-0.566	-0.589	-0.611	-0.634	-0.658	-0.680	-0.704	-0.726	-0.749	-0.772	-0.795	-0.818	-0.839	-0.860	-0.881	-0.902	-0.921	-0.942	-0.961	-0.979	-0.998	-1.014	-1.029	-1.044	-1.059	-1.072	-1.085	-1.096	-1.108	-1.116	-1.125	-1.132	-1.140	-1.146	-1.151	-1.155	-1.159	-1.161	-1.164	-1.164	-1.165	-1.164	-1.162	-1.160	-1.158	-1.155	-1.151	-1.146	-1.142	-1.138	-1.131	-1.125	-1.120	-1.114	-1.108	-1.100	-1.095	-1.089	-1.082	-1.076	-1.070	-1.065	-1.059	-1.054	-1.049	-1.045	-1.040	-1.038	-1.035	-1.031	-1.030	-1.029	-1.029	-1.029	-1.030	-1.031	-1.034	-1.038	-1.041	-1.046	-1.051	-1.058	-1.064	-1.071	-1.080	-1.089	-1.098	-1.109	-1.120	-1.131	-1.144	-1.156	-1.170	-1.185	-1.200	-1.215	-1.231	-1.246	-1.262	-1.280	-1.295	-1.312	-1.330	-1.348	-1.365	-1.384	-1.400	-1.418	-1.435	-1.451	-1.469	-1.485	-1.501	-1.516	-1.532	-1.545	-1.560	-1.572	-1.585	-1.598	-1.609	-1.619	-1.629	-1.638	-1.646	-1.654	-1.660	-1.665	-1.669	-1.671	-1.674	-1.674	-1.675	-1.674	-1.671	-1.669	-1.665	-1.659	-1.652	-1.645	-1.638	-1.628	-1.618	-1.608	-1.595	-1.584	-1.570	-1.556	-1.541	-1.528	-1.511	-1.496	-1.479	-1.462	-1.445	-1.429	-1.410	-1.394	-1.375	-1.358	-1.341	-1.322	-1.305	-1.289	-1.272	-1.255	-1.239	-1.224	-1.209	-1.194	-1.180	-1.166	-1.152	-1.141	-1.129	-1.119	-1.110	-1.100	-1.092	-1.084	-1.079	-1.072	-1.068	-1.064	-1.060	-1.058	-1.056	-1.055	-1.055	-1.055	-1.056	-1.059	-1.062	-1.066	-1.070	-1.075	-1.079	-1.086	-1.092	-1.101	-1.109	-1.116	-1.125	-1.134	-1.144	-1.152	-1.162	-1.172	-1.184	-1.194	-1.204	-1.214	-1.225	-1.236	-1.248	-1.259	-1.269	-1.281	-1.291	-1.302	-1.312	-1.324	-1.332	-1.342	-1.354	-1.362	-1.372	-1.381	-1.390	-1.398	-1.405	-1.412	-1.420	-1.428	-1.434	-1.440	-1.444	-1.449	-1.454	-1.458	-1.460	-1.462	-1.465	-1.466	-1.466	-1.466	-1.466	-1.464	-1.462	-1.459	-1.455	-1.451	-1.448	-1.441	-1.434	-1.428	-1.420	-1.412	-1.402	-1.392	-1.382	-1.371	-1.360	-1.348	-1.335	-1.320	-1.308	-1.292	-1.278	-1.261	-1.245	-1.229	-1.214	-1.196	-1.179	-1.161	-1.144	-1.125	-1.108	-1.089	-1.071	-1.052	-1.035	-1.016	-0.999	-0.980	-0.962	-0.945	-0.929	-0.911	-0.895	-0.879	-0.862	-0.846	-0.832	-0.816	-0.802	-0.788	-0.775	-0.761	-0.749	-0.736	-0.726	-0.714	-0.704	-0.692	-0.684	-0.674	-0.665	-0.656	-0.649	-0.641	-0.634	-0.628	-0.620	-0.614	-0.608	-0.602	-0.598	-0.591	-0.586	-0.581	-0.576	-0.572	-0.568	-0.564	-0.559	-0.555	-0.551	-0.546	-0.544	-0.540	-0.536	-0.532	-0.529	-0.525	-0.521	-0.518	-0.515	-0.510	-0.506	-0.502	-0.500	-0.495	-0.492	-0.489	-0.485	-0.481	-0.478	-0.475	-0.471	-0.470	-0.468	-0.464	-0.461	-0.459	-0.458	-0.455	-0.454	-0.452	-0.451	-0.450	-0.450	-0.449	-0.450	-0.450	-0.451	-0.452	-0.454	-0.455	-0.458	-0.460	-0.462	-0.466	-0.469	-0.474	-0.479	-0.482	-0.489	-0.495	-0.500	-0.506	-0.514	-0.520	-0.528	-0.536	-0.545	-0.554	-0.562	-0.572	-0.581	-0.591	-0.601	-0.614	-0.624	-0.635	-0.646	-0.658	-0.670	-0.682	-0.695	-0.706	-0.720	-0.732	-0.745	-0.759	-0.772	-0.786	-0.799	-0.812	-0.826	-0.839	-0.852	-0.866	-0.880	-0.892	-0.906	-0.919	-0.931	-0.944	-0.956	-0.969	-0.980	-0.992	-1.004	-1.014	-1.026	-1.036	-1.046	-1.055	-1.065	-1.072	-1.081	-1.089	-1.098	-1.105	-1.110	-1.116	-1.122	-1.128	-1.131	-1.136	-1.138	-1.141	-1.144	-1.144	-1.146	-1.146	-1.146	-1.146	-1.144	-1.142	-1.140	-1.138	-1.135	-1.131	-1.126	-1.121	-1.118	-1.111	-1.106	-1.101	-1.095	-1.089	-1.081	-1.074	-1.068	-1.060	-1.052	-1.045	-1.036	-1.029	-1.021	-1.014	-1.006	-0.998	-0.991	-0.982	-0.975	-0.969	-0.961	-0.954	-0.946	-0.940	-0.934	-0.926	-0.920	-0.915	-0.909	-0.902	-0.898	-0.891	-0.886	-0.881	-0.876	-0.872	-0.869	-0.864	-0.859	-0.855	-0.851	-0.848	-0.842	-0.840	-0.836	-0.832	-0.828	-0.824	-0.819	-0.815	-0.811	-0.808	-0.804	-0.799	-0.795	-0.790	-0.785	-0.781	-0.775	-0.770	-0.764	-0.759	-0.752	-0.746	-0.740	-0.734	-0.726	-0.720	-0.712	-0.705	-0.699	-0.690	-0.682	-0.674	-0.665	-0.656	-0.648	-0.640	-0.631	-0.622	-0.612	-0.604	-0.595	-0.586	-0.576	-0.566	-0.559	-0.549	-0.540	-0.531	-0.520	-0.511	-0.502	-0.494	-0.485	-0.476	-0.468	-0.459	-0.450	-0.441	-0.432	-0.424	-0.418	-0.410	-0.401	-0.394	-0.386	-0.379	-0.372	-0.365	-0.359	-0.351	-0.346	-0.340	-0.335	-0.328	-0.322	-0.318	-0.312	-0.309	-0.304	-0.299	-0.295	-0.291	-0.289	-0.285	-0.281	-0.279	-0.276	-0.275	-0.272	-0.271	-0.270	-0.270	-0.270	-0.270	-0.271	-0.272	-0.274	-0.275	-0.278	-0.279	-0.282	-0.285	-0.290	-0.292	-0.298	-0.302	-0.308	-0.314	-0.319	-0.326	-0.332	-0.340	-0.349	-0.356	-0.365	-0.375	-0.382	-0.392	-0.402	-0.412	-0.422	-0.434	-0.444	-0.455	-0.465	-0.476	-0.488	-0.499	-0.510	-0.521	-0.532	-0.542	-0.554	-0.565	-0.574	-0.585	-0.594	-0.604	-0.612	-0.621	-0.630	-0.638	-0.646	-0.652	-0.659	-0.665	-0.670	-0.675	-0.678	-0.681	-0.684	-0.685	-0.686	-0.685	-0.685	-0.682	-0.680	-0.676	-0.672	-0.668	-0.661	-0.654	-0.646	-0.639	-0.629	-0.619	-0.609	-0.596	-0.584	-0.571	-0.556	-0.542	-0.526	-0.511	-0.495	-0.478	-0.460	-0.440	-0.422	-0.402	-0.384	-0.364	-0.344	-0.324	-0.302	-0.281	-0.260	-0.239	-0.216	-0.195	-0.172	-0.152	-0.130	-0.108	-0.086	-0.065	-0.042	-0.022	-0.001	0.020	0.041	0.061	0.081	0.102	0.121	0.140	0.160	0.178	0.196	0.214	0.231	0.248	0.265	0.281	0.298	0.314	0.328	0.342	0.356	0.370	0.384	0.398	0.410	0.421	0.434	0.445	0.458	0.469	0.479	0.489	0.499	0.509	0.519	0.529	0.538	0.548	0.556	0.565	0.575	0.584	0.591	0.600	0.610	0.619	0.628	0.635	0.644	0.652	0.662	0.670	0.680	0.689	0.699	0.710	0.719	0.729	0.739	0.750	0.761	0.772	0.784	0.795	0.808	0.820	0.832	0.845	0.858	0.870	0.884	0.898	0.910	0.924	0.938	0.952	0.966	0.980	0.994	1.008	1.022	1.035	1.050	1.064	1.078	1.090	1.104	1.116	1.129	1.141	1.152	1.164	1.176	1.186	1.195	1.205	1.212	1.221	1.228	1.235	1.240	1.245	1.249	1.252	1.255	1.256	1.258	1.258	1.256	1.255	1.251	1.248	1.242	1.238	1.231	1.222	1.215	1.206	1.196	1.186	1.174	1.161	1.148	1.134	1.119	1.104	1.089	1.072	1.055	1.039	1.020	1.001	0.984	0.965	0.945	0.926	0.908	0.889	0.868	0.849	0.829	0.809	0.790	0.771	0.752	0.734	0.715	0.698	0.681	0.662	0.646	0.630	0.614	0.599	0.584	0.569	0.556	0.544	0.531	0.520	0.509	0.499	0.490	0.480	0.472	0.466	0.459	0.454	0.449	0.445	0.440	0.438	0.435	0.432	0.432	0.431	0.431	0.432	0.434	0.435	0.436	0.439	0.442	0.446	0.449	0.452	0.458	0.462	0.468	0.471	0.478	0.482	0.486	0.492	0.498	0.502	0.509	0.512	0.518	0.522	0.526	0.530	0.535	0.538	0.541	0.542	0.546	0.548	0.549	0.550	0.551	0.551	0.551	0.550	0.548	0.548	0.544	0.541	0.538	0.535	0.530	0.525	0.520	0.514	0.507	0.501	0.494	0.485	0.478	0.469	0.460	0.451	0.442	0.432	0.422	0.411	0.401	0.391	0.380	0.370	0.359	0.348	0.336	0.325	0.314	0.302	0.292	0.281	0.270	0.259	0.249	0.238	0.229	0.218	0.209	0.199	0.190	0.180	0.172	0.164	0.156	0.149	0.141	0.135	0.130	0.124	0.118	0.114	0.110	0.106	0.102	0.100	0.099	0.096	0.095	0.094	0.094	0.095	0.095	0.096	0.098	0.099	0.101	0.104	0.109	0.111	0.115	0.120	0.125	0.130	0.135	0.141	0.148	0.154	0.160	0.166	0.174	0.180	0.188	0.194	0.201	0.209	0.215	0.222	0.230	0.238	0.244	0.251	0.258	0.264	0.271	0.278	0.282	0.289	0.295	0.300	0.305	0.311	0.315	0.320	0.324	0.328	0.331	0.335	0.338	0.340	0.344	0.345	0.348	0.349	0.350	0.350	0.351	0.352	0.351	0.352	0.351	0.351	0.352	0.351	0.351	0.350	0.349	0.349	0.349	0.349	0.348	0.348	0.348	0.348	0.348	0.349	0.349	0.349	0.351	0.352	0.355	0.356	0.359	0.360	0.364	0.366	0.370	0.375	0.378	0.384	0.389	0.394	0.400	0.408	0.414	0.421	0.429	0.436	0.445	0.455	0.464	0.474	0.482	0.494	0.504	0.514	0.526	0.538	0.549	0.560	0.572	0.584	0.596	0.609	0.621	0.632	0.646	0.659	0.670	0.682	0.694	0.706	0.718	0.729	0.740	0.751	0.762	0.774	0.784	0.792	0.802	0.811	0.820	0.828	0.834	0.841	0.848	0.852	0.856	0.861	0.865	0.869	0.870	0.871	0.872	0.871	0.871	0.869	0.868	0.865	0.861	0.856	0.851	0.845	0.840	0.832	0.824	0.815	0.806	0.796	0.785	0.774	0.761	0.750	0.738	0.724	0.710	0.696	0.682	0.668	0.654	0.638	0.624	0.608	0.592	0.578	0.562	0.546	0.532	0.516	0.502	0.488	0.474	0.460	0.446	0.432	0.421	0.408	0.396	0.385	0.375	0.365	0.356	0.348	0.339	0.332	0.325	0.321	0.315	0.311	0.309	0.305	0.304	0.304	0.304	0.304	0.305	0.308	0.310	0.314	0.319	0.322	0.328	0.335	0.340	0.348	0.355	0.364	0.372	0.380	0.390	0.400	0.410	0.420	0.430	0.440	0.450	0.461	0.472	0.481	0.492	0.502	0.514	0.524	0.534	0.542	0.554	0.562	0.570	0.580	0.588	0.595	0.602	0.610	0.616	0.622	0.629	0.634	0.639	0.642	0.646	0.650	0.652	0.656	0.658	0.659	0.660	0.661	0.661	0.661	0.661	0.660	0.659	0.656	0.655	0.652	0.650	0.648	0.645	0.641	0.639	0.635	0.631	0.629	0.625	0.621	0.616	0.612	0.610	0.605	0.601	0.598	0.595	0.590	0.588	0.585	0.582	0.579	0.578	0.575	0.574	0.571	0.570	0.569	0.569	0.568	0.568	0.568	0.569	0.570	0.570	0.571	0.574	0.576	0.580	0.584	0.588	0.591	0.596	0.600	0.606	0.611	0.618	0.624	0.630	0.638	0.645	0.652	0.661	0.669	0.678	0.686	0.695	0.705	0.715	0.722	0.732	0.744	0.754	0.764	0.774	0.784	0.794	0.804	0.814	0.825	0.834	0.844	0.854	0.864	0.872	0.882	0.891	0.900	0.908	0.916	0.924	0.931	0.938	0.945	0.951	0.956	0.962	0.966	0.971	0.975	0.979	0.981	0.985	0.986	0.989	0.989	0.990	0.991	0.990	0.990	0.988	0.986	0.984	0.981	0.979	0.975	0.971	0.968	0.962	0.959	0.954	0.948	0.942	0.936	0.930	0.924	0.918	0.911	0.905	0.899	0.891	0.886	0.879	0.872	0.866	0.860	0.855	0.849	0.842	0.838	0.831	0.826	0.821	0.816	0.812	0.809	0.806	0.802	0.799	0.796	0.795	0.794	0.791	0.791	0.790	0.790	0.791	0.791	0.792	0.794	0.795	0.796	0.799	0.802	0.804	0.808	0.810	0.814	0.818	0.820	0.824	0.828	0.831	0.836	0.839	0.842	0.846	0.850	0.852	0.855	0.859	0.860	0.862	0.864	0.865	0.865	0.866	0.866	0.865	0.864	0.860	0.859	0.855	0.851	0.846	0.840	0.834	0.828	0.819	0.811	0.801	0.791	0.780	0.769	0.756	0.742	0.728	0.714	0.699	0.681	0.666	0.649	0.629	0.611	0.591	0.570	0.549	0.529	0.506	0.485	0.462	0.440	0.418	0.392	0.369	0.345	0.321	0.298	0.274	0.249	0.225	0.201	0.178	0.152	0.129	0.106	0.084	0.060	0.039	0.018	-0.004	-0.025	-0.046	-0.065	-0.085	-0.102	-0.121	-0.139	-0.156	-0.172	-0.188	-0.201	-0.215	-0.229	-0.240	-0.252	-0.264	-0.272	-0.282	-0.290	-0.300	-0.305	-0.312	-0.319	-0.322	-0.326	-0.330	-0.334	-0.336	-0.338	-0.339	-0.339	-0.339	-0.339	-0.339	-0.336	-0.335	-0.332	-0.330	-0.328	-0.325	-0.322	-0.319	-0.315	-0.311	-0.308	-0.304	-0.300	-0.296	-0.291	-0.288	-0.284	-0.280	-0.278	-0.274	-0.271	-0.269	-0.266	-0.262	-0.261	-0.260	-0.259	-0.258	-0.255	-0.255	-0.255	-0.256	-0.256	-0.258	-0.259	-0.261	-0.262	-0.265	-0.268	-0.270	-0.272	-0.276	-0.280	-0.285	-0.290	-0.295	-0.300	-0.305	-0.310	-0.315	-0.321	-0.326	-0.334	-0.340	-0.346	-0.352	-0.358	-0.365	-0.370	-0.378	-0.384	-0.389	-0.394	-0.401	-0.406	-0.411	-0.416	-0.422	-0.428	-0.430	-0.435	-0.440	-0.442	-0.446	-0.449	-0.452	-0.455	-0.456	-0.458	-0.459	-0.460	-0.459	-0.459	-0.458	-0.456	-0.455	-0.452	-0.449	-0.446	-0.442	-0.439	-0.434	-0.429	-0.421	-0.416	-0.409	-0.401	-0.394	-0.385	-0.378	-0.369	-0.359	-0.349	-0.339	-0.329	-0.318	-0.308	-0.296	-0.285	-0.272	-0.261	-0.250	-0.238	-0.225	-0.214	-0.201	-0.189	-0.176	-0.165	-0.154	-0.142	-0.130	-0.119	-0.109	-0.098	-0.088	-0.078	-0.069	-0.060	-0.051	-0.044	-0.036	-0.030	-0.022	-0.018	-0.012	-0.009	-0.005	-0.001	0.001	0.002	0.004	0.004	0.005	0.004	0.001	0.000	-0.004	-0.008	-0.012	-0.016	-0.022	-0.029	-0.035	-0.042	-0.050	-0.059	-0.068	-0.076	-0.086	-0.095	-0.105	-0.115	-0.126	-0.136	-0.148	-0.159	-0.170	-0.181	-0.192	-0.204	-0.214	-0.224	-0.234	-0.244	-0.254	-0.264	-0.272	-0.281	-0.290	-0.298	-0.305	-0.311	-0.318	-0.322	-0.328	-0.332	-0.336	-0.339	-0.341	-0.342	-0.342	-0.342	-0.341	-0.340	-0.339	-0.335	-0.331	-0.326	-0.320	-0.315	-0.309	-0.301	-0.292	-0.284	-0.275	-0.265	-0.252	-0.242	-0.230	-0.219	-0.206	-0.192	-0.179	-0.166	-0.152	-0.139	-0.124	-0.110	-0.095	-0.080	-0.066	-0.052	-0.038	-0.024	-0.009	0.004	0.018	0.030	0.044	0.055	0.068	0.078	0.089	0.099	0.108	0.116	0.125	0.132	0.139	0.144	0.150	0.154	0.158	0.161	0.164	0.164	0.165	0.164	0.164	0.162	0.160	0.156	0.151	0.148	0.141	0.135	0.129	0.121	0.112	0.104	0.095	0.085	0.074	0.062	0.051	0.039	0.028	0.014	0.000	-0.011	-0.025	-0.039	-0.054	-0.068	-0.081	-0.095	-0.110	-0.122	-0.136	-0.151	-0.165	-0.180	-0.194	-0.206	-0.221	-0.234	-0.246	-0.259	-0.270	-0.282	-0.294	-0.305	-0.316	-0.328	-0.336	-0.346	-0.356	-0.365	-0.372	-0.381	-0.389	-0.396	-0.402	-0.409	-0.415	-0.420	-0.425	-0.429	-0.435	-0.439	-0.441	-0.445	-0.448	-0.451	-0.454	-0.456	-0.458	-0.459	-0.460	-0.461	-0.462	-0.464	-0.465	-0.465	-0.466	-0.466	-0.466	-0.468	-0.468	-0.469	-0.470	-0.470	-0.471	-0.472	-0.475	-0.476	-0.478	-0.480	-0.482	-0.484	-0.488	-0.490	-0.494	-0.498	-0.501	-0.506	-0.511	-0.516	-0.522	-0.528	-0.534	-0.540	-0.546	-0.555	-0.561	-0.570	-0.579	-0.588	-0.598	-0.606	-0.616	-0.626	-0.638	-0.648	-0.658	-0.669	-0.681	-0.692	-0.704	-0.715	-0.728	-0.740	-0.751	-0.764	-0.775	-0.788	-0.800	-0.811	-0.822	-0.835	-0.846	-0.858	-0.869	-0.880	-0.890	-0.901	-0.911	-0.921	-0.931	-0.940	-0.948	-0.956	-0.965	-0.972	-0.980	-0.986	-0.992	-0.999	-1.004	-1.009	-1.012	-1.018	-1.020	-1.024	-1.025	-1.028	-1.030	-1.030	-1.030	-1.031	-1.030	-1.030	-1.029	-1.028	-1.026	-1.022	-1.020	-1.018	-1.015	-1.012	-1.009	-1.006	-1.002	-0.999	-0.995	-0.991	-0.988	-0.984	-0.980	-0.976	-0.974	-0.971	-0.968	-0.965	-0.962	-0.960	-0.960	-0.959	-0.958	-0.956	-0.958	-0.958	-0.959	-0.961	-0.962	-0.966	-0.970	-0.974	-0.979	-0.984	-0.990	-0.998	-1.005	-1.014	-1.021	-1.032	-1.041	-1.052	-1.064	-1.076	-1.090	-1.104	-1.118	-1.132	-1.150	-1.165	-1.182	-1.200	-1.218	-1.238	-1.255	-1.275	-1.295	-1.315	-1.336	-1.358	-1.379	-1.400	-1.422	-1.445	-1.468	-1.490	-1.511	-1.535	-1.558	-1.579	-1.601	-1.625	-1.646	-1.669	-1.691	-1.714	-1.735	-1.756	-1.776	-1.796	-1.816	-1.836	-1.855	-1.872	-1.890	-1.908	-1.925	-1.940	-1.955	-1.970	-1.984	-1.999	-2.010	-2.022	-2.033	-2.044	-2.054	-2.062	-2.071	-2.079	-2.086	-2.092	-2.098	-2.102	-2.108	-2.110	-2.112	-2.115	-2.118	-2.119	-2.119	-2.120	-2.120	-2.119	-2.118	-2.116	-2.114	-2.112	-2.109	-2.106	-2.102	-2.100	-2.096	-2.094	-2.090	-2.086	-2.081	-2.078	-2.074	-2.070	-2.068	-2.064	-2.061	-2.058	-2.054	-2.051	-2.049	-2.046	-2.045	-2.042	-2.040	-2.040	-2.038	-2.036	-2.035	-2.035	-2.034	-2.034	-2.035	-2.035	-2.035	-2.035	-2.038	-2.038	-2.039	-2.039	-2.040	-2.041	-2.041	-2.042	-2.042	-2.044	-2.044	-2.045	-2.045	-2.045	-2.045	-2.044	-2.045	-2.044	-2.042	-2.039	-2.038	-2.034	-2.031	-2.027	-2.025	-2.020	-2.014	-2.009	-2.002	-1.995	-1.988	-1.980	-1.971	-1.961	-1.952	-1.942	-1.930	-1.919	-1.905	-1.892	-1.879	-1.864	-1.849	-1.832	-1.816	-1.800	-1.782	-1.764	-1.745	-1.726	-1.706	-1.685	-1.664	-1.642	-1.621	-1.598	-1.576	-1.554	-1.529	-1.505	-1.481	-1.456	-1.431	-1.406	-1.381	-1.355	-1.329	-1.304	-1.278	-1.251	-1.226	-1.200	-1.172	-1.148	-1.121	-1.096	-1.069	-1.044	-1.019	-0.992	-0.968	-0.942	-0.919	-0.894	-0.871	-0.848	-0.824	-0.801	-0.780	-0.756	-0.735	-0.714	-0.695	-0.675	-0.656	-0.636	-0.619	-0.600	-0.584	-0.568	-0.552	-0.538	-0.524	-0.510	-0.498	-0.485	-0.472	-0.462	-0.452	-0.444	-0.435	-0.428	-0.421	-0.415	-0.409	-0.404	-0.400	-0.396	-0.394	-0.391	-0.390	-0.390	-0.390	-0.390	-0.390	-0.392	-0.395	-0.398	-0.401	-0.406	-0.411	-0.415	-0.420	-0.428	-0.432	-0.439	-0.446	-0.452	-0.460	-0.468	-0.475	-0.482	-0.490	-0.499	-0.506	-0.515	-0.522	-0.531	-0.539	-0.548	-0.554	-0.562	-0.570	-0.578	-0.584	-0.592	-0.599	-0.605	-0.612	-0.619	-0.625	-0.630	-0.636	-0.642	-0.646	-0.651	-0.658	-0.662	-0.666	-0.671	-0.675	-0.680	-0.684	-0.689	-0.692	-0.699	-0.702	-0.706	-0.711	-0.718	-0.722	-0.728	-0.735	-0.740	-0.748	-0.755	-0.761	-0.769	-0.779	-0.788	-0.796	-0.806	-0.816	-0.828	-0.840	-0.852	-0.865	-0.878	-0.892	-0.908	-0.922	-0.938	-0.954	-0.971	-0.990	-1.009	-1.026	-1.046	-1.066	-1.086	-1.108	-1.129	-1.150	-1.172	-1.195	-1.218	-1.240	-1.264	-1.288	-1.311	-1.334	-1.359	-1.381	-1.406	-1.430	-1.454	-1.476	-1.500	-1.524	-1.546	-1.568	-1.591	-1.614	-1.635	-1.656	-1.676	-1.698	-1.718	-1.736	-1.755	-1.774	-1.791	-1.808	-1.825	-1.840	-1.855	-1.870	-1.884	-1.896	-1.909	-1.920	-1.932	-1.942	-1.952	-1.960	-1.969	-1.978	-1.984	-1.990	-1.996	-2.001	-2.006	-2.010	-2.014	-2.018	-2.019	-2.021	-2.022	-2.024	-2.025	-2.025	-2.025	-2.025	-2.024	-2.022	-2.021	-2.020	-2.019	-2.016	-2.014	-2.013	-2.010	-2.007	-2.004	-2.001	-1.999	-1.996	-1.994	-1.992	-1.989	-1.986	-1.985	-1.982	-1.981	-1.979	-1.979	-1.978	-1.976	-1.976	-1.975	-1.975	-1.975	-1.976	-1.978	-1.978	-1.980	-1.980	-1.982	-1.986	-1.989	-1.991	-1.995	-1.999	-2.002	-2.006	-2.010	-2.015	-2.019	-2.022	-2.027	-2.033	-2.038	-2.041	-2.046	-2.050	-2.055	-2.059	-2.062	-2.065	-2.069	-2.072	-2.075	-2.078	-2.078	-2.079	-2.080	-2.080	-2.080	-2.078	-2.078	-2.075	-2.071	-2.068	-2.064	-2.058	-2.051	-2.045	-2.036	-2.027	-2.019	-2.007	-1.996	-1.984	-1.971	-1.959	-1.944	-1.928	-1.912	-1.895	-1.879	-1.860	-1.841	-1.822	-1.802	-1.781	-1.760	-1.739	-1.718	-1.696	-1.674	-1.651	-1.629	-1.606	-1.584	-1.561	-1.538	-1.515	-1.492	-1.470	-1.448	-1.425	-1.404	-1.382	-1.361	-1.341	-1.322	-1.304	-1.285	-1.268	-1.250	-1.234	-1.219	-1.204	-1.189	-1.176	-1.164	-1.152	-1.142	-1.134	-1.124	-1.116	-1.111	-1.105	-1.100	-1.096	-1.094	-1.092	-1.090	-1.091	-1.091	-1.094	-1.096	-1.100	-1.106	-1.110	-1.116	-1.124	-1.131	-1.139	-1.149	-1.158	-1.169	-1.179	-1.190	-1.202	-1.214	-1.226	-1.240	-1.252	-1.268	-1.280	-1.295	-1.310	-1.324	-1.338	-1.352	-1.368	-1.382	-1.396	-1.411	-1.425	-1.439	-1.452	-1.468	-1.480	-1.494	-1.505	-1.518	-1.530	-1.541	-1.552	-1.562	-1.572	-1.580	-1.589	-1.598	-1.605	-1.611	-1.616	-1.621	-1.626	-1.631	-1.634	-1.636	-1.638	-1.640	-1.640	-1.640	-1.638	-1.636	-1.634	-1.631	-1.628	-1.622	-1.619	-1.611	-1.606	-1.600	-1.592	-1.585	-1.576	-1.569	-1.560	-1.551	-1.541	-1.531	-1.522	-1.512	-1.502	-1.491	-1.481	-1.472	-1.462	-1.452	-1.444	-1.434	-1.425	-1.416	-1.409	-1.401	-1.392	-1.385	-1.379	-1.374	-1.369	-1.365	-1.361	-1.358	-1.356	-1.354	-1.352	-1.354	-1.354	-1.356	-1.358	-1.361	-1.366	-1.372	-1.378	-1.385	-1.392	-1.401	-1.411	-1.421	-1.432	-1.444	-1.456	-1.470	-1.484	-1.498	-1.512	-1.529	-1.545	-1.562	-1.579	-1.596	-1.614	-1.631	-1.650	-1.669	-1.688	-1.705	-1.724	-1.744	-1.761	-1.780	-1.798	-1.816	-1.834	-1.851	-1.868	-1.885	-1.900	-1.915	-1.930	-1.944	-1.959	-1.970	-1.982	-1.994	-2.005	-2.014	-2.024	-2.033	-2.039	-2.046	-2.052	-2.056	-2.061	-2.065	-2.068	-2.070	-2.071	-2.071	-2.071	-2.070	-2.069	-2.066	-2.064	-2.061	-2.058	-2.054	-2.050	-2.044	-2.040	-2.034	-2.029	-2.024	-2.018	-2.013	-2.005	-2.000	-1.994	-1.989	-1.984	-1.978	-1.974	-1.969	-1.965	-1.961	-1.958	-1.955	-1.951	-1.950	-1.949	-1.949	-1.948	-1.948	-1.948	-1.950	-1.951	-1.952	-1.956	-1.960	-1.964	-1.968	-1.972	-1.979	-1.984	-1.990	-1.998	-2.005	-2.013	-2.021	-2.029	-2.039	-2.047	-2.058	-2.066	-2.076	-2.085	-2.095	-2.106	-2.116	-2.128	-2.136	-2.148	-2.158	-2.168	-2.178	-2.188	-2.198	-2.208	-2.218	-2.226	-2.235	-2.242	-2.251	-2.259	-2.268	-2.276	-2.282	-2.289	-2.295	-2.301	-2.308	-2.312	-2.316	-2.321	-2.325	-2.329	-2.331	-2.334	-2.334	-2.336	-2.338	-2.338	-2.338	-2.336	-2.335	-2.334	-2.330	-2.328	-2.324	-2.320	-2.315	-2.310	-2.304	-2.298	-2.290	-2.282	-2.274	-2.265	-2.255	-2.245	-2.235	-2.224	-2.212	-2.200	-2.188	-2.175	-2.161	-2.148	-2.134	-2.119	-2.104	-2.088	-2.072	-2.056	-2.039	-2.022	-2.006	-1.989	-1.972	-1.955	-1.938	-1.920	-1.902	-1.886	-1.868	-1.850	-1.834	-1.816	-1.800	-1.782	-1.766	-1.751	-1.734	-1.719	-1.702	-1.688	-1.674	-1.659	-1.645	-1.631	-1.620	-1.608	-1.595	-1.584	-1.572	-1.562	-1.552	-1.542	-1.532	-1.525	-1.516	-1.509	-1.501	-1.494	-1.486	-1.480	-1.474	-1.468	-1.462	-1.458	-1.451	-1.446	-1.441	-1.436	-1.431	-1.426	-1.421	-1.418	-1.412	-1.406	-1.402	-1.398	-1.392	-1.388	-1.381	-1.375	-1.369	-1.364	-1.356	-1.349	-1.342	-1.335	-1.328	-1.319	-1.310	-1.301	-1.292	-1.284	-1.274	-1.264	-1.252	-1.241	-1.230	-1.220	-1.208	-1.196	-1.185	-1.172	-1.160	-1.148	-1.134	-1.121	-1.109	-1.096	-1.084	-1.071	-1.058	-1.045	-1.032	-1.020	-1.008	-0.996	-0.984	-0.971	-0.960	-0.949	-0.939	-0.928	-0.918	-0.909	-0.899	-0.890	-0.881	-0.874	-0.866	-0.860	-0.852	-0.848	-0.841	-0.838	-0.832	-0.829	-0.826	-0.824	-0.821	-0.821	-0.820	-0.820	-0.820	-0.821	-0.824	-0.825	-0.828	-0.831	-0.835	-0.840	-0.845	-0.851	-0.858	-0.864	-0.871	-0.879	-0.886	-0.896	-0.904	-0.914	-0.922	-0.932	-0.942	-0.954	-0.964	-0.975	-0.985	-0.998	-1.008	-1.019	-1.031	-1.042	-1.054	-1.065	-1.076	-1.089	-1.100	-1.110	-1.122	-1.134	-1.144	-1.154	-1.164	-1.174	-1.181	-1.191	-1.199	-1.206	-1.214	-1.221	-1.228	-1.232	-1.238	-1.242	-1.246	-1.250	-1.252	-1.255	-1.256	-1.256	-1.256	-1.256	-1.255	-1.252	-1.249	-1.246	-1.242	-1.238	-1.231	-1.226	-1.219	-1.211	-1.204	-1.195	-1.185	-1.176	-1.165	-1.156	-1.145	-1.134	-1.121	-1.109	-1.098	-1.084	-1.072	-1.060	-1.046	-1.034	-1.021	-1.009	-0.995	-0.982	-0.971	-0.958	-0.946	-0.935	-0.924	-0.914	-0.902	-0.892	-0.884	-0.875	-0.866	-0.859	-0.852	-0.845	-0.839	-0.834	-0.830	-0.825	-0.822	-0.820	-0.819	-0.819	-0.819	-0.818	-0.820	-0.821	-0.825	-0.826	-0.830	-0.836	-0.840	-0.846	-0.852	-0.860	-0.866	-0.875	-0.882	-0.891	-0.900	-0.909	-0.918	-0.928	-0.936	-0.948	-0.958	-0.965	-0.975	-0.985	-0.996	-1.006	-1.015	-1.025	-1.034	-1.044	-1.051	-1.060	-1.069	-1.076	-1.084	-1.091	-1.098	-1.104	-1.109	-1.114	-1.119	-1.124	-1.128	-1.131	-1.134	-1.136	-1.138	-1.139	-1.140	-1.141	-1.141	-1.141	-1.141	-1.141	-1.140	-1.139	-1.138	-1.135	-1.134	-1.131	-1.129	-1.126	-1.125	-1.122	-1.120	-1.118	-1.116	-1.112	-1.111	-1.109	-1.108	-1.108	-1.105	-1.105	-1.104	-1.104	-1.105	-1.106	-1.108	-1.109	-1.111	-1.114	-1.116	-1.120	-1.125	-1.130	-1.135	-1.141	-1.148	-1.154	-1.161	-1.169	-1.179	-1.188	-1.198	-1.206	-1.218	-1.228	-1.239	-1.250	-1.264	-1.276	-1.289	-1.302	-1.316	-1.329	-1.342	-1.359	-1.372	-1.386	-1.401	-1.418	-1.431	-1.446	-1.462	-1.478	-1.492	-1.508	-1.522	-1.538	-1.551	-1.568	-1.581	-1.595	-1.610	-1.622	-1.636	-1.650	-1.662	-1.675	-1.686	-1.699	-1.710	-1.721	-1.731	-1.740	-1.750	-1.759	-1.768	-1.775	-1.782	-1.790	-1.795	-1.800	-1.805	-1.809	-1.812	-1.815	-1.818	-1.819	-1.819	-1.819	-1.819	-1.816	-1.815	-1.811	-1.809	-1.805	-1.800	-1.795	-1.789	-1.782	-1.775	-1.768	-1.760	-1.750	-1.741	-1.731	-1.721	-1.710	-1.699	-1.688	-1.675	-1.662	-1.651	-1.639	-1.626	-1.611	-1.599	-1.585	-1.571	-1.559	-1.546	-1.532	-1.520	-1.506	-1.494	-1.482	-1.470	-1.459	-1.448	-1.438	-1.426	-1.416	-1.409	-1.399	-1.392	-1.384	-1.378	-1.371	-1.366	-1.362	-1.358	-1.355	-1.354	-1.352	-1.354	-1.354	-1.356	-1.358	-1.361	-1.365	-1.370	-1.376	-1.382	-1.389	-1.396	-1.405	-1.414	-1.424	-1.434	-1.444	-1.454	-1.465	-1.478	-1.489	-1.501	-1.512	-1.526	-1.538	-1.549	-1.561	-1.574	-1.586	-1.599	-1.609	-1.620	-1.631	-1.641	-1.650	-1.659	-1.668	-1.675	-1.682	-1.688	-1.694	-1.698	-1.700	-1.702	-1.705	-1.704	-1.704	-1.702	-1.700	-1.695	-1.691	-1.685	-1.680	-1.672	-1.662	-1.652	-1.642	-1.632	-1.620	-1.608	-1.594	-1.579	-1.564	-1.548	-1.531	-1.515	-1.498	-1.480	-1.461	-1.442	-1.425	-1.406	-1.386	-1.368	-1.349	-1.330	-1.310	-1.291	-1.274	-1.255	-1.238	-1.221	-1.204	-1.188	-1.171	-1.156	-1.141	-1.129	-1.115	-1.102	-1.091	-1.081	-1.071	-1.061	-1.052	-1.046	-1.039	-1.035	-1.029	-1.025	-1.022	-1.020	-1.019	-1.019	-1.020	-1.021	-1.024	-1.028	-1.031	-1.036	-1.041	-1.048	-1.054	-1.061	-1.069	-1.078	-1.086	-1.096	-1.106	-1.116	-1.126	-1.138	-1.149	-1.160	-1.172	-1.184	-1.195	-1.206	-1.218	-1.229	-1.241	-1.252	-1.265	-1.275	-1.286	-1.298	-1.309	-1.319	-1.329	-1.338	-1.348	-1.355	-1.364	-1.371	-1.379	-1.386	-1.392	-1.399	-1.404	-1.409	-1.414	-1.418	-1.420	-1.422	-1.425	-1.428	-1.429	-1.429	-1.429	-1.429	-1.429	-1.428	-1.425	-1.422	-1.420	-1.416	-1.414	-1.410	-1.405	-1.400	-1.396	-1.391	-1.385	-1.380	-1.374	-1.368	-1.361	-1.355	-1.348	-1.341	-1.334	-1.329	-1.322	-1.315	-1.309	-1.302	-1.296	-1.290	-1.285	-1.279	-1.274	-1.268	-1.264	-1.259	-1.255	-1.251	-1.248	-1.244	-1.241	-1.239	-1.238	-1.235	-1.234	-1.232	-1.231	-1.232	-1.231	-1.232	-1.235	-1.236	-1.239	-1.241	-1.244	-1.246	-1.249	-1.252	-1.256	-1.261	-1.265	-1.269	-1.275	-1.279	-1.284	-1.290	-1.294	-1.299	-1.304	-1.309	-1.314	-1.319	-1.324	-1.329	-1.332	-1.335	-1.340	-1.344	-1.346	-1.348	-1.351	-1.352	-1.352	-1.354	-1.354	-1.352	-1.351	-1.350	-1.348	-1.344	-1.340	-1.336	-1.331	-1.325	-1.319	-1.311	-1.304	-1.295	-1.285	-1.275	-1.265	-1.252	-1.241	-1.228	-1.215	-1.200	-1.186	-1.170	-1.155	-1.139	-1.122	-1.105	-1.089	-1.071	-1.054	-1.035	-1.019	-1.000	-0.981	-0.964	-0.946	-0.928	-0.910	-0.892	-0.876	-0.860	-0.844	-0.828	-0.812	-0.798	-0.784	-0.771	-0.758	-0.746	-0.734	-0.725	-0.715	-0.706	-0.699	-0.692	-0.688	-0.682	-0.678	-0.675	-0.674	-0.672	-0.674	-0.675	-0.678	-0.680	-0.685	-0.690	-0.695	-0.702	-0.711	-0.720	-0.730	-0.741	-0.751	-0.764	-0.776	-0.790	-0.804	-0.818	-0.832	-0.848	-0.862	-0.878	-0.894	-0.911	-0.928	-0.944	-0.960	-0.976	-0.992	-1.009	-1.025	-1.040	-1.055	-1.070	-1.085	-1.100	-1.112	-1.126	-1.139	-1.151	-1.162	-1.174	-1.185	-1.194	-1.202	-1.211	-1.219	-1.224	-1.230	-1.235	-1.239	-1.241	-1.245	-1.245	-1.246	-1.246	-1.245	-1.242	-1.239	-1.236	-1.231	-1.226	-1.220	-1.214	-1.206	-1.198	-1.190	-1.181	-1.170	-1.159	-1.148	-1.136	-1.124	-1.111	-1.098	-1.085	-1.070	-1.056	-1.041	-1.026	-1.011	-0.996	-0.981	-0.965	-0.950	-0.934	-0.919	-0.904	-0.889	-0.872	-0.859	-0.844	-0.829	-0.815	-0.802	-0.789	-0.776	-0.764	-0.751	-0.740	-0.729	-0.719	-0.709	-0.700	-0.690	-0.682	-0.675	-0.668	-0.662	-0.656	-0.650	-0.648	-0.644	-0.640	-0.638	-0.636	-0.635	-0.634	-0.634	-0.634	-0.635	-0.635	-0.638	-0.639	-0.642	-0.646	-0.649	-0.652	-0.658	-0.660	-0.665	-0.669	-0.674	-0.678	-0.681	-0.688	-0.691	-0.695	-0.699	-0.702	-0.706	-0.710	-0.712	-0.715	-0.718	-0.719	-0.720	-0.721	-0.721	-0.721	-0.719	-0.718	-0.714	-0.711	-0.708	-0.702	-0.698	-0.690	-0.684	-0.675	-0.666	-0.656	-0.646	-0.635	-0.622	-0.610	-0.596	-0.582	-0.568	-0.551	-0.535	-0.518	-0.500	-0.481	-0.462	-0.442	-0.422	-0.401	-0.380	-0.358	-0.336	-0.314	-0.292	-0.270	-0.246	-0.224	-0.201	-0.178	-0.155	-0.131	-0.109	-0.086	-0.064	-0.041	-0.020	0.001	0.021	0.042	0.061	0.081	0.100	0.118	0.136	0.152	0.169	0.184	0.199	0.212	0.225	0.238	0.249	0.260	0.270	0.279	0.288	0.295	0.301	0.305	0.311	0.315	0.318	0.320	0.321	0.322	0.322	0.321	0.320	0.319	0.316	0.314	0.310	0.306	0.302	0.298	0.292	0.286	0.281	0.275	0.269	0.264	0.258	0.251	0.246	0.239	0.232	0.226	0.220	0.214	0.208	0.204	0.198	0.192	0.188	0.182	0.180	0.175	0.171	0.169	0.166	0.164	0.162	0.161	0.160	0.160	0.159	0.159	0.160	0.161	0.162	0.164	0.165	0.168	0.170	0.172	0.176	0.179	0.181	0.185	0.188	0.191	0.194	0.198	0.201	0.204	0.206	0.209	0.211	0.214	0.216	0.218	0.218	0.219	0.219	0.219	0.219	0.219	0.216	0.215	0.211	0.209	0.205	0.200	0.196	0.189	0.184	0.176	0.169	0.160	0.150	0.141	0.131	0.120	0.109	0.096	0.084	0.071	0.056	0.042	0.028	0.011	-0.005	-0.021	-0.038	-0.056	-0.072	-0.091	-0.110	-0.129	-0.149	-0.168	-0.186	-0.206	-0.226	-0.245	-0.266	-0.286	-0.306	-0.326	-0.345	-0.365	-0.385	-0.404	-0.422	-0.441	-0.459	-0.476	-0.495	-0.511	-0.529	-0.545	-0.561	-0.578	-0.591	-0.606	-0.619	-0.632	-0.644	-0.656	-0.666	-0.678	-0.685	-0.695	-0.701	-0.709	-0.714	-0.720	-0.724	-0.729	-0.730	-0.732	-0.734	-0.734	-0.734	-0.731	-0.729	-0.725	-0.721	-0.716	-0.711	-0.706	-0.698	-0.691	-0.682	-0.674	-0.664	-0.654	-0.644	-0.632	-0.621	-0.610	-0.596	-0.585	-0.571	-0.559	-0.545	-0.531	-0.518	-0.504	-0.490	-0.476	-0.464	-0.450	-0.438	-0.424	-0.411	-0.399	-0.388	-0.376	-0.365	-0.354	-0.345	-0.334	-0.325	-0.318	-0.309	-0.301	-0.295	-0.289	-0.284	-0.280	-0.275	-0.271	-0.269	-0.266	-0.266	-0.265	-0.266	-0.268	-0.268	-0.271	-0.272	-0.276	-0.279	-0.284	-0.288	-0.294	-0.299	-0.305	-0.310	-0.316	-0.324	-0.329	-0.336	-0.342	-0.350	-0.356	-0.364	-0.369	-0.376	-0.382	-0.388	-0.394	-0.400	-0.406	-0.410	-0.416	-0.420	-0.424	-0.426	-0.430	-0.432	-0.435	-0.435	-0.436	-0.436	-0.436	-0.434	-0.432	-0.430	-0.428	-0.424	-0.419	-0.414	-0.409	-0.402	-0.395	-0.389	-0.381	-0.372	-0.365	-0.355	-0.345	-0.336	-0.325	-0.314	-0.302	-0.291	-0.279	-0.268	-0.255	-0.241	-0.230	-0.216	-0.204	-0.189	-0.176	-0.162	-0.149	-0.136	-0.122	-0.110	-0.098	-0.085	-0.071	-0.059	-0.046	-0.035	-0.024	-0.011	0.000	0.010	0.020	0.030	0.040	0.048	0.058	0.065	0.072	0.080	0.086	0.094	0.099	0.104	0.109	0.114	0.116	0.120	0.122	0.125	0.125	0.126	0.126	0.126	0.126	0.125	0.122	0.121	0.119	0.115	0.112	0.109	0.105	0.100	0.095	0.090	0.085	0.079	0.074	0.066	0.060	0.052	0.046	0.039	0.032	0.025	0.018	0.011	0.002	-0.005	-0.012	-0.020	-0.028	-0.035	-0.041	-0.048	-0.056	-0.062	-0.069	-0.074	-0.080	-0.085	-0.091	-0.096	-0.101	-0.105	-0.110	-0.112	-0.116	-0.119	-0.121	-0.124	-0.125	-0.128	-0.128	-0.129	-0.130	-0.130	-0.129	-0.129	-0.128	-0.126	-0.124	-0.122	-0.120	-0.118	-0.115	-0.111	-0.109	-0.105	-0.102	-0.098	-0.095	-0.090	-0.086	-0.082	-0.080	-0.076	-0.072	-0.070	-0.066	-0.065	-0.062	-0.060	-0.058	-0.056	-0.055	-0.055	-0.055	-0.055	-0.056	-0.059	-0.060	-0.062	-0.068	-0.071	-0.075	-0.080	-0.086	-0.094	-0.100	-0.108	-0.116	-0.126	-0.138	-0.149	-0.160	-0.172	-0.186	-0.199	-0.214	-0.228	-0.244	-0.261	-0.276	-0.295	-0.311	-0.329	-0.348	-0.368	-0.385	-0.405	-0.424	-0.444	-0.464	-0.484	-0.505	-0.524	-0.544	-0.562	-0.584	-0.602	-0.622	-0.641	-0.660	-0.680	-0.698	-0.715	-0.731	-0.749	-0.764	-0.780	-0.794	-0.808	-0.821	-0.832	-0.844	-0.854	-0.864	-0.872	-0.880	-0.886	-0.894	-0.899	-0.902	-0.905	-0.908	-0.908	-0.908	-0.906	-0.906	-0.901	-0.898	-0.892	-0.886	-0.881	-0.872	-0.864	-0.854	-0.845	-0.834	-0.821	-0.809	-0.796	-0.782	-0.768	-0.752	-0.738	-0.721	-0.705	-0.689	-0.671	-0.655	-0.636	-0.619	-0.602	-0.584	-0.566	-0.548	-0.531	-0.512	-0.496	-0.479	-0.462	-0.445	-0.429	-0.412	-0.398	-0.382	-0.368	-0.354	-0.340	-0.326	-0.314	-0.301	-0.291	-0.279	-0.270	-0.260	-0.251	-0.244	-0.236	-0.230	-0.222	-0.216	-0.212	-0.208	-0.204	-0.199	-0.196	-0.194	-0.191	-0.190	-0.189	-0.188	-0.188	-0.188	-0.188	-0.188	-0.188	-0.189	-0.189	-0.190	-0.189	-0.190	-0.191	-0.192	-0.192	-0.194	-0.194	-0.195	-0.194	-0.194	-0.192	-0.192	-0.190	-0.188	-0.185	-0.182	-0.179	-0.175	-0.170	-0.165	-0.160	-0.154	-0.146	-0.140	-0.132	-0.124	-0.115	-0.105	-0.096	-0.085	-0.075	-0.064	-0.051	-0.040	-0.026	-0.014	0.001	0.015	0.029	0.044	0.059	0.074	0.089	0.105	0.120	0.136	0.151	0.168	0.184	0.199	0.215	0.230	0.246	0.261	0.275	0.290	0.304	0.318	0.331	0.345	0.356	0.369	0.381	0.391	0.401	0.412	0.421	0.431	0.439	0.446	0.452	0.459	0.465	0.470	0.475	0.479	0.481	0.484	0.486	0.486	0.485	0.484	0.484	0.481	0.479	0.476	0.472	0.468	0.462	0.456	0.451	0.444	0.438	0.429	0.421	0.414	0.404	0.395	0.385	0.376	0.365	0.355	0.344	0.334	0.324	0.312	0.302	0.290	0.280	0.268	0.256	0.246	0.235	0.225	0.215	0.205	0.195	0.186	0.176	0.168	0.160	0.151	0.144	0.136	0.130	0.122	0.118	0.112	0.108	0.101	0.098	0.095	0.092	0.090	0.088	0.086	0.085	0.085	0.085	0.085	0.086	0.088	0.089	0.091	0.094	0.098	0.100	0.104	0.108	0.112	0.116	100.000	5.000	2.000	1.000	6.000	0.000	0.000	0.000	0.000	0.000	0.000	0.000	0.000	0.000	0.000	0.000	0.000	0.000	-0.441	-0.436	-0.434	-0.429	-0.426	-0.424	-0.421	-0.419	-0.418	-0.416	-0.416	-0.416	-0.418	-0.419	-0.420	-0.422	-0.425	-0.429	-0.432	-0.436	-0.442	-0.446	-0.452	-0.459	-0.465	-0.471	-0.479	-0.488	-0.495	-0.502	-0.511	-0.520	-0.528	-0.538	-0.546	-0.555	-0.565	-0.574	-0.582	-0.592	-0.602	-0.611	-0.620	-0.629	-0.636	-0.645	-0.652	-0.660	-0.668	-0.674	-0.681	-0.688	-0.692	-0.699	-0.702	-0.708	-0.711	-0.714	-0.718	-0.719	-0.720	-0.721	-0.721	-0.721	-0.720	-0.719	-0.718	-0.715	-0.711	-0.708	-0.702	-0.698	-0.692	-0.688	-0.680	-0.674	-0.666	-0.659	-0.650	-0.641	-0.632	-0.624	-0.612	-0.604	-0.592	-0.582	-0.571	-0.561	-0.550	-0.540	-0.529	-0.518	-0.507	-0.496	-0.486	-0.476	-0.466	-0.456	-0.448	-0.438	-0.429	-0.420	-0.411	-0.405	-0.398	-0.390	-0.384	-0.379	-0.372	-0.369	-0.365	-0.361	-0.358	-0.355	-0.355	-0.354	-0.354	-0.354	-0.354	-0.356	-0.358	-0.360	-0.362	-0.366	-0.371	-0.375	-0.380	-0.386	-0.391	-0.399	-0.404	-0.411	-0.418	-0.425	-0.431	-0.440	-0.448	-0.455	-0.462	-0.470	-0.476	-0.484	-0.491	-0.499	-0.505	-0.511	-0.519	-0.524	-0.529	-0.534	-0.538	-0.542	-0.545	-0.548	-0.550	-0.551	-0.552	-0.552	-0.552	-0.552	-0.550	-0.548	-0.545	-0.541	-0.536	-0.532	-0.528	-0.521	-0.515	-0.507	-0.500	-0.491	-0.484	-0.474	-0.465	-0.455	-0.445	-0.435	-0.424	-0.414	-0.402	-0.391	-0.380	-0.370	-0.359	-0.349	-0.338	-0.328	-0.318	-0.309	-0.299	-0.290	-0.281	-0.274	-0.266	-0.260	-0.254	-0.249	-0.244	-0.239	-0.236	-0.234	-0.231	-0.231	-0.230	-0.230	-0.232	-0.234	-0.238	-0.241	-0.246	-0.250	-0.258	-0.264	-0.272	-0.281	-0.290	-0.300	-0.310	-0.322	-0.335	-0.348	-0.361	-0.374	-0.389	-0.404	-0.419	-0.435	-0.450	-0.466	-0.482	-0.500	-0.518	-0.534	-0.551	-0.569	-0.585	-0.602	-0.619	-0.636	-0.654	-0.670	-0.686	-0.702	-0.718	-0.732	-0.748	-0.762	-0.778	-0.791	-0.804	-0.818	-0.830	-0.841	-0.852	-0.862	-0.872	-0.881	-0.890	-0.899	-0.905	-0.911	-0.916	-0.922	-0.928	-0.931	-0.934	-0.936	-0.939	-0.940	-0.941	-0.941	-0.940	-0.939	-0.938	-0.936	-0.932	-0.930	-0.926	-0.922	-0.919	-0.914	-0.909	-0.904	-0.898	-0.892	-0.886	-0.881	-0.874	-0.868	-0.861	-0.855	-0.849	-0.841	-0.835	-0.829	-0.824	-0.818	-0.811	-0.806	-0.801	-0.796	-0.792	-0.788	-0.784	-0.780	-0.776	-0.774	-0.771	-0.770	-0.768	-0.766	-0.766	-0.766	-0.766	-0.768	-0.769	-0.770	-0.771	-0.774	-0.776	-0.779	-0.784	-0.789	-0.794	-0.799	-0.804	-0.810	-0.816	-0.822	-0.830	-0.836	-0.845	-0.851	-0.860	-0.868	-0.876	-0.884	-0.892	-0.901	-0.910	-0.918	-0.926	-0.935	-0.944	-0.951	-0.960	-0.968	-0.975	-0.982	-0.991	-0.998	-1.005	-1.014	-1.019	-1.026	-1.031	-1.038	-1.044	-1.048	-1.052	-1.055	-1.059	-1.062	-1.065	-1.068	-1.069	-1.070	-1.071	-1.070	-1.070	-1.069	-1.068	-1.066	-1.064	-1.060	-1.058	-1.052	-1.049	-1.044	-1.039	-1.034	-1.026	-1.021	-1.014	-1.006	-0.999	-0.990	-0.981	-0.972	-0.964	-0.955	-0.945	-0.936	-0.926	-0.915	-0.905	-0.895	-0.885	-0.874	-0.864	-0.852	-0.844	-0.832	-0.824	-0.812	-0.802	-0.794	-0.785	-0.776	-0.768	-0.760	-0.752	-0.744	-0.738	-0.731	-0.726	-0.720	-0.715	-0.711	-0.708	-0.704	-0.701	-0.699	-0.698	-0.698	-0.696	-0.698	-0.699	-0.701	-0.704	-0.706	-0.710	-0.715	-0.720	-0.726	-0.732	-0.740	-0.746	-0.755	-0.762	-0.772	-0.782	-0.792	-0.802	-0.814	-0.825	-0.838	-0.849	-0.861	-0.875	-0.888	-0.900	-0.914	-0.928	-0.941	-0.956	-0.970	-0.985	-1.000	-1.014	-1.030	-1.044	-1.059	-1.072	-1.088	-1.101	-1.115	-1.129	-1.142	-1.155	-1.169	-1.180	-1.194	-1.206	-1.218	-1.229	-1.240	-1.251	-1.261	-1.272	-1.281	-1.290	-1.299	-1.308	-1.315	-1.322	-1.330	-1.336	-1.342	-1.348	-1.354	-1.358	-1.362	-1.366	-1.369	-1.372	-1.375	-1.378	-1.379	-1.379	-1.380	-1.381	-1.380	-1.380	-1.380	-1.379	-1.379	-1.376	-1.375	-1.374	-1.371	-1.370	-1.368	-1.365	-1.362	-1.360	-1.358	-1.354	-1.351	-1.349	-1.348	-1.344	-1.341	-1.339	-1.336	-1.334	-1.332	-1.330	-1.328	-1.326	-1.326	-1.325	-1.325	-1.324	-1.324	-1.324	-1.324	-1.324	-1.326	-1.326	-1.329	-1.331	-1.334	-1.336	-1.338	-1.341	-1.345	-1.349	-1.352	-1.358	-1.361	-1.366	-1.371	-1.376	-1.382	-1.386	-1.392	-1.399	-1.404	-1.411	-1.418	-1.424	-1.429	-1.435	-1.441	-1.446	-1.452	-1.459	-1.464	-1.469	-1.474	-1.478	-1.482	-1.486	-1.489	-1.492	-1.495	-1.498	-1.500	-1.500	-1.501	-1.500	-1.501	-1.499	-1.498	-1.494	-1.491	-1.488	-1.484	-1.478	-1.471	-1.465	-1.456	-1.449	-1.440	-1.430	-1.419	-1.408	-1.396	-1.382	-1.370	-1.356	-1.341	-1.326	-1.310	-1.294	-1.275	-1.259	-1.240	-1.221	-1.202	-1.182	-1.162	-1.142	-1.121	-1.100	-1.079	-1.056	-1.035	-1.014	-0.991	-0.969	-0.946	-0.924	-0.902	-0.880	-0.858	-0.835	-0.814	-0.791	-0.770	-0.748	-0.726	-0.704	-0.684	-0.665	-0.644	-0.624	-0.605	-0.585	-0.566	-0.549	-0.530	-0.512	-0.496	-0.479	-0.462	-0.446	-0.430	-0.416	-0.401	-0.388	-0.374	-0.360	-0.346	-0.334	-0.322	-0.311	-0.299	-0.288	-0.276	-0.265	-0.255	-0.245	-0.236	-0.226	-0.218	-0.209	-0.199	-0.191	-0.182	-0.175	-0.166	-0.158	-0.149	-0.141	-0.132	-0.125	-0.118	-0.108	-0.099	-0.092	-0.084	-0.075	-0.065	-0.058	-0.048	-0.039	-0.030	-0.020	-0.010	0.000	0.010	0.020	0.030	0.041	0.052	0.062	0.075	0.086	0.098	0.111	0.122	0.135	0.148	0.161	0.174	0.188	0.201	0.214	0.228	0.241	0.255	0.269	0.282	0.296	0.310	0.324	0.338	0.351	0.364	0.378	0.391	0.404	0.416	0.429	0.441	0.454	0.465	0.475	0.488	0.498	0.506	0.518	0.526	0.536	0.544	0.551	0.558	0.564	0.569	0.574	0.579	0.581	0.585	0.586	0.589	0.589	0.589	0.588	0.586	0.584	0.581	0.576	0.571	0.566	0.560	0.552	0.545	0.536	0.526	0.516	0.505	0.494	0.481	0.468	0.454	0.439	0.424	0.408	0.390	0.374	0.355	0.338	0.319	0.299	0.280	0.259	0.239	0.219	0.196	0.174	0.152	0.130	0.109	0.085	0.062	0.039	0.016	-0.008	-0.030	-0.054	-0.078	-0.100	-0.124	-0.146	-0.170	-0.192	-0.218	-0.240	-0.262	-0.285	-0.308	-0.331	-0.352	-0.375	-0.396	-0.418	-0.440	-0.460	-0.481	-0.500	-0.521	-0.541	-0.561	-0.580	-0.599	-0.618	-0.635	-0.654	-0.671	-0.688	-0.705	-0.721	-0.738	-0.754	-0.769	-0.784	-0.798	-0.811	-0.826	-0.839	-0.852	-0.865	-0.876	-0.889	-0.900	-0.910	-0.921	-0.930	-0.940	-0.949	-0.959	-0.966	-0.975	-0.982	-0.989	-0.996	-1.001	-1.008	-1.014	-1.019	-1.024	-1.028	-1.032	-1.035	-1.039	-1.042	-1.045	-1.046	-1.049	-1.051	-1.052	-1.054	-1.055	-1.056	-1.056	-1.056	-1.056	-1.056	-1.056	-1.056	-1.056	-1.054	-1.054	-1.054	-1.052	-1.051	-1.050	-1.050	-1.048	-1.046	-1.045	-1.042	-1.041	-1.040	-1.038	-1.035	-1.032	-1.030	-1.029	-1.026	-1.024	-1.020	-1.016	-1.014	-1.010	-1.006	-1.004	-0.999	-0.995	-0.991	-0.986	-0.981	-0.976	-0.971	-0.966	-0.960	-0.954	-0.949	-0.941	-0.935	-0.928	-0.921	-0.914	-0.908	-0.899	-0.892	-0.885	-0.876	-0.869	-0.861	-0.854	-0.846	-0.839	-0.830	-0.822	-0.815	-0.806	-0.800	-0.792	-0.786	-0.780	-0.774	-0.768	-0.762	-0.758	-0.754	-0.749	-0.745	-0.742	-0.739	-0.736	-0.735	-0.734	-0.734	-0.734	-0.736	-0.738	-0.740	-0.742	-0.748	-0.751	-0.756	-0.762	-0.769	-0.778	-0.784	-0.794	-0.801	-0.811	-0.821	-0.831	-0.844	-0.855	-0.866	-0.880	-0.891	-0.905	-0.918	-0.932	-0.945	-0.959	-0.972	-0.988	-1.001	-1.015	-1.029	-1.042	-1.056	-1.069	-1.081	-1.092	-1.105	-1.116	-1.126	-1.136	-1.145	-1.154	-1.162	-1.169	-1.175	-1.180	-1.185	-1.188	-1.190	-1.191	-1.192	-1.192	-1.190	-1.188	-1.185	-1.180	-1.175	-1.168	-1.160	-1.151	-1.142	-1.131	-1.121	-1.109	-1.095	-1.081	-1.068	-1.051	-1.036	-1.019	-1.001	-0.984	-0.965	-0.946	-0.928	-0.909	-0.890	-0.870	-0.850	-0.830	-0.811	-0.791	-0.771	-0.752	-0.734	-0.716	-0.698	-0.680	-0.662	-0.646	-0.630	-0.616	-0.601	-0.588	-0.575	-0.562	-0.551	-0.541	-0.532	-0.524	-0.516	-0.510	-0.504	-0.501	-0.499	-0.496	-0.495	-0.495	-0.496	-0.498	-0.501	-0.505	-0.510	-0.516	-0.524	-0.531	-0.539	-0.549	-0.559	-0.569	-0.581	-0.592	-0.606	-0.620	-0.634	-0.648	-0.664	-0.678	-0.692	-0.709	-0.725	-0.740	-0.756	-0.774	-0.790	-0.806	-0.822	-0.839	-0.854	-0.871	-0.886	-0.901	-0.915	-0.930	-0.945	-0.958	-0.971	-0.984	-0.996	-1.009	-1.019	-1.030	-1.040	-1.050	-1.059	-1.068	-1.076	-1.082	-1.091	-1.098	-1.102	-1.109	-1.114	-1.119	-1.122	-1.126	-1.129	-1.132	-1.135	-1.138	-1.139	-1.141	-1.141	-1.144	-1.144	-1.144	-1.145	-1.145	-1.146	-1.146	-1.146	-1.146	-1.146	-1.148	-1.148	-1.148	-1.149	-1.149	-1.150	-1.150	-1.152	-1.152	-1.154	-1.156	-1.158	-1.159	-1.162	-1.164	-1.166	-1.169	-1.172	-1.175	-1.178	-1.181	-1.185	-1.189	-1.191	-1.196	-1.200	-1.206	-1.210	-1.214	-1.220	-1.225	-1.229	-1.235	-1.240	-1.245	-1.250	-1.256	-1.261	-1.266	-1.272	-1.278	-1.284	-1.289	-1.294	-1.299	-1.304	-1.309	-1.314	-1.319	-1.324	-1.326	-1.331	-1.336	-1.340	-1.345	-1.349	-1.352	-1.356	-1.360	-1.364	-1.365	-1.369	-1.372	-1.375	-1.378	-1.379	-1.381	-1.384	-1.385	-1.388	-1.389	-1.389	-1.391	-1.391	-1.392	-1.392	-1.392	-1.392	-1.392	-1.392	-1.392	-1.392	-1.390	-1.390	-1.388	-1.388	-1.385	-1.382	-1.380	-1.378	-1.375	-1.372	-1.369	-1.366	-1.362	-1.359	-1.354	-1.350	-1.345	-1.341	-1.336	-1.330	-1.325	-1.320	-1.314	-1.308	-1.301	-1.296	-1.289	-1.282	-1.275	-1.269	-1.262	-1.255	-1.249	-1.240	-1.234	-1.225	-1.219	-1.211	-1.202	-1.195	-1.188	-1.179	-1.171	-1.164	-1.156	-1.148	-1.140	-1.134	-1.126	-1.119	-1.112	-1.105	-1.099	-1.091	-1.085	-1.078	-1.071	-1.066	-1.059	-1.054	-1.048	-1.041	-1.036	-1.030	-1.025	-1.020	-1.015	-1.011	-1.005	-1.001	-0.996	-0.992	-0.988	-0.982	-0.979	-0.974	-0.970	-0.965	-0.961	-0.956	-0.951	-0.946	-0.941	-0.936	-0.931	-0.925	-0.919	-0.912	-0.905	-0.898	-0.890	-0.882	-0.875	-0.865	-0.856	-0.846	-0.835	-0.824	-0.814	-0.801	-0.788	-0.775	-0.761	-0.748	-0.732	-0.716	-0.700	-0.684	-0.666	-0.649	-0.631	-0.611	-0.592	-0.572	-0.552	-0.532	-0.511	-0.490	-0.469	-0.448	-0.425	-0.402	-0.380	-0.358	-0.336	-0.312	-0.290	-0.269	-0.246	-0.225	-0.204	-0.181	-0.160	-0.139	-0.120	-0.100	-0.080	-0.061	-0.042	-0.025	-0.009	0.009	0.024	0.039	0.054	0.066	0.079	0.091	0.102	0.112	0.122	0.131	0.138	0.145	0.150	0.156	0.160	0.165	0.168	0.170	0.171	0.172	0.172	0.171	0.171	0.169	0.166	0.164	0.161	0.158	0.154	0.149	0.144	0.139	0.134	0.128	0.121	0.116	0.109	0.102	0.096	0.090	0.082	0.076	0.070	0.062	0.058	0.051	0.045	0.039	0.034	0.028	0.022	0.018	0.014	0.009	0.005	0.001	-0.002	-0.005	-0.008	-0.010	-0.012	-0.014	-0.014	-0.015	-0.015	-0.016	-0.015	-0.015	-0.014	-0.012	-0.009	-0.008	-0.005	-0.001	0.001	0.005	0.009	0.011	0.016	0.021	0.025	0.030	0.035	0.040	0.045	0.050	0.055	0.060	0.065	0.070	0.075	0.080	0.085	0.089	0.092	0.096	0.100	0.102	0.106	0.108	0.111	0.111	0.114	0.114	0.115	0.114	0.114	0.112	0.110	0.108	0.106	0.101	0.098	0.094	0.088	0.081	0.075	0.068	0.060	0.051	0.042	0.032	0.022	0.011	0.000	-0.011	-0.024	-0.036	-0.050	-0.064	-0.076	-0.091	-0.106	-0.121	-0.136	-0.152	-0.168	-0.184	-0.200	-0.215	-0.230	-0.248	-0.264	-0.279	-0.295	-0.310	-0.325	-0.340	-0.356	-0.371	-0.385	-0.399	-0.411	-0.425	-0.436	-0.449	-0.460	-0.470	-0.480	-0.489	-0.499	-0.506	-0.514	-0.520	-0.526	-0.530	-0.535	-0.539	-0.541	-0.545	-0.545	-0.546	-0.546	-0.545	-0.544	-0.541	-0.539	-0.535	-0.531	-0.526	-0.520	-0.515	-0.509	-0.502	-0.494	-0.488	-0.480	-0.471	-0.462	-0.454	-0.445	-0.436	-0.429	-0.419	-0.411	-0.401	-0.392	-0.386	-0.378	-0.370	-0.361	-0.354	-0.348	-0.341	-0.335	-0.330	-0.325	-0.321	-0.318	-0.314	-0.311	-0.310	-0.308	-0.308	-0.308	-0.309	-0.310	-0.311	-0.316	-0.320	-0.324	-0.330	-0.335	-0.342	-0.350	-0.358	-0.366	-0.375	-0.385	-0.395	-0.408	-0.419	-0.431	-0.444	-0.456	-0.470	-0.482	-0.496	-0.511	-0.525	-0.540	-0.555	-0.570	-0.584	-0.599	-0.614	-0.630	-0.645	-0.659	-0.675	-0.690	-0.704	-0.718	-0.731	-0.745	-0.758	-0.770	-0.784	-0.795	-0.806	-0.816	-0.828	-0.838	-0.846	-0.855	-0.864	-0.871	-0.878	-0.884	-0.889	-0.894	-0.899	-0.902	-0.905	-0.908	-0.909	-0.910	-0.910	-0.910	-0.910	-0.908	-0.905	-0.902	-0.900	-0.896	-0.892	-0.888	-0.882	-0.878	-0.871	-0.865	-0.860	-0.852	-0.845	-0.838	-0.831	-0.824	-0.815	-0.808	-0.800	-0.792	-0.785	-0.776	-0.769	-0.761	-0.755	-0.749	-0.740	-0.734	-0.728	-0.724	-0.718	-0.712	-0.709	-0.704	-0.700	-0.698	-0.696	-0.694	-0.691	-0.690	-0.690	-0.692	-0.692	-0.695	-0.698	-0.701	-0.706	-0.710	-0.715	-0.721	-0.729	-0.735	-0.742	-0.750	-0.759	-0.769	-0.779	-0.789	-0.799	-0.811	-0.822	-0.834	-0.846	-0.859	-0.870	-0.884	-0.896	-0.908	-0.921	-0.935	-0.948	-0.959	-0.971	-0.982	-0.994	-1.005	-1.016	-1.026	-1.036	-1.045	-1.052	-1.061	-1.066	-1.074	-1.078	-1.082	-1.086	-1.088	-1.089	-1.090	-1.089	-1.086	-1.084	-1.079	-1.075	-1.069	-1.061	-1.052	-1.041	-1.032	-1.019	-1.006	-0.992	-0.978	-0.961	-0.944	-0.925	-0.906	-0.886	-0.865	-0.842	-0.820	-0.798	-0.772	-0.748	-0.722	-0.696	-0.669	-0.642	-0.615	-0.588	-0.559	-0.531	-0.502	-0.475	-0.446	-0.418	-0.389	-0.361	-0.334	-0.305	-0.276	-0.249	-0.222	-0.195	-0.169	-0.142	-0.116	-0.091	-0.066	-0.041	-0.018	0.006	0.029	0.051	0.072	0.094	0.114	0.134	0.154	0.172	0.190	0.209	0.226	0.242	0.259	0.275	0.290	0.305	0.319	0.332	0.348	0.360	0.372	0.385	0.398	0.410	0.421	0.432	0.445	0.458	0.468	0.479	0.490	0.501	0.512	0.524	0.534	0.546	0.556	0.568	0.580	0.592	0.604	0.616	0.629	0.641	0.654	0.668	0.681	0.695	0.708	0.722	0.738	0.752	0.766	0.782	0.799	0.815	0.830	0.846	0.864	0.881	0.899	0.915	0.932	0.950	0.969	0.986	1.004	1.022	1.041	1.059	1.076	1.095	1.114	1.131	1.148	1.166	1.184	1.200	1.216	1.231	1.248	1.264	1.279	1.292	1.308	1.320	1.332	1.345	1.356	1.366	1.376	1.386	1.395	1.401	1.409	1.415	1.419	1.425	1.428	1.430	1.432	1.434	1.432	1.432	1.431	1.428	1.425	1.420	1.414	1.408	1.401	1.394	1.385	1.375	1.365	1.355	1.344	1.330	1.319	1.305	1.291	1.276	1.261	1.246	1.231	1.214	1.198	1.181	1.164	1.148	1.130	1.112	1.095	1.076	1.059	1.041	1.022	1.005	0.986	0.969	0.951	0.934	0.918	0.900	0.882	0.868	0.851	0.835	0.820	0.805	0.790	0.776	0.761	0.749	0.736	0.722	0.711	0.700	0.688	0.678	0.668	0.658	0.649	0.639	0.631	0.622	0.615	0.608	0.601	0.596	0.589	0.584	0.579	0.574	0.569	0.565	0.561	0.558	0.554	0.550	0.546	0.544	0.540	0.538	0.535	0.531	0.529	0.526	0.524	0.520	0.516	0.514	0.510	0.505	0.501	0.498	0.492	0.489	0.482	0.478	0.470	0.465	0.458	0.450	0.442	0.434	0.425	0.415	0.405	0.394	0.382	0.370	0.358	0.344	0.331	0.316	0.301	0.286	0.270	0.252	0.235	0.216	0.199	0.179	0.159	0.139	0.116	0.095	0.074	0.051	0.028	0.005	-0.019	-0.044	-0.068	-0.092	-0.116	-0.141	-0.168	-0.194	-0.219	-0.245	-0.270	-0.295	-0.321	-0.346	-0.372	-0.398	-0.422	-0.448	-0.470	-0.495	-0.518	-0.541	-0.564	-0.585	-0.606	-0.628	-0.648	-0.666	-0.685	-0.702	-0.720	-0.735	-0.750	-0.765	-0.780	-0.792	-0.804	-0.814	-0.824	-0.834	-0.841	-0.849	-0.855	-0.860	-0.864	-0.866	-0.869	-0.871	-0.871	-0.870	-0.869	-0.866	-0.864	-0.859	-0.854	-0.849	-0.844	-0.836	-0.829	-0.821	-0.811	-0.802	-0.792	-0.782	-0.771	-0.761	-0.750	-0.738	-0.726	-0.714	-0.702	-0.689	-0.678	-0.664	-0.652	-0.640	-0.628	-0.615	-0.602	-0.590	-0.579	-0.566	-0.555	-0.544	-0.534	-0.524	-0.514	-0.502	-0.492	-0.484	-0.475	-0.466	-0.459	-0.451	-0.444	-0.436	-0.430	-0.424	-0.418	-0.411	-0.408	-0.402	-0.398	-0.394	-0.389	-0.386	-0.382	-0.379	-0.375	-0.372	-0.370	-0.368	-0.366	-0.365	-0.362	-0.361	-0.359	-0.358	-0.355	-0.352	-0.351	-0.349	-0.348	-0.345	-0.344	-0.340	-0.339	-0.335	-0.332	-0.330	-0.326	-0.322	-0.320	-0.315	-0.311	-0.308	-0.302	-0.298	-0.291	-0.288	-0.280	-0.275	-0.269	-0.261	-0.255	-0.248	-0.240	-0.231	-0.224	-0.215	-0.208	-0.198	-0.189	-0.179	-0.169	-0.159	-0.148	-0.136	-0.126	-0.115	-0.102	-0.091	-0.080	-0.068	-0.055	-0.044	-0.031	-0.018	-0.005	0.009	0.021	0.034	0.049	0.061	0.075	0.088	0.102	0.115	0.129	0.142	0.155	0.169	0.182	0.195	0.210	0.222	0.234	0.246	0.259	0.271	0.281	0.294	0.305	0.315	0.325	0.335	0.345	0.355	0.364	0.372	0.380	0.388	0.395	0.401	0.408	0.412	0.419	0.422	0.428	0.431	0.434	0.439	0.442	0.444	0.445	0.446	0.448	0.449	0.449	0.449	0.449	0.449	0.448	0.448	0.446	0.445	0.444	0.444	0.444	0.442	0.441	0.440	0.439	0.439	0.438	0.436	0.436	0.438	0.436	0.438	0.439	0.440	0.441	0.442	0.445	0.448	0.449	0.452	0.456	0.460	0.465	0.469	0.472	0.478	0.482	0.489	0.494	0.499	0.505	0.510	0.516	0.522	0.529	0.534	0.540	0.545	0.551	0.556	0.561	0.566	0.571	0.575	0.579	0.581	0.585	0.588	0.590	0.591	0.592	0.592	0.592	0.592	0.591	0.590	0.586	0.584	0.581	0.576	0.571	0.566	0.560	0.554	0.545	0.539	0.530	0.520	0.510	0.500	0.490	0.479	0.468	0.455	0.444	0.430	0.418	0.404	0.390	0.376	0.362	0.348	0.332	0.318	0.302	0.289	0.272	0.258	0.244	0.228	0.214	0.198	0.182	0.168	0.154	0.139	0.124	0.110	0.096	0.084	0.070	0.058	0.045	0.034	0.021	0.010	0.000	-0.011	-0.021	-0.030	-0.039	-0.048	-0.055	-0.062	-0.069	-0.075	-0.080	-0.085	-0.089	-0.094	-0.096	-0.098	-0.100	-0.100	-0.101	-0.101	-0.100	-0.098	-0.096	-0.094	-0.090	-0.088	-0.084	-0.079	-0.074	-0.068	-0.062	-0.056	-0.049	-0.042	-0.035	-0.028	-0.020	-0.012	-0.005	0.002	0.011	0.020	0.028	0.035	0.042	0.051	0.059	0.065	0.072	0.079	0.085	0.090	0.096	0.100	0.105	0.109	0.111	0.114	0.115	0.116	0.116	0.116	0.115	0.112	0.110	0.106	0.102	0.096	0.091	0.085	0.078	0.070	0.061	0.051	0.042	0.031	0.019	0.006	-0.006	-0.020	-0.034	-0.049	-0.064	-0.079	-0.094	-0.110	-0.126	-0.142	-0.160	-0.176	-0.195	-0.212	-0.229	-0.248	-0.265	-0.281	-0.299	-0.315	-0.331	-0.349	-0.365	-0.380	-0.396	-0.411	-0.426	-0.439	-0.452	-0.465	-0.478	-0.489	-0.500	-0.511	-0.520	-0.528	-0.536	-0.544	-0.550	-0.555	-0.560	-0.565	-0.568	-0.570	-0.571	-0.572	-0.571	-0.571	-0.570	-0.566	-0.564	-0.560	-0.555	-0.549	-0.544	-0.536	-0.529	-0.520	-0.512	-0.502	-0.494	-0.482	-0.471	-0.460	-0.449	-0.435	-0.424	-0.411	-0.398	-0.384	-0.369	-0.355	-0.341	-0.326	-0.312	-0.298	-0.282	-0.269	-0.254	-0.239	-0.224	-0.209	-0.194	-0.180	-0.165	-0.151	-0.136	-0.122	-0.109	-0.096	-0.084	-0.070	-0.058	-0.045	-0.034	-0.022	-0.011	0.000	0.010	0.019	0.030	0.039	0.048	0.056	0.062	0.071	0.078	0.084	0.091	0.095	0.101	0.105	0.110	0.114	0.116	0.119	0.121	0.122	0.124	0.125	0.125	0.125	0.124	0.124	0.122	0.120	0.119	0.116	0.114	0.111	0.108	0.104	0.099	0.094	0.090	0.084	0.080	0.074	0.068	0.062	0.056	0.049	0.042	0.036	0.030	0.022	0.015	0.009	0.002	-0.005	-0.012	-0.020	-0.028	-0.034	-0.041	-0.049	-0.055	-0.061	-0.069	-0.075	-0.081	-0.089	-0.094	-0.100	-0.106	-0.112	-0.118	-0.122	-0.128	-0.134	-0.138	-0.142	-0.148	-0.152	-0.155	-0.160	-0.164	-0.169	-0.171	-0.175	-0.179	-0.181	-0.185	-0.188	-0.191	-0.194	-0.196	-0.199	-0.200	-0.202	-0.205	-0.208	-0.210	-0.212	-0.214	-0.216	-0.219	-0.221	-0.224	-0.225	-0.229	-0.230	-0.234	-0.235	-0.238	-0.240	-0.242	-0.245	-0.249	-0.250	-0.254	-0.255	-0.259	-0.261	-0.264	-0.268	-0.269	-0.272	-0.275	-0.279	-0.281	-0.285	-0.289	-0.290	-0.294	-0.296	-0.299	-0.301	-0.304	-0.306	-0.308	-0.310	-0.311	-0.312	-0.315	-0.316	-0.318	-0.318	-0.318	-0.318	-0.319	-0.318	-0.318	-0.316	-0.315	-0.314	-0.312	-0.310	-0.309	-0.305	-0.302	-0.300	-0.295	-0.291	-0.286	-0.282	-0.278	-0.272	-0.266	-0.261	-0.255	-0.249	-0.242	-0.235	-0.229	-0.221	-0.215	-0.206	-0.199	-0.191	-0.184	-0.175	-0.168	-0.160	-0.151	-0.144	-0.135	-0.128	-0.119	-0.112	-0.105	-0.096	-0.089	-0.081	-0.075	-0.068	-0.060	-0.054	-0.048	-0.041	-0.036	-0.029	-0.024	-0.018	-0.012	-0.008	-0.004	0.001	0.005	0.009	0.012	0.016	0.019	0.021	0.025	0.026	0.030	0.032	0.035	0.036	0.039	0.040	0.042	0.044	0.046	0.048	0.050	0.052	0.052	0.055	0.058	0.061	0.062	0.065	0.068	0.070	0.072	0.076	0.079	0.082	0.088	0.091	0.096	0.101	0.106	0.111	0.118	0.125	0.130	0.138	0.146	0.154	0.162	0.170	0.179	0.188	0.199	0.208	0.218	0.229	0.240	0.251	0.262	0.274	0.286	0.298	0.310	0.321	0.335	0.348	0.360	0.372	0.386	0.400	0.412	0.425	0.438	0.450	0.462	0.476	0.488	0.500	0.511	0.522	0.534	0.544	0.554	0.564	0.572	0.582	0.590	0.599	0.606	0.612	0.620	0.625	0.631	0.636	0.641	0.644	0.648	0.651	0.652	0.654	0.655	0.655	0.656	0.655	0.654	0.652	0.650	0.648	0.644	0.641	0.638	0.632	0.629	0.625	0.619	0.614	0.608	0.601	0.596	0.590	0.582	0.576	0.570	0.564	0.558	0.550	0.544	0.538	0.530	0.524	0.519	0.512	0.507	0.500	0.495	0.489	0.485	0.481	0.475	0.472	0.468	0.465	0.462	0.460	0.459	0.458	0.455	0.455	0.456	0.456	0.458	0.460	0.460	0.464	0.468	0.471	0.475	0.480	0.485	0.491	0.498	0.505	0.512	0.520	0.530	0.539	0.549	0.560	0.571	0.582	0.595	0.609	0.621	0.636	0.651	0.666	0.682	0.699	0.716	0.732	0.751	0.770	0.788	0.808	0.828	0.850	0.870	0.892	0.914	0.936	0.959	0.984	1.006	1.031	1.055	1.081	1.106	1.132	1.158	1.184	1.212	1.239	1.265	1.294	1.322	1.349	1.378	1.406	1.435	1.464	1.492	1.520	1.549	1.579	1.608	1.636	1.665	1.695	1.722	1.752	1.780	1.810	1.838	1.865	1.894	1.921	1.950	1.978	2.004	2.031	2.058	2.085	2.111	2.138	2.162	2.189	2.212	2.239	2.261	2.285	2.310	2.332	2.355	2.378	2.400	2.421	2.442	2.464	2.485	2.505	2.526	2.545	2.565	2.584	2.604	2.621	2.640	2.658	2.675	2.692	2.710	2.726	2.742	2.759	2.774	2.790	2.805	2.820	2.836	2.850	2.864	2.879	2.892	2.905	2.919	2.932	2.945	2.959	2.971	2.982	2.995	3.006	3.019	3.029	3.040	3.051	3.061	3.071	3.080	3.089	3.099	3.108	3.116	3.122	3.131	3.138	3.144	3.150	3.156	3.160	3.166	3.170	3.172	3.176	3.179	3.180	3.182	3.184	3.184	3.182	3.182	3.180	3.179	3.175	3.170	3.165	3.161	3.154	3.149	3.141	3.132	3.124	3.114	3.104	3.094	3.082	3.069	3.056	3.042	3.029	3.014	2.998	2.981	2.965	2.946	2.929	2.910	2.891	2.870	2.851	2.830	2.809	2.786	2.765	2.741	2.719	2.696	2.671	2.648	2.625	2.600	2.576	2.551	2.526	2.501	2.478	2.451	2.428	2.402	2.379	2.354	2.329	2.305	2.280	2.258	2.232	2.209	2.186	2.162	2.140	2.118	2.095	2.074	2.051	2.030	2.009	1.989	1.969	1.949	1.930	1.910	1.891	1.872	1.854	1.838	1.819	1.802	1.785	1.768	1.752	1.735	1.720	1.704	1.689	1.672	1.659	1.642	1.629	1.614	1.599	1.585	1.570	1.556	1.542	1.529	1.515	1.501	1.488	1.474	1.461	1.446	1.434	1.421	1.408	1.394	1.381	1.369	1.356	1.342	1.329	1.316	1.302	1.290	1.278	1.265	1.252	1.240	1.228	1.215	1.202	1.190	1.178	1.166	1.155	1.144	1.131	1.120	1.109	1.096	1.085	1.075	1.064	1.052	1.042	1.032	1.021	1.010	1.000	0.989	0.979	0.968	0.958	0.946	0.936	0.926	0.916	0.906	0.895	0.885	0.874	0.864	0.852	0.842	0.831	0.820	0.810	0.798	0.786	0.775	0.764	0.751	0.740	0.728	0.716	0.704	0.691	0.679	0.665	0.651	0.638	0.625	0.611	0.598	0.584	0.570	0.555	0.541	0.528	0.514	0.499	0.484	0.470	0.454	0.439	0.425	0.410	0.394	0.379	0.365	0.350	0.334	0.319	0.304	0.290	0.274	0.260	0.244	0.230	0.215	0.201	0.186	0.172	0.158	0.145	0.130	0.116	0.104	0.090	0.076	0.064	0.051	0.039	0.025	0.012	0.000	-0.011	-0.025	-0.036	-0.048	-0.060	-0.070	-0.082	-0.092	-0.105	-0.115	-0.125	-0.135	-0.146	-0.156	-0.166	-0.175	-0.185	-0.194	-0.202	-0.211	-0.220	-0.229	-0.236	-0.244	-0.251	-0.259	-0.266	-0.274	-0.280	-0.286	-0.292	-0.298	-0.302	-0.308	-0.312	-0.316	-0.320	-0.324	-0.326	-0.328	-0.331	-0.331	-0.332	-0.332	-0.332	-0.332	-0.332	-0.330	-0.329	-0.326	-0.324	-0.319	-0.315	-0.311	-0.306	-0.300	-0.295	-0.288	-0.281	-0.274	-0.265	-0.258	-0.248	-0.238	-0.228	-0.218	-0.208	-0.195	-0.184	-0.172	-0.160	-0.148	-0.135	-0.121	-0.108	-0.095	-0.081	-0.068	-0.052	-0.038	-0.024	-0.009	0.005	0.020	0.036	0.050	0.065	0.080	0.095	0.110	0.124	0.140	0.154	0.169	0.182	0.198	0.212	0.228	0.242	0.256	0.270	0.284	0.298	0.310	0.324	0.335	0.349	0.361	0.375	0.386	0.399	0.410	0.421	0.432	0.442	0.455	0.464	0.474	0.484	0.494	0.502	0.511	0.520	0.528	0.535	0.542	0.549	0.555	0.561	0.566	0.571	0.575	0.579	0.584	0.585	0.589	0.590	0.591	0.592	0.592	0.594	0.594	0.592	0.590	0.589	0.586	0.584	0.579	0.575	0.571	0.565	0.560	0.554	0.548	0.540	0.532	0.525	0.516	0.507	0.499	0.489	0.478	0.468	0.458	0.445	0.434	0.422	0.410	0.399	0.385	0.372	0.360	0.346	0.334	0.319	0.305	0.291	0.276	0.261	0.248	0.232	0.218	0.202	0.188	0.171	0.155	0.141	0.125	0.108	0.092	0.076	0.060	0.044	0.028	0.010	-0.006	-0.022	-0.040	-0.056	-0.074	-0.092	-0.110	-0.128	-0.145	-0.162	-0.181	-0.200	-0.219	-0.238	-0.258	-0.276	-0.295	-0.315	-0.335	-0.356	-0.375	-0.396	-0.418	-0.439	-0.460	-0.481	-0.504	-0.525	-0.548	-0.570	-0.592	-0.615	-0.639	-0.662	-0.685	-0.709	-0.732	-0.756	-0.780	-0.804	-0.829	-0.852	-0.878	-0.900	-0.925	-0.949	-0.972	-0.996	-1.020	-1.042	-1.066	-1.089	-1.112	-1.135	-1.158	-1.179	-1.200	-1.222	-1.242	-1.264	-1.284	-1.302	-1.321	-1.340	-1.359	-1.376	-1.392	-1.410	-1.425	-1.440	-1.455	-1.469	-1.482	-1.495	-1.508	-1.519	-1.529	-1.539	-1.549	-1.558	-1.565	-1.574	-1.581	-1.588	-1.594	-1.598	-1.602	-1.606	-1.610	-1.612	-1.615	-1.616	-1.618	-1.619	-1.620	-1.620	-1.618	-1.618	-1.615	-1.615	-1.612	-1.610	-1.608	-1.604	-1.601	-1.596	-1.594	-1.589	-1.585	-1.581	-1.576	-1.572	-1.568	-1.562	-1.558	-1.554	-1.550	-1.545	-1.541	-1.536	-1.532	-1.528	-1.525	-1.520	-1.518	-1.514	-1.511	-1.508	-1.505	-1.501	-1.500	-1.499	-1.495	-1.495	-1.494	-1.492	-1.492	-1.491	-1.491	-1.491	-1.492	-1.492	-1.495	-1.496	-1.499	-1.501	-1.502	-1.506	-1.510	-1.512	-1.516	-1.519	-1.524	-1.528	-1.532	-1.538	-1.542	-1.546	-1.551	-1.558	-1.562	-1.569	-1.575	-1.580	-1.585	-1.592	-1.598	-1.605	-1.611	-1.618	-1.624	-1.631	-1.638	-1.644	-1.651	-1.658	-1.665	-1.671	-1.679	-1.685	-1.692	-1.699	-1.706	-1.712	-1.721	-1.728	-1.736	-1.744	-1.751	-1.759	-1.766	-1.775	-1.784	-1.792	-1.800	-1.810	-1.819	-1.829	-1.839	-1.849	-1.859	-1.869	-1.880	-1.890	-1.901	-1.914	-1.925	-1.936	-1.950	-1.962	-1.975	-1.989	-2.002	-2.018	-2.031	-2.046	-2.060	-2.076	-2.091	-2.109	-2.125	-2.141	-2.159	-2.176	-2.194	-2.211	-2.229	-2.248	-2.266	-2.286	-2.305	-2.324	-2.342	-2.362	-2.382	-2.401	-2.421	-2.441	-2.462	-2.482	-2.502	-2.522	-2.544	-2.564	-2.584	-2.604	-2.625	-2.645	-2.666	-2.688	-2.708	-2.728	-2.748	-2.769	-2.789	-2.809	-2.828	-2.848	-2.868	-2.886	-2.906	-2.925	-2.944	-2.964	-2.981	-3.000	-3.018	-3.036	-3.052	-3.069	-3.086	-3.102	-3.118	-3.135	-3.150	-3.165	-3.179	-3.192	-3.206	-3.220	-3.232	-3.245	-3.255	-3.268	-3.278	-3.288	-3.298	-3.306	-3.315	-3.322	-3.331	-3.338	-3.344	-3.350	-3.355	-3.360	-3.364	-3.368	-3.371	-3.374	-3.376	-3.379	-3.379	-3.380	-3.381	-3.380	-3.380	-3.379	-3.379	-3.376	-3.374	-3.372	-3.370	-3.366	-3.364	-3.361	-3.358	-3.352	-3.348	-3.344	-3.340	-3.334	-3.329	-3.325	-3.320	-3.314	-3.309	-3.304	-3.299	-3.292	-3.286	-3.281	-3.275	-3.269	-3.264	-3.259	-3.252	-3.246	-3.240	-3.234	-3.228	-3.222	-3.215	-3.210	-3.202	-3.198	-3.191	-3.184	-3.176	-3.170	-3.164	-3.158	-3.151	-3.144	-3.138	-3.130	-3.124	-3.115	-3.109	-3.100	-3.094	-3.085	-3.076	-3.068	-3.060	-3.051	-3.042	-3.032	-3.024	-3.014	-3.005	-2.995	-2.984	-2.974	-2.964	-2.954	-2.944	-2.931	-2.921	-2.910	-2.899	-2.888	-2.876	-2.865	-2.854	-2.841	-2.831	-2.819	-2.808	-2.795	-2.784	-2.772	-2.761	-2.750	-2.740	-2.729	-2.719	-2.708	-2.698	-2.688	-2.678	-2.668	-2.660	-2.651	-2.642	-2.635	-2.628	-2.621	-2.615	-2.610	-2.604	-2.599	-2.594	-2.591	-2.588	-2.586	-2.584	-2.582	-2.581	-2.581	-2.581	-2.582	-2.585	-2.586	-2.590	-2.592	-2.598	-2.601	-2.608	-2.614	-2.620	-2.626	-2.634	-2.641	-2.649	-2.658	-2.666	-2.675	-2.686	-2.695	-2.706	-2.715	-2.726	-2.738	-2.748	-2.758	-2.769	-2.780	-2.790	-2.801	-2.812	-2.821	-2.831	-2.841	-2.851	-2.860	-2.870	-2.878	-2.886	-2.894	-2.900	-2.908	-2.914	-2.919	-2.925	-2.929	-2.932	-2.935	-2.939	-2.940	-2.941	-2.941	-2.941	-2.941	-2.940	-2.938	-2.934	-2.931	-2.926	-2.922	-2.918	-2.911	-2.905	-2.898	-2.891	-2.882	-2.874	-2.866	-2.856	-2.848	-2.838	-2.828	-2.818	-2.806	-2.796	-2.785	-2.775	-2.764	-2.752	-2.742	-2.731	-2.721	-2.711	-2.701	-2.691	-2.682	-2.674	-2.665	-2.656	-2.648	-2.640	-2.634	-2.626	-2.621	-2.616	-2.611	-2.609	-2.605	-2.602	-2.601	-2.600	-2.599	-2.600	-2.600	-2.602	-2.605	-2.609	-2.612	-2.618	-2.622	-2.630	-2.638	-2.645	-2.654	-2.662	-2.672	-2.682	-2.694	-2.706	-2.718	-2.731	-2.744	-2.759	-2.772	-2.788	-2.802	-2.818	-2.832	-2.848	-2.864	-2.880	-2.896	-2.911	-2.928	-2.944	-2.959	-2.974	-2.989	-3.005	-3.019	-3.035	-3.049	-3.062	-3.076	-3.089	-3.102	-3.114	-3.125	-3.136	-3.146	-3.156	-3.166	-3.175	-3.181	-3.190	-3.196	-3.201	-3.208	-3.211	-3.216	-3.219	-3.221	-3.224	-3.225	-3.228	-3.226	-3.228	-3.226	-3.228	-3.225	-3.224	-3.222	-3.221	-3.219	-3.216	-3.214	-3.210	-3.209	-3.205	-3.202	-3.200	-3.198	-3.195	-3.192	-3.190	-3.188	-3.188	-3.185	-3.184	-3.184	-3.184	-3.184	-3.184	-3.186	-3.188	-3.189	-3.192	-3.196	-3.199	-3.204	-3.209	-3.214	-3.219	-3.226	-3.234	-3.241	-3.249	-3.256	-3.266	-3.276	-3.286	-3.296	-3.306	-3.318	-3.329	-3.341	-3.355	-3.368	-3.380	-3.394	-3.406	-3.421	-3.435	-3.449	-3.464	-3.478	-3.492	-3.506	-3.521	-3.536	-3.550	-3.566	-3.580	-3.594	-3.609	-3.624	-3.639	-3.651	-3.665	-3.680	-3.691	-3.704	-3.719	-3.730	-3.742	-3.755	-3.765	-3.778	-3.788	-3.798	-3.806	-3.815	-3.824	-3.831	-3.839	-3.845	-3.851	-3.856	-3.861	-3.864	-3.866	-3.869	-3.870	-3.870	-3.870	-3.869	-3.866	-3.864	-3.859	-3.854	-3.849	-3.842	-3.835	-3.825	-3.815	-3.805	-3.794	-3.781	-3.768	-3.754	-3.739	-3.721	-3.705	-3.686	-3.668	-3.649	-3.629	-3.606	-3.585	-3.562	-3.540	-3.516	-3.491	-3.468	-3.441	-3.416	-3.391	-3.364	-3.339	-3.312	-3.285	-3.259	-3.231	-3.205	-3.179	-3.152	-3.125	-3.100	-3.074	-3.048	-3.024	-2.999	-2.974	-2.950	-2.926	-2.902	-2.880	-2.859	-2.838	-2.818	-2.798	-2.779	-2.760	-2.741	-2.724	-2.709	-2.692	-2.678	-2.662	-2.650	-2.638	-2.625	-2.612	-2.601	-2.591	-2.582	-2.574	-2.565	-2.556	-2.550	-2.542	-2.536	-2.531	-2.526	-2.521	-2.516	-2.512	-2.510	-2.506	-2.504	-2.501	-2.500	-2.499	-2.498	-2.496	-2.496	-2.495	-2.496	-2.495	-2.496	-2.496	-2.499	-2.499	-2.500	-2.502	-2.504	-2.506	-2.509	-2.512	-2.515	-2.518	-2.521	-2.525	-2.529	-2.532	-2.536	-2.542	-2.546	-2.551	-2.556	-2.561	-2.569	-2.574	-2.580	-2.586	-2.592	-2.599	-2.608	-2.614	-2.621	-2.629	-2.636	-2.645	-2.654	-2.662	-2.671	-2.680	-2.689	-2.700	-2.709	-2.719	-2.729	-2.740	-2.750	-2.761	-2.771	-2.782	-2.794	-2.805	-2.818	-2.829	-2.840	-2.852	-2.865	-2.878	-2.890	-2.902	-2.915	-2.928	-2.940	-2.954	-2.968	-2.980	-2.994	-3.009	-3.022	-3.035	-3.049	-3.062	-3.078	-3.092	-3.106	-3.120	-3.135	-3.149	-3.164	-3.178	-3.192	-3.206	-3.220	-3.235	-3.249	-3.264	-3.278	-3.291	-3.305	-3.319	-3.332	-3.346	-3.360	-3.372	-3.385	-3.399	-3.411	-3.424	-3.435	-3.448	-3.459	-3.470	-3.479	-3.489	-3.500	-3.508	-3.518	-3.525	-3.534	-3.541	-3.546	-3.554	-3.560	-3.564	-3.569	-3.572	-3.576	-3.579	-3.581	-3.584	-3.584	-3.585	-3.586	-3.586	-3.584	-3.582	-3.580	-3.579	-3.576	-3.571	-3.568	-3.562	-3.558	-3.551	-3.545	-3.539	-3.531	-3.524	-3.516	-3.508	-3.500	-3.490	-3.480	-3.471	-3.460	-3.450	-3.440	-3.429	-3.418	-3.405	-3.394	-3.382	-3.370	-3.358	-3.346	-3.332	-3.320	-3.308	-3.294	-3.281	-3.268	-3.254	-3.240	-3.226	-3.212	-3.198	-3.184	-3.170	-3.156	-3.141	-3.128	-3.114	-3.100	-3.085	-3.072	-3.058	-3.044	-3.030	-3.016	-3.002	-2.989	-2.974	-2.961	-2.948	-2.934	-2.921	-2.909	-2.895	-2.882	-2.871	-2.858	-2.846	-2.835	-2.824	-2.812	-2.801	-2.791	-2.780	-2.771	-2.762	-2.754	-2.744	-2.736	-2.728	-2.720	-2.712	-2.705	-2.700	-2.694	-2.689	-2.682	-2.678	-2.672	-2.669	-2.665	-2.661	-2.658	-2.655	-2.652	-2.650	-2.649	-2.646	-2.644	-2.644	-2.642	-2.642	-2.641	-2.641	-2.641	-2.641	-2.641	-2.641	-2.642	-2.642	-2.644	-2.644	-2.644	-2.645	-2.646	-2.646	-2.648	-2.649	-2.649	-2.650	-2.651	-2.652	-2.652	-2.655	-2.656	-2.658	-2.658	-2.659	-2.660	-2.662	-2.664	-2.666	-2.668	-2.670	-2.671	-2.674	-2.676	-2.679	-2.682	-2.685	-2.689	-2.691	-2.695	-2.699	-2.701	-2.706	-2.711	-2.715	-2.720	-2.726	-2.731	-2.739	-2.744	-2.751	-2.758	-2.765	-2.772	-2.780	-2.790	-2.798	-2.806	-2.815	-2.824	-2.832	-2.842	-2.851	-2.861	-2.872	-2.882	-2.892	-2.902	-2.912	-2.921	-2.931	-2.941	-2.950	-2.959	-2.970	-2.979	-2.988	-2.996	-3.004	-3.012	-3.020	-3.029	-3.035	-3.041	-3.046	-3.051	-3.058	-3.060	-3.064	-3.068	-3.070	-3.071	-3.072	-3.072	-3.071	-3.070	-3.069	-3.065	-3.062	-3.058	-3.052	-3.048	-3.041	-3.034	-3.026	-3.019	-3.009	-2.999	-2.989	-2.978	-2.966	-2.952	-2.940	-2.926	-2.911	-2.898	-2.881	-2.866	-2.850	-2.834	-2.818	-2.800	-2.782	-2.764	-2.745	-2.726	-2.709	-2.689	-2.670	-2.650	-2.631	-2.611	-2.592	-2.572	-2.554	-2.534	-2.515	-2.494	-2.475	-2.456	-2.438	-2.419	-2.399	-2.381	-2.362	-2.345	-2.328	-2.310	-2.292	-2.275	-2.259	-2.242	-2.228	-2.211	-2.196	-2.181	-2.168	-2.152	-2.139	-2.125	-2.111	-2.099	-2.086	-2.074	-2.061	-2.051	-2.039	-2.027	-2.018	-2.007	-1.998	-1.986	-1.976	-1.968	-1.959	-1.949	-1.940	-1.931	-1.922	-1.915	-1.906	-1.899	-1.890	-1.884	-1.876	-1.868	-1.860	-1.852	-1.845	-1.836	-1.829	-1.821	-1.814	-1.806	-1.798	-1.790	-1.782	-1.774	-1.766	-1.758	-1.749	-1.741	-1.734	-1.725	-1.716	-1.708	-1.699	-1.689	-1.681	-1.672	-1.662	-1.654	-1.645	-1.636	-1.628	-1.618	-1.609	-1.601	-1.592	-1.584	-1.575	-1.566	-1.559	-1.550	-1.542	-1.534	-1.528	-1.520	-1.514	-1.506	-1.501	-1.495	-1.490	-1.485	-1.481	-1.478	-1.474	-1.471	-1.469	-1.468	-1.465	-1.465	-1.465	-1.466	-1.466	-1.469	-1.470	-1.472	-1.478	-1.481	-1.486	-1.491	-1.498	-1.504	-1.511	-1.519	-1.528	-1.538	-1.546	-1.558	-1.569	-1.580	-1.592	-1.605	-1.618	-1.630	-1.644	-1.660	-1.674	-1.689	-1.705	-1.720	-1.736	-1.752	-1.769	-1.786	-1.802	-1.820	-1.836	-1.855	-1.871	-1.889	-1.905	-1.924	-1.941	-1.958	-1.975	-1.991	-2.009	-2.025	-2.041	-2.056	-2.072	-2.088	-2.102	-2.118	-2.131	-2.145	-2.158	-2.170	-2.184	-2.195	-2.206	-2.216	-2.228	-2.238	-2.246	-2.254	-2.262	-2.270	-2.278	-2.282	-2.289	-2.294	-2.299	-2.301	-2.306	-2.309	-2.310	-2.312	-2.312	-2.314	-2.314	-2.312	-2.312	-2.310	-2.308	-2.306	-2.304	-2.300	-2.296	-2.294	-2.289	-2.285	-2.279	-2.274	-2.269	-2.264	-2.258	-2.252	-2.245	-2.239	-2.234	-2.226	-2.220	-2.214	-2.206	-2.200	-2.192	-2.186	-2.179	-2.172	-2.165	-2.160	-2.152	-2.145	-2.139	-2.131	-2.125	-2.118	-2.112	-2.105	-2.100	-2.092	-2.088	-2.080	-2.075	-2.069	-2.061	-2.056	-2.050	-2.042	-2.036	-2.031	-2.024	-2.018	-2.011	-2.006	-1.999	-1.992	-1.986	-1.979	-1.972	-1.965	-1.959	-1.951	-1.944	-1.936	-1.929	-1.922	-1.914	-1.906	-1.898	-1.889	-1.880	-1.870	-1.862	-1.852	-1.842	-1.832	-1.821	-1.812	-1.801	-1.790	-1.778	-1.768	-1.755	-1.742	-1.729	-1.718	-1.704	-1.690	-1.676	-1.662	-1.648	-1.632	-1.619	-1.604	-1.588	-1.571	-1.555	-1.540	-1.524	-1.508	-1.490	-1.474	-1.456	-1.439	-1.422	-1.405	-1.388	-1.370	-1.352	-1.335	-1.318	-1.301	-1.284	-1.268	-1.251	-1.234	-1.218	-1.201	-1.185	-1.169	-1.154	-1.139	-1.122	-1.110	-1.095	-1.082	-1.068	-1.054	-1.042	-1.030	-1.018	-1.008	-0.996	-0.986	-0.976	-0.966	-0.958	-0.949	-0.941	-0.934	-0.926	-0.921	-0.915	-0.910	-0.905	-0.901	-0.898	-0.892	-0.890	-0.888	-0.885	-0.882	-0.880	-0.879	-0.879	-0.878	-0.878	-0.876	-0.876	-0.878	-0.878	-0.878	-0.879	-0.880	-0.880	-0.881	-0.881	-0.882	-0.884	-0.885	-0.885	-0.888	-0.889	-0.889	-0.889	-0.890	-0.890	-0.890	-0.891	-0.890	-0.890	-0.889	-0.888	-0.888	-0.885	-0.885	-0.882	-0.881	-0.879	-0.875	-0.874	-0.870	-0.866	-0.864	-0.859	-0.855	-0.850	-0.845	-0.840	-0.835	-0.830	-0.825	-0.819	-0.811	-0.806	-0.799	-0.792	-0.785	-0.779	-0.771	-0.764	-0.758	-0.750	-0.742	-0.735	-0.728	-0.720	-0.712	-0.705	-0.698	-0.691	-0.684	-0.678	-0.671	-0.665	-0.660	-0.654	-0.649	-0.644	-0.639	-0.635	-0.631	-0.629	-0.626	-0.624	-0.621	-0.620	-0.620	-0.619	-0.620	-0.621	-0.621	-0.624	-0.625	-0.630	-0.634	-0.639	-0.645	-0.650	-0.656	-0.662	-0.670	-0.679	-0.688	-0.696	-0.706	-0.715	-0.725	-0.738	-0.748	-0.759	-0.770	-0.782	-0.795	-0.808	-0.820	-0.834	-0.846	-0.860	-0.871	-0.885	-0.898	-0.910	-0.922	-0.936	-0.949	-0.960	-0.972	-0.984	-0.995	-1.006	-1.015	-1.025	-1.035	-1.044	-1.051	-1.060	-1.066	-1.072	-1.079	-1.084	-1.088	-1.092	-1.096	-1.099	-1.100	-1.101	-1.102	-1.104	-1.102	-1.101	-1.100	-1.099	-1.095	-1.091	-1.088	-1.084	-1.079	-1.074	-1.068	-1.061	-1.055	-1.048	-1.040	-1.032	-1.025	-1.016	-1.008	-0.999	-0.991	-0.981	-0.971	-0.962	-0.954	-0.944	-0.932	-0.924	-0.914	-0.905	-0.895	-0.885	-0.876	-0.866	-0.856	-0.848	-0.839	-0.829	-0.820	-0.811	-0.801	-0.794	-0.785	-0.776	-0.769	-0.759	-0.750	-0.742	-0.734	-0.726	-0.720	-0.712	-0.705	-0.698	-0.690	-0.682	-0.676	-0.669	-0.662	-0.655	-0.649	-0.641	-0.635	-0.628	-0.621	-0.615	-0.609	-0.602	-0.595	-0.589	-0.582	-0.578	-0.571	-0.565	-0.559	-0.552	-0.546	-0.541	-0.536	-0.530	-0.525	-0.519	-0.514	-0.507	-0.501	-0.496	-0.491	-0.486	-0.480	-0.475	-0.470	-0.464	-0.459	-0.454	-0.449	-0.442	-0.438	-0.432	-0.428	-0.422	-0.416	-0.411	-0.406	-0.401	-0.395	-0.390	-0.385	-0.380	-0.374	-0.370	-0.365	-0.360	-0.354	-0.349	-0.344	-0.340	-0.335	-0.330	-0.324	-0.320	-0.315	-0.310	-0.306	-0.301	-0.296	-0.292	-0.288	-0.284	-0.279	-0.276	-0.272	-0.269	-0.266	-0.262	-0.260	-0.258	-0.255	-0.252	-0.251	-0.250	-0.248	-0.248	-0.246	-0.245	-0.245	-0.245	-0.245	-0.245	-0.245	-0.246	-0.249	-0.250	-0.251	-0.254	-0.256	-0.260	-0.262	-0.266	-0.270	-0.274	-0.279	-0.282	-0.288	-0.291	-0.296	-0.301	-0.306	-0.311	-0.316	-0.322	-0.328	-0.334	-0.340	-0.345	-0.350	-0.356	-0.361	-0.368	-0.372	-0.378	-0.382	-0.388	-0.392	-0.398	-0.401	-0.405	-0.409	-0.412	-0.416	-0.420	-0.422	-0.425	-0.426	-0.429	-0.430	-0.430	-0.432	-0.431	-0.431	-0.431	-0.430	-0.430	-0.429	-0.428	-0.424	-0.422	-0.419	-0.416	-0.412	-0.410	-0.405	-0.402	-0.398	-0.392	-0.388	-0.384	-0.378	-0.372	-0.368	-0.361	-0.356	-0.350	-0.344	-0.340	-0.334	-0.328	-0.322	-0.318	-0.312	-0.306	-0.302	-0.296	-0.292	-0.288	-0.284	-0.280	-0.278	-0.274	-0.271	-0.270	-0.268	-0.266	-0.265	-0.264	-0.265	-0.264	-0.264	-0.266	-0.268	-0.270	-0.272	-0.275	-0.279	-0.281	-0.285	-0.291	-0.295	-0.301	-0.308	-0.315	-0.321	-0.329	-0.336	-0.345	-0.351	-0.361	-0.370	-0.380	-0.389	-0.399	-0.409	-0.419	-0.429	-0.440	-0.450	-0.462	-0.472	-0.484	-0.495	-0.506	-0.516	-0.529	-0.540	-0.549	-0.561	-0.572	-0.584	-0.595	-0.605	-0.615	-0.626	-0.636	-0.648	-0.658	-0.666	-0.675	-0.685	-0.694	-0.702	-0.711	-0.719	-0.728	-0.735	-0.742	-0.749	-0.755	-0.761	-0.768	-0.774	-0.779	-0.784	-0.790	-0.794	-0.798	-0.801	-0.806	-0.809	-0.811	-0.814	-0.818	-0.820	-0.821	-0.822	-0.824	-0.825	-0.826	-0.828	-0.828	-0.829	-0.828	-0.829	-0.828	-0.828	-0.826	-0.825	-0.825	-0.824	-0.822	-0.821	-0.820	-0.819	-0.816	-0.815	-0.814	-0.811	-0.810	-0.808	-0.805	-0.802	-0.801	-0.799	-0.796	-0.794	-0.791	-0.788	-0.785	-0.782	-0.779	-0.776	-0.772	-0.769	-0.766	-0.762	-0.760	-0.756	-0.754	-0.750	-0.746	-0.742	-0.739	-0.735	-0.730	-0.726	-0.722	-0.718	-0.712	-0.708	-0.704	-0.699	-0.694	-0.689	-0.684	-0.678	-0.672	-0.666	-0.661	-0.654	-0.648	-0.641	-0.635	-0.628	-0.622	-0.615	-0.608	-0.601	-0.592	-0.586	-0.579	-0.569	-0.561	-0.554	-0.545	-0.536	-0.528	-0.519	-0.510	-0.501	-0.491	-0.482	-0.471	-0.461	-0.452	-0.442	-0.431	-0.421	-0.411	-0.400	-0.389	-0.380	-0.369	-0.358	-0.346	-0.336	-0.325	-0.314	-0.302	-0.292	-0.281	-0.271	-0.260	-0.250	-0.239	-0.229	-0.219	-0.209	-0.199	-0.190	-0.180	-0.170	-0.161	-0.152	-0.145	-0.136	-0.129	-0.122	-0.115	-0.109	-0.102	-0.098	-0.092	-0.089	-0.084	-0.081	-0.078	-0.075	-0.072	-0.071	-0.070	-0.070	-0.070	-0.070	-0.071	-0.074	-0.075	-0.078	-0.081	-0.086	-0.091	-0.096	-0.102	-0.108	-0.115	-0.122	-0.131	-0.139	-0.148	-0.156	-0.166	-0.176	-0.188	-0.198	-0.209	-0.221	-0.232	-0.244	-0.258	-0.269	-0.282	-0.295	-0.308	-0.320	-0.334	-0.346	-0.360	-0.374	-0.386	-0.400	-0.412	-0.425	-0.438	-0.451	-0.462	-0.474	-0.486	-0.499	-0.509	-0.520	-0.531	-0.542	-0.552	-0.561	-0.571	-0.580	-0.589	-0.596	-0.605	-0.612	-0.620	-0.628	-0.632	-0.639	-0.645	-0.650	-0.656	-0.660	-0.665	-0.670	-0.672	-0.678	-0.681	-0.682	-0.686	-0.690	-0.692	-0.696	-0.699	-0.701	-0.704	-0.706	-0.709	-0.711	-0.715	-0.719	-0.721	-0.725	-0.729	-0.732	-0.736	-0.741	-0.745	-0.751	-0.756	-0.761	-0.769	-0.775	-0.781	-0.789	-0.798	-0.806	-0.814	-0.824	-0.832	-0.842	-0.854	-0.864	-0.875	-0.888	-0.899	-0.911	-0.924	-0.938	-0.951	-0.965	-0.979	-0.995	-1.009	-1.024	-1.039	-1.056	-1.071	-1.086	-1.104	-1.120	-1.136	-1.152	-1.170	-1.188	-1.204	-1.220	-1.238	-1.254	-1.271	-1.286	-1.304	-1.320	-1.335	-1.351	-1.368	-1.384	-1.399	-1.414	-1.430	-1.444	-1.459	-1.472	-1.486	-1.499	-1.511	-1.525	-1.536	-1.549	-1.560	-1.570	-1.580	-1.590	-1.600	-1.610	-1.619	-1.628	-1.634	-1.641	-1.648	-1.655	-1.660	-1.665	-1.671	-1.675	-1.679	-1.682	-1.685	-1.688	-1.689	-1.691	-1.691	-1.692	-1.692	-1.692	-1.691	-1.690	-1.689	-1.686	-1.684	-1.681	-1.678	-1.675	-1.670	-1.668	-1.662	-1.658	-1.654	-1.648	-1.642	-1.638	-1.631	-1.625	-1.619	-1.612	-1.608	-1.601	-1.594	-1.589	-1.582	-1.576	-1.570	-1.564	-1.558	-1.552	-1.548	-1.541	-1.535	-1.531	-1.526	-1.521	-1.516	-1.512	-1.509	-1.505	-1.502	-1.499	-1.498	-1.495	-1.492	-1.491	-1.490	-1.489	-1.489	-1.488	-1.488	-1.488	-1.489	-1.489	-1.490	-1.491	-1.494	-1.495	-1.498	-1.499	-1.501	-1.504	-1.506	-1.509	-1.511	-1.515	-1.518	-1.521	-1.525	-1.528	-1.531	-1.534	-1.538	-1.540	-1.544	-1.546	-1.550	-1.551	-1.555	-1.558	-1.560	-1.562	-1.564	-1.565	-1.568	-1.569	-1.570	-1.571	-1.571	-1.571	-1.571	-1.572	-1.571	-1.571	-1.571	-1.570	-1.569	-1.569	-1.566	-1.566	-1.565	-1.561	-1.561	-1.559	-1.556	-1.555	-1.552	-1.550	-1.548	-1.546	-1.545	-1.541	-1.540	-1.538	-1.536	-1.534	-1.532	-1.530	-1.530	-1.529	-1.528	-1.526	-1.526	-1.525	-1.525	-1.526	-1.526	-1.528	-1.529	-1.531	-1.532	-1.535	-1.538	-1.541	-1.544	-1.549	-1.552	-1.558	-1.562	-1.568	-1.574	-1.580	-1.588	-1.595	-1.602	-1.610	-1.619	-1.629	-1.639	-1.649	-1.660	-1.669	-1.681	-1.692	-1.704	-1.718	-1.730	-1.744	-1.756	-1.770	-1.784	-1.798	-1.812	-1.828	-1.842	-1.858	-1.872	-1.888	-1.904	-1.920	-1.935	-1.950	-1.966	-1.982	-1.999	-2.014	-2.030	-2.045	-2.060	-2.076	-2.091	-2.105	-2.120	-2.134	-2.149	-2.161	-2.175	-2.188	-2.201	-2.212	-2.225	-2.236	-2.248	-2.258	-2.268	-2.278	-2.288	-2.296	-2.305	-2.312	-2.320	-2.326	-2.332	-2.339	-2.344	-2.349	-2.352	-2.356	-2.360	-2.364	-2.366	-2.368	-2.369	-2.370	-2.371	-2.371	-2.372	-2.371	-2.370	-2.369	-2.368	-2.366	-2.365	-2.362	-2.361	-2.359	-2.356	-2.354	-2.350	-2.346	-2.345	-2.341	-2.338	-2.335	-2.331	-2.329	-2.325	-2.321	-2.319	-2.314	-2.311	-2.308	-2.305	-2.301	-2.299	-2.295	-2.292	-2.289	-2.288	-2.284	-2.281	-2.279	-2.276	-2.272	-2.271	-2.269	-2.266	-2.264	-2.261	-2.259	-2.258	-2.254	-2.251	-2.250	-2.248	-2.244	-2.241	-2.240	-2.236	-2.234	-2.231	-2.228	-2.224	-2.221	-2.218	-2.214	-2.210	-2.206	-2.201	-2.198	-2.192	-2.188	-2.182	-2.178	-2.171	-2.165	-2.159	-2.152	-2.146	-2.139	-2.131	-2.122	-2.115	-2.108	-2.099	-2.089	-2.080	-2.070	-2.060	-2.050	-2.039	-2.027	-2.016	-2.005	-1.992	-1.980	-1.969	-1.954	-1.941	-1.929	-1.914	-1.900	-1.886	-1.871	-1.858	-1.841	-1.826	-1.810	-1.795	-1.780	-1.764	-1.748	-1.732	-1.716	-1.700	-1.684	-1.668	-1.650	-1.634	-1.618	-1.601	-1.585	-1.569	-1.552	-1.536	-1.519	-1.504	-1.488	-1.471	-1.456	-1.441	-1.425	-1.411	-1.398	-1.381	-1.369	-1.354	-1.341	-1.326	-1.315	-1.301	-1.290	-1.279	-1.268	-1.256	-1.246	-1.235	-1.226	-1.218	-1.209	-1.201	-1.192	-1.186	-1.180	-1.174	-1.168	-1.162	-1.159	-1.155	-1.151	-1.149	-1.148	-1.145	-1.144	-1.144	-1.144	-1.145	-1.145	-1.148	-1.150	-1.152	-1.155	-1.160	-1.164	-1.168	-1.172	-1.176	-1.182	-1.188	-1.194	-1.200	-1.206	-1.214	-1.220	-1.228	-1.235	-1.241	-1.250	-1.256	-1.262	-1.271	-1.278	-1.285	-1.291	-1.299	-1.305	-1.312	-1.318	-1.324	-1.330	-1.336	-1.341	-1.346	-1.351	-1.356	-1.360	-1.364	-1.368	-1.370	-1.374	-1.378	-1.380	-1.382	-1.384	-1.386	-1.389	-1.390	-1.391	-1.392	-1.395	-1.396	-1.398	-1.399	-1.400	-1.402	-1.404	-1.406	-1.408	-1.410	-1.412	-1.414	-1.418	-1.420	-1.425	-1.428	-1.432	-1.436	-1.441	-1.448	-1.454	-1.459	-1.466	-1.472	-1.480	-1.489	-1.498	-1.508	-1.518	-1.528	-1.539	-1.549	-1.561	-1.574	-1.585	-1.599	-1.614	-1.626	-1.641	-1.656	-1.671	-1.686	-1.702	-1.719	-1.736	-1.752	-1.769	-1.786	-1.804	-1.820	-1.838	-1.855	-1.874	-1.891	-1.910	-1.928	-1.945	-1.964	-1.981	-1.999	-2.015	-2.034	-2.050	-2.066	-2.084	-2.100	-2.116	-2.132	-2.148	-2.164	-2.178	-2.192	-2.208	-2.221	-2.235	-2.249	-2.260	-2.272	-2.285	-2.296	-2.309	-2.319	-2.330	-2.339	-2.349	-2.358	-2.366	-2.375	-2.381	-2.390	-2.396	-2.402	-2.409	-2.415	-2.420	-2.425	-2.430	-2.435	-2.439	-2.442	-2.446	-2.450	-2.452	-2.456	-2.459	-2.461	-2.464	-2.466	-2.469	-2.470	-2.472	-2.474	-2.476	-2.479	-2.480	-2.482	-2.485	-2.488	-2.489	-2.492	-2.495	-2.499	-2.501	-2.505	-2.509	-2.512	-2.516	-2.520	-2.525	-2.530	-2.535	-2.541	-2.548	-2.554	-2.559	-2.566	-2.572	-2.581	-2.588	-2.595	-2.604	-2.611	-2.620	-2.628	-2.636	-2.645	-2.652	-2.662	-2.671	-2.679	-2.688	-2.696	-2.704	-2.712	-2.720	-2.728	-2.735	-2.742	-2.750	-2.756	-2.762	-2.768	-2.772	-2.779	-2.782	-2.786	-2.790	-2.792	-2.794	-2.795	-2.796	-2.796	-2.795	-2.795	-2.794	-2.791	-2.788	-2.784	-2.779	-2.774	-2.769	-2.762	-2.755	-2.748	-2.740	-2.731	-2.721	-2.712	-2.701	-2.690	-2.679	-2.668	-2.656	-2.644	-2.632	-2.620	-2.606	-2.594	-2.579	-2.566	-2.552	-2.538	-2.524	-2.511	-2.496	-2.484	-2.470	-2.458	-2.442	-2.430	-2.418	-2.405	-2.392	-2.380	-2.369	-2.358	-2.345	-2.335	-2.325	-2.315	-2.305	-2.296	-2.288	-2.279	-2.271	-2.264	-2.258	-2.250	-2.245	-2.239	-2.234	-2.229	-2.224	-2.220	-2.218	-2.215	-2.212	-2.210	-2.208	-2.208	-2.206	-2.205	-2.206	-2.206	-2.208	-2.208	-2.210	-2.210	-2.212	-2.215	-2.218	-2.220	-2.222	-2.225	-2.229	-2.232	-2.236	-2.241	-2.244	-2.249	-2.252	-2.259	-2.262	-2.268	-2.272	-2.278	-2.282	-2.286	-2.291	-2.295	-2.300	-2.305	-2.309	-2.314	-2.316	-2.321	-2.325	-2.329	-2.331	-2.336	-2.339	-2.341	-2.344	-2.346	-2.348	-2.350	-2.352	-2.352	-2.354	-2.355	-2.355	-2.355	-2.355	-2.354	-2.352	-2.352	-2.350	-2.349	-2.346	-2.345	-2.341	-2.339	-2.335	-2.331	-2.329	-2.325	-2.320	-2.316	-2.312	-2.309	-2.304	-2.300	-2.295	-2.290	-2.286	-2.280	-2.275	-2.271	-2.268	-2.264	-2.259	-2.254	-2.251	-2.248	-2.244	-2.240	-2.238	-2.235	-2.232	-2.230	-2.229	-2.226	-2.226	-2.225	-2.225	-2.224	-2.224	-2.225	-2.228	-2.229	-2.230	-2.232	-2.235	-2.239	-2.242	-2.246	-2.250	-2.255	-2.259	-2.264	-2.269	-2.276	-2.281	-2.289	-2.294	-2.301	-2.308	-2.315	-2.322	-2.330	-2.338	-2.345	-2.352	-2.360	-2.368	-2.376	-2.384	-2.390	-2.398	-2.405	-2.412	-2.420	-2.426	-2.432	-2.439	-2.445	-2.451	-2.456	-2.461	-2.466	-2.470	-2.475	-2.479	-2.481	-2.485	-2.486	-2.489	-2.490	-2.491	-2.492	-2.492	-2.492	-2.491	-2.490	-2.489	-2.486	-2.485	-2.482	-2.479	-2.476	-2.471	-2.468	-2.464	-2.459	-2.455	-2.450	-2.445	-2.440	-2.432	-2.428	-2.421	-2.415	-2.410	-2.405	-2.399	-2.392	-2.386	-2.381	-2.375	-2.371	-2.365	-2.360	-2.355	-2.351	-2.346	-2.341	-2.339	-2.335	-2.332	-2.329	-2.328	-2.325	-2.324	-2.321	-2.321	-2.320	-2.320	-2.320	-2.319	-2.319	-2.320	-2.322	-2.324	-2.326	-2.329	-2.331	-2.335	-2.339	-2.341	-2.345	-2.350	-2.354	-2.358	-2.362	-2.368	-2.371	-2.378	-2.382	-2.388	-2.392	-2.398	-2.402	-2.408	-2.412	-2.419	-2.424	-2.429	-2.431	-2.436	-2.441	-2.446	-2.451	-2.455	-2.459	-2.461	-2.465	-2.469	-2.471	-2.474	-2.476	-2.479	-2.479	-2.480	-2.481	-2.482	-2.482	-2.481	-2.480	-2.480	-2.478	-2.476	-2.472	-2.470	-2.466	-2.462	-2.459	-2.454	-2.448	-2.441	-2.435	-2.428	-2.420	-2.411	-2.402	-2.392	-2.384	-2.374	-2.362	-2.351	-2.339	-2.328	-2.315	-2.302	-2.289	-2.274	-2.260	-2.245	-2.230	-2.215	-2.199	-2.182	-2.166	-2.151	-2.134	-2.118	-2.100	-2.084	-2.066	-2.049	-2.031	-2.015	-1.998	-1.981	-1.964	-1.946	-1.930	-1.914	-1.899	-1.882	-1.868	-1.851	-1.836	-1.821	-1.808	-1.794	-1.781	-1.769	-1.755	-1.744	-1.732	-1.721	-1.711	-1.701	-1.691	-1.682	-1.674	-1.666	-1.658	-1.650	-1.642	-1.636	-1.631	-1.625	-1.619	-1.614	-1.610	-1.605	-1.600	-1.598	-1.592	-1.589	-1.585	-1.581	-1.578	-1.575	-1.572	-1.569	-1.566	-1.564	-1.560	-1.558	-1.554	-1.551	-1.548	-1.544	-1.540	-1.536	-1.531	-1.526	-1.522	-1.518	-1.511	-1.508	-1.501	-1.496	-1.490	-1.484	-1.476	-1.470	-1.464	-1.456	-1.450	-1.441	-1.435	-1.426	-1.420	-1.411	-1.402	-1.395	-1.388	-1.379	-1.371	-1.362	-1.354	-1.346	-1.338	-1.329	-1.321	-1.312	-1.305	-1.298	-1.290	-1.282	-1.275	-1.268	-1.260	-1.255	-1.249	-1.241	-1.235	-1.231	-1.225	-1.220	-1.215	-1.210	-1.206	-1.201	-1.198	-1.195	-1.191	-1.189	-1.185	-1.184	-1.181	-1.179	-1.178	-1.176	-1.175	-1.174	-1.174	-1.175	-1.174	-1.174	-1.175	-1.176	-1.176	-1.178	-1.179	-1.181	-1.182	-1.185	-1.186	-1.190	-1.192	-1.195	-1.198	-1.200	-1.204	-1.208	-1.211	-1.215	-1.219	-1.222	-1.225	-1.230	-1.234	-1.238	-1.242	-1.246	-1.251	-1.255	-1.260	-1.264	-1.268	-1.272	-1.278	-1.280	-1.284	-1.289	-1.291	-1.295	-1.298	-1.301	-1.304	-1.308	-1.309	-1.311	-1.312	-1.315	-1.316	-1.316	-1.318	-1.318	-1.318	-1.316	-1.316	-1.315	-1.312	-1.311	-1.309	-1.305	-1.302	-1.299	-1.295	-1.290	-1.285	-1.279	-1.275	-1.269	-1.262	-1.254	-1.248	-1.240	-1.232	-1.225	-1.216	-1.208	-1.200	-1.191	-1.181	-1.174	-1.164	-1.155	-1.146	-1.138	-1.128	-1.119	-1.110	-1.102	-1.094	-1.086	-1.079	-1.071	-1.064	-1.056	-1.051	-1.044	-1.039	-1.034	-1.028	-1.024	-1.019	-1.015	-1.011	-1.009	-1.008	-1.005	-1.004	-1.004	-1.002	-1.002	-1.002	-1.004	-1.006	-1.006	-1.010	-1.012	-1.015	-1.018	-1.022	-1.025	-1.030	-1.034	-1.038	-1.044	-1.049	-1.052	-1.059	-1.064	-1.068	-1.074	-1.079	-1.084	-1.090	-1.094	-1.100	-1.104	-1.109	-1.112	-1.118	-1.121	-1.125	-1.129	-1.132	-1.135	-1.139	-1.140	-1.144	-1.145	-1.146	-1.148	-1.149	-1.149	-1.150	-1.150	-1.150	-1.149	-1.149	-1.148	-1.148	-1.146	-1.145	-1.142	-1.141	-1.139	-1.136	-1.134	-1.132	-1.130	-1.129	-1.125	-1.122	-1.121	-1.119	-1.116	-1.114	-1.112	-1.110	-1.109	-1.108	-1.106	-1.105	-1.104	-1.102	-1.104	-1.104	-1.102	-1.104	-1.104	-1.106	-1.108	-1.110	-1.111	-1.115	-1.118	-1.121	-1.124	-1.129	-1.132	-1.139	-1.144	-1.149	-1.155	-1.160	-1.169	-1.175	-1.181	-1.190	-1.199	-1.206	-1.215	-1.225	-1.234	-1.244	-1.254	-1.264	-1.274	-1.284	-1.295	-1.308	-1.319	-1.330	-1.341	-1.354	-1.365	-1.378	-1.389	-1.401	-1.414	-1.428	-1.439	-1.452	-1.465	-1.476	-1.490	-1.501	-1.514	-1.528	-1.540	-1.552	-1.565	-1.576	-1.588	-1.599	-1.610	-1.621	-1.632	-1.642	-1.652	-1.662	-1.672	-1.681	-1.690	-1.699	-1.705	-1.714	-1.719	-1.726	-1.731	-1.738	-1.742	-1.746	-1.749	-1.752	-1.755	-1.758	-1.759	-1.759	-1.759	-1.759	-1.758	-1.756	-1.754	-1.751	-1.748	-1.744	-1.739	-1.734	-1.729	-1.722	-1.716	-1.710	-1.702	-1.695	-1.688	-1.678	-1.670	-1.661	-1.652	-1.644	-1.635	-1.626	-1.616	-1.608	-1.599	-1.589	-1.581	-1.572	-1.565	-1.556	-1.549	-1.542	-1.536	-1.530	-1.525	-1.519	-1.515	-1.510	-1.506	-1.504	-1.501	-1.501	-1.501	-1.502	-1.502	-1.505	-1.509	-1.512	-1.518	-1.521	-1.529	-1.535	-1.542	-1.551	-1.561	-1.571	-1.581	-1.592	-1.605	-1.618	-1.630	-1.644	-1.658	-1.672	-1.688	-1.702	-1.719	-1.734	-1.750	-1.766	-1.782	-1.799	-1.816	-1.831	-1.849	-1.864	-1.879	-1.895	-1.910	-1.925	-1.940	-1.952	-1.968	-1.979	-1.992	-2.004	-2.014	-2.025	-2.034	-2.042	-2.051	-2.059	-2.064	-2.070	-2.074	-2.078	-2.081	-2.084	-2.085	-2.085	-2.085	-2.084	-2.082	-2.079	-2.076	-2.071	-2.066	-2.060	-2.054	-2.047	-2.039	-2.031	-2.021	-2.013	-2.002	-1.991	-1.981	-1.970	-1.959	-1.946	-1.935	-1.921	-1.909	-1.898	-1.884	-1.870	-1.858	-1.845	-1.831	-1.818	-1.805	-1.792	-1.780	-1.766	-1.754	-1.741	-1.729	-1.718	-1.705	-1.694	-1.681	-1.671	-1.660	-1.650	-1.640	-1.630	-1.620	-1.611	-1.602	-1.594	-1.585	-1.578	-1.570	-1.562	-1.555	-1.549	-1.542	-1.536	-1.530	-1.524	-1.519	-1.512	-1.508	-1.502	-1.496	-1.491	-1.486	-1.482	-1.476	-1.471	-1.466	-1.461	-1.458	-1.452	-1.448	-1.442	-1.439	-1.432	-1.426	-1.422	-1.416	-1.410	-1.404	-1.398	-1.391	-1.384	-1.376	-1.370	-1.361	-1.352	-1.345	-1.336	-1.326	-1.319	-1.309	-1.298	-1.288	-1.276	-1.265	-1.254	-1.241	-1.230	-1.216	-1.204	-1.190	-1.176	-1.162	-1.148	-1.134	-1.119	-1.102	-1.088	-1.070	-1.055	-1.039	-1.021	-1.005	-0.988	-0.971	-0.954	-0.938	-0.920	-0.902	-0.886	-0.869	-0.851	-0.834	-0.816	-0.801	-0.785	-0.768	-0.751	-0.736	-0.720	-0.705	-0.691	-0.676	-0.662	-0.650	-0.636	-0.624	-0.611	-0.600	-0.588	-0.578	-0.568	-0.559	-0.549	-0.540	-0.532	-0.526	-0.520	-0.515	-0.510	-0.504	-0.501	-0.498	-0.495	-0.492	-0.490	-0.489	-0.489	-0.488	-0.488	-0.489	-0.490	-0.491	-0.494	-0.494	-0.496	-0.499	-0.504	-0.506	-0.509	-0.511	-0.515	-0.518	-0.521	-0.524	-0.528	-0.531	-0.534	-0.538	-0.539	-0.542	-0.544	-0.545	-0.545	-0.546	-0.546	-0.546	-0.546	-0.545	-0.542	-0.540	-0.538	-0.534	-0.530	-0.525	-0.520	-0.514	-0.507	-0.501	-0.492	-0.484	-0.475	-0.466	-0.455	-0.444	-0.432	-0.421	-0.409	-0.398	-0.384	-0.370	-0.355	-0.341	-0.328	-0.312	-0.298	-0.281	-0.266	-0.251	-0.235	-0.220	-0.204	-0.189	-0.172	-0.158	-0.142	-0.128	-0.112	-0.098	-0.084	-0.070	-0.056	-0.044	-0.031	-0.020	-0.008	0.004	0.015	0.025	0.035	0.044	0.052	0.060	0.068	0.074	0.081	0.086	0.092	0.096	0.101	0.104	0.105	0.109	0.110	0.111	0.111	0.112	0.112	0.112	0.110	0.109	0.108	0.105	0.102	0.100	0.096	0.094	0.090	0.086	0.082	0.079	0.075	0.070	0.068	0.062	0.059	0.054	0.051	0.046	0.041	0.038	0.034	0.030	0.028	0.022	0.020	0.018	0.014	0.011	0.010	0.008	0.008	0.005	0.004	0.002	0.004	0.002	0.004	0.005	0.005	0.006	0.008	0.010	0.012	0.015	0.018	0.021	0.025	0.029	0.032	0.038	0.042	0.048	0.051	0.058	0.062	0.070	0.075	0.081	0.088	0.094	0.100	0.106	0.112	0.119	0.125	0.131	0.138	0.144	0.149	0.154	0.160	0.166	0.170	0.175	0.179	0.184	0.188	0.190	0.192	0.195	0.198	0.199	0.200	0.201	0.201	0.200	0.200	0.199	0.196	0.195	0.192	0.190	0.186	0.181	0.178	0.171	0.168	0.161	0.155	0.149	0.142	0.135	0.126	0.120	0.111	0.102	0.095	0.085	0.076	0.066	0.059	0.049	0.039	0.030	0.021	0.011	0.002	-0.006	-0.015	-0.022	-0.031	-0.040	-0.049	-0.058	-0.065	-0.071	-0.079	-0.085	-0.092	-0.099	-0.104	-0.109	-0.114	-0.119	-0.122	-0.126	-0.129	-0.131	-0.134	-0.135	-0.136	-0.138	-0.138	-0.138	-0.136	-0.136	-0.134	-0.132	-0.130	-0.128	-0.125	-0.121	-0.118	-0.114	-0.110	-0.104	-0.099	-0.094	-0.088	-0.082	-0.076	-0.069	-0.062	-0.056	-0.049	-0.041	-0.035	-0.028	-0.020	-0.012	-0.005	0.002	0.010	0.018	0.024	0.031	0.039	0.046	0.052	0.059	0.066	0.071	0.078	0.084	0.089	0.095	0.099	0.104	0.109	0.111	0.116	0.119	0.122	0.125	0.129	0.130	0.132	0.134	0.134	0.134	0.135	0.134	0.134	0.132	0.131	0.131	0.130	0.128	0.125	0.122	0.120	0.118	0.114	0.110	0.108	0.104	0.101	0.096	0.094	0.090	0.086	0.082	0.080	0.078	0.072	0.070	0.068	0.065	0.061	0.059	0.056	0.055	0.052	0.052	0.051	0.051	0.051	0.052	0.052	0.054	0.055	0.058	0.060	0.062	0.068	0.070	0.075	0.080	0.085	0.090	0.096	0.102	0.109	0.115	0.124	0.131	0.140	0.148	0.156	0.164	0.174	0.184	0.191	0.200	0.210	0.220	0.229	0.238	0.248	0.256	0.266	0.275	0.284	0.292	0.300	0.308	0.316	0.324	0.330	0.338	0.342	0.349	0.354	0.360	0.364	0.368	0.370	0.374	0.376	0.378	0.378	0.379	0.379	0.380	0.379	0.378	0.375	0.372	0.369	0.366	0.362	0.359	0.354	0.348	0.341	0.336	0.329	0.321	0.314	0.306	0.299	0.290	0.282	0.272	0.264	0.255	0.245	0.236	0.226	0.216	0.208	0.198	0.188	0.178	0.169	0.158	0.149	0.141	0.131	0.122	0.114	0.105	0.096	0.088	0.080	0.074	0.066	0.060	0.054	0.048	0.044	0.039	0.034	0.031	0.026	0.025	0.022	0.020	0.019	0.019	0.020	0.020	0.020	0.022	0.024	0.028	0.031	0.035	0.039	0.044	0.049	0.054	0.061	0.068	0.075	0.082	0.090	0.098	0.106	0.114	0.124	0.132	0.142	0.151	0.161	0.170	0.181	0.191	0.200	0.210	0.220	0.229	0.239	0.248	0.256	0.266	0.274	0.282	0.290	0.298	0.305	0.310	0.318	0.322	0.328	0.332	0.338	0.341	0.345	0.346	0.350	0.351	0.352	0.354	0.354	0.354	0.352	0.351	0.349	0.348	0.344	0.340	0.336	0.332	0.329	0.324	0.319	0.314	0.308	0.302	0.298	0.290	0.285	0.278	0.272	0.265	0.258	0.251	0.245	0.238	0.232	0.225	0.220	0.214	0.206	0.200	0.195	0.189	0.184	0.179	0.174	0.169	0.165	0.160	0.158	0.155	0.151	0.149	0.146	0.144	0.142	0.141	0.140	0.139	0.140	0.139	0.140	0.141	0.142	0.144	0.145	0.146	0.150	0.152	0.156	0.159	0.162	0.166	0.170	0.174	0.179	0.184	0.189	0.194	0.200	0.205	0.211	0.218	0.224	0.230	0.236	0.244	0.250	0.256	0.264	0.270	0.278	0.285	0.292	0.298	0.305	0.311	0.319	0.325	0.331	0.338	0.344	0.350	0.355	0.361	0.366	0.371	0.375	0.381	0.385	0.389	0.391	0.395	0.398	0.399	0.401	0.401	0.401	0.401	0.401	0.400	0.399	0.396	0.394	0.390	0.386	0.382	0.378	0.371	0.365	0.359	0.351	0.342	0.335	0.325	0.315	0.305	0.292	0.282	0.270	0.258	0.245	0.231	0.218	0.204	0.189	0.174	0.158	0.141	0.126	0.110	0.094	0.078	0.060	0.044	0.028	0.011	-0.005	-0.022	-0.039	-0.055	-0.071	-0.088	-0.101	-0.118	-0.134	-0.148	-0.162	-0.175	-0.190	-0.202	-0.215	-0.228	-0.239	-0.250	-0.261	-0.271	-0.280	-0.289	-0.298	-0.306	-0.314	-0.320	-0.326	-0.331	-0.336	-0.340	-0.345	-0.348	-0.350	-0.354	-0.355	-0.356	-0.358	-0.359	-0.359	-0.359	-0.359	-0.358	-0.358	-0.356	-0.356	-0.355	-0.354	-0.352	-0.351	-0.350	-0.348	-0.348	-0.346	-0.345	-0.344	-0.342	-0.341	-0.341	-0.341	-0.341	-0.342	-0.342	-0.344	-0.345	-0.348	-0.349	-0.351	-0.355	-0.356	-0.361	-0.365	-0.369	-0.374	-0.378	-0.382	-0.389	-0.395	-0.401	-0.408	-0.414	-0.421	-0.429	-0.436	-0.444	-0.451	-0.459	-0.468	-0.475	-0.484	-0.491	-0.500	-0.509	-0.518	-0.525	-0.532	-0.541	-0.549	-0.556	-0.564	-0.570	-0.576	-0.581	-0.588	-0.592	-0.596	-0.600	-0.604	-0.606	-0.609	-0.610	-0.610	-0.610	-0.610	-0.608	-0.605	-0.601	-0.598	-0.591	-0.586	-0.579	-0.571	-0.562	-0.552	-0.542	-0.530	-0.519	-0.505	-0.490	-0.475	-0.459	-0.441	-0.424	-0.405	-0.385	-0.365	-0.344	-0.321	-0.299	-0.275	-0.252	-0.229	-0.204	-0.178	-0.152	-0.125	-0.100	-0.072	-0.046	-0.019	0.009	0.035	0.064	0.091	0.119	0.145	0.174	0.200	0.226	0.254	0.279	0.305	0.331	0.356	0.381	0.405	0.430	0.452	0.475	0.498	0.518	0.539	0.559	0.579	0.598	0.616	0.635	0.652	0.669	0.685	0.701	0.716	0.731	0.745	0.759	0.771	0.785	0.798	0.809	0.821	0.832	0.842	0.855	0.865	0.875	0.886	0.895	0.905	0.915	0.925	0.935	0.944	0.955	0.965	0.975	0.984	0.995	1.006	1.016	1.028	1.039	1.050	1.061	1.074	1.086	1.098	1.111	1.124	1.138	1.151	1.165	1.179	1.194	1.208	1.224	1.238	1.254	1.269	1.286	1.302	1.318	1.334	1.351	1.368	1.385	1.402	1.419	1.436	1.455	1.472	1.489	1.506	1.522	1.540	1.556	1.574	1.590	1.608	1.624	1.640	1.655	1.670	1.685	1.700	1.715	1.729	1.742	1.756	1.769	1.781	1.792	1.804	1.815	1.825	1.835	1.842	1.852	1.860	1.866	1.872	1.879	1.882	1.888	1.890	1.892	1.895	1.895	1.895	1.895	1.894	1.891	1.889	1.885	1.880	1.875	1.869	1.861	1.854	1.845	1.838	1.828	1.815	1.804	1.792	1.780	1.766	1.752	1.739	1.724	1.708	1.691	1.675	1.659	1.640	1.624	1.605	1.586	1.569	1.549	1.530	1.510	1.491	1.472	1.452	1.432	1.412	1.394	1.375	1.355	1.336	1.316	1.296	1.279	1.260	1.241	1.224	1.205	1.188	1.170	1.152	1.136	1.119	1.102	1.086	1.071	1.055	1.039	1.025	1.010	0.996	0.982	0.968	0.954	0.940	100.000	5.000	2.000	1.000	7.000	0.000	0.000	0.000	0.000	0.000	0.000	0.000	0.000	0.000	0.000	0.000	0.000	0.000	3.488	3.498	3.506	3.516	3.526	3.535	3.544	3.551	3.560	3.568	3.575	3.581	3.590	3.596	3.601	3.606	3.611	3.616	3.621	3.624	3.628	3.630	3.634	3.635	3.636	3.638	3.639	3.639	3.639	3.639	3.639	3.638	3.636	3.634	3.631	3.630	3.628	3.624	3.621	3.619	3.615	3.612	3.609	3.606	3.602	3.599	3.595	3.591	3.589	3.584	3.581	3.579	3.575	3.572	3.570	3.568	3.565	3.562	3.561	3.560	3.558	3.558	3.556	3.556	3.556	3.556	3.556	3.555	3.556	3.558	3.559	3.560	3.561	3.564	3.565	3.569	3.570	3.572	3.576	3.578	3.581	3.584	3.586	3.590	3.592	3.595	3.600	3.602	3.606	3.608	3.611	3.614	3.616	3.619	3.621	3.624	3.625	3.628	3.629	3.630	3.631	3.632	3.634	3.634	3.634	3.634	3.634	3.634	3.632	3.631	3.630	3.628	3.626	3.624	3.621	3.620	3.618	3.614	3.610	3.608	3.604	3.600	3.596	3.592	3.589	3.584	3.580	3.575	3.570	3.565	3.560	3.554	3.550	3.544	3.539	3.532	3.528	3.521	3.515	3.510	3.504	3.498	3.491	3.486	3.480	3.472	3.468	3.460	3.454	3.448	3.440	3.435	3.428	3.420	3.414	3.406	3.399	3.392	3.385	3.376	3.370	3.362	3.355	3.349	3.340	3.332	3.325	3.319	3.310	3.304	3.296	3.288	3.281	3.274	3.266	3.260	3.252	3.245	3.239	3.232	3.226	3.220	3.215	3.209	3.204	3.198	3.194	3.190	3.185	3.182	3.179	3.175	3.172	3.170	3.169	3.168	3.166	3.166	3.168	3.168	3.170	3.171	3.174	3.176	3.180	3.184	3.189	3.194	3.200	3.206	3.214	3.220	3.228	3.236	3.245	3.254	3.264	3.275	3.285	3.296	3.309	3.320	3.331	3.345	3.358	3.370	3.384	3.398	3.410	3.424	3.438	3.451	3.466	3.479	3.494	3.506	3.521	3.535	3.549	3.562	3.575	3.589	3.601	3.615	3.626	3.638	3.651	3.662	3.674	3.684	3.694	3.705	3.714	3.722	3.730	3.739	3.746	3.754	3.760	3.765	3.771	3.776	3.780	3.784	3.786	3.789	3.791	3.792	3.792	3.794	3.794	3.792	3.792	3.790	3.789	3.785	3.781	3.779	3.774	3.769	3.764	3.758	3.751	3.745	3.738	3.731	3.722	3.715	3.706	3.696	3.688	3.679	3.669	3.658	3.648	3.636	3.625	3.614	3.602	3.590	3.578	3.566	3.554	3.541	3.528	3.514	3.501	3.488	3.472	3.460	3.446	3.431	3.418	3.402	3.389	3.372	3.358	3.342	3.329	3.314	3.299	3.284	3.268	3.254	3.239	3.222	3.209	3.194	3.178	3.164	3.149	3.134	3.119	3.105	3.090	3.076	3.062	3.049	3.035	3.021	3.008	2.995	2.982	2.970	2.958	2.946	2.934	2.922	2.911	2.901	2.891	2.880	2.871	2.861	2.852	2.845	2.838	2.830	2.822	2.815	2.808	2.802	2.796	2.791	2.786	2.782	2.778	2.774	2.770	2.766	2.764	2.761	2.759	2.758	2.756	2.754	2.751	2.751	2.750	2.749	2.749	2.749	2.749	2.749	2.749	2.749	2.748	2.748	2.748	2.746	2.748	2.748	2.746	2.746	2.746	2.745	2.745	2.744	2.742	2.741	2.740	2.739	2.738	2.735	2.732	2.730	2.728	2.725	2.721	2.719	2.716	2.712	2.709	2.704	2.700	2.695	2.690	2.685	2.681	2.676	2.671	2.666	2.660	2.656	2.650	2.645	2.640	2.634	2.629	2.624	2.619	2.614	2.609	2.604	2.599	2.596	2.591	2.586	2.584	2.580	2.576	2.575	2.571	2.570	2.568	2.568	2.566	2.565	2.565	2.565	2.566	2.568	2.569	2.571	2.572	2.576	2.579	2.582	2.588	2.591	2.596	2.602	2.609	2.614	2.621	2.629	2.636	2.644	2.651	2.660	2.669	2.679	2.688	2.698	2.708	2.718	2.729	2.739	2.750	2.761	2.772	2.785	2.798	2.809	2.821	2.834	2.846	2.860	2.872	2.885	2.899	2.911	2.925	2.939	2.952	2.966	2.979	2.994	3.006	3.021	3.034	3.048	3.061	3.075	3.088	3.101	3.115	3.128	3.140	3.152	3.165	3.178	3.190	3.201	3.212	3.225	3.236	3.246	3.258	3.268	3.278	3.288	3.296	3.305	3.312	3.321	3.329	3.335	3.342	3.348	3.352	3.358	3.362	3.366	3.369	3.371	3.374	3.375	3.376	3.376	3.375	3.374	3.372	3.370	3.369	3.365	3.361	3.356	3.351	3.346	3.340	3.334	3.326	3.320	3.311	3.302	3.292	3.284	3.275	3.264	3.252	3.241	3.230	3.219	3.205	3.192	3.179	3.165	3.151	3.136	3.121	3.108	3.091	3.076	3.060	3.042	3.026	3.010	2.992	2.975	2.958	2.939	2.921	2.902	2.884	2.865	2.846	2.826	2.806	2.785	2.765	2.745	2.724	2.702	2.681	2.660	2.639	2.616	2.595	2.572	2.549	2.528	2.505	2.481	2.459	2.435	2.411	2.388	2.365	2.341	2.318	2.294	2.269	2.245	2.221	2.198	2.174	2.149	2.125	2.101	2.076	2.052	2.029	2.006	1.981	1.958	1.934	1.910	1.885	1.861	1.838	1.814	1.791	1.768	1.742	1.719	1.696	1.672	1.649	1.625	1.601	1.578	1.554	1.530	1.508	1.484	1.460	1.438	1.412	1.389	1.366	1.342	1.320	1.296	1.272	1.249	1.226	1.202	1.180	1.158	1.134	1.111	1.089	1.066	1.044	1.021	1.000	0.980	0.959	0.938	0.916	0.898	0.878	0.859	0.841	0.822	0.806	0.789	0.772	0.758	0.742	0.729	0.715	0.702	0.690	0.679	0.668	0.656	0.648	0.639	0.631	0.624	0.618	0.610	0.605	0.600	0.596	0.592	0.589	0.586	0.585	0.582	0.581	0.580	0.580	0.579	0.579	0.579	0.579	0.578	0.579	0.579	0.580	0.579	0.580	0.579	0.580	0.579	0.578	0.576	0.576	0.575	0.572	0.570	0.568	0.565	0.562	0.559	0.555	0.551	0.546	0.542	0.539	0.534	0.526	0.521	0.516	0.511	0.505	0.500	0.494	0.488	0.482	0.476	0.471	0.468	0.462	0.458	0.454	0.450	0.448	0.444	0.444	0.441	0.440	0.441	0.440	0.441	0.444	0.446	0.450	0.455	0.459	0.465	0.471	0.479	0.486	0.496	0.505	0.516	0.528	0.540	0.551	0.566	0.580	0.595	0.611	0.628	0.644	0.661	0.679	0.698	0.716	0.736	0.756	0.776	0.798	0.819	0.840	0.862	0.884	0.906	0.929	0.952	0.975	0.999	1.021	1.045	1.068	1.091	1.116	1.140	1.164	1.189	1.212	1.239	1.262	1.288	1.314	1.338	1.364	1.389	1.415	1.441	1.466	1.494	1.520	1.545	1.572	1.600	1.626	1.654	1.681	1.708	1.736	1.762	1.790	1.818	1.846	1.874	1.901	1.929	1.956	1.985	2.013	2.040	2.066	2.094	2.121	2.148	2.172	2.199	2.224	2.250	2.274	2.299	2.321	2.344	2.368	2.389	2.410	2.430	2.451	2.470	2.489	2.508	2.525	2.542	2.558	2.574	2.588	2.602	2.615	2.628	2.640	2.651	2.661	2.672	2.681	2.690	2.699	2.706	2.714	2.720	2.728	2.734	2.739	2.745	2.750	2.755	2.760	2.764	2.769	2.771	2.776	2.779	2.784	2.786	2.790	2.794	2.798	2.800	2.804	2.806	2.809	2.812	2.815	2.819	2.820	2.824	2.826	2.828	2.831	2.832	2.835	2.838	2.840	2.841	2.842	2.842	2.845	2.845	2.846	2.846	2.846	2.844	2.844	2.842	2.840	2.839	2.836	2.834	2.830	2.826	2.824	2.819	2.814	2.809	2.802	2.796	2.790	2.784	2.776	2.768	2.760	2.752	2.744	2.735	2.728	2.719	2.709	2.700	2.691	2.681	2.671	2.662	2.652	2.642	2.632	2.624	2.612	2.604	2.594	2.585	2.576	2.568	2.559	2.550	2.541	2.534	2.526	2.519	2.511	2.505	2.498	2.492	2.485	2.480	2.475	2.469	2.465	2.460	2.455	2.451	2.448	2.444	2.440	2.438	2.435	2.432	2.430	2.426	2.425	2.422	2.421	2.420	2.419	2.416	2.415	2.414	2.412	2.410	2.410	2.408	2.408	2.405	2.404	2.402	2.400	2.400	2.398	2.395	2.392	2.391	2.389	2.386	2.384	2.381	2.378	2.374	2.371	2.368	2.364	2.360	2.355	2.352	2.348	2.342	2.338	2.332	2.328	2.321	2.316	2.311	2.305	2.299	2.292	2.286	2.280	2.272	2.266	2.259	2.251	2.244	2.238	2.229	2.222	2.215	2.206	2.199	2.191	2.184	2.176	2.169	2.161	2.154	2.146	2.140	2.131	2.124	2.118	2.111	2.104	2.099	2.092	2.086	2.081	2.075	2.071	2.065	2.061	2.056	2.052	2.050	2.045	2.042	2.039	2.038	2.035	2.034	2.033	2.030	2.030	2.030	2.029	2.030	2.030	2.031	2.033	2.034	2.035	2.036	2.039	2.041	2.044	2.046	2.050	2.052	2.056	2.059	2.064	2.068	2.071	2.075	2.079	2.084	2.088	2.091	2.098	2.101	2.106	2.110	2.115	2.120	2.125	2.130	2.135	2.140	2.144	2.150	2.155	2.160	2.165	2.170	2.175	2.181	2.186	2.191	2.196	2.202	2.209	2.214	2.219	2.225	2.231	2.238	2.242	2.250	2.255	2.261	2.268	2.274	2.280	2.285	2.292	2.298	2.305	2.310	2.318	2.324	2.329	2.335	2.340	2.346	2.352	2.358	2.362	2.368	2.372	2.378	2.382	2.386	2.391	2.394	2.398	2.400	2.404	2.406	2.409	2.411	2.412	2.414	2.414	2.415	2.415	2.415	2.415	2.415	2.412	2.411	2.410	2.408	2.405	2.402	2.399	2.395	2.392	2.389	2.385	2.381	2.376	2.371	2.368	2.362	2.359	2.352	2.349	2.344	2.339	2.334	2.329	2.324	2.319	2.315	2.310	2.305	2.301	2.298	2.295	2.291	2.289	2.285	2.282	2.280	2.279	2.278	2.276	2.274	2.274	2.274	2.274	2.274	2.275	2.276	2.278	2.280	2.282	2.284	2.286	2.290	2.292	2.296	2.301	2.305	2.310	2.314	2.318	2.322	2.328	2.332	2.339	2.344	2.349	2.354	2.359	2.364	2.370	2.375	2.379	2.384	2.389	2.391	2.396	2.400	2.404	2.406	2.410	2.411	2.412	2.415	2.416	2.418	2.416	2.416	2.415	2.414	2.412	2.410	2.406	2.402	2.399	2.394	2.389	2.382	2.376	2.370	2.361	2.354	2.345	2.335	2.326	2.316	2.304	2.292	2.281	2.270	2.256	2.242	2.230	2.216	2.201	2.186	2.171	2.156	2.140	2.125	2.108	2.091	2.075	2.058	2.041	2.025	2.006	1.989	1.971	1.955	1.936	1.919	1.900	1.881	1.864	1.845	1.828	1.808	1.789	1.771	1.751	1.734	1.714	1.695	1.675	1.656	1.635	1.616	1.596	1.575	1.556	1.535	1.514	1.494	1.472	1.451	1.429	1.408	1.385	1.361	1.339	1.316	1.292	1.269	1.245	1.220	1.195	1.170	1.145	1.120	1.095	1.069	1.042	1.015	0.989	0.961	0.935	0.906	0.879	0.851	0.824	0.795	0.766	0.738	0.709	0.680	0.650	0.622	0.592	0.564	0.535	0.506	0.478	0.450	0.420	0.391	0.364	0.335	0.308	0.280	0.251	0.225	0.198	0.171	0.145	0.118	0.092	0.068	0.042	0.018	-0.008	-0.031	-0.055	-0.079	-0.101	-0.122	-0.144	-0.165	-0.185	-0.206	-0.225	-0.245	-0.262	-0.280	-0.298	-0.314	-0.329	-0.344	-0.358	-0.372	-0.385	-0.396	-0.409	-0.419	-0.429	-0.438	-0.446	-0.454	-0.460	-0.466	-0.471	-0.475	-0.479	-0.481	-0.484	-0.484	-0.484	-0.484	-0.481	-0.479	-0.475	-0.471	-0.468	-0.461	-0.454	-0.448	-0.439	-0.431	-0.420	-0.411	-0.400	-0.389	-0.378	-0.365	-0.352	-0.338	-0.325	-0.310	-0.296	-0.281	-0.265	-0.250	-0.235	-0.219	-0.202	-0.188	-0.171	-0.156	-0.141	-0.125	-0.110	-0.095	-0.080	-0.064	-0.050	-0.036	-0.022	-0.010	0.004	0.016	0.028	0.040	0.051	0.061	0.071	0.080	0.089	0.098	0.105	0.112	0.119	0.126	0.131	0.136	0.141	0.146	0.149	0.154	0.156	0.160	0.161	0.164	0.166	0.168	0.170	0.171	0.172	0.174	0.175	0.176	0.178	0.179	0.181	0.182	0.184	0.186	0.188	0.190	0.192	0.195	0.199	0.201	0.206	0.210	0.214	0.219	0.224	0.229	0.234	0.241	0.248	0.254	0.261	0.266	0.275	0.282	0.290	0.299	0.308	0.315	0.324	0.332	0.341	0.351	0.360	0.370	0.379	0.388	0.398	0.406	0.416	0.425	0.435	0.442	0.452	0.461	0.471	0.479	0.489	0.496	0.506	0.514	0.522	0.530	0.539	0.546	0.555	0.564	0.571	0.579	0.586	0.594	0.601	0.609	0.616	0.625	0.632	0.640	0.649	0.656	0.664	0.671	0.680	0.688	0.696	0.704	0.711	0.721	0.729	0.736	0.745	0.754	0.762	0.771	0.779	0.788	0.796	0.805	0.814	0.822	0.831	0.840	0.849	0.856	0.865	0.872	0.881	0.888	0.895	0.902	0.910	0.918	0.925	0.932	0.938	0.945	0.951	0.958	0.962	0.969	0.974	0.979	0.984	0.989	0.994	0.999	1.002	1.006	1.011	1.015	1.020	1.024	1.028	1.031	1.036	1.040	1.044	1.048	1.051	1.056	1.060	1.065	1.070	1.075	1.081	1.086	1.092	1.099	1.105	1.112	1.119	1.126	1.134	1.142	1.151	1.160	1.169	1.180	1.189	1.200	1.211	1.222	1.234	1.248	1.259	1.272	1.285	1.299	1.312	1.328	1.342	1.358	1.372	1.388	1.404	1.420	1.434	1.451	1.468	1.484	1.501	1.518	1.535	1.551	1.568	1.584	1.601	1.618	1.635	1.651	1.669	1.685	1.701	1.716	1.731	1.748	1.762	1.778	1.792	1.806	1.820	1.834	1.848	1.860	1.872	1.884	1.896	1.908	1.918	1.929	1.939	1.948	1.956	1.965	1.974	1.980	1.988	1.994	1.999	2.006	2.011	2.015	2.019	2.021	2.026	2.029	2.030	2.033	2.034	2.034	2.035	2.035	2.035	2.035	2.033	2.031	2.030	2.029	2.027	2.025	2.021	2.019	2.016	2.013	2.010	2.005	2.001	1.998	1.994	1.990	1.985	1.980	1.976	1.971	1.966	1.961	1.956	1.951	1.946	1.941	1.936	1.930	1.925	1.919	1.914	1.908	1.901	1.896	1.889	1.882	1.875	1.869	1.861	1.854	1.846	1.839	1.830	1.822	1.814	1.804	1.795	1.784	1.775	1.764	1.752	1.740	1.728	1.715	1.702	1.689	1.674	1.659	1.644	1.628	1.611	1.595	1.576	1.559	1.539	1.519	1.499	1.478	1.458	1.435	1.412	1.390	1.366	1.342	1.318	1.294	1.268	1.241	1.216	1.189	1.161	1.135	1.106	1.079	1.051	1.022	0.994	0.965	0.935	0.908	0.879	0.849	0.820	0.791	0.762	0.734	0.705	0.676	0.649	0.620	0.592	0.565	0.538	0.511	0.485	0.460	0.434	0.409	0.384	0.361	0.336	0.314	0.291	0.269	0.248	0.228	0.208	0.188	0.169	0.150	0.131	0.115	0.098	0.081	0.066	0.052	0.038	0.024	0.010	-0.002	-0.015	-0.026	-0.038	-0.049	-0.059	-0.068	-0.078	-0.088	-0.095	-0.104	-0.111	-0.119	-0.125	-0.132	-0.139	-0.145	-0.150	-0.156	-0.162	-0.168	-0.172	-0.178	-0.182	-0.188	-0.192	-0.196	-0.200	-0.204	-0.209	-0.214	-0.218	-0.221	-0.225	-0.230	-0.234	-0.238	-0.242	-0.246	-0.250	-0.255	-0.259	-0.262	-0.266	-0.271	-0.276	-0.281	-0.284	-0.289	-0.292	-0.298	-0.301	-0.305	-0.310	-0.314	-0.318	-0.322	-0.326	-0.330	-0.334	-0.338	-0.340	-0.344	-0.346	-0.349	-0.351	-0.354	-0.356	-0.359	-0.360	-0.361	-0.362	-0.364	-0.365	-0.365	-0.365	-0.366	-0.365	-0.364	-0.364	-0.364	-0.362	-0.361	-0.359	-0.356	-0.355	-0.352	-0.350	-0.348	-0.345	-0.342	-0.339	-0.335	-0.332	-0.330	-0.326	-0.322	-0.319	-0.314	-0.311	-0.308	-0.304	-0.300	-0.296	-0.292	-0.290	-0.286	-0.284	-0.279	-0.276	-0.274	-0.271	-0.269	-0.266	-0.264	-0.261	-0.260	-0.258	-0.255	-0.254	-0.251	-0.250	-0.249	-0.246	-0.245	-0.245	-0.242	-0.242	-0.240	-0.239	-0.238	-0.236	-0.235	-0.234	-0.232	-0.230	-0.229	-0.226	-0.225	-0.222	-0.220	-0.218	-0.214	-0.212	-0.209	-0.205	-0.201	-0.198	-0.192	-0.189	-0.184	-0.179	-0.172	-0.166	-0.161	-0.154	-0.148	-0.140	-0.132	-0.125	-0.116	-0.108	-0.100	-0.090	-0.081	-0.071	-0.061	-0.051	-0.041	-0.031	-0.020	-0.009	0.002	0.014	0.025	0.036	0.049	0.059	0.071	0.084	0.095	0.108	0.119	0.130	0.141	0.154	0.165	0.178	0.188	0.200	0.211	0.222	0.232	0.244	0.254	0.264	0.274	0.284	0.295	0.304	0.312	0.322	0.331	0.340	0.348	0.355	0.364	0.370	0.378	0.385	0.391	0.398	0.404	0.410	0.415	0.420	0.426	0.430	0.435	0.440	0.442	0.446	0.450	0.454	0.455	0.459	0.461	0.464	0.465	0.468	0.468	0.469	0.470	0.470	0.471	0.471	0.471	0.471	0.470	0.469	0.469	0.469	0.466	0.465	0.462	0.460	0.459	0.456	0.454	0.451	0.448	0.445	0.441	0.438	0.435	0.430	0.428	0.422	0.420	0.415	0.410	0.406	0.401	0.398	0.392	0.388	0.382	0.378	0.374	0.369	0.364	0.358	0.352	0.348	0.342	0.338	0.332	0.328	0.322	0.316	0.312	0.308	0.302	0.299	0.294	0.290	0.285	0.281	0.278	0.274	0.270	0.266	0.262	0.260	0.256	0.254	0.250	0.249	0.245	0.244	0.241	0.239	0.238	0.236	0.234	0.232	0.232	0.230	0.229	0.229	0.228	0.226	0.225	0.224	0.224	0.222	0.221	0.221	0.219	0.218	0.216	0.214	0.212	0.211	0.210	0.208	0.205	0.202	0.199	0.196	0.192	0.189	0.185	0.181	0.176	0.172	0.166	0.161	0.155	0.149	0.144	0.138	0.130	0.122	0.116	0.109	0.101	0.094	0.086	0.079	0.070	0.062	0.054	0.044	0.036	0.028	0.020	0.011	0.004	-0.005	-0.014	-0.021	-0.029	-0.038	-0.044	-0.052	-0.059	-0.066	-0.074	-0.080	-0.086	-0.092	-0.100	-0.105	-0.111	-0.116	-0.121	-0.128	-0.131	-0.136	-0.141	-0.146	-0.150	-0.154	-0.158	-0.162	-0.166	-0.169	-0.174	-0.176	-0.181	-0.185	-0.189	-0.192	-0.195	-0.200	-0.204	-0.208	-0.212	-0.216	-0.221	-0.226	-0.230	-0.235	-0.240	-0.246	-0.251	-0.258	-0.264	-0.269	-0.275	-0.280	-0.286	-0.292	-0.299	-0.306	-0.311	-0.319	-0.324	-0.330	-0.336	-0.342	-0.348	-0.354	-0.359	-0.365	-0.369	-0.374	-0.379	-0.381	-0.385	-0.389	-0.391	-0.394	-0.395	-0.398	-0.398	-0.399	-0.399	-0.399	-0.398	-0.395	-0.394	-0.390	-0.388	-0.385	-0.380	-0.375	-0.370	-0.364	-0.358	-0.350	-0.345	-0.336	-0.329	-0.320	-0.311	-0.302	-0.294	-0.285	-0.275	-0.265	-0.255	-0.245	-0.235	-0.225	-0.214	-0.202	-0.192	-0.182	-0.171	-0.161	-0.150	-0.140	-0.130	-0.120	-0.110	-0.100	-0.089	-0.080	-0.070	-0.060	-0.051	-0.041	-0.032	-0.024	-0.014	-0.005	0.004	0.014	0.022	0.030	0.039	0.049	0.058	0.066	0.075	0.085	0.094	0.104	0.112	0.121	0.132	0.142	0.152	0.162	0.172	0.184	0.194	0.205	0.218	0.229	0.240	0.251	0.265	0.276	0.289	0.301	0.315	0.328	0.340	0.352	0.366	0.380	0.394	0.408	0.420	0.432	0.446	0.459	0.472	0.484	0.498	0.510	0.521	0.532	0.544	0.555	0.565	0.575	0.585	0.594	0.602	0.611	0.618	0.625	0.631	0.638	0.642	0.646	0.651	0.654	0.656	0.659	0.659	0.660	0.660	0.660	0.658	0.656	0.654	0.651	0.646	0.642	0.638	0.632	0.626	0.621	0.614	0.606	0.600	0.592	0.584	0.576	0.568	0.559	0.551	0.542	0.534	0.525	0.518	0.509	0.499	0.491	0.484	0.476	0.468	0.461	0.454	0.448	0.441	0.434	0.429	0.424	0.419	0.414	0.410	0.406	0.404	0.400	0.399	0.396	0.395	0.395	0.394	0.394	0.394	0.395	0.396	0.399	0.401	0.402	0.406	0.410	0.412	0.416	0.420	0.425	0.429	0.434	0.440	0.445	0.451	0.456	0.462	0.469	0.475	0.480	0.488	0.494	0.501	0.507	0.515	0.522	0.530	0.538	0.545	0.554	0.561	0.570	0.579	0.586	0.596	0.604	0.614	0.624	0.632	0.642	0.652	0.661	0.672	0.682	0.694	0.704	0.715	0.726	0.738	0.749	0.761	0.772	0.784	0.798	0.809	0.821	0.834	0.845	0.859	0.871	0.882	0.896	0.909	0.920	0.932	0.945	0.956	0.968	0.979	0.990	1.000	1.011	1.021	1.030	1.040	1.049	1.056	1.064	1.071	1.078	1.084	1.089	1.094	1.098	1.101	1.102	1.105	1.106	1.108	1.106	1.106	1.105	1.101	1.099	1.096	1.091	1.086	1.080	1.074	1.068	1.059	1.051	1.042	1.034	1.022	1.011	1.000	0.989	0.976	0.964	0.950	0.936	0.921	0.908	0.892	0.878	0.861	0.845	0.829	0.812	0.795	0.778	0.760	0.741	0.724	0.706	0.686	0.669	0.650	0.630	0.611	0.591	0.572	0.554	0.534	0.515	0.495	0.475	0.455	0.436	0.416	0.396	0.378	0.358	0.339	0.319	0.299	0.281	0.262	0.242	0.225	0.208	0.189	0.171	0.155	0.139	0.121	0.105	0.090	0.075	0.061	0.046	0.034	0.021	0.009	-0.002	-0.012	-0.022	-0.031	-0.040	-0.048	-0.054	-0.059	-0.064	-0.068	-0.071	-0.072	-0.075	-0.074	-0.074	-0.072	-0.069	-0.066	-0.060	-0.055	-0.048	-0.040	-0.031	-0.021	-0.011	0.000	0.012	0.025	0.039	0.052	0.069	0.084	0.101	0.118	0.136	0.155	0.174	0.192	0.212	0.232	0.252	0.272	0.294	0.314	0.334	0.355	0.375	0.395	0.416	0.436	0.455	0.475	0.494	0.512	0.530	0.548	0.565	0.581	0.598	0.611	0.625	0.638	0.650	0.662	0.672	0.681	0.690	0.698	0.704	0.710	0.714	0.716	0.719	0.719	0.719	0.718	0.715	0.711	0.706	0.699	0.692	0.684	0.675	0.664	0.652	0.640	0.625	0.610	0.595	0.579	0.561	0.542	0.522	0.502	0.482	0.459	0.438	0.414	0.390	0.365	0.340	0.315	0.290	0.264	0.235	0.209	0.181	0.154	0.126	0.099	0.070	0.042	0.014	-0.014	-0.041	-0.070	-0.098	-0.124	-0.152	-0.179	-0.206	-0.231	-0.258	-0.284	-0.308	-0.331	-0.355	-0.379	-0.401	-0.424	-0.445	-0.466	-0.486	-0.505	-0.524	-0.541	-0.559	-0.574	-0.590	-0.605	-0.619	-0.631	-0.644	-0.655	-0.666	-0.678	-0.686	-0.695	-0.702	-0.709	-0.716	-0.721	-0.726	-0.730	-0.735	-0.739	-0.741	-0.742	-0.745	-0.745	-0.748	-0.746	-0.746	-0.745	-0.745	-0.744	-0.742	-0.740	-0.739	-0.735	-0.734	-0.730	-0.728	-0.726	-0.722	-0.720	-0.718	-0.712	-0.710	-0.708	-0.704	-0.701	-0.700	-0.698	-0.694	-0.692	-0.690	-0.688	-0.686	-0.684	-0.682	-0.680	-0.678	-0.678	-0.675	-0.674	-0.672	-0.670	-0.669	-0.669	-0.666	-0.665	-0.664	-0.662	-0.661	-0.660	-0.658	-0.656	-0.654	-0.652	-0.649	-0.648	-0.645	-0.641	-0.638	-0.635	-0.631	-0.628	-0.621	-0.616	-0.611	-0.606	-0.601	-0.595	-0.588	-0.580	-0.572	-0.565	-0.556	-0.549	-0.539	-0.530	-0.520	-0.509	-0.498	-0.488	-0.478	-0.465	-0.452	-0.440	-0.428	-0.415	-0.401	-0.389	-0.374	-0.360	-0.346	-0.334	-0.319	-0.304	-0.290	-0.276	-0.261	-0.246	-0.232	-0.218	-0.204	-0.190	-0.176	-0.162	-0.150	-0.136	-0.124	-0.111	-0.100	-0.088	-0.078	-0.068	-0.056	-0.046	-0.038	-0.030	-0.022	-0.014	-0.008	-0.002	0.004	0.008	0.011	0.014	0.016	0.019	0.019	0.020	0.018	0.016	0.014	0.011	0.008	0.001	-0.004	-0.010	-0.016	-0.025	-0.034	-0.042	-0.054	-0.065	-0.076	-0.089	-0.102	-0.116	-0.131	-0.146	-0.162	-0.179	-0.196	-0.215	-0.232	-0.252	-0.271	-0.291	-0.312	-0.334	-0.355	-0.378	-0.399	-0.421	-0.444	-0.468	-0.491	-0.514	-0.539	-0.562	-0.586	-0.611	-0.636	-0.661	-0.684	-0.709	-0.734	-0.759	-0.784	-0.809	-0.834	-0.858	-0.882	-0.906	-0.931	-0.955	-0.979	-1.002	-1.026	-1.050	-1.072	-1.095	-1.116	-1.139	-1.160	-1.181	-1.202	-1.222	-1.242	-1.261	-1.281	-1.299	-1.316	-1.334	-1.350	-1.368	-1.381	-1.398	-1.411	-1.425	-1.438	-1.450	-1.461	-1.472	-1.482	-1.492	-1.501	-1.510	-1.516	-1.524	-1.530	-1.535	-1.539	-1.542	-1.546	-1.548	-1.549	-1.549	-1.549	-1.548	-1.546	-1.544	-1.540	-1.538	-1.532	-1.526	-1.521	-1.515	-1.508	-1.499	-1.491	-1.482	-1.472	-1.462	-1.451	-1.440	-1.428	-1.416	-1.404	-1.390	-1.375	-1.362	-1.348	-1.331	-1.316	-1.300	-1.284	-1.268	-1.249	-1.231	-1.214	-1.195	-1.176	-1.158	-1.138	-1.119	-1.098	-1.078	-1.056	-1.035	-1.012	-0.990	-0.968	-0.945	-0.922	-0.899	-0.875	-0.850	-0.826	-0.801	-0.776	-0.749	-0.724	-0.696	-0.671	-0.644	-0.616	-0.588	-0.560	-0.531	-0.502	-0.474	-0.445	-0.416	-0.386	-0.356	-0.328	-0.298	-0.266	-0.236	-0.206	-0.176	-0.146	-0.116	-0.086	-0.056	-0.026	0.002	0.032	0.061	0.089	0.118	0.145	0.174	0.201	0.228	0.254	0.280	0.305	0.329	0.354	0.378	0.400	0.424	0.445	0.466	0.486	0.506	0.525	0.544	0.561	0.579	0.595	0.612	0.628	0.642	0.656	0.670	0.682	0.695	0.708	0.719	0.730	0.741	0.751	0.761	0.771	0.780	0.789	0.798	0.805	0.814	0.821	0.831	0.839	0.846	0.855	0.862	0.871	0.879	0.888	0.895	0.904	0.911	0.920	0.928	0.938	0.946	0.956	0.966	0.976	0.986	0.996	1.006	1.018	1.029	1.040	1.051	1.064	1.076	1.089	1.101	1.114	1.128	1.141	1.155	1.169	1.182	1.198	1.212	1.228	1.242	1.256	1.271	1.288	1.302	1.319	1.334	1.350	1.366	1.381	1.398	1.414	1.429	1.445	1.460	1.478	1.492	1.509	1.525	1.540	1.556	1.571	1.588	1.602	1.616	1.632	1.648	1.661	1.676	1.691	1.706	1.720	1.732	1.748	1.760	1.774	1.786	1.800	1.814	1.825	1.838	1.849	1.861	1.871	1.882	1.892	1.902	1.914	1.922	1.932	1.941	1.950	1.959	1.966	1.974	1.981	1.988	1.995	2.001	2.007	2.013	2.016	2.021	2.026	2.029	2.033	2.036	2.038	2.040	2.041	2.041	2.041	2.042	2.041	2.040	2.038	2.035	2.033	2.030	2.026	2.021	2.016	2.011	2.005	1.999	1.992	1.985	1.976	1.968	1.959	1.949	1.938	1.929	1.916	1.905	1.892	1.880	1.866	1.852	1.838	1.824	1.808	1.792	1.776	1.760	1.744	1.726	1.709	1.691	1.672	1.654	1.635	1.616	1.598	1.579	1.559	1.539	1.519	1.499	1.478	1.456	1.436	1.416	1.395	1.374	1.352	1.331	1.310	1.289	1.268	1.246	1.225	1.202	1.181	1.160	1.139	1.116	1.095	1.072	1.051	1.030	1.009	0.986	0.965	0.944	0.921	0.899	0.878	0.856	0.832	0.811	0.790	0.768	0.745	0.722	0.701	0.678	0.655	0.632	0.610	0.586	0.564	0.540	0.518	0.492	0.470	0.446	0.422	0.399	0.375	0.351	0.326	0.301	0.278	0.254	0.230	0.205	0.181	0.156	0.132	0.108	0.082	0.059	0.034	0.010	-0.014	-0.038	-0.061	-0.084	-0.106	-0.130	-0.154	-0.175	-0.198	-0.220	-0.241	-0.261	-0.282	-0.302	-0.322	-0.342	-0.360	-0.378	-0.395	-0.412	-0.430	-0.445	-0.461	-0.475	-0.490	-0.501	-0.514	-0.525	-0.536	-0.548	-0.556	-0.565	-0.571	-0.579	-0.584	-0.589	-0.592	-0.596	-0.598	-0.598	-0.599	-0.598	-0.596	-0.594	-0.590	-0.585	-0.580	-0.574	-0.566	-0.558	-0.549	-0.539	-0.529	-0.518	-0.504	-0.491	-0.476	-0.461	-0.446	-0.430	-0.412	-0.395	-0.378	-0.359	-0.340	-0.320	-0.300	-0.279	-0.259	-0.236	-0.216	-0.194	-0.171	-0.149	-0.126	-0.104	-0.080	-0.059	-0.035	-0.012	0.011	0.032	0.056	0.078	0.100	0.124	0.145	0.168	0.188	0.210	0.230	0.252	0.272	0.291	0.312	0.331	0.350	0.369	0.389	0.406	0.424	0.441	0.459	0.476	0.492	0.509	0.525	0.541	0.556	0.571	0.586	0.601	0.616	0.631	0.646	0.660	0.674	0.688	0.702	0.716	0.730	0.745	0.759	0.772	0.786	0.800	0.815	0.829	0.842	0.856	0.870	0.885	0.899	0.914	0.928	0.942	0.956	0.971	0.986	1.000	1.016	1.030	1.045	1.060	1.075	1.090	1.105	1.120	1.135	1.149	1.165	1.179	1.194	1.209	1.224	1.238	1.252	1.266	1.282	1.296	1.310	1.324	1.338	1.351	1.365	1.378	1.391	1.404	1.416	1.429	1.441	1.454	1.466	1.478	1.489	1.500	1.511	1.522	1.532	1.544	1.554	1.562	1.574	1.582	1.591	1.600	1.610	1.619	1.626	1.635	1.642	1.651	1.659	1.666	1.674	1.680	1.688	1.694	1.700	1.706	1.712	1.719	1.725	1.731	1.736	1.742	1.749	1.754	1.759	1.764	1.770	1.775	1.780	1.786	1.791	1.798	1.804	1.809	1.814	1.820	1.826	1.831	1.839	1.844	1.851	1.858	1.864	1.871	1.878	1.885	1.892	1.901	1.909	1.916	1.925	1.934	1.942	1.952	1.962	1.972	1.981	1.992	2.004	2.014	2.025	2.038	2.047	2.060	2.071	2.085	2.096	2.110	2.122	2.136	2.149	2.164	2.176	2.191	2.205	2.220	2.234	2.249	2.264	2.278	2.292	2.308	2.322	2.336	2.352	2.368	2.382	2.399	2.412	2.429	2.444	2.459	2.474	2.490	2.505	2.520	2.535	2.551	2.565	2.581	2.596	2.610	2.626	2.640	2.655	2.669	2.684	2.698	2.714	2.726	2.740	2.755	2.769	2.782	2.796	2.810	2.822	2.836	2.850	2.862	2.875	2.888	2.900	2.912	2.925	2.936	2.949	2.961	2.972	2.984	2.995	3.008	3.019	3.029	3.041	3.051	3.061	3.071	3.082	3.094	3.104	3.112	3.122	3.132	3.142	3.152	3.161	3.171	3.180	3.189	3.199	3.209	3.216	3.226	3.235	3.244	3.252	3.261	3.271	3.280	3.289	3.298	3.305	3.314	3.322	3.331	3.339	3.349	3.356	3.364	3.372	3.380	3.389	3.396	3.402	3.410	3.418	3.424	3.430	3.438	3.442	3.449	3.454	3.460	3.465	3.469	3.472	3.475	3.479	3.482	3.484	3.486	3.488	3.489	3.489	3.488	3.486	3.485	3.482	3.481	3.476	3.474	3.469	3.465	3.459	3.452	3.445	3.438	3.431	3.421	3.412	3.402	3.392	3.382	3.372	3.360	3.349	3.336	3.324	3.310	3.296	3.282	3.269	3.255	3.241	3.226	3.210	3.196	3.181	3.165	3.150	3.134	3.119	3.104	3.088	3.072	3.058	3.041	3.028	3.011	2.996	2.982	2.968	2.954	2.940	2.926	2.914	2.900	2.888	2.875	2.864	2.851	2.841	2.830	2.820	2.810	2.800	2.791	2.784	2.774	2.768	2.760	2.752	2.746	2.740	2.735	2.730	2.725	2.720	2.718	2.714	2.710	2.708	2.705	2.704	2.702	2.702	2.701	2.700	2.700	2.700	2.701	2.702	2.704	2.705	2.706	2.708	2.710	2.712	2.715	2.718	2.720	2.724	2.728	2.730	2.732	2.736	2.740	2.742	2.745	2.749	2.751	2.754	2.758	2.760	2.764	2.765	2.768	2.770	2.771	2.774	2.775	2.776	2.778	2.778	2.779	2.778	2.779	2.779	2.778	2.776	2.775	2.772	2.771	2.769	2.765	2.762	2.759	2.755	2.751	2.748	2.742	2.738	2.732	2.726	2.721	2.715	2.709	2.702	2.696	2.689	2.682	2.675	2.668	2.661	2.654	2.646	2.639	2.630	2.624	2.616	2.609	2.600	2.594	2.586	2.579	2.571	2.565	2.558	2.550	2.544	2.538	2.530	2.524	2.518	2.512	2.506	2.500	2.495	2.490	2.484	2.479	2.474	2.470	2.465	2.460	2.455	2.451	2.446	2.442	2.438	2.434	2.430	2.425	2.422	2.418	2.414	2.409	2.406	2.401	2.398	2.394	2.389	2.385	2.380	2.376	2.371	2.366	2.361	2.358	2.352	2.346	2.341	2.335	2.330	2.324	2.318	2.312	2.305	2.299	2.292	2.286	2.279	2.271	2.265	2.258	2.250	2.241	2.235	2.226	2.219	2.210	2.202	2.195	2.188	2.179	2.171	2.162	2.155	2.146	2.140	2.131	2.125	2.116	2.109	2.102	2.095	2.089	2.081	2.075	2.070	2.064	2.059	2.054	2.049	2.044	2.039	2.035	2.033	2.029	2.026	2.025	2.022	2.021	2.021	2.021	2.021	2.021	2.022	2.026	2.027	2.031	2.035	2.039	2.044	2.049	2.055	2.061	2.069	2.076	2.084	2.092	2.101	2.111	2.121	2.132	2.144	2.155	2.169	2.180	2.194	2.208	2.221	2.236	2.250	2.265	2.281	2.298	2.312	2.330	2.346	2.362	2.380	2.396	2.414	2.431	2.450	2.468	2.485	2.502	2.521	2.539	2.556	2.574	2.592	2.610	2.628	2.645	2.662	2.680	2.698	2.715	2.734	2.750	2.769	2.785	2.802	2.819	2.835	2.854	2.869	2.886	2.901	2.918	2.934	2.951	2.966	2.982	2.999	3.014	3.030	3.046	3.061	3.076	3.092	3.108	3.122	3.138	3.152	3.169	3.182	3.198	3.214	3.228	3.244	3.258	3.274	3.288	3.302	3.318	3.331	3.348	3.361	3.376	3.390	3.404	3.419	3.434	3.448	3.462	3.476	3.491	3.505	3.519	3.532	3.548	3.561	3.574	3.589	3.601	3.615	3.628	3.641	3.654	3.666	3.679	3.691	3.704	3.716	3.728	3.739	3.749	3.760	3.770	3.780	3.790	3.800	3.810	3.819	3.826	3.835	3.842	3.849	3.856	3.862	3.868	3.874	3.878	3.881	3.885	3.888	3.890	3.891	3.892	3.894	3.892	3.891	3.889	3.886	3.882	3.879	3.874	3.869	3.862	3.856	3.848	3.840	3.831	3.821	3.811	3.799	3.788	3.775	3.760	3.746	3.730	3.716	3.699	3.682	3.664	3.646	3.628	3.609	3.589	3.569	3.548	3.526	3.506	3.484	3.461	3.439	3.415	3.392	3.369	3.344	3.321	3.296	3.272	3.248	3.224	3.199	3.175	3.150	3.126	3.101	3.078	3.054	3.030	3.006	2.982	2.959	2.936	2.914	2.891	2.869	2.846	2.826	2.804	2.784	2.762	2.742	2.724	2.704	2.686	2.668	2.650	2.632	2.615	2.600	2.584	2.568	2.552	2.539	2.524	2.510	2.498	2.485	2.472	2.461	2.451	2.439	2.429	2.420	2.410	2.401	2.392	2.385	2.378	2.371	2.365	2.358	2.351	2.346	2.342	2.338	2.334	2.329	2.326	2.324	2.320	2.319	2.318	2.316	2.316	2.315	2.315	2.315	2.316	2.316	2.318	2.320	2.321	2.325	2.329	2.331	2.334	2.339	2.344	2.348	2.352	2.358	2.364	2.369	2.375	2.382	2.388	2.395	2.402	2.411	2.418	2.426	2.434	2.442	2.451	2.460	2.470	2.479	2.490	2.500	2.509	2.519	2.529	2.539	2.550	2.560	2.571	2.581	2.592	2.604	2.615	2.626	2.636	2.648	2.660	2.671	2.682	2.695	2.706	2.719	2.730	2.744	2.756	2.769	2.781	2.794	2.808	2.821	2.834	2.849	2.862	2.876	2.891	2.906	2.922	2.936	2.952	2.968	2.985	3.001	3.019	3.035	3.052	3.070	3.088	3.106	3.125	3.142	3.162	3.181	3.201	3.220	3.240	3.259	3.279	3.299	3.319	3.338	3.358	3.378	3.398	3.416	3.436	3.455	3.474	3.492	3.510	3.529	3.545	3.564	3.580	3.595	3.611	3.626	3.641	3.655	3.668	3.680	3.692	3.704	3.714	3.724	3.732	3.741	3.749	3.755	3.761	3.766	3.771	3.775	3.778	3.780	3.781	3.782	3.784	3.782	3.781	3.779	3.778	3.775	3.771	3.768	3.762	3.758	3.752	3.748	3.741	3.735	3.729	3.721	3.714	3.708	3.699	3.692	3.684	3.676	3.668	3.661	3.652	3.645	3.638	3.629	3.621	3.615	3.606	3.600	3.592	3.585	3.579	3.572	3.566	3.560	3.555	3.549	3.542	3.539	3.532	3.529	3.524	3.520	3.516	3.512	3.509	3.506	3.502	3.500	3.498	3.495	3.494	3.492	3.490	3.488	3.488	3.486	3.485	3.484	3.484	3.481	3.481	3.481	3.480	3.481	3.480	3.481	3.481	3.481	3.481	3.481	3.481	3.482	3.484	3.484	3.484	3.484	3.484	3.485	3.485	3.486	3.486	3.488	3.488	3.486	3.488	3.488	3.489	3.489	3.489	3.489	3.489	3.490	3.489	3.489	3.490	3.490	3.490	3.490	3.490	3.490	3.490	3.490	3.489	3.489	3.489	3.488	3.488	3.488	3.488	3.488	3.486	3.486	3.486	3.485	3.484	3.482	3.482	3.482	3.482	3.480	3.480	3.479	3.478	3.476	3.475	3.475	3.474	3.471	3.470	3.469	3.468	3.466	3.465	3.464	3.462	3.459	3.458	3.456	3.454	3.452	3.450	3.448	3.446	3.444	3.442	3.441	3.439	3.438	3.435	3.432	3.431	3.430	3.429	3.428	3.426	3.424	3.422	3.422	3.421	3.420	3.419	3.419	3.419	3.419	3.418	3.418	3.418	3.416	3.418	3.418	3.418	3.419	3.419	3.420	3.420	3.420	3.422	3.422	3.422	3.424	3.425	3.425	3.426	3.426	3.426	3.428	3.428	3.428	3.429	3.428	3.428	3.428	3.426	3.426	3.425	3.422	3.421	3.420	3.416	3.415	3.411	3.409	3.406	3.401	3.398	3.392	3.388	3.382	3.378	3.372	3.366	3.360	3.352	3.345	3.338	3.330	3.321	3.311	3.302	3.292	3.282	3.272	3.261	3.251	3.239	3.228	3.215	3.202	3.189	3.176	3.161	3.148	3.134	3.119	3.104	3.088	3.072	3.056	3.040	3.022	3.005	2.989	2.970	2.954	2.935	2.918	2.898	2.880	2.861	2.844	2.825	2.805	2.786	2.768	2.748	2.730	2.711	2.691	2.674	2.655	2.636	2.620	2.601	2.584	2.566	2.550	2.534	2.519	2.502	2.489	2.474	2.460	2.448	2.434	2.421	2.411	2.400	2.390	2.381	2.372	2.365	2.358	2.351	2.345	2.341	2.336	2.332	2.330	2.329	2.326	2.325	2.325	2.328	2.328	2.329	2.331	2.334	2.336	2.341	2.345	2.349	2.354	2.359	2.364	2.370	2.375	2.381	2.389	2.394	2.400	2.406	2.412	2.420	2.426	2.432	2.439	2.445	2.451	2.458	2.464	2.470	2.475	2.480	2.486	2.492	2.498	2.504	2.509	2.514	2.519	2.524	2.530	2.535	2.540	2.546	2.551	2.558	2.564	2.571	2.578	2.585	2.592	2.599	2.606	2.616	2.625	2.632	2.644	2.654	2.664	2.675	2.686	2.698	2.711	2.724	2.738	2.751	2.766	2.782	2.798	2.814	2.831	2.848	2.866	2.884	2.904	2.921	2.941	2.960	2.980	3.000	3.021	3.041	3.062	3.082	3.104	3.124	3.145	3.166	3.186	3.206	3.226	3.246	3.266	3.285	3.305	3.322	3.341	3.358	3.375	3.391	3.408	3.424	3.438	3.451	3.465	3.479	3.491	3.502	3.512	3.522	3.531	3.539	3.548	3.554	3.559	3.565	3.569	3.572	3.575	3.578	3.579	3.578	3.578	3.576	3.575	3.571	3.568	3.562	3.558	3.552	3.545	3.538	3.529	3.520	3.510	3.499	3.488	3.475	3.462	3.449	3.435	3.419	3.404	3.386	3.370	3.352	3.332	3.315	3.295	3.274	3.252	3.231	3.208	3.185	3.161	3.136	3.111	3.085	3.059	3.032	3.005	2.978	2.949	2.919	2.889	2.860	2.830	2.799	2.768	2.736	2.704	2.671	2.639	2.606	2.572	2.539	2.505	2.471	2.438	2.402	2.370	2.335	2.300	2.268	2.232	2.199	2.165	2.130	2.096	2.062	2.029	1.996	1.962	1.929	1.896	1.864	1.832	1.801	1.770	1.739	1.709	1.679	1.649	1.621	1.591	1.564	1.538	1.510	1.482	1.456	1.431	1.406	1.382	1.360	1.336	1.314	1.291	1.270	1.250	1.229	1.209	1.190	1.171	1.154	1.136	1.120	1.104	1.088	1.072	1.059	1.044	1.031	1.019	1.006	0.994	0.982	0.972	0.962	0.952	0.942	0.932	0.925	0.918	0.910	0.902	0.895	0.889	0.882	0.878	0.871	0.866	0.862	0.859	0.854	0.850	0.848	0.844	0.842	0.840	0.838	0.835	0.835	0.832	0.831	0.830	0.830	0.829	0.829	0.830	0.829	0.829	0.830	0.831	0.830	0.832	0.832	0.834	0.835	0.836	0.838	0.840	0.841	0.842	0.844	0.846	0.849	0.851	0.854	0.856	0.858	0.861	0.864	0.866	0.870	0.872	0.875	0.879	0.882	0.885	0.889	0.892	0.896	0.900	0.904	0.908	0.911	0.918	0.921	0.925	0.931	0.936	0.940	0.946	0.951	0.956	0.962	0.968	0.974	0.981	0.986	0.992	1.000	1.005	1.012	1.019	1.026	1.034	1.040	1.048	1.055	1.061	1.069	1.078	1.084	1.091	1.099	1.105	1.112	1.120	1.126	1.132	1.140	1.146	1.152	1.159	1.165	1.171	1.178	1.182	1.188	1.194	1.198	1.202	1.206	1.211	1.215	1.218	1.221	1.225	1.228	1.229	1.231	1.234	1.235	1.236	1.238	1.239	1.239	1.239	1.240	1.240	1.240	1.239	1.239	1.238	1.238	1.236	1.236	1.235	1.234	1.232	1.231	1.231	1.230	1.230	1.229	1.229	1.230	1.229	1.230	1.230	1.231	1.232	1.232	1.234	1.238	1.239	1.241	1.244	1.248	1.251	1.254	1.259	1.262	1.268	1.272	1.278	1.282	1.290	1.295	1.301	1.309	1.314	1.321	1.329	1.335	1.342	1.350	1.356	1.364	1.371	1.379	1.385	1.391	1.398	1.404	1.409	1.415	1.419	1.424	1.428	1.431	1.434	1.438	1.439	1.440	1.440	1.440	1.439	1.438	1.435	1.431	1.428	1.424	1.418	1.411	1.404	1.395	1.386	1.378	1.366	1.354	1.342	1.329	1.315	1.300	1.286	1.270	1.254	1.235	1.218	1.200	1.181	1.160	1.140	1.121	1.100	1.079	1.058	1.036	1.014	0.991	0.969	0.948	0.925	0.902	0.881	0.860	0.839	0.816	0.795	0.774	0.754	0.734	0.714	0.695	0.676	0.659	0.640	0.622	0.606	0.591	0.575	0.561	0.546	0.534	0.521	0.510	0.499	0.489	0.479	0.471	0.461	0.455	0.449	0.442	0.438	0.434	0.430	0.428	0.425	0.425	0.422	0.422	0.424	0.424	0.426	0.429	0.431	0.435	0.440	0.444	0.449	0.455	0.460	0.466	0.474	0.480	0.486	0.494	0.502	0.511	0.520	0.529	0.538	0.546	0.555	0.564	0.574	0.582	0.591	0.601	0.611	0.620	0.630	0.639	0.649	0.658	0.666	0.675	0.684	0.692	0.701	0.710	0.718	0.725	0.732	0.739	0.748	0.754	0.760	0.768	0.772	0.779	0.784	0.789	0.794	0.799	0.802	0.808	0.811	0.815	0.819	0.821	0.825	0.828	0.829	0.832	0.835	0.836	0.839	0.841	0.842	0.844	0.845	0.848	0.849	0.850	0.851	0.854	0.856	0.858	0.859	0.861	0.862	0.866	0.868	0.870	0.872	0.876	0.879	0.882	0.886	0.891	0.895	0.899	0.904	0.909	0.915	0.920	0.928	0.934	0.940	0.946	0.954	0.961	0.969	0.978	0.986	0.995	1.002	1.012	1.021	1.030	1.039	1.049	1.058	1.068	1.078	1.085	1.095	1.104	1.112	1.121	1.130	1.138	1.144	1.151	1.158	1.164	1.170	1.175	1.180	1.184	1.186	1.189	1.191	1.191	1.191	1.190	1.189	1.186	1.182	1.178	1.172	1.166	1.159	1.150	1.141	1.130	1.119	1.106	1.094	1.080	1.065	1.049	1.031	1.014	0.995	0.976	0.956	0.936	0.914	0.891	0.870	0.846	0.822	0.799	0.775	0.750	0.725	0.700	0.675	0.649	0.624	0.599	0.572	0.549	0.524	0.500	0.475	0.451	0.428	0.404	0.381	0.360	0.338	0.316	0.298	0.276	0.258	0.239	0.220	0.204	0.188	0.171	0.156	0.142	0.129	0.116	0.104	0.092	0.082	0.072	0.062	0.055	0.046	0.040	0.032	0.028	0.022	0.016	0.012	0.009	0.005	0.001	0.000	-0.002	-0.005	-0.008	-0.009	-0.010	-0.011	-0.012	-0.012	-0.014	-0.014	-0.015	-0.016	-0.016	-0.016	-0.018	-0.019	-0.020	-0.021	-0.022	-0.024	-0.026	-0.028	-0.030	-0.034	-0.038	-0.040	-0.044	-0.048	-0.054	-0.058	-0.064	-0.069	-0.075	-0.082	-0.090	-0.098	-0.105	-0.114	-0.124	-0.132	-0.144	-0.154	-0.165	-0.178	-0.189	-0.201	-0.214	-0.228	-0.241	-0.256	-0.270	-0.286	-0.302	-0.318	-0.334	-0.351	-0.368	-0.385	-0.402	-0.420	-0.439	-0.458	-0.476	-0.494	-0.512	-0.530	-0.549	-0.568	-0.586	-0.605	-0.624	-0.641	-0.660	-0.678	-0.695	-0.712	-0.730	-0.746	-0.764	-0.780	-0.795	-0.810	-0.825	-0.838	-0.851	-0.865	-0.876	-0.889	-0.901	-0.911	-0.920	-0.929	-0.938	-0.946	-0.954	-0.960	-0.965	-0.970	-0.975	-0.978	-0.981	-0.984	-0.985	-0.986	-0.986	-0.988	-0.985	-0.985	-0.982	-0.980	-0.978	-0.974	-0.970	-0.966	-0.961	-0.958	-0.951	-0.946	-0.940	-0.934	-0.928	-0.921	-0.914	-0.906	-0.900	-0.891	-0.884	-0.878	-0.870	-0.862	-0.855	-0.848	-0.841	-0.834	-0.826	-0.820	-0.812	-0.806	-0.800	-0.794	-0.788	-0.781	-0.776	-0.770	-0.765	-0.760	-0.754	-0.750	-0.745	-0.741	-0.738	-0.734	-0.730	-0.728	-0.724	-0.721	-0.718	-0.715	-0.712	-0.710	-0.708	-0.706	-0.705	-0.702	-0.701	-0.699	-0.698	-0.696	-0.694	-0.691	-0.691	-0.689	-0.688	-0.685	-0.682	-0.680	-0.678	-0.675	-0.672	-0.670	-0.668	-0.662	-0.659	-0.655	-0.651	-0.645	-0.640	-0.634	-0.628	-0.621	-0.614	-0.608	-0.599	-0.590	-0.581	-0.572	-0.561	-0.551	-0.539	-0.528	-0.515	-0.501	-0.489	-0.474	-0.458	-0.442	-0.426	-0.410	-0.392	-0.374	-0.355	-0.336	-0.316	-0.296	-0.275	-0.254	-0.232	-0.211	-0.189	-0.166	-0.144	-0.119	-0.096	-0.072	-0.049	-0.024	0.001	0.025	0.050	0.074	0.099	0.122	0.148	0.171	0.196	0.220	0.241	0.265	0.289	0.310	0.332	0.352	0.374	0.394	0.415	0.434	0.452	0.471	0.489	0.505	0.522	0.538	0.552	0.566	0.580	0.592	0.605	0.616	0.628	0.638	0.648	0.656	0.665	0.674	0.681	0.689	0.694	0.700	0.705	0.711	0.715	0.720	0.724	0.729	0.732	0.735	0.739	0.742	0.746	0.749	0.751	0.754	0.758	0.760	0.762	0.765	0.769	0.772	0.775	0.779	0.782	0.785	0.789	0.794	0.796	0.801	0.805	0.810	0.814	0.818	0.824	0.828	0.834	0.838	0.842	0.848	0.852	0.858	0.862	0.868	0.874	0.878	0.882	0.888	0.891	0.896	0.900	0.905	0.909	0.912	0.915	0.919	0.921	0.925	0.928	0.930	0.930	0.931	0.934	0.935	0.935	0.936	0.936	0.936	0.936	0.935	0.934	0.932	0.931	0.930	0.929	0.926	0.924	0.922	0.920	0.918	0.915	0.912	0.910	0.908	0.904	0.902	0.900	0.896	0.894	0.891	0.889	0.888	0.884	0.882	0.880	0.879	0.878	0.875	0.874	0.872	0.872	0.871	0.871	0.870	0.871	0.871	0.871	0.871	0.872	0.874	0.876	0.878	0.879	0.881	0.884	0.886	0.889	0.892	0.895	0.899	0.902	0.906	0.911	0.915	0.921	0.925	0.931	0.936	0.942	0.949	0.955	0.961	0.969	0.976	0.984	0.991	0.999	1.009	1.016	1.025	1.035	1.044	1.054	1.062	1.072	1.082	1.094	1.104	1.115	1.125	1.136	1.148	1.159	1.170	1.181	1.194	1.205	1.218	1.229	1.240	1.252	1.265	1.276	1.288	1.299	1.311	1.322	1.332	1.345	1.355	1.366	1.378	1.386	1.396	1.406	1.416	1.425	1.434	1.442	1.450	1.459	1.466	1.474	1.480	1.486	1.492	1.499	1.504	1.508	1.512	1.516	1.520	1.522	1.526	1.528	1.529	1.531	1.532	1.532	1.532	1.532	1.531	1.531	1.530	1.528	1.525	1.524	1.520	1.518	1.514	1.509	1.505	1.500	1.495	1.490	1.484	1.478	1.471	1.464	1.458	1.449	1.442	1.434	1.425	1.416	1.406	1.398	1.388	1.376	1.366	1.356	1.345	1.332	1.321	1.309	1.296	1.284	1.271	1.256	1.244	1.229	1.215	1.200	1.185	1.171	1.155	1.139	1.122	1.108	1.090	1.074	1.056	1.040	1.024	1.006	0.989	0.970	0.952	0.936	0.919	0.900	0.884	0.865	0.846	0.830	0.812	0.795	0.778	0.760	0.742	0.725	0.709	0.691	0.674	0.658	0.641	0.625	0.609	0.592	0.578	0.561	0.546	0.531	0.516	0.501	0.488	0.472	0.459	0.445	0.431	0.419	0.405	0.392	0.380	0.368	0.355	0.344	0.331	0.320	0.309	0.298	0.286	0.276	0.266	0.255	0.245	0.238	0.228	0.219	0.209	0.201	0.192	0.185	0.178	0.169	0.162	0.156	0.149	0.142	0.136	0.130	0.125	0.120	0.115	0.111	0.108	0.104	0.100	0.096	0.095	0.091	0.090	0.089	0.088	0.088	0.086	0.088	0.088	0.089	0.091	0.092	0.095	0.099	0.101	0.106	0.110	0.115	0.120	0.128	0.134	0.139	0.148	0.155	0.164	0.172	0.181	0.190	0.200	0.211	0.222	0.232	0.245	0.256	0.270	0.282	0.296	0.309	0.322	0.336	0.351	0.365	0.379	0.394	0.409	0.422	0.438	0.452	0.468	0.481	0.496	0.510	0.525	0.538	0.551	0.565	0.579	0.590	0.602	0.614	0.625	0.636	0.648	0.658	0.666	0.675	0.684	0.691	0.699	0.704	0.710	0.715	0.720	0.724	0.726	0.729	0.731	0.731	0.734	0.734	0.732	0.730	0.729	0.726	0.722	0.719	0.715	0.711	0.706	0.700	0.695	0.688	0.681	0.674	0.668	0.659	0.652	0.644	0.636	0.628	0.619	0.610	0.602	0.594	0.584	0.575	0.566	0.558	0.549	0.540	0.531	0.522	0.514	0.505	0.496	0.490	0.481	0.474	0.465	0.458	0.450	0.442	0.435	0.429	0.421	0.414	0.409	0.401	0.396	0.390	0.385	0.379	0.374	0.370	0.365	0.360	0.356	0.351	0.348	0.344	0.340	0.336	0.334	0.330	0.328	0.325	0.324	0.321	0.319	0.319	0.318	0.316	0.315	0.315	0.316	0.315	0.316	0.318	0.319	0.321	0.322	0.326	0.328	0.331	0.335	0.339	0.342	0.348	0.352	0.359	0.364	0.370	0.376	0.382	0.390	0.398	0.406	0.412	0.421	0.430	0.439	0.449	0.458	0.468	0.476	0.488	0.498	0.509	0.520	0.530	0.541	0.554	0.565	0.576	0.588	0.601	0.612	0.625	0.639	0.651	0.664	0.675	0.689	0.702	0.715	0.729	0.741	0.754	0.769	0.782	0.796	0.810	0.824	0.838	0.852	0.868	0.881	0.896	0.911	0.926	0.941	0.958	0.972	0.989	1.004	1.021	1.036	1.052	1.070	1.088	1.104	1.121	1.139	1.156	1.174	1.192	1.210	1.228	1.246	1.265	1.284	1.302	1.321	1.340	1.359	1.378	1.398	1.416	1.436	1.456	1.475	1.495	1.514	1.532	1.552	1.570	1.589	1.609	1.626	1.645	1.662	1.680	1.698	1.715	1.732	1.749	1.765	1.781	1.796	1.812	1.826	1.840	1.855	1.868	1.881	1.892	1.906	1.916	1.928	1.939	1.949	1.960	1.969	1.978	1.986	1.994	2.001	2.009	2.015	2.021	2.027	2.034	2.039	2.044	2.049	2.052	2.056	2.059	2.062	2.066	2.068	2.070	2.072	2.075	2.076	2.078	2.079	2.080	2.080	2.080	2.081	2.081	2.082	2.081	2.081	2.081	2.081	2.081	2.081	2.080	2.079	2.078	2.076	2.076	2.074	2.074	2.071	2.070	2.069	2.066	2.065	2.064	2.060	2.059	2.056	2.054	2.051	2.049	2.045	2.042	2.040	2.036	2.033	2.029	2.025	2.021	2.018	2.013	2.007	2.004	1.999	1.994	1.989	1.982	1.976	1.970	1.965	1.958	1.951	1.944	1.936	1.929	1.921	1.912	1.905	1.896	1.888	1.879	1.869	1.859	1.849	1.839	1.829	1.816	1.806	1.795	1.782	1.771	1.760	1.748	1.735	1.722	1.709	1.696	1.685	1.670	1.656	1.644	1.630	1.616	1.602	1.589	1.576	1.562	1.549	1.535	1.521	1.509	1.495	1.481	1.469	1.456	1.442	1.430	1.418	1.408	1.395	1.384	1.374	1.362	1.352	1.342	1.334	1.325	1.316	1.308	1.300	1.292	1.286	1.280	1.274	1.269	1.264	1.260	1.256	1.252	1.251	1.249	1.248	1.248	1.246	1.248	1.248	1.249	1.251	1.254	1.258	1.261	1.265	1.270	1.275	1.281	1.288	1.294	1.301	1.310	1.319	1.328	1.336	1.348	1.358	1.369	1.379	1.391	1.402	1.416	1.428	1.442	1.455	1.470	1.484	1.498	1.512	1.528	1.542	1.559	1.572	1.589	1.605	1.620	1.635	1.651	1.668	1.681	1.698	1.714	1.728	1.742	1.758	1.772	1.786	1.800	1.814	1.828	1.840	1.852	1.864	1.876	1.888	1.898	1.908	1.918	1.928	1.935	1.944	1.951	1.959	1.965	1.972	1.978	1.982	1.988	1.992	1.996	1.999	2.002	2.005	2.007	2.009	2.011	2.013	2.014	2.014	2.015	2.015	2.015	2.015	2.014	2.015	2.014	2.013	2.013	2.013	2.011	2.011	2.010	2.010	2.009	2.009	2.009	2.007	2.007	2.007	2.007	2.007	2.007	2.007	2.007	2.007	2.007	2.009	2.007	2.007	2.009	2.009	2.009	2.007	2.009	2.009	2.007	2.007	2.007	2.007	2.006	2.006	2.004	2.004	2.001	2.000	1.998	1.996	1.995	1.992	1.990	1.988	1.984	1.982	1.979	1.976	1.972	1.969	1.966	1.961	1.958	1.955	1.950	1.946	1.941	1.939	1.934	1.930	1.925	1.921	1.916	1.912	1.908	1.904	1.898	1.894	1.889	1.884	1.879	1.875	1.870	1.864	1.859	1.854	1.849	1.842	1.836	1.831	1.824	1.818	1.810	1.802	1.795	1.786	1.778	1.770	1.760	1.751	1.741	1.730	1.720	1.708	1.696	1.684	1.671	1.659	1.645	1.630	1.616	1.602	1.586	1.570	1.554	1.538	1.521	1.504	1.488	1.469	1.452	1.434	1.416	1.399	1.380	1.361	1.344	1.325	1.306	1.290	1.272	1.254	1.236	1.219	1.204	1.186	1.171	1.154	1.139	1.125	1.110	1.096	1.082	1.070	1.058	1.046	1.035	1.024	1.014	1.004	0.996	0.988	0.980	0.972	0.965	0.959	0.952	0.948	0.942	0.938	0.934	0.930	0.928	0.924	0.921	0.919	0.915	0.914	0.911	0.910	0.908	0.905	0.905	0.902	0.901	0.899	0.898	0.895	0.894	0.891	0.890	0.886	0.884	0.881	0.878	0.875	0.870	0.868	0.862	0.858	0.854	0.849	0.844	0.839	0.832	0.828	0.821	0.815	0.809	0.804	0.796	0.790	0.782	0.775	0.768	0.760	0.754	0.746	0.739	0.731	0.724	0.715	0.709	0.700	0.692	0.685	0.678	0.670	0.662	0.655	0.648	0.641	0.634	0.628	0.621	0.614	0.608	0.600	0.594	0.589	0.582	0.576	0.571	0.565	0.560	0.555	0.550	0.545	0.540	0.535	0.531	0.526	0.521	0.518	0.512	0.510	0.505	0.501	0.498	0.494	0.491	0.488	0.484	0.480	0.478	0.474	0.471	0.468	0.465	0.462	0.459	0.458	0.455	0.452	0.450	0.448	0.445	0.442	0.441	0.439	0.438	0.435	0.435	0.432	0.431	0.430	0.429	0.428	0.426	0.425	0.424	0.422	0.424	0.422	0.422	0.421	0.421	0.421	0.420	0.420	0.421	0.420	0.421	0.421	0.421	0.420	0.421	0.421	0.422	0.422	0.422	0.422	0.424	0.425	0.424	0.425	0.425	0.426	0.425	0.426	0.426	0.428	0.428	0.428	0.428	0.428	0.429	0.430	0.429	0.429	0.430	0.430	0.430	0.430	0.431	0.431	0.431	0.432	0.431	0.431	0.432	0.432	0.432	0.434	0.435	0.435	0.436	0.438	0.439	0.439	0.441	0.442	0.445	0.446	0.448	0.450	0.451	0.455	0.458	0.460	0.462	0.465	0.469	0.471	0.476	0.479	0.484	0.486	0.491	0.495	0.499	0.502	0.507	0.511	0.516	0.521	0.525	0.529	0.534	0.538	0.542	0.545	0.549	0.552	0.556	0.559	0.562	0.565	0.566	0.569	0.570	0.571	0.571	0.572	0.571	0.571	0.569	0.568	0.565	0.564	0.560	0.555	0.551	0.546	0.540	0.535	0.528	0.520	0.511	0.504	0.495	0.486	0.475	0.465	0.454	0.442	0.430	0.419	0.406	0.394	0.381	0.369	0.354	0.341	0.328	0.315	0.301	0.289	0.275	0.262	0.250	0.238	0.225	0.214	0.204	0.192	0.182	0.172	0.164	0.156	0.148	0.141	0.135	0.130	0.125	0.121	0.119	0.116	0.114	0.114	0.115	0.116	0.118	0.121	0.126	0.130	0.136	0.142	0.150	0.159	0.168	0.176	0.186	0.198	0.209	0.221	0.232	0.246	0.260	0.272	0.286	0.301	0.316	0.331	0.346	0.361	0.378	0.392	0.409	0.424	0.439	0.454	0.470	0.486	0.500	0.515	0.529	0.542	0.558	0.571	0.585	0.596	0.609	0.621	0.634	0.646	0.656	0.668	0.679	0.689	0.699	0.709	0.719	0.729	0.736	0.746	0.755	0.764	0.772	0.781	0.789	0.798	0.806	0.814	0.822	0.831	0.840	0.848	0.858	0.865	0.875	0.884	0.894	0.904	0.914	0.922	0.932	0.942	0.954	0.965	0.976	0.988	1.000	1.011	1.024	1.036	1.049	1.062	1.075	1.088	1.101	1.116	1.129	1.142	1.158	1.171	1.185	1.199	1.214	1.228	1.242	1.256	1.271	1.285	1.300	1.314	1.328	1.341	1.355	1.369	1.382	1.396	1.409	1.422	1.435	1.449	1.460	1.472	1.485	1.496	1.509	1.519	1.530	1.542	1.552	1.562	1.574	1.582	1.592	1.602	1.610	1.620	1.629	1.638	1.646	1.654	1.662	1.670	1.678	1.684	1.691	1.699	1.706	1.712	1.719	1.725	1.730	1.736	1.742	1.748	1.752	1.758	1.762	1.768	1.772	1.778	1.780	1.785	1.790	1.794	1.798	1.801	1.805	1.809	1.811	1.815	1.819	1.822	1.825	1.829	1.831	1.835	1.838	1.840	1.842	1.845	1.848	1.850	1.852	1.855	1.858	1.860	1.864	1.865	1.868	1.870	1.874	1.876	1.879	1.881	1.884	1.888	1.891	1.895	1.899	1.901	1.906	1.910	1.912	1.918	1.922	1.928	1.931	1.938	1.941	1.948	1.952	1.959	1.965	1.971	1.978	1.984	1.991	1.998	2.005	2.013	2.020	2.027	2.035	2.044	2.050	2.058	2.066	2.075	2.081	2.090	2.098	2.105	2.114	2.120	2.128	2.135	2.142	2.149	2.156	2.162	2.169	2.174	2.180	2.186	2.190	2.195	2.199	2.204	2.205	2.209	2.211	2.212	2.215	2.216	2.216	2.216	2.216	2.214	2.212	2.210	2.208	2.204	2.200	2.196	2.191	2.186	2.180	2.172	2.165	2.158	2.149	2.140	2.130	2.120	2.109	2.098	2.086	2.074	2.060	2.046	2.033	2.018	2.001	1.986	1.970	1.951	1.935	1.916	1.898	1.879	1.860	1.839	1.819	1.798	1.776	1.754	1.732	1.710	1.686	1.661	1.639	1.614	1.589	1.564	1.536	1.511	1.484	1.458	1.430	1.401	1.374	1.345	1.316	1.288	1.258	1.228	1.199	1.168	1.138	1.106	1.076	1.045	1.014	0.984	0.952	0.920	0.890	0.858	0.826	0.795	0.764	0.732	0.701	0.670	0.639	0.609	0.578	0.548	0.518	0.488	0.458	0.429	0.400	0.371	0.344	0.315	0.289	0.261	0.235	0.209	0.184	0.159	0.135	0.111	0.088	0.065	0.044	0.021	0.001	-0.019	-0.039	-0.058	-0.076	-0.094	-0.110	-0.126	-0.142	-0.158	-0.171	-0.185	-0.199	-0.210	-0.222	-0.234	-0.245	-0.254	-0.264	-0.274	-0.281	-0.290	-0.296	-0.304	-0.310	-0.316	-0.321	-0.326	-0.331	-0.335	-0.338	-0.342	-0.345	-0.346	-0.349	-0.351	-0.352	-0.354	-0.354	-0.355	-0.355	-0.354	-0.355	-0.354	-0.352	-0.351	-0.350	-0.348	-0.346	-0.344	-0.341	-0.338	-0.335	-0.331	-0.329	-0.324	-0.320	-0.316	-0.311	-0.308	-0.302	-0.298	-0.292	-0.286	-0.281	-0.274	-0.269	-0.261	-0.255	-0.249	-0.241	-0.235	-0.228	-0.220	-0.214	-0.205	-0.198	-0.190	-0.181	-0.174	-0.166	-0.158	-0.150	-0.141	-0.134	-0.125	-0.118	-0.110	-0.102	-0.094	-0.088	-0.079	-0.072	-0.065	-0.058	-0.052	-0.045	-0.039	-0.034	-0.029	-0.022	-0.019	-0.014	-0.011	-0.008	-0.004	-0.001	0.000	0.001	0.002	0.002	0.004	0.002	0.001	0.000	-0.001	-0.004	-0.006	-0.010	-0.014	-0.018	-0.024	-0.029	-0.034	-0.040	-0.045	-0.052	-0.060	-0.068	-0.075	-0.084	-0.091	-0.100	-0.109	-0.118	-0.126	-0.136	-0.145	-0.155	-0.164	-0.174	-0.184	-0.192	-0.202	-0.211	-0.221	-0.230	-0.239	-0.248	-0.256	-0.265	-0.272	-0.280	-0.288	-0.295	-0.302	-0.309	-0.315	-0.321	-0.326	-0.331	-0.335	-0.340	-0.342	-0.346	-0.349	-0.351	-0.354	-0.354	-0.355	-0.356	-0.355	-0.355	-0.354	-0.352	-0.349	-0.346	-0.342	-0.339	-0.334	-0.328	-0.322	-0.316	-0.310	-0.302	-0.294	-0.285	-0.278	-0.268	-0.258	-0.248	-0.236	-0.225	-0.214	-0.202	-0.190	-0.178	-0.164	-0.150	-0.138	-0.122	-0.109	-0.094	-0.079	-0.064	-0.049	-0.035	-0.019	-0.004	0.011	0.026	0.041	0.056	0.071	0.085	0.100	0.115	0.129	0.142	0.156	0.170	0.182	0.196	0.208	0.220	0.231	0.242	0.252	0.262	0.272	0.281	0.290	0.296	0.305	0.311	0.318	0.324	0.329	0.334	0.339	0.342	0.345	0.348	0.350	0.351	0.354	0.354	0.355	0.355	0.355	0.355	0.354	0.354	0.352	0.351	0.349	0.349	0.346	0.345	0.344	0.341	0.340	0.339	0.336	0.336	0.334	0.334	0.332	0.331	0.330	0.330	0.330	0.331	0.331	0.331	0.332	0.335	0.336	0.338	0.340	0.342	0.345	0.348	0.351	0.354	0.359	0.362	0.366	0.371	0.375	0.379	0.384	0.390	0.395	0.399	0.405	0.409	0.415	0.419	0.424	0.429	0.432	0.438	0.442	0.446	0.450	0.455	0.459	0.461	0.465	0.468	0.470	0.472	0.475	0.476	0.478	0.479	0.479	0.480	0.479	0.480	0.479	0.479	0.478	0.476	0.474	0.471	0.470	0.466	0.464	0.461	0.458	0.455	0.450	0.446	0.441	0.438	0.432	0.429	0.424	0.420	0.415	0.410	0.405	0.399	0.395	0.389	0.384	0.378	0.374	0.368	0.364	0.359	0.352	0.349	0.344	0.338	0.332	0.329	0.324	0.318	0.314	0.309	0.304	0.299	0.295	0.290	0.286	0.281	0.278	0.271	0.268	0.264	0.259	0.256	0.251	0.248	0.244	0.240	0.236	0.232	0.229	0.225	0.221	0.218	0.215	0.211	0.209	0.206	0.204	0.201	0.198	0.195	0.192	0.190	0.190	0.188	0.186	0.185	0.185	0.184	0.184	0.182	0.182	0.184	0.185	0.186	0.188	0.190	0.192	0.195	0.198	0.201	0.205	0.209	0.215	0.219	0.225	0.230	0.238	0.244	0.251	0.259	0.268	0.275	0.284	0.294	0.302	0.314	0.324	0.335	0.345	0.356	0.368	0.379	0.391	0.404	0.415	0.426	0.440	0.452	0.465	0.478	0.489	0.502	0.515	0.528	0.539	0.551	0.564	0.574	0.586	0.598	0.608	0.619	0.630	0.639	0.649	0.658	0.666	0.675	0.682	0.689	0.695	0.701	0.706	0.711	0.715	0.719	0.721	0.724	0.725	0.725	0.726	0.725	0.724	0.722	0.720	0.716	0.712	0.708	0.702	0.696	0.690	0.684	0.676	0.668	0.660	0.650	0.640	0.630	0.619	0.608	0.596	0.584	0.571	0.559	0.545	0.532	0.518	0.504	0.490	0.475	0.461	0.446	0.430	0.416	0.400	0.385	0.370	0.354	0.338	0.322	0.306	0.291	0.276	0.260	0.245	0.229	0.214	0.198	0.181	0.166	0.151	0.136	0.121	0.106	0.091	0.076	0.061	0.046	0.032	0.019	0.004	-0.010	-0.025	-0.039	-0.052	-0.068	-0.081	-0.094	-0.108	-0.121	-0.135	-0.149	-0.161	-0.175	-0.188	-0.200	-0.212	-0.224	-0.238	-0.250	-0.261	-0.272	-0.284	-0.296	-0.306	-0.316	-0.326	-0.338	-0.346	-0.356	-0.365	-0.375	-0.382	-0.391	-0.398	-0.406	-0.412	-0.419	-0.425	-0.430	-0.435	-0.440	-0.444	-0.448	-0.450	-0.452	-0.455	-0.456	-0.458	-0.459	-0.460	-0.459	-0.459	-0.458	-0.456	-0.455	-0.452	-0.450	-0.446	-0.444	-0.439	-0.435	-0.431	-0.426	-0.421	-0.418	-0.411	-0.406	-0.401	-0.395	-0.390	-0.384	-0.380	-0.374	-0.369	-0.362	-0.358	-0.352	-0.346	-0.341	-0.336	-0.331	-0.326	-0.324	-0.319	-0.315	-0.311	-0.308	-0.305	-0.302	-0.300	-0.298	-0.295	-0.294	-0.292	-0.291	-0.290	-0.290	-0.289	-0.289	-0.289	-0.289	-0.288	-0.288	-0.289	-0.289	-0.289	-0.290	-0.290	-0.290	-0.290	-0.290	-0.290	-0.290	-0.290	-0.288	-0.286	-0.286	-0.285	-0.282	-0.280	-0.278	-0.275	-0.270	-0.268	-0.262	-0.256	-0.252	-0.245	-0.239	-0.231	-0.222	-0.215	-0.206	-0.196	-0.186	-0.176	-0.165	-0.152	-0.141	-0.128	-0.114	-0.100	-0.085	-0.070	-0.054	-0.039	-0.021	-0.005	0.011	0.030	0.048	0.066	0.085	0.104	0.124	0.142	0.162	0.182	0.204	0.224	0.244	0.265	0.285	0.305	0.325	0.348	0.368	0.388	0.409	0.429	0.449	0.470	0.489	0.509	0.528	0.548	0.566	0.585	0.604	0.622	0.639	0.658	0.674	0.690	0.708	0.722	0.738	0.752	0.768	0.781	0.795	0.809	0.821	0.832	0.845	0.856	0.866	0.878	0.886	0.895	0.902	0.911	0.918	0.924	0.930	0.936	0.940	0.945	0.949	0.951	0.954	0.955	0.956	0.956	0.956	0.956	0.955	0.954	0.951	0.948	0.944	0.941	0.936	0.931	0.926	0.920	0.914	0.906	0.899	0.891	0.882	0.874	0.865	0.854	0.845	0.834	0.822	0.811	0.799	0.786	0.774	0.760	0.745	0.731	0.716	0.702	0.688	0.671	0.656	0.640	0.624	0.606	0.589	0.571	0.554	0.535	0.516	0.498	0.479	0.459	0.439	0.419	0.399	0.379	0.358	0.336	0.314	0.292	0.271	0.249	0.226	0.204	0.181	0.158	0.135	0.111	0.089	0.066	0.041	0.019	-0.006	-0.030	-0.054	-0.078	-0.101	-0.125	-0.150	-0.174	-0.198	-0.221	-0.245	-0.269	-0.294	-0.318	-0.340	-0.365	-0.388	-0.411	-0.435	-0.459	-0.481	-0.506	-0.529	-0.551	-0.575	-0.599	-0.621	-0.645	-0.668	-0.690	-0.711	-0.735	-0.756	-0.780	-0.802	-0.825	-0.848	-0.870	-0.892	-0.914	-0.936	-0.958	-0.981	-1.002	-1.024	-1.046	-1.069	-1.091	-1.112	-1.134	-1.155	-1.178	-1.200	-1.221	-1.242	-1.264	-1.285	-1.305	-1.328	-1.348	-1.368	-1.389	-1.409	-1.428	-1.446	-1.468	-1.485	-1.504	-1.521	-1.540	-1.556	-1.572	-1.590	-1.604	-1.620	-1.635	-1.649	-1.664	-1.676	-1.689	-1.701	-1.711	-1.724	-1.734	-1.744	-1.754	-1.762	-1.771	-1.779	-1.785	-1.794	-1.799	-1.806	-1.811	-1.816	-1.821	-1.826	-1.831	-1.835	-1.838	-1.842	-1.845	-1.848	-1.851	-1.854	-1.856	-1.859	-1.861	-1.865	-1.868	-1.870	-1.872	-1.875	-1.878	-1.881	-1.884	-1.886	-1.890	-1.892	-1.895	-1.899	-1.901	-1.905	-1.908	-1.911	-1.915	-1.918	-1.921	-1.925	-1.928	-1.931	-1.934	-1.936	-1.939	-1.940	-1.942	-1.944	-1.945	-1.945	-1.945	-1.945	-1.944	-1.942	-1.941	-1.939	-1.936	-1.932	-1.928	-1.922	-1.918	-1.911	-1.904	-1.898	-1.889	-1.880	-1.869	-1.859	-1.848	-1.836	-1.822	-1.810	-1.796	-1.781	-1.766	-1.751	-1.734	-1.716	-1.699	-1.680	-1.661	-1.641	-1.622	-1.602	-1.581	-1.561	-1.539	-1.518	-1.496	-1.474	-1.450	-1.429	-1.405	-1.381	-1.358	-1.335	-1.311	-1.286	-1.264	-1.239	-1.215	-1.191	-1.166	-1.142	-1.118	-1.094	-1.069	-1.044	-1.019	-0.994	-0.969	-0.944	-0.918	-0.892	-0.866	-0.840	
