# Supplementary material for: Motion onset VEPs can see through the blur
Source: Sci Rep. 2024 Sep 12;14:21296. doi: 10.1038/s41598-024-72483-z (PMC11393312; doi:10.1038/s41598-024-72483-z)
Supplement: Supplementary file 3 — Supplementary Information 3. [file 41598_2024_72483_MOESM3_ESM.zip › VEP_raw_data/source_data/SourceBlurVEP-S004_VEP_2023-03-30_07-50-28.txt]

0.000	0.000	99999.999	6250.000	50.000	-2193.000	-2061.000	6248.000	7.000	100.000	5.000	2.000	1.000	1.000	0.000	0.000	0.000	0.000	0.000	0.000	0.000	0.000	0.000	0.000	0.000	0.000	0.000	-0.270	-0.265	-0.262	-0.260	-0.258	-0.256	-0.256	-0.258	-0.260	-0.261	-0.266	-0.271	-0.278	-0.284	-0.290	-0.299	-0.306	-0.318	-0.328	-0.339	-0.350	-0.362	-0.375	-0.389	-0.404	-0.420	-0.434	-0.451	-0.468	-0.484	-0.502	-0.520	-0.538	-0.556	-0.575	-0.594	-0.614	-0.631	-0.651	-0.671	-0.690	-0.709	-0.729	-0.748	-0.768	-0.786	-0.805	-0.822	-0.841	-0.859	-0.876	-0.894	-0.909	-0.925	-0.941	-0.956	-0.970	-0.985	-0.999	-1.011	-1.022	-1.034	-1.045	-1.055	-1.064	-1.072	-1.081	-1.089	-1.095	-1.101	-1.108	-1.112	-1.116	-1.119	-1.121	-1.122	-1.125	-1.125	-1.125	-1.125	-1.124	-1.122	-1.120	-1.118	-1.115	-1.110	-1.108	-1.102	-1.099	-1.094	-1.089	-1.082	-1.076	-1.070	-1.065	-1.058	-1.052	-1.045	-1.038	-1.032	-1.025	-1.018	-1.011	-1.004	-0.996	-0.990	-0.982	-0.976	-0.969	-0.962	-0.955	-0.949	-0.941	-0.935	-0.929	-0.922	-0.916	-0.909	-0.902	-0.898	-0.891	-0.884	-0.878	-0.872	-0.866	-0.859	-0.854	-0.846	-0.841	-0.834	-0.829	-0.821	-0.816	-0.809	-0.801	-0.794	-0.788	-0.781	-0.774	-0.766	-0.759	-0.751	-0.744	-0.736	-0.729	-0.721	-0.712	-0.705	-0.696	-0.689	-0.680	-0.672	-0.664	-0.656	-0.648	-0.641	-0.632	-0.625	-0.616	-0.610	-0.602	-0.595	-0.588	-0.581	-0.575	-0.569	-0.562	-0.558	-0.551	-0.546	-0.542	-0.538	-0.534	-0.530	-0.528	-0.524	-0.522	-0.520	-0.519	-0.519	-0.518	-0.519	-0.519	-0.520	-0.521	-0.524	-0.526	-0.529	-0.532	-0.536	-0.541	-0.546	-0.552	-0.559	-0.565	-0.572	-0.580	-0.588	-0.598	-0.606	-0.616	-0.626	-0.638	-0.648	-0.659	-0.671	-0.684	-0.698	-0.709	-0.722	-0.738	-0.752	-0.766	-0.782	-0.796	-0.812	-0.829	-0.845	-0.861	-0.879	-0.896	-0.914	-0.931	-0.950	-0.966	-0.985	-1.004	-1.021	-1.040	-1.059	-1.078	-1.095	-1.114	-1.132	-1.150	-1.169	-1.185	-1.202	-1.220	-1.238	-1.254	-1.270	-1.285	-1.300	-1.314	-1.329	-1.342	-1.355	-1.368	-1.380	-1.390	-1.400	-1.410	-1.419	-1.426	-1.432	-1.438	-1.442	-1.448	-1.450	-1.451	-1.452	-1.454	-1.452	-1.451	-1.448	-1.444	-1.439	-1.434	-1.426	-1.419	-1.409	-1.400	-1.390	-1.379	-1.366	-1.354	-1.340	-1.325	-1.310	-1.294	-1.278	-1.260	-1.244	-1.225	-1.206	-1.189	-1.169	-1.150	-1.130	-1.110	-1.090	-1.071	-1.050	-1.030	-1.010	-0.991	-0.971	-0.951	-0.931	-0.912	-0.892	-0.874	-0.856	-0.838	-0.821	-0.805	-0.788	-0.771	-0.756	-0.741	-0.726	-0.712	-0.699	-0.686	-0.674	-0.661	-0.650	-0.639	-0.629	-0.619	-0.609	-0.600	-0.591	-0.584	-0.576	-0.570	-0.562	-0.556	-0.550	-0.544	-0.539	-0.534	-0.529	-0.524	-0.520	-0.515	-0.511	-0.506	-0.502	-0.499	-0.495	-0.491	-0.486	-0.484	-0.479	-0.476	-0.472	-0.468	-0.464	-0.460	-0.455	-0.450	-0.448	-0.442	-0.438	-0.432	-0.428	-0.421	-0.418	-0.411	-0.406	-0.400	-0.394	-0.388	-0.382	-0.376	-0.369	-0.362	-0.356	-0.350	-0.342	-0.335	-0.329	-0.321	-0.314	-0.306	-0.299	-0.291	-0.285	-0.278	-0.270	-0.264	-0.255	-0.248	-0.241	-0.234	-0.226	-0.219	-0.211	-0.204	-0.198	-0.190	-0.184	-0.178	-0.170	-0.165	-0.159	-0.152	-0.146	-0.140	-0.135	-0.130	-0.125	-0.121	-0.116	-0.112	-0.109	-0.106	-0.101	-0.099	-0.098	-0.095	-0.094	-0.094	-0.092	-0.094	-0.094	-0.095	-0.096	-0.098	-0.100	-0.104	-0.106	-0.111	-0.116	-0.121	-0.128	-0.134	-0.140	-0.148	-0.156	-0.165	-0.175	-0.185	-0.196	-0.206	-0.219	-0.231	-0.244	-0.256	-0.270	-0.285	-0.300	-0.316	-0.331	-0.348	-0.364	-0.381	-0.398	-0.416	-0.434	-0.451	-0.470	-0.489	-0.507	-0.526	-0.546	-0.565	-0.585	-0.604	-0.624	-0.642	-0.662	-0.681	-0.700	-0.719	-0.738	-0.755	-0.774	-0.792	-0.810	-0.828	-0.844	-0.861	-0.876	-0.894	-0.909	-0.922	-0.938	-0.951	-0.965	-0.978	-0.990	-1.002	-1.014	-1.025	-1.035	-1.045	-1.054	-1.062	-1.070	-1.079	-1.085	-1.092	-1.099	-1.102	-1.109	-1.112	-1.118	-1.120	-1.124	-1.128	-1.129	-1.131	-1.132	-1.134	-1.135	-1.138	-1.138	-1.139	-1.139	-1.139	-1.139	-1.139	-1.139	-1.139	-1.138	-1.139	-1.138	-1.139	-1.138	-1.139	-1.139	-1.139	-1.139	-1.139	-1.140	-1.142	-1.142	-1.144	-1.146	-1.148	-1.150	-1.152	-1.156	-1.159	-1.161	-1.165	-1.169	-1.171	-1.175	-1.179	-1.184	-1.189	-1.192	-1.198	-1.202	-1.206	-1.211	-1.218	-1.221	-1.226	-1.231	-1.236	-1.240	-1.245	-1.249	-1.254	-1.258	-1.261	-1.264	-1.268	-1.270	-1.272	-1.275	-1.276	-1.278	-1.279	-1.279	-1.278	-1.279	-1.278	-1.275	-1.271	-1.269	-1.266	-1.262	-1.258	-1.251	-1.245	-1.239	-1.231	-1.224	-1.215	-1.206	-1.196	-1.185	-1.175	-1.164	-1.152	-1.139	-1.126	-1.112	-1.099	-1.085	-1.070	-1.054	-1.040	-1.024	-1.008	-0.990	-0.974	-0.956	-0.939	-0.922	-0.905	-0.886	-0.869	-0.851	-0.832	-0.815	-0.798	-0.779	-0.761	-0.744	-0.726	-0.709	-0.692	-0.675	-0.658	-0.641	-0.625	-0.609	-0.592	-0.578	-0.561	-0.546	-0.531	-0.518	-0.502	-0.489	-0.475	-0.461	-0.450	-0.436	-0.425	-0.414	-0.402	-0.391	-0.380	-0.371	-0.361	-0.352	-0.342	-0.335	-0.328	-0.319	-0.312	-0.305	-0.300	-0.294	-0.289	-0.282	-0.278	-0.274	-0.270	-0.266	-0.262	-0.261	-0.259	-0.255	-0.255	-0.254	-0.252	-0.254	-0.254	-0.255	-0.255	-0.256	-0.258	-0.260	-0.261	-0.264	-0.266	-0.269	-0.271	-0.275	-0.279	-0.282	-0.285	-0.290	-0.294	-0.299	-0.302	-0.306	-0.311	-0.316	-0.320	-0.325	-0.329	-0.334	-0.339	-0.342	-0.346	-0.351	-0.356	-0.360	-0.364	-0.368	-0.371	-0.374	-0.379	-0.381	-0.385	-0.388	-0.390	-0.392	-0.395	-0.398	-0.399	-0.401	-0.402	-0.405	-0.406	-0.408	-0.408	-0.409	-0.410	-0.410	-0.411	-0.412	-0.412	-0.412	-0.412	-0.412	-0.412	-0.412	-0.414	-0.412	-0.412	-0.412	-0.412	-0.412	-0.412	-0.412	-0.412	-0.412	-0.412	-0.412	-0.412	-0.414	-0.414	-0.415	-0.415	-0.416	-0.416	-0.416	-0.418	-0.419	-0.419	-0.420	-0.421	-0.421	-0.422	-0.424	-0.424	-0.425	-0.426	-0.426	-0.428	-0.428	-0.428	-0.428	-0.429	-0.428	-0.428	-0.426	-0.426	-0.426	-0.424	-0.422	-0.421	-0.420	-0.419	-0.415	-0.412	-0.409	-0.406	-0.402	-0.398	-0.392	-0.388	-0.382	-0.376	-0.371	-0.365	-0.358	-0.351	-0.342	-0.335	-0.326	-0.319	-0.310	-0.301	-0.291	-0.281	-0.271	-0.262	-0.251	-0.241	-0.230	-0.219	-0.208	-0.196	-0.185	-0.172	-0.162	-0.151	-0.139	-0.128	-0.116	-0.105	-0.092	-0.081	-0.070	-0.059	-0.048	-0.038	-0.026	-0.016	-0.005	0.005	0.015	0.024	0.034	0.042	0.051	0.061	0.069	0.078	0.085	0.092	0.100	0.108	0.112	0.120	0.126	0.131	0.138	0.142	0.148	0.152	0.158	0.160	0.164	0.168	0.170	0.172	0.175	0.178	0.180	0.181	0.181	0.184	0.185	0.185	0.185	0.185	0.184	0.184	0.184	0.182	0.181	0.180	0.178	0.176	0.174	0.171	0.170	0.168	0.162	0.160	0.158	0.154	0.149	0.146	0.142	0.139	0.134	0.130	0.128	0.122	0.119	0.114	0.111	0.106	0.102	0.098	0.095	0.090	0.086	0.084	0.080	0.076	0.074	0.070	0.068	0.065	0.062	0.059	0.058	0.055	0.055	0.052	0.051	0.050	0.050	0.049	0.049	0.048	0.048	0.048	0.048	0.048	0.049	0.049	0.050	0.050	0.051	0.051	0.052	0.052	0.054	0.052	0.054	0.054	0.052	0.052	0.051	0.050	0.049	0.046	0.044	0.041	0.038	0.034	0.030	0.025	0.020	0.014	0.008	0.001	-0.006	-0.015	-0.025	-0.034	-0.044	-0.055	-0.066	-0.079	-0.091	-0.105	-0.119	-0.132	-0.146	-0.162	-0.179	-0.196	-0.212	-0.230	-0.248	-0.265	-0.284	-0.304	-0.321	-0.340	-0.359	-0.380	-0.399	-0.418	-0.438	-0.456	-0.475	-0.494	-0.514	-0.532	-0.550	-0.569	-0.586	-0.604	-0.620	-0.636	-0.652	-0.666	-0.681	-0.695	-0.709	-0.722	-0.734	-0.745	-0.755	-0.764	-0.774	-0.781	-0.789	-0.795	-0.800	-0.806	-0.810	-0.812	-0.816	-0.819	-0.819	-0.819	-0.819	-0.818	-0.816	-0.814	-0.810	-0.806	-0.802	-0.798	-0.791	-0.786	-0.780	-0.772	-0.768	-0.760	-0.751	-0.744	-0.736	-0.728	-0.719	-0.711	-0.704	-0.695	-0.686	-0.678	-0.671	-0.664	-0.655	-0.648	-0.641	-0.635	-0.628	-0.621	-0.616	-0.611	-0.606	-0.602	-0.598	-0.595	-0.592	-0.589	-0.588	-0.585	-0.585	-0.584	-0.585	-0.585	-0.585	-0.588	-0.590	-0.592	-0.595	-0.599	-0.604	-0.608	-0.612	-0.616	-0.622	-0.628	-0.634	-0.640	-0.646	-0.654	-0.661	-0.668	-0.674	-0.681	-0.689	-0.696	-0.704	-0.712	-0.719	-0.726	-0.732	-0.740	-0.748	-0.755	-0.761	-0.769	-0.775	-0.781	-0.788	-0.794	-0.799	-0.805	-0.809	-0.814	-0.820	-0.824	-0.829	-0.832	-0.835	-0.839	-0.842	-0.845	-0.848	-0.850	-0.854	-0.856	-0.858	-0.860	-0.861	-0.862	-0.864	-0.866	-0.868	-0.868	-0.869	-0.869	-0.870	-0.871	-0.871	-0.872	-0.874	-0.872	-0.874	-0.874	-0.874	-0.875	-0.875	-0.876	-0.876	-0.878	-0.878	-0.878	-0.879	-0.879	-0.880	-0.880	-0.881	-0.882	-0.882	-0.882	-0.884	-0.884	-0.885	-0.885	-0.886	-0.886	-0.886	-0.888	-0.888	-0.889	-0.888	-0.889	-0.888	-0.888	-0.886	-0.886	-0.885	-0.882	-0.882	-0.880	-0.879	-0.876	-0.874	-0.871	-0.869	-0.865	-0.862	-0.859	-0.855	-0.850	-0.845	-0.841	-0.835	-0.830	-0.824	-0.816	-0.810	-0.804	-0.796	-0.789	-0.779	-0.770	-0.761	-0.752	-0.742	-0.732	-0.722	-0.711	-0.699	-0.688	-0.676	-0.664	-0.651	-0.638	-0.624	-0.610	-0.595	-0.580	-0.565	-0.549	-0.532	-0.515	-0.499	-0.481	-0.464	-0.446	-0.428	-0.409	-0.390	-0.370	-0.350	-0.330	-0.310	-0.289	-0.268	-0.248	-0.225	-0.204	-0.182	-0.160	-0.138	-0.115	-0.092	-0.070	-0.048	-0.025	-0.002	0.020	0.044	0.066	0.089	0.111	0.134	0.155	0.178	0.199	0.220	0.240	0.261	0.281	0.301	0.320	0.339	0.358	0.375	0.392	0.410	0.426	0.441	0.456	0.471	0.484	0.498	0.510	0.521	0.531	0.541	0.551	0.561	0.568	0.576	0.582	0.588	0.592	0.596	0.601	0.604	0.606	0.609	0.609	0.609	0.610	0.609	0.608	0.605	0.602	0.600	0.596	0.592	0.588	0.584	0.578	0.572	0.565	0.559	0.552	0.545	0.539	0.531	0.522	0.515	0.506	0.498	0.490	0.481	0.471	0.464	0.454	0.445	0.436	0.428	0.419	0.409	0.400	0.391	0.381	0.372	0.365	0.356	0.348	0.339	0.330	0.322	0.315	0.308	0.300	0.292	0.284	0.276	0.270	0.264	0.256	0.250	0.244	0.239	0.232	0.226	0.222	0.218	0.212	0.208	0.202	0.199	0.194	0.189	0.186	0.181	0.178	0.175	0.170	0.168	0.164	0.161	0.158	0.155	0.151	0.149	0.146	0.142	0.140	0.136	0.134	0.130	0.128	0.124	0.121	0.118	0.114	0.111	0.106	0.102	0.098	0.095	0.090	0.085	0.080	0.075	0.069	0.062	0.056	0.050	0.044	0.036	0.029	0.022	0.014	0.006	-0.002	-0.011	-0.020	-0.030	-0.039	-0.050	-0.060	-0.070	-0.081	-0.092	-0.102	-0.115	-0.126	-0.139	-0.151	-0.162	-0.175	-0.188	-0.200	-0.214	-0.228	-0.240	-0.254	-0.268	-0.280	-0.295	-0.309	-0.321	-0.335	-0.349	-0.362	-0.376	-0.389	-0.402	-0.415	-0.430	-0.442	-0.455	-0.468	-0.479	-0.492	-0.504	-0.515	-0.528	-0.539	-0.550	-0.561	-0.572	-0.584	-0.594	-0.604	-0.614	-0.624	-0.632	-0.641	-0.651	-0.659	-0.669	-0.676	-0.685	-0.692	-0.701	-0.708	-0.716	-0.722	-0.730	-0.736	-0.742	-0.749	-0.755	-0.760	-0.768	-0.772	-0.778	-0.784	-0.789	-0.794	-0.798	-0.802	-0.806	-0.811	-0.815	-0.819	-0.822	-0.825	-0.829	-0.832	-0.835	-0.836	-0.839	-0.841	-0.842	-0.844	-0.845	-0.846	-0.846	-0.848	-0.848	-0.848	-0.848	-0.846	-0.846	-0.845	-0.844	-0.841	-0.839	-0.836	-0.834	-0.831	-0.828	-0.824	-0.820	-0.816	-0.810	-0.806	-0.801	-0.795	-0.789	-0.782	-0.776	-0.769	-0.761	-0.754	-0.748	-0.739	-0.731	-0.722	-0.712	-0.704	-0.694	-0.685	-0.675	-0.665	-0.654	-0.644	-0.632	-0.621	-0.609	-0.599	-0.586	-0.575	-0.562	-0.549	-0.536	-0.525	-0.511	-0.498	-0.485	-0.471	-0.458	-0.445	-0.431	-0.418	-0.404	-0.390	-0.378	-0.362	-0.349	-0.335	-0.322	-0.308	-0.295	-0.282	-0.270	-0.256	-0.244	-0.232	-0.220	-0.208	-0.198	-0.186	-0.176	-0.166	-0.156	-0.148	-0.138	-0.130	-0.122	-0.116	-0.109	-0.104	-0.099	-0.094	-0.090	-0.088	-0.085	-0.082	-0.082	-0.081	-0.082	-0.084	-0.086	-0.089	-0.092	-0.096	-0.101	-0.108	-0.114	-0.120	-0.129	-0.138	-0.149	-0.158	-0.169	-0.180	-0.192	-0.205	-0.218	-0.231	-0.245	-0.260	-0.274	-0.289	-0.305	-0.320	-0.336	-0.352	-0.368	-0.385	-0.401	-0.418	-0.435	-0.450	-0.466	-0.482	-0.498	-0.514	-0.529	-0.544	-0.559	-0.574	-0.588	-0.601	-0.615	-0.626	-0.638	-0.650	-0.660	-0.671	-0.680	-0.689	-0.696	-0.702	-0.710	-0.715	-0.720	-0.725	-0.728	-0.731	-0.732	-0.735	-0.734	-0.735	-0.734	-0.732	-0.729	-0.726	-0.722	-0.718	-0.714	-0.708	-0.701	-0.695	-0.688	-0.680	-0.671	-0.664	-0.655	-0.646	-0.636	-0.628	-0.618	-0.609	-0.599	-0.588	-0.579	-0.570	-0.560	-0.550	-0.541	-0.532	-0.524	-0.515	-0.507	-0.499	-0.491	-0.486	-0.479	-0.472	-0.468	-0.464	-0.458	-0.454	-0.451	-0.449	-0.445	-0.444	-0.442	-0.442	-0.442	-0.442	-0.444	-0.445	-0.448	-0.450	-0.452	-0.456	-0.459	-0.462	-0.466	-0.471	-0.476	-0.480	-0.485	-0.490	-0.495	-0.500	-0.505	-0.510	-0.515	-0.519	-0.522	-0.526	-0.531	-0.535	-0.538	-0.540	-0.542	-0.544	-0.545	-0.546	-0.546	-0.546	-0.545	-0.544	-0.541	-0.539	-0.535	-0.530	-0.526	-0.521	-0.515	-0.509	-0.501	-0.494	-0.485	-0.475	-0.466	-0.455	-0.444	-0.432	-0.420	-0.408	-0.394	-0.381	-0.366	-0.352	-0.338	-0.322	-0.308	-0.291	-0.275	-0.258	-0.241	-0.224	-0.208	-0.191	-0.172	-0.156	-0.139	-0.121	-0.105	-0.088	-0.071	-0.055	-0.039	-0.021	-0.006	0.010	0.025	0.040	0.055	0.068	0.081	0.095	0.106	0.119	0.131	0.141	0.152	0.161	0.170	0.179	0.186	0.194	0.200	0.206	0.211	0.215	0.218	0.221	0.224	0.224	0.225	0.225	0.224	0.224	0.220	0.218	0.214	0.210	0.206	0.200	0.194	0.188	0.181	0.172	0.165	0.158	0.148	0.139	0.130	0.120	0.109	0.099	0.088	0.078	0.066	0.056	0.045	0.032	0.022	0.011	0.000	-0.010	-0.021	-0.032	-0.042	-0.052	-0.062	-0.072	-0.081	-0.090	-0.099	-0.106	-0.114	-0.121	-0.128	-0.134	-0.139	-0.145	-0.150	-0.152	-0.158	-0.160	-0.162	-0.165	-0.166	-0.166	-0.166	-0.166	-0.165	-0.165	-0.164	-0.160	-0.158	-0.154	-0.150	-0.146	-0.142	-0.139	-0.132	-0.128	-0.121	-0.115	-0.109	-0.102	-0.095	-0.089	-0.081	-0.072	-0.066	-0.058	-0.050	-0.042	-0.035	-0.026	-0.019	-0.011	-0.001	0.006	0.014	0.022	0.029	0.036	0.044	0.051	0.059	0.065	0.072	0.079	0.085	0.091	0.096	0.102	0.108	0.112	0.118	0.122	0.126	0.130	0.134	0.136	0.139	0.141	0.144	0.145	0.146	0.149	0.148	0.149	0.150	0.149	0.149	0.148	0.148	0.145	0.142	0.142	0.139	0.136	0.135	0.131	0.129	0.125	0.122	0.119	0.115	0.111	0.108	0.102	0.099	0.095	0.091	0.086	0.082	0.079	0.075	0.071	0.068	0.064	0.061	0.058	0.055	0.052	0.049	0.046	0.044	0.044	0.041	0.039	0.039	0.039	0.038	0.038	0.038	0.038	0.039	0.039	0.041	0.041	0.044	0.045	0.048	0.050	0.052	0.056	0.058	0.062	0.065	0.068	0.071	0.075	0.079	0.082	0.086	0.090	0.094	0.098	0.100	0.105	0.108	0.110	0.114	0.116	0.119	0.121	0.124	0.126	0.128	0.130	0.131	0.132	0.132	0.134	0.135	0.135	0.135	0.134	0.132	0.131	0.131	0.129	0.128	0.126	0.125	0.122	0.120	0.116	0.114	0.110	0.106	0.104	0.100	0.098	0.092	0.090	0.085	0.081	0.076	0.072	0.069	0.064	0.060	0.056	0.051	0.048	0.044	0.039	0.035	0.031	0.028	0.024	0.019	0.015	0.011	0.009	0.004	0.000	-0.002	-0.005	-0.009	-0.012	-0.015	-0.016	-0.019	-0.021	-0.024	-0.026	-0.029	-0.030	-0.031	-0.034	-0.035	-0.036	-0.038	-0.040	-0.040	-0.041	-0.042	-0.042	-0.042	-0.044	-0.044	-0.045	-0.045	-0.045	-0.045	-0.046	-0.045	-0.046	-0.046	-0.046	-0.046	-0.046	-0.048	-0.048	-0.049	-0.049	-0.050	-0.050	-0.051	-0.052	-0.054	-0.056	-0.056	-0.059	-0.061	-0.065	-0.068	-0.071	-0.074	-0.079	-0.084	-0.088	-0.094	-0.099	-0.105	-0.112	-0.119	-0.126	-0.134	-0.142	-0.151	-0.160	-0.170	-0.180	-0.191	-0.201	-0.214	-0.225	-0.238	-0.251	-0.264	-0.278	-0.291	-0.306	-0.320	-0.335	-0.350	-0.366	-0.381	-0.398	-0.412	-0.429	-0.446	-0.462	-0.479	-0.496	-0.512	-0.530	-0.546	-0.564	-0.581	-0.598	-0.614	-0.631	-0.648	-0.665	-0.681	-0.698	-0.712	-0.729	-0.745	-0.760	-0.775	-0.789	-0.804	-0.819	-0.832	-0.846	-0.859	-0.871	-0.885	-0.898	-0.909	-0.920	-0.931	-0.941	-0.952	-0.962	-0.971	-0.981	-0.989	-0.998	-1.005	-1.012	-1.020	-1.026	-1.032	-1.039	-1.045	-1.049	-1.055	-1.060	-1.064	-1.068	-1.070	-1.075	-1.078	-1.080	-1.081	-1.084	-1.085	-1.088	-1.089	-1.090	-1.090	-1.091	-1.091	-1.091	-1.091	-1.091	-1.091	-1.091	-1.090	-1.090	-1.089	-1.089	-1.089	-1.089	-1.088	-1.086	-1.085	-1.084	-1.084	-1.084	-1.082	-1.081	-1.081	-1.080	-1.079	-1.079	-1.078	-1.079	-1.079	-1.078	-1.079	-1.078	-1.079	-1.080	-1.080	-1.080	-1.081	-1.082	-1.084	-1.084	-1.086	-1.088	-1.089	-1.090	-1.092	-1.094	-1.094	-1.096	-1.098	-1.099	-1.102	-1.104	-1.104	-1.105	-1.106	-1.109	-1.110	-1.110	-1.110	-1.110	-1.111	-1.111	-1.111	-1.110	-1.109	-1.108	-1.105	-1.104	-1.101	-1.098	-1.095	-1.090	-1.085	-1.080	-1.075	-1.068	-1.062	-1.055	-1.048	-1.039	-1.030	-1.020	-1.010	-1.000	-0.989	-0.976	-0.965	-0.951	-0.939	-0.925	-0.910	-0.896	-0.881	-0.868	-0.851	-0.836	-0.819	-0.804	-0.786	-0.770	-0.754	-0.736	-0.720	-0.702	-0.686	-0.669	-0.652	-0.636	-0.620	-0.605	-0.589	-0.572	-0.559	-0.544	-0.530	-0.516	-0.502	-0.491	-0.479	-0.468	-0.458	-0.446	-0.438	-0.429	-0.420	-0.411	-0.405	-0.399	-0.392	-0.388	-0.384	-0.380	-0.376	-0.374	-0.371	-0.370	-0.369	-0.369	-0.368	-0.369	-0.369	-0.369	-0.371	-0.372	-0.374	-0.378	-0.379	-0.381	-0.384	-0.386	-0.389	-0.391	-0.394	-0.395	-0.399	-0.400	-0.401	-0.402	-0.404	-0.405	-0.405	-0.405	-0.405	-0.404	-0.402	-0.400	-0.398	-0.394	-0.390	-0.386	-0.381	-0.375	-0.370	-0.362	-0.355	-0.346	-0.338	-0.328	-0.318	-0.306	-0.295	-0.282	-0.270	-0.258	-0.242	-0.228	-0.212	-0.198	-0.181	-0.164	-0.146	-0.129	-0.111	-0.094	-0.074	-0.056	-0.036	-0.018	0.001	0.021	0.041	0.061	0.081	0.100	0.120	0.140	0.159	0.179	0.198	0.216	0.235	0.254	0.270	0.288	0.304	0.319	0.335	0.349	0.364	0.376	0.390	0.401	0.412	0.421	0.432	0.440	0.448	0.455	0.461	0.466	0.470	0.472	0.475	0.476	0.476	0.475	0.472	0.470	0.466	0.462	0.458	0.450	0.442	0.434	0.426	0.416	0.405	0.395	0.382	0.370	0.356	0.341	0.328	0.312	0.296	0.281	0.265	0.248	0.230	0.212	0.196	0.178	0.160	0.142	0.124	0.105	0.086	0.068	0.050	0.032	0.015	-0.002	-0.021	-0.038	-0.054	-0.071	-0.088	-0.102	-0.118	-0.132	-0.146	-0.161	-0.174	-0.186	-0.199	-0.210	-0.221	-0.232	-0.242	-0.251	-0.261	-0.269	-0.278	-0.284	-0.291	-0.298	-0.302	-0.308	-0.312	-0.319	-0.322	-0.326	-0.329	-0.331	-0.334	-0.336	-0.338	-0.339	-0.340	-0.341	-0.342	-0.344	-0.344	-0.344	-0.345	-0.346	-0.346	-0.346	-0.348	-0.349	-0.349	-0.351	-0.351	-0.354	-0.354	-0.356	-0.359	-0.361	-0.364	-0.368	-0.370	-0.375	-0.378	-0.381	-0.386	-0.391	-0.398	-0.402	-0.410	-0.416	-0.424	-0.431	-0.439	-0.448	-0.456	-0.465	-0.475	-0.485	-0.495	-0.506	-0.518	-0.528	-0.540	-0.552	-0.564	-0.576	-0.589	-0.601	-0.615	-0.629	-0.642	-0.655	-0.669	-0.682	-0.696	-0.711	-0.724	-0.738	-0.752	-0.766	-0.780	-0.794	-0.809	-0.822	-0.835	-0.850	-0.862	-0.876	-0.889	-0.901	-0.914	-0.928	-0.939	-0.951	-0.964	-0.975	-0.986	-0.999	-1.009	-1.020	-1.030	-1.041	-1.052	-1.062	-1.071	-1.081	-1.091	-1.100	-1.110	-1.119	-1.128	-1.136	-1.145	-1.154	-1.162	-1.170	-1.178	-1.188	-1.195	-1.204	-1.211	-1.220	-1.229	-1.236	-1.245	-1.254	-1.262	-1.270	-1.279	-1.288	-1.298	-1.306	-1.316	-1.325	-1.335	-1.345	-1.355	-1.365	-1.374	-1.385	-1.396	-1.405	-1.416	-1.428	-1.438	-1.449	-1.459	-1.470	-1.480	-1.491	-1.501	-1.512	-1.522	-1.534	-1.544	-1.554	-1.564	-1.574	-1.582	-1.592	-1.601	-1.610	-1.619	-1.626	-1.634	-1.641	-1.648	-1.655	-1.660	-1.666	-1.670	-1.675	-1.679	-1.682	-1.685	-1.686	-1.689	-1.689	-1.690	-1.689	-1.689	-1.688	-1.685	-1.682	-1.680	-1.675	-1.671	-1.668	-1.661	-1.654	-1.649	-1.641	-1.634	-1.626	-1.616	-1.609	-1.598	-1.589	-1.578	-1.568	-1.556	-1.545	-1.532	-1.520	-1.508	-1.494	-1.481	-1.468	-1.452	-1.439	-1.424	-1.410	-1.394	-1.379	-1.362	-1.348	-1.331	-1.315	-1.300	-1.282	-1.265	-1.250	-1.232	-1.215	-1.198	-1.180	-1.164	-1.145	-1.128	-1.110	-1.092	-1.075	-1.056	-1.040	-1.021	-1.004	-0.986	-0.970	-0.952	-0.936	-0.919	-0.902	-0.886	-0.870	-0.854	-0.838	-0.824	-0.810	-0.794	-0.780	-0.769	-0.755	-0.742	-0.731	-0.721	-0.710	-0.701	-0.691	-0.685	-0.676	-0.670	-0.664	-0.659	-0.655	-0.651	-0.649	-0.646	-0.645	-0.644	-0.645	-0.646	-0.649	-0.651	-0.655	-0.659	-0.665	-0.671	-0.678	-0.685	-0.692	-0.701	-0.711	-0.719	-0.730	-0.740	-0.751	-0.764	-0.775	-0.788	-0.800	-0.812	-0.825	-0.836	-0.850	-0.862	-0.876	-0.888	-0.900	-0.912	-0.924	-0.936	-0.948	-0.959	-0.969	-0.979	-0.989	-0.999	-1.008	-1.016	-1.022	-1.030	-1.036	-1.042	-1.048	-1.052	-1.056	-1.061	-1.064	-1.066	-1.068	-1.070	-1.070	-1.070	-1.070	-1.070	-1.069	-1.068	-1.065	-1.062	-1.060	-1.058	-1.055	-1.051	-1.048	-1.044	-1.040	-1.035	-1.031	-1.028	-1.024	-1.019	-1.016	-1.012	-1.009	-1.005	-1.002	-0.999	-0.996	-0.994	-0.990	-0.989	-0.986	-0.985	-0.984	-0.982	-0.982	-0.982	-0.981	-0.981	-0.982	-0.982	-0.982	-0.985	-0.985	-0.986	-0.989	-0.990	-0.992	-0.994	-0.996	-0.998	-1.000	-1.001	-1.004	-1.005	-1.006	-1.009	-1.010	-1.010	-1.011	-1.010	-1.011	-1.011	-1.010	-1.009	-1.008	-1.005	-1.001	-0.999	-0.996	-0.991	-0.988	-0.982	-0.976	-0.969	-0.962	-0.955	-0.946	-0.938	-0.928	-0.918	-0.908	-0.895	-0.884	-0.870	-0.858	-0.844	-0.829	-0.815	-0.800	-0.784	-0.769	-0.752	-0.735	-0.720	-0.702	-0.684	-0.668	-0.650	-0.632	-0.615	-0.596	-0.579	-0.561	-0.544	-0.526	-0.509	-0.492	-0.476	-0.458	-0.442	-0.426	-0.411	-0.396	-0.381	-0.368	-0.352	-0.340	-0.328	-0.315	-0.304	-0.292	-0.281	-0.272	-0.262	-0.254	-0.246	-0.238	-0.230	-0.224	-0.219	-0.212	-0.208	-0.204	-0.200	-0.196	-0.194	-0.191	-0.190	-0.188	-0.186	-0.186	-0.185	-0.186	-0.185	-0.186	-0.188	-0.189	-0.190	-0.191	-0.194	-0.196	-0.199	-0.201	-0.204	-0.206	-0.209	-0.212	-0.215	-0.219	-0.221	-0.225	-0.229	-0.231	-0.235	-0.238	-0.242	-0.245	-0.249	-0.252	-0.255	-0.258	-0.260	-0.265	-0.268	-0.271	-0.274	-0.276	-0.279	-0.281	-0.284	-0.286	-0.290	-0.291	-0.292	-0.296	-0.298	-0.299	-0.300	-0.302	-0.302	-0.304	-0.305	-0.305	-0.306	-0.306	-0.306	-0.306	-0.306	-0.306	-0.305	-0.305	-0.302	-0.302	-0.300	-0.298	-0.296	-0.294	-0.292	-0.290	-0.288	-0.284	-0.281	-0.278	-0.275	-0.272	-0.269	-0.265	-0.262	-0.259	-0.254	-0.251	-0.248	-0.244	-0.240	-0.238	-0.235	-0.231	-0.229	-0.225	-0.222	-0.221	-0.218	-0.216	-0.215	-0.214	-0.212	-0.210	-0.210	-0.210	-0.209	-0.209	-0.210	-0.210	-0.210	-0.211	-0.212	-0.212	-0.214	-0.216	-0.218	-0.220	-0.221	-0.224	-0.225	-0.229	-0.230	-0.231	-0.232	-0.235	-0.238	-0.238	-0.239	-0.239	-0.240	-0.239	-0.239	-0.238	-0.236	-0.234	-0.231	-0.228	-0.224	-0.220	-0.215	-0.209	-0.201	-0.195	-0.186	-0.178	-0.168	-0.156	-0.146	-0.132	-0.120	-0.105	-0.090	-0.075	-0.058	-0.039	-0.021	-0.001	0.020	0.041	0.064	0.086	0.110	0.135	0.161	0.188	0.214	0.241	0.269	0.299	0.329	0.359	0.389	0.419	0.451	0.482	0.515	0.548	0.580	0.614	0.646	0.680	0.712	0.746	0.779	0.812	0.846	0.879	0.911	0.944	0.978	1.009	1.040	1.071	1.102	1.132	1.162	1.190	1.220	1.246	1.275	1.301	1.326	1.350	1.375	1.398	1.420	1.442	1.462	1.482	1.501	1.520	1.536	1.551	1.568	1.581	1.595	1.606	1.618	1.629	1.638	1.645	1.652	1.659	1.665	1.669	1.674	1.676	1.678	1.680	1.680	1.679	1.679	1.676	1.674	1.670	1.666	1.661	1.656	1.650	1.644	1.636	1.630	1.622	1.615	1.606	1.596	1.588	1.578	1.569	1.558	1.549	1.538	1.526	1.518	1.506	1.495	1.485	1.474	1.464	1.452	1.442	1.430	1.420	1.410	1.400	1.389	1.379	1.370	1.360	1.350	1.341	1.332	1.322	1.314	1.306	1.298	1.289	1.281	1.274	1.266	1.259	1.251	1.245	1.238	1.231	1.225	1.218	1.212	1.205	1.199	1.194	1.188	1.181	1.175	1.169	1.164	1.158	1.150	1.144	1.138	1.131	1.125	1.118	1.110	1.102	1.095	1.088	1.079	1.071	1.062	1.052	1.044	1.034	1.024	1.012	1.001	0.991	0.979	0.966	0.955	0.941	0.928	0.914	0.899	0.885	0.869	0.854	0.836	0.820	0.804	0.786	0.769	0.750	0.731	0.711	0.692	0.672	0.652	0.632	0.612	0.591	0.570	0.548	0.526	0.505	0.481	0.460	0.438	0.416	0.392	0.371	0.348	0.326	0.304	0.282	0.259	0.239	0.216	0.195	0.174	0.154	0.132	0.112	0.092	0.074	0.055	0.036	0.019	0.001	-0.016	-0.032	-0.049	-0.064	-0.079	-0.092	-0.105	-0.119	-0.130	-0.141	-0.151	-0.161	-0.170	-0.179	-0.186	-0.194	-0.200	-0.206	-0.211	-0.216	-0.220	-0.222	-0.226	-0.229	-0.230	-0.231	-0.232	-0.232	-0.232	-0.232	-0.231	-0.231	-0.229	-0.228	-0.225	-0.224	-0.221	-0.220	-0.218	-0.214	-0.212	-0.210	-0.209	-0.206	-0.205	-0.202	-0.201	-0.199	-0.198	-0.196	-0.196	-0.194	-0.194	-0.194	-0.194	-0.195	-0.195	-0.196	-0.199	-0.200	-0.201	-0.204	-0.205	-0.209	-0.212	-0.215	-0.218	-0.221	-0.224	-0.228	-0.231	-0.234	-0.238	-0.241	-0.245	-0.246	-0.250	-0.252	-0.255	-0.258	-0.259	-0.260	-0.261	-0.261	-0.261	-0.260	-0.260	-0.259	-0.258	-0.255	-0.251	-0.248	-0.244	-0.239	-0.234	-0.228	-0.220	-0.214	-0.205	-0.198	-0.189	-0.179	-0.169	-0.158	-0.148	-0.136	-0.125	-0.112	-0.100	-0.088	-0.075	-0.062	-0.049	-0.036	-0.024	-0.011	0.002	0.015	0.029	0.040	0.052	0.064	0.075	0.085	0.096	0.106	0.115	0.122	0.131	0.138	0.145	0.150	0.155	0.159	0.164	0.165	0.168	0.169	0.169	0.168	0.165	0.164	0.161	0.156	0.151	0.146	0.140	0.132	0.125	0.116	0.108	0.099	0.089	0.079	0.069	0.058	0.045	0.034	0.022	0.011	-0.001	-0.014	-0.026	-0.039	-0.050	-0.062	-0.074	-0.086	-0.098	-0.109	-0.120	-0.131	-0.140	-0.150	-0.159	-0.169	-0.178	-0.184	-0.191	-0.199	-0.204	-0.210	-0.215	-0.219	-0.222	-0.225	-0.228	-0.228	-0.229	-0.230	-0.229	-0.229	-0.226	-0.225	-0.221	-0.219	-0.215	-0.210	-0.205	-0.200	-0.192	-0.188	-0.180	-0.171	-0.164	-0.155	-0.146	-0.136	-0.128	-0.118	-0.106	-0.096	-0.085	-0.072	-0.061	-0.050	-0.039	-0.028	-0.015	-0.001	0.010	0.022	0.035	0.048	0.060	0.072	0.084	0.096	0.109	0.121	0.132	0.145	0.156	0.169	0.180	0.191	0.201	0.214	0.224	0.234	0.242	0.252	0.262	0.271	0.281	0.289	0.298	0.306	0.314	0.321	0.326	0.334	0.340	0.345	0.351	0.356	0.362	0.368	0.371	0.375	0.379	0.382	0.388	0.391	0.394	0.398	0.400	0.402	0.404	0.408	0.410	0.411	0.415	0.416	0.419	0.420	0.422	0.424	0.426	0.429	0.431	0.434	0.435	0.438	0.441	0.442	0.445	0.449	0.451	0.454	0.456	0.460	0.465	0.468	0.471	0.474	0.479	0.481	0.486	0.490	0.494	0.499	0.502	0.507	0.512	0.516	0.521	0.526	0.530	0.535	0.540	0.545	0.549	0.554	0.560	0.564	0.569	0.574	0.578	0.582	0.586	0.590	0.595	0.599	0.602	0.606	0.609	0.612	0.615	0.618	0.620	0.622	0.624	0.625	0.628	0.628	0.628	0.628	0.626	0.625	0.624	0.622	0.619	0.615	0.612	0.608	0.602	0.598	0.591	0.584	0.578	0.569	0.559	0.550	0.539	0.528	0.515	0.502	0.489	0.474	0.460	0.442	0.426	0.409	0.391	0.371	0.351	0.331	0.309	0.289	0.265	0.241	0.216	0.192	0.166	0.140	0.112	0.085	0.058	0.030	0.001	-0.029	-0.059	-0.089	-0.119	-0.150	-0.181	-0.212	-0.244	-0.275	-0.306	-0.339	-0.370	-0.401	-0.434	-0.464	-0.495	-0.526	-0.556	-0.588	-0.618	-0.646	-0.675	-0.704	-0.732	-0.761	-0.788	-0.814	-0.840	-0.865	-0.889	-0.912	-0.935	-0.958	-0.979	-0.999	-1.019	-1.038	-1.055	-1.072	-1.088	-1.104	-1.118	-1.131	-1.144	-1.155	-1.165	-1.175	-1.184	-1.191	-1.198	-1.204	-1.208	-1.212	-1.216	-1.218	-1.219	-1.220	-1.219	-1.219	-1.216	-1.214	-1.210	-1.206	-1.201	-1.198	-1.191	-1.184	-1.178	-1.170	-1.162	-1.154	-1.145	-1.135	-1.125	-1.115	-1.105	-1.095	-1.082	-1.072	-1.062	-1.050	-1.039	-1.028	-1.016	-1.004	-0.992	-0.980	-0.968	-0.958	-0.945	-0.934	-0.922	-0.911	-0.901	-0.890	-0.880	-0.869	-0.860	-0.849	-0.840	-0.830	-0.821	-0.812	-0.805	-0.795	-0.788	-0.780	-0.772	-0.765	-0.760	-0.752	-0.746	-0.740	-0.734	-0.728	-0.722	-0.716	-0.711	-0.706	-0.700	-0.695	-0.691	-0.686	-0.681	-0.678	-0.671	-0.666	-0.662	-0.656	-0.652	-0.646	-0.641	-0.636	-0.631	-0.625	-0.620	-0.614	-0.606	-0.601	-0.594	-0.588	-0.580	-0.574	-0.566	-0.558	-0.550	-0.540	-0.532	-0.522	-0.515	-0.505	-0.495	-0.485	-0.476	-0.466	-0.456	-0.446	-0.435	-0.425	-0.414	-0.404	-0.392	-0.382	-0.371	-0.360	-0.350	-0.339	-0.329	-0.319	-0.309	-0.298	-0.288	-0.278	-0.269	-0.260	-0.251	-0.242	-0.235	-0.226	-0.219	-0.212	-0.205	-0.200	-0.192	-0.188	-0.184	-0.180	-0.176	-0.172	-0.170	-0.169	-0.166	-0.165	-0.166	-0.166	-0.168	-0.169	-0.171	-0.175	-0.178	-0.182	-0.188	-0.194	-0.200	-0.206	-0.214	-0.222	-0.231	-0.241	-0.250	-0.261	-0.272	-0.285	-0.298	-0.311	-0.324	-0.338	-0.354	-0.369	-0.385	-0.402	-0.418	-0.435	-0.452	-0.471	-0.491	-0.510	-0.530	-0.550	-0.570	-0.591	-0.611	-0.632	-0.654	-0.675	-0.698	-0.719	-0.740	-0.761	-0.784	-0.805	-0.828	-0.849	-0.870	-0.890	-0.911	-0.932	-0.952	-0.971	-0.992	-1.011	-1.029	-1.046	-1.065	-1.081	-1.098	-1.114	-1.128	-1.142	-1.155	-1.169	-1.181	-1.191	-1.204	-1.212	-1.221	-1.230	-1.236	-1.244	-1.249	-1.254	-1.259	-1.261	-1.265	-1.266	-1.266	-1.268	-1.266	-1.266	-1.264	-1.262	-1.260	-1.255	-1.252	-1.249	-1.242	-1.239	-1.232	-1.226	-1.221	-1.215	-1.209	-1.201	-1.195	-1.188	-1.181	-1.174	-1.168	-1.160	-1.152	-1.145	-1.140	-1.132	-1.125	-1.119	-1.112	-1.106	-1.100	-1.094	-1.089	-1.082	-1.078	-1.072	-1.066	-1.061	-1.058	-1.051	-1.046	-1.042	-1.038	-1.032	-1.028	-1.024	-1.019	-1.015	-1.010	-1.006	-1.000	-0.995	-0.991	-0.986	-0.980	-0.975	-0.969	-0.964	-0.959	-0.952	-0.945	-0.939	-0.932	-0.925	-0.916	-0.910	-0.901	-0.892	-0.885	-0.875	-0.865	-0.856	-0.846	-0.836	-0.826	-0.815	-0.805	-0.795	-0.782	-0.771	-0.760	-0.749	-0.738	-0.725	-0.712	-0.701	-0.690	-0.678	-0.665	-0.654	-0.642	-0.630	-0.620	-0.609	-0.598	-0.588	-0.576	-0.566	-0.556	-0.548	-0.539	-0.530	-0.521	-0.514	-0.507	-0.501	-0.495	-0.490	-0.485	-0.480	-0.478	-0.475	-0.474	-0.471	-0.470	-0.471	-0.471	-0.474	-0.476	-0.479	-0.482	-0.488	-0.492	-0.499	-0.506	-0.514	-0.521	-0.530	-0.540	-0.551	-0.562	-0.574	-0.588	-0.600	-0.614	-0.628	-0.642	-0.658	-0.672	-0.689	-0.706	-0.724	-0.740	-0.758	-0.775	-0.792	-0.811	-0.829	-0.848	-0.864	-0.882	-0.900	-0.918	-0.935	-0.952	-0.969	-0.986	-1.001	-1.018	-1.031	-1.046	-1.060	-1.071	-1.085	-1.096	-1.106	-1.116	-1.125	-1.134	-1.141	-1.146	-1.152	-1.155	-1.160	-1.160	-1.162	-1.161	-1.160	-1.159	-1.155	-1.150	-1.144	-1.138	-1.130	-1.120	-1.111	-1.100	-1.089	-1.075	-1.061	-1.046	-1.031	-1.014	-0.996	-0.979	-0.959	-0.941	-0.920	-0.899	-0.878	-0.856	-0.835	-0.812	-0.789	-0.765	-0.741	-0.719	-0.694	-0.670	-0.646	-0.621	-0.598	-0.574	-0.549	-0.526	-0.502	-0.479	-0.455	-0.432	-0.409	-0.388	-0.364	-0.342	-0.321	-0.300	-0.280	-0.259	-0.239	-0.219	-0.200	-0.181	-0.162	-0.146	-0.129	-0.111	-0.095	-0.080	-0.064	-0.049	-0.034	-0.020	-0.005	0.009	0.020	0.034	0.046	0.058	0.070	0.081	0.092	0.104	0.114	0.125	0.135	0.144	0.154	0.164	0.172	0.182	0.191	0.200	0.209	0.215	0.224	0.232	0.240	0.248	0.255	0.262	0.270	0.278	0.284	0.291	0.298	0.304	0.310	0.315	0.321	0.328	0.332	0.338	0.342	0.348	0.352	0.356	0.361	0.365	0.368	0.371	0.372	0.375	0.378	0.379	0.380	0.380	0.380	0.380	0.380	0.379	0.378	0.375	0.372	0.371	0.368	0.362	0.359	0.354	0.348	0.342	0.335	0.328	0.320	0.311	0.302	0.294	0.282	0.272	0.261	0.250	0.238	0.224	0.210	0.196	0.181	0.166	0.150	0.134	0.116	0.100	0.081	0.062	0.044	0.024	0.004	-0.016	-0.038	-0.058	-0.080	-0.102	-0.124	-0.148	-0.171	-0.195	-0.219	-0.244	-0.268	-0.292	-0.318	-0.342	-0.369	-0.394	-0.421	-0.446	-0.474	-0.500	-0.528	-0.554	-0.581	-0.609	-0.635	-0.662	-0.690	-0.716	-0.744	-0.771	-0.799	-0.826	-0.854	-0.880	-0.908	-0.935	-0.961	-0.988	-1.014	-1.040	-1.066	-1.091	-1.116	-1.142	-1.166	-1.192	-1.215	-1.240	-1.262	-1.285	-1.309	-1.330	-1.352	-1.372	-1.394	-1.414	-1.434	-1.451	-1.471	-1.489	-1.505	-1.521	-1.538	-1.552	-1.568	-1.581	-1.595	-1.608	-1.620	-1.631	-1.641	-1.651	-1.660	-1.670	-1.678	-1.685	-1.692	-1.698	-1.702	-1.709	-1.712	-1.715	-1.719	-1.721	-1.724	-1.724	-1.726	-1.726	-1.726	-1.726	-1.725	-1.722	-1.721	-1.719	-1.718	-1.715	-1.711	-1.708	-1.704	-1.700	-1.695	-1.690	-1.686	-1.680	-1.675	-1.669	-1.662	-1.656	-1.650	-1.644	-1.638	-1.630	-1.622	-1.615	-1.608	-1.599	-1.590	-1.581	-1.571	-1.562	-1.552	-1.542	-1.532	-1.521	-1.511	-1.499	-1.488	-1.475	-1.462	-1.450	-1.436	-1.422	-1.409	-1.395	-1.380	-1.364	-1.350	-1.334	-1.318	-1.300	-1.282	-1.266	-1.248	-1.229	-1.210	-1.191	-1.172	-1.152	-1.132	-1.112	-1.091	-1.070	-1.049	-1.029	-1.008	-0.985	-0.964	-0.941	-0.920	-0.898	-0.876	-0.854	-0.832	-0.810	-0.789	-0.766	-0.746	-0.724	-0.702	-0.681	-0.661	-0.641	-0.621	-0.601	-0.582	-0.564	-0.546	-0.529	-0.512	-0.496	-0.480	-0.465	-0.450	-0.436	-0.424	-0.411	-0.399	-0.388	-0.378	-0.369	-0.360	-0.352	-0.346	-0.339	-0.334	-0.330	-0.326	-0.324	-0.321	-0.321	-0.320	-0.322	-0.324	-0.326	-0.329	-0.332	-0.338	-0.342	-0.350	-0.358	-0.365	-0.374	-0.384	-0.394	-0.405	-0.416	-0.428	-0.440	-0.455	-0.469	-0.482	-0.499	-0.514	-0.529	-0.545	-0.562	-0.579	-0.596	-0.614	-0.631	-0.651	-0.669	-0.686	-0.706	-0.724	-0.742	-0.762	-0.780	-0.799	-0.819	-0.838	-0.856	-0.875	-0.892	-0.911	-0.929	-0.948	-0.965	-0.982	-1.000	-1.018	-1.034	-1.050	-1.066	-1.084	-1.099	-1.114	-1.129	-1.144	-1.159	-1.172	-1.185	-1.199	-1.214	-1.225	-1.238	-1.250	-1.262	-1.274	-1.286	-1.296	-1.308	-1.319	-1.328	-1.338	-1.349	-1.359	-1.368	-1.378	-1.386	-1.395	-1.404	-1.414	-1.421	-1.431	-1.439	-1.448	-1.456	-1.464	-1.472	-1.480	-1.489	-1.496	-1.505	-1.514	-1.520	-1.529	-1.536	-1.544	-1.551	-1.559	-1.568	-1.575	-1.582	-1.590	-1.598	-1.605	-1.612	-1.620	-1.626	-1.634	-1.640	-1.646	-1.652	-1.659	-1.666	-1.671	-1.678	-1.682	-1.689	-1.694	-1.698	-1.702	-1.708	-1.710	-1.715	-1.719	-1.721	-1.724	-1.726	-1.728	-1.730	-1.731	-1.731	-1.731	-1.731	-1.730	-1.731	-1.730	-1.726	-1.725	-1.721	-1.719	-1.715	-1.711	-1.708	-1.702	-1.698	-1.692	-1.688	-1.681	-1.674	-1.668	-1.661	-1.654	-1.646	-1.639	-1.631	-1.622	-1.615	-1.606	-1.598	-1.590	-1.581	-1.572	-1.565	-1.558	-1.548	-1.540	-1.531	-1.524	-1.516	-1.509	-1.501	-1.494	-1.488	-1.480	-1.474	-1.469	-1.462	-1.458	-1.451	-1.448	-1.444	-1.439	-1.435	-1.432	-1.430	-1.428	-1.425	-1.424	-1.422	-1.422	-1.421	-1.421	-1.420	-1.420	-1.421	-1.421	-1.422	-1.422	-1.425	-1.428	-1.428	-1.429	-1.431	-1.434	-1.435	-1.436	-1.438	-1.440	-1.441	-1.442	-1.445	-1.445	-1.446	-1.448	-1.448	-1.449	-1.448	-1.449	-1.448	-1.448	-1.448	-1.446	-1.444	-1.442	-1.440	-1.438	-1.434	-1.431	-1.428	-1.424	-1.419	-1.415	-1.410	-1.406	-1.400	-1.395	-1.389	-1.384	-1.376	-1.370	-1.362	-1.356	-1.349	-1.341	-1.334	-1.326	-1.319	-1.311	-1.302	-1.295	-1.286	-1.278	-1.270	-1.261	-1.251	-1.242	-1.234	-1.225	-1.216	-1.206	-1.196	-1.186	-1.178	-1.168	-1.158	-1.148	-1.138	-1.128	-1.116	-1.106	-1.096	-1.084	-1.072	-1.061	-1.050	-1.039	-1.026	-1.015	-1.002	-0.990	-0.978	-0.965	-0.952	-0.939	-0.925	-0.912	-0.899	-0.884	-0.871	-0.858	-0.842	-0.829	-0.815	-0.800	-0.786	-0.771	-0.758	-0.742	-0.729	-0.714	-0.700	-0.685	-0.671	-0.659	-0.644	-0.630	-0.616	-0.604	-0.591	-0.579	-0.565	-0.554	-0.541	-0.530	-0.519	-0.509	-0.498	-0.488	-0.478	-0.469	-0.459	-0.450	-0.442	-0.435	-0.428	-0.420	-0.412	-0.406	-0.399	-0.394	-0.389	-0.382	-0.378	-0.372	-0.369	-0.364	-0.360	-0.356	-0.352	-0.349	-0.345	-0.342	-0.339	-0.336	-0.332	-0.330	-0.326	-0.324	-0.321	-0.319	-0.316	-0.312	-0.310	-0.308	-0.302	-0.299	-0.296	-0.292	-0.289	-0.285	-0.280	-0.275	-0.271	-0.265	-0.261	-0.256	-0.250	-0.245	-0.240	-0.232	-0.228	-0.220	-0.215	-0.208	-0.201	-0.194	-0.186	-0.180	-0.171	-0.165	-0.158	-0.149	-0.141	-0.134	-0.126	-0.119	-0.111	-0.104	-0.096	-0.088	-0.080	-0.072	-0.066	-0.059	-0.052	-0.045	-0.038	-0.032	-0.025	-0.020	-0.014	-0.008	-0.004	0.001	0.006	0.010	0.015	0.019	0.021	0.025	0.028	0.029	0.031	0.032	0.035	0.036	0.036	0.036	0.036	0.036	0.035	0.035	0.034	0.031	0.029	0.026	0.024	0.020	0.016	0.012	0.009	0.005	0.000	-0.005	-0.009	-0.015	-0.020	-0.025	-0.031	-0.038	-0.045	-0.051	-0.058	-0.065	-0.071	-0.079	-0.086	-0.094	-0.101	-0.110	-0.118	-0.125	-0.132	-0.142	-0.150	-0.159	-0.168	-0.175	-0.185	-0.194	-0.202	-0.211	-0.219	-0.230	-0.239	-0.246	-0.256	-0.265	-0.276	-0.285	-0.294	-0.302	-0.312	-0.321	-0.332	-0.341	-0.351	-0.360	-0.370	-0.380	-0.389	-0.399	-0.409	-0.419	-0.429	-0.438	-0.446	-0.458	-0.466	-0.476	-0.485	-0.495	-0.505	-0.514	-0.524	-0.534	-0.544	-0.554	-0.564	-0.572	-0.582	-0.592	-0.601	-0.612	-0.621	-0.631	-0.642	-0.652	-0.662	-0.672	-0.682	-0.691	-0.702	-0.712	-0.724	-0.734	-0.744	-0.754	-0.765	-0.775	-0.785	-0.796	-0.806	-0.818	-0.828	-0.839	-0.849	-0.859	-0.869	-0.880	-0.891	-0.901	-0.911	-0.922	-0.932	-0.941	-0.951	-0.961	-0.971	-0.980	-0.990	-0.999	-1.009	-1.018	-1.026	-1.034	-1.042	-1.050	-1.058	-1.064	-1.071	-1.078	-1.084	-1.089	-1.094	-1.098	-1.102	-1.106	-1.110	-1.112	-1.115	-1.118	-1.119	-1.119	-1.120	-1.120	-1.119	-1.119	-1.116	-1.114	-1.110	-1.108	-1.104	-1.099	-1.092	-1.088	-1.082	-1.074	-1.066	-1.059	-1.051	-1.042	-1.032	-1.022	-1.012	-1.002	-0.990	-0.979	-0.966	-0.955	-0.942	-0.930	-0.916	-0.902	-0.889	-0.875	-0.861	-0.846	-0.832	-0.819	-0.805	-0.790	-0.775	-0.761	-0.748	-0.734	-0.719	-0.706	-0.694	-0.679	-0.668	-0.655	-0.642	-0.630	-0.620	-0.610	-0.599	-0.589	-0.580	-0.571	-0.562	-0.556	-0.548	-0.541	-0.535	-0.531	-0.525	-0.521	-0.518	-0.515	-0.512	-0.510	-0.509	-0.507	-0.509	-0.507	-0.509	-0.510	-0.511	-0.514	-0.518	-0.520	-0.524	-0.526	-0.531	-0.535	-0.540	-0.546	-0.551	-0.556	-0.561	-0.568	-0.572	-0.579	-0.586	-0.591	-0.598	-0.604	-0.610	-0.615	-0.621	-0.628	-0.634	-0.640	-0.645	-0.650	-0.655	-0.660	-0.666	-0.670	-0.675	-0.679	-0.684	-0.686	-0.690	-0.694	-0.696	-0.700	-0.701	-0.704	-0.706	-0.708	-0.709	-0.711	-0.711	-0.711	-0.712	-0.712	-0.712	-0.712	-0.712	-0.712	-0.711	-0.711	-0.709	-0.709	-0.708	-0.705	-0.705	-0.702	-0.700	-0.698	-0.696	-0.694	-0.691	-0.690	-0.688	-0.685	-0.682	-0.680	-0.678	-0.675	-0.672	-0.669	-0.666	-0.664	-0.661	-0.659	-0.656	-0.652	-0.650	-0.649	-0.645	-0.642	-0.640	-0.638	-0.634	-0.632	-0.629	-0.626	-0.625	-0.622	-0.619	-0.616	-0.612	-0.610	-0.608	-0.605	-0.602	-0.600	-0.598	-0.594	-0.591	-0.588	-0.585	-0.581	-0.578	-0.575	-0.571	-0.566	-0.562	-0.559	-0.554	-0.549	-0.544	-0.539	-0.531	-0.526	-0.520	-0.512	-0.506	-0.498	-0.489	-0.481	-0.472	-0.464	-0.454	-0.445	-0.435	-0.424	-0.412	-0.400	-0.389	-0.376	-0.364	-0.351	-0.338	-0.322	-0.309	-0.294	-0.279	-0.262	-0.248	-0.232	-0.216	-0.200	-0.184	-0.168	-0.151	-0.135	-0.118	-0.101	-0.085	-0.069	-0.051	-0.036	-0.020	-0.005	0.011	0.025	0.040	0.054	0.068	0.080	0.092	0.105	0.116	0.126	0.136	0.146	0.154	0.161	0.168	0.174	0.179	0.184	0.186	0.188	0.190	0.190	0.190	0.189	0.186	0.184	0.179	0.174	0.169	0.160	0.154	0.145	0.135	0.126	0.115	0.104	0.091	0.076	0.064	0.049	0.035	0.020	0.004	-0.012	-0.030	-0.048	-0.065	-0.082	-0.100	-0.119	-0.136	-0.155	-0.172	-0.191	-0.210	-0.228	-0.245	-0.262	-0.281	-0.298	-0.316	-0.332	-0.349	-0.364	-0.379	-0.394	-0.410	-0.422	-0.435	-0.449	-0.460	-0.472	-0.484	-0.494	-0.504	-0.512	-0.520	-0.528	-0.535	-0.540	-0.545	-0.550	-0.555	-0.558	-0.560	-0.562	-0.562	-0.564	-0.562	-0.562	-0.561	-0.559	-0.556	-0.552	-0.549	-0.545	-0.540	-0.535	-0.529	-0.522	-0.518	-0.510	-0.504	-0.496	-0.490	-0.481	-0.474	-0.466	-0.459	-0.451	-0.444	-0.436	-0.429	-0.421	-0.414	-0.406	-0.401	-0.395	-0.389	-0.382	-0.378	-0.372	-0.369	-0.365	-0.361	-0.359	-0.358	-0.355	-0.355	-0.355	-0.355	-0.356	-0.358	-0.361	-0.364	-0.369	-0.374	-0.379	-0.385	-0.391	-0.400	-0.408	-0.416	-0.426	-0.438	-0.448	-0.459	-0.472	-0.485	-0.499	-0.514	-0.528	-0.542	-0.558	-0.574	-0.590	-0.608	-0.625	-0.642	-0.659	-0.676	-0.695	-0.714	-0.731	-0.750	-0.768	-0.786	-0.804	-0.822	-0.840	-0.858	-0.875	-0.891	-0.909	-0.925	-0.941	-0.956	-0.972	-0.988	-1.001	-1.015	-1.029	-1.041	-1.054	-1.065	-1.075	-1.085	-1.095	-1.104	-1.111	-1.119	-1.125	-1.131	-1.136	-1.140	-1.144	-1.146	-1.149	-1.150	-1.150	-1.150	-1.149	-1.148	-1.144	-1.141	-1.138	-1.132	-1.126	-1.120	-1.114	-1.106	-1.099	-1.089	-1.081	-1.071	-1.060	-1.050	-1.039	-1.028	-1.015	-1.002	-0.990	-0.978	-0.964	-0.950	-0.936	-0.922	-0.908	-0.895	-0.880	-0.866	-0.851	-0.838	-0.822	-0.809	-0.795	-0.781	-0.768	-0.755	-0.741	-0.729	-0.716	-0.704	-0.692	-0.681	-0.670	-0.660	-0.650	-0.640	-0.631	-0.622	-0.615	-0.608	-0.601	-0.594	-0.589	-0.582	-0.579	-0.574	-0.571	-0.569	-0.566	-0.564	-0.562	-0.561	-0.561	-0.562	-0.562	-0.564	-0.565	-0.566	-0.569	-0.571	-0.575	-0.579	-0.581	-0.585	-0.588	-0.592	-0.598	-0.601	-0.605	-0.610	-0.614	-0.619	-0.622	-0.626	-0.630	-0.634	-0.638	-0.640	-0.644	-0.646	-0.648	-0.650	-0.651	-0.654	-0.654	-0.655	-0.655	-0.654	-0.652	-0.651	-0.649	-0.648	-0.645	-0.642	-0.639	-0.635	-0.630	-0.626	-0.621	-0.616	-0.611	-0.605	-0.599	-0.594	-0.586	-0.580	-0.575	-0.568	-0.560	-0.555	-0.549	-0.541	-0.535	-0.530	-0.524	-0.518	-0.512	-0.507	-0.502	-0.498	-0.494	-0.490	-0.486	-0.484	-0.481	-0.479	-0.478	-0.476	-0.475	-0.475	-0.475	-0.476	-0.478	-0.479	-0.481	-0.484	-0.486	-0.490	-0.494	-0.499	-0.502	-0.506	-0.512	-0.518	-0.524	-0.530	-0.535	-0.541	-0.548	-0.555	-0.561	-0.566	-0.574	-0.580	-0.586	-0.592	-0.599	-0.605	-0.611	-0.616	-0.622	-0.629	-0.634	-0.638	-0.644	-0.648	-0.650	-0.654	-0.658	-0.661	-0.664	-0.666	-0.668	-0.670	-0.671	-0.671	-0.671	-0.672	-0.671	-0.671	-0.670	-0.668	-0.666	-0.664	-0.661	-0.660	-0.656	-0.652	-0.649	-0.645	-0.641	-0.638	-0.632	-0.628	-0.621	-0.616	-0.611	-0.605	-0.599	-0.592	-0.586	-0.580	-0.574	-0.568	-0.561	-0.555	-0.548	-0.541	-0.535	-0.529	-0.521	-0.515	-0.509	-0.502	-0.496	-0.490	-0.482	-0.478	-0.472	-0.466	-0.460	-0.456	-0.451	-0.446	-0.442	-0.439	-0.435	-0.432	-0.429	-0.426	-0.424	-0.422	-0.420	-0.419	-0.419	-0.418	-0.419	-0.420	-0.419	-0.421	-0.422	-0.425	-0.429	-0.431	-0.435	-0.438	-0.442	-0.448	-0.454	-0.459	-0.465	-0.470	-0.476	-0.484	-0.491	-0.499	-0.506	-0.514	-0.521	-0.530	-0.539	-0.548	-0.556	-0.565	-0.574	-0.582	-0.591	-0.601	-0.609	-0.618	-0.626	-0.634	-0.642	-0.651	-0.659	-0.666	-0.674	-0.681	-0.689	-0.695	-0.701	-0.708	-0.714	-0.718	-0.722	-0.728	-0.732	-0.736	-0.740	-0.742	-0.745	-0.749	-0.751	-0.752	-0.754	-0.755	-0.758	-0.758	-0.758	-0.758	-0.759	-0.758	-0.758	-0.756	-0.756	-0.755	-0.754	-0.754	-0.752	-0.751	-0.750	-0.748	-0.746	-0.745	-0.744	-0.742	-0.741	-0.740	-0.740	-0.739	-0.736	-0.736	-0.736	-0.735	-0.735	-0.736	-0.736	-0.736	-0.738	-0.738	-0.739	-0.740	-0.742	-0.745	-0.746	-0.750	-0.752	-0.756	-0.759	-0.762	-0.768	-0.771	-0.776	-0.781	-0.786	-0.792	-0.798	-0.805	-0.810	-0.818	-0.825	-0.832	-0.840	-0.848	-0.856	-0.864	-0.874	-0.882	-0.891	-0.901	-0.911	-0.921	-0.931	-0.942	-0.952	-0.964	-0.975	-0.986	-0.998	-1.008	-1.020	-1.031	-1.044	-1.055	-1.068	-1.079	-1.091	-1.102	-1.115	-1.128	-1.139	-1.150	-1.162	-1.174	-1.185	-1.196	-1.206	-1.218	-1.228	-1.238	-1.248	-1.256	-1.265	-1.272	-1.281	-1.290	-1.296	-1.302	-1.309	-1.315	-1.319	-1.324	-1.328	-1.331	-1.334	-1.335	-1.338	-1.338	-1.338	-1.338	-1.336	-1.335	-1.334	-1.330	-1.328	-1.322	-1.320	-1.314	-1.309	-1.304	-1.298	-1.290	-1.284	-1.275	-1.269	-1.261	-1.252	-1.244	-1.236	-1.228	-1.220	-1.211	-1.204	-1.194	-1.186	-1.179	-1.170	-1.162	-1.155	-1.148	-1.141	-1.134	-1.129	-1.122	-1.116	-1.112	-1.108	-1.104	-1.100	-1.099	-1.095	-1.092	-1.092	-1.092	-1.091	-1.092	-1.094	-1.095	-1.096	-1.099	-1.101	-1.105	-1.109	-1.112	-1.116	-1.121	-1.126	-1.131	-1.138	-1.141	-1.148	-1.154	-1.159	-1.165	-1.170	-1.176	-1.181	-1.185	-1.191	-1.195	-1.200	-1.202	-1.208	-1.210	-1.212	-1.215	-1.216	-1.218	-1.218	-1.218	-1.216	-1.214	-1.211	-1.208	-1.205	-1.199	-1.194	-1.188	-1.181	-1.172	-1.164	-1.155	-1.144	-1.132	-1.121	-1.109	-1.095	-1.082	-1.068	-1.054	-1.038	-1.022	-1.005	-0.990	-0.972	-0.956	-0.939	-0.920	-0.902	-0.884	-0.866	-0.849	-0.831	-0.814	-0.795	-0.779	-0.761	-0.745	-0.728	-0.712	-0.696	-0.681	-0.666	-0.654	-0.641	-0.628	-0.616	-0.604	-0.595	-0.585	-0.575	-0.568	-0.560	-0.554	-0.549	-0.544	-0.540	-0.536	-0.534	-0.532	-0.531	-0.531	-0.531	-0.534	-0.535	-0.538	-0.541	-0.544	-0.549	-0.554	-0.560	-0.565	-0.571	-0.578	-0.584	-0.591	-0.599	-0.605	-0.612	-0.620	-0.628	-0.635	-0.642	-0.649	-0.656	-0.662	-0.670	-0.676	-0.681	-0.688	-0.694	-0.698	-0.702	-0.706	-0.711	-0.714	-0.716	-0.720	-0.721	-0.722	-0.724	-0.725	-0.725	-0.724	-0.724	-0.722	-0.721	-0.719	-0.716	-0.714	-0.710	-0.709	-0.704	-0.700	-0.696	-0.691	-0.688	-0.684	-0.680	-0.675	-0.670	-0.665	-0.660	-0.655	-0.651	-0.648	-0.644	-0.640	-0.636	-0.631	-0.629	-0.626	-0.622	-0.621	-0.619	-0.616	-0.615	-0.615	-0.614	-0.614	-0.615	-0.615	-0.616	-0.618	-0.620	-0.622	-0.625	-0.629	-0.632	-0.636	-0.640	-0.645	-0.650	-0.655	-0.661	-0.666	-0.672	-0.679	-0.685	-0.692	-0.699	-0.705	-0.712	-0.720	-0.726	-0.732	-0.740	-0.748	-0.754	-0.760	-0.766	-0.772	-0.778	-0.784	-0.790	-0.796	-0.800	-0.805	-0.809	-0.812	-0.816	-0.820	-0.824	-0.825	-0.826	-0.829	-0.830	-0.830	-0.830	-0.830	-0.830	-0.828	-0.825	-0.824	-0.821	-0.818	-0.814	-0.810	-0.806	-0.800	-0.796	-0.790	-0.785	-0.779	-0.771	-0.765	-0.758	-0.750	-0.742	-0.734	-0.725	-0.718	-0.709	-0.700	-0.691	-0.681	-0.672	-0.662	-0.654	-0.644	-0.635	-0.625	-0.615	-0.608	-0.598	-0.588	-0.579	-0.569	-0.559	-0.551	-0.541	-0.534	-0.524	-0.515	-0.506	-0.498	-0.490	-0.482	-0.475	-0.468	-0.460	-0.454	-0.448	-0.441	-0.435	-0.429	-0.424	-0.420	-0.415	-0.411	-0.408	-0.405	-0.401	-0.399	-0.398	-0.395	-0.395	-0.394	-0.394	-0.395	-0.396	-0.399	-0.401	-0.404	-0.406	-0.411	-0.416	-0.421	-0.426	-0.434	-0.440	-0.448	-0.456	-0.464	-0.474	-0.482	-0.492	-0.504	-0.515	-0.526	-0.539	-0.550	-0.564	-0.576	-0.590	-0.605	-0.619	-0.632	-0.648	-0.662	-0.676	-0.691	-0.706	-0.721	-0.736	-0.751	-0.766	-0.781	-0.798	-0.811	-0.826	-0.840	-0.854	-0.868	-0.880	-0.894	-0.906	-0.918	-0.929	-0.940	-0.951	-0.961	-0.970	-0.979	-0.988	-0.994	-1.001	-1.009	-1.014	-1.019	-1.024	-1.028	-1.030	-1.032	-1.034	-1.036	-1.036	-1.036	-1.036	-1.035	-1.034	-1.030	-1.028	-1.025	-1.021	-1.018	-1.012	-1.008	-1.002	-0.998	-0.991	-0.985	-0.979	-0.972	-0.965	-0.960	-0.952	-0.945	-0.939	-0.932	-0.925	-0.919	-0.912	-0.906	-0.899	-0.894	-0.888	-0.882	-0.878	-0.872	-0.870	-0.865	-0.861	-0.859	-0.855	-0.852	-0.851	-0.850	-0.849	-0.848	-0.849	-0.848	-0.849	-0.850	-0.852	-0.854	-0.858	-0.860	-0.862	-0.868	-0.871	-0.875	-0.881	-0.888	-0.894	-0.900	-0.906	-0.912	-0.920	-0.928	-0.934	-0.942	-0.950	-0.958	-0.966	-0.975	-0.982	-0.991	-1.000	-1.009	-1.016	-1.026	-1.035	-1.042	-1.051	-1.059	-1.066	-1.075	-1.082	-1.091	-1.098	-1.105	-1.112	-1.120	-1.126	-1.132	-1.139	-1.145	-1.150	-1.155	-1.160	-1.165	-1.169	-1.174	-1.178	-1.181	-1.184	-1.186	-1.189	-1.191	-1.194	-1.195	-1.196	-1.199	-1.200	-1.199	-1.200	-1.201	-1.200	-1.200	-1.200	-1.199	-1.199	-1.198	-1.196	-1.195	-1.194	-1.192	-1.191	-1.190	-1.188	-1.186	-1.185	-1.182	-1.181	-1.180	-1.178	-1.176	-1.175	-1.172	-1.171	-1.171	-1.169	-1.169	-1.168	-1.168	-1.166	-1.168	-1.166	-1.168	-1.166	-1.168	-1.169	-1.170	-1.171	-1.172	-1.175	-1.175	-1.178	-1.180	-1.182	-1.186	-1.189	-1.191	-1.195	-1.199	-1.202	-1.206	-1.210	-1.214	-1.218	-1.222	-1.226	-1.231	-1.236	-1.241	-1.245	-1.250	-1.255	-1.259	-1.264	-1.268	-1.272	-1.276	-1.280	-1.284	-1.288	-1.290	-1.295	-1.298	-1.300	-1.302	-1.306	-1.308	-1.309	-1.312	-1.312	-1.314	-1.315	-1.315	-1.316	-1.316	-1.316	-1.315	-1.314	-1.312	-1.310	-1.309	-1.306	-1.304	-1.300	-1.298	-1.295	-1.290	-1.286	-1.282	-1.278	-1.272	-1.268	-1.262	-1.258	-1.251	-1.246	-1.239	-1.234	-1.228	-1.220	-1.215	-1.208	-1.200	-1.194	-1.186	-1.180	-1.171	-1.164	-1.158	-1.150	-1.141	-1.135	-1.128	-1.119	-1.111	-1.104	-1.096	-1.089	-1.081	-1.072	-1.065	-1.058	-1.051	-1.044	-1.036	-1.029	-1.021	-1.014	-1.006	-1.000	-0.992	-0.985	-0.979	-0.971	-0.965	-0.958	-0.952	-0.945	-0.939	-0.932	-0.926	-0.920	-0.914	-0.910	-0.904	-0.898	-0.892	-0.888	-0.881	-0.878	-0.871	-0.868	-0.862	-0.858	-0.854	-0.849	-0.845	-0.839	-0.835	-0.831	-0.826	-0.821	-0.818	-0.812	-0.809	-0.804	-0.799	-0.794	-0.789	-0.782	-0.778	-0.772	-0.768	-0.761	-0.755	-0.748	-0.742	-0.735	-0.728	-0.719	-0.711	-0.704	-0.695	-0.685	-0.676	-0.665	-0.655	-0.645	-0.632	-0.621	-0.610	-0.598	-0.584	-0.571	-0.556	-0.544	-0.529	-0.514	-0.499	-0.484	-0.468	-0.452	-0.436	-0.420	-0.404	-0.388	-0.371	-0.355	-0.339	-0.322	-0.306	-0.290	-0.275	-0.259	-0.244	-0.229	-0.214	-0.199	-0.186	-0.172	-0.160	-0.149	-0.138	-0.125	-0.115	-0.106	-0.098	-0.090	-0.082	-0.076	-0.071	-0.066	-0.062	-0.059	-0.058	-0.056	-0.055	-0.055	-0.056	-0.059	-0.061	-0.065	-0.070	-0.074	-0.080	-0.086	-0.094	-0.101	-0.110	-0.119	-0.128	-0.138	-0.148	-0.159	-0.169	-0.180	-0.191	-0.204	-0.215	-0.226	-0.239	-0.251	-0.262	-0.275	-0.285	-0.298	-0.309	-0.320	-0.330	-0.341	-0.352	-0.361	-0.370	-0.380	-0.388	-0.396	-0.404	-0.411	-0.418	-0.424	-0.430	-0.435	-0.440	-0.442	-0.448	-0.450	-0.452	-0.452	-0.455	-0.455	-0.456	-0.455	-0.455	-0.454	-0.452	-0.451	-0.449	-0.446	-0.444	-0.439	-0.436	-0.431	-0.428	-0.422	-0.418	-0.412	-0.408	-0.402	-0.398	-0.391	-0.386	-0.381	-0.375	-0.370	-0.364	-0.359	-0.354	-0.348	-0.344	-0.339	-0.334	-0.329	-0.324	-0.320	-0.315	-0.312	-0.309	-0.304	-0.301	-0.299	-0.295	-0.294	-0.290	-0.289	-0.288	-0.285	-0.285	-0.284	-0.284	-0.284	-0.284	-0.284	-0.285	-0.286	-0.288	-0.290	-0.292	-0.294	-0.296	-0.299	-0.302	-0.306	-0.310	-0.315	-0.319	-0.322	-0.328	-0.332	-0.339	-0.344	-0.351	-0.358	-0.364	-0.370	-0.378	-0.384	-0.390	-0.399	-0.406	-0.414	-0.421	-0.430	-0.438	-0.448	-0.455	-0.462	-0.471	-0.479	-0.488	-0.496	-0.505	-0.512	-0.520	-0.529	-0.536	-0.544	-0.551	-0.558	-0.565	-0.571	-0.578	-0.582	-0.588	-0.592	-0.599	-0.602	-0.605	-0.609	-0.610	-0.611	-0.612	-0.614	-0.614	-0.612	-0.612	-0.610	-0.608	-0.605	-0.601	-0.598	-0.591	-0.586	-0.579	-0.574	-0.566	-0.558	-0.550	-0.540	-0.531	-0.521	-0.510	-0.500	-0.489	-0.478	-0.466	-0.454	-0.442	-0.430	-0.418	-0.406	-0.394	-0.381	-0.369	-0.356	-0.344	-0.334	-0.321	-0.310	-0.299	-0.288	-0.279	-0.269	-0.260	-0.250	-0.241	-0.234	-0.226	-0.220	-0.214	-0.209	-0.204	-0.199	-0.195	-0.192	-0.190	-0.189	-0.189	-0.188	-0.189	-0.189	-0.190	-0.192	-0.194	-0.198	-0.201	-0.205	-0.210	-0.215	-0.220	-0.226	-0.232	-0.239	-0.245	-0.252	-0.260	-0.268	-0.276	-0.285	-0.292	-0.301	-0.309	-0.318	-0.325	-0.335	-0.342	-0.352	-0.361	-0.370	-0.378	-0.386	-0.395	-0.404	-0.411	-0.419	-0.426	-0.434	-0.441	-0.449	-0.455	-0.462	-0.469	-0.474	-0.481	-0.486	-0.491	-0.498	-0.502	-0.507	-0.512	-0.516	-0.521	-0.525	-0.529	-0.532	-0.535	-0.538	-0.540	-0.542	-0.545	-0.548	-0.550	-0.551	-0.552	-0.554	-0.554	-0.555	-0.556	-0.556	-0.556	-0.558	-0.558	-0.558	-0.556	-0.558	-0.556	-0.558	-0.555	-0.555	-0.555	-0.554	-0.554	-0.552	-0.552	-0.551	-0.551	-0.550	-0.550	-0.549	-0.549	-0.549	-0.549	-0.548	-0.548	-0.548	-0.546	-0.548	-0.548	-0.548	-0.548	-0.549	-0.549	-0.550	-0.550	-0.552	-0.552	-0.552	-0.554	-0.554	-0.556	-0.556	-0.558	-0.559	-0.559	-0.560	-0.561	-0.561	-0.562	-0.561	-0.562	-0.562	-0.562	-0.562	-0.562	-0.561	-0.560	-0.559	-0.558	-0.556	-0.555	-0.552	-0.550	-0.548	-0.545	-0.541	-0.538	-0.534	-0.530	-0.525	-0.521	-0.516	-0.511	-0.505	-0.501	-0.495	-0.488	-0.482	-0.476	-0.470	-0.462	-0.456	-0.450	-0.444	-0.436	-0.430	-0.422	-0.416	-0.411	-0.404	-0.398	-0.392	-0.386	-0.381	-0.375	-0.371	-0.366	-0.361	-0.358	-0.352	-0.350	-0.348	-0.346	-0.344	-0.342	-0.341	-0.342	-0.341	-0.342	-0.344	-0.346	-0.349	-0.352	-0.356	-0.361	-0.366	-0.371	-0.378	-0.384	-0.392	-0.400	-0.409	-0.418	-0.426	-0.436	-0.448	-0.460	-0.471	-0.482	-0.494	-0.507	-0.520	-0.534	-0.546	-0.561	-0.575	-0.590	-0.604	-0.619	-0.632	-0.648	-0.662	-0.678	-0.691	-0.706	-0.720	-0.734	-0.749	-0.762	-0.775	-0.789	-0.801	-0.812	-0.825	-0.836	-0.848	-0.858	-0.869	-0.878	-0.886	-0.894	-0.902	-0.909	-0.916	-0.921	-0.926	-0.930	-0.934	-0.936	-0.939	-0.940	-0.940	-0.940	-0.938	-0.938	-0.935	-0.931	-0.928	-0.922	-0.918	-0.910	-0.905	-0.898	-0.889	-0.880	-0.871	-0.862	-0.852	-0.842	-0.831	-0.819	-0.808	-0.796	-0.785	-0.771	-0.759	-0.746	-0.732	-0.719	-0.706	-0.692	-0.680	-0.666	-0.652	-0.641	-0.628	-0.615	-0.602	-0.590	-0.579	-0.568	-0.556	-0.545	-0.536	-0.525	-0.516	-0.506	-0.499	-0.491	-0.484	-0.478	-0.471	-0.466	-0.460	-0.456	-0.452	-0.449	-0.446	-0.444	-0.444	-0.441	-0.441	-0.441	-0.442	-0.442	-0.444	-0.446	-0.448	-0.450	-0.454	-0.459	-0.461	-0.466	-0.471	-0.476	-0.481	-0.488	-0.492	-0.499	-0.505	-0.511	-0.516	-0.522	-0.530	-0.536	-0.542	-0.550	-0.556	-0.562	-0.569	-0.575	-0.582	-0.589	-0.594	-0.599	-0.605	-0.610	-0.616	-0.620	-0.625	-0.630	-0.634	-0.638	-0.641	-0.644	-0.648	-0.650	-0.651	-0.652	-0.654	-0.655	-0.655	-0.655	-0.654	-0.654	-0.652	-0.650	-0.649	-0.646	-0.642	-0.639	-0.635	-0.630	-0.626	-0.621	-0.615	-0.610	-0.602	-0.596	-0.589	-0.581	-0.574	-0.566	-0.558	-0.549	-0.540	-0.531	-0.522	-0.512	-0.504	-0.494	-0.485	-0.475	-0.466	-0.456	-0.446	-0.438	-0.429	-0.420	-0.411	-0.402	-0.395	-0.388	-0.380	-0.374	-0.368	-0.360	-0.355	-0.350	-0.345	-0.341	-0.338	-0.335	-0.332	-0.331	-0.330	-0.330	-0.331	-0.331	-0.335	-0.336	-0.340	-0.342	-0.348	-0.354	-0.360	-0.366	-0.375	-0.382	-0.390	-0.400	-0.411	-0.421	-0.431	-0.444	-0.456	-0.469	-0.482	-0.495	-0.510	-0.525	-0.539	-0.554	-0.570	-0.585	-0.601	-0.616	-0.632	-0.649	-0.665	-0.681	-0.698	-0.715	-0.730	-0.748	-0.764	-0.779	-0.795	-0.810	-0.826	-0.840	-0.855	-0.869	-0.884	-0.898	-0.911	-0.924	-0.935	-0.948	-0.959	-0.969	-0.980	-0.990	-0.999	-1.008	-1.016	-1.022	-1.029	-1.035	-1.041	-1.046	-1.051	-1.054	-1.059	-1.060	-1.062	-1.064	-1.065	-1.064	-1.064	-1.062	-1.060	-1.058	-1.055	-1.051	-1.048	-1.044	-1.038	-1.032	-1.026	-1.020	-1.012	-1.006	-0.998	-0.990	-0.982	-0.972	-0.964	-0.955	-0.946	-0.936	-0.926	-0.918	-0.908	-0.898	-0.888	-0.878	-0.868	-0.858	-0.848	-0.838	-0.828	-0.818	-0.809	-0.799	-0.789	-0.780	-0.771	-0.764	-0.755	-0.746	-0.739	-0.731	-0.724	-0.716	-0.710	-0.702	-0.696	-0.690	-0.684	-0.679	-0.672	-0.668	-0.662	-0.658	-0.654	-0.649	-0.644	-0.640	-0.635	-0.631	-0.626	-0.622	-0.618	-0.614	-0.610	-0.605	-0.600	-0.598	-0.591	-0.586	-0.581	-0.576	-0.570	-0.564	-0.558	-0.552	-0.545	-0.538	-0.530	-0.521	-0.514	-0.505	-0.496	-0.486	-0.476	-0.466	-0.456	-0.445	-0.434	-0.421	-0.409	-0.396	-0.384	-0.370	-0.356	-0.344	-0.330	-0.316	-0.300	-0.286	-0.271	-0.256	-0.241	-0.226	-0.211	-0.196	-0.181	-0.168	-0.152	-0.138	-0.124	-0.109	-0.095	-0.082	-0.069	-0.056	-0.044	-0.031	-0.021	-0.010	0.000	0.009	0.019	0.026	0.034	0.040	0.045	0.051	0.055	0.059	0.061	0.064	0.064	0.065	0.064	0.062	0.060	0.058	0.052	0.049	0.042	0.035	0.026	0.019	0.010	0.000	-0.011	-0.024	-0.035	-0.048	-0.061	-0.075	-0.090	-0.106	-0.121	-0.138	-0.154	-0.171	-0.189	-0.206	-0.225	-0.242	-0.262	-0.280	-0.300	-0.318	-0.336	-0.356	-0.375	-0.392	-0.412	-0.431	-0.449	-0.468	-0.486	-0.502	-0.521	-0.538	-0.554	-0.570	-0.585	-0.600	-0.615	-0.629	-0.642	-0.655	-0.668	-0.680	-0.690	-0.701	-0.710	-0.719	-0.726	-0.735	-0.741	-0.746	-0.751	-0.756	-0.760	-0.764	-0.766	-0.768	-0.768	-0.769	-0.768	-0.768	-0.765	-0.762	-0.760	-0.756	-0.752	-0.748	-0.744	-0.738	-0.732	-0.725	-0.719	-0.712	-0.705	-0.696	-0.690	-0.682	-0.674	-0.665	-0.658	-0.649	-0.640	-0.632	-0.624	-0.615	-0.608	-0.600	-0.592	-0.584	-0.575	-0.569	-0.561	-0.552	-0.546	-0.539	-0.532	-0.526	-0.519	-0.514	-0.507	-0.502	-0.498	-0.491	-0.486	-0.482	-0.478	-0.472	-0.469	-0.465	-0.461	-0.456	-0.454	-0.450	-0.448	-0.442	-0.439	-0.435	-0.432	-0.430	-0.426	-0.422	-0.419	-0.415	-0.411	-0.408	-0.404	-0.399	-0.395	-0.391	-0.386	-0.382	-0.379	-0.374	-0.369	-0.362	-0.359	-0.352	-0.348	-0.341	-0.336	-0.331	-0.325	-0.319	-0.312	-0.306	-0.300	-0.295	-0.288	-0.282	-0.275	-0.270	-0.262	-0.258	-0.251	-0.246	-0.240	-0.234	-0.230	-0.225	-0.219	-0.214	-0.210	-0.205	-0.202	-0.198	-0.194	-0.191	-0.189	-0.186	-0.185	-0.182	-0.181	-0.180	-0.180	-0.180	-0.180	-0.182	-0.184	-0.186	-0.188	-0.190	-0.194	-0.199	-0.202	-0.206	-0.212	-0.219	-0.225	-0.231	-0.240	-0.246	-0.255	-0.264	-0.274	-0.282	-0.292	-0.304	-0.314	-0.325	-0.336	-0.349	-0.360	-0.374	-0.386	-0.400	-0.415	-0.429	-0.444	-0.458	-0.472	-0.486	-0.501	-0.516	-0.531	-0.546	-0.561	-0.578	-0.592	-0.608	-0.622	-0.638	-0.652	-0.668	-0.682	-0.695	-0.709	-0.722	-0.736	-0.749	-0.761	-0.772	-0.785	-0.795	-0.806	-0.816	-0.825	-0.834	-0.841	-0.848	-0.855	-0.861	-0.866	-0.870	-0.874	-0.876	-0.879	-0.880	-0.879	-0.880	-0.878	-0.875	-0.872	-0.869	-0.864	-0.859	-0.852	-0.846	-0.839	-0.829	-0.821	-0.810	-0.800	-0.789	-0.778	-0.765	-0.751	-0.739	-0.725	-0.710	-0.696	-0.681	-0.665	-0.650	-0.634	-0.619	-0.602	-0.585	-0.569	-0.552	-0.536	-0.519	-0.502	-0.486	-0.471	-0.454	-0.439	-0.424	-0.408	-0.392	-0.379	-0.365	-0.351	-0.339	-0.325	-0.314	-0.302	-0.291	-0.280	-0.270	-0.261	-0.251	-0.242	-0.234	-0.226	-0.221	-0.214	-0.209	-0.202	-0.199	-0.195	-0.191	-0.188	-0.185	-0.182	-0.181	-0.180	-0.178	-0.178	-0.176	-0.176	-0.176	-0.176	-0.176	-0.176	-0.178	-0.178	-0.179	-0.179	-0.180	-0.180	-0.180	-0.181	-0.181	-0.180	-0.181	-0.181	-0.181	-0.179	-0.179	-0.178	-0.176	-0.175	-0.172	-0.170	-0.168	-0.164	-0.160	-0.158	-0.154	-0.149	-0.144	-0.139	-0.132	-0.129	-0.122	-0.115	-0.109	-0.102	-0.095	-0.089	-0.081	-0.074	-0.066	-0.058	-0.050	-0.041	-0.034	-0.026	-0.019	-0.010	-0.002	0.006	0.014	0.021	0.030	0.038	0.045	0.052	0.060	0.066	0.072	0.080	0.085	0.091	0.096	0.101	0.106	0.111	0.115	0.119	0.122	0.125	0.128	0.129	0.131	0.131	0.132	0.132	0.131	0.131	0.129	0.128	0.125	0.122	0.119	0.115	0.110	0.106	0.101	0.096	0.089	0.082	0.075	0.068	0.059	0.051	0.041	0.032	0.021	0.012	0.001	-0.010	-0.022	-0.034	-0.046	-0.059	-0.071	-0.084	-0.098	-0.111	-0.126	-0.140	-0.154	-0.169	-0.184	-0.199	-0.215	-0.229	-0.244	-0.260	-0.276	-0.292	-0.306	-0.322	-0.339	-0.355	-0.371	-0.386	-0.402	-0.418	-0.434	-0.449	-0.464	-0.479	-0.494	-0.509	-0.522	-0.538	-0.551	-0.566	-0.580	-0.592	-0.605	-0.618	-0.631	-0.644	-0.655	-0.666	-0.678	-0.689	-0.699	-0.709	-0.720	-0.729	-0.739	-0.746	-0.755	-0.762	-0.770	-0.779	-0.784	-0.791	-0.798	-0.804	-0.809	-0.815	-0.819	-0.824	-0.829	-0.831	-0.836	-0.839	-0.842	-0.846	-0.849	-0.851	-0.854	-0.856	-0.859	-0.861	-0.862	-0.865	-0.868	-0.869	-0.871	-0.872	-0.874	-0.876	-0.878	-0.879	-0.881	-0.882	-0.884	-0.886	-0.889	-0.890	-0.892	-0.894	-0.898	-0.900	-0.902	-0.904	-0.906	-0.910	-0.911	-0.915	-0.916	-0.920	-0.922	-0.925	-0.928	-0.930	-0.932	-0.935	-0.939	-0.940	-0.944	-0.945	-0.948	-0.949	-0.951	-0.951	-0.952	-0.952	-0.954	-0.955	-0.954	-0.955	-0.955	-0.952	-0.951	-0.950	-0.948	-0.945	-0.942	-0.939	-0.935	-0.931	-0.926	-0.921	-0.915	-0.909	-0.902	-0.895	-0.888	-0.879	-0.870	-0.861	-0.851	-0.842	-0.831	-0.820	-0.809	-0.798	-0.784	-0.772	-0.759	-0.745	-0.731	-0.716	-0.702	-0.688	-0.671	-0.656	-0.640	-0.624	-0.608	-0.591	-0.574	-0.556	-0.540	-0.522	-0.504	-0.488	-0.469	-0.450	-0.434	-0.415	-0.396	-0.379	-0.360	-0.341	-0.324	-0.305	-0.288	-0.269	-0.251	-0.232	-0.215	-0.198	-0.180	-0.161	-0.145	-0.128	-0.110	-0.094	-0.078	-0.061	-0.045	-0.029	-0.014	0.001	0.015	0.030	0.045	0.058	0.071	0.082	0.095	0.106	0.119	0.128	0.139	0.148	0.158	0.166	0.174	0.181	0.188	0.194	0.199	0.204	0.208	0.211	0.214	0.216	0.219	0.220	0.220	0.219	0.218	0.216	0.214	0.211	0.208	0.205	0.201	0.195	0.191	0.185	0.180	0.174	0.168	0.161	0.154	0.148	0.140	0.132	0.126	0.119	0.111	0.104	0.096	0.089	0.082	0.076	0.069	0.062	0.056	0.050	0.045	0.039	0.035	0.030	0.026	0.024	0.020	0.016	0.014	0.011	0.010	0.009	0.008	0.008	0.008	0.008	0.008	0.009	0.010	0.011	0.014	0.014	0.016	0.019	0.021	0.024	0.028	0.030	0.034	0.035	0.039	0.041	0.044	0.048	0.050	0.051	0.055	0.056	0.059	0.060	0.062	0.064	0.065	0.065	0.066	0.066	0.066	0.066	0.066	0.065	0.064	0.062	0.061	0.060	0.058	0.055	0.055	0.052	0.050	0.046	0.044	0.041	0.039	0.035	0.032	0.030	0.026	0.024	0.021	0.019	0.016	0.014	0.011	0.010	0.008	0.006	0.005	0.004	0.002	0.002	0.002	0.002	0.002	0.004	0.004	0.005	0.006	0.009	0.012	0.015	0.018	0.021	0.025	0.029	0.032	0.038	0.042	0.048	0.054	0.059	0.065	0.070	0.078	0.084	0.091	0.099	0.106	0.114	0.120	0.129	0.136	0.145	0.154	0.161	0.170	0.179	0.188	100.000	5.000	2.000	1.000	2.000	0.000	0.000	0.000	0.000	0.000	0.000	0.000	0.000	0.000	0.000	0.000	0.000	0.000	0.325	0.331	0.338	0.344	0.348	0.351	0.355	0.356	0.358	0.356	0.355	0.354	0.350	0.346	0.341	0.335	0.329	0.320	0.311	0.302	0.291	0.280	0.268	0.255	0.240	0.226	0.210	0.194	0.178	0.160	0.141	0.122	0.104	0.085	0.064	0.045	0.024	0.002	-0.019	-0.041	-0.062	-0.086	-0.108	-0.130	-0.152	-0.174	-0.198	-0.220	-0.240	-0.262	-0.284	-0.305	-0.326	-0.348	-0.368	-0.388	-0.406	-0.424	-0.442	-0.460	-0.479	-0.494	-0.510	-0.526	-0.540	-0.554	-0.568	-0.579	-0.590	-0.601	-0.612	-0.621	-0.630	-0.638	-0.644	-0.650	-0.656	-0.661	-0.665	-0.669	-0.671	-0.675	-0.676	-0.676	-0.678	-0.676	-0.676	-0.675	-0.674	-0.671	-0.668	-0.666	-0.662	-0.659	-0.655	-0.650	-0.645	-0.641	-0.636	-0.631	-0.625	-0.620	-0.615	-0.610	-0.604	-0.599	-0.592	-0.586	-0.581	-0.576	-0.570	-0.565	-0.559	-0.554	-0.549	-0.544	-0.540	-0.534	-0.529	-0.525	-0.520	-0.516	-0.512	-0.507	-0.504	-0.500	-0.496	-0.492	-0.489	-0.486	-0.482	-0.479	-0.478	-0.474	-0.470	-0.468	-0.465	-0.462	-0.459	-0.456	-0.454	-0.450	-0.449	-0.445	-0.444	-0.440	-0.439	-0.435	-0.432	-0.431	-0.428	-0.425	-0.424	-0.421	-0.419	-0.416	-0.414	-0.411	-0.409	-0.408	-0.405	-0.402	-0.401	-0.399	-0.398	-0.395	-0.394	-0.391	-0.390	-0.389	-0.389	-0.388	-0.385	-0.385	-0.385	-0.385	-0.384	-0.384	-0.385	-0.385	-0.386	-0.386	-0.388	-0.390	-0.391	-0.394	-0.396	-0.399	-0.401	-0.405	-0.409	-0.414	-0.416	-0.421	-0.428	-0.432	-0.439	-0.445	-0.451	-0.459	-0.466	-0.474	-0.482	-0.491	-0.500	-0.510	-0.519	-0.530	-0.539	-0.550	-0.562	-0.574	-0.585	-0.598	-0.610	-0.624	-0.636	-0.650	-0.664	-0.679	-0.692	-0.709	-0.722	-0.738	-0.754	-0.768	-0.784	-0.800	-0.815	-0.831	-0.848	-0.862	-0.878	-0.894	-0.909	-0.924	-0.940	-0.954	-0.969	-0.982	-0.996	-1.010	-1.022	-1.034	-1.046	-1.058	-1.069	-1.080	-1.090	-1.099	-1.108	-1.115	-1.121	-1.129	-1.134	-1.139	-1.142	-1.145	-1.148	-1.148	-1.149	-1.149	-1.148	-1.145	-1.141	-1.138	-1.132	-1.126	-1.120	-1.112	-1.104	-1.095	-1.085	-1.074	-1.062	-1.050	-1.039	-1.025	-1.011	-0.995	-0.980	-0.965	-0.949	-0.932	-0.915	-0.898	-0.880	-0.862	-0.845	-0.825	-0.808	-0.789	-0.770	-0.751	-0.734	-0.715	-0.696	-0.678	-0.659	-0.641	-0.624	-0.606	-0.589	-0.572	-0.555	-0.540	-0.525	-0.509	-0.494	-0.479	-0.465	-0.452	-0.439	-0.426	-0.414	-0.402	-0.391	-0.380	-0.369	-0.360	-0.350	-0.342	-0.332	-0.325	-0.318	-0.310	-0.304	-0.298	-0.291	-0.285	-0.280	-0.275	-0.269	-0.265	-0.261	-0.256	-0.252	-0.249	-0.246	-0.241	-0.239	-0.234	-0.232	-0.229	-0.225	-0.222	-0.220	-0.215	-0.212	-0.209	-0.205	-0.201	-0.199	-0.195	-0.191	-0.188	-0.185	-0.180	-0.176	-0.171	-0.168	-0.161	-0.158	-0.152	-0.146	-0.141	-0.135	-0.130	-0.124	-0.118	-0.112	-0.105	-0.099	-0.091	-0.085	-0.078	-0.071	-0.062	-0.055	-0.048	-0.039	-0.031	-0.022	-0.015	-0.006	0.002	0.010	0.019	0.028	0.036	0.045	0.054	0.062	0.071	0.079	0.086	0.095	0.102	0.111	0.119	0.126	0.134	0.141	0.148	0.154	0.160	0.166	0.172	0.178	0.182	0.186	0.189	0.192	0.196	0.198	0.200	0.200	0.201	0.201	0.201	0.200	0.198	0.195	0.192	0.189	0.184	0.179	0.174	0.166	0.159	0.151	0.142	0.134	0.124	0.114	0.102	0.090	0.079	0.065	0.052	0.039	0.025	0.010	-0.005	-0.022	-0.038	-0.055	-0.071	-0.089	-0.106	-0.124	-0.141	-0.159	-0.178	-0.196	-0.215	-0.232	-0.251	-0.270	-0.289	-0.306	-0.325	-0.342	-0.360	-0.378	-0.395	-0.412	-0.429	-0.445	-0.461	-0.476	-0.491	-0.506	-0.520	-0.534	-0.546	-0.559	-0.572	-0.584	-0.595	-0.604	-0.615	-0.624	-0.632	-0.640	-0.648	-0.655	-0.661	-0.666	-0.671	-0.676	-0.679	-0.682	-0.685	-0.686	-0.688	-0.689	-0.690	-0.690	-0.689	-0.689	-0.686	-0.685	-0.682	-0.680	-0.678	-0.674	-0.670	-0.666	-0.662	-0.658	-0.654	-0.650	-0.645	-0.641	-0.635	-0.631	-0.626	-0.622	-0.618	-0.614	-0.609	-0.605	-0.601	-0.598	-0.594	-0.590	-0.588	-0.584	-0.581	-0.580	-0.578	-0.578	-0.578	-0.576	-0.576	-0.576	-0.578	-0.578	-0.580	-0.581	-0.584	-0.586	-0.589	-0.592	-0.596	-0.600	-0.605	-0.610	-0.614	-0.620	-0.625	-0.631	-0.638	-0.642	-0.650	-0.656	-0.661	-0.669	-0.675	-0.682	-0.689	-0.695	-0.701	-0.708	-0.712	-0.720	-0.725	-0.731	-0.735	-0.740	-0.745	-0.749	-0.752	-0.756	-0.759	-0.761	-0.764	-0.765	-0.766	-0.768	-0.766	-0.766	-0.765	-0.764	-0.762	-0.759	-0.756	-0.751	-0.748	-0.742	-0.738	-0.731	-0.725	-0.719	-0.710	-0.702	-0.694	-0.685	-0.675	-0.666	-0.656	-0.645	-0.634	-0.622	-0.611	-0.600	-0.586	-0.574	-0.561	-0.549	-0.535	-0.522	-0.509	-0.494	-0.480	-0.466	-0.452	-0.439	-0.424	-0.410	-0.395	-0.381	-0.368	-0.352	-0.340	-0.325	-0.312	-0.299	-0.285	-0.272	-0.259	-0.246	-0.234	-0.221	-0.209	-0.196	-0.186	-0.175	-0.165	-0.154	-0.144	-0.135	-0.125	-0.116	-0.108	-0.100	-0.092	-0.085	-0.079	-0.074	-0.068	-0.062	-0.058	-0.054	-0.050	-0.048	-0.044	-0.042	-0.040	-0.040	-0.039	-0.039	-0.040	-0.040	-0.042	-0.045	-0.048	-0.050	-0.052	-0.056	-0.060	-0.065	-0.069	-0.074	-0.080	-0.085	-0.090	-0.096	-0.102	-0.109	-0.115	-0.121	-0.129	-0.135	-0.142	-0.149	-0.155	-0.161	-0.169	-0.175	-0.182	-0.189	-0.196	-0.201	-0.208	-0.214	-0.220	-0.225	-0.230	-0.235	-0.240	-0.245	-0.250	-0.254	-0.259	-0.262	-0.266	-0.270	-0.272	-0.276	-0.280	-0.282	-0.284	-0.288	-0.290	-0.292	-0.295	-0.298	-0.300	-0.301	-0.304	-0.308	-0.309	-0.311	-0.314	-0.315	-0.319	-0.321	-0.322	-0.325	-0.328	-0.332	-0.335	-0.338	-0.341	-0.345	-0.348	-0.351	-0.355	-0.359	-0.364	-0.369	-0.372	-0.378	-0.381	-0.386	-0.390	-0.396	-0.400	-0.405	-0.409	-0.415	-0.419	-0.424	-0.429	-0.432	-0.436	-0.441	-0.445	-0.449	-0.452	-0.455	-0.459	-0.461	-0.462	-0.464	-0.466	-0.468	-0.469	-0.469	-0.469	-0.468	-0.468	-0.465	-0.462	-0.461	-0.458	-0.454	-0.449	-0.445	-0.439	-0.432	-0.426	-0.419	-0.412	-0.404	-0.395	-0.386	-0.378	-0.368	-0.356	-0.345	-0.334	-0.322	-0.311	-0.298	-0.285	-0.272	-0.259	-0.246	-0.232	-0.219	-0.204	-0.190	-0.176	-0.161	-0.148	-0.134	-0.119	-0.105	-0.091	-0.076	-0.062	-0.049	-0.035	-0.022	-0.009	0.004	0.016	0.029	0.040	0.052	0.064	0.075	0.086	0.096	0.106	0.116	0.125	0.134	0.142	0.151	0.159	0.165	0.174	0.180	0.185	0.191	0.198	0.204	0.209	0.212	0.218	0.220	0.224	0.226	0.230	0.232	0.235	0.238	0.240	0.241	0.242	0.242	0.245	0.245	0.246	0.245	0.246	0.245	0.245	0.245	0.244	0.244	0.242	0.241	0.240	0.239	0.238	0.235	0.234	0.231	0.230	0.228	0.225	0.222	0.220	0.218	0.215	0.212	0.211	0.209	0.206	0.204	0.202	0.200	0.199	0.196	0.195	0.192	0.191	0.189	0.188	0.188	0.185	0.185	0.184	0.184	0.184	0.184	0.184	0.185	0.185	0.186	0.188	0.189	0.191	0.194	0.195	0.198	0.200	0.202	0.208	0.210	0.214	0.218	0.221	0.225	0.229	0.231	0.236	0.240	0.244	0.246	0.250	0.254	0.258	0.260	0.262	0.266	0.269	0.269	0.271	0.272	0.272	0.272	0.272	0.271	0.270	0.268	0.264	0.261	0.256	0.251	0.246	0.240	0.234	0.225	0.216	0.206	0.198	0.186	0.175	0.162	0.150	0.136	0.121	0.108	0.091	0.075	0.058	0.041	0.024	0.004	-0.014	-0.034	-0.052	-0.072	-0.094	-0.112	-0.134	-0.155	-0.174	-0.195	-0.216	-0.236	-0.258	-0.279	-0.298	-0.318	-0.338	-0.358	-0.376	-0.394	-0.411	-0.429	-0.446	-0.461	-0.478	-0.492	-0.506	-0.520	-0.531	-0.544	-0.555	-0.565	-0.575	-0.584	-0.590	-0.598	-0.604	-0.609	-0.614	-0.616	-0.619	-0.620	-0.621	-0.622	-0.621	-0.620	-0.618	-0.615	-0.612	-0.609	-0.604	-0.600	-0.594	-0.589	-0.581	-0.576	-0.569	-0.561	-0.555	-0.546	-0.539	-0.531	-0.524	-0.515	-0.507	-0.500	-0.492	-0.486	-0.479	-0.471	-0.465	-0.459	-0.452	-0.446	-0.442	-0.438	-0.434	-0.429	-0.425	-0.422	-0.420	-0.419	-0.416	-0.416	-0.416	-0.416	-0.416	-0.419	-0.421	-0.424	-0.426	-0.430	-0.434	-0.438	-0.442	-0.449	-0.454	-0.461	-0.468	-0.475	-0.482	-0.489	-0.498	-0.506	-0.514	-0.522	-0.531	-0.540	-0.549	-0.558	-0.568	-0.576	-0.585	-0.594	-0.602	-0.611	-0.620	-0.629	-0.636	-0.646	-0.654	-0.661	-0.670	-0.676	-0.682	-0.690	-0.696	-0.702	-0.709	-0.714	-0.719	-0.724	-0.728	-0.731	-0.735	-0.739	-0.741	-0.744	-0.745	-0.748	-0.750	-0.750	-0.751	-0.751	-0.751	-0.751	-0.751	-0.750	-0.749	-0.748	-0.746	-0.742	-0.740	-0.739	-0.736	-0.732	-0.729	-0.726	-0.722	-0.719	-0.715	-0.710	-0.706	-0.702	-0.699	-0.694	-0.689	-0.685	-0.681	-0.676	-0.671	-0.668	-0.661	-0.658	-0.652	-0.649	-0.644	-0.639	-0.634	-0.629	-0.625	-0.620	-0.616	-0.611	-0.608	-0.604	-0.598	-0.594	-0.590	-0.585	-0.581	-0.578	-0.574	-0.569	-0.565	-0.561	-0.556	-0.552	-0.548	-0.544	-0.540	-0.536	-0.531	-0.528	-0.522	-0.519	-0.515	-0.510	-0.505	-0.500	-0.495	-0.490	-0.485	-0.479	-0.474	-0.469	-0.462	-0.456	-0.450	-0.442	-0.436	-0.429	-0.422	-0.414	-0.405	-0.398	-0.389	-0.379	-0.370	-0.360	-0.349	-0.340	-0.328	-0.316	-0.305	-0.292	-0.279	-0.266	-0.252	-0.239	-0.224	-0.209	-0.194	-0.179	-0.162	-0.146	-0.130	-0.112	-0.095	-0.078	-0.060	-0.041	-0.022	-0.004	0.016	0.036	0.055	0.075	0.095	0.115	0.136	0.156	0.178	0.196	0.218	0.239	0.258	0.278	0.298	0.318	0.339	0.358	0.378	0.396	0.415	0.434	0.451	0.470	0.488	0.502	0.520	0.536	0.551	0.566	0.581	0.596	0.609	0.622	0.635	0.649	0.660	0.671	0.681	0.691	0.700	0.709	0.718	0.724	0.731	0.739	0.745	0.750	0.755	0.760	0.764	0.766	0.770	0.772	0.774	0.776	0.776	0.778	0.778	0.776	0.776	0.775	0.774	0.771	0.769	0.765	0.762	0.760	0.756	0.751	0.748	0.742	0.738	0.732	0.728	0.721	0.715	0.709	0.704	0.698	0.690	0.684	0.676	0.669	0.661	0.654	0.648	0.639	0.632	0.624	0.616	0.609	0.601	0.592	0.585	0.578	0.571	0.562	0.555	0.548	0.540	0.532	0.525	0.519	0.512	0.505	0.499	0.491	0.485	0.479	0.472	0.465	0.460	0.454	0.449	0.444	0.436	0.431	0.426	0.421	0.416	0.410	0.405	0.400	0.394	0.389	0.384	0.379	0.372	0.368	0.362	0.356	0.350	0.345	0.338	0.331	0.325	0.318	0.310	0.302	0.295	0.286	0.279	0.269	0.260	0.250	0.240	0.230	0.219	0.208	0.195	0.184	0.170	0.158	0.144	0.130	0.116	0.101	0.085	0.070	0.054	0.038	0.020	0.002	-0.014	-0.032	-0.050	-0.070	-0.089	-0.108	-0.126	-0.145	-0.165	-0.185	-0.205	-0.225	-0.246	-0.266	-0.286	-0.308	-0.328	-0.349	-0.368	-0.389	-0.408	-0.429	-0.448	-0.468	-0.488	-0.506	-0.525	-0.545	-0.562	-0.581	-0.599	-0.616	-0.635	-0.651	-0.669	-0.685	-0.701	-0.718	-0.732	-0.749	-0.762	-0.778	-0.791	-0.806	-0.820	-0.832	-0.846	-0.859	-0.871	-0.884	-0.895	-0.906	-0.918	-0.929	-0.940	-0.951	-0.961	-0.971	-0.981	-0.990	-1.000	-1.009	-1.018	-1.026	-1.035	-1.042	-1.050	-1.059	-1.066	-1.072	-1.079	-1.085	-1.091	-1.098	-1.102	-1.108	-1.112	-1.116	-1.120	-1.124	-1.128	-1.130	-1.132	-1.135	-1.135	-1.136	-1.139	-1.139	-1.139	-1.138	-1.136	-1.135	-1.132	-1.130	-1.128	-1.125	-1.120	-1.116	-1.111	-1.105	-1.099	-1.094	-1.086	-1.079	-1.071	-1.064	-1.055	-1.045	-1.035	-1.025	-1.014	-1.004	-0.992	-0.980	-0.968	-0.956	-0.942	-0.930	-0.916	-0.902	-0.888	-0.872	-0.858	-0.842	-0.826	-0.810	-0.794	-0.776	-0.760	-0.742	-0.725	-0.708	-0.689	-0.671	-0.651	-0.632	-0.612	-0.594	-0.574	-0.555	-0.535	-0.515	-0.494	-0.475	-0.454	-0.434	-0.412	-0.391	-0.371	-0.351	-0.330	-0.309	-0.290	-0.269	-0.249	-0.230	-0.209	-0.189	-0.170	-0.151	-0.132	-0.115	-0.096	-0.079	-0.061	-0.045	-0.030	-0.014	0.000	0.015	0.029	0.041	0.054	0.064	0.075	0.085	0.092	0.101	0.109	0.114	0.119	0.124	0.128	0.130	0.131	0.131	0.131	0.130	0.129	0.124	0.120	0.115	0.109	0.101	0.092	0.085	0.074	0.065	0.054	0.041	0.029	0.015	0.001	-0.012	-0.029	-0.044	-0.060	-0.076	-0.092	-0.109	-0.126	-0.142	-0.161	-0.178	-0.195	-0.211	-0.229	-0.246	-0.264	-0.280	-0.296	-0.312	-0.329	-0.344	-0.359	-0.374	-0.388	-0.400	-0.412	-0.425	-0.436	-0.446	-0.456	-0.464	-0.472	-0.479	-0.485	-0.490	-0.495	-0.498	-0.500	-0.501	-0.502	-0.501	-0.501	-0.499	-0.496	-0.492	-0.489	-0.482	-0.476	-0.469	-0.462	-0.454	-0.445	-0.434	-0.425	-0.414	-0.402	-0.391	-0.379	-0.366	-0.355	-0.342	-0.329	-0.315	-0.302	-0.290	-0.276	-0.264	-0.250	-0.239	-0.226	-0.215	-0.204	-0.191	-0.181	-0.170	-0.160	-0.151	-0.142	-0.135	-0.126	-0.120	-0.115	-0.109	-0.105	-0.100	-0.096	-0.095	-0.092	-0.091	-0.091	-0.090	-0.091	-0.094	-0.095	-0.098	-0.101	-0.105	-0.109	-0.112	-0.119	-0.124	-0.130	-0.135	-0.141	-0.148	-0.155	-0.161	-0.168	-0.174	-0.181	-0.188	-0.194	-0.200	-0.206	-0.211	-0.218	-0.221	-0.226	-0.230	-0.234	-0.236	-0.239	-0.241	-0.242	-0.242	-0.244	-0.244	-0.241	-0.240	-0.236	-0.234	-0.230	-0.226	-0.220	-0.214	-0.208	-0.200	-0.191	-0.182	-0.174	-0.162	-0.152	-0.141	-0.130	-0.116	-0.104	-0.091	-0.076	-0.062	-0.048	-0.031	-0.016	0.000	0.016	0.031	0.049	0.065	0.081	0.099	0.115	0.132	0.149	0.165	0.182	0.199	0.215	0.231	0.246	0.262	0.276	0.291	0.305	0.319	0.332	0.345	0.356	0.369	0.379	0.389	0.400	0.408	0.416	0.422	0.431	0.436	0.441	0.445	0.449	0.452	0.454	0.454	0.454	0.454	0.451	0.449	0.446	0.440	0.436	0.430	0.424	0.416	0.409	0.400	0.390	0.380	0.369	0.359	0.346	0.332	0.321	0.308	0.294	0.280	0.265	0.250	0.235	0.220	0.205	0.190	0.174	0.159	0.144	0.129	0.114	0.099	0.084	0.070	0.056	0.042	0.030	0.016	0.005	-0.006	-0.018	-0.029	-0.039	-0.048	-0.056	-0.064	-0.071	-0.078	-0.084	-0.089	-0.092	-0.096	-0.100	-0.102	-0.104	-0.105	-0.105	-0.105	-0.102	-0.101	-0.100	-0.095	-0.092	-0.088	-0.082	-0.078	-0.072	-0.066	-0.060	-0.054	-0.045	-0.038	-0.030	-0.022	-0.014	-0.005	0.002	0.012	0.021	0.030	0.039	0.048	0.056	0.065	0.074	0.082	0.091	0.099	0.106	0.115	0.121	0.129	0.135	0.141	0.148	0.154	0.159	0.162	0.169	0.172	0.176	0.179	0.181	0.184	0.186	0.188	0.188	0.188	0.188	0.186	0.185	0.184	0.181	0.179	0.176	0.172	0.169	0.165	0.160	0.155	0.149	0.144	0.138	0.132	0.125	0.119	0.111	0.105	0.098	0.090	0.082	0.075	0.069	0.061	0.054	0.045	0.039	0.030	0.024	0.018	0.010	0.005	-0.001	-0.006	-0.012	-0.018	-0.022	-0.026	-0.030	-0.034	-0.038	-0.040	-0.041	-0.044	-0.045	-0.045	-0.045	-0.045	-0.045	-0.044	-0.041	-0.039	-0.036	-0.032	-0.029	-0.026	-0.021	-0.016	-0.011	-0.005	0.001	0.008	0.014	0.021	0.026	0.034	0.041	0.049	0.056	0.064	0.071	0.079	0.086	0.094	0.101	0.109	0.115	0.122	0.128	0.135	0.140	0.146	0.152	0.158	0.161	0.166	0.171	0.174	0.178	0.181	0.184	0.185	0.188	0.188	0.189	0.189	0.189	0.188	0.186	0.186	0.184	0.181	0.179	0.176	0.174	0.169	0.166	0.161	0.156	0.152	0.148	0.141	0.136	0.130	0.125	0.119	0.111	0.105	0.099	0.092	0.085	0.078	0.071	0.064	0.058	0.049	0.042	0.035	0.029	0.021	0.015	0.008	0.000	-0.008	-0.012	-0.019	-0.026	-0.032	-0.038	-0.044	-0.050	-0.056	-0.061	-0.066	-0.071	-0.076	-0.081	-0.085	-0.090	-0.094	-0.099	-0.102	-0.106	-0.109	-0.112	-0.116	-0.119	-0.121	-0.124	-0.128	-0.129	-0.131	-0.134	-0.135	-0.138	-0.140	-0.140	-0.142	-0.145	-0.146	-0.149	-0.150	-0.152	-0.154	-0.156	-0.158	-0.159	-0.162	-0.164	-0.166	-0.170	-0.171	-0.175	-0.179	-0.182	-0.186	-0.190	-0.194	-0.199	-0.205	-0.209	-0.215	-0.221	-0.228	-0.235	-0.244	-0.250	-0.259	-0.266	-0.276	-0.284	-0.295	-0.304	-0.315	-0.326	-0.338	-0.349	-0.361	-0.374	-0.386	-0.399	-0.412	-0.426	-0.440	-0.455	-0.469	-0.485	-0.499	-0.515	-0.530	-0.546	-0.561	-0.578	-0.595	-0.610	-0.628	-0.644	-0.660	-0.676	-0.694	-0.709	-0.726	-0.744	-0.760	-0.776	-0.792	-0.809	-0.824	-0.840	-0.856	-0.871	-0.886	-0.901	-0.916	-0.930	-0.945	-0.958	-0.970	-0.984	-0.996	-1.009	-1.020	-1.032	-1.044	-1.054	-1.064	-1.072	-1.081	-1.091	-1.099	-1.106	-1.114	-1.120	-1.125	-1.132	-1.138	-1.141	-1.145	-1.148	-1.151	-1.155	-1.156	-1.159	-1.159	-1.160	-1.160	-1.160	-1.159	-1.159	-1.158	-1.155	-1.154	-1.150	-1.148	-1.144	-1.140	-1.136	-1.132	-1.129	-1.122	-1.119	-1.112	-1.109	-1.102	-1.098	-1.091	-1.085	-1.080	-1.074	-1.068	-1.061	-1.056	-1.049	-1.042	-1.035	-1.030	-1.024	-1.018	-1.011	-1.005	-1.000	-0.995	-0.988	-0.982	-0.979	-0.972	-0.968	-0.962	-0.958	-0.952	-0.949	-0.945	-0.940	-0.936	-0.932	-0.929	-0.925	-0.922	-0.919	-0.915	-0.914	-0.910	-0.908	-0.904	-0.901	-0.899	-0.896	-0.894	-0.892	-0.889	-0.886	-0.884	-0.880	-0.878	-0.875	-0.870	-0.866	-0.864	-0.859	-0.854	-0.850	-0.845	-0.839	-0.832	-0.828	-0.820	-0.814	-0.806	-0.799	-0.790	-0.781	-0.771	-0.761	-0.751	-0.740	-0.730	-0.718	-0.705	-0.691	-0.679	-0.665	-0.650	-0.636	-0.621	-0.605	-0.590	-0.574	-0.559	-0.541	-0.525	-0.507	-0.490	-0.474	-0.455	-0.438	-0.420	-0.404	-0.386	-0.369	-0.352	-0.335	-0.320	-0.304	-0.288	-0.272	-0.259	-0.244	-0.230	-0.216	-0.204	-0.194	-0.181	-0.171	-0.161	-0.152	-0.144	-0.136	-0.130	-0.122	-0.118	-0.114	-0.109	-0.106	-0.104	-0.102	-0.101	-0.101	-0.102	-0.102	-0.105	-0.108	-0.110	-0.114	-0.118	-0.121	-0.126	-0.131	-0.136	-0.142	-0.148	-0.155	-0.160	-0.166	-0.172	-0.180	-0.186	-0.191	-0.196	-0.202	-0.208	-0.212	-0.218	-0.221	-0.225	-0.229	-0.232	-0.234	-0.235	-0.236	-0.236	-0.236	-0.235	-0.234	-0.231	-0.228	-0.224	-0.218	-0.211	-0.206	-0.199	-0.189	-0.180	-0.171	-0.160	-0.149	-0.136	-0.122	-0.109	-0.094	-0.079	-0.062	-0.046	-0.029	-0.010	0.008	0.026	0.046	0.066	0.086	0.109	0.129	0.150	0.171	0.192	0.214	0.236	0.258	0.279	0.300	0.322	0.344	0.365	0.385	0.405	0.424	0.442	0.461	0.480	0.496	0.512	0.529	0.542	0.558	0.570	0.582	0.594	0.602	0.611	0.620	0.626	0.632	0.636	0.640	0.641	0.642	0.642	0.641	0.638	0.634	0.628	0.621	0.614	0.605	0.595	0.584	0.571	0.558	0.545	0.529	0.512	0.496	0.478	0.459	0.440	0.419	0.398	0.376	0.354	0.331	0.308	0.285	0.261	0.236	0.212	0.189	0.164	0.139	0.114	0.090	0.065	0.041	0.018	-0.006	-0.029	-0.052	-0.076	-0.096	-0.119	-0.140	-0.160	-0.179	-0.198	-0.216	-0.234	-0.250	-0.266	-0.281	-0.296	-0.309	-0.322	-0.334	-0.344	-0.354	-0.364	-0.372	-0.380	-0.388	-0.394	-0.399	-0.404	-0.408	-0.411	-0.412	-0.415	-0.416	-0.418	-0.418	-0.418	-0.418	-0.416	-0.414	-0.412	-0.411	-0.408	-0.405	-0.402	-0.400	-0.396	-0.394	-0.390	-0.389	-0.386	-0.384	-0.380	-0.379	-0.378	-0.375	-0.374	-0.372	-0.372	-0.372	-0.374	-0.374	-0.376	-0.376	-0.380	-0.382	-0.386	-0.390	-0.395	-0.400	-0.406	-0.414	-0.420	-0.428	-0.436	-0.445	-0.455	-0.466	-0.476	-0.488	-0.500	-0.514	-0.528	-0.540	-0.554	-0.570	-0.585	-0.600	-0.616	-0.631	-0.649	-0.665	-0.684	-0.701	-0.719	-0.736	-0.754	-0.771	-0.790	-0.809	-0.828	-0.846	-0.865	-0.882	-0.901	-0.919	-0.936	-0.955	-0.972	-0.990	-1.006	-1.024	-1.040	-1.058	-1.074	-1.089	-1.105	-1.120	-1.135	-1.149	-1.164	-1.178	-1.191	-1.204	-1.218	-1.230	-1.242	-1.255	-1.265	-1.276	-1.288	-1.299	-1.309	-1.319	-1.329	-1.339	-1.348	-1.356	-1.366	-1.375	-1.384	-1.391	-1.400	-1.410	-1.418	-1.426	-1.435	-1.442	-1.451	-1.460	-1.469	-1.476	-1.485	-1.494	-1.502	-1.512	-1.522	-1.531	-1.541	-1.551	-1.561	-1.570	-1.580	-1.590	-1.601	-1.611	-1.621	-1.632	-1.642	-1.655	-1.665	-1.676	-1.688	-1.699	-1.710	-1.720	-1.732	-1.744	-1.754	-1.765	-1.775	-1.786	-1.798	-1.808	-1.818	-1.828	-1.836	-1.846	-1.855	-1.865	-1.872	-1.881	-1.889	-1.896	-1.902	-1.909	-1.915	-1.920	-1.925	-1.929	-1.932	-1.935	-1.939	-1.940	-1.942	-1.944	-1.944	-1.944	-1.942	-1.941	-1.940	-1.938	-1.934	-1.931	-1.925	-1.921	-1.915	-1.909	-1.902	-1.895	-1.888	-1.879	-1.870	-1.861	-1.850	-1.840	-1.829	-1.818	-1.806	-1.792	-1.780	-1.768	-1.752	-1.739	-1.725	-1.709	-1.694	-1.679	-1.662	-1.646	-1.630	-1.612	-1.596	-1.578	-1.561	-1.542	-1.525	-1.508	-1.489	-1.470	-1.452	-1.432	-1.414	-1.395	-1.378	-1.359	-1.340	-1.320	-1.302	-1.285	-1.265	-1.249	-1.230	-1.214	-1.195	-1.179	-1.162	-1.146	-1.131	-1.116	-1.101	-1.086	-1.072	-1.060	-1.048	-1.035	-1.024	-1.012	-1.002	-0.994	-0.985	-0.976	-0.971	-0.964	-0.958	-0.954	-0.949	-0.946	-0.944	-0.941	-0.940	-0.940	-0.940	-0.941	-0.944	-0.948	-0.950	-0.954	-0.960	-0.965	-0.971	-0.978	-0.984	-0.991	-0.999	-1.008	-1.016	-1.026	-1.035	-1.045	-1.055	-1.065	-1.075	-1.086	-1.095	-1.105	-1.116	-1.125	-1.135	-1.144	-1.152	-1.161	-1.170	-1.179	-1.186	-1.194	-1.199	-1.206	-1.212	-1.216	-1.220	-1.225	-1.228	-1.230	-1.231	-1.232	-1.234	-1.234	-1.232	-1.232	-1.230	-1.228	-1.225	-1.220	-1.216	-1.212	-1.208	-1.201	-1.195	-1.189	-1.182	-1.174	-1.166	-1.159	-1.150	-1.142	-1.134	-1.126	-1.116	-1.108	-1.099	-1.091	-1.081	-1.072	-1.064	-1.056	-1.049	-1.040	-1.032	-1.026	-1.018	-1.011	-1.005	-0.999	-0.991	-0.986	-0.981	-0.978	-0.972	-0.968	-0.964	-0.960	-0.956	-0.954	-0.951	-0.950	-0.948	-0.945	-0.944	-0.942	-0.942	-0.940	-0.939	-0.939	-0.938	-0.938	-0.938	-0.936	-0.935	-0.934	-0.934	-0.932	-0.931	-0.929	-0.928	-0.926	-0.924	-0.920	-0.918	-0.914	-0.911	-0.905	-0.901	-0.895	-0.891	-0.885	-0.878	-0.870	-0.862	-0.854	-0.845	-0.835	-0.826	-0.815	-0.802	-0.791	-0.779	-0.766	-0.754	-0.739	-0.725	-0.710	-0.695	-0.680	-0.664	-0.648	-0.631	-0.614	-0.598	-0.580	-0.562	-0.545	-0.528	-0.509	-0.492	-0.475	-0.456	-0.438	-0.421	-0.402	-0.386	-0.369	-0.352	-0.335	-0.320	-0.302	-0.288	-0.272	-0.258	-0.242	-0.229	-0.215	-0.202	-0.190	-0.178	-0.168	-0.156	-0.146	-0.138	-0.126	-0.119	-0.110	-0.104	-0.098	-0.090	-0.085	-0.080	-0.075	-0.071	-0.069	-0.064	-0.061	-0.060	-0.059	-0.056	-0.055	-0.054	-0.055	-0.056	-0.055	-0.055	-0.058	-0.059	-0.060	-0.061	-0.062	-0.065	-0.066	-0.070	-0.071	-0.074	-0.076	-0.079	-0.081	-0.084	-0.086	-0.089	-0.091	-0.094	-0.094	-0.096	-0.098	-0.099	-0.101	-0.102	-0.104	-0.105	-0.106	-0.106	-0.108	-0.108	-0.106	-0.108	-0.108	-0.106	-0.105	-0.105	-0.102	-0.102	-0.100	-0.098	-0.095	-0.092	-0.090	-0.088	-0.085	-0.080	-0.078	-0.072	-0.069	-0.065	-0.060	-0.055	-0.050	-0.045	-0.040	-0.034	-0.029	-0.022	-0.018	-0.010	-0.005	0.002	0.009	0.015	0.021	0.029	0.035	0.041	0.049	0.055	0.061	0.068	0.074	0.081	0.086	0.092	0.098	0.104	0.109	0.114	0.118	0.122	0.126	0.130	0.134	0.138	0.140	0.142	0.145	0.146	0.148	0.149	0.150	0.150	0.150	0.149	0.149	0.148	0.148	0.145	0.142	0.141	0.139	0.136	0.134	0.131	0.128	0.125	0.122	0.119	0.116	0.112	0.110	0.108	0.105	0.102	0.101	0.100	0.098	0.096	0.095	0.095	0.096	0.096	0.098	0.100	0.102	0.106	0.110	0.115	0.120	0.125	0.131	0.139	0.148	0.155	0.165	0.176	0.188	0.199	0.211	0.226	0.240	0.256	0.272	0.289	0.306	0.325	0.344	0.365	0.385	0.406	0.429	0.451	0.474	0.499	0.522	0.548	0.574	0.600	0.626	0.654	0.680	0.708	0.736	0.764	0.792	0.822	0.851	0.880	0.909	0.938	0.966	0.995	1.024	1.054	1.081	1.110	1.138	1.166	1.195	1.221	1.249	1.275	1.300	1.326	1.351	1.376	1.400	1.424	1.446	1.468	1.489	1.510	1.530	1.550	1.569	1.586	1.604	1.620	1.636	1.651	1.665	1.679	1.691	1.702	1.714	1.724	1.732	1.741	1.749	1.756	1.761	1.768	1.772	1.775	1.780	1.781	1.782	1.784	1.784	1.784	1.784	1.781	1.779	1.776	1.774	1.770	1.765	1.762	1.756	1.750	1.745	1.739	1.731	1.725	1.718	1.711	1.704	1.695	1.688	1.681	1.672	1.664	1.656	1.648	1.641	1.632	1.624	1.618	1.609	1.601	1.594	1.588	1.579	1.572	1.566	1.559	1.552	1.548	1.541	1.536	1.530	1.526	1.521	1.516	1.512	1.508	1.504	1.501	1.496	1.494	1.491	1.488	1.484	1.481	1.479	1.476	1.475	1.471	1.469	1.468	1.464	1.461	1.459	1.455	1.452	1.449	1.446	1.441	1.439	1.434	1.429	1.424	1.418	1.411	1.405	1.399	1.391	1.384	1.374	1.365	1.356	1.346	1.335	1.324	1.311	1.299	1.285	1.271	1.256	1.241	1.226	1.209	1.191	1.174	1.155	1.135	1.116	1.095	1.075	1.052	1.030	1.008	0.982	0.960	0.935	0.910	0.885	0.859	0.834	0.806	0.781	0.754	0.728	0.700	0.671	0.645	0.616	0.589	0.561	0.534	0.506	0.479	0.452	0.424	0.399	0.371	0.346	0.320	0.294	0.269	0.244	0.221	0.196	0.175	0.151	0.130	0.109	0.088	0.069	0.050	0.031	0.014	-0.002	-0.019	-0.034	-0.048	-0.062	-0.075	-0.086	-0.098	-0.108	-0.118	-0.126	-0.135	-0.141	-0.148	-0.154	-0.158	-0.162	-0.166	-0.169	-0.171	-0.172	-0.175	-0.174	-0.174	-0.174	-0.174	-0.171	-0.170	-0.169	-0.166	-0.164	-0.161	-0.158	-0.155	-0.151	-0.148	-0.144	-0.140	-0.136	-0.132	-0.128	-0.124	-0.120	-0.116	-0.114	-0.110	-0.106	-0.104	-0.101	-0.098	-0.095	-0.092	-0.090	-0.088	-0.085	-0.084	-0.080	-0.079	-0.078	-0.075	-0.075	-0.071	-0.070	-0.069	-0.066	-0.065	-0.062	-0.061	-0.058	-0.055	-0.051	-0.050	-0.046	-0.041	-0.036	-0.032	-0.028	-0.022	-0.018	-0.011	-0.005	0.001	0.010	0.018	0.025	0.034	0.044	0.052	0.064	0.074	0.085	0.096	0.108	0.121	0.132	0.145	0.159	0.171	0.185	0.199	0.212	0.226	0.240	0.254	0.268	0.281	0.295	0.309	0.320	0.334	0.346	0.358	0.369	0.380	0.391	0.400	0.409	0.418	0.426	0.432	0.440	0.445	0.450	0.454	0.456	0.459	0.460	0.461	0.461	0.460	0.459	0.455	0.451	0.448	0.441	0.436	0.429	0.421	0.412	0.405	0.394	0.384	0.374	0.361	0.350	0.339	0.326	0.314	0.300	0.286	0.272	0.259	0.245	0.230	0.215	0.201	0.186	0.172	0.158	0.144	0.130	0.115	0.101	0.089	0.075	0.061	0.049	0.038	0.025	0.014	0.002	-0.009	-0.019	-0.029	-0.039	-0.049	-0.058	-0.065	-0.074	-0.082	-0.090	-0.098	-0.104	-0.110	-0.116	-0.121	-0.126	-0.131	-0.135	-0.139	-0.141	-0.145	-0.149	-0.151	-0.152	-0.155	-0.155	-0.156	-0.156	-0.156	-0.156	-0.156	-0.156	-0.154	-0.154	-0.151	-0.149	-0.146	-0.144	-0.140	-0.136	-0.132	-0.128	-0.124	-0.119	-0.114	-0.108	-0.102	-0.096	-0.090	-0.084	-0.078	-0.070	-0.062	-0.055	-0.048	-0.039	-0.031	-0.024	-0.015	-0.006	0.001	0.010	0.019	0.028	0.036	0.045	0.054	0.062	0.070	0.079	0.086	0.096	0.104	0.112	0.119	0.126	0.134	0.140	0.148	0.154	0.160	0.166	0.172	0.178	0.181	0.186	0.191	0.195	0.199	0.202	0.206	0.209	0.211	0.214	0.215	0.218	0.219	0.221	0.221	0.222	0.222	0.224	0.224	0.222	0.222	0.222	0.222	0.222	0.222	0.221	0.221	0.221	0.220	0.219	0.219	0.218	0.216	0.216	0.216	0.216	0.215	0.216	0.215	0.216	0.218	0.218	0.218	0.219	0.220	0.222	0.224	0.226	0.228	0.230	0.232	0.235	0.238	0.241	0.244	0.248	0.250	0.254	0.258	0.261	0.265	0.270	0.274	0.276	0.281	0.285	0.289	0.292	0.295	0.299	0.302	0.305	0.308	0.311	0.312	0.314	0.316	0.318	0.318	0.318	0.316	0.316	0.315	0.314	0.310	0.306	0.304	0.298	0.292	0.286	0.280	0.272	0.264	0.254	0.244	0.232	0.221	0.208	0.195	0.181	0.165	0.150	0.134	0.116	0.098	0.079	0.059	0.038	0.015	-0.006	-0.029	-0.052	-0.078	-0.101	-0.128	-0.152	-0.179	-0.206	-0.232	-0.261	-0.290	-0.318	-0.348	-0.375	-0.404	-0.434	-0.462	-0.492	-0.521	-0.552	-0.581	-0.609	-0.639	-0.668	-0.695	-0.724	-0.751	-0.778	-0.805	-0.831	-0.858	-0.882	-0.906	-0.930	-0.952	-0.975	-0.998	-1.019	-1.038	-1.058	-1.075	-1.091	-1.109	-1.124	-1.138	-1.151	-1.164	-1.175	-1.185	-1.194	-1.202	-1.209	-1.215	-1.220	-1.224	-1.228	-1.229	-1.230	-1.230	-1.229	-1.226	-1.224	-1.220	-1.214	-1.209	-1.201	-1.195	-1.186	-1.178	-1.166	-1.156	-1.144	-1.134	-1.120	-1.109	-1.094	-1.080	-1.065	-1.050	-1.036	-1.020	-1.004	-0.988	-0.972	-0.955	-0.939	-0.922	-0.905	-0.889	-0.872	-0.854	-0.838	-0.821	-0.805	-0.790	-0.774	-0.758	-0.742	-0.728	-0.711	-0.698	-0.684	-0.670	-0.656	-0.644	-0.631	-0.620	-0.609	-0.598	-0.586	-0.576	-0.566	-0.558	-0.549	-0.541	-0.534	-0.526	-0.520	-0.512	-0.506	-0.502	-0.496	-0.492	-0.488	-0.484	-0.479	-0.476	-0.474	-0.471	-0.470	-0.468	-0.465	-0.462	-0.461	-0.460	-0.459	-0.456	-0.456	-0.455	-0.454	-0.452	-0.451	-0.450	-0.449	-0.448	-0.446	-0.444	-0.442	-0.441	-0.440	-0.436	-0.435	-0.432	-0.430	-0.428	-0.424	-0.421	-0.418	-0.414	-0.411	-0.408	-0.402	-0.399	-0.395	-0.391	-0.386	-0.382	-0.378	-0.374	-0.370	-0.365	-0.361	-0.356	-0.354	-0.349	-0.345	-0.342	-0.339	-0.335	-0.332	-0.331	-0.329	-0.326	-0.325	-0.324	-0.324	-0.324	-0.325	-0.325	-0.328	-0.329	-0.331	-0.335	-0.339	-0.344	-0.348	-0.354	-0.359	-0.366	-0.375	-0.382	-0.392	-0.401	-0.411	-0.422	-0.434	-0.446	-0.461	-0.474	-0.490	-0.504	-0.520	-0.536	-0.554	-0.572	-0.590	-0.610	-0.630	-0.650	-0.671	-0.691	-0.712	-0.736	-0.758	-0.782	-0.805	-0.830	-0.855	-0.879	-0.904	-0.929	-0.955	-0.981	-1.006	-1.032	-1.059	-1.085	-1.111	-1.139	-1.164	-1.190	-1.216	-1.242	-1.268	-1.294	-1.320	-1.344	-1.369	-1.394	-1.418	-1.440	-1.462	-1.486	-1.506	-1.529	-1.548	-1.569	-1.588	-1.605	-1.622	-1.639	-1.654	-1.670	-1.684	-1.696	-1.709	-1.720	-1.730	-1.739	-1.746	-1.755	-1.760	-1.765	-1.770	-1.774	-1.775	-1.776	-1.778	-1.776	-1.775	-1.772	-1.768	-1.765	-1.759	-1.754	-1.748	-1.740	-1.731	-1.722	-1.714	-1.704	-1.694	-1.682	-1.671	-1.660	-1.648	-1.634	-1.621	-1.608	-1.594	-1.581	-1.568	-1.554	-1.539	-1.525	-1.510	-1.496	-1.482	-1.469	-1.455	-1.441	-1.428	-1.412	-1.399	-1.386	-1.372	-1.360	-1.346	-1.334	-1.320	-1.308	-1.295	-1.282	-1.270	-1.259	-1.246	-1.234	-1.224	-1.211	-1.199	-1.188	-1.176	-1.165	-1.152	-1.141	-1.129	-1.118	-1.106	-1.094	-1.082	-1.070	-1.058	-1.045	-1.032	-1.020	-1.006	-0.995	-0.981	-0.968	-0.954	-0.941	-0.926	-0.911	-0.898	-0.882	-0.868	-0.852	-0.836	-0.821	-0.806	-0.790	-0.775	-0.759	-0.744	-0.726	-0.711	-0.694	-0.679	-0.661	-0.645	-0.630	-0.614	-0.598	-0.581	-0.566	-0.551	-0.535	-0.521	-0.506	-0.492	-0.479	-0.465	-0.452	-0.440	-0.429	-0.416	-0.406	-0.396	-0.386	-0.379	-0.371	-0.362	-0.356	-0.351	-0.346	-0.342	-0.340	-0.338	-0.336	-0.335	-0.336	-0.338	-0.340	-0.342	-0.348	-0.354	-0.359	-0.366	-0.375	-0.382	-0.392	-0.404	-0.415	-0.429	-0.442	-0.456	-0.471	-0.486	-0.504	-0.520	-0.538	-0.556	-0.575	-0.594	-0.612	-0.632	-0.654	-0.674	-0.694	-0.715	-0.735	-0.758	-0.776	-0.798	-0.819	-0.839	-0.859	-0.878	-0.896	-0.916	-0.934	-0.951	-0.968	-0.985	-0.999	-1.014	-1.028	-1.039	-1.051	-1.062	-1.071	-1.080	-1.089	-1.095	-1.100	-1.104	-1.108	-1.109	-1.109	-1.109	-1.106	-1.104	-1.099	-1.094	-1.088	-1.079	-1.070	-1.061	-1.049	-1.036	-1.024	-1.009	-0.994	-0.978	-0.961	-0.942	-0.924	-0.905	-0.884	-0.864	-0.842	-0.820	-0.799	-0.775	-0.751	-0.729	-0.704	-0.681	-0.656	-0.632	-0.608	-0.582	-0.559	-0.534	-0.510	-0.485	-0.462	-0.438	-0.415	-0.391	-0.368	-0.345	-0.322	-0.300	-0.279	-0.259	-0.238	-0.218	-0.196	-0.178	-0.159	-0.140	-0.122	-0.105	-0.088	-0.071	-0.055	-0.041	-0.025	-0.011	0.002	0.016	0.030	0.041	0.052	0.065	0.075	0.086	0.096	0.105	0.115	0.124	0.131	0.139	0.146	0.154	0.161	0.168	0.174	0.180	0.184	0.190	0.195	0.200	0.204	0.206	0.210	0.214	0.218	0.220	0.224	0.226	0.228	0.230	0.231	0.234	0.236	0.238	0.239	0.240	0.241	0.242	0.242	0.244	0.244	0.245	0.246	0.245	0.248	0.246	0.246	0.246	0.246	0.246	0.248	0.246	0.246	0.245	0.246	0.245	0.244	0.244	0.244	0.242	0.241	0.240	0.239	0.238	0.236	0.234	0.231	0.229	0.226	0.224	0.220	0.218	0.214	0.210	0.206	0.201	0.196	0.191	0.185	0.179	0.172	0.165	0.158	0.150	0.140	0.131	0.122	0.112	0.100	0.089	0.078	0.065	0.051	0.038	0.024	0.009	-0.006	-0.022	-0.040	-0.056	-0.076	-0.094	-0.114	-0.134	-0.154	-0.175	-0.196	-0.218	-0.241	-0.264	-0.289	-0.312	-0.338	-0.362	-0.389	-0.414	-0.441	-0.468	-0.496	-0.524	-0.552	-0.580	-0.609	-0.638	-0.668	-0.698	-0.726	-0.756	-0.786	-0.816	-0.846	-0.878	-0.908	-0.938	-0.968	-0.998	-1.029	-1.059	-1.089	-1.119	-1.146	-1.176	-1.205	-1.234	-1.262	-1.290	-1.318	-1.345	-1.371	-1.396	-1.421	-1.448	-1.471	-1.495	-1.518	-1.541	-1.562	-1.584	-1.604	-1.624	-1.642	-1.661	-1.679	-1.695	-1.711	-1.726	-1.741	-1.754	-1.766	-1.779	-1.790	-1.800	-1.810	-1.820	-1.828	-1.835	-1.841	-1.846	-1.851	-1.856	-1.859	-1.864	-1.866	-1.866	-1.869	-1.869	-1.869	-1.868	-1.868	-1.865	-1.864	-1.860	-1.858	-1.854	-1.850	-1.845	-1.840	-1.835	-1.829	-1.822	-1.816	-1.810	-1.802	-1.795	-1.788	-1.779	-1.770	-1.762	-1.752	-1.742	-1.734	-1.722	-1.712	-1.701	-1.690	-1.678	-1.666	-1.654	-1.641	-1.628	-1.614	-1.600	-1.586	-1.571	-1.558	-1.541	-1.525	-1.509	-1.491	-1.475	-1.456	-1.440	-1.421	-1.401	-1.382	-1.362	-1.342	-1.322	-1.301	-1.280	-1.259	-1.236	-1.215	-1.191	-1.169	-1.145	-1.122	-1.098	-1.074	-1.049	-1.026	-1.000	-0.976	-0.951	-0.928	-0.902	-0.876	-0.852	-0.829	-0.802	-0.779	-0.754	-0.730	-0.705	-0.681	-0.658	-0.634	-0.611	-0.589	-0.566	-0.545	-0.524	-0.502	-0.481	-0.462	-0.444	-0.424	-0.406	-0.390	-0.372	-0.358	-0.342	-0.328	-0.314	-0.301	-0.289	-0.278	-0.266	-0.256	-0.248	-0.240	-0.232	-0.226	-0.221	-0.215	-0.211	-0.210	-0.206	-0.206	-0.205	-0.206	-0.206	-0.209	-0.211	-0.215	-0.220	-0.225	-0.230	-0.238	-0.245	-0.252	-0.261	-0.270	-0.281	-0.292	-0.302	-0.314	-0.328	-0.339	-0.352	-0.366	-0.380	-0.395	-0.409	-0.424	-0.440	-0.455	-0.471	-0.488	-0.502	-0.520	-0.535	-0.552	-0.569	-0.586	-0.602	-0.619	-0.635	-0.652	-0.668	-0.684	-0.700	-0.716	-0.732	-0.748	-0.762	-0.779	-0.792	-0.808	-0.822	-0.836	-0.849	-0.864	-0.876	-0.889	-0.901	-0.914	-0.926	-0.938	-0.949	-0.961	-0.971	-0.981	-0.991	-1.002	-1.011	-1.020	-1.030	-1.039	-1.048	-1.055	-1.064	-1.071	-1.079	-1.086	-1.094	-1.101	-1.108	-1.114	-1.120	-1.128	-1.134	-1.140	-1.146	-1.152	-1.158	-1.164	-1.169	-1.175	-1.180	-1.185	-1.190	-1.194	-1.200	-1.204	-1.210	-1.214	-1.218	-1.222	-1.226	-1.231	-1.234	-1.238	-1.241	-1.245	-1.249	-1.251	-1.254	-1.256	-1.260	-1.262	-1.264	-1.266	-1.268	-1.269	-1.270	-1.271	-1.271	-1.271	-1.271	-1.271	-1.270	-1.270	-1.269	-1.268	-1.265	-1.262	-1.261	-1.258	-1.255	-1.251	-1.248	-1.242	-1.239	-1.234	-1.228	-1.222	-1.218	-1.210	-1.205	-1.198	-1.191	-1.184	-1.176	-1.169	-1.161	-1.154	-1.145	-1.136	-1.129	-1.120	-1.111	-1.102	-1.095	-1.086	-1.078	-1.069	-1.061	-1.052	-1.045	-1.036	-1.029	-1.021	-1.014	-1.006	-1.000	-0.994	-0.989	-0.982	-0.976	-0.971	-0.966	-0.962	-0.959	-0.955	-0.951	-0.950	-0.946	-0.945	-0.944	-0.942	-0.941	-0.941	-0.942	-0.944	-0.944	-0.945	-0.946	-0.949	-0.951	-0.952	-0.956	-0.960	-0.962	-0.966	-0.970	-0.974	-0.978	-0.982	-0.986	-0.990	-0.994	-0.999	-1.002	-1.006	-1.010	-1.015	-1.018	-1.021	-1.026	-1.029	-1.031	-1.035	-1.038	-1.040	-1.042	-1.045	-1.045	-1.048	-1.049	-1.050	-1.050	-1.050	-1.051	-1.050	-1.049	-1.049	-1.048	-1.046	-1.045	-1.044	-1.041	-1.040	-1.038	-1.035	-1.032	-1.030	-1.028	-1.024	-1.021	-1.019	-1.015	-1.012	-1.009	-1.005	-1.002	-0.999	-0.995	-0.991	-0.988	-0.984	-0.980	-0.976	-0.972	-0.968	-0.964	-0.960	-0.955	-0.951	-0.946	-0.941	-0.936	-0.931	-0.926	-0.920	-0.915	-0.910	-0.902	-0.898	-0.890	-0.884	-0.878	-0.869	-0.862	-0.855	-0.846	-0.838	-0.830	-0.821	-0.811	-0.801	-0.792	-0.782	-0.772	-0.761	-0.751	-0.741	-0.730	-0.719	-0.708	-0.696	-0.685	-0.674	-0.661	-0.650	-0.638	-0.625	-0.615	-0.602	-0.592	-0.581	-0.569	-0.559	-0.549	-0.539	-0.529	-0.519	-0.510	-0.501	-0.492	-0.485	-0.478	-0.471	-0.464	-0.458	-0.452	-0.448	-0.442	-0.439	-0.435	-0.432	-0.430	-0.429	-0.428	-0.426	-0.428	-0.426	-0.429	-0.429	-0.430	-0.434	-0.435	-0.439	-0.442	-0.446	-0.450	-0.455	-0.459	-0.464	-0.470	-0.475	-0.480	-0.485	-0.491	-0.498	-0.504	-0.510	-0.515	-0.521	-0.526	-0.531	-0.538	-0.542	-0.548	-0.551	-0.556	-0.559	-0.562	-0.565	-0.569	-0.570	-0.572	-0.574	-0.574	-0.575	-0.575	-0.574	-0.574	-0.571	-0.570	-0.568	-0.564	-0.560	-0.556	-0.551	-0.546	-0.540	-0.534	-0.528	-0.520	-0.514	-0.505	-0.498	-0.489	-0.479	-0.470	-0.461	-0.451	-0.440	-0.431	-0.421	-0.410	-0.400	-0.389	-0.378	-0.368	-0.358	-0.346	-0.336	-0.326	-0.315	-0.306	-0.296	-0.288	-0.278	-0.270	-0.262	-0.254	-0.246	-0.240	-0.234	-0.228	-0.222	-0.216	-0.212	-0.209	-0.205	-0.202	-0.200	-0.199	-0.198	-0.198	-0.198	-0.199	-0.200	-0.201	-0.205	-0.208	-0.211	-0.216	-0.220	-0.225	-0.230	-0.236	-0.244	-0.250	-0.258	-0.265	-0.272	-0.280	-0.289	-0.298	-0.305	-0.314	-0.324	-0.332	-0.340	-0.350	-0.359	-0.368	-0.378	-0.386	-0.395	-0.405	-0.414	-0.422	-0.430	-0.439	-0.448	-0.455	-0.462	-0.469	-0.476	-0.484	-0.490	-0.496	-0.501	-0.507	-0.512	-0.518	-0.522	-0.528	-0.530	-0.534	-0.538	-0.541	-0.544	-0.546	-0.549	-0.551	-0.552	-0.554	-0.555	-0.556	-0.558	-0.558	-0.560	-0.560	-0.560	-0.560	-0.560	-0.560	-0.561	-0.561	-0.561	-0.561	-0.561	-0.561	-0.562	-0.562	-0.564	-0.565	-0.565	-0.568	-0.569	-0.570	-0.571	-0.574	-0.576	-0.579	-0.581	-0.584	-0.588	-0.591	-0.596	-0.599	-0.604	-0.609	-0.614	-0.619	-0.624	-0.631	-0.636	-0.642	-0.649	-0.656	-0.662	-0.670	-0.678	-0.684	-0.692	-0.701	-0.709	-0.716	-0.724	-0.732	-0.740	-0.749	-0.756	-0.765	-0.772	-0.780	-0.789	-0.796	-0.804	-0.811	-0.819	-0.825	-0.831	-0.838	-0.844	-0.849	-0.854	-0.860	-0.865	-0.868	-0.872	-0.875	-0.879	-0.880	-0.881	-0.884	-0.884	-0.885	-0.884	-0.884	-0.882	-0.880	-0.876	-0.872	-0.869	-0.865	-0.860	-0.855	-0.848	-0.841	-0.834	-0.825	-0.818	-0.808	-0.799	-0.788	-0.778	-0.766	-0.755	-0.742	-0.730	-0.718	-0.704	-0.690	-0.678	-0.662	-0.650	-0.635	-0.621	-0.605	-0.591	-0.576	-0.562	-0.548	-0.532	-0.519	-0.504	-0.490	-0.478	-0.464	-0.451	-0.439	-0.426	-0.416	-0.404	-0.394	-0.384	-0.374	-0.366	-0.359	-0.351	-0.345	-0.340	-0.334	-0.330	-0.328	-0.325	-0.322	-0.321	-0.321	-0.321	-0.322	-0.325	-0.328	-0.331	-0.335	-0.341	-0.348	-0.354	-0.360	-0.368	-0.376	-0.385	-0.394	-0.405	-0.414	-0.425	-0.436	-0.446	-0.459	-0.471	-0.481	-0.494	-0.507	-0.519	-0.530	-0.544	-0.555	-0.566	-0.579	-0.590	-0.602	-0.612	-0.624	-0.634	-0.644	-0.654	-0.664	-0.671	-0.680	-0.688	-0.695	-0.702	-0.709	-0.714	-0.720	-0.724	-0.729	-0.731	-0.735	-0.736	-0.739	-0.740	-0.741	-0.740	-0.741	-0.740	-0.739	-0.736	-0.735	-0.732	-0.729	-0.726	-0.722	-0.719	-0.714	-0.710	-0.705	-0.700	-0.695	-0.690	-0.685	-0.679	-0.672	-0.668	-0.662	-0.656	-0.651	-0.645	-0.640	-0.635	-0.629	-0.624	-0.620	-0.615	-0.610	-0.605	-0.601	-0.598	-0.592	-0.589	-0.586	-0.584	-0.581	-0.578	-0.575	-0.572	-0.570	-0.569	-0.566	-0.566	-0.564	-0.562	-0.562	-0.561	-0.560	-0.560	-0.559	-0.559	-0.559	-0.560	-0.560	-0.559	-0.559	-0.559	-0.559	-0.559	-0.558	-0.558	-0.556	-0.556	-0.555	-0.554	-0.551	-0.550	-0.549	-0.545	-0.542	-0.540	-0.536	-0.532	-0.528	-0.522	-0.516	-0.511	-0.505	-0.498	-0.492	-0.485	-0.476	-0.468	-0.459	-0.449	-0.439	-0.428	-0.418	-0.405	-0.394	-0.381	-0.368	-0.354	-0.340	-0.326	-0.312	-0.298	-0.281	-0.266	-0.250	-0.235	-0.219	-0.202	-0.186	-0.170	-0.154	-0.138	-0.120	-0.105	-0.088	-0.072	-0.056	-0.041	-0.025	-0.010	0.005	0.019	0.032	0.045	0.059	0.071	0.082	0.094	0.105	0.115	0.124	0.132	0.140	0.146	0.152	0.158	0.162	0.166	0.169	0.170	0.171	0.171	0.170	0.169	0.166	0.162	0.158	0.152	0.146	0.139	0.131	0.122	0.112	0.102	0.091	0.080	0.066	0.052	0.040	0.025	0.009	-0.008	-0.024	-0.041	-0.060	-0.076	-0.096	-0.115	-0.134	-0.154	-0.174	-0.194	-0.215	-0.234	-0.255	-0.275	-0.295	-0.316	-0.338	-0.356	-0.378	-0.398	-0.416	-0.436	-0.454	-0.472	-0.492	-0.510	-0.528	-0.544	-0.561	-0.578	-0.592	-0.606	-0.620	-0.632	-0.646	-0.658	-0.668	-0.679	-0.688	-0.696	-0.704	-0.711	-0.718	-0.722	-0.728	-0.731	-0.734	-0.736	-0.738	-0.739	-0.738	-0.738	-0.736	-0.732	-0.730	-0.728	-0.722	-0.718	-0.714	-0.708	-0.701	-0.695	-0.688	-0.681	-0.674	-0.666	-0.658	-0.650	-0.642	-0.634	-0.626	-0.618	-0.610	-0.602	-0.595	-0.588	-0.581	-0.575	-0.569	-0.564	-0.560	-0.555	-0.550	-0.548	-0.546	-0.545	-0.544	-0.542	-0.542	-0.545	-0.546	-0.550	-0.552	-0.559	-0.564	-0.570	-0.578	-0.586	-0.594	-0.604	-0.615	-0.626	-0.639	-0.652	-0.666	-0.680	-0.695	-0.710	-0.728	-0.744	-0.761	-0.779	-0.798	-0.815	-0.835	-0.855	-0.874	-0.892	-0.914	-0.934	-0.954	-0.972	-0.992	-1.012	-1.031	-1.051	-1.070	-1.089	-1.106	-1.125	-1.141	-1.158	-1.174	-1.190	-1.206	-1.220	-1.234	-1.246	-1.259	-1.270	-1.279	-1.290	-1.299	-1.305	-1.312	-1.319	-1.324	-1.328	-1.330	-1.332	-1.334	-1.334	-1.334	-1.332	-1.329	-1.325	-1.321	-1.316	-1.309	-1.302	-1.295	-1.286	-1.278	-1.268	-1.256	-1.245	-1.232	-1.220	-1.206	-1.194	-1.179	-1.165	-1.150	-1.135	-1.120	-1.102	-1.088	-1.071	-1.055	-1.039	-1.022	-1.008	-0.990	-0.974	-0.959	-0.944	-0.928	-0.912	-0.898	-0.882	-0.869	-0.855	-0.842	-0.830	-0.816	-0.805	-0.795	-0.784	-0.775	-0.766	-0.758	-0.750	-0.741	-0.735	-0.730	-0.725	-0.721	-0.719	-0.716	-0.714	-0.714	-0.714	-0.714	-0.715	-0.716	-0.720	-0.722	-0.726	-0.731	-0.736	-0.742	-0.749	-0.755	-0.764	-0.770	-0.779	-0.786	-0.798	-0.806	-0.815	-0.825	-0.835	-0.845	-0.855	-0.866	-0.876	-0.888	-0.898	-0.908	-0.919	-0.928	-0.938	-0.948	-0.956	-0.965	-0.974	-0.981	-0.989	-0.996	-1.002	-1.009	-1.015	-1.019	-1.024	-1.028	-1.031	-1.032	-1.036	-1.038	-1.038	-1.039	-1.038	-1.038	-1.035	-1.032	-1.030	-1.028	-1.022	-1.020	-1.014	-1.010	-1.004	-1.000	-0.992	-0.988	-0.980	-0.975	-0.968	-0.961	-0.954	-0.948	-0.940	-0.935	-0.928	-0.921	-0.915	-0.909	-0.904	-0.898	-0.892	-0.889	-0.884	-0.880	-0.875	-0.872	-0.870	-0.869	-0.866	-0.865	-0.864	-0.864	-0.864	-0.864	-0.865	-0.868	-0.869	-0.871	-0.874	-0.878	-0.881	-0.886	-0.890	-0.895	-0.899	-0.905	-0.911	-0.916	-0.921	-0.929	-0.935	-0.940	-0.948	-0.954	-0.960	-0.968	-0.974	-0.980	-0.986	-0.991	-0.998	-1.004	-1.010	-1.015	-1.021	-1.025	-1.030	-1.035	-1.039	-1.042	-1.048	-1.050	-1.054	-1.056	-1.059	-1.060	-1.062	-1.064	-1.065	-1.065	-1.065	-1.065	-1.065	-1.064	-1.062	-1.061	-1.059	-1.058	-1.054	-1.052	-1.049	-1.045	-1.040	-1.036	-1.031	-1.028	-1.021	-1.015	-1.010	-1.004	-0.998	-0.991	-0.984	-0.976	-0.969	-0.961	-0.954	-0.945	-0.936	-0.929	-0.920	-0.911	-0.901	-0.892	-0.882	-0.874	-0.865	-0.855	-0.846	-0.836	-0.828	-0.819	-0.810	-0.800	-0.792	-0.784	-0.774	-0.766	-0.758	-0.750	-0.742	-0.735	-0.729	-0.721	-0.715	-0.710	-0.704	-0.698	-0.692	-0.689	-0.684	-0.680	-0.678	-0.674	-0.671	-0.670	-0.669	-0.669	-0.668	-0.666	-0.668	-0.669	-0.669	-0.670	-0.672	-0.675	-0.676	-0.680	-0.682	-0.685	-0.689	-0.692	-0.695	-0.700	-0.704	-0.709	-0.712	-0.716	-0.720	-0.725	-0.729	-0.732	-0.736	-0.740	-0.745	-0.749	-0.751	-0.754	-0.756	-0.759	-0.761	-0.762	-0.765	-0.765	-0.766	-0.768	-0.768	-0.768	-0.768	-0.766	-0.765	-0.764	-0.762	-0.759	-0.758	-0.755	-0.751	-0.749	-0.745	-0.741	-0.738	-0.734	-0.729	-0.724	-0.720	-0.714	-0.709	-0.705	-0.699	-0.694	-0.688	-0.682	-0.678	-0.672	-0.668	-0.662	-0.658	-0.651	-0.648	-0.642	-0.638	-0.634	-0.630	-0.626	-0.621	-0.619	-0.615	-0.612	-0.610	-0.608	-0.605	-0.604	-0.602	-0.601	-0.601	-0.600	-0.600	-0.601	-0.602	-0.604	-0.605	-0.606	-0.609	-0.612	-0.615	-0.619	-0.622	-0.626	-0.631	-0.636	-0.641	-0.648	-0.654	-0.661	-0.669	-0.676	-0.684	-0.691	-0.700	-0.709	-0.718	-0.729	-0.738	-0.749	-0.759	-0.771	-0.781	-0.792	-0.805	-0.816	-0.829	-0.841	-0.854	-0.866	-0.879	-0.891	-0.905	-0.918	-0.931	-0.944	-0.958	-0.970	-0.982	-0.996	-1.009	-1.021	-1.034	-1.045	-1.058	-1.069	-1.080	-1.090	-1.101	-1.111	-1.121	-1.130	-1.139	-1.146	-1.154	-1.161	-1.168	-1.174	-1.180	-1.185	-1.188	-1.192	-1.195	-1.198	-1.200	-1.200	-1.201	-1.201	-1.200	-1.199	-1.196	-1.195	-1.191	-1.189	-1.185	-1.181	-1.176	-1.171	-1.166	-1.160	-1.155	-1.149	-1.141	-1.135	-1.129	-1.122	-1.116	-1.110	-1.102	-1.096	-1.090	-1.084	-1.079	-1.074	-1.068	-1.062	-1.059	-1.054	-1.050	-1.048	-1.045	-1.042	-1.040	-1.039	-1.039	-1.039	-1.039	-1.040	-1.041	-1.044	-1.048	-1.050	-1.054	-1.059	-1.064	-1.069	-1.074	-1.081	-1.086	-1.094	-1.101	-1.109	-1.115	-1.122	-1.131	-1.139	-1.146	-1.155	-1.162	-1.170	-1.178	-1.185	-1.191	-1.199	-1.204	-1.209	-1.214	-1.219	-1.224	-1.228	-1.230	-1.231	-1.232	-1.234	-1.232	-1.231	-1.229	-1.226	-1.222	-1.218	-1.211	-1.204	-1.196	-1.188	-1.178	-1.166	-1.155	-1.141	-1.129	-1.114	-1.099	-1.082	-1.066	-1.048	-1.030	-1.011	-0.990	-0.970	-0.949	-0.928	-0.905	-0.884	-0.860	-0.838	-0.814	-0.791	-0.769	-0.745	-0.721	-0.699	-0.675	-0.652	-0.630	-0.608	-0.588	-0.566	-0.545	-0.525	-0.505	-0.485	-0.466	-0.450	-0.432	-0.416	-0.400	-0.386	-0.372	-0.359	-0.346	-0.336	-0.325	-0.316	-0.306	-0.299	-0.291	-0.286	-0.280	-0.275	-0.271	-0.269	-0.265	-0.264	-0.262	-0.262	-0.262	-0.264	-0.264	-0.266	-0.269	-0.270	-0.272	-0.276	-0.280	-0.284	-0.288	-0.291	-0.295	-0.299	-0.304	-0.308	-0.311	-0.316	-0.320	-0.324	-0.328	-0.331	-0.335	-0.338	-0.341	-0.342	-0.346	-0.350	-0.351	-0.352	-0.355	-0.356	-0.358	-0.359	-0.360	-0.360	-0.360	-0.361	-0.361	-0.360	-0.360	-0.360	-0.359	-0.359	-0.358	-0.358	-0.356	-0.355	-0.355	-0.352	-0.352	-0.351	-0.350	-0.350	-0.349	-0.349	-0.348	-0.348	-0.348	-0.346	-0.348	-0.348	-0.349	-0.349	-0.349	-0.351	-0.352	-0.354	-0.355	-0.358	-0.360	-0.362	-0.365	-0.369	-0.371	-0.374	-0.378	-0.381	-0.385	-0.389	-0.394	-0.399	-0.402	-0.406	-0.411	-0.416	-0.420	-0.425	-0.429	-0.434	-0.438	-0.444	-0.448	-0.451	-0.455	-0.459	-0.464	-0.466	-0.470	-0.474	-0.476	-0.479	-0.480	-0.482	-0.485	-0.486	-0.489	-0.489	-0.489	-0.490	-0.490	-0.489	-0.489	-0.488	-0.485	-0.484	-0.481	-0.479	-0.476	-0.472	-0.470	-0.466	-0.461	-0.458	-0.451	-0.448	-0.441	-0.436	-0.430	-0.425	-0.418	-0.411	-0.405	-0.399	-0.392	-0.385	-0.378	-0.371	-0.364	-0.358	-0.349	-0.341	-0.335	-0.328	-0.319	-0.312	-0.306	-0.298	-0.291	-0.284	-0.278	-0.270	-0.264	-0.256	-0.250	-0.244	-0.236	-0.231	-0.225	-0.219	-0.212	-0.208	-0.201	-0.198	-0.191	-0.186	-0.181	-0.178	-0.172	-0.169	-0.165	-0.161	-0.158	-0.154	-0.151	-0.149	-0.146	-0.144	-0.142	-0.140	-0.140	-0.139	-0.138	-0.139	-0.140	-0.139	-0.141	-0.142	-0.145	-0.148	-0.150	-0.155	-0.159	-0.164	-0.169	-0.176	-0.182	-0.189	-0.198	-0.205	-0.215	-0.222	-0.234	-0.244	-0.256	-0.266	-0.280	-0.292	-0.308	-0.321	-0.336	-0.351	-0.366	-0.384	-0.400	-0.418	-0.435	-0.451	-0.470	-0.489	-0.507	-0.528	-0.548	-0.566	-0.586	-0.606	-0.625	-0.645	-0.666	-0.685	-0.706	-0.725	-0.742	-0.762	-0.782	-0.800	-0.819	-0.836	-0.854	-0.870	-0.888	-0.902	-0.918	-0.932	-0.946	-0.960	-0.974	-0.985	-0.996	-1.006	-1.016	-1.026	-1.035	-1.041	-1.049	-1.054	-1.060	-1.064	-1.068	-1.071	-1.072	-1.075	-1.075	-1.075	-1.075	-1.072	-1.072	-1.069	-1.066	-1.062	-1.059	-1.054	-1.049	-1.044	-1.038	-1.031	-1.025	-1.018	-1.011	-1.002	-0.996	-0.988	-0.981	-0.974	-0.966	-0.959	-0.951	-0.944	-0.938	-0.930	-0.922	-0.918	-0.910	-0.905	-0.900	-0.894	-0.890	-0.885	-0.880	-0.878	-0.874	-0.871	-0.870	-0.868	-0.866	-0.865	-0.865	-0.865	-0.865	-0.868	-0.868	-0.870	-0.874	-0.876	-0.881	-0.884	-0.888	-0.894	-0.898	-0.904	-0.910	-0.915	-0.922	-0.929	-0.935	-0.941	-0.949	-0.956	-0.965	-0.971	-0.980	-0.986	-0.995	-1.002	-1.010	-1.018	-1.025	-1.031	-1.039	-1.046	-1.054	-1.059	-1.066	-1.072	-1.079	-1.084	-1.090	-1.094	-1.099	-1.102	-1.106	-1.110	-1.114	-1.116	-1.119	-1.120	-1.122	-1.124	-1.124	-1.124	-1.124	-1.122	-1.122	-1.121	-1.120	-1.118	-1.115	-1.112	-1.110	-1.106	-1.101	-1.099	-1.094	-1.089	-1.084	-1.080	-1.074	-1.069	-1.062	-1.056	-1.050	-1.044	-1.039	-1.032	-1.026	-1.019	-1.012	-1.006	-0.999	-0.992	-0.986	-0.980	-0.974	-0.968	-0.961	-0.956	-0.951	-0.946	-0.940	-0.936	-0.931	-0.928	-0.922	-0.919	-0.915	-0.912	-0.909	-0.906	-0.905	-0.902	-0.901	-0.900	-0.899	-0.899	-0.899	-0.899	-0.900	-0.901	-0.901	-0.904	-0.906	-0.908	-0.910	-0.914	-0.916	-0.920	-0.922	-0.926	-0.930	-0.934	-0.939	-0.942	-0.948	-0.952	-0.958	-0.962	-0.968	-0.972	-0.976	-0.981	-0.985	-0.991	-0.996	-1.000	-1.005	-1.010	-1.014	-1.019	-1.022	-1.026	-1.030	-1.032	-1.036	-1.039	-1.041	-1.044	-1.046	-1.048	-1.049	-1.050	-1.051	-1.052	-1.052	-1.052	-1.052	-1.051	-1.050	-1.050	-1.049	-1.046	-1.044	-1.041	-1.040	-1.036	-1.034	-1.030	-1.025	-1.021	-1.018	-1.014	-1.009	-1.004	-1.000	-0.994	-0.989	-0.982	-0.978	-0.971	-0.965	-0.959	-0.952	-0.946	-0.939	-0.932	-0.925	-0.918	-0.911	-0.904	-0.896	-0.890	-0.882	-0.875	-0.868	-0.860	-0.855	-0.848	-0.840	-0.832	-0.825	-0.819	-0.811	-0.806	-0.799	-0.792	-0.786	-0.780	-0.774	-0.769	-0.762	-0.758	-0.752	-0.746	-0.742	-0.738	-0.732	-0.729	-0.725	-0.720	-0.718	-0.714	-0.710	-0.706	-0.704	-0.701	-0.698	-0.695	-0.692	-0.690	-0.688	-0.685	-0.682	-0.681	-0.678	-0.675	-0.674	-0.670	-0.668	-0.665	-0.661	-0.659	-0.655	-0.652	-0.649	-0.645	-0.640	-0.636	-0.631	-0.625	-0.620	-0.614	-0.606	-0.600	-0.592	-0.585	-0.578	-0.569	-0.559	-0.550	-0.539	-0.529	-0.518	-0.506	-0.495	-0.482	-0.470	-0.458	-0.442	-0.430	-0.416	-0.400	-0.386	-0.371	-0.356	-0.342	-0.326	-0.311	-0.296	-0.281	-0.266	-0.251	-0.236	-0.221	-0.208	-0.194	-0.180	-0.166	-0.154	-0.141	-0.129	-0.118	-0.108	-0.098	-0.088	-0.079	-0.070	-0.064	-0.056	-0.051	-0.045	-0.041	-0.038	-0.035	-0.034	-0.032	-0.032	-0.032	-0.034	-0.036	-0.039	-0.042	-0.046	-0.051	-0.056	-0.062	-0.070	-0.078	-0.085	-0.094	-0.102	-0.111	-0.121	-0.130	-0.140	-0.151	-0.160	-0.171	-0.181	-0.191	-0.201	-0.212	-0.222	-0.234	-0.242	-0.252	-0.261	-0.270	-0.279	-0.288	-0.295	-0.301	-0.308	-0.315	-0.321	-0.325	-0.330	-0.334	-0.339	-0.341	-0.344	-0.344	-0.345	-0.345	-0.345	-0.344	-0.342	-0.340	-0.339	-0.335	-0.331	-0.326	-0.321	-0.316	-0.310	-0.304	-0.299	-0.291	-0.282	-0.276	-0.269	-0.260	-0.251	-0.244	-0.234	-0.225	-0.216	-0.208	-0.198	-0.188	-0.179	-0.170	-0.161	-0.151	-0.142	-0.135	-0.126	-0.119	-0.109	-0.101	-0.094	-0.086	-0.079	-0.072	-0.068	-0.060	-0.055	-0.049	-0.045	-0.040	-0.036	-0.031	-0.029	-0.025	-0.024	-0.021	-0.021	-0.019	-0.019	-0.019	-0.019	-0.021	-0.021	-0.022	-0.025	-0.029	-0.031	-0.035	-0.039	-0.042	-0.048	-0.054	-0.060	-0.065	-0.072	-0.079	-0.086	-0.095	-0.102	-0.111	-0.120	-0.129	-0.139	-0.149	-0.159	-0.170	-0.180	-0.191	-0.202	-0.214	-0.225	-0.238	-0.249	-0.261	-0.272	-0.285	-0.298	-0.310	-0.322	-0.335	-0.346	-0.359	-0.369	-0.381	-0.392	-0.404	-0.414	-0.425	-0.434	-0.444	-0.452	-0.461	-0.469	-0.476	-0.482	-0.489	-0.494	-0.499	-0.504	-0.506	-0.509	-0.511	-0.511	-0.511	-0.511	-0.511	-0.509	-0.506	-0.502	-0.499	-0.494	-0.489	-0.481	-0.474	-0.466	-0.459	-0.449	-0.440	-0.430	-0.419	-0.408	-0.395	-0.385	-0.371	-0.359	-0.346	-0.332	-0.319	-0.306	-0.292	-0.279	-0.266	-0.252	-0.239	-0.226	-0.212	-0.201	-0.190	-0.178	-0.166	-0.156	-0.144	-0.135	-0.125	-0.116	-0.109	-0.102	-0.095	-0.089	-0.084	-0.080	-0.076	-0.074	-0.071	-0.070	-0.070	-0.070	-0.071	-0.074	-0.076	-0.079	-0.082	-0.088	-0.092	-0.098	-0.105	-0.112	-0.120	-0.129	-0.138	-0.146	-0.158	-0.166	-0.178	-0.188	-0.200	-0.210	-0.222	-0.234	-0.245	-0.259	-0.270	-0.282	-0.295	-0.308	-0.319	-0.331	-0.344	-0.355	-0.366	-0.378	-0.388	-0.399	-0.409	-0.418	-0.429	-0.438	-0.445	-0.455	-0.462	-0.470	-0.476	-0.481	-0.489	-0.494	-0.499	-0.502	-0.506	-0.510	-0.512	-0.514	-0.516	-0.516	-0.518	-0.519	-0.518	-0.516	-0.515	-0.514	-0.511	-0.507	-0.505	-0.502	-0.498	-0.494	-0.489	-0.485	-0.480	-0.475	-0.469	-0.464	-0.458	-0.451	-0.445	-0.439	-0.434	-0.428	-0.421	-0.415	-0.408	-0.402	-0.396	-0.391	-0.385	-0.379	-0.372	-0.368	-0.362	-0.358	-0.352	-0.349	-0.344	-0.340	-0.336	-0.331	-0.329	-0.325	-0.322	-0.320	-0.319	-0.316	-0.314	-0.312	-0.310	-0.309	-0.308	-0.306	-0.305	-0.305	-0.304	-0.304	-0.301	-0.301	-0.301	-0.300	-0.299	-0.299	-0.298	-0.296	-0.296	-0.295	-0.294	-0.292	-0.289	-0.288	-0.285	-0.282	-0.281	-0.279	-0.275	-0.272	-0.269	-0.265	-0.261	-0.258	-0.254	-0.248	-0.244	-0.239	-0.234	-0.228	-0.222	-0.216	-0.211	-0.204	-0.199	-0.192	-0.186	-0.180	-0.175	-0.169	-0.161	-0.155	-0.150	-0.144	-0.138	-0.132	-0.126	-0.121	-0.116	-0.111	-0.108	-0.104	-0.100	-0.096	-0.092	-0.090	-0.088	-0.086	-0.085	-0.084	-0.082	-0.082	-0.084	-0.085	-0.088	-0.089	-0.091	-0.096	-0.099	-0.104	-0.109	-0.115	-0.120	-0.128	-0.134	-0.141	-0.151	-0.160	-0.169	-0.179	-0.188	-0.199	-0.210	-0.221	-0.232	-0.246	-0.258	-0.271	-0.284	-0.298	-0.310	-0.325	-0.339	-0.354	-0.368	-0.381	-0.396	-0.411	-0.425	-0.439	-0.452	-0.468	-0.480	-0.494	-0.506	-0.520	-0.532	-0.545	-0.556	-0.569	-0.580	-0.590	-0.600	-0.609	-0.619	-0.628	-0.635	-0.641	-0.648	-0.654	-0.659	-0.664	-0.666	-0.670	-0.671	-0.672	-0.672	-0.672	-0.671	-0.670	-0.666	-0.664	-0.659	-0.654	-0.648	-0.640	-0.634	-0.625	-0.615	-0.606	-0.596	-0.584	-0.572	-0.561	-0.548	-0.534	-0.520	-0.505	-0.490	-0.474	-0.459	-0.442	-0.426	-0.409	-0.392	-0.375	-0.356	-0.340	-0.322	-0.304	-0.286	-0.269	-0.252	-0.234	-0.216	-0.199	-0.182	-0.166	-0.149	-0.134	-0.118	-0.102	-0.088	-0.074	-0.060	-0.046	-0.035	-0.021	-0.010	0.000	0.011	0.020	0.029	0.038	0.044	0.051	0.059	0.064	0.069	0.074	0.076	0.079	0.081	0.084	0.085	0.085	0.082	0.082	0.081	0.079	0.076	0.072	0.069	0.065	0.060	0.055	0.049	0.042	0.036	0.029	0.021	0.015	0.006	-0.001	-0.009	-0.019	-0.026	-0.035	-0.044	-0.052	-0.061	-0.070	-0.080	-0.089	-0.098	-0.106	-0.115	-0.124	-0.132	-0.140	-0.148	-0.155	-0.162	-0.169	-0.175	-0.182	-0.188	-0.194	-0.199	-0.202	-0.206	-0.210	-0.214	-0.215	-0.218	-0.220	-0.220	-0.220	-0.221	-0.221	-0.220	-0.219	-0.216	-0.212	-0.210	-0.206	-0.202	-0.198	-0.192	-0.188	-0.181	-0.175	-0.169	-0.162	-0.155	-0.146	-0.139	-0.131	-0.124	-0.115	-0.106	-0.099	-0.090	-0.081	-0.072	-0.065	-0.058	-0.049	-0.041	-0.035	-0.026	-0.020	-0.015	-0.008	-0.002	0.001	0.006	0.010	0.014	0.016	0.018	0.020	0.020	0.020	0.020	0.018	0.015	0.014	0.010	0.004	-0.001	-0.008	-0.014	-0.021	-0.030	-0.039	-0.049	-0.060	-0.070	-0.082	-0.094	-0.106	-0.120	-0.135	-0.150	-0.164	-0.180	-0.195	-0.212	-0.228	-0.245	-0.262	-0.280	-0.298	-0.314	-0.332	-0.350	-0.368	-0.386	-0.402	-0.421	-0.439	-0.455	-0.472	-0.489	-0.505	-0.520	-0.535	-0.550	-0.565	-0.579	-0.591	-0.605	-0.618	-0.628	-0.639	-0.649	-0.659	-0.668	-0.675	-0.682	-0.689	-0.694	-0.699	-0.704	-0.706	-0.709	-0.710	-0.711	-0.710	-0.710	-0.708	-0.706	-0.702	-0.699	-0.694	-0.688	-0.681	-0.675	-0.666	-0.658	-0.648	-0.639	-0.629	-0.618	-0.605	-0.594	-0.581	-0.568	-0.555	-0.541	-0.528	-0.514	-0.499	-0.484	-0.469	-0.454	-0.439	-0.424	-0.408	-0.392	-0.378	-0.362	-0.348	-0.332	-0.318	-0.304	-0.290	-0.275	-0.261	-0.248	-0.234	-0.222	-0.209	-0.199	-0.188	-0.175	-0.165	-0.155	-0.145	-0.136	-0.126	-0.118	-0.110	-0.101	-0.095	-0.088	-0.081	-0.074	-0.069	-0.064	-0.058	-0.052	-0.048	-0.044	-0.038	-0.034	-0.029	-0.024	-0.020	-0.016	-0.011	-0.008	-0.001	0.004	0.008	0.012	0.018	0.025	0.030	0.036	0.042	0.050	0.058	0.065	0.074	0.082	0.092	0.101	0.111	0.121	0.132	0.144	0.156	0.169	0.182	0.195	0.210	0.224	0.239	0.254	0.270	0.285	0.301	0.319	0.335	0.352	0.370	0.388	0.405	0.422	0.440	0.459	0.478	0.495	0.512	0.529	0.548	0.565	0.581	0.598	0.614	0.630	0.646	0.660	0.675	0.688	0.702	0.715	0.728	0.738	0.748	0.758	0.768	0.775	0.781	0.789	0.794	0.799	0.802	0.805	0.808	0.808	0.809	0.808	0.806	0.804	0.800	0.795	0.789	0.782	0.776	0.768	0.758	0.749	0.736	0.726	0.714	0.700	0.686	0.672	0.656	0.640	0.624	0.608	0.589	0.571	0.552	0.535	0.515	0.495	0.476	0.456	0.436	0.415	0.395	0.375	0.352	0.332	0.311	0.291	0.271	0.250	0.230	0.211	0.191	0.171	0.152	0.135	0.116	0.099	0.081	0.065	0.048	0.032	0.018	0.004	-0.011	-0.024	-0.036	-0.048	-0.059	-0.070	-0.079	-0.089	-0.098	-0.105	-0.111	-0.119	-0.125	-0.129	-0.134	-0.138	-0.139	-0.141	-0.142	-0.144	-0.145	-0.144	-0.142	-0.142	-0.140	-0.139	-0.136	-0.132	-0.129	-0.125	-0.120	-0.116	-0.111	-0.106	-0.101	-0.096	-0.090	-0.085	-0.079	-0.074	-0.068	-0.062	-0.055	-0.050	-0.045	-0.039	-0.034	-0.029	-0.024	-0.019	-0.014	-0.009	-0.004	0.000	0.005	0.008	0.011	0.014	0.018	0.020	0.022	0.024	0.026	0.028	0.029	0.030	0.031	0.031	0.032	0.032	0.032	0.032	0.031	0.030	0.030	0.029	0.028	0.026	0.025	0.025	0.022	0.021	0.020	0.018	0.016	0.015	0.014	0.012	0.011	0.009	0.009	0.006	0.005	0.005	0.004	0.004	0.002	0.001	0.001	0.000	0.001	0.000	0.000	0.001	0.000	0.001	0.001	0.002	0.002	0.005	0.005	0.006	0.008	0.010	0.010	0.011	0.012	0.015	0.015	0.016	0.018	0.019	0.020	0.021	0.022	0.024	0.025	0.025	0.025	0.026	0.026	0.026	0.026	0.025	0.025	0.024	0.022	0.020	0.019	0.016	0.014	0.011	0.008	0.004	0.000	-0.005	-0.009	-0.014	-0.020	-0.025	-0.031	-0.039	-0.045	-0.052	-0.059	-0.068	-0.075	-0.084	-0.092	-0.102	-0.111	-0.121	-0.131	-0.141	-0.152	-0.164	-0.174	-0.185	-0.196	-0.206	-0.218	-0.230	-0.240	-0.252	-0.264	-0.274	-0.286	-0.296	-0.308	-0.318	-0.329	-0.339	-0.349	-0.359	-0.368	-0.376	-0.385	-0.392	-0.400	-0.408	-0.414	-0.420	-0.426	-0.431	-0.435	-0.439	-0.441	-0.444	-0.446	-0.448	-0.449	-0.448	-0.448	-0.445	-0.442	-0.439	-0.435	-0.431	-0.426	-0.419	-0.414	-0.405	-0.398	-0.389	-0.380	-0.370	-0.360	-0.349	-0.338	-0.325	-0.312	-0.299	-0.286	-0.272	-0.259	-0.244	-0.229	-0.215	-0.199	-0.184	-0.168	-0.152	-0.138	-0.121	-0.105	-0.089	-0.074	-0.059	-0.044	-0.028	-0.012	0.001	0.016	0.030	0.044	0.056	0.070	0.081	0.094	0.105	0.115	0.125	0.135	0.144	0.152	0.161	0.169	0.176	0.181	0.188	0.192	0.198	0.201	0.204	0.206	0.209	0.210	0.211	0.211	0.211	0.211	0.210	0.210	0.208	0.206	0.204	0.201	0.199	0.195	0.192	0.189	0.186	0.182	0.180	0.176	0.172	0.170	0.166	0.164	0.160	0.158	0.155	0.152	0.151	0.150	0.149	0.148	0.146	0.146	0.146	0.146	0.149	0.149	0.151	0.154	0.156	0.160	0.162	0.168	0.171	0.176	0.182	0.188	0.194	0.200	0.208	0.215	0.221	0.229	0.238	0.245	0.254	0.264	0.272	0.281	0.291	0.300	0.310	0.319	0.329	0.338	0.348	0.358	0.366	0.375	0.385	0.392	0.401	0.409	0.419	0.425	0.434	0.440	0.446	0.454	0.459	0.465	0.470	0.474	0.478	0.481	0.485	0.486	0.489	0.490	0.491	0.491	0.491	0.489	0.488	0.485	0.482	0.479	0.475	0.470	0.465	0.459	0.454	0.445	0.438	0.429	0.421	0.411	0.401	0.391	0.381	0.370	0.356	0.345	0.332	0.320	0.308	0.292	0.280	0.266	0.250	0.236	0.221	0.208	0.192	0.176	0.161	0.148	0.131	0.118	0.101	0.086	0.071	0.056	0.041	0.026	0.011	-0.002	-0.016	-0.030	-0.045	-0.058	-0.070	-0.082	-0.096	-0.108	-0.120	-0.130	-0.141	-0.152	-0.162	-0.172	-0.181	-0.190	-0.199	-0.206	-0.215	-0.221	-0.228	-0.234	-0.241	-0.246	-0.251	-0.256	-0.260	-0.264	-0.268	-0.271	-0.272	-0.275	-0.276	-0.279	-0.280	-0.280	-0.281	-0.281	-0.281	-0.281	-0.281	-0.280	-0.279	-0.276	-0.276	-0.274	-0.272	-0.270	-0.269	-0.266	-0.265	-0.262	-0.261	-0.259	-0.258	-0.254	-0.252	-0.251	-0.250	-0.248	-0.246	-0.245	-0.242	-0.241	-0.240	-0.239	-0.239	-0.239	-0.238	-0.239	-0.240	-0.239	-0.240	-0.240	-0.242	-0.244	-0.246	-0.246	-0.249	-0.251	-0.255	-0.256	-0.260	-0.264	-0.268	-0.270	-0.274	-0.278	-0.281	-0.285	-0.290	-0.294	-0.299	-0.302	-0.305	-0.310	-0.315	-0.319	-0.324	-0.328	-0.331	-0.335	-0.339	-0.341	-0.345	-0.348	-0.350	-0.352	-0.355	-0.358	-0.358	-0.359	-0.360	-0.360	-0.360	-0.360	-0.359	-0.358	-0.355	-0.354	-0.350	-0.346	-0.342	-0.338	-0.334	-0.329	-0.322	-0.316	-0.309	-0.301	-0.294	-0.284	-0.276	-0.266	-0.256	-0.246	-0.235	-0.222	-0.211	-0.199	-0.186	-0.172	-0.158	-0.144	-0.130	-0.115	-0.099	-0.084	-0.068	-0.051	-0.035	-0.016	0.000	0.018	0.035	0.052	0.070	0.089	0.106	0.125	0.144	0.161	0.180	0.199	0.218	0.236	0.254	0.271	0.290	0.308	0.325	0.342	0.360	0.375	0.392	0.408	0.424	0.439	0.454	0.468	0.480	0.494	0.506	0.518	0.528	0.539	0.548	0.558	0.565	0.574	0.580	0.586	0.591	0.595	0.600	0.602	0.605	0.606	0.608	0.606	0.606	0.604	0.601	0.598	0.594	0.590	0.584	0.579	0.572	0.565	0.558	0.550	0.542	0.534	0.525	0.515	0.506	0.496	0.488	0.478	0.469	0.459	0.449	0.439	0.429	0.420	0.411	0.402	0.394	0.385	0.378	0.370	0.362	0.356	0.350	0.344	0.339	0.335	0.330	0.326	0.322	0.320	0.318	0.315	0.314	0.312	0.311	0.310	0.310	0.311	0.311	0.312	0.314	0.314	0.315	0.318	0.319	0.321	0.321	0.322	0.325	0.325	0.328	0.328	0.329	0.330	0.330	0.330	0.330	0.330	0.329	0.328	0.326	0.324	0.320	0.318	0.315	0.310	0.306	0.302	0.298	0.291	0.286	0.280	0.274	0.266	0.260	0.254	0.246	0.238	0.230	0.222	0.214	0.206	0.199	0.190	0.182	0.175	0.169	0.160	0.152	0.146	0.140	0.134	0.128	0.122	0.116	0.111	0.108	0.104	0.100	0.098	0.094	0.092	0.091	0.091	0.090	0.090	0.091	0.094	0.095	0.098	0.100	0.104	0.110	0.114	0.119	0.125	0.131	0.138	0.145	0.152	0.160	0.169	0.178	0.186	0.195	0.205	0.215	0.226	0.236	0.246	0.256	0.268	0.278	0.290	0.301	0.312	0.322	100.000	5.000	2.000	1.000	3.000	0.000	0.000	0.000	0.000	0.000	0.000	0.000	0.000	0.000	0.000	0.000	0.000	0.000	0.098	0.106	0.115	0.122	0.131	0.138	0.144	0.149	0.154	0.156	0.160	0.161	0.162	0.161	0.160	0.159	0.156	0.152	0.148	0.144	0.138	0.129	0.121	0.112	0.102	0.092	0.081	0.068	0.055	0.041	0.028	0.011	-0.005	-0.021	-0.039	-0.058	-0.074	-0.092	-0.114	-0.132	-0.154	-0.174	-0.195	-0.216	-0.238	-0.260	-0.281	-0.304	-0.325	-0.346	-0.369	-0.390	-0.411	-0.434	-0.454	-0.475	-0.495	-0.516	-0.536	-0.556	-0.575	-0.595	-0.612	-0.630	-0.648	-0.664	-0.680	-0.695	-0.710	-0.724	-0.738	-0.750	-0.762	-0.772	-0.784	-0.794	-0.802	-0.811	-0.819	-0.826	-0.832	-0.838	-0.842	-0.848	-0.850	-0.852	-0.855	-0.858	-0.859	-0.860	-0.860	-0.860	-0.859	-0.858	-0.855	-0.854	-0.851	-0.849	-0.845	-0.842	-0.839	-0.834	-0.830	-0.825	-0.821	-0.815	-0.811	-0.805	-0.801	-0.795	-0.790	-0.785	-0.779	-0.775	-0.769	-0.765	-0.760	-0.754	-0.750	-0.745	-0.740	-0.735	-0.731	-0.728	-0.722	-0.719	-0.715	-0.711	-0.709	-0.705	-0.701	-0.700	-0.696	-0.694	-0.691	-0.689	-0.688	-0.686	-0.684	-0.682	-0.680	-0.679	-0.678	-0.678	-0.676	-0.676	-0.674	-0.674	-0.674	-0.672	-0.672	-0.672	-0.672	-0.674	-0.674	-0.674	-0.674	-0.674	-0.675	-0.675	-0.675	-0.676	-0.676	-0.678	-0.679	-0.678	-0.679	-0.680	-0.681	-0.681	-0.684	-0.685	-0.685	-0.686	-0.688	-0.689	-0.690	-0.691	-0.692	-0.694	-0.696	-0.698	-0.699	-0.701	-0.704	-0.705	-0.708	-0.710	-0.712	-0.714	-0.716	-0.720	-0.724	-0.726	-0.729	-0.732	-0.736	-0.740	-0.744	-0.749	-0.752	-0.756	-0.761	-0.768	-0.772	-0.778	-0.782	-0.789	-0.795	-0.800	-0.808	-0.814	-0.821	-0.828	-0.835	-0.842	-0.850	-0.858	-0.866	-0.875	-0.884	-0.891	-0.901	-0.910	-0.920	-0.928	-0.938	-0.946	-0.955	-0.965	-0.975	-0.984	-0.992	-1.002	-1.011	-1.020	-1.029	-1.038	-1.046	-1.055	-1.061	-1.070	-1.078	-1.084	-1.090	-1.096	-1.102	-1.108	-1.112	-1.118	-1.121	-1.125	-1.128	-1.130	-1.131	-1.132	-1.134	-1.132	-1.132	-1.130	-1.129	-1.125	-1.122	-1.118	-1.112	-1.108	-1.100	-1.094	-1.086	-1.078	-1.069	-1.060	-1.050	-1.038	-1.028	-1.015	-1.002	-0.989	-0.976	-0.962	-0.948	-0.932	-0.918	-0.902	-0.886	-0.871	-0.854	-0.838	-0.820	-0.804	-0.788	-0.770	-0.752	-0.735	-0.718	-0.701	-0.684	-0.666	-0.650	-0.632	-0.616	-0.600	-0.584	-0.568	-0.552	-0.536	-0.521	-0.506	-0.491	-0.478	-0.464	-0.451	-0.439	-0.425	-0.414	-0.401	-0.390	-0.378	-0.368	-0.358	-0.346	-0.336	-0.328	-0.319	-0.310	-0.301	-0.295	-0.286	-0.279	-0.272	-0.266	-0.259	-0.254	-0.248	-0.241	-0.236	-0.231	-0.226	-0.220	-0.216	-0.211	-0.208	-0.204	-0.200	-0.195	-0.191	-0.188	-0.184	-0.179	-0.176	-0.172	-0.169	-0.166	-0.162	-0.160	-0.156	-0.151	-0.149	-0.146	-0.142	-0.139	-0.134	-0.131	-0.126	-0.124	-0.120	-0.114	-0.111	-0.108	-0.102	-0.099	-0.094	-0.090	-0.085	-0.080	-0.075	-0.071	-0.066	-0.060	-0.056	-0.050	-0.045	-0.040	-0.035	-0.029	-0.024	-0.019	-0.012	-0.008	-0.001	0.004	0.009	0.015	0.020	0.026	0.030	0.035	0.041	0.045	0.050	0.054	0.058	0.062	0.066	0.070	0.071	0.075	0.078	0.079	0.081	0.081	0.082	0.082	0.082	0.080	0.079	0.076	0.074	0.071	0.068	0.062	0.056	0.051	0.045	0.038	0.030	0.021	0.014	0.002	-0.008	-0.020	-0.030	-0.042	-0.058	-0.070	-0.085	-0.100	-0.115	-0.131	-0.149	-0.165	-0.184	-0.201	-0.221	-0.240	-0.259	-0.280	-0.300	-0.320	-0.340	-0.361	-0.382	-0.404	-0.425	-0.448	-0.470	-0.491	-0.512	-0.536	-0.558	-0.579	-0.600	-0.620	-0.641	-0.662	-0.682	-0.704	-0.724	-0.742	-0.762	-0.780	-0.799	-0.816	-0.834	-0.851	-0.866	-0.882	-0.898	-0.912	-0.926	-0.939	-0.951	-0.964	-0.975	-0.986	-0.995	-1.005	-1.014	-1.021	-1.029	-1.035	-1.040	-1.046	-1.051	-1.054	-1.056	-1.059	-1.061	-1.062	-1.062	-1.062	-1.061	-1.060	-1.059	-1.056	-1.054	-1.050	-1.046	-1.041	-1.036	-1.030	-1.025	-1.020	-1.012	-1.006	-0.999	-0.992	-0.985	-0.978	-0.970	-0.962	-0.954	-0.946	-0.938	-0.929	-0.921	-0.914	-0.905	-0.898	-0.890	-0.882	-0.876	-0.869	-0.862	-0.856	-0.850	-0.845	-0.839	-0.834	-0.829	-0.824	-0.819	-0.815	-0.812	-0.810	-0.808	-0.805	-0.802	-0.801	-0.801	-0.799	-0.799	-0.799	-0.799	-0.800	-0.800	-0.801	-0.802	-0.805	-0.806	-0.809	-0.811	-0.812	-0.815	-0.819	-0.821	-0.822	-0.825	-0.828	-0.830	-0.831	-0.834	-0.836	-0.839	-0.840	-0.840	-0.842	-0.842	-0.842	-0.842	-0.841	-0.841	-0.839	-0.838	-0.835	-0.832	-0.829	-0.826	-0.821	-0.815	-0.810	-0.804	-0.798	-0.790	-0.782	-0.774	-0.765	-0.756	-0.746	-0.735	-0.726	-0.714	-0.701	-0.690	-0.676	-0.664	-0.650	-0.636	-0.622	-0.608	-0.592	-0.579	-0.562	-0.548	-0.532	-0.516	-0.500	-0.485	-0.469	-0.452	-0.436	-0.421	-0.406	-0.390	-0.376	-0.360	-0.345	-0.331	-0.316	-0.302	-0.289	-0.276	-0.264	-0.251	-0.240	-0.229	-0.219	-0.209	-0.199	-0.190	-0.182	-0.175	-0.168	-0.161	-0.156	-0.151	-0.148	-0.142	-0.140	-0.139	-0.138	-0.138	-0.138	-0.139	-0.140	-0.142	-0.145	-0.149	-0.154	-0.159	-0.164	-0.169	-0.176	-0.184	-0.191	-0.200	-0.210	-0.219	-0.229	-0.239	-0.249	-0.260	-0.271	-0.282	-0.295	-0.305	-0.318	-0.329	-0.340	-0.352	-0.364	-0.376	-0.389	-0.399	-0.411	-0.422	-0.434	-0.442	-0.454	-0.464	-0.474	-0.481	-0.491	-0.499	-0.506	-0.514	-0.520	-0.526	-0.532	-0.538	-0.541	-0.545	-0.550	-0.551	-0.555	-0.558	-0.559	-0.559	-0.559	-0.559	-0.559	-0.558	-0.556	-0.555	-0.551	-0.550	-0.546	-0.544	-0.540	-0.538	-0.534	-0.530	-0.525	-0.521	-0.516	-0.512	-0.507	-0.504	-0.499	-0.495	-0.491	-0.488	-0.484	-0.480	-0.476	-0.472	-0.469	-0.468	-0.464	-0.461	-0.460	-0.459	-0.458	-0.455	-0.454	-0.452	-0.452	-0.452	-0.452	-0.451	-0.452	-0.452	-0.452	-0.454	-0.455	-0.456	-0.458	-0.458	-0.459	-0.460	-0.461	-0.462	-0.462	-0.464	-0.464	-0.464	-0.462	-0.464	-0.462	-0.462	-0.461	-0.460	-0.458	-0.455	-0.454	-0.450	-0.446	-0.441	-0.436	-0.432	-0.428	-0.420	-0.414	-0.406	-0.399	-0.391	-0.382	-0.372	-0.364	-0.354	-0.342	-0.331	-0.319	-0.308	-0.295	-0.281	-0.269	-0.255	-0.241	-0.228	-0.212	-0.199	-0.182	-0.169	-0.152	-0.138	-0.122	-0.108	-0.091	-0.076	-0.061	-0.045	-0.030	-0.014	0.000	0.016	0.030	0.045	0.059	0.072	0.088	0.101	0.114	0.128	0.140	0.151	0.164	0.175	0.188	0.199	0.209	0.219	0.230	0.239	0.248	0.256	0.265	0.274	0.281	0.290	0.296	0.304	0.310	0.316	0.322	0.328	0.332	0.336	0.341	0.345	0.348	0.351	0.355	0.358	0.361	0.362	0.365	0.366	0.368	0.369	0.370	0.370	0.370	0.370	0.369	0.369	0.366	0.365	0.364	0.362	0.360	0.358	0.355	0.351	0.349	0.344	0.341	0.336	0.332	0.329	0.324	0.320	0.315	0.311	0.306	0.300	0.296	0.291	0.286	0.282	0.278	0.272	0.269	0.264	0.260	0.255	0.251	0.249	0.245	0.242	0.240	0.238	0.235	0.232	0.231	0.231	0.229	0.230	0.229	0.229	0.230	0.231	0.232	0.234	0.235	0.239	0.241	0.244	0.248	0.250	0.254	0.258	0.261	0.265	0.269	0.274	0.276	0.281	0.285	0.289	0.292	0.296	0.298	0.301	0.304	0.305	0.308	0.308	0.309	0.309	0.308	0.308	0.305	0.302	0.299	0.295	0.291	0.285	0.279	0.272	0.265	0.256	0.246	0.238	0.225	0.215	0.202	0.189	0.175	0.160	0.145	0.129	0.112	0.094	0.078	0.059	0.039	0.019	-0.001	-0.020	-0.041	-0.061	-0.084	-0.105	-0.125	-0.148	-0.170	-0.191	-0.212	-0.235	-0.255	-0.276	-0.296	-0.318	-0.338	-0.356	-0.376	-0.395	-0.412	-0.431	-0.448	-0.464	-0.480	-0.495	-0.509	-0.522	-0.535	-0.548	-0.559	-0.569	-0.579	-0.588	-0.595	-0.602	-0.609	-0.614	-0.619	-0.622	-0.626	-0.628	-0.629	-0.630	-0.630	-0.630	-0.628	-0.626	-0.624	-0.621	-0.618	-0.612	-0.610	-0.605	-0.599	-0.594	-0.589	-0.582	-0.576	-0.570	-0.564	-0.558	-0.551	-0.545	-0.539	-0.532	-0.526	-0.521	-0.515	-0.510	-0.505	-0.500	-0.495	-0.491	-0.486	-0.484	-0.480	-0.478	-0.475	-0.474	-0.471	-0.470	-0.470	-0.469	-0.470	-0.471	-0.472	-0.474	-0.476	-0.479	-0.481	-0.485	-0.490	-0.494	-0.499	-0.504	-0.509	-0.515	-0.521	-0.528	-0.534	-0.541	-0.548	-0.555	-0.562	-0.570	-0.578	-0.585	-0.592	-0.600	-0.608	-0.616	-0.625	-0.632	-0.640	-0.648	-0.654	-0.661	-0.669	-0.675	-0.682	-0.689	-0.695	-0.701	-0.706	-0.711	-0.716	-0.721	-0.725	-0.730	-0.732	-0.735	-0.739	-0.741	-0.742	-0.742	-0.744	-0.745	-0.744	-0.744	-0.742	-0.741	-0.739	-0.736	-0.734	-0.730	-0.726	-0.722	-0.718	-0.711	-0.706	-0.699	-0.692	-0.685	-0.678	-0.670	-0.661	-0.652	-0.644	-0.635	-0.625	-0.615	-0.605	-0.595	-0.585	-0.574	-0.562	-0.551	-0.540	-0.530	-0.518	-0.505	-0.495	-0.484	-0.471	-0.460	-0.449	-0.438	-0.426	-0.415	-0.405	-0.392	-0.382	-0.372	-0.362	-0.352	-0.342	-0.332	-0.325	-0.316	-0.306	-0.299	-0.290	-0.284	-0.276	-0.269	-0.264	-0.258	-0.251	-0.246	-0.240	-0.236	-0.231	-0.228	-0.222	-0.220	-0.216	-0.214	-0.210	-0.208	-0.205	-0.204	-0.201	-0.199	-0.196	-0.195	-0.194	-0.191	-0.189	-0.188	-0.185	-0.184	-0.181	-0.179	-0.176	-0.172	-0.170	-0.168	-0.162	-0.159	-0.155	-0.150	-0.146	-0.141	-0.135	-0.130	-0.122	-0.116	-0.109	-0.101	-0.092	-0.085	-0.076	-0.068	-0.056	-0.046	-0.036	-0.025	-0.014	-0.002	0.010	0.022	0.035	0.049	0.062	0.076	0.090	0.105	0.119	0.134	0.149	0.164	0.179	0.194	0.209	0.225	0.240	0.256	0.271	0.285	0.301	0.315	0.330	0.345	0.359	0.372	0.386	0.400	0.412	0.426	0.439	0.451	0.462	0.475	0.485	0.496	0.506	0.516	0.526	0.535	0.544	0.552	0.559	0.566	0.574	0.579	0.585	0.590	0.595	0.599	0.604	0.606	0.610	0.612	0.614	0.616	0.616	0.618	0.618	0.618	0.618	0.618	0.616	0.615	0.614	0.611	0.609	0.606	0.604	0.600	0.596	0.594	0.589	0.584	0.580	0.575	0.570	0.565	0.560	0.554	0.549	0.542	0.538	0.532	0.526	0.521	0.515	0.509	0.502	0.496	0.491	0.485	0.480	0.474	0.469	0.464	0.458	0.452	0.448	0.442	0.438	0.432	0.428	0.424	0.419	0.415	0.411	0.408	0.404	0.400	0.396	0.392	0.389	0.386	0.382	0.380	0.376	0.374	0.370	0.368	0.365	0.362	0.359	0.355	0.352	0.348	0.345	0.341	0.336	0.332	0.329	0.322	0.319	0.312	0.306	0.300	0.292	0.286	0.279	0.270	0.261	0.251	0.242	0.232	0.222	0.211	0.199	0.186	0.172	0.159	0.145	0.129	0.115	0.099	0.082	0.065	0.049	0.029	0.011	-0.008	-0.028	-0.048	-0.069	-0.089	-0.110	-0.131	-0.154	-0.175	-0.198	-0.220	-0.242	-0.266	-0.289	-0.312	-0.335	-0.359	-0.382	-0.405	-0.429	-0.451	-0.474	-0.499	-0.520	-0.542	-0.565	-0.588	-0.610	-0.631	-0.651	-0.674	-0.694	-0.714	-0.734	-0.752	-0.772	-0.791	-0.809	-0.828	-0.845	-0.862	-0.879	-0.895	-0.911	-0.928	-0.942	-0.956	-0.971	-0.985	-0.999	-1.012	-1.026	-1.039	-1.050	-1.062	-1.074	-1.085	-1.096	-1.108	-1.118	-1.128	-1.138	-1.148	-1.156	-1.165	-1.175	-1.184	-1.192	-1.200	-1.208	-1.215	-1.222	-1.230	-1.236	-1.242	-1.249	-1.255	-1.260	-1.265	-1.270	-1.275	-1.279	-1.282	-1.286	-1.289	-1.291	-1.294	-1.296	-1.298	-1.298	-1.299	-1.299	-1.299	-1.299	-1.296	-1.295	-1.294	-1.291	-1.289	-1.285	-1.281	-1.278	-1.272	-1.268	-1.262	-1.256	-1.249	-1.242	-1.235	-1.228	-1.220	-1.211	-1.202	-1.192	-1.182	-1.174	-1.164	-1.152	-1.141	-1.130	-1.118	-1.106	-1.095	-1.081	-1.069	-1.055	-1.041	-1.028	-1.014	-1.000	-0.985	-0.970	-0.955	-0.939	-0.924	-0.908	-0.892	-0.876	-0.858	-0.841	-0.825	-0.806	-0.790	-0.771	-0.752	-0.734	-0.716	-0.699	-0.679	-0.660	-0.640	-0.621	-0.602	-0.582	-0.562	-0.542	-0.522	-0.504	-0.482	-0.464	-0.444	-0.424	-0.405	-0.385	-0.366	-0.348	-0.329	-0.309	-0.291	-0.274	-0.256	-0.239	-0.222	-0.206	-0.190	-0.175	-0.160	-0.146	-0.134	-0.121	-0.109	-0.098	-0.088	-0.078	-0.070	-0.061	-0.054	-0.049	-0.044	-0.039	-0.036	-0.034	-0.031	-0.031	-0.032	-0.034	-0.036	-0.041	-0.045	-0.050	-0.058	-0.065	-0.072	-0.081	-0.091	-0.101	-0.112	-0.125	-0.136	-0.150	-0.165	-0.179	-0.194	-0.209	-0.224	-0.240	-0.256	-0.274	-0.290	-0.306	-0.322	-0.339	-0.355	-0.372	-0.389	-0.405	-0.421	-0.436	-0.451	-0.466	-0.480	-0.495	-0.506	-0.520	-0.531	-0.542	-0.552	-0.561	-0.570	-0.579	-0.586	-0.591	-0.596	-0.600	-0.604	-0.605	-0.608	-0.608	-0.606	-0.605	-0.602	-0.599	-0.594	-0.589	-0.581	-0.575	-0.568	-0.558	-0.549	-0.538	-0.526	-0.514	-0.501	-0.489	-0.475	-0.460	-0.446	-0.431	-0.416	-0.401	-0.385	-0.370	-0.354	-0.338	-0.322	-0.306	-0.290	-0.275	-0.259	-0.245	-0.230	-0.215	-0.201	-0.189	-0.176	-0.164	-0.152	-0.141	-0.131	-0.121	-0.111	-0.104	-0.096	-0.090	-0.084	-0.078	-0.074	-0.070	-0.068	-0.065	-0.064	-0.064	-0.062	-0.064	-0.065	-0.068	-0.070	-0.072	-0.076	-0.080	-0.085	-0.089	-0.095	-0.101	-0.108	-0.114	-0.120	-0.128	-0.134	-0.141	-0.148	-0.155	-0.161	-0.169	-0.175	-0.181	-0.188	-0.194	-0.200	-0.205	-0.210	-0.216	-0.220	-0.224	-0.228	-0.230	-0.234	-0.236	-0.238	-0.238	-0.240	-0.240	-0.239	-0.239	-0.236	-0.234	-0.231	-0.229	-0.224	-0.220	-0.215	-0.210	-0.202	-0.196	-0.190	-0.181	-0.174	-0.166	-0.156	-0.148	-0.138	-0.128	-0.118	-0.108	-0.096	-0.085	-0.072	-0.061	-0.049	-0.038	-0.025	-0.012	0.000	0.012	0.026	0.039	0.051	0.064	0.076	0.088	0.100	0.112	0.124	0.135	0.146	0.158	0.168	0.178	0.188	0.196	0.205	0.214	0.221	0.228	0.234	0.240	0.245	0.250	0.252	0.256	0.259	0.259	0.261	0.260	0.260	0.256	0.255	0.252	0.248	0.242	0.238	0.232	0.225	0.218	0.210	0.200	0.190	0.180	0.169	0.159	0.145	0.134	0.121	0.108	0.092	0.079	0.064	0.049	0.035	0.020	0.005	-0.010	-0.025	-0.041	-0.055	-0.070	-0.086	-0.100	-0.114	-0.128	-0.141	-0.154	-0.168	-0.179	-0.190	-0.201	-0.211	-0.221	-0.230	-0.239	-0.246	-0.254	-0.260	-0.265	-0.270	-0.274	-0.276	-0.280	-0.282	-0.282	-0.282	-0.282	-0.281	-0.280	-0.278	-0.274	-0.270	-0.266	-0.261	-0.256	-0.249	-0.244	-0.236	-0.229	-0.221	-0.214	-0.205	-0.196	-0.189	-0.180	-0.171	-0.161	-0.151	-0.144	-0.134	-0.125	-0.116	-0.108	-0.099	-0.090	-0.080	-0.074	-0.066	-0.058	-0.050	-0.044	-0.038	-0.031	-0.026	-0.021	-0.018	-0.012	-0.009	-0.005	-0.002	-0.001	0.001	0.002	0.002	0.002	0.001	0.000	-0.001	-0.004	-0.005	-0.009	-0.012	-0.018	-0.021	-0.026	-0.031	-0.038	-0.044	-0.049	-0.056	-0.062	-0.071	-0.078	-0.085	-0.094	-0.101	-0.109	-0.116	-0.124	-0.131	-0.139	-0.146	-0.154	-0.160	-0.169	-0.175	-0.181	-0.188	-0.192	-0.198	-0.204	-0.208	-0.211	-0.215	-0.219	-0.220	-0.222	-0.224	-0.225	-0.225	-0.225	-0.224	-0.221	-0.220	-0.218	-0.214	-0.210	-0.205	-0.200	-0.195	-0.189	-0.182	-0.174	-0.166	-0.159	-0.150	-0.141	-0.131	-0.121	-0.112	-0.101	-0.090	-0.079	-0.069	-0.058	-0.046	-0.035	-0.022	-0.012	-0.001	0.011	0.022	0.032	0.044	0.055	0.065	0.075	0.086	0.095	0.104	0.114	0.122	0.130	0.138	0.146	0.152	0.159	0.165	0.170	0.175	0.180	0.184	0.188	0.190	0.194	0.195	0.196	0.199	0.198	0.199	0.198	0.198	0.196	0.195	0.192	0.191	0.188	0.184	0.180	0.176	0.172	0.169	0.162	0.158	0.152	0.148	0.141	0.135	0.129	0.122	0.116	0.109	0.102	0.096	0.089	0.081	0.075	0.068	0.061	0.054	0.045	0.039	0.031	0.025	0.018	0.011	0.004	-0.004	-0.010	-0.016	-0.024	-0.030	-0.035	-0.041	-0.048	-0.055	-0.060	-0.066	-0.071	-0.076	-0.082	-0.088	-0.094	-0.098	-0.104	-0.108	-0.112	-0.118	-0.121	-0.125	-0.130	-0.134	-0.139	-0.142	-0.146	-0.151	-0.155	-0.159	-0.164	-0.166	-0.171	-0.175	-0.180	-0.184	-0.188	-0.191	-0.196	-0.200	-0.205	-0.210	-0.214	-0.219	-0.224	-0.230	-0.235	-0.240	-0.245	-0.251	-0.256	-0.262	-0.269	-0.276	-0.282	-0.290	-0.298	-0.305	-0.312	-0.320	-0.328	-0.336	-0.344	-0.352	-0.362	-0.371	-0.381	-0.391	-0.400	-0.410	-0.420	-0.431	-0.442	-0.452	-0.464	-0.476	-0.488	-0.499	-0.511	-0.524	-0.536	-0.549	-0.562	-0.576	-0.589	-0.602	-0.618	-0.630	-0.645	-0.660	-0.674	-0.690	-0.704	-0.719	-0.734	-0.750	-0.765	-0.781	-0.796	-0.812	-0.828	-0.844	-0.859	-0.875	-0.890	-0.906	-0.921	-0.938	-0.952	-0.968	-0.982	-0.998	-1.012	-1.028	-1.040	-1.055	-1.069	-1.082	-1.095	-1.108	-1.120	-1.132	-1.142	-1.155	-1.165	-1.175	-1.185	-1.194	-1.202	-1.211	-1.219	-1.225	-1.232	-1.239	-1.244	-1.249	-1.254	-1.259	-1.262	-1.264	-1.268	-1.269	-1.271	-1.271	-1.271	-1.271	-1.270	-1.270	-1.268	-1.265	-1.262	-1.260	-1.256	-1.252	-1.249	-1.245	-1.240	-1.234	-1.230	-1.224	-1.219	-1.212	-1.206	-1.200	-1.192	-1.186	-1.179	-1.172	-1.165	-1.159	-1.151	-1.145	-1.138	-1.130	-1.124	-1.116	-1.110	-1.104	-1.098	-1.090	-1.084	-1.078	-1.072	-1.065	-1.060	-1.055	-1.049	-1.042	-1.039	-1.034	-1.029	-1.024	-1.019	-1.015	-1.010	-1.006	-1.001	-0.998	-0.994	-0.989	-0.986	-0.981	-0.978	-0.974	-0.968	-0.964	-0.960	-0.955	-0.950	-0.945	-0.940	-0.934	-0.929	-0.922	-0.916	-0.909	-0.902	-0.895	-0.888	-0.880	-0.871	-0.861	-0.854	-0.842	-0.832	-0.824	-0.811	-0.800	-0.789	-0.776	-0.764	-0.751	-0.738	-0.724	-0.710	-0.696	-0.681	-0.668	-0.651	-0.636	-0.621	-0.605	-0.590	-0.574	-0.559	-0.542	-0.528	-0.512	-0.498	-0.482	-0.468	-0.452	-0.439	-0.425	-0.411	-0.398	-0.386	-0.374	-0.362	-0.352	-0.341	-0.331	-0.322	-0.314	-0.306	-0.300	-0.292	-0.288	-0.281	-0.278	-0.274	-0.270	-0.268	-0.266	-0.266	-0.265	-0.265	-0.266	-0.268	-0.269	-0.271	-0.274	-0.278	-0.280	-0.284	-0.289	-0.294	-0.298	-0.304	-0.309	-0.314	-0.319	-0.324	-0.329	-0.334	-0.338	-0.341	-0.345	-0.350	-0.354	-0.356	-0.360	-0.361	-0.364	-0.365	-0.366	-0.365	-0.365	-0.362	-0.360	-0.358	-0.354	-0.348	-0.344	-0.336	-0.330	-0.320	-0.312	-0.302	-0.291	-0.280	-0.268	-0.254	-0.240	-0.225	-0.210	-0.194	-0.176	-0.159	-0.140	-0.121	-0.102	-0.081	-0.061	-0.040	-0.019	0.004	0.025	0.048	0.070	0.094	0.116	0.139	0.161	0.184	0.208	0.230	0.252	0.272	0.295	0.316	0.336	0.356	0.375	0.395	0.412	0.429	0.445	0.461	0.475	0.489	0.502	0.514	0.524	0.532	0.540	0.548	0.554	0.558	0.561	0.562	0.562	0.562	0.561	0.558	0.554	0.548	0.540	0.531	0.521	0.511	0.500	0.485	0.472	0.456	0.439	0.422	0.404	0.385	0.365	0.344	0.321	0.298	0.275	0.251	0.226	0.201	0.175	0.150	0.124	0.098	0.071	0.044	0.018	-0.010	-0.036	-0.065	-0.090	-0.118	-0.144	-0.169	-0.195	-0.220	-0.245	-0.269	-0.291	-0.314	-0.336	-0.358	-0.379	-0.398	-0.418	-0.436	-0.454	-0.469	-0.485	-0.500	-0.514	-0.526	-0.539	-0.550	-0.560	-0.569	-0.578	-0.584	-0.591	-0.596	-0.601	-0.605	-0.609	-0.611	-0.612	-0.612	-0.614	-0.612	-0.611	-0.610	-0.608	-0.605	-0.602	-0.599	-0.595	-0.590	-0.586	-0.581	-0.578	-0.572	-0.568	-0.562	-0.558	-0.552	-0.548	-0.544	-0.539	-0.535	-0.531	-0.529	-0.525	-0.522	-0.520	-0.519	-0.516	-0.516	-0.516	-0.516	-0.518	-0.519	-0.521	-0.524	-0.528	-0.531	-0.536	-0.541	-0.549	-0.556	-0.562	-0.571	-0.582	-0.591	-0.601	-0.614	-0.625	-0.638	-0.651	-0.665	-0.679	-0.694	-0.709	-0.726	-0.741	-0.758	-0.775	-0.791	-0.809	-0.826	-0.845	-0.862	-0.881	-0.901	-0.920	-0.938	-0.956	-0.975	-0.992	-1.011	-1.030	-1.048	-1.065	-1.082	-1.100	-1.116	-1.132	-1.149	-1.164	-1.179	-1.194	-1.209	-1.222	-1.235	-1.248	-1.260	-1.271	-1.281	-1.292	-1.302	-1.310	-1.319	-1.326	-1.334	-1.341	-1.348	-1.352	-1.358	-1.362	-1.366	-1.371	-1.374	-1.376	-1.379	-1.380	-1.382	-1.384	-1.384	-1.385	-1.385	-1.386	-1.386	-1.386	-1.386	-1.386	-1.386	-1.386	-1.386	-1.388	-1.386	-1.386	-1.388	-1.388	-1.389	-1.390	-1.391	-1.392	-1.395	-1.398	-1.399	-1.401	-1.404	-1.408	-1.411	-1.414	-1.419	-1.424	-1.428	-1.434	-1.438	-1.445	-1.451	-1.456	-1.462	-1.470	-1.476	-1.484	-1.491	-1.499	-1.506	-1.514	-1.521	-1.530	-1.538	-1.546	-1.554	-1.562	-1.570	-1.578	-1.585	-1.592	-1.600	-1.608	-1.614	-1.619	-1.626	-1.632	-1.638	-1.644	-1.649	-1.654	-1.659	-1.661	-1.666	-1.669	-1.672	-1.674	-1.675	-1.676	-1.678	-1.678	-1.678	-1.676	-1.675	-1.672	-1.670	-1.668	-1.664	-1.659	-1.655	-1.649	-1.642	-1.636	-1.629	-1.621	-1.614	-1.605	-1.596	-1.586	-1.575	-1.564	-1.552	-1.541	-1.530	-1.518	-1.504	-1.491	-1.478	-1.462	-1.449	-1.434	-1.419	-1.402	-1.386	-1.371	-1.355	-1.339	-1.322	-1.306	-1.289	-1.272	-1.255	-1.239	-1.221	-1.204	-1.188	-1.171	-1.154	-1.138	-1.121	-1.106	-1.090	-1.075	-1.059	-1.045	-1.030	-1.016	-1.004	-0.990	-0.978	-0.966	-0.955	-0.944	-0.934	-0.924	-0.916	-0.908	-0.900	-0.892	-0.886	-0.881	-0.876	-0.872	-0.869	-0.865	-0.864	-0.861	-0.861	-0.861	-0.861	-0.862	-0.864	-0.866	-0.870	-0.874	-0.878	-0.880	-0.885	-0.891	-0.896	-0.902	-0.909	-0.916	-0.922	-0.929	-0.936	-0.945	-0.951	-0.959	-0.965	-0.971	-0.980	-0.986	-0.992	-0.998	-1.004	-1.010	-1.014	-1.019	-1.021	-1.026	-1.029	-1.030	-1.032	-1.032	-1.034	-1.032	-1.031	-1.029	-1.028	-1.024	-1.020	-1.015	-1.010	-1.004	-0.996	-0.989	-0.980	-0.971	-0.961	-0.951	-0.940	-0.929	-0.916	-0.904	-0.890	-0.878	-0.862	-0.849	-0.834	-0.820	-0.805	-0.789	-0.772	-0.758	-0.742	-0.726	-0.710	-0.695	-0.679	-0.662	-0.649	-0.632	-0.618	-0.602	-0.589	-0.575	-0.560	-0.548	-0.534	-0.521	-0.510	-0.498	-0.488	-0.476	-0.466	-0.456	-0.446	-0.438	-0.430	-0.422	-0.415	-0.409	-0.401	-0.395	-0.391	-0.385	-0.381	-0.376	-0.372	-0.370	-0.366	-0.364	-0.361	-0.360	-0.358	-0.356	-0.354	-0.354	-0.351	-0.351	-0.351	-0.349	-0.349	-0.349	-0.348	-0.348	-0.346	-0.345	-0.345	-0.344	-0.344	-0.342	-0.341	-0.340	-0.339	-0.338	-0.336	-0.334	-0.331	-0.329	-0.328	-0.325	-0.321	-0.319	-0.315	-0.311	-0.308	-0.305	-0.301	-0.298	-0.292	-0.289	-0.285	-0.280	-0.275	-0.271	-0.266	-0.262	-0.258	-0.254	-0.248	-0.244	-0.240	-0.235	-0.230	-0.226	-0.222	-0.218	-0.214	-0.210	-0.206	-0.202	-0.200	-0.196	-0.194	-0.191	-0.190	-0.188	-0.186	-0.185	-0.184	-0.182	-0.182	-0.181	-0.181	-0.181	-0.181	-0.184	-0.184	-0.185	-0.188	-0.189	-0.190	-0.192	-0.194	-0.198	-0.200	-0.202	-0.205	-0.208	-0.211	-0.215	-0.219	-0.222	-0.228	-0.231	-0.234	-0.238	-0.241	-0.246	-0.250	-0.254	-0.256	-0.261	-0.265	-0.268	-0.271	-0.275	-0.279	-0.281	-0.284	-0.286	-0.290	-0.292	-0.295	-0.296	-0.298	-0.299	-0.300	-0.301	-0.302	-0.304	-0.305	-0.305	-0.305	-0.304	-0.304	-0.304	-0.301	-0.301	-0.299	-0.298	-0.295	-0.291	-0.290	-0.286	-0.282	-0.279	-0.275	-0.270	-0.266	-0.260	-0.255	-0.249	-0.244	-0.236	-0.230	-0.222	-0.216	-0.209	-0.201	-0.192	-0.185	-0.176	-0.168	-0.159	-0.149	-0.140	-0.131	-0.121	-0.111	-0.101	-0.091	-0.081	-0.070	-0.060	-0.050	-0.039	-0.030	-0.020	-0.010	-0.001	0.010	0.019	0.028	0.038	0.045	0.054	0.062	0.070	0.078	0.084	0.090	0.098	0.102	0.108	0.114	0.118	0.121	0.125	0.129	0.131	0.132	0.135	0.136	0.138	0.136	0.136	0.136	0.136	0.135	0.134	0.132	0.130	0.128	0.125	0.122	0.120	0.118	0.115	0.111	0.109	0.105	0.102	0.100	0.098	0.095	0.092	0.090	0.089	0.089	0.088	0.088	0.086	0.088	0.088	0.089	0.091	0.094	0.096	0.101	0.105	0.109	0.115	0.122	0.129	0.136	0.145	0.154	0.164	0.175	0.186	0.199	0.212	0.226	0.240	0.255	0.271	0.286	0.304	0.321	0.340	0.359	0.378	0.399	0.419	0.440	0.461	0.484	0.505	0.528	0.550	0.574	0.596	0.620	0.642	0.668	0.690	0.715	0.739	0.762	0.785	0.809	0.832	0.856	0.879	0.902	0.925	0.946	0.969	0.989	1.010	1.030	1.050	1.069	1.088	1.106	1.124	1.139	1.155	1.171	1.186	1.200	1.212	1.225	1.236	1.248	1.258	1.266	1.275	1.282	1.289	1.295	1.299	1.302	1.306	1.309	1.310	1.310	1.310	1.309	1.308	1.305	1.301	1.299	1.294	1.288	1.281	1.275	1.268	1.259	1.250	1.240	1.232	1.222	1.210	1.200	1.189	1.176	1.164	1.152	1.139	1.126	1.114	1.100	1.088	1.074	1.061	1.048	1.035	1.022	1.010	0.998	0.985	0.974	0.962	0.951	0.940	0.930	0.920	0.910	0.900	0.892	0.882	0.876	0.869	0.862	0.856	0.850	0.845	0.841	0.838	0.834	0.831	0.829	0.826	0.825	0.824	0.824	0.824	0.824	0.824	0.825	0.828	0.829	0.830	0.832	0.834	0.838	0.839	0.841	0.844	0.846	0.848	0.850	0.851	0.852	0.854	0.854	0.854	0.854	0.854	0.852	0.851	0.848	0.846	0.841	0.838	0.832	0.826	0.820	0.812	0.804	0.794	0.782	0.772	0.760	0.748	0.732	0.718	0.701	0.684	0.666	0.646	0.626	0.606	0.584	0.561	0.538	0.512	0.488	0.461	0.434	0.406	0.379	0.349	0.319	0.289	0.258	0.226	0.194	0.161	0.129	0.095	0.062	0.029	-0.005	-0.040	-0.072	-0.108	-0.141	-0.175	-0.208	-0.241	-0.275	-0.306	-0.339	-0.370	-0.402	-0.432	-0.464	-0.492	-0.521	-0.551	-0.579	-0.605	-0.631	-0.656	-0.680	-0.704	-0.726	-0.748	-0.768	-0.788	-0.806	-0.822	-0.839	-0.855	-0.869	-0.882	-0.894	-0.905	-0.915	-0.924	-0.932	-0.940	-0.946	-0.951	-0.956	-0.959	-0.962	-0.964	-0.964	-0.964	-0.964	-0.964	-0.961	-0.959	-0.956	-0.952	-0.949	-0.944	-0.940	-0.934	-0.929	-0.922	-0.916	-0.910	-0.904	-0.898	-0.889	-0.882	-0.875	-0.869	-0.861	-0.854	-0.846	-0.840	-0.832	-0.826	-0.820	-0.812	-0.806	-0.799	-0.792	-0.786	-0.780	-0.774	-0.768	-0.760	-0.754	-0.749	-0.742	-0.736	-0.729	-0.722	-0.716	-0.709	-0.702	-0.695	-0.688	-0.680	-0.671	-0.664	-0.656	-0.648	-0.638	-0.629	-0.620	-0.610	-0.599	-0.589	-0.578	-0.566	-0.554	-0.541	-0.530	-0.516	-0.502	-0.490	-0.475	-0.461	-0.448	-0.431	-0.416	-0.401	-0.386	-0.370	-0.354	-0.339	-0.322	-0.308	-0.290	-0.275	-0.259	-0.245	-0.229	-0.214	-0.200	-0.185	-0.170	-0.158	-0.144	-0.131	-0.119	-0.108	-0.098	-0.086	-0.076	-0.069	-0.059	-0.051	-0.045	-0.040	-0.034	-0.030	-0.026	-0.022	-0.021	-0.019	-0.019	-0.019	-0.020	-0.021	-0.024	-0.028	-0.031	-0.036	-0.041	-0.048	-0.052	-0.060	-0.069	-0.076	-0.085	-0.094	-0.102	-0.114	-0.124	-0.134	-0.144	-0.155	-0.168	-0.179	-0.190	-0.202	-0.214	-0.226	-0.239	-0.250	-0.262	-0.275	-0.286	-0.299	-0.311	-0.324	-0.335	-0.348	-0.358	-0.370	-0.381	-0.392	-0.402	-0.415	-0.426	-0.435	-0.446	-0.456	-0.466	-0.476	-0.485	-0.495	-0.505	-0.514	-0.521	-0.529	-0.538	-0.545	-0.552	-0.559	-0.566	-0.572	-0.580	-0.585	-0.590	-0.595	-0.599	-0.602	-0.606	-0.609	-0.611	-0.614	-0.616	-0.618	-0.618	-0.618	-0.616	-0.616	-0.615	-0.611	-0.609	-0.605	-0.601	-0.596	-0.591	-0.585	-0.579	-0.571	-0.564	-0.555	-0.546	-0.536	-0.528	-0.516	-0.505	-0.494	-0.481	-0.468	-0.455	-0.441	-0.429	-0.414	-0.400	-0.385	-0.370	-0.355	-0.340	-0.324	-0.309	-0.292	-0.278	-0.261	-0.246	-0.231	-0.216	-0.201	-0.186	-0.171	-0.156	-0.142	-0.129	-0.115	-0.102	-0.090	-0.078	-0.065	-0.055	-0.044	-0.034	-0.024	-0.014	-0.005	0.002	0.011	0.018	0.025	0.031	0.035	0.041	0.045	0.050	0.054	0.056	0.059	0.061	0.064	0.065	0.066	0.068	0.068	0.069	0.069	0.068	0.066	0.066	0.065	0.064	0.062	0.061	0.060	0.058	0.056	0.056	0.054	0.052	0.051	0.050	0.049	0.048	0.046	0.046	0.046	0.045	0.044	0.045	0.045	0.045	0.045	0.046	0.045	0.048	0.049	0.049	0.051	0.052	0.055	0.056	0.059	0.060	0.064	0.065	0.068	0.070	0.072	0.074	0.078	0.080	0.082	0.082	0.085	0.088	0.089	0.090	0.091	0.091	0.092	0.092	0.092	0.091	0.090	0.089	0.086	0.084	0.080	0.076	0.071	0.066	0.060	0.054	0.046	0.039	0.030	0.021	0.010	0.000	-0.012	-0.025	-0.038	-0.051	-0.066	-0.084	-0.100	-0.116	-0.135	-0.155	-0.175	-0.196	-0.218	-0.240	-0.262	-0.288	-0.311	-0.336	-0.362	-0.390	-0.416	-0.444	-0.472	-0.501	-0.530	-0.560	-0.590	-0.620	-0.651	-0.681	-0.711	-0.742	-0.772	-0.804	-0.835	-0.865	-0.895	-0.925	-0.955	-0.985	-1.012	-1.041	-1.069	-1.095	-1.121	-1.146	-1.171	-1.195	-1.219	-1.241	-1.261	-1.280	-1.299	-1.318	-1.334	-1.349	-1.362	-1.375	-1.386	-1.396	-1.405	-1.412	-1.419	-1.422	-1.426	-1.429	-1.429	-1.428	-1.425	-1.421	-1.416	-1.410	-1.402	-1.394	-1.384	-1.374	-1.361	-1.348	-1.332	-1.318	-1.301	-1.285	-1.266	-1.248	-1.228	-1.209	-1.186	-1.165	-1.144	-1.121	-1.099	-1.076	-1.052	-1.029	-1.005	-0.981	-0.958	-0.934	-0.910	-0.886	-0.862	-0.839	-0.816	-0.794	-0.771	-0.750	-0.728	-0.708	-0.686	-0.666	-0.646	-0.628	-0.610	-0.591	-0.575	-0.559	-0.544	-0.528	-0.515	-0.500	-0.488	-0.475	-0.465	-0.454	-0.445	-0.436	-0.428	-0.420	-0.412	-0.408	-0.402	-0.396	-0.392	-0.390	-0.386	-0.384	-0.381	-0.381	-0.380	-0.380	-0.380	-0.381	-0.381	-0.384	-0.385	-0.386	-0.389	-0.392	-0.394	-0.398	-0.401	-0.404	-0.408	-0.410	-0.414	-0.418	-0.421	-0.424	-0.429	-0.431	-0.435	-0.438	-0.441	-0.444	-0.448	-0.450	-0.452	-0.455	-0.458	-0.460	-0.461	-0.464	-0.466	-0.468	-0.470	-0.471	-0.472	-0.474	-0.475	-0.476	-0.478	-0.479	-0.480	-0.481	-0.484	-0.485	-0.486	-0.488	-0.491	-0.492	-0.495	-0.499	-0.501	-0.504	-0.507	-0.512	-0.516	-0.521	-0.526	-0.531	-0.539	-0.545	-0.551	-0.560	-0.568	-0.576	-0.585	-0.594	-0.605	-0.615	-0.628	-0.639	-0.652	-0.665	-0.679	-0.692	-0.709	-0.724	-0.740	-0.756	-0.774	-0.792	-0.810	-0.829	-0.848	-0.866	-0.888	-0.908	-0.928	-0.949	-0.970	-0.992	-1.014	-1.036	-1.059	-1.080	-1.104	-1.126	-1.149	-1.172	-1.195	-1.219	-1.241	-1.265	-1.288	-1.310	-1.332	-1.354	-1.378	-1.399	-1.420	-1.440	-1.461	-1.481	-1.501	-1.521	-1.540	-1.559	-1.576	-1.592	-1.610	-1.625	-1.640	-1.654	-1.668	-1.680	-1.691	-1.702	-1.712	-1.720	-1.729	-1.736	-1.742	-1.748	-1.752	-1.756	-1.758	-1.759	-1.759	-1.758	-1.756	-1.752	-1.749	-1.744	-1.739	-1.731	-1.724	-1.715	-1.705	-1.695	-1.682	-1.671	-1.659	-1.644	-1.630	-1.615	-1.599	-1.582	-1.565	-1.548	-1.529	-1.510	-1.492	-1.474	-1.454	-1.434	-1.412	-1.392	-1.372	-1.351	-1.331	-1.310	-1.289	-1.268	-1.246	-1.226	-1.205	-1.185	-1.166	-1.145	-1.125	-1.106	-1.086	-1.068	-1.048	-1.029	-1.012	-0.994	-0.976	-0.959	-0.941	-0.925	-0.909	-0.894	-0.878	-0.861	-0.848	-0.832	-0.818	-0.804	-0.790	-0.775	-0.762	-0.749	-0.735	-0.722	-0.710	-0.699	-0.686	-0.674	-0.661	-0.649	-0.639	-0.626	-0.614	-0.602	-0.590	-0.579	-0.566	-0.555	-0.541	-0.530	-0.519	-0.506	-0.494	-0.481	-0.470	-0.458	-0.445	-0.432	-0.420	-0.408	-0.396	-0.382	-0.370	-0.358	-0.345	-0.332	-0.319	-0.306	-0.294	-0.281	-0.270	-0.258	-0.245	-0.232	-0.221	-0.210	-0.199	-0.188	-0.176	-0.166	-0.155	-0.146	-0.136	-0.128	-0.120	-0.111	-0.104	-0.096	-0.090	-0.084	-0.079	-0.075	-0.071	-0.068	-0.066	-0.065	-0.064	-0.062	-0.064	-0.066	-0.069	-0.071	-0.076	-0.081	-0.088	-0.094	-0.101	-0.110	-0.119	-0.130	-0.141	-0.154	-0.166	-0.180	-0.195	-0.210	-0.225	-0.242	-0.259	-0.278	-0.295	-0.314	-0.332	-0.352	-0.372	-0.392	-0.412	-0.435	-0.455	-0.476	-0.498	-0.519	-0.540	-0.561	-0.581	-0.601	-0.621	-0.641	-0.661	-0.680	-0.699	-0.716	-0.734	-0.750	-0.765	-0.780	-0.794	-0.808	-0.819	-0.831	-0.841	-0.850	-0.859	-0.866	-0.872	-0.878	-0.881	-0.885	-0.886	-0.889	-0.888	-0.885	-0.884	-0.879	-0.874	-0.869	-0.862	-0.854	-0.845	-0.835	-0.824	-0.812	-0.800	-0.786	-0.772	-0.756	-0.741	-0.724	-0.708	-0.690	-0.671	-0.651	-0.632	-0.612	-0.592	-0.572	-0.551	-0.530	-0.507	-0.486	-0.465	-0.442	-0.420	-0.399	-0.375	-0.354	-0.331	-0.310	-0.286	-0.265	-0.242	-0.221	-0.199	-0.179	-0.156	-0.135	-0.115	-0.095	-0.074	-0.054	-0.034	-0.015	0.005	0.024	0.040	0.059	0.076	0.092	0.110	0.125	0.141	0.156	0.171	0.186	0.200	0.212	0.225	0.238	0.249	0.260	0.270	0.280	0.290	0.298	0.308	0.315	0.322	0.329	0.335	0.341	0.345	0.351	0.355	0.358	0.360	0.362	0.364	0.365	0.366	0.366	0.368	0.366	0.366	0.364	0.362	0.360	0.359	0.355	0.352	0.349	0.345	0.341	0.338	0.334	0.329	0.325	0.321	0.316	0.311	0.306	0.301	0.298	0.292	0.289	0.284	0.280	0.275	0.271	0.266	0.264	0.259	0.255	0.251	0.249	0.245	0.242	0.239	0.236	0.234	0.230	0.228	0.225	0.222	0.220	0.218	0.215	0.211	0.209	0.206	0.204	0.200	0.196	0.194	0.190	0.185	0.181	0.176	0.171	0.165	0.159	0.151	0.145	0.138	0.129	0.120	0.111	0.101	0.090	0.079	0.066	0.052	0.040	0.026	0.010	-0.005	-0.022	-0.040	-0.058	-0.076	-0.096	-0.118	-0.139	-0.160	-0.182	-0.206	-0.231	-0.256	-0.281	-0.309	-0.335	-0.362	-0.390	-0.420	-0.449	-0.479	-0.509	-0.540	-0.570	-0.602	-0.632	-0.666	-0.698	-0.730	-0.762	-0.795	-0.828	-0.859	-0.891	-0.922	-0.955	-0.986	-1.019	-1.049	-1.080	-1.109	-1.139	-1.168	-1.196	-1.224	-1.250	-1.278	-1.302	-1.328	-1.350	-1.372	-1.396	-1.416	-1.436	-1.455	-1.472	-1.489	-1.506	-1.520	-1.534	-1.546	-1.558	-1.568	-1.578	-1.585	-1.592	-1.598	-1.602	-1.605	-1.609	-1.610	-1.611	-1.610	-1.609	-1.606	-1.602	-1.599	-1.595	-1.590	-1.582	-1.576	-1.570	-1.561	-1.551	-1.542	-1.534	-1.524	-1.512	-1.502	-1.492	-1.480	-1.469	-1.458	-1.446	-1.434	-1.422	-1.410	-1.398	-1.386	-1.374	-1.362	-1.349	-1.338	-1.325	-1.314	-1.301	-1.290	-1.279	-1.266	-1.255	-1.241	-1.230	-1.219	-1.206	-1.195	-1.184	-1.171	-1.160	-1.149	-1.136	-1.125	-1.111	-1.100	-1.088	-1.075	-1.062	-1.049	-1.036	-1.021	-1.008	-0.994	-0.980	-0.965	-0.950	-0.935	-0.920	-0.905	-0.889	-0.872	-0.855	-0.838	-0.820	-0.802	-0.785	-0.766	-0.748	-0.730	-0.711	-0.692	-0.672	-0.652	-0.634	-0.614	-0.594	-0.574	-0.554	-0.534	-0.512	-0.492	-0.474	-0.454	-0.434	-0.414	-0.395	-0.375	-0.356	-0.336	-0.318	-0.300	-0.281	-0.265	-0.248	-0.231	-0.214	-0.199	-0.184	-0.168	-0.154	-0.139	-0.126	-0.114	-0.101	-0.090	-0.079	-0.069	-0.059	-0.050	-0.042	-0.034	-0.028	-0.020	-0.015	-0.009	-0.005	-0.001	0.001	0.005	0.006	0.008	0.009	0.009	0.006	0.006	0.004	0.000	-0.004	-0.008	-0.012	-0.016	-0.022	-0.030	-0.036	-0.044	-0.051	-0.060	-0.069	-0.079	-0.089	-0.099	-0.110	-0.121	-0.132	-0.145	-0.158	-0.170	-0.182	-0.195	-0.209	-0.222	-0.236	-0.251	-0.265	-0.280	-0.294	-0.310	-0.325	-0.340	-0.355	-0.369	-0.385	-0.401	-0.415	-0.431	-0.446	-0.461	-0.476	-0.491	-0.506	-0.521	-0.536	-0.550	-0.565	-0.579	-0.592	-0.606	-0.620	-0.632	-0.646	-0.660	-0.671	-0.684	-0.695	-0.708	-0.719	-0.729	-0.740	-0.751	-0.761	-0.771	-0.781	-0.790	-0.799	-0.809	-0.816	-0.825	-0.831	-0.840	-0.846	-0.854	-0.860	-0.868	-0.874	-0.879	-0.884	-0.890	-0.895	-0.900	-0.905	-0.909	-0.914	-0.916	-0.920	-0.924	-0.928	-0.931	-0.934	-0.935	-0.938	-0.940	-0.944	-0.945	-0.946	-0.948	-0.950	-0.950	-0.951	-0.952	-0.954	-0.955	-0.955	-0.955	-0.956	-0.956	-0.956	-0.956	-0.956	-0.955	-0.955	-0.955	-0.954	-0.952	-0.951	-0.950	-0.949	-0.946	-0.945	-0.942	-0.940	-0.938	-0.936	-0.932	-0.929	-0.925	-0.922	-0.919	-0.915	-0.911	-0.908	-0.904	-0.899	-0.895	-0.890	-0.885	-0.880	-0.876	-0.870	-0.866	-0.861	-0.855	-0.850	-0.845	-0.839	-0.832	-0.828	-0.821	-0.816	-0.810	-0.805	-0.799	-0.795	-0.789	-0.784	-0.779	-0.772	-0.769	-0.764	-0.759	-0.755	-0.751	-0.748	-0.742	-0.739	-0.735	-0.731	-0.730	-0.726	-0.724	-0.721	-0.719	-0.718	-0.716	-0.714	-0.712	-0.711	-0.711	-0.710	-0.709	-0.709	-0.708	-0.708	-0.708	-0.709	-0.709	-0.709	-0.709	-0.709	-0.710	-0.711	-0.711	-0.712	-0.712	-0.714	-0.714	-0.715	-0.716	-0.716	-0.716	-0.718	-0.719	-0.718	-0.719	-0.720	-0.720	-0.721	-0.721	-0.721	-0.721	-0.721	-0.721	-0.721	-0.721	-0.721	-0.721	-0.720	-0.720	-0.721	-0.720	-0.720	-0.720	-0.720	-0.719	-0.720	-0.719	-0.719	-0.719	-0.718	-0.718	-0.718	-0.718	-0.719	-0.719	-0.719	-0.718	-0.718	-0.718	-0.718	-0.716	-0.716	-0.716	-0.715	-0.714	-0.712	-0.711	-0.709	-0.708	-0.706	-0.704	-0.701	-0.699	-0.695	-0.691	-0.689	-0.685	-0.680	-0.675	-0.669	-0.664	-0.659	-0.651	-0.645	-0.638	-0.630	-0.621	-0.614	-0.604	-0.595	-0.585	-0.575	-0.565	-0.554	-0.542	-0.531	-0.520	-0.507	-0.495	-0.482	-0.470	-0.456	-0.442	-0.430	-0.416	-0.404	-0.390	-0.376	-0.364	-0.350	-0.338	-0.325	-0.311	-0.300	-0.288	-0.276	-0.264	-0.252	-0.241	-0.231	-0.221	-0.211	-0.202	-0.195	-0.186	-0.179	-0.171	-0.165	-0.159	-0.154	-0.150	-0.145	-0.141	-0.139	-0.138	-0.135	-0.134	-0.132	-0.134	-0.134	-0.135	-0.138	-0.139	-0.141	-0.145	-0.148	-0.152	-0.156	-0.161	-0.166	-0.172	-0.178	-0.184	-0.190	-0.195	-0.202	-0.209	-0.216	-0.224	-0.230	-0.236	-0.244	-0.250	-0.256	-0.262	-0.269	-0.275	-0.280	-0.286	-0.291	-0.295	-0.299	-0.302	-0.306	-0.309	-0.311	-0.314	-0.315	-0.315	-0.316	-0.316	-0.315	-0.314	-0.311	-0.309	-0.306	-0.302	-0.298	-0.294	-0.288	-0.281	-0.275	-0.268	-0.260	-0.250	-0.242	-0.232	-0.222	-0.212	-0.201	-0.190	-0.179	-0.168	-0.155	-0.142	-0.130	-0.116	-0.104	-0.091	-0.079	-0.065	-0.052	-0.040	-0.026	-0.014	-0.001	0.011	0.024	0.035	0.045	0.056	0.066	0.078	0.086	0.095	0.102	0.111	0.118	0.124	0.131	0.135	0.140	0.144	0.145	0.149	0.150	0.149	0.150	0.149	0.146	0.144	0.141	0.136	0.132	0.128	0.121	0.114	0.108	0.100	0.091	0.081	0.072	0.062	0.052	0.041	0.030	0.019	0.008	-0.006	-0.019	-0.031	-0.044	-0.056	-0.070	-0.084	-0.096	-0.110	-0.124	-0.136	-0.149	-0.162	-0.176	-0.188	-0.201	-0.212	-0.225	-0.238	-0.249	-0.261	-0.271	-0.282	-0.292	-0.302	-0.312	-0.324	-0.332	-0.341	-0.350	-0.359	-0.366	-0.375	-0.381	-0.389	-0.396	-0.402	-0.410	-0.415	-0.420	-0.426	-0.431	-0.436	-0.441	-0.446	-0.451	-0.456	-0.460	-0.464	-0.469	-0.472	-0.478	-0.482	-0.486	-0.491	-0.495	-0.499	-0.504	-0.509	-0.512	-0.518	-0.524	-0.528	-0.532	-0.538	-0.542	-0.549	-0.555	-0.560	-0.566	-0.572	-0.579	-0.585	-0.591	-0.599	-0.606	-0.612	-0.620	-0.626	-0.635	-0.641	-0.649	-0.658	-0.665	-0.672	-0.680	-0.689	-0.696	-0.704	-0.711	-0.719	-0.728	-0.736	-0.744	-0.750	-0.758	-0.766	-0.772	-0.779	-0.786	-0.791	-0.799	-0.805	-0.810	-0.814	-0.820	-0.824	-0.829	-0.832	-0.836	-0.840	-0.842	-0.845	-0.846	-0.848	-0.849	-0.849	-0.848	-0.849	-0.846	-0.845	-0.841	-0.840	-0.836	-0.832	-0.828	-0.822	-0.818	-0.811	-0.805	-0.796	-0.789	-0.781	-0.772	-0.762	-0.752	-0.744	-0.732	-0.721	-0.710	-0.699	-0.686	-0.675	-0.661	-0.649	-0.636	-0.622	-0.611	-0.598	-0.585	-0.570	-0.558	-0.544	-0.532	-0.519	-0.506	-0.494	-0.482	-0.471	-0.460	-0.450	-0.440	-0.430	-0.420	-0.411	-0.404	-0.398	-0.391	-0.385	-0.379	-0.375	-0.371	-0.369	-0.366	-0.365	-0.365	-0.365	-0.366	-0.368	-0.371	-0.374	-0.378	-0.382	-0.389	-0.395	-0.402	-0.410	-0.420	-0.429	-0.439	-0.449	-0.459	-0.471	-0.482	-0.495	-0.507	-0.520	-0.534	-0.548	-0.561	-0.575	-0.589	-0.604	-0.618	-0.631	-0.644	-0.659	-0.672	-0.685	-0.700	-0.712	-0.725	-0.738	-0.750	-0.762	-0.772	-0.784	-0.795	-0.806	-0.815	-0.824	-0.831	-0.839	-0.846	-0.854	-0.860	-0.865	-0.870	-0.875	-0.879	-0.881	-0.884	-0.886	-0.888	-0.888	-0.889	-0.889	-0.888	-0.885	-0.885	-0.882	-0.879	-0.876	-0.872	-0.868	-0.862	-0.859	-0.852	-0.848	-0.842	-0.835	-0.829	-0.822	-0.816	-0.809	-0.801	-0.794	-0.786	-0.778	-0.771	-0.764	-0.755	-0.748	-0.740	-0.732	-0.725	-0.716	-0.710	-0.702	-0.695	-0.688	-0.680	-0.674	-0.668	-0.660	-0.655	-0.648	-0.641	-0.636	-0.630	-0.625	-0.620	-0.615	-0.610	-0.605	-0.601	-0.596	-0.594	-0.590	-0.585	-0.582	-0.580	-0.575	-0.572	-0.571	-0.568	-0.565	-0.562	-0.560	-0.559	-0.555	-0.552	-0.550	-0.548	-0.546	-0.544	-0.540	-0.538	-0.535	-0.531	-0.529	-0.525	-0.522	-0.519	-0.514	-0.510	-0.505	-0.501	-0.498	-0.491	-0.486	-0.481	-0.475	-0.469	-0.462	-0.456	-0.449	-0.442	-0.434	-0.426	-0.419	-0.410	-0.401	-0.392	-0.384	-0.375	-0.365	-0.356	-0.345	-0.336	-0.326	-0.316	-0.306	-0.296	-0.286	-0.276	-0.266	-0.258	-0.248	-0.239	-0.229	-0.219	-0.210	-0.201	-0.192	-0.185	-0.178	-0.170	-0.164	-0.156	-0.151	-0.145	-0.139	-0.135	-0.131	-0.128	-0.124	-0.122	-0.121	-0.119	-0.120	-0.119	-0.120	-0.121	-0.124	-0.126	-0.130	-0.135	-0.139	-0.145	-0.151	-0.159	-0.166	-0.174	-0.182	-0.191	-0.202	-0.212	-0.225	-0.236	-0.248	-0.262	-0.275	-0.290	-0.305	-0.319	-0.335	-0.350	-0.366	-0.382	-0.400	-0.416	-0.432	-0.450	-0.469	-0.485	-0.502	-0.520	-0.538	-0.556	-0.574	-0.591	-0.608	-0.625	-0.642	-0.659	-0.674	-0.691	-0.708	-0.722	-0.738	-0.751	-0.766	-0.780	-0.794	-0.805	-0.819	-0.829	-0.840	-0.850	-0.860	-0.869	-0.878	-0.885	-0.891	-0.898	-0.902	-0.906	-0.910	-0.914	-0.916	-0.919	-0.919	-0.920	-0.919	-0.916	-0.916	-0.912	-0.909	-0.905	-0.900	-0.895	-0.890	-0.884	-0.876	-0.869	-0.861	-0.852	-0.844	-0.834	-0.825	-0.816	-0.806	-0.796	-0.785	-0.774	-0.764	-0.752	-0.742	-0.732	-0.722	-0.711	-0.702	-0.692	-0.684	-0.675	-0.666	-0.659	-0.650	-0.644	-0.638	-0.631	-0.625	-0.620	-0.616	-0.612	-0.610	-0.608	-0.605	-0.605	-0.606	-0.606	-0.609	-0.611	-0.614	-0.618	-0.622	-0.629	-0.636	-0.642	-0.650	-0.660	-0.668	-0.679	-0.689	-0.700	-0.711	-0.724	-0.736	-0.749	-0.764	-0.778	-0.791	-0.806	-0.821	-0.836	-0.851	-0.866	-0.884	-0.899	-0.912	-0.928	-0.944	-0.959	-0.974	-0.988	-1.002	-1.016	-1.030	-1.042	-1.056	-1.068	-1.079	-1.089	-1.100	-1.109	-1.119	-1.125	-1.132	-1.139	-1.146	-1.150	-1.154	-1.158	-1.160	-1.161	-1.162	-1.162	-1.161	-1.160	-1.158	-1.154	-1.150	-1.145	-1.139	-1.134	-1.125	-1.119	-1.110	-1.100	-1.090	-1.081	-1.070	-1.058	-1.046	-1.035	-1.022	-1.010	-0.996	-0.984	-0.971	-0.958	-0.944	-0.931	-0.916	-0.904	-0.891	-0.878	-0.865	-0.852	-0.841	-0.829	-0.818	-0.806	-0.796	-0.786	-0.776	-0.768	-0.759	-0.751	-0.744	-0.739	-0.732	-0.728	-0.724	-0.720	-0.718	-0.716	-0.714	-0.714	-0.715	-0.718	-0.719	-0.722	-0.726	-0.730	-0.736	-0.742	-0.749	-0.758	-0.765	-0.774	-0.785	-0.794	-0.806	-0.818	-0.829	-0.841	-0.854	-0.868	-0.881	-0.895	-0.910	-0.925	-0.939	-0.954	-0.970	-0.985	-1.000	-1.015	-1.031	-1.046	-1.060	-1.076	-1.090	-1.104	-1.118	-1.131	-1.144	-1.156	-1.168	-1.180	-1.190	-1.201	-1.211	-1.219	-1.228	-1.235	-1.241	-1.248	-1.252	-1.258	-1.261	-1.264	-1.265	-1.266	-1.268	-1.268	-1.268	-1.265	-1.262	-1.259	-1.255	-1.251	-1.246	-1.241	-1.234	-1.228	-1.221	-1.212	-1.204	-1.195	-1.188	-1.179	-1.169	-1.160	-1.151	-1.140	-1.130	-1.120	-1.110	-1.101	-1.091	-1.081	-1.072	-1.062	-1.054	-1.046	-1.038	-1.029	-1.021	-1.014	-1.006	-0.999	-0.992	-0.986	-0.982	-0.978	-0.972	-0.968	-0.964	-0.960	-0.958	-0.955	-0.954	-0.951	-0.951	-0.949	-0.949	-0.950	-0.950	-0.949	-0.950	-0.951	-0.952	-0.955	-0.956	-0.960	-0.961	-0.964	-0.966	-0.969	-0.971	-0.975	-0.978	-0.981	-0.984	-0.988	-0.991	-0.994	-0.998	-1.001	-1.004	-1.008	-1.010	-1.015	-1.018	-1.020	-1.024	-1.025	-1.029	-1.031	-1.034	-1.036	-1.039	-1.040	-1.042	-1.044	-1.045	-1.048	-1.048	-1.049	-1.049	-1.049	-1.049	-1.049	-1.048	-1.048	-1.045	-1.044	-1.041	-1.040	-1.038	-1.034	-1.030	-1.026	-1.021	-1.018	-1.012	-1.006	-1.001	-0.994	-0.988	-0.981	-0.972	-0.965	-0.958	-0.948	-0.940	-0.930	-0.921	-0.911	-0.902	-0.891	-0.881	-0.871	-0.860	-0.850	-0.839	-0.829	-0.818	-0.808	-0.796	-0.786	-0.776	-0.765	-0.756	-0.746	-0.738	-0.729	-0.720	-0.711	-0.704	-0.696	-0.689	-0.682	-0.676	-0.671	-0.668	-0.662	-0.660	-0.658	-0.654	-0.651	-0.651	-0.650	-0.650	-0.651	-0.652	-0.652	-0.655	-0.658	-0.661	-0.664	-0.669	-0.672	-0.676	-0.682	-0.688	-0.692	-0.699	-0.704	-0.710	-0.715	-0.721	-0.728	-0.734	-0.740	-0.745	-0.751	-0.756	-0.762	-0.768	-0.772	-0.778	-0.781	-0.784	-0.788	-0.791	-0.794	-0.796	-0.799	-0.800	-0.801	-0.802	-0.802	-0.802	-0.801	-0.801	-0.800	-0.799	-0.796	-0.794	-0.791	-0.789	-0.786	-0.782	-0.779	-0.775	-0.770	-0.766	-0.761	-0.756	-0.752	-0.748	-0.744	-0.738	-0.732	-0.729	-0.724	-0.719	-0.715	-0.710	-0.706	-0.702	-0.699	-0.694	-0.691	-0.688	-0.685	-0.682	-0.680	-0.676	-0.675	-0.674	-0.671	-0.670	-0.670	-0.669	-0.669	-0.669	-0.670	-0.669	-0.671	-0.672	-0.672	-0.674	-0.676	-0.679	-0.681	-0.682	-0.686	-0.691	-0.694	-0.698	-0.702	-0.705	-0.710	-0.715	-0.720	-0.725	-0.731	-0.738	-0.741	-0.749	-0.755	-0.761	-0.769	-0.775	-0.782	-0.790	-0.799	-0.806	-0.814	-0.822	-0.830	-0.838	-0.848	-0.855	-0.866	-0.875	-0.884	-0.892	-0.902	-0.912	-0.922	-0.932	-0.941	-0.952	-0.962	-0.971	-0.981	-0.991	-1.001	-1.011	-1.020	-1.030	-1.039	-1.049	-1.056	-1.066	-1.074	-1.084	-1.092	-1.099	-1.108	-1.115	-1.121	-1.128	-1.135	-1.140	-1.146	-1.151	-1.156	-1.161	-1.165	-1.169	-1.172	-1.174	-1.178	-1.179	-1.181	-1.182	-1.184	-1.185	-1.185	-1.185	-1.184	-1.184	-1.184	-1.184	-1.181	-1.180	-1.179	-1.178	-1.176	-1.175	-1.174	-1.171	-1.171	-1.170	-1.169	-1.168	-1.166	-1.166	-1.165	-1.165	-1.165	-1.166	-1.166	-1.168	-1.169	-1.170	-1.172	-1.175	-1.178	-1.181	-1.185	-1.190	-1.194	-1.200	-1.205	-1.210	-1.216	-1.222	-1.229	-1.236	-1.242	-1.251	-1.259	-1.266	-1.274	-1.282	-1.290	-1.298	-1.308	-1.315	-1.322	-1.330	-1.338	-1.345	-1.351	-1.359	-1.365	-1.371	-1.376	-1.381	-1.386	-1.390	-1.391	-1.395	-1.395	-1.398	-1.396	-1.395	-1.392	-1.390	-1.388	-1.382	-1.378	-1.371	-1.362	-1.355	-1.346	-1.335	-1.325	-1.312	-1.299	-1.284	-1.269	-1.254	-1.236	-1.219	-1.201	-1.181	-1.161	-1.141	-1.121	-1.099	-1.076	-1.054	-1.030	-1.006	-0.984	-0.959	-0.935	-0.911	-0.886	-0.860	-0.838	-0.812	-0.788	-0.764	-0.739	-0.714	-0.691	-0.668	-0.645	-0.622	-0.600	-0.580	-0.559	-0.538	-0.519	-0.499	-0.480	-0.462	-0.445	-0.430	-0.414	-0.399	-0.385	-0.371	-0.358	-0.346	-0.335	-0.325	-0.315	-0.305	-0.296	-0.289	-0.281	-0.276	-0.269	-0.264	-0.259	-0.256	-0.251	-0.249	-0.246	-0.244	-0.241	-0.240	-0.239	-0.238	-0.236	-0.236	-0.236	-0.236	-0.236	-0.238	-0.238	-0.238	-0.239	-0.238	-0.239	-0.239	-0.240	-0.241	-0.241	-0.242	-0.244	-0.242	-0.244	-0.245	-0.244	-0.245	-0.245	-0.245	-0.245	-0.245	-0.244	-0.244	-0.244	-0.244	-0.242	-0.241	-0.241	-0.240	-0.240	-0.240	-0.238	-0.238	-0.238	-0.235	-0.235	-0.234	-0.234	-0.232	-0.232	-0.231	-0.231	-0.230	-0.230	-0.229	-0.230	-0.229	-0.230	-0.229	-0.230	-0.230	-0.231	-0.232	-0.232	-0.234	-0.236	-0.238	-0.239	-0.241	-0.244	-0.246	-0.249	-0.251	-0.254	-0.256	-0.259	-0.262	-0.266	-0.270	-0.274	-0.278	-0.280	-0.285	-0.289	-0.292	-0.298	-0.301	-0.305	-0.310	-0.314	-0.318	-0.322	-0.326	-0.331	-0.335	-0.340	-0.344	-0.348	-0.351	-0.355	-0.359	-0.364	-0.366	-0.370	-0.374	-0.376	-0.380	-0.382	-0.385	-0.389	-0.391	-0.394	-0.396	-0.399	-0.401	-0.402	-0.405	-0.409	-0.410	-0.411	-0.414	-0.415	-0.418	-0.419	-0.421	-0.422	-0.425	-0.428	-0.429	-0.431	-0.432	-0.434	-0.436	-0.438	-0.439	-0.441	-0.442	-0.445	-0.448	-0.450	-0.452	-0.455	-0.456	-0.460	-0.461	-0.465	-0.466	-0.470	-0.472	-0.475	-0.479	-0.481	-0.484	-0.486	-0.489	-0.492	-0.495	-0.498	-0.501	-0.504	-0.506	-0.510	-0.512	-0.516	-0.519	-0.524	-0.526	-0.529	-0.532	-0.536	-0.540	-0.544	-0.548	-0.551	-0.555	-0.560	-0.564	-0.569	-0.572	-0.578	-0.582	-0.589	-0.594	-0.600	-0.605	-0.611	-0.619	-0.626	-0.634	-0.641	-0.649	-0.658	-0.666	-0.675	-0.685	-0.695	-0.705	-0.716	-0.728	-0.739	-0.750	-0.762	-0.776	-0.788	-0.801	-0.815	-0.829	-0.842	-0.858	-0.872	-0.886	-0.902	-0.916	-0.931	-0.946	-0.964	-0.979	-0.994	-1.010	-1.025	-1.041	-1.056	-1.070	-1.085	-1.100	-1.114	-1.129	-1.142	-1.155	-1.169	-1.181	-1.194	-1.204	-1.216	-1.226	-1.236	-1.246	-1.254	-1.261	-1.270	-1.276	-1.282	-1.288	-1.291	-1.295	-1.298	-1.301	-1.302	-1.304	-1.304	-1.302	-1.301	-1.299	-1.295	-1.294	-1.289	-1.284	-1.278	-1.272	-1.265	-1.259	-1.250	-1.241	-1.234	-1.224	-1.214	-1.204	-1.192	-1.181	-1.170	-1.160	-1.148	-1.135	-1.124	-1.111	-1.100	-1.088	-1.075	-1.064	-1.051	-1.040	-1.029	-1.018	-1.005	-0.994	-0.984	-0.974	-0.964	-0.954	-0.945	-0.936	-0.929	-0.921	-0.914	-0.909	-0.902	-0.896	-0.892	-0.889	-0.885	-0.882	-0.880	-0.879	-0.878	-0.878	-0.879	-0.880	-0.882	-0.884	-0.888	-0.891	-0.896	-0.901	-0.908	-0.914	-0.919	-0.926	-0.934	-0.941	-0.950	-0.959	-0.968	-0.978	-0.988	-0.998	-1.009	-1.019	-1.029	-1.040	-1.050	-1.061	-1.071	-1.082	-1.094	-1.105	-1.116	-1.126	-1.136	-1.146	-1.158	-1.166	-1.176	-1.184	-1.194	-1.202	-1.209	-1.216	-1.224	-1.230	-1.236	-1.241	-1.246	-1.251	-1.255	-1.259	-1.261	-1.264	-1.264	-1.266	-1.266	-1.266	-1.265	-1.264	-1.261	-1.259	-1.256	-1.251	-1.248	-1.242	-1.236	-1.231	-1.224	-1.218	-1.210	-1.201	-1.194	-1.185	-1.176	-1.166	-1.158	-1.146	-1.136	-1.125	-1.115	-1.104	-1.092	-1.081	-1.070	-1.059	-1.048	-1.035	-1.024	-1.012	-1.001	-0.990	-0.979	-0.968	-0.958	-0.946	-0.935	-0.926	-0.915	-0.905	-0.896	-0.886	-0.878	-0.870	-0.861	-0.852	-0.846	-0.839	-0.832	-0.826	-0.820	-0.815	-0.810	-0.805	-0.800	-0.796	-0.792	-0.789	-0.786	-0.782	-0.780	-0.779	-0.776	-0.775	-0.774	-0.774	-0.772	-0.771	-0.770	-0.771	-0.771	-0.771	-0.771	-0.772	-0.774	-0.774	-0.775	-0.775	-0.776	-0.778	-0.779	-0.780	-0.781	-0.781	-0.782	-0.782	-0.784	-0.785	-0.785	-0.785	-0.785	-0.785	-0.785	-0.785	-0.784	-0.784	-0.782	-0.781	-0.781	-0.779	-0.778	-0.775	-0.774	-0.771	-0.769	-0.765	-0.762	-0.759	-0.755	-0.751	-0.748	-0.744	-0.739	-0.734	-0.729	-0.724	-0.719	-0.712	-0.706	-0.700	-0.695	-0.688	-0.681	-0.674	-0.668	-0.660	-0.654	-0.646	-0.639	-0.631	-0.624	-0.616	-0.609	-0.601	-0.592	-0.585	-0.578	-0.570	-0.562	-0.555	-0.549	-0.541	-0.534	-0.526	-0.519	-0.512	-0.506	-0.499	-0.494	-0.489	-0.481	-0.476	-0.471	-0.466	-0.461	-0.456	-0.451	-0.448	-0.444	-0.440	-0.436	-0.431	-0.429	-0.426	-0.422	-0.420	-0.416	-0.414	-0.410	-0.408	-0.405	-0.402	-0.399	-0.398	-0.394	-0.391	-0.388	-0.385	-0.382	-0.378	-0.375	-0.371	-0.368	-0.361	-0.358	-0.352	-0.346	-0.340	-0.334	-0.328	-0.320	-0.314	-0.305	-0.298	-0.288	-0.279	-0.269	-0.259	-0.249	-0.239	-0.228	-0.216	-0.204	-0.191	-0.179	-0.166	-0.154	-0.140	-0.128	-0.114	-0.100	-0.086	-0.072	-0.059	-0.046	-0.032	-0.019	-0.006	0.006	0.020	0.031	0.042	0.054	0.065	0.075	0.085	0.092	0.101	0.108	0.115	0.121	0.126	0.130	0.134	0.136	0.138	0.138	0.138	0.136	0.135	0.131	0.128	0.122	0.116	0.109	0.102	0.094	0.084	0.074	0.062	0.051	0.039	0.026	0.012	-0.002	-0.016	-0.032	-0.048	-0.064	-0.080	-0.096	-0.112	-0.130	-0.146	-0.164	-0.180	-0.198	-0.212	-0.229	-0.245	-0.261	-0.276	-0.290	-0.305	-0.319	-0.331	-0.344	-0.356	-0.368	-0.378	-0.388	-0.396	-0.405	-0.411	-0.418	-0.424	-0.428	-0.431	-0.435	-0.436	-0.438	-0.439	-0.438	-0.436	-0.434	-0.431	-0.428	-0.422	-0.418	-0.411	-0.405	-0.398	-0.389	-0.380	-0.371	-0.362	-0.352	-0.341	-0.330	-0.320	-0.309	-0.296	-0.284	-0.271	-0.259	-0.246	-0.235	-0.221	-0.209	-0.196	-0.184	-0.171	-0.159	-0.146	-0.134	-0.122	-0.111	-0.099	-0.089	-0.078	-0.068	-0.056	-0.048	-0.038	-0.029	-0.020	-0.011	-0.004	0.004	0.010	0.016	0.022	0.028	0.034	0.038	0.042	0.046	0.049	0.052	0.054	0.056	0.058	0.059	0.060	0.060	0.059	0.059	0.058	0.056	0.052	0.051	0.048	0.045	0.041	0.038	0.031	0.028	0.022	0.016	0.010	0.002	-0.004	-0.011	-0.019	-0.026	-0.035	-0.044	-0.051	-0.060	-0.070	-0.079	-0.089	-0.098	-0.108	-0.118	-0.129	-0.138	-0.149	-0.158	-0.168	-0.179	-0.188	-0.198	-0.208	-0.216	-0.225	-0.234	-0.242	-0.250	-0.259	-0.266	-0.272	-0.279	-0.285	-0.291	-0.295	-0.300	-0.304	-0.306	-0.310	-0.312	-0.312	-0.314	-0.314	-0.314	-0.312	-0.311	-0.309	-0.305	-0.301	-0.298	-0.292	-0.286	-0.281	-0.275	-0.269	-0.261	-0.254	-0.245	-0.236	-0.228	-0.219	-0.210	-0.199	-0.190	-0.181	-0.170	-0.160	-0.150	-0.141	-0.131	-0.121	-0.112	-0.102	-0.094	-0.085	-0.076	-0.070	-0.061	-0.054	-0.049	-0.042	-0.038	-0.031	-0.029	-0.025	-0.022	-0.021	-0.019	-0.019	-0.019	-0.020	-0.021	-0.024	-0.026	-0.030	-0.034	-0.039	-0.044	-0.050	-0.058	-0.066	-0.072	-0.081	-0.092	-0.101	-0.111	-0.124	-0.134	-0.145	-0.158	-0.171	-0.182	-0.196	-0.209	-0.221	-0.236	-0.249	-0.262	-0.276	-0.290	-0.304	-0.318	-0.330	-0.345	-0.356	-0.370	-0.382	-0.395	-0.406	-0.418	-0.429	-0.440	-0.449	-0.459	-0.469	-0.478	-0.485	-0.492	-0.499	-0.505	-0.511	-0.516	-0.521	-0.524	-0.526	-0.530	-0.530	-0.531	-0.531	-0.531	-0.530	-0.528	-0.525	-0.521	-0.519	-0.514	-0.509	-0.502	-0.496	-0.490	-0.482	-0.475	-0.466	-0.459	-0.449	-0.439	-0.430	-0.420	-0.410	-0.399	-0.389	-0.379	-0.366	-0.356	-0.345	-0.335	-0.324	-0.312	-0.301	-0.291	-0.281	-0.271	-0.261	-0.251	-0.242	-0.232	-0.225	-0.216	-0.209	-0.200	-0.194	-0.186	-0.181	-0.176	-0.171	-0.166	-0.161	-0.158	-0.155	-0.152	-0.150	-0.149	-0.146	-0.146	-0.146	-0.145	-0.146	-0.146	-0.148	-0.148	-0.150	-0.151	-0.154	-0.156	-0.159	-0.162	-0.164	-0.168	-0.170	-0.174	-0.178	-0.180	-0.184	-0.189	-0.191	-0.195	-0.199	-0.202	-0.205	-0.209	-0.211	-0.215	-0.218	-0.221	-0.222	-0.226	-0.229	-0.231	-0.232	-0.235	-0.238	-0.239	-0.241	-0.242	-0.244	-0.246	-0.246	-0.249	-0.249	-0.251	-0.251	-0.252	-0.252	-0.255	-0.255	-0.256	-0.258	-0.258	-0.259	-0.260	-0.261	-0.261	-0.262	-0.265	-0.265	-0.266	-0.269	-0.270	-0.272	-0.274	-0.276	-0.279	-0.281	-0.285	-0.288	-0.290	-0.294	-0.298	-0.302	-0.305	-0.310	-0.315	-0.319	-0.325	-0.329	-0.335	-0.341	-0.348	-0.354	-0.360	-0.366	-0.372	-0.380	-0.386	-0.395	-0.401	-0.410	-0.419	-0.428	-0.435	-0.444	-0.452	-0.461	-0.470	-0.480	-0.489	-0.498	-0.507	-0.516	-0.526	-0.535	-0.544	-0.554	-0.562	-0.571	-0.580	-0.590	-0.599	-0.606	-0.615	-0.622	-0.631	-0.639	-0.646	-0.654	-0.661	-0.666	-0.674	-0.679	-0.684	-0.689	-0.694	-0.698	-0.701	-0.705	-0.708	-0.709	-0.711	-0.712	-0.712	-0.711	-0.712	-0.710	-0.708	-0.706	-0.702	-0.699	-0.695	-0.691	-0.685	-0.680	-0.674	-0.666	-0.659	-0.651	-0.642	-0.634	-0.625	-0.614	-0.605	-0.594	-0.582	-0.571	-0.560	-0.548	-0.535	-0.524	-0.510	-0.498	-0.484	-0.471	-0.459	-0.445	-0.431	-0.419	-0.405	-0.392	-0.379	-0.366	-0.354	-0.341	-0.329	-0.319	-0.306	-0.296	-0.285	-0.275	-0.266	-0.256	-0.248	-0.239	-0.231	-0.224	-0.218	-0.212	-0.206	-0.201	-0.198	-0.194	-0.191	-0.190	-0.189	-0.189	-0.188	-0.189	-0.189	-0.191	-0.194	-0.196	-0.200	-0.204	-0.209	-0.215	-0.220	-0.228	-0.234	-0.241	-0.249	-0.258	-0.265	-0.275	-0.285	-0.294	-0.304	-0.314	-0.324	-0.334	-0.344	-0.355	-0.366	-0.376	-0.388	-0.399	-0.409	-0.419	-0.429	-0.439	-0.448	-0.459	-0.468	-0.476	-0.484	-0.492	-0.500	-0.507	-0.515	-0.520	-0.526	-0.531	-0.535	-0.540	-0.544	-0.545	-0.549	-0.550	-0.551	-0.552	-0.551	-0.550	-0.550	-0.548	-0.545	-0.541	-0.538	-0.534	-0.529	-0.524	-0.518	-0.512	-0.505	-0.498	-0.490	-0.482	-0.475	-0.466	-0.458	-0.449	-0.440	-0.430	-0.421	-0.412	-0.404	-0.395	-0.386	-0.378	-0.369	-0.360	-0.352	-0.345	-0.338	-0.331	-0.325	-0.319	-0.314	-0.309	-0.305	-0.302	-0.299	-0.298	-0.296	-0.295	-0.295	-0.296	-0.298	-0.301	-0.305	-0.310	-0.315	-0.321	-0.329	-0.338	-0.345	-0.356	-0.366	-0.378	-0.390	-0.402	-0.416	-0.431	-0.446	-0.461	-0.479	-0.496	-0.514	-0.531	-0.550	-0.569	-0.589	-0.609	-0.629	-0.649	-0.669	-0.689	-0.710	-0.731	-0.751	-0.772	-0.792	-0.812	-0.832	-0.852	-0.871	-0.890	-0.909	-0.925	-0.942	-0.959	-0.975	-0.990	-1.005	-1.019	-1.031	-1.044	-1.055	-1.065	-1.074	-1.081	-1.089	-1.096	-1.101	-1.106	-1.110	-1.111	-1.112	-1.114	-1.112	-1.111	-1.109	-1.105	-1.100	-1.095	-1.088	-1.080	-1.072	-1.064	-1.054	-1.042	-1.031	-1.020	-1.008	-0.994	-0.980	-0.965	-0.950	-0.935	-0.919	-0.902	-0.886	-0.869	-0.852	-0.835	-0.818	-0.800	-0.782	-0.765	-0.749	-0.731	-0.715	-0.698	-0.681	-0.664	-0.648	-0.631	-0.616	-0.600	-0.585	-0.570	-0.556	-0.541	-0.529	-0.516	-0.502	-0.491	-0.479	-0.468	-0.456	-0.446	-0.436	-0.426	-0.418	-0.409	-0.400	-0.391	-0.384	-0.376	-0.370	-0.362	-0.356	-0.350	-0.344	-0.338	-0.331	-0.326	-0.321	-0.315	-0.310	-0.304	-0.299	-0.292	-0.288	-0.281	-0.276	-0.270	-0.264	-0.258	-0.252	-0.245	-0.238	-0.231	-0.224	-0.216	-0.208	-0.200	-0.191	-0.182	-0.174	-0.164	-0.155	-0.144	-0.134	-0.121	-0.111	-0.100	-0.088	-0.075	-0.062	-0.050	-0.038	-0.024	-0.010	0.004	0.019	0.031	0.046	0.061	0.076	0.091	0.106	0.121	0.135	0.151	0.166	0.181	0.196	0.211	0.226	0.241	0.256	0.269	0.284	0.296	0.311	0.324	0.338	0.350	0.361	0.372	0.382	0.394	0.404	0.414	0.422	0.430	0.436	0.444	0.450	0.456	0.460	0.465	0.468	0.470	0.472	0.474	0.474	0.471	0.470	0.468	0.464	0.460	0.456	0.450	0.444	0.436	0.429	0.419	0.410	0.399	0.388	0.376	0.364	0.350	0.336	0.321	0.306	0.290	0.274	0.256	0.240	0.222	0.204	0.185	0.166	0.148	0.128	0.108	0.088	0.069	0.048	0.026	0.006	-0.014	-0.034	-0.054	-0.074	-0.094	-0.114	-0.132	-0.151	-0.171	-0.190	-0.208	-0.225	-0.242	-0.260	-0.276	-0.291	-0.306	-0.321	-0.336	-0.349	-0.361	-0.374	-0.385	-0.396	-0.406	-0.416	-0.425	-0.434	-0.441	-0.446	-0.454	-0.459	-0.464	-0.468	-0.471	-0.474	-0.476	-0.479	-0.480	-0.481	-0.480	-0.480	-0.479	-0.478	-0.476	-0.475	-0.471	-0.470	-0.466	-0.462	-0.460	-0.456	-0.452	-0.448	-0.444	-0.440	-0.434	-0.430	-0.425	-0.421	-0.418	-0.412	-0.409	-0.404	-0.400	-0.396	-0.392	-0.389	-0.385	-0.384	-0.380	-0.378	-0.375	-0.374	-0.371	-0.369	-0.369	-0.368	-0.368	-0.368	-0.366	-0.368	-0.369	-0.370	-0.371	-0.372	-0.374	-0.376	-0.379	-0.381	-0.384	-0.388	-0.390	-0.394	-0.396	-0.400	-0.404	-0.408	-0.412	-0.416	-0.420	-0.425	-0.430	-0.432	-0.438	-0.441	-0.446	-0.450	-0.454	-0.458	-0.460	-0.464	-0.468	-0.471	-0.474	-0.478	-0.480	-0.481	-0.485	-0.488	-0.489	-0.490	-0.491	-0.491	-0.492	-0.492	-0.492	-0.494	-0.492	-0.494	-0.492	-0.491	-0.491	-0.489	-0.486	-0.486	-0.484	-0.482	-0.479	-0.478	-0.475	-0.472	-0.470	-0.468	-0.465	-0.462	-0.459	-0.456	-0.454	-0.450	-0.449	-0.446	-0.444	-0.441	-0.440	-0.438	-0.435	-0.434	-0.432	-0.431	-0.430	-0.430	-0.429	-0.429	-0.430	-0.430	-0.430	-0.431	-0.432	-0.434	-0.435	-0.438	-0.440	-0.444	-0.446	-0.450	-0.454	-0.456	-0.461	-0.465	-0.470	-0.475	-0.480	-0.485	-0.490	-0.495	-0.502	-0.507	-0.512	-0.519	-0.526	-0.531	-0.538	-0.542	-0.549	-0.554	-0.561	-0.566	-0.571	-0.578	-0.582	-0.586	-0.591	-0.596	-0.600	-0.604	-0.606	-0.609	-0.611	-0.614	-0.616	-0.616	-0.618	-0.618	-0.616	-0.616	-0.614	-0.612	-0.610	-0.606	-0.604	-0.600	-0.595	-0.590	-0.584	-0.578	-0.571	-0.564	-0.556	-0.548	-0.539	-0.530	-0.520	-0.510	-0.499	-0.489	-0.478	-0.466	-0.455	-0.442	-0.430	-0.418	-0.405	-0.391	-0.380	-0.366	-0.354	-0.339	-0.326	-0.312	-0.300	-0.286	-0.274	-0.260	-0.249	-0.235	-0.224	-0.211	-0.200	-0.188	-0.176	-0.166	-0.155	-0.145	-0.136	-0.126	-0.118	-0.110	-0.101	-0.095	-0.086	-0.080	-0.074	-0.069	-0.062	-0.059	-0.055	-0.050	-0.048	-0.045	-0.042	-0.040	-0.039	-0.036	-0.036	-0.035	-0.035	-0.035	-0.035	-0.036	-0.036	-0.038	-0.039	-0.040	-0.041	-0.042	-0.044	-0.046	-0.048	-0.050	-0.051	-0.052	-0.054	-0.056	-0.058	-0.059	-0.059	-0.060	-0.061	-0.062	-0.062	-0.062	-0.061	-0.061	-0.061	-0.059	-0.059	-0.056	-0.054	-0.052	-0.049	-0.046	-0.042	-0.039	-0.035	-0.031	-0.026	-0.021	-0.016	-0.011	-0.005	0.000	0.005	0.011	0.018	0.025	0.031	0.038	0.045	0.051	0.059	0.066	0.074	0.081	0.089	0.095	0.101	0.109	0.115	0.121	0.128	0.135	0.141	0.145	0.151	0.156	0.161	0.166	0.170	0.172	0.176	0.179	0.181	0.184	0.184	0.185	0.185	0.184	0.184	0.181	0.180	0.176	0.172	0.169	0.164	0.159	0.152	0.145	0.138	0.130	0.121	0.111	0.101	0.091	0.080	0.068	0.055	0.042	0.028	0.014	-0.001	-0.016	-0.031	-0.049	-0.065	-0.082	-0.099	-0.118	-0.135	-0.155	-0.172	-0.191	-0.211	-0.230	-0.249	-0.269	-0.288	-0.308	-0.328	-0.348	-0.368	-0.388	-0.408	-0.426	-0.446	-0.465	-0.484	-0.501	-0.520	-0.538	-0.555	-0.571	-0.588	-0.605	-0.620	-0.635	-0.650	-0.664	-0.678	-0.691	-0.704	-0.716	-0.728	-0.738	-0.748	-0.758	-0.766	-0.775	-0.784	-0.790	-0.796	-0.802	-0.808	-0.812	-0.816	-0.819	-0.822	-0.825	-0.826	-0.828	-0.826	-0.828	-0.826	-0.824	-0.822	-0.820	-0.818	-0.815	-0.810	-0.808	-0.802	-0.796	-0.791	-0.785	-0.779	-0.774	-0.766	-0.760	-0.754	-0.746	-0.739	-0.731	-0.724	-0.716	-0.709	-0.701	-0.692	-0.685	-0.676	-0.669	-0.660	-0.654	-0.645	-0.638	-0.630	-0.624	-0.618	-0.610	-0.604	-0.598	-0.591	-0.585	-0.580	-0.574	-0.570	-0.565	-0.561	-0.558	-0.552	-0.549	-0.546	-0.544	-0.541	-0.540	-0.536	-0.535	-0.534	-0.534	-0.532	-0.531	-0.530	-0.531	-0.531	-0.531	-0.532	-0.532	-0.532	-0.534	-0.535	-0.535	-0.535	-0.536	-0.538	-0.538	-0.538	-0.538	-0.538	-0.538	-0.536	-0.536	-0.535	-0.534	-0.531	-0.530	-0.528	-0.524	-0.520	-0.516	-0.511	-0.506	-0.500	-0.494	-0.486	-0.479	-0.471	-0.462	-0.454	-0.442	-0.432	-0.422	-0.409	-0.398	-0.385	-0.371	-0.356	-0.341	-0.326	-0.310	-0.294	-0.276	-0.260	-0.242	-0.224	-0.205	-0.186	-0.168	-0.148	-0.129	-0.109	-0.089	-0.068	-0.049	-0.028	-0.008	0.012	0.032	0.051	0.071	0.091	0.110	0.129	0.148	0.166	0.182	0.200	0.216	0.232	0.249	0.264	0.278	0.289	0.301	0.312	0.324	0.334	0.344	0.350	0.358	0.364	0.369	0.372	0.376	0.379	0.379	0.380	0.379	0.376	0.374	0.370	0.365	0.359	0.352	0.344	0.336	0.328	0.315	0.305	0.292	0.279	0.266	0.251	0.236	0.221	0.206	0.190	0.174	0.155	0.138	0.121	0.104	0.086	0.069	0.051	0.034	0.016	-0.001	-0.018	-0.035	-0.050	-0.066	-0.081	-0.096	-0.110	-0.124	-0.136	-0.148	-0.160	-0.170	-0.180	-0.189	-0.198	-0.204	-0.210	-0.215	-0.220	-0.222	-0.225	-0.228	-0.229	-0.229	-0.229	-0.228	-0.225	-0.221	-0.218	-0.214	-0.209	-0.202	-0.198	-0.190	-0.184	-0.175	-0.168	-0.160	-0.151	-0.142	-0.134	-0.125	-0.116	-0.108	-0.099	-0.090	-0.081	-0.072	-0.064	-0.058	-0.049	-0.041	-0.034	-0.028	-0.021	-0.015	-0.010	-0.006	-0.001	0.002	0.006	0.009	0.011	0.014	0.015	0.016	0.016	0.018	0.016	0.016	0.015	0.014	0.014	0.012	0.009	0.008	0.005	0.004	0.000	-0.001	-0.005	-0.006	-0.008	-0.011	-0.012	-0.015	-0.016	-0.018	-0.019	-0.020	-0.020	-0.020	-0.020	-0.019	-0.019	-0.018	-0.015	-0.014	-0.011	-0.006	-0.004	0.001	0.006	0.010	0.016	0.022	0.029	0.036	0.044	0.052	0.060	0.069	0.079	0.088	0.098	0.108	0.119	0.129	0.140	0.150	0.162	0.174	0.186	0.198	0.211	0.222	0.236	0.248	0.260	100.000	5.000	2.000	1.000	4.000	0.000	0.000	0.000	0.000	0.000	0.000	0.000	0.000	0.000	0.000	0.000	0.000	0.000	0.368	0.362	0.358	0.350	0.342	0.332	0.324	0.314	0.301	0.290	0.276	0.260	0.246	0.230	0.214	0.196	0.178	0.159	0.140	0.120	0.100	0.079	0.058	0.036	0.014	-0.009	-0.031	-0.054	-0.078	-0.100	-0.122	-0.148	-0.170	-0.192	-0.216	-0.239	-0.260	-0.284	-0.305	-0.329	-0.350	-0.371	-0.392	-0.412	-0.432	-0.452	-0.472	-0.490	-0.509	-0.525	-0.542	-0.559	-0.575	-0.589	-0.604	-0.619	-0.631	-0.644	-0.656	-0.668	-0.679	-0.689	-0.698	-0.708	-0.716	-0.724	-0.731	-0.739	-0.745	-0.750	-0.755	-0.760	-0.765	-0.770	-0.772	-0.778	-0.780	-0.784	-0.785	-0.788	-0.790	-0.792	-0.795	-0.796	-0.798	-0.800	-0.801	-0.804	-0.805	-0.808	-0.809	-0.811	-0.812	-0.815	-0.818	-0.820	-0.822	-0.828	-0.830	-0.834	-0.836	-0.840	-0.846	-0.850	-0.854	-0.859	-0.865	-0.870	-0.875	-0.881	-0.886	-0.892	-0.899	-0.905	-0.910	-0.918	-0.925	-0.930	-0.938	-0.944	-0.950	-0.956	-0.962	-0.969	-0.975	-0.980	-0.985	-0.991	-0.996	-1.000	-1.006	-1.010	-1.012	-1.016	-1.019	-1.021	-1.022	-1.025	-1.026	-1.028	-1.028	-1.025	-1.025	-1.025	-1.022	-1.020	-1.018	-1.015	-1.012	-1.008	-1.004	-0.999	-0.994	-0.989	-0.984	-0.978	-0.971	-0.965	-0.958	-0.951	-0.945	-0.938	-0.930	-0.924	-0.916	-0.910	-0.902	-0.896	-0.890	-0.885	-0.879	-0.874	-0.869	-0.864	-0.859	-0.854	-0.851	-0.848	-0.846	-0.844	-0.842	-0.842	-0.844	-0.845	-0.846	-0.849	-0.852	-0.856	-0.861	-0.868	-0.874	-0.882	-0.890	-0.899	-0.910	-0.922	-0.935	-0.948	-0.961	-0.976	-0.992	-1.010	-1.026	-1.045	-1.064	-1.085	-1.105	-1.126	-1.150	-1.171	-1.195	-1.220	-1.245	-1.269	-1.295	-1.321	-1.348	-1.375	-1.401	-1.429	-1.458	-1.485	-1.512	-1.540	-1.568	-1.594	-1.622	-1.650	-1.675	-1.701	-1.728	-1.752	-1.776	-1.800	-1.824	-1.846	-1.868	-1.889	-1.909	-1.926	-1.944	-1.961	-1.976	-1.990	-2.002	-2.014	-2.025	-2.034	-2.041	-2.047	-2.052	-2.056	-2.059	-2.059	-2.059	-2.055	-2.051	-2.046	-2.040	-2.031	-2.022	-2.011	-1.998	-1.985	-1.970	-1.954	-1.936	-1.918	-1.899	-1.878	-1.856	-1.834	-1.810	-1.785	-1.761	-1.735	-1.709	-1.681	-1.654	-1.626	-1.598	-1.570	-1.541	-1.511	-1.482	-1.452	-1.424	-1.395	-1.365	-1.336	-1.309	-1.280	-1.252	-1.225	-1.198	-1.171	-1.145	-1.120	-1.095	-1.071	-1.049	-1.026	-1.004	-0.984	-0.964	-0.944	-0.925	-0.908	-0.891	-0.874	-0.860	-0.845	-0.831	-0.819	-0.808	-0.795	-0.785	-0.776	-0.768	-0.759	-0.751	-0.745	-0.739	-0.735	-0.730	-0.726	-0.722	-0.719	-0.718	-0.715	-0.712	-0.711	-0.710	-0.710	-0.709	-0.708	-0.709	-0.708	-0.708	-0.708	-0.709	-0.708	-0.708	-0.708	-0.706	-0.708	-0.705	-0.705	-0.702	-0.701	-0.700	-0.698	-0.695	-0.692	-0.689	-0.685	-0.680	-0.676	-0.670	-0.664	-0.658	-0.650	-0.642	-0.635	-0.628	-0.618	-0.608	-0.599	-0.588	-0.576	-0.565	-0.552	-0.541	-0.528	-0.515	-0.500	-0.486	-0.472	-0.456	-0.442	-0.426	-0.411	-0.395	-0.380	-0.364	-0.348	-0.331	-0.315	-0.299	-0.282	-0.266	-0.250	-0.235	-0.220	-0.204	-0.190	-0.175	-0.160	-0.145	-0.131	-0.119	-0.108	-0.095	-0.082	-0.071	-0.061	-0.051	-0.041	-0.034	-0.025	-0.018	-0.011	-0.006	0.000	0.002	0.008	0.010	0.012	0.014	0.014	0.015	0.014	0.011	0.010	0.008	0.004	0.000	-0.004	-0.010	-0.015	-0.022	-0.029	-0.036	-0.044	-0.052	-0.061	-0.071	-0.080	-0.090	-0.100	-0.111	-0.122	-0.132	-0.144	-0.155	-0.168	-0.180	-0.191	-0.202	-0.215	-0.226	-0.239	-0.250	-0.261	-0.274	-0.286	-0.298	-0.310	-0.321	-0.331	-0.344	-0.354	-0.365	-0.375	-0.386	-0.396	-0.405	-0.415	-0.424	-0.434	-0.441	-0.450	-0.459	-0.468	-0.474	-0.482	-0.489	-0.496	-0.502	-0.509	-0.515	-0.522	-0.528	-0.534	-0.539	-0.544	-0.549	-0.554	-0.559	-0.564	-0.568	-0.572	-0.576	-0.580	-0.585	-0.589	-0.592	-0.598	-0.601	-0.606	-0.610	-0.614	-0.619	-0.624	-0.629	-0.634	-0.639	-0.644	-0.650	-0.655	-0.660	-0.668	-0.674	-0.680	-0.688	-0.695	-0.704	-0.711	-0.719	-0.729	-0.738	-0.746	-0.756	-0.766	-0.776	-0.788	-0.798	-0.809	-0.821	-0.832	-0.844	-0.858	-0.870	-0.882	-0.895	-0.909	-0.922	-0.935	-0.950	-0.962	-0.976	-0.989	-1.002	-1.016	-1.029	-1.041	-1.055	-1.068	-1.080	-1.091	-1.102	-1.114	-1.125	-1.136	-1.146	-1.155	-1.164	-1.171	-1.179	-1.186	-1.192	-1.199	-1.202	-1.208	-1.210	-1.212	-1.214	-1.215	-1.215	-1.214	-1.211	-1.209	-1.205	-1.200	-1.195	-1.189	-1.181	-1.174	-1.164	-1.155	-1.144	-1.132	-1.119	-1.106	-1.092	-1.078	-1.062	-1.046	-1.030	-1.011	-0.992	-0.975	-0.956	-0.936	-0.916	-0.895	-0.875	-0.855	-0.832	-0.810	-0.789	-0.768	-0.745	-0.722	-0.700	-0.679	-0.655	-0.634	-0.611	-0.590	-0.568	-0.546	-0.524	-0.504	-0.482	-0.462	-0.442	-0.421	-0.401	-0.384	-0.365	-0.346	-0.329	-0.311	-0.294	-0.278	-0.261	-0.245	-0.230	-0.215	-0.201	-0.188	-0.174	-0.160	-0.148	-0.135	-0.125	-0.114	-0.102	-0.092	-0.082	-0.071	-0.062	-0.054	-0.045	-0.036	-0.029	-0.020	-0.014	-0.006	0.001	0.009	0.015	0.021	0.028	0.035	0.040	0.048	0.052	0.059	0.065	0.070	0.076	0.081	0.088	0.092	0.098	0.102	0.109	0.114	0.119	0.124	0.130	0.136	0.141	0.148	0.152	0.158	0.164	0.170	0.175	0.181	0.188	0.192	0.199	0.205	0.210	0.216	0.222	0.228	0.234	0.240	0.245	0.250	0.255	0.261	0.265	0.271	0.275	0.281	0.285	0.289	0.292	0.295	0.299	0.301	0.305	0.306	0.309	0.309	0.310	0.311	0.310	0.309	0.309	0.306	0.305	0.301	0.298	0.294	0.289	0.282	0.278	0.270	0.262	0.254	0.246	0.236	0.225	0.215	0.204	0.190	0.178	0.165	0.150	0.136	0.120	0.104	0.088	0.071	0.051	0.032	0.015	-0.004	-0.024	-0.042	-0.064	-0.084	-0.105	-0.125	-0.148	-0.168	-0.188	-0.210	-0.230	-0.252	-0.274	-0.294	-0.314	-0.335	-0.355	-0.375	-0.394	-0.412	-0.431	-0.446	-0.464	-0.481	-0.499	-0.514	-0.528	-0.542	-0.555	-0.568	-0.579	-0.589	-0.600	-0.609	-0.616	-0.624	-0.631	-0.636	-0.641	-0.644	-0.648	-0.649	-0.650	-0.650	-0.650	-0.648	-0.645	-0.642	-0.640	-0.635	-0.629	-0.624	-0.618	-0.611	-0.602	-0.595	-0.586	-0.578	-0.568	-0.558	-0.548	-0.538	-0.528	-0.516	-0.505	-0.494	-0.484	-0.471	-0.460	-0.449	-0.439	-0.428	-0.416	-0.405	-0.395	-0.384	-0.375	-0.364	-0.355	-0.346	-0.338	-0.329	-0.320	-0.312	-0.305	-0.299	-0.291	-0.285	-0.281	-0.275	-0.270	-0.266	-0.262	-0.259	-0.255	-0.252	-0.249	-0.246	-0.245	-0.242	-0.241	-0.241	-0.240	-0.240	-0.240	-0.240	-0.240	-0.241	-0.241	-0.241	-0.241	-0.242	-0.244	-0.244	-0.244	-0.245	-0.245	-0.245	-0.246	-0.246	-0.246	-0.246	-0.245	-0.245	-0.244	-0.242	-0.240	-0.239	-0.236	-0.234	-0.231	-0.228	-0.224	-0.220	-0.215	-0.210	-0.204	-0.198	-0.190	-0.184	-0.175	-0.166	-0.158	-0.148	-0.139	-0.128	-0.118	-0.106	-0.094	-0.080	-0.069	-0.055	-0.041	-0.028	-0.012	0.002	0.018	0.034	0.050	0.066	0.081	0.098	0.115	0.131	0.149	0.165	0.181	0.199	0.216	0.232	0.249	0.265	0.281	0.296	0.311	0.326	0.340	0.354	0.366	0.379	0.391	0.402	0.412	0.422	0.431	0.439	0.446	0.452	0.459	0.462	0.466	0.469	0.470	0.471	0.471	0.470	0.468	0.465	0.461	0.455	0.449	0.444	0.435	0.428	0.416	0.406	0.395	0.384	0.371	0.358	0.344	0.331	0.316	0.301	0.286	0.270	0.254	0.238	0.221	0.204	0.188	0.170	0.152	0.136	0.120	0.104	0.088	0.071	0.056	0.041	0.028	0.012	-0.001	-0.014	-0.026	-0.039	-0.050	-0.061	-0.070	-0.080	-0.088	-0.096	-0.102	-0.108	-0.114	-0.118	-0.121	-0.124	-0.125	-0.126	-0.126	-0.126	-0.126	-0.124	-0.120	-0.118	-0.114	-0.109	-0.105	-0.099	-0.092	-0.086	-0.080	-0.072	-0.064	-0.056	-0.049	-0.040	-0.032	-0.024	-0.015	-0.008	0.001	0.009	0.016	0.024	0.031	0.039	0.045	0.051	0.056	0.060	0.065	0.069	0.072	0.074	0.076	0.076	0.076	0.075	0.074	0.071	0.069	0.064	0.058	0.052	0.045	0.038	0.029	0.019	0.010	-0.002	-0.014	-0.028	-0.040	-0.054	-0.069	-0.084	-0.101	-0.119	-0.136	-0.154	-0.172	-0.190	-0.209	-0.229	-0.249	-0.269	-0.289	-0.308	-0.328	-0.349	-0.368	-0.386	-0.408	-0.426	-0.445	-0.464	-0.482	-0.500	-0.518	-0.535	-0.551	-0.565	-0.581	-0.596	-0.610	-0.622	-0.635	-0.646	-0.658	-0.668	-0.676	-0.685	-0.692	-0.700	-0.705	-0.710	-0.715	-0.719	-0.721	-0.724	-0.725	-0.725	-0.725	-0.725	-0.724	-0.722	-0.720	-0.718	-0.714	-0.711	-0.706	-0.702	-0.698	-0.692	-0.688	-0.682	-0.678	-0.672	-0.666	-0.661	-0.656	-0.650	-0.645	-0.640	-0.635	-0.630	-0.626	-0.622	-0.619	-0.616	-0.612	-0.610	-0.608	-0.608	-0.605	-0.605	-0.606	-0.606	-0.608	-0.610	-0.611	-0.614	-0.616	-0.620	-0.625	-0.629	-0.634	-0.640	-0.645	-0.651	-0.659	-0.666	-0.672	-0.681	-0.688	-0.696	-0.705	-0.712	-0.721	-0.730	-0.740	-0.749	-0.758	-0.765	-0.774	-0.782	-0.790	-0.799	-0.806	-0.812	-0.820	-0.826	-0.832	-0.839	-0.844	-0.849	-0.852	-0.856	-0.859	-0.860	-0.862	-0.862	-0.862	-0.862	-0.860	-0.856	-0.854	-0.850	-0.845	-0.839	-0.831	-0.822	-0.814	-0.804	-0.792	-0.781	-0.768	-0.752	-0.738	-0.722	-0.705	-0.686	-0.668	-0.646	-0.625	-0.602	-0.580	-0.555	-0.530	-0.505	-0.478	-0.449	-0.420	-0.390	-0.360	-0.329	-0.295	-0.264	-0.230	-0.196	-0.160	-0.125	-0.089	-0.052	-0.015	0.021	0.059	0.098	0.136	0.172	0.211	0.250	0.290	0.329	0.366	0.405	0.444	0.481	0.519	0.556	0.594	0.630	0.666	0.702	0.738	0.771	0.805	0.839	0.871	0.902	0.935	0.964	0.994	1.024	1.050	1.078	1.104	1.129	1.154	1.176	1.201	1.222	1.244	1.262	1.282	1.301	1.318	1.335	1.351	1.366	1.380	1.395	1.408	1.420	1.431	1.444	1.454	1.464	1.474	1.484	1.491	1.500	1.509	1.516	1.522	1.530	1.536	1.544	1.550	1.556	1.564	1.569	1.574	1.580	1.585	1.592	1.598	1.605	1.610	1.616	1.622	1.629	1.635	1.641	1.649	1.655	1.661	1.670	1.676	1.684	1.691	1.699	1.706	1.714	1.721	1.729	1.738	1.745	1.752	1.761	1.768	1.776	1.784	1.791	1.799	1.806	1.814	1.820	1.828	1.834	1.840	1.845	1.850	1.855	1.860	1.864	1.868	1.871	1.874	1.876	1.878	1.879	1.879	1.878	1.878	1.875	1.874	1.870	1.866	1.861	1.856	1.850	1.842	1.835	1.826	1.818	1.808	1.796	1.784	1.771	1.759	1.745	1.730	1.714	1.698	1.681	1.664	1.644	1.626	1.605	1.584	1.564	1.541	1.520	1.498	1.475	1.451	1.429	1.404	1.380	1.355	1.330	1.305	1.280	1.254	1.230	1.204	1.179	1.152	1.129	1.104	1.078	1.052	1.029	1.005	0.981	0.956	0.934	0.910	0.888	0.865	0.844	0.821	0.800	0.780	0.760	0.740	0.721	0.702	0.685	0.668	0.649	0.634	0.616	0.601	0.586	0.571	0.558	0.544	0.529	0.516	0.504	0.491	0.479	0.468	0.456	0.444	0.434	0.421	0.411	0.401	0.390	0.380	0.370	0.359	0.349	0.338	0.326	0.315	0.304	0.292	0.281	0.270	0.259	0.245	0.232	0.220	0.208	0.194	0.180	0.166	0.152	0.139	0.122	0.108	0.094	0.076	0.061	0.045	0.030	0.012	-0.005	-0.021	-0.039	-0.055	-0.072	-0.089	-0.106	-0.124	-0.141	-0.158	-0.175	-0.191	-0.209	-0.224	-0.240	-0.256	-0.271	-0.286	-0.300	-0.315	-0.329	-0.341	-0.354	-0.366	-0.378	-0.389	-0.398	-0.408	-0.416	-0.424	-0.430	-0.438	-0.441	-0.448	-0.451	-0.454	-0.455	-0.455	-0.456	-0.456	-0.454	-0.452	-0.449	-0.445	-0.441	-0.435	-0.428	-0.420	-0.411	-0.402	-0.392	-0.381	-0.370	-0.358	-0.344	-0.330	-0.316	-0.300	-0.285	-0.268	-0.251	-0.232	-0.216	-0.198	-0.178	-0.159	-0.138	-0.118	-0.098	-0.076	-0.056	-0.035	-0.014	0.009	0.029	0.050	0.072	0.092	0.115	0.136	0.156	0.176	0.196	0.216	0.235	0.255	0.272	0.291	0.309	0.325	0.341	0.356	0.371	0.385	0.399	0.410	0.422	0.432	0.442	0.452	0.460	0.468	0.472	0.478	0.482	0.485	0.488	0.489	0.489	0.489	0.488	0.485	0.482	0.479	0.474	0.468	0.461	0.452	0.445	0.436	0.428	0.418	0.406	0.396	0.385	0.372	0.361	0.349	0.336	0.322	0.310	0.298	0.285	0.272	0.259	0.248	0.235	0.224	0.211	0.200	0.189	0.179	0.170	0.160	0.151	0.144	0.136	0.130	0.124	0.119	0.116	0.112	0.110	0.109	0.108	0.109	0.110	0.112	0.116	0.120	0.125	0.131	0.139	0.146	0.155	0.165	0.174	0.186	0.198	0.211	0.224	0.238	0.251	0.268	0.282	0.299	0.315	0.330	0.348	0.364	0.381	0.399	0.416	0.431	0.449	0.465	0.481	0.498	0.514	0.529	0.542	0.558	0.570	0.582	0.594	0.606	0.616	0.625	0.634	0.641	0.648	0.654	0.658	0.660	0.661	0.662	0.664	0.662	0.660	0.656	0.651	0.646	0.639	0.631	0.624	0.614	0.602	0.591	0.579	0.566	0.551	0.536	0.520	0.505	0.488	0.470	0.452	0.435	0.418	0.399	0.381	0.362	0.344	0.325	0.306	0.290	0.271	0.254	0.236	0.220	0.204	0.189	0.174	0.160	0.146	0.135	0.121	0.111	0.101	0.091	0.084	0.076	0.070	0.064	0.061	0.058	0.055	0.055	0.055	0.055	0.059	0.062	0.066	0.070	0.078	0.084	0.092	0.101	0.111	0.121	0.134	0.146	0.159	0.172	0.188	0.202	0.216	0.232	0.249	0.265	0.282	0.300	0.318	0.335	0.352	0.371	0.389	0.406	0.424	0.441	0.459	0.478	0.494	0.510	0.525	0.542	0.558	0.571	0.585	0.599	0.611	0.624	0.635	0.645	0.656	0.665	0.672	0.680	0.686	0.692	0.696	0.699	0.702	0.704	0.705	0.706	0.705	0.702	0.700	0.696	0.691	0.686	0.680	0.672	0.664	0.655	0.645	0.634	0.624	0.612	0.600	0.588	0.574	0.559	0.545	0.530	0.516	0.499	0.485	0.469	0.452	0.436	0.420	0.405	0.389	0.372	0.358	0.341	0.328	0.312	0.299	0.284	0.271	0.259	0.246	0.235	0.224	0.214	0.205	0.196	0.188	0.181	0.175	0.171	0.166	0.164	0.161	0.160	0.159	0.159	0.161	0.164	0.166	0.170	0.176	0.181	0.188	0.195	0.202	0.211	0.220	0.230	0.241	0.251	0.262	0.275	0.286	0.300	0.312	0.326	0.340	0.352	0.366	0.379	0.394	0.406	0.420	0.434	0.446	0.459	0.471	0.484	0.495	0.506	0.516	0.526	0.538	0.546	0.554	0.562	0.569	0.575	0.581	0.586	0.590	0.594	0.596	0.599	0.600	0.600	0.600	0.599	0.596	0.595	0.591	0.588	0.584	0.579	0.572	0.566	0.559	0.551	0.544	0.535	0.526	0.518	0.507	0.498	0.486	0.476	0.465	0.455	0.444	0.432	0.421	0.411	0.399	0.389	0.379	0.366	0.356	0.348	0.338	0.328	0.319	0.310	0.301	0.294	0.286	0.279	0.272	0.266	0.262	0.256	0.252	0.250	0.248	0.245	0.244	0.242	0.242	0.242	0.244	0.244	0.246	0.249	0.252	0.255	0.259	0.265	0.269	0.274	0.280	0.285	0.291	0.298	0.304	0.311	0.318	0.324	0.331	0.336	0.344	0.350	0.356	0.362	0.368	0.372	0.379	0.382	0.386	0.390	0.394	0.396	0.398	0.399	0.400	0.400	0.399	0.398	0.396	0.392	0.389	0.385	0.380	0.374	0.366	0.360	0.352	0.344	0.334	0.324	0.312	0.302	0.289	0.276	0.264	0.250	0.236	0.221	0.208	0.192	0.175	0.160	0.144	0.128	0.110	0.094	0.076	0.060	0.042	0.026	0.010	-0.006	-0.022	-0.039	-0.055	-0.070	-0.086	-0.101	-0.116	-0.130	-0.144	-0.156	-0.170	-0.182	-0.194	-0.205	-0.215	-0.225	-0.235	-0.244	-0.251	-0.259	-0.266	-0.272	-0.278	-0.282	-0.288	-0.291	-0.294	-0.296	-0.299	-0.300	-0.301	-0.300	-0.300	-0.299	-0.298	-0.296	-0.294	-0.291	-0.289	-0.285	-0.281	-0.278	-0.274	-0.269	-0.264	-0.259	-0.255	-0.250	-0.245	-0.240	-0.235	-0.230	-0.225	-0.221	-0.216	-0.211	-0.208	-0.205	-0.201	-0.199	-0.195	-0.194	-0.191	-0.191	-0.191	-0.191	-0.192	-0.194	-0.196	-0.199	-0.202	-0.206	-0.212	-0.219	-0.225	-0.231	-0.240	-0.249	-0.259	-0.270	-0.281	-0.294	-0.308	-0.320	-0.334	-0.350	-0.365	-0.381	-0.398	-0.416	-0.434	-0.451	-0.471	-0.492	-0.511	-0.532	-0.552	-0.572	-0.594	-0.615	-0.635	-0.656	-0.678	-0.699	-0.720	-0.741	-0.761	-0.781	-0.801	-0.821	-0.841	-0.860	-0.876	-0.895	-0.911	-0.929	-0.945	-0.959	-0.974	-0.986	-1.000	-1.011	-1.024	-1.034	-1.042	-1.051	-1.060	-1.068	-1.072	-1.078	-1.082	-1.085	-1.089	-1.090	-1.090	-1.090	-1.089	-1.088	-1.085	-1.081	-1.078	-1.072	-1.068	-1.061	-1.055	-1.048	-1.040	-1.031	-1.022	-1.014	-1.004	-0.994	-0.984	-0.972	-0.962	-0.951	-0.940	-0.929	-0.918	-0.906	-0.894	-0.882	-0.871	-0.860	-0.849	-0.839	-0.828	-0.818	-0.808	-0.798	-0.788	-0.779	-0.770	-0.761	-0.754	-0.746	-0.739	-0.732	-0.726	-0.721	-0.718	-0.712	-0.709	-0.704	-0.702	-0.700	-0.698	-0.696	-0.696	-0.696	-0.696	-0.696	-0.698	-0.700	-0.701	-0.704	-0.708	-0.711	-0.715	-0.719	-0.724	-0.728	-0.732	-0.738	-0.742	-0.749	-0.755	-0.760	-0.766	-0.771	-0.776	-0.782	-0.789	-0.794	-0.800	-0.805	-0.809	-0.812	-0.818	-0.821	-0.826	-0.828	-0.830	-0.832	-0.835	-0.835	-0.836	-0.836	-0.836	-0.835	-0.832	-0.830	-0.826	-0.822	-0.819	-0.811	-0.805	-0.798	-0.790	-0.781	-0.771	-0.760	-0.749	-0.738	-0.725	-0.710	-0.696	-0.680	-0.664	-0.648	-0.630	-0.611	-0.592	-0.572	-0.552	-0.532	-0.511	-0.490	-0.468	-0.445	-0.421	-0.400	-0.376	-0.352	-0.329	-0.305	-0.281	-0.258	-0.234	-0.210	-0.189	-0.165	-0.142	-0.120	-0.098	-0.078	-0.056	-0.036	-0.016	0.002	0.020	0.038	0.055	0.070	0.085	0.099	0.112	0.125	0.136	0.146	0.155	0.165	0.171	0.179	0.184	0.189	0.192	0.195	0.198	0.199	0.200	0.199	0.196	0.195	0.192	0.189	0.186	0.181	0.178	0.171	0.166	0.160	0.155	0.149	0.142	0.135	0.129	0.122	0.116	0.110	0.104	0.099	0.094	0.089	0.085	0.081	0.078	0.074	0.071	0.070	0.069	0.069	0.070	0.070	0.072	0.075	0.079	0.082	0.089	0.095	0.101	0.110	0.119	0.128	0.138	0.150	0.162	0.175	0.189	0.202	0.216	0.232	0.249	0.265	0.282	0.300	0.319	0.336	0.355	0.375	0.392	0.412	0.431	0.452	0.472	0.491	0.511	0.530	0.549	0.569	0.588	0.606	0.624	0.641	0.659	0.674	0.690	0.705	0.720	0.734	0.746	0.759	0.770	0.780	0.789	0.799	0.805	0.812	0.818	0.822	0.825	0.828	0.830	0.830	0.830	0.829	0.825	0.820	0.815	0.810	0.804	0.796	0.788	0.776	0.766	0.754	0.741	0.729	0.714	0.700	0.684	0.668	0.650	0.632	0.615	0.596	0.578	0.559	0.540	0.520	0.500	0.480	0.460	0.440	0.420	0.400	0.379	0.360	0.340	0.322	0.304	0.286	0.268	0.250	0.232	0.216	0.200	0.186	0.172	0.158	0.146	0.135	0.124	0.114	0.105	0.096	0.090	0.084	0.079	0.075	0.071	0.069	0.069	0.068	0.069	0.070	0.074	0.078	0.082	0.088	0.095	0.102	0.111	0.119	0.129	0.140	0.150	0.162	0.174	0.188	0.201	0.214	0.230	0.244	0.258	0.274	0.289	0.304	0.319	0.335	0.350	0.365	0.381	0.395	0.410	0.425	0.439	0.452	0.465	0.478	0.491	0.501	0.514	0.524	0.534	0.542	0.551	0.559	0.566	0.572	0.578	0.584	0.588	0.592	0.594	0.596	0.598	0.600	0.600	0.598	0.596	0.594	0.591	0.588	0.585	0.580	0.575	0.569	0.564	0.556	0.550	0.542	0.536	0.528	0.520	0.511	0.502	0.494	0.485	0.478	0.469	0.460	0.450	0.441	0.432	0.425	0.415	0.408	0.398	0.390	0.381	0.374	0.366	0.359	0.352	0.346	0.339	0.332	0.326	0.321	0.315	0.311	0.306	0.301	0.296	0.292	0.289	0.285	0.281	0.276	0.274	0.271	0.268	0.265	0.261	0.260	0.256	0.254	0.251	0.248	0.244	0.241	0.238	0.235	0.230	0.226	0.222	0.218	0.212	0.208	0.201	0.195	0.189	0.182	0.175	0.166	0.158	0.149	0.139	0.128	0.118	0.106	0.092	0.080	0.068	0.052	0.038	0.022	0.008	-0.010	-0.028	-0.046	-0.064	-0.082	-0.102	-0.122	-0.142	-0.164	-0.185	-0.206	-0.228	-0.250	-0.272	-0.295	-0.319	-0.341	-0.365	-0.388	-0.411	-0.434	-0.458	-0.480	-0.501	-0.525	-0.546	-0.569	-0.589	-0.610	-0.630	-0.649	-0.669	-0.686	-0.704	-0.721	-0.738	-0.752	-0.766	-0.780	-0.791	-0.802	-0.814	-0.822	-0.831	-0.839	-0.846	-0.851	-0.855	-0.859	-0.861	-0.861	-0.861	-0.860	-0.858	-0.854	-0.849	-0.845	-0.838	-0.830	-0.822	-0.811	-0.802	-0.791	-0.778	-0.765	-0.751	-0.738	-0.722	-0.706	-0.689	-0.672	-0.655	-0.638	-0.619	-0.599	-0.580	-0.560	-0.541	-0.520	-0.501	-0.480	-0.460	-0.440	-0.420	-0.399	-0.379	-0.359	-0.339	-0.320	-0.301	-0.281	-0.264	-0.246	-0.228	-0.211	-0.194	-0.179	-0.164	-0.149	-0.135	-0.122	-0.110	-0.098	-0.088	-0.078	-0.068	-0.060	-0.052	-0.046	-0.040	-0.035	-0.032	-0.029	-0.026	-0.025	-0.026	-0.025	-0.028	-0.030	-0.034	-0.038	-0.042	-0.049	-0.056	-0.064	-0.071	-0.080	-0.090	-0.101	-0.111	-0.122	-0.135	-0.149	-0.161	-0.175	-0.189	-0.204	-0.219	-0.234	-0.250	-0.265	-0.281	-0.298	-0.312	-0.329	-0.345	-0.361	-0.378	-0.394	-0.409	-0.425	-0.440	-0.455	-0.471	-0.486	-0.500	-0.512	-0.526	-0.539	-0.551	-0.564	-0.574	-0.585	-0.596	-0.605	-0.614	-0.622	-0.630	-0.638	-0.644	-0.650	-0.655	-0.661	-0.664	-0.669	-0.671	-0.674	-0.676	-0.679	-0.680	-0.680	-0.681	-0.681	-0.681	-0.680	-0.680	-0.680	-0.679	-0.678	-0.676	-0.675	-0.674	-0.671	-0.671	-0.669	-0.668	-0.666	-0.665	-0.665	-0.664	-0.664	-0.662	-0.662	-0.662	-0.662	-0.664	-0.662	-0.665	-0.666	-0.666	-0.669	-0.670	-0.671	-0.674	-0.676	-0.678	-0.680	-0.684	-0.685	-0.688	-0.690	-0.691	-0.694	-0.696	-0.699	-0.699	-0.700	-0.701	-0.701	-0.700	-0.700	-0.699	-0.696	-0.694	-0.691	-0.688	-0.682	-0.676	-0.670	-0.662	-0.655	-0.645	-0.635	-0.622	-0.610	-0.596	-0.581	-0.566	-0.549	-0.531	-0.511	-0.491	-0.469	-0.446	-0.421	-0.398	-0.370	-0.342	-0.314	-0.282	-0.252	-0.220	-0.186	-0.152	-0.116	-0.080	-0.044	-0.006	0.034	0.074	0.114	0.156	0.198	0.240	0.282	0.326	0.371	0.415	0.459	0.505	0.550	0.596	0.641	0.688	0.734	0.779	0.825	0.871	0.916	0.961	1.006	1.051	1.096	1.140	1.184	1.228	1.270	1.312	1.354	1.395	1.436	1.478	1.516	1.555	1.592	1.631	1.668	1.704	1.740	1.775	1.810	1.844	1.876	1.909	1.941	1.971	2.002	2.033	2.062	2.091	2.120	2.149	2.175	2.202	2.230	2.256	2.282	2.308	2.332	2.356	2.381	2.406	2.430	2.454	2.478	2.501	2.524	2.548	2.571	2.594	2.616	2.639	2.661	2.684	2.706	2.729	2.751	2.774	2.796	2.819	2.841	2.864	2.888	2.910	2.932	2.954	2.976	2.999	3.021	3.044	3.068	3.089	3.111	3.134	3.155	3.178	3.200	3.221	3.244	3.266	3.288	3.309	3.330	3.351	3.372	3.392	3.412	3.432	3.452	3.472	3.492	3.511	3.530	3.549	3.566	3.584	3.601	3.618	3.634	3.649	3.665	3.679	3.694	3.706	3.720	3.732	3.744	3.755	3.765	3.774	3.784	3.791	3.799	3.806	3.812	3.816	3.821	3.824	3.825	3.826	3.828	3.826	3.826	3.822	3.820	3.816	3.811	3.805	3.799	3.791	3.782	3.774	3.764	3.752	3.741	3.729	3.716	3.702	3.688	3.674	3.659	3.641	3.625	3.609	3.591	3.575	3.558	3.540	3.522	3.505	3.488	3.470	3.452	3.436	3.419	3.402	3.388	3.372	3.356	3.342	3.329	3.316	3.304	3.294	3.282	3.274	3.265	3.258	3.251	3.245	3.241	3.238	3.236	3.234	3.235	3.236	3.239	3.242	3.248	3.254	3.261	3.270	3.280	3.291	3.302	3.316	3.330	3.345	3.361	3.379	3.396	3.415	3.435	3.456	3.478	3.500	3.521	3.545	3.569	3.592	3.619	3.644	3.669	3.695	3.720	3.746	3.772	3.798	3.824	3.850	3.876	3.901	3.928	3.951	3.976	4.001	4.024	4.048	4.070	4.093	4.115	4.135	4.156	4.176	4.195	4.212	4.231	4.248	4.264	4.278	4.292	4.306	4.319	4.330	4.340	4.350	4.360	4.368	4.375	4.381	4.386	4.391	4.396	4.400	4.402	4.404	4.405	4.405	4.405	4.404	4.401	4.399	4.396	4.392	4.390	4.385	4.380	4.376	4.370	4.365	4.358	4.351	4.345	4.339	4.331	4.325	4.316	4.310	4.302	4.295	4.289	4.281	4.274	4.266	4.259	4.251	4.244	4.238	4.231	4.225	4.219	4.212	4.206	4.201	4.195	4.190	4.185	4.180	4.176	4.171	4.166	4.164	4.159	4.154	4.151	4.148	4.144	4.140	4.136	4.132	4.130	4.125	4.121	4.118	4.112	4.108	4.104	4.098	4.093	4.088	4.080	4.074	4.068	4.059	4.050	4.041	4.031	4.021	4.009	3.996	3.984	3.971	3.956	3.940	3.924	3.906	3.888	3.869	3.848	3.825	3.804	3.780	3.755	3.729	3.701	3.674	3.644	3.614	3.582	3.551	3.518	3.484	3.449	3.414	3.376	3.338	3.299	3.260	3.220	3.180	3.138	3.096	3.052	3.009	2.966	2.922	2.878	2.834	2.788	2.742	2.698	2.651	2.606	2.559	2.514	2.468	2.422	2.376	2.331	2.288	2.241	2.198	2.154	2.110	2.068	2.025	1.982	1.941	1.901	1.860	1.820	1.781	1.742	1.705	1.670	1.634	1.598	1.565	1.531	1.498	1.466	1.436	1.406	1.378	1.349	1.321	1.295	1.270	1.244	1.220	1.198	1.175	1.152	1.132	1.111	1.092	1.075	1.056	1.040	1.022	1.009	0.992	0.978	0.965	0.951	0.939	0.926	0.915	0.904	0.894	0.884	0.872	0.864	0.854	0.845	0.836	0.829	0.820	0.812	0.805	0.796	0.789	0.781	0.775	0.766	0.760	0.752	0.745	0.739	0.732	0.726	0.718	0.711	0.705	0.699	0.692	0.686	0.680	0.674	0.669	0.664	0.658	0.652	0.648	0.641	0.636	0.632	0.629	0.625	0.622	0.620	0.619	0.616	0.616	0.618	0.616	0.619	0.620	0.624	0.628	0.632	0.639	0.646	0.654	0.661	0.672	0.684	0.695	0.709	0.724	0.739	0.755	0.774	0.792	0.811	0.832	0.855	0.878	0.901	0.928	0.954	0.980	1.009	1.038	1.068	1.098	1.130	1.161	1.192	1.225	1.260	1.292	1.326	1.360	1.394	1.426	1.460	1.494	1.528	1.560	1.591	1.622	1.654	1.684	1.714	1.741	1.769	1.795	1.820	1.844	1.866	1.886	1.906	1.924	1.940	1.955	1.969	1.980	1.990	1.998	2.005	2.009	2.011	2.013	2.013	2.010	2.005	2.000	1.992	1.982	1.972	1.960	1.946	1.931	1.914	1.896	1.878	1.858	1.835	1.812	1.790	1.766	1.741	1.716	1.689	1.664	1.636	1.609	1.580	1.552	1.525	1.498	1.469	1.441	1.414	1.386	1.360	1.334	1.309	1.282	1.259	1.235	1.214	1.190	1.170	1.150	1.130	1.112	1.096	1.079	1.064	1.050	1.038	1.025	1.015	1.005	0.996	0.989	0.981	0.975	0.971	0.968	0.966	0.964	0.964	0.964	0.965	0.968	0.970	0.974	0.979	0.984	0.990	0.996	1.002	1.010	1.019	1.028	1.036	1.046	1.056	1.065	1.075	1.086	1.098	1.108	1.119	1.130	1.140	1.151	1.164	1.174	1.185	1.195	1.206	1.215	1.226	1.235	1.246	1.255	1.264	1.272	1.280	1.289	1.295	1.302	1.309	1.315	1.320	1.326	1.330	1.335	1.339	1.341	1.344	1.346	1.348	1.349	1.349	1.350	1.349	1.348	1.346	1.344	1.342	1.340	1.338	1.334	1.329	1.325	1.321	1.316	1.310	1.305	1.300	1.294	1.289	1.282	1.276	1.270	1.264	1.259	1.252	1.246	1.239	1.234	1.228	1.222	1.218	1.212	1.208	1.204	1.199	1.196	1.192	1.190	1.188	1.185	1.182	1.181	1.181	1.180	1.180	1.181	1.181	1.182	1.185	1.186	1.190	1.192	1.196	1.200	1.205	1.209	1.214	1.219	1.225	1.230	1.235	1.241	1.248	1.254	1.260	1.266	1.272	1.278	1.284	1.289	1.294	1.299	1.302	1.308	1.310	1.314	1.316	1.318	1.318	1.319	1.318	1.316	1.312	1.310	1.305	1.299	1.294	1.286	1.276	1.265	1.254	1.241	1.229	1.214	1.196	1.179	1.159	1.138	1.116	1.092	1.068	1.041	1.014	0.984	0.954	0.922	0.890	0.855	0.820	0.782	0.745	0.706	0.666	0.626	0.585	0.542	0.499	0.454	0.408	0.362	0.316	0.270	0.222	0.175	0.126	0.079	0.030	-0.019	-0.066	-0.115	-0.164	-0.211	-0.259	-0.306	-0.352	-0.400	-0.446	-0.490	-0.536	-0.579	-0.622	-0.665	-0.705	-0.744	-0.784	-0.821	-0.858	-0.894	-0.926	-0.959	-0.990	-1.020	-1.050	-1.075	-1.101	-1.126	-1.148	-1.168	-1.188	-1.205	-1.221	-1.236	-1.248	-1.259	-1.270	-1.278	-1.284	-1.289	-1.292	-1.294	-1.295	-1.294	-1.291	-1.288	-1.281	-1.275	-1.266	-1.258	-1.246	-1.235	-1.221	-1.209	-1.192	-1.176	-1.159	-1.140	-1.120	-1.100	-1.080	-1.058	-1.035	-1.014	-0.989	-0.965	-0.940	-0.916	-0.890	-0.864	-0.838	-0.812	-0.785	-0.759	-0.731	-0.704	-0.678	-0.650	-0.625	-0.598	-0.571	-0.544	-0.519	-0.491	-0.466	-0.441	-0.415	-0.390	-0.365	-0.341	-0.316	-0.292	-0.270	-0.248	-0.225	-0.202	-0.181	-0.160	-0.140	-0.119	-0.100	-0.080	-0.061	-0.041	-0.022	-0.005	0.012	0.031	0.048	0.065	0.081	0.099	0.114	0.130	0.146	0.162	0.178	0.192	0.209	0.224	0.239	0.254	0.269	0.282	0.298	0.312	0.328	0.342	0.356	0.371	0.386	0.400	0.415	0.429	0.444	0.458	0.471	0.485	0.500	0.514	0.526	0.540	0.554	0.566	0.579	0.591	0.602	0.614	0.625	0.635	0.645	0.655	0.664	0.671	0.680	0.685	0.692	0.698	0.701	0.706	0.708	0.710	0.710	0.710	0.709	0.706	0.702	0.699	0.692	0.686	0.678	0.669	0.658	0.646	0.632	0.619	0.604	0.588	0.569	0.550	0.530	0.509	0.486	0.462	0.438	0.412	0.385	0.358	0.329	0.299	0.270	0.238	0.205	0.171	0.139	0.104	0.069	0.032	-0.005	-0.042	-0.080	-0.118	-0.158	-0.196	-0.235	-0.275	-0.315	-0.354	-0.394	-0.434	-0.474	-0.514	-0.554	-0.592	-0.632	-0.672	-0.712	-0.750	-0.789	-0.828	-0.866	-0.904	-0.941	-0.976	-1.012	-1.049	-1.085	-1.120	-1.155	-1.189	-1.221	-1.255	-1.286	-1.319	-1.349	-1.379	-1.409	-1.438	-1.465	-1.492	-1.519	-1.545	-1.569	-1.592	-1.616	-1.639	-1.661	-1.682	-1.702	-1.721	-1.740	-1.758	-1.775	-1.790	-1.805	-1.820	-1.834	-1.846	-1.858	-1.869	-1.879	-1.889	-1.898	-1.905	-1.912	-1.919	-1.924	-1.929	-1.932	-1.936	-1.939	-1.941	-1.944	-1.944	-1.944	-1.944	-1.944	-1.942	-1.939	-1.938	-1.934	-1.932	-1.929	-1.925	-1.921	-1.916	-1.912	-1.906	-1.901	-1.896	-1.890	-1.884	-1.879	-1.871	-1.865	-1.859	-1.852	-1.846	-1.839	-1.831	-1.824	-1.816	-1.810	-1.802	-1.794	-1.786	-1.779	-1.771	-1.762	-1.754	-1.745	-1.735	-1.726	-1.716	-1.706	-1.696	-1.685	-1.675	-1.662	-1.651	-1.639	-1.625	-1.612	-1.598	-1.582	-1.568	-1.554	-1.535	-1.519	-1.501	-1.484	-1.466	-1.446	-1.425	-1.406	-1.384	-1.362	-1.339	-1.316	-1.292	-1.268	-1.242	-1.218	-1.191	-1.164	-1.138	-1.109	-1.081	-1.052	-1.024	-0.995	-0.966	-0.936	-0.906	-0.878	-0.846	-0.818	-0.788	-0.758	-0.728	-0.699	-0.670	-0.640	-0.612	-0.585	-0.558	-0.530	-0.504	-0.478	-0.454	-0.429	-0.405	-0.384	-0.361	-0.340	-0.321	-0.304	-0.286	-0.269	-0.254	-0.240	-0.226	-0.216	-0.205	-0.195	-0.188	-0.181	-0.176	-0.172	-0.170	-0.169	-0.169	-0.171	-0.174	-0.178	-0.182	-0.189	-0.196	-0.206	-0.216	-0.226	-0.239	-0.252	-0.266	-0.281	-0.298	-0.315	-0.332	-0.352	-0.370	-0.390	-0.411	-0.431	-0.452	-0.474	-0.495	-0.519	-0.540	-0.561	-0.585	-0.606	-0.629	-0.650	-0.672	-0.692	-0.714	-0.734	-0.752	-0.772	-0.790	-0.809	-0.824	-0.840	-0.856	-0.870	-0.882	-0.895	-0.906	-0.916	-0.925	-0.932	-0.939	-0.944	-0.948	-0.950	-0.952	-0.951	-0.951	-0.948	-0.945	-0.939	-0.932	-0.926	-0.918	-0.906	-0.895	-0.884	-0.870	-0.855	-0.840	-0.824	-0.806	-0.789	-0.769	-0.750	-0.730	-0.708	-0.686	-0.664	-0.641	-0.618	-0.594	-0.569	-0.545	-0.520	-0.496	-0.471	-0.446	-0.421	-0.398	-0.372	-0.348	-0.324	-0.300	-0.276	-0.252	-0.230	-0.208	-0.186	-0.164	-0.144	-0.122	-0.102	-0.082	-0.065	-0.048	-0.029	-0.012	0.002	0.019	0.034	0.048	0.061	0.075	0.088	0.099	0.110	0.120	0.131	0.142	0.151	0.159	0.168	0.175	0.182	0.190	0.196	0.204	0.210	0.216	0.222	0.228	0.234	0.240	0.245	0.251	0.258	0.262	0.269	0.275	0.280	0.286	0.292	0.299	0.305	0.314	0.321	0.328	0.335	0.342	0.350	0.359	0.368	0.376	0.385	0.395	0.405	0.415	0.425	0.435	0.446	0.459	0.469	0.480	0.492	0.502	0.516	0.528	0.539	0.551	0.564	0.575	0.588	0.601	0.612	0.625	0.635	0.649	0.659	0.670	0.681	0.692	0.702	0.712	0.721	0.730	0.739	0.748	0.755	0.762	0.769	0.775	0.780	0.784	0.786	0.790	0.792	0.794	0.794	0.794	0.791	0.789	0.785	0.781	0.778	0.770	0.764	0.754	0.746	0.735	0.724	0.711	0.698	0.684	0.668	0.651	0.632	0.615	0.596	0.575	0.554	0.531	0.509	0.484	0.458	0.431	0.405	0.378	0.349	0.320	0.290	0.260	0.229	0.198	0.165	0.132	0.099	0.066	0.031	-0.002	-0.038	-0.072	-0.108	-0.142	-0.176	-0.212	-0.248	-0.284	-0.319	-0.354	-0.389	-0.424	-0.459	-0.492	-0.528	-0.562	-0.596	-0.629	-0.662	-0.695	-0.726	-0.758	-0.789	-0.819	-0.849	-0.879	-0.906	-0.934	-0.962	-0.989	-1.014	-1.039	-1.064	-1.088	-1.110	-1.134	-1.155	-1.176	-1.195	-1.216	-1.234	-1.252	-1.269	-1.286	-1.301	-1.318	-1.332	-1.345	-1.359	-1.371	-1.384	-1.395	-1.405	-1.416	-1.426	-1.435	-1.442	-1.451	-1.459	-1.468	-1.474	-1.480	-1.488	-1.492	-1.498	-1.504	-1.509	-1.514	-1.518	-1.522	-1.526	-1.531	-1.535	-1.538	-1.541	-1.545	-1.549	-1.552	-1.555	-1.558	-1.561	-1.564	-1.565	-1.568	-1.570	-1.572	-1.574	-1.575	-1.576	-1.579	-1.579	-1.580	-1.580	-1.579	-1.579	-1.578	-1.578	-1.576	-1.572	-1.570	-1.566	-1.562	-1.558	-1.552	-1.546	-1.540	-1.532	-1.524	-1.514	-1.505	-1.494	-1.482	-1.469	-1.456	-1.441	-1.425	-1.410	-1.394	-1.375	-1.355	-1.336	-1.315	-1.294	-1.270	-1.246	-1.221	-1.198	-1.171	-1.144	-1.115	-1.088	-1.059	-1.029	-0.998	-0.966	-0.935	-0.902	-0.871	-0.838	-0.805	-0.771	-0.739	-0.706	-0.672	-0.639	-0.605	-0.572	-0.539	-0.506	-0.472	-0.441	-0.410	-0.380	-0.349	-0.319	-0.290	-0.261	-0.234	-0.206	-0.181	-0.156	-0.132	-0.110	-0.088	-0.068	-0.048	-0.030	-0.012	0.002	0.016	0.030	0.042	0.052	0.061	0.069	0.075	0.080	0.085	0.088	0.089	0.088	0.088	0.085	0.081	0.076	0.069	0.062	0.054	0.045	0.032	0.022	0.010	-0.004	-0.019	-0.032	-0.049	-0.065	-0.082	-0.100	-0.119	-0.138	-0.158	-0.176	-0.196	-0.218	-0.238	-0.258	-0.280	-0.300	-0.321	-0.342	-0.364	-0.385	-0.406	-0.426	-0.446	-0.468	-0.486	-0.505	-0.525	-0.544	-0.562	-0.581	-0.599	-0.615	-0.632	-0.648	-0.662	-0.678	-0.692	-0.708	-0.720	-0.732	-0.745	-0.758	-0.769	-0.780	-0.790	-0.800	-0.809	-0.819	-0.826	-0.834	-0.842	-0.849	-0.856	-0.864	-0.869	-0.876	-0.881	-0.888	-0.892	-0.898	-0.902	-0.908	-0.914	-0.918	-0.922	-0.928	-0.932	-0.936	-0.941	-0.946	-0.951	-0.958	-0.962	-0.969	-0.974	-0.980	-0.986	-0.992	-0.999	-1.006	-1.012	-1.020	-1.026	-1.035	-1.042	-1.050	-1.059	-1.065	-1.074	-1.082	-1.091	-1.100	-1.108	-1.116	-1.125	-1.134	-1.141	-1.150	-1.158	-1.166	-1.174	-1.181	-1.188	-1.195	-1.202	-1.209	-1.215	-1.220	-1.226	-1.231	-1.236	-1.240	-1.242	-1.246	-1.248	-1.250	-1.250	-1.251	-1.251	-1.250	-1.248	-1.246	-1.242	-1.239	-1.235	-1.229	-1.224	-1.218	-1.210	-1.200	-1.191	-1.182	-1.171	-1.161	-1.149	-1.136	-1.124	-1.111	-1.096	-1.081	-1.066	-1.050	-1.034	-1.018	-1.000	-0.982	-0.964	-0.946	-0.928	-0.909	-0.890	-0.870	-0.851	-0.832	-0.814	-0.794	-0.776	-0.758	-0.739	-0.720	-0.702	-0.685	-0.668	-0.650	-0.634	-0.618	-0.602	-0.588	-0.574	-0.561	-0.548	-0.535	-0.525	-0.514	-0.504	-0.495	-0.488	-0.479	-0.472	-0.466	-0.461	-0.458	-0.455	-0.452	-0.450	-0.449	-0.449	-0.450	-0.451	-0.452	-0.455	-0.460	-0.464	-0.469	-0.474	-0.479	-0.485	-0.492	-0.499	-0.506	-0.514	-0.521	-0.529	-0.536	-0.545	-0.552	-0.561	-0.568	-0.576	-0.585	-0.594	-0.600	-0.608	-0.614	-0.621	-0.626	-0.632	-0.638	-0.642	-0.648	-0.650	-0.654	-0.656	-0.659	-0.659	-0.660	-0.660	-0.659	-0.659	-0.656	-0.654	-0.651	-0.646	-0.641	-0.636	-0.631	-0.625	-0.618	-0.609	-0.601	-0.592	-0.584	-0.572	-0.562	-0.551	-0.539	-0.528	-0.515	-0.501	-0.489	-0.474	-0.459	-0.445	-0.430	-0.414	-0.399	-0.381	-0.365	-0.348	-0.331	-0.314	-0.295	-0.278	-0.259	-0.240	-0.222	-0.204	-0.185	-0.166	-0.146	-0.128	-0.109	-0.089	-0.070	-0.050	-0.030	-0.012	0.008	0.028	0.045	0.065	0.084	0.102	0.120	0.139	0.158	0.175	0.191	0.210	0.226	0.242	0.259	0.274	0.290	0.304	0.319	0.332	0.345	0.356	0.369	0.380	0.391	0.401	0.410	0.419	0.428	0.434	0.441	0.448	0.452	0.458	0.461	0.465	0.466	0.469	0.470	0.471	0.471	0.470	0.470	0.468	0.466	0.464	0.461	0.458	0.455	0.450	0.446	0.441	0.438	0.431	0.426	0.422	0.418	0.411	0.408	0.402	0.398	0.394	0.389	0.384	0.380	0.376	0.374	0.370	0.368	0.366	0.365	0.364	0.362	0.364	0.364	0.365	0.368	0.370	0.372	0.378	0.381	0.386	0.392	0.399	0.404	0.411	0.419	0.428	0.436	0.444	0.454	0.464	0.472	0.484	0.492	0.504	0.514	0.525	0.536	0.546	0.556	0.568	0.578	0.588	0.596	0.606	0.615	0.625	0.632	0.640	0.646	0.654	0.660	0.665	0.669	0.672	0.675	0.678	0.679	0.680	0.679	0.678	0.675	0.672	0.669	0.662	0.658	0.650	0.642	0.634	0.625	0.614	0.604	0.592	0.580	0.568	0.554	0.539	0.524	0.509	0.492	0.476	0.459	0.441	0.425	0.406	0.389	0.370	0.352	0.334	0.318	0.299	0.281	0.264	0.245	0.229	0.212	0.195	0.179	0.164	0.150	0.135	0.120	0.108	0.095	0.084	0.072	0.061	0.051	0.041	0.034	0.025	0.019	0.014	0.008	0.004	-0.001	-0.005	-0.006	-0.009	-0.010	-0.010	-0.009	-0.009	-0.006	-0.005	-0.002	0.000	0.004	0.008	0.012	0.016	0.021	0.026	0.031	0.036	0.042	0.048	0.054	0.060	0.065	0.070	0.075	0.080	0.084	0.089	0.092	0.098	0.099	0.102	0.105	0.108	0.108	0.109	0.108	0.108	0.106	0.104	0.100	0.096	0.092	0.088	0.081	0.075	0.068	0.059	0.050	0.040	0.029	0.018	0.006	-0.006	-0.020	-0.034	-0.048	-0.064	-0.079	-0.095	-0.111	-0.129	-0.148	-0.165	-0.182	-0.200	-0.220	-0.239	-0.258	-0.275	-0.295	-0.314	-0.332	-0.351	-0.369	-0.388	-0.405	-0.422	-0.440	-0.456	-0.472	-0.488	-0.504	-0.518	-0.531	-0.544	-0.556	-0.569	-0.579	-0.589	-0.598	-0.604	-0.611	-0.618	-0.624	-0.629	-0.631	-0.634	-0.635	-0.636	-0.635	-0.632	-0.631	-0.628	-0.622	-0.618	-0.611	-0.604	-0.596	-0.589	-0.579	-0.568	-0.556	-0.545	-0.532	-0.519	-0.505	-0.490	-0.476	-0.461	-0.445	-0.429	-0.412	-0.396	-0.378	-0.361	-0.344	-0.326	-0.309	-0.291	-0.275	-0.256	-0.240	-0.222	-0.206	-0.191	-0.174	-0.159	-0.144	-0.130	-0.115	-0.101	-0.088	-0.076	-0.065	-0.054	-0.045	-0.036	-0.028	-0.020	-0.014	-0.008	-0.002	0.001	0.004	0.006	0.008	0.008	0.008	0.005	0.002	0.000	-0.005	-0.011	-0.016	-0.022	-0.030	-0.039	-0.048	-0.056	-0.068	-0.079	-0.089	-0.101	-0.115	-0.128	-0.140	-0.152	-0.166	-0.180	-0.194	-0.208	-0.221	-0.236	-0.249	-0.262	-0.275	-0.288	-0.300	-0.314	-0.325	-0.335	-0.346	-0.356	-0.365	-0.372	-0.381	-0.388	-0.395	-0.400	-0.405	-0.409	-0.411	-0.414	-0.412	-0.414	-0.412	-0.410	-0.406	-0.402	-0.398	-0.391	-0.385	-0.376	-0.368	-0.358	-0.346	-0.335	-0.322	-0.310	-0.296	-0.282	-0.268	-0.251	-0.235	-0.219	-0.201	-0.184	-0.166	-0.149	-0.130	-0.112	-0.094	-0.075	-0.058	-0.039	-0.021	-0.004	0.014	0.031	0.046	0.062	0.079	0.094	0.108	0.121	0.134	0.146	0.158	0.168	0.179	0.188	0.194	0.201	0.206	0.212	0.216	0.218	0.220	0.220	0.220	0.219	0.218	0.214	0.210	0.205	0.199	0.192	0.185	0.175	0.168	0.158	0.146	0.135	0.122	0.111	0.099	0.085	0.072	0.059	0.044	0.031	0.016	0.002	-0.010	-0.025	-0.039	-0.050	-0.064	-0.076	-0.089	-0.100	-0.111	-0.120	-0.130	-0.139	-0.146	-0.154	-0.159	-0.164	-0.168	-0.171	-0.174	-0.174	-0.175	-0.174	-0.172	-0.169	-0.165	-0.160	-0.154	-0.146	-0.138	-0.129	-0.119	-0.108	-0.096	-0.082	-0.069	-0.054	-0.039	-0.024	-0.009	0.009	0.026	0.044	0.061	0.079	0.096	0.114	0.131	0.149	0.166	0.184	0.201	0.218	0.232	0.249	0.264	0.278	0.290	0.302	0.314	0.325	0.332	0.341	0.349	0.354	0.359	0.362	0.364	0.364	0.362	0.361	0.358	0.351	0.346	0.339	0.329	0.318	0.306	0.292	0.278	0.261	0.244	0.226	0.205	0.185	0.161	0.140	0.116	0.090	0.064	0.038	0.010	-0.018	-0.046	-0.075	-0.106	-0.135	-0.166	-0.196	-0.228	-0.259	-0.290	-0.321	-0.351	-0.381	-0.412	-0.441	-0.470	-0.500	-0.528	-0.555	-0.581	-0.608	-0.634	-0.658	-0.681	-0.704	-0.725	-0.745	-0.765	-0.782	-0.801	-0.818	-0.831	-0.846	-0.859	-0.870	-0.880	-0.890	-0.898	-0.904	-0.909	-0.914	-0.918	-0.919	-0.919	-0.920	-0.918	-0.915	-0.912	-0.908	-0.902	-0.898	-0.890	-0.884	-0.875	-0.866	-0.856	-0.848	-0.838	-0.826	-0.815	-0.805	-0.794	-0.781	-0.770	-0.759	-0.748	-0.736	-0.726	-0.715	-0.704	-0.695	-0.685	-0.675	-0.668	-0.659	-0.652	-0.646	-0.640	-0.635	-0.632	-0.629	-0.626	-0.626	-0.626	-0.628	-0.630	-0.634	-0.639	-0.645	-0.651	-0.660	-0.670	-0.680	-0.691	-0.705	-0.720	-0.734	-0.750	-0.768	-0.786	-0.806	-0.826	-0.848	-0.870	-0.892	-0.916	-0.941	-0.968	-0.995	-1.021	-1.049	-1.075	-1.104	-1.132	-1.160	-1.190	-1.218	-1.248	-1.276	-1.305	-1.335	-1.362	-1.391	-1.420	-1.448	-1.474	-1.500	-1.526	-1.551	-1.575	-1.599	-1.621	-1.644	-1.664	-1.684	-1.704	-1.721	-1.738	-1.754	-1.769	-1.782	-1.795	-1.805	-1.815	-1.825	-1.832	-1.838	-1.842	-1.848	-1.850	-1.851	-1.851	-1.851	-1.849	-1.846	-1.841	-1.836	-1.831	-1.822	-1.815	-1.806	-1.798	-1.786	-1.775	-1.764	-1.750	-1.738	-1.724	-1.710	-1.695	-1.680	-1.665	-1.649	-1.634	-1.618	-1.601	-1.586	-1.570	-1.554	-1.538	-1.521	-1.508	-1.491	-1.476	-1.461	-1.449	-1.434	-1.421	-1.409	-1.396	-1.385	-1.375	-1.364	-1.355	-1.346	-1.338	-1.330	-1.324	-1.319	-1.314	-1.311	-1.306	-1.305	-1.302	-1.302	-1.302	-1.305	-1.306	-1.308	-1.311	-1.316	-1.321	-1.328	-1.334	-1.340	-1.349	-1.356	-1.366	-1.375	-1.386	-1.395	-1.406	-1.419	-1.429	-1.441	-1.454	-1.466	-1.478	-1.490	-1.504	-1.515	-1.528	-1.540	-1.552	-1.565	-1.576	-1.588	-1.599	-1.610	-1.620	-1.629	-1.639	-1.648	-1.656	-1.664	-1.671	-1.676	-1.681	-1.686	-1.690	-1.692	-1.696	-1.696	-1.698	-1.698	-1.696	-1.694	-1.691	-1.689	-1.684	-1.679	-1.672	-1.668	-1.660	-1.651	-1.644	-1.634	-1.625	-1.614	-1.604	-1.592	-1.582	-1.571	-1.559	-1.548	-1.535	-1.524	-1.511	-1.500	-1.489	-1.478	-1.466	-1.456	-1.446	-1.436	-1.426	-1.419	-1.411	-1.404	-1.398	-1.391	-1.386	-1.384	-1.380	-1.379	-1.379	-1.379	-1.380	-1.381	-1.384	-1.389	-1.395	-1.400	-1.408	-1.415	-1.426	-1.436	-1.446	-1.459	-1.471	-1.486	-1.500	-1.515	-1.531	-1.548	-1.566	-1.582	-1.602	-1.620	-1.639	-1.658	-1.678	-1.698	-1.716	-1.736	-1.756	-1.775	-1.795	-1.814	-1.834	-1.852	-1.870	-1.888	-1.905	-1.921	-1.938	-1.952	-1.966	-1.981	-1.994	-2.005	-2.018	-2.027	-2.038	-2.047	-2.055	-2.062	-2.068	-2.074	-2.078	-2.081	-2.084	-2.085	-2.085	-2.086	-2.085	-2.082	-2.079	-2.075	-2.071	-2.065	-2.060	-2.052	-2.045	-2.038	-2.029	-2.019	-2.009	-1.999	-1.989	-1.976	-1.964	-1.952	-1.940	-1.926	-1.914	-1.901	-1.888	-1.874	-1.860	-1.846	-1.832	-1.819	-1.805	-1.792	-1.779	-1.765	-1.752	-1.740	-1.729	-1.716	-1.705	-1.694	-1.685	-1.674	-1.665	-1.656	-1.648	-1.640	-1.632	-1.626	-1.621	-1.616	-1.611	-1.608	-1.605	-1.601	-1.600	-1.600	-1.599	-1.599	-1.600	-1.602	-1.605	-1.608	-1.611	-1.615	-1.621	-1.626	-1.632	-1.639	-1.646	-1.654	-1.662	-1.670	-1.678	-1.686	-1.696	-1.705	-1.715	-1.724	-1.734	-1.744	-1.752	-1.761	-1.771	-1.781	-1.790	-1.798	-1.805	-1.814	-1.821	-1.828	-1.835	-1.840	-1.846	-1.850	-1.855	-1.859	-1.862	-1.864	-1.865	-1.866	-1.866	-1.866	-1.864	-1.862	-1.859	-1.856	-1.851	-1.848	-1.841	-1.834	-1.826	-1.820	-1.811	-1.802	-1.794	-1.784	-1.772	-1.762	-1.751	-1.739	-1.726	-1.715	-1.702	-1.690	-1.678	-1.664	-1.651	-1.639	-1.626	-1.614	-1.601	-1.589	-1.576	-1.564	-1.552	-1.541	-1.531	-1.520	-1.510	-1.501	-1.492	-1.485	-1.478	-1.470	-1.464	-1.458	-1.452	-1.450	-1.445	-1.442	-1.441	-1.440	-1.439	-1.440	-1.442	-1.444	-1.448	-1.450	-1.454	-1.460	-1.466	-1.472	-1.480	-1.488	-1.495	-1.504	-1.515	-1.524	-1.535	-1.546	-1.559	-1.571	-1.584	-1.598	-1.611	-1.624	-1.638	-1.652	-1.668	-1.682	-1.698	-1.712	-1.726	-1.742	-1.758	-1.772	-1.788	-1.802	-1.818	-1.831	-1.846	-1.860	-1.874	-1.888	-1.900	-1.912	-1.925	-1.936	-1.948	-1.959	-1.969	-1.979	-1.989	-1.998	-2.005	-2.011	-2.019	-2.025	-2.030	-2.035	-2.039	-2.042	-2.044	-2.046	-2.047	-2.049	-2.047	-2.046	-2.044	-2.042	-2.040	-2.036	-2.031	-2.026	-2.021	-2.015	-2.009	-2.001	-1.994	-1.986	-1.978	-1.968	-1.960	-1.950	-1.940	-1.931	-1.920	-1.910	-1.900	-1.889	-1.879	-1.870	-1.859	-1.849	-1.840	-1.830	-1.822	-1.812	-1.805	-1.796	-1.789	-1.782	-1.776	-1.770	-1.766	-1.761	-1.758	-1.755	-1.752	-1.751	-1.751	-1.751	-1.752	-1.755	-1.756	-1.760	-1.764	-1.769	-1.774	-1.780	-1.788	-1.795	-1.804	-1.812	-1.821	-1.832	-1.842	-1.854	-1.865	-1.876	-1.886	-1.899	-1.911	-1.922	-1.935	-1.948	-1.959	-1.970	-1.981	-1.992	-2.004	-2.014	-2.022	-2.030	-2.039	-2.046	-2.052	-2.058	-2.061	-2.065	-2.066	-2.068	-2.069	-2.066	-2.064	-2.059	-2.055	-2.047	-2.039	-2.030	-2.020	-2.006	-1.994	-1.978	-1.960	-1.942	-1.924	-1.902	-1.880	-1.858	-1.832	-1.806	-1.780	-1.751	-1.722	-1.692	-1.661	-1.630	-1.598	-1.565	-1.531	-1.496	-1.461	-1.428	-1.392	-1.356	-1.321	-1.286	-1.251	-1.216	-1.181	-1.148	-1.115	-1.081	-1.049	-1.019	-0.986	-0.956	-0.929	-0.901	-0.875	-0.850	-0.825	-0.802	-0.781	-0.761	-0.742	-0.725	-0.709	-0.696	-0.682	-0.671	-0.662	-0.654	-0.648	-0.642	-0.639	-0.635	-0.635	-0.635	-0.638	-0.639	-0.644	-0.649	-0.655	-0.664	-0.671	-0.681	-0.690	-0.702	-0.714	-0.726	-0.740	-0.752	-0.766	-0.781	-0.795	-0.809	-0.825	-0.839	-0.852	-0.868	-0.882	-0.896	-0.909	-0.922	-0.935	-0.948	-0.960	-0.971	-0.982	-0.991	-1.002	-1.010	-1.019	-1.026	-1.032	-1.039	-1.044	-1.048	-1.051	-1.054	-1.056	-1.056	-1.058	-1.056	-1.056	-1.055	-1.051	-1.050	-1.046	-1.042	-1.038	-1.032	-1.026	-1.021	-1.015	-1.009	-1.001	-0.995	-0.988	-0.980	-0.972	-0.966	-0.959	-0.951	-0.944	-0.938	-0.931	-0.924	-0.918	-0.911	-0.906	-0.900	-0.896	-0.892	-0.889	-0.885	-0.882	-0.880	-0.878	-0.878	-0.878	-0.878	-0.879	-0.879	-0.881	-0.884	-0.888	-0.890	-0.895	-0.900	-0.905	-0.911	-0.919	-0.924	-0.931	-0.940	-0.948	-0.958	-0.966	-0.975	-0.985	-0.994	-1.004	-1.014	-1.024	-1.035	-1.044	-1.055	-1.065	-1.074	-1.084	-1.095	-1.104	-1.112	-1.121	-1.130	-1.139	-1.148	-1.154	-1.160	-1.168	-1.174	-1.179	-1.182	-1.188	-1.191	-1.194	-1.195	-1.198	-1.198	-1.196	-1.196	-1.195	-1.192	-1.190	-1.185	-1.181	-1.176	-1.170	-1.164	-1.158	-1.149	-1.140	-1.131	-1.121	-1.111	-1.100	-1.088	-1.076	-1.064	-1.050	-1.036	-1.021	-1.008	-0.992	-0.976	-0.960	-0.945	-0.929	-0.912	-0.895	-0.879	-0.861	-0.845	-0.828	-0.811	-0.795	-0.778	-0.760	-0.745	-0.728	-0.711	-0.696	-0.680	-0.665	-0.651	-0.638	-0.624	-0.610	-0.598	-0.585	-0.574	-0.562	-0.552	-0.544	-0.535	-0.528	-0.521	-0.516	-0.511	-0.507	-0.504	-0.502	-0.501	-0.501	-0.504	-0.505	-0.510	-0.514	-0.520	-0.526	-0.535	-0.544	-0.555	-0.568	-0.580	-0.594	-0.608	-0.624	-0.641	-0.659	-0.679	-0.699	-0.719	-0.741	-0.765	-0.789	-0.814	-0.839	-0.865	-0.892	-0.919	-0.948	-0.975	-1.004	-1.032	-1.061	-1.090	-1.120	-1.149	-1.179	-1.209	-1.238	-1.266	-1.296	-1.324	-1.351	-1.379	-1.408	-1.434	-1.459	-1.484	-1.509	-1.532	-1.555	-1.578	-1.599	-1.620	-1.640	-1.658	-1.675	-1.691	-1.706	-1.720	-1.732	-1.745	-1.756	-1.765	-1.775	-1.782	-1.789	-1.796	-1.800	-1.804	-1.808	-1.809	-1.810	-1.811	-1.810	-1.810	-1.808	-1.806	-1.802	-1.799	-1.795	-1.791	-1.786	-1.781	-1.776	-1.771	-1.765	-1.760	-1.754	-1.749	-1.742	-1.738	-1.732	-1.729	-1.724	-1.719	-1.716	-1.712	-1.709	-1.706	-1.705	-1.704	-1.704	-1.704	-1.704	-1.704	-1.706	-1.710	-1.712	-1.718	-1.721	-1.726	-1.731	-1.739	-1.746	-1.754	-1.761	-1.770	-1.779	-1.789	-1.799	-1.809	-1.820	-1.830	-1.841	-1.854	-1.866	-1.878	-1.890	-1.901	-1.914	-1.925	-1.938	-1.949	-1.960	-1.970	-1.981	-1.991	-2.001	-2.009	-2.018	-2.026	-2.033	-2.040	-2.045	-2.049	-2.054	-2.058	-2.059	-2.060	-2.060	-2.060	-2.059	-2.056	-2.052	-2.049	-2.044	-2.036	-2.029	-2.020	-2.011	-2.001	-1.990	-1.976	-1.964	-1.950	-1.934	-1.919	-1.902	-1.885	-1.866	-1.846	-1.828	-1.808	-1.788	-1.765	-1.744	-1.721	-1.699	-1.676	-1.652	-1.630	-1.606	-1.582	-1.559	-1.535	-1.511	-1.488	-1.464	-1.441	-1.419	-1.396	-1.374	-1.351	-1.331	-1.309	-1.290	-1.269	-1.250	-1.231	-1.214	-1.198	-1.180	-1.165	-1.150	-1.136	-1.122	-1.110	-1.099	-1.089	-1.079	-1.071	-1.064	-1.058	-1.051	-1.046	-1.042	-1.040	-1.038	-1.036	-1.035	-1.036	-1.039	-1.040	-1.042	-1.046	-1.050	-1.055	-1.060	-1.066	-1.074	-1.081	-1.089	-1.096	-1.105	-1.115	-1.124	-1.134	-1.142	-1.152	-1.162	-1.172	-1.181	-1.192	-1.202	-1.211	-1.221	-1.231	-1.240	-1.249	-1.259	-1.268	-1.275	-1.284	-1.290	-1.296	-1.304	-1.309	-1.315	-1.320	-1.325	-1.330	-1.332	-1.336	-1.339	-1.341	-1.344	-1.344	-1.345	-1.345	-1.344	-1.344	-1.342	-1.341	-1.339	-1.336	-1.334	-1.331	-1.328	-1.324	-1.320	-1.316	-1.311	-1.306	-1.302	-1.299	-1.292	-1.288	-1.284	-1.279	-1.274	-1.269	-1.264	-1.259	-1.256	-1.251	-1.248	-1.242	-1.240	-1.236	-1.232	-1.231	-1.228	-1.226	-1.224	-1.222	-1.221	-1.220	-1.219	-1.219	-1.218	-1.219	-1.219	-1.221	-1.221	-1.224	-1.225	-1.228	-1.231	-1.234	-1.238	-1.240	-1.245	-1.249	-1.252	-1.258	-1.262	-1.268	-1.272	-1.278	-1.284	-1.289	-1.295	-1.301	-1.308	-1.314	-1.320	-1.326	-1.332	-1.339	-1.346	-1.352	-1.359	-1.365	-1.370	-1.375	-1.381	-1.388	-1.391	-1.398	-1.401	-1.406	-1.410	-1.412	-1.416	-1.420	-1.421	-1.424	-1.424	-1.425	-1.424	-1.424	-1.422	-1.421	-1.418	-1.415	-1.411	-1.406	-1.400	-1.394	-1.386	-1.379	-1.370	-1.360	-1.350	-1.339	-1.326	-1.314	-1.300	-1.286	-1.271	-1.255	-1.239	-1.220	-1.202	-1.184	-1.165	-1.146	-1.125	-1.105	-1.084	-1.061	-1.039	-1.018	-0.994	-0.972	-0.949	-0.926	-0.905	-0.882	-0.859	-0.838	-0.816	-0.795	-0.774	-0.754	-0.734	-0.714	-0.696	-0.679	-0.661	-0.645	-0.629	-0.615	-0.601	-0.589	-0.578	-0.568	-0.559	-0.551	-0.545	-0.539	-0.534	-0.530	-0.528	-0.528	-0.528	-0.529	-0.530	-0.534	-0.538	-0.542	-0.549	-0.556	-0.564	-0.571	-0.581	-0.591	-0.602	-0.614	-0.625	-0.638	-0.651	-0.662	-0.676	-0.689	-0.704	-0.716	-0.730	-0.744	-0.755	-0.769	-0.781	-0.794	-0.805	-0.816	-0.828	-0.836	-0.845	-0.854	-0.862	-0.869	-0.875	-0.879	-0.884	-0.888	-0.891	-0.892	-0.892	-0.891	-0.890	-0.888	-0.884	-0.879	-0.872	-0.866	-0.859	-0.850	-0.841	-0.831	-0.819	-0.808	-0.794	-0.780	-0.766	-0.751	-0.734	-0.718	-0.701	-0.684	-0.665	-0.648	-0.629	-0.610	-0.590	-0.571	-0.550	-0.531	-0.511	-0.492	-0.472	-0.454	-0.434	-0.415	-0.398	-0.379	-0.361	-0.344	-0.328	-0.311	-0.296	-0.281	-0.268	-0.255	-0.242	-0.230	-0.220	-0.211	-0.201	-0.194	-0.186	-0.181	-0.176	-0.172	-0.170	-0.169	-0.169	-0.169	-0.170	-0.174	-0.176	-0.182	-0.188	-0.195	-0.202	-0.212	-0.222	-0.232	-0.245	-0.258	-0.270	-0.285	-0.300	-0.316	-0.332	-0.349	-0.368	-0.386	-0.404	-0.424	-0.442	-0.464	-0.484	-0.504	-0.525	-0.546	-0.568	-0.588	-0.608	-0.629	-0.650	-0.671	-0.690	-0.711	-0.730	-0.750	-0.768	-0.786	-0.804	-0.820	-0.838	-0.854	-0.868	-0.882	-0.896	-0.910	-0.921	-0.931	-0.942	-0.952	-0.960	-0.968	-0.975	-0.981	-0.984	-0.989	-0.990	-0.994	-0.994	-0.994	-0.994	-0.990	-0.989	-0.984	-0.980	-0.976	-0.970	-0.964	-0.955	-0.948	-0.940	-0.930	-0.921	-0.910	-0.901	-0.890	-0.880	-0.869	-0.858	-0.846	-0.835	-0.824	-0.812	-0.802	-0.791	-0.780	-0.770	-0.760	-0.751	-0.741	-0.734	-0.725	-0.718	-0.711	-0.705	-0.700	-0.696	-0.692	-0.690	-0.688	-0.686	-0.686	-0.686	-0.688	-0.690	-0.694	-0.698	-0.702	-0.709	-0.715	-0.722	-0.731	-0.741	-0.750	-0.761	-0.772	-0.785	-0.798	-0.811	-0.825	-0.840	-0.854	-0.869	-0.885	-0.901	-0.918	-0.934	-0.950	-0.966	-0.984	-1.000	-1.016	-1.032	-1.049	-1.065	-1.080	-1.095	-1.111	-1.125	-1.140	-1.154	-1.165	-1.178	-1.191	-1.201	-1.212	-1.222	-1.231	-1.240	-1.248	-1.255	-1.262	-1.266	-1.271	-1.275	-1.279	-1.280	-1.280	-1.280	-1.280	-1.280	-1.278	-1.274	-1.271	-1.268	-1.261	-1.255	-1.249	-1.242	-1.234	-1.225	-1.216	-1.208	-1.198	-1.186	-1.176	-1.165	-1.154	-1.141	-1.129	-1.116	-1.104	-1.091	-1.079	-1.065	-1.052	-1.039	-1.026	-1.012	-1.000	-0.988	-0.975	-0.964	-0.952	-0.940	-0.929	-0.919	-0.908	-0.899	-0.889	-0.880	-0.871	-0.864	-0.856	-0.849	-0.842	-0.836	-0.831	-0.828	-0.822	-0.819	-0.816	-0.814	-0.812	-0.811	-0.810	-0.810	-0.810	-0.810	-0.811	-0.812	-0.816	-0.818	-0.820	-0.822	-0.826	-0.829	-0.832	-0.836	-0.840	-0.842	-0.846	-0.850	-0.852	-0.856	-0.859	-0.862	-0.865	-0.866	-0.869	-0.869	-0.870	-0.870	-0.871	-0.871	-0.870	-0.868	-0.866	-0.862	-0.860	-0.856	-0.851	-0.846	-0.840	-0.834	-0.826	-0.818	-0.810	-0.801	-0.791	-0.781	-0.770	-0.759	-0.746	-0.734	-0.722	-0.709	-0.695	-0.681	-0.668	-0.652	-0.639	-0.625	-0.610	-0.596	-0.581	-0.566	-0.551	-0.538	-0.525	-0.510	-0.496	-0.485	-0.471	-0.460	-0.449	-0.438	-0.428	-0.419	-0.410	-0.402	-0.396	-0.389	-0.385	-0.380	-0.378	-0.375	-0.374	-0.374	-0.375	-0.378	-0.380	-0.384	-0.390	-0.398	-0.404	-0.414	-0.422	-0.432	-0.445	-0.459	-0.472	-0.488	-0.502	-0.519	-0.536	-0.555	-0.574	-0.594	-0.612	-0.632	-0.655	-0.676	-0.699	-0.721	-0.744	-0.766	-0.790	-0.812	-0.835	-0.858	-0.880	-0.902	-0.925	-0.946	-0.968	-0.989	-1.009	-1.028	-1.046	-1.065	-1.081	-1.099	-1.114	-1.128	-1.140	-1.152	-1.164	-1.174	-1.182	-1.189	-1.195	-1.200	-1.204	-1.206	-1.208	-1.208	-1.205	-1.201	-1.198	-1.191	-1.184	-1.175	-1.165	-1.154	-1.141	-1.128	-1.114	-1.096	-1.080	-1.061	-1.042	-1.022	-1.001	-0.979	-0.958	-0.934	-0.909	-0.885	-0.860	-0.835	-0.808	-0.781	-0.755	-0.728	-0.699	-0.672	-0.645	-0.618	-0.590	-0.562	-0.536	-0.509	-0.482	-0.456	-0.430	-0.404	-0.379	-0.355	-0.330	-0.308	-0.285	-0.262	-0.241	-0.220	-0.201	-0.182	-0.165	-0.148	-0.131	-0.115	-0.101	-0.089	-0.075	-0.062	-0.052	-0.044	-0.034	-0.026	-0.020	-0.012	-0.008	-0.002	0.000	0.004	0.006	0.008	0.009	0.008	0.006	0.005	0.002	0.000	-0.002	-0.008	-0.010	-0.015	-0.020	-0.025	-0.031	-0.036	-0.042	-0.049	-0.054	-0.060	-0.066	-0.072	-0.079	-0.084	-0.090	-0.095	-0.100	-0.106	-0.111	-0.115	-0.119	-0.122	-0.126	-0.128	-0.131	-0.134	-0.134	-0.134	-0.135	-0.132	-0.132	-0.130	-0.128	-0.124	-0.119	-0.115	-0.109	-0.102	-0.096	-0.089	-0.081	-0.071	-0.062	-0.052	-0.041	-0.031	-0.019	-0.008	0.005	0.019	0.031	0.044	0.059	0.072	0.088	0.101	0.115	0.130	0.144	0.159	0.172	0.188	0.201	0.215	0.226	0.240	0.251	0.264	0.275	0.285	0.295	0.304	0.312	0.319	0.326	0.331	0.336	0.340	0.342	0.345	0.345	0.345	0.344	0.341	0.338	0.334	0.328	0.320	0.312	0.304	0.294	0.282	0.271	0.259	0.245	0.230	0.215	0.199	0.180	0.162	0.144	0.125	0.104	0.085	0.062	0.041	0.020	-0.002	-0.025	-0.049	-0.071	-0.094	-0.116	-0.140	-0.162	-0.186	-0.209	-0.231	-0.254	-0.276	-0.298	-0.319	-0.339	-0.358	-0.378	-0.396	-0.415	-0.434	-0.450	-0.466	-0.481	-0.495	-0.510	-0.522	-0.535	-0.545	-0.555	-0.564	-0.572	-0.580	-0.586	-0.591	-0.596	-0.600	-0.601	-0.602	-0.604	-0.604	-0.602	-0.600	-0.596	-0.592	-0.588	-0.582	-0.575	-0.568	-0.560	-0.550	-0.541	-0.531	-0.519	-0.507	-0.495	-0.482	-0.469	-0.454	-0.439	-0.424	-0.408	-0.392	-0.375	-0.359	-0.341	-0.324	-0.306	-0.289	-0.271	-0.254	-0.235	-0.218	-0.200	-0.181	-0.164	-0.146	-0.129	-0.111	-0.095	-0.079	-0.062	-0.046	-0.030	-0.015	-0.001	0.014	0.028	0.041	0.054	0.066	0.079	0.089	0.100	0.111	0.120	0.129	0.138	0.145	0.152	0.160	0.166	0.174	0.179	0.184	0.189	0.192	0.198	0.202	0.205	0.209	0.211	0.215	0.218	0.220	0.221	0.225	0.226	0.230	0.232	0.235	0.238	0.240	0.244	0.246	0.249	0.252	0.258	0.261	0.266	0.271	0.276	0.282	0.289	0.295	0.302	0.310	0.318	0.326	0.335	0.344	0.354	0.364	0.374	0.385	0.396	0.408	0.419	0.431	0.444	0.458	0.469	0.482	0.495	0.509	0.521	0.535	0.548	0.562	0.575	0.588	0.600	0.612	0.626	0.639	0.650	0.661	0.672	0.682	0.694	0.702	0.711	0.719	0.726	0.734	0.740	0.746	0.751	0.755	0.758	0.760	0.762	0.762	0.762	0.761	0.760	0.756	0.752	0.749	0.744	0.736	0.730	0.721	0.712	0.704	0.694	0.681	0.670	0.656	0.642	0.629	0.614	0.599	0.582	0.566	0.549	0.531	0.514	0.495	0.478	0.458	0.439	0.418	0.399	0.378	0.359	0.338	0.319	0.299	0.278	0.258	0.239	0.219	0.200	0.180	0.161	0.144	0.125	0.106	0.089	0.071	0.055	0.039	0.022	0.008	-0.006	-0.020	-0.034	-0.046	-0.059	-0.071	-0.081	-0.091	-0.100	-0.110	-0.118	-0.125	-0.132	-0.140	-0.146	-0.151	-0.155	-0.159	-0.162	-0.166	-0.168	-0.171	-0.172	-0.172	-0.174	-0.174	-0.175	-0.174	-0.172	-0.172	-0.171	-0.170	-0.169	-0.168	-0.165	-0.165	-0.162	-0.161	-0.160	-0.159	-0.156	-0.156	-0.155	-0.155	-0.155	-0.155	-0.155	-0.156	-0.156	-0.159	-0.160	-0.162	-0.165	-0.168	-0.172	-0.175	-0.179	-0.184	-0.190	-0.195	-0.200	-0.208	-0.214	-0.221	-0.228	-0.235	-0.244	-0.251	-0.260	-0.269	-0.278	-0.286	-0.294	-0.304	-0.312	-0.322	-0.331	-0.340	-0.348	-0.356	-0.365	-0.374	-0.382	-0.390	-0.396	-0.405	-0.411	-0.419	-0.424	-0.430	-0.434	-0.439	-0.442	-0.446	-0.449	-0.452	-0.454	-0.456	-0.458	-0.458	-0.459	-0.458	-0.456	-0.455	-0.452	-0.450	-0.448	-0.445	-0.441	-0.438	-0.432	-0.428	-0.422	-0.418	-0.412	-0.406	-0.400	-0.395	-0.389	-0.382	-0.376	-0.370	-0.365	-0.359	-0.354	-0.348	-0.342	-0.338	-0.332	-0.329	-0.325	-0.322	-0.320	-0.316	-0.315	-0.314	-0.314	-0.314	-0.315	-0.316	-0.319	-0.321	-0.325	-0.329	-0.335	-0.341	-0.348	-0.355	-0.364	-0.374	-0.382	-0.395	-0.406	-0.419	-0.432	-0.446	-0.461	-0.476	-0.494	-0.510	-0.528	-0.546	-0.565	-0.585	-0.604	-0.625	-0.645	-0.666	-0.688	-0.709	-0.732	-0.754	-0.776	-0.800	-0.821	-0.845	-0.866	-0.889	-0.911	-0.934	-0.955	-0.975	-0.996	-1.016	-1.036	-1.055	-1.075	-1.092	-1.109	-1.126	-1.141	-1.155	-1.169	-1.181	-1.194	-1.204	-1.212	-1.221	-1.229	-1.235	-1.240	-1.245	-1.246	-1.248	-1.249	-1.248	-1.246	-1.241	-1.236	-1.231	-1.225	-1.216	-1.208	-1.196	-1.184	-1.171	-1.158	-1.142	-1.128	-1.110	-1.092	-1.075	-1.055	-1.035	-1.014	-0.992	-0.970	-0.948	-0.924	-0.901	-0.876	-0.852	-0.828	-0.804	-0.779	-0.754	-0.728	-0.702	-0.678	-0.652	-0.628	-0.604	-0.580	-0.556	-0.532	-0.509	-0.486	-0.465	-0.442	-0.422	-0.401	-0.381	-0.362	-0.345	-0.326	-0.309	-0.294	-0.279	-0.265	-0.250	-0.239	-0.226	-0.215	-0.205	-0.196	-0.188	-0.179	-0.172	-0.166	-0.162	-0.158	-0.154	-0.151	-0.150	-0.148	-0.148	-0.148	-0.149	-0.151	-0.154	-0.155	-0.159	-0.162	-0.166	-0.170	-0.176	-0.180	-0.186	-0.191	-0.196	-0.202	-0.208	-0.214	-0.219	-0.225	-0.230	-0.236	-0.240	-0.245	-0.250	-0.254	-0.256	-0.259	-0.262	-0.264	-0.266	-0.268	-0.268	-0.268	-0.268	-0.265	-0.262	-0.260	-0.255	-0.251	-0.245	-0.240	-0.232	-0.224	-0.216	-0.206	-0.198	-0.186	-0.175	-0.162	-0.150	-0.136	-0.122	-0.108	-0.092	-0.076	-0.060	-0.045	-0.028	-0.009	0.009	0.026	0.045	0.062	0.081	0.099	0.118	0.136	0.155	0.172	0.190	0.209	0.226	0.242	0.259	0.276	0.291	0.308	0.321	0.336	0.349	0.362	0.374	0.386	0.396	0.406	0.415	0.424	0.431	0.439	0.444	0.450	0.454	0.458	0.459	0.460	0.462	0.461	0.461	0.459	0.458	0.455	0.451	0.448	0.441	0.436	0.430	0.422	0.415	0.408	0.399	0.391	0.381	0.371	0.361	0.351	0.341	0.330	0.319	0.309	0.298	0.286	0.274	0.264	0.251	0.240	0.229	0.216	0.206	0.194	0.184	0.172	0.162	0.151	0.141	0.130	0.120	0.111	0.100	0.091	0.081	0.074	0.064	0.056	0.048	0.039	0.032	0.024	0.018	0.010	0.004	-0.004	-0.009	-0.016	-0.021	-0.029	-0.034	-0.039	-0.045	-0.050	-0.054	-0.060	-0.065	-0.069	-0.075	-0.079	-0.084	-0.089	-0.092	-0.098	-0.102	-0.106	-0.111	-0.116	-0.120	-0.126	-0.131	-0.136	-0.141	-0.146	-0.151	-0.156	-0.162	-0.169	-0.175	-0.181	-0.188	-0.195	-0.201	-0.210	-0.216	-0.225	-0.234	-0.241	-0.250	-0.260	-0.269	-0.279	-0.288	-0.299	-0.308	-0.319	-0.329	-0.340	-0.351	-0.362	-0.374	-0.386	-0.396	-0.409	-0.422	-0.435	-0.446	-0.459	-0.471	-0.484	-0.496	-0.509	-0.521	-0.532	-0.544	-0.556	-0.568	-0.579	-0.589	-0.600	-0.610	-0.620	-0.629	-0.638	-0.646	-0.654	-0.660	-0.668	-0.672	-0.678	-0.682	-0.686	-0.689	-0.692	-0.692	-0.694	-0.694	-0.691	-0.691	-0.686	-0.684	-0.679	-0.672	-0.666	-0.659	-0.650	-0.641	-0.630	-0.619	-0.608	-0.594	-0.580	-0.566	-0.550	-0.534	-0.515	-0.496	-0.478	-0.459	-0.439	-0.418	-0.395	-0.372	-0.349	-0.325	-0.302	-0.278	-0.252	-0.226	-0.201	-0.175	-0.149	-0.121	-0.095	-0.069	-0.041	-0.014	0.014	0.041	0.069	0.096	0.124	0.150	0.178	0.204	0.231	0.258	0.284	0.309	0.334	0.359	0.384	0.408	0.432	0.454	0.478	0.500	0.521	0.544	0.564	0.585	0.605	0.624	0.642	0.661	0.679	0.698	0.712	0.729	0.744	0.759	0.774	0.788	0.800	0.814	0.826	0.838	0.849	0.860	0.869	0.879	0.889	0.898	0.906	0.914	0.921	0.929	0.935	0.941	0.948	0.954	0.959	0.965	0.969	0.974	0.976	0.981	0.984	0.986	0.990	0.994	0.996	0.999	1.001	1.002	1.005	1.008	1.009	1.012	1.014	1.016	1.018	1.020	1.024	1.025	1.028	1.029	1.031	1.034	1.038	1.039	1.042	1.044	1.046	1.051	1.054	1.056	1.060	1.064	1.065	1.069	1.072	1.076	1.079	1.081	1.085	1.088	1.091	1.092	1.096	1.098	1.100	1.101	1.102	1.104	1.104	1.102	1.102	1.102	1.100	1.099	1.096	1.092	1.089	1.084	1.079	1.072	1.065	1.059	1.050	1.040	1.031	1.020	1.009	0.996	0.982	0.969	0.954	0.939	0.921	0.905	0.886	0.868	0.849	0.828	0.808	0.785	0.764	0.742	0.719	0.695	0.671	0.648	0.624	0.598	0.574	0.549	0.524	0.499	0.474	0.449	0.424	0.399	0.375	0.350	0.326	0.304	0.282	0.259	0.238	0.215	0.195	0.175	0.155	0.136	0.118	0.101	0.084	0.069	0.055	0.040	0.028	0.015	0.004	-0.006	-0.016	-0.025	-0.031	-0.039	-0.045	-0.050	-0.055	-0.058	-0.061	-0.062	-0.065	-0.065	-0.065	-0.065	-0.062	-0.061	-0.058	-0.055	-0.051	-0.046	-0.042	-0.038	-0.031	-0.025	-0.019	-0.012	-0.005	0.001	0.010	100.000	5.000	2.000	1.000	5.000	0.000	0.000	0.000	0.000	0.000	0.000	0.000	0.000	0.000	0.000	0.000	0.000	0.000	0.325	0.319	0.312	0.305	0.296	0.288	0.279	0.269	0.258	0.246	0.234	0.221	0.208	0.194	0.180	0.165	0.149	0.132	0.116	0.100	0.081	0.064	0.045	0.026	0.006	-0.012	-0.034	-0.055	-0.076	-0.096	-0.118	-0.139	-0.161	-0.182	-0.205	-0.228	-0.250	-0.272	-0.295	-0.318	-0.340	-0.362	-0.385	-0.406	-0.429	-0.450	-0.471	-0.492	-0.514	-0.534	-0.554	-0.574	-0.592	-0.612	-0.631	-0.649	-0.666	-0.684	-0.700	-0.716	-0.731	-0.748	-0.761	-0.774	-0.788	-0.801	-0.812	-0.824	-0.834	-0.844	-0.854	-0.861	-0.870	-0.878	-0.885	-0.891	-0.896	-0.901	-0.906	-0.910	-0.914	-0.918	-0.920	-0.921	-0.924	-0.925	-0.926	-0.926	-0.926	-0.928	-0.926	-0.925	-0.924	-0.924	-0.922	-0.920	-0.919	-0.916	-0.914	-0.912	-0.910	-0.908	-0.906	-0.904	-0.901	-0.899	-0.896	-0.894	-0.891	-0.889	-0.886	-0.885	-0.882	-0.880	-0.878	-0.876	-0.875	-0.871	-0.870	-0.868	-0.865	-0.864	-0.861	-0.859	-0.858	-0.855	-0.854	-0.850	-0.849	-0.846	-0.844	-0.841	-0.839	-0.835	-0.832	-0.829	-0.826	-0.822	-0.820	-0.815	-0.810	-0.808	-0.802	-0.799	-0.795	-0.789	-0.785	-0.779	-0.775	-0.769	-0.764	-0.759	-0.754	-0.748	-0.742	-0.736	-0.730	-0.725	-0.719	-0.712	-0.706	-0.701	-0.696	-0.691	-0.685	-0.680	-0.675	-0.670	-0.665	-0.661	-0.658	-0.654	-0.650	-0.646	-0.644	-0.641	-0.640	-0.638	-0.636	-0.634	-0.634	-0.634	-0.634	-0.634	-0.636	-0.638	-0.639	-0.641	-0.644	-0.648	-0.652	-0.656	-0.661	-0.668	-0.672	-0.680	-0.686	-0.694	-0.701	-0.711	-0.720	-0.729	-0.739	-0.749	-0.760	-0.771	-0.782	-0.795	-0.808	-0.820	-0.832	-0.845	-0.860	-0.874	-0.888	-0.902	-0.916	-0.931	-0.946	-0.961	-0.978	-0.992	-1.008	-1.022	-1.038	-1.052	-1.068	-1.082	-1.098	-1.111	-1.125	-1.139	-1.152	-1.164	-1.178	-1.189	-1.200	-1.211	-1.221	-1.230	-1.239	-1.248	-1.254	-1.261	-1.266	-1.271	-1.274	-1.278	-1.279	-1.280	-1.280	-1.278	-1.276	-1.272	-1.266	-1.261	-1.254	-1.246	-1.236	-1.225	-1.214	-1.200	-1.186	-1.171	-1.155	-1.138	-1.120	-1.099	-1.079	-1.056	-1.035	-1.011	-0.986	-0.961	-0.934	-0.908	-0.880	-0.850	-0.821	-0.791	-0.761	-0.729	-0.699	-0.665	-0.634	-0.601	-0.569	-0.535	-0.501	-0.468	-0.435	-0.401	-0.366	-0.334	-0.300	-0.268	-0.234	-0.201	-0.169	-0.136	-0.105	-0.072	-0.041	-0.012	0.018	0.046	0.075	0.104	0.131	0.158	0.184	0.209	0.234	0.258	0.281	0.302	0.324	0.345	0.365	0.385	0.402	0.420	0.436	0.451	0.466	0.481	0.495	0.507	0.519	0.530	0.540	0.549	0.558	0.565	0.572	0.579	0.584	0.589	0.592	0.596	0.600	0.601	0.604	0.606	0.608	0.608	0.608	0.606	0.608	0.605	0.604	0.602	0.600	0.598	0.595	0.594	0.591	0.588	0.585	0.582	0.579	0.576	0.574	0.570	0.568	0.566	0.562	0.560	0.559	0.556	0.554	0.552	0.551	0.549	0.548	0.548	0.546	0.546	0.548	0.548	0.548	0.548	0.549	0.549	0.549	0.551	0.552	0.555	0.556	0.559	0.560	0.562	0.564	0.566	0.568	0.570	0.572	0.574	0.576	0.579	0.580	0.582	0.584	0.585	0.586	0.588	0.589	0.589	0.588	0.589	0.588	0.588	0.586	0.585	0.582	0.580	0.578	0.575	0.571	0.569	0.564	0.560	0.555	0.550	0.545	0.539	0.531	0.525	0.518	0.510	0.501	0.494	0.484	0.475	0.465	0.455	0.446	0.435	0.424	0.412	0.401	0.390	0.378	0.365	0.352	0.340	0.326	0.312	0.300	0.285	0.272	0.258	0.244	0.229	0.214	0.199	0.184	0.169	0.154	0.138	0.122	0.106	0.092	0.076	0.061	0.045	0.030	0.014	-0.001	-0.018	-0.031	-0.048	-0.062	-0.078	-0.092	-0.106	-0.121	-0.135	-0.150	-0.164	-0.178	-0.191	-0.204	-0.216	-0.229	-0.240	-0.252	-0.264	-0.275	-0.285	-0.295	-0.305	-0.314	-0.324	-0.331	-0.340	-0.348	-0.354	-0.361	-0.368	-0.372	-0.379	-0.382	-0.388	-0.391	-0.395	-0.398	-0.401	-0.404	-0.405	-0.408	-0.409	-0.409	-0.411	-0.411	-0.411	-0.411	-0.411	-0.411	-0.410	-0.409	-0.408	-0.406	-0.406	-0.404	-0.402	-0.400	-0.399	-0.396	-0.395	-0.392	-0.391	-0.390	-0.389	-0.388	-0.385	-0.382	-0.382	-0.381	-0.379	-0.378	-0.376	-0.375	-0.374	-0.371	-0.371	-0.370	-0.368	-0.368	-0.366	-0.365	-0.364	-0.361	-0.361	-0.360	-0.359	-0.356	-0.354	-0.352	-0.351	-0.350	-0.346	-0.345	-0.342	-0.340	-0.336	-0.332	-0.329	-0.325	-0.320	-0.316	-0.311	-0.306	-0.300	-0.294	-0.288	-0.281	-0.274	-0.266	-0.259	-0.250	-0.241	-0.231	-0.221	-0.212	-0.201	-0.191	-0.180	-0.169	-0.156	-0.144	-0.132	-0.119	-0.105	-0.092	-0.079	-0.065	-0.049	-0.035	-0.020	-0.006	0.010	0.025	0.040	0.056	0.071	0.086	0.101	0.118	0.134	0.149	0.165	0.180	0.195	0.210	0.225	0.241	0.256	0.270	0.285	0.299	0.312	0.328	0.341	0.354	0.368	0.380	0.394	0.405	0.418	0.429	0.441	0.452	0.464	0.474	0.484	0.494	0.505	0.514	0.524	0.532	0.541	0.550	0.558	0.566	0.574	0.582	0.590	0.598	0.605	0.612	0.619	0.625	0.631	0.638	0.645	0.651	0.658	0.662	0.669	0.675	0.681	0.686	0.691	0.698	0.702	0.708	0.714	0.719	0.725	0.730	0.736	0.742	0.748	0.754	0.760	0.765	0.772	0.779	0.786	0.792	0.799	0.806	0.814	0.821	0.829	0.836	0.845	0.854	0.861	0.871	0.880	0.890	0.900	0.909	0.919	0.930	0.940	0.951	0.962	0.975	0.986	0.999	1.010	1.024	1.036	1.049	1.061	1.075	1.090	1.102	1.116	1.130	1.145	1.158	1.172	1.188	1.200	1.215	1.229	1.244	1.258	1.271	1.285	1.299	1.312	1.325	1.339	1.351	1.364	1.375	1.389	1.400	1.411	1.422	1.432	1.441	1.451	1.461	1.470	1.476	1.484	1.490	1.498	1.502	1.506	1.511	1.516	1.520	1.522	1.525	1.526	1.528	1.529	1.529	1.528	1.526	1.525	1.522	1.520	1.518	1.514	1.509	1.505	1.501	1.496	1.490	1.484	1.478	1.470	1.464	1.456	1.449	1.441	1.434	1.425	1.419	1.410	1.401	1.394	1.385	1.378	1.369	1.360	1.352	1.345	1.336	1.329	1.320	1.312	1.305	1.298	1.290	1.282	1.276	1.270	1.262	1.258	1.251	1.244	1.239	1.234	1.229	1.222	1.219	1.212	1.209	1.204	1.200	1.195	1.192	1.188	1.185	1.180	1.176	1.172	1.169	1.166	1.162	1.158	1.154	1.150	1.146	1.142	1.139	1.135	1.130	1.126	1.121	1.118	1.111	1.108	1.102	1.096	1.091	1.085	1.078	1.072	1.065	1.059	1.051	1.044	1.036	1.028	1.019	1.009	1.000	0.991	0.981	0.970	0.959	0.949	0.938	0.926	0.914	0.902	0.890	0.878	0.864	0.850	0.838	0.822	0.810	0.795	0.782	0.768	0.752	0.739	0.724	0.710	0.695	0.679	0.665	0.649	0.635	0.619	0.605	0.591	0.576	0.562	0.548	0.535	0.522	0.509	0.496	0.484	0.472	0.461	0.450	0.439	0.429	0.419	0.410	0.401	0.392	0.385	0.378	0.370	0.365	0.359	0.354	0.349	0.344	0.340	0.338	0.334	0.332	0.330	0.329	0.328	0.326	0.326	0.326	0.326	0.328	0.328	0.329	0.329	0.331	0.331	0.332	0.334	0.335	0.336	0.336	0.338	0.338	0.338	0.338	0.338	0.336	0.335	0.334	0.331	0.330	0.326	0.324	0.319	0.314	0.310	0.304	0.296	0.291	0.284	0.275	0.266	0.258	0.248	0.238	0.226	0.214	0.201	0.190	0.176	0.164	0.149	0.135	0.120	0.105	0.089	0.074	0.058	0.041	0.025	0.009	-0.008	-0.025	-0.041	-0.058	-0.074	-0.090	-0.106	-0.124	-0.138	-0.152	-0.169	-0.182	-0.199	-0.212	-0.226	-0.239	-0.252	-0.264	-0.275	-0.285	-0.296	-0.306	-0.314	-0.322	-0.330	-0.336	-0.344	-0.349	-0.352	-0.356	-0.360	-0.362	-0.364	-0.366	-0.366	-0.366	-0.365	-0.364	-0.361	-0.359	-0.356	-0.351	-0.346	-0.342	-0.338	-0.331	-0.325	-0.319	-0.312	-0.305	-0.298	-0.290	-0.281	-0.274	-0.266	-0.258	-0.250	-0.241	-0.234	-0.225	-0.218	-0.209	-0.202	-0.195	-0.188	-0.181	-0.174	-0.169	-0.162	-0.156	-0.151	-0.148	-0.142	-0.139	-0.136	-0.132	-0.131	-0.128	-0.126	-0.125	-0.124	-0.125	-0.125	-0.125	-0.125	-0.128	-0.129	-0.132	-0.134	-0.138	-0.140	-0.144	-0.148	-0.151	-0.155	-0.160	-0.165	-0.169	-0.172	-0.178	-0.182	-0.188	-0.191	-0.196	-0.200	-0.204	-0.208	-0.211	-0.215	-0.219	-0.221	-0.224	-0.225	-0.228	-0.229	-0.230	-0.230	-0.231	-0.231	-0.229	-0.228	-0.226	-0.224	-0.221	-0.218	-0.214	-0.209	-0.204	-0.198	-0.192	-0.186	-0.179	-0.171	-0.162	-0.155	-0.145	-0.136	-0.128	-0.118	-0.108	-0.096	-0.086	-0.074	-0.064	-0.051	-0.040	-0.028	-0.015	-0.002	0.009	0.021	0.034	0.046	0.059	0.071	0.084	0.095	0.109	0.120	0.131	0.142	0.154	0.165	0.175	0.186	0.195	0.205	0.215	0.224	0.232	0.240	0.249	0.256	0.264	0.271	0.278	0.282	0.289	0.294	0.300	0.304	0.308	0.312	0.315	0.320	0.322	0.325	0.326	0.330	0.331	0.334	0.334	0.335	0.336	0.336	0.338	0.338	0.339	0.339	0.339	0.338	0.339	0.339	0.339	0.339	0.338	0.339	0.339	0.339	0.339	0.340	0.340	0.340	0.341	0.344	0.345	0.348	0.349	0.351	0.354	0.356	0.360	0.362	0.366	0.371	0.376	0.381	0.388	0.395	0.401	0.409	0.416	0.426	0.435	0.445	0.455	0.466	0.478	0.491	0.504	0.518	0.532	0.548	0.564	0.580	0.596	0.614	0.632	0.652	0.671	0.691	0.712	0.734	0.755	0.779	0.801	0.825	0.850	0.874	0.899	0.924	0.949	0.975	1.001	1.029	1.054	1.080	1.106	1.134	1.160	1.188	1.214	1.240	1.266	1.291	1.318	1.342	1.368	1.392	1.416	1.440	1.462	1.485	1.506	1.528	1.549	1.568	1.588	1.606	1.622	1.641	1.658	1.672	1.686	1.701	1.712	1.725	1.736	1.746	1.756	1.764	1.772	1.780	1.785	1.791	1.795	1.799	1.802	1.805	1.806	1.808	1.808	1.808	1.806	1.804	1.802	1.799	1.795	1.791	1.788	1.782	1.778	1.771	1.765	1.758	1.751	1.745	1.738	1.730	1.722	1.714	1.705	1.698	1.689	1.680	1.671	1.662	1.655	1.646	1.638	1.629	1.620	1.612	1.604	1.595	1.588	1.580	1.571	1.564	1.556	1.549	1.542	1.535	1.529	1.521	1.516	1.510	1.505	1.499	1.494	1.489	1.482	1.478	1.472	1.469	1.465	1.461	1.456	1.454	1.450	1.445	1.441	1.439	1.435	1.432	1.429	1.425	1.422	1.418	1.415	1.411	1.408	1.405	1.401	1.398	1.392	1.388	1.384	1.379	1.375	1.370	1.364	1.359	1.352	1.348	1.340	1.334	1.328	1.321	1.312	1.305	1.295	1.288	1.279	1.269	1.260	1.251	1.240	1.230	1.220	1.210	1.199	1.189	1.178	1.165	1.154	1.141	1.131	1.119	1.108	1.095	1.082	1.071	1.059	1.048	1.038	1.025	1.012	1.001	0.989	0.979	0.968	0.956	0.946	0.938	0.926	0.916	0.908	0.899	0.890	0.881	0.874	0.866	0.859	0.851	0.845	0.839	0.834	0.828	0.822	0.818	0.814	0.809	0.805	0.801	0.799	0.796	0.792	0.791	0.788	0.786	0.785	0.782	0.780	0.780	0.778	0.776	0.775	0.774	0.772	0.771	0.769	0.768	0.765	0.764	0.761	0.759	0.758	0.755	0.752	0.749	0.745	0.741	0.738	0.734	0.730	0.725	0.721	0.716	0.711	0.705	0.700	0.694	0.689	0.682	0.676	0.669	0.664	0.656	0.649	0.642	0.635	0.629	0.621	0.614	0.605	0.598	0.591	0.584	0.575	0.569	0.561	0.555	0.548	0.541	0.534	0.528	0.521	0.514	0.509	0.502	0.496	0.491	0.486	0.481	0.476	0.471	0.468	0.462	0.460	0.455	0.451	0.448	0.445	0.441	0.439	0.436	0.434	0.431	0.430	0.428	0.425	0.424	0.424	0.422	0.421	0.420	0.420	0.418	0.418	0.418	0.418	0.418	0.416	0.416	0.416	0.415	0.416	0.415	0.415	0.415	0.415	0.415	0.415	0.415	0.415	0.414	0.414	0.414	0.414	0.412	0.411	0.410	0.410	0.409	0.406	0.405	0.402	0.401	0.399	0.398	0.394	0.391	0.388	0.384	0.380	0.376	0.371	0.366	0.360	0.355	0.349	0.341	0.335	0.328	0.320	0.311	0.301	0.292	0.282	0.274	0.262	0.251	0.240	0.229	0.216	0.204	0.191	0.178	0.164	0.150	0.136	0.121	0.105	0.091	0.075	0.060	0.044	0.029	0.012	-0.002	-0.020	-0.035	-0.051	-0.066	-0.082	-0.099	-0.112	-0.128	-0.142	-0.156	-0.170	-0.184	-0.196	-0.210	-0.222	-0.234	-0.244	-0.255	-0.264	-0.274	-0.281	-0.289	-0.296	-0.302	-0.308	-0.311	-0.315	-0.318	-0.319	-0.319	-0.319	-0.318	-0.316	-0.312	-0.309	-0.304	-0.299	-0.292	-0.285	-0.276	-0.266	-0.256	-0.246	-0.235	-0.222	-0.209	-0.196	-0.181	-0.168	-0.151	-0.136	-0.119	-0.102	-0.086	-0.070	-0.051	-0.034	-0.016	0.001	0.020	0.036	0.055	0.072	0.090	0.106	0.124	0.140	0.155	0.171	0.186	0.201	0.215	0.229	0.241	0.252	0.264	0.275	0.285	0.295	0.302	0.310	0.318	0.322	0.328	0.332	0.336	0.339	0.340	0.342	0.344	0.344	0.341	0.339	0.338	0.335	0.331	0.328	0.322	0.319	0.312	0.308	0.301	0.295	0.289	0.282	0.276	0.270	0.262	0.256	0.250	0.242	0.238	0.231	0.225	0.220	0.216	0.211	0.208	0.202	0.199	0.195	0.194	0.191	0.190	0.190	0.190	0.190	0.192	0.194	0.198	0.200	0.204	0.210	0.215	0.221	0.228	0.235	0.244	0.252	0.262	0.272	0.284	0.295	0.308	0.320	0.334	0.348	0.362	0.378	0.392	0.409	0.425	0.441	0.459	0.476	0.494	0.511	0.530	0.549	0.566	0.586	0.605	0.624	0.642	0.661	0.680	0.699	0.718	0.736	0.754	0.772	0.789	0.806	0.824	0.840	0.858	0.871	0.886	0.901	0.916	0.930	0.942	0.955	0.966	0.978	0.988	0.998	1.008	1.015	1.022	1.029	1.035	1.040	1.045	1.049	1.050	1.051	1.052	1.052	1.052	1.051	1.049	1.048	1.044	1.039	1.035	1.029	1.021	1.015	1.008	0.999	0.991	0.981	0.972	0.961	0.951	0.940	0.929	0.918	0.905	0.892	0.881	0.868	0.856	0.842	0.830	0.818	0.805	0.791	0.779	0.768	0.754	0.742	0.731	0.720	0.709	0.698	0.688	0.679	0.669	0.660	0.651	0.644	0.636	0.629	0.622	0.618	0.612	0.608	0.602	0.600	0.596	0.594	0.592	0.590	0.590	0.589	0.589	0.590	0.591	0.592	0.595	0.598	0.600	0.604	0.606	0.610	0.614	0.619	0.622	0.629	0.632	0.638	0.642	0.649	0.652	0.659	0.664	0.669	0.672	0.678	0.682	0.688	0.691	0.695	0.699	0.701	0.705	0.708	0.709	0.710	0.711	0.712	0.712	0.712	0.712	0.711	0.709	0.708	0.704	0.699	0.695	0.691	0.686	0.680	0.674	0.668	0.660	0.652	0.644	0.635	0.626	0.618	0.608	0.598	0.586	0.575	0.564	0.552	0.541	0.530	0.519	0.506	0.494	0.482	0.471	0.459	0.448	0.435	0.422	0.412	0.400	0.390	0.379	0.369	0.359	0.349	0.340	0.331	0.322	0.315	0.306	0.300	0.294	0.286	0.281	0.275	0.272	0.268	0.262	0.260	0.256	0.254	0.252	0.250	0.249	0.249	0.248	0.248	0.248	0.248	0.248	0.249	0.249	0.250	0.251	0.251	0.252	0.254	0.254	0.255	0.256	0.256	0.256	0.258	0.258	0.258	0.258	0.255	0.255	0.252	0.251	0.249	0.246	0.244	0.240	0.236	0.232	0.229	0.224	0.219	0.214	0.209	0.202	0.196	0.189	0.182	0.175	0.168	0.160	0.152	0.144	0.135	0.128	0.118	0.109	0.101	0.091	0.082	0.074	0.064	0.055	0.046	0.038	0.029	0.020	0.011	0.002	-0.006	-0.014	-0.021	-0.030	-0.038	-0.045	-0.052	-0.059	-0.065	-0.071	-0.076	-0.082	-0.089	-0.094	-0.099	-0.104	-0.109	-0.112	-0.116	-0.120	-0.124	-0.126	-0.128	-0.130	-0.132	-0.134	-0.135	-0.138	-0.138	-0.138	-0.138	-0.139	-0.136	-0.136	-0.136	-0.135	-0.134	-0.132	-0.130	-0.128	-0.125	-0.124	-0.121	-0.119	-0.115	-0.112	-0.109	-0.106	-0.102	-0.099	-0.095	-0.092	-0.089	-0.085	-0.081	-0.078	-0.074	-0.070	-0.069	-0.065	-0.061	-0.059	-0.056	-0.054	-0.051	-0.049	-0.049	-0.046	-0.046	-0.045	-0.045	-0.044	-0.045	-0.044	-0.045	-0.048	-0.049	-0.051	-0.054	-0.056	-0.060	-0.064	-0.069	-0.072	-0.076	-0.082	-0.088	-0.094	-0.099	-0.106	-0.114	-0.120	-0.128	-0.136	-0.142	-0.151	-0.160	-0.168	-0.176	-0.185	-0.192	-0.201	-0.209	-0.219	-0.226	-0.234	-0.242	-0.250	-0.259	-0.265	-0.272	-0.280	-0.288	-0.294	-0.300	-0.306	-0.311	-0.318	-0.322	-0.328	-0.331	-0.335	-0.339	-0.341	-0.344	-0.348	-0.349	-0.349	-0.350	-0.350	-0.349	-0.350	-0.348	-0.346	-0.344	-0.341	-0.339	-0.335	-0.330	-0.328	-0.322	-0.318	-0.311	-0.306	-0.299	-0.294	-0.286	-0.280	-0.272	-0.264	-0.256	-0.249	-0.239	-0.231	-0.221	-0.212	-0.202	-0.194	-0.185	-0.175	-0.166	-0.156	-0.146	-0.136	-0.126	-0.118	-0.108	-0.098	-0.089	-0.079	-0.069	-0.060	-0.051	-0.042	-0.034	-0.024	-0.016	-0.008	0.000	0.009	0.016	0.024	0.031	0.039	0.045	0.051	0.059	0.065	0.071	0.078	0.082	0.089	0.092	0.099	0.102	0.106	0.111	0.115	0.119	0.122	0.125	0.128	0.131	0.134	0.136	0.139	0.141	0.144	0.145	0.146	0.149	0.150	0.151	0.154	0.155	0.156	0.158	0.159	0.160	0.162	0.164	0.165	0.166	0.169	0.170	0.171	0.174	0.176	0.179	0.181	0.185	0.189	0.192	0.196	0.200	0.205	0.209	0.214	0.219	0.225	0.231	0.238	0.245	0.251	0.259	0.266	0.274	0.284	0.292	0.302	0.311	0.320	0.332	0.342	0.352	0.364	0.375	0.386	0.398	0.410	0.422	0.435	0.446	0.459	0.471	0.482	0.495	0.507	0.520	0.531	0.542	0.554	0.565	0.576	0.586	0.596	0.605	0.615	0.624	0.631	0.639	0.645	0.652	0.658	0.662	0.668	0.671	0.672	0.676	0.678	0.679	0.679	0.679	0.678	0.675	0.672	0.670	0.666	0.661	0.655	0.650	0.644	0.638	0.629	0.622	0.614	0.605	0.596	0.588	0.578	0.568	0.558	0.548	0.538	0.528	0.516	0.506	0.496	0.485	0.476	0.466	0.458	0.448	0.440	0.431	0.424	0.415	0.409	0.401	0.395	0.389	0.384	0.380	0.376	0.372	0.370	0.368	0.366	0.366	0.368	0.368	0.369	0.371	0.374	0.378	0.381	0.386	0.392	0.396	0.404	0.411	0.419	0.428	0.435	0.444	0.454	0.464	0.475	0.485	0.495	0.506	0.519	0.529	0.541	0.554	0.565	0.578	0.590	0.601	0.614	0.625	0.638	0.649	0.661	0.672	0.682	0.692	0.704	0.714	0.722	0.732	0.741	0.749	0.756	0.764	0.771	0.776	0.782	0.788	0.791	0.795	0.799	0.801	0.802	0.804	0.805	0.804	0.804	0.802	0.800	0.798	0.794	0.789	0.784	0.779	0.772	0.766	0.758	0.750	0.741	0.732	0.722	0.712	0.702	0.692	0.680	0.669	0.655	0.644	0.631	0.618	0.604	0.591	0.578	0.564	0.550	0.536	0.524	0.510	0.496	0.482	0.470	0.456	0.444	0.431	0.420	0.408	0.396	0.386	0.376	0.368	0.358	0.349	0.341	0.335	0.329	0.322	0.318	0.315	0.311	0.310	0.309	0.308	0.309	0.310	0.311	0.315	0.320	0.325	0.331	0.339	0.346	0.355	0.365	0.375	0.388	0.399	0.412	0.426	0.441	0.456	0.471	0.489	0.505	0.522	0.542	0.560	0.580	0.600	0.619	0.639	0.660	0.680	0.701	0.721	0.742	0.764	0.784	0.804	0.825	0.845	0.864	0.885	0.904	0.922	0.941	0.959	0.978	0.994	1.011	1.026	1.042	1.058	1.071	1.086	1.099	1.111	1.122	1.134	1.142	1.152	1.162	1.170	1.176	1.184	1.190	1.195	1.200	1.204	1.208	1.211	1.212	1.214	1.215	1.216	1.216	1.216	1.215	1.215	1.212	1.210	1.209	1.206	1.202	1.199	1.195	1.191	1.188	1.182	1.179	1.174	1.169	1.165	1.160	1.154	1.150	1.145	1.140	1.134	1.129	1.125	1.119	1.114	1.109	1.104	1.098	1.094	1.089	1.082	1.078	1.074	1.068	1.062	1.058	1.052	1.048	1.042	1.038	1.032	1.026	1.020	1.015	1.009	1.004	0.998	0.990	0.985	0.978	0.971	0.962	0.955	0.946	0.939	0.930	0.921	0.911	0.901	0.891	0.880	0.869	0.858	0.845	0.832	0.819	0.805	0.791	0.776	0.761	0.745	0.729	0.712	0.695	0.678	0.660	0.642	0.622	0.604	0.585	0.565	0.545	0.525	0.502	0.481	0.461	0.440	0.418	0.395	0.374	0.351	0.329	0.308	0.285	0.264	0.241	0.220	0.198	0.176	0.155	0.134	0.112	0.092	0.072	0.052	0.032	0.014	-0.004	-0.021	-0.040	-0.056	-0.074	-0.089	-0.105	-0.120	-0.134	-0.148	-0.160	-0.172	-0.184	-0.196	-0.205	-0.215	-0.224	-0.231	-0.239	-0.245	-0.251	-0.256	-0.260	-0.265	-0.268	-0.269	-0.270	-0.271	-0.270	-0.270	-0.269	-0.268	-0.264	-0.260	-0.256	-0.251	-0.245	-0.239	-0.231	-0.224	-0.216	-0.206	-0.198	-0.186	-0.176	-0.165	-0.154	-0.141	-0.129	-0.116	-0.102	-0.088	-0.074	-0.060	-0.045	-0.029	-0.014	0.002	0.019	0.034	0.050	0.066	0.084	0.100	0.116	0.131	0.149	0.165	0.181	0.196	0.212	0.228	0.242	0.259	0.272	0.288	0.301	0.315	0.329	0.340	0.352	0.364	0.375	0.386	0.396	0.405	0.414	0.422	0.431	0.438	0.444	0.451	0.455	0.461	0.465	0.468	0.471	0.474	0.475	0.476	0.478	0.478	0.476	0.476	0.476	0.474	0.472	0.469	0.465	0.461	0.458	0.455	0.450	0.446	0.440	0.435	0.430	0.425	0.419	0.414	0.408	0.404	0.398	0.392	0.386	0.380	0.375	0.369	0.364	0.359	0.354	0.349	0.342	0.339	0.332	0.329	0.324	0.320	0.315	0.311	0.308	0.304	0.300	0.296	0.292	0.289	0.286	0.282	0.279	0.276	0.272	0.269	0.266	0.262	0.259	0.255	0.251	0.248	0.244	0.241	0.236	0.232	0.228	0.224	0.220	0.215	0.210	0.205	0.200	0.194	0.189	0.182	0.176	0.171	0.165	0.159	0.152	0.145	0.140	0.132	0.126	0.120	0.114	0.106	0.099	0.092	0.086	0.079	0.072	0.066	0.060	0.055	0.049	0.042	0.038	0.032	0.028	0.022	0.019	0.015	0.011	0.009	0.006	0.004	0.001	0.001	0.000	-0.001	0.000	0.002	0.002	0.004	0.006	0.010	0.014	0.018	0.024	0.029	0.035	0.042	0.049	0.058	0.065	0.075	0.085	0.096	0.108	0.120	0.131	0.145	0.159	0.174	0.189	0.205	0.221	0.238	0.256	0.274	0.292	0.311	0.331	0.351	0.372	0.394	0.416	0.439	0.461	0.484	0.509	0.532	0.556	0.581	0.606	0.632	0.659	0.685	0.712	0.740	0.768	0.795	0.824	0.852	0.881	0.910	0.940	0.970	0.999	1.029	1.060	1.090	1.120	1.151	1.182	1.214	1.245	1.276	1.309	1.340	1.372	1.404	1.436	1.469	1.501	1.535	1.568	1.601	1.634	1.668	1.699	1.732	1.766	1.800	1.832	1.866	1.900	1.932	1.968	2.001	2.035	2.068	2.101	2.135	2.169	2.202	2.235	2.269	2.301	2.335	2.368	2.400	2.434	2.466	2.499	2.532	2.564	2.596	2.626	2.659	2.690	2.721	2.751	2.782	2.812	2.842	2.872	2.902	2.930	2.959	2.988	3.016	3.045	3.072	3.100	3.126	3.154	3.180	3.206	3.232	3.258	3.284	3.309	3.332	3.358	3.381	3.405	3.429	3.451	3.475	3.496	3.519	3.540	3.561	3.582	3.604	3.624	3.642	3.662	3.682	3.700	3.719	3.738	3.754	3.770	3.788	3.802	3.818	3.832	3.846	3.860	3.872	3.885	3.896	3.908	3.918	3.926	3.935	3.942	3.949	3.955	3.960	3.965	3.969	3.970	3.972	3.974	3.974	3.972	3.970	3.968	3.965	3.961	3.956	3.949	3.941	3.935	3.925	3.916	3.906	3.896	3.885	3.872	3.860	3.848	3.834	3.819	3.805	3.790	3.775	3.759	3.744	3.728	3.711	3.696	3.679	3.664	3.648	3.631	3.616	3.600	3.585	3.570	3.555	3.541	3.528	3.515	3.501	3.490	3.478	3.466	3.456	3.446	3.438	3.430	3.422	3.415	3.410	3.404	3.401	3.396	3.395	3.392	3.391	3.391	3.392	3.395	3.396	3.400	3.402	3.408	3.412	3.418	3.426	3.432	3.441	3.448	3.458	3.468	3.478	3.486	3.498	3.509	3.520	3.532	3.545	3.556	3.570	3.581	3.594	3.608	3.620	3.632	3.645	3.658	3.670	3.682	3.694	3.706	3.718	3.729	3.740	3.750	3.761	3.770	3.780	3.789	3.796	3.805	3.812	3.819	3.825	3.831	3.836	3.841	3.845	3.849	3.851	3.852	3.855	3.856	3.856	3.856	3.855	3.854	3.851	3.849	3.846	3.842	3.838	3.834	3.828	3.822	3.816	3.809	3.801	3.795	3.786	3.778	3.768	3.760	3.750	3.739	3.730	3.720	3.709	3.698	3.685	3.674	3.662	3.651	3.640	3.628	3.615	3.604	3.590	3.579	3.566	3.555	3.542	3.530	3.519	3.506	3.495	3.481	3.470	3.459	3.448	3.435	3.424	3.411	3.400	3.390	3.378	3.366	3.354	3.344	3.332	3.320	3.309	3.298	3.286	3.275	3.262	3.250	3.238	3.226	3.212	3.201	3.188	3.174	3.160	3.146	3.131	3.115	3.100	3.084	3.068	3.050	3.034	3.015	2.995	2.976	2.956	2.935	2.912	2.890	2.869	2.844	2.820	2.794	2.769	2.742	2.714	2.686	2.658	2.628	2.598	2.568	2.536	2.502	2.470	2.436	2.401	2.368	2.331	2.296	2.259	2.222	2.185	2.146	2.109	2.070	2.030	1.991	1.951	1.912	1.872	1.832	1.791	1.752	1.711	1.671	1.631	1.590	1.550	1.510	1.470	1.431	1.390	1.352	1.312	1.274	1.236	1.198	1.160	1.125	1.088	1.051	1.018	0.982	0.949	0.915	0.882	0.851	0.819	0.788	0.759	0.730	0.701	0.674	0.648	0.622	0.598	0.572	0.550	0.526	0.505	0.485	0.466	0.448	0.430	0.412	0.396	0.381	0.366	0.354	0.341	0.329	0.319	0.308	0.300	0.290	0.284	0.276	0.270	0.265	0.259	0.256	0.251	0.249	0.246	0.245	0.244	0.242	0.242	0.242	0.242	0.244	0.245	0.246	0.248	0.249	0.251	0.255	0.258	0.260	0.264	0.266	0.270	0.274	0.278	0.281	0.286	0.289	0.294	0.298	0.301	0.305	0.309	0.314	0.318	0.322	0.328	0.332	0.338	0.341	0.346	0.351	0.356	0.364	0.369	0.375	0.382	0.388	0.395	0.402	0.411	0.419	0.429	0.438	0.448	0.459	0.468	0.479	0.490	0.501	0.514	0.526	0.540	0.552	0.568	0.581	0.596	0.611	0.628	0.644	0.661	0.678	0.694	0.711	0.729	0.746	0.765	0.784	0.801	0.819	0.836	0.855	0.874	0.890	0.908	0.925	0.941	0.958	0.974	0.989	1.004	1.018	1.031	1.044	1.055	1.066	1.078	1.088	1.096	1.104	1.110	1.116	1.120	1.125	1.128	1.129	1.129	1.129	1.128	1.125	1.120	1.116	1.110	1.104	1.096	1.088	1.078	1.068	1.056	1.044	1.030	1.018	1.002	0.989	0.972	0.958	0.940	0.924	0.906	0.890	0.872	0.854	0.836	0.818	0.799	0.781	0.762	0.745	0.728	0.710	0.692	0.676	0.660	0.644	0.629	0.612	0.599	0.586	0.572	0.559	0.548	0.536	0.526	0.518	0.509	0.500	0.491	0.485	0.480	0.476	0.471	0.468	0.465	0.462	0.460	0.460	0.460	0.461	0.462	0.464	0.468	0.471	0.476	0.481	0.486	0.492	0.500	0.506	0.515	0.522	0.531	0.540	0.550	0.561	0.571	0.582	0.594	0.605	0.618	0.630	0.642	0.655	0.669	0.682	0.696	0.710	0.724	0.739	0.752	0.768	0.782	0.796	0.811	0.826	0.842	0.856	0.872	0.886	0.902	0.918	0.932	0.948	0.964	0.978	0.992	1.009	1.022	1.038	1.051	1.065	1.080	1.094	1.108	1.121	1.135	1.148	1.161	1.174	1.185	1.198	1.210	1.222	1.234	1.244	1.256	1.268	1.278	1.288	1.298	1.308	1.316	1.325	1.335	1.342	1.351	1.359	1.368	1.376	1.382	1.391	1.398	1.405	1.411	1.419	1.424	1.431	1.438	1.442	1.449	1.455	1.461	1.466	1.472	1.479	1.482	1.489	1.494	1.499	1.504	1.509	1.514	1.519	1.524	1.529	1.534	1.538	1.542	1.548	1.552	1.556	1.560	1.565	1.570	1.574	1.578	1.581	1.585	1.589	1.591	1.594	1.596	1.600	1.601	1.602	1.604	1.605	1.605	1.605	1.604	1.602	1.601	1.600	1.598	1.594	1.589	1.584	1.579	1.572	1.566	1.558	1.549	1.539	1.529	1.518	1.505	1.491	1.478	1.461	1.444	1.428	1.408	1.389	1.368	1.346	1.322	1.299	1.272	1.246	1.220	1.190	1.160	1.130	1.099	1.065	1.031	0.996	0.960	0.924	0.886	0.848	0.809	0.768	0.726	0.685	0.642	0.599	0.555	0.512	0.468	0.421	0.376	0.330	0.284	0.238	0.191	0.144	0.098	0.050	0.004	-0.042	-0.090	-0.136	-0.181	-0.228	-0.272	-0.316	-0.361	-0.404	-0.446	-0.489	-0.529	-0.571	-0.610	-0.649	-0.686	-0.724	-0.759	-0.794	-0.826	-0.859	-0.889	-0.919	-0.948	-0.975	-1.000	-1.026	-1.048	-1.070	-1.090	-1.110	-1.128	-1.144	-1.158	-1.171	-1.182	-1.194	-1.202	-1.210	-1.218	-1.221	-1.225	-1.228	-1.229	-1.229	-1.226	-1.222	-1.220	-1.214	-1.208	-1.199	-1.191	-1.181	-1.170	-1.159	-1.146	-1.132	-1.119	-1.104	-1.089	-1.071	-1.055	-1.036	-1.019	-1.000	-0.981	-0.962	-0.942	-0.921	-0.901	-0.881	-0.860	-0.839	-0.819	-0.798	-0.776	-0.756	-0.734	-0.714	-0.694	-0.671	-0.651	-0.632	-0.611	-0.591	-0.572	-0.554	-0.535	-0.518	-0.499	-0.481	-0.464	-0.446	-0.430	-0.414	-0.399	-0.384	-0.369	-0.354	-0.340	-0.326	-0.312	-0.300	-0.288	-0.275	-0.264	-0.251	-0.240	-0.230	-0.219	-0.208	-0.196	-0.188	-0.178	-0.168	-0.159	-0.149	-0.140	-0.131	-0.122	-0.114	-0.105	-0.096	-0.088	-0.080	-0.071	-0.062	-0.054	-0.045	-0.036	-0.029	-0.020	-0.012	-0.004	0.004	0.012	0.021	0.029	0.038	0.045	0.054	0.061	0.069	0.076	0.084	0.091	0.099	0.105	0.112	0.119	0.125	0.131	0.136	0.141	0.146	0.151	0.155	0.159	0.161	0.165	0.168	0.169	0.170	0.171	0.170	0.169	0.168	0.166	0.162	0.160	0.156	0.151	0.145	0.140	0.132	0.126	0.118	0.109	0.099	0.089	0.076	0.064	0.051	0.039	0.025	0.010	-0.005	-0.021	-0.038	-0.055	-0.072	-0.091	-0.112	-0.131	-0.152	-0.172	-0.195	-0.216	-0.239	-0.261	-0.286	-0.309	-0.334	-0.358	-0.382	-0.408	-0.434	-0.459	-0.486	-0.512	-0.539	-0.566	-0.592	-0.620	-0.648	-0.674	-0.701	-0.729	-0.758	-0.784	-0.811	-0.840	-0.866	-0.895	-0.921	-0.949	-0.975	-1.001	-1.029	-1.055	-1.080	-1.106	-1.131	-1.155	-1.179	-1.202	-1.225	-1.249	-1.270	-1.292	-1.312	-1.332	-1.352	-1.371	-1.389	-1.406	-1.421	-1.438	-1.451	-1.466	-1.478	-1.490	-1.501	-1.511	-1.520	-1.529	-1.535	-1.540	-1.546	-1.550	-1.552	-1.555	-1.556	-1.556	-1.554	-1.552	-1.550	-1.545	-1.540	-1.535	-1.528	-1.521	-1.512	-1.505	-1.495	-1.484	-1.474	-1.461	-1.449	-1.435	-1.421	-1.409	-1.394	-1.379	-1.364	-1.348	-1.331	-1.315	-1.299	-1.282	-1.265	-1.249	-1.231	-1.212	-1.196	-1.180	-1.162	-1.146	-1.128	-1.110	-1.095	-1.078	-1.061	-1.044	-1.028	-1.011	-0.995	-0.979	-0.964	-0.948	-0.931	-0.916	-0.901	-0.886	-0.871	-0.856	-0.842	-0.828	-0.812	-0.799	-0.784	-0.770	-0.756	-0.742	-0.729	-0.715	-0.701	-0.688	-0.674	-0.659	-0.646	-0.632	-0.619	-0.605	-0.590	-0.575	-0.561	-0.548	-0.534	-0.519	-0.505	-0.490	-0.476	-0.461	-0.446	-0.432	-0.418	-0.402	-0.388	-0.374	-0.359	-0.345	-0.331	-0.316	-0.302	-0.289	-0.275	-0.261	-0.249	-0.236	-0.222	-0.211	-0.199	-0.188	-0.176	-0.166	-0.156	-0.148	-0.138	-0.130	-0.121	-0.114	-0.108	-0.100	-0.096	-0.091	-0.088	-0.085	-0.082	-0.081	-0.080	-0.081	-0.081	-0.084	-0.086	-0.090	-0.095	-0.100	-0.106	-0.114	-0.122	-0.131	-0.140	-0.151	-0.162	-0.175	-0.188	-0.201	-0.216	-0.231	-0.249	-0.265	-0.282	-0.300	-0.320	-0.338	-0.359	-0.379	-0.400	-0.420	-0.441	-0.462	-0.485	-0.506	-0.529	-0.551	-0.574	-0.595	-0.618	-0.639	-0.661	-0.684	-0.705	-0.726	-0.745	-0.766	-0.785	-0.805	-0.824	-0.841	-0.858	-0.875	-0.890	-0.905	-0.920	-0.932	-0.945	-0.956	-0.966	-0.976	-0.984	-0.991	-0.998	-1.002	-1.008	-1.011	-1.012	-1.014	-1.014	-1.012	-1.010	-1.008	-1.004	-0.999	-0.994	-0.986	-0.979	-0.969	-0.960	-0.950	-0.939	-0.928	-0.914	-0.902	-0.888	-0.874	-0.859	-0.844	-0.829	-0.812	-0.796	-0.781	-0.764	-0.748	-0.730	-0.714	-0.696	-0.680	-0.662	-0.646	-0.629	-0.614	-0.596	-0.580	-0.565	-0.549	-0.534	-0.519	-0.504	-0.490	-0.476	-0.462	-0.449	-0.436	-0.424	-0.412	-0.400	-0.389	-0.376	-0.366	-0.355	-0.345	-0.335	-0.326	-0.318	-0.308	-0.299	-0.291	-0.282	-0.274	-0.266	-0.259	-0.250	-0.242	-0.235	-0.228	-0.219	-0.211	-0.205	-0.196	-0.189	-0.180	-0.172	-0.164	-0.155	-0.145	-0.136	-0.128	-0.116	-0.108	-0.098	-0.088	-0.078	-0.065	-0.055	-0.044	-0.031	-0.019	-0.006	0.006	0.021	0.034	0.049	0.064	0.078	0.092	0.108	0.124	0.140	0.156	0.172	0.191	0.208	0.225	0.242	0.261	0.280	0.299	0.316	0.336	0.355	0.375	0.395	0.414	0.435	0.454	0.474	0.494	0.514	0.535	0.555	0.575	0.595	0.615	0.635	0.655	0.675	0.694	0.714	0.734	0.751	0.770	0.789	0.808	0.825	0.841	0.859	0.875	0.891	0.906	0.921	0.935	0.949	0.962	0.975	0.988	0.999	1.009	1.019	1.028	1.036	1.044	1.051	1.056	1.062	1.066	1.071	1.074	1.075	1.076	1.078	1.076	1.075	1.071	1.069	1.065	1.059	1.054	1.046	1.039	1.031	1.022	1.012	1.001	0.990	0.978	0.965	0.951	0.936	0.921	0.908	0.890	0.874	0.856	0.839	0.820	0.801	0.782	0.762	0.742	0.722	0.702	0.681	0.661	0.640	0.619	0.598	0.576	0.555	0.532	0.511	0.491	0.470	0.449	0.428	0.406	0.386	0.366	0.345	0.326	0.308	0.288	0.269	0.251	0.234	0.215	0.199	0.182	0.166	0.151	0.136	0.122	0.109	0.094	0.081	0.069	0.056	0.045	0.035	0.022	0.012	0.004	-0.005	-0.015	-0.022	-0.031	-0.039	-0.045	-0.052	-0.059	-0.065	-0.071	-0.078	-0.082	-0.088	-0.092	-0.098	-0.102	-0.108	-0.111	-0.115	-0.120	-0.124	-0.129	-0.131	-0.135	-0.139	-0.142	-0.145	-0.149	-0.152	-0.156	-0.160	-0.164	-0.166	-0.170	-0.172	-0.176	-0.179	-0.181	-0.184	-0.186	-0.189	-0.191	-0.194	-0.196	-0.198	-0.199	-0.200	-0.201	-0.201	-0.202	-0.202	-0.202	-0.200	-0.200	-0.199	-0.196	-0.194	-0.191	-0.189	-0.185	-0.181	-0.176	-0.172	-0.168	-0.161	-0.155	-0.149	-0.141	-0.135	-0.128	-0.119	-0.110	-0.101	-0.091	-0.082	-0.072	-0.062	-0.051	-0.040	-0.030	-0.020	-0.008	0.004	0.015	0.028	0.039	0.051	0.062	0.074	0.085	0.098	0.109	0.119	0.130	0.141	0.152	0.161	0.171	0.181	0.190	0.198	0.205	0.212	0.220	0.226	0.232	0.236	0.241	0.245	0.248	0.249	0.251	0.251	0.252	0.251	0.250	0.248	0.244	0.240	0.235	0.229	0.222	0.215	0.208	0.199	0.189	0.178	0.166	0.154	0.141	0.128	0.115	0.099	0.084	0.068	0.050	0.032	0.015	-0.004	-0.024	-0.042	-0.064	-0.084	-0.105	-0.126	-0.149	-0.170	-0.192	-0.215	-0.239	-0.261	-0.285	-0.308	-0.332	-0.355	-0.379	-0.402	-0.426	-0.448	-0.471	-0.494	-0.516	-0.540	-0.562	-0.585	-0.606	-0.629	-0.650	-0.670	-0.690	-0.711	-0.730	-0.750	-0.768	-0.786	-0.804	-0.821	-0.838	-0.854	-0.870	-0.886	-0.900	-0.915	-0.928	-0.940	-0.954	-0.966	-0.978	-0.988	-0.999	-1.009	-1.018	-1.026	-1.035	-1.042	-1.051	-1.059	-1.064	-1.070	-1.076	-1.081	-1.086	-1.090	-1.095	-1.099	-1.102	-1.105	-1.109	-1.110	-1.111	-1.115	-1.116	-1.118	-1.118	-1.119	-1.119	-1.119	-1.119	-1.119	-1.118	-1.116	-1.115	-1.114	-1.112	-1.110	-1.108	-1.105	-1.102	-1.100	-1.096	-1.092	-1.089	-1.085	-1.080	-1.075	-1.071	-1.065	-1.060	-1.054	-1.049	-1.041	-1.035	-1.029	-1.020	-1.012	-1.005	-0.996	-0.988	-0.979	-0.970	-0.961	-0.951	-0.941	-0.931	-0.920	-0.909	-0.898	-0.886	-0.875	-0.862	-0.850	-0.838	-0.825	-0.810	-0.798	-0.784	-0.771	-0.756	-0.742	-0.728	-0.714	-0.700	-0.685	-0.669	-0.654	-0.639	-0.624	-0.610	-0.594	-0.579	-0.564	-0.549	-0.532	-0.518	-0.504	-0.489	-0.474	-0.460	-0.445	-0.431	-0.418	-0.402	-0.390	-0.376	-0.364	-0.351	-0.339	-0.326	-0.315	-0.302	-0.291	-0.280	-0.270	-0.260	-0.250	-0.240	-0.232	-0.224	-0.215	-0.208	-0.200	-0.192	-0.188	-0.181	-0.175	-0.170	-0.165	-0.160	-0.156	-0.152	-0.148	-0.145	-0.142	-0.140	-0.138	-0.136	-0.134	-0.131	-0.131	-0.130	-0.128	-0.128	-0.126	-0.126	-0.126	-0.125	-0.125	-0.124	-0.124	-0.124	-0.122	-0.124	-0.124	-0.124	-0.124	-0.124	-0.122	-0.122	-0.121	-0.121	-0.121	-0.119	-0.119	-0.119	-0.118	-0.115	-0.115	-0.114	-0.111	-0.110	-0.110	-0.108	-0.106	-0.105	-0.102	-0.101	-0.099	-0.096	-0.094	-0.092	-0.090	-0.089	-0.086	-0.084	-0.081	-0.079	-0.078	-0.074	-0.071	-0.068	-0.065	-0.062	-0.059	-0.056	-0.054	-0.049	-0.046	-0.041	-0.038	-0.032	-0.028	-0.022	-0.018	-0.011	-0.006	0.000	0.006	0.012	0.021	0.028	0.035	0.044	0.054	0.062	0.071	0.081	0.092	0.102	0.114	0.125	0.139	0.150	0.164	0.176	0.190	0.204	0.219	0.234	0.248	0.264	0.280	0.295	0.310	0.326	0.342	0.359	0.375	0.391	0.408	0.424	0.440	0.456	0.471	0.488	0.502	0.516	0.531	0.546	0.560	0.574	0.588	0.600	0.612	0.624	0.636	0.648	0.656	0.666	0.675	0.684	0.690	0.699	0.705	0.712	0.718	0.722	0.728	0.731	0.735	0.738	0.741	0.744	0.745	0.746	0.748	0.748	0.749	0.749	0.749	0.748	0.746	0.746	0.745	0.744	0.742	0.742	0.741	0.739	0.739	0.738	0.736	0.736	0.735	0.735	0.735	0.735	0.735	0.736	0.738	0.739	0.739	0.741	0.744	0.745	0.749	0.751	0.755	0.759	0.762	0.766	0.771	0.776	0.781	0.785	0.791	0.796	0.801	0.808	0.814	0.820	0.825	0.831	0.838	0.842	0.849	0.855	0.859	0.864	0.869	0.874	0.878	0.882	0.886	0.890	0.892	0.895	0.896	0.898	0.900	0.900	0.900	0.900	0.899	0.898	0.895	0.892	0.890	0.885	0.881	0.876	0.870	0.865	0.858	0.851	0.844	0.835	0.828	0.819	0.809	0.800	0.790	0.779	0.768	0.756	0.745	0.734	0.722	0.710	0.699	0.686	0.675	0.662	0.650	0.638	0.626	0.614	0.602	0.590	0.579	0.568	0.558	0.548	0.538	0.528	0.518	0.509	0.500	0.492	0.484	0.476	0.470	0.462	0.456	0.451	0.446	0.442	0.438	0.435	0.432	0.430	0.428	0.428	0.428	0.426	0.426	0.429	0.430	0.431	0.434	0.436	0.439	0.444	0.448	0.452	0.458	0.462	0.468	0.474	0.480	0.486	0.492	0.500	0.505	0.514	0.520	0.528	0.534	0.541	0.549	0.556	0.564	0.569	0.576	0.582	0.590	0.595	0.601	0.608	0.612	0.618	0.621	0.625	0.630	0.632	0.635	0.638	0.639	0.640	0.641	0.641	0.641	0.641	0.640	0.638	0.636	0.632	0.630	0.625	0.622	0.618	0.611	0.606	0.600	0.594	0.586	0.578	0.570	0.561	0.552	0.545	0.535	0.525	0.516	0.506	0.496	0.486	0.475	0.465	0.455	0.444	0.434	0.422	0.411	0.401	0.390	0.381	0.371	0.361	0.352	0.342	0.334	0.325	0.316	0.309	0.300	0.294	0.286	0.279	0.274	0.269	0.264	0.259	0.255	0.251	0.249	0.246	0.244	0.242	0.242	0.242	0.244	0.244	0.246	0.249	0.251	0.255	0.260	0.264	0.269	0.276	0.281	0.289	0.298	0.305	0.314	0.324	0.334	0.344	0.354	0.365	0.378	0.389	0.401	0.414	0.426	0.441	0.454	0.469	0.481	0.495	0.510	0.524	0.539	0.552	0.568	0.581	0.595	0.610	0.624	0.638	0.651	0.665	0.678	0.689	0.701	0.714	0.726	0.736	0.746	0.758	0.768	0.776	0.785	0.794	0.801	0.809	0.816	0.822	0.829	0.832	0.838	0.841	0.845	0.849	0.851	0.854	0.855	0.856	0.859	0.860	0.860	0.860	0.861	0.860	0.860	0.859	0.859	0.858	0.858	0.858	0.856	0.856	0.855	0.855	0.856	0.855	0.856	0.856	0.859	0.859	0.861	0.864	0.866	0.870	0.872	0.878	0.882	0.888	0.894	0.900	0.908	0.915	0.924	0.932	0.941	0.951	0.964	0.975	0.986	0.999	1.012	1.025	1.039	1.054	1.069	1.084	1.100	1.116	1.132	1.149	1.165	1.182	1.199	1.218	1.235	1.252	1.269	1.288	1.304	1.321	1.338	1.354	1.371	1.388	1.402	1.419	1.432	1.448	1.460	1.474	1.486	1.499	1.510	1.520	1.530	1.539	1.548	1.555	1.561	1.566	1.571	1.575	1.578	1.581	1.582	1.582	1.582	1.581	1.579	1.576	1.572	1.569	1.562	1.556	1.549	1.541	1.534	1.524	1.514	1.504	1.494	1.482	1.471	1.459	1.446	1.434	1.421	1.409	1.395	1.382	1.370	1.355	1.342	1.329	1.318	1.304	1.291	1.280	1.268	1.255	1.244	1.232	1.222	1.211	1.201	1.192	1.184	1.176	1.168	1.161	1.154	1.148	1.142	1.136	1.132	1.129	1.125	1.121	1.119	1.116	1.114	1.112	1.110	1.110	1.109	1.108	1.109	1.108	1.106	1.106	1.106	1.105	1.104	1.104	1.102	1.101	1.100	1.096	1.094	1.091	1.088	1.082	1.079	1.072	1.068	1.061	1.052	1.044	1.035	1.025	1.014	1.004	0.991	0.978	0.964	0.949	0.934	0.916	0.899	0.881	0.861	0.842	0.821	0.799	0.778	0.754	0.731	0.708	0.682	0.658	0.632	0.606	0.580	0.554	0.528	0.500	0.471	0.444	0.416	0.388	0.360	0.331	0.304	0.276	0.249	0.222	0.195	0.169	0.141	0.116	0.091	0.065	0.041	0.018	-0.005	-0.028	-0.050	-0.070	-0.090	-0.110	-0.130	-0.148	-0.164	-0.180	-0.195	-0.210	-0.225	-0.238	-0.249	-0.260	-0.270	-0.279	-0.288	-0.295	-0.300	-0.305	-0.310	-0.314	-0.316	-0.319	-0.320	-0.320	-0.320	-0.319	-0.316	-0.312	-0.310	-0.306	-0.301	-0.296	-0.290	-0.284	-0.278	-0.270	-0.262	-0.254	-0.246	-0.238	-0.228	-0.219	-0.210	-0.200	-0.191	-0.181	-0.174	-0.164	-0.155	-0.146	-0.136	-0.129	-0.120	-0.112	-0.104	-0.098	-0.091	-0.085	-0.079	-0.074	-0.070	-0.065	-0.062	-0.060	-0.058	-0.058	-0.056	-0.058	-0.059	-0.060	-0.064	-0.066	-0.070	-0.075	-0.080	-0.088	-0.094	-0.101	-0.110	-0.119	-0.128	-0.138	-0.149	-0.161	-0.172	-0.185	-0.198	-0.211	-0.225	-0.239	-0.254	-0.268	-0.282	-0.298	-0.312	-0.328	-0.342	-0.356	-0.372	-0.386	-0.402	-0.416	-0.431	-0.444	-0.459	-0.471	-0.484	-0.498	-0.507	-0.519	-0.530	-0.540	-0.549	-0.559	-0.568	-0.575	-0.581	-0.588	-0.592	-0.598	-0.600	-0.604	-0.606	-0.608	-0.606	-0.608	-0.606	-0.605	-0.601	-0.598	-0.594	-0.589	-0.582	-0.578	-0.570	-0.561	-0.554	-0.544	-0.534	-0.524	-0.514	-0.501	-0.489	-0.478	-0.464	-0.451	-0.438	-0.422	-0.409	-0.394	-0.380	-0.365	-0.350	-0.335	-0.319	-0.305	-0.289	-0.274	-0.258	-0.244	-0.228	-0.214	-0.199	-0.184	-0.170	-0.156	-0.142	-0.129	-0.118	-0.104	-0.092	-0.080	-0.070	-0.059	-0.050	-0.040	-0.031	-0.024	-0.016	-0.010	-0.004	0.002	0.008	0.011	0.015	0.018	0.020	0.021	0.021	0.021	0.021	0.020	0.019	0.016	0.014	0.009	0.005	0.000	-0.006	-0.011	-0.019	-0.025	-0.032	-0.040	-0.049	-0.056	-0.066	-0.075	-0.085	-0.095	-0.104	-0.114	-0.124	-0.134	-0.145	-0.154	-0.164	-0.174	-0.184	-0.192	-0.201	-0.210	-0.219	-0.228	-0.235	-0.242	-0.249	-0.256	-0.261	-0.266	-0.271	-0.275	-0.279	-0.281	-0.282	-0.285	-0.285	-0.285	-0.285	-0.282	-0.281	-0.279	-0.275	-0.271	-0.268	-0.262	-0.256	-0.250	-0.244	-0.236	-0.230	-0.221	-0.214	-0.205	-0.198	-0.189	-0.180	-0.171	-0.162	-0.154	-0.145	-0.136	-0.129	-0.120	-0.112	-0.105	-0.099	-0.092	-0.086	-0.080	-0.076	-0.072	-0.068	-0.064	-0.062	-0.061	-0.060	-0.060	-0.061	-0.062	-0.065	-0.068	-0.071	-0.076	-0.080	-0.086	-0.094	-0.101	-0.110	-0.118	-0.126	-0.138	-0.148	-0.159	-0.170	-0.181	-0.194	-0.206	-0.220	-0.234	-0.246	-0.260	-0.274	-0.288	-0.301	-0.315	-0.329	-0.342	-0.356	-0.370	-0.382	-0.396	-0.408	-0.421	-0.432	-0.445	-0.455	-0.465	-0.475	-0.485	-0.495	-0.502	-0.512	-0.520	-0.526	-0.534	-0.539	-0.544	-0.549	-0.552	-0.555	-0.559	-0.560	-0.562	-0.562	-0.562	-0.564	-0.562	-0.561	-0.560	-0.556	-0.554	-0.550	-0.546	-0.542	-0.538	-0.532	-0.526	-0.521	-0.514	-0.507	-0.500	-0.492	-0.485	-0.478	-0.469	-0.460	-0.451	-0.442	-0.435	-0.425	-0.416	-0.408	-0.398	-0.390	-0.380	-0.371	-0.361	-0.354	-0.345	-0.336	-0.329	-0.320	-0.312	-0.305	-0.299	-0.292	-0.286	-0.281	-0.275	-0.270	-0.265	-0.262	-0.258	-0.255	-0.252	-0.250	-0.249	-0.248	-0.248	-0.248	-0.249	-0.250	-0.251	-0.254	-0.258	-0.261	-0.266	-0.270	-0.276	-0.281	-0.288	-0.295	-0.301	-0.309	-0.318	-0.325	-0.334	-0.342	-0.352	-0.361	-0.371	-0.381	-0.391	-0.402	-0.412	-0.422	-0.432	-0.445	-0.455	-0.464	-0.475	-0.484	-0.495	-0.505	-0.515	-0.524	-0.532	-0.541	-0.551	-0.560	-0.568	-0.575	-0.582	-0.589	-0.596	-0.602	-0.609	-0.614	-0.619	-0.624	-0.629	-0.631	-0.636	-0.640	-0.641	-0.645	-0.648	-0.649	-0.651	-0.652	-0.654	-0.655	-0.656	-0.656	-0.658	-0.658	-0.658	-0.659	-0.658	-0.659	-0.659	-0.659	-0.659	-0.660	-0.660	-0.661	-0.661	-0.664	-0.664	-0.666	-0.666	-0.669	-0.670	-0.674	-0.676	-0.680	-0.682	-0.686	-0.691	-0.698	-0.702	-0.708	-0.714	-0.720	-0.728	-0.735	-0.744	-0.751	-0.760	-0.770	-0.780	-0.790	-0.801	-0.812	-0.824	-0.838	-0.850	-0.862	-0.876	-0.891	-0.905	-0.920	-0.936	-0.951	-0.968	-0.984	-1.000	-1.018	-1.034	-1.051	-1.068	-1.086	-1.104	-1.121	-1.139	-1.156	-1.174	-1.191	-1.210	-1.228	-1.245	-1.262	-1.279	-1.295	-1.311	-1.328	-1.344	-1.359	-1.374	-1.388	-1.402	-1.415	-1.428	-1.440	-1.451	-1.461	-1.471	-1.481	-1.490	-1.496	-1.504	-1.509	-1.515	-1.519	-1.522	-1.524	-1.526	-1.526	-1.526	-1.524	-1.521	-1.518	-1.514	-1.509	-1.502	-1.496	-1.488	-1.479	-1.469	-1.459	-1.448	-1.436	-1.424	-1.410	-1.396	-1.381	-1.366	-1.350	-1.335	-1.318	-1.300	-1.284	-1.266	-1.249	-1.230	-1.212	-1.195	-1.178	-1.159	-1.141	-1.124	-1.106	-1.089	-1.072	-1.056	-1.040	-1.025	-1.011	-0.996	-0.982	-0.970	-0.956	-0.944	-0.934	-0.922	-0.912	-0.904	-0.895	-0.888	-0.881	-0.874	-0.868	-0.864	-0.860	-0.856	-0.852	-0.851	-0.849	-0.848	-0.848	-0.848	-0.846	-0.848	-0.849	-0.849	-0.850	-0.851	-0.854	-0.855	-0.855	-0.858	-0.859	-0.859	-0.860	-0.860	-0.860	-0.859	-0.858	-0.855	-0.852	-0.850	-0.846	-0.842	-0.836	-0.830	-0.822	-0.814	-0.805	-0.795	-0.784	-0.771	-0.758	-0.742	-0.728	-0.711	-0.692	-0.675	-0.655	-0.634	-0.612	-0.590	-0.566	-0.541	-0.515	-0.490	-0.464	-0.436	-0.409	-0.379	-0.351	-0.321	-0.291	-0.261	-0.231	-0.201	-0.171	-0.140	-0.110	-0.080	-0.051	-0.021	0.008	0.035	0.064	0.090	0.116	0.141	0.165	0.189	0.212	0.234	0.254	0.272	0.290	0.306	0.322	0.336	0.349	0.360	0.370	0.379	0.386	0.391	0.396	0.399	0.400	0.401	0.401	0.399	0.395	0.390	0.384	0.378	0.370	0.361	0.351	0.341	0.329	0.315	0.302	0.289	0.274	0.258	0.242	0.226	0.210	0.192	0.176	0.160	0.142	0.125	0.106	0.090	0.072	0.055	0.039	0.022	0.005	-0.011	-0.026	-0.041	-0.056	-0.070	-0.085	-0.099	-0.111	-0.124	-0.136	-0.148	-0.158	-0.169	-0.178	-0.188	-0.196	-0.204	-0.211	-0.218	-0.224	-0.230	-0.235	-0.240	-0.245	-0.249	-0.252	-0.254	-0.258	-0.260	-0.262	-0.264	-0.266	-0.266	-0.268	-0.268	-0.268	-0.269	-0.269	-0.268	-0.269	-0.269	-0.268	-0.268	-0.268	-0.266	-0.268	-0.266	-0.266	-0.266	-0.266	-0.266	-0.266	-0.266	-0.266	-0.268	-0.269	-0.269	-0.270	-0.271	-0.272	-0.272	-0.275	-0.275	-0.278	-0.280	-0.281	-0.284	-0.285	-0.288	-0.289	-0.291	-0.292	-0.295	-0.296	-0.299	-0.300	-0.302	-0.304	-0.306	-0.308	-0.310	-0.311	-0.312	-0.314	-0.316	-0.318	-0.318	-0.319	-0.319	-0.319	-0.320	-0.319	-0.319	-0.319	-0.319	-0.316	-0.315	-0.314	-0.312	-0.310	-0.308	-0.305	-0.302	-0.299	-0.296	-0.292	-0.290	-0.285	-0.281	-0.276	-0.271	-0.268	-0.264	-0.259	-0.252	-0.248	-0.242	-0.236	-0.232	-0.226	-0.220	-0.214	-0.208	-0.201	-0.195	-0.189	-0.182	-0.176	-0.170	-0.162	-0.158	-0.151	-0.145	-0.139	-0.132	-0.126	-0.121	-0.115	-0.109	-0.104	-0.098	-0.092	-0.088	-0.082	-0.078	-0.074	-0.069	-0.065	-0.061	-0.058	-0.054	-0.051	-0.050	-0.048	-0.046	-0.045	-0.044	-0.044	-0.045	-0.046	-0.048	-0.050	-0.052	-0.056	-0.060	-0.065	-0.071	-0.078	-0.085	-0.092	-0.101	-0.111	-0.122	-0.134	-0.146	-0.160	-0.174	-0.189	-0.205	-0.222	-0.240	-0.259	-0.279	-0.299	-0.320	-0.341	-0.365	-0.390	-0.415	-0.441	-0.468	-0.495	-0.522	-0.552	-0.581	-0.610	-0.642	-0.672	-0.704	-0.738	-0.769	-0.802	-0.835	-0.869	-0.902	-0.936	-0.970	-1.004	-1.038	-1.071	-1.106	-1.139	-1.171	-1.205	-1.238	-1.270	-1.302	-1.334	-1.365	-1.395	-1.425	-1.454	-1.482	-1.510	-1.536	-1.562	-1.588	-1.612	-1.636	-1.659	-1.680	-1.701	-1.720	-1.740	-1.758	-1.775	-1.790	-1.806	-1.820	-1.834	-1.845	-1.858	-1.868	-1.876	-1.885	-1.894	-1.901	-1.908	-1.912	-1.918	-1.921	-1.926	-1.928	-1.931	-1.932	-1.934	-1.934	-1.934	-1.934	-1.932	-1.932	-1.930	-1.929	-1.926	-1.925	-1.922	-1.920	-1.918	-1.915	-1.911	-1.909	-1.905	-1.902	-1.900	-1.898	-1.894	-1.891	-1.888	-1.886	-1.884	-1.880	-1.879	-1.875	-1.872	-1.870	-1.868	-1.865	-1.862	-1.860	-1.858	-1.855	-1.852	-1.850	-1.848	-1.845	-1.841	-1.840	-1.836	-1.831	-1.829	-1.825	-1.820	-1.816	-1.811	-1.806	-1.800	-1.794	-1.788	-1.780	-1.772	-1.765	-1.758	-1.749	-1.738	-1.729	-1.716	-1.705	-1.694	-1.680	-1.668	-1.652	-1.640	-1.624	-1.608	-1.591	-1.575	-1.556	-1.539	-1.520	-1.501	-1.480	-1.460	-1.439	-1.416	-1.394	-1.370	-1.348	-1.322	-1.300	-1.274	-1.250	-1.225	-1.199	-1.172	-1.146	-1.120	-1.092	-1.066	-1.039	-1.011	-0.984	-0.958	-0.930	-0.902	-0.875	-0.849	-0.821	-0.794	-0.768	-0.741	-0.715	-0.690	-0.662	-0.639	-0.614	-0.589	-0.565	-0.540	-0.518	-0.496	-0.472	-0.451	-0.430	-0.410	-0.390	-0.371	-0.352	-0.335	-0.318	-0.301	-0.285	-0.270	-0.255	-0.241	-0.229	-0.216	-0.205	-0.194	-0.184	-0.174	-0.165	-0.156	-0.149	-0.141	-0.136	-0.131	-0.126	-0.121	-0.119	-0.116	-0.114	-0.112	-0.111	-0.111	-0.111	-0.111	-0.112	-0.114	-0.115	-0.118	-0.120	-0.125	-0.128	-0.131	-0.136	-0.140	-0.146	-0.151	-0.158	-0.162	-0.168	-0.174	-0.180	-0.188	-0.194	-0.201	-0.209	-0.216	-0.224	-0.231	-0.239	-0.246	-0.254	-0.261	-0.269	-0.276	-0.285	-0.292	-0.300	-0.308	-0.315	-0.322	-0.330	-0.338	-0.346	-0.354	-0.361	-0.369	-0.376	-0.384	-0.390	-0.396	-0.404	-0.411	-0.419	-0.425	-0.431	-0.438	-0.445	-0.451	-0.458	-0.462	-0.470	-0.475	-0.481	-0.486	-0.492	-0.498	-0.504	-0.510	-0.514	-0.520	-0.525	-0.530	-0.535	-0.540	-0.545	-0.549	-0.555	-0.559	-0.564	-0.568	-0.572	-0.579	-0.584	-0.588	-0.592	-0.598	-0.601	-0.608	-0.612	-0.618	-0.622	-0.629	-0.632	-0.639	-0.644	-0.650	-0.655	-0.662	-0.669	-0.676	-0.682	-0.689	-0.696	-0.705	-0.711	-0.719	-0.728	-0.736	-0.744	-0.752	-0.761	-0.770	-0.779	-0.789	-0.798	-0.808	-0.816	-0.826	-0.835	-0.845	-0.855	-0.864	-0.872	-0.881	-0.890	-0.899	-0.908	-0.916	-0.925	-0.931	-0.939	-0.945	-0.951	-0.959	-0.964	-0.969	-0.972	-0.976	-0.979	-0.981	-0.982	-0.984	-0.984	-0.985	-0.982	-0.981	-0.979	-0.975	-0.971	-0.966	-0.961	-0.955	-0.949	-0.941	-0.932	-0.924	-0.914	-0.904	-0.892	-0.882	-0.871	-0.859	-0.846	-0.834	-0.821	-0.808	-0.795	-0.781	-0.768	-0.754	-0.740	-0.728	-0.714	-0.700	-0.688	-0.675	-0.662	-0.650	-0.639	-0.628	-0.616	-0.606	-0.598	-0.589	-0.580	-0.572	-0.565	-0.559	-0.554	-0.549	-0.545	-0.541	-0.539	-0.536	-0.535	-0.534	-0.534	-0.535	-0.535	-0.538	-0.539	-0.541	-0.546	-0.551	-0.555	-0.559	-0.565	-0.571	-0.576	-0.582	-0.590	-0.595	-0.602	-0.610	-0.616	-0.624	-0.631	-0.638	-0.644	-0.651	-0.659	-0.665	-0.670	-0.676	-0.681	-0.688	-0.691	-0.696	-0.701	-0.705	-0.708	-0.711	-0.714	-0.716	-0.718	-0.719	-0.719	-0.720	-0.719	-0.719	-0.718	-0.715	-0.714	-0.711	-0.709	-0.705	-0.701	-0.696	-0.692	-0.688	-0.681	-0.676	-0.670	-0.665	-0.658	-0.652	-0.645	-0.638	-0.630	-0.624	-0.616	-0.609	-0.601	-0.594	-0.586	-0.579	-0.571	-0.564	-0.556	-0.549	-0.541	-0.534	-0.528	-0.521	-0.515	-0.507	-0.502	-0.496	-0.491	-0.488	-0.481	-0.478	-0.472	-0.470	-0.466	-0.464	-0.461	-0.460	-0.458	-0.456	-0.456	-0.458	-0.456	-0.458	-0.459	-0.461	-0.464	-0.466	-0.469	-0.474	-0.478	-0.482	-0.488	-0.492	-0.499	-0.506	-0.514	-0.520	-0.530	-0.538	-0.545	-0.555	-0.564	-0.575	-0.584	-0.595	-0.604	-0.615	-0.628	-0.639	-0.650	-0.662	-0.674	-0.686	-0.698	-0.710	-0.722	-0.734	-0.746	-0.758	-0.771	-0.782	-0.794	-0.806	-0.818	-0.829	-0.841	-0.851	-0.862	-0.874	-0.884	-0.892	-0.902	-0.911	-0.920	-0.929	-0.936	-0.944	-0.951	-0.958	-0.964	-0.969	-0.974	-0.979	-0.982	-0.986	-0.989	-0.990	-0.992	-0.994	-0.995	-0.996	-0.995	-0.995	-0.995	-0.994	-0.992	-0.990	-0.989	-0.986	-0.982	-0.979	-0.978	-0.974	-0.970	-0.966	-0.962	-0.959	-0.955	-0.951	-0.948	-0.945	-0.940	-0.938	-0.935	-0.931	-0.930	-0.929	-0.926	-0.925	-0.925	-0.925	-0.924	-0.925	-0.926	-0.928	-0.930	-0.932	-0.936	-0.941	-0.946	-0.951	-0.958	-0.964	-0.972	-0.979	-0.989	-0.998	-1.006	-1.018	-1.030	-1.041	-1.054	-1.066	-1.079	-1.092	-1.108	-1.121	-1.135	-1.151	-1.166	-1.182	-1.199	-1.215	-1.231	-1.248	-1.264	-1.280	-1.298	-1.314	-1.331	-1.346	-1.364	-1.380	-1.395	-1.411	-1.426	-1.442	-1.458	-1.472	-1.488	-1.501	-1.515	-1.528	-1.540	-1.552	-1.564	-1.575	-1.585	-1.595	-1.604	-1.612	-1.621	-1.628	-1.635	-1.641	-1.648	-1.652	-1.658	-1.660	-1.664	-1.666	-1.668	-1.671	-1.671	-1.671	-1.671	-1.670	-1.669	-1.666	-1.665	-1.661	-1.659	-1.654	-1.650	-1.646	-1.640	-1.635	-1.630	-1.624	-1.618	-1.611	-1.604	-1.598	-1.591	-1.582	-1.575	-1.569	-1.561	-1.554	-1.546	-1.539	-1.531	-1.524	-1.518	-1.510	-1.502	-1.495	-1.489	-1.481	-1.475	-1.468	-1.462	-1.456	-1.450	-1.444	-1.439	-1.434	-1.429	-1.422	-1.418	-1.414	-1.409	-1.405	-1.401	-1.399	-1.395	-1.392	-1.388	-1.385	-1.382	-1.379	-1.375	-1.374	-1.370	-1.368	-1.365	-1.361	-1.359	-1.355	-1.352	-1.350	-1.345	-1.341	-1.338	-1.335	-1.329	-1.325	-1.321	-1.315	-1.310	-1.304	-1.299	-1.292	-1.286	-1.279	-1.272	-1.265	-1.258	-1.250	-1.240	-1.231	-1.222	-1.212	-1.204	-1.192	-1.182	-1.171	-1.161	-1.150	-1.138	-1.126	-1.115	-1.104	-1.090	-1.079	-1.068	-1.054	-1.042	-1.030	-1.018	-1.006	-0.994	-0.981	-0.970	-0.958	-0.948	-0.935	-0.924	-0.912	-0.904	-0.892	-0.884	-0.875	-0.865	-0.856	-0.850	-0.841	-0.834	-0.829	-0.822	-0.818	-0.812	-0.809	-0.806	-0.804	-0.801	-0.800	-0.799	-0.799	-0.800	-0.801	-0.802	-0.805	-0.808	-0.812	-0.816	-0.821	-0.826	-0.832	-0.839	-0.845	-0.852	-0.860	-0.868	-0.876	-0.885	-0.895	-0.904	-0.914	-0.924	-0.932	-0.942	-0.952	-0.964	-0.972	-0.982	-0.991	-1.001	-1.010	-1.019	-1.029	-1.036	-1.044	-1.052	-1.059	-1.065	-1.071	-1.076	-1.081	-1.086	-1.090	-1.092	-1.095	-1.095	-1.096	-1.098	-1.096	-1.095	-1.092	-1.089	-1.086	-1.080	-1.075	-1.068	-1.061	-1.052	-1.044	-1.034	-1.024	-1.011	-0.999	-0.986	-0.974	-0.959	-0.945	-0.930	-0.912	-0.896	-0.880	-0.861	-0.844	-0.825	-0.806	-0.786	-0.766	-0.748	-0.726	-0.706	-0.685	-0.665	-0.644	-0.621	-0.601	-0.580	-0.559	-0.538	-0.516	-0.495	-0.474	-0.454	-0.434	-0.412	-0.392	-0.374	-0.354	-0.335	-0.316	-0.299	-0.280	-0.262	-0.246	-0.230	-0.212	-0.198	-0.182	-0.169	-0.155	-0.142	-0.129	-0.116	-0.105	-0.095	-0.084	-0.074	-0.065	-0.056	-0.048	-0.040	-0.032	-0.026	-0.020	-0.015	-0.010	-0.005	-0.002	0.002	0.005	0.009	0.011	0.011	0.014	0.015	0.015	0.016	0.016	0.016	0.016	0.016	0.016	0.015	0.015	0.014	0.012	0.012	0.012	0.011	0.011	0.011	0.010	0.010	0.010	0.010	0.011	0.012	0.012	0.014	0.015	0.019	0.021	0.024	0.028	0.031	0.036	0.041	0.048	0.052	0.059	0.066	0.074	0.081	0.089	0.098	0.108	0.118	0.128	0.138	0.149	0.161	0.171	0.184	0.196	0.210	0.222	0.235	0.249	0.262	0.276	0.289	0.302	0.316	0.330	0.344	0.355	0.369	0.381	0.394	0.405	0.416	0.428	0.439	0.449	0.458	0.468	0.475	0.484	0.490	0.496	0.501	0.505	0.510	0.512	0.515	0.516	0.516	0.516	0.515	0.512	0.510	0.505	0.501	0.495	0.489	0.481	0.474	0.465	0.455	0.444	0.432	0.421	0.408	0.394	0.381	0.366	0.350	0.335	0.320	0.302	0.286	0.269	0.250	0.232	0.214	0.196	0.179	0.160	0.140	0.122	0.104	0.085	0.068	0.049	0.031	0.012	-0.004	-0.022	-0.039	-0.055	-0.071	-0.088	-0.102	-0.118	-0.132	-0.146	-0.160	-0.171	-0.184	-0.195	-0.205	-0.215	-0.224	-0.232	-0.240	-0.248	-0.254	-0.259	-0.264	-0.266	-0.270	-0.272	-0.274	-0.274	-0.274	-0.272	-0.271	-0.269	-0.264	-0.260	-0.255	-0.249	-0.241	-0.234	-0.226	-0.218	-0.209	-0.198	-0.186	-0.175	-0.164	-0.150	-0.136	-0.124	-0.110	-0.095	-0.080	-0.065	-0.050	-0.034	-0.018	-0.002	0.015	0.031	0.048	0.065	0.081	0.096	0.112	0.129	0.144	0.159	0.175	0.189	0.202	0.216	0.230	0.244	0.256	0.269	0.279	0.290	0.300	0.309	0.318	0.325	0.334	0.340	0.346	0.350	0.355	0.358	0.362	0.365	0.365	0.366	0.368	0.366	0.365	0.364	0.361	0.359	0.356	0.352	0.348	0.344	0.338	0.334	0.328	0.321	0.315	0.308	0.302	0.295	0.288	0.280	0.272	0.266	0.258	0.251	0.244	0.238	0.230	0.224	0.218	0.210	0.205	0.199	0.194	0.189	0.182	0.179	0.174	0.170	0.165	0.162	0.160	0.156	0.154	0.151	0.150	0.149	0.146	0.146	0.145	0.145	0.144	0.144	0.144	0.144	0.144	0.145	0.145	0.146	0.146	0.148	0.148	0.149	0.148	0.149	0.149	0.148	0.148	0.148	0.148	0.146	0.144	0.142	0.140	0.139	0.135	0.131	0.128	0.122	0.119	0.114	0.108	0.101	0.095	0.088	0.079	0.071	0.062	0.052	0.044	0.032	0.020	0.009	-0.004	-0.016	-0.030	-0.044	-0.059	-0.074	-0.089	-0.105	-0.120	-0.138	-0.155	-0.171	-0.190	-0.208	-0.226	-0.245	-0.265	-0.284	-0.304	-0.322	-0.342	-0.361	-0.382	-0.401	-0.421	-0.441	-0.460	-0.481	-0.501	-0.519	-0.539	-0.559	-0.578	-0.596	-0.612	-0.631	-0.649	-0.666	-0.682	-0.699	-0.714	-0.729	-0.744	-0.758	-0.770	-0.782	-0.794	-0.806	-0.816	-0.828	-0.836	-0.845	-0.852	-0.859	-0.865	-0.871	-0.876	-0.881	-0.884	-0.888	-0.889	-0.891	-0.891	-0.891	-0.890	-0.889	-0.888	-0.885	-0.882	-0.879	-0.875	-0.871	-0.865	-0.860	-0.855	-0.849	-0.844	-0.836	-0.830	-0.822	-0.816	-0.809	-0.801	-0.794	-0.786	-0.779	-0.771	-0.765	-0.756	-0.749	-0.742	-0.736	-0.728	-0.721	-0.715	-0.709	-0.702	-0.696	-0.690	-0.685	-0.679	-0.672	-0.669	-0.664	-0.660	-0.655	-0.650	-0.646	-0.642	-0.638	-0.635	-0.631	-0.628	-0.624	-0.620	-0.616	-0.612	-0.610	-0.606	-0.602	-0.600	-0.595	-0.591	-0.588	-0.584	-0.580	-0.576	-0.571	-0.565	-0.560	-0.556	-0.551	-0.546	-0.540	-0.535	-0.529	-0.522	-0.516	-0.510	-0.502	-0.496	-0.489	-0.482	-0.475	-0.468	-0.460	-0.454	-0.445	-0.438	-0.430	-0.422	-0.415	-0.409	-0.400	-0.394	-0.388	-0.380	-0.374	-0.369	-0.361	-0.356	-0.351	-0.346	-0.341	-0.338	-0.334	-0.330	-0.328	-0.325	-0.324	-0.322	-0.321	-0.320	-0.320	-0.321	-0.322	-0.325	-0.328	-0.330	-0.334	-0.339	-0.344	-0.349	-0.354	-0.361	-0.369	-0.376	-0.384	-0.394	-0.404	-0.414	-0.424	-0.434	-0.446	-0.458	-0.470	-0.482	-0.495	-0.509	-0.521	-0.535	-0.549	-0.564	-0.578	-0.592	-0.608	-0.621	-0.636	-0.651	-0.665	-0.681	-0.695	-0.710	-0.724	-0.738	-0.751	-0.765	-0.778	-0.791	-0.804	-0.816	-0.826	-0.839	-0.849	-0.858	-0.868	-0.876	-0.884	-0.890	-0.898	-0.902	-0.908	-0.911	-0.915	-0.918	-0.920	-0.920	-0.920	-0.919	-0.918	-0.914	-0.911	-0.906	-0.900	-0.894	-0.886	-0.878	-0.869	-0.858	-0.846	-0.834	-0.821	-0.808	-0.792	-0.778	-0.760	-0.744	-0.725	-0.706	-0.686	-0.668	-0.646	-0.624	-0.601	-0.580	-0.556	-0.532	-0.509	-0.484	-0.458	-0.432	-0.406	-0.381	-0.355	-0.328	-0.301	-0.275	-0.248	-0.220	-0.192	-0.166	-0.139	-0.112	-0.085	-0.059	-0.031	-0.005	0.020	0.048	0.072	0.098	0.122	0.146	0.170	0.194	0.215	0.239	0.260	0.281	0.301	0.322	0.341	0.360	0.378	0.395	0.411	0.428	0.442	0.458	0.471	0.484	0.496	0.506	0.518	0.528	0.536	0.544	0.552	0.559	0.565	0.570	0.575	0.579	0.582	0.585	0.588	0.589	0.590	0.590	0.590	0.590	0.589	0.588	0.585	0.584	0.582	0.579	0.578	0.572	0.570	0.566	0.562	0.560	0.556	0.551	0.548	0.544	0.540	0.538	0.534	0.530	0.529	0.525	0.524	0.521	0.519	0.516	0.515	0.515	0.514	0.512	0.514	0.512	0.514	0.514	0.515	0.516	0.518	0.520	0.522	0.524	0.525	0.529	0.531	0.535	0.538	0.541	0.544	0.548	0.551	0.554	0.558	0.560	0.564	0.566	0.569	0.571	0.574	0.576	0.579	0.580	0.582	0.582	0.584	0.584	0.584	0.585	0.582	0.582	0.580	0.579	0.576	0.572	0.569	0.565	0.561	0.558	0.551	0.546	0.540	0.534	0.528	0.520	0.512	0.505	0.496	0.486	0.476	0.468	0.456	0.448	0.436	0.426	0.414	0.404	0.391	0.379	0.368	0.355	0.342	0.330	0.318	0.305	0.291	0.279	0.266	0.252	0.239	0.226	0.212	0.200	0.188	0.174	0.159	0.146	0.131	0.119	0.105	0.091	0.079	0.066	0.052	0.039	0.026	0.014	0.000	-0.012	-0.025	-0.038	-0.049	-0.061	-0.072	-0.085	-0.095	-0.108	-0.118	-0.129	-0.140	-0.150	-0.160	-0.169	-0.179	-0.189	-0.198	-0.206	-0.214	-0.221	-0.230	-0.238	-0.244	-0.250	-0.256	-0.262	-0.268	-0.274	-0.278	-0.281	-0.285	-0.289	-0.292	-0.294	-0.298	-0.299	-0.300	-0.301	-0.302	-0.302	-0.304	-0.304	-0.302	-0.302	-0.301	-0.300	-0.299	-0.298	-0.295	-0.292	-0.290	-0.288	-0.284	-0.281	-0.278	-0.275	-0.271	-0.268	-0.262	-0.259	-0.255	-0.251	-0.248	-0.244	-0.239	-0.235	-0.231	-0.226	-0.222	-0.216	-0.212	-0.208	-0.204	-0.199	-0.194	-0.189	-0.184	-0.179	-0.175	-0.169	-0.164	-0.159	-0.154	-0.149	-0.144	-0.136	-0.131	-0.125	-0.119	-0.112	-0.106	-0.100	-0.092	-0.086	-0.079	-0.070	-0.062	-0.054	-0.046	-0.038	-0.029	-0.019	-0.009	0.001	0.011	0.021	0.032	0.045	0.056	0.069	0.081	0.092	0.108	0.120	0.134	0.149	0.161	0.176	0.191	0.206	0.224	0.239	0.255	0.270	0.288	0.304	0.321	0.338	0.356	0.372	0.390	0.408	0.425	0.442	0.461	0.478	0.496	0.514	0.531	0.549	0.565	0.584	0.600	0.618	0.635	0.651	0.666	0.684	0.699	0.715	0.730	0.746	0.760	0.775	0.789	0.804	0.816	0.830	0.842	0.855	0.868	0.879	0.891	0.901	0.912	0.922	0.932	0.942	0.951	0.960	0.969	0.978	0.984	0.992	0.999	1.006	1.012	1.018	1.024	1.030	1.034	1.039	1.044	1.049	1.051	1.056	1.060	1.064	1.066	1.070	1.072	1.076	1.079	1.080	1.084	1.085	1.088	1.089	1.091	1.092	1.094	1.096	1.099	1.101	1.104	1.105	1.109	1.111	1.115	1.119	1.122	1.126	1.131	1.135	1.140	1.145	1.151	1.156	1.162	1.171	1.178	1.185	1.194	1.202	1.212	1.222	1.232	1.245	1.255	1.268	1.280	1.294	1.308	1.321	1.336	1.351	1.366	1.381	1.398	1.414	1.431	1.449	1.466	1.485	1.502	1.520	1.539	1.556	1.575	1.594	1.612	1.630	1.650	1.668	1.685	1.704	1.720	1.738	1.755	1.771	1.788	1.804	1.819	1.834	1.848	1.861	1.874	1.886	1.898	1.909	1.919	1.928	1.936	1.944	1.951	1.958	1.964	1.969	1.972	1.976	1.979	1.980	1.980	1.981	1.980	1.979	1.978	1.974	1.971	1.968	1.962	1.958	1.951	1.946	1.939	1.931	1.924	1.916	1.908	1.899	1.889	1.879	1.869	1.859	1.848	1.838	1.826	1.816	1.805	1.792	1.781	1.770	1.759	1.748	1.736	1.725	1.714	1.702	1.691	1.680	1.670	1.660	1.648	1.638	1.628	1.618	1.608	1.599	1.589	1.580	1.570	1.561	1.552	1.545	1.536	1.530	1.521	1.515	1.508	1.500	1.494	1.489	1.482	100.000	5.000	2.000	1.000	6.000	0.000	0.000	0.000	0.000	0.000	0.000	0.000	0.000	0.000	0.000	0.000	0.000	0.000	-1.042	-1.036	-1.030	-1.025	-1.019	-1.015	-1.009	-1.005	-1.001	-0.998	-0.996	-0.994	-0.992	-0.991	-0.990	-0.990	-0.991	-0.991	-0.994	-0.996	-0.999	-1.002	-1.008	-1.012	-1.016	-1.024	-1.030	-1.038	-1.045	-1.054	-1.064	-1.072	-1.084	-1.092	-1.105	-1.116	-1.128	-1.140	-1.154	-1.168	-1.181	-1.195	-1.210	-1.225	-1.240	-1.255	-1.271	-1.288	-1.302	-1.319	-1.335	-1.351	-1.368	-1.382	-1.399	-1.415	-1.431	-1.446	-1.462	-1.478	-1.492	-1.508	-1.522	-1.535	-1.549	-1.562	-1.576	-1.589	-1.601	-1.612	-1.624	-1.635	-1.645	-1.655	-1.664	-1.674	-1.681	-1.690	-1.696	-1.702	-1.709	-1.715	-1.720	-1.725	-1.729	-1.732	-1.736	-1.739	-1.741	-1.745	-1.746	-1.746	-1.749	-1.750	-1.749	-1.749	-1.750	-1.749	-1.748	-1.748	-1.746	-1.745	-1.742	-1.741	-1.740	-1.738	-1.735	-1.734	-1.731	-1.729	-1.726	-1.725	-1.722	-1.719	-1.718	-1.715	-1.712	-1.710	-1.709	-1.706	-1.704	-1.701	-1.699	-1.696	-1.694	-1.691	-1.690	-1.688	-1.685	-1.682	-1.680	-1.678	-1.675	-1.674	-1.671	-1.669	-1.668	-1.664	-1.662	-1.659	-1.656	-1.654	-1.651	-1.649	-1.646	-1.644	-1.640	-1.638	-1.635	-1.630	-1.628	-1.624	-1.620	-1.618	-1.614	-1.610	-1.605	-1.601	-1.599	-1.595	-1.590	-1.586	-1.582	-1.578	-1.574	-1.569	-1.565	-1.560	-1.556	-1.551	-1.546	-1.541	-1.536	-1.532	-1.528	-1.522	-1.518	-1.514	-1.509	-1.504	-1.499	-1.494	-1.489	-1.484	-1.478	-1.474	-1.469	-1.464	-1.459	-1.454	-1.449	-1.445	-1.440	-1.435	-1.430	-1.425	-1.421	-1.416	-1.412	-1.406	-1.402	-1.399	-1.394	-1.390	-1.386	-1.381	-1.378	-1.372	-1.370	-1.365	-1.361	-1.358	-1.355	-1.350	-1.348	-1.344	-1.339	-1.336	-1.332	-1.329	-1.326	-1.324	-1.320	-1.316	-1.312	-1.309	-1.306	-1.302	-1.299	-1.295	-1.292	-1.288	-1.284	-1.279	-1.275	-1.270	-1.265	-1.261	-1.255	-1.250	-1.244	-1.239	-1.232	-1.225	-1.219	-1.210	-1.204	-1.195	-1.188	-1.179	-1.170	-1.160	-1.150	-1.140	-1.129	-1.116	-1.105	-1.092	-1.080	-1.066	-1.052	-1.038	-1.022	-1.008	-0.992	-0.975	-0.959	-0.941	-0.924	-0.905	-0.886	-0.868	-0.848	-0.828	-0.808	-0.786	-0.765	-0.745	-0.722	-0.700	-0.678	-0.654	-0.631	-0.608	-0.585	-0.560	-0.538	-0.512	-0.488	-0.464	-0.440	-0.415	-0.390	-0.365	-0.340	-0.315	-0.291	-0.265	-0.240	-0.216	-0.192	-0.166	-0.142	-0.119	-0.095	-0.071	-0.049	-0.026	-0.004	0.019	0.040	0.062	0.082	0.104	0.124	0.144	0.162	0.181	0.199	0.218	0.234	0.250	0.265	0.280	0.294	0.308	0.321	0.332	0.344	0.354	0.362	0.372	0.380	0.388	0.395	0.400	0.406	0.409	0.414	0.416	0.418	0.419	0.419	0.420	0.419	0.418	0.416	0.412	0.410	0.406	0.402	0.398	0.391	0.386	0.380	0.374	0.368	0.360	0.352	0.344	0.336	0.329	0.321	0.314	0.305	0.296	0.289	0.280	0.272	0.264	0.256	0.248	0.240	0.234	0.225	0.219	0.211	0.205	0.199	0.192	0.188	0.182	0.176	0.171	0.166	0.161	0.158	0.154	0.149	0.146	0.144	0.139	0.136	0.134	0.131	0.129	0.126	0.124	0.120	0.119	0.116	0.114	0.111	0.109	0.106	0.104	0.100	0.098	0.095	0.091	0.088	0.085	0.080	0.076	0.072	0.068	0.061	0.056	0.051	0.046	0.039	0.032	0.026	0.020	0.011	0.005	-0.004	-0.012	-0.021	-0.030	-0.039	-0.049	-0.059	-0.070	-0.080	-0.090	-0.102	-0.112	-0.125	-0.138	-0.149	-0.161	-0.174	-0.188	-0.200	-0.214	-0.228	-0.242	-0.256	-0.271	-0.285	-0.300	-0.314	-0.329	-0.345	-0.360	-0.376	-0.391	-0.408	-0.424	-0.440	-0.456	-0.471	-0.489	-0.505	-0.521	-0.536	-0.554	-0.570	-0.585	-0.602	-0.618	-0.634	-0.650	-0.665	-0.680	-0.696	-0.711	-0.726	-0.741	-0.755	-0.769	-0.782	-0.796	-0.809	-0.821	-0.834	-0.845	-0.856	-0.866	-0.878	-0.886	-0.898	-0.905	-0.912	-0.921	-0.928	-0.934	-0.941	-0.945	-0.950	-0.955	-0.959	-0.962	-0.964	-0.966	-0.968	-0.969	-0.969	-0.969	-0.969	-0.968	-0.966	-0.965	-0.961	-0.959	-0.956	-0.952	-0.949	-0.945	-0.941	-0.935	-0.930	-0.925	-0.920	-0.914	-0.909	-0.904	-0.898	-0.890	-0.885	-0.879	-0.874	-0.868	-0.861	-0.855	-0.848	-0.842	-0.836	-0.830	-0.825	-0.819	-0.814	-0.809	-0.804	-0.799	-0.795	-0.790	-0.786	-0.781	-0.778	-0.774	-0.770	-0.766	-0.764	-0.761	-0.756	-0.754	-0.751	-0.750	-0.748	-0.745	-0.744	-0.741	-0.740	-0.738	-0.738	-0.735	-0.734	-0.732	-0.731	-0.730	-0.728	-0.728	-0.725	-0.725	-0.722	-0.721	-0.720	-0.718	-0.716	-0.715	-0.714	-0.711	-0.709	-0.708	-0.705	-0.701	-0.700	-0.698	-0.694	-0.692	-0.689	-0.685	-0.682	-0.679	-0.676	-0.671	-0.668	-0.664	-0.659	-0.655	-0.651	-0.646	-0.642	-0.638	-0.631	-0.628	-0.622	-0.616	-0.612	-0.606	-0.601	-0.596	-0.591	-0.584	-0.579	-0.574	-0.569	-0.562	-0.556	-0.551	-0.545	-0.539	-0.532	-0.528	-0.521	-0.515	-0.509	-0.504	-0.498	-0.491	-0.486	-0.480	-0.474	-0.468	-0.462	-0.456	-0.451	-0.445	-0.439	-0.434	-0.428	-0.422	-0.416	-0.411	-0.405	-0.400	-0.395	-0.390	-0.384	-0.380	-0.374	-0.369	-0.362	-0.358	-0.352	-0.348	-0.342	-0.338	-0.332	-0.328	-0.322	-0.318	-0.312	-0.309	-0.304	-0.300	-0.294	-0.289	-0.284	-0.280	-0.274	-0.269	-0.264	-0.259	-0.252	-0.246	-0.240	-0.234	-0.229	-0.221	-0.215	-0.208	-0.200	-0.192	-0.185	-0.176	-0.168	-0.159	-0.149	-0.139	-0.128	-0.118	-0.105	-0.094	-0.081	-0.069	-0.055	-0.040	-0.026	-0.011	0.005	0.021	0.039	0.055	0.074	0.092	0.112	0.131	0.151	0.172	0.194	0.215	0.239	0.260	0.284	0.308	0.331	0.355	0.379	0.404	0.429	0.455	0.480	0.506	0.530	0.556	0.581	0.608	0.632	0.658	0.684	0.708	0.731	0.756	0.780	0.804	0.826	0.849	0.870	0.891	0.912	0.931	0.952	0.970	0.989	1.005	1.021	1.038	1.052	1.066	1.080	1.092	1.104	1.115	1.124	1.134	1.141	1.149	1.155	1.160	1.165	1.169	1.174	1.175	1.178	1.179	1.179	1.178	1.178	1.175	1.172	1.170	1.166	1.162	1.159	1.154	1.148	1.142	1.138	1.131	1.124	1.118	1.111	1.104	1.096	1.089	1.081	1.074	1.066	1.059	1.051	1.042	1.035	1.028	1.020	1.012	1.005	0.998	0.990	0.984	0.976	0.970	0.962	0.956	0.950	0.944	0.938	0.931	0.926	0.920	0.914	0.909	0.902	0.898	0.891	0.885	0.881	0.875	0.870	0.864	0.859	0.852	0.848	0.841	0.836	0.829	0.824	0.816	0.810	0.802	0.795	0.789	0.781	0.772	0.765	0.758	0.748	0.739	0.730	0.721	0.710	0.699	0.688	0.676	0.665	0.652	0.640	0.628	0.614	0.600	0.584	0.570	0.554	0.539	0.522	0.506	0.489	0.471	0.452	0.435	0.416	0.398	0.379	0.359	0.339	0.318	0.299	0.278	0.256	0.235	0.214	0.191	0.170	0.149	0.128	0.106	0.085	0.062	0.041	0.020	-0.001	-0.021	-0.042	-0.062	-0.084	-0.104	-0.122	-0.141	-0.160	-0.179	-0.196	-0.214	-0.231	-0.248	-0.264	-0.278	-0.294	-0.309	-0.321	-0.335	-0.348	-0.360	-0.371	-0.381	-0.392	-0.402	-0.411	-0.420	-0.428	-0.436	-0.444	-0.450	-0.456	-0.461	-0.468	-0.472	-0.478	-0.481	-0.486	-0.489	-0.492	-0.498	-0.500	-0.502	-0.506	-0.509	-0.511	-0.515	-0.519	-0.521	-0.524	-0.528	-0.531	-0.535	-0.538	-0.541	-0.546	-0.550	-0.554	-0.560	-0.565	-0.570	-0.575	-0.582	-0.588	-0.595	-0.604	-0.611	-0.618	-0.626	-0.635	-0.644	-0.652	-0.661	-0.671	-0.681	-0.691	-0.700	-0.711	-0.722	-0.732	-0.744	-0.755	-0.766	-0.776	-0.788	-0.798	-0.810	-0.820	-0.830	-0.841	-0.851	-0.861	-0.871	-0.881	-0.891	-0.900	-0.909	-0.918	-0.924	-0.932	-0.939	-0.945	-0.950	-0.955	-0.960	-0.964	-0.968	-0.970	-0.971	-0.972	-0.974	-0.974	-0.972	-0.971	-0.969	-0.965	-0.961	-0.958	-0.952	-0.946	-0.940	-0.932	-0.925	-0.916	-0.906	-0.896	-0.885	-0.874	-0.862	-0.850	-0.836	-0.824	-0.809	-0.795	-0.781	-0.765	-0.750	-0.734	-0.718	-0.701	-0.684	-0.668	-0.650	-0.634	-0.616	-0.600	-0.582	-0.566	-0.549	-0.531	-0.516	-0.500	-0.482	-0.468	-0.451	-0.436	-0.421	-0.406	-0.391	-0.378	-0.365	-0.350	-0.338	-0.326	-0.314	-0.301	-0.291	-0.280	-0.270	-0.260	-0.252	-0.244	-0.236	-0.228	-0.220	-0.214	-0.208	-0.202	-0.196	-0.191	-0.186	-0.181	-0.178	-0.174	-0.170	-0.166	-0.165	-0.161	-0.159	-0.155	-0.152	-0.151	-0.149	-0.146	-0.142	-0.140	-0.138	-0.136	-0.134	-0.130	-0.128	-0.125	-0.122	-0.119	-0.115	-0.110	-0.106	-0.101	-0.096	-0.091	-0.085	-0.080	-0.072	-0.066	-0.059	-0.052	-0.044	-0.035	-0.026	-0.018	-0.009	0.001	0.011	0.021	0.034	0.045	0.056	0.068	0.079	0.091	0.104	0.116	0.130	0.144	0.156	0.170	0.182	0.196	0.210	0.224	0.238	0.251	0.264	0.278	0.290	0.304	0.316	0.328	0.341	0.352	0.365	0.375	0.388	0.398	0.409	0.419	0.428	0.436	0.445	0.454	0.461	0.469	0.476	0.481	0.489	0.494	0.499	0.504	0.507	0.511	0.514	0.518	0.519	0.520	0.520	0.520	0.521	0.521	0.520	0.519	0.518	0.515	0.512	0.510	0.506	0.502	0.499	0.495	0.490	0.486	0.481	0.475	0.470	0.465	0.460	0.454	0.448	0.442	0.438	0.431	0.425	0.420	0.415	0.409	0.404	0.399	0.394	0.389	0.385	0.381	0.376	0.374	0.371	0.369	0.368	0.365	0.364	0.362	0.364	0.364	0.365	0.368	0.370	0.372	0.376	0.380	0.385	0.391	0.398	0.404	0.410	0.419	0.426	0.436	0.448	0.458	0.469	0.480	0.492	0.505	0.518	0.531	0.546	0.560	0.575	0.590	0.606	0.622	0.638	0.654	0.671	0.688	0.704	0.719	0.736	0.754	0.769	0.785	0.801	0.818	0.834	0.848	0.862	0.878	0.891	0.905	0.919	0.932	0.945	0.958	0.969	0.980	0.991	1.000	1.010	1.019	1.029	1.035	1.041	1.048	1.054	1.059	1.064	1.069	1.071	1.074	1.076	1.079	1.079	1.080	1.081	1.080	1.080	1.079	1.078	1.075	1.072	1.070	1.066	1.062	1.059	1.055	1.051	1.046	1.041	1.036	1.030	1.025	1.019	1.012	1.006	1.000	0.994	0.988	0.981	0.974	0.969	0.961	0.955	0.949	0.942	0.936	0.930	0.924	0.918	0.912	0.905	0.900	0.895	0.890	0.884	0.879	0.874	0.869	0.864	0.860	0.856	0.851	0.848	0.844	0.840	0.836	0.835	0.832	0.829	0.826	0.825	0.822	0.820	0.819	0.818	0.816	0.815	0.814	0.812	0.811	0.810	0.809	0.809	0.808	0.806	0.806	0.805	0.805	0.804	0.804	0.801	0.801	0.799	0.798	0.796	0.795	0.794	0.791	0.789	0.786	0.785	0.781	0.779	0.775	0.771	0.769	0.764	0.759	0.755	0.749	0.744	0.738	0.732	0.726	0.721	0.714	0.708	0.700	0.692	0.685	0.679	0.670	0.662	0.654	0.646	0.638	0.630	0.621	0.612	0.604	0.596	0.588	0.579	0.571	0.562	0.554	0.548	0.539	0.531	0.525	0.518	0.510	0.505	0.499	0.494	0.486	0.482	0.478	0.474	0.470	0.466	0.464	0.461	0.460	0.459	0.458	0.458	0.458	0.458	0.458	0.459	0.461	0.462	0.465	0.469	0.471	0.475	0.480	0.485	0.490	0.494	0.500	0.505	0.511	0.518	0.522	0.530	0.536	0.542	0.549	0.555	0.562	0.570	0.576	0.582	0.589	0.596	0.601	0.608	0.614	0.620	0.625	0.631	0.636	0.640	0.645	0.649	0.652	0.656	0.660	0.662	0.666	0.669	0.670	0.672	0.675	0.675	0.676	0.676	0.676	0.676	0.675	0.674	0.674	0.671	0.669	0.668	0.665	0.661	0.659	0.654	0.651	0.646	0.642	0.636	0.632	0.628	0.621	0.615	0.610	0.604	0.596	0.590	0.582	0.575	0.569	0.561	0.552	0.544	0.535	0.526	0.518	0.509	0.500	0.490	0.481	0.471	0.462	0.452	0.444	0.434	0.422	0.412	0.402	0.391	0.381	0.371	0.361	0.350	0.340	0.330	0.320	0.309	0.299	0.289	0.278	0.266	0.258	0.248	0.238	0.228	0.218	0.208	0.199	0.188	0.179	0.170	0.160	0.151	0.141	0.131	0.122	0.114	0.104	0.096	0.088	0.078	0.069	0.060	0.051	0.041	0.032	0.024	0.015	0.005	-0.004	-0.012	-0.022	-0.034	-0.044	-0.052	-0.064	-0.075	-0.085	-0.096	-0.108	-0.120	-0.130	-0.142	-0.156	-0.169	-0.181	-0.195	-0.209	-0.222	-0.239	-0.252	-0.268	-0.282	-0.299	-0.315	-0.331	-0.348	-0.365	-0.382	-0.399	-0.416	-0.435	-0.451	-0.470	-0.488	-0.506	-0.525	-0.542	-0.561	-0.580	-0.599	-0.615	-0.634	-0.651	-0.669	-0.686	-0.704	-0.721	-0.738	-0.754	-0.770	-0.786	-0.800	-0.815	-0.829	-0.842	-0.855	-0.866	-0.878	-0.889	-0.899	-0.908	-0.916	-0.924	-0.930	-0.936	-0.941	-0.946	-0.949	-0.951	-0.952	-0.954	-0.952	-0.951	-0.949	-0.946	-0.944	-0.938	-0.932	-0.926	-0.919	-0.910	-0.902	-0.892	-0.881	-0.871	-0.860	-0.848	-0.834	-0.820	-0.808	-0.792	-0.779	-0.762	-0.748	-0.732	-0.716	-0.700	-0.684	-0.668	-0.651	-0.634	-0.619	-0.601	-0.585	-0.569	-0.552	-0.538	-0.521	-0.506	-0.490	-0.476	-0.461	-0.448	-0.434	-0.420	-0.406	-0.394	-0.382	-0.369	-0.358	-0.346	-0.336	-0.326	-0.316	-0.306	-0.298	-0.289	-0.279	-0.271	-0.264	-0.256	-0.249	-0.240	-0.234	-0.226	-0.219	-0.211	-0.204	-0.198	-0.190	-0.184	-0.176	-0.169	-0.162	-0.155	-0.146	-0.139	-0.130	-0.122	-0.114	-0.106	-0.098	-0.088	-0.079	-0.069	-0.058	-0.048	-0.035	-0.025	-0.012	0.000	0.014	0.026	0.040	0.054	0.069	0.084	0.100	0.115	0.131	0.148	0.165	0.182	0.201	0.219	0.238	0.258	0.276	0.296	0.316	0.335	0.356	0.378	0.399	0.420	0.442	0.464	0.486	0.509	0.530	0.554	0.576	0.600	0.622	0.645	0.668	0.690	0.714	0.736	0.759	0.781	0.804	0.826	0.848	0.870	0.891	0.912	0.934	0.952	0.974	0.992	1.011	1.030	1.048	1.065	1.082	1.098	1.114	1.129	1.142	1.156	1.170	1.181	1.194	1.204	1.212	1.222	1.229	1.236	1.242	1.249	1.252	1.256	1.259	1.261	1.261	1.262	1.262	1.260	1.258	1.254	1.249	1.245	1.239	1.232	1.225	1.218	1.208	1.199	1.189	1.179	1.168	1.156	1.142	1.130	1.116	1.104	1.089	1.075	1.060	1.046	1.031	1.015	1.000	0.985	0.969	0.954	0.939	0.924	0.908	0.894	0.878	0.862	0.849	0.834	0.819	0.806	0.791	0.778	0.766	0.752	0.740	0.729	0.716	0.705	0.694	0.685	0.675	0.665	0.656	0.648	0.639	0.631	0.624	0.616	0.610	0.602	0.598	0.591	0.586	0.581	0.576	0.572	0.568	0.564	0.561	0.558	0.555	0.551	0.549	0.545	0.544	0.540	0.538	0.536	0.532	0.531	0.528	0.526	0.522	0.520	0.516	0.514	0.510	0.507	0.502	0.499	0.495	0.490	0.485	0.480	0.475	0.470	0.464	0.458	0.450	0.444	0.436	0.428	0.420	0.411	0.404	0.394	0.385	0.376	0.365	0.356	0.346	0.335	0.325	0.315	0.302	0.292	0.281	0.271	0.259	0.249	0.238	0.226	0.215	0.205	0.194	0.182	0.172	0.164	0.154	0.144	0.136	0.126	0.118	0.110	0.104	0.096	0.089	0.082	0.076	0.071	0.066	0.062	0.059	0.055	0.052	0.050	0.049	0.046	0.045	0.045	0.045	0.045	0.046	0.046	0.049	0.050	0.052	0.055	0.058	0.061	0.065	0.068	0.071	0.075	0.079	0.082	0.086	0.091	0.094	0.099	0.102	0.106	0.110	0.115	0.118	0.121	0.124	0.128	0.130	0.134	0.136	0.139	0.141	0.142	0.145	0.146	0.148	0.149	0.149	0.150	0.149	0.150	0.150	0.149	0.149	0.149	0.146	0.145	0.142	0.141	0.139	0.136	0.134	0.131	0.129	0.125	0.122	0.120	0.116	0.112	0.109	0.106	0.102	0.099	0.094	0.090	0.085	0.081	0.078	0.072	0.068	0.065	0.060	0.056	0.050	0.045	0.041	0.038	0.032	0.028	0.022	0.019	0.014	0.010	0.005	0.002	-0.001	-0.005	-0.009	-0.012	-0.015	-0.019	-0.021	-0.024	-0.028	-0.030	-0.031	-0.032	-0.035	-0.035	-0.038	-0.038	-0.038	-0.039	-0.039	-0.036	-0.036	-0.035	-0.034	-0.032	-0.030	-0.028	-0.024	-0.021	-0.019	-0.014	-0.010	-0.006	-0.001	0.004	0.009	0.014	0.020	0.025	0.031	0.036	0.044	0.049	0.055	0.062	0.069	0.075	0.082	0.088	0.095	0.101	0.108	0.114	0.120	0.126	0.132	0.139	0.144	0.149	0.156	0.161	0.165	0.171	0.176	0.181	0.185	0.189	0.192	0.196	0.199	0.204	0.206	0.209	0.212	0.214	0.216	0.219	0.221	0.222	0.224	0.225	0.226	0.228	0.229	0.230	0.231	0.232	0.232	0.234	0.234	0.235	0.236	0.235	0.236	0.236	0.238	0.238	0.238	0.239	0.239	0.239	0.239	0.240	0.241	0.242	0.242	0.244	0.245	0.246	0.248	0.249	0.250	0.251	0.252	0.254	0.258	0.259	0.261	0.262	0.265	0.268	0.270	0.272	0.276	0.278	0.281	0.284	0.288	0.290	0.294	0.298	0.300	0.304	0.308	0.310	0.315	0.318	0.321	0.325	0.329	0.331	0.336	0.339	0.344	0.346	0.350	0.354	0.356	0.360	0.364	0.366	0.370	0.372	0.376	0.379	0.381	0.382	0.385	0.389	0.391	0.392	0.395	0.396	0.399	0.400	0.401	0.402	0.404	0.405	0.405	0.405	0.405	0.405	0.406	0.406	0.406	0.405	0.405	0.404	0.401	0.400	0.399	0.398	0.395	0.394	0.391	0.390	0.386	0.384	0.380	0.378	0.374	0.371	0.369	0.365	0.361	0.358	0.354	0.349	0.345	0.340	0.336	0.332	0.328	0.324	0.320	0.315	0.310	0.306	0.301	0.299	0.294	0.290	0.286	0.282	0.279	0.275	0.271	0.269	0.265	0.262	0.260	0.256	0.255	0.251	0.250	0.248	0.246	0.244	0.242	0.241	0.241	0.239	0.239	0.238	0.238	0.238	0.236	0.236	0.235	0.236	0.236	0.235	0.236	0.235	0.234	0.235	0.234	0.234	0.232	0.231	0.230	0.228	0.226	0.225	0.221	0.219	0.215	0.212	0.209	0.204	0.199	0.194	0.188	0.181	0.175	0.168	0.161	0.152	0.145	0.135	0.126	0.116	0.106	0.095	0.082	0.071	0.060	0.048	0.035	0.021	0.009	-0.005	-0.019	-0.031	-0.045	-0.060	-0.075	-0.089	-0.104	-0.118	-0.131	-0.145	-0.159	-0.172	-0.186	-0.199	-0.212	-0.224	-0.236	-0.249	-0.260	-0.270	-0.281	-0.291	-0.301	-0.310	-0.318	-0.325	-0.332	-0.339	-0.345	-0.349	-0.354	-0.358	-0.359	-0.362	-0.364	-0.364	-0.364	-0.362	-0.361	-0.359	-0.356	-0.352	-0.349	-0.344	-0.338	-0.331	-0.324	-0.316	-0.309	-0.299	-0.290	-0.280	-0.270	-0.259	-0.248	-0.235	-0.222	-0.211	-0.199	-0.184	-0.171	-0.158	-0.144	-0.129	-0.114	-0.099	-0.085	-0.069	-0.054	-0.040	-0.024	-0.009	0.006	0.021	0.036	0.051	0.065	0.080	0.094	0.108	0.122	0.136	0.150	0.161	0.175	0.188	0.199	0.211	0.222	0.232	0.244	0.252	0.262	0.270	0.279	0.286	0.294	0.300	0.306	0.311	0.316	0.320	0.325	0.328	0.330	0.332	0.334	0.336	0.336	0.335	0.336	0.335	0.334	0.331	0.329	0.326	0.322	0.320	0.316	0.312	0.309	0.305	0.300	0.294	0.290	0.284	0.279	0.275	0.270	0.265	0.260	0.255	0.250	0.246	0.242	0.239	0.236	0.234	0.230	0.228	0.226	0.226	0.226	0.226	0.228	0.229	0.231	0.234	0.238	0.241	0.248	0.252	0.260	0.268	0.276	0.286	0.295	0.306	0.318	0.330	0.342	0.356	0.370	0.385	0.401	0.419	0.435	0.452	0.471	0.490	0.507	0.528	0.548	0.569	0.590	0.610	0.631	0.654	0.675	0.696	0.718	0.739	0.761	0.784	0.805	0.826	0.846	0.868	0.888	0.908	0.929	0.948	0.968	0.986	1.005	1.022	1.040	1.058	1.074	1.090	1.105	1.120	1.132	1.146	1.160	1.172	1.184	1.195	1.205	1.215	1.224	1.232	1.241	1.249	1.255	1.262	1.268	1.274	1.279	1.284	1.288	1.291	1.295	1.298	1.302	1.304	1.306	1.308	1.310	1.311	1.312	1.312	1.315	1.316	1.316	1.318	1.319	1.319	1.319	1.321	1.321	1.322	1.322	1.324	1.324	1.325	1.328	1.329	1.330	1.331	1.334	1.335	1.338	1.340	1.341	1.344	1.346	1.349	1.351	1.354	1.356	1.359	1.362	1.365	1.368	1.370	1.372	1.375	1.378	1.380	1.381	1.384	1.385	1.388	1.388	1.389	1.390	1.389	1.390	1.389	1.389	1.388	1.385	1.384	1.381	1.376	1.374	1.369	1.364	1.358	1.352	1.345	1.338	1.330	1.321	1.312	1.302	1.294	1.281	1.271	1.260	1.248	1.235	1.220	1.206	1.191	1.175	1.161	1.145	1.128	1.111	1.094	1.075	1.058	1.039	1.021	1.001	0.982	0.962	0.942	0.924	0.904	0.884	0.864	0.844	0.822	0.802	0.782	0.764	0.744	0.724	0.704	0.682	0.662	0.642	0.624	0.604	0.586	0.568	0.550	0.531	0.514	0.496	0.480	0.462	0.448	0.431	0.416	0.401	0.388	0.374	0.361	0.349	0.336	0.324	0.314	0.304	0.294	0.285	0.276	0.268	0.261	0.255	0.250	0.244	0.240	0.236	0.234	0.231	0.230	0.229	0.229	0.229	0.231	0.232	0.235	0.239	0.242	0.248	0.252	0.259	0.265	0.272	0.279	0.288	0.296	0.305	0.314	0.325	0.334	0.345	0.355	0.366	0.379	0.389	0.400	0.412	0.424	0.435	0.448	0.459	0.471	0.482	0.494	0.505	0.516	0.528	0.538	0.548	0.556	0.565	0.574	0.582	0.591	0.598	0.605	0.610	0.616	0.621	0.626	0.630	0.634	0.636	0.638	0.640	0.641	0.640	0.641	0.640	0.638	0.636	0.634	0.631	0.628	0.624	0.619	0.614	0.609	0.601	0.595	0.590	0.582	0.575	0.568	0.560	0.552	0.545	0.536	0.530	0.521	0.512	0.505	0.498	0.489	0.481	0.474	0.466	0.459	0.451	0.445	0.439	0.431	0.425	0.419	0.412	0.408	0.402	0.398	0.394	0.389	0.384	0.380	0.376	0.372	0.370	0.368	0.365	0.362	0.360	0.358	0.356	0.354	0.352	0.352	0.351	0.350	0.349	0.348	0.346	0.346	0.345	0.344	0.342	0.341	0.340	0.339	0.338	0.336	0.335	0.334	0.331	0.330	0.328	0.326	0.324	0.321	0.319	0.314	0.311	0.309	0.305	0.301	0.296	0.292	0.289	0.282	0.279	0.274	0.268	0.262	0.256	0.251	0.245	0.238	0.232	0.225	0.218	0.212	0.205	0.198	0.191	0.184	0.176	0.170	0.162	0.155	0.149	0.141	0.134	0.128	0.120	0.114	0.108	0.100	0.094	0.089	0.082	0.076	0.072	0.068	0.062	0.058	0.055	0.051	0.048	0.045	0.042	0.042	0.041	0.040	0.040	0.041	0.041	0.042	0.045	0.049	0.051	0.055	0.060	0.065	0.070	0.076	0.085	0.092	0.101	0.110	0.120	0.130	0.141	0.152	0.165	0.179	0.191	0.205	0.220	0.236	0.251	0.269	0.285	0.302	0.320	0.339	0.358	0.378	0.396	0.416	0.438	0.458	0.479	0.500	0.521	0.544	0.565	0.588	0.610	0.634	0.656	0.680	0.702	0.726	0.749	0.772	0.796	0.820	0.844	0.868	0.890	0.914	0.938	0.961	0.985	1.009	1.031	1.055	1.079	1.102	1.125	1.148	1.170	1.194	1.216	1.238	1.260	1.282	1.304	1.326	1.348	1.370	1.390	1.411	1.432	1.452	1.474	1.494	1.514	1.534	1.554	1.572	1.592	1.611	1.630	1.649	1.668	1.685	1.702	1.721	1.739	1.756	1.772	1.790	1.808	1.824	1.840	1.856	1.872	1.889	1.905	1.921	1.936	1.952	1.968	1.982	1.998	2.013	2.029	2.044	2.058	2.072	2.088	2.102	2.116	2.132	2.146	2.160	2.174	2.188	2.201	2.215	2.229	2.242	2.256	2.268	2.281	2.292	2.306	2.318	2.329	2.340	2.351	2.361	2.371	2.380	2.389	2.398	2.405	2.414	2.420	2.426	2.431	2.436	2.440	2.444	2.446	2.449	2.450	2.450	2.449	2.448	2.445	2.442	2.438	2.432	2.426	2.420	2.412	2.404	2.395	2.385	2.374	2.361	2.350	2.336	2.322	2.308	2.291	2.276	2.259	2.242	2.224	2.205	2.188	2.169	2.149	2.129	2.110	2.089	2.069	2.047	2.026	2.006	1.985	1.965	1.944	1.922	1.902	1.882	1.862	1.844	1.825	1.805	1.788	1.770	1.752	1.736	1.719	1.704	1.689	1.674	1.661	1.648	1.635	1.624	1.612	1.604	1.594	1.585	1.578	1.570	1.564	1.559	1.555	1.550	1.548	1.545	1.542	1.542	1.541	1.542	1.544	1.546	1.548	1.551	1.555	1.559	1.564	1.569	1.575	1.581	1.589	1.595	1.602	1.610	1.618	1.628	1.635	1.645	1.654	1.664	1.672	1.682	1.691	1.701	1.711	1.720	1.730	1.740	1.750	1.759	1.768	1.778	1.788	1.796	1.804	1.812	1.819	1.828	1.835	1.841	1.849	1.854	1.859	1.866	1.870	1.875	1.879	1.884	1.886	1.889	1.891	1.892	1.895	1.895	1.898	1.896	1.896	1.895	1.894	1.892	1.891	1.889	1.886	1.884	1.879	1.875	1.871	1.866	1.861	1.856	1.851	1.845	1.840	1.834	1.829	1.822	1.816	1.810	1.804	1.798	1.791	1.785	1.779	1.772	1.766	1.760	1.754	1.748	1.741	1.736	1.731	1.725	1.720	1.715	1.710	1.704	1.700	1.696	1.691	1.688	1.682	1.679	1.674	1.671	1.668	1.662	1.659	1.656	1.651	1.649	1.644	1.640	1.636	1.631	1.628	1.622	1.618	1.612	1.608	1.601	1.596	1.589	1.582	1.575	1.568	1.559	1.551	1.541	1.531	1.521	1.510	1.499	1.486	1.475	1.462	1.449	1.434	1.419	1.404	1.389	1.371	1.352	1.335	1.316	1.298	1.278	1.258	1.236	1.216	1.195	1.171	1.149	1.125	1.102	1.079	1.054	1.029	1.004	0.979	0.954	0.928	0.901	0.875	0.849	0.822	0.798	0.770	0.744	0.716	0.690	0.662	0.638	0.611	0.585	0.559	0.532	0.509	0.482	0.458	0.432	0.410	0.386	0.362	0.340	0.318	0.295	0.274	0.254	0.234	0.214	0.195	0.176	0.158	0.140	0.124	0.108	0.091	0.078	0.064	0.050	0.038	0.025	0.014	0.004	-0.006	-0.016	-0.024	-0.034	-0.041	-0.046	-0.054	-0.059	-0.062	-0.069	-0.071	-0.075	-0.079	-0.081	-0.082	-0.085	-0.085	-0.086	-0.086	-0.088	-0.086	-0.086	-0.086	-0.085	-0.082	-0.082	-0.081	-0.079	-0.079	-0.076	-0.075	-0.072	-0.071	-0.070	-0.068	-0.066	-0.065	-0.064	-0.061	-0.061	-0.061	-0.060	-0.060	-0.060	-0.060	-0.061	-0.061	-0.061	-0.061	-0.062	-0.065	-0.066	-0.068	-0.069	-0.071	-0.074	-0.075	-0.079	-0.081	-0.084	-0.086	-0.090	-0.091	-0.095	-0.099	-0.100	-0.104	-0.108	-0.111	-0.114	-0.118	-0.120	-0.125	-0.128	-0.131	-0.134	-0.138	-0.139	-0.142	-0.146	-0.149	-0.151	-0.154	-0.156	-0.160	-0.162	-0.166	-0.169	-0.171	-0.175	-0.178	-0.181	-0.185	-0.188	-0.191	-0.196	-0.200	-0.204	-0.209	-0.214	-0.219	-0.225	-0.230	-0.236	-0.244	-0.250	-0.258	-0.265	-0.274	-0.282	-0.292	-0.301	-0.312	-0.322	-0.335	-0.345	-0.358	-0.371	-0.385	-0.399	-0.412	-0.428	-0.444	-0.460	-0.476	-0.492	-0.509	-0.528	-0.545	-0.562	-0.582	-0.600	-0.620	-0.639	-0.659	-0.678	-0.698	-0.718	-0.736	-0.756	-0.776	-0.795	-0.814	-0.834	-0.851	-0.871	-0.890	-0.909	-0.925	-0.944	-0.960	-0.976	-0.992	-1.008	-1.022	-1.036	-1.050	-1.064	-1.076	-1.088	-1.099	-1.109	-1.118	-1.126	-1.135	-1.142	-1.149	-1.154	-1.160	-1.164	-1.165	-1.169	-1.171	-1.172	-1.172	-1.172	-1.171	-1.169	-1.166	-1.164	-1.160	-1.154	-1.150	-1.144	-1.136	-1.130	-1.122	-1.112	-1.105	-1.095	-1.084	-1.074	-1.062	-1.050	-1.039	-1.025	-1.012	-0.999	-0.985	-0.970	-0.955	-0.940	-0.926	-0.910	-0.895	-0.878	-0.861	-0.844	-0.828	-0.810	-0.792	-0.774	-0.758	-0.739	-0.720	-0.701	-0.684	-0.665	-0.646	-0.628	-0.609	-0.590	-0.570	-0.551	-0.532	-0.514	-0.495	-0.476	-0.458	-0.440	-0.421	-0.404	-0.385	-0.366	-0.349	-0.331	-0.314	-0.298	-0.280	-0.262	-0.246	-0.231	-0.215	-0.199	-0.184	-0.169	-0.154	-0.140	-0.126	-0.114	-0.100	-0.088	-0.075	-0.064	-0.051	-0.040	-0.030	-0.019	-0.009	0.001	0.010	0.019	0.026	0.035	0.042	0.050	0.056	0.062	0.069	0.075	0.080	0.084	0.090	0.095	0.099	0.101	0.105	0.108	0.110	0.112	0.114	0.116	0.118	0.119	0.120	0.120	0.121	0.120	0.120	0.120	0.119	0.119	0.118	0.116	0.114	0.112	0.110	0.108	0.105	0.101	0.098	0.094	0.091	0.086	0.082	0.076	0.071	0.066	0.059	0.052	0.045	0.039	0.030	0.021	0.012	0.004	-0.006	-0.018	-0.029	-0.040	-0.052	-0.065	-0.080	-0.094	-0.110	-0.125	-0.142	-0.159	-0.178	-0.196	-0.216	-0.235	-0.258	-0.280	-0.302	-0.326	-0.351	-0.378	-0.404	-0.430	-0.459	-0.488	-0.518	-0.548	-0.580	-0.611	-0.644	-0.676	-0.711	-0.746	-0.781	-0.818	-0.854	-0.891	-0.929	-0.968	-1.006	-1.045	-1.085	-1.125	-1.165	-1.205	-1.246	-1.286	-1.328	-1.369	-1.410	-1.451	-1.492	-1.534	-1.574	-1.615	-1.655	-1.695	-1.735	-1.775	-1.814	-1.851	-1.890	-1.928	-1.964	-2.000	-2.036	-2.071	-2.105	-2.139	-2.171	-2.202	-2.232	-2.262	-2.291	-2.319	-2.344	-2.371	-2.394	-2.418	-2.440	-2.460	-2.479	-2.498	-2.515	-2.531	-2.545	-2.559	-2.571	-2.582	-2.591	-2.600	-2.606	-2.611	-2.615	-2.619	-2.620	-2.621	-2.620	-2.618	-2.614	-2.610	-2.605	-2.598	-2.589	-2.580	-2.570	-2.558	-2.546	-2.532	-2.518	-2.502	-2.488	-2.470	-2.452	-2.434	-2.414	-2.395	-2.374	-2.352	-2.331	-2.309	-2.286	-2.262	-2.240	-2.216	-2.191	-2.168	-2.141	-2.116	-2.092	-2.066	-2.041	-2.016	-1.990	-1.965	-1.940	-1.914	-1.889	-1.865	-1.840	-1.815	-1.791	-1.768	-1.744	-1.721	-1.698	-1.676	-1.652	-1.631	-1.610	-1.590	-1.568	-1.549	-1.529	-1.509	-1.490	-1.472	-1.454	-1.436	-1.421	-1.404	-1.388	-1.371	-1.358	-1.341	-1.328	-1.314	-1.301	-1.289	-1.276	-1.264	-1.252	-1.241	-1.230	-1.219	-1.209	-1.199	-1.189	-1.181	-1.171	-1.164	-1.154	-1.146	-1.139	-1.131	-1.124	-1.116	-1.110	-1.104	-1.098	-1.090	-1.085	-1.079	-1.074	-1.068	-1.062	-1.058	-1.054	-1.049	-1.044	-1.040	-1.035	-1.031	-1.026	-1.024	-1.020	-1.016	-1.014	-1.010	-1.008	-1.005	-1.002	-1.000	-0.998	-0.996	-0.994	-0.994	-0.991	-0.991	-0.990	-0.990	-0.990	-0.990	-0.991	-0.991	-0.992	-0.994	-0.996	-0.996	-0.999	-1.002	-1.006	-1.009	-1.014	-1.016	-1.021	-1.026	-1.031	-1.038	-1.042	-1.050	-1.056	-1.065	-1.071	-1.081	-1.090	-1.100	-1.109	-1.119	-1.130	-1.141	-1.154	-1.165	-1.178	-1.191	-1.205	-1.218	-1.232	-1.248	-1.261	-1.278	-1.295	-1.310	-1.328	-1.344	-1.362	-1.380	-1.399	-1.416	-1.434	-1.454	-1.474	-1.494	-1.514	-1.534	-1.555	-1.574	-1.595	-1.616	-1.636	-1.658	-1.678	-1.699	-1.719	-1.740	-1.760	-1.780	-1.800	-1.820	-1.840	-1.859	-1.878	-1.896	-1.914	-1.931	-1.948	-1.965	-1.981	-1.996	-2.011	-2.025	-2.039	-2.050	-2.062	-2.074	-2.084	-2.094	-2.102	-2.110	-2.118	-2.124	-2.129	-2.134	-2.138	-2.139	-2.141	-2.142	-2.141	-2.140	-2.139	-2.136	-2.132	-2.128	-2.122	-2.116	-2.110	-2.101	-2.092	-2.084	-2.074	-2.062	-2.051	-2.040	-2.027	-2.015	-2.001	-1.988	-1.974	-1.959	-1.944	-1.928	-1.912	-1.896	-1.881	-1.864	-1.848	-1.830	-1.814	-1.798	-1.780	-1.765	-1.748	-1.730	-1.714	-1.699	-1.682	-1.666	-1.650	-1.634	-1.619	-1.602	-1.589	-1.574	-1.559	-1.544	-1.531	-1.518	-1.504	-1.490	-1.478	-1.465	-1.452	-1.440	-1.428	-1.416	-1.404	-1.394	-1.382	-1.372	-1.361	-1.352	-1.342	-1.332	-1.322	-1.312	-1.304	-1.295	-1.286	-1.278	-1.269	-1.260	-1.251	-1.242	-1.234	-1.225	-1.219	-1.210	-1.201	-1.195	-1.186	-1.180	-1.171	-1.165	-1.158	-1.150	-1.144	-1.138	-1.131	-1.124	-1.118	-1.112	-1.106	-1.100	-1.095	-1.091	-1.086	-1.081	-1.079	-1.075	-1.071	-1.069	-1.068	-1.065	-1.064	-1.064	-1.062	-1.064	-1.064	-1.066	-1.068	-1.071	-1.075	-1.079	-1.084	-1.090	-1.096	-1.104	-1.111	-1.120	-1.130	-1.140	-1.151	-1.162	-1.176	-1.189	-1.204	-1.218	-1.234	-1.251	-1.268	-1.286	-1.304	-1.324	-1.345	-1.366	-1.388	-1.410	-1.432	-1.456	-1.480	-1.504	-1.529	-1.554	-1.580	-1.605	-1.631	-1.659	-1.685	-1.711	-1.739	-1.765	-1.792	-1.819	-1.846	-1.872	-1.899	-1.924	-1.949	-1.974	-1.999	-2.022	-2.047	-2.071	-2.092	-2.114	-2.135	-2.155	-2.175	-2.192	-2.210	-2.228	-2.241	-2.258	-2.270	-2.282	-2.294	-2.302	-2.311	-2.319	-2.325	-2.330	-2.335	-2.338	-2.338	-2.338	-2.338	-2.335	-2.331	-2.326	-2.320	-2.312	-2.305	-2.295	-2.284	-2.272	-2.261	-2.248	-2.232	-2.216	-2.200	-2.182	-2.165	-2.146	-2.128	-2.106	-2.086	-2.065	-2.042	-2.021	-1.998	-1.975	-1.951	-1.929	-1.904	-1.880	-1.855	-1.831	-1.808	-1.784	-1.759	-1.735	-1.711	-1.686	-1.664	-1.639	-1.616	-1.591	-1.569	-1.548	-1.524	-1.501	-1.480	-1.458	-1.436	-1.415	-1.395	-1.375	-1.355	-1.336	-1.316	-1.298	-1.279	-1.261	-1.244	-1.226	-1.209	-1.192	-1.176	-1.160	-1.144	-1.129	-1.114	-1.099	-1.085	-1.070	-1.056	-1.042	-1.029	-1.015	-1.002	-0.989	-0.976	-0.962	-0.950	-0.938	-0.925	-0.914	-0.901	-0.890	-0.876	-0.865	-0.852	-0.841	-0.829	-0.816	-0.805	-0.792	-0.780	-0.769	-0.756	-0.744	-0.731	-0.719	-0.706	-0.694	-0.681	-0.668	-0.654	-0.641	-0.628	-0.614	-0.600	-0.586	-0.572	-0.558	-0.544	-0.529	-0.515	-0.499	-0.484	-0.469	-0.452	-0.436	-0.420	-0.404	-0.388	-0.371	-0.354	-0.338	-0.319	-0.302	-0.285	-0.268	-0.249	-0.231	-0.214	-0.196	-0.179	-0.160	-0.142	-0.125	-0.108	-0.090	-0.071	-0.054	-0.038	-0.020	-0.002	0.014	0.030	0.046	0.061	0.078	0.092	0.108	0.121	0.135	0.150	0.162	0.175	0.186	0.198	0.209	0.219	0.229	0.238	0.246	0.254	0.261	0.268	0.272	0.279	0.284	0.286	0.291	0.294	0.296	0.298	0.298	0.298	0.298	0.296	0.295	0.292	0.289	0.288	0.284	0.279	0.274	0.269	0.262	0.258	0.251	0.245	0.238	0.230	0.224	0.216	0.209	0.200	0.192	0.186	0.178	0.169	0.162	0.154	0.146	0.139	0.131	0.124	0.116	0.110	0.102	0.096	0.091	0.085	0.080	0.074	0.070	0.065	0.061	0.056	0.054	0.050	0.048	0.045	0.042	0.040	0.039	0.036	0.036	0.035	0.034	0.035	0.035	0.034	0.035	0.034	0.034	0.035	0.035	0.036	0.035	0.036	0.036	0.036	0.036	0.035	0.035	0.035	0.034	0.034	0.031	0.030	0.029	0.025	0.022	0.020	0.018	0.012	0.009	0.004	-0.001	-0.006	-0.012	-0.020	-0.028	-0.034	-0.041	-0.050	-0.059	-0.068	-0.076	-0.086	-0.096	-0.106	-0.116	-0.129	-0.140	-0.150	-0.161	-0.175	-0.186	-0.199	-0.210	-0.224	-0.235	-0.248	-0.261	-0.272	-0.285	-0.299	-0.311	-0.324	-0.336	-0.349	-0.362	-0.374	-0.385	-0.398	-0.409	-0.421	-0.432	-0.444	-0.455	-0.464	-0.475	-0.485	-0.495	-0.504	-0.514	-0.522	-0.530	-0.540	-0.548	-0.554	-0.562	-0.570	-0.576	-0.584	-0.590	-0.596	-0.602	-0.608	-0.612	-0.618	-0.622	-0.629	-0.632	-0.638	-0.641	-0.645	-0.649	-0.654	-0.658	-0.661	-0.665	-0.670	-0.672	-0.678	-0.682	-0.685	-0.690	-0.694	-0.699	-0.704	-0.708	-0.712	-0.719	-0.722	-0.729	-0.735	-0.741	-0.749	-0.755	-0.762	-0.770	-0.779	-0.788	-0.796	-0.805	-0.815	-0.826	-0.836	-0.848	-0.859	-0.871	-0.884	-0.896	-0.910	-0.925	-0.939	-0.955	-0.970	-0.986	-1.002	-1.019	-1.036	-1.054	-1.071	-1.090	-1.108	-1.128	-1.146	-1.166	-1.186	-1.206	-1.225	-1.245	-1.265	-1.286	-1.306	-1.328	-1.346	-1.365	-1.386	-1.406	-1.425	-1.445	-1.465	-1.482	-1.502	-1.519	-1.538	-1.554	-1.570	-1.588	-1.602	-1.618	-1.631	-1.645	-1.658	-1.670	-1.681	-1.691	-1.701	-1.710	-1.720	-1.728	-1.732	-1.739	-1.744	-1.748	-1.751	-1.754	-1.755	-1.756	-1.755	-1.755	-1.752	-1.750	-1.746	-1.742	-1.738	-1.732	-1.725	-1.718	-1.710	-1.701	-1.691	-1.682	-1.672	-1.660	-1.649	-1.636	-1.624	-1.610	-1.598	-1.582	-1.569	-1.554	-1.539	-1.522	-1.506	-1.490	-1.472	-1.456	-1.439	-1.422	-1.404	-1.388	-1.369	-1.350	-1.332	-1.314	-1.295	-1.276	-1.258	-1.239	-1.220	-1.201	-1.181	-1.162	-1.145	-1.126	-1.106	-1.089	-1.069	-1.050	-1.031	-1.012	-0.995	-0.975	-0.958	-0.939	-0.921	-0.904	-0.885	-0.868	-0.851	-0.832	-0.815	-0.799	-0.781	-0.765	-0.750	-0.732	-0.716	-0.700	-0.684	-0.669	-0.654	-0.640	-0.626	-0.611	-0.598	-0.584	-0.570	-0.558	-0.544	-0.532	-0.519	-0.507	-0.495	-0.484	-0.472	-0.462	-0.452	-0.441	-0.432	-0.422	-0.414	-0.405	-0.396	-0.388	-0.380	-0.371	-0.365	-0.358	-0.351	-0.345	-0.338	-0.332	-0.326	-0.321	-0.316	-0.310	-0.306	-0.301	-0.298	-0.292	-0.289	-0.285	-0.281	-0.278	-0.275	-0.271	-0.269	-0.265	-0.262	-0.260	-0.258	-0.255	-0.252	-0.250	-0.248	-0.245	-0.242	-0.240	-0.238	-0.236	-0.232	-0.231	-0.229	-0.228	-0.224	-0.222	-0.219	-0.218	-0.215	-0.212	-0.210	-0.208	-0.205	-0.204	-0.201	-0.199	-0.196	-0.195	-0.192	-0.191	-0.189	-0.186	-0.185	-0.185	-0.182	-0.181	-0.180	-0.180	-0.179	-0.179	-0.179	-0.179	-0.179	-0.180	-0.181	-0.184	-0.185	-0.186	-0.190	-0.191	-0.195	-0.198	-0.202	-0.206	-0.211	-0.218	-0.221	-0.228	-0.234	-0.240	-0.246	-0.254	-0.261	-0.269	-0.276	-0.282	-0.291	-0.299	-0.308	-0.315	-0.324	-0.331	-0.340	-0.349	-0.356	-0.364	-0.371	-0.379	-0.386	-0.394	-0.399	-0.406	-0.411	-0.418	-0.421	-0.425	-0.430	-0.434	-0.436	-0.439	-0.439	-0.440	-0.441	-0.440	-0.440	-0.438	-0.436	-0.432	-0.429	-0.425	-0.420	-0.414	-0.409	-0.401	-0.394	-0.388	-0.379	-0.369	-0.360	-0.350	-0.341	-0.330	-0.320	-0.309	-0.298	-0.288	-0.275	-0.264	-0.251	-0.240	-0.228	-0.218	-0.205	-0.194	-0.182	-0.172	-0.160	-0.150	-0.140	-0.131	-0.121	-0.112	-0.105	-0.096	-0.089	-0.081	-0.075	-0.068	-0.061	-0.056	-0.052	-0.048	-0.044	-0.040	-0.036	-0.034	-0.031	-0.029	-0.029	-0.028	-0.028	-0.026	-0.026	-0.025	-0.026	-0.025	-0.026	-0.028	-0.028	-0.029	-0.030	-0.030	-0.031	-0.032	-0.032	-0.032	-0.032	-0.032	-0.032	-0.031	-0.030	-0.029	-0.026	-0.024	-0.021	-0.019	-0.015	-0.011	-0.006	-0.002	0.004	0.009	0.015	0.021	0.029	0.036	0.044	0.052	0.061	0.070	0.080	0.090	0.100	0.111	0.122	0.132	0.145	0.156	0.168	0.179	0.191	0.202	0.215	0.228	0.239	0.250	0.261	0.274	0.285	0.296	0.308	0.318	0.328	0.339	0.349	0.359	0.368	0.376	0.385	0.391	0.400	0.408	0.414	0.419	0.425	0.430	0.435	0.439	0.442	0.445	0.448	0.450	0.451	0.454	0.454	0.454	0.454	0.451	0.451	0.449	0.448	0.445	0.442	0.439	0.435	0.431	0.426	0.422	0.418	0.412	0.408	0.402	0.395	0.390	0.384	0.378	0.371	0.365	0.358	0.352	0.345	0.339	0.331	0.324	0.318	0.310	0.304	0.296	0.290	0.282	0.276	0.270	0.264	0.259	0.251	0.246	0.241	0.236	0.231	0.228	0.222	0.218	0.214	0.211	0.208	0.205	0.202	0.200	0.198	0.196	0.195	0.194	0.194	0.194	0.194	0.194	0.196	0.198	0.199	0.201	0.202	0.206	0.210	0.212	0.215	0.219	0.224	0.228	0.231	0.236	0.240	0.245	0.250	0.255	0.260	0.264	0.269	0.272	0.279	0.282	0.286	0.291	0.294	0.298	0.301	0.304	0.306	0.310	0.312	0.314	0.315	0.316	0.318	0.318	0.319	0.318	0.318	0.315	0.314	0.311	0.309	0.305	0.302	0.298	0.292	0.290	0.284	0.279	0.272	0.266	0.259	0.254	0.246	0.239	0.231	0.224	0.215	0.208	0.199	0.191	0.182	0.174	0.165	0.158	0.150	0.141	0.134	0.125	0.118	0.110	0.102	0.096	0.089	0.082	0.076	0.071	0.066	0.061	0.058	0.052	0.050	0.048	0.045	0.045	0.044	0.044	0.044	0.045	0.046	0.049	0.051	0.055	0.059	0.065	0.070	0.078	0.084	0.091	0.100	0.110	0.119	0.129	0.140	0.152	0.164	0.178	0.191	0.205	0.219	0.234	0.249	0.265	0.281	0.298	0.315	0.331	0.349	0.366	0.385	0.402	0.419	0.438	0.456	0.474	0.492	0.510	0.529	0.546	0.564	0.581	0.598	0.615	0.632	0.649	0.665	0.680	0.696	0.711	0.726	0.740	0.754	0.768	0.780	0.792	0.804	0.815	0.826	0.836	0.846	0.856	0.865	0.872	0.880	0.889	0.895	0.902	0.908	0.914	0.920	0.924	0.928	0.934	0.938	0.940	0.944	0.948	0.950	0.952	0.956	0.958	0.960	0.961	0.964	0.966	0.968	0.970	0.970	0.972	0.974	0.976	0.979	0.981	0.984	0.986	0.989	0.991	0.994	0.998	1.000	1.005	1.008	1.012	1.016	1.021	1.025	1.031	1.036	1.042	1.048	1.054	1.061	1.068	1.075	1.081	1.089	1.096	1.104	1.112	1.120	1.129	1.138	1.145	1.152	1.162	1.170	1.179	1.188	1.198	1.205	1.214	1.221	1.230	1.238	1.246	1.252	1.261	1.268	1.275	1.281	1.286	1.292	1.299	1.302	1.308	1.311	1.316	1.320	1.322	1.325	1.328	1.329	1.330	1.330	1.331	1.331	1.331	1.330	1.328	1.326	1.322	1.321	1.318	1.315	1.310	1.308	1.302	1.298	1.292	1.288	1.284	1.279	1.271	1.266	1.261	1.256	1.250	1.245	1.239	1.234	1.229	1.222	1.219	1.214	1.210	1.205	1.200	1.196	1.191	1.188	1.184	1.181	1.178	1.175	1.172	1.170	1.169	1.166	1.165	1.164	1.162	1.161	1.160	1.159	1.160	1.159	1.158	1.158	1.158	1.156	1.156	1.155	1.154	1.152	1.151	1.150	1.149	1.148	1.144	1.142	1.139	1.135	1.131	1.126	1.122	1.118	1.110	1.104	1.096	1.089	1.081	1.072	1.064	1.054	1.042	1.031	1.020	1.008	0.994	0.980	0.965	0.950	0.935	0.919	0.901	0.885	0.868	0.849	0.830	0.811	0.791	0.772	0.751	0.731	0.710	0.689	0.668	0.646	0.625	0.602	0.581	0.559	0.536	0.514	0.492	0.470	0.449	0.426	0.404	0.382	0.361	0.340	0.319	0.298	0.278	0.258	0.238	0.219	0.200	0.181	0.162	0.145	0.128	0.111	0.096	0.080	0.064	0.050	0.035	0.021	0.009	-0.005	-0.018	-0.029	-0.040	-0.050	-0.060	-0.069	-0.078	-0.085	-0.092	-0.100	-0.106	-0.112	-0.118	-0.124	-0.128	-0.131	-0.134	-0.136	-0.139	-0.141	-0.142	-0.142	-0.142	-0.142	-0.144	-0.142	-0.140	-0.139	-0.138	-0.136	-0.134	-0.131	-0.128	-0.125	-0.122	-0.119	-0.115	-0.111	-0.108	-0.104	-0.100	-0.096	-0.092	-0.089	-0.086	-0.082	-0.079	-0.076	-0.072	-0.070	-0.069	-0.066	-0.064	-0.062	-0.062	-0.061	-0.061	-0.060	-0.061	-0.061	-0.062	-0.064	-0.066	-0.069	-0.071	-0.075	-0.078	-0.082	-0.086	-0.092	-0.098	-0.102	-0.109	-0.115	-0.124	-0.130	-0.139	-0.146	-0.155	-0.164	-0.171	-0.180	-0.190	-0.199	-0.210	-0.219	-0.229	-0.238	-0.249	-0.258	-0.269	-0.278	-0.288	-0.298	-0.306	-0.316	-0.325	-0.334	-0.341	-0.349	-0.358	-0.365	-0.372	-0.379	-0.385	-0.390	-0.396	-0.400	-0.405	-0.408	-0.411	-0.414	-0.414	-0.415	-0.415	-0.415	-0.414	-0.412	-0.409	-0.406	-0.401	-0.398	-0.392	-0.385	-0.379	-0.371	-0.364	-0.354	-0.344	-0.334	-0.322	-0.310	-0.298	-0.285	-0.271	-0.258	-0.242	-0.228	-0.211	-0.196	-0.179	-0.162	-0.145	-0.128	-0.109	-0.090	-0.072	-0.052	-0.034	-0.016	0.004	0.022	0.042	0.061	0.080	0.099	0.116	0.136	0.154	0.171	0.188	0.205	0.221	0.236	0.252	0.268	0.282	0.295	0.308	0.320	0.331	0.341	0.351	0.360	0.370	0.378	0.382	0.389	0.392	0.396	0.399	0.401	0.402	0.401	0.401	0.399	0.395	0.391	0.386	0.381	0.374	0.366	0.358	0.349	0.339	0.329	0.316	0.304	0.292	0.279	0.265	0.250	0.235	0.220	0.205	0.189	0.172	0.156	0.139	0.122	0.105	0.089	0.071	0.054	0.039	0.021	0.005	-0.010	-0.026	-0.041	-0.055	-0.070	-0.084	-0.096	-0.109	-0.120	-0.131	-0.141	-0.151	-0.160	-0.169	-0.176	-0.182	-0.188	-0.194	-0.198	-0.201	-0.204	-0.206	-0.208	-0.209	-0.209	-0.208	-0.208	-0.206	-0.204	-0.201	-0.198	-0.194	-0.190	-0.186	-0.181	-0.176	-0.171	-0.168	-0.162	-0.158	-0.151	-0.146	-0.141	-0.138	-0.132	-0.129	-0.124	-0.120	-0.118	-0.114	-0.111	-0.109	-0.108	-0.108	-0.106	-0.106	-0.106	-0.108	-0.108	-0.110	-0.111	-0.115	-0.118	-0.121	-0.126	-0.131	-0.138	-0.142	-0.149	-0.155	-0.162	-0.169	-0.176	-0.185	-0.192	-0.200	-0.209	-0.218	-0.226	-0.236	-0.245	-0.255	-0.264	-0.274	-0.282	-0.291	-0.301	-0.310	-0.319	-0.328	-0.335	-0.344	-0.352	-0.361	-0.370	-0.378	-0.385	-0.392	-0.400	-0.406	-0.412	-0.419	-0.426	-0.431	-0.438	-0.441	-0.448	-0.451	-0.455	-0.459	-0.464	-0.468	-0.470	-0.471	-0.474	-0.476	-0.478	-0.480	-0.480	-0.481	-0.481	-0.481	-0.480	-0.479	-0.478	-0.475	-0.472	-0.471	-0.468	-0.465	-0.460	-0.455	-0.451	-0.445	-0.439	-0.434	-0.428	-0.420	-0.412	-0.405	-0.395	-0.388	-0.379	-0.370	-0.359	-0.349	-0.338	-0.328	-0.318	-0.305	-0.294	-0.282	-0.270	-0.259	-0.246	-0.234	-0.221	-0.209	-0.196	-0.184	-0.171	-0.159	-0.146	-0.134	-0.121	-0.110	-0.098	-0.086	-0.075	-0.065	-0.055	-0.045	-0.035	-0.025	-0.016	-0.008	0.000	0.009	0.016	0.021	0.029	0.034	0.038	0.044	0.048	0.051	0.052	0.055	0.058	0.059	0.059	0.060	0.060	0.059	0.058	0.056	0.054	0.052	0.049	0.045	0.041	0.038	0.034	0.029	0.024	0.018	0.014	0.008	0.001	-0.004	-0.010	-0.016	-0.022	-0.029	-0.036	-0.042	-0.049	-0.055	-0.062	-0.069	-0.075	-0.082	-0.089	-0.094	-0.101	-0.106	-0.112	-0.119	-0.124	-0.130	-0.135	-0.141	-0.146	-0.150	-0.156	-0.160	-0.165	-0.169	-0.174	-0.178	-0.181	-0.186	-0.189	-0.194	-0.198	-0.200	-0.204	-0.209	-0.212	-0.215	-0.218	-0.221	-0.226	-0.230	-0.234	-0.238	-0.241	-0.246	-0.251	-0.256	-0.261	-0.266	-0.271	-0.278	-0.282	-0.289	-0.296	-0.302	-0.310	-0.319	-0.326	-0.335	-0.344	-0.354	-0.364	-0.375	-0.385	-0.396	-0.408	-0.420	-0.432	-0.445	-0.460	-0.474	-0.488	-0.502	-0.518	-0.532	-0.549	-0.565	-0.581	-0.599	-0.614	-0.631	-0.649	-0.666	-0.685	-0.702	-0.719	-0.738	-0.755	-0.772	-0.790	-0.808	-0.824	-0.841	-0.859	-0.874	-0.889	-0.905	-0.920	-0.934	-0.946	-0.960	-0.971	-0.982	-0.994	-1.004	-1.012	-1.021	-1.028	-1.034	-1.040	-1.044	-1.048	-1.051	-1.052	-1.051	-1.051	-1.050	-1.048	-1.044	-1.039	-1.034	-1.026	-1.019	-1.010	-1.000	-0.990	-0.979	-0.968	-0.954	-0.940	-0.926	-0.910	-0.895	-0.879	-0.862	-0.846	-0.828	-0.810	-0.792	-0.774	-0.756	-0.738	-0.719	-0.701	-0.681	-0.665	-0.646	-0.629	-0.612	-0.594	-0.578	-0.562	-0.548	-0.532	-0.518	-0.505	-0.492	-0.480	-0.468	-0.458	-0.448	-0.439	-0.430	-0.422	-0.416	-0.411	-0.405	-0.401	-0.398	-0.394	-0.392	-0.391	-0.390	-0.390	-0.391	-0.392	-0.394	-0.395	-0.398	-0.401	-0.404	-0.408	-0.411	-0.415	-0.419	-0.424	-0.428	-0.431	-0.435	-0.439	-0.441	-0.445	-0.448	-0.451	-0.452	-0.454	-0.455	-0.455	-0.455	-0.454	-0.452	-0.450	-0.448	-0.445	-0.440	-0.435	-0.429	-0.422	-0.414	-0.406	-0.398	-0.388	-0.376	-0.365	-0.352	-0.341	-0.328	-0.314	-0.299	-0.284	-0.269	-0.252	-0.236	-0.220	-0.202	-0.185	-0.168	-0.150	-0.132	-0.115	-0.098	-0.080	-0.062	-0.046	-0.030	-0.014	0.002	0.018	0.032	0.046	0.060	0.072	0.085	0.096	0.108	0.118	0.126	0.134	0.140	0.146	0.151	0.156	0.160	0.162	0.164	0.164	0.164	0.162	0.160	0.156	0.152	0.148	0.141	0.135	0.126	0.119	0.110	0.100	0.090	0.079	0.068	0.055	0.042	0.030	0.016	0.004	-0.009	-0.024	-0.038	-0.051	-0.065	-0.079	-0.091	-0.106	-0.119	-0.132	-0.145	-0.159	-0.170	-0.181	-0.194	-0.205	-0.215	-0.225	-0.235	-0.244	-0.254	-0.262	-0.269	-0.276	-0.282	-0.289	-0.294	-0.298	-0.302	-0.305	-0.308	-0.311	-0.311	-0.312	-0.314	-0.312	-0.311	-0.310	-0.309	-0.308	-0.304	-0.301	-0.298	-0.294	-0.290	-0.286	-0.280	-0.275	-0.270	-0.264	-0.258	-0.252	-0.245	-0.239	-0.231	-0.225	-0.219	-0.211	-0.204	-0.198	-0.190	-0.184	-0.175	-0.169	-0.161	-0.155	-0.149	-0.141	-0.135	-0.129	-0.122	-0.118	-0.111	-0.105	-0.099	-0.094	-0.089	-0.084	-0.079	-0.074	-0.070	-0.065	-0.061	-0.058	-0.054	-0.051	-0.048	-0.044	-0.041	-0.039	-0.038	-0.035	-0.034	-0.031	-0.031	-0.029	-0.028	-0.029	-0.029	-0.028	-0.029	-0.029	-0.030	-0.030	-0.031	-0.034	-0.034	-0.036	-0.039	-0.042	-0.044	-0.048	-0.051	-0.054	-0.058	-0.061	-0.066	-0.070	-0.075	-0.080	-0.086	-0.090	-0.096	-0.102	-0.110	-0.116	-0.124	-0.130	-0.138	-0.145	-0.152	-0.161	-0.169	-0.176	-0.185	-0.192	-0.200	-0.209	-0.218	-0.226	-0.235	-0.244	-0.251	-0.260	-0.269	-0.276	-0.285	-0.292	-0.301	-0.309	-0.316	-0.322	-0.330	-0.338	-0.345	-0.350	-0.358	-0.362	-0.369	-0.375	-0.380	-0.385	-0.390	-0.395	-0.399	-0.404	-0.409	-0.411	-0.415	-0.420	-0.422	-0.426	-0.429	-0.432	-0.436	-0.439	-0.442	-0.445	-0.449	-0.454	-0.458	-0.461	-0.465	-0.470	-0.474	-0.480	-0.485	-0.491	-0.498	-0.504	-0.511	-0.519	-0.526	-0.535	-0.545	-0.554	-0.564	-0.575	-0.585	-0.598	-0.610	-0.624	-0.638	-0.651	-0.666	-0.681	-0.698	-0.714	-0.731	-0.749	-0.766	-0.785	-0.802	-0.821	-0.840	-0.861	-0.880	-0.900	-0.920	-0.940	-0.960	-0.981	-1.001	-1.021	-1.040	-1.060	-1.079	-1.099	-1.118	-1.136	-1.155	-1.174	-1.190	-1.208	-1.224	-1.240	-1.254	-1.269	-1.282	-1.296	-1.308	-1.320	-1.330	-1.340	-1.349	-1.358	-1.364	-1.370	-1.376	-1.380	-1.384	-1.388	-1.389	-1.390	-1.390	-1.390	-1.389	-1.386	-1.384	-1.379	-1.376	-1.370	-1.364	-1.358	-1.350	-1.342	-1.334	-1.324	-1.315	-1.305	-1.294	-1.282	-1.271	-1.259	-1.246	-1.235	-1.222	-1.209	-1.196	-1.184	-1.169	-1.156	-1.142	-1.129	-1.115	-1.102	-1.089	-1.076	-1.062	-1.050	-1.038	-1.025	-1.011	-1.000	-0.988	-0.976	-0.965	-0.952	-0.941	-0.931	-0.920	-0.910	-0.899	-0.890	-0.880	-0.871	-0.862	-0.854	-0.845	-0.838	-0.829	-0.822	-0.814	-0.808	-0.800	-0.794	-0.789	-0.781	-0.776	-0.769	-0.764	-0.759	-0.752	-0.748	-0.742	-0.736	-0.731	-0.726	-0.721	-0.716	-0.709	-0.704	-0.699	-0.694	-0.690	-0.684	-0.679	-0.672	-0.666	-0.662	-0.656	-0.649	-0.644	-0.638	-0.630	-0.624	-0.618	-0.611	-0.602	-0.595	-0.589	-0.580	-0.572	-0.565	-0.556	-0.548	-0.539	-0.530	-0.521	-0.511	-0.501	-0.492	-0.482	-0.472	-0.462	-0.452	-0.441	-0.431	-0.420	-0.410	-0.399	-0.388	-0.376	-0.365	-0.354	-0.342	-0.330	-0.320	-0.308	-0.296	-0.285	-0.272	-0.261	-0.249	-0.238	-0.226	-0.215	-0.204	-0.192	-0.181	-0.170	-0.160	-0.149	-0.138	-0.128	-0.118	-0.106	-0.096	-0.086	-0.078	-0.066	-0.058	-0.049	-0.039	-0.030	-0.022	-0.012	-0.005	0.004	0.011	0.019	0.025	0.032	0.040	0.045	0.052	0.059	0.065	0.071	0.076	0.081	0.088	0.092	0.098	0.102	0.106	0.111	0.115	0.119	0.122	0.126	0.131	0.134	0.138	0.141	0.144	0.146	0.149	0.150	0.151	0.154	0.155	0.158	0.159	0.160	0.161	0.161	0.162	0.164	0.162	0.164	0.164	0.164	0.164	0.164	0.162	0.162	0.161	0.160	0.160	0.159	0.158	0.156	0.155	0.152	0.151	0.149	0.148	0.146	0.144	0.142	0.141	0.139	0.138	0.135	0.132	0.131	0.129	0.129	0.126	0.125	0.124	0.122	0.121	0.120	0.119	0.118	0.118	0.116	0.116	0.116	0.115	0.115	0.115	0.115	0.115	0.115	0.116	0.115	0.116	0.116	0.118	0.118	0.119	0.119	0.119	0.120	0.121	0.120	0.121	0.121	0.122	0.121	0.121	0.120	0.119	0.119	0.116	0.115	0.114	0.111	0.109	0.105	0.102	0.099	0.095	0.090	0.086	0.081	0.076	0.070	0.065	0.058	0.051	0.045	0.038	0.029	0.021	0.015	0.006	-0.002	-0.011	-0.021	-0.030	-0.039	-0.049	-0.056	-0.066	-0.076	-0.085	-0.092	-0.102	-0.110	-0.119	-0.128	-0.135	-0.142	-0.149	-0.156	-0.162	-0.169	-0.175	-0.180	-0.185	-0.189	-0.194	-0.196	-0.199	-0.201	-0.202	-0.205	-0.205	-0.205	-0.205	-0.205	-0.204	-0.202	-0.200	-0.198	-0.195	-0.191	-0.189	-0.185	-0.180	-0.178	-0.172	-0.168	-0.164	-0.159	-0.152	-0.149	-0.142	-0.138	-0.134	-0.128	-0.124	-0.119	-0.115	-0.109	-0.105	-0.101	-0.098	-0.095	-0.091	-0.089	-0.086	-0.085	-0.082	-0.081	-0.080	-0.079	-0.078	-0.078	-0.078	-0.078	-0.078	-0.079	-0.081	-0.082	-0.085	-0.086	-0.089	-0.091	-0.092	-0.096	-0.099	-0.102	-0.106	-0.109	-0.112	-0.116	-0.120	-0.122	-0.128	-0.130	-0.135	-0.138	-0.141	-0.144	-0.149	-0.151	-0.155	-0.158	-0.160	-0.164	-0.166	-0.169	-0.172	-0.174	-0.176	-0.179	-0.180	-0.182	-0.184	-0.186	-0.188	-0.189	-0.190	-0.191	-0.192	-0.194	-0.194	-0.196	-0.196	-0.198	-0.199	-0.199	-0.199	-0.200	-0.201	-0.202	-0.204	-0.204	-0.205	-0.206	-0.206	-0.208	-0.209	-0.210	-0.211	-0.212	-0.214	-0.216	-0.218	-0.219	-0.221	-0.224	-0.226	-0.229	-0.231	-0.234	-0.238	-0.240	-0.244	-0.249	-0.252	-0.256	-0.261	-0.265	-0.271	-0.276	-0.281	-0.288	-0.294	-0.300	-0.306	-0.315	-0.321	-0.329	-0.338	-0.345	-0.355	-0.364	-0.374	-0.382	-0.394	-0.404	-0.415	-0.428	-0.439	-0.451	-0.462	-0.476	-0.490	-0.505	-0.518	-0.532	-0.549	-0.564	-0.579	-0.595	-0.612	-0.629	-0.646	-0.664	-0.682	-0.700	-0.720	-0.739	-0.758	-0.779	-0.798	-0.819	-0.838	-0.859	-0.880	-0.900	-0.921	-0.942	-0.965	-0.986	-1.009	-1.030	-1.051	-1.072	-1.094	-1.116	-1.138	-1.159	-1.179	-1.201	-1.221	-1.241	-1.261	-1.280	-1.300	-1.319	-1.338	-1.355	-1.372	-1.389	-1.406	-1.422	-1.438	-1.454	-1.468	-1.481	-1.495	-1.508	-1.519	-1.530	-1.541	-1.551	-1.561	-1.571	-1.579	-1.588	-1.594	-1.601	-1.608	-1.612	-1.619	-1.622	-1.628	-1.631	-1.635	-1.638	-1.641	-1.644	-1.646	-1.648	-1.650	-1.652	-1.654	-1.655	-1.658	-1.660	-1.661	-1.662	-1.665	-1.666	-1.670	-1.672	-1.675	-1.678	-1.682	-1.685	-1.690	-1.694	-1.699	-1.704	-1.710	-1.716	-1.722	-1.729	-1.736	-1.745	-1.754	-1.762	-1.772	-1.782	-1.794	-1.805	-1.816	-1.828	-1.839	-1.852	-1.865	-1.879	-1.891	-1.906	-1.921	-1.935	-1.950	-1.966	-1.981	-1.998	-2.013	-2.029	-2.045	-2.061	-2.076	-2.092	-2.110	-2.125	-2.142	-2.159	-2.174	-2.191	-2.206	-2.221	-2.238	-2.252	-2.268	-2.282	-2.295	-2.310	-2.322	-2.335	-2.348	-2.361	-2.372	-2.384	-2.394	-2.405	-2.414	-2.424	-2.432	-2.441	-2.449	-2.455	-2.462	-2.468	-2.472	-2.476	-2.481	-2.484	-2.488	-2.489	-2.490	-2.491	-2.491	-2.491	-2.490	-2.488	-2.485	-2.482	-2.479	-2.475	-2.471	-2.466	-2.461	-2.455	-2.449	-2.442	-2.435	-2.428	-2.419	-2.411	-2.402	-2.394	-2.384	-2.374	-2.365	-2.355	-2.342	-2.332	-2.321	-2.311	-2.300	-2.289	-2.278	-2.266	-2.254	-2.242	-2.231	-2.219	-2.208	-2.196	-2.184	-2.174	-2.161	-2.151	-2.139	-2.128	-2.116	-2.105	-2.094	-2.082	-2.071	-2.061	-2.050	-2.040	-2.029	-2.019	-2.009	-1.999	-1.988	-1.978	-1.968	-1.958	-1.948	-1.939	-1.928	-1.919	-1.909	-1.899	-1.889	-1.880	-1.871	-1.862	-1.852	-1.842	-1.834	-1.824	-1.815	-1.806	-1.798	-1.788	-1.779	-1.770	-1.760	-1.751	-1.742	-1.734	-1.725	-1.715	-1.708	-1.698	-1.689	-1.680	-1.671	-1.662	-1.654	-1.644	-1.636	-1.628	-1.619	-1.610	-1.601	-1.592	-1.585	-1.576	-1.568	-1.559	-1.551	-1.542	-1.535	-1.526	-1.519	-1.511	-1.504	-1.496	-1.488	-1.482	-1.475	-1.468	-1.460	-1.454	-1.448	-1.441	-1.435	-1.429	-1.424	-1.418	-1.411	-1.408	-1.402	-1.396	-1.392	-1.388	-1.385	-1.380	-1.376	-1.372	-1.370	-1.366	-1.362	-1.360	-1.358	-1.355	-1.354	-1.351	-1.349	-1.348	-1.348	-1.345	-1.345	-1.344	-1.342	-1.342	-1.342	-1.342	-1.341	-1.341	-1.342	-1.341	-1.342	-1.342	-1.342	-1.342	-1.344	-1.344	-1.344	-1.345	-1.345	-1.345	-1.346	-1.346	-1.345	-1.345	-1.346	-1.346	-1.346	-1.346	-1.346	-1.345	-1.344	-1.342	-1.341	-1.340	-1.339	-1.338	-1.335	-1.332	-1.330	-1.328	-1.325	-1.322	-1.319	-1.315	-1.311	-1.306	-1.302	-1.298	-1.294	-1.288	-1.284	-1.278	-1.272	-1.266	-1.261	-1.254	-1.248	-1.241	-1.235	-1.229	-1.221	-1.214	-1.206	-1.199	-1.191	-1.184	-1.176	-1.169	-1.161	-1.154	-1.146	-1.139	-1.131	-1.122	-1.115	-1.109	-1.100	-1.092	-1.086	-1.079	-1.071	-1.065	-1.059	-1.052	-1.046	-1.040	-1.035	-1.029	-1.024	-1.019	-1.014	-1.011	-1.006	-1.001	-0.999	-0.995	-0.992	-0.989	-0.988	-0.985	-0.982	-0.982	-0.982	-0.981	-0.981	-0.980	-0.981	-0.981	-0.982	-0.984	-0.985	-0.986	-0.989	-0.989	-0.992	-0.994	-0.996	-0.999	-1.001	-1.004	-1.005	-1.009	-1.011	-1.014	-1.015	-1.019	-1.020	-1.021	-1.022	-1.025	-1.026	-1.028	-1.029	-1.029	-1.029	-1.029	-1.028	-1.026	-1.025	-1.022	-1.019	-1.016	-1.011	-1.008	-1.001	-0.996	-0.989	-0.982	-0.974	-0.966	-0.956	-0.948	-0.936	-0.925	-0.914	-0.901	-0.889	-0.874	-0.860	-0.845	-0.830	-0.814	-0.796	-0.780	-0.762	-0.745	-0.726	-0.708	-0.688	-0.669	-0.649	-0.630	-0.610	-0.590	-0.569	-0.549	-0.529	-0.509	-0.489	-0.469	-0.449	-0.430	-0.410	-0.391	-0.372	-0.354	-0.338	-0.321	-0.304	-0.289	-0.272	-0.258	-0.244	-0.231	-0.219	-0.206	-0.195	-0.185	-0.175	-0.166	-0.159	-0.151	-0.145	-0.139	-0.135	-0.131	-0.129	-0.126	-0.125	-0.126	-0.126	-0.128	-0.130	-0.132	-0.136	-0.140	-0.145	-0.151	-0.159	-0.165	-0.172	-0.180	-0.190	-0.199	-0.209	-0.220	-0.230	-0.241	-0.252	-0.265	-0.276	-0.288	-0.301	-0.314	-0.328	-0.341	-0.354	-0.368	-0.381	-0.394	-0.408	-0.420	-0.434	-0.446	-0.459	-0.471	-0.485	-0.498	-0.509	-0.520	-0.531	-0.542	-0.554	-0.565	-0.575	-0.584	-0.594	-0.602	-0.610	-0.618	-0.624	-0.631	-0.638	-0.642	-0.649	-0.652	-0.656	-0.660	-0.662	-0.664	-0.666	-0.666	-0.668	-0.666	-0.666	-0.664	-0.664	-0.660	-0.658	-0.654	-0.650	-0.646	-0.641	-0.636	-0.631	-0.625	-0.619	-0.612	-0.606	-0.599	-0.592	-0.585	-0.578	-0.571	-0.564	-0.556	-0.550	-0.542	-0.536	-0.530	-0.524	-0.518	-0.511	-0.506	-0.501	-0.498	-0.492	-0.489	-0.485	-0.482	-0.481	-0.480	-0.479	-0.479	-0.479	-0.480	-0.482	-0.484	-0.488	-0.491	-0.495	-0.500	-0.506	-0.511	-0.520	-0.526	-0.535	-0.544	-0.552	-0.562	-0.572	-0.584	-0.594	-0.605	-0.618	-0.629	-0.641	-0.655	-0.668	-0.681	-0.694	-0.708	-0.721	-0.735	-0.749	-0.762	-0.774	-0.788	-0.801	-0.812	-0.825	-0.838	-0.850	-0.860	-0.871	-0.881	-0.891	-0.901	-0.910	-0.919	-0.928	-0.934	-0.940	-0.946	-0.951	-0.956	-0.961	-0.964	-0.966	-0.969	-0.971	-0.971	-0.972	-0.971	-0.971	-0.969	-0.968	-0.965	-0.961	-0.958	-0.955	-0.950	-0.945	-0.940	-0.935	-0.928	-0.921	-0.915	-0.909	-0.901	-0.894	-0.888	-0.880	-0.871	-0.864	-0.858	-0.850	-0.844	-0.835	-0.829	-0.822	-0.815	-0.809	-0.802	-0.798	-0.792	-0.788	-0.781	-0.778	-0.774	-0.771	-0.768	-0.765	-0.764	-0.764	-0.762	-0.764	-0.764	-0.765	-0.768	-0.769	-0.772	-0.778	-0.781	-0.786	-0.791	-0.798	-0.805	-0.812	-0.820	-0.830	-0.839	-0.849	-0.860	-0.871	-0.882	-0.895	-0.908	-0.920	-0.934	-0.948	-0.962	-0.978	-0.992	-1.006	-1.022	-1.039	-1.055	-1.071	-1.086	-1.104	-1.120	-1.136	-1.152	-1.169	-1.185	-1.201	-1.216	-1.232	-1.248	-1.261	-1.276	-1.291	-1.305	-1.318	-1.330	-1.342	-1.354	-1.365	-1.375	-1.385	-1.395	-1.402	-1.410	-1.418	-1.424	-1.430	-1.436	-1.440	-1.442	-1.445	-1.448	-1.450	-1.451	-1.450	-1.451	-1.450	-1.448	-1.446	-1.442	-1.439	-1.435	-1.431	-1.426	-1.421	-1.415	-1.410	-1.404	-1.398	-1.390	-1.382	-1.376	-1.369	-1.361	-1.354	-1.346	-1.338	-1.331	-1.322	-1.315	-1.308	-1.300	-1.292	-1.285	-1.278	-1.270	-1.262	-1.256	-1.250	-1.242	-1.238	-1.231	-1.226	-1.219	-1.214	-1.209	-1.204	-1.199	-1.194	-1.189	-1.185	-1.180	-1.176	-1.172	-1.168	-1.164	-1.160	-1.156	-1.152	-1.149	-1.145	-1.141	-1.138	-1.131	-1.129	-1.125	-1.120	-1.118	-1.112	-1.109	-1.104	-1.100	-1.095	-1.090	-1.085	-1.080	-1.074	-1.069	-1.062	-1.058	-1.051	-1.046	-1.039	-1.032	-1.025	-1.020	-1.012	-1.005	-0.999	-0.991	-0.984	-0.976	-0.969	-0.961	-0.954	-0.946	-0.938	-0.930	-0.922	-0.914	-0.906	-0.898	-0.890	-0.881	-0.874	-0.865	-0.858	-0.849	-0.840	-0.831	-0.824	-0.815	-0.808	-0.800	-0.791	-0.784	-0.775	-0.768	-0.760	-0.751	-0.745	-0.736	-0.730	-0.722	-0.714	-0.708	-0.699	-0.692	-0.686	-0.679	-0.671	-0.664	-0.658	-0.651	-0.644	-0.636	-0.630	-0.624	-0.616	-0.610	-0.602	-0.596	-0.590	-0.584	-0.579	-0.572	-0.566	-0.560	-0.554	-0.548	-0.541	-0.535	-0.530	-0.522	-0.516	-0.510	-0.505	-0.498	-0.492	-0.486	-0.479	-0.472	-0.466	-0.460	-0.452	-0.446	-0.439	-0.431	-0.424	-0.416	-0.409	-0.401	-0.394	-0.386	-0.378	-0.369	-0.359	-0.351	-0.340	-0.331	-0.321	-0.311	-0.300	-0.289	-0.278	-0.268	-0.256	-0.244	-0.231	-0.218	-0.205	-0.191	-0.179	-0.164	-0.150	-0.134	-0.119	-0.102	-0.088	-0.071	-0.055	-0.039	-0.021	-0.004	0.014	0.032	0.050	0.069	0.088	0.106	0.126	0.145	0.165	0.184	0.205	0.224	0.244	0.265	0.285	0.305	0.326	0.345	0.365	0.385	0.405	0.425	0.444	0.464	0.482	0.501	0.520	0.538	0.555	0.572	0.590	0.605	0.621	0.638	0.652	0.666	0.680	0.692	0.706	0.718	0.729	0.740	0.749	0.758	0.766	0.772	0.780	0.785	0.791	0.795	0.799	0.802	0.804	0.805	0.806	0.806	0.806	0.804	0.802	0.800	0.796	0.792	0.790	0.784	0.779	0.772	0.768	0.761	0.755	0.746	0.739	0.730	0.722	0.715	0.706	0.696	0.689	0.680	0.672	0.662	0.654	0.646	0.638	0.630	0.621	0.615	0.606	0.599	0.592	0.585	0.580	0.572	0.566	0.562	0.556	0.551	0.546	0.541	0.538	0.535	0.530	0.528	0.525	0.521	0.519	0.516	0.514	0.511	0.510	0.507	0.506	0.504	0.502	0.500	0.499	0.498	0.495	0.494	0.491	0.489	0.486	0.485	0.482	0.480	0.476	0.472	0.470	0.466	0.461	0.456	0.452	0.448	0.441	0.436	0.430	0.424	0.418	0.410	0.402	0.395	0.386	0.380	0.371	0.362	0.354	0.344	0.334	0.322	0.312	0.301	0.291	0.280	0.269	0.258	0.246	0.235	0.221	0.210	0.198	0.185	0.172	0.160	0.148	0.135	0.121	0.109	0.095	0.081	0.069	0.054	0.040	0.028	0.014	0.000	-0.014	-0.028	-0.042	-0.056	-0.070	-0.085	-0.099	-0.112	-0.126	-0.141	-0.155	-0.169	-0.184	-0.198	-0.210	-0.224	-0.239	-0.252	-0.265	-0.279	-0.291	-0.305	-0.316	-0.330	-0.341	-0.354	-0.365	-0.376	-0.388	-0.399	-0.409	-0.419	-0.429	-0.438	-0.446	-0.455	-0.464	-0.471	-0.478	-0.484	-0.490	-0.495	-0.500	-0.505	-0.507	-0.511	-0.514	-0.516	-0.518	-0.520	-0.520	-0.520	-0.520	-0.519	-0.516	-0.515	-0.512	-0.510	-0.506	-0.504	-0.499	-0.495	-0.490	-0.484	-0.479	-0.472	-0.466	-0.461	-0.452	-0.446	-0.439	-0.431	-0.422	-0.416	-0.409	-0.400	-0.392	-0.384	-0.376	-0.368	-0.359	-0.351	-0.342	-0.335	-0.326	-0.318	-0.310	-0.302	-0.294	-0.286	-0.278	-0.270	-0.262	-0.255	-0.246	-0.240	-0.232	-0.225	-0.219	-0.211	-0.204	-0.196	-0.189	-0.184	-0.176	-0.170	-0.164	-0.158	-0.150	-0.144	-0.138	-0.132	-0.126	-0.120	-0.112	-0.106	-0.100	-0.095	-0.089	-0.081	-0.076	-0.070	-0.062	-0.058	-0.050	-0.045	-0.038	-0.031	-0.025	-0.018	-0.011	-0.005	0.001	0.009	0.015	0.022	0.028	0.035	0.041	0.048	0.055	0.061	0.069	0.075	0.082	0.089	0.095	0.102	0.109	0.115	0.120	0.128	0.134	0.140	0.146	0.152	0.159	0.164	0.170	0.176	0.181	0.185	0.191	0.196	0.201	0.206	0.210	0.215	0.220	0.225	0.229	0.232	0.236	0.240	0.245	0.248	0.252	0.255	0.259	0.261	0.265	0.268	0.269	0.272	0.275	0.276	0.279	0.280	0.282	0.284	0.286	0.288	0.289	0.290	0.291	0.291	0.292	0.294	0.295	0.295	0.296	0.296	0.296	0.298	0.296	0.296	0.298	0.296	0.296	0.296	0.295	0.295	0.294	0.294	0.294	0.292	0.292	0.292	0.292	0.294	0.294	0.294	0.295	0.295	0.296	0.299	0.300	0.301	0.304	0.308	0.310	0.315	0.318	0.322	0.329	0.334	0.340	0.348	0.355	0.362	0.372	0.382	0.392	0.404	0.415	0.428	0.442	0.455	0.471	0.486	0.502	0.520	0.539	0.556	0.576	0.596	0.616	0.639	0.661	0.684	0.706	0.730	0.755	0.780	0.805	0.830	0.856	0.882	0.908	0.935	0.961	0.989	1.015	1.042	1.069	1.096	1.121	1.149	1.175	1.200	1.225	1.250	1.275	1.299	1.322	1.344	1.365	1.386	1.406	1.426	1.445	1.464	1.481	1.498	1.514	1.528	1.542	1.554	1.565	1.576	1.586	1.596	1.604	1.611	1.618	1.622	1.626	1.630	1.632	1.635	1.638	1.638	1.636	1.635	1.632	1.630	1.626	1.622	1.618	1.611	1.606	1.600	1.592	1.586	1.579	1.571	1.562	1.554	1.545	1.536	1.528	1.516	1.508	1.499	1.489	1.479	1.469	1.459	1.450	1.440	1.430	1.421	1.411	1.402	1.394	1.385	1.376	1.368	1.360	1.351	1.345	1.338	1.331	1.325	1.319	1.312	1.306	100.000	5.000	2.000	1.000	7.000	0.000	0.000	0.000	0.000	0.000	0.000	0.000	0.000	0.000	0.000	0.000	0.000	0.000	1.366	1.368	1.368	1.368	1.368	1.365	1.364	1.361	1.359	1.354	1.351	1.346	1.342	1.338	1.331	1.325	1.319	1.311	1.305	1.298	1.290	1.282	1.274	1.266	1.258	1.250	1.240	1.231	1.222	1.214	1.205	1.195	1.188	1.178	1.169	1.160	1.151	1.142	1.135	1.126	1.118	1.110	1.102	1.095	1.088	1.081	1.074	1.068	1.062	1.055	1.050	1.045	1.040	1.036	1.031	1.028	1.025	1.021	1.019	1.016	1.014	1.012	1.011	1.010	1.009	1.009	1.009	1.009	1.010	1.010	1.012	1.014	1.015	1.018	1.020	1.021	1.025	1.028	1.031	1.034	1.038	1.040	1.045	1.049	1.052	1.056	1.060	1.065	1.069	1.072	1.078	1.082	1.086	1.091	1.094	1.099	1.102	1.108	1.112	1.116	1.120	1.124	1.129	1.131	1.135	1.140	1.142	1.146	1.150	1.154	1.156	1.159	1.162	1.165	1.169	1.171	1.174	1.176	1.178	1.181	1.182	1.185	1.186	1.189	1.189	1.191	1.194	1.194	1.195	1.198	1.198	1.199	1.200	1.200	1.200	1.200	1.201	1.201	1.202	1.202	1.202	1.202	1.202	1.202	1.202	1.201	1.201	1.200	1.200	1.200	1.199	1.198	1.196	1.196	1.195	1.192	1.191	1.190	1.188	1.186	1.185	1.182	1.181	1.178	1.176	1.172	1.171	1.168	1.165	1.161	1.159	1.155	1.151	1.148	1.142	1.138	1.134	1.128	1.124	1.118	1.112	1.106	1.100	1.092	1.086	1.079	1.072	1.065	1.058	1.049	1.039	1.031	1.021	1.012	1.002	0.992	0.981	0.971	0.959	0.948	0.936	0.924	0.911	0.899	0.885	0.871	0.858	0.844	0.829	0.815	0.799	0.784	0.768	0.752	0.736	0.719	0.702	0.685	0.668	0.650	0.632	0.615	0.596	0.578	0.559	0.540	0.522	0.502	0.484	0.464	0.444	0.425	0.405	0.386	0.366	0.345	0.326	0.306	0.288	0.268	0.249	0.229	0.210	0.190	0.172	0.152	0.135	0.116	0.099	0.080	0.062	0.045	0.029	0.012	-0.005	-0.021	-0.036	-0.052	-0.068	-0.082	-0.096	-0.110	-0.124	-0.136	-0.149	-0.161	-0.174	-0.186	-0.196	-0.206	-0.216	-0.228	-0.236	-0.246	-0.255	-0.264	-0.272	-0.280	-0.288	-0.296	-0.302	-0.310	-0.316	-0.322	-0.330	-0.338	-0.342	-0.350	-0.356	-0.362	-0.368	-0.375	-0.380	-0.388	-0.394	-0.400	-0.406	-0.411	-0.419	-0.425	-0.432	-0.440	-0.446	-0.454	-0.460	-0.469	-0.475	-0.484	-0.491	-0.499	-0.506	-0.515	-0.522	-0.530	-0.539	-0.546	-0.554	-0.562	-0.570	-0.578	-0.584	-0.592	-0.600	-0.606	-0.612	-0.619	-0.625	-0.630	-0.635	-0.640	-0.644	-0.648	-0.651	-0.654	-0.656	-0.656	-0.658	-0.659	-0.659	-0.658	-0.658	-0.655	-0.651	-0.649	-0.645	-0.640	-0.634	-0.629	-0.622	-0.615	-0.608	-0.600	-0.591	-0.581	-0.572	-0.561	-0.550	-0.539	-0.529	-0.516	-0.502	-0.491	-0.479	-0.465	-0.451	-0.439	-0.424	-0.410	-0.396	-0.381	-0.369	-0.354	-0.340	-0.325	-0.310	-0.296	-0.282	-0.268	-0.254	-0.240	-0.226	-0.212	-0.200	-0.186	-0.174	-0.160	-0.149	-0.135	-0.122	-0.111	-0.099	-0.086	-0.075	-0.064	-0.054	-0.041	-0.031	-0.020	-0.010	0.000	0.010	0.020	0.030	0.039	0.048	0.056	0.065	0.074	0.082	0.091	0.098	0.105	0.112	0.120	0.125	0.132	0.139	0.144	0.150	0.155	0.159	0.165	0.169	0.172	0.176	0.180	0.181	0.184	0.188	0.189	0.190	0.191	0.192	0.192	0.192	0.192	0.192	0.192	0.190	0.189	0.188	0.185	0.184	0.180	0.179	0.176	0.172	0.170	0.168	0.164	0.161	0.159	0.154	0.151	0.149	0.145	0.142	0.140	0.138	0.134	0.134	0.131	0.129	0.128	0.125	0.125	0.124	0.125	0.124	0.124	0.125	0.126	0.128	0.129	0.131	0.134	0.136	0.139	0.142	0.146	0.149	0.154	0.159	0.162	0.168	0.172	0.178	0.184	0.190	0.195	0.201	0.208	0.212	0.219	0.226	0.231	0.239	0.244	0.250	0.256	0.261	0.268	0.272	0.279	0.284	0.289	0.294	0.298	0.302	0.306	0.310	0.314	0.316	0.319	0.321	0.322	0.325	0.326	0.326	0.326	0.328	0.326	0.326	0.325	0.322	0.321	0.319	0.316	0.311	0.309	0.304	0.300	0.295	0.290	0.284	0.279	0.271	0.265	0.258	0.251	0.244	0.236	0.228	0.219	0.211	0.202	0.194	0.185	0.176	0.166	0.158	0.149	0.139	0.129	0.120	0.110	0.102	0.092	0.084	0.074	0.065	0.056	0.049	0.040	0.032	0.025	0.018	0.011	0.004	-0.004	-0.010	-0.015	-0.021	-0.026	-0.031	-0.035	-0.039	-0.042	-0.045	-0.048	-0.051	-0.052	-0.054	-0.055	-0.055	-0.055	-0.054	-0.054	-0.052	-0.050	-0.049	-0.046	-0.044	-0.040	-0.036	-0.032	-0.028	-0.024	-0.019	-0.014	-0.008	-0.001	0.005	0.011	0.019	0.025	0.032	0.039	0.048	0.055	0.064	0.071	0.080	0.088	0.095	0.104	0.112	0.121	0.129	0.138	0.146	0.154	0.162	0.171	0.179	0.188	0.195	0.202	0.211	0.218	0.225	0.231	0.239	0.246	0.251	0.259	0.265	0.270	0.276	0.280	0.285	0.290	0.292	0.298	0.300	0.304	0.305	0.308	0.310	0.310	0.311	0.311	0.311	0.311	0.309	0.308	0.306	0.304	0.301	0.296	0.292	0.289	0.285	0.279	0.272	0.266	0.260	0.252	0.245	0.238	0.228	0.220	0.210	0.200	0.190	0.180	0.168	0.156	0.145	0.132	0.120	0.108	0.094	0.080	0.066	0.052	0.036	0.021	0.005	-0.010	-0.026	-0.044	-0.060	-0.076	-0.095	-0.114	-0.131	-0.150	-0.170	-0.189	-0.209	-0.229	-0.249	-0.270	-0.291	-0.314	-0.335	-0.358	-0.381	-0.404	-0.428	-0.451	-0.476	-0.500	-0.525	-0.550	-0.575	-0.601	-0.629	-0.654	-0.680	-0.708	-0.735	-0.762	-0.790	-0.818	-0.845	-0.872	-0.901	-0.930	-0.958	-0.985	-1.014	-1.041	-1.069	-1.096	-1.124	-1.150	-1.176	-1.202	-1.229	-1.254	-1.280	-1.305	-1.328	-1.350	-1.372	-1.395	-1.416	-1.438	-1.456	-1.475	-1.494	-1.511	-1.528	-1.542	-1.558	-1.570	-1.582	-1.594	-1.604	-1.612	-1.620	-1.629	-1.634	-1.639	-1.642	-1.644	-1.646	-1.645	-1.646	-1.642	-1.641	-1.636	-1.631	-1.626	-1.619	-1.610	-1.601	-1.592	-1.581	-1.569	-1.556	-1.544	-1.530	-1.516	-1.500	-1.484	-1.468	-1.451	-1.432	-1.415	-1.396	-1.376	-1.358	-1.338	-1.318	-1.299	-1.278	-1.256	-1.236	-1.215	-1.195	-1.174	-1.152	-1.131	-1.112	-1.090	-1.070	-1.050	-1.030	-1.010	-0.990	-0.971	-0.951	-0.932	-0.912	-0.895	-0.876	-0.859	-0.841	-0.822	-0.805	-0.789	-0.771	-0.755	-0.739	-0.722	-0.706	-0.691	-0.675	-0.660	-0.646	-0.630	-0.615	-0.601	-0.585	-0.571	-0.556	-0.542	-0.526	-0.512	-0.498	-0.482	-0.468	-0.452	-0.438	-0.422	-0.406	-0.391	-0.375	-0.360	-0.344	-0.328	-0.311	-0.295	-0.278	-0.260	-0.242	-0.225	-0.208	-0.189	-0.171	-0.152	-0.134	-0.116	-0.098	-0.079	-0.059	-0.040	-0.020	-0.002	0.018	0.038	0.058	0.076	0.096	0.115	0.135	0.154	0.172	0.191	0.210	0.229	0.248	0.265	0.284	0.301	0.319	0.336	0.352	0.369	0.386	0.401	0.418	0.432	0.449	0.462	0.478	0.491	0.506	0.519	0.531	0.545	0.558	0.570	0.581	0.594	0.605	0.615	0.626	0.636	0.648	0.656	0.666	0.675	0.684	0.692	0.701	0.710	0.718	0.726	0.734	0.740	0.748	0.754	0.761	0.766	0.774	0.779	0.785	0.790	0.795	0.799	0.804	0.808	0.811	0.815	0.819	0.820	0.822	0.825	0.826	0.829	0.829	0.829	0.830	0.829	0.829	0.828	0.826	0.824	0.822	0.819	0.816	0.812	0.808	0.802	0.798	0.794	0.788	0.780	0.774	0.768	0.759	0.752	0.744	0.735	0.726	0.716	0.708	0.698	0.688	0.678	0.666	0.656	0.645	0.634	0.622	0.610	0.599	0.586	0.575	0.562	0.551	0.539	0.528	0.515	0.502	0.491	0.479	0.466	0.454	0.442	0.430	0.418	0.408	0.395	0.384	0.371	0.360	0.349	0.338	0.328	0.316	0.306	0.295	0.284	0.274	0.264	0.254	0.245	0.234	0.225	0.214	0.205	0.195	0.186	0.176	0.166	0.158	0.149	0.140	0.131	0.121	0.112	0.102	0.094	0.085	0.075	0.066	0.056	0.048	0.038	0.028	0.019	0.009	-0.001	-0.010	-0.021	-0.031	-0.041	-0.051	-0.061	-0.071	-0.081	-0.092	-0.104	-0.114	-0.124	-0.136	-0.146	-0.158	-0.168	-0.180	-0.190	-0.201	-0.214	-0.224	-0.235	-0.248	-0.258	-0.270	-0.281	-0.291	-0.304	-0.315	-0.326	-0.339	-0.349	-0.361	-0.372	-0.384	-0.396	-0.406	-0.418	-0.430	-0.441	-0.451	-0.464	-0.475	-0.486	-0.498	-0.509	-0.520	-0.531	-0.542	-0.554	-0.565	-0.576	-0.589	-0.599	-0.611	-0.622	-0.634	-0.645	-0.658	-0.669	-0.680	-0.692	-0.704	-0.715	-0.726	-0.738	-0.750	-0.761	-0.772	-0.784	-0.796	-0.808	-0.819	-0.830	-0.841	-0.854	-0.865	-0.875	-0.886	-0.898	-0.908	-0.919	-0.929	-0.940	-0.949	-0.960	-0.970	-0.980	-0.988	-0.998	-1.006	-1.015	-1.022	-1.030	-1.038	-1.045	-1.051	-1.059	-1.065	-1.070	-1.076	-1.081	-1.085	-1.089	-1.092	-1.096	-1.099	-1.101	-1.104	-1.105	-1.106	-1.106	-1.106	-1.106	-1.105	-1.104	-1.101	-1.100	-1.096	-1.094	-1.090	-1.086	-1.081	-1.078	-1.070	-1.065	-1.059	-1.052	-1.045	-1.038	-1.030	-1.021	-1.014	-1.005	-0.996	-0.986	-0.976	-0.966	-0.955	-0.945	-0.934	-0.922	-0.911	-0.899	-0.888	-0.875	-0.862	-0.851	-0.838	-0.826	-0.812	-0.799	-0.786	-0.774	-0.760	-0.748	-0.734	-0.721	-0.709	-0.695	-0.682	-0.669	-0.655	-0.644	-0.630	-0.618	-0.606	-0.594	-0.582	-0.570	-0.560	-0.548	-0.538	-0.528	-0.516	-0.506	-0.496	-0.486	-0.479	-0.469	-0.461	-0.452	-0.445	-0.438	-0.430	-0.422	-0.416	-0.410	-0.405	-0.400	-0.394	-0.389	-0.384	-0.380	-0.376	-0.371	-0.368	-0.366	-0.362	-0.360	-0.356	-0.354	-0.352	-0.350	-0.349	-0.346	-0.344	-0.342	-0.341	-0.340	-0.339	-0.338	-0.336	-0.336	-0.335	-0.334	-0.332	-0.331	-0.330	-0.329	-0.329	-0.328	-0.326	-0.325	-0.324	-0.322	-0.321	-0.319	-0.319	-0.316	-0.315	-0.314	-0.312	-0.311	-0.309	-0.308	-0.305	-0.304	-0.302	-0.301	-0.299	-0.298	-0.295	-0.294	-0.292	-0.291	-0.290	-0.289	-0.288	-0.286	-0.285	-0.282	-0.281	-0.281	-0.280	-0.280	-0.279	-0.279	-0.279	-0.279	-0.279	-0.279	-0.279	-0.280	-0.280	-0.281	-0.282	-0.284	-0.285	-0.286	-0.288	-0.289	-0.291	-0.294	-0.296	-0.298	-0.300	-0.304	-0.306	-0.309	-0.311	-0.315	-0.319	-0.322	-0.325	-0.329	-0.332	-0.336	-0.340	-0.344	-0.348	-0.352	-0.356	-0.360	-0.364	-0.369	-0.372	-0.376	-0.382	-0.386	-0.390	-0.395	-0.399	-0.404	-0.408	-0.412	-0.416	-0.421	-0.426	-0.431	-0.435	-0.440	-0.445	-0.450	-0.454	-0.459	-0.464	-0.470	-0.474	-0.479	-0.485	-0.490	-0.495	-0.501	-0.506	-0.512	-0.519	-0.524	-0.530	-0.536	-0.542	-0.549	-0.555	-0.562	-0.570	-0.578	-0.585	-0.592	-0.600	-0.609	-0.616	-0.625	-0.634	-0.642	-0.652	-0.662	-0.671	-0.681	-0.691	-0.701	-0.712	-0.724	-0.735	-0.745	-0.758	-0.769	-0.781	-0.794	-0.806	-0.819	-0.832	-0.845	-0.860	-0.874	-0.888	-0.901	-0.918	-0.931	-0.948	-0.961	-0.978	-0.994	-1.010	-1.025	-1.041	-1.058	-1.076	-1.092	-1.109	-1.126	-1.144	-1.161	-1.179	-1.196	-1.214	-1.232	-1.251	-1.269	-1.288	-1.305	-1.322	-1.341	-1.360	-1.378	-1.395	-1.414	-1.431	-1.449	-1.468	-1.484	-1.501	-1.518	-1.534	-1.551	-1.568	-1.582	-1.599	-1.614	-1.629	-1.644	-1.658	-1.671	-1.684	-1.696	-1.709	-1.720	-1.730	-1.740	-1.750	-1.760	-1.768	-1.776	-1.782	-1.790	-1.795	-1.800	-1.804	-1.808	-1.811	-1.812	-1.814	-1.814	-1.814	-1.812	-1.811	-1.809	-1.804	-1.800	-1.795	-1.789	-1.782	-1.775	-1.768	-1.758	-1.748	-1.738	-1.725	-1.714	-1.700	-1.688	-1.672	-1.658	-1.641	-1.625	-1.608	-1.591	-1.572	-1.552	-1.534	-1.514	-1.491	-1.470	-1.448	-1.425	-1.401	-1.379	-1.354	-1.330	-1.305	-1.279	-1.254	-1.226	-1.200	-1.172	-1.145	-1.116	-1.089	-1.060	-1.031	-1.001	-0.972	-0.944	-0.912	-0.884	-0.854	-0.824	-0.792	-0.762	-0.731	-0.701	-0.671	-0.640	-0.610	-0.579	-0.549	-0.519	-0.489	-0.459	-0.429	-0.399	-0.370	-0.341	-0.312	-0.284	-0.256	-0.229	-0.201	-0.174	-0.148	-0.122	-0.096	-0.072	-0.046	-0.022	0.000	0.024	0.045	0.066	0.088	0.108	0.128	0.146	0.165	0.182	0.200	0.216	0.231	0.246	0.261	0.274	0.288	0.300	0.311	0.322	0.332	0.342	0.351	0.361	0.369	0.376	0.384	0.389	0.395	0.401	0.405	0.411	0.414	0.418	0.421	0.424	0.426	0.429	0.431	0.432	0.434	0.436	0.436	0.438	0.439	0.439	0.439	0.440	0.440	0.440	0.440	0.441	0.441	0.440	0.440	0.441	0.441	0.442	0.441	0.441	0.441	0.441	0.442	0.442	0.444	0.444	0.445	0.445	0.445	0.448	0.448	0.449	0.450	0.450	0.450	0.451	0.452	0.452	0.454	0.455	0.455	0.455	0.458	0.458	0.458	0.458	0.458	0.458	0.458	0.458	0.456	0.455	0.455	0.454	0.452	0.449	0.448	0.445	0.442	0.440	0.438	0.432	0.430	0.425	0.421	0.416	0.411	0.405	0.399	0.394	0.386	0.379	0.371	0.365	0.356	0.348	0.339	0.329	0.320	0.310	0.300	0.290	0.279	0.268	0.256	0.245	0.234	0.220	0.209	0.196	0.184	0.170	0.158	0.144	0.131	0.118	0.105	0.091	0.078	0.064	0.050	0.038	0.022	0.009	-0.004	-0.018	-0.031	-0.044	-0.056	-0.070	-0.082	-0.095	-0.108	-0.119	-0.131	-0.142	-0.154	-0.165	-0.175	-0.185	-0.196	-0.206	-0.216	-0.225	-0.235	-0.244	-0.252	-0.260	-0.268	-0.276	-0.284	-0.291	-0.299	-0.304	-0.311	-0.318	-0.324	-0.330	-0.336	-0.342	-0.348	-0.352	-0.358	-0.362	-0.368	-0.374	-0.379	-0.384	-0.390	-0.395	-0.399	-0.405	-0.410	-0.416	-0.422	-0.428	-0.435	-0.440	-0.448	-0.454	-0.461	-0.468	-0.475	-0.482	-0.490	-0.499	-0.506	-0.515	-0.524	-0.535	-0.544	-0.554	-0.562	-0.574	-0.585	-0.595	-0.606	-0.618	-0.630	-0.641	-0.652	-0.665	-0.678	-0.690	-0.704	-0.716	-0.729	-0.742	-0.755	-0.769	-0.780	-0.794	-0.806	-0.820	-0.832	-0.844	-0.856	-0.870	-0.881	-0.892	-0.904	-0.916	-0.926	-0.938	-0.948	-0.958	-0.966	-0.975	-0.982	-0.990	-0.998	-1.004	-1.009	-1.015	-1.020	-1.024	-1.028	-1.030	-1.031	-1.034	-1.034	-1.034	-1.032	-1.031	-1.029	-1.028	-1.022	-1.019	-1.015	-1.008	-1.001	-0.995	-0.988	-0.980	-0.971	-0.962	-0.952	-0.942	-0.931	-0.920	-0.908	-0.896	-0.884	-0.870	-0.856	-0.844	-0.830	-0.816	-0.801	-0.788	-0.774	-0.758	-0.742	-0.729	-0.714	-0.699	-0.684	-0.669	-0.655	-0.640	-0.625	-0.610	-0.596	-0.582	-0.569	-0.556	-0.542	-0.530	-0.518	-0.505	-0.492	-0.480	-0.469	-0.458	-0.446	-0.436	-0.426	-0.415	-0.406	-0.398	-0.389	-0.380	-0.371	-0.364	-0.356	-0.349	-0.341	-0.334	-0.328	-0.321	-0.315	-0.309	-0.304	-0.299	-0.292	-0.288	-0.282	-0.279	-0.272	-0.268	-0.265	-0.260	-0.256	-0.251	-0.248	-0.244	-0.240	-0.235	-0.231	-0.228	-0.225	-0.220	-0.218	-0.214	-0.210	-0.206	-0.201	-0.199	-0.195	-0.192	-0.189	-0.185	-0.181	-0.176	-0.174	-0.170	-0.166	-0.162	-0.159	-0.156	-0.151	-0.148	-0.144	-0.141	-0.136	-0.134	-0.130	-0.125	-0.122	-0.118	-0.115	-0.111	-0.108	-0.104	-0.100	-0.096	-0.092	-0.089	-0.085	-0.081	-0.078	-0.074	-0.071	-0.066	-0.062	-0.059	-0.055	-0.051	-0.048	-0.044	-0.040	-0.036	-0.034	-0.029	-0.025	-0.021	-0.019	-0.015	-0.011	-0.009	-0.004	-0.001	0.002	0.005	0.008	0.010	0.014	0.016	0.020	0.021	0.024	0.025	0.029	0.030	0.032	0.032	0.035	0.036	0.038	0.038	0.039	0.039	0.040	0.039	0.039	0.040	0.038	0.038	0.038	0.036	0.035	0.034	0.032	0.031	0.030	0.028	0.025	0.024	0.021	0.020	0.018	0.014	0.012	0.010	0.008	0.005	0.001	-0.001	-0.004	-0.006	-0.009	-0.012	-0.014	-0.018	-0.020	-0.022	-0.025	-0.028	-0.029	-0.032	-0.035	-0.036	-0.039	-0.041	-0.042	-0.045	-0.048	-0.049	-0.050	-0.052	-0.055	-0.056	-0.058	-0.060	-0.062	-0.064	-0.065	-0.068	-0.069	-0.072	-0.074	-0.075	-0.079	-0.081	-0.084	-0.086	-0.090	-0.092	-0.096	-0.100	-0.104	-0.109	-0.112	-0.116	-0.122	-0.128	-0.132	-0.138	-0.145	-0.150	-0.158	-0.164	-0.171	-0.180	-0.188	-0.196	-0.204	-0.212	-0.221	-0.230	-0.241	-0.250	-0.261	-0.272	-0.282	-0.294	-0.306	-0.318	-0.330	-0.342	-0.355	-0.368	-0.381	-0.395	-0.409	-0.422	-0.436	-0.451	-0.465	-0.480	-0.495	-0.511	-0.526	-0.541	-0.559	-0.574	-0.589	-0.606	-0.622	-0.639	-0.655	-0.671	-0.689	-0.705	-0.721	-0.739	-0.756	-0.772	-0.790	-0.809	-0.825	-0.842	-0.859	-0.878	-0.894	-0.911	-0.929	-0.945	-0.964	-0.980	-0.996	-1.014	-1.030	-1.046	-1.062	-1.079	-1.095	-1.111	-1.126	-1.142	-1.158	-1.172	-1.189	-1.202	-1.216	-1.231	-1.245	-1.259	-1.272	-1.285	-1.298	-1.310	-1.322	-1.334	-1.345	-1.356	-1.366	-1.376	-1.385	-1.395	-1.404	-1.412	-1.421	-1.428	-1.435	-1.442	-1.449	-1.455	-1.460	-1.465	-1.470	-1.474	-1.478	-1.481	-1.484	-1.486	-1.489	-1.491	-1.492	-1.494	-1.494	-1.494	-1.494	-1.494	-1.492	-1.491	-1.490	-1.488	-1.486	-1.484	-1.481	-1.478	-1.475	-1.472	-1.469	-1.465	-1.460	-1.456	-1.452	-1.448	-1.442	-1.436	-1.431	-1.428	-1.422	-1.416	-1.410	-1.405	-1.400	-1.394	-1.389	-1.382	-1.376	-1.371	-1.365	-1.359	-1.354	-1.348	-1.341	-1.336	-1.330	-1.324	-1.318	-1.311	-1.306	-1.299	-1.294	-1.288	-1.281	-1.276	-1.269	-1.264	-1.256	-1.250	-1.242	-1.238	-1.230	-1.222	-1.216	-1.209	-1.201	-1.192	-1.186	-1.178	-1.169	-1.160	-1.152	-1.142	-1.135	-1.125	-1.115	-1.105	-1.096	-1.084	-1.074	-1.062	-1.052	-1.040	-1.028	-1.016	-1.002	-0.990	-0.978	-0.964	-0.949	-0.935	-0.921	-0.906	-0.890	-0.875	-0.859	-0.844	-0.828	-0.810	-0.794	-0.778	-0.760	-0.744	-0.726	-0.708	-0.690	-0.674	-0.655	-0.638	-0.620	-0.601	-0.584	-0.565	-0.548	-0.530	-0.512	-0.495	-0.478	-0.460	-0.442	-0.426	-0.409	-0.392	-0.375	-0.359	-0.342	-0.328	-0.312	-0.296	-0.282	-0.268	-0.254	-0.239	-0.226	-0.212	-0.200	-0.186	-0.174	-0.161	-0.150	-0.139	-0.126	-0.116	-0.106	-0.095	-0.085	-0.076	-0.066	-0.058	-0.048	-0.040	-0.031	-0.024	-0.015	-0.009	0.000	0.006	0.014	0.021	0.028	0.034	0.041	0.048	0.054	0.060	0.066	0.071	0.078	0.084	0.089	0.096	0.101	0.108	0.114	0.119	0.125	0.131	0.139	0.144	0.151	0.156	0.164	0.170	0.178	0.184	0.192	0.199	0.206	0.214	0.220	0.229	0.236	0.245	0.252	0.260	0.268	0.276	0.285	0.292	0.301	0.309	0.316	0.325	0.332	0.340	0.348	0.355	0.362	0.370	0.378	0.384	0.390	0.395	0.401	0.408	0.411	0.416	0.420	0.424	0.426	0.429	0.431	0.432	0.432	0.432	0.431	0.431	0.430	0.426	0.424	0.419	0.415	0.409	0.401	0.395	0.388	0.379	0.370	0.360	0.349	0.339	0.326	0.314	0.301	0.288	0.274	0.258	0.242	0.228	0.210	0.194	0.176	0.159	0.140	0.122	0.102	0.084	0.065	0.046	0.026	0.006	-0.014	-0.032	-0.052	-0.074	-0.092	-0.112	-0.132	-0.151	-0.171	-0.191	-0.210	-0.230	-0.249	-0.268	-0.285	-0.305	-0.322	-0.340	-0.358	-0.376	-0.392	-0.410	-0.428	-0.444	-0.460	-0.478	-0.492	-0.509	-0.525	-0.541	-0.556	-0.571	-0.588	-0.602	-0.619	-0.634	-0.649	-0.664	-0.679	-0.695	-0.710	-0.725	-0.741	-0.756	-0.772	-0.788	-0.804	-0.819	-0.836	-0.852	-0.869	-0.886	-0.902	-0.919	-0.938	-0.954	-0.971	-0.990	-1.008	-1.026	-1.044	-1.064	-1.082	-1.101	-1.121	-1.140	-1.160	-1.180	-1.200	-1.220	-1.240	-1.261	-1.281	-1.302	-1.324	-1.345	-1.366	-1.388	-1.409	-1.431	-1.454	-1.475	-1.496	-1.519	-1.540	-1.561	-1.584	-1.605	-1.628	-1.650	-1.672	-1.694	-1.716	-1.739	-1.760	-1.781	-1.804	-1.826	-1.848	-1.870	-1.891	-1.911	-1.934	-1.955	-1.976	-1.996	-2.018	-2.039	-2.059	-2.080	-2.100	-2.120	-2.139	-2.160	-2.179	-2.199	-2.218	-2.236	-2.255	-2.274	-2.292	-2.310	-2.328	-2.346	-2.364	-2.381	-2.399	-2.415	-2.432	-2.449	-2.465	-2.480	-2.496	-2.512	-2.528	-2.542	-2.558	-2.571	-2.586	-2.601	-2.615	-2.629	-2.642	-2.655	-2.668	-2.681	-2.694	-2.706	-2.718	-2.730	-2.741	-2.752	-2.764	-2.775	-2.785	-2.795	-2.805	-2.815	-2.824	-2.832	-2.842	-2.850	-2.859	-2.866	-2.872	-2.880	-2.886	-2.892	-2.899	-2.904	-2.910	-2.914	-2.919	-2.922	-2.925	-2.928	-2.930	-2.932	-2.935	-2.935	-2.936	-2.936	-2.936	-2.935	-2.934	-2.932	-2.930	-2.926	-2.924	-2.920	-2.915	-2.910	-2.904	-2.898	-2.891	-2.884	-2.876	-2.868	-2.858	-2.849	-2.839	-2.828	-2.816	-2.805	-2.792	-2.780	-2.766	-2.752	-2.738	-2.724	-2.708	-2.691	-2.675	-2.659	-2.641	-2.624	-2.605	-2.586	-2.568	-2.549	-2.530	-2.509	-2.490	-2.469	-2.448	-2.426	-2.405	-2.384	-2.362	-2.341	-2.319	-2.296	-2.275	-2.254	-2.231	-2.209	-2.186	-2.165	-2.144	-2.121	-2.100	-2.079	-2.058	-2.036	-2.015	-1.995	-1.975	-1.955	-1.935	-1.916	-1.896	-1.879	-1.860	-1.842	-1.825	-1.809	-1.792	-1.776	-1.761	-1.746	-1.731	-1.718	-1.705	-1.692	-1.680	-1.668	-1.656	-1.646	-1.636	-1.628	-1.618	-1.610	-1.601	-1.594	-1.588	-1.580	-1.574	-1.569	-1.564	-1.559	-1.556	-1.551	-1.549	-1.546	-1.545	-1.542	-1.541	-1.540	-1.540	-1.541	-1.540	-1.540	-1.541	-1.544	-1.545	-1.546	-1.549	-1.551	-1.554	-1.556	-1.560	-1.562	-1.568	-1.571	-1.575	-1.579	-1.582	-1.586	-1.591	-1.595	-1.599	-1.604	-1.608	-1.614	-1.618	-1.621	-1.626	-1.630	-1.635	-1.639	-1.642	-1.646	-1.650	-1.654	-1.658	-1.660	-1.662	-1.665	-1.669	-1.669	-1.671	-1.674	-1.674	-1.674	-1.675	-1.675	-1.675	-1.674	-1.674	-1.672	-1.670	-1.668	-1.665	-1.661	-1.659	-1.655	-1.651	-1.646	-1.641	-1.636	-1.630	-1.625	-1.619	-1.611	-1.604	-1.596	-1.589	-1.581	-1.574	-1.565	-1.558	-1.549	-1.540	-1.530	-1.521	-1.512	-1.502	-1.492	-1.482	-1.472	-1.462	-1.454	-1.444	-1.434	-1.425	-1.415	-1.406	-1.396	-1.386	-1.378	-1.369	-1.360	-1.351	-1.342	-1.334	-1.326	-1.318	-1.310	-1.301	-1.294	-1.286	-1.279	-1.271	-1.265	-1.258	-1.250	-1.244	-1.236	-1.230	-1.224	-1.218	-1.210	-1.204	-1.196	-1.190	-1.184	-1.176	-1.169	-1.162	-1.154	-1.148	-1.139	-1.131	-1.124	-1.115	-1.108	-1.098	-1.089	-1.079	-1.069	-1.060	-1.049	-1.038	-1.026	-1.015	-1.002	-0.991	-0.979	-0.966	-0.952	-0.940	-0.926	-0.912	-0.898	-0.884	-0.869	-0.855	-0.840	-0.825	-0.811	-0.795	-0.780	-0.766	-0.750	-0.736	-0.721	-0.708	-0.694	-0.680	-0.666	-0.652	-0.640	-0.628	-0.616	-0.605	-0.594	-0.584	-0.575	-0.568	-0.559	-0.551	-0.545	-0.539	-0.534	-0.531	-0.528	-0.525	-0.525	-0.524	-0.525	-0.525	-0.529	-0.532	-0.538	-0.541	-0.548	-0.555	-0.564	-0.574	-0.584	-0.595	-0.606	-0.620	-0.632	-0.648	-0.664	-0.679	-0.696	-0.714	-0.732	-0.750	-0.771	-0.791	-0.811	-0.834	-0.855	-0.878	-0.900	-0.922	-0.946	-0.970	-0.994	-1.018	-1.042	-1.066	-1.091	-1.118	-1.142	-1.168	-1.192	-1.218	-1.242	-1.268	-1.292	-1.318	-1.342	-1.366	-1.390	-1.415	-1.439	-1.461	-1.485	-1.509	-1.531	-1.554	-1.576	-1.598	-1.618	-1.639	-1.660	-1.680	-1.699	-1.719	-1.738	-1.755	-1.774	-1.792	-1.809	-1.826	-1.842	-1.859	-1.872	-1.888	-1.902	-1.918	-1.931	-1.945	-1.958	-1.970	-1.982	-1.994	-2.005	-2.016	-2.027	-2.039	-2.049	-2.059	-2.068	-2.079	-2.088	-2.096	-2.105	-2.114	-2.121	-2.129	-2.138	-2.145	-2.152	-2.160	-2.168	-2.174	-2.180	-2.188	-2.195	-2.201	-2.208	-2.214	-2.220	-2.226	-2.231	-2.238	-2.242	-2.248	-2.254	-2.259	-2.264	-2.269	-2.272	-2.278	-2.281	-2.284	-2.288	-2.291	-2.294	-2.296	-2.298	-2.299	-2.300	-2.300	-2.301	-2.300	-2.299	-2.298	-2.295	-2.291	-2.289	-2.284	-2.279	-2.274	-2.268	-2.260	-2.251	-2.244	-2.234	-2.224	-2.212	-2.200	-2.188	-2.175	-2.159	-2.144	-2.128	-2.110	-2.092	-2.074	-2.052	-2.034	-2.013	-1.989	-1.966	-1.942	-1.919	-1.892	-1.868	-1.840	-1.812	-1.785	-1.756	-1.728	-1.698	-1.669	-1.638	-1.606	-1.575	-1.544	-1.512	-1.480	-1.449	-1.415	-1.382	-1.350	-1.318	-1.284	-1.250	-1.218	-1.185	-1.152	-1.120	-1.086	-1.055	-1.022	-0.991	-0.960	-0.928	-0.898	-0.866	-0.836	-0.808	-0.779	-0.749	-0.721	-0.694	-0.666	-0.640	-0.615	-0.589	-0.564	-0.540	-0.516	-0.494	-0.471	-0.450	-0.429	-0.410	-0.390	-0.371	-0.352	-0.335	-0.319	-0.302	-0.288	-0.274	-0.259	-0.246	-0.234	-0.221	-0.211	-0.200	-0.191	-0.181	-0.172	-0.164	-0.156	-0.151	-0.144	-0.139	-0.134	-0.129	-0.125	-0.121	-0.118	-0.115	-0.112	-0.111	-0.110	-0.108	-0.108	-0.108	-0.106	-0.108	-0.109	-0.108	-0.110	-0.111	-0.111	-0.114	-0.115	-0.118	-0.119	-0.121	-0.122	-0.125	-0.129	-0.130	-0.132	-0.135	-0.136	-0.139	-0.141	-0.144	-0.146	-0.149	-0.150	-0.152	-0.155	-0.156	-0.159	-0.160	-0.162	-0.164	-0.165	-0.166	-0.169	-0.170	-0.171	-0.172	-0.174	-0.175	-0.176	-0.176	-0.178	-0.178	-0.178	-0.179	-0.180	-0.180	-0.179	-0.180	-0.180	-0.180	-0.180	-0.179	-0.179	-0.179	-0.178	-0.178	-0.178	-0.175	-0.175	-0.174	-0.172	-0.170	-0.169	-0.168	-0.166	-0.165	-0.162	-0.161	-0.159	-0.156	-0.154	-0.151	-0.149	-0.146	-0.142	-0.140	-0.136	-0.134	-0.130	-0.126	-0.125	-0.121	-0.116	-0.114	-0.110	-0.108	-0.104	-0.100	-0.098	-0.092	-0.089	-0.086	-0.082	-0.080	-0.076	-0.072	-0.070	-0.068	-0.065	-0.062	-0.060	-0.056	-0.055	-0.052	-0.050	-0.049	-0.049	-0.046	-0.045	-0.045	-0.044	-0.044	-0.042	-0.042	-0.041	-0.042	-0.044	-0.044	-0.044	-0.045	-0.045	-0.046	-0.048	-0.049	-0.051	-0.052	-0.055	-0.056	-0.059	-0.061	-0.062	-0.065	-0.068	-0.069	-0.071	-0.072	-0.076	-0.078	-0.080	-0.082	-0.084	-0.085	-0.088	-0.089	-0.091	-0.092	-0.094	-0.096	-0.096	-0.098	-0.099	-0.100	-0.100	-0.101	-0.101	-0.101	-0.102	-0.102	-0.101	-0.101	-0.101	-0.101	-0.100	-0.099	-0.099	-0.098	-0.096	-0.095	-0.094	-0.094	-0.091	-0.090	-0.088	-0.086	-0.085	-0.082	-0.081	-0.079	-0.076	-0.075	-0.072	-0.070	-0.069	-0.066	-0.064	-0.062	-0.061	-0.058	-0.056	-0.054	-0.052	-0.050	-0.048	-0.045	-0.042	-0.041	-0.038	-0.035	-0.034	-0.031	-0.028	-0.026	-0.022	-0.020	-0.016	-0.012	-0.011	-0.008	-0.002	0.000	0.005	0.009	0.014	0.019	0.024	0.028	0.034	0.040	0.046	0.052	0.060	0.066	0.074	0.082	0.091	0.100	0.109	0.119	0.129	0.139	0.151	0.162	0.174	0.186	0.199	0.211	0.226	0.239	0.254	0.269	0.284	0.299	0.314	0.330	0.346	0.362	0.380	0.398	0.414	0.432	0.449	0.468	0.485	0.502	0.521	0.539	0.559	0.576	0.594	0.612	0.630	0.649	0.665	0.682	0.700	0.718	0.735	0.751	0.768	0.784	0.800	0.815	0.830	0.846	0.860	0.874	0.888	0.902	0.915	0.928	0.940	0.951	0.964	0.975	0.984	0.995	1.005	1.015	1.024	1.031	1.040	1.048	1.055	1.062	1.069	1.076	1.081	1.088	1.091	1.096	1.100	1.105	1.109	1.111	1.114	1.118	1.120	1.121	1.122	1.124	1.125	1.125	1.126	1.126	1.124	1.122	1.121	1.120	1.118	1.115	1.112	1.109	1.105	1.101	1.096	1.091	1.086	1.080	1.075	1.069	1.061	1.055	1.048	1.040	1.032	1.025	1.016	1.006	0.998	0.988	0.979	0.968	0.959	0.949	0.938	0.928	0.916	0.905	0.894	0.882	0.871	0.859	0.848	0.836	0.825	0.812	0.800	0.789	0.778	0.765	0.752	0.742	0.730	0.719	0.706	0.695	0.684	0.672	0.661	0.650	0.639	0.628	0.616	0.606	0.595	0.584	0.574	0.564	0.552	0.542	0.532	0.522	0.511	0.502	0.492	0.482	0.472	0.462	0.452	0.444	0.432	0.424	0.415	0.405	0.395	0.386	0.376	0.368	0.358	0.348	0.339	0.329	0.320	0.311	0.302	0.294	0.285	0.276	0.266	0.259	0.250	0.241	0.234	0.226	0.218	0.209	0.201	0.194	0.186	0.180	0.172	0.166	0.160	0.154	0.148	0.141	0.136	0.131	0.125	0.121	0.118	0.112	0.110	0.106	0.104	0.101	0.100	0.099	0.098	0.096	0.095	0.096	0.096	0.098	0.098	0.100	0.102	0.105	0.108	0.111	0.115	0.120	0.125	0.130	0.136	0.142	0.150	0.156	0.164	0.172	0.181	0.190	0.200	0.210	0.221	0.231	0.242	0.254	0.266	0.280	0.292	0.306	0.319	0.334	0.348	0.362	0.378	0.394	0.410	0.425	0.441	0.459	0.475	0.492	0.510	0.529	0.546	0.565	0.582	0.600	0.619	0.638	0.656	0.675	0.694	0.711	0.731	0.750	0.769	0.788	0.805	0.824	0.841	0.861	0.879	0.896	0.914	0.931	0.949	0.966	0.982	0.999	1.015	1.031	1.048	1.062	1.078	1.092	1.108	1.121	1.135	1.149	1.161	1.175	1.186	1.199	1.210	1.221	1.232	1.242	1.252	1.261	1.271	1.280	1.290	1.298	1.305	1.312	1.320	1.326	1.334	1.339	1.345	1.350	1.355	1.360	1.365	1.369	1.372	1.376	1.379	1.382	1.386	1.388	1.390	1.392	1.394	1.395	1.396	1.396	1.398	1.398	1.398	1.398	1.398	1.396	1.395	1.394	1.392	1.391	1.389	1.386	1.384	1.381	1.379	1.375	1.371	1.369	1.365	1.361	1.356	1.351	1.348	1.342	1.338	1.332	1.326	1.321	1.315	1.309	1.302	1.295	1.289	1.281	1.275	1.268	1.260	1.252	1.245	1.236	1.229	1.220	1.212	1.202	1.194	1.185	1.175	1.166	1.158	1.146	1.138	1.126	1.118	1.108	1.098	1.086	1.076	1.066	1.056	1.045	1.034	1.022	1.011	1.001	0.990	0.979	0.968	0.956	0.945	0.935	0.924	0.912	0.901	0.890	0.879	0.868	0.858	0.846	0.836	0.826	0.816	0.806	0.796	0.786	0.776	0.768	0.759	0.750	0.740	0.732	0.724	0.716	0.709	0.702	0.695	0.689	0.682	0.678	0.671	0.666	0.661	0.656	0.652	0.650	0.646	0.642	0.640	0.638	0.636	0.635	0.634	0.632	0.631	0.631	0.631	0.632	0.631	0.632	0.634	0.635	0.635	0.636	0.639	0.641	0.642	0.645	0.646	0.648	0.651	0.652	0.655	0.656	0.659	0.661	0.662	0.664	0.665	0.668	0.670	0.671	0.671	0.671	0.672	0.674	0.674	0.672	0.674	0.674	0.672	0.670	0.670	0.669	0.666	0.664	0.662	0.660	0.656	0.654	0.651	0.648	0.645	0.640	0.636	0.631	0.628	0.622	0.618	0.612	0.608	0.602	0.596	0.592	0.586	0.580	0.574	0.568	0.562	0.556	0.550	0.544	0.538	0.531	0.525	0.520	0.514	0.507	0.501	0.495	0.490	0.484	0.478	0.471	0.468	0.461	0.455	0.451	0.445	0.441	0.436	0.431	0.426	0.422	0.418	0.414	0.410	0.406	0.404	0.400	0.396	0.394	0.390	0.388	0.386	0.382	0.381	0.379	0.378	0.376	0.374	0.372	0.371	0.370	0.369	0.369	0.368	0.366	0.366	0.365	0.365	0.364	0.364	0.364	0.364	0.362	0.364	0.362	0.362	0.362	0.362	0.360	0.360	0.360	0.359	0.358	0.358	0.358	0.356	0.355	0.352	0.351	0.350	0.349	0.346	0.345	0.342	0.340	0.338	0.335	0.332	0.330	0.329	0.326	0.324	0.320	0.318	0.315	0.311	0.309	0.306	0.304	0.300	0.298	0.295	0.292	0.290	0.289	0.285	0.284	0.281	0.280	0.279	0.278	0.278	0.276	0.275	0.275	0.275	0.275	0.276	0.278	0.278	0.280	0.281	0.285	0.286	0.290	0.292	0.296	0.300	0.305	0.309	0.314	0.319	0.324	0.330	0.336	0.342	0.350	0.356	0.365	0.371	0.379	0.388	0.396	0.404	0.414	0.422	0.432	0.441	0.452	0.461	0.471	0.481	0.491	0.502	0.514	0.524	0.534	0.545	0.556	0.568	0.579	0.590	0.601	0.612	0.624	0.634	0.645	0.658	0.668	0.679	0.690	0.701	0.711	0.722	0.732	0.742	0.754	0.764	0.774	0.784	0.794	0.804	0.812	0.822	0.831	0.841	0.849	0.859	0.868	0.875	0.884	0.891	0.900	0.908	0.915	0.922	0.931	0.938	0.945	0.951	0.959	0.965	0.972	0.979	0.986	0.991	0.998	1.005	1.010	1.016	1.022	1.029	1.035	1.040	1.048	1.052	1.059	1.064	1.071	1.076	1.084	1.089	1.095	1.102	1.108	1.114	1.121	1.128	1.134	1.141	1.148	1.154	1.161	1.169	1.175	1.181	1.189	1.195	1.204	1.210	1.216	1.224	1.230	1.236	1.244	1.250	1.258	1.264	1.270	1.278	1.282	1.289	1.295	1.300	1.306	1.311	1.318	1.321	1.328	1.331	1.336	1.340	1.345	1.348	1.351	1.354	1.356	1.359	1.361	1.364	1.366	1.366	1.369	1.369	1.370	1.370	1.370	1.369	1.370	1.369	1.368	1.366	1.365	1.364	1.361	1.359	1.358	1.354	1.352	1.349	1.346	1.342	1.339	1.335	1.331	1.326	1.322	1.318	1.314	1.309	1.305	1.300	1.295	1.290	1.284	1.279	1.274	1.268	1.261	1.256	1.250	1.244	1.238	1.230	1.224	1.216	1.210	1.204	1.195	1.188	1.180	1.174	1.165	1.158	1.149	1.141	1.132	1.124	1.115	1.106	1.096	1.088	1.079	1.069	1.059	1.048	1.039	1.029	1.018	1.008	0.995	0.985	0.972	0.961	0.950	0.938	0.925	0.912	0.900	0.886	0.874	0.860	0.846	0.832	0.819	0.804	0.790	0.774	0.759	0.742	0.728	0.711	0.695	0.679	0.661	0.644	0.625	0.608	0.589	0.570	0.552	0.532	0.512	0.492	0.472	0.450	0.430	0.409	0.388	0.364	0.341	0.320	0.295	0.272	0.249	0.224	0.200	0.175	0.151	0.126	0.099	0.074	0.048	0.021	-0.005	-0.032	-0.059	-0.086	-0.114	-0.140	-0.169	-0.195	-0.222	-0.250	-0.278	-0.306	-0.334	-0.360	-0.389	-0.416	-0.444	-0.471	-0.499	-0.525	-0.554	-0.580	-0.606	-0.634	-0.660	-0.688	-0.714	-0.739	-0.765	-0.791	-0.818	-0.842	-0.868	-0.892	-0.918	-0.942	-0.966	-0.991	-1.015	-1.039	-1.062	-1.085	-1.109	-1.132	-1.155	-1.178	-1.200	-1.222	-1.245	-1.266	-1.289	-1.310	-1.331	-1.351	-1.372	-1.394	-1.415	-1.435	-1.455	-1.475	-1.495	-1.514	-1.532	-1.551	-1.570	-1.589	-1.606	-1.624	-1.641	-1.658	-1.675	-1.691	-1.705	-1.721	-1.736	-1.750	-1.764	-1.776	-1.790	-1.802	-1.814	-1.824	-1.835	-1.845	-1.852	-1.861	-1.869	-1.876	-1.882	-1.889	-1.892	-1.896	-1.899	-1.901	-1.904	-1.904	-1.904	-1.904	-1.901	-1.899	-1.895	-1.891	-1.885	-1.880	-1.874	-1.866	-1.858	-1.849	-1.839	-1.828	-1.816	-1.804	-1.790	-1.775	-1.761	-1.746	-1.730	-1.712	-1.695	-1.676	-1.656	-1.638	-1.618	-1.595	-1.574	-1.550	-1.528	-1.504	-1.480	-1.455	-1.430	-1.404	-1.378	-1.350	-1.322	-1.295	-1.268	-1.240	-1.210	-1.180	-1.150	-1.120	-1.089	-1.059	-1.028	-0.996	-0.965	-0.934	-0.901	-0.869	-0.836	-0.805	-0.771	-0.739	-0.706	-0.674	-0.641	-0.608	-0.575	-0.544	-0.510	-0.479	-0.446	-0.414	-0.382	-0.350	-0.319	-0.288	-0.256	-0.226	-0.195	-0.166	-0.136	-0.106	-0.078	-0.049	-0.020	0.006	0.034	0.061	0.086	0.112	0.138	0.162	0.188	0.211	0.232	0.256	0.279	0.299	0.321	0.341	0.360	0.380	0.399	0.416	0.435	0.451	0.468	0.484	0.500	0.515	0.529	0.542	0.556	0.570	0.582	0.595	0.608	0.619	0.630	0.641	0.651	0.661	0.671	0.680	0.690	0.699	0.708	0.716	0.725	0.732	0.739	0.746	0.755	0.761	0.768	0.774	0.780	0.786	0.792	0.799	0.805	0.809	0.815	0.821	0.825	0.829	0.835	0.839	0.842	0.846	0.849	0.854	0.856	0.860	0.862	0.865	0.866	0.868	0.869	0.870	0.870	0.870	0.870	0.869	0.869	0.866	0.865	0.862	0.859	0.855	0.851	0.848	0.842	0.836	0.831	0.825	0.818	0.810	0.801	0.792	0.784	0.775	0.764	0.752	0.741	0.730	0.716	0.704	0.690	0.675	0.662	0.646	0.631	0.614	0.598	0.581	0.564	0.546	0.528	0.509	0.489	0.471	0.451	0.430	0.410	0.390	0.370	0.348	0.326	0.305	0.282	0.261	0.239	0.218	0.195	0.172	0.150	0.128	0.105	0.082	0.060	0.039	0.015	-0.006	-0.029	-0.050	-0.072	-0.094	-0.115	-0.138	-0.158	-0.179	-0.199	-0.219	-0.239	-0.259	-0.278	-0.296	-0.314	-0.332	-0.350	-0.366	-0.384	-0.400	-0.415	-0.430	-0.445	-0.460	-0.472	-0.486	-0.499	-0.511	-0.521	-0.534	-0.544	-0.552	-0.562	-0.570	-0.580	-0.588	-0.594	-0.601	-0.606	-0.612	-0.618	-0.622	-0.626	-0.630	-0.632	-0.636	-0.640	-0.641	-0.644	-0.645	-0.646	-0.648	-0.648	-0.649	-0.649	-0.650	-0.649	-0.650	-0.650	-0.650	-0.650	-0.650	-0.650	-0.651	-0.650	-0.650	-0.651	-0.652	-0.654	-0.655	-0.656	-0.658	-0.659	-0.661	-0.664	-0.665	-0.669	-0.671	-0.674	-0.678	-0.681	-0.685	-0.690	-0.694	-0.699	-0.704	-0.710	-0.715	-0.720	-0.726	-0.732	-0.739	-0.745	-0.751	-0.758	-0.764	-0.770	-0.778	-0.784	-0.790	-0.796	-0.802	-0.809	-0.815	-0.820	-0.826	-0.831	-0.836	-0.841	-0.845	-0.850	-0.855	-0.858	-0.861	-0.864	-0.865	-0.868	-0.869	-0.870	-0.870	-0.870	-0.870	-0.869	-0.868	-0.866	-0.864	-0.860	-0.858	-0.852	-0.849	-0.844	-0.839	-0.834	-0.826	-0.820	-0.812	-0.805	-0.796	-0.788	-0.779	-0.769	-0.759	-0.749	-0.738	-0.728	-0.716	-0.705	-0.694	-0.682	-0.670	-0.656	-0.645	-0.632	-0.620	-0.606	-0.595	-0.581	-0.569	-0.555	-0.542	-0.530	-0.516	-0.504	-0.491	-0.480	-0.468	-0.456	-0.445	-0.432	-0.422	-0.411	-0.401	-0.390	-0.380	-0.371	-0.362	-0.355	-0.345	-0.338	-0.330	-0.324	-0.316	-0.310	-0.305	-0.300	-0.295	-0.291	-0.288	-0.284	-0.280	-0.279	-0.276	-0.275	-0.274	-0.272	-0.272	-0.272	-0.274	-0.275	-0.276	-0.278	-0.280	-0.282	-0.285	-0.288	-0.292	-0.296	-0.299	-0.304	-0.308	-0.312	-0.318	-0.322	-0.328	-0.332	-0.338	-0.344	-0.349	-0.354	-0.360	-0.365	-0.371	-0.376	-0.384	-0.389	-0.395	-0.400	-0.406	-0.412	-0.416	-0.422	-0.429	-0.434	-0.439	-0.445	-0.451	-0.456	-0.461	-0.468	-0.471	-0.478	-0.481	-0.488	-0.491	-0.496	-0.501	-0.506	-0.510	-0.515	-0.520	-0.525	-0.529	-0.535	-0.539	-0.544	-0.548	-0.551	-0.558	-0.561	-0.565	-0.569	-0.574	-0.579	-0.582	-0.586	-0.590	-0.594	-0.598	-0.602	-0.606	-0.610	-0.612	-0.616	-0.620	-0.622	-0.625	-0.629	-0.631	-0.634	-0.638	-0.640	-0.641	-0.644	-0.645	-0.648	-0.649	-0.650	-0.651	-0.652	-0.654	-0.654	-0.655	-0.655	-0.656	-0.656	-0.656	-0.656	-0.656	-0.656	-0.656	-0.655	-0.655	-0.655	-0.654	-0.654	-0.654	-0.654	-0.652	-0.652	-0.652	-0.651	-0.652	-0.652	-0.651	-0.651	-0.652	-0.652	-0.652	-0.652	-0.654	-0.654	-0.655	-0.656	-0.656	-0.659	-0.660	-0.661	-0.664	-0.665	-0.666	-0.669	-0.670	-0.674	-0.675	-0.678	-0.680	-0.682	-0.684	-0.686	-0.689	-0.691	-0.694	-0.696	-0.699	-0.701	-0.702	-0.704	-0.708	-0.710	-0.710	-0.712	-0.715	-0.716	-0.718	-0.720	-0.721	-0.722	-0.725	-0.725	-0.728	-0.728	-0.729	-0.731	-0.732	-0.732	-0.734	-0.735	-0.736	-0.738	-0.739	-0.740	-0.741	-0.744	-0.745	-0.746	-0.748	-0.750	-0.751	-0.754	-0.756	-0.759	-0.761	-0.764	-0.768	-0.770	-0.774	-0.778	-0.781	-0.785	-0.790	-0.794	-0.799	-0.804	-0.809	-0.815	-0.820	-0.825	-0.831	-0.836	-0.842	-0.849	-0.854	-0.861	-0.868	-0.874	-0.880	-0.886	-0.894	-0.900	-0.906	-0.912	-0.918	-0.925	-0.930	-0.938	-0.942	-0.948	-0.954	-0.960	-0.965	-0.970	-0.974	-0.979	-0.982	-0.986	-0.991	-0.994	-0.996	-1.000	-1.002	-1.005	-1.008	-1.008	-1.010	-1.011	-1.011	-1.012	-1.012	-1.012	-1.011	-1.011	-1.009	-1.008	-1.005	-1.004	-1.001	-0.999	-0.995	-0.992	-0.990	-0.985	-0.982	-0.978	-0.974	-0.969	-0.965	-0.960	-0.955	-0.950	-0.945	-0.940	-0.935	-0.929	-0.924	-0.919	-0.912	-0.908	-0.902	-0.898	-0.891	-0.886	-0.881	-0.875	-0.871	-0.866	-0.861	-0.858	-0.854	-0.849	-0.845	-0.841	-0.838	-0.836	-0.832	-0.831	-0.829	-0.826	-0.825	-0.824	-0.824	-0.824	-0.824	-0.824	-0.825	-0.826	-0.829	-0.831	-0.834	-0.839	-0.842	-0.846	-0.852	-0.858	-0.864	-0.870	-0.878	-0.885	-0.892	-0.902	-0.912	-0.921	-0.931	-0.942	-0.955	-0.966	-0.979	-0.990	-1.004	-1.019	-1.031	-1.046	-1.061	-1.076	-1.091	-1.108	-1.122	-1.140	-1.155	-1.172	-1.189	-1.206	-1.224	-1.240	-1.259	-1.275	-1.292	-1.309	-1.326	-1.345	-1.361	-1.378	-1.395	-1.411	-1.428	-1.444	-1.460	-1.475	-1.491	-1.505	-1.520	-1.535	-1.549	-1.561	-1.575	-1.588	-1.600	-1.611	-1.624	-1.634	-1.645	-1.655	-1.665	-1.675	-1.684	-1.692	-1.700	-1.709	-1.715	-1.722	-1.730	-1.735	-1.741	-1.748	-1.752	-1.758	-1.762	-1.766	-1.771	-1.775	-1.779	-1.782	-1.786	-1.790	-1.794	-1.798	-1.801	-1.804	-1.808	-1.810	-1.812	-1.815	-1.819	-1.821	-1.825	-1.828	-1.830	-1.834	-1.838	-1.840	-1.842	-1.845	-1.849	-1.851	-1.854	-1.858	-1.861	-1.864	-1.866	-1.869	-1.872	-1.875	-1.878	-1.880	-1.881	-1.884	-1.885	-1.886	-1.889	-1.890	-1.891	-1.892	-1.892	-1.894	-1.892	-1.894	-1.892	-1.891	-1.890	-1.890	-1.888	-1.885	-1.882	-1.880	-1.878	-1.874	-1.870	-1.865	-1.861	-1.856	-1.851	-1.845	-1.839	-1.832	-1.825	-1.819	-1.811	-1.804	-1.795	-1.788	-1.779	-1.770	-1.761	-1.750	-1.740	-1.731	-1.720	-1.709	-1.698	-1.686	-1.676	-1.664	-1.651	-1.639	-1.626	-1.614	-1.600	-1.588	-1.574	-1.560	-1.545	-1.531	-1.516	-1.501	-1.486	-1.472	-1.456	-1.441	-1.425	-1.409	-1.392	-1.375	-1.359	-1.341	-1.325	-1.308	-1.290	-1.271	-1.254	-1.235	-1.216	-1.198	-1.179	-1.160	-1.142	-1.124	-1.104	-1.085	-1.065	-1.045	-1.026	-1.008	-0.988	-0.969	-0.949	-0.930	-0.911	-0.892	-0.872	-0.855	-0.836	-0.819	-0.800	-0.784	-0.765	-0.748	-0.732	-0.715	-0.699	-0.684	-0.669	-0.654	-0.640	-0.626	-0.614	-0.601	-0.589	-0.576	-0.565	-0.555	-0.546	-0.536	-0.528	-0.520	-0.514	-0.506	-0.500	-0.495	-0.490	-0.485	-0.481	-0.480	-0.476	-0.475	-0.474	-0.472	-0.472	-0.472	-0.474	-0.475	-0.476	-0.478	-0.480	-0.482	-0.486	-0.489	-0.492	-0.496	-0.501	-0.505	-0.510	-0.514	-0.519	-0.522	-0.528	-0.532	-0.538	-0.541	-0.548	-0.551	-0.556	-0.560	-0.565	-0.568	-0.572	-0.575	-0.579	-0.582	-0.585	-0.588	-0.589	-0.591	-0.592	-0.594	-0.594	-0.595	-0.595	-0.595	-0.595	-0.595	-0.592	-0.592	-0.590	-0.588	-0.586	-0.582	-0.581	-0.578	-0.574	-0.571	-0.566	-0.562	-0.559	-0.554	-0.551	-0.546	-0.542	-0.536	-0.532	-0.529	-0.524	-0.520	-0.515	-0.511	-0.507	-0.504	-0.500	-0.496	-0.494	-0.490	-0.489	-0.486	-0.484	-0.481	-0.480	-0.480	-0.479	-0.479	-0.479	-0.479	-0.481	-0.481	-0.484	-0.485	-0.489	-0.491	-0.495	-0.499	-0.505	-0.509	-0.514	-0.520	-0.526	-0.532	-0.540	-0.548	-0.555	-0.562	-0.571	-0.580	-0.589	-0.596	-0.606	-0.616	-0.626	-0.636	-0.646	-0.656	-0.668	-0.678	-0.689	-0.699	-0.709	-0.721	-0.732	-0.742	-0.752	-0.764	-0.775	-0.785	-0.796	-0.806	-0.815	-0.826	-0.836	-0.846	-0.856	-0.865	-0.875	-0.884	-0.892	-0.900	-0.910	-0.919	-0.926	-0.934	-0.941	-0.949	-0.956	-0.962	-0.969	-0.975	-0.981	-0.988	-0.994	-0.999	-1.004	-1.010	-1.015	-1.020	-1.025	-1.030	-1.034	-1.039	-1.041	-1.046	-1.050	-1.054	-1.058	-1.060	-1.064	-1.068	-1.070	-1.074	-1.076	-1.079	-1.081	-1.084	-1.088	-1.089	-1.092	-1.095	-1.098	-1.099	-1.101	-1.102	-1.105	-1.106	-1.109	-1.110	-1.111	-1.114	-1.114	-1.115	-1.116	-1.116	-1.119	-1.119	-1.119	-1.119	-1.120	-1.119	-1.119	-1.119	-1.118	-1.116	-1.116	-1.115	-1.112	-1.111	-1.110	-1.109	-1.106	-1.102	-1.100	-1.098	-1.095	-1.090	-1.088	-1.084	-1.079	-1.075	-1.071	-1.065	-1.061	-1.056	-1.050	-1.045	-1.039	-1.034	-1.028	-1.021	-1.015	-1.009	-1.002	-0.996	-0.989	-0.982	-0.975	-0.969	-0.961	-0.954	-0.948	-0.941	-0.934	-0.926	-0.919	-0.912	-0.906	-0.900	-0.892	-0.886	-0.880	-0.874	-0.866	-0.860	-0.855	-0.850	-0.844	-0.838	-0.834	-0.829	-0.824	-0.819	-0.814	-0.811	-0.806	-0.802	-0.799	-0.795	-0.792	-0.789	-0.786	-0.784	-0.782	-0.779	-0.778	-0.775	-0.774	-0.772	-0.771	-0.770	-0.769	-0.768	-0.766	-0.765	-0.764	-0.764	-0.764	-0.762	-0.762	-0.760	-0.760	-0.760	-0.759	-0.759	-0.758	-0.758	-0.756	-0.756	-0.756	-0.755	-0.755	-0.754	-0.752	-0.751	-0.750	-0.749	-0.748	-0.746	-0.744	-0.744	-0.741	-0.740	-0.738	-0.736	-0.734	-0.731	-0.729	-0.726	-0.724	-0.721	-0.719	-0.716	-0.714	-0.710	-0.706	-0.704	-0.700	-0.696	-0.692	-0.690	-0.686	-0.681	-0.678	-0.674	-0.670	-0.666	-0.661	-0.656	-0.652	-0.648	-0.642	-0.638	-0.632	-0.629	-0.624	-0.619	-0.614	-0.609	-0.604	-0.599	-0.594	-0.588	-0.582	-0.576	-0.571	-0.568	-0.561	-0.556	-0.551	-0.546	-0.541	-0.536	-0.531	-0.528	-0.522	-0.519	-0.514	-0.510	-0.506	-0.502	-0.498	-0.495	-0.491	-0.490	-0.488	-0.484	-0.482	-0.481	-0.480	-0.479	-0.479	-0.479	-0.478	-0.478	-0.480	-0.480	-0.482	-0.485	-0.488	-0.490	-0.492	-0.496	-0.500	-0.505	-0.510	-0.515	-0.520	-0.525	-0.532	-0.539	-0.545	-0.552	-0.560	-0.568	-0.575	-0.582	-0.591	-0.600	-0.608	-0.618	-0.625	-0.634	-0.644	-0.651	-0.661	-0.669	-0.678	-0.686	-0.695	-0.702	-0.711	-0.719	-0.725	-0.732	-0.740	-0.746	-0.752	-0.759	-0.764	-0.769	-0.774	-0.776	-0.780	-0.784	-0.785	-0.788	-0.790	-0.790	-0.790	-0.790	-0.789	-0.788	-0.786	-0.784	-0.780	-0.776	-0.772	-0.768	-0.764	-0.758	-0.751	-0.745	-0.738	-0.731	-0.722	-0.715	-0.708	-0.698	-0.689	-0.680	-0.670	-0.661	-0.651	-0.641	-0.631	-0.621	-0.610	-0.600	-0.590	-0.580	-0.569	-0.559	-0.549	-0.538	-0.529	-0.519	-0.509	-0.500	-0.490	-0.480	-0.472	-0.462	-0.454	-0.446	-0.438	-0.430	-0.422	-0.415	-0.408	-0.401	-0.392	-0.386	-0.380	-0.374	-0.368	-0.362	-0.356	-0.351	-0.345	-0.341	-0.335	-0.331	-0.325	-0.320	-0.316	-0.311	-0.306	-0.301	-0.298	-0.292	-0.288	-0.282	-0.278	-0.272	-0.269	-0.264	-0.259	-0.254	-0.249	-0.242	-0.238	-0.232	-0.228	-0.222	-0.216	-0.211	-0.206	-0.201	-0.194	-0.189	-0.182	-0.178	-0.174	-0.168	-0.162	-0.156	-0.151	-0.146	-0.141	-0.138	-0.132	-0.128	-0.124	-0.120	-0.116	-0.112	-0.110	-0.108	-0.104	-0.102	-0.100	-0.099	-0.098	-0.096	-0.096	-0.096	-0.096	-0.098	-0.100	-0.101	-0.104	-0.106	-0.109	-0.112	-0.118	-0.122	-0.126	-0.132	-0.139	-0.144	-0.151	-0.159	-0.165	-0.174	-0.181	-0.191	-0.199	-0.209	-0.218	-0.228	-0.239	-0.248	-0.260	-0.270	-0.280	-0.292	-0.304	-0.314	-0.325	-0.338	-0.350	-0.361	-0.374	-0.385	-0.396	-0.409	-0.421	-0.432	-0.444	-0.455	-0.466	-0.478	-0.490	-0.500	-0.511	-0.521	-0.532	-0.542	-0.552	-0.562	-0.572	-0.582	-0.591	-0.601	-0.610	-0.619	-0.626	-0.635	-0.642	-0.650	-0.658	-0.665	-0.671	-0.678	-0.684	-0.690	-0.696	-0.701	-0.708	-0.712	-0.718	-0.722	-0.726	-0.731	-0.735	-0.739	-0.744	-0.748	-0.750	-0.754	-0.756	-0.760	-0.762	-0.765	-0.768	-0.770	-0.771	-0.772	-0.775	-0.776	-0.778	-0.779	-0.780	-0.781	-0.781	-0.781	-0.782	-0.781	-0.782	-0.782	-0.781	-0.780	-0.780	-0.779	-0.778	-0.776	-0.775	-0.774	-0.771	-0.769	-0.768	-0.764	-0.760	-0.758	-0.754	-0.750	-0.746	-0.741	-0.738	-0.732	-0.728	-0.721	-0.716	-0.711	-0.705	-0.699	-0.692	-0.685	-0.679	-0.671	-0.662	-0.655	-0.646	-0.639	-0.630	-0.621	-0.612	-0.602	-0.592	-0.584	-0.572	-0.564	-0.554	-0.542	-0.532	-0.521	-0.511	-0.500	-0.489	-0.479	-0.466	-0.456	-0.444	-0.434	-0.422	-0.410	-0.399	-0.388	-0.376	-0.365	-0.354	-0.341	-0.330	-0.319	-0.309	-0.298	-0.286	-0.276	-0.265	-0.255	-0.245	-0.232	-0.222	-0.214	-0.204	-0.194	-0.185	-0.176	-0.168	-0.159	-0.150	-0.142	-0.135	-0.128	-0.120	-0.112	-0.106	-0.100	-0.095	-0.088	-0.082	-0.078	-0.074	-0.070	-0.065	-0.061	-0.059	-0.056	-0.054	-0.051	-0.050	-0.049	-0.049	-0.049	-0.049	-0.049	-0.050	-0.051	-0.052	-0.055	-0.056	-0.060	-0.064	-0.066	-0.071	-0.076	-0.080	-0.085	-0.090	-0.096	-0.102	-0.110	-0.116	-0.122	-0.131	-0.139	-0.146	-0.154	-0.162	-0.171	-0.180	-0.189	-0.199	-0.208	-0.218	-0.226	-0.236	-0.246	-0.256	-0.266	-0.275	-0.285	-0.295	-0.304	-0.314	-0.322	-0.332	-0.341	-0.351	-0.360	-0.369	-0.376	-0.385	-0.392	-0.400	-0.408	-0.414	-0.420	-0.426	-0.431	-0.436	-0.441	-0.446	-0.450	-0.454	-0.456	-0.458	-0.460	-0.461	-0.461	-0.461	-0.460	-0.459	-0.458	-0.454	-0.451	-0.448	-0.442	-0.438	-0.434	-0.426	-0.420	-0.412	-0.405	-0.396	-0.388	-0.378	-0.368	-0.358	-0.345	-0.335	-0.322	-0.310	-0.295	-0.282	-0.269	-0.255	-0.241	-0.226	-0.211	-0.196	-0.181	-0.165	-0.150	-0.135	-0.118	-0.102	-0.088	-0.071	-0.056	-0.040	-0.025	-0.009	0.006	0.020	0.035	0.050	0.064	0.079	0.091	0.105	0.118	0.131	0.142	0.155	0.166	0.178	0.188	0.198	0.208	0.218	0.226	0.234	0.241	0.249	0.256	0.262	0.270	0.276	0.281	0.286	0.291	0.295	0.299	0.304	0.306	0.310	0.312	0.315	0.316	0.320	0.321	0.322	0.324	0.325	0.326	0.328	0.328	0.328	0.329	0.330	0.329	0.330	0.330	0.329	0.330	0.330	0.330	0.330	0.330	0.330	0.331	0.330	0.330	0.330	0.330	0.331	0.331	0.331	0.331	0.332	0.332	0.332	0.332	0.334	0.334	0.334	0.334	0.334	0.334	0.335	0.335	0.336	0.336	0.336	0.336	0.338	0.336	0.338	0.338	0.336	0.338	0.338	0.336	0.336	0.336	0.336	0.335	0.335	0.335	0.334	0.332	0.332	0.331	0.330	0.329	0.328	0.326	0.324	0.322	0.321	0.319	0.318	0.316	0.314	0.311	0.309	0.306	0.304	0.300	0.298	0.295	0.292	0.289	0.285	0.280	0.276	0.272	0.269	0.265	0.260	0.256	0.251	0.246	0.241	0.235	0.230	0.225	0.219	0.211	0.206	0.200	0.192	0.185	0.179	0.171	0.164	0.155	0.148	0.139	0.131	0.122	0.114	0.104	0.095	0.085	0.075	0.065	0.055	0.045	0.034	0.022	0.011	-0.001	-0.011	-0.022	-0.035	-0.046	-0.059	-0.071	-0.084	-0.096	-0.109	-0.121	-0.134	-0.148	-0.160	-0.172	-0.186	-0.200	-0.211	-0.225	-0.239	-0.251	-0.265	-0.278	-0.290	-0.302	-0.315	-0.328	-0.340	-0.352	-0.364	-0.376	-0.388	-0.400	-0.411	-0.422	-0.434	-0.445	-0.455	-0.465	-0.476	-0.486	-0.496	-0.505	-0.515	-0.525	-0.534	-0.542	-0.551	-0.560	-0.569	-0.576	-0.584	-0.591	-0.599	-0.606	-0.614	-0.620	-0.626	-0.634	-0.640	-0.646	-0.652	-0.658	-0.664	-0.670	-0.675	-0.681	-0.686	-0.692	-0.696	-0.702	-0.708	-0.712	-0.718	-0.724	-0.728	-0.734	-0.739	-0.744	-0.749	-0.754	-0.760	-0.765	-0.770	-0.775	-0.781	-0.788	-0.794	-0.799	-0.805	-0.811	-0.818	-0.824	-0.830	-0.836	-0.842	-0.850	-0.856	-0.865	-0.871	-0.879	-0.888	-0.894	-0.902	-0.910	-0.919	-0.926	-0.935	-0.944	-0.951	-0.961	-0.970	-0.979	-0.989	-0.998	-1.005	-1.015	-1.024	-1.032	-1.042	-1.051	-1.060	-1.069	-1.078	-1.086	-1.095	-1.102	-1.111	-1.119	-1.128	-1.134	-1.142	-1.149	-1.156	-1.162	-1.169	-1.175	-1.180	-1.185	-1.190	-1.194	-1.198	-1.201	-1.205	-1.208	-1.210	-1.211	-1.214	-1.214	-1.215	-1.215	-1.215	-1.215	-1.212	-1.211	-1.210	-1.206	-1.204	-1.200	-1.198	-1.194	-1.189	-1.185	-1.179	-1.175	-1.170	-1.162	-1.158	-1.151	-1.145	-1.138	-1.131	-1.125	-1.116	-1.110	-1.102	-1.095	-1.088	-1.080	-1.071	-1.065	-1.056	-1.049	-1.042	-1.034	-1.026	-1.020	-1.012	-1.005	-0.998	-0.990	-0.984	-0.976	-0.970	-0.964	-0.956	-0.950	-0.944	-0.938	-0.931	-0.925	-0.919	-0.914	-0.908	-0.901	-0.895	-0.890	-0.884	-0.879	-0.872	-0.866	-0.860	-0.854	-0.848	-0.842	-0.835	-0.829	-0.822	-0.815	-0.809	-0.801	-0.795	-0.788	-0.780	-0.771	-0.762	-0.755	-0.746	-0.736	-0.728	-0.718	-0.708	-0.698	-0.686	-0.675	-0.665	-0.654	-0.642	-0.630	-0.616	-0.604	-0.592	-0.578	-0.565	-0.551	-0.538	-0.522	-0.509	-0.494	-0.480	-0.465	-0.451	-0.436	-0.420	-0.406	-0.390	-0.375	-0.360	-0.344	-0.329	-0.314	-0.299	-0.282	-0.269	-0.254	-0.239	-0.224	-0.209	-0.196	-0.181	-0.168	-0.155	-0.141	-0.129	-0.116	-0.104	-0.092	-0.081	-0.070	-0.060	-0.050	-0.040	-0.030	-0.021	-0.014	-0.006	0.002	0.009	0.015	0.021	0.026	0.031	0.034	0.039	0.042	0.044	0.048	0.049	0.050	0.050	0.050	0.050	0.050	0.048	0.046	0.044	0.041	0.039	0.035	0.031	0.028	0.021	0.018	0.012	0.006	0.001	-0.006	-0.011	-0.019	-0.024	-0.031	-0.039	-0.045	-0.051	-0.058	-0.065	-0.072	-0.079	-0.086	-0.092	-0.099	-0.106	-0.111	-0.118	-0.124	-0.128	-0.132	-0.138	-0.142	-0.146	-0.149	-0.152	-0.155	-0.156	-0.158	-0.159	-0.160	-0.160	-0.160	-0.159	-0.159	-0.156	-0.154	-0.151	-0.149	-0.145	-0.140	-0.135	-0.130	-0.125	-0.119	-0.111	-0.104	-0.098	-0.090	-0.082	-0.074	-0.065	-0.055	-0.046	-0.036	-0.026	-0.016	-0.006	0.004	0.015	0.025	0.036	0.048	0.058	0.069	0.080	0.091	0.102	0.115	0.125	0.136	0.146	0.158	0.169	0.180	0.191	0.201	0.211	0.221	0.231	0.241	0.252	0.261	0.271	0.281	0.290	0.300	0.309	0.319	0.326	0.336	0.345	0.352	0.362	0.371	0.380	0.388	0.395	0.404	0.412	0.421	0.429	0.438	0.445	0.452	0.462	0.470	0.478	0.486	0.494	0.501	0.510	0.519	0.525	0.534	0.542	0.550	0.559	0.566	0.576	0.584	0.594	0.601	0.610	0.619	0.628	0.638	0.646	0.655	0.665	0.674	0.684	0.694	0.702	0.714	0.725	0.735	0.745	0.756	0.766	0.779	0.790	0.801	0.814	0.825	0.838	0.849	0.862	0.875	0.888	0.900	0.914	0.928	0.941	0.955	0.969	0.984	0.999	1.012	1.028	1.042	1.058	1.074	1.089	1.104	1.120	1.136	1.151	1.168	1.184	1.199	1.215	1.232	1.248	1.264	1.279	1.295	1.310	1.326	1.341	1.358	1.372	1.388	1.404	1.418	1.432	1.448	1.461	1.476	1.490	1.504	1.516	1.530	1.542	1.556	1.568	1.580	1.591	1.604	1.615	1.625	1.636	1.646	1.656	1.666	1.675	1.684	1.692	1.701	1.709	1.718	1.725	1.732	1.740	1.748	1.754	1.760	1.766	1.771	1.778	1.782	1.789	1.792	1.799	1.804	1.808	1.812	1.816	1.821	1.826	1.830	1.834	1.839	1.842	1.848	1.851	1.855	1.859	1.862	1.866	1.870	1.874	1.879	1.882	1.886	1.890	1.894	1.898	1.902	1.906	1.911	1.915	1.919	1.921	1.926	1.930	1.934	1.938	1.942	1.945	1.949	1.951	1.956	1.960	1.962	1.966	1.969	1.972	1.975	1.978	1.979	1.981	1.984	1.985	1.988	1.989	1.990	1.990	1.991	1.991	1.991	1.991	1.990	1.990	1.989	1.988	1.986	1.982	1.981	1.979	1.975	1.971	1.968	1.964	1.959	1.954	1.949	1.942	1.938	1.931	1.925	1.918	1.911	1.902	1.895	1.888	1.879	1.871	1.861	1.852	1.842	1.835	1.825	1.815	1.806	1.796	1.785	1.776	1.766	1.756	1.746	1.736	1.726	1.716	1.708	1.698	1.688	1.679	1.670	1.661	1.651	1.644	1.635	1.628	1.619	1.611	1.604	1.596	1.590	1.582	1.576	1.570	1.564	1.559	1.554	1.549	1.544	1.540	1.535	1.531	1.526	1.522	1.520	1.516	1.514	1.511	1.508	1.505	1.502	1.499	1.496	1.494	1.491	1.489	1.486	1.482	1.480	1.478	1.474	1.471	1.468	1.464	1.459	1.455	1.451	1.446	1.442	1.436	1.431	1.425	1.419	1.411	1.405	1.398	1.390	1.381	1.372	1.364	1.355	1.345	1.336	1.325	1.314	1.302	1.291	1.280	1.268	1.255	1.241	1.229	1.216	1.202	1.188	1.172	1.159	1.144	1.130	1.114	1.099	1.084	1.069	1.052	1.039	1.022	1.008	0.992	0.978	0.961	0.946	0.932	0.918	0.902	0.889	0.875	0.861	0.848	0.834	0.821	0.810	0.798	0.786	0.775	0.765	0.754	0.745	0.736	0.726	0.719	0.711	0.704	0.698	0.692	0.686	0.681	0.678	0.675	0.671	0.669	0.668	0.668	0.666	0.666	0.668	0.669	0.671	0.674	0.678	0.681	0.685	0.690	0.695	0.700	0.706	0.714	0.720	0.726	0.735	0.742	0.752	0.761	0.769	0.780	0.789	0.799	0.808	0.818	0.828	0.839	0.849	0.860	0.869	0.880	0.890	0.900	0.910	0.920	0.930	0.940	0.949	0.958	0.966	0.975	0.982	0.990	0.999	1.005	1.012	1.019	1.025	1.030	1.036	1.040	1.045	1.050	1.054	1.056	1.060	1.062	1.064	1.066	1.068	1.069	1.070	1.070	1.069	1.069	1.069	1.066	1.065	1.064	1.061	1.060	1.058	1.055	1.051	1.048	1.045	1.040	1.036	1.031	1.028	1.024	1.018	1.012	1.008	1.002	0.996	0.990	0.984	0.978	0.971	0.965	0.958	0.951	0.944	0.938	0.930	0.921	0.914	0.905	0.898	0.889	0.880	0.870	0.862	0.854	0.842	0.834	0.824	0.814	0.804	0.794	0.782	0.772	0.761	0.750	0.739	0.728	0.716	0.705	0.692	0.681	0.669	0.658	0.644	0.631	0.620	0.608	0.595	0.582	0.570	0.558	0.545	0.532	0.520	0.507	0.495	0.482	0.471	0.458	0.446	0.434	0.421	0.411	0.399	0.388	0.376	0.365	0.354	0.342	0.331	0.321	0.311	0.300	0.290	0.279	0.270	0.260	0.251	0.240	0.231	0.222	0.212	0.204	0.195	0.186	0.178	0.170	0.160	0.152	0.144	0.136	0.128	0.120	0.111	0.105	0.096	0.089	0.080	0.074	0.066	0.059	0.051	0.044	0.036	0.030	0.022	0.016	0.009	0.004	-0.002	-0.010	-0.016	-0.021	-0.028	-0.032	-0.039	-0.045	-0.050	-0.054	-0.059	-0.064	-0.068	-0.071	-0.075	-0.079	-0.081	-0.084	-0.086	-0.089	-0.091	-0.092	-0.095	-0.096	-0.096	-0.098	-0.096	-0.098	-0.096	-0.095	-0.094	-0.091	-0.090	-0.088	-0.085	-0.082	-0.080	-0.075	-0.071	-0.069	-0.064	-0.059	-0.054	-0.049	-0.045	-0.039	-0.034	-0.028	-0.021	-0.015	-0.009	-0.002	0.004	0.011	0.018	0.025	0.031	0.039	0.046	0.054	0.061	0.069	0.076	0.085	0.091	0.100	0.109	0.115	0.124	0.132	0.139	0.148	0.156	0.165	0.174	0.181	0.189	0.198	0.206	0.215	0.224	0.235	0.244	0.252	0.261	0.271	0.281	0.291	0.302	0.311	0.322	0.334	0.345	0.356	0.368	0.380	0.392	0.404	0.418	0.430	0.442	0.456	0.470	0.484	0.499	0.514	0.528	0.544	0.560	0.575	0.591	0.608	0.626	0.642	0.660	0.679	0.696	0.714	0.734	0.752	0.771	0.790	0.811	0.830	0.850	0.870	0.890	0.910	0.931	0.952	0.971	0.992	1.012	1.034	1.054	1.075	1.095	1.115	1.135	1.155	1.175	1.195	1.214	1.232	1.252	1.270	1.288	1.306	1.324	1.341	1.358	1.374	1.389	1.405	1.420	1.435	1.448	1.461	1.474	1.486	1.498	1.509	1.519	1.529	1.538	1.546	1.554	1.560	1.568	1.574	1.579	1.582	1.588	1.591	1.592	1.595	1.596	1.596	1.598	1.596	1.596	1.595	1.591	1.590	1.586	1.584	1.579	1.575	1.570	1.564	1.559	1.552	1.546	1.539	1.532	1.525	1.518	1.510	1.501	1.494	1.486	1.478	1.470	1.461	1.454	1.446	1.438	1.429	1.421	1.414	1.405	1.398	1.391	1.384	1.376	1.369	1.364	1.358	1.352	1.346	1.340	1.336	1.331	1.328	1.322	1.319	1.315	1.312	1.309	1.306	1.304	1.302	1.300	1.300	1.298	1.296	1.295	1.295	1.295	1.295	1.295	1.295	1.295	1.295	1.296	1.296	1.298	1.298	1.299	1.299	1.300	1.301	1.301	1.304	1.304	1.305	1.305	1.306	1.306	1.308	1.308	1.308	1.308	1.308	1.309	1.308	1.306	1.308	1.306	1.306	1.305	1.304	1.304	1.302	1.300	1.300	1.299	1.298	1.295	1.294	1.292	1.289	1.288	1.286	1.282	1.281	1.279	1.276	1.274	1.271	1.269	1.265	1.262	1.261	1.258	1.255	1.251	1.249	1.245	1.241	1.239	1.235	1.231	1.228	1.224	1.220	1.216	1.212	1.208	1.204	1.199	1.195	1.190	1.185	1.180	1.175	1.171	1.165	1.161	1.155	1.150	1.144	1.139	1.134	1.128	1.121	1.116	1.110	1.104	1.098	1.091	1.085	1.079	1.071	1.066	1.059	1.052	1.045	1.040	1.034	1.026	1.019	1.012	1.006	0.999	0.994	0.988	0.980	0.974	0.968	0.960	0.954	0.948	0.940	0.934	0.928	0.920	0.914	0.906	0.900	0.892	0.886	0.879	0.871	0.864	0.856	0.850	0.842	0.834	0.826	0.819	0.810	0.801	0.794	0.784	0.775	0.765	0.756	0.746	0.736	0.726	0.715	0.705	0.692	0.681	0.670	0.658	0.646	0.632	0.620	0.606	0.592	0.579	0.565	0.550	0.534	0.519	0.504	0.489	0.472	0.456	0.441	0.424	0.408	0.391	0.374	0.356	0.339	0.321	0.305	0.288	0.269	0.251	0.234	0.216	0.199	0.181	0.165	0.148	0.130	0.112	0.096	0.080	0.062	0.046	0.031	0.015	0.000	-0.015	-0.030	-0.045	-0.059	-0.072	-0.086	-0.100	-0.112	-0.124	-0.136	-0.148	-0.159	-0.170	-0.181	-0.190	-0.200	-0.210	-0.219	-0.226	-0.235	-0.242	-0.250	-0.258	-0.265	-0.271	-0.276	-0.284	-0.289	-0.295	-0.300	-0.305	-0.310	-0.314	-0.319	-0.324	-0.328	-0.332	-0.336	-0.341	-0.345	-0.350	-0.352	-0.358	-0.361	-0.365	-0.370	-0.375	-0.379	-0.384	-0.389	-0.394	-0.399	-0.404	-0.409	-0.414	-0.420	-0.426	-0.432	-0.438	-0.445	-0.451	-0.458	-0.464	-0.471	-0.478	-0.484	-0.491	-0.499	-0.504	-0.511	-0.519	-0.525	-0.532	-0.539	-0.545	-0.551	-0.558	-0.564	-0.569	-0.575	-0.580	-0.584	-0.589	-0.592	-0.596	-0.600	-0.602	-0.605	-0.608	-0.609	-0.610	-0.611	-0.610	-0.610	-0.610	-0.609	-0.605	-0.602	-0.600	-0.596	-0.592	-0.589	-0.584	-0.578	-0.571	-0.565	-0.558	-0.550	-0.542	-0.534	-0.526	-0.516	-0.507	-0.496	-0.486	-0.476	-0.466	-0.455	-0.444	-0.432	-0.421	-0.409	-0.398	-0.386	-0.372	-0.361	-0.349	-0.338	-0.325	-0.312	-0.301	-0.288	-0.276	-0.264	-0.252	-0.240	-0.228	-0.218	-0.205	-0.194	-0.181	-0.170	-0.160	-0.149	-0.138	-0.126	-0.115	-0.105	-0.094	-0.084	-0.074	-0.064	-0.055	-0.045	-0.035	-0.026	-0.018	-0.009	0.000	0.009	0.016	0.025	0.032	0.039	0.048	0.054	0.061	0.068	0.072	0.079	0.085	0.090	0.096	0.100	0.105	0.109	0.112	0.116	0.120	0.122	0.125	0.128	0.130	0.131	0.132	0.134	0.135	0.135	0.135	0.136	0.136	0.135	0.135	0.134	0.132	0.132	0.131	0.129	0.128	0.126	0.125	0.124	0.122	0.120	0.119	0.116	0.115	0.115	0.114	0.112	0.111	0.111	0.110	0.110	0.111	0.111	0.111	0.111	0.112	0.114	0.115	0.116	0.119	0.121	0.124	0.126	0.129	0.132	0.135	0.139	0.142	0.148	0.150	0.156	0.160	0.162	0.168	0.172	0.178	0.181	0.186	0.191	0.195	0.199	0.204	0.208	0.212	0.216	0.220	0.224	0.226	0.230	0.232	0.235	0.238	0.239	0.241	0.242	0.244	0.244	0.245	0.244	0.242	0.242	0.241	0.239	0.238	0.235	0.232	0.230	0.225	0.221	0.218	0.211	0.208	0.201	0.196	0.189	0.182	0.176	0.169	0.161	0.154	0.145	0.136	0.129	0.119	0.110	0.100	0.091	0.081	0.070	0.061	0.050	0.039	0.028	0.018	0.008	-0.005	-0.016	-0.028	-0.038	-0.049	-0.061	-0.072	-0.082	-0.094	-0.105	-0.116	-0.128	-0.139	-0.149	-0.160	-0.170	-0.180	-0.191	-0.200	-0.210	-0.219	-0.228	-0.238	-0.246	-0.255	-0.261	-0.270	-0.278	-0.284	-0.290	-0.298	-0.302	-0.309	-0.314	-0.318	-0.321	-0.325	-0.329	-0.331	-0.332	-0.334	-0.335	-0.336	-0.336	-0.338	-0.335	-0.335	-0.332	-0.330	-0.329	-0.325	-0.321	-0.316	-0.311	-0.306	-0.300	-0.294	-0.286	-0.279	-0.271	-0.264	-0.255	-0.245	-0.235	-0.226	-0.215	-0.204	-0.192	-0.181	-0.169	-0.156	-0.144	-0.131	-0.119	-0.105	-0.090	-0.078	-0.064	-0.049	-0.034	-0.020	-0.005	0.009	0.024	0.038	0.052	0.066	0.081	0.095	0.109	0.122	0.136	0.149	0.161	0.174	0.186	0.198	0.210	0.220	0.230	0.239	0.249	0.256	0.265	0.271	0.279	0.285	0.290	0.296	0.299	0.302	0.305	0.309	0.309	0.310	0.310	0.309	0.308	0.305	0.302	0.300	0.295	0.291	0.285	0.279	0.272	0.265	0.258	0.249	0.240	0.231	0.220	0.210	0.199	0.188	0.176	0.164	0.151	0.138	0.125	0.111	0.098	0.082	0.069	0.052	0.039	0.022	0.006	-0.010	-0.026	-0.042	-0.059	-0.076	-0.094	-0.112	-0.130	-0.149	-0.168	-0.186	-0.206	-0.225	-0.246	-0.266	-0.286	-0.306	-0.329	-0.349	-0.371	-0.394	-0.416	-0.439	-0.462	-0.486	-0.510	-0.535	-0.559	-0.584	-0.610	-0.635	-0.661	-0.688	-0.714	-0.740	-0.766	-0.794	-0.820	-0.846	-0.874	-0.900	-0.928	-0.954	-0.981	-1.008	-1.034	-1.060	-1.086	-1.110	-1.135	-1.160	-1.185	-1.208	-1.231	-1.254	-1.275	-1.296	-1.316	-1.335	-1.355	-1.372	-1.390	-1.405	-1.421	-1.435	-1.448	-1.460	-1.470	-1.480	-1.490	-1.496	-1.502	-1.509	-1.512	-1.516	-1.518	-1.519	-1.519	-1.518	-1.516	-1.511	-1.508	-1.502	-1.496	-1.489	-1.480	-1.471	-1.461	-1.450	-1.439	-1.425	-1.412	-1.400	-1.385	-1.369	-1.355	-1.339	-1.321	-1.305	-1.288	-1.271	-1.252	-1.234	-1.218	-1.199	-1.179	-1.161	-1.144	-1.125	-1.108	-1.089	-1.070	-1.052	-1.035	-1.018	-1.000	-0.984	
