# Supplementary material for: Motion onset VEPs can see through the blur
Source: Sci Rep. 2024 Sep 12;14:21296. doi: 10.1038/s41598-024-72483-z (PMC11393312; doi:10.1038/s41598-024-72483-z)
Supplement: Supplementary file 3 — Supplementary Information 3. [file 41598_2024_72483_MOESM3_ESM.zip › VEP_raw_data/source_data/SourceBlurVEP-S004_VEP_2023-03-30_07-53-25.txt]

0.000	0.000	99999.999	6250.000	50.000	-2193.000	-2061.000	6248.000	7.000	100.000	5.000	2.000	1.000	1.000	0.000	0.000	0.000	0.000	0.000	0.000	0.000	0.000	0.000	0.000	0.000	0.000	0.000	-0.808	-0.808	-0.809	-0.809	-0.810	-0.810	-0.811	-0.811	-0.814	-0.814	-0.816	-0.818	-0.820	-0.821	-0.824	-0.825	-0.826	-0.829	-0.830	-0.832	-0.835	-0.836	-0.838	-0.840	-0.841	-0.844	-0.845	-0.848	-0.850	-0.851	-0.852	-0.855	-0.858	-0.859	-0.860	-0.861	-0.861	-0.864	-0.865	-0.868	-0.868	-0.870	-0.871	-0.871	-0.874	-0.874	-0.875	-0.876	-0.878	-0.879	-0.880	-0.880	-0.881	-0.881	-0.882	-0.884	-0.884	-0.884	-0.886	-0.886	-0.886	-0.888	-0.888	-0.889	-0.890	-0.890	-0.891	-0.891	-0.892	-0.892	-0.894	-0.894	-0.895	-0.896	-0.896	-0.898	-0.899	-0.900	-0.900	-0.901	-0.902	-0.902	-0.905	-0.906	-0.908	-0.908	-0.909	-0.910	-0.911	-0.912	-0.914	-0.915	-0.916	-0.918	-0.919	-0.920	-0.921	-0.922	-0.924	-0.925	-0.926	-0.928	-0.928	-0.929	-0.930	-0.930	-0.931	-0.932	-0.931	-0.932	-0.932	-0.934	-0.934	-0.932	-0.934	-0.932	-0.934	-0.934	-0.932	-0.931	-0.931	-0.930	-0.930	-0.929	-0.928	-0.926	-0.925	-0.922	-0.921	-0.919	-0.918	-0.915	-0.912	-0.911	-0.909	-0.906	-0.904	-0.899	-0.896	-0.892	-0.890	-0.885	-0.881	-0.879	-0.874	-0.869	-0.865	-0.860	-0.855	-0.850	-0.844	-0.838	-0.831	-0.825	-0.818	-0.811	-0.804	-0.796	-0.789	-0.781	-0.771	-0.764	-0.754	-0.744	-0.735	-0.725	-0.714	-0.702	-0.691	-0.680	-0.668	-0.655	-0.642	-0.629	-0.616	-0.601	-0.588	-0.572	-0.559	-0.542	-0.528	-0.512	-0.495	-0.480	-0.464	-0.446	-0.430	-0.412	-0.395	-0.379	-0.360	-0.342	-0.326	-0.308	-0.291	-0.274	-0.256	-0.240	-0.222	-0.205	-0.189	-0.172	-0.156	-0.140	-0.125	-0.110	-0.095	-0.081	-0.066	-0.054	-0.041	-0.028	-0.015	-0.004	0.006	0.016	0.028	0.036	0.045	0.052	0.060	0.068	0.072	0.079	0.084	0.089	0.092	0.096	0.100	0.102	0.104	0.106	0.106	0.108	0.108	0.109	0.108	0.108	0.108	0.108	0.106	0.105	0.104	0.102	0.101	0.100	0.099	0.098	0.096	0.094	0.092	0.092	0.091	0.090	0.091	0.090	0.090	0.091	0.091	0.092	0.094	0.096	0.098	0.100	0.102	0.105	0.108	0.110	0.115	0.118	0.122	0.125	0.130	0.134	0.139	0.142	0.148	0.151	0.156	0.161	0.165	0.169	0.172	0.178	0.182	0.185	0.189	0.192	0.195	0.198	0.200	0.202	0.204	0.205	0.205	0.208	0.206	0.206	0.206	0.205	0.202	0.200	0.199	0.195	0.191	0.189	0.185	0.181	0.175	0.170	0.165	0.159	0.152	0.146	0.140	0.132	0.125	0.118	0.110	0.102	0.094	0.086	0.078	0.069	0.060	0.052	0.044	0.035	0.028	0.019	0.009	0.001	-0.006	-0.016	-0.024	-0.032	-0.039	-0.048	-0.055	-0.064	-0.071	-0.078	-0.084	-0.091	-0.099	-0.105	-0.111	-0.118	-0.124	-0.130	-0.136	-0.142	-0.146	-0.152	-0.158	-0.162	-0.166	-0.171	-0.176	-0.179	-0.184	-0.186	-0.190	-0.192	-0.196	-0.199	-0.201	-0.202	-0.205	-0.206	-0.206	-0.208	-0.209	-0.208	-0.206	-0.208	-0.206	-0.204	-0.202	-0.200	-0.198	-0.195	-0.191	-0.188	-0.182	-0.179	-0.174	-0.169	-0.164	-0.156	-0.150	-0.144	-0.136	-0.129	-0.121	-0.114	-0.104	-0.096	-0.088	-0.079	-0.069	-0.060	-0.050	-0.041	-0.031	-0.021	-0.011	-0.002	0.008	0.016	0.028	0.036	0.044	0.054	0.062	0.071	0.079	0.088	0.095	0.102	0.110	0.116	0.122	0.129	0.135	0.140	0.145	0.149	0.152	0.156	0.160	0.161	0.164	0.165	0.166	0.166	0.166	0.168	0.166	0.165	0.164	0.160	0.159	0.156	0.152	0.149	0.145	0.141	0.136	0.131	0.126	0.120	0.115	0.109	0.102	0.098	0.091	0.085	0.078	0.071	0.064	0.059	0.051	0.044	0.039	0.032	0.025	0.019	0.012	0.008	0.001	-0.002	-0.009	-0.014	-0.018	-0.022	-0.026	-0.030	-0.034	-0.036	-0.039	-0.041	-0.042	-0.042	-0.044	-0.042	-0.042	-0.041	-0.040	-0.038	-0.035	-0.031	-0.028	-0.022	-0.018	-0.011	-0.006	0.000	0.008	0.015	0.024	0.032	0.041	0.051	0.061	0.070	0.081	0.091	0.104	0.114	0.125	0.136	0.148	0.161	0.172	0.184	0.195	0.206	0.219	0.230	0.241	0.252	0.262	0.272	0.282	0.292	0.300	0.308	0.316	0.324	0.331	0.336	0.341	0.345	0.349	0.352	0.355	0.356	0.358	0.358	0.358	0.356	0.354	0.351	0.349	0.345	0.339	0.334	0.328	0.320	0.312	0.305	0.296	0.286	0.278	0.268	0.258	0.246	0.234	0.222	0.210	0.198	0.184	0.172	0.159	0.146	0.131	0.119	0.106	0.091	0.078	0.065	0.052	0.039	0.026	0.014	0.000	-0.011	-0.024	-0.035	-0.046	-0.058	-0.069	-0.080	-0.090	-0.100	-0.110	-0.119	-0.128	-0.135	-0.142	-0.151	-0.158	-0.164	-0.171	-0.176	-0.181	-0.188	-0.191	-0.195	-0.199	-0.202	-0.205	-0.208	-0.210	-0.211	-0.212	-0.214	-0.215	-0.216	-0.215	-0.216	-0.216	-0.214	-0.214	-0.212	-0.211	-0.210	-0.208	-0.206	-0.204	-0.201	-0.200	-0.196	-0.194	-0.191	-0.189	-0.185	-0.182	-0.179	-0.176	-0.174	-0.170	-0.168	-0.162	-0.160	-0.158	-0.155	-0.152	-0.150	-0.148	-0.145	-0.142	-0.140	-0.138	-0.136	-0.134	-0.132	-0.131	-0.129	-0.126	-0.125	-0.124	-0.122	-0.121	-0.120	-0.119	-0.118	-0.116	-0.115	-0.112	-0.111	-0.110	-0.109	-0.108	-0.106	-0.104	-0.102	-0.100	-0.099	-0.096	-0.092	-0.090	-0.088	-0.084	-0.080	-0.076	-0.071	-0.066	-0.061	-0.056	-0.050	-0.044	-0.038	-0.031	-0.025	-0.016	-0.009	0.000	0.008	0.016	0.025	0.035	0.045	0.055	0.065	0.075	0.086	0.098	0.109	0.120	0.131	0.142	0.154	0.166	0.178	0.190	0.200	0.212	0.222	0.234	0.245	0.255	0.266	0.276	0.286	0.296	0.305	0.314	0.322	0.330	0.339	0.345	0.352	0.359	0.364	0.369	0.374	0.378	0.382	0.385	0.388	0.391	0.391	0.392	0.394	0.394	0.394	0.394	0.391	0.389	0.388	0.384	0.381	0.378	0.375	0.370	0.366	0.361	0.356	0.350	0.345	0.339	0.332	0.326	0.320	0.312	0.305	0.299	0.291	0.284	0.276	0.269	0.261	0.254	0.246	0.239	0.230	0.222	0.215	0.208	0.200	0.191	0.184	0.178	0.170	0.162	0.156	0.149	0.142	0.135	0.128	0.121	0.115	0.109	0.101	0.096	0.090	0.082	0.078	0.071	0.065	0.059	0.052	0.046	0.041	0.034	0.029	0.022	0.015	0.009	0.004	-0.004	-0.010	-0.016	-0.025	-0.031	-0.039	-0.045	-0.054	-0.060	-0.069	-0.076	-0.084	-0.092	-0.101	-0.109	-0.118	-0.126	-0.136	-0.144	-0.152	-0.162	-0.171	-0.180	-0.189	-0.198	-0.206	-0.216	-0.225	-0.232	-0.242	-0.250	-0.259	-0.265	-0.272	-0.280	-0.288	-0.292	-0.299	-0.305	-0.310	-0.314	-0.318	-0.321	-0.324	-0.325	-0.326	-0.328	-0.328	-0.326	-0.324	-0.321	-0.319	-0.314	-0.309	-0.304	-0.296	-0.289	-0.280	-0.271	-0.261	-0.251	-0.238	-0.226	-0.214	-0.199	-0.184	-0.169	-0.151	-0.135	-0.118	-0.101	-0.082	-0.064	-0.044	-0.025	-0.004	0.018	0.038	0.059	0.080	0.102	0.124	0.145	0.168	0.189	0.212	0.234	0.256	0.278	0.299	0.319	0.341	0.362	0.382	0.404	0.422	0.442	0.462	0.481	0.501	0.519	0.536	0.555	0.572	0.589	0.605	0.621	0.636	0.652	0.666	0.681	0.695	0.710	0.722	0.736	0.749	0.761	0.774	0.785	0.796	0.808	0.819	0.829	0.839	0.849	0.859	0.869	0.878	0.886	0.894	0.902	0.911	0.919	0.926	0.934	0.940	0.946	0.954	0.959	0.965	0.971	0.975	0.981	0.985	0.990	0.994	0.998	1.000	1.002	1.005	1.008	1.010	1.010	1.012	1.012	1.012	1.014	1.012	1.012	1.010	1.009	1.006	1.005	1.002	1.000	0.998	0.992	0.990	0.985	0.981	0.976	0.972	0.968	0.962	0.958	0.952	0.948	0.941	0.936	0.929	0.924	0.918	0.911	0.906	0.900	0.894	0.889	0.882	0.878	0.871	0.866	0.860	0.855	0.850	0.845	0.840	0.835	0.830	0.825	0.822	0.818	0.812	0.809	0.805	0.801	0.798	0.794	0.790	0.786	0.782	0.780	0.776	0.772	0.769	0.765	0.762	0.758	0.754	0.750	0.745	0.741	0.736	0.731	0.728	0.722	0.716	0.710	0.704	0.698	0.691	0.684	0.676	0.669	0.661	0.652	0.644	0.635	0.626	0.618	0.606	0.596	0.586	0.576	0.564	0.552	0.541	0.529	0.518	0.505	0.492	0.480	0.466	0.454	0.441	0.429	0.416	0.404	0.389	0.376	0.364	0.351	0.340	0.328	0.315	0.304	0.292	0.282	0.271	0.261	0.250	0.241	0.231	0.224	0.216	0.208	0.201	0.195	0.189	0.182	0.178	0.172	0.170	0.166	0.164	0.161	0.160	0.160	0.160	0.161	0.162	0.164	0.166	0.170	0.174	0.178	0.182	0.189	0.195	0.201	0.209	0.216	0.225	0.232	0.241	0.251	0.261	0.271	0.281	0.292	0.304	0.315	0.328	0.339	0.351	0.364	0.376	0.389	0.401	0.412	0.425	0.439	0.450	0.462	0.475	0.486	0.498	0.510	0.521	0.532	0.542	0.552	0.562	0.572	0.581	0.589	0.598	0.605	0.611	0.618	0.624	0.630	0.635	0.639	0.642	0.645	0.646	0.649	0.650	0.650	0.650	0.649	0.648	0.645	0.642	0.639	0.635	0.631	0.626	0.620	0.614	0.608	0.600	0.592	0.585	0.575	0.568	0.558	0.548	0.539	0.528	0.518	0.506	0.496	0.485	0.474	0.462	0.451	0.440	0.428	0.416	0.406	0.394	0.382	0.371	0.360	0.349	0.338	0.328	0.318	0.306	0.298	0.288	0.278	0.269	0.260	0.251	0.242	0.234	0.226	0.219	0.211	0.205	0.198	0.191	0.184	0.178	0.172	0.165	0.160	0.154	0.149	0.142	0.138	0.132	0.128	0.121	0.116	0.111	0.106	0.100	0.094	0.089	0.082	0.078	0.071	0.065	0.059	0.051	0.045	0.038	0.030	0.022	0.015	0.006	-0.001	-0.011	-0.020	-0.030	-0.039	-0.049	-0.059	-0.069	-0.080	-0.090	-0.101	-0.111	-0.122	-0.135	-0.145	-0.158	-0.169	-0.180	-0.191	-0.204	-0.215	-0.226	-0.238	-0.249	-0.260	-0.272	-0.282	-0.292	-0.304	-0.314	-0.324	-0.334	-0.342	-0.352	-0.360	-0.369	-0.378	-0.384	-0.391	-0.399	-0.405	-0.410	-0.416	-0.420	-0.425	-0.429	-0.431	-0.435	-0.438	-0.439	-0.440	-0.440	-0.440	-0.440	-0.440	-0.439	-0.436	-0.435	-0.432	-0.429	-0.425	-0.420	-0.416	-0.411	-0.406	-0.399	-0.392	-0.385	-0.379	-0.371	-0.362	-0.355	-0.345	-0.335	-0.326	-0.316	-0.306	-0.296	-0.285	-0.274	-0.261	-0.250	-0.239	-0.228	-0.214	-0.201	-0.188	-0.175	-0.162	-0.148	-0.135	-0.121	-0.106	-0.094	-0.079	-0.064	-0.050	-0.035	-0.020	-0.006	0.009	0.022	0.038	0.052	0.068	0.081	0.096	0.110	0.126	0.140	0.154	0.168	0.181	0.195	0.209	0.222	0.235	0.248	0.261	0.274	0.285	0.298	0.310	0.321	0.332	0.344	0.354	0.365	0.374	0.384	0.394	0.402	0.410	0.419	0.426	0.434	0.440	0.446	0.454	0.459	0.464	0.469	0.472	0.478	0.481	0.484	0.488	0.490	0.491	0.494	0.495	0.495	0.496	0.496	0.496	0.495	0.492	0.491	0.490	0.488	0.485	0.481	0.479	0.474	0.470	0.466	0.461	0.456	0.451	0.446	0.440	0.434	0.428	0.421	0.415	0.409	0.401	0.395	0.388	0.380	0.372	0.368	0.360	0.352	0.345	0.339	0.331	0.325	0.316	0.310	0.304	0.296	0.290	0.284	0.279	0.272	0.268	0.262	0.256	0.252	0.248	0.244	0.239	0.235	0.232	0.229	0.226	0.224	0.220	0.218	0.218	0.215	0.214	0.212	0.211	0.210	0.209	0.209	0.209	0.209	0.209	0.209	0.209	0.209	0.209	0.209	0.210	0.210	0.210	0.211	0.211	0.212	0.212	0.211	0.211	0.210	0.210	0.210	0.209	0.208	0.206	0.205	0.204	0.201	0.199	0.198	0.195	0.192	0.190	0.185	0.181	0.178	0.174	0.169	0.165	0.160	0.155	0.150	0.144	0.139	0.132	0.125	0.120	0.112	0.105	0.099	0.091	0.085	0.078	0.069	0.061	0.054	0.046	0.039	0.030	0.022	0.015	0.008	-0.001	-0.008	-0.015	-0.024	-0.030	-0.039	-0.046	-0.052	-0.061	-0.069	-0.075	-0.081	-0.090	-0.096	-0.101	-0.109	-0.115	-0.121	-0.126	-0.134	-0.139	-0.144	-0.150	-0.155	-0.160	-0.165	-0.170	-0.174	-0.178	-0.182	-0.186	-0.190	-0.192	-0.196	-0.199	-0.201	-0.204	-0.208	-0.210	-0.211	-0.212	-0.214	-0.215	-0.216	-0.216	-0.216	-0.216	-0.216	-0.215	-0.215	-0.212	-0.212	-0.209	-0.208	-0.205	-0.201	-0.199	-0.194	-0.190	-0.185	-0.181	-0.176	-0.171	-0.164	-0.159	-0.152	-0.145	-0.138	-0.130	-0.124	-0.114	-0.106	-0.098	-0.089	-0.080	-0.071	-0.060	-0.051	-0.041	-0.031	-0.021	-0.011	-0.001	0.009	0.021	0.031	0.041	0.051	0.061	0.072	0.082	0.094	0.102	0.112	0.122	0.132	0.142	0.152	0.161	0.170	0.179	0.186	0.196	0.204	0.212	0.220	0.228	0.234	0.242	0.249	0.256	0.262	0.269	0.275	0.281	0.288	0.292	0.299	0.304	0.309	0.314	0.319	0.324	0.329	0.334	0.339	0.344	0.349	0.352	0.359	0.362	0.368	0.372	0.378	0.382	0.386	0.392	0.398	0.402	0.408	0.412	0.418	0.422	0.428	0.434	0.439	0.444	0.450	0.454	0.459	0.464	0.470	0.475	0.480	0.486	0.490	0.495	0.499	0.504	0.509	0.512	0.516	0.520	0.524	0.526	0.529	0.531	0.532	0.535	0.536	0.536	0.538	0.538	0.538	0.536	0.536	0.534	0.531	0.529	0.526	0.522	0.518	0.514	0.509	0.502	0.496	0.490	0.482	0.475	0.468	0.459	0.449	0.440	0.430	0.419	0.408	0.396	0.384	0.372	0.360	0.348	0.332	0.319	0.305	0.291	0.276	0.261	0.245	0.230	0.215	0.199	0.182	0.166	0.150	0.132	0.116	0.100	0.084	0.066	0.050	0.032	0.016	0.000	-0.016	-0.032	-0.049	-0.065	-0.082	-0.098	-0.112	-0.129	-0.144	-0.159	-0.172	-0.188	-0.200	-0.215	-0.228	-0.240	-0.252	-0.265	-0.278	-0.288	-0.299	-0.309	-0.320	-0.329	-0.338	-0.346	-0.354	-0.362	-0.368	-0.375	-0.380	-0.385	-0.391	-0.395	-0.399	-0.401	-0.405	-0.406	-0.409	-0.410	-0.410	-0.410	-0.410	-0.410	-0.409	-0.408	-0.406	-0.404	-0.402	-0.399	-0.396	-0.392	-0.389	-0.385	-0.381	-0.378	-0.372	-0.369	-0.362	-0.359	-0.354	-0.348	-0.342	-0.338	-0.332	-0.328	-0.322	-0.318	-0.311	-0.306	-0.301	-0.296	-0.291	-0.286	-0.281	-0.278	-0.272	-0.269	-0.264	-0.259	-0.255	-0.251	-0.246	-0.242	-0.239	-0.234	-0.230	-0.226	-0.222	-0.219	-0.215	-0.210	-0.208	-0.204	-0.200	-0.196	-0.192	-0.189	-0.185	-0.180	-0.176	-0.172	-0.168	-0.165	-0.160	-0.154	-0.150	-0.145	-0.140	-0.135	-0.130	-0.124	-0.119	-0.114	-0.106	-0.101	-0.094	-0.089	-0.081	-0.075	-0.068	-0.061	-0.054	-0.048	-0.040	-0.034	-0.025	-0.018	-0.011	-0.002	0.005	0.011	0.019	0.028	0.035	0.041	0.049	0.056	0.064	0.071	0.078	0.085	0.091	0.098	0.104	0.110	0.116	0.122	0.126	0.131	0.135	0.140	0.144	0.148	0.151	0.155	0.158	0.159	0.161	0.164	0.165	0.165	0.166	0.166	0.168	0.166	0.166	0.165	0.164	0.162	0.160	0.159	0.156	0.155	0.152	0.150	0.146	0.142	0.140	0.138	0.134	0.131	0.128	0.124	0.120	0.116	0.114	0.110	0.108	0.105	0.102	0.100	0.099	0.096	0.095	0.094	0.091	0.091	0.091	0.090	0.090	0.090	0.091	0.091	0.092	0.094	0.096	0.098	0.100	0.101	0.104	0.108	0.110	0.114	0.118	0.121	0.125	0.129	0.132	0.138	0.141	0.146	0.150	0.155	0.159	0.164	0.168	0.171	0.175	0.179	0.182	0.186	0.188	0.191	0.192	0.195	0.196	0.198	0.198	0.199	0.199	0.199	0.198	0.196	0.195	0.192	0.190	0.188	0.184	0.180	0.176	0.172	0.168	0.161	0.156	0.149	0.142	0.136	0.130	0.122	0.115	0.106	0.099	0.090	0.082	0.074	0.065	0.058	0.049	0.040	0.030	0.022	0.014	0.005	-0.002	-0.011	-0.020	-0.026	-0.034	-0.042	-0.050	-0.056	-0.062	-0.069	-0.076	-0.081	-0.086	-0.090	-0.095	-0.099	-0.102	-0.106	-0.108	-0.110	-0.111	-0.112	-0.112	-0.114	-0.114	-0.112	-0.110	-0.109	-0.106	-0.104	-0.100	-0.095	-0.091	-0.086	-0.081	-0.076	-0.070	-0.062	-0.055	-0.049	-0.041	-0.032	-0.024	-0.016	-0.008	0.002	0.012	0.021	0.031	0.041	0.050	0.061	0.070	0.080	0.091	0.100	0.110	0.120	0.129	0.139	0.148	0.156	0.165	0.172	0.181	0.188	0.195	0.201	0.208	0.212	0.218	0.222	0.226	0.230	0.234	0.236	0.238	0.239	0.240	0.240	0.239	0.239	0.238	0.234	0.231	0.229	0.225	0.221	0.218	0.212	0.206	0.201	0.195	0.189	0.182	0.175	0.169	0.161	0.154	0.148	0.140	0.132	0.125	0.118	0.110	0.104	0.096	0.090	0.084	0.078	0.071	0.066	0.060	0.056	0.051	0.048	0.042	0.040	0.036	0.035	0.032	0.031	0.031	0.031	0.031	0.031	0.032	0.035	0.038	0.040	0.042	0.048	0.052	0.058	0.062	0.068	0.075	0.081	0.089	0.098	0.105	0.112	0.121	0.130	0.139	0.149	0.159	0.170	0.179	0.189	0.200	0.211	0.221	0.232	0.242	0.254	0.265	0.276	0.286	0.298	0.308	0.319	0.329	0.340	0.351	0.360	0.370	0.381	0.391	0.400	0.410	0.419	0.429	0.438	0.446	0.455	0.464	0.471	0.480	0.488	0.495	0.502	0.510	0.518	0.525	0.531	0.538	0.544	0.550	0.556	0.561	0.568	0.574	0.580	0.585	0.590	0.595	0.600	0.605	0.610	0.614	0.619	0.625	0.629	0.634	0.638	0.641	0.646	0.650	0.655	0.660	0.664	0.669	0.672	0.676	0.681	0.686	0.690	0.695	0.699	0.704	0.709	0.712	0.718	0.721	0.726	0.731	0.736	0.742	0.746	0.752	0.758	0.762	0.768	0.772	0.779	0.784	0.789	0.794	0.800	0.805	0.811	0.815	0.821	0.826	0.831	0.836	0.841	0.846	0.851	0.856	0.861	0.866	0.870	0.874	0.878	0.882	0.886	0.889	0.891	0.894	0.898	0.899	0.901	0.904	0.905	0.906	0.908	0.909	0.908	0.909	0.908	0.908	0.906	0.904	0.902	0.901	0.899	0.896	0.892	0.890	0.886	0.884	0.879	0.875	0.870	0.865	0.861	0.856	0.850	0.846	0.839	0.834	0.828	0.821	0.815	0.809	0.801	0.795	0.789	0.782	0.775	0.769	0.760	0.754	0.746	0.740	0.732	0.726	0.720	0.712	0.705	0.699	0.691	0.685	0.679	0.671	0.664	0.658	0.651	0.644	0.638	0.631	0.624	0.618	0.610	0.604	0.598	0.591	0.585	0.579	0.571	0.565	0.559	0.552	0.545	0.538	0.531	0.524	0.516	0.509	0.501	0.494	0.488	0.479	0.471	0.462	0.455	0.445	0.438	0.428	0.419	0.409	0.400	0.390	0.380	0.369	0.358	0.348	0.336	0.325	0.314	0.301	0.289	0.278	0.264	0.251	0.238	0.224	0.209	0.195	0.181	0.166	0.151	0.136	0.120	0.105	0.089	0.072	0.056	0.040	0.022	0.006	-0.011	-0.029	-0.046	-0.064	-0.081	-0.100	-0.119	-0.138	-0.156	-0.175	-0.192	-0.212	-0.231	-0.252	-0.271	-0.290	-0.310	-0.330	-0.349	-0.369	-0.389	-0.409	-0.429	-0.448	-0.468	-0.486	-0.506	-0.526	-0.545	-0.564	-0.581	-0.600	-0.619	-0.638	-0.655	-0.671	-0.689	-0.705	-0.720	-0.738	-0.752	-0.768	-0.782	-0.795	-0.809	-0.821	-0.834	-0.845	-0.855	-0.866	-0.876	-0.885	-0.892	-0.900	-0.906	-0.914	-0.919	-0.922	-0.926	-0.930	-0.932	-0.932	-0.935	-0.934	-0.934	-0.931	-0.930	-0.928	-0.924	-0.921	-0.915	-0.911	-0.905	-0.899	-0.892	-0.885	-0.876	-0.869	-0.860	-0.851	-0.841	-0.831	-0.821	-0.811	-0.800	-0.789	-0.779	-0.766	-0.756	-0.744	-0.732	-0.720	-0.709	-0.698	-0.685	-0.674	-0.661	-0.650	-0.639	-0.626	-0.615	-0.604	-0.592	-0.581	-0.570	-0.559	-0.549	-0.538	-0.526	-0.516	-0.506	-0.495	-0.485	-0.475	-0.466	-0.456	-0.446	-0.438	-0.428	-0.419	-0.409	-0.400	-0.390	-0.381	-0.372	-0.364	-0.355	-0.345	-0.338	-0.329	-0.320	-0.311	-0.304	-0.294	-0.286	-0.276	-0.269	-0.260	-0.252	-0.244	-0.234	-0.226	-0.218	-0.209	-0.200	-0.191	-0.184	-0.175	-0.166	-0.158	-0.150	-0.140	-0.131	-0.124	-0.115	-0.105	-0.098	-0.089	-0.080	-0.071	-0.064	-0.054	-0.046	-0.036	-0.029	-0.019	-0.011	-0.002	0.006	0.015	0.025	0.032	0.041	0.050	0.059	0.066	0.076	0.084	0.092	0.100	0.109	0.118	0.125	0.134	0.142	0.150	0.159	0.166	0.174	0.182	0.190	0.196	0.204	0.211	0.219	0.226	0.232	0.240	0.246	0.252	0.259	0.265	0.270	0.276	0.280	0.286	0.291	0.296	0.299	0.304	0.308	0.311	0.315	0.316	0.320	0.321	0.325	0.326	0.329	0.329	0.330	0.331	0.330	0.330	0.330	0.330	0.329	0.328	0.326	0.324	0.321	0.319	0.316	0.314	0.310	0.306	0.302	0.299	0.294	0.289	0.285	0.280	0.274	0.269	0.262	0.258	0.250	0.245	0.238	0.230	0.222	0.216	0.210	0.201	0.194	0.186	0.179	0.170	0.162	0.154	0.146	0.138	0.129	0.120	0.111	0.102	0.095	0.085	0.078	0.069	0.060	0.051	0.042	0.035	0.026	0.018	0.009	0.001	-0.006	-0.015	-0.022	-0.030	-0.039	-0.046	-0.052	-0.060	-0.068	-0.074	-0.081	-0.088	-0.095	-0.101	-0.108	-0.114	-0.120	-0.126	-0.131	-0.138	-0.142	-0.148	-0.152	-0.158	-0.162	-0.168	-0.171	-0.175	-0.179	-0.184	-0.188	-0.190	-0.195	-0.198	-0.201	-0.204	-0.206	-0.209	-0.211	-0.215	-0.218	-0.220	-0.221	-0.224	-0.225	-0.228	-0.229	-0.230	-0.231	-0.232	-0.234	-0.235	-0.235	-0.236	-0.236	-0.238	-0.238	-0.236	-0.236	-0.238	-0.238	-0.238	-0.238	-0.238	-0.236	-0.236	-0.236	-0.235	-0.236	-0.236	-0.235	-0.234	-0.234	-0.234	-0.232	-0.232	-0.232	-0.232	-0.230	-0.230	-0.230	-0.230	-0.229	-0.228	-0.229	-0.228	-0.228	-0.228	-0.226	-0.225	-0.225	-0.225	-0.224	-0.222	-0.222	-0.222	-0.221	-0.220	-0.219	-0.219	-0.218	-0.216	-0.214	-0.214	-0.211	-0.210	-0.208	-0.206	-0.205	-0.201	-0.199	-0.198	-0.194	-0.190	-0.188	-0.185	-0.180	-0.178	-0.174	-0.169	-0.165	-0.161	-0.158	-0.152	-0.148	-0.142	-0.138	-0.132	-0.128	-0.122	-0.116	-0.111	-0.105	-0.100	-0.094	-0.089	-0.082	-0.076	-0.070	-0.064	-0.059	-0.052	-0.048	-0.041	-0.035	-0.030	-0.025	-0.019	-0.014	-0.008	-0.002	0.002	0.006	0.012	0.016	0.021	0.025	0.029	0.032	0.036	0.039	0.042	0.045	0.048	0.049	0.051	0.052	0.055	0.055	0.056	0.058	0.056	0.056	0.056	0.055	0.054	0.052	0.051	0.049	0.046	0.042	0.040	0.036	0.031	0.028	0.024	0.018	0.012	0.008	0.001	-0.005	-0.011	-0.018	-0.024	-0.032	-0.039	-0.048	-0.056	-0.064	-0.071	-0.080	-0.089	-0.099	-0.108	-0.116	-0.126	-0.136	-0.145	-0.155	-0.165	-0.175	-0.185	-0.194	-0.204	-0.214	-0.224	-0.232	-0.242	-0.251	-0.260	-0.269	-0.278	-0.286	-0.294	-0.302	-0.311	-0.318	-0.325	-0.331	-0.339	-0.344	-0.350	-0.355	-0.360	-0.365	-0.369	-0.374	-0.378	-0.379	-0.382	-0.384	-0.386	-0.388	-0.388	-0.389	-0.390	-0.389	-0.388	-0.386	-0.385	-0.384	-0.381	-0.379	-0.375	-0.372	-0.369	-0.366	-0.362	-0.358	-0.354	-0.349	-0.344	-0.339	-0.335	-0.330	-0.324	-0.319	-0.314	-0.309	-0.302	-0.298	-0.292	-0.288	-0.281	-0.278	-0.271	-0.268	-0.262	-0.258	-0.252	-0.249	-0.244	-0.240	-0.236	-0.232	-0.229	-0.225	-0.221	-0.218	-0.214	-0.211	-0.209	-0.205	-0.202	-0.200	-0.196	-0.194	-0.190	-0.186	-0.185	-0.181	-0.178	-0.174	-0.170	-0.166	-0.162	-0.159	-0.155	-0.150	-0.146	-0.141	-0.138	-0.131	-0.128	-0.121	-0.115	-0.109	-0.104	-0.098	-0.090	-0.084	-0.076	-0.070	-0.062	-0.055	-0.048	-0.041	-0.032	-0.025	-0.019	-0.010	-0.002	0.005	0.012	0.019	0.026	0.032	0.039	0.045	0.051	0.056	0.061	0.065	0.070	0.072	0.076	0.079	0.080	0.081	0.082	0.082	0.082	0.082	0.080	0.078	0.075	0.071	0.068	0.062	0.058	0.050	0.044	0.036	0.029	0.019	0.010	0.000	-0.009	-0.019	-0.030	-0.042	-0.054	-0.065	-0.076	-0.089	-0.102	-0.115	-0.128	-0.140	-0.152	-0.165	-0.178	-0.190	-0.202	-0.215	-0.226	-0.238	-0.250	-0.261	-0.272	-0.281	-0.292	-0.301	-0.311	-0.320	-0.329	-0.336	-0.344	-0.351	-0.358	-0.362	-0.369	-0.372	-0.376	-0.380	-0.384	-0.386	-0.388	-0.390	-0.391	-0.391	-0.392	-0.392	-0.390	-0.390	-0.388	-0.386	-0.384	-0.381	-0.378	-0.375	-0.371	-0.368	-0.362	-0.359	-0.354	-0.350	-0.344	-0.340	-0.335	-0.330	-0.324	-0.318	-0.312	-0.308	-0.302	-0.296	-0.290	-0.286	-0.280	-0.275	-0.269	-0.264	-0.258	-0.252	-0.248	-0.242	-0.238	-0.232	-0.228	-0.222	-0.219	-0.214	-0.209	-0.205	-0.200	-0.196	-0.192	-0.188	-0.184	-0.180	-0.175	-0.171	-0.169	-0.165	-0.162	-0.159	-0.156	-0.154	-0.150	-0.148	-0.145	-0.142	-0.140	-0.138	-0.135	-0.132	-0.130	-0.129	-0.126	-0.125	-0.122	-0.121	-0.120	-0.119	-0.116	-0.116	-0.114	-0.112	-0.110	-0.110	-0.110	-0.108	-0.106	-0.106	-0.105	-0.105	-0.104	-0.102	-0.102	-0.101	-0.101	-0.099	-0.100	-0.099	-0.098	-0.095	-0.095	-0.092	-0.092	-0.090	-0.089	-0.088	-0.085	-0.082	-0.080	-0.078	-0.075	-0.072	-0.070	-0.066	-0.062	-0.058	-0.054	-0.050	-0.045	-0.040	-0.036	-0.030	-0.024	-0.019	-0.012	-0.006	0.000	0.009	0.015	0.021	0.030	0.038	0.045	0.054	0.061	0.070	0.078	0.086	0.095	0.104	0.112	0.120	0.129	0.138	0.146	0.154	0.161	0.170	0.178	0.185	0.192	0.200	0.206	0.212	0.219	0.225	0.230	0.235	0.240	0.246	0.249	0.252	0.256	0.260	0.261	0.264	0.265	0.268	0.268	0.269	0.269	0.269	0.268	0.266	0.266	0.264	0.261	0.260	0.256	0.252	0.250	0.246	0.244	0.239	0.235	0.231	0.225	0.221	0.215	0.210	0.204	0.199	0.192	0.185	0.180	0.172	0.166	0.159	0.152	0.145	0.138	0.130	0.124	0.115	0.106	0.099	0.090	0.081	0.072	0.062	0.054	0.044	0.035	0.025	0.014	0.004	-0.006	-0.018	-0.030	-0.041	-0.052	-0.064	-0.076	-0.090	-0.102	-0.115	-0.128	-0.141	-0.155	-0.168	-0.182	-0.196	-0.210	-0.225	-0.239	-0.254	-0.269	-0.282	-0.296	-0.311	-0.325	-0.339	-0.354	-0.368	-0.381	-0.394	-0.408	-0.420	-0.432	-0.444	-0.456	-0.468	-0.479	-0.490	-0.499	-0.509	-0.516	-0.525	-0.532	-0.540	-0.548	-0.552	-0.558	-0.561	-0.566	-0.570	-0.572	-0.575	-0.576	-0.578	-0.578	-0.578	-0.576	-0.576	-0.574	-0.572	-0.569	-0.566	-0.561	-0.558	-0.552	-0.548	-0.542	-0.536	-0.531	-0.525	-0.519	-0.511	-0.505	-0.498	-0.490	-0.484	-0.478	-0.470	-0.462	-0.455	-0.448	-0.440	-0.432	-0.426	-0.419	-0.412	-0.404	-0.398	-0.391	-0.385	-0.378	-0.372	-0.366	-0.360	-0.355	-0.349	-0.344	-0.339	-0.335	-0.330	-0.325	-0.322	-0.319	-0.315	-0.311	-0.309	-0.306	-0.304	-0.301	-0.300	-0.298	-0.298	-0.296	-0.295	-0.295	-0.295	-0.295	-0.296	-0.296	-0.299	-0.300	-0.304	-0.305	-0.308	-0.311	-0.315	-0.319	-0.322	-0.328	-0.334	-0.339	-0.344	-0.351	-0.358	-0.365	-0.372	-0.380	-0.388	-0.396	-0.406	-0.415	-0.424	-0.432	-0.444	-0.454	-0.464	-0.474	-0.484	-0.495	-0.505	-0.518	-0.528	-0.539	-0.550	-0.560	-0.571	-0.582	-0.594	-0.605	-0.615	-0.625	-0.635	-0.646	-0.655	-0.665	-0.674	-0.682	-0.691	-0.699	-0.706	-0.714	-0.721	-0.728	-0.734	-0.739	-0.744	-0.749	-0.754	-0.758	-0.761	-0.764	-0.768	-0.769	-0.770	-0.772	-0.771	-0.772	-0.772	-0.772	-0.771	-0.769	-0.768	-0.765	-0.762	-0.760	-0.756	-0.752	-0.748	-0.744	-0.739	-0.732	-0.729	-0.722	-0.716	-0.711	-0.705	-0.699	-0.692	-0.686	-0.681	-0.675	-0.669	-0.662	-0.655	-0.650	-0.644	-0.638	-0.632	-0.628	-0.621	-0.616	-0.612	-0.609	-0.604	-0.600	-0.596	-0.594	-0.590	-0.590	-0.588	-0.588	-0.586	-0.586	-0.588	-0.589	-0.590	-0.592	-0.595	-0.599	-0.602	-0.608	-0.612	-0.619	-0.625	-0.632	-0.640	-0.649	-0.658	-0.668	-0.678	-0.688	-0.699	-0.710	-0.722	-0.735	-0.748	-0.761	-0.775	-0.789	-0.804	-0.818	-0.832	-0.846	-0.861	-0.876	-0.891	-0.906	-0.921	-0.936	-0.950	-0.965	-0.980	-0.994	-1.008	-1.021	-1.034	-1.046	-1.058	-1.070	-1.081	-1.091	-1.100	-1.110	-1.119	-1.126	-1.134	-1.140	-1.145	-1.151	-1.156	-1.159	-1.162	-1.164	-1.165	-1.165	-1.165	-1.164	-1.161	-1.160	-1.156	-1.152	-1.148	-1.142	-1.136	-1.130	-1.122	-1.114	-1.105	-1.096	-1.086	-1.076	-1.066	-1.055	-1.042	-1.031	-1.020	-1.006	-0.995	-0.981	-0.969	-0.954	-0.941	-0.926	-0.914	-0.899	-0.885	-0.871	-0.856	-0.842	-0.830	-0.815	-0.801	-0.788	-0.774	-0.761	-0.748	-0.734	-0.721	-0.709	-0.696	-0.685	-0.674	-0.661	-0.650	-0.639	-0.629	-0.618	-0.608	-0.598	-0.589	-0.579	-0.570	-0.564	-0.554	-0.545	-0.538	-0.530	-0.524	-0.516	-0.510	-0.502	-0.496	-0.491	-0.485	-0.479	-0.474	-0.469	-0.462	-0.458	-0.451	-0.446	-0.441	-0.435	-0.431	-0.425	-0.420	-0.414	-0.408	-0.402	-0.396	-0.390	-0.384	-0.378	-0.370	-0.364	-0.356	-0.349	-0.341	-0.332	-0.325	-0.316	-0.308	-0.299	-0.290	-0.280	-0.270	-0.260	-0.249	-0.239	-0.228	-0.216	-0.205	-0.194	-0.181	-0.170	-0.156	-0.145	-0.132	-0.120	-0.108	-0.095	-0.082	-0.070	-0.058	-0.045	-0.032	-0.020	-0.008	0.004	0.015	0.026	0.038	0.049	0.060	0.070	0.079	0.089	0.099	0.106	0.114	0.121	0.129	0.135	0.142	0.148	0.152	0.156	0.160	0.162	0.165	0.168	0.169	0.170	0.170	0.170	0.168	0.165	0.164	0.160	0.156	0.151	0.146	0.141	0.136	0.129	0.122	0.114	0.106	0.098	0.089	0.079	0.069	0.059	0.049	0.038	0.026	0.015	0.004	-0.008	-0.020	-0.032	-0.044	-0.056	-0.069	-0.081	-0.094	-0.106	-0.118	-0.131	-0.142	-0.154	-0.165	-0.176	-0.188	-0.199	-0.209	-0.219	-0.228	-0.238	-0.246	-0.254	-0.262	-0.270	-0.276	-0.282	-0.288	-0.294	-0.299	-0.302	-0.305	-0.309	-0.311	-0.311	-0.312	-0.312	-0.312	-0.310	-0.310	-0.306	-0.304	-0.299	-0.295	-0.291	-0.285	-0.279	-0.272	-0.265	-0.258	-0.249	-0.241	-0.231	-0.221	-0.211	-0.201	-0.190	-0.180	-0.169	-0.158	-0.145	-0.134	-0.121	-0.109	-0.098	-0.085	-0.071	-0.060	-0.048	-0.035	-0.024	-0.011	0.001	0.012	0.025	0.035	0.046	0.058	0.068	0.076	0.086	0.095	0.104	0.112	0.120	0.128	0.134	0.140	0.145	0.150	0.155	0.159	0.162	0.165	0.168	0.170	0.170	0.171	0.171	0.170	0.169	0.168	0.165	0.161	0.159	0.155	0.150	0.145	0.139	0.134	0.128	0.119	0.112	0.105	0.095	0.088	0.078	0.068	0.058	0.048	0.035	0.025	0.012	0.001	-0.010	-0.022	-0.035	-0.046	-0.060	-0.074	-0.086	-0.099	-0.112	-0.125	-0.139	-0.152	-0.166	-0.178	-0.191	-0.204	-0.218	-0.230	-0.241	-0.254	-0.265	-0.276	-0.286	-0.298	-0.308	-0.316	-0.326	-0.334	-0.341	-0.349	-0.356	-0.361	-0.366	-0.371	-0.375	-0.379	-0.381	-0.382	-0.384	-0.384	-0.384	-0.382	-0.379	-0.376	-0.372	-0.369	-0.364	-0.356	-0.350	-0.341	-0.334	-0.325	-0.316	-0.305	-0.295	-0.284	-0.272	-0.260	-0.248	-0.235	-0.221	-0.208	-0.194	-0.180	-0.166	-0.151	-0.139	-0.124	-0.110	-0.096	-0.082	-0.068	-0.054	-0.041	-0.028	-0.015	-0.002	0.010	0.021	0.032	0.042	0.052	0.061	0.070	0.079	0.086	0.092	0.099	0.104	0.109	0.112	0.116	0.119	0.120	0.122	0.124	0.124	0.122	0.121	0.121	0.118	0.115	0.112	0.109	0.104	0.100	0.094	0.090	0.084	0.078	0.071	0.065	0.058	0.051	0.044	0.038	0.029	0.021	0.014	0.008	0.000	-0.008	-0.015	-0.021	-0.028	-0.034	-0.040	-0.046	-0.052	-0.059	-0.062	-0.069	-0.074	-0.078	-0.081	-0.085	-0.090	-0.092	-0.095	-0.098	-0.100	-0.102	-0.104	-0.106	-0.108	-0.108	-0.108	-0.109	-0.110	-0.109	-0.109	-0.109	-0.108	-0.108	-0.108	-0.106	-0.106	-0.106	-0.105	-0.105	-0.104	-0.104	-0.104	-0.102	-0.104	-0.102	-0.102	-0.102	-0.104	-0.105	-0.105	-0.108	-0.109	-0.111	-0.112	-0.115	-0.119	-0.122	-0.125	-0.130	-0.134	-0.139	-0.142	-0.149	-0.154	-0.160	-0.166	-0.172	-0.179	-0.188	-0.195	-0.202	-0.211	-0.219	-0.228	-0.236	-0.245	-0.254	-0.264	-0.274	-0.282	-0.294	-0.304	-0.314	-0.325	-0.335	-0.345	-0.356	-0.368	-0.378	-0.388	-0.399	-0.410	-0.420	-0.431	-0.442	-0.452	-0.464	-0.474	-0.485	-0.494	-0.504	-0.514	-0.524	-0.534	-0.544	-0.554	-0.562	-0.574	-0.582	-0.591	-0.600	-0.608	-0.618	-0.625	-0.634	-0.642	-0.650	-0.658	-0.665	-0.674	-0.681	-0.689	-0.696	-0.702	-0.710	-0.718	-0.725	-0.731	-0.738	-0.745	-0.751	-0.759	-0.765	-0.771	-0.778	-0.784	-0.790	-0.796	-0.801	-0.808	-0.814	-0.819	-0.825	-0.830	-0.835	-0.841	-0.846	-0.852	-0.858	-0.861	-0.866	-0.871	-0.875	-0.880	-0.884	-0.888	-0.892	-0.896	-0.900	-0.902	-0.905	-0.909	-0.911	-0.914	-0.915	-0.918	-0.919	-0.920	-0.922	-0.924	-0.925	-0.925	-0.926	-0.926	-0.926	-0.926	-0.926	-0.926	-0.925	-0.924	-0.924	-0.921	-0.920	-0.919	-0.918	-0.915	-0.912	-0.911	-0.908	-0.905	-0.902	-0.899	-0.895	-0.891	-0.888	-0.884	-0.880	-0.878	-0.874	-0.869	-0.865	-0.860	-0.855	-0.850	-0.845	-0.840	-0.835	-0.830	-0.824	-0.820	-0.812	-0.808	-0.802	-0.796	-0.791	-0.785	-0.779	-0.772	-0.765	-0.760	-0.752	-0.746	-0.740	-0.732	-0.726	-0.719	-0.712	-0.705	-0.698	-0.690	-0.682	-0.676	-0.670	-0.662	-0.655	-0.649	-0.642	-0.636	-0.629	-0.622	-0.616	-0.610	-0.605	-0.599	-0.594	-0.588	-0.584	-0.579	-0.575	-0.570	-0.568	-0.564	-0.561	-0.559	-0.556	-0.555	-0.554	-0.552	-0.552	-0.551	-0.552	-0.552	-0.554	-0.555	-0.558	-0.559	-0.562	-0.566	-0.569	-0.574	-0.578	-0.581	-0.586	-0.592	-0.598	-0.602	-0.609	-0.614	-0.621	-0.626	-0.634	-0.640	-0.648	-0.654	-0.660	-0.666	-0.674	-0.680	-0.686	-0.692	-0.699	-0.705	-0.710	-0.716	-0.722	-0.726	-0.731	-0.736	-0.740	-0.744	-0.748	-0.750	-0.754	-0.756	-0.759	-0.760	-0.762	-0.762	-0.762	-0.764	-0.764	-0.764	-0.762	-0.761	-0.760	-0.759	-0.756	-0.754	-0.752	-0.750	-0.748	-0.744	-0.741	-0.738	-0.734	-0.730	-0.726	-0.722	-0.720	-0.716	-0.712	-0.709	-0.705	-0.702	-0.699	-0.696	-0.692	-0.690	-0.686	-0.684	-0.682	-0.680	-0.679	-0.676	-0.676	-0.675	-0.675	-0.674	-0.674	-0.675	-0.675	-0.676	-0.678	-0.679	-0.682	-0.684	-0.688	-0.690	-0.694	-0.698	-0.702	-0.706	-0.710	-0.715	-0.722	-0.728	-0.734	-0.739	-0.745	-0.751	-0.760	-0.766	-0.772	-0.780	-0.788	-0.795	-0.802	-0.811	-0.819	-0.826	-0.834	-0.841	-0.850	-0.856	-0.864	-0.871	-0.879	-0.885	-0.892	-0.899	-0.905	-0.911	-0.916	-0.922	-0.928	-0.931	-0.936	-0.940	-0.945	-0.948	-0.950	-0.951	-0.954	-0.955	-0.955	-0.955	-0.955	-0.955	-0.954	-0.952	-0.951	-0.948	-0.944	-0.940	-0.935	-0.931	-0.926	-0.919	-0.912	-0.906	-0.899	-0.890	-0.882	-0.874	-0.865	-0.856	-0.846	-0.836	-0.826	-0.815	-0.805	-0.794	-0.781	-0.770	-0.759	-0.746	-0.735	-0.724	-0.711	-0.700	-0.688	-0.676	-0.665	-0.652	-0.641	-0.630	-0.619	-0.608	-0.598	-0.586	-0.576	-0.568	-0.558	-0.548	-0.540	-0.530	-0.522	-0.515	-0.507	-0.500	-0.492	-0.488	-0.480	-0.475	-0.470	-0.465	-0.459	-0.454	-0.451	-0.448	-0.442	-0.439	-0.436	-0.432	-0.429	-0.426	-0.424	-0.421	-0.419	-0.416	-0.414	-0.411	-0.410	-0.406	-0.404	-0.401	-0.399	-0.396	-0.395	-0.391	-0.388	-0.385	-0.381	-0.379	-0.374	-0.370	-0.366	-0.361	-0.358	-0.352	-0.346	-0.341	-0.336	-0.330	-0.324	-0.318	-0.310	-0.304	-0.296	-0.290	-0.282	-0.274	-0.266	-0.259	-0.250	-0.241	-0.232	-0.224	-0.215	-0.206	-0.198	-0.189	-0.179	-0.170	-0.159	-0.150	-0.141	-0.131	-0.121	-0.111	-0.102	-0.094	-0.082	-0.074	-0.065	-0.055	-0.046	-0.038	-0.030	-0.020	-0.011	-0.002	0.005	0.012	0.021	0.029	0.036	0.044	0.050	0.056	0.062	0.069	0.075	0.081	0.088	0.091	0.098	0.102	0.106	0.110	0.115	0.118	0.121	0.124	0.128	0.130	0.132	0.135	0.136	0.139	0.140	0.141	0.142	0.144	0.144	0.145	0.145	0.146	0.146	0.146	0.146	0.146	0.145	0.145	0.145	0.144	0.145	0.144	0.142	0.144	0.142	0.142	0.141	0.141	0.141	0.141	0.141	0.141	0.142	0.142	0.144	0.145	0.146	0.148	0.149	0.150	0.151	0.154	0.155	0.158	0.161	0.164	0.168	0.170	0.174	0.178	0.181	0.185	0.190	0.195	0.200	0.204	0.209	0.215	0.220	0.226	0.231	0.238	0.242	0.249	0.255	0.262	0.268	0.274	0.280	0.288	0.292	0.299	0.305	0.311	0.318	0.324	0.330	0.335	0.341	0.346	0.352	0.358	0.362	0.368	0.372	0.378	0.381	0.385	0.390	0.394	0.398	0.399	0.402	0.406	0.409	0.410	0.412	0.415	0.416	0.418	0.418	0.419	0.419	0.420	0.419	0.419	0.419	0.418	0.416	0.415	0.414	0.412	0.411	0.410	0.408	0.405	0.402	0.400	0.398	0.395	0.392	0.390	0.388	0.384	0.380	0.378	0.375	0.371	0.368	0.364	0.361	0.358	0.355	0.351	0.348	0.344	0.341	0.338	0.334	0.331	0.328	0.322	0.320	0.316	0.312	0.309	0.305	0.301	0.296	0.294	0.289	0.284	0.280	0.275	0.270	0.265	0.259	0.254	0.249	0.242	0.236	0.231	0.225	0.219	0.211	0.204	0.198	0.190	0.181	0.175	0.166	0.159	0.150	0.141	0.132	0.122	0.114	0.105	0.095	0.086	0.076	0.066	0.056	0.046	0.036	0.026	0.016	0.005	-0.005	-0.015	-0.026	-0.035	-0.046	-0.056	-0.066	-0.076	-0.088	-0.096	-0.106	-0.116	-0.125	-0.135	-0.145	-0.154	-0.162	-0.172	-0.180	-0.189	-0.199	-0.206	-0.215	-0.222	-0.231	-0.239	-0.246	-0.255	-0.262	-0.269	-0.276	-0.284	-0.291	-0.298	-0.305	-0.311	-0.320	-0.326	-0.332	-0.340	-0.346	-0.354	-0.361	-0.368	-0.375	-0.382	-0.390	-0.396	-0.404	-0.411	-0.419	-0.425	-0.434	-0.441	-0.449	-0.456	-0.464	-0.471	-0.479	-0.488	-0.496	-0.502	-0.511	-0.519	-0.528	-0.534	-0.542	-0.550	-0.559	-0.566	-0.574	-0.581	-0.589	-0.595	-0.602	-0.609	-0.615	-0.621	-0.628	-0.632	-0.639	-0.644	-0.648	-0.652	-0.655	-0.659	-0.662	-0.664	-0.668	-0.668	-0.669	-0.669	-0.670	-0.669	-0.669	-0.668	-0.666	-0.662	-0.660	-0.656	-0.652	-0.649	-0.644	-0.639	-0.634	-0.626	-0.620	-0.612	-0.605	-0.598	-0.589	-0.580	-0.572	-0.564	-0.552	-0.544	-0.534	-0.524	-0.514	-0.502	-0.494	-0.482	-0.472	-0.462	-0.451	-0.441	-0.431	-0.421	-0.412	-0.402	-0.392	-0.384	-0.375	-0.366	-0.359	-0.350	-0.344	-0.335	-0.329	-0.322	-0.316	-0.310	-0.305	-0.300	-0.296	-0.292	-0.289	-0.286	-0.284	-0.281	-0.279	-0.279	-0.278	-0.278	-0.279	-0.279	-0.279	-0.280	-0.282	-0.285	-0.286	-0.290	-0.292	-0.296	-0.300	-0.304	-0.308	-0.312	-0.316	-0.320	-0.325	-0.331	-0.336	-0.341	-0.346	-0.351	-0.358	-0.362	-0.368	-0.372	-0.378	-0.382	-0.389	-0.394	-0.398	-0.401	-0.406	-0.410	-0.415	-0.419	-0.421	-0.425	-0.428	-0.430	-0.432	-0.432	-0.435	-0.436	-0.438	-0.438	-0.438	-0.436	-0.436	-0.435	-0.434	-0.431	-0.430	-0.428	-0.424	-0.420	-0.416	-0.412	-0.406	-0.402	-0.398	-0.391	-0.385	-0.379	-0.372	-0.365	-0.358	-0.351	-0.344	-0.335	-0.328	-0.319	-0.311	-0.302	-0.294	-0.285	-0.278	-0.268	-0.260	-0.251	-0.242	-0.234	-0.226	-0.218	-0.209	-0.200	-0.194	-0.186	-0.179	-0.171	-0.164	-0.158	-0.151	-0.145	-0.140	-0.135	-0.130	-0.125	-0.121	-0.118	-0.115	-0.111	-0.109	-0.108	-0.106	-0.105	-0.105	-0.105	-0.104	-0.105	-0.106	-0.109	-0.110	-0.112	-0.116	-0.119	-0.122	-0.126	-0.130	-0.134	-0.140	-0.145	-0.150	-0.156	-0.162	-0.169	-0.175	-0.182	-0.189	-0.196	-0.204	-0.212	-0.219	-0.226	-0.235	-0.242	-0.251	-0.259	-0.268	-0.275	-0.284	-0.291	-0.300	-0.309	-0.318	-0.325	-0.334	-0.342	-0.351	-0.359	-0.368	-0.376	-0.385	-0.392	-0.401	-0.410	-0.418	-0.425	-0.434	-0.444	-0.451	-0.460	-0.469	-0.478	-0.486	-0.494	-0.504	-0.511	-0.521	-0.530	-0.539	-0.549	-0.558	-0.566	-0.578	-0.586	-0.596	-0.606	-0.615	-0.625	-0.635	-0.645	-0.656	-0.665	-0.676	-0.686	-0.696	-0.706	-0.716	-0.726	-0.736	-0.746	-0.756	-0.766	-0.776	-0.785	-0.795	-0.804	-0.814	-0.822	-0.832	-0.840	-0.849	-0.856	-0.864	-0.872	-0.879	-0.885	-0.891	-0.896	-0.902	-0.908	-0.914	-0.918	-0.920	-0.924	-0.928	-0.930	-0.931	-0.932	-0.934	-0.934	-0.934	-0.932	-0.932	-0.930	-0.929	-0.926	-0.924	-0.920	-0.916	-0.912	-0.908	-0.902	-0.898	-0.890	-0.885	-0.879	-0.872	-0.865	-0.856	-0.850	-0.841	-0.834	-0.826	-0.818	-0.810	-0.802	-0.794	-0.784	-0.776	-0.768	-0.759	-0.751	-0.742	-0.735	-0.726	-0.719	-0.710	-0.702	-0.696	-0.688	-0.681	-0.675	-0.668	-0.661	-0.655	-0.650	-0.645	-0.639	-0.634	-0.629	-0.624	-0.620	-0.615	-0.611	-0.608	-0.604	-0.602	-0.599	-0.598	-0.594	-0.592	-0.590	-0.588	-0.586	-0.585	-0.582	-0.582	-0.581	-0.580	-0.580	-0.579	-0.578	-0.578	-0.578	-0.576	-0.576	-0.575	-0.575	-0.575	-0.574	-0.574	-0.574	-0.572	-0.574	-0.574	-0.572	-0.571	-0.571	-0.570	-0.569	-0.569	-0.568	-0.566	-0.565	-0.564	-0.562	-0.561	-0.559	-0.558	-0.555	-0.554	-0.551	-0.549	-0.546	-0.544	-0.539	-0.536	-0.532	-0.529	-0.526	-0.521	-0.518	-0.512	-0.507	-0.504	-0.498	-0.492	-0.486	-0.480	-0.474	-0.468	-0.461	-0.454	-0.446	-0.439	-0.431	-0.422	-0.414	-0.406	-0.398	-0.389	-0.380	-0.370	-0.360	-0.351	-0.341	-0.331	-0.321	-0.311	-0.301	-0.291	-0.281	-0.270	-0.260	-0.250	-0.240	-0.230	-0.219	-0.210	-0.200	-0.191	-0.181	-0.171	-0.164	-0.154	-0.145	-0.138	-0.129	-0.122	-0.114	-0.108	-0.101	-0.095	-0.089	-0.084	-0.079	-0.075	-0.070	-0.066	-0.064	-0.060	-0.058	-0.056	-0.055	-0.055	-0.054	-0.054	-0.055	-0.056	-0.058	-0.059	-0.062	-0.065	-0.069	-0.072	-0.078	-0.082	-0.088	-0.092	-0.100	-0.106	-0.114	-0.121	-0.129	-0.136	-0.145	-0.154	-0.164	-0.174	-0.184	-0.192	-0.204	-0.215	-0.225	-0.238	-0.249	-0.260	-0.272	-0.285	-0.296	-0.309	-0.322	-0.335	-0.349	-0.361	-0.375	-0.388	-0.400	-0.414	-0.428	-0.441	-0.454	-0.468	-0.480	-0.494	-0.507	-0.520	-0.532	-0.545	-0.559	-0.571	-0.582	-0.595	-0.608	-0.619	-0.630	-0.641	-0.651	-0.662	-0.672	-0.682	-0.692	-0.702	-0.712	-0.720	-0.730	-0.738	-0.745	-0.754	-0.761	-0.768	-0.775	-0.781	-0.788	-0.794	-0.799	-0.805	-0.809	-0.814	-0.819	-0.822	-0.828	-0.831	-0.834	-0.839	-0.841	-0.844	-0.848	-0.850	-0.852	-0.855	-0.858	-0.860	-0.862	-0.864	-0.866	-0.869	-0.870	-0.872	-0.874	-0.875	-0.878	-0.878	-0.879	-0.880	-0.881	-0.882	-0.884	-0.885	-0.885	-0.886	-0.886	-0.888	-0.888	-0.888	-0.888	-0.888	-0.889	-0.888	-0.888	-0.888	-0.886	-0.886	-0.884	-0.884	-0.882	-0.880	-0.879	-0.878	-0.875	-0.874	-0.871	-0.869	-0.866	-0.864	-0.861	-0.858	-0.855	-0.852	-0.849	-0.845	-0.841	-0.838	-0.834	-0.829	-0.824	-0.820	-0.815	-0.810	-0.805	-0.799	-0.794	-0.789	-0.782	-0.778	-0.771	-0.765	-0.759	-0.752	-0.746	-0.740	-0.734	-0.728	-0.719	-0.712	-0.706	-0.699	-0.692	-0.684	-0.676	-0.670	-0.662	-0.655	-0.648	-0.640	-0.632	-0.625	-0.616	-0.610	-0.601	-0.594	-0.586	-0.579	-0.571	-0.564	-0.556	-0.549	-0.541	-0.535	-0.528	-0.521	-0.514	-0.509	-0.502	-0.496	-0.489	-0.484	-0.478	-0.472	-0.468	-0.462	-0.458	-0.454	-0.449	-0.445	-0.441	-0.438	-0.434	-0.431	-0.428	-0.424	-0.422	-0.420	-0.419	-0.418	-0.415	-0.415	-0.414	-0.414	-0.412	-0.412	-0.412	-0.412	-0.412	-0.414	-0.415	-0.415	-0.418	-0.419	-0.421	-0.421	-0.424	-0.426	-0.429	-0.430	-0.434	-0.435	-0.438	-0.440	-0.442	-0.446	-0.449	-0.452	-0.455	-0.459	-0.462	-0.465	-0.469	-0.471	-0.474	-0.479	-0.481	-0.485	-0.488	-0.491	-0.494	-0.499	-0.501	-0.505	-0.507	-0.511	-0.514	-0.518	-0.520	-0.522	-0.528	-0.530	-0.532	-0.535	-0.539	-0.541	-0.545	-0.546	-0.550	-0.551	-0.555	-0.558	-0.560	-0.562	-0.565	-0.568	-0.570	-0.572	-0.575	-0.576	-0.580	-0.581	-0.585	-0.586	-0.590	-0.591	-0.594	-0.596	-0.599	-0.600	-0.602	-0.606	-0.609	-0.611	-0.614	-0.616	-0.619	-0.621	-0.624	-0.628	-0.630	-0.632	-0.636	-0.639	-0.642	-0.646	-0.649	-0.652	-0.656	-0.660	-0.665	-0.669	-0.675	-0.679	-0.684	-0.689	-0.695	-0.700	-0.706	-0.712	-0.719	-0.726	-0.732	-0.740	-0.746	-0.754	-0.761	-0.770	-0.779	-0.786	-0.795	-0.805	-0.814	-0.824	-0.832	-0.844	-0.854	-0.864	-0.874	-0.885	-0.896	-0.906	-0.919	-0.930	-0.941	-0.952	-0.964	-0.975	-0.985	-0.998	-1.008	-1.020	-1.030	-1.041	-1.051	-1.062	-1.071	-1.081	-1.091	-1.101	-1.110	-1.119	-1.128	-1.134	-1.142	-1.149	-1.155	-1.162	-1.168	-1.172	-1.178	-1.182	-1.185	-1.189	-1.191	-1.194	-1.196	-1.198	-1.199	-1.200	-1.200	-1.200	-1.200	-1.199	-1.198	-1.196	-1.194	-1.191	-1.190	-1.188	-1.185	-1.181	-1.180	-1.176	-1.172	-1.169	-1.166	-1.162	-1.161	-1.158	-1.154	-1.151	-1.149	-1.145	-1.142	-1.141	-1.139	-1.136	-1.134	-1.132	-1.131	-1.130	-1.129	-1.128	-1.126	-1.125	-1.125	-1.125	-1.124	-1.124	-1.124	-1.124	-1.124	-1.125	-1.124	-1.124	-1.125	-1.124	-1.122	-1.124	-1.122	-1.121	-1.120	-1.120	-1.119	-1.118	-1.115	-1.112	-1.110	-1.109	-1.104	-1.100	-1.098	-1.094	-1.089	-1.085	-1.079	-1.074	-1.066	-1.061	-1.054	-1.046	-1.039	-1.030	-1.022	-1.012	-1.005	-0.995	-0.985	-0.974	-0.964	-0.952	-0.941	-0.930	-0.919	-0.906	-0.895	-0.882	-0.869	-0.858	-0.844	-0.830	-0.816	-0.802	-0.789	-0.775	-0.760	-0.746	-0.732	-0.718	-0.704	-0.688	-0.672	-0.658	-0.644	-0.628	-0.612	-0.599	-0.582	-0.568	-0.552	-0.536	-0.521	-0.506	-0.491	-0.476	-0.461	-0.448	-0.431	-0.418	-0.402	-0.389	-0.375	-0.360	-0.346	-0.334	-0.320	-0.308	-0.296	-0.284	-0.271	-0.260	-0.250	-0.239	-0.229	-0.219	-0.210	-0.201	-0.194	-0.185	-0.178	-0.172	-0.166	-0.160	-0.156	-0.152	-0.149	-0.146	-0.144	-0.142	-0.142	-0.141	-0.142	-0.142	-0.144	-0.146	-0.149	-0.152	-0.156	-0.161	-0.166	-0.171	-0.178	-0.184	-0.191	-0.199	-0.206	-0.214	-0.222	-0.231	-0.241	-0.250	-0.259	-0.270	-0.280	-0.289	-0.300	-0.310	-0.321	-0.330	-0.341	-0.351	-0.362	-0.372	-0.384	-0.392	-0.402	-0.414	-0.422	-0.431	-0.442	-0.451	-0.460	-0.469	-0.478	-0.486	-0.494	-0.501	-0.509	-0.516	-0.522	-0.530	-0.535	-0.541	-0.548	-0.554	-0.559	-0.564	-0.569	-0.572	-0.576	-0.581	-0.585	-0.588	-0.591	-0.595	-0.598	-0.600	-0.602	-0.604	-0.606	-0.608	-0.610	-0.611	-0.612	-0.615	-0.616	-0.616	-0.618	-0.619	-0.619	-0.620	-0.620	-0.620	-0.621	-0.621	-0.621	-0.621	-0.622	-0.621	-0.622	-0.621	-0.621	-0.621	-0.622	-0.621	-0.622	-0.621	-0.622	-0.622	-0.622	-0.622	-0.624	-0.624	-0.624	-0.624	-0.624	-0.625	-0.625	-0.626	-0.626	-0.628	-0.628	-0.628	-0.629	-0.629	-0.629	-0.630	-0.630	-0.630	-0.631	-0.631	-0.631	-0.632	-0.634	-0.632	-0.634	-0.634	-0.634	-0.634	-0.635	-0.635	-0.635	-0.635	-0.635	-0.635	-0.635	-0.635	-0.635	-0.634	-0.634	-0.634	-0.632	-0.632	-0.632	-0.631	-0.631	-0.630	-0.629	-0.629	-0.626	-0.626	-0.625	-0.626	-0.625	-0.624	-0.624	-0.622	-0.622	-0.622	-0.620	-0.620	-0.620	-0.621	-0.620	-0.620	-0.620	-0.621	-0.620	-0.621	-0.622	-0.624	-0.624	-0.625	-0.628	-0.629	-0.630	-0.631	-0.635	-0.636	-0.639	-0.641	-0.644	-0.646	-0.650	-0.652	-0.656	-0.660	-0.662	-0.666	-0.670	-0.674	-0.678	-0.681	-0.685	-0.689	-0.692	-0.696	-0.700	-0.704	-0.709	-0.711	-0.715	-0.718	-0.722	-0.725	-0.729	-0.731	-0.734	-0.736	-0.739	-0.740	-0.742	-0.744	-0.745	-0.746	-0.746	-0.748	-0.748	-0.748	-0.746	-0.745	-0.744	-0.742	-0.740	-0.738	-0.735	-0.732	-0.729	-0.725	-0.721	-0.716	-0.711	-0.708	-0.701	-0.696	-0.690	-0.682	-0.676	-0.669	-0.661	-0.652	-0.644	-0.635	-0.626	-0.618	-0.609	-0.598	-0.589	-0.579	-0.568	-0.558	-0.546	-0.536	-0.525	-0.512	-0.502	-0.491	-0.479	-0.468	-0.456	-0.445	-0.432	-0.421	-0.410	-0.399	-0.386	-0.375	-0.364	-0.352	-0.341	-0.330	-0.319	-0.308	-0.298	-0.288	-0.278	-0.266	-0.259	-0.249	-0.240	-0.230	-0.222	-0.214	-0.208	-0.200	-0.192	-0.188	-0.180	-0.175	-0.170	-0.165	-0.161	-0.156	-0.154	-0.151	-0.148	-0.146	-0.145	-0.142	-0.141	-0.141	-0.141	-0.142	-0.144	-0.145	-0.146	-0.148	-0.150	-0.152	-0.155	-0.159	-0.161	-0.165	-0.168	-0.172	-0.175	-0.180	-0.185	-0.188	-0.192	-0.198	-0.202	-0.205	-0.210	-0.215	-0.218	-0.221	-0.226	-0.230	-0.232	-0.236	-0.240	-0.244	-0.245	-0.248	-0.250	-0.252	-0.254	-0.255	-0.256	-0.256	-0.258	-0.258	-0.258	-0.258	-0.256	-0.255	-0.254	-0.252	-0.251	-0.249	-0.246	-0.244	-0.241	-0.239	-0.235	-0.231	-0.228	-0.224	-0.221	-0.218	-0.212	-0.210	-0.205	-0.200	-0.198	-0.192	-0.189	-0.185	-0.181	-0.178	-0.174	-0.170	-0.166	-0.164	-0.160	-0.158	-0.155	-0.152	-0.149	-0.146	-0.145	-0.142	-0.140	-0.139	-0.139	-0.136	-0.136	-0.135	-0.135	-0.134	-0.134	-0.134	-0.135	-0.135	-0.135	-0.136	-0.138	-0.138	-0.139	-0.140	-0.141	-0.142	-0.144	-0.146	-0.148	-0.150	-0.152	-0.154	-0.156	-0.158	-0.160	-0.162	-0.165	-0.166	-0.169	-0.170	-0.172	-0.175	-0.178	-0.180	-0.182	-0.186	-0.189	-0.191	-0.194	-0.198	-0.200	-0.202	-0.205	-0.209	-0.212	-0.216	-0.219	-0.222	-0.226	-0.230	-0.234	-0.239	-0.241	-0.246	-0.250	-0.255	-0.260	-0.265	-0.270	-0.276	-0.281	-0.286	-0.292	-0.298	-0.304	-0.309	-0.315	-0.321	-0.328	-0.335	-0.341	-0.348	-0.355	-0.361	-0.369	-0.375	-0.381	-0.389	-0.396	-0.402	-0.410	-0.416	-0.422	-0.429	-0.436	-0.442	-0.449	-0.455	-0.461	-0.468	-0.474	-0.480	-0.485	-0.491	-0.498	-0.501	-0.507	-0.511	-0.518	-0.521	-0.526	-0.530	-0.534	-0.538	-0.542	-0.546	-0.550	-0.554	-0.558	-0.560	-0.564	-0.566	-0.569	-0.572	-0.575	-0.578	-0.580	-0.582	-0.585	-0.588	-0.589	-0.591	-0.595	-0.596	-0.600	-0.601	-0.604	-0.606	-0.608	-0.611	-0.614	-0.616	-0.620	-0.622	-0.625	-0.628	-0.631	-0.634	-0.638	-0.640	-0.644	-0.646	-0.650	-0.652	-0.656	-0.660	-0.662	-0.668	-0.670	-0.674	-0.678	-0.681	-0.685	-0.690	-0.694	-0.698	-0.701	-0.706	-0.709	-0.712	-0.718	-0.720	-0.724	-0.728	-0.730	-0.734	-0.738	-0.740	-0.744	-0.746	-0.749	-0.751	-0.754	-0.755	-0.758	-0.759	-0.760	-0.761	-0.762	-0.762	-0.762	-0.762	-0.761	-0.760	-0.760	-0.758	-0.756	-0.754	-0.751	-0.748	-0.744	-0.740	-0.735	-0.731	-0.725	-0.719	-0.712	-0.705	-0.699	-0.690	-0.681	-0.672	-0.664	-0.654	-0.644	-0.632	-0.621	-0.611	-0.599	-0.586	-0.574	-0.561	-0.549	-0.535	-0.521	-0.507	-0.494	-0.479	-0.465	-0.451	-0.436	-0.422	-0.408	-0.392	-0.379	-0.364	-0.350	-0.338	-0.324	-0.310	-0.298	-0.285	-0.272	-0.261	-0.250	-0.239	-0.228	-0.219	-0.209	-0.199	-0.191	-0.184	-0.176	-0.170	-0.164	-0.158	-0.152	-0.149	-0.145	-0.141	-0.140	-0.136	-0.134	-0.132	-0.132	-0.131	-0.132	-0.131	-0.131	-0.132	-0.132	-0.135	-0.135	-0.136	-0.139	-0.139	-0.140	-0.140	-0.142	-0.142	-0.141	-0.142	-0.142	-0.141	-0.140	-0.139	-0.136	-0.132	-0.130	-0.126	-0.122	-0.118	-0.110	-0.105	-0.098	-0.089	-0.081	-0.072	-0.062	-0.052	-0.041	-0.030	-0.016	-0.004	0.010	0.025	0.040	0.055	0.070	0.086	0.104	0.120	0.138	0.154	0.172	0.190	0.208	0.225	0.244	0.262	0.280	0.298	0.316	0.332	0.350	0.366	0.384	0.399	0.415	0.430	0.444	0.459	0.472	0.484	0.498	0.509	0.519	0.530	0.539	0.548	0.555	0.562	0.568	0.572	0.578	0.581	0.584	0.586	0.586	0.588	0.586	0.585	0.584	0.581	0.576	0.572	0.568	0.561	0.554	0.546	0.539	0.530	0.520	0.510	0.499	0.489	0.478	0.465	0.451	0.438	0.424	0.410	0.395	0.379	0.364	0.348	0.331	0.315	0.298	0.280	0.262	0.245	0.226	0.209	0.190	0.171	0.152	0.135	0.116	0.096	0.078	0.059	0.039	0.020	0.002	-0.018	-0.036	-0.055	-0.074	-0.092	-0.110	-0.129	-0.146	-0.165	-0.181	-0.199	-0.216	-0.234	-0.249	-0.266	-0.282	-0.298	-0.314	-0.329	-0.344	-0.358	-0.371	-0.386	-0.400	-0.414	-0.426	-0.440	-0.451	-0.464	-0.476	-0.488	-0.500	-0.510	-0.521	-0.531	-0.542	-0.552	-0.564	-0.574	-0.582	-0.592	-0.602	-0.611	-0.621	-0.630	-0.640	-0.649	-0.658	-0.666	-0.675	-0.685	-0.695	-0.702	-0.712	-0.721	-0.730	-0.740	-0.749	-0.759	-0.768	-0.776	-0.786	-0.795	-0.805	-0.814	-0.824	-0.832	-0.842	-0.851	-0.860	-0.869	-0.878	-0.888	-0.896	-0.904	-0.912	-0.921	-0.929	-0.936	-0.944	-0.951	-0.959	-0.966	-0.972	-0.979	-0.985	-0.990	-0.996	-1.001	-1.005	-1.009	-1.012	-1.015	-1.019	-1.021	-1.022	-1.025	-1.025	-1.026	-1.028	-1.026	-1.026	-1.025	-1.024	-1.024	-1.022	-1.020	-1.018	-1.016	-1.014	-1.011	-1.008	-1.005	-1.001	-0.999	-0.996	-0.992	-0.990	-0.986	-0.984	-0.980	-0.978	-0.975	-0.972	-0.971	-0.968	-0.966	-0.965	-0.964	-0.962	-0.962	-0.962	-0.964	-0.964	-0.965	-0.968	-0.968	-0.971	-0.974	-0.978	-0.981	-0.985	-0.989	-0.995	-1.000	-1.006	-1.012	-1.019	-1.025	-1.034	-1.041	-1.050	-1.058	-1.066	-1.076	-1.086	-1.096	-1.106	-1.116	-1.126	-1.136	-1.148	-1.158	-1.170	-1.181	-1.190	-1.201	-1.212	-1.224	-1.235	-1.246	-1.256	-1.268	-1.278	-1.288	-1.298	-1.306	-1.316	-1.325	-1.334	-1.341	-1.350	-1.358	-1.364	-1.371	-1.376	-1.382	-1.388	-1.391	-1.396	-1.399	-1.401	-1.402	-1.404	-1.404	-1.404	-1.404	-1.402	-1.400	-1.396	-1.394	-1.389	-1.384	-1.378	-1.370	-1.364	-1.356	-1.348	-1.338	-1.328	-1.316	-1.305	-1.294	-1.281	-1.268	-1.252	-1.239	-1.224	-1.209	-1.192	-1.175	-1.159	-1.141	-1.124	-1.106	-1.088	-1.068	-1.049	-1.030	-1.010	-0.991	-0.970	-0.950	-0.931	-0.910	-0.891	-0.871	-0.851	-0.832	-0.812	-0.792	-0.774	-0.754	-0.736	-0.718	-0.699	-0.681	-0.664	-0.648	-0.630	-0.614	-0.598	-0.582	-0.568	-0.552	-0.539	-0.524	-0.511	-0.499	-0.488	-0.475	-0.465	-0.452	-0.442	-0.432	-0.424	-0.415	-0.408	-0.399	-0.391	-0.384	-0.378	-0.370	-0.364	-0.359	-0.354	-0.349	-0.344	-0.340	-0.335	-0.331	-0.329	-0.325	-0.321	-0.319	-0.315	-0.312	-0.310	-0.308	-0.305	-0.302	-0.300	-0.296	-0.295	-0.291	-0.289	-0.288	-0.282	-0.280	-0.278	-0.275	-0.271	-0.269	-0.266	-0.262	-0.259	-0.255	-0.251	-0.248	-0.245	-0.241	-0.238	-0.232	-0.229	-0.225	-0.220	-0.216	-0.211	-0.208	-0.202	-0.199	-0.195	-0.190	-0.188	-0.182	-0.180	-0.175	-0.172	-0.169	-0.166	-0.162	-0.161	-0.158	-0.156	-0.155	-0.152	-0.151	-0.151	-0.149	-0.149	-0.149	-0.149	-0.150	-0.151	-0.152	-0.155	-0.156	-0.159	-0.162	-0.165	-0.169	-0.174	-0.178	-0.182	-0.188	-0.194	-0.199	-0.205	-0.211	-0.218	-0.225	-0.232	-0.241	-0.249	-0.256	-0.264	-0.272	-0.281	-0.290	-0.300	-0.309	-0.318	-0.328	-0.338	-0.346	-0.356	-0.366	-0.375	-0.385	-0.395	-0.404	-0.414	-0.425	-0.434	-0.442	-0.452	-0.462	-0.470	-0.480	-0.490	-0.498	-0.507	-0.516	-0.525	-0.534	-0.542	-0.550	-0.559	-0.566	-0.574	-0.581	-0.589	-0.596	-0.604	-0.609	-0.616	-0.622	-0.629	-0.635	-0.640	-0.646	-0.651	-0.658	-0.661	-0.668	-0.672	-0.676	-0.680	-0.685	-0.688	-0.691	-0.696	-0.699	-0.701	-0.704	-0.706	-0.709	-0.711	-0.712	-0.715	-0.716	-0.718	-0.719	-0.720	-0.720	-0.721	-0.721	-0.721	-0.722	-0.722	-0.722	-0.724	-0.722	-0.722	-0.722	-0.722	-0.721	-0.721	-0.721	-0.721	-0.721	-0.721	-0.721	-0.721	-0.721	-0.720	-0.720	-0.721	-0.721	-0.722	-0.722	-0.722	-0.724	-0.724	-0.726	-0.726	-0.728	-0.730	-0.731	-0.732	-0.735	-0.738	-0.740	-0.741	-0.745	-0.746	-0.749	-0.751	-0.754	-0.758	-0.760	-0.762	-0.765	-0.769	-0.771	-0.772	-0.776	-0.779	-0.781	-0.784	-0.785	-0.786	-0.788	-0.790	-0.791	-0.792	-0.792	-0.794	-0.794	-0.794	-0.792	-0.792	-0.791	-0.789	-0.788	-0.784	-0.782	-0.779	-0.775	-0.770	-0.766	-0.761	-0.756	-0.750	-0.744	-0.738	-0.731	-0.725	-0.716	-0.709	-0.700	-0.692	-0.684	-0.674	-0.666	-0.656	-0.646	-0.636	-0.626	-0.618	-0.606	-0.596	-0.588	-0.578	-0.566	-0.556	-0.548	-0.539	-0.528	-0.520	-0.511	-0.501	-0.494	-0.486	-0.479	-0.471	-0.465	-0.459	-0.454	-0.449	-0.445	-0.440	-0.438	-0.434	-0.431	-0.431	-0.430	-0.430	-0.430	-0.431	-0.434	-0.436	-0.439	-0.442	-0.446	-0.452	-0.458	-0.464	-0.470	-0.478	-0.486	-0.495	-0.504	-0.514	-0.524	-0.534	-0.545	-0.556	-0.568	-0.580	-0.591	-0.604	-0.616	-0.629	-0.641	-0.652	-0.665	-0.678	-0.690	-0.702	-0.715	-0.725	-0.738	-0.748	-0.759	-0.769	-0.778	-0.788	-0.796	-0.804	-0.811	-0.819	-0.824	-0.829	-0.834	-0.836	-0.840	-0.841	-0.842	-0.842	-0.841	-0.840	-0.836	-0.834	-0.829	-0.822	-0.816	-0.809	-0.800	-0.791	-0.781	-0.770	-0.758	-0.746	-0.732	-0.718	-0.704	-0.688	-0.671	-0.655	-0.638	-0.620	-0.602	-0.584	-0.565	-0.545	-0.526	-0.506	-0.486	-0.468	-0.449	-0.428	-0.409	-0.390	-0.370	-0.352	-0.334	-0.315	-0.298	-0.280	-0.264	-0.248	-0.231	-0.216	-0.201	-0.189	-0.175	-0.162	-0.150	-0.140	-0.129	-0.119	-0.110	-0.102	-0.095	-0.089	-0.082	-0.078	-0.072	-0.069	-0.066	-0.064	-0.061	-0.060	-0.060	-0.061	-0.061	-0.061	-0.064	-0.066	-0.069	-0.072	-0.075	-0.079	-0.084	-0.088	-0.092	-0.098	-0.102	-0.108	-0.112	-0.119	-0.124	-0.131	-0.138	-0.142	-0.149	-0.154	-0.161	-0.168	-0.172	-0.179	-0.185	-0.191	-0.198	-0.204	-0.210	-0.215	-0.221	-0.226	-0.232	-0.238	-0.244	-0.249	-0.255	-0.260	-0.266	-0.271	-0.276	-0.281	-0.288	-0.291	-0.298	-0.301	-0.308	-0.311	-0.316	-0.322	-0.326	-0.331	-0.335	-0.340	-0.345	-0.350	-0.354	-0.358	-0.362	-0.366	-0.371	-0.375	-0.379	-0.382	-0.388	-0.391	-0.396	-0.400	-0.404	-0.408	-0.411	-0.415	-0.419	-0.424	-0.428	-0.431	-0.435	-0.439	-0.442	-0.446	-0.450	-0.454	-0.456	-0.460	-0.464	-0.469	-0.472	-0.476	-0.480	-0.484	-0.488	-0.490	-0.495	-0.498	-0.501	-0.505	-0.507	-0.511	-0.514	-0.518	-0.520	-0.525	-0.528	-0.530	-0.532	-0.536	-0.539	-0.541	-0.544	-0.545	-0.548	-0.549	-0.550	-0.551	-0.552	-0.554	-0.554	-0.554	-0.554	-0.555	-0.554	-0.552	-0.551	-0.550	-0.549	-0.546	-0.544	-0.542	-0.540	-0.538	-0.534	-0.530	-0.528	-0.524	-0.519	-0.515	-0.510	-0.505	-0.500	-0.495	-0.490	-0.484	-0.479	-0.472	-0.468	-0.461	-0.455	-0.449	-0.444	-0.438	-0.430	-0.424	-0.419	-0.411	-0.405	-0.398	-0.392	-0.386	-0.380	-0.374	-0.368	-0.362	-0.356	-0.351	-0.344	-0.339	-0.334	-0.328	-0.324	-0.319	-0.312	-0.309	-0.304	-0.300	-0.295	-0.291	-0.286	-0.282	-0.278	-0.275	-0.271	-0.266	-0.264	-0.260	-0.258	-0.255	-0.252	-0.250	-0.248	-0.245	-0.242	-0.240	-0.239	-0.236	-0.236	-0.235	-0.234	-0.232	-0.231	-0.230	-0.230	-0.230	-0.230	-0.229	-0.230	-0.231	-0.230	-0.231	-0.232	-0.234	-0.234	-0.236	-0.238	-0.239	-0.240	-0.241	-0.242	-0.245	-0.248	-0.249	-0.250	-0.254	-0.255	-0.258	-0.260	-0.262	-0.265	-0.268	-0.270	-0.274	-0.275	-0.278	-0.280	-0.282	-0.286	-0.288	-0.290	-0.292	-0.295	-0.298	-0.300	-0.302	-0.304	-0.306	-0.309	-0.310	-0.311	-0.314	-0.315	-0.316	-0.318	-0.319	-0.320	-0.321	-0.322	-0.322	-0.324	-0.324	-0.324	-0.325	-0.326	-0.325	-0.325	-0.326	-0.325	-0.326	-0.326	-0.326	-0.326	-0.325	-0.325	-0.326	-0.325	-0.325	-0.325	-0.324	-0.324	-0.324	-0.324	-0.322	-0.322	-0.324	-0.322	-0.322	-0.322	-0.322	-0.322	-0.321	-0.322	-0.321	-0.322	-0.322	-0.322	-0.322	-0.322	-0.322	-0.324	-0.322	-0.322	-0.322	-0.322	-0.324	-0.322	-0.322	-0.322	-0.322	-0.322	-0.321	-0.321	-0.321	-0.320	-0.320	-0.319	-0.319	-0.316	-0.316	-0.315	-0.314	-0.312	-0.311	-0.309	-0.308	-0.305	-0.304	-0.301	-0.298	-0.295	-0.292	-0.289	-0.286	-0.281	-0.279	-0.275	-0.270	-0.265	-0.261	-0.256	-0.251	-0.246	-0.240	-0.235	-0.229	-0.222	-0.215	-0.209	-0.201	-0.194	-0.186	-0.178	-0.169	-0.160	-0.151	-0.140	-0.131	-0.121	-0.110	-0.099	-0.089	-0.076	-0.065	-0.051	-0.039	-0.025	-0.012	0.001	0.016	0.030	0.045	0.060	0.076	0.091	0.108	0.124	0.141	0.158	0.175	0.191	0.210	0.228	0.246	0.264	0.281	0.301	0.319	0.338	0.355	0.374	0.392	0.410	0.429	0.446	0.465	0.482	0.500	0.516	0.532	0.550	0.565	0.581	0.596	0.610	0.624	0.638	0.650	0.662	0.675	0.686	0.696	0.706	0.715	0.724	0.732	0.739	0.746	0.751	0.756	0.760	0.764	0.768	0.769	0.770	0.771	0.771	0.771	0.771	0.769	0.768	0.764	0.761	0.759	0.755	0.751	0.745	0.741	0.738	0.731	0.726	0.721	0.715	0.710	0.705	0.700	0.694	0.689	0.682	0.679	0.674	0.670	0.665	0.661	0.658	0.655	0.651	0.649	0.648	0.645	0.645	0.644	0.644	0.644	0.645	0.645	0.646	0.648	0.650	0.652	0.655	0.658	0.661	0.665	0.669	0.672	0.678	0.681	0.685	0.690	0.694	0.699	0.702	0.706	0.711	0.715	0.720	0.724	0.726	0.729	0.732	0.735	0.738	0.739	0.740	0.741	0.742	0.742	0.742	0.742	0.741	0.740	0.738	0.735	0.732	0.729	0.725	0.720	0.716	0.710	0.705	0.699	0.692	0.686	0.680	0.671	0.664	0.656	0.649	0.640	0.630	0.621	0.612	0.602	0.594	0.584	0.574	0.565	0.555	0.546	0.536	0.526	0.516	0.506	0.498	0.488	0.478	0.469	0.460	0.451	0.442	0.432	0.425	0.416	0.409	0.400	0.394	0.386	0.379	0.372	0.366	0.360	0.354	0.348	0.342	0.336	0.331	0.326	0.322	0.319	0.315	0.311	0.308	0.306	0.304	0.301	0.300	0.299	0.298	0.296	0.296	0.296	0.296	0.298	0.299	0.301	0.302	0.304	0.308	0.310	0.314	0.316	0.320	0.325	0.329	0.334	0.340	0.345	0.351	0.358	0.362	0.370	0.376	0.384	0.391	0.398	0.405	0.412	0.421	0.428	0.436	0.444	0.452	0.460	0.468	0.475	0.482	0.490	0.498	0.505	0.512	0.519	0.525	0.531	0.538	0.544	0.550	0.554	0.560	0.565	0.570	0.574	0.578	0.581	0.584	0.586	0.589	0.591	0.592	0.594	0.595	0.596	0.596	0.596	0.596	0.596	0.595	0.594	0.592	0.590	0.590	0.588	0.584	0.582	0.580	0.576	0.574	0.570	0.568	0.564	0.561	0.558	0.555	0.551	0.548	0.544	0.541	0.536	0.534	0.530	0.528	0.525	0.522	0.520	0.519	0.516	0.515	0.512	0.512	0.511	0.510	0.510	0.511	0.510	0.511	0.514	0.515	0.518	0.520	0.522	0.525	0.529	0.535	0.539	0.544	0.550	0.555	0.564	0.570	0.578	0.585	0.595	0.604	0.614	0.624	0.634	0.644	0.655	0.668	0.679	0.691	0.704	0.718	0.729	0.742	0.755	0.770	0.782	0.796	0.809	0.822	0.836	0.849	0.862	0.875	0.888	0.899	0.911	0.922	0.934	0.945	0.955	0.964	0.972	0.981	0.989	0.996	1.002	1.008	1.012	1.015	1.019	1.020	1.022	1.021	1.022	1.020	1.019	1.015	1.011	1.006	1.001	0.995	0.988	0.979	0.970	0.960	0.950	0.940	0.929	0.918	0.905	0.891	0.878	0.864	0.850	0.835	0.820	0.805	0.790	0.775	0.760	0.744	0.729	0.714	0.699	0.682	0.668	0.654	0.640	0.625	0.612	0.599	0.585	0.574	0.561	0.550	0.539	0.529	0.519	0.509	0.501	0.494	0.485	0.478	0.471	0.466	0.461	0.456	0.451	0.449	0.446	0.444	0.441	0.440	0.439	0.438	0.438	0.438	0.439	0.439	0.441	0.442	0.444	0.446	0.448	0.450	0.452	0.455	0.459	0.461	0.465	0.468	0.470	0.474	0.476	0.479	0.482	0.485	0.489	0.491	0.494	0.496	0.499	0.501	0.502	0.505	0.506	0.509	0.510	0.511	0.511	0.512	0.512	0.514	0.512	0.512	0.511	0.512	0.511	0.510	0.510	0.507	0.506	0.505	0.502	0.501	0.500	0.499	0.495	0.494	0.491	0.489	0.488	0.485	0.484	0.481	0.479	0.478	0.476	0.474	0.474	0.471	0.471	0.470	0.470	0.469	0.470	0.471	0.471	0.472	0.475	0.476	0.480	0.482	0.485	0.490	0.495	0.499	0.505	0.511	0.518	0.525	0.531	0.540	0.549	0.558	0.568	0.576	0.588	0.599	0.610	0.621	0.634	0.645	0.659	0.672	0.685	0.699	0.714	0.728	0.741	0.756	0.770	0.784	0.799	0.812	0.828	0.841	0.855	0.869	0.881	0.895	0.908	0.920	0.932	0.944	0.955	0.966	0.976	0.986	0.995	1.004	1.011	1.019	1.025	1.032	1.038	1.042	1.048	1.051	1.054	1.056	1.058	1.059	1.060	1.060	1.058	1.056	1.054	1.051	1.049	1.045	1.040	1.036	1.031	1.025	1.020	1.014	1.006	1.000	0.992	0.984	0.976	0.968	0.960	0.951	0.944	0.934	0.925	0.916	0.908	0.899	0.889	0.880	0.870	0.860	0.852	0.842	0.834	0.824	0.816	0.806	0.798	0.788	0.780	0.771	0.761	0.754	0.745	0.736	0.729	0.720	0.711	0.704	0.696	0.688	0.679	0.671	0.664	0.655	0.648	0.639	0.631	0.622	0.614	0.606	0.598	0.589	0.580	0.571	0.564	0.554	0.544	0.535	0.526	0.518	0.507	0.498	0.488	100.000	5.000	2.000	1.000	2.000	0.000	0.000	0.000	0.000	0.000	0.000	0.000	0.000	0.000	0.000	0.000	0.000	0.000	-0.468	-0.466	-0.466	-0.465	-0.465	-0.465	-0.466	-0.465	-0.466	-0.468	-0.469	-0.470	-0.472	-0.474	-0.476	-0.479	-0.481	-0.484	-0.486	-0.489	-0.492	-0.496	-0.499	-0.502	-0.507	-0.511	-0.514	-0.519	-0.522	-0.526	-0.531	-0.536	-0.540	-0.545	-0.549	-0.554	-0.559	-0.564	-0.570	-0.574	-0.580	-0.585	-0.591	-0.596	-0.602	-0.608	-0.614	-0.619	-0.625	-0.631	-0.638	-0.644	-0.650	-0.656	-0.662	-0.669	-0.676	-0.682	-0.689	-0.696	-0.704	-0.711	-0.719	-0.726	-0.734	-0.741	-0.749	-0.756	-0.765	-0.774	-0.781	-0.789	-0.798	-0.806	-0.815	-0.824	-0.832	-0.841	-0.850	-0.858	-0.866	-0.874	-0.882	-0.891	-0.900	-0.909	-0.916	-0.924	-0.932	-0.940	-0.948	-0.955	-0.962	-0.970	-0.978	-0.982	-0.990	-0.996	-1.002	-1.008	-1.012	-1.018	-1.022	-1.028	-1.031	-1.034	-1.038	-1.041	-1.042	-1.045	-1.048	-1.048	-1.049	-1.049	-1.050	-1.049	-1.049	-1.049	-1.046	-1.045	-1.042	-1.039	-1.036	-1.034	-1.030	-1.026	-1.021	-1.016	-1.011	-1.006	-1.001	-0.996	-0.989	-0.982	-0.976	-0.969	-0.961	-0.954	-0.946	-0.939	-0.930	-0.922	-0.914	-0.905	-0.896	-0.886	-0.878	-0.868	-0.859	-0.848	-0.838	-0.828	-0.816	-0.805	-0.795	-0.782	-0.771	-0.760	-0.748	-0.736	-0.722	-0.711	-0.698	-0.685	-0.671	-0.658	-0.645	-0.630	-0.616	-0.601	-0.586	-0.571	-0.556	-0.540	-0.525	-0.507	-0.492	-0.476	-0.459	-0.442	-0.425	-0.408	-0.390	-0.372	-0.355	-0.338	-0.319	-0.301	-0.284	-0.265	-0.248	-0.229	-0.211	-0.194	-0.176	-0.158	-0.140	-0.124	-0.105	-0.089	-0.072	-0.056	-0.041	-0.025	-0.010	0.005	0.019	0.034	0.048	0.061	0.074	0.085	0.096	0.108	0.119	0.129	0.139	0.149	0.156	0.162	0.171	0.178	0.182	0.188	0.194	0.198	0.201	0.205	0.208	0.210	0.211	0.212	0.214	0.214	0.214	0.212	0.211	0.211	0.210	0.208	0.206	0.204	0.201	0.198	0.196	0.192	0.190	0.186	0.182	0.180	0.175	0.171	0.169	0.164	0.160	0.156	0.154	0.150	0.146	0.142	0.139	0.136	0.134	0.129	0.126	0.124	0.121	0.118	0.115	0.112	0.110	0.106	0.104	0.101	0.099	0.096	0.094	0.091	0.088	0.085	0.082	0.079	0.076	0.074	0.071	0.068	0.065	0.061	0.059	0.054	0.051	0.046	0.042	0.039	0.034	0.029	0.025	0.020	0.016	0.011	0.006	0.000	-0.005	-0.010	-0.016	-0.021	-0.028	-0.034	-0.040	-0.046	-0.052	-0.059	-0.066	-0.071	-0.079	-0.086	-0.092	-0.099	-0.106	-0.114	-0.119	-0.125	-0.134	-0.140	-0.148	-0.155	-0.160	-0.168	-0.174	-0.181	-0.188	-0.194	-0.201	-0.208	-0.214	-0.220	-0.228	-0.234	-0.240	-0.246	-0.251	-0.258	-0.264	-0.269	-0.276	-0.281	-0.286	-0.292	-0.298	-0.302	-0.308	-0.314	-0.319	-0.324	-0.329	-0.332	-0.338	-0.342	-0.346	-0.351	-0.355	-0.359	-0.361	-0.365	-0.369	-0.371	-0.375	-0.376	-0.379	-0.381	-0.382	-0.385	-0.386	-0.388	-0.388	-0.389	-0.390	-0.389	-0.389	-0.388	-0.388	-0.386	-0.385	-0.382	-0.381	-0.379	-0.376	-0.372	-0.370	-0.366	-0.361	-0.359	-0.355	-0.349	-0.345	-0.341	-0.335	-0.330	-0.326	-0.320	-0.315	-0.309	-0.302	-0.298	-0.292	-0.285	-0.280	-0.275	-0.269	-0.262	-0.258	-0.252	-0.248	-0.241	-0.236	-0.231	-0.225	-0.221	-0.218	-0.212	-0.209	-0.204	-0.200	-0.198	-0.194	-0.190	-0.186	-0.184	-0.182	-0.180	-0.179	-0.176	-0.175	-0.174	-0.172	-0.172	-0.171	-0.170	-0.171	-0.171	-0.171	-0.171	-0.172	-0.174	-0.174	-0.176	-0.178	-0.179	-0.179	-0.181	-0.182	-0.185	-0.186	-0.189	-0.190	-0.192	-0.195	-0.196	-0.199	-0.201	-0.204	-0.205	-0.206	-0.208	-0.210	-0.211	-0.212	-0.214	-0.215	-0.215	-0.216	-0.216	-0.216	-0.216	-0.216	-0.215	-0.214	-0.212	-0.210	-0.208	-0.206	-0.204	-0.199	-0.196	-0.191	-0.186	-0.182	-0.176	-0.170	-0.164	-0.156	-0.149	-0.140	-0.132	-0.122	-0.114	-0.104	-0.094	-0.082	-0.071	-0.060	-0.049	-0.035	-0.022	-0.010	0.002	0.016	0.031	0.045	0.058	0.072	0.086	0.101	0.115	0.129	0.142	0.156	0.171	0.185	0.198	0.211	0.224	0.236	0.248	0.260	0.271	0.281	0.291	0.300	0.310	0.319	0.325	0.331	0.338	0.342	0.348	0.351	0.354	0.356	0.358	0.359	0.358	0.358	0.355	0.354	0.350	0.346	0.341	0.338	0.331	0.324	0.318	0.310	0.300	0.292	0.282	0.272	0.262	0.252	0.241	0.230	0.219	0.206	0.196	0.182	0.171	0.160	0.148	0.135	0.122	0.112	0.100	0.088	0.078	0.066	0.056	0.045	0.035	0.025	0.015	0.005	-0.002	-0.011	-0.019	-0.026	-0.034	-0.040	-0.046	-0.052	-0.058	-0.062	-0.068	-0.071	-0.074	-0.078	-0.080	-0.082	-0.084	-0.085	-0.086	-0.088	-0.086	-0.086	-0.086	-0.085	-0.085	-0.084	-0.081	-0.080	-0.078	-0.075	-0.074	-0.071	-0.069	-0.066	-0.064	-0.061	-0.058	-0.055	-0.054	-0.051	-0.048	-0.045	-0.042	-0.040	-0.038	-0.035	-0.032	-0.031	-0.029	-0.028	-0.026	-0.025	-0.022	-0.022	-0.022	-0.021	-0.021	-0.020	-0.021	-0.021	-0.021	-0.022	-0.022	-0.024	-0.025	-0.026	-0.028	-0.029	-0.030	-0.031	-0.034	-0.034	-0.036	-0.039	-0.040	-0.040	-0.042	-0.044	-0.045	-0.046	-0.046	-0.049	-0.049	-0.049	-0.050	-0.050	-0.049	-0.049	-0.048	-0.045	-0.045	-0.042	-0.040	-0.036	-0.032	-0.030	-0.026	-0.020	-0.015	-0.009	-0.002	0.004	0.011	0.018	0.026	0.034	0.044	0.052	0.062	0.072	0.082	0.094	0.105	0.116	0.129	0.140	0.154	0.165	0.179	0.191	0.205	0.218	0.231	0.244	0.258	0.270	0.284	0.296	0.310	0.321	0.335	0.348	0.359	0.371	0.381	0.392	0.404	0.414	0.422	0.432	0.441	0.449	0.458	0.464	0.471	0.478	0.482	0.488	0.492	0.496	0.500	0.502	0.504	0.506	0.507	0.509	0.507	0.507	0.506	0.504	0.502	0.500	0.495	0.492	0.488	0.484	0.479	0.474	0.468	0.461	0.455	0.448	0.441	0.432	0.425	0.416	0.410	0.401	0.391	0.382	0.374	0.365	0.355	0.345	0.336	0.326	0.316	0.306	0.296	0.285	0.275	0.265	0.255	0.245	0.234	0.224	0.214	0.202	0.192	0.182	0.172	0.161	0.151	0.141	0.131	0.121	0.111	0.100	0.091	0.081	0.071	0.061	0.051	0.040	0.030	0.020	0.010	-0.001	-0.011	-0.021	-0.031	-0.042	-0.052	-0.064	-0.074	-0.085	-0.096	-0.108	-0.118	-0.129	-0.140	-0.151	-0.162	-0.174	-0.185	-0.196	-0.208	-0.219	-0.230	-0.242	-0.252	-0.265	-0.275	-0.286	-0.298	-0.310	-0.320	-0.331	-0.341	-0.352	-0.362	-0.374	-0.382	-0.394	-0.402	-0.411	-0.420	-0.429	-0.436	-0.444	-0.451	-0.459	-0.464	-0.471	-0.476	-0.481	-0.485	-0.489	-0.491	-0.494	-0.495	-0.498	-0.498	-0.498	-0.496	-0.495	-0.492	-0.490	-0.486	-0.482	-0.479	-0.472	-0.466	-0.459	-0.451	-0.444	-0.435	-0.428	-0.418	-0.406	-0.395	-0.385	-0.372	-0.361	-0.349	-0.335	-0.322	-0.309	-0.295	-0.280	-0.266	-0.252	-0.236	-0.221	-0.206	-0.191	-0.176	-0.160	-0.145	-0.129	-0.114	-0.099	-0.085	-0.069	-0.054	-0.040	-0.024	-0.010	0.004	0.018	0.032	0.046	0.059	0.071	0.085	0.096	0.110	0.121	0.132	0.145	0.156	0.168	0.179	0.188	0.198	0.209	0.218	0.226	0.235	0.245	0.252	0.261	0.269	0.276	0.284	0.291	0.298	0.305	0.311	0.316	0.322	0.330	0.335	0.340	0.345	0.350	0.354	0.359	0.362	0.366	0.370	0.374	0.378	0.380	0.384	0.386	0.389	0.391	0.392	0.395	0.396	0.398	0.399	0.399	0.401	0.401	0.401	0.401	0.401	0.401	0.401	0.400	0.399	0.399	0.398	0.396	0.395	0.394	0.391	0.390	0.389	0.388	0.386	0.384	0.382	0.380	0.378	0.376	0.374	0.371	0.370	0.368	0.365	0.364	0.361	0.361	0.359	0.356	0.356	0.354	0.352	0.351	0.351	0.349	0.348	0.346	0.346	0.346	0.345	0.344	0.342	0.342	0.342	0.342	0.341	0.341	0.340	0.340	0.340	0.339	0.339	0.338	0.338	0.338	0.336	0.335	0.335	0.332	0.331	0.330	0.329	0.326	0.324	0.321	0.320	0.315	0.312	0.310	0.306	0.302	0.298	0.294	0.289	0.284	0.279	0.272	0.266	0.260	0.254	0.248	0.241	0.232	0.225	0.218	0.210	0.202	0.194	0.186	0.178	0.169	0.160	0.151	0.141	0.132	0.124	0.114	0.105	0.096	0.088	0.079	0.070	0.062	0.054	0.046	0.038	0.030	0.022	0.015	0.009	0.002	-0.005	-0.010	-0.016	-0.021	-0.026	-0.031	-0.035	-0.039	-0.041	-0.045	-0.046	-0.049	-0.051	-0.051	-0.052	-0.051	-0.051	-0.050	-0.049	-0.045	-0.044	-0.040	-0.036	-0.031	-0.028	-0.021	-0.015	-0.010	-0.002	0.006	0.012	0.021	0.031	0.039	0.050	0.060	0.071	0.082	0.092	0.104	0.116	0.129	0.142	0.155	0.168	0.181	0.195	0.209	0.224	0.238	0.252	0.266	0.280	0.295	0.309	0.324	0.336	0.351	0.365	0.378	0.391	0.404	0.416	0.429	0.440	0.451	0.462	0.472	0.482	0.490	0.500	0.507	0.515	0.521	0.528	0.532	0.538	0.541	0.545	0.549	0.550	0.551	0.550	0.550	0.549	0.546	0.545	0.540	0.536	0.531	0.526	0.520	0.512	0.506	0.499	0.491	0.481	0.472	0.462	0.452	0.442	0.431	0.420	0.409	0.398	0.385	0.374	0.362	0.350	0.338	0.326	0.314	0.301	0.290	0.278	0.265	0.255	0.244	0.232	0.221	0.211	0.201	0.191	0.181	0.172	0.164	0.156	0.146	0.139	0.132	0.125	0.118	0.111	0.106	0.099	0.094	0.088	0.082	0.079	0.072	0.069	0.065	0.060	0.055	0.051	0.048	0.044	0.040	0.035	0.031	0.028	0.024	0.020	0.014	0.010	0.005	0.001	-0.005	-0.010	-0.015	-0.021	-0.026	-0.034	-0.040	-0.046	-0.054	-0.061	-0.069	-0.076	-0.084	-0.092	-0.100	-0.110	-0.119	-0.129	-0.139	-0.148	-0.158	-0.166	-0.176	-0.188	-0.198	-0.208	-0.218	-0.229	-0.239	-0.249	-0.259	-0.269	-0.280	-0.290	-0.300	-0.310	-0.320	-0.330	-0.339	-0.348	-0.358	-0.366	-0.374	-0.384	-0.391	-0.399	-0.405	-0.414	-0.420	-0.426	-0.432	-0.438	-0.444	-0.449	-0.452	-0.458	-0.461	-0.465	-0.468	-0.471	-0.472	-0.475	-0.478	-0.478	-0.479	-0.479	-0.478	-0.478	-0.476	-0.475	-0.474	-0.470	-0.469	-0.465	-0.462	-0.458	-0.452	-0.449	-0.442	-0.436	-0.431	-0.424	-0.416	-0.409	-0.401	-0.392	-0.384	-0.375	-0.365	-0.355	-0.344	-0.332	-0.322	-0.311	-0.300	-0.286	-0.274	-0.260	-0.248	-0.234	-0.219	-0.206	-0.191	-0.176	-0.161	-0.146	-0.131	-0.115	-0.100	-0.084	-0.069	-0.052	-0.036	-0.020	-0.004	0.012	0.028	0.044	0.059	0.074	0.090	0.104	0.119	0.132	0.148	0.162	0.175	0.189	0.201	0.214	0.228	0.240	0.250	0.262	0.272	0.282	0.292	0.301	0.310	0.318	0.325	0.332	0.339	0.344	0.350	0.355	0.359	0.362	0.366	0.368	0.370	0.371	0.374	0.374	0.374	0.372	0.371	0.369	0.368	0.365	0.361	0.359	0.355	0.351	0.346	0.341	0.336	0.330	0.324	0.318	0.311	0.304	0.298	0.289	0.282	0.275	0.266	0.259	0.251	0.244	0.235	0.226	0.219	0.210	0.202	0.195	0.186	0.178	0.170	0.162	0.155	0.148	0.141	0.134	0.128	0.121	0.116	0.110	0.104	0.099	0.094	0.089	0.085	0.081	0.078	0.074	0.071	0.068	0.065	0.064	0.062	0.060	0.060	0.059	0.058	0.058	0.058	0.059	0.059	0.059	0.061	0.061	0.062	0.064	0.065	0.066	0.068	0.070	0.071	0.074	0.075	0.078	0.079	0.080	0.081	0.082	0.084	0.085	0.085	0.086	0.086	0.086	0.086	0.086	0.085	0.084	0.082	0.081	0.079	0.076	0.075	0.071	0.069	0.065	0.060	0.058	0.052	0.048	0.042	0.038	0.032	0.026	0.020	0.014	0.008	0.000	-0.005	-0.012	-0.020	-0.028	-0.035	-0.042	-0.050	-0.058	-0.066	-0.072	-0.081	-0.088	-0.096	-0.104	-0.110	-0.118	-0.124	-0.131	-0.138	-0.144	-0.150	-0.155	-0.162	-0.168	-0.171	-0.178	-0.181	-0.186	-0.190	-0.194	-0.199	-0.201	-0.204	-0.208	-0.210	-0.211	-0.214	-0.215	-0.218	-0.219	-0.220	-0.220	-0.221	-0.220	-0.221	-0.221	-0.221	-0.219	-0.219	-0.219	-0.216	-0.216	-0.214	-0.212	-0.210	-0.209	-0.206	-0.204	-0.202	-0.199	-0.198	-0.194	-0.191	-0.188	-0.184	-0.181	-0.178	-0.172	-0.169	-0.165	-0.160	-0.155	-0.151	-0.146	-0.141	-0.136	-0.130	-0.124	-0.118	-0.112	-0.105	-0.099	-0.092	-0.086	-0.078	-0.070	-0.062	-0.055	-0.048	-0.040	-0.030	-0.022	-0.014	-0.005	0.005	0.012	0.021	0.031	0.040	0.049	0.059	0.068	0.078	0.085	0.095	0.105	0.112	0.122	0.131	0.140	0.148	0.156	0.164	0.172	0.180	0.188	0.195	0.202	0.209	0.215	0.222	0.228	0.234	0.240	0.245	0.250	0.255	0.259	0.264	0.268	0.271	0.275	0.279	0.282	0.285	0.288	0.290	0.292	0.295	0.298	0.300	0.301	0.304	0.305	0.308	0.310	0.311	0.312	0.315	0.318	0.320	0.321	0.324	0.326	0.329	0.331	0.334	0.336	0.340	0.342	0.345	0.348	0.351	0.355	0.358	0.361	0.365	0.369	0.372	0.376	0.381	0.385	0.389	0.392	0.398	0.402	0.406	0.411	0.414	0.419	0.422	0.426	0.431	0.435	0.438	0.441	0.445	0.448	0.450	0.452	0.455	0.456	0.459	0.460	0.460	0.462	0.462	0.462	0.461	0.461	0.460	0.458	0.456	0.452	0.450	0.446	0.444	0.440	0.435	0.430	0.425	0.419	0.414	0.406	0.400	0.391	0.384	0.376	0.368	0.358	0.349	0.340	0.330	0.319	0.309	0.299	0.288	0.276	0.264	0.252	0.241	0.229	0.216	0.205	0.192	0.180	0.166	0.154	0.142	0.129	0.115	0.102	0.090	0.078	0.065	0.051	0.040	0.028	0.015	0.004	-0.009	-0.021	-0.032	-0.044	-0.055	-0.068	-0.078	-0.088	-0.099	-0.109	-0.119	-0.129	-0.138	-0.146	-0.155	-0.164	-0.172	-0.179	-0.186	-0.194	-0.200	-0.208	-0.212	-0.218	-0.222	-0.228	-0.232	-0.235	-0.240	-0.241	-0.245	-0.248	-0.249	-0.250	-0.251	-0.252	-0.254	-0.254	-0.255	-0.254	-0.254	-0.251	-0.250	-0.249	-0.248	-0.245	-0.242	-0.239	-0.236	-0.232	-0.230	-0.226	-0.221	-0.219	-0.214	-0.210	-0.205	-0.201	-0.196	-0.191	-0.186	-0.181	-0.176	-0.171	-0.166	-0.161	-0.156	-0.151	-0.146	-0.140	-0.136	-0.130	-0.125	-0.121	-0.116	-0.110	-0.105	-0.100	-0.095	-0.090	-0.084	-0.080	-0.074	-0.069	-0.064	-0.059	-0.054	-0.048	-0.042	-0.036	-0.031	-0.026	-0.020	-0.015	-0.009	-0.002	0.002	0.009	0.016	0.022	0.029	0.035	0.041	0.050	0.056	0.064	0.071	0.079	0.086	0.094	0.101	0.109	0.118	0.126	0.134	0.141	0.150	0.159	0.166	0.175	0.182	0.191	0.199	0.208	0.215	0.222	0.230	0.239	0.245	0.252	0.260	0.266	0.272	0.280	0.285	0.291	0.296	0.301	0.306	0.310	0.314	0.318	0.321	0.322	0.325	0.328	0.328	0.329	0.329	0.328	0.329	0.326	0.325	0.324	0.321	0.319	0.316	0.312	0.308	0.304	0.300	0.295	0.291	0.285	0.280	0.274	0.269	0.262	0.256	0.250	0.244	0.238	0.231	0.225	0.220	0.214	0.208	0.202	0.196	0.192	0.188	0.182	0.178	0.175	0.171	0.169	0.165	0.162	0.160	0.159	0.158	0.156	0.155	0.156	0.156	0.158	0.158	0.159	0.161	0.162	0.165	0.168	0.171	0.174	0.178	0.181	0.184	0.188	0.192	0.196	0.199	0.204	0.208	0.211	0.216	0.219	0.222	0.225	0.229	0.231	0.234	0.236	0.238	0.240	0.241	0.241	0.241	0.241	0.241	0.239	0.238	0.236	0.234	0.230	0.226	0.222	0.218	0.212	0.208	0.201	0.195	0.188	0.181	0.172	0.166	0.156	0.148	0.139	0.129	0.119	0.109	0.099	0.089	0.079	0.069	0.058	0.048	0.038	0.026	0.016	0.005	-0.005	-0.015	-0.026	-0.035	-0.045	-0.055	-0.064	-0.074	-0.082	-0.090	-0.098	-0.105	-0.112	-0.120	-0.126	-0.132	-0.139	-0.142	-0.148	-0.151	-0.155	-0.159	-0.161	-0.162	-0.165	-0.165	-0.165	-0.166	-0.165	-0.164	-0.161	-0.160	-0.158	-0.154	-0.150	-0.146	-0.141	-0.136	-0.131	-0.125	-0.119	-0.112	-0.106	-0.098	-0.090	-0.082	-0.074	-0.066	-0.056	-0.048	-0.039	-0.029	-0.020	-0.010	0.000	0.009	0.019	0.028	0.038	0.046	0.056	0.064	0.074	0.081	0.090	0.098	0.105	0.112	0.120	0.126	0.134	0.139	0.144	0.149	0.154	0.158	0.161	0.164	0.166	0.169	0.170	0.171	0.171	0.171	0.171	0.170	0.168	0.166	0.164	0.160	0.158	0.154	0.150	0.144	0.140	0.134	0.130	0.124	0.118	0.111	0.105	0.099	0.092	0.085	0.079	0.071	0.064	0.058	0.051	0.042	0.036	0.030	0.022	0.018	0.011	0.005	-0.001	-0.006	-0.011	-0.019	-0.022	-0.028	-0.032	-0.036	-0.039	-0.044	-0.048	-0.049	-0.051	-0.055	-0.055	-0.056	-0.059	-0.059	-0.059	-0.060	-0.059	-0.058	-0.056	-0.055	-0.052	-0.050	-0.049	-0.045	-0.041	-0.038	-0.034	-0.029	-0.024	-0.018	-0.012	-0.006	0.000	0.006	0.012	0.021	0.029	0.036	0.044	0.052	0.060	0.070	0.079	0.088	0.098	0.108	0.118	0.128	0.138	0.148	0.160	0.170	0.181	0.192	0.202	0.214	0.225	0.236	0.248	0.259	0.270	0.282	0.294	0.305	0.316	0.328	0.339	0.350	0.361	0.372	0.382	0.394	0.404	0.414	0.424	0.435	0.444	0.452	0.464	0.472	0.480	0.490	0.499	0.506	0.515	0.522	0.529	0.538	0.544	0.550	0.558	0.564	0.569	0.575	0.580	0.585	0.590	0.595	0.600	0.604	0.608	0.610	0.614	0.618	0.620	0.622	0.625	0.626	0.630	0.631	0.634	0.635	0.636	0.638	0.639	0.640	0.641	0.642	0.642	0.642	0.642	0.644	0.644	0.644	0.644	0.645	0.644	0.644	0.645	0.644	0.644	0.644	0.644	0.642	0.644	0.642	0.641	0.641	0.641	0.641	0.640	0.640	0.639	0.639	0.639	0.638	0.636	0.636	0.635	0.634	0.632	0.631	0.630	0.629	0.628	0.626	0.625	0.624	0.622	0.620	0.619	0.616	0.614	0.611	0.609	0.605	0.602	0.600	0.596	0.592	0.590	0.585	0.582	0.578	0.574	0.570	0.565	0.560	0.555	0.550	0.544	0.539	0.532	0.526	0.520	0.514	0.506	0.500	0.492	0.485	0.479	0.471	0.462	0.454	0.446	0.438	0.430	0.421	0.412	0.402	0.394	0.384	0.376	0.366	0.356	0.346	0.336	0.326	0.316	0.306	0.298	0.288	0.278	0.266	0.256	0.246	0.236	0.226	0.215	0.205	0.194	0.184	0.174	0.162	0.152	0.142	0.131	0.120	0.111	0.100	0.090	0.079	0.069	0.058	0.046	0.036	0.025	0.015	0.002	-0.008	-0.019	-0.029	-0.040	-0.052	-0.064	-0.075	-0.088	-0.098	-0.109	-0.121	-0.134	-0.145	-0.158	-0.170	-0.184	-0.196	-0.209	-0.222	-0.235	-0.249	-0.262	-0.276	-0.290	-0.304	-0.318	-0.334	-0.348	-0.362	-0.378	-0.392	-0.409	-0.424	-0.439	-0.456	-0.471	-0.489	-0.505	-0.522	-0.539	-0.556	-0.574	-0.592	-0.610	-0.629	-0.646	-0.665	-0.682	-0.702	-0.721	-0.740	-0.759	-0.779	-0.798	-0.818	-0.836	-0.856	-0.876	-0.894	-0.912	-0.934	-0.952	-0.971	-0.990	-1.008	-1.026	-1.044	-1.061	-1.079	-1.096	-1.112	-1.130	-1.146	-1.160	-1.176	-1.191	-1.205	-1.218	-1.231	-1.244	-1.255	-1.266	-1.276	-1.288	-1.296	-1.305	-1.311	-1.319	-1.325	-1.331	-1.335	-1.339	-1.342	-1.345	-1.348	-1.348	-1.348	-1.348	-1.346	-1.345	-1.344	-1.339	-1.336	-1.332	-1.328	-1.321	-1.315	-1.309	-1.301	-1.294	-1.286	-1.278	-1.269	-1.259	-1.250	-1.240	-1.230	-1.219	-1.209	-1.198	-1.186	-1.176	-1.164	-1.152	-1.141	-1.130	-1.119	-1.108	-1.096	-1.084	-1.074	-1.062	-1.051	-1.041	-1.030	-1.020	-1.010	-0.999	-0.989	-0.980	-0.970	-0.961	-0.951	-0.942	-0.934	-0.925	-0.918	-0.910	-0.901	-0.894	-0.888	-0.880	-0.872	-0.868	-0.860	-0.854	-0.849	-0.841	-0.836	-0.831	-0.825	-0.820	-0.815	-0.810	-0.805	-0.801	-0.795	-0.791	-0.788	-0.782	-0.779	-0.774	-0.770	-0.765	-0.761	-0.758	-0.754	-0.749	-0.745	-0.741	-0.738	-0.731	-0.728	-0.722	-0.719	-0.714	-0.709	-0.704	-0.699	-0.695	-0.689	-0.684	-0.678	-0.672	-0.666	-0.661	-0.654	-0.649	-0.642	-0.636	-0.630	-0.622	-0.616	-0.609	-0.601	-0.595	-0.586	-0.580	-0.571	-0.564	-0.556	-0.549	-0.540	-0.534	-0.525	-0.518	-0.509	-0.500	-0.492	-0.484	-0.478	-0.469	-0.461	-0.454	-0.446	-0.438	-0.430	-0.424	-0.416	-0.409	-0.402	-0.398	-0.390	-0.385	-0.379	-0.374	-0.368	-0.364	-0.359	-0.355	-0.351	-0.349	-0.345	-0.344	-0.340	-0.339	-0.338	-0.336	-0.335	-0.335	-0.335	-0.336	-0.338	-0.340	-0.341	-0.344	-0.346	-0.349	-0.354	-0.358	-0.362	-0.368	-0.372	-0.378	-0.384	-0.390	-0.396	-0.405	-0.411	-0.420	-0.428	-0.436	-0.444	-0.454	-0.462	-0.471	-0.481	-0.491	-0.501	-0.511	-0.522	-0.532	-0.542	-0.554	-0.564	-0.574	-0.585	-0.596	-0.606	-0.618	-0.628	-0.638	-0.648	-0.659	-0.669	-0.679	-0.689	-0.699	-0.708	-0.718	-0.725	-0.735	-0.742	-0.751	-0.759	-0.768	-0.774	-0.781	-0.788	-0.794	-0.800	-0.806	-0.811	-0.816	-0.820	-0.825	-0.829	-0.832	-0.836	-0.839	-0.841	-0.845	-0.846	-0.849	-0.850	-0.850	-0.852	-0.852	-0.852	-0.852	-0.852	-0.852	-0.852	-0.850	-0.850	-0.849	-0.848	-0.846	-0.844	-0.842	-0.841	-0.840	-0.839	-0.835	-0.834	-0.831	-0.830	-0.828	-0.825	-0.822	-0.821	-0.819	-0.816	-0.814	-0.811	-0.810	-0.809	-0.806	-0.804	-0.804	-0.801	-0.800	-0.799	-0.796	-0.796	-0.795	-0.794	-0.794	-0.792	-0.792	-0.792	-0.791	-0.792	-0.791	-0.792	-0.794	-0.794	-0.795	-0.795	-0.796	-0.798	-0.799	-0.800	-0.802	-0.804	-0.806	-0.808	-0.810	-0.811	-0.814	-0.815	-0.818	-0.820	-0.821	-0.824	-0.825	-0.828	-0.829	-0.831	-0.832	-0.834	-0.836	-0.836	-0.838	-0.839	-0.840	-0.839	-0.839	-0.839	-0.839	-0.838	-0.838	-0.836	-0.832	-0.831	-0.829	-0.826	-0.822	-0.819	-0.814	-0.810	-0.805	-0.800	-0.794	-0.788	-0.781	-0.775	-0.769	-0.760	-0.752	-0.745	-0.736	-0.728	-0.718	-0.709	-0.699	-0.690	-0.679	-0.669	-0.658	-0.648	-0.638	-0.626	-0.615	-0.604	-0.592	-0.581	-0.571	-0.559	-0.549	-0.538	-0.526	-0.516	-0.505	-0.495	-0.484	-0.475	-0.465	-0.455	-0.446	-0.438	-0.430	-0.421	-0.414	-0.406	-0.399	-0.392	-0.386	-0.380	-0.376	-0.370	-0.366	-0.362	-0.359	-0.355	-0.354	-0.351	-0.350	-0.349	-0.349	-0.349	-0.350	-0.350	-0.351	-0.352	-0.355	-0.359	-0.362	-0.366	-0.371	-0.375	-0.381	-0.386	-0.392	-0.399	-0.406	-0.412	-0.420	-0.429	-0.436	-0.444	-0.452	-0.462	-0.471	-0.480	-0.489	-0.498	-0.509	-0.518	-0.528	-0.536	-0.546	-0.556	-0.566	-0.576	-0.584	-0.594	-0.604	-0.612	-0.622	-0.630	-0.640	-0.648	-0.656	-0.664	-0.671	-0.678	-0.685	-0.691	-0.699	-0.704	-0.710	-0.715	-0.720	-0.725	-0.729	-0.732	-0.736	-0.739	-0.741	-0.742	-0.745	-0.748	-0.748	-0.748	-0.748	-0.746	-0.746	-0.745	-0.745	-0.742	-0.741	-0.738	-0.735	-0.732	-0.729	-0.725	-0.721	-0.716	-0.712	-0.708	-0.702	-0.698	-0.694	-0.688	-0.681	-0.678	-0.671	-0.666	-0.660	-0.654	-0.649	-0.642	-0.638	-0.631	-0.626	-0.620	-0.615	-0.610	-0.604	-0.599	-0.594	-0.589	-0.584	-0.579	-0.575	-0.570	-0.566	-0.561	-0.558	-0.552	-0.549	-0.545	-0.542	-0.538	-0.535	-0.531	-0.528	-0.524	-0.521	-0.518	-0.515	-0.510	-0.507	-0.504	-0.500	-0.498	-0.492	-0.490	-0.485	-0.481	-0.478	-0.474	-0.470	-0.465	-0.460	-0.456	-0.451	-0.446	-0.441	-0.436	-0.431	-0.425	-0.419	-0.414	-0.408	-0.402	-0.396	-0.390	-0.384	-0.378	-0.371	-0.366	-0.360	-0.352	-0.346	-0.341	-0.336	-0.330	-0.324	-0.319	-0.314	-0.309	-0.304	-0.300	-0.296	-0.292	-0.290	-0.288	-0.285	-0.282	-0.281	-0.281	-0.280	-0.280	-0.281	-0.282	-0.285	-0.288	-0.290	-0.292	-0.298	-0.301	-0.306	-0.314	-0.319	-0.325	-0.334	-0.341	-0.350	-0.358	-0.368	-0.378	-0.386	-0.399	-0.409	-0.420	-0.430	-0.441	-0.454	-0.465	-0.476	-0.489	-0.501	-0.512	-0.525	-0.538	-0.549	-0.560	-0.572	-0.584	-0.595	-0.605	-0.616	-0.628	-0.636	-0.646	-0.656	-0.665	-0.674	-0.682	-0.690	-0.698	-0.705	-0.711	-0.718	-0.722	-0.729	-0.732	-0.736	-0.740	-0.744	-0.746	-0.749	-0.751	-0.752	-0.752	-0.754	-0.752	-0.754	-0.752	-0.751	-0.750	-0.748	-0.746	-0.744	-0.740	-0.736	-0.734	-0.729	-0.726	-0.721	-0.718	-0.711	-0.706	-0.701	-0.696	-0.690	-0.684	-0.678	-0.672	-0.665	-0.659	-0.651	-0.644	-0.636	-0.630	-0.622	-0.615	-0.606	-0.600	-0.591	-0.584	-0.576	-0.568	-0.559	-0.551	-0.542	-0.534	-0.526	-0.518	-0.509	-0.500	-0.492	-0.484	-0.475	-0.468	-0.459	-0.450	-0.441	-0.434	-0.426	-0.419	-0.410	-0.402	-0.395	-0.388	-0.381	-0.375	-0.368	-0.361	-0.356	-0.349	-0.345	-0.339	-0.334	-0.329	-0.325	-0.321	-0.316	-0.314	-0.311	-0.309	-0.306	-0.304	-0.302	-0.301	-0.300	-0.300	-0.300	-0.301	-0.301	-0.302	-0.304	-0.306	-0.308	-0.310	-0.311	-0.315	-0.318	-0.320	-0.324	-0.326	-0.329	-0.332	-0.336	-0.340	-0.342	-0.346	-0.350	-0.352	-0.355	-0.359	-0.360	-0.364	-0.366	-0.368	-0.369	-0.370	-0.370	-0.371	-0.371	-0.371	-0.370	-0.369	-0.366	-0.364	-0.361	-0.359	-0.356	-0.351	-0.346	-0.341	-0.335	-0.330	-0.324	-0.316	-0.310	-0.302	-0.294	-0.285	-0.278	-0.269	-0.259	-0.250	-0.240	-0.230	-0.220	-0.210	-0.200	-0.190	-0.180	-0.169	-0.159	-0.149	-0.140	-0.130	-0.120	-0.111	-0.102	-0.094	-0.085	-0.076	-0.069	-0.060	-0.052	-0.046	-0.041	-0.034	-0.030	-0.024	-0.019	-0.015	-0.011	-0.008	-0.005	-0.002	0.000	0.001	0.002	0.002	0.004	0.004	0.004	0.002	0.001	0.000	-0.001	-0.004	-0.006	-0.010	-0.011	-0.015	-0.019	-0.022	-0.028	-0.031	-0.036	-0.041	-0.046	-0.051	-0.056	-0.062	-0.068	-0.072	-0.079	-0.085	-0.091	-0.099	-0.104	-0.111	-0.119	-0.125	-0.132	-0.140	-0.149	-0.155	-0.164	-0.172	-0.180	-0.189	-0.198	-0.205	-0.215	-0.224	-0.232	-0.242	-0.251	-0.261	-0.271	-0.281	-0.292	-0.302	-0.312	-0.324	-0.334	-0.345	-0.355	-0.366	-0.376	-0.388	-0.399	-0.410	-0.421	-0.431	-0.441	-0.452	-0.462	-0.474	-0.484	-0.492	-0.504	-0.512	-0.521	-0.531	-0.539	-0.548	-0.556	-0.564	-0.571	-0.578	-0.584	-0.590	-0.596	-0.601	-0.605	-0.610	-0.612	-0.616	-0.619	-0.621	-0.622	-0.625	-0.625	-0.626	-0.625	-0.625	-0.622	-0.621	-0.619	-0.616	-0.614	-0.610	-0.606	-0.601	-0.598	-0.592	-0.588	-0.581	-0.575	-0.569	-0.564	-0.556	-0.549	-0.541	-0.534	-0.525	-0.519	-0.511	-0.502	-0.495	-0.485	-0.478	-0.470	-0.461	-0.452	-0.445	-0.435	-0.426	-0.419	-0.411	-0.402	-0.395	-0.386	-0.379	-0.371	-0.364	-0.358	-0.351	-0.344	-0.338	-0.330	-0.325	-0.319	-0.314	-0.309	-0.305	-0.300	-0.296	-0.291	-0.289	-0.286	-0.282	-0.281	-0.279	-0.278	-0.276	-0.276	-0.276	-0.275	-0.276	-0.278	-0.279	-0.281	-0.284	-0.286	-0.289	-0.294	-0.296	-0.301	-0.306	-0.311	-0.316	-0.322	-0.329	-0.335	-0.341	-0.349	-0.356	-0.364	-0.370	-0.379	-0.386	-0.395	-0.404	-0.412	-0.421	-0.429	-0.438	-0.446	-0.455	-0.462	-0.471	-0.480	-0.489	-0.498	-0.505	-0.514	-0.520	-0.529	-0.535	-0.542	-0.549	-0.555	-0.561	-0.568	-0.572	-0.578	-0.582	-0.586	-0.590	-0.595	-0.598	-0.600	-0.602	-0.604	-0.606	-0.608	-0.608	-0.609	-0.608	-0.608	-0.608	-0.606	-0.605	-0.602	-0.601	-0.599	-0.596	-0.591	-0.588	-0.584	-0.580	-0.575	-0.570	-0.565	-0.559	-0.552	-0.546	-0.541	-0.535	-0.529	-0.520	-0.514	-0.506	-0.499	-0.491	-0.485	-0.478	-0.470	-0.462	-0.454	-0.448	-0.440	-0.432	-0.426	-0.419	-0.411	-0.406	-0.399	-0.392	-0.386	-0.381	-0.375	-0.371	-0.365	-0.361	-0.359	-0.355	-0.351	-0.349	-0.348	-0.346	-0.345	-0.345	-0.345	-0.346	-0.348	-0.349	-0.351	-0.356	-0.359	-0.364	-0.369	-0.374	-0.381	-0.388	-0.394	-0.402	-0.411	-0.420	-0.429	-0.439	-0.450	-0.461	-0.472	-0.484	-0.496	-0.509	-0.521	-0.535	-0.549	-0.561	-0.575	-0.589	-0.602	-0.616	-0.630	-0.642	-0.656	-0.670	-0.682	-0.696	-0.709	-0.720	-0.732	-0.742	-0.755	-0.765	-0.775	-0.785	-0.794	-0.801	-0.808	-0.815	-0.822	-0.828	-0.832	-0.836	-0.840	-0.844	-0.845	-0.846	-0.848	-0.848	-0.846	-0.845	-0.842	-0.839	-0.835	-0.830	-0.826	-0.820	-0.814	-0.806	-0.799	-0.791	-0.781	-0.771	-0.762	-0.752	-0.742	-0.731	-0.719	-0.708	-0.695	-0.684	-0.671	-0.659	-0.646	-0.632	-0.620	-0.608	-0.594	-0.581	-0.569	-0.556	-0.542	-0.531	-0.518	-0.505	-0.494	-0.481	-0.470	-0.460	-0.448	-0.438	-0.428	-0.419	-0.409	-0.401	-0.391	-0.384	-0.378	-0.370	-0.364	-0.358	-0.351	-0.346	-0.341	-0.338	-0.334	-0.331	-0.328	-0.325	-0.322	-0.321	-0.320	-0.320	-0.319	-0.319	-0.319	-0.320	-0.321	-0.322	-0.324	-0.325	-0.329	-0.330	-0.332	-0.335	-0.339	-0.341	-0.344	-0.346	-0.349	-0.352	-0.355	-0.359	-0.361	-0.364	-0.366	-0.369	-0.371	-0.372	-0.374	-0.375	-0.376	-0.379	-0.380	-0.379	-0.380	-0.381	-0.380	-0.380	-0.380	-0.379	-0.378	-0.375	-0.374	-0.371	-0.370	-0.366	-0.364	-0.360	-0.358	-0.354	-0.350	-0.346	-0.341	-0.338	-0.332	-0.329	-0.324	-0.320	-0.314	-0.310	-0.304	-0.300	-0.295	-0.290	-0.286	-0.281	-0.276	-0.272	-0.268	-0.264	-0.260	-0.256	-0.252	-0.250	-0.248	-0.244	-0.241	-0.240	-0.238	-0.238	-0.235	-0.235	-0.235	-0.235	-0.235	-0.235	-0.236	-0.239	-0.241	-0.242	-0.246	-0.250	-0.254	-0.258	-0.262	-0.268	-0.272	-0.279	-0.285	-0.291	-0.299	-0.305	-0.314	-0.321	-0.330	-0.339	-0.348	-0.356	-0.366	-0.376	-0.386	-0.396	-0.406	-0.418	-0.429	-0.439	-0.450	-0.461	-0.472	-0.481	-0.492	-0.504	-0.515	-0.525	-0.536	-0.545	-0.555	-0.566	-0.575	-0.584	-0.592	-0.601	-0.608	-0.616	-0.624	-0.630	-0.636	-0.641	-0.646	-0.651	-0.656	-0.660	-0.661	-0.664	-0.665	-0.666	-0.666	-0.665	-0.665	-0.662	-0.660	-0.656	-0.652	-0.648	-0.642	-0.636	-0.630	-0.622	-0.614	-0.606	-0.598	-0.586	-0.576	-0.566	-0.554	-0.542	-0.531	-0.518	-0.505	-0.491	-0.479	-0.465	-0.450	-0.436	-0.421	-0.406	-0.391	-0.376	-0.362	-0.346	-0.331	-0.318	-0.302	-0.288	-0.272	-0.260	-0.245	-0.231	-0.219	-0.206	-0.194	-0.181	-0.169	-0.159	-0.148	-0.139	-0.129	-0.120	-0.111	-0.102	-0.096	-0.090	-0.082	-0.078	-0.074	-0.069	-0.066	-0.064	-0.061	-0.060	-0.059	-0.060	-0.060	-0.062	-0.065	-0.066	-0.069	-0.074	-0.078	-0.082	-0.090	-0.096	-0.102	-0.110	-0.118	-0.126	-0.135	-0.145	-0.155	-0.165	-0.175	-0.186	-0.198	-0.210	-0.221	-0.234	-0.246	-0.260	-0.271	-0.285	-0.299	-0.314	-0.326	-0.341	-0.355	-0.370	-0.382	-0.396	-0.410	-0.426	-0.440	-0.454	-0.466	-0.480	-0.492	-0.505	-0.519	-0.530	-0.542	-0.554	-0.566	-0.576	-0.586	-0.596	-0.605	-0.615	-0.622	-0.631	-0.638	-0.645	-0.651	-0.656	-0.661	-0.665	-0.669	-0.671	-0.674	-0.675	-0.676	-0.676	-0.675	-0.674	-0.671	-0.669	-0.665	-0.660	-0.656	-0.651	-0.645	-0.639	-0.631	-0.624	-0.616	-0.606	-0.599	-0.589	-0.579	-0.569	-0.559	-0.548	-0.536	-0.525	-0.515	-0.504	-0.491	-0.480	-0.469	-0.458	-0.446	-0.435	-0.425	-0.412	-0.404	-0.392	-0.382	-0.372	-0.364	-0.355	-0.348	-0.339	-0.331	-0.324	-0.319	-0.312	-0.308	-0.302	-0.299	-0.295	-0.292	-0.290	-0.289	-0.286	-0.286	-0.286	-0.286	-0.289	-0.291	-0.291	-0.295	-0.299	-0.301	-0.305	-0.310	-0.314	-0.319	-0.325	-0.331	-0.336	-0.342	-0.349	-0.356	-0.362	-0.369	-0.376	-0.382	-0.390	-0.398	-0.404	-0.410	-0.416	-0.424	-0.430	-0.436	-0.441	-0.448	-0.452	-0.456	-0.461	-0.466	-0.470	-0.475	-0.479	-0.480	-0.484	-0.486	-0.489	-0.490	-0.491	-0.494	-0.494	-0.495	-0.496	-0.495	-0.496	-0.495	-0.494	-0.494	-0.492	-0.491	-0.490	-0.489	-0.488	-0.486	-0.484	-0.482	-0.481	-0.479	-0.478	-0.475	-0.475	-0.472	-0.471	-0.470	-0.470	-0.468	-0.466	-0.466	-0.466	-0.466	-0.466	-0.468	-0.468	-0.468	-0.469	-0.470	-0.471	-0.474	-0.475	-0.478	-0.480	-0.482	-0.485	-0.489	-0.492	-0.496	-0.500	-0.505	-0.509	-0.514	-0.518	-0.524	-0.528	-0.532	-0.538	-0.544	-0.550	-0.555	-0.561	-0.568	-0.572	-0.579	-0.585	-0.591	-0.598	-0.604	-0.610	-0.616	-0.622	-0.629	-0.635	-0.642	-0.649	-0.655	-0.661	-0.668	-0.674	-0.680	-0.686	-0.692	-0.698	-0.704	-0.711	-0.716	-0.721	-0.728	-0.734	-0.739	-0.744	-0.750	-0.755	-0.761	-0.766	-0.771	-0.776	-0.782	-0.788	-0.792	-0.798	-0.801	-0.808	-0.811	-0.816	-0.821	-0.825	-0.829	-0.834	-0.839	-0.842	-0.846	-0.851	-0.855	-0.860	-0.862	-0.868	-0.870	-0.874	-0.879	-0.881	-0.885	-0.889	-0.892	-0.895	-0.899	-0.902	-0.904	-0.908	-0.911	-0.914	-0.918	-0.919	-0.922	-0.925	-0.928	-0.930	-0.932	-0.935	-0.938	-0.939	-0.941	-0.944	-0.945	-0.948	-0.949	-0.951	-0.952	-0.955	-0.958	-0.959	-0.961	-0.962	-0.964	-0.965	-0.966	-0.968	-0.969	-0.969	-0.971	-0.971	-0.972	-0.974	-0.974	-0.975	-0.975	-0.975	-0.976	-0.978	-0.978	-0.976	-0.978	-0.976	-0.976	-0.975	-0.975	-0.975	-0.974	-0.974	-0.972	-0.971	-0.970	-0.969	-0.966	-0.965	-0.962	-0.961	-0.959	-0.955	-0.952	-0.950	-0.948	-0.945	-0.941	-0.938	-0.934	-0.931	-0.928	-0.922	-0.920	-0.914	-0.910	-0.906	-0.902	-0.896	-0.892	-0.888	-0.882	-0.876	-0.871	-0.866	-0.861	-0.858	-0.851	-0.846	-0.841	-0.835	-0.831	-0.825	-0.820	-0.815	-0.810	-0.806	-0.801	-0.796	-0.792	-0.789	-0.785	-0.781	-0.778	-0.775	-0.771	-0.769	-0.766	-0.765	-0.762	-0.760	-0.759	-0.758	-0.756	-0.755	-0.755	-0.754	-0.755	-0.755	-0.755	-0.755	-0.756	-0.756	-0.758	-0.760	-0.760	-0.762	-0.765	-0.766	-0.769	-0.770	-0.772	-0.774	-0.776	-0.778	-0.779	-0.781	-0.782	-0.784	-0.785	-0.788	-0.789	-0.789	-0.790	-0.790	-0.790	-0.790	-0.790	-0.790	-0.789	-0.788	-0.785	-0.784	-0.781	-0.779	-0.776	-0.772	-0.769	-0.766	-0.761	-0.758	-0.751	-0.748	-0.742	-0.736	-0.730	-0.724	-0.718	-0.710	-0.704	-0.698	-0.690	-0.682	-0.675	-0.668	-0.660	-0.652	-0.645	-0.638	-0.629	-0.621	-0.614	-0.606	-0.600	-0.592	-0.586	-0.578	-0.571	-0.565	-0.559	-0.554	-0.548	-0.542	-0.538	-0.532	-0.528	-0.524	-0.519	-0.515	-0.512	-0.510	-0.507	-0.505	-0.504	-0.502	-0.501	-0.501	-0.501	-0.500	-0.500	-0.502	-0.504	-0.505	-0.506	-0.509	-0.511	-0.514	-0.518	-0.520	-0.524	-0.529	-0.531	-0.535	-0.540	-0.545	-0.550	-0.554	-0.559	-0.564	-0.569	-0.574	-0.580	-0.585	-0.590	-0.595	-0.600	-0.605	-0.610	-0.615	-0.619	-0.624	-0.628	-0.631	-0.635	-0.639	-0.642	-0.645	-0.649	-0.651	-0.652	-0.655	-0.656	-0.659	-0.659	-0.660	-0.660	-0.660	-0.659	-0.659	-0.658	-0.656	-0.655	-0.652	-0.651	-0.648	-0.645	-0.641	-0.638	-0.634	-0.630	-0.625	-0.621	-0.616	-0.611	-0.605	-0.600	-0.595	-0.589	-0.584	-0.578	-0.571	-0.566	-0.560	-0.554	-0.548	-0.542	-0.536	-0.530	-0.524	-0.520	-0.514	-0.509	-0.502	-0.498	-0.492	-0.488	-0.484	-0.479	-0.475	-0.471	-0.468	-0.464	-0.460	-0.458	-0.454	-0.451	-0.449	-0.446	-0.445	-0.442	-0.440	-0.440	-0.438	-0.436	-0.435	-0.434	-0.434	-0.432	-0.432	-0.431	-0.431	-0.430	-0.429	-0.429	-0.428	-0.426	-0.426	-0.426	-0.425	-0.425	-0.424	-0.422	-0.420	-0.419	-0.418	-0.418	-0.415	-0.414	-0.411	-0.410	-0.408	-0.405	-0.402	-0.400	-0.396	-0.394	-0.391	-0.389	-0.385	-0.382	-0.379	-0.375	-0.370	-0.368	-0.362	-0.359	-0.355	-0.350	-0.345	-0.341	-0.336	-0.331	-0.329	-0.324	-0.320	-0.315	-0.310	-0.305	-0.301	-0.296	-0.292	-0.288	-0.282	-0.279	-0.274	-0.269	-0.265	-0.260	-0.255	-0.250	-0.245	-0.241	-0.236	-0.231	-0.226	-0.221	-0.215	-0.211	-0.206	-0.201	-0.196	-0.190	-0.186	-0.180	-0.175	-0.169	-0.164	-0.159	-0.152	-0.146	-0.140	-0.134	-0.128	-0.121	-0.116	-0.109	-0.102	-0.096	-0.089	-0.082	-0.076	-0.069	-0.062	-0.055	-0.049	-0.041	-0.034	-0.028	-0.020	-0.014	-0.006	0.000	0.006	0.014	0.020	0.026	0.034	0.040	0.046	0.052	0.058	0.064	0.069	0.075	0.081	0.086	0.091	0.096	0.102	0.106	0.110	0.115	0.119	0.122	0.126	0.130	0.134	0.138	0.141	0.144	0.146	0.150	0.152	0.155	0.156	0.159	0.161	0.164	0.165	0.166	0.169	0.170	0.172	0.175	0.176	0.178	0.180	0.181	0.184	0.185	0.188	0.189	0.191	0.192	0.194	0.198	0.199	0.201	0.204	0.206	0.209	0.211	0.216	0.219	0.222	0.226	0.230	0.234	0.238	0.241	0.245	0.249	0.254	0.258	0.264	0.268	0.272	0.278	0.282	0.288	0.294	0.298	0.304	0.309	0.314	0.320	0.324	0.330	0.335	0.341	0.346	0.351	0.356	0.361	0.366	0.371	0.375	0.380	0.385	0.389	0.392	0.396	0.401	0.405	0.409	0.411	0.416	0.418	0.421	0.424	0.426	0.429	0.431	0.432	0.435	0.438	0.438	0.439	0.440	0.441	0.442	0.444	0.444	0.444	0.444	0.442	0.442	0.441	0.441	0.440	0.439	0.438	0.436	0.435	0.432	0.430	0.428	0.425	0.422	0.419	0.416	0.411	0.409	0.404	0.400	0.395	0.390	0.385	0.380	0.375	0.368	0.361	0.355	0.348	0.340	0.332	0.325	0.316	0.308	0.300	0.290	0.281	0.271	0.262	0.252	0.241	0.231	0.220	0.210	0.198	0.188	0.176	0.164	0.152	0.140	0.129	0.118	0.105	0.094	0.082	0.069	0.058	0.046	0.034	0.021	0.010	-0.001	-0.012	-0.024	-0.035	-0.046	-0.058	-0.069	-0.080	-0.090	-0.101	-0.110	-0.120	-0.130	-0.140	-0.149	-0.158	-0.166	-0.175	-0.184	-0.191	-0.199	-0.208	-0.215	-0.222	-0.229	-0.236	-0.242	-0.250	-0.256	-0.262	-0.269	-0.276	-0.282	-0.289	-0.295	-0.301	-0.308	-0.314	-0.319	-0.325	-0.331	-0.338	-0.344	-0.351	-0.358	-0.364	-0.370	-0.376	-0.384	-0.390	-0.396	-0.404	-0.411	-0.418	-0.425	-0.432	-0.439	-0.448	-0.455	-0.461	-0.470	-0.478	-0.485	-0.492	-0.500	-0.507	-0.515	-0.522	-0.530	-0.538	-0.545	-0.552	-0.558	-0.565	-0.571	-0.578	-0.584	-0.590	-0.594	-0.600	-0.604	-0.609	-0.612	-0.615	-0.618	-0.620	-0.621	-0.624	-0.625	-0.625	-0.624	-0.624	-0.622	-0.620	-0.618	-0.615	-0.611	-0.608	-0.604	-0.598	-0.592	-0.585	-0.579	-0.570	-0.564	-0.555	-0.545	-0.536	-0.526	-0.516	-0.506	-0.495	-0.484	-0.472	-0.460	-0.449	-0.436	-0.424	-0.411	-0.398	-0.385	-0.371	-0.359	-0.346	-0.334	-0.321	-0.308	-0.295	-0.284	-0.270	-0.259	-0.246	-0.236	-0.225	-0.214	-0.204	-0.194	-0.182	-0.174	-0.164	-0.156	-0.146	-0.139	-0.131	-0.125	-0.118	-0.111	-0.105	-0.100	-0.095	-0.090	-0.086	-0.081	-0.078	-0.075	-0.072	-0.070	-0.068	-0.066	-0.065	-0.064	-0.062	-0.062	-0.062	-0.061	-0.061	-0.062	-0.062	-0.062	-0.064	-0.064	-0.065	-0.066	-0.068	-0.069	-0.070	-0.071	-0.072	-0.074	-0.075	-0.076	-0.078	-0.079	-0.080	-0.080	-0.080	-0.081	-0.081	-0.081	-0.081	-0.080	-0.080	-0.079	-0.078	-0.076	-0.075	-0.072	-0.071	-0.068	-0.065	-0.061	-0.058	-0.054	-0.049	-0.045	-0.040	-0.035	-0.028	-0.022	-0.016	-0.009	-0.001	0.006	0.014	0.022	0.031	0.041	0.049	0.059	0.069	0.079	0.089	0.099	0.110	0.120	0.131	0.142	0.154	0.164	0.175	0.186	0.196	0.206	0.219	0.229	0.239	0.249	0.259	0.269	0.278	0.286	0.296	0.304	0.311	0.319	0.326	0.332	0.339	0.345	0.350	0.354	0.356	0.359	0.362	0.364	0.365	0.366	0.366	0.365	0.364	0.362	0.359	0.356	0.352	0.349	0.342	0.338	0.331	0.324	0.318	0.309	0.301	0.292	0.281	0.272	0.262	0.251	0.240	0.229	0.218	0.205	0.192	0.179	0.166	0.152	0.140	0.126	0.112	0.099	0.084	0.070	0.056	0.041	0.028	0.014	-0.001	-0.015	-0.030	-0.044	-0.058	-0.072	-0.086	-0.100	-0.115	-0.129	-0.142	-0.155	-0.169	-0.182	-0.196	-0.209	-0.222	-0.235	-0.248	-0.260	-0.274	-0.285	-0.299	-0.310	-0.322	-0.335	-0.346	-0.358	-0.370	-0.381	-0.394	-0.405	-0.416	-0.428	-0.439	-0.450	-0.461	-0.471	-0.482	-0.494	-0.504	-0.515	-0.525	-0.536	-0.546	-0.556	-0.566	-0.576	-0.585	-0.595	-0.605	-0.612	-0.622	-0.631	-0.639	-0.649	-0.656	-0.664	-0.671	-0.680	-0.688	-0.695	-0.701	-0.708	-0.715	-0.720	-0.726	-0.731	-0.736	-0.741	-0.746	-0.750	-0.754	-0.758	-0.761	-0.764	-0.765	-0.768	-0.770	-0.771	-0.771	-0.772	-0.772	-0.774	-0.772	-0.771	-0.771	-0.771	-0.770	-0.768	-0.766	-0.764	-0.762	-0.759	-0.756	-0.752	-0.750	-0.746	-0.742	-0.740	-0.735	-0.732	-0.728	-0.724	-0.719	-0.715	-0.711	-0.706	-0.702	-0.698	-0.694	-0.690	-0.685	-0.681	-0.678	-0.672	-0.669	-0.664	-0.660	-0.656	-0.654	-0.650	-0.646	-0.642	-0.640	-0.638	-0.635	-0.631	-0.629	-0.628	-0.625	-0.622	-0.621	-0.619	-0.618	-0.616	-0.615	-0.614	-0.612	-0.612	-0.611	-0.610	-0.609	-0.610	-0.610	-0.610	-0.610	-0.611	-0.611	-0.612	-0.612	-0.614	-0.614	-0.616	-0.616	-0.619	-0.620	-0.621	-0.622	-0.625	-0.628	-0.629	-0.631	-0.634	-0.636	-0.639	-0.641	-0.644	-0.648	-0.650	-0.652	-0.656	-0.659	-0.661	-0.664	-0.668	-0.670	-0.674	-0.676	-0.680	-0.684	-0.685	-0.689	-0.691	-0.694	-0.696	-0.699	-0.700	-0.701	-0.704	-0.705	-0.706	-0.708	-0.708	-0.709	-0.708	-0.709	-0.708	-0.706	-0.705	-0.704	-0.702	-0.699	-0.696	-0.692	-0.689	-0.685	-0.680	-0.676	-0.670	-0.664	-0.658	-0.651	-0.644	-0.636	-0.628	-0.620	-0.611	-0.601	-0.591	-0.581	-0.571	-0.561	-0.550	-0.539	-0.528	-0.516	-0.506	-0.494	-0.482	-0.470	-0.459	-0.446	-0.435	-0.422	-0.410	-0.400	-0.388	-0.376	-0.365	-0.354	-0.344	-0.332	-0.324	-0.312	-0.304	-0.294	-0.286	-0.278	-0.270	-0.264	-0.256	-0.250	-0.245	-0.239	-0.234	-0.230	-0.226	-0.224	-0.221	-0.219	-0.218	-0.216	-0.218	-0.216	-0.218	-0.219	-0.221	-0.224	-0.226	-0.230	-0.234	-0.239	-0.242	-0.249	-0.254	-0.261	-0.268	-0.275	-0.281	-0.289	-0.296	-0.305	-0.314	-0.322	-0.331	-0.340	-0.350	-0.359	-0.369	-0.379	-0.389	-0.399	-0.409	-0.419	-0.429	-0.440	-0.450	-0.460	-0.471	-0.481	-0.491	-0.502	-0.512	-0.522	-0.532	-0.542	-0.552	-0.562	-0.571	-0.581	-0.590	-0.600	-0.609	-0.618	-0.626	-0.635	-0.642	-0.651	-0.658	-0.665	-0.674	-0.680	-0.686	-0.692	-0.699	-0.705	-0.711	-0.716	-0.722	-0.726	-0.731	-0.736	-0.740	-0.745	-0.748	-0.752	-0.755	-0.758	-0.760	-0.764	-0.766	-0.769	-0.771	-0.774	-0.774	-0.776	-0.778	-0.780	-0.781	-0.782	-0.785	-0.785	-0.786	-0.788	-0.789	-0.790	-0.791	-0.792	-0.792	-0.794	-0.795	-0.796	-0.798	-0.798	-0.799	-0.801	-0.801	-0.802	-0.805	-0.805	-0.808	-0.809	-0.811	-0.811	-0.814	-0.815	-0.818	-0.820	-0.821	-0.824	-0.826	-0.828	-0.830	-0.832	-0.834	-0.836	-0.840	-0.841	-0.845	-0.846	-0.849	-0.851	-0.854	-0.856	-0.860	-0.861	-0.864	-0.866	-0.869	-0.871	-0.874	-0.875	-0.878	-0.880	-0.881	-0.884	-0.885	-0.888	-0.889	-0.890	-0.891	-0.891	-0.892	-0.894	-0.894	-0.894	-0.894	-0.895	-0.894	-0.892	-0.892	-0.892	-0.890	-0.889	-0.888	-0.885	-0.882	-0.880	-0.878	-0.875	-0.871	-0.868	-0.864	-0.859	-0.855	-0.851	-0.846	-0.840	-0.835	-0.830	-0.824	-0.819	-0.812	-0.806	-0.800	-0.792	-0.786	-0.779	-0.772	-0.765	-0.759	-0.750	-0.742	-0.736	-0.729	-0.722	-0.715	-0.708	-0.701	-0.694	-0.686	-0.680	-0.674	-0.666	-0.660	-0.654	-0.648	-0.641	-0.636	-0.630	-0.625	-0.620	-0.615	-0.610	-0.605	-0.601	-0.598	-0.594	-0.591	-0.586	-0.584	-0.581	-0.580	-0.578	-0.575	-0.574	-0.572	-0.571	-0.570	-0.570	-0.569	-0.569	-0.569	-0.570	-0.570	-0.570	-0.571	-0.572	-0.574	-0.575	-0.575	-0.578	-0.580	-0.581	-0.584	-0.585	-0.588	-0.590	-0.592	-0.595	-0.596	-0.600	-0.601	-0.605	-0.606	-0.610	-0.612	-0.614	-0.618	-0.619	-0.621	-0.624	-0.626	-0.628	-0.630	-0.632	-0.634	-0.636	-0.638	-0.639	-0.640	-0.642	-0.644	-0.645	-0.646	-0.648	-0.648	-0.649	-0.651	-0.651	-0.652	-0.652	-0.654	-0.654	-0.655	-0.655	-0.656	-0.658	-0.658	-0.658	-0.659	-0.659	-0.659	-0.661	-0.661	-0.662	-0.662	-0.664	-0.666	-0.668	-0.668	-0.670	-0.671	-0.674	-0.675	-0.678	-0.679	-0.682	-0.685	-0.688	-0.690	-0.694	-0.698	-0.700	-0.705	-0.709	-0.712	-0.718	-0.721	-0.728	-0.734	-0.739	-0.745	-0.751	-0.756	-0.764	-0.770	-0.778	-0.785	-0.792	-0.800	-0.809	-0.816	-0.826	-0.834	-0.844	-0.852	-0.861	-0.870	-0.881	-0.890	-0.900	-0.910	-0.920	-0.930	-0.940	-0.950	-0.960	-0.970	-0.980	-0.991	-1.000	-1.010	-1.020	-1.030	-1.040	-1.049	-1.058	-1.066	-1.074	-1.082	-1.091	-1.099	-1.105	-1.112	-1.119	-1.126	-1.131	-1.136	-1.141	-1.146	-1.150	-1.154	-1.158	-1.160	-1.162	-1.164	-1.166	-1.166	-1.168	-1.169	-1.169	-1.166	-1.166	-1.166	-1.164	-1.162	-1.160	-1.158	-1.154	-1.152	-1.149	-1.145	-1.142	-1.139	-1.136	-1.131	-1.128	-1.125	-1.121	-1.116	-1.112	-1.110	-1.106	-1.101	-1.100	-1.096	-1.094	-1.091	-1.089	-1.085	-1.084	-1.081	-1.079	-1.079	-1.076	-1.075	-1.075	-1.074	-1.072	-1.072	-1.071	-1.071	-1.071	-1.070	-1.070	-1.071	-1.070	-1.071	-1.070	-1.070	-1.069	-1.069	-1.069	-1.068	-1.068	-1.065	-1.065	-1.062	-1.060	-1.059	-1.055	-1.052	-1.048	-1.044	-1.040	-1.035	-1.029	-1.024	-1.018	-1.011	-1.002	-0.995	-0.986	-0.978	-0.969	-0.959	-0.948	-0.938	-0.925	-0.914	-0.902	-0.889	-0.876	-0.862	-0.849	-0.834	-0.819	-0.804	-0.789	-0.772	-0.756	-0.740	-0.724	-0.706	-0.689	-0.671	-0.655	-0.638	-0.619	-0.601	-0.582	-0.564	-0.546	-0.529	-0.510	-0.491	-0.474	-0.455	-0.438	-0.419	-0.400	-0.382	-0.365	-0.346	-0.329	-0.311	-0.295	-0.278	-0.260	-0.244	-0.228	-0.211	-0.195	-0.179	-0.164	-0.149	-0.134	-0.120	-0.105	-0.091	-0.079	-0.066	-0.054	-0.041	-0.029	-0.019	-0.009	0.002	0.012	0.021	0.030	0.038	0.045	0.052	0.059	0.065	0.070	0.074	0.078	0.082	0.085	0.088	0.090	0.090	0.091	0.091	0.091	0.089	0.089	0.086	0.084	0.080	0.076	0.072	0.068	0.062	0.056	0.051	0.045	0.039	0.031	0.025	0.018	0.009	0.001	-0.008	-0.016	-0.025	-0.032	-0.042	-0.051	-0.060	-0.070	-0.080	-0.089	-0.098	-0.108	-0.116	-0.125	-0.135	-0.142	-0.151	-0.161	-0.170	-0.178	-0.186	-0.195	-0.202	-0.210	-0.218	-0.225	-0.232	-0.239	-0.246	-0.251	-0.258	-0.264	-0.270	-0.275	-0.281	-0.286	-0.290	-0.296	-0.300	-0.305	-0.309	-0.314	-0.318	-0.320	-0.324	-0.328	-0.330	-0.334	-0.336	-0.340	-0.344	-0.345	-0.349	-0.351	-0.354	-0.355	-0.358	-0.360	-0.362	-0.365	-0.369	-0.370	-0.371	-0.375	-0.376	-0.379	-0.381	-0.382	-0.385	-0.386	-0.389	-0.391	-0.392	-0.394	-0.396	-0.399	-0.400	-0.402	-0.404	-0.406	-0.408	-0.409	-0.410	-0.411	-0.414	-0.415	-0.416	-0.416	-0.419	-0.420	-0.420	-0.421	-0.422	-0.422	-0.422	-0.424	-0.422	-0.422	-0.422	-0.421	-0.421	-0.421	-0.420	-0.419	-0.418	-0.416	-0.416	-0.414	-0.412	-0.410	-0.409	-0.406	-0.404	-0.402	-0.399	-0.398	-0.395	-0.391	-0.389	-0.386	-0.384	-0.381	-0.378	-0.375	-0.371	-0.369	-0.365	-0.362	-0.359	-0.356	-0.352	-0.350	-0.346	-0.344	-0.340	-0.339	-0.335	-0.332	-0.329	-0.326	-0.324	-0.321	-0.319	-0.318	-0.315	-0.311	-0.310	-0.308	-0.305	-0.304	-0.302	-0.300	-0.299	-0.298	-0.295	-0.294	-0.292	-0.291	-0.289	-0.289	-0.288	-0.286	-0.285	-0.284	-0.284	-0.282	-0.281	-0.281	-0.280	-0.280	-0.279	-0.279	-0.278	-0.278	-0.276	-0.275	-0.275	-0.275	-0.274	-0.274	-0.274	-0.274	-0.274	-0.274	-0.272	-0.274	-0.274	-0.272	-0.272	-0.274	-0.274	-0.272	-0.274	-0.274	-0.274	-0.274	-0.274	-0.274	-0.275	-0.275	-0.275	-0.275	-0.274	-0.275	-0.275	-0.275	-0.275	-0.275	-0.274	-0.275	-0.275	-0.274	-0.272	-0.272	-0.271	-0.272	-0.271	-0.269	-0.268	-0.268	-0.265	-0.262	-0.261	-0.259	-0.256	-0.254	-0.251	-0.248	-0.244	-0.241	-0.238	-0.234	-0.229	-0.224	-0.220	-0.214	-0.210	-0.204	-0.199	-0.192	-0.186	-0.181	-0.174	-0.168	-0.161	-0.154	-0.146	-0.140	-0.131	-0.125	-0.118	-0.110	-0.102	-0.095	-0.086	-0.079	-0.071	-0.064	-0.056	-0.050	-0.041	-0.034	-0.028	-0.020	-0.015	-0.008	-0.001	0.004	0.010	0.015	0.020	0.025	0.029	0.034	0.038	0.041	0.044	0.046	0.050	0.051	0.054	0.055	0.058	0.058	0.058	0.059	0.058	0.058	0.056	0.056	0.055	0.054	0.051	0.050	0.048	0.046	0.042	0.041	0.038	0.036	0.032	0.030	0.028	0.025	0.021	0.020	0.016	0.015	0.011	0.010	0.006	0.004	0.002	0.000	-0.001	-0.002	-0.004	-0.005	-0.006	-0.006	-0.006	-0.008	-0.006	-0.006	-0.006	-0.005	-0.004	-0.002	-0.001	0.001	0.002	0.005	0.008	0.010	0.012	0.016	0.019	0.022	0.025	0.029	0.032	0.036	0.040	0.044	0.049	0.052	0.055	0.060	0.064	0.069	0.071	0.076	0.080	0.082	0.086	0.090	0.094	0.096	0.100	0.102	0.106	0.109	0.110	0.112	0.114	0.116	0.119	0.120	0.120	0.121	0.121	0.122	0.122	0.122	0.122	0.121	0.121	0.120	0.119	0.118	0.115	0.114	0.112	0.110	0.108	0.105	0.102	0.100	0.096	0.092	0.090	0.086	0.082	0.079	0.075	0.071	0.068	0.062	0.059	0.054	0.049	0.044	0.039	0.034	0.029	0.025	0.019	0.012	0.008	0.001	-0.004	-0.009	-0.014	-0.020	-0.028	-0.034	-0.040	-0.046	-0.051	-0.059	-0.065	-0.072	-0.078	-0.085	-0.092	-0.099	-0.106	-0.114	-0.120	-0.128	-0.134	-0.142	-0.150	-0.156	-0.164	-0.171	-0.179	-0.186	-0.194	-0.201	-0.208	-0.215	-0.222	-0.230	-0.236	-0.244	-0.250	-0.256	-0.265	-0.271	-0.276	-0.282	-0.290	-0.295	-0.301	-0.306	-0.311	-0.318	-0.322	-0.328	-0.332	-0.336	-0.341	-0.345	-0.349	-0.351	-0.355	-0.359	-0.361	-0.364	-0.368	-0.370	-0.371	-0.374	-0.376	-0.378	-0.380	-0.380	-0.382	-0.382	-0.384	-0.385	-0.386	-0.388	-0.386	-0.388	-0.388	-0.388	-0.389	-0.389	-0.389	-0.389	-0.390	-0.390	-0.391	-0.391	-0.391	-0.392	-0.392	-0.394	-0.395	-0.396	-0.398	-0.398	-0.399	-0.400	-0.402	-0.404	-0.406	-0.408	-0.409	-0.411	-0.414	-0.416	-0.419	-0.421	-0.424	-0.426	-0.429	-0.431	-0.435	-0.438	-0.441	-0.444	-0.448	-0.450	-0.452	-0.456	-0.460	-0.461	-0.465	-0.466	-0.470	-0.472	-0.475	-0.476	-0.479	-0.480	-0.481	-0.482	-0.484	-0.484	-0.484	-0.484	-0.485	-0.484	-0.482	-0.481	-0.479	-0.476	-0.474	-0.471	-0.468	-0.464	-0.459	-0.454	-0.449	-0.442	-0.436	-0.428	-0.421	-0.412	-0.404	-0.395	-0.385	-0.376	-0.365	-0.354	-0.342	-0.331	-0.319	-0.306	-0.292	-0.280	-0.265	-0.252	-0.238	-0.224	-0.208	-0.194	-0.178	-0.164	-0.149	-0.134	-0.119	-0.102	-0.088	-0.071	-0.058	-0.042	-0.028	-0.014	0.001	0.015	0.029	0.042	0.054	0.066	0.079	0.089	0.100	0.111	0.120	0.129	0.138	0.146	0.154	0.160	0.166	0.171	0.176	0.180	0.184	0.188	0.191	0.192	0.195	0.195	0.195	0.195	0.196	0.195	0.194	0.192	0.190	0.188	0.185	0.184	0.180	0.178	0.175	0.171	0.169	0.166	0.162	0.160	0.159	0.155	0.154	0.152	0.151	0.150	0.150	0.150	0.150	0.150	0.151	0.154	0.156	0.159	0.161	0.166	0.170	0.175	0.181	0.186	0.192	0.200	0.208	0.215	0.224	0.232	0.241	0.250	0.261	0.271	0.282	0.292	0.304	0.316	0.326	0.339	0.350	0.362	0.374	0.385	0.396	0.409	0.420	0.431	0.441	0.452	0.462	0.472	0.482	0.492	0.500	0.509	0.516	0.524	0.531	0.538	0.544	0.549	0.554	0.559	0.562	0.565	0.566	0.569	0.569	0.570	0.569	0.569	0.566	0.564	0.561	0.559	0.555	0.550	0.545	0.540	0.534	0.528	0.520	0.512	0.504	0.495	0.485	0.476	0.466	0.456	0.445	0.434	0.424	0.411	0.399	0.388	0.374	0.361	0.348	0.334	0.321	0.306	0.292	0.279	0.264	0.250	0.234	0.220	0.205	0.190	0.175	0.160	0.144	0.129	0.114	0.099	0.082	0.068	0.052	0.038	0.022	0.006	-0.008	-0.024	-0.039	-0.052	-0.068	-0.082	-0.098	-0.111	-0.125	-0.140	-0.154	-0.166	-0.180	-0.195	-0.208	-0.220	-0.234	-0.246	-0.259	-0.272	-0.284	-0.296	-0.309	-0.320	-0.331	-0.344	-0.355	-0.366	-0.378	-0.388	-0.399	-0.409	-0.420	-0.430	-0.441	-0.451	-0.461	-0.471	-0.481	-0.491	-0.500	-0.510	-0.520	-0.529	-0.539	-0.548	-0.556	-0.565	-0.574	-0.584	-0.592	-0.601	-0.610	-0.619	-0.628	-0.636	-0.645	-0.654	-0.662	-0.670	-0.678	-0.685	-0.694	-0.700	-0.709	-0.716	-0.722	-0.729	-0.736	-0.742	-0.749	-0.754	-0.760	-0.765	-0.770	-0.775	-0.779	-0.784	-0.788	-0.791	-0.795	-0.798	-0.800	-0.801	-0.804	-0.805	-0.805	-0.806	-0.806	-0.805	-0.805	-0.805	-0.804	-0.801	-0.800	-0.798	-0.795	-0.791	-0.790	-0.786	-0.781	-0.778	-0.775	-0.770	-0.765	-0.761	-0.756	-0.752	-0.748	-0.742	-0.739	-0.734	-0.729	-0.724	-0.719	-0.715	-0.710	-0.708	-0.702	-0.700	-0.696	-0.692	-0.690	-0.688	-0.685	-0.684	-0.682	-0.680	-0.680	-0.680	-0.680	-0.681	-0.681	-0.682	-0.685	-0.688	-0.691	-0.694	-0.698	-0.701	-0.706	-0.712	-0.718	-0.724	-0.729	-0.736	-0.744	-0.752	-0.760	-0.769	-0.778	-0.786	-0.795	-0.805	-0.818	-0.828	-0.838	-0.850	-0.861	-0.872	-0.885	-0.896	-0.910	-0.922	-0.935	-0.949	-0.961	-0.975	-0.988	-1.001	-1.015	-1.028	-1.041	-1.055	-1.068	-1.080	-1.094	-1.108	-1.120	-1.132	-1.145	-1.158	-1.170	-1.181	-1.194	-1.204	-1.216	-1.226	-1.236	-1.246	-1.256	-1.264	-1.272	-1.280	-1.288	-1.295	-1.300	-1.306	-1.312	-1.316	-1.320	-1.322	-1.326	-1.328	-1.329	-1.330	-1.330	-1.330	-1.328	-1.326	-1.322	-1.320	-1.316	-1.311	-1.305	-1.300	-1.292	-1.285	-1.278	-1.269	-1.260	-1.251	-1.240	-1.230	-1.219	-1.206	-1.195	-1.182	-1.170	-1.156	-1.142	-1.129	-1.115	-1.100	-1.085	-1.071	-1.056	-1.041	-1.025	-1.010	-0.995	-0.980	-0.964	-0.949	-0.934	-0.919	-0.904	-0.888	-0.872	-0.858	-0.842	-0.828	-0.814	-0.799	-0.785	-0.772	-0.759	-0.745	-0.732	-0.719	-0.708	-0.695	-0.682	-0.670	-0.660	-0.649	-0.638	-0.628	-0.618	-0.608	-0.598	-0.588	-0.579	-0.569	-0.560	-0.551	-0.542	-0.536	-0.528	-0.520	-0.512	-0.505	-0.498	-0.491	-0.484	-0.478	-0.471	-0.465	-0.459	-0.454	-0.448	-0.442	-0.436	-0.431	-0.425	-0.420	-0.415	-0.409	-0.404	-0.400	-0.394	-0.389	-0.384	-0.379	-0.374	-0.369	-0.364	-0.360	-0.354	-0.350	-0.345	-0.341	-0.336	-0.331	-0.328	-0.322	-0.318	-0.315	-0.310	-0.305	-0.301	-0.299	-0.295	-0.291	-0.288	-0.284	-0.281	-0.278	-0.275	-0.272	-0.271	-0.269	-0.268	-0.265	-0.264	-0.262	-0.261	-0.262	-0.261	-0.261	-0.262	-0.262	-0.264	-0.265	-0.268	-0.270	-0.272	-0.275	-0.279	-0.282	-0.286	-0.290	-0.296	-0.301	-0.306	-0.312	-0.319	-0.325	-0.331	-0.339	-0.345	-0.354	-0.362	-0.370	-0.380	-0.388	-0.396	-0.406	-0.415	-0.424	-0.434	-0.444	-0.452	-0.462	-0.472	-0.482	-0.492	-0.502	-0.512	-0.521	-0.531	-0.541	-0.550	-0.560	-0.569	-0.579	-0.586	-0.595	-0.602	-0.612	-0.620	-0.628	-0.635	-0.642	-0.650	-0.656	-0.662	-0.669	-0.675	-0.680	-0.685	-0.689	-0.694	-0.696	-0.701	-0.704	-0.706	-0.709	-0.711	-0.712	-0.714	-0.715	-0.715	-0.715	-0.715	-0.714	-0.714	-0.712	-0.710	-0.709	-0.706	-0.702	-0.700	-0.696	-0.692	-0.689	-0.685	-0.680	-0.675	-0.670	-0.665	-0.659	-0.652	-0.648	-0.640	-0.634	-0.628	-0.620	-0.614	-0.606	-0.600	-0.592	-0.585	-0.580	-0.572	-0.566	-0.559	-0.551	-0.546	-0.539	-0.532	-0.528	-0.520	-0.515	-0.510	-0.505	-0.500	-0.495	-0.491	-0.486	-0.482	-0.479	-0.476	-0.474	-0.471	-0.469	-0.468	-0.466	-0.466	-0.465	-0.465	-0.466	-0.465	-0.466	-0.468	-0.469	-0.470	-0.472	-0.475	-0.478	-0.480	-0.484	-0.488	-0.491	-0.494	-0.498	-0.501	-0.505	-0.507	-0.512	-0.516	-0.520	-0.522	-0.528	-0.530	-0.534	-0.538	-0.540	-0.542	-0.546	-0.548	-0.550	-0.551	-0.552	-0.554	-0.554	-0.555	-0.555	-0.554	-0.552	-0.552	-0.550	-0.548	-0.546	-0.544	-0.540	-0.538	-0.532	-0.529	-0.525	-0.519	-0.514	-0.509	-0.502	-0.496	-0.491	-0.484	-0.478	-0.471	-0.464	-0.458	-0.450	-0.442	-0.436	-0.429	-0.422	-0.415	-0.408	-0.402	-0.395	-0.389	-0.384	-0.378	-0.371	-0.366	-0.362	-0.358	-0.354	-0.350	-0.348	-0.344	-0.342	-0.340	-0.339	-0.339	-0.339	-0.339	-0.340	-0.342	-0.344	-0.346	-0.351	-0.354	-0.359	-0.364	-0.369	-0.375	-0.381	-0.388	-0.396	-0.404	-0.412	-0.422	-0.431	-0.441	-0.451	-0.462	-0.472	-0.484	-0.495	-0.506	-0.518	-0.529	-0.541	-0.552	-0.565	-0.575	-0.588	-0.599	-0.610	-0.621	-0.631	-0.641	-0.652	-0.662	-0.670	-0.679	-0.686	-0.694	-0.701	-0.708	-0.714	-0.719	-0.721	-0.725	-0.728	-0.729	-0.730	-0.729	-0.729	-0.726	-0.722	-0.719	-0.715	-0.709	-0.702	-0.695	-0.686	-0.676	-0.666	-0.655	-0.642	-0.629	-0.615	-0.600	-0.585	-0.569	-0.552	-0.534	-0.516	-0.498	-0.478	-0.458	-0.438	-0.418	-0.396	-0.375	-0.355	-0.334	-0.311	-0.291	-0.269	-0.248	-0.226	-0.205	-0.182	-0.162	-0.142	-0.122	-0.102	-0.084	-0.065	-0.048	-0.029	-0.011	0.005	0.020	0.035	0.049	0.064	0.076	0.089	0.100	0.110	0.121	0.130	0.138	0.146	0.154	0.160	0.165	0.170	0.175	0.178	0.181	0.182	0.184	0.184	0.185	0.185	0.184	0.182	0.181	0.178	0.175	0.172	0.169	0.165	0.161	0.156	0.151	0.146	0.140	0.135	0.129	0.124	0.116	0.110	0.102	0.098	0.091	0.084	0.076	0.069	0.061	0.055	0.046	0.039	0.032	0.024	0.016	0.009	0.002	-0.006	-0.014	-0.021	-0.029	-0.036	-0.044	-0.051	-0.059	-0.066	-0.072	-0.080	-0.086	-0.094	-0.100	-0.106	-0.114	-0.120	-0.126	-0.132	-0.139	-0.144	-0.150	-0.155	-0.161	-0.165	-0.171	-0.175	-0.180	-0.185	-0.188	-0.192	-0.196	-0.200	-0.204	-0.208	-0.210	-0.212	-0.215	-0.218	-0.220	-0.224	-0.225	-0.226	-0.229	-0.230	-0.232	-0.232	-0.235	-0.236	-0.238	-0.238	-0.239	-0.240	-0.241	-0.241	-0.242	-0.242	-0.242	-0.244	-0.244	-0.244	-0.245	-0.245	-0.245	-0.245	-0.246	-0.246	-0.246	-0.246	-0.246	-0.246	-0.246	-0.246	-0.246	-0.245	-0.245	-0.245	-0.244	-0.244	-0.242	-0.241	-0.240	-0.240	-0.239	-0.236	-0.234	-0.232	-0.230	-0.229	-0.225	-0.224	-0.219	-0.216	-0.214	-0.210	-0.206	-0.202	-0.200	-0.195	-0.190	-0.185	-0.180	-0.175	-0.170	-0.165	-0.159	-0.152	-0.146	-0.139	-0.132	-0.126	-0.119	-0.112	-0.105	-0.098	-0.090	-0.081	-0.074	-0.066	-0.059	-0.050	-0.042	-0.034	-0.025	-0.018	-0.010	-0.001	0.008	0.016	0.024	0.031	0.040	0.049	0.056	0.062	0.071	0.079	0.086	0.094	0.100	0.108	0.114	0.120	0.126	0.132	0.138	0.144	0.149	0.154	0.159	0.164	0.168	0.172	0.174	0.178	0.181	0.184	0.186	0.188	0.189	0.191	0.192	0.192	0.192	0.194	0.192	0.192	0.190	0.190	0.188	0.186	0.184	0.182	0.179	0.176	0.172	0.170	0.166	0.162	0.159	0.154	0.150	0.145	0.141	0.136	0.132	0.128	0.122	0.118	0.112	0.106	0.102	0.096	0.091	0.086	0.081	0.075	0.070	0.065	0.059	0.054	0.048	0.044	0.038	0.032	0.028	0.021	0.016	0.010	0.006	0.000	-0.005	-0.011	-0.015	-0.021	-0.026	-0.031	-0.038	-0.042	-0.049	-0.052	-0.059	-0.064	-0.070	-0.076	-0.081	-0.088	-0.094	-0.099	-0.105	-0.111	-0.118	-0.124	-0.130	-0.138	-0.142	-0.149	-0.156	-0.162	-0.169	-0.175	-0.181	-0.188	-0.195	-0.201	-0.206	-0.214	-0.220	-0.226	-0.232	-0.239	-0.245	-0.251	-0.256	-0.261	-0.268	-0.272	-0.278	-0.282	-0.288	-0.291	-0.296	-0.300	-0.304	-0.306	-0.309	-0.311	-0.312	-0.315	-0.316	-0.318	-0.318	-0.319	-0.318	-0.319	-0.318	-0.316	-0.314	-0.312	-0.310	-0.308	-0.305	-0.301	-0.296	-0.291	-0.289	-0.282	-0.276	-0.271	-0.265	-0.258	-0.251	-0.244	-0.238	-0.229	-0.220	-0.212	-0.202	-0.194	-0.184	-0.175	-0.165	-0.155	-0.145	-0.135	-0.124	-0.111	-0.100	-0.089	-0.078	-0.065	-0.054	-0.041	-0.029	-0.016	-0.002	0.010	0.024	0.038	0.051	0.064	0.079	0.094	0.106	0.121	0.138	0.151	0.168	0.181	0.198	0.212	0.229	0.244	0.261	0.278	0.292	0.310	0.326	0.342	0.360	0.375	0.392	0.410	0.426	0.444	0.461	0.478	0.495	0.512	0.529	0.545	0.561	0.579	0.594	0.611	0.626	0.642	0.658	0.672	0.688	0.702	0.716	0.730	0.742	0.756	0.769	0.781	0.792	0.802	0.812	0.824	0.832	0.841	0.850	0.856	0.865	0.871	0.876	0.881	0.886	0.890	0.894	0.896	0.899	0.900	0.901	0.901	0.901	0.901	0.900	0.898	0.896	0.892	0.890	0.888	0.882	0.879	0.874	0.869	0.864	0.859	0.852	0.848	0.840	0.835	0.828	0.821	0.815	0.809	0.802	0.794	0.788	0.781	0.775	0.769	0.762	0.755	0.750	0.744	0.738	0.732	0.728	0.721	0.718	0.711	0.706	0.702	0.698	0.694	0.690	0.685	0.682	0.679	0.675	0.672	0.669	0.666	0.664	0.660	0.659	0.655	0.654	0.650	0.649	0.646	0.644	0.641	0.640	0.636	0.635	0.631	0.629	0.626	0.624	0.621	0.619	0.616	0.611	0.609	0.605	0.601	0.598	0.592	0.590	0.585	0.580	0.576	0.570	0.565	0.561	0.555	0.549	0.544	0.538	0.531	0.525	0.519	0.512	0.506	0.499	0.491	0.485	0.478	0.470	0.462	0.455	0.448	0.440	0.432	0.425	0.418	0.411	0.402	0.395	0.388	0.380	0.372	0.365	0.358	0.350	0.344	0.336	0.330	0.322	0.315	0.309	0.304	0.298	0.290	0.285	0.279	0.274	0.268	0.261	0.258	0.251	0.246	0.242	0.238	0.235	0.230	0.226	0.224	0.220	0.218	0.214	0.211	0.210	0.208	0.205	0.204	0.202	0.201	0.200	0.199	0.199	0.199	0.199	0.199	0.199	0.200	0.201	0.202	0.204	0.206	0.208	0.210	0.211	0.215	0.218	0.221	0.224	0.226	0.231	0.234	0.238	0.242	0.246	0.250	0.254	0.259	0.264	0.269	0.272	0.278	0.282	0.288	0.292	0.298	0.302	0.308	0.312	0.316	0.321	0.326	0.331	0.336	0.341	0.346	0.350	0.355	0.360	0.364	0.369	0.372	0.376	0.380	0.384	0.388	0.391	0.394	0.398	0.401	0.404	0.408	0.410	0.412	0.415	0.418	0.420	0.422	0.425	0.428	0.429	0.431	0.432	0.435	0.436	0.439	0.440	0.442	0.444	0.445	0.446	0.449	0.450	0.452	0.454	0.455	0.458	0.460	0.462	0.465	0.468	0.470	0.472	0.475	0.479	0.484	0.488	0.491	0.495	0.500	0.505	0.510	0.516	0.521	0.528	0.534	0.541	0.548	0.555	0.564	0.571	0.580	0.590	0.599	0.609	0.620	0.630	0.640	0.652	0.664	0.678	0.689	0.701	0.714	0.729	0.741	0.755	0.770	0.782	0.798	0.812	0.826	0.841	0.855	0.870	0.885	0.898	0.912	0.926	0.940	0.954	0.968	0.980	0.992	1.005	1.018	1.029	1.039	1.049	1.060	1.069	1.078	1.085	1.092	1.099	1.105	1.110	1.114	1.116	1.119	1.120	1.122	1.122	1.122	1.120	1.118	1.115	1.111	1.106	1.101	1.096	1.089	1.081	1.074	1.065	1.055	1.045	1.035	1.025	1.014	1.002	0.990	0.979	0.966	0.954	0.940	0.928	0.914	0.901	0.888	0.875	0.862	0.850	0.836	0.824	0.812	0.801	0.790	0.779	0.769	0.758	0.749	0.739	0.731	0.722	0.715	0.709	0.702	0.696	0.691	0.686	0.682	0.680	0.676	0.675	0.674	0.672	0.671	0.672	0.672	0.674	0.676	0.678	0.681	0.684	0.688	0.691	0.696	0.700	0.704	0.709	0.715	0.719	0.725	0.730	0.735	0.741	0.748	0.752	0.759	0.764	0.769	0.774	0.780	0.784	0.789	0.794	0.798	0.801	0.805	0.808	0.811	0.814	0.818	0.819	0.821	0.821	0.822	0.824	0.824	0.824	0.822	0.821	0.820	0.819	0.818	0.815	0.811	0.809	0.806	0.802	0.799	0.796	0.791	0.789	0.784	0.779	0.775	0.771	0.768	0.762	0.759	0.754	0.750	0.746	0.742	0.740	0.738	0.734	0.730	0.729	0.726	0.725	0.724	0.722	0.722	0.722	0.724	0.725	0.728	0.730	0.732	0.738	0.741	0.746	0.751	0.758	0.764	0.772	0.780	0.789	0.798	0.808	0.819	0.830	0.841	0.854	0.866	0.879	0.892	0.906	0.921	0.935	0.951	0.965	0.981	0.998	1.014	1.030	1.046	1.062	1.079	1.095	1.111	1.128	1.142	1.158	1.172	1.188	1.202	1.216	1.230	1.242	1.255	1.268	1.279	1.290	1.299	1.309	1.318	1.326	1.334	1.340	1.346	1.352	1.356	1.360	1.362	1.365	1.366	1.366	1.366	1.365	1.364	1.362	1.359	1.354	1.349	1.345	1.339	1.332	1.325	1.318	1.309	1.300	1.291	1.281	1.271	1.261	1.250	1.239	1.228	1.216	1.204	1.191	1.179	1.166	1.152	1.140	1.126	1.114	1.101	1.088	1.074	1.060	1.046	1.034	1.020	1.008	0.992	0.979	0.966	0.954	0.941	0.928	0.914	0.901	0.890	0.876	0.865	0.852	0.840	0.828	0.815	0.804	0.791	0.780	0.768	0.756	0.744	0.734	0.721	0.709	0.699	0.686	0.675	0.662	0.652	0.641	0.629	0.618	0.605	0.594	0.582	0.570	0.559	0.548	0.535	100.000	5.000	2.000	1.000	3.000	0.000	0.000	0.000	0.000	0.000	0.000	0.000	0.000	0.000	0.000	0.000	0.000	0.000	-0.364	-0.355	-0.346	-0.338	-0.329	-0.322	-0.314	-0.308	-0.300	-0.294	-0.286	-0.281	-0.276	-0.271	-0.265	-0.260	-0.256	-0.252	-0.249	-0.245	-0.242	-0.240	-0.238	-0.235	-0.232	-0.231	-0.230	-0.230	-0.230	-0.229	-0.229	-0.229	-0.229	-0.230	-0.231	-0.232	-0.234	-0.235	-0.238	-0.241	-0.244	-0.246	-0.249	-0.254	-0.258	-0.262	-0.265	-0.270	-0.276	-0.280	-0.286	-0.291	-0.299	-0.305	-0.311	-0.318	-0.325	-0.332	-0.340	-0.349	-0.358	-0.365	-0.375	-0.384	-0.392	-0.404	-0.412	-0.424	-0.432	-0.444	-0.455	-0.466	-0.476	-0.489	-0.500	-0.511	-0.522	-0.535	-0.546	-0.559	-0.571	-0.582	-0.595	-0.605	-0.618	-0.630	-0.640	-0.652	-0.664	-0.674	-0.685	-0.696	-0.706	-0.716	-0.728	-0.738	-0.745	-0.755	-0.764	-0.771	-0.780	-0.786	-0.795	-0.801	-0.808	-0.814	-0.820	-0.825	-0.829	-0.834	-0.838	-0.840	-0.844	-0.846	-0.849	-0.850	-0.852	-0.854	-0.854	-0.855	-0.855	-0.854	-0.855	-0.854	-0.852	-0.850	-0.849	-0.849	-0.846	-0.842	-0.841	-0.839	-0.836	-0.834	-0.830	-0.828	-0.825	-0.820	-0.818	-0.814	-0.810	-0.808	-0.804	-0.800	-0.796	-0.792	-0.789	-0.785	-0.781	-0.778	-0.774	-0.770	-0.764	-0.760	-0.756	-0.751	-0.748	-0.741	-0.738	-0.731	-0.726	-0.720	-0.715	-0.709	-0.702	-0.696	-0.690	-0.682	-0.675	-0.668	-0.659	-0.651	-0.642	-0.634	-0.624	-0.614	-0.604	-0.594	-0.582	-0.572	-0.561	-0.549	-0.538	-0.524	-0.511	-0.499	-0.486	-0.472	-0.459	-0.445	-0.431	-0.416	-0.402	-0.389	-0.374	-0.360	-0.345	-0.330	-0.316	-0.301	-0.288	-0.272	-0.260	-0.245	-0.232	-0.219	-0.206	-0.192	-0.181	-0.169	-0.158	-0.146	-0.135	-0.125	-0.115	-0.105	-0.096	-0.088	-0.079	-0.071	-0.065	-0.058	-0.052	-0.045	-0.041	-0.035	-0.031	-0.028	-0.024	-0.021	-0.018	-0.015	-0.014	-0.012	-0.011	-0.010	-0.009	-0.009	-0.008	-0.008	-0.009	-0.009	-0.009	-0.010	-0.010	-0.010	-0.011	-0.011	-0.014	-0.014	-0.015	-0.015	-0.015	-0.018	-0.018	-0.018	-0.019	-0.019	-0.019	-0.019	-0.019	-0.019	-0.019	-0.019	-0.019	-0.019	-0.018	-0.018	-0.018	-0.016	-0.016	-0.015	-0.015	-0.014	-0.014	-0.012	-0.012	-0.012	-0.012	-0.011	-0.012	-0.011	-0.012	-0.012	-0.012	-0.012	-0.012	-0.014	-0.015	-0.015	-0.016	-0.018	-0.020	-0.021	-0.022	-0.025	-0.028	-0.030	-0.032	-0.036	-0.039	-0.042	-0.045	-0.049	-0.052	-0.056	-0.060	-0.064	-0.069	-0.072	-0.078	-0.082	-0.088	-0.094	-0.098	-0.104	-0.109	-0.115	-0.120	-0.126	-0.132	-0.138	-0.144	-0.150	-0.156	-0.162	-0.170	-0.176	-0.182	-0.190	-0.196	-0.202	-0.210	-0.216	-0.224	-0.231	-0.238	-0.245	-0.252	-0.260	-0.266	-0.274	-0.281	-0.289	-0.296	-0.304	-0.312	-0.319	-0.326	-0.334	-0.341	-0.349	-0.358	-0.364	-0.371	-0.379	-0.386	-0.394	-0.400	-0.406	-0.414	-0.420	-0.426	-0.434	-0.440	-0.445	-0.451	-0.456	-0.462	-0.466	-0.472	-0.476	-0.481	-0.485	-0.489	-0.492	-0.496	-0.500	-0.502	-0.504	-0.506	-0.509	-0.510	-0.511	-0.512	-0.514	-0.514	-0.514	-0.514	-0.514	-0.512	-0.511	-0.511	-0.510	-0.509	-0.506	-0.505	-0.502	-0.501	-0.499	-0.496	-0.494	-0.491	-0.489	-0.486	-0.482	-0.480	-0.478	-0.475	-0.471	-0.469	-0.466	-0.464	-0.461	-0.459	-0.456	-0.454	-0.451	-0.449	-0.448	-0.446	-0.444	-0.442	-0.441	-0.439	-0.438	-0.436	-0.436	-0.436	-0.435	-0.435	-0.434	-0.435	-0.434	-0.435	-0.435	-0.438	-0.438	-0.439	-0.439	-0.440	-0.442	-0.445	-0.446	-0.449	-0.450	-0.452	-0.455	-0.458	-0.459	-0.462	-0.465	-0.466	-0.470	-0.472	-0.476	-0.479	-0.481	-0.484	-0.486	-0.490	-0.492	-0.495	-0.496	-0.499	-0.501	-0.504	-0.505	-0.507	-0.509	-0.509	-0.510	-0.511	-0.511	-0.511	-0.510	-0.509	-0.507	-0.506	-0.505	-0.501	-0.499	-0.495	-0.491	-0.486	-0.481	-0.476	-0.469	-0.462	-0.454	-0.446	-0.436	-0.429	-0.418	-0.408	-0.396	-0.384	-0.371	-0.358	-0.345	-0.330	-0.315	-0.301	-0.285	-0.269	-0.252	-0.236	-0.219	-0.201	-0.184	-0.166	-0.148	-0.130	-0.111	-0.092	-0.075	-0.056	-0.039	-0.020	-0.002	0.015	0.032	0.050	0.065	0.081	0.098	0.112	0.128	0.141	0.154	0.168	0.178	0.189	0.199	0.209	0.216	0.226	0.232	0.239	0.244	0.248	0.251	0.254	0.255	0.256	0.256	0.255	0.254	0.251	0.249	0.244	0.239	0.234	0.228	0.221	0.214	0.206	0.199	0.189	0.179	0.169	0.158	0.149	0.138	0.126	0.114	0.104	0.091	0.080	0.069	0.058	0.046	0.034	0.022	0.011	0.000	-0.010	-0.021	-0.031	-0.042	-0.051	-0.060	-0.070	-0.079	-0.086	-0.095	-0.102	-0.109	-0.116	-0.122	-0.128	-0.132	-0.139	-0.144	-0.148	-0.151	-0.155	-0.156	-0.159	-0.161	-0.164	-0.164	-0.165	-0.166	-0.166	-0.166	-0.166	-0.166	-0.165	-0.164	-0.164	-0.162	-0.160	-0.159	-0.158	-0.156	-0.154	-0.152	-0.150	-0.149	-0.148	-0.144	-0.142	-0.141	-0.139	-0.138	-0.136	-0.135	-0.132	-0.131	-0.131	-0.130	-0.130	-0.128	-0.128	-0.128	-0.129	-0.129	-0.129	-0.130	-0.131	-0.131	-0.132	-0.135	-0.136	-0.139	-0.140	-0.141	-0.144	-0.146	-0.149	-0.151	-0.154	-0.156	-0.159	-0.162	-0.165	-0.169	-0.171	-0.174	-0.176	-0.179	-0.181	-0.182	-0.186	-0.189	-0.190	-0.191	-0.194	-0.195	-0.195	-0.196	-0.195	-0.195	-0.195	-0.194	-0.192	-0.191	-0.189	-0.186	-0.182	-0.179	-0.175	-0.170	-0.166	-0.160	-0.154	-0.148	-0.141	-0.132	-0.126	-0.118	-0.110	-0.100	-0.091	-0.081	-0.071	-0.061	-0.049	-0.039	-0.028	-0.016	-0.004	0.008	0.020	0.032	0.045	0.058	0.070	0.082	0.095	0.108	0.120	0.131	0.145	0.156	0.168	0.179	0.190	0.201	0.212	0.224	0.234	0.242	0.254	0.262	0.271	0.279	0.288	0.295	0.304	0.310	0.318	0.322	0.329	0.332	0.338	0.342	0.346	0.349	0.351	0.352	0.355	0.356	0.359	0.359	0.358	0.358	0.358	0.356	0.354	0.352	0.350	0.346	0.344	0.340	0.336	0.332	0.328	0.322	0.318	0.311	0.305	0.299	0.292	0.285	0.279	0.271	0.262	0.255	0.246	0.239	0.230	0.221	0.212	0.202	0.195	0.185	0.175	0.165	0.158	0.148	0.138	0.128	0.120	0.110	0.100	0.091	0.081	0.072	0.064	0.055	0.045	0.036	0.028	0.019	0.012	0.004	-0.005	-0.012	-0.019	-0.026	-0.034	-0.041	-0.048	-0.054	-0.060	-0.066	-0.071	-0.078	-0.082	-0.089	-0.094	-0.099	-0.104	-0.108	-0.111	-0.115	-0.119	-0.124	-0.128	-0.131	-0.135	-0.139	-0.141	-0.145	-0.148	-0.151	-0.154	-0.156	-0.160	-0.162	-0.165	-0.169	-0.171	-0.174	-0.178	-0.179	-0.181	-0.184	-0.186	-0.190	-0.191	-0.194	-0.198	-0.199	-0.201	-0.204	-0.206	-0.208	-0.210	-0.211	-0.212	-0.215	-0.216	-0.218	-0.219	-0.220	-0.220	-0.221	-0.221	-0.222	-0.221	-0.221	-0.221	-0.220	-0.220	-0.219	-0.216	-0.215	-0.212	-0.211	-0.209	-0.206	-0.204	-0.201	-0.198	-0.194	-0.190	-0.185	-0.182	-0.178	-0.172	-0.168	-0.162	-0.158	-0.151	-0.145	-0.140	-0.134	-0.128	-0.122	-0.115	-0.109	-0.102	-0.095	-0.089	-0.082	-0.075	-0.069	-0.061	-0.055	-0.048	-0.041	-0.034	-0.026	-0.019	-0.011	-0.005	0.002	0.009	0.016	0.022	0.030	0.036	0.042	0.049	0.055	0.061	0.068	0.074	0.080	0.085	0.091	0.098	0.102	0.108	0.112	0.118	0.121	0.126	0.131	0.135	0.139	0.142	0.146	0.149	0.152	0.155	0.158	0.160	0.161	0.164	0.165	0.168	0.169	0.169	0.170	0.170	0.170	0.170	0.170	0.170	0.169	0.168	0.166	0.165	0.164	0.161	0.159	0.158	0.155	0.152	0.150	0.149	0.145	0.142	0.140	0.138	0.134	0.131	0.129	0.125	0.122	0.121	0.118	0.115	0.112	0.110	0.108	0.105	0.105	0.102	0.101	0.100	0.099	0.099	0.098	0.098	0.098	0.098	0.099	0.099	0.100	0.102	0.104	0.104	0.106	0.109	0.111	0.115	0.118	0.120	0.124	0.126	0.130	0.134	0.138	0.141	0.145	0.149	0.154	0.158	0.160	0.165	0.168	0.172	0.175	0.178	0.181	0.184	0.185	0.188	0.190	0.191	0.194	0.195	0.195	0.195	0.195	0.195	0.194	0.194	0.191	0.190	0.188	0.185	0.181	0.179	0.175	0.171	0.168	0.161	0.156	0.151	0.145	0.141	0.135	0.128	0.121	0.115	0.108	0.100	0.094	0.085	0.079	0.071	0.065	0.058	0.050	0.042	0.035	0.029	0.021	0.015	0.009	0.001	-0.004	-0.010	-0.015	-0.020	-0.026	-0.030	-0.035	-0.039	-0.042	-0.046	-0.049	-0.051	-0.054	-0.056	-0.058	-0.059	-0.060	-0.061	-0.060	-0.060	-0.060	-0.059	-0.058	-0.055	-0.052	-0.051	-0.049	-0.044	-0.041	-0.038	-0.031	-0.028	-0.022	-0.016	-0.011	-0.005	0.001	0.009	0.015	0.022	0.030	0.038	0.046	0.055	0.062	0.072	0.080	0.090	0.099	0.110	0.119	0.129	0.139	0.149	0.159	0.170	0.180	0.190	0.200	0.211	0.221	0.231	0.241	0.251	0.261	0.271	0.280	0.290	0.298	0.308	0.315	0.322	0.331	0.339	0.345	0.352	0.358	0.364	0.369	0.375	0.379	0.382	0.385	0.389	0.391	0.392	0.394	0.394	0.395	0.394	0.392	0.391	0.389	0.386	0.382	0.379	0.375	0.371	0.366	0.361	0.356	0.349	0.344	0.336	0.329	0.322	0.315	0.308	0.300	0.292	0.284	0.276	0.269	0.260	0.252	0.245	0.238	0.230	0.221	0.215	0.208	0.200	0.192	0.186	0.180	0.175	0.169	0.162	0.159	0.154	0.149	0.145	0.141	0.139	0.135	0.132	0.129	0.128	0.125	0.124	0.122	0.121	0.120	0.120	0.119	0.119	0.118	0.119	0.119	0.118	0.119	0.118	0.119	0.119	0.119	0.119	0.119	0.119	0.119	0.118	0.118	0.118	0.115	0.114	0.112	0.110	0.110	0.106	0.104	0.102	0.099	0.095	0.091	0.086	0.082	0.078	0.072	0.068	0.062	0.056	0.051	0.045	0.039	0.030	0.024	0.016	0.009	0.001	-0.008	-0.015	-0.022	-0.031	-0.039	-0.049	-0.058	-0.066	-0.075	-0.085	-0.095	-0.104	-0.112	-0.121	-0.130	-0.140	-0.149	-0.158	-0.166	-0.175	-0.184	-0.192	-0.201	-0.209	-0.218	-0.225	-0.232	-0.240	-0.248	-0.254	-0.260	-0.266	-0.272	-0.278	-0.285	-0.290	-0.294	-0.299	-0.302	-0.306	-0.310	-0.311	-0.315	-0.316	-0.319	-0.320	-0.319	-0.320	-0.319	-0.318	-0.316	-0.315	-0.312	-0.310	-0.306	-0.302	-0.298	-0.292	-0.288	-0.281	-0.274	-0.268	-0.259	-0.251	-0.241	-0.234	-0.224	-0.212	-0.202	-0.191	-0.180	-0.168	-0.156	-0.142	-0.129	-0.116	-0.102	-0.088	-0.074	-0.060	-0.045	-0.030	-0.015	-0.001	0.014	0.029	0.044	0.059	0.074	0.089	0.101	0.116	0.130	0.144	0.158	0.170	0.181	0.195	0.206	0.218	0.229	0.239	0.249	0.258	0.268	0.275	0.281	0.289	0.295	0.301	0.306	0.310	0.314	0.316	0.319	0.320	0.320	0.321	0.321	0.320	0.318	0.315	0.312	0.309	0.304	0.300	0.295	0.290	0.284	0.278	0.270	0.262	0.254	0.248	0.239	0.230	0.221	0.211	0.202	0.194	0.182	0.172	0.164	0.154	0.144	0.134	0.124	0.114	0.104	0.095	0.085	0.076	0.068	0.059	0.050	0.040	0.032	0.025	0.018	0.010	0.004	-0.004	-0.008	-0.014	-0.019	-0.024	-0.029	-0.034	-0.036	-0.039	-0.042	-0.044	-0.046	-0.048	-0.048	-0.049	-0.049	-0.049	-0.048	-0.046	-0.045	-0.044	-0.040	-0.038	-0.035	-0.031	-0.028	-0.025	-0.020	-0.015	-0.011	-0.006	-0.002	0.004	0.009	0.014	0.019	0.022	0.028	0.034	0.039	0.044	0.048	0.052	0.056	0.061	0.064	0.068	0.071	0.074	0.076	0.079	0.081	0.081	0.082	0.082	0.082	0.081	0.082	0.080	0.079	0.076	0.072	0.070	0.065	0.060	0.056	0.051	0.045	0.039	0.032	0.025	0.019	0.010	0.002	-0.005	-0.014	-0.022	-0.032	-0.040	-0.049	-0.060	-0.069	-0.078	-0.089	-0.098	-0.108	-0.116	-0.126	-0.135	-0.142	-0.151	-0.160	-0.168	-0.175	-0.182	-0.190	-0.196	-0.201	-0.206	-0.212	-0.216	-0.221	-0.224	-0.226	-0.229	-0.231	-0.232	-0.232	-0.234	-0.232	-0.232	-0.231	-0.229	-0.226	-0.224	-0.220	-0.215	-0.211	-0.208	-0.201	-0.196	-0.190	-0.182	-0.178	-0.170	-0.162	-0.155	-0.148	-0.138	-0.130	-0.121	-0.112	-0.102	-0.095	-0.085	-0.075	-0.066	-0.056	-0.048	-0.038	-0.028	-0.019	-0.008	0.001	0.011	0.021	0.031	0.041	0.050	0.059	0.070	0.079	0.088	0.098	0.106	0.116	0.126	0.135	0.144	0.152	0.161	0.170	0.179	0.188	0.196	0.204	0.212	0.220	0.229	0.236	0.244	0.251	0.259	0.265	0.272	0.279	0.285	0.291	0.298	0.304	0.309	0.314	0.320	0.324	0.329	0.331	0.336	0.339	0.342	0.345	0.348	0.350	0.352	0.354	0.354	0.356	0.356	0.356	0.356	0.356	0.355	0.355	0.354	0.351	0.350	0.348	0.346	0.344	0.341	0.339	0.335	0.332	0.330	0.326	0.322	0.320	0.316	0.312	0.309	0.305	0.301	0.299	0.294	0.291	0.288	0.284	0.281	0.278	0.275	0.272	0.270	0.268	0.265	0.262	0.261	0.260	0.259	0.258	0.255	0.255	0.254	0.254	0.254	0.252	0.254	0.252	0.252	0.255	0.255	0.255	0.256	0.256	0.258	0.260	0.260	0.261	0.264	0.265	0.266	0.269	0.269	0.270	0.271	0.271	0.272	0.274	0.274	0.274	0.274	0.274	0.275	0.274	0.272	0.272	0.270	0.270	0.269	0.266	0.264	0.261	0.258	0.255	0.252	0.248	0.244	0.239	0.235	0.230	0.224	0.219	0.212	0.206	0.199	0.192	0.185	0.176	0.170	0.161	0.152	0.144	0.136	0.128	0.118	0.109	0.100	0.090	0.080	0.071	0.061	0.051	0.041	0.031	0.021	0.011	0.002	-0.009	-0.019	-0.029	-0.038	-0.048	-0.056	-0.066	-0.075	-0.085	-0.092	-0.101	-0.110	-0.118	-0.126	-0.135	-0.142	-0.149	-0.156	-0.164	-0.170	-0.176	-0.182	-0.188	-0.192	-0.198	-0.202	-0.208	-0.211	-0.216	-0.219	-0.222	-0.225	-0.228	-0.230	-0.232	-0.232	-0.235	-0.236	-0.236	-0.236	-0.236	-0.236	-0.235	-0.235	-0.235	-0.232	-0.230	-0.229	-0.226	-0.224	-0.221	-0.219	-0.215	-0.212	-0.208	-0.205	-0.201	-0.196	-0.192	-0.189	-0.184	-0.180	-0.174	-0.170	-0.165	-0.160	-0.155	-0.150	-0.144	-0.140	-0.135	-0.129	-0.124	-0.118	-0.112	-0.106	-0.100	-0.096	-0.091	-0.085	-0.080	-0.075	-0.070	-0.064	-0.059	-0.054	-0.048	-0.042	-0.036	-0.031	-0.026	-0.020	-0.014	-0.009	-0.004	0.002	0.009	0.015	0.021	0.026	0.034	0.039	0.046	0.052	0.060	0.066	0.074	0.081	0.089	0.095	0.104	0.111	0.120	0.129	0.138	0.146	0.156	0.164	0.174	0.184	0.192	0.202	0.214	0.224	0.234	0.245	0.255	0.266	0.276	0.288	0.299	0.310	0.320	0.330	0.341	0.352	0.362	0.372	0.382	0.392	0.402	0.412	0.420	0.430	0.439	0.446	0.455	0.461	0.469	0.475	0.481	0.488	0.491	0.495	0.499	0.502	0.505	0.507	0.509	0.510	0.510	0.510	0.509	0.506	0.505	0.502	0.500	0.496	0.491	0.488	0.482	0.478	0.470	0.464	0.458	0.451	0.444	0.435	0.428	0.420	0.412	0.404	0.395	0.386	0.379	0.369	0.361	0.352	0.345	0.338	0.330	0.322	0.316	0.309	0.302	0.296	0.290	0.285	0.280	0.276	0.271	0.268	0.265	0.262	0.260	0.259	0.256	0.255	0.255	0.255	0.255	0.255	0.256	0.258	0.259	0.261	0.262	0.265	0.268	0.270	0.272	0.275	0.278	0.280	0.282	0.285	0.288	0.290	0.292	0.294	0.296	0.298	0.299	0.300	0.301	0.300	0.300	0.299	0.299	0.296	0.294	0.291	0.289	0.284	0.280	0.275	0.270	0.264	0.258	0.251	0.244	0.236	0.228	0.220	0.210	0.201	0.190	0.181	0.170	0.158	0.146	0.135	0.122	0.110	0.098	0.085	0.072	0.060	0.048	0.034	0.021	0.008	-0.005	-0.016	-0.030	-0.042	-0.055	-0.066	-0.079	-0.090	-0.101	-0.112	-0.124	-0.134	-0.144	-0.152	-0.162	-0.170	-0.179	-0.188	-0.195	-0.201	-0.208	-0.214	-0.219	-0.224	-0.226	-0.231	-0.234	-0.236	-0.239	-0.240	-0.240	-0.239	-0.239	-0.238	-0.236	-0.234	-0.230	-0.229	-0.224	-0.220	-0.214	-0.209	-0.202	-0.198	-0.190	-0.182	-0.175	-0.168	-0.159	-0.150	-0.140	-0.131	-0.122	-0.111	-0.102	-0.091	-0.080	-0.071	-0.061	-0.049	-0.039	-0.029	-0.019	-0.009	0.002	0.012	0.022	0.032	0.042	0.051	0.060	0.069	0.078	0.086	0.094	0.101	0.109	0.115	0.121	0.126	0.132	0.138	0.141	0.145	0.149	0.152	0.155	0.158	0.159	0.160	0.161	0.162	0.161	0.161	0.160	0.159	0.158	0.156	0.154	0.151	0.148	0.144	0.140	0.136	0.132	0.129	0.125	0.120	0.115	0.110	0.105	0.099	0.095	0.089	0.084	0.079	0.074	0.068	0.062	0.056	0.051	0.045	0.040	0.035	0.029	0.024	0.020	0.015	0.010	0.006	0.002	-0.001	-0.005	-0.008	-0.011	-0.014	-0.016	-0.019	-0.020	-0.021	-0.024	-0.024	-0.024	-0.024	-0.024	-0.022	-0.021	-0.020	-0.018	-0.015	-0.012	-0.009	-0.005	-0.001	0.004	0.009	0.014	0.018	0.024	0.031	0.038	0.045	0.051	0.060	0.068	0.076	0.085	0.094	0.102	0.111	0.121	0.131	0.140	0.150	0.160	0.170	0.180	0.190	0.200	0.210	0.219	0.230	0.240	0.249	0.259	0.269	0.278	0.286	0.295	0.304	0.312	0.320	0.328	0.336	0.344	0.350	0.356	0.361	0.368	0.374	0.379	0.384	0.389	0.392	0.396	0.399	0.402	0.406	0.408	0.410	0.412	0.412	0.415	0.415	0.416	0.415	0.416	0.416	0.415	0.414	0.414	0.414	0.411	0.410	0.409	0.406	0.405	0.404	0.400	0.399	0.396	0.394	0.394	0.391	0.389	0.388	0.386	0.384	0.382	0.381	0.380	0.378	0.376	0.376	0.376	0.375	0.375	0.375	0.375	0.375	0.376	0.378	0.378	0.380	0.381	0.382	0.384	0.386	0.390	0.392	0.396	0.400	0.402	0.408	0.412	0.416	0.421	0.425	0.430	0.436	0.441	0.446	0.452	0.459	0.464	0.470	0.476	0.482	0.489	0.495	0.501	0.507	0.512	0.519	0.525	0.531	0.536	0.542	0.548	0.552	0.558	0.562	0.566	0.570	0.575	0.579	0.581	0.585	0.586	0.589	0.590	0.592	0.592	0.592	0.594	0.592	0.592	0.590	0.589	0.588	0.584	0.581	0.578	0.574	0.569	0.564	0.559	0.552	0.546	0.540	0.532	0.526	0.519	0.511	0.504	0.495	0.486	0.479	0.470	0.461	0.452	0.442	0.432	0.424	0.415	0.405	0.395	0.386	0.376	0.368	0.359	0.350	0.340	0.331	0.322	0.314	0.304	0.296	0.288	0.279	0.271	0.264	0.256	0.248	0.240	0.234	0.226	0.219	0.212	0.206	0.199	0.192	0.186	0.180	0.174	0.169	0.162	0.155	0.150	0.144	0.138	0.131	0.126	0.120	0.114	0.108	0.101	0.094	0.089	0.081	0.074	0.068	0.060	0.054	0.046	0.038	0.030	0.021	0.012	0.005	-0.004	-0.014	-0.022	-0.032	-0.042	-0.052	-0.064	-0.075	-0.086	-0.098	-0.109	-0.121	-0.134	-0.146	-0.160	-0.174	-0.188	-0.201	-0.215	-0.230	-0.245	-0.260	-0.275	-0.290	-0.306	-0.322	-0.339	-0.355	-0.371	-0.388	-0.404	-0.420	-0.438	-0.455	-0.471	-0.488	-0.505	-0.520	-0.538	-0.554	-0.570	-0.586	-0.602	-0.619	-0.634	-0.649	-0.664	-0.679	-0.692	-0.706	-0.720	-0.734	-0.746	-0.759	-0.770	-0.781	-0.791	-0.802	-0.812	-0.821	-0.830	-0.838	-0.844	-0.851	-0.858	-0.862	-0.866	-0.871	-0.874	-0.876	-0.879	-0.881	-0.881	-0.881	-0.881	-0.880	-0.878	-0.876	-0.872	-0.870	-0.865	-0.861	-0.858	-0.850	-0.845	-0.839	-0.831	-0.825	-0.818	-0.809	-0.801	-0.792	-0.784	-0.775	-0.766	-0.756	-0.748	-0.739	-0.728	-0.718	-0.709	-0.699	-0.689	-0.680	-0.670	-0.661	-0.652	-0.642	-0.634	-0.625	-0.616	-0.609	-0.601	-0.592	-0.585	-0.578	-0.570	-0.564	-0.558	-0.551	-0.546	-0.540	-0.535	-0.530	-0.525	-0.521	-0.516	-0.514	-0.509	-0.506	-0.504	-0.501	-0.499	-0.498	-0.495	-0.494	-0.492	-0.491	-0.490	-0.489	-0.489	-0.489	-0.488	-0.488	-0.488	-0.488	-0.486	-0.488	-0.488	-0.486	-0.486	-0.486	-0.486	-0.485	-0.485	-0.485	-0.484	-0.482	-0.481	-0.480	-0.478	-0.476	-0.475	-0.472	-0.470	-0.466	-0.464	-0.460	-0.456	-0.452	-0.448	-0.444	-0.439	-0.434	-0.428	-0.421	-0.416	-0.409	-0.401	-0.394	-0.386	-0.379	-0.371	-0.362	-0.354	-0.345	-0.336	-0.326	-0.316	-0.306	-0.296	-0.286	-0.275	-0.264	-0.254	-0.242	-0.232	-0.221	-0.210	-0.200	-0.189	-0.178	-0.168	-0.156	-0.145	-0.135	-0.124	-0.115	-0.105	-0.095	-0.086	-0.076	-0.068	-0.060	-0.052	-0.044	-0.038	-0.030	-0.024	-0.019	-0.011	-0.008	-0.004	0.000	0.004	0.006	0.009	0.010	0.011	0.012	0.011	0.012	0.011	0.009	0.006	0.004	0.000	-0.004	-0.008	-0.012	-0.018	-0.024	-0.030	-0.036	-0.044	-0.050	-0.058	-0.066	-0.075	-0.082	-0.091	-0.100	-0.110	-0.120	-0.129	-0.139	-0.148	-0.159	-0.168	-0.176	-0.188	-0.196	-0.205	-0.215	-0.224	-0.232	-0.241	-0.249	-0.258	-0.264	-0.271	-0.278	-0.285	-0.290	-0.296	-0.301	-0.305	-0.310	-0.312	-0.316	-0.319	-0.321	-0.322	-0.324	-0.325	-0.325	-0.325	-0.324	-0.322	-0.321	-0.319	-0.316	-0.312	-0.310	-0.306	-0.302	-0.298	-0.294	-0.289	-0.284	-0.279	-0.274	-0.268	-0.261	-0.256	-0.251	-0.245	-0.239	-0.234	-0.228	-0.221	-0.216	-0.211	-0.205	-0.200	-0.195	-0.190	-0.186	-0.181	-0.178	-0.174	-0.170	-0.168	-0.165	-0.161	-0.159	-0.159	-0.156	-0.155	-0.155	-0.155	-0.155	-0.156	-0.158	-0.159	-0.160	-0.162	-0.164	-0.168	-0.170	-0.174	-0.178	-0.181	-0.186	-0.191	-0.198	-0.202	-0.208	-0.214	-0.220	-0.226	-0.232	-0.239	-0.248	-0.255	-0.262	-0.269	-0.276	-0.284	-0.291	-0.300	-0.306	-0.314	-0.321	-0.328	-0.335	-0.344	-0.350	-0.356	-0.362	-0.370	-0.375	-0.381	-0.386	-0.391	-0.396	-0.400	-0.405	-0.409	-0.412	-0.415	-0.416	-0.419	-0.420	-0.421	-0.422	-0.421	-0.421	-0.420	-0.418	-0.416	-0.412	-0.410	-0.405	-0.401	-0.395	-0.390	-0.385	-0.379	-0.371	-0.364	-0.355	-0.346	-0.338	-0.329	-0.319	-0.308	-0.298	-0.286	-0.274	-0.264	-0.251	-0.239	-0.228	-0.214	-0.201	-0.188	-0.175	-0.162	-0.149	-0.135	-0.122	-0.109	-0.096	-0.084	-0.070	-0.058	-0.045	-0.034	-0.021	-0.010	0.001	0.012	0.022	0.032	0.042	0.051	0.061	0.069	0.076	0.084	0.090	0.096	0.101	0.106	0.110	0.115	0.118	0.120	0.121	0.124	0.122	0.124	0.122	0.121	0.119	0.116	0.112	0.110	0.105	0.100	0.095	0.088	0.082	0.075	0.068	0.059	0.051	0.042	0.034	0.024	0.015	0.006	-0.005	-0.015	-0.025	-0.036	-0.046	-0.058	-0.069	-0.078	-0.089	-0.100	-0.110	-0.121	-0.131	-0.141	-0.151	-0.161	-0.170	-0.180	-0.189	-0.198	-0.206	-0.214	-0.221	-0.229	-0.236	-0.241	-0.249	-0.254	-0.260	-0.264	-0.269	-0.272	-0.276	-0.280	-0.282	-0.284	-0.286	-0.288	-0.290	-0.291	-0.291	-0.290	-0.290	-0.291	-0.289	-0.288	-0.286	-0.286	-0.282	-0.281	-0.279	-0.278	-0.274	-0.271	-0.269	-0.266	-0.262	-0.259	-0.255	-0.251	-0.250	-0.246	-0.242	-0.241	-0.238	-0.234	-0.231	-0.229	-0.226	-0.222	-0.221	-0.219	-0.218	-0.215	-0.214	-0.211	-0.209	-0.209	-0.208	-0.206	-0.205	-0.204	-0.204	-0.202	-0.202	-0.202	-0.201	-0.202	-0.201	-0.202	-0.202	-0.204	-0.204	-0.204	-0.205	-0.204	-0.205	-0.205	-0.206	-0.206	-0.208	-0.206	-0.206	-0.206	-0.206	-0.208	-0.206	-0.206	-0.205	-0.205	-0.204	-0.204	-0.202	-0.201	-0.199	-0.199	-0.196	-0.195	-0.194	-0.190	-0.189	-0.186	-0.184	-0.180	-0.179	-0.175	-0.172	-0.170	-0.166	-0.164	-0.160	-0.156	-0.152	-0.149	-0.146	-0.142	-0.139	-0.136	-0.134	-0.130	-0.126	-0.125	-0.122	-0.119	-0.116	-0.114	-0.112	-0.110	-0.109	-0.109	-0.108	-0.106	-0.106	-0.106	-0.106	-0.106	-0.106	-0.109	-0.109	-0.110	-0.111	-0.115	-0.116	-0.119	-0.122	-0.125	-0.129	-0.134	-0.136	-0.141	-0.146	-0.149	-0.154	-0.160	-0.165	-0.169	-0.174	-0.180	-0.185	-0.190	-0.195	-0.201	-0.205	-0.211	-0.215	-0.221	-0.225	-0.231	-0.236	-0.240	-0.244	-0.248	-0.252	-0.255	-0.259	-0.264	-0.266	-0.269	-0.271	-0.274	-0.276	-0.279	-0.280	-0.281	-0.282	-0.284	-0.285	-0.284	-0.285	-0.284	-0.284	-0.282	-0.282	-0.281	-0.280	-0.279	-0.278	-0.275	-0.272	-0.271	-0.269	-0.265	-0.262	-0.260	-0.256	-0.252	-0.251	-0.248	-0.244	-0.240	-0.235	-0.231	-0.228	-0.224	-0.220	-0.215	-0.210	-0.205	-0.201	-0.195	-0.190	-0.185	-0.179	-0.174	-0.168	-0.162	-0.156	-0.150	-0.144	-0.138	-0.131	-0.124	-0.118	-0.109	-0.102	-0.095	-0.088	-0.079	-0.072	-0.064	-0.056	-0.046	-0.039	-0.030	-0.021	-0.012	-0.004	0.006	0.014	0.024	0.032	0.040	0.050	0.059	0.068	0.076	0.085	0.092	0.101	0.109	0.118	0.125	0.132	0.140	0.145	0.151	0.158	0.164	0.170	0.174	0.179	0.182	0.186	0.190	0.192	0.195	0.196	0.198	0.198	0.199	0.199	0.198	0.196	0.195	0.194	0.190	0.188	0.185	0.181	0.176	0.174	0.169	0.164	0.159	0.154	0.149	0.144	0.138	0.132	0.126	0.120	0.114	0.109	0.104	0.098	0.092	0.089	0.082	0.078	0.075	0.071	0.068	0.064	0.061	0.059	0.058	0.055	0.054	0.054	0.054	0.054	0.055	0.056	0.058	0.059	0.062	0.065	0.069	0.072	0.078	0.082	0.088	0.092	0.098	0.102	0.110	0.115	0.121	0.129	0.135	0.141	0.149	0.155	0.161	0.169	0.175	0.181	0.188	0.194	0.200	0.206	0.211	0.216	0.220	0.225	0.230	0.232	0.236	0.240	0.242	0.244	0.246	0.246	0.248	0.249	0.248	0.248	0.246	0.245	0.241	0.239	0.236	0.234	0.229	0.224	0.220	0.214	0.209	0.202	0.198	0.190	0.182	0.175	0.166	0.158	0.150	0.140	0.131	0.122	0.112	0.102	0.091	0.081	0.071	0.060	0.049	0.036	0.026	0.014	0.001	-0.011	-0.024	-0.036	-0.050	-0.062	-0.075	-0.089	-0.101	-0.115	-0.130	-0.142	-0.158	-0.170	-0.185	-0.199	-0.214	-0.228	-0.241	-0.256	-0.270	-0.285	-0.299	-0.314	-0.328	-0.342	-0.356	-0.370	-0.384	-0.398	-0.412	-0.425	-0.439	-0.451	-0.465	-0.478	-0.490	-0.502	-0.515	-0.528	-0.538	-0.549	-0.560	-0.570	-0.581	-0.590	-0.600	-0.608	-0.616	-0.624	-0.631	-0.639	-0.645	-0.650	-0.656	-0.661	-0.665	-0.668	-0.671	-0.675	-0.678	-0.680	-0.681	-0.681	-0.682	-0.682	-0.682	-0.681	-0.680	-0.678	-0.676	-0.674	-0.670	-0.669	-0.665	-0.661	-0.658	-0.652	-0.649	-0.644	-0.639	-0.634	-0.629	-0.622	-0.618	-0.612	-0.608	-0.602	-0.598	-0.592	-0.586	-0.581	-0.576	-0.570	-0.565	-0.561	-0.556	-0.551	-0.546	-0.544	-0.539	-0.535	-0.532	-0.529	-0.526	-0.522	-0.521	-0.519	-0.518	-0.515	-0.514	-0.512	-0.511	-0.511	-0.511	-0.511	-0.512	-0.512	-0.514	-0.515	-0.516	-0.519	-0.520	-0.522	-0.525	-0.528	-0.531	-0.535	-0.539	-0.541	-0.546	-0.551	-0.555	-0.559	-0.564	-0.569	-0.574	-0.579	-0.585	-0.590	-0.595	-0.600	-0.605	-0.611	-0.616	-0.621	-0.628	-0.634	-0.638	-0.644	-0.649	-0.654	-0.660	-0.665	-0.670	-0.675	-0.679	-0.682	-0.688	-0.692	-0.695	-0.700	-0.702	-0.706	-0.710	-0.712	-0.716	-0.719	-0.721	-0.724	-0.725	-0.728	-0.729	-0.730	-0.730	-0.731	-0.731	-0.734	-0.732	-0.732	-0.732	-0.731	-0.731	-0.730	-0.729	-0.728	-0.726	-0.722	-0.721	-0.720	-0.718	-0.715	-0.711	-0.710	-0.706	-0.702	-0.699	-0.695	-0.691	-0.688	-0.684	-0.679	-0.675	-0.670	-0.665	-0.659	-0.655	-0.649	-0.644	-0.638	-0.631	-0.625	-0.619	-0.612	-0.606	-0.599	-0.592	-0.585	-0.578	-0.570	-0.564	-0.556	-0.549	-0.541	-0.534	-0.526	-0.519	-0.511	-0.504	-0.496	-0.490	-0.482	-0.474	-0.469	-0.461	-0.455	-0.448	-0.442	-0.436	-0.431	-0.426	-0.420	-0.416	-0.412	-0.409	-0.405	-0.402	-0.400	-0.398	-0.398	-0.396	-0.396	-0.396	-0.396	-0.399	-0.401	-0.404	-0.406	-0.410	-0.414	-0.419	-0.425	-0.430	-0.436	-0.444	-0.451	-0.459	-0.469	-0.478	-0.486	-0.496	-0.506	-0.519	-0.529	-0.540	-0.551	-0.564	-0.575	-0.586	-0.599	-0.612	-0.625	-0.636	-0.648	-0.661	-0.672	-0.685	-0.696	-0.708	-0.719	-0.730	-0.740	-0.750	-0.761	-0.770	-0.780	-0.789	-0.796	-0.805	-0.812	-0.819	-0.825	-0.830	-0.836	-0.841	-0.844	-0.848	-0.851	-0.852	-0.855	-0.858	-0.858	-0.858	-0.856	-0.856	-0.855	-0.852	-0.850	-0.848	-0.845	-0.840	-0.838	-0.832	-0.828	-0.822	-0.818	-0.812	-0.806	-0.800	-0.794	-0.788	-0.780	-0.774	-0.768	-0.761	-0.755	-0.748	-0.741	-0.734	-0.728	-0.721	-0.715	-0.709	-0.702	-0.696	-0.691	-0.685	-0.681	-0.676	-0.671	-0.666	-0.664	-0.660	-0.656	-0.654	-0.651	-0.649	-0.646	-0.644	-0.644	-0.642	-0.642	-0.641	-0.642	-0.641	-0.642	-0.644	-0.644	-0.646	-0.649	-0.651	-0.654	-0.655	-0.659	-0.661	-0.665	-0.669	-0.672	-0.676	-0.681	-0.685	-0.690	-0.694	-0.699	-0.704	-0.709	-0.712	-0.718	-0.722	-0.728	-0.732	-0.735	-0.740	-0.745	-0.749	-0.754	-0.758	-0.762	-0.766	-0.770	-0.774	-0.778	-0.781	-0.785	-0.789	-0.791	-0.795	-0.798	-0.800	-0.802	-0.805	-0.806	-0.809	-0.810	-0.812	-0.814	-0.816	-0.818	-0.818	-0.819	-0.819	-0.820	-0.821	-0.821	-0.821	-0.821	-0.821	-0.822	-0.822	-0.821	-0.821	-0.821	-0.820	-0.821	-0.820	-0.820	-0.820	-0.819	-0.819	-0.818	-0.818	-0.818	-0.816	-0.816	-0.816	-0.815	-0.815	-0.816	-0.815	-0.815	-0.816	-0.816	-0.816	-0.816	-0.818	-0.819	-0.819	-0.820	-0.822	-0.824	-0.825	-0.828	-0.829	-0.831	-0.834	-0.836	-0.840	-0.842	-0.846	-0.850	-0.852	-0.858	-0.861	-0.865	-0.870	-0.875	-0.880	-0.885	-0.890	-0.895	-0.901	-0.906	-0.911	-0.918	-0.922	-0.929	-0.935	-0.939	-0.945	-0.950	-0.956	-0.961	-0.966	-0.971	-0.976	-0.981	-0.985	-0.989	-0.992	-0.995	-0.998	-1.001	-1.002	-1.005	-1.006	-1.006	-1.008	-1.008	-1.008	-1.005	-1.005	-1.002	-1.000	-0.995	-0.990	-0.988	-0.980	-0.975	-0.968	-0.961	-0.954	-0.945	-0.936	-0.926	-0.916	-0.905	-0.894	-0.882	-0.870	-0.858	-0.844	-0.830	-0.815	-0.801	-0.786	-0.771	-0.755	-0.740	-0.724	-0.706	-0.690	-0.674	-0.656	-0.640	-0.622	-0.605	-0.589	-0.572	-0.555	-0.538	-0.521	-0.504	-0.488	-0.472	-0.456	-0.441	-0.426	-0.411	-0.398	-0.382	-0.370	-0.356	-0.344	-0.332	-0.321	-0.310	-0.300	-0.291	-0.281	-0.274	-0.265	-0.259	-0.252	-0.246	-0.241	-0.238	-0.232	-0.230	-0.229	-0.228	-0.226	-0.228	-0.228	-0.229	-0.231	-0.234	-0.238	-0.241	-0.248	-0.252	-0.258	-0.265	-0.272	-0.281	-0.289	-0.298	-0.309	-0.318	-0.329	-0.341	-0.351	-0.364	-0.376	-0.390	-0.401	-0.415	-0.430	-0.444	-0.459	-0.474	-0.488	-0.502	-0.518	-0.532	-0.548	-0.562	-0.579	-0.592	-0.608	-0.622	-0.638	-0.651	-0.665	-0.679	-0.692	-0.705	-0.719	-0.730	-0.741	-0.752	-0.764	-0.774	-0.782	-0.792	-0.800	-0.808	-0.815	-0.820	-0.826	-0.831	-0.835	-0.838	-0.841	-0.841	-0.844	-0.844	-0.842	-0.840	-0.838	-0.835	-0.830	-0.825	-0.820	-0.814	-0.808	-0.799	-0.791	-0.781	-0.772	-0.762	-0.752	-0.741	-0.730	-0.718	-0.705	-0.692	-0.680	-0.666	-0.654	-0.640	-0.626	-0.612	-0.599	-0.585	-0.571	-0.558	-0.545	-0.531	-0.519	-0.505	-0.494	-0.482	-0.470	-0.459	-0.450	-0.440	-0.430	-0.421	-0.412	-0.405	-0.398	-0.391	-0.386	-0.380	-0.376	-0.372	-0.369	-0.366	-0.364	-0.364	-0.364	-0.362	-0.364	-0.366	-0.368	-0.369	-0.372	-0.376	-0.380	-0.385	-0.390	-0.395	-0.401	-0.406	-0.412	-0.421	-0.428	-0.434	-0.441	-0.450	-0.458	-0.465	-0.472	-0.480	-0.488	-0.495	-0.504	-0.510	-0.518	-0.525	-0.531	-0.539	-0.545	-0.551	-0.558	-0.562	-0.569	-0.572	-0.578	-0.582	-0.586	-0.590	-0.594	-0.598	-0.600	-0.601	-0.604	-0.605	-0.606	-0.608	-0.609	-0.609	-0.609	-0.609	-0.609	-0.608	-0.608	-0.606	-0.605	-0.602	-0.601	-0.599	-0.596	-0.594	-0.591	-0.589	-0.588	-0.584	-0.582	-0.580	-0.576	-0.572	-0.570	-0.569	-0.566	-0.562	-0.560	-0.559	-0.555	-0.552	-0.550	-0.548	-0.545	-0.544	-0.542	-0.539	-0.538	-0.536	-0.535	-0.535	-0.532	-0.532	-0.531	-0.531	-0.530	-0.529	-0.530	-0.530	-0.530	-0.530	-0.530	-0.531	-0.532	-0.532	-0.534	-0.535	-0.536	-0.538	-0.540	-0.541	-0.544	-0.545	-0.548	-0.550	-0.552	-0.555	-0.559	-0.562	-0.566	-0.569	-0.572	-0.576	-0.579	-0.582	-0.588	-0.591	-0.595	-0.599	-0.604	-0.608	-0.612	-0.616	-0.620	-0.625	-0.630	-0.635	-0.640	-0.645	-0.650	-0.654	-0.659	-0.664	-0.669	-0.674	-0.679	-0.682	-0.688	-0.691	-0.696	-0.701	-0.706	-0.711	-0.715	-0.719	-0.724	-0.729	-0.732	-0.738	-0.740	-0.745	-0.748	-0.752	-0.755	-0.760	-0.762	-0.768	-0.770	-0.774	-0.778	-0.780	-0.784	-0.786	-0.790	-0.792	-0.796	-0.799	-0.801	-0.805	-0.806	-0.810	-0.812	-0.815	-0.819	-0.821	-0.824	-0.826	-0.828	-0.831	-0.834	-0.836	-0.838	-0.841	-0.845	-0.846	-0.850	-0.852	-0.855	-0.858	-0.860	-0.862	-0.865	-0.869	-0.871	-0.874	-0.876	-0.880	-0.884	-0.886	-0.890	-0.891	-0.895	-0.899	-0.901	-0.904	-0.908	-0.911	-0.914	-0.915	-0.919	-0.922	-0.925	-0.929	-0.931	-0.934	-0.936	-0.939	-0.941	-0.945	-0.946	-0.949	-0.950	-0.954	-0.954	-0.956	-0.959	-0.960	-0.961	-0.962	-0.964	-0.964	-0.965	-0.965	-0.966	-0.965	-0.965	-0.965	-0.965	-0.964	-0.962	-0.961	-0.961	-0.959	-0.956	-0.955	-0.952	-0.950	-0.948	-0.944	-0.942	-0.939	-0.935	-0.931	-0.929	-0.924	-0.920	-0.918	-0.912	-0.910	-0.905	-0.901	-0.898	-0.894	-0.890	-0.886	-0.882	-0.880	-0.876	-0.872	-0.869	-0.866	-0.862	-0.860	-0.858	-0.855	-0.852	-0.851	-0.850	-0.848	-0.846	-0.845	-0.845	-0.844	-0.844	-0.844	-0.842	-0.842	-0.844	-0.845	-0.845	-0.846	-0.848	-0.849	-0.850	-0.851	-0.854	-0.855	-0.856	-0.859	-0.859	-0.861	-0.862	-0.865	-0.866	-0.869	-0.869	-0.871	-0.872	-0.874	-0.875	-0.876	-0.876	-0.876	-0.878	-0.878	-0.878	-0.879	-0.879	-0.878	-0.878	-0.876	-0.875	-0.872	-0.871	-0.869	-0.868	-0.864	-0.862	-0.860	-0.856	-0.852	-0.849	-0.846	-0.842	-0.838	-0.834	-0.830	-0.825	-0.821	-0.816	-0.811	-0.808	-0.802	-0.798	-0.792	-0.788	-0.782	-0.776	-0.772	-0.768	-0.761	-0.756	-0.752	-0.749	-0.742	-0.738	-0.734	-0.729	-0.725	-0.719	-0.715	-0.711	-0.708	-0.702	-0.699	-0.695	-0.691	-0.689	-0.685	-0.681	-0.678	-0.675	-0.671	-0.669	-0.666	-0.664	-0.661	-0.658	-0.655	-0.654	-0.651	-0.649	-0.648	-0.644	-0.642	-0.640	-0.639	-0.636	-0.635	-0.632	-0.631	-0.630	-0.629	-0.626	-0.625	-0.622	-0.621	-0.620	-0.618	-0.616	-0.614	-0.611	-0.610	-0.609	-0.606	-0.605	-0.602	-0.599	-0.598	-0.595	-0.594	-0.591	-0.588	-0.586	-0.582	-0.581	-0.578	-0.575	-0.571	-0.569	-0.566	-0.564	-0.561	-0.558	-0.555	-0.551	-0.549	-0.546	-0.544	-0.540	-0.536	-0.534	-0.531	-0.529	-0.525	-0.524	-0.520	-0.518	-0.516	-0.512	-0.511	-0.509	-0.506	-0.505	-0.504	-0.502	-0.501	-0.500	-0.499	-0.498	-0.498	-0.496	-0.496	-0.496	-0.496	-0.496	-0.498	-0.499	-0.498	-0.499	-0.500	-0.502	-0.502	-0.504	-0.506	-0.507	-0.510	-0.511	-0.514	-0.515	-0.518	-0.520	-0.521	-0.524	-0.526	-0.529	-0.530	-0.532	-0.534	-0.538	-0.539	-0.540	-0.542	-0.544	-0.545	-0.546	-0.548	-0.549	-0.550	-0.551	-0.552	-0.552	-0.554	-0.554	-0.554	-0.554	-0.555	-0.555	-0.555	-0.555	-0.555	-0.554	-0.554	-0.554	-0.554	-0.552	-0.551	-0.551	-0.551	-0.551	-0.550	-0.550	-0.550	-0.549	-0.549	-0.549	-0.549	-0.549	-0.549	-0.549	-0.549	-0.550	-0.550	-0.550	-0.551	-0.552	-0.554	-0.555	-0.556	-0.558	-0.559	-0.559	-0.561	-0.562	-0.564	-0.565	-0.566	-0.568	-0.568	-0.569	-0.570	-0.571	-0.572	-0.572	-0.574	-0.574	-0.575	-0.574	-0.574	-0.574	-0.574	-0.572	-0.570	-0.569	-0.566	-0.564	-0.560	-0.556	-0.554	-0.549	-0.545	-0.540	-0.534	-0.529	-0.522	-0.515	-0.507	-0.500	-0.492	-0.484	-0.474	-0.465	-0.455	-0.445	-0.435	-0.424	-0.412	-0.401	-0.389	-0.376	-0.364	-0.351	-0.339	-0.325	-0.312	-0.300	-0.285	-0.272	-0.259	-0.245	-0.231	-0.219	-0.205	-0.191	-0.179	-0.165	-0.152	-0.139	-0.126	-0.115	-0.104	-0.091	-0.081	-0.070	-0.059	-0.049	-0.039	-0.031	-0.021	-0.012	-0.005	0.002	0.010	0.016	0.022	0.029	0.034	0.039	0.042	0.046	0.050	0.052	0.055	0.058	0.060	0.060	0.061	0.062	0.062	0.062	0.062	0.061	0.060	0.060	0.058	0.056	0.055	0.054	0.050	0.049	0.046	0.045	0.042	0.040	0.038	0.036	0.035	0.032	0.030	0.029	0.028	0.025	0.025	0.024	0.022	0.021	0.021	0.021	0.022	0.021	0.021	0.024	0.025	0.026	0.028	0.030	0.031	0.035	0.038	0.040	0.044	0.048	0.051	0.055	0.060	0.065	0.069	0.074	0.080	0.085	0.091	0.096	0.102	0.109	0.114	0.120	0.128	0.132	0.140	0.146	0.151	0.159	0.166	0.172	0.178	0.184	0.191	0.196	0.202	0.208	0.214	0.220	0.225	0.230	0.234	0.239	0.242	0.248	0.251	0.254	0.258	0.260	0.262	0.264	0.266	0.266	0.268	0.266	0.268	0.266	0.265	0.264	0.262	0.260	0.256	0.252	0.250	0.246	0.241	0.235	0.230	0.222	0.218	0.210	0.202	0.194	0.185	0.178	0.168	0.159	0.149	0.138	0.128	0.116	0.105	0.094	0.082	0.071	0.060	0.048	0.036	0.022	0.010	-0.001	-0.014	-0.026	-0.039	-0.051	-0.062	-0.074	-0.086	-0.099	-0.110	-0.121	-0.132	-0.142	-0.154	-0.165	-0.175	-0.184	-0.194	-0.202	-0.211	-0.220	-0.229	-0.236	-0.244	-0.251	-0.258	-0.264	-0.270	-0.276	-0.282	-0.286	-0.292	-0.296	-0.301	-0.305	-0.309	-0.312	-0.315	-0.319	-0.322	-0.325	-0.328	-0.331	-0.332	-0.336	-0.339	-0.341	-0.344	-0.345	-0.348	-0.350	-0.354	-0.355	-0.358	-0.361	-0.364	-0.368	-0.371	-0.375	-0.378	-0.381	-0.386	-0.390	-0.394	-0.399	-0.402	-0.409	-0.414	-0.418	-0.424	-0.430	-0.435	-0.441	-0.449	-0.454	-0.460	-0.468	-0.474	-0.480	-0.488	-0.494	-0.501	-0.507	-0.515	-0.522	-0.529	-0.536	-0.542	-0.549	-0.555	-0.561	-0.568	-0.572	-0.579	-0.584	-0.589	-0.594	-0.598	-0.601	-0.605	-0.608	-0.611	-0.614	-0.615	-0.618	-0.618	-0.619	-0.619	-0.619	-0.618	-0.618	-0.615	-0.614	-0.611	-0.608	-0.605	-0.601	-0.598	-0.592	-0.589	-0.582	-0.578	-0.571	-0.565	-0.559	-0.552	-0.545	-0.539	-0.531	-0.524	-0.516	-0.509	-0.500	-0.492	-0.485	-0.476	-0.469	-0.460	-0.452	-0.445	-0.436	-0.429	-0.422	-0.415	-0.408	-0.400	-0.395	-0.388	-0.380	-0.375	-0.368	-0.362	-0.358	-0.352	-0.348	-0.342	-0.338	-0.332	-0.328	-0.325	-0.322	-0.318	-0.315	-0.312	-0.310	-0.308	-0.305	-0.302	-0.300	-0.300	-0.298	-0.298	-0.295	-0.295	-0.295	-0.292	-0.292	-0.292	-0.292	-0.292	-0.292	-0.292	-0.294	-0.294	-0.294	-0.295	-0.295	-0.296	-0.296	-0.298	-0.299	-0.299	-0.300	-0.301	-0.301	-0.301	-0.302	-0.304	-0.304	-0.305	-0.305	-0.305	-0.305	-0.306	-0.305	-0.305	-0.305	-0.305	-0.304	-0.304	-0.301	-0.301	-0.299	-0.296	-0.295	-0.292	-0.289	-0.286	-0.284	-0.279	-0.275	-0.271	-0.265	-0.260	-0.255	-0.249	-0.244	-0.236	-0.230	-0.222	-0.214	-0.206	-0.199	-0.190	-0.180	-0.171	-0.162	-0.151	-0.141	-0.131	-0.121	-0.111	-0.099	-0.089	-0.078	-0.068	-0.056	-0.045	-0.034	-0.022	-0.011	-0.001	0.010	0.020	0.030	0.040	0.050	0.059	0.068	0.076	0.085	0.092	0.100	0.106	0.111	0.118	0.122	0.126	0.131	0.135	0.136	0.139	0.139	0.140	0.140	0.140	0.138	0.136	0.134	0.130	0.125	0.120	0.115	0.108	0.101	0.094	0.086	0.078	0.069	0.059	0.049	0.038	0.026	0.015	0.002	-0.011	-0.024	-0.038	-0.050	-0.065	-0.079	-0.092	-0.109	-0.124	-0.139	-0.154	-0.169	-0.184	-0.200	-0.215	-0.231	-0.246	-0.261	-0.278	-0.292	-0.308	-0.322	-0.338	-0.352	-0.368	-0.382	-0.396	-0.410	-0.424	-0.438	-0.450	-0.462	-0.476	-0.489	-0.501	-0.512	-0.525	-0.536	-0.546	-0.558	-0.569	-0.578	-0.589	-0.599	-0.606	-0.616	-0.625	-0.634	-0.642	-0.650	-0.658	-0.665	-0.672	-0.681	-0.688	-0.694	-0.700	-0.708	-0.712	-0.719	-0.725	-0.731	-0.735	-0.741	-0.746	-0.750	-0.755	-0.760	-0.764	-0.769	-0.772	-0.776	-0.781	-0.785	-0.789	-0.792	-0.795	-0.799	-0.802	-0.806	-0.809	-0.811	-0.814	-0.818	-0.820	-0.822	-0.825	-0.828	-0.830	-0.832	-0.835	-0.836	-0.839	-0.840	-0.842	-0.845	-0.845	-0.846	-0.849	-0.850	-0.851	-0.852	-0.852	-0.855	-0.855	-0.856	-0.856	-0.858	-0.858	-0.858	-0.859	-0.859	-0.859	-0.859	-0.859	-0.859	-0.859	-0.858	-0.858	-0.859	-0.858	-0.856	-0.856	-0.855	-0.854	-0.852	-0.852	-0.850	-0.849	-0.848	-0.846	-0.844	-0.842	-0.840	-0.839	-0.836	-0.835	-0.832	-0.830	-0.828	-0.826	-0.822	-0.821	-0.818	-0.816	-0.812	-0.811	-0.808	-0.806	-0.802	-0.800	-0.798	-0.795	-0.792	-0.790	-0.788	-0.786	-0.784	-0.781	-0.778	-0.776	-0.775	-0.772	-0.771	-0.770	-0.769	-0.766	-0.766	-0.765	-0.765	-0.764	-0.762	-0.764	-0.764	-0.764	-0.765	-0.766	-0.768	-0.769	-0.771	-0.772	-0.774	-0.778	-0.780	-0.782	-0.785	-0.789	-0.794	-0.796	-0.800	-0.805	-0.809	-0.812	-0.818	-0.822	-0.828	-0.832	-0.836	-0.841	-0.846	-0.850	-0.854	-0.858	-0.862	-0.866	-0.870	-0.874	-0.878	-0.881	-0.884	-0.886	-0.889	-0.891	-0.891	-0.894	-0.894	-0.892	-0.892	-0.891	-0.889	-0.888	-0.884	-0.881	-0.878	-0.874	-0.869	-0.862	-0.856	-0.850	-0.842	-0.835	-0.826	-0.818	-0.809	-0.799	-0.789	-0.778	-0.768	-0.756	-0.744	-0.732	-0.720	-0.708	-0.695	-0.682	-0.670	-0.658	-0.645	-0.631	-0.619	-0.606	-0.594	-0.582	-0.570	-0.559	-0.546	-0.535	-0.524	-0.515	-0.504	-0.495	-0.486	-0.478	-0.470	-0.464	-0.456	-0.450	-0.445	-0.440	-0.436	-0.432	-0.430	-0.429	-0.426	-0.426	-0.426	-0.428	-0.429	-0.430	-0.432	-0.436	-0.441	-0.445	-0.450	-0.456	-0.462	-0.469	-0.475	-0.484	-0.491	-0.500	-0.509	-0.518	-0.529	-0.538	-0.549	-0.560	-0.571	-0.581	-0.592	-0.604	-0.618	-0.629	-0.641	-0.652	-0.665	-0.676	-0.689	-0.701	-0.715	-0.728	-0.740	-0.752	-0.765	-0.776	-0.789	-0.801	-0.811	-0.824	-0.835	-0.846	-0.858	-0.870	-0.879	-0.890	-0.900	-0.910	-0.920	-0.929	-0.939	-0.948	-0.956	-0.964	-0.972	-0.980	-0.986	-0.994	-1.000	-1.006	-1.011	-1.016	-1.022	-1.026	-1.030	-1.034	-1.036	-1.040	-1.042	-1.044	-1.045	-1.045	-1.046	-1.046	-1.046	-1.045	-1.044	-1.042	-1.040	-1.038	-1.035	-1.031	-1.029	-1.025	-1.020	-1.015	-1.011	-1.006	-1.000	-0.995	-0.989	-0.982	-0.976	-0.970	-0.962	-0.956	-0.950	-0.942	-0.936	-0.928	-0.920	-0.914	-0.906	-0.899	-0.891	-0.884	-0.878	-0.870	-0.862	-0.855	-0.849	-0.842	-0.835	-0.829	-0.822	-0.816	-0.810	-0.805	-0.799	-0.795	-0.789	-0.784	-0.780	-0.775	-0.770	-0.768	-0.764	-0.760	-0.756	-0.754	-0.750	-0.748	-0.746	-0.744	-0.742	-0.740	-0.739	-0.738	-0.736	-0.736	-0.734	-0.734	-0.734	-0.732	-0.731	-0.731	-0.731	-0.731	-0.731	-0.731	-0.730	-0.731	-0.730	-0.730	-0.730	-0.729	-0.730	-0.730	-0.730	-0.729	-0.729	-0.728	-0.728	-0.726	-0.725	-0.724	-0.724	-0.722	-0.720	-0.719	-0.718	-0.715	-0.714	-0.711	-0.709	-0.708	-0.705	-0.702	-0.700	-0.698	-0.694	-0.692	-0.690	-0.686	-0.684	-0.681	-0.680	-0.675	-0.674	-0.671	-0.669	-0.666	-0.664	-0.662	-0.660	-0.658	-0.656	-0.655	-0.654	-0.652	-0.651	-0.650	-0.649	-0.649	-0.648	-0.649	-0.649	-0.649	-0.650	-0.650	-0.652	-0.652	-0.655	-0.658	-0.660	-0.662	-0.665	-0.668	-0.670	-0.675	-0.679	-0.681	-0.685	-0.690	-0.695	-0.700	-0.705	-0.710	-0.716	-0.721	-0.726	-0.732	-0.739	-0.744	-0.750	-0.755	-0.761	-0.769	-0.775	-0.781	-0.786	-0.794	-0.800	-0.806	-0.812	-0.819	-0.824	-0.830	-0.836	-0.841	-0.848	-0.854	-0.858	-0.864	-0.868	-0.872	-0.876	-0.880	-0.885	-0.889	-0.892	-0.895	-0.899	-0.901	-0.904	-0.905	-0.908	-0.909	-0.910	-0.911	-0.912	-0.912	-0.911	-0.912	-0.912	-0.911	-0.910	-0.910	-0.908	-0.906	-0.905	-0.901	-0.900	-0.898	-0.895	-0.892	-0.889	-0.886	-0.884	-0.880	-0.876	-0.872	-0.870	-0.868	-0.864	-0.860	-0.856	-0.854	-0.850	-0.848	-0.845	-0.842	-0.839	-0.838	-0.834	-0.832	-0.830	-0.829	-0.826	-0.826	-0.825	-0.825	-0.824	-0.824	-0.824	-0.825	-0.826	-0.828	-0.829	-0.830	-0.832	-0.835	-0.838	-0.841	-0.845	-0.849	-0.852	-0.856	-0.861	-0.866	-0.871	-0.876	-0.882	-0.889	-0.895	-0.901	-0.908	-0.914	-0.919	-0.925	-0.932	-0.939	-0.946	-0.952	-0.960	-0.966	-0.972	-0.980	-0.985	-0.991	-0.998	-1.002	-1.008	-1.012	-1.018	-1.021	-1.025	-1.029	-1.032	-1.034	-1.036	-1.038	-1.039	-1.039	-1.040	-1.040	-1.038	-1.038	-1.035	-1.032	-1.030	-1.026	-1.022	-1.018	-1.012	-1.008	-1.001	-0.995	-0.989	-0.981	-0.974	-0.966	-0.959	-0.950	-0.942	-0.934	-0.924	-0.915	-0.905	-0.896	-0.888	-0.878	-0.869	-0.859	-0.850	-0.841	-0.831	-0.822	-0.814	-0.805	-0.799	-0.791	-0.784	-0.776	-0.769	-0.762	-0.756	-0.750	-0.746	-0.741	-0.736	-0.732	-0.728	-0.725	-0.721	-0.719	-0.718	-0.715	-0.714	-0.714	-0.712	-0.711	-0.711	-0.711	-0.711	-0.712	-0.712	-0.714	-0.715	-0.716	-0.716	-0.719	-0.720	-0.720	-0.722	-0.722	-0.725	-0.725	-0.726	-0.726	-0.728	-0.728	-0.726	-0.726	-0.726	-0.725	-0.725	-0.722	-0.720	-0.719	-0.716	-0.714	-0.710	-0.708	-0.702	-0.699	-0.694	-0.689	-0.684	-0.678	-0.671	-0.665	-0.659	-0.651	-0.642	-0.636	-0.628	-0.619	-0.610	-0.601	-0.591	-0.582	-0.572	-0.561	-0.551	-0.541	-0.531	-0.520	-0.509	-0.499	-0.486	-0.476	-0.465	-0.454	-0.442	-0.431	-0.420	-0.408	-0.396	-0.385	-0.375	-0.362	-0.352	-0.341	-0.331	-0.320	-0.311	-0.300	-0.291	-0.281	-0.272	-0.264	-0.256	-0.246	-0.239	-0.231	-0.226	-0.219	-0.214	-0.208	-0.202	-0.198	-0.192	-0.190	-0.186	-0.184	-0.181	-0.179	-0.179	-0.178	-0.178	-0.178	-0.179	-0.180	-0.182	-0.185	-0.188	-0.191	-0.195	-0.199	-0.204	-0.209	-0.215	-0.221	-0.228	-0.234	-0.241	-0.249	-0.256	-0.265	-0.274	-0.280	-0.289	-0.299	-0.308	-0.318	-0.326	-0.335	-0.345	-0.354	-0.365	-0.374	-0.384	-0.392	-0.402	-0.412	-0.421	-0.431	-0.440	-0.448	-0.456	-0.465	-0.474	-0.481	-0.490	-0.496	-0.502	-0.510	-0.518	-0.524	-0.529	-0.535	-0.540	-0.544	-0.549	-0.554	-0.556	-0.560	-0.562	-0.566	-0.569	-0.570	-0.571	-0.574	-0.575	-0.576	-0.576	-0.575	-0.575	-0.575	-0.575	-0.572	-0.572	-0.570	-0.568	-0.566	-0.564	-0.561	-0.558	-0.555	-0.552	-0.549	-0.546	-0.542	-0.540	-0.535	-0.532	-0.528	-0.525	-0.520	-0.518	-0.514	-0.509	-0.506	-0.502	-0.499	-0.495	-0.491	-0.488	-0.484	-0.481	-0.478	-0.475	-0.472	-0.470	-0.468	-0.465	-0.462	-0.461	-0.459	-0.458	-0.455	-0.454	-0.452	-0.451	-0.450	-0.450	-0.449	-0.448	-0.448	-0.446	-0.446	-0.445	-0.445	-0.444	-0.444	-0.444	-0.444	-0.442	-0.442	-0.441	-0.441	-0.440	-0.440	-0.439	-0.439	-0.438	-0.436	-0.436	-0.435	-0.434	-0.432	-0.431	-0.430	-0.428	-0.426	-0.424	-0.421	-0.419	-0.416	-0.412	-0.410	-0.409	-0.405	-0.401	-0.398	-0.394	-0.391	-0.386	-0.382	-0.379	-0.375	-0.371	-0.366	-0.362	-0.359	-0.354	-0.350	-0.345	-0.341	-0.338	-0.332	-0.328	-0.324	-0.320	-0.315	-0.311	-0.308	-0.304	-0.299	-0.295	-0.292	-0.288	-0.284	-0.280	-0.278	-0.274	-0.271	-0.269	-0.268	-0.264	-0.261	-0.259	-0.256	-0.255	-0.252	-0.251	-0.250	-0.248	-0.248	-0.248	-0.246	-0.245	-0.245	-0.244	-0.244	-0.244	-0.244	-0.244	-0.245	-0.245	-0.246	-0.248	-0.248	-0.250	-0.250	-0.251	-0.252	-0.255	-0.256	-0.258	-0.260	-0.261	-0.264	-0.266	-0.268	-0.271	-0.272	-0.274	-0.276	-0.279	-0.281	-0.284	-0.286	-0.289	-0.290	-0.291	-0.294	-0.296	-0.299	-0.300	-0.301	-0.304	-0.305	-0.306	-0.308	-0.309	-0.309	-0.310	-0.310	-0.309	-0.310	-0.309	-0.309	-0.309	-0.308	-0.306	-0.304	-0.301	-0.300	-0.298	-0.295	-0.292	-0.289	-0.286	-0.281	-0.279	-0.274	-0.269	-0.265	-0.260	-0.256	-0.250	-0.246	-0.240	-0.235	-0.228	-0.222	-0.216	-0.211	-0.205	-0.199	-0.192	-0.186	-0.180	-0.174	-0.169	-0.162	-0.156	-0.151	-0.145	-0.140	-0.135	-0.129	-0.125	-0.121	-0.116	-0.112	-0.109	-0.106	-0.102	-0.100	-0.099	-0.095	-0.094	-0.094	-0.092	-0.091	-0.091	-0.092	-0.092	-0.094	-0.095	-0.096	-0.099	-0.101	-0.104	-0.106	-0.110	-0.114	-0.118	-0.121	-0.126	-0.130	-0.136	-0.140	-0.146	-0.151	-0.156	-0.162	-0.168	-0.174	-0.180	-0.186	-0.191	-0.198	-0.202	-0.209	-0.215	-0.219	-0.225	-0.230	-0.236	-0.241	-0.246	-0.251	-0.255	-0.259	-0.264	-0.268	-0.271	-0.274	-0.276	-0.280	-0.281	-0.284	-0.286	-0.286	-0.289	-0.289	-0.289	-0.290	-0.290	-0.289	-0.289	-0.288	-0.286	-0.284	-0.282	-0.281	-0.278	-0.275	-0.272	-0.269	-0.265	-0.262	-0.258	-0.254	-0.249	-0.245	-0.241	-0.235	-0.231	-0.226	-0.220	-0.215	-0.209	-0.204	-0.199	-0.192	-0.186	-0.180	-0.175	-0.169	-0.162	-0.156	-0.150	-0.144	-0.139	-0.132	-0.126	-0.121	-0.116	-0.110	-0.105	-0.099	-0.094	-0.089	-0.082	-0.079	-0.074	-0.069	-0.064	-0.059	-0.055	-0.051	-0.046	-0.042	-0.040	-0.036	-0.032	-0.030	-0.028	-0.026	-0.022	-0.020	-0.020	-0.018	-0.015	-0.015	-0.014	-0.014	-0.014	-0.014	-0.014	-0.015	-0.016	-0.018	-0.019	-0.021	-0.022	-0.026	-0.030	-0.032	-0.035	-0.040	-0.045	-0.049	-0.054	-0.060	-0.066	-0.071	-0.078	-0.085	-0.091	-0.098	-0.106	-0.114	-0.121	-0.130	-0.139	-0.146	-0.155	-0.165	-0.174	-0.182	-0.191	-0.201	-0.211	-0.221	-0.230	-0.240	-0.250	-0.260	-0.270	-0.279	-0.289	-0.298	-0.308	-0.316	-0.325	-0.334	-0.342	-0.351	-0.360	-0.368	-0.376	-0.382	-0.391	-0.398	-0.404	-0.410	-0.416	-0.422	-0.428	-0.432	-0.436	-0.441	-0.445	-0.449	-0.451	-0.455	-0.458	-0.459	-0.461	-0.462	-0.462	-0.464	-0.465	-0.464	-0.465	-0.464	-0.462	-0.461	-0.460	-0.459	-0.458	-0.455	-0.454	-0.450	-0.449	-0.446	-0.442	-0.441	-0.439	-0.435	-0.432	-0.430	-0.426	-0.424	-0.421	-0.418	-0.415	-0.412	-0.411	-0.409	-0.406	-0.404	-0.402	-0.401	-0.399	-0.398	-0.396	-0.395	-0.394	-0.392	-0.391	-0.391	-0.390	-0.390	-0.389	-0.389	-0.389	-0.389	-0.389	-0.389	-0.388	-0.389	-0.389	-0.389	-0.389	-0.389	-0.388	-0.386	-0.386	-0.386	-0.385	-0.384	-0.382	-0.381	-0.379	-0.378	-0.375	-0.372	-0.369	-0.368	-0.364	-0.360	-0.355	-0.350	-0.345	-0.339	-0.334	-0.328	-0.320	-0.314	-0.306	-0.298	-0.290	-0.282	-0.271	-0.262	-0.254	-0.244	-0.232	-0.221	-0.211	-0.200	-0.188	-0.176	-0.165	-0.151	-0.140	-0.128	-0.115	-0.101	-0.090	-0.076	-0.064	-0.050	-0.038	-0.025	-0.012	0.001	0.012	0.025	0.036	0.049	0.060	0.071	0.082	0.092	0.102	0.114	0.122	0.132	0.140	0.149	0.158	0.165	0.171	0.178	0.184	0.190	0.195	0.199	0.204	0.206	0.210	0.212	0.215	0.218	0.219	0.220	0.221	0.221	0.221	0.221	0.220	0.220	0.218	0.216	0.215	0.212	0.211	0.209	0.206	0.204	0.201	0.199	0.196	0.195	0.192	0.191	0.188	0.186	0.185	0.182	0.181	0.181	0.181	0.180	0.179	0.180	0.181	0.181	0.182	0.184	0.188	0.189	0.192	0.195	0.200	0.204	0.208	0.212	0.219	0.224	0.231	0.236	0.244	0.251	0.259	0.266	0.275	0.282	0.292	0.301	0.309	0.319	0.329	0.339	0.348	0.358	0.366	0.376	0.386	0.395	0.405	0.415	0.424	0.432	0.442	0.450	0.459	0.466	0.474	0.481	0.489	0.495	0.501	0.506	0.512	0.518	0.522	0.526	0.530	0.534	0.535	0.538	0.540	0.540	0.540	0.541	0.540	0.539	0.538	0.535	0.532	0.530	0.526	0.522	0.519	0.514	0.509	0.502	0.496	0.489	0.482	0.475	0.468	0.460	0.451	0.442	0.434	0.424	0.415	0.405	0.394	0.384	0.372	0.361	0.351	0.339	0.328	0.316	0.305	0.294	0.281	0.269	0.256	0.244	0.231	0.220	0.208	0.195	0.182	0.171	0.159	0.146	0.134	0.122	0.110	0.098	0.085	0.074	0.062	0.050	0.039	0.028	0.016	0.006	-0.006	-0.015	-0.026	-0.038	-0.046	-0.058	-0.068	-0.078	-0.088	-0.096	-0.106	-0.115	-0.124	-0.132	-0.141	-0.150	-0.159	-0.168	-0.175	-0.182	-0.191	-0.199	-0.208	-0.215	-0.224	-0.231	-0.239	-0.246	-0.255	-0.261	-0.270	-0.278	-0.285	-0.292	-0.301	-0.308	-0.315	-0.324	-0.331	-0.339	-0.348	-0.354	-0.361	-0.371	-0.379	-0.388	-0.395	-0.402	-0.411	-0.419	-0.426	-0.434	-0.441	-0.449	-0.456	-0.464	-0.471	-0.479	-0.486	-0.492	-0.500	-0.505	-0.511	-0.518	-0.522	-0.529	-0.534	-0.538	-0.541	-0.548	-0.551	-0.554	-0.558	-0.560	-0.562	-0.565	-0.566	-0.568	-0.569	-0.569	-0.569	-0.569	-0.568	-0.568	-0.566	-0.565	-0.564	-0.560	-0.558	-0.555	-0.552	-0.549	-0.545	-0.542	-0.539	-0.534	-0.530	-0.526	-0.522	-0.518	-0.514	-0.509	-0.505	-0.501	-0.496	-0.492	-0.489	-0.486	-0.482	-0.480	-0.478	-0.474	-0.471	-0.469	-0.468	-0.465	-0.465	-0.464	-0.464	-0.464	-0.464	-0.465	-0.466	-0.468	-0.469	-0.470	-0.474	-0.476	-0.480	-0.485	-0.489	-0.494	-0.499	-0.504	-0.509	-0.516	-0.521	-0.529	-0.536	-0.542	-0.550	-0.560	-0.568	-0.575	-0.585	-0.594	-0.602	-0.614	-0.624	-0.634	-0.644	-0.654	-0.665	-0.676	-0.688	-0.699	-0.710	-0.721	-0.734	-0.745	-0.758	-0.770	-0.781	-0.794	-0.806	-0.819	-0.831	-0.844	-0.856	-0.869	-0.881	-0.894	-0.906	-0.919	-0.931	-0.942	-0.955	-0.968	-0.979	-0.991	-1.001	-1.012	-1.024	-1.034	-1.044	-1.052	-1.061	-1.071	-1.080	-1.088	-1.095	-1.102	-1.108	-1.114	-1.119	-1.124	-1.128	-1.130	-1.132	-1.135	-1.136	-1.138	-1.136	-1.136	-1.134	-1.131	-1.129	-1.125	-1.119	-1.114	-1.108	-1.100	-1.092	-1.084	-1.075	-1.065	-1.055	-1.044	-1.032	-1.020	-1.008	-0.994	-0.980	-0.965	-0.950	-0.936	-0.920	-0.904	-0.888	-0.871	-0.854	-0.838	-0.821	-0.802	-0.786	-0.769	-0.752	-0.735	-0.718	-0.701	-0.684	-0.668	-0.650	-0.635	-0.619	-0.604	-0.588	-0.574	-0.559	-0.545	-0.531	-0.519	-0.505	-0.494	-0.481	-0.471	-0.460	-0.451	-0.441	-0.434	-0.425	-0.419	-0.411	-0.404	-0.399	-0.392	-0.389	-0.384	-0.380	-0.379	-0.375	-0.374	-0.372	-0.372	-0.370	-0.371	-0.371	-0.371	-0.372	-0.375	-0.378	-0.379	-0.382	-0.385	-0.389	-0.391	-0.395	-0.399	-0.402	-0.406	-0.410	-0.414	-0.419	-0.422	-0.428	-0.430	-0.435	-0.439	-0.442	-0.446	-0.450	-0.452	-0.456	-0.460	-0.462	-0.466	-0.468	-0.470	-0.472	-0.474	-0.475	-0.478	-0.478	-0.479	-0.480	-0.480	-0.480	-0.480	-0.480	-0.480	-0.479	-0.479	-0.478	-0.476	-0.476	-0.475	-0.474	-0.472	-0.470	-0.470	-0.469	-0.468	-0.465	-0.465	-0.464	-0.464	-0.462	-0.462	-0.461	-0.462	-0.462	-0.464	-0.464	-0.466	-0.466	-0.469	-0.470	-0.474	-0.476	-0.479	-0.484	-0.488	-0.492	-0.498	-0.502	-0.507	-0.514	-0.520	-0.526	-0.535	-0.541	-0.550	-0.558	-0.566	-0.575	-0.585	-0.592	-0.602	-0.612	-0.622	-0.632	-0.642	-0.652	-0.664	-0.675	-0.685	-0.696	-0.706	-0.716	-0.728	-0.738	-0.748	-0.758	-0.768	-0.778	-0.789	-0.799	-0.808	-0.816	-0.825	-0.834	-0.842	-0.849	-0.856	-0.862	-0.869	-0.876	-0.880	-0.886	-0.891	-0.895	-0.899	-0.901	-0.905	-0.908	-0.909	-0.910	-0.911	-0.911	-0.911	-0.910	-0.909	-0.908	-0.905	-0.902	-0.899	-0.895	-0.891	-0.886	-0.881	-0.876	-0.869	-0.862	-0.856	-0.849	-0.840	-0.832	-0.824	-0.816	-0.806	-0.798	-0.788	-0.779	-0.768	-0.758	-0.748	-0.738	-0.728	-0.716	-0.706	-0.695	-0.684	-0.674	-0.662	-0.652	-0.641	-0.632	-0.621	-0.611	-0.600	-0.591	-0.581	-0.571	-0.562	-0.554	-0.544	-0.536	-0.528	-0.520	-0.514	-0.506	-0.499	-0.492	-0.486	-0.481	-0.475	-0.471	-0.465	-0.461	-0.458	-0.452	-0.450	-0.448	-0.444	-0.441	-0.440	-0.438	-0.435	-0.435	-0.432	-0.432	-0.430	-0.430	-0.429	-0.429	-0.429	-0.429	-0.429	-0.429	-0.429	-0.429	-0.429	-0.428	-0.428	-0.426	-0.428	-0.426	-0.425	-0.424	-0.422	-0.421	-0.420	-0.419	-0.416	-0.415	-0.414	-0.410	-0.408	-0.405	-0.401	-0.398	-0.394	-0.390	-0.386	-0.381	-0.376	-0.371	-0.366	-0.360	-0.355	-0.349	-0.344	-0.338	-0.331	-0.324	-0.319	-0.311	-0.304	-0.299	-0.291	-0.285	-0.279	-0.271	-0.265	-0.259	-0.251	-0.245	-0.240	-0.235	-0.229	-0.224	-0.219	-0.214	-0.209	-0.205	-0.201	-0.199	-0.195	-0.194	-0.190	-0.189	-0.188	-0.188	-0.186	-0.186	-0.188	-0.188	-0.190	-0.191	-0.194	-0.196	-0.200	-0.204	-0.209	-0.214	-0.220	-0.226	-0.231	-0.239	-0.245	-0.252	-0.261	-0.269	-0.278	-0.286	-0.296	-0.305	-0.314	-0.324	-0.332	-0.344	-0.354	-0.364	-0.374	-0.382	-0.392	-0.402	-0.412	-0.421	-0.429	-0.439	-0.446	-0.455	-0.462	-0.470	-0.478	-0.482	-0.488	-0.494	-0.498	-0.502	-0.505	-0.507	-0.509	-0.510	-0.510	-0.510	-0.507	-0.506	-0.502	-0.499	-0.494	-0.489	-0.482	-0.475	-0.468	-0.459	-0.450	-0.440	-0.429	-0.416	-0.405	-0.392	-0.378	-0.364	-0.349	-0.335	-0.319	-0.302	-0.285	-0.270	-0.252	-0.235	-0.218	-0.200	-0.181	-0.164	-0.146	-0.129	-0.111	-0.094	-0.078	-0.060	-0.044	-0.029	-0.012	0.002	0.019	0.031	0.046	0.059	0.072	0.084	0.096	0.106	0.116	0.126	0.134	0.144	0.149	0.156	0.162	0.168	0.172	0.175	0.178	0.180	0.181	0.181	0.181	0.180	0.179	0.176	0.174	0.170	0.166	0.162	0.156	0.150	0.145	0.138	0.130	0.122	0.114	0.105	0.098	0.088	0.079	0.068	0.058	0.048	0.036	0.025	0.016	0.002	-0.009	-0.020	-0.032	-0.044	-0.055	-0.068	-0.079	-0.091	-0.102	-0.115	-0.126	-0.139	-0.150	-0.161	-0.174	-0.185	-0.195	-0.206	-0.216	-0.228	-0.238	-0.248	-0.258	-0.266	-0.276	-0.284	-0.292	-0.301	-0.308	-0.315	-0.322	-0.328	-0.334	-0.340	-0.344	-0.349	-0.352	-0.355	-0.359	-0.361	-0.362	-0.365	-0.365	-0.366	-0.366	-0.366	-0.365	-0.365	-0.362	-0.361	-0.358	-0.356	-0.352	-0.349	-0.345	-0.341	-0.336	-0.332	-0.326	-0.321	-0.316	-0.311	-0.305	-0.299	-0.294	-0.288	-0.280	-0.274	-0.268	-0.262	-0.256	-0.250	-0.245	-0.238	-0.232	-0.226	-0.220	-0.216	-0.211	-0.206	-0.201	-0.196	-0.191	-0.188	-0.185	-0.181	-0.178	-0.174	-0.171	-0.169	-0.165	-0.162	-0.160	-0.158	-0.156	-0.155	-0.154	-0.152	-0.151	-0.150	-0.149	-0.146	-0.146	-0.145	-0.144	-0.144	-0.142	-0.141	-0.141	-0.139	-0.139	-0.138	-0.138	-0.135	-0.132	-0.131	-0.130	-0.126	-0.124	-0.122	-0.120	-0.116	-0.112	-0.109	-0.104	-0.100	-0.096	-0.090	-0.085	-0.080	-0.075	-0.069	-0.061	-0.055	-0.048	-0.041	-0.031	-0.024	-0.015	-0.008	0.001	0.011	0.020	0.030	0.040	0.050	0.060	0.070	0.081	0.091	0.102	0.114	0.124	0.135	0.146	0.158	0.169	0.179	0.191	0.202	0.212	0.224	0.234	0.244	0.255	0.266	0.275	0.285	0.295	0.304	0.314	0.322	0.331	0.339	0.346	0.354	0.361	0.369	0.376	0.382	0.389	0.392	0.399	0.404	0.409	0.412	0.416	0.421	0.424	0.428	0.429	0.432	0.434	0.436	0.438	0.438	0.439	0.440	0.440	0.441	0.441	0.440	0.439	0.440	0.439	0.438	0.435	0.434	0.431	0.429	0.426	0.424	0.420	0.418	0.414	0.410	0.406	0.402	0.399	0.394	0.390	0.384	0.380	0.374	0.369	0.364	0.358	0.351	0.345	0.339	0.331	0.325	0.318	0.310	0.302	0.294	0.286	0.279	0.270	0.261	0.252	0.244	0.235	0.226	0.216	0.208	0.198	0.188	0.179	0.169	0.159	0.149	0.139	0.129	0.120	0.110	0.100	0.091	0.081	0.072	0.064	0.054	0.045	0.036	0.028	0.020	0.011	0.002	-0.004	-0.011	-0.018	-0.024	-0.031	-0.038	-0.042	-0.048	-0.052	-0.058	-0.061	-0.066	-0.070	-0.072	-0.075	-0.078	-0.079	-0.081	-0.084	-0.084	-0.085	-0.085	-0.085	-0.086	-0.085	-0.084	-0.082	-0.082	-0.081	-0.079	-0.078	-0.075	-0.072	-0.071	-0.069	-0.065	-0.062	-0.060	-0.056	-0.054	-0.051	-0.046	-0.044	-0.039	-0.036	-0.034	-0.029	-0.026	-0.022	-0.018	-0.015	-0.011	-0.006	-0.002	0.002	0.006	0.011	0.015	0.020	0.025	0.031	0.035	0.041	0.048	0.052	0.059	0.065	0.071	0.079	0.085	0.092	0.100	0.109	0.116	0.126	0.134	0.142	0.154	0.162	0.174	0.185	0.195	0.206	0.218	0.230	0.241	0.254	0.266	0.280	0.294	0.306	0.319	0.332	0.348	0.360	0.375	0.389	0.402	0.418	0.430	0.444	0.458	0.470	0.484	0.498	0.510	0.521	0.535	0.546	0.559	0.569	0.580	0.590	0.600	0.610	0.619	0.628	0.636	0.642	0.651	0.656	0.662	0.668	0.672	0.676	0.680	0.682	0.686	0.689	0.690	0.691	0.691	0.691	0.692	0.691	0.691	0.689	0.688	0.686	0.684	0.681	0.678	0.675	0.671	0.669	0.665	0.661	0.658	0.654	0.650	0.646	0.641	0.638	0.635	0.630	0.626	0.622	0.619	0.615	0.612	0.609	0.606	0.602	0.600	0.598	0.594	0.592	0.590	0.589	0.585	0.584	0.582	0.581	0.579	0.578	0.578	0.576	0.575	0.575	0.574	0.572	0.571	0.571	0.570	0.570	0.569	0.569	0.568	0.568	0.566	0.565	0.565	0.564	0.562	0.561	0.560	0.559	0.558	0.556	0.554	0.554	0.551	0.549	0.548	0.544	0.541	0.539	0.536	0.532	0.530	0.528	0.522	0.519	0.515	0.511	0.507	0.502	0.498	0.492	0.489	0.482	0.478	0.474	0.469	0.462	0.456	0.450	0.444	0.438	0.431	0.425	0.418	0.411	0.405	0.398	0.391	0.382	0.376	0.369	0.361	0.354	0.346	0.339	0.331	0.324	0.316	0.309	0.301	0.292	0.285	0.278	0.270	0.262	0.254	0.246	0.240	0.232	0.224	0.216	0.210	0.202	0.196	0.189	0.182	0.176	0.169	0.162	0.156	0.151	0.145	0.139	0.132	0.129	0.122	0.118	0.112	0.109	0.105	0.101	0.096	0.092	0.090	0.086	0.084	0.080	0.078	0.075	0.075	0.072	0.071	0.069	0.068	0.068	0.068	0.068	0.066	0.068	0.066	0.068	0.069	0.068	0.069	0.070	0.072	0.074	0.074	0.076	0.078	0.080	0.082	0.084	0.086	0.088	0.090	0.092	0.094	0.098	0.100	0.102	0.104	0.106	0.109	0.111	0.114	0.116	0.118	0.120	0.122	0.125	0.128	0.129	0.131	0.132	0.135	0.138	0.138	0.140	0.141	0.142	0.144	0.145	0.148	0.148	0.149	0.150	0.151	0.152	0.152	0.154	0.154	0.155	0.155	0.156	0.156	0.158	0.159	0.159	0.159	0.160	0.161	0.162	0.162	0.164	0.165	0.166	0.168	0.169	0.171	0.172	0.175	0.178	0.180	0.184	0.186	0.191	0.195	0.199	0.204	0.209	0.214	0.219	0.225	0.234	0.240	0.249	0.255	0.265	0.274	0.284	0.294	0.304	0.315	0.328	0.339	0.352	0.366	0.380	0.392	0.408	0.424	0.440	0.456	0.472	0.489	0.506	0.522	0.540	0.560	0.578	0.596	0.615	0.632	0.651	0.671	0.689	0.709	0.726	0.745	0.764	0.780	0.799	0.816	0.832	0.850	0.865	0.881	0.898	0.910	0.925	0.939	0.951	0.962	0.975	0.985	0.994	1.001	1.010	1.016	1.022	1.028	1.032	1.035	1.038	1.039	1.040	1.040	1.039	1.036	1.034	1.029	1.026	1.020	1.014	1.008	1.000	0.992	0.984	0.974	0.965	0.955	0.944	0.934	0.922	0.910	0.899	0.886	0.875	0.862	0.850	0.838	0.825	0.812	0.800	0.789	0.778	0.766	0.755	0.744	0.734	0.722	0.714	0.705	0.696	0.688	0.679	0.672	0.665	0.659	0.652	0.648	0.642	0.639	0.635	0.632	0.630	0.628	0.626	0.625	0.625	0.626	0.626	0.626	0.628	0.629	0.632	0.634	0.636	0.640	0.644	0.646	0.650	0.654	0.658	0.662	0.666	0.671	0.675	0.680	0.684	0.689	0.692	0.696	0.700	0.704	0.708	0.711	0.715	0.718	0.720	0.724	0.725	0.728	0.730	0.731	0.731	0.732	0.734	0.734	0.734	0.732	0.732	0.730	0.730	0.728	0.726	0.724	0.721	0.718	0.715	0.712	0.709	0.706	0.701	0.698	0.694	0.690	0.685	0.682	0.678	0.674	0.669	0.665	0.661	0.659	0.655	0.651	0.649	0.645	0.642	0.640	0.638	0.636	0.635	0.634	0.634	0.634	0.634	0.635	0.636	0.639	0.640	0.644	0.646	0.651	0.656	0.661	0.666	0.674	0.680	0.686	0.695	0.702	0.711	0.721	0.730	0.740	0.750	0.762	0.774	0.785	0.798	0.810	0.822	0.836	0.848	0.861	0.875	0.888	0.902	0.916	0.929	0.942	0.955	0.969	0.981	0.995	1.008	1.020	1.031	1.044	1.055	1.065	1.078	1.086	1.096	1.106	1.115	1.122	1.130	1.138	1.144	1.150	1.155	1.160	1.165	1.169	1.172	1.175	1.178	1.178	1.180	1.180	1.179	1.179	1.176	1.174	1.172	1.170	1.165	1.161	1.158	1.152	1.146	1.141	1.135	1.129	1.121	1.115	1.108	1.100	1.090	1.081	1.074	1.064	1.055	1.046	1.036	1.026	1.016	1.005	0.994	0.985	0.974	0.962	0.951	0.940	0.930	0.918	0.908	0.896	0.885	0.874	0.862	0.852	0.841	0.830	0.820	0.810	0.799	0.789	0.779	0.768	0.758	0.748	0.738	0.729	0.720	0.710	0.702	0.692	0.684	0.676	0.668	0.660	0.652	0.645	0.639	0.630	0.624	0.618	0.610	0.604	0.599	0.592	100.000	5.000	2.000	1.000	4.000	0.000	0.000	0.000	0.000	0.000	0.000	0.000	0.000	0.000	0.000	0.000	0.000	0.000	-0.224	-0.226	-0.230	-0.235	-0.240	-0.245	-0.250	-0.256	-0.262	-0.268	-0.274	-0.281	-0.288	-0.295	-0.301	-0.309	-0.315	-0.324	-0.330	-0.338	-0.344	-0.351	-0.358	-0.364	-0.371	-0.378	-0.384	-0.389	-0.395	-0.400	-0.404	-0.409	-0.412	-0.416	-0.420	-0.425	-0.426	-0.430	-0.431	-0.434	-0.435	-0.435	-0.438	-0.438	-0.436	-0.438	-0.436	-0.436	-0.434	-0.432	-0.431	-0.430	-0.428	-0.425	-0.422	-0.419	-0.418	-0.414	-0.411	-0.408	-0.405	-0.402	-0.399	-0.396	-0.392	-0.390	-0.388	-0.385	-0.384	-0.381	-0.380	-0.378	-0.376	-0.376	-0.375	-0.374	-0.375	-0.375	-0.375	-0.375	-0.376	-0.379	-0.380	-0.381	-0.385	-0.388	-0.390	-0.394	-0.398	-0.401	-0.406	-0.411	-0.415	-0.421	-0.428	-0.432	-0.438	-0.444	-0.450	-0.455	-0.461	-0.468	-0.475	-0.481	-0.488	-0.492	-0.499	-0.505	-0.511	-0.516	-0.521	-0.526	-0.531	-0.535	-0.540	-0.545	-0.549	-0.551	-0.555	-0.558	-0.560	-0.561	-0.562	-0.562	-0.564	-0.564	-0.564	-0.561	-0.560	-0.559	-0.555	-0.551	-0.548	-0.544	-0.539	-0.534	-0.528	-0.520	-0.514	-0.506	-0.496	-0.488	-0.479	-0.469	-0.459	-0.449	-0.438	-0.426	-0.412	-0.401	-0.389	-0.374	-0.360	-0.346	-0.330	-0.315	-0.300	-0.284	-0.268	-0.251	-0.234	-0.216	-0.200	-0.181	-0.162	-0.145	-0.126	-0.108	-0.088	-0.069	-0.049	-0.030	-0.010	0.010	0.030	0.050	0.071	0.090	0.111	0.131	0.152	0.172	0.192	0.214	0.232	0.254	0.274	0.294	0.314	0.332	0.352	0.371	0.390	0.409	0.428	0.445	0.462	0.481	0.498	0.515	0.531	0.548	0.561	0.578	0.592	0.606	0.619	0.632	0.645	0.656	0.668	0.679	0.689	0.699	0.708	0.716	0.725	0.732	0.739	0.745	0.750	0.756	0.761	0.764	0.768	0.771	0.772	0.775	0.778	0.779	0.779	0.779	0.779	0.779	0.778	0.776	0.775	0.774	0.771	0.770	0.768	0.765	0.762	0.760	0.758	0.755	0.752	0.749	0.746	0.744	0.741	0.738	0.736	0.734	0.731	0.729	0.728	0.725	0.725	0.724	0.722	0.721	0.721	0.720	0.720	0.720	0.720	0.720	0.720	0.721	0.721	0.722	0.724	0.724	0.726	0.726	0.729	0.729	0.730	0.731	0.731	0.732	0.734	0.734	0.734	0.735	0.735	0.734	0.732	0.734	0.731	0.730	0.728	0.725	0.722	0.719	0.715	0.711	0.706	0.701	0.695	0.688	0.682	0.675	0.666	0.659	0.649	0.639	0.630	0.618	0.608	0.595	0.584	0.571	0.558	0.545	0.531	0.516	0.501	0.488	0.472	0.456	0.441	0.425	0.408	0.391	0.375	0.359	0.342	0.326	0.309	0.292	0.275	0.259	0.242	0.228	0.212	0.195	0.181	0.165	0.151	0.136	0.124	0.109	0.096	0.084	0.071	0.059	0.049	0.038	0.028	0.016	0.008	-0.001	-0.010	-0.018	-0.024	-0.031	-0.038	-0.042	-0.048	-0.051	-0.055	-0.058	-0.061	-0.062	-0.065	-0.066	-0.066	-0.068	-0.066	-0.066	-0.065	-0.064	-0.062	-0.059	-0.058	-0.054	-0.050	-0.046	-0.044	-0.040	-0.035	-0.031	-0.028	-0.022	-0.019	-0.014	-0.009	-0.005	0.000	0.005	0.010	0.015	0.019	0.024	0.026	0.030	0.034	0.038	0.041	0.044	0.048	0.050	0.052	0.054	0.056	0.058	0.058	0.058	0.059	0.059	0.058	0.058	0.056	0.055	0.052	0.051	0.049	0.046	0.044	0.040	0.038	0.034	0.030	0.026	0.022	0.018	0.012	0.008	0.002	-0.001	-0.008	-0.011	-0.018	-0.021	-0.026	-0.031	-0.036	-0.041	-0.045	-0.049	-0.054	-0.058	-0.061	-0.064	-0.068	-0.070	-0.074	-0.076	-0.076	-0.079	-0.079	-0.080	-0.081	-0.080	-0.081	-0.080	-0.079	-0.078	-0.075	-0.072	-0.070	-0.066	-0.062	-0.058	-0.054	-0.049	-0.041	-0.036	-0.030	-0.022	-0.015	-0.008	0.000	0.010	0.018	0.028	0.038	0.048	0.058	0.069	0.080	0.091	0.102	0.115	0.125	0.138	0.151	0.164	0.178	0.190	0.204	0.216	0.230	0.244	0.258	0.271	0.284	0.298	0.310	0.324	0.338	0.350	0.362	0.375	0.388	0.399	0.410	0.422	0.432	0.444	0.452	0.464	0.471	0.481	0.489	0.496	0.502	0.510	0.515	0.521	0.526	0.529	0.532	0.535	0.538	0.539	0.539	0.540	0.539	0.536	0.535	0.531	0.528	0.524	0.519	0.514	0.509	0.501	0.495	0.488	0.480	0.470	0.461	0.454	0.444	0.434	0.422	0.412	0.402	0.391	0.381	0.369	0.359	0.348	0.338	0.326	0.315	0.304	0.294	0.284	0.274	0.264	0.254	0.245	0.235	0.228	0.219	0.211	0.204	0.198	0.191	0.185	0.180	0.176	0.171	0.168	0.165	0.162	0.160	0.159	0.158	0.156	0.158	0.158	0.159	0.162	0.164	0.166	0.170	0.172	0.178	0.182	0.188	0.192	0.199	0.205	0.211	0.219	0.226	0.234	0.241	0.249	0.258	0.266	0.274	0.284	0.292	0.302	0.311	0.320	0.330	0.340	0.350	0.360	0.369	0.379	0.389	0.398	0.408	0.416	0.426	0.436	0.446	0.455	0.464	0.474	0.482	0.492	0.501	0.510	0.519	0.529	0.538	0.545	0.554	0.562	0.570	0.579	0.586	0.595	0.602	0.611	0.620	0.629	0.638	0.645	0.655	0.662	0.671	0.680	0.689	0.699	0.708	0.718	0.728	0.739	0.748	0.759	0.771	0.782	0.794	0.806	0.818	0.830	0.842	0.856	0.870	0.885	0.898	0.912	0.929	0.944	0.961	0.978	0.994	1.012	1.029	1.048	1.065	1.085	1.104	1.122	1.142	1.161	1.180	1.200	1.220	1.240	1.261	1.281	1.301	1.320	1.340	1.360	1.380	1.399	1.418	1.435	1.454	1.471	1.489	1.505	1.521	1.536	1.551	1.566	1.579	1.590	1.602	1.612	1.622	1.631	1.640	1.646	1.652	1.656	1.660	1.662	1.665	1.665	1.665	1.662	1.660	1.656	1.651	1.644	1.638	1.628	1.619	1.609	1.596	1.584	1.570	1.555	1.540	1.522	1.505	1.488	1.466	1.448	1.426	1.402	1.381	1.358	1.334	1.309	1.284	1.258	1.231	1.204	1.178	1.149	1.121	1.092	1.064	1.035	1.005	0.976	0.946	0.918	0.886	0.856	0.826	0.798	0.766	0.736	0.708	0.676	0.648	0.616	0.588	0.559	0.529	0.500	0.471	0.442	0.415	0.388	0.359	0.332	0.305	0.278	0.251	0.226	0.200	0.174	0.149	0.124	0.099	0.075	0.050	0.026	0.002	-0.021	-0.046	-0.069	-0.091	-0.114	-0.136	-0.160	-0.182	-0.204	-0.226	-0.249	-0.270	-0.292	-0.312	-0.335	-0.356	-0.378	-0.400	-0.420	-0.442	-0.462	-0.485	-0.505	-0.526	-0.548	-0.568	-0.589	-0.610	-0.631	-0.650	-0.670	-0.691	-0.711	-0.731	-0.750	-0.769	-0.789	-0.808	-0.825	-0.844	-0.860	-0.878	-0.894	-0.910	-0.925	-0.940	-0.955	-0.968	-0.980	-0.994	-1.006	-1.016	-1.026	-1.036	-1.044	-1.051	-1.058	-1.062	-1.068	-1.070	-1.072	-1.074	-1.075	-1.074	-1.071	-1.069	-1.065	-1.059	-1.052	-1.046	-1.038	-1.028	-1.016	-1.006	-0.992	-0.980	-0.965	-0.950	-0.932	-0.915	-0.896	-0.876	-0.858	-0.836	-0.814	-0.792	-0.769	-0.745	-0.719	-0.695	-0.668	-0.641	-0.615	-0.588	-0.560	-0.531	-0.504	-0.474	-0.445	-0.415	-0.386	-0.358	-0.328	-0.298	-0.268	-0.238	-0.208	-0.178	-0.149	-0.119	-0.090	-0.060	-0.031	-0.004	0.024	0.052	0.081	0.108	0.135	0.161	0.186	0.211	0.236	0.261	0.286	0.309	0.332	0.354	0.376	0.398	0.419	0.439	0.459	0.478	0.496	0.514	0.531	0.549	0.565	0.581	0.595	0.611	0.625	0.639	0.651	0.665	0.678	0.689	0.700	0.712	0.721	0.732	0.744	0.752	0.761	0.770	0.778	0.786	0.795	0.802	0.810	0.818	0.826	0.832	0.840	0.848	0.854	0.860	0.868	0.875	0.881	0.888	0.896	0.902	0.910	0.918	0.925	0.932	0.940	0.949	0.955	0.962	0.971	0.980	0.988	0.996	1.004	1.014	1.022	1.031	1.041	1.050	1.059	1.068	1.079	1.088	1.096	1.106	1.115	1.125	1.135	1.142	1.152	1.160	1.170	1.178	1.186	1.194	1.201	1.209	1.215	1.221	1.226	1.232	1.238	1.242	1.246	1.249	1.251	1.254	1.254	1.255	1.255	1.254	1.252	1.250	1.246	1.242	1.236	1.230	1.224	1.216	1.208	1.199	1.189	1.178	1.165	1.154	1.140	1.126	1.111	1.095	1.079	1.062	1.044	1.026	1.008	0.988	0.968	0.948	0.926	0.906	0.885	0.864	0.841	0.820	0.799	0.776	0.754	0.732	0.711	0.689	0.669	0.648	0.628	0.606	0.588	0.569	0.550	0.532	0.515	0.499	0.482	0.468	0.455	0.441	0.429	0.416	0.406	0.398	0.389	0.381	0.375	0.370	0.365	0.361	0.359	0.358	0.356	0.358	0.359	0.361	0.365	0.369	0.375	0.382	0.389	0.398	0.406	0.416	0.426	0.439	0.450	0.464	0.476	0.491	0.505	0.520	0.535	0.552	0.569	0.586	0.602	0.621	0.639	0.656	0.675	0.692	0.711	0.730	0.748	0.766	0.785	0.802	0.821	0.839	0.858	0.874	0.891	0.908	0.925	0.940	0.956	0.971	0.985	1.000	1.012	1.025	1.038	1.050	1.060	1.070	1.080	1.089	1.098	1.105	1.110	1.116	1.121	1.125	1.129	1.131	1.132	1.134	1.134	1.132	1.131	1.129	1.126	1.122	1.119	1.112	1.105	1.099	1.091	1.082	1.074	1.065	1.055	1.044	1.032	1.021	1.009	0.996	0.984	0.970	0.956	0.942	0.928	0.912	0.898	0.884	0.869	0.852	0.838	0.822	0.809	0.794	0.778	0.761	0.748	0.731	0.718	0.702	0.689	0.674	0.660	0.646	0.632	0.619	0.608	0.594	0.581	0.569	0.556	0.546	0.534	0.522	0.511	0.500	0.490	0.479	0.468	0.458	0.448	0.438	0.426	0.416	0.406	0.396	0.385	0.375	0.364	0.352	0.341	0.330	0.319	0.306	0.295	0.282	0.270	0.256	0.242	0.229	0.214	0.200	0.185	0.168	0.152	0.135	0.118	0.100	0.082	0.064	0.045	0.025	0.005	-0.015	-0.036	-0.056	-0.079	-0.100	-0.122	-0.144	-0.166	-0.189	-0.211	-0.234	-0.258	-0.280	-0.302	-0.325	-0.349	-0.370	-0.392	-0.415	-0.438	-0.460	-0.480	-0.501	-0.521	-0.541	-0.560	-0.579	-0.598	-0.614	-0.631	-0.648	-0.664	-0.678	-0.691	-0.704	-0.715	-0.728	-0.738	-0.745	-0.754	-0.761	-0.766	-0.772	-0.775	-0.779	-0.780	-0.781	-0.781	-0.780	-0.778	-0.774	-0.769	-0.764	-0.756	-0.749	-0.740	-0.729	-0.719	-0.706	-0.694	-0.680	-0.664	-0.649	-0.631	-0.614	-0.594	-0.575	-0.555	-0.534	-0.511	-0.489	-0.465	-0.442	-0.418	-0.391	-0.365	-0.339	-0.312	-0.285	-0.258	-0.229	-0.200	-0.171	-0.141	-0.112	-0.081	-0.052	-0.021	0.008	0.039	0.070	0.099	0.129	0.160	0.190	0.219	0.249	0.279	0.308	0.336	0.365	0.392	0.420	0.448	0.475	0.501	0.528	0.552	0.578	0.602	0.626	0.650	0.671	0.695	0.715	0.738	0.758	0.778	0.798	0.815	0.832	0.851	0.868	0.882	0.899	0.914	0.928	0.941	0.955	0.968	0.980	0.991	1.002	1.012	1.024	1.032	1.042	1.051	1.060	1.069	1.078	1.085	1.092	1.099	1.105	1.112	1.119	1.125	1.132	1.138	1.142	1.149	1.154	1.160	1.165	1.171	1.176	1.180	1.186	1.191	1.198	1.201	1.208	1.212	1.218	1.222	1.228	1.234	1.239	1.244	1.249	1.255	1.261	1.265	1.271	1.276	1.281	1.286	1.291	1.298	1.302	1.308	1.312	1.316	1.322	1.326	1.331	1.335	1.339	1.342	1.346	1.349	1.351	1.355	1.358	1.360	1.361	1.362	1.364	1.364	1.365	1.365	1.364	1.362	1.361	1.359	1.356	1.354	1.350	1.346	1.342	1.338	1.331	1.326	1.320	1.312	1.305	1.298	1.288	1.279	1.270	1.261	1.250	1.240	1.229	1.218	1.205	1.192	1.180	1.168	1.154	1.140	1.126	1.112	1.098	1.084	1.069	1.054	1.039	1.024	1.009	0.992	0.978	0.962	0.948	0.932	0.918	0.902	0.888	0.872	0.859	0.844	0.831	0.816	0.802	0.789	0.776	0.762	0.750	0.738	0.725	0.714	0.702	0.691	0.680	0.670	0.660	0.650	0.640	0.631	0.624	0.615	0.606	0.599	0.591	0.584	0.576	0.570	0.564	0.558	0.550	0.545	0.539	0.534	0.528	0.522	0.518	0.512	0.507	0.502	0.496	0.492	0.488	0.481	0.476	0.471	0.466	0.460	0.456	0.450	0.444	0.439	0.434	0.428	0.420	0.415	0.409	0.401	0.395	0.389	0.381	0.375	0.368	0.360	0.352	0.346	0.339	0.332	0.325	0.318	0.310	0.302	0.296	0.290	0.284	0.278	0.270	0.265	0.260	0.254	0.250	0.244	0.239	0.236	0.232	0.229	0.226	0.224	0.222	0.221	0.220	0.220	0.220	0.220	0.222	0.224	0.226	0.230	0.232	0.238	0.241	0.246	0.251	0.258	0.264	0.271	0.279	0.288	0.295	0.304	0.314	0.322	0.332	0.344	0.352	0.365	0.375	0.386	0.399	0.410	0.422	0.435	0.446	0.459	0.471	0.482	0.496	0.509	0.520	0.534	0.545	0.559	0.570	0.582	0.594	0.606	0.618	0.629	0.640	0.651	0.662	0.672	0.682	0.692	0.701	0.711	0.720	0.729	0.738	0.745	0.752	0.761	0.768	0.775	0.780	0.786	0.792	0.798	0.802	0.808	0.811	0.814	0.816	0.820	0.822	0.824	0.825	0.826	0.828	0.829	0.829	0.828	0.826	0.825	0.825	0.822	0.819	0.818	0.814	0.811	0.806	0.802	0.799	0.794	0.789	0.782	0.778	0.771	0.765	0.759	0.751	0.744	0.736	0.729	0.721	0.712	0.705	0.698	0.689	0.680	0.672	0.664	0.654	0.646	0.638	0.628	0.619	0.610	0.601	0.592	0.584	0.575	0.566	0.558	0.549	0.540	0.532	0.524	0.515	0.506	0.499	0.491	0.482	0.475	0.466	0.459	0.452	0.445	0.438	0.430	0.424	0.415	0.408	0.401	0.394	0.386	0.380	0.371	0.365	0.358	0.351	0.342	0.335	0.328	0.319	0.311	0.304	0.295	0.286	0.279	0.270	0.260	0.251	0.241	0.231	0.222	0.212	0.201	0.191	0.180	0.169	0.158	0.148	0.135	0.124	0.111	0.099	0.086	0.074	0.061	0.048	0.035	0.021	0.009	-0.004	-0.018	-0.031	-0.042	-0.056	-0.069	-0.082	-0.094	-0.108	-0.120	-0.131	-0.144	-0.154	-0.166	-0.178	-0.188	-0.198	-0.208	-0.218	-0.226	-0.235	-0.244	-0.251	-0.260	-0.266	-0.272	-0.278	-0.282	-0.288	-0.292	-0.298	-0.300	-0.302	-0.304	-0.306	-0.308	-0.308	-0.306	-0.306	-0.305	-0.304	-0.301	-0.298	-0.295	-0.291	-0.289	-0.284	-0.279	-0.272	-0.266	-0.260	-0.254	-0.246	-0.239	-0.230	-0.222	-0.214	-0.205	-0.196	-0.188	-0.178	-0.166	-0.158	-0.148	-0.136	-0.125	-0.115	-0.104	-0.092	-0.081	-0.070	-0.059	-0.048	-0.036	-0.025	-0.014	-0.002	0.009	0.020	0.031	0.041	0.052	0.064	0.074	0.085	0.095	0.105	0.115	0.125	0.134	0.142	0.151	0.160	0.168	0.175	0.181	0.189	0.195	0.201	0.208	0.211	0.216	0.220	0.225	0.229	0.231	0.232	0.236	0.238	0.238	0.238	0.239	0.238	0.236	0.235	0.234	0.232	0.230	0.226	0.224	0.219	0.214	0.210	0.205	0.200	0.194	0.189	0.184	0.176	0.170	0.164	0.159	0.151	0.144	0.138	0.131	0.125	0.119	0.112	0.106	0.099	0.094	0.088	0.082	0.078	0.074	0.069	0.065	0.060	0.058	0.054	0.052	0.050	0.049	0.048	0.048	0.048	0.049	0.050	0.050	0.054	0.056	0.059	0.062	0.066	0.071	0.076	0.081	0.088	0.094	0.100	0.106	0.115	0.121	0.129	0.138	0.145	0.154	0.161	0.169	0.178	0.186	0.194	0.202	0.210	0.216	0.225	0.232	0.239	0.246	0.252	0.258	0.262	0.269	0.272	0.278	0.281	0.284	0.285	0.288	0.289	0.290	0.290	0.289	0.288	0.285	0.284	0.280	0.278	0.271	0.268	0.261	0.255	0.249	0.240	0.234	0.224	0.216	0.208	0.198	0.188	0.178	0.168	0.155	0.144	0.132	0.120	0.109	0.095	0.084	0.071	0.060	0.046	0.034	0.022	0.010	-0.002	-0.015	-0.025	-0.038	-0.049	-0.059	-0.070	-0.080	-0.090	-0.100	-0.109	-0.118	-0.125	-0.132	-0.140	-0.146	-0.154	-0.159	-0.164	-0.170	-0.174	-0.176	-0.179	-0.181	-0.182	-0.184	-0.184	-0.182	-0.181	-0.180	-0.178	-0.174	-0.170	-0.166	-0.160	-0.155	-0.149	-0.141	-0.134	-0.125	-0.116	-0.108	-0.098	-0.088	-0.078	-0.066	-0.055	-0.041	-0.030	-0.016	-0.004	0.010	0.024	0.036	0.050	0.064	0.079	0.092	0.106	0.120	0.134	0.149	0.161	0.175	0.188	0.201	0.214	0.226	0.239	0.250	0.261	0.271	0.281	0.291	0.300	0.309	0.318	0.325	0.331	0.339	0.345	0.349	0.354	0.359	0.362	0.365	0.368	0.370	0.371	0.372	0.372	0.374	0.372	0.371	0.371	0.370	0.370	0.369	0.366	0.365	0.362	0.361	0.360	0.359	0.356	0.355	0.354	0.354	0.352	0.352	0.352	0.352	0.354	0.355	0.356	0.359	0.362	0.366	0.371	0.375	0.380	0.386	0.392	0.400	0.408	0.416	0.426	0.436	0.446	0.458	0.470	0.482	0.495	0.510	0.525	0.540	0.556	0.572	0.589	0.608	0.626	0.644	0.662	0.682	0.702	0.722	0.744	0.765	0.785	0.806	0.829	0.851	0.872	0.895	0.916	0.939	0.961	0.982	1.005	1.026	1.049	1.071	1.092	1.112	1.134	1.155	1.175	1.195	1.215	1.234	1.254	1.271	1.289	1.308	1.324	1.340	1.355	1.370	1.385	1.399	1.412	1.425	1.438	1.449	1.460	1.471	1.480	1.489	1.499	1.508	1.514	1.521	1.528	1.534	1.539	1.544	1.548	1.551	1.555	1.558	1.560	1.561	1.564	1.564	1.565	1.565	1.566	1.566	1.566	1.565	1.564	1.562	1.562	1.561	1.560	1.559	1.556	1.555	1.554	1.551	1.551	1.550	1.548	1.546	1.544	1.544	1.541	1.540	1.539	1.539	1.536	1.536	1.536	1.535	1.534	1.535	1.535	1.534	1.534	1.535	1.535	1.535	1.535	1.535	1.536	1.536	1.536	1.538	1.538	1.539	1.539	1.538	1.538	1.538	1.538	1.536	1.535	1.535	1.534	1.532	1.531	1.529	1.526	1.524	1.520	1.516	1.512	1.508	1.502	1.496	1.490	1.484	1.476	1.469	1.460	1.450	1.440	1.430	1.419	1.408	1.395	1.381	1.368	1.354	1.338	1.322	1.306	1.289	1.271	1.252	1.234	1.214	1.194	1.174	1.152	1.130	1.108	1.085	1.061	1.039	1.012	0.989	0.964	0.938	0.912	0.886	0.860	0.834	0.806	0.780	0.754	0.726	0.700	0.674	0.646	0.620	0.592	0.566	0.540	0.514	0.489	0.462	0.439	0.412	0.389	0.368	0.344	0.320	0.298	0.276	0.255	0.234	0.214	0.194	0.175	0.159	0.140	0.124	0.109	0.092	0.078	0.065	0.050	0.038	0.026	0.015	0.004	-0.005	-0.015	-0.024	-0.031	-0.040	-0.046	-0.052	-0.059	-0.065	-0.070	-0.075	-0.080	-0.084	-0.088	-0.092	-0.095	-0.099	-0.101	-0.105	-0.109	-0.111	-0.115	-0.118	-0.121	-0.125	-0.130	-0.134	-0.138	-0.142	-0.148	-0.154	-0.160	-0.165	-0.172	-0.180	-0.188	-0.195	-0.206	-0.215	-0.225	-0.236	-0.248	-0.260	-0.274	-0.286	-0.300	-0.316	-0.331	-0.348	-0.364	-0.382	-0.400	-0.419	-0.439	-0.458	-0.478	-0.499	-0.521	-0.544	-0.566	-0.588	-0.611	-0.635	-0.660	-0.684	-0.708	-0.732	-0.756	-0.781	-0.805	-0.830	-0.854	-0.879	-0.901	-0.925	-0.950	-0.972	-0.994	-1.016	-1.038	-1.060	-1.079	-1.098	-1.118	-1.136	-1.152	-1.169	-1.184	-1.199	-1.212	-1.225	-1.236	-1.248	-1.256	-1.265	-1.272	-1.279	-1.284	-1.288	-1.289	-1.291	-1.291	-1.290	-1.288	-1.285	-1.281	-1.274	-1.269	-1.261	-1.251	-1.242	-1.232	-1.220	-1.208	-1.194	-1.180	-1.164	-1.149	-1.131	-1.115	-1.096	-1.079	-1.059	-1.039	-1.018	-0.999	-0.978	-0.954	-0.932	-0.911	-0.888	-0.865	-0.842	-0.819	-0.796	-0.772	-0.749	-0.725	-0.700	-0.678	-0.654	-0.630	-0.605	-0.582	-0.559	-0.535	-0.511	-0.488	-0.465	-0.441	-0.418	-0.395	-0.371	-0.349	-0.325	-0.302	-0.279	-0.256	-0.234	-0.211	-0.188	-0.166	-0.142	-0.119	-0.098	-0.074	-0.050	-0.028	-0.005	0.019	0.042	0.066	0.090	0.115	0.139	0.162	0.188	0.211	0.236	0.261	0.286	0.311	0.336	0.362	0.388	0.415	0.441	0.468	0.494	0.521	0.549	0.576	0.604	0.631	0.659	0.686	0.714	0.742	0.770	0.799	0.828	0.856	0.885	0.914	0.941	0.970	1.000	1.028	1.056	1.085	1.114	1.141	1.169	1.198	1.225	1.252	1.280	1.308	1.334	1.360	1.388	1.412	1.438	1.462	1.488	1.512	1.535	1.560	1.582	1.604	1.626	1.648	1.668	1.688	1.706	1.725	1.744	1.760	1.778	1.792	1.808	1.821	1.835	1.848	1.860	1.870	1.880	1.890	1.899	1.906	1.912	1.919	1.924	1.928	1.931	1.935	1.938	1.938	1.939	1.938	1.936	1.935	1.932	1.930	1.926	1.921	1.915	1.909	1.902	1.896	1.889	1.881	1.872	1.864	1.854	1.845	1.835	1.825	1.814	1.804	1.792	1.782	1.771	1.759	1.749	1.736	1.725	1.714	1.702	1.691	1.680	1.669	1.658	1.646	1.635	1.625	1.614	1.605	1.595	1.585	1.576	1.568	1.559	1.551	1.542	1.535	1.528	1.521	1.515	1.509	1.502	1.498	1.492	1.488	1.484	1.481	1.478	1.474	1.471	1.469	1.468	1.465	1.464	1.462	1.462	1.460	1.460	1.460	1.461	1.461	1.460	1.461	1.462	1.462	1.464	1.464	1.465	1.466	1.466	1.466	1.469	1.469	1.469	1.469	1.469	1.469	1.469	1.469	1.468	1.468	1.465	1.464	1.461	1.459	1.458	1.454	1.450	1.446	1.441	1.439	1.434	1.428	1.422	1.418	1.411	1.404	1.398	1.391	1.384	1.375	1.368	1.359	1.351	1.342	1.332	1.324	1.315	1.306	1.295	1.286	1.278	1.266	1.258	1.246	1.238	1.229	1.218	1.209	1.200	1.190	1.181	1.172	1.164	1.154	1.148	1.139	1.131	1.124	1.116	1.109	1.101	1.096	1.090	1.084	1.080	1.075	1.070	1.066	1.062	1.060	1.058	1.055	1.052	1.051	1.050	1.049	1.048	1.049	1.048	1.048	1.049	1.050	1.051	1.052	1.054	1.056	1.058	1.061	1.062	1.066	1.069	1.072	1.075	1.078	1.081	1.084	1.088	1.090	1.092	1.096	1.099	1.102	1.105	1.108	1.109	1.111	1.114	1.115	1.116	1.118	1.119	1.119	1.119	1.119	1.119	1.118	1.116	1.115	1.114	1.112	1.110	1.108	1.105	1.101	1.099	1.095	1.090	1.086	1.081	1.078	1.072	1.068	1.062	1.056	1.051	1.044	1.039	1.032	1.028	1.020	1.014	1.008	1.002	0.996	0.990	0.984	0.978	0.972	0.966	0.961	0.956	0.951	0.946	0.941	0.936	0.932	0.930	0.926	0.924	0.920	0.919	0.915	0.914	0.912	0.912	0.911	0.911	0.911	0.912	0.914	0.915	0.916	0.919	0.922	0.926	0.930	0.934	0.938	0.942	0.948	0.955	0.960	0.966	0.974	0.980	0.989	0.996	1.004	1.012	1.020	1.029	1.039	1.048	1.059	1.068	1.079	1.088	1.099	1.110	1.121	1.131	1.142	1.154	1.165	1.175	1.188	1.199	1.211	1.221	1.234	1.245	1.256	1.269	1.280	1.292	1.304	1.315	1.326	1.338	1.350	1.361	1.372	1.384	1.395	1.406	1.419	1.430	1.441	1.452	1.462	1.474	1.485	1.496	1.509	1.520	1.531	1.542	1.554	1.564	1.576	1.588	1.599	1.610	1.621	1.632	1.645	1.656	1.669	1.679	1.691	1.702	1.715	1.728	1.739	1.751	1.764	1.776	1.789	1.801	1.814	1.828	1.840	1.854	1.866	1.880	1.894	1.908	1.920	1.934	1.948	1.961	1.976	1.989	2.004	2.018	2.033	2.047	2.061	2.078	2.091	2.106	2.121	2.138	2.152	2.168	2.182	2.198	2.214	2.230	2.245	2.261	2.275	2.291	2.306	2.321	2.338	2.351	2.368	2.382	2.398	2.411	2.426	2.440	2.454	2.468	2.480	2.494	2.506	2.519	2.530	2.542	2.552	2.564	2.572	2.581	2.591	2.599	2.606	2.614	2.619	2.624	2.629	2.632	2.635	2.638	2.640	2.640	2.640	2.640	2.638	2.636	2.632	2.629	2.624	2.619	2.612	2.604	2.598	2.589	2.579	2.570	2.559	2.548	2.535	2.522	2.510	2.498	2.482	2.469	2.455	2.439	2.425	2.410	2.395	2.380	2.365	2.349	2.334	2.319	2.305	2.290	2.276	2.261	2.248	2.234	2.222	2.210	2.199	2.188	2.178	2.168	2.159	2.149	2.141	2.135	2.128	2.124	2.119	2.115	2.111	2.109	2.108	2.108	2.108	2.109	2.110	2.112	2.116	2.121	2.125	2.130	2.136	2.145	2.151	2.160	2.168	2.178	2.186	2.198	2.209	2.219	2.231	2.242	2.255	2.268	2.279	2.291	2.305	2.318	2.330	2.344	2.358	2.370	2.384	2.396	2.410	2.422	2.435	2.446	2.459	2.471	2.484	2.495	2.506	2.519	2.529	2.540	2.549	2.559	2.569	2.578	2.586	2.595	2.602	2.610	2.618	2.625	2.631	2.638	2.644	2.650	2.654	2.660	2.664	2.669	2.672	2.676	2.679	2.682	2.685	2.686	2.689	2.692	2.692	2.694	2.695	2.696	2.696	2.698	2.698	2.698	2.698	2.696	2.696	2.696	2.694	2.694	2.691	2.690	2.688	2.686	2.685	2.682	2.680	2.678	2.675	2.672	2.669	2.666	2.662	2.660	2.656	2.654	2.650	2.646	2.642	2.639	2.636	2.631	2.628	2.625	2.621	2.616	2.614	2.610	2.606	2.602	2.599	2.595	2.591	2.588	2.585	2.582	2.579	2.576	2.572	2.570	2.568	2.564	2.562	2.559	2.556	2.554	2.552	2.550	2.548	2.546	2.542	2.541	2.539	2.538	2.535	2.534	2.531	2.529	2.526	2.524	2.522	2.519	2.516	2.514	2.511	2.508	2.504	2.500	2.496	2.491	2.486	2.481	2.476	2.471	2.465	2.459	2.452	2.445	2.438	2.430	2.422	2.415	2.405	2.396	2.386	2.376	2.366	2.355	2.345	2.334	2.321	2.310	2.298	2.286	2.274	2.261	2.246	2.235	2.220	2.208	2.194	2.180	2.166	2.152	2.139	2.124	2.110	2.096	2.084	2.070	2.056	2.041	2.029	2.014	2.001	1.988	1.975	1.961	1.949	1.936	1.924	1.911	1.899	1.886	1.875	1.862	1.850	1.839	1.828	1.815	1.802	1.792	1.780	1.769	1.758	1.746	1.735	1.722	1.711	1.699	1.689	1.676	1.665	1.654	1.642	1.630	1.618	1.606	1.594	1.581	1.570	1.558	1.545	1.532	1.520	1.509	1.495	1.484	1.471	1.458	1.446	1.434	1.421	1.410	1.398	1.386	1.374	1.362	1.351	1.341	1.330	1.320	1.310	1.300	1.291	1.281	1.274	1.265	1.259	1.251	1.245	1.240	1.235	1.230	1.226	1.224	1.221	1.219	1.218	1.216	1.218	1.218	1.219	1.221	1.224	1.228	1.231	1.236	1.242	1.249	1.256	1.264	1.272	1.280	1.290	1.300	1.310	1.321	1.332	1.345	1.358	1.370	1.385	1.399	1.414	1.429	1.444	1.459	1.475	1.490	1.506	1.522	1.540	1.556	1.574	1.590	1.609	1.625	1.642	1.660	1.678	1.694	1.711	1.728	1.745	1.761	1.778	1.795	1.810	1.826	1.841	1.856	1.871	1.885	1.899	1.912	1.925	1.938	1.950	1.961	1.971	1.982	1.992	2.001	2.010	2.018	2.024	2.030	2.035	2.041	2.045	2.049	2.050	2.051	2.052	2.054	2.052	2.050	2.049	2.045	2.041	2.038	2.031	2.025	2.019	2.010	2.001	1.992	1.982	1.972	1.961	1.950	1.938	1.924	1.911	1.896	1.882	1.868	1.852	1.836	1.820	1.804	1.786	1.770	1.751	1.734	1.716	1.698	1.680	1.661	1.644	1.626	1.608	1.589	1.571	1.554	1.536	1.519	1.501	1.482	1.466	1.450	1.434	1.416	1.400	1.384	1.369	1.354	1.338	1.324	1.309	1.295	1.280	1.268	1.254	1.240	1.229	1.215	1.202	1.191	1.180	1.169	1.159	1.148	1.138	1.128	1.118	1.108	1.096	1.088	1.079	1.070	1.061	1.052	1.042	1.035	1.026	1.018	1.009	1.000	0.991	0.982	0.974	0.966	0.956	0.948	0.939	0.929	0.919	0.910	0.900	0.890	0.880	0.869	0.856	0.845	0.834	0.822	0.809	0.796	0.782	0.769	0.755	0.741	0.725	0.709	0.694	0.678	0.660	0.642	0.625	0.608	0.589	0.569	0.550	0.531	0.511	0.490	0.470	0.449	0.429	0.408	0.386	0.364	0.344	0.321	0.299	0.278	0.256	0.235	0.214	0.194	0.172	0.152	0.132	0.112	0.095	0.076	0.059	0.041	0.024	0.009	-0.006	-0.020	-0.034	-0.046	-0.058	-0.068	-0.078	-0.086	-0.094	-0.099	-0.106	-0.109	-0.112	-0.115	-0.116	-0.116	-0.116	-0.112	-0.110	-0.105	-0.100	-0.094	-0.086	-0.078	-0.069	-0.058	-0.048	-0.035	-0.022	-0.009	0.006	0.021	0.036	0.052	0.070	0.086	0.105	0.122	0.141	0.160	0.180	0.199	0.218	0.236	0.255	0.275	0.294	0.314	0.332	0.350	0.369	0.388	0.405	0.421	0.438	0.455	0.470	0.485	0.500	0.514	0.526	0.540	0.551	0.562	0.574	0.584	0.592	0.600	0.608	0.615	0.621	0.626	0.630	0.634	0.638	0.639	0.641	0.642	0.642	0.641	0.641	0.639	0.638	0.634	0.631	0.629	0.624	0.619	0.614	0.609	0.602	0.596	0.590	0.582	0.578	0.570	0.562	0.556	0.549	0.541	0.535	0.528	0.521	0.514	0.507	0.502	0.495	0.489	0.484	0.479	0.474	0.470	0.465	0.461	0.459	0.455	0.452	0.451	0.449	0.448	0.446	0.446	0.446	0.448	0.448	0.450	0.451	0.454	0.458	0.460	0.464	0.468	0.471	0.476	0.482	0.486	0.492	0.498	0.504	0.509	0.516	0.521	0.529	0.535	0.541	0.548	0.554	0.560	0.566	0.572	0.578	0.582	0.588	0.592	0.598	0.601	0.605	0.608	0.611	0.614	0.615	0.616	0.618	0.619	0.619	0.618	0.616	0.615	0.612	0.609	0.605	0.601	0.596	0.590	0.585	0.578	0.570	0.562	0.552	0.544	0.534	0.522	0.512	0.500	0.489	0.476	0.462	0.451	0.436	0.422	0.409	0.394	0.379	0.364	0.349	0.334	0.318	0.302	0.286	0.271	0.256	0.240	0.225	0.209	0.195	0.180	0.166	0.152	0.138	0.124	0.111	0.099	0.088	0.075	0.065	0.055	0.046	0.036	0.028	0.020	0.014	0.008	0.001	-0.004	-0.009	-0.011	-0.015	-0.015	-0.016	-0.018	-0.018	-0.015	-0.012	-0.010	-0.008	-0.002	0.002	0.009	0.015	0.022	0.029	0.038	0.046	0.054	0.064	0.074	0.085	0.096	0.108	0.119	0.130	0.141	0.154	0.166	0.179	0.191	0.204	0.216	0.228	0.241	0.254	0.264	0.276	0.289	0.299	0.311	0.321	0.331	0.340	0.350	0.359	0.366	0.374	0.381	0.389	0.394	0.400	0.404	0.409	0.411	0.415	0.416	0.418	0.419	0.419	0.418	0.418	0.415	0.412	0.409	0.405	0.401	0.396	0.391	0.385	0.379	0.371	0.362	0.355	0.346	0.339	0.329	0.319	0.309	0.299	0.288	0.276	0.265	0.254	0.241	0.230	0.218	0.205	0.194	0.181	0.169	0.156	0.144	0.130	0.118	0.106	0.094	0.081	0.070	0.058	0.044	0.032	0.021	0.010	-0.001	-0.012	-0.024	-0.034	-0.044	-0.054	-0.062	-0.072	-0.080	-0.089	-0.096	-0.105	-0.112	-0.119	-0.125	-0.131	-0.136	-0.141	-0.146	-0.150	-0.154	-0.156	-0.159	-0.161	-0.161	-0.162	-0.162	-0.161	-0.161	-0.159	-0.158	-0.155	-0.151	-0.148	-0.142	-0.139	-0.132	-0.126	-0.120	-0.112	-0.105	-0.098	-0.088	-0.079	-0.070	-0.060	-0.049	-0.039	-0.028	-0.016	-0.006	0.006	0.018	0.030	0.042	0.054	0.066	0.079	0.091	0.105	0.118	0.130	0.141	0.155	0.168	0.179	0.190	0.202	0.214	0.225	0.236	0.246	0.258	0.266	0.276	0.286	0.295	0.304	0.312	0.321	0.329	0.336	0.342	0.350	0.356	0.364	0.370	0.375	0.381	0.386	0.390	0.396	0.401	0.406	0.410	0.415	0.420	0.424	0.429	0.432	0.436	0.441	0.445	0.450	0.454	0.460	0.464	0.469	0.474	0.480	0.485	0.491	0.496	0.504	0.510	0.518	0.524	0.530	0.538	0.545	0.552	0.560	0.568	0.575	0.582	0.591	0.598	0.606	0.615	0.622	0.630	0.638	0.645	0.652	0.659	0.666	0.672	0.680	0.685	0.690	0.696	0.700	0.705	0.708	0.710	0.712	0.714	0.716	0.716	0.718	0.716	0.714	0.712	0.710	0.705	0.700	0.696	0.690	0.684	0.675	0.668	0.659	0.649	0.638	0.628	0.615	0.604	0.590	0.578	0.562	0.548	0.534	0.518	0.501	0.485	0.468	0.449	0.432	0.414	0.395	0.378	0.359	0.340	0.320	0.301	0.282	0.262	0.244	0.225	0.206	0.186	0.168	0.149	0.130	0.111	0.094	0.075	0.058	0.040	0.022	0.006	-0.010	-0.028	-0.044	-0.060	-0.075	-0.090	-0.105	-0.120	-0.134	-0.148	-0.161	-0.174	-0.188	-0.200	-0.212	-0.225	-0.236	-0.246	-0.259	-0.270	-0.280	-0.290	-0.300	-0.310	-0.320	-0.330	-0.339	-0.349	-0.359	-0.368	-0.376	-0.385	-0.394	-0.402	-0.411	-0.421	-0.429	-0.439	-0.446	-0.456	-0.465	-0.474	-0.482	-0.491	-0.502	-0.511	-0.520	-0.530	-0.540	-0.550	-0.560	-0.570	-0.581	-0.591	-0.602	-0.612	-0.624	-0.636	-0.648	-0.659	-0.670	-0.682	-0.695	-0.706	-0.719	-0.731	-0.744	-0.756	-0.769	-0.780	-0.792	-0.806	-0.819	-0.830	-0.842	-0.854	-0.866	-0.878	-0.889	-0.901	-0.912	-0.922	-0.934	-0.944	-0.954	-0.962	-0.972	-0.981	-0.989	-0.996	-1.004	-1.010	-1.016	-1.021	-1.026	-1.030	-1.035	-1.038	-1.039	-1.041	-1.042	-1.042	-1.042	-1.040	-1.038	-1.035	-1.031	-1.029	-1.024	-1.018	-1.011	-1.005	-0.998	-0.989	-0.980	-0.971	-0.960	-0.949	-0.938	-0.926	-0.914	-0.900	-0.888	-0.872	-0.858	-0.844	-0.828	-0.812	-0.798	-0.781	-0.765	-0.749	-0.731	-0.715	-0.699	-0.681	-0.665	-0.648	-0.631	-0.614	-0.598	-0.581	-0.565	-0.549	-0.532	-0.518	-0.502	-0.489	-0.475	-0.460	-0.448	-0.435	-0.422	-0.411	-0.400	-0.390	-0.380	-0.371	-0.364	-0.355	-0.349	-0.344	-0.336	-0.334	-0.329	-0.325	-0.324	-0.322	-0.320	-0.321	-0.321	-0.322	-0.324	-0.328	-0.329	-0.332	-0.338	-0.342	-0.348	-0.354	-0.360	-0.366	-0.374	-0.382	-0.391	-0.399	-0.406	-0.415	-0.425	-0.434	-0.442	-0.452	-0.460	-0.470	-0.479	-0.488	-0.495	-0.504	-0.511	-0.520	-0.528	-0.534	-0.540	-0.548	-0.552	-0.558	-0.562	-0.566	-0.570	-0.572	-0.575	-0.578	-0.580	-0.581	-0.581	-0.581	-0.580	-0.580	-0.578	-0.574	-0.572	-0.568	-0.564	-0.560	-0.555	-0.550	-0.544	-0.538	-0.531	-0.525	-0.518	-0.510	-0.504	-0.496	-0.488	-0.480	-0.471	-0.464	-0.455	-0.448	-0.439	-0.431	-0.425	-0.416	-0.410	-0.401	-0.395	-0.389	-0.381	-0.376	-0.371	-0.365	-0.361	-0.356	-0.352	-0.349	-0.346	-0.342	-0.341	-0.339	-0.339	-0.338	-0.338	-0.338	-0.339	-0.340	-0.341	-0.344	-0.348	-0.350	-0.355	-0.359	-0.364	-0.369	-0.372	-0.379	-0.385	-0.391	-0.398	-0.405	-0.411	-0.418	-0.425	-0.431	-0.440	-0.446	-0.454	-0.461	-0.470	-0.476	-0.482	-0.490	-0.496	-0.502	-0.507	-0.514	-0.519	-0.524	-0.528	-0.531	-0.534	-0.538	-0.540	-0.541	-0.541	-0.542	-0.541	-0.540	-0.539	-0.535	-0.532	-0.528	-0.522	-0.518	-0.510	-0.504	-0.496	-0.488	-0.478	-0.468	-0.458	-0.446	-0.434	-0.419	-0.406	-0.391	-0.376	-0.361	-0.344	-0.328	-0.310	-0.292	-0.275	-0.258	-0.239	-0.219	-0.200	-0.180	-0.161	-0.141	-0.121	-0.102	-0.082	-0.062	-0.042	-0.024	-0.005	0.014	0.032	0.050	0.068	0.085	0.102	0.119	0.134	0.149	0.162	0.178	0.191	0.204	0.215	0.226	0.236	0.246	0.254	0.262	0.270	0.275	0.281	0.286	0.291	0.294	0.296	0.298	0.299	0.299	0.299	0.298	0.296	0.294	0.290	0.288	0.284	0.279	0.274	0.269	0.262	0.256	0.251	0.244	0.236	0.228	0.221	0.212	0.205	0.198	0.189	0.180	0.172	0.165	0.156	0.149	0.141	0.134	0.126	0.118	0.111	0.104	0.098	0.091	0.086	0.080	0.075	0.070	0.066	0.062	0.059	0.056	0.052	0.051	0.049	0.046	0.046	0.045	0.046	0.046	0.046	0.049	0.050	0.052	0.055	0.059	0.062	0.066	0.071	0.076	0.081	0.086	0.092	0.100	0.108	0.115	0.122	0.130	0.139	0.148	0.156	0.166	0.176	0.185	0.196	0.206	0.218	0.228	0.239	0.250	0.262	0.275	0.288	0.299	0.311	0.324	0.336	0.349	0.362	0.375	0.388	0.401	0.414	0.428	0.441	0.455	0.468	0.481	0.492	0.506	0.520	0.534	0.548	0.559	0.572	0.585	0.599	0.611	0.624	0.638	0.649	0.661	0.674	0.686	0.699	0.711	0.722	0.734	0.746	0.756	0.769	0.779	0.791	0.801	0.814	0.824	0.835	0.845	0.856	0.866	0.876	0.886	0.898	0.906	0.918	0.928	0.936	0.946	0.956	0.966	0.976	0.986	0.995	1.006	1.015	1.025	1.035	1.045	1.054	1.062	1.072	1.082	1.091	1.101	1.111	1.120	1.131	1.141	1.150	1.160	1.170	1.179	1.189	1.199	1.208	1.219	1.228	1.236	1.246	1.255	1.264	1.274	1.282	1.291	1.300	1.308	1.315	1.324	1.331	1.338	1.345	1.350	1.358	1.364	1.368	1.372	1.378	1.381	1.385	1.388	1.390	1.391	1.392	1.394	1.395	1.394	1.392	1.391	1.389	1.385	1.381	1.378	1.371	1.366	1.360	1.352	1.344	1.335	1.326	1.316	1.306	1.295	1.282	1.270	1.258	1.244	1.230	1.215	1.201	1.185	1.170	1.152	1.136	1.119	1.101	1.082	1.064	1.046	1.028	1.009	0.990	0.970	0.951	0.932	0.912	0.892	0.872	0.854	0.834	0.815	0.795	0.776	0.758	0.740	0.720	0.702	0.684	0.665	0.649	0.630	0.612	0.595	0.578	0.561	0.544	0.529	0.512	0.496	0.481	0.466	0.450	0.435	0.422	0.408	0.394	0.380	0.368	0.354	0.341	0.329	0.315	0.304	0.291	0.280	0.269	0.258	0.246	0.235	0.224	0.212	0.204	0.192	0.182	0.172	0.162	0.152	0.142	0.131	0.121	0.112	0.101	0.092	0.082	0.074	0.064	0.054	0.044	0.035	0.024	0.015	0.004	-0.006	-0.016	-0.026	-0.035	-0.045	-0.056	-0.066	-0.078	-0.088	-0.098	-0.110	-0.121	-0.131	-0.142	-0.155	-0.166	-0.176	-0.189	-0.201	-0.212	-0.225	-0.238	-0.250	-0.262	-0.275	-0.288	-0.301	-0.314	-0.328	-0.340	-0.354	-0.366	-0.380	-0.392	-0.406	-0.420	-0.432	-0.445	-0.459	-0.472	-0.485	-0.498	-0.509	-0.521	-0.534	-0.545	-0.556	-0.568	-0.578	-0.589	-0.599	-0.609	-0.618	-0.625	-0.634	-0.642	-0.650	-0.656	-0.662	-0.669	-0.674	-0.678	-0.681	-0.684	-0.685	-0.688	-0.689	-0.688	-0.688	-0.686	-0.684	-0.681	-0.678	-0.672	-0.668	-0.662	-0.655	-0.648	-0.640	-0.630	-0.621	-0.611	-0.600	-0.590	-0.578	-0.565	-0.552	-0.539	-0.524	-0.510	-0.496	-0.481	-0.465	-0.450	-0.435	-0.419	-0.401	-0.385	-0.369	-0.352	-0.338	-0.320	-0.304	-0.288	-0.271	-0.255	-0.240	-0.224	-0.209	-0.194	-0.180	-0.165	-0.152	-0.140	-0.126	-0.114	-0.102	-0.091	-0.079	-0.069	-0.059	-0.050	-0.041	-0.032	-0.025	-0.018	-0.011	-0.004	0.002	0.008	0.012	0.016	0.020	0.024	0.026	0.030	0.032	0.035	0.036	0.039	0.040	0.040	0.041	0.041	0.042	0.042	0.042	0.042	0.041	0.042	0.041	0.041	0.041	0.041	0.040	0.041	0.041	0.041	0.041	0.040	0.041	0.042	0.042	0.044	0.045	0.046	0.048	0.050	0.052	0.055	0.058	0.060	0.062	0.066	0.070	0.074	0.078	0.084	0.088	0.092	0.099	0.104	0.109	0.115	0.121	0.129	0.135	0.142	0.150	0.156	0.165	0.171	0.180	0.189	0.196	0.205	0.214	0.222	0.231	0.240	0.249	0.258	0.266	0.276	0.284	0.294	0.301	0.311	0.319	0.328	0.335	0.344	0.351	0.359	0.366	0.374	0.380	0.388	0.394	0.400	0.405	0.410	0.416	0.421	0.425	0.430	0.432	0.436	0.439	0.442	0.445	0.446	0.448	0.448	0.449	0.449	0.448	0.448	0.446	0.445	0.444	0.441	0.439	0.436	0.432	0.429	0.425	0.421	0.416	0.412	0.408	0.401	0.396	0.390	0.385	0.379	0.374	0.368	0.360	0.355	0.349	0.341	0.335	0.329	0.320	0.314	0.308	0.301	0.292	0.288	0.280	0.272	0.266	0.260	0.254	0.246	0.240	0.232	0.228	0.220	0.215	0.209	0.202	0.196	0.190	0.185	0.178	0.172	0.166	0.160	0.154	0.149	0.142	0.136	0.130	0.124	0.118	0.111	0.106	0.099	0.092	0.086	0.079	0.072	0.065	0.058	0.050	0.044	0.035	0.026	0.018	0.010	0.000	-0.009	-0.018	-0.026	-0.036	-0.045	-0.056	-0.066	-0.076	-0.086	-0.098	-0.109	-0.120	-0.131	-0.142	-0.154	-0.165	-0.178	-0.188	-0.200	-0.211	-0.222	-0.234	-0.245	-0.256	-0.268	-0.279	-0.290	-0.301	-0.311	-0.321	-0.331	-0.341	-0.351	-0.359	-0.368	-0.376	-0.384	-0.391	-0.398	-0.405	-0.411	-0.416	-0.421	-0.426	-0.429	-0.432	-0.435	-0.439	-0.440	-0.441	-0.441	-0.441	-0.441	-0.440	-0.439	-0.436	-0.434	-0.431	-0.428	-0.425	-0.420	-0.415	-0.410	-0.404	-0.399	-0.394	-0.386	-0.380	-0.374	-0.368	-0.359	-0.352	-0.345	-0.338	-0.330	-0.322	-0.316	-0.310	-0.304	-0.296	-0.290	-0.284	-0.278	-0.272	-0.269	-0.262	-0.258	-0.255	-0.251	-0.249	-0.246	-0.244	-0.244	-0.244	-0.244	-0.245	-0.246	-0.248	-0.251	-0.254	-0.259	-0.264	-0.270	-0.276	-0.282	-0.291	-0.299	-0.309	-0.319	-0.330	-0.340	-0.352	-0.365	-0.378	-0.391	-0.406	-0.420	-0.435	-0.452	-0.468	-0.484	-0.501	-0.519	-0.538	-0.554	-0.571	-0.591	-0.609	-0.629	-0.646	-0.666	-0.685	-0.704	-0.725	-0.744	-0.762	-0.781	-0.800	-0.818	-0.836	-0.854	-0.871	-0.889	-0.906	-0.922	-0.939	-0.954	-0.970	-0.985	-0.999	-1.012	-1.025	-1.039	-1.050	-1.061	-1.071	-1.082	-1.091	-1.100	-1.108	-1.116	-1.122	-1.129	-1.134	-1.139	-1.142	-1.145	-1.149	-1.150	-1.151	-1.152	-1.151	-1.151	-1.149	-1.146	-1.144	-1.140	-1.136	-1.131	-1.128	-1.121	-1.116	-1.109	-1.101	-1.094	-1.086	-1.079	-1.071	-1.061	-1.054	-1.044	-1.035	-1.025	-1.016	-1.006	-0.996	-0.988	-0.978	-0.969	-0.960	-0.950	-0.942	-0.934	-0.926	-0.918	-0.910	-0.902	-0.898	-0.891	-0.885	-0.880	-0.876	-0.871	-0.869	-0.866	-0.862	-0.861	-0.861	-0.861	-0.861	-0.864	-0.865	-0.868	-0.872	-0.876	-0.881	-0.886	-0.894	-0.900	-0.908	-0.916	-0.925	-0.935	-0.946	-0.956	-0.969	-0.981	-0.995	-1.008	-1.021	-1.035	-1.051	-1.066	-1.082	-1.098	-1.115	-1.130	-1.149	-1.165	-1.184	-1.200	-1.218	-1.236	-1.254	-1.272	-1.291	-1.309	-1.328	-1.345	-1.364	-1.381	-1.400	-1.418	-1.435	-1.455	-1.471	-1.490	-1.506	-1.525	-1.541	-1.558	-1.574	-1.591	-1.608	-1.622	-1.640	-1.655	-1.670	-1.686	-1.700	-1.716	-1.730	-1.744	-1.758	-1.772	-1.786	-1.799	-1.812	-1.825	-1.839	-1.851	-1.864	-1.876	-1.889	-1.901	-1.914	-1.926	-1.938	-1.950	-1.961	-1.974	-1.985	-1.998	-2.010	-2.021	-2.033	-2.045	-2.058	-2.069	-2.080	-2.092	-2.104	-2.116	-2.128	-2.140	-2.151	-2.164	-2.176	-2.188	-2.201	-2.214	-2.226	-2.238	-2.250	-2.262	-2.274	-2.286	-2.299	-2.311	-2.322	-2.334	-2.345	-2.358	-2.369	-2.380	-2.391	-2.401	-2.412	-2.424	-2.435	-2.444	-2.454	-2.464	-2.472	-2.481	-2.490	-2.498	-2.505	-2.512	-2.519	-2.525	-2.532	-2.536	-2.541	-2.546	-2.551	-2.555	-2.558	-2.561	-2.562	-2.565	-2.565	-2.566	-2.565	-2.565	-2.564	-2.564	-2.561	-2.559	-2.556	-2.552	-2.548	-2.544	-2.539	-2.534	-2.528	-2.521	-2.514	-2.508	-2.499	-2.491	-2.482	-2.472	-2.464	-2.454	-2.444	-2.434	-2.422	-2.411	-2.401	-2.389	-2.378	-2.366	-2.352	-2.340	-2.328	-2.315	-2.302	-2.289	-2.275	-2.261	-2.249	-2.234	-2.221	-2.208	-2.192	-2.179	-2.166	-2.152	-2.138	-2.125	-2.110	-2.096	-2.082	-2.069	-2.056	-2.042	-2.029	-2.018	-2.004	-1.991	-1.979	-1.966	-1.955	-1.941	-1.930	-1.919	-1.906	-1.896	-1.885	-1.874	-1.862	-1.851	-1.841	-1.830	-1.820	-1.810	-1.799	-1.789	-1.779	-1.769	-1.759	-1.749	-1.740	-1.730	-1.720	-1.711	-1.700	-1.691	-1.681	-1.671	-1.661	-1.651	-1.641	-1.631	-1.620	-1.610	-1.600	-1.589	-1.579	-1.568	-1.558	-1.546	-1.534	-1.522	-1.512	-1.500	-1.486	-1.475	-1.462	-1.451	-1.439	-1.426	-1.414	-1.401	-1.389	-1.376	-1.362	-1.349	-1.336	-1.322	-1.309	-1.298	-1.284	-1.270	-1.256	-1.245	-1.231	-1.219	-1.205	-1.192	-1.180	-1.166	-1.154	-1.141	-1.130	-1.119	-1.108	-1.096	-1.085	-1.074	-1.064	-1.054	-1.044	-1.034	-1.025	-1.016	-1.009	-1.000	-0.992	-0.986	-0.980	-0.974	-0.969	-0.964	-0.960	-0.956	-0.952	-0.951	-0.949	-0.948	-0.948	-0.948	-0.949	-0.949	-0.951	-0.954	-0.958	-0.961	-0.965	-0.972	-0.978	-0.985	-0.991	-0.999	-1.008	-1.016	-1.026	-1.038	-1.048	-1.060	-1.071	-1.085	-1.099	-1.111	-1.126	-1.141	-1.156	-1.172	-1.189	-1.206	-1.222	-1.240	-1.259	-1.276	-1.296	-1.314	-1.334	-1.352	-1.371	-1.391	-1.411	-1.431	-1.451	-1.471	-1.492	-1.512	-1.532	-1.552	-1.572	-1.591	-1.611	-1.631	-1.650	-1.670	-1.689	-1.709	-1.728	-1.745	-1.764	-1.780	-1.798	-1.815	-1.832	-1.849	-1.864	-1.879	-1.895	-1.909	-1.922	-1.936	-1.950	-1.962	-1.975	-1.988	-1.998	-2.009	-2.019	-2.029	-2.039	-2.047	-2.056	-2.065	-2.072	-2.080	-2.088	-2.095	-2.101	-2.108	-2.114	-2.120	-2.126	-2.131	-2.138	-2.141	-2.148	-2.152	-2.158	-2.162	-2.168	-2.172	-2.178	-2.182	-2.189	-2.194	-2.199	-2.205	-2.210	-2.216	-2.222	-2.230	-2.235	-2.242	-2.250	-2.258	-2.266	-2.272	-2.281	-2.290	-2.299	-2.306	-2.315	-2.325	-2.332	-2.342	-2.351	-2.360	-2.370	-2.379	-2.388	-2.396	-2.406	-2.416	-2.424	-2.432	-2.440	-2.449	-2.455	-2.462	-2.469	-2.475	-2.481	-2.486	-2.490	-2.494	-2.496	-2.500	-2.501	-2.501	-2.501	-2.501	-2.500	-2.498	-2.495	-2.491	-2.485	-2.480	-2.474	-2.466	-2.459	-2.449	-2.439	-2.429	-2.416	-2.404	-2.391	-2.378	-2.362	-2.348	-2.331	-2.314	-2.296	-2.278	-2.259	-2.241	-2.221	-2.201	-2.180	-2.159	-2.138	-2.116	-2.094	-2.071	-2.049	-2.026	-2.004	-1.980	-1.958	-1.935	-1.912	-1.889	-1.866	-1.844	-1.820	-1.798	-1.776	-1.752	-1.731	-1.710	-1.689	-1.666	-1.648	-1.626	-1.605	-1.586	-1.568	-1.549	-1.530	-1.511	-1.494	-1.476	-1.460	-1.442	-1.428	-1.412	-1.396	-1.382	-1.369	-1.356	-1.342	-1.330	-1.319	-1.308	-1.298	-1.286	-1.276	-1.266	-1.258	-1.249	-1.241	-1.232	-1.225	-1.219	-1.212	-1.208	-1.201	-1.198	-1.191	-1.188	-1.184	-1.179	-1.176	-1.172	-1.170	-1.166	-1.164	-1.162	-1.160	-1.159	-1.156	-1.155	-1.154	-1.151	-1.150	-1.149	-1.148	-1.146	-1.144	-1.144	-1.141	-1.140	-1.138	-1.136	-1.135	-1.134	-1.131	-1.129	-1.126	-1.124	-1.120	-1.118	-1.114	-1.111	-1.108	-1.104	-1.100	-1.096	-1.092	-1.088	-1.082	-1.079	-1.074	-1.069	-1.062	-1.058	-1.052	-1.046	-1.041	-1.035	-1.030	-1.024	-1.018	-1.011	-1.006	-1.000	-0.995	-0.990	-0.984	-0.979	-0.972	-0.968	-0.964	-0.959	-0.955	-0.951	-0.946	-0.944	-0.940	-0.938	-0.935	-0.932	-0.931	-0.929	-0.929	-0.929	-0.928	-0.929	-0.930	-0.931	-0.932	-0.935	-0.938	-0.941	-0.945	-0.949	-0.954	-0.959	-0.964	-0.970	-0.976	-0.984	-0.989	-0.998	-1.005	-1.012	-1.020	-1.029	-1.038	-1.046	-1.056	-1.066	-1.075	-1.085	-1.095	-1.105	-1.115	-1.124	-1.134	-1.144	-1.152	-1.162	-1.171	-1.180	-1.189	-1.196	-1.204	-1.212	-1.219	-1.226	-1.232	-1.239	-1.244	-1.249	-1.252	-1.256	-1.259	-1.262	-1.265	-1.266	-1.268	-1.269	-1.269	-1.266	-1.266	-1.265	-1.261	-1.259	-1.255	-1.250	-1.246	-1.240	-1.235	-1.228	-1.222	-1.215	-1.206	-1.200	-1.191	-1.182	-1.174	-1.165	-1.156	-1.146	-1.136	-1.126	-1.118	-1.108	-1.098	-1.088	-1.078	-1.069	-1.059	-1.049	-1.040	-1.031	-1.022	-1.014	-1.005	-0.998	-0.989	-0.982	-0.974	-0.968	-0.962	-0.955	-0.950	-0.945	-0.940	-0.936	-0.931	-0.928	-0.925	-0.922	-0.920	-0.919	-0.916	-0.915	-0.915	-0.914	-0.914	-0.914	-0.915	-0.915	-0.916	-0.918	-0.919	-0.921	-0.922	-0.924	-0.926	-0.929	-0.931	-0.932	-0.936	-0.939	-0.942	-0.944	-0.946	-0.949	-0.951	-0.954	-0.956	-0.958	-0.960	-0.961	-0.964	-0.966	-0.966	-0.968	-0.968	-0.969	-0.969	-0.970	-0.969	-0.969	-0.968	-0.966	-0.965	-0.962	-0.961	-0.959	-0.956	-0.955	-0.950	-0.948	-0.945	-0.940	-0.936	-0.930	-0.926	-0.920	-0.915	-0.908	-0.902	-0.895	-0.888	-0.881	-0.874	-0.865	-0.858	-0.850	-0.841	-0.832	-0.824	-0.814	-0.805	-0.795	-0.786	-0.776	-0.766	-0.756	-0.746	-0.738	-0.726	-0.716	-0.706	-0.696	-0.685	-0.676	-0.666	-0.658	-0.646	-0.638	-0.629	-0.619	-0.610	-0.602	-0.594	-0.586	-0.579	-0.572	-0.566	-0.559	-0.554	-0.548	-0.544	-0.539	-0.535	-0.532	-0.530	-0.528	-0.525	-0.524	-0.525	-0.525	-0.525	-0.526	-0.528	-0.531	-0.534	-0.536	-0.540	-0.544	-0.549	-0.554	-0.559	-0.564	-0.572	-0.579	-0.585	-0.592	-0.600	-0.608	-0.615	-0.622	-0.631	-0.639	-0.646	-0.654	-0.662	-0.670	-0.676	-0.684	-0.691	-0.698	-0.704	-0.709	-0.715	-0.721	-0.725	-0.730	-0.734	-0.735	-0.739	-0.740	-0.742	-0.744	-0.744	-0.745	-0.742	-0.741	-0.739	-0.736	-0.734	-0.729	-0.724	-0.719	-0.714	-0.706	-0.700	-0.692	-0.685	-0.676	-0.668	-0.659	-0.649	-0.639	-0.629	-0.618	-0.608	-0.596	-0.585	-0.574	-0.561	-0.551	-0.539	-0.526	-0.516	-0.504	-0.492	-0.481	-0.470	-0.459	-0.449	-0.438	-0.429	-0.418	-0.408	-0.399	-0.391	-0.382	-0.375	-0.366	-0.361	-0.354	-0.349	-0.344	-0.339	-0.334	-0.331	-0.328	-0.325	-0.325	-0.324	-0.322	-0.322	-0.324	-0.324	-0.326	-0.329	-0.331	-0.335	-0.340	-0.344	-0.349	-0.355	-0.361	-0.368	-0.374	-0.381	-0.389	-0.398	-0.406	-0.416	-0.425	-0.435	-0.445	-0.455	-0.465	-0.476	-0.488	-0.499	-0.510	-0.521	-0.532	-0.545	-0.555	-0.568	-0.580	-0.592	-0.604	-0.616	-0.629	-0.640	-0.654	-0.666	-0.676	-0.689	-0.701	-0.714	-0.725	-0.738	-0.749	-0.761	-0.772	-0.784	-0.795	-0.806	-0.818	-0.828	-0.839	-0.850	-0.860	-0.870	-0.880	-0.890	-0.900	-0.909	-0.918	-0.928	-0.936	-0.945	-0.954	-0.961	-0.971	-0.978	-0.986	-0.994	-1.001	-1.008	-1.015	-1.022	-1.028	-1.035	-1.041	-1.048	-1.052	-1.059	-1.064	-1.070	-1.075	-1.080	-1.084	-1.089	-1.092	-1.098	-1.102	-1.106	-1.110	-1.114	-1.116	-1.120	-1.122	-1.126	-1.129	-1.131	-1.135	-1.138	-1.139	-1.141	-1.145	-1.145	-1.148	-1.150	-1.151	-1.152	-1.154	-1.155	-1.155	-1.156	-1.156	-1.156	-1.158	-1.158	-1.158	-1.158	-1.158	-1.158	-1.155	-1.155	-1.154	-1.152	-1.151	-1.150	-1.146	-1.145	-1.142	-1.140	-1.136	-1.134	-1.129	-1.126	-1.121	-1.118	-1.112	-1.108	-1.101	-1.096	-1.090	-1.082	-1.076	-1.069	-1.061	-1.054	-1.045	-1.036	-1.028	-1.018	-1.009	-0.998	-0.986	-0.976	-0.965	-0.952	-0.940	-0.928	-0.914	-0.902	-0.889	-0.874	-0.859	-0.844	-0.829	-0.814	-0.798	-0.781	-0.766	-0.749	-0.731	-0.715	-0.698	-0.679	-0.661	-0.644	-0.625	-0.606	-0.588	-0.569	-0.550	-0.531	-0.512	-0.494	-0.475	-0.455	-0.435	-0.416	-0.398	-0.379	-0.360	-0.341	-0.322	-0.304	-0.286	-0.268	-0.250	-0.232	-0.215	-0.199	-0.181	-0.165	-0.148	-0.132	-0.118	-0.102	-0.088	-0.074	-0.059	-0.046	-0.032	-0.020	-0.009	0.004	0.015	0.026	0.035	0.046	0.055	0.065	0.072	0.080	0.088	0.094	0.100	0.108	0.111	0.118	0.122	0.126	0.130	0.134	0.136	0.139	0.141	0.144	0.145	0.146	0.148	0.149	0.149	0.150	0.150	0.151	0.150	0.150	0.150	0.150	0.150	0.149	0.148	0.148	0.148	0.146	0.146	0.146	0.145	0.145	0.146	0.145	0.146	0.146	0.146	0.149	0.149	0.150	0.152	0.154	0.156	0.159	0.160	0.164	0.168	0.170	0.172	0.176	0.181	0.185	0.189	0.192	0.198	0.201	0.208	0.212	0.218	0.222	0.228	0.234	0.239	0.245	0.250	0.255	0.261	0.265	0.271	0.276	0.281	0.286	0.291	0.295	0.301	0.305	0.309	0.312	0.316	0.319	0.321	0.324	0.326	0.329	0.330	0.332	0.332	0.332	0.332	0.332	0.332	0.331	0.330	0.329	0.326	0.324	0.321	0.318	0.314	0.309	0.304	0.299	0.294	0.289	0.281	0.275	0.269	0.261	0.255	0.246	0.238	0.229	0.221	0.212	0.202	0.194	0.184	0.174	0.164	0.154	0.142	0.132	0.121	0.111	0.100	0.089	0.078	0.066	0.055	0.044	0.031	0.020	0.009	-0.004	-0.015	-0.026	-0.039	-0.050	-0.061	-0.072	-0.085	-0.096	-0.108	-0.119	-0.131	-0.142	-0.154	-0.165	-0.176	-0.188	-0.199	-0.210	-0.221	-0.232	-0.242	-0.254	-0.265	-0.276	-0.286	-0.298	-0.308	-0.319	-0.329	-0.339	-0.350	-0.360	-0.370	-0.381	-0.392	-0.402	-0.412	-0.424	-0.435	-0.445	-0.455	-0.468	-0.478	-0.489	-0.500	-0.511	-0.521	-0.534	-0.544	-0.556	-0.568	-0.579	-0.590	-0.602	-0.612	-0.624	-0.636	-0.648	-0.659	-0.671	-0.684	-0.695	-0.705	-0.716	-0.729	-0.740	-0.750	-0.761	-0.771	-0.782	-0.794	-0.804	-0.814	-0.824	-0.832	-0.841	-0.851	-0.860	-0.868	-0.875	-0.884	-0.890	-0.896	-0.902	-0.908	-0.914	-0.918	-0.921	-0.925	-0.929	-0.930	-0.931	-0.934	-0.932	-0.932	-0.931	-0.930	-0.928	-0.925	-0.921	-0.918	-0.912	-0.908	-0.901	-0.895	-0.886	-0.879	-0.870	-0.861	-0.850	-0.839	-0.829	-0.816	-0.805	-0.791	-0.779	-0.764	-0.750	-0.735	-0.720	-0.705	-0.689	-0.674	-0.656	-0.640	-0.624	-0.608	-0.590	-0.572	-0.556	-0.539	-0.522	-0.505	-0.489	-0.471	-0.454	-0.439	-0.422	-0.408	-0.391	-0.376	-0.361	-0.348	-0.332	-0.321	-0.308	-0.295	-0.284	-0.274	-0.262	-0.252	-0.244	-0.236	-0.228	-0.221	-0.215	-0.209	-0.205	-0.200	-0.198	-0.195	-0.194	-0.191	-0.191	-0.192	-0.194	-0.195	-0.198	-0.201	-0.205	-0.210	-0.215	-0.220	-0.226	-0.234	-0.242	-0.249	-0.259	-0.268	-0.276	-0.285	-0.296	-0.306	-0.316	-0.328	-0.339	-0.350	-0.360	-0.371	-0.384	-0.395	-0.406	-0.419	-0.429	-0.440	-0.450	-0.461	-0.471	-0.481	-0.491	-0.501	-0.510	-0.519	-0.528	-0.535	-0.542	-0.549	-0.555	-0.560	-0.565	-0.570	-0.572	-0.575	-0.578	-0.580	-0.581	-0.581	-0.580	-0.580	-0.578	-0.575	-0.571	-0.568	-0.562	-0.558	-0.551	-0.544	-0.536	-0.529	-0.519	-0.511	-0.500	-0.490	-0.479	-0.468	-0.455	-0.444	-0.431	-0.418	-0.404	-0.390	-0.378	-0.361	-0.348	-0.334	-0.319	-0.305	-0.290	-0.275	-0.261	-0.246	-0.232	-0.219	-0.205	-0.192	-0.179	-0.166	-0.154	-0.141	-0.130	-0.119	-0.109	-0.099	-0.088	-0.080	-0.071	-0.062	-0.056	-0.049	-0.042	-0.038	-0.031	-0.028	-0.024	-0.020	-0.018	-0.016	-0.015	-0.014	-0.014	-0.014	-0.015	-0.015	-0.019	-0.020	-0.022	-0.025	-0.029	-0.032	-0.036	-0.040	-0.046	-0.050	-0.055	-0.060	-0.065	-0.071	-0.076	-0.081	-0.086	-0.091	-0.098	-0.101	-0.106	-0.110	-0.115	-0.119	-0.124	-0.128	-0.131	-0.134	-0.136	-0.139	-0.140	-0.141	-0.142	-0.142	-0.142	-0.142	-0.141	-0.139	-0.138	-0.135	-0.134	-0.130	-0.126	-0.122	-0.119	-0.114	-0.109	-0.104	-0.098	-0.092	-0.086	-0.080	-0.074	-0.068	-0.061	-0.055	-0.048	-0.041	-0.035	-0.029	-0.022	-0.016	-0.010	-0.005	0.000	0.005	0.009	0.014	0.018	0.020	0.024	0.026	0.028	0.028	0.029	0.029	0.028	0.025	0.024	0.020	0.016	0.011	0.005	-0.001	-0.009	-0.016	-0.024	-0.032	-0.042	-0.054	-0.065	-0.076	-0.090	-0.102	-0.116	-0.130	-0.144	-0.160	-0.175	-0.191	-0.209	-0.225	-0.242	-0.259	-0.278	-0.295	-0.312	-0.331	-0.349	-0.366	-0.384	-0.401	-0.420	-0.436	-0.454	-0.470	-0.488	-0.504	-0.519	-0.535	-0.551	-0.565	-0.579	-0.592	-0.605	-0.618	-0.630	-0.642	-0.652	-0.664	-0.674	-0.684	-0.691	-0.700	-0.708	-0.714	-0.720	-0.725	-0.730	-0.734	-0.736	-0.740	-0.742	-0.745	-0.745	-0.746	-0.746	-0.745	-0.744	-0.742	-0.741	-0.740	-0.736	-0.734	-0.730	-0.726	-0.722	-0.716	-0.712	-0.708	-0.701	-0.696	-0.690	-0.684	-0.679	-0.672	-0.665	-0.659	-0.652	-0.645	-0.639	-0.632	-0.625	-0.618	-0.611	-0.605	-0.599	-0.592	-0.585	-0.579	-0.574	-0.568	-0.562	-0.558	-0.552	-0.546	-0.542	-0.539	-0.534	-0.530	-0.526	-0.522	-0.519	-0.518	-0.515	-0.511	-0.510	-0.509	-0.507	-0.506	-0.505	-0.505	-0.505	-0.505	-0.506	-0.506	-0.507	-0.509	-0.510	-0.511	-0.514	-0.515	-0.518	-0.520	-0.522	-0.525	-0.529	-0.531	-0.534	-0.538	-0.539	-0.542	-0.546	-0.549	-0.551	-0.554	-0.556	-0.559	-0.560	-0.562	-0.565	-0.568	-0.569	-0.571	-0.572	-0.574	-0.574	-0.574	-0.574	-0.574	-0.574	-0.572	-0.570	-0.570	-0.568	-0.565	-0.562	-0.560	-0.556	-0.552	-0.549	-0.545	-0.541	-0.536	-0.530	-0.526	-0.520	-0.515	-0.509	-0.501	-0.495	-0.489	-0.482	-0.474	-0.468	-0.461	-0.454	-0.446	-0.439	-0.431	-0.425	-0.418	-0.411	-0.404	-0.398	-0.391	-0.386	-0.379	-0.374	-0.369	-0.365	-0.360	-0.356	-0.354	-0.350	-0.348	-0.346	-0.344	-0.344	-0.344	-0.344	-0.345	-0.346	-0.349	-0.352	-0.355	-0.360	-0.364	-0.369	-0.375	-0.381	-0.388	-0.395	-0.402	-0.411	-0.420	-0.430	-0.440	-0.452	-0.462	-0.474	-0.485	-0.498	-0.509	-0.521	-0.534	-0.546	-0.559	-0.572	-0.585	-0.599	-0.610	-0.622	-0.636	-0.646	-0.659	-0.670	-0.681	-0.692	-0.701	-0.711	-0.720	-0.728	-0.735	-0.742	-0.749	-0.754	-0.759	-0.762	-0.765	-0.768	-0.768	-0.769	-0.768	-0.765	-0.762	-0.759	-0.752	-0.748	-0.741	-0.734	-0.724	-0.714	-0.702	-0.691	-0.679	-0.665	-0.651	-0.636	-0.620	-0.602	-0.586	-0.568	-0.549	-0.529	-0.510	-0.490	-0.469	-0.448	-0.426	-0.405	-0.384	-0.361	-0.340	-0.318	-0.296	-0.275	-0.255	-0.234	-0.214	-0.194	-0.174	-0.154	-0.135	-0.118	-0.100	-0.082	-0.068	-0.052	-0.038	-0.024	-0.012	0.000	0.011	0.021	0.030	0.038	0.045	0.051	0.058	0.062	0.065	0.068	0.070	0.071	0.071	0.071	0.070	0.068	0.066	0.062	0.058	0.052	0.048	0.042	0.036	0.030	0.022	0.016	0.008	0.000	-0.008	-0.016	-0.024	-0.032	-0.041	-0.049	-0.058	-0.065	-0.072	-0.080	-0.088	-0.096	-0.102	-0.110	-0.116	-0.121	-0.128	-0.132	-0.140	-0.145	-0.148	-0.152	-0.156	-0.160	-0.164	-0.165	-0.168	-0.169	-0.171	-0.172	-0.174	-0.172	-0.172	-0.172	-0.171	-0.170	-0.170	-0.168	-0.166	-0.164	-0.161	-0.159	-0.155	-0.152	-0.149	-0.146	-0.142	-0.138	-0.134	-0.130	-0.125	-0.121	-0.116	-0.111	-0.108	-0.102	-0.099	-0.094	-0.089	-0.085	-0.080	-0.076	-0.071	-0.068	-0.064	-0.061	-0.056	-0.052	-0.051	-0.048	-0.045	-0.041	-0.040	-0.039	-0.036	-0.035	-0.034	-0.034	-0.032	-0.032	-0.032	-0.034	-0.035	-0.036	-0.038	-0.039	-0.041	-0.044	-0.046	-0.050	-0.054	-0.058	-0.061	-0.065	-0.069	-0.075	-0.080	-0.086	-0.091	-0.098	-0.102	-0.110	-0.115	-0.121	-0.129	-0.134	-0.141	-0.148	-0.155	-0.160	-0.168	-0.174	-0.180	-0.186	-0.192	-0.199	-0.204	-0.209	-0.215	-0.220	-0.224	-0.229	-0.232	-0.236	-0.240	-0.242	-0.245	-0.248	-0.250	-0.251	-0.252	-0.254	-0.254	-0.255	-0.254	-0.252	-0.251	-0.250	-0.249	-0.245	-0.244	-0.240	-0.236	-0.232	-0.228	-0.224	-0.220	-0.214	-0.210	-0.204	-0.198	-0.192	-0.186	-0.180	-0.175	-0.169	-0.162	-0.156	-0.150	-0.144	-0.138	-0.132	-0.126	-0.120	-0.114	-0.109	-0.104	-0.099	-0.094	-0.090	-0.084	-0.080	-0.078	-0.074	-0.071	-0.069	-0.066	-0.065	-0.064	-0.064	-0.062	-0.062	-0.062	-0.064	-0.064	-0.065	-0.068	-0.071	-0.072	-0.076	-0.080	-0.082	-0.086	-0.091	-0.096	-0.100	-0.105	-0.110	-0.115	-0.121	-0.128	-0.134	-0.139	-0.144	-0.150	-0.156	-0.161	-0.168	-0.172	-0.178	-0.184	-0.189	-0.192	-0.198	-0.201	-0.205	-0.208	-0.211	-0.214	-0.216	-0.219	-0.220	-0.221	-0.221	-0.221	-0.221	-0.220	-0.220	-0.219	-0.218	-0.215	-0.211	-0.209	-0.205	-0.202	-0.198	-0.194	-0.189	-0.182	-0.178	-0.171	-0.165	-0.159	-0.151	-0.146	-0.139	-0.132	-0.126	-0.118	-0.111	-0.105	-0.098	-0.091	-0.085	-0.079	-0.071	-0.065	-0.059	-0.054	-0.049	-0.044	-0.039	-0.035	-0.030	-0.026	-0.022	-0.020	-0.016	-0.015	-0.012	-0.011	-0.010	-0.010	-0.009	-0.009	-0.009	-0.010	-0.011	-0.012	-0.014	-0.018	-0.020	-0.022	-0.026	-0.030	-0.034	-0.036	-0.042	-0.046	-0.050	-0.055	-0.060	-0.065	-0.069	-0.075	-0.079	-0.085	-0.089	-0.092	-0.099	-0.102	-0.108	-0.111	-0.115	-0.119	-0.122	-0.125	-0.128	-0.131	-0.134	-0.136	-0.138	-0.139	-0.139	-0.139	-0.139	-0.139	-0.136	-0.135	-0.134	-0.131	-0.129	-0.125	-0.120	-0.116	-0.111	-0.105	-0.100	-0.092	-0.086	-0.078	-0.070	-0.061	-0.052	-0.044	-0.034	-0.022	-0.012	-0.001	0.010	0.024	0.036	0.049	0.061	0.076	0.090	0.104	0.120	0.135	0.150	0.166	0.182	0.198	0.215	0.231	0.249	0.265	0.282	0.301	0.319	0.338	0.354	0.372	0.391	0.410	0.428	0.446	0.465	0.482	0.501	0.519	0.538	0.556	0.574	0.591	0.609	0.626	0.644	0.660	0.679	0.695	0.710	0.726	0.741	0.758	0.770	0.785	0.799	0.812	0.825	0.836	0.849	0.860	0.870	0.880	0.890	0.898	0.908	0.915	0.921	0.926	0.932	0.939	0.942	0.946	0.950	0.952	0.954	0.954	0.955	0.955	0.955	0.954	0.952	0.950	0.948	0.944	0.940	0.936	0.931	0.928	0.922	0.916	0.910	0.905	0.898	0.891	0.886	0.879	0.872	0.865	0.859	0.852	0.845	0.840	0.832	0.826	0.819	0.814	0.808	0.801	0.796	0.791	0.788	0.782	0.778	0.775	0.770	0.768	0.765	0.762	0.760	0.759	0.758	0.756	0.755	0.755	0.755	0.756	0.755	0.756	0.756	0.758	0.759	0.760	0.761	0.762	0.764	0.766	0.769	0.770	0.770	0.771	0.772	0.774	0.774	0.774	0.775	0.775	0.774	0.774	0.772	0.770	0.769	0.765	0.762	0.759	0.754	0.750	0.744	0.738	0.731	0.724	0.716	0.708	0.698	0.689	0.679	0.669	0.658	0.645	0.632	0.619	0.606	0.592	0.578	0.564	0.548	0.532	0.518	0.501	0.485	0.468	0.450	0.434	0.416	0.399	0.382	0.364	0.348	0.330	0.312	0.296	0.280	0.264	0.246	0.230	0.215	0.199	0.185	0.170	0.155	0.142	0.130	0.116	0.104	0.092	0.081	0.071	0.060	0.051	0.041	0.034	0.026	0.019	0.012	0.008	0.001	-0.004	-0.008	-0.011	-0.014	-0.018	-0.019	-0.020	-0.021	-0.022	-0.021	-0.021	-0.020	-0.019	-0.018	-0.016	-0.012	-0.011	-0.008	-0.004	-0.001	0.002	0.008	0.010	0.015	0.019	0.024	0.029	0.032	0.038	0.041	0.046	0.051	0.055	0.060	0.064	0.068	0.071	0.076	0.080	0.082	0.086	0.090	0.092	0.095	0.098	0.099	0.101	0.102	0.104	0.105	0.105	0.106	0.106	0.106	0.106	0.106	0.105	0.105	0.102	0.102	0.101	0.099	0.098	0.096	0.092	0.091	0.090	0.086	0.085	0.082	0.079	0.078	0.075	0.071	0.070	0.068	0.066	0.065	0.062	0.061	0.060	0.060	0.058	0.059	0.058	0.058	0.059	0.060	0.060	0.062	0.065	0.066	0.070	0.074	0.076	0.081	0.085	0.091	0.096	0.102	0.108	0.115	0.122	0.131	0.140	0.149	0.159	0.168	0.179	0.189	0.200	0.211	0.224	0.238	0.249	0.262	0.276	0.291	0.305	0.319	0.334	0.350	0.365	0.381	0.396	0.412	0.429	0.445	0.461	0.478	0.495	0.511	0.529	0.546	0.562	0.580	0.596	0.612	0.628	0.645	0.660	0.675	0.691	0.705	0.720	0.734	0.749	0.761	0.775	0.786	0.799	0.810	0.821	0.831	0.841	0.850	0.858	0.865	0.871	0.878	0.884	0.888	0.892	0.896	0.898	0.900	0.900	0.901	0.900	0.899	0.898	0.894	0.889	0.885	0.880	0.875	0.868	0.860	0.852	0.844	0.835	0.825	0.816	0.805	0.794	0.782	0.771	0.759	0.748	0.734	0.722	0.709	0.696	0.682	0.670	0.658	0.644	0.631	0.619	0.606	0.594	0.581	0.571	0.559	0.548	0.538	0.528	0.519	0.510	0.501	0.492	0.486	0.479	0.474	0.469	0.464	0.460	0.456	0.454	0.452	0.451	0.451	0.451	0.452	0.455	0.456	0.459	0.464	0.469	0.474	0.479	0.485	0.491	0.499	0.507	0.515	0.524	0.532	0.542	0.552	0.564	0.574	0.585	0.596	0.608	0.619	0.630	0.642	0.654	0.666	0.679	0.690	0.702	0.715	0.726	0.738	0.749	0.761	0.772	0.784	0.794	0.805	0.816	0.826	0.838	0.846	0.856	0.865	0.875	0.884	0.892	0.901	0.910	0.918	0.925	0.934	0.940	0.946	0.954	0.960	0.966	0.974	0.980	0.986	0.992	0.999	1.005	1.011	1.018	1.024	1.030	1.038	1.044	1.051	1.059	1.066	1.074	1.082	1.090	1.100	1.110	1.119	1.129	1.139	1.150	1.161	1.172	1.185	1.199	1.212	1.226	1.241	1.256	1.272	1.288	1.306	1.322	1.340	1.359	1.379	1.398	1.418	1.438	1.459	1.480	1.501	1.522	1.545	1.566	1.590	1.612	1.635	1.659	1.681	1.704	1.726	1.749	1.772	1.794	1.816	1.838	1.859	1.880	1.900	1.920	1.939	1.956	1.974	1.991	2.007	2.024	2.036	2.051	2.062	2.075	2.085	2.095	2.101	2.109	2.115	2.119	2.124	2.125	2.126	2.126	2.124	2.120	2.116	2.111	2.105	2.096	2.088	2.078	2.066	2.054	2.039	2.025	2.009	1.992	1.974	1.954	1.932	1.912	1.890	1.868	1.844	1.819	1.794	1.768	1.741	1.715	1.686	1.658	1.630	1.600	1.571	1.540	1.510	1.480	1.448	1.418	1.386	1.355	1.324	1.291	1.261	1.230	1.198	1.166	1.135	1.102	1.072	1.041	1.010	0.979	0.949	0.919	0.889	0.859	0.830	0.800	0.770	0.741	0.714	0.685	0.656	0.630	0.602	0.575	0.548	0.521	0.494	0.468	0.442	0.415	0.390	0.364	0.339	0.314	0.289	0.265	0.240	0.215	0.191	0.166	0.142	0.118	0.094	0.070	0.046	0.022	-0.001	100.000	5.000	2.000	1.000	5.000	0.000	0.000	0.000	0.000	0.000	0.000	0.000	0.000	0.000	0.000	0.000	0.000	0.000	0.400	0.394	0.388	0.381	0.375	0.369	0.361	0.355	0.348	0.340	0.332	0.324	0.318	0.309	0.301	0.294	0.286	0.279	0.270	0.262	0.255	0.246	0.239	0.231	0.224	0.216	0.209	0.202	0.195	0.189	0.182	0.176	0.171	0.165	0.159	0.154	0.149	0.145	0.140	0.135	0.131	0.126	0.122	0.120	0.118	0.114	0.110	0.109	0.106	0.105	0.104	0.101	0.100	0.099	0.098	0.098	0.096	0.096	0.096	0.095	0.095	0.094	0.094	0.094	0.094	0.092	0.092	0.091	0.091	0.090	0.090	0.089	0.089	0.088	0.085	0.085	0.084	0.082	0.079	0.078	0.076	0.072	0.071	0.068	0.065	0.062	0.059	0.055	0.051	0.046	0.042	0.039	0.035	0.030	0.025	0.020	0.015	0.010	0.004	-0.001	-0.006	-0.012	-0.018	-0.022	-0.029	-0.035	-0.040	-0.045	-0.050	-0.055	-0.061	-0.065	-0.071	-0.075	-0.080	-0.085	-0.090	-0.094	-0.098	-0.101	-0.105	-0.109	-0.111	-0.114	-0.118	-0.119	-0.121	-0.122	-0.124	-0.125	-0.125	-0.126	-0.126	-0.126	-0.126	-0.125	-0.124	-0.122	-0.121	-0.119	-0.115	-0.112	-0.110	-0.106	-0.104	-0.099	-0.095	-0.091	-0.085	-0.080	-0.075	-0.069	-0.062	-0.056	-0.049	-0.042	-0.035	-0.028	-0.019	-0.010	-0.001	0.008	0.018	0.028	0.038	0.049	0.059	0.070	0.081	0.094	0.106	0.118	0.131	0.145	0.159	0.174	0.186	0.202	0.218	0.234	0.249	0.265	0.282	0.300	0.316	0.335	0.351	0.371	0.389	0.408	0.426	0.446	0.466	0.485	0.505	0.525	0.545	0.565	0.586	0.606	0.628	0.648	0.669	0.688	0.708	0.729	0.749	0.768	0.788	0.808	0.826	0.845	0.864	0.881	0.899	0.916	0.934	0.951	0.966	0.982	0.998	1.011	1.026	1.039	1.052	1.065	1.076	1.088	1.098	1.109	1.118	1.128	1.136	1.145	1.151	1.158	1.165	1.171	1.176	1.181	1.186	1.190	1.194	1.198	1.201	1.204	1.206	1.208	1.210	1.212	1.214	1.215	1.216	1.218	1.219	1.220	1.221	1.221	1.222	1.224	1.226	1.228	1.229	1.231	1.231	1.234	1.236	1.238	1.240	1.242	1.246	1.249	1.251	1.255	1.259	1.262	1.266	1.270	1.274	1.278	1.281	1.286	1.290	1.295	1.299	1.304	1.308	1.312	1.316	1.320	1.324	1.328	1.330	1.334	1.336	1.340	1.342	1.342	1.345	1.348	1.348	1.348	1.348	1.348	1.345	1.344	1.342	1.339	1.336	1.331	1.328	1.322	1.318	1.311	1.305	1.296	1.289	1.280	1.271	1.261	1.251	1.241	1.230	1.218	1.204	1.192	1.179	1.165	1.150	1.136	1.121	1.105	1.091	1.075	1.058	1.041	1.025	1.008	0.990	0.972	0.955	0.938	0.920	0.901	0.882	0.865	0.846	0.829	0.811	0.794	0.775	0.756	0.738	0.720	0.701	0.685	0.666	0.650	0.632	0.615	0.599	0.582	0.566	0.550	0.534	0.519	0.504	0.489	0.475	0.460	0.446	0.432	0.419	0.406	0.394	0.381	0.369	0.358	0.348	0.336	0.325	0.316	0.306	0.296	0.289	0.280	0.271	0.264	0.258	0.250	0.244	0.238	0.231	0.226	0.221	0.216	0.212	0.208	0.205	0.201	0.198	0.195	0.192	0.189	0.188	0.186	0.184	0.182	0.181	0.180	0.179	0.178	0.176	0.176	0.175	0.174	0.175	0.174	0.174	0.174	0.174	0.172	0.172	0.174	0.174	0.174	0.172	0.172	0.172	0.172	0.172	0.172	0.172	0.172	0.172	0.172	0.172	0.174	0.174	0.174	0.175	0.175	0.176	0.176	0.176	0.178	0.180	0.180	0.182	0.184	0.185	0.188	0.190	0.194	0.196	0.200	0.202	0.206	0.211	0.215	0.220	0.225	0.231	0.238	0.244	0.250	0.258	0.266	0.274	0.282	0.291	0.301	0.312	0.321	0.332	0.345	0.356	0.370	0.382	0.395	0.410	0.424	0.440	0.455	0.471	0.488	0.504	0.522	0.540	0.558	0.576	0.595	0.615	0.635	0.655	0.675	0.696	0.718	0.738	0.760	0.781	0.802	0.824	0.846	0.869	0.890	0.911	0.934	0.954	0.976	0.998	1.019	1.039	1.060	1.080	1.100	1.120	1.139	1.158	1.175	1.192	1.210	1.225	1.241	1.258	1.271	1.285	1.298	1.311	1.322	1.334	1.344	1.352	1.360	1.369	1.375	1.381	1.386	1.391	1.394	1.398	1.400	1.401	1.401	1.401	1.401	1.399	1.396	1.394	1.390	1.385	1.381	1.375	1.370	1.364	1.356	1.350	1.342	1.334	1.326	1.316	1.308	1.298	1.289	1.279	1.268	1.259	1.249	1.238	1.228	1.216	1.206	1.196	1.185	1.175	1.165	1.155	1.145	1.135	1.125	1.116	1.106	1.098	1.089	1.080	1.071	1.062	1.055	1.048	1.040	1.034	1.026	1.020	1.014	1.008	1.002	0.996	0.992	0.988	0.984	0.979	0.975	0.972	0.970	0.966	0.964	0.962	0.961	0.959	0.958	0.958	0.958	0.956	0.956	0.956	0.956	0.956	0.959	0.959	0.960	0.962	0.964	0.965	0.968	0.968	0.970	0.972	0.974	0.976	0.979	0.981	0.984	0.985	0.988	0.990	0.992	0.995	0.995	0.998	0.999	1.001	1.002	1.004	1.006	1.008	1.009	1.010	1.010	1.011	1.012	1.014	1.014	1.015	1.016	1.016	1.019	1.019	1.020	1.020	1.021	1.022	1.024	1.025	1.026	1.028	1.030	1.032	1.034	1.036	1.040	1.042	1.048	1.051	1.055	1.060	1.066	1.070	1.076	1.084	1.090	1.098	1.105	1.114	1.121	1.131	1.141	1.151	1.161	1.171	1.184	1.194	1.205	1.218	1.230	1.242	1.255	1.268	1.281	1.294	1.308	1.321	1.334	1.348	1.360	1.374	1.386	1.399	1.411	1.424	1.434	1.445	1.456	1.466	1.476	1.486	1.494	1.502	1.509	1.516	1.521	1.528	1.531	1.535	1.538	1.539	1.540	1.541	1.540	1.539	1.535	1.534	1.529	1.524	1.519	1.511	1.504	1.495	1.486	1.476	1.465	1.452	1.440	1.426	1.412	1.398	1.382	1.366	1.349	1.331	1.312	1.295	1.275	1.255	1.235	1.215	1.194	1.171	1.150	1.128	1.104	1.081	1.058	1.034	1.010	0.986	0.962	0.938	0.914	0.889	0.862	0.839	0.814	0.788	0.762	0.739	0.714	0.688	0.662	0.638	0.612	0.588	0.564	0.539	0.514	0.490	0.465	0.440	0.418	0.394	0.369	0.346	0.322	0.299	0.276	0.254	0.231	0.208	0.185	0.162	0.141	0.119	0.098	0.075	0.054	0.032	0.012	-0.009	-0.029	-0.050	-0.070	-0.090	-0.110	-0.129	-0.149	-0.168	-0.186	-0.205	-0.224	-0.241	-0.260	-0.276	-0.292	-0.310	-0.326	-0.342	-0.359	-0.374	-0.389	-0.402	-0.418	-0.431	-0.444	-0.456	-0.469	-0.480	-0.490	-0.500	-0.510	-0.519	-0.526	-0.534	-0.540	-0.546	-0.551	-0.556	-0.560	-0.564	-0.566	-0.568	-0.566	-0.566	-0.565	-0.562	-0.560	-0.555	-0.550	-0.544	-0.538	-0.531	-0.522	-0.512	-0.501	-0.491	-0.479	-0.466	-0.452	-0.438	-0.422	-0.406	-0.390	-0.371	-0.354	-0.335	-0.315	-0.295	-0.275	-0.254	-0.231	-0.209	-0.186	-0.162	-0.139	-0.115	-0.090	-0.066	-0.041	-0.015	0.011	0.038	0.064	0.089	0.116	0.141	0.168	0.194	0.221	0.248	0.275	0.300	0.326	0.352	0.379	0.404	0.429	0.455	0.480	0.505	0.530	0.555	0.578	0.601	0.626	0.649	0.672	0.695	0.716	0.738	0.760	0.781	0.801	0.822	0.842	0.861	0.881	0.900	0.919	0.936	0.954	0.972	0.989	1.005	1.021	1.038	1.052	1.068	1.081	1.096	1.110	1.125	1.139	1.151	1.165	1.176	1.189	1.201	1.214	1.225	1.235	1.246	1.256	1.266	1.276	1.286	1.296	1.306	1.315	1.324	1.332	1.342	1.351	1.359	1.368	1.376	1.384	1.392	1.400	1.408	1.415	1.424	1.431	1.439	1.446	1.455	1.462	1.471	1.478	1.485	1.492	1.500	1.508	1.515	1.522	1.531	1.538	1.546	1.555	1.561	1.570	1.578	1.586	1.595	1.602	1.610	1.619	1.626	1.634	1.642	1.650	1.659	1.666	1.674	1.681	1.690	1.696	1.704	1.711	1.718	1.725	1.731	1.738	1.742	1.750	1.755	1.760	1.764	1.769	1.772	1.775	1.780	1.782	1.784	1.785	1.786	1.786	1.786	1.785	1.784	1.781	1.780	1.775	1.771	1.768	1.762	1.756	1.749	1.741	1.734	1.725	1.716	1.706	1.695	1.685	1.674	1.660	1.648	1.635	1.621	1.608	1.592	1.578	1.561	1.546	1.530	1.512	1.496	1.480	1.464	1.446	1.429	1.411	1.395	1.378	1.361	1.344	1.328	1.310	1.295	1.279	1.262	1.248	1.232	1.219	1.204	1.190	1.178	1.164	1.152	1.141	1.131	1.120	1.109	1.100	1.091	1.084	1.076	1.069	1.064	1.058	1.052	1.049	1.045	1.042	1.040	1.039	1.039	1.036	1.039	1.039	1.040	1.041	1.044	1.048	1.051	1.055	1.060	1.066	1.070	1.076	1.082	1.090	1.098	1.105	1.112	1.120	1.130	1.138	1.148	1.158	1.165	1.175	1.185	1.195	1.205	1.216	1.226	1.236	1.245	1.256	1.266	1.276	1.286	1.295	1.306	1.315	1.324	1.334	1.342	1.350	1.358	1.366	1.374	1.380	1.386	1.392	1.399	1.404	1.409	1.412	1.418	1.420	1.422	1.424	1.426	1.428	1.428	1.428	1.426	1.425	1.422	1.420	1.416	1.412	1.408	1.404	1.398	1.391	1.385	1.378	1.370	1.361	1.354	1.345	1.334	1.325	1.315	1.304	1.292	1.280	1.270	1.258	1.246	1.234	1.221	1.209	1.195	1.181	1.169	1.156	1.142	1.130	1.116	1.104	1.090	1.078	1.065	1.051	1.040	1.026	1.015	1.002	0.990	0.979	0.966	0.955	0.942	0.932	0.920	0.909	0.899	0.886	0.876	0.865	0.855	0.842	0.832	0.821	0.811	0.799	0.789	0.778	0.768	0.756	0.745	0.734	0.721	0.710	0.698	0.686	0.675	0.662	0.649	0.636	0.624	0.610	0.596	0.582	0.569	0.554	0.540	0.524	0.510	0.495	0.479	0.464	0.449	0.431	0.416	0.400	0.384	0.368	0.351	0.336	0.320	0.304	0.288	0.272	0.256	0.241	0.225	0.210	0.195	0.179	0.165	0.150	0.136	0.122	0.110	0.098	0.084	0.071	0.060	0.049	0.039	0.029	0.019	0.010	0.001	-0.006	-0.014	-0.021	-0.028	-0.032	-0.038	-0.042	-0.045	-0.049	-0.050	-0.052	-0.052	-0.052	-0.054	-0.051	-0.050	-0.049	-0.045	-0.041	-0.036	-0.031	-0.024	-0.019	-0.010	-0.004	0.005	0.016	0.025	0.036	0.048	0.059	0.072	0.085	0.099	0.114	0.130	0.145	0.160	0.178	0.196	0.214	0.232	0.251	0.271	0.290	0.310	0.331	0.352	0.374	0.396	0.418	0.441	0.464	0.486	0.510	0.532	0.558	0.581	0.604	0.629	0.651	0.676	0.700	0.724	0.748	0.770	0.794	0.816	0.840	0.862	0.884	0.906	0.928	0.949	0.970	0.990	1.011	1.030	1.049	1.069	1.086	1.104	1.121	1.138	1.154	1.170	1.185	1.200	1.212	1.225	1.239	1.251	1.262	1.274	1.282	1.294	1.302	1.311	1.319	1.328	1.334	1.341	1.348	1.354	1.358	1.364	1.368	1.372	1.376	1.379	1.381	1.384	1.386	1.389	1.389	1.391	1.391	1.391	1.391	1.390	1.391	1.390	1.390	1.389	1.388	1.385	1.384	1.382	1.380	1.378	1.376	1.374	1.372	1.369	1.366	1.364	1.361	1.358	1.356	1.354	1.350	1.348	1.344	1.341	1.339	1.336	1.335	1.331	1.329	1.326	1.324	1.322	1.320	1.318	1.316	1.314	1.311	1.311	1.309	1.308	1.306	1.304	1.304	1.302	1.301	1.301	1.300	1.300	1.299	1.299	1.299	1.299	1.299	1.299	1.298	1.298	1.298	1.296	1.298	1.298	1.296	1.295	1.296	1.295	1.295	1.295	1.294	1.292	1.292	1.291	1.291	1.290	1.288	1.285	1.284	1.281	1.279	1.276	1.274	1.271	1.268	1.264	1.260	1.256	1.252	1.249	1.245	1.239	1.235	1.229	1.225	1.219	1.212	1.206	1.201	1.195	1.189	1.182	1.176	1.169	1.161	1.155	1.148	1.140	1.132	1.125	1.118	1.110	1.101	1.095	1.086	1.080	1.072	1.064	1.058	1.050	1.044	1.036	1.029	1.021	1.015	1.009	1.001	0.995	0.989	0.982	0.976	0.970	0.965	0.959	0.954	0.948	0.942	0.936	0.932	0.928	0.921	0.918	0.912	0.908	0.904	0.899	0.894	0.890	0.886	0.882	0.879	0.874	0.871	0.868	0.864	0.860	0.858	0.854	0.851	0.848	0.845	0.842	0.839	0.836	0.835	0.832	0.830	0.829	0.826	0.825	0.824	0.821	0.821	0.821	0.820	0.820	0.820	0.820	0.821	0.822	0.822	0.824	0.826	0.828	0.831	0.832	0.836	0.839	0.842	0.846	0.850	0.854	0.859	0.864	0.869	0.875	0.881	0.886	0.892	0.899	0.905	0.911	0.919	0.925	0.932	0.941	0.949	0.956	0.962	0.970	0.978	0.985	0.992	1.000	1.008	1.014	1.022	1.029	1.036	1.044	1.050	1.058	1.064	1.070	1.076	1.082	1.088	1.092	1.098	1.104	1.109	1.112	1.118	1.121	1.125	1.129	1.132	1.136	1.139	1.141	1.144	1.145	1.148	1.149	1.151	1.152	1.154	1.155	1.155	1.156	1.156	1.158	1.158	1.159	1.158	1.158	1.156	1.156	1.156	1.155	1.152	1.152	1.151	1.149	1.146	1.145	1.144	1.141	1.138	1.136	1.132	1.130	1.126	1.124	1.119	1.116	1.111	1.108	1.102	1.099	1.092	1.088	1.082	1.076	1.070	1.064	1.058	1.050	1.042	1.035	1.028	1.019	1.011	1.002	0.992	0.984	0.974	0.965	0.955	0.945	0.934	0.924	0.912	0.901	0.890	0.879	0.866	0.854	0.842	0.831	0.819	0.805	0.792	0.780	0.768	0.754	0.741	0.728	0.715	0.701	0.689	0.676	0.664	0.650	0.638	0.625	0.612	0.600	0.588	0.575	0.564	0.551	0.539	0.528	0.516	0.505	0.494	0.481	0.471	0.460	0.450	0.440	0.430	0.420	0.410	0.400	0.390	0.381	0.372	0.362	0.354	0.345	0.338	0.329	0.321	0.314	0.306	0.298	0.290	0.284	0.276	0.270	0.261	0.255	0.248	0.241	0.236	0.230	0.222	0.218	0.211	0.205	0.200	0.195	0.190	0.184	0.180	0.175	0.171	0.166	0.162	0.158	0.154	0.151	0.148	0.145	0.141	0.139	0.136	0.132	0.130	0.128	0.125	0.125	0.122	0.121	0.120	0.119	0.118	0.116	0.115	0.115	0.115	0.115	0.115	0.115	0.115	0.115	0.116	0.116	0.118	0.118	0.119	0.121	0.122	0.124	0.125	0.126	0.128	0.129	0.131	0.132	0.134	0.136	0.138	0.139	0.141	0.145	0.146	0.149	0.152	0.154	0.156	0.160	0.162	0.166	0.169	0.172	0.175	0.179	0.181	0.185	0.189	0.192	0.198	0.201	0.205	0.209	0.214	0.218	0.222	0.228	0.232	0.236	0.241	0.246	0.251	0.256	0.261	0.266	0.271	0.278	0.282	0.286	0.291	0.296	0.301	0.305	0.310	0.314	0.318	0.321	0.325	0.329	0.331	0.334	0.338	0.339	0.341	0.341	0.342	0.344	0.345	0.344	0.345	0.344	0.342	0.340	0.339	0.336	0.334	0.331	0.326	0.322	0.318	0.312	0.308	0.302	0.296	0.289	0.282	0.275	0.269	0.261	0.252	0.245	0.236	0.228	0.220	0.211	0.202	0.194	0.185	0.176	0.168	0.159	0.150	0.141	0.132	0.125	0.116	0.109	0.100	0.094	0.086	0.079	0.074	0.068	0.061	0.056	0.051	0.048	0.044	0.040	0.038	0.035	0.034	0.030	0.030	0.029	0.029	0.029	0.029	0.031	0.031	0.034	0.036	0.039	0.042	0.045	0.049	0.052	0.056	0.061	0.066	0.070	0.076	0.081	0.086	0.092	0.096	0.104	0.109	0.114	0.120	0.125	0.130	0.135	0.140	0.145	0.149	0.154	0.159	0.162	0.166	0.170	0.174	0.176	0.178	0.180	0.182	0.184	0.184	0.185	0.185	0.185	0.185	0.184	0.181	0.181	0.179	0.178	0.174	0.170	0.168	0.165	0.160	0.155	0.150	0.146	0.140	0.135	0.130	0.124	0.118	0.111	0.105	0.099	0.092	0.085	0.080	0.072	0.066	0.060	0.054	0.048	0.041	0.035	0.030	0.024	0.019	0.012	0.008	0.004	0.000	-0.005	-0.009	-0.012	-0.015	-0.018	-0.020	-0.021	-0.022	-0.024	-0.024	-0.022	-0.021	-0.019	-0.018	-0.015	-0.011	-0.006	-0.002	0.002	0.009	0.016	0.022	0.030	0.039	0.048	0.058	0.068	0.078	0.089	0.100	0.112	0.125	0.139	0.152	0.166	0.180	0.195	0.209	0.225	0.240	0.255	0.272	0.288	0.304	0.320	0.335	0.351	0.368	0.382	0.399	0.414	0.429	0.444	0.458	0.472	0.486	0.499	0.512	0.525	0.536	0.548	0.559	0.569	0.579	0.589	0.596	0.604	0.611	0.619	0.625	0.630	0.636	0.640	0.644	0.646	0.650	0.650	0.651	0.652	0.652	0.652	0.652	0.651	0.650	0.648	0.646	0.645	0.641	0.639	0.636	0.632	0.629	0.628	0.624	0.620	0.616	0.612	0.610	0.608	0.604	0.601	0.599	0.598	0.594	0.591	0.590	0.589	0.588	0.586	0.588	0.586	0.586	0.588	0.589	0.590	0.592	0.596	0.599	0.602	0.606	0.611	0.616	0.621	0.628	0.634	0.641	0.649	0.656	0.665	0.672	0.682	0.692	0.704	0.714	0.725	0.736	0.748	0.760	0.772	0.786	0.799	0.812	0.826	0.840	0.855	0.869	0.884	0.899	0.915	0.929	0.944	0.961	0.976	0.991	1.008	1.021	1.038	1.054	1.068	1.082	1.098	1.112	1.128	1.141	1.155	1.169	1.181	1.195	1.208	1.220	1.231	1.244	1.255	1.265	1.275	1.285	1.295	1.302	1.311	1.319	1.325	1.331	1.338	1.342	1.348	1.351	1.355	1.358	1.360	1.362	1.364	1.364	1.364	1.362	1.362	1.361	1.358	1.356	1.352	1.349	1.344	1.340	1.335	1.329	1.324	1.316	1.310	1.302	1.295	1.288	1.278	1.270	1.261	1.251	1.242	1.234	1.222	1.214	1.204	1.194	1.184	1.172	1.162	1.152	1.142	1.131	1.121	1.110	1.100	1.089	1.080	1.069	1.059	1.049	1.039	1.029	1.019	1.009	0.999	0.990	0.981	0.971	0.962	0.954	0.945	0.935	0.926	0.918	0.910	0.900	0.892	0.884	0.875	0.868	0.859	0.850	0.842	0.832	0.824	0.816	0.806	0.798	0.789	0.780	0.770	0.760	0.751	0.741	0.731	0.720	0.709	0.698	0.688	0.676	0.664	0.652	0.640	0.628	0.615	0.601	0.589	0.574	0.561	0.546	0.531	0.515	0.500	0.485	0.470	0.454	0.438	0.420	0.404	0.386	0.370	0.352	0.335	0.319	0.300	0.282	0.265	0.249	0.230	0.214	0.196	0.179	0.162	0.146	0.130	0.115	0.099	0.084	0.068	0.052	0.038	0.025	0.011	-0.001	-0.014	-0.025	-0.036	-0.048	-0.056	-0.065	-0.074	-0.081	-0.089	-0.095	-0.100	-0.105	-0.110	-0.114	-0.116	-0.118	-0.120	-0.120	-0.120	-0.119	-0.118	-0.116	-0.112	-0.109	-0.105	-0.101	-0.095	-0.089	-0.084	-0.076	-0.069	-0.061	-0.054	-0.045	-0.036	-0.028	-0.019	-0.010	0.000	0.010	0.019	0.030	0.039	0.048	0.058	0.068	0.076	0.085	0.094	0.102	0.111	0.119	0.126	0.134	0.140	0.146	0.152	0.156	0.161	0.165	0.169	0.172	0.175	0.176	0.176	0.178	0.176	0.176	0.175	0.172	0.169	0.165	0.161	0.156	0.150	0.144	0.138	0.130	0.122	0.112	0.104	0.094	0.084	0.074	0.062	0.050	0.039	0.028	0.015	0.001	-0.011	-0.025	-0.039	-0.052	-0.065	-0.079	-0.092	-0.106	-0.120	-0.134	-0.149	-0.161	-0.175	-0.189	-0.202	-0.214	-0.228	-0.239	-0.251	-0.262	-0.274	-0.285	-0.295	-0.305	-0.315	-0.324	-0.332	-0.340	-0.348	-0.355	-0.361	-0.366	-0.372	-0.378	-0.382	-0.386	-0.389	-0.391	-0.394	-0.396	-0.398	-0.398	-0.398	-0.398	-0.396	-0.394	-0.392	-0.390	-0.388	-0.384	-0.380	-0.375	-0.370	-0.365	-0.359	-0.354	-0.346	-0.340	-0.331	-0.324	-0.315	-0.306	-0.298	-0.289	-0.278	-0.269	-0.258	-0.246	-0.235	-0.224	-0.212	-0.200	-0.188	-0.175	-0.161	-0.148	-0.134	-0.120	-0.105	-0.090	-0.075	-0.059	-0.042	-0.028	-0.011	0.005	0.022	0.039	0.056	0.075	0.091	0.109	0.129	0.148	0.165	0.184	0.204	0.222	0.242	0.262	0.282	0.301	0.321	0.341	0.362	0.382	0.402	0.424	0.445	0.465	0.486	0.507	0.528	0.550	0.571	0.592	0.612	0.634	0.655	0.678	0.699	0.720	0.742	0.764	0.786	0.808	0.828	0.850	0.872	0.894	0.916	0.938	0.960	0.981	1.002	1.026	1.048	1.070	1.091	1.114	1.136	1.159	1.181	1.204	1.226	1.248	1.270	1.291	1.315	1.336	1.359	1.380	1.402	1.425	1.446	1.469	1.490	1.511	1.532	1.554	1.575	1.596	1.618	1.638	1.658	1.678	1.698	1.718	1.736	1.755	1.772	1.790	1.808	1.826	1.842	1.858	1.875	1.890	1.906	1.920	1.934	1.948	1.960	1.974	1.986	1.998	2.009	2.020	2.029	2.039	2.047	2.055	2.064	2.070	2.078	2.084	2.090	2.096	2.100	2.105	2.109	2.111	2.115	2.119	2.120	2.121	2.122	2.125	2.125	2.125	2.125	2.124	2.125	2.124	2.122	2.121	2.119	2.118	2.115	2.112	2.109	2.108	2.105	2.102	2.099	2.095	2.091	2.089	2.086	2.081	2.079	2.075	2.072	2.068	2.065	2.061	2.058	2.054	2.050	2.047	2.044	2.041	2.036	2.034	2.030	2.029	2.025	2.021	2.019	2.015	2.014	2.010	2.006	2.005	2.001	1.998	1.996	1.992	1.989	1.988	1.984	1.980	1.978	1.975	1.971	1.968	1.964	1.960	1.956	1.952	1.949	1.944	1.940	1.935	1.930	1.925	1.920	1.915	1.909	1.904	1.898	1.891	1.884	1.878	1.870	1.864	1.856	1.849	1.841	1.832	1.824	1.816	1.806	1.798	1.789	1.779	1.770	1.761	1.751	1.741	1.731	1.722	1.711	1.702	1.691	1.681	1.672	1.662	1.651	1.641	1.631	1.621	1.612	1.602	1.592	1.584	1.574	1.565	1.556	1.546	1.538	1.529	1.521	1.512	1.506	1.499	1.490	1.484	1.476	1.471	1.465	1.460	1.454	1.449	1.444	1.439	1.435	1.431	1.428	1.425	1.422	1.419	1.416	1.415	1.412	1.411	1.411	1.410	1.410	1.410	1.410	1.410	1.411	1.412	1.414	1.415	1.416	1.418	1.420	1.422	1.424	1.426	1.429	1.431	1.434	1.436	1.439	1.441	1.445	1.446	1.450	1.452	1.454	1.458	1.460	1.461	1.464	1.465	1.468	1.469	1.470	1.472	1.474	1.474	1.475	1.475	1.475	1.475	1.476	1.475	1.474	1.474	1.472	1.471	1.470	1.469	1.468	1.464	1.461	1.458	1.456	1.454	1.450	1.446	1.442	1.439	1.435	1.430	1.425	1.421	1.416	1.410	1.406	1.401	1.395	1.390	1.385	1.379	1.374	1.368	1.362	1.355	1.350	1.345	1.338	1.332	1.326	1.319	1.314	1.308	1.302	1.296	1.290	1.285	1.279	1.272	1.268	1.262	1.258	1.252	1.248	1.242	1.238	1.232	1.228	1.224	1.220	1.216	1.211	1.208	1.205	1.201	1.199	1.195	1.192	1.190	1.188	1.185	1.184	1.181	1.179	1.178	1.176	1.175	1.174	1.172	1.172	1.171	1.171	1.170	1.170	1.169	1.169	1.168	1.168	1.168	1.168	1.169	1.169	1.168	1.169	1.169	1.169	1.169	1.169	1.169	1.170	1.169	1.169	1.170	1.170	1.170	1.169	1.169	1.170	1.169	1.169	1.169	1.169	1.169	1.168	1.168	1.166	1.166	1.166	1.165	1.166	1.165	1.165	1.165	1.164	1.164	1.164	1.164	1.162	1.162	1.164	1.164	1.164	1.166	1.166	1.168	1.168	1.170	1.171	1.172	1.176	1.179	1.181	1.184	1.188	1.191	1.195	1.200	1.205	1.211	1.216	1.224	1.230	1.238	1.246	1.254	1.262	1.272	1.282	1.294	1.305	1.318	1.330	1.342	1.358	1.371	1.388	1.402	1.419	1.436	1.454	1.471	1.490	1.510	1.529	1.549	1.570	1.591	1.612	1.634	1.658	1.680	1.702	1.726	1.750	1.774	1.798	1.821	1.846	1.871	1.895	1.919	1.944	1.968	1.991	2.016	2.039	2.061	2.085	2.108	2.129	2.150	2.171	2.191	2.211	2.231	2.250	2.268	2.284	2.301	2.318	2.332	2.346	2.361	2.372	2.385	2.396	2.406	2.418	2.424	2.432	2.439	2.445	2.451	2.455	2.460	2.464	2.465	2.469	2.469	2.471	2.471	2.471	2.470	2.469	2.466	2.465	2.462	2.460	2.458	2.454	2.451	2.448	2.442	2.440	2.436	2.432	2.428	2.424	2.419	2.416	2.411	2.408	2.405	2.401	2.399	2.395	2.392	2.390	2.388	2.386	2.384	2.382	2.381	2.380	2.380	2.380	2.380	2.381	2.381	2.382	2.384	2.385	2.388	2.389	2.392	2.394	2.398	2.401	2.405	2.408	2.411	2.416	2.421	2.424	2.429	2.435	2.439	2.445	2.449	2.455	2.460	2.465	2.471	2.478	2.482	2.488	2.492	2.500	2.505	2.511	2.516	2.522	2.528	2.534	2.540	2.544	2.550	2.555	2.561	2.565	2.571	2.575	2.580	2.585	2.589	2.594	2.598	2.601	2.606	2.610	2.612	2.616	2.620	2.621	2.625	2.628	2.630	2.631	2.632	2.635	2.635	2.636	2.636	2.636	2.636	2.636	2.634	2.634	2.632	2.630	2.629	2.625	2.622	2.619	2.616	2.611	2.608	2.604	2.598	2.592	2.586	2.580	2.574	2.566	2.558	2.550	2.542	2.534	2.526	2.516	2.508	2.499	2.489	2.480	2.469	2.459	2.449	2.439	2.428	2.419	2.408	2.398	2.386	2.376	2.365	2.356	2.345	2.335	2.326	2.316	2.308	2.296	2.288	2.280	2.270	2.262	2.255	2.248	2.240	2.232	2.226	2.220	2.215	2.209	2.204	2.200	2.195	2.191	2.186	2.182	2.179	2.178	2.174	2.172	2.170	2.168	2.166	2.164	2.162	2.160	2.159	2.158	2.156	2.155	2.154	2.152	2.150	2.149	2.148	2.145	2.142	2.140	2.138	2.136	2.132	2.130	2.126	2.122	2.118	2.112	2.109	2.104	2.098	2.092	2.088	2.080	2.074	2.066	2.060	2.052	2.045	2.036	2.027	2.019	2.011	2.002	1.992	1.984	1.974	1.964	1.954	1.945	1.935	1.925	1.915	1.905	1.896	1.885	1.876	1.865	1.856	1.848	1.838	1.829	1.819	1.811	1.802	1.794	1.786	1.778	1.770	1.762	1.755	1.748	1.741	1.735	1.729	1.722	1.716	1.711	1.706	1.701	1.696	1.692	1.689	1.685	1.681	1.678	1.675	1.672	1.671	1.669	1.666	1.666	1.665	1.664	1.664	1.662	1.664	1.664	1.665	1.666	1.668	1.670	1.671	1.674	1.678	1.680	1.684	1.689	1.692	1.698	1.702	1.709	1.715	1.721	1.728	1.734	1.742	1.749	1.758	1.766	1.776	1.786	1.796	1.808	1.818	1.829	1.840	1.852	1.864	1.876	1.889	1.902	1.916	1.930	1.944	1.958	1.972	1.986	2.001	2.016	2.031	2.046	2.061	2.075	2.090	2.106	2.121	2.136	2.150	2.165	2.180	2.194	2.209	2.224	2.238	2.251	2.265	2.278	2.291	2.304	2.316	2.328	2.340	2.350	2.361	2.372	2.382	2.392	2.402	2.411	2.420	2.429	2.436	2.444	2.450	2.458	2.464	2.470	2.474	2.479	2.484	2.489	2.491	2.495	2.498	2.500	2.502	2.502	2.504	2.505	2.505	2.505	2.504	2.502	2.500	2.499	2.495	2.491	2.489	2.484	2.480	2.474	2.468	2.462	2.455	2.448	2.440	2.431	2.422	2.414	2.404	2.394	2.382	2.372	2.361	2.348	2.336	2.322	2.309	2.296	2.281	2.265	2.251	2.235	2.219	2.202	2.186	2.170	2.152	2.135	2.118	2.100	2.081	2.062	2.042	2.024	2.004	1.986	1.966	1.945	1.925	1.906	1.886	1.866	1.845	1.824	1.804	1.784	1.762	1.741	1.720	1.700	1.679	1.658	1.636	1.616	1.595	1.575	1.554	1.532	1.510	1.489	1.468	1.446	1.425	1.404	1.381	1.361	1.339	1.319	1.298	1.275	1.255	1.232	1.211	1.190	1.169	1.149	1.128	1.105	1.086	1.065	1.044	1.022	1.002	0.981	0.961	0.941	0.921	0.902	0.882	0.862	0.844	0.824	0.805	0.785	0.766	0.748	0.730	0.712	0.694	0.676	0.659	0.641	0.624	0.608	0.590	0.574	0.558	0.541	0.525	0.510	0.494	0.478	0.462	0.448	0.431	0.416	0.401	0.386	0.372	0.358	0.342	0.328	0.314	0.300	0.285	0.272	0.258	0.245	0.231	0.218	0.204	0.191	0.179	0.166	0.154	0.140	0.129	0.118	0.106	0.095	0.084	0.074	0.062	0.054	0.044	0.036	0.028	0.019	0.012	0.005	0.000	-0.006	-0.011	-0.016	-0.019	-0.021	-0.024	-0.025	-0.025	-0.025	-0.024	-0.022	-0.020	-0.016	-0.012	-0.008	-0.002	0.004	0.011	0.020	0.029	0.038	0.049	0.060	0.072	0.085	0.098	0.111	0.128	0.142	0.159	0.176	0.192	0.210	0.228	0.246	0.266	0.286	0.305	0.326	0.346	0.369	0.389	0.410	0.431	0.452	0.475	0.496	0.518	0.539	0.561	0.582	0.604	0.625	0.646	0.666	0.688	0.709	0.729	0.749	0.768	0.788	0.806	0.825	0.842	0.860	0.876	0.894	0.910	0.926	0.941	0.956	0.970	0.984	0.998	1.010	1.022	1.035	1.045	1.056	1.066	1.076	1.085	1.094	1.101	1.109	1.116	1.124	1.130	1.135	1.140	1.146	1.150	1.154	1.158	1.160	1.164	1.168	1.169	1.171	1.172	1.174	1.175	1.176	1.178	1.179	1.179	1.180	1.180	1.180	1.179	1.180	1.180	1.180	1.181	1.181	1.180	1.179	1.180	1.179	1.180	1.179	1.179	1.180	1.180	1.181	1.180	1.181	1.182	1.182	1.184	1.185	1.186	1.189	1.189	1.190	1.191	1.192	1.194	1.196	1.198	1.199	1.200	1.201	1.202	1.204	1.205	1.205	1.206	1.206	1.208	1.208	1.208	1.208	1.206	1.206	1.204	1.204	1.201	1.199	1.196	1.194	1.189	1.186	1.181	1.176	1.170	1.164	1.158	1.151	1.142	1.135	1.126	1.116	1.106	1.095	1.085	1.072	1.061	1.048	1.034	1.019	1.006	0.990	0.975	0.958	0.941	0.924	0.906	0.888	0.870	0.851	0.831	0.811	0.791	0.770	0.749	0.729	0.708	0.686	0.664	0.642	0.621	0.599	0.578	0.555	0.534	0.511	0.490	0.469	0.446	0.426	0.405	0.384	0.364	0.344	0.324	0.305	0.286	0.268	0.250	0.231	0.215	0.199	0.184	0.168	0.152	0.139	0.126	0.114	0.102	0.090	0.081	0.071	0.062	0.055	0.048	0.040	0.035	0.030	0.026	0.022	0.020	0.018	0.016	0.015	0.015	0.018	0.019	0.021	0.024	0.026	0.031	0.035	0.041	0.046	0.052	0.059	0.066	0.074	0.082	0.090	0.099	0.108	0.116	0.125	0.136	0.145	0.155	0.165	0.175	0.184	0.194	0.204	0.215	0.224	0.232	0.242	0.251	0.260	0.269	0.278	0.285	0.292	0.301	0.308	0.315	0.320	0.326	0.332	0.336	0.341	0.346	0.350	0.352	0.356	0.359	0.359	0.361	0.361	0.362	0.362	0.361	0.360	0.359	0.356	0.354	0.350	0.348	0.342	0.339	0.334	0.329	0.322	0.316	0.310	0.304	0.298	0.290	0.281	0.275	0.266	0.259	0.250	0.240	0.232	0.222	0.214	0.204	0.194	0.185	0.175	0.165	0.155	0.146	0.136	0.128	0.119	0.108	0.099	0.091	0.082	0.074	0.066	0.059	0.051	0.044	0.038	0.030	0.024	0.019	0.014	0.009	0.005	0.001	-0.002	-0.004	-0.006	-0.008	-0.009	-0.009	-0.009	-0.008	-0.005	-0.004	-0.001	0.001	0.006	0.010	0.015	0.020	0.028	0.034	0.040	0.049	0.056	0.064	0.074	0.084	0.092	0.102	0.114	0.122	0.134	0.146	0.156	0.169	0.180	0.191	0.204	0.215	0.226	0.238	0.251	0.261	0.272	0.285	0.296	0.308	0.318	0.329	0.339	0.348	0.358	0.366	0.376	0.382	0.391	0.400	0.406	0.414	0.420	0.425	0.430	0.435	0.440	0.444	0.448	0.451	0.455	0.458	0.459	0.460	0.462	0.464	0.465	0.465	0.465	0.464	0.464	0.462	0.461	0.461	0.459	0.456	0.455	0.452	0.451	0.449	0.446	0.444	0.440	0.438	0.435	0.432	0.429	0.425	0.421	0.420	0.415	0.412	0.409	0.405	0.401	0.398	0.394	0.389	0.386	0.380	0.376	0.372	0.368	0.362	0.358	0.351	0.346	0.341	0.334	0.328	0.321	0.314	0.306	0.299	0.291	0.282	0.274	0.265	0.255	0.245	0.235	0.224	0.212	0.201	0.189	0.176	0.164	0.150	0.135	0.121	0.106	0.091	0.075	0.060	0.044	0.026	0.009	-0.008	-0.025	-0.044	-0.062	-0.080	-0.099	-0.118	-0.136	-0.156	-0.176	-0.196	-0.216	-0.235	-0.256	-0.276	-0.296	-0.316	-0.338	-0.358	-0.378	-0.398	-0.418	-0.438	-0.458	-0.478	-0.498	-0.516	-0.535	-0.556	-0.575	-0.595	-0.612	-0.631	-0.650	-0.668	-0.686	-0.704	-0.722	-0.740	-0.758	-0.775	-0.792	-0.809	-0.825	-0.842	-0.858	-0.875	-0.890	-0.905	-0.920	-0.936	-0.951	-0.965	-0.980	-0.995	-1.010	-1.022	-1.036	-1.050	-1.064	-1.078	-1.090	-1.104	-1.116	-1.129	-1.140	-1.152	-1.164	-1.175	-1.186	-1.198	-1.209	-1.220	-1.230	-1.240	-1.250	-1.260	-1.270	-1.279	-1.289	-1.296	-1.305	-1.314	-1.321	-1.330	-1.336	-1.344	-1.351	-1.358	-1.365	-1.370	-1.376	-1.382	-1.386	-1.392	-1.398	-1.401	-1.406	-1.410	-1.412	-1.416	-1.419	-1.421	-1.422	-1.425	-1.425	-1.426	-1.426	-1.426	-1.425	-1.424	-1.422	-1.420	-1.419	-1.416	-1.412	-1.410	-1.405	-1.401	-1.396	-1.390	-1.384	-1.378	-1.370	-1.362	-1.354	-1.345	-1.336	-1.326	-1.318	-1.306	-1.294	-1.284	-1.271	-1.259	-1.246	-1.231	-1.218	-1.202	-1.188	-1.172	-1.158	-1.140	-1.124	-1.108	-1.090	-1.072	-1.054	-1.036	-1.018	-0.999	-0.980	-0.960	-0.941	-0.920	-0.900	-0.881	-0.861	-0.840	-0.820	-0.799	-0.779	-0.759	-0.738	-0.718	-0.696	-0.676	-0.656	-0.636	-0.616	-0.596	-0.576	-0.556	-0.538	-0.519	-0.499	-0.481	-0.461	-0.444	-0.426	-0.409	-0.392	-0.375	-0.360	-0.344	-0.329	-0.315	-0.300	-0.286	-0.272	-0.260	-0.248	-0.236	-0.225	-0.214	-0.205	-0.195	-0.186	-0.178	-0.170	-0.164	-0.156	-0.151	-0.145	-0.141	-0.136	-0.134	-0.131	-0.129	-0.126	-0.125	-0.125	-0.125	-0.125	-0.125	-0.126	-0.129	-0.131	-0.134	-0.138	-0.141	-0.145	-0.150	-0.154	-0.159	-0.165	-0.170	-0.175	-0.181	-0.188	-0.194	-0.201	-0.208	-0.215	-0.221	-0.229	-0.236	-0.242	-0.249	-0.256	-0.262	-0.270	-0.276	-0.282	-0.289	-0.296	-0.302	-0.309	-0.315	-0.321	-0.328	-0.332	-0.339	-0.344	-0.350	-0.355	-0.359	-0.364	-0.369	-0.372	-0.376	-0.380	-0.385	-0.389	-0.392	-0.396	-0.400	-0.404	-0.408	-0.410	-0.414	-0.416	-0.421	-0.424	-0.428	-0.430	-0.434	-0.438	-0.440	-0.444	-0.448	-0.451	-0.456	-0.460	-0.465	-0.469	-0.474	-0.479	-0.485	-0.490	-0.496	-0.501	-0.507	-0.514	-0.520	-0.528	-0.535	-0.542	-0.550	-0.559	-0.566	-0.575	-0.585	-0.594	-0.601	-0.611	-0.621	-0.631	-0.641	-0.651	-0.662	-0.672	-0.684	-0.695	-0.705	-0.716	-0.726	-0.738	-0.749	-0.759	-0.769	-0.781	-0.791	-0.801	-0.811	-0.821	-0.831	-0.839	-0.848	-0.856	-0.864	-0.871	-0.878	-0.884	-0.890	-0.896	-0.900	-0.904	-0.906	-0.910	-0.910	-0.912	-0.912	-0.912	-0.910	-0.910	-0.906	-0.901	-0.898	-0.892	-0.886	-0.880	-0.872	-0.864	-0.855	-0.845	-0.834	-0.822	-0.809	-0.795	-0.782	-0.768	-0.752	-0.736	-0.720	-0.702	-0.685	-0.666	-0.649	-0.629	-0.610	-0.589	-0.569	-0.548	-0.526	-0.505	-0.485	-0.464	-0.440	-0.419	-0.398	-0.375	-0.352	-0.331	-0.310	-0.289	-0.268	-0.245	-0.225	-0.202	-0.182	-0.164	-0.142	-0.124	-0.105	-0.086	-0.068	-0.050	-0.032	-0.016	0.000	0.015	0.030	0.045	0.060	0.072	0.086	0.098	0.110	0.120	0.131	0.140	0.150	0.159	0.168	0.175	0.182	0.189	0.195	0.200	0.205	0.210	0.215	0.218	0.221	0.225	0.226	0.228	0.230	0.230	0.231	0.231	0.231	0.230	0.231	0.229	0.229	0.225	0.224	0.221	0.220	0.218	0.214	0.211	0.208	0.205	0.201	0.198	0.194	0.190	0.186	0.181	0.178	0.172	0.169	0.162	0.159	0.154	0.149	0.145	0.140	0.136	0.132	0.128	0.122	0.119	0.114	0.111	0.106	0.102	0.101	0.098	0.095	0.092	0.090	0.086	0.085	0.084	0.082	0.082	0.082	0.082	0.082	0.084	0.085	0.086	0.089	0.091	0.095	0.099	0.104	0.108	0.112	0.119	0.126	0.132	0.140	0.149	0.158	0.166	0.178	0.186	0.198	0.210	0.221	0.234	0.248	0.260	0.275	0.289	0.304	0.319	0.335	0.350	0.368	0.384	0.401	0.418	0.435	0.454	0.471	0.490	0.509	0.528	0.546	0.565	0.584	0.602	0.622	0.641	0.660	0.678	0.696	0.715	0.734	0.751	0.769	0.788	0.805	0.822	0.839	0.856	0.872	0.888	0.905	0.920	0.936	0.950	0.964	0.979	0.991	1.006	1.019	1.031	1.044	1.058	1.068	1.079	1.090	1.101	1.110	1.120	1.130	1.139	1.149	1.158	1.165	1.174	1.181	1.189	1.196	1.205	1.211	1.218	1.225	1.231	1.238	1.244	1.250	1.255	1.262	1.268	1.272	1.279	1.282	1.289	1.294	1.299	1.304	1.309	1.314	1.319	1.322	1.328	1.331	1.336	1.340	1.344	1.348	1.351	1.355	1.359	1.361	1.365	1.368	1.371	1.374	1.376	1.379	1.381	1.384	1.386	1.386	1.389	1.389	1.390	1.391	1.391	1.391	1.391	1.391	1.390	1.390	1.389	1.388	1.386	1.384	1.384	1.381	1.379	1.376	1.374	1.370	1.368	1.364	1.361	1.356	1.352	1.349	1.345	1.340	1.335	1.331	1.326	1.321	1.318	1.312	1.308	1.302	1.298	1.292	1.286	1.281	1.276	1.271	1.266	1.261	1.256	1.251	1.248	1.242	1.236	1.231	1.226	1.221	1.216	1.212	1.208	1.202	1.198	1.194	1.189	1.185	1.181	1.178	1.174	1.170	1.166	1.162	1.160	1.155	1.152	1.150	1.146	1.144	1.141	1.139	1.136	1.134	1.131	1.129	1.128	1.125	1.124	1.122	1.120	1.120	1.119	1.118	1.116	1.115	1.114	1.114	1.114	1.114	1.111	1.111	1.111	1.111	1.110	1.110	1.110	1.110	1.110	1.110	1.109	1.110	1.109	1.109	1.109	1.108	1.108	1.106	1.106	1.104	1.104	1.102	1.101	1.100	1.096	1.094	1.092	1.090	1.086	1.084	1.081	1.078	1.074	1.069	1.064	1.059	1.052	1.049	1.042	1.036	1.029	1.021	1.015	1.006	0.999	0.991	0.982	0.974	0.965	0.955	0.945	0.935	0.925	0.914	0.904	0.892	0.882	0.871	0.861	0.849	0.838	0.826	0.814	0.801	0.790	0.779	0.766	0.755	0.742	0.732	0.720	0.710	0.699	0.689	0.678	0.668	0.659	0.649	0.640	0.631	0.621	0.612	0.606	0.599	0.591	0.584	0.578	0.571	0.568	0.561	0.558	0.552	0.549	0.545	0.541	0.539	0.536	0.534	0.531	0.530	0.529	0.528	0.526	0.526	0.525	0.525	0.524	0.525	0.524	0.524	0.524	0.524	0.524	0.524	0.522	0.522	0.521	0.521	0.519	0.518	0.516	0.514	0.512	0.509	0.506	0.502	0.499	0.495	0.490	0.485	0.479	0.474	0.466	0.460	0.454	0.445	0.438	0.428	0.419	0.409	0.398	0.388	0.376	0.365	0.352	0.340	0.328	0.315	0.301	0.286	0.272	0.259	0.244	0.228	0.212	0.198	0.181	0.166	0.149	0.134	0.116	0.101	0.084	0.069	0.051	0.035	0.019	0.002	-0.014	-0.029	-0.045	-0.060	-0.076	-0.091	-0.105	-0.119	-0.134	-0.148	-0.160	-0.174	-0.185	-0.198	-0.209	-0.220	-0.229	-0.240	-0.250	-0.258	-0.266	-0.274	-0.280	-0.288	-0.292	-0.299	-0.302	-0.306	-0.310	-0.312	-0.314	-0.315	-0.315	-0.315	-0.315	-0.314	-0.311	-0.309	-0.306	-0.302	-0.299	-0.294	-0.289	-0.284	-0.278	-0.270	-0.264	-0.256	-0.249	-0.241	-0.232	-0.224	-0.215	-0.206	-0.196	-0.188	-0.179	-0.169	-0.159	-0.149	-0.139	-0.129	-0.119	-0.109	-0.100	-0.090	-0.080	-0.070	-0.062	-0.052	-0.044	-0.035	-0.026	-0.018	-0.011	-0.004	0.004	0.011	0.019	0.025	0.031	0.036	0.041	0.046	0.051	0.056	0.061	0.064	0.068	0.071	0.074	0.078	0.080	0.081	0.084	0.086	0.088	0.089	0.090	0.091	0.092	0.092	0.094	0.094	0.094	0.095	0.095	0.096	0.096	0.096	0.096	0.096	0.098	0.098	0.099	0.100	0.101	0.101	0.102	0.104	0.106	0.108	0.109	0.111	0.114	0.116	0.119	0.121	0.124	0.126	0.131	0.134	0.138	0.141	0.145	0.150	0.152	0.158	0.162	0.168	0.171	0.176	0.181	0.186	0.191	0.195	0.200	0.205	0.210	0.214	0.220	0.224	0.229	0.232	0.238	0.241	0.245	0.249	0.254	0.258	0.260	0.264	0.268	0.271	0.274	0.276	0.280	0.281	0.284	0.286	0.289	0.291	0.292	0.295	0.296	0.298	0.300	0.302	0.302	0.304	0.305	0.306	0.308	0.309	0.310	0.311	0.314	0.315	0.315	0.318	0.319	0.321	0.324	0.326	0.328	0.330	0.332	0.336	0.339	0.341	0.345	0.349	0.352	0.358	0.361	0.365	0.370	0.375	0.379	0.384	0.389	0.394	0.399	0.406	0.411	0.418	0.422	0.430	0.435	0.441	0.448	0.454	0.459	0.466	0.471	0.478	0.484	0.489	0.495	0.500	0.505	0.510	0.515	0.520	0.525	0.528	0.532	0.535	0.539	0.541	0.544	0.546	0.549	0.549	0.550	0.550	0.550	0.551	0.550	0.549	0.548	0.545	0.542	0.539	0.535	0.531	0.528	0.522	0.516	0.511	0.505	0.498	0.490	0.482	0.475	0.466	0.458	0.448	0.438	0.429	0.418	0.408	0.395	0.384	0.372	0.359	0.348	0.335	0.321	0.308	0.296	0.281	0.266	0.251	0.238	0.222	0.209	0.194	0.179	0.162	0.148	0.132	0.118	0.102	0.088	0.071	0.056	0.041	0.026	0.010	-0.005	-0.021	-0.035	-0.050	-0.065	-0.080	-0.095	-0.109	-0.122	-0.138	-0.151	-0.165	-0.179	-0.192	-0.205	-0.219	-0.231	-0.244	-0.256	-0.269	-0.281	-0.292	-0.305	-0.315	-0.326	-0.338	-0.348	-0.358	-0.368	-0.378	-0.386	-0.396	-0.405	-0.414	-0.422	-0.430	-0.439	-0.446	-0.455	-0.462	-0.470	-0.478	-0.486	-0.494	-0.501	-0.509	-0.515	-0.524	-0.531	-0.538	-0.546	-0.554	-0.561	-0.570	-0.579	-0.588	-0.596	-0.605	-0.615	-0.624	-0.634	-0.645	-0.655	-0.666	-0.678	-0.690	-0.702	-0.715	-0.728	-0.741	-0.756	-0.771	-0.786	-0.801	-0.818	-0.835	-0.852	-0.870	-0.889	-0.906	-0.925	-0.945	-0.965	-0.986	-1.006	-1.028	-1.051	-1.072	-1.095	-1.119	-1.140	-1.164	-1.188	-1.211	-1.235	-1.260	-1.284	-1.308	-1.331	-1.358	-1.381	-1.406	-1.430	-1.455	-1.479	-1.502	-1.526	-1.550	-1.574	-1.598	-1.620	-1.642	-1.664	-1.686	-1.709	-1.730	-1.751	-1.771	-1.791	-1.812	-1.831	-1.850	-1.869	-1.886	-1.904	-1.920	-1.936	-1.952	-1.968	-1.982	-1.996	-2.010	-2.022	-2.035	-2.047	-2.060	-2.071	-2.080	-2.091	-2.101	-2.109	-2.119	-2.125	-2.134	-2.141	-2.148	-2.154	-2.159	-2.165	-2.169	-2.175	-2.178	-2.182	-2.185	-2.188	-2.191	-2.192	-2.194	-2.196	-2.198	-2.199	-2.199	-2.199	-2.200	-2.200	-2.200	-2.200	-2.199	-2.196	-2.195	-2.194	-2.192	-2.190	-2.189	-2.188	-2.185	-2.181	-2.180	-2.176	-2.174	-2.170	-2.168	-2.164	-2.159	-2.156	-2.151	-2.148	-2.144	-2.139	-2.134	-2.130	-2.126	-2.121	-2.115	-2.110	-2.105	-2.099	-2.094	-2.088	-2.082	-2.076	-2.071	-2.065	-2.059	-2.051	-2.045	-2.040	-2.033	-2.025	-2.019	-2.011	-2.004	-1.996	-1.990	-1.982	-1.974	-1.968	-1.960	-1.951	-1.944	-1.935	-1.929	-1.920	-1.911	-1.902	-1.894	-1.885	-1.876	-1.868	-1.859	-1.850	-1.839	-1.830	-1.821	-1.810	-1.800	-1.791	-1.781	-1.771	-1.760	-1.750	-1.739	-1.729	-1.718	-1.706	-1.695	-1.685	-1.672	-1.662	-1.650	-1.639	-1.628	-1.616	-1.604	-1.591	-1.579	-1.568	-1.555	-1.544	-1.531	-1.520	-1.509	-1.496	-1.484	-1.472	-1.461	-1.449	-1.438	-1.426	-1.415	-1.404	-1.392	-1.381	-1.370	-1.360	-1.350	-1.340	-1.330	-1.320	-1.310	-1.301	-1.291	-1.284	-1.275	-1.266	-1.258	-1.250	-1.242	-1.234	-1.226	-1.220	-1.212	-1.206	-1.199	-1.194	-1.188	-1.182	-1.178	-1.172	-1.166	-1.162	-1.158	-1.154	-1.150	-1.145	-1.142	-1.139	-1.136	-1.132	-1.130	-1.128	-1.124	-1.121	-1.120	-1.118	-1.116	-1.115	-1.112	-1.110	-1.109	-1.108	-1.106	-1.105	-1.105	-1.102	-1.102	-1.102	-1.100	-1.100	-1.100	-1.099	-1.098	-1.098	-1.098	-1.096	-1.096	-1.095	-1.095	-1.094	-1.094	-1.094	-1.091	-1.091	-1.090	-1.089	-1.089	-1.088	-1.086	-1.085	-1.084	-1.081	-1.080	-1.079	-1.076	-1.075	-1.072	-1.070	-1.068	-1.066	-1.064	-1.062	-1.059	-1.056	-1.054	-1.051	-1.048	-1.045	-1.044	-1.040	-1.038	-1.035	-1.032	-1.030	-1.026	-1.025	-1.022	-1.020	-1.019	-1.016	-1.014	-1.014	-1.011	-1.010	-1.009	-1.008	-1.009	-1.008	-1.008	-1.008	-1.009	-1.009	-1.010	-1.012	-1.014	-1.016	-1.018	-1.020	-1.024	-1.028	-1.031	-1.036	-1.041	-1.046	-1.050	-1.056	-1.062	-1.069	-1.075	-1.081	-1.089	-1.096	-1.104	-1.111	-1.120	-1.128	-1.136	-1.145	-1.154	-1.164	-1.172	-1.182	-1.191	-1.201	-1.210	-1.220	-1.229	-1.240	-1.249	-1.260	-1.269	-1.279	-1.288	-1.296	-1.306	-1.315	-1.324	-1.334	-1.341	-1.349	-1.359	-1.365	-1.372	-1.380	-1.388	-1.395	-1.400	-1.408	-1.412	-1.419	-1.424	-1.429	-1.434	-1.439	-1.442	-1.446	-1.450	-1.454	-1.458	-1.460	-1.464	-1.466	-1.470	-1.471	-1.474	-1.478	-1.479	-1.481	-1.484	-1.485	-1.488	-1.490	-1.492	-1.495	-1.499	-1.501	-1.504	-1.508	-1.511	-1.514	-1.519	-1.522	-1.526	-1.532	-1.538	-1.542	-1.549	-1.555	-1.561	-1.569	-1.575	-1.584	-1.591	-1.600	-1.610	-1.618	-1.626	-1.638	-1.648	-1.658	-1.669	-1.679	-1.690	-1.701	-1.712	-1.725	-1.736	-1.749	-1.760	-1.771	-1.784	-1.795	-1.806	-1.818	-1.829	-1.840	-1.850	-1.861	-1.871	-1.881	-1.890	-1.899	-1.908	-1.916	-1.922	-1.930	-1.936	-1.942	-1.946	-1.950	-1.955	-1.959	-1.960	-1.962	-1.962	-1.962	-1.962	-1.962	-1.959	-1.956	-1.952	-1.949	-1.944	-1.938	-1.930	-1.924	-1.915	-1.906	-1.896	-1.888	-1.875	-1.864	-1.852	-1.839	-1.825	-1.811	-1.796	-1.780	-1.765	-1.749	-1.731	-1.714	-1.695	-1.678	-1.659	-1.640	-1.620	-1.600	-1.579	-1.559	-1.538	-1.516	-1.494	-1.472	-1.451	-1.428	-1.405	-1.384	-1.360	-1.338	-1.314	-1.290	-1.268	-1.244	-1.221	-1.198	-1.172	-1.150	-1.128	-1.104	-1.080	-1.056	-1.034	-1.011	-0.988	-0.965	-0.941	-0.919	-0.898	-0.875	-0.854	-0.832	-0.811	-0.790	-0.768	-0.746	-0.726	-0.706	-0.688	-0.669	-0.649	-0.630	-0.612	-0.594	-0.576	-0.558	-0.541	-0.525	-0.507	-0.491	-0.475	-0.460	-0.445	-0.430	-0.416	-0.402	-0.388	-0.375	-0.361	-0.350	-0.336	-0.325	-0.312	-0.301	-0.290	-0.279	-0.268	-0.259	-0.248	-0.238	-0.229	-0.219	-0.210	-0.201	-0.192	-0.184	-0.175	-0.168	-0.159	-0.151	-0.144	-0.136	-0.129	-0.122	-0.115	-0.108	-0.101	-0.095	-0.088	-0.081	-0.076	-0.070	-0.064	-0.058	-0.051	-0.045	-0.040	-0.035	-0.030	-0.025	-0.020	-0.015	-0.010	-0.005	0.000	0.004	0.008	0.012	0.015	0.020	0.022	0.026	0.029	0.031	0.034	0.036	0.039	0.041	0.042	0.044	0.045	0.045	0.046	0.046	0.045	0.045	0.044	0.042	0.041	0.040	0.038	0.036	0.032	0.030	0.026	0.021	0.019	0.014	0.009	0.005	0.000	-0.005	-0.012	-0.019	-0.025	-0.031	-0.038	-0.045	-0.051	-0.059	-0.066	-0.074	-0.082	-0.089	-0.096	-0.105	-0.112	-0.120	-0.128	-0.135	-0.144	-0.150	-0.158	-0.165	-0.172	-0.180	-0.186	-0.192	-0.199	-0.205	-0.211	-0.215	-0.221	-0.226	-0.230	-0.235	-0.239	-0.244	-0.246	-0.249	-0.251	-0.254	-0.256	-0.258	-0.259	-0.261	-0.261	-0.262	-0.262	-0.262	-0.262	-0.261	-0.261	-0.261	-0.260	-0.259	-0.258	-0.256	-0.255	-0.252	-0.251	-0.250	-0.249	-0.248	-0.244	-0.242	-0.241	-0.240	-0.239	-0.238	-0.236	-0.235	-0.234	-0.234	-0.232	-0.232	-0.232	-0.232	-0.232	-0.232	-0.232	-0.234	-0.235	-0.235	-0.238	-0.240	-0.240	-0.242	-0.245	-0.248	-0.251	-0.254	-0.258	-0.261	-0.264	-0.269	-0.271	-0.276	-0.280	-0.285	-0.290	-0.294	-0.298	-0.302	-0.308	-0.312	-0.319	-0.325	-0.330	-0.336	-0.341	-0.346	-0.352	-0.359	-0.365	-0.370	-0.376	-0.382	-0.388	-0.394	-0.399	-0.406	-0.412	-0.418	-0.424	-0.429	-0.435	-0.440	-0.446	-0.452	-0.458	-0.464	-0.468	-0.474	-0.480	-0.484	-0.490	-0.494	-0.500	-0.504	-0.509	-0.512	-0.518	-0.520	-0.525	-0.528	-0.531	-0.535	-0.538	-0.540	-0.542	-0.544	-0.548	-0.549	-0.550	-0.550	-0.551	-0.552	-0.554	-0.554	-0.554	-0.554	-0.554	-0.552	-0.552	-0.550	-0.550	-0.548	-0.548	-0.545	-0.544	-0.541	-0.541	-0.539	-0.538	-0.535	-0.534	-0.532	-0.530	-0.529	-0.528	-0.526	-0.525	-0.526	-0.526	-0.525	-0.526	-0.528	-0.529	-0.530	-0.532	-0.535	-0.539	-0.542	-0.548	-0.551	-0.556	-0.562	-0.570	-0.578	-0.585	-0.594	-0.602	-0.614	-0.622	-0.634	-0.646	-0.658	-0.670	-0.682	-0.696	-0.711	-0.726	-0.741	-0.756	-0.771	-0.789	-0.805	-0.821	-0.839	-0.855	-0.871	-0.889	-0.906	-0.922	-0.939	-0.956	-0.972	-0.990	-1.005	-1.021	-1.036	-1.051	-1.066	-1.080	-1.092	-1.105	-1.118	-1.130	-1.140	-1.150	-1.160	-1.168	-1.176	-1.184	-1.190	-1.195	-1.199	-1.204	-1.206	-1.208	-1.209	-1.209	-1.209	-1.206	-1.204	-1.200	-1.196	-1.191	-1.186	-1.179	-1.171	-1.162	-1.155	-1.144	-1.135	-1.124	-1.112	-1.100	-1.088	-1.074	-1.061	-1.048	-1.032	-1.019	-1.002	-0.988	-0.971	-0.955	-0.939	-0.922	-0.906	-0.890	-0.872	-0.855	-0.839	-0.821	-0.805	-0.789	-0.771	-0.755	-0.739	-0.722	-0.706	-0.690	-0.675	-0.659	-0.642	-0.629	-0.614	-0.599	-0.585	-0.571	-0.558	-0.545	-0.531	-0.520	-0.507	-0.495	-0.484	-0.472	-0.462	-0.452	-0.442	-0.432	-0.425	-0.416	-0.409	-0.400	-0.392	-0.386	-0.381	-0.375	-0.370	-0.364	-0.360	-0.356	-0.352	-0.349	-0.346	-0.345	-0.344	-0.341	-0.341	-0.340	-0.341	-0.341	-0.342	-0.345	-0.346	-0.349	-0.352	-0.356	-0.360	-0.364	-0.369	-0.375	-0.379	-0.385	-0.391	-0.399	-0.406	-0.412	-0.421	-0.429	-0.438	-0.446	-0.455	-0.464	-0.474	-0.484	-0.494	-0.504	-0.514	-0.524	-0.535	-0.546	-0.558	-0.568	-0.579	-0.590	-0.600	-0.611	-0.622	-0.632	-0.644	-0.656	-0.666	-0.678	-0.688	-0.698	-0.709	-0.719	-0.729	-0.738	-0.748	-0.756	-0.765	-0.774	-0.782	-0.790	-0.798	-0.805	-0.812	-0.820	-0.828	-0.832	-0.839	-0.845	-0.850	-0.855	-0.860	-0.864	-0.868	-0.872	-0.876	-0.879	-0.881	-0.884	-0.886	-0.886	-0.889	-0.889	-0.890	-0.891	-0.890	-0.890	-0.889	-0.889	-0.889	-0.888	-0.885	-0.882	-0.881	-0.879	-0.876	-0.872	-0.870	-0.868	-0.864	-0.859	-0.856	-0.851	-0.848	-0.842	-0.838	-0.832	-0.828	-0.822	-0.816	-0.810	-0.804	-0.798	-0.790	-0.784	-0.778	-0.770	-0.762	-0.755	-0.748	-0.740	-0.732	-0.724	-0.715	-0.706	-0.698	-0.688	-0.679	-0.669	-0.660	-0.650	-0.639	-0.629	-0.618	-0.608	-0.596	-0.585	-0.574	-0.562	-0.551	-0.538	-0.526	-0.514	-0.501	-0.488	-0.475	-0.462	-0.450	-0.436	-0.422	-0.409	-0.395	-0.381	-0.368	-0.354	-0.340	-0.326	-0.311	-0.298	-0.284	-0.270	-0.255	-0.241	-0.228	-0.214	-0.199	-0.185	-0.172	-0.159	-0.146	-0.132	-0.120	-0.106	-0.095	-0.084	-0.071	-0.060	-0.049	-0.039	-0.029	-0.019	-0.009	0.000	0.008	0.016	0.024	0.031	0.038	0.042	0.049	0.054	0.058	0.061	0.064	0.066	0.069	0.070	0.070	0.070	0.070	0.069	0.068	0.065	0.062	0.060	0.056	0.051	0.046	0.041	0.035	0.029	0.022	0.015	0.008	0.000	-0.008	-0.016	-0.024	-0.032	-0.041	-0.050	-0.060	-0.070	-0.079	-0.088	-0.099	-0.108	-0.116	-0.125	-0.135	-0.144	-0.151	-0.160	-0.168	-0.175	-0.182	-0.189	-0.196	-0.202	-0.208	-0.214	-0.218	-0.222	-0.225	-0.229	-0.231	-0.232	-0.235	-0.236	-0.235	-0.236	-0.235	-0.234	-0.231	-0.230	-0.226	-0.222	-0.219	-0.215	-0.209	-0.204	-0.198	-0.190	-0.184	-0.178	-0.169	-0.161	-0.152	-0.144	-0.134	-0.125	-0.116	-0.106	-0.095	-0.086	-0.076	-0.065	-0.056	-0.045	-0.035	-0.025	-0.015	-0.005	0.004	0.014	0.024	0.034	0.042	0.051	0.060	0.068	0.076	0.082	0.090	0.098	0.104	0.110	0.114	0.119	0.122	0.126	0.130	0.132	0.135	0.138	0.139	0.139	0.140	0.140	0.140	0.138	0.136	0.134	0.131	0.128	0.124	0.120	0.115	0.110	0.104	0.099	0.092	0.086	0.079	0.071	0.062	0.055	0.046	0.038	0.029	0.020	0.010	0.000	-0.009	-0.019	-0.029	-0.040	-0.050	-0.060	-0.069	-0.080	-0.090	-0.100	-0.111	-0.120	-0.130	-0.140	-0.150	-0.159	-0.169	-0.178	-0.186	-0.195	-0.204	-0.212	-0.221	-0.229	-0.236	-0.244	-0.251	-0.259	-0.265	-0.271	-0.279	-0.282	-0.289	-0.295	-0.300	-0.306	-0.311	-0.316	-0.320	-0.325	-0.330	-0.334	-0.338	-0.342	-0.346	-0.350	-0.354	-0.358	-0.361	-0.365	-0.369	-0.371	-0.375	-0.379	-0.381	-0.385	-0.388	-0.391	-0.395	-0.399	-0.401	-0.405	-0.408	-0.411	-0.414	-0.416	-0.421	-0.424	-0.428	-0.430	-0.434	-0.436	-0.440	-0.441	-0.445	-0.448	-0.450	-0.451	-0.454	-0.455	-0.458	-0.459	-0.460	-0.461	-0.462	-0.462	-0.462	-0.461	-0.461	-0.460	-0.460	-0.458	-0.455	-0.451	-0.450	-0.446	-0.442	-0.438	-0.432	-0.429	-0.422	-0.416	-0.409	-0.401	-0.394	-0.385	-0.376	-0.366	-0.356	-0.346	-0.335	-0.322	-0.310	-0.298	-0.282	-0.269	-0.255	-0.240	-0.224	-0.209	-0.192	-0.175	-0.158	-0.140	-0.121	-0.104	-0.084	-0.065	-0.046	-0.026	-0.006	0.014	0.034	0.055	0.076	0.098	0.118	0.140	0.160	0.181	0.201	0.222	0.244	0.264	0.284	0.305	0.325	0.344	0.364	0.381	0.400	0.419	0.436	0.452	0.470	0.486	0.502	0.516	0.531	0.545	0.559	0.570	0.584	0.594	0.605	0.615	0.624	0.634	0.641	0.649	0.655	0.661	0.666	0.670	0.674	0.678	0.680	0.681	0.684	0.682	0.684	0.684	0.682	0.681	0.679	0.678	0.674	0.672	0.669	0.665	0.660	0.656	0.652	0.648	0.644	0.639	0.635	0.631	0.626	0.622	0.619	0.614	0.610	0.606	0.604	0.601	0.599	0.598	0.596	0.595	0.596	0.596	0.596	0.599	0.601	0.604	0.608	0.612	0.619	0.624	0.631	0.638	0.646	0.656	0.666	0.676	0.689	0.700	0.712	0.726	0.741	0.758	0.772	0.789	0.806	0.822	0.841	0.860	0.880	0.900	0.919	0.940	0.961	0.981	1.002	1.024	1.045	1.068	1.089	1.110	1.131	1.152	1.172	1.195	1.215	1.235	1.255	1.275	1.292	1.311	1.329	1.346	1.362	1.380	1.396	1.410	1.424	1.438	1.450	1.461	1.474	1.484	1.492	1.501	1.509	1.515	1.521	1.526	1.529	1.532	1.535	1.536	1.538	1.536	1.535	1.534	1.531	1.529	1.524	1.519	1.514	1.508	1.501	1.492	1.485	1.478	1.469	1.459	1.450	1.440	1.429	1.419	1.408	1.395	1.385	1.372	1.360	1.348	1.335	1.324	1.311	1.299	1.286	1.274	1.261	1.250	1.238	1.225	1.214	1.202	1.191	1.180	1.169	1.159	1.148	1.136	1.126	1.116	1.106	1.096	1.088	1.078	1.069	1.060	1.051	1.042	1.034	1.025	1.018	1.010	1.000	0.992	0.985	0.978	0.969	0.961	0.952	0.944	0.936	0.928	0.919	0.910	0.901	0.892	0.882	0.874	0.864	0.852	0.842	0.832	0.821	0.809	0.798	0.786	0.774	0.760	0.748	0.734	0.720	0.706	0.691	0.678	0.661	0.646	0.630	0.614	0.598	0.582	0.566	0.549	0.530	0.512	0.495	0.478	0.461	0.442	0.425	0.408	0.390	0.371	0.354	0.336	0.319	0.300	0.284	0.266	0.249	0.232	0.218	0.201	0.185	0.169	0.154	0.139	0.124	0.111	0.098	0.084	0.071	0.058	0.046	0.034	0.024	0.012	0.002	-0.008	-0.016	-0.024	-0.032	-0.040	-0.046	-0.054	-0.059	-0.064	-0.069	-0.074	-0.076	-0.081	-0.084	-0.085	-0.088	-0.088	-0.089	-0.089	-0.089	-0.089	-0.086	-0.085	-0.084	-0.080	-0.079	-0.075	-0.071	-0.066	-0.062	-0.056	-0.052	-0.046	-0.040	-0.032	-0.026	-0.020	-0.012	-0.004	0.002	0.011	0.020	0.028	0.036	0.045	0.054	0.064	0.072	0.081	0.090	0.100	0.109	0.119	0.129	0.136	0.146	0.156	0.164	0.174	0.182	0.191	0.200	0.209	0.216	0.225	0.234	0.241	0.249	0.256	0.262	0.269	0.276	0.282	0.289	0.295	0.299	0.305	0.310	0.314	0.319	0.322	0.328	0.331	0.335	0.338	0.341	0.344	0.346	0.349	0.351	0.354	0.355	0.358	0.359	0.361	0.364	0.364	0.365	0.366	0.368	0.370	0.370	0.372	0.375	0.376	0.379	0.380	0.382	0.385	0.386	0.390	0.392	0.396	0.400	0.402	0.406	0.410	0.415	0.419	0.424	0.429	0.434	0.440	0.445	0.451	0.456	0.464	0.470	0.476	0.482	0.490	0.498	0.504	0.511	0.519	0.525	0.532	0.539	0.546	0.552	0.560	0.566	0.572	0.579	0.584	0.589	0.594	0.599	0.602	0.606	0.609	0.612	0.614	0.616	0.616	0.618	0.616	0.616	0.614	0.611	0.609	0.606	0.601	0.595	0.590	0.584	0.578	0.569	0.561	0.552	0.542	0.531	0.520	0.509	0.496	0.484	0.470	0.456	0.441	0.426	0.411	0.395	0.380	0.365	0.348	0.331	0.314	0.299	0.281	0.265	0.248	0.231	0.215	0.199	0.182	0.168	0.152	0.138	0.122	0.110	0.096	0.084	0.071	0.060	0.049	0.038	0.029	0.020	0.011	0.005	-0.001	-0.006	-0.010	-0.014	-0.016	-0.018	-0.018	-0.019	-0.016	-0.015	-0.012	-0.009	-0.004	0.002	0.009	0.015	0.024	0.032	0.041	0.052	0.062	0.075	0.086	0.099	0.112	0.125	0.139	0.152	0.168	0.182	0.199	0.212	0.228	0.244	0.259	0.274	0.290	0.305	0.319	0.334	0.348	0.362	0.376	0.389	0.402	0.416	0.428	0.440	0.450	0.461	0.471	0.480	0.490	0.498	0.505	0.512	0.519	0.526	0.531	0.536	0.540	0.544	0.548	0.550	0.552	0.555	0.556	0.558	0.556	0.558	0.558	0.558	0.555	0.555	0.552	0.551	0.550	0.549	0.546	0.545	0.542	0.540	0.538	0.536	0.532	0.531	0.530	0.528	0.525	0.524	0.522	0.521	0.520	0.520	0.519	0.518	0.518	0.516	0.518	0.518	0.518	0.518	0.519	0.520	0.521	0.524	0.525	0.528	0.529	0.531	0.534	0.538	0.540	0.542	0.546	0.550	0.554	0.558	0.562	0.565	0.570	0.575	0.580	0.584	0.589	0.594	0.599	0.604	0.609	0.615	0.620	0.625	0.630	0.636	0.641	0.646	0.651	0.658	0.661	0.668	0.672	0.678	0.682	0.686	0.691	0.696	0.701	0.705	0.709	0.712	0.716	0.720	0.724	0.726	0.729	0.731	0.734	0.736	0.738	0.739	0.740	0.740	0.741	0.741	0.741	0.740	0.740	0.739	0.739	0.736	0.735	0.734	0.730	0.728	0.724	0.721	0.718	0.714	0.710	0.705	0.700	0.696	0.691	0.686	0.681	0.676	0.670	0.666	0.660	0.654	0.649	0.644	0.638	0.631	0.626	0.620	0.616	0.611	0.605	0.600	0.595	0.590	0.585	0.581	0.576	0.572	0.569	0.565	0.561	0.558	0.554	0.551	0.549	0.548	0.545	0.542	0.542	0.540	0.540	0.539	0.539	0.538	0.539	0.538	0.539	0.540	0.541	0.541	0.542	0.544	0.545	0.548	0.549	0.550	0.552	0.556	0.558	0.560	0.561	0.564	0.566	0.569	0.570	0.572	0.575	0.576	0.578	0.580	0.581	0.582	0.585	0.585	0.585	0.586	0.588	0.588	0.586	0.588	0.586	0.585	0.585	0.584	0.581	0.579	0.578	0.575	0.572	0.570	0.566	0.564	0.560	0.556	0.552	0.550	0.544	0.540	0.535	0.530	0.525	0.521	0.516	0.511	0.505	0.500	0.495	0.490	0.485	0.481	0.475	0.471	0.466	0.462	0.459	0.454	0.451	0.446	0.442	0.440	0.438	0.435	0.432	0.431	0.429	0.426	0.425	0.425	0.424	0.424	0.424	0.424	0.425	0.425	0.426	0.428	0.430	0.431	0.432	0.436	0.439	0.441	0.445	0.448	0.451	0.454	0.459	0.461	0.465	0.469	0.472	0.476	0.481	0.485	0.489	0.492	0.498	0.500	0.504	0.506	0.511	0.514	0.516	0.520	0.522	0.525	0.528	0.528	0.530	0.531	0.532	0.534	0.534	0.535	0.535	0.534	0.535	0.534	0.532	0.531	0.529	0.526	0.525	0.522	0.519	0.516	0.514	0.510	0.506	0.502	0.498	0.495	0.490	0.485	0.480	0.475	0.471	0.466	0.461	0.456	0.451	0.446	0.441	0.435	0.430	0.425	0.420	0.414	0.409	0.404	0.400	0.395	0.391	0.388	0.382	0.379	0.375	0.370	0.368	0.365	0.360	0.358	0.356	0.354	0.351	0.350	0.349	0.348	0.348	0.348	0.346	0.346	0.346	0.348	0.349	0.350	0.351	0.354	0.356	0.360	0.364	0.368	0.371	0.375	0.380	0.385	0.391	0.398	0.404	0.411	0.419	0.426	0.435	0.444	0.452	0.461	0.472	0.482	0.494	0.505	0.518	0.529	0.541	0.555	0.568	0.581	0.596	0.610	0.626	0.641	0.658	0.672	0.689	0.706	0.722	0.739	0.756	0.774	0.791	0.809	0.828	0.846	0.862	0.881	0.899	0.918	0.936	0.954	0.971	0.989	1.005	1.024	1.040	1.056	1.072	1.089	1.104	1.120	1.134	1.149	1.162	1.176	1.189	1.201	1.212	1.225	1.235	1.244	1.254	1.262	1.270	1.279	1.284	1.291	1.296	1.301	1.305	1.310	1.312	1.315	1.318	1.319	1.319	1.320	1.320	1.319	1.319	1.318	1.316	1.315	1.312	1.311	1.309	1.305	1.301	1.299	1.294	1.291	1.289	1.285	1.282	1.279	1.275	1.274	1.270	1.268	1.265	1.262	1.261	1.260	1.259	1.258	1.258	1.258	1.258	1.258	1.259	1.260	1.261	1.264	1.266	1.269	1.272	1.275	1.279	1.282	1.288	1.291	1.296	1.301	1.306	1.311	1.318	1.321	1.328	1.334	1.340	1.344	1.350	1.355	1.361	1.365	1.370	1.376	1.380	1.384	1.388	1.391	1.394	1.396	1.399	1.400	1.401	1.402	1.402	1.402	1.401	1.400	1.398	1.395	1.392	1.389	1.384	1.379	1.372	1.366	1.360	1.354	1.345	1.336	1.326	1.316	1.305	1.295	1.284	1.271	1.259	1.246	1.234	1.220	1.206	1.191	1.178	1.162	1.146	1.131	1.115	1.100	1.084	1.068	1.050	1.034	1.018	1.001	0.984	0.968	0.951	0.935	0.918	0.900	0.884	0.868	0.851	0.835	0.819	0.804	0.788	0.772	0.758	0.741	0.728	0.712	0.700	0.685	0.671	0.659	0.645	0.632	0.620	0.609	0.598	0.586	0.575	0.564	0.554	0.545	0.535	0.526	0.518	0.509	0.501	0.494	0.488	0.480	0.474	0.468	0.461	0.456	0.451	0.448	0.442	0.438	0.434	0.430	0.428	0.424	0.421	0.420	0.418	0.416	0.414	0.412	0.411	0.410	0.410	0.408	0.408	0.406	0.406	0.406	0.406	0.406	0.406	0.406	0.406	0.406	0.406	0.408	0.408	0.409	0.409	0.410	0.410	0.411	0.411	0.411	0.412	0.412	0.414	0.415	0.415	0.416	0.418	0.418	0.419	0.420	0.421	0.422	0.424	0.426	0.428	0.430	0.432	0.435	0.436	0.439	0.442	0.446	0.449	0.452	0.458	0.461	0.465	0.470	0.475	0.480	0.486	0.494	0.500	0.507	0.515	0.522	0.531	0.540	0.550	0.559	0.569	0.581	0.592	0.604	0.615	0.629	0.642	0.656	0.671	0.685	0.700	0.716	0.732	0.750	0.766	0.785	0.802	0.821	0.840	0.860	0.879	0.899	0.919	0.941	0.961	0.982	1.004	1.026	1.048	1.070	1.092	1.114	1.138	1.160	1.181	1.204	1.225	1.248	1.269	1.291	1.312	1.334	1.354	1.375	1.394	1.414	1.432	1.451	1.469	1.486	1.502	1.519	1.534	1.549	1.562	1.575	1.589	1.600	1.611	1.621	1.630	1.638	1.645	1.651	1.656	1.661	1.664	1.668	1.669	1.670	1.670	1.668	1.668	1.665	1.660	1.656	1.651	1.645	1.639	1.631	1.622	1.615	1.606	1.595	1.586	1.575	1.564	1.551	1.540	1.528	1.514	1.501	1.488	1.474	1.460	1.446	1.431	1.418	1.404	1.389	1.375	1.361	1.349	1.334	1.321	1.309	1.295	1.282	1.270	1.259	1.248	1.235	1.225	1.214	1.204	1.194	1.185	1.176	1.168	1.160	1.152	1.146	1.139	1.132	1.128	1.124	1.119	1.115	1.111	1.110	1.106	1.105	1.104	1.101	1.101	1.101	1.100	1.101	1.102	1.102	1.105	1.106	1.108	1.110	1.112	1.115	1.119	1.121	1.125	1.128	1.131	1.135	1.139	1.141	1.145	1.149	1.152	1.156	1.161	1.164	1.168	1.171	1.175	1.178	1.181	1.185	1.188	1.189	1.191	1.194	1.196	1.199	1.200	1.202	1.205	1.206	1.208	1.209	1.211	1.212	1.212	1.215	1.216	1.216	1.219	1.220	1.221	1.222	1.224	1.228	1.229	1.231	1.235	1.238	1.240	1.244	1.246	1.251	1.256	1.261	1.266	1.272	1.279	1.286	1.292	1.301	1.310	1.319	1.329	1.340	1.350	1.362	1.374	1.388	1.400	1.414	1.429	1.444	1.459	1.475	1.490	1.508	1.525	1.542	1.560	1.579	1.598	1.616	1.635	1.654	1.674	1.694	1.711	1.731	1.750	1.770	1.788	1.808	1.825	1.842	1.860	1.878	1.894	1.909	1.924	1.940	1.952	1.966	1.979	1.991	2.001	2.011	2.020	2.029	2.036	2.042	2.047	2.051	2.055	2.056	2.059	2.058	2.058	2.055	2.052	2.049	2.044	2.038	2.030	2.024	2.014	2.002	1.992	1.981	1.968	1.955	1.940	1.925	1.910	1.892	1.875	1.858	1.839	1.819	1.800	1.779	1.758	1.736	1.715	1.692	1.670	1.648	1.625	1.600	1.576	1.552	1.529	1.504	1.479	1.455	1.429	1.402	1.379	1.352	1.328	1.301	1.276	1.250	1.224	1.200	1.174	1.148	1.124	1.098	1.072	1.048	1.020	0.996	0.971	0.945	0.920	0.895	0.871	0.845	0.820	0.796	0.772	0.748	0.722	0.699	0.675	0.651	0.628	0.602	0.580	0.556	0.534	0.510	0.488	0.465	0.442	0.420	0.398	100.000	5.000	2.000	1.000	6.000	0.000	0.000	0.000	0.000	0.000	0.000	0.000	0.000	0.000	0.000	0.000	0.000	0.000	1.656	1.652	1.646	1.641	1.636	1.630	1.622	1.616	1.610	1.602	1.595	1.586	1.578	1.569	1.560	1.550	1.541	1.531	1.521	1.511	1.501	1.490	1.480	1.469	1.459	1.446	1.435	1.424	1.414	1.402	1.390	1.379	1.368	1.356	1.345	1.334	1.324	1.311	1.301	1.289	1.278	1.268	1.256	1.245	1.234	1.225	1.214	1.204	1.194	1.184	1.174	1.165	1.155	1.146	1.136	1.128	1.119	1.110	1.101	1.092	1.086	1.078	1.070	1.062	1.055	1.046	1.040	1.032	1.026	1.019	1.012	1.005	0.999	0.992	0.986	0.980	0.974	0.968	0.962	0.958	0.951	0.946	0.941	0.936	0.931	0.926	0.921	0.918	0.912	0.909	0.904	0.900	0.896	0.891	0.888	0.885	0.880	0.878	0.874	0.871	0.868	0.865	0.862	0.860	0.858	0.855	0.852	0.851	0.849	0.848	0.846	0.844	0.842	0.842	0.841	0.839	0.838	0.838	0.836	0.835	0.835	0.834	0.832	0.831	0.831	0.831	0.830	0.830	0.828	0.828	0.826	0.826	0.825	0.824	0.822	0.821	0.820	0.819	0.816	0.815	0.815	0.812	0.810	0.808	0.805	0.802	0.800	0.798	0.794	0.791	0.788	0.785	0.782	0.779	0.776	0.772	0.769	0.766	0.761	0.759	0.756	0.752	0.750	0.746	0.744	0.740	0.739	0.736	0.735	0.732	0.731	0.730	0.729	0.730	0.730	0.730	0.732	0.732	0.735	0.738	0.741	0.744	0.748	0.752	0.758	0.764	0.771	0.778	0.784	0.792	0.801	0.810	0.820	0.830	0.841	0.851	0.862	0.875	0.886	0.899	0.911	0.925	0.939	0.951	0.966	0.980	0.994	1.008	1.021	1.035	1.049	1.062	1.078	1.091	1.104	1.118	1.129	1.141	1.154	1.165	1.176	1.185	1.195	1.205	1.214	1.221	1.230	1.236	1.244	1.249	1.252	1.258	1.262	1.265	1.266	1.269	1.270	1.270	1.270	1.269	1.268	1.266	1.264	1.261	1.258	1.255	1.250	1.245	1.240	1.235	1.230	1.224	1.219	1.212	1.208	1.200	1.195	1.189	1.182	1.178	1.171	1.166	1.160	1.155	1.149	1.145	1.140	1.136	1.131	1.129	1.125	1.121	1.120	1.118	1.115	1.112	1.112	1.111	1.111	1.110	1.110	1.111	1.111	1.112	1.114	1.116	1.118	1.120	1.121	1.124	1.126	1.129	1.131	1.134	1.136	1.139	1.141	1.144	1.146	1.149	1.150	1.152	1.154	1.156	1.158	1.159	1.159	1.161	1.160	1.160	1.160	1.160	1.159	1.159	1.156	1.155	1.154	1.151	1.148	1.145	1.142	1.140	1.135	1.131	1.128	1.121	1.118	1.112	1.108	1.101	1.098	1.091	1.086	1.081	1.075	1.069	1.064	1.058	1.050	1.046	1.040	1.034	1.028	1.021	1.016	1.010	1.004	0.999	0.994	0.989	0.982	0.978	0.974	0.968	0.962	0.959	0.955	0.950	0.946	0.942	0.940	0.936	0.934	0.930	0.928	0.926	0.924	0.922	0.920	0.919	0.919	0.918	0.918	0.918	0.918	0.919	0.920	0.921	0.922	0.925	0.929	0.930	0.934	0.938	0.941	0.945	0.950	0.955	0.961	0.966	0.972	0.980	0.986	0.994	1.001	1.009	1.018	1.026	1.035	1.044	1.054	1.062	1.072	1.082	1.094	1.104	1.114	1.124	1.135	1.146	1.156	1.166	1.178	1.190	1.200	1.211	1.222	1.231	1.242	1.254	1.264	1.274	1.285	1.294	1.304	1.314	1.322	1.331	1.340	1.349	1.358	1.365	1.372	1.380	1.388	1.394	1.401	1.408	1.414	1.420	1.425	1.431	1.436	1.441	1.448	1.451	1.456	1.461	1.465	1.470	1.474	1.478	1.484	1.488	1.491	1.495	1.499	1.504	1.508	1.511	1.516	1.521	1.526	1.530	1.535	1.541	1.548	1.552	1.559	1.564	1.571	1.578	1.584	1.591	1.599	1.608	1.615	1.622	1.631	1.639	1.649	1.659	1.668	1.678	1.688	1.696	1.708	1.719	1.729	1.740	1.751	1.764	1.775	1.788	1.799	1.810	1.822	1.834	1.846	1.859	1.870	1.881	1.894	1.905	1.916	1.929	1.939	1.950	1.961	1.971	1.981	1.991	2.000	2.010	2.019	2.026	2.035	2.041	2.049	2.055	2.061	2.066	2.071	2.075	2.080	2.084	2.085	2.088	2.089	2.089	2.090	2.090	2.088	2.086	2.085	2.081	2.078	2.074	2.069	2.064	2.058	2.051	2.044	2.038	2.030	2.021	2.014	2.004	1.995	1.985	1.974	1.965	1.954	1.942	1.932	1.920	1.909	1.899	1.886	1.874	1.862	1.849	1.836	1.825	1.812	1.800	1.788	1.776	1.764	1.752	1.741	1.729	1.718	1.706	1.695	1.685	1.674	1.664	1.654	1.644	1.634	1.624	1.614	1.605	1.596	1.589	1.579	1.571	1.564	1.555	1.549	1.541	1.534	1.528	1.521	1.515	1.509	1.502	1.498	1.492	1.488	1.482	1.478	1.472	1.469	1.462	1.459	1.456	1.451	1.448	1.442	1.440	1.436	1.432	1.429	1.426	1.422	1.420	1.416	1.412	1.409	1.405	1.402	1.398	1.395	1.391	1.388	1.382	1.380	1.375	1.371	1.366	1.361	1.356	1.352	1.345	1.340	1.332	1.328	1.320	1.314	1.306	1.299	1.292	1.284	1.275	1.268	1.259	1.250	1.241	1.232	1.224	1.212	1.204	1.194	1.185	1.175	1.164	1.154	1.145	1.135	1.126	1.115	1.105	1.096	1.086	1.078	1.069	1.060	1.051	1.044	1.036	1.029	1.024	1.016	1.011	1.006	1.001	0.998	0.994	0.991	0.990	0.988	0.986	0.986	0.988	0.988	0.989	0.991	0.994	0.998	1.002	1.005	1.011	1.016	1.024	1.029	1.038	1.044	1.051	1.060	1.069	1.078	1.086	1.095	1.104	1.114	1.122	1.131	1.141	1.150	1.159	1.168	1.176	1.185	1.192	1.200	1.208	1.215	1.220	1.228	1.231	1.238	1.241	1.246	1.249	1.251	1.254	1.255	1.255	1.255	1.255	1.252	1.251	1.249	1.245	1.242	1.238	1.232	1.228	1.219	1.212	1.205	1.196	1.189	1.180	1.170	1.160	1.150	1.139	1.128	1.116	1.105	1.092	1.080	1.068	1.055	1.041	1.029	1.016	1.002	0.990	0.978	0.965	0.951	0.939	0.926	0.914	0.901	0.889	0.876	0.865	0.854	0.842	0.831	0.821	0.810	0.801	0.791	0.782	0.774	0.766	0.759	0.751	0.745	0.738	0.731	0.726	0.720	0.716	0.712	0.708	0.704	0.700	0.699	0.696	0.694	0.692	0.691	0.690	0.690	0.690	0.690	0.690	0.691	0.691	0.692	0.694	0.696	0.698	0.700	0.701	0.704	0.706	0.709	0.711	0.714	0.716	0.720	0.722	0.725	0.728	0.731	0.734	0.738	0.741	0.744	0.746	0.750	0.752	0.756	0.759	0.762	0.766	0.769	0.772	0.776	0.780	0.784	0.788	0.791	0.795	0.800	0.804	0.808	0.812	0.816	0.821	0.828	0.831	0.838	0.842	0.848	0.854	0.860	0.866	0.872	0.881	0.888	0.895	0.901	0.909	0.918	0.925	0.934	0.941	0.950	0.958	0.966	0.976	0.985	0.994	1.004	1.012	1.021	1.031	1.041	1.050	1.060	1.070	1.080	1.089	1.100	1.109	1.118	1.128	1.136	1.148	1.156	1.165	1.175	1.184	1.192	1.201	1.210	1.219	1.228	1.235	1.244	1.251	1.260	1.268	1.275	1.282	1.290	1.298	1.304	1.311	1.318	1.324	1.331	1.338	1.342	1.349	1.354	1.360	1.365	1.370	1.376	1.380	1.385	1.389	1.394	1.398	1.400	1.405	1.408	1.410	1.414	1.416	1.419	1.421	1.422	1.424	1.425	1.428	1.429	1.429	1.429	1.429	1.429	1.429	1.428	1.426	1.425	1.424	1.422	1.420	1.416	1.414	1.410	1.406	1.404	1.400	1.395	1.390	1.386	1.381	1.376	1.370	1.365	1.359	1.352	1.346	1.340	1.334	1.326	1.320	1.314	1.306	1.299	1.292	1.285	1.279	1.271	1.264	1.256	1.250	1.242	1.236	1.229	1.224	1.216	1.210	1.204	1.199	1.194	1.189	1.184	1.179	1.174	1.170	1.168	1.164	1.161	1.158	1.156	1.154	1.152	1.152	1.151	1.151	1.151	1.151	1.154	1.155	1.156	1.159	1.161	1.164	1.168	1.171	1.175	1.179	1.185	1.189	1.194	1.199	1.204	1.210	1.215	1.221	1.226	1.231	1.238	1.244	1.249	1.255	1.261	1.266	1.271	1.276	1.281	1.286	1.291	1.295	1.299	1.302	1.305	1.309	1.310	1.312	1.314	1.316	1.318	1.319	1.319	1.319	1.318	1.318	1.316	1.315	1.312	1.310	1.308	1.305	1.301	1.298	1.294	1.290	1.286	1.282	1.279	1.274	1.269	1.265	1.260	1.258	1.252	1.249	1.244	1.240	1.236	1.232	1.230	1.226	1.224	1.221	1.220	1.218	1.216	1.215	1.214	1.214	1.215	1.215	1.216	1.219	1.220	1.222	1.226	1.229	1.234	1.239	1.244	1.250	1.256	1.262	1.270	1.278	1.285	1.294	1.302	1.312	1.321	1.332	1.344	1.352	1.364	1.375	1.388	1.400	1.411	1.424	1.438	1.449	1.461	1.475	1.488	1.501	1.515	1.528	1.541	1.554	1.568	1.580	1.592	1.605	1.618	1.630	1.642	1.654	1.665	1.676	1.688	1.699	1.709	1.719	1.729	1.736	1.746	1.754	1.761	1.769	1.775	1.781	1.788	1.792	1.798	1.802	1.805	1.809	1.811	1.814	1.814	1.816	1.815	1.814	1.812	1.811	1.809	1.806	1.802	1.799	1.794	1.789	1.782	1.776	1.770	1.762	1.755	1.746	1.739	1.729	1.720	1.710	1.700	1.689	1.678	1.668	1.656	1.645	1.632	1.621	1.609	1.596	1.584	1.572	1.560	1.548	1.535	1.524	1.511	1.499	1.488	1.476	1.465	1.454	1.444	1.434	1.422	1.412	1.402	1.394	1.384	1.375	1.366	1.358	1.351	1.344	1.336	1.330	1.324	1.318	1.311	1.306	1.301	1.296	1.292	1.288	1.284	1.280	1.278	1.275	1.270	1.268	1.265	1.264	1.261	1.260	1.256	1.255	1.254	1.251	1.250	1.248	1.245	1.244	1.242	1.240	1.238	1.235	1.234	1.230	1.228	1.225	1.222	1.220	1.216	1.212	1.209	1.206	1.202	1.199	1.195	1.191	1.186	1.181	1.178	1.172	1.168	1.161	1.156	1.150	1.145	1.139	1.132	1.126	1.121	1.115	1.108	1.101	1.095	1.089	1.081	1.074	1.068	1.060	1.054	1.048	1.039	1.032	1.026	1.019	1.012	1.006	0.999	0.992	0.986	0.980	0.972	0.968	0.961	0.955	0.950	0.945	0.940	0.936	0.931	0.928	0.924	0.920	0.918	0.915	0.912	0.911	0.910	0.909	0.908	0.909	0.909	0.909	0.911	0.914	0.916	0.920	0.922	0.926	0.931	0.936	0.942	0.949	0.956	0.962	0.970	0.979	0.988	0.998	1.008	1.018	1.029	1.040	1.052	1.064	1.076	1.088	1.101	1.115	1.128	1.141	1.155	1.169	1.182	1.198	1.211	1.224	1.239	1.252	1.266	1.279	1.294	1.306	1.319	1.332	1.345	1.356	1.369	1.379	1.391	1.402	1.411	1.422	1.431	1.440	1.449	1.455	1.462	1.470	1.476	1.481	1.486	1.491	1.495	1.498	1.501	1.504	1.505	1.506	1.508	1.508	1.508	1.508	1.506	1.504	1.502	1.500	1.498	1.495	1.491	1.489	1.484	1.480	1.475	1.470	1.465	1.460	1.456	1.450	1.445	1.439	1.432	1.428	1.421	1.415	1.410	1.404	1.398	1.392	1.388	1.381	1.375	1.370	1.366	1.361	1.358	1.351	1.348	1.345	1.341	1.336	1.334	1.331	1.330	1.328	1.326	1.325	1.324	1.322	1.322	1.324	1.324	1.324	1.326	1.328	1.330	1.332	1.335	1.339	1.342	1.346	1.351	1.355	1.360	1.366	1.371	1.378	1.385	1.390	1.398	1.404	1.412	1.419	1.428	1.434	1.442	1.451	1.459	1.468	1.475	1.484	1.491	1.500	1.508	1.516	1.524	1.532	1.540	1.548	1.555	1.561	1.568	1.575	1.581	1.588	1.594	1.599	1.604	1.608	1.612	1.616	1.619	1.622	1.625	1.628	1.630	1.631	1.632	1.632	1.632	1.632	1.632	1.632	1.630	1.629	1.628	1.624	1.620	1.618	1.612	1.609	1.604	1.599	1.594	1.590	1.584	1.579	1.571	1.565	1.559	1.552	1.545	1.539	1.532	1.525	1.519	1.510	1.504	1.496	1.489	1.481	1.475	1.466	1.460	1.452	1.445	1.438	1.431	1.422	1.416	1.409	1.402	1.395	1.389	1.381	1.375	1.368	1.361	1.354	1.348	1.340	1.335	1.328	1.321	1.316	1.309	1.304	1.296	1.291	1.286	1.279	1.274	1.268	1.262	1.258	1.251	1.246	1.241	1.236	1.231	1.225	1.220	1.216	1.211	1.208	1.204	1.200	1.196	1.192	1.189	1.186	1.184	1.181	1.179	1.176	1.174	1.171	1.170	1.169	1.168	1.166	1.166	1.165	1.165	1.165	1.165	1.166	1.166	1.166	1.168	1.168	1.170	1.170	1.171	1.171	1.172	1.174	1.175	1.176	1.178	1.179	1.179	1.180	1.181	1.180	1.180	1.181	1.181	1.180	1.180	1.179	1.179	1.178	1.176	1.174	1.172	1.170	1.168	1.165	1.161	1.159	1.156	1.152	1.149	1.144	1.141	1.136	1.131	1.126	1.122	1.118	1.112	1.108	1.102	1.098	1.092	1.089	1.084	1.078	1.074	1.070	1.065	1.061	1.056	1.052	1.050	1.046	1.044	1.041	1.039	1.036	1.034	1.032	1.030	1.030	1.029	1.029	1.029	1.028	1.028	1.029	1.029	1.029	1.031	1.031	1.034	1.035	1.036	1.039	1.040	1.041	1.044	1.046	1.048	1.050	1.051	1.052	1.055	1.056	1.056	1.058	1.058	1.059	1.059	1.059	1.059	1.059	1.058	1.056	1.055	1.054	1.051	1.049	1.045	1.041	1.039	1.035	1.031	1.026	1.021	1.016	1.011	1.008	1.001	0.996	0.990	0.982	0.976	0.970	0.962	0.956	0.949	0.942	0.936	0.929	0.922	0.916	0.909	0.902	0.896	0.890	0.882	0.878	0.871	0.866	0.860	0.855	0.850	0.845	0.840	0.836	0.832	0.828	0.825	0.820	0.818	0.814	0.811	0.809	0.806	0.804	0.801	0.799	0.799	0.798	0.794	0.792	0.792	0.790	0.789	0.786	0.785	0.784	0.782	0.781	0.780	0.778	0.776	0.774	0.772	0.770	0.769	0.765	0.764	0.760	0.758	0.754	0.750	0.748	0.744	0.740	0.735	0.732	0.728	0.724	0.719	0.712	0.709	0.704	0.699	0.692	0.688	0.681	0.675	0.669	0.662	0.658	0.650	0.644	0.638	0.630	0.624	0.616	0.610	0.602	0.596	0.589	0.580	0.574	0.566	0.559	0.552	0.545	0.536	0.529	0.522	0.515	0.509	0.501	0.494	0.488	0.480	0.474	0.466	0.460	0.452	0.448	0.441	0.435	0.429	0.424	0.419	0.412	0.409	0.404	0.400	0.396	0.392	0.389	0.386	0.384	0.382	0.380	0.379	0.378	0.378	0.378	0.378	0.379	0.380	0.382	0.385	0.388	0.390	0.395	0.399	0.402	0.408	0.414	0.420	0.426	0.432	0.440	0.448	0.455	0.464	0.472	0.480	0.489	0.498	0.507	0.515	0.525	0.534	0.544	0.551	0.561	0.570	0.579	0.588	0.596	0.604	0.611	0.620	0.626	0.632	0.639	0.645	0.650	0.655	0.659	0.664	0.666	0.669	0.671	0.672	0.672	0.672	0.671	0.670	0.669	0.665	0.662	0.658	0.652	0.648	0.642	0.635	0.629	0.620	0.611	0.604	0.594	0.584	0.574	0.564	0.551	0.540	0.529	0.516	0.504	0.491	0.479	0.465	0.451	0.439	0.425	0.411	0.399	0.385	0.371	0.359	0.345	0.332	0.319	0.306	0.294	0.282	0.270	0.259	0.246	0.235	0.225	0.215	0.205	0.195	0.186	0.178	0.169	0.160	0.154	0.146	0.139	0.134	0.128	0.121	0.116	0.111	0.108	0.104	0.100	0.098	0.095	0.092	0.090	0.089	0.086	0.086	0.085	0.085	0.085	0.085	0.085	0.085	0.086	0.086	0.088	0.089	0.090	0.091	0.092	0.094	0.095	0.096	0.098	0.100	0.101	0.104	0.104	0.105	0.108	0.109	0.110	0.111	0.111	0.112	0.114	0.115	0.115	0.116	0.116	0.115	0.116	0.116	0.116	0.115	0.115	0.114	0.114	0.112	0.110	0.109	0.108	0.105	0.104	0.101	0.100	0.096	0.095	0.092	0.090	0.086	0.084	0.080	0.078	0.075	0.072	0.070	0.066	0.064	0.060	0.058	0.055	0.054	0.050	0.049	0.048	0.045	0.045	0.044	0.044	0.042	0.044	0.044	0.044	0.045	0.048	0.050	0.052	0.056	0.060	0.064	0.069	0.074	0.080	0.086	0.094	0.101	0.110	0.118	0.128	0.138	0.149	0.160	0.171	0.182	0.195	0.209	0.222	0.236	0.251	0.265	0.281	0.296	0.312	0.329	0.344	0.361	0.378	0.394	0.411	0.428	0.444	0.461	0.478	0.494	0.510	0.526	0.542	0.558	0.572	0.589	0.602	0.616	0.631	0.644	0.658	0.670	0.681	0.692	0.702	0.715	0.724	0.734	0.741	0.750	0.756	0.764	0.770	0.776	0.781	0.786	0.791	0.794	0.798	0.800	0.802	0.804	0.806	0.806	0.806	0.808	0.806	0.806	0.805	0.804	0.802	0.801	0.798	0.796	0.794	0.792	0.789	0.786	0.782	0.780	0.776	0.772	0.770	0.766	0.764	0.760	0.758	0.754	0.751	0.749	0.745	0.744	0.741	0.739	0.736	0.735	0.732	0.732	0.731	0.730	0.729	0.729	0.729	0.729	0.729	0.730	0.731	0.732	0.734	0.735	0.739	0.740	0.742	0.746	0.749	0.752	0.756	0.761	0.765	0.770	0.776	0.780	0.786	0.791	0.798	0.804	0.809	0.815	0.822	0.829	0.836	0.842	0.849	0.855	0.862	0.869	0.876	0.884	0.890	0.895	0.902	0.909	0.915	0.922	0.928	0.934	0.939	0.944	0.949	0.954	0.959	0.962	0.968	0.969	0.972	0.975	0.978	0.979	0.981	0.981	0.981	0.981	0.982	0.981	0.980	0.978	0.975	0.972	0.969	0.965	0.961	0.956	0.951	0.946	0.940	0.934	0.926	0.919	0.912	0.902	0.895	0.885	0.876	0.866	0.856	0.845	0.835	0.825	0.814	0.802	0.791	0.780	0.768	0.758	0.745	0.734	0.721	0.710	0.699	0.688	0.675	0.664	0.654	0.642	0.631	0.621	0.610	0.601	0.591	0.582	0.574	0.564	0.556	0.549	0.542	0.535	0.528	0.522	0.518	0.511	0.509	0.505	0.500	0.499	0.495	0.492	0.491	0.491	0.490	0.491	0.491	0.492	0.492	0.494	0.496	0.499	0.501	0.505	0.507	0.510	0.514	0.516	0.521	0.525	0.529	0.534	0.538	0.541	0.545	0.550	0.552	0.558	0.561	0.565	0.569	0.571	0.574	0.576	0.578	0.579	0.581	0.582	0.584	0.584	0.585	0.584	0.584	0.581	0.581	0.579	0.578	0.575	0.571	0.569	0.565	0.561	0.558	0.554	0.550	0.544	0.539	0.535	0.530	0.525	0.520	0.515	0.510	0.505	0.500	0.495	0.490	0.486	0.481	0.479	0.475	0.472	0.469	0.468	0.465	0.464	0.462	0.462	0.464	0.465	0.466	0.469	0.471	0.474	0.478	0.482	0.489	0.495	0.501	0.509	0.518	0.526	0.536	0.546	0.558	0.569	0.581	0.594	0.608	0.621	0.636	0.651	0.666	0.682	0.699	0.715	0.732	0.750	0.766	0.786	0.804	0.820	0.839	0.858	0.875	0.894	0.911	0.930	0.946	0.965	0.981	0.999	1.015	1.031	1.048	1.062	1.078	1.091	1.105	1.118	1.130	1.142	1.152	1.164	1.172	1.182	1.191	1.198	1.204	1.209	1.214	1.218	1.221	1.224	1.225	1.226	1.226	1.226	1.224	1.221	1.219	1.215	1.210	1.206	1.201	1.194	1.188	1.180	1.172	1.164	1.156	1.146	1.138	1.129	1.119	1.108	1.096	1.086	1.076	1.065	1.054	1.044	1.032	1.022	1.011	1.001	0.990	0.981	0.971	0.961	0.952	0.944	0.935	0.928	0.920	0.911	0.906	0.899	0.892	0.888	0.882	0.878	0.872	0.870	0.866	0.864	0.861	0.860	0.859	0.856	0.856	0.856	0.858	0.859	0.860	0.861	0.864	0.866	0.869	0.872	0.876	0.880	0.884	0.889	0.894	0.899	0.904	0.909	0.915	0.921	0.928	0.934	0.940	0.948	0.954	0.960	0.968	0.975	0.982	0.990	0.998	1.005	1.012	1.021	1.028	1.036	1.045	1.054	1.061	1.069	1.078	1.086	1.094	1.101	1.110	1.119	1.126	1.135	1.144	1.152	1.161	1.169	1.178	1.186	1.195	1.202	1.211	1.220	1.229	1.238	1.246	1.255	1.264	1.272	1.281	1.290	1.300	1.309	1.318	1.328	1.336	1.345	1.355	1.364	1.374	1.384	1.392	1.402	1.414	1.422	1.434	1.444	1.455	1.466	1.478	1.489	1.500	1.511	1.522	1.534	1.546	1.559	1.571	1.584	1.598	1.610	1.625	1.638	1.652	1.666	1.681	1.696	1.711	1.726	1.742	1.758	1.772	1.789	1.805	1.821	1.839	1.855	1.871	1.889	1.905	1.921	1.939	1.956	1.972	1.990	2.007	2.025	2.041	2.058	2.075	2.091	2.108	2.124	2.140	2.155	2.171	2.186	2.201	2.216	2.229	2.244	2.258	2.270	2.282	2.295	2.306	2.319	2.330	2.339	2.349	2.358	2.366	2.375	2.382	2.388	2.395	2.400	2.405	2.410	2.414	2.416	2.419	2.421	2.422	2.422	2.424	2.422	2.422	2.420	2.418	2.415	2.411	2.408	2.402	2.399	2.392	2.388	2.380	2.374	2.366	2.359	2.350	2.342	2.334	2.325	2.316	2.306	2.298	2.288	2.278	2.268	2.258	2.248	2.238	2.226	2.216	2.205	2.195	2.186	2.175	2.166	2.155	2.146	2.138	2.128	2.119	2.110	2.100	2.091	2.084	2.076	2.069	2.062	2.055	2.047	2.041	2.036	2.030	2.024	2.020	2.015	2.009	2.005	2.000	1.996	1.994	1.990	1.988	1.984	1.981	1.978	1.975	1.972	1.971	1.969	1.966	1.964	1.961	1.959	1.958	1.955	1.952	1.950	1.948	1.945	1.942	1.939	1.936	1.934	1.931	1.926	1.924	1.921	1.918	1.912	1.909	1.904	1.899	1.895	1.890	1.885	1.880	1.875	1.869	1.864	1.859	1.852	1.848	1.841	1.836	1.830	1.824	1.818	1.811	1.805	1.800	1.794	1.788	1.781	1.778	1.771	1.765	1.760	1.755	1.750	1.744	1.740	1.736	1.731	1.728	1.724	1.721	1.718	1.716	1.714	1.711	1.710	1.708	1.708	1.706	1.706	1.706	1.708	1.708	1.709	1.711	1.712	1.715	1.718	1.720	1.724	1.728	1.732	1.738	1.742	1.748	1.754	1.760	1.766	1.774	1.780	1.789	1.795	1.804	1.811	1.820	1.829	1.838	1.846	1.856	1.865	1.875	1.884	1.894	1.904	1.912	1.922	1.931	1.942	1.952	1.961	1.971	1.979	1.989	1.998	2.007	2.015	2.025	2.033	2.040	2.047	2.055	2.062	2.070	2.076	2.082	2.088	2.094	2.099	2.101	2.106	2.110	2.112	2.115	2.118	2.120	2.120	2.121	2.121	2.121	2.120	2.118	2.116	2.114	2.111	2.108	2.102	2.099	2.092	2.086	2.080	2.074	2.066	2.059	2.051	2.042	2.033	2.022	2.011	2.000	1.989	1.978	1.965	1.954	1.940	1.928	1.912	1.900	1.885	1.871	1.856	1.842	1.828	1.811	1.796	1.781	1.765	1.750	1.734	1.719	1.702	1.688	1.671	1.656	1.641	1.625	1.610	1.594	1.580	1.565	1.550	1.536	1.522	1.509	1.495	1.481	1.469	1.456	1.442	1.430	1.419	1.406	1.396	1.385	1.375	1.364	1.355	1.346	1.336	1.328	1.320	1.311	1.304	1.296	1.290	1.284	1.278	1.272	1.266	1.261	1.256	1.252	1.249	1.245	1.242	1.239	1.236	1.235	1.234	1.231	1.231	1.230	1.230	1.230	1.229	1.230	1.231	1.234	1.234	1.236	1.239	1.241	1.245	1.248	1.251	1.255	1.260	1.265	1.269	1.275	1.280	1.286	1.292	1.299	1.306	1.314	1.320	1.329	1.338	1.346	1.355	1.364	1.374	1.384	1.394	1.405	1.416	1.429	1.440	1.452	1.465	1.479	1.492	1.508	1.521	1.536	1.552	1.569	1.585	1.601	1.619	1.636	1.654	1.674	1.692	1.711	1.731	1.752	1.772	1.794	1.816	1.839	1.860	1.884	1.906	1.930	1.954	1.979	2.002	2.027	2.051	2.078	2.102	2.128	2.154	2.179	2.204	2.229	2.255	2.280	2.306	2.330	2.356	2.381	2.405	2.430	2.452	2.476	2.499	2.520	2.542	2.564	2.585	2.605	2.624	2.642	2.661	2.678	2.694	2.710	2.725	2.739	2.751	2.765	2.775	2.785	2.795	2.802	2.810	2.818	2.822	2.828	2.830	2.834	2.836	2.836	2.836	2.835	2.835	2.831	2.829	2.825	2.821	2.815	2.810	2.804	2.795	2.788	2.780	2.771	2.762	2.752	2.742	2.734	2.722	2.712	2.701	2.690	2.679	2.668	2.656	2.645	2.634	2.622	2.611	2.601	2.590	2.580	2.570	2.560	2.550	2.541	2.532	2.524	2.515	2.508	2.499	2.492	2.485	2.479	2.472	2.468	2.462	2.459	2.454	2.450	2.448	2.444	2.441	2.439	2.438	2.435	2.434	2.434	2.432	2.432	2.434	2.434	2.435	2.435	2.436	2.438	2.439	2.440	2.442	2.444	2.446	2.448	2.450	2.451	2.454	2.456	2.458	2.460	2.461	2.462	2.465	2.466	2.466	2.468	2.469	2.469	2.469	2.469	2.469	2.469	2.468	2.466	2.464	2.462	2.461	2.458	2.454	2.451	2.448	2.442	2.439	2.434	2.428	2.422	2.416	2.410	2.404	2.396	2.389	2.381	2.372	2.364	2.355	2.345	2.335	2.325	2.315	2.304	2.292	2.281	2.272	2.260	2.248	2.235	2.222	2.210	2.198	2.184	2.170	2.158	2.145	2.131	2.118	2.105	2.091	2.079	2.066	2.052	2.040	2.027	2.015	2.004	1.990	1.979	1.968	1.956	1.946	1.936	1.925	1.916	1.908	1.899	1.891	1.885	1.878	1.871	1.865	1.861	1.856	1.854	1.850	1.848	1.846	1.846	1.846	1.846	1.848	1.850	1.852	1.855	1.859	1.864	1.870	1.875	1.881	1.889	1.896	1.905	1.912	1.922	1.931	1.941	1.951	1.961	1.972	1.984	1.995	2.005	2.018	2.027	2.040	2.051	2.062	2.074	2.085	2.096	2.108	2.118	2.129	2.138	2.146	2.156	2.165	2.172	2.181	2.189	2.195	2.201	2.206	2.211	2.216	2.221	2.225	2.228	2.229	2.231	2.232	2.232	2.232	2.232	2.231	2.230	2.228	2.225	2.221	2.219	2.215	2.210	2.205	2.201	2.195	2.189	2.184	2.176	2.171	2.164	2.158	2.151	2.144	2.138	2.130	2.122	2.116	2.109	2.102	2.095	2.090	2.084	2.078	2.071	2.065	2.060	2.055	2.051	2.046	2.042	2.039	2.036	2.034	2.031	2.030	2.029	2.027	2.026	2.026	2.027	2.029	2.030	2.033	2.036	2.039	2.042	2.047	2.054	2.058	2.065	2.071	2.079	2.086	2.095	2.105	2.114	2.124	2.134	2.145	2.158	2.170	2.181	2.194	2.209	2.222	2.236	2.251	2.266	2.281	2.296	2.312	2.330	2.345	2.362	2.380	2.396	2.414	2.431	2.449	2.465	2.482	2.500	2.516	2.535	2.552	2.569	2.585	2.601	2.618	2.634	2.649	2.664	2.679	2.694	2.708	2.720	2.734	2.746	2.758	2.770	2.781	2.792	2.801	2.811	2.820	2.829	2.835	2.841	2.849	2.854	2.859	2.864	2.868	2.871	2.874	2.875	2.878	2.878	2.879	2.879	2.878	2.876	2.875	2.872	2.870	2.868	2.864	2.860	2.855	2.850	2.845	2.840	2.835	2.829	2.821	2.815	2.808	2.800	2.792	2.785	2.776	2.769	2.759	2.750	2.740	2.731	2.721	2.712	2.701	2.691	2.680	2.670	2.659	2.648	2.635	2.625	2.612	2.601	2.588	2.576	2.564	2.551	2.538	2.525	2.511	2.498	2.484	2.470	2.455	2.441	2.426	2.412	2.398	2.382	2.368	2.352	2.338	2.321	2.306	2.290	2.275	2.258	2.241	2.225	2.209	2.191	2.175	2.158	2.141	2.124	2.106	2.089	2.071	2.054	2.035	2.018	2.000	1.981	1.962	1.945	1.926	1.908	1.889	1.869	1.850	1.830	1.811	1.792	1.772	1.752	1.732	1.712	1.692	1.671	1.651	1.630	1.610	1.589	1.569	1.548	1.528	1.506	1.486	1.465	1.445	1.424	1.404	1.384	1.364	1.344	1.324	1.304	1.284	1.265	1.246	1.228	1.210	1.191	1.172	1.156	1.140	1.122	1.106	1.091	1.076	1.061	1.046	1.034	1.020	1.008	0.995	0.982	0.971	0.960	0.950	0.940	0.931	0.921	0.912	0.905	0.898	0.890	0.882	0.876	0.871	0.864	0.859	0.854	0.849	0.845	0.840	0.836	0.831	0.828	0.825	0.821	0.818	0.815	0.812	0.810	0.806	0.804	0.801	0.799	0.799	0.796	0.791	0.791	0.789	0.786	0.785	0.782	0.782	0.781	0.780	0.779	0.778	0.778	0.778	0.778	0.778	0.778	0.778	0.779	0.781	0.781	0.784	0.788	0.789	0.794	0.796	0.801	0.806	0.811	0.816	0.822	0.829	0.836	0.844	0.851	0.860	0.869	0.879	0.889	0.900	0.911	0.922	0.934	0.946	0.960	0.972	0.986	1.000	1.015	1.029	1.044	1.060	1.075	1.091	1.106	1.124	1.140	1.156	1.174	1.190	1.208	1.224	1.241	1.258	1.275	1.292	1.309	1.326	1.342	1.360	1.376	1.394	1.409	1.426	1.442	1.458	1.472	1.489	1.504	1.519	1.532	1.546	1.561	1.575	1.589	1.601	1.615	1.628	1.639	1.650	1.662	1.674	1.684	1.695	1.705	1.714	1.724	1.732	1.742	1.750	1.758	1.766	1.774	1.781	1.788	1.792	1.799	1.805	1.809	1.814	1.819	1.822	1.826	1.829	1.832	1.835	1.838	1.840	1.841	1.842	1.844	1.845	1.845	1.845	1.846	1.846	1.845	1.844	1.844	1.844	1.844	1.842	1.840	1.838	1.836	1.834	1.832	1.831	1.828	1.826	1.824	1.821	1.819	1.818	1.815	1.812	1.811	1.810	1.808	1.805	1.804	1.802	1.800	1.799	1.798	1.796	1.796	1.795	1.794	1.794	1.792	1.792	1.791	1.791	1.791	1.790	1.790	1.790	1.790	1.790	1.790	1.790	1.790	1.790	1.791	1.792	1.792	1.792	1.792	1.791	1.791	1.791	1.791	1.790	1.789	1.789	1.788	1.786	1.785	1.782	1.780	1.779	1.775	1.771	1.769	1.764	1.760	1.756	1.751	1.745	1.740	1.734	1.726	1.721	1.712	1.705	1.698	1.689	1.680	1.670	1.659	1.649	1.639	1.629	1.616	1.605	1.592	1.580	1.568	1.554	1.540	1.528	1.512	1.499	1.484	1.470	1.454	1.439	1.424	1.409	1.392	1.376	1.361	1.345	1.331	1.315	1.299	1.284	1.268	1.252	1.238	1.222	1.208	1.191	1.178	1.162	1.149	1.135	1.122	1.110	1.098	1.085	1.074	1.062	1.051	1.041	1.032	1.022	1.012	1.004	0.996	0.989	0.981	0.975	0.969	0.964	0.958	0.954	0.950	0.946	0.942	0.940	0.938	0.935	0.934	0.932	0.932	0.932	0.932	0.932	0.934	0.935	0.936	0.938	0.939	0.940	0.942	0.944	0.946	0.949	0.950	0.952	0.955	0.956	0.959	0.960	0.962	0.962	0.965	0.965	0.966	0.966	0.966	0.966	0.965	0.964	0.964	0.962	0.960	0.958	0.954	0.951	0.946	0.941	0.936	0.930	0.924	0.916	0.910	0.902	0.894	0.885	0.875	0.865	0.854	0.844	0.831	0.819	0.808	0.794	0.780	0.765	0.751	0.738	0.721	0.706	0.690	0.674	0.659	0.641	0.624	0.606	0.589	0.571	0.554	0.536	0.518	0.500	0.482	0.465	0.448	0.430	0.412	0.396	0.379	0.362	0.348	0.331	0.316	0.302	0.288	0.274	0.261	0.250	0.239	0.228	0.216	0.208	0.199	0.192	0.185	0.180	0.174	0.170	0.168	0.166	0.164	0.164	0.164	0.166	0.170	0.174	0.178	0.182	0.190	0.198	0.205	0.216	0.225	0.236	0.248	0.261	0.275	0.289	0.302	0.318	0.334	0.350	0.368	0.385	0.402	0.420	0.438	0.456	0.475	0.494	0.512	0.531	0.550	0.569	0.586	0.605	0.624	0.641	0.660	0.676	0.694	0.709	0.724	0.739	0.754	0.768	0.781	0.792	0.804	0.816	0.826	0.836	0.845	0.852	0.860	0.866	0.872	0.878	0.882	0.886	0.888	0.890	0.891	0.891	0.891	0.891	0.890	0.889	0.886	0.882	0.878	0.875	0.870	0.864	0.859	0.852	0.846	0.839	0.831	0.825	0.818	0.810	0.802	0.794	0.786	0.778	0.769	0.760	0.752	0.742	0.735	0.726	0.718	0.709	0.700	0.691	0.682	0.675	0.666	0.658	0.649	0.640	0.631	0.624	0.615	0.606	0.598	0.590	0.581	0.574	0.565	0.556	0.548	0.539	0.530	0.521	0.514	0.505	0.496	0.488	0.479	0.469	0.460	0.450	0.442	0.432	0.422	0.414	0.405	0.394	0.385	0.375	0.365	0.355	0.345	0.335	0.325	0.316	0.305	0.295	0.286	0.276	0.268	0.256	0.248	0.238	0.228	0.219	0.210	0.201	0.192	0.184	0.175	0.166	0.159	0.150	0.142	0.136	0.129	0.122	0.116	0.109	0.102	0.096	0.091	0.085	0.080	0.075	0.070	0.066	0.061	0.059	0.054	0.050	0.046	0.044	0.040	0.036	0.035	0.032	0.031	0.028	0.026	0.026	0.024	0.022	0.021	0.021	0.020	0.020	0.020	0.019	0.020	0.020	0.021	0.021	0.022	0.024	0.024	0.025	0.028	0.030	0.031	0.034	0.036	0.039	0.041	0.045	0.049	0.052	0.056	0.060	0.065	0.070	0.075	0.080	0.085	0.091	0.098	0.105	0.110	0.118	0.125	0.134	0.142	0.150	0.159	0.168	0.178	0.188	0.196	0.206	0.218	0.229	0.239	0.250	0.262	0.275	0.286	0.299	0.312	0.326	0.340	0.352	0.368	0.381	0.395	0.410	0.425	0.440	0.454	0.470	0.486	0.500	0.516	0.531	0.549	0.564	0.579	0.596	0.612	0.628	0.644	0.660	0.676	0.691	0.708	0.724	0.739	0.755	0.770	0.786	0.801	0.816	0.832	0.848	0.862	0.876	0.891	0.905	0.920	0.932	0.948	0.961	0.974	0.988	1.000	1.012	1.024	1.038	1.049	1.061	1.071	1.082	1.094	1.104	1.114	1.124	1.132	1.144	1.152	1.160	1.169	1.178	1.184	1.192	1.199	1.206	1.212	1.219	1.225	1.230	1.235	1.239	1.244	1.248	1.251	1.254	1.256	1.259	1.260	1.262	1.262	1.262	1.262	1.262	1.261	1.258	1.256	1.254	1.250	1.245	1.240	1.235	1.230	1.222	1.216	1.208	1.200	1.191	1.181	1.171	1.160	1.149	1.136	1.124	1.111	1.096	1.084	1.068	1.052	1.036	1.019	1.002	0.984	0.966	0.948	0.928	0.909	0.889	0.869	0.848	0.828	0.806	0.784	0.762	0.740	0.719	0.696	0.674	0.651	0.630	0.608	0.585	0.562	0.540	0.518	0.495	0.475	0.454	0.431	0.410	0.389	0.369	0.348	0.328	0.309	0.290	0.270	0.251	0.235	0.216	0.200	0.184	0.168	0.152	0.138	0.124	0.109	0.095	0.082	0.070	0.060	0.048	0.038	0.028	0.018	0.010	0.001	-0.006	-0.014	-0.020	-0.028	-0.032	-0.039	-0.042	-0.048	-0.051	-0.054	-0.058	-0.060	-0.062	-0.064	-0.066	-0.068	-0.069	-0.070	-0.071	-0.070	-0.070	-0.071	-0.071	-0.070	-0.070	-0.069	-0.069	-0.068	-0.068	-0.066	-0.064	-0.064	-0.062	-0.061	-0.061	-0.061	-0.060	-0.059	-0.058	-0.058	-0.056	-0.056	-0.055	-0.055	-0.055	-0.055	-0.055	-0.054	-0.054	-0.055	-0.055	-0.055	-0.056	-0.056	-0.056	-0.056	-0.056	-0.058	-0.058	-0.058	-0.058	-0.058	-0.058	-0.058	-0.056	-0.058	-0.056	-0.056	-0.055	-0.054	-0.052	-0.051	-0.050	-0.048	-0.045	-0.044	-0.041	-0.038	-0.035	-0.031	-0.028	-0.024	-0.019	-0.015	-0.010	-0.005	0.001	0.005	0.012	0.019	0.026	0.032	0.040	0.048	0.055	0.062	0.071	0.080	0.088	0.098	0.106	0.115	0.125	0.135	0.145	0.155	0.165	0.175	0.186	0.196	0.206	0.218	0.228	0.238	0.249	0.259	0.270	0.280	0.291	0.300	0.311	0.321	0.331	0.341	0.351	0.360	0.370	0.379	0.388	0.396	0.405	0.414	0.421	0.430	0.438	0.445	0.454	0.460	0.468	0.474	0.480	0.486	0.492	0.498	0.502	0.507	0.512	0.516	0.521	0.526	0.529	0.532	0.536	0.538	0.540	0.542	0.544	0.546	0.546	0.546	0.546	0.548	0.548	0.546	0.545	0.544	0.542	0.540	0.539	0.536	0.532	0.529	0.526	0.521	0.518	0.512	0.507	0.502	0.498	0.491	0.484	0.478	0.471	0.462	0.456	0.448	0.440	0.432	0.425	0.415	0.406	0.398	0.389	0.380	0.372	0.364	0.354	0.346	0.336	0.329	0.320	0.311	0.304	0.295	0.289	0.281	0.274	0.268	0.261	0.255	0.250	0.246	0.240	0.238	0.234	0.231	0.229	0.226	0.226	0.225	0.226	0.228	0.230	0.231	0.234	0.239	0.242	0.248	0.254	0.260	0.268	0.275	0.284	0.292	0.302	0.311	0.324	0.335	0.346	0.359	0.371	0.385	0.399	0.412	0.426	0.441	0.456	0.471	0.486	0.502	0.519	0.534	0.550	0.565	0.582	0.598	0.614	0.629	0.644	0.660	0.675	0.691	0.706	0.720	0.735	0.749	0.762	0.776	0.790	0.801	0.815	0.826	0.839	0.850	0.861	0.871	0.881	0.892	0.901	0.911	0.919	0.929	0.936	0.945	0.952	0.959	0.966	0.972	0.980	0.985	0.992	0.998	1.004	1.010	1.014	1.020	1.025	1.031	1.036	1.041	1.046	1.052	1.058	1.062	1.069	1.074	1.080	1.085	1.091	1.096	1.102	1.109	1.115	1.121	1.128	1.135	1.142	1.149	1.158	1.164	1.172	1.179	1.188	1.196	1.204	1.212	1.221	1.230	1.239	1.248	1.258	1.266	1.275	1.284	1.294	1.302	1.312	1.321	1.330	1.340	1.349	1.358	1.366	1.376	1.384	1.392	1.401	1.409	1.418	1.425	1.432	1.441	1.449	1.455	1.462	1.469	1.476	1.482	1.489	1.495	1.500	1.505	1.511	1.515	1.519	1.522	1.528	1.530	1.532	1.536	1.538	1.540	1.542	1.544	1.545	1.545	1.546	1.545	1.546	1.545	1.542	1.542	1.541	1.539	1.536	1.534	1.530	1.528	1.522	1.519	1.512	1.509	1.502	1.496	1.490	1.484	1.476	1.470	1.462	1.454	1.446	1.439	1.430	1.421	1.412	1.404	1.394	1.384	1.375	1.366	1.355	1.346	1.336	1.326	1.316	1.306	1.296	1.288	1.278	1.269	1.259	1.250	1.240	1.232	1.225	1.216	1.209	1.200	1.194	1.186	1.180	1.174	1.168	1.162	1.158	1.154	1.149	1.145	1.141	1.139	1.136	1.135	1.134	1.131	1.131	1.131	1.131	1.131	1.132	1.132	1.134	1.136	1.139	1.140	1.142	1.145	1.149	1.151	1.155	1.158	1.161	1.165	1.168	1.171	1.175	1.178	1.181	1.185	1.188	1.190	1.194	1.195	1.198	1.200	1.201	1.202	1.204	1.205	1.205	1.205	1.205	1.204	1.204	1.202	1.201	1.199	1.198	1.195	1.192	1.189	1.188	1.184	1.181	1.176	1.172	1.168	1.164	1.159	1.155	1.150	1.145	1.141	1.136	1.132	1.129	1.124	1.120	1.118	1.114	1.111	1.108	1.105	1.102	1.100	1.099	1.098	1.098	1.098	1.098	1.099	1.099	1.100	1.101	1.105	1.106	1.109	1.112	1.116	1.120	1.125	1.130	1.134	1.140	1.145	1.150	1.156	1.161	1.169	1.175	1.180	1.186	1.192	1.199	1.205	1.209	1.215	1.219	1.225	1.228	1.232	1.235	1.238	1.240	1.241	1.242	1.242	1.242	1.241	1.240	1.238	1.235	1.230	1.225	1.219	1.212	1.206	1.198	1.188	1.179	1.168	1.155	1.142	1.128	1.114	1.099	1.082	1.065	1.048	1.029	1.009	0.990	0.968	0.946	0.925	0.900	0.878	0.854	0.829	0.802	0.779	0.752	0.724	0.698	0.671	0.644	0.615	0.588	0.559	0.531	0.501	0.474	0.444	0.416	0.389	0.359	0.331	0.302	0.276	0.249	0.221	0.195	0.169	0.142	0.118	0.092	0.069	0.045	0.021	-0.001	-0.022	-0.042	-0.064	-0.084	-0.101	-0.121	-0.139	-0.154	-0.169	-0.185	-0.198	-0.211	-0.224	-0.235	-0.245	-0.254	-0.262	-0.270	-0.276	-0.282	-0.288	-0.291	-0.295	-0.298	-0.300	-0.300	-0.301	-0.300	-0.299	-0.296	-0.295	-0.291	-0.288	-0.284	-0.279	-0.272	-0.268	-0.261	-0.255	-0.248	-0.241	-0.234	-0.226	-0.219	-0.210	-0.202	-0.194	-0.185	-0.176	-0.169	-0.159	-0.151	-0.142	-0.134	-0.126	-0.119	-0.110	-0.104	-0.095	-0.088	-0.081	-0.075	-0.069	-0.061	-0.056	-0.050	-0.044	-0.039	-0.034	-0.029	-0.025	-0.021	-0.016	-0.012	-0.009	-0.006	-0.002	0.000	0.002	0.005	0.009	0.010	0.012	0.014	0.015	0.016	0.019	0.019	0.021	0.022	0.024	0.025	0.026	0.028	0.029	0.030	0.032	0.034	0.035	0.038	0.040	0.041	0.044	0.046	0.048	0.051	0.054	0.056	0.060	0.062	0.066	0.070	0.072	0.076	0.081	0.084	0.089	0.094	0.098	0.101	0.106	0.110	0.115	0.120	0.124	0.128	0.132	0.136	0.141	0.145	0.150	0.155	0.158	0.161	0.166	0.169	0.172	0.176	0.179	0.182	0.185	0.188	0.190	0.191	0.192	0.194	0.196	0.196	0.198	0.198	0.198	0.199	0.199	0.198	0.198	0.196	0.195	0.194	0.192	0.190	0.188	0.186	0.184	0.180	0.178	0.175	0.171	0.169	0.165	0.162	0.159	0.155	0.151	0.148	0.145	0.140	0.136	0.132	0.130	0.125	0.121	0.119	0.114	0.111	0.109	0.104	0.100	0.098	0.094	0.091	0.086	0.084	0.080	0.078	0.075	0.072	0.069	0.066	0.062	0.060	0.059	0.056	0.052	0.049	0.046	0.044	0.041	0.038	0.036	0.032	0.030	0.026	0.024	0.020	0.016	0.012	0.009	0.005	0.001	-0.002	-0.006	-0.011	-0.015	-0.020	-0.024	-0.030	-0.035	-0.040	-0.046	-0.051	-0.056	-0.064	-0.069	-0.076	-0.082	-0.090	-0.098	-0.104	-0.112	-0.120	-0.128	-0.136	-0.145	-0.154	-0.164	-0.172	-0.181	-0.191	-0.200	-0.211	-0.221	-0.232	-0.244	-0.254	-0.265	-0.278	-0.289	-0.300	-0.312	-0.325	-0.338	-0.350	-0.364	-0.378	-0.391	-0.406	-0.420	-0.434	-0.449	-0.462	-0.478	-0.492	-0.509	-0.524	-0.539	-0.555	-0.571	-0.588	-0.602	-0.620	-0.638	-0.652	-0.670	-0.686	-0.704	-0.720	-0.738	-0.752	-0.770	-0.786	-0.804	-0.820	-0.836	-0.854	-0.870	-0.885	-0.901	-0.916	-0.932	-0.946	-0.961	-0.976	-0.991	-1.004	-1.018	-1.030	-1.044	-1.056	-1.068	-1.078	-1.090	-1.100	-1.110	-1.119	-1.128	-1.136	-1.144	-1.152	-1.158	-1.165	-1.170	-1.176	-1.181	-1.185	-1.190	-1.192	-1.196	-1.199	-1.200	-1.202	-1.204	-1.205	-1.208	-1.208	-1.209	-1.209	-1.208	-1.208	-1.208	-1.208	-1.206	-1.206	-1.206	-1.206	-1.206	-1.205	-1.205	-1.205	-1.206	-1.206	-1.206	-1.208	-1.209	-1.210	-1.212	-1.214	-1.218	-1.221	-1.224	-1.228	-1.232	-1.236	-1.241	-1.248	-1.252	-1.260	-1.266	-1.275	-1.284	-1.292	-1.301	-1.310	-1.320	-1.330	-1.341	-1.354	-1.364	-1.376	-1.389	-1.402	-1.416	-1.430	-1.444	-1.458	-1.472	-1.488	-1.502	-1.518	-1.532	-1.549	-1.565	-1.580	-1.595	-1.612	-1.629	-1.646	-1.662	-1.679	-1.696	-1.712	-1.730	-1.746	-1.762	-1.780	-1.798	-1.812	-1.829	-1.846	-1.861	-1.878	-1.892	-1.909	-1.924	-1.939	-1.955	-1.969	-1.984	-1.998	-2.011	-2.025	-2.039	-2.051	-2.064	-2.078	-2.089	-2.100	-2.111	-2.124	-2.134	-2.144	-2.154	-2.164	-2.172	-2.181	-2.190	-2.198	-2.205	-2.212	-2.220	-2.226	-2.232	-2.238	-2.242	-2.248	-2.252	-2.256	-2.261	-2.265	-2.268	-2.271	-2.272	-2.275	-2.276	-2.279	-2.280	-2.280	-2.282	-2.282	-2.282	-2.281	-2.281	-2.281	-2.280	-2.279	-2.278	-2.276	-2.274	-2.272	-2.270	-2.268	-2.265	-2.262	-2.260	-2.258	-2.255	-2.251	-2.249	-2.245	-2.241	-2.238	-2.235	-2.230	-2.226	-2.222	-2.219	-2.214	-2.211	-2.208	-2.202	-2.199	-2.195	-2.190	-2.186	-2.182	-2.178	-2.174	-2.169	-2.164	-2.160	-2.156	-2.152	-2.149	-2.144	-2.140	-2.135	-2.131	-2.126	-2.121	-2.118	-2.112	-2.108	-2.104	-2.099	-2.094	-2.089	-2.084	-2.079	-2.074	-2.069	-2.062	-2.058	-2.051	-2.046	-2.040	-2.035	-2.029	-2.022	-2.016	-2.010	-2.004	-1.998	-1.990	-1.984	-1.976	-1.970	-1.964	-1.955	-1.949	-1.941	-1.932	-1.926	-1.918	-1.910	-1.901	-1.895	-1.886	-1.878	-1.870	-1.862	-1.854	-1.846	-1.838	-1.831	-1.822	-1.815	-1.808	-1.800	-1.792	-1.785	-1.778	-1.771	-1.764	-1.758	-1.750	-1.744	-1.738	-1.731	-1.725	-1.720	-1.714	-1.709	-1.702	-1.699	-1.694	-1.690	-1.686	-1.682	-1.679	-1.675	-1.672	-1.669	-1.668	-1.665	-1.664	-1.661	-1.661	-1.659	-1.659	-1.659	-1.659	-1.659	-1.660	-1.660	-1.662	-1.664	-1.664	-1.666	-1.669	-1.670	-1.674	-1.675	-1.679	-1.682	-1.686	-1.690	-1.694	-1.698	-1.701	-1.705	-1.710	-1.715	-1.719	-1.724	-1.728	-1.734	-1.738	-1.741	-1.748	-1.751	-1.756	-1.760	-1.764	-1.769	-1.771	-1.776	-1.780	-1.782	-1.788	-1.790	-1.792	-1.795	-1.798	-1.800	-1.801	-1.804	-1.805	-1.806	-1.808	-1.808	-1.808	-1.809	-1.808	-1.808	-1.806	-1.805	-1.804	-1.801	-1.800	-1.798	-1.795	-1.792	-1.790	-1.788	-1.782	-1.780	-1.776	-1.772	-1.769	-1.765	-1.761	-1.758	-1.754	-1.750	-1.746	-1.742	-1.738	-1.734	-1.731	-1.728	-1.722	-1.720	-1.718	-1.714	-1.710	-1.708	-1.705	-1.701	-1.700	-1.698	-1.696	-1.695	-1.694	-1.692	-1.692	-1.691	-1.691	-1.691	-1.691	-1.691	-1.691	-1.694	-1.694	-1.695	-1.696	-1.699	-1.701	-1.702	-1.705	-1.706	-1.710	-1.712	-1.716	-1.719	-1.721	-1.724	-1.728	-1.731	-1.735	-1.738	-1.741	-1.744	-1.748	-1.751	-1.754	-1.756	-1.759	-1.761	-1.764	-1.766	-1.769	-1.769	-1.771	-1.772	-1.774	-1.775	-1.775	-1.775	-1.776	-1.776	-1.776	-1.775	-1.774	-1.772	-1.770	-1.768	-1.766	-1.764	-1.761	-1.758	-1.755	-1.751	-1.748	-1.742	-1.739	-1.735	-1.730	-1.725	-1.721	-1.715	-1.710	-1.705	-1.700	-1.695	-1.690	-1.684	-1.679	-1.672	-1.669	-1.662	-1.659	-1.654	-1.649	-1.644	-1.640	-1.636	-1.632	-1.629	-1.625	-1.622	-1.620	-1.616	-1.614	-1.611	-1.610	-1.609	-1.608	-1.608	-1.606	-1.606	-1.606	-1.605	-1.606	-1.606	-1.608	-1.610	-1.611	-1.614	-1.616	-1.618	-1.620	-1.622	-1.625	-1.628	-1.630	-1.632	-1.636	-1.639	-1.642	-1.645	-1.648	-1.650	-1.654	-1.656	-1.658	-1.660	-1.662	-1.665	-1.666	-1.666	-1.668	-1.669	-1.670	-1.670	-1.671	-1.670	-1.670	-1.669	-1.669	-1.666	-1.664	-1.661	-1.660	-1.656	-1.652	-1.649	-1.645	-1.640	-1.635	-1.630	-1.624	-1.618	-1.611	-1.605	-1.596	-1.589	-1.581	-1.572	-1.562	-1.554	-1.544	-1.534	-1.524	-1.512	-1.502	-1.490	-1.479	-1.466	-1.454	-1.441	-1.428	-1.415	-1.401	-1.388	-1.372	-1.358	-1.342	-1.328	-1.312	-1.298	-1.281	-1.265	-1.249	-1.234	-1.216	-1.200	-1.182	-1.165	-1.149	-1.131	-1.115	-1.096	-1.079	-1.062	-1.044	-1.028	-1.010	-0.992	-0.975	-0.959	-0.941	-0.924	-0.908	-0.891	-0.874	-0.859	-0.842	-0.826	-0.811	-0.796	-0.782	-0.768	-0.752	-0.739	-0.726	-0.712	-0.701	-0.688	-0.678	-0.665	-0.654	-0.645	-0.634	-0.624	-0.615	-0.608	-0.599	-0.591	-0.584	-0.578	-0.572	-0.566	-0.561	-0.556	-0.551	-0.546	-0.544	-0.541	-0.539	-0.538	-0.535	-0.534	-0.532	-0.531	-0.530	-0.531	-0.531	-0.531	-0.531	-0.532	-0.534	-0.535	-0.535	-0.536	-0.538	-0.540	-0.541	-0.544	-0.544	-0.546	-0.548	-0.550	-0.551	-0.552	-0.554	-0.555	-0.556	-0.555	-0.556	-0.556	-0.558	-0.556	-0.556	-0.556	-0.555	-0.555	-0.554	-0.551	-0.550	-0.549	-0.546	-0.544	-0.542	-0.540	-0.536	-0.534	-0.530	-0.528	-0.524	-0.520	-0.516	-0.512	-0.509	-0.506	-0.501	-0.498	-0.494	-0.491	-0.488	-0.484	-0.480	-0.478	-0.474	-0.471	-0.469	-0.465	-0.464	-0.461	-0.459	-0.456	-0.455	-0.454	-0.452	-0.452	-0.451	-0.452	-0.452	-0.454	-0.455	-0.455	-0.456	-0.459	-0.461	-0.464	-0.466	-0.469	-0.471	-0.474	-0.479	-0.481	-0.486	-0.490	-0.494	-0.498	-0.502	-0.507	-0.511	-0.516	-0.520	-0.525	-0.531	-0.535	-0.541	-0.545	-0.550	-0.555	-0.559	-0.564	-0.568	-0.571	-0.575	-0.580	-0.582	-0.586	-0.590	-0.594	-0.596	-0.599	-0.601	-0.605	-0.606	-0.609	-0.611	-0.612	-0.615	-0.616	-0.618	-0.619	-0.621	-0.621	-0.622	-0.624	-0.626	-0.626	-0.628	-0.629	-0.629	-0.630	-0.631	-0.632	-0.635	-0.638	-0.639	-0.640	-0.642	-0.644	-0.646	-0.649	-0.651	-0.654	-0.656	-0.660	-0.662	-0.666	-0.670	-0.674	-0.678	-0.681	-0.686	-0.690	-0.696	-0.701	-0.706	-0.711	-0.718	-0.722	-0.729	-0.734	-0.740	-0.746	-0.754	-0.760	-0.766	-0.774	-0.780	-0.788	-0.795	-0.801	-0.809	-0.816	-0.824	-0.831	-0.839	-0.846	-0.854	-0.861	-0.869	-0.876	-0.884	-0.891	-0.899	-0.908	-0.914	-0.922	-0.929	-0.938	-0.945	-0.952	-0.960	-0.968	-0.974	-0.981	-0.988	-0.996	-1.002	-1.010	-1.016	-1.024	-1.030	-1.038	-1.044	-1.049	-1.055	-1.061	-1.066	-1.072	-1.078	-1.084	-1.088	-1.092	-1.095	-1.100	-1.102	-1.106	-1.110	-1.112	-1.114	-1.116	-1.118	-1.119	-1.119	-1.120	-1.120	-1.119	-1.120	-1.119	-1.116	-1.115	-1.112	-1.110	-1.108	-1.104	-1.100	-1.096	-1.092	-1.089	-1.085	-1.080	-1.076	-1.070	-1.065	-1.060	-1.055	-1.050	-1.045	-1.040	-1.035	-1.030	-1.025	-1.020	-1.016	-1.012	-1.009	-1.005	-1.002	-0.999	-0.996	-0.994	-0.994	-0.991	-0.991	-0.991	-0.991	-0.991	-0.994	-0.994	-0.996	-0.999	-1.001	-1.005	-1.009	-1.015	-1.019	-1.025	-1.031	-1.038	-1.044	-1.051	-1.058	-1.066	-1.074	-1.081	-1.089	-1.098	-1.106	-1.116	-1.125	-1.134	-1.142	-1.151	-1.160	-1.169	-1.178	-1.185	-1.192	-1.201	-1.208	-1.215	-1.222	-1.230	-1.236	-1.242	-1.248	-1.254	-1.259	-1.262	-1.266	-1.270	-1.272	-1.274	-1.276	-1.279	-1.279	-1.279	-1.278	-1.278	-1.276	-1.274	-1.271	-1.269	-1.265	-1.260	-1.256	-1.252	-1.246	-1.240	-1.234	-1.228	-1.220	-1.214	-1.205	-1.196	-1.188	-1.180	-1.170	-1.161	-1.151	-1.141	-1.131	-1.121	-1.111	-1.100	-1.089	-1.079	-1.068	-1.056	-1.046	-1.035	-1.024	-1.014	-1.002	-0.990	-0.980	-0.969	-0.959	-0.948	-0.938	-0.928	-0.918	-0.906	-0.898	-0.888	-0.879	-0.869	-0.860	-0.851	-0.842	-0.835	-0.828	-0.820	-0.812	-0.806	-0.799	-0.792	-0.786	-0.781	-0.776	-0.771	-0.768	-0.764	-0.759	-0.755	-0.754	-0.750	-0.749	-0.746	-0.745	-0.744	-0.742	-0.744	-0.744	-0.745	-0.745	-0.746	-0.748	-0.750	-0.752	-0.756	-0.759	-0.762	-0.766	-0.770	-0.775	-0.780	-0.786	-0.791	-0.798	-0.804	-0.811	-0.818	-0.825	-0.832	-0.840	-0.848	-0.856	-0.864	-0.872	-0.881	-0.890	-0.900	-0.908	-0.918	-0.928	-0.936	-0.945	-0.955	-0.964	-0.974	-0.984	-0.992	-1.002	-1.011	-1.022	-1.031	-1.040	-1.049	-1.059	-1.066	-1.076	-1.084	-1.092	-1.101	-1.109	-1.116	-1.125	-1.132	-1.140	-1.146	-1.152	-1.159	-1.166	-1.171	-1.176	-1.182	-1.186	-1.192	-1.196	-1.200	-1.205	-1.208	-1.211	-1.214	-1.218	-1.220	-1.221	-1.224	-1.225	-1.228	-1.228	-1.229	-1.229	-1.229	-1.229	-1.228	-1.228	-1.226	-1.225	-1.224	-1.222	-1.221	-1.220	-1.219	-1.215	-1.214	-1.211	-1.209	-1.206	-1.202	-1.200	-1.198	-1.194	-1.191	-1.186	-1.184	-1.180	-1.176	-1.172	-1.169	-1.166	-1.161	-1.159	-1.154	-1.150	-1.146	-1.141	-1.138	-1.134	-1.129	-1.126	-1.121	-1.118	-1.112	-1.109	-1.105	-1.100	-1.096	-1.091	-1.088	-1.081	-1.078	-1.072	-1.069	-1.062	-1.058	-1.052	-1.048	-1.042	-1.036	-1.030	-1.025	-1.019	-1.012	-1.006	-1.000	-0.994	-0.986	-0.980	-0.972	-0.965	-0.958	-0.949	-0.941	-0.932	-0.924	-0.915	-0.906	-0.896	-0.888	-0.878	-0.868	-0.856	-0.846	-0.836	-0.825	-0.815	-0.804	-0.792	-0.781	-0.770	-0.758	-0.746	-0.735	-0.724	-0.711	-0.700	-0.688	-0.678	-0.666	-0.655	-0.644	-0.632	-0.622	-0.612	-0.600	-0.591	-0.581	-0.571	-0.562	-0.555	-0.545	-0.538	-0.530	-0.521	-0.515	-0.511	-0.505	-0.499	-0.494	-0.490	-0.488	-0.484	-0.481	-0.479	-0.476	-0.476	-0.475	-0.475	-0.475	-0.476	-0.476	-0.478	-0.480	-0.482	-0.485	-0.489	-0.492	-0.495	-0.500	-0.502	-0.506	-0.511	-0.515	-0.520	-0.525	-0.529	-0.534	-0.538	-0.541	-0.546	-0.550	-0.554	-0.556	-0.558	-0.561	-0.562	-0.564	-0.565	-0.565	-0.565	-0.565	-0.564	-0.561	-0.560	-0.555	-0.552	-0.548	-0.541	-0.535	-0.529	-0.521	-0.512	-0.504	-0.494	-0.482	-0.470	-0.459	-0.445	-0.430	-0.416	-0.400	-0.385	-0.368	-0.350	-0.331	-0.312	-0.292	-0.272	-0.252	-0.230	-0.209	-0.186	-0.164	-0.140	-0.118	-0.094	-0.069	-0.045	-0.021	0.004	0.029	0.052	0.078	0.102	0.126	0.151	0.176	0.199	0.222	0.246	0.270	0.292	0.315	0.336	0.358	0.379	0.399	0.419	0.438	0.455	0.471	0.489	0.504	0.519	0.532	0.546	0.558	0.570	0.579	0.588	0.596	0.604	0.610	0.614	0.618	0.620	0.622	0.624	0.624	0.622	0.620	0.618	0.612	0.608	0.601	0.594	0.585	0.576	0.565	0.554	0.542	0.530	0.516	0.502	0.488	0.472	0.456	0.439	0.421	0.404	0.386	0.368	0.349	0.330	0.310	0.290	0.270	0.249	0.230	0.209	0.188	0.169	0.148	0.126	0.108	0.086	0.066	0.048	0.026	0.008	-0.011	-0.030	-0.049	-0.066	-0.085	-0.101	-0.119	-0.135	-0.151	-0.168	-0.184	-0.198	-0.212	-0.226	-0.240	-0.254	-0.268	-0.280	-0.292	-0.304	-0.315	-0.326	-0.336	-0.348	-0.358	-0.368	-0.376	-0.385	-0.394	-0.402	-0.410	-0.419	-0.425	-0.434	-0.440	-0.446	-0.452	-0.459	-0.465	-0.471	-0.475	-0.481	-0.485	-0.491	-0.496	-0.500	-0.504	-0.507	-0.511	-0.514	-0.518	-0.520	-0.521	-0.525	-0.526	-0.528	-0.529	-0.530	-0.531	-0.530	-0.530	-0.530	-0.529	-0.528	-0.525	-0.524	-0.520	-0.518	-0.514	-0.509	-0.505	-0.500	-0.495	-0.489	-0.482	-0.475	-0.468	-0.459	-0.451	-0.441	-0.430	-0.420	-0.408	-0.398	-0.384	-0.370	-0.356	-0.342	-0.326	-0.311	-0.294	-0.278	-0.260	-0.242	-0.222	-0.202	-0.184	-0.162	-0.141	-0.119	-0.098	-0.074	-0.050	-0.026	-0.002	0.024	0.048	0.074	0.100	0.126	0.154	0.181	0.209	0.236	0.265	0.292	0.321	0.349	0.376	0.405	0.434	0.464	0.491	0.520	0.548	0.576	0.604	0.631	0.658	0.685	0.712	0.739	0.764	0.790	0.815	0.840	0.864	0.886	0.909	0.932	0.955	0.975	0.996	1.016	1.035	1.052	1.071	1.086	1.102	1.116	1.132	1.145	1.159	1.170	1.181	1.191	1.202	1.211	1.219	1.226	1.232	1.239	1.244	1.250	1.252	1.256	1.259	1.261	1.264	1.264	1.265	1.266	1.266	1.266	1.264	1.264	1.261	1.260	1.258	1.256	1.255	1.252	1.250	1.248	1.245	1.242	1.242	1.240	1.238	1.236	1.236	1.235	1.235	1.235	1.235	1.235	1.236	1.239	1.240	1.242	1.245	1.249	1.252	1.256	1.261	1.266	1.271	1.278	1.284	1.291	1.299	1.306	1.315	1.322	1.332	1.341	1.351	1.361	1.371	1.381	1.392	1.402	1.414	1.424	1.435	1.446	1.456	1.469	1.479	1.490	1.500	1.510	1.520	1.530	1.539	1.548	1.558	1.565	1.572	1.580	1.588	1.595	1.600	1.605	1.611	1.615	1.619	1.622	1.624	1.626	1.628	1.628	1.626	1.625	1.624	1.621	1.619	1.615	1.611	1.606	1.600	1.595	1.588	1.581	1.572	1.564	1.555	1.545	1.535	1.525	1.515	1.504	1.492	1.480	1.468	1.455	1.444	1.430	1.416	1.402	1.390	1.376	1.362	1.348	1.334	1.320	1.306	1.292	1.280	1.266	1.252	1.240	1.226	1.215	1.202	1.190	1.178	1.166	1.154	1.142	1.132	1.122	1.111	1.101	1.091	1.081	1.072	1.065	1.056	1.048	1.039	1.030	1.022	1.015	1.009	1.001	0.995	0.988	0.981	0.975	0.969	0.962	0.956	0.950	0.944	0.939	0.932	0.926	0.919	0.914	0.906	0.901	0.895	0.886	0.880	0.874	0.866	0.859	0.851	0.844	0.836	0.828	0.819	0.810	0.801	0.792	0.784	0.774	0.765	0.754	0.745	0.735	0.725	0.714	0.704	0.691	0.681	0.670	0.659	0.648	0.636	0.625	0.612	0.601	0.589	0.579	0.566	0.554	0.542	0.530	0.519	0.506	0.494	0.482	0.471	0.459	0.448	0.435	0.424	0.412	0.401	0.390	0.379	0.366	0.356	0.345	0.334	0.322	0.312	0.302	0.290	0.280	0.270	0.261	0.251	0.241	0.232	0.224	0.215	0.206	0.198	0.190	0.181	0.174	0.166	0.159	0.154	0.146	0.140	0.135	0.129	0.125	0.119	0.115	0.111	0.108	0.105	0.104	0.100	0.099	0.099	0.098	0.099	0.099	0.100	0.101	0.102	0.105	0.108	0.111	0.116	0.120	0.125	0.130	0.135	0.141	0.148	0.154	0.162	0.170	0.178	0.186	0.195	0.204	0.214	0.224	0.232	0.242	0.252	0.262	0.274	0.284	0.295	0.306	0.318	0.329	0.339	0.350	0.361	0.372	0.382	0.392	0.404	0.414	0.425	0.435	0.445	0.455	0.465	0.475	0.485	0.494	0.504	0.511	0.521	0.529	0.539	0.546	0.554	0.562	0.570	0.578	0.586	0.594	0.601	0.609	0.616	0.622	0.629	0.638	0.645	0.651	0.659	0.666	0.674	0.681	0.690	0.699	0.708	0.715	0.724	0.734	0.742	0.752	0.762	0.772	0.784	0.794	0.806	0.818	0.829	0.842	0.855	0.869	0.882	0.898	0.911	0.926	0.941	0.958	0.974	0.990	1.006	1.024	1.041	1.058	1.075	1.094	1.111	1.130	1.148	1.166	1.185	1.202	1.222	1.240	1.258	1.276	1.294	1.311	1.329	1.346	1.361	1.378	1.394	1.409	1.422	1.438	1.451	1.465	1.476	1.489	1.499	1.510	1.519	1.528	1.535	1.542	1.550	1.555	1.559	1.562	1.566	1.569	1.570	1.569	1.569	1.569	1.566	1.562	1.559	1.555	1.549	1.544	1.538	1.530	1.521	1.514	1.505	1.495	1.484	1.474	1.462	1.451	1.440	1.428	1.416	1.402	1.391	1.379	1.366	1.354	1.340	1.328	1.315	1.302	1.290	1.278	1.266	1.254	1.244	1.232	1.222	1.211	1.204	1.195	1.185	1.176	1.170	1.164	1.158	1.151	1.145	1.140	1.136	1.134	1.130	1.128	1.125	1.125	1.122	1.122	1.124	1.124	1.125	1.126	1.129	1.130	1.134	1.135	1.139	1.141	1.145	1.148	1.152	1.155	1.160	1.164	1.168	1.170	1.174	1.178	1.180	1.185	1.188	1.190	1.192	1.194	1.196	1.198	1.200	1.200	1.200	1.200	1.200	1.200	1.199	1.198	1.195	1.195	1.192	1.189	1.186	1.182	1.179	1.175	1.170	1.166	1.160	1.155	1.149	1.144	1.139	1.131	1.125	1.119	1.112	1.106	1.099	1.092	1.085	1.079	1.072	1.066	1.059	1.052	1.046	1.040	1.032	1.028	1.021	1.016	1.011	1.005	1.000	0.994	0.990	0.984	0.979	0.975	0.970	0.968	0.962	0.960	0.956	0.954	0.950	0.948	0.945	0.942	0.941	0.939	0.939	0.938	0.936	0.936	0.936	0.935	0.935	0.936	0.936	0.938	0.940	0.940	0.942	0.945	0.948	0.950	0.952	0.956	0.960	0.964	0.969	0.972	0.978	0.982	0.988	0.994	1.000	1.006	1.012	1.020	1.028	1.035	1.041	1.050	1.058	1.066	1.075	1.082	1.092	1.101	1.109	1.119	1.128	1.136	1.146	1.155	1.165	1.175	1.185	1.194	1.205	1.214	1.224	1.232	1.242	1.252	1.262	1.271	1.281	1.290	1.299	1.308	1.316	1.325	1.334	1.342	1.351	1.359	1.368	1.375	1.382	1.390	1.398	1.405	1.412	1.419	1.426	1.434	1.441	1.448	1.454	1.461	1.468	1.474	1.480	1.488	1.494	1.500	1.506	1.512	1.519	1.525	1.532	1.538	1.545	1.551	1.559	1.564	1.571	1.578	1.585	1.592	1.600	1.606	1.614	1.621	1.629	1.636	1.645	1.652	1.660	1.669	1.676	1.684	1.692	1.700	1.709	1.716	1.725	1.734	1.742	1.751	1.759	1.768	1.775	1.782	1.790	1.798	1.806	1.814	1.821	1.828	1.836	1.842	1.849	1.855	1.860	1.866	1.871	1.878	1.882	1.886	1.890	1.894	1.896	1.899	1.901	1.904	1.905	1.906	1.908	1.908	1.908	1.905	1.905	1.902	1.901	1.899	1.895	1.891	1.888	1.882	1.878	1.872	1.866	1.860	1.854	1.846	1.840	1.831	1.824	1.815	1.806	1.798	1.789	1.779	1.769	1.759	1.750	1.739	1.729	1.718	1.708	1.696	1.686	1.675	1.665	1.654	1.642	1.632	1.621	1.611	1.600	1.589	1.579	1.568	1.559	1.548	1.538	1.528	1.519	1.508	1.499	1.489	1.480	1.472	1.462	1.455	1.446	1.439	1.431	1.422	1.416	1.409	1.402	1.395	1.389	1.384	1.378	1.371	1.366	1.361	1.356	1.351	1.346	1.342	1.339	1.335	1.331	1.326	1.324	1.320	1.316	1.315	1.311	1.309	1.305	1.304	1.301	1.299	1.296	1.296	1.294	1.291	1.290	1.289	1.286	1.285	1.284	1.281	1.280	1.280	1.278	1.276	1.275	1.272	1.271	1.270	1.269	1.268	1.265	1.264	1.262	1.261	1.260	1.258	1.255	1.254	1.251	1.249	1.246	1.242	1.240	1.238	1.235	1.231	1.229	1.226	1.222	1.220	1.216	1.211	1.209	1.205	1.200	1.196	1.192	1.188	1.182	1.179	1.174	1.169	1.165	1.160	1.154	1.150	1.145	1.139	1.134	1.129	1.124	1.119	1.112	1.109	1.102	1.098	1.094	1.089	1.084	1.080	1.075	1.071	1.066	1.064	1.060	1.056	1.054	1.051	1.049	1.048	1.045	1.044	1.042	1.042	1.041	1.041	1.042	1.044	1.045	1.046	1.049	1.051	1.056	1.060	1.064	1.069	1.074	1.080	1.086	1.092	1.100	1.108	1.115	1.124	1.132	1.140	1.151	1.160	1.170	1.180	1.190	1.201	1.212	1.224	1.234	1.245	1.256	1.268	1.279	1.289	1.301	1.311	1.322	1.332	1.342	1.352	1.362	1.371	1.381	1.390	1.398	1.406	1.412	1.419	1.425	1.430	1.435	1.440	1.444	1.448	1.450	1.452	1.454	1.455	1.456	1.455	1.455	1.452	1.451	1.449	1.446	1.442	1.439	1.435	1.430	1.425	1.420	1.415	1.408	1.402	1.395	1.388	1.382	1.375	1.368	1.360	1.354	1.346	1.340	1.332	1.326	1.320	1.314	1.309	1.302	1.296	1.292	1.288	1.284	1.280	1.276	1.274	1.271	1.269	1.268	1.266	1.265	1.265	1.266	1.268	1.269	1.270	1.271	1.275	1.278	1.281	1.285	1.290	1.294	1.299	1.304	1.310	1.315	1.321	1.328	1.334	1.340	1.348	1.354	1.360	1.368	1.372	1.380	1.386	1.392	1.399	1.405	1.410	1.415	1.420	1.426	1.430	1.434	1.438	1.442	1.446	1.449	1.451	1.454	1.455	1.456	1.458	1.459	1.459	1.459	1.459	1.458	1.455	1.454	1.451	1.449	1.446	1.442	1.440	1.436	1.431	1.428	1.422	1.419	1.414	1.409	1.402	1.398	1.392	1.386	1.381	1.375	1.370	1.364	1.358	1.352	1.346	1.341	1.336	1.330	1.325	1.319	1.314	1.310	1.304	1.300	1.296	1.292	1.288	1.284	1.281	1.278	1.275	1.272	1.271	1.270	1.268	1.268	1.265	1.265	1.266	1.266	1.266	1.269	1.269	1.271	1.274	1.278	1.281	1.284	1.289	1.292	1.298	1.302	1.309	1.314	1.320	1.326	1.334	1.341	1.349	1.358	1.365	1.374	1.384	1.391	1.401	1.411	1.421	1.430	1.440	1.450	1.461	1.471	1.482	1.491	1.502	1.512	1.524	1.534	1.545	1.554	1.565	1.575	1.586	1.595	1.605	1.615	1.625	1.634	1.642	1.652	1.660	1.669	1.676	1.685	1.691	1.700	1.706	1.712	1.719	1.725	1.731	1.736	1.742	1.746	1.751	1.756	1.760	1.764	1.768	1.771	1.774	1.778	1.780	1.784	1.786	1.788	1.791	1.794	1.796	1.798	1.799	1.801	1.802	1.805	1.806	1.809	1.810	1.812	1.815	1.816	1.820	1.821	1.825	1.829	1.830	1.834	1.838	1.841	1.845	1.849	1.852	1.859	1.862	1.868	1.874	1.879	1.884	1.890	1.898	1.902	1.910	1.918	1.924	1.931	1.940	1.948	1.955	1.964	1.972	1.980	1.989	1.999	2.006	2.016	2.024	2.033	2.042	2.051	2.060	2.069	2.078	2.086	2.094	2.102	2.110	2.118	2.125	2.131	2.139	2.144	2.150	2.156	2.161	2.166	2.171	2.175	2.178	2.181	2.182	2.185	2.186	2.186	2.186	2.186	2.185	2.184	2.182	2.179	2.174	2.170	2.166	2.160	2.154	2.149	2.141	2.132	2.125	2.115	2.108	2.098	2.086	2.078	2.066	2.054	2.042	2.030	2.018	2.005	1.991	1.979	1.965	1.952	1.938	1.925	1.910	1.896	1.881	1.868	1.854	1.839	1.825	1.811	1.798	1.785	1.771	1.759	1.745	1.732	1.720	1.708	1.696	1.685	1.674	1.664	1.654	1.644	1.635	1.625	1.616	1.609	1.600	1.592	1.586	1.580	1.574	1.569	1.562	1.558	1.554	1.550	1.546	1.544	1.541	1.539	1.538	1.535	1.535	1.534	1.532	1.531	1.532	1.532	1.532	1.534	1.535	1.536	1.536	1.538	1.539	1.540	1.541	1.544	1.545	1.546	1.548	1.549	1.550	1.551	1.552	1.552	1.554	1.554	1.554	1.554	1.554	1.552	1.551	1.551	1.550	1.548	1.546	1.544	1.540	1.536	1.532	1.528	1.524	1.519	1.514	1.508	1.502	1.496	1.490	1.482	1.475	1.469	1.460	1.452	1.445	1.438	1.429	1.420	1.411	1.402	1.395	1.386	1.378	1.371	1.362	1.354	1.346	1.338	1.331	1.324	1.318	1.311	1.305	1.300	1.295	1.291	1.288	1.285	1.282	1.280	1.279	1.279	1.279	1.280	1.280	1.282	1.285	1.290	1.292	1.299	1.304	1.311	1.316	1.325	1.332	1.341	1.350	1.360	1.370	1.381	1.392	1.404	1.416	1.429	1.441	1.452	1.466	1.480	1.492	1.505	1.519	1.531	1.545	1.558	1.570	1.582	1.594	1.605	1.616	1.628	1.639	1.649	1.658	1.666	1.675	1.682	1.689	1.696	1.702	1.706	1.712	1.716	1.719	1.722	1.725	1.725	1.726	1.726	1.726	1.724	1.724	1.721	1.716	1.712	1.709	1.704	1.699	1.692	1.686	1.680	1.672	1.666	1.659	1.649	1.641	1.632	1.624	1.615	1.606	1.598	1.586	1.578	1.568	1.558	1.549	1.539	1.530	1.520	1.511	1.501	1.491	1.482	1.474	1.465	1.456	1.448	1.439	1.431	1.422	1.415	1.406	1.400	1.392	1.385	1.380	1.372	1.366	1.360	1.355	1.350	1.345	1.340	1.334	1.329	1.326	1.321	1.318	1.312	1.310	1.305	1.302	1.300	1.298	1.294	1.291	1.289	1.286	1.284	1.281	1.280	1.278	1.278	1.275	1.274	100.000	5.000	2.000	1.000	7.000	0.000	0.000	0.000	0.000	0.000	0.000	0.000	0.000	0.000	0.000	0.000	0.000	0.000	-2.124	-2.118	-2.112	-2.108	-2.101	-2.095	-2.088	-2.082	-2.076	-2.070	-2.062	-2.056	-2.049	-2.042	-2.036	-2.029	-2.022	-2.014	-2.007	-2.001	-1.992	-1.986	-1.979	-1.971	-1.965	-1.958	-1.950	-1.942	-1.936	-1.929	-1.921	-1.915	-1.908	-1.901	-1.895	-1.888	-1.882	-1.875	-1.869	-1.864	-1.858	-1.852	-1.846	-1.841	-1.836	-1.832	-1.828	-1.824	-1.820	-1.815	-1.811	-1.808	-1.805	-1.802	-1.799	-1.798	-1.795	-1.794	-1.792	-1.790	-1.789	-1.789	-1.789	-1.789	-1.789	-1.789	-1.790	-1.790	-1.791	-1.792	-1.794	-1.796	-1.798	-1.800	-1.802	-1.804	-1.806	-1.809	-1.811	-1.816	-1.819	-1.821	-1.825	-1.829	-1.831	-1.835	-1.839	-1.841	-1.845	-1.849	-1.852	-1.856	-1.859	-1.861	-1.865	-1.868	-1.871	-1.874	-1.878	-1.879	-1.881	-1.884	-1.885	-1.888	-1.889	-1.890	-1.891	-1.891	-1.891	-1.892	-1.892	-1.892	-1.891	-1.891	-1.890	-1.889	-1.888	-1.885	-1.882	-1.880	-1.878	-1.872	-1.870	-1.865	-1.861	-1.856	-1.851	-1.846	-1.841	-1.835	-1.829	-1.821	-1.814	-1.808	-1.799	-1.791	-1.782	-1.774	-1.764	-1.755	-1.745	-1.735	-1.724	-1.714	-1.701	-1.690	-1.678	-1.665	-1.652	-1.640	-1.626	-1.612	-1.599	-1.585	-1.570	-1.556	-1.540	-1.526	-1.510	-1.495	-1.479	-1.464	-1.448	-1.431	-1.415	-1.399	-1.382	-1.366	-1.350	-1.334	-1.318	-1.301	-1.285	-1.270	-1.255	-1.238	-1.222	-1.208	-1.194	-1.180	-1.165	-1.152	-1.138	-1.125	-1.112	-1.101	-1.090	-1.079	-1.068	-1.058	-1.049	-1.039	-1.031	-1.024	-1.015	-1.010	-1.002	-0.998	-0.992	-0.988	-0.985	-0.981	-0.979	-0.976	-0.975	-0.974	-0.972	-0.974	-0.974	-0.974	-0.976	-0.978	-0.979	-0.981	-0.985	-0.986	-0.990	-0.994	-0.998	-1.000	-1.005	-1.009	-1.012	-1.016	-1.020	-1.024	-1.028	-1.031	-1.035	-1.039	-1.041	-1.045	-1.048	-1.050	-1.052	-1.055	-1.056	-1.059	-1.059	-1.061	-1.061	-1.062	-1.062	-1.062	-1.061	-1.061	-1.060	-1.059	-1.058	-1.055	-1.054	-1.051	-1.050	-1.048	-1.045	-1.042	-1.041	-1.039	-1.035	-1.032	-1.030	-1.028	-1.026	-1.022	-1.021	-1.020	-1.018	-1.016	-1.015	-1.015	-1.014	-1.015	-1.014	-1.015	-1.015	-1.016	-1.018	-1.020	-1.022	-1.024	-1.028	-1.030	-1.034	-1.038	-1.042	-1.048	-1.052	-1.058	-1.064	-1.070	-1.076	-1.081	-1.088	-1.095	-1.101	-1.109	-1.115	-1.122	-1.130	-1.138	-1.145	-1.151	-1.159	-1.166	-1.172	-1.180	-1.188	-1.194	-1.200	-1.208	-1.212	-1.219	-1.224	-1.230	-1.235	-1.241	-1.246	-1.250	-1.254	-1.258	-1.261	-1.265	-1.269	-1.271	-1.274	-1.276	-1.279	-1.281	-1.282	-1.284	-1.285	-1.286	-1.288	-1.288	-1.290	-1.290	-1.291	-1.290	-1.290	-1.291	-1.291	-1.291	-1.291	-1.292	-1.292	-1.292	-1.291	-1.291	-1.292	-1.291	-1.291	-1.291	-1.291	-1.291	-1.292	-1.292	-1.294	-1.292	-1.294	-1.294	-1.295	-1.295	-1.295	-1.296	-1.296	-1.298	-1.299	-1.299	-1.300	-1.300	-1.302	-1.304	-1.304	-1.305	-1.306	-1.308	-1.309	-1.310	-1.311	-1.314	-1.315	-1.316	-1.319	-1.320	-1.322	-1.324	-1.326	-1.328	-1.331	-1.332	-1.335	-1.338	-1.341	-1.344	-1.346	-1.349	-1.354	-1.356	-1.360	-1.364	-1.368	-1.371	-1.376	-1.380	-1.384	-1.389	-1.392	-1.398	-1.402	-1.408	-1.414	-1.419	-1.425	-1.430	-1.436	-1.441	-1.448	-1.454	-1.460	-1.465	-1.472	-1.479	-1.485	-1.491	-1.498	-1.504	-1.511	-1.518	-1.522	-1.529	-1.536	-1.541	-1.548	-1.554	-1.560	-1.566	-1.572	-1.579	-1.585	-1.591	-1.598	-1.602	-1.610	-1.615	-1.621	-1.628	-1.634	-1.639	-1.645	-1.651	-1.658	-1.662	-1.670	-1.676	-1.681	-1.688	-1.694	-1.700	-1.706	-1.712	-1.720	-1.726	-1.732	-1.740	-1.746	-1.754	-1.759	-1.766	-1.772	-1.780	-1.786	-1.794	-1.801	-1.808	-1.815	-1.822	-1.828	-1.835	-1.841	-1.849	-1.854	-1.861	-1.868	-1.872	-1.879	-1.885	-1.890	-1.895	-1.900	-1.904	-1.908	-1.912	-1.915	-1.918	-1.921	-1.922	-1.925	-1.928	-1.928	-1.929	-1.930	-1.929	-1.929	-1.928	-1.926	-1.924	-1.921	-1.919	-1.916	-1.912	-1.909	-1.904	-1.900	-1.895	-1.889	-1.884	-1.876	-1.870	-1.864	-1.856	-1.849	-1.842	-1.834	-1.828	-1.819	-1.811	-1.804	-1.796	-1.788	-1.779	-1.771	-1.764	-1.755	-1.748	-1.741	-1.732	-1.726	-1.719	-1.711	-1.705	-1.699	-1.692	-1.688	-1.681	-1.675	-1.671	-1.666	-1.661	-1.658	-1.654	-1.651	-1.648	-1.644	-1.641	-1.640	-1.636	-1.635	-1.634	-1.632	-1.631	-1.631	-1.630	-1.630	-1.629	-1.629	-1.629	-1.629	-1.629	-1.629	-1.629	-1.629	-1.629	-1.630	-1.629	-1.630	-1.629	-1.629	-1.630	-1.629	-1.629	-1.628	-1.628	-1.625	-1.625	-1.624	-1.621	-1.620	-1.619	-1.616	-1.614	-1.611	-1.608	-1.605	-1.602	-1.599	-1.595	-1.591	-1.588	-1.582	-1.579	-1.574	-1.568	-1.564	-1.559	-1.554	-1.548	-1.542	-1.538	-1.531	-1.525	-1.520	-1.514	-1.508	-1.502	-1.496	-1.490	-1.484	-1.478	-1.471	-1.465	-1.459	-1.454	-1.448	-1.441	-1.435	-1.429	-1.422	-1.416	-1.410	-1.404	-1.399	-1.391	-1.386	-1.380	-1.374	-1.366	-1.361	-1.355	-1.349	-1.342	-1.335	-1.329	-1.322	-1.315	-1.308	-1.300	-1.294	-1.286	-1.279	-1.271	-1.264	-1.256	-1.248	-1.240	-1.231	-1.224	-1.215	-1.208	-1.199	-1.190	-1.181	-1.172	-1.164	-1.154	-1.145	-1.136	-1.128	-1.118	-1.109	-1.099	-1.090	-1.080	-1.072	-1.062	-1.054	-1.045	-1.035	-1.028	-1.018	-1.010	-1.001	-0.992	-0.985	-0.976	-0.970	-0.961	-0.954	-0.946	-0.939	-0.932	-0.925	-0.920	-0.912	-0.906	-0.900	-0.895	-0.890	-0.884	-0.879	-0.874	-0.870	-0.864	-0.860	-0.855	-0.851	-0.848	-0.842	-0.839	-0.835	-0.831	-0.828	-0.825	-0.821	-0.818	-0.814	-0.811	-0.808	-0.805	-0.801	-0.799	-0.795	-0.792	-0.788	-0.785	-0.781	-0.779	-0.774	-0.770	-0.766	-0.762	-0.759	-0.755	-0.751	-0.748	-0.742	-0.739	-0.734	-0.730	-0.725	-0.720	-0.716	-0.710	-0.705	-0.701	-0.696	-0.691	-0.686	-0.681	-0.676	-0.671	-0.666	-0.661	-0.658	-0.652	-0.648	-0.642	-0.639	-0.634	-0.629	-0.624	-0.620	-0.616	-0.612	-0.610	-0.606	-0.604	-0.600	-0.598	-0.595	-0.592	-0.591	-0.590	-0.589	-0.588	-0.586	-0.586	-0.586	-0.589	-0.589	-0.590	-0.591	-0.594	-0.595	-0.599	-0.601	-0.606	-0.610	-0.614	-0.620	-0.625	-0.630	-0.638	-0.644	-0.651	-0.659	-0.666	-0.674	-0.684	-0.692	-0.701	-0.711	-0.721	-0.732	-0.744	-0.754	-0.766	-0.778	-0.790	-0.802	-0.815	-0.829	-0.841	-0.855	-0.869	-0.881	-0.895	-0.909	-0.924	-0.938	-0.952	-0.966	-0.980	-0.996	-1.010	-1.024	-1.038	-1.051	-1.068	-1.081	-1.095	-1.109	-1.122	-1.136	-1.150	-1.162	-1.176	-1.189	-1.201	-1.212	-1.225	-1.236	-1.246	-1.258	-1.268	-1.279	-1.289	-1.298	-1.308	-1.315	-1.324	-1.331	-1.339	-1.345	-1.351	-1.358	-1.364	-1.368	-1.374	-1.376	-1.381	-1.384	-1.388	-1.390	-1.391	-1.392	-1.394	-1.394	-1.394	-1.394	-1.392	-1.392	-1.391	-1.388	-1.385	-1.384	-1.381	-1.376	-1.372	-1.370	-1.365	-1.360	-1.355	-1.350	-1.345	-1.340	-1.334	-1.329	-1.322	-1.316	-1.310	-1.304	-1.298	-1.292	-1.286	-1.279	-1.274	-1.266	-1.260	-1.254	-1.248	-1.241	-1.235	-1.230	-1.224	-1.219	-1.212	-1.208	-1.202	-1.196	-1.190	-1.186	-1.181	-1.176	-1.171	-1.168	-1.162	-1.158	-1.154	-1.149	-1.144	-1.140	-1.136	-1.132	-1.129	-1.125	-1.120	-1.116	-1.112	-1.109	-1.106	-1.101	-1.098	-1.094	-1.090	-1.085	-1.081	-1.078	-1.074	-1.070	-1.066	-1.062	-1.058	-1.054	-1.049	-1.044	-1.040	-1.036	-1.030	-1.025	-1.021	-1.015	-1.011	-1.006	-1.001	-0.996	-0.990	-0.985	-0.979	-0.974	-0.968	-0.962	-0.958	-0.951	-0.948	-0.941	-0.936	-0.930	-0.925	-0.919	-0.914	-0.909	-0.902	-0.898	-0.892	-0.888	-0.881	-0.876	-0.872	-0.866	-0.862	-0.858	-0.854	-0.849	-0.845	-0.841	-0.838	-0.832	-0.830	-0.826	-0.822	-0.820	-0.818	-0.816	-0.814	-0.811	-0.810	-0.809	-0.809	-0.809	-0.808	-0.808	-0.808	-0.809	-0.810	-0.811	-0.814	-0.815	-0.819	-0.821	-0.824	-0.829	-0.832	-0.838	-0.842	-0.848	-0.852	-0.859	-0.865	-0.871	-0.878	-0.885	-0.892	-0.901	-0.909	-0.916	-0.925	-0.934	-0.942	-0.951	-0.960	-0.970	-0.979	-0.989	-0.998	-1.008	-1.016	-1.026	-1.035	-1.045	-1.054	-1.064	-1.072	-1.081	-1.091	-1.099	-1.108	-1.116	-1.125	-1.132	-1.140	-1.148	-1.155	-1.162	-1.169	-1.175	-1.181	-1.188	-1.192	-1.198	-1.202	-1.208	-1.212	-1.216	-1.220	-1.224	-1.228	-1.231	-1.235	-1.238	-1.240	-1.242	-1.246	-1.248	-1.250	-1.251	-1.254	-1.255	-1.258	-1.259	-1.260	-1.261	-1.262	-1.264	-1.265	-1.266	-1.266	-1.269	-1.270	-1.270	-1.271	-1.272	-1.274	-1.275	-1.275	-1.276	-1.278	-1.278	-1.279	-1.280	-1.280	-1.281	-1.281	-1.282	-1.282	-1.282	-1.284	-1.284	-1.284	-1.284	-1.284	-1.282	-1.284	-1.282	-1.282	-1.282	-1.282	-1.280	-1.280	-1.279	-1.278	-1.278	-1.276	-1.274	-1.274	-1.272	-1.271	-1.270	-1.269	-1.268	-1.266	-1.265	-1.264	-1.262	-1.261	-1.259	-1.259	-1.258	-1.256	-1.256	-1.255	-1.255	-1.255	-1.254	-1.254	-1.254	-1.255	-1.255	-1.256	-1.255	-1.256	-1.259	-1.259	-1.261	-1.262	-1.264	-1.266	-1.269	-1.270	-1.272	-1.275	-1.276	-1.280	-1.281	-1.284	-1.286	-1.290	-1.291	-1.294	-1.298	-1.300	-1.301	-1.304	-1.306	-1.309	-1.310	-1.311	-1.314	-1.315	-1.316	-1.318	-1.319	-1.319	-1.320	-1.319	-1.319	-1.319	-1.319	-1.318	-1.316	-1.315	-1.314	-1.311	-1.310	-1.309	-1.306	-1.304	-1.301	-1.298	-1.295	-1.292	-1.290	-1.288	-1.285	-1.282	-1.279	-1.276	-1.274	-1.270	-1.268	-1.265	-1.264	-1.261	-1.259	-1.256	-1.255	-1.255	-1.254	-1.252	-1.252	-1.252	-1.252	-1.252	-1.254	-1.255	-1.256	-1.259	-1.260	-1.262	-1.265	-1.268	-1.272	-1.275	-1.280	-1.284	-1.289	-1.294	-1.299	-1.304	-1.309	-1.315	-1.321	-1.328	-1.334	-1.340	-1.346	-1.352	-1.360	-1.366	-1.372	-1.379	-1.386	-1.392	-1.399	-1.406	-1.411	-1.418	-1.424	-1.431	-1.436	-1.442	-1.446	-1.451	-1.456	-1.460	-1.464	-1.469	-1.471	-1.475	-1.478	-1.481	-1.482	-1.484	-1.486	-1.488	-1.486	-1.488	-1.488	-1.486	-1.486	-1.485	-1.482	-1.481	-1.479	-1.476	-1.474	-1.471	-1.468	-1.464	-1.459	-1.455	-1.450	-1.445	-1.441	-1.435	-1.430	-1.424	-1.418	-1.411	-1.405	-1.400	-1.392	-1.386	-1.380	-1.374	-1.366	-1.360	-1.354	-1.346	-1.339	-1.332	-1.326	-1.320	-1.314	-1.306	-1.300	-1.294	-1.289	-1.282	-1.276	-1.271	-1.265	-1.260	-1.255	-1.250	-1.246	-1.241	-1.236	-1.231	-1.228	-1.224	-1.220	-1.218	-1.214	-1.210	-1.208	-1.204	-1.201	-1.199	-1.196	-1.194	-1.191	-1.190	-1.188	-1.186	-1.184	-1.182	-1.181	-1.179	-1.178	-1.176	-1.174	-1.174	-1.171	-1.171	-1.169	-1.169	-1.168	-1.166	-1.165	-1.164	-1.162	-1.161	-1.160	-1.159	-1.158	-1.155	-1.154	-1.151	-1.151	-1.150	-1.148	-1.146	-1.146	-1.144	-1.142	-1.141	-1.140	-1.139	-1.139	-1.136	-1.136	-1.135	-1.134	-1.134	-1.132	-1.132	-1.131	-1.130	-1.130	-1.130	-1.130	-1.130	-1.130	-1.130	-1.131	-1.130	-1.131	-1.132	-1.134	-1.135	-1.136	-1.138	-1.139	-1.140	-1.142	-1.145	-1.146	-1.149	-1.152	-1.155	-1.158	-1.160	-1.164	-1.166	-1.171	-1.174	-1.178	-1.181	-1.186	-1.189	-1.192	-1.198	-1.201	-1.206	-1.210	-1.215	-1.220	-1.224	-1.230	-1.234	-1.239	-1.244	-1.249	-1.254	-1.259	-1.265	-1.269	-1.275	-1.280	-1.286	-1.291	-1.298	-1.302	-1.308	-1.314	-1.319	-1.325	-1.330	-1.336	-1.342	-1.349	-1.355	-1.361	-1.368	-1.374	-1.380	-1.386	-1.392	-1.399	-1.406	-1.412	-1.419	-1.426	-1.434	-1.439	-1.446	-1.454	-1.461	-1.469	-1.475	-1.481	-1.489	-1.496	-1.502	-1.510	-1.518	-1.524	-1.531	-1.539	-1.545	-1.551	-1.558	-1.565	-1.571	-1.578	-1.584	-1.590	-1.596	-1.601	-1.608	-1.612	-1.618	-1.624	-1.629	-1.634	-1.638	-1.641	-1.645	-1.649	-1.651	-1.655	-1.659	-1.660	-1.664	-1.665	-1.668	-1.668	-1.670	-1.670	-1.671	-1.670	-1.671	-1.671	-1.670	-1.669	-1.668	-1.665	-1.664	-1.662	-1.660	-1.658	-1.654	-1.651	-1.648	-1.644	-1.640	-1.635	-1.631	-1.626	-1.621	-1.618	-1.611	-1.605	-1.600	-1.594	-1.588	-1.582	-1.575	-1.570	-1.562	-1.555	-1.548	-1.542	-1.535	-1.528	-1.520	-1.512	-1.505	-1.498	-1.489	-1.481	-1.472	-1.465	-1.456	-1.449	-1.440	-1.432	-1.424	-1.415	-1.406	-1.398	-1.389	-1.381	-1.372	-1.364	-1.355	-1.346	-1.338	-1.330	-1.321	-1.314	-1.304	-1.296	-1.289	-1.279	-1.271	-1.262	-1.254	-1.245	-1.238	-1.229	-1.221	-1.211	-1.204	-1.196	-1.188	-1.180	-1.171	-1.164	-1.155	-1.146	-1.139	-1.131	-1.121	-1.114	-1.106	-1.098	-1.090	-1.081	-1.074	-1.065	-1.058	-1.049	-1.041	-1.034	-1.025	-1.016	-1.009	-1.000	-0.991	-0.985	-0.976	-0.968	-0.959	-0.951	-0.942	-0.934	-0.926	-0.918	-0.910	-0.902	-0.894	-0.886	-0.878	-0.870	-0.861	-0.854	-0.845	-0.839	-0.830	-0.822	-0.816	-0.809	-0.800	-0.794	-0.788	-0.780	-0.772	-0.766	-0.760	-0.755	-0.748	-0.742	-0.736	-0.730	-0.725	-0.720	-0.715	-0.710	-0.706	-0.701	-0.696	-0.691	-0.688	-0.685	-0.681	-0.678	-0.672	-0.670	-0.666	-0.664	-0.661	-0.658	-0.655	-0.652	-0.650	-0.648	-0.645	-0.641	-0.640	-0.638	-0.635	-0.634	-0.630	-0.628	-0.625	-0.624	-0.621	-0.619	-0.616	-0.614	-0.611	-0.609	-0.606	-0.604	-0.601	-0.599	-0.596	-0.594	-0.590	-0.589	-0.586	-0.584	-0.581	-0.579	-0.578	-0.575	-0.572	-0.571	-0.570	-0.568	-0.566	-0.565	-0.565	-0.564	-0.564	-0.562	-0.564	-0.562	-0.564	-0.565	-0.568	-0.569	-0.571	-0.572	-0.575	-0.579	-0.582	-0.586	-0.590	-0.595	-0.601	-0.606	-0.611	-0.619	-0.625	-0.632	-0.640	-0.649	-0.656	-0.665	-0.672	-0.682	-0.691	-0.701	-0.711	-0.721	-0.731	-0.741	-0.751	-0.762	-0.772	-0.782	-0.794	-0.804	-0.815	-0.824	-0.834	-0.845	-0.854	-0.862	-0.871	-0.881	-0.890	-0.899	-0.906	-0.914	-0.921	-0.928	-0.934	-0.939	-0.945	-0.950	-0.954	-0.958	-0.961	-0.962	-0.965	-0.966	-0.968	-0.968	-0.968	-0.968	-0.965	-0.962	-0.961	-0.959	-0.954	-0.950	-0.946	-0.941	-0.935	-0.929	-0.922	-0.915	-0.909	-0.900	-0.891	-0.884	-0.875	-0.865	-0.855	-0.845	-0.835	-0.824	-0.814	-0.802	-0.791	-0.780	-0.769	-0.758	-0.745	-0.732	-0.721	-0.710	-0.696	-0.685	-0.672	-0.660	-0.649	-0.636	-0.624	-0.614	-0.601	-0.589	-0.578	-0.566	-0.556	-0.545	-0.534	-0.522	-0.514	-0.504	-0.494	-0.484	-0.476	-0.466	-0.458	-0.450	-0.442	-0.435	-0.428	-0.421	-0.415	-0.409	-0.404	-0.398	-0.394	-0.389	-0.385	-0.381	-0.379	-0.375	-0.372	-0.369	-0.368	-0.366	-0.365	-0.364	-0.362	-0.362	-0.361	-0.362	-0.361	-0.362	-0.362	-0.362	-0.364	-0.365	-0.365	-0.365	-0.366	-0.368	-0.368	-0.369	-0.370	-0.371	-0.372	-0.372	-0.372	-0.372	-0.372	-0.372	-0.374	-0.374	-0.372	-0.371	-0.370	-0.369	-0.368	-0.368	-0.365	-0.362	-0.360	-0.358	-0.355	-0.352	-0.349	-0.345	-0.341	-0.338	-0.334	-0.329	-0.325	-0.320	-0.314	-0.310	-0.305	-0.299	-0.294	-0.288	-0.282	-0.275	-0.269	-0.262	-0.258	-0.251	-0.244	-0.238	-0.230	-0.224	-0.216	-0.210	-0.202	-0.196	-0.189	-0.181	-0.174	-0.166	-0.159	-0.151	-0.142	-0.135	-0.128	-0.120	-0.111	-0.104	-0.095	-0.088	-0.080	-0.071	-0.062	-0.055	-0.046	-0.039	-0.030	-0.022	-0.014	-0.005	0.004	0.011	0.020	0.028	0.035	0.044	0.050	0.059	0.065	0.072	0.079	0.086	0.092	0.099	0.105	0.110	0.116	0.121	0.125	0.130	0.134	0.138	0.141	0.142	0.146	0.148	0.149	0.149	0.150	0.150	0.149	0.148	0.145	0.144	0.141	0.138	0.134	0.130	0.126	0.121	0.115	0.110	0.104	0.096	0.090	0.081	0.074	0.065	0.058	0.050	0.041	0.032	0.024	0.014	0.005	-0.005	-0.015	-0.024	-0.032	-0.042	-0.051	-0.061	-0.070	-0.079	-0.088	-0.096	-0.104	-0.111	-0.119	-0.128	-0.134	-0.141	-0.148	-0.154	-0.159	-0.165	-0.170	-0.175	-0.179	-0.182	-0.186	-0.190	-0.194	-0.195	-0.198	-0.200	-0.201	-0.204	-0.205	-0.206	-0.206	-0.209	-0.209	-0.209	-0.209	-0.209	-0.210	-0.210	-0.210	-0.210	-0.209	-0.210	-0.210	-0.211	-0.211	-0.212	-0.212	-0.214	-0.215	-0.215	-0.219	-0.220	-0.222	-0.224	-0.228	-0.231	-0.234	-0.239	-0.242	-0.248	-0.252	-0.258	-0.262	-0.269	-0.275	-0.281	-0.290	-0.296	-0.304	-0.312	-0.321	-0.330	-0.338	-0.349	-0.358	-0.368	-0.378	-0.388	-0.398	-0.409	-0.420	-0.431	-0.441	-0.452	-0.464	-0.476	-0.488	-0.499	-0.510	-0.521	-0.534	-0.545	-0.556	-0.568	-0.579	-0.590	-0.600	-0.611	-0.621	-0.631	-0.642	-0.652	-0.661	-0.670	-0.680	-0.689	-0.698	-0.706	-0.714	-0.721	-0.729	-0.736	-0.742	-0.749	-0.754	-0.761	-0.766	-0.771	-0.775	-0.780	-0.784	-0.786	-0.790	-0.792	-0.795	-0.798	-0.799	-0.801	-0.802	-0.804	-0.804	-0.804	-0.805	-0.804	-0.804	-0.802	-0.802	-0.800	-0.800	-0.798	-0.796	-0.794	-0.791	-0.790	-0.788	-0.785	-0.782	-0.779	-0.776	-0.774	-0.770	-0.766	-0.764	-0.760	-0.756	-0.752	-0.750	-0.746	-0.742	-0.740	-0.736	-0.732	-0.729	-0.725	-0.722	-0.718	-0.714	-0.710	-0.706	-0.702	-0.699	-0.695	-0.692	-0.688	-0.684	-0.680	-0.676	-0.672	-0.668	-0.664	-0.660	-0.654	-0.650	-0.645	-0.641	-0.636	-0.631	-0.628	-0.622	-0.618	-0.610	-0.605	-0.600	-0.594	-0.588	-0.581	-0.575	-0.570	-0.562	-0.556	-0.549	-0.541	-0.532	-0.526	-0.518	-0.510	-0.501	-0.491	-0.484	-0.475	-0.465	-0.456	-0.446	-0.435	-0.425	-0.415	-0.405	-0.394	-0.382	-0.371	-0.360	-0.349	-0.338	-0.324	-0.312	-0.300	-0.289	-0.275	-0.262	-0.250	-0.238	-0.224	-0.211	-0.198	-0.184	-0.171	-0.159	-0.146	-0.132	-0.120	-0.106	-0.094	-0.081	-0.069	-0.056	-0.045	-0.032	-0.020	-0.010	0.001	0.012	0.024	0.034	0.044	0.054	0.062	0.071	0.079	0.088	0.095	0.101	0.108	0.114	0.119	0.125	0.129	0.132	0.136	0.139	0.141	0.142	0.144	0.145	0.145	0.144	0.144	0.141	0.141	0.138	0.135	0.131	0.129	0.124	0.120	0.115	0.109	0.105	0.099	0.091	0.086	0.080	0.072	0.065	0.059	0.052	0.044	0.036	0.029	0.021	0.014	0.006	-0.001	-0.009	-0.016	-0.024	-0.030	-0.038	-0.044	-0.051	-0.058	-0.064	-0.070	-0.076	-0.081	-0.088	-0.094	-0.099	-0.104	-0.109	-0.114	-0.119	-0.124	-0.129	-0.132	-0.136	-0.141	-0.146	-0.150	-0.155	-0.160	-0.164	-0.168	-0.172	-0.178	-0.184	-0.188	-0.194	-0.200	-0.206	-0.211	-0.218	-0.225	-0.234	-0.241	-0.250	-0.260	-0.269	-0.279	-0.290	-0.301	-0.312	-0.325	-0.339	-0.354	-0.368	-0.382	-0.399	-0.416	-0.432	-0.451	-0.471	-0.491	-0.511	-0.532	-0.554	-0.576	-0.599	-0.624	-0.648	-0.672	-0.699	-0.725	-0.754	-0.780	-0.809	-0.838	-0.866	-0.895	-0.925	-0.955	-0.986	-1.016	-1.048	-1.079	-1.110	-1.142	-1.174	-1.205	-1.238	-1.269	-1.300	-1.331	-1.362	-1.392	-1.425	-1.455	-1.485	-1.514	-1.545	-1.574	-1.602	-1.631	-1.659	-1.686	-1.712	-1.739	-1.765	-1.789	-1.814	-1.839	-1.861	-1.884	-1.905	-1.928	-1.948	-1.968	-1.986	-2.005	-2.022	-2.040	-2.056	-2.071	-2.088	-2.101	-2.115	-2.128	-2.139	-2.151	-2.161	-2.172	-2.182	-2.190	-2.199	-2.208	-2.214	-2.221	-2.228	-2.232	-2.238	-2.241	-2.245	-2.249	-2.251	-2.254	-2.256	-2.258	-2.258	-2.258	-2.259	-2.258	-2.256	-2.255	-2.254	-2.252	-2.249	-2.248	-2.245	-2.241	-2.238	-2.234	-2.230	-2.225	-2.221	-2.216	-2.211	-2.206	-2.200	-2.195	-2.189	-2.184	-2.178	-2.171	-2.166	-2.160	-2.152	-2.146	-2.140	-2.134	-2.128	-2.121	-2.115	-2.109	-2.102	-2.096	-2.091	-2.084	-2.079	-2.072	-2.068	-2.062	-2.056	-2.052	-2.047	-2.042	-2.039	-2.034	-2.030	-2.026	-2.022	-2.020	-2.018	-2.015	-2.011	-2.010	-2.007	-2.006	-2.005	-2.005	-2.004	-2.002	-2.002	-2.002	-2.002	-2.004	-2.004	-2.006	-2.007	-2.009	-2.010	-2.013	-2.015	-2.016	-2.020	-2.022	-2.025	-2.029	-2.033	-2.036	-2.039	-2.044	-2.047	-2.051	-2.056	-2.060	-2.065	-2.070	-2.075	-2.079	-2.084	-2.089	-2.095	-2.099	-2.104	-2.109	-2.115	-2.120	-2.126	-2.131	-2.136	-2.142	-2.148	-2.154	-2.160	-2.165	-2.171	-2.178	-2.184	-2.189	-2.195	-2.202	-2.209	-2.214	-2.221	-2.228	-2.234	-2.240	-2.248	-2.254	-2.261	-2.269	-2.276	-2.284	-2.291	-2.299	-2.306	-2.314	-2.321	-2.330	-2.339	-2.346	-2.356	-2.362	-2.372	-2.381	-2.390	-2.399	-2.409	-2.418	-2.426	-2.436	-2.445	-2.455	-2.465	-2.474	-2.485	-2.495	-2.505	-2.514	-2.525	-2.534	-2.544	-2.554	-2.565	-2.575	-2.585	-2.595	-2.606	-2.616	-2.625	-2.635	-2.645	-2.655	-2.664	-2.674	-2.685	-2.694	-2.701	-2.711	-2.720	-2.729	-2.738	-2.746	-2.754	-2.762	-2.770	-2.779	-2.785	-2.792	-2.800	-2.806	-2.812	-2.819	-2.825	-2.831	-2.838	-2.842	-2.846	-2.851	-2.855	-2.860	-2.865	-2.869	-2.871	-2.875	-2.878	-2.881	-2.882	-2.885	-2.886	-2.889	-2.890	-2.891	-2.892	-2.892	-2.894	-2.894	-2.895	-2.895	-2.895	-2.896	-2.895	-2.895	-2.894	-2.894	-2.892	-2.891	-2.890	-2.889	-2.889	-2.886	-2.885	-2.884	-2.881	-2.880	-2.878	-2.876	-2.875	-2.872	-2.871	-2.869	-2.866	-2.865	-2.862	-2.860	-2.859	-2.855	-2.854	-2.852	-2.849	-2.846	-2.845	-2.841	-2.839	-2.838	-2.834	-2.831	-2.829	-2.824	-2.821	-2.819	-2.815	-2.811	-2.809	-2.805	-2.801	-2.796	-2.792	-2.788	-2.784	-2.779	-2.774	-2.769	-2.764	-2.759	-2.752	-2.748	-2.742	-2.736	-2.731	-2.725	-2.719	-2.712	-2.705	-2.700	-2.694	-2.688	-2.680	-2.674	-2.668	-2.660	-2.654	-2.646	-2.640	-2.634	-2.629	-2.621	-2.616	-2.610	-2.604	-2.598	-2.592	-2.588	-2.582	-2.578	-2.572	-2.569	-2.564	-2.560	-2.558	-2.552	-2.550	-2.548	-2.545	-2.542	-2.541	-2.539	-2.539	-2.538	-2.536	-2.536	-2.536	-2.536	-2.538	-2.538	-2.539	-2.540	-2.541	-2.542	-2.545	-2.548	-2.549	-2.551	-2.554	-2.558	-2.559	-2.561	-2.565	-2.568	-2.571	-2.574	-2.576	-2.580	-2.582	-2.585	-2.588	-2.590	-2.594	-2.595	-2.598	-2.600	-2.601	-2.604	-2.606	-2.606	-2.609	-2.609	-2.610	-2.611	-2.611	-2.612	-2.612	-2.612	-2.611	-2.611	-2.610	-2.608	-2.606	-2.605	-2.604	-2.602	-2.600	-2.596	-2.594	-2.591	-2.589	-2.585	-2.581	-2.579	-2.574	-2.571	-2.568	-2.562	-2.559	-2.554	-2.549	-2.544	-2.540	-2.534	-2.529	-2.524	-2.518	-2.512	-2.508	-2.501	-2.496	-2.490	-2.485	-2.479	-2.472	-2.468	-2.460	-2.454	-2.449	-2.441	-2.436	-2.429	-2.424	-2.416	-2.410	-2.404	-2.398	-2.391	-2.385	-2.378	-2.372	-2.366	-2.360	-2.352	-2.346	-2.340	-2.334	-2.328	-2.320	-2.315	-2.308	-2.301	-2.295	-2.290	-2.282	-2.276	-2.271	-2.265	-2.258	-2.251	-2.246	-2.240	-2.235	-2.229	-2.222	-2.216	-2.210	-2.204	-2.199	-2.192	-2.188	-2.181	-2.175	-2.170	-2.164	-2.158	-2.152	-2.146	-2.140	-2.135	-2.130	-2.122	-2.116	-2.111	-2.105	-2.100	-2.092	-2.086	-2.081	-2.075	-2.069	-2.062	-2.056	-2.050	-2.044	-2.038	-2.031	-2.025	-2.019	-2.013	-2.005	-1.999	-1.992	-1.986	-1.979	-1.974	-1.968	-1.961	-1.955	-1.950	-1.944	-1.939	-1.932	-1.928	-1.922	-1.918	-1.912	-1.909	-1.905	-1.900	-1.896	-1.892	-1.891	-1.888	-1.886	-1.884	-1.881	-1.880	-1.880	-1.879	-1.879	-1.879	-1.881	-1.881	-1.882	-1.886	-1.889	-1.891	-1.895	-1.899	-1.904	-1.909	-1.914	-1.920	-1.926	-1.932	-1.940	-1.949	-1.956	-1.965	-1.974	-1.984	-1.994	-2.004	-2.015	-2.026	-2.036	-2.050	-2.061	-2.074	-2.088	-2.100	-2.115	-2.129	-2.144	-2.159	-2.174	-2.189	-2.204	-2.220	-2.236	-2.252	-2.270	-2.286	-2.304	-2.321	-2.339	-2.358	-2.375	-2.394	-2.412	-2.430	-2.449	-2.469	-2.488	-2.506	-2.526	-2.546	-2.566	-2.585	-2.605	-2.626	-2.645	-2.666	-2.685	-2.706	-2.726	-2.746	-2.766	-2.786	-2.806	-2.826	-2.848	-2.866	-2.886	-2.906	-2.925	-2.945	-2.964	-2.982	-3.001	-3.020	-3.036	-3.055	-3.072	-3.089	-3.106	-3.122	-3.138	-3.152	-3.168	-3.182	-3.196	-3.209	-3.222	-3.235	-3.246	-3.256	-3.268	-3.276	-3.286	-3.295	-3.304	-3.310	-3.318	-3.322	-3.328	-3.332	-3.338	-3.340	-3.344	-3.346	-3.348	-3.350	-3.350	-3.349	-3.349	-3.348	-3.346	-3.345	-3.341	-3.339	-3.336	-3.332	-3.328	-3.322	-3.319	-3.314	-3.308	-3.302	-3.296	-3.290	-3.285	-3.279	-3.271	-3.265	-3.259	-3.252	-3.245	-3.240	-3.232	-3.225	-3.220	-3.212	-3.205	-3.199	-3.194	-3.188	-3.180	-3.174	-3.168	-3.162	-3.156	-3.151	-3.146	-3.140	-3.134	-3.129	-3.124	-3.119	-3.114	-3.108	-3.102	-3.098	-3.091	-3.086	-3.081	-3.076	-3.071	-3.065	-3.060	-3.054	-3.049	-3.041	-3.036	-3.029	-3.022	-3.015	-3.009	-3.001	-2.994	-2.986	-2.979	-2.970	-2.962	-2.952	-2.944	-2.934	-2.925	-2.915	-2.905	-2.895	-2.884	-2.872	-2.861	-2.851	-2.839	-2.826	-2.815	-2.802	-2.791	-2.779	-2.766	-2.754	-2.741	-2.728	-2.715	-2.701	-2.689	-2.676	-2.664	-2.650	-2.638	-2.625	-2.610	-2.598	-2.585	-2.574	-2.561	-2.549	-2.535	-2.524	-2.511	-2.500	-2.488	-2.476	-2.466	-2.455	-2.444	-2.434	-2.422	-2.412	-2.402	-2.392	-2.382	-2.372	-2.364	-2.355	-2.346	-2.338	-2.329	-2.320	-2.312	-2.305	-2.296	-2.290	-2.281	-2.275	-2.268	-2.262	-2.255	-2.248	-2.242	-2.236	-2.231	-2.225	-2.220	-2.215	-2.210	-2.205	-2.200	-2.196	-2.192	-2.189	-2.185	-2.181	-2.179	-2.176	-2.174	-2.171	-2.169	-2.168	-2.166	-2.165	-2.162	-2.161	-2.161	-2.161	-2.161	-2.160	-2.161	-2.162	-2.162	-2.164	-2.165	-2.166	-2.169	-2.170	-2.171	-2.174	-2.176	-2.179	-2.181	-2.182	-2.186	-2.189	-2.191	-2.194	-2.198	-2.199	-2.201	-2.205	-2.208	-2.210	-2.212	-2.215	-2.218	-2.219	-2.221	-2.224	-2.225	-2.226	-2.228	-2.229	-2.230	-2.230	-2.231	-2.231	-2.231	-2.231	-2.231	-2.231	-2.230	-2.230	-2.229	-2.228	-2.228	-2.226	-2.225	-2.224	-2.222	-2.221	-2.220	-2.219	-2.218	-2.218	-2.215	-2.215	-2.215	-2.214	-2.214	-2.214	-2.215	-2.215	-2.215	-2.218	-2.219	-2.221	-2.224	-2.228	-2.231	-2.235	-2.240	-2.245	-2.250	-2.258	-2.264	-2.271	-2.280	-2.289	-2.299	-2.309	-2.320	-2.331	-2.342	-2.356	-2.370	-2.385	-2.399	-2.414	-2.430	-2.448	-2.464	-2.481	-2.500	-2.519	-2.538	-2.558	-2.578	-2.598	-2.618	-2.639	-2.660	-2.681	-2.704	-2.725	-2.748	-2.770	-2.792	-2.814	-2.838	-2.860	-2.881	-2.904	-2.925	-2.948	-2.969	-2.989	-3.011	-3.031	-3.051	-3.070	-3.089	-3.109	-3.125	-3.144	-3.160	-3.176	-3.192	-3.206	-3.221	-3.235	-3.248	-3.260	-3.271	-3.281	-3.291	-3.300	-3.309	-3.315	-3.322	-3.328	-3.332	-3.338	-3.340	-3.344	-3.345	-3.346	-3.346	-3.346	-3.345	-3.342	-3.340	-3.336	-3.332	-3.328	-3.324	-3.318	-3.311	-3.305	-3.298	-3.290	-3.281	-3.272	-3.262	-3.254	-3.244	-3.234	-3.224	-3.214	-3.204	-3.192	-3.182	-3.171	-3.159	-3.148	-3.138	-3.126	-3.115	-3.104	-3.092	-3.081	-3.070	-3.060	-3.049	-3.039	-3.028	-3.018	-3.008	-2.998	-2.988	-2.978	-2.969	-2.960	-2.951	-2.942	-2.934	-2.926	-2.918	-2.910	-2.902	-2.894	-2.888	-2.880	-2.872	-2.866	-2.859	-2.852	-2.845	-2.840	-2.834	-2.828	-2.821	-2.814	-2.806	-2.801	-2.795	-2.788	-2.781	-2.774	-2.768	-2.760	-2.754	-2.746	-2.739	-2.730	-2.721	-2.712	-2.705	-2.695	-2.686	-2.676	-2.665	-2.655	-2.644	-2.632	-2.620	-2.608	-2.595	-2.582	-2.568	-2.554	-2.539	-2.522	-2.508	-2.491	-2.474	-2.456	-2.439	-2.420	-2.400	-2.381	-2.360	-2.340	-2.319	-2.298	-2.274	-2.252	-2.229	-2.205	-2.181	-2.158	-2.132	-2.108	-2.081	-2.056	-2.030	-2.004	-1.978	-1.951	-1.924	-1.899	-1.871	-1.844	-1.818	-1.791	-1.765	-1.738	-1.712	-1.688	-1.660	-1.636	-1.611	-1.588	-1.562	-1.540	-1.518	-1.495	-1.474	-1.452	-1.431	-1.412	-1.394	-1.376	-1.359	-1.342	-1.326	-1.311	-1.298	-1.285	-1.274	-1.262	-1.252	-1.244	-1.235	-1.229	-1.222	-1.216	-1.212	-1.209	-1.206	-1.204	-1.204	-1.204	-1.204	-1.206	-1.209	-1.212	-1.216	-1.221	-1.226	-1.232	-1.240	-1.248	-1.255	-1.262	-1.272	-1.282	-1.292	-1.302	-1.312	-1.324	-1.335	-1.346	-1.359	-1.371	-1.384	-1.396	-1.409	-1.421	-1.434	-1.448	-1.460	-1.472	-1.485	-1.499	-1.511	-1.524	-1.538	-1.550	-1.561	-1.574	-1.585	-1.599	-1.610	-1.621	-1.632	-1.644	-1.655	-1.665	-1.676	-1.686	-1.698	-1.708	-1.716	-1.726	-1.735	-1.745	-1.752	-1.761	-1.770	-1.778	-1.785	-1.791	-1.799	-1.806	-1.814	-1.820	-1.826	-1.832	-1.838	-1.844	-1.849	-1.854	-1.860	-1.865	-1.869	-1.874	-1.879	-1.882	-1.888	-1.892	-1.895	-1.900	-1.904	-1.908	-1.912	-1.916	-1.920	-1.924	-1.928	-1.931	-1.936	-1.940	-1.944	-1.948	-1.954	-1.956	-1.961	-1.966	-1.971	-1.976	-1.981	-1.986	-1.991	-1.998	-2.002	-2.007	-2.014	-2.021	-2.027	-2.033	-2.039	-2.045	-2.052	-2.059	-2.065	-2.072	-2.080	-2.086	-2.092	-2.100	-2.108	-2.114	-2.120	-2.128	-2.134	-2.141	-2.148	-2.154	-2.160	-2.165	-2.171	-2.176	-2.182	-2.186	-2.191	-2.195	-2.200	-2.204	-2.208	-2.209	-2.212	-2.215	-2.216	-2.218	-2.219	-2.220	-2.220	-2.220	-2.219	-2.218	-2.218	-2.215	-2.214	-2.210	-2.208	-2.204	-2.201	-2.198	-2.194	-2.189	-2.184	-2.180	-2.175	-2.170	-2.165	-2.159	-2.154	-2.149	-2.142	-2.136	-2.131	-2.125	-2.119	-2.114	-2.108	-2.102	-2.096	-2.091	-2.086	-2.081	-2.076	-2.071	-2.066	-2.062	-2.059	-2.055	-2.050	-2.047	-2.044	-2.041	-2.039	-2.035	-2.034	-2.031	-2.030	-2.027	-2.027	-2.026	-2.025	-2.025	-2.024	-2.025	-2.025	-2.025	-2.025	-2.026	-2.026	-2.027	-2.029	-2.029	-2.030	-2.031	-2.034	-2.034	-2.036	-2.038	-2.039	-2.040	-2.041	-2.042	-2.044	-2.045	-2.045	-2.046	-2.046	-2.047	-2.047	-2.047	-2.046	-2.046	-2.045	-2.044	-2.042	-2.041	-2.040	-2.038	-2.035	-2.031	-2.027	-2.024	-2.020	-2.015	-2.010	-2.004	-1.998	-1.992	-1.985	-1.978	-1.970	-1.962	-1.954	-1.944	-1.935	-1.925	-1.915	-1.904	-1.892	-1.881	-1.868	-1.856	-1.842	-1.830	-1.816	-1.801	-1.788	-1.772	-1.758	-1.742	-1.726	-1.710	-1.694	-1.678	-1.661	-1.644	-1.628	-1.610	-1.594	-1.576	-1.558	-1.541	-1.524	-1.506	-1.489	-1.471	-1.454	-1.438	-1.420	-1.404	-1.388	-1.371	-1.355	-1.340	-1.325	-1.309	-1.294	-1.279	-1.265	-1.251	-1.238	-1.225	-1.211	-1.199	-1.188	-1.175	-1.165	-1.154	-1.144	-1.134	-1.124	-1.114	-1.106	-1.098	-1.089	-1.081	-1.075	-1.069	-1.062	-1.056	-1.050	-1.044	-1.039	-1.034	-1.029	-1.025	-1.020	-1.018	-1.012	-1.010	-1.006	-1.002	-0.999	-0.996	-0.992	-0.991	-0.988	-0.985	-0.982	-0.980	-0.978	-0.975	-0.971	-0.969	-0.966	-0.964	-0.960	-0.959	-0.955	-0.951	-0.949	-0.946	-0.942	-0.940	-0.936	-0.932	-0.930	-0.926	-0.922	-0.919	-0.915	-0.912	-0.908	-0.904	-0.900	-0.896	-0.892	-0.889	-0.885	-0.882	-0.879	-0.875	-0.872	-0.868	-0.865	-0.861	-0.859	-0.855	-0.852	-0.850	-0.848	-0.845	-0.844	-0.841	-0.840	-0.839	-0.838	-0.836	-0.835	-0.835	-0.835	-0.835	-0.836	-0.836	-0.836	-0.838	-0.840	-0.842	-0.842	-0.846	-0.848	-0.851	-0.854	-0.858	-0.861	-0.865	-0.869	-0.874	-0.879	-0.884	-0.889	-0.894	-0.900	-0.906	-0.912	-0.919	-0.924	-0.931	-0.938	-0.945	-0.952	-0.959	-0.965	-0.974	-0.980	-0.988	-0.996	-1.002	-1.011	-1.018	-1.026	-1.032	-1.041	-1.048	-1.055	-1.062	-1.070	-1.076	-1.084	-1.091	-1.098	-1.105	-1.111	-1.118	-1.124	-1.130	-1.136	-1.141	-1.148	-1.152	-1.159	-1.164	-1.169	-1.172	-1.178	-1.181	-1.185	-1.190	-1.192	-1.195	-1.199	-1.201	-1.205	-1.206	-1.208	-1.211	-1.211	-1.212	-1.214	-1.214	-1.215	-1.215	-1.215	-1.215	-1.214	-1.212	-1.211	-1.210	-1.208	-1.206	-1.204	-1.200	-1.199	-1.195	-1.191	-1.186	-1.182	-1.179	-1.172	-1.169	-1.162	-1.156	-1.151	-1.145	-1.138	-1.131	-1.124	-1.116	-1.109	-1.100	-1.091	-1.085	-1.075	-1.066	-1.056	-1.048	-1.038	-1.029	-1.018	-1.009	-0.999	-0.988	-0.978	-0.966	-0.956	-0.945	-0.935	-0.925	-0.914	-0.904	-0.892	-0.881	-0.871	-0.861	-0.850	-0.840	-0.830	-0.821	-0.811	-0.802	-0.792	-0.784	-0.775	-0.766	-0.759	-0.751	-0.745	-0.736	-0.730	-0.724	-0.716	-0.711	-0.706	-0.701	-0.696	-0.692	-0.689	-0.685	-0.681	-0.679	-0.678	-0.675	-0.674	-0.671	-0.670	-0.669	-0.670	-0.669	-0.670	-0.671	-0.671	-0.672	-0.675	-0.676	-0.678	-0.680	-0.684	-0.686	-0.689	-0.691	-0.695	-0.699	-0.702	-0.706	-0.711	-0.715	-0.720	-0.724	-0.729	-0.734	-0.738	-0.742	-0.748	-0.754	-0.759	-0.764	-0.770	-0.775	-0.781	-0.788	-0.794	-0.800	-0.806	-0.812	-0.819	-0.826	-0.832	-0.840	-0.848	-0.854	-0.862	-0.870	-0.878	-0.886	-0.895	-0.902	-0.912	-0.920	-0.929	-0.939	-0.949	-0.959	-0.969	-0.979	-0.989	-0.999	-1.011	-1.022	-1.034	-1.045	-1.058	-1.069	-1.081	-1.094	-1.108	-1.120	-1.135	-1.149	-1.162	-1.176	-1.191	-1.205	-1.220	-1.235	-1.250	-1.265	-1.281	-1.298	-1.314	-1.329	-1.346	-1.362	-1.380	-1.396	-1.412	-1.429	-1.446	-1.462	-1.480	-1.496	-1.515	-1.532	-1.549	-1.565	-1.582	-1.600	-1.616	-1.634	-1.650	-1.666	-1.682	-1.699	-1.715	-1.732	-1.748	-1.764	-1.779	-1.794	-1.809	-1.824	-1.839	-1.851	-1.865	-1.879	-1.891	-1.905	-1.918	-1.929	-1.941	-1.951	-1.964	-1.974	-1.984	-1.992	-2.002	-2.011	-2.019	-2.027	-2.035	-2.041	-2.049	-2.055	-2.060	-2.066	-2.071	-2.076	-2.080	-2.084	-2.086	-2.090	-2.092	-2.094	-2.095	-2.096	-2.098	-2.098	-2.096	-2.096	-2.095	-2.095	-2.092	-2.090	-2.088	-2.085	-2.081	-2.078	-2.074	-2.069	-2.064	-2.059	-2.054	-2.047	-2.041	-2.035	-2.027	-2.020	-2.011	-2.004	-1.996	-1.986	-1.979	-1.968	-1.959	-1.949	-1.938	-1.928	-1.915	-1.904	-1.891	-1.879	-1.866	-1.852	-1.839	-1.825	-1.810	-1.796	-1.780	-1.765	-1.749	-1.732	-1.715	-1.699	-1.681	-1.664	-1.644	-1.626	-1.608	-1.588	-1.568	-1.548	-1.526	-1.506	-1.486	-1.464	-1.442	-1.420	-1.399	-1.376	-1.352	-1.330	-1.306	-1.284	-1.260	-1.238	-1.212	-1.189	-1.165	-1.142	-1.119	-1.095	-1.070	-1.046	-1.022	-1.000	-0.976	-0.954	-0.930	-0.908	-0.886	-0.864	-0.841	-0.820	-0.799	-0.779	-0.759	-0.739	-0.719	-0.701	-0.682	-0.665	-0.649	-0.632	-0.616	-0.601	-0.586	-0.572	-0.560	-0.546	-0.534	-0.524	-0.512	-0.502	-0.494	-0.485	-0.476	-0.470	-0.462	-0.458	-0.452	-0.448	-0.444	-0.440	-0.438	-0.436	-0.434	-0.432	-0.432	-0.432	-0.432	-0.432	-0.434	-0.436	-0.439	-0.440	-0.442	-0.446	-0.449	-0.452	-0.458	-0.461	-0.465	-0.470	-0.474	-0.480	-0.484	-0.490	-0.494	-0.500	-0.505	-0.510	-0.515	-0.520	-0.524	-0.530	-0.535	-0.539	-0.545	-0.549	-0.554	-0.558	-0.562	-0.566	-0.571	-0.575	-0.578	-0.582	-0.585	-0.589	-0.591	-0.595	-0.598	-0.600	-0.602	-0.605	-0.608	-0.610	-0.612	-0.615	-0.616	-0.619	-0.620	-0.621	-0.624	-0.626	-0.626	-0.629	-0.630	-0.631	-0.634	-0.634	-0.636	-0.639	-0.640	-0.642	-0.644	-0.646	-0.648	-0.650	-0.652	-0.655	-0.659	-0.661	-0.665	-0.666	-0.671	-0.675	-0.678	-0.682	-0.686	-0.690	-0.695	-0.700	-0.705	-0.710	-0.715	-0.721	-0.728	-0.732	-0.739	-0.745	-0.752	-0.759	-0.765	-0.772	-0.780	-0.786	-0.794	-0.801	-0.808	-0.816	-0.822	-0.829	-0.838	-0.845	-0.851	-0.859	-0.866	-0.872	-0.880	-0.886	-0.892	-0.899	-0.905	-0.910	-0.916	-0.921	-0.926	-0.931	-0.936	-0.940	-0.944	-0.946	-0.949	-0.951	-0.954	-0.955	-0.956	-0.958	-0.958	-0.958	-0.956	-0.955	-0.954	-0.952	-0.950	-0.946	-0.942	-0.940	-0.935	-0.929	-0.924	-0.919	-0.911	-0.906	-0.899	-0.890	-0.882	-0.874	-0.865	-0.855	-0.845	-0.836	-0.825	-0.815	-0.802	-0.791	-0.780	-0.768	-0.755	-0.744	-0.730	-0.716	-0.704	-0.691	-0.678	-0.664	-0.651	-0.636	-0.624	-0.610	-0.596	-0.584	-0.569	-0.556	-0.542	-0.530	-0.518	-0.505	-0.492	-0.480	-0.469	-0.458	-0.446	-0.436	-0.425	-0.415	-0.406	-0.398	-0.389	-0.380	-0.372	-0.366	-0.360	-0.354	-0.349	-0.344	-0.341	-0.336	-0.334	-0.331	-0.331	-0.329	-0.329	-0.329	-0.331	-0.331	-0.334	-0.336	-0.340	-0.344	-0.348	-0.352	-0.359	-0.365	-0.371	-0.378	-0.385	-0.394	-0.401	-0.411	-0.420	-0.429	-0.439	-0.449	-0.458	-0.469	-0.480	-0.491	-0.501	-0.512	-0.524	-0.534	-0.546	-0.556	-0.566	-0.579	-0.590	-0.600	-0.611	-0.622	-0.631	-0.642	-0.652	-0.662	-0.671	-0.681	-0.691	-0.699	-0.708	-0.715	-0.724	-0.731	-0.740	-0.746	-0.752	-0.760	-0.766	-0.772	-0.776	-0.782	-0.788	-0.792	-0.796	-0.801	-0.805	-0.808	-0.811	-0.815	-0.818	-0.820	-0.824	-0.826	-0.829	-0.830	-0.832	-0.835	-0.836	-0.838	-0.840	-0.841	-0.844	-0.845	-0.846	-0.849	-0.850	-0.852	-0.854	-0.855	-0.856	-0.859	-0.861	-0.862	-0.865	-0.868	-0.870	-0.874	-0.876	-0.879	-0.882	-0.886	-0.890	-0.894	-0.896	-0.900	-0.905	-0.909	-0.912	-0.918	-0.922	-0.926	-0.932	-0.936	-0.941	-0.946	-0.952	-0.959	-0.962	-0.968	-0.974	-0.980	-0.985	-0.990	-0.996	-1.002	-1.008	-1.014	-1.019	-1.024	-1.030	-1.036	-1.041	-1.046	-1.051	-1.056	-1.061	-1.066	-1.071	-1.075	-1.080	-1.084	-1.090	-1.094	-1.098	-1.102	-1.106	-1.110	-1.114	-1.116	-1.119	-1.122	-1.126	-1.129	-1.132	-1.134	-1.138	-1.140	-1.142	-1.144	-1.146	-1.150	-1.151	-1.154	-1.155	-1.158	-1.159	-1.161	-1.164	-1.164	-1.166	-1.168	-1.169	-1.171	-1.172	-1.174	-1.176	-1.178	-1.179	-1.180	-1.182	-1.184	-1.185	-1.188	-1.189	-1.191	-1.192	-1.195	-1.196	-1.199	-1.201	-1.202	-1.205	-1.208	-1.210	-1.214	-1.216	-1.219	-1.222	-1.226	-1.230	-1.232	-1.236	-1.241	-1.244	-1.249	-1.254	-1.258	-1.262	-1.269	-1.274	-1.279	-1.285	-1.291	-1.298	-1.304	-1.309	-1.316	-1.325	-1.331	-1.339	-1.346	-1.354	-1.362	-1.370	-1.379	-1.388	-1.396	-1.404	-1.412	-1.422	-1.431	-1.440	-1.450	-1.459	-1.469	-1.479	-1.489	-1.499	-1.508	-1.518	-1.526	-1.535	-1.545	-1.554	-1.564	-1.572	-1.581	-1.591	-1.599	-1.608	-1.615	-1.622	-1.631	-1.639	-1.645	-1.652	-1.660	-1.665	-1.672	-1.678	-1.682	-1.689	-1.694	-1.698	-1.702	-1.706	-1.711	-1.715	-1.716	-1.720	-1.722	-1.724	-1.728	-1.729	-1.730	-1.730	-1.731	-1.732	-1.732	-1.734	-1.732	-1.732	-1.731	-1.731	-1.730	-1.729	-1.728	-1.726	-1.725	-1.722	-1.720	-1.719	-1.716	-1.712	-1.711	-1.708	-1.704	-1.702	-1.699	-1.695	-1.691	-1.688	-1.684	-1.680	-1.675	-1.671	-1.666	-1.661	-1.656	-1.652	-1.646	-1.641	-1.635	-1.630	-1.622	-1.616	-1.609	-1.602	-1.594	-1.588	-1.580	-1.571	-1.562	-1.552	-1.542	-1.534	-1.524	-1.512	-1.501	-1.490	-1.479	-1.466	-1.454	-1.440	-1.428	-1.414	-1.399	-1.384	-1.368	-1.352	-1.336	-1.319	-1.302	-1.285	-1.265	-1.248	-1.228	-1.209	-1.188	-1.168	-1.146	-1.125	-1.104	-1.081	-1.059	-1.035	-1.011	-0.989	-0.965	-0.940	-0.915	-0.890	-0.864	-0.839	-0.812	-0.786	-0.761	-0.734	-0.708	-0.680	-0.652	-0.626	-0.599	-0.571	-0.544	-0.516	-0.490	-0.462	-0.435	-0.408	-0.381	-0.354	-0.329	-0.301	-0.275	-0.250	-0.222	-0.198	-0.172	-0.148	-0.124	-0.100	-0.075	-0.051	-0.029	-0.006	0.016	0.038	0.060	0.080	0.100	0.120	0.139	0.159	0.178	0.195	0.212	0.229	0.246	0.261	0.276	0.291	0.306	0.319	0.332	0.344	0.356	0.368	0.379	0.389	0.399	0.408	0.416	0.425	0.432	0.439	0.446	0.452	0.459	0.464	0.468	0.472	0.476	0.480	0.482	0.485	0.486	0.486	0.489	0.489	0.489	0.488	0.486	0.485	0.482	0.481	0.478	0.475	0.471	0.466	0.462	0.456	0.452	0.445	0.440	0.434	0.426	0.419	0.411	0.402	0.395	0.386	0.376	0.368	0.358	0.346	0.338	0.326	0.315	0.304	0.291	0.279	0.268	0.254	0.241	0.229	0.215	0.202	0.189	0.175	0.160	0.146	0.131	0.116	0.101	0.086	0.071	0.055	0.040	0.024	0.008	-0.008	-0.024	-0.041	-0.056	-0.074	-0.089	-0.106	-0.122	-0.140	-0.156	-0.174	-0.191	-0.208	-0.225	-0.241	-0.259	-0.275	-0.294	-0.310	-0.328	-0.345	-0.361	-0.378	-0.395	-0.411	-0.429	-0.445	-0.462	-0.479	-0.494	-0.510	-0.526	-0.542	-0.559	-0.574	-0.589	-0.602	-0.618	-0.632	-0.648	-0.661	-0.674	-0.689	-0.701	-0.714	-0.725	-0.738	-0.750	-0.761	-0.771	-0.782	-0.792	-0.801	-0.811	-0.821	-0.829	-0.836	-0.845	-0.851	-0.859	-0.864	-0.870	-0.875	-0.880	-0.884	-0.888	-0.891	-0.895	-0.898	-0.900	-0.901	-0.904	-0.904	-0.904	-0.904	-0.904	-0.905	-0.904	-0.901	-0.900	-0.898	-0.895	-0.894	-0.890	-0.888	-0.884	-0.881	-0.876	-0.871	-0.868	-0.862	-0.858	-0.852	-0.848	-0.842	-0.836	-0.830	-0.824	-0.818	-0.812	-0.806	-0.800	-0.794	-0.786	-0.779	-0.774	-0.766	-0.759	-0.751	-0.744	-0.739	-0.731	-0.724	-0.716	-0.709	-0.701	-0.694	-0.686	-0.679	-0.671	-0.662	-0.655	-0.648	-0.640	-0.631	-0.624	-0.615	-0.609	-0.600	-0.591	-0.582	-0.576	-0.568	-0.560	-0.551	-0.542	-0.534	-0.526	-0.518	-0.509	-0.500	-0.491	-0.482	-0.474	-0.464	-0.456	-0.446	-0.438	-0.428	-0.419	-0.409	-0.400	-0.390	-0.381	-0.371	-0.361	-0.351	-0.341	-0.331	-0.320	-0.310	-0.299	-0.289	-0.278	-0.268	-0.256	-0.245	-0.234	-0.222	-0.211	-0.199	-0.188	-0.175	-0.162	-0.151	-0.138	-0.125	-0.112	-0.100	-0.088	-0.074	-0.060	-0.046	-0.032	-0.019	-0.005	0.010	0.025	0.039	0.054	0.068	0.082	0.099	0.114	0.129	0.144	0.161	0.176	0.192	0.209	0.225	0.241	0.259	0.274	0.290	0.306	0.325	0.341	0.358	0.375	0.391	0.408	0.424	0.442	0.459	0.475	0.491	0.509	0.525	0.540	0.556	0.572	0.589	0.604	0.619	0.634	0.649	0.665	0.679	0.692	0.706	0.720	0.735	0.748	0.760	0.772	0.785	0.798	0.809	0.820	0.832	0.842	0.852	0.864	0.874	0.882	0.892	0.901	0.911	0.919	0.928	0.935	0.944	0.951	0.959	0.965	0.972	0.980	0.986	0.994	1.000	1.008	1.012	1.019	1.024	1.031	1.036	1.042	1.048	1.054	1.059	1.065	1.071	1.076	1.081	1.088	1.092	1.099	1.104	1.110	1.115	1.121	1.126	1.132	1.139	1.144	1.150	1.155	1.162	1.168	1.174	1.179	1.185	1.191	1.198	1.204	1.210	1.218	1.222	1.229	1.236	1.242	1.248	1.255	1.261	1.268	1.274	1.280	1.286	1.292	1.300	1.305	1.311	1.319	1.324	1.331	1.336	1.342	1.350	1.355	1.361	1.368	1.372	1.379	1.384	1.390	1.396	1.401	1.408	1.412	1.418	1.422	1.428	1.431	1.436	1.442	1.445	1.450	1.454	1.459	1.461	1.466	1.469	1.471	1.475	1.478	1.480	1.482	1.485	1.486	1.488	1.489	1.490	1.491	1.491	1.492	1.492	1.491	1.491	1.491	1.490	1.490	1.488	1.486	1.485	1.482	1.480	1.478	1.474	1.470	1.468	1.464	1.459	1.456	1.451	1.448	1.442	1.438	1.432	1.428	1.422	1.416	1.411	1.404	1.399	1.392	1.386	1.380	1.374	1.368	1.361	1.355	1.349	1.342	1.335	1.329	1.321	1.314	1.309	1.301	1.295	1.289	1.281	1.275	1.269	1.262	1.255	1.249	1.242	1.236	1.230	1.225	1.218	1.212	1.206	1.201	1.195	1.190	1.184	1.180	1.174	1.169	1.165	1.160	1.155	1.151	1.145	1.141	1.138	1.134	1.130	1.126	1.122	1.120	1.116	1.112	1.110	1.108	1.105	1.102	1.100	1.098	1.096	1.094	1.091	1.089	1.089	1.086	1.086	1.084	1.084	1.081	1.081	1.081	1.080	1.079	1.078	1.078	1.078	1.078	1.078	1.078	1.076	1.078	1.076	1.078	1.076	1.078	1.078	1.078	1.079	1.078	1.079	1.079	1.079	1.079	1.079	1.080	1.081	1.080	1.081	1.081	1.082	1.082	1.084	1.085	1.085	1.085	1.085	1.086	1.088	1.089	1.089	1.090	1.091	1.091	1.092	1.095	1.096	1.096	1.098	1.100	1.101	1.102	1.105	1.106	1.108	1.110	1.112	1.114	1.116	1.118	1.120	1.122	1.125	1.126	1.129	1.131	1.132	1.134	1.136	1.139	1.140	1.142	1.144	1.146	1.149	1.150	1.151	1.152	1.154	1.155	1.156	1.156	1.158	1.158	1.159	1.159	1.159	1.159	1.159	1.158	1.156	1.155	1.154	1.152	1.151	1.148	1.145	1.142	1.140	1.138	1.135	1.130	1.128	1.124	1.120	1.115	1.110	1.106	1.101	1.095	1.091	1.086	1.080	1.074	1.069	1.062	1.058	1.050	1.045	1.038	1.032	1.026	1.019	1.012	1.006	1.000	0.994	0.988	0.980	0.972	0.968	0.960	0.954	0.946	0.940	0.932	0.926	0.919	0.912	0.906	0.899	0.892	0.886	0.880	0.872	0.865	0.859	0.852	0.846	0.839	0.831	0.825	0.819	0.811	0.804	0.798	0.791	0.784	0.776	0.771	0.764	0.756	0.750	0.742	0.736	0.729	0.722	0.716	0.709	0.702	0.695	0.689	0.682	0.676	0.670	0.662	0.656	0.651	0.645	0.639	0.634	0.628	0.622	0.616	0.611	0.608	0.601	0.598	0.592	0.589	0.584	0.580	0.575	0.572	0.569	0.565	0.561	0.559	0.556	0.554	0.551	0.548	0.546	0.544	0.542	0.540	0.539	0.538	0.536	0.535	0.534	0.532	0.532	0.531	0.530	0.530	0.530	0.529	0.529	0.530	0.530	0.529	0.529	0.530	0.529	0.530	0.530	0.531	0.531	0.534	0.534	0.535	0.536	0.538	0.540	0.540	0.542	0.545	0.546	0.549	0.551	0.555	0.558	0.561	0.565	0.568	0.572	0.576	0.580	0.585	0.590	0.595	0.600	0.606	0.611	0.618	0.624	0.631	0.638	0.645	0.651	0.659	0.666	0.675	0.684	0.691	0.700	0.709	0.718	0.726	0.735	0.744	0.754	0.764	0.772	0.781	0.791	0.801	0.810	0.819	0.830	0.839	0.848	0.856	0.866	0.874	0.882	0.891	0.899	0.908	0.916	0.924	0.930	0.936	0.944	0.950	0.956	0.961	0.968	0.972	0.978	0.982	0.985	0.990	0.992	0.996	0.999	1.000	1.002	1.004	1.004	1.005	1.005	1.005	1.004	1.004	1.001	0.999	0.998	0.995	0.991	0.988	0.982	0.978	0.974	0.968	0.962	0.958	0.950	0.944	0.936	0.928	0.921	0.912	0.904	0.895	0.885	0.876	0.866	0.856	0.846	0.836	0.824	0.812	0.802	0.790	0.779	0.768	0.756	0.744	0.731	0.719	0.708	0.695	0.682	0.671	0.660	0.646	0.634	0.622	0.611	0.599	0.588	0.575	0.564	0.552	0.541	0.531	0.521	0.510	0.500	0.490	0.480	0.471	0.460	0.451	0.444	0.434	0.426	0.418	0.409	0.401	0.395	0.386	0.379	0.372	0.366	0.358	0.351	0.345	0.339	0.332	0.326	0.321	0.316	0.310	0.304	0.299	0.292	0.288	0.281	0.276	0.270	0.265	0.259	0.252	0.246	0.242	0.236	0.230	0.224	0.218	0.211	0.206	0.199	0.192	0.188	0.181	0.175	0.169	0.162	0.155	0.150	0.144	0.136	0.131	0.126	0.119	0.114	0.108	0.102	0.096	0.092	0.088	0.084	0.078	0.074	0.070	0.065	0.062	0.060	0.056	0.054	0.052	0.051	0.049	0.048	0.046	0.046	0.046	0.046	0.046	0.048	0.050	0.050	0.052	0.055	0.058	0.061	0.064	0.068	0.071	0.075	0.080	0.085	0.090	0.095	0.100	0.105	0.111	0.116	0.122	0.129	0.135	0.140	0.146	0.152	0.158	0.165	0.171	0.178	0.184	0.190	0.194	0.200	0.206	0.212	0.218	0.222	0.229	0.234	0.239	0.244	0.249	0.254	0.259	0.262	0.266	0.271	0.275	0.280	0.284	0.288	0.292	0.296	0.300	0.304	0.308	0.312	0.316	0.320	0.324	0.328	0.332	0.336	0.340	0.344	0.349	0.352	0.358	0.362	0.368	0.372	0.378	0.382	0.388	0.392	0.399	0.404	0.410	0.418	0.422	0.429	0.435	0.441	0.449	0.455	0.462	0.469	0.476	0.484	0.491	0.498	0.505	0.512	0.519	0.528	0.535	0.542	0.550	0.558	0.565	0.572	0.581	0.588	0.595	0.604	0.611	0.619	0.625	0.634	0.641	0.649	0.656	0.664	0.670	0.678	0.685	0.692	0.700	0.706	0.714	0.720	0.728	0.735	0.742	0.749	0.755	0.762	0.770	0.776	0.784	0.790	0.798	0.804	0.810	0.816	0.822	0.828	0.835	0.841	0.846	0.852	0.859	0.864	0.870	0.875	0.881	0.886	0.890	0.895	0.900	0.905	0.909	0.914	0.918	0.922	0.926	0.929	0.932	0.936	0.940	0.942	0.946	0.950	0.952	0.955	0.959	0.960	0.964	0.966	0.969	0.971	0.972	0.976	0.978	0.981	0.984	0.986	0.989	0.991	0.994	0.998	1.001	1.004	1.006	1.010	1.014	1.018	1.020	1.024	1.029	1.032	1.038	1.041	1.046	1.051	1.056	1.060	1.066	1.072	1.078	1.084	1.089	1.095	1.101	1.106	1.112	1.119	1.126	1.131	1.138	1.145	1.150	1.158	1.164	1.169	1.176	1.181	1.188	1.192	1.200	1.204	1.210	1.215	1.220	1.226	1.230	1.235	1.240	1.244	1.248	1.251	1.254	1.259	1.260	1.264	1.266	1.268	1.270	1.271	1.272	1.274	1.275	1.275	1.275	1.275	1.274	1.272	1.271	1.271	1.269	1.268	1.265	1.262	1.260	1.256	1.254	1.250	1.245	1.240	1.236	1.231	1.226	1.221	1.216	1.209	1.204	1.196	1.191	1.184	1.176	1.169	1.162	1.155	1.145	1.138	1.129	1.121	1.112	1.102	1.095	1.086	1.076	1.068	1.059	1.048	1.039	1.029	1.020	1.010	1.000	0.990	0.981	0.971	0.962	0.952	0.944	0.934	0.924	0.915	0.906	0.898	0.889	0.880	0.872	0.865	0.856	0.850	0.841	0.834	0.829	0.821	0.814	0.809	0.802	0.798	0.792	0.788	0.784	0.779	0.774	0.771	0.766	0.764	0.761	0.758	0.756	0.754	0.752	0.750	0.749	0.748	0.746	0.748	0.746	0.745	0.746	0.746	0.748	0.748	0.748	0.750	0.750	0.751	0.752	0.754	0.756	0.758	0.759	0.760	0.764	0.765	0.768	0.769	0.771	0.774	0.776	0.778	0.780	0.782	0.785	0.788	0.790	0.792	0.794	0.796	0.800	0.801	0.804	0.806	0.808	0.810	0.814	0.815	0.818	0.819	0.821	0.822	0.825	0.828	0.828	0.830	0.831	0.832	0.835	0.836	0.838	0.839	0.840	0.840	0.841	0.842	0.842	0.844	0.842	0.842	0.844	0.844	0.844	0.842	0.842	0.840	0.840	0.839	0.838	0.835	0.834	0.831	0.830	0.828	0.825	0.822	0.820	0.816	0.814	0.809	0.806	0.801	0.798	0.792	0.788	0.784	0.779	0.772	0.768	0.761	0.756	0.750	0.744	0.738	0.731	0.725	0.719	0.711	0.704	0.698	0.691	0.682	0.676	0.669	0.661	0.655	0.648	0.640	0.631	0.624	0.616	0.610	0.602	0.595	0.589	0.581	0.574	0.566	0.560	0.554	0.546	0.540	0.535	0.528	0.521	0.516	0.511	0.506	0.500	0.495	0.490	0.485	0.481	0.478	0.474	0.470	0.468	0.464	0.461	0.459	0.456	0.454	0.452	0.452	0.450	0.450	0.450	0.449	0.449	0.450	0.451	0.452	0.454	0.455	0.458	0.460	0.462	0.466	0.469	0.472	0.476	0.480	0.484	0.489	0.494	0.499	0.504	0.509	0.515	0.521	0.526	0.532	0.539	0.545	0.551	0.558	0.565	0.571	0.578	0.584	0.591	0.596	0.604	0.610	0.616	0.622	0.630	0.635	0.641	0.646	0.652	0.659	0.664	0.668	0.672	0.678	0.682	0.686	0.691	0.695	0.699	0.701	0.705	0.708	0.710	0.712	0.714	0.716	0.718	0.719	0.720	0.721	0.721	0.722	0.721	0.722	0.721	0.720	0.720	0.719	0.718	0.715	0.714	0.712	0.709	0.708	0.704	0.701	0.698	0.695	0.690	0.688	0.682	0.678	0.674	0.669	0.664	0.658	0.651	0.645	0.639	0.632	0.625	0.618	0.611	0.602	0.595	0.585	0.578	0.568	0.558	0.548	0.536	0.525	0.514	0.502	0.490	0.478	0.465	0.451	0.439	0.424	0.410	0.395	0.380	0.365	0.350	0.334	0.318	0.301	0.285	0.268	0.250	0.234	0.216	0.199	0.182	0.165	0.148	0.131	0.115	0.096	0.080	0.064	0.048	0.031	0.016	0.000	-0.014	-0.029	-0.044	-0.056	-0.070	-0.084	-0.095	-0.108	-0.118	-0.129	-0.139	-0.148	-0.156	-0.164	-0.172	-0.178	-0.185	-0.190	-0.195	-0.199	-0.201	-0.205	-0.208	-0.209	-0.210	-0.211	-0.210	-0.210	-0.209	-0.208	-0.205	-0.202	-0.200	-0.196	-0.192	-0.189	-0.185	-0.181	-0.176	-0.171	-0.168	-0.161	-0.156	-0.151	-0.146	-0.140	-0.135	-0.129	-0.125	-0.120	-0.114	-0.110	-0.105	-0.100	-0.095	-0.091	-0.088	-0.082	-0.079	-0.075	-0.071	-0.069	-0.066	-0.064	-0.061	-0.059	-0.058	-0.055	-0.054	-0.052	-0.052	-0.051	-0.051	-0.051	-0.051	-0.051	-0.051	-0.052	-0.052	-0.054	-0.055	-0.058	-0.059	-0.060	-0.062	-0.065	-0.068	-0.071	-0.072	-0.075	-0.079	-0.084	-0.086	-0.090	-0.094	-0.099	-0.101	-0.106	-0.111	-0.115	-0.121	-0.126	-0.131	-0.136	-0.142	-0.148	-0.154	-0.160	-0.165	-0.172	-0.179	-0.185	-0.192	-0.199	-0.206	-0.214	-0.221	-0.229	-0.236	-0.245	-0.254	-0.261	-0.271	-0.279	-0.289	-0.296	-0.306	-0.315	-0.325	-0.335	-0.345	-0.355	-0.365	-0.376	-0.386	-0.398	-0.410	-0.421	-0.434	-0.446	-0.458	-0.471	-0.484	-0.499	-0.512	-0.526	-0.541	-0.556	-0.572	-0.589	-0.604	-0.621	-0.639	-0.656	-0.674	-0.692	-0.712	-0.732	-0.752	-0.774	-0.794	-0.816	-0.839	-0.861	-0.885	-0.908	-0.932	-0.958	-0.984	-1.009	-1.035	-1.061	-1.089	-1.116	-1.144	-1.172	-1.201	-1.229	-1.259	-1.288	-1.318	-1.348	-1.376	-1.406	-1.436	-1.466	-1.498	-1.528	-1.556	-1.588	-1.618	-1.646	-1.678	-1.706	-1.735	-1.765	-1.794	-1.822	-1.849	-1.878	-1.904	-1.931	-1.956	-1.982	-2.006	-2.031	-2.055	-2.080	-2.102	-2.124	-2.146	-2.166	-2.188	-2.208	-2.226	-2.245	-2.262	-2.281	-2.298	-2.314	-2.330	-2.345	-2.359	-2.372	-2.385	-2.399	-2.410	-2.422	-2.434	-2.444	-2.452	-2.462	-2.471	-2.480	-2.489	-2.496	-2.502	-2.510	-2.515	-2.522	-2.529	-2.532	-2.539	-2.542	-2.548	-2.551	-2.555	-2.559	-2.561	-2.565	-2.568	-2.571	-2.572	-2.574	-2.576	-2.578	-2.580	-2.581	-2.581	-2.584	-2.584	-2.585	-2.585	-2.584	-2.584	-2.585	-2.584	-2.584	-2.582	-2.581	-2.580	-2.579	-2.578	-2.575	-2.572	-2.570	-2.568	-2.565	-2.561	-2.558	-2.554	-2.550	-2.546	-2.540	-2.535	-2.530	-2.525	-2.519	-2.512	-2.506	-2.499	-2.491	-2.484	-2.475	-2.468	-2.458	-2.449	-2.439	-2.429	-2.419	-2.408	-2.396	-2.384	-2.372	-2.360	-2.346	-2.332	-2.319	-2.305	-2.290	-2.275	-2.259	-2.244	-2.228	-2.210	-2.195	-2.178	-2.159	-2.141	-2.124	-2.106	-2.088	-2.069	-2.050	-2.030	-2.011	-1.991	-1.972	-1.954	-1.935	-1.914	-1.894	-1.875	-1.855	-1.835	-1.815	-1.796	-1.776	-1.758	-1.738	-1.719	-1.700	-1.681	-1.662	-1.644	-1.626	-1.608	-1.590	-1.574	-1.558	-1.540	-1.524	-1.508	-1.492	-1.476	-1.461	-1.448	-1.432	-1.419	-1.405	-1.391	-1.378	-1.366	-1.354	-1.341	-1.330	-1.318	-1.306	-1.296	-1.285	-1.275	-1.265	-1.256	-1.248	-1.238	-1.229	-1.221	-1.212	-1.205	-1.198	-1.189	-1.182	-1.175	-1.169	-1.161	-1.155	-1.149	-1.142	-1.138	-1.131	-1.126	-1.121	-1.116	-1.111	-1.106	-1.101	-1.096	-1.092	-1.088	-1.085	-1.080	-1.076	-1.072	-1.069	-1.066	-1.064	-1.061	-1.056	-1.054	-1.051	-1.049	-1.046	-1.044	-1.041	-1.039	-1.038	-1.035	-1.032	-1.030	-1.029	-1.026	-1.025	-1.022	-1.020	-1.019	-1.016	-1.014	-1.011	-1.009	-1.006	-1.004	-1.001	-0.999	-0.996	-0.994	-0.990	-0.988	-0.984	-0.979	-0.975	-0.971	-0.968	-0.964	-0.959	-0.955	-0.950	-0.945	-0.940	-0.935	-0.929	-0.924	-0.919	-0.912	-0.906	-0.900	-0.894	-0.888	-0.881	-0.874	-0.869	-0.861	-0.854	-0.849	-0.841	-0.835	-0.829	-0.821	-0.815	-0.808	-0.802	-0.796	-0.790	-0.785	-0.779	-0.772	-0.768	-0.762	-0.758	-0.754	-0.750	-0.746	-0.741	-0.740	-0.736	-0.732	-0.731	-0.730	-0.729	-0.728	-0.728	-0.728	-0.728	-0.729	-0.730	-0.731	-0.735	-0.738	-0.741	-0.744	-0.749	-0.754	-0.758	-0.762	-0.769	-0.775	-0.781	-0.789	-0.796	-0.805	-0.812	-0.821	-0.831	-0.840	-0.849	-0.859	-0.869	-0.879	-0.890	-0.901	-0.912	-0.924	-0.935	-0.946	-0.958	-0.970	-0.981	-0.992	-1.005	-1.016	-1.028	-1.040	-1.051	-1.062	-1.075	-1.086	-1.099	-1.109	-1.121	-1.131	-1.142	-1.154	-1.164	-1.174	-1.185	-1.195	-1.204	-1.214	-1.224	-1.234	-1.242	-1.252	-1.261	-1.270	-1.278	-1.288	-1.296	-1.304	-1.312	-1.321	-1.329	-1.339	-1.346	-1.354	-1.362	-1.371	-1.379	-1.388	-1.396	-1.406	-1.414	-1.422	-1.432	-1.442	-1.450	-1.460	-1.471	-1.481	-1.491	-1.501	-1.511	-1.522	-1.534	-1.545	-1.558	-1.569	-1.580	-1.591	-1.605	-1.616	-1.630	-1.642	-1.656	-1.669	-1.682	-1.695	-1.709	-1.722	-1.735	-1.749	-1.764	-1.776	-1.790	-1.802	-1.816	-1.830	-1.842	-1.856	-1.869	-1.881	-1.894	-1.906	-1.918	-1.930	-1.941	-1.951	-1.962	-1.972	-1.982	-1.991	-2.000	-2.009	-2.016	-2.025	-2.031	-2.038	-2.044	-2.050	-2.054	-2.059	-2.062	-2.065	-2.069	-2.070	-2.071	-2.072	-2.072	-2.072	-2.070	-2.069	-2.066	-2.064	-2.061	-2.058	-2.052	-2.046	-2.041	-2.034	-2.027	-2.019	-2.013	-2.002	-1.994	-1.982	-1.972	-1.962	-1.950	-1.939	-1.925	-1.914	-1.899	-1.886	-1.871	-1.856	-1.842	-1.826	-1.810	-1.795	-1.778	-1.761	-1.745	-1.729	-1.710	-1.692	-1.676	-1.658	-1.639	-1.621	-1.602	-1.585	-1.566	-1.549	-1.530	-1.511	-1.494	-1.475	-1.458	-1.439	-1.420	-1.404	-1.385	-1.368	-1.350	-1.334	-1.318	-1.301	-1.284	-1.269	-1.252	-1.236	-1.221	-1.208	-1.192	-1.179	-1.165	-1.150	-1.138	-1.125	-1.112	-1.101	-1.089	-1.078	-1.068	-1.056	-1.046	-1.035	-1.026	-1.019	-1.009	-1.001	-0.992	-0.986	-0.978	-0.971	-0.966	-0.959	-0.954	-0.949	-0.944	-0.939	-0.935	-0.930	-0.928	-0.925	-0.921	-0.920	-0.916	-0.915	-0.914	-0.912	-0.911	-0.911	-0.911	-0.911	-0.911	-0.911	-0.914	-0.915	-0.916	-0.919	-0.920	-0.922	-0.926	-0.928	-0.931	-0.935	-0.939	-0.942	-0.946	-0.951	-0.956	-0.961	-0.966	-0.971	-0.978	-0.982	-0.989	-0.995	-1.001	-1.009	-1.014	-1.021	-1.029	-1.036	-1.044	-1.051	-1.059	-1.068	-1.074	-1.082	-1.091	-1.100	-1.108	-1.118	-1.125	-1.135	-1.144	-1.154	-1.162	-1.171	-1.181	-1.190	-1.200	-1.210	-1.220	-1.229	-1.240	-1.250	-1.259	-1.270	-1.281	-1.291	-1.301	-1.311	-1.322	-1.331	-1.342	-1.354	-1.364	-1.375	-1.384	-1.395	-1.406	-1.416	-1.426	-1.436	-1.446	-1.458	-1.468	-1.476	-1.488	-1.498	-1.508	-1.516	-1.528	-1.535	-1.545	-1.554	-1.564	-1.571	-1.580	-1.589	-1.596	-1.605	-1.612	-1.620	-1.628	-1.634	-1.641	-1.648	-1.655	-1.661	-1.666	-1.672	-1.678	-1.682	-1.686	-1.691	-1.696	-1.700	-1.704	-1.708	-1.711	-1.714	-1.718	-1.720	-1.722	-1.724	-1.728	-1.728	-1.730	-1.731	-1.734	-1.735	-1.735	-1.736	-1.739	-1.739	-1.739	-1.739	-1.740	-1.740	-1.741	-1.741	-1.742	-1.741	-1.742	-1.742	-1.741	-1.742	-1.742	-1.742	-1.742	-1.742	-1.742	-1.742	-1.742	-1.742	-1.744	-1.742	-1.742	-1.742	-1.742	-1.742	-1.742	-1.742	-1.742	-1.741	-1.742	-1.741	-1.741	-1.740	-1.740	-1.740	-1.739	-1.739	-1.738	-1.738	-1.735	-1.735	-1.732	-1.731	-1.730	-1.729	-1.726	-1.724	-1.722	-1.721	-1.719	-1.716	-1.714	-1.710	-1.708	-1.705	-1.702	-1.699	-1.695	-1.691	-1.688	-1.684	-1.680	-1.676	-1.671	-1.666	-1.662	-1.658	-1.652	-1.649	-1.644	-1.639	-1.634	-1.628	-1.624	-1.619	-1.612	-1.606	-1.601	-1.596	-1.590	-1.585	-1.579	-1.574	-1.568	-1.562	-1.556	-1.552	-1.546	-1.541	-1.535	-1.530	-1.525	-1.520	-1.515	-1.510	-1.506	-1.500	-1.496	-1.492	-1.488	-1.485	-1.480	-1.478	-1.474	-1.470	-1.469	-1.465	-1.462	-1.461	-1.459	-1.458	-1.456	-1.456	-1.455	-1.454	-1.454	-1.454	-1.455	-1.455	-1.456	-1.458	-1.459	-1.460	-1.462	-1.465	-1.466	-1.470	-1.472	-1.476	-1.480	-1.482	-1.488	-1.490	-1.495	-1.499	-1.502	-1.508	-1.512	-1.515	-1.520	-1.525	-1.530	-1.534	-1.538	-1.542	-1.546	-1.550	-1.554	-1.558	-1.560	-1.564	-1.566	-1.569	-1.571	-1.572	-1.575	-1.576	-1.578	-1.578	-1.578	-1.578	-1.576	-1.575	-1.574	-1.572	-1.569	-1.566	-1.562	-1.559	-1.554	-1.549	-1.542	-1.536	-1.530	-1.522	-1.515	-1.506	-1.498	-1.490	-1.479	-1.469	-1.458	-1.448	-1.436	-1.425	-1.411	-1.399	-1.385	-1.371	-1.358	-1.344	-1.329	-1.315	-1.299	-1.284	-1.268	-1.251	-1.235	-1.219	-1.201	-1.185	-1.169	-1.151	-1.134	-1.118	-1.100	-1.081	-1.065	-1.048	-1.029	-1.012	-0.995	-0.978	-0.960	-0.944	-0.926	-0.910	-0.894	-0.876	-0.860	-0.844	-0.828	-0.812	-0.798	-0.782	-0.769	-0.752	-0.739	-0.725	-0.714	-0.700	-0.688	-0.675	-0.664	-0.652	-0.641	-0.631	-0.621	-0.611	-0.604	-0.595	-0.588	-0.579	-0.572	-0.565	-0.559	-0.552	-0.548	-0.544	-0.539	-0.535	-0.532	-0.529	-0.526	-0.524	-0.522	-0.521	-0.520	-0.519	-0.520	-0.520	-0.520	-0.520	-0.521	-0.521	-0.522	-0.525	-0.526	-0.529	-0.530	-0.531	-0.535	-0.538	-0.539	-0.541	-0.544	-0.546	-0.549	-0.550	-0.552	-0.555	-0.556	-0.559	-0.560	-0.562	-0.565	-0.566	-0.568	-0.569	-0.570	-0.571	-0.571	-0.572	-0.572	-0.572	-0.572	-0.574	-0.574	-0.574	-0.574	-0.572	-0.572	-0.572	-0.572	-0.572	-0.571	-0.570	-0.570	-0.570	-0.570	-0.570	-0.570	-0.570	-0.571	-0.571	-0.571	-0.572	-0.575	-0.576	-0.578	-0.580	-0.582	-0.585	-0.588	-0.590	-0.594	-0.598	-0.602	-0.608	-0.611	-0.616	-0.622	-0.629	-0.635	-0.641	-0.648	-0.655	-0.662	-0.670	-0.680	-0.688	-0.696	-0.705	-0.714	-0.724	-0.732	-0.742	-0.751	-0.761	-0.771	-0.781	-0.791	-0.801	-0.811	-0.821	-0.830	-0.841	-0.850	-0.860	-0.869	-0.879	-0.888	-0.896	-0.906	-0.914	-0.921	-0.930	-0.939	-0.946	-0.954	-0.960	-0.968	-0.972	-0.980	-0.985	-0.991	-0.996	-1.001	-1.005	-1.010	-1.014	-1.019	-1.022	-1.026	-1.029	-1.031	-1.034	-1.036	-1.038	-1.041	-1.041	-1.044	-1.045	-1.046	-1.048	-1.049	-1.049	-1.050	-1.050	-1.051	-1.051	-1.052	-1.051	-1.052	-1.052	-1.052	-1.052	-1.052	-1.054	-1.052	-1.054	-1.054	-1.055	-1.055	-1.056	-1.056	-1.058	-1.058	-1.059	-1.059	-1.061	-1.062	-1.065	-1.066	-1.068	-1.069	-1.071	-1.074	-1.076	-1.079	-1.080	-1.084	-1.088	-1.090	-1.094	-1.098	-1.100	-1.105	-1.108	-1.112	-1.116	-1.121	-1.125	-1.130	-1.135	-1.140	-1.145	-1.150	-1.155	-1.160	-1.166	-1.171	-1.178	-1.182	-1.188	-1.194	-1.199	-1.205	-1.210	-1.216	-1.221	-1.228	-1.232	-1.238	-1.242	-1.248	-1.255	-1.259	-1.264	-1.270	-1.275	-1.279	-1.284	-1.289	-1.292	-1.296	-1.300	-1.305	-1.308	-1.312	-1.315	-1.319	-1.321	-1.325	-1.328	-1.330	-1.332	-1.334	-1.336	-1.338	-1.340	-1.342	-1.342	-1.344	-1.345	-1.346	-1.348	-1.349	-1.350	-1.350	-1.351	-1.351	-1.351	-1.352	-1.352	-1.354	-1.354	-1.354	-1.354	-1.352	-1.352	-1.354	-1.352	-1.354	-1.352	-1.352	-1.352	-1.352	-1.352	-1.351	-1.351	-1.351	-1.351	-1.349	-1.349	-1.349	-1.349	-1.346	-1.346	-1.346	-1.344	-1.344	-1.341	-1.340	-1.339	-1.338	-1.335	-1.334	-1.330	-1.328	-1.326	-1.322	-1.320	-1.316	-1.312	-1.309	-1.306	-1.301	-1.296	-1.292	-1.288	-1.282	-1.276	-1.272	-1.266	-1.260	-1.252	-1.248	-1.240	-1.234	-1.226	-1.220	-1.212	-1.204	-1.198	-1.189	-1.181	-1.174	-1.165	-1.158	-1.149	-1.141	-1.132	-1.125	-1.118	-1.109	-1.101	-1.094	-1.088	-1.080	-1.072	-1.065	-1.059	-1.051	-1.045	-1.038	-1.031	-1.026	-1.020	-1.015	-1.010	-1.005	-1.001	-0.996	-0.992	-0.988	-0.985	-0.980	-0.978	-0.975	-0.972	-0.970	-0.968	-0.965	-0.964	-0.961	-0.961	-0.959	-0.958	-0.956	-0.955	-0.954	-0.952	-0.951	-0.950	-0.950	-0.950	-0.949	-0.948	-0.946	-0.944	-0.944	-0.942	-0.940	-0.939	-0.938	-0.935	-0.932	-0.931	-0.929	-0.926	-0.924	-0.920	-0.918	-0.914	-0.911	-0.908	-0.904	-0.900	-0.895	-0.891	-0.888	-0.882	-0.879	-0.872	-0.869	-0.864	-0.859	-0.855	-0.850	-0.844	-0.839	-0.835	-0.830	-0.825	-0.819	-0.814	-0.809	-0.805	-0.800	-0.796	-0.791	-0.788	-0.784	-0.779	-0.775	-0.771	-0.768	-0.764	-0.761	-0.758	-0.754	-0.751	-0.748	-0.746	-0.744	-0.740	-0.738	-0.735	-0.732	-0.731	-0.729	-0.726	-0.724	-0.722	-0.720	-0.718	-0.715	-0.714	-0.711	-0.710	-0.708	-0.704	-0.702	-0.700	-0.698	-0.694	-0.690	-0.689	-0.685	-0.681	-0.678	-0.675	-0.670	-0.666	-0.662	-0.658	-0.654	-0.648	-0.644	-0.639	-0.635	-0.629	-0.622	-0.618	-0.612	-0.606	-0.601	-0.595	-0.589	-0.582	-0.578	-0.571	-0.564	-0.558	-0.552	-0.546	-0.539	-0.534	-0.526	-0.521	-0.515	-0.509	-0.504	-0.496	-0.491	-0.485	-0.480	-0.475	-0.469	-0.464	-0.459	-0.454	-0.449	-0.445	-0.440	-0.435	-0.430	-0.426	-0.422	-0.418	-0.415	-0.411	-0.408	-0.405	-0.401	-0.398	-0.395	-0.392	-0.390	-0.386	-0.384	-0.382	-0.380	-0.378	-0.376	-0.374	-0.372	-0.371	-0.369	-0.368	-0.368	-0.366	-0.364	-0.364	-0.364	-0.362	-0.361	-0.360	-0.360	-0.360	-0.360	-0.360	-0.360	-0.360	-0.360	-0.360	-0.361	-0.361	-0.362	-0.362	-0.364	-0.365	-0.366	-0.366	-0.369	-0.370	-0.371	-0.372	-0.374	-0.376	-0.379	-0.381	-0.384	-0.385	-0.388	-0.390	-0.392	-0.396	-0.399	-0.402	-0.406	-0.410	-0.412	-0.416	-0.421	-0.424	-0.429	-0.432	-0.436	-0.441	-0.445	-0.450	-0.455	-0.459	-0.465	-0.470	-0.476	-0.481	-0.486	-0.492	-0.498	-0.504	-0.510	-0.515	-0.521	-0.529	-0.535	-0.541	-0.549	-0.555	-0.562	-0.570	-0.578	-0.585	-0.592	-0.601	-0.609	-0.618	-0.625	-0.634	-0.644	-0.652	-0.661	-0.671	-0.680	-0.690	-0.699	-0.709	-0.720	-0.729	-0.740	
