# Supplementary material for: Motion onset VEPs can see through the blur
Source: Sci Rep. 2024 Sep 12;14:21296. doi: 10.1038/s41598-024-72483-z (PMC11393312; doi:10.1038/s41598-024-72483-z)
Supplement: Supplementary file 3 — Supplementary Information 3. [file 41598_2024_72483_MOESM3_ESM.zip › VEP_raw_data/source_data/SourceBlurVEP-S004_VEP_2023-03-30_07-55-10.txt]

0.000	0.000	99999.999	6250.000	50.000	-2193.000	-2061.000	6248.000	7.000	100.000	5.000	2.000	1.000	1.000	0.000	0.000	0.000	0.000	0.000	0.000	0.000	0.000	0.000	0.000	0.000	0.000	0.000	-1.084	-1.111	-1.141	-1.169	-1.198	-1.226	-1.255	-1.284	-1.312	-1.341	-1.369	-1.399	-1.428	-1.456	-1.485	-1.512	-1.541	-1.568	-1.595	-1.621	-1.646	-1.672	-1.696	-1.721	-1.744	-1.766	-1.789	-1.810	-1.829	-1.848	-1.866	-1.882	-1.900	-1.915	-1.928	-1.941	-1.952	-1.964	-1.974	-1.981	-1.990	-1.995	-2.001	-2.005	-2.009	-2.011	-2.011	-2.011	-2.010	-2.007	-2.004	-2.000	-1.995	-1.989	-1.982	-1.976	-1.968	-1.959	-1.949	-1.938	-1.928	-1.916	-1.905	-1.892	-1.880	-1.868	-1.854	-1.841	-1.828	-1.815	-1.801	-1.788	-1.775	-1.762	-1.749	-1.736	-1.724	-1.711	-1.700	-1.689	-1.678	-1.668	-1.656	-1.646	-1.638	-1.630	-1.621	-1.614	-1.608	-1.601	-1.595	-1.590	-1.585	-1.581	-1.578	-1.575	-1.572	-1.571	-1.570	-1.569	-1.569	-1.570	-1.570	-1.571	-1.574	-1.575	-1.578	-1.581	-1.584	-1.588	-1.591	-1.594	-1.598	-1.601	-1.606	-1.610	-1.615	-1.620	-1.624	-1.630	-1.634	-1.639	-1.642	-1.648	-1.652	-1.658	-1.662	-1.666	-1.670	-1.674	-1.679	-1.682	-1.686	-1.690	-1.694	-1.698	-1.701	-1.704	-1.708	-1.711	-1.714	-1.716	-1.720	-1.724	-1.726	-1.729	-1.732	-1.735	-1.738	-1.740	-1.744	-1.746	-1.749	-1.752	-1.755	-1.758	-1.761	-1.764	-1.768	-1.771	-1.774	-1.778	-1.781	-1.785	-1.789	-1.792	-1.796	-1.800	-1.805	-1.809	-1.814	-1.819	-1.822	-1.828	-1.832	-1.839	-1.842	-1.849	-1.852	-1.859	-1.865	-1.870	-1.876	-1.882	-1.888	-1.894	-1.901	-1.908	-1.914	-1.922	-1.929	-1.936	-1.944	-1.951	-1.959	-1.966	-1.975	-1.984	-1.991	-2.001	-2.010	-2.020	-2.029	-2.038	-2.047	-2.058	-2.068	-2.078	-2.088	-2.098	-2.109	-2.119	-2.129	-2.140	-2.150	-2.160	-2.171	-2.180	-2.191	-2.201	-2.211	-2.221	-2.230	-2.239	-2.248	-2.256	-2.265	-2.271	-2.279	-2.285	-2.290	-2.296	-2.301	-2.305	-2.308	-2.311	-2.312	-2.314	-2.314	-2.314	-2.312	-2.310	-2.308	-2.302	-2.298	-2.291	-2.285	-2.276	-2.268	-2.258	-2.246	-2.236	-2.222	-2.209	-2.194	-2.178	-2.162	-2.144	-2.126	-2.108	-2.088	-2.068	-2.045	-2.022	-2.000	-1.976	-1.952	-1.928	-1.902	-1.875	-1.849	-1.822	-1.795	-1.768	-1.740	-1.712	-1.682	-1.654	-1.626	-1.596	-1.568	-1.539	-1.509	-1.479	-1.450	-1.420	-1.392	-1.362	-1.334	-1.305	-1.276	-1.248	-1.219	-1.190	-1.162	-1.135	-1.108	-1.080	-1.054	-1.028	-1.001	-0.975	-0.949	-0.924	-0.899	-0.875	-0.850	-0.828	-0.802	-0.780	-0.758	-0.735	-0.714	-0.692	-0.671	-0.651	-0.630	-0.611	-0.591	-0.572	-0.554	-0.535	-0.518	-0.501	-0.485	-0.469	-0.452	-0.438	-0.424	-0.410	-0.396	-0.384	-0.371	-0.360	-0.350	-0.339	-0.329	-0.320	-0.312	-0.304	-0.298	-0.291	-0.285	-0.281	-0.276	-0.272	-0.270	-0.268	-0.266	-0.265	-0.265	-0.266	-0.268	-0.269	-0.272	-0.276	-0.280	-0.285	-0.290	-0.296	-0.302	-0.310	-0.319	-0.326	-0.334	-0.344	-0.354	-0.364	-0.375	-0.385	-0.396	-0.408	-0.420	-0.432	-0.445	-0.458	-0.470	-0.484	-0.496	-0.510	-0.522	-0.535	-0.549	-0.562	-0.574	-0.586	-0.600	-0.612	-0.625	-0.638	-0.649	-0.660	-0.671	-0.682	-0.692	-0.702	-0.712	-0.721	-0.731	-0.740	-0.749	-0.756	-0.762	-0.770	-0.776	-0.781	-0.788	-0.792	-0.796	-0.801	-0.804	-0.808	-0.810	-0.812	-0.814	-0.815	-0.815	-0.816	-0.816	-0.815	-0.814	-0.812	-0.811	-0.808	-0.805	-0.801	-0.798	-0.794	-0.790	-0.785	-0.780	-0.775	-0.769	-0.762	-0.758	-0.750	-0.742	-0.738	-0.730	-0.722	-0.715	-0.706	-0.700	-0.692	-0.685	-0.676	-0.669	-0.661	-0.652	-0.645	-0.636	-0.629	-0.619	-0.611	-0.604	-0.595	-0.588	-0.580	-0.572	-0.565	-0.558	-0.551	-0.545	-0.538	-0.531	-0.525	-0.518	-0.512	-0.506	-0.500	-0.495	-0.490	-0.485	-0.480	-0.475	-0.471	-0.466	-0.462	-0.459	-0.456	-0.452	-0.450	-0.446	-0.444	-0.441	-0.440	-0.439	-0.436	-0.435	-0.434	-0.434	-0.432	-0.432	-0.432	-0.432	-0.432	-0.432	-0.434	-0.435	-0.435	-0.438	-0.439	-0.442	-0.444	-0.446	-0.449	-0.452	-0.456	-0.459	-0.464	-0.469	-0.472	-0.476	-0.482	-0.488	-0.494	-0.500	-0.506	-0.512	-0.520	-0.526	-0.535	-0.542	-0.550	-0.559	-0.566	-0.575	-0.584	-0.591	-0.600	-0.610	-0.619	-0.629	-0.639	-0.649	-0.658	-0.668	-0.678	-0.688	-0.698	-0.706	-0.716	-0.725	-0.735	-0.744	-0.754	-0.762	-0.771	-0.780	-0.789	-0.796	-0.805	-0.811	-0.819	-0.826	-0.832	-0.839	-0.844	-0.850	-0.855	-0.860	-0.865	-0.869	-0.872	-0.878	-0.880	-0.884	-0.886	-0.888	-0.890	-0.891	-0.892	-0.894	-0.894	-0.896	-0.896	-0.896	-0.896	-0.896	-0.895	-0.895	-0.895	-0.895	-0.895	-0.894	-0.894	-0.894	-0.892	-0.892	-0.892	-0.894	-0.892	-0.894	-0.895	-0.896	-0.896	-0.898	-0.900	-0.902	-0.905	-0.909	-0.912	-0.916	-0.920	-0.925	-0.930	-0.938	-0.944	-0.950	-0.959	-0.966	-0.976	-0.985	-0.995	-1.006	-1.016	-1.028	-1.040	-1.054	-1.066	-1.080	-1.095	-1.110	-1.125	-1.141	-1.159	-1.175	-1.192	-1.211	-1.229	-1.248	-1.266	-1.285	-1.305	-1.326	-1.346	-1.366	-1.389	-1.409	-1.431	-1.451	-1.474	-1.495	-1.516	-1.539	-1.560	-1.582	-1.604	-1.625	-1.646	-1.668	-1.690	-1.711	-1.730	-1.751	-1.771	-1.791	-1.811	-1.830	-1.848	-1.868	-1.885	-1.902	-1.919	-1.935	-1.951	-1.966	-1.981	-1.996	-2.010	-2.022	-2.035	-2.047	-2.059	-2.069	-2.079	-2.089	-2.098	-2.106	-2.114	-2.120	-2.126	-2.132	-2.136	-2.142	-2.146	-2.148	-2.151	-2.154	-2.155	-2.155	-2.156	-2.156	-2.155	-2.155	-2.152	-2.150	-2.149	-2.145	-2.141	-2.138	-2.134	-2.130	-2.125	-2.119	-2.115	-2.110	-2.102	-2.098	-2.091	-2.085	-2.079	-2.072	-2.066	-2.060	-2.052	-2.046	-2.040	-2.033	-2.027	-2.020	-2.015	-2.009	-2.004	-1.998	-1.992	-1.986	-1.982	-1.976	-1.972	-1.968	-1.965	-1.961	-1.958	-1.956	-1.954	-1.951	-1.950	-1.950	-1.948	-1.949	-1.949	-1.950	-1.952	-1.954	-1.955	-1.958	-1.961	-1.965	-1.970	-1.975	-1.980	-1.985	-1.991	-1.998	-2.005	-2.013	-2.020	-2.029	-2.038	-2.045	-2.054	-2.064	-2.075	-2.085	-2.094	-2.105	-2.115	-2.128	-2.139	-2.150	-2.160	-2.172	-2.184	-2.195	-2.206	-2.218	-2.230	-2.241	-2.252	-2.262	-2.272	-2.284	-2.294	-2.304	-2.311	-2.321	-2.329	-2.338	-2.345	-2.351	-2.359	-2.364	-2.369	-2.374	-2.379	-2.382	-2.385	-2.388	-2.389	-2.390	-2.391	-2.390	-2.389	-2.388	-2.385	-2.382	-2.379	-2.374	-2.370	-2.364	-2.358	-2.351	-2.345	-2.336	-2.328	-2.319	-2.310	-2.301	-2.291	-2.280	-2.270	-2.259	-2.246	-2.235	-2.222	-2.211	-2.199	-2.186	-2.172	-2.160	-2.146	-2.132	-2.119	-2.106	-2.091	-2.079	-2.065	-2.051	-2.039	-2.025	-2.011	-1.998	-1.985	-1.972	-1.959	-1.946	-1.934	-1.921	-1.909	-1.896	-1.884	-1.871	-1.860	-1.849	-1.838	-1.825	-1.815	-1.804	-1.794	-1.782	-1.771	-1.761	-1.751	-1.741	-1.730	-1.721	-1.711	-1.701	-1.691	-1.682	-1.672	-1.664	-1.655	-1.645	-1.636	-1.626	-1.619	-1.609	-1.600	-1.591	-1.582	-1.574	-1.565	-1.556	-1.546	-1.539	-1.529	-1.521	-1.512	-1.504	-1.495	-1.486	-1.476	-1.468	-1.460	-1.451	-1.441	-1.432	-1.422	-1.414	-1.405	-1.396	-1.388	-1.378	-1.368	-1.359	-1.350	-1.340	-1.331	-1.321	-1.312	-1.302	-1.292	-1.284	-1.274	-1.265	-1.256	-1.246	-1.238	-1.226	-1.218	-1.209	-1.200	-1.191	-1.182	-1.172	-1.165	-1.155	-1.148	-1.139	-1.130	-1.122	-1.115	-1.108	-1.100	-1.092	-1.086	-1.079	-1.071	-1.065	-1.059	-1.052	-1.046	-1.040	-1.035	-1.030	-1.025	-1.020	-1.016	-1.012	-1.009	-1.004	-1.000	-0.999	-0.995	-0.992	-0.990	-0.988	-0.988	-0.985	-0.982	-0.982	-0.982	-0.981	-0.981	-0.980	-0.981	-0.981	-0.982	-0.982	-0.984	-0.985	-0.986	-0.988	-0.990	-0.991	-0.994	-0.996	-1.000	-1.002	-1.004	-1.006	-1.009	-1.012	-1.015	-1.018	-1.022	-1.025	-1.028	-1.030	-1.034	-1.036	-1.040	-1.042	-1.045	-1.048	-1.051	-1.054	-1.056	-1.059	-1.060	-1.064	-1.065	-1.068	-1.069	-1.070	-1.072	-1.074	-1.075	-1.076	-1.075	-1.076	-1.078	-1.078	-1.076	-1.078	-1.078	-1.076	-1.076	-1.075	-1.075	-1.074	-1.072	-1.071	-1.070	-1.069	-1.068	-1.066	-1.065	-1.062	-1.062	-1.061	-1.060	-1.059	-1.058	-1.056	-1.056	-1.055	-1.055	-1.055	-1.055	-1.055	-1.055	-1.056	-1.056	-1.058	-1.060	-1.061	-1.064	-1.066	-1.069	-1.072	-1.076	-1.080	-1.084	-1.089	-1.095	-1.100	-1.106	-1.111	-1.118	-1.125	-1.132	-1.139	-1.146	-1.155	-1.162	-1.170	-1.180	-1.188	-1.198	-1.206	-1.216	-1.226	-1.235	-1.245	-1.254	-1.264	-1.272	-1.282	-1.292	-1.301	-1.311	-1.320	-1.329	-1.338	-1.345	-1.354	-1.361	-1.369	-1.376	-1.382	-1.388	-1.394	-1.399	-1.404	-1.408	-1.412	-1.415	-1.418	-1.420	-1.420	-1.421	-1.421	-1.421	-1.420	-1.418	-1.415	-1.411	-1.408	-1.402	-1.398	-1.391	-1.382	-1.376	-1.368	-1.358	-1.349	-1.338	-1.326	-1.314	-1.302	-1.289	-1.275	-1.261	-1.245	-1.230	-1.214	-1.198	-1.180	-1.164	-1.146	-1.128	-1.109	-1.090	-1.070	-1.051	-1.030	-1.011	-0.990	-0.971	-0.950	-0.929	-0.909	-0.889	-0.869	-0.848	-0.828	-0.806	-0.788	-0.768	-0.746	-0.728	-0.708	-0.690	-0.671	-0.654	-0.636	-0.619	-0.601	-0.586	-0.570	-0.555	-0.540	-0.525	-0.512	-0.499	-0.486	-0.475	-0.464	-0.452	-0.442	-0.434	-0.422	-0.415	-0.406	-0.400	-0.392	-0.386	-0.381	-0.375	-0.370	-0.365	-0.361	-0.359	-0.355	-0.352	-0.350	-0.348	-0.345	-0.344	-0.342	-0.341	-0.340	-0.339	-0.338	-0.336	-0.335	-0.335	-0.334	-0.332	-0.330	-0.329	-0.328	-0.325	-0.322	-0.320	-0.318	-0.314	-0.310	-0.308	-0.302	-0.298	-0.292	-0.286	-0.280	-0.274	-0.268	-0.260	-0.252	-0.242	-0.234	-0.225	-0.215	-0.205	-0.192	-0.182	-0.170	-0.158	-0.145	-0.132	-0.118	-0.104	-0.090	-0.075	-0.060	-0.045	-0.030	-0.014	0.002	0.019	0.035	0.051	0.068	0.085	0.102	0.119	0.136	0.152	0.169	0.185	0.202	0.219	0.235	0.250	0.268	0.282	0.296	0.312	0.326	0.340	0.354	0.368	0.380	0.392	0.405	0.416	0.428	0.439	0.448	0.458	0.468	0.475	0.482	0.490	0.496	0.502	0.507	0.512	0.518	0.521	0.524	0.528	0.529	0.532	0.534	0.534	0.534	0.532	0.532	0.531	0.530	0.528	0.525	0.522	0.519	0.515	0.512	0.509	0.504	0.499	0.495	0.491	0.485	0.480	0.475	0.470	0.465	0.459	0.454	0.448	0.441	0.436	0.430	0.425	0.420	0.414	0.408	0.401	0.396	0.390	0.385	0.380	0.372	0.368	0.361	0.355	0.350	0.344	0.339	0.332	0.325	0.319	0.312	0.305	0.299	0.291	0.284	0.278	0.269	0.261	0.252	0.245	0.235	0.226	0.218	0.206	0.198	0.186	0.176	0.165	0.154	0.141	0.129	0.116	0.104	0.091	0.078	0.064	0.050	0.036	0.022	0.008	-0.006	-0.021	-0.038	-0.052	-0.066	-0.082	-0.098	-0.112	-0.128	-0.144	-0.159	-0.174	-0.188	-0.204	-0.218	-0.232	-0.246	-0.260	-0.274	-0.286	-0.301	-0.314	-0.325	-0.338	-0.349	-0.360	-0.369	-0.380	-0.390	-0.400	-0.408	-0.416	-0.425	-0.431	-0.439	-0.444	-0.450	-0.456	-0.460	-0.465	-0.470	-0.472	-0.476	-0.478	-0.480	-0.482	-0.484	-0.486	-0.486	-0.486	-0.486	-0.486	-0.486	-0.486	-0.485	-0.485	-0.484	-0.482	-0.482	-0.481	-0.480	-0.478	-0.476	-0.475	-0.474	-0.474	-0.472	-0.472	-0.471	-0.471	-0.470	-0.471	-0.471	-0.471	-0.472	-0.472	-0.474	-0.478	-0.479	-0.481	-0.484	-0.488	-0.491	-0.495	-0.499	-0.504	-0.507	-0.514	-0.519	-0.525	-0.531	-0.538	-0.545	-0.552	-0.560	-0.568	-0.575	-0.582	-0.591	-0.600	-0.609	-0.618	-0.626	-0.635	-0.645	-0.654	-0.662	-0.671	-0.680	-0.690	-0.699	-0.706	-0.716	-0.725	-0.732	-0.740	-0.749	-0.756	-0.764	-0.771	-0.779	-0.786	-0.792	-0.799	-0.804	-0.810	-0.816	-0.821	-0.826	-0.831	-0.835	-0.840	-0.844	-0.848	-0.852	-0.855	-0.860	-0.862	-0.865	-0.869	-0.871	-0.874	-0.878	-0.880	-0.882	-0.886	-0.889	-0.891	-0.894	-0.898	-0.900	-0.902	-0.906	-0.909	-0.912	-0.916	-0.920	-0.924	-0.928	-0.931	-0.936	-0.941	-0.945	-0.950	-0.955	-0.960	-0.966	-0.971	-0.976	-0.981	-0.989	-0.994	-1.000	-1.006	-1.012	-1.020	-1.026	-1.032	-1.040	-1.048	-1.054	-1.062	-1.069	-1.076	-1.084	-1.091	-1.099	-1.108	-1.115	-1.122	-1.130	-1.138	-1.145	-1.154	-1.161	-1.169	-1.176	-1.186	-1.194	-1.201	-1.209	-1.218	-1.225	-1.232	-1.240	-1.248	-1.255	-1.262	-1.270	-1.278	-1.284	-1.291	-1.299	-1.306	-1.312	-1.320	-1.326	-1.334	-1.339	-1.346	-1.352	-1.358	-1.364	-1.370	-1.375	-1.381	-1.386	-1.390	-1.395	-1.400	-1.405	-1.409	-1.414	-1.418	-1.420	-1.422	-1.426	-1.429	-1.431	-1.434	-1.436	-1.438	-1.439	-1.439	-1.440	-1.440	-1.440	-1.440	-1.440	-1.439	-1.436	-1.436	-1.435	-1.431	-1.429	-1.426	-1.422	-1.419	-1.416	-1.412	-1.408	-1.402	-1.398	-1.392	-1.388	-1.381	-1.375	-1.369	-1.362	-1.356	-1.349	-1.342	-1.335	-1.328	-1.320	-1.311	-1.305	-1.296	-1.288	-1.280	-1.271	-1.262	-1.255	-1.246	-1.238	-1.229	-1.222	-1.214	-1.205	-1.198	-1.189	-1.181	-1.172	-1.165	-1.159	-1.150	-1.142	-1.136	-1.130	-1.121	-1.115	-1.109	-1.102	-1.096	-1.090	-1.084	-1.078	-1.072	-1.066	-1.061	-1.055	-1.050	-1.045	-1.041	-1.036	-1.031	-1.026	-1.021	-1.018	-1.012	-1.009	-1.004	-1.000	-0.995	-0.991	-0.988	-0.981	-0.978	-0.974	-0.969	-0.964	-0.959	-0.954	-0.949	-0.942	-0.938	-0.932	-0.926	-0.921	-0.914	-0.909	-0.904	-0.896	-0.889	-0.884	-0.876	-0.869	-0.862	-0.856	-0.848	-0.840	-0.832	-0.825	-0.818	-0.810	-0.802	-0.795	-0.785	-0.778	-0.770	-0.762	-0.755	-0.748	-0.741	-0.732	-0.725	-0.719	-0.714	-0.706	-0.700	-0.694	-0.690	-0.684	-0.680	-0.675	-0.671	-0.668	-0.665	-0.662	-0.660	-0.658	-0.656	-0.656	-0.655	-0.656	-0.656	-0.659	-0.661	-0.664	-0.666	-0.670	-0.675	-0.679	-0.684	-0.690	-0.696	-0.702	-0.710	-0.716	-0.725	-0.732	-0.741	-0.750	-0.759	-0.768	-0.778	-0.786	-0.796	-0.806	-0.815	-0.825	-0.835	-0.844	-0.854	-0.861	-0.871	-0.879	-0.888	-0.896	-0.904	-0.911	-0.918	-0.925	-0.930	-0.935	-0.941	-0.945	-0.948	-0.950	-0.952	-0.955	-0.955	-0.955	-0.955	-0.954	-0.952	-0.950	-0.946	-0.941	-0.936	-0.931	-0.925	-0.919	-0.910	-0.904	-0.895	-0.885	-0.875	-0.865	-0.855	-0.844	-0.831	-0.820	-0.808	-0.794	-0.782	-0.769	-0.755	-0.741	-0.726	-0.712	-0.699	-0.684	-0.670	-0.656	-0.642	-0.628	-0.614	-0.599	-0.585	-0.572	-0.558	-0.544	-0.531	-0.518	-0.506	-0.494	-0.480	-0.469	-0.458	-0.446	-0.436	-0.425	-0.414	-0.404	-0.394	-0.385	-0.375	-0.366	-0.359	-0.350	-0.342	-0.335	-0.328	-0.321	-0.314	-0.309	-0.301	-0.296	-0.290	-0.285	-0.280	-0.275	-0.270	-0.266	-0.261	-0.258	-0.254	-0.250	-0.248	-0.244	-0.240	-0.239	-0.235	-0.234	-0.230	-0.229	-0.226	-0.225	-0.222	-0.221	-0.219	-0.219	-0.218	-0.218	-0.216	-0.215	-0.215	-0.214	-0.214	-0.214	-0.214	-0.214	-0.214	-0.215	-0.215	-0.216	-0.215	-0.216	-0.218	-0.219	-0.219	-0.220	-0.221	-0.222	-0.222	-0.224	-0.225	-0.226	-0.228	-0.229	-0.230	-0.231	-0.232	-0.234	-0.235	-0.234	-0.235	-0.235	-0.235	-0.236	-0.238	-0.236	-0.236	-0.235	-0.235	-0.234	-0.231	-0.230	-0.228	-0.226	-0.224	-0.221	-0.218	-0.215	-0.210	-0.206	-0.202	-0.199	-0.194	-0.188	-0.182	-0.176	-0.170	-0.162	-0.156	-0.149	-0.142	-0.134	-0.126	-0.118	-0.109	-0.100	-0.091	-0.082	-0.072	-0.064	-0.054	-0.044	-0.034	-0.025	-0.015	-0.005	0.006	0.016	0.025	0.035	0.045	0.055	0.065	0.074	0.082	0.092	0.101	0.109	0.118	0.125	0.132	0.140	0.146	0.154	0.160	0.166	0.172	0.178	0.181	0.186	0.190	0.194	0.198	0.200	0.202	0.205	0.205	0.208	0.208	0.206	0.208	0.206	0.205	0.204	0.201	0.199	0.196	0.192	0.189	0.186	0.181	0.176	0.172	0.168	0.161	0.156	0.149	0.142	0.136	0.129	0.122	0.116	0.108	0.101	0.092	0.086	0.078	0.070	0.062	0.055	0.046	0.039	0.032	0.024	0.016	0.010	0.002	-0.005	-0.012	-0.020	-0.026	-0.032	-0.039	-0.045	-0.051	-0.058	-0.064	-0.069	-0.072	-0.079	-0.082	-0.086	-0.091	-0.095	-0.099	-0.101	-0.106	-0.108	-0.111	-0.114	-0.116	-0.119	-0.121	-0.122	-0.126	-0.128	-0.130	-0.131	-0.132	-0.136	-0.138	-0.140	-0.142	-0.144	-0.146	-0.150	-0.152	-0.156	-0.159	-0.164	-0.168	-0.172	-0.178	-0.184	-0.189	-0.195	-0.202	-0.210	-0.218	-0.226	-0.235	-0.244	-0.255	-0.266	-0.276	-0.290	-0.304	-0.316	-0.330	-0.345	-0.360	-0.378	-0.394	-0.411	-0.429	-0.448	-0.466	-0.486	-0.506	-0.528	-0.549	-0.571	-0.592	-0.615	-0.639	-0.662	-0.685	-0.710	-0.734	-0.758	-0.781	-0.806	-0.831	-0.856	-0.880	-0.904	-0.929	-0.954	-0.978	-1.002	-1.025	-1.048	-1.070	-1.092	-1.115	-1.136	-1.158	-1.178	-1.198	-1.216	-1.235	-1.252	-1.270	-1.286	-1.302	-1.318	-1.330	-1.345	-1.358	-1.369	-1.379	-1.389	-1.399	-1.408	-1.415	-1.421	-1.429	-1.432	-1.439	-1.442	-1.446	-1.449	-1.450	-1.451	-1.452	-1.454	-1.452	-1.452	-1.452	-1.451	-1.449	-1.448	-1.446	-1.444	-1.441	-1.440	-1.436	-1.435	-1.432	-1.431	-1.429	-1.426	-1.425	-1.424	-1.422	-1.422	-1.422	-1.422	-1.422	-1.424	-1.425	-1.428	-1.430	-1.432	-1.436	-1.439	-1.444	-1.449	-1.454	-1.459	-1.465	-1.472	-1.479	-1.486	-1.495	-1.502	-1.510	-1.520	-1.529	-1.539	-1.549	-1.556	-1.566	-1.578	-1.586	-1.596	-1.606	-1.615	-1.626	-1.635	-1.644	-1.651	-1.660	-1.669	-1.676	-1.684	-1.690	-1.696	-1.702	-1.709	-1.712	-1.716	-1.719	-1.721	-1.724	-1.724	-1.724	-1.725	-1.722	-1.721	-1.719	-1.715	-1.711	-1.705	-1.699	-1.692	-1.685	-1.676	-1.666	-1.658	-1.645	-1.635	-1.622	-1.610	-1.596	-1.582	-1.568	-1.551	-1.536	-1.520	-1.504	-1.485	-1.468	-1.449	-1.430	-1.411	-1.392	-1.372	-1.354	-1.332	-1.312	-1.291	-1.272	-1.252	-1.231	-1.211	-1.191	-1.170	-1.150	-1.131	-1.111	-1.091	-1.072	-1.054	-1.035	-1.016	-0.999	-0.981	-0.964	-0.948	-0.931	-0.915	-0.900	-0.885	-0.870	-0.856	-0.842	-0.830	-0.818	-0.805	-0.792	-0.782	-0.772	-0.762	-0.751	-0.744	-0.734	-0.725	-0.716	-0.710	-0.704	-0.696	-0.690	-0.684	-0.679	-0.672	-0.668	-0.662	-0.659	-0.654	-0.650	-0.646	-0.642	-0.639	-0.635	-0.632	-0.629	-0.625	-0.624	-0.620	-0.616	-0.614	-0.610	-0.608	-0.605	-0.602	-0.599	-0.595	-0.591	-0.589	-0.585	-0.582	-0.578	-0.575	-0.570	-0.566	-0.561	-0.558	-0.552	-0.548	-0.542	-0.538	-0.532	-0.529	-0.524	-0.519	-0.512	-0.509	-0.502	-0.498	-0.492	-0.488	-0.482	-0.478	-0.474	-0.469	-0.465	-0.460	-0.458	-0.452	-0.450	-0.448	-0.445	-0.442	-0.441	-0.439	-0.439	-0.438	-0.438	-0.439	-0.439	-0.441	-0.444	-0.446	-0.449	-0.451	-0.456	-0.460	-0.465	-0.471	-0.476	-0.482	-0.489	-0.498	-0.504	-0.511	-0.519	-0.529	-0.536	-0.545	-0.554	-0.562	-0.571	-0.580	-0.589	-0.598	-0.606	-0.614	-0.621	-0.629	-0.636	-0.642	-0.649	-0.654	-0.659	-0.662	-0.665	-0.666	-0.668	-0.669	-0.668	-0.666	-0.664	-0.660	-0.655	-0.648	-0.640	-0.631	-0.621	-0.611	-0.598	-0.582	-0.568	-0.552	-0.535	-0.516	-0.496	-0.474	-0.451	-0.428	-0.402	-0.376	-0.349	-0.319	-0.290	-0.259	-0.228	-0.195	-0.161	-0.128	-0.092	-0.056	-0.020	0.016	0.054	0.091	0.129	0.168	0.206	0.245	0.282	0.322	0.361	0.400	0.439	0.476	0.515	0.552	0.589	0.626	0.662	0.699	0.734	0.768	0.801	0.835	0.868	0.898	0.928	0.958	0.988	1.015	1.040	1.066	1.091	1.114	1.138	1.158	1.179	1.198	1.216	1.232	1.250	1.264	1.278	1.290	1.301	1.312	1.321	1.330	1.336	1.342	1.348	1.351	1.354	1.356	1.356	1.356	1.356	1.352	1.350	1.346	1.340	1.335	1.329	1.320	1.311	1.302	1.291	1.280	1.269	1.255	1.241	1.228	1.212	1.196	1.179	1.162	1.144	1.125	1.105	1.086	1.065	1.044	1.022	1.000	0.976	0.952	0.929	0.905	0.879	0.854	0.828	0.802	0.776	0.749	0.722	0.695	0.668	0.640	0.612	0.586	0.558	0.530	0.501	0.474	0.446	0.419	0.391	0.364	0.336	0.310	0.284	0.258	0.231	0.206	0.181	0.155	0.131	0.108	0.084	0.061	0.040	0.018	-0.004	-0.026	-0.046	-0.066	-0.085	-0.104	-0.122	-0.140	-0.158	-0.174	-0.191	-0.206	-0.222	-0.238	-0.252	-0.268	-0.282	-0.298	-0.311	-0.326	-0.340	-0.354	-0.369	-0.382	-0.398	-0.411	-0.426	-0.440	-0.455	-0.471	-0.486	-0.504	-0.521	-0.538	-0.555	-0.575	-0.594	-0.614	-0.634	-0.656	-0.678	-0.701	-0.725	-0.750	-0.775	-0.802	-0.829	-0.858	-0.886	-0.916	-0.946	-0.979	-1.010	-1.044	-1.079	-1.112	-1.148	-1.184	-1.221	-1.259	-1.298	-1.336	-1.376	-1.416	-1.455	-1.495	-1.538	-1.579	-1.620	-1.662	-1.704	-1.746	-1.789	-1.831	-1.874	-1.915	-1.958	-1.999	-2.041	-2.082	-2.122	-2.164	-2.204	-2.244	-2.282	-2.321	-2.359	-2.398	-2.432	-2.470	-2.506	-2.540	-2.575	-2.609	-2.641	-2.674	-2.704	-2.735	-2.764	-2.792	-2.821	-2.849	-2.875	-2.901	-2.925	-2.950	-2.974	-2.996	-3.018	-3.040	-3.061	-3.081	-3.101	-3.120	-3.139	-3.158	-3.175	-3.192	-3.209	-3.226	-3.242	-3.259	-3.274	-3.289	-3.305	-3.320	-3.335	-3.350	-3.365	-3.380	-3.395	-3.410	-3.425	-3.441	-3.456	-3.472	-3.489	-3.505	-3.521	-3.539	-3.556	-3.574	-3.592	-3.610	-3.631	-3.650	-3.669	-3.690	-3.711	-3.732	-3.754	-3.776	-3.798	-3.821	-3.845	-3.869	-3.892	-3.916	-3.941	-3.968	-3.992	-4.018	-4.044	-4.069	-4.096	-4.122	-4.148	-4.174	-4.200	-4.226	-4.252	-4.276	-4.302	-4.328	-4.352	-4.378	-4.400	-4.422	-4.448	-4.469	-4.490	-4.511	-4.531	-4.551	-4.569	-4.588	-4.604	-4.621	-4.636	-4.650	-4.662	-4.676	-4.686	-4.698	-4.706	-4.714	-4.721	-4.726	-4.731	-4.735	-4.739	-4.740	-4.740	-4.740	-4.738	-4.734	-4.730	-4.726	-4.719	-4.714	-4.704	-4.695	-4.686	-4.675	-4.662	-4.650	-4.636	-4.622	-4.608	-4.590	-4.574	-4.556	-4.538	-4.519	-4.499	-4.478	-4.458	-4.435	-4.412	-4.390	-4.366	-4.342	-4.318	-4.292	-4.266	-4.241	-4.214	-4.188	-4.161	-4.134	-4.105	-4.077	-4.048	-4.020	-3.990	-3.961	-3.931	-3.902	-3.872	-3.842	-3.812	-3.782	-3.751	-3.720	-3.689	-3.659	-3.628	-3.595	-3.565	-3.534	-3.502	-3.470	-3.439	-3.408	-3.376	-3.344	-3.312	-3.280	-3.250	-3.219	-3.186	-3.155	-3.122	-3.091	-3.060	-3.028	-2.996	-2.965	-2.934	-2.901	-2.870	-2.839	-2.808	-2.774	-2.742	-2.710	-2.679	-2.648	-2.615	-2.584	-2.551	-2.519	-2.486	-2.454	-2.421	-2.388	-2.355	-2.322	-2.290	-2.256	-2.222	-2.190	-2.156	-2.122	-2.089	-2.054	-2.020	-1.986	-1.951	-1.918	-1.884	-1.849	-1.815	-1.780	-1.746	-1.711	-1.678	-1.642	-1.609	-1.575	-1.539	-1.505	-1.472	-1.438	-1.404	-1.370	-1.336	-1.305	-1.271	-1.240	-1.206	-1.175	-1.144	-1.112	-1.082	-1.052	-1.022	-0.994	-0.965	-0.936	-0.910	-0.882	-0.856	-0.830	-0.804	-0.779	-0.755	-0.730	-0.708	-0.685	-0.662	-0.641	-0.621	-0.601	-0.581	-0.564	-0.544	-0.526	-0.511	-0.494	-0.479	-0.462	-0.450	-0.436	-0.422	-0.410	-0.399	-0.389	-0.378	-0.368	-0.359	-0.351	-0.344	-0.336	-0.330	-0.324	-0.319	-0.312	-0.310	-0.306	-0.304	-0.302	-0.300	-0.300	-0.300	-0.301	-0.301	-0.304	-0.306	-0.309	-0.312	-0.316	-0.322	-0.328	-0.334	-0.340	-0.348	-0.355	-0.362	-0.371	-0.380	-0.391	-0.401	-0.411	-0.422	-0.432	-0.445	-0.456	-0.469	-0.480	-0.494	-0.506	-0.520	-0.532	-0.546	-0.559	-0.572	-0.585	-0.599	-0.611	-0.625	-0.638	-0.650	-0.664	-0.675	-0.688	-0.699	-0.710	-0.720	-0.731	-0.741	-0.751	-0.760	-0.769	-0.776	-0.784	-0.791	-0.798	-0.804	-0.810	-0.814	-0.818	-0.821	-0.824	-0.825	-0.826	-0.826	-0.828	-0.826	-0.824	-0.821	-0.820	-0.815	-0.811	-0.806	-0.800	-0.796	-0.790	-0.781	-0.774	-0.766	-0.759	-0.750	-0.741	-0.730	-0.720	-0.710	-0.700	-0.689	-0.678	-0.666	-0.655	-0.642	-0.631	-0.620	-0.608	-0.595	-0.584	-0.572	-0.561	-0.548	-0.536	-0.525	-0.515	-0.504	-0.492	-0.482	-0.472	-0.462	-0.454	-0.444	-0.436	-0.426	-0.419	-0.411	-0.405	-0.399	-0.392	-0.386	-0.381	-0.376	-0.372	-0.369	-0.365	-0.362	-0.361	-0.360	-0.359	-0.359	-0.359	-0.360	-0.361	-0.364	-0.368	-0.370	-0.375	-0.380	-0.386	-0.392	-0.399	-0.406	-0.415	-0.425	-0.434	-0.445	-0.456	-0.469	-0.482	-0.495	-0.510	-0.525	-0.541	-0.558	-0.575	-0.592	-0.612	-0.632	-0.651	-0.672	-0.694	-0.716	-0.740	-0.762	-0.788	-0.811	-0.838	-0.862	-0.889	-0.915	-0.942	-0.970	-0.999	-1.026	-1.055	-1.084	-1.112	-1.141	-1.171	-1.200	-1.229	-1.258	-1.288	-1.316	-1.344	-1.372	-1.400	-1.428	-1.455	-1.481	-1.508	-1.532	-1.559	-1.582	-1.606	-1.628	-1.650	-1.671	-1.691	-1.710	-1.729	-1.745	-1.762	-1.776	-1.791	-1.802	-1.815	-1.825	-1.835	-1.844	-1.851	-1.856	-1.862	-1.865	-1.869	-1.870	-1.870	-1.871	-1.869	-1.866	-1.862	-1.858	-1.852	-1.846	-1.839	-1.830	-1.821	-1.812	-1.802	-1.792	-1.781	-1.769	-1.756	-1.745	-1.731	-1.718	-1.705	-1.691	-1.676	-1.662	-1.649	-1.635	-1.621	-1.609	-1.595	-1.581	-1.569	-1.556	-1.544	-1.532	-1.520	-1.510	-1.499	-1.489	-1.480	-1.471	-1.462	-1.454	-1.446	-1.439	-1.432	-1.428	-1.422	-1.418	-1.414	-1.410	-1.406	-1.405	-1.402	-1.401	-1.401	-1.399	-1.400	-1.399	-1.399	-1.400	-1.401	-1.401	-1.402	-1.405	-1.406	-1.409	-1.410	-1.412	-1.414	-1.416	-1.420	-1.421	-1.424	-1.426	-1.428	-1.430	-1.432	-1.434	-1.436	-1.438	-1.439	-1.441	-1.442	-1.444	-1.445	-1.448	-1.449	-1.449	-1.450	-1.451	-1.452	-1.454	-1.456	-1.456	-1.458	-1.459	-1.460	-1.462	-1.465	-1.468	-1.469	-1.471	-1.474	-1.478	-1.480	-1.482	-1.486	-1.490	-1.494	-1.499	-1.502	-1.508	-1.512	-1.519	-1.524	-1.530	-1.536	-1.542	-1.550	-1.556	-1.565	-1.571	-1.580	-1.589	-1.596	-1.605	-1.614	-1.622	-1.632	-1.642	-1.651	-1.661	-1.671	-1.681	-1.691	-1.701	-1.712	-1.722	-1.734	-1.744	-1.755	-1.765	-1.776	-1.788	-1.798	-1.809	-1.820	-1.832	-1.844	-1.855	-1.865	-1.876	-1.889	-1.900	-1.911	-1.924	-1.935	-1.946	-1.958	-1.969	-1.981	-1.992	-2.005	-2.016	-2.027	-2.038	-2.050	-2.061	-2.071	-2.082	-2.092	-2.102	-2.114	-2.125	-2.135	-2.144	-2.152	-2.161	-2.170	-2.179	-2.185	-2.192	-2.199	-2.204	-2.210	-2.214	-2.219	-2.221	-2.224	-2.225	-2.226	-2.226	-2.226	-2.224	-2.221	-2.218	-2.214	-2.208	-2.200	-2.194	-2.185	-2.176	-2.165	-2.155	-2.142	-2.130	-2.115	-2.100	-2.084	-2.066	-2.050	-2.030	-2.011	-1.990	-1.969	-1.946	-1.924	-1.900	-1.875	-1.850	-1.825	-1.800	-1.772	-1.746	-1.719	-1.691	-1.662	-1.635	-1.606	-1.578	-1.549	-1.519	-1.490	-1.460	-1.431	-1.402	-1.374	-1.345	-1.315	-1.286	-1.258	-1.230	-1.200	-1.172	-1.145	-1.118	-1.090	-1.062	-1.036	-1.009	-0.982	-0.956	-0.930	-0.905	-0.880	-0.856	-0.832	-0.808	-0.785	-0.761	-0.738	-0.715	-0.692	-0.671	-0.650	-0.629	-0.609	-0.588	-0.568	-0.549	-0.529	-0.510	-0.491	-0.474	-0.455	-0.438	-0.420	-0.404	-0.389	-0.372	-0.358	-0.344	-0.329	-0.315	-0.302	-0.290	-0.278	-0.266	-0.255	-0.245	-0.235	-0.226	-0.218	-0.210	-0.202	-0.196	-0.190	-0.185	-0.180	-0.176	-0.172	-0.170	-0.168	-0.166	-0.168	-0.168	-0.168	-0.169	-0.171	-0.175	-0.178	-0.181	-0.186	-0.192	-0.198	-0.204	-0.211	-0.218	-0.226	-0.234	-0.242	-0.252	-0.262	-0.272	-0.284	-0.295	-0.305	-0.318	-0.328	-0.340	-0.352	-0.364	-0.376	-0.389	-0.401	-0.414	-0.428	-0.439	-0.451	-0.464	-0.478	-0.490	-0.501	-0.514	-0.526	-0.538	-0.549	-0.560	-0.571	-0.582	-0.592	-0.602	-0.612	-0.622	-0.632	-0.641	-0.649	-0.658	-0.665	-0.674	-0.680	-0.686	-0.694	-0.700	-0.705	-0.711	-0.715	-0.720	-0.722	-0.726	-0.730	-0.732	-0.735	-0.736	-0.736	-0.738	-0.738	-0.738	-0.736	-0.735	-0.734	-0.732	-0.730	-0.728	-0.724	-0.720	-0.716	-0.711	-0.706	-0.701	-0.696	-0.690	-0.682	-0.676	-0.670	-0.662	-0.655	-0.646	-0.639	-0.631	-0.622	-0.614	-0.605	-0.595	-0.588	-0.578	-0.568	-0.559	-0.549	-0.540	-0.531	-0.521	-0.511	-0.502	-0.494	-0.485	-0.478	-0.468	-0.459	-0.451	-0.444	-0.435	-0.429	-0.420	-0.414	-0.406	-0.400	-0.394	-0.388	-0.382	-0.378	-0.372	-0.369	-0.364	-0.360	-0.356	-0.354	-0.351	-0.349	-0.346	-0.345	-0.344	-0.342	-0.342	-0.344	-0.344	-0.344	-0.345	-0.346	-0.349	-0.350	-0.354	-0.356	-0.359	-0.361	-0.368	-0.370	-0.375	-0.379	-0.385	-0.390	-0.396	-0.401	-0.408	-0.414	-0.420	-0.426	-0.435	-0.441	-0.449	-0.458	-0.464	-0.474	-0.481	-0.489	-0.498	-0.506	-0.515	-0.525	-0.532	-0.541	-0.550	-0.559	-0.568	-0.578	-0.586	-0.596	-0.605	-0.614	-0.622	-0.631	-0.641	-0.650	-0.659	-0.666	-0.675	-0.684	-0.691	-0.700	-0.706	-0.714	-0.721	-0.728	-0.734	-0.741	-0.748	-0.752	-0.759	-0.765	-0.769	-0.774	-0.778	-0.781	-0.786	-0.790	-0.792	-0.798	-0.800	-0.802	-0.805	-0.808	-0.808	-0.810	-0.811	-0.812	-0.814	-0.814	-0.815	-0.816	-0.815	-0.816	-0.816	-0.818	-0.816	-0.816	-0.818	-0.816	-0.816	-0.818	-0.818	-0.819	-0.818	-0.819	-0.820	-0.821	-0.822	-0.824	-0.826	-0.828	-0.830	-0.832	-0.836	-0.840	-0.842	-0.848	-0.851	-0.856	-0.862	-0.868	-0.874	-0.881	-0.888	-0.896	-0.904	-0.914	-0.924	-0.932	-0.944	-0.954	-0.966	-0.978	-0.990	-1.002	-1.016	-1.030	-1.045	-1.060	-1.076	-1.091	-1.108	-1.124	-1.141	-1.159	-1.175	-1.194	-1.212	-1.231	-1.250	-1.269	-1.289	-1.310	-1.329	-1.349	-1.370	-1.389	-1.410	-1.430	-1.451	-1.471	-1.491	-1.512	-1.532	-1.552	-1.574	-1.594	-1.612	-1.632	-1.652	-1.670	-1.690	-1.708	-1.726	-1.744	-1.762	-1.779	-1.795	-1.811	-1.828	-1.844	-1.858	-1.872	-1.886	-1.899	-1.911	-1.924	-1.936	-1.946	-1.956	-1.966	-1.975	-1.985	-1.991	-1.999	-2.005	-2.011	-2.016	-2.021	-2.025	-2.029	-2.031	-2.034	-2.035	-2.036	-2.035	-2.036	-2.034	-2.033	-2.031	-2.029	-2.025	-2.021	-2.019	-2.014	-2.007	-2.002	-1.998	-1.991	-1.984	-1.979	-1.971	-1.964	-1.956	-1.949	-1.941	-1.932	-1.925	-1.918	-1.909	-1.900	-1.892	-1.885	-1.878	-1.869	-1.861	-1.854	-1.846	-1.839	-1.831	-1.825	-1.819	-1.812	-1.806	-1.801	-1.796	-1.791	-1.788	-1.782	-1.779	-1.776	-1.774	-1.771	-1.769	-1.769	-1.766	-1.766	-1.768	-1.768	-1.770	-1.770	-1.772	-1.775	-1.778	-1.782	-1.786	-1.790	-1.795	-1.800	-1.806	-1.812	-1.819	-1.826	-1.834	-1.842	-1.850	-1.859	-1.868	-1.878	-1.886	-1.896	-1.906	-1.918	-1.928	-1.939	-1.950	-1.960	-1.972	-1.982	-1.994	-2.005	-2.016	-2.027	-2.038	-2.050	-2.061	-2.071	-2.081	-2.091	-2.102	-2.111	-2.121	-2.130	-2.139	-2.148	-2.156	-2.164	-2.170	-2.176	-2.182	-2.189	-2.192	-2.198	-2.200	-2.204	-2.206	-2.209	-2.210	-2.210	-2.210	-2.209	-2.209	-2.205	-2.202	-2.199	-2.195	-2.191	-2.185	-2.179	-2.172	-2.165	-2.156	-2.149	-2.140	-2.130	-2.121	-2.110	-2.099	-2.088	-2.076	-2.065	-2.052	-2.039	-2.026	-2.014	-1.999	-1.985	-1.972	-1.958	-1.942	-1.929	-1.914	-1.900	-1.885	-1.870	-1.856	-1.841	-1.828	-1.812	-1.799	-1.784	-1.771	-1.756	-1.742	-1.729	-1.716	-1.702	-1.690	-1.676	-1.664	-1.651	-1.639	-1.628	-1.615	-1.602	-1.591	-1.580	-1.568	-1.556	-1.546	-1.535	-1.525	-1.514	-1.504	-1.494	-1.484	-1.472	-1.464	-1.454	-1.444	-1.435	-1.425	-1.416	-1.406	-1.399	-1.389	-1.380	-1.371	-1.361	-1.354	-1.345	-1.336	-1.328	-1.319	-1.310	-1.300	-1.292	-1.282	-1.275	-1.266	-1.258	-1.249	-1.241	-1.231	-1.224	-1.215	-1.206	-1.198	-1.190	-1.180	-1.172	-1.164	-1.155	-1.146	-1.138	-1.129	-1.120	-1.111	-1.102	-1.095	-1.086	-1.078	-1.070	-1.061	-1.052	-1.044	-1.036	-1.029	-1.019	-1.011	-1.004	-0.995	-0.988	-0.980	-0.972	-0.965	-0.958	-0.950	-0.944	-0.936	-0.930	-0.922	-0.915	-0.909	-0.902	-0.898	-0.891	-0.885	-0.879	-0.872	-0.868	-0.861	-0.856	-0.851	-0.846	-0.841	-0.839	-0.834	-0.829	-0.825	-0.822	-0.819	-0.815	-0.811	-0.809	-0.806	-0.802	-0.801	-0.799	-0.796	-0.795	-0.794	-0.792	-0.791	-0.789	-0.789	-0.788	-0.788	-0.788	-0.788	-0.786	-0.788	-0.789	-0.789	-0.790	-0.791	-0.792	-0.792	-0.794	-0.796	-0.798	-0.800	-0.800	-0.802	-0.805	-0.808	-0.810	-0.812	-0.814	-0.816	-0.819	-0.821	-0.822	-0.826	-0.829	-0.830	-0.834	-0.835	-0.839	-0.840	-0.844	-0.846	-0.848	-0.851	-0.852	-0.855	-0.858	-0.859	-0.861	-0.862	-0.864	-0.865	-0.868	-0.870	-0.870	-0.872	-0.872	-0.875	-0.875	-0.876	-0.878	-0.879	-0.880	-0.881	-0.881	-0.884	-0.884	-0.885	-0.886	-0.888	-0.889	-0.890	-0.891	-0.892	-0.895	-0.896	-0.900	-0.901	-0.905	-0.906	-0.910	-0.914	-0.916	-0.920	-0.925	-0.929	-0.934	-0.939	-0.944	-0.950	-0.955	-0.962	-0.969	-0.975	-0.982	-0.989	-0.998	-1.005	-1.014	-1.021	-1.030	-1.039	-1.048	-1.056	-1.066	-1.075	-1.085	-1.095	-1.104	-1.114	-1.122	-1.132	-1.142	-1.151	-1.160	-1.169	-1.179	-1.188	-1.196	-1.205	-1.214	-1.220	-1.228	-1.234	-1.241	-1.248	-1.254	-1.259	-1.262	-1.266	-1.270	-1.274	-1.276	-1.278	-1.279	-1.280	-1.279	-1.279	-1.276	-1.274	-1.272	-1.268	-1.264	-1.259	-1.254	-1.246	-1.239	-1.231	-1.222	-1.214	-1.204	-1.192	-1.181	-1.170	-1.156	-1.144	-1.130	-1.115	-1.100	-1.084	-1.068	-1.051	-1.035	-1.016	-0.999	-0.980	-0.961	-0.942	-0.922	-0.902	-0.884	-0.862	-0.842	-0.821	-0.801	-0.780	-0.759	-0.738	-0.716	-0.695	-0.674	-0.654	-0.632	-0.611	-0.591	-0.570	-0.549	-0.529	-0.507	-0.489	-0.470	-0.449	-0.430	-0.412	-0.395	-0.378	-0.359	-0.341	-0.326	-0.310	-0.295	-0.278	-0.265	-0.250	-0.235	-0.221	-0.209	-0.196	-0.184	-0.172	-0.161	-0.150	-0.139	-0.130	-0.120	-0.110	-0.102	-0.094	-0.085	-0.078	-0.070	-0.062	-0.056	-0.050	-0.044	-0.038	-0.031	-0.025	-0.021	-0.015	-0.009	-0.005	0.000	0.005	0.010	0.016	0.020	0.024	0.030	0.034	0.040	0.045	0.049	0.055	0.060	0.066	0.072	0.079	0.084	0.090	0.099	0.105	0.112	0.120	0.128	0.135	0.144	0.152	0.161	0.170	0.180	0.190	0.200	0.211	0.222	0.234	0.244	0.256	0.268	0.280	0.294	0.306	0.319	0.331	0.346	0.359	0.372	0.386	0.400	0.414	0.429	0.442	0.456	0.470	0.484	0.499	0.512	0.526	0.541	0.555	0.569	0.580	0.594	0.606	0.620	0.632	0.644	0.655	0.668	0.676	0.688	0.699	0.708	0.716	0.726	0.734	0.741	0.748	0.755	0.760	0.768	0.772	0.776	0.780	0.784	0.788	0.790	0.791	0.794	0.794	0.795	0.795	0.795	0.795	0.792	0.791	0.789	0.788	0.784	0.781	0.778	0.775	0.770	0.766	0.764	0.759	0.755	0.750	0.745	0.740	0.736	0.732	0.726	0.722	0.718	0.712	0.708	0.704	0.699	0.694	0.690	0.685	0.681	0.676	0.671	0.668	0.662	0.659	0.655	0.650	0.646	0.642	0.639	0.634	0.630	0.625	0.621	0.616	0.612	0.608	0.602	0.598	0.592	0.588	0.582	0.576	0.569	0.564	0.558	0.550	0.544	0.535	0.528	0.520	0.510	0.502	0.492	0.482	0.472	0.462	0.452	0.441	0.430	0.419	0.408	0.395	0.382	0.370	0.358	0.345	0.332	0.319	0.305	0.291	0.276	0.262	0.249	0.235	0.221	0.206	0.192	0.179	0.164	0.151	0.136	0.124	0.110	0.096	0.085	0.071	0.059	0.046	0.036	0.025	0.012	0.002	-0.006	-0.018	-0.028	-0.036	-0.045	-0.054	-0.060	-0.069	-0.075	-0.081	-0.088	-0.094	-0.099	-0.104	-0.106	-0.110	-0.114	-0.116	-0.119	-0.121	-0.122	-0.124	-0.125	-0.126	-0.126	-0.126	-0.125	-0.125	-0.124	-0.124	-0.124	-0.122	-0.120	-0.120	-0.118	-0.118	-0.115	-0.115	-0.114	-0.112	-0.111	-0.111	-0.111	-0.111	-0.111	-0.111	-0.111	-0.112	-0.112	-0.115	-0.116	-0.119	-0.122	-0.125	-0.129	-0.132	-0.138	-0.142	-0.148	-0.154	-0.160	-0.168	-0.175	-0.181	-0.190	-0.198	-0.206	-0.216	-0.226	-0.235	-0.245	-0.256	-0.266	-0.276	-0.288	-0.299	-0.309	-0.320	-0.331	-0.342	-0.354	-0.365	-0.375	-0.388	-0.398	-0.408	-0.418	-0.429	-0.438	-0.448	-0.456	-0.466	-0.474	-0.482	-0.490	-0.499	-0.506	-0.512	-0.519	-0.525	-0.531	-0.536	-0.541	-0.548	-0.550	-0.555	-0.560	-0.562	-0.568	-0.570	-0.574	-0.576	-0.580	-0.582	-0.586	-0.588	-0.591	-0.594	-0.596	-0.600	-0.601	-0.605	-0.608	-0.611	-0.615	-0.619	-0.622	-0.628	-0.630	-0.635	-0.640	-0.645	-0.651	-0.656	-0.662	-0.669	-0.675	-0.682	-0.690	-0.696	-0.705	-0.712	-0.720	-0.729	-0.738	-0.746	-0.756	-0.765	-0.775	-0.785	-0.795	-0.805	-0.815	-0.825	-0.836	-0.846	-0.856	-0.868	-0.876	-0.888	-0.899	-0.909	-0.919	-0.929	-0.940	-0.950	-0.960	-0.970	-0.981	-0.990	-1.000	-1.009	-1.020	-1.029	-1.039	-1.048	-1.056	-1.065	-1.074	-1.082	-1.091	-1.099	-1.106	-1.115	-1.122	-1.130	-1.138	-1.145	-1.151	-1.159	-1.165	-1.172	-1.179	-1.185	-1.191	-1.198	-1.204	-1.209	-1.212	-1.219	-1.224	-1.229	-1.234	-1.238	-1.241	-1.245	-1.249	-1.252	-1.255	-1.259	-1.261	-1.264	-1.265	-1.269	-1.270	-1.271	-1.272	-1.272	-1.274	-1.274	-1.272	-1.272	-1.271	-1.270	-1.269	-1.266	-1.264	-1.261	-1.259	-1.255	-1.251	-1.248	-1.242	-1.238	-1.232	-1.226	-1.221	-1.215	-1.209	-1.202	-1.194	-1.188	-1.180	-1.171	-1.164	-1.155	-1.146	-1.138	-1.128	-1.119	-1.110	-1.100	-1.089	-1.080	-1.070	-1.060	-1.049	-1.040	-1.029	-1.019	-1.009	-0.998	-0.986	-0.976	-0.966	-0.956	-0.946	-0.935	-0.926	-0.915	-0.906	-0.896	-0.888	-0.878	-0.869	-0.859	-0.850	-0.841	-0.832	-0.824	-0.815	-0.806	-0.799	-0.790	-0.781	-0.774	-0.766	-0.759	-0.752	-0.744	-0.736	-0.730	-0.722	-0.716	-0.710	-0.701	-0.695	-0.689	-0.681	-0.675	-0.669	-0.662	-0.655	-0.649	-0.641	-0.636	-0.630	-0.622	-0.615	-0.609	-0.602	-0.595	-0.589	-0.581	-0.575	-0.568	-0.561	-0.554	-0.546	-0.540	-0.532	-0.526	-0.519	-0.512	-0.504	-0.498	-0.491	-0.482	-0.476	-0.470	-0.461	-0.455	-0.449	-0.442	-0.436	-0.429	-0.422	-0.419	-0.412	-0.406	-0.400	-0.396	-0.391	-0.386	-0.382	-0.380	-0.376	-0.372	-0.370	-0.368	-0.365	-0.364	-0.362	-0.362	-0.362	-0.362	-0.364	-0.364	-0.366	-0.369	-0.371	-0.375	-0.379	-0.384	-0.388	-0.392	-0.399	-0.405	-0.412	-0.420	-0.426	-0.434	-0.442	-0.451	-0.460	-0.469	-0.479	-0.488	-0.499	-0.509	-0.519	-0.529	-0.539	-0.550	-0.560	-0.570	-0.581	-0.591	-0.601	-0.611	-0.621	-0.630	-0.640	-0.649	-0.656	-0.665	-0.672	-0.680	-0.688	-0.694	-0.699	-0.705	-0.710	-0.715	-0.719	-0.722	-0.724	-0.726	-0.728	-0.728	-0.729	-0.728	-0.726	-0.725	-0.722	-0.719	-0.715	-0.711	-0.706	-0.701	-0.695	-0.689	-0.682	-0.674	-0.666	-0.658	-0.650	-0.640	-0.630	-0.621	-0.610	-0.599	-0.589	-0.578	-0.565	-0.552	-0.541	-0.529	-0.516	-0.504	-0.491	-0.479	-0.465	-0.452	-0.440	-0.428	-0.414	-0.401	-0.389	-0.376	-0.364	-0.351	-0.339	-0.326	-0.314	-0.301	-0.290	-0.278	-0.268	-0.256	-0.244	-0.234	-0.222	-0.212	-0.202	-0.192	-0.182	-0.172	-0.164	-0.155	-0.146	-0.138	-0.130	-0.122	-0.115	-0.108	-0.100	-0.094	-0.086	-0.080	-0.076	-0.070	-0.064	-0.060	-0.055	-0.050	-0.045	-0.041	-0.039	-0.035	-0.031	-0.029	-0.026	-0.024	-0.020	-0.019	-0.018	-0.015	-0.014	-0.012	-0.012	-0.010	-0.009	-0.009	-0.009	-0.008	-0.008	-0.008	-0.006	-0.006	-0.006	-0.006	-0.006	-0.006	-0.006	-0.005	-0.006	-0.006	-0.005	-0.004	-0.005	-0.004	-0.002	-0.002	-0.001	-0.001	-0.001	0.001	0.002	0.004	0.005	0.009	0.010	0.011	0.015	0.018	0.020	0.024	0.026	0.031	0.035	0.039	0.044	0.049	0.052	0.058	0.062	0.070	0.075	0.081	0.086	0.094	0.100	0.106	0.114	0.121	0.129	0.136	0.144	0.152	0.159	0.168	0.176	0.184	0.192	0.201	0.209	0.218	0.226	0.235	0.244	0.251	0.259	0.268	0.276	0.284	0.291	0.299	0.306	0.314	0.321	0.328	0.335	0.341	0.348	0.354	0.360	0.365	0.370	0.375	0.380	0.384	0.388	0.391	0.395	0.399	0.401	0.404	0.405	0.408	0.408	0.410	0.410	0.411	0.410	0.411	0.411	0.410	0.409	0.408	0.406	0.405	0.402	0.400	0.399	0.396	0.394	0.390	0.388	0.382	0.380	0.376	0.374	0.369	0.365	0.361	0.358	0.354	0.350	0.345	0.341	0.338	0.332	0.328	0.325	0.320	0.316	0.312	0.308	0.304	0.300	0.296	0.292	0.289	0.285	0.281	0.278	0.274	0.271	0.268	0.265	0.261	0.259	0.256	0.254	0.251	0.248	0.245	0.242	0.240	0.239	0.236	0.234	0.232	0.230	0.228	0.226	0.224	0.222	0.219	0.218	0.216	0.214	0.212	0.210	0.206	0.205	0.202	0.200	0.196	0.195	0.191	0.188	0.184	0.181	0.178	0.172	0.169	0.164	0.160	0.154	0.149	0.142	0.135	0.129	0.122	0.114	0.106	0.099	0.090	0.080	0.071	0.061	0.049	0.038	0.026	0.014	0.001	-0.012	-0.025	-0.040	-0.055	-0.070	-0.085	-0.102	-0.119	-0.136	-0.154	-0.172	-0.191	-0.210	-0.229	-0.249	-0.269	-0.289	-0.310	-0.330	-0.352	-0.372	-0.394	-0.416	-0.439	-0.460	-0.482	-0.505	-0.526	-0.549	-0.570	-0.592	-0.614	-0.635	-0.656	-0.678	-0.698	-0.718	-0.738	-0.756	-0.775	-0.792	-0.811	-0.829	-0.845	-0.861	-0.876	-0.891	-0.905	-0.919	-0.930	-0.944	-0.954	-0.965	-0.974	-0.982	-0.990	-0.999	-1.005	-1.011	-1.016	-1.020	-1.025	-1.028	-1.030	-1.031	-1.032	-1.035	-1.035	-1.035	-1.034	-1.032	-1.031	-1.029	-1.028	-1.025	-1.024	-1.020	-1.018	-1.015	-1.014	-1.010	-1.008	-1.005	-1.004	-1.001	-1.000	-0.999	-0.998	-0.998	-0.998	-0.996	-0.998	-0.999	-1.001	-1.002	-1.005	-1.008	-1.012	-1.016	-1.021	-1.028	-1.034	-1.040	-1.046	-1.055	-1.061	-1.070	-1.079	-1.089	-1.100	-1.110	-1.120	-1.130	-1.142	-1.152	-1.164	-1.175	-1.188	-1.199	-1.210	-1.221	-1.232	-1.244	-1.255	-1.265	-1.276	-1.286	-1.295	-1.305	-1.315	-1.324	-1.330	-1.338	-1.345	-1.350	-1.356	-1.360	-1.365	-1.369	-1.370	-1.371	-1.372	-1.372	-1.371	-1.370	-1.368	-1.365	-1.360	-1.355	-1.349	-1.342	-1.335	-1.326	-1.319	-1.308	-1.298	-1.288	-1.275	-1.262	-1.250	-1.236	-1.221	-1.206	-1.191	-1.175	-1.159	-1.142	-1.125	-1.109	-1.090	-1.071	-1.054	-1.035	-1.018	-0.999	-0.980	-0.961	-0.944	-0.925	-0.908	-0.889	-0.871	-0.854	-0.836	-0.819	-0.802	-0.786	-0.770	-0.755	-0.739	-0.725	-0.711	-0.698	-0.684	-0.671	-0.659	-0.646	-0.635	-0.625	-0.615	-0.605	-0.596	-0.588	-0.579	-0.572	-0.566	-0.559	-0.554	-0.549	-0.542	-0.539	-0.535	-0.531	-0.529	-0.525	-0.524	-0.521	-0.520	-0.519	-0.518	-0.518	-0.516	-0.516	-0.516	-0.516	-0.518	-0.518	-0.518	-0.519	-0.518	-0.519	-0.520	-0.521	-0.521	-0.522	-0.524	-0.524	-0.525	-0.525	-0.525	-0.525	-0.526	-0.526	-0.526	-0.525	-0.525	-0.525	-0.524	-0.522	-0.522	-0.520	-0.520	-0.519	-0.516	-0.515	-0.514	-0.511	-0.509	-0.506	-0.504	-0.501	-0.500	-0.498	-0.495	-0.494	-0.491	-0.489	-0.486	-0.485	-0.482	-0.481	-0.480	-0.479	-0.479	-0.476	-0.476	-0.476	-0.478	-0.478	-0.480	-0.480	-0.482	-0.485	-0.486	-0.490	-0.494	-0.498	-0.502	-0.506	-0.512	-0.518	-0.524	-0.531	-0.539	-0.545	-0.552	-0.562	-0.570	-0.579	-0.588	-0.598	-0.606	-0.616	-0.625	-0.635	-0.644	-0.654	-0.664	-0.672	-0.681	-0.691	-0.699	-0.708	-0.715	-0.722	-0.729	-0.734	-0.740	-0.742	-0.748	-0.750	-0.751	-0.752	-0.751	-0.750	-0.748	-0.744	-0.740	-0.732	-0.726	-0.718	-0.708	-0.696	-0.684	-0.669	-0.654	-0.638	-0.620	-0.600	-0.579	-0.558	-0.535	-0.510	-0.485	-0.458	-0.430	-0.400	-0.370	-0.339	-0.305	-0.272	-0.239	-0.202	-0.168	-0.131	-0.094	-0.058	-0.018	0.021	0.060	0.099	0.139	0.179	0.218	0.258	0.298	0.338	0.376	0.416	0.455	0.494	0.532	0.571	0.608	0.644	0.681	0.716	0.751	0.785	0.819	0.850	0.882	0.914	0.942	0.971	0.999	1.025	1.050	1.075	1.099	1.121	1.141	1.162	1.181	1.199	1.215	1.231	1.245	1.259	1.271	1.281	1.292	1.300	1.308	1.314	1.320	1.324	1.328	1.330	1.330	1.330	1.330	1.328	1.324	1.320	1.315	1.309	1.301	1.294	1.286	1.276	1.265	1.254	1.242	1.230	1.218	1.202	1.188	1.171	1.155	1.139	1.121	1.104	1.086	1.066	1.048	1.026	1.008	0.986	0.965	0.942	0.920	0.899	0.876	0.852	0.830	0.808	0.784	0.761	0.738	0.714	0.691	0.666	0.644	0.620	0.596	0.572	0.550	0.526	0.502	0.480	0.458	0.435	0.412	0.390	0.369	0.346	0.326	0.305	0.284	0.264	0.242	0.224	0.205	0.185	0.166	0.148	0.130	0.111	0.094	0.078	0.060	0.042	0.026	0.011	-0.005	-0.021	-0.036	-0.052	-0.066	-0.082	-0.098	-0.111	-0.126	-0.142	-0.158	-0.171	-0.186	-0.201	-0.216	-0.232	-0.248	-0.264	-0.280	-0.296	-0.312	-0.329	-0.346	-0.364	-0.382	-0.401	-0.419	-0.440	-0.460	-0.481	-0.502	-0.524	-0.548	-0.570	-0.594	-0.620	-0.645	-0.671	-0.698	-0.725	-0.754	-0.782	-0.812	-0.844	-0.875	-0.906	-0.939	-0.972	-1.006	-1.041	-1.076	-1.112	-1.149	-1.185	-1.222	-1.260	-1.298	-1.335	-1.375	-1.414	-1.454	-1.492	-1.532	-1.571	-1.612	-1.652	-1.691	-1.731	-1.771	-1.810	-1.850	-1.889	-1.928	-1.965	-2.004	-2.040	-2.078	-2.114	-2.150	-2.185	-2.220	-2.252	-2.286	-2.320	-2.351	-2.382	-2.412	-2.442	-2.471	-2.500	-2.528	-2.554	-2.579	-2.605	-2.630	-2.654	-2.675	-2.698	-2.719	-2.740	-2.760	-2.779	-2.798	-2.815	-2.832	-2.850	-2.868	-2.882	-2.899	-2.914	-2.928	-2.941	-2.956	-2.970	-2.984	-2.996	-3.010	-3.022	-3.035	-3.049	-3.061	-3.075	-3.086	-3.101	-3.114	-3.126	-3.141	-3.155	-3.169	-3.184	-3.199	-3.212	-3.229	-3.245	-3.261	-3.279	-3.296	-3.314	-3.331	-3.350	-3.370	-3.389	-3.410	-3.430	-3.451	-3.472	-3.496	-3.518	-3.541	-3.565	-3.589	-3.614	-3.638	-3.664	-3.689	-3.715	-3.741	-3.768	-3.792	-3.820	-3.846	-3.874	-3.900	-3.926	-3.952	-3.980	-4.005	-4.032	-4.058	-4.082	-4.108	-4.132	-4.156	-4.180	-4.202	-4.225	-4.246	-4.268	-4.288	-4.306	-4.325	-4.342	-4.359	-4.375	-4.391	-4.404	-4.418	-4.428	-4.439	-4.449	-4.456	-4.464	-4.470	-4.475	-4.479	-4.481	-4.482	-4.482	-4.482	-4.480	-4.478	-4.471	-4.466	-4.460	-4.452	-4.444	-4.434	-4.422	-4.411	-4.399	-4.385	-4.370	-4.354	-4.338	-4.319	-4.300	-4.281	-4.261	-4.240	-4.218	-4.196	-4.172	-4.149	-4.124	-4.100	-4.074	-4.046	-4.021	-3.992	-3.965	-3.938	-3.908	-3.880	-3.850	-3.821	-3.790	-3.760	-3.729	-3.698	-3.665	-3.634	-3.602	-3.570	-3.539	-3.506	-3.474	-3.440	-3.408	-3.374	-3.341	-3.308	-3.275	-3.241	-3.209	-3.176	-3.141	-3.108	-3.075	-3.042	-3.009	-2.975	-2.944	-2.910	-2.878	-2.844	-2.811	-2.779	-2.746	-2.714	-2.681	-2.649	-2.618	-2.585	-2.554	-2.521	-2.490	-2.458	-2.426	-2.395	-2.364	-2.331	-2.300	-2.269	-2.238	-2.206	-2.175	-2.144	-2.114	-2.082	-2.051	-2.019	-1.989	-1.958	-1.926	-1.895	-1.865	-1.832	-1.801	-1.770	-1.739	-1.708	-1.676	-1.644	-1.612	-1.581	-1.549	-1.519	-1.486	-1.455	-1.424	-1.391	-1.361	-1.330	-1.299	-1.266	-1.236	-1.206	-1.175	-1.145	-1.115	-1.085	-1.056	-1.026	-0.998	-0.969	-0.941	-0.914	-0.886	-0.860	-0.832	-0.808	-0.782	-0.758	-0.734	-0.710	-0.686	-0.664	-0.641	-0.621	-0.600	-0.580	-0.560	-0.541	-0.522	-0.506	-0.489	-0.474	-0.458	-0.442	-0.428	-0.415	-0.402	-0.390	-0.378	-0.368	-0.358	-0.348	-0.339	-0.329	-0.322	-0.315	-0.309	-0.304	-0.298	-0.292	-0.289	-0.285	-0.282	-0.280	-0.278	-0.278	-0.276	-0.276	-0.278	-0.279	-0.280	-0.282	-0.285	-0.290	-0.292	-0.298	-0.302	-0.309	-0.314	-0.321	-0.329	-0.336	-0.344	-0.352	-0.361	-0.371	-0.380	-0.391	-0.402	-0.414	-0.425	-0.436	-0.449	-0.461	-0.475	-0.489	-0.501	-0.515	-0.528	-0.542	-0.558	-0.570	-0.584	-0.600	-0.614	-0.628	-0.641	-0.655	-0.669	-0.682	-0.698	-0.710	-0.722	-0.736	-0.749	-0.760	-0.772	-0.784	-0.794	-0.806	-0.815	-0.825	-0.834	-0.841	-0.850	-0.858	-0.864	-0.869	-0.875	-0.880	-0.884	-0.886	-0.889	-0.891	-0.894	-0.894	-0.894	-0.892	-0.891	-0.889	-0.886	-0.884	-0.880	-0.875	-0.870	-0.864	-0.859	-0.851	-0.844	-0.835	-0.828	-0.819	-0.809	-0.800	-0.790	-0.779	-0.768	-0.756	-0.745	-0.734	-0.721	-0.710	-0.698	-0.684	-0.671	-0.659	-0.645	-0.632	-0.619	-0.605	-0.591	-0.579	-0.566	-0.554	-0.540	-0.528	-0.514	-0.502	-0.490	-0.479	-0.466	-0.455	-0.442	-0.432	-0.421	-0.411	-0.400	-0.391	-0.381	-0.372	-0.364	-0.356	-0.348	-0.341	-0.334	-0.328	-0.322	-0.318	-0.314	-0.309	-0.305	-0.302	-0.302	-0.300	-0.300	-0.301	-0.304	-0.305	-0.308	-0.311	-0.316	-0.321	-0.328	-0.334	-0.342	-0.352	-0.361	-0.372	-0.384	-0.398	-0.410	-0.425	-0.440	-0.456	-0.474	-0.491	-0.511	-0.530	-0.551	-0.572	-0.594	-0.618	-0.641	-0.665	-0.690	-0.716	-0.742	-0.769	-0.796	-0.824	-0.851	-0.880	-0.910	-0.938	-0.966	-0.996	-1.025	-1.055	-1.085	-1.112	-1.142	-1.171	-1.200	-1.228	-1.256	-1.282	-1.309	-1.336	-1.361	-1.386	-1.411	-1.434	-1.458	-1.480	-1.500	-1.520	-1.539	-1.558	-1.575	-1.590	-1.605	-1.619	-1.631	-1.642	-1.654	-1.664	-1.671	-1.679	-1.684	-1.690	-1.694	-1.695	-1.696	-1.698	-1.696	-1.694	-1.691	-1.688	-1.682	-1.676	-1.670	-1.662	-1.654	-1.645	-1.635	-1.625	-1.614	-1.601	-1.590	-1.578	-1.564	-1.549	-1.535	-1.522	-1.508	-1.492	-1.479	-1.462	-1.448	-1.432	-1.418	-1.402	-1.389	-1.375	-1.360	-1.346	-1.332	-1.319	-1.306	-1.294	-1.281	-1.270	-1.259	-1.248	-1.238	-1.229	-1.219	-1.210	-1.201	-1.195	-1.188	-1.181	-1.175	-1.170	-1.165	-1.161	-1.158	-1.154	-1.150	-1.148	-1.145	-1.144	-1.142	-1.141	-1.141	-1.140	-1.140	-1.140	-1.140	-1.140	-1.141	-1.142	-1.144	-1.145	-1.146	-1.149	-1.150	-1.152	-1.154	-1.156	-1.158	-1.160	-1.161	-1.164	-1.165	-1.166	-1.169	-1.170	-1.174	-1.175	-1.178	-1.180	-1.181	-1.184	-1.185	-1.188	-1.190	-1.192	-1.194	-1.198	-1.201	-1.202	-1.206	-1.210	-1.212	-1.216	-1.220	-1.224	-1.228	-1.232	-1.236	-1.241	-1.245	-1.250	-1.256	-1.262	-1.268	-1.272	-1.279	-1.285	-1.292	-1.299	-1.305	-1.312	-1.320	-1.328	-1.334	-1.342	-1.350	-1.358	-1.365	-1.374	-1.381	-1.389	-1.398	-1.405	-1.414	-1.422	-1.430	-1.439	-1.448	-1.455	-1.462	-1.471	-1.480	-1.488	-1.496	-1.504	-1.511	-1.520	-1.529	-1.536	-1.545	-1.552	-1.560	-1.569	-1.576	-1.584	-1.592	-1.600	-1.608	-1.616	-1.624	-1.632	-1.641	-1.649	-1.658	-1.665	-1.672	-1.681	-1.689	-1.698	-1.706	-1.712	-1.720	-1.729	-1.736	-1.744	-1.751	-1.759	-1.765	-1.771	-1.778	-1.784	-1.790	-1.796	-1.800	-1.805	-1.809	-1.812	-1.816	-1.818	-1.820	-1.821	-1.821	-1.821	-1.820	-1.819	-1.816	-1.812	-1.808	-1.802	-1.798	-1.791	-1.782	-1.774	-1.765	-1.754	-1.742	-1.730	-1.718	-1.704	-1.689	-1.671	-1.654	-1.636	-1.618	-1.598	-1.578	-1.556	-1.535	-1.511	-1.488	-1.464	-1.439	-1.412	-1.386	-1.360	-1.332	-1.305	-1.278	-1.250	-1.221	-1.192	-1.162	-1.134	-1.105	-1.075	-1.045	-1.015	-0.985	-0.955	-0.925	-0.895	-0.865	-0.835	-0.806	-0.776	-0.746	-0.718	-0.688	-0.660	-0.631	-0.604	-0.575	-0.548	-0.521	-0.494	-0.468	-0.440	-0.416	-0.390	-0.365	-0.340	-0.316	-0.294	-0.270	-0.246	-0.224	-0.202	-0.180	-0.159	-0.138	-0.119	-0.099	-0.079	-0.060	-0.041	-0.024	-0.008	0.009	0.025	0.041	0.056	0.070	0.084	0.098	0.110	0.121	0.134	0.144	0.154	0.162	0.171	0.179	0.186	0.192	0.199	0.204	0.208	0.211	0.214	0.215	0.218	0.219	0.219	0.216	0.215	0.212	0.209	0.206	0.201	0.196	0.190	0.184	0.178	0.169	0.160	0.152	0.142	0.132	0.122	0.111	0.101	0.090	0.078	0.065	0.052	0.040	0.026	0.012	-0.001	-0.016	-0.029	-0.044	-0.058	-0.071	-0.086	-0.100	-0.115	-0.128	-0.142	-0.156	-0.170	-0.184	-0.196	-0.210	-0.222	-0.235	-0.248	-0.260	-0.270	-0.282	-0.294	-0.304	-0.314	-0.324	-0.332	-0.342	-0.351	-0.359	-0.366	-0.375	-0.381	-0.388	-0.392	-0.399	-0.404	-0.409	-0.412	-0.415	-0.419	-0.421	-0.424	-0.425	-0.425	-0.428	-0.426	-0.426	-0.425	-0.424	-0.422	-0.420	-0.418	-0.415	-0.412	-0.408	-0.402	-0.399	-0.394	-0.389	-0.382	-0.378	-0.370	-0.364	-0.358	-0.350	-0.342	-0.335	-0.326	-0.319	-0.310	-0.301	-0.294	-0.285	-0.275	-0.266	-0.256	-0.249	-0.239	-0.230	-0.221	-0.211	-0.202	-0.194	-0.185	-0.176	-0.168	-0.160	-0.152	-0.144	-0.135	-0.128	-0.120	-0.112	-0.106	-0.100	-0.094	-0.088	-0.081	-0.078	-0.071	-0.066	-0.062	-0.059	-0.055	-0.051	-0.048	-0.046	-0.044	-0.041	-0.040	-0.040	-0.040	-0.038	-0.039	-0.040	-0.040	-0.041	-0.044	-0.045	-0.048	-0.051	-0.055	-0.058	-0.062	-0.068	-0.072	-0.078	-0.082	-0.090	-0.096	-0.102	-0.110	-0.118	-0.125	-0.134	-0.142	-0.151	-0.161	-0.170	-0.180	-0.190	-0.200	-0.211	-0.221	-0.232	-0.244	-0.255	-0.268	-0.279	-0.290	-0.302	-0.314	-0.325	-0.339	-0.350	-0.361	-0.374	-0.386	-0.399	-0.410	-0.422	-0.435	-0.445	-0.458	-0.469	-0.480	-0.490	-0.501	-0.511	-0.521	-0.531	-0.541	-0.550	-0.558	-0.568	-0.575	-0.582	-0.590	-0.598	-0.605	-0.610	-0.615	-0.621	-0.626	-0.631	-0.636	-0.639	-0.644	-0.646	-0.650	-0.651	-0.655	-0.656	-0.658	-0.659	-0.659	-0.661	-0.661	-0.661	-0.661	-0.661	-0.661	-0.661	-0.660	-0.661	-0.660	-0.660	-0.659	-0.658	-0.658	-0.658	-0.658	-0.658	-0.656	-0.656	-0.658	-0.658	-0.659	-0.660	-0.661	-0.662	-0.665	-0.668	-0.671	-0.674	-0.678	-0.681	-0.686	-0.690	-0.696	-0.702	-0.709	-0.716	-0.722	-0.731	-0.740	-0.750	-0.760	-0.769	-0.780	-0.791	-0.804	-0.816	-0.829	-0.842	-0.856	-0.872	-0.888	-0.902	-0.919	-0.935	-0.952	-0.970	-0.988	-1.006	-1.024	-1.042	-1.062	-1.081	-1.101	-1.121	-1.141	-1.162	-1.182	-1.204	-1.224	-1.246	-1.268	-1.288	-1.309	-1.329	-1.351	-1.372	-1.392	-1.414	-1.434	-1.454	-1.474	-1.494	-1.514	-1.534	-1.552	-1.570	-1.589	-1.606	-1.625	-1.641	-1.659	-1.675	-1.691	-1.705	-1.721	-1.735	-1.749	-1.761	-1.775	-1.786	-1.798	-1.810	-1.819	-1.829	-1.838	-1.846	-1.854	-1.861	-1.868	-1.874	-1.880	-1.884	-1.889	-1.891	-1.895	-1.898	-1.900	-1.900	-1.901	-1.902	-1.901	-1.900	-1.900	-1.898	-1.895	-1.892	-1.890	-1.886	-1.882	-1.879	-1.874	-1.869	-1.864	-1.859	-1.852	-1.846	-1.840	-1.834	-1.828	-1.821	-1.814	-1.808	-1.799	-1.792	-1.786	-1.779	-1.772	-1.765	-1.758	-1.751	-1.744	-1.739	-1.731	-1.725	-1.720	-1.712	-1.708	-1.702	-1.696	-1.692	-1.688	-1.682	-1.679	-1.675	-1.672	-1.668	-1.665	-1.664	-1.661	-1.660	-1.659	-1.659	-1.658	-1.658	-1.658	-1.659	-1.660	-1.661	-1.662	-1.665	-1.668	-1.670	-1.674	-1.676	-1.681	-1.686	-1.691	-1.696	-1.701	-1.708	-1.714	-1.720	-1.726	-1.734	-1.741	-1.749	-1.756	-1.765	-1.774	-1.781	-1.790	-1.799	-1.809	-1.818	-1.826	-1.835	-1.844	-1.852	-1.861	-1.871	-1.880	-1.888	-1.896	-1.906	-1.914	-1.921	-1.929	-1.936	-1.942	-1.950	-1.956	-1.962	-1.968	-1.972	-1.978	-1.981	-1.985	-1.989	-1.991	-1.992	-1.995	-1.995	-1.996	-1.996	-1.994	-1.992	-1.991	-1.988	-1.985	-1.981	-1.976	-1.971	-1.966	-1.959	-1.954	-1.946	-1.939	-1.930	-1.921	-1.912	-1.902	-1.892	-1.882	-1.872	-1.860	-1.850	-1.838	-1.825	-1.812	-1.800	-1.786	-1.774	-1.761	-1.748	-1.734	-1.720	-1.708	-1.692	-1.679	-1.665	-1.650	-1.636	-1.622	-1.609	-1.595	-1.581	-1.568	-1.554	-1.540	-1.526	-1.511	-1.499	-1.485	-1.471	-1.459	-1.445	-1.432	-1.420	-1.406	-1.394	-1.381	-1.369	-1.356	-1.345	-1.331	-1.319	-1.308	-1.295	-1.282	-1.271	-1.260	-1.248	-1.236	-1.225	-1.214	-1.202	-1.190	-1.179	-1.168	-1.156	-1.146	-1.135	-1.124	-1.111	-1.101	-1.090	-1.080	-1.069	-1.058	-1.048	-1.036	-1.026	-1.015	-1.005	-0.995	-0.984	-0.974	-0.964	-0.954	-0.942	-0.932	-0.922	-0.912	-0.902	-0.892	-0.882	-0.872	-0.862	-0.852	-0.844	-0.834	-0.824	-0.815	-0.805	-0.796	-0.788	-0.779	-0.770	-0.761	-0.754	-0.744	-0.736	-0.728	-0.720	-0.712	-0.705	-0.696	-0.690	-0.684	-0.678	-0.669	-0.662	-0.656	-0.650	-0.646	-0.640	-0.634	-0.630	-0.624	-0.619	-0.615	-0.610	-0.606	-0.604	-0.599	-0.596	-0.594	-0.591	-0.590	-0.588	-0.586	-0.584	-0.584	-0.582	-0.581	-0.581	-0.581	-0.581	-0.581	-0.582	-0.582	-0.584	-0.586	-0.588	-0.589	-0.591	-0.594	-0.596	-0.599	-0.601	-0.604	-0.608	-0.610	-0.614	-0.618	-0.621	-0.625	-0.629	-0.634	-0.636	-0.641	-0.645	-0.650	-0.652	-0.658	-0.661	-0.666	-0.670	-0.674	-0.678	-0.682	-0.685	-0.690	-0.692	-0.696	-0.700	-0.704	-0.706	-0.709	-0.712	-0.715	-0.718	-0.720	-0.721	-0.724	-0.725	-0.726	-0.729	-0.730	-0.730	-0.731	-0.731	-0.732	-0.732	-0.732	-0.734	-0.734	-0.732	-0.732	-0.732	-0.731	-0.731	-0.730	-0.729	-0.728	-0.726	-0.725	-0.724	-0.724	-0.722	-0.721	-0.721	-0.720	-0.719	-0.720	-0.719	-0.719	-0.718	-0.718	-0.719	-0.720	-0.720	-0.720	-0.722	-0.724	-0.725	-0.728	-0.730	-0.731	-0.735	-0.739	-0.742	-0.746	-0.751	-0.755	-0.760	-0.765	-0.770	-0.775	-0.781	-0.786	-0.794	-0.800	-0.806	-0.814	-0.821	-0.828	-0.835	-0.842	-0.850	-0.856	-0.865	-0.872	-0.880	-0.888	-0.894	-0.901	-0.909	-0.915	-0.921	-0.929	-0.934	-0.941	-0.946	-0.951	-0.958	-0.962	-0.965	-0.969	-0.974	-0.975	-0.978	-0.979	-0.980	-0.981	-0.981	-0.981	-0.980	-0.979	-0.976	-0.972	-0.970	-0.966	-0.961	-0.956	-0.949	-0.942	-0.935	-0.926	-0.918	-0.909	-0.899	-0.888	-0.875	-0.864	-0.850	-0.836	-0.822	-0.809	-0.792	-0.776	-0.760	-0.744	-0.726	-0.708	-0.690	-0.671	-0.652	-0.634	-0.612	-0.592	-0.572	-0.552	-0.531	-0.510	-0.489	-0.468	-0.446	-0.425	-0.402	-0.381	-0.360	-0.338	-0.316	-0.295	-0.275	-0.254	-0.234	-0.212	-0.192	-0.172	-0.152	-0.132	-0.114	-0.096	-0.079	-0.060	-0.042	-0.026	-0.010	0.006	0.021	0.036	0.051	0.065	0.078	0.091	0.104	0.115	0.126	0.138	0.149	0.158	0.168	0.176	0.186	0.194	0.201	0.209	0.216	0.224	0.229	0.234	0.240	0.245	0.250	0.255	0.259	0.264	0.268	0.271	0.275	0.279	0.282	0.285	0.289	0.292	0.295	0.298	0.301	0.304	0.308	0.310	0.314	0.318	0.321	0.325	0.329	0.332	0.336	0.341	0.345	0.350	0.355	0.360	0.366	0.372	0.378	0.385	0.391	0.399	0.406	0.414	0.422	0.430	0.439	0.448	0.456	0.466	0.475	0.486	0.495	0.505	0.516	0.526	0.538	0.548	0.560	0.571	0.582	0.594	0.605	0.618	0.629	0.641	0.652	0.665	0.676	0.688	0.699	0.710	0.721	0.732	0.742	0.754	0.762	0.774	0.782	0.791	0.799	0.809	0.816	0.822	0.830	0.836	0.842	0.849	0.854	0.859	0.862	0.866	0.869	0.871	0.874	0.875	0.876	0.876	0.878	0.878	0.875	0.875	0.872	0.871	0.869	0.866	0.864	0.860	0.856	0.852	0.848	0.844	0.840	0.835	0.830	0.825	0.820	0.815	0.810	0.804	0.800	0.795	0.790	0.785	0.780	0.775	0.771	0.766	0.762	0.759	0.754	0.749	0.746	0.742	0.739	0.735	0.732	0.729	0.725	0.722	0.719	0.716	0.712	0.710	0.706	0.704	0.701	0.698	0.695	0.691	0.689	0.684	0.680	0.676	0.672	0.669	0.662	0.659	0.654	0.648	0.642	0.636	0.630	0.622	0.616	0.608	0.600	0.592	0.584	0.575	0.565	0.556	0.546	0.535	0.525	0.514	0.502	0.490	0.478	0.465	0.454	0.440	0.428	0.414	0.400	0.386	0.374	0.359	0.345	0.330	0.318	0.304	0.289	0.275	0.261	0.248	0.234	0.221	0.208	0.194	0.181	0.169	0.156	0.145	0.132	0.121	0.110	0.100	0.090	0.080	0.071	0.061	0.054	0.045	0.038	0.030	0.024	0.018	0.011	0.006	0.001	-0.002	-0.006	-0.009	-0.011	-0.014	-0.015	-0.018	-0.018	-0.018	-0.018	-0.018	-0.016	-0.015	-0.015	-0.012	-0.011	-0.009	-0.005	-0.004	0.000	0.004	0.006	0.010	0.012	0.016	0.019	0.022	0.025	0.028	0.031	0.034	0.036	0.038	0.040	0.042	0.044	0.044	0.045	0.045	0.045	0.044	0.042	0.042	0.040	0.039	0.035	0.032	0.028	0.024	0.019	0.014	0.009	0.002	-0.002	-0.010	-0.018	-0.025	-0.032	-0.040	-0.049	-0.056	-0.066	-0.074	-0.084	-0.092	-0.101	-0.111	-0.122	-0.131	-0.141	-0.151	-0.160	-0.171	-0.180	-0.190	-0.199	-0.208	-0.216	-0.226	-0.234	-0.242	-0.250	-0.259	-0.265	-0.274	-0.280	-0.288	-0.294	-0.300	-0.306	-0.312	-0.318	-0.322	-0.328	-0.334	-0.339	-0.342	-0.349	-0.352	-0.356	-0.362	-0.366	-0.370	-0.375	-0.379	-0.384	-0.389	-0.391	-0.396	-0.401	-0.406	-0.411	-0.416	-0.422	-0.428	-0.434	-0.440	-0.446	-0.452	-0.459	-0.465	-0.471	-0.479	-0.486	-0.494	-0.500	-0.509	-0.518	-0.525	-0.534	-0.542	-0.550	-0.559	-0.569	-0.578	-0.586	-0.595	-0.604	-0.614	-0.622	-0.632	-0.641	-0.650	-0.659	-0.668	-0.676	-0.685	-0.694	-0.701	-0.711	-0.719	-0.728	-0.736	-0.742	-0.751	-0.758	-0.766	-0.772	-0.780	-0.786	-0.794	-0.799	-0.806	-0.811	-0.818	-0.824	-0.829	-0.834	-0.839	-0.844	-0.850	-0.855	-0.859	-0.864	-0.869	-0.872	-0.878	-0.882	-0.885	-0.890	-0.895	-0.899	-0.902	-0.908	-0.910	-0.915	-0.919	-0.922	-0.926	-0.931	-0.935	-0.938	-0.941	-0.945	-0.950	-0.954	-0.958	-0.961	-0.964	-0.968	-0.971	-0.975	-0.978	-0.981	-0.984	-0.986	-0.990	-0.991	-0.994	-0.995	-0.998	-0.999	-1.000	-1.001	-1.001	-1.002	-1.002	-1.002	-1.001	-1.001	-1.000	-0.998	-0.996	-0.992	-0.991	-0.988	-0.984	-0.980	-0.976	-0.971	-0.966	-0.961	-0.955	-0.949	-0.942	-0.936	-0.929	-0.921	-0.914	-0.905	-0.898	-0.888	-0.879	-0.869	-0.861	-0.851	-0.841	-0.831	-0.821	-0.811	-0.801	-0.791	-0.780	-0.770	-0.760	-0.750	-0.739	-0.729	-0.719	-0.709	-0.699	-0.689	-0.679	-0.670	-0.660	-0.651	-0.642	-0.634	-0.625	-0.615	-0.608	-0.600	-0.591	-0.582	-0.576	-0.570	-0.562	-0.556	-0.549	-0.542	-0.536	-0.531	-0.525	-0.519	-0.515	-0.509	-0.504	-0.499	-0.494	-0.490	-0.485	-0.480	-0.475	-0.471	-0.466	-0.462	-0.458	-0.454	-0.450	-0.444	-0.441	-0.436	-0.432	-0.428	-0.424	-0.419	-0.415	-0.410	-0.408	-0.401	-0.398	-0.392	-0.389	-0.384	-0.380	-0.374	-0.370	-0.365	-0.360	-0.355	-0.351	-0.348	-0.342	-0.339	-0.334	-0.330	-0.326	-0.321	-0.318	-0.315	-0.311	-0.308	-0.304	-0.301	-0.300	-0.298	-0.295	-0.294	-0.292	-0.291	-0.291	-0.291	-0.291	-0.291	-0.292	-0.294	-0.296	-0.298	-0.300	-0.304	-0.308	-0.311	-0.315	-0.320	-0.325	-0.331	-0.336	-0.344	-0.350	-0.358	-0.365	-0.374	-0.382	-0.390	-0.400	-0.409	-0.418	-0.428	-0.438	-0.446	-0.456	-0.468	-0.478	-0.488	-0.498	-0.507	-0.518	-0.528	-0.538	-0.548	-0.556	-0.566	-0.575	-0.584	-0.592	-0.601	-0.608	-0.615	-0.622	-0.629	-0.634	-0.640	-0.644	-0.648	-0.652	-0.655	-0.656	-0.659	-0.660	-0.660	-0.661	-0.661	-0.660	-0.656	-0.654	-0.652	-0.649	-0.644	-0.639	-0.634	-0.628	-0.622	-0.615	-0.608	-0.599	-0.591	-0.582	-0.574	-0.564	-0.554	-0.544	-0.532	-0.521	-0.510	-0.499	-0.488	-0.475	-0.464	-0.451	-0.439	-0.426	-0.414	-0.401	-0.389	-0.376	-0.364	-0.350	-0.338	-0.325	-0.312	-0.300	-0.288	-0.275	-0.262	-0.250	-0.236	-0.225	-0.212	-0.201	-0.190	-0.179	-0.168	-0.156	-0.145	-0.134	-0.124	-0.114	-0.104	-0.094	-0.085	-0.075	-0.065	-0.056	-0.046	-0.038	-0.029	-0.020	-0.012	-0.005	0.004	0.011	0.020	0.028	0.034	0.041	0.049	0.055	0.061	0.069	0.074	0.081	0.086	0.092	0.098	0.104	0.109	0.114	0.119	0.122	0.128	0.132	0.136	0.141	0.145	0.149	0.152	0.156	0.160	0.164	0.166	0.170	0.174	0.176	0.179	0.181	0.184	0.186	0.189	0.192	0.194	0.195	0.198	0.200	0.201	0.204	0.205	0.208	0.209	0.211	0.212	0.215	0.218	0.219	0.221	0.224	0.226	0.229	0.231	0.235	0.238	0.241	0.244	0.248	0.250	0.255	0.259	0.262	0.268	0.272	0.278	0.282	0.289	0.295	0.301	0.306	0.314	0.321	0.329	0.335	0.344	0.351	0.360	0.368	0.376	0.386	0.395	0.404	0.412	0.422	0.432	0.441	0.452	0.461	0.471	0.481	0.491	0.501	0.512	0.521	0.531	0.541	0.550	0.560	0.569	0.579	0.586	0.596	0.605	0.612	0.621	0.628	0.635	0.642	0.649	0.656	0.661	0.666	0.671	0.676	0.681	0.686	0.689	0.692	0.695	0.698	0.701	0.702	0.704	0.705	0.706	0.705	0.706	0.706	0.705	0.705	0.704	0.701	0.700	0.698	0.695	0.692	0.690	0.688	0.685	0.681	0.676	0.674	0.670	0.666	0.661	0.658	0.652	0.649	0.644	0.640	0.635	0.631	0.628	0.622	0.619	0.615	0.609	0.605	0.601	0.598	0.594	0.590	0.586	0.584	0.580	0.575	0.572	0.569	0.566	0.562	0.560	0.556	0.554	0.550	0.549	0.545	0.542	0.540	0.538	0.534	0.532	0.530	0.528	0.525	100.000	5.000	2.000	1.000	2.000	0.000	0.000	0.000	0.000	0.000	0.000	0.000	0.000	0.000	0.000	0.000	0.000	0.000	-1.679	-1.715	-1.752	-1.789	-1.826	-1.864	-1.901	-1.939	-1.976	-2.015	-2.052	-2.091	-2.130	-2.169	-2.206	-2.244	-2.282	-2.319	-2.358	-2.394	-2.431	-2.468	-2.504	-2.539	-2.574	-2.609	-2.641	-2.675	-2.708	-2.740	-2.770	-2.801	-2.830	-2.859	-2.886	-2.912	-2.938	-2.964	-2.988	-3.011	-3.032	-3.054	-3.074	-3.092	-3.110	-3.128	-3.142	-3.156	-3.170	-3.184	-3.195	-3.205	-3.215	-3.222	-3.231	-3.238	-3.242	-3.249	-3.252	-3.255	-3.258	-3.259	-3.260	-3.260	-3.260	-3.260	-3.258	-3.255	-3.252	-3.250	-3.246	-3.242	-3.239	-3.235	-3.230	-3.225	-3.220	-3.215	-3.210	-3.205	-3.200	-3.195	-3.189	-3.184	-3.180	-3.175	-3.170	-3.165	-3.161	-3.158	-3.152	-3.149	-3.146	-3.142	-3.140	-3.138	-3.134	-3.132	-3.130	-3.129	-3.128	-3.126	-3.126	-3.125	-3.125	-3.125	-3.125	-3.125	-3.126	-3.126	-3.126	-3.129	-3.129	-3.131	-3.131	-3.134	-3.135	-3.136	-3.139	-3.140	-3.142	-3.144	-3.146	-3.148	-3.150	-3.151	-3.154	-3.156	-3.158	-3.159	-3.160	-3.162	-3.164	-3.165	-3.166	-3.166	-3.168	-3.169	-3.169	-3.170	-3.171	-3.171	-3.171	-3.172	-3.171	-3.172	-3.171	-3.171	-3.171	-3.171	-3.170	-3.169	-3.168	-3.168	-3.165	-3.164	-3.161	-3.160	-3.158	-3.155	-3.154	-3.151	-3.148	-3.146	-3.144	-3.140	-3.138	-3.134	-3.130	-3.126	-3.122	-3.119	-3.115	-3.111	-3.108	-3.101	-3.098	-3.094	-3.089	-3.084	-3.079	-3.074	-3.070	-3.064	-3.059	-3.054	-3.050	-3.045	-3.040	-3.035	-3.030	-3.025	-3.021	-3.016	-3.014	-3.009	-3.005	-3.002	-2.998	-2.995	-2.992	-2.990	-2.988	-2.985	-2.982	-2.982	-2.981	-2.980	-2.979	-2.979	-2.979	-2.980	-2.980	-2.981	-2.981	-2.982	-2.984	-2.986	-2.988	-2.990	-2.992	-2.994	-2.998	-2.999	-3.001	-3.005	-3.006	-3.008	-3.011	-3.014	-3.014	-3.016	-3.018	-3.019	-3.019	-3.020	-3.019	-3.019	-3.018	-3.015	-3.014	-3.011	-3.008	-3.002	-2.998	-2.992	-2.986	-2.980	-2.971	-2.964	-2.954	-2.944	-2.932	-2.921	-2.909	-2.895	-2.881	-2.865	-2.850	-2.832	-2.815	-2.798	-2.778	-2.758	-2.738	-2.716	-2.694	-2.671	-2.648	-2.624	-2.599	-2.572	-2.546	-2.521	-2.495	-2.466	-2.439	-2.410	-2.382	-2.354	-2.324	-2.294	-2.264	-2.235	-2.204	-2.172	-2.142	-2.111	-2.081	-2.049	-2.019	-1.986	-1.956	-1.925	-1.894	-1.862	-1.831	-1.800	-1.770	-1.739	-1.708	-1.679	-1.648	-1.619	-1.589	-1.559	-1.531	-1.502	-1.474	-1.445	-1.419	-1.391	-1.364	-1.338	-1.312	-1.286	-1.261	-1.238	-1.214	-1.190	-1.168	-1.145	-1.124	-1.102	-1.084	-1.065	-1.046	-1.029	-1.011	-0.996	-0.980	-0.966	-0.954	-0.940	-0.928	-0.918	-0.908	-0.900	-0.890	-0.884	-0.878	-0.872	-0.869	-0.864	-0.862	-0.860	-0.860	-0.860	-0.860	-0.861	-0.865	-0.869	-0.874	-0.878	-0.882	-0.890	-0.896	-0.904	-0.912	-0.921	-0.931	-0.940	-0.950	-0.961	-0.972	-0.985	-0.995	-1.008	-1.020	-1.032	-1.044	-1.058	-1.069	-1.082	-1.094	-1.106	-1.119	-1.131	-1.142	-1.155	-1.166	-1.178	-1.189	-1.200	-1.209	-1.219	-1.229	-1.239	-1.246	-1.254	-1.261	-1.269	-1.276	-1.284	-1.289	-1.294	-1.299	-1.304	-1.308	-1.312	-1.316	-1.319	-1.320	-1.324	-1.325	-1.326	-1.328	-1.328	-1.329	-1.329	-1.329	-1.329	-1.328	-1.328	-1.326	-1.326	-1.325	-1.324	-1.321	-1.321	-1.320	-1.318	-1.316	-1.315	-1.312	-1.312	-1.310	-1.309	-1.309	-1.306	-1.305	-1.304	-1.304	-1.302	-1.302	-1.301	-1.301	-1.300	-1.300	-1.300	-1.300	-1.300	-1.301	-1.301	-1.302	-1.304	-1.305	-1.305	-1.308	-1.309	-1.310	-1.312	-1.314	-1.315	-1.316	-1.319	-1.321	-1.322	-1.325	-1.328	-1.331	-1.332	-1.335	-1.338	-1.340	-1.341	-1.344	-1.346	-1.348	-1.351	-1.352	-1.354	-1.356	-1.358	-1.359	-1.361	-1.362	-1.364	-1.365	-1.366	-1.368	-1.368	-1.369	-1.369	-1.370	-1.370	-1.370	-1.371	-1.370	-1.371	-1.371	-1.370	-1.370	-1.370	-1.370	-1.370	-1.369	-1.369	-1.369	-1.369	-1.369	-1.368	-1.368	-1.368	-1.368	-1.368	-1.369	-1.369	-1.370	-1.371	-1.372	-1.375	-1.376	-1.378	-1.380	-1.382	-1.386	-1.389	-1.392	-1.396	-1.400	-1.405	-1.410	-1.415	-1.420	-1.426	-1.431	-1.438	-1.444	-1.451	-1.458	-1.465	-1.474	-1.481	-1.490	-1.499	-1.506	-1.515	-1.525	-1.532	-1.542	-1.552	-1.560	-1.570	-1.580	-1.589	-1.598	-1.608	-1.616	-1.625	-1.634	-1.642	-1.651	-1.660	-1.668	-1.675	-1.682	-1.689	-1.696	-1.705	-1.711	-1.716	-1.722	-1.728	-1.734	-1.738	-1.742	-1.746	-1.750	-1.752	-1.755	-1.759	-1.759	-1.761	-1.762	-1.764	-1.765	-1.765	-1.765	-1.764	-1.764	-1.764	-1.761	-1.761	-1.759	-1.758	-1.756	-1.754	-1.751	-1.749	-1.746	-1.745	-1.742	-1.740	-1.739	-1.736	-1.735	-1.734	-1.732	-1.730	-1.729	-1.728	-1.728	-1.728	-1.729	-1.730	-1.730	-1.731	-1.735	-1.738	-1.740	-1.744	-1.749	-1.755	-1.760	-1.766	-1.772	-1.780	-1.789	-1.799	-1.808	-1.818	-1.829	-1.840	-1.854	-1.868	-1.880	-1.895	-1.910	-1.925	-1.941	-1.959	-1.975	-1.994	-2.013	-2.030	-2.051	-2.071	-2.091	-2.111	-2.134	-2.155	-2.176	-2.199	-2.220	-2.244	-2.265	-2.288	-2.310	-2.332	-2.355	-2.378	-2.400	-2.422	-2.445	-2.466	-2.489	-2.509	-2.530	-2.550	-2.570	-2.589	-2.609	-2.626	-2.645	-2.661	-2.680	-2.696	-2.711	-2.726	-2.741	-2.754	-2.768	-2.779	-2.790	-2.801	-2.811	-2.821	-2.829	-2.836	-2.844	-2.849	-2.856	-2.860	-2.864	-2.868	-2.870	-2.872	-2.874	-2.874	-2.875	-2.874	-2.872	-2.871	-2.868	-2.866	-2.862	-2.860	-2.855	-2.850	-2.845	-2.840	-2.834	-2.828	-2.821	-2.815	-2.809	-2.801	-2.795	-2.788	-2.780	-2.772	-2.766	-2.758	-2.750	-2.742	-2.735	-2.726	-2.719	-2.712	-2.705	-2.699	-2.690	-2.684	-2.678	-2.671	-2.665	-2.660	-2.654	-2.649	-2.642	-2.639	-2.635	-2.630	-2.628	-2.624	-2.621	-2.620	-2.618	-2.616	-2.616	-2.616	-2.615	-2.615	-2.616	-2.619	-2.620	-2.622	-2.625	-2.629	-2.632	-2.636	-2.641	-2.646	-2.652	-2.658	-2.664	-2.670	-2.678	-2.685	-2.694	-2.701	-2.709	-2.719	-2.726	-2.735	-2.745	-2.754	-2.765	-2.774	-2.784	-2.794	-2.802	-2.812	-2.822	-2.832	-2.842	-2.851	-2.860	-2.869	-2.878	-2.886	-2.894	-2.901	-2.909	-2.916	-2.922	-2.928	-2.932	-2.938	-2.942	-2.945	-2.949	-2.950	-2.951	-2.952	-2.952	-2.952	-2.951	-2.950	-2.948	-2.942	-2.940	-2.935	-2.930	-2.924	-2.918	-2.909	-2.901	-2.894	-2.884	-2.874	-2.862	-2.852	-2.840	-2.829	-2.815	-2.802	-2.789	-2.775	-2.761	-2.745	-2.731	-2.715	-2.699	-2.684	-2.666	-2.650	-2.632	-2.615	-2.600	-2.582	-2.565	-2.548	-2.530	-2.511	-2.494	-2.476	-2.459	-2.440	-2.422	-2.406	-2.389	-2.370	-2.354	-2.336	-2.319	-2.304	-2.286	-2.269	-2.252	-2.235	-2.220	-2.202	-2.186	-2.170	-2.154	-2.138	-2.122	-2.106	-2.090	-2.074	-2.060	-2.044	-2.027	-2.013	-1.998	-1.982	-1.968	-1.951	-1.936	-1.921	-1.905	-1.890	-1.876	-1.861	-1.845	-1.830	-1.815	-1.800	-1.785	-1.769	-1.755	-1.739	-1.722	-1.708	-1.694	-1.678	-1.661	-1.646	-1.631	-1.616	-1.600	-1.584	-1.569	-1.552	-1.538	-1.521	-1.505	-1.489	-1.472	-1.456	-1.440	-1.424	-1.408	-1.390	-1.375	-1.358	-1.341	-1.325	-1.309	-1.292	-1.275	-1.260	-1.242	-1.225	-1.209	-1.191	-1.176	-1.160	-1.144	-1.128	-1.110	-1.094	-1.078	-1.061	-1.045	-1.030	-1.014	-1.000	-0.984	-0.969	-0.954	-0.939	-0.925	-0.911	-0.896	-0.882	-0.870	-0.856	-0.844	-0.831	-0.819	-0.808	-0.795	-0.784	-0.772	-0.762	-0.754	-0.744	-0.734	-0.725	-0.716	-0.709	-0.701	-0.695	-0.688	-0.681	-0.675	-0.669	-0.664	-0.660	-0.656	-0.652	-0.649	-0.646	-0.642	-0.641	-0.640	-0.638	-0.638	-0.636	-0.636	-0.638	-0.636	-0.638	-0.639	-0.640	-0.642	-0.644	-0.646	-0.650	-0.651	-0.654	-0.656	-0.660	-0.664	-0.666	-0.669	-0.672	-0.675	-0.679	-0.682	-0.685	-0.689	-0.692	-0.695	-0.699	-0.701	-0.704	-0.708	-0.710	-0.711	-0.714	-0.718	-0.719	-0.720	-0.721	-0.722	-0.724	-0.724	-0.725	-0.725	-0.726	-0.726	-0.724	-0.724	-0.724	-0.722	-0.722	-0.720	-0.719	-0.716	-0.715	-0.712	-0.712	-0.710	-0.708	-0.706	-0.704	-0.701	-0.700	-0.698	-0.695	-0.694	-0.691	-0.691	-0.689	-0.688	-0.686	-0.686	-0.685	-0.685	-0.686	-0.686	-0.686	-0.688	-0.690	-0.691	-0.694	-0.696	-0.699	-0.702	-0.706	-0.712	-0.716	-0.722	-0.726	-0.732	-0.740	-0.748	-0.755	-0.761	-0.770	-0.780	-0.789	-0.798	-0.808	-0.816	-0.826	-0.838	-0.849	-0.859	-0.870	-0.882	-0.892	-0.904	-0.915	-0.928	-0.939	-0.951	-0.962	-0.972	-0.984	-0.996	-1.006	-1.016	-1.026	-1.038	-1.046	-1.055	-1.062	-1.071	-1.080	-1.086	-1.092	-1.098	-1.104	-1.108	-1.111	-1.115	-1.116	-1.119	-1.119	-1.119	-1.118	-1.116	-1.114	-1.110	-1.106	-1.101	-1.095	-1.090	-1.081	-1.074	-1.065	-1.055	-1.044	-1.034	-1.021	-1.009	-0.995	-0.980	-0.966	-0.951	-0.935	-0.919	-0.901	-0.885	-0.866	-0.849	-0.831	-0.812	-0.794	-0.775	-0.756	-0.736	-0.716	-0.699	-0.680	-0.660	-0.641	-0.621	-0.604	-0.585	-0.566	-0.549	-0.531	-0.514	-0.498	-0.480	-0.465	-0.450	-0.435	-0.420	-0.406	-0.392	-0.381	-0.369	-0.358	-0.348	-0.338	-0.329	-0.320	-0.312	-0.305	-0.299	-0.292	-0.289	-0.284	-0.280	-0.276	-0.274	-0.274	-0.271	-0.270	-0.271	-0.271	-0.272	-0.274	-0.276	-0.278	-0.280	-0.284	-0.288	-0.291	-0.295	-0.299	-0.304	-0.309	-0.314	-0.318	-0.322	-0.326	-0.331	-0.336	-0.340	-0.345	-0.349	-0.352	-0.355	-0.359	-0.361	-0.362	-0.365	-0.366	-0.366	-0.366	-0.365	-0.365	-0.362	-0.360	-0.358	-0.352	-0.349	-0.342	-0.336	-0.329	-0.322	-0.312	-0.304	-0.294	-0.282	-0.271	-0.259	-0.246	-0.231	-0.218	-0.202	-0.188	-0.170	-0.152	-0.136	-0.118	-0.099	-0.081	-0.061	-0.040	-0.021	0.000	0.020	0.042	0.064	0.085	0.106	0.128	0.149	0.171	0.192	0.212	0.235	0.256	0.276	0.296	0.316	0.336	0.355	0.374	0.392	0.411	0.429	0.445	0.460	0.476	0.491	0.505	0.520	0.532	0.545	0.556	0.568	0.578	0.586	0.596	0.604	0.612	0.619	0.624	0.629	0.635	0.639	0.641	0.644	0.646	0.649	0.650	0.651	0.651	0.651	0.649	0.648	0.646	0.644	0.641	0.639	0.636	0.632	0.629	0.624	0.620	0.615	0.611	0.606	0.601	0.596	0.591	0.586	0.580	0.575	0.570	0.565	0.559	0.554	0.548	0.542	0.538	0.531	0.526	0.520	0.515	0.509	0.504	0.498	0.492	0.486	0.480	0.474	0.469	0.462	0.456	0.449	0.442	0.436	0.429	0.422	0.415	0.409	0.400	0.392	0.386	0.378	0.369	0.360	0.351	0.342	0.334	0.324	0.314	0.305	0.294	0.284	0.272	0.261	0.249	0.238	0.226	0.215	0.202	0.191	0.179	0.166	0.154	0.141	0.129	0.116	0.102	0.091	0.078	0.066	0.052	0.041	0.029	0.016	0.005	-0.006	-0.018	-0.029	-0.039	-0.050	-0.060	-0.070	-0.079	-0.088	-0.096	-0.104	-0.111	-0.119	-0.125	-0.132	-0.136	-0.142	-0.146	-0.151	-0.155	-0.158	-0.160	-0.162	-0.164	-0.165	-0.166	-0.165	-0.165	-0.165	-0.162	-0.161	-0.159	-0.156	-0.154	-0.150	-0.148	-0.142	-0.139	-0.134	-0.130	-0.124	-0.120	-0.114	-0.109	-0.104	-0.096	-0.091	-0.085	-0.079	-0.074	-0.069	-0.062	-0.058	-0.052	-0.048	-0.042	-0.038	-0.032	-0.028	-0.025	-0.021	-0.019	-0.015	-0.012	-0.010	-0.009	-0.008	-0.008	-0.006	-0.006	-0.008	-0.009	-0.011	-0.012	-0.016	-0.019	-0.022	-0.028	-0.031	-0.036	-0.042	-0.049	-0.055	-0.064	-0.071	-0.079	-0.088	-0.096	-0.105	-0.115	-0.125	-0.135	-0.145	-0.156	-0.168	-0.179	-0.191	-0.202	-0.215	-0.228	-0.239	-0.252	-0.265	-0.278	-0.290	-0.302	-0.315	-0.328	-0.341	-0.354	-0.366	-0.379	-0.391	-0.402	-0.415	-0.428	-0.440	-0.450	-0.461	-0.474	-0.485	-0.496	-0.507	-0.519	-0.528	-0.539	-0.549	-0.560	-0.570	-0.580	-0.589	-0.599	-0.608	-0.618	-0.626	-0.635	-0.642	-0.651	-0.660	-0.668	-0.674	-0.682	-0.690	-0.698	-0.705	-0.710	-0.718	-0.725	-0.730	-0.736	-0.742	-0.749	-0.754	-0.759	-0.764	-0.769	-0.772	-0.779	-0.782	-0.786	-0.789	-0.794	-0.796	-0.800	-0.802	-0.806	-0.808	-0.811	-0.814	-0.816	-0.816	-0.819	-0.820	-0.822	-0.824	-0.825	-0.826	-0.826	-0.829	-0.830	-0.830	-0.831	-0.832	-0.832	-0.834	-0.835	-0.836	-0.838	-0.838	-0.840	-0.840	-0.841	-0.842	-0.845	-0.846	-0.848	-0.849	-0.851	-0.852	-0.856	-0.859	-0.862	-0.865	-0.868	-0.871	-0.874	-0.878	-0.881	-0.888	-0.891	-0.895	-0.899	-0.905	-0.909	-0.914	-0.920	-0.924	-0.930	-0.935	-0.940	-0.946	-0.951	-0.958	-0.962	-0.968	-0.975	-0.980	-0.985	-0.991	-0.996	-1.002	-1.006	-1.012	-1.016	-1.022	-1.026	-1.031	-1.035	-1.039	-1.042	-1.046	-1.049	-1.051	-1.055	-1.056	-1.059	-1.060	-1.060	-1.061	-1.062	-1.062	-1.061	-1.061	-1.061	-1.059	-1.058	-1.055	-1.052	-1.050	-1.046	-1.042	-1.038	-1.032	-1.028	-1.022	-1.016	-1.011	-1.004	-0.998	-0.990	-0.982	-0.975	-0.968	-0.959	-0.950	-0.941	-0.932	-0.924	-0.915	-0.906	-0.896	-0.886	-0.878	-0.869	-0.859	-0.849	-0.840	-0.830	-0.820	-0.812	-0.802	-0.794	-0.785	-0.776	-0.766	-0.759	-0.751	-0.741	-0.734	-0.728	-0.720	-0.711	-0.704	-0.699	-0.692	-0.686	-0.681	-0.675	-0.670	-0.666	-0.660	-0.656	-0.652	-0.649	-0.646	-0.642	-0.640	-0.638	-0.635	-0.634	-0.631	-0.630	-0.629	-0.626	-0.626	-0.626	-0.624	-0.624	-0.622	-0.622	-0.624	-0.622	-0.624	-0.622	-0.624	-0.624	-0.625	-0.625	-0.625	-0.626	-0.626	-0.628	-0.628	-0.629	-0.629	-0.629	-0.629	-0.630	-0.630	-0.631	-0.631	-0.631	-0.632	-0.632	-0.632	-0.632	-0.634	-0.635	-0.634	-0.634	-0.635	-0.636	-0.636	-0.636	-0.638	-0.639	-0.639	-0.640	-0.641	-0.642	-0.642	-0.645	-0.646	-0.646	-0.649	-0.651	-0.652	-0.655	-0.658	-0.660	-0.661	-0.664	-0.666	-0.669	-0.672	-0.675	-0.678	-0.681	-0.685	-0.688	-0.691	-0.694	-0.696	-0.700	-0.702	-0.706	-0.709	-0.711	-0.714	-0.718	-0.719	-0.721	-0.722	-0.724	-0.725	-0.726	-0.728	-0.728	-0.729	-0.729	-0.729	-0.728	-0.726	-0.724	-0.721	-0.719	-0.716	-0.711	-0.708	-0.702	-0.698	-0.691	-0.686	-0.680	-0.671	-0.665	-0.658	-0.648	-0.639	-0.629	-0.619	-0.609	-0.598	-0.586	-0.574	-0.562	-0.550	-0.538	-0.525	-0.511	-0.498	-0.484	-0.470	-0.455	-0.440	-0.425	-0.410	-0.395	-0.380	-0.364	-0.349	-0.332	-0.318	-0.302	-0.286	-0.270	-0.255	-0.239	-0.224	-0.209	-0.192	-0.179	-0.162	-0.148	-0.132	-0.119	-0.104	-0.089	-0.075	-0.060	-0.046	-0.034	-0.020	-0.008	0.006	0.019	0.031	0.044	0.056	0.068	0.079	0.090	0.101	0.112	0.122	0.132	0.142	0.152	0.161	0.171	0.180	0.188	0.196	0.204	0.211	0.219	0.226	0.232	0.239	0.244	0.250	0.255	0.260	0.265	0.269	0.272	0.276	0.280	0.284	0.286	0.289	0.289	0.291	0.291	0.292	0.292	0.292	0.292	0.292	0.290	0.290	0.288	0.286	0.284	0.281	0.279	0.275	0.272	0.268	0.264	0.259	0.255	0.251	0.246	0.240	0.235	0.231	0.225	0.219	0.212	0.208	0.201	0.195	0.189	0.182	0.176	0.170	0.162	0.158	0.151	0.145	0.139	0.132	0.128	0.121	0.115	0.110	0.105	0.100	0.096	0.090	0.086	0.082	0.079	0.075	0.071	0.069	0.066	0.062	0.061	0.060	0.058	0.056	0.055	0.055	0.055	0.055	0.056	0.058	0.058	0.060	0.061	0.064	0.066	0.070	0.074	0.078	0.081	0.084	0.089	0.095	0.099	0.104	0.110	0.115	0.121	0.126	0.132	0.139	0.145	0.150	0.156	0.162	0.169	0.175	0.181	0.186	0.192	0.198	0.202	0.208	0.212	0.218	0.222	0.226	0.229	0.232	0.235	0.238	0.239	0.241	0.241	0.242	0.242	0.241	0.240	0.240	0.238	0.235	0.231	0.228	0.222	0.218	0.211	0.205	0.199	0.192	0.184	0.175	0.168	0.158	0.149	0.138	0.126	0.116	0.104	0.091	0.080	0.066	0.054	0.041	0.029	0.015	0.002	-0.012	-0.025	-0.039	-0.052	-0.066	-0.080	-0.092	-0.106	-0.119	-0.131	-0.144	-0.156	-0.168	-0.179	-0.190	-0.201	-0.210	-0.220	-0.230	-0.239	-0.246	-0.254	-0.261	-0.268	-0.274	-0.278	-0.284	-0.288	-0.291	-0.294	-0.298	-0.299	-0.300	-0.301	-0.302	-0.304	-0.304	-0.302	-0.302	-0.300	-0.300	-0.299	-0.298	-0.296	-0.294	-0.292	-0.290	-0.289	-0.288	-0.285	-0.284	-0.282	-0.282	-0.281	-0.281	-0.281	-0.282	-0.282	-0.285	-0.286	-0.289	-0.292	-0.296	-0.301	-0.306	-0.311	-0.319	-0.326	-0.335	-0.344	-0.354	-0.365	-0.375	-0.389	-0.401	-0.414	-0.430	-0.444	-0.460	-0.478	-0.495	-0.512	-0.532	-0.551	-0.571	-0.592	-0.614	-0.635	-0.658	-0.680	-0.704	-0.726	-0.750	-0.774	-0.799	-0.822	-0.846	-0.871	-0.896	-0.920	-0.944	-0.968	-0.991	-1.015	-1.039	-1.061	-1.084	-1.106	-1.128	-1.148	-1.169	-1.189	-1.208	-1.226	-1.244	-1.260	-1.276	-1.292	-1.306	-1.320	-1.331	-1.345	-1.355	-1.365	-1.374	-1.382	-1.390	-1.396	-1.401	-1.406	-1.410	-1.412	-1.415	-1.416	-1.418	-1.416	-1.416	-1.416	-1.412	-1.411	-1.409	-1.404	-1.401	-1.396	-1.394	-1.389	-1.382	-1.378	-1.372	-1.369	-1.364	-1.359	-1.354	-1.350	-1.344	-1.341	-1.336	-1.334	-1.330	-1.328	-1.325	-1.322	-1.320	-1.319	-1.319	-1.319	-1.319	-1.319	-1.321	-1.322	-1.326	-1.329	-1.332	-1.336	-1.341	-1.345	-1.350	-1.358	-1.362	-1.370	-1.376	-1.382	-1.390	-1.398	-1.406	-1.414	-1.422	-1.430	-1.439	-1.446	-1.455	-1.462	-1.471	-1.478	-1.486	-1.492	-1.500	-1.506	-1.514	-1.520	-1.525	-1.530	-1.535	-1.539	-1.544	-1.545	-1.549	-1.551	-1.552	-1.552	-1.554	-1.552	-1.551	-1.550	-1.546	-1.544	-1.541	-1.536	-1.531	-1.526	-1.519	-1.512	-1.505	-1.496	-1.488	-1.479	-1.469	-1.458	-1.448	-1.435	-1.422	-1.410	-1.398	-1.382	-1.368	-1.354	-1.339	-1.322	-1.308	-1.291	-1.274	-1.256	-1.239	-1.222	-1.205	-1.186	-1.169	-1.150	-1.132	-1.114	-1.095	-1.076	-1.058	-1.039	-1.020	-1.002	-0.984	-0.966	-0.948	-0.930	-0.912	-0.896	-0.879	-0.861	-0.845	-0.829	-0.812	-0.798	-0.782	-0.768	-0.752	-0.739	-0.726	-0.714	-0.701	-0.690	-0.679	-0.668	-0.658	-0.648	-0.639	-0.629	-0.621	-0.612	-0.606	-0.599	-0.592	-0.588	-0.581	-0.576	-0.572	-0.568	-0.565	-0.561	-0.559	-0.556	-0.554	-0.551	-0.549	-0.548	-0.546	-0.545	-0.545	-0.544	-0.541	-0.541	-0.541	-0.540	-0.540	-0.539	-0.538	-0.538	-0.536	-0.535	-0.534	-0.532	-0.531	-0.530	-0.526	-0.525	-0.522	-0.519	-0.516	-0.514	-0.510	-0.506	-0.502	-0.498	-0.492	-0.489	-0.484	-0.479	-0.472	-0.468	-0.460	-0.454	-0.448	-0.441	-0.435	-0.428	-0.420	-0.414	-0.405	-0.399	-0.391	-0.384	-0.376	-0.369	-0.361	-0.352	-0.345	-0.339	-0.330	-0.322	-0.316	-0.308	-0.301	-0.292	-0.285	-0.279	-0.271	-0.264	-0.256	-0.249	-0.241	-0.234	-0.226	-0.219	-0.211	-0.204	-0.196	-0.188	-0.179	-0.171	-0.161	-0.151	-0.142	-0.132	-0.122	-0.111	-0.100	-0.089	-0.075	-0.062	-0.049	-0.034	-0.019	-0.002	0.015	0.032	0.051	0.071	0.091	0.112	0.135	0.159	0.182	0.209	0.236	0.264	0.291	0.321	0.352	0.385	0.419	0.452	0.486	0.522	0.559	0.596	0.635	0.675	0.714	0.755	0.798	0.841	0.884	0.928	0.972	1.018	1.062	1.109	1.154	1.200	1.248	1.294	1.340	1.388	1.435	1.481	1.528	1.575	1.621	1.666	1.711	1.756	1.801	1.846	1.889	1.932	1.975	2.016	2.058	2.098	2.136	2.175	2.211	2.248	2.284	2.318	2.351	2.384	2.415	2.445	2.474	2.502	2.529	2.554	2.578	2.601	2.624	2.644	2.664	2.681	2.699	2.714	2.729	2.742	2.755	2.766	2.775	2.784	2.791	2.798	2.802	2.808	2.810	2.811	2.812	2.812	2.811	2.810	2.806	2.801	2.795	2.789	2.782	2.774	2.764	2.755	2.744	2.730	2.719	2.705	2.690	2.674	2.659	2.641	2.624	2.605	2.585	2.565	2.544	2.522	2.500	2.478	2.454	2.430	2.405	2.379	2.352	2.326	2.299	2.271	2.244	2.215	2.185	2.155	2.125	2.095	2.065	2.034	2.001	1.970	1.938	1.905	1.872	1.839	1.806	1.772	1.739	1.705	1.671	1.636	1.602	1.568	1.534	1.499	1.465	1.430	1.395	1.360	1.326	1.291	1.255	1.220	1.186	1.151	1.116	1.081	1.046	1.011	0.976	0.941	0.905	0.870	0.834	0.799	0.762	0.725	0.689	0.652	0.615	0.579	0.540	0.501	0.462	0.424	0.384	0.344	0.302	0.261	0.219	0.176	0.132	0.088	0.042	-0.002	-0.049	-0.098	-0.145	-0.195	-0.245	-0.296	-0.349	-0.401	-0.456	-0.511	-0.568	-0.624	-0.682	-0.741	-0.800	-0.861	-0.922	-0.986	-1.049	-1.112	-1.179	-1.244	-1.311	-1.379	-1.446	-1.515	-1.584	-1.655	-1.724	-1.795	-1.866	-1.936	-2.009	-2.080	-2.152	-2.224	-2.295	-2.369	-2.440	-2.511	-2.584	-2.655	-2.725	-2.796	-2.866	-2.936	-3.005	-3.074	-3.141	-3.209	-3.276	-3.341	-3.408	-3.470	-3.535	-3.598	-3.659	-3.719	-3.779	-3.838	-3.895	-3.952	-4.008	-4.062	-4.116	-4.168	-4.219	-4.270	-4.319	-4.368	-4.415	-4.461	-4.506	-4.550	-4.594	-4.635	-4.676	-4.716	-4.755	-4.792	-4.831	-4.866	-4.902	-4.938	-4.970	-5.004	-5.036	-5.068	-5.099	-5.129	-5.158	-5.188	-5.215	-5.242	-5.270	-5.298	-5.324	-5.350	-5.375	-5.400	-5.424	-5.448	-5.472	-5.496	-5.519	-5.542	-5.564	-5.588	-5.610	-5.632	-5.654	-5.675	-5.698	-5.720	-5.740	-5.761	-5.781	-5.802	-5.822	-5.844	-5.864	-5.884	-5.902	-5.922	-5.941	-5.961	-5.979	-5.998	-6.015	-6.032	-6.049	-6.066	-6.081	-6.096	-6.111	-6.126	-6.140	-6.152	-6.165	-6.176	-6.188	-6.198	-6.208	-6.216	-6.224	-6.230	-6.235	-6.240	-6.244	-6.248	-6.248	-6.249	-6.248	-6.246	-6.242	-6.239	-6.234	-6.228	-6.220	-6.211	-6.201	-6.190	-6.178	-6.164	-6.149	-6.132	-6.115	-6.096	-6.078	-6.055	-6.032	-6.009	-5.984	-5.959	-5.932	-5.904	-5.874	-5.844	-5.811	-5.779	-5.745	-5.710	-5.675	-5.638	-5.599	-5.560	-5.520	-5.479	-5.438	-5.394	-5.350	-5.306	-5.260	-5.214	-5.168	-5.119	-5.070	-5.020	-4.970	-4.919	-4.866	-4.814	-4.760	-4.706	-4.651	-4.598	-4.541	-4.485	-4.428	-4.370	-4.312	-4.254	-4.195	-4.136	-4.075	-4.015	-3.956	-3.895	-3.834	-3.772	-3.710	-3.649	-3.586	-3.524	-3.461	-3.399	-3.335	-3.272	-3.209	-3.146	-3.084	-3.020	-2.956	-2.892	-2.829	-2.766	-2.702	-2.639	-2.575	-2.512	-2.449	-2.386	-2.322	-2.260	-2.198	-2.134	-2.071	-2.009	-1.948	-1.884	-1.821	-1.760	-1.696	-1.635	-1.574	-1.510	-1.449	-1.388	-1.325	-1.264	-1.202	-1.140	-1.079	-1.018	-0.955	-0.894	-0.832	-0.771	-0.710	-0.649	-0.589	-0.528	-0.466	-0.405	-0.345	-0.284	-0.225	-0.164	-0.105	-0.044	0.015	0.075	0.134	0.192	0.250	0.309	0.366	0.424	0.480	0.536	0.592	0.648	0.702	0.758	0.812	0.865	0.918	0.969	1.021	1.071	1.121	1.170	1.218	1.265	1.311	1.358	1.402	1.445	1.489	1.530	1.571	1.611	1.650	1.689	1.725	1.761	1.795	1.830	1.862	1.894	1.925	1.954	1.982	2.010	2.036	2.061	2.085	2.109	2.130	2.151	2.171	2.189	2.206	2.224	2.239	2.252	2.266	2.279	2.290	2.300	2.309	2.316	2.324	2.329	2.334	2.339	2.341	2.342	2.342	2.344	2.341	2.340	2.336	2.332	2.328	2.321	2.314	2.306	2.296	2.288	2.276	2.265	2.252	2.239	2.225	2.210	2.194	2.176	2.160	2.141	2.122	2.102	2.082	2.061	2.039	2.018	1.995	1.971	1.946	1.922	1.898	1.871	1.846	1.820	1.794	1.766	1.740	1.712	1.684	1.655	1.628	1.599	1.570	1.542	1.514	1.484	1.456	1.426	1.399	1.370	1.341	1.312	1.284	1.258	1.229	1.201	1.172	1.146	1.119	1.092	1.065	1.039	1.014	0.988	0.964	0.939	0.914	0.889	0.866	0.842	0.819	0.798	0.775	0.752	0.731	0.709	0.688	0.666	0.646	0.626	0.606	0.586	0.566	0.548	0.529	0.510	0.490	0.472	0.454	0.435	0.418	0.400	0.381	0.364	0.348	0.329	0.311	0.294	0.276	0.259	0.241	0.224	0.205	0.188	0.169	0.151	0.132	0.115	0.096	0.078	0.059	0.040	0.022	0.004	-0.016	-0.035	-0.055	-0.074	-0.094	-0.114	-0.134	-0.154	-0.174	-0.194	-0.215	-0.235	-0.256	-0.278	-0.299	-0.319	-0.340	-0.362	-0.384	-0.406	-0.429	-0.451	-0.475	-0.498	-0.521	-0.544	-0.569	-0.591	-0.616	-0.641	-0.666	-0.691	-0.718	-0.744	-0.770	-0.796	-0.824	-0.852	-0.880	-0.909	-0.938	-0.966	-0.998	-1.028	-1.059	-1.090	-1.121	-1.154	-1.186	-1.219	-1.252	-1.286	-1.322	-1.356	-1.392	-1.428	-1.465	-1.500	-1.538	-1.574	-1.612	-1.650	-1.689	-1.725	-1.764	-1.802	-1.841	-1.881	-1.919	-1.958	-1.995	-2.034	-2.071	-2.109	-2.148	-2.185	-2.221	-2.258	-2.294	-2.329	-2.364	-2.399	-2.432	-2.466	-2.498	-2.530	-2.561	-2.590	-2.619	-2.648	-2.674	-2.700	-2.725	-2.749	-2.772	-2.795	-2.816	-2.836	-2.854	-2.872	-2.888	-2.904	-2.918	-2.931	-2.944	-2.954	-2.965	-2.974	-2.981	-2.988	-2.994	-2.999	-3.001	-3.005	-3.008	-3.008	-3.008	-3.008	-3.008	-3.005	-3.002	-3.000	-2.996	-2.992	-2.988	-2.982	-2.978	-2.971	-2.965	-2.959	-2.952	-2.946	-2.939	-2.932	-2.925	-2.918	-2.910	-2.904	-2.896	-2.890	-2.882	-2.878	-2.870	-2.864	-2.859	-2.852	-2.848	-2.842	-2.838	-2.834	-2.829	-2.824	-2.821	-2.818	-2.814	-2.812	-2.810	-2.808	-2.805	-2.805	-2.802	-2.801	-2.800	-2.800	-2.799	-2.799	-2.798	-2.798	-2.798	-2.799	-2.799	-2.799	-2.799	-2.800	-2.800	-2.801	-2.802	-2.802	-2.804	-2.804	-2.805	-2.806	-2.808	-2.808	-2.809	-2.809	-2.810	-2.811	-2.811	-2.811	-2.812	-2.814	-2.814	-2.815	-2.814	-2.815	-2.816	-2.816	-2.818	-2.818	-2.819	-2.819	-2.820	-2.821	-2.820	-2.820	-2.822	-2.822	-2.824	-2.822	-2.824	-2.824	-2.824	-2.825	-2.825	-2.826	-2.826	-2.826	-2.828	-2.826	-2.826	-2.828	-2.828	-2.826	-2.826	-2.826	-2.825	-2.825	-2.825	-2.824	-2.822	-2.822	-2.821	-2.820	-2.819	-2.818	-2.816	-2.814	-2.812	-2.811	-2.809	-2.806	-2.805	-2.802	-2.801	-2.799	-2.798	-2.795	-2.792	-2.791	-2.789	-2.788	-2.786	-2.784	-2.782	-2.781	-2.780	-2.779	-2.778	-2.779	-2.778	-2.776	-2.778	-2.778	-2.778	-2.779	-2.779	-2.780	-2.780	-2.782	-2.782	-2.785	-2.785	-2.788	-2.790	-2.792	-2.794	-2.795	-2.798	-2.799	-2.801	-2.801	-2.804	-2.805	-2.806	-2.806	-2.808	-2.806	-2.806	-2.805	-2.804	-2.801	-2.800	-2.798	-2.792	-2.789	-2.784	-2.778	-2.771	-2.764	-2.756	-2.748	-2.739	-2.728	-2.716	-2.705	-2.692	-2.678	-2.664	-2.649	-2.632	-2.615	-2.596	-2.579	-2.559	-2.539	-2.518	-2.495	-2.472	-2.449	-2.425	-2.400	-2.374	-2.349	-2.322	-2.295	-2.268	-2.240	-2.210	-2.182	-2.152	-2.124	-2.092	-2.064	-2.034	-2.002	-1.972	-1.941	-1.909	-1.879	-1.846	-1.815	-1.784	-1.752	-1.721	-1.690	-1.658	-1.626	-1.596	-1.565	-1.535	-1.502	-1.472	-1.442	-1.412	-1.382	-1.352	-1.324	-1.295	-1.266	-1.238	-1.210	-1.181	-1.154	-1.128	-1.100	-1.075	-1.049	-1.024	-0.999	-0.975	-0.952	-0.929	-0.906	-0.884	-0.864	-0.841	-0.822	-0.802	-0.785	-0.766	-0.750	-0.734	-0.719	-0.702	-0.689	-0.678	-0.664	-0.652	-0.644	-0.632	-0.625	-0.616	-0.611	-0.604	-0.600	-0.595	-0.591	-0.590	-0.589	-0.588	-0.588	-0.589	-0.590	-0.592	-0.596	-0.601	-0.606	-0.612	-0.618	-0.625	-0.632	-0.640	-0.650	-0.659	-0.668	-0.678	-0.688	-0.699	-0.709	-0.721	-0.731	-0.744	-0.755	-0.768	-0.779	-0.790	-0.802	-0.814	-0.826	-0.838	-0.849	-0.860	-0.871	-0.882	-0.892	-0.902	-0.912	-0.922	-0.931	-0.941	-0.949	-0.958	-0.965	-0.974	-0.980	-0.986	-0.992	-0.999	-1.005	-1.010	-1.015	-1.020	-1.022	-1.026	-1.030	-1.034	-1.038	-1.039	-1.041	-1.044	-1.046	-1.049	-1.049	-1.051	-1.052	-1.055	-1.056	-1.056	-1.058	-1.059	-1.060	-1.061	-1.061	-1.062	-1.064	-1.065	-1.066	-1.066	-1.069	-1.070	-1.071	-1.074	-1.076	-1.078	-1.079	-1.082	-1.085	-1.086	-1.089	-1.091	-1.095	-1.098	-1.100	-1.104	-1.106	-1.110	-1.114	-1.116	-1.121	-1.125	-1.129	-1.132	-1.136	-1.140	-1.145	-1.148	-1.151	-1.156	-1.160	-1.165	-1.169	-1.172	-1.176	-1.180	-1.184	-1.188	-1.192	-1.195	-1.199	-1.201	-1.205	-1.209	-1.211	-1.214	-1.216	-1.220	-1.221	-1.224	-1.226	-1.228	-1.230	-1.232	-1.234	-1.235	-1.236	-1.238	-1.239	-1.240	-1.241	-1.241	-1.242	-1.244	-1.244	-1.245	-1.245	-1.245	-1.246	-1.246	-1.246	-1.248	-1.248	-1.248	-1.248	-1.249	-1.249	-1.250	-1.250	-1.251	-1.252	-1.254	-1.255	-1.256	-1.258	-1.260	-1.261	-1.265	-1.268	-1.270	-1.272	-1.276	-1.280	-1.284	-1.288	-1.291	-1.298	-1.301	-1.308	-1.312	-1.318	-1.324	-1.331	-1.338	-1.344	-1.350	-1.358	-1.365	-1.372	-1.380	-1.389	-1.396	-1.405	-1.412	-1.421	-1.430	-1.438	-1.446	-1.455	-1.464	-1.470	-1.479	-1.488	-1.496	-1.504	-1.512	-1.519	-1.528	-1.535	-1.541	-1.549	-1.555	-1.561	-1.569	-1.574	-1.580	-1.585	-1.590	-1.595	-1.599	-1.604	-1.608	-1.610	-1.612	-1.616	-1.618	-1.620	-1.621	-1.622	-1.622	-1.625	-1.624	-1.624	-1.624	-1.624	-1.624	-1.621	-1.621	-1.619	-1.619	-1.616	-1.615	-1.612	-1.611	-1.609	-1.606	-1.604	-1.602	-1.600	-1.598	-1.596	-1.595	-1.594	-1.592	-1.590	-1.589	-1.589	-1.589	-1.589	-1.590	-1.589	-1.590	-1.592	-1.594	-1.596	-1.600	-1.604	-1.608	-1.611	-1.618	-1.624	-1.629	-1.636	-1.644	-1.652	-1.661	-1.671	-1.680	-1.691	-1.701	-1.714	-1.726	-1.739	-1.752	-1.766	-1.781	-1.795	-1.811	-1.828	-1.844	-1.861	-1.879	-1.896	-1.914	-1.932	-1.952	-1.971	-1.990	-2.009	-2.029	-2.049	-2.069	-2.089	-2.108	-2.128	-2.148	-2.168	-2.188	-2.208	-2.228	-2.248	-2.265	-2.284	-2.304	-2.321	-2.340	-2.356	-2.375	-2.391	-2.408	-2.424	-2.439	-2.454	-2.469	-2.481	-2.495	-2.508	-2.520	-2.530	-2.542	-2.551	-2.561	-2.570	-2.578	-2.585	-2.592	-2.598	-2.604	-2.609	-2.611	-2.615	-2.618	-2.620	-2.620	-2.621	-2.621	-2.621	-2.619	-2.619	-2.616	-2.612	-2.609	-2.605	-2.600	-2.595	-2.590	-2.585	-2.579	-2.571	-2.565	-2.559	-2.550	-2.542	-2.535	-2.526	-2.519	-2.510	-2.500	-2.491	-2.482	-2.474	-2.465	-2.456	-2.448	-2.440	-2.430	-2.422	-2.414	-2.406	-2.398	-2.391	-2.382	-2.376	-2.370	-2.362	-2.356	-2.351	-2.345	-2.340	-2.336	-2.331	-2.328	-2.325	-2.322	-2.320	-2.319	-2.318	-2.315	-2.316	-2.316	-2.316	-2.316	-2.318	-2.320	-2.321	-2.325	-2.329	-2.332	-2.336	-2.341	-2.346	-2.351	-2.356	-2.362	-2.370	-2.376	-2.382	-2.391	-2.399	-2.405	-2.414	-2.422	-2.431	-2.439	-2.448	-2.456	-2.465	-2.474	-2.482	-2.491	-2.499	-2.509	-2.516	-2.525	-2.532	-2.541	-2.549	-2.555	-2.562	-2.569	-2.575	-2.580	-2.586	-2.590	-2.595	-2.599	-2.602	-2.605	-2.608	-2.609	-2.609	-2.610	-2.610	-2.609	-2.608	-2.605	-2.602	-2.599	-2.594	-2.589	-2.584	-2.579	-2.571	-2.564	-2.556	-2.548	-2.538	-2.529	-2.518	-2.506	-2.494	-2.482	-2.470	-2.456	-2.442	-2.430	-2.415	-2.401	-2.386	-2.370	-2.354	-2.338	-2.322	-2.306	-2.289	-2.272	-2.255	-2.239	-2.220	-2.204	-2.186	-2.169	-2.151	-2.134	-2.116	-2.100	-2.081	-2.065	-2.047	-2.031	-2.015	-1.998	-1.982	-1.965	-1.949	-1.932	-1.916	-1.901	-1.885	-1.869	-1.854	-1.839	-1.822	-1.808	-1.792	-1.778	-1.762	-1.748	-1.732	-1.719	-1.704	-1.689	-1.674	-1.660	-1.645	-1.631	-1.616	-1.602	-1.589	-1.574	-1.560	-1.545	-1.531	-1.516	-1.501	-1.486	-1.472	-1.458	-1.444	-1.428	-1.412	-1.399	-1.382	-1.368	-1.352	-1.338	-1.322	-1.306	-1.291	-1.275	-1.259	-1.244	-1.229	-1.211	-1.196	-1.180	-1.162	-1.148	-1.130	-1.112	-1.098	-1.080	-1.062	-1.046	-1.029	-1.012	-0.994	-0.979	-0.961	-0.944	-0.928	-0.910	-0.892	-0.876	-0.859	-0.842	-0.825	-0.808	-0.791	-0.775	-0.758	-0.741	-0.725	-0.709	-0.694	-0.678	-0.661	-0.646	-0.632	-0.618	-0.602	-0.589	-0.574	-0.561	-0.546	-0.534	-0.521	-0.509	-0.498	-0.485	-0.474	-0.462	-0.451	-0.441	-0.431	-0.421	-0.412	-0.404	-0.395	-0.388	-0.380	-0.372	-0.366	-0.360	-0.354	-0.349	-0.344	-0.339	-0.334	-0.330	-0.328	-0.324	-0.321	-0.319	-0.316	-0.315	-0.314	-0.311	-0.311	-0.311	-0.310	-0.311	-0.312	-0.312	-0.314	-0.315	-0.316	-0.319	-0.321	-0.322	-0.325	-0.328	-0.330	-0.331	-0.334	-0.338	-0.340	-0.342	-0.345	-0.349	-0.351	-0.355	-0.358	-0.360	-0.362	-0.366	-0.369	-0.371	-0.374	-0.378	-0.380	-0.382	-0.384	-0.386	-0.389	-0.390	-0.391	-0.394	-0.395	-0.398	-0.399	-0.399	-0.400	-0.401	-0.402	-0.404	-0.404	-0.405	-0.405	-0.406	-0.405	-0.405	-0.406	-0.406	-0.406	-0.408	-0.408	-0.408	-0.408	-0.410	-0.410	-0.410	-0.411	-0.412	-0.414	-0.414	-0.416	-0.418	-0.420	-0.421	-0.425	-0.428	-0.431	-0.432	-0.436	-0.440	-0.444	-0.449	-0.454	-0.459	-0.465	-0.470	-0.476	-0.482	-0.490	-0.496	-0.504	-0.511	-0.519	-0.526	-0.535	-0.544	-0.552	-0.561	-0.570	-0.580	-0.590	-0.599	-0.609	-0.619	-0.629	-0.639	-0.648	-0.658	-0.668	-0.676	-0.686	-0.695	-0.704	-0.712	-0.720	-0.729	-0.736	-0.742	-0.750	-0.756	-0.761	-0.768	-0.772	-0.775	-0.779	-0.781	-0.784	-0.785	-0.785	-0.786	-0.784	-0.782	-0.780	-0.778	-0.774	-0.769	-0.764	-0.756	-0.750	-0.741	-0.734	-0.724	-0.714	-0.704	-0.691	-0.679	-0.666	-0.652	-0.638	-0.624	-0.608	-0.590	-0.574	-0.558	-0.540	-0.522	-0.504	-0.485	-0.466	-0.446	-0.428	-0.408	-0.389	-0.369	-0.349	-0.329	-0.309	-0.289	-0.270	-0.250	-0.230	-0.212	-0.194	-0.174	-0.156	-0.138	-0.121	-0.104	-0.086	-0.070	-0.055	-0.040	-0.024	-0.010	0.004	0.016	0.029	0.040	0.052	0.061	0.072	0.081	0.090	0.099	0.106	0.112	0.119	0.124	0.129	0.132	0.138	0.140	0.142	0.145	0.146	0.148	0.149	0.149	0.149	0.148	0.148	0.146	0.145	0.142	0.140	0.138	0.135	0.131	0.129	0.125	0.122	0.120	0.118	0.114	0.111	0.109	0.105	0.102	0.100	0.099	0.096	0.095	0.094	0.094	0.092	0.094	0.094	0.095	0.095	0.099	0.100	0.104	0.108	0.111	0.116	0.122	0.129	0.135	0.144	0.151	0.159	0.169	0.180	0.190	0.201	0.214	0.226	0.239	0.252	0.268	0.281	0.298	0.312	0.329	0.345	0.362	0.380	0.398	0.414	0.432	0.451	0.469	0.489	0.507	0.526	0.545	0.564	0.582	0.600	0.620	0.639	0.655	0.674	0.692	0.709	0.726	0.742	0.759	0.775	0.789	0.804	0.819	0.832	0.844	0.856	0.869	0.880	0.890	0.900	0.909	0.918	0.926	0.934	0.939	0.946	0.951	0.955	0.960	0.964	0.965	0.968	0.970	0.970	0.971	0.971	0.971	0.969	0.968	0.966	0.964	0.961	0.958	0.954	0.950	0.948	0.944	0.939	0.935	0.929	0.924	0.920	0.915	0.910	0.905	0.899	0.894	0.889	0.882	0.879	0.872	0.868	0.861	0.858	0.852	0.848	0.842	0.836	0.832	0.826	0.821	0.816	0.811	0.806	0.801	0.798	0.791	0.788	0.781	0.776	0.771	0.766	0.760	0.755	0.749	0.744	0.738	0.732	0.726	0.719	0.712	0.706	0.700	0.691	0.685	0.678	0.669	0.661	0.652	0.645	0.636	0.626	0.618	0.609	0.600	0.589	0.580	0.570	0.560	0.550	0.540	0.530	0.520	0.510	0.499	0.489	0.478	0.468	0.456	0.446	0.438	0.426	0.416	0.408	0.399	0.390	0.380	0.371	0.362	0.355	0.349	0.340	0.334	0.326	0.321	0.315	0.310	0.305	0.301	0.296	0.294	0.291	0.289	0.286	0.285	0.284	0.284	0.284	0.284	0.284	0.285	0.288	0.290	0.292	0.295	0.300	0.302	0.308	0.311	0.318	0.322	0.328	0.334	0.340	0.346	0.352	0.360	0.366	0.374	0.380	0.386	0.394	0.400	0.408	0.414	0.421	0.426	0.434	0.439	0.445	0.450	0.455	0.461	0.465	0.469	0.472	0.476	0.479	0.480	0.482	0.484	0.484	0.484	0.484	0.481	0.481	0.478	0.475	0.471	0.468	0.462	0.456	0.451	0.445	0.438	0.429	0.420	0.412	0.402	0.392	0.382	0.372	0.361	0.349	0.338	0.325	0.312	0.300	0.288	0.274	0.259	0.246	0.231	0.218	0.204	0.190	0.175	0.161	0.146	0.132	0.119	0.104	0.091	0.076	0.064	0.049	0.036	0.022	0.010	-0.002	-0.016	-0.029	-0.041	-0.052	-0.065	-0.076	-0.088	-0.099	-0.110	-0.121	-0.132	-0.142	-0.152	-0.164	-0.174	-0.184	-0.194	-0.202	-0.212	-0.221	-0.231	-0.240	-0.249	-0.256	-0.265	-0.274	-0.282	-0.291	-0.300	-0.308	-0.316	-0.324	-0.331	-0.340	-0.348	-0.355	-0.362	-0.369	-0.376	-0.384	-0.390	-0.398	-0.405	-0.411	-0.416	-0.424	-0.430	-0.435	-0.441	-0.448	-0.452	-0.458	-0.462	-0.469	-0.472	-0.478	-0.482	-0.486	-0.490	-0.495	-0.499	-0.502	-0.506	-0.510	-0.514	-0.516	-0.520	-0.522	-0.526	-0.530	-0.532	-0.536	-0.539	-0.541	-0.545	-0.548	-0.551	-0.554	-0.556	-0.560	-0.562	-0.565	-0.568	-0.572	-0.575	-0.579	-0.582	-0.586	-0.590	-0.594	-0.598	-0.601	-0.605	-0.610	-0.615	-0.619	-0.622	-0.628	-0.632	-0.638	-0.641	-0.648	-0.651	-0.656	-0.661	-0.666	-0.671	-0.676	-0.680	-0.686	-0.691	-0.696	-0.701	-0.705	-0.710	-0.715	-0.719	-0.724	-0.729	-0.732	-0.736	-0.739	-0.742	-0.745	-0.748	-0.750	-0.752	-0.755	-0.756	-0.758	-0.759	-0.760	-0.760	-0.760	-0.760	-0.759	-0.758	-0.755	-0.754	-0.751	-0.749	-0.746	-0.742	-0.738	-0.734	-0.729	-0.724	-0.718	-0.712	-0.706	-0.698	-0.691	-0.684	-0.675	-0.668	-0.659	-0.650	-0.641	-0.632	-0.621	-0.611	-0.602	-0.591	-0.581	-0.570	-0.559	-0.549	-0.536	-0.526	-0.514	-0.504	-0.492	-0.481	-0.470	-0.459	-0.448	-0.436	-0.425	-0.415	-0.404	-0.392	-0.382	-0.371	-0.361	-0.352	-0.341	-0.331	-0.324	-0.314	-0.305	-0.298	-0.289	-0.281	-0.274	-0.266	-0.259	-0.252	-0.246	-0.240	-0.234	-0.228	-0.222	-0.218	-0.212	-0.208	-0.202	-0.200	-0.196	-0.192	-0.189	-0.185	-0.182	-0.179	-0.175	-0.172	-0.170	-0.169	-0.166	-0.164	-0.162	-0.160	-0.158	-0.156	-0.155	-0.152	-0.150	-0.149	-0.148	-0.145	-0.145	-0.142	-0.140	-0.139	-0.138	-0.136	-0.135	-0.132	-0.131	-0.129	-0.126	-0.126	-0.124	-0.122	-0.121	-0.120	-0.119	-0.116	-0.115	-0.115	-0.112	-0.112	-0.111	-0.110	-0.110	-0.109	-0.109	-0.109	-0.109	-0.109	-0.109	-0.110	-0.110	-0.111	-0.111	-0.112	-0.114	-0.116	-0.116	-0.119	-0.120	-0.122	-0.125	-0.128	-0.130	-0.132	-0.135	-0.138	-0.140	-0.144	-0.145	-0.149	-0.151	-0.154	-0.156	-0.159	-0.161	-0.164	-0.166	-0.168	-0.169	-0.171	-0.172	-0.175	-0.176	-0.176	-0.178	-0.178	-0.178	-0.178	-0.178	-0.176	-0.175	-0.172	-0.171	-0.170	-0.166	-0.164	-0.161	-0.156	-0.152	-0.149	-0.144	-0.139	-0.134	-0.126	-0.120	-0.114	-0.108	-0.100	-0.094	-0.085	-0.078	-0.070	-0.061	-0.052	-0.044	-0.034	-0.024	-0.015	-0.005	0.005	0.016	0.026	0.038	0.049	0.059	0.070	0.081	0.094	0.105	0.118	0.128	0.140	0.152	0.165	0.178	0.189	0.201	0.214	0.226	0.238	0.251	0.264	0.275	0.288	0.300	0.312	0.325	0.339	0.350	0.362	0.374	0.386	0.398	0.410	0.421	0.432	0.444	0.455	0.466	0.478	0.488	0.498	0.509	0.519	0.526	0.536	0.545	0.554	0.562	0.570	0.578	0.585	0.591	0.599	0.605	0.610	0.615	0.621	0.626	0.630	0.632	0.638	0.641	0.644	0.645	0.648	0.649	0.650	0.650	0.651	0.651	0.651	0.650	0.650	0.649	0.646	0.646	0.644	0.642	0.640	0.638	0.634	0.631	0.628	0.624	0.620	0.618	0.614	0.610	0.606	0.602	0.598	0.594	0.589	0.585	0.581	0.576	0.574	0.569	0.565	0.561	0.556	0.552	0.549	0.546	0.541	0.539	0.536	0.532	0.529	0.528	0.525	0.521	0.519	0.518	0.515	0.514	0.512	0.511	0.510	0.510	0.507	0.507	0.506	0.507	0.506	0.506	0.506	0.506	0.509	0.509	0.510	0.511	0.512	0.515	0.516	0.519	0.520	0.521	0.525	0.528	0.530	0.532	0.535	0.538	0.541	0.544	0.546	0.549	0.552	0.555	0.558	0.561	0.564	0.568	0.570	0.572	0.575	0.578	0.579	0.581	0.584	0.585	0.586	0.588	0.589	0.590	0.591	0.591	0.589	0.589	0.589	0.586	0.586	0.584	0.581	0.579	0.576	0.572	0.569	0.565	0.561	0.556	0.550	0.545	0.539	0.531	0.525	0.518	0.510	0.501	0.494	0.484	0.476	0.466	0.456	0.446	0.436	0.426	0.415	0.406	0.395	0.384	0.372	0.361	0.350	0.339	0.329	0.316	0.305	0.294	0.284	0.272	0.262	0.251	0.241	0.231	0.221	0.212	0.204	0.194	0.186	0.178	0.170	0.164	0.155	0.149	0.142	0.136	0.131	0.126	0.122	0.119	0.114	0.110	0.109	0.105	0.102	0.101	0.099	0.099	0.098	0.096	0.096	0.095	0.096	0.096	0.096	0.098	0.098	0.099	0.099	0.099	0.099	0.100	0.100	0.100	0.100	0.100	0.099	0.098	0.098	0.095	0.094	0.091	0.088	0.084	0.080	0.076	0.071	0.066	0.060	0.052	0.045	0.038	0.029	0.019	0.009	-0.001	-0.012	-0.025	-0.039	-0.051	-0.065	-0.081	-0.095	-0.111	-0.129	-0.146	-0.164	-0.182	-0.201	-0.221	-0.240	-0.261	-0.282	-0.302	-0.324	-0.346	-0.369	-0.390	-0.412	-0.436	-0.459	-0.481	-0.504	-0.526	-0.549	-0.571	-0.592	-0.614	-0.636	-0.658	-0.678	-0.699	-0.719	-0.736	-0.756	-0.774	-0.791	-0.808	-0.824	-0.839	-0.852	-0.866	-0.879	-0.891	-0.901	-0.912	-0.920	-0.929	-0.936	-0.942	-0.949	-0.954	-0.956	-0.959	-0.961	-0.962	-0.962	-0.962	-0.961	-0.959	-0.956	-0.954	-0.950	-0.945	-0.940	-0.936	-0.930	-0.924	-0.918	-0.911	-0.905	-0.899	-0.892	-0.885	-0.879	-0.872	-0.866	-0.860	-0.854	-0.849	-0.844	-0.839	-0.834	-0.830	-0.828	-0.824	-0.821	-0.820	-0.819	-0.818	-0.819	-0.819	-0.820	-0.821	-0.824	-0.829	-0.831	-0.836	-0.841	-0.846	-0.851	-0.859	-0.866	-0.872	-0.881	-0.889	-0.898	-0.906	-0.916	-0.924	-0.934	-0.944	-0.952	-0.962	-0.972	-0.982	-0.991	-1.001	-1.010	-1.019	-1.028	-1.035	-1.042	-1.050	-1.058	-1.064	-1.070	-1.075	-1.081	-1.086	-1.089	-1.092	-1.095	-1.098	-1.098	-1.099	-1.099	-1.098	-1.098	-1.095	-1.092	-1.088	-1.084	-1.079	-1.074	-1.066	-1.061	-1.054	-1.045	-1.036	-1.028	-1.018	-1.008	-0.996	-0.984	-0.972	-0.960	-0.946	-0.934	-0.920	-0.906	-0.891	-0.876	-0.861	-0.846	-0.831	-0.815	-0.800	-0.784	-0.768	-0.751	-0.735	-0.719	-0.702	-0.686	-0.670	-0.654	-0.636	-0.621	-0.605	-0.590	-0.574	-0.559	-0.544	-0.529	-0.514	-0.500	-0.485	-0.471	-0.458	-0.444	-0.432	-0.419	-0.408	-0.396	-0.384	-0.372	-0.362	-0.354	-0.344	-0.335	-0.326	-0.319	-0.310	-0.304	-0.296	-0.290	-0.285	-0.280	-0.275	-0.270	-0.266	-0.262	-0.260	-0.258	-0.255	-0.252	-0.251	-0.250	-0.250	-0.250	-0.249	-0.249	-0.250	-0.250	-0.251	-0.252	-0.254	-0.255	-0.258	-0.259	-0.261	-0.262	-0.265	-0.266	-0.269	-0.270	-0.274	-0.275	-0.276	-0.279	-0.280	-0.282	-0.284	-0.284	-0.286	-0.286	-0.286	-0.288	-0.288	-0.288	-0.288	-0.288	-0.288	-0.285	-0.284	-0.284	-0.281	-0.279	-0.278	-0.275	-0.272	-0.269	-0.266	-0.264	-0.261	-0.256	-0.252	-0.249	-0.245	-0.240	-0.236	-0.232	-0.228	-0.222	-0.219	-0.214	-0.208	-0.204	-0.199	-0.194	-0.188	-0.184	-0.178	-0.174	-0.168	-0.162	-0.158	-0.151	-0.146	-0.140	-0.134	-0.126	-0.121	-0.114	-0.108	-0.101	-0.094	-0.086	-0.078	-0.070	-0.061	-0.051	-0.042	-0.031	-0.021	-0.010	0.002	0.015	0.029	0.042	0.059	0.075	0.091	0.109	0.126	0.146	0.168	0.189	0.210	0.234	0.258	0.282	0.310	0.338	0.366	0.395	0.428	0.459	0.491	0.525	0.560	0.596	0.632	0.669	0.709	0.748	0.788	0.829	0.871	0.914	0.956	1.000	1.045	1.090	1.135	1.181	1.226	1.274	1.320	1.368	1.414	1.461	1.508	1.555	1.601	1.648	1.694	1.740	1.785	1.830	1.875	1.919	1.962	2.006	2.047	2.089	2.130	2.170	2.209	2.248	2.284	2.320	2.355	2.390	2.422	2.455	2.485	2.515	2.544	2.570	2.598	2.622	2.646	2.669	2.690	2.710	2.729	2.746	2.762	2.778	2.791	2.804	2.815	2.825	2.834	2.842	2.849	2.852	2.856	2.860	2.861	2.862	2.861	2.860	2.858	2.852	2.849	2.841	2.835	2.828	2.818	2.808	2.798	2.785	2.772	2.759	2.744	2.729	2.712	2.696	2.678	2.660	2.641	2.621	2.601	2.580	2.559	2.538	2.514	2.490	2.469	2.445	2.419	2.394	2.368	2.342	2.316	2.289	2.264	2.236	2.209	2.181	2.152	2.125	2.096	2.068	2.039	2.010	1.980	1.952	1.922	1.892	1.864	1.832	1.802	1.774	1.742	1.712	1.682	1.652	1.621	1.591	1.560	1.530	1.499	1.466	1.436	1.405	1.374	1.341	1.310	1.279	1.246	1.214	1.181	1.148	1.115	1.081	1.049	1.015	0.980	0.946	0.910	0.875	0.839	0.804	0.766	0.730	0.691	0.652	0.614	0.574	0.534	0.494	0.451	0.409	0.366	0.322	0.278	0.232	0.186	0.140	0.092	0.044	-0.005	-0.056	-0.108	-0.159	-0.212	-0.266	-0.322	-0.376	-0.435	-0.491	-0.550	-0.609	-0.669	-0.730	-0.791	-0.854	-0.918	-0.982	-1.048	-1.112	-1.179	-1.245	-1.312	-1.380	-1.449	-1.518	-1.586	-1.655	-1.725	-1.796	-1.865	-1.935	-2.006	-2.076	-2.146	-2.218	-2.288	-2.356	-2.426	-2.496	-2.565	-2.634	-2.702	-2.770	-2.838	-2.904	-2.969	-3.035	-3.100	-3.164	-3.226	-3.289	-3.350	-3.411	-3.470	-3.529	-3.586	-3.642	-3.698	-3.752	-3.806	-3.859	-3.910	-3.960	-4.009	-4.058	-4.105	-4.151	-4.195	-4.240	-4.282	-4.325	-4.365	-4.404	-4.442	-4.481	-4.518	-4.554	-4.589	-4.622	-4.656	-4.689	-4.720	-4.750	-4.780	-4.810	-4.838	-4.865	-4.892	-4.919	-4.945	-4.970	-4.995	-5.019	-5.044	-5.068	-5.090	-5.112	-5.135	-5.156	-5.179	-5.200	-5.220	-5.241	-5.261	-5.281	-5.301	-5.321	-5.341	-5.361	-5.382	-5.400	-5.420	-5.439	-5.459	-5.478	-5.496	-5.515	-5.534	-5.552	-5.571	-5.588	-5.606	-5.625	-5.642	-5.659	-5.676	-5.694	-5.710	-5.728	-5.742	-5.758	-5.772	-5.788	-5.801	-5.815	-5.829	-5.840	-5.852	-5.864	-5.874	-5.884	-5.892	-5.901	-5.909	-5.914	-5.920	-5.925	-5.929	-5.930	-5.931	-5.932	-5.932	-5.930	-5.928	-5.924	-5.918	-5.911	-5.904	-5.895	-5.885	-5.874	-5.860	-5.846	-5.830	-5.814	-5.795	-5.776	-5.755	-5.732	-5.710	-5.686	-5.660	-5.632	-5.605	-5.576	-5.545	-5.512	-5.480	-5.446	-5.411	-5.375	-5.339	-5.300	-5.260	-5.220	-5.179	-5.135	-5.092	-5.048	-5.002	-4.956	-4.909	-4.861	-4.814	-4.764	-4.712	-4.662	-4.610	-4.558	-4.504	-4.451	-4.396	-4.341	-4.286	-4.230	-4.172	-4.115	-4.059	-3.999	-3.941	-3.881	-3.822	-3.761	-3.702	-3.642	-3.580	-3.520	-3.458	-3.395	-3.332	-3.270	-3.208	-3.144	-3.081	-3.019	-2.954	-2.891	-2.828	-2.764	-2.699	-2.635	-2.571	-2.508	-2.444	-2.380	-2.316	-2.252	-2.189	-2.124	-2.061	-1.996	-1.934	-1.870	-1.806	-1.744	-1.680	-1.618	-1.555	-1.491	-1.429	-1.366	-1.304	-1.241	-1.180	-1.118	-1.055	-0.992	-0.931	-0.870	-0.809	-0.748	-0.686	-0.625	-0.564	-0.504	-0.444	-0.382	-0.322	-0.264	-0.202	-0.144	-0.084	-0.025	0.034	0.092	0.151	0.210	0.269	0.326	0.384	0.441	0.499	0.555	0.611	0.668	0.722	0.778	0.831	0.886	0.939	0.991	1.044	1.095	1.146	1.196	1.246	1.295	1.342	1.391	1.436	1.482	1.526	1.571	1.612	1.655	1.696	1.736	1.775	1.814	1.850	1.886	1.920	1.954	1.988	2.019	2.049	2.079	2.108	2.135	2.160	2.185	2.209	2.232	2.252	2.274	2.294	2.311	2.330	2.345	2.360	2.375	2.388	2.399	2.410	2.419	2.428	2.436	2.444	2.449	2.452	2.456	2.460	2.462	2.462	2.462	2.461	2.460	2.456	2.451	2.448	2.442	2.435	2.428	2.419	2.410	2.400	2.389	2.376	2.364	2.350	2.338	2.322	2.305	2.290	2.272	2.254	2.235	2.215	2.196	2.175	2.154	2.131	2.109	2.085	2.062	2.038	2.013	1.986	1.961	1.935	1.908	1.881	1.854	1.826	1.798	1.770	1.741	1.712	1.684	1.655	1.625	1.596	1.566	1.538	1.508	1.479	1.449	1.420	1.390	1.361	1.332	1.302	1.275	1.245	1.218	1.190	1.162	1.135	1.108	1.080	1.054	1.028	1.001	0.976	0.951	0.926	0.901	0.876	0.854	0.831	0.808	0.784	0.761	0.740	0.719	0.696	0.676	0.655	0.634	0.614	0.595	0.575	0.556	0.536	0.519	0.500	0.482	0.464	0.446	0.429	0.412	0.396	0.379	0.362	0.345	0.330	0.314	0.299	0.282	0.266	0.250	0.236	0.220	0.204	0.190	0.174	0.159	0.144	0.128	0.114	0.099	0.082	0.068	0.052	0.038	0.021	0.008	-0.009	-0.022	-0.039	-0.054	-0.070	-0.086	-0.102	-0.119	-0.134	-0.150	-0.168	-0.184	-0.201	-0.219	-0.238	-0.254	-0.272	-0.291	-0.311	-0.331	-0.350	-0.370	-0.391	-0.414	-0.435	-0.458	-0.480	-0.504	-0.529	-0.552	-0.579	-0.604	-0.630	-0.658	-0.686	-0.714	-0.744	-0.772	-0.804	-0.835	-0.868	-0.900	-0.934	-0.966	-1.001	-1.038	-1.074	-1.109	-1.145	-1.184	-1.222	-1.260	-1.299	-1.339	-1.378	-1.419	-1.459	-1.499	-1.540	-1.581	-1.622	-1.664	-1.705	-1.746	-1.786	-1.828	-1.866	-1.908	-1.948	-1.988	-2.026	-2.064	-2.102	-2.140	-2.178	-2.212	-2.249	-2.284	-2.316	-2.350	-2.381	-2.411	-2.441	-2.470	-2.498	-2.525	-2.550	-2.574	-2.598	-2.619	-2.640	-2.660	-2.678	-2.695	-2.710	-2.725	-2.738	-2.750	-2.761	-2.771	-2.779	-2.785	-2.791	-2.798	-2.801	-2.804	-2.805	-2.806	-2.806	-2.805	-2.804	-2.801	-2.798	-2.794	-2.789	-2.782	-2.778	-2.770	-2.762	-2.755	-2.748	-2.740	-2.730	-2.722	-2.712	-2.704	-2.694	-2.685	-2.675	-2.666	-2.656	-2.646	-2.638	-2.629	-2.620	-2.610	-2.602	-2.595	-2.586	-2.579	-2.571	-2.564	-2.558	-2.551	-2.546	-2.540	-2.535	-2.530	-2.525	-2.521	-2.518	-2.514	-2.510	-2.508	-2.505	-2.502	-2.500	-2.498	-2.496	-2.495	-2.494	-2.494	-2.492	-2.494	-2.494	-2.492	-2.492	-2.494	-2.494	-2.495	-2.496	-2.495	-2.496	-2.498	-2.498	-2.499	-2.500	-2.501	-2.502	-2.504	-2.504	-2.505	-2.506	-2.508	-2.508	-2.509	-2.510	-2.511	-2.512	-2.514	-2.515	-2.518	-2.518	-2.520	-2.520	-2.522	-2.522	-2.524	-2.525	-2.526	-2.526	-2.528	-2.530	-2.530	-2.531	-2.532	-2.532	-2.534	-2.534	-2.535	-2.536	-2.536	-2.536	-2.536	-2.536	-2.538	-2.536	-2.535	-2.535	-2.535	-2.534	-2.532	-2.531	-2.529	-2.528	-2.525	-2.522	-2.520	-2.518	-2.515	-2.512	-2.509	-2.505	-2.501	-2.498	-2.494	-2.490	-2.485	-2.480	-2.476	-2.471	-2.466	-2.462	-2.458	-2.452	-2.448	-2.444	-2.439	-2.434	-2.431	-2.426	-2.422	-2.419	-2.415	-2.412	-2.409	-2.406	-2.404	-2.401	-2.399	-2.398	-2.396	-2.394	-2.392	-2.392	-2.391	-2.391	-2.392	-2.392	-2.392	-2.392	-2.394	-2.395	-2.396	-2.398	-2.398	-2.400	-2.400	-2.401	-2.402	-2.401	-2.402	-2.402	-2.402	-2.401	-2.401	-2.399	-2.398	-2.394	-2.391	-2.388	-2.382	-2.378	-2.371	-2.365	-2.358	-2.349	-2.340	-2.331	-2.320	-2.308	-2.295	-2.281	-2.269	-2.251	-2.236	-2.219	-2.200	-2.181	-2.161	-2.140	-2.118	-2.095	-2.071	-2.047	-2.022	-1.996	-1.970	-1.942	-1.914	-1.886	-1.858	-1.828	-1.798	-1.768	-1.735	-1.704	-1.672	-1.639	-1.608	-1.574	-1.541	-1.509	-1.475	-1.441	-1.408	-1.374	-1.340	-1.308	-1.274	-1.241	-1.208	-1.175	-1.142	-1.110	-1.078	-1.046	-1.014	-0.982	-0.951	-0.921	-0.891	-0.860	-0.831	-0.802	-0.774	-0.746	-0.719	-0.691	-0.665	-0.639	-0.614	-0.590	-0.566	-0.542	-0.519	-0.498	-0.475	-0.454	-0.435	-0.415	-0.398	-0.379	-0.362	-0.346	-0.331	-0.316	-0.302	-0.290	-0.279	-0.268	-0.258	-0.249	-0.240	-0.232	-0.225	-0.220	-0.215	-0.212	-0.209	-0.208	-0.206	-0.206	-0.206	-0.208	-0.211	-0.212	-0.218	-0.222	-0.229	-0.235	-0.241	-0.250	-0.259	-0.268	-0.276	-0.288	-0.298	-0.309	-0.320	-0.332	-0.344	-0.356	-0.369	-0.381	-0.395	-0.409	-0.422	-0.435	-0.449	-0.464	-0.476	-0.490	-0.502	-0.516	-0.529	-0.541	-0.554	-0.566	-0.579	-0.590	-0.600	-0.611	-0.621	-0.631	-0.640	-0.649	-0.658	-0.665	-0.674	-0.681	-0.688	-0.694	-0.700	-0.705	-0.710	-0.715	-0.719	-0.722	-0.726	-0.729	-0.732	-0.735	-0.738	-0.740	-0.741	-0.744	-0.745	-0.746	-0.746	-0.748	-0.749	-0.749	-0.749	-0.750	-0.750	-0.751	-0.751	-0.751	-0.752	-0.751	-0.752	-0.754	-0.754	-0.755	-0.756	-0.758	-0.760	-0.761	-0.764	-0.765	-0.768	-0.769	-0.771	-0.775	-0.776	-0.779	-0.784	-0.786	-0.790	-0.794	-0.796	-0.801	-0.805	-0.809	-0.812	-0.818	-0.821	-0.826	-0.831	-0.836	-0.841	-0.845	-0.851	-0.855	-0.860	-0.865	-0.870	-0.875	-0.880	-0.885	-0.890	-0.895	-0.899	-0.904	-0.908	-0.911	-0.918	-0.921	-0.924	-0.929	-0.932	-0.936	-0.940	-0.942	-0.946	-0.949	-0.952	-0.954	-0.958	-0.960	-0.962	-0.964	-0.966	-0.968	-0.970	-0.972	-0.974	-0.976	-0.978	-0.979	-0.981	-0.981	-0.982	-0.985	-0.988	-0.988	-0.990	-0.991	-0.992	-0.995	-0.996	-0.999	-1.001	-1.005	-1.006	-1.010	-1.012	-1.015	-1.019	-1.024	-1.028	-1.031	-1.036	-1.040	-1.045	-1.050	-1.056	-1.060	-1.066	-1.074	-1.079	-1.086	-1.092	-1.100	-1.106	-1.114	-1.121	-1.130	-1.136	-1.145	-1.154	-1.161	-1.171	-1.179	-1.188	-1.195	-1.204	-1.214	-1.221	-1.230	-1.238	-1.246	-1.254	-1.261	-1.270	-1.278	-1.285	-1.292	-1.299	-1.306	-1.311	-1.318	-1.322	-1.328	-1.334	-1.339	-1.342	-1.348	-1.350	-1.355	-1.358	-1.360	-1.361	-1.364	-1.365	-1.366	-1.366	-1.366	-1.366	-1.365	-1.365	-1.364	-1.364	-1.361	-1.359	-1.356	-1.355	-1.352	-1.349	-1.346	-1.342	-1.339	-1.336	-1.332	-1.329	-1.325	-1.322	-1.319	-1.315	-1.311	-1.308	-1.305	-1.301	-1.299	-1.296	-1.294	-1.291	-1.290	-1.289	-1.289	-1.288	-1.288	-1.288	-1.288	-1.289	-1.291	-1.294	-1.298	-1.300	-1.305	-1.309	-1.315	-1.321	-1.328	-1.335	-1.344	-1.352	-1.361	-1.371	-1.382	-1.394	-1.406	-1.418	-1.431	-1.446	-1.460	-1.475	-1.491	-1.508	-1.524	-1.540	-1.558	-1.576	-1.596	-1.615	-1.635	-1.654	-1.674	-1.694	-1.716	-1.736	-1.758	-1.779	-1.799	-1.821	-1.842	-1.864	-1.886	-1.906	-1.928	-1.949	-1.970	-1.990	-2.010	-2.030	-2.050	-2.069	-2.089	-2.106	-2.125	-2.141	-2.160	-2.176	-2.192	-2.209	-2.222	-2.236	-2.250	-2.264	-2.276	-2.289	-2.300	-2.309	-2.320	-2.329	-2.338	-2.344	-2.351	-2.358	-2.364	-2.368	-2.372	-2.376	-2.379	-2.381	-2.382	-2.384	-2.384	-2.385	-2.382	-2.382	-2.380	-2.379	-2.375	-2.371	-2.369	-2.364	-2.359	-2.354	-2.349	-2.344	-2.338	-2.331	-2.325	-2.319	-2.311	-2.304	-2.296	-2.289	-2.281	-2.272	-2.266	-2.259	-2.250	-2.241	-2.235	-2.226	-2.220	-2.211	-2.204	-2.198	-2.190	-2.182	-2.175	-2.170	-2.164	-2.156	-2.150	-2.146	-2.140	-2.135	-2.131	-2.126	-2.121	-2.119	-2.115	-2.112	-2.110	-2.108	-2.105	-2.104	-2.102	-2.101	-2.101	-2.102	-2.102	-2.104	-2.104	-2.106	-2.106	-2.110	-2.112	-2.115	-2.119	-2.122	-2.126	-2.131	-2.136	-2.141	-2.146	-2.151	-2.158	-2.162	-2.170	-2.176	-2.184	-2.190	-2.198	-2.206	-2.212	-2.220	-2.228	-2.235	-2.242	-2.250	-2.258	-2.265	-2.274	-2.280	-2.286	-2.294	-2.301	-2.306	-2.314	-2.319	-2.325	-2.330	-2.335	-2.339	-2.344	-2.346	-2.350	-2.352	-2.354	-2.356	-2.356	-2.356	-2.356	-2.355	-2.354	-2.352	-2.350	-2.346	-2.341	-2.338	-2.332	-2.328	-2.320	-2.312	-2.305	-2.298	-2.289	-2.279	-2.269	-2.259	-2.248	-2.236	-2.224	-2.211	-2.199	-2.186	-2.172	-2.158	-2.145	-2.129	-2.114	-2.099	-2.082	-2.069	-2.051	-2.035	-2.019	-2.002	-1.986	-1.970	-1.951	-1.935	-1.918	-1.901	-1.884	-1.868	-1.849	-1.832	-1.815	-1.798	-1.782	-1.765	-1.748	-1.730	-1.714	-1.696	-1.680	-1.662	-1.646	-1.630	-1.612	-1.596	-1.580	-1.562	-1.546	-1.529	-1.512	-1.496	-1.479	-1.462	-1.445	-1.428	-1.412	-1.395	-1.378	-1.361	-1.344	-1.326	-1.309	-1.291	-1.274	-1.258	-1.240	-1.221	-1.205	-1.186	-1.169	-1.150	-1.131	-1.114	-1.095	-1.078	-1.059	-1.040	-1.021	-1.002	-0.984	-0.965	-0.946	-0.928	-0.909	-0.890	-0.870	-0.851	-0.832	-0.814	-0.794	-0.775	-0.755	-0.736	-0.716	-0.699	-0.680	-0.660	-0.641	-0.622	-0.604	-0.585	-0.568	-0.549	-0.530	-0.511	-0.494	-0.475	-0.459	-0.441	-0.424	-0.408	-0.390	-0.374	-0.356	-0.341	-0.326	-0.310	-0.295	-0.281	-0.266	-0.252	-0.239	-0.225	-0.212	-0.199	-0.186	-0.175	-0.162	-0.152	-0.140	-0.130	-0.120	-0.111	-0.101	-0.092	-0.086	-0.078	-0.070	-0.062	-0.058	-0.050	-0.045	-0.040	-0.035	-0.030	-0.028	-0.024	-0.020	-0.018	-0.016	-0.015	-0.012	-0.011	-0.011	-0.011	-0.010	-0.011	-0.011	-0.012	-0.014	-0.016	-0.019	-0.020	-0.022	-0.026	-0.029	-0.032	-0.035	-0.039	-0.042	-0.046	-0.050	-0.054	-0.058	-0.062	-0.066	-0.071	-0.075	-0.080	-0.084	-0.088	-0.094	-0.098	-0.101	-0.105	-0.110	-0.112	-0.118	-0.121	-0.124	-0.128	-0.130	-0.134	-0.138	-0.139	-0.142	-0.145	-0.146	-0.149	-0.150	-0.152	-0.154	-0.154	-0.156	-0.158	-0.158	-0.159	-0.159	-0.159	-0.160	-0.159	-0.159	-0.160	-0.159	-0.159	-0.159	-0.158	-0.159	-0.158	-0.158	-0.156	-0.156	-0.158	-0.158	-0.158	-0.158	-0.159	-0.159	-0.160	-0.161	-0.162	-0.164	-0.165	-0.168	-0.170	-0.172	-0.175	-0.179	-0.182	-0.186	-0.190	-0.194	-0.199	-0.204	-0.209	-0.215	-0.220	-0.226	-0.232	-0.239	-0.246	-0.252	-0.260	-0.266	-0.274	-0.282	-0.289	-0.296	-0.305	-0.312	-0.320	-0.329	-0.335	-0.342	-0.350	-0.359	-0.365	-0.372	-0.379	-0.385	-0.392	-0.398	-0.402	-0.409	-0.412	-0.416	-0.420	-0.424	-0.426	-0.428	-0.429	-0.430	-0.430	-0.430	-0.429	-0.426	-0.424	-0.420	-0.418	-0.412	-0.408	-0.401	-0.394	-0.386	-0.379	-0.369	-0.360	-0.350	-0.338	-0.328	-0.315	-0.301	-0.286	-0.274	-0.258	-0.242	-0.226	-0.210	-0.194	-0.175	-0.158	-0.139	-0.121	-0.102	-0.084	-0.064	-0.045	-0.026	-0.005	0.014	0.032	0.054	0.072	0.091	0.111	0.130	0.149	0.168	0.186	0.204	0.221	0.239	0.255	0.271	0.288	0.302	0.319	0.332	0.346	0.360	0.372	0.384	0.395	0.406	0.416	0.425	0.434	0.442	0.449	0.456	0.462	0.466	0.472	0.476	0.479	0.482	0.485	0.486	0.486	0.488	0.488	0.488	0.486	0.484	0.482	0.480	0.479	0.475	0.471	0.468	0.464	0.459	0.455	0.450	0.445	0.440	0.435	0.431	0.425	0.420	0.415	0.411	0.406	0.401	0.398	0.394	0.390	0.386	0.384	0.381	0.379	0.376	0.375	0.374	0.374	0.374	0.375	0.376	0.378	0.379	0.382	0.386	0.391	0.396	0.400	0.408	0.414	0.421	0.430	0.439	0.448	0.458	0.468	0.480	0.491	0.504	0.516	0.530	0.544	0.558	0.572	0.588	0.604	0.619	0.635	0.651	0.668	0.684	0.701	0.718	0.735	0.751	0.769	0.785	0.802	0.819	0.836	0.852	0.868	0.884	0.899	0.915	0.929	0.944	0.958	0.969	0.981	0.994	1.005	1.016	1.026	1.036	1.045	1.052	1.061	1.069	1.075	1.081	1.086	1.091	1.094	1.098	1.100	1.101	1.104	1.104	1.105	1.105	1.105	1.102	1.102	1.100	1.099	1.096	1.091	1.090	1.086	1.081	1.078	1.074	1.070	1.065	1.060	1.055	1.051	1.046	1.041	1.036	1.032	1.028	1.022	1.019	1.015	1.011	1.006	1.002	0.998	0.995	0.991	0.988	0.984	0.980	0.978	0.974	0.971	0.969	0.964	0.961	0.959	0.956	0.952	0.949	0.946	0.944	0.941	0.938	0.934	0.930	0.926	0.922	0.919	0.914	0.910	0.905	0.900	0.895	0.889	0.884	0.879	0.871	0.864	0.858	0.850	0.842	0.835	0.828	0.819	0.810	0.800	0.792	0.781	0.772	0.762	0.752	0.742	0.732	0.721	0.711	0.700	0.689	0.678	0.666	0.656	0.645	0.635	0.624	0.612	0.602	0.592	0.582	0.572	0.562	0.554	0.545	0.535	0.526	0.519	0.511	0.504	0.496	0.489	0.484	0.479	0.472	0.468	0.465	0.460	0.456	0.454	0.451	0.449	0.449	0.448	0.448	0.448	0.448	0.449	0.450	0.452	0.454	0.458	0.461	0.465	0.469	0.472	0.478	0.484	0.489	0.494	0.500	0.506	0.511	0.519	0.524	0.531	0.538	0.544	0.550	0.556	0.564	0.569	0.575	0.580	0.588	0.592	0.598	0.602	0.608	0.611	0.616	0.619	0.622	0.625	0.628	0.630	0.630	0.632	0.632	0.631	0.631	0.630	0.628	0.626	0.622	0.619	0.615	0.611	0.605	0.600	0.594	0.588	0.580	0.572	0.564	0.556	0.548	0.539	0.529	0.519	0.507	0.498	0.486	0.476	0.464	0.451	0.440	0.428	0.414	0.402	0.389	0.376	0.362	0.350	0.336	0.324	0.311	0.299	0.284	0.271	0.258	0.245	0.232	0.220	0.206	0.195	0.182	0.169	0.158	0.145	0.132	0.121	0.108	0.096	0.085	0.072	0.061	0.050	0.039	0.026	0.015	0.005	-0.006	-0.016	-0.028	-0.038	-0.048	-0.058	-0.068	-0.078	-0.088	-0.098	-0.106	-0.116	-0.126	-0.135	-0.142	-0.152	-0.160	-0.169	-0.176	-0.184	-0.192	-0.199	-0.206	-0.212	-0.219	-0.226	-0.231	-0.236	-0.242	-0.248	-0.252	-0.256	-0.260	-0.264	-0.268	-0.271	-0.274	-0.276	-0.279	-0.281	-0.282	-0.285	-0.286	-0.288	-0.289	-0.289	-0.289	-0.289	-0.290	-0.289	-0.288	-0.288	-0.286	-0.286	-0.284	-0.284	-0.282	-0.281	-0.280	-0.279	-0.278	-0.276	-0.275	-0.272	-0.271	-0.271	-0.270	-0.269	-0.270	-0.269	-0.269	-0.269	-0.269	-0.269	-0.270	-0.271	-0.272	-0.274	-0.275	-0.278	-0.280	-0.282	-0.286	-0.289	-0.292	-0.295	-0.300	-0.304	-0.309	-0.314	-0.319	-0.322	-0.328	-0.334	-0.340	-0.345	-0.352	-0.358	-0.364	-0.371	-0.376	-0.382	-0.390	-0.396	-0.402	-0.409	-0.415	-0.420	-0.426	-0.431	-0.436	-0.441	-0.446	-0.451	-0.454	-0.458	-0.461	-0.465	-0.468	-0.470	-0.471	-0.472	-0.474	-0.474	-0.475	-0.474	-0.472	-0.471	-0.469	-0.466	-0.462	-0.459	-0.455	-0.450	-0.445	-0.440	-0.432	-0.426	-0.419	-0.412	-0.405	-0.396	-0.386	-0.379	-0.369	-0.360	-0.349	-0.339	-0.329	-0.318	-0.306	-0.296	-0.285	-0.274	-0.261	-0.251	-0.239	-0.229	-0.216	-0.206	-0.194	-0.184	-0.171	-0.161	-0.150	-0.140	-0.130	-0.120	-0.110	-0.100	-0.091	-0.082	-0.074	-0.066	-0.059	-0.051	-0.044	-0.036	-0.030	-0.025	-0.019	-0.014	-0.009	-0.004	0.000	0.005	0.008	0.012	0.015	0.016	0.020	0.021	0.024	0.025	0.026	0.028	0.029	0.029	0.030	0.031	0.030	0.030	0.030	0.030	0.030	0.029	0.030	0.029	0.029	0.028	0.028	0.026	0.026	0.026	0.026	0.026	0.026	0.025	0.025	0.025	0.025	0.025	0.025	0.025	0.026	0.026	0.026	0.026	0.026	0.026	0.028	0.028	0.028	0.028	0.029	0.029	0.030	0.031	0.031	0.031	0.030	0.031	0.031	0.030	0.030	0.030	0.030	0.029	0.028	0.028	0.026	0.025	0.024	0.021	0.020	0.018	0.016	0.014	0.011	0.009	0.005	0.004	0.000	-0.002	-0.006	-0.009	-0.011	-0.015	-0.018	-0.021	-0.024	-0.028	-0.031	-0.034	-0.036	-0.039	-0.042	-0.045	-0.048	-0.049	-0.052	-0.054	-0.056	-0.056	-0.058	-0.059	-0.059	-0.059	-0.059	-0.058	-0.056	-0.055	-0.054	-0.051	-0.049	-0.046	-0.042	-0.039	-0.034	-0.030	-0.025	-0.019	-0.014	-0.008	-0.001	0.006	0.014	0.022	0.030	0.039	0.048	0.056	0.068	0.076	0.086	0.098	0.109	0.120	0.131	0.144	0.155	0.168	0.180	0.194	0.205	0.219	0.232	0.245	0.259	0.271	0.286	0.300	0.314	0.328	0.341	0.355	0.369	0.384	0.398	0.411	0.426	0.440	0.455	0.469	0.482	0.496	0.510	0.524	0.538	0.551	0.564	0.578	0.590	0.604	0.615	0.628	0.640	0.652	0.665	0.676	0.688	0.698	0.710	0.720	0.730	0.740	0.750	0.760	0.769	0.778	0.785	0.794	0.802	0.809	0.818	0.824	0.830	0.836	0.841	0.846	0.851	0.855	0.860	0.864	0.868	0.869	0.872	0.874	0.875	0.876	0.878	0.879	0.879	0.879	0.878	0.878	0.875	0.875	0.872	0.870	0.868	0.864	0.861	0.858	0.855	0.850	0.846	0.840	0.836	0.831	0.826	0.820	0.815	0.810	0.805	0.799	0.794	0.788	0.781	0.776	0.770	0.764	0.759	0.752	0.749	0.742	0.738	0.732	0.728	0.724	0.719	0.715	0.711	0.708	0.705	0.701	0.699	0.698	0.695	0.694	0.691	0.691	0.690	0.691	0.690	0.691	0.692	0.692	0.695	0.698	0.700	0.702	0.706	0.709	0.712	0.715	0.720	0.725	0.729	0.734	0.739	0.744	0.749	0.755	0.760	0.765	0.771	0.776	0.781	0.786	0.791	0.796	0.802	0.806	0.811	0.816	0.820	0.825	0.829	0.831	0.835	0.839	0.840	0.842	0.842	0.845	0.846	0.846	0.846	0.846	0.845	0.844	0.841	0.839	0.838	0.834	0.829	0.825	0.820	0.816	0.811	0.804	0.799	0.791	0.785	0.776	0.769	0.761	0.752	0.744	0.734	0.725	0.715	0.705	0.695	0.685	0.674	0.664	0.652	0.642	0.631	0.621	0.610	0.600	0.590	0.579	0.568	0.558	0.549	0.539	0.529	0.520	0.510	0.501	0.492	0.484	0.476	0.468	0.461	0.454	0.448	0.440	0.435	0.429	0.422	0.418	0.414	0.409	0.405	0.402	0.399	0.396	0.392	0.391	0.389	100.000	5.000	2.000	1.000	3.000	0.000	0.000	0.000	0.000	0.000	0.000	0.000	0.000	0.000	0.000	0.000	0.000	0.000	-1.856	-1.881	-1.905	-1.931	-1.958	-1.984	-2.013	-2.041	-2.070	-2.100	-2.131	-2.164	-2.195	-2.229	-2.261	-2.296	-2.331	-2.366	-2.402	-2.438	-2.474	-2.511	-2.548	-2.585	-2.622	-2.660	-2.698	-2.735	-2.772	-2.810	-2.846	-2.884	-2.920	-2.958	-2.994	-3.028	-3.064	-3.098	-3.132	-3.165	-3.199	-3.230	-3.262	-3.294	-3.322	-3.352	-3.380	-3.408	-3.434	-3.459	-3.484	-3.506	-3.529	-3.551	-3.571	-3.591	-3.609	-3.626	-3.642	-3.658	-3.672	-3.685	-3.698	-3.710	-3.720	-3.729	-3.738	-3.745	-3.751	-3.759	-3.764	-3.766	-3.771	-3.774	-3.775	-3.776	-3.778	-3.778	-3.776	-3.776	-3.774	-3.772	-3.769	-3.766	-3.762	-3.759	-3.754	-3.749	-3.745	-3.740	-3.734	-3.729	-3.722	-3.718	-3.711	-3.705	-3.700	-3.692	-3.688	-3.681	-3.676	-3.670	-3.665	-3.659	-3.654	-3.648	-3.644	-3.638	-3.632	-3.629	-3.625	-3.620	-3.616	-3.611	-3.608	-3.605	-3.602	-3.600	-3.598	-3.595	-3.592	-3.591	-3.589	-3.589	-3.588	-3.586	-3.586	-3.585	-3.586	-3.586	-3.586	-3.588	-3.589	-3.588	-3.590	-3.591	-3.592	-3.594	-3.596	-3.598	-3.599	-3.601	-3.604	-3.605	-3.608	-3.610	-3.612	-3.615	-3.618	-3.619	-3.621	-3.622	-3.625	-3.626	-3.628	-3.629	-3.630	-3.631	-3.631	-3.631	-3.632	-3.632	-3.632	-3.630	-3.630	-3.629	-3.626	-3.625	-3.621	-3.620	-3.616	-3.612	-3.609	-3.604	-3.599	-3.592	-3.588	-3.581	-3.575	-3.568	-3.560	-3.551	-3.544	-3.535	-3.526	-3.516	-3.506	-3.498	-3.486	-3.476	-3.465	-3.454	-3.442	-3.431	-3.420	-3.409	-3.396	-3.385	-3.372	-3.361	-3.350	-3.338	-3.326	-3.314	-3.302	-3.291	-3.282	-3.271	-3.261	-3.250	-3.240	-3.231	-3.222	-3.212	-3.204	-3.196	-3.188	-3.180	-3.172	-3.166	-3.160	-3.154	-3.148	-3.142	-3.138	-3.132	-3.128	-3.124	-3.119	-3.115	-3.111	-3.108	-3.104	-3.100	-3.098	-3.095	-3.091	-3.088	-3.084	-3.081	-3.078	-3.074	-3.069	-3.065	-3.060	-3.056	-3.051	-3.046	-3.040	-3.034	-3.026	-3.020	-3.012	-3.005	-2.996	-2.986	-2.978	-2.969	-2.958	-2.946	-2.935	-2.922	-2.910	-2.895	-2.881	-2.866	-2.851	-2.835	-2.819	-2.802	-2.784	-2.765	-2.748	-2.728	-2.708	-2.688	-2.666	-2.645	-2.624	-2.601	-2.579	-2.555	-2.531	-2.508	-2.482	-2.458	-2.432	-2.406	-2.379	-2.354	-2.328	-2.299	-2.272	-2.245	-2.216	-2.188	-2.160	-2.131	-2.102	-2.074	-2.045	-2.015	-1.988	-1.958	-1.928	-1.899	-1.870	-1.840	-1.811	-1.782	-1.754	-1.725	-1.698	-1.670	-1.642	-1.615	-1.588	-1.561	-1.535	-1.510	-1.485	-1.461	-1.436	-1.414	-1.392	-1.371	-1.350	-1.330	-1.311	-1.295	-1.276	-1.260	-1.246	-1.232	-1.219	-1.208	-1.196	-1.188	-1.178	-1.171	-1.165	-1.159	-1.155	-1.152	-1.151	-1.150	-1.150	-1.150	-1.154	-1.156	-1.160	-1.166	-1.172	-1.179	-1.188	-1.196	-1.205	-1.215	-1.226	-1.238	-1.250	-1.262	-1.276	-1.289	-1.302	-1.316	-1.330	-1.345	-1.359	-1.372	-1.388	-1.401	-1.416	-1.430	-1.442	-1.456	-1.469	-1.481	-1.494	-1.506	-1.516	-1.526	-1.536	-1.545	-1.555	-1.562	-1.570	-1.576	-1.581	-1.588	-1.591	-1.595	-1.598	-1.600	-1.601	-1.601	-1.601	-1.600	-1.599	-1.596	-1.594	-1.590	-1.586	-1.581	-1.576	-1.571	-1.566	-1.559	-1.551	-1.545	-1.536	-1.529	-1.521	-1.514	-1.505	-1.496	-1.488	-1.479	-1.470	-1.461	-1.454	-1.444	-1.436	-1.428	-1.420	-1.411	-1.404	-1.396	-1.390	-1.384	-1.376	-1.370	-1.366	-1.360	-1.355	-1.351	-1.346	-1.342	-1.340	-1.335	-1.334	-1.331	-1.329	-1.328	-1.328	-1.326	-1.326	-1.326	-1.328	-1.326	-1.328	-1.329	-1.330	-1.331	-1.332	-1.334	-1.336	-1.339	-1.342	-1.344	-1.346	-1.349	-1.351	-1.354	-1.355	-1.358	-1.360	-1.362	-1.365	-1.366	-1.369	-1.370	-1.371	-1.372	-1.374	-1.374	-1.375	-1.375	-1.375	-1.375	-1.375	-1.374	-1.374	-1.372	-1.370	-1.369	-1.368	-1.365	-1.362	-1.361	-1.359	-1.355	-1.352	-1.350	-1.348	-1.342	-1.341	-1.338	-1.334	-1.330	-1.328	-1.324	-1.320	-1.318	-1.315	-1.311	-1.309	-1.306	-1.304	-1.301	-1.300	-1.298	-1.296	-1.295	-1.295	-1.294	-1.294	-1.294	-1.295	-1.295	-1.296	-1.298	-1.299	-1.301	-1.304	-1.306	-1.309	-1.311	-1.315	-1.319	-1.322	-1.326	-1.332	-1.338	-1.341	-1.346	-1.352	-1.358	-1.362	-1.369	-1.374	-1.380	-1.385	-1.391	-1.398	-1.402	-1.409	-1.414	-1.419	-1.425	-1.430	-1.435	-1.440	-1.445	-1.449	-1.452	-1.456	-1.460	-1.464	-1.466	-1.470	-1.471	-1.474	-1.475	-1.478	-1.478	-1.479	-1.480	-1.480	-1.479	-1.479	-1.476	-1.476	-1.474	-1.471	-1.469	-1.465	-1.462	-1.459	-1.455	-1.451	-1.446	-1.442	-1.439	-1.432	-1.428	-1.422	-1.418	-1.411	-1.406	-1.400	-1.395	-1.388	-1.382	-1.378	-1.370	-1.365	-1.359	-1.355	-1.349	-1.345	-1.339	-1.335	-1.331	-1.328	-1.325	-1.320	-1.318	-1.316	-1.314	-1.314	-1.312	-1.314	-1.314	-1.315	-1.318	-1.320	-1.324	-1.326	-1.331	-1.336	-1.342	-1.349	-1.356	-1.364	-1.372	-1.381	-1.391	-1.402	-1.412	-1.425	-1.438	-1.450	-1.464	-1.478	-1.492	-1.508	-1.522	-1.539	-1.556	-1.572	-1.590	-1.608	-1.624	-1.642	-1.660	-1.679	-1.698	-1.716	-1.734	-1.751	-1.771	-1.789	-1.809	-1.825	-1.844	-1.861	-1.879	-1.896	-1.914	-1.930	-1.945	-1.960	-1.976	-1.991	-2.006	-2.019	-2.033	-2.045	-2.058	-2.069	-2.079	-2.089	-2.099	-2.108	-2.115	-2.122	-2.130	-2.136	-2.141	-2.146	-2.151	-2.154	-2.158	-2.160	-2.161	-2.162	-2.162	-2.162	-2.161	-2.160	-2.159	-2.156	-2.154	-2.151	-2.146	-2.142	-2.139	-2.134	-2.129	-2.122	-2.118	-2.110	-2.104	-2.098	-2.091	-2.084	-2.076	-2.070	-2.064	-2.056	-2.047	-2.041	-2.033	-2.026	-2.019	-2.011	-2.005	-1.998	-1.991	-1.985	-1.979	-1.971	-1.966	-1.960	-1.955	-1.950	-1.945	-1.941	-1.938	-1.934	-1.930	-1.928	-1.925	-1.924	-1.922	-1.921	-1.921	-1.921	-1.921	-1.922	-1.924	-1.926	-1.929	-1.931	-1.935	-1.940	-1.944	-1.950	-1.955	-1.961	-1.969	-1.975	-1.982	-1.990	-1.999	-2.007	-2.016	-2.026	-2.038	-2.047	-2.059	-2.069	-2.081	-2.092	-2.104	-2.116	-2.129	-2.140	-2.152	-2.165	-2.178	-2.191	-2.204	-2.216	-2.229	-2.240	-2.252	-2.265	-2.276	-2.288	-2.299	-2.309	-2.320	-2.330	-2.339	-2.349	-2.358	-2.365	-2.372	-2.380	-2.385	-2.391	-2.396	-2.400	-2.404	-2.408	-2.409	-2.410	-2.411	-2.411	-2.411	-2.409	-2.408	-2.405	-2.400	-2.395	-2.391	-2.385	-2.379	-2.372	-2.364	-2.355	-2.346	-2.336	-2.326	-2.314	-2.302	-2.290	-2.278	-2.264	-2.250	-2.236	-2.220	-2.206	-2.190	-2.174	-2.158	-2.140	-2.122	-2.105	-2.088	-2.069	-2.050	-2.031	-2.013	-1.994	-1.975	-1.956	-1.935	-1.916	-1.896	-1.876	-1.856	-1.838	-1.818	-1.798	-1.779	-1.759	-1.739	-1.719	-1.700	-1.680	-1.660	-1.641	-1.622	-1.602	-1.584	-1.565	-1.546	-1.528	-1.509	-1.491	-1.471	-1.454	-1.436	-1.419	-1.401	-1.384	-1.365	-1.349	-1.332	-1.316	-1.299	-1.284	-1.268	-1.251	-1.236	-1.220	-1.205	-1.190	-1.175	-1.160	-1.145	-1.131	-1.116	-1.101	-1.089	-1.075	-1.061	-1.046	-1.032	-1.019	-1.005	-0.992	-0.978	-0.964	-0.951	-0.938	-0.924	-0.910	-0.896	-0.881	-0.868	-0.854	-0.839	-0.825	-0.810	-0.795	-0.781	-0.766	-0.751	-0.735	-0.719	-0.704	-0.689	-0.672	-0.656	-0.639	-0.621	-0.606	-0.588	-0.571	-0.552	-0.536	-0.519	-0.501	-0.484	-0.465	-0.448	-0.429	-0.411	-0.394	-0.376	-0.359	-0.341	-0.324	-0.306	-0.289	-0.270	-0.254	-0.238	-0.221	-0.205	-0.189	-0.174	-0.159	-0.142	-0.130	-0.116	-0.102	-0.089	-0.076	-0.064	-0.054	-0.041	-0.032	-0.021	-0.012	-0.004	0.004	0.011	0.018	0.025	0.030	0.035	0.040	0.042	0.048	0.050	0.051	0.054	0.055	0.055	0.056	0.055	0.054	0.051	0.050	0.048	0.045	0.042	0.039	0.035	0.030	0.028	0.022	0.018	0.014	0.009	0.004	-0.002	-0.006	-0.012	-0.018	-0.022	-0.028	-0.034	-0.039	-0.044	-0.050	-0.054	-0.059	-0.064	-0.068	-0.071	-0.076	-0.080	-0.084	-0.086	-0.090	-0.092	-0.095	-0.098	-0.099	-0.101	-0.101	-0.104	-0.104	-0.105	-0.105	-0.105	-0.105	-0.104	-0.105	-0.104	-0.102	-0.101	-0.100	-0.099	-0.098	-0.096	-0.095	-0.092	-0.091	-0.090	-0.089	-0.086	-0.085	-0.084	-0.082	-0.082	-0.080	-0.080	-0.080	-0.080	-0.080	-0.081	-0.081	-0.082	-0.082	-0.085	-0.088	-0.090	-0.094	-0.096	-0.100	-0.105	-0.110	-0.115	-0.121	-0.128	-0.134	-0.142	-0.149	-0.158	-0.166	-0.176	-0.185	-0.196	-0.206	-0.218	-0.229	-0.241	-0.254	-0.265	-0.279	-0.292	-0.305	-0.319	-0.332	-0.348	-0.362	-0.376	-0.390	-0.405	-0.420	-0.435	-0.449	-0.462	-0.476	-0.490	-0.504	-0.516	-0.530	-0.542	-0.554	-0.565	-0.576	-0.586	-0.596	-0.605	-0.614	-0.621	-0.630	-0.635	-0.641	-0.646	-0.651	-0.654	-0.656	-0.658	-0.659	-0.659	-0.659	-0.656	-0.654	-0.650	-0.646	-0.641	-0.635	-0.629	-0.622	-0.614	-0.605	-0.596	-0.586	-0.576	-0.565	-0.554	-0.541	-0.529	-0.516	-0.504	-0.490	-0.476	-0.464	-0.450	-0.435	-0.420	-0.406	-0.392	-0.379	-0.366	-0.352	-0.339	-0.326	-0.312	-0.300	-0.289	-0.278	-0.266	-0.256	-0.245	-0.236	-0.228	-0.219	-0.211	-0.205	-0.198	-0.192	-0.188	-0.185	-0.181	-0.180	-0.178	-0.178	-0.178	-0.178	-0.179	-0.181	-0.184	-0.188	-0.192	-0.198	-0.202	-0.209	-0.216	-0.225	-0.232	-0.241	-0.250	-0.260	-0.270	-0.281	-0.291	-0.302	-0.315	-0.326	-0.338	-0.350	-0.361	-0.374	-0.386	-0.398	-0.408	-0.420	-0.430	-0.441	-0.451	-0.460	-0.470	-0.478	-0.485	-0.492	-0.499	-0.504	-0.509	-0.511	-0.515	-0.516	-0.518	-0.518	-0.515	-0.512	-0.509	-0.505	-0.499	-0.490	-0.482	-0.472	-0.461	-0.449	-0.435	-0.420	-0.404	-0.386	-0.368	-0.349	-0.329	-0.306	-0.284	-0.260	-0.235	-0.210	-0.182	-0.155	-0.126	-0.098	-0.069	-0.039	-0.008	0.022	0.054	0.085	0.118	0.149	0.182	0.214	0.246	0.279	0.310	0.341	0.372	0.404	0.435	0.465	0.494	0.524	0.551	0.579	0.605	0.631	0.655	0.680	0.704	0.726	0.748	0.768	0.788	0.805	0.822	0.839	0.854	0.868	0.880	0.891	0.902	0.914	0.922	0.929	0.936	0.941	0.946	0.951	0.955	0.956	0.958	0.958	0.958	0.956	0.955	0.951	0.949	0.945	0.941	0.935	0.930	0.924	0.918	0.910	0.904	0.895	0.888	0.880	0.871	0.862	0.852	0.844	0.834	0.825	0.814	0.805	0.794	0.784	0.774	0.764	0.752	0.742	0.731	0.720	0.710	0.699	0.688	0.676	0.666	0.655	0.644	0.632	0.621	0.610	0.600	0.588	0.576	0.565	0.552	0.542	0.531	0.519	0.507	0.496	0.484	0.472	0.461	0.449	0.438	0.425	0.414	0.401	0.390	0.379	0.368	0.355	0.344	0.332	0.320	0.309	0.299	0.286	0.275	0.265	0.255	0.244	0.234	0.224	0.212	0.202	0.194	0.185	0.175	0.168	0.159	0.150	0.144	0.136	0.129	0.122	0.116	0.110	0.105	0.100	0.095	0.091	0.088	0.084	0.081	0.080	0.078	0.076	0.076	0.076	0.076	0.078	0.078	0.079	0.081	0.085	0.086	0.090	0.095	0.100	0.105	0.109	0.115	0.121	0.128	0.135	0.141	0.149	0.158	0.165	0.174	0.182	0.191	0.201	0.210	0.220	0.229	0.239	0.250	0.259	0.270	0.280	0.291	0.301	0.312	0.321	0.332	0.342	0.352	0.361	0.371	0.380	0.390	0.399	0.408	0.416	0.424	0.431	0.439	0.445	0.452	0.459	0.464	0.469	0.472	0.478	0.480	0.484	0.486	0.489	0.490	0.491	0.491	0.491	0.490	0.489	0.488	0.485	0.482	0.479	0.475	0.471	0.465	0.459	0.454	0.448	0.441	0.434	0.426	0.416	0.408	0.399	0.390	0.380	0.370	0.360	0.349	0.338	0.328	0.315	0.304	0.291	0.279	0.266	0.254	0.240	0.228	0.215	0.202	0.189	0.175	0.161	0.148	0.134	0.120	0.106	0.091	0.078	0.064	0.049	0.035	0.020	0.006	-0.009	-0.024	-0.038	-0.051	-0.066	-0.080	-0.094	-0.108	-0.121	-0.135	-0.149	-0.161	-0.175	-0.188	-0.200	-0.212	-0.225	-0.236	-0.248	-0.259	-0.270	-0.281	-0.291	-0.301	-0.310	-0.319	-0.328	-0.336	-0.344	-0.351	-0.358	-0.364	-0.369	-0.374	-0.379	-0.382	-0.386	-0.390	-0.392	-0.395	-0.398	-0.399	-0.399	-0.400	-0.399	-0.399	-0.399	-0.398	-0.396	-0.394	-0.391	-0.390	-0.388	-0.384	-0.382	-0.379	-0.375	-0.372	-0.370	-0.366	-0.364	-0.360	-0.358	-0.355	-0.352	-0.350	-0.348	-0.345	-0.342	-0.342	-0.341	-0.340	-0.340	-0.339	-0.340	-0.340	-0.341	-0.342	-0.345	-0.346	-0.349	-0.352	-0.355	-0.359	-0.362	-0.369	-0.372	-0.379	-0.384	-0.390	-0.398	-0.402	-0.410	-0.418	-0.425	-0.432	-0.441	-0.450	-0.459	-0.468	-0.476	-0.485	-0.494	-0.504	-0.511	-0.521	-0.530	-0.540	-0.548	-0.556	-0.565	-0.574	-0.582	-0.590	-0.598	-0.606	-0.614	-0.620	-0.628	-0.634	-0.640	-0.645	-0.651	-0.656	-0.660	-0.665	-0.669	-0.672	-0.675	-0.678	-0.679	-0.680	-0.681	-0.682	-0.682	-0.682	-0.681	-0.680	-0.678	-0.676	-0.672	-0.670	-0.668	-0.664	-0.660	-0.655	-0.651	-0.646	-0.640	-0.635	-0.629	-0.622	-0.616	-0.610	-0.602	-0.596	-0.590	-0.582	-0.575	-0.569	-0.561	-0.554	-0.548	-0.540	-0.532	-0.526	-0.519	-0.512	-0.505	-0.499	-0.492	-0.486	-0.480	-0.474	-0.469	-0.464	-0.458	-0.452	-0.449	-0.444	-0.440	-0.436	-0.432	-0.429	-0.426	-0.424	-0.421	-0.420	-0.418	-0.416	-0.414	-0.414	-0.412	-0.412	-0.411	-0.411	-0.410	-0.411	-0.411	-0.411	-0.412	-0.412	-0.414	-0.416	-0.418	-0.419	-0.421	-0.421	-0.424	-0.426	-0.429	-0.430	-0.432	-0.434	-0.435	-0.439	-0.441	-0.444	-0.445	-0.448	-0.450	-0.451	-0.454	-0.458	-0.460	-0.461	-0.464	-0.466	-0.469	-0.470	-0.472	-0.475	-0.479	-0.480	-0.482	-0.485	-0.488	-0.490	-0.492	-0.494	-0.496	-0.499	-0.500	-0.502	-0.505	-0.506	-0.509	-0.510	-0.512	-0.514	-0.516	-0.518	-0.519	-0.520	-0.521	-0.522	-0.524	-0.525	-0.525	-0.526	-0.526	-0.526	-0.525	-0.525	-0.524	-0.522	-0.521	-0.519	-0.516	-0.515	-0.512	-0.507	-0.505	-0.500	-0.496	-0.491	-0.485	-0.480	-0.474	-0.466	-0.459	-0.452	-0.444	-0.436	-0.428	-0.418	-0.408	-0.398	-0.386	-0.375	-0.362	-0.351	-0.339	-0.326	-0.312	-0.300	-0.286	-0.271	-0.258	-0.242	-0.228	-0.212	-0.195	-0.181	-0.165	-0.148	-0.132	-0.115	-0.099	-0.082	-0.066	-0.049	-0.032	-0.014	0.004	0.019	0.036	0.054	0.071	0.089	0.105	0.122	0.140	0.156	0.172	0.190	0.206	0.222	0.239	0.255	0.270	0.286	0.301	0.318	0.332	0.348	0.362	0.376	0.390	0.404	0.416	0.430	0.442	0.455	0.468	0.479	0.490	0.501	0.512	0.522	0.532	0.541	0.551	0.559	0.568	0.575	0.581	0.589	0.595	0.601	0.606	0.611	0.615	0.620	0.624	0.625	0.628	0.630	0.631	0.632	0.632	0.634	0.632	0.631	0.630	0.629	0.626	0.622	0.620	0.618	0.612	0.609	0.604	0.599	0.592	0.586	0.581	0.574	0.568	0.560	0.552	0.545	0.538	0.529	0.520	0.511	0.504	0.494	0.484	0.476	0.466	0.456	0.446	0.436	0.428	0.418	0.408	0.398	0.386	0.378	0.366	0.355	0.346	0.335	0.325	0.315	0.304	0.294	0.285	0.275	0.265	0.256	0.246	0.236	0.228	0.219	0.210	0.201	0.192	0.185	0.178	0.170	0.162	0.156	0.149	0.142	0.136	0.130	0.125	0.119	0.115	0.111	0.106	0.102	0.100	0.098	0.095	0.094	0.092	0.090	0.090	0.090	0.091	0.091	0.092	0.095	0.096	0.100	0.102	0.108	0.110	0.115	0.120	0.125	0.131	0.136	0.141	0.149	0.155	0.161	0.169	0.176	0.184	0.190	0.198	0.205	0.212	0.220	0.226	0.234	0.241	0.248	0.254	0.260	0.266	0.271	0.275	0.280	0.284	0.288	0.290	0.292	0.294	0.295	0.295	0.294	0.292	0.291	0.290	0.286	0.281	0.276	0.270	0.264	0.256	0.248	0.239	0.229	0.218	0.206	0.195	0.182	0.169	0.155	0.140	0.124	0.108	0.091	0.075	0.058	0.040	0.021	0.004	-0.016	-0.035	-0.054	-0.072	-0.092	-0.110	-0.130	-0.149	-0.168	-0.185	-0.204	-0.221	-0.239	-0.255	-0.271	-0.286	-0.302	-0.318	-0.330	-0.344	-0.356	-0.368	-0.380	-0.390	-0.399	-0.406	-0.415	-0.421	-0.428	-0.432	-0.438	-0.441	-0.444	-0.446	-0.446	-0.448	-0.446	-0.446	-0.444	-0.442	-0.439	-0.435	-0.431	-0.428	-0.422	-0.418	-0.412	-0.406	-0.401	-0.395	-0.389	-0.382	-0.378	-0.371	-0.365	-0.359	-0.354	-0.349	-0.344	-0.339	-0.335	-0.331	-0.328	-0.326	-0.324	-0.321	-0.321	-0.322	-0.322	-0.322	-0.325	-0.328	-0.332	-0.335	-0.341	-0.346	-0.354	-0.361	-0.369	-0.379	-0.389	-0.399	-0.410	-0.422	-0.434	-0.448	-0.462	-0.476	-0.491	-0.507	-0.524	-0.540	-0.556	-0.574	-0.592	-0.610	-0.629	-0.648	-0.666	-0.685	-0.705	-0.724	-0.741	-0.761	-0.780	-0.798	-0.816	-0.834	-0.851	-0.869	-0.885	-0.902	-0.919	-0.934	-0.948	-0.962	-0.975	-0.988	-1.000	-1.011	-1.021	-1.031	-1.040	-1.048	-1.055	-1.061	-1.066	-1.071	-1.075	-1.078	-1.080	-1.081	-1.081	-1.080	-1.079	-1.076	-1.074	-1.070	-1.066	-1.062	-1.056	-1.051	-1.044	-1.038	-1.030	-1.022	-1.015	-1.006	-0.999	-0.990	-0.982	-0.975	-0.965	-0.958	-0.949	-0.941	-0.932	-0.926	-0.919	-0.911	-0.905	-0.899	-0.892	-0.886	-0.881	-0.878	-0.872	-0.869	-0.866	-0.862	-0.861	-0.861	-0.860	-0.860	-0.860	-0.861	-0.862	-0.865	-0.868	-0.870	-0.875	-0.878	-0.882	-0.888	-0.892	-0.899	-0.905	-0.910	-0.918	-0.924	-0.930	-0.938	-0.945	-0.951	-0.960	-0.968	-0.974	-0.982	-0.989	-0.996	-1.004	-1.011	-1.019	-1.025	-1.031	-1.038	-1.042	-1.049	-1.055	-1.060	-1.064	-1.068	-1.071	-1.076	-1.079	-1.081	-1.084	-1.086	-1.088	-1.089	-1.089	-1.089	-1.089	-1.086	-1.086	-1.084	-1.081	-1.079	-1.076	-1.071	-1.066	-1.062	-1.056	-1.050	-1.045	-1.038	-1.030	-1.022	-1.014	-1.004	-0.995	-0.985	-0.975	-0.964	-0.952	-0.942	-0.930	-0.918	-0.906	-0.894	-0.880	-0.868	-0.852	-0.840	-0.826	-0.811	-0.798	-0.782	-0.769	-0.755	-0.740	-0.726	-0.712	-0.699	-0.684	-0.670	-0.656	-0.642	-0.630	-0.616	-0.604	-0.591	-0.579	-0.568	-0.555	-0.546	-0.536	-0.525	-0.516	-0.506	-0.499	-0.491	-0.484	-0.478	-0.470	-0.464	-0.460	-0.455	-0.450	-0.445	-0.442	-0.439	-0.438	-0.436	-0.434	-0.434	-0.431	-0.432	-0.431	-0.432	-0.432	-0.432	-0.434	-0.434	-0.436	-0.438	-0.439	-0.440	-0.441	-0.442	-0.445	-0.446	-0.448	-0.450	-0.450	-0.451	-0.452	-0.451	-0.452	-0.452	-0.452	-0.451	-0.451	-0.450	-0.448	-0.445	-0.444	-0.441	-0.438	-0.435	-0.430	-0.428	-0.424	-0.418	-0.414	-0.409	-0.402	-0.398	-0.391	-0.385	-0.379	-0.371	-0.364	-0.356	-0.350	-0.342	-0.334	-0.328	-0.319	-0.311	-0.302	-0.295	-0.286	-0.278	-0.270	-0.261	-0.254	-0.244	-0.235	-0.228	-0.219	-0.210	-0.202	-0.192	-0.184	-0.176	-0.168	-0.159	-0.150	-0.141	-0.132	-0.125	-0.115	-0.106	-0.098	-0.088	-0.079	-0.069	-0.059	-0.049	-0.039	-0.029	-0.018	-0.006	0.005	0.016	0.028	0.041	0.052	0.066	0.080	0.094	0.108	0.122	0.139	0.154	0.170	0.186	0.204	0.221	0.239	0.258	0.276	0.296	0.316	0.335	0.356	0.376	0.398	0.420	0.442	0.464	0.488	0.509	0.532	0.556	0.580	0.604	0.629	0.652	0.678	0.702	0.726	0.751	0.776	0.801	0.828	0.851	0.876	0.901	0.926	0.951	0.975	1.000	1.025	1.050	1.074	1.098	1.122	1.146	1.171	1.195	1.216	1.240	1.264	1.286	1.309	1.331	1.352	1.374	1.396	1.418	1.439	1.459	1.480	1.500	1.519	1.539	1.558	1.575	1.594	1.611	1.629	1.646	1.662	1.679	1.695	1.709	1.724	1.739	1.752	1.765	1.778	1.790	1.801	1.811	1.821	1.831	1.840	1.850	1.856	1.864	1.870	1.875	1.879	1.882	1.886	1.889	1.890	1.891	1.891	1.891	1.890	1.886	1.884	1.880	1.875	1.870	1.864	1.856	1.849	1.840	1.831	1.820	1.811	1.800	1.786	1.775	1.761	1.749	1.732	1.718	1.701	1.686	1.670	1.652	1.635	1.619	1.599	1.581	1.562	1.542	1.524	1.504	1.485	1.465	1.445	1.424	1.402	1.382	1.362	1.342	1.320	1.300	1.279	1.259	1.236	1.216	1.195	1.174	1.154	1.132	1.111	1.090	1.069	1.048	1.028	1.006	0.985	0.964	0.942	0.921	0.900	0.878	0.856	0.834	0.811	0.789	0.765	0.742	0.719	0.694	0.670	0.644	0.619	0.591	0.565	0.538	0.509	0.479	0.450	0.420	0.388	0.356	0.324	0.289	0.254	0.219	0.181	0.144	0.105	0.065	0.024	-0.018	-0.060	-0.104	-0.149	-0.195	-0.244	-0.291	-0.340	-0.390	-0.441	-0.494	-0.546	-0.600	-0.655	-0.710	-0.766	-0.822	-0.880	-0.940	-0.998	-1.058	-1.118	-1.179	-1.239	-1.300	-1.361	-1.422	-1.485	-1.548	-1.608	-1.670	-1.731	-1.794	-1.855	-1.916	-1.978	-2.039	-2.099	-2.159	-2.218	-2.276	-2.335	-2.391	-2.449	-2.504	-2.559	-2.614	-2.668	-2.720	-2.771	-2.822	-2.872	-2.921	-2.969	-3.016	-3.061	-3.106	-3.149	-3.192	-3.234	-3.275	-3.314	-3.351	-3.389	-3.425	-3.459	-3.492	-3.526	-3.559	-3.589	-3.618	-3.648	-3.675	-3.702	-3.729	-3.752	-3.778	-3.800	-3.824	-3.844	-3.866	-3.886	-3.905	-3.924	-3.941	-3.959	-3.975	-3.992	-4.008	-4.022	-4.037	-4.051	-4.064	-4.077	-4.091	-4.102	-4.115	-4.128	-4.139	-4.150	-4.161	-4.171	-4.182	-4.194	-4.204	-4.214	-4.225	-4.234	-4.245	-4.255	-4.265	-4.275	-4.285	-4.296	-4.306	-4.316	-4.326	-4.338	-4.348	-4.358	-4.368	-4.378	-4.386	-4.398	-4.408	-4.418	-4.428	-4.436	-4.446	-4.455	-4.465	-4.474	-4.482	-4.491	-4.499	-4.508	-4.516	-4.522	-4.531	-4.538	-4.544	-4.549	-4.555	-4.560	-4.565	-4.569	-4.572	-4.576	-4.579	-4.580	-4.581	-4.582	-4.582	-4.582	-4.580	-4.578	-4.575	-4.572	-4.569	-4.564	-4.559	-4.551	-4.545	-4.538	-4.529	-4.520	-4.510	-4.499	-4.488	-4.476	-4.462	-4.449	-4.434	-4.420	-4.404	-4.388	-4.370	-4.351	-4.332	-4.312	-4.292	-4.271	-4.250	-4.228	-4.204	-4.180	-4.155	-4.130	-4.104	-4.077	-4.050	-4.022	-3.992	-3.964	-3.934	-3.904	-3.872	-3.841	-3.809	-3.776	-3.744	-3.710	-3.676	-3.640	-3.606	-3.570	-3.534	-3.499	-3.461	-3.424	-3.386	-3.348	-3.310	-3.272	-3.234	-3.195	-3.155	-3.116	-3.076	-3.036	-2.996	-2.956	-2.916	-2.875	-2.836	-2.795	-2.754	-2.714	-2.672	-2.631	-2.590	-2.550	-2.508	-2.468	-2.426	-2.385	-2.342	-2.301	-2.260	-2.219	-2.178	-2.134	-2.092	-2.050	-2.007	-1.965	-1.924	-1.880	-1.836	-1.792	-1.749	-1.705	-1.661	-1.616	-1.572	-1.528	-1.482	-1.435	-1.390	-1.342	-1.298	-1.250	-1.202	-1.155	-1.108	-1.060	-1.011	-0.962	-0.914	-0.865	-0.816	-0.766	-0.718	-0.669	-0.618	-0.569	-0.519	-0.469	-0.419	-0.369	-0.320	-0.271	-0.222	-0.172	-0.124	-0.076	-0.029	0.020	0.066	0.111	0.158	0.204	0.248	0.292	0.335	0.378	0.419	0.460	0.500	0.539	0.576	0.615	0.651	0.686	0.721	0.755	0.788	0.818	0.849	0.878	0.908	0.935	0.961	0.986	1.011	1.035	1.056	1.079	1.099	1.119	1.138	1.155	1.171	1.188	1.202	1.218	1.231	1.245	1.256	1.266	1.278	1.288	1.296	1.304	1.311	1.319	1.325	1.331	1.335	1.340	1.342	1.346	1.349	1.351	1.352	1.354	1.354	1.352	1.352	1.350	1.348	1.345	1.342	1.339	1.334	1.330	1.324	1.318	1.311	1.305	1.298	1.289	1.281	1.271	1.261	1.251	1.240	1.229	1.216	1.205	1.192	1.179	1.165	1.151	1.135	1.120	1.104	1.088	1.071	1.054	1.036	1.019	1.001	0.981	0.962	0.944	0.924	0.905	0.884	0.864	0.844	0.822	0.801	0.781	0.760	0.739	0.716	0.695	0.672	0.651	0.630	0.608	0.586	0.565	0.541	0.520	0.499	0.478	0.455	0.435	0.414	0.392	0.370	0.350	0.329	0.309	0.289	0.268	0.248	0.228	0.208	0.188	0.168	0.146	0.128	0.108	0.088	0.068	0.050	0.030	0.010	-0.009	-0.029	-0.049	-0.068	-0.088	-0.106	-0.125	-0.144	-0.164	-0.182	-0.202	-0.222	-0.241	-0.260	-0.280	-0.299	-0.319	-0.338	-0.356	-0.376	-0.395	-0.415	-0.434	-0.454	-0.472	-0.492	-0.511	-0.529	-0.548	-0.568	-0.585	-0.604	-0.621	-0.639	-0.656	-0.674	-0.691	-0.709	-0.724	-0.741	-0.756	-0.772	-0.789	-0.802	-0.818	-0.832	-0.846	-0.861	-0.875	-0.888	-0.901	-0.915	-0.929	-0.941	-0.955	-0.966	-0.979	-0.992	-1.005	-1.016	-1.029	-1.042	-1.055	-1.068	-1.080	-1.094	-1.108	-1.121	-1.136	-1.151	-1.166	-1.181	-1.198	-1.215	-1.231	-1.250	-1.268	-1.288	-1.309	-1.329	-1.350	-1.372	-1.396	-1.420	-1.444	-1.470	-1.496	-1.524	-1.551	-1.580	-1.610	-1.640	-1.671	-1.704	-1.736	-1.770	-1.805	-1.839	-1.874	-1.911	-1.946	-1.984	-2.021	-2.059	-2.098	-2.135	-2.174	-2.214	-2.251	-2.290	-2.329	-2.369	-2.408	-2.445	-2.484	-2.520	-2.559	-2.596	-2.632	-2.668	-2.704	-2.738	-2.772	-2.806	-2.839	-2.870	-2.900	-2.931	-2.960	-2.989	-3.015	-3.041	-3.066	-3.090	-3.112	-3.135	-3.155	-3.175	-3.192	-3.210	-3.226	-3.241	-3.256	-3.268	-3.280	-3.290	-3.300	-3.309	-3.316	-3.324	-3.329	-3.334	-3.338	-3.340	-3.342	-3.344	-3.345	-3.345	-3.344	-3.341	-3.340	-3.338	-3.334	-3.330	-3.326	-3.321	-3.318	-3.311	-3.306	-3.300	-3.294	-3.288	-3.280	-3.274	-3.266	-3.259	-3.254	-3.246	-3.239	-3.231	-3.225	-3.219	-3.211	-3.205	-3.199	-3.192	-3.186	-3.180	-3.174	-3.169	-3.162	-3.158	-3.152	-3.148	-3.142	-3.138	-3.134	-3.129	-3.125	-3.122	-3.119	-3.116	-3.112	-3.110	-3.108	-3.106	-3.104	-3.102	-3.100	-3.100	-3.099	-3.098	-3.096	-3.098	-3.096	-3.098	-3.098	-3.098	-3.099	-3.100	-3.100	-3.101	-3.102	-3.104	-3.106	-3.109	-3.110	-3.112	-3.115	-3.118	-3.120	-3.122	-3.125	-3.128	-3.131	-3.135	-3.138	-3.140	-3.142	-3.146	-3.148	-3.151	-3.154	-3.156	-3.158	-3.160	-3.162	-3.164	-3.165	-3.168	-3.169	-3.168	-3.169	-3.169	-3.169	-3.168	-3.166	-3.165	-3.162	-3.161	-3.159	-3.156	-3.151	-3.149	-3.142	-3.139	-3.134	-3.128	-3.122	-3.115	-3.109	-3.101	-3.095	-3.086	-3.079	-3.070	-3.061	-3.052	-3.042	-3.034	-3.024	-3.015	-3.004	-2.995	-2.985	-2.975	-2.965	-2.955	-2.946	-2.936	-2.926	-2.916	-2.908	-2.899	-2.890	-2.880	-2.871	-2.862	-2.855	-2.846	-2.839	-2.830	-2.824	-2.816	-2.810	-2.804	-2.796	-2.790	-2.785	-2.779	-2.774	-2.769	-2.762	-2.758	-2.751	-2.746	-2.742	-2.736	-2.731	-2.726	-2.721	-2.714	-2.709	-2.702	-2.696	-2.689	-2.682	-2.676	-2.669	-2.660	-2.652	-2.644	-2.634	-2.625	-2.616	-2.605	-2.594	-2.582	-2.570	-2.558	-2.544	-2.531	-2.516	-2.502	-2.486	-2.470	-2.454	-2.436	-2.419	-2.401	-2.381	-2.362	-2.341	-2.321	-2.301	-2.279	-2.258	-2.235	-2.212	-2.189	-2.164	-2.140	-2.116	-2.091	-2.065	-2.040	-2.014	-1.989	-1.962	-1.935	-1.908	-1.880	-1.852	-1.825	-1.796	-1.769	-1.740	-1.711	-1.684	-1.654	-1.625	-1.598	-1.568	-1.540	-1.510	-1.481	-1.454	-1.425	-1.396	-1.368	-1.339	-1.311	-1.284	-1.256	-1.229	-1.202	-1.176	-1.150	-1.124	-1.099	-1.074	-1.050	-1.025	-1.002	-0.980	-0.959	-0.938	-0.918	-0.899	-0.880	-0.862	-0.845	-0.829	-0.814	-0.800	-0.788	-0.775	-0.765	-0.755	-0.745	-0.738	-0.731	-0.725	-0.720	-0.718	-0.715	-0.712	-0.712	-0.711	-0.714	-0.715	-0.719	-0.724	-0.729	-0.734	-0.741	-0.749	-0.758	-0.766	-0.776	-0.786	-0.798	-0.809	-0.820	-0.832	-0.844	-0.858	-0.870	-0.882	-0.895	-0.909	-0.922	-0.935	-0.949	-0.961	-0.974	-0.985	-0.998	-1.009	-1.021	-1.031	-1.041	-1.051	-1.060	-1.068	-1.076	-1.084	-1.090	-1.096	-1.101	-1.106	-1.110	-1.112	-1.116	-1.116	-1.118	-1.118	-1.118	-1.118	-1.115	-1.114	-1.110	-1.106	-1.104	-1.100	-1.095	-1.090	-1.082	-1.078	-1.071	-1.064	-1.058	-1.050	-1.044	-1.036	-1.029	-1.022	-1.014	-1.008	-1.000	-0.992	-0.986	-0.980	-0.972	-0.966	-0.960	-0.955	-0.949	-0.945	-0.939	-0.935	-0.931	-0.930	-0.926	-0.925	-0.921	-0.920	-0.920	-0.920	-0.920	-0.920	-0.921	-0.924	-0.925	-0.928	-0.930	-0.934	-0.938	-0.940	-0.945	-0.950	-0.955	-0.960	-0.966	-0.971	-0.978	-0.982	-0.989	-0.996	-1.001	-1.009	-1.014	-1.020	-1.028	-1.034	-1.040	-1.045	-1.051	-1.058	-1.062	-1.068	-1.072	-1.078	-1.082	-1.086	-1.090	-1.094	-1.096	-1.099	-1.101	-1.104	-1.105	-1.106	-1.109	-1.109	-1.108	-1.109	-1.109	-1.106	-1.106	-1.104	-1.102	-1.100	-1.099	-1.096	-1.094	-1.091	-1.088	-1.084	-1.081	-1.078	-1.074	-1.070	-1.066	-1.062	-1.059	-1.056	-1.052	-1.048	-1.045	-1.041	-1.038	-1.035	-1.032	-1.030	-1.028	-1.026	-1.024	-1.022	-1.021	-1.020	-1.020	-1.020	-1.020	-1.020	-1.020	-1.021	-1.022	-1.025	-1.026	-1.029	-1.031	-1.034	-1.038	-1.040	-1.044	-1.049	-1.052	-1.056	-1.060	-1.065	-1.070	-1.075	-1.080	-1.085	-1.090	-1.095	-1.101	-1.105	-1.111	-1.116	-1.121	-1.126	-1.131	-1.136	-1.140	-1.145	-1.150	-1.152	-1.158	-1.160	-1.165	-1.168	-1.171	-1.174	-1.176	-1.179	-1.180	-1.182	-1.184	-1.184	-1.185	-1.185	-1.185	-1.185	-1.185	-1.184	-1.182	-1.181	-1.179	-1.176	-1.175	-1.172	-1.170	-1.166	-1.164	-1.160	-1.158	-1.152	-1.150	-1.146	-1.141	-1.138	-1.134	-1.130	-1.125	-1.121	-1.116	-1.112	-1.109	-1.105	-1.101	-1.098	-1.095	-1.091	-1.088	-1.085	-1.082	-1.080	-1.079	-1.079	-1.078	-1.076	-1.076	-1.076	-1.078	-1.079	-1.081	-1.082	-1.086	-1.089	-1.092	-1.098	-1.102	-1.108	-1.114	-1.121	-1.128	-1.136	-1.145	-1.154	-1.162	-1.172	-1.184	-1.194	-1.206	-1.219	-1.230	-1.242	-1.258	-1.271	-1.286	-1.300	-1.315	-1.330	-1.346	-1.361	-1.378	-1.395	-1.410	-1.428	-1.445	-1.461	-1.479	-1.496	-1.514	-1.530	-1.548	-1.565	-1.581	-1.598	-1.615	-1.630	-1.646	-1.662	-1.678	-1.692	-1.708	-1.722	-1.736	-1.750	-1.764	-1.776	-1.789	-1.800	-1.811	-1.821	-1.831	-1.841	-1.850	-1.859	-1.865	-1.871	-1.878	-1.884	-1.889	-1.892	-1.896	-1.899	-1.901	-1.901	-1.904	-1.904	-1.902	-1.902	-1.900	-1.898	-1.894	-1.890	-1.886	-1.881	-1.876	-1.871	-1.864	-1.859	-1.851	-1.844	-1.835	-1.828	-1.819	-1.811	-1.801	-1.792	-1.782	-1.774	-1.764	-1.754	-1.745	-1.735	-1.725	-1.715	-1.706	-1.698	-1.688	-1.680	-1.671	-1.661	-1.654	-1.646	-1.639	-1.632	-1.625	-1.619	-1.614	-1.608	-1.602	-1.599	-1.595	-1.592	-1.590	-1.588	-1.585	-1.584	-1.584	-1.584	-1.584	-1.586	-1.589	-1.590	-1.592	-1.596	-1.600	-1.606	-1.611	-1.618	-1.622	-1.629	-1.636	-1.642	-1.651	-1.660	-1.669	-1.678	-1.686	-1.696	-1.706	-1.716	-1.726	-1.736	-1.748	-1.758	-1.769	-1.780	-1.791	-1.802	-1.812	-1.824	-1.835	-1.845	-1.856	-1.866	-1.876	-1.888	-1.895	-1.905	-1.915	-1.922	-1.931	-1.940	-1.948	-1.954	-1.961	-1.966	-1.972	-1.978	-1.982	-1.986	-1.990	-1.992	-1.995	-1.996	-1.998	-1.998	-1.996	-1.995	-1.994	-1.991	-1.989	-1.985	-1.980	-1.975	-1.970	-1.964	-1.956	-1.949	-1.940	-1.931	-1.921	-1.911	-1.900	-1.889	-1.876	-1.864	-1.851	-1.838	-1.824	-1.809	-1.792	-1.778	-1.761	-1.746	-1.729	-1.712	-1.695	-1.678	-1.659	-1.641	-1.622	-1.604	-1.585	-1.565	-1.546	-1.528	-1.508	-1.489	-1.470	-1.450	-1.431	-1.412	-1.394	-1.374	-1.354	-1.336	-1.318	-1.299	-1.279	-1.260	-1.241	-1.224	-1.206	-1.188	-1.169	-1.152	-1.135	-1.118	-1.100	-1.085	-1.068	-1.051	-1.036	-1.020	-1.004	-0.988	-0.974	-0.959	-0.942	-0.929	-0.915	-0.900	-0.886	-0.872	-0.859	-0.845	-0.831	-0.819	-0.805	-0.791	-0.779	-0.765	-0.751	-0.739	-0.725	-0.712	-0.700	-0.685	-0.672	-0.660	-0.646	-0.632	-0.619	-0.605	-0.591	-0.576	-0.562	-0.548	-0.532	-0.518	-0.502	-0.486	-0.470	-0.454	-0.436	-0.420	-0.404	-0.386	-0.369	-0.351	-0.332	-0.314	-0.296	-0.276	-0.258	-0.238	-0.219	-0.199	-0.179	-0.160	-0.140	-0.119	-0.098	-0.078	-0.059	-0.038	-0.018	0.004	0.022	0.042	0.064	0.082	0.102	0.121	0.141	0.160	0.178	0.195	0.214	0.231	0.248	0.265	0.281	0.296	0.311	0.325	0.340	0.354	0.365	0.378	0.390	0.400	0.411	0.421	0.430	0.439	0.446	0.454	0.460	0.466	0.472	0.478	0.481	0.484	0.488	0.491	0.492	0.494	0.495	0.495	0.495	0.495	0.494	0.492	0.491	0.489	0.486	0.482	0.480	0.476	0.472	0.469	0.465	0.460	0.455	0.451	0.446	0.441	0.436	0.431	0.425	0.420	0.414	0.409	0.404	0.399	0.392	0.388	0.381	0.376	0.370	0.365	0.360	0.355	0.350	0.346	0.341	0.338	0.332	0.328	0.324	0.321	0.316	0.314	0.310	0.308	0.305	0.302	0.300	0.298	0.295	0.292	0.290	0.289	0.288	0.285	0.285	0.282	0.281	0.281	0.280	0.278	0.278	0.276	0.275	0.275	0.274	0.272	0.271	0.270	0.269	0.268	0.266	0.265	0.264	0.260	0.259	0.256	0.252	0.250	0.246	0.242	0.239	0.236	0.230	0.225	0.220	0.214	0.209	0.202	0.196	0.189	0.181	0.174	0.165	0.158	0.149	0.139	0.130	0.120	0.110	0.100	0.089	0.079	0.069	0.058	0.046	0.035	0.024	0.012	0.001	-0.010	-0.021	-0.034	-0.044	-0.054	-0.065	-0.075	-0.085	-0.095	-0.105	-0.112	-0.121	-0.130	-0.138	-0.142	-0.150	-0.155	-0.159	-0.164	-0.168	-0.170	-0.172	-0.174	-0.175	-0.175	-0.174	-0.172	-0.170	-0.168	-0.164	-0.158	-0.152	-0.146	-0.139	-0.132	-0.124	-0.115	-0.105	-0.094	-0.084	-0.072	-0.061	-0.049	-0.036	-0.024	-0.009	0.004	0.019	0.034	0.046	0.062	0.076	0.091	0.105	0.120	0.135	0.150	0.164	0.178	0.191	0.204	0.219	0.231	0.244	0.254	0.266	0.276	0.286	0.296	0.306	0.315	0.322	0.329	0.335	0.340	0.345	0.349	0.352	0.355	0.358	0.358	0.356	0.358	0.355	0.354	0.349	0.346	0.341	0.338	0.330	0.325	0.318	0.309	0.301	0.291	0.282	0.272	0.262	0.251	0.241	0.229	0.218	0.205	0.192	0.181	0.168	0.156	0.144	0.131	0.120	0.109	0.096	0.086	0.075	0.065	0.054	0.045	0.036	0.029	0.021	0.015	0.009	0.005	0.000	-0.002	-0.005	-0.006	-0.006	-0.005	-0.002	0.000	0.005	0.010	0.018	0.024	0.034	0.044	0.055	0.069	0.082	0.096	0.114	0.130	0.149	0.168	0.189	0.210	0.232	0.256	0.280	0.304	0.331	0.356	0.384	0.412	0.439	0.469	0.498	0.526	0.556	0.586	0.616	0.646	0.676	0.706	0.735	0.766	0.795	0.824	0.854	0.881	0.910	0.936	0.962	0.989	1.014	1.039	1.061	1.084	1.106	1.128	1.146	1.166	1.184	1.201	1.218	1.232	1.246	1.259	1.271	1.281	1.291	1.300	1.308	1.315	1.321	1.325	1.330	1.332	1.335	1.336	1.338	1.336	1.335	1.332	1.330	1.328	1.324	1.318	1.314	1.309	1.302	1.295	1.289	1.281	1.274	1.266	1.258	1.249	1.240	1.231	1.222	1.214	1.204	1.195	1.185	1.176	1.165	1.156	1.146	1.136	1.126	1.116	1.108	1.098	1.088	1.078	1.069	1.059	1.049	1.040	1.030	1.021	1.011	1.004	0.994	0.984	0.975	0.966	0.958	0.949	0.940	0.930	0.921	0.912	0.904	0.895	0.886	0.878	0.869	0.861	0.851	0.842	0.835	0.825	0.818	0.809	0.800	0.792	0.784	0.776	0.768	0.760	0.751	0.742	0.736	0.728	0.720	0.714	0.706	0.699	0.691	0.684	0.679	0.671	0.665	0.659	0.654	0.649	0.642	0.639	0.634	0.629	0.626	0.621	0.619	0.615	0.612	0.611	0.609	0.608	0.606	0.605	0.605	0.605	0.606	0.608	0.609	0.610	0.611	0.614	0.618	0.621	0.624	0.628	0.634	0.638	0.642	0.650	0.655	0.661	0.668	0.676	0.684	0.691	0.699	0.708	0.716	0.725	0.734	0.744	0.752	0.762	0.771	0.782	0.792	0.802	0.812	0.822	0.832	0.842	0.852	0.862	0.871	0.881	0.890	0.899	0.908	0.916	0.924	0.932	0.939	0.946	0.952	0.959	0.964	0.970	0.974	0.979	0.981	0.984	0.986	0.988	0.989	0.989	0.990	0.989	0.988	0.986	0.982	0.980	0.975	0.971	0.966	0.961	0.955	0.949	0.941	0.934	0.925	0.916	0.908	0.899	0.889	0.878	0.868	0.856	0.844	0.832	0.821	0.809	0.796	0.782	0.770	0.758	0.744	0.731	0.716	0.702	0.689	0.676	0.661	0.648	0.634	0.619	0.605	0.591	0.578	0.562	0.549	0.535	0.520	0.506	0.492	0.479	0.464	0.451	0.436	0.422	0.409	0.395	0.381	0.368	0.354	0.341	0.326	0.314	0.300	0.286	0.275	0.261	0.249	0.235	0.224	0.211	0.199	0.188	0.176	0.164	0.152	0.141	0.131	0.120	0.110	0.101	0.090	0.081	0.071	0.064	0.055	0.048	0.040	0.034	0.026	0.020	0.015	0.009	0.002	-0.002	-0.006	-0.011	-0.014	-0.018	-0.020	-0.022	-0.025	-0.028	-0.029	-0.030	-0.031	-0.032	-0.034	-0.034	-0.034	-0.035	-0.035	-0.035	-0.034	-0.035	-0.034	-0.034	-0.034	-0.034	-0.032	-0.032	-0.031	-0.031	-0.031	-0.032	-0.034	-0.034	-0.034	-0.035	-0.035	-0.038	-0.040	-0.041	-0.042	-0.046	-0.049	-0.052	-0.056	-0.059	-0.062	-0.068	-0.071	-0.076	-0.081	-0.088	-0.092	-0.099	-0.104	-0.111	-0.116	-0.124	-0.131	-0.138	-0.146	-0.154	-0.161	-0.169	-0.176	-0.185	-0.192	-0.200	-0.208	-0.216	-0.224	-0.231	-0.239	-0.246	-0.255	-0.261	-0.269	-0.276	-0.282	-0.289	-0.295	-0.300	-0.308	-0.312	-0.316	-0.321	-0.326	-0.329	-0.332	-0.335	-0.338	-0.339	-0.341	-0.342	-0.342	-0.342	-0.342	-0.341	-0.340	-0.339	-0.336	-0.334	-0.330	-0.328	-0.322	-0.318	-0.312	-0.306	-0.301	-0.295	-0.289	-0.282	-0.274	-0.266	-0.259	-0.251	-0.242	-0.234	-0.225	-0.216	-0.206	-0.198	-0.188	-0.179	-0.169	-0.159	-0.149	-0.140	-0.130	-0.120	-0.110	-0.100	-0.091	-0.081	-0.072	-0.064	-0.055	-0.046	-0.039	-0.029	-0.021	-0.015	-0.006	0.000	0.008	0.015	0.020	0.026	0.034	0.039	0.044	0.049	0.054	0.059	0.062	0.066	0.071	0.075	0.079	0.081	0.086	0.089	0.091	0.095	0.096	0.099	0.100	0.104	0.105	0.108	0.109	0.111	0.112	0.115	0.116	0.118	0.120	0.121	0.124	0.125	0.126	0.128	0.129	0.130	0.131	0.134	0.134	0.136	0.136	0.139	0.140	0.141	0.142	0.144	0.145	0.148	0.148	0.150	0.151	0.152	0.154	0.154	0.155	0.156	0.158	0.160	0.160	0.161	0.162	0.164	0.164	0.166	0.166	0.168	0.170	0.170	0.171	0.172	0.174	0.176	0.176	0.179	0.181	0.182	0.185	0.188	0.190	0.191	0.195	0.198	0.202	0.206	0.210	0.214	0.219	0.221	0.228	0.232	0.239	0.244	0.249	0.255	0.261	0.268	0.275	0.282	0.290	0.298	0.306	0.314	0.322	0.331	0.341	0.350	0.359	0.369	0.379	0.388	0.399	0.409	0.419	0.430	0.440	0.451	0.461	0.472	0.484	0.495	0.505	0.516	0.526	0.539	0.550	0.560	0.571	0.582	0.594	0.606	0.618	0.629	0.639	0.650	0.661	0.674	0.685	0.695	0.708	0.719	0.730	0.741	0.752	0.764	0.775	0.788	0.799	0.810	0.821	0.832	0.844	0.855	0.865	0.878	0.889	0.900	0.910	0.921	0.931	0.942	0.952	0.962	0.974	0.984	0.994	1.001	1.011	1.021	1.030	1.038	1.046	1.055	1.062	1.069	1.076	1.082	1.089	1.095	1.100	1.105	1.109	1.114	1.116	1.120	1.122	1.124	1.125	1.126	1.126	1.126	1.126	1.125	1.125	1.124	1.120	1.118	1.114	1.110	1.106	1.102	1.096	1.092	1.086	1.080	1.074	1.066	1.060	1.054	1.045	1.038	1.030	1.021	1.012	1.005	0.996	0.986	0.979	0.970	0.960	0.951	0.942	0.934	0.924	0.915	0.905	0.895	0.886	0.878	0.868	0.859	0.850	0.841	0.832	0.824	0.815	0.808	0.799	0.790	0.782	0.775	0.766	0.759	0.754	0.746	0.739	0.732	0.726	0.720	0.714	0.708	0.702	0.698	0.692	0.688	0.682	0.679	0.674	0.670	0.666	0.664	0.661	0.659	0.656	0.654	0.652	0.651	0.650	0.650	0.649	0.649	0.649	0.649	0.650	0.651	0.652	0.654	0.656	0.658	0.660	0.662	0.666	0.669	0.671	0.674	0.679	0.681	0.685	0.689	0.694	0.698	0.701	0.705	0.709	0.711	0.715	0.719	0.722	0.725	0.728	0.730	0.731	0.734	0.735	0.735	0.736	0.735	0.736	0.735	0.734	0.730	0.729	0.725	0.721	0.718	0.711	0.705	0.699	0.692	0.684	0.675	0.666	0.658	0.646	0.635	0.624	0.611	0.599	0.585	0.571	0.556	0.541	0.526	0.510	0.494	0.478	0.461	0.444	0.426	0.408	0.390	0.374	0.356	0.338	0.320	0.302	0.286	0.268	0.251	0.235	0.219	0.202	0.188	0.171	0.158	0.144	0.131	0.119	0.106	0.095	0.084	0.072	0.062	0.055	0.048	0.039	0.032	0.026	0.021	0.016	0.014	0.010	0.008	0.006	0.005	0.004	0.004	0.005	0.006	0.008	0.009	0.011	0.015	0.019	0.021	0.025	0.029	0.032	0.036	0.040	0.044	0.049	0.051	0.056	0.060	0.062	0.065	0.068	0.070	0.072	0.074	0.075	0.075	0.075	0.075	0.074	0.072	0.070	0.066	0.062	0.059	0.052	0.046	0.041	0.034	0.025	0.018	0.008	-0.002	-0.014	-0.025	-0.038	-0.049	-0.062	-0.076	-0.091	-0.105	-0.121	-0.136	-0.152	-0.169	-0.185	-0.202	-0.220	-0.239	-0.258	-0.275	-0.294	-0.312	-0.330	-0.349	-0.366	-0.384	-0.401	-0.419	-0.436	-0.452	-0.470	-0.485	-0.501	-0.516	-0.530	-0.544	-0.558	-0.570	-0.581	-0.591	-0.602	-0.611	-0.619	-0.626	-0.634	-0.640	-0.644	-0.649	-0.652	-0.654	-0.656	-0.655	-0.655	-0.654	-0.652	-0.649	-0.645	-0.641	-0.636	-0.630	-0.622	-0.616	-0.609	-0.601	-0.591	-0.584	-0.574	-0.564	-0.555	-0.545	-0.534	-0.524	-0.514	-0.504	-0.495	-0.485	-0.476	-0.466	-0.456	-0.448	-0.440	-0.431	-0.425	-0.418	-0.411	-0.405	-0.400	-0.395	-0.390	-0.388	-0.384	-0.382	-0.380	-0.380	-0.380	-0.380	-0.381	-0.384	-0.386	-0.389	-0.391	-0.395	-0.400	-0.405	-0.411	-0.416	-0.422	-0.429	-0.436	-0.444	-0.451	-0.459	-0.468	-0.475	-0.482	-0.491	-0.499	-0.507	-0.516	-0.525	-0.532	-0.541	-0.549	-0.556	-0.562	-0.570	-0.576	-0.582	-0.589	-0.595	-0.600	-0.605	-0.610	-0.614	-0.619	-0.621	-0.625	-0.626	-0.628	-0.630	-0.630	-0.631	-0.631	-0.631	-0.630	-0.630	-0.628	-0.625	-0.622	-0.620	-0.616	-0.612	-0.609	-0.604	-0.599	-0.591	-0.586	-0.579	-0.572	-0.565	-0.558	-0.549	-0.541	-0.532	-0.522	-0.514	-0.504	-0.495	-0.484	-0.472	-0.462	-0.451	-0.440	-0.429	-0.418	-0.405	-0.392	-0.380	-0.368	-0.355	-0.342	-0.331	-0.318	-0.305	-0.292	-0.281	-0.268	-0.255	-0.242	-0.231	-0.219	-0.208	-0.195	-0.184	-0.171	-0.160	-0.151	-0.140	-0.130	-0.120	-0.111	-0.102	-0.094	-0.085	-0.078	-0.070	-0.062	-0.056	-0.051	-0.045	-0.040	-0.036	-0.031	-0.029	-0.025	-0.022	-0.021	-0.019	-0.016	-0.016	-0.015	-0.015	-0.015	-0.016	-0.018	-0.019	-0.020	-0.022	-0.025	-0.028	-0.031	-0.034	-0.038	-0.040	-0.044	-0.046	-0.050	-0.054	-0.058	-0.061	-0.065	-0.068	-0.071	-0.075	-0.078	-0.081	-0.082	-0.086	-0.089	-0.090	-0.092	-0.095	-0.096	-0.098	-0.099	-0.099	-0.099	-0.099	-0.099	-0.099	-0.098	-0.096	-0.095	-0.094	-0.091	-0.089	-0.088	-0.085	-0.081	-0.079	-0.075	-0.071	-0.068	-0.064	-0.059	-0.055	-0.049	-0.045	-0.040	-0.035	-0.030	-0.024	-0.019	-0.011	-0.006	0.000	0.006	0.012	0.019	0.026	0.032	0.040	0.046	0.054	0.061	0.069	0.076	0.085	0.094	0.102	0.111	0.120	0.129	0.138	0.149	0.159	0.170	0.181	0.191	0.204	0.215	0.228	0.240	0.254	0.269	0.282	0.296	0.311	0.328	0.342	0.360	0.378	0.394	0.411	0.431	0.450	0.469	0.489	0.507	0.529	0.550	0.570	0.592	0.614	0.638	0.660	0.681	0.706	0.729	0.752	0.778	0.801	0.825	0.850	0.876	0.900	0.925	0.950	0.975	1.000	1.026	1.050	1.075	1.100	1.125	1.150	1.176	1.200	1.225	1.249	1.274	1.299	1.322	1.346	1.370	1.394	1.418	1.440	1.464	1.485	1.508	1.529	1.551	1.572	1.594	1.614	1.635	1.655	1.675	1.694	1.712	1.732	1.749	1.768	1.785	1.801	1.818	1.832	1.848	1.862	1.876	1.890	1.902	1.915	1.926	1.939	1.949	1.959	1.966	1.976	1.984	1.991	1.998	2.004	2.009	2.013	2.016	2.018	2.019	2.021	2.021	2.021	2.020	2.018	2.015	2.013	2.007	2.004	1.999	1.992	1.986	1.979	1.970	1.961	1.952	1.942	1.932	1.921	1.910	1.899	1.886	1.875	1.861	1.846	1.832	1.819	1.804	1.789	1.774	1.758	1.742	1.726	1.711	1.694	1.679	1.661	1.645	1.628	1.610	1.594	1.576	1.560	1.542	1.526	1.508	1.491	1.472	1.456	1.438	1.421	1.402	1.385	1.366	1.350	1.331	1.312	1.295	1.276	1.258	1.238	1.219	1.200	1.180	1.161	1.140	1.120	1.099	1.078	1.056	1.034	1.011	0.988	0.965	0.940	0.915	0.890	0.864	0.838	0.810	0.780	0.751	0.721	0.691	0.659	0.628	0.594	0.560	0.525	0.489	0.451	0.414	0.375	0.336	0.294	0.254	0.211	0.166	0.122	0.076	0.030	-0.018	-0.066	-0.116	-0.166	-0.218	-0.269	-0.321	-0.375	-0.430	-0.484	-0.541	-0.596	-0.654	-0.711	-0.770	-0.829	-0.886	-0.948	-1.006	-1.066	-1.125	-1.186	-1.246	-1.306	-1.368	-1.428	-1.488	-1.548	-1.609	-1.668	-1.729	-1.786	-1.845	-1.904	-1.961	-2.018	-2.075	-2.130	-2.185	-2.240	-2.292	-2.345	-2.398	-2.449	-2.499	-2.548	-2.596	-2.644	-2.690	-2.735	-2.779	-2.822	-2.865	-2.905	-2.945	-2.984	-3.022	-3.059	-3.094	-3.128	-3.161	-3.194	-3.225	-3.255	-3.284	-3.311	-3.339	-3.364	-3.389	-3.412	-3.435	-3.456	-3.478	-3.498	-3.518	-3.535	-3.552	-3.569	-3.585	-3.600	-3.614	-3.628	-3.640	-3.654	-3.666	-3.676	-3.688	-3.698	-3.708	-3.718	-3.726	-3.734	-3.742	-3.751	-3.759	-3.766	-3.775	-3.782	-3.790	-3.798	-3.804	-3.811	-3.819	-3.828	-3.834	-3.842	-3.850	-3.858	-3.866	-3.874	-3.882	-3.891	-3.900	-3.909	-3.919	-3.928	-3.938	-3.948	-3.959	-3.969	-3.979	-3.990	-4.000	-4.011	-4.022	-4.032	-4.044	-4.055	-4.065	-4.077	-4.088	-4.099	-4.109	-4.120	-4.131	-4.141	-4.151	-4.160	-4.170	-4.179	-4.188	-4.195	-4.202	-4.210	-4.215	-4.221	-4.228	-4.231	-4.235	-4.239	-4.241	-4.241	-4.242	-4.242	-4.242	-4.240	-4.239	-4.235	-4.230	-4.225	-4.220	-4.212	-4.205	-4.198	-4.189	-4.179	-4.168	-4.154	-4.141	-4.128	-4.114	-4.099	-4.082	-4.066	-4.048	-4.029	-4.010	-3.990	-3.969	-3.948	-3.925	-3.901	-3.878	-3.854	-3.829	-3.802	-3.778	-3.751	-3.722	-3.695	-3.666	-3.638	-3.608	-3.578	-3.548	-3.516	-3.484	-3.452	-3.420	-3.386	-3.352	-3.319	-3.284	-3.249	-3.214	-3.178	-3.144	-3.108	-3.070	-3.034	-2.996	-2.958	-2.920	-2.881	-2.844	-2.805	-2.765	-2.726	-2.686	-2.646	-2.606	-2.565	-2.525	-2.484	-2.444	-2.401	-2.360	-2.319	-2.276	-2.235	-2.192	-2.150	-2.106	-2.064	-2.021	-1.978	-1.934	-1.891	-1.846	-1.802	-1.759	-1.715	-1.670	-1.625	-1.581	-1.535	-1.490	-1.444	-1.399	-1.352	-1.306	-1.260	-1.214	-1.166	-1.119	-1.072	-1.025	-0.978	-0.930	-0.882	-0.834	-0.786	-0.738	-0.690	-0.642	-0.594	-0.545	-0.498	-0.448	-0.400	-0.351	-0.304	-0.254	-0.206	-0.159	-0.111	-0.064	-0.016	0.031	0.079	0.125	0.170	0.216	0.261	0.306	0.350	0.394	0.436	0.479	0.520	0.561	0.601	0.640	0.679	0.716	0.754	0.790	0.825	0.859	0.891	0.924	0.955	0.985	1.015	1.042	1.071	1.098	1.122	1.148	1.171	1.194	1.215	1.235	1.255	1.275	1.294	1.310	1.326	1.341	1.356	1.369	1.381	1.394	1.406	1.416	1.426	1.435	1.444	1.451	1.459	1.465	1.471	1.476	1.481	1.485	1.488	1.492	1.494	1.495	1.496	1.498	1.499	1.498	1.498	1.495	1.494	1.491	1.488	1.485	1.481	1.478	1.471	1.468	1.461	1.454	1.448	1.440	1.432	1.424	1.416	1.406	1.398	1.386	1.375	1.364	1.354	1.341	1.328	1.315	1.301	1.288	1.272	1.258	1.241	1.226	1.210	1.194	1.176	1.159	1.142	1.124	1.106	1.088	1.069	1.050	1.031	1.011	0.991	0.972	0.952	0.932	0.911	0.891	0.871	0.850	0.830	0.809	0.789	0.769	0.748	0.728	0.708	0.686	0.666	0.645	0.625	0.605	0.584	0.564	0.544	0.524	0.505	0.485	0.465	0.446	0.425	0.405	0.386	0.368	0.348	0.328	0.310	0.290	0.271	0.252	0.232	0.215	0.196	0.176	0.158	0.139	0.120	0.102	0.082	0.065	0.046	0.029	0.010	-0.008	-0.025	-0.044	-0.061	-0.079	-0.098	-0.114	-0.131	-0.148	-0.165	-0.181	-0.199	-0.215	-0.231	-0.246	-0.262	-0.276	-0.291	-0.308	-0.320	-0.335	-0.348	-0.361	-0.375	-0.386	-0.399	-0.411	-0.424	-0.435	-0.445	-0.456	-0.466	-0.476	-0.485	-0.495	-0.504	-0.514	-0.524	-0.531	-0.540	-0.549	-0.558	-0.568	-0.576	-0.584	-0.594	-0.602	-0.612	-0.622	-0.632	-0.642	-0.654	-0.665	-0.676	-0.690	-0.702	-0.715	-0.730	-0.745	-0.761	-0.779	-0.795	-0.814	-0.832	-0.854	-0.875	-0.898	-0.920	-0.945	-0.969	-0.995	-1.024	-1.052	-1.080	-1.111	-1.142	-1.175	-1.209	-1.242	-1.278	-1.312	-1.351	-1.389	-1.426	-1.465	-1.505	-1.546	-1.586	-1.628	-1.669	-1.711	-1.752	-1.796	-1.838	-1.881	-1.922	-1.965	-2.007	-2.050	-2.091	-2.134	-2.175	-2.215	-2.254	-2.294	-2.332	-2.370	-2.408	-2.444	-2.479	-2.514	-2.548	-2.579	-2.611	-2.641	-2.671	-2.698	-2.724	-2.750	-2.774	-2.798	-2.819	-2.840	-2.859	-2.876	-2.894	-2.909	-2.922	-2.935	-2.946	-2.958	-2.966	-2.974	-2.981	-2.988	-2.992	-2.998	-3.000	-3.001	-3.002	-3.002	-3.002	-3.001	-3.000	-2.998	-2.992	-2.989	-2.984	-2.980	-2.975	-2.969	-2.964	-2.956	-2.950	-2.941	-2.935	-2.928	-2.920	-2.912	-2.905	-2.896	-2.890	-2.881	-2.872	-2.866	-2.858	-2.851	-2.845	-2.836	-2.830	-2.824	-2.818	-2.811	-2.806	-2.800	-2.795	-2.790	-2.785	-2.780	-2.776	-2.771	-2.768	-2.764	-2.761	-2.758	-2.755	-2.754	-2.751	-2.749	-2.748	-2.748	-2.745	-2.745	-2.745	-2.744	-2.744	-2.745	-2.745	-2.746	-2.748	-2.748	-2.750	-2.751	-2.752	-2.755	-2.758	-2.759	-2.762	-2.765	-2.768	-2.770	-2.774	-2.778	-2.781	-2.785	-2.789	-2.792	-2.796	-2.801	-2.804	-2.809	-2.812	-2.816	-2.820	-2.824	-2.828	-2.831	-2.835	-2.838	-2.840	-2.844	-2.846	-2.849	-2.851	-2.852	-2.854	-2.855	-2.856	-2.856	-2.856	-2.855	-2.854	-2.852	-2.850	-2.848	-2.845	-2.840	-2.836	-2.831	-2.825	-2.820	-2.812	-2.805	-2.798	-2.790	-2.781	-2.772	-2.764	-2.752	-2.742	-2.731	-2.719	-2.708	-2.696	-2.682	-2.671	-2.658	-2.645	-2.632	-2.619	-2.606	-2.592	-2.579	-2.566	-2.554	-2.540	-2.528	-2.516	-2.504	-2.492	-2.481	-2.470	-2.459	-2.449	-2.439	-2.429	-2.419	-2.411	-2.402	-2.395	-2.389	-2.381	-2.375	-2.370	-2.364	-2.359	-2.354	-2.350	-2.346	-2.342	-2.340	-2.336	-2.332	-2.331	-2.329	-2.325	-2.324	-2.321	-2.318	-2.315	-2.311	-2.310	-2.306	-2.302	-2.299	-2.294	-2.289	-2.285	-2.279	-2.272	-2.265	-2.259	-2.251	-2.242	-2.232	-2.222	-2.212	-2.200	-2.188	-2.175	-2.161	-2.146	-2.130	-2.114	-2.096	-2.080	-2.061	-2.040	-2.020	-1.999	-1.978	-1.955	-1.931	-1.909	-1.884	-1.858	-1.832	-1.806	-1.780	-1.752	-1.725	-1.696	-1.668	-1.639	-1.609	-1.580	-1.549	-1.519	-1.489	-1.458	-1.428	-1.395	-1.365	-1.334	-1.302	-1.271	-1.240	-1.209	-1.178	-1.146	-1.115	-1.085	-1.055	-1.024	-0.994	-0.964	-0.935	-0.906	-0.878	-0.850	-0.821	-0.794	-0.766	-0.741	-0.715	-0.690	-0.665	-0.641	-0.618	-0.595	-0.572	-0.551	-0.530	-0.510	-0.491	-0.475	-0.458	-0.441	-0.425	-0.411	-0.396	-0.385	-0.374	-0.362	-0.354	-0.345	-0.338	-0.331	-0.326	-0.321	-0.319	-0.316	-0.315	-0.315	-0.316	-0.319	-0.320	-0.325	-0.330	-0.334	-0.341	-0.349	-0.358	-0.368	-0.378	-0.388	-0.398	-0.411	-0.422	-0.436	-0.450	-0.462	-0.476	-0.490	-0.505	-0.520	-0.535	-0.550	-0.565	-0.580	-0.594	-0.609	-0.622	-0.636	-0.651	-0.664	-0.676	-0.689	-0.700	-0.711	-0.722	-0.732	-0.741	-0.750	-0.759	-0.765	-0.772	-0.776	-0.782	-0.786	-0.789	-0.792	-0.792	-0.794	-0.795	-0.792	-0.791	-0.790	-0.786	-0.782	-0.779	-0.774	-0.768	-0.761	-0.755	-0.749	-0.740	-0.732	-0.725	-0.716	-0.708	-0.700	-0.690	-0.681	-0.671	-0.662	-0.652	-0.644	-0.635	-0.625	-0.616	-0.609	-0.600	-0.591	-0.585	-0.576	-0.570	-0.564	-0.559	-0.552	-0.548	-0.544	-0.540	-0.536	-0.534	-0.531	-0.529	-0.528	-0.528	-0.528	-0.529	-0.529	-0.531	-0.534	-0.536	-0.540	-0.544	-0.549	-0.552	-0.558	-0.564	-0.569	-0.574	-0.581	-0.588	-0.594	-0.602	-0.610	-0.618	-0.625	-0.632	-0.640	-0.649	-0.655	-0.664	-0.671	-0.679	-0.685	-0.692	-0.700	-0.706	-0.712	-0.719	-0.724	-0.730	-0.736	-0.740	-0.745	-0.750	-0.754	-0.756	-0.760	-0.761	-0.765	-0.766	-0.768	-0.769	-0.770	-0.770	-0.770	-0.770	-0.770	-0.769	-0.768	-0.766	-0.765	-0.764	-0.761	-0.759	-0.756	-0.754	-0.751	-0.749	-0.748	-0.744	-0.741	-0.739	-0.736	-0.735	-0.732	-0.730	-0.728	-0.725	-0.724	-0.722	-0.722	-0.721	-0.721	-0.720	-0.720	-0.721	-0.721	-0.722	-0.724	-0.724	-0.726	-0.729	-0.731	-0.734	-0.735	-0.739	-0.741	-0.746	-0.750	-0.754	-0.758	-0.761	-0.766	-0.770	-0.775	-0.779	-0.784	-0.789	-0.792	-0.796	-0.801	-0.806	-0.810	-0.814	-0.818	-0.822	-0.826	-0.829	-0.832	-0.835	-0.838	-0.840	-0.841	-0.844	-0.846	-0.848	-0.848	-0.849	-0.849	-0.848	-0.849	-0.848	-0.845	-0.844	-0.842	-0.840	-0.838	-0.835	-0.831	-0.828	-0.824	-0.820	-0.816	-0.812	-0.808	-0.801	-0.798	-0.792	-0.786	-0.781	-0.775	-0.770	-0.764	-0.759	-0.751	-0.746	-0.740	-0.735	-0.729	-0.724	-0.718	-0.712	-0.709	-0.702	-0.699	-0.694	-0.690	-0.686	-0.684	-0.681	-0.678	-0.676	-0.674	-0.672	-0.671	-0.671	-0.671	-0.672	-0.674	-0.676	-0.679	-0.681	-0.685	-0.690	-0.694	-0.700	-0.706	-0.712	-0.720	-0.729	-0.738	-0.746	-0.756	-0.768	-0.778	-0.790	-0.802	-0.815	-0.829	-0.842	-0.858	-0.872	-0.888	-0.904	-0.920	-0.936	-0.954	-0.970	-0.989	-1.006	-1.024	-1.042	-1.061	-1.080	-1.099	-1.118	-1.135	-1.155	-1.172	-1.191	-1.210	-1.229	-1.246	-1.265	-1.282	-1.299	-1.315	-1.331	-1.348	-1.364	-1.379	-1.395	-1.409	-1.422	-1.436	-1.449	-1.461	-1.472	-1.484	-1.494	-1.504	-1.512	-1.520	-1.529	-1.535	-1.541	-1.546	-1.551	-1.555	-1.559	-1.561	-1.564	-1.565	-1.566	-1.565	-1.565	-1.562	-1.562	-1.559	-1.556	-1.552	-1.549	-1.542	-1.539	-1.534	-1.526	-1.520	-1.512	-1.505	-1.499	-1.490	-1.482	-1.474	-1.465	-1.455	-1.448	-1.439	-1.429	-1.419	-1.410	-1.401	-1.392	-1.382	-1.374	-1.364	-1.355	-1.348	-1.339	-1.330	-1.322	-1.315	-1.306	-1.300	-1.292	-1.286	-1.281	-1.275	-1.270	-1.265	-1.260	-1.258	-1.254	-1.250	-1.248	-1.245	-1.245	-1.242	-1.242	-1.242	-1.242	-1.244	-1.245	-1.246	-1.249	-1.251	-1.255	-1.258	-1.262	-1.266	-1.271	-1.276	-1.282	-1.288	-1.294	-1.301	-1.308	-1.315	-1.322	-1.331	-1.338	-1.346	-1.355	-1.364	-1.372	-1.381	-1.391	-1.400	-1.410	-1.419	-1.429	-1.438	-1.446	-1.458	-1.466	-1.475	-1.484	-1.494	-1.502	-1.510	-1.519	-1.528	-1.535	-1.542	-1.549	-1.556	-1.562	-1.568	-1.575	-1.579	-1.584	-1.588	-1.591	-1.594	-1.598	-1.599	-1.601	-1.601	-1.601	-1.600	-1.599	-1.599	-1.595	-1.592	-1.590	-1.585	-1.580	-1.575	-1.568	-1.562	-1.555	-1.546	-1.538	-1.529	-1.519	-1.509	-1.498	-1.486	-1.475	-1.462	-1.450	-1.438	-1.422	-1.409	-1.395	-1.380	-1.365	-1.350	-1.332	-1.318	-1.300	-1.284	-1.266	-1.250	-1.232	-1.216	-1.198	-1.181	-1.162	-1.145	-1.128	-1.110	-1.092	-1.075	-1.058	-1.040	-1.021	-1.005	-0.988	-0.969	-0.952	-0.935	-0.916	-0.900	-0.882	-0.866	-0.849	-0.832	-0.815	-0.800	-0.782	-0.766	-0.750	-0.735	-0.718	-0.701	-0.685	-0.670	-0.655	-0.638	-0.624	-0.608	-0.592	-0.576	-0.561	-0.545	-0.530	-0.514	-0.498	-0.482	-0.466	-0.451	-0.435	-0.420	-0.404	-0.389	-0.372	-0.356	-0.340	-0.325	-0.308	-0.291	-0.275	-0.258	-0.241	-0.225	-0.208	-0.190	-0.172	-0.155	-0.138	-0.119	-0.100	-0.082	-0.064	-0.045	-0.028	-0.008	0.011	0.030	0.049	0.069	0.089	0.108	0.128	0.148	0.168	0.188	0.208	0.228	0.246	0.266	0.286	0.306	0.326	0.345	0.364	0.384	0.402	0.421	0.440	0.459	0.476	0.494	0.512	0.529	0.546	0.561	0.578	0.594	0.610	0.625	0.639	0.654	0.666	0.679	0.691	0.704	0.715	0.725	0.735	0.745	0.754	0.762	0.770	0.778	0.784	0.790	0.795	0.800	0.805	0.809	0.812	0.815	0.818	0.819	0.820	0.820	0.821	0.821	0.820	0.818	0.816	0.814	0.811	0.809	0.806	0.801	0.796	0.794	0.789	0.784	0.779	0.774	0.769	0.762	0.758	0.751	0.746	0.740	0.734	0.728	0.721	0.715	0.709	0.702	0.696	0.691	0.685	0.679	0.672	0.668	0.662	0.656	0.651	0.646	0.642	0.638	0.634	0.629	0.625	0.621	0.618	0.615	0.611	0.609	0.606	0.604	0.601	0.600	0.599	0.596	0.595	0.595	0.594	0.594	0.592	0.591	0.591	0.591	0.591	0.590	0.590	0.590	0.590	0.591	0.591	0.591	0.592	0.591	0.590	0.591	0.590	0.590	0.590	0.589	0.588	0.588	0.585	0.584	0.581	0.580	0.576	0.574	0.571	0.568	0.564	0.560	0.555	0.551	0.545	0.540	0.534	0.529	0.521	0.515	0.507	0.500	0.492	0.484	0.476	0.469	0.459	0.450	0.442	0.432	0.422	0.414	0.404	0.394	0.385	0.374	0.364	0.355	0.346	0.336	0.328	0.319	0.310	0.301	0.295	0.286	0.279	0.272	0.266	0.261	0.256	0.251	0.248	0.242	0.240	0.238	0.236	0.236	0.236	0.235	0.238	0.239	0.241	0.244	0.249	0.252	0.258	0.264	0.270	0.279	0.286	0.296	0.304	0.314	0.325	0.336	0.348	0.359	0.371	0.385	0.398	0.410	0.424	0.438	0.451	0.465	0.480	0.492	0.507	0.522	0.535	0.549	0.564	0.576	0.590	0.601	0.614	0.625	0.638	0.649	0.659	0.668	0.678	0.686	0.696	0.704	0.709	0.716	0.721	0.725	0.729	0.732	0.735	0.736	0.736	0.738	0.736	0.734	0.732	0.729	0.725	0.720	0.715	0.709	0.702	0.695	0.686	0.679	0.669	0.660	0.650	0.639	0.628	0.616	0.604	0.592	0.580	0.568	0.554	0.540	0.529	0.515	0.501	0.489	0.476	0.462	0.450	0.438	0.426	0.415	0.404	0.392	0.382	0.372	0.364	0.356	0.348	0.342	0.336	0.331	0.328	0.324	0.322	0.321	0.321	0.322	0.324	0.328	0.331	0.338	0.344	0.352	0.361	0.371	0.382	0.394	0.409	0.422	0.439	0.456	0.474	0.492	0.512	0.532	0.554	0.576	0.600	0.624	0.648	0.674	0.700	0.726	0.752	0.780	0.809	0.835	0.864	0.892	0.920	0.949	0.976	1.004	1.032	1.060	1.088	1.115	1.140	1.168	1.191	1.218	1.241	1.264	1.286	1.308	1.330	1.350	1.368	1.386	1.404	1.420	1.435	1.449	1.462	1.475	1.486	1.496	1.506	1.515	1.522	1.528	1.534	1.538	1.541	1.545	1.548	1.548	1.548	1.548	1.546	1.545	1.542	1.539	1.535	1.531	1.526	1.521	1.515	1.509	1.504	1.496	1.490	1.482	1.476	1.468	1.460	1.452	1.445	1.438	1.429	1.420	1.412	1.405	1.398	1.390	1.381	1.374	1.366	1.360	1.351	1.344	1.338	1.330	1.322	1.316	1.309	1.301	1.295	1.289	1.281	1.275	1.269	1.262	1.256	1.249	1.242	1.236	1.229	1.224	1.216	1.210	1.204	1.196	1.190	1.184	1.176	1.169	1.162	1.155	1.148	1.141	1.134	1.125	1.118	1.111	1.102	1.096	1.088	1.080	1.072	1.065	1.056	1.049	1.041	1.034	1.026	1.019	1.011	1.004	0.996	0.989	0.982	0.976	0.969	0.962	0.956	0.950	0.944	0.939	0.934	0.928	0.924	0.919	0.915	0.911	0.906	0.904	0.901	0.900	0.898	0.895	0.895	0.894	0.892	0.892	0.894	0.892	0.894	0.896	0.898	0.900	0.902	0.905	0.908	0.911	0.916	0.920	0.925	0.930	0.935	0.940	0.948	0.952	0.959	0.966	0.972	0.980	0.986	0.994	1.002	1.010	1.018	1.025	1.034	1.041	1.049	1.058	1.065	1.072	1.080	1.088	1.095	1.102	1.109	1.118	1.124	1.129	1.135	1.141	1.146	1.151	1.156	1.160	1.165	1.168	1.171	1.174	1.175	1.178	1.179	1.179	1.179	1.179	1.178	1.176	1.175	1.171	1.169	1.165	1.161	1.156	1.151	1.146	1.140	1.134	1.128	1.120	1.111	1.104	1.095	1.086	1.076	1.066	1.055	1.045	1.034	1.024	1.012	1.000	0.988	0.975	0.962	0.950	0.936	0.924	0.910	0.896	0.882	0.869	0.854	0.840	0.826	0.811	0.798	0.782	0.769	0.754	0.739	0.724	0.709	0.694	0.679	0.664	0.649	0.634	0.619	0.604	0.589	0.575	0.560	0.545	0.530	0.516	0.502	0.488	0.475	0.460	0.448	0.434	0.421	0.408	0.395	0.381	0.370	0.359	0.348	0.336	0.326	0.316	0.306	0.298	0.289	0.280	0.272	0.265	0.259	0.252	0.248	0.241	0.238	0.234	0.229	0.226	0.224	0.222	0.221	0.220	0.220	0.221	0.221	0.222	0.224	0.226	0.229	0.232	0.235	0.239	0.242	0.248	0.251	0.256	0.261	0.266	0.271	0.276	0.282	0.288	0.294	0.299	0.304	0.310	0.315	0.320	0.324	0.329	0.332	0.336	0.340	0.342	0.346	0.348	0.350	0.351	0.351	0.352	0.352	0.351	0.350	0.349	0.346	0.344	0.340	0.336	0.332	0.326	0.321	0.315	0.309	0.301	0.294	0.286	0.278	0.269	0.260	0.250	0.239	0.230	0.219	0.208	0.198	0.186	0.175	0.164	0.152	0.140	0.130	0.118	0.106	0.096	0.086	0.075	0.064	0.054	0.045	0.035	0.026	0.016	0.009	0.001	-0.008	-0.014	-0.020	-0.026	-0.031	-0.036	-0.040	-0.044	-0.048	-0.050	-0.051	-0.052	-0.052	-0.052	-0.051	-0.050	-0.048	-0.046	-0.042	-0.040	-0.035	-0.031	-0.026	-0.021	-0.014	-0.008	-0.001	0.006	0.014	0.022	0.031	0.040	0.049	0.058	0.068	0.078	0.088	0.096	0.108	0.118	0.126	0.138	0.148	0.158	0.168	0.178	0.188	0.198	0.208	0.216	0.225	0.235	0.244	0.252	0.261	0.269	0.278	0.285	0.291	0.300	0.305	0.312	0.319	0.325	0.330	0.336	0.341	0.348	0.350	0.355	0.360	0.364	0.368	0.371	0.376	0.378	0.381	0.384	0.386	0.389	0.391	0.394	0.396	0.399	0.400	0.402	0.404	0.406	0.408	0.409	0.410	0.414	0.415	0.416	0.419	0.420	0.422	0.422	0.425	0.428	0.429	0.431	0.432	0.435	0.436	0.440	0.441	0.442	0.446	0.448	0.450	0.452	0.454	0.456	0.459	0.460	0.462	0.465	0.468	0.469	0.471	0.474	0.476	0.479	0.479	0.481	0.484	0.486	0.488	0.489	0.490	0.492	0.494	0.496	0.498	0.500	0.501	0.502	0.505	0.507	0.509	0.510	0.512	0.515	0.518	0.520	0.521	0.525	0.528	0.530	0.532	0.536	0.539	0.542	0.545	0.549	0.552	0.556	0.560	0.565	0.570	0.574	0.580	0.585	0.591	0.596	0.602	0.609	0.615	0.622	0.629	0.636	0.644	0.651	0.659	0.668	0.676	0.684	0.694	0.702	0.711	0.721	0.731	0.740	0.750	0.760	0.770	0.781	0.792	0.801	0.812	0.824	0.835	0.848	0.859	0.870	0.882	0.894	0.906	0.918	0.930	0.942	0.955	0.968	0.980	0.992	1.005	1.018	1.030	1.042	1.055	1.068	1.081	1.094	1.105	1.118	1.131	1.142	1.155	1.168	1.180	1.191	1.204	1.215	1.228	1.238	1.249	1.260	1.270	1.280	1.290	1.300	1.310	1.320	1.329	1.338	1.346	1.354	1.361	1.369	1.375	1.381	1.388	1.394	1.399	1.404	1.409	1.411	1.415	1.419	1.421	1.424	1.426	1.426	1.429	1.430	1.430	1.430	1.428	1.428	1.425	1.424	1.421	1.419	1.415	1.411	1.409	1.405	1.399	1.395	1.390	1.385	1.379	1.374	1.366	1.359	1.354	1.346	1.338	1.331	1.322	1.315	1.308	1.299	1.290	1.280	1.272	1.261	1.252	1.244	1.234	1.224	1.214	1.205	1.195	1.185	1.176	1.166	1.156	1.146	1.136	1.126	1.118	1.108	1.098	1.089	1.079	1.070	1.061	1.054	1.045	1.036	1.029	1.021	1.012	1.006	0.999	0.992	0.986	0.981	0.975	0.970	0.964	0.960	0.955	0.951	0.948	0.945	0.942	0.940	0.939	0.938	0.935	0.934	0.935	0.934	0.934	0.935	0.936	0.936	0.938	0.940	0.942	0.944	0.946	0.949	0.951	0.954	0.956	0.960	0.964	0.966	0.970	0.972	0.976	0.979	0.982	0.985	0.988	0.990	0.991	0.995	0.996	0.996	0.998	0.999	0.999	0.998	0.998	0.998	0.995	0.994	0.991	0.989	0.984	0.980	0.976	0.970	0.965	0.958	0.951	0.945	0.938	0.928	0.918	0.910	0.900	0.889	0.878	0.866	0.854	0.841	0.828	0.815	0.801	0.786	0.772	0.758	0.742	0.728	0.712	0.698	0.681	0.666	0.650	0.635	0.619	0.604	0.589	0.574	0.559	0.545	0.529	0.515	0.501	0.488	0.474	0.461	0.449	0.438	0.426	0.415	0.404	0.395	0.385	0.376	0.369	0.360	0.354	0.348	0.341	0.335	0.331	0.328	100.000	5.000	2.000	1.000	4.000	0.000	0.000	0.000	0.000	0.000	0.000	0.000	0.000	0.000	0.000	0.000	0.000	0.000	-1.309	-1.389	-1.469	-1.548	-1.626	-1.706	-1.785	-1.864	-1.941	-2.020	-2.099	-2.175	-2.252	-2.328	-2.402	-2.476	-2.550	-2.622	-2.694	-2.764	-2.834	-2.901	-2.969	-3.034	-3.098	-3.159	-3.220	-3.280	-3.338	-3.395	-3.450	-3.502	-3.554	-3.605	-3.654	-3.700	-3.745	-3.788	-3.830	-3.870	-3.909	-3.946	-3.981	-4.015	-4.048	-4.077	-4.106	-4.134	-4.160	-4.185	-4.209	-4.231	-4.252	-4.272	-4.290	-4.309	-4.326	-4.342	-4.356	-4.371	-4.385	-4.398	-4.410	-4.424	-4.434	-4.446	-4.456	-4.469	-4.479	-4.490	-4.500	-4.511	-4.522	-4.534	-4.545	-4.556	-4.569	-4.580	-4.592	-4.606	-4.619	-4.634	-4.649	-4.664	-4.680	-4.698	-4.714	-4.731	-4.750	-4.770	-4.789	-4.810	-4.831	-4.854	-4.876	-4.899	-4.922	-4.948	-4.971	-4.998	-5.022	-5.048	-5.075	-5.101	-5.128	-5.155	-5.182	-5.210	-5.236	-5.264	-5.290	-5.318	-5.344	-5.370	-5.396	-5.424	-5.449	-5.475	-5.499	-5.522	-5.545	-5.568	-5.590	-5.611	-5.632	-5.651	-5.671	-5.688	-5.705	-5.720	-5.735	-5.750	-5.762	-5.775	-5.785	-5.795	-5.804	-5.812	-5.819	-5.825	-5.829	-5.832	-5.835	-5.838	-5.838	-5.838	-5.836	-5.835	-5.831	-5.829	-5.824	-5.818	-5.812	-5.806	-5.798	-5.790	-5.781	-5.772	-5.762	-5.752	-5.742	-5.731	-5.720	-5.709	-5.696	-5.685	-5.672	-5.660	-5.648	-5.636	-5.624	-5.611	-5.599	-5.588	-5.575	-5.564	-5.552	-5.541	-5.530	-5.520	-5.510	-5.500	-5.491	-5.481	-5.474	-5.466	-5.459	-5.451	-5.445	-5.440	-5.435	-5.431	-5.426	-5.424	-5.421	-5.419	-5.418	-5.416	-5.416	-5.418	-5.418	-5.420	-5.421	-5.425	-5.428	-5.431	-5.435	-5.440	-5.444	-5.450	-5.455	-5.461	-5.466	-5.472	-5.479	-5.484	-5.490	-5.496	-5.502	-5.509	-5.514	-5.520	-5.524	-5.529	-5.532	-5.536	-5.539	-5.540	-5.541	-5.542	-5.542	-5.540	-5.539	-5.535	-5.531	-5.526	-5.519	-5.512	-5.504	-5.492	-5.482	-5.469	-5.455	-5.440	-5.422	-5.405	-5.385	-5.365	-5.342	-5.320	-5.295	-5.269	-5.241	-5.212	-5.182	-5.151	-5.120	-5.086	-5.052	-5.018	-4.980	-4.942	-4.904	-4.865	-4.825	-4.784	-4.742	-4.701	-4.658	-4.615	-4.572	-4.529	-4.484	-4.440	-4.395	-4.351	-4.306	-4.261	-4.216	-4.172	-4.128	-4.085	-4.041	-3.998	-3.955	-3.912	-3.869	-3.828	-3.788	-3.746	-3.706	-3.668	-3.629	-3.591	-3.554	-3.518	-3.480	-3.445	-3.411	-3.376	-3.345	-3.311	-3.281	-3.250	-3.220	-3.190	-3.162	-3.135	-3.108	-3.081	-3.055	-3.030	-3.005	-2.981	-2.958	-2.934	-2.912	-2.890	-2.869	-2.848	-2.828	-2.808	-2.788	-2.769	-2.750	-2.731	-2.714	-2.696	-2.678	-2.661	-2.645	-2.628	-2.611	-2.595	-2.580	-2.564	-2.548	-2.534	-2.519	-2.504	-2.490	-2.475	-2.462	-2.449	-2.435	-2.422	-2.410	-2.396	-2.384	-2.371	-2.360	-2.349	-2.338	-2.328	-2.316	-2.308	-2.296	-2.288	-2.279	-2.271	-2.262	-2.255	-2.248	-2.241	-2.235	-2.229	-2.224	-2.220	-2.216	-2.212	-2.210	-2.208	-2.206	-2.205	-2.205	-2.206	-2.206	-2.208	-2.211	-2.214	-2.218	-2.222	-2.228	-2.232	-2.239	-2.248	-2.254	-2.262	-2.271	-2.281	-2.292	-2.302	-2.314	-2.326	-2.340	-2.352	-2.366	-2.380	-2.395	-2.410	-2.426	-2.442	-2.460	-2.476	-2.492	-2.511	-2.529	-2.548	-2.566	-2.585	-2.605	-2.622	-2.642	-2.661	-2.680	-2.699	-2.719	-2.738	-2.756	-2.775	-2.794	-2.811	-2.829	-2.846	-2.864	-2.881	-2.896	-2.914	-2.929	-2.944	-2.959	-2.972	-2.985	-2.999	-3.010	-3.020	-3.031	-3.040	-3.050	-3.058	-3.066	-3.072	-3.079	-3.082	-3.086	-3.090	-3.094	-3.095	-3.096	-3.096	-3.096	-3.095	-3.091	-3.089	-3.084	-3.080	-3.076	-3.069	-3.064	-3.056	-3.049	-3.040	-3.032	-3.022	-3.012	-3.002	-2.994	-2.982	-2.971	-2.959	-2.949	-2.936	-2.925	-2.912	-2.901	-2.889	-2.879	-2.866	-2.855	-2.844	-2.834	-2.822	-2.811	-2.802	-2.792	-2.785	-2.775	-2.768	-2.760	-2.755	-2.748	-2.742	-2.739	-2.735	-2.732	-2.730	-2.730	-2.730	-2.730	-2.731	-2.734	-2.738	-2.741	-2.748	-2.752	-2.760	-2.769	-2.778	-2.786	-2.798	-2.810	-2.822	-2.835	-2.850	-2.865	-2.880	-2.898	-2.914	-2.931	-2.949	-2.969	-2.988	-3.008	-3.028	-3.048	-3.068	-3.089	-3.110	-3.130	-3.150	-3.171	-3.192	-3.214	-3.232	-3.254	-3.272	-3.292	-3.310	-3.329	-3.346	-3.361	-3.378	-3.392	-3.406	-3.420	-3.432	-3.444	-3.454	-3.462	-3.471	-3.478	-3.484	-3.488	-3.491	-3.492	-3.494	-3.494	-3.490	-3.489	-3.485	-3.479	-3.474	-3.465	-3.458	-3.448	-3.438	-3.425	-3.411	-3.398	-3.384	-3.368	-3.352	-3.335	-3.318	-3.299	-3.280	-3.261	-3.241	-3.221	-3.201	-3.181	-3.160	-3.140	-3.119	-3.099	-3.079	-3.059	-3.039	-3.020	-3.001	-2.984	-2.965	-2.948	-2.931	-2.916	-2.902	-2.888	-2.876	-2.864	-2.852	-2.844	-2.835	-2.828	-2.821	-2.816	-2.812	-2.810	-2.809	-2.809	-2.810	-2.812	-2.816	-2.822	-2.829	-2.836	-2.845	-2.855	-2.866	-2.880	-2.894	-2.908	-2.924	-2.940	-2.959	-2.976	-2.998	-3.018	-3.039	-3.060	-3.082	-3.105	-3.129	-3.152	-3.178	-3.201	-3.226	-3.252	-3.279	-3.304	-3.330	-3.354	-3.380	-3.404	-3.429	-3.452	-3.478	-3.501	-3.524	-3.546	-3.568	-3.589	-3.609	-3.629	-3.648	-3.665	-3.682	-3.698	-3.712	-3.726	-3.740	-3.751	-3.761	-3.771	-3.780	-3.786	-3.794	-3.799	-3.802	-3.805	-3.808	-3.808	-3.806	-3.805	-3.802	-3.799	-3.794	-3.788	-3.780	-3.772	-3.764	-3.754	-3.744	-3.732	-3.721	-3.708	-3.694	-3.680	-3.665	-3.650	-3.634	-3.618	-3.601	-3.585	-3.568	-3.550	-3.532	-3.515	-3.498	-3.481	-3.464	-3.445	-3.428	-3.411	-3.395	-3.378	-3.361	-3.345	-3.330	-3.314	-3.300	-3.286	-3.272	-3.259	-3.248	-3.235	-3.224	-3.212	-3.202	-3.194	-3.185	-3.176	-3.170	-3.162	-3.158	-3.152	-3.149	-3.145	-3.141	-3.139	-3.138	-3.136	-3.136	-3.138	-3.138	-3.139	-3.140	-3.142	-3.145	-3.149	-3.152	-3.158	-3.162	-3.168	-3.174	-3.179	-3.184	-3.190	-3.196	-3.204	-3.210	-3.216	-3.222	-3.230	-3.236	-3.244	-3.250	-3.255	-3.262	-3.269	-3.274	-3.281	-3.286	-3.291	-3.296	-3.301	-3.305	-3.308	-3.312	-3.316	-3.319	-3.321	-3.325	-3.325	-3.326	-3.328	-3.328	-3.329	-3.328	-3.326	-3.325	-3.324	-3.320	-3.318	-3.314	-3.310	-3.306	-3.301	-3.295	-3.290	-3.284	-3.278	-3.270	-3.262	-3.254	-3.246	-3.238	-3.229	-3.219	-3.209	-3.199	-3.189	-3.179	-3.168	-3.158	-3.146	-3.135	-3.124	-3.112	-3.101	-3.090	-3.079	-3.066	-3.055	-3.042	-3.031	-3.020	-3.009	-2.998	-2.986	-2.975	-2.965	-2.954	-2.944	-2.934	-2.925	-2.915	-2.906	-2.898	-2.889	-2.879	-2.871	-2.864	-2.855	-2.848	-2.841	-2.832	-2.826	-2.820	-2.814	-2.806	-2.800	-2.795	-2.789	-2.782	-2.778	-2.772	-2.766	-2.761	-2.756	-2.750	-2.745	-2.739	-2.732	-2.726	-2.721	-2.714	-2.706	-2.699	-2.691	-2.684	-2.674	-2.665	-2.656	-2.646	-2.636	-2.625	-2.614	-2.601	-2.589	-2.574	-2.561	-2.546	-2.531	-2.515	-2.499	-2.482	-2.464	-2.445	-2.426	-2.408	-2.386	-2.365	-2.344	-2.322	-2.299	-2.276	-2.252	-2.229	-2.204	-2.180	-2.155	-2.130	-2.104	-2.079	-2.052	-2.026	-2.001	-1.974	-1.948	-1.922	-1.896	-1.870	-1.844	-1.819	-1.792	-1.769	-1.744	-1.720	-1.696	-1.672	-1.650	-1.629	-1.606	-1.586	-1.566	-1.548	-1.528	-1.509	-1.491	-1.475	-1.460	-1.444	-1.429	-1.415	-1.404	-1.391	-1.380	-1.370	-1.360	-1.351	-1.342	-1.335	-1.329	-1.322	-1.316	-1.311	-1.308	-1.304	-1.301	-1.299	-1.296	-1.294	-1.294	-1.292	-1.291	-1.291	-1.291	-1.291	-1.294	-1.294	-1.295	-1.296	-1.298	-1.299	-1.300	-1.301	-1.302	-1.302	-1.304	-1.305	-1.306	-1.306	-1.306	-1.308	-1.306	-1.308	-1.306	-1.306	-1.306	-1.304	-1.302	-1.301	-1.299	-1.296	-1.295	-1.292	-1.290	-1.288	-1.285	-1.280	-1.278	-1.274	-1.270	-1.266	-1.261	-1.256	-1.252	-1.248	-1.242	-1.238	-1.232	-1.229	-1.224	-1.219	-1.212	-1.208	-1.204	-1.199	-1.194	-1.189	-1.185	-1.181	-1.176	-1.172	-1.169	-1.165	-1.161	-1.158	-1.155	-1.151	-1.150	-1.148	-1.145	-1.144	-1.142	-1.141	-1.140	-1.140	-1.140	-1.140	-1.142	-1.142	-1.145	-1.148	-1.150	-1.152	-1.156	-1.160	-1.164	-1.169	-1.175	-1.181	-1.188	-1.195	-1.201	-1.209	-1.218	-1.228	-1.236	-1.246	-1.256	-1.266	-1.278	-1.290	-1.302	-1.314	-1.326	-1.340	-1.352	-1.366	-1.380	-1.394	-1.409	-1.424	-1.438	-1.452	-1.468	-1.482	-1.498	-1.512	-1.526	-1.541	-1.556	-1.570	-1.584	-1.598	-1.611	-1.624	-1.638	-1.649	-1.660	-1.672	-1.684	-1.694	-1.702	-1.712	-1.720	-1.728	-1.732	-1.740	-1.745	-1.750	-1.754	-1.756	-1.758	-1.759	-1.760	-1.759	-1.758	-1.755	-1.751	-1.748	-1.741	-1.736	-1.729	-1.720	-1.711	-1.701	-1.691	-1.680	-1.668	-1.654	-1.641	-1.626	-1.611	-1.595	-1.579	-1.562	-1.545	-1.528	-1.509	-1.490	-1.470	-1.451	-1.431	-1.411	-1.390	-1.370	-1.349	-1.329	-1.308	-1.286	-1.266	-1.245	-1.225	-1.205	-1.185	-1.164	-1.145	-1.125	-1.108	-1.089	-1.071	-1.054	-1.036	-1.020	-1.005	-0.990	-0.975	-0.961	-0.946	-0.934	-0.922	-0.910	-0.900	-0.890	-0.881	-0.871	-0.864	-0.856	-0.849	-0.844	-0.839	-0.832	-0.828	-0.824	-0.820	-0.819	-0.816	-0.814	-0.812	-0.812	-0.811	-0.811	-0.810	-0.811	-0.811	-0.814	-0.814	-0.814	-0.816	-0.816	-0.819	-0.819	-0.820	-0.820	-0.821	-0.821	-0.822	-0.822	-0.821	-0.822	-0.821	-0.820	-0.819	-0.816	-0.814	-0.811	-0.809	-0.805	-0.800	-0.795	-0.790	-0.784	-0.778	-0.770	-0.764	-0.755	-0.745	-0.736	-0.726	-0.716	-0.705	-0.694	-0.682	-0.669	-0.656	-0.642	-0.629	-0.615	-0.599	-0.584	-0.569	-0.552	-0.536	-0.520	-0.502	-0.486	-0.469	-0.451	-0.435	-0.416	-0.400	-0.382	-0.365	-0.346	-0.330	-0.311	-0.294	-0.278	-0.261	-0.244	-0.226	-0.211	-0.195	-0.179	-0.162	-0.148	-0.134	-0.119	-0.105	-0.091	-0.079	-0.066	-0.054	-0.041	-0.030	-0.020	-0.009	0.001	0.011	0.020	0.029	0.036	0.045	0.052	0.060	0.066	0.074	0.079	0.085	0.090	0.095	0.100	0.104	0.109	0.111	0.116	0.120	0.124	0.128	0.130	0.134	0.136	0.140	0.142	0.146	0.149	0.152	0.156	0.159	0.164	0.166	0.171	0.174	0.179	0.184	0.189	0.194	0.198	0.202	0.208	0.214	0.220	0.226	0.231	0.239	0.246	0.252	0.260	0.268	0.275	0.284	0.291	0.299	0.308	0.316	0.325	0.334	0.341	0.351	0.360	0.369	0.378	0.386	0.394	0.402	0.411	0.419	0.426	0.434	0.441	0.448	0.454	0.460	0.465	0.471	0.475	0.479	0.482	0.486	0.489	0.490	0.491	0.491	0.490	0.489	0.489	0.485	0.482	0.478	0.474	0.468	0.461	0.454	0.448	0.438	0.429	0.419	0.408	0.396	0.384	0.371	0.358	0.344	0.330	0.315	0.299	0.284	0.266	0.251	0.234	0.218	0.200	0.182	0.164	0.146	0.129	0.111	0.092	0.076	0.059	0.041	0.025	0.009	-0.008	-0.022	-0.038	-0.052	-0.066	-0.080	-0.094	-0.106	-0.118	-0.129	-0.138	-0.149	-0.156	-0.164	-0.171	-0.178	-0.181	-0.186	-0.190	-0.192	-0.195	-0.196	-0.196	-0.196	-0.196	-0.194	-0.191	-0.186	-0.182	-0.178	-0.172	-0.165	-0.159	-0.151	-0.142	-0.135	-0.126	-0.118	-0.108	-0.098	-0.088	-0.078	-0.066	-0.056	-0.046	-0.035	-0.025	-0.014	-0.004	0.006	0.016	0.025	0.034	0.042	0.051	0.059	0.065	0.072	0.079	0.084	0.088	0.091	0.095	0.098	0.098	0.098	0.099	0.096	0.095	0.091	0.088	0.081	0.076	0.070	0.061	0.052	0.042	0.032	0.020	0.006	-0.006	-0.020	-0.035	-0.051	-0.068	-0.085	-0.101	-0.120	-0.139	-0.159	-0.179	-0.199	-0.219	-0.240	-0.261	-0.282	-0.304	-0.326	-0.348	-0.370	-0.391	-0.414	-0.434	-0.456	-0.478	-0.498	-0.519	-0.539	-0.559	-0.579	-0.598	-0.615	-0.634	-0.650	-0.668	-0.684	-0.699	-0.714	-0.729	-0.742	-0.755	-0.768	-0.780	-0.791	-0.802	-0.812	-0.821	-0.831	-0.839	-0.848	-0.854	-0.861	-0.866	-0.874	-0.879	-0.882	-0.889	-0.892	-0.896	-0.900	-0.902	-0.908	-0.910	-0.912	-0.915	-0.919	-0.921	-0.924	-0.928	-0.930	-0.932	-0.936	-0.939	-0.942	-0.946	-0.950	-0.955	-0.960	-0.964	-0.970	-0.975	-0.982	-0.989	-0.995	-1.002	-1.011	-1.019	-1.029	-1.038	-1.048	-1.058	-1.070	-1.081	-1.092	-1.105	-1.120	-1.132	-1.146	-1.162	-1.178	-1.194	-1.210	-1.226	-1.244	-1.260	-1.279	-1.296	-1.316	-1.335	-1.354	-1.372	-1.394	-1.412	-1.432	-1.452	-1.472	-1.492	-1.514	-1.534	-1.554	-1.574	-1.594	-1.614	-1.632	-1.652	-1.671	-1.690	-1.709	-1.728	-1.745	-1.761	-1.778	-1.794	-1.810	-1.824	-1.839	-1.852	-1.865	-1.878	-1.889	-1.900	-1.910	-1.919	-1.928	-1.935	-1.944	-1.950	-1.956	-1.961	-1.965	-1.968	-1.971	-1.974	-1.975	-1.975	-1.975	-1.972	-1.972	-1.970	-1.966	-1.964	-1.959	-1.954	-1.949	-1.944	-1.936	-1.930	-1.922	-1.915	-1.906	-1.898	-1.890	-1.880	-1.871	-1.860	-1.851	-1.841	-1.831	-1.821	-1.811	-1.800	-1.790	-1.779	-1.769	-1.759	-1.749	-1.739	-1.729	-1.719	-1.710	-1.700	-1.690	-1.682	-1.675	-1.666	-1.659	-1.650	-1.644	-1.638	-1.631	-1.625	-1.620	-1.615	-1.611	-1.606	-1.604	-1.601	-1.599	-1.596	-1.594	-1.592	-1.591	-1.590	-1.590	-1.591	-1.591	-1.591	-1.592	-1.595	-1.596	-1.599	-1.600	-1.602	-1.606	-1.609	-1.611	-1.615	-1.616	-1.620	-1.624	-1.626	-1.630	-1.632	-1.635	-1.638	-1.639	-1.642	-1.644	-1.645	-1.646	-1.648	-1.649	-1.649	-1.648	-1.648	-1.646	-1.644	-1.641	-1.639	-1.638	-1.632	-1.629	-1.625	-1.620	-1.615	-1.609	-1.601	-1.596	-1.588	-1.580	-1.571	-1.562	-1.554	-1.545	-1.535	-1.525	-1.514	-1.504	-1.492	-1.481	-1.470	-1.459	-1.448	-1.436	-1.425	-1.414	-1.402	-1.391	-1.381	-1.369	-1.360	-1.350	-1.340	-1.331	-1.322	-1.314	-1.306	-1.300	-1.292	-1.286	-1.281	-1.276	-1.272	-1.269	-1.266	-1.265	-1.265	-1.264	-1.264	-1.266	-1.268	-1.270	-1.274	-1.278	-1.282	-1.289	-1.294	-1.301	-1.310	-1.316	-1.325	-1.335	-1.344	-1.354	-1.364	-1.374	-1.385	-1.395	-1.406	-1.418	-1.428	-1.439	-1.449	-1.459	-1.470	-1.480	-1.490	-1.499	-1.508	-1.515	-1.522	-1.530	-1.536	-1.541	-1.546	-1.549	-1.552	-1.554	-1.555	-1.554	-1.552	-1.551	-1.548	-1.544	-1.536	-1.530	-1.522	-1.514	-1.504	-1.491	-1.480	-1.465	-1.450	-1.435	-1.418	-1.400	-1.381	-1.361	-1.340	-1.319	-1.295	-1.272	-1.248	-1.222	-1.196	-1.170	-1.142	-1.115	-1.088	-1.058	-1.029	-0.999	-0.969	-0.939	-0.909	-0.879	-0.846	-0.816	-0.785	-0.755	-0.724	-0.694	-0.662	-0.632	-0.604	-0.574	-0.545	-0.516	-0.486	-0.459	-0.431	-0.405	-0.379	-0.352	-0.328	-0.304	-0.280	-0.256	-0.234	-0.212	-0.191	-0.171	-0.151	-0.134	-0.116	-0.099	-0.082	-0.068	-0.052	-0.039	-0.026	-0.014	-0.002	0.008	0.018	0.026	0.034	0.042	0.049	0.054	0.059	0.064	0.068	0.070	0.072	0.075	0.076	0.078	0.076	0.078	0.075	0.074	0.072	0.070	0.068	0.065	0.062	0.059	0.055	0.051	0.048	0.044	0.039	0.035	0.030	0.028	0.022	0.019	0.015	0.011	0.008	0.005	0.001	-0.002	-0.005	-0.008	-0.009	-0.011	-0.012	-0.014	-0.015	-0.016	-0.016	-0.015	-0.014	-0.012	-0.012	-0.010	-0.008	-0.004	-0.001	0.002	0.006	0.011	0.015	0.020	0.026	0.031	0.038	0.045	0.051	0.059	0.065	0.072	0.080	0.089	0.096	0.104	0.112	0.120	0.129	0.136	0.146	0.154	0.161	0.170	0.178	0.185	0.192	0.200	0.206	0.214	0.221	0.228	0.232	0.238	0.242	0.248	0.252	0.256	0.260	0.262	0.265	0.268	0.269	0.270	0.271	0.271	0.270	0.269	0.268	0.266	0.262	0.260	0.256	0.252	0.249	0.244	0.238	0.232	0.228	0.220	0.214	0.206	0.199	0.189	0.180	0.172	0.164	0.154	0.145	0.135	0.125	0.116	0.105	0.095	0.085	0.075	0.064	0.052	0.042	0.032	0.022	0.011	0.000	-0.010	-0.019	-0.030	-0.040	-0.049	-0.058	-0.068	-0.078	-0.086	-0.095	-0.105	-0.112	-0.121	-0.129	-0.136	-0.144	-0.151	-0.159	-0.165	-0.172	-0.178	-0.184	-0.190	-0.195	-0.201	-0.208	-0.211	-0.218	-0.221	-0.226	-0.231	-0.235	-0.239	-0.244	-0.248	-0.251	-0.256	-0.260	-0.265	-0.269	-0.272	-0.276	-0.282	-0.286	-0.291	-0.296	-0.301	-0.308	-0.312	-0.319	-0.325	-0.331	-0.339	-0.346	-0.354	-0.362	-0.372	-0.381	-0.390	-0.400	-0.412	-0.424	-0.436	-0.449	-0.462	-0.478	-0.491	-0.507	-0.524	-0.541	-0.559	-0.576	-0.596	-0.615	-0.636	-0.658	-0.680	-0.702	-0.726	-0.750	-0.774	-0.799	-0.825	-0.852	-0.879	-0.906	-0.935	-0.964	-0.992	-1.021	-1.051	-1.081	-1.112	-1.142	-1.174	-1.204	-1.235	-1.266	-1.298	-1.330	-1.361	-1.392	-1.424	-1.454	-1.484	-1.515	-1.545	-1.574	-1.604	-1.632	-1.661	-1.690	-1.716	-1.744	-1.770	-1.796	-1.821	-1.845	-1.869	-1.891	-1.914	-1.936	-1.958	-1.976	-1.996	-2.015	-2.033	-2.049	-2.065	-2.081	-2.095	-2.109	-2.122	-2.134	-2.146	-2.156	-2.168	-2.178	-2.185	-2.195	-2.202	-2.210	-2.218	-2.222	-2.229	-2.235	-2.240	-2.245	-2.250	-2.255	-2.259	-2.264	-2.268	-2.271	-2.275	-2.281	-2.285	-2.289	-2.294	-2.299	-2.302	-2.309	-2.314	-2.320	-2.328	-2.334	-2.341	-2.350	-2.356	-2.365	-2.375	-2.385	-2.396	-2.405	-2.418	-2.429	-2.441	-2.455	-2.468	-2.481	-2.495	-2.509	-2.525	-2.540	-2.555	-2.572	-2.588	-2.604	-2.621	-2.638	-2.655	-2.672	-2.690	-2.708	-2.725	-2.741	-2.758	-2.775	-2.790	-2.806	-2.821	-2.836	-2.851	-2.865	-2.878	-2.891	-2.902	-2.915	-2.924	-2.935	-2.944	-2.952	-2.958	-2.965	-2.970	-2.974	-2.976	-2.980	-2.981	-2.980	-2.979	-2.978	-2.974	-2.970	-2.962	-2.958	-2.949	-2.940	-2.930	-2.920	-2.906	-2.895	-2.880	-2.865	-2.849	-2.831	-2.814	-2.795	-2.776	-2.756	-2.736	-2.714	-2.692	-2.670	-2.646	-2.621	-2.598	-2.572	-2.549	-2.522	-2.498	-2.472	-2.446	-2.420	-2.392	-2.368	-2.341	-2.315	-2.289	-2.264	-2.238	-2.212	-2.188	-2.162	-2.139	-2.115	-2.091	-2.069	-2.046	-2.025	-2.004	-1.982	-1.962	-1.942	-1.924	-1.906	-1.888	-1.870	-1.854	-1.839	-1.824	-1.809	-1.795	-1.781	-1.769	-1.756	-1.744	-1.734	-1.722	-1.712	-1.702	-1.694	-1.686	-1.678	-1.670	-1.661	-1.655	-1.648	-1.640	-1.634	-1.626	-1.620	-1.615	-1.608	-1.601	-1.595	-1.588	-1.581	-1.574	-1.566	-1.560	-1.551	-1.544	-1.534	-1.525	-1.516	-1.505	-1.495	-1.482	-1.472	-1.459	-1.446	-1.432	-1.419	-1.402	-1.388	-1.371	-1.354	-1.335	-1.316	-1.296	-1.276	-1.254	-1.232	-1.209	-1.185	-1.160	-1.134	-1.108	-1.080	-1.051	-1.022	-0.992	-0.961	-0.931	-0.898	-0.866	-0.832	-0.798	-0.764	-0.728	-0.691	-0.655	-0.619	-0.580	-0.544	-0.505	-0.466	-0.428	-0.388	-0.349	-0.308	-0.269	-0.229	-0.188	-0.148	-0.109	-0.068	-0.028	0.012	0.052	0.092	0.131	0.171	0.210	0.249	0.288	0.326	0.365	0.402	0.440	0.478	0.515	0.551	0.588	0.625	0.660	0.696	0.731	0.768	0.802	0.838	0.872	0.909	0.942	0.979	1.014	1.049	1.084	1.120	1.156	1.192	1.229	1.266	1.304	1.341	1.381	1.420	1.460	1.500	1.542	1.584	1.626	1.671	1.716	1.761	1.809	1.855	1.904	1.954	2.004	2.055	2.108	2.160	2.212	2.268	2.322	2.379	2.436	2.494	2.552	2.611	2.671	2.731	2.792	2.854	2.915	2.978	3.039	3.100	3.162	3.225	3.288	3.349	3.410	3.471	3.532	3.592	3.651	3.711	3.769	3.826	3.881	3.938	3.991	4.043	4.094	4.145	4.194	4.240	4.286	4.330	4.371	4.412	4.450	4.486	4.521	4.554	4.582	4.611	4.636	4.661	4.682	4.702	4.718	4.732	4.744	4.754	4.760	4.765	4.768	4.768	4.764	4.759	4.750	4.741	4.729	4.712	4.695	4.675	4.652	4.628	4.600	4.571	4.539	4.505	4.469	4.431	4.389	4.346	4.301	4.255	4.205	4.155	4.102	4.048	3.991	3.934	3.874	3.812	3.750	3.686	3.620	3.554	3.485	3.416	3.346	3.275	3.202	3.130	3.055	2.981	2.906	2.830	2.755	2.678	2.601	2.524	2.446	2.369	2.291	2.212	2.134	2.058	1.980	1.902	1.825	1.750	1.674	1.598	1.521	1.448	1.374	1.300	1.228	1.156	1.086	1.015	0.946	0.878	0.810	0.745	0.679	0.614	0.550	0.488	0.428	0.366	0.306	0.248	0.190	0.134	0.079	0.024	-0.029	-0.080	-0.132	-0.182	-0.232	-0.280	-0.329	-0.376	-0.422	-0.466	-0.511	-0.555	-0.599	-0.641	-0.684	-0.725	-0.766	-0.805	-0.846	-0.886	-0.925	-0.965	-1.002	-1.041	-1.080	-1.118	-1.156	-1.195	-1.234	-1.272	-1.311	-1.350	-1.389	-1.428	-1.466	-1.506	-1.546	-1.586	-1.626	-1.668	-1.710	-1.752	-1.794	-1.836	-1.880	-1.922	-1.968	-2.011	-2.056	-2.102	-2.146	-2.192	-2.240	-2.286	-2.332	-2.380	-2.429	-2.475	-2.524	-2.572	-2.620	-2.669	-2.716	-2.765	-2.812	-2.861	-2.909	-2.958	-3.004	-3.052	-3.100	-3.148	-3.192	-3.239	-3.285	-3.329	-3.374	-3.418	-3.460	-3.502	-3.545	-3.585	-3.626	-3.665	-3.702	-3.741	-3.778	-3.815	-3.850	-3.884	-3.916	-3.950	-3.981	-4.012	-4.041	-4.071	-4.099	-4.126	-4.152	-4.178	-4.202	-4.226	-4.250	-4.272	-4.294	-4.315	-4.335	-4.356	-4.375	-4.392	-4.411	-4.429	-4.445	-4.462	-4.479	-4.495	-4.511	-4.526	-4.542	-4.558	-4.571	-4.588	-4.601	-4.616	-4.631	-4.646	-4.661	-4.675	-4.691	-4.706	-4.722	-4.738	-4.754	-4.769	-4.786	-4.802	-4.820	-4.838	-4.855	-4.872	-4.891	-4.910	-4.928	-4.948	-4.968	-4.989	-5.009	-5.030	-5.051	-5.072	-5.095	-5.118	-5.140	-5.162	-5.186	-5.209	-5.234	-5.258	-5.281	-5.306	-5.331	-5.356	-5.381	-5.406	-5.431	-5.456	-5.481	-5.508	-5.532	-5.556	-5.582	-5.608	-5.632	-5.656	-5.681	-5.706	-5.730	-5.754	-5.776	-5.800	-5.822	-5.844	-5.866	-5.889	-5.908	-5.929	-5.948	-5.968	-5.986	-6.005	-6.022	-6.039	-6.055	-6.070	-6.085	-6.099	-6.111	-6.124	-6.135	-6.145	-6.155	-6.164	-6.170	-6.178	-6.182	-6.188	-6.191	-6.192	-6.195	-6.195	-6.194	-6.191	-6.188	-6.182	-6.176	-6.169	-6.160	-6.150	-6.138	-6.124	-6.110	-6.092	-6.074	-6.055	-6.034	-6.010	-5.986	-5.959	-5.930	-5.900	-5.869	-5.836	-5.800	-5.762	-5.724	-5.682	-5.640	-5.595	-5.549	-5.500	-5.449	-5.398	-5.342	-5.288	-5.229	-5.169	-5.108	-5.044	-4.979	-4.912	-4.845	-4.775	-4.702	-4.630	-4.556	-4.480	-4.401	-4.322	-4.241	-4.160	-4.076	-3.994	-3.906	-3.821	-3.732	-3.645	-3.555	-3.466	-3.375	-3.284	-3.191	-3.099	-3.005	-2.911	-2.816	-2.722	-2.626	-2.532	-2.436	-2.340	-2.245	-2.149	-2.054	-1.958	-1.861	-1.765	-1.670	-1.574	-1.479	-1.384	-1.289	-1.194	-1.100	-1.005	-0.911	-0.818	-0.725	-0.632	-0.540	-0.448	-0.356	-0.265	-0.175	-0.084	0.005	0.095	0.184	0.271	0.359	0.446	0.532	0.619	0.704	0.789	0.874	0.958	1.041	1.124	1.206	1.288	1.369	1.449	1.529	1.608	1.686	1.764	1.841	1.918	1.994	2.070	2.144	2.218	2.291	2.364	2.435	2.508	2.576	2.648	2.716	2.784	2.852	2.919	2.984	3.050	3.114	3.179	3.242	3.304	3.366	3.428	3.486	3.548	3.605	3.661	3.719	3.775	3.830	3.885	3.939	3.991	4.043	4.094	4.144	4.194	4.241	4.288	4.334	4.379	4.422	4.466	4.508	4.549	4.589	4.626	4.664	4.700	4.735	4.768	4.801	4.831	4.861	4.889	4.915	4.940	4.964	4.986	5.006	5.026	5.044	5.059	5.074	5.085	5.095	5.105	5.112	5.118	5.122	5.124	5.125	5.122	5.120	5.116	5.109	5.101	5.091	5.080	5.068	5.052	5.035	5.018	4.999	4.979	4.956	4.931	4.906	4.880	4.852	4.824	4.792	4.762	4.730	4.698	4.662	4.628	4.591	4.554	4.516	4.479	4.439	4.399	4.360	4.319	4.279	4.238	4.195	4.154	4.111	4.069	4.028	3.985	3.942	3.900	3.858	3.816	3.774	3.732	3.691	3.649	3.608	3.568	3.528	3.488	3.448	3.408	3.369	3.330	3.292	3.254	3.216	3.179	3.142	3.105	3.070	3.034	2.998	2.964	2.929	2.894	2.860	2.826	2.791	2.759	2.725	2.692	2.659	2.626	2.594	2.561	2.529	2.495	2.464	2.430	2.399	2.365	2.332	2.299	2.265	2.232	2.199	2.164	2.130	2.095	2.060	2.025	1.989	1.952	1.918	1.880	1.841	1.804	1.765	1.726	1.688	1.646	1.606	1.565	1.522	1.479	1.435	1.391	1.348	1.301	1.254	1.208	1.159	1.109	1.059	1.009	0.956	0.904	0.850	0.795	0.739	0.682	0.626	0.568	0.509	0.448	0.386	0.325	0.261	0.198	0.131	0.065	-0.002	-0.070	-0.139	-0.209	-0.280	-0.351	-0.424	-0.496	-0.570	-0.644	-0.719	-0.794	-0.870	-0.946	-1.024	-1.101	-1.179	-1.256	-1.335	-1.412	-1.491	-1.569	-1.646	-1.725	-1.802	-1.880	-1.956	-2.034	-2.110	-2.186	-2.261	-2.335	-2.408	-2.480	-2.551	-2.621	-2.691	-2.759	-2.826	-2.891	-2.956	-3.019	-3.080	-3.140	-3.199	-3.255	-3.310	-3.365	-3.416	-3.466	-3.515	-3.562	-3.608	-3.650	-3.692	-3.734	-3.772	-3.809	-3.845	-3.878	-3.910	-3.940	-3.969	-3.996	-4.021	-4.046	-4.070	-4.091	-4.111	-4.130	-4.149	-4.165	-4.181	-4.196	-4.210	-4.224	-4.236	-4.248	-4.259	-4.270	-4.280	-4.290	-4.299	-4.309	-4.316	-4.326	-4.335	-4.342	-4.352	-4.361	-4.371	-4.380	-4.390	-4.401	-4.411	-4.421	-4.434	-4.445	-4.458	-4.471	-4.485	-4.499	-4.514	-4.530	-4.548	-4.564	-4.581	-4.600	-4.619	-4.640	-4.660	-4.681	-4.702	-4.725	-4.749	-4.771	-4.795	-4.820	-4.845	-4.869	-4.895	-4.920	-4.945	-4.971	-4.998	-5.022	-5.049	-5.072	-5.098	-5.122	-5.148	-5.174	-5.199	-5.221	-5.245	-5.269	-5.291	-5.312	-5.334	-5.354	-5.374	-5.392	-5.410	-5.429	-5.445	-5.460	-5.475	-5.488	-5.501	-5.514	-5.525	-5.536	-5.544	-5.552	-5.560	-5.568	-5.572	-5.578	-5.582	-5.586	-5.589	-5.590	-5.591	-5.591	-5.590	-5.589	-5.588	-5.586	-5.582	-5.579	-5.575	-5.571	-5.565	-5.561	-5.555	-5.549	-5.542	-5.536	-5.529	-5.522	-5.516	-5.509	-5.501	-5.494	-5.488	-5.480	-5.472	-5.465	-5.459	-5.451	-5.444	-5.438	-5.431	-5.425	-5.419	-5.414	-5.409	-5.402	-5.399	-5.394	-5.390	-5.386	-5.384	-5.381	-5.378	-5.376	-5.374	-5.372	-5.372	-5.372	-5.372	-5.374	-5.375	-5.378	-5.380	-5.382	-5.385	-5.389	-5.392	-5.398	-5.401	-5.408	-5.412	-5.419	-5.425	-5.431	-5.439	-5.444	-5.451	-5.459	-5.465	-5.471	-5.479	-5.486	-5.492	-5.500	-5.506	-5.511	-5.518	-5.522	-5.528	-5.531	-5.535	-5.538	-5.540	-5.541	-5.541	-5.541	-5.539	-5.538	-5.534	-5.528	-5.522	-5.516	-5.506	-5.496	-5.485	-5.474	-5.460	-5.444	-5.426	-5.409	-5.390	-5.369	-5.346	-5.322	-5.298	-5.270	-5.241	-5.212	-5.182	-5.150	-5.116	-5.082	-5.046	-5.009	-4.971	-4.930	-4.890	-4.850	-4.808	-4.764	-4.720	-4.676	-4.630	-4.585	-4.540	-4.492	-4.445	-4.398	-4.351	-4.304	-4.256	-4.209	-4.161	-4.115	-4.068	-4.020	-3.972	-3.926	-3.881	-3.835	-3.791	-3.746	-3.701	-3.658	-3.616	-3.574	-3.532	-3.492	-3.451	-3.412	-3.374	-3.338	-3.300	-3.264	-3.228	-3.195	-3.160	-3.128	-3.096	-3.064	-3.034	-3.004	-2.975	-2.946	-2.919	-2.891	-2.866	-2.840	-2.815	-2.791	-2.768	-2.745	-2.722	-2.700	-2.679	-2.658	-2.636	-2.616	-2.596	-2.578	-2.559	-2.540	-2.522	-2.504	-2.486	-2.470	-2.452	-2.436	-2.421	-2.404	-2.389	-2.374	-2.360	-2.344	-2.330	-2.316	-2.302	-2.289	-2.276	-2.262	-2.251	-2.238	-2.225	-2.214	-2.202	-2.191	-2.181	-2.171	-2.161	-2.152	-2.142	-2.134	-2.126	-2.118	-2.111	-2.104	-2.098	-2.091	-2.086	-2.081	-2.076	-2.074	-2.071	-2.068	-2.066	-2.065	-2.064	-2.064	-2.064	-2.066	-2.068	-2.070	-2.072	-2.076	-2.081	-2.088	-2.092	-2.100	-2.108	-2.116	-2.125	-2.134	-2.144	-2.155	-2.168	-2.179	-2.192	-2.206	-2.221	-2.235	-2.250	-2.268	-2.284	-2.301	-2.319	-2.339	-2.356	-2.376	-2.396	-2.416	-2.436	-2.459	-2.479	-2.501	-2.524	-2.546	-2.569	-2.590	-2.612	-2.635	-2.658	-2.680	-2.702	-2.725	-2.746	-2.769	-2.790	-2.811	-2.834	-2.854	-2.874	-2.892	-2.914	-2.932	-2.951	-2.968	-2.986	-3.001	-3.018	-3.031	-3.046	-3.060	-3.071	-3.085	-3.095	-3.106	-3.115	-3.124	-3.130	-3.136	-3.142	-3.148	-3.151	-3.155	-3.158	-3.158	-3.158	-3.158	-3.156	-3.155	-3.152	-3.150	-3.145	-3.140	-3.135	-3.130	-3.122	-3.115	-3.108	-3.099	-3.091	-3.082	-3.072	-3.062	-3.054	-3.044	-3.034	-3.022	-3.012	-3.002	-2.991	-2.981	-2.971	-2.962	-2.952	-2.944	-2.935	-2.926	-2.919	-2.911	-2.904	-2.898	-2.892	-2.888	-2.882	-2.880	-2.875	-2.872	-2.872	-2.871	-2.871	-2.872	-2.874	-2.878	-2.881	-2.885	-2.891	-2.898	-2.905	-2.914	-2.921	-2.932	-2.942	-2.955	-2.968	-2.981	-2.995	-3.010	-3.025	-3.042	-3.059	-3.078	-3.095	-3.114	-3.132	-3.152	-3.172	-3.192	-3.212	-3.232	-3.254	-3.274	-3.295	-3.315	-3.336	-3.356	-3.378	-3.396	-3.415	-3.434	-3.452	-3.470	-3.488	-3.502	-3.518	-3.532	-3.546	-3.560	-3.571	-3.582	-3.592	-3.601	-3.609	-3.615	-3.621	-3.624	-3.628	-3.629	-3.630	-3.629	-3.628	-3.624	-3.619	-3.614	-3.608	-3.600	-3.590	-3.581	-3.569	-3.556	-3.544	-3.530	-3.514	-3.498	-3.481	-3.464	-3.446	-3.426	-3.408	-3.388	-3.368	-3.346	-3.326	-3.305	-3.284	-3.261	-3.241	-3.220	-3.199	-3.178	-3.159	-3.138	-3.118	-3.099	-3.081	-3.062	-3.045	-3.030	-3.014	-2.999	-2.985	-2.972	-2.961	-2.950	-2.940	-2.931	-2.925	-2.919	-2.912	-2.910	-2.908	-2.905	-2.905	-2.906	-2.909	-2.912	-2.918	-2.924	-2.931	-2.939	-2.949	-2.960	-2.971	-2.985	-2.999	-3.014	-3.029	-3.045	-3.064	-3.081	-3.100	-3.120	-3.140	-3.161	-3.182	-3.204	-3.225	-3.249	-3.270	-3.294	-3.316	-3.339	-3.362	-3.385	-3.408	-3.430	-3.451	-3.474	-3.495	-3.516	-3.536	-3.556	-3.575	-3.594	-3.611	-3.629	-3.645	-3.661	-3.675	-3.689	-3.702	-3.712	-3.725	-3.735	-3.742	-3.750	-3.758	-3.762	-3.768	-3.771	-3.774	-3.775	-3.775	-3.775	-3.772	-3.770	-3.765	-3.761	-3.755	-3.749	-3.740	-3.731	-3.722	-3.712	-3.701	-3.689	-3.675	-3.662	-3.648	-3.632	-3.618	-3.602	-3.585	-3.569	-3.551	-3.532	-3.516	-3.498	-3.479	-3.460	-3.441	-3.422	-3.404	-3.384	-3.365	-3.348	-3.329	-3.311	-3.291	-3.275	-3.258	-3.240	-3.224	-3.206	-3.191	-3.178	-3.162	-3.149	-3.135	-3.122	-3.110	-3.099	-3.088	-3.078	-3.069	-3.060	-3.052	-3.045	-3.039	-3.034	-3.029	-3.025	-3.020	-3.018	-3.015	-3.014	-3.015	-3.014	-3.014	-3.015	-3.016	-3.020	-3.022	-3.025	-3.029	-3.034	-3.038	-3.042	-3.049	-3.055	-3.060	-3.066	-3.072	-3.079	-3.085	-3.091	-3.099	-3.105	-3.112	-3.119	-3.125	-3.131	-3.138	-3.144	-3.150	-3.155	-3.161	-3.165	-3.170	-3.174	-3.179	-3.182	-3.186	-3.190	-3.191	-3.194	-3.196	-3.196	-3.198	-3.198	-3.198	-3.196	-3.195	-3.194	-3.191	-3.189	-3.186	-3.181	-3.178	-3.172	-3.168	-3.161	-3.155	-3.148	-3.141	-3.134	-3.125	-3.118	-3.109	-3.100	-3.089	-3.080	-3.069	-3.058	-3.048	-3.036	-3.024	-3.012	-3.000	-2.989	-2.975	-2.962	-2.950	-2.938	-2.924	-2.911	-2.899	-2.884	-2.871	-2.858	-2.846	-2.832	-2.819	-2.806	-2.794	-2.781	-2.768	-2.756	-2.744	-2.731	-2.720	-2.708	-2.698	-2.686	-2.675	-2.665	-2.654	-2.644	-2.632	-2.622	-2.614	-2.605	-2.595	-2.586	-2.578	-2.569	-2.559	-2.550	-2.541	-2.534	-2.526	-2.518	-2.510	-2.501	-2.492	-2.484	-2.475	-2.468	-2.458	-2.449	-2.439	-2.429	-2.420	-2.409	-2.398	-2.386	-2.375	-2.362	-2.350	-2.338	-2.324	-2.309	-2.295	-2.278	-2.262	-2.246	-2.229	-2.211	-2.194	-2.175	-2.155	-2.135	-2.114	-2.092	-2.071	-2.050	-2.026	-2.004	-1.979	-1.954	-1.930	-1.905	-1.879	-1.852	-1.826	-1.801	-1.774	-1.746	-1.720	-1.694	-1.665	-1.638	-1.612	-1.584	-1.558	-1.530	-1.504	-1.478	-1.450	-1.425	-1.400	-1.375	-1.350	-1.326	-1.302	-1.280	-1.258	-1.235	-1.215	-1.194	-1.175	-1.155	-1.139	-1.120	-1.104	-1.089	-1.072	-1.059	-1.045	-1.032	-1.021	-1.010	-1.000	-0.991	-0.982	-0.975	-0.969	-0.962	-0.956	-0.951	-0.948	-0.944	-0.941	-0.939	-0.938	-0.936	-0.935	-0.935	-0.935	-0.935	-0.936	-0.938	-0.939	-0.941	-0.942	-0.945	-0.948	-0.950	-0.952	-0.955	-0.956	-0.959	-0.961	-0.964	-0.966	-0.968	-0.970	-0.972	-0.974	-0.976	-0.976	-0.979	-0.979	-0.979	-0.980	-0.981	-0.980	-0.980	-0.980	-0.980	-0.979	-0.978	-0.978	-0.976	-0.975	-0.974	-0.972	-0.970	-0.968	-0.968	-0.965	-0.962	-0.960	-0.958	-0.956	-0.954	-0.952	-0.950	-0.948	-0.946	-0.945	-0.942	-0.941	-0.940	-0.939	-0.938	-0.938	-0.938	-0.938	-0.938	-0.938	-0.938	-0.939	-0.940	-0.941	-0.942	-0.945	-0.948	-0.950	-0.954	-0.956	-0.961	-0.966	-0.970	-0.976	-0.981	-0.986	-0.994	-1.000	-1.008	-1.015	-1.022	-1.030	-1.040	-1.049	-1.058	-1.069	-1.079	-1.089	-1.100	-1.112	-1.124	-1.135	-1.149	-1.162	-1.174	-1.188	-1.202	-1.216	-1.230	-1.244	-1.259	-1.274	-1.289	-1.302	-1.319	-1.334	-1.350	-1.364	-1.380	-1.395	-1.409	-1.424	-1.439	-1.452	-1.468	-1.480	-1.495	-1.508	-1.520	-1.532	-1.545	-1.555	-1.565	-1.576	-1.585	-1.594	-1.601	-1.608	-1.615	-1.621	-1.625	-1.629	-1.631	-1.634	-1.635	-1.635	-1.635	-1.634	-1.631	-1.628	-1.622	-1.616	-1.611	-1.602	-1.594	-1.585	-1.575	-1.562	-1.550	-1.538	-1.525	-1.510	-1.494	-1.476	-1.460	-1.441	-1.422	-1.402	-1.384	-1.364	-1.342	-1.321	-1.299	-1.276	-1.254	-1.231	-1.209	-1.184	-1.161	-1.138	-1.114	-1.091	-1.068	-1.044	-1.020	-0.996	-0.974	-0.951	-0.930	-0.908	-0.886	-0.864	-0.844	-0.824	-0.804	-0.785	-0.768	-0.750	-0.732	-0.716	-0.700	-0.685	-0.671	-0.658	-0.644	-0.632	-0.621	-0.610	-0.601	-0.591	-0.584	-0.575	-0.568	-0.562	-0.556	-0.551	-0.546	-0.542	-0.539	-0.538	-0.535	-0.534	-0.532	-0.531	-0.530	-0.531	-0.531	-0.532	-0.532	-0.535	-0.536	-0.538	-0.540	-0.540	-0.542	-0.544	-0.546	-0.548	-0.549	-0.550	-0.551	-0.552	-0.552	-0.554	-0.552	-0.552	-0.551	-0.550	-0.549	-0.548	-0.546	-0.542	-0.539	-0.535	-0.531	-0.528	-0.521	-0.516	-0.509	-0.501	-0.494	-0.486	-0.478	-0.469	-0.460	-0.450	-0.439	-0.429	-0.416	-0.405	-0.392	-0.380	-0.369	-0.355	-0.341	-0.328	-0.312	-0.300	-0.285	-0.271	-0.255	-0.241	-0.225	-0.211	-0.196	-0.182	-0.166	-0.152	-0.136	-0.122	-0.109	-0.094	-0.080	-0.066	-0.054	-0.040	-0.028	-0.015	-0.002	0.009	0.021	0.032	0.044	0.052	0.064	0.072	0.081	0.090	0.099	0.105	0.114	0.120	0.128	0.132	0.138	0.142	0.149	0.152	0.158	0.161	0.165	0.168	0.171	0.172	0.175	0.176	0.179	0.180	0.182	0.184	0.184	0.185	0.188	0.189	0.190	0.190	0.191	0.194	0.195	0.196	0.199	0.200	0.201	0.205	0.208	0.210	0.212	0.216	0.220	0.224	0.229	0.232	0.239	0.244	0.249	0.255	0.261	0.269	0.276	0.285	0.292	0.301	0.310	0.319	0.330	0.340	0.350	0.361	0.371	0.382	0.394	0.406	0.418	0.430	0.441	0.454	0.466	0.479	0.489	0.501	0.512	0.525	0.536	0.548	0.558	0.569	0.579	0.588	0.598	0.606	0.615	0.622	0.629	0.636	0.642	0.646	0.651	0.654	0.658	0.659	0.661	0.661	0.661	0.660	0.659	0.655	0.651	0.648	0.642	0.636	0.630	0.621	0.612	0.605	0.595	0.584	0.574	0.562	0.550	0.538	0.525	0.510	0.498	0.484	0.470	0.454	0.440	0.425	0.410	0.394	0.380	0.365	0.350	0.335	0.321	0.308	0.294	0.280	0.268	0.256	0.244	0.232	0.222	0.211	0.202	0.192	0.185	0.179	0.171	0.166	0.161	0.158	0.155	0.152	0.151	0.150	0.150	0.151	0.152	0.155	0.158	0.162	0.166	0.172	0.179	0.185	0.194	0.201	0.211	0.220	0.230	0.241	0.252	0.264	0.275	0.286	0.299	0.311	0.324	0.336	0.350	0.361	0.375	0.386	0.400	0.412	0.424	0.435	0.446	0.458	0.468	0.476	0.486	0.494	0.502	0.509	0.516	0.521	0.525	0.530	0.531	0.535	0.536	0.535	0.534	0.532	0.529	0.525	0.520	0.514	0.506	0.499	0.488	0.478	0.466	0.454	0.440	0.426	0.411	0.394	0.378	0.359	0.341	0.321	0.301	0.280	0.259	0.238	0.216	0.192	0.171	0.148	0.122	0.099	0.074	0.050	0.026	0.002	-0.021	-0.046	-0.070	-0.092	-0.116	-0.140	-0.161	-0.184	-0.205	-0.228	-0.249	-0.269	-0.289	-0.308	-0.326	-0.344	-0.361	-0.378	-0.394	-0.410	-0.424	-0.439	-0.452	-0.465	-0.478	-0.489	-0.501	-0.511	-0.521	-0.531	-0.540	-0.549	-0.558	-0.565	-0.572	-0.579	-0.586	-0.592	-0.600	-0.606	-0.612	-0.618	-0.624	-0.630	-0.636	-0.642	-0.648	-0.654	-0.660	-0.666	-0.672	-0.680	-0.686	-0.695	-0.702	-0.710	-0.718	-0.728	-0.735	-0.745	-0.755	-0.766	-0.776	-0.788	-0.800	-0.812	-0.825	-0.838	-0.851	-0.866	-0.881	-0.896	-0.912	-0.929	-0.945	-0.962	-0.981	-1.000	-1.019	-1.038	-1.056	-1.076	-1.098	-1.118	-1.140	-1.160	-1.181	-1.204	-1.226	-1.249	-1.271	-1.294	-1.316	-1.339	-1.361	-1.385	-1.408	-1.430	-1.454	-1.476	-1.498	-1.520	-1.542	-1.564	-1.585	-1.606	-1.628	-1.648	-1.668	-1.686	-1.705	-1.724	-1.741	-1.759	-1.775	-1.791	-1.806	-1.820	-1.835	-1.848	-1.860	-1.872	-1.882	-1.892	-1.902	-1.911	-1.918	-1.926	-1.931	-1.938	-1.942	-1.946	-1.949	-1.951	-1.951	-1.952	-1.952	-1.951	-1.950	-1.948	-1.944	-1.940	-1.935	-1.930	-1.924	-1.918	-1.911	-1.902	-1.894	-1.885	-1.875	-1.866	-1.855	-1.845	-1.834	-1.822	-1.810	-1.799	-1.786	-1.772	-1.761	-1.748	-1.734	-1.721	-1.708	-1.694	-1.680	-1.665	-1.652	-1.639	-1.625	-1.612	-1.599	-1.585	-1.572	-1.560	-1.546	-1.535	-1.522	-1.511	-1.500	-1.489	-1.479	-1.468	-1.458	-1.448	-1.439	-1.429	-1.421	-1.412	-1.405	-1.398	-1.391	-1.384	-1.378	-1.370	-1.365	-1.359	-1.354	-1.349	-1.344	-1.339	-1.335	-1.331	-1.328	-1.324	-1.320	-1.316	-1.312	-1.310	-1.306	-1.302	-1.300	-1.296	-1.294	-1.289	-1.285	-1.281	-1.276	-1.272	-1.268	-1.262	-1.256	-1.252	-1.246	-1.240	-1.232	-1.225	-1.218	-1.210	-1.201	-1.192	-1.184	-1.174	-1.164	-1.154	-1.142	-1.131	-1.120	-1.108	-1.095	-1.084	-1.070	-1.056	-1.044	-1.029	-1.014	-1.001	-0.986	-0.971	-0.958	-0.942	-0.929	-0.914	-0.899	-0.885	-0.871	-0.858	-0.844	-0.830	-0.818	-0.804	-0.792	-0.781	-0.770	-0.759	-0.749	-0.740	-0.732	-0.724	-0.716	-0.711	-0.705	-0.700	-0.696	-0.694	-0.691	-0.690	-0.689	-0.689	-0.691	-0.692	-0.696	-0.700	-0.704	-0.709	-0.715	-0.722	-0.729	-0.738	-0.745	-0.755	-0.764	-0.775	-0.785	-0.798	-0.809	-0.819	-0.831	-0.842	-0.856	-0.868	-0.880	-0.891	-0.902	-0.914	-0.926	-0.936	-0.948	-0.958	-0.968	-0.978	-0.985	-0.994	-1.000	-1.006	-1.012	-1.016	-1.020	-1.022	-1.025	-1.026	-1.026	-1.025	-1.024	-1.020	-1.016	-1.010	-1.004	-0.998	-0.989	-0.979	-0.969	-0.958	-0.945	-0.932	-0.919	-0.902	-0.888	-0.870	-0.852	-0.834	-0.815	-0.794	-0.774	-0.751	-0.729	-0.706	-0.682	-0.659	-0.635	-0.610	-0.585	-0.559	-0.534	-0.507	-0.481	-0.455	-0.428	-0.401	-0.374	-0.348	-0.321	-0.295	-0.268	-0.242	-0.216	-0.190	-0.165	-0.140	-0.115	-0.090	-0.066	-0.044	-0.020	0.002	0.024	0.046	0.066	0.086	0.105	0.125	0.142	0.160	0.176	0.192	0.209	0.222	0.236	0.250	0.261	0.275	0.284	0.295	0.304	0.312	0.320	0.328	0.334	0.338	0.344	0.348	0.351	0.354	0.355	0.356	0.358	0.359	0.359	0.358	0.356	0.355	0.352	0.351	0.348	0.344	0.341	0.338	0.334	0.330	0.325	0.321	0.318	0.312	0.310	0.305	0.301	0.298	0.294	0.290	0.288	0.284	0.280	0.279	0.276	0.275	0.274	0.272	0.271	0.271	0.271	0.271	0.272	0.274	0.275	0.278	0.280	0.284	0.286	0.291	0.296	0.301	0.306	0.312	0.318	0.325	0.331	0.340	0.346	0.355	0.362	0.371	0.379	0.389	0.396	0.405	0.415	0.424	0.432	0.441	0.450	0.460	0.469	0.478	0.486	0.495	0.504	0.511	0.519	0.528	0.534	0.541	0.548	0.552	0.559	0.565	0.570	0.574	0.578	0.581	0.584	0.586	0.588	0.590	0.590	0.590	0.590	0.589	0.588	0.585	0.584	0.580	0.576	0.572	0.568	0.561	0.556	0.550	0.544	0.536	0.529	0.521	0.514	0.505	0.495	0.485	0.476	0.466	0.455	0.446	0.435	0.424	0.412	0.401	0.391	0.380	0.370	0.359	0.348	0.336	0.325	0.315	0.304	0.292	0.282	0.272	0.262	0.252	0.242	0.235	0.225	0.218	0.209	0.200	0.192	0.185	0.178	0.171	0.165	0.158	0.152	0.148	0.142	0.138	0.134	0.129	0.125	0.122	0.119	0.115	0.112	0.110	0.109	0.106	0.104	0.102	0.100	0.100	0.098	0.096	0.095	0.092	0.091	0.090	0.088	0.086	0.082	0.081	0.078	0.076	0.072	0.069	0.065	0.061	0.056	0.050	0.045	0.039	0.032	0.025	0.018	0.009	0.000	-0.010	-0.020	-0.031	-0.044	-0.055	-0.069	-0.082	-0.098	-0.112	-0.130	-0.148	-0.164	-0.182	-0.201	-0.222	-0.242	-0.265	-0.288	-0.310	-0.332	-0.358	-0.382	-0.409	-0.435	-0.460	-0.488	-0.515	-0.544	-0.572	-0.602	-0.631	-0.661	-0.691	-0.720	-0.752	-0.782	-0.812	-0.844	-0.874	-0.905	-0.935	-0.966	-0.996	-1.028	-1.056	-1.088	-1.116	-1.145	-1.175	-1.202	-1.231	-1.258	-1.285	-1.311	-1.336	-1.362	-1.388	-1.411	-1.434	-1.458	-1.478	-1.500	-1.520	-1.539	-1.558	-1.576	-1.594	-1.609	-1.625	-1.640	-1.655	-1.668	-1.680	-1.692	-1.702	-1.714	-1.724	-1.734	-1.741	-1.749	-1.755	-1.762	-1.769	-1.775	-1.780	-1.785	-1.788	-1.792	-1.796	-1.800	-1.802	-1.805	-1.808	-1.811	-1.814	-1.815	-1.818	-1.821	-1.822	-1.825	-1.830	-1.832	-1.836	-1.840	-1.842	-1.848	-1.852	-1.858	-1.864	-1.869	-1.876	-1.884	-1.891	-1.899	-1.908	-1.918	-1.928	-1.938	-1.949	-1.960	-1.971	-1.984	-1.996	-2.010	-2.024	-2.038	-2.051	-2.066	-2.081	-2.096	-2.112	-2.129	-2.145	-2.160	-2.176	-2.192	-2.209	-2.224	-2.240	-2.256	-2.271	-2.286	-2.300	-2.315	-2.329	-2.341	-2.354	-2.366	-2.378	-2.388	-2.398	-2.406	-2.415	-2.421	-2.428	-2.431	-2.436	-2.440	-2.441	-2.444	-2.444	-2.441	-2.440	-2.438	-2.432	-2.426	-2.420	-2.412	-2.404	-2.395	-2.384	-2.370	-2.359	-2.345	-2.329	-2.312	-2.296	-2.279	-2.260	-2.241	-2.220	-2.200	-2.179	-2.158	-2.134	-2.111	-2.088	-2.064	-2.040	-2.015	-1.990	-1.965	-1.940	-1.915	-1.890	-1.864	-1.839	-1.814	-1.789	-1.764	-1.739	-1.714	-1.690	-1.666	-1.642	-1.619	-1.598	-1.574	-1.554	-1.532	-1.512	-1.492	-1.472	-1.454	-1.436	-1.419	-1.402	-1.386	-1.371	-1.355	-1.341	-1.328	-1.315	-1.304	-1.292	-1.281	-1.270	-1.260	-1.251	-1.242	-1.234	-1.226	-1.218	-1.211	-1.205	-1.199	-1.192	-1.186	-1.181	-1.176	-1.171	-1.166	-1.161	-1.158	-1.152	-1.149	-1.144	-1.139	-1.134	-1.130	-1.124	-1.119	-1.114	-1.109	-1.101	-1.095	-1.089	-1.081	-1.074	-1.066	-1.058	-1.049	-1.040	-1.030	-1.019	-1.008	-0.996	-0.984	-0.970	-0.958	-0.942	-0.926	-0.911	-0.895	-0.876	-0.859	-0.840	-0.820	-0.799	-0.778	-0.755	-0.732	-0.709	-0.684	-0.659	-0.632	-0.606	-0.579	-0.550	-0.522	-0.494	-0.464	-0.431	-0.401	-0.369	-0.336	-0.304	-0.271	-0.236	-0.201	-0.168	-0.132	-0.098	-0.062	-0.025	0.010	0.046	0.082	0.119	0.156	0.191	0.229	0.265	0.301	0.338	0.374	0.410	0.445	0.481	0.516	0.551	0.585	0.620	0.655	0.690	0.722	0.756	0.789	0.822	0.855	0.889	0.921	0.954	0.986	1.018	1.050	1.082	1.115	1.148	1.179	1.211	1.244	1.276	1.310	1.344	1.378	1.412	1.446	1.481	1.518	1.554	1.591	1.630	1.668	1.708	1.748	1.790	1.832	1.874	1.918	1.964	2.010	2.056	2.104	2.154	2.202	2.252	2.304	2.358	2.410	2.464	2.518	2.574	2.630	2.688	2.744	2.802	2.861	2.921	2.980	3.040	3.100	3.160	3.220	3.280	3.340	3.400	3.459	3.519	3.576	3.634	3.691	3.749	3.804	3.859	3.911	3.965	4.016	4.066	4.115	4.162	4.208	4.252	4.296	4.335	4.375	4.411	4.446	4.480	4.511	4.540	4.565	4.590	4.612	4.632	4.650	4.664	4.676	4.688	4.695	4.700	4.702	4.701	4.699	4.694	4.686	4.676	4.664	4.648	4.630	4.610	4.588	4.561	4.532	4.502	4.471	4.436	4.399	4.360	4.318	4.274	4.229	4.180	4.129	4.077	4.022	3.966	3.909	3.850	3.790	3.728	3.662	3.598	3.530	3.461	3.392	3.321	3.250	3.179	3.105	3.031	2.958	2.881	2.805	2.729	2.652	2.575	2.498	2.420	2.342	2.266	2.189	2.110	2.033	1.955	1.880	1.802	1.728	1.652	1.578	1.504	1.430	1.358	1.286	1.214	1.145	1.075	1.006	0.938	0.872	0.806	0.741	0.676	0.614	0.552	0.492	0.431	0.374	0.316	0.260	0.204	0.149	0.096	0.042	-0.009	-0.059	-0.110	-0.158	-0.206	-0.254	-0.299	-0.345	-0.389	-0.434	-0.476	-0.520	-0.561	-0.604	-0.642	-0.684	-0.724	-0.762	-0.801	-0.841	-0.880	-0.918	-0.956	-0.992	-1.030	-1.068	-1.105	-1.141	-1.179	-1.216	-1.254	-1.291	-1.329	-1.366	-1.404	-1.442	-1.480	-1.518	-1.558	-1.596	-1.636	-1.675	-1.715	-1.756	-1.798	-1.838	-1.879	-1.921	-1.964	-2.005	-2.049	-2.091	-2.135	-2.179	-2.224	-2.268	-2.311	-2.358	-2.401	-2.448	-2.494	-2.539	-2.584	-2.630	-2.675	-2.721	-2.766	-2.810	-2.856	-2.900	-2.945	-2.990	-3.035	-3.078	-3.121	-3.164	-3.205	-3.248	-3.289	-3.329	-3.369	-3.408	-3.446	-3.484	-3.520	-3.556	-3.591	-3.625	-3.659	-3.692	-3.725	-3.755	-3.785	-3.814	-3.842	-3.869	-3.895	-3.921	-3.946	-3.970	-3.992	-4.014	-4.035	-4.056	-4.076	-4.095	-4.112	-4.130	-4.146	-4.164	-4.179	-4.194	-4.209	-4.222	-4.236	-4.249	-4.261	-4.275	-4.286	-4.298	-4.310	-4.321	-4.332	-4.344	-4.355	-4.366	-4.378	-4.389	-4.399	-4.410	-4.421	-4.432	-4.445	-4.456	-4.469	-4.481	-4.494	-4.508	-4.520	-4.534	-4.549	-4.562	-4.578	-4.591	-4.608	-4.622	-4.639	-4.656	-4.674	-4.691	-4.710	-4.729	-4.748	-4.768	-4.788	-4.806	-4.828	-4.849	-4.870	-4.892	-4.915	-4.938	-4.961	-4.984	-5.008	-5.032	-5.055	-5.080	-5.105	-5.130	-5.155	-5.180	-5.205	-5.230	-5.256	-5.281	-5.308	-5.332	-5.359	-5.384	-5.409	-5.434	-5.459	-5.482	-5.506	-5.531	-5.554	-5.578	-5.601	-5.622	-5.645	-5.666	-5.685	-5.706	-5.726	-5.744	-5.762	-5.780	-5.796	-5.811	-5.828	-5.840	-5.854	-5.866	-5.878	-5.888	-5.896	-5.904	-5.910	-5.916	-5.920	-5.924	-5.925	-5.926	-5.925	-5.924	-5.920	-5.915	-5.909	-5.901	-5.891	-5.881	-5.869	-5.855	-5.840	-5.822	-5.804	-5.782	-5.760	-5.736	-5.710	-5.682	-5.654	-5.622	-5.590	-5.555	-5.518	-5.480	-5.439	-5.396	-5.354	-5.308	-5.259	-5.210	-5.159	-5.104	-5.049	-4.992	-4.934	-4.872	-4.810	-4.746	-4.681	-4.612	-4.544	-4.474	-4.401	-4.326	-4.251	-4.174	-4.096	-4.016	-3.935	-3.854	-3.770	-3.686	-3.600	-3.514	-3.425	-3.338	-3.249	-3.159	-3.066	-2.976	-2.884	-2.791	-2.698	-2.605	-2.511	-2.416	-2.322	-2.228	-2.132	-2.038	-1.944	-1.849	-1.754	-1.659	-1.564	-1.469	-1.375	-1.280	-1.188	-1.094	-1.000	-0.908	-0.815	-0.724	-0.631	-0.540	-0.450	-0.359	-0.269	-0.180	-0.091	-0.004	0.085	0.171	0.259	0.345	0.430	0.515	0.599	0.682	0.766	0.849	0.930	1.012	1.094	1.174	1.254	1.334	1.412	1.489	1.568	1.644	1.719	1.795	1.870	1.945	2.019	2.091	2.164	2.235	2.306	2.378	2.446	2.516	2.585	2.651	2.720	2.785	2.851	2.916	2.980	3.045	3.108	3.169	3.231	3.292	3.351	3.412	3.471	3.529	3.586	3.641	3.698	3.751	3.806	3.859	3.911	3.964	4.014	4.064	4.112	4.160	4.208	4.254	4.299	4.344	4.388	4.430	4.470	4.510	4.550	4.589	4.625	4.661	4.696	4.729	4.762	4.792	4.822	4.850	4.878	4.902	4.928	4.950	4.971	4.990	5.008	5.025	5.040	5.052	5.065	5.075	5.084	5.091	5.095	5.099	5.101	5.100	5.099	5.095	5.090	5.084	5.075	5.065	5.052	5.039	5.024	5.008	4.989	4.969	4.948	4.925	4.900	4.874	4.848	4.820	4.789	4.759	4.728	4.694	4.659	4.624	4.588	4.550	4.512	4.474	4.434	4.392	4.352	4.311	4.270	4.226	4.184	4.140	4.098	4.054	4.009	3.965	3.921	3.876	3.831	3.788	3.744	3.699	3.655	3.611	3.569	3.525	3.481	3.439	3.398	3.355	3.314	3.272	3.230	3.189	3.149	3.109	3.070	3.031	2.991	2.954	2.916	2.878	2.841	2.805	2.769	2.732	2.696	2.661	2.626	2.591	2.558	2.524	2.490	2.456	2.422	2.390	2.356	2.324	2.291	2.258	2.225	2.194	2.160	2.126	2.094	2.062	2.029	1.995	1.962	1.929	1.896	1.862	1.828	1.794	1.759	1.724	1.689	1.654	1.618	1.581	1.544	1.506	1.469	1.430	1.391	1.351	1.311	1.270	1.229	1.186	1.144	1.100	1.055	1.009	0.962	0.915	0.868	0.818	0.768	0.718	0.665	0.611	0.559	0.504	0.448	0.390	0.331	0.272	0.212	0.151	0.089	0.026	-0.039	-0.105	-0.171	-0.238	-0.305	-0.375	-0.445	-0.516	-0.588	-0.659	-0.731	-0.805	-0.879	-0.954	-1.029	-1.104	-1.180	-1.256	-1.332	-1.409	-1.484	-1.561	-1.636	-1.712	-1.788	-1.864	-1.940	-2.014	-2.089	-2.161	-2.235	-2.306	-2.378	-2.448	-2.515	-2.584	-2.650	-2.715	-2.780	-2.841	-2.904	-2.962	-3.021	-3.079	-3.134	-3.188	-3.240	-3.290	-3.338	-3.384	-3.429	-3.471	-3.512	-3.552	-3.591	-3.628	-3.662	-3.694	-3.725	-3.755	-3.782	-3.809	-3.832	-3.856	-3.878	-3.898	-3.916	-3.934	-3.950	-3.965	-3.979	-3.991	-4.004	-4.014	-4.025	-4.034	-4.043	-4.051	-4.059	-4.065	-4.072	-4.079	-4.086	-4.091	-4.098	-4.104	-4.110	-4.116	-4.124	-4.130	-4.138	-4.145	-4.154	-4.161	-4.170	-4.180	-4.190	-4.201	-4.212	-4.226	-4.239	-4.254	-4.268	-4.284	-4.299	-4.318	-4.334	-4.352	-4.372	-4.392	-4.414	-4.435	-4.456	-4.480	-4.504	-4.529	-4.552	-4.578	-4.604	-4.629	-4.655	-4.681	-4.708	-4.735	-4.761	-4.788	-4.814	-4.840	-4.868	-4.894	-4.920	-4.946	-4.971	-4.996	-5.020	-5.045	-5.069	-5.091	-5.114	-5.135	-5.155	-5.176	-5.195	-5.214	-5.231	-5.248	-5.264	-5.278	-5.292	-5.304	-5.316	-5.328	-5.338	-5.348	-5.355	-5.362	-5.369	-5.375	-5.380	-5.384	-5.388	-5.390	-5.391	-5.392	-5.392	-5.392	-5.390	-5.389	-5.385	-5.382	-5.379	-5.374	-5.369	-5.364	-5.359	-5.352	-5.346	-5.340	-5.331	-5.325	-5.318	-5.309	-5.301	-5.294	-5.286	-5.278	-5.270	-5.261	-5.252	-5.246	-5.238	-5.229	-5.221	-5.214	-5.206	-5.198	-5.192	-5.185	-5.178	-5.172	-5.166	-5.161	-5.155	-5.151	-5.146	-5.142	-5.138	-5.135	-5.132	-5.130	-5.129	-5.128	-5.126	-5.126	-5.126	-5.128	-5.129	-5.130	-5.132	-5.136	-5.139	-5.142	-5.146	-5.150	-5.156	-5.160	-5.166	-5.171	-5.176	-5.182	-5.189	-5.196	-5.201	-5.208	-5.214	-5.220	-5.226	-5.232	-5.236	-5.242	-5.246	-5.250	-5.255	-5.256	-5.259	-5.261	-5.261	-5.260	-5.259	-5.256	-5.252	-5.249	-5.242	-5.236	-5.228	-5.219	-5.208	-5.196	-5.181	-5.166	-5.149	-5.131	-5.112	-5.091	-5.069	-5.045	-5.020	-4.991	-4.964	-4.934	-4.902	-4.870	-4.836	-4.800	-4.764	-4.725	-4.685	-4.645	-4.602	-4.560	-4.518	-4.472	-4.428	-4.381	-4.335	-4.288	-4.239	-4.191	-4.141	-4.093	-4.044	-3.994	-3.942	-3.894	-3.845	-3.795	-3.745	-3.695	-3.646	-3.598	-3.549	-3.501	-3.452	-3.406	-3.359	-3.314	-3.269	-3.224	-3.180	-3.136	-3.096	-3.054	-3.014	-2.974	-2.935	-2.898	-2.860	-2.824	-2.789	-2.754	-2.721	-2.688	-2.656	-2.625	-2.595	-2.566	-2.538	-2.511	-2.484	-2.458	-2.432	-2.409	-2.384	-2.360	-2.339	-2.316	-2.295	-2.274	-2.254	-2.235	-2.215	-2.196	-2.179	-2.161	-2.144	-2.128	-2.111	-2.095	-2.080	-2.064	-2.050	-2.035	-2.020	-2.007	-1.994	-1.981	-1.969	-1.955	-1.942	-1.931	-1.920	-1.908	-1.898	-1.886	-1.876	-1.866	-1.856	-1.848	-1.839	-1.830	-1.822	-1.815	-1.808	-1.800	-1.794	-1.789	-1.782	-1.778	-1.772	-1.770	-1.765	-1.764	-1.760	-1.759	-1.758	-1.758	-1.758	-1.759	-1.759	-1.761	-1.764	-1.768	-1.771	-1.776	-1.781	-1.788	-1.794	-1.801	-1.810	-1.820	-1.829	-1.840	-1.850	-1.862	-1.875	-1.888	-1.901	-1.916	-1.931	-1.948	-1.962	-1.980	-1.998	-2.016	-2.035	-2.055	-2.074	-2.094	-2.115	-2.138	-2.159	-2.180	-2.202	-2.224	-2.248	-2.270	-2.294	-2.316	-2.340	-2.364	-2.386	-2.410	-2.434	-2.456	-2.479	-2.501	-2.525	-2.546	-2.568	-2.589	-2.610	-2.631	-2.652	-2.671	-2.690	-2.709	-2.726	-2.744	-2.760	-2.775	-2.791	-2.805	-2.819	-2.831	-2.844	-2.854	-2.864	-2.874	-2.881	-2.889	-2.895	-2.901	-2.908	-2.910	-2.914	-2.916	-2.916	-2.916	-2.916	-2.916	-2.914	-2.912	-2.909	-2.905	-2.901	-2.895	-2.890	-2.882	-2.876	-2.869	-2.861	-2.854	-2.845	-2.836	-2.828	-2.818	-2.809	-2.799	-2.790	-2.780	-2.771	-2.760	-2.751	-2.742	-2.732	-2.725	-2.718	-2.709	-2.701	-2.694	-2.688	-2.681	-2.676	-2.671	-2.668	-2.664	-2.661	-2.659	-2.658	-2.658	-2.658	-2.659	-2.662	-2.665	-2.670	-2.674	-2.680	-2.686	-2.695	-2.704	-2.712	-2.724	-2.735	-2.748	-2.761	-2.775	-2.790	-2.806	-2.824	-2.840	-2.858	-2.878	-2.898	-2.916	-2.936	-2.958	-2.979	-3.000	-3.021	-3.044	-3.066	-3.088	-3.110	-3.131	-3.154	-3.176	-3.198	-3.219	-3.240	-3.260	-3.280	-3.300	-3.318	-3.336	-3.352	-3.369	-3.385	-3.399	-3.411	-3.424	-3.435	-3.445	-3.454	-3.462	-3.469	-3.474	-3.476	-3.480	-3.481	-3.481	-3.480	-3.476	-3.472	-3.466	-3.460	-3.452	-3.444	-3.434	-3.421	-3.409	-3.395	-3.380	-3.364	-3.346	-3.329	-3.310	-3.290	-3.269	-3.249	-3.226	-3.205	-3.181	-3.158	-3.135	-3.111	-3.088	-3.062	-3.040	-3.015	-2.991	-2.968	-2.944	-2.921	-2.899	-2.876	-2.855	-2.834	-2.814	-2.794	-2.775	-2.758	-2.740	-2.724	-2.709	-2.695	-2.681	-2.671	-2.660	-2.650	-2.642	-2.635	-2.629	-2.625	-2.622	-2.620	-2.619	-2.619	-2.621	-2.625	-2.629	-2.635	-2.641	-2.650	-2.659	-2.669	-2.681	-2.692	-2.706	-2.721	-2.735	-2.752	-2.769	-2.786	-2.805	-2.822	-2.841	-2.861	-2.882	-2.902	-2.922	-2.944	-2.966	-2.988	-3.009	-3.030	-3.051	-3.072	-3.092	-3.114	-3.134	-3.154	-3.172	-3.192	-3.210	-3.228	-3.245	-3.261	-3.278	-3.291	-3.305	-3.319	-3.331	-3.342	-3.352	-3.361	-3.369	-3.376	-3.382	-3.388	-3.392	-3.396	-3.398	-3.399	-3.399	-3.398	-3.395	-3.392	-3.389	-3.384	-3.379	-3.371	-3.364	-3.354	-3.345	-3.334	-3.324	-3.311	-3.300	-3.286	-3.272	-3.259	-3.244	-3.229	-3.212	-3.198	-3.181	-3.165	-3.146	-3.130	-3.114	-3.096	-3.079	-3.062	-3.044	-3.028	-3.011	-2.995	-2.979	-2.961	-2.946	-2.931	-2.918	-2.902	-2.889	-2.875	-2.862	-2.850	-2.839	-2.828	-2.816	-2.808	-2.799	-2.790	-2.781	-2.775	-2.769	-2.764	-2.759	-2.754	-2.751	-2.749	-2.746	-2.745	-2.744	-2.744	-2.745	-2.746	-2.748	-2.750	-2.752	-2.755	-2.759	-2.762	-2.766	-2.771	-2.778	-2.782	-2.789	-2.794	-2.800	-2.806	-2.812	-2.820	-2.826	-2.832	-2.839	-2.845	-2.852	-2.859	-2.864	-2.870	-2.876	-2.882	-2.888	-2.894	-2.898	-2.902	-2.906	-2.910	-2.915	-2.918	-2.921	-2.924	-2.926	-2.928	-2.930	-2.931	-2.932	-2.932	-2.932	-2.932	-2.931	-2.930	-2.930	-2.928	-2.925	-2.922	-2.920	-2.918	-2.912	-2.909	-2.905	-2.900	-2.895	-2.889	-2.884	-2.878	-2.871	-2.865	-2.859	-2.851	-2.845	-2.838	-2.829	-2.820	-2.812	-2.804	-2.795	-2.786	-2.778	-2.770	-2.761	-2.751	-2.742	-2.734	-2.725	-2.715	-2.705	-2.696	-2.686	-2.679	-2.669	-2.660	-2.651	-2.642	-2.634	-2.625	-2.616	-2.609	-2.600	-2.592	-2.584	-2.576	-2.568	-2.561	-2.552	-2.546	-2.539	-2.531	-2.525	-2.518	-2.511	-2.505	-2.499	-2.491	-2.485	-2.479	-2.472	-2.466	-2.460	-2.454	-2.448	-2.440	-2.432	-2.426	-2.420	-2.412	-2.404	-2.396	-2.388	-2.379	-2.369	-2.360	-2.350	-2.339	-2.329	-2.316	-2.305	-2.291	-2.279	-2.265	-2.251	-2.236	-2.220	-2.202	-2.186	-2.169	-2.150	-2.131	-2.112	-2.091	-2.069	-2.047	-2.026	-2.002	-1.979	-1.955	-1.930	-1.905	-1.879	-1.851	-1.825	-1.798	-1.770	-1.742	-1.715	-1.686	-1.658	-1.629	-1.599	-1.570	-1.540	-1.511	-1.482	-1.454	-1.424	-1.395	-1.368	-1.339	-1.310	-1.282	-1.256	-1.229	-1.202	-1.176	-1.151	-1.126	-1.104	-1.079	-1.056	-1.035	-1.014	-0.994	-0.974	-0.955	-0.936	-0.919	-0.904	-0.888	-0.872	-0.859	-0.845	-0.834	-0.821	-0.810	-0.801	-0.792	-0.784	-0.776	-0.769	-0.762	-0.756	-0.752	-0.748	-0.742	-0.741	-0.738	-0.734	-0.732	-0.731	-0.730	-0.728	-0.729	-0.728	-0.728	-0.728	-0.728	-0.729	-0.729	-0.729	-0.730	-0.730	-0.731	-0.730	-0.731	-0.730	-0.731	-0.731	-0.731	-0.730	-0.729	-0.729	-0.728	-0.726	-0.726	-0.724	-0.721	-0.719	-0.716	-0.715	-0.711	-0.709	-0.706	-0.704	-0.700	-0.698	-0.694	-0.690	-0.686	-0.682	-0.678	-0.674	-0.670	-0.665	-0.662	-0.658	-0.654	-0.650	-0.646	-0.641	-0.638	-0.634	-0.631	-0.628	-0.625	-0.621	-0.619	-0.616	-0.615	-0.612	-0.610	-0.609	-0.608	-0.608	-0.608	-0.605	-0.606	-0.606	-0.608	-0.609	-0.610	-0.611	-0.615	-0.618	-0.621	-0.624	-0.628	-0.632	-0.638	-0.642	-0.648	-0.652	-0.659	-0.666	-0.674	-0.681	-0.689	-0.698	-0.706	-0.715	-0.725	-0.735	-0.745	-0.755	-0.766	-0.778	-0.789	-0.801	-0.814	-0.825	-0.838	-0.850	-0.862	-0.875	-0.889	-0.900	-0.914	-0.929	-0.940	-0.954	-0.966	-0.980	-0.991	-1.004	-1.016	-1.028	-1.040	-1.050	-1.061	-1.071	-1.081	-1.090	-1.099	-1.106	-1.114	-1.121	-1.128	-1.132	-1.138	-1.141	-1.144	-1.148	-1.149	-1.148	-1.149	-1.146	-1.145	-1.142	-1.139	-1.134	-1.129	-1.121	-1.114	-1.104	-1.095	-1.085	-1.072	-1.061	-1.049	-1.034	-1.020	-1.004	-0.988	-0.970	-0.954	-0.935	-0.916	-0.896	-0.878	-0.856	-0.835	-0.815	-0.792	-0.771	-0.749	-0.726	-0.704	-0.681	-0.659	-0.636	-0.612	-0.590	-0.566	-0.544	-0.522	-0.499	-0.478	-0.456	-0.435	-0.414	-0.394	-0.374	-0.354	-0.335	-0.316	-0.299	-0.281	-0.264	-0.249	-0.234	-0.220	-0.205	-0.192	-0.180	-0.169	-0.158	-0.149	-0.139	-0.130	-0.122	-0.115	-0.110	-0.104	-0.099	-0.094	-0.091	-0.089	-0.086	-0.084	-0.082	-0.082	-0.084	-0.084	-0.085	-0.086	-0.089	-0.090	-0.094	-0.096	-0.100	-0.104	-0.108	-0.110	-0.115	-0.119	-0.122	-0.126	-0.130	-0.134	-0.138	-0.140	-0.144	-0.146	-0.150	-0.151	-0.152	-0.154	-0.156	-0.156	-0.156	-0.156	-0.156	-0.155	-0.152	-0.151	-0.148	-0.144	-0.140	-0.136	-0.130	-0.125	-0.119	-0.111	-0.104	-0.095	-0.088	-0.079	-0.069	-0.058	-0.048	-0.036	-0.026	-0.014	-0.001	0.011	0.024	0.038	0.051	0.064	0.078	0.091	0.105	0.120	0.134	0.148	0.162	0.176	0.190	0.205	0.218	0.232	0.245	0.259	0.271	0.284	0.296	0.309	0.320	0.331	0.341	0.351	0.361	0.371	0.380	0.389	0.396	0.404	0.411	0.416	0.422	0.428	0.434	0.438	0.440	0.445	0.448	0.450	0.451	0.452	0.454	0.455	0.454	0.455	0.454	0.454	0.451	0.449	0.448	0.445	0.442	0.441	0.439	0.435	0.432	0.430	0.426	0.425	0.421	0.419	0.418	0.415	0.412	0.410	0.409	0.408	0.406	0.405	0.405	0.404	0.405	0.406	0.408	0.409	0.411	0.414	0.418	0.420	0.424	0.430	0.435	0.440	0.448	0.455	0.462	0.470	0.479	0.488	0.498	0.506	0.516	0.528	0.539	0.551	0.562	0.574	0.586	0.599	0.611	0.625	0.639	0.651	0.664	0.676	0.690	0.702	0.716	0.728	0.740	0.751	0.762	0.775	0.785	0.795	0.804	0.814	0.821	0.830	0.838	0.842	0.849	0.852	0.858	0.860	0.862	0.864	0.865	0.864	0.864	0.861	0.859	0.855	0.850	0.845	0.839	0.831	0.824	0.815	0.805	0.795	0.785	0.774	0.761	0.750	0.736	0.722	0.709	0.695	0.680	0.666	0.650	0.635	0.620	0.605	0.590	0.575	0.560	0.545	0.530	0.516	0.502	0.489	0.476	0.462	0.451	0.439	0.429	0.418	0.408	0.400	0.391	0.384	0.378	0.371	0.368	0.364	0.361	0.358	0.356	0.356	0.356	0.358	0.360	0.362	0.366	0.371	0.376	0.381	0.388	0.395	0.404	0.412	0.422	0.432	0.442	0.454	0.465	0.476	0.489	0.500	0.514	0.525	0.539	0.550	0.564	0.576	0.590	0.601	0.614	0.626	0.638	0.649	0.660	0.670	0.680	0.689	0.698	0.705	0.712	0.719	0.725	0.729	0.732	0.736	0.738	0.738	0.739	0.738	0.736	0.732	0.729	0.722	0.718	0.711	0.702	0.692	0.682	0.672	0.660	0.646	0.632	0.618	0.601	0.586	0.569	0.551	0.531	0.512	0.492	0.472	0.451	0.431	0.410	0.388	0.365	0.341	0.319	0.296	0.272	0.250	0.226	0.204	0.180	0.158	0.135	0.112	0.090	0.069	0.048	0.026	0.005	-0.014	-0.035	-0.054	-0.071	-0.090	-0.109	-0.125	-0.141	-0.158	-0.172	-0.189	-0.202	-0.216	-0.230	-0.242	-0.255	-0.268	-0.279	-0.289	-0.299	-0.309	-0.319	-0.328	-0.336	-0.344	-0.352	-0.360	-0.368	-0.375	-0.381	-0.389	-0.396	-0.402	-0.409	-0.415	-0.421	-0.429	-0.435	-0.441	-0.449	-0.455	-0.461	-0.470	-0.476	-0.484	-0.491	-0.499	-0.509	-0.516	-0.525	-0.534	-0.545	-0.554	-0.565	-0.575	-0.586	-0.598	-0.609	-0.621	-0.634	-0.646	-0.660	-0.672	-0.688	-0.701	-0.718	-0.732	-0.749	-0.764	-0.780	-0.796	-0.814	-0.831	-0.849	-0.866	-0.885	-0.902	-0.922	-0.940	-0.959	-0.979	-0.998	-1.016	-1.036	-1.055	-1.075	-1.092	-1.114	-1.134	-1.152	-1.171	-1.190	-1.210	-1.228	-1.245	-1.265	-1.282	-1.300	-1.318	-1.335	-1.351	-1.366	-1.384	-1.399	-1.412	-1.428	-1.442	-1.456	-1.469	-1.480	-1.492	-1.505	-1.515	-1.525	-1.534	-1.545	-1.554	-1.560	-1.568	-1.574	-1.581	-1.586	-1.591	-1.595	-1.599	-1.601	-1.602	-1.604	-1.605	-1.606	-1.605	-1.604	-1.602	-1.601	-1.598	-1.595	-1.590	-1.586	-1.581	-1.575	-1.569	-1.562	-1.555	-1.548	-1.540	-1.532	-1.524	-1.514	-1.505	-1.496	-1.486	-1.475	-1.464	-1.454	-1.442	-1.432	-1.421	-1.410	-1.398	-1.388	-1.375	-1.364	-1.352	-1.341	-1.330	-1.319	-1.309	-1.296	-1.286	-1.276	-1.266	-1.256	-1.248	-1.238	-1.228	-1.220	-1.210	-1.202	-1.195	-1.188	-1.180	-1.174	-1.166	-1.160	-1.155	-1.149	-1.144	-1.139	-1.134	-1.129	-1.125	-1.121	-1.119	-1.115	-1.111	-1.109	-1.108	-1.104	-1.101	-1.099	-1.096	-1.094	-1.091	-1.090	-1.088	-1.084	-1.081	-1.079	-1.076	-1.072	-1.070	-1.066	-1.062	-1.058	-1.055	-1.050	-1.042	-1.038	-1.034	-1.028	-1.020	-1.014	-1.006	-0.999	-0.990	-0.982	-0.972	-0.964	-0.954	-0.945	-0.934	-0.922	-0.911	-0.901	-0.889	-0.876	-0.865	-0.851	-0.840	-0.826	-0.814	-0.801	-0.789	-0.775	-0.762	-0.750	-0.738	-0.725	-0.712	-0.700	-0.689	-0.678	-0.668	-0.656	-0.645	-0.636	-0.626	-0.619	-0.610	-0.604	-0.596	-0.591	-0.586	-0.581	-0.578	-0.575	-0.572	-0.571	-0.571	-0.571	-0.572	-0.574	-0.576	-0.581	-0.585	-0.590	-0.595	-0.602	-0.609	-0.618	-0.625	-0.636	-0.645	-0.655	-0.666	-0.678	-0.689	-0.701	-0.712	-0.724	-0.736	-0.749	-0.761	-0.774	-0.786	-0.799	-0.811	-0.822	-0.834	-0.845	-0.856	-0.866	-0.876	-0.884	-0.894	-0.900	-0.908	-0.914	-0.919	-0.922	-0.926	-0.929	-0.930	-0.930	-0.930	-0.928	-0.925	-0.921	-0.916	-0.910	-0.901	-0.894	-0.884	-0.875	-0.862	-0.851	-0.836	-0.822	-0.806	-0.790	-0.771	-0.754	-0.734	-0.714	-0.691	-0.670	-0.648	-0.624	-0.599	-0.574	-0.549	-0.522	-0.496	-0.470	-0.442	-0.415	-0.386	-0.359	-0.331	-0.302	-0.274	-0.245	-0.216	-0.189	-0.159	-0.131	-0.104	-0.075	-0.049	-0.020	0.008	0.032	0.060	0.086	0.111	0.135	0.159	0.184	0.206	0.229	0.250	0.271	0.292	0.312	0.331	0.350	0.368	0.384	0.399	0.415	0.430	0.442	0.456	0.468	0.480	0.490	0.500	0.510	0.519	0.526	0.532	0.539	0.545	0.551	0.555	0.559	0.562	0.566	0.568	0.570	0.571	0.572	0.571	0.571	0.572	0.571	0.570	0.569	0.568	0.566	0.565	0.562	0.561	0.559	0.556	0.554	0.551	0.549	0.548	0.546	0.542	0.541	0.540	0.538	0.538	0.536	0.535	0.535	0.532	0.532	0.534	0.534	0.535	0.535	0.536	0.538	0.540	0.542	0.545	0.549	0.551	0.554	0.559	0.562	0.568	0.572	0.576	0.582	0.588	0.592	0.599	0.605	0.612	0.619	0.626	0.632	0.640	0.646	0.654	0.661	0.669	0.676	0.684	0.691	0.698	0.705	0.712	0.720	0.726	0.732	0.739	0.745	0.750	0.756	0.761	0.766	0.771	0.776	0.780	0.784	0.786	0.789	0.791	0.794	0.794	0.795	0.795	0.795	0.795	0.792	0.792	0.790	0.786	0.784	0.780	0.776	0.771	0.768	0.762	0.756	0.750	0.744	0.738	0.729	0.721	0.714	0.705	0.696	0.688	0.680	0.671	0.662	0.652	0.642	0.634	0.624	0.615	0.606	0.596	0.586	0.579	0.569	0.560	0.551	0.542	0.535	0.526	0.519	0.511	0.504	0.498	0.490	0.482	0.476	0.471	0.465	0.460	0.455	0.450	0.446	0.442	0.439	0.436	0.432	0.430	0.428	0.425	0.424	0.422	0.420	0.419	0.418	0.418	0.416	0.415	0.415	0.415	0.414	0.412	0.412	0.411	0.410	0.409	0.409	0.406	0.404	0.402	0.400	0.398	0.394	0.392	0.388	0.384	0.379	0.372	0.369	100.000	5.000	2.000	1.000	5.000	0.000	0.000	0.000	0.000	0.000	0.000	0.000	0.000	0.000	0.000	0.000	0.000	0.000	0.862	0.816	0.770	0.724	0.679	0.631	0.585	0.538	0.492	0.445	0.400	0.352	0.306	0.261	0.215	0.169	0.124	0.080	0.036	-0.008	-0.051	-0.094	-0.135	-0.178	-0.218	-0.259	-0.298	-0.336	-0.375	-0.411	-0.448	-0.484	-0.519	-0.552	-0.586	-0.619	-0.650	-0.680	-0.711	-0.740	-0.769	-0.796	-0.824	-0.850	-0.875	-0.900	-0.924	-0.948	-0.969	-0.990	-1.012	-1.032	-1.052	-1.071	-1.089	-1.108	-1.125	-1.142	-1.159	-1.175	-1.191	-1.206	-1.221	-1.236	-1.251	-1.265	-1.280	-1.292	-1.308	-1.322	-1.335	-1.349	-1.362	-1.376	-1.389	-1.404	-1.416	-1.431	-1.444	-1.459	-1.472	-1.486	-1.500	-1.515	-1.530	-1.545	-1.560	-1.575	-1.591	-1.608	-1.622	-1.640	-1.655	-1.672	-1.689	-1.706	-1.724	-1.741	-1.759	-1.775	-1.792	-1.810	-1.830	-1.848	-1.865	-1.882	-1.901	-1.919	-1.936	-1.954	-1.970	-1.988	-2.005	-2.022	-2.039	-2.056	-2.072	-2.089	-2.105	-2.120	-2.135	-2.149	-2.164	-2.178	-2.191	-2.205	-2.216	-2.229	-2.240	-2.252	-2.262	-2.272	-2.282	-2.291	-2.300	-2.309	-2.316	-2.322	-2.329	-2.334	-2.340	-2.344	-2.349	-2.352	-2.356	-2.360	-2.361	-2.362	-2.364	-2.365	-2.366	-2.366	-2.365	-2.364	-2.362	-2.360	-2.358	-2.354	-2.351	-2.349	-2.345	-2.340	-2.335	-2.330	-2.326	-2.320	-2.314	-2.308	-2.301	-2.296	-2.289	-2.282	-2.275	-2.268	-2.260	-2.252	-2.244	-2.236	-2.229	-2.221	-2.211	-2.204	-2.195	-2.188	-2.179	-2.170	-2.161	-2.155	-2.145	-2.138	-2.130	-2.122	-2.115	-2.106	-2.100	-2.094	-2.086	-2.080	-2.072	-2.068	-2.061	-2.056	-2.051	-2.046	-2.041	-2.038	-2.034	-2.029	-2.026	-2.022	-2.020	-2.016	-2.014	-2.013	-2.011	-2.009	-2.007	-2.005	-2.004	-2.004	-2.002	-2.002	-2.001	-2.001	-1.999	-1.999	-1.999	-1.996	-1.995	-1.995	-1.992	-1.991	-1.989	-1.986	-1.984	-1.979	-1.976	-1.972	-1.968	-1.962	-1.956	-1.950	-1.942	-1.935	-1.926	-1.918	-1.908	-1.898	-1.888	-1.875	-1.861	-1.849	-1.835	-1.819	-1.804	-1.788	-1.771	-1.752	-1.732	-1.712	-1.692	-1.671	-1.650	-1.628	-1.604	-1.580	-1.556	-1.531	-1.505	-1.480	-1.454	-1.426	-1.399	-1.370	-1.342	-1.314	-1.285	-1.256	-1.226	-1.198	-1.168	-1.139	-1.108	-1.079	-1.049	-1.019	-0.989	-0.960	-0.931	-0.901	-0.872	-0.844	-0.815	-0.788	-0.759	-0.732	-0.705	-0.678	-0.652	-0.626	-0.601	-0.576	-0.554	-0.529	-0.506	-0.484	-0.462	-0.440	-0.420	-0.400	-0.380	-0.362	-0.344	-0.326	-0.309	-0.292	-0.278	-0.262	-0.248	-0.235	-0.221	-0.210	-0.198	-0.188	-0.178	-0.168	-0.159	-0.150	-0.142	-0.136	-0.130	-0.124	-0.119	-0.115	-0.111	-0.108	-0.105	-0.104	-0.102	-0.101	-0.101	-0.102	-0.104	-0.106	-0.109	-0.112	-0.115	-0.119	-0.124	-0.129	-0.135	-0.142	-0.149	-0.156	-0.165	-0.174	-0.182	-0.192	-0.202	-0.214	-0.224	-0.236	-0.249	-0.260	-0.274	-0.286	-0.300	-0.315	-0.329	-0.344	-0.360	-0.374	-0.390	-0.405	-0.421	-0.438	-0.454	-0.470	-0.486	-0.505	-0.521	-0.538	-0.555	-0.571	-0.589	-0.605	-0.622	-0.640	-0.655	-0.672	-0.689	-0.704	-0.720	-0.736	-0.752	-0.768	-0.782	-0.798	-0.812	-0.826	-0.841	-0.855	-0.868	-0.881	-0.895	-0.906	-0.920	-0.931	-0.944	-0.955	-0.965	-0.976	-0.988	-0.998	-1.008	-1.016	-1.026	-1.035	-1.044	-1.052	-1.061	-1.069	-1.076	-1.082	-1.090	-1.098	-1.105	-1.111	-1.118	-1.125	-1.130	-1.135	-1.141	-1.146	-1.152	-1.158	-1.162	-1.168	-1.172	-1.178	-1.181	-1.185	-1.190	-1.194	-1.198	-1.201	-1.206	-1.209	-1.212	-1.215	-1.219	-1.221	-1.225	-1.228	-1.231	-1.232	-1.236	-1.239	-1.240	-1.242	-1.246	-1.248	-1.250	-1.252	-1.254	-1.256	-1.258	-1.259	-1.261	-1.262	-1.264	-1.266	-1.268	-1.269	-1.270	-1.272	-1.275	-1.276	-1.279	-1.280	-1.282	-1.284	-1.286	-1.290	-1.292	-1.295	-1.298	-1.301	-1.305	-1.309	-1.312	-1.316	-1.321	-1.325	-1.330	-1.335	-1.340	-1.348	-1.352	-1.359	-1.366	-1.372	-1.379	-1.388	-1.394	-1.402	-1.410	-1.419	-1.426	-1.436	-1.445	-1.455	-1.464	-1.474	-1.482	-1.494	-1.504	-1.512	-1.524	-1.532	-1.542	-1.552	-1.561	-1.571	-1.580	-1.590	-1.598	-1.606	-1.614	-1.621	-1.629	-1.634	-1.641	-1.648	-1.652	-1.656	-1.659	-1.662	-1.664	-1.666	-1.665	-1.666	-1.665	-1.661	-1.659	-1.655	-1.650	-1.644	-1.638	-1.629	-1.620	-1.610	-1.599	-1.588	-1.574	-1.560	-1.545	-1.529	-1.511	-1.495	-1.476	-1.458	-1.436	-1.415	-1.394	-1.370	-1.348	-1.322	-1.298	-1.271	-1.246	-1.220	-1.191	-1.165	-1.136	-1.108	-1.080	-1.051	-1.022	-0.992	-0.964	-0.935	-0.905	-0.876	-0.846	-0.819	-0.790	-0.761	-0.732	-0.705	-0.678	-0.651	-0.624	-0.598	-0.571	-0.546	-0.522	-0.498	-0.475	-0.452	-0.430	-0.409	-0.389	-0.369	-0.350	-0.332	-0.315	-0.299	-0.282	-0.269	-0.255	-0.241	-0.229	-0.218	-0.206	-0.198	-0.189	-0.180	-0.174	-0.168	-0.161	-0.156	-0.152	-0.150	-0.146	-0.145	-0.144	-0.144	-0.144	-0.144	-0.144	-0.146	-0.149	-0.151	-0.154	-0.159	-0.162	-0.168	-0.171	-0.176	-0.184	-0.189	-0.195	-0.200	-0.206	-0.214	-0.220	-0.226	-0.234	-0.240	-0.246	-0.252	-0.260	-0.265	-0.271	-0.279	-0.284	-0.290	-0.295	-0.300	-0.305	-0.309	-0.314	-0.318	-0.320	-0.324	-0.328	-0.330	-0.331	-0.332	-0.335	-0.335	-0.335	-0.335	-0.335	-0.334	-0.331	-0.330	-0.328	-0.325	-0.322	-0.319	-0.315	-0.311	-0.306	-0.302	-0.296	-0.290	-0.285	-0.280	-0.272	-0.268	-0.261	-0.254	-0.248	-0.240	-0.234	-0.228	-0.220	-0.214	-0.206	-0.199	-0.192	-0.188	-0.180	-0.175	-0.169	-0.164	-0.158	-0.152	-0.149	-0.145	-0.141	-0.138	-0.135	-0.131	-0.131	-0.129	-0.128	-0.126	-0.128	-0.128	-0.129	-0.130	-0.132	-0.135	-0.139	-0.141	-0.146	-0.151	-0.156	-0.162	-0.169	-0.175	-0.184	-0.191	-0.200	-0.209	-0.216	-0.226	-0.238	-0.249	-0.259	-0.271	-0.282	-0.294	-0.306	-0.319	-0.332	-0.346	-0.359	-0.372	-0.386	-0.400	-0.414	-0.429	-0.442	-0.456	-0.471	-0.486	-0.500	-0.515	-0.529	-0.544	-0.558	-0.570	-0.585	-0.599	-0.612	-0.625	-0.639	-0.652	-0.666	-0.678	-0.690	-0.701	-0.714	-0.725	-0.736	-0.746	-0.756	-0.766	-0.776	-0.786	-0.795	-0.802	-0.810	-0.818	-0.824	-0.831	-0.838	-0.842	-0.846	-0.851	-0.855	-0.859	-0.860	-0.864	-0.866	-0.866	-0.868	-0.868	-0.868	-0.868	-0.868	-0.865	-0.864	-0.861	-0.859	-0.855	-0.852	-0.849	-0.845	-0.840	-0.836	-0.831	-0.826	-0.821	-0.816	-0.811	-0.805	-0.800	-0.794	-0.789	-0.782	-0.778	-0.771	-0.766	-0.761	-0.755	-0.750	-0.745	-0.739	-0.735	-0.730	-0.726	-0.721	-0.718	-0.714	-0.710	-0.706	-0.704	-0.700	-0.699	-0.696	-0.695	-0.694	-0.692	-0.692	-0.690	-0.690	-0.690	-0.690	-0.690	-0.690	-0.690	-0.692	-0.692	-0.695	-0.695	-0.696	-0.698	-0.699	-0.700	-0.702	-0.704	-0.705	-0.706	-0.706	-0.708	-0.709	-0.710	-0.711	-0.712	-0.712	-0.712	-0.714	-0.714	-0.714	-0.714	-0.712	-0.711	-0.710	-0.709	-0.708	-0.705	-0.702	-0.701	-0.698	-0.695	-0.692	-0.689	-0.685	-0.682	-0.678	-0.674	-0.670	-0.665	-0.661	-0.656	-0.652	-0.648	-0.642	-0.639	-0.634	-0.629	-0.625	-0.620	-0.615	-0.611	-0.608	-0.602	-0.600	-0.596	-0.591	-0.588	-0.586	-0.582	-0.580	-0.578	-0.576	-0.574	-0.571	-0.571	-0.570	-0.569	-0.570	-0.569	-0.569	-0.570	-0.570	-0.571	-0.572	-0.574	-0.576	-0.578	-0.580	-0.581	-0.585	-0.586	-0.589	-0.592	-0.594	-0.598	-0.601	-0.604	-0.606	-0.609	-0.612	-0.616	-0.619	-0.621	-0.625	-0.626	-0.630	-0.632	-0.634	-0.638	-0.639	-0.640	-0.642	-0.644	-0.644	-0.645	-0.646	-0.646	-0.648	-0.648	-0.648	-0.646	-0.646	-0.645	-0.645	-0.642	-0.641	-0.639	-0.638	-0.635	-0.634	-0.631	-0.628	-0.625	-0.622	-0.619	-0.615	-0.611	-0.608	-0.604	-0.598	-0.594	-0.589	-0.584	-0.579	-0.574	-0.568	-0.561	-0.556	-0.550	-0.542	-0.538	-0.531	-0.524	-0.516	-0.509	-0.501	-0.494	-0.485	-0.478	-0.469	-0.461	-0.451	-0.442	-0.434	-0.424	-0.415	-0.405	-0.395	-0.385	-0.375	-0.365	-0.355	-0.344	-0.334	-0.322	-0.312	-0.301	-0.291	-0.280	-0.269	-0.259	-0.248	-0.238	-0.226	-0.216	-0.205	-0.195	-0.185	-0.175	-0.166	-0.155	-0.146	-0.138	-0.129	-0.119	-0.111	-0.102	-0.095	-0.086	-0.079	-0.070	-0.064	-0.056	-0.050	-0.044	-0.039	-0.032	-0.028	-0.021	-0.016	-0.011	-0.006	-0.001	0.002	0.006	0.012	0.016	0.020	0.024	0.029	0.032	0.036	0.041	0.045	0.050	0.055	0.059	0.064	0.070	0.075	0.080	0.085	0.091	0.099	0.105	0.112	0.119	0.126	0.135	0.144	0.152	0.164	0.172	0.184	0.195	0.206	0.219	0.232	0.245	0.258	0.272	0.286	0.301	0.318	0.334	0.350	0.366	0.384	0.401	0.419	0.438	0.456	0.475	0.494	0.514	0.534	0.554	0.574	0.594	0.615	0.635	0.655	0.676	0.696	0.716	0.736	0.756	0.776	0.796	0.815	0.834	0.852	0.871	0.889	0.905	0.922	0.939	0.955	0.970	0.984	0.998	1.011	1.022	1.034	1.046	1.055	1.065	1.072	1.081	1.088	1.094	1.099	1.102	1.106	1.110	1.111	1.112	1.111	1.110	1.109	1.105	1.102	1.099	1.092	1.088	1.081	1.074	1.065	1.058	1.048	1.038	1.028	1.018	1.005	0.992	0.981	0.969	0.955	0.941	0.928	0.914	0.900	0.886	0.871	0.858	0.842	0.828	0.812	0.798	0.782	0.768	0.752	0.739	0.725	0.710	0.696	0.682	0.669	0.656	0.642	0.630	0.618	0.606	0.594	0.582	0.571	0.560	0.551	0.540	0.531	0.521	0.512	0.504	0.496	0.488	0.480	0.474	0.466	0.460	0.454	0.448	0.442	0.436	0.431	0.426	0.421	0.418	0.414	0.409	0.406	0.401	0.398	0.394	0.391	0.388	0.385	0.381	0.379	0.376	0.372	0.370	0.366	0.364	0.361	0.358	0.355	0.350	0.348	0.345	0.340	0.338	0.332	0.329	0.325	0.320	0.316	0.311	0.306	0.302	0.298	0.291	0.286	0.280	0.274	0.269	0.261	0.256	0.249	0.242	0.235	0.229	0.221	0.214	0.206	0.199	0.190	0.182	0.175	0.165	0.156	0.148	0.140	0.131	0.122	0.114	0.104	0.095	0.086	0.076	0.066	0.058	0.049	0.038	0.029	0.019	0.009	0.000	-0.010	-0.020	-0.029	-0.039	-0.048	-0.058	-0.068	-0.076	-0.085	-0.095	-0.104	-0.114	-0.121	-0.131	-0.140	-0.149	-0.158	-0.168	-0.175	-0.184	-0.192	-0.202	-0.211	-0.220	-0.228	-0.238	-0.246	-0.255	-0.264	-0.274	-0.282	-0.291	-0.301	-0.311	-0.320	-0.331	-0.341	-0.351	-0.361	-0.372	-0.384	-0.395	-0.406	-0.419	-0.430	-0.442	-0.455	-0.469	-0.481	-0.495	-0.509	-0.524	-0.538	-0.552	-0.568	-0.582	-0.598	-0.612	-0.630	-0.645	-0.661	-0.679	-0.695	-0.711	-0.730	-0.746	-0.764	-0.780	-0.799	-0.816	-0.834	-0.851	-0.869	-0.886	-0.902	-0.920	-0.938	-0.952	-0.970	-0.986	-1.002	-1.019	-1.034	-1.049	-1.064	-1.078	-1.092	-1.106	-1.119	-1.131	-1.145	-1.156	-1.168	-1.178	-1.186	-1.198	-1.206	-1.215	-1.224	-1.231	-1.239	-1.245	-1.251	-1.256	-1.261	-1.265	-1.269	-1.272	-1.274	-1.276	-1.278	-1.279	-1.279	-1.279	-1.279	-1.278	-1.275	-1.274	-1.271	-1.269	-1.265	-1.262	-1.259	-1.254	-1.250	-1.245	-1.240	-1.234	-1.230	-1.224	-1.219	-1.211	-1.206	-1.200	-1.194	-1.188	-1.181	-1.176	-1.170	-1.165	-1.159	-1.152	-1.149	-1.142	-1.139	-1.134	-1.129	-1.125	-1.121	-1.119	-1.114	-1.111	-1.109	-1.108	-1.106	-1.104	-1.104	-1.104	-1.102	-1.102	-1.104	-1.104	-1.106	-1.108	-1.110	-1.111	-1.114	-1.116	-1.120	-1.121	-1.124	-1.129	-1.131	-1.135	-1.140	-1.144	-1.146	-1.151	-1.155	-1.159	-1.161	-1.166	-1.169	-1.171	-1.175	-1.178	-1.180	-1.182	-1.184	-1.186	-1.186	-1.188	-1.189	-1.189	-1.188	-1.188	-1.186	-1.184	-1.181	-1.179	-1.175	-1.172	-1.169	-1.165	-1.159	-1.155	-1.149	-1.141	-1.136	-1.129	-1.121	-1.114	-1.104	-1.095	-1.086	-1.078	-1.068	-1.056	-1.048	-1.035	-1.025	-1.015	-1.004	-0.991	-0.980	-0.969	-0.958	-0.946	-0.934	-0.922	-0.910	-0.899	-0.888	-0.876	-0.865	-0.854	-0.842	-0.831	-0.820	-0.811	-0.801	-0.791	-0.781	-0.772	-0.762	-0.755	-0.746	-0.739	-0.731	-0.725	-0.718	-0.712	-0.706	-0.702	-0.698	-0.694	-0.690	-0.686	-0.684	-0.681	-0.680	-0.679	-0.679	-0.678	-0.678	-0.679	-0.680	-0.681	-0.684	-0.686	-0.690	-0.692	-0.696	-0.701	-0.705	-0.709	-0.715	-0.721	-0.726	-0.732	-0.739	-0.745	-0.752	-0.759	-0.766	-0.772	-0.780	-0.788	-0.794	-0.801	-0.808	-0.815	-0.821	-0.829	-0.836	-0.842	-0.850	-0.855	-0.861	-0.868	-0.874	-0.879	-0.884	-0.889	-0.894	-0.899	-0.902	-0.908	-0.910	-0.914	-0.916	-0.919	-0.921	-0.922	-0.924	-0.924	-0.926	-0.926	-0.926	-0.925	-0.924	-0.924	-0.922	-0.920	-0.918	-0.915	-0.912	-0.910	-0.906	-0.904	-0.899	-0.896	-0.891	-0.886	-0.881	-0.876	-0.871	-0.866	-0.861	-0.855	-0.850	-0.845	-0.838	-0.831	-0.826	-0.820	-0.814	-0.809	-0.802	-0.796	-0.790	-0.785	-0.779	-0.772	-0.768	-0.762	-0.758	-0.752	-0.748	-0.742	-0.739	-0.735	-0.731	-0.728	-0.724	-0.721	-0.719	-0.716	-0.714	-0.712	-0.711	-0.710	-0.709	-0.709	-0.708	-0.708	-0.708	-0.709	-0.709	-0.710	-0.711	-0.714	-0.716	-0.719	-0.721	-0.724	-0.728	-0.731	-0.735	-0.738	-0.742	-0.746	-0.750	-0.755	-0.759	-0.764	-0.769	-0.772	-0.779	-0.782	-0.788	-0.792	-0.796	-0.801	-0.806	-0.811	-0.814	-0.819	-0.824	-0.828	-0.832	-0.836	-0.839	-0.844	-0.846	-0.850	-0.851	-0.855	-0.856	-0.859	-0.861	-0.862	-0.865	-0.866	-0.866	-0.869	-0.869	-0.870	-0.870	-0.871	-0.871	-0.871	-0.871	-0.871	-0.871	-0.872	-0.871	-0.871	-0.871	-0.871	-0.871	-0.872	-0.871	-0.872	-0.872	-0.874	-0.875	-0.876	-0.878	-0.880	-0.882	-0.885	-0.888	-0.890	-0.894	-0.896	-0.901	-0.906	-0.911	-0.918	-0.922	-0.930	-0.936	-0.944	-0.950	-0.959	-0.968	-0.975	-0.984	-0.992	-1.002	-1.012	-1.022	-1.032	-1.042	-1.054	-1.062	-1.075	-1.085	-1.095	-1.106	-1.116	-1.125	-1.136	-1.145	-1.155	-1.165	-1.172	-1.181	-1.189	-1.196	-1.204	-1.210	-1.216	-1.221	-1.226	-1.230	-1.231	-1.234	-1.236	-1.238	-1.238	-1.236	-1.234	-1.232	-1.229	-1.225	-1.219	-1.212	-1.206	-1.198	-1.189	-1.180	-1.170	-1.160	-1.149	-1.136	-1.122	-1.109	-1.094	-1.079	-1.062	-1.046	-1.029	-1.012	-0.994	-0.975	-0.956	-0.938	-0.918	-0.896	-0.876	-0.855	-0.834	-0.812	-0.791	-0.770	-0.748	-0.726	-0.705	-0.682	-0.660	-0.639	-0.618	-0.595	-0.574	-0.552	-0.530	-0.510	-0.489	-0.469	-0.448	-0.426	-0.408	-0.388	-0.368	-0.349	-0.330	-0.311	-0.294	-0.276	-0.259	-0.242	-0.225	-0.210	-0.194	-0.178	-0.164	-0.149	-0.136	-0.121	-0.109	-0.096	-0.084	-0.072	-0.062	-0.051	-0.041	-0.031	-0.022	-0.014	-0.005	0.001	0.010	0.016	0.024	0.029	0.035	0.040	0.045	0.048	0.052	0.055	0.058	0.061	0.062	0.064	0.066	0.068	0.068	0.069	0.069	0.069	0.069	0.069	0.069	0.068	0.068	0.066	0.065	0.064	0.062	0.061	0.060	0.059	0.059	0.056	0.055	0.054	0.051	0.050	0.050	0.049	0.048	0.048	0.048	0.046	0.046	0.048	0.048	0.048	0.049	0.050	0.050	0.051	0.052	0.055	0.056	0.059	0.061	0.064	0.066	0.069	0.072	0.075	0.079	0.082	0.086	0.091	0.095	0.099	0.102	0.108	0.111	0.114	0.119	0.124	0.128	0.132	0.138	0.141	0.145	0.149	0.154	0.158	0.160	0.165	0.169	0.172	0.175	0.178	0.180	0.184	0.185	0.188	0.190	0.191	0.192	0.194	0.195	0.195	0.196	0.195	0.196	0.195	0.194	0.194	0.192	0.191	0.190	0.188	0.185	0.184	0.180	0.176	0.172	0.169	0.165	0.161	0.156	0.152	0.148	0.144	0.139	0.134	0.128	0.122	0.116	0.111	0.105	0.099	0.091	0.085	0.079	0.072	0.066	0.060	0.054	0.046	0.040	0.032	0.026	0.019	0.012	0.005	-0.001	-0.009	-0.015	-0.021	-0.029	-0.034	-0.040	-0.046	-0.052	-0.059	-0.065	-0.070	-0.075	-0.081	-0.086	-0.091	-0.095	-0.100	-0.105	-0.109	-0.112	-0.115	-0.119	-0.122	-0.125	-0.129	-0.131	-0.132	-0.135	-0.136	-0.139	-0.140	-0.141	-0.142	-0.144	-0.144	-0.145	-0.146	-0.146	-0.148	-0.149	-0.149	-0.149	-0.150	-0.150	-0.151	-0.152	-0.152	-0.154	-0.155	-0.158	-0.159	-0.161	-0.164	-0.168	-0.171	-0.175	-0.179	-0.182	-0.189	-0.195	-0.201	-0.208	-0.216	-0.224	-0.232	-0.241	-0.251	-0.260	-0.272	-0.282	-0.295	-0.308	-0.322	-0.336	-0.350	-0.366	-0.382	-0.399	-0.415	-0.431	-0.449	-0.469	-0.488	-0.506	-0.525	-0.545	-0.564	-0.584	-0.605	-0.625	-0.645	-0.666	-0.686	-0.708	-0.728	-0.748	-0.768	-0.788	-0.808	-0.828	-0.846	-0.865	-0.884	-0.902	-0.921	-0.938	-0.954	-0.970	-0.985	-1.000	-1.015	-1.029	-1.041	-1.052	-1.065	-1.076	-1.086	-1.096	-1.105	-1.112	-1.120	-1.126	-1.132	-1.138	-1.142	-1.145	-1.149	-1.151	-1.152	-1.155	-1.156	-1.156	-1.155	-1.154	-1.152	-1.151	-1.150	-1.146	-1.145	-1.141	-1.138	-1.134	-1.130	-1.128	-1.122	-1.119	-1.115	-1.110	-1.108	-1.102	-1.099	-1.095	-1.092	-1.089	-1.085	-1.084	-1.081	-1.078	-1.078	-1.075	-1.074	-1.074	-1.074	-1.074	-1.074	-1.075	-1.076	-1.079	-1.080	-1.084	-1.085	-1.089	-1.092	-1.096	-1.101	-1.105	-1.110	-1.116	-1.121	-1.128	-1.132	-1.140	-1.146	-1.152	-1.159	-1.166	-1.172	-1.179	-1.186	-1.194	-1.200	-1.206	-1.212	-1.219	-1.226	-1.231	-1.236	-1.242	-1.248	-1.252	-1.256	-1.260	-1.264	-1.268	-1.271	-1.274	-1.275	-1.276	-1.278	-1.279	-1.279	-1.279	-1.276	-1.275	-1.274	-1.271	-1.268	-1.264	-1.261	-1.256	-1.251	-1.246	-1.240	-1.234	-1.226	-1.219	-1.211	-1.202	-1.194	-1.185	-1.176	-1.166	-1.156	-1.146	-1.135	-1.125	-1.114	-1.102	-1.091	-1.080	-1.068	-1.056	-1.045	-1.032	-1.020	-1.009	-0.996	-0.985	-0.972	-0.961	-0.950	-0.938	-0.928	-0.915	-0.905	-0.895	-0.885	-0.874	-0.865	-0.856	-0.846	-0.838	-0.829	-0.820	-0.812	-0.805	-0.799	-0.792	-0.786	-0.779	-0.774	-0.769	-0.764	-0.759	-0.754	-0.751	-0.746	-0.744	-0.740	-0.736	-0.735	-0.732	-0.731	-0.730	-0.728	-0.726	-0.725	-0.724	-0.722	-0.721	-0.720	-0.720	-0.720	-0.718	-0.718	-0.716	-0.715	-0.714	-0.714	-0.711	-0.710	-0.709	-0.706	-0.704	-0.701	-0.698	-0.695	-0.691	-0.689	-0.684	-0.680	-0.675	-0.670	-0.664	-0.658	-0.651	-0.645	-0.638	-0.630	-0.622	-0.612	-0.602	-0.592	-0.582	-0.572	-0.561	-0.549	-0.536	-0.524	-0.511	-0.496	-0.482	-0.468	-0.452	-0.436	-0.420	-0.402	-0.385	-0.368	-0.350	-0.330	-0.311	-0.291	-0.271	-0.251	-0.230	-0.210	-0.189	-0.166	-0.145	-0.121	-0.099	-0.076	-0.054	-0.030	-0.006	0.018	0.042	0.066	0.090	0.114	0.139	0.162	0.186	0.211	0.235	0.260	0.285	0.309	0.334	0.358	0.381	0.406	0.430	0.454	0.479	0.502	0.526	0.550	0.572	0.596	0.620	0.644	0.668	0.690	0.714	0.735	0.759	0.781	0.805	0.828	0.851	0.874	0.898	0.919	0.942	0.965	0.989	1.012	1.035	1.059	1.082	1.106	1.130	1.154	1.176	1.201	1.226	1.250	1.275	1.300	1.324	1.349	1.374	1.398	1.424	1.448	1.474	1.499	1.525	1.549	1.574	1.600	1.625	1.651	1.676	1.701	1.728	1.751	1.776	1.802	1.826	1.851	1.875	1.900	1.924	1.948	1.970	1.994	2.015	2.039	2.060	2.081	2.102	2.124	2.145	2.166	2.185	2.204	2.222	2.241	2.259	2.276	2.292	2.308	2.324	2.339	2.352	2.368	2.379	2.392	2.404	2.415	2.425	2.435	2.445	2.451	2.460	2.466	2.474	2.478	2.482	2.486	2.489	2.491	2.494	2.494	2.494	2.492	2.490	2.488	2.484	2.480	2.475	2.469	2.461	2.454	2.444	2.434	2.422	2.411	2.399	2.385	2.370	2.355	2.338	2.321	2.302	2.284	2.264	2.242	2.221	2.199	2.175	2.151	2.126	2.100	2.074	2.047	2.020	1.991	1.962	1.934	1.904	1.872	1.841	1.810	1.778	1.745	1.712	1.680	1.646	1.612	1.580	1.546	1.512	1.478	1.444	1.409	1.376	1.341	1.308	1.274	1.241	1.208	1.175	1.144	1.110	1.079	1.048	1.016	0.985	0.956	0.926	0.898	0.869	0.841	0.814	0.788	0.760	0.735	0.711	0.686	0.662	0.640	0.618	0.595	0.575	0.555	0.535	0.515	0.498	0.479	0.461	0.445	0.428	0.412	0.396	0.382	0.368	0.354	0.340	0.328	0.314	0.301	0.289	0.276	0.265	0.254	0.242	0.230	0.219	0.208	0.196	0.186	0.175	0.165	0.155	0.144	0.132	0.122	0.111	0.099	0.088	0.076	0.064	0.052	0.040	0.029	0.018	0.005	-0.008	-0.020	-0.034	-0.046	-0.059	-0.071	-0.084	-0.096	-0.110	-0.122	-0.136	-0.149	-0.162	-0.174	-0.186	-0.200	-0.210	-0.222	-0.234	-0.246	-0.256	-0.269	-0.279	-0.288	-0.298	-0.306	-0.315	-0.322	-0.330	-0.336	-0.342	-0.348	-0.352	-0.356	-0.360	-0.361	-0.364	-0.365	-0.365	-0.364	-0.361	-0.360	-0.356	-0.352	-0.348	-0.341	-0.336	-0.329	-0.321	-0.311	-0.302	-0.292	-0.281	-0.270	-0.256	-0.245	-0.230	-0.216	-0.202	-0.186	-0.171	-0.156	-0.140	-0.122	-0.106	-0.089	-0.072	-0.055	-0.039	-0.022	-0.005	0.012	0.029	0.045	0.062	0.078	0.094	0.108	0.122	0.136	0.150	0.162	0.175	0.186	0.196	0.206	0.215	0.222	0.231	0.236	0.242	0.245	0.250	0.251	0.252	0.251	0.250	0.246	0.244	0.239	0.232	0.225	0.216	0.206	0.195	0.184	0.170	0.155	0.140	0.124	0.105	0.085	0.064	0.044	0.021	-0.004	-0.028	-0.054	-0.080	-0.109	-0.136	-0.166	-0.196	-0.229	-0.260	-0.292	-0.328	-0.360	-0.395	-0.431	-0.468	-0.504	-0.541	-0.579	-0.618	-0.655	-0.694	-0.732	-0.772	-0.812	-0.852	-0.892	-0.932	-0.974	-1.014	-1.054	-1.094	-1.135	-1.174	-1.215	-1.255	-1.294	-1.332	-1.372	-1.411	-1.450	-1.488	-1.526	-1.562	-1.600	-1.636	-1.671	-1.706	-1.741	-1.775	-1.809	-1.840	-1.871	-1.902	-1.932	-1.962	-1.990	-2.018	-2.044	-2.070	-2.094	-2.119	-2.140	-2.162	-2.182	-2.201	-2.220	-2.236	-2.254	-2.269	-2.281	-2.294	-2.305	-2.315	-2.325	-2.331	-2.339	-2.344	-2.348	-2.350	-2.352	-2.352	-2.351	-2.349	-2.346	-2.344	-2.339	-2.332	-2.325	-2.316	-2.306	-2.296	-2.285	-2.271	-2.258	-2.244	-2.229	-2.211	-2.194	-2.175	-2.158	-2.136	-2.116	-2.095	-2.072	-2.050	-2.027	-2.002	-1.978	-1.952	-1.925	-1.899	-1.871	-1.844	-1.816	-1.786	-1.756	-1.726	-1.696	-1.665	-1.632	-1.600	-1.568	-1.534	-1.500	-1.466	-1.431	-1.395	-1.359	-1.322	-1.286	-1.249	-1.211	-1.171	-1.134	-1.095	-1.054	-1.014	-0.974	-0.931	-0.889	-0.846	-0.804	-0.761	-0.718	-0.672	-0.629	-0.584	-0.538	-0.494	-0.448	-0.401	-0.355	-0.306	-0.260	-0.212	-0.166	-0.118	-0.070	-0.021	0.028	0.075	0.124	0.172	0.221	0.269	0.318	0.366	0.415	0.461	0.510	0.559	0.606	0.652	0.700	0.748	0.795	0.841	0.888	0.934	0.979	1.025	1.069	1.115	1.159	1.202	1.246	1.289	1.331	1.374	1.416	1.456	1.499	1.539	1.579	1.619	1.656	1.696	1.734	1.771	1.809	1.846	1.881	1.918	1.951	1.985	2.019	2.052	2.085	2.116	2.148	2.178	2.208	2.238	2.266	2.294	2.320	2.346	2.371	2.396	2.420	2.442	2.464	2.486	2.508	2.525	2.545	2.562	2.579	2.594	2.610	2.624	2.635	2.649	2.659	2.669	2.679	2.686	2.694	2.699	2.705	2.710	2.714	2.716	2.719	2.720	2.719	2.719	2.718	2.716	2.712	2.709	2.705	2.700	2.694	2.689	2.681	2.675	2.668	2.659	2.651	2.641	2.632	2.624	2.614	2.604	2.592	2.582	2.571	2.560	2.549	2.538	2.526	2.514	2.504	2.492	2.480	2.469	2.458	2.446	2.435	2.422	2.412	2.401	2.390	2.379	2.369	2.358	2.346	2.338	2.326	2.316	2.305	2.295	2.285	2.275	2.264	2.254	2.245	2.235	2.225	2.215	2.206	2.196	2.186	2.178	2.166	2.158	2.148	2.136	2.128	2.116	2.108	2.096	2.088	2.076	2.065	2.055	2.045	2.034	2.022	2.011	2.000	1.988	1.975	1.962	1.951	1.939	1.925	1.912	1.900	1.885	1.872	1.858	1.844	1.829	1.814	1.800	1.784	1.768	1.752	1.735	1.718	1.701	1.684	1.665	1.646	1.628	1.608	1.588	1.568	1.546	1.525	1.502	1.480	1.458	1.432	1.409	1.382	1.358	1.331	1.302	1.275	1.246	1.216	1.186	1.156	1.125	1.091	1.059	1.025	0.989	0.954	0.918	0.880	0.841	0.804	0.765	0.725	0.682	0.642	0.600	0.558	0.514	0.470	0.425	0.380	0.335	0.289	0.242	0.196	0.149	0.102	0.055	0.008	-0.040	-0.088	-0.136	-0.184	-0.232	-0.279	-0.326	-0.374	-0.420	-0.466	-0.512	-0.559	-0.602	-0.648	-0.692	-0.735	-0.779	-0.821	-0.862	-0.904	-0.942	-0.982	-1.020	-1.058	-1.094	-1.129	-1.165	-1.198	-1.231	-1.264	-1.294	-1.325	-1.354	-1.382	-1.410	-1.438	-1.462	-1.486	-1.511	-1.534	-1.555	-1.576	-1.598	-1.616	-1.636	-1.655	-1.671	-1.689	-1.705	-1.720	-1.736	-1.751	-1.764	-1.779	-1.791	-1.805	-1.818	-1.830	-1.841	-1.854	-1.865	-1.878	-1.889	-1.900	-1.912	-1.922	-1.934	-1.945	-1.958	-1.969	-1.980	-1.992	-2.004	-2.016	-2.029	-2.041	-2.054	-2.066	-2.080	-2.094	-2.108	-2.121	-2.136	-2.151	-2.166	-2.181	-2.198	-2.212	-2.229	-2.245	-2.261	-2.278	-2.294	-2.311	-2.329	-2.345	-2.362	-2.379	-2.396	-2.414	-2.430	-2.446	-2.464	-2.480	-2.496	-2.512	-2.529	-2.546	-2.561	-2.578	-2.591	-2.606	-2.621	-2.635	-2.649	-2.662	-2.675	-2.688	-2.700	-2.711	-2.722	-2.734	-2.744	-2.754	-2.762	-2.772	-2.780	-2.789	-2.796	-2.802	-2.809	-2.815	-2.821	-2.826	-2.831	-2.836	-2.841	-2.845	-2.848	-2.850	-2.852	-2.855	-2.858	-2.859	-2.860	-2.860	-2.861	-2.860	-2.861	-2.860	-2.860	-2.858	-2.858	-2.856	-2.854	-2.852	-2.850	-2.846	-2.844	-2.841	-2.838	-2.834	-2.830	-2.825	-2.821	-2.816	-2.812	-2.806	-2.801	-2.796	-2.790	-2.784	-2.778	-2.772	-2.765	-2.759	-2.752	-2.746	-2.740	-2.732	-2.726	-2.719	-2.712	-2.705	-2.699	-2.692	-2.685	-2.679	-2.672	-2.668	-2.661	-2.656	-2.650	-2.645	-2.640	-2.634	-2.630	-2.625	-2.620	-2.618	-2.614	-2.610	-2.608	-2.605	-2.601	-2.599	-2.598	-2.595	-2.594	-2.592	-2.591	-2.590	-2.590	-2.589	-2.588	-2.588	-2.586	-2.586	-2.586	-2.584	-2.584	-2.582	-2.581	-2.580	-2.579	-2.575	-2.572	-2.570	-2.565	-2.561	-2.558	-2.551	-2.544	-2.538	-2.531	-2.521	-2.512	-2.502	-2.492	-2.481	-2.469	-2.456	-2.442	-2.428	-2.411	-2.395	-2.378	-2.358	-2.339	-2.319	-2.298	-2.275	-2.252	-2.229	-2.205	-2.179	-2.152	-2.126	-2.099	-2.070	-2.042	-2.013	-1.982	-1.952	-1.921	-1.890	-1.859	-1.826	-1.796	-1.764	-1.731	-1.699	-1.665	-1.634	-1.600	-1.569	-1.536	-1.504	-1.471	-1.440	-1.409	-1.376	-1.346	-1.315	-1.285	-1.255	-1.225	-1.198	-1.169	-1.141	-1.114	-1.088	-1.061	-1.035	-1.011	-0.988	-0.964	-0.941	-0.919	-0.898	-0.876	-0.856	-0.838	-0.819	-0.801	-0.784	-0.766	-0.751	-0.736	-0.722	-0.709	-0.695	-0.682	-0.671	-0.661	-0.651	-0.642	-0.634	-0.625	-0.619	-0.612	-0.606	-0.600	-0.596	-0.592	-0.589	-0.588	-0.585	-0.584	-0.584	-0.584	-0.584	-0.586	-0.588	-0.590	-0.594	-0.596	-0.601	-0.605	-0.610	-0.618	-0.624	-0.631	-0.639	-0.648	-0.655	-0.665	-0.675	-0.685	-0.695	-0.706	-0.718	-0.730	-0.741	-0.754	-0.766	-0.780	-0.792	-0.808	-0.821	-0.836	-0.850	-0.865	-0.881	-0.895	-0.911	-0.926	-0.944	-0.959	-0.975	-0.991	-1.008	-1.024	-1.040	-1.056	-1.074	-1.089	-1.105	-1.122	-1.139	-1.154	-1.170	-1.186	-1.202	-1.218	-1.232	-1.249	-1.264	-1.279	-1.294	-1.309	-1.324	-1.339	-1.352	-1.366	-1.380	-1.394	-1.409	-1.421	-1.435	-1.448	-1.461	-1.474	-1.486	-1.499	-1.510	-1.522	-1.534	-1.546	-1.556	-1.568	-1.579	-1.589	-1.600	-1.610	-1.620	-1.630	-1.639	-1.650	-1.660	-1.670	-1.678	-1.688	-1.696	-1.705	-1.712	-1.721	-1.729	-1.739	-1.746	-1.754	-1.760	-1.768	-1.775	-1.781	-1.788	-1.795	-1.801	-1.809	-1.814	-1.819	-1.825	-1.831	-1.835	-1.840	-1.845	-1.850	-1.855	-1.859	-1.862	-1.868	-1.871	-1.875	-1.879	-1.882	-1.886	-1.890	-1.892	-1.896	-1.899	-1.901	-1.905	-1.908	-1.910	-1.914	-1.916	-1.919	-1.921	-1.925	-1.928	-1.931	-1.934	-1.938	-1.940	-1.944	-1.946	-1.951	-1.955	-1.960	-1.964	-1.968	-1.972	-1.978	-1.984	-1.989	-1.994	-2.001	-2.006	-2.014	-2.020	-2.027	-2.034	-2.041	-2.050	-2.059	-2.068	-2.076	-2.085	-2.094	-2.104	-2.112	-2.122	-2.134	-2.142	-2.154	-2.164	-2.175	-2.185	-2.196	-2.206	-2.218	-2.228	-2.239	-2.249	-2.259	-2.268	-2.278	-2.286	-2.295	-2.304	-2.311	-2.320	-2.326	-2.334	-2.340	-2.345	-2.350	-2.354	-2.358	-2.359	-2.360	-2.361	-2.361	-2.360	-2.359	-2.356	-2.352	-2.348	-2.341	-2.336	-2.328	-2.320	-2.310	-2.300	-2.288	-2.275	-2.262	-2.248	-2.231	-2.215	-2.198	-2.179	-2.160	-2.141	-2.120	-2.099	-2.076	-2.054	-2.029	-2.006	-1.981	-1.955	-1.930	-1.902	-1.876	-1.849	-1.821	-1.794	-1.765	-1.738	-1.710	-1.681	-1.654	-1.626	-1.598	-1.570	-1.542	-1.514	-1.488	-1.460	-1.434	-1.408	-1.381	-1.358	-1.334	-1.308	-1.285	-1.262	-1.239	-1.218	-1.196	-1.176	-1.158	-1.139	-1.120	-1.102	-1.086	-1.070	-1.055	-1.041	-1.028	-1.015	-1.002	-0.992	-0.981	-0.972	-0.964	-0.956	-0.949	-0.941	-0.936	-0.930	-0.928	-0.922	-0.919	-0.916	-0.915	-0.912	-0.912	-0.911	-0.911	-0.912	-0.912	-0.915	-0.915	-0.918	-0.920	-0.922	-0.926	-0.929	-0.932	-0.935	-0.939	-0.942	-0.948	-0.951	-0.955	-0.959	-0.964	-0.966	-0.971	-0.975	-0.979	-0.982	-0.986	-0.989	-0.992	-0.995	-0.999	-1.000	-1.002	-1.005	-1.006	-1.008	-1.009	-1.010	-1.011	-1.011	-1.011	-1.011	-1.010	-1.009	-1.008	-1.006	-1.004	-1.001	-0.999	-0.995	-0.991	-0.988	-0.982	-0.979	-0.974	-0.968	-0.962	-0.956	-0.950	-0.942	-0.936	-0.929	-0.921	-0.914	-0.906	-0.899	-0.891	-0.882	-0.875	-0.865	-0.856	-0.848	-0.840	-0.831	-0.822	-0.815	-0.806	-0.799	-0.790	-0.782	-0.775	-0.768	-0.761	-0.754	-0.746	-0.741	-0.735	-0.730	-0.725	-0.721	-0.718	-0.712	-0.710	-0.709	-0.705	-0.704	-0.704	-0.704	-0.704	-0.704	-0.705	-0.708	-0.710	-0.712	-0.715	-0.720	-0.725	-0.731	-0.735	-0.742	-0.749	-0.756	-0.764	-0.772	-0.781	-0.790	-0.800	-0.810	-0.821	-0.831	-0.844	-0.854	-0.866	-0.878	-0.890	-0.902	-0.915	-0.928	-0.941	-0.952	-0.968	-0.980	-0.992	-1.006	-1.019	-1.031	-1.044	-1.058	-1.069	-1.081	-1.095	-1.108	-1.119	-1.132	-1.144	-1.155	-1.166	-1.176	-1.188	-1.198	-1.208	-1.216	-1.226	-1.235	-1.244	-1.251	-1.260	-1.266	-1.272	-1.279	-1.285	-1.291	-1.295	-1.300	-1.304	-1.306	-1.310	-1.312	-1.315	-1.316	-1.318	-1.319	-1.318	-1.318	-1.318	-1.315	-1.314	-1.311	-1.310	-1.306	-1.304	-1.299	-1.296	-1.291	-1.286	-1.281	-1.276	-1.270	-1.265	-1.259	-1.252	-1.246	-1.240	-1.232	-1.225	-1.218	-1.211	-1.205	-1.196	-1.189	-1.182	-1.176	-1.169	-1.161	-1.154	-1.148	-1.140	-1.134	-1.126	-1.121	-1.114	-1.109	-1.102	-1.098	-1.091	-1.086	-1.081	-1.078	-1.072	-1.069	-1.065	-1.061	-1.059	-1.055	-1.052	-1.050	-1.046	-1.045	-1.042	-1.040	-1.038	-1.036	-1.034	-1.034	-1.032	-1.030	-1.030	-1.028	-1.028	-1.025	-1.025	-1.024	-1.021	-1.020	-1.019	-1.018	-1.016	-1.015	-1.012	-1.011	-1.009	-1.008	-1.005	-1.002	-1.000	-0.998	-0.994	-0.991	-0.989	-0.984	-0.981	-0.978	-0.972	-0.970	-0.965	-0.960	-0.956	-0.951	-0.948	-0.942	-0.938	-0.932	-0.928	-0.922	-0.918	-0.912	-0.908	-0.902	-0.898	-0.892	-0.888	-0.882	-0.878	-0.875	-0.870	-0.866	-0.861	-0.858	-0.854	-0.850	-0.849	-0.845	-0.841	-0.839	-0.838	-0.835	-0.834	-0.832	-0.831	-0.830	-0.830	-0.830	-0.830	-0.830	-0.830	-0.830	-0.831	-0.832	-0.832	-0.835	-0.836	-0.839	-0.839	-0.841	-0.844	-0.845	-0.848	-0.849	-0.852	-0.854	-0.856	-0.858	-0.861	-0.862	-0.865	-0.866	-0.868	-0.870	-0.871	-0.872	-0.874	-0.874	-0.875	-0.875	-0.876	-0.876	-0.876	-0.876	-0.875	-0.875	-0.875	-0.874	-0.871	-0.871	-0.869	-0.868	-0.865	-0.862	-0.861	-0.859	-0.855	-0.854	-0.850	-0.848	-0.844	-0.841	-0.838	-0.834	-0.831	-0.826	-0.822	-0.819	-0.815	-0.811	-0.806	-0.801	-0.798	-0.794	-0.789	-0.784	-0.779	-0.774	-0.769	-0.764	-0.759	-0.754	-0.749	-0.742	-0.738	-0.731	-0.725	-0.719	-0.714	-0.708	-0.700	-0.694	-0.688	-0.681	-0.674	-0.666	-0.659	-0.651	-0.644	-0.636	-0.629	-0.621	-0.614	-0.605	-0.598	-0.588	-0.580	-0.571	-0.564	-0.555	-0.546	-0.538	-0.530	-0.520	-0.512	-0.504	-0.496	-0.488	-0.480	-0.470	-0.462	-0.456	-0.448	-0.440	-0.432	-0.425	-0.419	-0.411	-0.405	-0.398	-0.391	-0.385	-0.379	-0.372	-0.368	-0.362	-0.356	-0.351	-0.346	-0.340	-0.335	-0.330	-0.325	-0.321	-0.316	-0.311	-0.306	-0.301	-0.295	-0.290	-0.285	-0.279	-0.274	-0.269	-0.261	-0.255	-0.248	-0.241	-0.234	-0.228	-0.219	-0.210	-0.201	-0.192	-0.182	-0.172	-0.162	-0.151	-0.140	-0.128	-0.115	-0.102	-0.089	-0.075	-0.061	-0.045	-0.030	-0.014	0.002	0.019	0.036	0.054	0.072	0.091	0.110	0.129	0.149	0.169	0.189	0.209	0.229	0.250	0.271	0.292	0.312	0.334	0.355	0.376	0.398	0.419	0.439	0.460	0.480	0.499	0.519	0.538	0.556	0.575	0.594	0.611	0.628	0.645	0.660	0.676	0.690	0.705	0.716	0.730	0.741	0.752	0.764	0.771	0.781	0.789	0.794	0.801	0.805	0.810	0.814	0.816	0.818	0.819	0.819	0.818	0.816	0.812	0.809	0.804	0.799	0.792	0.786	0.778	0.770	0.760	0.751	0.741	0.729	0.719	0.706	0.692	0.679	0.665	0.652	0.636	0.622	0.608	0.591	0.576	0.560	0.544	0.529	0.512	0.495	0.480	0.462	0.446	0.429	0.412	0.396	0.380	0.364	0.348	0.332	0.318	0.302	0.288	0.271	0.258	0.244	0.229	0.215	0.201	0.189	0.175	0.164	0.151	0.139	0.128	0.116	0.105	0.095	0.082	0.074	0.062	0.054	0.045	0.035	0.025	0.018	0.008	0.000	-0.009	-0.016	-0.025	-0.031	-0.039	-0.048	-0.054	-0.061	-0.069	-0.078	-0.084	-0.090	-0.098	-0.105	-0.112	-0.119	-0.126	-0.132	-0.139	-0.146	-0.154	-0.160	-0.168	-0.175	-0.182	-0.190	-0.196	-0.204	-0.212	-0.219	-0.228	-0.235	-0.242	-0.250	-0.258	-0.266	-0.275	-0.281	-0.290	-0.299	-0.308	-0.316	-0.325	-0.334	-0.342	-0.351	-0.360	-0.369	-0.379	-0.388	-0.396	-0.405	-0.414	-0.424	-0.432	-0.442	-0.451	-0.461	-0.470	-0.479	-0.488	-0.496	-0.506	-0.515	-0.522	-0.532	-0.540	-0.549	-0.558	-0.566	-0.574	-0.582	-0.591	-0.598	-0.606	-0.614	-0.620	-0.628	-0.634	-0.641	-0.648	-0.652	-0.659	-0.665	-0.671	-0.676	-0.681	-0.686	-0.690	-0.695	-0.700	-0.704	-0.709	-0.712	-0.718	-0.721	-0.725	-0.730	-0.732	-0.736	-0.741	-0.745	-0.750	-0.754	-0.758	-0.762	-0.766	-0.771	-0.775	-0.781	-0.786	-0.792	-0.798	-0.804	-0.810	-0.816	-0.824	-0.830	-0.839	-0.845	-0.854	-0.862	-0.871	-0.880	-0.890	-0.900	-0.910	-0.920	-0.931	-0.942	-0.954	-0.965	-0.976	-0.989	-1.001	-1.014	-1.025	-1.039	-1.051	-1.064	-1.078	-1.090	-1.102	-1.116	-1.129	-1.142	-1.154	-1.166	-1.180	-1.191	-1.202	-1.215	-1.226	-1.238	-1.248	-1.258	-1.269	-1.279	-1.288	-1.296	-1.305	-1.312	-1.320	-1.328	-1.335	-1.340	-1.346	-1.350	-1.355	-1.360	-1.362	-1.365	-1.369	-1.371	-1.371	-1.374	-1.374	-1.374	-1.374	-1.372	-1.370	-1.368	-1.366	-1.362	-1.358	-1.355	-1.350	-1.346	-1.341	-1.335	-1.329	-1.322	-1.316	-1.309	-1.302	-1.296	-1.288	-1.280	-1.274	-1.265	-1.258	-1.249	-1.240	-1.232	-1.224	-1.216	-1.209	-1.200	-1.192	-1.185	-1.178	-1.170	-1.164	-1.156	-1.150	-1.144	-1.138	-1.131	-1.126	-1.121	-1.118	-1.114	-1.109	-1.106	-1.105	-1.101	-1.100	-1.099	-1.099	-1.098	-1.098	-1.098	-1.099	-1.100	-1.102	-1.105	-1.108	-1.110	-1.114	-1.116	-1.121	-1.125	-1.130	-1.134	-1.139	-1.144	-1.149	-1.154	-1.160	-1.166	-1.171	-1.176	-1.181	-1.186	-1.191	-1.196	-1.201	-1.206	-1.210	-1.214	-1.216	-1.220	-1.224	-1.226	-1.230	-1.231	-1.232	-1.232	-1.234	-1.234	-1.235	-1.234	-1.231	-1.231	-1.229	-1.228	-1.225	-1.222	-1.218	-1.215	-1.210	-1.205	-1.200	-1.195	-1.189	-1.182	-1.176	-1.170	-1.164	-1.156	-1.150	-1.142	-1.135	-1.128	-1.119	-1.111	-1.104	-1.096	-1.088	-1.081	-1.074	-1.065	-1.058	-1.050	-1.044	-1.036	-1.030	-1.022	-1.016	-1.010	-1.004	-0.999	-0.992	-0.988	-0.984	-0.979	-0.974	-0.970	-0.968	-0.964	-0.962	-0.959	-0.958	-0.956	-0.955	-0.955	-0.954	-0.955	-0.956	-0.958	-0.960	-0.961	-0.964	-0.968	-0.971	-0.975	-0.979	-0.984	-0.989	-0.995	-1.001	-1.008	-1.015	-1.022	-1.030	-1.038	-1.045	-1.054	-1.064	-1.071	-1.081	-1.090	-1.101	-1.111	-1.121	-1.132	-1.144	-1.154	-1.165	-1.176	-1.188	-1.198	-1.209	-1.220	-1.231	-1.242	-1.254	-1.264	-1.275	-1.284	-1.295	-1.306	-1.316	-1.325	-1.335	-1.345	-1.352	-1.360	-1.369	-1.376	-1.385	-1.392	-1.399	-1.405	-1.411	-1.416	-1.421	-1.426	-1.430	-1.434	-1.436	-1.439	-1.440	-1.442	-1.442	-1.444	-1.444	-1.444	-1.442	-1.440	-1.439	-1.435	-1.432	-1.428	-1.424	-1.420	-1.415	-1.409	-1.402	-1.396	-1.390	-1.382	-1.374	-1.366	-1.358	-1.349	-1.340	-1.331	-1.321	-1.311	-1.301	-1.291	-1.280	-1.270	-1.259	-1.248	-1.238	-1.226	-1.215	-1.204	-1.194	-1.182	-1.170	-1.160	-1.149	-1.138	-1.128	-1.118	-1.108	-1.098	-1.088	-1.078	-1.069	-1.060	-1.051	-1.042	-1.034	-1.026	-1.019	-1.011	-1.004	-0.996	-0.990	-0.984	-0.978	-0.972	-0.969	-0.964	-0.959	-0.954	-0.950	-0.946	-0.944	-0.940	-0.936	-0.935	-0.932	-0.930	-0.928	-0.926	-0.924	-0.922	-0.921	-0.920	-0.919	-0.918	-0.916	-0.915	-0.914	-0.911	-0.910	-0.909	-0.906	-0.906	-0.905	-0.902	-0.901	-0.899	-0.896	-0.895	-0.892	-0.890	-0.888	-0.884	-0.881	-0.878	-0.874	-0.870	-0.866	-0.862	-0.858	-0.854	-0.849	-0.845	-0.840	-0.836	-0.831	-0.828	-0.822	-0.818	-0.812	-0.809	-0.804	-0.799	-0.795	-0.791	-0.788	-0.784	-0.780	-0.778	-0.775	-0.772	-0.770	-0.768	-0.766	-0.765	-0.765	-0.766	-0.766	-0.768	-0.769	-0.771	-0.774	-0.778	-0.780	-0.785	-0.791	-0.795	-0.801	-0.808	-0.815	-0.822	-0.830	-0.838	-0.848	-0.855	-0.865	-0.875	-0.885	-0.895	-0.905	-0.915	-0.928	-0.938	-0.948	-0.958	-0.969	-0.979	-0.989	-0.999	-1.010	-1.020	-1.029	-1.038	-1.046	-1.054	-1.061	-1.068	-1.074	-1.080	-1.085	-1.089	-1.092	-1.096	-1.099	-1.100	-1.100	-1.100	-1.099	-1.098	-1.095	-1.091	-1.088	-1.081	-1.076	-1.070	-1.062	-1.054	-1.046	-1.036	-1.026	-1.016	-1.004	-0.992	-0.979	-0.966	-0.951	-0.938	-0.922	-0.906	-0.891	-0.875	-0.858	-0.841	-0.822	-0.806	-0.788	-0.770	-0.751	-0.732	-0.714	-0.695	-0.676	-0.658	-0.638	-0.618	-0.600	-0.580	-0.561	-0.542	-0.524	-0.505	-0.485	-0.466	-0.449	-0.430	-0.411	-0.394	-0.376	-0.358	-0.340	-0.324	-0.308	-0.290	-0.274	-0.258	-0.241	-0.226	-0.211	-0.196	-0.182	-0.166	-0.152	-0.139	-0.128	-0.114	-0.101	-0.089	-0.079	-0.066	-0.056	-0.046	-0.036	-0.026	-0.018	-0.008	0.000	0.009	0.015	0.024	0.030	0.036	0.044	0.048	0.052	0.058	0.062	0.066	0.070	0.074	0.076	0.080	0.082	0.084	0.088	0.089	0.091	0.091	0.092	0.094	0.095	0.096	0.098	0.098	0.098	0.099	0.099	0.100	0.100	0.101	0.100	0.101	0.101	0.101	0.102	0.102	0.104	0.105	0.105	0.108	0.108	0.110	0.111	0.112	0.115	0.116	0.119	0.121	0.125	0.126	0.129	0.134	0.136	0.139	0.142	0.146	0.149	0.154	0.158	0.161	0.165	0.169	0.174	0.178	0.181	0.185	0.189	0.192	0.196	0.201	0.205	0.209	0.211	0.215	0.219	0.222	0.225	0.228	0.230	0.232	0.235	0.236	0.238	0.239	0.240	0.240	0.241	0.241	0.241	0.240	0.239	0.238	0.236	0.235	0.231	0.230	0.226	0.224	0.220	0.215	0.211	0.206	0.202	0.196	0.191	0.186	0.180	0.172	0.165	0.159	0.151	0.144	0.136	0.129	0.121	0.114	0.105	0.098	0.089	0.080	0.071	0.062	0.054	0.045	0.038	0.028	0.019	0.010	0.001	-0.006	-0.015	-0.024	-0.032	-0.040	-0.048	-0.056	-0.064	-0.072	-0.079	-0.086	-0.094	-0.101	-0.106	-0.114	-0.120	-0.125	-0.131	-0.136	-0.142	-0.148	-0.151	-0.155	-0.161	-0.164	-0.168	-0.171	-0.175	-0.178	-0.180	-0.182	-0.185	-0.186	-0.189	-0.191	-0.192	-0.194	-0.195	-0.196	-0.196	-0.198	-0.199	-0.199	-0.200	-0.199	-0.200	-0.201	-0.201	-0.202	-0.202	-0.204	-0.205	-0.206	-0.206	-0.208	-0.209	-0.210	-0.212	-0.215	-0.216	-0.220	-0.222	-0.226	-0.230	-0.234	-0.239	-0.245	-0.250	-0.256	-0.261	-0.268	-0.276	-0.284	-0.291	-0.300	-0.309	-0.319	-0.329	-0.339	-0.350	-0.362	-0.372	-0.386	-0.400	-0.414	-0.428	-0.441	-0.455	-0.470	-0.486	-0.501	-0.516	-0.532	-0.549	-0.566	-0.582	-0.600	-0.616	-0.634	-0.650	-0.668	-0.685	-0.701	-0.719	-0.735	-0.752	-0.770	-0.785	-0.801	-0.818	-0.832	-0.849	-0.864	-0.879	-0.892	-0.906	-0.920	-0.932	-0.945	-0.956	-0.969	-0.979	-0.989	-0.999	-1.008	-1.016	-1.024	-1.030	-1.038	-1.044	-1.048	-1.052	-1.056	-1.060	-1.062	-1.065	-1.066	-1.068	-1.068	-1.068	-1.066	-1.065	-1.064	-1.061	-1.059	-1.056	-1.052	-1.050	-1.045	-1.041	-1.036	-1.031	-1.025	-1.020	-1.015	-1.010	-1.004	-0.999	-0.992	-0.988	-0.981	-0.976	-0.971	-0.965	-0.961	-0.958	-0.952	-0.949	-0.944	-0.940	-0.938	-0.935	-0.932	-0.931	-0.929	-0.928	-0.928	-0.926	-0.926	-0.928	-0.928	-0.929	-0.931	-0.932	-0.935	-0.936	-0.940	-0.944	-0.949	-0.951	-0.956	-0.960	-0.966	-0.970	-0.976	-0.981	-0.985	-0.991	-0.996	-1.002	-1.008	-1.012	-1.018	-1.024	-1.029	-1.034	-1.039	-1.042	-1.046	-1.051	-1.054	-1.058	-1.059	-1.061	-1.064	-1.065	-1.066	-1.068	-1.068	-1.068	-1.066	-1.065	-1.064	-1.060	-1.059	-1.055	-1.050	-1.046	-1.041	-1.036	-1.030	-1.022	-1.016	-1.009	-1.001	-0.994	-0.984	-0.975	-0.966	-0.956	-0.946	-0.935	-0.925	-0.915	-0.902	-0.891	-0.880	-0.869	-0.856	-0.845	-0.832	-0.821	-0.810	-0.798	-0.785	-0.774	-0.762	-0.750	-0.739	-0.728	-0.718	-0.705	-0.695	-0.685	-0.675	-0.665	-0.656	-0.646	-0.638	-0.629	-0.622	-0.614	-0.608	-0.600	-0.594	-0.588	-0.581	-0.576	-0.571	-0.568	-0.562	-0.559	-0.555	-0.551	-0.548	-0.546	-0.544	-0.540	-0.539	-0.538	-0.536	-0.535	-0.534	-0.534	-0.534	-0.531	-0.531	-0.531	-0.531	-0.531	-0.531	-0.531	-0.531	-0.531	-0.531	-0.531	-0.531	-0.531	-0.530	-0.530	-0.530	-0.529	-0.529	-0.528	-0.528	-0.525	-0.522	-0.520	-0.519	-0.516	-0.515	-0.511	-0.509	-0.505	-0.501	-0.498	-0.494	-0.489	-0.482	-0.479	-0.472	-0.466	-0.459	-0.451	-0.444	-0.435	-0.428	-0.419	-0.409	-0.399	-0.388	-0.378	-0.366	-0.354	-0.342	-0.330	-0.316	-0.302	-0.289	-0.274	-0.258	-0.242	-0.226	-0.210	-0.192	-0.175	-0.156	-0.139	-0.120	-0.100	-0.080	-0.060	-0.040	-0.019	0.001	0.022	0.045	0.068	0.089	0.111	0.134	0.158	0.180	0.201	0.226	0.249	0.272	0.295	0.318	0.342	0.365	0.388	0.411	0.434	0.458	0.480	0.504	0.525	0.549	0.571	0.592	0.616	0.639	0.660	0.682	0.704	0.726	0.748	0.769	0.790	0.811	0.832	0.854	0.875	0.896	0.918	0.939	0.960	0.981	1.002	1.024	1.045	1.066	1.089	1.109	1.131	1.154	1.175	1.198	1.220	1.244	1.266	1.288	1.310	1.334	1.356	1.379	1.401	1.425	1.449	1.472	1.496	1.519	1.542	1.566	1.589	1.614	1.636	1.660	1.684	1.708	1.730	1.752	1.776	1.799	1.821	1.844	1.866	1.886	1.909	1.929	1.950	1.970	1.990	2.009	2.027	2.046	2.064	2.081	2.098	2.114	2.130	2.145	2.160	2.172	2.186	2.199	2.210	2.221	2.232	2.241	2.251	2.260	2.266	2.274	2.280	2.284	2.289	2.291	2.294	2.296	2.298	2.298	2.296	2.295	2.291	2.289	2.285	2.280	2.274	2.265	2.259	2.250	2.240	2.229	2.218	2.205	2.191	2.178	2.161	2.145	2.128	2.110	2.090	2.070	2.050	2.029	2.006	1.982	1.959	1.934	1.908	1.881	1.854	1.826	1.798	1.768	1.739	1.709	1.676	1.645	1.612	1.580	1.548	1.515	1.482	1.448	1.412	1.379	1.344	1.309	1.272	1.239	1.202	1.168	1.132	1.098	1.064	1.029	0.994	0.960	0.926	0.891	0.858	0.825	0.792	0.760	0.728	0.696	0.666	0.635	0.605	0.576	0.546	0.519	0.491	0.464	0.438	0.411	0.386	0.361	0.338	0.314	0.291	0.269	0.248	0.228	0.208	0.188	0.168	0.149	0.130	0.114	0.096	0.079	0.064	0.049	0.034	0.018	0.004	-0.010	-0.022	-0.036	-0.049	-0.061	-0.074	-0.085	-0.098	-0.109	-0.120	-0.131	-0.142	-0.152	-0.164	-0.174	-0.184	-0.195	-0.205	-0.215	-0.225	-0.236	-0.246	-0.256	-0.266	-0.279	-0.289	-0.299	-0.310	-0.320	-0.331	-0.341	-0.352	-0.364	-0.374	-0.385	-0.396	-0.408	-0.419	-0.430	-0.441	-0.452	-0.464	-0.475	-0.485	-0.496	-0.506	-0.518	-0.528	-0.536	-0.546	-0.555	-0.564	-0.572	-0.581	-0.588	-0.595	-0.602	-0.609	-0.614	-0.619	-0.622	-0.626	-0.630	-0.631	-0.632	-0.634	-0.634	-0.634	-0.631	-0.629	-0.625	-0.621	-0.616	-0.610	-0.602	-0.595	-0.586	-0.578	-0.566	-0.555	-0.544	-0.531	-0.516	-0.504	-0.488	-0.472	-0.455	-0.438	-0.420	-0.402	-0.382	-0.364	-0.344	-0.322	-0.301	-0.281	-0.259	-0.238	-0.216	-0.194	-0.171	-0.150	-0.128	-0.105	-0.084	-0.062	-0.040	-0.020	0.001	0.021	0.041	0.061	0.080	0.098	0.115	0.132	0.148	0.162	0.178	0.190	0.202	0.215	0.225	0.235	0.242	0.250	0.256	0.261	0.264	0.265	0.266	0.266	0.265	0.261	0.258	0.251	0.245	0.236	0.226	0.215	0.202	0.189	0.172	0.156	0.138	0.119	0.098	0.076	0.052	0.029	0.002	-0.025	-0.051	-0.080	-0.112	-0.144	-0.176	-0.209	-0.244	-0.280	-0.315	-0.352	-0.390	-0.429	-0.469	-0.507	-0.549	-0.589	-0.630	-0.671	-0.715	-0.758	-0.800	-0.842	-0.886	-0.930	-0.974	-1.018	-1.061	-1.105	-1.149	-1.192	-1.235	-1.279	-1.321	-1.362	-1.406	-1.448	-1.488	-1.530	-1.570	-1.609	-1.648	-1.686	-1.725	-1.762	-1.798	-1.834	-1.869	-1.902	-1.936	-1.968	-2.000	-2.030	-2.060	-2.089	-2.118	-2.142	-2.169	-2.194	-2.218	-2.240	-2.260	-2.281	-2.300	-2.318	-2.335	-2.351	-2.365	-2.378	-2.390	-2.400	-2.411	-2.420	-2.426	-2.432	-2.438	-2.441	-2.444	-2.445	-2.445	-2.444	-2.442	-2.439	-2.434	-2.429	-2.422	-2.415	-2.406	-2.395	-2.384	-2.372	-2.360	-2.346	-2.331	-2.316	-2.299	-2.281	-2.262	-2.244	-2.224	-2.204	-2.182	-2.160	-2.138	-2.112	-2.089	-2.064	-2.039	-2.013	-1.986	-1.959	-1.931	-1.902	-1.874	-1.845	-1.816	-1.785	-1.755	-1.722	-1.691	-1.659	-1.626	-1.594	-1.560	-1.528	-1.492	-1.456	-1.422	-1.386	-1.351	-1.314	-1.278	-1.241	-1.202	-1.165	-1.126	-1.088	-1.049	-1.009	-0.969	-0.929	-0.888	-0.846	-0.805	-0.762	-0.721	-0.678	-0.635	-0.591	-0.548	-0.504	-0.459	-0.415	-0.371	-0.326	-0.281	-0.236	-0.191	-0.145	-0.100	-0.054	-0.009	0.036	0.082	0.128	0.174	0.219	0.266	0.311	0.356	0.401	0.446	0.491	0.535	0.580	0.624	0.668	0.710	0.754	0.798	0.840	0.881	0.925	0.966	1.008	1.048	1.089	1.129	1.169	1.208	1.246	1.284	1.322	1.360	1.398	1.434	1.469	1.505	1.540	1.574	1.609	1.642	1.675	1.706	1.739	1.769	1.800	1.830	1.859	1.888	1.916	1.942	1.969	1.994	2.020	2.042	2.066	2.089	2.111	2.132	2.152	2.171	2.190	2.208	2.225	2.240	2.255	2.269	2.282	2.294	2.305	2.315	2.324	2.334	2.341	2.346	2.352	2.358	2.361	2.364	2.366	2.368	2.366	2.368	2.366	2.364	2.360	2.356	2.354	2.348	2.342	2.336	2.329	2.321	2.314	2.306	2.298	2.288	2.279	2.269	2.259	2.246	2.236	2.225	2.212	2.201	2.189	2.178	2.166	2.152	2.141	2.128	2.115	2.102	2.090	2.078	2.065	2.052	2.039	2.027	2.015	2.002	1.990	1.979	1.966	1.955	1.942	1.931	1.920	1.909	1.898	1.885	1.875	1.864	1.854	1.842	1.832	1.821	1.811	1.800	1.790	1.780	1.770	1.760	1.750	1.740	1.730	1.720	1.711	1.701	1.691	1.682	1.672	1.664	1.654	1.645	1.635	1.625	1.616	1.605	1.596	1.586	1.578	1.568	1.558	1.549	1.539	1.529	1.520	1.509	1.499	1.489	1.479	1.469	1.458	1.448	1.435	1.424	1.412	1.401	1.389	1.376	1.364	1.351	1.338	1.324	1.309	1.295	1.279	1.264	1.248	1.231	1.212	1.195	1.175	1.156	1.136	1.115	1.092	1.070	1.048	1.021	0.998	0.970	0.944	0.915	0.886	0.856	0.826	0.795	0.761	0.728	0.692	0.658	0.621	0.584	0.545	0.506	0.466	0.426	0.385	0.342	0.300	0.256	0.211	0.168	0.121	0.076	0.030	-0.018	-0.064	-0.111	-0.159	-0.206	-0.254	-0.302	-0.350	-0.398	-0.445	-0.492	-0.540	-0.586	-0.632	-0.680	-0.726	-0.770	-0.815	-0.859	-0.902	-0.945	-0.986	-1.028	-1.069	-1.108	-1.146	-1.184	-1.220	-1.256	-1.290	-1.322	-1.356	-1.388	-1.419	-1.449	-1.478	-1.505	-1.530	-1.555	-1.580	-1.602	-1.626	-1.646	-1.666	-1.686	-1.705	-1.722	-1.739	-1.754	-1.770	-1.784	-1.798	-1.810	-1.822	-1.835	-1.845	-1.855	-1.866	-1.875	-1.884	-1.894	-1.902	-1.911	-1.919	-1.928	-1.935	-1.944	-1.951	-1.958	-1.966	-1.974	-1.982	-1.990	-1.999	-2.007	-2.018	-2.026	-2.035	-2.045	-2.055	-2.065	-2.076	-2.088	-2.099	-2.110	-2.124	-2.135	-2.149	-2.162	-2.176	-2.191	-2.205	-2.221	-2.235	-2.251	-2.268	-2.284	-2.300	-2.318	-2.334	-2.350	-2.368	-2.384	-2.402	-2.419	-2.436	-2.452	-2.470	-2.488	-2.505	-2.522	-2.539	-2.556	-2.572	-2.588	-2.605	-2.620	-2.635	-2.650	-2.664	-2.679	-2.692	-2.706	-2.718	-2.731	-2.742	-2.755	-2.765	-2.776	-2.786	-2.796	-2.805	-2.814	-2.822	-2.830	-2.838	-2.845	-2.851	-2.858	-2.864	-2.868	-2.872	-2.878	-2.881	-2.884	-2.888	-2.889	-2.891	-2.892	-2.894	-2.895	-2.896	-2.895	-2.896	-2.895	-2.894	-2.892	-2.891	-2.889	-2.886	-2.882	-2.880	-2.876	-2.872	-2.869	-2.864	-2.860	-2.854	-2.850	-2.844	-2.838	-2.832	-2.826	-2.819	-2.812	-2.805	-2.798	-2.790	-2.784	-2.775	-2.768	-2.760	-2.751	-2.744	-2.736	-2.729	-2.720	-2.712	-2.705	-2.698	-2.690	-2.684	-2.676	-2.670	-2.664	-2.658	-2.651	-2.646	-2.641	-2.636	-2.631	-2.628	-2.624	-2.620	-2.618	-2.615	-2.612	-2.610	-2.609	-2.608	-2.608	-2.606	-2.608	-2.608	-2.609	-2.610	-2.611	-2.611	-2.612	-2.615	-2.616	-2.618	-2.620	-2.620	-2.622	-2.622	-2.625	-2.625	-2.625	-2.625	-2.625	-2.624	-2.622	-2.621	-2.618	-2.615	-2.610	-2.605	-2.599	-2.595	-2.586	-2.579	-2.570	-2.560	-2.550	-2.538	-2.525	-2.512	-2.496	-2.480	-2.464	-2.446	-2.428	-2.408	-2.386	-2.364	-2.341	-2.319	-2.292	-2.268	-2.241	-2.214	-2.185	-2.158	-2.128	-2.098	-2.068	-2.035	-2.004	-1.971	-1.939	-1.906	-1.874	-1.840	-1.806	-1.772	-1.739	-1.704	-1.670	-1.636	-1.602	-1.570	-1.535	-1.502	-1.469	-1.436	-1.405	-1.372	-1.341	-1.310	-1.279	-1.249	-1.220	-1.191	-1.162	-1.135	-1.109	-1.082	-1.058	-1.032	-1.009	-0.985	-0.962	-0.940	-0.919	-0.900	-0.880	-0.861	-0.844	-0.826	-0.810	-0.794	-0.779	-0.766	-0.751	-0.740	-0.729	-0.718	-0.709	-0.699	-0.690	-0.682	-0.675	-0.669	-0.664	-0.659	-0.654	-0.651	-0.648	-0.645	-0.645	-0.644	-0.644	-0.645	-0.645	-0.648	-0.649	-0.652	-0.656	-0.659	-0.664	-0.669	-0.675	-0.681	-0.690	-0.696	-0.705	-0.714	-0.722	-0.731	-0.741	-0.751	-0.762	-0.774	-0.785	-0.798	-0.809	-0.822	-0.835	-0.849	-0.862	-0.876	-0.891	-0.905	-0.920	-0.936	-0.950	-0.965	-0.982	-0.998	-1.014	-1.030	-1.046	-1.062	-1.079	-1.095	-1.111	-1.128	-1.144	-1.161	-1.178	-1.192	-1.210	-1.226	-1.242	-1.259	-1.274	-1.290	-1.306	-1.321	-1.338	-1.352	-1.368	-1.382	-1.398	-1.412	-1.426	-1.441	-1.455	-1.469	-1.482	-1.496	-1.510	-1.522	-1.535	-1.549	-1.561	-1.574	-1.586	-1.598	-1.609	-1.620	-1.631	-1.642	-1.654	-1.664	-1.675	-1.684	-1.694	-1.704	-1.712	-1.724	-1.734	-1.741	-1.750	-1.759	-1.768	-1.775	-1.784	-1.791	-1.799	-1.806	-1.812	-1.820	-1.826	-1.834	-1.839	-1.845	-1.851	-1.858	-1.862	-1.868	-1.872	-1.878	-1.882	-1.886	-1.890	-1.894	-1.899	-1.902	-1.906	-1.910	-1.912	-1.915	-1.918	-1.920	-1.924	-1.926	-1.929	-1.930	-1.932	-1.934	-1.935	-1.938	-1.940	-1.941	-1.942	-1.944	-1.946	-1.948	-1.949	-1.950	-1.952	-1.954	-1.955	-1.958	-1.960	-1.962	-1.965	-1.968	-1.970	-1.972	-1.976	-1.979	-1.982	-1.986	-1.990	-1.995	-1.999	-2.005	-2.009	-2.015	-2.021	-2.027	-2.034	-2.041	-2.047	-2.055	-2.064	-2.071	-2.080	-2.089	-2.099	-2.106	-2.116	-2.128	-2.136	-2.148	-2.156	-2.168	-2.179	-2.190	-2.200	-2.210	-2.221	-2.231	-2.242	-2.252	-2.262	-2.272	-2.281	-2.291	-2.300	-2.308	-2.315	-2.324	-2.331	-2.338	-2.342	-2.349	-2.352	-2.356	-2.359	-2.361	-2.362	-2.362	-2.362	-2.361	-2.359	-2.355	-2.350	-2.345	-2.339	-2.330	-2.322	-2.312	-2.301	-2.290	-2.278	-2.264	-2.249	-2.232	-2.216	-2.199	-2.180	-2.160	-2.140	-2.119	-2.096	-2.072	-2.049	-2.024	-2.000	-1.974	-1.946	-1.920	-1.892	-1.865	-1.835	-1.806	-1.778	-1.749	-1.718	-1.689	-1.659	-1.629	-1.599	-1.570	-1.540	-1.511	-1.481	-1.452	-1.424	-1.395	-1.366	-1.339	-1.312	-1.285	-1.259	-1.232	-1.208	-1.184	-1.160	-1.136	-1.114	-1.091	-1.070	-1.051	-1.030	-1.012	-0.994	-0.978	-0.961	-0.945	-0.930	-0.916	-0.902	-0.891	-0.879	-0.869	-0.860	-0.850	-0.841	-0.834	-0.828	-0.822	-0.818	-0.812	-0.809	-0.805	-0.802	-0.801	-0.799	-0.798	-0.798	-0.799	-0.799	-0.800	-0.801	-0.805	-0.806	-0.810	-0.812	-0.816	-0.819	-0.824	-0.828	-0.831	-0.836	-0.840	-0.845	-0.850	-0.854	-0.858	-0.862	-0.868	-0.872	-0.875	-0.879	-0.884	-0.886	-0.890	-0.894	-0.896	-0.899	-0.900	-0.902	-0.904	-0.905	-0.906	-0.908	-0.908	-0.908	-0.908	-0.905	-0.904	-0.902	-0.899	-0.898	-0.894	-0.889	-0.886	-0.881	-0.876	-0.870	-0.865	-0.859	-0.851	-0.845	-0.839	-0.830	-0.822	-0.815	-0.806	-0.798	-0.789	-0.780	-0.771	-0.762	-0.752	-0.744	-0.735	-0.726	-0.716	-0.708	-0.699	-0.690	-0.681	-0.672	-0.665	-0.656	-0.650	-0.642	-0.635	-0.629	-0.622	-0.618	-0.612	-0.608	-0.604	-0.599	-0.596	-0.594	-0.592	-0.591	-0.590	-0.589	-0.590	-0.591	-0.594	-0.595	-0.598	-0.601	-0.605	-0.610	-0.615	-0.620	-0.626	-0.634	-0.641	-0.648	-0.656	-0.666	-0.676	-0.685	-0.696	-0.706	-0.718	-0.729	-0.740	-0.752	-0.764	-0.778	-0.790	-0.802	-0.816	-0.830	-0.842	-0.856	-0.870	-0.885	-0.899	-0.912	-0.926	-0.941	-0.955	-0.970	-0.982	-0.998	-1.011	-1.025	-1.039	-1.052	-1.068	-1.080	-1.095	-1.108	-1.121	-1.134	-1.146	-1.159	-1.171	-1.184	-1.195	-1.208	-1.220	-1.230	-1.241	-1.251	-1.261	-1.271	-1.281	-1.291	-1.300	-1.309	-1.316	-1.324	-1.332	-1.339	-1.346	-1.352	-1.358	-1.365	-1.370	-1.375	-1.379	-1.382	-1.386	-1.389	-1.392	-1.395	-1.398	-1.399	-1.399	-1.400	-1.401	-1.402	-1.401	-1.401	-1.400	-1.399	-1.398	-1.396	-1.395	-1.392	-1.391	-1.389	-1.386	-1.384	-1.380	-1.378	-1.375	-1.371	-1.369	-1.365	-1.362	-1.359	-1.356	-1.351	-1.349	-1.345	-1.342	-1.339	-1.335	-1.332	-1.330	-1.326	-1.324	-1.321	-1.320	-1.318	-1.315	-1.312	-1.310	-1.309	-1.308	-1.305	-1.304	-1.302	-1.301	-1.299	-1.298	-1.298	-1.295	-1.294	-1.294	-1.292	-1.291	-1.290	-1.289	-1.286	-1.285	-1.282	-1.281	-1.280	-1.278	-1.276	-1.274	-1.272	-1.269	-1.266	-1.264	-1.261	-1.258	-1.254	-1.250	-1.246	-1.241	-1.236	-1.234	-1.228	-1.222	-1.218	-1.212	-1.206	-1.200	-1.195	-1.189	-1.182	-1.176	-1.170	-1.162	-1.155	-1.149	-1.142	-1.135	-1.128	-1.121	-1.112	-1.105	-1.099	-1.091	-1.084	-1.078	-1.070	-1.064	-1.056	-1.050	-1.044	-1.038	-1.031	-1.025	-1.019	-1.012	-1.008	-1.001	-0.996	-0.991	-0.986	-0.981	-0.978	-0.974	-0.970	-0.965	-0.962	-0.960	-0.956	-0.952	-0.950	-0.948	-0.945	-0.942	-0.941	-0.939	-0.936	-0.934	-0.931	-0.930	-0.928	-0.926	-0.922	-0.921	-0.920	-0.916	-0.915	-0.912	-0.910	-0.908	-0.904	-0.902	-0.899	-0.895	-0.892	-0.888	-0.884	-0.880	-0.876	-0.871	-0.866	-0.861	-0.856	-0.850	-0.846	-0.840	-0.834	-0.828	-0.821	-0.814	-0.808	-0.800	-0.794	-0.786	-0.779	-0.771	-0.764	-0.756	-0.749	-0.740	-0.732	-0.724	-0.716	-0.706	-0.699	-0.690	-0.680	-0.671	-0.662	-0.654	-0.644	-0.635	-0.626	-0.616	-0.606	-0.598	-0.588	-0.578	-0.569	-0.559	-0.549	-0.539	-0.529	-0.519	-0.509	-0.498	-0.488	-0.476	-0.466	-0.455	-0.445	-0.434	-0.422	-0.411	-0.401	-0.390	-0.378	-0.366	-0.355	-0.344	-0.332	-0.320	-0.309	-0.296	-0.285	-0.272	-0.262	-0.250	-0.239	-0.228	-0.216	-0.205	-0.194	-0.182	-0.171	-0.160	-0.150	-0.139	-0.129	-0.119	-0.109	-0.099	-0.090	-0.081	-0.071	-0.061	-0.052	-0.045	-0.038	-0.029	-0.020	-0.012	-0.006	0.002	0.009	0.018	0.025	0.031	0.038	0.045	0.051	0.059	0.065	0.071	0.079	0.085	0.092	0.100	0.108	0.115	0.121	0.129	0.138	0.146	0.154	0.162	0.171	0.180	0.190	0.200	0.210	0.220	0.231	0.242	0.255	0.266	0.279	0.291	0.304	0.318	0.332	0.346	0.361	0.375	0.390	0.406	0.422	0.439	0.455	0.471	0.488	0.505	0.521	0.540	0.558	0.575	0.592	0.610	0.628	0.645	0.662	0.680	0.699	0.715	0.732	0.750	0.766	0.784	0.800	0.815	0.831	0.846	0.862	0.876	0.890	0.904	0.918	0.929	0.941	0.952	0.962	0.972	0.982	0.991	1.000	1.006	1.014	1.019	1.024	1.029	1.032	1.035	1.038	1.039	1.039	1.039	1.038	1.035	1.032	1.030	1.026	1.020	1.014	1.006	1.000	0.992	0.982	0.974	0.964	0.952	0.941	0.929	0.916	0.904	0.890	0.875	0.861	0.845	0.831	0.814	0.799	0.782	0.766	0.749	0.731	0.715	0.699	0.680	0.664	0.645	0.628	0.610	0.592	0.575	0.558	0.541	0.524	0.506	0.489	0.472	0.456	0.441	0.425	0.410	0.394	0.379	0.364	0.350	0.335	0.321	0.309	0.295	0.282	0.269	0.258	0.245	0.234	0.221	0.210	0.199	0.189	0.179	0.169	0.158	0.149	0.139	0.129	0.120	0.111	0.101	0.094	0.085	0.076	0.068	0.059	0.051	0.044	0.034	0.026	0.019	0.010	0.002	-0.006	-0.014	-0.024	-0.031	-0.039	-0.048	-0.056	-0.065	-0.074	-0.082	-0.092	-0.100	-0.109	-0.119	-0.128	-0.138	-0.148	-0.158	-0.168	-0.178	-0.186	-0.198	-0.208	-0.218	-0.229	-0.240	-0.250	-0.261	-0.272	-0.284	-0.295	-0.306	-0.318	-0.329	-0.340	-0.352	-0.362	-0.375	-0.386	-0.399	-0.410	-0.421	-0.432	-0.444	-0.454	-0.466	-0.478	-0.486	-0.498	-0.507	-0.518	-0.529	-0.538	-0.548	-0.556	-0.565	-0.574	-0.581	-0.591	-0.598	-0.606	-0.612	-0.619	-0.625	-0.631	-0.636	-0.641	-0.648	-0.651	-0.655	-0.660	-0.661	-0.665	-0.668	-0.671	-0.672	-0.674	-0.676	-0.676	-0.679	-0.680	-0.680	-0.681	-0.681	-0.682	-0.682	-0.684	-0.682	-0.684	-0.684	-0.685	-0.685	-0.688	-0.688	-0.690	-0.690	-0.692	-0.695	-0.698	-0.700	-0.702	-0.705	-0.709	-0.714	-0.719	-0.724	-0.730	-0.736	-0.742	-0.749	-0.756	-0.765	-0.772	-0.781	-0.791	-0.801	-0.811	-0.821	-0.832	-0.844	-0.855	-0.869	-0.880	-0.894	-0.906	-0.919	-0.931	-0.946	-0.960	-0.974	-0.988	-1.002	-1.016	-1.030	-1.044	-1.058	-1.071	-1.084	-1.098	-1.110	-1.124	-1.136	-1.149	-1.160	-1.172	-1.182	-1.192	-1.204	-1.212	-1.222	-1.231	-1.239	-1.248	-1.254	-1.260	-1.265	-1.271	-1.276	-1.280	-1.282	-1.286	-1.289	-1.290	-1.291	-1.291	-1.291	-1.290	-1.289	-1.288	-1.285	-1.282	-1.279	-1.275	-1.271	-1.266	-1.261	-1.255	-1.249	-1.242	-1.236	-1.229	-1.221	-1.214	-1.206	-1.199	-1.190	-1.182	-1.175	-1.166	-1.159	-1.150	-1.142	-1.134	-1.128	-1.119	-1.112	-1.104	-1.096	-1.090	-1.085	-1.078	-1.072	-1.068	-1.061	-1.056	-1.052	-1.049	-1.045	-1.042	-1.040	-1.038	-1.036	-1.035	-1.035	-1.035	-1.036	-1.036	-1.039	-1.040	-1.042	-1.046	-1.049	-1.054	-1.056	-1.061	-1.066	-1.071	-1.076	-1.081	-1.088	-1.092	-1.099	-1.105	-1.111	-1.119	-1.125	-1.131	-1.138	-1.144	-1.150	-1.156	-1.162	-1.168	-1.174	-1.179	-1.185	-1.189	-1.194	-1.199	-1.202	-1.205	-1.209	-1.212	-1.214	-1.216	-1.218	-1.219	-1.219	-1.219	-1.220	-1.220	-1.219	-1.216	-1.215	-1.214	-1.211	-1.208	-1.204	-1.200	-1.196	-1.191	-1.188	-1.182	-1.176	-1.171	-1.166	-1.160	-1.154	-1.148	-1.140	-1.134	-1.126	-1.120	-1.112	-1.105	-1.099	-1.091	-1.084	-1.076	-1.069	-1.062	-1.056	-1.049	-1.041	-1.034	-1.029	-1.022	-1.015	-1.010	-1.004	-0.999	-0.994	-0.988	-0.984	-0.979	-0.975	-0.971	-0.968	-0.964	-0.961	-0.960	-0.956	-0.955	-0.952	-0.952	-0.952	-0.951	-0.952	-0.951	-0.952	-0.954	-0.955	-0.959	-0.960	-0.964	-0.966	-0.970	-0.975	-0.978	-0.982	-0.988	-0.992	-0.999	-1.005	-1.011	-1.018	-1.025	-1.032	-1.039	-1.048	-1.055	-1.062	-1.071	-1.080	-1.089	-1.098	-1.106	-1.116	-1.125	-1.135	-1.144	-1.154	-1.164	-1.174	-1.182	-1.194	-1.202	-1.212	-1.221	-1.231	-1.240	-1.249	-1.258	-1.266	-1.276	-1.284	-1.292	-1.301	-1.309	-1.318	-1.325	-1.331	-1.338	-1.344	-1.350	-1.355	-1.360	-1.365	-1.370	-1.374	-1.378	-1.380	-1.382	-1.384	-1.386	-1.386	-1.388	-1.388	-1.388	-1.385	-1.384	-1.382	-1.380	-1.376	-1.374	-1.370	-1.365	-1.361	-1.356	-1.350	-1.344	-1.336	-1.331	-1.324	-1.315	-1.308	-1.300	-1.291	-1.282	-1.272	-1.264	-1.255	-1.245	-1.235	-1.225	-1.215	-1.205	-1.195	-1.186	-1.175	-1.165	-1.155	-1.146	-1.136	-1.126	-1.116	-1.108	-1.099	-1.089	-1.081	-1.072	-1.064	-1.056	-1.048	-1.040	-1.034	-1.026	-1.020	-1.012	-1.006	-1.001	-0.996	-0.992	-0.988	-0.982	-0.979	-0.975	-0.971	-0.968	-0.965	-0.961	-0.960	-0.958	-0.955	-0.954	-0.951	-0.950	-0.949	-0.948	-0.946	-0.946	-0.944	-0.942	-0.942	-0.941	-0.940	-0.939	-0.938	-0.938	-0.936	-0.935	-0.934	-0.931	-0.930	-0.929	-0.928	-0.925	-0.922	-0.920	-0.918	-0.915	-0.911	-0.909	-0.906	-0.902	-0.899	-0.894	-0.891	-0.886	-0.882	-0.879	-0.874	-0.869	-0.865	-0.860	-0.856	-0.851	-0.848	-0.844	-0.839	-0.834	-0.830	-0.826	-0.824	-0.820	-0.818	-0.814	-0.811	-0.810	-0.808	-0.806	-0.806	-0.805	-0.805	-0.805	-0.808	-0.808	-0.810	-0.812	-0.815	-0.819	-0.822	-0.828	-0.832	-0.838	-0.844	-0.851	-0.858	-0.865	-0.874	-0.881	-0.890	-0.900	-0.910	-0.920	-0.929	-0.940	-0.950	-0.961	-0.971	-0.982	-0.992	-1.004	-1.014	-1.025	-1.036	-1.046	-1.058	-1.066	-1.076	-1.084	-1.094	-1.101	-1.109	-1.116	-1.124	-1.130	-1.134	-1.139	-1.144	-1.146	-1.149	-1.151	-1.152	-1.152	-1.152	-1.151	-1.149	-1.146	-1.142	-1.136	-1.131	-1.126	-1.119	-1.111	-1.102	-1.094	-1.084	-1.072	-1.062	-1.050	-1.036	-1.024	-1.010	-0.995	-0.980	-0.964	-0.948	-0.931	-0.914	-0.898	-0.880	-0.861	-0.842	-0.824	-0.804	-0.785	-0.765	-0.745	-0.725	-0.705	-0.685	-0.664	-0.644	-0.624	-0.602	-0.582	-0.561	-0.541	-0.520	-0.500	-0.480	-0.460	-0.440	-0.420	-0.401	-0.381	-0.362	-0.342	-0.324	-0.305	-0.288	-0.269	-0.251	-0.234	-0.218	-0.200	-0.184	-0.168	-0.151	-0.136	-0.121	-0.106	-0.092	-0.078	-0.064	-0.051	-0.039	-0.025	-0.014	-0.002	0.010	0.020	0.030	0.041	0.051	0.060	0.069	0.076	0.085	0.092	0.100	0.106	0.114	0.120	0.125	0.130	0.135	0.140	0.144	0.149	0.151	0.155	0.158	0.161	0.164	0.166	0.168	0.170	0.171	0.174	0.174	0.175	0.176	0.176	0.178	0.178	0.179	0.178	0.178	0.178	0.179	0.178	0.178	0.178	0.179	0.179	0.178	0.179	0.178	0.179	0.179	0.179	0.179	0.180	0.181	0.181	0.182	0.184	0.185	0.186	0.188	0.189	0.190	0.191	0.194	0.194	0.196	0.199	0.200	0.202	0.205	0.208	0.210	0.212	0.215	0.218	0.220	0.222	0.225	0.228	0.230	0.232	0.235	0.236	0.239	0.240	0.242	0.244	0.245	0.246	0.248	0.249	0.249	0.250	0.249	0.250	0.249	0.249	0.248	0.246	0.245	0.242	0.241	0.239	0.236	0.234	0.230	0.226	0.222	0.219	0.215	0.211	0.205	0.200	0.195	0.190	0.184	0.178	0.172	0.166	0.160	0.154	0.148	0.141	0.134	0.126	0.121	0.114	0.108	0.100	0.094	0.086	0.080	0.074	0.066	0.061	0.055	0.049	0.044	0.036	0.030	0.025	0.020	0.015	0.010	0.005	0.000	-0.004	-0.009	-0.012	-0.016	-0.020	-0.024	-0.026	-0.029	-0.032	-0.035	-0.036	-0.039	-0.040	-0.042	-0.044	-0.045	-0.046	-0.048	-0.048	-0.049	-0.049	-0.050	-0.050	-0.051	-0.051	-0.051	-0.051	-0.050	-0.051	-0.051	-0.051	-0.051	-0.051	-0.051	-0.051	-0.052	-0.052	100.000	5.000	2.000	1.000	6.000	0.000	0.000	0.000	0.000	0.000	0.000	0.000	0.000	0.000	0.000	0.000	0.000	0.000	2.932	2.920	2.909	2.895	2.882	2.869	2.855	2.841	2.826	2.812	2.798	2.781	2.768	2.751	2.736	2.721	2.705	2.689	2.672	2.656	2.640	2.624	2.609	2.592	2.575	2.559	2.542	2.526	2.509	2.494	2.478	2.460	2.444	2.428	2.411	2.396	2.381	2.365	2.349	2.332	2.318	2.301	2.285	2.271	2.255	2.240	2.225	2.210	2.195	2.181	2.166	2.152	2.136	2.124	2.110	2.096	2.081	2.068	2.054	2.041	2.029	2.015	2.001	1.990	1.976	1.964	1.952	1.940	1.928	1.916	1.904	1.891	1.880	1.869	1.858	1.846	1.835	1.824	1.814	1.802	1.792	1.782	1.771	1.761	1.751	1.740	1.731	1.721	1.710	1.701	1.691	1.681	1.672	1.661	1.651	1.642	1.632	1.622	1.614	1.602	1.592	1.582	1.572	1.562	1.554	1.544	1.534	1.524	1.512	1.502	1.492	1.481	1.471	1.461	1.451	1.440	1.430	1.419	1.408	1.398	1.386	1.375	1.364	1.354	1.342	1.330	1.320	1.309	1.298	1.288	1.275	1.265	1.254	1.242	1.232	1.221	1.210	1.200	1.190	1.180	1.171	1.161	1.150	1.140	1.131	1.121	1.112	1.104	1.095	1.088	1.079	1.071	1.065	1.058	1.050	1.044	1.039	1.031	1.026	1.021	1.016	1.011	1.009	1.004	1.001	0.998	0.994	0.992	0.991	0.989	0.986	0.986	0.985	0.985	0.985	0.985	0.985	0.986	0.988	0.989	0.990	0.992	0.992	0.995	0.998	1.000	1.001	1.004	1.006	1.008	1.011	1.014	1.016	1.018	1.020	1.021	1.024	1.025	1.028	1.029	1.029	1.030	1.031	1.034	1.034	1.034	1.034	1.034	1.034	1.032	1.031	1.030	1.029	1.029	1.028	1.025	1.022	1.021	1.020	1.016	1.012	1.010	1.008	1.005	1.001	0.999	0.995	0.992	0.990	0.986	0.982	0.981	0.978	0.976	0.972	0.971	0.968	0.966	0.965	0.962	0.961	0.961	0.960	0.960	0.960	0.961	0.961	0.962	0.962	0.965	0.965	0.969	0.970	0.974	0.978	0.981	0.985	0.989	0.995	1.000	1.006	1.012	1.019	1.026	1.034	1.040	1.049	1.058	1.066	1.076	1.085	1.095	1.106	1.116	1.128	1.138	1.149	1.160	1.171	1.184	1.198	1.210	1.221	1.235	1.248	1.260	1.274	1.288	1.301	1.315	1.329	1.342	1.356	1.370	1.384	1.398	1.412	1.425	1.439	1.452	1.466	1.479	1.492	1.506	1.519	1.531	1.542	1.555	1.568	1.579	1.590	1.601	1.611	1.622	1.632	1.641	1.651	1.660	1.670	1.678	1.685	1.692	1.700	1.706	1.711	1.718	1.722	1.728	1.732	1.735	1.739	1.741	1.744	1.745	1.746	1.746	1.746	1.745	1.745	1.742	1.740	1.738	1.735	1.730	1.725	1.720	1.715	1.710	1.702	1.695	1.688	1.679	1.671	1.661	1.650	1.640	1.629	1.618	1.606	1.592	1.580	1.568	1.554	1.539	1.525	1.510	1.494	1.479	1.461	1.446	1.429	1.411	1.395	1.378	1.360	1.342	1.325	1.306	1.288	1.270	1.252	1.234	1.215	1.198	1.179	1.162	1.144	1.128	1.109	1.092	1.075	1.059	1.044	1.026	1.011	0.996	0.981	0.966	0.951	0.939	0.925	0.911	0.898	0.885	0.874	0.862	0.850	0.840	0.830	0.819	0.809	0.800	0.790	0.781	0.772	0.764	0.756	0.749	0.741	0.734	0.728	0.720	0.712	0.706	0.700	0.694	0.688	0.681	0.674	0.669	0.662	0.655	0.650	0.644	0.638	0.631	0.624	0.619	0.612	0.605	0.599	0.592	0.586	0.579	0.571	0.565	0.558	0.550	0.542	0.535	0.528	0.520	0.514	0.507	0.500	0.492	0.484	0.476	0.469	0.462	0.455	0.448	0.441	0.435	0.428	0.420	0.415	0.409	0.402	0.396	0.391	0.385	0.380	0.375	0.370	0.365	0.360	0.356	0.352	0.349	0.345	0.342	0.339	0.335	0.332	0.330	0.328	0.326	0.325	0.322	0.321	0.319	0.318	0.316	0.315	0.314	0.312	0.312	0.311	0.311	0.310	0.310	0.309	0.308	0.308	0.308	0.306	0.306	0.306	0.305	0.305	0.305	0.305	0.305	0.304	0.304	0.304	0.304	0.302	0.304	0.302	0.304	0.304	0.305	0.305	0.306	0.308	0.309	0.310	0.312	0.315	0.318	0.319	0.322	0.326	0.330	0.335	0.340	0.345	0.352	0.358	0.365	0.372	0.380	0.389	0.398	0.408	0.418	0.429	0.441	0.452	0.465	0.479	0.491	0.507	0.521	0.538	0.554	0.570	0.586	0.602	0.621	0.639	0.658	0.678	0.696	0.715	0.735	0.758	0.778	0.799	0.820	0.841	0.862	0.884	0.906	0.928	0.950	0.972	0.995	1.016	1.039	1.060	1.084	1.105	1.128	1.149	1.170	1.192	1.212	1.235	1.256	1.276	1.298	1.318	1.338	1.358	1.378	1.396	1.415	1.435	1.452	1.471	1.489	1.506	1.524	1.540	1.558	1.574	1.589	1.605	1.620	1.634	1.648	1.661	1.675	1.688	1.701	1.712	1.724	1.735	1.745	1.756	1.766	1.775	1.784	1.791	1.799	1.806	1.812	1.819	1.824	1.829	1.834	1.838	1.839	1.841	1.842	1.845	1.846	1.846	1.845	1.844	1.844	1.841	1.839	1.836	1.831	1.829	1.824	1.819	1.812	1.808	1.801	1.795	1.789	1.782	1.775	1.768	1.760	1.752	1.746	1.738	1.730	1.721	1.712	1.704	1.698	1.690	1.681	1.674	1.666	1.660	1.652	1.646	1.639	1.632	1.626	1.620	1.616	1.610	1.606	1.602	1.599	1.595	1.591	1.590	1.588	1.585	1.584	1.582	1.581	1.581	1.581	1.581	1.581	1.582	1.584	1.585	1.588	1.589	1.591	1.594	1.596	1.599	1.601	1.604	1.606	1.609	1.611	1.615	1.618	1.620	1.622	1.625	1.626	1.628	1.630	1.631	1.632	1.634	1.634	1.634	1.635	1.635	1.634	1.632	1.631	1.630	1.628	1.625	1.622	1.619	1.615	1.612	1.606	1.602	1.598	1.591	1.586	1.578	1.570	1.564	1.555	1.548	1.540	1.530	1.521	1.511	1.501	1.491	1.480	1.470	1.459	1.448	1.435	1.424	1.411	1.400	1.388	1.376	1.362	1.350	1.338	1.325	1.312	1.299	1.286	1.272	1.260	1.248	1.235	1.222	1.211	1.198	1.186	1.175	1.164	1.154	1.142	1.132	1.122	1.112	1.104	1.096	1.088	1.081	1.074	1.069	1.062	1.058	1.054	1.050	1.048	1.045	1.044	1.044	1.044	1.045	1.046	1.048	1.051	1.055	1.059	1.065	1.071	1.078	1.085	1.092	1.101	1.110	1.120	1.130	1.140	1.152	1.164	1.176	1.190	1.202	1.216	1.230	1.244	1.258	1.271	1.285	1.300	1.314	1.329	1.342	1.358	1.371	1.384	1.399	1.411	1.425	1.438	1.449	1.461	1.472	1.482	1.494	1.504	1.512	1.522	1.529	1.535	1.544	1.548	1.554	1.559	1.562	1.565	1.568	1.570	1.570	1.571	1.571	1.570	1.569	1.566	1.564	1.560	1.558	1.552	1.549	1.542	1.536	1.530	1.524	1.518	1.510	1.502	1.494	1.486	1.479	1.469	1.461	1.452	1.444	1.434	1.425	1.416	1.408	1.400	1.391	1.381	1.374	1.366	1.358	1.350	1.341	1.335	1.326	1.320	1.312	1.306	1.300	1.292	1.286	1.281	1.276	1.269	1.264	1.259	1.254	1.250	1.245	1.240	1.236	1.232	1.228	1.222	1.220	1.215	1.211	1.208	1.202	1.199	1.195	1.190	1.185	1.180	1.176	1.171	1.165	1.160	1.154	1.149	1.142	1.136	1.130	1.124	1.116	1.109	1.102	1.094	1.085	1.078	1.069	1.060	1.051	1.041	1.031	1.022	1.012	1.001	0.991	0.981	0.970	0.960	0.949	0.938	0.926	0.914	0.901	0.891	0.879	0.868	0.855	0.842	0.830	0.818	0.806	0.794	0.781	0.770	0.758	0.745	0.734	0.721	0.709	0.696	0.686	0.675	0.662	0.651	0.640	0.629	0.616	0.606	0.596	0.585	0.574	0.564	0.554	0.544	0.534	0.525	0.516	0.507	0.500	0.491	0.484	0.476	0.469	0.461	0.456	0.450	0.444	0.439	0.434	0.430	0.425	0.422	0.420	0.416	0.414	0.412	0.412	0.411	0.411	0.412	0.414	0.415	0.418	0.420	0.424	0.428	0.432	0.436	0.441	0.446	0.454	0.460	0.466	0.472	0.481	0.490	0.498	0.505	0.515	0.524	0.532	0.542	0.551	0.560	0.570	0.580	0.589	0.599	0.608	0.618	0.626	0.635	0.642	0.652	0.660	0.668	0.676	0.684	0.691	0.698	0.704	0.709	0.714	0.719	0.722	0.726	0.730	0.732	0.735	0.736	0.738	0.740	0.740	0.740	0.739	0.738	0.736	0.735	0.732	0.730	0.726	0.722	0.719	0.716	0.711	0.708	0.702	0.698	0.692	0.688	0.681	0.676	0.671	0.666	0.661	0.656	0.651	0.648	0.642	0.639	0.635	0.631	0.628	0.624	0.621	0.619	0.618	0.615	0.615	0.614	0.615	0.615	0.616	0.618	0.619	0.621	0.625	0.629	0.632	0.636	0.642	0.646	0.652	0.659	0.666	0.672	0.681	0.689	0.698	0.705	0.715	0.724	0.732	0.742	0.751	0.760	0.770	0.780	0.789	0.799	0.808	0.818	0.825	0.834	0.841	0.850	0.856	0.864	0.869	0.875	0.880	0.884	0.888	0.891	0.892	0.894	0.894	0.895	0.894	0.892	0.890	0.886	0.881	0.876	0.869	0.861	0.852	0.844	0.832	0.821	0.810	0.796	0.782	0.768	0.751	0.735	0.719	0.700	0.680	0.661	0.641	0.620	0.599	0.578	0.554	0.532	0.509	0.485	0.460	0.436	0.412	0.386	0.361	0.336	0.310	0.285	0.260	0.235	0.209	0.184	0.159	0.134	0.110	0.086	0.061	0.039	0.016	-0.006	-0.029	-0.050	-0.071	-0.091	-0.111	-0.130	-0.149	-0.168	-0.184	-0.201	-0.218	-0.234	-0.249	-0.262	-0.276	-0.288	-0.300	-0.312	-0.322	-0.332	-0.342	-0.351	-0.359	-0.368	-0.375	-0.381	-0.388	-0.392	-0.396	-0.401	-0.405	-0.409	-0.412	-0.415	-0.416	-0.419	-0.421	-0.421	-0.422	-0.424	-0.425	-0.425	-0.426	-0.426	-0.426	-0.428	-0.426	-0.426	-0.428	-0.428	-0.428	-0.428	-0.428	-0.430	-0.431	-0.431	-0.432	-0.434	-0.435	-0.438	-0.441	-0.444	-0.448	-0.450	-0.454	-0.459	-0.464	-0.468	-0.472	-0.479	-0.485	-0.491	-0.498	-0.505	-0.512	-0.520	-0.529	-0.538	-0.546	-0.556	-0.565	-0.575	-0.585	-0.596	-0.608	-0.618	-0.628	-0.640	-0.651	-0.664	-0.675	-0.688	-0.700	-0.712	-0.725	-0.736	-0.749	-0.761	-0.775	-0.786	-0.800	-0.812	-0.822	-0.835	-0.848	-0.860	-0.871	-0.881	-0.892	-0.904	-0.914	-0.925	-0.936	-0.945	-0.955	-0.964	-0.974	-0.982	-0.990	-0.999	-1.006	-1.015	-1.021	-1.030	-1.036	-1.042	-1.049	-1.055	-1.061	-1.066	-1.071	-1.076	-1.080	-1.085	-1.089	-1.094	-1.098	-1.102	-1.105	-1.109	-1.112	-1.115	-1.119	-1.120	-1.124	-1.128	-1.129	-1.131	-1.135	-1.136	-1.139	-1.141	-1.145	-1.148	-1.150	-1.151	-1.154	-1.156	-1.159	-1.161	-1.162	-1.165	-1.166	-1.170	-1.172	-1.174	-1.178	-1.180	-1.181	-1.185	-1.186	-1.189	-1.191	-1.194	-1.196	-1.199	-1.201	-1.204	-1.206	-1.209	-1.211	-1.214	-1.215	-1.218	-1.220	-1.222	-1.225	-1.226	-1.229	-1.229	-1.231	-1.232	-1.234	-1.236	-1.238	-1.238	-1.240	-1.240	-1.240	-1.241	-1.241	-1.242	-1.241	-1.241	-1.240	-1.239	-1.239	-1.238	-1.235	-1.232	-1.231	-1.229	-1.225	-1.222	-1.219	-1.215	-1.211	-1.206	-1.201	-1.196	-1.192	-1.186	-1.180	-1.174	-1.168	-1.160	-1.152	-1.145	-1.139	-1.130	-1.122	-1.115	-1.106	-1.099	-1.090	-1.081	-1.072	-1.064	-1.055	-1.046	-1.039	-1.029	-1.021	-1.012	-1.006	-0.998	-0.989	-0.982	-0.975	-0.968	-0.961	-0.955	-0.949	-0.944	-0.938	-0.932	-0.929	-0.925	-0.920	-0.916	-0.915	-0.911	-0.909	-0.908	-0.905	-0.904	-0.902	-0.902	-0.902	-0.904	-0.904	-0.905	-0.906	-0.908	-0.910	-0.911	-0.912	-0.916	-0.919	-0.921	-0.924	-0.926	-0.930	-0.934	-0.936	-0.939	-0.941	-0.945	-0.948	-0.951	-0.954	-0.956	-0.959	-0.961	-0.962	-0.965	-0.968	-0.969	-0.972	-0.974	-0.975	-0.976	-0.978	-0.978	-0.978	-0.978	-0.978	-0.978	-0.976	-0.976	-0.975	-0.975	-0.974	-0.971	-0.971	-0.970	-0.968	-0.966	-0.964	-0.961	-0.960	-0.956	-0.955	-0.952	-0.951	-0.948	-0.945	-0.944	-0.940	-0.939	-0.935	-0.934	-0.931	-0.930	-0.926	-0.925	-0.922	-0.921	-0.919	-0.919	-0.916	-0.916	-0.914	-0.914	-0.912	-0.911	-0.910	-0.911	-0.910	-0.910	-0.911	-0.910	-0.911	-0.911	-0.912	-0.912	-0.914	-0.914	-0.916	-0.918	-0.919	-0.919	-0.921	-0.922	-0.925	-0.926	-0.929	-0.931	-0.932	-0.935	-0.936	-0.938	-0.940	-0.942	-0.945	-0.946	-0.948	-0.950	-0.952	-0.954	-0.955	-0.956	-0.959	-0.960	-0.960	-0.962	-0.964	-0.964	-0.965	-0.965	-0.965	-0.965	-0.965	-0.965	-0.964	-0.964	-0.962	-0.962	-0.960	-0.958	-0.956	-0.955	-0.954	-0.951	-0.949	-0.944	-0.941	-0.939	-0.934	-0.930	-0.925	-0.922	-0.916	-0.911	-0.906	-0.901	-0.895	-0.889	-0.882	-0.875	-0.869	-0.861	-0.854	-0.846	-0.839	-0.829	-0.821	-0.811	-0.802	-0.792	-0.784	-0.774	-0.765	-0.754	-0.742	-0.732	-0.721	-0.710	-0.700	-0.688	-0.676	-0.665	-0.652	-0.640	-0.628	-0.615	-0.604	-0.591	-0.579	-0.566	-0.554	-0.541	-0.529	-0.516	-0.505	-0.492	-0.480	-0.468	-0.456	-0.444	-0.432	-0.422	-0.410	-0.399	-0.389	-0.379	-0.368	-0.358	-0.349	-0.340	-0.330	-0.322	-0.312	-0.305	-0.299	-0.290	-0.284	-0.278	-0.271	-0.265	-0.260	-0.256	-0.251	-0.248	-0.242	-0.240	-0.236	-0.235	-0.231	-0.230	-0.229	-0.228	-0.226	-0.225	-0.225	-0.225	-0.226	-0.225	-0.226	-0.226	-0.228	-0.229	-0.230	-0.231	-0.234	-0.236	-0.238	-0.239	-0.242	-0.244	-0.246	-0.249	-0.251	-0.252	-0.255	-0.256	-0.259	-0.260	-0.262	-0.264	-0.266	-0.268	-0.269	-0.271	-0.271	-0.274	-0.274	-0.275	-0.276	-0.276	-0.278	-0.278	-0.280	-0.280	-0.280	-0.281	-0.281	-0.282	-0.284	-0.284	-0.284	-0.285	-0.286	-0.286	-0.288	-0.289	-0.290	-0.291	-0.294	-0.295	-0.298	-0.299	-0.301	-0.305	-0.309	-0.311	-0.315	-0.319	-0.324	-0.329	-0.332	-0.338	-0.344	-0.349	-0.355	-0.360	-0.366	-0.372	-0.381	-0.388	-0.395	-0.401	-0.409	-0.416	-0.424	-0.431	-0.438	-0.445	-0.452	-0.460	-0.466	-0.474	-0.481	-0.488	-0.495	-0.500	-0.506	-0.511	-0.516	-0.520	-0.525	-0.528	-0.531	-0.534	-0.536	-0.538	-0.539	-0.539	-0.538	-0.538	-0.536	-0.534	-0.531	-0.528	-0.524	-0.519	-0.512	-0.506	-0.501	-0.494	-0.486	-0.478	-0.470	-0.460	-0.450	-0.440	-0.429	-0.418	-0.406	-0.392	-0.381	-0.368	-0.354	-0.340	-0.326	-0.311	-0.298	-0.281	-0.268	-0.251	-0.236	-0.220	-0.204	-0.188	-0.171	-0.155	-0.140	-0.122	-0.106	-0.090	-0.072	-0.056	-0.039	-0.022	-0.006	0.011	0.029	0.044	0.061	0.079	0.095	0.112	0.129	0.145	0.161	0.179	0.195	0.211	0.228	0.244	0.259	0.275	0.291	0.306	0.321	0.338	0.352	0.368	0.382	0.396	0.411	0.425	0.439	0.452	0.464	0.478	0.490	0.501	0.512	0.524	0.535	0.545	0.555	0.564	0.572	0.581	0.588	0.595	0.601	0.606	0.612	0.618	0.621	0.624	0.628	0.629	0.631	0.631	0.631	0.631	0.630	0.628	0.626	0.622	0.619	0.614	0.610	0.605	0.599	0.591	0.586	0.579	0.570	0.562	0.554	0.545	0.534	0.524	0.514	0.504	0.494	0.481	0.471	0.460	0.449	0.438	0.426	0.414	0.404	0.392	0.380	0.369	0.359	0.348	0.336	0.326	0.316	0.305	0.296	0.286	0.278	0.268	0.259	0.250	0.242	0.235	0.228	0.220	0.212	0.206	0.201	0.195	0.190	0.184	0.180	0.175	0.171	0.168	0.164	0.160	0.158	0.155	0.152	0.150	0.149	0.146	0.144	0.142	0.141	0.141	0.140	0.138	0.138	0.136	0.135	0.135	0.135	0.132	0.132	0.131	0.131	0.131	0.130	0.129	0.129	0.128	0.126	0.126	0.125	0.124	0.121	0.120	0.119	0.118	0.115	0.114	0.111	0.110	0.109	0.106	0.104	0.104	0.101	0.099	0.096	0.095	0.092	0.091	0.088	0.086	0.085	0.082	0.081	0.078	0.078	0.076	0.074	0.072	0.071	0.069	0.069	0.068	0.066	0.065	0.065	0.066	0.065	0.066	0.066	0.066	0.068	0.069	0.070	0.072	0.074	0.078	0.080	0.084	0.088	0.091	0.096	0.101	0.105	0.111	0.116	0.124	0.129	0.136	0.144	0.152	0.160	0.169	0.179	0.188	0.198	0.208	0.219	0.229	0.240	0.251	0.262	0.275	0.286	0.300	0.312	0.326	0.338	0.351	0.365	0.378	0.391	0.405	0.419	0.431	0.445	0.459	0.470	0.484	0.496	0.507	0.521	0.532	0.542	0.554	0.565	0.575	0.584	0.594	0.602	0.610	0.619	0.626	0.632	0.639	0.644	0.648	0.651	0.655	0.659	0.661	0.662	0.664	0.665	0.665	0.664	0.664	0.661	0.660	0.658	0.655	0.650	0.646	0.642	0.639	0.634	0.629	0.624	0.619	0.612	0.606	0.601	0.595	0.590	0.582	0.578	0.571	0.565	0.560	0.555	0.550	0.545	0.540	0.538	0.534	0.530	0.528	0.526	0.524	0.522	0.522	0.522	0.524	0.525	0.526	0.529	0.532	0.536	0.540	0.546	0.552	0.558	0.565	0.572	0.581	0.590	0.600	0.609	0.620	0.632	0.644	0.656	0.669	0.682	0.695	0.709	0.724	0.739	0.754	0.769	0.785	0.800	0.815	0.831	0.848	0.862	0.880	0.895	0.911	0.926	0.942	0.959	0.972	0.988	1.002	1.018	1.031	1.045	1.059	1.071	1.085	1.099	1.110	1.122	1.134	1.144	1.155	1.165	1.175	1.184	1.191	1.199	1.208	1.214	1.221	1.228	1.234	1.239	1.244	1.249	1.254	1.258	1.260	1.264	1.266	1.268	1.270	1.271	1.274	1.275	1.275	1.276	1.276	1.278	1.279	1.276	1.276	1.276	1.276	1.274	1.274	1.272	1.271	1.270	1.270	1.268	1.268	1.265	1.265	1.264	1.262	1.261	1.260	1.260	1.259	1.259	1.259	1.258	1.258	1.258	1.258	1.258	1.258	1.259	1.260	1.261	1.262	1.264	1.265	1.268	1.269	1.271	1.275	1.278	1.280	1.284	1.286	1.290	1.295	1.299	1.302	1.306	1.311	1.316	1.321	1.326	1.331	1.336	1.341	1.346	1.351	1.356	1.361	1.366	1.372	1.376	1.381	1.386	1.390	1.395	1.400	1.402	1.408	1.411	1.414	1.418	1.421	1.425	1.426	1.430	1.431	1.434	1.435	1.435	1.435	1.436	1.436	1.436	1.435	1.434	1.432	1.431	1.429	1.426	1.424	1.421	1.418	1.412	1.409	1.405	1.400	1.395	1.390	1.385	1.379	1.372	1.368	1.361	1.355	1.349	1.342	1.335	1.329	1.322	1.315	1.308	1.301	1.294	1.288	1.281	1.275	1.269	1.261	1.256	1.250	1.245	1.239	1.234	1.229	1.224	1.220	1.216	1.211	1.209	1.206	1.204	1.201	1.200	1.199	1.196	1.196	1.196	1.198	1.196	1.199	1.200	1.202	1.205	1.209	1.211	1.215	1.220	1.224	1.229	1.235	1.240	1.248	1.254	1.261	1.269	1.278	1.285	1.294	1.302	1.311	1.321	1.330	1.341	1.351	1.361	1.372	1.384	1.395	1.406	1.419	1.430	1.442	1.455	1.468	1.480	1.492	1.505	1.519	1.532	1.545	1.559	1.574	1.586	1.600	1.614	1.628	1.642	1.656	1.670	1.685	1.699	1.714	1.729	1.744	1.758	1.771	1.786	1.800	1.815	1.829	1.844	1.858	1.872	1.886	1.901	1.914	1.929	1.942	1.955	1.968	1.980	1.994	2.006	2.018	2.029	2.040	2.051	2.061	2.072	2.082	2.092	2.102	2.111	2.119	2.128	2.135	2.142	2.150	2.156	2.162	2.169	2.174	2.180	2.185	2.190	2.192	2.198	2.201	2.205	2.209	2.212	2.215	2.218	2.221	2.224	2.226	2.229	2.232	2.235	2.238	2.240	2.242	2.246	2.249	2.254	2.256	2.260	2.264	2.269	2.274	2.278	2.284	2.289	2.295	2.300	2.306	2.312	2.320	2.326	2.332	2.341	2.349	2.358	2.365	2.372	2.381	2.391	2.400	2.408	2.416	2.426	2.435	2.444	2.452	2.462	2.471	2.479	2.486	2.494	2.502	2.510	2.516	2.524	2.530	2.536	2.542	2.548	2.551	2.556	2.560	2.564	2.565	2.568	2.569	2.570	2.570	2.570	2.569	2.569	2.566	2.565	2.562	2.559	2.555	2.550	2.546	2.540	2.534	2.528	2.522	2.515	2.508	2.500	2.491	2.485	2.476	2.468	2.459	2.451	2.442	2.434	2.425	2.415	2.408	2.399	2.390	2.381	2.374	2.366	2.359	2.350	2.344	2.336	2.331	2.324	2.319	2.314	2.308	2.304	2.299	2.296	2.292	2.290	2.286	2.285	2.282	2.281	2.280	2.280	2.280	2.280	2.280	2.281	2.282	2.284	2.286	2.288	2.291	2.292	2.295	2.299	2.301	2.304	2.309	2.311	2.315	2.318	2.320	2.324	2.328	2.330	2.332	2.336	2.338	2.340	2.342	2.344	2.346	2.348	2.349	2.349	2.349	2.348	2.348	2.346	2.346	2.344	2.342	2.340	2.338	2.335	2.330	2.328	2.324	2.319	2.314	2.309	2.304	2.298	2.292	2.286	2.280	2.274	2.268	2.261	2.255	2.248	2.241	2.235	2.228	2.220	2.215	2.208	2.202	2.196	2.190	2.185	2.180	2.175	2.170	2.165	2.162	2.159	2.156	2.155	2.152	2.151	2.150	2.150	2.151	2.152	2.154	2.156	2.159	2.162	2.165	2.170	2.176	2.181	2.188	2.194	2.201	2.209	2.218	2.226	2.236	2.246	2.258	2.266	2.279	2.290	2.302	2.314	2.326	2.339	2.352	2.366	2.378	2.391	2.404	2.418	2.432	2.445	2.458	2.471	2.484	2.496	2.509	2.520	2.532	2.544	2.554	2.565	2.575	2.585	2.594	2.602	2.610	2.618	2.625	2.630	2.635	2.640	2.644	2.646	2.648	2.648	2.649	2.648	2.646	2.644	2.640	2.635	2.630	2.625	2.618	2.609	2.600	2.590	2.579	2.568	2.554	2.540	2.525	2.509	2.491	2.475	2.455	2.438	2.418	2.396	2.374	2.351	2.328	2.304	2.279	2.252	2.226	2.199	2.171	2.142	2.115	2.086	2.055	2.025	1.995	1.964	1.931	1.899	1.868	1.835	1.802	1.770	1.736	1.704	1.670	1.636	1.602	1.569	1.535	1.501	1.469	1.435	1.402	1.369	1.335	1.304	1.270	1.238	1.206	1.175	1.142	1.112	1.081	1.051	1.021	0.991	0.961	0.932	0.904	0.876	0.850	0.822	0.796	0.770	0.745	0.719	0.695	0.671	0.648	0.625	0.601	0.580	0.558	0.536	0.516	0.496	0.476	0.458	0.439	0.420	0.402	0.384	0.366	0.350	0.334	0.318	0.302	0.286	0.270	0.256	0.241	0.228	0.212	0.200	0.186	0.172	0.160	0.149	0.135	0.122	0.111	0.100	0.089	0.078	0.066	0.055	0.045	0.035	0.026	0.016	0.006	-0.004	-0.011	-0.019	-0.028	-0.034	-0.042	-0.049	-0.055	-0.060	-0.066	-0.070	-0.074	-0.078	-0.080	-0.082	-0.084	-0.084	-0.085	-0.084	-0.081	-0.080	-0.076	-0.072	-0.068	-0.061	-0.054	-0.048	-0.039	-0.029	-0.018	-0.006	0.005	0.020	0.034	0.049	0.064	0.081	0.100	0.119	0.139	0.160	0.181	0.204	0.228	0.251	0.276	0.302	0.329	0.356	0.385	0.412	0.442	0.472	0.502	0.534	0.565	0.596	0.629	0.661	0.694	0.726	0.761	0.794	0.829	0.861	0.896	0.931	0.965	0.999	1.034	1.069	1.102	1.138	1.170	1.205	1.239	1.274	1.306	1.340	1.374	1.406	1.439	1.471	1.504	1.535	1.566	1.598	1.628	1.658	1.688	1.716	1.745	1.774	1.801	1.829	1.855	1.881	1.908	1.931	1.956	1.979	2.002	2.025	2.046	2.068	2.088	2.108	2.126	2.144	2.160	2.178	2.192	2.208	2.220	2.234	2.245	2.258	2.269	2.278	2.286	2.294	2.301	2.308	2.312	2.319	2.321	2.324	2.326	2.328	2.329	2.329	2.328	2.325	2.324	2.320	2.318	2.312	2.308	2.302	2.296	2.291	2.284	2.276	2.269	2.261	2.252	2.244	2.235	2.225	2.216	2.208	2.198	2.186	2.178	2.168	2.158	2.148	2.136	2.126	2.116	2.106	2.095	2.086	2.076	2.066	2.056	2.047	2.039	2.029	2.020	2.011	2.002	1.995	1.986	1.979	1.971	1.964	1.955	1.949	1.942	1.935	1.928	1.922	1.916	1.910	1.904	1.899	1.894	1.888	1.882	1.878	1.874	1.868	1.864	1.859	1.855	1.851	1.848	1.844	1.840	1.836	1.834	1.831	1.828	1.825	1.821	1.819	1.816	1.814	1.811	1.811	1.809	1.806	1.805	1.802	1.801	1.800	1.799	1.798	1.796	1.795	1.795	1.794	1.792	1.792	1.792	1.792	1.794	1.794	1.795	1.794	1.795	1.796	1.795	1.796	1.798	1.798	1.800	1.801	1.801	1.802	1.802	1.804	1.805	1.805	1.805	1.806	1.806	1.806	1.806	1.806	1.806	1.805	1.804	1.802	1.800	1.799	1.796	1.794	1.789	1.785	1.781	1.776	1.770	1.765	1.758	1.751	1.745	1.736	1.729	1.719	1.710	1.699	1.688	1.678	1.665	1.651	1.638	1.625	1.610	1.595	1.580	1.564	1.548	1.530	1.512	1.495	1.476	1.459	1.438	1.418	1.399	1.378	1.358	1.336	1.315	1.294	1.271	1.249	1.228	1.205	1.182	1.161	1.139	1.116	1.094	1.071	1.049	1.026	1.004	0.981	0.960	0.936	0.915	0.895	0.872	0.851	0.830	0.809	0.789	0.769	0.749	0.729	0.709	0.690	0.670	0.652	0.634	0.616	0.600	0.581	0.565	0.550	0.534	0.518	0.502	0.486	0.472	0.459	0.445	0.431	0.418	0.405	0.392	0.380	0.369	0.358	0.345	0.335	0.324	0.314	0.302	0.294	0.284	0.274	0.265	0.255	0.246	0.238	0.229	0.220	0.212	0.204	0.195	0.188	0.179	0.171	0.162	0.155	0.146	0.139	0.130	0.121	0.114	0.105	0.096	0.089	0.079	0.070	0.061	0.051	0.042	0.034	0.024	0.014	0.005	-0.005	-0.015	-0.025	-0.035	-0.045	-0.055	-0.066	-0.078	-0.088	-0.100	-0.111	-0.121	-0.132	-0.145	-0.156	-0.168	-0.180	-0.191	-0.204	-0.216	-0.228	-0.240	-0.252	-0.264	-0.276	-0.289	-0.300	-0.314	-0.326	-0.338	-0.350	-0.362	-0.374	-0.386	-0.398	-0.409	-0.421	-0.434	-0.445	-0.456	-0.468	-0.480	-0.490	-0.501	-0.511	-0.521	-0.531	-0.541	-0.550	-0.560	-0.569	-0.578	-0.586	-0.594	-0.601	-0.609	-0.616	-0.624	-0.630	-0.636	-0.641	-0.648	-0.651	-0.656	-0.660	-0.664	-0.666	-0.670	-0.672	-0.674	-0.676	-0.678	-0.679	-0.679	-0.679	-0.679	-0.678	-0.678	-0.676	-0.675	-0.674	-0.672	-0.670	-0.668	-0.665	-0.664	-0.661	-0.659	-0.656	-0.652	-0.651	-0.650	-0.646	-0.644	-0.642	-0.640	-0.639	-0.638	-0.635	-0.634	-0.632	-0.632	-0.631	-0.631	-0.631	-0.631	-0.631	-0.632	-0.632	-0.634	-0.635	-0.638	-0.641	-0.642	-0.645	-0.648	-0.651	-0.654	-0.658	-0.661	-0.662	-0.668	-0.671	-0.675	-0.678	-0.681	-0.685	-0.689	-0.691	-0.694	-0.698	-0.700	-0.702	-0.706	-0.708	-0.709	-0.710	-0.711	-0.712	-0.712	-0.712	-0.711	-0.711	-0.710	-0.708	-0.705	-0.702	-0.700	-0.696	-0.690	-0.686	-0.681	-0.675	-0.669	-0.662	-0.654	-0.646	-0.639	-0.629	-0.620	-0.611	-0.600	-0.591	-0.579	-0.568	-0.558	-0.545	-0.532	-0.520	-0.507	-0.495	-0.481	-0.468	-0.454	-0.440	-0.426	-0.412	-0.398	-0.384	-0.370	-0.355	-0.340	-0.326	-0.311	-0.298	-0.282	-0.269	-0.254	-0.240	-0.226	-0.212	-0.199	-0.185	-0.171	-0.158	-0.145	-0.132	-0.120	-0.108	-0.096	-0.084	-0.072	-0.061	-0.050	-0.040	-0.029	-0.020	-0.010	0.000	0.009	0.018	0.026	0.034	0.041	0.049	0.055	0.061	0.066	0.071	0.078	0.082	0.085	0.089	0.091	0.094	0.096	0.098	0.100	0.100	0.100	0.100	0.098	0.096	0.094	0.091	0.089	0.084	0.080	0.074	0.069	0.064	0.056	0.050	0.041	0.032	0.024	0.014	0.004	-0.006	-0.018	-0.029	-0.041	-0.054	-0.066	-0.080	-0.094	-0.108	-0.122	-0.136	-0.152	-0.169	-0.184	-0.200	-0.216	-0.232	-0.250	-0.268	-0.284	-0.300	-0.319	-0.336	-0.352	-0.370	-0.388	-0.405	-0.422	-0.439	-0.456	-0.474	-0.490	-0.506	-0.524	-0.539	-0.555	-0.570	-0.586	-0.600	-0.615	-0.630	-0.644	-0.658	-0.670	-0.684	-0.698	-0.710	-0.721	-0.734	-0.745	-0.755	-0.766	-0.778	-0.789	-0.798	-0.808	-0.818	-0.828	-0.835	-0.845	-0.854	-0.861	-0.871	-0.879	-0.888	-0.895	-0.902	-0.911	-0.919	-0.926	-0.935	-0.942	-0.951	-0.958	-0.966	-0.975	-0.984	-0.990	-0.999	-1.006	-1.016	-1.024	-1.032	-1.041	-1.050	-1.059	-1.066	-1.076	-1.085	-1.094	-1.104	-1.112	-1.121	-1.131	-1.140	-1.149	-1.158	-1.165	-1.175	-1.184	-1.194	-1.202	-1.210	-1.220	-1.228	-1.236	-1.245	-1.252	-1.260	-1.268	-1.274	-1.281	-1.288	-1.294	-1.300	-1.306	-1.312	-1.318	-1.322	-1.328	-1.331	-1.336	-1.340	-1.344	-1.348	-1.350	-1.352	-1.355	-1.358	-1.359	-1.361	-1.362	-1.364	-1.365	-1.366	-1.366	-1.366	-1.368	-1.368	-1.368	-1.368	-1.368	-1.368	-1.368	-1.366	-1.366	-1.365	-1.365	-1.365	-1.364	-1.364	-1.364	-1.362	-1.361	-1.361	-1.361	-1.360	-1.360	-1.360	-1.360	-1.359	-1.359	-1.359	-1.359	-1.358	-1.358	-1.358	-1.356	-1.355	-1.354	-1.354	-1.351	-1.350	-1.348	-1.345	-1.345	-1.342	-1.340	-1.336	-1.334	-1.330	-1.325	-1.321	-1.316	-1.310	-1.304	-1.298	-1.291	-1.285	-1.276	-1.269	-1.260	-1.251	-1.241	-1.230	-1.220	-1.209	-1.196	-1.184	-1.171	-1.158	-1.142	-1.129	-1.114	-1.099	-1.082	-1.066	-1.050	-1.032	-1.015	-0.996	-0.979	-0.960	-0.940	-0.922	-0.902	-0.882	-0.862	-0.842	-0.822	-0.802	-0.781	-0.761	-0.740	-0.719	-0.699	-0.679	-0.658	-0.636	-0.618	-0.596	-0.576	-0.556	-0.536	-0.516	-0.496	-0.476	-0.456	-0.436	-0.418	-0.399	-0.380	-0.362	-0.344	-0.326	-0.309	-0.292	-0.275	-0.258	-0.241	-0.225	-0.209	-0.194	-0.179	-0.164	-0.150	-0.135	-0.121	-0.109	-0.095	-0.082	-0.070	-0.058	-0.046	-0.035	-0.024	-0.015	-0.005	0.005	0.014	0.024	0.031	0.039	0.046	0.054	0.060	0.066	0.072	0.078	0.082	0.086	0.090	0.094	0.095	0.099	0.101	0.102	0.104	0.104	0.105	0.104	0.104	0.104	0.102	0.101	0.099	0.096	0.095	0.092	0.089	0.086	0.082	0.079	0.075	0.072	0.068	0.064	0.059	0.054	0.050	0.046	0.042	0.038	0.032	0.029	0.025	0.021	0.018	0.014	0.010	0.006	0.004	0.001	0.000	-0.004	-0.005	-0.006	-0.006	-0.008	-0.009	-0.009	-0.009	-0.009	-0.008	-0.006	-0.005	-0.002	-0.001	0.001	0.005	0.008	0.010	0.014	0.018	0.021	0.025	0.030	0.035	0.039	0.044	0.049	0.054	0.059	0.064	0.069	0.074	0.078	0.082	0.088	0.092	0.096	0.101	0.105	0.109	0.112	0.115	0.119	0.121	0.124	0.126	0.128	0.130	0.131	0.131	0.132	0.132	0.131	0.131	0.131	0.130	0.128	0.125	0.122	0.121	0.118	0.112	0.110	0.105	0.100	0.095	0.090	0.084	0.079	0.072	0.065	0.059	0.051	0.044	0.036	0.029	0.020	0.011	0.004	-0.005	-0.012	-0.022	-0.031	-0.040	-0.049	-0.058	-0.066	-0.076	-0.085	-0.094	-0.104	-0.112	-0.121	-0.130	-0.139	-0.148	-0.155	-0.164	-0.171	-0.179	-0.186	-0.192	-0.199	-0.206	-0.211	-0.216	-0.221	-0.225	-0.229	-0.232	-0.236	-0.239	-0.241	-0.242	-0.242	-0.242	-0.242	-0.241	-0.240	-0.238	-0.235	-0.231	-0.226	-0.222	-0.216	-0.210	-0.204	-0.196	-0.189	-0.180	-0.171	-0.161	-0.151	-0.140	-0.130	-0.118	-0.105	-0.092	-0.080	-0.068	-0.054	-0.040	-0.026	-0.011	0.002	0.016	0.031	0.046	0.060	0.075	0.089	0.104	0.118	0.131	0.146	0.159	0.172	0.185	0.199	0.210	0.221	0.234	0.244	0.254	0.262	0.272	0.281	0.289	0.295	0.302	0.308	0.315	0.319	0.324	0.328	0.330	0.334	0.335	0.336	0.338	0.338	0.338	0.338	0.335	0.334	0.331	0.329	0.325	0.322	0.320	0.315	0.311	0.306	0.301	0.296	0.291	0.285	0.280	0.274	0.268	0.262	0.258	0.251	0.244	0.239	0.232	0.228	0.222	0.216	0.210	0.205	0.200	0.195	0.190	0.185	0.181	0.175	0.171	0.168	0.162	0.159	0.155	0.152	0.148	0.144	0.140	0.138	0.134	0.130	0.128	0.124	0.121	0.118	0.114	0.111	0.108	0.104	0.101	0.098	0.092	0.089	0.085	0.080	0.075	0.071	0.065	0.060	0.055	0.049	0.042	0.035	0.030	0.022	0.015	0.008	0.000	-0.009	-0.018	-0.025	-0.036	-0.045	-0.055	-0.064	-0.074	-0.085	-0.094	-0.105	-0.116	-0.128	-0.139	-0.150	-0.161	-0.174	-0.186	-0.198	-0.210	-0.222	-0.234	-0.246	-0.259	-0.271	-0.284	-0.296	-0.309	-0.320	-0.334	-0.346	-0.359	-0.370	-0.382	-0.394	-0.406	-0.419	-0.429	-0.441	-0.452	-0.465	-0.476	-0.488	-0.499	-0.510	-0.520	-0.530	-0.542	-0.552	-0.561	-0.571	-0.581	-0.590	-0.599	-0.608	-0.615	-0.624	-0.631	-0.639	-0.645	-0.652	-0.659	-0.665	-0.671	-0.676	-0.680	-0.685	-0.689	-0.692	-0.696	-0.699	-0.701	-0.702	-0.704	-0.705	-0.704	-0.704	-0.704	-0.701	-0.700	-0.699	-0.695	-0.692	-0.688	-0.684	-0.679	-0.674	-0.669	-0.662	-0.656	-0.649	-0.642	-0.635	-0.628	-0.620	-0.611	-0.602	-0.595	-0.585	-0.576	-0.568	-0.559	-0.550	-0.541	-0.532	-0.522	-0.515	-0.506	-0.498	-0.489	-0.480	-0.472	-0.465	-0.458	-0.450	-0.442	-0.436	-0.431	-0.425	-0.420	-0.416	-0.411	-0.406	-0.402	-0.399	-0.396	-0.394	-0.391	-0.390	-0.388	-0.388	-0.386	-0.385	-0.386	-0.386	-0.386	-0.386	-0.388	-0.389	-0.390	-0.392	-0.392	-0.394	-0.395	-0.396	-0.399	-0.400	-0.402	-0.404	-0.404	-0.405	-0.405	-0.408	-0.408	-0.406	-0.406	-0.406	-0.404	-0.404	-0.401	-0.400	-0.398	-0.395	-0.391	-0.388	-0.382	-0.379	-0.374	-0.369	-0.362	-0.356	-0.350	-0.344	-0.336	-0.328	-0.320	-0.312	-0.304	-0.295	-0.286	-0.275	-0.266	-0.256	-0.248	-0.238	-0.228	-0.219	-0.209	-0.199	-0.189	-0.179	-0.170	-0.161	-0.151	-0.144	-0.136	-0.128	-0.121	-0.114	-0.109	-0.102	-0.098	-0.092	-0.090	-0.086	-0.084	-0.081	-0.081	-0.081	-0.081	-0.084	-0.086	-0.089	-0.094	-0.099	-0.104	-0.110	-0.118	-0.126	-0.136	-0.148	-0.159	-0.171	-0.185	-0.199	-0.214	-0.229	-0.246	-0.264	-0.282	-0.301	-0.320	-0.341	-0.361	-0.382	-0.405	-0.428	-0.451	-0.475	-0.499	-0.522	-0.548	-0.572	-0.598	-0.621	-0.648	-0.672	-0.699	-0.724	-0.750	-0.775	-0.801	-0.826	-0.851	-0.876	-0.901	-0.925	-0.950	-0.974	-0.996	-1.019	-1.042	-1.065	-1.086	-1.106	-1.128	-1.148	-1.168	-1.186	-1.204	-1.222	-1.240	-1.256	-1.272	-1.288	-1.302	-1.318	-1.331	-1.344	-1.356	-1.369	-1.380	-1.391	-1.401	-1.411	-1.420	-1.429	-1.438	-1.445	-1.454	-1.460	-1.466	-1.471	-1.478	-1.482	-1.488	-1.492	-1.496	-1.501	-1.504	-1.508	-1.510	-1.512	-1.516	-1.519	-1.520	-1.522	-1.525	-1.526	-1.529	-1.530	-1.532	-1.535	-1.535	-1.538	-1.540	-1.541	-1.542	-1.545	-1.548	-1.549	-1.551	-1.554	-1.556	-1.559	-1.562	-1.566	-1.569	-1.572	-1.576	-1.581	-1.586	-1.590	-1.595	-1.600	-1.606	-1.611	-1.618	-1.624	-1.630	-1.635	-1.642	-1.649	-1.656	-1.664	-1.671	-1.680	-1.688	-1.696	-1.704	-1.712	-1.720	-1.730	-1.739	-1.748	-1.758	-1.766	-1.774	-1.784	-1.791	-1.800	-1.809	-1.818	-1.826	-1.834	-1.842	-1.851	-1.859	-1.866	-1.874	-1.881	-1.888	-1.895	-1.900	-1.906	-1.912	-1.919	-1.922	-1.929	-1.934	-1.939	-1.942	-1.946	-1.950	-1.954	-1.956	-1.960	-1.962	-1.966	-1.968	-1.970	-1.971	-1.972	-1.974	-1.975	-1.976	-1.978	-1.978	-1.979	-1.979	-1.980	-1.980	-1.981	-1.981	-1.981	-1.981	-1.981	-1.981	-1.980	-1.981	-1.981	-1.980	-1.981	-1.980	-1.981	-1.981	-1.981	-1.980	-1.980	-1.981	-1.981	-1.981	-1.981	-1.981	-1.981	-1.981	-1.981	-1.982	-1.982	-1.984	-1.984	-1.984	-1.984	-1.984	-1.984	-1.985	-1.985	-1.985	-1.985	-1.985	-1.985	-1.986	-1.986	-1.986	-1.986	-1.986	-1.986	-1.985	-1.985	-1.986	-1.985	-1.984	-1.985	-1.984	-1.982	-1.981	-1.981	-1.981	-1.980	-1.979	-1.979	-1.978	-1.976	-1.975	-1.972	-1.971	-1.970	-1.966	-1.965	-1.962	-1.960	-1.956	-1.952	-1.951	-1.946	-1.942	-1.939	-1.935	-1.930	-1.924	-1.920	-1.914	-1.909	-1.902	-1.896	-1.890	-1.884	-1.876	-1.870	-1.862	-1.854	-1.846	-1.838	-1.830	-1.821	-1.812	-1.804	-1.795	-1.788	-1.779	-1.769	-1.760	-1.750	-1.742	-1.732	-1.724	-1.715	-1.706	-1.699	-1.690	-1.681	-1.674	-1.666	-1.659	-1.651	-1.645	-1.638	-1.631	-1.625	-1.620	-1.614	-1.609	-1.604	-1.599	-1.595	-1.591	-1.588	-1.584	-1.581	-1.579	-1.575	-1.572	-1.571	-1.570	-1.569	-1.568	-1.566	-1.565	-1.565	-1.565	-1.565	-1.564	-1.562	-1.564	-1.564	-1.564	-1.564	-1.562	-1.562	-1.562	-1.562	-1.562	-1.561	-1.561	-1.560	-1.560	-1.559	-1.558	-1.555	-1.554	-1.552	-1.552	-1.551	-1.548	-1.546	-1.544	-1.541	-1.540	-1.538	-1.535	-1.532	-1.529	-1.526	-1.524	-1.520	-1.518	-1.515	-1.510	-1.508	-1.504	-1.501	-1.499	-1.495	-1.494	-1.490	-1.488	-1.484	-1.482	-1.480	-1.478	-1.476	-1.474	-1.471	-1.470	-1.469	-1.468	-1.468	-1.465	-1.465	-1.464	-1.464	-1.464	-1.464	-1.464	-1.465	-1.465	-1.468	-1.469	-1.469	-1.470	-1.472	-1.475	-1.478	-1.479	-1.482	-1.485	-1.488	-1.490	-1.495	-1.498	-1.501	-1.506	-1.510	-1.514	-1.518	-1.522	-1.526	-1.531	-1.536	-1.540	-1.545	-1.551	-1.556	-1.560	-1.565	-1.570	-1.574	-1.580	-1.585	-1.591	-1.596	-1.601	-1.606	-1.611	-1.615	-1.620	-1.625	-1.629	-1.634	-1.638	-1.642	-1.646	-1.650	-1.654	-1.658	-1.660	-1.662	-1.666	-1.669	-1.671	-1.674	-1.675	-1.676	-1.678	-1.679	-1.679	-1.680	-1.679	-1.679	-1.678	-1.678	-1.676	-1.674	-1.672	-1.670	-1.668	-1.662	-1.660	-1.655	-1.650	-1.645	-1.640	-1.632	-1.626	-1.619	-1.611	-1.604	-1.595	-1.586	-1.576	-1.566	-1.556	-1.545	-1.535	-1.524	-1.511	-1.498	-1.485	-1.471	-1.458	-1.444	-1.429	-1.414	-1.399	-1.382	-1.366	-1.350	-1.334	-1.316	-1.299	-1.282	-1.265	-1.248	-1.229	-1.211	-1.194	-1.176	-1.158	-1.140	-1.121	-1.104	-1.086	-1.068	-1.051	-1.034	-1.016	-1.000	-0.982	-0.966	-0.950	-0.934	-0.919	-0.904	-0.889	-0.875	-0.860	-0.846	-0.832	-0.820	-0.808	-0.795	-0.784	-0.774	-0.762	-0.754	-0.744	-0.735	-0.728	-0.719	-0.712	-0.706	-0.699	-0.692	-0.688	-0.684	-0.679	-0.674	-0.671	-0.668	-0.665	-0.662	-0.661	-0.659	-0.658	-0.656	-0.655	-0.654	-0.654	-0.654	-0.654	-0.655	-0.655	-0.655	-0.656	-0.658	-0.658	-0.659	-0.660	-0.660	-0.661	-0.662	-0.664	-0.664	-0.665	-0.666	-0.666	-0.668	-0.669	-0.668	-0.669	-0.669	-0.669	-0.670	-0.670	-0.670	-0.670	-0.670	-0.670	-0.670	-0.670	-0.670	-0.670	-0.670	-0.670	-0.670	-0.671	-0.671	-0.672	-0.674	-0.675	-0.676	-0.678	-0.679	-0.681	-0.682	-0.685	-0.689	-0.691	-0.695	-0.699	-0.702	-0.708	-0.711	-0.718	-0.722	-0.729	-0.735	-0.740	-0.748	-0.755	-0.762	-0.770	-0.778	-0.786	-0.794	-0.802	-0.810	-0.820	-0.828	-0.836	-0.845	-0.852	-0.862	-0.870	-0.879	-0.888	-0.896	-0.904	-0.911	-0.919	-0.925	-0.932	-0.938	-0.944	-0.949	-0.954	-0.959	-0.962	-0.965	-0.968	-0.969	-0.970	-0.971	-0.971	-0.971	-0.969	-0.969	-0.966	-0.961	-0.959	-0.954	-0.948	-0.942	-0.936	-0.929	-0.922	-0.915	-0.905	-0.896	-0.888	-0.876	-0.866	-0.855	-0.844	-0.831	-0.819	-0.805	-0.794	-0.779	-0.766	-0.751	-0.738	-0.722	-0.709	-0.694	-0.679	-0.664	-0.648	-0.632	-0.616	-0.601	-0.585	-0.569	-0.554	-0.538	-0.522	-0.506	-0.490	-0.474	-0.458	-0.441	-0.426	-0.410	-0.394	-0.378	-0.361	-0.346	-0.329	-0.314	-0.298	-0.282	-0.268	-0.251	-0.236	-0.221	-0.205	-0.190	-0.175	-0.159	-0.145	-0.130	-0.116	-0.101	-0.088	-0.074	-0.060	-0.046	-0.034	-0.020	-0.008	0.005	0.018	0.028	0.039	0.050	0.061	0.071	0.081	0.090	0.100	0.106	0.115	0.122	0.130	0.135	0.141	0.146	0.151	0.156	0.159	0.162	0.165	0.168	0.168	0.169	0.169	0.169	0.168	0.166	0.165	0.162	0.160	0.156	0.152	0.149	0.144	0.139	0.134	0.128	0.121	0.114	0.106	0.100	0.092	0.085	0.078	0.070	0.061	0.052	0.044	0.035	0.026	0.019	0.011	0.001	-0.006	-0.015	-0.022	-0.030	-0.039	-0.046	-0.052	-0.060	-0.068	-0.075	-0.081	-0.088	-0.094	-0.100	-0.105	-0.111	-0.115	-0.121	-0.125	-0.130	-0.134	-0.138	-0.141	-0.144	-0.148	-0.150	-0.152	-0.155	-0.158	-0.159	-0.161	-0.162	-0.166	-0.168	-0.169	-0.170	-0.171	-0.172	-0.174	-0.175	-0.176	-0.178	-0.179	-0.180	-0.181	-0.182	-0.185	-0.186	-0.188	-0.190	-0.191	-0.194	-0.195	-0.198	-0.199	-0.201	-0.204	-0.206	-0.209	-0.212	-0.215	-0.219	-0.221	-0.224	-0.226	-0.230	-0.232	-0.235	-0.239	-0.241	-0.245	-0.248	-0.250	-0.252	-0.256	-0.259	-0.261	-0.264	-0.266	-0.268	-0.270	-0.272	-0.274	-0.274	-0.275	-0.276	-0.278	-0.278	-0.279	-0.278	-0.279	-0.278	-0.276	-0.275	-0.274	-0.272	-0.270	-0.268	-0.264	-0.261	-0.258	-0.254	-0.249	-0.245	-0.240	-0.235	-0.229	-0.222	-0.216	-0.209	-0.202	-0.195	-0.188	-0.179	-0.170	-0.161	-0.151	-0.141	-0.131	-0.122	-0.112	-0.101	-0.089	-0.078	-0.066	-0.055	-0.042	-0.030	-0.018	-0.005	0.009	0.021	0.034	0.048	0.061	0.075	0.089	0.101	0.115	0.129	0.141	0.156	0.169	0.182	0.195	0.208	0.220	0.232	0.245	0.256	0.269	0.279	0.290	0.301	0.311	0.320	0.330	0.339	0.348	0.356	0.364	0.371	0.378	0.384	0.390	0.394	0.399	0.402	0.408	0.411	0.414	0.416	0.419	0.420	0.421	0.421	0.421	0.421	0.420	0.420	0.419	0.418	0.415	0.414	0.411	0.409	0.406	0.405	0.402	0.399	0.396	0.392	0.389	0.386	0.384	0.379	0.378	0.375	0.372	0.370	0.369	0.366	0.365	0.364	0.364	0.364	0.364	0.364	0.365	0.366	0.369	0.371	0.374	0.378	0.381	0.386	0.391	0.398	0.402	0.410	0.416	0.425	0.434	0.442	0.451	0.461	0.472	0.482	0.495	0.506	0.519	0.531	0.544	0.558	0.572	0.585	0.600	0.615	0.630	0.645	0.660	0.676	0.691	0.708	0.722	0.738	0.754	0.770	0.784	0.800	0.815	0.830	0.845	0.859	0.874	0.888	0.901	0.915	0.929	0.941	0.954	0.966	0.978	0.989	1.000	1.011	1.020	1.029	1.038	1.046	1.055	1.062	1.070	1.078	1.084	1.090	1.095	1.100	1.105	1.109	1.114	1.116	1.120	1.122	1.125	1.128	1.130	1.131	1.132	1.132	1.134	1.135	1.135	1.136	1.135	1.134	1.134	1.132	1.132	1.131	1.130	1.129	1.128	1.128	1.125	1.124	1.124	1.121	1.121	1.119	1.119	1.118	1.116	1.116	1.114	1.114	1.114	1.112	1.112	1.112	1.112	1.112	1.112	1.114	1.114	1.115	1.116	1.118	1.119	1.120	1.122	1.124	1.126	1.128	1.130	1.132	1.135	1.139	1.141	1.145	1.148	1.151	1.154	1.158	1.161	1.165	1.168	1.172	1.175	1.180	1.184	1.186	1.190	1.194	1.198	1.201	1.204	1.208	1.210	1.214	1.216	1.219	1.221	1.224	1.226	1.226	1.229	1.231	1.232	1.234	1.235	1.235	1.235	1.235	1.234	1.234	1.232	1.231	1.230	1.228	1.226	1.222	1.220	1.218	1.214	1.210	1.206	1.201	1.196	1.191	1.186	1.181	1.175	1.169	1.162	1.156	1.150	1.144	1.135	1.128	1.120	1.112	1.105	1.096	1.089	1.081	1.072	1.065	1.058	1.049	1.041	1.034	1.026	1.018	1.010	1.002	0.995	0.990	0.982	0.976	0.970	0.964	0.959	0.954	0.949	0.944	0.940	0.936	0.934	0.932	0.929	0.929	0.926	0.926	0.926	0.926	0.928	0.929	0.931	0.932	0.936	0.939	0.944	0.949	0.954	0.960	0.965	0.971	0.979	0.986	0.994	1.001	1.010	1.019	1.030	1.039	1.049	1.060	1.071	1.081	1.092	1.105	1.116	1.129	1.141	1.155	1.168	1.181	1.195	1.208	1.221	1.236	1.250	1.264	1.279	1.294	1.308	1.322	1.338	1.351	1.366	1.381	1.396	1.411	1.426	1.441	1.458	1.472	1.488	1.502	1.518	1.532	1.549	1.562	1.579	1.592	1.608	1.621	1.636	1.651	1.666	1.680	1.694	1.708	1.720	1.734	1.746	1.759	1.771	1.784	1.795	1.808	1.819	1.830	1.840	1.850	1.861	1.871	1.880	1.889	1.899	1.906	1.914	1.921	1.929	1.936	1.942	1.949	1.955	1.961	1.968	1.971	1.978	1.981	1.986	1.991	1.996	2.000	2.004	2.007	2.013	2.015	2.020	2.022	2.026	2.029	2.033	2.036	2.040	2.044	2.049	2.052	2.056	2.060	2.064	2.069	2.072	2.078	2.081	2.088	2.092	2.096	2.101	2.106	2.111	2.116	2.122	2.126	2.132	2.138	2.144	2.148	2.154	2.159	2.164	2.169	2.172	2.178	2.182	2.186	2.190	2.192	2.196	2.199	2.201	2.205	2.205	2.208	2.208	2.210	2.210	2.209	2.210	2.209	2.206	2.205	2.204	2.200	2.196	2.195	2.190	2.186	2.181	2.176	2.171	2.165	2.160	2.152	2.146	2.139	2.132	2.124	2.116	2.109	2.100	2.092	2.085	2.078	2.069	2.060	2.052	2.044	2.036	2.029	2.020	2.014	2.005	1.999	1.991	1.984	1.978	1.972	1.965	1.960	1.955	1.949	1.945	1.941	1.936	1.934	1.931	1.928	1.925	1.924	1.922	1.921	1.921	1.920	1.920	1.920	1.921	1.922	1.924	1.925	1.928	1.929	1.931	1.935	1.938	1.941	1.944	1.948	1.951	1.956	1.959	1.964	1.966	1.970	1.975	1.980	1.982	1.986	1.991	1.994	1.998	2.001	2.004	2.007	2.009	2.013	2.015	2.018	2.019	2.020	2.021	2.021	2.022	2.022	2.021	2.021	2.021	2.019	2.018	2.015	2.014	2.011	2.009	2.006	2.001	1.999	1.994	1.991	1.986	1.982	1.978	1.974	1.968	1.964	1.959	1.955	1.950	1.944	1.939	1.935	1.931	1.926	1.922	1.918	1.915	1.911	1.909	1.906	1.904	1.902	1.901	1.900	1.900	1.900	1.901	1.902	1.905	1.908	1.910	1.912	1.918	1.922	1.929	1.935	1.941	1.949	1.958	1.966	1.975	1.984	1.995	2.006	2.018	2.030	2.042	2.055	2.069	2.084	2.098	2.112	2.126	2.142	2.159	2.175	2.190	2.208	2.224	2.239	2.256	2.272	2.289	2.306	2.322	2.339	2.355	2.370	2.386	2.401	2.415	2.430	2.444	2.459	2.471	2.484	2.495	2.508	2.518	2.528	2.538	2.546	2.554	2.561	2.568	2.572	2.576	2.579	2.582	2.582	2.584	2.582	2.581	2.580	2.576	2.571	2.566	2.559	2.550	2.541	2.531	2.520	2.508	2.495	2.480	2.465	2.448	2.430	2.410	2.390	2.370	2.350	2.325	2.302	2.278	2.251	2.225	2.198	2.169	2.140	2.111	2.080	2.049	2.018	1.985	1.951	1.919	1.885	1.850	1.815	1.781	1.745	1.710	1.674	1.638	1.602	1.565	1.529	1.491	1.456	1.419	1.384	1.348	1.311	1.275	1.240	1.204	1.169	1.135	1.100	1.066	1.032	1.000	0.968	0.935	0.902	0.872	0.841	0.810	0.780	0.751	0.722	0.694	0.666	0.640	0.612	0.586	0.561	0.536	0.511	0.489	0.464	0.441	0.419	0.398	0.376	0.355	0.335	0.315	0.295	0.276	0.258	0.240	0.221	0.204	0.188	0.171	0.155	0.140	0.124	0.109	0.092	0.079	0.064	0.050	0.038	0.024	0.010	-0.002	-0.016	-0.028	-0.040	-0.051	-0.062	-0.074	-0.085	-0.096	-0.108	-0.116	-0.128	-0.138	-0.146	-0.156	-0.165	-0.172	-0.181	-0.189	-0.196	-0.204	-0.211	-0.216	-0.222	-0.228	-0.234	-0.238	-0.241	-0.245	-0.248	-0.249	-0.251	-0.251	-0.251	-0.251	-0.250	-0.248	-0.244	-0.241	-0.236	-0.232	-0.225	-0.219	-0.211	-0.202	-0.194	-0.184	-0.171	-0.160	-0.148	-0.132	-0.119	-0.102	-0.085	-0.069	-0.050	-0.030	-0.011	0.010	0.031	0.054	0.078	0.100	0.125	0.151	0.176	0.202	0.230	0.258	0.286	0.314	0.344	0.372	0.402	0.432	0.462	0.495	0.525	0.556	0.588	0.620	0.651	0.682	0.715	0.748	0.780	0.811	0.842	0.874	0.906	0.938	0.970	1.001	1.032	1.064	1.094	1.124	1.154	1.184	1.212	1.242	1.270	1.300	1.328	1.355	1.382	1.409	1.435	1.461	1.486	1.512	1.536	1.560	1.584	1.606	1.629	1.650	1.671	1.691	1.711	1.730	1.749	1.768	1.784	1.800	1.816	1.831	1.845	1.859	1.871	1.885	1.895	1.906	1.916	1.925	1.932	1.941	1.946	1.954	1.959	1.962	1.968	1.970	1.972	1.974	1.974	1.974	1.975	1.972	1.971	1.969	1.965	1.962	1.959	1.954	1.949	1.944	1.938	1.931	1.925	1.918	1.910	1.902	1.895	1.888	1.879	1.871	1.862	1.852	1.844	1.835	1.826	1.818	1.808	1.799	1.790	1.781	1.771	1.762	1.754	1.744	1.736	1.728	1.720	1.711	1.702	1.695	1.688	1.679	1.672	1.665	1.658	1.650	1.644	1.638	1.631	1.625	1.619	1.614	1.608	1.602	1.596	1.591	1.586	1.581	1.576	1.571	1.566	1.562	1.559	1.554	1.551	1.546	1.542	1.540	1.536	1.534	1.531	1.529	1.526	1.524	1.521	1.520	1.518	1.516	1.516	1.514	1.512	1.512	1.511	1.511	1.511	1.511	1.511	1.512	1.512	1.514	1.516	1.518	1.519	1.520	1.522	1.526	1.529	1.531	1.534	1.536	1.540	1.542	1.546	1.550	1.554	1.558	1.560	1.564	1.569	1.571	1.575	1.579	1.582	1.584	1.588	1.590	1.592	1.595	1.596	1.599	1.599	1.600	1.600	1.600	1.600	1.599	1.596	1.594	1.591	1.588	1.582	1.578	1.572	1.566	1.560	1.551	1.544	1.534	1.524	1.514	1.501	1.490	1.478	1.462	1.450	1.434	1.419	1.401	1.385	1.366	1.349	1.329	1.310	1.289	1.269	1.248	1.226	1.202	1.180	1.155	1.132	1.109	1.082	1.059	1.034	1.009	0.984	0.959	0.932	0.908	0.880	0.855	0.829	0.804	0.778	0.752	0.726	0.701	0.675	0.651	0.625	0.601	0.578	0.554	0.530	0.506	0.482	0.460	0.438	0.416	0.395	0.372	0.352	0.334	0.314	0.294	0.275	0.258	0.239	0.222	0.206	0.190	0.174	0.160	0.145	0.131	0.118	0.105	0.091	0.079	0.068	0.058	0.045	0.036	0.026	0.016	0.008	-0.001	-0.010	-0.018	-0.026	-0.032	-0.040	-0.048	-0.054	-0.060	-0.066	-0.071	-0.078	-0.084	-0.090	-0.095	-0.100	-0.105	-0.112	-0.118	-0.122	-0.129	-0.134	-0.140	-0.145	-0.151	-0.158	-0.164	-0.170	-0.176	-0.185	-0.191	-0.199	-0.206	-0.214	-0.221	-0.230	-0.239	-0.246	-0.255	-0.264	-0.272	-0.282	-0.292	-0.302	-0.312	-0.322	-0.334	-0.344	-0.356	-0.368	-0.379	-0.390	-0.402	-0.414	-0.425	-0.436	-0.449	-0.461	-0.474	-0.486	-0.499	-0.511	-0.524	-0.536	-0.549	-0.561	-0.572	-0.585	-0.598	-0.610	-0.621	-0.632	-0.646	-0.658	-0.669	-0.681	-0.691	-0.702	-0.714	-0.724	-0.735	-0.744	-0.754	-0.764	-0.774	-0.781	-0.791	-0.799	-0.806	-0.814	-0.821	-0.828	-0.834	-0.840	-0.846	-0.851	-0.856	-0.859	-0.864	-0.866	-0.870	-0.872	-0.874	-0.876	-0.876	-0.878	-0.878	-0.878	-0.878	-0.876	-0.875	-0.874	-0.871	-0.869	-0.868	-0.865	-0.861	-0.859	-0.855	-0.851	-0.848	-0.844	-0.840	-0.836	-0.834	-0.830	-0.826	-0.822	-0.819	-0.816	-0.812	-0.810	-0.808	-0.805	-0.802	-0.802	-0.801	-0.800	-0.798	-0.798	-0.798	-0.799	-0.800	-0.801	-0.802	-0.805	-0.808	-0.809	-0.812	-0.818	-0.821	-0.826	-0.830	-0.836	-0.841	-0.846	-0.852	-0.859	-0.866	-0.871	-0.879	-0.885	-0.891	-0.898	-0.905	-0.911	-0.918	-0.925	-0.930	-0.936	-0.942	-0.946	-0.952	-0.956	-0.960	-0.965	-0.968	-0.971	-0.974	-0.976	-0.978	-0.978	-0.979	-0.979	-0.978	-0.976	-0.974	-0.971	-0.968	-0.964	-0.959	-0.952	-0.948	-0.941	-0.932	-0.925	-0.918	-0.908	-0.898	-0.888	-0.876	-0.865	-0.852	-0.841	-0.829	-0.815	-0.801	-0.788	-0.772	-0.759	-0.744	-0.728	-0.712	-0.696	-0.680	-0.664	-0.646	-0.631	-0.614	-0.598	-0.580	-0.564	-0.546	-0.529	-0.512	-0.496	-0.479	-0.462	-0.446	-0.430	-0.414	-0.399	-0.382	-0.368	-0.351	-0.336	-0.321	-0.309	-0.294	-0.281	-0.268	-0.254	-0.241	-0.230	-0.218	-0.206	-0.195	-0.184	-0.174	-0.165	-0.155	-0.145	-0.138	-0.131	-0.124	-0.118	-0.111	-0.105	-0.100	-0.096	-0.091	-0.089	-0.085	-0.082	-0.081	-0.080	-0.079	-0.080	-0.080	-0.081	-0.084	-0.085	-0.089	-0.092	-0.096	-0.101	-0.108	-0.112	-0.119	-0.126	-0.135	-0.144	-0.152	-0.161	-0.172	-0.184	-0.194	-0.205	-0.218	-0.230	-0.244	-0.256	-0.270	-0.284	-0.299	-0.314	-0.329	-0.345	-0.360	-0.376	-0.391	-0.409	-0.425	-0.442	-0.458	-0.475	-0.491	-0.509	-0.525	-0.542	-0.559	-0.576	-0.592	-0.609	-0.625	-0.641	-0.656	-0.672	-0.688	-0.702	-0.718	-0.731	-0.745	-0.759	-0.772	-0.786	-0.799	-0.811	-0.822	-0.835	-0.846	-0.859	-0.869	-0.880	-0.890	-0.900	-0.910	-0.919	-0.928	-0.938	-0.946	-0.955	-0.964	-0.972	-0.980	-0.988	-0.995	-1.002	-1.010	-1.018	-1.025	-1.032	-1.039	-1.046	-1.054	-1.061	-1.068	-1.076	-1.084	-1.091	-1.099	-1.106	-1.114	-1.121	-1.129	-1.138	-1.145	-1.154	-1.162	-1.169	-1.179	-1.186	-1.195	-1.204	-1.211	-1.220	-1.229	-1.236	-1.245	-1.254	-1.261	-1.269	-1.276	-1.285	-1.292	-1.300	-1.308	-1.315	-1.322	-1.329	-1.335	-1.342	-1.348	-1.354	-1.359	-1.364	-1.369	-1.372	-1.378	-1.381	-1.385	-1.389	-1.390	-1.394	-1.395	-1.398	-1.399	-1.400	-1.400	-1.401	-1.400	-1.401	-1.400	-1.399	-1.399	-1.398	-1.396	-1.394	-1.391	-1.390	-1.388	-1.385	-1.382	-1.381	-1.378	-1.374	-1.372	-1.370	-1.365	-1.362	-1.361	-1.358	-1.355	-1.352	-1.350	-1.348	-1.345	-1.342	-1.341	-1.339	-1.338	-1.335	-1.334	-1.332	-1.331	-1.330	-1.330	-1.329	-1.328	-1.326	-1.326	-1.325	-1.324	-1.324	-1.322	-1.322	-1.321	-1.320	-1.320	-1.318	-1.316	-1.316	-1.315	-1.312	-1.310	-1.308	-1.305	-1.302	-1.299	-1.296	-1.291	-1.286	-1.281	-1.276	-1.270	-1.262	-1.255	-1.248	-1.240	-1.231	-1.221	-1.211	-1.201	-1.189	-1.179	-1.166	-1.151	-1.139	-1.125	-1.110	-1.096	-1.080	-1.064	-1.048	-1.031	-1.014	-0.996	-0.978	-0.959	-0.940	-0.920	-0.900	-0.881	-0.860	-0.840	-0.818	-0.798	-0.776	-0.756	-0.735	-0.714	-0.691	-0.670	-0.650	-0.628	-0.606	-0.586	-0.565	-0.544	-0.522	-0.501	-0.481	-0.461	-0.441	-0.422	-0.402	-0.384	-0.364	-0.345	-0.326	-0.310	-0.291	-0.275	-0.258	-0.242	-0.226	-0.210	-0.195	-0.180	-0.165	-0.151	-0.138	-0.126	-0.114	-0.101	-0.090	-0.079	-0.069	-0.059	-0.050	-0.040	-0.032	-0.024	-0.018	-0.011	-0.004	0.001	0.006	0.010	0.015	0.019	0.022	0.024	0.026	0.028	0.028	0.028	0.029	0.026	0.025	0.024	0.021	0.019	0.015	0.012	0.009	0.004	-0.001	-0.005	-0.011	-0.018	-0.022	-0.029	-0.036	-0.042	-0.049	-0.056	-0.064	-0.071	-0.079	-0.086	-0.092	-0.101	-0.109	-0.115	-0.122	-0.131	-0.139	-0.145	-0.152	-0.159	-0.165	-0.171	-0.176	-0.182	-0.189	-0.194	-0.198	-0.201	-0.206	-0.209	-0.212	-0.214	-0.216	-0.219	-0.220	-0.221	-0.221	-0.221	-0.221	-0.221	-0.220	-0.218	-0.216	-0.214	-0.211	-0.208	-0.205	-0.201	-0.198	-0.194	-0.190	-0.186	-0.181	-0.176	-0.171	-0.166	-0.161	-0.156	-0.151	-0.146	-0.141	-0.136	-0.131	-0.128	-0.122	-0.118	-0.114	-0.110	-0.106	-0.102	-0.100	-0.096	-0.094	-0.090	-0.088	-0.086	-0.085	-0.084	-0.082	-0.082	-0.082	-0.081	-0.081	-0.082	-0.084	-0.084	-0.086	-0.088	-0.091	-0.095	-0.098	-0.101	-0.105	-0.110	-0.114	-0.119	-0.124	-0.129	-0.134	-0.141	-0.148	-0.152	-0.160	-0.166	-0.175	-0.181	-0.189	-0.198	-0.205	-0.212	-0.221	-0.229	-0.238	-0.246	-0.255	-0.265	-0.274	-0.284	-0.292	-0.302	-0.311	-0.321	-0.329	-0.339	-0.349	-0.358	-0.368	-0.375	-0.385	-0.394	-0.401	-0.411	-0.419	-0.428	-0.435	-0.441	-0.449	-0.455	-0.462	-0.469	-0.472	-0.479	-0.484	-0.488	-0.491	-0.494	-0.498	-0.499	-0.501	-0.502	-0.501	-0.502	-0.502	-0.500	-0.499	-0.496	-0.492	-0.490	-0.485	-0.480	-0.474	-0.469	-0.461	-0.455	-0.448	-0.439	-0.430	-0.422	-0.412	-0.402	-0.392	-0.382	-0.371	-0.361	-0.350	-0.339	-0.328	-0.315	-0.305	-0.294	-0.281	-0.270	-0.259	-0.248	-0.236	-0.225	-0.215	-0.205	-0.194	-0.184	-0.175	-0.165	-0.156	-0.149	-0.141	-0.134	-0.126	-0.120	-0.115	-0.109	-0.105	-0.100	-0.096	-0.094	-0.090	-0.089	-0.086	-0.086	-0.084	-0.084	-0.084	-0.085	-0.086	-0.088	-0.090	-0.091	-0.094	-0.096	-0.099	-0.102	-0.106	-0.110	-0.114	-0.119	-0.122	-0.128	-0.131	-0.135	-0.140	-0.144	-0.149	-0.154	-0.159	-0.162	-0.166	-0.170	-0.174	-0.178	-0.181	-0.185	-0.189	-0.190	-0.194	-0.196	-0.198	-0.200	-0.202	-0.204	-0.205	-0.208	-0.208	-0.209	-0.210	-0.211	-0.211	-0.211	-0.211	-0.211	-0.211	-0.211	-0.211	-0.211	-0.211	-0.210	-0.210	-0.210	-0.210	-0.211	-0.211	-0.211	-0.212	-0.212	-0.214	-0.214	-0.215	-0.216	-0.219	-0.220	-0.222	-0.225	-0.228	-0.230	-0.235	-0.238	-0.241	-0.245	-0.250	-0.255	-0.260	-0.265	-0.270	-0.276	-0.282	-0.289	-0.294	-0.301	-0.309	-0.316	-0.324	-0.332	-0.340	-0.348	-0.355	-0.364	-0.372	-0.381	-0.390	-0.399	-0.408	-0.416	-0.425	-0.435	-0.444	-0.454	-0.462	-0.471	-0.480	-0.490	-0.499	-0.507	-0.516	-0.526	-0.534	-0.542	-0.552	-0.560	-0.570	-0.579	-0.586	-0.594	-0.604	-0.611	-0.618	-0.626	-0.634	-0.640	-0.648	-0.654	-0.660	-0.666	-0.671	-0.678	-0.682	-0.689	-0.692	-0.698	-0.701	-0.705	-0.709	-0.710	-0.714	-0.716	-0.718	-0.719	-0.720	-0.720	-0.720	-0.720	-0.719	-0.716	-0.716	-0.712	-0.710	-0.708	-0.702	-0.700	-0.695	-0.690	-0.684	-0.679	-0.672	-0.666	-0.660	-0.652	-0.644	-0.636	-0.629	-0.620	-0.610	-0.602	-0.592	-0.584	-0.575	-0.564	-0.555	-0.545	-0.536	-0.526	-0.518	-0.507	-0.499	-0.489	-0.479	-0.471	-0.462	-0.454	-0.445	-0.436	-0.429	-0.421	-0.414	-0.409	-0.401	-0.396	-0.390	-0.385	-0.379	-0.375	-0.371	-0.366	-0.364	-0.361	-0.358	-0.355	-0.352	-0.351	-0.350	-0.349	-0.348	-0.346	-0.346	-0.345	-0.345	-0.345	-0.345	-0.345	-0.345	-0.345	-0.345	-0.346	-0.346	-0.346	-0.346	-0.348	-0.348	-0.348	-0.346	-0.346	-0.345	-0.344	-0.342	-0.341	-0.339	-0.336	-0.335	-0.332	-0.330	-0.326	-0.322	-0.319	-0.314	-0.309	-0.305	-0.300	-0.295	-0.289	-0.284	-0.276	-0.270	-0.264	-0.256	-0.249	-0.241	-0.235	-0.228	-0.220	-0.211	-0.204	-0.195	-0.188	-0.179	-0.171	-0.162	-0.155	-0.148	-0.140	-0.134	-0.125	-0.119	-0.111	-0.106	-0.099	-0.094	-0.089	-0.085	-0.080	-0.076	-0.074	-0.071	-0.070	-0.068	-0.066	-0.066	-0.068	-0.069	-0.071	-0.072	-0.076	-0.080	-0.086	-0.091	-0.098	-0.105	-0.112	-0.121	-0.131	-0.141	-0.152	-0.164	-0.178	-0.190	-0.204	-0.219	-0.235	-0.250	-0.268	-0.284	-0.302	-0.321	-0.340	-0.359	-0.379	-0.399	-0.420	-0.440	-0.462	-0.482	-0.505	-0.528	-0.549	-0.570	-0.592	-0.615	-0.638	-0.661	-0.684	-0.705	-0.728	-0.750	-0.772	-0.794	-0.815	-0.835	-0.856	-0.878	-0.896	-0.918	-0.936	-0.955	-0.974	-0.992	-1.009	-1.026	-1.044	-1.059	-1.075	-1.090	-1.105	-1.120	-1.132	-1.145	-1.159	-1.171	-1.182	-1.194	-1.204	-1.214	-1.222	-1.231	-1.241	-1.249	-1.256	-1.264	-1.270	-1.276	-1.282	-1.288	-1.294	-1.299	-1.302	-1.308	-1.311	-1.315	-1.319	-1.322	-1.325	-1.329	-1.331	-1.334	-1.336	-1.340	-1.342	-1.345	-1.346	-1.349	-1.352	-1.355	-1.358	-1.360	-1.364	-1.366	-1.369	-1.372	-1.376	-1.379	-1.382	-1.388	-1.391	-1.395	-1.401	-1.406	-1.412	-1.418	-1.424	-1.430	-1.436	-1.444	-1.450	-1.458	-1.465	-1.474	-1.482	-1.490	-1.499	-1.508	-1.518	-1.526	-1.536	-1.546	-1.555	-1.566	-1.575	-1.585	-1.596	-1.605	-1.615	-1.626	-1.638	-1.648	-1.658	-1.669	-1.678	-1.688	-1.699	-1.708	-1.716	-1.726	-1.735	-1.744	-1.751	-1.760	-1.768	-1.775	-1.782	-1.789	-1.796	-1.801	-1.808	-1.811	-1.816	-1.821	-1.825	-1.829	-1.832	-1.835	-1.838	-1.839	-1.841	-1.844	-1.844	-1.845	-1.846	-1.846	-1.845	-1.846	-1.845	-1.844	-1.844	-1.842	-1.841	-1.840	-1.838	-1.838	-1.835	-1.832	-1.831	-1.830	-1.828	-1.826	-1.824	-1.822	-1.821	-1.819	-1.818	-1.816	-1.816	-1.815	-1.812	-1.812	-1.812	-1.811	-1.811	-1.812	-1.811	-1.811	-1.812	-1.812	-1.812	-1.814	-1.816	-1.818	-1.819	-1.820	-1.822	-1.824	-1.826	-1.829	-1.831	-1.834	-1.836	-1.839	-1.841	-1.845	-1.848	-1.851	-1.854	-1.858	-1.860	-1.862	-1.866	-1.869	-1.872	-1.876	-1.879	-1.881	-1.885	-1.888	-1.891	-1.892	-1.895	-1.898	-1.900	-1.902	-1.905	-1.906	-1.909	-1.910	-1.910	-1.911	-1.912	-1.912	-1.911	-1.911	-1.911	-1.911	-1.909	-1.908	-1.906	-1.904	-1.901	-1.898	-1.896	-1.892	-1.888	-1.885	-1.880	-1.875	-1.870	-1.865	-1.859	-1.854	-1.846	-1.840	-1.834	-1.826	-1.819	-1.811	-1.804	-1.796	-1.789	-1.781	-1.772	-1.764	-1.755	-1.748	-1.740	-1.730	-1.722	-1.715	-1.706	-1.699	-1.691	-1.682	-1.675	-1.668	-1.661	-1.655	-1.648	-1.641	-1.635	-1.629	-1.625	-1.619	-1.615	-1.610	-1.606	-1.601	-1.598	-1.595	-1.591	-1.589	-1.588	-1.585	-1.582	-1.581	-1.580	-1.579	-1.579	-1.578	-1.578	-1.578	-1.578	-1.578	-1.579	-1.579	-1.579	-1.580	-1.580	-1.581	-1.581	-1.581	-1.582	-1.584	-1.584	-1.584	-1.584	-1.585	-1.585	-1.586	-1.585	-1.585	-1.586	-1.585	-1.585	-1.585	-1.584	-1.582	-1.582	-1.582	-1.581	-1.580	-1.579	-1.578	-1.576	-1.575	-1.574	-1.571	-1.570	-1.568	-1.566	-1.565	-1.562	-1.561	-1.559	-1.558	-1.555	-1.554	-1.552	-1.550	-1.549	-1.546	-1.546	-1.545	-1.542	-1.541	-1.540	-1.540	-1.539	-1.536	-1.535	-1.535	-1.535	-1.534	-1.532	-1.532	-1.532	-1.531	-1.531	-1.531	-1.530	-1.531	-1.531	-1.531	-1.531	-1.532	-1.532	-1.532	-1.534	-1.535	-1.535	-1.536	-1.538	-1.539	-1.540	-1.540	-1.541	-1.544	-1.544	-1.546	-1.546	-1.549	-1.550	-1.551	-1.554	-1.555	-1.556	-1.559	-1.560	-1.562	-1.564	-1.565	-1.568	-1.570	-1.571	-1.574	-1.576	-1.578	-1.580	-1.582	-1.585	-1.586	-1.589	-1.591	-1.592	-1.595	-1.596	-1.599	-1.601	-1.602	-1.605	-1.606	-1.609	-1.609	-1.610	-1.612	-1.614	-1.614	-1.614	-1.616	-1.616	-1.618	-1.618	-1.618	-1.619	-1.618	-1.618	-1.616	-1.616	-1.614	-1.612	-1.610	-1.608	-1.604	-1.602	-1.599	-1.594	-1.590	-1.586	-1.581	-1.575	-1.570	-1.562	-1.556	-1.549	-1.541	-1.534	-1.525	-1.516	-1.506	-1.496	-1.486	-1.475	-1.465	-1.452	-1.441	-1.429	-1.416	-1.404	-1.389	-1.376	-1.361	-1.348	-1.334	-1.319	-1.302	-1.288	-1.272	-1.256	-1.241	-1.225	-1.209	-1.192	-1.178	-1.161	-1.145	-1.129	-1.112	-1.098	-1.081	-1.066	-1.050	-1.035	-1.020	-1.005	-0.990	-0.975	-0.962	-0.948	-0.935	-0.921	-0.909	-0.896	-0.884	-0.872	-0.861	-0.851	-0.841	-0.831	-0.822	-0.812	-0.805	-0.796	-0.789	-0.781	-0.775	-0.768	-0.761	-0.756	-0.750	-0.746	-0.742	-0.738	-0.734	-0.731	-0.728	-0.726	-0.722	-0.720	-0.719	-0.718	-0.716	-0.714	-0.714	-0.714	-0.714	-0.714	-0.714	-0.714	-0.714	-0.712	-0.712	-0.714	-0.715	-0.715	-0.715	-0.715	-0.715	-0.715	-0.716	-0.716	-0.716	-0.718	-0.718	-0.718	-0.719	-0.719	-0.719	-0.719	-0.719	-0.720	-0.720	-0.720	-0.721	-0.720	-0.721	-0.721	-0.721	-0.722	-0.724	-0.724	-0.725	-0.726	-0.728	-0.729	-0.730	-0.732	-0.735	-0.736	-0.739	-0.742	-0.745	-0.750	-0.752	-0.756	-0.761	-0.766	-0.771	-0.776	-0.782	-0.789	-0.795	-0.802	-0.810	-0.818	-0.825	-0.832	-0.841	-0.849	-0.856	-0.865	-0.874	-0.884	-0.894	-0.901	-0.911	-0.920	-0.930	-0.939	-0.946	-0.956	-0.965	-0.974	-0.982	-0.991	-0.999	-1.006	-1.012	-1.020	-1.026	-1.031	-1.038	-1.042	-1.046	-1.051	-1.055	-1.056	-1.059	-1.061	-1.062	-1.061	-1.061	-1.060	-1.059	-1.058	-1.052	-1.049	-1.045	-1.041	-1.035	-1.030	-1.024	-1.016	-1.008	-1.000	-0.991	-0.982	-0.972	-0.962	-0.952	-0.940	-0.929	-0.918	-0.905	-0.892	-0.880	-0.868	-0.854	-0.840	-0.826	-0.811	-0.798	-0.782	-0.769	-0.754	-0.739	-0.724	-0.709	-0.694	-0.679	-0.662	-0.648	-0.632	-0.616	-0.601	-0.585	-0.570	-0.554	-0.538	-0.522	-0.506	-0.491	-0.474	-0.459	-0.442	-0.428	-0.411	-0.396	-0.380	-0.364	-0.349	-0.332	-0.318	-0.301	-0.285	-0.270	-0.255	-0.239	-0.224	-0.209	-0.194	-0.179	-0.164	-0.149	-0.135	-0.121	-0.108	-0.094	-0.080	-0.068	-0.055	-0.042	-0.030	-0.018	-0.006	0.004	0.014	0.025	0.035	0.044	0.051	0.060	0.068	0.074	0.079	0.086	0.090	0.095	0.099	0.101	0.104	0.105	0.106	0.108	0.106	0.106	0.105	0.102	0.100	0.098	0.094	0.089	0.084	0.079	0.071	0.065	0.058	0.050	0.041	0.034	0.024	0.015	0.006	-0.005	-0.014	-0.024	-0.035	-0.045	-0.056	-0.066	-0.078	-0.088	-0.100	-0.110	-0.120	-0.131	-0.141	-0.152	-0.162	-0.172	-0.181	-0.191	-0.201	-0.209	-0.218	-0.226	-0.234	-0.241	-0.248	-0.255	-0.261	-0.268	-0.272	-0.279	-0.282	-0.289	-0.292	-0.296	-0.300	-0.302	-0.306	-0.309	-0.311	-0.314	-0.315	-0.318	-0.319	-0.320	-0.321	-0.321	-0.324	-0.324	-0.324	-0.326	-0.325	-0.326	-0.328	-0.328	-0.328	-0.329	-0.330	-0.330	-0.331	-0.331	-0.332	-0.334	-0.334	-0.335	-0.336	-0.338	-0.340	-0.341	-0.342	-0.345	-0.346	-0.349	-0.350	-0.351	-0.354	-0.355	-0.358	-0.360	-0.362	-0.364	-0.366	-0.368	-0.370	-0.371	-0.374	-0.375	-0.378	-0.379	-0.380	-0.381	-0.381	-0.382	-0.384	-0.385	-0.385	-0.385	-0.385	-0.385	-0.384	-0.385	-0.384	-0.381	-0.380	-0.379	-0.375	-0.372	-0.370	-0.366	-0.362	-0.359	-0.355	-0.350	-0.345	-0.339	-0.334	-0.328	-0.320	-0.314	-0.306	-0.299	-0.290	-0.282	-0.274	-0.264	-0.255	-0.244	-0.234	-0.224	-0.211	-0.201	-0.189	-0.176	-0.165	-0.152	-0.140	-0.128	-0.114	100.000	5.000	2.000	1.000	7.000	0.000	0.000	0.000	0.000	0.000	0.000	0.000	0.000	0.000	0.000	0.000	0.000	0.000	-4.611	-4.635	-4.660	-4.684	-4.709	-4.732	-4.756	-4.780	-4.804	-4.828	-4.850	-4.874	-4.898	-4.920	-4.942	-4.965	-4.988	-5.008	-5.030	-5.050	-5.071	-5.091	-5.111	-5.130	-5.149	-5.168	-5.185	-5.201	-5.216	-5.232	-5.248	-5.261	-5.275	-5.286	-5.299	-5.309	-5.320	-5.329	-5.336	-5.342	-5.350	-5.355	-5.359	-5.362	-5.365	-5.366	-5.368	-5.368	-5.365	-5.364	-5.361	-5.356	-5.352	-5.346	-5.339	-5.332	-5.325	-5.316	-5.306	-5.295	-5.285	-5.274	-5.262	-5.250	-5.236	-5.222	-5.209	-5.195	-5.180	-5.165	-5.150	-5.134	-5.119	-5.104	-5.088	-5.071	-5.055	-5.039	-5.024	-5.008	-4.991	-4.978	-4.961	-4.946	-4.930	-4.915	-4.900	-4.886	-4.871	-4.858	-4.845	-4.830	-4.816	-4.804	-4.791	-4.779	-4.766	-4.755	-4.742	-4.731	-4.720	-4.710	-4.699	-4.688	-4.678	-4.668	-4.658	-4.648	-4.639	-4.629	-4.619	-4.610	-4.601	-4.592	-4.584	-4.572	-4.565	-4.555	-4.546	-4.538	-4.528	-4.519	-4.510	-4.501	-4.492	-4.484	-4.474	-4.464	-4.455	-4.446	-4.436	-4.428	-4.418	-4.408	-4.398	-4.389	-4.379	-4.370	-4.360	-4.350	-4.340	-4.331	-4.322	-4.312	-4.302	-4.294	-4.284	-4.275	-4.266	-4.258	-4.249	-4.241	-4.231	-4.224	-4.216	-4.208	-4.199	-4.192	-4.184	-4.178	-4.170	-4.162	-4.156	-4.150	-4.144	-4.138	-4.131	-4.126	-4.120	-4.115	-4.110	-4.105	-4.100	-4.095	-4.091	-4.088	-4.082	-4.079	-4.076	-4.072	-4.069	-4.065	-4.062	-4.059	-4.056	-4.054	-4.051	-4.048	-4.046	-4.044	-4.041	-4.039	-4.037	-4.034	-4.032	-4.031	-4.029	-4.028	-4.025	-4.024	-4.021	-4.020	-4.019	-4.018	-4.016	-4.015	-4.014	-4.012	-4.011	-4.011	-4.011	-4.010	-4.010	-4.008	-4.008	-4.008	-4.008	-4.006	-4.005	-4.005	-4.005	-4.005	-4.004	-4.004	-4.003	-4.003	-4.001	-4.001	-4.000	-3.999	-3.998	-3.996	-3.995	-3.992	-3.991	-3.990	-3.988	-3.985	-3.982	-3.979	-3.975	-3.971	-3.968	-3.962	-3.958	-3.954	-3.946	-3.940	-3.935	-3.928	-3.920	-3.912	-3.904	-3.895	-3.886	-3.876	-3.866	-3.856	-3.844	-3.834	-3.822	-3.810	-3.798	-3.784	-3.770	-3.758	-3.744	-3.729	-3.714	-3.699	-3.684	-3.668	-3.652	-3.638	-3.620	-3.605	-3.588	-3.571	-3.554	-3.538	-3.520	-3.504	-3.486	-3.470	-3.451	-3.435	-3.416	-3.399	-3.381	-3.365	-3.346	-3.330	-3.312	-3.295	-3.278	-3.260	-3.242	-3.225	-3.209	-3.191	-3.174	-3.158	-3.141	-3.124	-3.108	-3.090	-3.074	-3.058	-3.040	-3.024	-3.009	-2.991	-2.976	-2.960	-2.945	-2.929	-2.912	-2.898	-2.882	-2.868	-2.852	-2.838	-2.824	-2.809	-2.795	-2.782	-2.769	-2.756	-2.744	-2.731	-2.719	-2.706	-2.696	-2.685	-2.674	-2.662	-2.654	-2.644	-2.635	-2.626	-2.618	-2.610	-2.601	-2.595	-2.588	-2.581	-2.575	-2.568	-2.564	-2.558	-2.552	-2.548	-2.542	-2.538	-2.534	-2.529	-2.525	-2.521	-2.518	-2.514	-2.511	-2.508	-2.504	-2.500	-2.496	-2.492	-2.490	-2.485	-2.481	-2.476	-2.474	-2.469	-2.464	-2.459	-2.454	-2.449	-2.442	-2.438	-2.431	-2.424	-2.418	-2.411	-2.404	-2.396	-2.389	-2.380	-2.372	-2.364	-2.355	-2.346	-2.338	-2.328	-2.319	-2.309	-2.300	-2.289	-2.280	-2.270	-2.259	-2.250	-2.239	-2.229	-2.219	-2.209	-2.198	-2.188	-2.178	-2.168	-2.158	-2.148	-2.138	-2.128	-2.119	-2.109	-2.100	-2.090	-2.081	-2.071	-2.062	-2.054	-2.046	-2.038	-2.029	-2.021	-2.013	-2.005	-1.998	-1.989	-1.981	-1.974	-1.966	-1.959	-1.952	-1.945	-1.939	-1.931	-1.924	-1.919	-1.912	-1.905	-1.898	-1.891	-1.886	-1.879	-1.872	-1.868	-1.861	-1.855	-1.849	-1.844	-1.838	-1.832	-1.826	-1.821	-1.816	-1.810	-1.805	-1.800	-1.794	-1.790	-1.785	-1.780	-1.776	-1.771	-1.768	-1.762	-1.759	-1.754	-1.750	-1.746	-1.744	-1.740	-1.736	-1.732	-1.729	-1.726	-1.722	-1.720	-1.718	-1.715	-1.711	-1.710	-1.708	-1.705	-1.702	-1.701	-1.699	-1.696	-1.695	-1.694	-1.692	-1.690	-1.689	-1.688	-1.685	-1.685	-1.682	-1.681	-1.680	-1.679	-1.679	-1.679	-1.678	-1.678	-1.678	-1.676	-1.676	-1.676	-1.676	-1.678	-1.678	-1.680	-1.681	-1.682	-1.685	-1.688	-1.689	-1.692	-1.696	-1.700	-1.704	-1.708	-1.712	-1.719	-1.725	-1.732	-1.739	-1.748	-1.755	-1.764	-1.772	-1.784	-1.792	-1.804	-1.816	-1.829	-1.842	-1.856	-1.870	-1.885	-1.900	-1.916	-1.934	-1.950	-1.968	-1.986	-2.006	-2.025	-2.045	-2.065	-2.086	-2.108	-2.129	-2.151	-2.172	-2.196	-2.219	-2.241	-2.266	-2.289	-2.312	-2.336	-2.361	-2.385	-2.409	-2.432	-2.456	-2.481	-2.505	-2.530	-2.552	-2.576	-2.600	-2.622	-2.646	-2.670	-2.692	-2.714	-2.736	-2.759	-2.780	-2.800	-2.822	-2.842	-2.864	-2.884	-2.902	-2.922	-2.942	-2.962	-2.981	-3.000	-3.019	-3.038	-3.055	-3.072	-3.092	-3.110	-3.128	-3.145	-3.164	-3.180	-3.199	-3.216	-3.234	-3.252	-3.271	-3.289	-3.308	-3.326	-3.345	-3.364	-3.382	-3.402	-3.421	-3.441	-3.461	-3.481	-3.501	-3.522	-3.542	-3.564	-3.585	-3.606	-3.629	-3.650	-3.671	-3.694	-3.715	-3.738	-3.760	-3.782	-3.804	-3.826	-3.848	-3.871	-3.892	-3.914	-3.935	-3.958	-3.978	-4.000	-4.021	-4.040	-4.061	-4.080	-4.100	-4.119	-4.138	-4.156	-4.174	-4.191	-4.208	-4.224	-4.240	-4.255	-4.270	-4.284	-4.298	-4.310	-4.322	-4.334	-4.345	-4.356	-4.365	-4.375	-4.384	-4.392	-4.400	-4.406	-4.414	-4.420	-4.425	-4.431	-4.435	-4.440	-4.444	-4.448	-4.449	-4.451	-4.454	-4.456	-4.456	-4.458	-4.459	-4.459	-4.460	-4.459	-4.458	-4.458	-4.456	-4.455	-4.454	-4.451	-4.450	-4.448	-4.445	-4.444	-4.441	-4.438	-4.435	-4.431	-4.429	-4.425	-4.420	-4.416	-4.412	-4.409	-4.405	-4.400	-4.395	-4.390	-4.385	-4.380	-4.374	-4.369	-4.364	-4.358	-4.350	-4.345	-4.339	-4.332	-4.326	-4.319	-4.312	-4.305	-4.299	-4.291	-4.284	-4.276	-4.269	-4.261	-4.254	-4.246	-4.239	-4.232	-4.224	-4.216	-4.209	-4.202	-4.194	-4.186	-4.179	-4.171	-4.164	-4.156	-4.150	-4.144	-4.136	-4.130	-4.124	-4.116	-4.111	-4.104	-4.099	-4.094	-4.089	-4.082	-4.077	-4.072	-4.069	-4.064	-4.059	-4.056	-4.051	-4.048	-4.045	-4.040	-4.036	-4.034	-4.030	-4.029	-4.025	-4.024	-4.020	-4.019	-4.016	-4.015	-4.012	-4.011	-4.010	-4.008	-4.008	-4.005	-4.005	-4.004	-4.003	-4.001	-4.000	-4.001	-4.000	-3.999	-3.998	-3.998	-3.998	-3.996	-3.996	-3.995	-3.995	-3.996	-3.995	-3.995	-3.995	-3.994	-3.995	-3.994	-3.994	-3.994	-3.994	-3.994	-3.994	-3.994	-3.992	-3.992	-3.992	-3.992	-3.992	-3.992	-3.991	-3.990	-3.990	-3.989	-3.988	-3.986	-3.984	-3.984	-3.981	-3.979	-3.976	-3.972	-3.970	-3.966	-3.962	-3.959	-3.952	-3.949	-3.944	-3.938	-3.931	-3.924	-3.918	-3.909	-3.901	-3.892	-3.882	-3.872	-3.862	-3.851	-3.840	-3.828	-3.815	-3.801	-3.786	-3.772	-3.758	-3.741	-3.725	-3.708	-3.691	-3.672	-3.655	-3.636	-3.615	-3.596	-3.576	-3.555	-3.534	-3.512	-3.491	-3.470	-3.446	-3.424	-3.400	-3.378	-3.354	-3.330	-3.308	-3.282	-3.259	-3.234	-3.211	-3.186	-3.162	-3.139	-3.114	-3.091	-3.068	-3.044	-3.020	-2.996	-2.972	-2.950	-2.926	-2.904	-2.881	-2.858	-2.836	-2.814	-2.791	-2.770	-2.748	-2.726	-2.705	-2.684	-2.662	-2.641	-2.620	-2.599	-2.579	-2.558	-2.536	-2.516	-2.495	-2.474	-2.454	-2.432	-2.412	-2.391	-2.370	-2.350	-2.329	-2.308	-2.286	-2.265	-2.245	-2.222	-2.201	-2.179	-2.159	-2.136	-2.115	-2.092	-2.070	-2.049	-2.027	-2.005	-1.982	-1.961	-1.939	-1.916	-1.895	-1.872	-1.851	-1.829	-1.809	-1.786	-1.765	-1.745	-1.724	-1.702	-1.682	-1.662	-1.642	-1.622	-1.604	-1.585	-1.566	-1.548	-1.530	-1.511	-1.495	-1.479	-1.462	-1.446	-1.431	-1.415	-1.400	-1.386	-1.372	-1.360	-1.346	-1.334	-1.322	-1.311	-1.300	-1.289	-1.279	-1.269	-1.260	-1.250	-1.241	-1.232	-1.225	-1.218	-1.210	-1.204	-1.198	-1.191	-1.185	-1.179	-1.175	-1.170	-1.165	-1.161	-1.156	-1.152	-1.150	-1.148	-1.144	-1.141	-1.140	-1.139	-1.136	-1.135	-1.135	-1.134	-1.132	-1.134	-1.132	-1.134	-1.135	-1.136	-1.138	-1.139	-1.141	-1.144	-1.146	-1.150	-1.152	-1.158	-1.160	-1.165	-1.170	-1.172	-1.178	-1.184	-1.190	-1.195	-1.201	-1.208	-1.215	-1.221	-1.229	-1.236	-1.242	-1.251	-1.259	-1.268	-1.275	-1.285	-1.292	-1.301	-1.311	-1.320	-1.329	-1.339	-1.348	-1.358	-1.368	-1.378	-1.388	-1.396	-1.406	-1.415	-1.425	-1.434	-1.445	-1.454	-1.464	-1.472	-1.481	-1.491	-1.500	-1.510	-1.518	-1.528	-1.536	-1.545	-1.552	-1.561	-1.570	-1.578	-1.586	-1.592	-1.601	-1.609	-1.615	-1.624	-1.630	-1.638	-1.644	-1.649	-1.655	-1.662	-1.668	-1.674	-1.679	-1.684	-1.689	-1.694	-1.699	-1.701	-1.706	-1.709	-1.714	-1.716	-1.720	-1.722	-1.725	-1.728	-1.729	-1.731	-1.732	-1.734	-1.735	-1.735	-1.735	-1.735	-1.735	-1.734	-1.734	-1.731	-1.730	-1.729	-1.726	-1.722	-1.721	-1.718	-1.714	-1.709	-1.705	-1.700	-1.694	-1.689	-1.682	-1.676	-1.669	-1.661	-1.654	-1.646	-1.638	-1.629	-1.619	-1.610	-1.599	-1.588	-1.578	-1.565	-1.554	-1.541	-1.528	-1.514	-1.501	-1.486	-1.471	-1.456	-1.441	-1.425	-1.408	-1.391	-1.374	-1.356	-1.338	-1.320	-1.301	-1.281	-1.261	-1.241	-1.221	-1.201	-1.179	-1.159	-1.138	-1.116	-1.095	-1.072	-1.050	-1.029	-1.006	-0.982	-0.961	-0.938	-0.916	-0.892	-0.870	-0.848	-0.825	-0.802	-0.780	-0.759	-0.736	-0.714	-0.692	-0.670	-0.648	-0.626	-0.606	-0.585	-0.562	-0.542	-0.522	-0.502	-0.482	-0.462	-0.442	-0.422	-0.404	-0.384	-0.365	-0.346	-0.328	-0.309	-0.291	-0.272	-0.254	-0.236	-0.218	-0.200	-0.181	-0.162	-0.145	-0.128	-0.109	-0.091	-0.074	-0.055	-0.036	-0.019	0.000	0.020	0.038	0.058	0.076	0.095	0.115	0.135	0.154	0.174	0.194	0.214	0.235	0.254	0.275	0.296	0.316	0.339	0.359	0.381	0.402	0.424	0.446	0.466	0.489	0.510	0.532	0.554	0.576	0.598	0.619	0.641	0.661	0.682	0.705	0.726	0.746	0.768	0.788	0.809	0.829	0.849	0.869	0.889	0.908	0.928	0.946	0.964	0.982	1.000	1.018	1.035	1.052	1.069	1.085	1.100	1.116	1.132	1.146	1.161	1.176	1.191	1.204	1.218	1.231	1.242	1.255	1.268	1.279	1.290	1.302	1.314	1.322	1.334	1.344	1.354	1.364	1.372	1.381	1.390	1.399	1.406	1.415	1.421	1.429	1.438	1.444	1.450	1.456	1.462	1.469	1.474	1.479	1.484	1.488	1.492	1.496	1.501	1.504	1.508	1.511	1.514	1.515	1.518	1.519	1.520	1.521	1.522	1.524	1.522	1.522	1.522	1.521	1.519	1.518	1.515	1.512	1.510	1.506	1.502	1.499	1.494	1.489	1.485	1.479	1.472	1.466	1.460	1.452	1.446	1.438	1.431	1.422	1.414	1.405	1.396	1.388	1.379	1.369	1.359	1.349	1.340	1.329	1.319	1.309	1.298	1.288	1.278	1.268	1.258	1.248	1.238	1.228	1.218	1.209	1.199	1.190	1.181	1.172	1.165	1.156	1.149	1.141	1.135	1.128	1.121	1.116	1.110	1.105	1.100	1.096	1.092	1.089	1.086	1.084	1.081	1.079	1.078	1.078	1.076	1.075	1.075	1.075	1.076	1.076	1.079	1.079	1.080	1.081	1.084	1.085	1.088	1.089	1.090	1.091	1.092	1.095	1.096	1.098	1.099	1.100	1.100	1.100	1.100	1.100	1.100	1.100	1.099	1.096	1.095	1.092	1.090	1.086	1.082	1.079	1.074	1.069	1.064	1.059	1.051	1.045	1.039	1.031	1.024	1.015	1.006	0.998	0.989	0.980	0.970	0.959	0.950	0.939	0.929	0.918	0.908	0.895	0.885	0.874	0.861	0.851	0.838	0.828	0.815	0.804	0.792	0.781	0.770	0.758	0.746	0.735	0.724	0.712	0.701	0.690	0.680	0.669	0.659	0.649	0.639	0.628	0.619	0.609	0.599	0.589	0.580	0.569	0.561	0.551	0.541	0.532	0.524	0.515	0.506	0.496	0.488	0.479	0.469	0.460	0.451	0.442	0.434	0.425	0.415	0.406	0.398	0.388	0.379	0.369	0.360	0.351	0.341	0.332	0.322	0.314	0.304	0.295	0.286	0.276	0.268	0.258	0.250	0.241	0.232	0.224	0.215	0.206	0.199	0.191	0.182	0.176	0.169	0.161	0.156	0.149	0.144	0.136	0.131	0.126	0.121	0.116	0.111	0.108	0.104	0.100	0.096	0.094	0.091	0.090	0.088	0.086	0.085	0.084	0.082	0.082	0.081	0.081	0.081	0.081	0.081	0.081	0.081	0.082	0.082	0.084	0.084	0.085	0.085	0.085	0.086	0.086	0.088	0.086	0.086	0.086	0.086	0.085	0.084	0.082	0.081	0.080	0.079	0.076	0.075	0.072	0.069	0.066	0.062	0.058	0.055	0.050	0.046	0.041	0.035	0.030	0.025	0.018	0.012	0.005	-0.001	-0.009	-0.016	-0.024	-0.030	-0.038	-0.046	-0.054	-0.062	-0.071	-0.080	-0.088	-0.096	-0.105	-0.114	-0.122	-0.130	-0.140	-0.148	-0.158	-0.165	-0.174	-0.184	-0.192	-0.200	-0.209	-0.218	-0.225	-0.232	-0.240	-0.249	-0.256	-0.264	-0.271	-0.278	-0.285	-0.292	-0.299	-0.305	-0.311	-0.318	-0.324	-0.329	-0.335	-0.340	-0.345	-0.350	-0.355	-0.360	-0.364	-0.368	-0.371	-0.376	-0.380	-0.382	-0.386	-0.390	-0.392	-0.395	-0.398	-0.400	-0.404	-0.405	-0.408	-0.409	-0.410	-0.411	-0.414	-0.415	-0.416	-0.418	-0.418	-0.419	-0.420	-0.420	-0.421	-0.420	-0.421	-0.421	-0.421	-0.421	-0.420	-0.420	-0.420	-0.419	-0.419	-0.418	-0.416	-0.416	-0.415	-0.415	-0.412	-0.412	-0.411	-0.410	-0.409	-0.408	-0.405	-0.404	-0.402	-0.400	-0.399	-0.396	-0.395	-0.394	-0.392	-0.390	-0.389	-0.386	-0.384	-0.382	-0.381	-0.379	-0.378	-0.376	-0.374	-0.372	-0.370	-0.369	-0.368	-0.366	-0.365	-0.364	-0.361	-0.361	-0.360	-0.359	-0.359	-0.358	-0.358	-0.356	-0.356	-0.355	-0.355	-0.355	-0.354	-0.354	-0.354	-0.355	-0.354	-0.354	-0.355	-0.355	-0.354	-0.355	-0.355	-0.356	-0.355	-0.355	-0.356	-0.355	-0.355	-0.356	-0.355	-0.355	-0.355	-0.354	-0.354	-0.352	-0.351	-0.350	-0.349	-0.348	-0.346	-0.344	-0.341	-0.339	-0.336	-0.334	-0.330	-0.328	-0.322	-0.319	-0.315	-0.311	-0.306	-0.301	-0.296	-0.290	-0.285	-0.279	-0.274	-0.268	-0.261	-0.255	-0.248	-0.241	-0.234	-0.228	-0.220	-0.212	-0.206	-0.199	-0.191	-0.184	-0.176	-0.170	-0.161	-0.155	-0.148	-0.140	-0.134	-0.126	-0.121	-0.114	-0.108	-0.101	-0.096	-0.089	-0.085	-0.079	-0.074	-0.068	-0.064	-0.059	-0.055	-0.051	-0.046	-0.044	-0.040	-0.036	-0.034	-0.031	-0.029	-0.026	-0.025	-0.024	-0.022	-0.020	-0.020	-0.019	-0.019	-0.018	-0.019	-0.019	-0.018	-0.019	-0.020	-0.021	-0.022	-0.024	-0.026	-0.028	-0.030	-0.031	-0.034	-0.038	-0.041	-0.044	-0.048	-0.051	-0.055	-0.059	-0.062	-0.068	-0.071	-0.076	-0.081	-0.088	-0.092	-0.098	-0.104	-0.109	-0.116	-0.122	-0.129	-0.135	-0.141	-0.149	-0.155	-0.162	-0.170	-0.178	-0.185	-0.191	-0.199	-0.206	-0.214	-0.221	-0.229	-0.235	-0.242	-0.250	-0.258	-0.264	-0.271	-0.278	-0.284	-0.290	-0.296	-0.302	-0.309	-0.314	-0.320	-0.325	-0.329	-0.334	-0.338	-0.341	-0.345	-0.348	-0.351	-0.352	-0.355	-0.356	-0.358	-0.359	-0.359	-0.359	-0.359	-0.358	-0.358	-0.356	-0.355	-0.354	-0.350	-0.348	-0.346	-0.341	-0.339	-0.335	-0.331	-0.328	-0.322	-0.319	-0.314	-0.309	-0.304	-0.298	-0.292	-0.288	-0.281	-0.276	-0.270	-0.265	-0.258	-0.251	-0.246	-0.239	-0.234	-0.228	-0.220	-0.214	-0.209	-0.202	-0.196	-0.189	-0.182	-0.178	-0.170	-0.164	-0.158	-0.151	-0.145	-0.139	-0.132	-0.126	-0.120	-0.114	-0.108	-0.101	-0.094	-0.088	-0.080	-0.074	-0.068	-0.061	-0.054	-0.048	-0.040	-0.034	-0.026	-0.020	-0.012	-0.006	0.001	0.008	0.015	0.021	0.028	0.035	0.041	0.049	0.055	0.061	0.068	0.074	0.080	0.086	0.090	0.096	0.101	0.105	0.110	0.114	0.119	0.121	0.125	0.128	0.130	0.131	0.132	0.134	0.134	0.134	0.134	0.131	0.130	0.128	0.125	0.121	0.118	0.112	0.108	0.101	0.095	0.088	0.080	0.072	0.062	0.055	0.045	0.035	0.022	0.012	0.000	-0.011	-0.024	-0.036	-0.050	-0.064	-0.079	-0.092	-0.106	-0.121	-0.138	-0.152	-0.168	-0.184	-0.200	-0.215	-0.231	-0.246	-0.262	-0.279	-0.295	-0.310	-0.326	-0.342	-0.359	-0.374	-0.390	-0.406	-0.420	-0.436	-0.450	-0.465	-0.480	-0.495	-0.509	-0.522	-0.536	-0.550	-0.564	-0.576	-0.591	-0.604	-0.616	-0.629	-0.640	-0.654	-0.665	-0.678	-0.689	-0.701	-0.712	-0.724	-0.735	-0.748	-0.758	-0.769	-0.780	-0.791	-0.802	-0.814	-0.824	-0.836	-0.848	-0.859	-0.869	-0.881	-0.892	-0.904	-0.915	-0.928	-0.939	-0.951	-0.962	-0.975	-0.988	-1.000	-1.014	-1.026	-1.039	-1.052	-1.066	-1.080	-1.094	-1.109	-1.124	-1.138	-1.152	-1.168	-1.184	-1.199	-1.215	-1.231	-1.248	-1.265	-1.282	-1.299	-1.316	-1.334	-1.351	-1.369	-1.386	-1.405	-1.424	-1.442	-1.461	-1.480	-1.499	-1.518	-1.538	-1.556	-1.576	-1.595	-1.615	-1.634	-1.654	-1.672	-1.692	-1.711	-1.730	-1.749	-1.769	-1.786	-1.806	-1.825	-1.842	-1.861	-1.879	-1.895	-1.912	-1.930	-1.948	-1.962	-1.979	-1.995	-2.011	-2.026	-2.041	-2.056	-2.071	-2.085	-2.099	-2.112	-2.126	-2.139	-2.151	-2.165	-2.176	-2.189	-2.200	-2.211	-2.224	-2.235	-2.246	-2.258	-2.269	-2.279	-2.290	-2.301	-2.311	-2.321	-2.332	-2.342	-2.354	-2.364	-2.375	-2.385	-2.396	-2.406	-2.419	-2.429	-2.440	-2.451	-2.462	-2.472	-2.485	-2.496	-2.508	-2.520	-2.531	-2.542	-2.554	-2.566	-2.579	-2.590	-2.601	-2.612	-2.624	-2.636	-2.648	-2.659	-2.669	-2.680	-2.691	-2.700	-2.710	-2.720	-2.729	-2.739	-2.746	-2.755	-2.762	-2.770	-2.776	-2.782	-2.790	-2.795	-2.799	-2.804	-2.808	-2.810	-2.812	-2.815	-2.816	-2.818	-2.818	-2.818	-2.816	-2.815	-2.812	-2.810	-2.806	-2.804	-2.799	-2.794	-2.789	-2.784	-2.776	-2.770	-2.762	-2.755	-2.746	-2.738	-2.729	-2.720	-2.710	-2.700	-2.690	-2.680	-2.669	-2.658	-2.645	-2.634	-2.621	-2.610	-2.598	-2.585	-2.572	-2.559	-2.546	-2.534	-2.521	-2.508	-2.495	-2.481	-2.468	-2.455	-2.440	-2.428	-2.415	-2.400	-2.388	-2.375	-2.360	-2.348	-2.334	-2.321	-2.309	-2.295	-2.282	-2.270	-2.258	-2.244	-2.231	-2.219	-2.208	-2.195	-2.182	-2.171	-2.160	-2.149	-2.136	-2.126	-2.115	-2.104	-2.094	-2.082	-2.072	-2.062	-2.052	-2.042	-2.034	-2.024	-2.014	-2.005	-1.996	-1.988	-1.978	-1.969	-1.961	-1.951	-1.944	-1.935	-1.926	-1.920	-1.911	-1.904	-1.896	-1.888	-1.880	-1.872	-1.864	-1.856	-1.849	-1.842	-1.834	-1.828	-1.820	-1.812	-1.805	-1.796	-1.790	-1.782	-1.775	-1.768	-1.761	-1.754	-1.748	-1.740	-1.732	-1.725	-1.719	-1.712	-1.706	-1.699	-1.692	-1.686	-1.681	-1.675	-1.669	-1.662	-1.658	-1.654	-1.649	-1.644	-1.640	-1.635	-1.632	-1.629	-1.625	-1.624	-1.620	-1.619	-1.618	-1.616	-1.615	-1.614	-1.615	-1.614	-1.615	-1.616	-1.618	-1.620	-1.621	-1.624	-1.626	-1.630	-1.632	-1.635	-1.639	-1.644	-1.648	-1.651	-1.656	-1.661	-1.665	-1.670	-1.675	-1.680	-1.685	-1.690	-1.694	-1.699	-1.702	-1.705	-1.709	-1.711	-1.715	-1.716	-1.718	-1.719	-1.719	-1.719	-1.719	-1.716	-1.714	-1.711	-1.706	-1.701	-1.695	-1.688	-1.680	-1.670	-1.661	-1.649	-1.636	-1.624	-1.609	-1.592	-1.575	-1.558	-1.538	-1.518	-1.495	-1.471	-1.446	-1.420	-1.394	-1.366	-1.336	-1.306	-1.275	-1.242	-1.209	-1.174	-1.139	-1.102	-1.065	-1.028	-0.988	-0.949	-0.909	-0.869	-0.828	-0.788	-0.745	-0.704	-0.661	-0.619	-0.578	-0.535	-0.494	-0.451	-0.410	-0.370	-0.328	-0.289	-0.249	-0.210	-0.171	-0.135	-0.099	-0.062	-0.029	0.005	0.038	0.069	0.099	0.128	0.155	0.180	0.205	0.228	0.250	0.271	0.290	0.306	0.322	0.338	0.350	0.362	0.371	0.381	0.388	0.394	0.398	0.401	0.402	0.402	0.401	0.399	0.395	0.390	0.385	0.378	0.369	0.360	0.350	0.339	0.328	0.314	0.301	0.288	0.272	0.256	0.241	0.225	0.208	0.190	0.171	0.152	0.134	0.115	0.095	0.076	0.056	0.035	0.015	-0.005	-0.025	-0.046	-0.068	-0.089	-0.110	-0.131	-0.154	-0.175	-0.196	-0.219	-0.240	-0.262	-0.284	-0.306	-0.329	-0.351	-0.374	-0.396	-0.420	-0.442	-0.465	-0.490	-0.514	-0.538	-0.561	-0.586	-0.610	-0.635	-0.660	-0.685	-0.711	-0.738	-0.764	-0.790	-0.818	-0.844	-0.874	-0.901	-0.930	-0.959	-0.988	-1.018	-1.048	-1.078	-1.110	-1.141	-1.172	-1.205	-1.239	-1.271	-1.305	-1.340	-1.375	-1.410	-1.446	-1.482	-1.519	-1.556	-1.595	-1.634	-1.672	-1.712	-1.752	-1.794	-1.836	-1.879	-1.920	-1.965	-2.009	-2.052	-2.099	-2.145	-2.191	-2.239	-2.288	-2.335	-2.385	-2.435	-2.485	-2.536	-2.590	-2.641	-2.695	-2.749	-2.804	-2.859	-2.915	-2.971	-3.029	-3.088	-3.145	-3.204	-3.264	-3.322	-3.382	-3.445	-3.505	-3.568	-3.629	-3.692	-3.755	-3.819	-3.881	-3.946	-4.010	-4.075	-4.140	-4.204	-4.269	-4.335	-4.400	-4.465	-4.530	-4.595	-4.660	-4.725	-4.791	-4.855	-4.920	-4.985	-5.051	-5.115	-5.179	-5.244	-5.308	-5.370	-5.434	-5.496	-5.560	-5.622	-5.685	-5.748	-5.808	-5.870	-5.930	-5.991	-6.051	-6.110	-6.170	-6.228	-6.286	-6.344	-6.400	-6.458	-6.512	-6.569	-6.624	-6.678	-6.732	-6.785	-6.839	-6.891	-6.942	-6.994	-7.045	-7.095	-7.144	-7.194	-7.241	-7.289	-7.336	-7.382	-7.428	-7.471	-7.516	-7.560	-7.602	-7.645	-7.686	-7.726	-7.766	-7.805	-7.844	-7.881	-7.918	-7.954	-7.989	-8.024	-8.057	-8.090	-8.121	-8.152	-8.182	-8.211	-8.240	-8.266	-8.292	-8.319	-8.344	-8.366	-8.388	-8.410	-8.430	-8.450	-8.468	-8.484	-8.499	-8.514	-8.528	-8.539	-8.550	-8.561	-8.568	-8.576	-8.581	-8.585	-8.589	-8.591	-8.591	-8.590	-8.588	-8.582	-8.576	-8.570	-8.561	-8.551	-8.539	-8.525	-8.510	-8.494	-8.476	-8.456	-8.435	-8.411	-8.386	-8.360	-8.334	-8.305	-8.274	-8.240	-8.206	-8.171	-8.135	-8.095	-8.055	-8.014	-7.970	-7.926	-7.881	-7.834	-7.785	-7.735	-7.685	-7.632	-7.578	-7.524	-7.468	-7.411	-7.352	-7.295	-7.235	-7.175	-7.112	-7.050	-6.986	-6.922	-6.858	-6.791	-6.726	-6.659	-6.590	-6.522	-6.454	-6.384	-6.315	-6.244	-6.172	-6.102	-6.031	-5.959	-5.888	-5.814	-5.740	-5.668	-5.594	-5.520	-5.446	-5.372	-5.298	-5.224	-5.149	-5.074	-4.998	-4.922	-4.848	-4.771	-4.696	-4.620	-4.545	-4.469	-4.394	-4.318	-4.242	-4.166	-4.090	-4.014	-3.938	-3.862	-3.786	-3.710	-3.634	-3.559	-3.484	-3.408	-3.332	-3.258	-3.184	-3.108	-3.034	-2.959	-2.885	-2.811	-2.738	-2.665	-2.591	-2.520	-2.446	-2.376	-2.305	-2.234	-2.164	-2.092	-2.024	-1.955	-1.886	-1.819	-1.752	-1.686	-1.620	-1.555	-1.491	-1.426	-1.364	-1.302	-1.241	-1.181	-1.121	-1.064	-1.006	-0.949	-0.894	-0.839	-0.785	-0.732	-0.681	-0.631	-0.581	-0.531	-0.484	-0.439	-0.392	-0.349	-0.306	-0.265	-0.224	-0.182	-0.145	-0.108	-0.070	-0.035	-0.001	0.031	0.064	0.094	0.124	0.152	0.180	0.206	0.231	0.256	0.279	0.301	0.321	0.340	0.360	0.378	0.394	0.409	0.424	0.438	0.450	0.461	0.471	0.481	0.490	0.498	0.502	0.509	0.514	0.516	0.520	0.521	0.522	0.522	0.522	0.520	0.519	0.516	0.511	0.506	0.501	0.495	0.488	0.481	0.472	0.464	0.455	0.445	0.434	0.422	0.410	0.399	0.385	0.371	0.358	0.344	0.330	0.314	0.299	0.282	0.266	0.250	0.234	0.218	0.200	0.184	0.165	0.148	0.129	0.112	0.094	0.075	0.058	0.039	0.020	0.001	-0.019	-0.036	-0.055	-0.074	-0.092	-0.111	-0.131	-0.150	-0.168	-0.186	-0.205	-0.225	-0.244	-0.262	-0.280	-0.300	-0.319	-0.336	-0.356	-0.374	-0.394	-0.411	-0.430	-0.450	-0.468	-0.486	-0.505	-0.524	-0.542	-0.561	-0.580	-0.599	-0.616	-0.636	-0.654	-0.672	-0.691	-0.710	-0.728	-0.746	-0.766	-0.784	-0.802	-0.820	-0.839	-0.856	-0.874	-0.892	-0.910	-0.928	-0.945	-0.962	-0.981	-0.999	-1.016	-1.032	-1.049	-1.066	-1.082	-1.100	-1.115	-1.132	-1.149	-1.164	-1.180	-1.195	-1.211	-1.226	-1.242	-1.258	-1.272	-1.288	-1.301	-1.316	-1.331	-1.346	-1.361	-1.375	-1.390	-1.405	-1.419	-1.434	-1.449	-1.464	-1.479	-1.494	-1.508	-1.524	-1.539	-1.554	-1.570	-1.586	-1.601	-1.618	-1.634	-1.651	-1.666	-1.684	-1.701	-1.719	-1.736	-1.754	-1.772	-1.790	-1.810	-1.829	-1.848	-1.868	-1.888	-1.908	-1.929	-1.949	-1.970	-1.991	-2.013	-2.034	-2.055	-2.078	-2.099	-2.121	-2.144	-2.166	-2.189	-2.212	-2.235	-2.258	-2.281	-2.304	-2.328	-2.351	-2.375	-2.399	-2.421	-2.445	-2.469	-2.492	-2.515	-2.540	-2.562	-2.588	-2.610	-2.634	-2.656	-2.680	-2.704	-2.726	-2.750	-2.772	-2.795	-2.818	-2.840	-2.864	-2.885	-2.908	-2.930	-2.951	-2.974	-2.996	-3.018	-3.039	-3.060	-3.081	-3.102	-3.122	-3.142	-3.162	-3.184	-3.202	-3.222	-3.241	-3.260	-3.279	-3.296	-3.315	-3.332	-3.349	-3.366	-3.381	-3.398	-3.412	-3.426	-3.441	-3.455	-3.469	-3.480	-3.492	-3.504	-3.514	-3.525	-3.534	-3.541	-3.549	-3.555	-3.562	-3.569	-3.572	-3.576	-3.580	-3.581	-3.584	-3.584	-3.584	-3.582	-3.580	-3.578	-3.574	-3.571	-3.565	-3.560	-3.552	-3.546	-3.539	-3.530	-3.521	-3.510	-3.500	-3.489	-3.478	-3.465	-3.452	-3.440	-3.425	-3.412	-3.398	-3.384	-3.369	-3.352	-3.338	-3.321	-3.306	-3.290	-3.274	-3.259	-3.242	-3.226	-3.210	-3.194	-3.178	-3.162	-3.146	-3.131	-3.116	-3.100	-3.085	-3.071	-3.056	-3.041	-3.028	-3.012	-2.999	-2.986	-2.972	-2.960	-2.946	-2.934	-2.921	-2.908	-2.896	-2.884	-2.874	-2.861	-2.850	-2.840	-2.829	-2.816	-2.806	-2.795	-2.784	-2.774	-2.764	-2.752	-2.742	-2.731	-2.721	-2.710	-2.700	-2.689	-2.679	-2.668	-2.658	-2.645	-2.635	-2.624	-2.614	-2.602	-2.590	-2.579	-2.568	-2.556	-2.546	-2.534	-2.522	-2.511	-2.499	-2.488	-2.476	-2.465	-2.452	-2.441	-2.430	-2.419	-2.408	-2.395	-2.385	-2.374	-2.362	-2.351	-2.341	-2.331	-2.320	-2.310	-2.301	-2.292	-2.281	-2.272	-2.264	-2.256	-2.248	-2.240	-2.231	-2.225	-2.218	-2.210	-2.202	-2.196	-2.191	-2.185	-2.180	-2.175	-2.170	-2.166	-2.161	-2.158	-2.154	-2.151	-2.148	-2.145	-2.142	-2.141	-2.139	-2.138	-2.135	-2.134	-2.134	-2.132	-2.131	-2.131	-2.131	-2.131	-2.131	-2.131	-2.131	-2.131	-2.132	-2.132	-2.132	-2.135	-2.135	-2.136	-2.136	-2.138	-2.139	-2.140	-2.141	-2.142	-2.144	-2.144	-2.146	-2.146	-2.148	-2.148	-2.149	-2.150	-2.149	-2.150	-2.150	-2.150	-2.150	-2.150	-2.150	-2.149	-2.149	-2.146	-2.146	-2.144	-2.142	-2.140	-2.139	-2.135	-2.132	-2.129	-2.125	-2.121	-2.118	-2.112	-2.108	-2.101	-2.096	-2.090	-2.082	-2.078	-2.070	-2.062	-2.052	-2.045	-2.036	-2.026	-2.016	-2.005	-1.995	-1.984	-1.974	-1.961	-1.949	-1.938	-1.924	-1.910	-1.898	-1.884	-1.869	-1.855	-1.840	-1.826	-1.810	-1.796	-1.780	-1.764	-1.749	-1.732	-1.716	-1.700	-1.684	-1.666	-1.650	-1.634	-1.616	-1.600	-1.582	-1.565	-1.548	-1.531	-1.514	-1.496	-1.480	-1.462	-1.445	-1.429	-1.412	-1.395	-1.378	-1.361	-1.344	-1.328	-1.311	-1.294	-1.276	-1.260	-1.244	-1.228	-1.211	-1.194	-1.178	-1.162	-1.146	-1.130	-1.114	-1.098	-1.082	-1.066	-1.051	-1.035	-1.020	-1.005	-0.990	-0.975	-0.960	-0.946	-0.932	-0.919	-0.904	-0.891	-0.878	-0.864	-0.851	-0.840	-0.828	-0.815	-0.804	-0.794	-0.782	-0.771	-0.761	-0.752	-0.742	-0.734	-0.725	-0.716	-0.709	-0.701	-0.694	-0.686	-0.680	-0.674	-0.669	-0.662	-0.658	-0.652	-0.648	-0.642	-0.638	-0.634	-0.630	-0.625	-0.622	-0.619	-0.616	-0.611	-0.608	-0.605	-0.601	-0.598	-0.595	-0.591	-0.588	-0.584	-0.580	-0.575	-0.571	-0.568	-0.564	-0.559	-0.554	-0.548	-0.542	-0.538	-0.531	-0.525	-0.519	-0.511	-0.505	-0.498	-0.491	-0.482	-0.475	-0.466	-0.459	-0.450	-0.442	-0.434	-0.425	-0.416	-0.408	-0.399	-0.389	-0.380	-0.370	-0.362	-0.352	-0.342	-0.334	-0.325	-0.315	-0.306	-0.296	-0.288	-0.279	-0.270	-0.261	-0.254	-0.245	-0.236	-0.229	-0.220	-0.212	-0.204	-0.196	-0.189	-0.182	-0.175	-0.169	-0.161	-0.155	-0.149	-0.141	-0.135	-0.129	-0.122	-0.116	-0.110	-0.105	-0.099	-0.092	-0.088	-0.082	-0.075	-0.070	-0.064	-0.060	-0.054	-0.049	-0.042	-0.038	-0.032	-0.028	-0.021	-0.016	-0.011	-0.006	-0.001	0.005	0.010	0.014	0.020	0.024	0.029	0.034	0.038	0.042	0.048	0.052	0.056	0.061	0.065	0.069	0.072	0.076	0.079	0.082	0.086	0.089	0.092	0.095	0.098	0.100	0.102	0.105	0.108	0.109	0.111	0.112	0.115	0.116	0.116	0.119	0.119	0.119	0.120	0.120	0.121	0.121	0.121	0.121	0.121	0.120	0.120	0.120	0.120	0.119	0.118	0.118	0.116	0.115	0.112	0.111	0.110	0.108	0.106	0.104	0.101	0.099	0.096	0.094	0.091	0.086	0.082	0.079	0.075	0.070	0.066	0.060	0.054	0.049	0.042	0.035	0.029	0.020	0.014	0.005	-0.004	-0.012	-0.024	-0.032	-0.044	-0.055	-0.066	-0.080	-0.091	-0.105	-0.119	-0.132	-0.148	-0.162	-0.179	-0.194	-0.211	-0.228	-0.245	-0.264	-0.281	-0.300	-0.319	-0.339	-0.358	-0.379	-0.399	-0.419	-0.440	-0.460	-0.481	-0.502	-0.524	-0.545	-0.568	-0.589	-0.610	-0.631	-0.652	-0.674	-0.696	-0.718	-0.739	-0.760	-0.781	-0.801	-0.822	-0.842	-0.862	-0.882	-0.902	-0.922	-0.942	-0.961	-0.980	-1.000	-1.019	-1.038	-1.055	-1.072	-1.091	-1.109	-1.126	-1.144	-1.161	-1.179	-1.196	-1.212	-1.230	-1.246	-1.262	-1.280	-1.298	-1.314	-1.331	-1.349	-1.366	-1.384	-1.400	-1.418	-1.436	-1.455	-1.472	-1.491	-1.510	-1.529	-1.549	-1.568	-1.586	-1.606	-1.626	-1.646	-1.666	-1.686	-1.708	-1.729	-1.750	-1.771	-1.791	-1.812	-1.835	-1.858	-1.878	-1.900	-1.921	-1.942	-1.965	-1.986	-2.007	-2.029	-2.050	-2.071	-2.091	-2.112	-2.134	-2.152	-2.172	-2.191	-2.211	-2.230	-2.249	-2.268	-2.285	-2.301	-2.319	-2.335	-2.351	-2.366	-2.381	-2.396	-2.411	-2.424	-2.438	-2.450	-2.462	-2.474	-2.485	-2.495	-2.505	-2.514	-2.524	-2.532	-2.540	-2.549	-2.555	-2.561	-2.568	-2.574	-2.579	-2.585	-2.589	-2.592	-2.598	-2.600	-2.604	-2.605	-2.608	-2.610	-2.612	-2.614	-2.614	-2.616	-2.616	-2.618	-2.616	-2.616	-2.616	-2.615	-2.614	-2.612	-2.611	-2.610	-2.608	-2.605	-2.604	-2.601	-2.599	-2.596	-2.592	-2.590	-2.586	-2.582	-2.579	-2.574	-2.570	-2.566	-2.562	-2.558	-2.552	-2.548	-2.542	-2.538	-2.532	-2.528	-2.522	-2.516	-2.510	-2.505	-2.500	-2.495	-2.489	-2.482	-2.479	-2.472	-2.468	-2.461	-2.456	-2.450	-2.445	-2.440	-2.435	-2.429	-2.425	-2.419	-2.415	-2.411	-2.406	-2.402	-2.398	-2.394	-2.390	-2.388	-2.382	-2.380	-2.378	-2.375	-2.371	-2.369	-2.366	-2.365	-2.362	-2.361	-2.359	-2.359	-2.356	-2.356	-2.355	-2.355	-2.354	-2.354	-2.352	-2.352	-2.352	-2.352	-2.352	-2.352	-2.354	-2.354	-2.354	-2.355	-2.355	-2.355	-2.356	-2.358	-2.358	-2.359	-2.360	-2.360	-2.361	-2.362	-2.362	-2.364	-2.365	-2.365	-2.366	-2.366	-2.369	-2.369	-2.370	-2.370	-2.370	-2.371	-2.372	-2.374	-2.372	-2.374	-2.375	-2.375	-2.375	-2.376	-2.376	-2.376	-2.376	-2.378	-2.378	-2.378	-2.378	-2.376	-2.376	-2.378	-2.376	-2.375	-2.374	-2.374	-2.372	-2.371	-2.370	-2.368	-2.366	-2.364	-2.362	-2.359	-2.356	-2.352	-2.349	-2.346	-2.341	-2.336	-2.331	-2.326	-2.320	-2.315	-2.309	-2.301	-2.295	-2.286	-2.279	-2.270	-2.260	-2.251	-2.241	-2.231	-2.220	-2.209	-2.198	-2.185	-2.171	-2.159	-2.145	-2.130	-2.116	-2.100	-2.085	-2.069	-2.052	-2.035	-2.019	-2.000	-1.982	-1.965	-1.948	-1.928	-1.909	-1.889	-1.871	-1.851	-1.831	-1.811	-1.790	-1.770	-1.749	-1.730	-1.709	-1.689	-1.668	-1.648	-1.626	-1.605	-1.585	-1.564	-1.542	-1.522	-1.502	-1.482	-1.461	-1.440	-1.421	-1.400	-1.380	-1.359	-1.339	-1.319	-1.298	-1.278	-1.258	-1.238	-1.218	-1.198	-1.178	-1.158	-1.138	-1.116	-1.096	-1.076	-1.056	-1.035	-1.014	-0.994	-0.974	-0.952	-0.931	-0.910	-0.889	-0.866	-0.846	-0.824	-0.802	-0.780	-0.759	-0.736	-0.715	-0.691	-0.670	-0.648	-0.625	-0.602	-0.580	-0.558	-0.535	-0.512	-0.490	-0.469	-0.446	-0.422	-0.401	-0.380	-0.358	-0.336	-0.315	-0.292	-0.272	-0.251	-0.231	-0.211	-0.190	-0.171	-0.152	-0.132	-0.114	-0.095	-0.078	-0.060	-0.042	-0.026	-0.009	0.006	0.021	0.036	0.052	0.065	0.080	0.092	0.106	0.118	0.131	0.142	0.152	0.164	0.175	0.185	0.194	0.204	0.212	0.221	0.230	0.238	0.245	0.251	0.259	0.264	0.270	0.275	0.281	0.285	0.291	0.295	0.299	0.302	0.305	0.309	0.310	0.312	0.314	0.315	0.316	0.318	0.318	0.316	0.316	0.315	0.314	0.312	0.311	0.309	0.305	0.302	0.299	0.295	0.291	0.286	0.281	0.275	0.270	0.265	0.258	0.251	0.244	0.236	0.229	0.221	0.212	0.204	0.195	0.186	0.176	0.168	0.158	0.149	0.139	0.128	0.118	0.106	0.096	0.086	0.076	0.065	0.054	0.044	0.032	0.021	0.010	-0.001	-0.011	-0.022	-0.032	-0.045	-0.055	-0.065	-0.076	-0.086	-0.096	-0.108	-0.118	-0.126	-0.136	-0.148	-0.156	-0.166	-0.175	-0.185	-0.194	-0.202	-0.211	-0.221	-0.230	-0.239	-0.246	-0.255	-0.264	-0.271	-0.280	-0.288	-0.294	-0.301	-0.309	-0.316	-0.324	-0.330	-0.336	-0.342	-0.350	-0.355	-0.361	-0.366	-0.371	-0.376	-0.382	-0.385	-0.390	-0.394	-0.398	-0.401	-0.404	-0.406	-0.409	-0.411	-0.411	-0.412	-0.412	-0.414	-0.414	-0.412	-0.411	-0.410	-0.409	-0.405	-0.402	-0.399	-0.395	-0.390	-0.385	-0.379	-0.374	-0.366	-0.359	-0.351	-0.342	-0.332	-0.324	-0.314	-0.302	-0.291	-0.280	-0.268	-0.255	-0.240	-0.226	-0.211	-0.196	-0.180	-0.164	-0.146	-0.130	-0.112	-0.092	-0.074	-0.055	-0.035	-0.015	0.006	0.028	0.049	0.071	0.094	0.118	0.140	0.164	0.188	0.211	0.236	0.261	0.286	0.311	0.336	0.362	0.388	0.414	0.439	0.465	0.491	0.516	0.542	0.568	0.594	0.619	0.645	0.670	0.696	0.721	0.746	0.771	0.795	0.819	0.844	0.868	0.889	0.912	0.935	0.959	0.981	1.002	1.025	1.045	1.068	1.088	1.109	1.128	1.148	1.168	1.186	1.205	1.224	1.242	1.261	1.279	1.298	1.315	1.334	1.351	1.368	1.385	1.402	1.421	1.439	1.456	1.472	1.490	1.509	1.526	1.544	1.562	1.580	1.599	1.616	1.635	1.654	1.672	1.690	1.710	1.729	1.749	1.769	1.789	1.809	1.829	1.849	1.869	1.889	1.910	1.930	1.950	1.971	1.992	2.014	2.034	2.055	2.075	2.095	2.116	2.136	2.158	2.178	2.198	2.216	2.236	2.256	2.275	2.294	2.312	2.331	2.349	2.366	2.384	2.401	2.418	2.434	2.449	2.465	2.480	2.495	2.510	2.524	2.538	2.549	2.562	2.575	2.586	2.598	2.609	2.620	2.630	2.639	2.649	2.658	2.666	2.675	2.682	2.691	2.698	2.705	2.711	2.718	2.724	2.729	2.734	2.739	2.744	2.748	2.751	2.755	2.759	2.762	2.765	2.768	2.771	2.772	2.775	2.776	2.778	2.779	2.779	2.780	2.780	2.780	2.780	2.780	2.779	2.779	2.778	2.778	2.775	2.774	2.771	2.769	2.768	2.765	2.761	2.759	2.755	2.750	2.746	2.742	2.738	2.734	2.729	2.722	2.718	2.712	2.706	2.699	2.692	2.686	2.680	2.672	2.666	2.658	2.650	2.641	2.634	2.625	2.618	2.609	2.599	2.590	2.580	2.571	2.561	2.552	2.541	2.531	2.521	2.512	2.501	2.491	2.481	2.471	2.461	2.451	2.441	2.431	2.421	2.411	2.402	2.392	2.384	2.375	2.366	2.359	2.350	2.341	2.334	2.326	2.320	2.314	2.308	2.301	2.296	2.290	2.285	2.281	2.278	2.274	2.271	2.268	2.265	2.264	2.262	2.261	2.260	2.260	2.259	2.260	2.260	2.260	2.261	2.261	2.264	2.265	2.266	2.269	2.270	2.271	2.272	2.275	2.278	2.279	2.280	2.281	2.282	2.282	2.284	2.285	2.285	2.284	2.284	2.282	2.282	2.281	2.278	2.276	2.272	2.269	2.265	2.261	2.256	2.251	2.245	2.239	2.232	2.224	2.216	2.209	2.199	2.190	2.180	2.170	2.159	2.149	2.136	2.125	2.114	2.101	2.089	2.075	2.062	2.049	2.035	2.021	2.006	1.992	1.979	1.964	1.949	1.932	1.918	1.904	1.889	1.874	1.859	1.842	1.828	1.812	1.799	1.784	1.769	1.754	1.740	1.725	1.710	1.696	1.682	1.668	1.654	1.640	1.625	1.612	1.599	1.584	1.571	1.558	1.545	1.531	1.518	1.505	1.491	1.479	1.465	1.452	1.440	1.426	1.415	1.402	1.389	1.376	1.364	1.351	1.339	1.326	1.315	1.302	1.290	1.278	1.266	1.254	1.241	1.230	1.219	1.208	1.196	1.185	1.175	1.164	1.154	1.142	1.132	1.122	1.114	1.104	1.095	1.088	1.078	1.070	1.062	1.055	1.049	1.041	1.034	1.029	1.024	1.019	1.012	1.008	1.004	1.000	0.998	0.995	0.991	0.989	0.988	0.985	0.984	0.982	0.982	0.981	0.981	0.981	0.982	0.982	0.984	0.985	0.986	0.988	0.989	0.990	0.991	0.994	0.995	0.998	1.000	1.001	1.004	1.005	1.006	1.009	1.011	1.012	1.014	1.015	1.016	1.018	1.019	1.019	1.020	1.020	1.020	1.019	1.019	1.019	1.018	1.016	1.016	1.014	1.011	1.010	1.008	1.005	1.002	0.999	0.995	0.990	0.986	0.982	0.979	0.974	0.969	0.964	0.958	0.952	0.946	0.940	0.935	0.928	0.921	0.914	0.906	0.899	0.891	0.884	0.876	0.869	0.860	0.851	0.845	0.836	0.828	0.818	0.809	0.801	0.791	0.782	0.774	0.765	0.756	0.748	0.738	0.729	0.719	0.711	0.701	0.692	0.684	0.675	0.666	0.656	0.649	0.641	0.631	0.622	0.616	0.608	0.599	0.591	0.584	0.576	0.569	0.561	0.555	0.548	0.541	0.536	0.530	0.524	0.519	0.512	0.507	0.501	0.498	0.492	0.489	0.485	0.481	0.476	0.474	0.471	0.468	0.465	0.464	0.461	0.459	0.458	0.456	0.455	0.455	0.454	0.452	0.452	0.452	0.452	0.452	0.454	0.455	0.456	0.456	0.459	0.459	0.461	0.462	0.465	0.466	0.469	0.471	0.472	0.475	0.479	0.480	0.482	0.486	0.489	0.491	0.494	0.498	0.499	0.502	0.505	0.507	0.511	0.512	0.515	0.519	0.521	0.524	0.526	0.528	0.530	0.532	0.535	0.536	0.539	0.540	0.542	0.545	0.545	0.548	0.549	0.550	0.551	0.554	0.554	0.555	0.558	0.559	0.559	0.561	0.562	0.564	0.566	0.568	0.569	0.570	0.572	0.574	0.576	0.578	0.579	0.582	0.585	0.588	0.590	0.594	0.598	0.599	0.602	0.606	0.611	0.616	0.620	0.624	0.630	0.635	0.640	0.645	0.651	0.656	0.664	0.669	0.675	0.681	0.688	0.694	0.701	0.708	0.714	0.721	0.729	0.735	0.741	0.748	0.755	0.761	0.766	0.772	0.779	0.785	0.791	0.796	0.801	0.806	0.811	0.815	0.819	0.822	0.826	0.830	0.832	0.835	0.838	0.840	0.840	0.842	0.842	0.844	0.845	0.845	0.845	0.844	0.844	0.842	0.841	0.840	0.839	0.836	0.834	0.832	0.830	0.828	0.824	0.822	0.819	0.816	0.812	0.810	0.808	0.804	0.800	0.798	0.794	0.790	0.788	0.782	0.780	0.776	0.772	0.769	0.765	0.762	0.758	0.755	0.751	0.748	0.742	0.740	0.736	0.731	0.728	0.724	0.720	0.716	0.711	0.706	0.702	0.698	0.692	0.689	0.684	0.678	0.672	0.666	0.661	0.655	0.650	0.645	0.639	0.631	0.625	0.620	0.612	0.606	0.600	0.594	0.588	0.580	0.574	0.566	0.560	0.554	0.548	0.541	0.535	0.529	0.522	0.516	0.511	0.506	0.500	0.495	0.490	0.486	0.482	0.478	0.474	0.471	0.469	0.465	0.464	0.461	0.460	0.460	0.459	0.459	0.458	0.459	0.459	0.460	0.461	0.462	0.465	0.468	0.471	0.472	0.476	0.480	0.484	0.489	0.492	0.496	0.502	0.506	0.511	0.518	0.522	0.528	0.532	0.539	0.545	0.551	0.556	0.561	0.568	0.574	0.580	0.585	0.591	0.596	0.601	0.606	0.611	0.618	0.622	0.629	0.632	0.638	0.642	0.648	0.651	0.656	0.661	0.666	0.670	0.675	0.679	0.684	0.689	0.692	0.696	0.701	0.705	0.710	0.714	0.719	0.722	0.728	0.732	0.735	0.740	0.745	0.749	0.752	0.756	0.761	0.765	0.768	0.772	0.776	0.780	0.784	0.788	0.791	0.794	0.796	0.799	0.801	0.805	0.806	0.809	0.809	0.811	0.811	0.811	0.811	0.811	0.810	0.810	0.808	0.806	0.804	0.800	0.798	0.792	0.789	0.784	0.778	0.771	0.765	0.758	0.750	0.741	0.734	0.724	0.714	0.704	0.694	0.684	0.671	0.660	0.648	0.635	0.621	0.609	0.595	0.580	0.566	0.552	0.536	0.522	0.507	0.491	0.476	0.460	0.445	0.429	0.412	0.396	0.380	0.365	0.349	0.332	0.316	0.300	0.285	0.269	0.254	0.238	0.222	0.206	0.191	0.178	0.162	0.148	0.132	0.119	0.105	0.089	0.075	0.062	0.049	0.034	0.021	0.008	-0.005	-0.019	-0.031	-0.044	-0.056	-0.070	-0.082	-0.095	-0.108	-0.120	-0.132	-0.145	-0.158	-0.170	-0.182	-0.195	-0.209	-0.220	-0.232	-0.246	-0.259	-0.271	-0.285	-0.299	-0.311	-0.325	-0.339	-0.352	-0.366	-0.380	-0.395	-0.409	-0.424	-0.439	-0.455	-0.470	-0.486	-0.500	-0.518	-0.534	-0.550	-0.566	-0.585	-0.601	-0.619	-0.636	-0.655	-0.672	-0.691	-0.709	-0.728	-0.748	-0.766	-0.786	-0.805	-0.824	-0.844	-0.864	-0.882	-0.902	-0.922	-0.942	-0.962	-0.982	-1.002	-1.021	-1.042	-1.061	-1.081	-1.101	-1.119	-1.139	-1.158	-1.175	-1.194	-1.212	-1.230	-1.248	-1.265	-1.281	-1.299	-1.314	-1.330	-1.346	-1.361	-1.376	-1.390	-1.405	-1.419	-1.431	-1.444	-1.456	-1.470	-1.481	-1.491	-1.504	-1.514	-1.525	-1.536	-1.546	-1.556	-1.565	-1.574	-1.585	-1.594	-1.602	-1.611	-1.621	-1.630	-1.639	-1.648	-1.656	-1.666	-1.675	-1.684	-1.694	-1.702	-1.712	-1.721	-1.731	-1.741	-1.751	-1.762	-1.772	-1.784	-1.795	-1.806	-1.818	-1.829	-1.841	-1.854	-1.866	-1.878	-1.890	-1.904	-1.916	-1.929	-1.942	-1.955	-1.968	-1.980	-1.994	-2.007	-2.020	-2.033	-2.045	-2.056	-2.070	-2.081	-2.092	-2.104	-2.114	-2.124	-2.135	-2.144	-2.154	-2.161	-2.170	-2.178	-2.184	-2.191	-2.196	-2.201	-2.206	-2.210	-2.214	-2.216	-2.218	-2.219	-2.221	-2.220	-2.220	-2.219	-2.216	-2.214	-2.211	-2.206	-2.204	-2.198	-2.192	-2.186	-2.181	-2.174	-2.165	-2.158	-2.150	-2.140	-2.131	-2.121	-2.112	-2.101	-2.090	-2.080	-2.069	-2.058	-2.045	-2.034	-2.021	-2.010	-1.998	-1.985	-1.972	-1.960	-1.948	-1.935	-1.921	-1.909	-1.898	-1.884	-1.871	-1.858	-1.846	-1.832	-1.820	-1.808	-1.795	-1.784	-1.770	-1.759	-1.746	-1.735	-1.724	-1.712	-1.700	-1.689	-1.678	-1.668	-1.656	-1.648	-1.636	-1.626	-1.616	-1.606	-1.598	-1.588	-1.578	-1.569	-1.560	-1.551	-1.542	-1.534	-1.526	-1.519	-1.510	-1.502	-1.495	-1.488	-1.480	-1.472	-1.465	-1.459	-1.451	-1.444	-1.438	-1.430	-1.424	-1.418	-1.412	-1.406	-1.400	-1.392	-1.386	-1.380	-1.374	-1.368	-1.361	-1.355	-1.349	-1.342	-1.336	-1.331	-1.325	-1.320	-1.314	-1.308	-1.301	-1.295	-1.290	-1.284	-1.278	-1.272	-1.268	-1.262	-1.256	-1.251	-1.246	-1.241	-1.236	-1.231	-1.226	-1.222	-1.218	-1.214	-1.210	-1.208	-1.204	-1.200	-1.199	-1.195	-1.194	-1.192	-1.191	-1.189	-1.189	-1.189	-1.189	-1.189	-1.190	-1.191	-1.192	-1.195	-1.198	-1.200	-1.202	-1.205	-1.209	-1.212	-1.218	-1.222	-1.228	-1.232	-1.239	-1.245	-1.250	-1.256	-1.262	-1.269	-1.275	-1.281	-1.289	-1.296	-1.302	-1.309	-1.315	-1.321	-1.328	-1.334	-1.339	-1.344	-1.349	-1.352	-1.356	-1.360	-1.364	-1.366	-1.368	-1.368	-1.369	-1.368	-1.366	-1.364	-1.360	-1.356	-1.351	-1.345	-1.338	-1.329	-1.320	-1.309	-1.298	-1.285	-1.271	-1.255	-1.239	-1.221	-1.202	-1.181	-1.161	-1.138	-1.115	-1.089	-1.062	-1.036	-1.008	-0.978	-0.948	-0.916	-0.884	-0.850	-0.816	-0.780	-0.745	-0.708	-0.670	-0.632	-0.594	-0.555	-0.515	-0.475	-0.435	-0.395	-0.354	-0.314	-0.274	-0.232	-0.191	-0.151	-0.112	-0.072	-0.032	0.006	0.044	0.081	0.119	0.155	0.190	0.224	0.259	0.291	0.322	0.352	0.382	0.410	0.438	0.462	0.488	0.511	0.534	0.554	0.574	0.591	0.608	0.624	0.638	0.650	0.661	0.672	0.680	0.688	0.692	0.699	0.701	0.704	0.705	0.705	0.704	0.701	0.698	0.694	0.689	0.682	0.676	0.668	0.659	0.649	0.639	0.628	0.618	0.605	0.591	0.578	0.564	0.549	0.535	0.520	0.505	0.489	0.471	0.455	0.439	0.422	0.404	0.388	0.370	0.351	0.334	0.315	0.298	0.279	0.260	0.241	0.222	0.204	0.185	0.165	0.146	0.128	0.109	0.089	0.069	0.049	0.029	0.008	-0.014	-0.034	-0.055	-0.076	-0.098	-0.120	-0.142	-0.164	-0.188	-0.211	-0.234	-0.258	-0.282	-0.308	-0.332	-0.358	-0.385	-0.411	-0.438	-0.465	-0.494	-0.522	-0.552	-0.581	-0.612	-0.644	-0.675	-0.706	-0.739	-0.771	-0.805	-0.840	-0.874	-0.910	-0.946	-0.982	-1.021	-1.060	-1.098	-1.138	-1.178	-1.218	-1.260	-1.301	-1.345	-1.389	-1.432	-1.478	-1.524	-1.570	-1.616	-1.664	-1.712	-1.761	-1.810	-1.861	-1.911	-1.962	-2.016	-2.069	-2.121	-2.176	-2.231	-2.288	-2.342	-2.399	-2.456	-2.512	-2.571	-2.630	-2.690	-2.750	-2.810	-2.870	-2.932	-2.992	-3.055	-3.118	-3.181	-3.244	-3.308	-3.371	-3.435	-3.499	-3.564	-3.628	-3.694	-3.759	-3.824	-3.890	-3.955	-4.020	-4.086	-4.152	-4.218	-4.282	-4.349	-4.415	-4.480	-4.546	-4.610	-4.675	-4.741	-4.806	-4.870	-4.935	-5.000	-5.064	-5.128	-5.191	-5.254	-5.318	-5.380	-5.441	-5.504	-5.565	-5.626	-5.688	-5.748	-5.806	-5.866	-5.925	-5.985	-6.042	-6.099	-6.156	-6.214	-6.269	-6.325	-6.380	-6.432	-6.488	-6.540	-6.592	-6.645	-6.696	-6.746	-6.796	-6.846	-6.894	-6.942	-6.990	-7.036	-7.082	-7.128	-7.171	-7.215	-7.258	-7.300	-7.341	-7.381	-7.421	-7.460	-7.498	-7.535	-7.571	-7.605	-7.640	-7.674	-7.706	-7.739	-7.769	-7.799	-7.828	-7.856	-7.884	-7.909	-7.934	-7.958	-7.980	-8.002	-8.023	-8.042	-8.061	-8.078	-8.095	-8.110	-8.123	-8.135	-8.148	-8.158	-8.165	-8.174	-8.180	-8.185	-8.189	-8.190	-8.190	-8.190	-8.188	-8.184	-8.179	-8.172	-8.164	-8.154	-8.142	-8.130	-8.115	-8.099	-8.081	-8.062	-8.041	-8.019	-7.995	-7.970	-7.941	-7.912	-7.884	-7.851	-7.818	-7.782	-7.746	-7.709	-7.669	-7.628	-7.585	-7.541	-7.496	-7.449	-7.401	-7.352	-7.301	-7.250	-7.198	-7.142	-7.088	-7.031	-6.974	-6.915	-6.856	-6.795	-6.735	-6.671	-6.609	-6.545	-6.481	-6.416	-6.350	-6.282	-6.215	-6.149	-6.080	-6.011	-5.942	-5.872	-5.801	-5.731	-5.660	-5.589	-5.518	-5.445	-5.372	-5.301	-5.228	-5.155	-5.081	-5.006	-4.932	-4.859	-4.786	-4.711	-4.638	-4.562	-4.488	-4.412	-4.338	-4.262	-4.188	-4.112	-4.036	-3.961	-3.886	-3.811	-3.735	-3.659	-3.584	-3.508	-3.432	-3.356	-3.281	-3.205	-3.130	-3.054	-2.979	-2.904	-2.829	-2.752	-2.678	-2.604	-2.529	-2.455	-2.381	-2.308	-2.234	-2.161	-2.088	-2.015	-1.944	-1.872	-1.800	-1.730	-1.660	-1.590	-1.521	-1.452	-1.385	-1.318	-1.251	-1.184	-1.120	-1.054	-0.990	-0.929	-0.866	-0.805	-0.744	-0.684	-0.626	-0.568	-0.511	-0.455	-0.400	-0.346	-0.294	-0.240	-0.191	-0.140	-0.091	-0.044	0.004	0.049	0.092	0.136	0.179	0.220	0.260	0.300	0.338	0.374	0.410	0.445	0.478	0.510	0.542	0.571	0.601	0.629	0.655	0.682	0.706	0.731	0.752	0.775	0.795	0.814	0.832	0.850	0.865	0.881	0.895	0.908	0.920	0.931	0.941	0.950	0.958	0.964	0.971	0.975	0.980	0.984	0.985	0.988	0.988	0.986	0.986	0.984	0.981	0.978	0.972	0.968	0.961	0.954	0.948	0.939	0.930	0.920	0.910	0.900	0.889	0.876	0.864	0.851	0.838	0.822	0.809	0.794	0.779	0.762	0.746	0.730	0.714	0.696	0.679	0.661	0.644	0.625	0.608	0.589	0.570	0.551	0.532	0.514	0.495	0.476	0.456	0.438	0.418	0.398	0.378	0.359	0.339	0.319	0.301	0.281	0.261	0.241	0.221	0.201	0.182	0.162	0.142	0.122	0.102	0.084	0.062	0.042	0.024	0.004	-0.018	-0.038	-0.058	-0.078	-0.096	-0.118	-0.138	-0.159	-0.178	-0.199	-0.219	-0.239	-0.260	-0.280	-0.300	-0.320	-0.340	-0.360	-0.381	-0.401	-0.421	-0.442	-0.461	-0.481	-0.502	-0.521	-0.541	-0.560	-0.580	-0.600	-0.619	-0.638	-0.656	-0.675	-0.692	-0.711	-0.730	-0.749	-0.766	-0.784	-0.801	-0.819	-0.835	-0.851	-0.869	-0.884	-0.901	-0.918	-0.932	-0.949	-0.964	-0.980	-0.994	-1.010	-1.025	-1.040	-1.055	-1.069	-1.084	-1.099	-1.114	-1.128	-1.144	-1.158	-1.171	-1.186	-1.202	-1.216	-1.231	-1.246	-1.261	-1.276	-1.292	-1.308	-1.324	-1.339	-1.354	-1.370	-1.388	-1.404	-1.420	-1.438	-1.455	-1.472	-1.490	-1.508	-1.528	-1.545	-1.564	-1.581	-1.601	-1.620	-1.640	-1.659	-1.679	-1.699	-1.719	-1.739	-1.760	-1.780	-1.800	-1.821	-1.842	-1.864	-1.884	-1.906	-1.928	-1.949	-1.970	-1.991	-2.014	-2.035	-2.056	-2.078	-2.100	-2.121	-2.142	-2.165	-2.188	-2.209	-2.230	-2.251	-2.274	-2.295	-2.316	-2.339	-2.359	-2.381	-2.402	-2.424	-2.444	-2.465	-2.486	-2.506	-2.526	-2.548	-2.569	-2.589	-2.609	-2.629	-2.648	-2.668	-2.686	-2.705	-2.724	-2.742	-2.760	-2.778	-2.796	-2.812	-2.829	-2.845	-2.860	-2.876	-2.891	-2.905	-2.920	-2.932	-2.945	-2.958	-2.969	-2.980	-2.990	-3.000	-3.010	-3.018	-3.025	-3.031	-3.038	-3.042	-3.048	-3.051	-3.054	-3.056	-3.056	-3.058	-3.056	-3.056	-3.054	-3.050	-3.048	-3.042	-3.038	-3.032	-3.025	-3.018	-3.010	-3.001	-2.991	-2.981	-2.971	-2.960	-2.949	-2.936	-2.924	-2.910	-2.898	-2.882	-2.869	-2.854	-2.839	-2.824	-2.809	-2.794	-2.778	-2.762	-2.746	-2.729	-2.715	-2.699	-2.682	-2.666	-2.651	-2.634	-2.619	-2.604	-2.589	-2.572	-2.558	-2.544	-2.528	-2.514	-2.500	-2.485	-2.472	-2.459	-2.445	-2.431	-2.419	-2.406	-2.394	-2.381	-2.370	-2.356	-2.345	-2.334	-2.321	-2.311	-2.300	-2.289	-2.279	-2.266	-2.255	-2.245	-2.235	-2.224	-2.214	-2.202	-2.192	-2.181	-2.170	-2.160	-2.149	-2.138	-2.128	-2.116	-2.104	-2.094	-2.082	-2.071	-2.060	-2.050	-2.039	-2.026	-2.015	-2.004	-1.992	-1.981	-1.970	-1.958	-1.948	-1.935	-1.924	-1.914	-1.901	-1.891	-1.881	-1.870	-1.860	-1.849	-1.839	-1.829	-1.819	-1.809	-1.800	-1.791	-1.781	-1.772	-1.764	-1.756	-1.748	-1.740	-1.734	-1.726	-1.719	-1.712	-1.708	-1.701	-1.696	-1.691	-1.685	-1.681	-1.676	-1.674	-1.669	-1.665	-1.662	-1.660	-1.656	-1.654	-1.651	-1.650	-1.648	-1.646	-1.644	-1.642	-1.641	-1.640	-1.640	-1.639	-1.638	-1.635	-1.635	-1.634	-1.634	-1.632	-1.632	-1.631	-1.630	-1.629	-1.628	-1.628	-1.626	-1.624	-1.624	-1.621	-1.620	-1.619	-1.618	-1.615	-1.614	-1.611	-1.610	-1.608	-1.605	-1.602	-1.600	-1.598	-1.594	-1.591	-1.588	-1.585	-1.581	-1.579	-1.574	-1.570	-1.568	-1.562	-1.559	-1.554	-1.549	-1.545	-1.539	-1.534	-1.528	-1.522	-1.516	-1.510	-1.504	-1.498	-1.490	-1.484	-1.476	-1.469	-1.460	-1.452	-1.444	-1.435	-1.426	-1.418	-1.406	-1.396	-1.386	-1.376	-1.365	-1.354	-1.341	-1.330	-1.316	-1.305	-1.292	-1.279	-1.265	-1.251	-1.236	-1.222	-1.209	-1.192	-1.178	-1.162	-1.148	-1.131	-1.115	-1.099	-1.082	-1.065	-1.050	-1.032	-1.016	-0.999	-0.982	-0.965	-0.948	-0.931	-0.914	-0.896	-0.880	-0.862	-0.845	-0.828	-0.810	-0.794	-0.778	-0.760	-0.744	-0.728	-0.710	-0.695	-0.679	-0.662	-0.646	-0.630	-0.615	-0.599	-0.582	-0.569	-0.554	-0.538	-0.524	-0.509	-0.495	-0.480	-0.466	-0.451	-0.438	-0.424	-0.410	-0.398	-0.384	-0.371	-0.360	-0.346	-0.334	-0.322	-0.310	-0.299	-0.288	-0.278	-0.266	-0.255	-0.245	-0.236	-0.225	-0.216	-0.208	-0.198	-0.190	-0.181	-0.174	-0.166	-0.159	-0.151	-0.145	-0.139	-0.132	-0.128	-0.122	-0.118	-0.112	-0.108	-0.104	-0.100	-0.096	-0.092	-0.090	-0.086	-0.084	-0.081	-0.079	-0.078	-0.074	-0.072	-0.070	-0.069	-0.066	-0.065	-0.062	-0.060	-0.059	-0.056	-0.055	-0.052	-0.050	-0.048	-0.045	-0.042	-0.040	-0.038	-0.034	-0.031	-0.028	-0.022	-0.020	-0.015	-0.011	-0.006	-0.002	0.004	0.009	0.015	0.020	0.026	0.031	0.039	0.045	0.052	0.059	0.065	0.072	0.079	0.086	0.094	0.101	0.109	0.116	0.124	0.132	0.139	0.146	0.155	0.162	0.171	0.179	0.186	0.194	0.202	0.209	0.216	0.224	0.231	0.239	0.246	0.252	0.260	0.268	0.274	0.280	0.288	0.294	0.300	0.306	0.312	0.319	0.326	0.331	0.338	0.344	0.350	0.354	0.360	0.366	0.371	0.376	0.381	0.386	0.392	0.398	0.402	0.406	0.410	0.414	0.419	0.424	0.428	0.431	0.435	0.438	0.440	0.444	0.446	0.450	0.452	0.454	0.456	0.459	0.460	0.461	0.462	0.464	0.464	0.465	0.465	0.465	0.465	0.465	0.464	0.464	0.462	0.461	0.459	0.456	0.456	0.454	0.450	0.449	0.445	0.442	0.440	0.436	0.434	0.430	0.426	0.424	0.420	0.416	0.411	0.408	0.404	0.400	0.395	0.390	0.386	0.381	0.378	0.372	0.369	0.364	0.360	0.354	0.350	0.345	0.341	0.335	0.331	0.326	0.320	0.316	0.310	0.305	0.300	0.295	0.289	0.282	0.276	0.271	0.264	0.259	0.251	0.245	0.236	0.230	0.221	0.214	0.205	0.196	0.188	0.178	0.169	0.159	0.149	0.138	0.128	0.115	0.104	0.090	0.078	0.065	0.051	0.036	0.022	0.009	-0.006	-0.022	-0.039	-0.054	-0.071	-0.088	-0.105	-0.122	-0.140	-0.158	-0.176	-0.195	-0.212	-0.231	-0.251	-0.270	-0.289	-0.309	-0.329	-0.348	-0.368	-0.388	-0.406	-0.428	-0.446	-0.466	-0.486	-0.505	-0.524	-0.544	-0.562	-0.582	-0.600	-0.620	-0.639	-0.658	-0.675	-0.692	-0.711	-0.729	-0.746	-0.765	-0.781	-0.799	-0.816	-0.832	-0.850	-0.866	-0.882	-0.899	-0.915	-0.931	-0.948	-0.965	-0.981	-0.998	-1.014	-1.029	-1.045	-1.062	-1.079	-1.094	-1.111	-1.128	-1.145	-1.161	-1.179	-1.196	-1.214	-1.231	-1.249	-1.268	-1.285	-1.302	-1.321	-1.339	-1.358	-1.376	-1.396	-1.414	-1.432	-1.452	-1.471	-1.490	-1.509	-1.529	-1.548	-1.568	-1.586	-1.605	-1.624	-1.642	-1.661	-1.680	-1.698	-1.716	-1.734	-1.752	-1.770	-1.786	-1.804	-1.821	-1.838	-1.852	-1.869	-1.884	-1.898	-1.914	-1.926	-1.940	-1.954	-1.966	-1.979	-1.991	-2.002	-2.014	-2.024	-2.035	-2.044	-2.052	-2.061	-2.069	-2.078	-2.085	-2.092	-2.099	-2.105	-2.111	-2.116	-2.122	-2.126	-2.131	-2.135	-2.139	-2.142	-2.145	-2.149	-2.151	-2.154	-2.156	-2.159	-2.160	-2.161	-2.162	-2.164	-2.165	-2.165	-2.166	-2.168	-2.166	-2.168	-2.166	-2.166	-2.166	-2.165	-2.165	-2.164	-2.162	-2.161	-2.160	-2.158	-2.156	-2.155	-2.152	-2.149	-2.148	-2.145	-2.141	-2.139	-2.135	-2.131	-2.129	-2.125	-2.121	-2.116	-2.112	-2.108	-2.104	-2.099	-2.095	-2.090	-2.085	-2.080	-2.074	-2.070	-2.064	-2.059	-2.054	-2.047	-2.042	-2.038	-2.033	-2.026	-2.020	-2.015	-2.009	-2.004	-1.999	-1.994	-1.988	-1.982	-1.979	-1.972	-1.968	-1.964	-1.959	-1.954	-1.950	-1.945	-1.941	-1.938	-1.932	-1.930	-1.926	-1.922	-1.919	-1.916	-1.912	-1.910	-1.908	-1.905	-1.902	-1.900	-1.898	-1.895	-1.894	-1.891	-1.890	-1.889	-1.886	-1.885	-1.882	-1.881	-1.880	-1.879	-1.878	-1.875	-1.875	-1.874	-1.872	-1.870	-1.870	-1.869	-1.868	-1.866	-1.865	-1.865	-1.862	-1.861	-1.860	-1.859	-1.859	-1.856	-1.855	-1.854	-1.852	-1.851	-1.850	-1.849	-1.848	-1.846	-1.844	-1.842	-1.841	-1.840	-1.839	-1.836	-1.835	-1.832	-1.831	-1.830	-1.828	-1.825	-1.824	-1.821	-1.819	-1.816	-1.814	-1.810	-1.808	-1.804	-1.801	-1.798	-1.794	-1.790	-1.785	-1.781	-1.776	-1.770	-1.765	-1.760	-1.754	-1.748	-1.741	-1.734	-1.726	-1.719	-1.709	-1.700	-1.691	-1.681	-1.671	-1.661	-1.650	-1.638	-1.626	-1.614	-1.600	-1.586	-1.571	-1.558	-1.542	-1.526	-1.511	-1.495	-1.479	-1.460	-1.442	-1.424	-1.405	-1.386	-1.368	-1.349	-1.329	-1.309	-1.289	-1.268	-1.245	-1.225	-1.204	-1.182	-1.160	-1.139	-1.116	-1.094	-1.072	-1.050	-1.028	-1.005	-0.984	-0.960	-0.939	-0.918	-0.895	-0.874	-0.852	-0.830	-0.809	-0.788	-0.766	-0.745	-0.725	-0.704	-0.684	-0.662	-0.642	-0.622	-0.602	-0.584	-0.564	-0.544	-0.525	-0.505	-0.486	-0.468	-0.449	-0.430	-0.411	-0.392	-0.375	-0.355	-0.338	-0.319	-0.301	-0.282	-0.264	-0.246	-0.228	-0.209	-0.191	-0.172	-0.155	-0.138	-0.119	-0.101	-0.082	-0.065	-0.046	-0.029	-0.011	0.006	0.025	0.042	0.060	0.079	0.096	0.114	0.130	0.146	0.164	0.181	0.198	0.214	0.230	0.246	0.262	0.278	0.292	0.308	0.322	0.336	0.350	0.364	0.378	0.390	0.401	0.415	0.426	0.438	0.449	0.459	0.469	0.479	0.489	0.498	0.506	0.514	0.522	0.530	0.536	0.544	0.550	0.556	0.562	0.566	0.571	0.576	0.580	0.585	0.588	0.591	0.594	0.596	0.599	0.600	0.601	0.602	0.604	0.605	0.605	0.604	0.605	0.604	0.604	0.602	0.601	0.599	0.598	0.595	0.591	0.590	0.586	0.582	0.580	0.575	0.571	0.566	0.561	0.558	0.552	0.546	0.541	0.535	0.528	0.521	0.515	0.507	0.500	0.492	0.485	0.478	0.469	0.461	0.452	0.442	0.435	0.426	0.416	0.408	0.398	0.389	0.379	0.369	0.360	0.350	0.340	0.329	0.320	0.310	0.299	0.290	0.279	0.269	0.260	0.249	0.239	0.229	0.219	0.210	0.201	0.191	0.181	0.172	0.161	0.152	0.144	0.135	0.125	0.116	0.109	0.099	0.090	0.082	0.074	0.065	0.056	0.049	0.040	0.032	0.025	0.018	0.010	0.002	-0.005	-0.011	-0.018	-0.024	-0.032	-0.039	-0.045	-0.050	-0.056	-0.062	-0.066	-0.072	-0.078	-0.082	-0.086	-0.091	-0.094	-0.098	-0.100	-0.102	-0.105	-0.108	-0.109	-0.111	-0.111	-0.111	-0.111	-0.111	-0.111	-0.109	-0.109	-0.106	-0.104	-0.099	-0.096	-0.091	-0.086	-0.081	-0.076	-0.070	-0.062	-0.055	-0.048	-0.039	-0.030	-0.020	-0.010	0.000	0.011	0.022	0.035	0.048	0.061	0.074	0.089	0.102	0.118	0.134	0.149	0.165	0.182	0.200	0.216	0.234	0.252	0.271	0.290	0.309	0.329	0.349	0.369	0.389	0.409	0.430	0.451	0.472	0.494	0.515	0.536	0.559	0.580	0.602	0.625	0.646	0.669	0.691	0.712	0.735	0.756	0.779	0.800	0.821	0.844	0.865	0.886	0.908	0.928	0.949	0.969	0.989	1.010	1.029	1.049	1.069	1.086	1.105	1.124	1.142	1.160	1.178	1.195	1.212	1.229	1.245	1.261	1.278	1.292	1.308	1.324	1.339	1.352	1.368	1.382	1.396	1.411	1.424	1.438	1.452	1.465	1.479	1.494	1.508	1.520	1.535	1.549	1.561	1.576	1.590	1.605	1.619	1.632	1.648	1.662	1.678	1.692	1.709	1.725	1.741	1.758	1.774	1.790	1.806	1.824	1.841	1.859	1.876	1.895	1.912	1.932	1.950	1.970	1.988	2.007	2.026	2.046	2.065	2.085	2.104	2.124	2.142	2.164	2.182	2.201	2.221	2.240	2.259	2.279	2.298	2.316	2.334	2.352	2.370	2.389	2.406	2.424	2.440	2.456	2.472	2.489	2.504	2.519	2.532	2.549	2.562	2.575	2.589	2.602	2.614	2.625	2.638	2.649	2.660	2.670	2.680	2.690	2.699	2.708	2.716	2.724	2.732	2.740	2.746	2.752	2.759	2.765	2.771	2.776	2.781	2.785	2.790	2.794	2.799	2.801	2.805	2.808	2.810	2.812	2.814	2.816	2.818	2.819	2.819	2.819	2.819	2.820	2.819	2.819	2.818	2.818	2.816	2.814	2.812	2.810	2.808	2.805	2.801	2.799	2.795	2.791	2.788	2.782	2.778	2.774	2.769	2.762	2.758	2.751	2.745	2.739	2.732	2.726	2.719	2.711	2.705	2.698	2.689	2.681	2.672	2.664	2.658	2.648	2.639	2.630	2.621	2.612	2.602	2.594	2.585	2.575	2.566	2.556	2.548	2.538	2.529	2.519	2.511	2.501	2.494	2.484	2.476	2.468	2.459	2.451	2.444	2.438	2.430	2.422	2.416	2.410	2.404	2.398	2.392	2.388	2.382	2.379	2.375	2.371	2.368	2.365	2.362	2.361	2.359	2.358	2.356	2.356	2.356	2.355	2.355	2.356	2.356	2.358	2.360	2.360	2.362	2.365	2.366	2.369	2.370	2.372	2.375	2.376	2.379	2.381	2.384	2.386	2.389	2.390	2.391	2.394	2.395	2.395	2.396	2.396	2.396	2.398	2.396	2.396	2.395	2.394	2.391	2.390	2.386	2.384	2.380	2.376	2.371	2.368	2.362	2.358	2.350	2.345	2.338	2.330	2.324	2.315	2.306	2.299	2.289	2.281	2.271	2.261	2.251	2.241	2.230	2.220	2.209	2.199	2.186	2.175	2.164	2.151	2.141	2.128	2.116	2.104	2.092	2.079	2.068	2.054	2.042	2.030	2.019	2.005	1.994	1.980	1.968	1.956	1.942	1.930	1.918	1.905	1.894	1.881	1.868	1.855	1.844	1.831	1.819	1.805	1.794	1.781	1.769	1.756	1.744	1.730	1.719	1.706	1.692	1.681	1.668	1.655	1.644	1.630	1.619	1.605	1.592	1.581	1.568	1.555	1.544	1.531	1.519	1.508	1.495	1.484	1.471	1.461	1.449	1.439	1.426	1.416	1.406	1.396	1.386	1.376	1.366	1.359	1.349	1.340	1.332	1.325	1.316	1.310	1.304	1.298	1.291	1.285	1.280	1.275	1.271	1.268	1.262	1.260	1.256	1.255	1.252	1.251	1.249	1.249	1.248	1.246	1.248	1.248	1.249	1.250	1.250	1.251	1.254	1.255	1.258	1.260	1.262	1.265	1.268	1.270	1.274	1.276	1.279	1.282	1.285	1.289	1.292	1.295	1.298	1.300	1.304	1.305	1.308	1.309	1.311	1.312	1.315	1.315	1.316	1.316	1.318	1.318	1.316	1.315	1.316	1.315	1.312	1.310	1.309	1.306	1.302	1.299	1.296	1.291	1.288	1.282	1.278	1.271	1.266	1.260	1.254	1.248	1.240	1.232	1.225	1.218	1.210	1.201	1.194	1.185	1.175	1.168	1.159	1.149	1.140	1.130	1.120	1.111	1.101	1.090	1.081	1.071	1.061	1.051	1.042	1.031	1.022	1.011	1.002	0.992	0.982	0.975	0.965	0.956	0.948	0.939	0.930	0.922	0.914	0.906	0.898	0.891	0.884	0.876	0.869	0.862	0.855	0.850	0.844	0.838	0.831	0.826	0.821	0.816	0.811	0.808	0.802	0.799	0.795	0.792	0.788	0.785	0.782	0.779	0.776	0.774	0.771	0.769	0.766	0.765	0.764	0.761	0.760	0.759	0.758	0.756	0.755	0.754	0.752	0.751	0.751	0.750	0.749	0.748	0.748	0.748	0.748	0.746	0.746	0.746	0.745	0.745	0.745	0.745	0.745	0.745	0.744	0.744	0.744	0.744	0.744	0.744	0.744	0.742	0.742	0.742	0.742	0.742	0.742	0.742	0.742	0.742	0.742	0.742	0.742	0.742	0.742	0.742	0.742	0.742	0.742	0.742	0.742	0.744	0.744	0.744	0.744	0.745	0.746	0.746	0.748	0.748	0.749	0.750	0.750	0.751	0.752	0.754	0.755	0.758	0.760	0.761	0.762	0.765	0.768	0.770	0.772	0.775	0.778	0.781	0.785	0.789	0.792	0.795	0.800	0.804	0.808	0.812	0.818	0.822	0.828	0.832	0.838	0.842	0.849	0.854	0.860	0.865	0.871	0.878	0.884	0.890	0.896	0.901	0.908	0.914	0.920	0.925	0.932	0.938	0.942	0.949	0.954	0.959	0.964	0.969	0.975	0.980	0.984	0.989	0.992	0.996	1.000	1.004	1.006	1.010	1.012	1.015	1.018	1.020	1.021	1.024	1.024	1.026	1.028	1.028	1.030	1.030	1.030	1.031	1.030	1.030	1.030	1.030	1.029	1.029	1.028	1.028	1.025	1.025	1.024	1.024	1.022	1.021	1.019	1.019	1.018	1.016	1.015	1.014	1.014	1.012	1.010	1.009	1.008	1.006	1.005	1.004	1.001	1.001	0.999	0.998	0.995	0.995	0.994	0.991	0.990	0.988	0.986	0.982	0.981	0.979	0.975	0.974	0.971	0.968	0.964	0.961	0.958	0.955	0.950	0.946	0.941	0.938	0.934	0.929	0.925	0.920	0.915	0.910	0.904	0.899	0.894	0.888	0.882	0.876	0.871	0.865	0.860	0.854	0.849	0.842	0.838	0.831	0.826	0.821	0.815	0.810	0.806	0.801	0.798	0.792	0.789	0.785	0.781	0.778	0.775	0.771	0.770	0.768	0.766	0.765	0.764	0.762	0.761	0.761	0.761	0.761	0.762	0.764	0.765	0.766	0.769	0.771	0.774	0.778	0.780	0.784	0.788	0.791	0.796	0.800	0.805	0.810	0.815	0.820	0.825	0.831	0.836	0.842	0.849	0.855	0.860	0.868	0.874	0.880	0.886	0.892	0.899	0.906	0.912	0.919	0.926	0.932	0.939	0.945	0.952	0.959	0.965	0.972	0.979	0.985	0.991	0.998	1.004	1.011	1.018	1.025	1.031	1.038	1.044	1.051	1.056	1.064	1.070	1.076	1.082	1.089	1.095	1.101	1.108	1.112	1.119	1.125	1.130	1.135	1.141	1.146	1.151	1.156	1.161	1.165	1.169	1.172	1.176	1.180	1.182	1.185	1.189	1.191	1.192	1.194	1.195	1.195	1.195	1.196	1.194	1.194	1.192	1.190	1.188	1.185	1.180	1.176	1.172	1.168	1.161	1.156	1.149	1.141	1.135	1.128	1.118	1.110	1.101	1.091	1.080	1.070	1.059	1.048	1.036	1.024	1.012	0.999	0.986	0.972	0.959	0.945	0.931	0.918	0.902	0.889	0.874	0.858	0.844	0.829	0.812	0.798	0.782	0.766	0.751	0.735	0.720	0.705	0.689	0.674	0.658	0.641	0.626	0.611	0.595	0.580	0.564	0.550	0.532	0.518	0.502	
