# Supplementary material for: Motion onset VEPs can see through the blur
Source: Sci Rep. 2024 Sep 12;14:21296. doi: 10.1038/s41598-024-72483-z (PMC11393312; doi:10.1038/s41598-024-72483-z)
Supplement: Supplementary file 3 — Supplementary Information 3. [file 41598_2024_72483_MOESM3_ESM.zip › VEP_raw_data/source_data/SourceBlurVEP-S004_VEP_2023-03-30_07-56-49.txt]

0.000	0.000	99999.999	6250.000	50.000	-2193.000	-2061.000	6248.000	7.000	100.000	5.000	2.000	1.000	1.000	0.000	0.000	0.000	0.000	0.000	0.000	0.000	0.000	0.000	0.000	0.000	0.000	0.000	-0.785	-0.796	-0.806	-0.816	-0.825	-0.835	-0.844	-0.852	-0.860	-0.869	-0.876	-0.882	-0.890	-0.896	-0.904	-0.909	-0.914	-0.920	-0.925	-0.930	-0.934	-0.939	-0.942	-0.946	-0.950	-0.954	-0.956	-0.960	-0.961	-0.964	-0.966	-0.969	-0.970	-0.970	-0.972	-0.972	-0.972	-0.972	-0.974	-0.974	-0.975	-0.974	-0.974	-0.972	-0.971	-0.970	-0.970	-0.968	-0.966	-0.964	-0.961	-0.960	-0.958	-0.955	-0.951	-0.949	-0.946	-0.942	-0.939	-0.936	-0.932	-0.929	-0.924	-0.920	-0.916	-0.912	-0.908	-0.905	-0.900	-0.895	-0.890	-0.888	-0.882	-0.879	-0.874	-0.869	-0.864	-0.859	-0.855	-0.850	-0.846	-0.841	-0.838	-0.832	-0.829	-0.825	-0.820	-0.816	-0.812	-0.808	-0.804	-0.801	-0.796	-0.792	-0.790	-0.786	-0.782	-0.780	-0.776	-0.774	-0.770	-0.768	-0.765	-0.762	-0.760	-0.758	-0.755	-0.754	-0.751	-0.749	-0.748	-0.746	-0.744	-0.742	-0.741	-0.740	-0.739	-0.738	-0.736	-0.736	-0.735	-0.735	-0.734	-0.734	-0.732	-0.732	-0.732	-0.732	-0.732	-0.732	-0.732	-0.731	-0.731	-0.731	-0.731	-0.731	-0.732	-0.732	-0.732	-0.732	-0.732	-0.732	-0.734	-0.732	-0.734	-0.734	-0.734	-0.734	-0.734	-0.735	-0.735	-0.734	-0.735	-0.735	-0.735	-0.735	-0.735	-0.735	-0.735	-0.734	-0.735	-0.735	-0.734	-0.735	-0.734	-0.734	-0.732	-0.734	-0.732	-0.732	-0.732	-0.732	-0.731	-0.732	-0.732	-0.731	-0.732	-0.732	-0.732	-0.732	-0.732	-0.732	-0.732	-0.735	-0.735	-0.735	-0.735	-0.738	-0.739	-0.739	-0.740	-0.741	-0.742	-0.744	-0.745	-0.748	-0.749	-0.751	-0.754	-0.756	-0.758	-0.760	-0.762	-0.764	-0.768	-0.769	-0.771	-0.774	-0.776	-0.779	-0.781	-0.784	-0.786	-0.789	-0.791	-0.792	-0.796	-0.798	-0.800	-0.802	-0.804	-0.806	-0.808	-0.809	-0.810	-0.811	-0.811	-0.814	-0.814	-0.814	-0.814	-0.814	-0.812	-0.811	-0.811	-0.809	-0.809	-0.806	-0.804	-0.801	-0.799	-0.796	-0.792	-0.790	-0.785	-0.780	-0.778	-0.772	-0.766	-0.762	-0.756	-0.750	-0.745	-0.738	-0.731	-0.725	-0.718	-0.710	-0.704	-0.696	-0.688	-0.680	-0.671	-0.662	-0.655	-0.646	-0.638	-0.630	-0.621	-0.612	-0.604	-0.595	-0.586	-0.578	-0.569	-0.561	-0.552	-0.544	-0.535	-0.528	-0.521	-0.514	-0.506	-0.499	-0.491	-0.486	-0.480	-0.475	-0.469	-0.464	-0.460	-0.455	-0.451	-0.448	-0.445	-0.442	-0.441	-0.439	-0.438	-0.438	-0.436	-0.436	-0.438	-0.439	-0.440	-0.444	-0.445	-0.449	-0.452	-0.458	-0.462	-0.466	-0.472	-0.479	-0.485	-0.492	-0.499	-0.506	-0.515	-0.522	-0.532	-0.541	-0.550	-0.561	-0.571	-0.581	-0.591	-0.604	-0.614	-0.625	-0.636	-0.649	-0.659	-0.670	-0.684	-0.695	-0.706	-0.718	-0.730	-0.741	-0.752	-0.764	-0.776	-0.788	-0.799	-0.809	-0.820	-0.830	-0.840	-0.850	-0.859	-0.869	-0.878	-0.886	-0.895	-0.902	-0.911	-0.919	-0.925	-0.931	-0.938	-0.942	-0.948	-0.952	-0.958	-0.961	-0.965	-0.969	-0.971	-0.974	-0.976	-0.978	-0.979	-0.979	-0.980	-0.980	-0.980	-0.979	-0.979	-0.979	-0.976	-0.975	-0.974	-0.972	-0.970	-0.968	-0.965	-0.962	-0.960	-0.956	-0.955	-0.951	-0.949	-0.945	-0.942	-0.940	-0.938	-0.935	-0.932	-0.930	-0.928	-0.926	-0.924	-0.921	-0.920	-0.919	-0.918	-0.916	-0.915	-0.915	-0.914	-0.914	-0.914	-0.912	-0.914	-0.914	-0.914	-0.914	-0.915	-0.916	-0.915	-0.916	-0.918	-0.918	-0.918	-0.920	-0.920	-0.920	-0.922	-0.922	-0.924	-0.922	-0.922	-0.924	-0.924	-0.922	-0.922	-0.921	-0.920	-0.920	-0.918	-0.916	-0.914	-0.912	-0.910	-0.906	-0.904	-0.900	-0.896	-0.892	-0.889	-0.884	-0.879	-0.874	-0.869	-0.864	-0.858	-0.852	-0.846	-0.840	-0.835	-0.828	-0.820	-0.815	-0.808	-0.800	-0.794	-0.786	-0.781	-0.774	-0.766	-0.759	-0.752	-0.746	-0.739	-0.734	-0.726	-0.720	-0.715	-0.708	-0.702	-0.698	-0.691	-0.688	-0.682	-0.679	-0.674	-0.670	-0.668	-0.664	-0.661	-0.659	-0.658	-0.656	-0.654	-0.654	-0.652	-0.654	-0.652	-0.654	-0.655	-0.656	-0.659	-0.662	-0.665	-0.669	-0.674	-0.678	-0.682	-0.689	-0.694	-0.700	-0.708	-0.716	-0.725	-0.734	-0.742	-0.752	-0.764	-0.774	-0.785	-0.799	-0.810	-0.824	-0.838	-0.851	-0.866	-0.880	-0.895	-0.911	-0.928	-0.945	-0.962	-0.981	-0.999	-1.018	-1.036	-1.056	-1.075	-1.095	-1.115	-1.135	-1.155	-1.176	-1.198	-1.216	-1.238	-1.259	-1.279	-1.301	-1.321	-1.341	-1.362	-1.382	-1.401	-1.421	-1.440	-1.459	-1.479	-1.496	-1.515	-1.531	-1.549	-1.564	-1.580	-1.595	-1.609	-1.622	-1.636	-1.649	-1.660	-1.671	-1.681	-1.690	-1.700	-1.708	-1.715	-1.721	-1.728	-1.732	-1.738	-1.740	-1.744	-1.745	-1.748	-1.748	-1.749	-1.750	-1.749	-1.748	-1.746	-1.744	-1.742	-1.740	-1.736	-1.734	-1.731	-1.728	-1.724	-1.720	-1.718	-1.714	-1.709	-1.706	-1.702	-1.700	-1.698	-1.694	-1.692	-1.690	-1.689	-1.688	-1.688	-1.686	-1.688	-1.688	-1.689	-1.690	-1.694	-1.695	-1.699	-1.702	-1.708	-1.711	-1.718	-1.724	-1.729	-1.738	-1.744	-1.751	-1.760	-1.769	-1.778	-1.788	-1.798	-1.808	-1.819	-1.831	-1.842	-1.854	-1.865	-1.878	-1.890	-1.902	-1.916	-1.929	-1.941	-1.955	-1.968	-1.980	-1.994	-2.007	-2.020	-2.034	-2.045	-2.059	-2.072	-2.085	-2.099	-2.111	-2.124	-2.135	-2.148	-2.160	-2.174	-2.185	-2.198	-2.209	-2.221	-2.232	-2.245	-2.258	-2.269	-2.280	-2.291	-2.302	-2.314	-2.325	-2.336	-2.348	-2.359	-2.370	-2.381	-2.392	-2.402	-2.414	-2.425	-2.435	-2.446	-2.456	-2.466	-2.476	-2.488	-2.496	-2.506	-2.518	-2.528	-2.535	-2.545	-2.554	-2.564	-2.572	-2.580	-2.589	-2.598	-2.605	-2.612	-2.620	-2.628	-2.634	-2.639	-2.646	-2.651	-2.656	-2.662	-2.666	-2.670	-2.675	-2.679	-2.682	-2.685	-2.688	-2.690	-2.692	-2.694	-2.695	-2.696	-2.696	-2.696	-2.696	-2.696	-2.694	-2.694	-2.692	-2.690	-2.689	-2.685	-2.682	-2.680	-2.676	-2.672	-2.670	-2.666	-2.661	-2.658	-2.652	-2.648	-2.641	-2.638	-2.631	-2.625	-2.619	-2.612	-2.606	-2.600	-2.592	-2.585	-2.578	-2.570	-2.562	-2.555	-2.546	-2.539	-2.530	-2.520	-2.510	-2.501	-2.491	-2.481	-2.471	-2.461	-2.450	-2.440	-2.428	-2.415	-2.402	-2.391	-2.378	-2.364	-2.351	-2.336	-2.322	-2.308	-2.291	-2.278	-2.260	-2.244	-2.228	-2.210	-2.192	-2.175	-2.156	-2.139	-2.120	-2.101	-2.081	-2.062	-2.041	-2.021	-2.001	-1.980	-1.960	-1.939	-1.919	-1.898	-1.876	-1.854	-1.832	-1.811	-1.790	-1.769	-1.748	-1.726	-1.705	-1.684	-1.664	-1.642	-1.622	-1.604	-1.584	-1.564	-1.545	-1.525	-1.508	-1.489	-1.472	-1.454	-1.438	-1.421	-1.405	-1.390	-1.375	-1.360	-1.346	-1.331	-1.319	-1.305	-1.294	-1.281	-1.271	-1.260	-1.249	-1.240	-1.230	-1.221	-1.214	-1.205	-1.198	-1.190	-1.182	-1.176	-1.171	-1.165	-1.160	-1.154	-1.149	-1.144	-1.140	-1.136	-1.132	-1.130	-1.125	-1.122	-1.120	-1.116	-1.114	-1.111	-1.109	-1.108	-1.105	-1.102	-1.101	-1.100	-1.098	-1.096	-1.096	-1.094	-1.092	-1.091	-1.090	-1.089	-1.088	-1.086	-1.085	-1.084	-1.082	-1.081	-1.079	-1.078	-1.078	-1.076	-1.074	-1.072	-1.070	-1.069	-1.066	-1.065	-1.064	-1.061	-1.059	-1.056	-1.055	-1.052	-1.049	-1.046	-1.044	-1.041	-1.039	-1.035	-1.032	-1.029	-1.026	-1.022	-1.020	-1.016	-1.012	-1.009	-1.005	-1.001	-0.999	-0.994	-0.991	-0.988	-0.984	-0.980	-0.979	-0.974	-0.971	-0.969	-0.966	-0.965	-0.961	-0.960	-0.959	-0.958	-0.956	-0.956	-0.955	-0.956	-0.956	-0.958	-0.959	-0.960	-0.962	-0.965	-0.969	-0.972	-0.976	-0.982	-0.988	-0.992	-1.000	-1.008	-1.014	-1.022	-1.031	-1.040	-1.050	-1.060	-1.070	-1.081	-1.092	-1.105	-1.116	-1.129	-1.142	-1.156	-1.170	-1.184	-1.198	-1.212	-1.226	-1.242	-1.256	-1.271	-1.286	-1.301	-1.316	-1.331	-1.346	-1.361	-1.375	-1.390	-1.402	-1.418	-1.431	-1.444	-1.458	-1.469	-1.481	-1.494	-1.505	-1.515	-1.526	-1.536	-1.546	-1.554	-1.564	-1.571	-1.579	-1.588	-1.595	-1.601	-1.608	-1.614	-1.620	-1.626	-1.630	-1.636	-1.641	-1.645	-1.650	-1.654	-1.659	-1.664	-1.668	-1.671	-1.675	-1.680	-1.686	-1.690	-1.695	-1.701	-1.706	-1.711	-1.719	-1.725	-1.731	-1.739	-1.748	-1.755	-1.765	-1.774	-1.784	-1.795	-1.805	-1.818	-1.829	-1.841	-1.855	-1.869	-1.882	-1.899	-1.912	-1.929	-1.945	-1.961	-1.979	-1.995	-2.013	-2.030	-2.049	-2.068	-2.086	-2.104	-2.124	-2.142	-2.161	-2.181	-2.200	-2.219	-2.238	-2.255	-2.274	-2.291	-2.310	-2.326	-2.344	-2.360	-2.375	-2.391	-2.406	-2.421	-2.434	-2.448	-2.460	-2.471	-2.482	-2.491	-2.502	-2.510	-2.519	-2.525	-2.530	-2.536	-2.540	-2.544	-2.546	-2.548	-2.549	-2.548	-2.548	-2.545	-2.541	-2.539	-2.534	-2.528	-2.520	-2.514	-2.505	-2.496	-2.486	-2.476	-2.465	-2.452	-2.441	-2.428	-2.414	-2.400	-2.384	-2.369	-2.352	-2.336	-2.319	-2.302	-2.284	-2.266	-2.248	-2.229	-2.210	-2.191	-2.172	-2.154	-2.135	-2.116	-2.096	-2.079	-2.059	-2.041	-2.021	-2.004	-1.985	-1.969	-1.950	-1.934	-1.916	-1.900	-1.885	-1.869	-1.854	-1.840	-1.826	-1.814	-1.801	-1.789	-1.778	-1.766	-1.756	-1.748	-1.738	-1.729	-1.721	-1.715	-1.709	-1.702	-1.696	-1.692	-1.689	-1.685	-1.681	-1.680	-1.678	-1.676	-1.675	-1.675	-1.675	-1.675	-1.675	-1.676	-1.678	-1.678	-1.680	-1.681	-1.682	-1.684	-1.686	-1.688	-1.689	-1.690	-1.690	-1.691	-1.691	-1.691	-1.691	-1.691	-1.690	-1.689	-1.686	-1.684	-1.680	-1.678	-1.672	-1.669	-1.662	-1.656	-1.650	-1.642	-1.634	-1.625	-1.616	-1.605	-1.594	-1.582	-1.570	-1.556	-1.542	-1.529	-1.514	-1.498	-1.481	-1.465	-1.448	-1.430	-1.412	-1.394	-1.375	-1.356	-1.338	-1.318	-1.298	-1.278	-1.259	-1.238	-1.218	-1.198	-1.178	-1.159	-1.139	-1.120	-1.100	-1.082	-1.064	-1.045	-1.028	-1.010	-0.994	-0.978	-0.961	-0.946	-0.931	-0.918	-0.904	-0.891	-0.879	-0.866	-0.856	-0.845	-0.835	-0.825	-0.818	-0.809	-0.801	-0.795	-0.788	-0.781	-0.776	-0.771	-0.768	-0.762	-0.760	-0.756	-0.754	-0.751	-0.750	-0.749	-0.748	-0.746	-0.745	-0.745	-0.746	-0.745	-0.746	-0.746	-0.748	-0.750	-0.750	-0.751	-0.752	-0.755	-0.756	-0.758	-0.760	-0.761	-0.764	-0.766	-0.768	-0.770	-0.772	-0.774	-0.776	-0.779	-0.780	-0.782	-0.785	-0.788	-0.790	-0.792	-0.794	-0.796	-0.799	-0.800	-0.802	-0.805	-0.806	-0.809	-0.810	-0.812	-0.814	-0.815	-0.819	-0.820	-0.821	-0.821	-0.824	-0.825	-0.826	-0.828	-0.829	-0.830	-0.830	-0.831	-0.831	-0.831	-0.832	-0.832	-0.832	-0.832	-0.832	-0.831	-0.831	-0.831	-0.831	-0.830	-0.830	-0.829	-0.828	-0.828	-0.826	-0.825	-0.824	-0.822	-0.821	-0.819	-0.818	-0.816	-0.815	-0.812	-0.811	-0.809	-0.808	-0.806	-0.805	-0.801	-0.800	-0.798	-0.796	-0.796	-0.794	-0.791	-0.790	-0.789	-0.786	-0.785	-0.784	-0.782	-0.781	-0.780	-0.778	-0.778	-0.775	-0.775	-0.774	-0.772	-0.771	-0.771	-0.770	-0.769	-0.769	-0.768	-0.766	-0.766	-0.765	-0.765	-0.765	-0.764	-0.765	-0.764	-0.764	-0.764	-0.764	-0.764	-0.764	-0.764	-0.765	-0.765	-0.765	-0.765	-0.766	-0.766	-0.768	-0.769	-0.769	-0.769	-0.770	-0.770	-0.770	-0.770	-0.771	-0.771	-0.771	-0.772	-0.772	-0.772	-0.772	-0.772	-0.772	-0.771	-0.772	-0.771	-0.771	-0.770	-0.769	-0.768	-0.766	-0.766	-0.764	-0.761	-0.760	-0.758	-0.755	-0.752	-0.750	-0.748	-0.744	-0.741	-0.738	-0.734	-0.730	-0.726	-0.722	-0.718	-0.714	-0.708	-0.704	-0.699	-0.694	-0.688	-0.684	-0.679	-0.674	-0.668	-0.662	-0.658	-0.651	-0.648	-0.642	-0.638	-0.632	-0.626	-0.621	-0.618	-0.612	-0.608	-0.602	-0.599	-0.594	-0.591	-0.586	-0.582	-0.580	-0.578	-0.574	-0.570	-0.568	-0.565	-0.562	-0.560	-0.559	-0.558	-0.555	-0.554	-0.551	-0.550	-0.550	-0.549	-0.548	-0.546	-0.546	-0.545	-0.545	-0.544	-0.544	-0.542	-0.541	-0.541	-0.540	-0.540	-0.539	-0.539	-0.539	-0.538	-0.538	-0.536	-0.535	-0.535	-0.534	-0.532	-0.531	-0.529	-0.528	-0.525	-0.522	-0.521	-0.519	-0.518	-0.515	-0.511	-0.509	-0.506	-0.502	-0.500	-0.496	-0.494	-0.490	-0.486	-0.482	-0.478	-0.475	-0.471	-0.466	-0.461	-0.458	-0.454	-0.449	-0.445	-0.440	-0.435	-0.431	-0.426	-0.421	-0.418	-0.414	-0.410	-0.406	-0.402	-0.399	-0.395	-0.392	-0.390	-0.388	-0.386	-0.382	-0.381	-0.380	-0.380	-0.379	-0.380	-0.379	-0.380	-0.381	-0.384	-0.386	-0.389	-0.391	-0.396	-0.401	-0.405	-0.411	-0.418	-0.424	-0.431	-0.439	-0.448	-0.456	-0.466	-0.478	-0.488	-0.499	-0.510	-0.524	-0.536	-0.549	-0.562	-0.578	-0.592	-0.608	-0.622	-0.639	-0.654	-0.670	-0.686	-0.704	-0.721	-0.738	-0.755	-0.771	-0.789	-0.806	-0.821	-0.838	-0.855	-0.871	-0.888	-0.904	-0.919	-0.934	-0.949	-0.962	-0.976	-0.989	-1.001	-1.014	-1.025	-1.036	-1.046	-1.055	-1.064	-1.072	-1.079	-1.085	-1.091	-1.098	-1.101	-1.105	-1.106	-1.109	-1.110	-1.111	-1.110	-1.110	-1.109	-1.106	-1.104	-1.100	-1.096	-1.092	-1.088	-1.080	-1.075	-1.069	-1.061	-1.054	-1.048	-1.039	-1.031	-1.022	-1.014	-1.006	-0.998	-0.989	-0.980	-0.971	-0.962	-0.954	-0.945	-0.938	-0.929	-0.921	-0.915	-0.908	-0.900	-0.892	-0.886	-0.880	-0.874	-0.869	-0.864	-0.859	-0.854	-0.850	-0.846	-0.842	-0.839	-0.836	-0.834	-0.831	-0.829	-0.828	-0.828	-0.826	-0.825	-0.825	-0.825	-0.824	-0.824	-0.824	-0.824	-0.824	-0.824	-0.824	-0.824	-0.825	-0.825	-0.824	-0.824	-0.824	-0.824	-0.824	-0.822	-0.821	-0.820	-0.819	-0.816	-0.814	-0.812	-0.810	-0.808	-0.804	-0.800	-0.796	-0.791	-0.786	-0.781	-0.775	-0.769	-0.762	-0.755	-0.748	-0.740	-0.731	-0.722	-0.714	-0.704	-0.694	-0.684	-0.672	-0.661	-0.650	-0.638	-0.625	-0.612	-0.599	-0.585	-0.572	-0.558	-0.542	-0.529	-0.514	-0.499	-0.482	-0.469	-0.452	-0.436	-0.420	-0.404	-0.389	-0.372	-0.358	-0.340	-0.325	-0.309	-0.292	-0.278	-0.261	-0.245	-0.230	-0.215	-0.199	-0.184	-0.169	-0.155	-0.139	-0.125	-0.112	-0.098	-0.085	-0.071	-0.059	-0.045	-0.034	-0.021	-0.011	0.001	0.011	0.021	0.031	0.041	0.051	0.060	0.068	0.076	0.084	0.091	0.098	0.104	0.111	0.118	0.122	0.129	0.134	0.138	0.142	0.146	0.150	0.154	0.156	0.160	0.162	0.166	0.169	0.170	0.172	0.174	0.175	0.178	0.179	0.181	0.181	0.182	0.184	0.185	0.185	0.186	0.186	0.188	0.189	0.189	0.189	0.191	0.191	0.192	0.192	0.194	0.196	0.198	0.199	0.200	0.201	0.202	0.202	0.205	0.208	0.210	0.210	0.214	0.215	0.218	0.220	0.221	0.225	0.228	0.230	0.234	0.236	0.239	0.241	0.245	0.248	0.251	0.254	0.256	0.260	0.262	0.265	0.268	0.271	0.272	0.275	0.278	0.278	0.280	0.281	0.284	0.284	0.285	0.286	0.286	0.285	0.285	0.285	0.284	0.282	0.281	0.279	0.278	0.274	0.271	0.268	0.264	0.260	0.256	0.251	0.246	0.241	0.236	0.230	0.224	0.218	0.210	0.204	0.196	0.190	0.182	0.174	0.166	0.159	0.150	0.142	0.135	0.126	0.120	0.111	0.104	0.095	0.088	0.081	0.074	0.066	0.059	0.052	0.046	0.040	0.035	0.029	0.024	0.019	0.015	0.010	0.008	0.004	0.000	-0.002	-0.004	-0.005	-0.006	-0.006	-0.008	-0.008	-0.009	-0.008	-0.006	-0.005	-0.004	-0.002	0.000	0.002	0.006	0.008	0.011	0.015	0.019	0.021	0.025	0.030	0.032	0.038	0.041	0.045	0.049	0.054	0.058	0.061	0.065	0.069	0.071	0.076	0.079	0.081	0.085	0.088	0.090	0.092	0.094	0.095	0.096	0.098	0.099	0.099	0.100	0.099	0.099	0.099	0.096	0.096	0.095	0.092	0.091	0.089	0.086	0.084	0.081	0.078	0.074	0.071	0.068	0.064	0.061	0.056	0.054	0.049	0.045	0.040	0.036	0.032	0.028	0.024	0.020	0.015	0.011	0.008	0.004	0.000	-0.004	-0.006	-0.010	-0.012	-0.016	-0.019	-0.021	-0.024	-0.026	-0.028	-0.030	-0.032	-0.032	-0.034	-0.034	-0.035	-0.035	-0.035	-0.035	-0.035	-0.034	-0.032	-0.032	-0.030	-0.029	-0.026	-0.025	-0.021	-0.019	-0.015	-0.011	-0.008	-0.002	0.002	0.006	0.011	0.018	0.022	0.029	0.035	0.042	0.049	0.055	0.064	0.071	0.080	0.088	0.096	0.105	0.114	0.122	0.132	0.141	0.152	0.161	0.172	0.182	0.192	0.202	0.212	0.224	0.235	0.245	0.256	0.266	0.278	0.288	0.298	0.309	0.319	0.329	0.338	0.348	0.358	0.366	0.375	0.384	0.391	0.400	0.408	0.415	0.422	0.429	0.435	0.441	0.445	0.450	0.455	0.460	0.464	0.466	0.469	0.471	0.474	0.475	0.475	0.476	0.478	0.476	0.475	0.475	0.474	0.472	0.470	0.468	0.466	0.462	0.460	0.456	0.452	0.449	0.446	0.442	0.438	0.434	0.430	0.426	0.422	0.419	0.415	0.410	0.408	0.402	0.399	0.396	0.394	0.389	0.386	0.384	0.382	0.381	0.379	0.378	0.376	0.375	0.375	0.375	0.375	0.375	0.375	0.376	0.376	0.378	0.380	0.382	0.382	0.385	0.388	0.390	0.392	0.396	0.399	0.401	0.404	0.406	0.409	0.412	0.415	0.418	0.420	0.422	0.425	0.429	0.430	0.431	0.432	0.434	0.435	0.436	0.436	0.436	0.436	0.435	0.434	0.432	0.430	0.428	0.425	0.421	0.419	0.414	0.409	0.404	0.399	0.392	0.386	0.380	0.372	0.365	0.358	0.349	0.341	0.332	0.324	0.314	0.304	0.292	0.282	0.272	0.260	0.250	0.239	0.228	0.215	0.204	0.191	0.179	0.168	0.155	0.142	0.131	0.118	0.105	0.094	0.081	0.069	0.056	0.045	0.032	0.021	0.009	-0.002	-0.014	-0.025	-0.036	-0.049	-0.060	-0.071	-0.082	-0.092	-0.102	-0.112	-0.122	-0.132	-0.142	-0.154	-0.162	-0.171	-0.180	-0.190	-0.199	-0.206	-0.216	-0.224	-0.232	-0.240	-0.249	-0.255	-0.262	-0.270	-0.278	-0.285	-0.292	-0.299	-0.306	-0.312	-0.320	-0.326	-0.332	-0.339	-0.346	-0.354	-0.360	-0.365	-0.372	-0.379	-0.386	-0.392	-0.400	-0.408	-0.414	-0.420	-0.428	-0.436	-0.444	-0.451	-0.459	-0.468	-0.475	-0.484	-0.491	-0.500	-0.509	-0.518	-0.528	-0.538	-0.546	-0.556	-0.566	-0.576	-0.588	-0.598	-0.609	-0.619	-0.630	-0.640	-0.651	-0.662	-0.674	-0.685	-0.698	-0.709	-0.721	-0.732	-0.744	-0.756	-0.768	-0.779	-0.790	-0.801	-0.812	-0.822	-0.834	-0.844	-0.855	-0.865	-0.874	-0.884	-0.892	-0.902	-0.909	-0.918	-0.925	-0.932	-0.939	-0.944	-0.950	-0.956	-0.960	-0.964	-0.968	-0.971	-0.972	-0.974	-0.975	-0.975	-0.974	-0.974	-0.972	-0.969	-0.965	-0.961	-0.956	-0.951	-0.946	-0.939	-0.931	-0.922	-0.915	-0.905	-0.894	-0.884	-0.872	-0.861	-0.848	-0.834	-0.820	-0.806	-0.792	-0.776	-0.761	-0.745	-0.730	-0.712	-0.696	-0.680	-0.662	-0.645	-0.628	-0.611	-0.592	-0.576	-0.558	-0.541	-0.524	-0.507	-0.490	-0.475	-0.458	-0.442	-0.428	-0.412	-0.398	-0.384	-0.371	-0.358	-0.345	-0.332	-0.322	-0.311	-0.301	-0.290	-0.281	-0.272	-0.265	-0.258	-0.250	-0.242	-0.236	-0.231	-0.225	-0.221	-0.215	-0.210	-0.206	-0.202	-0.199	-0.195	-0.190	-0.186	-0.181	-0.179	-0.172	-0.168	-0.162	-0.156	-0.151	-0.145	-0.136	-0.129	-0.120	-0.110	-0.100	-0.089	-0.076	-0.062	-0.049	-0.032	-0.016	0.002	0.021	0.041	0.062	0.086	0.110	0.135	0.161	0.190	0.219	0.249	0.281	0.315	0.349	0.385	0.421	0.459	0.499	0.539	0.580	0.622	0.665	0.710	0.754	0.800	0.846	0.892	0.940	0.988	1.036	1.085	1.134	1.182	1.231	1.280	1.329	1.376	1.425	1.472	1.520	1.568	1.614	1.659	1.704	1.749	1.792	1.835	1.876	1.916	1.955	1.994	2.030	2.066	2.101	2.134	2.164	2.195	2.222	2.250	2.276	2.299	2.321	2.342	2.360	2.378	2.392	2.406	2.418	2.429	2.438	2.444	2.449	2.454	2.455	2.456	2.455	2.452	2.449	2.442	2.434	2.425	2.415	2.404	2.390	2.376	2.360	2.342	2.324	2.304	2.284	2.261	2.239	2.215	2.190	2.164	2.138	2.109	2.080	2.051	2.022	1.991	1.959	1.928	1.895	1.862	1.829	1.794	1.760	1.725	1.690	1.655	1.618	1.582	1.546	1.510	1.474	1.438	1.401	1.365	1.329	1.292	1.256	1.220	1.185	1.149	1.112	1.078	1.042	1.008	0.974	0.939	0.905	0.872	0.839	0.806	0.774	0.742	0.712	0.681	0.651	0.621	0.592	0.564	0.536	0.509	0.481	0.455	0.430	0.404	0.379	0.356	0.331	0.308	0.285	0.264	0.241	0.220	0.199	0.178	0.158	0.138	0.118	0.098	0.078	0.059	0.039	0.020	0.001	-0.019	-0.036	-0.056	-0.075	-0.095	-0.114	-0.134	-0.154	-0.174	-0.195	-0.215	-0.238	-0.259	-0.281	-0.302	-0.326	-0.351	-0.375	-0.401	-0.426	-0.452	-0.479	-0.506	-0.534	-0.564	-0.592	-0.624	-0.655	-0.685	-0.718	-0.750	-0.784	-0.818	-0.852	-0.888	-0.922	-0.959	-0.995	-1.031	-1.069	-1.106	-1.144	-1.182	-1.220	-1.259	-1.296	-1.335	-1.374	-1.412	-1.450	-1.488	-1.526	-1.564	-1.600	-1.638	-1.674	-1.711	-1.746	-1.781	-1.816	-1.850	-1.884	-1.916	-1.949	-1.980	-2.011	-2.041	-2.070	-2.098	-2.126	-2.152	-2.179	-2.204	-2.229	-2.252	-2.275	-2.298	-2.320	-2.341	-2.362	-2.381	-2.401	-2.419	-2.438	-2.455	-2.472	-2.490	-2.505	-2.521	-2.536	-2.554	-2.569	-2.582	-2.598	-2.612	-2.628	-2.642	-2.658	-2.674	-2.689	-2.704	-2.719	-2.734	-2.750	-2.766	-2.784	-2.800	-2.818	-2.835	-2.852	-2.871	-2.890	-2.909	-2.929	-2.948	-2.969	-2.989	-3.010	-3.031	-3.054	-3.078	-3.099	-3.122	-3.145	-3.169	-3.192	-3.218	-3.241	-3.265	-3.290	-3.314	-3.338	-3.362	-3.388	-3.412	-3.436	-3.461	-3.485	-3.509	-3.532	-3.556	-3.580	-3.602	-3.626	-3.648	-3.670	-3.690	-3.712	-3.732	-3.752	-3.772	-3.791	-3.809	-3.828	-3.844	-3.861	-3.876	-3.891	-3.906	-3.920	-3.934	-3.948	-3.959	-3.970	-3.981	-3.991	-4.001	-4.009	-4.018	-4.025	-4.031	-4.039	-4.044	-4.049	-4.052	-4.056	-4.060	-4.061	-4.064	-4.065	-4.065	-4.066	-4.065	-4.065	-4.062	-4.060	-4.058	-4.054	-4.050	-4.045	-4.040	-4.034	-4.028	-4.021	-4.012	-4.005	-3.996	-3.986	-3.976	-3.965	-3.954	-3.941	-3.929	-3.915	-3.901	-3.886	-3.871	-3.855	-3.839	-3.821	-3.802	-3.784	-3.765	-3.745	-3.724	-3.702	-3.680	-3.658	-3.634	-3.609	-3.584	-3.559	-3.532	-3.506	-3.479	-3.451	-3.424	-3.394	-3.365	-3.335	-3.305	-3.275	-3.242	-3.212	-3.180	-3.148	-3.115	-3.082	-3.049	-3.016	-2.982	-2.949	-2.915	-2.881	-2.848	-2.814	-2.779	-2.746	-2.711	-2.678	-2.644	-2.610	-2.576	-2.542	-2.509	-2.478	-2.444	-2.411	-2.379	-2.346	-2.314	-2.282	-2.251	-2.220	-2.189	-2.159	-2.128	-2.098	-2.069	-2.039	-2.010	-1.981	-1.952	-1.924	-1.896	-1.869	-1.841	-1.814	-1.786	-1.760	-1.734	-1.708	-1.682	-1.656	-1.630	-1.605	-1.580	-1.554	-1.530	-1.505	-1.481	-1.456	-1.432	-1.408	-1.384	-1.360	-1.336	-1.314	-1.290	-1.268	-1.244	-1.221	-1.198	-1.174	-1.151	-1.130	-1.106	-1.084	-1.061	-1.040	-1.018	-0.995	-0.974	-0.952	-0.930	-0.909	-0.888	-0.865	-0.845	-0.824	-0.802	-0.782	-0.761	-0.741	-0.721	-0.701	-0.681	-0.661	-0.642	-0.624	-0.604	-0.585	-0.566	-0.548	-0.530	-0.512	-0.495	-0.476	-0.460	-0.442	-0.428	-0.411	-0.395	-0.380	-0.364	-0.349	-0.335	-0.320	-0.308	-0.294	-0.281	-0.268	-0.255	-0.242	-0.231	-0.221	-0.210	-0.200	-0.190	-0.182	-0.172	-0.165	-0.156	-0.149	-0.142	-0.135	-0.129	-0.122	-0.118	-0.114	-0.108	-0.104	-0.099	-0.096	-0.092	-0.090	-0.088	-0.085	-0.082	-0.082	-0.080	-0.079	-0.078	-0.078	-0.076	-0.076	-0.075	-0.075	-0.074	-0.074	-0.074	-0.074	-0.074	-0.072	-0.072	-0.071	-0.071	-0.070	-0.069	-0.068	-0.068	-0.065	-0.064	-0.061	-0.059	-0.058	-0.054	-0.050	-0.048	-0.044	-0.039	-0.035	-0.030	-0.025	-0.019	-0.014	-0.009	-0.001	0.004	0.011	0.019	0.025	0.032	0.041	0.049	0.058	0.065	0.074	0.082	0.090	0.099	0.108	0.116	0.125	0.134	0.142	0.149	0.158	0.166	0.174	0.182	0.189	0.196	0.202	0.209	0.214	0.220	0.225	0.230	0.234	0.238	0.241	0.244	0.245	0.248	0.248	0.249	0.249	0.248	0.245	0.244	0.241	0.238	0.234	0.229	0.224	0.218	0.211	0.205	0.198	0.189	0.180	0.170	0.160	0.151	0.140	0.129	0.116	0.104	0.091	0.079	0.064	0.051	0.035	0.021	0.006	-0.010	-0.025	-0.040	-0.056	-0.071	-0.089	-0.105	-0.121	-0.139	-0.155	-0.172	-0.189	-0.206	-0.222	-0.239	-0.258	-0.274	-0.290	-0.308	-0.324	-0.341	-0.356	-0.372	-0.388	-0.404	-0.420	-0.435	-0.450	-0.465	-0.481	-0.495	-0.509	-0.524	-0.538	-0.550	-0.564	-0.576	-0.590	-0.601	-0.612	-0.625	-0.636	-0.648	-0.659	-0.668	-0.678	-0.689	-0.698	-0.706	-0.715	-0.724	-0.732	-0.740	-0.748	-0.755	-0.761	-0.769	-0.775	-0.781	-0.788	-0.792	-0.798	-0.802	-0.808	-0.811	-0.816	-0.820	-0.824	-0.828	-0.830	-0.832	-0.836	-0.839	-0.841	-0.842	-0.845	-0.846	-0.848	-0.849	-0.850	-0.851	-0.852	-0.852	-0.854	-0.854	-0.854	-0.854	-0.852	-0.852	-0.852	-0.852	-0.850	-0.850	-0.849	-0.848	-0.846	-0.845	-0.844	-0.840	-0.839	-0.838	-0.835	-0.832	-0.831	-0.828	-0.825	-0.822	-0.820	-0.816	-0.812	-0.810	-0.806	-0.802	-0.800	-0.796	-0.792	-0.788	-0.784	-0.780	-0.776	-0.771	-0.768	-0.764	-0.760	-0.756	-0.751	-0.748	-0.744	-0.740	-0.735	-0.731	-0.728	-0.724	-0.719	-0.715	-0.711	-0.708	-0.704	-0.699	-0.696	-0.694	-0.689	-0.686	-0.682	-0.679	-0.676	-0.672	-0.669	-0.666	-0.664	-0.660	-0.658	-0.655	-0.651	-0.650	-0.649	-0.646	-0.644	-0.641	-0.640	-0.636	-0.635	-0.634	-0.632	-0.630	-0.629	-0.626	-0.625	-0.622	-0.621	-0.620	-0.619	-0.616	-0.615	-0.615	-0.612	-0.611	-0.610	-0.609	-0.606	-0.605	-0.604	-0.604	-0.602	-0.601	-0.599	-0.599	-0.598	-0.595	-0.595	-0.594	-0.594	-0.591	-0.591	-0.590	-0.589	-0.588	-0.588	-0.586	-0.585	-0.585	-0.585	-0.582	-0.582	-0.582	-0.582	-0.581	-0.580	-0.580	-0.580	-0.580	-0.580	-0.580	-0.579	-0.579	-0.580	-0.580	-0.580	-0.581	-0.581	-0.582	-0.581	-0.582	-0.584	-0.584	-0.584	-0.585	-0.586	-0.586	-0.588	-0.589	-0.590	-0.590	-0.591	-0.592	-0.594	-0.595	-0.595	-0.596	-0.598	-0.599	-0.600	-0.600	-0.602	-0.604	-0.604	-0.604	-0.606	-0.606	-0.608	-0.608	-0.609	-0.608	-0.609	-0.610	-0.609	-0.609	-0.610	-0.609	-0.609	-0.609	-0.609	-0.609	-0.606	-0.606	-0.605	-0.604	-0.602	-0.601	-0.599	-0.598	-0.595	-0.592	-0.591	-0.589	-0.585	-0.582	-0.580	-0.576	-0.572	-0.569	-0.564	-0.561	-0.556	-0.551	-0.546	-0.541	-0.538	-0.531	-0.526	-0.520	-0.514	-0.507	-0.501	-0.494	-0.488	-0.481	-0.474	-0.465	-0.458	-0.450	-0.442	-0.434	-0.425	-0.416	-0.409	-0.399	-0.390	-0.381	-0.372	-0.364	-0.355	-0.345	-0.336	-0.326	-0.319	-0.308	-0.299	-0.290	-0.281	-0.272	-0.264	-0.255	-0.248	-0.239	-0.231	-0.222	-0.216	-0.208	-0.201	-0.195	-0.188	-0.182	-0.176	-0.171	-0.166	-0.161	-0.158	-0.154	-0.151	-0.149	-0.145	-0.144	-0.142	-0.142	-0.141	-0.141	-0.142	-0.144	-0.145	-0.148	-0.150	-0.154	-0.158	-0.161	-0.168	-0.172	-0.179	-0.185	-0.191	-0.199	-0.206	-0.215	-0.225	-0.234	-0.242	-0.252	-0.264	-0.274	-0.285	-0.296	-0.308	-0.319	-0.331	-0.345	-0.356	-0.370	-0.381	-0.395	-0.408	-0.420	-0.434	-0.446	-0.460	-0.472	-0.485	-0.498	-0.510	-0.522	-0.535	-0.548	-0.559	-0.570	-0.581	-0.592	-0.602	-0.614	-0.624	-0.632	-0.642	-0.651	-0.659	-0.668	-0.674	-0.682	-0.689	-0.694	-0.701	-0.706	-0.711	-0.715	-0.719	-0.722	-0.725	-0.729	-0.730	-0.732	-0.734	-0.735	-0.736	-0.736	-0.736	-0.736	-0.736	-0.735	-0.734	-0.734	-0.732	-0.730	-0.729	-0.726	-0.725	-0.722	-0.720	-0.719	-0.715	-0.714	-0.711	-0.709	-0.708	-0.705	-0.702	-0.702	-0.700	-0.699	-0.696	-0.695	-0.694	-0.692	-0.692	-0.691	-0.691	-0.691	-0.689	-0.689	-0.689	-0.689	-0.690	-0.690	-0.690	-0.691	-0.690	-0.691	-0.692	-0.692	-0.694	-0.694	-0.695	-0.695	-0.695	-0.696	-0.696	-0.696	-0.698	-0.696	-0.698	-0.696	-0.696	-0.695	-0.695	-0.692	-0.692	-0.690	-0.689	-0.686	-0.685	-0.681	-0.679	-0.676	-0.672	-0.669	-0.664	-0.660	-0.655	-0.651	-0.646	-0.641	-0.636	-0.631	-0.626	-0.621	-0.615	-0.609	-0.604	-0.596	-0.591	-0.584	-0.579	-0.571	-0.566	-0.560	-0.554	-0.548	-0.541	-0.535	-0.530	-0.525	-0.519	-0.514	-0.509	-0.504	-0.500	-0.495	-0.491	-0.488	-0.484	-0.481	-0.478	-0.475	-0.474	-0.471	-0.470	-0.469	-0.469	-0.469	-0.469	-0.470	-0.472	-0.474	-0.475	-0.478	-0.480	-0.485	-0.489	-0.492	-0.499	-0.504	-0.510	-0.516	-0.522	-0.531	-0.539	-0.548	-0.558	-0.568	-0.578	-0.589	-0.600	-0.612	-0.625	-0.638	-0.651	-0.665	-0.680	-0.694	-0.711	-0.726	-0.742	-0.760	-0.776	-0.794	-0.812	-0.831	-0.850	-0.869	-0.889	-0.909	-0.929	-0.949	-0.970	-0.990	-1.011	-1.032	-1.054	-1.076	-1.098	-1.120	-1.140	-1.162	-1.184	-1.204	-1.225	-1.246	-1.268	-1.288	-1.309	-1.328	-1.348	-1.368	-1.388	-1.406	-1.424	-1.442	-1.460	-1.476	-1.491	-1.508	-1.522	-1.538	-1.550	-1.564	-1.576	-1.588	-1.599	-1.610	-1.620	-1.629	-1.638	-1.646	-1.652	-1.659	-1.665	-1.670	-1.675	-1.679	-1.682	-1.686	-1.688	-1.690	-1.691	-1.692	-1.694	-1.695	-1.694	-1.695	-1.694	-1.692	-1.692	-1.691	-1.691	-1.690	-1.689	-1.686	-1.686	-1.685	-1.685	-1.682	-1.682	-1.682	-1.682	-1.684	-1.684	-1.685	-1.685	-1.688	-1.689	-1.691	-1.694	-1.696	-1.700	-1.704	-1.708	-1.711	-1.716	-1.722	-1.728	-1.734	-1.740	-1.746	-1.752	-1.759	-1.766	-1.774	-1.781	-1.790	-1.798	-1.806	-1.815	-1.822	-1.831	-1.840	-1.849	-1.858	-1.866	-1.875	-1.884	-1.892	-1.900	-1.909	-1.918	-1.926	-1.934	-1.941	-1.949	-1.958	-1.965	-1.971	-1.979	-1.986	-1.994	-2.000	-2.006	-2.013	-2.019	-2.025	-2.031	-2.038	-2.042	-2.049	-2.055	-2.060	-2.065	-2.071	-2.076	-2.081	-2.088	-2.091	-2.098	-2.104	-2.108	-2.114	-2.120	-2.124	-2.130	-2.135	-2.141	-2.146	-2.152	-2.158	-2.164	-2.170	-2.175	-2.181	-2.188	-2.194	-2.200	-2.206	-2.211	-2.218	-2.224	-2.230	-2.236	-2.242	-2.249	-2.255	-2.260	-2.266	-2.272	-2.279	-2.284	-2.290	-2.295	-2.301	-2.306	-2.310	-2.316	-2.321	-2.326	-2.330	-2.335	-2.340	-2.342	-2.346	-2.350	-2.355	-2.359	-2.361	-2.364	-2.366	-2.369	-2.371	-2.374	-2.375	-2.376	-2.378	-2.380	-2.380	-2.381	-2.381	-2.382	-2.382	-2.381	-2.381	-2.381	-2.380	-2.379	-2.378	-2.376	-2.375	-2.372	-2.370	-2.368	-2.364	-2.361	-2.358	-2.354	-2.350	-2.346	-2.341	-2.336	-2.331	-2.326	-2.321	-2.314	-2.309	-2.301	-2.294	-2.286	-2.279	-2.270	-2.262	-2.254	-2.244	-2.234	-2.224	-2.212	-2.202	-2.190	-2.179	-2.166	-2.154	-2.140	-2.126	-2.112	-2.099	-2.084	-2.069	-2.052	-2.038	-2.021	-2.004	-1.988	-1.970	-1.952	-1.935	-1.916	-1.899	-1.880	-1.861	-1.842	-1.824	-1.805	-1.785	-1.766	-1.746	-1.728	-1.708	-1.688	-1.670	-1.650	-1.631	-1.612	-1.594	-1.575	-1.558	-1.538	-1.520	-1.502	-1.485	-1.470	-1.452	-1.436	-1.421	-1.405	-1.390	-1.376	-1.360	-1.346	-1.334	-1.321	-1.309	-1.295	-1.285	-1.274	-1.262	-1.251	-1.241	-1.232	-1.222	-1.215	-1.206	-1.198	-1.190	-1.184	-1.178	-1.169	-1.162	-1.158	-1.151	-1.146	-1.141	-1.136	-1.131	-1.128	-1.122	-1.119	-1.114	-1.111	-1.106	-1.104	-1.099	-1.096	-1.092	-1.089	-1.086	-1.084	-1.079	-1.076	-1.074	-1.070	-1.068	-1.065	-1.061	-1.059	-1.056	-1.054	-1.050	-1.048	-1.045	-1.041	-1.039	-1.035	-1.032	-1.030	-1.026	-1.024	-1.020	-1.018	-1.012	-1.010	-1.008	-1.004	-1.001	-0.996	-0.994	-0.990	-0.986	-0.982	-0.978	-0.974	-0.970	-0.966	-0.961	-0.958	-0.952	-0.948	-0.942	-0.938	-0.932	-0.928	-0.921	-0.916	-0.911	-0.905	-0.900	-0.894	-0.889	-0.882	-0.876	-0.870	-0.864	-0.858	-0.851	-0.845	-0.839	-0.834	-0.828	-0.821	-0.816	-0.811	-0.805	-0.800	-0.796	-0.791	-0.788	-0.784	-0.779	-0.776	-0.772	-0.770	-0.769	-0.766	-0.765	-0.764	-0.764	-0.765	-0.765	-0.766	-0.768	-0.771	-0.774	-0.778	-0.781	-0.788	-0.791	-0.799	-0.804	-0.811	-0.819	-0.826	-0.836	-0.845	-0.855	-0.864	-0.875	-0.885	-0.896	-0.909	-0.920	-0.932	-0.945	-0.959	-0.970	-0.984	-0.996	-1.010	-1.024	-1.036	-1.050	-1.064	-1.076	-1.090	-1.102	-1.116	-1.128	-1.141	-1.152	-1.165	-1.176	-1.188	-1.198	-1.209	-1.220	-1.229	-1.239	-1.248	-1.258	-1.265	-1.272	-1.281	-1.289	-1.295	-1.302	-1.309	-1.315	-1.320	-1.328	-1.332	-1.339	-1.344	-1.348	-1.352	-1.359	-1.364	-1.368	-1.374	-1.378	-1.382	-1.389	-1.394	-1.400	-1.405	-1.411	-1.418	-1.424	-1.431	-1.439	-1.446	-1.455	-1.464	-1.472	-1.482	-1.492	-1.502	-1.514	-1.526	-1.538	-1.550	-1.562	-1.576	-1.591	-1.605	-1.620	-1.636	-1.651	-1.668	-1.684	-1.700	-1.718	-1.734	-1.752	-1.770	-1.789	-1.808	-1.825	-1.844	-1.862	-1.881	-1.899	-1.918	-1.936	-1.954	-1.971	-1.990	-2.007	-2.024	-2.040	-2.056	-2.072	-2.088	-2.104	-2.118	-2.131	-2.145	-2.158	-2.169	-2.180	-2.190	-2.200	-2.209	-2.218	-2.226	-2.232	-2.238	-2.244	-2.249	-2.251	-2.254	-2.256	-2.258	-2.258	-2.256	-2.255	-2.254	-2.249	-2.245	-2.240	-2.235	-2.228	-2.221	-2.214	-2.204	-2.195	-2.185	-2.175	-2.164	-2.151	-2.139	-2.125	-2.112	-2.098	-2.082	-2.068	-2.052	-2.036	-2.020	-2.004	-1.988	-1.969	-1.952	-1.935	-1.918	-1.900	-1.881	-1.864	-1.846	-1.829	-1.811	-1.794	-1.776	-1.759	-1.742	-1.726	-1.710	-1.692	-1.676	-1.661	-1.646	-1.634	-1.619	-1.605	-1.592	-1.580	-1.568	-1.556	-1.546	-1.535	-1.526	-1.518	-1.509	-1.501	-1.494	-1.488	-1.481	-1.476	-1.472	-1.468	-1.464	-1.461	-1.460	-1.458	-1.456	-1.455	-1.455	-1.455	-1.455	-1.456	-1.458	-1.458	-1.460	-1.461	-1.465	-1.466	-1.468	-1.470	-1.471	-1.474	-1.476	-1.478	-1.479	-1.480	-1.480	-1.481	-1.481	-1.480	-1.480	-1.479	-1.476	-1.475	-1.471	-1.469	-1.465	-1.460	-1.452	-1.448	-1.440	-1.432	-1.424	-1.415	-1.404	-1.394	-1.382	-1.370	-1.358	-1.344	-1.329	-1.315	-1.299	-1.282	-1.266	-1.249	-1.231	-1.214	-1.195	-1.175	-1.156	-1.136	-1.116	-1.096	-1.076	-1.056	-1.036	-1.016	-0.995	-0.975	-0.954	-0.934	-0.915	-0.895	-0.876	-0.858	-0.838	-0.820	-0.801	-0.785	-0.768	-0.751	-0.736	-0.720	-0.705	-0.691	-0.676	-0.664	-0.652	-0.640	-0.629	-0.618	-0.606	-0.598	-0.589	-0.580	-0.571	-0.565	-0.556	-0.550	-0.544	-0.538	-0.532	-0.528	-0.522	-0.519	-0.516	-0.511	-0.509	-0.506	-0.502	-0.500	-0.499	-0.496	-0.494	-0.492	-0.490	-0.489	-0.488	-0.485	-0.484	-0.482	-0.481	-0.480	-0.479	-0.478	-0.478	-0.475	-0.474	-0.472	-0.471	-0.470	-0.469	-0.469	-0.466	-0.465	-0.464	-0.464	-0.461	-0.460	-0.459	-0.458	-0.456	-0.455	-0.452	-0.452	-0.450	-0.450	-0.448	-0.446	-0.445	-0.444	-0.442	-0.441	-0.440	-0.438	-0.436	-0.435	-0.434	-0.432	-0.430	-0.430	-0.428	-0.426	-0.425	-0.424	-0.421	-0.420	-0.419	-0.416	-0.416	-0.415	-0.414	-0.411	-0.410	-0.409	-0.408	-0.406	-0.405	-0.402	-0.401	-0.400	-0.399	-0.399	-0.398	-0.395	-0.395	-0.394	-0.394	-0.392	-0.392	-0.390	-0.390	-0.390	-0.390	-0.389	-0.389	-0.389	-0.390	-0.389	-0.390	-0.390	-0.390	-0.391	-0.390	-0.390	-0.392	-0.392	-0.394	-0.394	-0.395	-0.396	-0.396	-0.399	-0.399	-0.400	-0.401	-0.402	-0.404	-0.405	-0.406	-0.408	-0.409	-0.410	-0.411	-0.412	-0.414	-0.415	-0.416	-0.418	-0.419	-0.420	-0.420	-0.422	-0.422	-0.424	-0.426	-0.426	-0.428	-0.429	-0.430	-0.432	-0.434	-0.435	-0.436	-0.438	-0.440	-0.440	-0.441	-0.444	-0.445	-0.446	-0.449	-0.450	-0.451	-0.452	-0.455	-0.456	-0.458	-0.460	-0.461	-0.464	-0.465	-0.466	-0.469	-0.471	-0.471	-0.474	-0.476	-0.478	-0.480	-0.481	-0.484	-0.484	-0.485	-0.488	-0.489	-0.490	-0.491	-0.492	-0.494	-0.495	-0.495	-0.496	-0.498	-0.499	-0.499	-0.500	-0.501	-0.502	-0.501	-0.502	-0.504	-0.504	-0.504	-0.504	-0.504	-0.505	-0.505	-0.505	-0.505	-0.505	-0.506	-0.505	-0.506	-0.505	-0.505	-0.506	-0.505	-0.506	-0.505	-0.505	-0.506	-0.506	-0.507	-0.506	-0.507	-0.507	-0.509	-0.507	-0.507	-0.509	-0.509	-0.509	-0.509	-0.510	-0.510	-0.510	-0.511	-0.511	-0.511	-0.511	-0.511	-0.510	-0.511	-0.511	-0.510	-0.510	-0.509	-0.507	-0.507	-0.506	-0.506	-0.504	-0.502	-0.501	-0.500	-0.498	-0.496	-0.494	-0.491	-0.489	-0.485	-0.482	-0.479	-0.475	-0.471	-0.468	-0.462	-0.459	-0.454	-0.449	-0.444	-0.438	-0.432	-0.426	-0.420	-0.415	-0.409	-0.401	-0.395	-0.388	-0.381	-0.374	-0.368	-0.360	-0.352	-0.345	-0.338	-0.329	-0.322	-0.315	-0.308	-0.299	-0.291	-0.284	-0.276	-0.270	-0.262	-0.256	-0.249	-0.242	-0.236	-0.231	-0.224	-0.219	-0.214	-0.210	-0.205	-0.201	-0.198	-0.195	-0.191	-0.189	-0.189	-0.186	-0.186	-0.185	-0.185	-0.188	-0.189	-0.191	-0.194	-0.196	-0.200	-0.204	-0.209	-0.215	-0.221	-0.228	-0.235	-0.244	-0.250	-0.260	-0.270	-0.280	-0.289	-0.301	-0.312	-0.324	-0.336	-0.349	-0.361	-0.375	-0.389	-0.402	-0.416	-0.431	-0.445	-0.460	-0.475	-0.489	-0.502	-0.518	-0.532	-0.546	-0.561	-0.576	-0.589	-0.604	-0.616	-0.630	-0.641	-0.654	-0.665	-0.676	-0.688	-0.698	-0.709	-0.718	-0.725	-0.734	-0.741	-0.748	-0.754	-0.759	-0.764	-0.769	-0.771	-0.774	-0.776	-0.779	-0.779	-0.779	-0.779	-0.778	-0.775	-0.774	-0.771	-0.768	-0.764	-0.760	-0.755	-0.750	-0.745	-0.739	-0.732	-0.725	-0.719	-0.712	-0.705	-0.698	-0.690	-0.682	-0.675	-0.668	-0.660	-0.652	-0.645	-0.636	-0.630	-0.624	-0.615	-0.610	-0.602	-0.596	-0.590	-0.585	-0.580	-0.574	-0.570	-0.566	-0.562	-0.559	-0.554	-0.551	-0.549	-0.548	-0.545	-0.542	-0.541	-0.541	-0.540	-0.540	-0.540	-0.541	-0.540	-0.541	-0.541	-0.542	-0.544	-0.545	-0.546	-0.549	-0.550	-0.551	-0.552	-0.554	-0.555	-0.556	-0.558	-0.559	-0.560	-0.560	-0.561	-0.561	-0.560	-0.560	-0.560	-0.559	-0.558	-0.556	-0.555	-0.552	-0.549	-0.545	-0.541	-0.538	-0.534	-0.529	-0.522	-0.516	-0.510	-0.502	-0.495	-0.488	-0.479	-0.471	-0.461	-0.451	-0.440	-0.430	-0.420	-0.408	-0.395	-0.382	-0.370	-0.358	-0.344	-0.330	-0.315	-0.301	-0.286	-0.271	-0.256	-0.241	-0.226	-0.211	-0.195	-0.179	-0.162	-0.146	-0.131	-0.115	-0.099	-0.084	-0.068	-0.051	-0.036	-0.020	-0.005	0.011	0.026	0.041	0.055	0.069	0.084	0.098	0.111	0.124	0.136	0.150	0.161	0.174	0.185	0.195	0.206	0.216	0.225	0.235	0.244	0.252	0.261	0.269	0.275	0.281	0.288	0.294	0.299	0.304	0.308	0.311	0.314	0.318	0.320	0.321	0.324	0.325	0.326	0.326	0.326	0.326	0.325	0.325	0.322	0.321	0.319	0.316	0.314	0.312	0.310	0.308	0.304	0.300	0.296	0.294	0.289	0.285	0.281	0.278	0.274	0.270	0.265	0.261	0.259	0.255	0.252	0.249	0.245	0.242	0.240	0.238	0.235	0.232	0.231	0.229	0.228	0.226	0.225	0.225	0.225	0.225	0.225	0.226	0.228	0.229	0.230	0.231	0.234	0.235	0.238	0.240	0.242	0.245	0.249	0.251	0.255	0.258	0.260	0.264	0.266	0.270	0.272	0.275	0.279	0.281	0.282	0.285	0.288	0.289	0.290	0.291	0.292	0.294	0.292	0.292	0.292	0.291	0.290	0.288	0.285	0.284	0.280	0.278	0.274	0.269	0.265	0.260	0.255	0.250	0.242	0.236	0.230	0.224	0.216	0.208	0.201	0.192	0.185	0.176	0.169	0.161	0.152	0.144	0.136	0.128	0.120	0.112	0.104	0.098	0.090	0.082	0.076	0.070	0.062	0.058	0.052	0.046	0.042	0.038	0.035	0.031	0.029	0.026	0.025	0.024	0.022	0.022	0.022	0.022	0.025	0.026	0.029	0.031	0.034	0.036	0.041	0.045	0.050	0.055	0.060	0.066	0.072	0.078	0.085	0.091	0.099	0.105	0.112	0.120	0.126	0.135	0.141	0.149	0.156	0.164	0.170	0.179	0.185	0.192	0.199	0.206	0.212	0.218	0.224	0.229	0.234	0.239	0.244	0.248	0.251	0.255	0.258	0.261	0.264	0.266	0.268	0.270	0.271	0.272	0.272	0.272	0.272	0.272	0.272	0.271	0.270	0.269	0.266	0.266	0.264	0.261	0.260	0.256	0.252	0.251	0.248	0.245	0.242	0.239	0.235	0.231	0.229	0.225	0.224	0.220	0.216	0.214	0.210	0.208	0.205	0.202	0.200	0.198	0.195	0.192	0.191	0.189	0.186	0.185	0.184	0.182	0.181	0.180	0.179	0.179	0.178	0.178	0.178	0.178	0.178	0.179	0.180	0.181	0.181	0.184	0.185	0.188	0.190	0.191	0.194	0.198	0.200	0.205	0.208	0.212	0.216	0.220	0.225	0.230	0.236	0.241	0.248	0.254	0.260	0.266	0.271	0.279	0.286	0.294	0.301	0.310	0.318	0.326	0.334	0.342	0.351	0.360	0.369	0.378	0.386	0.395	0.404	0.412	0.421	0.430	0.440	0.448	0.456	0.464	0.472	0.481	0.489	0.496	0.504	0.510	0.518	0.524	0.529	0.535	0.540	0.545	0.549	0.554	0.556	0.560	0.562	0.565	0.566	0.568	0.569	0.570	0.570	0.569	0.569	0.568	0.566	0.565	0.562	0.560	0.558	0.554	0.551	0.548	0.544	0.540	0.535	0.531	0.526	0.522	0.518	0.512	0.509	0.504	0.500	0.495	0.491	0.486	0.484	0.479	0.475	0.472	0.469	0.466	0.464	0.461	0.459	0.458	0.458	0.455	0.455	0.455	0.456	0.456	0.458	0.459	0.460	0.462	0.465	0.468	0.470	0.475	0.478	0.481	0.486	0.490	0.495	0.499	0.504	0.509	0.514	0.519	0.524	0.528	0.534	0.539	0.542	0.548	0.554	0.558	0.561	0.565	0.569	0.572	0.575	0.579	0.581	0.582	0.585	0.585	0.586	0.586	0.586	0.585	0.584	0.582	0.580	0.578	0.575	0.571	0.568	0.562	0.558	0.552	0.548	0.541	0.534	0.528	0.520	0.512	0.505	0.496	0.488	0.479	0.469	0.460	0.449	0.440	0.429	0.419	0.409	0.399	0.388	0.378	0.366	0.355	0.345	0.335	0.324	0.312	0.302	0.292	0.281	0.271	0.261	0.251	0.242	0.234	0.225	0.215	0.205	0.198	0.188	0.180	0.171	0.164	0.156	0.150	0.141	0.135	0.129	0.122	0.116	0.110	0.104	0.099	0.092	0.088	0.082	0.078	0.072	0.069	0.064	0.060	0.056	0.052	0.049	0.044	0.041	0.038	0.034	0.030	0.026	0.024	0.019	0.015	0.012	0.009	0.005	0.001	-0.002	-0.009	-0.012	-0.016	-0.021	-0.026	-0.031	-0.036	-0.041	-0.048	-0.054	-0.060	-0.066	-0.074	-0.080	-0.088	-0.096	-0.104	-0.112	-0.120	-0.129	-0.139	-0.148	-0.158	-0.168	-0.178	-0.189	-0.199	-0.210	-0.221	-0.232	-0.245	-0.255	-0.268	-0.280	-0.291	-0.305	-0.318	-0.330	-0.342	-0.356	-0.369	-0.381	-0.394	-0.406	-0.420	-0.431	-0.445	-0.458	-0.469	-0.481	-0.492	-0.505	-0.516	-0.528	-0.538	-0.548	-0.559	-0.568	-0.578	-0.585	-0.594	-0.601	-0.609	-0.616	-0.622	-0.628	-0.634	-0.638	-0.641	-0.645	-0.648	-0.649	-0.651	-0.652	-0.651	-0.651	-0.650	-0.648	-0.645	-0.641	-0.638	-0.634	-0.626	-0.621	-0.614	-0.606	-0.598	-0.590	-0.579	-0.570	-0.559	-0.548	-0.536	-0.524	-0.511	-0.498	-0.485	-0.470	-0.456	-0.441	-0.426	-0.411	-0.395	-0.381	-0.366	-0.350	-0.334	-0.319	-0.304	-0.288	-0.272	-0.258	-0.242	-0.229	-0.214	-0.200	-0.186	-0.174	-0.160	-0.149	-0.136	-0.124	-0.114	-0.104	-0.094	-0.085	-0.075	-0.068	-0.060	-0.051	-0.045	-0.039	-0.034	-0.028	-0.022	-0.018	-0.014	-0.009	-0.005	-0.001	0.001	0.005	0.008	0.011	0.014	0.018	0.021	0.026	0.030	0.034	0.040	0.044	0.050	0.058	0.064	0.072	0.081	0.090	0.101	0.112	0.124	0.138	0.154	0.169	0.186	0.204	0.224	0.242	0.265	0.288	0.312	0.338	0.365	0.394	0.422	0.452	0.486	0.520	0.554	0.589	0.626	0.665	0.702	0.744	0.785	0.826	0.869	0.914	0.958	1.004	1.049	1.094	1.141	1.189	1.235	1.282	1.331	1.379	1.425	1.472	1.520	1.566	1.612	1.659	1.705	1.750	1.794	1.838	1.880	1.922	1.962	2.001	2.040	2.078	2.114	2.149	2.181	2.214	2.244	2.272	2.300	2.326	2.351	2.374	2.394	2.414	2.431	2.448	2.461	2.475	2.485	2.495	2.502	2.508	2.511	2.514	2.514	2.514	2.511	2.508	2.502	2.495	2.486	2.476	2.465	2.451	2.439	2.422	2.405	2.388	2.368	2.348	2.326	2.304	2.280	2.255	2.230	2.202	2.176	2.148	2.119	2.089	2.059	2.027	1.996	1.965	1.932	1.899	1.865	1.831	1.798	1.762	1.728	1.692	1.658	1.622	1.588	1.551	1.516	1.480	1.444	1.409	1.372	1.338	1.301	1.268	1.232	1.196	1.161	1.129	1.094	1.060	1.026	0.992	0.961	0.928	0.895	0.864	0.832	0.802	0.771	0.741	0.712	0.684	0.655	0.626	0.599	0.572	0.545	0.520	0.494	0.469	0.444	0.420	0.396	0.372	0.350	0.329	0.305	0.284	0.262	0.242	0.221	0.201	0.181	0.161	0.141	0.121	0.102	0.082	0.064	0.044	0.025	0.006	-0.014	-0.034	-0.052	-0.072	-0.092	-0.112	-0.132	-0.155	-0.175	-0.198	-0.219	-0.241	-0.262	-0.286	-0.311	-0.336	-0.359	-0.385	-0.411	-0.438	-0.464	-0.492	-0.520	-0.549	-0.578	-0.608	-0.638	-0.669	-0.700	-0.732	-0.765	-0.798	-0.831	-0.865	-0.899	-0.932	-0.969	-1.004	-1.038	-1.074	-1.110	-1.145	-1.181	-1.219	-1.255	-1.291	-1.328	-1.364	-1.399	-1.435	-1.470	-1.506	-1.541	-1.576	-1.609	-1.644	-1.676	-1.710	-1.742	-1.775	-1.805	-1.836	-1.866	-1.896	-1.925	-1.952	-1.981	-2.007	-2.034	-2.059	-2.084	-2.108	-2.131	-2.154	-2.176	-2.198	-2.219	-2.239	-2.258	-2.278	-2.296	-2.314	-2.330	-2.349	-2.365	-2.381	-2.396	-2.412	-2.428	-2.442	-2.458	-2.472	-2.486	-2.501	-2.516	-2.531	-2.545	-2.560	-2.574	-2.589	-2.604	-2.619	-2.635	-2.650	-2.665	-2.682	-2.699	-2.715	-2.732	-2.750	-2.769	-2.786	-2.805	-2.824	-2.842	-2.862	-2.882	-2.904	-2.925	-2.946	-2.969	-2.990	-3.012	-3.035	-3.058	-3.081	-3.104	-3.128	-3.151	-3.174	-3.199	-3.222	-3.246	-3.270	-3.294	-3.316	-3.340	-3.364	-3.388	-3.411	-3.432	-3.456	-3.478	-3.499	-3.521	-3.541	-3.561	-3.582	-3.602	-3.621	-3.640	-3.659	-3.675	-3.694	-3.709	-3.726	-3.741	-3.756	-3.769	-3.782	-3.795	-3.808	-3.819	-3.830	-3.840	-3.849	-3.859	-3.865	-3.872	-3.880	-3.886	-3.891	-3.896	-3.900	-3.904	-3.906	-3.908	-3.909	-3.910	-3.909	-3.909	-3.908	-3.905	-3.902	-3.899	-3.895	-3.891	-3.885	-3.879	-3.872	-3.865	-3.858	-3.849	-3.839	-3.829	-3.818	-3.806	-3.792	-3.780	-3.768	-3.752	-3.738	-3.721	-3.705	-3.688	-3.669	-3.650	-3.631	-3.611	-3.590	-3.570	-3.548	-3.525	-3.501	-3.478	-3.452	-3.426	-3.401	-3.374	-3.348	-3.320	-3.291	-3.264	-3.234	-3.205	-3.174	-3.144	-3.112	-3.082	-3.050	-3.019	-2.986	-2.952	-2.920	-2.889	-2.854	-2.821	-2.788	-2.754	-2.721	-2.688	-2.654	-2.619	-2.585	-2.551	-2.518	-2.484	-2.451	-2.418	-2.385	-2.351	-2.319	-2.286	-2.254	-2.222	-2.190	-2.159	-2.128	-2.096	-2.064	-2.034	-2.002	-1.972	-1.944	-1.912	-1.884	-1.855	-1.826	-1.798	-1.769	-1.740	-1.712	-1.685	-1.659	-1.631	-1.605	-1.578	-1.551	-1.525	-1.500	-1.474	-1.450	-1.424	-1.399	-1.375	-1.349	-1.325	-1.300	-1.276	-1.252	-1.229	-1.205	-1.181	-1.159	-1.135	-1.112	-1.090	-1.066	-1.044	-1.022	-1.000	-0.979	-0.955	-0.934	-0.911	-0.890	-0.869	-0.846	-0.826	-0.805	-0.784	-0.762	-0.741	-0.720	-0.700	-0.680	-0.659	-0.639	-0.619	-0.599	-0.579	-0.559	-0.539	-0.520	-0.500	-0.481	-0.462	-0.445	-0.425	-0.406	-0.389	-0.371	-0.354	-0.336	-0.319	-0.301	-0.285	-0.269	-0.252	-0.236	-0.221	-0.206	-0.192	-0.178	-0.164	-0.150	-0.138	-0.124	-0.111	-0.100	-0.089	-0.076	-0.066	-0.058	-0.046	-0.038	-0.029	-0.021	-0.014	-0.006	0.001	0.006	0.012	0.018	0.022	0.028	0.031	0.036	0.039	0.042	0.045	0.048	0.050	0.051	0.052	0.052	0.054	0.054	0.056	0.056	0.056	0.056	0.056	0.056	0.056	0.055	0.055	0.055	0.055	0.055	0.055	0.056	0.055	0.056	0.058	0.058	0.059	0.060	0.061	0.062	0.065	0.069	0.070	0.074	0.076	0.080	0.084	0.088	0.092	0.095	0.100	0.105	0.110	0.116	0.121	0.129	0.135	0.141	0.148	0.154	0.160	0.169	0.175	0.182	0.189	0.198	0.205	0.212	0.220	0.226	0.234	0.240	0.248	0.254	0.261	0.268	0.274	0.279	0.285	0.291	0.298	0.301	0.306	0.310	0.314	0.316	0.321	0.324	0.325	0.328	0.329	0.330	0.330	0.331	0.331	0.330	0.328	0.328	0.324	0.321	0.319	0.314	0.310	0.305	0.300	0.294	0.289	0.281	0.275	0.268	0.260	0.251	0.241	0.232	0.224	0.212	0.202	0.191	0.181	0.169	0.156	0.145	0.132	0.119	0.105	0.092	0.079	0.065	0.051	0.038	0.021	0.008	-0.009	-0.022	-0.038	-0.054	-0.070	-0.085	-0.101	-0.116	-0.132	-0.149	-0.165	-0.180	-0.196	-0.212	-0.229	-0.245	-0.261	-0.278	-0.292	-0.309	-0.325	-0.340	-0.356	-0.371	-0.388	-0.402	-0.418	-0.432	-0.446	-0.461	-0.476	-0.490	-0.504	-0.518	-0.530	-0.542	-0.556	-0.569	-0.581	-0.592	-0.604	-0.616	-0.628	-0.639	-0.649	-0.659	-0.669	-0.679	-0.688	-0.696	-0.705	-0.712	-0.721	-0.729	-0.736	-0.744	-0.750	-0.756	-0.762	-0.768	-0.774	-0.779	-0.784	-0.789	-0.791	-0.796	-0.800	-0.802	-0.806	-0.810	-0.812	-0.814	-0.816	-0.819	-0.820	-0.821	-0.822	-0.824	-0.824	-0.825	-0.825	-0.825	-0.825	-0.824	-0.824	-0.824	-0.822	-0.821	-0.820	-0.818	-0.818	-0.815	-0.812	-0.810	-0.808	-0.805	-0.802	-0.799	-0.796	-0.794	-0.790	-0.785	-0.782	-0.779	-0.774	-0.770	-0.765	-0.761	-0.756	-0.752	-0.748	-0.741	-0.738	-0.732	-0.726	-0.722	-0.716	-0.711	-0.705	-0.701	-0.695	-0.690	-0.684	-0.679	-0.674	-0.668	-0.662	-0.656	-0.652	-0.646	-0.641	-0.635	-0.631	-0.625	-0.620	-0.616	-0.610	-0.605	-0.601	-0.596	-0.591	-0.588	-0.582	-0.578	-0.574	-0.569	-0.566	-0.562	-0.559	-0.555	-0.551	-0.549	-0.544	-0.541	-0.539	-0.535	-0.532	-0.530	-0.526	-0.524	-0.520	-0.519	-0.516	-0.514	-0.511	-0.509	-0.506	-0.505	-0.502	-0.501	-0.499	-0.498	-0.495	-0.494	-0.491	-0.490	-0.489	-0.488	-0.486	-0.485	-0.484	-0.482	-0.481	-0.480	-0.480	-0.478	-0.478	-0.475	-0.475	-0.475	-0.472	-0.472	-0.471	-0.471	-0.471	-0.470	-0.470	-0.469	-0.469	-0.469	-0.469	-0.468	-0.468	-0.469	-0.469	-0.469	-0.469	-0.470	-0.470	-0.470	-0.470	-0.471	-0.472	-0.472	-0.474	-0.475	-0.475	-0.476	-0.478	-0.479	-0.480	-0.481	-0.481	-0.482	-0.485	-0.485	-0.488	-0.488	-0.489	-0.490	-0.492	-0.492	-0.494	-0.495	-0.498	-0.498	-0.499	-0.500	-0.500	-0.501	-0.502	-0.504	-0.504	-0.504	-0.505	-0.505	-0.505	-0.505	-0.505	-0.504	-0.504	-0.505	-0.502	-0.502	-0.501	-0.500	-0.499	-0.496	-0.495	-0.492	-0.490	-0.488	-0.484	-0.481	-0.478	-0.475	-0.471	-0.468	-0.462	-0.458	-0.454	-0.449	-0.442	-0.438	-0.432	-0.426	-0.419	-0.412	-0.406	-0.400	-0.394	-0.386	-0.378	-0.370	-0.362	-0.355	-0.346	-0.338	-0.330	-0.319	-0.310	-0.301	-0.292	-0.284	-0.274	-0.264	-0.254	-0.244	-0.234	-0.225	-0.214	-0.204	-0.192	-0.184	-0.174	-0.164	-0.154	-0.145	-0.134	-0.124	-0.115	-0.106	-0.095	-0.086	-0.078	-0.070	-0.060	-0.052	-0.044	-0.036	-0.029	-0.021	-0.016	-0.009	-0.002	0.002	0.008	0.014	0.019	0.021	0.025	0.030	0.032	0.035	0.036	0.038	0.038	0.039	0.039	0.039	0.036	0.035	0.034	0.030	0.028	0.024	0.020	0.015	0.011	0.005	-0.001	-0.008	-0.014	-0.021	-0.029	-0.036	-0.045	-0.054	-0.064	-0.072	-0.082	-0.094	-0.104	-0.114	-0.126	-0.136	-0.148	-0.160	-0.171	-0.182	-0.194	-0.206	-0.219	-0.230	-0.241	-0.254	-0.265	-0.278	-0.290	-0.300	-0.311	-0.322	-0.334	-0.344	-0.355	-0.365	-0.375	-0.385	-0.395	-0.404	-0.411	-0.420	-0.428	-0.435	-0.442	-0.449	-0.455	-0.462	-0.466	-0.471	-0.476	-0.481	-0.484	-0.488	-0.491	-0.492	-0.496	-0.498	-0.499	-0.499	-0.500	-0.500	-0.501	-0.500	-0.500	-0.498	-0.498	-0.495	-0.494	-0.491	-0.490	-0.486	-0.484	-0.481	-0.478	-0.475	-0.471	-0.470	-0.466	-0.462	-0.460	-0.456	-0.454	-0.451	-0.448	-0.444	-0.441	-0.439	-0.436	-0.434	-0.430	-0.428	-0.425	-0.422	-0.420	-0.419	-0.416	-0.414	-0.411	-0.411	-0.409	-0.406	-0.405	-0.404	-0.401	-0.400	-0.399	-0.398	-0.395	-0.394	-0.392	-0.390	-0.390	-0.389	-0.385	-0.384	-0.382	-0.380	-0.378	-0.376	-0.372	-0.371	-0.369	-0.365	-0.362	-0.360	-0.358	-0.352	-0.350	-0.346	-0.342	-0.339	-0.335	-0.330	-0.325	-0.322	-0.318	-0.314	-0.309	-0.305	-0.300	-0.295	-0.290	-0.285	-0.282	-0.278	-0.272	-0.268	-0.264	-0.259	-0.254	-0.250	-0.246	-0.241	-0.238	-0.235	-0.230	-0.226	-0.224	-0.220	-0.218	-0.215	-0.212	-0.210	-0.209	-0.206	-0.205	-0.204	-0.202	-0.202	-0.201	-0.201	-0.201	-0.202	-0.204	-0.204	-0.206	-0.208	-0.209	-0.212	-0.215	-0.218	-0.222	-0.226	-0.231	-0.235	-0.240	-0.246	-0.252	-0.259	-0.265	-0.274	-0.281	-0.290	-0.300	-0.310	-0.319	-0.330	-0.341	-0.352	-0.364	-0.378	-0.390	-0.405	-0.419	-0.434	-0.449	-0.465	-0.481	-0.499	-0.515	-0.532	-0.552	-0.571	-0.591	-0.611	-0.631	-0.651	-0.674	-0.694	-0.716	-0.739	-0.761	-0.784	-0.806	-0.829	-0.852	-0.876	-0.900	-0.924	-0.948	-0.971	-0.994	-1.018	-1.041	-1.064	-1.086	-1.110	-1.131	-1.154	-1.176	-1.196	-1.218	-1.238	-1.259	-1.278	-1.296	-1.315	-1.331	-1.348	-1.365	-1.379	-1.394	-1.409	-1.421	-1.434	-1.445	-1.456	-1.465	-1.475	-1.484	-1.491	-1.499	-1.505	-1.510	-1.516	-1.520	-1.522	-1.525	-1.528	-1.530	-1.531	-1.532	-1.532	-1.531	-1.531	-1.530	-1.530	-1.528	-1.526	-1.524	-1.521	-1.520	-1.518	-1.516	-1.512	-1.511	-1.509	-1.508	-1.505	-1.504	-1.502	-1.501	-1.501	-1.500	-1.500	-1.500	-1.502	-1.502	-1.504	-1.506	-1.508	-1.510	-1.515	-1.518	-1.521	-1.526	-1.531	-1.536	-1.542	-1.548	-1.554	-1.561	-1.568	-1.575	-1.582	-1.591	-1.599	-1.608	-1.616	-1.625	-1.634	-1.641	-1.651	-1.660	-1.670	-1.678	-1.688	-1.698	-1.706	-1.716	-1.724	-1.732	-1.742	-1.751	-1.760	-1.769	-1.776	-1.786	-1.794	-1.802	-1.810	-1.818	-1.825	-1.832	-1.840	-1.848	-1.855	-1.862	-1.870	-1.878	-1.884	-1.891	-1.899	-1.906	-1.912	-1.920	-1.928	-1.934	-1.940	-1.948	-1.956	-1.962	-1.970	-1.978	-1.985	-1.991	-1.999	-2.006	-2.014	-2.021	-2.030	-2.038	-2.045	-2.052	-2.061	-2.070	-2.076	-2.085	-2.094	-2.101	-2.110	-2.119	-2.125	-2.134	-2.141	-2.149	-2.156	-2.165	-2.172	-2.179	-2.186	-2.192	-2.200	-2.206	-2.212	-2.219	-2.224	-2.230	-2.235	-2.240	-2.245	-2.250	-2.254	-2.259	-2.262	-2.265	-2.268	-2.271	-2.274	-2.276	-2.278	-2.279	-2.281	-2.282	-2.282	-2.284	-2.285	-2.285	-2.285	-2.284	-2.284	-2.284	-2.282	-2.282	-2.280	-2.279	-2.278	-2.275	-2.274	-2.271	-2.269	-2.266	-2.264	-2.261	-2.258	-2.255	-2.251	-2.248	-2.245	-2.241	-2.238	-2.234	-2.229	-2.225	-2.220	-2.214	-2.209	-2.205	-2.199	-2.192	-2.186	-2.180	-2.172	-2.165	-2.159	-2.150	-2.141	-2.134	-2.124	-2.114	-2.104	-2.094	-2.082	-2.071	-2.060	-2.047	-2.035	-2.020	-2.007	-1.992	-1.978	-1.962	-1.948	-1.931	-1.914	-1.899	-1.881	-1.862	-1.845	-1.826	-1.808	-1.789	-1.770	-1.750	-1.730	-1.711	-1.691	-1.671	-1.651	-1.631	-1.610	-1.590	-1.570	-1.550	-1.530	-1.510	-1.491	-1.472	-1.454	-1.434	-1.416	-1.398	-1.380	-1.362	-1.346	-1.329	-1.312	-1.298	-1.281	-1.268	-1.254	-1.239	-1.226	-1.214	-1.201	-1.189	-1.178	-1.168	-1.156	-1.146	-1.138	-1.129	-1.119	-1.110	-1.104	-1.095	-1.089	-1.081	-1.075	-1.070	-1.064	-1.058	-1.052	-1.048	-1.042	-1.038	-1.032	-1.029	-1.024	-1.019	-1.016	-1.011	-1.008	-1.004	-1.000	-0.995	-0.991	-0.989	-0.984	-0.980	-0.976	-0.972	-0.969	-0.964	-0.960	-0.956	-0.952	-0.949	-0.944	-0.940	-0.936	-0.931	-0.928	-0.922	-0.918	-0.914	-0.908	-0.902	-0.898	-0.892	-0.888	-0.882	-0.876	-0.871	-0.866	-0.860	-0.854	-0.848	-0.842	-0.835	-0.829	-0.821	-0.815	-0.808	-0.801	-0.794	-0.788	-0.779	-0.771	-0.762	-0.756	-0.746	-0.739	-0.730	-0.722	-0.712	-0.704	-0.695	-0.686	-0.676	-0.668	-0.659	-0.650	-0.640	-0.631	-0.622	-0.614	-0.605	-0.596	-0.588	-0.580	-0.571	-0.564	-0.556	-0.550	-0.541	-0.535	-0.529	-0.524	-0.518	-0.514	-0.510	-0.505	-0.501	-0.499	-0.498	-0.495	-0.494	-0.495	-0.495	-0.495	-0.498	-0.500	-0.502	-0.506	-0.511	-0.516	-0.521	-0.528	-0.535	-0.542	-0.551	-0.559	-0.568	-0.578	-0.588	-0.598	-0.609	-0.621	-0.632	-0.645	-0.658	-0.669	-0.682	-0.695	-0.709	-0.722	-0.735	-0.749	-0.762	-0.776	-0.790	-0.804	-0.815	-0.829	-0.841	-0.854	-0.866	-0.878	-0.890	-0.900	-0.911	-0.922	-0.932	-0.944	-0.952	-0.961	-0.971	-0.979	-0.988	-0.995	-1.002	-1.009	-1.016	-1.021	-1.029	-1.034	-1.040	-1.045	-1.051	-1.056	-1.061	-1.065	-1.070	-1.075	-1.080	-1.084	-1.089	-1.094	-1.099	-1.102	-1.109	-1.114	-1.120	-1.128	-1.132	-1.139	-1.146	-1.155	-1.162	-1.171	-1.180	-1.189	-1.199	-1.210	-1.221	-1.232	-1.245	-1.258	-1.271	-1.285	-1.299	-1.314	-1.329	-1.345	-1.361	-1.379	-1.395	-1.412	-1.431	-1.449	-1.468	-1.486	-1.508	-1.526	-1.546	-1.566	-1.586	-1.608	-1.628	-1.648	-1.668	-1.688	-1.708	-1.729	-1.749	-1.766	-1.786	-1.805	-1.824	-1.842	-1.860	-1.878	-1.895	-1.910	-1.925	-1.941	-1.955	-1.969	-1.982	-1.994	-2.006	-2.018	-2.026	-2.036	-2.044	-2.051	-2.058	-2.064	-2.069	-2.071	-2.075	-2.076	-2.078	-2.078	-2.078	-2.076	-2.074	-2.070	-2.068	-2.061	-2.056	-2.050	-2.042	-2.034	-2.026	-2.018	-2.006	-1.996	-1.985	-1.972	-1.960	-1.948	-1.934	-1.920	-1.905	-1.891	-1.875	-1.860	-1.844	-1.829	-1.812	-1.796	-1.780	-1.764	-1.746	-1.731	-1.714	-1.698	-1.681	-1.665	-1.649	-1.634	-1.618	-1.602	-1.588	-1.572	-1.559	-1.544	-1.530	-1.518	-1.505	-1.492	-1.481	-1.470	-1.459	-1.449	-1.439	-1.430	-1.421	-1.414	-1.406	-1.399	-1.392	-1.388	-1.381	-1.376	-1.372	-1.369	-1.366	-1.362	-1.361	-1.359	-1.358	-1.356	-1.356	-1.355	-1.356	-1.355	-1.355	-1.356	-1.358	-1.358	-1.359	-1.360	-1.361	-1.361	-1.362	-1.364	-1.364	-1.365	-1.364	-1.362	-1.362	-1.361	-1.361	-1.359	-1.358	-1.355	-1.352	-1.348	-1.344	-1.339	-1.334	-1.328	-1.321	-1.314	-1.306	-1.298	-1.288	-1.279	-1.268	-1.258	-1.246	-1.232	-1.220	-1.206	-1.192	-1.178	-1.161	-1.146	-1.130	-1.114	-1.096	-1.078	-1.060	-1.041	-1.024	-1.004	-0.985	-0.966	-0.946	-0.926	-0.906	-0.888	-0.868	-0.849	-0.829	-0.810	-0.791	-0.772	-0.754	-0.735	-0.718	-0.699	-0.681	-0.665	-0.649	-0.631	-0.616	-0.601	-0.586	-0.572	-0.559	-0.545	-0.532	-0.520	-0.509	-0.498	-0.486	-0.475	-0.466	-0.458	-0.449	-0.440	-0.431	-0.425	-0.419	-0.410	-0.404	-0.399	-0.394	-0.389	-0.384	-0.380	-0.375	-0.371	-0.368	-0.365	-0.361	-0.359	-0.356	-0.352	-0.351	-0.349	-0.346	-0.344	-0.342	-0.341	-0.340	-0.339	-0.336	-0.335	-0.335	-0.332	-0.332	-0.330	-0.329	-0.329	-0.328	-0.328	-0.326	-0.325	-0.325	-0.324	-0.322	-0.322	-0.321	-0.321	-0.321	-0.319	-0.319	-0.319	-0.318	-0.316	-0.316	-0.315	-0.315	-0.314	-0.314	-0.312	-0.311	-0.311	-0.310	-0.309	-0.309	-0.308	-0.306	-0.304	-0.304	-0.302	-0.301	-0.299	-0.299	-0.298	-0.295	-0.294	-0.291	-0.290	-0.289	-0.286	-0.285	-0.282	-0.280	-0.278	-0.276	-0.275	-0.272	-0.270	-0.268	-0.266	-0.264	-0.261	-0.259	-0.258	-0.255	-0.252	-0.250	-0.249	-0.246	-0.245	-0.242	-0.240	-0.239	-0.236	-0.235	-0.232	-0.231	-0.230	-0.229	-0.228	-0.226	-0.224	-0.224	-0.222	-0.221	-0.221	-0.220	-0.219	-0.219	-0.218	-0.218	-0.216	-0.216	-0.216	-0.215	-0.215	-0.216	-0.215	-0.216	-0.215	-0.215	-0.215	-0.215	-0.215	-0.216	-0.216	-0.218	-0.216	-0.218	-0.218	-0.219	-0.219	-0.220	-0.221	-0.222	-0.222	-0.224	-0.225	-0.226	-0.226	-0.228	-0.229	-0.230	-0.231	-0.232	-0.234	-0.235	-0.236	-0.239	-0.240	-0.241	-0.242	-0.244	-0.245	-0.246	-0.249	-0.250	-0.251	-0.252	-0.254	-0.256	-0.258	-0.259	-0.260	-0.262	-0.264	-0.264	-0.266	-0.268	-0.269	-0.270	-0.271	-0.272	-0.274	-0.275	-0.276	-0.278	-0.278	-0.279	-0.279	-0.281	-0.281	-0.281	-0.284	-0.284	-0.284	-0.285	-0.285	-0.285	-0.286	-0.286	-0.288	-0.288	-0.288	-0.288	-0.289	-0.289	-0.289	-0.289	-0.289	-0.290	-0.290	-0.290	-0.290	-0.290	-0.291	-0.291	-0.292	-0.292	-0.292	-0.292	-0.294	-0.294	-0.294	-0.294	-0.295	-0.295	-0.295	-0.295	-0.295	-0.295	-0.295	-0.295	-0.295	-0.295	-0.294	-0.295	-0.292	-0.292	-0.291	-0.290	-0.290	-0.289	-0.286	-0.285	-0.284	-0.281	-0.280	-0.278	-0.275	-0.274	-0.270	-0.268	-0.264	-0.260	-0.258	-0.254	-0.249	-0.245	-0.241	-0.236	-0.232	-0.226	-0.221	-0.216	-0.211	-0.205	-0.200	-0.194	-0.189	-0.182	-0.175	-0.169	-0.162	-0.156	-0.149	-0.144	-0.138	-0.131	-0.122	-0.118	-0.111	-0.105	-0.099	-0.092	-0.086	-0.081	-0.075	-0.070	-0.065	-0.059	-0.055	-0.051	-0.046	-0.042	-0.040	-0.038	-0.035	-0.032	-0.031	-0.029	-0.029	-0.028	-0.029	-0.029	-0.030	-0.034	-0.035	-0.039	-0.042	-0.046	-0.050	-0.055	-0.061	-0.068	-0.075	-0.081	-0.090	-0.098	-0.108	-0.118	-0.128	-0.139	-0.150	-0.161	-0.174	-0.186	-0.200	-0.212	-0.226	-0.240	-0.255	-0.269	-0.285	-0.300	-0.315	-0.331	-0.345	-0.361	-0.378	-0.394	-0.410	-0.425	-0.440	-0.458	-0.472	-0.488	-0.502	-0.516	-0.532	-0.546	-0.561	-0.575	-0.588	-0.601	-0.612	-0.625	-0.636	-0.648	-0.659	-0.668	-0.678	-0.686	-0.694	-0.701	-0.709	-0.715	-0.720	-0.726	-0.730	-0.732	-0.736	-0.739	-0.740	-0.741	-0.742	-0.741	-0.741	-0.740	-0.738	-0.735	-0.732	-0.729	-0.724	-0.719	-0.715	-0.710	-0.702	-0.698	-0.690	-0.684	-0.676	-0.669	-0.660	-0.654	-0.645	-0.636	-0.629	-0.619	-0.611	-0.601	-0.594	-0.584	-0.575	-0.566	-0.558	-0.550	-0.541	-0.534	-0.526	-0.516	-0.510	-0.502	-0.495	-0.488	-0.480	-0.475	-0.469	-0.461	-0.456	-0.450	-0.445	-0.440	-0.435	-0.430	-0.426	-0.422	-0.419	-0.416	-0.412	-0.410	-0.406	-0.404	-0.401	-0.398	-0.396	-0.394	-0.391	-0.389	-0.389	-0.386	-0.384	-0.382	-0.380	-0.379	-0.376	-0.372	-0.371	-0.369	-0.365	-0.362	-0.360	-0.356	-0.352	-0.349	-0.344	-0.340	-0.335	-0.330	-0.324	-0.318	-0.311	-0.305	-0.298	-0.289	-0.281	-0.272	-0.264	-0.254	-0.244	-0.232	-0.222	-0.211	-0.199	-0.185	-0.172	-0.160	-0.146	-0.131	-0.116	-0.101	-0.086	-0.071	-0.054	-0.038	-0.020	-0.004	0.014	0.031	0.049	0.068	0.086	0.105	0.122	0.142	0.160	0.180	0.198	0.216	0.236	0.254	0.272	0.291	0.308	0.326	0.344	0.362	0.379	0.396	0.412	0.430	0.445	0.461	0.475	0.491	0.505	0.519	0.532	0.545	0.558	0.570	0.581	0.592	0.602	0.612	0.621	0.630	0.639	0.648	0.654	0.660	0.668	0.672	0.678	0.681	0.685	0.689	0.692	0.695	0.696	0.699	0.699	0.699	0.700	0.699	0.699	0.698	0.696	0.694	0.692	0.689	0.686	0.682	0.680	0.676	0.674	0.669	0.665	0.660	0.656	0.651	0.646	0.641	0.638	0.632	0.629	0.622	0.619	0.614	0.609	0.605	0.601	0.596	0.592	0.589	0.585	0.581	0.579	0.575	0.572	0.570	0.568	0.565	0.564	0.562	0.560	0.559	0.558	0.558	0.556	0.556	0.556	0.555	0.556	0.556	0.556	0.558	0.558	0.559	0.560	0.561	0.561	0.562	0.562	0.564	0.564	0.565	0.564	0.565	0.565	0.564	0.562	0.562	0.561	0.560	0.559	0.555	0.552	0.550	0.548	0.544	0.540	0.536	0.530	0.525	0.520	0.515	0.507	0.502	0.495	0.488	0.481	0.472	0.465	0.458	0.448	0.438	0.429	0.420	0.410	0.401	0.390	0.381	0.371	0.361	0.352	0.342	0.332	0.322	0.312	0.304	0.294	0.285	0.276	0.268	0.259	0.252	0.244	0.236	0.230	0.224	0.218	0.211	0.206	0.201	0.198	0.194	0.190	0.186	0.185	0.182	0.181	0.180	0.180	0.180	0.181	0.181	0.184	0.184	0.186	0.190	0.192	0.196	0.200	0.204	0.208	0.212	0.218	0.221	0.228	0.234	0.240	0.246	0.251	0.259	0.264	0.270	0.278	0.284	0.290	0.298	0.304	0.310	0.316	0.322	0.329	0.335	0.341	0.346	0.351	0.356	0.361	0.366	0.371	0.375	0.380	0.384	0.386	0.389	0.392	0.395	0.398	0.399	0.401	0.401	0.402	0.404	0.402	0.404	0.404	0.402	0.402	0.401	0.400	0.399	0.396	0.395	0.394	0.391	0.388	0.384	0.381	0.379	0.375	0.372	0.369	0.365	0.361	0.359	0.355	0.351	0.348	0.345	0.341	0.339	0.335	0.332	0.328	0.325	0.322	0.319	0.316	0.314	0.311	0.310	0.308	0.305	0.304	0.302	0.301	0.299	0.299	0.298	0.298	0.296	0.296	0.298	0.298	0.298	0.299	0.300	0.301	0.304	0.305	0.308	0.310	0.312	0.316	0.319	0.322	0.325	0.330	0.334	0.338	0.342	0.348	0.352	0.359	0.364	0.370	0.376	0.382	0.389	0.398	0.405	0.411	0.419	0.428	0.434	0.441	0.450	100.000	5.000	2.000	1.000	2.000	0.000	0.000	0.000	0.000	0.000	0.000	0.000	0.000	0.000	0.000	0.000	0.000	0.000	0.036	0.010	-0.018	-0.045	-0.071	-0.096	-0.122	-0.148	-0.174	-0.199	-0.224	-0.249	-0.274	-0.298	-0.324	-0.348	-0.371	-0.395	-0.419	-0.442	-0.465	-0.489	-0.511	-0.534	-0.556	-0.579	-0.601	-0.622	-0.644	-0.665	-0.686	-0.706	-0.728	-0.748	-0.766	-0.786	-0.804	-0.824	-0.842	-0.861	-0.879	-0.896	-0.914	-0.931	-0.948	-0.962	-0.980	-0.995	-1.009	-1.024	-1.038	-1.051	-1.065	-1.078	-1.091	-1.102	-1.115	-1.126	-1.136	-1.148	-1.158	-1.169	-1.176	-1.186	-1.195	-1.202	-1.211	-1.219	-1.226	-1.232	-1.240	-1.245	-1.252	-1.258	-1.262	-1.269	-1.272	-1.278	-1.281	-1.286	-1.290	-1.294	-1.298	-1.300	-1.304	-1.306	-1.310	-1.312	-1.316	-1.319	-1.321	-1.324	-1.326	-1.329	-1.331	-1.335	-1.338	-1.340	-1.342	-1.345	-1.348	-1.351	-1.354	-1.356	-1.360	-1.364	-1.366	-1.370	-1.375	-1.378	-1.382	-1.386	-1.390	-1.395	-1.400	-1.405	-1.411	-1.416	-1.422	-1.428	-1.435	-1.441	-1.448	-1.455	-1.461	-1.470	-1.476	-1.485	-1.494	-1.501	-1.511	-1.519	-1.529	-1.538	-1.548	-1.558	-1.566	-1.578	-1.586	-1.596	-1.606	-1.616	-1.626	-1.638	-1.649	-1.659	-1.669	-1.680	-1.690	-1.700	-1.711	-1.721	-1.731	-1.741	-1.750	-1.760	-1.769	-1.779	-1.786	-1.796	-1.805	-1.812	-1.820	-1.828	-1.834	-1.840	-1.848	-1.852	-1.859	-1.864	-1.869	-1.874	-1.876	-1.880	-1.884	-1.888	-1.889	-1.891	-1.892	-1.894	-1.894	-1.895	-1.895	-1.895	-1.894	-1.892	-1.890	-1.889	-1.886	-1.884	-1.881	-1.879	-1.876	-1.872	-1.869	-1.865	-1.861	-1.856	-1.851	-1.846	-1.842	-1.838	-1.831	-1.826	-1.822	-1.815	-1.810	-1.805	-1.799	-1.795	-1.789	-1.782	-1.778	-1.772	-1.766	-1.760	-1.755	-1.750	-1.745	-1.739	-1.735	-1.730	-1.724	-1.719	-1.714	-1.709	-1.704	-1.699	-1.694	-1.689	-1.685	-1.680	-1.675	-1.670	-1.665	-1.661	-1.656	-1.651	-1.646	-1.641	-1.636	-1.631	-1.628	-1.621	-1.616	-1.611	-1.606	-1.601	-1.595	-1.590	-1.585	-1.578	-1.572	-1.566	-1.560	-1.554	-1.546	-1.541	-1.534	-1.526	-1.519	-1.512	-1.504	-1.496	-1.488	-1.480	-1.472	-1.464	-1.455	-1.448	-1.438	-1.429	-1.420	-1.410	-1.402	-1.392	-1.384	-1.374	-1.364	-1.355	-1.346	-1.336	-1.326	-1.318	-1.309	-1.300	-1.291	-1.282	-1.272	-1.265	-1.258	-1.250	-1.241	-1.235	-1.226	-1.220	-1.214	-1.208	-1.202	-1.198	-1.192	-1.188	-1.184	-1.180	-1.179	-1.176	-1.175	-1.172	-1.171	-1.171	-1.171	-1.172	-1.175	-1.176	-1.179	-1.182	-1.185	-1.189	-1.194	-1.199	-1.205	-1.212	-1.219	-1.226	-1.234	-1.242	-1.251	-1.260	-1.270	-1.280	-1.291	-1.301	-1.314	-1.324	-1.336	-1.349	-1.360	-1.372	-1.385	-1.399	-1.411	-1.425	-1.438	-1.451	-1.464	-1.479	-1.491	-1.504	-1.516	-1.530	-1.544	-1.556	-1.570	-1.582	-1.594	-1.608	-1.619	-1.630	-1.641	-1.652	-1.664	-1.672	-1.684	-1.692	-1.702	-1.710	-1.719	-1.726	-1.734	-1.741	-1.748	-1.754	-1.759	-1.765	-1.770	-1.774	-1.779	-1.781	-1.785	-1.788	-1.790	-1.791	-1.792	-1.795	-1.795	-1.796	-1.796	-1.796	-1.796	-1.796	-1.794	-1.794	-1.791	-1.790	-1.789	-1.786	-1.784	-1.782	-1.780	-1.778	-1.775	-1.772	-1.770	-1.768	-1.765	-1.762	-1.760	-1.758	-1.756	-1.752	-1.750	-1.749	-1.745	-1.744	-1.742	-1.740	-1.739	-1.736	-1.735	-1.732	-1.731	-1.730	-1.728	-1.728	-1.725	-1.724	-1.722	-1.722	-1.721	-1.720	-1.719	-1.718	-1.718	-1.715	-1.715	-1.714	-1.712	-1.710	-1.709	-1.709	-1.706	-1.704	-1.702	-1.701	-1.700	-1.698	-1.695	-1.694	-1.691	-1.689	-1.686	-1.684	-1.680	-1.678	-1.675	-1.672	-1.669	-1.666	-1.662	-1.659	-1.655	-1.652	-1.649	-1.646	-1.641	-1.638	-1.635	-1.630	-1.628	-1.624	-1.620	-1.616	-1.612	-1.610	-1.606	-1.602	-1.599	-1.596	-1.594	-1.591	-1.588	-1.585	-1.582	-1.581	-1.579	-1.576	-1.575	-1.574	-1.572	-1.572	-1.571	-1.570	-1.571	-1.571	-1.572	-1.574	-1.575	-1.575	-1.578	-1.580	-1.584	-1.588	-1.591	-1.595	-1.600	-1.606	-1.611	-1.618	-1.624	-1.632	-1.640	-1.649	-1.658	-1.669	-1.679	-1.690	-1.702	-1.715	-1.728	-1.741	-1.755	-1.771	-1.786	-1.801	-1.819	-1.836	-1.855	-1.872	-1.892	-1.912	-1.932	-1.954	-1.975	-1.996	-2.019	-2.042	-2.065	-2.089	-2.112	-2.138	-2.161	-2.186	-2.210	-2.236	-2.261	-2.286	-2.311	-2.335	-2.361	-2.386	-2.410	-2.435	-2.459	-2.481	-2.505	-2.528	-2.550	-2.571	-2.592	-2.612	-2.632	-2.652	-2.670	-2.688	-2.705	-2.721	-2.738	-2.751	-2.764	-2.776	-2.789	-2.799	-2.809	-2.818	-2.825	-2.832	-2.838	-2.842	-2.846	-2.850	-2.852	-2.854	-2.854	-2.854	-2.854	-2.851	-2.849	-2.846	-2.844	-2.839	-2.835	-2.829	-2.824	-2.818	-2.811	-2.805	-2.798	-2.791	-2.785	-2.778	-2.770	-2.764	-2.758	-2.750	-2.742	-2.736	-2.730	-2.725	-2.719	-2.714	-2.709	-2.705	-2.701	-2.698	-2.695	-2.692	-2.691	-2.690	-2.689	-2.688	-2.688	-2.689	-2.689	-2.691	-2.692	-2.695	-2.698	-2.701	-2.705	-2.710	-2.714	-2.719	-2.724	-2.729	-2.735	-2.741	-2.748	-2.755	-2.761	-2.769	-2.776	-2.784	-2.791	-2.799	-2.806	-2.815	-2.822	-2.830	-2.839	-2.846	-2.855	-2.861	-2.869	-2.879	-2.886	-2.894	-2.901	-2.909	-2.916	-2.925	-2.931	-2.939	-2.948	-2.954	-2.962	-2.970	-2.978	-2.985	-2.992	-3.000	-3.009	-3.016	-3.024	-3.031	-3.040	-3.048	-3.055	-3.062	-3.070	-3.079	-3.086	-3.094	-3.102	-3.110	-3.119	-3.125	-3.132	-3.141	-3.149	-3.155	-3.162	-3.171	-3.178	-3.184	-3.190	-3.198	-3.204	-3.209	-3.215	-3.220	-3.225	-3.230	-3.234	-3.239	-3.241	-3.244	-3.248	-3.249	-3.252	-3.252	-3.254	-3.254	-3.255	-3.252	-3.252	-3.250	-3.250	-3.246	-3.244	-3.240	-3.236	-3.232	-3.229	-3.222	-3.218	-3.211	-3.206	-3.199	-3.192	-3.185	-3.178	-3.170	-3.161	-3.154	-3.145	-3.136	-3.128	-3.119	-3.110	-3.100	-3.091	-3.082	-3.074	-3.064	-3.055	-3.045	-3.036	-3.026	-3.018	-3.009	-3.000	-2.990	-2.981	-2.972	-2.964	-2.954	-2.945	-2.936	-2.928	-2.919	-2.910	-2.902	-2.892	-2.884	-2.875	-2.866	-2.858	-2.849	-2.841	-2.831	-2.822	-2.812	-2.804	-2.794	-2.784	-2.774	-2.764	-2.752	-2.742	-2.731	-2.719	-2.708	-2.695	-2.682	-2.670	-2.656	-2.642	-2.629	-2.614	-2.599	-2.582	-2.568	-2.551	-2.535	-2.518	-2.501	-2.482	-2.465	-2.446	-2.428	-2.408	-2.390	-2.370	-2.349	-2.329	-2.309	-2.289	-2.269	-2.248	-2.226	-2.205	-2.185	-2.164	-2.142	-2.121	-2.101	-2.080	-2.060	-2.040	-2.019	-2.000	-1.981	-1.960	-1.942	-1.924	-1.906	-1.888	-1.871	-1.854	-1.839	-1.822	-1.808	-1.794	-1.779	-1.765	-1.752	-1.740	-1.729	-1.718	-1.706	-1.696	-1.686	-1.679	-1.669	-1.664	-1.656	-1.649	-1.644	-1.638	-1.634	-1.630	-1.626	-1.622	-1.620	-1.618	-1.616	-1.615	-1.614	-1.614	-1.612	-1.612	-1.612	-1.612	-1.614	-1.615	-1.616	-1.618	-1.619	-1.620	-1.622	-1.624	-1.626	-1.629	-1.630	-1.632	-1.635	-1.636	-1.639	-1.640	-1.642	-1.644	-1.645	-1.646	-1.648	-1.649	-1.650	-1.650	-1.651	-1.650	-1.650	-1.651	-1.649	-1.649	-1.648	-1.646	-1.644	-1.641	-1.640	-1.638	-1.634	-1.631	-1.629	-1.624	-1.620	-1.616	-1.612	-1.608	-1.602	-1.598	-1.591	-1.586	-1.580	-1.575	-1.570	-1.562	-1.556	-1.550	-1.544	-1.538	-1.531	-1.525	-1.518	-1.511	-1.505	-1.500	-1.494	-1.488	-1.482	-1.476	-1.471	-1.466	-1.461	-1.458	-1.454	-1.449	-1.445	-1.441	-1.440	-1.438	-1.435	-1.432	-1.432	-1.431	-1.430	-1.430	-1.430	-1.430	-1.432	-1.435	-1.436	-1.439	-1.442	-1.445	-1.449	-1.452	-1.458	-1.462	-1.468	-1.474	-1.479	-1.485	-1.491	-1.499	-1.505	-1.512	-1.520	-1.528	-1.535	-1.542	-1.550	-1.559	-1.566	-1.575	-1.582	-1.590	-1.598	-1.606	-1.614	-1.621	-1.629	-1.635	-1.642	-1.650	-1.658	-1.662	-1.670	-1.675	-1.680	-1.685	-1.691	-1.695	-1.700	-1.705	-1.708	-1.712	-1.715	-1.719	-1.721	-1.724	-1.728	-1.729	-1.731	-1.732	-1.735	-1.738	-1.739	-1.740	-1.741	-1.742	-1.745	-1.746	-1.748	-1.749	-1.750	-1.752	-1.754	-1.756	-1.759	-1.761	-1.764	-1.766	-1.770	-1.774	-1.778	-1.781	-1.786	-1.791	-1.796	-1.802	-1.809	-1.816	-1.822	-1.831	-1.839	-1.848	-1.858	-1.868	-1.878	-1.889	-1.900	-1.911	-1.922	-1.936	-1.949	-1.962	-1.976	-1.991	-2.005	-2.019	-2.034	-2.050	-2.065	-2.081	-2.098	-2.114	-2.130	-2.146	-2.162	-2.180	-2.196	-2.212	-2.229	-2.245	-2.261	-2.276	-2.292	-2.308	-2.322	-2.339	-2.352	-2.366	-2.380	-2.392	-2.405	-2.418	-2.429	-2.440	-2.449	-2.460	-2.469	-2.478	-2.485	-2.491	-2.498	-2.502	-2.509	-2.511	-2.515	-2.518	-2.518	-2.519	-2.519	-2.518	-2.515	-2.512	-2.509	-2.504	-2.499	-2.492	-2.486	-2.479	-2.470	-2.461	-2.450	-2.440	-2.429	-2.418	-2.404	-2.391	-2.376	-2.362	-2.349	-2.332	-2.318	-2.301	-2.284	-2.268	-2.250	-2.232	-2.214	-2.196	-2.179	-2.160	-2.142	-2.124	-2.105	-2.088	-2.070	-2.052	-2.034	-2.016	-1.999	-1.982	-1.966	-1.949	-1.934	-1.919	-1.902	-1.888	-1.874	-1.861	-1.849	-1.836	-1.824	-1.812	-1.802	-1.792	-1.784	-1.775	-1.766	-1.759	-1.752	-1.746	-1.740	-1.736	-1.731	-1.728	-1.725	-1.721	-1.719	-1.719	-1.716	-1.716	-1.715	-1.715	-1.715	-1.716	-1.716	-1.718	-1.719	-1.721	-1.722	-1.722	-1.725	-1.726	-1.728	-1.730	-1.730	-1.730	-1.731	-1.731	-1.731	-1.730	-1.729	-1.728	-1.726	-1.724	-1.720	-1.716	-1.712	-1.708	-1.701	-1.696	-1.689	-1.682	-1.674	-1.665	-1.655	-1.645	-1.634	-1.622	-1.610	-1.596	-1.582	-1.568	-1.554	-1.538	-1.521	-1.504	-1.486	-1.469	-1.451	-1.432	-1.412	-1.394	-1.374	-1.355	-1.334	-1.314	-1.292	-1.272	-1.251	-1.231	-1.210	-1.190	-1.169	-1.148	-1.128	-1.108	-1.089	-1.069	-1.051	-1.032	-1.014	-0.996	-0.979	-0.962	-0.946	-0.930	-0.915	-0.900	-0.885	-0.872	-0.859	-0.846	-0.836	-0.824	-0.814	-0.804	-0.795	-0.786	-0.778	-0.771	-0.762	-0.758	-0.751	-0.746	-0.741	-0.738	-0.734	-0.731	-0.728	-0.728	-0.725	-0.724	-0.722	-0.722	-0.722	-0.724	-0.724	-0.724	-0.726	-0.729	-0.730	-0.732	-0.735	-0.738	-0.741	-0.745	-0.748	-0.751	-0.755	-0.759	-0.764	-0.768	-0.771	-0.775	-0.780	-0.785	-0.791	-0.795	-0.800	-0.805	-0.810	-0.815	-0.820	-0.825	-0.829	-0.835	-0.839	-0.844	-0.849	-0.854	-0.858	-0.861	-0.865	-0.869	-0.872	-0.876	-0.880	-0.882	-0.886	-0.888	-0.891	-0.892	-0.894	-0.896	-0.898	-0.898	-0.899	-0.900	-0.899	-0.899	-0.898	-0.898	-0.896	-0.894	-0.892	-0.890	-0.888	-0.885	-0.882	-0.880	-0.876	-0.872	-0.869	-0.865	-0.861	-0.856	-0.850	-0.846	-0.841	-0.836	-0.831	-0.826	-0.820	-0.815	-0.809	-0.802	-0.798	-0.792	-0.786	-0.781	-0.776	-0.771	-0.766	-0.761	-0.756	-0.751	-0.745	-0.740	-0.736	-0.731	-0.726	-0.722	-0.720	-0.716	-0.712	-0.708	-0.705	-0.702	-0.699	-0.696	-0.694	-0.691	-0.690	-0.689	-0.686	-0.684	-0.684	-0.682	-0.681	-0.681	-0.679	-0.680	-0.679	-0.680	-0.680	-0.680	-0.679	-0.680	-0.680	-0.682	-0.682	-0.684	-0.685	-0.686	-0.688	-0.689	-0.690	-0.692	-0.694	-0.696	-0.696	-0.698	-0.701	-0.702	-0.702	-0.705	-0.706	-0.708	-0.708	-0.709	-0.710	-0.711	-0.712	-0.712	-0.712	-0.714	-0.714	-0.712	-0.712	-0.712	-0.711	-0.711	-0.709	-0.708	-0.705	-0.704	-0.701	-0.699	-0.695	-0.694	-0.690	-0.686	-0.682	-0.679	-0.675	-0.670	-0.666	-0.661	-0.656	-0.651	-0.646	-0.641	-0.635	-0.630	-0.624	-0.620	-0.614	-0.609	-0.604	-0.599	-0.592	-0.588	-0.582	-0.579	-0.574	-0.570	-0.565	-0.561	-0.558	-0.554	-0.550	-0.548	-0.544	-0.542	-0.540	-0.539	-0.538	-0.536	-0.535	-0.534	-0.534	-0.534	-0.534	-0.535	-0.536	-0.536	-0.538	-0.539	-0.541	-0.542	-0.545	-0.546	-0.549	-0.551	-0.554	-0.556	-0.559	-0.561	-0.565	-0.568	-0.569	-0.571	-0.574	-0.576	-0.579	-0.581	-0.582	-0.585	-0.586	-0.586	-0.589	-0.589	-0.590	-0.590	-0.591	-0.590	-0.590	-0.589	-0.588	-0.586	-0.586	-0.584	-0.581	-0.579	-0.576	-0.574	-0.570	-0.566	-0.562	-0.559	-0.554	-0.550	-0.546	-0.541	-0.535	-0.531	-0.526	-0.520	-0.515	-0.509	-0.504	-0.499	-0.492	-0.488	-0.481	-0.476	-0.471	-0.465	-0.461	-0.456	-0.451	-0.448	-0.444	-0.439	-0.436	-0.432	-0.430	-0.428	-0.425	-0.425	-0.424	-0.422	-0.421	-0.422	-0.422	-0.425	-0.426	-0.429	-0.432	-0.435	-0.440	-0.445	-0.450	-0.456	-0.462	-0.470	-0.476	-0.485	-0.494	-0.504	-0.514	-0.525	-0.536	-0.548	-0.560	-0.572	-0.586	-0.600	-0.612	-0.628	-0.642	-0.658	-0.674	-0.690	-0.705	-0.721	-0.738	-0.755	-0.771	-0.789	-0.806	-0.822	-0.839	-0.855	-0.871	-0.888	-0.904	-0.919	-0.936	-0.951	-0.966	-0.980	-0.992	-1.006	-1.020	-1.031	-1.044	-1.054	-1.064	-1.074	-1.081	-1.089	-1.098	-1.102	-1.109	-1.114	-1.118	-1.121	-1.122	-1.124	-1.124	-1.124	-1.124	-1.120	-1.118	-1.114	-1.109	-1.104	-1.098	-1.090	-1.082	-1.075	-1.066	-1.058	-1.046	-1.036	-1.025	-1.012	-1.002	-0.989	-0.978	-0.964	-0.950	-0.936	-0.922	-0.909	-0.895	-0.881	-0.866	-0.852	-0.839	-0.825	-0.812	-0.798	-0.784	-0.772	-0.760	-0.748	-0.735	-0.722	-0.711	-0.700	-0.690	-0.680	-0.670	-0.660	-0.652	-0.642	-0.635	-0.628	-0.620	-0.612	-0.608	-0.601	-0.596	-0.591	-0.586	-0.582	-0.578	-0.575	-0.571	-0.569	-0.566	-0.562	-0.560	-0.558	-0.555	-0.554	-0.551	-0.549	-0.548	-0.545	-0.544	-0.541	-0.540	-0.538	-0.535	-0.532	-0.530	-0.526	-0.524	-0.519	-0.516	-0.512	-0.509	-0.502	-0.499	-0.492	-0.485	-0.479	-0.472	-0.465	-0.456	-0.449	-0.440	-0.431	-0.421	-0.410	-0.400	-0.389	-0.378	-0.366	-0.352	-0.340	-0.328	-0.314	-0.299	-0.284	-0.270	-0.255	-0.240	-0.224	-0.208	-0.192	-0.176	-0.160	-0.144	-0.126	-0.110	-0.094	-0.076	-0.060	-0.044	-0.026	-0.010	0.006	0.024	0.040	0.056	0.071	0.088	0.104	0.118	0.134	0.148	0.162	0.175	0.190	0.204	0.216	0.228	0.240	0.251	0.264	0.274	0.284	0.294	0.304	0.314	0.321	0.330	0.338	0.344	0.351	0.358	0.365	0.371	0.375	0.380	0.384	0.389	0.392	0.396	0.399	0.401	0.404	0.408	0.409	0.410	0.411	0.414	0.415	0.415	0.415	0.416	0.418	0.418	0.416	0.416	0.416	0.416	0.416	0.415	0.415	0.415	0.415	0.414	0.414	0.412	0.412	0.411	0.411	0.411	0.410	0.410	0.410	0.410	0.410	0.410	0.411	0.411	0.411	0.411	0.412	0.412	0.414	0.415	0.416	0.419	0.420	0.421	0.422	0.424	0.426	0.428	0.430	0.432	0.435	0.438	0.440	0.442	0.446	0.448	0.451	0.454	0.456	0.460	0.462	0.465	0.466	0.469	0.472	0.474	0.476	0.478	0.479	0.481	0.482	0.482	0.484	0.484	0.484	0.484	0.484	0.484	0.482	0.481	0.479	0.476	0.475	0.472	0.469	0.465	0.461	0.456	0.452	0.448	0.441	0.435	0.430	0.422	0.418	0.409	0.401	0.394	0.386	0.378	0.369	0.360	0.351	0.342	0.334	0.324	0.315	0.305	0.296	0.286	0.276	0.268	0.258	0.249	0.239	0.230	0.221	0.212	0.204	0.195	0.189	0.180	0.172	0.164	0.158	0.151	0.144	0.139	0.132	0.128	0.122	0.118	0.114	0.110	0.105	0.101	0.099	0.095	0.094	0.092	0.090	0.089	0.086	0.086	0.085	0.084	0.082	0.082	0.084	0.082	0.084	0.084	0.084	0.084	0.084	0.085	0.086	0.086	0.086	0.089	0.088	0.089	0.090	0.090	0.090	0.090	0.090	0.089	0.090	0.090	0.089	0.088	0.088	0.086	0.085	0.084	0.082	0.080	0.079	0.078	0.075	0.072	0.071	0.068	0.066	0.062	0.060	0.058	0.054	0.051	0.049	0.045	0.042	0.038	0.035	0.032	0.029	0.026	0.022	0.020	0.016	0.012	0.010	0.006	0.004	0.001	-0.001	-0.004	-0.006	-0.009	-0.010	-0.012	-0.014	-0.016	-0.019	-0.020	-0.020	-0.021	-0.022	-0.022	-0.024	-0.024	-0.024	-0.024	-0.022	-0.022	-0.021	-0.020	-0.020	-0.018	-0.016	-0.015	-0.012	-0.011	-0.009	-0.006	-0.004	0.000	0.002	0.006	0.011	0.015	0.019	0.024	0.028	0.034	0.038	0.044	0.049	0.055	0.061	0.068	0.074	0.081	0.088	0.095	0.102	0.110	0.118	0.126	0.134	0.142	0.151	0.160	0.169	0.178	0.186	0.196	0.205	0.215	0.225	0.234	0.244	0.252	0.262	0.272	0.281	0.291	0.300	0.309	0.319	0.328	0.336	0.345	0.352	0.361	0.369	0.375	0.382	0.389	0.396	0.402	0.408	0.412	0.419	0.422	0.428	0.430	0.434	0.436	0.438	0.440	0.442	0.442	0.442	0.441	0.442	0.441	0.440	0.436	0.435	0.432	0.429	0.425	0.422	0.418	0.412	0.408	0.402	0.398	0.391	0.386	0.380	0.374	0.366	0.360	0.354	0.348	0.341	0.336	0.330	0.324	0.318	0.311	0.305	0.300	0.295	0.290	0.285	0.280	0.276	0.272	0.268	0.266	0.262	0.260	0.258	0.256	0.255	0.254	0.254	0.252	0.252	0.254	0.254	0.256	0.256	0.259	0.260	0.262	0.265	0.268	0.271	0.274	0.278	0.281	0.284	0.289	0.291	0.295	0.299	0.302	0.305	0.309	0.311	0.315	0.318	0.321	0.322	0.325	0.328	0.329	0.330	0.330	0.331	0.331	0.330	0.330	0.328	0.326	0.324	0.321	0.318	0.315	0.310	0.306	0.301	0.296	0.290	0.284	0.278	0.270	0.262	0.255	0.246	0.239	0.230	0.220	0.210	0.201	0.191	0.181	0.170	0.159	0.149	0.138	0.126	0.114	0.104	0.092	0.080	0.069	0.056	0.046	0.035	0.022	0.011	0.000	-0.011	-0.022	-0.034	-0.045	-0.055	-0.065	-0.076	-0.086	-0.098	-0.108	-0.116	-0.126	-0.136	-0.145	-0.154	-0.162	-0.171	-0.179	-0.186	-0.195	-0.201	-0.209	-0.216	-0.222	-0.229	-0.235	-0.241	-0.246	-0.252	-0.259	-0.264	-0.268	-0.272	-0.276	-0.281	-0.285	-0.290	-0.294	-0.296	-0.300	-0.302	-0.308	-0.310	-0.312	-0.318	-0.320	-0.322	-0.326	-0.329	-0.331	-0.335	-0.339	-0.342	-0.345	-0.349	-0.354	-0.356	-0.361	-0.366	-0.371	-0.376	-0.381	-0.386	-0.392	-0.400	-0.406	-0.414	-0.420	-0.429	-0.436	-0.445	-0.454	-0.462	-0.472	-0.482	-0.492	-0.504	-0.515	-0.526	-0.539	-0.550	-0.564	-0.575	-0.589	-0.604	-0.618	-0.630	-0.645	-0.660	-0.675	-0.690	-0.705	-0.719	-0.734	-0.750	-0.765	-0.780	-0.795	-0.810	-0.825	-0.840	-0.854	-0.868	-0.881	-0.896	-0.909	-0.921	-0.934	-0.945	-0.958	-0.969	-0.979	-0.989	-0.998	-1.006	-1.015	-1.021	-1.029	-1.034	-1.038	-1.042	-1.046	-1.048	-1.050	-1.050	-1.050	-1.049	-1.046	-1.044	-1.040	-1.035	-1.029	-1.022	-1.015	-1.006	-0.996	-0.986	-0.975	-0.962	-0.950	-0.935	-0.921	-0.906	-0.889	-0.872	-0.854	-0.835	-0.816	-0.796	-0.776	-0.755	-0.732	-0.710	-0.688	-0.664	-0.640	-0.616	-0.592	-0.568	-0.542	-0.516	-0.491	-0.466	-0.440	-0.415	-0.388	-0.361	-0.336	-0.310	-0.284	-0.258	-0.231	-0.205	-0.178	-0.152	-0.128	-0.101	-0.076	-0.050	-0.024	0.001	0.026	0.051	0.076	0.101	0.126	0.151	0.176	0.200	0.226	0.250	0.275	0.300	0.325	0.350	0.376	0.401	0.428	0.454	0.480	0.507	0.535	0.562	0.591	0.619	0.649	0.679	0.709	0.740	0.772	0.804	0.838	0.872	0.906	0.941	0.979	1.015	1.052	1.091	1.131	1.170	1.212	1.252	1.296	1.339	1.384	1.429	1.474	1.520	1.568	1.615	1.662	1.711	1.760	1.809	1.860	1.910	1.960	2.011	2.062	2.114	2.165	2.216	2.268	2.319	2.369	2.420	2.470	2.520	2.569	2.619	2.668	2.714	2.762	2.808	2.854	2.899	2.942	2.985	3.026	3.066	3.106	3.145	3.181	3.216	3.251	3.284	3.315	3.345	3.374	3.400	3.426	3.449	3.470	3.491	3.510	3.526	3.541	3.555	3.568	3.578	3.585	3.592	3.598	3.601	3.602	3.602	3.601	3.598	3.592	3.585	3.578	3.568	3.555	3.542	3.528	3.512	3.494	3.475	3.455	3.432	3.410	3.386	3.360	3.334	3.306	3.276	3.246	3.215	3.182	3.149	3.116	3.080	3.045	3.008	2.970	2.932	2.892	2.854	2.814	2.772	2.731	2.690	2.648	2.605	2.561	2.518	2.475	2.430	2.388	2.342	2.298	2.254	2.210	2.164	2.120	2.075	2.030	1.986	1.941	1.898	1.852	1.809	1.764	1.721	1.678	1.634	1.590	1.548	1.505	1.462	1.420	1.379	1.338	1.295	1.254	1.212	1.172	1.131	1.091	1.050	1.011	0.971	0.932	0.892	0.852	0.815	0.775	0.736	0.698	0.659	0.619	0.580	0.541	0.501	0.461	0.422	0.382	0.342	0.302	0.261	0.220	0.179	0.138	0.095	0.052	0.010	-0.034	-0.079	-0.122	-0.168	-0.214	-0.260	-0.308	-0.355	-0.402	-0.452	-0.501	-0.551	-0.602	-0.654	-0.706	-0.760	-0.814	-0.868	-0.922	-0.979	-1.035	-1.091	-1.149	-1.206	-1.265	-1.324	-1.384	-1.442	-1.502	-1.564	-1.624	-1.685	-1.746	-1.808	-1.869	-1.930	-1.991	-2.052	-2.115	-2.176	-2.238	-2.298	-2.359	-2.419	-2.479	-2.538	-2.598	-2.655	-2.712	-2.769	-2.826	-2.881	-2.935	-2.990	-3.044	-3.095	-3.148	-3.198	-3.248	-3.296	-3.344	-3.390	-3.436	-3.480	-3.524	-3.566	-3.608	-3.649	-3.689	-3.728	-3.765	-3.802	-3.839	-3.874	-3.908	-3.941	-3.974	-4.005	-4.035	-4.065	-4.095	-4.124	-4.152	-4.181	-4.206	-4.234	-4.260	-4.285	-4.310	-4.335	-4.360	-4.385	-4.409	-4.432	-4.456	-4.480	-4.502	-4.526	-4.549	-4.571	-4.595	-4.618	-4.640	-4.664	-4.686	-4.709	-4.732	-4.754	-4.778	-4.800	-4.821	-4.844	-4.866	-4.889	-4.911	-4.934	-4.955	-4.976	-4.998	-5.019	-5.039	-5.060	-5.080	-5.100	-5.119	-5.138	-5.155	-5.174	-5.190	-5.206	-5.222	-5.238	-5.252	-5.266	-5.279	-5.291	-5.302	-5.314	-5.324	-5.331	-5.339	-5.346	-5.352	-5.359	-5.362	-5.366	-5.369	-5.370	-5.370	-5.370	-5.369	-5.366	-5.362	-5.359	-5.354	-5.349	-5.341	-5.334	-5.325	-5.316	-5.308	-5.296	-5.284	-5.271	-5.259	-5.246	-5.231	-5.216	-5.201	-5.185	-5.169	-5.151	-5.134	-5.115	-5.096	-5.076	-5.058	-5.038	-5.016	-4.996	-4.972	-4.951	-4.929	-4.906	-4.882	-4.860	-4.835	-4.810	-4.785	-4.759	-4.734	-4.708	-4.680	-4.652	-4.625	-4.596	-4.568	-4.539	-4.509	-4.478	-4.448	-4.416	-4.384	-4.351	-4.318	-4.284	-4.250	-4.215	-4.179	-4.142	-4.105	-4.068	-4.029	-3.990	-3.951	-3.910	-3.869	-3.828	-3.786	-3.742	-3.700	-3.655	-3.611	-3.566	-3.520	-3.474	-3.428	-3.379	-3.331	-3.282	-3.234	-3.184	-3.134	-3.082	-3.032	-2.981	-2.929	-2.876	-2.825	-2.772	-2.720	-2.666	-2.611	-2.558	-2.502	-2.450	-2.395	-2.340	-2.285	-2.230	-2.175	-2.120	-2.065	-2.009	-1.952	-1.898	-1.842	-1.786	-1.730	-1.675	-1.619	-1.564	-1.508	-1.451	-1.396	-1.340	-1.285	-1.230	-1.175	-1.119	-1.064	-1.008	-0.954	-0.898	-0.844	-0.789	-0.735	-0.680	-0.626	-0.572	-0.519	-0.465	-0.412	-0.359	-0.306	-0.254	-0.201	-0.149	-0.098	-0.046	0.004	0.055	0.106	0.155	0.205	0.255	0.302	0.351	0.399	0.446	0.494	0.539	0.586	0.630	0.676	0.720	0.764	0.806	0.849	0.890	0.932	0.972	1.012	1.052	1.090	1.129	1.166	1.204	1.240	1.274	1.310	1.344	1.375	1.408	1.441	1.471	1.501	1.530	1.560	1.588	1.615	1.642	1.669	1.694	1.718	1.741	1.765	1.786	1.808	1.829	1.849	1.868	1.886	1.904	1.921	1.939	1.954	1.970	1.984	1.996	2.010	2.021	2.033	2.044	2.055	2.065	2.072	2.082	2.090	2.098	2.105	2.111	2.116	2.122	2.126	2.131	2.135	2.139	2.142	2.144	2.148	2.149	2.151	2.154	2.155	2.156	2.158	2.158	2.158	2.159	2.160	2.159	2.160	2.161	2.161	2.162	2.162	2.162	2.164	2.164	2.166	2.166	2.168	2.170	2.171	2.174	2.175	2.178	2.181	2.182	2.185	2.190	2.192	2.196	2.200	2.204	2.209	2.212	2.216	2.222	2.226	2.231	2.238	2.242	2.248	2.252	2.258	2.262	2.268	2.271	2.278	2.282	2.286	2.291	2.296	2.300	2.302	2.306	2.309	2.312	2.315	2.315	2.318	2.318	2.319	2.318	2.318	2.316	2.314	2.311	2.309	2.305	2.300	2.295	2.290	2.282	2.275	2.268	2.259	2.249	2.238	2.228	2.216	2.202	2.190	2.176	2.161	2.145	2.129	2.112	2.094	2.076	2.058	2.038	2.018	1.996	1.975	1.952	1.929	1.906	1.882	1.858	1.832	1.808	1.782	1.755	1.729	1.702	1.674	1.648	1.618	1.590	1.561	1.532	1.502	1.474	1.444	1.414	1.385	1.354	1.324	1.294	1.262	1.232	1.202	1.172	1.141	1.110	1.080	1.050	1.020	0.989	0.959	0.929	0.899	0.869	0.839	0.809	0.779	0.750	0.720	0.691	0.662	0.634	0.605	0.576	0.548	0.520	0.491	0.464	0.436	0.409	0.382	0.355	0.328	0.302	0.276	0.250	0.224	0.199	0.172	0.148	0.122	0.099	0.072	0.049	0.025	0.001	-0.022	-0.046	-0.070	-0.092	-0.116	-0.140	-0.161	-0.184	-0.206	-0.228	-0.250	-0.272	-0.294	-0.314	-0.335	-0.355	-0.376	-0.396	-0.418	-0.438	-0.456	-0.476	-0.495	-0.515	-0.534	-0.551	-0.570	-0.589	-0.606	-0.624	-0.640	-0.658	-0.674	-0.690	-0.706	-0.722	-0.738	-0.752	-0.766	-0.781	-0.794	-0.808	-0.821	-0.835	-0.846	-0.859	-0.870	-0.881	-0.892	-0.902	-0.914	-0.924	-0.932	-0.941	-0.950	-0.959	-0.968	-0.974	-0.982	-0.989	-0.996	-1.002	-1.009	-1.014	-1.020	-1.025	-1.030	-1.035	-1.040	-1.045	-1.049	-1.054	-1.059	-1.061	-1.066	-1.070	-1.074	-1.078	-1.081	-1.085	-1.089	-1.092	-1.096	-1.099	-1.104	-1.108	-1.111	-1.115	-1.119	-1.124	-1.129	-1.132	-1.138	-1.142	-1.146	-1.151	-1.158	-1.162	-1.168	-1.174	-1.180	-1.186	-1.192	-1.199	-1.206	-1.212	-1.220	-1.228	-1.236	-1.242	-1.250	-1.260	-1.268	-1.276	-1.285	-1.294	-1.302	-1.311	-1.321	-1.330	-1.340	-1.349	-1.359	-1.368	-1.379	-1.388	-1.399	-1.408	-1.418	-1.428	-1.438	-1.446	-1.456	-1.466	-1.476	-1.485	-1.495	-1.504	-1.514	-1.522	-1.531	-1.539	-1.548	-1.555	-1.562	-1.569	-1.578	-1.584	-1.590	-1.596	-1.600	-1.606	-1.611	-1.616	-1.620	-1.622	-1.626	-1.630	-1.632	-1.635	-1.636	-1.638	-1.638	-1.638	-1.638	-1.638	-1.636	-1.635	-1.632	-1.630	-1.628	-1.624	-1.621	-1.618	-1.614	-1.609	-1.604	-1.599	-1.592	-1.586	-1.581	-1.575	-1.568	-1.561	-1.554	-1.548	-1.539	-1.531	-1.524	-1.516	-1.508	-1.500	-1.492	-1.484	-1.475	-1.466	-1.458	-1.449	-1.441	-1.432	-1.424	-1.416	-1.409	-1.400	-1.391	-1.384	-1.376	-1.369	-1.361	-1.352	-1.345	-1.339	-1.330	-1.322	-1.316	-1.309	-1.301	-1.295	-1.288	-1.280	-1.275	-1.268	-1.261	-1.255	-1.248	-1.241	-1.234	-1.228	-1.221	-1.215	-1.209	-1.201	-1.194	-1.188	-1.180	-1.174	-1.166	-1.159	-1.151	-1.145	-1.136	-1.129	-1.120	-1.111	-1.104	-1.095	-1.085	-1.078	-1.068	-1.059	-1.049	-1.039	-1.029	-1.019	-1.009	-0.999	-0.989	-0.978	-0.968	-0.956	-0.945	-0.934	-0.924	-0.911	-0.901	-0.890	-0.880	-0.869	-0.858	-0.846	-0.836	-0.825	-0.816	-0.806	-0.796	-0.788	-0.778	-0.769	-0.760	-0.751	-0.744	-0.738	-0.729	-0.722	-0.718	-0.712	-0.706	-0.702	-0.699	-0.696	-0.692	-0.691	-0.690	-0.690	-0.690	-0.690	-0.691	-0.694	-0.696	-0.700	-0.704	-0.708	-0.712	-0.719	-0.725	-0.734	-0.741	-0.750	-0.760	-0.770	-0.781	-0.791	-0.804	-0.816	-0.829	-0.841	-0.855	-0.869	-0.884	-0.899	-0.914	-0.930	-0.945	-0.961	-0.976	-0.992	-1.009	-1.026	-1.042	-1.059	-1.075	-1.091	-1.108	-1.125	-1.141	-1.156	-1.172	-1.188	-1.204	-1.218	-1.232	-1.246	-1.260	-1.274	-1.286	-1.299	-1.311	-1.321	-1.331	-1.342	-1.352	-1.361	-1.370	-1.378	-1.385	-1.391	-1.398	-1.404	-1.409	-1.412	-1.418	-1.421	-1.422	-1.425	-1.428	-1.429	-1.430	-1.430	-1.430	-1.430	-1.429	-1.428	-1.426	-1.424	-1.422	-1.420	-1.418	-1.414	-1.411	-1.409	-1.405	-1.402	-1.399	-1.395	-1.392	-1.389	-1.385	-1.382	-1.379	-1.375	-1.372	-1.369	-1.368	-1.364	-1.361	-1.359	-1.356	-1.354	-1.352	-1.350	-1.348	-1.346	-1.345	-1.344	-1.341	-1.340	-1.339	-1.338	-1.336	-1.336	-1.336	-1.335	-1.335	-1.334	-1.332	-1.331	-1.331	-1.331	-1.330	-1.329	-1.328	-1.328	-1.325	-1.325	-1.322	-1.321	-1.320	-1.319	-1.316	-1.315	-1.312	-1.311	-1.308	-1.305	-1.302	-1.299	-1.296	-1.294	-1.291	-1.288	-1.284	-1.281	-1.276	-1.274	-1.269	-1.266	-1.261	-1.258	-1.254	-1.250	-1.245	-1.242	-1.239	-1.234	-1.230	-1.226	-1.224	-1.220	-1.216	-1.214	-1.211	-1.209	-1.206	-1.202	-1.201	-1.200	-1.199	-1.196	-1.196	-1.196	-1.195	-1.196	-1.198	-1.198	-1.200	-1.200	-1.204	-1.206	-1.209	-1.212	-1.218	-1.222	-1.226	-1.232	-1.239	-1.246	-1.254	-1.261	-1.271	-1.280	-1.289	-1.300	-1.311	-1.321	-1.334	-1.348	-1.361	-1.375	-1.390	-1.406	-1.422	-1.439	-1.456	-1.474	-1.492	-1.510	-1.530	-1.550	-1.571	-1.591	-1.614	-1.635	-1.659	-1.681	-1.705	-1.730	-1.754	-1.778	-1.802	-1.828	-1.854	-1.879	-1.905	-1.930	-1.958	-1.982	-2.010	-2.035	-2.061	-2.088	-2.114	-2.138	-2.164	-2.189	-2.214	-2.239	-2.262	-2.285	-2.308	-2.331	-2.354	-2.375	-2.396	-2.416	-2.435	-2.455	-2.472	-2.490	-2.506	-2.522	-2.538	-2.551	-2.565	-2.576	-2.589	-2.600	-2.610	-2.619	-2.626	-2.634	-2.640	-2.646	-2.650	-2.654	-2.658	-2.660	-2.661	-2.662	-2.664	-2.664	-2.661	-2.661	-2.659	-2.658	-2.655	-2.650	-2.646	-2.642	-2.639	-2.634	-2.630	-2.625	-2.620	-2.615	-2.611	-2.606	-2.600	-2.596	-2.591	-2.586	-2.582	-2.579	-2.575	-2.571	-2.568	-2.564	-2.561	-2.559	-2.558	-2.555	-2.554	-2.552	-2.552	-2.551	-2.551	-2.551	-2.551	-2.552	-2.554	-2.555	-2.556	-2.558	-2.561	-2.562	-2.565	-2.568	-2.570	-2.574	-2.576	-2.581	-2.585	-2.588	-2.590	-2.594	-2.598	-2.601	-2.606	-2.609	-2.612	-2.616	-2.619	-2.621	-2.626	-2.629	-2.632	-2.635	-2.638	-2.640	-2.644	-2.646	-2.649	-2.651	-2.652	-2.656	-2.659	-2.661	-2.664	-2.665	-2.668	-2.671	-2.672	-2.675	-2.678	-2.680	-2.682	-2.685	-2.688	-2.690	-2.692	-2.696	-2.699	-2.700	-2.704	-2.706	-2.710	-2.712	-2.715	-2.719	-2.721	-2.724	-2.728	-2.730	-2.732	-2.736	-2.739	-2.741	-2.745	-2.748	-2.750	-2.752	-2.755	-2.758	-2.758	-2.760	-2.761	-2.762	-2.764	-2.764	-2.765	-2.765	-2.765	-2.765	-2.762	-2.762	-2.761	-2.760	-2.758	-2.755	-2.752	-2.750	-2.746	-2.742	-2.739	-2.735	-2.730	-2.726	-2.720	-2.715	-2.710	-2.704	-2.699	-2.691	-2.686	-2.679	-2.672	-2.666	-2.659	-2.651	-2.645	-2.636	-2.630	-2.622	-2.616	-2.610	-2.601	-2.594	-2.588	-2.580	-2.574	-2.566	-2.559	-2.551	-2.545	-2.539	-2.531	-2.524	-2.518	-2.511	-2.505	-2.499	-2.491	-2.484	-2.478	-2.471	-2.466	-2.459	-2.451	-2.445	-2.438	-2.431	-2.425	-2.418	-2.410	-2.402	-2.395	-2.386	-2.379	-2.370	-2.361	-2.352	-2.344	-2.332	-2.324	-2.312	-2.301	-2.290	-2.279	-2.266	-2.255	-2.242	-2.229	-2.215	-2.201	-2.186	-2.172	-2.156	-2.141	-2.125	-2.109	-2.092	-2.076	-2.058	-2.040	-2.024	-2.005	-1.986	-1.968	-1.950	-1.930	-1.912	-1.892	-1.874	-1.855	-1.835	-1.818	-1.799	-1.779	-1.761	-1.742	-1.725	-1.706	-1.688	-1.671	-1.655	-1.638	-1.621	-1.605	-1.589	-1.575	-1.560	-1.545	-1.532	-1.519	-1.506	-1.495	-1.482	-1.471	-1.461	-1.451	-1.442	-1.434	-1.425	-1.416	-1.410	-1.404	-1.398	-1.392	-1.386	-1.382	-1.378	-1.375	-1.371	-1.369	-1.366	-1.365	-1.364	-1.362	-1.362	-1.362	-1.362	-1.362	-1.362	-1.364	-1.364	-1.366	-1.368	-1.369	-1.370	-1.372	-1.374	-1.376	-1.378	-1.380	-1.382	-1.385	-1.386	-1.389	-1.390	-1.392	-1.394	-1.396	-1.396	-1.399	-1.400	-1.400	-1.401	-1.401	-1.401	-1.402	-1.402	-1.401	-1.401	-1.400	-1.399	-1.398	-1.396	-1.394	-1.390	-1.389	-1.385	-1.382	-1.379	-1.372	-1.369	-1.364	-1.360	-1.355	-1.348	-1.342	-1.336	-1.329	-1.322	-1.316	-1.308	-1.300	-1.292	-1.285	-1.278	-1.269	-1.261	-1.252	-1.244	-1.234	-1.226	-1.218	-1.210	-1.201	-1.192	-1.184	-1.176	-1.169	-1.161	-1.154	-1.146	-1.140	-1.132	-1.128	-1.121	-1.116	-1.111	-1.106	-1.101	-1.099	-1.094	-1.091	-1.089	-1.088	-1.085	-1.084	-1.085	-1.085	-1.086	-1.086	-1.089	-1.091	-1.094	-1.098	-1.101	-1.106	-1.110	-1.116	-1.121	-1.128	-1.134	-1.141	-1.148	-1.155	-1.162	-1.170	-1.178	-1.186	-1.194	-1.204	-1.211	-1.220	-1.229	-1.238	-1.246	-1.255	-1.262	-1.272	-1.280	-1.289	-1.298	-1.305	-1.312	-1.320	-1.328	-1.334	-1.341	-1.348	-1.352	-1.360	-1.365	-1.370	-1.375	-1.380	-1.384	-1.388	-1.391	-1.395	-1.399	-1.401	-1.405	-1.406	-1.410	-1.411	-1.414	-1.416	-1.419	-1.420	-1.421	-1.422	-1.425	-1.428	-1.429	-1.430	-1.432	-1.434	-1.438	-1.439	-1.442	-1.445	-1.448	-1.450	-1.454	-1.459	-1.462	-1.466	-1.472	-1.478	-1.484	-1.490	-1.495	-1.504	-1.511	-1.519	-1.528	-1.535	-1.545	-1.555	-1.565	-1.576	-1.586	-1.599	-1.610	-1.622	-1.635	-1.648	-1.660	-1.674	-1.686	-1.701	-1.716	-1.730	-1.745	-1.760	-1.774	-1.789	-1.804	-1.819	-1.834	-1.849	-1.864	-1.878	-1.892	-1.906	-1.921	-1.935	-1.949	-1.962	-1.975	-1.988	-2.000	-2.011	-2.022	-2.034	-2.044	-2.054	-2.062	-2.072	-2.080	-2.088	-2.095	-2.101	-2.106	-2.111	-2.115	-2.119	-2.121	-2.124	-2.125	-2.124	-2.124	-2.122	-2.121	-2.118	-2.114	-2.109	-2.105	-2.099	-2.091	-2.084	-2.075	-2.068	-2.058	-2.046	-2.036	-2.025	-2.013	-2.000	-1.986	-1.972	-1.959	-1.944	-1.929	-1.912	-1.896	-1.879	-1.862	-1.846	-1.829	-1.811	-1.794	-1.775	-1.758	-1.740	-1.721	-1.704	-1.685	-1.668	-1.650	-1.632	-1.615	-1.599	-1.581	-1.565	-1.549	-1.532	-1.519	-1.504	-1.489	-1.475	-1.461	-1.450	-1.436	-1.425	-1.414	-1.404	-1.394	-1.385	-1.376	-1.369	-1.360	-1.354	-1.348	-1.342	-1.338	-1.334	-1.330	-1.328	-1.325	-1.322	-1.321	-1.320	-1.320	-1.320	-1.320	-1.320	-1.321	-1.322	-1.322	-1.325	-1.326	-1.328	-1.330	-1.331	-1.332	-1.335	-1.336	-1.339	-1.339	-1.339	-1.339	-1.340	-1.339	-1.339	-1.338	-1.336	-1.332	-1.330	-1.326	-1.322	-1.318	-1.312	-1.306	-1.299	-1.291	-1.282	-1.274	-1.265	-1.254	-1.242	-1.230	-1.218	-1.204	-1.190	-1.174	-1.160	-1.142	-1.128	-1.110	-1.091	-1.074	-1.054	-1.035	-1.016	-0.995	-0.975	-0.955	-0.934	-0.914	-0.892	-0.871	-0.850	-0.829	-0.808	-0.786	-0.765	-0.745	-0.725	-0.705	-0.685	-0.665	-0.646	-0.626	-0.609	-0.590	-0.572	-0.555	-0.539	-0.522	-0.507	-0.492	-0.478	-0.465	-0.451	-0.439	-0.426	-0.414	-0.402	-0.392	-0.382	-0.372	-0.364	-0.356	-0.349	-0.340	-0.334	-0.328	-0.321	-0.315	-0.311	-0.308	-0.302	-0.299	-0.295	-0.291	-0.290	-0.288	-0.285	-0.282	-0.281	-0.280	-0.279	-0.278	-0.278	-0.276	-0.276	-0.276	-0.276	-0.276	-0.276	-0.278	-0.278	-0.278	-0.279	-0.279	-0.280	-0.281	-0.282	-0.282	-0.284	-0.286	-0.288	-0.288	-0.289	-0.290	-0.291	-0.294	-0.295	-0.296	-0.298	-0.298	-0.300	-0.300	-0.301	-0.302	-0.304	-0.305	-0.305	-0.306	-0.306	-0.306	-0.308	-0.306	-0.308	-0.308	-0.306	-0.306	-0.306	-0.305	-0.304	-0.302	-0.302	-0.300	-0.299	-0.298	-0.295	-0.294	-0.291	-0.290	-0.288	-0.285	-0.282	-0.280	-0.276	-0.275	-0.271	-0.268	-0.265	-0.262	-0.259	-0.255	-0.252	-0.249	-0.245	-0.242	-0.240	-0.238	-0.234	-0.231	-0.228	-0.225	-0.222	-0.219	-0.216	-0.214	-0.211	-0.210	-0.208	-0.205	-0.204	-0.201	-0.200	-0.199	-0.198	-0.196	-0.195	-0.194	-0.194	-0.192	-0.192	-0.191	-0.191	-0.191	-0.190	-0.191	-0.191	-0.191	-0.192	-0.191	-0.192	-0.194	-0.194	-0.195	-0.196	-0.196	-0.198	-0.199	-0.201	-0.201	-0.204	-0.205	-0.208	-0.210	-0.211	-0.214	-0.216	-0.219	-0.221	-0.224	-0.226	-0.229	-0.231	-0.234	-0.238	-0.240	-0.242	-0.246	-0.249	-0.251	-0.254	-0.256	-0.260	-0.262	-0.265	-0.268	-0.271	-0.274	-0.276	-0.279	-0.281	-0.284	-0.285	-0.288	-0.289	-0.291	-0.292	-0.295	-0.296	-0.298	-0.299	-0.300	-0.301	-0.301	-0.301	-0.302	-0.302	-0.302	-0.302	-0.302	-0.302	-0.302	-0.302	-0.301	-0.302	-0.301	-0.300	-0.300	-0.300	-0.299	-0.299	-0.299	-0.299	-0.299	-0.299	-0.298	-0.298	-0.299	-0.299	-0.299	-0.299	-0.300	-0.301	-0.301	-0.302	-0.304	-0.305	-0.306	-0.310	-0.311	-0.314	-0.316	-0.319	-0.322	-0.325	-0.328	-0.331	-0.335	-0.339	-0.342	-0.345	-0.349	-0.352	-0.356	-0.360	-0.364	-0.368	-0.371	-0.375	-0.378	-0.381	-0.385	-0.388	-0.390	-0.392	-0.396	-0.398	-0.400	-0.401	-0.402	-0.404	-0.405	-0.405	-0.406	-0.405	-0.405	-0.404	-0.402	-0.402	-0.400	-0.399	-0.395	-0.392	-0.390	-0.385	-0.382	-0.378	-0.372	-0.368	-0.362	-0.358	-0.351	-0.345	-0.339	-0.332	-0.326	-0.319	-0.311	-0.304	-0.298	-0.289	-0.282	-0.274	-0.266	-0.259	-0.251	-0.242	-0.235	-0.226	-0.219	-0.211	-0.204	-0.196	-0.189	-0.182	-0.176	-0.169	-0.164	-0.158	-0.151	-0.146	-0.142	-0.136	-0.132	-0.129	-0.126	-0.124	-0.120	-0.119	-0.118	-0.116	-0.116	-0.115	-0.115	-0.118	-0.119	-0.121	-0.122	-0.126	-0.131	-0.134	-0.139	-0.145	-0.151	-0.158	-0.164	-0.171	-0.179	-0.189	-0.196	-0.206	-0.215	-0.226	-0.236	-0.248	-0.259	-0.270	-0.281	-0.294	-0.305	-0.319	-0.331	-0.342	-0.356	-0.369	-0.381	-0.394	-0.406	-0.418	-0.431	-0.442	-0.455	-0.468	-0.479	-0.489	-0.500	-0.510	-0.520	-0.529	-0.538	-0.545	-0.554	-0.561	-0.568	-0.574	-0.578	-0.582	-0.585	-0.589	-0.592	-0.594	-0.594	-0.595	-0.594	-0.592	-0.591	-0.588	-0.584	-0.580	-0.575	-0.570	-0.564	-0.556	-0.549	-0.540	-0.531	-0.522	-0.512	-0.501	-0.491	-0.480	-0.469	-0.456	-0.445	-0.431	-0.419	-0.405	-0.392	-0.380	-0.365	-0.352	-0.340	-0.326	-0.312	-0.299	-0.286	-0.274	-0.261	-0.249	-0.238	-0.225	-0.214	-0.202	-0.191	-0.181	-0.171	-0.161	-0.152	-0.144	-0.136	-0.128	-0.120	-0.114	-0.109	-0.102	-0.096	-0.091	-0.088	-0.084	-0.080	-0.076	-0.074	-0.072	-0.069	-0.068	-0.066	-0.065	-0.064	-0.064	-0.062	-0.061	-0.061	-0.061	-0.061	-0.061	-0.060	-0.061	-0.061	-0.060	-0.060	-0.059	-0.059	-0.058	-0.056	-0.055	-0.054	-0.051	-0.050	-0.046	-0.042	-0.039	-0.035	-0.031	-0.026	-0.020	-0.015	-0.009	-0.001	0.006	0.014	0.022	0.030	0.040	0.049	0.060	0.071	0.081	0.095	0.106	0.119	0.131	0.145	0.159	0.174	0.188	0.201	0.216	0.231	0.248	0.262	0.278	0.292	0.309	0.325	0.341	0.356	0.372	0.389	0.405	0.420	0.436	0.451	0.466	0.481	0.495	0.510	0.525	0.539	0.551	0.565	0.578	0.590	0.602	0.612	0.625	0.635	0.645	0.654	0.664	0.672	0.680	0.689	0.696	0.702	0.708	0.714	0.719	0.724	0.728	0.732	0.735	0.738	0.739	0.741	0.742	0.744	0.744	0.744	0.742	0.742	0.741	0.740	0.738	0.734	0.731	0.729	0.725	0.721	0.718	0.712	0.709	0.704	0.700	0.695	0.689	0.685	0.680	0.674	0.669	0.662	0.658	0.652	0.646	0.641	0.636	0.631	0.626	0.621	0.616	0.611	0.606	0.602	0.599	0.595	0.591	0.589	0.586	0.582	0.581	0.580	0.579	0.578	0.576	0.576	0.575	0.575	0.575	0.578	0.578	0.579	0.581	0.584	0.586	0.589	0.592	0.595	0.599	0.602	0.606	0.610	0.614	0.619	0.622	0.626	0.631	0.635	0.639	0.642	0.648	0.650	0.654	0.658	0.660	0.662	0.665	0.668	0.670	0.672	0.672	0.674	0.674	0.672	0.674	0.672	0.670	0.669	0.666	0.665	0.661	0.656	0.654	0.649	0.644	0.639	0.632	0.626	0.620	0.612	0.606	0.598	0.590	0.582	0.574	0.565	0.556	0.548	0.539	0.530	0.520	0.511	0.501	0.494	0.484	0.476	0.466	0.458	0.450	0.441	0.434	0.426	0.419	0.411	0.404	0.398	0.392	0.385	0.380	0.375	0.370	0.368	0.364	0.359	0.358	0.354	0.352	0.351	0.349	0.349	0.348	0.348	0.348	0.348	0.349	0.350	0.352	0.352	0.355	0.358	0.360	0.362	0.365	0.368	0.371	0.375	0.378	0.381	0.384	0.388	0.391	0.395	0.398	0.401	0.404	0.408	0.410	0.414	0.416	0.418	0.420	0.422	0.425	0.426	0.429	0.429	0.431	0.431	0.432	0.432	0.432	0.432	0.432	0.432	0.431	0.430	0.429	0.428	0.426	0.425	0.422	0.421	0.419	0.416	0.414	0.411	0.409	0.405	0.404	0.401	0.398	0.394	0.390	0.388	0.384	0.380	0.378	0.375	0.371	0.369	0.365	0.361	0.359	0.356	0.354	0.350	0.348	0.345	0.342	0.340	0.338	0.335	0.332	0.330	0.329	0.328	0.326	0.325	0.322	0.321	0.320	0.319	0.318	0.318	0.315	0.315	0.315	0.315	0.315	0.315	0.315	0.315	0.316	0.316	0.318	0.319	0.320	0.321	0.322	0.325	0.328	0.330	0.332	0.336	0.339	0.341	0.345	0.349	0.352	0.358	0.362	0.368	0.371	0.376	0.382	0.388	0.392	0.399	0.405	0.411	0.419	0.425	0.431	0.439	0.445	0.451	0.459	0.466	0.472	0.480	0.486	0.494	0.500	0.506	0.512	0.520	0.526	0.531	0.536	0.542	0.548	0.551	0.556	0.561	0.565	0.568	0.570	0.574	0.575	0.576	0.578	0.579	0.579	0.579	0.578	0.576	0.574	0.572	0.571	0.568	0.564	0.560	0.555	0.551	0.546	0.541	0.535	0.529	0.522	0.515	0.509	0.502	0.495	0.489	0.481	0.472	0.465	0.459	0.451	0.445	0.438	0.431	0.422	0.416	0.410	0.404	0.399	0.392	0.388	0.384	0.379	0.374	0.371	0.369	0.365	0.364	0.361	0.361	0.360	0.360	0.361	0.361	0.362	0.364	0.366	0.369	0.371	0.376	0.380	0.385	0.389	0.394	0.398	0.404	0.410	0.416	0.421	0.428	0.434	0.440	0.446	0.454	0.459	0.465	0.471	0.476	0.484	0.489	0.495	0.499	0.504	0.509	0.512	0.516	0.519	0.522	0.524	0.528	0.529	0.530	0.529	0.530	0.530	0.529	0.526	0.526	0.524	0.520	0.516	0.512	0.509	0.504	0.499	0.494	0.488	0.481	0.475	0.468	0.461	0.452	0.445	0.436	0.428	0.419	0.411	0.401	0.392	0.384	0.372	0.364	0.355	0.346	0.335	0.326	0.316	0.308	0.298	0.289	0.279	0.270	0.261	0.252	0.244	0.236	0.228	0.220	0.211	0.204	0.196	0.189	0.181	0.174	0.168	0.162	0.156	0.150	0.144	0.138	0.134	0.129	0.124	0.120	0.115	0.111	0.108	0.104	0.100	0.098	0.094	0.092	0.089	0.086	0.085	0.082	0.080	0.079	0.076	0.075	0.074	0.072	0.070	0.069	0.069	0.068	0.065	0.064	0.062	0.060	0.059	0.058	0.055	0.054	0.051	0.050	0.046	0.044	0.040	0.038	0.034	0.030	0.026	0.021	0.018	0.011	0.005	0.000	-0.006	-0.014	-0.021	-0.028	-0.036	-0.044	-0.052	-0.062	-0.071	-0.082	-0.092	-0.102	-0.114	-0.125	-0.136	-0.149	-0.161	-0.174	-0.188	-0.201	-0.215	-0.229	-0.244	-0.258	-0.272	-0.288	-0.302	-0.318	-0.332	-0.349	-0.364	-0.379	-0.394	-0.409	-0.424	-0.439	-0.454	-0.468	-0.482	-0.496	-0.509	-0.522	-0.535	-0.548	-0.559	-0.570	-0.581	-0.591	-0.601	-0.611	-0.619	-0.626	-0.632	-0.640	-0.645	-0.650	-0.654	-0.656	-0.659	-0.660	-0.660	-0.660	-0.658	-0.655	-0.652	-0.648	-0.642	-0.638	-0.630	-0.621	-0.612	-0.602	-0.592	-0.581	-0.568	-0.555	-0.540	-0.525	-0.510	-0.494	-0.475	-0.458	-0.439	-0.419	-0.399	-0.379	-0.358	-0.336	-0.314	-0.291	-0.269	-0.245	-0.221	-0.198	-0.172	-0.148	-0.125	-0.100	-0.074	-0.049	-0.025	0.001	0.025	0.050	0.075	0.099	0.124	0.149	0.174	0.198	0.221	0.245	0.270	0.294	0.316	0.341	0.364	0.386	0.410	0.434	0.456	0.479	0.501	0.524	0.546	0.569	0.594	0.616	0.639	0.662	0.688	0.711	0.735	0.760	0.785	0.811	0.838	0.864	0.891	0.919	0.948	0.976	1.008	1.036	1.069	1.101	1.135	1.168	1.204	1.239	1.275	1.312	1.350	1.390	1.429	1.470	1.512	1.555	1.598	1.641	1.688	1.732	1.779	1.825	1.872	1.921	1.970	2.019	2.069	2.119	2.170	2.220	2.271	2.321	2.372	2.424	2.475	2.526	2.576	2.628	2.676	2.726	2.775	2.824	2.871	2.920	2.966	3.011	3.056	3.101	3.144	3.185	3.226	3.265	3.304	3.341	3.376	3.411	3.444	3.475	3.506	3.535	3.561	3.586	3.610	3.632	3.652	3.671	3.688	3.704	3.718	3.729	3.740	3.748	3.754	3.759	3.762	3.764	3.764	3.762	3.759	3.752	3.746	3.739	3.729	3.716	3.702	3.689	3.672	3.655	3.636	3.615	3.594	3.571	3.548	3.521	3.496	3.468	3.439	3.409	3.378	3.346	3.312	3.280	3.245	3.209	3.174	3.135	3.099	3.059	3.020	2.981	2.941	2.900	2.859	2.818	2.775	2.732	2.690	2.648	2.604	2.560	2.518	2.472	2.430	2.385	2.341	2.298	2.254	2.209	2.165	2.121	2.078	2.034	1.990	1.946	1.904	1.860	1.818	1.774	1.731	1.690	1.646	1.605	1.564	1.522	1.481	1.440	1.400	1.359	1.318	1.278	1.238	1.198	1.159	1.119	1.079	1.039	1.000	0.960	0.921	0.882	0.844	0.804	0.765	0.725	0.686	0.646	0.606	0.566	0.526	0.485	0.444	0.404	0.362	0.319	0.278	0.234	0.191	0.149	0.102	0.059	0.014	-0.031	-0.079	-0.126	-0.172	-0.220	-0.269	-0.320	-0.369	-0.420	-0.471	-0.524	-0.576	-0.629	-0.682	-0.736	-0.792	-0.848	-0.904	-0.961	-1.018	-1.076	-1.134	-1.192	-1.252	-1.311	-1.371	-1.432	-1.492	-1.554	-1.614	-1.675	-1.736	-1.798	-1.859	-1.921	-1.981	-2.042	-2.104	-2.165	-2.225	-2.285	-2.345	-2.405	-2.464	-2.521	-2.580	-2.638	-2.694	-2.749	-2.805	-2.859	-2.914	-2.965	-3.019	-3.069	-3.119	-3.168	-3.216	-3.264	-3.310	-3.355	-3.399	-3.442	-3.485	-3.526	-3.566	-3.606	-3.642	-3.681	-3.718	-3.751	-3.786	-3.820	-3.852	-3.884	-3.915	-3.944	-3.974	-4.003	-4.030	-4.056	-4.084	-4.109	-4.135	-4.159	-4.185	-4.209	-4.231	-4.255	-4.278	-4.301	-4.322	-4.345	-4.368	-4.389	-4.411	-4.431	-4.454	-4.476	-4.496	-4.518	-4.540	-4.561	-4.582	-4.604	-4.625	-4.645	-4.666	-4.688	-4.709	-4.730	-4.751	-4.771	-4.792	-4.814	-4.832	-4.854	-4.874	-4.894	-4.912	-4.931	-4.950	-4.969	-4.986	-5.004	-5.020	-5.036	-5.052	-5.068	-5.081	-5.095	-5.109	-5.121	-5.134	-5.144	-5.154	-5.162	-5.170	-5.179	-5.185	-5.191	-5.195	-5.200	-5.202	-5.205	-5.205	-5.205	-5.204	-5.202	-5.199	-5.196	-5.191	-5.186	-5.179	-5.172	-5.165	-5.155	-5.145	-5.134	-5.124	-5.111	-5.099	-5.085	-5.071	-5.056	-5.040	-5.024	-5.008	-4.990	-4.971	-4.954	-4.934	-4.914	-4.894	-4.872	-4.851	-4.830	-4.808	-4.785	-4.762	-4.738	-4.714	-4.690	-4.664	-4.639	-4.612	-4.585	-4.559	-4.531	-4.502	-4.474	-4.445	-4.415	-4.385	-4.355	-4.322	-4.291	-4.259	-4.226	-4.192	-4.159	-4.125	-4.089	-4.052	-4.016	-3.979	-3.941	-3.902	-3.864	-3.825	-3.782	-3.742	-3.700	-3.659	-3.616	-3.574	-3.529	-3.485	-3.439	-3.394	-3.348	-3.300	-3.252	-3.205	-3.156	-3.106	-3.058	-3.009	-2.958	-2.906	-2.855	-2.802	-2.751	-2.699	-2.645	-2.592	-2.539	-2.485	-2.431	-2.376	-2.321	-2.268	-2.212	-2.156	-2.102	-2.046	-1.991	-1.936	-1.880	-1.824	-1.768	-1.711	-1.655	-1.599	-1.542	-1.488	-1.431	-1.375	-1.319	-1.264	-1.208	-1.151	-1.096	-1.040	-0.984	-0.929	-0.874	-0.818	-0.762	-0.708	-0.654	-0.598	-0.544	-0.489	-0.436	-0.382	-0.328	-0.275	-0.221	-0.169	-0.116	-0.064	-0.012	0.040	0.091	0.141	0.192	0.242	0.292	0.341	0.391	0.440	0.489	0.536	0.584	0.630	0.676	0.722	0.768	0.814	0.858	0.901	0.944	0.988	1.029	1.070	1.111	1.151	1.191	1.230	1.269	1.308	1.345	1.380	1.418	1.451	1.486	1.520	1.554	1.585	1.616	1.649	1.679	1.708	1.736	1.765	1.791	1.818	1.844	1.870	1.894	1.916	1.939	1.961	1.982	2.002	2.021	2.040	2.059	2.076	2.092	2.109	2.124	2.138	2.152	2.164	2.176	2.188	2.198	2.208	2.218	2.225	2.234	2.241	2.248	2.254	2.259	2.264	2.268	2.272	2.276	2.279	2.281	2.284	2.285	2.288	2.289	2.290	2.290	2.290	2.290	2.290	2.291	2.290	2.290	2.290	2.289	2.288	2.288	2.288	2.288	2.286	2.286	2.286	2.286	2.286	2.288	2.288	2.289	2.289	2.291	2.291	2.294	2.296	2.298	2.301	2.302	2.306	2.309	2.312	2.316	2.320	2.324	2.329	2.332	2.338	2.341	2.346	2.350	2.355	2.359	2.364	2.369	2.374	2.379	2.382	2.389	2.392	2.396	2.400	2.405	2.408	2.411	2.414	2.416	2.419	2.420	2.421	2.422	2.422	2.424	2.422	2.421	2.420	2.418	2.415	2.411	2.409	2.404	2.399	2.394	2.386	2.380	2.372	2.365	2.356	2.346	2.336	2.326	2.315	2.302	2.290	2.278	2.264	2.248	2.232	2.218	2.200	2.184	2.166	2.148	2.130	2.110	2.091	2.071	2.050	2.029	2.007	1.985	1.961	1.940	1.916	1.892	1.868	1.844	1.818	1.792	1.766	1.741	1.714	1.688	1.661	1.634	1.605	1.579	1.550	1.522	1.494	1.465	1.436	1.408	1.379	1.350	1.320	1.291	1.261	1.231	1.202	1.172	1.142	1.112	1.082	1.052	1.024	0.992	0.962	0.934	0.904	0.874	0.844	0.815	0.785	0.756	0.725	0.696	0.668	0.639	0.609	0.580	0.552	0.522	0.496	0.468	0.439	0.411	0.384	0.356	0.329	0.301	0.274	0.248	0.221	0.195	0.169	0.142	0.118	0.091	0.066	0.041	0.016	-0.008	-0.032	-0.056	-0.080	-0.104	-0.129	-0.151	-0.174	-0.198	-0.220	-0.241	-0.264	-0.286	-0.308	-0.329	-0.349	-0.370	-0.390	-0.411	-0.431	-0.451	-0.469	-0.489	-0.507	-0.525	-0.544	-0.561	-0.579	-0.595	-0.611	-0.629	-0.645	-0.660	-0.675	-0.690	-0.702	-0.718	-0.731	-0.744	-0.756	-0.769	-0.780	-0.790	-0.801	-0.811	-0.822	-0.831	-0.841	-0.850	-0.859	-0.866	-0.872	-0.880	-0.888	-0.892	-0.899	-0.905	-0.910	-0.915	-0.920	-0.925	-0.928	-0.932	-0.935	-0.940	-0.942	-0.945	-0.948	-0.951	-0.954	-0.955	-0.958	-0.961	-0.962	-0.965	-0.966	-0.969	-0.970	-0.974	-0.975	-0.978	-0.980	-0.982	-0.985	-0.988	-0.990	-0.994	-0.998	-1.000	-1.004	-1.006	-1.011	-1.016	-1.021	-1.025	-1.030	-1.036	-1.041	-1.046	-1.054	-1.059	-1.065	-1.072	-1.079	-1.086	-1.094	-1.102	-1.110	-1.119	-1.125	-1.134	-1.144	-1.152	-1.162	-1.172	-1.181	-1.190	-1.200	-1.210	-1.220	-1.230	-1.240	-1.251	-1.262	-1.271	-1.282	-1.292	-1.304	-1.314	-1.325	-1.334	-1.344	-1.355	-1.365	-1.375	-1.382	-1.392	-1.402	-1.410	-1.419	-1.428	-1.436	-1.444	-1.450	-1.458	-1.465	-1.471	-1.476	-1.482	-1.489	-1.492	-1.498	-1.501	-1.506	-1.509	-1.511	-1.514	-1.516	-1.518	-1.518	-1.519	-1.519	-1.518	-1.518	-1.516	-1.515	-1.514	-1.510	-1.508	-1.504	-1.501	-1.498	-1.492	-1.489	-1.482	-1.479	-1.472	-1.466	-1.460	-1.454	-1.448	-1.440	-1.432	-1.426	-1.419	-1.410	-1.401	-1.394	-1.385	-1.378	-1.369	-1.361	-1.351	-1.342	-1.334	-1.325	-1.316	-1.308	-1.299	-1.290	-1.281	-1.271	-1.262	-1.254	-1.244	-1.235	-1.226	-1.218	-1.209	-1.200	-1.191	-1.181	-1.172	-1.164	-1.155	-1.146	-1.139	-1.130	-1.121	-1.111	-1.104	-1.095	-1.086	-1.078	-1.069	-1.061	-1.051	-1.042	-1.034	-1.025	-1.016	-1.008	-0.998	-0.988	-0.980	-0.970	-0.960	-0.951	-0.941	-0.931	-0.921	-0.911	-0.900	-0.890	-0.881	-0.870	-0.860	-0.850	-0.838	-0.828	-0.818	-0.806	-0.796	-0.785	-0.772	-0.762	-0.751	-0.741	-0.729	-0.719	-0.709	-0.698	-0.688	-0.676	-0.666	-0.656	-0.646	-0.636	-0.628	-0.618	-0.609	-0.600	-0.592	-0.584	-0.576	-0.569	-0.561	-0.556	-0.550	-0.544	-0.540	-0.535	-0.531	-0.528	-0.525	-0.522	-0.521	-0.520	-0.520	-0.520	-0.520	-0.521	-0.524	-0.526	-0.530	-0.534	-0.538	-0.542	-0.549	-0.555	-0.562	-0.570	-0.579	-0.586	-0.596	-0.606	-0.616	-0.628	-0.639	-0.651	-0.662	-0.675	-0.689	-0.701	-0.715	-0.729	-0.742	-0.758	-0.771	-0.786	-0.801	-0.815	-0.830	-0.846	-0.860	-0.875	-0.889	-0.904	-0.918	-0.932	-0.948	-0.960	-0.974	-0.988	-1.000	-1.012	-1.024	-1.036	-1.046	-1.058	-1.068	-1.078	-1.086	-1.095	-1.102	-1.111	-1.118	-1.124	-1.130	-1.136	-1.140	-1.144	-1.148	-1.151	-1.152	-1.155	-1.158	-1.158	-1.158	-1.158	-1.158	-1.156	-1.155	-1.152	-1.149	-1.146	-1.144	-1.140	-1.136	-1.132	-1.129	-1.124	-1.119	-1.114	-1.109	-1.105	-1.100	-1.094	-1.090	-1.084	-1.078	-1.072	-1.068	-1.062	-1.058	-1.052	-1.048	-1.042	-1.038	-1.034	-1.029	-1.025	-1.021	-1.016	-1.014	-1.009	-1.006	-1.002	-0.999	-0.996	-0.994	-0.991	-0.989	-0.986	-0.984	-0.982	-0.980	-0.978	-0.976	-0.975	-0.974	-0.972	-0.971	-0.970	-0.969	-0.968	-0.966	-0.965	-0.965	-0.964	-0.962	-0.961	-0.960	-0.959	-0.959	-0.956	-0.956	-0.954	-0.954	-0.951	-0.950	-0.950	-0.949	-0.948	-0.946	-0.945	-0.944	-0.942	-0.941	-0.940	-0.939	-0.938	-0.936	-0.935	-0.934	-0.931	-0.930	-0.929	-0.928	-0.928	-0.926	-0.925	-0.925	-0.924	-0.924	-0.924	-0.922	-0.922	-0.922	-0.922	-0.922	-0.924	-0.925	-0.925	-0.926	-0.929	-0.930	-0.932	-0.934	-0.938	-0.940	-0.944	-0.948	-0.951	-0.956	-0.960	-0.966	-0.971	-0.979	-0.986	-0.992	-1.000	-1.009	-1.016	-1.026	-1.036	-1.048	-1.058	-1.071	-1.082	-1.096	-1.109	-1.124	-1.139	-1.155	-1.170	-1.189	-1.205	-1.224	-1.242	-1.262	-1.282	-1.304	-1.326	-1.346	-1.370	-1.392	-1.416	-1.442	-1.466	-1.491	-1.518	-1.544	-1.570	-1.596	-1.625	-1.652	-1.680	-1.709	-1.736	-1.765	-1.792	-1.821	-1.849	-1.878	-1.906	-1.934	-1.961	-1.989	-2.015	-2.042	-2.069	-2.094	-2.119	-2.144	-2.168	-2.191	-2.214	-2.235	-2.258	-2.278	-2.298	-2.315	-2.334	-2.350	-2.368	-2.381	-2.395	-2.409	-2.420	-2.431	-2.441	-2.450	-2.459	-2.465	-2.471	-2.475	-2.480	-2.484	-2.485	-2.488	-2.488	-2.486	-2.486	-2.484	-2.481	-2.478	-2.475	-2.470	-2.466	-2.460	-2.455	-2.449	-2.442	-2.436	-2.429	-2.422	-2.415	-2.408	-2.399	-2.392	-2.385	-2.378	-2.371	-2.365	-2.358	-2.352	-2.345	-2.340	-2.335	-2.330	-2.326	-2.322	-2.319	-2.315	-2.311	-2.310	-2.308	-2.306	-2.305	-2.304	-2.305	-2.305	-2.306	-2.306	-2.309	-2.310	-2.311	-2.314	-2.318	-2.320	-2.324	-2.328	-2.332	-2.336	-2.340	-2.344	-2.349	-2.354	-2.358	-2.362	-2.369	-2.372	-2.376	-2.382	-2.388	-2.391	-2.396	-2.401	-2.406	-2.410	-2.415	-2.420	-2.424	-2.429	-2.434	-2.436	-2.440	-2.445	-2.448	-2.452	-2.458	-2.461	-2.465	-2.469	-2.472	-2.478	-2.480	-2.485	-2.489	-2.494	-2.498	-2.502	-2.508	-2.511	-2.516	-2.520	-2.525	-2.530	-2.535	-2.540	-2.545	-2.550	-2.555	-2.561	-2.565	-2.571	-2.576	-2.581	-2.588	-2.591	-2.598	-2.602	-2.608	-2.611	-2.618	-2.622	-2.626	-2.630	-2.634	-2.639	-2.642	-2.645	-2.649	-2.651	-2.654	-2.656	-2.659	-2.660	-2.660	-2.661	-2.661	-2.661	-2.661	-2.660	-2.659	-2.658	-2.656	-2.654	-2.651	-2.646	-2.644	-2.640	-2.636	-2.631	-2.628	-2.622	-2.618	-2.611	-2.605	-2.600	-2.594	-2.588	-2.581	-2.575	-2.568	-2.562	-2.555	-2.549	-2.542	-2.536	-2.530	-2.522	-2.516	-2.510	-2.504	-2.498	-2.491	-2.485	-2.479	-2.474	-2.468	-2.464	-2.458	-2.452	-2.448	-2.442	-2.438	-2.432	-2.429	-2.424	-2.419	-2.414	-2.410	-2.405	-2.400	-2.396	-2.390	-2.386	-2.381	-2.375	-2.370	-2.365	-2.359	-2.351	-2.345	-2.338	-2.331	-2.324	-2.316	-2.306	-2.298	-2.289	-2.279	-2.268	-2.258	-2.245	-2.234	-2.220	-2.209	-2.195	-2.181	-2.165	-2.151	-2.135	-2.120	-2.102	-2.086	-2.069	-2.051	-2.034	-2.016	-1.996	-1.979	-1.959	-1.940	-1.920	-1.901	-1.881	-1.862	-1.842	-1.822	-1.804	-1.784	-1.765	-1.746	-1.726	-1.709	-1.691	-1.672	-1.655	-1.639	-1.621	-1.605	-1.589	-1.575	-1.559	-1.545	-1.531	-1.518	-1.506	-1.494	-1.482	-1.471	-1.461	-1.451	-1.442	-1.432	-1.424	-1.416	-1.410	-1.404	-1.399	-1.392	-1.388	-1.384	-1.379	-1.376	-1.372	-1.370	-1.368	-1.366	-1.364	-1.362	-1.361	-1.360	-1.360	-1.360	-1.360	-1.359	-1.359	-1.360	-1.359	-1.360	-1.361	-1.360	-1.360	-1.361	-1.361	-1.362	-1.362	-1.364	-1.365	-1.364	-1.365	-1.364	-1.364	-1.364	-1.364	-1.362	-1.361	-1.360	-1.359	-1.358	-1.355	-1.354	-1.350	-1.348	-1.344	-1.341	-1.338	-1.334	-1.330	-1.325	-1.321	-1.315	-1.310	-1.305	-1.298	-1.291	-1.285	-1.278	-1.270	-1.262	-1.254	-1.246	-1.238	-1.229	-1.220	-1.210	-1.201	-1.191	-1.181	-1.170	-1.160	-1.149	-1.139	-1.128	-1.118	-1.108	-1.096	-1.085	-1.075	-1.065	-1.054	-1.044	-1.034	-1.024	-1.014	-1.005	-0.996	-0.988	-0.979	-0.971	-0.964	-0.958	-0.951	-0.945	-0.939	-0.934	-0.929	-0.926	-0.921	-0.919	-0.918	-0.916	-0.915	-0.914	-0.915	-0.915	-0.918	-0.919	-0.921	-0.925	-0.929	-0.932	-0.938	-0.942	-0.948	-0.954	-0.961	-0.969	-0.975	-0.982	-0.990	-0.998	-1.006	-1.016	-1.024	-1.032	-1.041	-1.050	-1.059	-1.069	-1.079	-1.086	-1.096	-1.104	-1.114	-1.121	-1.129	-1.138	-1.146	-1.152	-1.160	-1.166	-1.174	-1.180	-1.185	-1.191	-1.196	-1.201	-1.206	-1.210	-1.214	-1.218	-1.221	-1.224	-1.228	-1.230	-1.232	-1.234	-1.236	-1.238	-1.239	-1.241	-1.242	-1.244	-1.245	-1.246	-1.248	-1.249	-1.250	-1.251	-1.252	-1.254	-1.256	-1.259	-1.261	-1.262	-1.266	-1.269	-1.272	-1.276	-1.280	-1.285	-1.290	-1.296	-1.302	-1.309	-1.316	-1.322	-1.331	-1.340	-1.349	-1.358	-1.369	-1.379	-1.390	-1.401	-1.414	-1.425	-1.438	-1.452	-1.465	-1.479	-1.494	-1.508	-1.524	-1.539	-1.555	-1.571	-1.586	-1.604	-1.620	-1.636	-1.654	-1.670	-1.686	-1.704	-1.720	-1.736	-1.752	-1.770	-1.785	-1.801	-1.816	-1.831	-1.846	-1.861	-1.874	-1.888	-1.901	-1.914	-1.925	-1.936	-1.948	-1.958	-1.966	-1.976	-1.984	-1.991	-1.998	-2.004	-2.009	-2.013	-2.016	-2.019	-2.021	-2.022	-2.022	-2.021	-2.019	-2.018	-2.014	-2.010	-2.005	-2.000	-1.992	-1.986	-1.978	-1.970	-1.960	-1.950	-1.940	-1.929	-1.916	-1.904	-1.891	-1.878	-1.864	-1.849	-1.835	-1.819	-1.802	-1.788	-1.771	-1.755	-1.738	-1.721	-1.705	-1.688	-1.671	-1.654	-1.636	-1.620	-1.604	-1.586	-1.570	-1.554	-1.539	-1.522	-1.506	-1.492	-1.478	-1.464	-1.450	-1.438	-1.424	-1.411	-1.400	-1.390	-1.379	-1.369	-1.359	-1.351	-1.342	-1.335	-1.328	-1.321	-1.315	-1.309	-1.305	-1.301	-1.298	-1.295	-1.291	-1.290	-1.288	-1.286	-1.286	-1.285	-1.285	-1.285	-1.285	-1.285	-1.288	-1.288	-1.289	-1.289	-1.290	-1.291	-1.294	-1.294	-1.294	-1.295	-1.295	-1.295	-1.295	-1.294	-1.294	-1.292	-1.291	-1.289	-1.286	-1.282	-1.279	-1.275	-1.270	-1.264	-1.259	-1.250	-1.244	-1.235	-1.226	-1.216	-1.206	-1.195	-1.184	-1.170	-1.158	-1.144	-1.129	-1.114	-1.099	-1.081	-1.065	-1.048	-1.030	-1.011	-0.992	-0.974	-0.954	-0.934	-0.914	-0.892	-0.872	-0.851	-0.830	-0.809	-0.788	-0.766	-0.745	-0.724	-0.704	-0.682	-0.661	-0.641	-0.620	-0.601	-0.581	-0.561	-0.542	-0.524	-0.507	-0.490	-0.472	-0.456	-0.439	-0.424	-0.409	-0.395	-0.380	-0.368	-0.355	-0.342	-0.331	-0.320	-0.310	-0.299	-0.290	-0.282	-0.274	-0.266	-0.259	-0.251	-0.245	-0.240	-0.235	-0.230	-0.226	-0.221	-0.218	-0.215	-0.212	-0.210	-0.209	-0.206	-0.205	-0.204	-0.202	-0.202	-0.202	-0.202	-0.201	-0.202	-0.204	-0.202	-0.204	-0.205	-0.206	-0.208	-0.209	-0.210	-0.211	-0.212	-0.215	-0.216	-0.218	-0.220	-0.221	-0.224	-0.225	-0.226	-0.229	-0.230	-0.231	-0.234	-0.235	-0.236	-0.238	-0.238	-0.239	-0.240	-0.241	-0.241	-0.242	-0.242	-0.242	-0.242	-0.242	-0.241	-0.241	-0.240	-0.239	-0.238	-0.236	-0.235	-0.232	-0.230	-0.229	-0.225	-0.222	-0.220	-0.216	-0.214	-0.210	-0.206	-0.202	-0.199	-0.194	-0.190	-0.185	-0.181	-0.176	-0.171	-0.166	-0.161	-0.156	-0.150	-0.146	-0.140	-0.135	-0.129	-0.125	-0.119	-0.114	-0.108	-0.102	-0.098	-0.092	-0.088	-0.082	-0.078	-0.074	-0.069	-0.065	-0.060	-0.056	-0.051	-0.049	-0.045	-0.041	-0.039	-0.036	-0.032	-0.029	-0.028	-0.025	-0.022	-0.020	-0.020	-0.019	-0.016	-0.016	-0.015	-0.014	-0.014	-0.014	-0.012	-0.014	-0.014	-0.014	-0.015	-0.016	-0.016	-0.018	-0.020	-0.020	-0.022	-0.025	-0.028	-0.030	-0.031	-0.035	-0.038	-0.040	-0.044	-0.045	-0.049	-0.052	-0.055	-0.059	-0.061	-0.065	-0.068	-0.071	-0.075	-0.079	-0.081	-0.085	-0.088	-0.091	-0.095	-0.098	-0.100	-0.104	-0.106	-0.110	-0.111	-0.115	-0.116	-0.119	-0.121	-0.122	-0.125	-0.126	-0.126	-0.129	-0.130	-0.130	-0.131	-0.131	-0.132	-0.132	-0.132	-0.132	-0.132	-0.132	-0.131	-0.132	-0.131	-0.131	-0.130	-0.130	-0.130	-0.129	-0.129	-0.128	-0.128	-0.128	-0.126	-0.126	-0.125	-0.126	-0.126	-0.126	-0.126	-0.126	-0.128	-0.128	-0.129	-0.130	-0.130	-0.132	-0.134	-0.136	-0.138	-0.140	-0.142	-0.145	-0.148	-0.150	-0.154	-0.156	-0.159	-0.162	-0.166	-0.169	-0.174	-0.176	-0.181	-0.184	-0.188	-0.191	-0.195	-0.199	-0.201	-0.205	-0.208	-0.211	-0.214	-0.216	-0.219	-0.221	-0.222	-0.225	-0.226	-0.229	-0.230	-0.230	-0.231	-0.230	-0.230	-0.230	-0.229	-0.228	-0.226	-0.225	-0.222	-0.220	-0.218	-0.214	-0.211	-0.208	-0.204	-0.200	-0.195	-0.190	-0.185	-0.180	-0.175	-0.169	-0.164	-0.159	-0.152	-0.146	-0.141	-0.134	-0.129	-0.122	-0.116	-0.111	-0.105	-0.100	-0.094	-0.089	-0.084	-0.079	-0.075	-0.070	-0.066	-0.062	-0.059	-0.056	-0.055	-0.052	-0.051	-0.051	-0.050	-0.050	-0.050	-0.051	-0.052	-0.055	-0.058	-0.060	-0.064	-0.068	-0.072	-0.079	-0.085	-0.090	-0.099	-0.106	-0.114	-0.122	-0.132	-0.142	-0.152	-0.162	-0.175	-0.186	-0.198	-0.210	-0.224	-0.236	-0.251	-0.265	-0.278	-0.294	-0.308	-0.322	-0.336	-0.351	-0.368	-0.381	-0.398	-0.412	-0.428	-0.442	-0.458	-0.472	-0.485	-0.499	-0.514	-0.528	-0.540	-0.554	-0.565	-0.578	-0.590	-0.600	-0.611	-0.620	-0.630	-0.639	-0.646	-0.654	-0.660	-0.666	-0.670	-0.675	-0.679	-0.681	-0.684	-0.685	-0.686	-0.685	-0.684	-0.681	-0.679	-0.675	-0.671	-0.666	-0.660	-0.652	-0.646	-0.638	-0.630	-0.620	-0.610	-0.599	-0.588	-0.575	-0.564	-0.550	-0.536	-0.522	-0.509	-0.494	-0.479	-0.462	-0.448	-0.431	-0.415	-0.400	-0.382	-0.366	-0.350	-0.334	-0.316	-0.301	-0.285	-0.269	-0.252	-0.236	-0.221	-0.206	-0.191	-0.178	-0.162	-0.149	-0.135	-0.121	-0.110	-0.098	-0.085	-0.072	-0.062	-0.051	-0.041	-0.031	-0.022	-0.014	-0.006	0.002	0.010	0.018	0.024	0.029	0.036	0.041	0.046	0.052	0.056	0.061	0.065	0.069	0.074	0.078	0.080	0.084	0.088	0.091	0.095	0.099	0.102	0.106	0.110	0.114	0.119	0.124	0.129	0.132	0.138	0.145	0.150	0.158	0.164	0.171	0.179	0.188	0.196	0.205	0.215	0.225	0.235	0.246	0.259	0.270	0.282	0.295	0.309	0.322	0.336	0.351	0.368	0.382	0.399	0.414	0.431	0.448	0.465	0.482	0.500	0.518	0.536	0.554	0.571	0.590	0.608	0.626	0.644	0.661	0.679	0.696	0.714	0.732	0.750	0.766	0.782	0.799	0.815	0.831	0.846	0.860	0.875	0.889	0.902	0.915	0.928	0.939	0.951	0.961	0.972	0.982	0.991	0.999	1.009	1.016	1.022	1.029	1.034	1.039	1.044	1.049	1.051	1.055	1.056	1.059	1.060	1.060	1.060	1.060	1.059	1.058	1.056	1.055	1.052	1.049	1.046	1.041	1.038	1.032	1.029	1.024	1.018	1.012	1.008	1.001	0.995	0.989	0.982	0.976	0.969	0.961	0.955	0.949	0.941	0.935	0.928	0.921	0.915	0.909	0.902	0.895	0.889	0.884	0.879	0.872	0.868	0.862	0.860	0.855	0.851	0.848	0.845	0.841	0.838	0.836	0.834	0.832	0.830	0.830	0.829	0.828	0.828	0.828	0.829	0.829	0.830	0.830	0.831	0.832	0.834	0.835	0.836	0.838	0.840	0.841	0.842	0.844	0.845	0.846	0.848	0.848	0.849	0.849	0.850	0.849	0.849	0.848	0.846	0.846	0.842	0.841	0.839	0.836	0.831	0.828	0.824	0.820	0.815	0.809	0.802	0.796	0.790	0.784	0.776	0.770	0.760	0.752	0.744	0.735	0.726	0.716	0.708	0.698	0.688	0.678	0.668	0.658	0.648	0.638	0.628	0.616	0.608	0.598	0.589	0.579	0.569	0.561	0.552	0.544	0.535	0.528	0.520	0.512	0.505	0.500	0.492	0.488	0.482	0.476	0.472	0.469	0.465	0.461	0.459	0.456	0.454	0.451	0.451	0.450	0.450	0.449	0.450	0.450	0.451	0.451	0.454	0.455	0.458	0.458	0.461	0.464	0.466	0.469	0.472	0.476	0.480	0.482	0.486	0.490	0.494	0.498	0.501	0.505	0.509	0.512	0.516	0.519	0.522	0.526	0.529	0.532	0.535	0.538	0.540	0.542	0.545	0.546	0.549	0.550	0.551	0.552	0.552	0.554	0.554	0.554	0.555	0.554	0.552	0.552	0.551	0.550	0.548	0.548	0.545	0.542	0.540	0.538	0.535	0.532	0.530	0.526	0.522	0.519	0.515	0.511	0.507	0.504	0.500	0.496	0.491	0.488	0.484	0.479	0.475	0.470	0.466	0.462	0.458	0.452	0.449	0.445	0.441	0.438	0.434	0.430	0.426	0.424	0.420	0.418	0.412	0.410	0.408	0.405	0.404	0.400	0.399	0.396	0.395	0.394	0.392	0.391	0.392	0.391	0.391	0.392	0.392	0.392	0.394	0.395	0.398	0.400	0.402	0.404	0.408	0.410	0.414	0.418	0.422	0.426	0.431	0.435	0.441	0.446	0.452	0.459	0.464	0.472	0.479	0.485	0.492	0.501	0.507	100.000	5.000	2.000	1.000	3.000	0.000	0.000	0.000	0.000	0.000	0.000	0.000	0.000	0.000	0.000	0.000	0.000	0.000	-0.111	-0.135	-0.158	-0.182	-0.205	-0.229	-0.252	-0.278	-0.301	-0.326	-0.351	-0.376	-0.401	-0.425	-0.451	-0.476	-0.502	-0.528	-0.552	-0.579	-0.604	-0.629	-0.655	-0.680	-0.706	-0.730	-0.756	-0.781	-0.806	-0.830	-0.855	-0.880	-0.902	-0.926	-0.950	-0.972	-0.995	-1.016	-1.039	-1.060	-1.081	-1.102	-1.122	-1.141	-1.161	-1.180	-1.198	-1.215	-1.234	-1.250	-1.265	-1.280	-1.295	-1.310	-1.324	-1.338	-1.349	-1.361	-1.372	-1.384	-1.394	-1.404	-1.414	-1.422	-1.430	-1.438	-1.445	-1.451	-1.459	-1.462	-1.469	-1.474	-1.479	-1.482	-1.486	-1.490	-1.492	-1.496	-1.498	-1.500	-1.504	-1.504	-1.506	-1.509	-1.509	-1.510	-1.512	-1.514	-1.515	-1.516	-1.516	-1.518	-1.519	-1.520	-1.522	-1.522	-1.524	-1.526	-1.528	-1.530	-1.532	-1.536	-1.538	-1.540	-1.544	-1.548	-1.551	-1.556	-1.561	-1.565	-1.571	-1.576	-1.581	-1.589	-1.596	-1.602	-1.610	-1.619	-1.628	-1.636	-1.645	-1.655	-1.665	-1.675	-1.686	-1.698	-1.708	-1.720	-1.732	-1.745	-1.759	-1.772	-1.785	-1.799	-1.812	-1.826	-1.841	-1.856	-1.870	-1.885	-1.899	-1.912	-1.929	-1.944	-1.958	-1.972	-1.986	-2.001	-2.016	-2.029	-2.042	-2.056	-2.070	-2.082	-2.095	-2.106	-2.119	-2.129	-2.139	-2.150	-2.160	-2.168	-2.176	-2.182	-2.191	-2.196	-2.202	-2.208	-2.211	-2.215	-2.219	-2.220	-2.221	-2.222	-2.221	-2.221	-2.220	-2.219	-2.215	-2.210	-2.206	-2.201	-2.195	-2.190	-2.182	-2.174	-2.165	-2.158	-2.149	-2.138	-2.126	-2.116	-2.105	-2.092	-2.080	-2.068	-2.055	-2.041	-2.027	-2.014	-2.000	-1.985	-1.971	-1.958	-1.941	-1.926	-1.911	-1.898	-1.882	-1.868	-1.852	-1.838	-1.822	-1.809	-1.794	-1.780	-1.765	-1.752	-1.738	-1.725	-1.711	-1.700	-1.686	-1.675	-1.662	-1.651	-1.640	-1.629	-1.618	-1.608	-1.598	-1.588	-1.578	-1.569	-1.560	-1.551	-1.542	-1.535	-1.526	-1.519	-1.512	-1.505	-1.498	-1.491	-1.485	-1.478	-1.471	-1.466	-1.460	-1.454	-1.448	-1.442	-1.436	-1.430	-1.424	-1.416	-1.411	-1.404	-1.398	-1.390	-1.384	-1.378	-1.369	-1.362	-1.355	-1.348	-1.339	-1.330	-1.322	-1.314	-1.304	-1.295	-1.285	-1.275	-1.265	-1.255	-1.244	-1.235	-1.222	-1.211	-1.200	-1.189	-1.178	-1.166	-1.155	-1.142	-1.131	-1.119	-1.108	-1.095	-1.084	-1.072	-1.061	-1.049	-1.038	-1.028	-1.016	-1.006	-0.996	-0.988	-0.978	-0.969	-0.960	-0.952	-0.945	-0.938	-0.931	-0.926	-0.920	-0.916	-0.912	-0.909	-0.908	-0.905	-0.904	-0.904	-0.902	-0.904	-0.905	-0.908	-0.911	-0.914	-0.919	-0.925	-0.930	-0.938	-0.944	-0.952	-0.960	-0.970	-0.979	-0.990	-1.000	-1.011	-1.024	-1.035	-1.049	-1.062	-1.075	-1.089	-1.104	-1.118	-1.131	-1.146	-1.161	-1.178	-1.191	-1.206	-1.221	-1.236	-1.251	-1.266	-1.281	-1.296	-1.310	-1.325	-1.339	-1.352	-1.365	-1.379	-1.391	-1.402	-1.415	-1.426	-1.438	-1.448	-1.458	-1.466	-1.475	-1.482	-1.491	-1.498	-1.504	-1.511	-1.516	-1.521	-1.525	-1.529	-1.532	-1.535	-1.538	-1.540	-1.540	-1.542	-1.541	-1.542	-1.541	-1.541	-1.541	-1.539	-1.538	-1.535	-1.532	-1.531	-1.528	-1.525	-1.522	-1.520	-1.516	-1.514	-1.510	-1.508	-1.504	-1.501	-1.499	-1.496	-1.492	-1.491	-1.488	-1.485	-1.484	-1.481	-1.480	-1.478	-1.476	-1.475	-1.474	-1.474	-1.472	-1.471	-1.471	-1.471	-1.471	-1.471	-1.472	-1.472	-1.474	-1.475	-1.476	-1.478	-1.479	-1.481	-1.482	-1.484	-1.486	-1.489	-1.491	-1.492	-1.495	-1.498	-1.499	-1.501	-1.505	-1.508	-1.509	-1.511	-1.514	-1.515	-1.519	-1.521	-1.522	-1.525	-1.528	-1.529	-1.531	-1.534	-1.536	-1.538	-1.539	-1.541	-1.542	-1.545	-1.546	-1.548	-1.549	-1.551	-1.551	-1.554	-1.555	-1.555	-1.558	-1.558	-1.559	-1.559	-1.561	-1.561	-1.561	-1.564	-1.564	-1.565	-1.565	-1.566	-1.568	-1.568	-1.569	-1.570	-1.570	-1.571	-1.572	-1.572	-1.574	-1.575	-1.576	-1.579	-1.580	-1.581	-1.584	-1.586	-1.589	-1.591	-1.594	-1.596	-1.600	-1.605	-1.609	-1.614	-1.619	-1.625	-1.631	-1.639	-1.645	-1.652	-1.661	-1.670	-1.680	-1.691	-1.701	-1.714	-1.726	-1.740	-1.754	-1.768	-1.784	-1.799	-1.816	-1.834	-1.852	-1.872	-1.891	-1.912	-1.934	-1.956	-1.979	-2.002	-2.026	-2.051	-2.076	-2.102	-2.129	-2.154	-2.181	-2.208	-2.235	-2.262	-2.290	-2.319	-2.346	-2.374	-2.402	-2.429	-2.456	-2.482	-2.510	-2.536	-2.561	-2.586	-2.610	-2.634	-2.658	-2.680	-2.701	-2.721	-2.741	-2.760	-2.778	-2.794	-2.809	-2.824	-2.836	-2.849	-2.859	-2.869	-2.878	-2.885	-2.890	-2.895	-2.899	-2.901	-2.902	-2.902	-2.901	-2.899	-2.896	-2.892	-2.888	-2.881	-2.875	-2.868	-2.860	-2.851	-2.842	-2.831	-2.820	-2.810	-2.799	-2.786	-2.775	-2.762	-2.750	-2.739	-2.725	-2.712	-2.701	-2.689	-2.676	-2.665	-2.654	-2.642	-2.631	-2.621	-2.611	-2.601	-2.592	-2.584	-2.576	-2.569	-2.561	-2.555	-2.550	-2.545	-2.540	-2.536	-2.532	-2.530	-2.529	-2.525	-2.525	-2.524	-2.524	-2.525	-2.525	-2.526	-2.528	-2.529	-2.531	-2.535	-2.538	-2.542	-2.545	-2.550	-2.554	-2.558	-2.562	-2.568	-2.572	-2.578	-2.582	-2.588	-2.594	-2.600	-2.605	-2.610	-2.616	-2.621	-2.628	-2.632	-2.639	-2.644	-2.650	-2.656	-2.661	-2.666	-2.672	-2.678	-2.684	-2.689	-2.696	-2.701	-2.706	-2.712	-2.718	-2.724	-2.729	-2.734	-2.740	-2.745	-2.750	-2.756	-2.761	-2.765	-2.770	-2.776	-2.780	-2.785	-2.789	-2.794	-2.798	-2.802	-2.806	-2.809	-2.812	-2.816	-2.819	-2.821	-2.824	-2.826	-2.828	-2.829	-2.830	-2.831	-2.831	-2.831	-2.830	-2.830	-2.829	-2.826	-2.825	-2.821	-2.819	-2.815	-2.811	-2.808	-2.802	-2.798	-2.792	-2.786	-2.780	-2.774	-2.766	-2.760	-2.751	-2.744	-2.736	-2.728	-2.720	-2.711	-2.701	-2.692	-2.684	-2.675	-2.665	-2.655	-2.645	-2.636	-2.626	-2.616	-2.608	-2.598	-2.588	-2.578	-2.570	-2.561	-2.552	-2.544	-2.535	-2.526	-2.519	-2.510	-2.501	-2.495	-2.488	-2.480	-2.472	-2.465	-2.460	-2.452	-2.446	-2.440	-2.434	-2.429	-2.422	-2.416	-2.410	-2.405	-2.399	-2.392	-2.388	-2.382	-2.376	-2.370	-2.365	-2.358	-2.351	-2.345	-2.338	-2.331	-2.324	-2.315	-2.306	-2.299	-2.290	-2.279	-2.270	-2.260	-2.249	-2.238	-2.226	-2.212	-2.200	-2.186	-2.172	-2.159	-2.142	-2.128	-2.110	-2.095	-2.078	-2.059	-2.041	-2.021	-2.002	-1.982	-1.961	-1.941	-1.920	-1.899	-1.876	-1.854	-1.831	-1.809	-1.785	-1.761	-1.739	-1.715	-1.691	-1.668	-1.642	-1.619	-1.596	-1.571	-1.548	-1.524	-1.501	-1.476	-1.454	-1.431	-1.409	-1.388	-1.365	-1.344	-1.324	-1.302	-1.282	-1.262	-1.245	-1.225	-1.208	-1.190	-1.174	-1.158	-1.142	-1.128	-1.112	-1.100	-1.089	-1.076	-1.065	-1.054	-1.045	-1.036	-1.028	-1.019	-1.012	-1.006	-1.001	-0.996	-0.992	-0.989	-0.985	-0.984	-0.982	-0.981	-0.981	-0.981	-0.982	-0.984	-0.986	-0.989	-0.991	-0.995	-0.999	-1.004	-1.009	-1.014	-1.020	-1.025	-1.031	-1.038	-1.045	-1.052	-1.060	-1.066	-1.074	-1.081	-1.089	-1.098	-1.105	-1.112	-1.120	-1.128	-1.135	-1.141	-1.149	-1.155	-1.162	-1.169	-1.175	-1.180	-1.185	-1.191	-1.196	-1.200	-1.204	-1.209	-1.211	-1.214	-1.218	-1.220	-1.221	-1.222	-1.224	-1.225	-1.225	-1.225	-1.224	-1.224	-1.222	-1.221	-1.219	-1.218	-1.214	-1.211	-1.209	-1.205	-1.201	-1.198	-1.195	-1.190	-1.186	-1.182	-1.178	-1.174	-1.170	-1.166	-1.161	-1.158	-1.154	-1.150	-1.146	-1.142	-1.139	-1.136	-1.132	-1.130	-1.128	-1.125	-1.124	-1.122	-1.121	-1.120	-1.121	-1.120	-1.121	-1.121	-1.122	-1.122	-1.125	-1.126	-1.129	-1.131	-1.134	-1.138	-1.141	-1.145	-1.149	-1.152	-1.158	-1.161	-1.166	-1.172	-1.176	-1.182	-1.188	-1.194	-1.199	-1.204	-1.211	-1.216	-1.221	-1.228	-1.232	-1.239	-1.244	-1.249	-1.254	-1.259	-1.264	-1.269	-1.274	-1.278	-1.281	-1.285	-1.289	-1.291	-1.295	-1.299	-1.300	-1.304	-1.305	-1.309	-1.310	-1.312	-1.314	-1.316	-1.318	-1.319	-1.320	-1.320	-1.322	-1.322	-1.324	-1.325	-1.326	-1.328	-1.328	-1.329	-1.330	-1.331	-1.332	-1.335	-1.336	-1.339	-1.340	-1.344	-1.345	-1.348	-1.351	-1.355	-1.358	-1.362	-1.366	-1.372	-1.378	-1.382	-1.389	-1.396	-1.401	-1.409	-1.416	-1.425	-1.434	-1.442	-1.451	-1.461	-1.472	-1.482	-1.494	-1.504	-1.515	-1.528	-1.539	-1.552	-1.565	-1.579	-1.591	-1.606	-1.620	-1.635	-1.649	-1.664	-1.679	-1.692	-1.708	-1.724	-1.739	-1.755	-1.770	-1.785	-1.800	-1.815	-1.831	-1.846	-1.861	-1.876	-1.890	-1.905	-1.919	-1.931	-1.945	-1.958	-1.971	-1.984	-1.995	-2.007	-2.018	-2.027	-2.038	-2.047	-2.056	-2.065	-2.072	-2.079	-2.085	-2.090	-2.096	-2.100	-2.104	-2.106	-2.109	-2.111	-2.111	-2.112	-2.111	-2.109	-2.108	-2.105	-2.101	-2.098	-2.094	-2.088	-2.082	-2.076	-2.069	-2.061	-2.054	-2.045	-2.036	-2.026	-2.018	-2.007	-1.998	-1.988	-1.976	-1.965	-1.954	-1.942	-1.930	-1.920	-1.909	-1.896	-1.885	-1.874	-1.861	-1.851	-1.840	-1.830	-1.819	-1.809	-1.799	-1.789	-1.780	-1.771	-1.762	-1.755	-1.746	-1.740	-1.732	-1.726	-1.720	-1.714	-1.709	-1.704	-1.700	-1.696	-1.692	-1.689	-1.686	-1.684	-1.682	-1.680	-1.679	-1.676	-1.675	-1.675	-1.675	-1.672	-1.672	-1.671	-1.671	-1.671	-1.670	-1.670	-1.670	-1.669	-1.668	-1.666	-1.664	-1.662	-1.660	-1.658	-1.654	-1.650	-1.646	-1.642	-1.639	-1.632	-1.628	-1.621	-1.614	-1.606	-1.599	-1.590	-1.580	-1.571	-1.560	-1.548	-1.538	-1.525	-1.512	-1.499	-1.485	-1.470	-1.454	-1.439	-1.424	-1.406	-1.389	-1.372	-1.354	-1.336	-1.318	-1.298	-1.279	-1.259	-1.240	-1.220	-1.200	-1.180	-1.160	-1.140	-1.119	-1.099	-1.079	-1.059	-1.038	-1.018	-0.998	-0.979	-0.959	-0.940	-0.920	-0.901	-0.884	-0.865	-0.849	-0.831	-0.815	-0.798	-0.781	-0.766	-0.751	-0.738	-0.722	-0.710	-0.696	-0.684	-0.671	-0.660	-0.650	-0.639	-0.629	-0.620	-0.611	-0.604	-0.596	-0.589	-0.582	-0.578	-0.572	-0.566	-0.562	-0.559	-0.556	-0.554	-0.551	-0.550	-0.549	-0.549	-0.549	-0.549	-0.550	-0.551	-0.554	-0.556	-0.558	-0.561	-0.565	-0.570	-0.574	-0.578	-0.584	-0.589	-0.595	-0.600	-0.606	-0.611	-0.619	-0.625	-0.632	-0.640	-0.648	-0.655	-0.662	-0.670	-0.678	-0.685	-0.694	-0.700	-0.708	-0.715	-0.722	-0.729	-0.736	-0.744	-0.749	-0.756	-0.761	-0.768	-0.772	-0.778	-0.781	-0.785	-0.789	-0.791	-0.794	-0.796	-0.798	-0.799	-0.799	-0.798	-0.798	-0.796	-0.794	-0.791	-0.789	-0.785	-0.781	-0.776	-0.770	-0.765	-0.759	-0.751	-0.745	-0.736	-0.729	-0.720	-0.710	-0.701	-0.690	-0.680	-0.670	-0.659	-0.646	-0.635	-0.624	-0.612	-0.600	-0.588	-0.576	-0.562	-0.551	-0.539	-0.526	-0.515	-0.501	-0.490	-0.479	-0.466	-0.455	-0.444	-0.432	-0.422	-0.411	-0.401	-0.391	-0.382	-0.372	-0.364	-0.356	-0.348	-0.340	-0.334	-0.326	-0.319	-0.314	-0.309	-0.304	-0.300	-0.295	-0.291	-0.288	-0.286	-0.284	-0.281	-0.281	-0.280	-0.280	-0.280	-0.280	-0.280	-0.281	-0.282	-0.285	-0.288	-0.289	-0.292	-0.295	-0.299	-0.301	-0.306	-0.310	-0.314	-0.318	-0.322	-0.326	-0.331	-0.335	-0.339	-0.344	-0.348	-0.351	-0.355	-0.359	-0.362	-0.365	-0.369	-0.371	-0.374	-0.376	-0.379	-0.380	-0.381	-0.382	-0.384	-0.384	-0.384	-0.382	-0.381	-0.380	-0.378	-0.375	-0.372	-0.370	-0.365	-0.361	-0.356	-0.352	-0.348	-0.341	-0.336	-0.331	-0.324	-0.318	-0.311	-0.304	-0.296	-0.290	-0.282	-0.275	-0.269	-0.261	-0.254	-0.248	-0.240	-0.232	-0.226	-0.220	-0.214	-0.208	-0.201	-0.196	-0.191	-0.186	-0.181	-0.178	-0.174	-0.170	-0.168	-0.164	-0.162	-0.161	-0.159	-0.159	-0.159	-0.158	-0.159	-0.160	-0.161	-0.162	-0.164	-0.166	-0.168	-0.171	-0.175	-0.178	-0.181	-0.186	-0.190	-0.194	-0.199	-0.202	-0.206	-0.211	-0.216	-0.220	-0.224	-0.229	-0.234	-0.238	-0.241	-0.246	-0.250	-0.254	-0.256	-0.260	-0.264	-0.266	-0.268	-0.270	-0.271	-0.272	-0.274	-0.274	-0.276	-0.275	-0.275	-0.275	-0.272	-0.271	-0.270	-0.269	-0.265	-0.262	-0.260	-0.256	-0.252	-0.248	-0.245	-0.240	-0.235	-0.230	-0.225	-0.220	-0.214	-0.209	-0.202	-0.198	-0.190	-0.184	-0.179	-0.172	-0.168	-0.160	-0.155	-0.149	-0.144	-0.138	-0.132	-0.129	-0.124	-0.119	-0.115	-0.112	-0.109	-0.105	-0.104	-0.101	-0.099	-0.099	-0.099	-0.099	-0.099	-0.100	-0.102	-0.105	-0.109	-0.112	-0.118	-0.122	-0.129	-0.135	-0.144	-0.152	-0.161	-0.172	-0.182	-0.194	-0.205	-0.219	-0.232	-0.246	-0.261	-0.279	-0.294	-0.311	-0.329	-0.346	-0.365	-0.384	-0.405	-0.425	-0.445	-0.465	-0.486	-0.507	-0.529	-0.550	-0.571	-0.592	-0.615	-0.636	-0.658	-0.679	-0.699	-0.720	-0.740	-0.759	-0.779	-0.798	-0.815	-0.832	-0.850	-0.865	-0.881	-0.895	-0.909	-0.922	-0.935	-0.945	-0.956	-0.964	-0.972	-0.980	-0.985	-0.991	-0.995	-0.999	-1.000	-1.001	-1.001	-1.000	-0.998	-0.995	-0.991	-0.985	-0.980	-0.974	-0.965	-0.958	-0.948	-0.939	-0.928	-0.918	-0.905	-0.892	-0.880	-0.868	-0.852	-0.840	-0.825	-0.810	-0.796	-0.781	-0.766	-0.752	-0.738	-0.722	-0.708	-0.692	-0.679	-0.664	-0.651	-0.636	-0.624	-0.610	-0.598	-0.586	-0.574	-0.561	-0.551	-0.541	-0.531	-0.521	-0.511	-0.502	-0.495	-0.488	-0.480	-0.474	-0.468	-0.462	-0.456	-0.451	-0.448	-0.442	-0.440	-0.436	-0.434	-0.430	-0.428	-0.425	-0.422	-0.420	-0.419	-0.416	-0.415	-0.414	-0.412	-0.411	-0.410	-0.409	-0.406	-0.404	-0.402	-0.400	-0.399	-0.395	-0.392	-0.389	-0.385	-0.381	-0.378	-0.372	-0.368	-0.361	-0.356	-0.350	-0.342	-0.335	-0.328	-0.320	-0.311	-0.301	-0.291	-0.282	-0.272	-0.260	-0.249	-0.238	-0.224	-0.212	-0.199	-0.185	-0.171	-0.156	-0.141	-0.128	-0.112	-0.096	-0.081	-0.065	-0.049	-0.032	-0.016	0.000	0.016	0.032	0.050	0.065	0.082	0.099	0.114	0.130	0.145	0.161	0.176	0.191	0.205	0.221	0.234	0.248	0.261	0.274	0.286	0.299	0.310	0.321	0.331	0.341	0.350	0.360	0.368	0.376	0.384	0.390	0.396	0.402	0.409	0.414	0.416	0.421	0.424	0.428	0.429	0.431	0.432	0.434	0.434	0.435	0.435	0.435	0.434	0.432	0.431	0.430	0.429	0.428	0.425	0.424	0.420	0.419	0.416	0.412	0.411	0.408	0.405	0.404	0.400	0.398	0.395	0.391	0.390	0.386	0.385	0.384	0.381	0.380	0.379	0.376	0.375	0.375	0.374	0.374	0.374	0.374	0.374	0.375	0.375	0.376	0.376	0.379	0.381	0.381	0.384	0.388	0.390	0.392	0.396	0.399	0.402	0.405	0.409	0.414	0.418	0.421	0.426	0.430	0.434	0.439	0.444	0.448	0.452	0.456	0.460	0.465	0.469	0.472	0.476	0.479	0.481	0.485	0.488	0.490	0.490	0.492	0.494	0.494	0.494	0.494	0.494	0.491	0.490	0.488	0.485	0.481	0.478	0.474	0.468	0.462	0.458	0.451	0.444	0.438	0.429	0.421	0.411	0.402	0.391	0.381	0.371	0.361	0.349	0.338	0.326	0.314	0.301	0.288	0.275	0.261	0.249	0.236	0.222	0.209	0.196	0.182	0.170	0.156	0.144	0.130	0.118	0.105	0.094	0.081	0.070	0.058	0.046	0.035	0.025	0.015	0.004	-0.005	-0.014	-0.024	-0.031	-0.039	-0.048	-0.052	-0.060	-0.068	-0.072	-0.079	-0.084	-0.088	-0.094	-0.098	-0.100	-0.104	-0.108	-0.110	-0.112	-0.114	-0.115	-0.116	-0.118	-0.119	-0.119	-0.119	-0.120	-0.119	-0.119	-0.119	-0.116	-0.116	-0.115	-0.112	-0.111	-0.110	-0.108	-0.105	-0.104	-0.100	-0.098	-0.096	-0.094	-0.089	-0.086	-0.084	-0.080	-0.076	-0.072	-0.070	-0.066	-0.062	-0.058	-0.054	-0.050	-0.046	-0.042	-0.038	-0.034	-0.029	-0.025	-0.020	-0.015	-0.011	-0.006	0.000	0.004	0.009	0.012	0.018	0.022	0.026	0.031	0.038	0.042	0.048	0.051	0.056	0.060	0.065	0.070	0.075	0.079	0.084	0.089	0.092	0.096	0.101	0.105	0.109	0.112	0.116	0.120	0.124	0.128	0.131	0.134	0.138	0.140	0.144	0.146	0.150	0.154	0.158	0.160	0.164	0.166	0.170	0.172	0.178	0.180	0.184	0.188	0.191	0.194	0.199	0.202	0.206	0.211	0.216	0.220	0.225	0.230	0.235	0.240	0.246	0.251	0.256	0.264	0.269	0.275	0.282	0.289	0.296	0.302	0.310	0.318	0.324	0.331	0.339	0.346	0.354	0.361	0.369	0.376	0.384	0.390	0.398	0.405	0.411	0.418	0.425	0.431	0.438	0.442	0.448	0.452	0.459	0.462	0.468	0.470	0.474	0.476	0.479	0.480	0.481	0.484	0.484	0.482	0.482	0.481	0.479	0.478	0.475	0.471	0.468	0.464	0.458	0.452	0.446	0.441	0.435	0.426	0.420	0.412	0.402	0.395	0.386	0.378	0.368	0.358	0.348	0.338	0.328	0.318	0.306	0.296	0.286	0.276	0.265	0.254	0.244	0.234	0.224	0.214	0.204	0.194	0.185	0.176	0.168	0.160	0.151	0.144	0.138	0.130	0.125	0.119	0.112	0.106	0.102	0.099	0.094	0.090	0.088	0.086	0.084	0.081	0.080	0.080	0.078	0.078	0.079	0.079	0.079	0.080	0.081	0.082	0.084	0.086	0.088	0.089	0.091	0.094	0.096	0.098	0.100	0.102	0.104	0.106	0.108	0.109	0.109	0.110	0.111	0.112	0.111	0.112	0.112	0.111	0.110	0.109	0.106	0.104	0.101	0.098	0.094	0.090	0.086	0.081	0.076	0.070	0.064	0.058	0.050	0.042	0.035	0.028	0.018	0.010	0.000	-0.009	-0.020	-0.030	-0.041	-0.051	-0.062	-0.075	-0.086	-0.098	-0.110	-0.122	-0.135	-0.148	-0.160	-0.172	-0.186	-0.199	-0.212	-0.225	-0.238	-0.251	-0.264	-0.276	-0.289	-0.302	-0.315	-0.328	-0.339	-0.351	-0.362	-0.374	-0.385	-0.396	-0.408	-0.418	-0.428	-0.438	-0.446	-0.455	-0.464	-0.472	-0.480	-0.488	-0.495	-0.500	-0.507	-0.512	-0.519	-0.522	-0.528	-0.531	-0.534	-0.538	-0.540	-0.544	-0.545	-0.546	-0.546	-0.548	-0.549	-0.548	-0.548	-0.548	-0.546	-0.545	-0.544	-0.542	-0.540	-0.538	-0.535	-0.534	-0.530	-0.529	-0.526	-0.524	-0.521	-0.519	-0.516	-0.515	-0.512	-0.510	-0.509	-0.507	-0.506	-0.505	-0.505	-0.505	-0.505	-0.505	-0.506	-0.506	-0.507	-0.510	-0.511	-0.515	-0.516	-0.520	-0.524	-0.528	-0.532	-0.538	-0.544	-0.550	-0.556	-0.562	-0.570	-0.576	-0.585	-0.592	-0.601	-0.610	-0.619	-0.628	-0.638	-0.646	-0.656	-0.665	-0.676	-0.686	-0.695	-0.706	-0.715	-0.726	-0.736	-0.745	-0.755	-0.764	-0.774	-0.782	-0.792	-0.801	-0.809	-0.818	-0.825	-0.832	-0.839	-0.845	-0.851	-0.856	-0.861	-0.866	-0.870	-0.872	-0.875	-0.878	-0.879	-0.879	-0.878	-0.878	-0.876	-0.874	-0.870	-0.866	-0.861	-0.856	-0.850	-0.842	-0.835	-0.826	-0.816	-0.806	-0.795	-0.784	-0.770	-0.758	-0.744	-0.729	-0.714	-0.696	-0.680	-0.662	-0.645	-0.625	-0.605	-0.586	-0.565	-0.544	-0.522	-0.500	-0.478	-0.454	-0.430	-0.408	-0.384	-0.359	-0.335	-0.310	-0.285	-0.259	-0.234	-0.208	-0.182	-0.158	-0.131	-0.106	-0.080	-0.054	-0.029	-0.004	0.022	0.048	0.074	0.099	0.122	0.148	0.171	0.195	0.219	0.242	0.268	0.290	0.314	0.336	0.359	0.381	0.402	0.425	0.448	0.469	0.490	0.511	0.532	0.554	0.574	0.595	0.616	0.638	0.658	0.678	0.699	0.719	0.739	0.760	0.781	0.801	0.821	0.841	0.864	0.884	0.905	0.926	0.949	0.970	0.991	1.012	1.035	1.056	1.080	1.102	1.125	1.148	1.171	1.194	1.218	1.241	1.265	1.289	1.312	1.336	1.360	1.385	1.409	1.434	1.458	1.482	1.506	1.530	1.555	1.579	1.602	1.628	1.650	1.674	1.696	1.720	1.742	1.766	1.788	1.809	1.830	1.851	1.872	1.892	1.911	1.930	1.949	1.965	1.984	2.000	2.015	2.031	2.045	2.058	2.070	2.082	2.095	2.105	2.115	2.122	2.130	2.138	2.144	2.149	2.152	2.156	2.159	2.160	2.161	2.160	2.158	2.156	2.152	2.149	2.144	2.138	2.130	2.122	2.114	2.105	2.095	2.084	2.071	2.059	2.046	2.033	2.016	2.001	1.986	1.970	1.954	1.935	1.918	1.899	1.880	1.861	1.840	1.820	1.800	1.779	1.758	1.736	1.714	1.692	1.670	1.649	1.625	1.604	1.581	1.559	1.535	1.512	1.489	1.465	1.442	1.419	1.396	1.372	1.350	1.326	1.302	1.280	1.258	1.234	1.210	1.188	1.164	1.141	1.119	1.095	1.072	1.048	1.025	1.002	0.979	0.956	0.932	0.909	0.886	0.862	0.838	0.814	0.791	0.766	0.741	0.719	0.694	0.669	0.644	0.619	0.594	0.568	0.542	0.516	0.491	0.465	0.438	0.410	0.384	0.356	0.329	0.300	0.271	0.242	0.214	0.184	0.154	0.122	0.092	0.061	0.030	-0.001	-0.035	-0.068	-0.101	-0.134	-0.169	-0.202	-0.238	-0.274	-0.310	-0.345	-0.381	-0.419	-0.456	-0.494	-0.532	-0.571	-0.610	-0.649	-0.689	-0.729	-0.769	-0.810	-0.849	-0.890	-0.931	-0.972	-1.014	-1.055	-1.096	-1.138	-1.180	-1.221	-1.264	-1.305	-1.346	-1.388	-1.429	-1.469	-1.510	-1.550	-1.590	-1.630	-1.669	-1.708	-1.746	-1.785	-1.822	-1.859	-1.895	-1.930	-1.966	-2.000	-2.034	-2.068	-2.100	-2.131	-2.164	-2.192	-2.224	-2.252	-2.280	-2.308	-2.335	-2.361	-2.385	-2.410	-2.434	-2.458	-2.480	-2.501	-2.522	-2.544	-2.562	-2.582	-2.602	-2.620	-2.639	-2.655	-2.672	-2.689	-2.705	-2.720	-2.736	-2.751	-2.766	-2.779	-2.794	-2.808	-2.821	-2.835	-2.849	-2.862	-2.875	-2.889	-2.901	-2.915	-2.928	-2.940	-2.952	-2.965	-2.978	-2.991	-3.004	-3.015	-3.029	-3.041	-3.054	-3.068	-3.080	-3.092	-3.105	-3.118	-3.130	-3.141	-3.155	-3.166	-3.179	-3.190	-3.202	-3.214	-3.225	-3.238	-3.248	-3.259	-3.270	-3.280	-3.290	-3.300	-3.310	-3.320	-3.329	-3.338	-3.346	-3.355	-3.362	-3.371	-3.380	-3.386	-3.392	-3.401	-3.408	-3.412	-3.419	-3.425	-3.430	-3.435	-3.440	-3.445	-3.450	-3.452	-3.456	-3.460	-3.464	-3.468	-3.471	-3.475	-3.478	-3.480	-3.482	-3.486	-3.489	-3.490	-3.494	-3.496	-3.498	-3.500	-3.501	-3.504	-3.506	-3.508	-3.509	-3.510	-3.511	-3.512	-3.514	-3.515	-3.518	-3.518	-3.519	-3.519	-3.520	-3.520	-3.520	-3.520	-3.520	-3.520	-3.519	-3.518	-3.516	-3.514	-3.512	-3.510	-3.506	-3.504	-3.500	-3.496	-3.490	-3.486	-3.480	-3.474	-3.466	-3.460	-3.451	-3.441	-3.432	-3.421	-3.411	-3.399	-3.386	-3.374	-3.361	-3.346	-3.331	-3.315	-3.298	-3.280	-3.261	-3.242	-3.222	-3.201	-3.180	-3.158	-3.135	-3.110	-3.085	-3.059	-3.032	-3.006	-2.978	-2.949	-2.920	-2.890	-2.858	-2.826	-2.795	-2.761	-2.728	-2.694	-2.659	-2.624	-2.588	-2.551	-2.514	-2.478	-2.439	-2.401	-2.361	-2.321	-2.282	-2.242	-2.201	-2.161	-2.120	-2.079	-2.038	-1.995	-1.954	-1.911	-1.870	-1.826	-1.784	-1.742	-1.700	-1.658	-1.614	-1.572	-1.530	-1.488	-1.446	-1.404	-1.362	-1.320	-1.279	-1.238	-1.196	-1.156	-1.116	-1.076	-1.036	-0.996	-0.958	-0.920	-0.882	-0.844	-0.806	-0.770	-0.734	-0.698	-0.664	-0.628	-0.595	-0.561	-0.528	-0.495	-0.464	-0.431	-0.401	-0.371	-0.342	-0.312	-0.284	-0.256	-0.229	-0.202	-0.175	-0.150	-0.124	-0.100	-0.076	-0.052	-0.030	-0.006	0.016	0.038	0.059	0.079	0.099	0.119	0.138	0.156	0.174	0.194	0.211	0.228	0.245	0.261	0.279	0.294	0.309	0.325	0.340	0.355	0.369	0.382	0.396	0.410	0.422	0.436	0.449	0.461	0.474	0.486	0.498	0.510	0.521	0.532	0.542	0.554	0.565	0.576	0.585	0.596	0.606	0.616	0.626	0.636	0.646	0.655	0.666	0.675	0.685	0.694	0.704	0.714	0.722	0.731	0.741	0.751	0.760	0.770	0.781	0.790	0.800	0.809	0.820	0.830	0.841	0.851	0.861	0.874	0.884	0.895	0.906	0.918	0.929	0.941	0.952	0.965	0.978	0.990	1.002	1.016	1.029	1.041	1.056	1.069	1.082	1.095	1.109	1.122	1.136	1.150	1.164	1.178	1.191	1.205	1.218	1.231	1.244	1.256	1.269	1.281	1.294	1.306	1.318	1.329	1.340	1.351	1.361	1.371	1.380	1.389	1.398	1.406	1.414	1.421	1.428	1.432	1.439	1.444	1.448	1.450	1.454	1.456	1.459	1.459	1.460	1.460	1.459	1.458	1.455	1.452	1.449	1.445	1.441	1.436	1.430	1.424	1.416	1.409	1.401	1.392	1.384	1.374	1.364	1.352	1.342	1.331	1.319	1.308	1.295	1.280	1.268	1.254	1.240	1.225	1.210	1.195	1.179	1.164	1.148	1.132	1.115	1.098	1.081	1.064	1.048	1.030	1.012	0.994	0.975	0.956	0.939	0.920	0.901	0.881	0.864	0.844	0.824	0.804	0.785	0.765	0.745	0.725	0.705	0.685	0.664	0.641	0.621	0.600	0.580	0.558	0.536	0.514	0.491	0.470	0.446	0.425	0.401	0.379	0.355	0.332	0.309	0.285	0.261	0.238	0.212	0.189	0.164	0.140	0.115	0.091	0.065	0.040	0.015	-0.011	-0.036	-0.061	-0.086	-0.112	-0.139	-0.165	-0.190	-0.216	-0.241	-0.269	-0.294	-0.320	-0.346	-0.371	-0.398	-0.424	-0.449	-0.474	-0.500	-0.524	-0.550	-0.575	-0.599	-0.624	-0.648	-0.671	-0.696	-0.720	-0.742	-0.765	-0.788	-0.810	-0.831	-0.852	-0.872	-0.894	-0.914	-0.932	-0.952	-0.971	-0.990	-1.006	-1.024	-1.040	-1.056	-1.071	-1.088	-1.101	-1.115	-1.129	-1.141	-1.154	-1.166	-1.176	-1.188	-1.196	-1.206	-1.216	-1.224	-1.232	-1.240	-1.248	-1.254	-1.260	-1.266	-1.271	-1.276	-1.281	-1.285	-1.290	-1.294	-1.299	-1.301	-1.305	-1.308	-1.310	-1.314	-1.316	-1.320	-1.322	-1.324	-1.326	-1.329	-1.332	-1.335	-1.338	-1.341	-1.345	-1.348	-1.351	-1.355	-1.359	-1.364	-1.368	-1.372	-1.378	-1.381	-1.388	-1.394	-1.399	-1.405	-1.412	-1.420	-1.428	-1.436	-1.444	-1.452	-1.461	-1.471	-1.480	-1.490	-1.500	-1.511	-1.521	-1.532	-1.544	-1.556	-1.568	-1.581	-1.594	-1.606	-1.619	-1.632	-1.645	-1.659	-1.672	-1.685	-1.700	-1.714	-1.728	-1.741	-1.755	-1.769	-1.782	-1.795	-1.809	-1.822	-1.835	-1.848	-1.860	-1.872	-1.885	-1.896	-1.908	-1.919	-1.929	-1.939	-1.949	-1.958	-1.965	-1.974	-1.980	-1.988	-1.992	-1.999	-2.004	-2.007	-2.011	-2.014	-2.015	-2.018	-2.018	-2.018	-2.016	-2.015	-2.013	-2.009	-2.005	-2.000	-1.994	-1.989	-1.981	-1.974	-1.965	-1.956	-1.946	-1.936	-1.924	-1.912	-1.901	-1.888	-1.875	-1.860	-1.846	-1.831	-1.816	-1.801	-1.785	-1.769	-1.752	-1.735	-1.719	-1.701	-1.684	-1.668	-1.649	-1.631	-1.614	-1.598	-1.580	-1.561	-1.545	-1.528	-1.511	-1.494	-1.479	-1.462	-1.446	-1.431	-1.416	-1.401	-1.388	-1.374	-1.360	-1.348	-1.334	-1.321	-1.310	-1.298	-1.286	-1.276	-1.266	-1.256	-1.248	-1.238	-1.230	-1.220	-1.212	-1.206	-1.199	-1.190	-1.184	-1.178	-1.171	-1.165	-1.160	-1.154	-1.149	-1.144	-1.138	-1.132	-1.126	-1.121	-1.115	-1.109	-1.104	-1.098	-1.091	-1.084	-1.079	-1.071	-1.064	-1.058	-1.049	-1.041	-1.032	-1.024	-1.015	-1.006	-0.996	-0.986	-0.975	-0.965	-0.954	-0.942	-0.931	-0.919	-0.906	-0.894	-0.881	-0.869	-0.855	-0.840	-0.828	-0.814	-0.800	-0.786	-0.771	-0.758	-0.744	-0.730	-0.715	-0.701	-0.688	-0.675	-0.661	-0.649	-0.638	-0.625	-0.614	-0.602	-0.592	-0.582	-0.572	-0.564	-0.556	-0.549	-0.541	-0.536	-0.531	-0.526	-0.524	-0.521	-0.519	-0.518	-0.516	-0.518	-0.519	-0.521	-0.525	-0.530	-0.535	-0.541	-0.548	-0.556	-0.565	-0.575	-0.585	-0.595	-0.608	-0.620	-0.634	-0.648	-0.661	-0.676	-0.692	-0.708	-0.725	-0.740	-0.758	-0.776	-0.794	-0.811	-0.830	-0.846	-0.865	-0.882	-0.901	-0.920	-0.936	-0.955	-0.972	-0.989	-1.005	-1.022	-1.038	-1.054	-1.068	-1.081	-1.096	-1.109	-1.120	-1.132	-1.144	-1.154	-1.162	-1.172	-1.180	-1.188	-1.195	-1.200	-1.205	-1.210	-1.214	-1.218	-1.220	-1.220	-1.221	-1.222	-1.221	-1.220	-1.220	-1.218	-1.215	-1.212	-1.209	-1.205	-1.200	-1.196	-1.191	-1.186	-1.181	-1.178	-1.171	-1.166	-1.160	-1.156	-1.150	-1.145	-1.141	-1.135	-1.130	-1.126	-1.122	-1.119	-1.114	-1.111	-1.108	-1.105	-1.102	-1.101	-1.099	-1.099	-1.096	-1.095	-1.095	-1.095	-1.095	-1.096	-1.098	-1.099	-1.100	-1.100	-1.104	-1.106	-1.109	-1.111	-1.115	-1.118	-1.121	-1.125	-1.128	-1.131	-1.136	-1.140	-1.144	-1.148	-1.151	-1.155	-1.159	-1.162	-1.166	-1.171	-1.174	-1.178	-1.181	-1.185	-1.188	-1.189	-1.192	-1.195	-1.199	-1.201	-1.204	-1.205	-1.208	-1.209	-1.211	-1.211	-1.214	-1.215	-1.216	-1.218	-1.218	-1.219	-1.220	-1.220	-1.221	-1.221	-1.221	-1.222	-1.222	-1.222	-1.224	-1.224	-1.225	-1.225	-1.225	-1.226	-1.228	-1.228	-1.229	-1.230	-1.232	-1.232	-1.234	-1.236	-1.239	-1.240	-1.242	-1.246	-1.249	-1.252	-1.256	-1.260	-1.264	-1.269	-1.275	-1.280	-1.285	-1.292	-1.299	-1.308	-1.315	-1.324	-1.332	-1.342	-1.354	-1.364	-1.375	-1.388	-1.400	-1.414	-1.428	-1.442	-1.459	-1.475	-1.491	-1.509	-1.528	-1.546	-1.565	-1.585	-1.606	-1.628	-1.650	-1.671	-1.695	-1.720	-1.744	-1.769	-1.795	-1.820	-1.846	-1.872	-1.900	-1.926	-1.954	-1.981	-2.009	-2.038	-2.065	-2.092	-2.120	-2.148	-2.175	-2.201	-2.229	-2.255	-2.281	-2.308	-2.332	-2.356	-2.380	-2.404	-2.426	-2.448	-2.469	-2.490	-2.510	-2.528	-2.546	-2.562	-2.578	-2.592	-2.606	-2.619	-2.630	-2.641	-2.651	-2.659	-2.666	-2.672	-2.678	-2.681	-2.686	-2.689	-2.689	-2.690	-2.689	-2.688	-2.685	-2.682	-2.679	-2.675	-2.670	-2.664	-2.658	-2.650	-2.644	-2.636	-2.628	-2.619	-2.611	-2.601	-2.592	-2.582	-2.574	-2.564	-2.555	-2.545	-2.536	-2.528	-2.519	-2.510	-2.501	-2.494	-2.485	-2.478	-2.470	-2.462	-2.456	-2.450	-2.444	-2.439	-2.434	-2.428	-2.424	-2.419	-2.415	-2.411	-2.409	-2.406	-2.404	-2.402	-2.400	-2.399	-2.398	-2.396	-2.396	-2.395	-2.395	-2.395	-2.395	-2.395	-2.396	-2.396	-2.398	-2.399	-2.400	-2.400	-2.401	-2.402	-2.404	-2.405	-2.406	-2.409	-2.409	-2.411	-2.412	-2.414	-2.415	-2.418	-2.419	-2.420	-2.421	-2.421	-2.422	-2.425	-2.426	-2.428	-2.430	-2.431	-2.434	-2.435	-2.438	-2.438	-2.440	-2.442	-2.444	-2.445	-2.448	-2.450	-2.451	-2.454	-2.455	-2.456	-2.459	-2.460	-2.461	-2.462	-2.464	-2.466	-2.466	-2.469	-2.469	-2.470	-2.470	-2.471	-2.471	-2.470	-2.470	-2.469	-2.468	-2.466	-2.465	-2.464	-2.461	-2.459	-2.456	-2.451	-2.449	-2.444	-2.439	-2.434	-2.430	-2.424	-2.418	-2.410	-2.404	-2.396	-2.389	-2.381	-2.372	-2.364	-2.355	-2.346	-2.336	-2.326	-2.316	-2.308	-2.296	-2.286	-2.276	-2.265	-2.255	-2.244	-2.232	-2.221	-2.211	-2.200	-2.190	-2.179	-2.169	-2.159	-2.148	-2.139	-2.129	-2.120	-2.110	-2.101	-2.092	-2.084	-2.076	-2.069	-2.061	-2.054	-2.046	-2.040	-2.033	-2.027	-2.021	-2.015	-2.010	-2.004	-2.000	-1.995	-1.991	-1.986	-1.981	-1.978	-1.974	-1.969	-1.966	-1.961	-1.958	-1.954	-1.949	-1.945	-1.940	-1.936	-1.930	-1.926	-1.921	-1.914	-1.909	-1.901	-1.895	-1.888	-1.880	-1.871	-1.862	-1.854	-1.845	-1.835	-1.824	-1.814	-1.801	-1.790	-1.778	-1.762	-1.750	-1.735	-1.720	-1.705	-1.689	-1.672	-1.655	-1.639	-1.620	-1.602	-1.584	-1.565	-1.546	-1.525	-1.506	-1.485	-1.465	-1.444	-1.424	-1.402	-1.381	-1.360	-1.339	-1.318	-1.296	-1.275	-1.255	-1.234	-1.212	-1.194	-1.172	-1.152	-1.132	-1.114	-1.095	-1.076	-1.059	-1.040	-1.022	-1.006	-0.990	-0.974	-0.959	-0.944	-0.930	-0.916	-0.902	-0.891	-0.879	-0.868	-0.858	-0.848	-0.838	-0.830	-0.821	-0.814	-0.808	-0.801	-0.796	-0.790	-0.786	-0.782	-0.780	-0.778	-0.776	-0.775	-0.774	-0.774	-0.774	-0.775	-0.776	-0.779	-0.781	-0.784	-0.788	-0.790	-0.795	-0.799	-0.805	-0.810	-0.816	-0.821	-0.828	-0.835	-0.841	-0.849	-0.855	-0.862	-0.869	-0.876	-0.884	-0.891	-0.899	-0.906	-0.914	-0.920	-0.928	-0.935	-0.941	-0.948	-0.954	-0.960	-0.965	-0.971	-0.976	-0.980	-0.985	-0.989	-0.992	-0.996	-0.999	-1.001	-1.002	-1.004	-1.006	-1.006	-1.006	-1.006	-1.005	-1.004	-1.002	-1.001	-0.999	-0.995	-0.992	-0.990	-0.986	-0.982	-0.978	-0.974	-0.970	-0.965	-0.960	-0.956	-0.950	-0.945	-0.940	-0.935	-0.932	-0.926	-0.921	-0.918	-0.912	-0.909	-0.905	-0.902	-0.899	-0.896	-0.894	-0.891	-0.889	-0.889	-0.886	-0.888	-0.886	-0.888	-0.889	-0.890	-0.891	-0.894	-0.896	-0.900	-0.904	-0.908	-0.911	-0.918	-0.922	-0.929	-0.934	-0.940	-0.948	-0.955	-0.962	-0.969	-0.978	-0.985	-0.994	-1.001	-1.009	-1.018	-1.025	-1.035	-1.042	-1.051	-1.059	-1.068	-1.076	-1.084	-1.091	-1.099	-1.106	-1.112	-1.120	-1.125	-1.132	-1.138	-1.144	-1.148	-1.152	-1.156	-1.161	-1.165	-1.169	-1.171	-1.174	-1.176	-1.179	-1.180	-1.181	-1.184	-1.185	-1.185	-1.185	-1.186	-1.186	-1.186	-1.186	-1.186	-1.185	-1.184	-1.184	-1.182	-1.182	-1.182	-1.181	-1.181	-1.181	-1.181	-1.180	-1.181	-1.181	-1.182	-1.182	-1.184	-1.186	-1.188	-1.190	-1.191	-1.195	-1.198	-1.201	-1.206	-1.211	-1.216	-1.221	-1.228	-1.234	-1.241	-1.248	-1.255	-1.264	-1.272	-1.281	-1.290	-1.300	-1.311	-1.320	-1.331	-1.344	-1.355	-1.368	-1.380	-1.392	-1.406	-1.419	-1.432	-1.445	-1.459	-1.474	-1.488	-1.501	-1.515	-1.529	-1.544	-1.558	-1.571	-1.586	-1.599	-1.614	-1.626	-1.640	-1.651	-1.665	-1.676	-1.688	-1.700	-1.711	-1.721	-1.731	-1.741	-1.750	-1.759	-1.768	-1.774	-1.780	-1.786	-1.792	-1.796	-1.801	-1.804	-1.806	-1.809	-1.809	-1.810	-1.810	-1.809	-1.808	-1.804	-1.802	-1.798	-1.794	-1.789	-1.782	-1.778	-1.770	-1.761	-1.754	-1.745	-1.735	-1.726	-1.716	-1.706	-1.694	-1.684	-1.671	-1.660	-1.648	-1.635	-1.624	-1.610	-1.598	-1.584	-1.571	-1.559	-1.546	-1.534	-1.520	-1.508	-1.495	-1.484	-1.471	-1.460	-1.449	-1.439	-1.428	-1.418	-1.406	-1.399	-1.389	-1.380	-1.371	-1.365	-1.358	-1.351	-1.344	-1.339	-1.332	-1.328	-1.322	-1.319	-1.315	-1.311	-1.309	-1.308	-1.304	-1.302	-1.300	-1.299	-1.299	-1.298	-1.296	-1.296	-1.295	-1.296	-1.295	-1.295	-1.294	-1.294	-1.294	-1.294	-1.294	-1.292	-1.290	-1.289	-1.288	-1.286	-1.282	-1.280	-1.276	-1.272	-1.269	-1.264	-1.259	-1.254	-1.248	-1.240	-1.234	-1.225	-1.218	-1.208	-1.198	-1.186	-1.176	-1.164	-1.152	-1.139	-1.126	-1.111	-1.098	-1.081	-1.066	-1.050	-1.034	-1.016	-0.999	-0.980	-0.962	-0.942	-0.924	-0.904	-0.884	-0.862	-0.844	-0.822	-0.801	-0.780	-0.760	-0.739	-0.716	-0.696	-0.675	-0.654	-0.632	-0.611	-0.591	-0.571	-0.550	-0.530	-0.510	-0.490	-0.471	-0.452	-0.432	-0.415	-0.398	-0.380	-0.364	-0.348	-0.331	-0.315	-0.300	-0.286	-0.272	-0.259	-0.245	-0.234	-0.221	-0.210	-0.199	-0.190	-0.179	-0.170	-0.161	-0.154	-0.146	-0.139	-0.134	-0.129	-0.122	-0.119	-0.115	-0.111	-0.108	-0.105	-0.104	-0.101	-0.100	-0.100	-0.099	-0.099	-0.101	-0.101	-0.104	-0.105	-0.106	-0.110	-0.112	-0.116	-0.119	-0.122	-0.126	-0.131	-0.136	-0.140	-0.145	-0.151	-0.156	-0.161	-0.168	-0.172	-0.178	-0.182	-0.188	-0.192	-0.200	-0.204	-0.209	-0.214	-0.219	-0.224	-0.228	-0.232	-0.235	-0.239	-0.242	-0.246	-0.249	-0.251	-0.251	-0.254	-0.255	-0.255	-0.255	-0.255	-0.254	-0.252	-0.251	-0.250	-0.246	-0.244	-0.240	-0.236	-0.232	-0.228	-0.222	-0.218	-0.211	-0.206	-0.199	-0.192	-0.184	-0.176	-0.169	-0.161	-0.152	-0.144	-0.135	-0.126	-0.116	-0.108	-0.099	-0.090	-0.080	-0.071	-0.061	-0.052	-0.042	-0.034	-0.025	-0.015	-0.006	0.001	0.010	0.019	0.026	0.034	0.041	0.049	0.055	0.062	0.068	0.074	0.079	0.085	0.089	0.094	0.098	0.102	0.105	0.109	0.110	0.112	0.114	0.116	0.116	0.118	0.118	0.116	0.116	0.115	0.114	0.112	0.110	0.108	0.105	0.101	0.099	0.094	0.090	0.085	0.081	0.075	0.070	0.065	0.059	0.054	0.048	0.042	0.035	0.029	0.022	0.016	0.010	0.004	-0.004	-0.009	-0.016	-0.022	-0.029	-0.035	-0.040	-0.046	-0.051	-0.058	-0.061	-0.066	-0.071	-0.075	-0.080	-0.082	-0.088	-0.090	-0.091	-0.094	-0.096	-0.098	-0.099	-0.100	-0.101	-0.101	-0.100	-0.100	-0.099	-0.099	-0.098	-0.095	-0.094	-0.091	-0.089	-0.088	-0.084	-0.081	-0.079	-0.075	-0.072	-0.070	-0.066	-0.062	-0.060	-0.056	-0.054	-0.050	-0.048	-0.045	-0.042	-0.040	-0.039	-0.038	-0.035	-0.035	-0.032	-0.032	-0.031	-0.031	-0.032	-0.032	-0.034	-0.035	-0.036	-0.039	-0.040	-0.042	-0.045	-0.048	-0.052	-0.055	-0.059	-0.062	-0.068	-0.071	-0.076	-0.081	-0.086	-0.090	-0.096	-0.100	-0.105	-0.110	-0.115	-0.119	-0.122	-0.128	-0.131	-0.136	-0.140	-0.144	-0.148	-0.151	-0.154	-0.156	-0.159	-0.160	-0.162	-0.164	-0.165	-0.165	-0.165	-0.165	-0.164	-0.164	-0.161	-0.159	-0.158	-0.155	-0.151	-0.149	-0.145	-0.141	-0.135	-0.131	-0.125	-0.120	-0.115	-0.109	-0.101	-0.096	-0.089	-0.081	-0.075	-0.068	-0.060	-0.051	-0.044	-0.036	-0.028	-0.020	-0.012	-0.004	0.004	0.011	0.019	0.026	0.034	0.040	0.048	0.054	0.060	0.066	0.071	0.076	0.081	0.085	0.089	0.092	0.096	0.098	0.100	0.101	0.102	0.101	0.101	0.100	0.099	0.096	0.094	0.090	0.085	0.080	0.074	0.068	0.060	0.051	0.042	0.034	0.024	0.014	0.001	-0.011	-0.024	-0.036	-0.050	-0.065	-0.080	-0.095	-0.111	-0.128	-0.144	-0.160	-0.178	-0.195	-0.214	-0.231	-0.249	-0.266	-0.284	-0.302	-0.320	-0.339	-0.356	-0.372	-0.391	-0.408	-0.424	-0.440	-0.455	-0.470	-0.484	-0.498	-0.511	-0.525	-0.536	-0.546	-0.556	-0.566	-0.575	-0.582	-0.589	-0.595	-0.600	-0.604	-0.606	-0.609	-0.610	-0.610	-0.609	-0.606	-0.605	-0.601	-0.596	-0.590	-0.585	-0.578	-0.570	-0.561	-0.551	-0.541	-0.530	-0.519	-0.507	-0.495	-0.482	-0.469	-0.454	-0.440	-0.425	-0.409	-0.395	-0.380	-0.362	-0.349	-0.332	-0.316	-0.300	-0.285	-0.270	-0.254	-0.239	-0.225	-0.210	-0.196	-0.182	-0.169	-0.155	-0.142	-0.130	-0.118	-0.108	-0.095	-0.085	-0.075	-0.066	-0.056	-0.049	-0.041	-0.034	-0.026	-0.019	-0.014	-0.009	-0.002	0.002	0.005	0.010	0.014	0.016	0.019	0.021	0.024	0.026	0.028	0.030	0.031	0.032	0.034	0.035	0.036	0.038	0.039	0.040	0.041	0.042	0.045	0.046	0.049	0.051	0.054	0.056	0.060	0.064	0.068	0.071	0.078	0.082	0.088	0.094	0.100	0.108	0.115	0.124	0.131	0.141	0.150	0.160	0.170	0.180	0.192	0.204	0.216	0.229	0.241	0.255	0.268	0.281	0.296	0.310	0.325	0.339	0.354	0.369	0.384	0.399	0.414	0.429	0.444	0.459	0.474	0.490	0.504	0.518	0.532	0.546	0.560	0.574	0.588	0.600	0.611	0.624	0.635	0.646	0.656	0.668	0.676	0.685	0.694	0.700	0.709	0.715	0.720	0.726	0.731	0.735	0.739	0.741	0.744	0.745	0.746	0.746	0.746	0.746	0.744	0.742	0.740	0.738	0.734	0.729	0.725	0.721	0.715	0.710	0.704	0.698	0.691	0.684	0.676	0.669	0.661	0.652	0.645	0.638	0.629	0.620	0.611	0.604	0.595	0.586	0.579	0.570	0.561	0.554	0.546	0.538	0.531	0.524	0.518	0.511	0.505	0.500	0.494	0.490	0.485	0.482	0.479	0.476	0.474	0.472	0.470	0.470	0.469	0.469	0.470	0.472	0.472	0.476	0.479	0.481	0.486	0.490	0.495	0.501	0.506	0.512	0.519	0.525	0.532	0.539	0.548	0.555	0.561	0.570	0.578	0.586	0.594	0.601	0.609	0.618	0.624	0.631	0.639	0.645	0.651	0.658	0.662	0.668	0.671	0.676	0.680	0.682	0.685	0.688	0.689	0.689	0.689	0.688	0.686	0.684	0.681	0.679	0.674	0.670	0.665	0.659	0.651	0.644	0.636	0.629	0.620	0.610	0.601	0.590	0.580	0.569	0.558	0.545	0.534	0.521	0.509	0.498	0.484	0.471	0.459	0.446	0.434	0.421	0.409	0.396	0.384	0.371	0.360	0.349	0.338	0.326	0.316	0.306	0.296	0.286	0.278	0.269	0.261	0.254	0.246	0.239	0.234	0.228	0.222	0.218	0.214	0.209	0.206	0.204	0.201	0.200	0.198	0.196	0.196	0.195	0.196	0.196	0.196	0.199	0.200	0.202	0.204	0.206	0.209	0.212	0.214	0.218	0.221	0.225	0.229	0.234	0.236	0.241	0.245	0.249	0.255	0.259	0.262	0.269	0.272	0.278	0.282	0.288	0.291	0.296	0.301	0.306	0.310	0.315	0.320	0.324	0.329	0.332	0.339	0.342	0.346	0.351	0.355	0.359	0.364	0.368	0.371	0.375	0.380	0.384	0.386	0.390	0.392	0.396	0.400	0.402	0.405	0.408	0.410	0.414	0.415	0.418	0.419	0.422	0.424	0.425	0.426	0.428	0.429	0.429	0.429	0.430	0.430	0.431	0.431	0.431	0.431	0.431	0.430	0.429	0.428	0.426	0.426	0.424	0.422	0.421	0.420	0.419	0.418	0.416	0.415	0.414	0.412	0.411	0.410	0.409	0.409	0.408	0.406	0.406	0.406	0.406	0.406	0.408	0.408	0.409	0.410	0.411	0.412	0.416	0.418	0.420	0.424	0.426	0.430	0.434	0.439	0.442	0.446	0.452	0.456	0.461	0.466	0.472	0.478	0.484	0.490	0.496	0.501	0.507	0.512	0.519	0.525	0.529	0.535	0.540	0.545	0.550	0.554	0.556	0.560	0.564	0.566	0.570	0.571	0.572	0.574	0.574	0.574	0.574	0.572	0.570	0.568	0.565	0.560	0.558	0.552	0.546	0.540	0.534	0.528	0.520	0.511	0.502	0.494	0.485	0.475	0.464	0.454	0.442	0.432	0.421	0.409	0.396	0.385	0.372	0.360	0.349	0.336	0.326	0.314	0.301	0.289	0.278	0.268	0.255	0.244	0.234	0.225	0.215	0.206	0.198	0.189	0.181	0.174	0.168	0.161	0.155	0.150	0.145	0.141	0.139	0.135	0.132	0.131	0.129	0.129	0.129	0.129	0.130	0.131	0.132	0.135	0.138	0.140	0.144	0.148	0.151	0.154	0.159	0.162	0.168	0.172	0.178	0.182	0.188	0.192	0.198	0.201	0.206	0.211	0.215	0.219	0.224	0.228	0.231	0.234	0.238	0.239	0.241	0.244	0.245	0.246	0.248	0.248	0.246	0.246	0.245	0.244	0.241	0.239	0.238	0.234	0.231	0.226	0.222	0.218	0.212	0.206	0.201	0.194	0.188	0.180	0.174	0.165	0.158	0.149	0.141	0.132	0.124	0.115	0.105	0.096	0.085	0.076	0.066	0.058	0.048	0.038	0.028	0.018	0.008	-0.002	-0.012	-0.022	-0.032	-0.041	-0.051	-0.060	-0.069	-0.078	-0.088	-0.096	-0.105	-0.112	-0.119	-0.128	-0.134	-0.141	-0.148	-0.154	-0.160	-0.165	-0.170	-0.175	-0.179	-0.184	-0.188	-0.190	-0.192	-0.196	-0.198	-0.199	-0.200	-0.201	-0.201	-0.201	-0.200	-0.200	-0.199	-0.198	-0.196	-0.194	-0.191	-0.189	-0.185	-0.182	-0.180	-0.175	-0.172	-0.168	-0.165	-0.160	-0.156	-0.152	-0.148	-0.144	-0.140	-0.136	-0.131	-0.129	-0.124	-0.121	-0.118	-0.115	-0.112	-0.111	-0.108	-0.106	-0.106	-0.105	-0.104	-0.104	-0.104	-0.104	-0.105	-0.106	-0.109	-0.111	-0.114	-0.118	-0.121	-0.126	-0.130	-0.136	-0.142	-0.149	-0.155	-0.164	-0.170	-0.179	-0.186	-0.195	-0.205	-0.215	-0.224	-0.235	-0.245	-0.255	-0.266	-0.278	-0.289	-0.300	-0.311	-0.324	-0.334	-0.346	-0.358	-0.368	-0.379	-0.390	-0.401	-0.411	-0.421	-0.432	-0.442	-0.451	-0.461	-0.469	-0.478	-0.484	-0.491	-0.498	-0.504	-0.509	-0.512	-0.518	-0.520	-0.522	-0.524	-0.525	-0.525	-0.524	-0.522	-0.520	-0.516	-0.511	-0.506	-0.501	-0.494	-0.486	-0.478	-0.468	-0.458	-0.446	-0.434	-0.421	-0.409	-0.392	-0.378	-0.362	-0.346	-0.329	-0.310	-0.291	-0.271	-0.252	-0.231	-0.210	-0.190	-0.168	-0.145	-0.121	-0.100	-0.076	-0.052	-0.029	-0.004	0.019	0.045	0.069	0.092	0.118	0.142	0.166	0.191	0.215	0.239	0.264	0.288	0.311	0.335	0.358	0.381	0.404	0.426	0.449	0.471	0.494	0.515	0.536	0.558	0.579	0.599	0.620	0.640	0.660	0.680	0.700	0.719	0.739	0.758	0.778	0.796	0.816	0.835	0.854	0.874	0.892	0.912	0.931	0.951	0.970	0.990	1.010	1.030	1.050	1.070	1.091	1.111	1.132	1.154	1.175	1.196	1.218	1.240	1.262	1.285	1.308	1.331	1.355	1.378	1.401	1.425	1.449	1.472	1.498	1.521	1.546	1.571	1.595	1.621	1.645	1.669	1.695	1.719	1.742	1.769	1.792	1.816	1.840	1.864	1.888	1.910	1.934	1.956	1.978	2.000	2.020	2.041	2.061	2.081	2.100	2.119	2.138	2.155	2.171	2.188	2.202	2.218	2.231	2.244	2.258	2.269	2.279	2.290	2.299	2.308	2.314	2.320	2.326	2.331	2.335	2.338	2.341	2.342	2.342	2.341	2.340	2.339	2.335	2.331	2.326	2.320	2.314	2.306	2.299	2.290	2.280	2.269	2.259	2.248	2.235	2.221	2.206	2.192	2.178	2.161	2.146	2.129	2.112	2.094	2.076	2.058	2.039	2.019	2.000	1.979	1.959	1.938	1.916	1.895	1.874	1.852	1.830	1.808	1.785	1.762	1.740	1.718	1.695	1.671	1.649	1.626	1.601	1.579	1.556	1.532	1.509	1.486	1.462	1.439	1.416	1.392	1.369	1.345	1.321	1.299	1.274	1.251	1.228	1.202	1.180	1.156	1.132	1.109	1.085	1.061	1.038	1.014	0.989	0.965	0.940	0.916	0.891	0.866	0.842	0.818	0.791	0.765	0.740	0.715	0.689	0.662	0.636	0.610	0.582	0.555	0.529	0.500	0.472	0.442	0.415	0.385	0.356	0.326	0.296	0.266	0.235	0.205	0.174	0.141	0.109	0.076	0.042	0.009	-0.025	-0.059	-0.094	-0.129	-0.165	-0.201	-0.238	-0.274	-0.310	-0.348	-0.385	-0.425	-0.464	-0.502	-0.541	-0.580	-0.620	-0.660	-0.700	-0.740	-0.781	-0.821	-0.862	-0.902	-0.944	-0.984	-1.026	-1.066	-1.108	-1.150	-1.190	-1.230	-1.270	-1.311	-1.351	-1.391	-1.430	-1.469	-1.508	-1.546	-1.582	-1.620	-1.658	-1.694	-1.729	-1.764	-1.799	-1.831	-1.865	-1.898	-1.929	-1.960	-1.991	-2.020	-2.049	-2.078	-2.104	-2.131	-2.158	-2.182	-2.208	-2.231	-2.254	-2.276	-2.298	-2.318	-2.340	-2.358	-2.378	-2.396	-2.414	-2.431	-2.449	-2.465	-2.481	-2.496	-2.511	-2.526	-2.541	-2.555	-2.570	-2.584	-2.596	-2.609	-2.622	-2.635	-2.648	-2.660	-2.672	-2.685	-2.699	-2.710	-2.722	-2.735	-2.748	-2.760	-2.772	-2.784	-2.796	-2.809	-2.821	-2.832	-2.846	-2.859	-2.871	-2.884	-2.896	-2.909	-2.920	-2.932	-2.945	-2.956	-2.968	-2.980	-2.991	-3.004	-3.015	-3.026	-3.038	-3.048	-3.059	-3.069	-3.079	-3.089	-3.099	-3.108	-3.116	-3.125	-3.132	-3.141	-3.149	-3.158	-3.165	-3.171	-3.178	-3.184	-3.190	-3.195	-3.200	-3.206	-3.211	-3.215	-3.220	-3.224	-3.228	-3.231	-3.232	-3.236	-3.239	-3.242	-3.245	-3.246	-3.249	-3.250	-3.252	-3.254	-3.255	-3.256	-3.258	-3.259	-3.261	-3.261	-3.261	-3.262	-3.262	-3.264	-3.265	-3.264	-3.265	-3.265	-3.265	-3.265	-3.265	-3.264	-3.264	-3.264	-3.262	-3.261	-3.260	-3.259	-3.258	-3.255	-3.252	-3.251	-3.249	-3.246	-3.241	-3.239	-3.235	-3.230	-3.226	-3.220	-3.215	-3.209	-3.202	-3.196	-3.188	-3.180	-3.171	-3.161	-3.151	-3.140	-3.129	-3.116	-3.104	-3.090	-3.076	-3.061	-3.048	-3.030	-3.014	-2.996	-2.976	-2.959	-2.939	-2.918	-2.895	-2.872	-2.850	-2.826	-2.801	-2.776	-2.750	-2.722	-2.694	-2.665	-2.636	-2.606	-2.575	-2.544	-2.511	-2.479	-2.445	-2.410	-2.376	-2.340	-2.304	-2.268	-2.230	-2.192	-2.154	-2.116	-2.076	-2.036	-1.996	-1.956	-1.915	-1.872	-1.831	-1.789	-1.748	-1.705	-1.661	-1.619	-1.576	-1.532	-1.490	-1.446	-1.404	-1.360	-1.316	-1.274	-1.231	-1.189	-1.145	-1.102	-1.061	-1.018	-0.976	-0.935	-0.894	-0.852	-0.812	-0.772	-0.732	-0.692	-0.655	-0.616	-0.578	-0.540	-0.504	-0.469	-0.431	-0.398	-0.362	-0.329	-0.295	-0.262	-0.229	-0.198	-0.168	-0.136	-0.108	-0.079	-0.051	-0.022	0.005	0.031	0.056	0.082	0.108	0.130	0.154	0.176	0.199	0.221	0.242	0.264	0.284	0.302	0.322	0.341	0.359	0.376	0.394	0.410	0.426	0.444	0.459	0.472	0.489	0.502	0.516	0.530	0.542	0.555	0.568	0.580	0.592	0.604	0.615	0.626	0.636	0.648	0.658	0.668	0.678	0.688	0.695	0.704	0.714	0.722	0.730	0.738	0.745	0.754	0.762	0.770	0.776	0.784	0.791	0.799	0.806	0.812	0.820	0.828	0.835	0.842	0.850	0.856	0.864	0.871	0.879	0.886	0.895	0.902	0.910	0.919	0.926	0.935	0.944	0.952	0.962	0.971	0.981	0.991	1.001	1.011	1.022	1.032	1.044	1.056	1.066	1.079	1.090	1.102	1.115	1.128	1.140	1.152	1.166	1.180	1.192	1.206	1.219	1.232	1.245	1.258	1.272	1.285	1.299	1.311	1.324	1.338	1.350	1.361	1.374	1.386	1.398	1.409	1.420	1.430	1.441	1.451	1.461	1.470	1.479	1.486	1.494	1.500	1.508	1.514	1.520	1.525	1.529	1.534	1.536	1.538	1.541	1.542	1.542	1.544	1.542	1.541	1.540	1.539	1.536	1.534	1.530	1.526	1.521	1.516	1.510	1.504	1.498	1.490	1.481	1.474	1.466	1.456	1.448	1.438	1.428	1.418	1.406	1.395	1.384	1.372	1.360	1.348	1.335	1.322	1.310	1.296	1.282	1.269	1.255	1.240	1.226	1.211	1.196	1.180	1.166	1.150	1.135	1.120	1.104	1.086	1.071	1.054	1.038	1.020	1.004	0.986	0.969	0.951	0.932	0.915	0.898	0.878	0.860	0.840	0.820	0.801	0.781	0.761	0.741	0.721	0.700	0.680	0.658	0.636	0.614	0.592	0.570	0.546	0.524	0.500	0.478	0.454	0.430	0.406	0.382	0.356	0.331	0.306	0.281	0.256	0.230	0.204	0.178	0.152	0.125	0.099	0.072	0.045	0.018	-0.009	-0.036	-0.062	-0.090	-0.118	-0.144	-0.171	-0.199	-0.225	-0.252	-0.279	-0.306	-0.332	-0.358	-0.385	-0.410	-0.435	-0.461	-0.486	-0.511	-0.536	-0.560	-0.584	-0.609	-0.631	-0.654	-0.676	-0.698	-0.719	-0.740	-0.760	-0.780	-0.800	-0.820	-0.839	-0.856	-0.874	-0.891	-0.906	-0.924	-0.938	-0.952	-0.966	-0.980	-0.992	-1.006	-1.016	-1.029	-1.039	-1.049	-1.059	-1.068	-1.075	-1.084	-1.091	-1.099	-1.105	-1.112	-1.118	-1.122	-1.128	-1.132	-1.136	-1.141	-1.144	-1.148	-1.151	-1.154	-1.156	-1.159	-1.161	-1.164	-1.166	-1.168	-1.170	-1.172	-1.175	-1.178	-1.179	-1.181	-1.184	-1.186	-1.188	-1.190	-1.194	-1.196	-1.199	-1.204	-1.208	-1.211	-1.215	-1.220	-1.224	-1.230	-1.235	-1.240	-1.246	-1.254	-1.260	-1.268	-1.275	-1.282	-1.291	-1.300	-1.308	-1.318	-1.326	-1.338	-1.346	-1.356	-1.369	-1.379	-1.390	-1.402	-1.414	-1.426	-1.439	-1.452	-1.464	-1.478	-1.490	-1.504	-1.516	-1.531	-1.545	-1.558	-1.572	-1.586	-1.600	-1.614	-1.628	-1.640	-1.655	-1.668	-1.680	-1.692	-1.706	-1.719	-1.730	-1.742	-1.752	-1.764	-1.774	-1.784	-1.794	-1.804	-1.812	-1.819	-1.828	-1.834	-1.841	-1.848	-1.851	-1.856	-1.860	-1.864	-1.865	-1.868	-1.869	-1.870	-1.869	-1.869	-1.866	-1.864	-1.860	-1.856	-1.852	-1.846	-1.840	-1.834	-1.826	-1.819	-1.810	-1.800	-1.790	-1.779	-1.769	-1.756	-1.744	-1.732	-1.719	-1.704	-1.691	-1.676	-1.661	-1.646	-1.630	-1.615	-1.599	-1.582	-1.566	-1.550	-1.532	-1.516	-1.499	-1.482	-1.465	-1.449	-1.431	-1.414	-1.399	-1.382	-1.366	-1.350	-1.334	-1.318	-1.302	-1.288	-1.272	-1.256	-1.244	-1.230	-1.215	-1.201	-1.189	-1.176	-1.164	-1.151	-1.140	-1.129	-1.118	-1.106	-1.096	-1.086	-1.076	-1.068	-1.056	-1.048	-1.040	-1.031	-1.024	-1.016	-1.009	-1.000	-0.992	-0.985	-0.978	-0.971	-0.962	-0.955	-0.948	-0.941	-0.934	-0.926	-0.918	-0.910	-0.904	-0.895	-0.886	-0.878	-0.870	-0.861	-0.852	-0.844	-0.834	-0.825	-0.815	-0.805	-0.795	-0.784	-0.772	-0.762	-0.750	-0.739	-0.728	-0.716	-0.704	-0.691	-0.680	-0.666	-0.654	-0.641	-0.629	-0.615	-0.604	-0.591	-0.578	-0.565	-0.552	-0.541	-0.529	-0.516	-0.506	-0.495	-0.484	-0.474	-0.464	-0.454	-0.446	-0.438	-0.430	-0.422	-0.416	-0.410	-0.404	-0.400	-0.395	-0.392	-0.391	-0.389	-0.388	-0.388	-0.389	-0.391	-0.392	-0.396	-0.401	-0.406	-0.411	-0.419	-0.426	-0.434	-0.442	-0.452	-0.462	-0.474	-0.485	-0.496	-0.510	-0.524	-0.538	-0.551	-0.565	-0.580	-0.595	-0.611	-0.628	-0.644	-0.660	-0.675	-0.691	-0.706	-0.724	-0.740	-0.755	-0.771	-0.786	-0.801	-0.815	-0.830	-0.844	-0.856	-0.869	-0.881	-0.892	-0.904	-0.914	-0.924	-0.932	-0.940	-0.949	-0.954	-0.961	-0.966	-0.970	-0.974	-0.978	-0.980	-0.981	-0.982	-0.981	-0.981	-0.980	-0.978	-0.975	-0.971	-0.968	-0.964	-0.959	-0.954	-0.949	-0.942	-0.936	-0.929	-0.921	-0.915	-0.908	-0.900	-0.892	-0.885	-0.878	-0.870	-0.862	-0.855	-0.848	-0.841	-0.834	-0.828	-0.821	-0.815	-0.809	-0.804	-0.799	-0.794	-0.790	-0.785	-0.782	-0.778	-0.775	-0.772	-0.771	-0.769	-0.769	-0.768	-0.768	-0.766	-0.766	-0.766	-0.768	-0.769	-0.771	-0.772	-0.775	-0.778	-0.779	-0.782	-0.785	-0.789	-0.791	-0.795	-0.799	-0.802	-0.805	-0.810	-0.812	-0.816	-0.821	-0.824	-0.828	-0.832	-0.836	-0.839	-0.842	-0.846	-0.848	-0.851	-0.855	-0.859	-0.861	-0.865	-0.866	-0.870	-0.872	-0.875	-0.878	-0.880	-0.882	-0.884	-0.886	-0.888	-0.889	-0.891	-0.892	-0.895	-0.898	-0.899	-0.900	-0.901	-0.902	-0.905	-0.906	-0.909	-0.910	-0.912	-0.915	-0.916	-0.919	-0.921	-0.922	-0.925	-0.928	-0.931	-0.934	-0.936	-0.940	-0.942	-0.948	-0.951	-0.955	-0.960	-0.965	-0.970	-0.976	-0.981	-0.989	-0.995	-1.002	-1.009	-1.018	-1.026	-1.035	-1.045	-1.055	-1.068	-1.078	-1.090	-1.102	-1.115	-1.130	-1.144	-1.160	-1.175	-1.192	-1.210	-1.228	-1.246	-1.265	-1.286	-1.306	-1.328	-1.349	-1.371	-1.395	-1.419	-1.444	-1.469	-1.494	-1.520	-1.545	-1.572	-1.600	-1.628	-1.656	-1.684	-1.711	-1.740	-1.769	-1.796	-1.825	-1.854	-1.882	-1.909	-1.938	-1.965	-1.991	-2.018	-2.045	-2.069	-2.095	-2.120	-2.142	-2.166	-2.189	-2.209	-2.229	-2.249	-2.268	-2.285	-2.301	-2.316	-2.330	-2.344	-2.356	-2.368	-2.378	-2.386	-2.392	-2.399	-2.405	-2.409	-2.411	-2.415	-2.415	-2.415	-2.414	-2.411	-2.409	-2.405	-2.401	-2.395	-2.389	-2.382	-2.374	-2.366	-2.359	-2.349	-2.339	-2.330	-2.319	-2.309	-2.298	-2.288	-2.276	-2.265	-2.254	-2.242	-2.232	-2.221	-2.211	-2.200	-2.190	-2.180	-2.170	-2.162	-2.154	-2.146	-2.136	-2.129	-2.122	-2.116	-2.110	-2.104	-2.099	-2.094	-2.090	-2.086	-2.082	-2.080	-2.076	-2.075	-2.074	-2.071	-2.071	-2.070	-2.070	-2.069	-2.069	-2.070	-2.070	-2.071	-2.072	-2.074	-2.075	-2.076	-2.078	-2.079	-2.081	-2.082	-2.084	-2.086	-2.088	-2.089	-2.090	-2.092	-2.094	-2.095	-2.098	-2.099	-2.101	-2.101	-2.104	-2.105	-2.106	-2.108	-2.110	-2.110	-2.112	-2.114	-2.116	-2.118	-2.119	-2.121	-2.122	-2.125	-2.126	-2.129	-2.131	-2.131	-2.134	-2.138	-2.139	-2.142	-2.144	-2.146	-2.149	-2.151	-2.152	-2.156	-2.158	-2.160	-2.162	-2.165	-2.168	-2.170	-2.172	-2.174	-2.175	-2.178	-2.179	-2.180	-2.181	-2.182	-2.181	-2.182	-2.182	-2.181	-2.181	-2.181	-2.179	-2.178	-2.176	-2.174	-2.170	-2.168	-2.164	-2.160	-2.155	-2.151	-2.145	-2.140	-2.134	-2.129	-2.121	-2.115	-2.108	-2.101	-2.092	-2.084	-2.076	-2.069	-2.059	-2.051	-2.042	-2.033	-2.024	-2.015	-2.006	-1.996	-1.988	-1.979	-1.969	-1.961	-1.951	-1.944	-1.936	-1.928	-1.921	-1.912	-1.906	-1.899	-1.892	-1.885	-1.880	-1.874	-1.868	-1.864	-1.859	-1.854	-1.850	-1.846	-1.842	-1.839	-1.836	-1.834	-1.831	-1.830	-1.826	-1.824	-1.822	-1.821	-1.819	-1.818	-1.818	-1.815	-1.812	-1.811	-1.809	-1.808	-1.805	-1.801	-1.799	-1.795	-1.792	-1.788	-1.782	-1.778	-1.771	-1.765	-1.759	-1.751	-1.744	-1.735	-1.726	-1.716	-1.705	-1.694	-1.682	-1.670	-1.656	-1.642	-1.629	-1.614	-1.599	-1.582	-1.565	-1.548	-1.529	-1.511	-1.492	-1.474	-1.452	-1.434	-1.412	-1.391	-1.370	-1.349	-1.326	-1.305	-1.282	-1.261	-1.239	-1.218	-1.195	-1.174	-1.151	-1.130	-1.110	-1.089	-1.068	-1.046	-1.028	-1.006	-0.988	-0.969	-0.951	-0.931	-0.914	-0.898	-0.881	-0.865	-0.850	-0.834	-0.820	-0.806	-0.792	-0.780	-0.769	-0.756	-0.746	-0.736	-0.726	-0.719	-0.710	-0.701	-0.695	-0.688	-0.682	-0.676	-0.671	-0.669	-0.664	-0.661	-0.658	-0.655	-0.655	-0.654	-0.652	-0.652	-0.652	-0.654	-0.655	-0.656	-0.659	-0.661	-0.665	-0.668	-0.671	-0.675	-0.680	-0.684	-0.688	-0.692	-0.698	-0.704	-0.709	-0.715	-0.720	-0.726	-0.731	-0.738	-0.742	-0.749	-0.755	-0.760	-0.766	-0.771	-0.776	-0.782	-0.786	-0.791	-0.796	-0.800	-0.804	-0.808	-0.811	-0.812	-0.816	-0.818	-0.820	-0.821	-0.821	-0.822	-0.822	-0.821	-0.820	-0.820	-0.818	-0.815	-0.812	-0.810	-0.806	-0.802	-0.799	-0.794	-0.790	-0.785	-0.780	-0.774	-0.770	-0.765	-0.759	-0.752	-0.746	-0.741	-0.735	-0.730	-0.724	-0.719	-0.714	-0.708	-0.702	-0.699	-0.694	-0.690	-0.686	-0.682	-0.680	-0.675	-0.674	-0.672	-0.671	-0.671	-0.670	-0.670	-0.671	-0.672	-0.674	-0.676	-0.680	-0.682	-0.686	-0.691	-0.695	-0.700	-0.705	-0.712	-0.718	-0.725	-0.731	-0.739	-0.746	-0.755	-0.762	-0.771	-0.778	-0.786	-0.795	-0.804	-0.812	-0.821	-0.830	-0.839	-0.846	-0.855	-0.864	-0.871	-0.879	-0.886	-0.892	-0.900	-0.906	-0.912	-0.919	-0.924	-0.929	-0.932	-0.938	-0.941	-0.945	-0.949	-0.951	-0.952	-0.955	-0.956	-0.959	-0.959	-0.960	-0.960	-0.960	-0.960	-0.960	-0.960	-0.960	-0.958	-0.958	-0.956	-0.954	-0.954	-0.952	-0.950	-0.950	-0.949	-0.948	-0.948	-0.945	-0.946	-0.945	-0.945	-0.945	-0.946	-0.946	-0.948	-0.949	-0.950	-0.954	-0.956	-0.959	-0.962	-0.968	-0.972	-0.978	-0.984	-0.990	-0.996	-1.004	-1.011	-1.019	-1.029	-1.038	-1.048	-1.059	-1.069	-1.080	-1.092	-1.104	-1.118	-1.131	-1.144	-1.159	-1.172	-1.186	-1.202	-1.216	-1.232	-1.249	-1.264	-1.280	-1.296	-1.311	-1.329	-1.345	-1.360	-1.378	-1.392	-1.409	-1.424	-1.440	-1.455	-1.469	-1.484	-1.498	-1.512	-1.525	-1.539	-1.551	-1.564	-1.575	-1.585	-1.596	-1.606	-1.615	-1.622	-1.630	-1.638	-1.644	-1.648	-1.654	-1.658	-1.660	-1.664	-1.665	-1.665	-1.666	-1.665	-1.662	-1.661	-1.659	-1.655	-1.650	-1.645	-1.640	-1.634	-1.626	-1.619	-1.611	-1.602	-1.594	-1.584	-1.574	-1.562	-1.552	-1.541	-1.530	-1.519	-1.506	-1.495	-1.481	-1.469	-1.456	-1.444	-1.431	-1.419	-1.408	-1.394	-1.382	-1.371	-1.359	-1.346	-1.336	-1.325	-1.315	-1.304	-1.294	-1.285	-1.275	-1.268	-1.258	-1.251	-1.242	-1.236	-1.230	-1.222	-1.218	-1.212	-1.208	-1.202	-1.199	-1.196	-1.192	-1.190	-1.186	-1.185	-1.184	-1.182	-1.181	-1.180	-1.179	-1.178	-1.178	-1.176	-1.176	-1.175	-1.175	-1.175	-1.172	-1.172	-1.171	-1.170	-1.169	-1.168	-1.166	-1.164	-1.161	-1.159	-1.155	-1.151	-1.146	-1.141	-1.138	-1.131	-1.125	-1.119	-1.111	-1.102	-1.094	-1.084	-1.075	-1.065	-1.052	-1.041	-1.029	-1.016	-1.002	-0.988	-0.972	-0.958	-0.942	-0.926	-0.910	-0.891	-0.874	-0.856	-0.838	-0.818	-0.799	-0.779	-0.759	-0.738	-0.718	-0.696	-0.675	-0.654	-0.632	-0.611	-0.590	-0.569	-0.546	-0.525	-0.504	-0.482	-0.461	-0.440	-0.420	-0.399	-0.379	-0.358	-0.338	-0.318	-0.299	-0.280	-0.261	-0.244	-0.226	-0.209	-0.191	-0.176	-0.160	-0.145	-0.130	-0.116	-0.102	-0.089	-0.076	-0.065	-0.052	-0.041	-0.031	-0.022	-0.012	-0.004	0.004	0.012	0.018	0.025	0.030	0.036	0.041	0.044	0.049	0.051	0.054	0.055	0.058	0.058	0.059	0.058	0.059	0.058	0.056	0.054	0.051	0.049	0.046	0.044	0.039	0.036	0.031	0.028	0.022	0.018	0.012	0.006	0.001	-0.005	-0.011	-0.016	-0.022	-0.028	-0.035	-0.040	-0.046	-0.052	-0.058	-0.064	-0.069	-0.074	-0.079	-0.084	-0.088	-0.092	-0.098	-0.101	-0.104	-0.106	-0.109	-0.111	-0.114	-0.115	-0.118	-0.116	-0.116	-0.115	-0.116	-0.112	-0.111	-0.109	-0.106	-0.102	-0.099	-0.094	-0.089	-0.084	-0.078	-0.071	-0.065	-0.056	-0.050	-0.042	-0.034	-0.024	-0.015	-0.006	0.004	0.015	0.025	0.035	0.046	0.058	0.068	0.079	0.090	0.101	0.114	0.125	0.136	0.148	0.158	0.169	0.181	0.191	0.202	0.212	0.222	0.234	0.244	0.252	0.261	0.270	0.279	0.286	0.295	0.301	0.309	0.315	0.321	0.326	0.332	0.336	0.341	0.345	0.348	0.351	0.352	0.355	0.356	0.358	0.358	0.358	0.356	0.356	0.355	0.354	0.351	0.348	0.345	0.341	0.338	0.334	0.329	0.324	0.319	0.314	0.308	0.301	0.295	0.289	0.282	0.276	0.270	0.262	0.256	0.250	0.244	0.236	0.230	0.224	0.218	0.211	0.205	0.200	0.194	0.189	0.184	0.179	0.175	0.170	0.166	0.162	0.160	0.156	0.154	0.152	0.151	0.149	0.148	0.146	0.146	0.146	0.146	0.148	0.148	0.150	0.150	0.152	0.154	0.156	0.159	0.161	0.164	0.166	0.169	0.171	0.175	0.178	0.180	0.184	0.186	0.189	0.192	0.194	0.196	0.199	0.200	0.201	0.204	0.205	0.206	0.206	0.208	0.208	0.206	0.205	0.205	0.204	0.201	0.200	0.198	0.195	0.191	0.189	0.185	0.181	0.179	0.174	0.169	0.165	0.160	0.155	0.149	0.144	0.139	0.132	0.129	0.122	0.118	0.112	0.108	0.102	0.096	0.092	0.088	0.081	0.078	0.074	0.070	0.066	0.062	0.060	0.056	0.054	0.051	0.050	0.049	0.048	0.048	0.046	0.046	0.048	0.049	0.049	0.051	0.052	0.055	0.058	0.060	0.064	0.068	0.071	0.075	0.080	0.085	0.090	0.095	0.100	0.106	0.111	0.116	0.122	0.129	0.135	0.142	0.148	0.154	0.160	0.166	0.171	0.178	0.184	0.188	0.192	0.198	0.202	0.208	0.211	0.215	0.218	0.221	0.222	0.225	0.226	0.228	0.228	0.228	0.228	0.226	0.224	0.221	0.219	0.215	0.211	0.206	0.201	0.194	0.186	0.179	0.171	0.161	0.152	0.142	0.131	0.120	0.108	0.094	0.081	0.068	0.054	0.039	0.022	0.006	-0.010	-0.026	-0.044	-0.060	-0.078	-0.096	-0.114	-0.132	-0.151	-0.170	-0.188	-0.206	-0.225	-0.244	-0.261	-0.280	-0.298	-0.315	-0.332	-0.349	-0.364	-0.380	-0.396	-0.410	-0.424	-0.436	-0.449	-0.461	-0.472	-0.482	-0.491	-0.499	-0.506	-0.512	-0.519	-0.524	-0.528	-0.530	-0.531	-0.532	-0.532	-0.530	-0.529	-0.524	-0.520	-0.515	-0.509	-0.501	-0.494	-0.485	-0.475	-0.465	-0.452	-0.440	-0.428	-0.414	-0.400	-0.386	-0.370	-0.355	-0.339	-0.322	-0.305	-0.288	-0.270	-0.252	-0.235	-0.216	-0.199	-0.180	-0.162	-0.144	-0.125	-0.109	-0.091	-0.074	-0.056	-0.038	-0.022	-0.006	0.010	0.026	0.041	0.056	0.071	0.086	0.099	0.112	0.125	0.136	0.148	0.159	0.169	0.179	0.189	0.198	0.206	0.215	0.222	0.230	0.238	0.244	0.250	0.256	0.261	0.266	0.272	0.276	0.281	0.285	0.290	0.295	0.299	0.302	0.306	0.311	0.315	0.319	0.324	0.326	0.331	0.336	0.341	0.346	0.351	0.358	0.362	0.370	0.376	0.382	0.390	0.399	0.406	0.414	0.422	0.434	0.442	0.454	0.462	0.474	0.485	0.499	0.510	0.522	0.535	0.549	0.561	0.575	0.590	0.604	0.619	0.634	0.650	0.665	0.680	0.696	0.711	0.728	0.742	0.759	0.774	0.790	0.806	0.820	0.835	0.850	0.865	0.880	0.894	0.909	0.922	0.936	0.950	0.961	0.974	0.985	0.996	1.009	1.019	1.029	1.036	1.046	1.054	1.061	1.069	1.075	1.081	1.086	1.091	1.095	1.099	1.101	1.104	1.104	1.105	1.106	1.106	1.105	1.102	1.101	1.099	1.095	1.091	1.088	1.082	1.078	1.072	1.066	1.060	1.054	1.045	1.038	1.030	1.021	1.012	1.004	0.996	0.986	0.978	0.968	0.958	0.948	0.939	0.928	0.918	0.909	0.899	0.889	0.879	0.870	0.860	0.851	0.842	0.835	0.826	0.819	0.812	0.805	0.799	0.792	0.786	0.781	0.778	0.772	0.769	0.765	0.764	0.761	0.760	0.759	0.758	0.756	0.758	0.759	0.760	0.761	0.764	0.768	0.770	0.774	0.778	0.781	0.786	0.791	0.796	0.801	0.808	0.811	0.818	0.822	0.828	0.834	0.840	0.844	0.849	0.854	0.858	0.862	0.868	0.870	0.874	0.876	0.879	0.880	0.881	0.882	0.884	0.882	0.881	0.881	0.879	0.876	0.874	0.870	0.866	0.861	0.856	0.850	0.844	0.836	0.829	0.821	0.812	0.804	0.794	0.784	0.774	0.764	0.754	0.741	0.730	0.719	0.706	0.695	0.682	0.671	0.659	0.646	0.634	0.622	0.610	0.599	0.586	0.575	0.562	0.551	0.540	0.530	0.519	0.509	0.499	0.489	0.479	0.470	0.462	0.455	0.446	0.440	0.432	0.426	0.420	0.415	0.410	0.405	0.401	0.398	0.394	0.392	0.389	0.388	0.386	0.386	0.385	0.385	0.386	0.386	0.388	0.389	0.390	0.392	0.395	0.398	0.401	0.405	0.409	0.412	0.418	0.421	0.425	0.431	0.436	0.440	0.446	0.452	0.458	0.462	0.469	0.474	0.480	0.486	0.491	0.498	0.502	0.509	0.515	0.520	0.525	0.531	0.536	0.541	0.546	0.551	0.555	0.559	0.562	0.568	0.571	0.575	0.578	0.581	0.585	0.588	0.589	0.590	0.592	0.594	0.595	0.596	0.598	0.598	0.599	0.599	0.599	0.599	0.598	0.598	0.595	0.595	0.594	0.591	0.590	0.588	0.586	0.582	0.580	0.579	0.576	0.574	0.570	0.568	0.564	0.561	0.559	0.555	0.552	0.549	0.546	0.544	0.541	0.538	0.535	0.532	0.529	0.528	0.526	0.524	0.522	0.521	0.520	0.519	0.519	0.518	0.518	0.519	0.519	0.520	0.520	0.522	0.524	0.528	0.529	0.532	0.535	0.540	0.542	0.546	0.551	0.556	0.561	0.568	0.572	0.579	0.585	0.591	100.000	5.000	2.000	1.000	4.000	0.000	0.000	0.000	0.000	0.000	0.000	0.000	0.000	0.000	0.000	0.000	0.000	0.000	1.431	1.371	1.311	1.251	1.192	1.134	1.075	1.016	0.959	0.902	0.846	0.789	0.734	0.679	0.626	0.572	0.520	0.469	0.418	0.368	0.319	0.270	0.222	0.176	0.130	0.084	0.040	-0.004	-0.046	-0.089	-0.129	-0.170	-0.208	-0.248	-0.285	-0.321	-0.356	-0.392	-0.426	-0.460	-0.492	-0.525	-0.558	-0.589	-0.619	-0.648	-0.678	-0.706	-0.734	-0.762	-0.790	-0.816	-0.842	-0.869	-0.894	-0.919	-0.944	-0.969	-0.994	-1.018	-1.042	-1.066	-1.090	-1.115	-1.138	-1.161	-1.186	-1.210	-1.232	-1.258	-1.281	-1.305	-1.329	-1.354	-1.378	-1.402	-1.428	-1.454	-1.479	-1.505	-1.530	-1.556	-1.581	-1.609	-1.636	-1.662	-1.691	-1.719	-1.746	-1.775	-1.802	-1.831	-1.861	-1.890	-1.920	-1.949	-1.979	-2.009	-2.039	-2.070	-2.101	-2.131	-2.162	-2.194	-2.225	-2.256	-2.286	-2.319	-2.350	-2.382	-2.414	-2.445	-2.476	-2.508	-2.539	-2.571	-2.602	-2.634	-2.665	-2.696	-2.728	-2.758	-2.788	-2.819	-2.849	-2.879	-2.909	-2.939	-2.968	-2.996	-3.026	-3.055	-3.084	-3.111	-3.139	-3.168	-3.194	-3.221	-3.248	-3.274	-3.299	-3.324	-3.351	-3.376	-3.401	-3.425	-3.449	-3.474	-3.495	-3.519	-3.542	-3.565	-3.586	-3.609	-3.630	-3.651	-3.672	-3.694	-3.714	-3.734	-3.754	-3.774	-3.792	-3.812	-3.831	-3.850	-3.869	-3.888	-3.905	-3.924	-3.940	-3.958	-3.975	-3.992	-4.010	-4.026	-4.044	-4.061	-4.076	-4.093	-4.109	-4.125	-4.141	-4.156	-4.172	-4.189	-4.204	-4.219	-4.234	-4.249	-4.264	-4.279	-4.294	-4.308	-4.321	-4.335	-4.350	-4.364	-4.378	-4.390	-4.404	-4.416	-4.429	-4.440	-4.452	-4.465	-4.476	-4.486	-4.498	-4.508	-4.519	-4.528	-4.536	-4.545	-4.552	-4.561	-4.569	-4.575	-4.582	-4.588	-4.594	-4.598	-4.602	-4.606	-4.609	-4.611	-4.612	-4.614	-4.614	-4.614	-4.614	-4.611	-4.609	-4.606	-4.602	-4.598	-4.592	-4.588	-4.581	-4.574	-4.566	-4.556	-4.548	-4.538	-4.526	-4.514	-4.501	-4.489	-4.476	-4.462	-4.448	-4.432	-4.415	-4.399	-4.381	-4.364	-4.346	-4.326	-4.308	-4.288	-4.268	-4.246	-4.226	-4.205	-4.184	-4.161	-4.139	-4.118	-4.094	-4.072	-4.050	-4.028	-4.005	-3.981	-3.959	-3.936	-3.914	-3.891	-3.869	-3.848	-3.826	-3.805	-3.784	-3.764	-3.744	-3.725	-3.705	-3.688	-3.669	-3.651	-3.635	-3.620	-3.605	-3.590	-3.576	-3.564	-3.551	-3.539	-3.529	-3.519	-3.510	-3.502	-3.494	-3.488	-3.482	-3.478	-3.474	-3.471	-3.468	-3.466	-3.468	-3.468	-3.468	-3.470	-3.471	-3.475	-3.480	-3.485	-3.489	-3.495	-3.501	-3.508	-3.516	-3.525	-3.532	-3.542	-3.551	-3.560	-3.571	-3.580	-3.591	-3.602	-3.612	-3.622	-3.634	-3.645	-3.656	-3.666	-3.678	-3.689	-3.699	-3.709	-3.719	-3.729	-3.739	-3.748	-3.758	-3.765	-3.772	-3.781	-3.789	-3.796	-3.802	-3.809	-3.815	-3.820	-3.826	-3.830	-3.835	-3.838	-3.841	-3.842	-3.846	-3.848	-3.849	-3.849	-3.850	-3.850	-3.850	-3.849	-3.849	-3.848	-3.845	-3.844	-3.841	-3.839	-3.838	-3.834	-3.832	-3.829	-3.826	-3.824	-3.821	-3.818	-3.815	-3.814	-3.810	-3.809	-3.806	-3.804	-3.802	-3.801	-3.800	-3.798	-3.798	-3.798	-3.798	-3.798	-3.798	-3.800	-3.800	-3.802	-3.804	-3.808	-3.811	-3.814	-3.818	-3.821	-3.825	-3.830	-3.835	-3.840	-3.846	-3.851	-3.859	-3.864	-3.871	-3.876	-3.884	-3.890	-3.896	-3.904	-3.910	-3.916	-3.922	-3.929	-3.935	-3.941	-3.948	-3.952	-3.958	-3.964	-3.968	-3.971	-3.975	-3.979	-3.982	-3.985	-3.988	-3.989	-3.989	-3.990	-3.991	-3.990	-3.989	-3.988	-3.986	-3.984	-3.980	-3.976	-3.972	-3.969	-3.962	-3.958	-3.951	-3.945	-3.939	-3.931	-3.924	-3.916	-3.909	-3.901	-3.891	-3.884	-3.874	-3.866	-3.856	-3.848	-3.839	-3.830	-3.820	-3.811	-3.802	-3.794	-3.786	-3.776	-3.769	-3.761	-3.754	-3.748	-3.741	-3.735	-3.729	-3.724	-3.720	-3.716	-3.712	-3.710	-3.708	-3.706	-3.705	-3.705	-3.705	-3.708	-3.710	-3.712	-3.716	-3.720	-3.726	-3.732	-3.740	-3.748	-3.758	-3.766	-3.776	-3.788	-3.800	-3.814	-3.828	-3.842	-3.859	-3.876	-3.892	-3.912	-3.930	-3.951	-3.971	-3.994	-4.015	-4.039	-4.062	-4.088	-4.112	-4.139	-4.165	-4.191	-4.218	-4.245	-4.274	-4.301	-4.330	-4.360	-4.390	-4.419	-4.449	-4.478	-4.508	-4.538	-4.568	-4.598	-4.626	-4.656	-4.685	-4.714	-4.741	-4.770	-4.798	-4.824	-4.849	-4.875	-4.899	-4.924	-4.948	-4.969	-4.990	-5.010	-5.029	-5.048	-5.065	-5.081	-5.096	-5.111	-5.124	-5.135	-5.145	-5.155	-5.162	-5.170	-5.175	-5.180	-5.181	-5.184	-5.185	-5.184	-5.181	-5.179	-5.174	-5.169	-5.162	-5.156	-5.148	-5.139	-5.128	-5.116	-5.104	-5.092	-5.079	-5.065	-5.050	-5.035	-5.019	-5.005	-4.988	-4.971	-4.954	-4.939	-4.921	-4.904	-4.888	-4.871	-4.854	-4.838	-4.821	-4.806	-4.790	-4.776	-4.761	-4.748	-4.735	-4.722	-4.710	-4.699	-4.689	-4.680	-4.671	-4.662	-4.655	-4.649	-4.642	-4.638	-4.632	-4.629	-4.626	-4.624	-4.622	-4.621	-4.620	-4.621	-4.622	-4.622	-4.624	-4.626	-4.629	-4.632	-4.636	-4.639	-4.644	-4.648	-4.652	-4.658	-4.661	-4.666	-4.670	-4.675	-4.679	-4.682	-4.686	-4.690	-4.694	-4.696	-4.699	-4.700	-4.704	-4.704	-4.705	-4.706	-4.706	-4.706	-4.705	-4.702	-4.701	-4.699	-4.696	-4.694	-4.690	-4.685	-4.681	-4.676	-4.670	-4.665	-4.658	-4.652	-4.645	-4.636	-4.629	-4.621	-4.612	-4.604	-4.596	-4.586	-4.576	-4.568	-4.558	-4.548	-4.538	-4.526	-4.516	-4.506	-4.495	-4.485	-4.474	-4.464	-4.452	-4.442	-4.431	-4.421	-4.410	-4.400	-4.389	-4.379	-4.368	-4.358	-4.346	-4.336	-4.326	-4.316	-4.305	-4.295	-4.285	-4.275	-4.265	-4.256	-4.245	-4.236	-4.226	-4.216	-4.208	-4.199	-4.189	-4.180	-4.170	-4.161	-4.152	-4.144	-4.135	-4.125	-4.118	-4.109	-4.100	-4.091	-4.082	-4.074	-4.065	-4.056	-4.048	-4.039	-4.029	-4.020	-4.011	-4.004	-3.995	-3.986	-3.978	-3.968	-3.959	-3.949	-3.940	-3.929	-3.920	-3.909	-3.900	-3.889	-3.878	-3.866	-3.855	-3.842	-3.831	-3.819	-3.805	-3.791	-3.779	-3.764	-3.749	-3.734	-3.719	-3.702	-3.686	-3.670	-3.652	-3.634	-3.616	-3.596	-3.578	-3.558	-3.536	-3.515	-3.494	-3.471	-3.449	-3.425	-3.401	-3.376	-3.352	-3.328	-3.301	-3.275	-3.248	-3.221	-3.194	-3.168	-3.139	-3.110	-3.082	-3.054	-3.024	-2.995	-2.966	-2.939	-2.909	-2.880	-2.850	-2.821	-2.792	-2.764	-2.735	-2.708	-2.679	-2.651	-2.624	-2.596	-2.571	-2.545	-2.519	-2.495	-2.470	-2.446	-2.425	-2.401	-2.381	-2.359	-2.339	-2.319	-2.301	-2.282	-2.266	-2.250	-2.234	-2.219	-2.205	-2.192	-2.180	-2.168	-2.158	-2.148	-2.139	-2.130	-2.122	-2.114	-2.108	-2.100	-2.095	-2.090	-2.085	-2.081	-2.078	-2.075	-2.071	-2.069	-2.066	-2.064	-2.061	-2.059	-2.058	-2.056	-2.054	-2.051	-2.050	-2.047	-2.045	-2.044	-2.040	-2.036	-2.034	-2.030	-2.026	-2.021	-2.018	-2.013	-2.006	-2.000	-1.994	-1.986	-1.980	-1.971	-1.964	-1.955	-1.946	-1.936	-1.926	-1.916	-1.905	-1.892	-1.881	-1.869	-1.856	-1.844	-1.831	-1.818	-1.802	-1.790	-1.776	-1.761	-1.748	-1.732	-1.718	-1.702	-1.689	-1.674	-1.659	-1.645	-1.630	-1.615	-1.601	-1.586	-1.574	-1.560	-1.548	-1.534	-1.521	-1.509	-1.498	-1.488	-1.476	-1.465	-1.456	-1.446	-1.436	-1.429	-1.420	-1.414	-1.408	-1.400	-1.395	-1.390	-1.386	-1.382	-1.380	-1.378	-1.375	-1.374	-1.372	-1.374	-1.374	-1.375	-1.378	-1.379	-1.382	-1.386	-1.390	-1.395	-1.400	-1.406	-1.412	-1.418	-1.425	-1.431	-1.440	-1.448	-1.456	-1.465	-1.475	-1.484	-1.492	-1.501	-1.511	-1.521	-1.531	-1.541	-1.551	-1.561	-1.570	-1.580	-1.590	-1.599	-1.609	-1.618	-1.626	-1.634	-1.642	-1.650	-1.658	-1.665	-1.671	-1.678	-1.684	-1.690	-1.695	-1.700	-1.704	-1.709	-1.712	-1.715	-1.718	-1.720	-1.721	-1.722	-1.722	-1.722	-1.722	-1.722	-1.722	-1.721	-1.720	-1.719	-1.716	-1.714	-1.712	-1.710	-1.708	-1.705	-1.702	-1.701	-1.699	-1.698	-1.696	-1.692	-1.692	-1.692	-1.691	-1.691	-1.691	-1.692	-1.694	-1.696	-1.699	-1.702	-1.706	-1.711	-1.718	-1.724	-1.732	-1.741	-1.750	-1.761	-1.771	-1.785	-1.798	-1.812	-1.829	-1.845	-1.864	-1.882	-1.901	-1.922	-1.945	-1.968	-1.991	-2.016	-2.042	-2.069	-2.096	-2.126	-2.155	-2.185	-2.215	-2.246	-2.278	-2.310	-2.342	-2.376	-2.409	-2.442	-2.476	-2.510	-2.544	-2.579	-2.612	-2.646	-2.680	-2.714	-2.746	-2.779	-2.811	-2.842	-2.872	-2.902	-2.932	-2.961	-2.988	-3.015	-3.041	-3.065	-3.089	-3.111	-3.134	-3.154	-3.172	-3.189	-3.205	-3.220	-3.234	-3.246	-3.258	-3.268	-3.276	-3.281	-3.288	-3.292	-3.294	-3.295	-3.295	-3.292	-3.290	-3.285	-3.280	-3.274	-3.266	-3.256	-3.246	-3.234	-3.221	-3.209	-3.192	-3.178	-3.161	-3.145	-3.126	-3.109	-3.089	-3.070	-3.049	-3.028	-3.006	-2.985	-2.964	-2.942	-2.920	-2.899	-2.876	-2.854	-2.832	-2.811	-2.789	-2.768	-2.748	-2.726	-2.706	-2.688	-2.668	-2.649	-2.631	-2.615	-2.599	-2.582	-2.569	-2.554	-2.540	-2.529	-2.516	-2.505	-2.496	-2.488	-2.480	-2.472	-2.465	-2.460	-2.455	-2.452	-2.449	-2.446	-2.445	-2.444	-2.444	-2.444	-2.445	-2.446	-2.450	-2.452	-2.455	-2.459	-2.462	-2.466	-2.471	-2.475	-2.480	-2.484	-2.489	-2.494	-2.498	-2.502	-2.506	-2.510	-2.514	-2.516	-2.519	-2.520	-2.521	-2.522	-2.522	-2.521	-2.519	-2.516	-2.512	-2.509	-2.504	-2.498	-2.491	-2.482	-2.474	-2.464	-2.454	-2.441	-2.428	-2.414	-2.399	-2.382	-2.366	-2.348	-2.329	-2.309	-2.288	-2.266	-2.244	-2.221	-2.196	-2.171	-2.146	-2.120	-2.094	-2.065	-2.039	-2.010	-1.981	-1.952	-1.924	-1.895	-1.864	-1.835	-1.805	-1.776	-1.746	-1.718	-1.688	-1.659	-1.630	-1.602	-1.575	-1.548	-1.520	-1.494	-1.468	-1.441	-1.418	-1.392	-1.370	-1.346	-1.324	-1.302	-1.282	-1.262	-1.242	-1.225	-1.208	-1.190	-1.174	-1.159	-1.144	-1.130	-1.118	-1.105	-1.092	-1.081	-1.071	-1.060	-1.050	-1.042	-1.032	-1.025	-1.018	-1.010	-1.004	-0.998	-0.991	-0.985	-0.980	-0.975	-0.969	-0.965	-0.960	-0.955	-0.951	-0.945	-0.941	-0.936	-0.932	-0.928	-0.922	-0.918	-0.912	-0.908	-0.904	-0.898	-0.891	-0.886	-0.880	-0.874	-0.866	-0.860	-0.852	-0.846	-0.839	-0.831	-0.824	-0.816	-0.808	-0.800	-0.791	-0.782	-0.774	-0.765	-0.755	-0.746	-0.736	-0.728	-0.716	-0.706	-0.696	-0.686	-0.676	-0.665	-0.655	-0.645	-0.634	-0.624	-0.614	-0.602	-0.592	-0.581	-0.571	-0.561	-0.551	-0.541	-0.531	-0.521	-0.512	-0.502	-0.494	-0.485	-0.476	-0.468	-0.460	-0.452	-0.444	-0.438	-0.431	-0.422	-0.418	-0.412	-0.406	-0.401	-0.396	-0.392	-0.389	-0.385	-0.382	-0.379	-0.378	-0.375	-0.375	-0.374	-0.374	-0.374	-0.374	-0.374	-0.375	-0.376	-0.378	-0.380	-0.382	-0.384	-0.388	-0.391	-0.394	-0.399	-0.401	-0.406	-0.410	-0.415	-0.420	-0.424	-0.429	-0.432	-0.438	-0.442	-0.448	-0.452	-0.458	-0.461	-0.466	-0.471	-0.475	-0.479	-0.484	-0.488	-0.492	-0.495	-0.499	-0.502	-0.505	-0.507	-0.510	-0.514	-0.516	-0.519	-0.521	-0.521	-0.524	-0.525	-0.526	-0.528	-0.529	-0.529	-0.530	-0.530	-0.530	-0.530	-0.530	-0.529	-0.529	-0.529	-0.528	-0.528	-0.525	-0.525	-0.524	-0.522	-0.521	-0.520	-0.520	-0.518	-0.518	-0.516	-0.514	-0.514	-0.512	-0.511	-0.510	-0.509	-0.509	-0.509	-0.506	-0.506	-0.505	-0.505	-0.505	-0.505	-0.504	-0.505	-0.505	-0.505	-0.505	-0.506	-0.507	-0.507	-0.510	-0.511	-0.514	-0.515	-0.518	-0.521	-0.522	-0.525	-0.529	-0.531	-0.535	-0.539	-0.542	-0.546	-0.550	-0.555	-0.560	-0.564	-0.569	-0.572	-0.578	-0.582	-0.586	-0.591	-0.596	-0.602	-0.606	-0.611	-0.615	-0.620	-0.625	-0.630	-0.634	-0.638	-0.641	-0.645	-0.648	-0.651	-0.654	-0.658	-0.659	-0.661	-0.661	-0.662	-0.664	-0.664	-0.664	-0.662	-0.662	-0.661	-0.659	-0.656	-0.654	-0.651	-0.648	-0.645	-0.640	-0.636	-0.631	-0.626	-0.621	-0.615	-0.609	-0.604	-0.596	-0.590	-0.584	-0.576	-0.570	-0.562	-0.556	-0.549	-0.541	-0.535	-0.529	-0.521	-0.515	-0.509	-0.502	-0.496	-0.490	-0.485	-0.481	-0.476	-0.472	-0.470	-0.466	-0.465	-0.464	-0.461	-0.462	-0.462	-0.462	-0.465	-0.468	-0.470	-0.475	-0.480	-0.486	-0.492	-0.500	-0.509	-0.518	-0.526	-0.539	-0.550	-0.562	-0.576	-0.591	-0.606	-0.624	-0.641	-0.659	-0.678	-0.696	-0.718	-0.739	-0.760	-0.784	-0.808	-0.830	-0.855	-0.880	-0.905	-0.932	-0.959	-0.985	-1.012	-1.041	-1.069	-1.099	-1.126	-1.155	-1.184	-1.212	-1.242	-1.270	-1.299	-1.328	-1.356	-1.384	-1.411	-1.439	-1.465	-1.491	-1.518	-1.542	-1.568	-1.590	-1.614	-1.636	-1.658	-1.678	-1.696	-1.714	-1.732	-1.748	-1.764	-1.778	-1.790	-1.802	-1.811	-1.821	-1.830	-1.835	-1.841	-1.844	-1.848	-1.848	-1.849	-1.846	-1.844	-1.840	-1.834	-1.828	-1.820	-1.810	-1.800	-1.789	-1.776	-1.762	-1.748	-1.732	-1.715	-1.696	-1.679	-1.660	-1.639	-1.619	-1.596	-1.575	-1.551	-1.528	-1.505	-1.481	-1.456	-1.431	-1.408	-1.381	-1.358	-1.331	-1.306	-1.281	-1.256	-1.232	-1.208	-1.184	-1.160	-1.136	-1.114	-1.090	-1.069	-1.048	-1.026	-1.005	-0.986	-0.966	-0.948	-0.929	-0.911	-0.894	-0.878	-0.862	-0.846	-0.834	-0.819	-0.806	-0.792	-0.780	-0.768	-0.756	-0.745	-0.735	-0.725	-0.716	-0.706	-0.696	-0.688	-0.679	-0.671	-0.661	-0.652	-0.645	-0.636	-0.628	-0.619	-0.609	-0.600	-0.591	-0.581	-0.572	-0.561	-0.551	-0.540	-0.530	-0.518	-0.506	-0.494	-0.480	-0.465	-0.451	-0.436	-0.422	-0.406	-0.390	-0.372	-0.354	-0.336	-0.318	-0.298	-0.279	-0.258	-0.236	-0.214	-0.191	-0.169	-0.145	-0.121	-0.096	-0.072	-0.048	-0.022	0.004	0.029	0.056	0.082	0.109	0.135	0.162	0.189	0.216	0.242	0.270	0.296	0.325	0.351	0.376	0.401	0.428	0.452	0.476	0.501	0.525	0.549	0.571	0.594	0.615	0.635	0.656	0.675	0.694	0.712	0.729	0.746	0.761	0.775	0.790	0.802	0.814	0.825	0.836	0.845	0.854	0.861	0.869	0.874	0.880	0.882	0.888	0.890	0.891	0.891	0.892	0.892	0.891	0.889	0.888	0.884	0.879	0.875	0.870	0.865	0.859	0.852	0.846	0.840	0.832	0.825	0.818	0.810	0.802	0.795	0.786	0.779	0.770	0.762	0.754	0.748	0.739	0.731	0.725	0.718	0.711	0.704	0.698	0.691	0.686	0.681	0.676	0.671	0.666	0.662	0.659	0.656	0.655	0.651	0.651	0.649	0.648	0.648	0.646	0.646	0.646	0.648	0.648	0.649	0.650	0.651	0.654	0.655	0.658	0.660	0.662	0.664	0.668	0.669	0.672	0.675	0.676	0.678	0.680	0.681	0.682	0.684	0.684	0.684	0.684	0.682	0.681	0.680	0.679	0.676	0.672	0.668	0.664	0.659	0.652	0.646	0.639	0.630	0.621	0.612	0.602	0.591	0.580	0.569	0.555	0.541	0.528	0.511	0.496	0.480	0.462	0.446	0.428	0.409	0.390	0.371	0.351	0.331	0.311	0.291	0.270	0.248	0.226	0.206	0.184	0.162	0.141	0.120	0.099	0.078	0.056	0.036	0.016	-0.002	-0.022	-0.041	-0.059	-0.076	-0.092	-0.110	-0.126	-0.140	-0.155	-0.169	-0.180	-0.191	-0.204	-0.214	-0.224	-0.231	-0.240	-0.246	-0.252	-0.258	-0.261	-0.266	-0.268	-0.269	-0.270	-0.270	-0.269	-0.269	-0.266	-0.262	-0.259	-0.255	-0.250	-0.245	-0.239	-0.232	-0.225	-0.219	-0.210	-0.202	-0.194	-0.184	-0.176	-0.166	-0.156	-0.148	-0.139	-0.129	-0.119	-0.109	-0.099	-0.090	-0.081	-0.072	-0.064	-0.055	-0.046	-0.039	-0.031	-0.022	-0.016	-0.009	-0.004	0.004	0.009	0.014	0.018	0.022	0.026	0.030	0.032	0.035	0.038	0.039	0.040	0.041	0.041	0.040	0.040	0.039	0.039	0.038	0.035	0.034	0.031	0.030	0.028	0.025	0.024	0.020	0.016	0.014	0.010	0.008	0.005	0.002	0.000	-0.001	-0.004	-0.006	-0.008	-0.009	-0.010	-0.010	-0.010	-0.011	-0.011	-0.010	-0.009	-0.006	-0.005	-0.002	0.001	0.005	0.010	0.014	0.019	0.024	0.030	0.036	0.044	0.051	0.060	0.068	0.078	0.086	0.098	0.109	0.119	0.130	0.142	0.155	0.166	0.180	0.192	0.208	0.221	0.236	0.250	0.265	0.280	0.295	0.310	0.325	0.340	0.356	0.372	0.386	0.402	0.418	0.434	0.449	0.464	0.479	0.492	0.507	0.521	0.535	0.549	0.562	0.574	0.588	0.599	0.610	0.621	0.631	0.642	0.651	0.660	0.668	0.676	0.682	0.690	0.695	0.701	0.705	0.709	0.711	0.715	0.718	0.718	0.719	0.719	0.719	0.716	0.715	0.712	0.710	0.705	0.702	0.696	0.692	0.686	0.680	0.672	0.666	0.659	0.650	0.642	0.635	0.626	0.618	0.609	0.601	0.591	0.582	0.574	0.565	0.556	0.548	0.540	0.530	0.522	0.515	0.507	0.501	0.494	0.488	0.482	0.479	0.472	0.469	0.465	0.462	0.460	0.458	0.456	0.456	0.456	0.458	0.459	0.461	0.462	0.466	0.471	0.475	0.480	0.488	0.494	0.500	0.507	0.516	0.525	0.534	0.542	0.552	0.561	0.572	0.582	0.594	0.604	0.614	0.625	0.636	0.646	0.658	0.668	0.678	0.688	0.698	0.706	0.715	0.722	0.731	0.739	0.745	0.751	0.756	0.760	0.765	0.769	0.770	0.771	0.772	0.772	0.770	0.768	0.765	0.761	0.756	0.750	0.745	0.738	0.728	0.719	0.709	0.699	0.686	0.674	0.661	0.648	0.632	0.618	0.601	0.585	0.569	0.551	0.534	0.515	0.496	0.478	0.459	0.439	0.420	0.400	0.380	0.361	0.341	0.321	0.301	0.281	0.262	0.245	0.226	0.208	0.189	0.172	0.154	0.138	0.121	0.105	0.090	0.076	0.061	0.048	0.034	0.020	0.008	-0.004	-0.015	-0.025	-0.035	-0.045	-0.054	-0.061	-0.070	-0.078	-0.085	-0.091	-0.096	-0.101	-0.108	-0.112	-0.116	-0.121	-0.124	-0.128	-0.130	-0.132	-0.135	-0.138	-0.140	-0.141	-0.144	-0.145	-0.148	-0.149	-0.150	-0.152	-0.155	-0.156	-0.158	-0.160	-0.162	-0.166	-0.168	-0.171	-0.175	-0.178	-0.182	-0.188	-0.192	-0.196	-0.201	-0.208	-0.214	-0.221	-0.229	-0.238	-0.245	-0.254	-0.262	-0.272	-0.284	-0.294	-0.305	-0.318	-0.329	-0.342	-0.355	-0.369	-0.384	-0.398	-0.414	-0.428	-0.444	-0.460	-0.476	-0.492	-0.509	-0.525	-0.542	-0.560	-0.578	-0.595	-0.612	-0.631	-0.649	-0.665	-0.684	-0.700	-0.718	-0.734	-0.750	-0.766	-0.781	-0.796	-0.811	-0.826	-0.839	-0.851	-0.864	-0.876	-0.886	-0.896	-0.905	-0.912	-0.920	-0.926	-0.931	-0.936	-0.939	-0.941	-0.941	-0.941	-0.940	-0.938	-0.932	-0.926	-0.920	-0.912	-0.901	-0.891	-0.879	-0.865	-0.849	-0.832	-0.815	-0.796	-0.775	-0.752	-0.729	-0.704	-0.678	-0.649	-0.620	-0.590	-0.558	-0.525	-0.490	-0.454	-0.418	-0.379	-0.340	-0.300	-0.260	-0.218	-0.174	-0.131	-0.085	-0.040	0.005	0.052	0.100	0.148	0.195	0.245	0.294	0.344	0.392	0.442	0.492	0.542	0.594	0.642	0.692	0.742	0.794	0.842	0.892	0.941	0.990	1.038	1.086	1.135	1.182	1.230	1.276	1.322	1.369	1.414	1.460	1.505	1.550	1.595	1.639	1.681	1.724	1.768	1.811	1.854	1.898	1.940	1.982	2.025	2.069	2.111	2.155	2.199	2.242	2.288	2.331	2.376	2.422	2.468	2.515	2.562	2.610	2.660	2.709	2.760	2.811	2.864	2.915	2.969	3.022	3.080	3.135	3.192	3.250	3.310	3.369	3.431	3.492	3.555	3.616	3.681	3.745	3.810	3.876	3.942	4.009	4.075	4.142	4.210	4.276	4.344	4.411	4.479	4.546	4.612	4.679	4.745	4.809	4.874	4.936	5.000	5.061	5.121	5.181	5.240	5.295	5.350	5.405	5.456	5.506	5.554	5.600	5.644	5.688	5.728	5.764	5.800	5.832	5.864	5.892	5.918	5.941	5.961	5.978	5.994	6.006	6.016	6.022	6.026	6.028	6.026	6.021	6.014	6.005	5.992	5.978	5.960	5.939	5.916	5.889	5.861	5.831	5.798	5.762	5.722	5.682	5.639	5.594	5.548	5.499	5.448	5.394	5.339	5.282	5.224	5.164	5.102	5.040	4.976	4.910	4.844	4.776	4.708	4.638	4.568	4.496	4.424	4.351	4.279	4.205	4.132	4.058	3.984	3.909	3.835	3.761	3.686	3.612	3.539	3.466	3.394	3.320	3.249	3.178	3.108	3.038	2.969	2.901	2.832	2.766	2.700	2.636	2.571	2.509	2.446	2.386	2.326	2.269	2.210	2.155	2.099	2.044	1.991	1.939	1.888	1.839	1.790	1.742	1.695	1.651	1.606	1.562	1.520	1.479	1.438	1.398	1.359	1.320	1.282	1.246	1.210	1.175	1.140	1.105	1.072	1.039	1.005	0.972	0.941	0.909	0.876	0.845	0.814	0.781	0.750	0.719	0.688	0.655	0.624	0.590	0.558	0.525	0.492	0.459	0.425	0.390	0.355	0.320	0.282	0.245	0.208	0.170	0.131	0.091	0.051	0.011	-0.031	-0.074	-0.118	-0.161	-0.205	-0.250	-0.296	-0.344	-0.391	-0.439	-0.488	-0.536	-0.588	-0.638	-0.689	-0.740	-0.791	-0.842	-0.895	-0.948	-1.001	-1.055	-1.108	-1.162	-1.215	-1.269	-1.321	-1.375	-1.428	-1.481	-1.534	-1.585	-1.636	-1.688	-1.738	-1.789	-1.839	-1.886	-1.935	-1.982	-2.029	-2.074	-2.119	-2.164	-2.206	-2.249	-2.291	-2.331	-2.371	-2.410	-2.448	-2.485	-2.521	-2.556	-2.590	-2.622	-2.656	-2.688	-2.718	-2.749	-2.778	-2.806	-2.834	-2.862	-2.889	-2.915	-2.940	-2.965	-2.990	-3.015	-3.039	-3.061	-3.086	-3.109	-3.131	-3.155	-3.179	-3.201	-3.224	-3.248	-3.270	-3.292	-3.315	-3.339	-3.362	-3.386	-3.410	-3.435	-3.459	-3.484	-3.509	-3.534	-3.560	-3.585	-3.611	-3.636	-3.664	-3.691	-3.719	-3.745	-3.772	-3.801	-3.829	-3.856	-3.885	-3.912	-3.941	-3.970	-3.999	-4.028	-4.056	-4.085	-4.112	-4.141	-4.170	-4.198	-4.226	-4.252	-4.281	-4.309	-4.335	-4.361	-4.388	-4.414	-4.440	-4.466	-4.491	-4.516	-4.541	-4.565	-4.588	-4.612	-4.635	-4.658	-4.680	-4.701	-4.721	-4.742	-4.762	-4.782	-4.801	-4.820	-4.839	-4.858	-4.875	-4.892	-4.909	-4.925	-4.941	-4.956	-4.970	-4.985	-4.999	-5.011	-5.024	-5.036	-5.049	-5.059	-5.070	-5.080	-5.089	-5.096	-5.105	-5.111	-5.118	-5.124	-5.128	-5.131	-5.134	-5.135	-5.136	-5.135	-5.135	-5.131	-5.128	-5.122	-5.116	-5.109	-5.099	-5.088	-5.076	-5.062	-5.048	-5.031	-5.011	-4.992	-4.969	-4.945	-4.920	-4.894	-4.862	-4.832	-4.798	-4.762	-4.725	-4.685	-4.644	-4.599	-4.554	-4.505	-4.455	-4.402	-4.349	-4.291	-4.232	-4.171	-4.109	-4.044	-3.976	-3.908	-3.836	-3.762	-3.689	-3.611	-3.532	-3.451	-3.369	-3.286	-3.200	-3.114	-3.024	-2.934	-2.844	-2.750	-2.656	-2.560	-2.465	-2.368	-2.270	-2.171	-2.071	-1.972	-1.871	-1.770	-1.669	-1.566	-1.464	-1.362	-1.259	-1.156	-1.054	-0.951	-0.849	-0.748	-0.646	-0.544	-0.444	-0.342	-0.242	-0.142	-0.045	0.054	0.151	0.248	0.342	0.436	0.531	0.624	0.715	0.806	0.895	0.984	1.072	1.159	1.245	1.329	1.412	1.492	1.575	1.654	1.734	1.810	1.885	1.961	2.035	2.108	2.180	2.249	2.319	2.388	2.455	2.521	2.585	2.650	2.712	2.774	2.835	2.895	2.954	3.011	3.069	3.125	3.180	3.235	3.288	3.340	3.392	3.442	3.492	3.541	3.590	3.638	3.684	3.730	3.775	3.819	3.862	3.906	3.948	3.990	4.031	4.070	4.110	4.149	4.186	4.224	4.260	4.296	4.330	4.365	4.399	4.431	4.462	4.495	4.525	4.555	4.584	4.612	4.641	4.669	4.695	4.720	4.744	4.769	4.792	4.814	4.835	4.856	4.876	4.896	4.915	4.932	4.950	4.966	4.982	4.998	5.011	5.025	5.039	5.051	5.064	5.074	5.084	5.094	5.102	5.111	5.119	5.125	5.132	5.138	5.145	5.150	5.154	5.158	5.161	5.164	5.168	5.169	5.170	5.171	5.172	5.174	5.174	5.174	5.174	5.174	5.172	5.172	5.171	5.170	5.168	5.166	5.164	5.161	5.160	5.158	5.156	5.154	5.151	5.149	5.146	5.144	5.141	5.138	5.136	5.132	5.131	5.129	5.125	5.121	5.120	5.118	5.114	5.111	5.110	5.106	5.102	5.100	5.098	5.094	5.090	5.086	5.082	5.079	5.074	5.070	5.065	5.060	5.055	5.049	5.044	5.038	5.030	5.022	5.014	5.006	4.998	4.988	4.979	4.966	4.956	4.944	4.931	4.918	4.904	4.888	4.872	4.855	4.838	4.819	4.799	4.779	4.756	4.734	4.711	4.685	4.660	4.634	4.606	4.578	4.548	4.516	4.485	4.452	4.418	4.381	4.346	4.308	4.270	4.230	4.189	4.148	4.104	4.060	4.014	3.969	3.922	3.872	3.825	3.774	3.724	3.671	3.619	3.565	3.509	3.454	3.398	3.340	3.282	3.225	3.166	3.106	3.046	2.985	2.922	2.861	2.799	2.735	2.672	2.609	2.545	2.481	2.416	2.352	2.288	2.222	2.159	2.094	2.029	1.964	1.899	1.836	1.771	1.708	1.644	1.581	1.518	1.456	1.395	1.334	1.272	1.212	1.152	1.092	1.035	0.976	0.920	0.864	0.808	0.754	0.700	0.648	0.595	0.544	0.492	0.442	0.394	0.345	0.299	0.252	0.206	0.161	0.118	0.075	0.032	-0.010	-0.050	-0.090	-0.129	-0.166	-0.205	-0.242	-0.279	-0.315	-0.350	-0.385	-0.419	-0.452	-0.486	-0.519	-0.551	-0.584	-0.615	-0.646	-0.678	-0.708	-0.739	-0.769	-0.799	-0.829	-0.859	-0.889	-0.918	-0.948	-0.976	-1.005	-1.035	-1.064	-1.094	-1.124	-1.152	-1.182	-1.212	-1.241	-1.271	-1.301	-1.331	-1.361	-1.391	-1.422	-1.454	-1.485	-1.515	-1.546	-1.576	-1.609	-1.640	-1.672	-1.704	-1.736	-1.769	-1.800	-1.834	-1.866	-1.899	-1.931	-1.964	-1.998	-2.030	-2.064	-2.096	-2.129	-2.164	-2.196	-2.230	-2.262	-2.296	-2.329	-2.362	-2.395	-2.429	-2.461	-2.492	-2.526	-2.559	-2.590	-2.624	-2.655	-2.688	-2.719	-2.751	-2.781	-2.814	-2.844	-2.874	-2.905	-2.934	-2.964	-2.994	-3.022	-3.052	-3.080	-3.108	-3.136	-3.164	-3.191	-3.218	-3.245	-3.271	-3.296	-3.321	-3.346	-3.371	-3.396	-3.421	-3.444	-3.468	-3.491	-3.515	-3.538	-3.559	-3.581	-3.602	-3.625	-3.646	-3.666	-3.686	-3.708	-3.728	-3.748	-3.768	-3.786	-3.805	-3.825	-3.844	-3.861	-3.880	-3.898	-3.915	-3.932	-3.950	-3.968	-3.985	-4.003	-4.018	-4.035	-4.051	-4.068	-4.085	-4.100	-4.116	-4.132	-4.148	-4.162	-4.178	-4.192	-4.208	-4.221	-4.236	-4.251	-4.265	-4.279	-4.291	-4.305	-4.319	-4.332	-4.345	-4.356	-4.370	-4.381	-4.394	-4.404	-4.415	-4.426	-4.438	-4.448	-4.456	-4.465	-4.474	-4.484	-4.491	-4.498	-4.506	-4.512	-4.519	-4.524	-4.529	-4.534	-4.536	-4.541	-4.544	-4.546	-4.548	-4.550	-4.550	-4.549	-4.549	-4.548	-4.545	-4.542	-4.539	-4.534	-4.530	-4.525	-4.519	-4.511	-4.504	-4.496	-4.486	-4.476	-4.466	-4.456	-4.444	-4.432	-4.419	-4.405	-4.390	-4.375	-4.359	-4.344	-4.326	-4.309	-4.291	-4.274	-4.254	-4.235	-4.214	-4.194	-4.172	-4.151	-4.129	-4.105	-4.082	-4.060	-4.036	-4.012	-3.990	-3.965	-3.940	-3.915	-3.891	-3.866	-3.842	-3.818	-3.792	-3.768	-3.744	-3.719	-3.695	-3.670	-3.646	-3.622	-3.599	-3.576	-3.554	-3.531	-3.510	-3.489	-3.468	-3.449	-3.429	-3.410	-3.391	-3.375	-3.358	-3.341	-3.326	-3.311	-3.298	-3.286	-3.272	-3.262	-3.251	-3.242	-3.234	-3.226	-3.220	-3.214	-3.209	-3.205	-3.201	-3.200	-3.199	-3.199	-3.199	-3.200	-3.202	-3.205	-3.210	-3.214	-3.219	-3.225	-3.231	-3.239	-3.246	-3.255	-3.265	-3.274	-3.285	-3.295	-3.306	-3.319	-3.330	-3.342	-3.354	-3.368	-3.380	-3.394	-3.406	-3.419	-3.434	-3.446	-3.460	-3.472	-3.485	-3.499	-3.511	-3.524	-3.535	-3.549	-3.560	-3.570	-3.581	-3.592	-3.602	-3.612	-3.621	-3.631	-3.640	-3.649	-3.656	-3.662	-3.670	-3.676	-3.681	-3.688	-3.691	-3.696	-3.700	-3.704	-3.708	-3.710	-3.711	-3.714	-3.716	-3.716	-3.719	-3.718	-3.719	-3.719	-3.719	-3.718	-3.718	-3.718	-3.716	-3.715	-3.715	-3.714	-3.712	-3.711	-3.711	-3.710	-3.709	-3.709	-3.709	-3.708	-3.708	-3.708	-3.708	-3.709	-3.710	-3.711	-3.712	-3.714	-3.716	-3.718	-3.720	-3.721	-3.725	-3.728	-3.731	-3.735	-3.740	-3.744	-3.749	-3.752	-3.758	-3.762	-3.768	-3.772	-3.778	-3.782	-3.788	-3.792	-3.799	-3.802	-3.808	-3.812	-3.818	-3.821	-3.826	-3.830	-3.834	-3.838	-3.841	-3.844	-3.846	-3.849	-3.850	-3.850	-3.851	-3.851	-3.851	-3.850	-3.850	-3.849	-3.845	-3.844	-3.840	-3.836	-3.832	-3.828	-3.822	-3.818	-3.811	-3.802	-3.796	-3.790	-3.782	-3.775	-3.768	-3.759	-3.750	-3.741	-3.732	-3.722	-3.714	-3.704	-3.695	-3.686	-3.676	-3.666	-3.658	-3.649	-3.639	-3.631	-3.622	-3.614	-3.608	-3.599	-3.592	-3.586	-3.580	-3.575	-3.571	-3.566	-3.562	-3.560	-3.558	-3.558	-3.556	-3.555	-3.558	-3.559	-3.561	-3.565	-3.569	-3.575	-3.580	-3.588	-3.594	-3.604	-3.612	-3.624	-3.635	-3.648	-3.661	-3.675	-3.691	-3.706	-3.724	-3.742	-3.761	-3.781	-3.801	-3.824	-3.845	-3.869	-3.892	-3.918	-3.942	-3.968	-3.995	-4.021	-4.050	-4.079	-4.106	-4.135	-4.165	-4.194	-4.225	-4.255	-4.285	-4.318	-4.348	-4.380	-4.410	-4.441	-4.474	-4.504	-4.535	-4.565	-4.595	-4.625	-4.655	-4.684	-4.712	-4.741	-4.769	-4.795	-4.821	-4.846	-4.871	-4.895	-4.918	-4.940	-4.961	-4.982	-5.001	-5.019	-5.036	-5.052	-5.069	-5.082	-5.096	-5.108	-5.118	-5.128	-5.136	-5.142	-5.149	-5.155	-5.158	-5.160	-5.161	-5.162	-5.162	-5.161	-5.159	-5.154	-5.150	-5.145	-5.139	-5.131	-5.124	-5.115	-5.106	-5.096	-5.085	-5.074	-5.062	-5.051	-5.039	-5.025	-5.012	-5.000	-4.986	-4.974	-4.960	-4.946	-4.932	-4.919	-4.906	-4.894	-4.880	-4.869	-4.856	-4.844	-4.834	-4.822	-4.812	-4.804	-4.794	-4.785	-4.778	-4.770	-4.762	-4.756	-4.751	-4.746	-4.742	-4.739	-4.735	-4.731	-4.729	-4.728	-4.725	-4.725	-4.724	-4.724	-4.724	-4.724	-4.725	-4.725	-4.726	-4.726	-4.728	-4.730	-4.731	-4.732	-4.734	-4.735	-4.735	-4.736	-4.736	-4.736	-4.736	-4.736	-4.735	-4.732	-4.731	-4.728	-4.726	-4.722	-4.719	-4.714	-4.709	-4.702	-4.696	-4.689	-4.682	-4.674	-4.665	-4.656	-4.645	-4.635	-4.625	-4.612	-4.601	-4.589	-4.576	-4.562	-4.549	-4.534	-4.520	-4.504	-4.489	-4.474	-4.458	-4.441	-4.424	-4.408	-4.390	-4.372	-4.355	-4.339	-4.321	-4.304	-4.286	-4.269	-4.250	-4.232	-4.214	-4.198	-4.179	-4.162	-4.145	-4.128	-4.110	-4.094	-4.077	-4.061	-4.044	-4.028	-4.011	-3.996	-3.980	-3.964	-3.950	-3.935	-3.920	-3.905	-3.890	-3.876	-3.862	-3.849	-3.835	-3.822	-3.809	-3.795	-3.784	-3.771	-3.759	-3.748	-3.736	-3.725	-3.714	-3.702	-3.692	-3.682	-3.671	-3.661	-3.651	-3.641	-3.631	-3.621	-3.612	-3.602	-3.595	-3.585	-3.576	-3.568	-3.559	-3.551	-3.542	-3.534	-3.525	-3.516	-3.508	-3.500	-3.491	-3.482	-3.472	-3.464	-3.455	-3.445	-3.435	-3.426	-3.415	-3.405	-3.394	-3.384	-3.372	-3.361	-3.349	-3.338	-3.324	-3.311	-3.298	-3.284	-3.270	-3.256	-3.240	-3.225	-3.210	-3.192	-3.176	-3.159	-3.140	-3.122	-3.104	-3.084	-3.065	-3.045	-3.022	-3.002	-2.982	-2.960	-2.938	-2.915	-2.892	-2.870	-2.848	-2.824	-2.801	-2.776	-2.754	-2.730	-2.705	-2.682	-2.659	-2.635	-2.612	-2.588	-2.565	-2.542	-2.520	-2.499	-2.476	-2.455	-2.434	-2.412	-2.394	-2.375	-2.356	-2.338	-2.320	-2.302	-2.286	-2.271	-2.256	-2.242	-2.229	-2.216	-2.205	-2.194	-2.184	-2.174	-2.165	-2.156	-2.150	-2.144	-2.138	-2.134	-2.129	-2.124	-2.121	-2.119	-2.118	-2.116	-2.115	-2.114	-2.114	-2.114	-2.116	-2.116	-2.119	-2.120	-2.121	-2.124	-2.125	-2.128	-2.130	-2.131	-2.135	-2.136	-2.138	-2.139	-2.140	-2.141	-2.141	-2.142	-2.142	-2.142	-2.141	-2.140	-2.139	-2.136	-2.132	-2.129	-2.125	-2.121	-2.115	-2.111	-2.105	-2.098	-2.091	-2.084	-2.075	-2.066	-2.058	-2.047	-2.038	-2.026	-2.016	-2.004	-1.992	-1.979	-1.968	-1.954	-1.940	-1.926	-1.912	-1.899	-1.885	-1.870	-1.856	-1.841	-1.826	-1.811	-1.796	-1.781	-1.768	-1.752	-1.739	-1.724	-1.711	-1.696	-1.684	-1.670	-1.656	-1.644	-1.632	-1.620	-1.609	-1.598	-1.588	-1.576	-1.566	-1.558	-1.550	-1.541	-1.534	-1.528	-1.520	-1.514	-1.509	-1.505	-1.501	-1.498	-1.495	-1.492	-1.491	-1.491	-1.491	-1.491	-1.492	-1.494	-1.498	-1.500	-1.502	-1.506	-1.511	-1.516	-1.521	-1.526	-1.532	-1.540	-1.546	-1.554	-1.562	-1.570	-1.579	-1.588	-1.595	-1.604	-1.614	-1.622	-1.631	-1.640	-1.650	-1.659	-1.668	-1.676	-1.685	-1.694	-1.701	-1.710	-1.718	-1.725	-1.732	-1.739	-1.745	-1.751	-1.756	-1.761	-1.765	-1.769	-1.772	-1.776	-1.779	-1.780	-1.781	-1.781	-1.782	-1.781	-1.781	-1.780	-1.779	-1.775	-1.772	-1.769	-1.765	-1.761	-1.758	-1.752	-1.748	-1.741	-1.736	-1.730	-1.725	-1.718	-1.712	-1.705	-1.700	-1.695	-1.689	-1.684	-1.679	-1.672	-1.669	-1.665	-1.661	-1.659	-1.655	-1.654	-1.651	-1.652	-1.652	-1.652	-1.654	-1.658	-1.661	-1.666	-1.671	-1.679	-1.685	-1.695	-1.704	-1.715	-1.728	-1.739	-1.755	-1.769	-1.786	-1.804	-1.822	-1.841	-1.864	-1.885	-1.909	-1.931	-1.956	-1.982	-2.009	-2.036	-2.064	-2.092	-2.122	-2.151	-2.182	-2.214	-2.244	-2.276	-2.308	-2.341	-2.372	-2.406	-2.439	-2.471	-2.502	-2.534	-2.566	-2.598	-2.629	-2.660	-2.689	-2.719	-2.746	-2.775	-2.802	-2.828	-2.852	-2.878	-2.900	-2.922	-2.944	-2.964	-2.981	-2.999	-3.015	-3.029	-3.042	-3.056	-3.066	-3.075	-3.084	-3.090	-3.095	-3.099	-3.100	-3.102	-3.101	-3.100	-3.096	-3.092	-3.086	-3.079	-3.070	-3.061	-3.050	-3.039	-3.025	-3.010	-2.996	-2.980	-2.961	-2.945	-2.925	-2.908	-2.888	-2.866	-2.845	-2.822	-2.801	-2.779	-2.756	-2.732	-2.710	-2.686	-2.664	-2.640	-2.616	-2.594	-2.571	-2.548	-2.526	-2.505	-2.482	-2.461	-2.441	-2.421	-2.401	-2.382	-2.365	-2.348	-2.331	-2.315	-2.301	-2.286	-2.274	-2.261	-2.250	-2.240	-2.230	-2.220	-2.212	-2.206	-2.200	-2.195	-2.190	-2.186	-2.184	-2.181	-2.180	-2.180	-2.179	-2.180	-2.182	-2.184	-2.186	-2.189	-2.192	-2.196	-2.201	-2.205	-2.209	-2.214	-2.219	-2.222	-2.228	-2.232	-2.236	-2.241	-2.244	-2.248	-2.251	-2.254	-2.256	-2.258	-2.259	-2.259	-2.259	-2.258	-2.255	-2.252	-2.249	-2.245	-2.239	-2.234	-2.226	-2.218	-2.209	-2.198	-2.186	-2.174	-2.161	-2.146	-2.130	-2.115	-2.098	-2.078	-2.059	-2.038	-2.016	-1.994	-1.971	-1.946	-1.922	-1.898	-1.871	-1.844	-1.818	-1.790	-1.761	-1.732	-1.704	-1.674	-1.644	-1.615	-1.584	-1.554	-1.524	-1.494	-1.464	-1.434	-1.405	-1.375	-1.345	-1.318	-1.288	-1.260	-1.232	-1.206	-1.180	-1.154	-1.128	-1.102	-1.079	-1.056	-1.034	-1.011	-0.991	-0.970	-0.950	-0.930	-0.914	-0.896	-0.878	-0.861	-0.848	-0.831	-0.818	-0.804	-0.791	-0.779	-0.768	-0.756	-0.745	-0.734	-0.724	-0.715	-0.705	-0.696	-0.689	-0.680	-0.672	-0.664	-0.656	-0.650	-0.641	-0.634	-0.626	-0.619	-0.612	-0.605	-0.596	-0.589	-0.581	-0.574	-0.565	-0.558	-0.548	-0.540	-0.530	-0.520	-0.511	-0.500	-0.490	-0.480	-0.469	-0.459	-0.448	-0.436	-0.425	-0.412	-0.400	-0.389	-0.376	-0.364	-0.349	-0.336	-0.322	-0.310	-0.296	-0.282	-0.268	-0.254	-0.240	-0.226	-0.210	-0.196	-0.182	-0.169	-0.154	-0.139	-0.125	-0.111	-0.098	-0.084	-0.070	-0.058	-0.045	-0.031	-0.019	-0.008	0.004	0.016	0.028	0.038	0.049	0.058	0.068	0.075	0.084	0.092	0.099	0.106	0.111	0.118	0.122	0.126	0.130	0.134	0.135	0.138	0.139	0.140	0.139	0.139	0.136	0.135	0.132	0.129	0.125	0.120	0.115	0.110	0.104	0.098	0.090	0.082	0.075	0.066	0.059	0.050	0.040	0.030	0.019	0.009	-0.001	-0.011	-0.022	-0.034	-0.045	-0.056	-0.066	-0.078	-0.089	-0.100	-0.111	-0.121	-0.132	-0.142	-0.154	-0.164	-0.174	-0.184	-0.194	-0.201	-0.211	-0.220	-0.228	-0.236	-0.245	-0.254	-0.261	-0.268	-0.275	-0.281	-0.289	-0.295	-0.301	-0.305	-0.311	-0.316	-0.321	-0.328	-0.331	-0.335	-0.340	-0.342	-0.348	-0.351	-0.355	-0.359	-0.362	-0.366	-0.369	-0.372	-0.376	-0.379	-0.382	-0.386	-0.389	-0.392	-0.396	-0.400	-0.404	-0.409	-0.411	-0.416	-0.420	-0.425	-0.429	-0.434	-0.440	-0.444	-0.450	-0.455	-0.461	-0.466	-0.472	-0.479	-0.486	-0.492	-0.500	-0.507	-0.516	-0.524	-0.531	-0.540	-0.548	-0.558	-0.566	-0.575	-0.584	-0.594	-0.604	-0.612	-0.622	-0.632	-0.642	-0.651	-0.661	-0.672	-0.681	-0.690	-0.700	-0.710	-0.719	-0.729	-0.739	-0.746	-0.755	-0.764	-0.772	-0.780	-0.786	-0.795	-0.801	-0.808	-0.812	-0.819	-0.824	-0.828	-0.830	-0.834	-0.838	-0.839	-0.841	-0.841	-0.842	-0.841	-0.840	-0.838	-0.835	-0.834	-0.830	-0.826	-0.821	-0.816	-0.810	-0.804	-0.798	-0.791	-0.782	-0.775	-0.765	-0.758	-0.748	-0.738	-0.728	-0.718	-0.706	-0.696	-0.685	-0.674	-0.662	-0.650	-0.639	-0.628	-0.618	-0.606	-0.595	-0.585	-0.574	-0.564	-0.554	-0.545	-0.535	-0.526	-0.519	-0.510	-0.502	-0.495	-0.490	-0.484	-0.479	-0.475	-0.471	-0.469	-0.466	-0.465	-0.465	-0.466	-0.468	-0.469	-0.472	-0.476	-0.480	-0.485	-0.491	-0.499	-0.507	-0.516	-0.526	-0.536	-0.549	-0.561	-0.574	-0.588	-0.602	-0.618	-0.634	-0.650	-0.668	-0.686	-0.704	-0.722	-0.742	-0.762	-0.784	-0.805	-0.825	-0.849	-0.870	-0.891	-0.915	-0.938	-0.960	-0.982	-1.006	-1.028	-1.051	-1.072	-1.095	-1.118	-1.139	-1.160	-1.181	-1.202	-1.221	-1.241	-1.260	-1.279	-1.296	-1.314	-1.330	-1.345	-1.359	-1.372	-1.385	-1.398	-1.409	-1.419	-1.426	-1.436	-1.441	-1.448	-1.452	-1.455	-1.458	-1.460	-1.459	-1.459	-1.456	-1.454	-1.449	-1.442	-1.436	-1.428	-1.420	-1.409	-1.399	-1.386	-1.375	-1.360	-1.346	-1.330	-1.314	-1.298	-1.279	-1.260	-1.242	-1.222	-1.202	-1.180	-1.159	-1.138	-1.116	-1.094	-1.071	-1.048	-1.025	-1.002	-0.980	-0.956	-0.932	-0.910	-0.888	-0.865	-0.842	-0.820	-0.799	-0.778	-0.756	-0.736	-0.715	-0.695	-0.676	-0.658	-0.639	-0.621	-0.604	-0.588	-0.572	-0.556	-0.541	-0.526	-0.512	-0.499	-0.486	-0.472	-0.461	-0.451	-0.439	-0.429	-0.418	-0.409	-0.400	-0.390	-0.382	-0.372	-0.365	-0.356	-0.349	-0.340	-0.332	-0.324	-0.318	-0.308	-0.300	-0.291	-0.284	-0.274	-0.266	-0.256	-0.248	-0.238	-0.226	-0.215	-0.204	-0.192	-0.180	-0.168	-0.154	-0.140	-0.126	-0.111	-0.095	-0.080	-0.062	-0.045	-0.028	-0.008	0.011	0.031	0.052	0.072	0.095	0.118	0.140	0.164	0.186	0.211	0.236	0.261	0.288	0.312	0.339	0.366	0.391	0.419	0.446	0.472	0.500	0.528	0.554	0.581	0.609	0.634	0.661	0.686	0.712	0.739	0.764	0.788	0.811	0.835	0.858	0.880	0.901	0.922	0.942	0.962	0.981	0.999	1.015	1.031	1.048	1.061	1.075	1.088	1.099	1.110	1.120	1.129	1.136	1.142	1.150	1.155	1.158	1.161	1.164	1.164	1.165	1.165	1.164	1.162	1.159	1.155	1.151	1.146	1.140	1.132	1.126	1.119	1.110	1.101	1.092	1.082	1.072	1.061	1.050	1.039	1.028	1.016	1.005	0.992	0.981	0.969	0.958	0.945	0.932	0.920	0.909	0.898	0.886	0.875	0.864	0.851	0.841	0.831	0.820	0.810	0.801	0.792	0.784	0.776	0.768	0.760	0.754	0.746	0.740	0.735	0.730	0.724	0.720	0.716	0.712	0.709	0.706	0.704	0.702	0.700	0.699	0.698	0.696	0.695	0.695	0.695	0.694	0.694	0.694	0.694	0.694	0.694	0.694	0.694	0.694	0.692	0.691	0.690	0.689	0.688	0.686	0.682	0.679	0.676	0.671	0.668	0.662	0.656	0.651	0.644	0.636	0.629	0.620	0.610	0.600	0.589	0.578	0.566	0.554	0.541	0.526	0.511	0.498	0.481	0.465	0.449	0.431	0.416	0.398	0.380	0.361	0.342	0.322	0.304	0.284	0.265	0.245	0.226	0.208	0.188	0.169	0.150	0.131	0.112	0.095	0.078	0.060	0.044	0.028	0.012	-0.002	-0.016	-0.031	-0.044	-0.055	-0.066	-0.075	-0.085	-0.095	-0.102	-0.110	-0.116	-0.121	-0.125	-0.129	-0.130	-0.132	-0.134	-0.132	-0.131	-0.129	-0.128	-0.124	-0.120	-0.114	-0.109	-0.101	-0.095	-0.086	-0.079	-0.069	-0.059	-0.050	-0.039	-0.028	-0.018	-0.006	0.006	0.019	0.029	0.041	0.054	0.066	0.079	0.091	0.102	0.114	0.126	0.136	0.148	0.159	0.169	0.179	0.190	0.199	0.208	0.215	0.224	0.230	0.238	0.242	0.248	0.254	0.258	0.261	0.264	0.266	0.268	0.269	0.270	0.270	0.270	0.269	0.268	0.265	0.262	0.260	0.256	0.252	0.249	0.245	0.239	0.235	0.230	0.224	0.219	0.211	0.206	0.199	0.194	0.188	0.181	0.175	0.170	0.164	0.159	0.154	0.148	0.142	0.139	0.135	0.130	0.128	0.125	0.121	0.119	0.118	0.116	0.115	0.114	0.115	0.116	0.116	0.118	0.120	0.122	0.125	0.128	0.132	0.136	0.141	0.146	0.151	0.158	0.165	0.171	0.180	0.188	0.196	0.204	0.212	0.222	0.232	0.241	0.251	0.262	0.272	0.282	0.294	0.304	0.316	0.326	0.338	0.349	0.360	0.370	0.381	0.392	0.404	0.414	0.424	0.435	0.445	0.455	0.465	0.474	0.482	0.491	0.499	0.507	0.515	0.522	0.529	0.535	0.540	0.546	0.550	0.555	0.558	0.561	0.562	0.565	0.566	0.566	0.566	0.566	0.564	0.562	0.560	0.558	0.552	0.549	0.545	0.540	0.534	0.528	0.521	0.514	0.506	0.499	0.490	0.480	0.471	0.461	0.451	0.442	0.431	0.422	0.412	0.401	0.390	0.380	0.371	0.360	0.351	0.340	0.331	0.322	0.312	0.305	0.298	0.289	0.281	0.275	0.270	0.265	0.260	0.256	0.252	0.250	0.246	0.246	0.245	0.245	0.246	0.248	0.250	0.254	0.259	0.264	0.269	0.275	0.282	0.290	0.299	0.309	0.319	0.330	0.340	0.351	0.364	0.378	0.390	0.404	0.418	0.431	0.446	0.460	0.474	0.490	0.504	0.518	0.532	0.548	0.561	0.575	0.589	0.601	0.615	0.628	0.639	0.651	0.661	0.670	0.680	0.689	0.696	0.704	0.711	0.716	0.721	0.724	0.726	0.729	0.729	0.729	0.729	0.728	0.724	0.721	0.716	0.711	0.705	0.699	0.691	0.681	0.674	0.662	0.652	0.641	0.630	0.618	0.605	0.592	0.578	0.564	0.550	0.534	0.520	0.505	0.490	0.475	0.459	0.445	0.429	0.414	0.399	0.385	0.370	0.355	0.342	0.328	0.315	0.302	0.290	0.278	0.266	0.256	0.245	0.235	0.225	0.218	0.209	0.200	0.194	0.186	0.180	0.174	0.169	0.165	0.161	0.158	0.154	0.152	0.150	0.149	0.148	0.148	0.146	0.148	0.148	0.149	0.149	0.151	0.152	0.155	0.156	0.159	0.160	0.162	0.164	0.166	0.169	0.171	0.174	0.175	0.176	0.179	0.180	0.181	0.181	0.184	0.182	0.182	0.182	0.181	0.179	0.178	0.175	0.171	0.169	0.165	0.160	0.154	0.149	0.142	0.135	0.129	0.120	0.111	0.101	0.091	0.080	0.069	0.058	0.045	0.032	0.019	0.005	-0.010	-0.025	-0.040	-0.056	-0.072	-0.090	-0.106	-0.124	-0.141	-0.160	-0.179	-0.198	-0.216	-0.235	-0.254	-0.272	-0.292	-0.310	-0.330	-0.348	-0.366	-0.385	-0.402	-0.421	-0.439	-0.455	-0.471	-0.488	-0.504	-0.519	-0.532	-0.546	-0.559	-0.571	-0.582	-0.592	-0.602	-0.611	-0.619	-0.625	-0.631	-0.635	-0.639	-0.641	-0.642	-0.641	-0.640	-0.638	-0.634	-0.628	-0.621	-0.611	-0.604	-0.591	-0.580	-0.565	-0.550	-0.534	-0.515	-0.496	-0.475	-0.452	-0.429	-0.402	-0.375	-0.348	-0.319	-0.289	-0.256	-0.222	-0.189	-0.152	-0.118	-0.079	-0.040	-0.001	0.040	0.081	0.124	0.168	0.211	0.256	0.300	0.346	0.392	0.439	0.486	0.532	0.580	0.628	0.676	0.724	0.772	0.819	0.868	0.916	0.962	1.011	1.059	1.106	1.152	1.200	1.246	1.292	1.339	1.385	1.430	1.475	1.520	1.565	1.610	1.654	1.698	1.740	1.784	1.828	1.870	1.914	1.956	2.000	2.042	2.086	2.129	2.172	2.216	2.261	2.304	2.350	2.395	2.440	2.486	2.534	2.580	2.629	2.678	2.726	2.776	2.829	2.880	2.934	2.986	3.041	3.098	3.152	3.209	3.268	3.326	3.386	3.448	3.509	3.570	3.634	3.698	3.761	3.825	3.891	3.958	4.024	4.091	4.158	4.225	4.291	4.360	4.428	4.494	4.561	4.628	4.695	4.761	4.826	4.890	4.955	5.018	5.080	5.140	5.200	5.259	5.315	5.371	5.425	5.479	5.530	5.579	5.625	5.670	5.714	5.754	5.792	5.829	5.862	5.895	5.924	5.949	5.974	5.995	6.014	6.030	6.044	6.054	6.062	6.066	6.069	6.068	6.065	6.058	6.050	6.039	6.022	6.006	5.985	5.964	5.939	5.910	5.880	5.848	5.811	5.774	5.734	5.690	5.645	5.600	5.550	5.499	5.446	5.391	5.334	5.276	5.215	5.155	5.090	5.026	4.960	4.892	4.825	4.756	4.686	4.615	4.544	4.470	4.398	4.324	4.250	4.176	4.101	4.026	3.951	3.876	3.801	3.726	3.652	3.578	3.504	3.430	3.358	3.285	3.212	3.142	3.072	3.002	2.934	2.865	2.799	2.732	2.669	2.602	2.540	2.479	2.416	2.358	2.298	2.240	2.184	2.129	2.074	2.020	1.968	1.916	1.866	1.818	1.769	1.724	1.678	1.631	1.588	1.545	1.502	1.461	1.421	1.381	1.342	1.304	1.266	1.230	1.194	1.158	1.121	1.086	1.052	1.018	0.984	0.950	0.916	0.882	0.849	0.816	0.784	0.750	0.718	0.684	0.650	0.615	0.582	0.548	0.512	0.478	0.444	0.408	0.371	0.335	0.298	0.260	0.221	0.182	0.144	0.102	0.062	0.022	-0.020	-0.062	-0.106	-0.149	-0.194	-0.238	-0.284	-0.330	-0.376	-0.424	-0.470	-0.519	-0.568	-0.618	-0.668	-0.718	-0.769	-0.819	-0.870	-0.921	-0.972	-1.025	-1.076	-1.129	-1.181	-1.234	-1.286	-1.339	-1.391	-1.442	-1.495	-1.546	-1.598	-1.649	-1.699	-1.749	-1.799	-1.846	-1.896	-1.942	-1.990	-2.036	-2.082	-2.126	-2.170	-2.214	-2.256	-2.298	-2.339	-2.379	-2.416	-2.456	-2.492	-2.529	-2.564	-2.599	-2.631	-2.665	-2.696	-2.728	-2.758	-2.786	-2.815	-2.842	-2.870	-2.896	-2.922	-2.946	-2.971	-2.995	-3.019	-3.041	-3.064	-3.086	-3.109	-3.130	-3.152	-3.172	-3.195	-3.215	-3.238	-3.258	-3.279	-3.300	-3.321	-3.342	-3.364	-3.385	-3.406	-3.429	-3.450	-3.471	-3.495	-3.518	-3.541	-3.562	-3.586	-3.611	-3.635	-3.660	-3.685	-3.710	-3.735	-3.760	-3.786	-3.811	-3.838	-3.864	-3.890	-3.915	-3.942	-3.969	-3.995	-4.021	-4.049	-4.074	-4.101	-4.128	-4.154	-4.179	-4.206	-4.231	-4.256	-4.281	-4.305	-4.330	-4.354	-4.379	-4.402	-4.426	-4.449	-4.471	-4.494	-4.515	-4.538	-4.559	-4.579	-4.600	-4.620	-4.639	-4.658	-4.676	-4.695	-4.712	-4.730	-4.746	-4.764	-4.779	-4.794	-4.809	-4.824	-4.838	-4.852	-4.865	-4.879	-4.890	-4.901	-4.912	-4.922	-4.934	-4.942	-4.951	-4.959	-4.966	-4.972	-4.979	-4.982	-4.988	-4.991	-4.992	-4.994	-4.995	-4.995	-4.992	-4.990	-4.986	-4.980	-4.975	-4.966	-4.959	-4.948	-4.936	-4.922	-4.909	-4.891	-4.874	-4.854	-4.832	-4.810	-4.785	-4.759	-4.730	-4.699	-4.666	-4.632	-4.596	-4.558	-4.518	-4.474	-4.430	-4.384	-4.334	-4.282	-4.231	-4.176	-4.120	-4.060	-3.999	-3.935	-3.870	-3.802	-3.734	-3.662	-3.589	-3.514	-3.438	-3.360	-3.279	-3.196	-3.112	-3.028	-2.941	-2.851	-2.762	-2.671	-2.579	-2.486	-2.390	-2.295	-2.198	-2.100	-2.001	-1.902	-1.804	-1.702	-1.601	-1.499	-1.399	-1.295	-1.194	-1.091	-0.988	-0.885	-0.782	-0.680	-0.578	-0.475	-0.374	-0.272	-0.171	-0.071	0.030	0.129	0.226	0.324	0.421	0.518	0.612	0.708	0.800	0.892	0.984	1.075	1.164	1.252	1.339	1.424	1.509	1.592	1.674	1.755	1.835	1.914	1.991	2.068	2.141	2.216	2.288	2.359	2.429	2.498	2.564	2.631	2.696	2.760	2.822	2.884	2.945	3.005	3.062	3.120	3.176	3.231	3.285	3.339	3.391	3.441	3.492	3.542	3.590	3.638	3.685	3.731	3.776	3.821	3.864	3.908	3.948	3.989	4.029	4.069	4.108	4.145	4.184	4.220	4.255	4.290	4.325	4.359	4.391	4.424	4.455	4.486	4.515	4.545	4.574	4.601	4.629	4.654	4.680	4.705	4.729	4.752	4.775	4.798	4.818	4.838	4.858	4.876	4.894	4.912	4.928	4.945	4.960	4.975	4.988	5.001	5.014	5.025	5.036	5.048	5.058	5.066	5.075	5.082	5.090	5.098	5.104	5.109	5.114	5.119	5.122	5.126	5.130	5.132	5.136	5.138	5.140	5.140	5.141	5.142	5.142	5.142	5.141	5.142	5.141	5.140	5.139	5.138	5.136	5.134	5.132	5.130	5.128	5.126	5.124	5.121	5.120	5.116	5.114	5.111	5.109	5.106	5.102	5.100	5.096	5.094	5.090	5.088	5.084	5.081	5.079	5.075	5.072	5.069	5.065	5.062	5.059	5.055	5.052	5.048	5.044	5.039	5.035	5.030	5.025	5.020	5.016	5.010	5.004	4.998	4.991	4.984	4.978	4.970	4.961	4.954	4.944	4.934	4.925	4.915	4.904	4.891	4.879	4.866	4.852	4.839	4.822	4.808	4.791	4.772	4.754	4.735	4.715	4.694	4.672	4.649	4.626	4.602	4.576	4.549	4.522	4.495	4.464	4.434	4.402	4.371	4.338	4.302	4.266	4.230	4.192	4.154	4.115	4.074	4.032	3.989	3.945	3.901	3.855	3.808	3.761	3.712	3.662	3.612	3.561	3.510	3.456	3.402	3.348	3.292	3.238	3.180	3.122	3.064	3.005	2.945	2.886	2.825	2.764	2.702	2.639	2.578	2.514	2.451	2.388	2.324	2.260	2.195	2.130	2.066	2.001	1.936	1.872	1.808	1.742	1.679	1.615	1.550	1.488	1.424	1.361	1.299	1.236	1.175	1.112	1.051	0.991	0.932	0.872	0.814	0.756	0.699	0.642	0.586	0.532	0.478	0.424	0.371	0.319	0.268	0.218	0.169	0.120	0.071	0.025	-0.021	-0.068	-0.112	-0.156	-0.199	-0.241	-0.282	-0.325	-0.365	-0.405	-0.442	-0.481	-0.519	-0.556	-0.592	-0.629	-0.664	-0.699	-0.734	-0.766	-0.799	-0.832	-0.865	-0.896	-0.928	-0.960	-0.991	-1.021	-1.051	-1.082	-1.112	-1.141	-1.172	-1.201	-1.231	-1.260	-1.289	-1.318	-1.348	-1.376	-1.405	-1.435	-1.462	-1.491	-1.520	-1.549	-1.579	-1.608	-1.638	-1.666	-1.696	-1.725	-1.755	-1.784	-1.814	-1.844	-1.875	-1.904	-1.935	-1.965	-1.996	-2.026	-2.058	-2.089	-2.120	-2.151	-2.182	-2.214	-2.246	-2.278	-2.309	-2.341	-2.372	-2.404	-2.436	-2.468	-2.500	-2.532	-2.562	-2.595	-2.626	-2.659	-2.690	-2.722	-2.754	-2.785	-2.816	-2.848	-2.879	-2.909	-2.940	-2.970	-3.000	-3.029	-3.060	-3.089	-3.119	-3.146	-3.176	-3.204	-3.232	-3.259	-3.288	-3.314	-3.340	-3.368	-3.392	-3.419	-3.444	-3.469	-3.494	-3.519	-3.544	-3.566	-3.590	-3.614	-3.638	-3.659	-3.681	-3.704	-3.725	-3.746	-3.768	-3.789	-3.810	-3.829	-3.850	-3.869	-3.890	-3.909	-3.928	-3.946	-3.966	-3.984	-4.003	-4.020	-4.037	-4.056	-4.074	-4.091	-4.109	-4.126	-4.142	-4.160	-4.176	-4.192	-4.209	-4.226	-4.242	-4.259	-4.274	-4.289	-4.305	-4.320	-4.334	-4.349	-4.364	-4.378	-4.391	-4.406	-4.420	-4.434	-4.446	-4.460	-4.471	-4.484	-4.496	-4.508	-4.519	-4.529	-4.540	-4.549	-4.559	-4.569	-4.578	-4.585	-4.592	-4.600	-4.606	-4.612	-4.618	-4.624	-4.628	-4.631	-4.634	-4.636	-4.638	-4.639	-4.640	-4.640	-4.639	-4.638	-4.635	-4.631	-4.629	-4.624	-4.618	-4.612	-4.606	-4.598	-4.590	-4.581	-4.570	-4.561	-4.549	-4.538	-4.524	-4.511	-4.498	-4.481	-4.466	-4.450	-4.432	-4.416	-4.398	-4.379	-4.360	-4.340	-4.319	-4.299	-4.278	-4.255	-4.232	-4.210	-4.186	-4.162	-4.139	-4.112	-4.089	-4.064	-4.039	-4.014	-3.988	-3.961	-3.936	-3.910	-3.884	-3.859	-3.832	-3.806	-3.781	-3.755	-3.730	-3.704	-3.680	-3.655	-3.630	-3.606	-3.582	-3.560	-3.536	-3.514	-3.494	-3.471	-3.450	-3.430	-3.411	-3.394	-3.375	-3.358	-3.341	-3.326	-3.310	-3.298	-3.282	-3.271	-3.259	-3.249	-3.239	-3.230	-3.222	-3.214	-3.209	-3.202	-3.199	-3.195	-3.192	-3.190	-3.190	-3.189	-3.190	-3.191	-3.194	-3.198	-3.201	-3.206	-3.211	-3.218	-3.224	-3.230	-3.239	-3.248	-3.256	-3.265	-3.275	-3.285	-3.295	-3.306	-3.318	-3.328	-3.339	-3.351	-3.362	-3.374	-3.386	-3.396	-3.408	-3.420	-3.431	-3.442	-3.454	-3.462	-3.474	-3.484	-3.494	-3.504	-3.511	-3.519	-3.528	-3.534	-3.541	-3.549	-3.555	-3.560	-3.565	-3.570	-3.574	-3.578	-3.581	-3.584	-3.584	-3.586	-3.588	-3.588	-3.586	-3.588	-3.586	-3.584	-3.582	-3.580	-3.579	-3.575	-3.571	-3.569	-3.565	-3.561	-3.558	-3.552	-3.549	-3.545	-3.540	-3.536	-3.531	-3.526	-3.522	-3.519	-3.514	-3.509	-3.505	-3.501	-3.498	-3.495	-3.491	-3.489	-3.486	-3.484	-3.481	-3.479	-3.478	-3.476	-3.475	-3.475	-3.474	-3.474	-3.475	-3.474	-3.475	-3.475	-3.476	-3.478	-3.480	-3.481	-3.482	-3.484	-3.486	-3.488	-3.490	-3.492	-3.494	-3.496	-3.498	-3.500	-3.501	-3.504	-3.505	-3.506	-3.508	-3.509	-3.510	-3.510	-3.509	-3.510	-3.509	-3.509	-3.506	-3.506	-3.504	-3.501	-3.499	-3.496	-3.492	-3.488	-3.485	-3.480	-3.475	-3.469	-3.462	-3.458	-3.449	-3.442	-3.435	-3.426	-3.420	-3.412	-3.404	-3.395	-3.388	-3.378	-3.369	-3.361	-3.351	-3.342	-3.334	-3.324	-3.315	-3.306	-3.296	-3.288	-3.280	-3.271	-3.264	-3.256	-3.249	-3.241	-3.234	-3.228	-3.222	-3.216	-3.212	-3.208	-3.204	-3.201	-3.199	-3.196	-3.195	-3.195	-3.195	-3.196	-3.198	-3.200	-3.202	-3.206	-3.211	-3.216	-3.222	-3.230	-3.239	-3.248	-3.258	-3.269	-3.281	-3.294	-3.306	-3.321	-3.336	-3.352	-3.370	-3.388	-3.408	-3.426	-3.448	-3.469	-3.492	-3.515	-3.540	-3.565	-3.591	-3.618	-3.645	-3.672	-3.700	-3.731	-3.760	-3.790	-3.821	-3.852	-3.884	-3.916	-3.949	-3.981	-4.015	-4.049	-4.081	-4.116	-4.150	-4.184	-4.216	-4.251	-4.284	-4.318	-4.350	-4.382	-4.415	-4.446	-4.479	-4.509	-4.539	-4.569	-4.598	-4.625	-4.652	-4.679	-4.704	-4.728	-4.751	-4.774	-4.795	-4.816	-4.835	-4.852	-4.870	-4.885	-4.899	-4.912	-4.924	-4.935	-4.944	-4.952	-4.959	-4.965	-4.968	-4.971	-4.972	-4.974	-4.972	-4.971	-4.969	-4.964	-4.960	-4.955	-4.946	-4.939	-4.931	-4.921	-4.911	-4.901	-4.889	-4.878	-4.865	-4.852	-4.839	-4.825	-4.811	-4.798	-4.784	-4.770	-4.755	-4.741	-4.728	-4.714	-4.700	-4.688	-4.674	-4.661	-4.650	-4.638	-4.626	-4.616	-4.608	-4.598	-4.589	-4.580	-4.574	-4.568	-4.561	-4.555	-4.551	-4.546	-4.544	-4.541	-4.539	-4.538	-4.538	-4.536	-4.536	-4.538	-4.539	-4.540	-4.542	-4.544	-4.545	-4.549	-4.551	-4.554	-4.558	-4.561	-4.564	-4.568	-4.570	-4.572	-4.575	-4.576	-4.579	-4.581	-4.581	-4.582	-4.584	-4.584	-4.582	-4.581	-4.580	-4.578	-4.575	-4.571	-4.568	-4.562	-4.558	-4.552	-4.545	-4.538	-4.531	-4.522	-4.514	-4.505	-4.496	-4.485	-4.475	-4.462	-4.451	-4.439	-4.426	-4.414	-4.400	-4.388	-4.372	-4.359	-4.344	-4.329	-4.315	-4.300	-4.285	-4.270	-4.254	-4.239	-4.224	-4.208	-4.194	-4.178	-4.162	-4.148	-4.132	-4.119	-4.104	-4.089	-4.074	-4.060	-4.045	-4.031	-4.018	-4.004	-3.990	-3.978	-3.964	-3.951	-3.938	-3.925	-3.912	-3.901	-3.889	-3.878	-3.865	-3.855	-3.842	-3.831	-3.820	-3.809	-3.799	-3.789	-3.779	-3.769	-3.758	-3.749	-3.738	-3.729	-3.719	-3.710	-3.700	-3.691	-3.681	-3.672	-3.664	-3.655	-3.645	-3.636	-3.629	-3.619	-3.610	-3.601	-3.594	-3.586	-3.576	-3.569	-3.560	-3.552	-3.544	-3.536	-3.526	-3.519	-3.510	-3.501	-3.492	-3.484	-3.474	-3.466	-3.456	-3.446	-3.438	-3.429	-3.419	-3.408	-3.398	-3.388	-3.376	-3.364	-3.352	-3.341	-3.329	-3.316	-3.304	-3.290	-3.276	-3.262	-3.248	-3.234	-3.218	-3.201	-3.186	-3.169	-3.151	-3.134	-3.115	-3.098	-3.079	-3.059	-3.039	-3.019	-2.998	-2.979	-2.958	-2.936	-2.914	-2.891	-2.870	-2.848	-2.824	-2.802	-2.780	-2.758	-2.735	-2.711	-2.689	-2.666	-2.644	-2.622	-2.599	-2.578	-2.556	-2.536	-2.515	-2.495	-2.476	-2.456	-2.439	-2.420	-2.402	-2.386	-2.371	-2.355	-2.341	-2.326	-2.315	-2.301	-2.290	-2.280	-2.270	-2.260	-2.252	-2.245	-2.238	-2.231	-2.226	-2.221	-2.216	-2.214	-2.211	-2.209	-2.206	-2.205	-2.205	-2.204	-2.204	-2.204	-2.205	-2.208	-2.208	-2.209	-2.210	-2.212	-2.214	-2.215	-2.216	-2.218	-2.219	-2.220	-2.220	-2.221	-2.221	-2.220	-2.220	-2.218	-2.218	-2.215	-2.211	-2.209	-2.205	-2.200	-2.195	-2.190	-2.182	-2.175	-2.169	-2.161	-2.152	-2.144	-2.132	-2.122	-2.111	-2.099	-2.086	-2.074	-2.060	-2.047	-2.033	-2.018	-2.002	-1.988	-1.970	-1.955	-1.938	-1.920	-1.902	-1.885	-1.869	-1.850	-1.832	-1.814	-1.796	-1.778	-1.759	-1.740	-1.722	-1.704	-1.685	-1.668	-1.649	-1.631	-1.615	-1.598	-1.580	-1.564	-1.546	-1.531	-1.515	-1.501	-1.485	-1.471	-1.458	-1.444	-1.430	-1.418	-1.406	-1.395	-1.385	-1.374	-1.365	-1.355	-1.348	-1.339	-1.332	-1.325	-1.319	-1.314	-1.310	-1.306	-1.301	-1.299	-1.296	-1.295	-1.294	-1.292	-1.294	-1.292	-1.295	-1.295	-1.298	-1.300	-1.302	-1.308	-1.310	-1.314	-1.319	-1.324	-1.329	-1.334	-1.339	-1.345	-1.350	-1.355	-1.361	-1.368	-1.374	-1.379	-1.384	-1.390	-1.395	-1.400	-1.405	-1.409	-1.414	-1.418	-1.421	-1.424	-1.426	-1.429	-1.431	-1.434	-1.435	-1.436	-1.436	-1.436	-1.435	-1.435	-1.432	-1.431	-1.428	-1.425	-1.421	-1.419	-1.414	-1.410	-1.405	-1.399	-1.394	-1.389	-1.381	-1.376	-1.369	-1.364	-1.358	-1.351	-1.345	-1.339	-1.334	-1.329	-1.322	-1.319	-1.312	-1.309	-1.306	-1.302	-1.300	-1.299	-1.298	-1.298	-1.298	-1.299	-1.300	-1.304	-1.308	-1.312	-1.319	-1.326	-1.335	-1.342	-1.355	-1.366	-1.379	-1.392	-1.409	-1.425	-1.442	-1.461	-1.481	-1.502	-1.524	-1.548	-1.571	-1.598	-1.625	-1.651	-1.680	-1.711	-1.740	-1.771	-1.804	-1.836	-1.869	-1.901	-1.936	-1.970	-2.006	-2.041	-2.078	-2.114	-2.149	-2.185	-2.220	-2.258	-2.292	-2.328	-2.362	-2.396	-2.431	-2.464	-2.498	-2.529	-2.560	-2.590	-2.620	-2.650	-2.678	-2.702	-2.729	-2.754	-2.776	-2.798	-2.819	-2.838	-2.856	-2.874	-2.889	-2.902	-2.914	-2.926	-2.935	-2.942	-2.950	-2.955	-2.959	-2.960	-2.961	-2.961	-2.960	-2.955	-2.952	-2.945	-2.939	-2.931	-2.921	-2.910	-2.899	-2.886	-2.872	-2.858	-2.842	-2.825	-2.809	-2.791	-2.772	-2.754	-2.735	-2.715	-2.695	-2.675	-2.654	-2.632	-2.611	-2.590	-2.569	-2.549	-2.528	-2.508	-2.486	-2.465	-2.445	-2.426	-2.408	-2.388	-2.370	-2.352	-2.336	-2.320	-2.305	-2.290	-2.276	-2.262	-2.250	-2.238	-2.226	-2.218	-2.208	-2.199	-2.191	-2.184	-2.179	-2.174	-2.169	-2.165	-2.162	-2.160	-2.158	-2.158	-2.158	-2.158	-2.158	-2.160	-2.162	-2.165	-2.168	-2.171	-2.174	-2.179	-2.182	-2.186	-2.190	-2.195	-2.199	-2.202	-2.208	-2.210	-2.214	-2.218	-2.221	-2.224	-2.225	-2.226	-2.229	-2.229	-2.229	-2.228	-2.225	-2.224	-2.221	-2.218	-2.212	-2.206	-2.201	-2.192	-2.185	-2.176	-2.166	-2.155	-2.142	-2.129	-2.115	-2.099	-2.084	-2.066	-2.049	-2.030	-2.009	-1.989	-1.968	-1.945	-1.922	-1.898	-1.874	-1.849	-1.822	-1.795	-1.769	-1.740	-1.712	-1.684	-1.655	-1.626	-1.596	-1.566	-1.538	-1.506	-1.476	-1.448	-1.416	-1.386	-1.356	-1.328	-1.298	-1.268	-1.240	-1.210	-1.182	-1.155	-1.129	-1.101	-1.075	-1.050	-1.024	-1.000	-0.975	-0.952	-0.929	-0.908	-0.886	-0.865	-0.844	-0.824	-0.805	-0.788	-0.769	-0.751	-0.735	-0.719	-0.704	-0.688	-0.672	-0.659	-0.644	-0.630	-0.618	-0.606	-0.594	-0.581	-0.570	-0.559	-0.548	-0.536	-0.525	-0.514	-0.504	-0.494	-0.482	-0.472	-0.461	-0.450	-0.440	-0.429	-0.419	-0.406	-0.396	-0.384	-0.374	-0.361	-0.349	-0.336	-0.324	-0.311	-0.299	-0.286	-0.272	-0.259	-0.245	-0.231	-0.218	-0.201	-0.188	-0.171	-0.158	-0.141	-0.125	-0.110	-0.094	-0.076	-0.060	-0.044	-0.028	-0.010	0.006	0.022	0.040	0.056	0.074	0.090	0.108	0.122	0.140	0.156	0.172	0.188	0.204	0.219	0.235	0.249	0.264	0.278	0.291	0.304	0.318	0.329	0.341	0.352	0.364	0.374	0.384	0.392	0.401	0.409	0.416	0.422	0.430	0.434	0.439	0.444	0.446	0.450	0.452	0.452	0.454	0.454	0.454	0.451	0.450	0.448	0.446	0.442	0.438	0.434	0.429	0.422	0.418	0.411	0.405	0.399	0.392	0.384	0.376	0.369	0.360	0.351	0.344	0.335	0.326	0.318	0.309	0.300	0.291	0.282	0.275	0.266	0.259	0.250	0.242	0.235	0.228	0.220	0.214	0.208	0.201	0.196	0.190	0.184	0.179	0.172	0.169	0.165	0.160	0.156	0.152	0.149	0.146	0.142	0.139	0.138	0.135	0.132	0.130	0.128	0.128	0.125	0.124	0.121	0.119	0.118	0.116	0.115	0.112	0.111	0.109	0.106	0.104	0.102	0.099	0.096	0.094	0.091	0.088	0.084	0.079	0.075	0.071	0.066	0.061	0.056	0.050	0.044	0.039	0.031	0.025	0.018	0.010	0.001	-0.006	-0.015	-0.024	-0.034	-0.042	-0.052	-0.062	-0.072	-0.084	-0.094	-0.106	-0.118	-0.129	-0.141	-0.152	-0.164	-0.178	-0.189	-0.201	-0.215	-0.226	-0.239	-0.251	-0.264	-0.275	-0.286	-0.299	-0.311	-0.322	-0.335	-0.345	-0.358	-0.368	-0.378	-0.389	-0.398	-0.406	-0.415	-0.424	-0.431	-0.439	-0.446	-0.454	-0.460	-0.465	-0.471	-0.475	-0.479	-0.481	-0.485	-0.486	-0.489	-0.489	-0.489	-0.490	-0.489	-0.488	-0.486	-0.484	-0.481	-0.479	-0.475	-0.471	-0.466	-0.461	-0.455	-0.450	-0.444	-0.438	-0.431	-0.424	-0.416	-0.409	-0.401	-0.394	-0.386	-0.379	-0.370	-0.364	-0.356	-0.349	-0.341	-0.334	-0.328	-0.321	-0.315	-0.310	-0.304	-0.300	-0.294	-0.291	-0.288	-0.284	-0.282	-0.281	-0.281	-0.280	-0.281	-0.282	-0.285	-0.288	-0.292	-0.298	-0.302	-0.310	-0.318	-0.326	-0.335	-0.345	-0.358	-0.370	-0.382	-0.396	-0.411	-0.428	-0.444	-0.461	-0.480	-0.500	-0.520	-0.540	-0.562	-0.585	-0.606	-0.630	-0.654	-0.680	-0.704	-0.730	-0.755	-0.781	-0.809	-0.835	-0.862	-0.889	-0.916	-0.944	-0.971	-0.998	-1.025	-1.051	-1.079	-1.104	-1.129	-1.155	-1.179	-1.204	-1.228	-1.250	-1.272	-1.292	-1.314	-1.332	-1.352	-1.369	-1.386	-1.401	-1.416	-1.430	-1.442	-1.454	-1.465	-1.474	-1.480	-1.488	-1.494	-1.496	-1.500	-1.500	-1.501	-1.500	-1.498	-1.494	-1.489	-1.482	-1.476	-1.468	-1.459	-1.448	-1.436	-1.422	-1.409	-1.394	-1.379	-1.362	-1.345	-1.326	-1.308	-1.288	-1.266	-1.246	-1.225	-1.202	-1.179	-1.158	-1.134	-1.109	-1.084	-1.060	-1.036	-1.011	-0.988	-0.962	-0.936	-0.912	-0.888	-0.862	-0.839	-0.815	-0.791	-0.768	-0.744	-0.722	-0.700	-0.678	-0.656	-0.635	-0.615	-0.594	-0.574	-0.555	-0.536	-0.519	-0.500	-0.484	-0.466	-0.451	-0.435	-0.421	-0.406	-0.391	-0.378	-0.364	-0.351	-0.339	-0.326	-0.315	-0.304	-0.292	-0.281	-0.271	-0.260	-0.249	-0.239	-0.228	-0.218	-0.208	-0.196	-0.186	-0.174	-0.164	-0.151	-0.140	-0.129	-0.116	-0.102	-0.090	-0.076	-0.062	-0.049	-0.032	-0.018	-0.001	0.015	0.031	0.050	0.068	0.086	0.105	0.126	0.146	0.168	0.190	0.212	0.236	0.260	0.285	0.310	0.335	0.361	0.388	0.415	0.441	0.469	0.498	0.525	0.555	0.584	0.612	0.642	0.671	0.701	0.730	0.760	0.789	0.818	0.848	0.876	0.904	0.932	0.960	0.988	1.014	1.040	1.066	1.091	1.116	1.139	1.162	1.185	1.206	1.226	1.246	1.265	1.282	1.300	1.316	1.331	1.345	1.359	1.371	1.382	1.392	1.401	1.409	1.416	1.422	1.428	1.432	1.435	1.438	1.439	1.440	1.440	1.439	1.436	1.435	1.431	1.426	1.422	1.415	1.409	1.402	1.395	1.388	1.379	1.370	1.360	1.351	1.341	1.330	1.319	1.309	1.298	1.286	1.275	1.262	1.250	1.239	1.228	1.216	1.204	1.191	1.180	1.169	1.159	1.148	1.136	1.125	1.115	1.104	1.094	1.084	1.075	1.065	1.056	1.048	1.039	1.031	1.025	1.016	1.010	1.004	0.998	0.991	0.986	0.980	0.975	0.971	0.966	0.962	0.959	0.954	0.950	0.946	0.944	0.940	0.938	0.934	0.930	0.929	0.924	0.921	0.919	0.915	0.911	0.908	0.904	0.900	0.896	0.890	0.886	0.880	0.874	0.868	0.860	0.854	0.845	0.836	0.828	0.819	0.808	0.798	0.785	0.774	0.761	0.749	0.734	0.721	0.705	0.690	0.674	0.658	0.640	0.622	0.605	0.586	0.569	0.549	0.530	0.510	0.490	0.470	0.449	0.428	0.408	0.386	0.366	0.346	0.326	0.306	0.285	0.265	0.246	0.228	0.209	0.190	0.171	0.155	0.139	0.122	0.106	0.091	0.078	0.064	0.051	0.039	0.028	0.019	0.010	0.001	-0.008	-0.014	-0.020	-0.024	-0.029	-0.032	-0.034	-0.036	-0.038	-0.036	-0.035	-0.034	-0.030	-0.028	-0.022	-0.018	-0.012	-0.006	0.001	0.008	0.015	0.024	0.034	0.042	0.052	0.062	0.072	0.084	0.095	0.106	0.118	0.129	0.140	0.152	0.164	0.175	0.186	0.198	0.209	0.220	0.231	0.241	0.251	0.261	0.270	0.279	0.286	0.295	0.302	0.310	0.318	0.322	0.329	0.332	0.338	0.342	0.345	0.348	0.350	0.351	0.354	0.352	0.354	0.352	0.351	0.350	0.348	0.345	0.342	0.338	0.334	0.330	0.325	0.321	0.316	0.310	0.305	0.299	0.292	0.286	0.280	0.274	0.268	0.260	0.254	0.248	0.241	0.236	0.230	0.225	0.220	0.215	0.210	0.206	0.202	0.199	0.196	0.192	0.191	0.189	0.188	0.188	0.186	0.188	0.188	0.189	0.191	0.192	0.195	0.199	0.202	0.206	0.211	0.218	0.224	0.229	0.236	0.244	0.252	0.261	0.270	0.279	0.289	0.299	0.309	0.319	0.331	0.341	0.352	0.364	0.376	0.389	0.400	0.412	0.425	0.438	0.450	0.462	0.474	0.486	0.499	0.510	0.522	0.534	0.546	0.556	0.568	0.578	0.588	100.000	5.000	2.000	1.000	5.000	0.000	0.000	0.000	0.000	0.000	0.000	0.000	0.000	0.000	0.000	0.000	0.000	0.000	2.555	2.529	2.502	2.478	2.450	2.422	2.395	2.368	2.340	2.312	2.284	2.256	2.226	2.199	2.170	2.141	2.112	2.085	2.055	2.027	1.998	1.970	1.941	1.912	1.885	1.856	1.828	1.800	1.772	1.745	1.716	1.689	1.662	1.635	1.609	1.582	1.556	1.530	1.504	1.479	1.452	1.428	1.402	1.376	1.352	1.328	1.305	1.280	1.258	1.232	1.209	1.188	1.164	1.142	1.119	1.096	1.075	1.052	1.031	1.009	0.988	0.966	0.945	0.924	0.902	0.882	0.861	0.840	0.819	0.799	0.779	0.759	0.736	0.716	0.696	0.675	0.655	0.635	0.614	0.592	0.572	0.551	0.532	0.511	0.490	0.470	0.450	0.428	0.408	0.386	0.366	0.345	0.324	0.302	0.281	0.260	0.239	0.218	0.195	0.175	0.152	0.131	0.110	0.089	0.066	0.045	0.022	0.001	-0.021	-0.042	-0.064	-0.088	-0.109	-0.130	-0.152	-0.175	-0.198	-0.219	-0.241	-0.264	-0.286	-0.308	-0.330	-0.352	-0.375	-0.398	-0.420	-0.442	-0.464	-0.485	-0.507	-0.530	-0.552	-0.574	-0.596	-0.619	-0.640	-0.661	-0.684	-0.705	-0.726	-0.749	-0.770	-0.791	-0.812	-0.834	-0.855	-0.876	-0.898	-0.919	-0.939	-0.959	-0.981	-1.000	-1.021	-1.041	-1.061	-1.081	-1.101	-1.121	-1.141	-1.161	-1.180	-1.199	-1.219	-1.238	-1.256	-1.274	-1.292	-1.311	-1.330	-1.348	-1.366	-1.384	-1.400	-1.419	-1.436	-1.454	-1.470	-1.488	-1.504	-1.521	-1.538	-1.554	-1.570	-1.586	-1.602	-1.619	-1.634	-1.649	-1.665	-1.680	-1.695	-1.709	-1.724	-1.739	-1.754	-1.768	-1.781	-1.795	-1.809	-1.822	-1.835	-1.849	-1.861	-1.874	-1.885	-1.899	-1.910	-1.922	-1.934	-1.944	-1.955	-1.966	-1.975	-1.986	-1.995	-2.005	-2.014	-2.024	-2.033	-2.040	-2.047	-2.055	-2.062	-2.070	-2.078	-2.084	-2.089	-2.095	-2.100	-2.104	-2.109	-2.112	-2.115	-2.120	-2.121	-2.124	-2.125	-2.126	-2.128	-2.128	-2.128	-2.125	-2.124	-2.122	-2.120	-2.118	-2.114	-2.111	-2.106	-2.101	-2.096	-2.090	-2.082	-2.076	-2.069	-2.060	-2.051	-2.041	-2.031	-2.021	-2.010	-1.999	-1.988	-1.974	-1.961	-1.948	-1.934	-1.920	-1.905	-1.889	-1.874	-1.858	-1.841	-1.825	-1.808	-1.791	-1.774	-1.756	-1.738	-1.721	-1.702	-1.684	-1.666	-1.649	-1.630	-1.612	-1.595	-1.576	-1.558	-1.540	-1.524	-1.506	-1.489	-1.472	-1.455	-1.440	-1.424	-1.408	-1.394	-1.379	-1.365	-1.351	-1.336	-1.324	-1.311	-1.300	-1.289	-1.279	-1.268	-1.258	-1.250	-1.240	-1.231	-1.225	-1.216	-1.210	-1.204	-1.199	-1.192	-1.188	-1.184	-1.180	-1.178	-1.174	-1.171	-1.169	-1.168	-1.165	-1.165	-1.164	-1.164	-1.164	-1.164	-1.164	-1.164	-1.165	-1.166	-1.168	-1.169	-1.171	-1.171	-1.172	-1.176	-1.178	-1.180	-1.181	-1.182	-1.185	-1.188	-1.190	-1.191	-1.195	-1.196	-1.198	-1.201	-1.202	-1.204	-1.208	-1.209	-1.210	-1.211	-1.214	-1.215	-1.218	-1.219	-1.220	-1.222	-1.224	-1.225	-1.226	-1.228	-1.229	-1.231	-1.232	-1.235	-1.236	-1.238	-1.240	-1.241	-1.242	-1.245	-1.248	-1.250	-1.252	-1.255	-1.258	-1.261	-1.264	-1.266	-1.270	-1.275	-1.278	-1.282	-1.286	-1.291	-1.296	-1.302	-1.309	-1.314	-1.320	-1.326	-1.332	-1.340	-1.348	-1.355	-1.364	-1.371	-1.380	-1.389	-1.399	-1.408	-1.418	-1.428	-1.436	-1.448	-1.459	-1.470	-1.480	-1.491	-1.502	-1.514	-1.526	-1.538	-1.549	-1.561	-1.574	-1.588	-1.599	-1.612	-1.625	-1.638	-1.650	-1.664	-1.676	-1.689	-1.702	-1.715	-1.728	-1.740	-1.754	-1.766	-1.779	-1.791	-1.805	-1.818	-1.830	-1.844	-1.856	-1.869	-1.881	-1.894	-1.906	-1.919	-1.932	-1.945	-1.958	-1.969	-1.982	-1.995	-2.007	-2.020	-2.033	-2.045	-2.058	-2.070	-2.082	-2.094	-2.106	-2.119	-2.132	-2.144	-2.156	-2.168	-2.181	-2.192	-2.204	-2.218	-2.230	-2.241	-2.252	-2.265	-2.276	-2.289	-2.301	-2.312	-2.324	-2.335	-2.346	-2.358	-2.370	-2.381	-2.392	-2.404	-2.415	-2.426	-2.436	-2.448	-2.459	-2.470	-2.481	-2.492	-2.504	-2.515	-2.526	-2.536	-2.548	-2.559	-2.571	-2.582	-2.595	-2.606	-2.619	-2.631	-2.644	-2.656	-2.670	-2.682	-2.695	-2.709	-2.724	-2.736	-2.751	-2.765	-2.781	-2.795	-2.810	-2.826	-2.841	-2.858	-2.872	-2.890	-2.906	-2.922	-2.940	-2.956	-2.974	-2.990	-3.008	-3.026	-3.042	-3.060	-3.078	-3.094	-3.111	-3.126	-3.144	-3.159	-3.176	-3.191	-3.205	-3.220	-3.234	-3.248	-3.261	-3.272	-3.284	-3.296	-3.308	-3.318	-3.325	-3.335	-3.341	-3.349	-3.355	-3.359	-3.362	-3.365	-3.366	-3.369	-3.368	-3.366	-3.364	-3.361	-3.358	-3.351	-3.345	-3.338	-3.329	-3.320	-3.309	-3.298	-3.285	-3.272	-3.258	-3.242	-3.228	-3.210	-3.194	-3.175	-3.158	-3.136	-3.118	-3.098	-3.076	-3.055	-3.032	-3.010	-2.988	-2.965	-2.942	-2.919	-2.895	-2.872	-2.849	-2.825	-2.802	-2.779	-2.756	-2.734	-2.711	-2.689	-2.668	-2.645	-2.624	-2.602	-2.582	-2.561	-2.541	-2.521	-2.502	-2.484	-2.465	-2.446	-2.429	-2.411	-2.394	-2.378	-2.361	-2.345	-2.330	-2.315	-2.299	-2.285	-2.271	-2.258	-2.244	-2.231	-2.218	-2.205	-2.191	-2.180	-2.168	-2.156	-2.144	-2.131	-2.120	-2.109	-2.099	-2.088	-2.076	-2.065	-2.055	-2.044	-2.034	-2.024	-2.014	-2.004	-1.994	-1.984	-1.974	-1.965	-1.956	-1.948	-1.939	-1.931	-1.922	-1.916	-1.908	-1.900	-1.894	-1.888	-1.881	-1.875	-1.870	-1.865	-1.860	-1.855	-1.851	-1.846	-1.844	-1.840	-1.838	-1.836	-1.834	-1.832	-1.831	-1.831	-1.831	-1.830	-1.830	-1.830	-1.832	-1.832	-1.835	-1.836	-1.839	-1.841	-1.842	-1.846	-1.850	-1.852	-1.855	-1.860	-1.862	-1.866	-1.870	-1.875	-1.879	-1.882	-1.886	-1.891	-1.895	-1.900	-1.905	-1.910	-1.914	-1.919	-1.922	-1.929	-1.932	-1.938	-1.942	-1.948	-1.952	-1.956	-1.961	-1.966	-1.971	-1.976	-1.981	-1.986	-1.991	-1.996	-2.001	-2.006	-2.010	-2.016	-2.021	-2.026	-2.033	-2.038	-2.042	-2.047	-2.054	-2.059	-2.064	-2.069	-2.075	-2.081	-2.086	-2.091	-2.096	-2.101	-2.106	-2.112	-2.116	-2.121	-2.126	-2.131	-2.135	-2.139	-2.142	-2.146	-2.150	-2.152	-2.156	-2.159	-2.161	-2.162	-2.165	-2.166	-2.168	-2.168	-2.168	-2.168	-2.166	-2.165	-2.164	-2.161	-2.158	-2.155	-2.151	-2.148	-2.142	-2.138	-2.131	-2.125	-2.119	-2.112	-2.104	-2.096	-2.086	-2.078	-2.069	-2.059	-2.047	-2.039	-2.027	-2.016	-2.004	-1.992	-1.980	-1.969	-1.956	-1.944	-1.931	-1.919	-1.906	-1.894	-1.881	-1.869	-1.855	-1.844	-1.832	-1.819	-1.808	-1.796	-1.785	-1.774	-1.764	-1.754	-1.742	-1.734	-1.726	-1.718	-1.709	-1.701	-1.695	-1.688	-1.681	-1.675	-1.671	-1.666	-1.662	-1.659	-1.656	-1.654	-1.651	-1.650	-1.649	-1.649	-1.649	-1.649	-1.650	-1.651	-1.652	-1.654	-1.658	-1.660	-1.662	-1.665	-1.669	-1.671	-1.675	-1.679	-1.682	-1.685	-1.689	-1.692	-1.696	-1.700	-1.702	-1.708	-1.710	-1.712	-1.716	-1.718	-1.720	-1.722	-1.724	-1.725	-1.728	-1.728	-1.729	-1.729	-1.729	-1.728	-1.726	-1.725	-1.722	-1.720	-1.718	-1.715	-1.712	-1.708	-1.704	-1.699	-1.694	-1.689	-1.682	-1.676	-1.670	-1.662	-1.656	-1.649	-1.640	-1.632	-1.624	-1.615	-1.606	-1.598	-1.588	-1.579	-1.569	-1.559	-1.550	-1.539	-1.529	-1.519	-1.508	-1.498	-1.488	-1.476	-1.466	-1.456	-1.445	-1.435	-1.425	-1.414	-1.405	-1.395	-1.385	-1.375	-1.366	-1.356	-1.348	-1.339	-1.331	-1.324	-1.315	-1.308	-1.301	-1.295	-1.289	-1.282	-1.278	-1.271	-1.268	-1.264	-1.259	-1.255	-1.251	-1.249	-1.246	-1.245	-1.242	-1.242	-1.241	-1.241	-1.241	-1.241	-1.242	-1.245	-1.245	-1.248	-1.250	-1.251	-1.254	-1.258	-1.261	-1.265	-1.269	-1.272	-1.275	-1.280	-1.284	-1.289	-1.294	-1.298	-1.302	-1.308	-1.311	-1.315	-1.320	-1.325	-1.330	-1.334	-1.338	-1.344	-1.348	-1.351	-1.355	-1.359	-1.361	-1.364	-1.368	-1.371	-1.374	-1.375	-1.379	-1.381	-1.382	-1.385	-1.386	-1.389	-1.390	-1.391	-1.394	-1.395	-1.395	-1.396	-1.399	-1.400	-1.401	-1.402	-1.405	-1.406	-1.409	-1.410	-1.412	-1.416	-1.418	-1.421	-1.425	-1.429	-1.434	-1.438	-1.442	-1.448	-1.452	-1.459	-1.465	-1.472	-1.480	-1.489	-1.498	-1.505	-1.515	-1.526	-1.536	-1.548	-1.560	-1.572	-1.585	-1.598	-1.611	-1.625	-1.640	-1.655	-1.671	-1.686	-1.702	-1.719	-1.735	-1.752	-1.770	-1.786	-1.802	-1.820	-1.839	-1.856	-1.874	-1.892	-1.910	-1.926	-1.944	-1.960	-1.978	-1.994	-2.010	-2.026	-2.042	-2.058	-2.072	-2.086	-2.100	-2.114	-2.125	-2.138	-2.149	-2.159	-2.170	-2.179	-2.186	-2.195	-2.201	-2.208	-2.212	-2.218	-2.221	-2.225	-2.226	-2.226	-2.228	-2.228	-2.225	-2.222	-2.219	-2.215	-2.210	-2.202	-2.196	-2.189	-2.180	-2.171	-2.160	-2.149	-2.138	-2.125	-2.111	-2.096	-2.082	-2.068	-2.050	-2.035	-2.018	-2.000	-1.981	-1.962	-1.944	-1.924	-1.905	-1.885	-1.864	-1.844	-1.824	-1.802	-1.782	-1.761	-1.741	-1.720	-1.699	-1.679	-1.658	-1.638	-1.618	-1.598	-1.579	-1.559	-1.540	-1.522	-1.504	-1.486	-1.471	-1.454	-1.438	-1.422	-1.408	-1.392	-1.380	-1.368	-1.355	-1.344	-1.331	-1.321	-1.311	-1.301	-1.292	-1.285	-1.278	-1.270	-1.264	-1.256	-1.251	-1.246	-1.242	-1.239	-1.235	-1.230	-1.228	-1.225	-1.222	-1.220	-1.218	-1.216	-1.214	-1.211	-1.209	-1.206	-1.205	-1.204	-1.200	-1.198	-1.195	-1.192	-1.189	-1.184	-1.181	-1.176	-1.171	-1.165	-1.159	-1.152	-1.146	-1.138	-1.130	-1.121	-1.111	-1.101	-1.091	-1.080	-1.069	-1.055	-1.042	-1.029	-1.014	-1.000	-0.984	-0.966	-0.950	-0.934	-0.916	-0.898	-0.879	-0.859	-0.840	-0.820	-0.800	-0.779	-0.759	-0.738	-0.718	-0.695	-0.674	-0.652	-0.631	-0.610	-0.588	-0.568	-0.545	-0.525	-0.505	-0.484	-0.464	-0.445	-0.425	-0.406	-0.388	-0.370	-0.352	-0.335	-0.319	-0.302	-0.288	-0.272	-0.259	-0.245	-0.232	-0.220	-0.209	-0.198	-0.188	-0.178	-0.169	-0.160	-0.152	-0.145	-0.139	-0.131	-0.126	-0.121	-0.118	-0.112	-0.110	-0.108	-0.104	-0.101	-0.101	-0.100	-0.100	-0.099	-0.099	-0.100	-0.100	-0.101	-0.102	-0.104	-0.105	-0.106	-0.109	-0.110	-0.112	-0.114	-0.116	-0.120	-0.122	-0.125	-0.128	-0.130	-0.132	-0.135	-0.138	-0.140	-0.141	-0.142	-0.146	-0.148	-0.150	-0.151	-0.154	-0.155	-0.156	-0.158	-0.159	-0.160	-0.160	-0.161	-0.161	-0.162	-0.162	-0.162	-0.162	-0.162	-0.161	-0.161	-0.159	-0.158	-0.156	-0.155	-0.154	-0.152	-0.150	-0.149	-0.145	-0.142	-0.140	-0.138	-0.134	-0.131	-0.129	-0.126	-0.122	-0.120	-0.116	-0.112	-0.110	-0.106	-0.104	-0.100	-0.098	-0.095	-0.092	-0.090	-0.088	-0.085	-0.082	-0.081	-0.080	-0.078	-0.078	-0.076	-0.076	-0.076	-0.076	-0.076	-0.078	-0.078	-0.080	-0.082	-0.085	-0.088	-0.090	-0.094	-0.099	-0.102	-0.106	-0.111	-0.118	-0.122	-0.129	-0.136	-0.141	-0.149	-0.158	-0.165	-0.174	-0.182	-0.191	-0.199	-0.209	-0.219	-0.228	-0.238	-0.248	-0.259	-0.269	-0.279	-0.290	-0.301	-0.312	-0.324	-0.335	-0.348	-0.359	-0.370	-0.381	-0.394	-0.406	-0.418	-0.430	-0.444	-0.455	-0.468	-0.481	-0.494	-0.506	-0.519	-0.532	-0.545	-0.558	-0.571	-0.584	-0.598	-0.611	-0.624	-0.638	-0.650	-0.664	-0.678	-0.690	-0.704	-0.718	-0.731	-0.744	-0.758	-0.772	-0.785	-0.799	-0.812	-0.826	-0.840	-0.852	-0.868	-0.880	-0.892	-0.908	-0.920	-0.934	-0.946	-0.959	-0.971	-0.986	-0.999	-1.011	-1.024	-1.036	-1.049	-1.061	-1.072	-1.085	-1.098	-1.109	-1.122	-1.134	-1.145	-1.156	-1.169	-1.180	-1.192	-1.202	-1.215	-1.225	-1.238	-1.249	-1.260	-1.271	-1.281	-1.292	-1.302	-1.312	-1.322	-1.334	-1.344	-1.354	-1.364	-1.372	-1.382	-1.394	-1.402	-1.412	-1.420	-1.430	-1.439	-1.448	-1.455	-1.462	-1.471	-1.479	-1.486	-1.492	-1.500	-1.506	-1.511	-1.518	-1.522	-1.529	-1.532	-1.536	-1.540	-1.544	-1.546	-1.549	-1.550	-1.552	-1.554	-1.555	-1.556	-1.556	-1.556	-1.556	-1.555	-1.554	-1.551	-1.550	-1.549	-1.545	-1.542	-1.539	-1.535	-1.531	-1.528	-1.525	-1.520	-1.516	-1.511	-1.506	-1.501	-1.498	-1.492	-1.488	-1.482	-1.479	-1.474	-1.469	-1.465	-1.460	-1.456	-1.452	-1.449	-1.445	-1.442	-1.439	-1.435	-1.434	-1.431	-1.430	-1.429	-1.428	-1.426	-1.426	-1.426	-1.428	-1.428	-1.430	-1.431	-1.434	-1.436	-1.439	-1.444	-1.446	-1.451	-1.456	-1.461	-1.468	-1.474	-1.480	-1.488	-1.494	-1.502	-1.510	-1.519	-1.528	-1.536	-1.545	-1.556	-1.565	-1.574	-1.585	-1.595	-1.606	-1.616	-1.628	-1.639	-1.650	-1.660	-1.671	-1.682	-1.692	-1.704	-1.715	-1.725	-1.735	-1.745	-1.755	-1.764	-1.774	-1.782	-1.790	-1.798	-1.805	-1.812	-1.819	-1.825	-1.829	-1.832	-1.836	-1.839	-1.842	-1.842	-1.845	-1.845	-1.844	-1.841	-1.840	-1.836	-1.831	-1.826	-1.820	-1.812	-1.805	-1.795	-1.784	-1.772	-1.761	-1.749	-1.734	-1.719	-1.702	-1.685	-1.669	-1.650	-1.629	-1.609	-1.588	-1.565	-1.542	-1.518	-1.495	-1.469	-1.442	-1.416	-1.390	-1.362	-1.334	-1.305	-1.276	-1.248	-1.218	-1.188	-1.158	-1.126	-1.096	-1.065	-1.034	-1.002	-0.972	-0.942	-0.911	-0.880	-0.849	-0.819	-0.789	-0.759	-0.728	-0.699	-0.669	-0.640	-0.611	-0.584	-0.556	-0.528	-0.501	-0.474	-0.448	-0.421	-0.396	-0.370	-0.346	-0.321	-0.296	-0.272	-0.249	-0.226	-0.202	-0.180	-0.159	-0.138	-0.116	-0.095	-0.075	-0.054	-0.032	-0.012	0.006	0.028	0.048	0.066	0.085	0.104	0.124	0.142	0.161	0.181	0.200	0.219	0.238	0.256	0.275	0.294	0.312	0.332	0.351	0.370	0.389	0.408	0.428	0.446	0.465	0.485	0.504	0.522	0.544	0.564	0.582	0.602	0.624	0.644	0.664	0.684	0.704	0.725	0.744	0.765	0.786	0.806	0.828	0.848	0.868	0.889	0.909	0.929	0.949	0.970	0.990	1.010	1.029	1.049	1.069	1.088	1.106	1.125	1.144	1.162	1.179	1.198	1.215	1.231	1.246	1.262	1.278	1.292	1.306	1.321	1.335	1.348	1.359	1.371	1.381	1.391	1.401	1.410	1.418	1.425	1.432	1.439	1.444	1.449	1.452	1.456	1.459	1.459	1.460	1.460	1.460	1.458	1.456	1.452	1.450	1.446	1.441	1.434	1.428	1.420	1.412	1.405	1.396	1.388	1.376	1.366	1.355	1.344	1.331	1.318	1.305	1.292	1.279	1.264	1.249	1.235	1.219	1.204	1.188	1.171	1.156	1.140	1.122	1.106	1.089	1.071	1.054	1.036	1.019	1.001	0.984	0.966	0.946	0.929	0.911	0.894	0.875	0.858	0.839	0.821	0.804	0.785	0.768	0.749	0.730	0.712	0.694	0.676	0.659	0.640	0.621	0.604	0.586	0.568	0.549	0.532	0.514	0.496	0.478	0.460	0.442	0.424	0.406	0.389	0.370	0.351	0.334	0.315	0.296	0.279	0.261	0.242	0.224	0.205	0.186	0.168	0.149	0.130	0.111	0.092	0.074	0.055	0.036	0.018	-0.001	-0.021	-0.040	-0.059	-0.079	-0.098	-0.116	-0.136	-0.155	-0.174	-0.192	-0.211	-0.230	-0.249	-0.268	-0.285	-0.304	-0.322	-0.340	-0.359	-0.376	-0.392	-0.409	-0.425	-0.442	-0.459	-0.475	-0.489	-0.504	-0.519	-0.531	-0.546	-0.559	-0.570	-0.582	-0.592	-0.604	-0.614	-0.624	-0.632	-0.640	-0.646	-0.654	-0.660	-0.665	-0.670	-0.674	-0.678	-0.680	-0.682	-0.682	-0.682	-0.682	-0.680	-0.679	-0.676	-0.672	-0.669	-0.662	-0.659	-0.651	-0.645	-0.638	-0.629	-0.620	-0.611	-0.600	-0.591	-0.580	-0.568	-0.555	-0.542	-0.530	-0.516	-0.502	-0.488	-0.474	-0.459	-0.444	-0.429	-0.412	-0.396	-0.380	-0.364	-0.348	-0.331	-0.315	-0.299	-0.281	-0.264	-0.248	-0.231	-0.215	-0.198	-0.182	-0.166	-0.151	-0.135	-0.119	-0.104	-0.089	-0.075	-0.059	-0.045	-0.031	-0.018	-0.005	0.008	0.021	0.032	0.045	0.055	0.066	0.076	0.088	0.096	0.108	0.115	0.125	0.132	0.141	0.148	0.154	0.160	0.166	0.172	0.178	0.184	0.188	0.191	0.196	0.200	0.204	0.206	0.210	0.212	0.216	0.218	0.219	0.221	0.222	0.225	0.225	0.226	0.226	0.229	0.230	0.230	0.231	0.230	0.230	0.230	0.231	0.231	0.231	0.231	0.232	0.231	0.232	0.232	0.232	0.232	0.234	0.234	0.235	0.235	0.238	0.238	0.238	0.239	0.240	0.241	0.242	0.244	0.245	0.246	0.249	0.250	0.251	0.254	0.255	0.258	0.258	0.260	0.262	0.264	0.265	0.268	0.270	0.270	0.272	0.274	0.275	0.276	0.278	0.279	0.279	0.280	0.280	0.280	0.279	0.279	0.279	0.278	0.276	0.275	0.272	0.270	0.268	0.264	0.260	0.258	0.252	0.249	0.244	0.239	0.232	0.225	0.219	0.212	0.205	0.198	0.189	0.181	0.172	0.162	0.152	0.142	0.132	0.122	0.111	0.101	0.089	0.079	0.068	0.055	0.044	0.032	0.021	0.009	-0.002	-0.014	-0.026	-0.036	-0.048	-0.059	-0.069	-0.080	-0.090	-0.100	-0.109	-0.118	-0.126	-0.134	-0.142	-0.149	-0.155	-0.162	-0.166	-0.172	-0.176	-0.179	-0.182	-0.185	-0.186	-0.188	-0.188	-0.188	-0.186	-0.185	-0.182	-0.180	-0.176	-0.174	-0.168	-0.164	-0.159	-0.151	-0.145	-0.138	-0.130	-0.121	-0.114	-0.105	-0.096	-0.088	-0.079	-0.069	-0.058	-0.048	-0.038	-0.029	-0.019	-0.008	0.002	0.012	0.022	0.031	0.041	0.051	0.060	0.069	0.076	0.085	0.092	0.100	0.108	0.112	0.119	0.124	0.129	0.134	0.139	0.141	0.144	0.148	0.149	0.150	0.152	0.152	0.152	0.152	0.151	0.151	0.149	0.148	0.146	0.142	0.140	0.136	0.131	0.129	0.124	0.119	0.114	0.110	0.105	0.099	0.094	0.088	0.082	0.078	0.071	0.065	0.059	0.054	0.048	0.042	0.036	0.031	0.026	0.020	0.015	0.011	0.006	0.001	-0.002	-0.008	-0.012	-0.015	-0.020	-0.024	-0.026	-0.030	-0.032	-0.034	-0.036	-0.038	-0.040	-0.041	-0.042	-0.042	-0.044	-0.044	-0.044	-0.041	-0.042	-0.041	-0.039	-0.038	-0.036	-0.032	-0.031	-0.029	-0.026	-0.022	-0.019	-0.015	-0.011	-0.008	-0.002	0.001	0.006	0.010	0.015	0.021	0.025	0.030	0.035	0.040	0.046	0.050	0.055	0.060	0.065	0.069	0.074	0.078	0.081	0.085	0.088	0.091	0.094	0.096	0.099	0.100	0.102	0.102	0.102	0.102	0.102	0.102	0.101	0.100	0.098	0.095	0.092	0.089	0.085	0.081	0.076	0.071	0.066	0.060	0.052	0.046	0.039	0.031	0.024	0.015	0.008	-0.001	-0.010	-0.018	-0.028	-0.038	-0.045	-0.054	-0.062	-0.072	-0.081	-0.090	-0.099	-0.106	-0.115	-0.121	-0.130	-0.136	-0.141	-0.148	-0.154	-0.159	-0.161	-0.166	-0.168	-0.170	-0.171	-0.172	-0.171	-0.170	-0.169	-0.165	-0.160	-0.155	-0.148	-0.141	-0.132	-0.122	-0.111	-0.101	-0.088	-0.072	-0.059	-0.041	-0.024	-0.005	0.015	0.035	0.058	0.080	0.105	0.130	0.156	0.184	0.211	0.241	0.271	0.302	0.335	0.368	0.400	0.434	0.469	0.505	0.541	0.578	0.615	0.651	0.690	0.728	0.766	0.805	0.844	0.882	0.922	0.961	1.000	1.039	1.078	1.116	1.154	1.192	1.230	1.266	1.304	1.340	1.375	1.412	1.446	1.480	1.515	1.548	1.580	1.612	1.644	1.675	1.704	1.732	1.760	1.788	1.815	1.841	1.866	1.892	1.916	1.940	1.964	1.986	2.007	2.030	2.050	2.071	2.091	2.111	2.130	2.149	2.168	2.186	2.204	2.221	2.240	2.258	2.275	2.292	2.310	2.326	2.344	2.361	2.379	2.395	2.412	2.430	2.448	2.465	2.484	2.501	2.520	2.538	2.558	2.575	2.595	2.614	2.632	2.652	2.672	2.692	2.712	2.734	2.754	2.774	2.794	2.814	2.834	2.854	2.875	2.895	2.916	2.935	2.956	2.975	2.994	3.014	3.032	3.051	3.069	3.088	3.105	3.122	3.138	3.154	3.169	3.184	3.198	3.210	3.222	3.234	3.245	3.255	3.264	3.272	3.279	3.286	3.290	3.295	3.299	3.300	3.302	3.301	3.301	3.298	3.295	3.291	3.284	3.279	3.270	3.261	3.251	3.240	3.228	3.215	3.200	3.184	3.168	3.149	3.130	3.110	3.089	3.066	3.044	3.020	2.995	2.969	2.944	2.916	2.889	2.860	2.830	2.801	2.770	2.740	2.708	2.676	2.644	2.611	2.578	2.545	2.512	2.479	2.445	2.411	2.378	2.344	2.310	2.276	2.242	2.210	2.176	2.144	2.112	2.080	2.049	2.018	1.988	1.959	1.930	1.901	1.872	1.846	1.820	1.794	1.769	1.745	1.722	1.700	1.678	1.658	1.638	1.619	1.600	1.584	1.568	1.552	1.539	1.526	1.514	1.502	1.491	1.482	1.474	1.466	1.461	1.455	1.451	1.446	1.444	1.441	1.439	1.439	1.439	1.440	1.441	1.444	1.446	1.450	1.454	1.459	1.464	1.469	1.474	1.480	1.488	1.492	1.501	1.508	1.515	1.521	1.530	1.536	1.545	1.552	1.560	1.568	1.574	1.582	1.589	1.594	1.600	1.606	1.612	1.618	1.621	1.625	1.629	1.631	1.635	1.636	1.639	1.639	1.640	1.640	1.640	1.638	1.636	1.634	1.631	1.628	1.624	1.619	1.614	1.609	1.604	1.598	1.590	1.582	1.575	1.568	1.559	1.551	1.544	1.534	1.526	1.516	1.508	1.499	1.490	1.480	1.472	1.464	1.456	1.448	1.440	1.432	1.425	1.418	1.411	1.405	1.400	1.395	1.390	1.385	1.382	1.378	1.375	1.372	1.370	1.369	1.368	1.368	1.366	1.368	1.368	1.368	1.369	1.370	1.371	1.374	1.375	1.378	1.380	1.382	1.385	1.388	1.390	1.391	1.394	1.396	1.398	1.399	1.399	1.400	1.400	1.400	1.399	1.399	1.396	1.394	1.391	1.386	1.382	1.378	1.372	1.365	1.359	1.350	1.341	1.331	1.322	1.311	1.299	1.286	1.271	1.258	1.242	1.228	1.210	1.192	1.175	1.156	1.138	1.116	1.095	1.074	1.052	1.030	1.006	0.984	0.960	0.936	0.910	0.885	0.859	0.832	0.806	0.779	0.752	0.725	0.698	0.669	0.641	0.611	0.582	0.555	0.526	0.496	0.468	0.438	0.409	0.379	0.348	0.319	0.289	0.259	0.230	0.199	0.169	0.139	0.110	0.079	0.049	0.020	-0.010	-0.040	-0.070	-0.100	-0.129	-0.158	-0.188	-0.216	-0.245	-0.275	-0.304	-0.332	-0.359	-0.388	-0.415	-0.442	-0.470	-0.496	-0.522	-0.549	-0.575	-0.600	-0.624	-0.648	-0.672	-0.696	-0.718	-0.741	-0.762	-0.782	-0.804	-0.822	-0.842	-0.860	-0.878	-0.895	-0.910	-0.926	-0.940	-0.954	-0.965	-0.978	-0.989	-0.999	-1.006	-1.015	-1.022	-1.028	-1.032	-1.035	-1.039	-1.039	-1.039	-1.039	-1.038	-1.035	-1.031	-1.026	-1.020	-1.012	-1.004	-0.995	-0.984	-0.971	-0.959	-0.945	-0.930	-0.914	-0.896	-0.879	-0.859	-0.839	-0.818	-0.795	-0.772	-0.749	-0.722	-0.698	-0.670	-0.642	-0.614	-0.584	-0.555	-0.525	-0.494	-0.461	-0.429	-0.395	-0.361	-0.328	-0.294	-0.259	-0.222	-0.186	-0.151	-0.115	-0.078	-0.040	-0.004	0.034	0.071	0.109	0.146	0.184	0.220	0.259	0.295	0.332	0.370	0.406	0.442	0.480	0.515	0.551	0.586	0.621	0.656	0.691	0.724	0.759	0.791	0.824	0.856	0.886	0.919	0.949	0.979	1.009	1.036	1.065	1.092	1.120	1.148	1.172	1.198	1.222	1.246	1.271	1.295	1.316	1.339	1.360	1.380	1.400	1.419	1.439	1.456	1.475	1.492	1.509	1.525	1.541	1.558	1.572	1.585	1.600	1.614	1.626	1.638	1.649	1.661	1.672	1.682	1.694	1.702	1.712	1.721	1.730	1.739	1.748	1.755	1.762	1.770	1.776	1.782	1.789	1.794	1.800	1.805	1.810	1.815	1.819	1.824	1.829	1.832	1.835	1.839	1.841	1.845	1.849	1.851	1.852	1.856	1.858	1.860	1.862	1.865	1.866	1.868	1.870	1.871	1.874	1.876	1.878	1.880	1.881	1.882	1.886	1.888	1.889	1.891	1.895	1.898	1.899	1.902	1.906	1.909	1.914	1.916	1.920	1.925	1.930	1.935	1.940	1.945	1.952	1.959	1.965	1.971	1.979	1.986	1.996	2.004	2.013	2.022	2.033	2.042	2.054	2.065	2.076	2.088	2.101	2.114	2.126	2.141	2.155	2.169	2.185	2.199	2.216	2.231	2.249	2.264	2.282	2.300	2.318	2.336	2.355	2.374	2.392	2.411	2.431	2.451	2.470	2.490	2.509	2.530	2.550	2.570	2.589	2.610	2.630	2.650	2.670	2.690	2.709	2.728	2.748	2.766	2.785	2.804	2.821	2.839	2.856	2.874	2.890	2.906	2.922	2.936	2.951	2.965	2.980	2.992	3.005	3.016	3.028	3.039	3.049	3.056	3.066	3.074	3.081	3.088	3.094	3.099	3.104	3.106	3.110	3.112	3.114	3.115	3.115	3.114	3.112	3.111	3.108	3.104	3.100	3.094	3.089	3.082	3.075	3.066	3.058	3.048	3.038	3.028	3.015	3.004	2.991	2.976	2.962	2.948	2.931	2.915	2.899	2.880	2.862	2.844	2.825	2.804	2.784	2.762	2.741	2.719	2.696	2.672	2.650	2.625	2.600	2.576	2.551	2.524	2.498	2.471	2.445	2.418	2.390	2.362	2.335	2.308	2.278	2.250	2.221	2.192	2.162	2.134	2.104	2.075	2.045	2.015	1.986	1.956	1.928	1.898	1.869	1.839	1.810	1.780	1.750	1.722	1.692	1.664	1.635	1.606	1.578	1.549	1.521	1.492	1.465	1.436	1.410	1.382	1.354	1.326	1.299	1.271	1.244	1.216	1.190	1.162	1.136	1.109	1.081	1.056	1.029	1.002	0.976	0.950	0.924	0.898	0.872	0.846	0.820	0.794	0.768	0.741	0.715	0.690	0.664	0.638	0.612	0.586	0.561	0.535	0.510	0.485	0.459	0.435	0.410	0.385	0.360	0.335	0.310	0.284	0.260	0.236	0.211	0.188	0.162	0.138	0.115	0.090	0.066	0.042	0.020	-0.005	-0.028	-0.051	-0.075	-0.098	-0.120	-0.144	-0.165	-0.189	-0.211	-0.234	-0.256	-0.278	-0.301	-0.322	-0.344	-0.366	-0.389	-0.410	-0.431	-0.452	-0.474	-0.495	-0.516	-0.539	-0.560	-0.581	-0.602	-0.624	-0.645	-0.666	-0.688	-0.709	-0.730	-0.750	-0.771	-0.792	-0.814	-0.835	-0.856	-0.878	-0.898	-0.919	-0.940	-0.960	-0.982	-1.004	-1.024	-1.044	-1.065	-1.086	-1.108	-1.129	-1.149	-1.170	-1.191	-1.212	-1.234	-1.254	-1.275	-1.295	-1.315	-1.336	-1.356	-1.378	-1.398	-1.418	-1.438	-1.459	-1.478	-1.498	-1.519	-1.538	-1.558	-1.576	-1.596	-1.616	-1.635	-1.654	-1.672	-1.691	-1.710	-1.729	-1.746	-1.765	-1.784	-1.800	-1.818	-1.836	-1.852	-1.870	-1.888	-1.902	-1.920	-1.935	-1.952	-1.968	-1.984	-1.999	-2.013	-2.029	-2.042	-2.056	-2.071	-2.085	-2.099	-2.111	-2.125	-2.138	-2.150	-2.162	-2.174	-2.185	-2.196	-2.208	-2.219	-2.228	-2.239	-2.249	-2.258	-2.268	-2.275	-2.284	-2.291	-2.299	-2.308	-2.314	-2.321	-2.328	-2.335	-2.341	-2.346	-2.352	-2.356	-2.361	-2.366	-2.370	-2.372	-2.376	-2.380	-2.382	-2.385	-2.386	-2.388	-2.389	-2.390	-2.390	-2.390	-2.390	-2.389	-2.389	-2.388	-2.385	-2.382	-2.380	-2.378	-2.375	-2.371	-2.366	-2.361	-2.356	-2.350	-2.345	-2.338	-2.330	-2.324	-2.315	-2.306	-2.298	-2.288	-2.276	-2.266	-2.255	-2.244	-2.231	-2.219	-2.206	-2.192	-2.180	-2.164	-2.150	-2.135	-2.119	-2.102	-2.088	-2.070	-2.054	-2.036	-2.019	-2.001	-1.984	-1.965	-1.948	-1.929	-1.910	-1.891	-1.874	-1.855	-1.836	-1.819	-1.800	-1.781	-1.762	-1.746	-1.728	-1.710	-1.692	-1.676	-1.659	-1.642	-1.626	-1.611	-1.596	-1.582	-1.569	-1.554	-1.541	-1.528	-1.516	-1.505	-1.494	-1.484	-1.474	-1.464	-1.455	-1.448	-1.439	-1.432	-1.426	-1.420	-1.415	-1.409	-1.406	-1.404	-1.399	-1.398	-1.396	-1.394	-1.392	-1.392	-1.394	-1.392	-1.394	-1.396	-1.398	-1.400	-1.402	-1.405	-1.409	-1.411	-1.415	-1.419	-1.424	-1.428	-1.432	-1.438	-1.442	-1.446	-1.452	-1.458	-1.462	-1.469	-1.474	-1.480	-1.486	-1.492	-1.499	-1.505	-1.510	-1.516	-1.521	-1.528	-1.534	-1.539	-1.545	-1.551	-1.555	-1.561	-1.568	-1.572	-1.579	-1.584	-1.590	-1.595	-1.600	-1.606	-1.611	-1.616	-1.621	-1.628	-1.631	-1.638	-1.642	-1.649	-1.654	-1.660	-1.665	-1.671	-1.676	-1.682	-1.689	-1.695	-1.701	-1.706	-1.714	-1.720	-1.728	-1.734	-1.741	-1.750	-1.756	-1.765	-1.772	-1.781	-1.790	-1.799	-1.808	-1.816	-1.825	-1.835	-1.844	-1.855	-1.865	-1.875	-1.885	-1.895	-1.908	-1.919	-1.929	-1.940	-1.951	-1.962	-1.974	-1.986	-1.998	-2.009	-2.021	-2.034	-2.045	-2.058	-2.069	-2.081	-2.094	-2.105	-2.118	-2.130	-2.142	-2.154	-2.166	-2.178	-2.190	-2.200	-2.212	-2.224	-2.235	-2.248	-2.258	-2.270	-2.281	-2.292	-2.302	-2.314	-2.325	-2.335	-2.346	-2.358	-2.369	-2.380	-2.390	-2.400	-2.411	-2.422	-2.432	-2.442	-2.452	-2.462	-2.472	-2.484	-2.494	-2.502	-2.514	-2.524	-2.532	-2.542	-2.554	-2.564	-2.574	-2.582	-2.592	-2.604	-2.612	-2.624	-2.632	-2.642	-2.652	-2.662	-2.671	-2.681	-2.692	-2.702	-2.711	-2.721	-2.730	-2.740	-2.750	-2.760	-2.770	-2.780	-2.790	-2.800	-2.810	-2.820	-2.831	-2.841	-2.850	-2.861	-2.871	-2.882	-2.894	-2.904	-2.915	-2.928	-2.938	-2.949	-2.962	-2.974	-2.986	-2.998	-3.010	-3.024	-3.036	-3.050	-3.064	-3.076	-3.090	-3.105	-3.119	-3.132	-3.148	-3.161	-3.176	-3.192	-3.209	-3.224	-3.239	-3.254	-3.270	-3.285	-3.301	-3.316	-3.332	-3.349	-3.364	-3.379	-3.395	-3.410	-3.425	-3.440	-3.455	-3.468	-3.482	-3.495	-3.509	-3.520	-3.532	-3.544	-3.554	-3.565	-3.575	-3.584	-3.592	-3.601	-3.609	-3.615	-3.620	-3.625	-3.630	-3.632	-3.636	-3.638	-3.638	-3.638	-3.638	-3.635	-3.631	-3.628	-3.624	-3.619	-3.611	-3.605	-3.598	-3.588	-3.579	-3.568	-3.556	-3.545	-3.532	-3.520	-3.505	-3.490	-3.476	-3.459	-3.444	-3.428	-3.409	-3.392	-3.374	-3.355	-3.336	-3.318	-3.299	-3.280	-3.259	-3.240	-3.221	-3.200	-3.181	-3.160	-3.140	-3.121	-3.101	-3.081	-3.062	-3.042	-3.024	-3.004	-2.986	-2.968	-2.949	-2.930	-2.912	-2.894	-2.876	-2.859	-2.841	-2.825	-2.809	-2.791	-2.774	-2.759	-2.742	-2.726	-2.710	-2.695	-2.679	-2.664	-2.649	-2.634	-2.619	-2.604	-2.589	-2.574	-2.559	-2.544	-2.529	-2.515	-2.499	-2.485	-2.470	-2.456	-2.441	-2.426	-2.412	-2.398	-2.384	-2.370	-2.355	-2.340	-2.328	-2.312	-2.298	-2.285	-2.272	-2.259	-2.245	-2.232	-2.219	-2.206	-2.195	-2.182	-2.170	-2.159	-2.149	-2.138	-2.126	-2.116	-2.106	-2.096	-2.086	-2.078	-2.069	-2.061	-2.052	-2.044	-2.038	-2.030	-2.024	-2.018	-2.011	-2.006	-2.001	-1.995	-1.992	-1.988	-1.982	-1.980	-1.976	-1.972	-1.970	-1.969	-1.965	-1.964	-1.962	-1.960	-1.959	-1.958	-1.958	-1.956	-1.956	-1.956	-1.955	-1.955	-1.955	-1.956	-1.956	-1.958	-1.958	-1.959	-1.960	-1.960	-1.962	-1.964	-1.965	-1.968	-1.970	-1.971	-1.974	-1.976	-1.978	-1.981	-1.984	-1.988	-1.990	-1.992	-1.995	-1.999	-2.004	-2.006	-2.010	-2.014	-2.019	-2.022	-2.026	-2.031	-2.035	-2.039	-2.045	-2.049	-2.052	-2.058	-2.062	-2.066	-2.071	-2.075	-2.080	-2.084	-2.089	-2.094	-2.098	-2.101	-2.105	-2.109	-2.112	-2.115	-2.119	-2.121	-2.124	-2.126	-2.130	-2.131	-2.132	-2.135	-2.135	-2.136	-2.136	-2.136	-2.136	-2.135	-2.134	-2.132	-2.130	-2.128	-2.126	-2.122	-2.119	-2.115	-2.111	-2.108	-2.102	-2.096	-2.092	-2.086	-2.080	-2.075	-2.068	-2.061	-2.055	-2.047	-2.040	-2.034	-2.026	-2.018	-2.011	-2.002	-1.996	-1.988	-1.981	-1.974	-1.968	-1.960	-1.952	-1.946	-1.940	-1.934	-1.929	-1.922	-1.918	-1.912	-1.909	-1.904	-1.900	-1.898	-1.894	-1.891	-1.890	-1.889	-1.888	-1.886	-1.886	-1.886	-1.888	-1.890	-1.891	-1.892	-1.895	-1.898	-1.901	-1.905	-1.910	-1.914	-1.919	-1.924	-1.928	-1.934	-1.941	-1.948	-1.952	-1.960	-1.966	-1.972	-1.980	-1.986	-1.994	-2.000	-2.006	-2.014	-2.020	-2.027	-2.033	-2.039	-2.044	-2.050	-2.056	-2.060	-2.065	-2.070	-2.072	-2.076	-2.079	-2.082	-2.085	-2.086	-2.090	-2.091	-2.092	-2.091	-2.092	-2.091	-2.090	-2.089	-2.086	-2.085	-2.081	-2.080	-2.075	-2.071	-2.068	-2.062	-2.056	-2.051	-2.045	-2.039	-2.033	-2.025	-2.018	-2.010	-2.002	-1.994	-1.985	-1.978	-1.968	-1.959	-1.949	-1.939	-1.929	-1.919	-1.909	-1.898	-1.888	-1.878	-1.868	-1.856	-1.845	-1.836	-1.825	-1.814	-1.804	-1.792	-1.782	-1.772	-1.762	-1.751	-1.742	-1.732	-1.724	-1.715	-1.705	-1.698	-1.689	-1.681	-1.672	-1.666	-1.659	-1.652	-1.645	-1.640	-1.634	-1.629	-1.625	-1.620	-1.616	-1.611	-1.608	-1.606	-1.602	-1.601	-1.599	-1.599	-1.598	-1.598	-1.598	-1.598	-1.599	-1.599	-1.600	-1.602	-1.605	-1.606	-1.609	-1.611	-1.614	-1.618	-1.620	-1.624	-1.626	-1.630	-1.634	-1.638	-1.641	-1.644	-1.649	-1.651	-1.654	-1.658	-1.661	-1.665	-1.668	-1.670	-1.674	-1.676	-1.679	-1.681	-1.682	-1.684	-1.686	-1.686	-1.688	-1.689	-1.690	-1.689	-1.690	-1.690	-1.690	-1.689	-1.690	-1.689	-1.689	-1.686	-1.686	-1.684	-1.684	-1.682	-1.681	-1.680	-1.680	-1.679	-1.679	-1.678	-1.678	-1.678	-1.678	-1.678	-1.679	-1.680	-1.681	-1.681	-1.684	-1.686	-1.689	-1.691	-1.695	-1.699	-1.704	-1.708	-1.714	-1.720	-1.725	-1.732	-1.741	-1.749	-1.756	-1.766	-1.776	-1.786	-1.796	-1.809	-1.819	-1.831	-1.844	-1.858	-1.870	-1.885	-1.898	-1.912	-1.928	-1.942	-1.958	-1.971	-1.988	-2.002	-2.018	-2.034	-2.051	-2.066	-2.082	-2.098	-2.114	-2.129	-2.145	-2.159	-2.174	-2.189	-2.202	-2.218	-2.230	-2.245	-2.256	-2.269	-2.280	-2.291	-2.302	-2.314	-2.322	-2.331	-2.340	-2.348	-2.354	-2.360	-2.366	-2.371	-2.375	-2.379	-2.380	-2.382	-2.382	-2.382	-2.382	-2.381	-2.379	-2.375	-2.371	-2.366	-2.361	-2.355	-2.348	-2.340	-2.331	-2.321	-2.310	-2.300	-2.289	-2.276	-2.262	-2.249	-2.234	-2.220	-2.204	-2.189	-2.171	-2.155	-2.136	-2.119	-2.101	-2.081	-2.062	-2.042	-2.024	-2.004	-1.984	-1.964	-1.944	-1.924	-1.902	-1.882	-1.864	-1.844	-1.824	-1.804	-1.784	-1.765	-1.746	-1.728	-1.709	-1.691	-1.672	-1.656	-1.639	-1.622	-1.606	-1.591	-1.576	-1.561	-1.549	-1.535	-1.522	-1.510	-1.500	-1.489	-1.478	-1.468	-1.459	-1.450	-1.442	-1.434	-1.428	-1.421	-1.415	-1.410	-1.405	-1.400	-1.396	-1.391	-1.388	-1.385	-1.381	-1.379	-1.378	-1.374	-1.372	-1.370	-1.368	-1.365	-1.364	-1.361	-1.359	-1.356	-1.354	-1.352	-1.349	-1.345	-1.341	-1.336	-1.332	-1.328	-1.322	-1.316	-1.310	-1.304	-1.298	-1.290	-1.281	-1.271	-1.262	-1.252	-1.241	-1.231	-1.219	-1.208	-1.194	-1.180	-1.165	-1.151	-1.136	-1.120	-1.104	-1.088	-1.070	-1.051	-1.034	-1.015	-0.996	-0.978	-0.959	-0.939	-0.919	-0.899	-0.880	-0.859	-0.839	-0.819	-0.799	-0.779	-0.758	-0.738	-0.718	-0.700	-0.680	-0.660	-0.642	-0.624	-0.606	-0.588	-0.571	-0.555	-0.539	-0.522	-0.507	-0.492	-0.479	-0.465	-0.452	-0.440	-0.428	-0.416	-0.405	-0.395	-0.385	-0.376	-0.366	-0.359	-0.351	-0.345	-0.338	-0.331	-0.325	-0.320	-0.315	-0.310	-0.306	-0.302	-0.300	-0.296	-0.294	-0.291	-0.289	-0.286	-0.285	-0.284	-0.281	-0.281	-0.279	-0.278	-0.278	-0.276	-0.275	-0.274	-0.272	-0.271	-0.271	-0.270	-0.269	-0.269	-0.266	-0.266	-0.264	-0.261	-0.260	-0.259	-0.256	-0.255	-0.252	-0.251	-0.248	-0.246	-0.242	-0.240	-0.236	-0.234	-0.229	-0.226	-0.222	-0.218	-0.214	-0.209	-0.204	-0.200	-0.195	-0.189	-0.184	-0.179	-0.172	-0.166	-0.160	-0.155	-0.149	-0.142	-0.136	-0.130	-0.122	-0.118	-0.110	-0.105	-0.099	-0.091	-0.085	-0.080	-0.074	-0.068	-0.062	-0.056	-0.050	-0.045	-0.041	-0.035	-0.031	-0.028	-0.024	-0.020	-0.018	-0.014	-0.012	-0.010	-0.009	-0.009	-0.008	-0.008	-0.009	-0.009	-0.011	-0.014	-0.016	-0.019	-0.024	-0.028	-0.032	-0.039	-0.042	-0.049	-0.058	-0.064	-0.071	-0.079	-0.088	-0.098	-0.108	-0.118	-0.128	-0.139	-0.149	-0.161	-0.172	-0.185	-0.196	-0.209	-0.222	-0.235	-0.248	-0.261	-0.275	-0.289	-0.301	-0.315	-0.330	-0.344	-0.358	-0.371	-0.386	-0.400	-0.414	-0.428	-0.442	-0.458	-0.471	-0.486	-0.500	-0.515	-0.529	-0.544	-0.559	-0.572	-0.588	-0.601	-0.616	-0.630	-0.645	-0.658	-0.674	-0.688	-0.702	-0.716	-0.731	-0.745	-0.760	-0.775	-0.790	-0.804	-0.819	-0.834	-0.848	-0.862	-0.878	-0.892	-0.908	-0.921	-0.938	-0.952	-0.968	-0.981	-0.996	-1.011	-1.026	-1.041	-1.058	-1.071	-1.086	-1.101	-1.116	-1.130	-1.146	-1.161	-1.176	-1.190	-1.205	-1.220	-1.235	-1.250	-1.265	-1.280	-1.294	-1.309	-1.324	-1.339	-1.352	-1.368	-1.381	-1.396	-1.410	-1.424	-1.439	-1.452	-1.465	-1.479	-1.492	-1.506	-1.518	-1.531	-1.542	-1.556	-1.569	-1.581	-1.592	-1.604	-1.615	-1.626	-1.636	-1.646	-1.656	-1.665	-1.674	-1.684	-1.691	-1.699	-1.706	-1.714	-1.719	-1.726	-1.731	-1.736	-1.741	-1.745	-1.749	-1.751	-1.754	-1.754	-1.756	-1.758	-1.758	-1.758	-1.758	-1.756	-1.755	-1.752	-1.750	-1.746	-1.745	-1.740	-1.736	-1.731	-1.726	-1.722	-1.716	-1.711	-1.705	-1.699	-1.692	-1.686	-1.680	-1.672	-1.665	-1.660	-1.652	-1.645	-1.640	-1.632	-1.625	-1.619	-1.612	-1.606	-1.600	-1.594	-1.589	-1.582	-1.579	-1.574	-1.569	-1.565	-1.561	-1.558	-1.555	-1.552	-1.550	-1.548	-1.546	-1.546	-1.545	-1.545	-1.545	-1.546	-1.548	-1.549	-1.552	-1.554	-1.558	-1.561	-1.565	-1.570	-1.575	-1.580	-1.586	-1.592	-1.599	-1.605	-1.612	-1.620	-1.628	-1.635	-1.642	-1.651	-1.659	-1.669	-1.678	-1.686	-1.696	-1.705	-1.714	-1.724	-1.734	-1.742	-1.751	-1.761	-1.770	-1.780	-1.789	-1.798	-1.806	-1.814	-1.822	-1.830	-1.838	-1.844	-1.851	-1.858	-1.864	-1.870	-1.875	-1.880	-1.884	-1.886	-1.890	-1.892	-1.895	-1.896	-1.898	-1.898	-1.896	-1.895	-1.892	-1.890	-1.888	-1.882	-1.878	-1.871	-1.865	-1.858	-1.849	-1.841	-1.831	-1.821	-1.809	-1.798	-1.784	-1.771	-1.758	-1.741	-1.726	-1.709	-1.692	-1.674	-1.656	-1.638	-1.618	-1.596	-1.576	-1.555	-1.534	-1.511	-1.488	-1.465	-1.441	-1.418	-1.394	-1.369	-1.345	-1.320	-1.295	-1.269	-1.242	-1.218	-1.192	-1.165	-1.140	-1.115	-1.089	-1.062	-1.036	-1.011	-0.986	-0.960	-0.935	-0.911	-0.886	-0.861	-0.836	-0.814	-0.789	-0.766	-0.742	-0.720	-0.695	-0.672	-0.651	-0.629	-0.608	-0.585	-0.564	-0.544	-0.522	-0.502	-0.482	-0.462	-0.444	-0.424	-0.405	-0.385	-0.366	-0.348	-0.329	-0.310	-0.291	-0.274	-0.255	-0.236	-0.218	-0.200	-0.181	-0.164	-0.145	-0.128	-0.110	-0.090	-0.072	-0.052	-0.035	-0.016	0.002	0.021	0.040	0.059	0.078	0.098	0.118	0.138	0.158	0.178	0.199	0.218	0.239	0.260	0.281	0.302	0.324	0.345	0.368	0.390	0.412	0.434	0.456	0.479	0.501	0.524	0.546	0.570	0.591	0.615	0.638	0.660	0.682	0.705	0.728	0.749	0.771	0.794	0.815	0.836	0.858	0.879	0.898	0.919	0.939	0.958	0.976	0.994	1.012	1.029	1.045	1.061	1.078	1.092	1.108	1.121	1.132	1.145	1.156	1.168	1.176	1.186	1.195	1.201	1.209	1.215	1.219	1.224	1.228	1.229	1.231	1.232	1.232	1.231	1.230	1.228	1.224	1.220	1.215	1.209	1.201	1.195	1.188	1.179	1.169	1.159	1.148	1.136	1.124	1.111	1.098	1.085	1.070	1.054	1.039	1.024	1.008	0.990	0.972	0.955	0.936	0.920	0.901	0.882	0.862	0.844	0.825	0.805	0.785	0.765	0.745	0.725	0.705	0.685	0.665	0.644	0.624	0.604	0.584	0.564	0.544	0.522	0.502	0.484	0.464	0.444	0.425	0.405	0.386	0.368	0.348	0.329	0.311	0.292	0.275	0.256	0.239	0.220	0.204	0.185	0.168	0.151	0.134	0.116	0.099	0.082	0.065	0.050	0.032	0.015	-0.001	-0.018	-0.035	-0.051	-0.068	-0.084	-0.102	-0.119	-0.135	-0.151	-0.169	-0.186	-0.204	-0.220	-0.238	-0.254	-0.271	-0.289	-0.306	-0.324	-0.341	-0.358	-0.375	-0.394	-0.411	-0.428	-0.445	-0.462	-0.479	-0.496	-0.514	-0.531	-0.548	-0.565	-0.581	-0.598	-0.615	-0.630	-0.645	-0.662	-0.678	-0.691	-0.706	-0.720	-0.734	-0.748	-0.760	-0.772	-0.784	-0.795	-0.806	-0.816	-0.828	-0.836	-0.844	-0.852	-0.859	-0.865	-0.872	-0.876	-0.881	-0.885	-0.888	-0.890	-0.891	-0.892	-0.892	-0.892	-0.890	-0.889	-0.885	-0.881	-0.878	-0.872	-0.866	-0.860	-0.852	-0.844	-0.836	-0.826	-0.816	-0.806	-0.795	-0.784	-0.771	-0.760	-0.745	-0.732	-0.719	-0.704	-0.689	-0.675	-0.658	-0.642	-0.628	-0.611	-0.594	-0.576	-0.561	-0.544	-0.526	-0.510	-0.492	-0.475	-0.459	-0.442	-0.425	-0.409	-0.392	-0.376	-0.360	-0.345	-0.330	-0.314	-0.300	-0.285	-0.271	-0.258	-0.244	-0.231	-0.219	-0.206	-0.195	-0.184	-0.174	-0.164	-0.154	-0.144	-0.135	-0.128	-0.120	-0.111	-0.104	-0.098	-0.092	-0.086	-0.081	-0.079	-0.074	-0.070	-0.068	-0.064	-0.061	-0.060	-0.058	-0.058	-0.056	-0.056	-0.055	-0.055	-0.056	-0.056	-0.058	-0.059	-0.060	-0.062	-0.062	-0.065	-0.069	-0.070	-0.072	-0.075	-0.079	-0.081	-0.085	-0.089	-0.091	-0.095	-0.099	-0.102	-0.106	-0.109	-0.112	-0.115	-0.119	-0.121	-0.125	-0.129	-0.131	-0.135	-0.138	-0.141	-0.144	-0.146	-0.149	-0.152	-0.154	-0.156	-0.158	-0.160	-0.162	-0.164	-0.166	-0.168	-0.169	-0.171	-0.172	-0.174	-0.174	-0.176	-0.176	-0.178	-0.179	-0.180	-0.181	-0.181	-0.184	-0.184	-0.185	-0.186	-0.188	-0.188	-0.190	-0.191	-0.194	-0.195	-0.196	-0.199	-0.201	-0.205	-0.208	-0.211	-0.215	-0.219	-0.222	-0.226	-0.231	-0.236	-0.241	-0.248	-0.252	-0.259	-0.266	-0.274	-0.280	-0.289	-0.296	-0.304	-0.312	-0.321	-0.330	-0.340	-0.349	-0.359	-0.369	-0.380	-0.389	-0.400	-0.410	-0.421	-0.431	-0.441	-0.451	-0.461	-0.472	-0.482	-0.491	-0.501	-0.511	-0.520	-0.529	-0.538	-0.546	-0.552	-0.560	-0.566	-0.572	-0.580	-0.584	-0.589	-0.594	-0.598	-0.600	-0.602	-0.605	-0.605	-0.605	-0.605	-0.604	-0.602	-0.600	-0.596	-0.592	-0.589	-0.582	-0.578	-0.571	-0.564	-0.556	-0.548	-0.539	-0.531	-0.520	-0.510	-0.500	-0.489	-0.478	-0.466	-0.455	-0.442	-0.430	-0.418	-0.405	-0.391	-0.378	-0.365	-0.352	-0.339	-0.326	-0.314	-0.300	-0.289	-0.276	-0.264	-0.252	-0.241	-0.230	-0.219	-0.209	-0.199	-0.189	-0.180	-0.171	-0.164	-0.156	-0.149	-0.142	-0.136	-0.131	-0.128	-0.121	-0.119	-0.115	-0.111	-0.110	-0.108	-0.106	-0.105	-0.105	-0.104	-0.104	-0.105	-0.106	-0.108	-0.110	-0.112	-0.114	-0.118	-0.120	-0.124	-0.128	-0.131	-0.134	-0.139	-0.142	-0.148	-0.151	-0.156	-0.160	-0.164	-0.169	-0.172	-0.179	-0.182	-0.186	-0.191	-0.195	-0.199	-0.202	-0.206	-0.210	-0.212	-0.218	-0.220	-0.222	-0.225	-0.228	-0.231	-0.232	-0.234	-0.235	-0.238	-0.239	-0.240	-0.240	-0.240	-0.240	-0.240	-0.239	-0.239	-0.238	-0.236	-0.234	-0.232	-0.230	-0.228	-0.225	-0.222	-0.220	-0.216	-0.214	-0.210	-0.206	-0.202	-0.199	-0.195	-0.191	-0.188	-0.182	-0.179	-0.175	-0.170	-0.166	-0.161	-0.158	-0.154	-0.149	-0.146	-0.142	-0.139	-0.136	-0.134	-0.131	-0.129	-0.126	-0.125	-0.122	-0.121	-0.121	-0.121	-0.120	-0.122	-0.122	-0.124	-0.126	-0.128	-0.130	-0.132	-0.138	-0.141	-0.145	-0.150	-0.156	-0.161	-0.168	-0.174	-0.181	-0.189	-0.198	-0.206	-0.214	-0.224	-0.232	-0.242	-0.251	-0.262	-0.272	-0.284	-0.294	-0.305	-0.316	-0.328	-0.338	-0.349	-0.360	-0.370	-0.381	-0.391	-0.402	-0.411	-0.421	-0.430	-0.439	-0.448	-0.456	-0.462	-0.471	-0.478	-0.482	-0.489	-0.492	-0.496	-0.499	-0.501	-0.502	-0.502	-0.501	-0.499	-0.496	-0.492	-0.488	-0.482	-0.476	-0.468	-0.458	-0.448	-0.436	-0.424	-0.410	-0.395	-0.379	-0.360	-0.342	-0.321	-0.301	-0.279	-0.255	-0.231	-0.206	-0.179	-0.151	-0.122	-0.094	-0.062	-0.031	0.001	0.034	0.068	0.102	0.138	0.174	0.210	0.248	0.284	0.321	0.360	0.399	0.436	0.476	0.515	0.554	0.594	0.632	0.671	0.710	0.749	0.788	0.825	0.864	0.901	0.938	0.975	1.010	1.046	1.081	1.116	1.151	1.184	1.216	1.249	1.281	1.311	1.341	1.370	1.399	1.428	1.455	1.482	1.509	1.535	1.559	1.584	1.608	1.631	1.654	1.676	1.699	1.720	1.741	1.761	1.781	1.801	1.822	1.841	1.860	1.880	1.900	1.919	1.938	1.955	1.974	1.992	2.011	2.030	2.049	2.068	2.088	2.105	2.124	2.145	2.164	2.182	2.202	2.222	2.242	2.262	2.284	2.302	2.324	2.345	2.365	2.386	2.408	2.429	2.449	2.469	2.490	2.511	2.532	2.552	2.572	2.594	2.614	2.632	2.652	2.671	2.690	2.709	2.726	2.744	2.761	2.779	2.794	2.809	2.824	2.838	2.850	2.862	2.875	2.886	2.896	2.905	2.914	2.920	2.926	2.931	2.936	2.940	2.941	2.941	2.942	2.941	2.939	2.935	2.930	2.924	2.918	2.909	2.900	2.889	2.878	2.866	2.852	2.838	2.820	2.802	2.784	2.765	2.744	2.724	2.701	2.678	2.652	2.628	2.601	2.575	2.546	2.518	2.489	2.459	2.426	2.396	2.365	2.331	2.299	2.265	2.231	2.199	2.164	2.129	2.095	2.060	2.026	1.990	1.955	1.921	1.886	1.851	1.818	1.784	1.750	1.718	1.684	1.652	1.621	1.590	1.559	1.530	1.499	1.471	1.444	1.416	1.390	1.365	1.340	1.315	1.292	1.270	1.249	1.229	1.210	1.191	1.172	1.156	1.141	1.126	1.111	1.099	1.086	1.076	1.065	1.056	1.048	1.040	1.034	1.026	1.021	1.018	1.014	1.011	1.008	1.006	1.005	1.005	1.005	1.005	1.006	1.008	1.009	1.011	1.014	1.016	1.020	1.022	1.028	1.030	1.035	1.038	1.042	1.046	1.050	1.055	1.059	1.062	1.066	1.070	1.075	1.078	1.081	1.084	1.086	1.089	1.091	1.092	1.095	1.095	1.096	1.096	1.096	1.096	1.096	1.095	1.094	1.091	1.090	1.086	1.084	1.081	1.078	1.072	1.069	1.064	1.058	1.052	1.048	1.042	1.035	1.029	1.022	1.015	1.008	1.000	0.992	0.986	0.979	0.971	0.964	0.956	0.949	0.942	0.936	0.929	0.922	0.916	0.910	0.904	0.899	0.894	0.889	0.884	0.880	0.876	0.872	0.870	0.869	0.866	0.865	0.864	0.862	0.861	0.861	0.862	0.862	0.864	0.865	0.866	0.870	0.871	0.874	0.876	0.880	0.882	0.886	0.889	0.891	0.895	0.899	0.901	0.904	0.906	0.910	0.912	0.914	0.915	0.916	0.916	0.918	0.916	0.916	0.915	0.914	0.911	0.908	0.905	0.900	0.895	0.889	0.882	0.874	0.866	0.858	0.849	0.838	0.826	0.814	0.801	0.786	0.774	0.758	0.742	0.725	0.709	0.691	0.671	0.652	0.634	0.612	0.591	0.570	0.548	0.525	0.501	0.479	0.454	0.430	0.405	0.379	0.354	0.328	0.302	0.276	0.250	0.221	0.194	0.166	0.139	0.111	0.084	0.055	0.028	-0.001	-0.029	-0.058	-0.085	-0.115	-0.144	-0.171	-0.200	-0.229	-0.256	-0.286	-0.315	-0.342	-0.370	-0.400	-0.428	-0.456	-0.485	-0.512	-0.540	-0.568	-0.595	-0.624	-0.651	-0.678	-0.705	-0.730	-0.758	-0.784	-0.810	-0.834	-0.860	-0.884	-0.909	-0.932	-0.956	-0.981	-1.004	-1.025	-1.046	-1.069	-1.089	-1.110	-1.129	-1.148	-1.165	-1.184	-1.200	-1.218	-1.232	-1.246	-1.261	-1.275	-1.288	-1.298	-1.310	-1.319	-1.329	-1.336	-1.344	-1.350	-1.355	-1.359	-1.361	-1.364	-1.365	-1.366	-1.365	-1.364	-1.361	-1.358	-1.352	-1.346	-1.340	-1.331	-1.322	-1.312	-1.301	-1.289	-1.275	-1.261	-1.246	-1.230	-1.212	-1.195	-1.175	-1.155	-1.134	-1.111	-1.089	-1.065	-1.039	-1.012	-0.986	-0.959	-0.931	-0.902	-0.872	-0.842	-0.811	-0.780	-0.748	-0.715	-0.681	-0.648	-0.612	-0.578	-0.542	-0.507	-0.470	-0.434	-0.398	-0.360	-0.324	-0.285	-0.249	-0.211	-0.174	-0.135	-0.098	-0.060	-0.024	0.014	0.051	0.089	0.126	0.162	0.199	0.235	0.269	0.305	0.340	0.374	0.408	0.441	0.475	0.506	0.539	0.570	0.601	0.631	0.661	0.690	0.718	0.745	0.772	0.800	0.825	0.850	0.875	0.899	0.922	0.945	0.966	0.988	1.009	1.029	1.048	1.066	1.085	1.101	1.119	1.135	1.151	1.166	1.181	1.195	1.210	1.222	1.235	1.248	1.260	1.270	1.281	1.291	1.301	1.310	1.320	1.329	1.336	1.345	1.352	1.360	1.366	1.372	1.379	1.385	1.391	1.395	1.400	1.405	1.410	1.414	1.418	1.420	1.424	1.428	1.430	1.434	1.435	1.438	1.439	1.441	1.442	1.444	1.445	1.446	1.446	1.448	1.449	1.450	1.451	1.451	1.451	1.452	1.454	1.455	1.454	1.455	1.456	1.458	1.459	1.460	1.461	1.462	1.464	1.468	1.469	1.471	1.475	1.478	1.480	1.484	1.488	1.492	1.496	1.501	1.506	1.512	1.519	1.525	1.531	1.540	1.546	1.555	1.564	1.572	1.582	1.592	1.602	1.614	1.625	1.636	1.649	1.661	1.674	1.688	1.702	1.716	1.731	1.745	1.761	1.778	1.792	1.809	1.826	1.842	1.861	1.878	1.896	1.914	1.934	1.952	1.970	1.990	2.010	2.029	2.047	2.066	2.086	2.106	2.125	2.145	2.164	2.184	2.202	2.222	2.240	2.260	2.279	2.296	2.315	2.334	2.350	2.368	2.385	2.401	2.419	2.434	2.449	2.465	2.480	2.495	2.509	2.521	2.534	2.546	2.558	2.569	2.579	2.589	2.599	2.606	2.614	2.621	2.628	2.635	2.640	2.644	2.649	2.652	2.655	2.656	2.659	2.658	2.659	2.658	2.656	2.654	2.650	2.648	2.642	2.638	2.632	2.626	2.618	2.610	2.601	2.592	2.582	2.572	2.560	2.549	2.535	2.522	2.509	2.492	2.478	2.461	2.445	2.428	2.409	2.391	2.371	2.351	2.330	2.310	2.288	2.266	2.242	2.219	2.195	2.170	2.144	2.119	2.092	2.066	2.039	2.011	1.984	1.955	1.925	1.895	1.866	1.836	1.805	1.775	1.744	1.712	1.681	1.649	1.618	1.585	1.552	1.519	1.486	1.452	1.420	1.386	1.354	1.321	1.288	1.254	1.220	1.188	1.154	1.119	1.086	1.054	1.020	0.988	0.955	0.922	0.889	0.858	0.825	0.792	0.760	0.728	0.696	0.665	0.632	0.601	0.570	0.540	0.509	0.479	0.449	0.419	0.389	0.359	0.331	0.302	0.272	0.244	0.218	0.189	0.160	0.134	0.106	0.080	0.052	0.026	0.000	-0.026	-0.052	-0.078	-0.102	-0.128	-0.151	-0.178	-0.201	-0.224	-0.249	-0.271	-0.295	-0.319	-0.340	-0.364	-0.386	-0.408	-0.429	-0.451	-0.472	-0.495	-0.516	-0.536	-0.559	-0.579	-0.600	-0.620	-0.641	-0.661	-0.681	-0.701	-0.721	-0.742	-0.761	-0.781	-0.801	-0.820	-0.841	-0.860	-0.880	-0.900	-0.920	-0.940	-0.959	-0.979	-0.999	-1.018	-1.036	-1.056	-1.076	-1.098	-1.116	-1.136	-1.158	-1.178	-1.196	-1.216	-1.238	-1.258	-1.278	-1.298	-1.318	-1.339	-1.359	-1.379	-1.399	-1.420	-1.440	-1.461	-1.481	-1.501	-1.522	-1.544	-1.564	-1.584	-1.605	-1.625	-1.645	-1.666	-1.688	-1.708	-1.729	-1.750	-1.770	-1.790	-1.811	-1.831	-1.851	-1.872	-1.892	-1.912	-1.932	-1.952	-1.974	-1.992	-2.013	-2.033	-2.052	-2.071	-2.090	-2.110	-2.130	-2.149	-2.168	-2.186	-2.205	-2.224	-2.241	-2.260	-2.279	-2.296	-2.312	-2.331	-2.348	-2.365	-2.381	-2.398	-2.414	-2.430	-2.446	-2.462	-2.476	-2.491	-2.506	-2.520	-2.535	-2.549	-2.561	-2.575	-2.588	-2.600	-2.611	-2.624	-2.635	-2.646	-2.658	-2.668	-2.676	-2.688	-2.696	-2.704	-2.712	-2.720	-2.728	-2.735	-2.741	-2.749	-2.754	-2.760	-2.765	-2.770	-2.774	-2.778	-2.781	-2.784	-2.788	-2.789	-2.792	-2.794	-2.795	-2.795	-2.795	-2.795	-2.795	-2.795	-2.792	-2.791	-2.789	-2.788	-2.784	-2.780	-2.778	-2.772	-2.769	-2.764	-2.758	-2.752	-2.748	-2.740	-2.734	-2.725	-2.719	-2.710	-2.701	-2.694	-2.684	-2.675	-2.664	-2.654	-2.642	-2.631	-2.620	-2.608	-2.595	-2.581	-2.568	-2.554	-2.540	-2.524	-2.509	-2.494	-2.478	-2.462	-2.445	-2.429	-2.412	-2.394	-2.376	-2.359	-2.339	-2.320	-2.302	-2.284	-2.264	-2.245	-2.224	-2.205	-2.185	-2.166	-2.145	-2.125	-2.106	-2.085	-2.066	-2.046	-2.027	-2.007	-1.989	-1.970	-1.950	-1.932	-1.914	-1.896	-1.880	-1.862	-1.845	-1.829	-1.812	-1.798	-1.784	-1.769	-1.755	-1.742	-1.730	-1.718	-1.705	-1.695	-1.685	-1.675	-1.665	-1.658	-1.650	-1.642	-1.635	-1.630	-1.624	-1.619	-1.615	-1.611	-1.609	-1.606	-1.604	-1.601	-1.600	-1.600	-1.600	-1.600	-1.600	-1.601	-1.604	-1.604	-1.606	-1.609	-1.611	-1.614	-1.618	-1.620	-1.625	-1.628	-1.631	-1.635	-1.640	-1.644	-1.648	-1.652	-1.656	-1.660	-1.665	-1.670	-1.674	-1.679	-1.682	-1.686	-1.691	-1.695	-1.699	-1.702	-1.706	-1.710	-1.714	-1.718	-1.720	-1.724	-1.728	-1.731	-1.735	-1.736	-1.740	-1.742	-1.746	-1.750	-1.751	-1.755	-1.759	-1.761	-1.764	-1.766	-1.770	-1.774	-1.776	-1.780	-1.784	-1.788	-1.790	-1.795	-1.798	-1.802	-1.806	-1.810	-1.815	-1.820	-1.824	-1.829	-1.834	-1.840	-1.845	-1.851	-1.858	-1.864	-1.870	-1.876	-1.884	-1.891	-1.898	-1.905	-1.914	-1.921	-1.929	-1.938	-1.945	-1.954	-1.962	-1.971	-1.980	-1.990	-1.999	-2.007	-2.018	-2.026	-2.035	-2.046	-2.054	-2.064	-2.075	-2.085	-2.095	-2.105	-2.115	-2.125	-2.136	-2.145	-2.156	-2.166	-2.176	-2.188	-2.196	-2.208	-2.218	-2.228	-2.239	-2.249	-2.260	-2.270	-2.281	-2.291	-2.302	-2.314	-2.322	-2.334	-2.344	-2.356	-2.366	-2.378	-2.389	-2.400	-2.411	-2.422	-2.435	-2.446	-2.459	-2.469	-2.481	-2.494	-2.504	-2.516	-2.528	-2.540	-2.552	-2.562	-2.575	-2.588	-2.600	-2.611	-2.624	-2.635	-2.648	-2.659	-2.670	-2.682	-2.694	-2.706	-2.716	-2.729	-2.740	-2.751	-2.764	-2.774	-2.786	-2.796	-2.808	-2.819	-2.830	-2.841	-2.852	-2.862	-2.874	-2.884	-2.895	-2.906	-2.918	-2.928	-2.939	-2.950	-2.961	-2.971	-2.984	-2.995	-3.006	-3.018	-3.030	-3.042	-3.055	-3.068	-3.080	-3.092	-3.106	-3.119	-3.132	-3.148	-3.160	-3.175	-3.189	-3.204	-3.219	-3.234	-3.249	-3.265	-3.281	-3.296	-3.314	-3.330	-3.346	-3.362	-3.379	-3.396	-3.414	-3.430	-3.448	-3.464	-3.480	-3.496	-3.514	-3.530	-3.545	-3.561	-3.576	-3.591	-3.605	-3.620	-3.634	-3.646	-3.659	-3.670	-3.681	-3.691	-3.701	-3.710	-3.719	-3.728	-3.734	-3.739	-3.745	-3.749	-3.751	-3.754	-3.755	-3.755	-3.755	-3.752	-3.750	-3.746	-3.741	-3.736	-3.730	-3.721	-3.712	-3.702	-3.692	-3.681	-3.669	-3.656	-3.642	-3.629	-3.612	-3.596	-3.580	-3.562	-3.545	-3.528	-3.508	-3.489	-3.469	-3.449	-3.429	-3.408	-3.388	-3.368	-3.346	-3.325	-3.304	-3.282	-3.261	-3.240	-3.219	-3.199	-3.178	-3.158	-3.138	-3.118	-3.098	-3.079	-3.060	-3.041	-3.022	-3.005	-2.989	-2.970	-2.954	-2.938	-2.921	-2.905	-2.890	-2.875	-2.860	-2.846	-2.832	-2.819	-2.804	-2.791	-2.779	-2.766	-2.752	-2.741	-2.730	-2.719	-2.706	-2.694	-2.684	-2.671	-2.661	-2.650	-2.639	-2.628	-2.616	-2.606	-2.595	-2.585	-2.574	-2.564	-2.554	-2.544	-2.534	-2.524	-2.514	-2.504	-2.494	-2.482	-2.472	-2.462	-2.455	-2.445	-2.436	-2.428	-2.419	-2.411	-2.401	-2.394	-2.386	-2.379	-2.371	-2.364	-2.359	-2.351	-2.346	-2.340	-2.335	-2.330	-2.325	-2.320	-2.315	-2.312	-2.309	-2.305	-2.302	-2.300	-2.298	-2.296	-2.294	-2.292	-2.291	-2.291	-2.290	-2.290	-2.289	-2.290	-2.291	-2.290	-2.291	-2.292	-2.294	-2.294	-2.295	-2.298	-2.298	-2.299	-2.300	-2.304	-2.305	-2.306	-2.309	-2.310	-2.311	-2.314	-2.315	-2.318	-2.320	-2.321	-2.324	-2.326	-2.329	-2.330	-2.332	-2.334	-2.336	-2.339	-2.341	-2.342	-2.345	-2.348	-2.350	-2.352	-2.355	-2.358	-2.360	-2.362	-2.368	-2.370	-2.375	-2.378	-2.381	-2.384	-2.389	-2.391	-2.395	-2.400	-2.404	-2.408	-2.411	-2.416	-2.421	-2.425	-2.430	-2.434	-2.439	-2.442	-2.446	-2.451	-2.455	-2.460	-2.464	-2.468	-2.471	-2.476	-2.480	-2.484	-2.486	-2.489	-2.491	-2.494	-2.496	-2.499	-2.500	-2.501	-2.501	-2.501	-2.502	-2.501	-2.499	-2.499	-2.496	-2.495	-2.492	-2.489	-2.486	-2.482	-2.476	-2.471	-2.468	-2.461	-2.455	-2.449	-2.441	-2.435	-2.429	-2.420	-2.411	-2.404	-2.395	-2.388	-2.379	-2.369	-2.360	-2.351	-2.342	-2.334	-2.325	-2.316	-2.309	-2.300	-2.292	-2.285	-2.278	-2.270	-2.264	-2.256	-2.250	-2.245	-2.240	-2.235	-2.232	-2.228	-2.225	-2.224	-2.221	-2.219	-2.219	-2.219	-2.220	-2.220	-2.221	-2.222	-2.226	-2.229	-2.231	-2.236	-2.240	-2.245	-2.250	-2.255	-2.261	-2.269	-2.275	-2.281	-2.289	-2.295	-2.302	-2.311	-2.318	-2.324	-2.332	-2.340	-2.348	-2.354	-2.361	-2.368	-2.374	-2.380	-2.385	-2.391	-2.396	-2.401	-2.405	-2.409	-2.412	-2.414	-2.418	-2.420	-2.421	-2.422	-2.424	-2.422	-2.421	-2.420	-2.419	-2.416	-2.412	-2.409	-2.405	-2.401	-2.395	-2.390	-2.382	-2.376	-2.369	-2.360	-2.351	-2.342	-2.332	-2.322	-2.312	-2.301	-2.290	-2.279	-2.266	-2.254	-2.241	-2.228	-2.215	-2.200	-2.186	-2.172	-2.158	-2.142	-2.128	-2.111	-2.096	-2.081	-2.065	-2.049	-2.034	-2.018	-2.000	-1.984	-1.969	-1.952	-1.936	-1.921	-1.905	-1.891	-1.876	-1.860	-1.845	-1.831	-1.818	-1.804	-1.790	-1.776	-1.764	-1.751	-1.740	-1.728	-1.718	-1.706	-1.696	-1.686	-1.678	-1.669	-1.660	-1.654	-1.645	-1.640	-1.634	-1.628	-1.624	-1.619	-1.616	-1.611	-1.609	-1.608	-1.605	-1.604	-1.602	-1.602	-1.601	-1.602	-1.602	-1.604	-1.605	-1.606	-1.608	-1.610	-1.611	-1.614	-1.616	-1.619	-1.620	-1.622	-1.625	-1.628	-1.630	-1.632	-1.635	-1.638	-1.640	-1.642	-1.644	-1.646	-1.648	-1.649	-1.649	-1.650	-1.651	-1.651	-1.650	-1.650	-1.650	-1.649	-1.648	-1.646	-1.645	-1.644	-1.642	-1.640	-1.638	-1.636	-1.634	-1.631	-1.628	-1.625	-1.624	-1.620	-1.619	-1.616	-1.614	-1.612	-1.610	-1.609	-1.606	-1.605	-1.605	-1.604	-1.604	-1.604	-1.604	-1.605	-1.608	-1.609	-1.611	-1.615	-1.619	-1.621	-1.628	-1.632	-1.639	-1.645	-1.652	-1.660	-1.669	-1.678	-1.688	-1.699	-1.709	-1.720	-1.732	-1.745	-1.759	-1.771	-1.786	-1.801	-1.816	-1.832	-1.848	-1.864	-1.881	-1.898	-1.915	-1.931	-1.950	-1.968	-1.986	-2.004	-2.021	-2.041	-2.059	-2.076	-2.094	-2.111	-2.129	-2.146	-2.164	-2.180	-2.195	-2.211	-2.226	-2.241	-2.256	-2.269	-2.282	-2.296	-2.306	-2.319	-2.329	-2.338	-2.348	-2.355	-2.364	-2.369	-2.376	-2.381	-2.385	-2.388	-2.390	-2.392	-2.392	-2.392	-2.391	-2.389	-2.385	-2.382	-2.378	-2.372	-2.365	-2.359	-2.349	-2.341	-2.330	-2.320	-2.309	-2.298	-2.285	-2.272	-2.258	-2.244	-2.229	-2.212	-2.198	-2.180	-2.162	-2.145	-2.128	-2.110	-2.092	-2.074	-2.055	-2.035	-2.016	-1.998	-1.979	-1.960	-1.941	-1.922	-1.904	-1.885	-1.866	-1.849	-1.831	-1.812	-1.795	-1.779	-1.762	-1.746	-1.730	-1.715	-1.701	-1.686	-1.672	-1.659	-1.646	-1.635	-1.624	-1.612	-1.602	-1.592	-1.582	-1.575	-1.568	-1.560	-1.552	-1.545	-1.539	-1.534	-1.529	-1.524	-1.521	-1.518	-1.514	-1.511	-1.509	-1.506	-1.505	-1.504	-1.502	-1.501	-1.500	-1.499	-1.498	-1.498	-1.496	-1.496	-1.496	-1.495	-1.494	-1.492	-1.490	-1.490	-1.489	-1.486	-1.482	-1.480	-1.478	-1.474	-1.470	-1.466	-1.461	-1.455	-1.450	-1.444	-1.436	-1.429	-1.420	-1.412	-1.402	-1.392	-1.381	-1.371	-1.360	-1.348	-1.335	-1.321	-1.308	-1.292	-1.278	-1.262	-1.246	-1.229	-1.212	-1.196	-1.178	-1.159	-1.140	-1.122	-1.104	-1.084	-1.065	-1.044	-1.025	-1.005	-0.985	-0.965	-0.945	-0.924	-0.904	-0.885	-0.865	-0.845	-0.825	-0.806	-0.786	-0.769	-0.750	-0.731	-0.714	-0.696	-0.680	-0.662	-0.646	-0.630	-0.615	-0.600	-0.584	-0.570	-0.556	-0.542	-0.529	-0.518	-0.505	-0.494	-0.482	-0.471	-0.461	-0.451	-0.441	-0.432	-0.422	-0.414	-0.406	-0.399	-0.390	-0.382	-0.378	-0.370	-0.362	-0.358	-0.351	-0.344	-0.339	-0.332	-0.328	-0.321	-0.316	-0.311	-0.306	-0.300	-0.296	-0.290	-0.285	-0.280	-0.274	-0.269	-0.262	-0.258	-0.251	-0.246	-0.240	-0.234	-0.229	-0.222	-0.218	-0.210	-0.204	-0.196	-0.189	-0.181	-0.175	-0.168	-0.160	-0.152	-0.144	-0.136	-0.128	-0.118	-0.109	-0.100	-0.091	-0.082	-0.072	-0.064	-0.054	-0.044	-0.034	-0.024	-0.015	-0.005	0.006	0.015	0.026	0.035	0.046	0.056	0.065	0.075	0.085	0.094	0.104	0.112	0.121	0.129	0.138	0.146	0.154	0.161	0.168	0.174	0.180	0.186	0.191	0.196	0.200	0.205	0.208	0.210	0.212	0.214	0.215	0.215	0.215	0.214	0.212	0.211	0.209	0.205	0.201	0.198	0.192	0.188	0.182	0.175	0.169	0.161	0.155	0.146	0.136	0.128	0.116	0.106	0.096	0.085	0.075	0.062	0.051	0.039	0.026	0.012	0.000	-0.011	-0.025	-0.039	-0.052	-0.066	-0.080	-0.094	-0.109	-0.122	-0.138	-0.151	-0.166	-0.180	-0.195	-0.210	-0.225	-0.240	-0.255	-0.269	-0.284	-0.300	-0.315	-0.329	-0.345	-0.360	-0.375	-0.390	-0.405	-0.420	-0.436	-0.451	-0.468	-0.482	-0.499	-0.514	-0.529	-0.545	-0.562	-0.579	-0.594	-0.611	-0.626	-0.642	-0.660	-0.676	-0.692	-0.710	-0.726	-0.744	-0.760	-0.778	-0.794	-0.812	-0.829	-0.846	-0.864	-0.881	-0.899	-0.916	-0.932	-0.950	-0.968	-0.986	-1.002	-1.020	-1.038	-1.055	-1.072	-1.089	-1.108	-1.124	-1.141	-1.158	-1.175	-1.191	-1.208	-1.225	-1.241	-1.258	-1.274	-1.289	-1.305	-1.320	-1.335	-1.349	-1.364	-1.379	-1.392	-1.405	-1.419	-1.432	-1.445	-1.458	-1.469	-1.480	-1.492	-1.504	-1.514	-1.524	-1.532	-1.544	-1.552	-1.560	-1.568	-1.575	-1.582	-1.589	-1.594	-1.600	-1.605	-1.609	-1.614	-1.616	-1.620	-1.622	-1.624	-1.626	-1.628	-1.628	-1.628	-1.628	-1.626	-1.626	-1.625	-1.622	-1.620	-1.618	-1.615	-1.611	-1.606	-1.602	-1.599	-1.595	-1.590	-1.585	-1.579	-1.574	-1.569	-1.564	-1.558	-1.554	-1.548	-1.541	-1.536	-1.531	-1.525	-1.520	-1.515	-1.510	-1.505	-1.500	-1.495	-1.491	-1.488	-1.485	-1.481	-1.478	-1.475	-1.472	-1.471	-1.470	-1.469	-1.468	-1.468	-1.468	-1.468	-1.469	-1.470	-1.472	-1.475	-1.479	-1.481	-1.485	-1.491	-1.495	-1.501	-1.506	-1.512	-1.520	-1.528	-1.535	-1.542	-1.552	-1.560	-1.569	-1.579	-1.589	-1.599	-1.610	-1.620	-1.631	-1.642	-1.654	-1.665	-1.676	-1.689	-1.700	-1.712	-1.722	-1.735	-1.746	-1.758	-1.770	-1.780	-1.791	-1.802	-1.812	-1.822	-1.834	-1.844	-1.852	-1.861	-1.870	-1.878	-1.886	-1.892	-1.899	-1.905	-1.910	-1.915	-1.919	-1.922	-1.925	-1.928	-1.929	-1.930	-1.930	-1.929	-1.928	-1.926	-1.921	-1.919	-1.914	-1.909	-1.901	-1.894	-1.886	-1.879	-1.869	-1.858	-1.848	-1.835	-1.822	-1.809	-1.795	-1.780	-1.764	-1.748	-1.730	-1.712	-1.694	-1.675	-1.655	-1.635	-1.615	-1.592	-1.571	-1.549	-1.526	-1.502	-1.480	-1.455	-1.431	-1.408	-1.381	-1.358	-1.331	-1.306	-1.280	-1.254	-1.229	-1.202	-1.176	-1.150	-1.124	-1.098	-1.071	-1.045	-1.019	-0.992	-0.968	-0.942	-0.916	-0.892	-0.866	-0.842	-0.818	-0.792	-0.768	-0.744	-0.719	-0.696	-0.672	-0.649	-0.626	-0.604	-0.581	-0.558	-0.536	-0.515	-0.492	-0.471	-0.450	-0.429	-0.406	-0.386	-0.366	-0.344	-0.324	-0.302	-0.282	-0.262	-0.241	-0.221	-0.200	-0.180	-0.159	-0.139	-0.118	-0.098	-0.076	-0.056	-0.034	-0.012	0.009	0.031	0.051	0.074	0.095	0.118	0.140	0.162	0.185	0.209	0.231	0.255	0.278	0.302	0.326	0.350	0.375	0.400	0.425	0.450	0.474	0.500	0.525	0.550	0.576	0.602	0.628	0.654	0.679	0.705	0.730	0.756	0.782	0.806	0.831	0.856	0.882	0.906	0.930	0.955	0.979	1.001	1.024	1.048	1.070	1.090	1.111	1.131	1.151	1.171	1.190	1.208	1.225	1.242	1.259	1.274	1.289	1.304	1.316	1.329	1.340	1.351	1.361	1.370	1.378	1.386	1.392	1.399	1.402	1.408	1.411	1.412	1.415	1.416	1.416	1.415	1.414	1.411	1.408	1.402	1.398	1.392	1.386	1.379	1.371	1.362	1.354	1.344	1.332	1.321	1.310	1.298	1.285	1.270	1.258	1.241	1.226	1.211	1.195	1.179	1.162	1.145	1.126	1.110	1.091	1.072	1.054	1.034	1.014	0.994	0.975	0.954	0.934	0.912	0.892	0.871	0.850	0.830	0.809	0.788	0.768	0.745	0.725	0.704	0.681	0.661	0.640	0.619	0.598	0.578	0.556	0.535	0.514	0.494	0.472	0.452	0.431	0.410	0.390	0.370	0.350	0.330	0.309	0.289	0.270	0.249	0.230	0.210	0.189	0.170	0.150	0.130	0.110	0.091	0.070	0.050	0.030	0.010	-0.010	-0.030	-0.050	-0.070	-0.091	-0.111	-0.131	-0.152	-0.172	-0.194	-0.215	-0.235	-0.256	-0.276	-0.298	-0.318	-0.339	-0.359	-0.380	-0.400	-0.420	-0.441	-0.462	-0.481	-0.502	-0.522	-0.541	-0.561	-0.581	-0.600	-0.619	-0.636	-0.655	-0.672	-0.691	-0.709	-0.725	-0.741	-0.758	-0.772	-0.788	-0.802	-0.816	-0.830	-0.841	-0.855	-0.866	-0.876	-0.888	-0.896	-0.906	-0.914	-0.922	-0.930	-0.936	-0.941	-0.946	-0.951	-0.955	-0.958	-0.959	-0.960	-0.961	-0.962	-0.961	-0.960	-0.958	-0.955	-0.951	-0.948	-0.942	-0.938	-0.931	-0.924	-0.918	-0.910	-0.901	-0.891	-0.882	-0.872	-0.862	-0.851	-0.840	-0.828	-0.815	-0.802	-0.790	-0.776	-0.762	-0.749	-0.735	-0.720	-0.705	-0.691	-0.676	-0.661	-0.645	-0.630	-0.615	-0.599	-0.584	-0.569	-0.555	-0.540	-0.525	-0.510	-0.496	-0.482	-0.469	-0.455	-0.441	-0.429	-0.416	-0.404	-0.392	-0.380	-0.369	-0.359	-0.348	-0.339	-0.328	-0.319	-0.311	-0.302	-0.294	-0.288	-0.280	-0.272	-0.268	-0.262	-0.258	-0.254	-0.250	-0.246	-0.242	-0.239	-0.236	-0.235	-0.234	-0.231	-0.230	-0.230	-0.229	-0.229	-0.229	-0.229	-0.229	-0.230	-0.230	-0.231	-0.232	-0.234	-0.236	-0.239	-0.239	-0.241	-0.245	-0.246	-0.249	-0.251	-0.254	-0.256	-0.259	-0.261	-0.264	-0.266	-0.269	-0.271	-0.274	-0.275	-0.278	-0.280	-0.282	-0.284	-0.286	-0.288	-0.290	-0.291	-0.292	-0.294	-0.296	-0.296	-0.298	-0.299	-0.300	-0.300	-0.302	-0.302	-0.304	-0.304	-0.305	-0.305	-0.306	-0.306	-0.306	-0.308	-0.308	-0.309	-0.309	-0.309	-0.310	100.000	5.000	2.000	1.000	6.000	0.000	0.000	0.000	0.000	0.000	0.000	0.000	0.000	0.000	0.000	0.000	0.000	0.000	4.611	4.606	4.601	4.596	4.591	4.586	4.580	4.574	4.566	4.560	4.551	4.542	4.535	4.526	4.518	4.508	4.499	4.488	4.478	4.466	4.455	4.445	4.431	4.420	4.408	4.394	4.381	4.368	4.355	4.340	4.325	4.311	4.296	4.280	4.265	4.250	4.234	4.216	4.201	4.184	4.166	4.149	4.131	4.114	4.095	4.077	4.059	4.041	4.022	4.004	3.985	3.966	3.948	3.929	3.910	3.891	3.871	3.852	3.834	3.814	3.795	3.776	3.758	3.739	3.720	3.701	3.682	3.664	3.646	3.628	3.610	3.591	3.574	3.558	3.539	3.522	3.504	3.488	3.471	3.454	3.439	3.421	3.405	3.389	3.374	3.358	3.342	3.326	3.311	3.296	3.281	3.268	3.251	3.238	3.222	3.208	3.194	3.179	3.164	3.150	3.135	3.121	3.106	3.091	3.078	3.062	3.049	3.035	3.019	3.005	2.990	2.975	2.960	2.946	2.931	2.916	2.900	2.885	2.870	2.854	2.839	2.824	2.809	2.792	2.778	2.761	2.746	2.730	2.714	2.699	2.682	2.666	2.650	2.635	2.619	2.602	2.588	2.571	2.555	2.540	2.525	2.509	2.494	2.478	2.461	2.446	2.431	2.415	2.400	2.385	2.369	2.354	2.340	2.324	2.309	2.295	2.279	2.265	2.249	2.235	2.220	2.205	2.190	2.176	2.161	2.146	2.131	2.116	2.102	2.088	2.072	2.058	2.044	2.029	2.014	1.999	1.984	1.970	1.955	1.941	1.925	1.911	1.896	1.881	1.866	1.852	1.838	1.824	1.809	1.795	1.781	1.766	1.752	1.739	1.725	1.711	1.698	1.685	1.671	1.659	1.646	1.634	1.621	1.610	1.598	1.586	1.575	1.565	1.554	1.544	1.532	1.524	1.514	1.505	1.496	1.486	1.479	1.470	1.462	1.454	1.446	1.439	1.432	1.425	1.418	1.411	1.405	1.399	1.394	1.388	1.382	1.376	1.372	1.368	1.362	1.358	1.352	1.349	1.345	1.340	1.336	1.332	1.329	1.325	1.321	1.319	1.315	1.311	1.309	1.305	1.301	1.300	1.298	1.295	1.294	1.292	1.290	1.289	1.289	1.288	1.286	1.288	1.286	1.288	1.288	1.289	1.290	1.292	1.294	1.296	1.300	1.302	1.306	1.310	1.314	1.319	1.325	1.329	1.336	1.341	1.348	1.355	1.362	1.369	1.378	1.385	1.394	1.402	1.411	1.421	1.430	1.440	1.450	1.460	1.470	1.480	1.491	1.501	1.511	1.522	1.534	1.544	1.555	1.565	1.576	1.586	1.596	1.606	1.618	1.626	1.636	1.645	1.655	1.664	1.672	1.681	1.689	1.696	1.705	1.712	1.720	1.726	1.734	1.739	1.744	1.749	1.754	1.759	1.762	1.765	1.770	1.771	1.775	1.778	1.780	1.781	1.782	1.784	1.785	1.785	1.785	1.785	1.785	1.784	1.782	1.782	1.780	1.779	1.778	1.775	1.772	1.770	1.768	1.765	1.761	1.759	1.756	1.752	1.749	1.745	1.741	1.739	1.735	1.731	1.728	1.724	1.720	1.716	1.712	1.709	1.705	1.701	1.698	1.694	1.690	1.686	1.682	1.679	1.676	1.671	1.669	1.665	1.661	1.659	1.655	1.651	1.649	1.646	1.642	1.640	1.636	1.634	1.631	1.628	1.625	1.622	1.620	1.616	1.614	1.611	1.608	1.605	1.602	1.600	1.596	1.594	1.591	1.588	1.585	1.581	1.579	1.575	1.571	1.569	1.565	1.561	1.558	1.554	1.549	1.545	1.541	1.536	1.532	1.528	1.521	1.516	1.511	1.505	1.500	1.492	1.488	1.480	1.472	1.465	1.459	1.450	1.442	1.434	1.425	1.415	1.405	1.396	1.386	1.375	1.364	1.352	1.340	1.328	1.316	1.302	1.290	1.276	1.262	1.249	1.232	1.218	1.202	1.185	1.169	1.152	1.136	1.118	1.101	1.082	1.065	1.046	1.029	1.010	0.991	0.972	0.952	0.934	0.915	0.896	0.878	0.858	0.840	0.820	0.802	0.782	0.764	0.748	0.729	0.710	0.694	0.676	0.660	0.642	0.626	0.611	0.596	0.581	0.568	0.552	0.539	0.526	0.514	0.502	0.490	0.479	0.468	0.458	0.449	0.439	0.430	0.421	0.414	0.406	0.398	0.391	0.384	0.378	0.371	0.366	0.360	0.354	0.349	0.342	0.339	0.332	0.328	0.322	0.319	0.314	0.309	0.302	0.298	0.292	0.288	0.281	0.276	0.270	0.264	0.256	0.249	0.244	0.236	0.228	0.221	0.214	0.205	0.196	0.189	0.180	0.170	0.161	0.152	0.144	0.134	0.124	0.114	0.105	0.095	0.085	0.076	0.066	0.058	0.049	0.039	0.030	0.022	0.014	0.006	-0.001	-0.009	-0.016	-0.022	-0.028	-0.031	-0.038	-0.040	-0.042	-0.045	-0.046	-0.048	-0.048	-0.046	-0.045	-0.041	-0.039	-0.034	-0.028	-0.022	-0.015	-0.008	0.001	0.011	0.022	0.034	0.048	0.060	0.075	0.090	0.106	0.122	0.140	0.158	0.176	0.196	0.216	0.238	0.259	0.280	0.302	0.325	0.348	0.371	0.395	0.418	0.442	0.466	0.490	0.515	0.539	0.564	0.588	0.612	0.635	0.659	0.682	0.706	0.730	0.752	0.774	0.796	0.819	0.840	0.861	0.881	0.901	0.921	0.940	0.960	0.978	0.996	1.012	1.029	1.045	1.060	1.074	1.089	1.102	1.116	1.129	1.141	1.152	1.162	1.172	1.182	1.191	1.199	1.208	1.214	1.221	1.226	1.231	1.236	1.240	1.244	1.246	1.249	1.250	1.250	1.250	1.249	1.248	1.245	1.242	1.239	1.235	1.231	1.226	1.220	1.212	1.206	1.199	1.191	1.181	1.172	1.162	1.152	1.141	1.131	1.120	1.106	1.095	1.081	1.068	1.055	1.041	1.028	1.014	0.998	0.984	0.969	0.954	0.939	0.924	0.909	0.894	0.880	0.864	0.850	0.835	0.820	0.805	0.792	0.778	0.764	0.751	0.738	0.725	0.712	0.700	0.688	0.675	0.664	0.652	0.642	0.631	0.621	0.611	0.602	0.592	0.582	0.574	0.565	0.556	0.548	0.539	0.531	0.524	0.515	0.509	0.500	0.492	0.485	0.478	0.471	0.462	0.454	0.446	0.439	0.430	0.421	0.412	0.405	0.395	0.386	0.378	0.368	0.358	0.349	0.339	0.328	0.318	0.306	0.296	0.284	0.272	0.260	0.249	0.238	0.224	0.214	0.201	0.189	0.174	0.161	0.149	0.135	0.124	0.111	0.098	0.086	0.072	0.061	0.049	0.038	0.025	0.014	0.004	-0.008	-0.018	-0.028	-0.036	-0.046	-0.055	-0.062	-0.071	-0.078	-0.084	-0.090	-0.096	-0.101	-0.105	-0.110	-0.112	-0.115	-0.118	-0.119	-0.121	-0.122	-0.122	-0.122	-0.121	-0.120	-0.119	-0.116	-0.115	-0.111	-0.110	-0.106	-0.102	-0.099	-0.096	-0.092	-0.088	-0.084	-0.080	-0.076	-0.071	-0.069	-0.065	-0.060	-0.056	-0.054	-0.050	-0.048	-0.045	-0.042	-0.041	-0.039	-0.038	-0.036	-0.036	-0.035	-0.036	-0.036	-0.036	-0.038	-0.040	-0.042	-0.044	-0.048	-0.051	-0.055	-0.059	-0.064	-0.068	-0.072	-0.076	-0.082	-0.088	-0.092	-0.100	-0.106	-0.112	-0.118	-0.124	-0.130	-0.136	-0.142	-0.149	-0.155	-0.161	-0.166	-0.172	-0.178	-0.182	-0.188	-0.192	-0.198	-0.202	-0.206	-0.210	-0.214	-0.216	-0.220	-0.222	-0.224	-0.226	-0.228	-0.228	-0.229	-0.229	-0.229	-0.228	-0.226	-0.225	-0.224	-0.221	-0.218	-0.215	-0.212	-0.208	-0.204	-0.199	-0.192	-0.188	-0.181	-0.175	-0.168	-0.161	-0.154	-0.145	-0.138	-0.129	-0.119	-0.110	-0.101	-0.091	-0.081	-0.070	-0.060	-0.049	-0.036	-0.025	-0.014	-0.002	0.010	0.022	0.035	0.049	0.060	0.074	0.086	0.099	0.112	0.125	0.139	0.151	0.164	0.176	0.189	0.201	0.214	0.226	0.238	0.249	0.260	0.272	0.282	0.294	0.304	0.312	0.322	0.332	0.340	0.348	0.356	0.362	0.369	0.376	0.381	0.386	0.391	0.396	0.399	0.402	0.405	0.406	0.409	0.410	0.411	0.410	0.410	0.410	0.409	0.405	0.404	0.401	0.398	0.395	0.391	0.388	0.382	0.378	0.372	0.368	0.362	0.355	0.349	0.344	0.338	0.331	0.324	0.318	0.310	0.302	0.296	0.289	0.281	0.275	0.268	0.260	0.252	0.246	0.238	0.230	0.224	0.216	0.209	0.201	0.194	0.186	0.179	0.170	0.164	0.156	0.148	0.140	0.132	0.125	0.116	0.108	0.099	0.091	0.082	0.074	0.065	0.055	0.045	0.036	0.026	0.016	0.006	-0.005	-0.016	-0.028	-0.040	-0.051	-0.064	-0.076	-0.089	-0.101	-0.116	-0.130	-0.144	-0.159	-0.174	-0.189	-0.204	-0.220	-0.236	-0.254	-0.269	-0.286	-0.302	-0.320	-0.336	-0.355	-0.374	-0.390	-0.409	-0.428	-0.446	-0.464	-0.482	-0.501	-0.520	-0.539	-0.556	-0.575	-0.594	-0.611	-0.630	-0.646	-0.665	-0.682	-0.699	-0.716	-0.734	-0.750	-0.765	-0.781	-0.795	-0.810	-0.824	-0.838	-0.851	-0.864	-0.876	-0.888	-0.898	-0.909	-0.918	-0.926	-0.934	-0.940	-0.948	-0.952	-0.958	-0.961	-0.965	-0.966	-0.968	-0.968	-0.968	-0.966	-0.964	-0.961	-0.956	-0.951	-0.946	-0.939	-0.931	-0.922	-0.914	-0.902	-0.891	-0.880	-0.868	-0.854	-0.839	-0.825	-0.810	-0.792	-0.776	-0.759	-0.741	-0.722	-0.704	-0.685	-0.665	-0.646	-0.625	-0.605	-0.584	-0.564	-0.542	-0.522	-0.501	-0.480	-0.459	-0.440	-0.419	-0.399	-0.379	-0.360	-0.341	-0.321	-0.302	-0.285	-0.268	-0.250	-0.234	-0.218	-0.202	-0.188	-0.174	-0.160	-0.146	-0.134	-0.121	-0.111	-0.100	-0.091	-0.081	-0.072	-0.065	-0.058	-0.051	-0.044	-0.039	-0.034	-0.029	-0.024	-0.021	-0.018	-0.014	-0.012	-0.010	-0.008	-0.006	-0.005	-0.004	-0.004	-0.002	-0.001	-0.001	-0.001	0.001	0.000	0.000	0.000	0.000	0.001	0.001	0.001	0.002	0.004	0.005	0.006	0.008	0.009	0.012	0.014	0.016	0.019	0.021	0.025	0.029	0.032	0.036	0.041	0.045	0.050	0.054	0.059	0.064	0.070	0.075	0.080	0.086	0.091	0.098	0.104	0.109	0.116	0.121	0.128	0.134	0.139	0.146	0.151	0.156	0.162	0.168	0.172	0.179	0.182	0.188	0.191	0.195	0.200	0.204	0.208	0.210	0.214	0.218	0.219	0.221	0.222	0.225	0.226	0.228	0.230	0.231	0.231	0.232	0.231	0.231	0.232	0.231	0.231	0.230	0.231	0.230	0.229	0.228	0.226	0.225	0.222	0.221	0.220	0.218	0.216	0.214	0.214	0.211	0.209	0.208	0.206	0.204	0.201	0.200	0.198	0.195	0.194	0.190	0.189	0.188	0.185	0.182	0.181	0.180	0.176	0.175	0.171	0.169	0.168	0.164	0.162	0.160	0.156	0.154	0.152	0.150	0.146	0.144	0.140	0.139	0.136	0.132	0.130	0.126	0.124	0.120	0.118	0.114	0.112	0.109	0.106	0.102	0.099	0.096	0.094	0.090	0.088	0.084	0.081	0.079	0.075	0.072	0.069	0.068	0.064	0.061	0.058	0.055	0.051	0.050	0.048	0.044	0.041	0.039	0.035	0.032	0.030	0.026	0.024	0.021	0.018	0.015	0.012	0.009	0.006	0.002	-0.001	-0.005	-0.009	-0.012	-0.016	-0.021	-0.025	-0.030	-0.034	-0.039	-0.044	-0.049	-0.054	-0.059	-0.065	-0.070	-0.078	-0.082	-0.090	-0.098	-0.104	-0.111	-0.120	-0.128	-0.135	-0.144	-0.152	-0.161	-0.171	-0.181	-0.191	-0.201	-0.212	-0.225	-0.236	-0.249	-0.261	-0.274	-0.286	-0.300	-0.314	-0.329	-0.342	-0.359	-0.375	-0.391	-0.408	-0.425	-0.442	-0.460	-0.478	-0.496	-0.515	-0.534	-0.554	-0.574	-0.594	-0.615	-0.635	-0.658	-0.678	-0.700	-0.722	-0.742	-0.765	-0.788	-0.811	-0.834	-0.856	-0.879	-0.902	-0.925	-0.948	-0.970	-0.992	-1.016	-1.038	-1.061	-1.084	-1.105	-1.128	-1.149	-1.171	-1.191	-1.212	-1.232	-1.254	-1.274	-1.292	-1.312	-1.331	-1.350	-1.369	-1.386	-1.404	-1.422	-1.439	-1.456	-1.472	-1.490	-1.506	-1.522	-1.538	-1.552	-1.569	-1.582	-1.598	-1.612	-1.626	-1.641	-1.654	-1.669	-1.682	-1.695	-1.709	-1.722	-1.735	-1.748	-1.761	-1.774	-1.788	-1.800	-1.812	-1.825	-1.838	-1.850	-1.862	-1.875	-1.886	-1.899	-1.911	-1.922	-1.935	-1.946	-1.958	-1.969	-1.979	-1.990	-2.000	-2.010	-2.020	-2.030	-2.039	-2.047	-2.058	-2.065	-2.072	-2.080	-2.088	-2.095	-2.101	-2.106	-2.112	-2.118	-2.121	-2.126	-2.129	-2.132	-2.135	-2.138	-2.139	-2.139	-2.140	-2.140	-2.139	-2.139	-2.138	-2.135	-2.134	-2.130	-2.128	-2.122	-2.119	-2.114	-2.109	-2.104	-2.098	-2.091	-2.085	-2.078	-2.070	-2.064	-2.055	-2.047	-2.039	-2.030	-2.021	-2.013	-2.004	-1.995	-1.986	-1.976	-1.966	-1.958	-1.948	-1.939	-1.929	-1.920	-1.910	-1.900	-1.891	-1.882	-1.874	-1.865	-1.855	-1.846	-1.838	-1.829	-1.821	-1.812	-1.805	-1.796	-1.789	-1.781	-1.774	-1.766	-1.759	-1.751	-1.744	-1.738	-1.730	-1.724	-1.718	-1.711	-1.705	-1.699	-1.692	-1.686	-1.680	-1.674	-1.669	-1.662	-1.656	-1.650	-1.644	-1.638	-1.631	-1.625	-1.618	-1.612	-1.605	-1.598	-1.590	-1.582	-1.575	-1.566	-1.559	-1.549	-1.541	-1.530	-1.521	-1.510	-1.500	-1.489	-1.478	-1.466	-1.452	-1.440	-1.426	-1.412	-1.399	-1.384	-1.368	-1.352	-1.336	-1.319	-1.301	-1.284	-1.264	-1.245	-1.225	-1.205	-1.184	-1.164	-1.141	-1.120	-1.099	-1.075	-1.052	-1.029	-1.005	-0.980	-0.956	-0.931	-0.908	-0.882	-0.859	-0.832	-0.808	-0.782	-0.758	-0.732	-0.708	-0.682	-0.658	-0.632	-0.608	-0.582	-0.559	-0.536	-0.511	-0.489	-0.465	-0.442	-0.421	-0.400	-0.379	-0.358	-0.336	-0.316	-0.298	-0.278	-0.259	-0.241	-0.224	-0.208	-0.190	-0.175	-0.159	-0.144	-0.129	-0.115	-0.101	-0.089	-0.075	-0.064	-0.052	-0.041	-0.031	-0.021	-0.011	-0.001	0.008	0.016	0.024	0.032	0.039	0.048	0.054	0.060	0.065	0.071	0.075	0.081	0.085	0.090	0.094	0.096	0.101	0.104	0.105	0.109	0.111	0.112	0.115	0.116	0.118	0.118	0.119	0.119	0.119	0.119	0.118	0.118	0.118	0.116	0.115	0.115	0.114	0.112	0.111	0.110	0.109	0.106	0.106	0.104	0.102	0.100	0.098	0.096	0.095	0.092	0.091	0.089	0.088	0.086	0.084	0.082	0.081	0.080	0.078	0.076	0.076	0.075	0.074	0.072	0.071	0.070	0.071	0.070	0.069	0.069	0.068	0.069	0.069	0.069	0.069	0.069	0.070	0.070	0.070	0.071	0.071	0.072	0.072	0.072	0.074	0.075	0.074	0.075	0.076	0.078	0.078	0.078	0.079	0.079	0.080	0.080	0.080	0.081	0.081	0.081	0.081	0.079	0.079	0.080	0.079	0.078	0.076	0.076	0.075	0.075	0.072	0.071	0.070	0.069	0.068	0.064	0.062	0.061	0.058	0.055	0.052	0.049	0.046	0.044	0.041	0.039	0.034	0.031	0.028	0.022	0.019	0.014	0.010	0.006	0.001	-0.002	-0.009	-0.012	-0.018	-0.021	-0.028	-0.031	-0.038	-0.041	-0.046	-0.052	-0.056	-0.061	-0.068	-0.071	-0.076	-0.082	-0.086	-0.091	-0.096	-0.101	-0.105	-0.110	-0.114	-0.119	-0.124	-0.126	-0.131	-0.134	-0.138	-0.141	-0.145	-0.148	-0.151	-0.154	-0.156	-0.159	-0.160	-0.164	-0.165	-0.166	-0.169	-0.170	-0.171	-0.172	-0.175	-0.176	-0.176	-0.178	-0.179	-0.180	-0.180	-0.181	-0.181	-0.181	-0.182	-0.182	-0.184	-0.184	-0.185	-0.184	-0.185	-0.185	-0.185	-0.186	-0.186	-0.186	-0.188	-0.186	-0.189	-0.189	-0.190	-0.191	-0.191	-0.192	-0.192	-0.194	-0.194	-0.194	-0.195	-0.195	-0.196	-0.196	-0.198	-0.198	-0.198	-0.199	-0.198	-0.198	-0.198	-0.198	-0.198	-0.196	-0.195	-0.192	-0.191	-0.190	-0.189	-0.186	-0.184	-0.181	-0.179	-0.175	-0.171	-0.166	-0.162	-0.156	-0.152	-0.146	-0.141	-0.135	-0.129	-0.121	-0.115	-0.108	-0.099	-0.092	-0.084	-0.075	-0.065	-0.056	-0.048	-0.039	-0.028	-0.019	-0.009	0.002	0.012	0.024	0.034	0.044	0.055	0.065	0.076	0.086	0.098	0.108	0.118	0.128	0.138	0.148	0.156	0.166	0.175	0.184	0.192	0.200	0.208	0.215	0.221	0.228	0.234	0.239	0.244	0.249	0.254	0.256	0.260	0.262	0.264	0.265	0.266	0.268	0.266	0.266	0.265	0.264	0.261	0.258	0.255	0.251	0.248	0.242	0.238	0.231	0.225	0.219	0.211	0.205	0.196	0.189	0.180	0.171	0.161	0.152	0.144	0.134	0.122	0.112	0.102	0.091	0.080	0.069	0.058	0.045	0.034	0.022	0.009	-0.002	-0.014	-0.026	-0.039	-0.051	-0.065	-0.076	-0.089	-0.101	-0.114	-0.126	-0.139	-0.151	-0.162	-0.175	-0.186	-0.199	-0.210	-0.221	-0.232	-0.244	-0.254	-0.265	-0.276	-0.285	-0.295	-0.306	-0.315	-0.325	-0.334	-0.342	-0.350	-0.360	-0.368	-0.375	-0.382	-0.389	-0.396	-0.402	-0.409	-0.415	-0.420	-0.425	-0.430	-0.435	-0.440	-0.444	-0.448	-0.451	-0.455	-0.459	-0.462	-0.465	-0.468	-0.471	-0.474	-0.476	-0.480	-0.482	-0.485	-0.488	-0.491	-0.492	-0.498	-0.500	-0.504	-0.507	-0.510	-0.515	-0.520	-0.524	-0.528	-0.534	-0.540	-0.545	-0.551	-0.559	-0.566	-0.574	-0.582	-0.591	-0.600	-0.610	-0.620	-0.630	-0.641	-0.652	-0.664	-0.678	-0.689	-0.701	-0.716	-0.729	-0.744	-0.758	-0.772	-0.788	-0.802	-0.819	-0.834	-0.850	-0.865	-0.881	-0.898	-0.914	-0.929	-0.945	-0.960	-0.976	-0.991	-1.008	-1.022	-1.035	-1.050	-1.064	-1.078	-1.091	-1.104	-1.115	-1.126	-1.138	-1.148	-1.156	-1.166	-1.174	-1.182	-1.189	-1.196	-1.202	-1.206	-1.211	-1.215	-1.219	-1.221	-1.222	-1.224	-1.225	-1.225	-1.224	-1.224	-1.222	-1.221	-1.218	-1.215	-1.211	-1.208	-1.204	-1.199	-1.194	-1.188	-1.182	-1.176	-1.170	-1.164	-1.158	-1.150	-1.144	-1.136	-1.130	-1.124	-1.116	-1.109	-1.101	-1.095	-1.088	-1.080	-1.074	-1.068	-1.060	-1.052	-1.048	-1.040	-1.034	-1.026	-1.021	-1.014	-1.008	-1.001	-0.995	-0.989	-0.982	-0.975	-0.969	-0.964	-0.959	-0.952	-0.946	-0.940	-0.934	-0.928	-0.921	-0.914	-0.908	-0.901	-0.894	-0.888	-0.880	-0.874	-0.865	-0.858	-0.851	-0.842	-0.834	-0.826	-0.818	-0.809	-0.800	-0.791	-0.780	-0.770	-0.760	-0.751	-0.740	-0.730	-0.719	-0.708	-0.695	-0.684	-0.671	-0.660	-0.646	-0.634	-0.620	-0.606	-0.594	-0.579	-0.564	-0.548	-0.534	-0.518	-0.501	-0.485	-0.468	-0.451	-0.434	-0.416	-0.398	-0.380	-0.360	-0.341	-0.321	-0.302	-0.281	-0.260	-0.240	-0.218	-0.198	-0.176	-0.152	-0.131	-0.109	-0.086	-0.064	-0.040	-0.018	0.006	0.030	0.054	0.078	0.100	0.124	0.146	0.169	0.192	0.215	0.239	0.261	0.284	0.305	0.328	0.348	0.370	0.391	0.411	0.430	0.450	0.469	0.488	0.505	0.522	0.539	0.555	0.571	0.588	0.601	0.615	0.629	0.641	0.652	0.664	0.675	0.684	0.694	0.701	0.710	0.718	0.725	0.730	0.736	0.741	0.746	0.749	0.752	0.755	0.758	0.759	0.761	0.762	0.764	0.764	0.764	0.764	0.762	0.764	0.762	0.761	0.760	0.758	0.758	0.756	0.756	0.754	0.752	0.752	0.752	0.751	0.752	0.751	0.752	0.754	0.755	0.758	0.759	0.761	0.765	0.769	0.774	0.778	0.782	0.790	0.796	0.804	0.811	0.820	0.828	0.839	0.849	0.859	0.871	0.884	0.896	0.909	0.924	0.938	0.952	0.968	0.984	1.000	1.016	1.034	1.051	1.070	1.088	1.106	1.125	1.142	1.161	1.181	1.199	1.218	1.236	1.255	1.275	1.292	1.311	1.328	1.345	1.362	1.380	1.396	1.412	1.429	1.442	1.459	1.471	1.485	1.499	1.510	1.522	1.534	1.545	1.554	1.562	1.571	1.579	1.586	1.594	1.599	1.605	1.609	1.614	1.618	1.619	1.622	1.625	1.625	1.628	1.628	1.629	1.629	1.628	1.628	1.626	1.626	1.624	1.622	1.621	1.620	1.619	1.616	1.614	1.612	1.610	1.608	1.606	1.605	1.604	1.602	1.601	1.601	1.600	1.599	1.600	1.599	1.600	1.600	1.601	1.602	1.604	1.606	1.608	1.610	1.612	1.615	1.619	1.621	1.625	1.629	1.632	1.636	1.641	1.646	1.650	1.655	1.660	1.665	1.671	1.676	1.682	1.688	1.692	1.699	1.702	1.709	1.715	1.719	1.725	1.730	1.734	1.740	1.745	1.749	1.754	1.758	1.761	1.765	1.769	1.772	1.775	1.776	1.780	1.781	1.782	1.784	1.785	1.786	1.785	1.785	1.784	1.782	1.781	1.780	1.778	1.775	1.771	1.769	1.765	1.760	1.755	1.750	1.744	1.738	1.730	1.724	1.716	1.709	1.701	1.691	1.682	1.674	1.664	1.655	1.645	1.634	1.624	1.612	1.601	1.590	1.580	1.568	1.556	1.545	1.532	1.521	1.509	1.496	1.484	1.472	1.460	1.448	1.436	1.425	1.414	1.402	1.391	1.381	1.371	1.361	1.351	1.341	1.334	1.325	1.318	1.309	1.301	1.295	1.289	1.285	1.279	1.275	1.272	1.269	1.268	1.266	1.265	1.266	1.266	1.269	1.270	1.274	1.279	1.282	1.289	1.295	1.302	1.310	1.319	1.329	1.339	1.351	1.364	1.376	1.390	1.405	1.420	1.436	1.452	1.470	1.488	1.506	1.526	1.545	1.566	1.586	1.608	1.629	1.651	1.674	1.698	1.719	1.742	1.766	1.791	1.815	1.838	1.862	1.886	1.911	1.935	1.960	1.982	2.006	2.029	2.052	2.075	2.098	2.120	2.142	2.164	2.184	2.205	2.225	2.244	2.262	2.280	2.298	2.315	2.331	2.348	2.362	2.379	2.392	2.406	2.419	2.431	2.445	2.455	2.466	2.478	2.488	2.496	2.505	2.514	2.522	2.530	2.539	2.546	2.554	2.561	2.569	2.575	2.582	2.590	2.596	2.604	2.611	2.619	2.626	2.635	2.642	2.650	2.659	2.669	2.676	2.686	2.696	2.705	2.716	2.728	2.739	2.750	2.762	2.774	2.786	2.800	2.812	2.826	2.839	2.852	2.868	2.881	2.895	2.910	2.925	2.939	2.954	2.968	2.982	2.996	3.010	3.025	3.039	3.051	3.065	3.078	3.090	3.101	3.112	3.124	3.134	3.144	3.152	3.160	3.168	3.174	3.181	3.186	3.190	3.194	3.196	3.198	3.199	3.200	3.199	3.196	3.194	3.190	3.185	3.180	3.174	3.166	3.159	3.150	3.140	3.129	3.116	3.105	3.091	3.076	3.062	3.046	3.030	3.011	2.992	2.974	2.954	2.934	2.912	2.890	2.869	2.845	2.821	2.798	2.772	2.746	2.720	2.694	2.668	2.640	2.612	2.584	2.555	2.526	2.496	2.468	2.438	2.408	2.378	2.346	2.315	2.284	2.254	2.222	2.191	2.160	2.129	2.098	2.068	2.036	2.005	1.975	1.944	1.912	1.882	1.852	1.822	1.794	1.764	1.735	1.706	1.678	1.650	1.622	1.596	1.569	1.544	1.518	1.492	1.469	1.445	1.421	1.400	1.378	1.356	1.335	1.315	1.294	1.275	1.258	1.240	1.222	1.205	1.190	1.175	1.160	1.146	1.134	1.120	1.109	1.098	1.088	1.078	1.068	1.058	1.050	1.042	1.036	1.030	1.024	1.018	1.012	1.009	1.006	1.002	1.000	0.998	0.998	0.996	0.995	0.995	0.996	0.998	0.999	1.001	1.002	1.006	1.009	1.014	1.018	1.022	1.028	1.032	1.039	1.045	1.052	1.059	1.066	1.074	1.081	1.091	1.099	1.109	1.118	1.129	1.139	1.149	1.160	1.172	1.182	1.195	1.208	1.220	1.232	1.245	1.258	1.270	1.285	1.299	1.312	1.326	1.340	1.355	1.369	1.382	1.399	1.414	1.428	1.444	1.458	1.472	1.489	1.504	1.519	1.534	1.549	1.565	1.580	1.595	1.609	1.624	1.638	1.652	1.668	1.682	1.696	1.711	1.725	1.739	1.752	1.766	1.780	1.794	1.806	1.819	1.831	1.844	1.856	1.869	1.879	1.891	1.902	1.912	1.924	1.934	1.945	1.954	1.965	1.974	1.984	1.992	2.001	2.010	2.019	2.025	2.034	2.040	2.047	2.055	2.061	2.068	2.074	2.080	2.085	2.090	2.095	2.100	2.104	2.109	2.112	2.118	2.120	2.124	2.126	2.130	2.131	2.135	2.136	2.139	2.141	2.142	2.144	2.145	2.145	2.146	2.146	2.148	2.149	2.149	2.149	2.149	2.151	2.151	2.151	2.151	2.151	2.152	2.154	2.154	2.155	2.156	2.158	2.159	2.160	2.162	2.165	2.166	2.169	2.171	2.175	2.179	2.182	2.186	2.191	2.196	2.200	2.206	2.212	2.219	2.225	2.232	2.241	2.249	2.258	2.266	2.276	2.286	2.296	2.306	2.318	2.329	2.341	2.352	2.365	2.380	2.392	2.406	2.421	2.435	2.451	2.465	2.481	2.496	2.512	2.529	2.546	2.562	2.579	2.598	2.615	2.632	2.650	2.669	2.688	2.706	2.725	2.742	2.761	2.780	2.799	2.818	2.836	2.855	2.875	2.894	2.912	2.932	2.951	2.970	2.990	3.009	3.028	3.046	3.065	3.084	3.102	3.121	3.140	3.159	3.176	3.195	3.212	3.231	3.249	3.268	3.284	3.301	3.319	3.335	3.351	3.369	3.385	3.401	3.416	3.432	3.449	3.462	3.478	3.491	3.508	3.521	3.535	3.549	3.561	3.574	3.586	3.599	3.611	3.621	3.634	3.644	3.655	3.665	3.675	3.684	3.694	3.702	3.711	3.719	3.726	3.734	3.741	3.748	3.754	3.760	3.765	3.771	3.775	3.779	3.784	3.788	3.791	3.792	3.796	3.798	3.800	3.801	3.802	3.804	3.802	3.804	3.802	3.801	3.801	3.799	3.798	3.794	3.791	3.789	3.786	3.781	3.778	3.772	3.769	3.764	3.758	3.752	3.748	3.740	3.734	3.726	3.720	3.711	3.702	3.694	3.686	3.676	3.666	3.659	3.648	3.638	3.626	3.616	3.605	3.592	3.581	3.569	3.556	3.542	3.530	3.516	3.502	3.489	3.474	3.459	3.444	3.429	3.412	3.398	3.380	3.365	3.348	3.329	3.312	3.294	3.276	3.259	3.239	3.220	3.201	3.182	3.162	3.144	3.124	3.102	3.084	3.062	3.042	3.021	3.001	2.981	2.960	2.940	2.920	2.899	2.878	2.856	2.836	2.816	2.795	2.775	2.755	2.735	2.715	2.694	2.675	2.655	2.636	2.618	2.599	2.580	2.561	2.542	2.525	2.508	2.490	2.472	2.455	2.439	2.422	2.405	2.389	2.374	2.358	2.341	2.326	2.311	2.296	2.281	2.266	2.251	2.236	2.222	2.209	2.194	2.180	2.166	2.152	2.138	2.125	2.111	2.098	2.082	2.070	2.056	2.042	2.027	2.014	2.001	1.986	1.972	1.960	1.945	1.931	1.918	1.904	1.889	1.875	1.860	1.846	1.832	1.818	1.802	1.789	1.774	1.760	1.744	1.730	1.715	1.700	1.685	1.671	1.656	1.641	1.626	1.611	1.596	1.581	1.566	1.551	1.536	1.519	1.504	1.489	1.474	1.459	1.442	1.428	1.412	1.396	1.381	1.365	1.350	1.335	1.319	1.304	1.288	1.271	1.256	1.240	1.224	1.209	1.192	1.178	1.161	1.146	1.130	1.114	1.098	1.082	1.066	1.050	1.035	1.019	1.002	0.986	0.971	0.956	0.941	0.926	0.910	0.895	0.880	0.866	0.851	0.838	0.822	0.809	0.795	0.781	0.768	0.755	0.741	0.729	0.716	0.704	0.692	0.681	0.670	0.658	0.646	0.636	0.625	0.615	0.608	0.598	0.588	0.579	0.570	0.561	0.552	0.544	0.535	0.528	0.521	0.512	0.506	0.499	0.491	0.484	0.478	0.471	0.465	0.459	0.451	0.446	0.440	0.434	0.429	0.422	0.416	0.411	0.405	0.400	0.395	0.391	0.386	0.380	0.375	0.370	0.365	0.361	0.358	0.352	0.349	0.345	0.341	0.339	0.336	0.334	0.331	0.329	0.328	0.325	0.324	0.322	0.322	0.322	0.322	0.324	0.325	0.326	0.329	0.330	0.334	0.338	0.341	0.345	0.350	0.354	0.360	0.366	0.374	0.380	0.388	0.395	0.404	0.411	0.420	0.430	0.439	0.449	0.459	0.470	0.480	0.492	0.502	0.514	0.525	0.538	0.549	0.560	0.572	0.584	0.596	0.609	0.619	0.631	0.642	0.655	0.665	0.676	0.688	0.698	0.709	0.719	0.729	0.739	0.748	0.758	0.765	0.774	0.782	0.790	0.796	0.802	0.809	0.814	0.820	0.825	0.829	0.834	0.836	0.840	0.842	0.844	0.846	0.848	0.849	0.849	0.849	0.849	0.849	0.848	0.846	0.845	0.841	0.840	0.838	0.835	0.831	0.828	0.824	0.820	0.815	0.810	0.806	0.801	0.796	0.791	0.785	0.781	0.775	0.769	0.764	0.758	0.752	0.746	0.740	0.735	0.728	0.722	0.718	0.711	0.706	0.700	0.694	0.689	0.682	0.676	0.671	0.666	0.661	0.655	0.650	0.646	0.640	0.635	0.631	0.628	0.621	0.619	0.614	0.609	0.605	0.600	0.596	0.592	0.589	0.586	0.582	0.578	0.575	0.572	0.568	0.565	0.561	0.559	0.555	0.550	0.548	0.544	0.541	0.538	0.534	0.531	0.528	0.524	0.520	0.516	0.512	0.509	0.506	0.501	0.498	0.492	0.489	0.485	0.480	0.475	0.470	0.464	0.460	0.455	0.449	0.442	0.436	0.430	0.424	0.418	0.411	0.402	0.396	0.388	0.381	0.372	0.365	0.355	0.348	0.338	0.329	0.319	0.309	0.300	0.290	0.279	0.268	0.258	0.246	0.235	0.222	0.211	0.199	0.188	0.175	0.161	0.150	0.138	0.125	0.111	0.099	0.085	0.072	0.060	0.046	0.034	0.021	0.008	-0.006	-0.018	-0.031	-0.044	-0.056	-0.069	-0.081	-0.094	-0.105	-0.118	-0.129	-0.141	-0.151	-0.162	-0.174	-0.184	-0.194	-0.204	-0.212	-0.222	-0.231	-0.241	-0.250	-0.259	-0.266	-0.274	-0.282	-0.290	-0.296	-0.304	-0.311	-0.319	-0.325	-0.331	-0.338	-0.344	-0.349	-0.355	-0.362	-0.368	-0.374	-0.380	-0.386	-0.392	-0.399	-0.405	-0.410	-0.416	-0.424	-0.429	-0.436	-0.442	-0.450	-0.456	-0.465	-0.472	-0.481	-0.489	-0.496	-0.506	-0.514	-0.522	-0.532	-0.541	-0.550	-0.561	-0.570	-0.580	-0.591	-0.601	-0.612	-0.622	-0.634	-0.644	-0.655	-0.665	-0.676	-0.686	-0.698	-0.706	-0.718	-0.728	-0.738	-0.749	-0.758	-0.768	-0.776	-0.785	-0.794	-0.801	-0.809	-0.816	-0.822	-0.829	-0.834	-0.839	-0.842	-0.846	-0.849	-0.851	-0.852	-0.854	-0.852	-0.852	-0.851	-0.848	-0.844	-0.840	-0.835	-0.829	-0.822	-0.815	-0.808	-0.799	-0.789	-0.778	-0.766	-0.754	-0.741	-0.728	-0.712	-0.699	-0.682	-0.666	-0.650	-0.631	-0.614	-0.596	-0.576	-0.558	-0.538	-0.518	-0.498	-0.476	-0.456	-0.435	-0.414	-0.392	-0.371	-0.350	-0.329	-0.306	-0.285	-0.264	-0.241	-0.220	-0.200	-0.178	-0.158	-0.136	-0.116	-0.096	-0.075	-0.055	-0.036	-0.016	0.002	0.021	0.039	0.056	0.072	0.089	0.106	0.122	0.138	0.152	0.166	0.181	0.194	0.206	0.219	0.231	0.241	0.252	0.262	0.272	0.281	0.289	0.298	0.304	0.310	0.316	0.321	0.325	0.329	0.332	0.335	0.335	0.336	0.336	0.336	0.334	0.332	0.330	0.328	0.322	0.319	0.314	0.308	0.301	0.295	0.286	0.279	0.270	0.262	0.252	0.242	0.232	0.221	0.210	0.199	0.188	0.175	0.164	0.151	0.138	0.126	0.112	0.100	0.086	0.074	0.060	0.048	0.036	0.024	0.010	-0.001	-0.014	-0.026	-0.039	-0.049	-0.060	-0.071	-0.081	-0.092	-0.101	-0.111	-0.120	-0.129	-0.138	-0.146	-0.154	-0.161	-0.169	-0.176	-0.184	-0.189	-0.195	-0.200	-0.208	-0.211	-0.218	-0.222	-0.228	-0.232	-0.238	-0.241	-0.245	-0.250	-0.254	-0.259	-0.264	-0.268	-0.272	-0.279	-0.282	-0.288	-0.294	-0.298	-0.304	-0.309	-0.315	-0.322	-0.328	-0.334	-0.341	-0.349	-0.356	-0.364	-0.372	-0.380	-0.388	-0.398	-0.405	-0.415	-0.424	-0.434	-0.444	-0.452	-0.462	-0.472	-0.484	-0.494	-0.505	-0.515	-0.525	-0.535	-0.546	-0.556	-0.566	-0.576	-0.586	-0.595	-0.604	-0.612	-0.622	-0.631	-0.640	-0.646	-0.655	-0.662	-0.669	-0.676	-0.682	-0.688	-0.692	-0.698	-0.702	-0.708	-0.711	-0.715	-0.718	-0.720	-0.722	-0.725	-0.726	-0.729	-0.729	-0.730	-0.730	-0.730	-0.730	-0.729	-0.730	-0.729	-0.729	-0.728	-0.726	-0.726	-0.725	-0.725	-0.724	-0.724	-0.724	-0.722	-0.722	-0.721	-0.722	-0.722	-0.724	-0.724	-0.725	-0.726	-0.728	-0.730	-0.731	-0.735	-0.738	-0.740	-0.744	-0.748	-0.752	-0.756	-0.761	-0.765	-0.771	-0.776	-0.782	-0.790	-0.795	-0.802	-0.809	-0.815	-0.824	-0.830	-0.838	-0.845	-0.852	-0.860	-0.868	-0.876	-0.882	-0.890	-0.898	-0.905	-0.912	-0.919	-0.926	-0.932	-0.940	-0.946	-0.952	-0.958	-0.964	-0.969	-0.975	-0.979	-0.984	-0.989	-0.992	-0.996	-1.000	-1.004	-1.006	-1.009	-1.011	-1.011	-1.014	-1.015	-1.015	-1.016	-1.018	-1.016	-1.015	-1.015	-1.014	-1.012	-1.011	-1.009	-1.005	-1.004	-1.000	-0.996	-0.992	-0.989	-0.984	-0.980	-0.974	-0.969	-0.962	-0.958	-0.950	-0.944	-0.938	-0.929	-0.921	-0.914	-0.905	-0.896	-0.889	-0.879	-0.870	-0.861	-0.851	-0.841	-0.831	-0.821	-0.810	-0.800	-0.790	-0.779	-0.768	-0.758	-0.746	-0.736	-0.726	-0.715	-0.704	-0.694	-0.682	-0.672	-0.662	-0.651	-0.641	-0.632	-0.622	-0.614	-0.605	-0.595	-0.586	-0.579	-0.571	-0.565	-0.558	-0.551	-0.544	-0.539	-0.534	-0.529	-0.524	-0.520	-0.518	-0.514	-0.511	-0.509	-0.507	-0.506	-0.505	-0.505	-0.505	-0.506	-0.507	-0.507	-0.509	-0.512	-0.514	-0.516	-0.519	-0.524	-0.528	-0.532	-0.536	-0.541	-0.546	-0.551	-0.556	-0.562	-0.568	-0.574	-0.579	-0.585	-0.591	-0.598	-0.604	-0.610	-0.615	-0.621	-0.629	-0.635	-0.641	-0.648	-0.654	-0.660	-0.668	-0.674	-0.680	-0.686	-0.694	-0.699	-0.706	-0.712	-0.719	-0.725	-0.731	-0.739	-0.746	-0.752	-0.759	-0.766	-0.774	-0.780	-0.788	-0.795	-0.802	-0.811	-0.818	-0.826	-0.835	-0.844	-0.852	-0.861	-0.870	-0.880	-0.890	-0.900	-0.910	-0.921	-0.932	-0.944	-0.956	-0.968	-0.980	-0.992	-1.006	-1.019	-1.032	-1.046	-1.060	-1.075	-1.090	-1.105	-1.120	-1.135	-1.150	-1.165	-1.182	-1.199	-1.215	-1.231	-1.248	-1.265	-1.282	-1.299	-1.315	-1.332	-1.350	-1.368	-1.382	-1.400	-1.418	-1.434	-1.450	-1.466	-1.484	-1.499	-1.515	-1.530	-1.545	-1.560	-1.575	-1.589	-1.602	-1.616	-1.630	-1.641	-1.654	-1.665	-1.675	-1.685	-1.695	-1.705	-1.714	-1.721	-1.728	-1.734	-1.740	-1.745	-1.749	-1.751	-1.754	-1.756	-1.756	-1.755	-1.755	-1.752	-1.750	-1.746	-1.741	-1.736	-1.730	-1.722	-1.715	-1.706	-1.696	-1.686	-1.675	-1.662	-1.650	-1.636	-1.622	-1.606	-1.591	-1.575	-1.559	-1.540	-1.522	-1.504	-1.485	-1.465	-1.445	-1.426	-1.405	-1.385	-1.364	-1.342	-1.321	-1.300	-1.279	-1.258	-1.236	-1.215	-1.195	-1.174	-1.154	-1.132	-1.112	-1.092	-1.074	-1.056	-1.036	-1.019	-1.002	-0.985	-0.969	-0.952	-0.938	-0.922	-0.909	-0.895	-0.884	-0.872	-0.860	-0.850	-0.841	-0.831	-0.824	-0.815	-0.808	-0.802	-0.796	-0.791	-0.786	-0.782	-0.779	-0.776	-0.774	-0.772	-0.771	-0.770	-0.770	-0.770	-0.770	-0.770	-0.771	-0.771	-0.772	-0.774	-0.775	-0.778	-0.780	-0.781	-0.784	-0.786	-0.788	-0.790	-0.791	-0.794	-0.795	-0.796	-0.798	-0.799	-0.800	-0.801	-0.801	-0.801	-0.802	-0.802	-0.802	-0.802	-0.801	-0.800	-0.800	-0.799	-0.798	-0.796	-0.794	-0.791	-0.789	-0.786	-0.785	-0.782	-0.780	-0.778	-0.774	-0.771	-0.768	-0.765	-0.761	-0.759	-0.755	-0.752	-0.749	-0.748	-0.744	-0.741	-0.739	-0.735	-0.734	-0.731	-0.730	-0.728	-0.725	-0.724	-0.722	-0.720	-0.720	-0.719	-0.719	-0.718	-0.718	-0.716	-0.716	-0.716	-0.716	-0.718	-0.718	-0.718	-0.719	-0.719	-0.719	-0.720	-0.721	-0.721	-0.724	-0.725	-0.725	-0.728	-0.729	-0.730	-0.731	-0.732	-0.734	-0.735	-0.736	-0.738	-0.739	-0.739	-0.741	-0.741	-0.742	-0.742	-0.744	-0.745	-0.746	-0.745	-0.746	-0.746	-0.746	-0.748	-0.746	-0.746	-0.746	-0.746	-0.746	-0.746	-0.746	-0.746	-0.746	-0.745	-0.744	-0.744	-0.742	-0.742	-0.740	-0.740	-0.739	-0.738	-0.736	-0.735	-0.734	-0.732	-0.731	-0.730	-0.728	-0.726	-0.725	-0.722	-0.721	-0.719	-0.718	-0.715	-0.712	-0.711	-0.709	-0.708	-0.705	-0.704	-0.700	-0.699	-0.696	-0.695	-0.694	-0.690	-0.689	-0.688	-0.686	-0.685	-0.682	-0.681	-0.680	-0.680	-0.679	-0.678	-0.678	-0.678	-0.678	-0.678	-0.678	-0.679	-0.680	-0.681	-0.682	-0.684	-0.686	-0.689	-0.691	-0.694	-0.699	-0.701	-0.706	-0.710	-0.715	-0.720	-0.724	-0.729	-0.735	-0.741	-0.748	-0.755	-0.761	-0.769	-0.778	-0.785	-0.792	-0.801	-0.810	-0.819	-0.828	-0.839	-0.848	-0.858	-0.868	-0.879	-0.890	-0.901	-0.912	-0.924	-0.935	-0.948	-0.960	-0.972	-0.985	-0.999	-1.010	-1.025	-1.039	-1.054	-1.068	-1.084	-1.099	-1.114	-1.130	-1.148	-1.162	-1.180	-1.196	-1.214	-1.231	-1.249	-1.266	-1.286	-1.304	-1.324	-1.341	-1.361	-1.381	-1.400	-1.420	-1.441	-1.461	-1.481	-1.504	-1.524	-1.545	-1.566	-1.588	-1.608	-1.630	-1.651	-1.672	-1.694	-1.715	-1.736	-1.758	-1.779	-1.800	-1.820	-1.840	-1.862	-1.882	-1.902	-1.921	-1.942	-1.962	-1.981	-2.001	-2.020	-2.039	-2.056	-2.076	-2.094	-2.111	-2.130	-2.148	-2.165	-2.182	-2.199	-2.216	-2.231	-2.249	-2.265	-2.280	-2.296	-2.311	-2.326	-2.342	-2.358	-2.372	-2.386	-2.400	-2.414	-2.429	-2.442	-2.456	-2.470	-2.484	-2.496	-2.510	-2.522	-2.534	-2.546	-2.559	-2.571	-2.584	-2.595	-2.606	-2.616	-2.629	-2.639	-2.650	-2.659	-2.669	-2.678	-2.686	-2.696	-2.704	-2.711	-2.718	-2.726	-2.732	-2.739	-2.744	-2.750	-2.755	-2.759	-2.764	-2.766	-2.770	-2.772	-2.775	-2.775	-2.778	-2.778	-2.778	-2.778	-2.776	-2.775	-2.774	-2.771	-2.769	-2.765	-2.762	-2.758	-2.754	-2.750	-2.744	-2.739	-2.734	-2.728	-2.721	-2.715	-2.708	-2.700	-2.694	-2.686	-2.679	-2.671	-2.662	-2.654	-2.646	-2.639	-2.630	-2.621	-2.612	-2.605	-2.596	-2.588	-2.580	-2.571	-2.562	-2.555	-2.546	-2.540	-2.531	-2.524	-2.516	-2.509	-2.501	-2.494	-2.488	-2.480	-2.475	-2.468	-2.461	-2.455	-2.450	-2.444	-2.438	-2.432	-2.426	-2.421	-2.415	-2.410	-2.405	-2.400	-2.396	-2.391	-2.386	-2.382	-2.378	-2.372	-2.368	-2.364	-2.359	-2.354	-2.350	-2.345	-2.341	-2.336	-2.331	-2.326	-2.321	-2.316	-2.311	-2.305	-2.300	-2.294	-2.288	-2.280	-2.275	-2.268	-2.259	-2.251	-2.244	-2.236	-2.229	-2.220	-2.211	-2.202	-2.191	-2.181	-2.171	-2.160	-2.149	-2.138	-2.125	-2.112	-2.099	-2.086	-2.072	-2.059	-2.042	-2.029	-2.013	-1.998	-1.981	-1.965	-1.948	-1.931	-1.912	-1.896	-1.878	-1.859	-1.840	-1.821	-1.802	-1.782	-1.764	-1.744	-1.724	-1.704	-1.684	-1.664	-1.642	-1.622	-1.601	-1.581	-1.561	-1.540	-1.520	-1.501	-1.481	-1.461	-1.442	-1.422	-1.404	-1.385	-1.366	-1.348	-1.330	-1.311	-1.295	-1.278	-1.260	-1.244	-1.229	-1.212	-1.198	-1.182	-1.169	-1.154	-1.140	-1.126	-1.114	-1.101	-1.089	-1.079	-1.066	-1.056	-1.045	-1.036	-1.028	-1.019	-1.010	-1.002	-0.994	-0.988	-0.980	-0.974	-0.968	-0.961	-0.956	-0.951	-0.946	-0.942	-0.938	-0.934	-0.930	-0.926	-0.924	-0.921	-0.919	-0.916	-0.914	-0.912	-0.911	-0.909	-0.909	-0.908	-0.908	-0.906	-0.906	-0.905	-0.906	-0.905	-0.905	-0.905	-0.905	-0.904	-0.905	-0.905	-0.905	-0.905	-0.905	-0.905	-0.904	-0.904	-0.904	-0.904	-0.904	-0.902	-0.902	-0.902	-0.901	-0.901	-0.900	-0.899	-0.898	-0.896	-0.894	-0.894	-0.891	-0.889	-0.888	-0.885	-0.884	-0.881	-0.879	-0.876	-0.872	-0.871	-0.868	-0.865	-0.861	-0.858	-0.854	-0.851	-0.848	-0.844	-0.840	-0.836	-0.832	-0.829	-0.825	-0.821	-0.818	-0.814	-0.810	-0.806	-0.802	-0.800	-0.796	-0.792	-0.789	-0.786	-0.782	-0.779	-0.776	-0.774	-0.770	-0.769	-0.765	-0.762	-0.761	-0.760	-0.759	-0.758	-0.756	-0.755	-0.755	-0.755	-0.754	-0.754	-0.754	-0.754	-0.755	-0.756	-0.759	-0.760	-0.761	-0.762	-0.766	-0.769	-0.771	-0.775	-0.778	-0.781	-0.785	-0.790	-0.792	-0.798	-0.802	-0.808	-0.814	-0.819	-0.824	-0.830	-0.835	-0.841	-0.848	-0.854	-0.859	-0.866	-0.871	-0.879	-0.885	-0.891	-0.898	-0.905	-0.911	-0.918	-0.924	-0.930	-0.936	-0.942	-0.949	-0.954	-0.960	-0.965	-0.970	-0.976	-0.981	-0.986	-0.991	-0.996	-1.000	-1.004	-1.008	-1.011	-1.015	-1.018	-1.020	-1.022	-1.026	-1.029	-1.030	-1.031	-1.034	-1.035	-1.036	-1.039	-1.039	-1.040	-1.040	-1.040	-1.041	-1.042	-1.044	-1.042	-1.042	-1.042	-1.044	-1.044	-1.044	-1.045	-1.044	-1.044	-1.045	-1.045	-1.045	-1.046	-1.046	-1.046	-1.048	-1.048	-1.049	-1.049	-1.051	-1.051	-1.054	-1.055	-1.058	-1.059	-1.060	-1.062	-1.065	-1.068	-1.070	-1.072	-1.075	-1.078	-1.080	-1.084	-1.086	-1.090	-1.094	-1.096	-1.100	-1.102	-1.105	-1.109	-1.111	-1.114	-1.116	-1.119	-1.120	-1.124	-1.125	-1.128	-1.129	-1.131	-1.134	-1.134	-1.134	-1.135	-1.136	-1.135	-1.136	-1.135	-1.134	-1.132	-1.131	-1.129	-1.128	-1.124	-1.122	-1.119	-1.115	-1.111	-1.108	-1.102	-1.098	-1.092	-1.088	-1.082	-1.076	-1.070	-1.064	-1.058	-1.051	-1.044	-1.038	-1.031	-1.022	-1.016	-1.009	-1.002	-0.995	-0.988	-0.981	-0.974	-0.968	-0.960	-0.955	-0.948	-0.942	-0.936	-0.931	-0.925	-0.920	-0.918	-0.912	-0.909	-0.906	-0.902	-0.900	-0.899	-0.898	-0.896	-0.896	-0.896	-0.898	-0.899	-0.900	-0.902	-0.905	-0.909	-0.912	-0.918	-0.921	-0.926	-0.931	-0.939	-0.946	-0.954	-0.962	-0.970	-0.979	-0.988	-0.998	-1.008	-1.019	-1.029	-1.040	-1.051	-1.062	-1.075	-1.086	-1.100	-1.111	-1.125	-1.138	-1.151	-1.165	-1.179	-1.192	-1.206	-1.220	-1.235	-1.249	-1.262	-1.278	-1.292	-1.306	-1.321	-1.336	-1.350	-1.365	-1.379	-1.392	-1.408	-1.421	-1.435	-1.449	-1.462	-1.476	-1.489	-1.502	-1.515	-1.529	-1.540	-1.552	-1.565	-1.576	-1.589	-1.600	-1.611	-1.622	-1.632	-1.644	-1.654	-1.662	-1.672	-1.681	-1.691	-1.700	-1.708	-1.716	-1.722	-1.731	-1.739	-1.745	-1.752	-1.759	-1.764	-1.770	-1.776	-1.781	-1.786	-1.791	-1.798	-1.802	-1.806	-1.811	-1.815	-1.820	-1.825	-1.830	-1.834	-1.839	-1.842	-1.848	-1.852	-1.858	-1.862	-1.869	-1.874	-1.880	-1.885	-1.890	-1.898	-1.904	-1.911	-1.919	-1.926	-1.934	-1.944	-1.952	-1.961	-1.971	-1.981	-1.991	-2.002	-2.014	-2.025	-2.038	-2.049	-2.061	-2.075	-2.088	-2.101	-2.116	-2.130	-2.144	-2.159	-2.172	-2.189	-2.202	-2.218	-2.234	-2.249	-2.262	-2.278	-2.294	-2.309	-2.324	-2.339	-2.352	-2.368	-2.382	-2.395	-2.409	-2.421	-2.434	-2.448	-2.458	-2.470	-2.481	-2.491	-2.500	-2.510	-2.519	-2.528	-2.534	-2.541	-2.549	-2.554	-2.559	-2.562	-2.568	-2.571	-2.574	-2.576	-2.578	-2.580	-2.580	-2.579	-2.579	-2.579	-2.578	-2.575	-2.572	-2.570	-2.568	-2.564	-2.560	-2.556	-2.551	-2.546	-2.541	-2.536	-2.531	-2.526	-2.519	-2.514	-2.509	-2.501	-2.496	-2.489	-2.482	-2.476	-2.470	-2.464	-2.458	-2.451	-2.444	-2.439	-2.432	-2.426	-2.419	-2.412	-2.406	-2.400	-2.394	-2.388	-2.381	-2.375	-2.369	-2.361	-2.355	-2.349	-2.344	-2.338	-2.330	-2.325	-2.318	-2.311	-2.305	-2.298	-2.290	-2.284	-2.276	-2.270	-2.262	-2.254	-2.246	-2.238	-2.231	-2.222	-2.214	-2.205	-2.196	-2.188	-2.178	-2.168	-2.158	-2.148	-2.138	-2.126	-2.116	-2.106	-2.095	-2.082	-2.071	-2.060	-2.046	-2.035	-2.021	-2.009	-1.995	-1.981	-1.966	-1.951	-1.938	-1.922	-1.908	-1.891	-1.875	-1.859	-1.841	-1.824	-1.808	-1.789	-1.771	-1.752	-1.735	-1.715	-1.696	-1.676	-1.656	-1.636	-1.616	-1.595	-1.575	-1.555	-1.532	-1.511	-1.490	-1.468	-1.446	-1.424	-1.402	-1.380	-1.358	-1.336	-1.314	-1.291	-1.270	-1.248	-1.225	-1.204	-1.181	-1.160	-1.139	-1.118	-1.098	-1.076	-1.056	-1.036	-1.018	-0.998	-0.979	-0.960	-0.942	-0.925	-0.906	-0.890	-0.875	-0.859	-0.844	-0.828	-0.814	-0.800	-0.788	-0.775	-0.764	-0.752	-0.741	-0.731	-0.722	-0.714	-0.705	-0.698	-0.690	-0.685	-0.680	-0.674	-0.670	-0.665	-0.661	-0.659	-0.656	-0.654	-0.651	-0.650	-0.650	-0.650	-0.649	-0.650	-0.651	-0.651	-0.652	-0.655	-0.656	-0.658	-0.660	-0.661	-0.664	-0.665	-0.669	-0.670	-0.671	-0.674	-0.675	-0.678	-0.678	-0.679	-0.680	-0.680	-0.679	-0.679	-0.678	-0.676	-0.674	-0.670	-0.669	-0.664	-0.659	-0.655	-0.649	-0.642	-0.635	-0.626	-0.618	-0.609	-0.599	-0.589	-0.578	-0.565	-0.552	-0.539	-0.524	-0.510	-0.495	-0.479	-0.464	-0.445	-0.428	-0.410	-0.392	-0.374	-0.355	-0.335	-0.315	-0.295	-0.275	-0.256	-0.235	-0.214	-0.195	-0.175	-0.154	-0.135	-0.115	-0.095	-0.076	-0.058	-0.039	-0.021	-0.002	0.015	0.031	0.049	0.064	0.079	0.094	0.108	0.121	0.134	0.146	0.158	0.168	0.178	0.186	0.195	0.204	0.211	0.219	0.225	0.230	0.236	0.240	0.244	0.248	0.250	0.254	0.255	0.258	0.259	0.260	0.261	0.262	0.262	0.262	0.264	0.265	0.264	0.264	0.264	0.264	0.262	0.264	0.262	0.264	0.264	0.265	0.266	0.268	0.269	0.270	0.272	0.274	0.276	0.279	0.281	0.285	0.289	0.291	0.296	0.301	0.304	0.310	0.314	0.320	0.325	0.331	0.336	0.342	0.348	0.354	0.360	0.366	0.374	0.379	0.385	0.392	0.399	0.405	0.411	0.418	0.424	0.430	0.435	0.441	0.446	0.451	0.456	0.461	0.466	0.470	0.474	0.478	0.481	0.484	0.486	0.488	0.490	0.490	0.491	0.492	0.492	0.491	0.490	0.489	0.486	0.484	0.480	0.478	0.474	0.470	0.464	0.459	0.452	0.446	0.439	0.431	0.424	0.415	0.406	0.396	0.388	0.376	0.365	0.355	0.344	0.331	0.319	0.306	0.292	0.281	0.266	0.252	0.239	0.224	0.210	0.195	0.180	0.166	0.150	0.135	0.120	0.105	0.089	0.074	0.059	0.044	0.029	0.015	0.000	-0.015	-0.029	-0.042	-0.056	-0.069	-0.080	-0.094	-0.105	-0.115	-0.126	-0.136	-0.145	-0.155	-0.164	-0.171	-0.179	-0.185	-0.190	-0.195	-0.199	-0.202	-0.206	-0.208	-0.209	-0.209	-0.209	-0.208	-0.205	-0.202	-0.199	-0.194	-0.189	-0.182	-0.175	-0.168	-0.159	-0.150	-0.140	-0.130	-0.119	-0.106	-0.092	-0.080	-0.066	-0.051	-0.035	-0.020	-0.004	0.012	0.030	0.048	0.065	0.084	0.102	0.121	0.141	0.160	0.179	0.199	0.219	0.239	0.259	0.279	0.300	0.319	0.340	0.359	0.380	0.399	0.418	0.438	0.456	0.475	0.494	0.511	0.530	0.548	0.565	0.582	0.599	0.614	0.631	0.646	0.661	0.676	0.689	0.704	0.716	0.730	0.742	0.755	0.765	0.778	0.789	0.799	0.810	0.820	0.830	0.838	0.848	0.856	0.865	0.872	0.881	0.889	0.896	0.905	0.912	0.920	0.929	0.935	0.942	0.951	0.959	0.966	0.975	0.984	0.991	1.001	1.010	1.018	1.028	1.038	1.048	1.056	1.069	1.079	1.089	1.101	1.112	1.124	1.135	1.149	1.160	1.172	1.186	1.200	1.212	1.226	1.240	1.254	1.268	1.281	1.295	1.309	1.322	1.336	1.350	1.362	1.376	1.389	1.401	1.414	1.426	1.438	1.449	1.459	1.469	1.479	1.486	1.495	1.504	1.511	1.516	1.524	1.529	1.532	1.536	1.540	1.541	1.542	1.544	1.542	1.541	1.539	1.536	1.531	1.528	1.521	1.515	1.506	1.499	1.490	1.480	1.470	1.458	1.445	1.432	1.419	1.402	1.388	1.371	1.354	1.335	1.318	1.299	1.279	1.258	1.236	1.215	1.192	1.169	1.145	1.122	1.098	1.071	1.046	1.020	0.994	0.968	0.940	0.912	0.885	0.856	0.829	0.801	0.771	0.742	0.715	0.686	0.656	0.628	0.599	0.570	0.540	0.511	0.482	0.455	0.426	0.398	0.369	0.342	0.314	0.288	0.260	0.234	0.208	0.181	0.156	0.131	0.108	0.084	0.060	0.039	0.016	-0.006	-0.026	-0.046	-0.066	-0.085	-0.104	-0.121	-0.139	-0.156	-0.171	-0.186	-0.201	-0.215	-0.229	-0.241	-0.252	-0.265	-0.276	-0.285	-0.295	-0.304	-0.312	-0.320	-0.328	-0.334	-0.340	-0.345	-0.350	-0.354	-0.358	-0.360	-0.364	-0.366	-0.369	-0.371	-0.371	-0.372	-0.372	-0.372	-0.372	-0.371	-0.370	-0.368	-0.366	-0.362	-0.361	-0.358	-0.354	-0.350	-0.346	-0.341	-0.338	-0.332	-0.326	-0.320	-0.315	-0.309	-0.300	-0.294	-0.286	-0.279	-0.271	-0.262	-0.255	-0.245	-0.236	-0.226	-0.216	-0.206	-0.196	-0.185	-0.174	-0.162	-0.151	-0.139	-0.128	-0.115	-0.101	-0.089	-0.075	-0.061	-0.049	-0.035	-0.021	-0.006	0.008	0.021	0.036	0.050	0.065	0.081	0.096	0.110	0.125	0.140	0.156	0.170	0.185	0.200	0.215	0.230	0.244	0.259	0.272	0.288	0.302	0.316	0.330	0.344	0.358	0.371	0.385	0.398	0.410	0.424	0.435	0.448	0.461	0.472	0.484	0.495	0.506	0.518	0.529	0.539	0.550	0.560	0.570	0.580	0.590	0.601	0.610	0.620	0.629	0.639	0.648	0.655	0.664	0.672	0.680	0.689	0.698	0.705	0.712	0.721	0.728	0.735	0.742	0.749	0.756	0.762	0.771	0.778	0.784	0.789	0.796	0.801	0.809	0.814	0.820	0.825	0.831	0.838	0.842	0.848	0.851	0.856	0.861	0.866	0.871	0.875	0.880	0.885	0.890	0.895	0.900	0.905	0.910	0.915	0.920	0.925	0.931	0.938	0.942	0.949	0.954	0.960	0.968	0.974	0.980	0.989	0.996	1.005	1.011	1.020	1.031	1.040	1.050	1.059	1.070	1.081	1.091	1.104	1.116	1.128	1.141	1.154	1.168	1.182	1.196	1.211	1.226	1.241	1.258	1.274	1.290	1.308	1.324	1.341	1.360	1.378	1.395	1.412	1.432	1.450	1.469	1.488	1.506	1.525	1.546	1.565	1.585	1.602	1.622	1.642	1.662	1.681	1.700	1.720	1.740	1.758	1.776	1.796	1.815	1.834	1.851	1.870	1.889	1.908	1.925	1.941	1.959	1.978	1.994	2.010	2.027	2.045	2.060	2.076	2.091	2.108	2.124	2.139	2.152	2.168	2.184	2.198	2.211	2.224	2.238	2.251	2.264	2.278	2.289	2.301	2.314	2.325	2.336	2.349	2.359	2.370	2.380	2.390	2.400	2.410	2.420	2.429	2.438	2.446	2.455	2.464	2.470	2.479	2.486	2.492	2.500	2.506	2.512	2.519	2.525	2.530	2.535	2.540	2.545	2.549	2.554	2.558	2.561	2.565	2.568	2.571	2.572	2.575	2.576	2.579	2.580	2.580	2.581	2.581	2.581	2.580	2.580	2.579	2.576	2.575	2.572	2.569	2.566	2.561	2.558	2.552	2.549	2.542	2.538	2.531	2.525	2.518	2.510	2.502	2.495	2.485	2.476	2.466	2.458	2.446	2.434	2.422	2.411	2.399	2.385	2.374	2.359	2.345	2.330	2.316	2.300	2.285	2.269	2.251	2.235	2.219	2.201	2.184	2.165	2.146	2.128	2.109	2.089	2.070	2.050	2.030	2.010	1.989	1.968	1.946	1.925	1.902	1.881	1.859	1.838	1.815	1.794	1.771	1.749	1.726	1.704	1.681	1.659	1.638	1.615	1.592	1.570	1.548	1.526	1.505	1.482	1.462	1.440	1.420	1.399	1.379	1.358	1.339	1.318	1.299	1.280	1.261	1.242	1.225	1.206	1.190	1.172	1.156	1.139	1.122	1.108	1.092	1.078	1.062	1.049	1.035	1.021	1.006	0.992	0.980	0.968	0.955	0.942	0.930	0.918	0.906	0.894	0.882	0.871	0.860	0.849	0.838	0.828	0.815	0.804	0.792	0.782	0.771	0.760	0.749	0.739	0.726	0.715	0.704	0.691	0.680	0.668	0.656	0.645	0.631	0.620	0.608	0.595	0.582	0.570	0.558	0.545	0.530	0.518	0.504	0.490	0.476	0.464	0.450	0.435	0.421	0.408	0.394	0.381	0.366	0.352	0.338	0.322	0.308	0.292	0.279	0.264	0.249	0.235	0.220	0.206	0.191	0.176	0.161	0.146	0.131	0.116	0.101	0.086	0.071	0.056	0.042	0.028	0.012	-0.002	-0.018	-0.032	-0.048	-0.061	-0.076	-0.091	-0.106	-0.121	-0.136	-0.150	-0.166	-0.180	-0.194	-0.210	-0.224	-0.238	-0.252	-0.266	-0.281	-0.295	-0.308	-0.322	-0.335	-0.350	-0.362	-0.376	-0.389	-0.401	-0.414	-0.426	-0.439	-0.450	-0.461	-0.474	-0.485	-0.496	-0.507	-0.518	-0.528	-0.538	-0.548	-0.556	-0.566	-0.575	-0.584	-0.591	-0.600	-0.608	-0.614	-0.622	-0.628	-0.635	-0.641	-0.648	-0.654	-0.660	-0.665	-0.670	-0.675	-0.680	-0.685	-0.689	-0.694	-0.696	-0.700	-0.704	-0.708	-0.710	-0.712	-0.715	-0.719	-0.720	-0.722	-0.724	-0.726	-0.728	-0.729	-0.730	-0.730	-0.731	-0.732	-0.732	-0.732	-0.732	-0.734	-0.732	-0.731	-0.731	-0.729	-0.728	-0.725	-0.724	-0.722	-0.719	-0.716	-0.712	-0.709	-0.705	-0.701	-0.696	-0.692	-0.688	-0.681	-0.675	-0.669	-0.662	-0.655	-0.649	-0.640	-0.632	-0.624	-0.615	-0.605	-0.596	-0.586	-0.576	-0.566	-0.555	-0.544	-0.532	-0.521	-0.509	-0.498	-0.486	-0.472	-0.461	-0.448	-0.435	-0.422	-0.409	-0.396	-0.382	-0.370	-0.356	-0.342	-0.330	-0.318	-0.305	-0.291	-0.280	-0.266	-0.255	-0.242	-0.231	-0.219	-0.208	-0.196	-0.186	-0.176	-0.166	-0.156	-0.148	-0.138	-0.129	-0.121	-0.114	-0.106	-0.100	-0.094	-0.088	-0.082	-0.078	-0.072	-0.069	-0.065	-0.061	-0.059	-0.056	-0.055	-0.054	-0.052	-0.051	-0.051	-0.050	-0.050	-0.051	-0.052	-0.054	-0.056	-0.058	-0.059	-0.060	-0.064	-0.068	-0.070	-0.074	-0.078	-0.081	-0.085	-0.089	-0.094	-0.098	-0.102	-0.105	-0.110	-0.115	-0.119	-0.124	-0.129	-0.134	-0.138	-0.144	-0.148	-0.152	-0.158	-0.161	-0.166	-0.171	-0.175	-0.180	-0.185	-0.190	-0.194	-0.199	-0.202	-0.206	-0.211	-0.215	-0.220	-0.224	-0.229	-0.232	-0.236	-0.240	-0.244	-0.248	-0.252	-0.255	-0.259	-0.262	-0.266	-0.269	-0.272	-0.276	-0.279	-0.284	-0.286	-0.291	-0.294	-0.298	-0.300	-0.304	-0.306	-0.310	-0.314	-0.316	-0.320	-0.322	-0.326	-0.330	-0.332	-0.336	-0.340	-0.344	-0.346	-0.350	-0.354	-0.358	-0.361	-0.364	-0.368	-0.374	-0.378	-0.381	-0.386	-0.391	-0.396	-0.401	-0.406	-0.412	-0.418	-0.424	-0.430	-0.436	-0.444	-0.450	-0.458	-0.465	-0.472	-0.481	-0.490	-0.499	-0.507	-0.518	-0.526	-0.538	-0.548	-0.558	-0.569	-0.581	-0.592	-0.604	-0.616	-0.630	-0.642	-0.655	-0.669	-0.682	-0.696	-0.710	-0.722	-0.736	-0.750	-0.765	-0.779	-0.792	-0.808	-0.821	-0.834	-0.849	-0.862	-0.876	-0.890	-0.902	-0.916	-0.929	-0.940	-0.952	-0.964	-0.975	-0.986	-0.998	-1.008	-1.018	-1.028	-1.036	-1.045	-1.054	-1.061	-1.069	-1.075	-1.082	-1.088	-1.094	-1.100	-1.105	-1.109	-1.114	-1.118	-1.121	-1.124	-1.128	-1.130	-1.134	-1.136	-1.139	-1.140	-1.144	-1.145	-1.148	-1.149	-1.151	-1.154	-1.156	-1.159	-1.161	-1.164	-1.166	-1.170	-1.172	-1.176	-1.180	-1.184	-1.188	-1.192	-1.199	-1.204	-1.210	-1.216	-1.222	-1.230	-1.236	-1.244	-1.252	-1.260	-1.269	-1.278	-1.286	-1.296	-1.306	-1.315	-1.325	-1.335	-1.345	-1.356	-1.365	-1.376	-1.386	-1.398	-1.406	-1.416	-1.428	-1.436	-1.446	-1.455	-1.465	-1.474	-1.481	-1.489	-1.496	-1.502	-1.509	-1.515	-1.520	-1.522	-1.528	-1.530	-1.531	-1.532	-1.532	-1.532	-1.531	-1.530	-1.528	-1.522	-1.518	-1.512	-1.506	-1.498	-1.490	-1.480	-1.471	-1.460	-1.448	-1.436	-1.422	-1.409	-1.394	-1.378	-1.362	-1.345	-1.328	-1.309	-1.291	-1.272	-1.251	-1.232	-1.211	-1.191	-1.170	-1.150	-1.128	-1.106	-1.086	-1.064	-1.042	-1.020	-1.000	-0.978	-0.955	-0.935	-0.915	-0.894	-0.872	-0.852	-0.832	-0.814	-0.794	-0.775	-0.756	-0.739	-0.721	-0.704	-0.686	-0.670	-0.654	-0.638	-0.624	-0.609	-0.595	-0.582	-0.570	-0.556	-0.545	-0.534	-0.522	-0.512	-0.502	-0.492	-0.484	-0.475	-0.466	-0.459	-0.454	-0.446	-0.441	-0.435	-0.430	-0.426	-0.422	-0.419	-0.418	-0.415	-0.412	-0.411	-0.411	-0.411	-0.411	-0.412	-0.414	-0.416	-0.420	-0.424	-0.426	-0.431	-0.436	-0.441	-0.449	-0.455	-0.461	-0.469	-0.478	-0.486	-0.495	-0.504	-0.515	-0.524	-0.535	-0.546	-0.558	-0.569	-0.581	-0.594	-0.606	-0.619	-0.631	-0.644	-0.659	-0.671	-0.685	-0.698	-0.710	-0.724	-0.738	-0.751	-0.764	-0.776	-0.789	-0.801	-0.814	-0.825	-0.836	-0.848	-0.860	-0.870	-0.880	-0.890	-0.900	-0.909	-0.918	-0.926	-0.935	-0.942	-0.949	-0.958	-0.964	-0.970	-0.976	-0.981	-0.988	-0.992	-0.998	-1.002	-1.006	-1.011	-1.014	-1.019	-1.022	-1.026	-1.030	-1.034	-1.038	-1.040	-1.045	-1.050	-1.052	-1.058	-1.061	-1.066	-1.071	-1.076	-1.081	-1.086	-1.092	-1.099	-1.105	-1.111	-1.118	-1.126	-1.132	-1.141	-1.149	-1.158	-1.166	-1.175	-1.185	-1.194	-1.204	-1.214	-1.224	-1.234	-1.244	-1.254	-1.265	-1.276	-1.286	-1.296	-1.308	-1.318	-1.328	-1.339	-1.349	-1.358	-1.368	-1.376	-1.384	-1.392	-1.401	-1.409	-1.415	-1.421	-1.428	-1.434	-1.440	-1.444	-1.449	-1.452	-1.456	-1.458	-1.460	-1.461	-1.462	-1.464	-1.464	-1.464	-1.464	-1.461	-1.461	-1.459	-1.456	-1.454	-1.450	-1.448	-1.444	-1.441	-1.438	-1.434	-1.430	-1.426	-1.422	-1.419	-1.416	-1.412	-1.409	-1.406	-1.404	-1.400	-1.399	-1.396	-1.395	-1.394	-1.394	-1.394	-1.392	-1.394	-1.394	-1.395	-1.398	-1.399	-1.402	-1.406	-1.410	-1.412	-1.418	-1.422	-1.428	-1.432	-1.440	-1.445	-1.452	-1.459	-1.468	-1.475	-1.482	-1.490	-1.498	-1.506	-1.514	-1.522	-1.530	-1.539	-1.548	-1.555	-1.564	-1.571	-1.579	-1.586	-1.594	-1.601	-1.608	-1.616	-1.622	-1.626	-1.632	-1.639	-1.644	-1.650	-1.654	-1.659	-1.661	-1.665	-1.668	-1.671	-1.674	-1.675	-1.676	-1.676	-1.678	-1.679	-1.678	-1.678	-1.676	-1.675	-1.674	-1.671	-1.669	-1.665	-1.662	-1.659	-1.655	-1.650	-1.645	-1.641	-1.636	-1.630	-1.624	-1.618	-1.610	-1.602	-1.595	-1.588	-1.579	-1.570	-1.561	-1.552	-1.542	-1.532	-1.522	-1.512	-1.501	-1.490	-1.479	-1.468	-1.455	-1.444	-1.431	-1.420	-1.406	-1.395	-1.382	-1.370	-1.356	-1.342	-1.330	-1.319	-1.305	-1.292	-1.279	-1.266	-1.255	-1.241	-1.229	-1.218	-1.205	-1.195	-1.182	-1.171	-1.161	-1.151	-1.141	-1.131	-1.124	-1.114	-1.106	-1.099	-1.091	-1.084	-1.079	-1.074	-1.068	-1.062	-1.059	-1.055	-1.052	-1.049	-1.046	-1.045	-1.045	-1.044	-1.044	-1.044	-1.044	-1.045	-1.046	-1.048	-1.050	-1.052	-1.055	-1.059	-1.061	-1.065	-1.069	-1.074	-1.078	-1.082	-1.086	-1.091	-1.096	-1.100	-1.105	-1.110	-1.115	-1.119	-1.125	-1.129	-1.134	-1.138	-1.142	-1.148	-1.151	-1.155	-1.160	-1.165	-1.168	-1.171	-1.176	-1.180	-1.182	-1.186	-1.190	-1.194	-1.196	-1.200	-1.204	-1.206	-1.210	-1.214	-1.218	-1.220	-1.224	-1.229	-1.231	-1.236	-1.240	-1.244	-1.249	-1.254	-1.259	-1.262	-1.269	-1.275	-1.280	-1.288	-1.294	-1.301	-1.309	-1.316	-1.325	-1.334	-1.342	-1.352	-1.362	-1.372	-1.384	-1.395	-1.408	-1.419	-1.431	-1.444	-1.458	-1.470	-1.484	-1.499	-1.512	-1.528	-1.542	-1.559	-1.575	-1.591	-1.608	-1.624	-1.641	-1.658	-1.675	-1.692	-1.709	-1.726	-1.744	-1.760	-1.778	-1.794	-1.811	-1.829	-1.846	-1.862	-1.879	-1.894	-1.909	-1.925	-1.940	-1.954	-1.968	-1.982	-1.995	-2.009	-2.020	-2.033	-2.044	-2.054	-2.064	-2.072	-2.080	-2.088	-2.095	-2.100	-2.105	-2.109	-2.112	-2.115	-2.118	-2.119	-2.118	-2.116	-2.115	-2.111	-2.108	-2.104	-2.099	-2.091	-2.084	-2.076	-2.068	-2.058	-2.046	-2.035	-2.022	-2.010	-1.996	-1.982	-1.968	-1.951	-1.934	-1.918	-1.900	-1.882	-1.865	-1.845	-1.826	-1.806	-1.788	-1.766	-1.746	-1.728	-1.706	-1.685	-1.665	-1.644	-1.624	-1.602	-1.582	-1.562	-1.542	-1.522	-1.504	-1.485	-1.465	-1.448	-1.429	-1.411	-1.395	-1.378	-1.362	-1.346	-1.332	-1.318	-1.304	-1.290	-1.279	-1.266	-1.256	-1.246	-1.236	-1.228	-1.219	-1.211	-1.205	-1.199	-1.192	-1.188	-1.184	-1.180	-1.176	-1.175	-1.174	-1.172	-1.171	-1.171	-1.171	-1.171	-1.172	-1.174	-1.178	-1.179	-1.181	-1.185	-1.188	-1.191	-1.195	-1.199	-1.204	-1.209	-1.212	-1.216	-1.221	-1.226	-1.230	-1.235	-1.239	-1.244	-1.246	-1.251	-1.255	-1.259	-1.261	-1.265	-1.268	-1.270	-1.272	-1.275	-1.276	-1.278	-1.279	-1.280	-1.280	-1.280	-1.280	-1.279	-1.279	-1.276	-1.276	-1.274	-1.271	-1.269	-1.266	-1.264	-1.260	-1.256	-1.252	-1.248	-1.244	-1.240	-1.235	-1.230	-1.225	-1.220	-1.215	-1.210	-1.205	-1.199	-1.194	-1.188	-1.182	-1.178	-1.171	-1.166	-1.161	-1.156	-1.150	-1.146	-1.140	-1.135	-1.131	-1.126	-1.121	-1.118	-1.114	-1.109	-1.105	-1.101	-1.098	-1.094	-1.090	-1.086	-1.084	-1.081	-1.079	-1.075	-1.074	-1.071	-1.069	-1.066	-1.064	-1.062	-1.060	-1.059	-1.056	-1.054	-1.052	-1.050	-1.049	-1.048	-1.046	-1.044	-1.041	-1.041	-1.039	-1.036	-1.036	-1.034	-1.031	-1.029	-1.028	-1.026	-1.024	-1.022	-1.020	-1.018	-1.015	-1.012	-1.010	-1.008	-1.005	-1.002	-1.000	-0.998	-0.995	-0.990	-0.988	-0.985	-0.981	-0.978	-0.974	-0.971	-0.968	-0.964	-0.960	-0.956	-0.952	-0.949	-0.945	-0.941	-0.938	-0.932	-0.930	-0.925	-0.921	-0.916	-0.914	-0.909	-0.905	-0.902	-0.898	-0.894	-0.891	-0.888	-0.884	-0.880	-0.878	-0.874	-0.871	-0.869	-0.866	-0.865	-0.862	-0.860	-0.860	-0.858	-0.856	-0.856	-0.855	-0.855	-0.855	-0.855	-0.855	-0.856	-0.858	-0.859	-0.860	-0.862	-0.864	-0.866	-0.870	-0.872	-0.876	-0.880	-0.884	-0.888	-0.891	-0.898	-0.902	-0.909	-0.914	-0.920	-0.926	-0.932	-0.940	-0.946	-0.954	-0.961	-0.970	-0.978	-0.986	-0.995	-1.004	-1.014	-1.022	-1.032	-1.042	-1.052	-1.064	-1.074	-1.085	-1.096	-1.108	-1.119	-1.131	-1.144	-1.158	-1.170	-1.184	-1.196	-1.211	-1.225	-1.239	-1.254	-1.269	-1.284	-1.299	-1.316	-1.331	-1.348	-1.365	-1.382	-1.399	-1.416	-1.434	-1.452	-1.470	-1.489	-1.508	-1.526	-1.545	-1.564	-1.584	-1.602	-1.622	-1.642	-1.662	-1.681	-1.701	-1.721	-1.741	-1.760	-1.781	-1.800	-1.820	-1.839	-1.859	-1.878	-1.898	-1.916	-1.935	-1.954	-1.972	-1.990	-2.007	-2.026	-2.044	-2.061	-2.079	-2.095	-2.112	-2.129	-2.144	-2.159	-2.175	-2.190	-2.205	-2.219	-2.234	-2.248	-2.261	-2.274	-2.288	-2.300	-2.311	-2.322	-2.335	-2.346	-2.358	-2.368	-2.379	-2.389	-2.400	-2.409	-2.418	-2.428	-2.435	-2.444	-2.452	-2.460	-2.469	-2.476	-2.482	-2.490	-2.496	-2.501	-2.508	-2.514	-2.520	-2.524	-2.529	-2.534	-2.538	-2.541	-2.546	-2.549	-2.550	-2.554	-2.555	-2.558	-2.559	-2.560	-2.560	-2.561	-2.561	-2.560	-2.559	-2.559	-2.558	-2.555	-2.552	-2.550	-2.546	-2.542	-2.539	-2.535	-2.530	-2.525	-2.520	-2.514	-2.509	-2.502	-2.495	-2.488	-2.480	-2.472	-2.465	-2.458	-2.449	-2.440	-2.431	-2.421	-2.414	-2.404	-2.395	-2.384	-2.375	-2.365	-2.355	-2.345	-2.334	-2.324	-2.314	-2.304	-2.294	-2.284	-2.274	-2.264	-2.255	-2.245	-2.235	-2.226	-2.218	-2.208	-2.199	-2.190	-2.181	-2.174	-2.165	-2.158	-2.149	-2.141	-2.135	-2.128	-2.120	-2.114	-2.108	-2.101	-2.094	-2.088	-2.081	-2.076	-2.070	-2.065	-2.059	-2.054	-2.049	-2.044	-2.039	-2.033	-2.027	-2.022	-2.018	-2.013	-2.006	-2.001	-1.996	-1.990	-1.984	-1.979	-1.972	-1.965	-1.960	-1.954	-1.946	-1.939	-1.932	-1.925	-1.916	-1.909	-1.900	-1.891	-1.882	-1.872	-1.864	-1.854	-1.844	-1.834	-1.822	-1.811	-1.800	-1.786	-1.775	-1.761	-1.749	-1.735	-1.720	-1.706	-1.692	-1.676	-1.662	-1.646	-1.630	-1.614	-1.596	-1.580	-1.561	-1.545	-1.526	-1.509	-1.490	-1.471	-1.452	-1.432	-1.412	-1.394	-1.375	-1.354	-1.334	-1.314	-1.294	-1.274	-1.254	-1.232	-1.212	-1.192	-1.171	-1.151	-1.130	-1.111	-1.090	-1.070	-1.050	-1.030	-1.011	-0.991	-0.971	-0.954	-0.934	-0.916	-0.898	-0.879	-0.862	-0.845	-0.828	-0.810	-0.794	-0.778	-0.762	-0.748	-0.732	-0.718	-0.704	-0.690	-0.676	-0.664	-0.651	-0.639	-0.628	-0.616	-0.605	-0.595	-0.585	-0.575	-0.566	-0.556	-0.549	-0.541	-0.534	-0.526	-0.519	-0.512	-0.506	-0.501	-0.496	-0.490	-0.485	-0.480	-0.476	-0.472	-0.469	-0.466	-0.462	-0.460	-0.456	-0.454	-0.452	-0.450	-0.448	-0.446	-0.446	-0.444	-0.442	-0.441	-0.441	-0.440	-0.439	-0.438	-0.438	-0.436	-0.436	-0.435	-0.435	-0.434	-0.432	-0.431	-0.431	-0.430	-0.430	-0.429	-0.428	-0.426	-0.425	-0.425	-0.424	-0.422	-0.420	-0.420	-0.418	-0.416	-0.414	-0.412	-0.411	-0.410	-0.408	-0.405	-0.404	-0.401	-0.400	-0.399	-0.396	-0.394	-0.391	-0.389	-0.388	-0.385	-0.382	-0.380	-0.379	-0.375	-0.374	-0.371	-0.370	-0.368	-0.364	-0.362	-0.361	-0.359	-0.356	-0.354	-0.352	-0.350	-0.349	-0.346	-0.345	-0.344	-0.342	-0.341	-0.340	-0.339	-0.338	-0.338	-0.335	-0.336	-0.336	-0.335	-0.336	-0.335	-0.336	-0.336	-0.338	-0.338	-0.339	-0.341	-0.342	-0.344	-0.346	-0.349	-0.351	-0.355	-0.358	-0.360	-0.364	-0.369	-0.372	-0.376	-0.382	-0.386	-0.391	-0.396	-0.404	-0.409	-0.416	-0.422	-0.430	-0.436	-0.445	-0.451	-0.460	-0.469	-0.476	-0.485	-0.492	-0.501	-0.511	-0.519	-0.528	-0.538	-0.546	-0.555	-0.564	-0.574	-0.582	-0.591	-0.600	-0.610	-0.618	-0.626	-0.635	-0.644	-0.652	-0.659	-0.668	-0.675	-0.682	-0.689	-0.698	-0.704	-0.711	-0.718	-0.724	-0.730	-0.734	-0.740	-0.746	-0.750	-0.756	-0.760	-0.766	-0.770	-0.774	-0.779	-0.784	-0.788	-0.791	-0.795	-0.799	-0.802	-0.806	-0.810	-0.814	-0.816	-0.820	-0.824	-0.828	-0.831	-0.836	-0.840	-0.844	-0.848	-0.851	-0.855	-0.860	-0.865	-0.870	-0.875	-0.879	-0.884	-0.890	-0.895	-0.901	-0.906	-0.912	-0.919	-0.925	-0.931	-0.938	-0.945	-0.951	-0.959	-0.965	-0.972	-0.979	-0.986	-0.992	-1.001	-1.009	-1.015	-1.022	-1.029	-1.036	-1.044	-1.050	-1.056	-1.062	-1.070	-1.076	-1.082	-1.089	-1.095	-1.100	-1.106	-1.111	-1.115	-1.120	-1.124	-1.128	-1.132	-1.135	-1.138	-1.141	-1.142	-1.145	-1.146	-1.148	-1.148	-1.149	-1.148	-1.149	-1.148	-1.145	-1.145	-1.142	-1.140	-1.138	-1.135	-1.131	-1.129	-1.124	-1.120	-1.115	-1.111	-1.106	-1.101	-1.096	-1.091	-1.085	-1.080	-1.075	-1.070	-1.065	-1.059	-1.054	-1.049	-1.044	-1.039	-1.034	-1.030	-1.026	-1.021	-1.019	-1.015	-1.012	-1.011	-1.009	-1.008	-1.006	-1.006	-1.005	-1.008	-1.008	-1.009	-1.011	-1.015	-1.018	-1.021	-1.025	-1.030	-1.036	-1.041	-1.048	-1.054	-1.062	-1.071	-1.080	-1.089	-1.099	-1.109	-1.119	-1.129	-1.141	-1.152	-1.164	-1.178	-1.189	-1.201	-1.215	-1.229	-1.242	-1.256	-1.270	-1.284	-1.298	-1.311	-1.326	-1.340	-1.355	-1.369	-1.384	-1.399	-1.414	-1.428	-1.442	-1.456	-1.471	-1.485	-1.500	-1.514	-1.528	-1.541	-1.555	-1.569	-1.581	-1.595	-1.609	-1.621	-1.634	-1.645	-1.658	-1.670	-1.684	-1.695	-1.706	-1.718	-1.728	-1.740	-1.750	-1.760	-1.771	-1.781	-1.791	-1.801	-1.810	-1.820	-1.829	-1.839	-1.848	-1.855	-1.865	-1.872	-1.880	-1.890	-1.898	-1.905	100.000	5.000	2.000	1.000	7.000	0.000	0.000	0.000	0.000	0.000	0.000	0.000	0.000	0.000	0.000	0.000	0.000	0.000	-4.576	-4.598	-4.620	-4.642	-4.662	-4.682	-4.702	-4.721	-4.741	-4.759	-4.776	-4.794	-4.810	-4.826	-4.841	-4.855	-4.870	-4.885	-4.898	-4.910	-4.921	-4.932	-4.944	-4.955	-4.965	-4.974	-4.984	-4.991	-4.999	-5.006	-5.011	-5.019	-5.024	-5.028	-5.032	-5.036	-5.039	-5.042	-5.044	-5.045	-5.046	-5.045	-5.045	-5.044	-5.042	-5.041	-5.039	-5.036	-5.032	-5.029	-5.022	-5.019	-5.012	-5.008	-5.001	-4.994	-4.986	-4.980	-4.971	-4.964	-4.954	-4.945	-4.936	-4.926	-4.915	-4.905	-4.895	-4.884	-4.872	-4.861	-4.850	-4.838	-4.826	-4.815	-4.802	-4.790	-4.778	-4.765	-4.752	-4.740	-4.729	-4.716	-4.702	-4.690	-4.679	-4.666	-4.654	-4.641	-4.629	-4.616	-4.602	-4.591	-4.580	-4.566	-4.555	-4.542	-4.531	-4.519	-4.508	-4.495	-4.484	-4.472	-4.461	-4.450	-4.438	-4.428	-4.415	-4.405	-4.394	-4.382	-4.374	-4.362	-4.352	-4.342	-4.331	-4.321	-4.312	-4.302	-4.294	-4.284	-4.275	-4.266	-4.256	-4.248	-4.240	-4.231	-4.224	-4.215	-4.208	-4.201	-4.194	-4.186	-4.180	-4.174	-4.166	-4.160	-4.154	-4.149	-4.142	-4.138	-4.131	-4.126	-4.120	-4.115	-4.110	-4.105	-4.100	-4.096	-4.091	-4.085	-4.081	-4.076	-4.070	-4.065	-4.060	-4.055	-4.049	-4.044	-4.037	-4.031	-4.024	-4.018	-4.011	-4.004	-3.996	-3.988	-3.979	-3.971	-3.961	-3.952	-3.942	-3.931	-3.921	-3.909	-3.899	-3.886	-3.874	-3.861	-3.849	-3.834	-3.821	-3.806	-3.791	-3.776	-3.761	-3.745	-3.730	-3.712	-3.696	-3.679	-3.662	-3.646	-3.629	-3.611	-3.594	-3.576	-3.559	-3.541	-3.524	-3.505	-3.489	-3.471	-3.454	-3.438	-3.420	-3.402	-3.386	-3.370	-3.354	-3.339	-3.322	-3.306	-3.292	-3.276	-3.262	-3.249	-3.234	-3.220	-3.208	-3.194	-3.181	-3.169	-3.156	-3.144	-3.134	-3.121	-3.110	-3.099	-3.089	-3.078	-3.068	-3.058	-3.048	-3.038	-3.028	-3.019	-3.009	-3.000	-2.991	-2.982	-2.972	-2.965	-2.955	-2.946	-2.939	-2.930	-2.921	-2.912	-2.904	-2.896	-2.888	-2.880	-2.871	-2.862	-2.854	-2.848	-2.839	-2.830	-2.822	-2.814	-2.806	-2.800	-2.792	-2.785	-2.778	-2.770	-2.762	-2.756	-2.750	-2.744	-2.739	-2.732	-2.726	-2.721	-2.718	-2.712	-2.708	-2.704	-2.700	-2.698	-2.694	-2.691	-2.690	-2.688	-2.688	-2.686	-2.685	-2.685	-2.686	-2.688	-2.689	-2.690	-2.692	-2.695	-2.698	-2.701	-2.705	-2.710	-2.715	-2.720	-2.726	-2.732	-2.740	-2.748	-2.755	-2.762	-2.771	-2.780	-2.789	-2.799	-2.809	-2.819	-2.830	-2.841	-2.852	-2.864	-2.876	-2.888	-2.900	-2.912	-2.926	-2.939	-2.952	-2.965	-2.979	-2.992	-3.005	-3.020	-3.034	-3.048	-3.061	-3.075	-3.089	-3.102	-3.116	-3.131	-3.145	-3.158	-3.171	-3.184	-3.199	-3.211	-3.224	-3.236	-3.249	-3.261	-3.272	-3.284	-3.296	-3.306	-3.318	-3.329	-3.339	-3.348	-3.358	-3.366	-3.375	-3.382	-3.391	-3.398	-3.405	-3.412	-3.419	-3.424	-3.430	-3.435	-3.439	-3.444	-3.448	-3.450	-3.454	-3.455	-3.458	-3.459	-3.460	-3.461	-3.461	-3.460	-3.461	-3.460	-3.459	-3.456	-3.455	-3.454	-3.451	-3.448	-3.445	-3.441	-3.439	-3.435	-3.431	-3.428	-3.422	-3.419	-3.414	-3.409	-3.404	-3.399	-3.395	-3.389	-3.384	-3.378	-3.372	-3.368	-3.362	-3.358	-3.352	-3.345	-3.340	-3.335	-3.329	-3.324	-3.319	-3.314	-3.306	-3.301	-3.296	-3.290	-3.285	-3.279	-3.272	-3.266	-3.260	-3.254	-3.249	-3.242	-3.235	-3.228	-3.221	-3.212	-3.206	-3.198	-3.190	-3.181	-3.172	-3.162	-3.154	-3.144	-3.134	-3.122	-3.112	-3.101	-3.089	-3.076	-3.062	-3.050	-3.036	-3.021	-3.008	-2.992	-2.976	-2.960	-2.944	-2.925	-2.909	-2.890	-2.871	-2.851	-2.831	-2.811	-2.791	-2.771	-2.750	-2.729	-2.708	-2.685	-2.664	-2.641	-2.619	-2.596	-2.574	-2.551	-2.529	-2.506	-2.484	-2.462	-2.439	-2.418	-2.395	-2.374	-2.352	-2.332	-2.311	-2.291	-2.272	-2.254	-2.235	-2.218	-2.200	-2.184	-2.168	-2.152	-2.138	-2.124	-2.111	-2.100	-2.088	-2.078	-2.069	-2.059	-2.052	-2.046	-2.040	-2.035	-2.030	-2.027	-2.025	-2.022	-2.022	-2.024	-2.025	-2.027	-2.030	-2.035	-2.039	-2.045	-2.051	-2.058	-2.065	-2.074	-2.082	-2.094	-2.104	-2.115	-2.128	-2.139	-2.152	-2.166	-2.180	-2.194	-2.209	-2.224	-2.239	-2.254	-2.270	-2.286	-2.302	-2.319	-2.335	-2.351	-2.368	-2.382	-2.400	-2.416	-2.432	-2.448	-2.464	-2.479	-2.495	-2.510	-2.525	-2.540	-2.554	-2.568	-2.581	-2.595	-2.609	-2.621	-2.632	-2.644	-2.655	-2.668	-2.678	-2.688	-2.696	-2.706	-2.715	-2.724	-2.732	-2.741	-2.750	-2.756	-2.764	-2.771	-2.778	-2.785	-2.792	-2.799	-2.805	-2.811	-2.820	-2.826	-2.832	-2.840	-2.846	-2.854	-2.861	-2.870	-2.878	-2.886	-2.895	-2.904	-2.914	-2.924	-2.934	-2.945	-2.956	-2.969	-2.981	-2.994	-3.008	-3.022	-3.038	-3.052	-3.069	-3.085	-3.102	-3.120	-3.138	-3.156	-3.176	-3.196	-3.215	-3.236	-3.259	-3.280	-3.301	-3.325	-3.348	-3.370	-3.394	-3.418	-3.441	-3.466	-3.490	-3.514	-3.538	-3.562	-3.586	-3.611	-3.636	-3.659	-3.684	-3.706	-3.730	-3.754	-3.776	-3.800	-3.821	-3.844	-3.865	-3.886	-3.908	-3.928	-3.948	-3.966	-3.985	-4.004	-4.020	-4.037	-4.054	-4.070	-4.084	-4.099	-4.112	-4.125	-4.138	-4.150	-4.160	-4.170	-4.180	-4.189	-4.198	-4.205	-4.211	-4.218	-4.224	-4.228	-4.234	-4.236	-4.239	-4.242	-4.244	-4.245	-4.246	-4.246	-4.245	-4.245	-4.244	-4.242	-4.240	-4.236	-4.234	-4.229	-4.225	-4.220	-4.215	-4.209	-4.204	-4.198	-4.190	-4.182	-4.176	-4.169	-4.160	-4.151	-4.142	-4.132	-4.124	-4.114	-4.104	-4.095	-4.084	-4.074	-4.061	-4.050	-4.039	-4.028	-4.015	-4.004	-3.991	-3.979	-3.966	-3.954	-3.940	-3.926	-3.914	-3.900	-3.886	-3.872	-3.858	-3.844	-3.830	-3.815	-3.801	-3.785	-3.770	-3.756	-3.740	-3.725	-3.709	-3.694	-3.679	-3.661	-3.646	-3.630	-3.612	-3.596	-3.580	-3.564	-3.546	-3.529	-3.511	-3.495	-3.476	-3.459	-3.441	-3.422	-3.405	-3.385	-3.368	-3.348	-3.330	-3.311	-3.291	-3.271	-3.251	-3.232	-3.212	-3.192	-3.171	-3.151	-3.130	-3.110	-3.089	-3.068	-3.046	-3.025	-3.002	-2.980	-2.959	-2.938	-2.915	-2.891	-2.870	-2.846	-2.825	-2.802	-2.780	-2.758	-2.734	-2.711	-2.688	-2.665	-2.642	-2.620	-2.596	-2.574	-2.551	-2.529	-2.506	-2.485	-2.461	-2.439	-2.418	-2.396	-2.374	-2.352	-2.331	-2.310	-2.289	-2.269	-2.248	-2.228	-2.209	-2.188	-2.169	-2.150	-2.131	-2.111	-2.094	-2.075	-2.058	-2.039	-2.022	-2.005	-1.989	-1.971	-1.956	-1.940	-1.924	-1.908	-1.894	-1.879	-1.864	-1.849	-1.835	-1.821	-1.808	-1.794	-1.781	-1.766	-1.754	-1.741	-1.729	-1.716	-1.704	-1.694	-1.681	-1.670	-1.659	-1.648	-1.636	-1.626	-1.615	-1.606	-1.595	-1.586	-1.576	-1.566	-1.558	-1.550	-1.541	-1.532	-1.525	-1.516	-1.510	-1.502	-1.495	-1.489	-1.482	-1.476	-1.470	-1.465	-1.460	-1.455	-1.450	-1.446	-1.442	-1.439	-1.436	-1.434	-1.430	-1.428	-1.426	-1.425	-1.424	-1.421	-1.420	-1.420	-1.420	-1.419	-1.420	-1.420	-1.420	-1.420	-1.422	-1.422	-1.424	-1.425	-1.428	-1.429	-1.431	-1.432	-1.434	-1.436	-1.440	-1.441	-1.445	-1.448	-1.451	-1.452	-1.456	-1.459	-1.464	-1.466	-1.469	-1.474	-1.478	-1.481	-1.486	-1.490	-1.494	-1.499	-1.504	-1.509	-1.514	-1.519	-1.524	-1.529	-1.536	-1.541	-1.548	-1.554	-1.561	-1.568	-1.574	-1.581	-1.589	-1.596	-1.605	-1.612	-1.621	-1.629	-1.638	-1.646	-1.656	-1.664	-1.674	-1.684	-1.694	-1.702	-1.714	-1.722	-1.732	-1.744	-1.754	-1.764	-1.775	-1.784	-1.794	-1.804	-1.815	-1.824	-1.834	-1.844	-1.854	-1.864	-1.872	-1.881	-1.891	-1.900	-1.908	-1.915	-1.922	-1.931	-1.938	-1.944	-1.951	-1.958	-1.962	-1.969	-1.972	-1.978	-1.982	-1.985	-1.989	-1.991	-1.994	-1.995	-1.998	-1.999	-1.999	-2.000	-2.000	-1.999	-1.999	-1.998	-1.995	-1.994	-1.992	-1.990	-1.986	-1.984	-1.980	-1.975	-1.971	-1.968	-1.962	-1.958	-1.952	-1.948	-1.941	-1.935	-1.931	-1.925	-1.918	-1.912	-1.906	-1.900	-1.894	-1.888	-1.880	-1.874	-1.868	-1.862	-1.856	-1.849	-1.842	-1.836	-1.830	-1.825	-1.819	-1.812	-1.806	-1.801	-1.796	-1.791	-1.786	-1.781	-1.775	-1.771	-1.768	-1.764	-1.759	-1.755	-1.750	-1.748	-1.744	-1.741	-1.736	-1.734	-1.731	-1.729	-1.726	-1.724	-1.721	-1.719	-1.716	-1.715	-1.711	-1.710	-1.709	-1.706	-1.704	-1.702	-1.700	-1.699	-1.696	-1.695	-1.692	-1.690	-1.689	-1.685	-1.684	-1.681	-1.678	-1.675	-1.672	-1.670	-1.666	-1.662	-1.659	-1.656	-1.652	-1.648	-1.644	-1.640	-1.636	-1.631	-1.626	-1.620	-1.616	-1.611	-1.605	-1.600	-1.595	-1.589	-1.582	-1.578	-1.571	-1.566	-1.560	-1.554	-1.548	-1.542	-1.536	-1.531	-1.525	-1.520	-1.514	-1.509	-1.504	-1.499	-1.495	-1.490	-1.486	-1.482	-1.479	-1.475	-1.471	-1.469	-1.466	-1.462	-1.461	-1.460	-1.458	-1.458	-1.456	-1.455	-1.456	-1.456	-1.456	-1.458	-1.460	-1.461	-1.462	-1.465	-1.468	-1.470	-1.474	-1.476	-1.480	-1.486	-1.490	-1.494	-1.500	-1.504	-1.510	-1.516	-1.520	-1.526	-1.532	-1.539	-1.546	-1.552	-1.559	-1.565	-1.572	-1.579	-1.586	-1.592	-1.600	-1.608	-1.614	-1.621	-1.628	-1.635	-1.640	-1.646	-1.654	-1.660	-1.665	-1.671	-1.676	-1.682	-1.688	-1.692	-1.698	-1.701	-1.706	-1.710	-1.714	-1.718	-1.720	-1.722	-1.725	-1.728	-1.728	-1.730	-1.730	-1.730	-1.730	-1.729	-1.729	-1.726	-1.724	-1.721	-1.719	-1.715	-1.711	-1.706	-1.701	-1.695	-1.690	-1.682	-1.676	-1.669	-1.661	-1.654	-1.644	-1.635	-1.625	-1.615	-1.605	-1.594	-1.582	-1.570	-1.558	-1.546	-1.534	-1.521	-1.508	-1.494	-1.480	-1.466	-1.452	-1.438	-1.424	-1.409	-1.394	-1.380	-1.364	-1.349	-1.334	-1.320	-1.305	-1.290	-1.275	-1.261	-1.246	-1.232	-1.219	-1.205	-1.191	-1.178	-1.165	-1.152	-1.140	-1.129	-1.116	-1.105	-1.094	-1.082	-1.071	-1.061	-1.051	-1.042	-1.034	-1.025	-1.018	-1.010	-1.002	-0.995	-0.988	-0.982	-0.978	-0.971	-0.966	-0.961	-0.958	-0.954	-0.950	-0.948	-0.945	-0.941	-0.940	-0.938	-0.938	-0.936	-0.936	-0.935	-0.935	-0.935	-0.936	-0.936	-0.936	-0.938	-0.940	-0.941	-0.942	-0.945	-0.946	-0.949	-0.950	-0.952	-0.955	-0.958	-0.959	-0.962	-0.965	-0.968	-0.970	-0.971	-0.975	-0.978	-0.979	-0.981	-0.984	-0.985	-0.988	-0.990	-0.991	-0.992	-0.995	-0.995	-0.996	-0.996	-0.998	-0.999	-0.998	-0.998	-0.996	-0.996	-0.995	-0.994	-0.992	-0.991	-0.988	-0.986	-0.982	-0.980	-0.976	-0.974	-0.969	-0.966	-0.961	-0.956	-0.951	-0.946	-0.940	-0.935	-0.930	-0.922	-0.918	-0.910	-0.904	-0.895	-0.889	-0.880	-0.872	-0.866	-0.858	-0.850	-0.840	-0.832	-0.824	-0.814	-0.806	-0.796	-0.788	-0.779	-0.769	-0.759	-0.750	-0.740	-0.730	-0.721	-0.711	-0.702	-0.692	-0.682	-0.672	-0.662	-0.652	-0.642	-0.632	-0.622	-0.612	-0.601	-0.591	-0.580	-0.570	-0.559	-0.549	-0.538	-0.525	-0.514	-0.502	-0.491	-0.480	-0.469	-0.456	-0.444	-0.432	-0.419	-0.405	-0.392	-0.380	-0.365	-0.352	-0.338	-0.324	-0.308	-0.294	-0.278	-0.262	-0.246	-0.230	-0.212	-0.196	-0.179	-0.161	-0.142	-0.125	-0.106	-0.088	-0.068	-0.049	-0.029	-0.009	0.012	0.035	0.056	0.078	0.099	0.121	0.142	0.165	0.189	0.211	0.235	0.259	0.281	0.305	0.330	0.352	0.378	0.401	0.425	0.449	0.474	0.498	0.522	0.546	0.571	0.594	0.619	0.642	0.666	0.690	0.712	0.735	0.759	0.781	0.804	0.826	0.849	0.870	0.891	0.912	0.934	0.954	0.975	0.994	1.015	1.034	1.054	1.071	1.090	1.108	1.125	1.141	1.159	1.175	1.191	1.206	1.221	1.235	1.250	1.264	1.279	1.291	1.304	1.316	1.329	1.340	1.351	1.362	1.374	1.384	1.394	1.404	1.412	1.421	1.431	1.439	1.446	1.455	1.462	1.469	1.475	1.481	1.488	1.492	1.499	1.504	1.510	1.514	1.518	1.522	1.526	1.531	1.534	1.538	1.539	1.542	1.545	1.548	1.549	1.550	1.552	1.552	1.554	1.555	1.556	1.556	1.556	1.556	1.558	1.556	1.556	1.556	1.555	1.554	1.551	1.551	1.549	1.548	1.545	1.542	1.541	1.539	1.535	1.534	1.529	1.525	1.522	1.520	1.515	1.511	1.506	1.501	1.496	1.491	1.486	1.481	1.475	1.469	1.462	1.456	1.449	1.441	1.434	1.425	1.416	1.408	1.399	1.389	1.379	1.369	1.358	1.346	1.334	1.321	1.309	1.296	1.284	1.269	1.255	1.240	1.224	1.208	1.191	1.175	1.158	1.139	1.121	1.101	1.082	1.064	1.042	1.022	1.001	0.980	0.959	0.935	0.914	0.890	0.868	0.844	0.819	0.795	0.770	0.745	0.720	0.695	0.669	0.642	0.616	0.591	0.565	0.540	0.512	0.486	0.461	0.434	0.409	0.382	0.356	0.330	0.304	0.279	0.254	0.229	0.204	0.180	0.155	0.131	0.109	0.085	0.061	0.040	0.018	-0.004	-0.025	-0.045	-0.065	-0.085	-0.104	-0.122	-0.140	-0.159	-0.176	-0.192	-0.209	-0.224	-0.240	-0.252	-0.268	-0.282	-0.295	-0.308	-0.319	-0.331	-0.342	-0.352	-0.364	-0.374	-0.382	-0.392	-0.401	-0.410	-0.418	-0.426	-0.432	-0.441	-0.448	-0.455	-0.461	-0.469	-0.475	-0.481	-0.488	-0.492	-0.500	-0.506	-0.511	-0.518	-0.522	-0.528	-0.534	-0.539	-0.545	-0.549	-0.555	-0.560	-0.565	-0.571	-0.575	-0.581	-0.585	-0.590	-0.595	-0.600	-0.605	-0.609	-0.612	-0.616	-0.621	-0.624	-0.628	-0.630	-0.632	-0.635	-0.638	-0.638	-0.640	-0.640	-0.641	-0.640	-0.640	-0.639	-0.638	-0.635	-0.632	-0.630	-0.625	-0.621	-0.616	-0.610	-0.605	-0.598	-0.590	-0.581	-0.572	-0.564	-0.554	-0.542	-0.532	-0.521	-0.507	-0.495	-0.482	-0.469	-0.455	-0.440	-0.425	-0.410	-0.394	-0.378	-0.361	-0.344	-0.328	-0.310	-0.292	-0.274	-0.256	-0.239	-0.221	-0.202	-0.185	-0.168	-0.150	-0.132	-0.115	-0.096	-0.079	-0.061	-0.045	-0.029	-0.011	0.004	0.019	0.035	0.050	0.065	0.079	0.094	0.106	0.120	0.132	0.145	0.156	0.169	0.179	0.190	0.200	0.209	0.219	0.228	0.236	0.245	0.252	0.260	0.266	0.272	0.279	0.285	0.290	0.296	0.300	0.305	0.310	0.315	0.319	0.322	0.326	0.329	0.332	0.335	0.339	0.341	0.344	0.346	0.349	0.352	0.354	0.358	0.360	0.362	0.365	0.368	0.370	0.372	0.375	0.378	0.381	0.384	0.388	0.391	0.395	0.398	0.402	0.406	0.410	0.414	0.418	0.424	0.428	0.432	0.438	0.442	0.448	0.452	0.459	0.464	0.470	0.476	0.482	0.489	0.495	0.501	0.507	0.515	0.521	0.528	0.534	0.541	0.548	0.555	0.560	0.568	0.574	0.580	0.586	0.592	0.598	0.605	0.610	0.616	0.620	0.626	0.630	0.635	0.639	0.644	0.648	0.650	0.654	0.656	0.659	0.660	0.661	0.662	0.664	0.664	0.664	0.664	0.662	0.661	0.660	0.659	0.656	0.654	0.649	0.646	0.642	0.639	0.634	0.629	0.624	0.618	0.611	0.605	0.598	0.591	0.585	0.576	0.570	0.562	0.554	0.545	0.538	0.529	0.520	0.511	0.502	0.492	0.484	0.475	0.466	0.458	0.448	0.439	0.429	0.419	0.411	0.401	0.391	0.382	0.372	0.364	0.354	0.345	0.335	0.328	0.318	0.309	0.299	0.290	0.281	0.271	0.262	0.252	0.244	0.235	0.226	0.216	0.208	0.198	0.189	0.179	0.170	0.160	0.151	0.140	0.131	0.121	0.111	0.101	0.092	0.082	0.072	0.062	0.052	0.042	0.032	0.022	0.012	0.002	-0.008	-0.019	-0.028	-0.038	-0.048	-0.058	-0.068	-0.076	-0.086	-0.095	-0.104	-0.112	-0.121	-0.130	-0.138	-0.145	-0.152	-0.160	-0.168	-0.174	-0.179	-0.186	-0.190	-0.196	-0.201	-0.205	-0.209	-0.212	-0.215	-0.218	-0.220	-0.221	-0.222	-0.224	-0.222	-0.222	-0.221	-0.220	-0.218	-0.216	-0.212	-0.209	-0.205	-0.201	-0.195	-0.190	-0.184	-0.178	-0.171	-0.164	-0.156	-0.149	-0.140	-0.130	-0.121	-0.111	-0.101	-0.091	-0.080	-0.069	-0.056	-0.045	-0.034	-0.020	-0.009	0.004	0.018	0.032	0.045	0.060	0.074	0.089	0.104	0.118	0.132	0.148	0.162	0.178	0.192	0.209	0.224	0.240	0.255	0.271	0.288	0.302	0.319	0.335	0.351	0.366	0.384	0.399	0.415	0.430	0.446	0.461	0.476	0.492	0.509	0.524	0.539	0.554	0.569	0.584	0.598	0.612	0.626	0.641	0.655	0.669	0.681	0.696	0.709	0.721	0.734	0.748	0.760	0.771	0.784	0.796	0.808	0.819	0.830	0.841	0.851	0.862	0.874	0.884	0.894	0.904	0.914	0.924	0.932	0.942	0.952	0.961	0.971	0.980	0.989	0.999	1.006	1.016	1.026	1.034	1.044	1.052	1.061	1.070	1.079	1.089	1.098	1.106	1.115	1.125	1.134	1.144	1.152	1.161	1.170	1.180	1.189	1.199	1.209	1.219	1.229	1.238	1.248	1.256	1.265	1.276	1.285	1.295	1.304	1.314	1.324	1.331	1.341	1.349	1.359	1.368	1.375	1.385	1.392	1.401	1.408	1.415	1.424	1.430	1.436	1.444	1.450	1.456	1.461	1.466	1.471	1.475	1.480	1.484	1.488	1.491	1.494	1.498	1.499	1.501	1.501	1.502	1.502	1.502	1.502	1.502	1.500	1.500	1.498	1.495	1.491	1.488	1.485	1.481	1.475	1.471	1.466	1.460	1.454	1.446	1.439	1.432	1.424	1.416	1.406	1.399	1.389	1.379	1.369	1.358	1.346	1.335	1.324	1.311	1.298	1.286	1.271	1.258	1.245	1.230	1.215	1.200	1.185	1.169	1.154	1.138	1.120	1.104	1.088	1.070	1.052	1.034	1.016	0.998	0.979	0.961	0.941	0.922	0.904	0.885	0.865	0.845	0.825	0.806	0.786	0.766	0.746	0.726	0.704	0.684	0.664	0.644	0.622	0.602	0.581	0.561	0.540	0.519	0.498	0.476	0.455	0.434	0.412	0.391	0.370	0.349	0.326	0.304	0.282	0.260	0.239	0.216	0.194	0.171	0.149	0.125	0.102	0.079	0.056	0.034	0.010	-0.015	-0.039	-0.064	-0.088	-0.112	-0.136	-0.162	-0.188	-0.214	-0.239	-0.265	-0.290	-0.318	-0.344	-0.371	-0.398	-0.424	-0.452	-0.479	-0.507	-0.535	-0.564	-0.590	-0.619	-0.646	-0.675	-0.704	-0.732	-0.761	-0.789	-0.818	-0.846	-0.874	-0.902	-0.931	-0.959	-0.988	-1.015	-1.042	-1.070	-1.096	-1.124	-1.151	-1.178	-1.204	-1.229	-1.255	-1.280	-1.304	-1.329	-1.352	-1.375	-1.399	-1.421	-1.442	-1.465	-1.485	-1.505	-1.524	-1.544	-1.561	-1.579	-1.596	-1.612	-1.629	-1.642	-1.658	-1.672	-1.685	-1.696	-1.709	-1.720	-1.730	-1.739	-1.749	-1.755	-1.764	-1.770	-1.776	-1.781	-1.786	-1.790	-1.794	-1.796	-1.799	-1.800	-1.802	-1.802	-1.802	-1.802	-1.801	-1.800	-1.799	-1.798	-1.794	-1.792	-1.789	-1.785	-1.781	-1.778	-1.772	-1.769	-1.764	-1.759	-1.754	-1.749	-1.742	-1.736	-1.730	-1.725	-1.719	-1.712	-1.706	-1.700	-1.694	-1.688	-1.681	-1.675	-1.668	-1.661	-1.654	-1.648	-1.640	-1.634	-1.626	-1.620	-1.612	-1.605	-1.599	-1.590	-1.582	-1.575	-1.568	-1.558	-1.550	-1.541	-1.531	-1.522	-1.512	-1.502	-1.491	-1.481	-1.470	-1.459	-1.446	-1.434	-1.420	-1.408	-1.392	-1.378	-1.361	-1.345	-1.329	-1.311	-1.291	-1.274	-1.254	-1.232	-1.211	-1.189	-1.166	-1.142	-1.116	-1.091	-1.064	-1.038	-1.008	-0.980	-0.949	-0.918	-0.885	-0.852	-0.820	-0.785	-0.749	-0.712	-0.676	-0.638	-0.599	-0.559	-0.519	-0.478	-0.435	-0.392	-0.349	-0.305	-0.261	-0.216	-0.171	-0.125	-0.079	-0.032	0.015	0.064	0.110	0.158	0.206	0.255	0.304	0.351	0.400	0.448	0.496	0.544	0.591	0.640	0.686	0.732	0.779	0.825	0.870	0.915	0.959	1.002	1.045	1.086	1.128	1.168	1.206	1.245	1.282	1.319	1.354	1.388	1.420	1.451	1.482	1.511	1.540	1.566	1.592	1.616	1.639	1.660	1.681	1.699	1.718	1.732	1.748	1.761	1.774	1.785	1.794	1.801	1.809	1.814	1.818	1.820	1.821	1.821	1.820	1.818	1.815	1.810	1.804	1.798	1.789	1.779	1.769	1.758	1.745	1.732	1.718	1.701	1.686	1.669	1.650	1.631	1.612	1.591	1.570	1.549	1.526	1.504	1.479	1.455	1.429	1.404	1.376	1.349	1.321	1.294	1.265	1.235	1.206	1.176	1.146	1.114	1.082	1.050	1.019	0.984	0.951	0.918	0.884	0.849	0.814	0.779	0.742	0.706	0.669	0.634	0.595	0.558	0.519	0.480	0.441	0.402	0.362	0.321	0.281	0.240	0.198	0.155	0.112	0.069	0.025	-0.020	-0.065	-0.110	-0.156	-0.204	-0.250	-0.299	-0.348	-0.396	-0.446	-0.498	-0.549	-0.601	-0.652	-0.708	-0.761	-0.816	-0.872	-0.929	-0.985	-1.044	-1.102	-1.161	-1.222	-1.284	-1.345	-1.408	-1.471	-1.535	-1.601	-1.666	-1.732	-1.800	-1.868	-1.936	-2.005	-2.075	-2.146	-2.216	-2.289	-2.361	-2.434	-2.506	-2.580	-2.655	-2.729	-2.804	-2.879	-2.955	-3.030	-3.105	-3.182	-3.258	-3.334	-3.411	-3.486	-3.562	-3.638	-3.715	-3.790	-3.866	-3.940	-4.016	-4.090	-4.164	-4.239	-4.311	-4.385	-4.458	-4.530	-4.601	-4.672	-4.741	-4.811	-4.880	-4.949	-5.016	-5.082	-5.149	-5.215	-5.280	-5.344	-5.406	-5.470	-5.532	-5.594	-5.652	-5.714	-5.772	-5.831	-5.889	-5.945	-6.001	-6.058	-6.111	-6.165	-6.219	-6.272	-6.325	-6.376	-6.426	-6.476	-6.526	-6.575	-6.625	-6.671	-6.720	-6.766	-6.812	-6.858	-6.902	-6.946	-6.991	-7.035	-7.076	-7.119	-7.160	-7.201	-7.241	-7.282	-7.321	-7.360	-7.398	-7.436	-7.472	-7.509	-7.545	-7.580	-7.615	-7.649	-7.681	-7.714	-7.746	-7.778	-7.808	-7.836	-7.865	-7.894	-7.920	-7.946	-7.972	-7.998	-8.021	-8.042	-8.064	-8.085	-8.104	-8.123	-8.140	-8.156	-8.171	-8.185	-8.198	-8.209	-8.219	-8.226	-8.234	-8.241	-8.245	-8.249	-8.251	-8.251	-8.250	-8.249	-8.244	-8.239	-8.232	-8.224	-8.214	-8.202	-8.191	-8.176	-8.161	-8.142	-8.124	-8.104	-8.082	-8.060	-8.035	-8.010	-7.982	-7.952	-7.922	-7.891	-7.859	-7.826	-7.791	-7.754	-7.719	-7.679	-7.641	-7.601	-7.559	-7.518	-7.475	-7.432	-7.388	-7.342	-7.298	-7.251	-7.205	-7.158	-7.111	-7.064	-7.015	-6.966	-6.919	-6.869	-6.820	-6.771	-6.721	-6.672	-6.622	-6.574	-6.524	-6.475	-6.425	-6.376	-6.326	-6.278	-6.229	-6.180	-6.131	-6.082	-6.035	-5.986	-5.939	-5.891	-5.844	-5.795	-5.748	-5.700	-5.652	-5.605	-5.558	-5.511	-5.462	-5.416	-5.370	-5.322	-5.275	-5.228	-5.181	-5.134	-5.088	-5.040	-4.992	-4.945	-4.899	-4.851	-4.802	-4.756	-4.709	-4.660	-4.614	-4.565	-4.518	-4.470	-4.422	-4.374	-4.326	-4.279	-4.230	-4.182	-4.134	-4.086	-4.037	-3.990	-3.941	-3.894	-3.846	-3.799	-3.751	-3.704	-3.656	-3.610	-3.562	-3.516	-3.469	-3.422	-3.375	-3.329	-3.282	-3.238	-3.192	-3.146	-3.102	-3.058	-3.012	-2.969	-2.925	-2.881	-2.838	-2.795	-2.752	-2.709	-2.666	-2.625	-2.582	-2.541	-2.500	-2.458	-2.418	-2.378	-2.338	-2.296	-2.256	-2.218	-2.178	-2.139	-2.099	-2.060	-2.021	-1.982	-1.945	-1.908	-1.869	-1.832	-1.795	-1.758	-1.721	-1.684	-1.648	-1.612	-1.576	-1.540	-1.505	-1.470	-1.436	-1.400	-1.366	-1.334	-1.299	-1.266	-1.234	-1.200	-1.168	-1.136	-1.104	-1.072	-1.041	-1.011	-0.981	-0.951	-0.921	-0.892	-0.864	-0.835	-0.808	-0.780	-0.754	-0.726	-0.701	-0.675	-0.649	-0.624	-0.600	-0.576	-0.552	-0.529	-0.507	-0.485	-0.464	-0.441	-0.421	-0.402	-0.382	-0.362	-0.344	-0.325	-0.308	-0.290	-0.274	-0.258	-0.242	-0.226	-0.211	-0.198	-0.184	-0.171	-0.159	-0.146	-0.134	-0.122	-0.111	-0.102	-0.092	-0.082	-0.075	-0.066	-0.059	-0.052	-0.046	-0.040	-0.035	-0.030	-0.026	-0.022	-0.019	-0.016	-0.014	-0.012	-0.011	-0.011	-0.010	-0.011	-0.011	-0.012	-0.015	-0.018	-0.020	-0.024	-0.026	-0.031	-0.035	-0.040	-0.045	-0.050	-0.056	-0.062	-0.070	-0.076	-0.082	-0.091	-0.098	-0.105	-0.114	-0.122	-0.130	-0.140	-0.149	-0.158	-0.166	-0.176	-0.186	-0.196	-0.206	-0.216	-0.228	-0.238	-0.248	-0.259	-0.269	-0.281	-0.292	-0.302	-0.315	-0.328	-0.339	-0.351	-0.365	-0.378	-0.390	-0.404	-0.418	-0.431	-0.446	-0.461	-0.475	-0.491	-0.507	-0.524	-0.540	-0.558	-0.575	-0.594	-0.612	-0.632	-0.651	-0.671	-0.692	-0.715	-0.736	-0.760	-0.782	-0.806	-0.831	-0.856	-0.882	-0.910	-0.936	-0.964	-0.992	-1.021	-1.050	-1.080	-1.111	-1.141	-1.174	-1.206	-1.239	-1.272	-1.305	-1.339	-1.375	-1.410	-1.445	-1.481	-1.518	-1.554	-1.590	-1.628	-1.665	-1.701	-1.740	-1.778	-1.816	-1.855	-1.892	-1.930	-1.969	-2.007	-2.045	-2.085	-2.122	-2.160	-2.199	-2.236	-2.274	-2.311	-2.349	-2.385	-2.422	-2.459	-2.495	-2.531	-2.568	-2.602	-2.638	-2.671	-2.706	-2.740	-2.772	-2.806	-2.839	-2.870	-2.902	-2.932	-2.964	-2.992	-3.024	-3.052	-3.080	-3.109	-3.136	-3.162	-3.189	-3.215	-3.241	-3.265	-3.290	-3.314	-3.335	-3.359	-3.381	-3.402	-3.422	-3.444	-3.464	-3.482	-3.501	-3.520	-3.536	-3.554	-3.570	-3.586	-3.602	-3.618	-3.632	-3.645	-3.659	-3.672	-3.685	-3.698	-3.708	-3.719	-3.729	-3.739	-3.749	-3.756	-3.765	-3.772	-3.780	-3.788	-3.792	-3.799	-3.804	-3.809	-3.814	-3.816	-3.820	-3.822	-3.824	-3.826	-3.826	-3.826	-3.828	-3.826	-3.824	-3.822	-3.821	-3.819	-3.815	-3.812	-3.809	-3.804	-3.799	-3.794	-3.788	-3.781	-3.774	-3.768	-3.760	-3.751	-3.742	-3.734	-3.725	-3.716	-3.706	-3.696	-3.686	-3.675	-3.665	-3.654	-3.642	-3.631	-3.621	-3.610	-3.598	-3.586	-3.574	-3.561	-3.550	-3.539	-3.526	-3.514	-3.502	-3.489	-3.478	-3.465	-3.454	-3.441	-3.430	-3.419	-3.406	-3.395	-3.384	-3.372	-3.361	-3.350	-3.340	-3.328	-3.318	-3.306	-3.298	-3.286	-3.276	-3.266	-3.256	-3.248	-3.238	-3.229	-3.219	-3.211	-3.202	-3.194	-3.184	-3.176	-3.168	-3.160	-3.152	-3.145	-3.138	-3.129	-3.122	-3.115	-3.108	-3.101	-3.095	-3.089	-3.081	-3.076	-3.069	-3.062	-3.058	-3.051	-3.046	-3.040	-3.035	-3.029	-3.024	-3.019	-3.014	-3.009	-3.004	-2.998	-2.992	-2.988	-2.982	-2.976	-2.971	-2.966	-2.961	-2.955	-2.950	-2.944	-2.938	-2.931	-2.924	-2.918	-2.911	-2.904	-2.896	-2.889	-2.880	-2.872	-2.864	-2.854	-2.845	-2.835	-2.825	-2.815	-2.804	-2.791	-2.780	-2.768	-2.755	-2.742	-2.729	-2.715	-2.700	-2.685	-2.671	-2.655	-2.640	-2.624	-2.606	-2.590	-2.571	-2.555	-2.536	-2.519	-2.500	-2.481	-2.464	-2.445	-2.425	-2.405	-2.386	-2.366	-2.348	-2.328	-2.309	-2.289	-2.270	-2.250	-2.230	-2.211	-2.191	-2.172	-2.154	-2.135	-2.116	-2.098	-2.080	-2.062	-2.045	-2.027	-2.010	-1.994	-1.976	-1.959	-1.944	-1.928	-1.911	-1.896	-1.881	-1.865	-1.851	-1.836	-1.822	-1.809	-1.795	-1.780	-1.768	-1.755	-1.741	-1.728	-1.715	-1.702	-1.690	-1.679	-1.666	-1.654	-1.641	-1.631	-1.619	-1.608	-1.595	-1.584	-1.572	-1.561	-1.551	-1.540	-1.529	-1.519	-1.506	-1.496	-1.486	-1.475	-1.465	-1.456	-1.446	-1.435	-1.426	-1.416	-1.408	-1.398	-1.389	-1.380	-1.372	-1.365	-1.355	-1.348	-1.341	-1.334	-1.328	-1.321	-1.315	-1.310	-1.305	-1.300	-1.295	-1.291	-1.288	-1.284	-1.281	-1.279	-1.278	-1.275	-1.275	-1.274	-1.274	-1.275	-1.275	-1.276	-1.279	-1.281	-1.285	-1.289	-1.292	-1.296	-1.300	-1.306	-1.312	-1.319	-1.326	-1.334	-1.341	-1.350	-1.359	-1.368	-1.376	-1.388	-1.398	-1.409	-1.420	-1.431	-1.442	-1.456	-1.468	-1.481	-1.495	-1.509	-1.521	-1.535	-1.550	-1.564	-1.579	-1.594	-1.609	-1.625	-1.639	-1.655	-1.670	-1.686	-1.701	-1.715	-1.731	-1.746	-1.762	-1.778	-1.792	-1.808	-1.821	-1.836	-1.851	-1.865	-1.879	-1.892	-1.906	-1.919	-1.931	-1.944	-1.956	-1.968	-1.978	-1.989	-1.999	-2.009	-2.018	-2.026	-2.034	-2.042	-2.049	-2.056	-2.061	-2.068	-2.071	-2.076	-2.080	-2.084	-2.085	-2.088	-2.089	-2.090	-2.091	-2.091	-2.090	-2.089	-2.088	-2.085	-2.082	-2.080	-2.078	-2.072	-2.069	-2.065	-2.060	-2.055	-2.050	-2.045	-2.039	-2.033	-2.026	-2.019	-2.014	-2.007	-2.000	-1.994	-1.986	-1.979	-1.972	-1.966	-1.959	-1.952	-1.946	-1.939	-1.932	-1.926	-1.920	-1.914	-1.908	-1.900	-1.895	-1.889	-1.882	-1.878	-1.871	-1.865	-1.860	-1.855	-1.849	-1.844	-1.838	-1.832	-1.828	-1.821	-1.816	-1.811	-1.805	-1.799	-1.792	-1.786	-1.780	-1.774	-1.766	-1.760	-1.752	-1.745	-1.738	-1.729	-1.720	-1.711	-1.702	-1.694	-1.684	-1.674	-1.662	-1.651	-1.640	-1.629	-1.618	-1.605	-1.591	-1.579	-1.565	-1.550	-1.535	-1.520	-1.506	-1.491	-1.475	-1.460	-1.444	-1.426	-1.410	-1.394	-1.378	-1.360	-1.344	-1.326	-1.310	-1.292	-1.275	-1.259	-1.242	-1.226	-1.210	-1.194	-1.178	-1.164	-1.148	-1.134	-1.119	-1.105	-1.091	-1.079	-1.066	-1.054	-1.042	-1.032	-1.022	-1.012	-1.004	-0.996	-0.989	-0.981	-0.975	-0.971	-0.966	-0.962	-0.960	-0.958	-0.956	-0.955	-0.955	-0.956	-0.959	-0.961	-0.964	-0.968	-0.972	-0.978	-0.984	-0.991	-0.999	-1.006	-1.015	-1.025	-1.035	-1.045	-1.056	-1.069	-1.080	-1.092	-1.106	-1.120	-1.134	-1.149	-1.162	-1.178	-1.194	-1.209	-1.224	-1.240	-1.256	-1.271	-1.288	-1.305	-1.321	-1.336	-1.354	-1.370	-1.386	-1.402	-1.418	-1.434	-1.449	-1.464	-1.479	-1.494	-1.509	-1.522	-1.538	-1.551	-1.564	-1.578	-1.590	-1.602	-1.615	-1.625	-1.638	-1.648	-1.658	-1.669	-1.679	-1.688	-1.696	-1.705	-1.714	-1.722	-1.730	-1.738	-1.745	-1.752	-1.760	-1.766	-1.772	-1.779	-1.785	-1.792	-1.799	-1.805	-1.812	-1.819	-1.825	-1.832	-1.840	-1.848	-1.854	-1.862	-1.869	-1.879	-1.886	-1.895	-1.906	-1.915	-1.925	-1.936	-1.946	-1.958	-1.970	-1.982	-1.996	-2.009	-2.024	-2.038	-2.052	-2.068	-2.084	-2.100	-2.118	-2.135	-2.152	-2.171	-2.189	-2.208	-2.228	-2.248	-2.268	-2.288	-2.309	-2.329	-2.350	-2.372	-2.394	-2.415	-2.436	-2.459	-2.480	-2.502	-2.522	-2.545	-2.566	-2.588	-2.609	-2.629	-2.649	-2.669	-2.689	-2.708	-2.728	-2.745	-2.764	-2.781	-2.799	-2.814	-2.830	-2.845	-2.860	-2.875	-2.888	-2.900	-2.912	-2.922	-2.932	-2.944	-2.952	-2.961	-2.968	-2.975	-2.981	-2.986	-2.991	-2.995	-2.999	-3.001	-3.002	-3.004	-3.004	-3.004	-3.004	-3.002	-3.000	-2.996	-2.995	-2.991	-2.985	-2.981	-2.975	-2.971	-2.964	-2.958	-2.951	-2.942	-2.935	-2.928	-2.920	-2.911	-2.901	-2.892	-2.882	-2.874	-2.862	-2.854	-2.844	-2.832	-2.822	-2.811	-2.801	-2.790	-2.780	-2.770	-2.759	-2.748	-2.736	-2.725	-2.715	-2.704	-2.692	-2.682	-2.671	-2.660	-2.649	-2.638	-2.628	-2.616	-2.605	-2.594	-2.584	-2.572	-2.561	-2.551	-2.541	-2.530	-2.519	-2.508	-2.496	-2.485	-2.475	-2.464	-2.452	-2.442	-2.430	-2.420	-2.408	-2.398	-2.385	-2.374	-2.362	-2.349	-2.338	-2.326	-2.314	-2.301	-2.288	-2.275	-2.264	-2.250	-2.236	-2.224	-2.209	-2.195	-2.181	-2.168	-2.152	-2.138	-2.124	-2.109	-2.094	-2.078	-2.061	-2.046	-2.030	-2.014	-1.998	-1.981	-1.964	-1.946	-1.929	-1.911	-1.894	-1.876	-1.859	-1.840	-1.821	-1.802	-1.784	-1.766	-1.746	-1.728	-1.709	-1.689	-1.670	-1.650	-1.631	-1.610	-1.591	-1.571	-1.552	-1.531	-1.512	-1.491	-1.472	-1.452	-1.432	-1.412	-1.392	-1.374	-1.354	-1.334	-1.315	-1.295	-1.275	-1.256	-1.236	-1.219	-1.200	-1.180	-1.161	-1.142	-1.125	-1.106	-1.088	-1.070	-1.052	-1.034	-1.016	-0.999	-0.981	-0.964	-0.948	-0.930	-0.914	-0.898	-0.881	-0.865	-0.850	-0.834	-0.819	-0.802	-0.788	-0.774	-0.759	-0.744	-0.730	-0.715	-0.701	-0.689	-0.676	-0.664	-0.650	-0.638	-0.626	-0.614	-0.602	-0.590	-0.579	-0.569	-0.558	-0.549	-0.538	-0.528	-0.520	-0.511	-0.502	-0.494	-0.485	-0.478	-0.471	-0.465	-0.458	-0.451	-0.446	-0.440	-0.435	-0.430	-0.425	-0.421	-0.418	-0.414	-0.410	-0.408	-0.404	-0.401	-0.399	-0.396	-0.395	-0.392	-0.391	-0.391	-0.389	-0.389	-0.388	-0.388	-0.386	-0.386	-0.386	-0.385	-0.385	-0.385	-0.384	-0.384	-0.384	-0.384	-0.385	-0.384	-0.384	-0.384	-0.384	-0.384	-0.384	-0.384	-0.384	-0.384	-0.385	-0.385	-0.385	-0.385	-0.385	-0.385	-0.385	-0.385	-0.386	-0.386	-0.388	-0.388	-0.388	-0.390	-0.390	-0.391	-0.392	-0.394	-0.395	-0.399	-0.399	-0.401	-0.404	-0.406	-0.410	-0.412	-0.416	-0.420	-0.424	-0.429	-0.434	-0.438	-0.442	-0.448	-0.454	-0.459	-0.464	-0.471	-0.478	-0.484	-0.491	-0.499	-0.505	-0.512	-0.520	-0.528	-0.535	-0.544	-0.552	-0.560	-0.569	-0.576	-0.585	-0.592	-0.601	-0.610	-0.618	-0.626	-0.634	-0.641	-0.649	-0.656	-0.664	-0.671	-0.678	-0.685	-0.691	-0.696	-0.702	-0.708	-0.714	-0.719	-0.724	-0.728	-0.730	-0.735	-0.738	-0.741	-0.742	-0.745	-0.746	-0.749	-0.750	-0.750	-0.750	-0.750	-0.749	-0.749	-0.748	-0.746	-0.745	-0.742	-0.739	-0.736	-0.734	-0.731	-0.728	-0.724	-0.720	-0.716	-0.712	-0.708	-0.702	-0.699	-0.694	-0.689	-0.684	-0.679	-0.674	-0.669	-0.664	-0.659	-0.654	-0.649	-0.642	-0.639	-0.634	-0.629	-0.622	-0.619	-0.615	-0.610	-0.605	-0.601	-0.598	-0.592	-0.589	-0.585	-0.580	-0.578	-0.574	-0.570	-0.568	-0.565	-0.561	-0.558	-0.555	-0.554	-0.551	-0.548	-0.546	-0.544	-0.541	-0.540	-0.538	-0.536	-0.534	-0.531	-0.530	-0.528	-0.526	-0.524	-0.522	-0.520	-0.519	-0.516	-0.514	-0.512	-0.510	-0.507	-0.505	-0.502	-0.500	-0.496	-0.494	-0.491	-0.488	-0.484	-0.480	-0.476	-0.472	-0.469	-0.465	-0.460	-0.455	-0.450	-0.445	-0.440	-0.435	-0.430	-0.424	-0.419	-0.412	-0.406	-0.401	-0.395	-0.389	-0.384	-0.378	-0.371	-0.365	-0.359	-0.352	-0.348	-0.342	-0.335	-0.330	-0.325	-0.320	-0.314	-0.310	-0.305	-0.301	-0.296	-0.292	-0.289	-0.286	-0.282	-0.279	-0.278	-0.275	-0.274	-0.272	-0.271	-0.270	-0.269	-0.270	-0.270	-0.270	-0.272	-0.274	-0.275	-0.278	-0.280	-0.281	-0.285	-0.289	-0.292	-0.296	-0.301	-0.306	-0.311	-0.318	-0.322	-0.329	-0.335	-0.341	-0.348	-0.354	-0.362	-0.369	-0.376	-0.384	-0.391	-0.399	-0.408	-0.414	-0.422	-0.430	-0.438	-0.445	-0.454	-0.460	-0.469	-0.475	-0.482	-0.490	-0.498	-0.504	-0.510	-0.516	-0.521	-0.528	-0.534	-0.539	-0.542	-0.546	-0.551	-0.555	-0.559	-0.560	-0.562	-0.564	-0.566	-0.566	-0.566	-0.566	-0.565	-0.564	-0.561	-0.560	-0.556	-0.552	-0.549	-0.542	-0.538	-0.531	-0.525	-0.518	-0.510	-0.501	-0.491	-0.482	-0.472	-0.462	-0.450	-0.439	-0.426	-0.412	-0.400	-0.386	-0.372	-0.358	-0.342	-0.326	-0.311	-0.295	-0.278	-0.262	-0.244	-0.228	-0.210	-0.191	-0.174	-0.156	-0.139	-0.120	-0.102	-0.084	-0.066	-0.049	-0.030	-0.012	0.006	0.022	0.040	0.059	0.075	0.092	0.108	0.124	0.140	0.155	0.171	0.185	0.200	0.214	0.228	0.241	0.255	0.268	0.280	0.291	0.302	0.315	0.325	0.334	0.345	0.354	0.362	0.371	0.379	0.388	0.395	0.401	0.408	0.414	0.420	0.425	0.431	0.435	0.439	0.444	0.446	0.451	0.454	0.456	0.459	0.461	0.464	0.465	0.466	0.468	0.469	0.469	0.470	0.470	0.470	0.470	0.469	0.469	0.469	0.468	0.468	0.465	0.464	0.464	0.461	0.460	0.459	0.456	0.455	0.451	0.450	0.449	0.446	0.444	0.441	0.439	0.436	0.434	0.431	0.429	0.428	0.425	0.424	0.421	0.419	0.418	0.415	0.414	0.411	0.410	0.408	0.406	0.406	0.404	0.402	0.402	0.401	0.401	0.400	0.401	0.400	0.400	0.401	0.401	0.402	0.404	0.405	0.406	0.409	0.410	0.412	0.415	0.418	0.421	0.424	0.428	0.430	0.434	0.439	0.442	0.448	0.452	0.458	0.462	0.468	0.474	0.481	0.486	0.492	0.500	0.506	0.512	0.520	0.528	0.536	0.542	0.550	0.559	0.568	0.576	0.585	0.594	0.601	0.611	0.620	0.629	0.639	0.649	0.659	0.669	0.679	0.689	0.700	0.710	0.720	0.731	0.741	0.752	0.765	0.776	0.788	0.799	0.811	0.822	0.836	0.848	0.860	0.872	0.888	0.900	0.914	0.928	0.940	0.955	0.969	0.984	0.999	1.014	1.029	1.044	1.060	1.076	1.092	1.109	1.126	1.142	1.160	1.176	1.195	1.212	1.231	1.250	1.268	1.288	1.305	1.325	1.344	1.362	1.381	1.401	1.422	1.441	1.461	1.481	1.501	1.521	1.540	1.561	1.581	1.600	1.621	1.640	1.660	1.680	1.700	1.719	1.738	1.758	1.776	1.795	1.814	1.832	1.849	1.868	1.885	1.902	1.920	1.936	1.951	1.969	1.984	2.000	2.015	2.029	2.044	2.058	2.071	2.085	2.098	2.110	2.122	2.135	2.146	2.158	2.169	2.179	2.189	2.199	2.209	2.218	2.226	2.235	2.244	2.251	2.259	2.266	2.272	2.280	2.286	2.294	2.299	2.305	2.311	2.315	2.321	2.326	2.330	2.335	2.339	2.342	2.346	2.350	2.354	2.358	2.360	2.364	2.365	2.369	2.371	2.372	2.375	2.378	2.379	2.381	2.382	2.385	2.386	2.388	2.389	2.390	2.390	2.392	2.392	2.394	2.395	2.395	2.396	2.396	2.396	2.398	2.398	2.398	2.398	2.398	2.399	2.399	2.399	2.398	2.398	2.398	2.396	2.396	2.395	2.394	2.394	2.394	2.392	2.390	2.390	2.388	2.385	2.384	2.381	2.379	2.376	2.374	2.371	2.366	2.364	2.360	2.355	2.351	2.346	2.341	2.336	2.330	2.322	2.316	2.310	2.302	2.295	2.286	2.278	2.268	2.258	2.249	2.239	2.226	2.215	2.204	2.191	2.178	2.165	2.150	2.136	2.121	2.106	2.091	2.075	2.059	2.041	2.025	2.007	1.989	1.971	1.952	1.934	1.915	1.895	1.876	1.855	1.836	1.816	1.795	1.776	1.755	1.735	1.715	1.694	1.674	1.654	1.634	1.612	1.594	1.574	1.554	1.535	1.515	1.496	1.478	1.459	1.441	1.424	1.406	1.389	1.372	1.355	1.340	1.325	1.309	1.294	1.280	1.268	1.254	1.241	1.228	1.216	1.204	1.194	1.182	1.172	1.162	1.152	1.144	1.135	1.126	1.119	1.111	1.104	1.098	1.090	1.084	1.078	1.071	1.066	1.060	1.055	1.049	1.045	1.039	1.035	1.030	1.025	1.021	1.015	1.011	1.006	1.002	0.998	0.994	0.989	0.985	0.980	0.975	0.970	0.965	0.960	0.956	0.951	0.946	0.942	0.936	0.931	0.928	0.922	0.918	0.912	0.908	0.902	0.899	0.892	0.889	0.885	0.881	0.878	0.874	0.870	0.866	0.864	0.861	0.859	0.858	0.855	0.855	0.852	0.852	0.852	0.854	0.855	0.855	0.858	0.861	0.864	0.868	0.870	0.875	0.880	0.886	0.890	0.896	0.905	0.911	0.920	0.928	0.936	0.946	0.955	0.965	0.976	0.986	0.999	1.009	1.021	1.034	1.046	1.059	1.071	1.085	1.098	1.111	1.125	1.138	1.151	1.165	1.179	1.192	1.205	1.220	1.232	1.245	1.259	1.271	1.282	1.296	1.308	1.320	1.330	1.342	1.354	1.362	1.374	1.384	1.391	1.401	1.410	1.418	1.425	1.432	1.440	1.446	1.451	1.459	1.462	1.469	1.472	1.476	1.481	1.484	1.488	1.490	1.491	1.492	1.495	1.498	1.498	1.498	1.499	1.500	1.500	1.500	1.499	1.499	1.498	1.496	1.496	1.495	1.494	1.494	1.492	1.491	1.489	1.488	1.486	1.485	1.484	1.482	1.481	1.481	1.479	1.478	1.478	1.478	1.478	1.478	1.478	1.478	1.478	1.478	1.479	1.480	1.481	1.482	1.485	1.488	1.489	1.491	1.495	1.498	1.501	1.504	1.509	1.512	1.518	1.521	1.526	1.531	1.536	1.542	1.548	1.554	1.560	1.565	1.571	1.578	1.585	1.591	1.598	1.604	1.611	1.618	1.624	1.631	1.638	1.644	1.650	1.656	1.661	1.668	1.672	1.678	1.684	1.689	1.692	1.698	1.701	1.704	1.708	1.711	1.712	1.715	1.716	1.718	1.719	1.719	1.720	1.719	1.719	1.718	1.715	1.714	1.711	1.709	1.706	1.702	1.700	1.695	1.691	1.686	1.681	1.676	1.672	1.666	1.660	1.655	1.650	1.642	1.638	1.631	1.625	1.619	1.612	1.606	1.600	1.595	1.588	1.582	1.576	1.571	1.566	1.559	1.554	1.549	1.544	1.539	1.535	1.530	1.525	1.521	1.519	1.515	1.511	1.508	1.504	1.500	1.498	1.495	1.492	1.490	1.488	1.484	1.481	1.479	1.478	1.475	1.472	1.470	1.468	1.466	1.462	1.460	1.459	1.456	1.452	1.450	1.448	1.444	1.441	1.438	1.435	1.431	1.428	1.424	1.420	1.416	1.412	1.408	1.405	1.400	1.396	1.391	1.388	1.384	1.379	1.374	1.370	1.368	1.362	1.359	1.355	1.350	1.348	1.344	1.340	1.338	1.335	1.331	1.330	1.328	1.326	1.324	1.324	1.324	1.322	1.324	1.324	1.324	1.325	1.328	1.329	1.332	1.334	1.338	1.341	1.346	1.350	1.356	1.361	1.368	1.374	1.380	1.388	1.396	1.404	1.411	1.420	1.429	1.439	1.449	1.459	1.469	1.480	1.491	1.502	1.512	1.525	1.536	1.549	1.562	1.575	1.588	1.601	1.614	1.626	1.640	1.655	1.668	1.681	1.696	1.709	1.722	1.736	1.751	1.766	1.780	1.794	1.809	1.822	1.836	1.851	1.866	1.880	1.894	1.909	1.924	1.936	1.951	1.966	1.980	1.994	2.007	2.022	2.035	2.050	2.064	2.078	2.091	2.105	2.118	2.131	2.145	2.159	2.171	2.184	2.196	2.210	2.221	2.235	2.248	2.260	2.270	2.282	2.294	2.305	2.318	2.329	2.340	2.350	2.360	2.371	2.381	2.391	2.401	2.411	2.420	2.429	2.439	2.448	2.458	2.465	2.474	2.482	2.491	2.499	2.506	2.514	2.522	2.530	2.538	2.546	2.552	2.561	2.568	2.575	2.581	2.589	2.596	2.604	2.611	2.619	2.626	2.632	2.640	2.648	2.655	2.662	2.669	2.678	2.685	2.692	2.701	2.709	2.716	2.725	2.734	2.742	2.750	2.758	2.766	2.775	2.785	2.794	2.801	2.810	2.820	2.828	2.838	2.845	2.855	2.862	2.872	2.880	2.889	2.898	2.905	2.914	2.922	2.930	2.938	2.945	2.952	2.959	2.966	2.974	2.979	2.985	2.991	2.996	3.002	3.006	3.011	3.014	3.018	3.022	3.025	3.026	3.029	3.030	3.031	3.032	3.031	3.031	3.030	3.030	3.028	3.025	3.022	3.019	3.015	3.010	3.006	3.001	2.995	2.989	2.981	2.975	2.966	2.959	2.950	2.941	2.931	2.921	2.910	2.900	2.888	2.878	2.865	2.851	2.839	2.826	2.811	2.798	2.784	2.769	2.755	2.739	2.722	2.708	2.692	2.676	2.659	2.642	2.626	2.609	2.591	2.575	2.558	2.540	2.522	2.504	2.485	2.468	2.450	2.431	2.414	2.395	2.376	2.358	2.341	2.322	2.304	2.285	2.266	2.248	2.230	2.210	2.191	2.174	2.154	2.135	2.116	2.096	2.078	2.058	2.039	2.020	2.000	1.980	1.961	1.941	1.920	1.901	1.881	1.860	1.840	1.819	1.799	1.778	1.755	1.734	1.714	1.691	1.669	1.648	1.624	1.602	1.579	1.556	1.532	1.510	1.486	1.461	1.439	1.414	1.390	1.364	1.340	1.316	1.290	1.264	1.240	1.214	1.189	1.162	1.136	1.111	1.085	1.059	1.032	1.006	0.980	0.954	0.928	0.900	0.874	0.849	0.821	0.796	0.769	0.744	0.718	0.691	0.666	0.641	0.616	0.591	0.568	0.542	0.519	0.495	0.472	0.450	0.428	0.405	0.384	0.362	0.342	0.324	0.304	0.285	0.266	0.249	0.231	0.215	0.199	0.184	0.170	0.156	0.142	0.130	0.118	0.108	0.096	0.088	0.079	0.070	0.062	0.055	0.049	0.044	0.039	0.035	0.030	0.028	0.025	0.022	0.022	0.021	0.020	0.021	0.021	0.024	0.025	0.026	0.030	0.032	0.035	0.039	0.044	0.048	0.051	0.056	0.060	0.065	0.070	0.076	0.081	0.086	0.091	0.096	0.101	0.108	0.112	0.119	0.122	0.129	0.134	0.139	0.144	0.149	0.155	0.159	0.164	0.169	0.174	0.178	0.182	0.188	0.191	0.198	0.202	0.206	0.212	0.216	0.221	0.228	0.232	0.238	0.245	0.250	0.256	0.264	0.270	0.279	0.286	0.295	0.304	0.314	0.324	0.335	0.346	0.358	0.371	0.385	0.399	0.414	0.429	0.446	0.465	0.482	0.501	0.521	0.542	0.565	0.588	0.612	0.638	0.662	0.690	0.719	0.748	0.778	0.808	0.840	0.872	0.908	0.941	0.976	1.014	1.051	1.089	1.128	1.168	1.208	1.249	1.291	1.332	1.376	1.420	1.464	1.508	1.552	1.599	1.645	1.690	1.736	1.782	1.829	1.875	1.921	1.968	2.014	2.060	2.106	2.151	2.198	2.242	2.286	2.331	2.374	2.418	2.459	2.500	2.541	2.581	2.621	2.659	2.698	2.734	2.770	2.804	2.838	2.870	2.901	2.932	2.961	2.990	3.016	3.041	3.066	3.089	3.111	3.131	3.150	3.169	3.185	3.200	3.214	3.228	3.239	3.250	3.258	3.266	3.272	3.278	3.282	3.285	3.286	3.288	3.286	3.284	3.281	3.278	3.272	3.266	3.259	3.251	3.242	3.231	3.221	3.209	3.198	3.182	3.169	3.154	3.138	3.122	3.104	3.086	3.068	3.048	3.028	3.008	2.986	2.965	2.942	2.920	2.896	2.872	2.848	2.822	2.796	2.771	2.745	2.719	2.691	2.662	2.635	2.606	2.578	2.546	2.516	2.486	2.455	2.424	2.391	2.359	2.328	2.294	2.260	2.225	2.190	2.155	2.120	2.084	2.046	2.009	1.971	1.932	1.895	1.855	1.815	1.775	1.734	1.691	1.649	1.606	1.562	1.518	1.474	1.428	1.382	1.336	1.288	1.240	1.190	1.142	1.092	1.041	0.990	0.938	0.885	0.831	0.778	0.724	0.668	0.611	0.555	0.498	0.439	0.380	0.320	0.261	0.200	0.139	0.076	0.014	-0.050	-0.114	-0.179	-0.244	-0.310	-0.376	-0.442	-0.510	-0.579	-0.648	-0.716	-0.786	-0.856	-0.925	-0.996	-1.069	-1.140	-1.211	-1.284	-1.355	-1.428	-1.500	-1.574	-1.646	-1.720	-1.792	-1.866	-1.940	-2.013	-2.086	-2.159	-2.234	-2.306	-2.379	-2.450	-2.524	-2.595	-2.666	-2.738	-2.809	-2.880	-2.949	-3.019	-3.088	-3.156	-3.225	-3.291	-3.359	-3.425	-3.490	-3.555	-3.620	-3.682	-3.745	-3.808	-3.870	-3.931	-3.991	-4.050	-4.109	-4.166	-4.224	-4.280	-4.335	-4.391	-4.445	-4.498	-4.550	-4.602	-4.654	-4.704	-4.752	-4.802	-4.851	-4.898	-4.945	-4.991	-5.036	-5.081	-5.125	-5.169	-5.211	-5.255	-5.296	-5.338	-5.376	-5.416	-5.455	-5.495	-5.532	-5.570	-5.606	-5.642	-5.678	-5.712	-5.746	-5.780	-5.812	-5.845	-5.878	-5.909	-5.940	-5.969	-5.999	-6.028	-6.054	-6.082	-6.109	-6.134	-6.159	-6.182	-6.205	-6.229	-6.249	-6.270	-6.290	-6.309	-6.326	-6.344	-6.359	-6.372	-6.386	-6.399	-6.410	-6.420	-6.429	-6.436	-6.442	-6.448	-6.451	-6.452	-6.454	-6.454	-6.451	-6.449	-6.444	-6.436	-6.429	-6.420	-6.410	-6.398	-6.384	-6.370	-6.352	-6.335	-6.315	-6.295	-6.272	-6.249	-6.224	-6.198	-6.170	-6.141	-6.110	-6.080	-6.046	-6.012	-5.979	-5.942	-5.906	-5.869	-5.830	-5.790	-5.749	-5.708	-5.666	-5.624	-5.581	-5.538	-5.492	-5.449	-5.404	-5.359	-5.311	-5.266	-5.220	-5.174	-5.126	-5.079	-5.032	-4.985	-4.939	-4.891	-4.844	-4.798	-4.750	-4.704	-4.656	-4.610	-4.562	-4.518	-4.471	-4.425	-4.379	-4.332	-4.288	-4.242	-4.198	-4.151	-4.106	-4.061	-4.016	-3.971	-3.926	-3.881	-3.836	-3.792	-3.748	-3.701	-3.658	-3.612	-3.569	-3.522	-3.478	-3.431	-3.388	-3.341	-3.295	-3.251	-3.205	-3.159	-3.112	-3.066	-3.019	-2.972	-2.925	-2.879	-2.831	-2.784	-2.738	-2.690	-2.642	-2.595	-2.546	-2.499	-2.451	-2.402	-2.355	-2.306	-2.259	-2.210	-2.162	-2.115	-2.068	-2.019	-1.972	-1.924	-1.876	-1.829	-1.781	-1.735	-1.689	-1.642	-1.596	-1.549	-1.504	-1.459	-1.414	-1.368	-1.322	-1.279	-1.234	-1.191	-1.146	-1.104	-1.061	-1.018	-0.975	-0.934	-0.892	-0.850	-0.809	-0.769	-0.728	-0.689	-0.648	-0.608	-0.569	-0.530	-0.490	-0.452	-0.414	-0.376	-0.338	-0.300	-0.262	-0.226	-0.188	-0.151	-0.115	-0.080	-0.044	-0.008	0.028	0.062	0.098	0.132	0.166	0.200	0.234	0.269	0.301	0.334	0.366	0.399	0.431	0.462	0.494	0.524	0.554	0.585	0.615	0.644	0.672	0.701	0.728	0.755	0.781	0.809	0.834	0.860	0.884	0.909	0.931	0.955	0.978	0.999	1.020	1.041	1.062	1.081	1.100	1.118	1.136	1.152	1.170	1.185	1.201	1.215	1.228	1.241	1.254	1.265	1.278	1.288	1.298	1.306	1.315	1.322	1.330	1.336	1.342	1.349	1.354	1.358	1.361	1.364	1.366	1.369	1.370	1.371	1.371	1.370	1.369	1.368	1.365	1.362	1.360	1.356	1.352	1.348	1.342	1.338	1.331	1.325	1.318	1.311	1.302	1.295	1.288	1.279	1.269	1.259	1.250	1.239	1.229	1.218	1.206	1.195	1.184	1.172	1.161	1.149	1.138	1.125	1.111	1.100	1.086	1.074	1.060	1.048	1.034	1.020	1.008	0.994	0.980	0.966	0.952	0.940	0.925	0.911	0.898	0.884	0.869	0.855	0.840	0.825	0.811	0.798	0.781	0.768	0.751	0.736	0.721	0.705	0.689	0.672	0.656	0.640	0.624	0.608	0.590	0.572	0.555	0.536	0.518	0.499	0.480	0.460	0.440	0.420	0.399	0.378	0.356	0.335	0.312	0.290	0.266	0.244	0.220	0.195	0.170	0.145	0.120	0.092	0.068	0.040	0.014	-0.014	-0.042	-0.070	-0.099	-0.128	-0.156	-0.186	-0.216	-0.246	-0.278	-0.306	-0.339	-0.370	-0.400	-0.432	-0.465	-0.496	-0.528	-0.560	-0.592	-0.626	-0.659	-0.691	-0.725	-0.756	-0.790	-0.824	-0.856	-0.889	-0.922	-0.955	-0.989	-1.021	-1.055	-1.088	-1.120	-1.152	-1.185	-1.218	-1.249	-1.281	-1.312	-1.342	-1.375	-1.405	-1.436	-1.468	-1.496	-1.526	-1.556	-1.585	-1.612	-1.641	-1.669	-1.696	-1.722	-1.750	-1.776	-1.801	-1.826	-1.851	-1.874	-1.898	-1.920	-1.942	-1.964	-1.985	-2.006	-2.025	-2.044	-2.062	-2.081	-2.099	-2.115	-2.131	-2.146	-2.161	-2.176	-2.189	-2.202	-2.215	-2.226	-2.238	-2.248	-2.258	-2.266	-2.275	-2.284	-2.291	-2.298	-2.302	-2.310	-2.314	-2.319	-2.322	-2.326	-2.330	-2.332	-2.334	-2.335	-2.336	-2.335	-2.335	-2.334	-2.334	-2.331	-2.329	-2.328	-2.324	-2.320	-2.316	-2.312	-2.308	-2.302	-2.296	-2.291	-2.284	-2.278	-2.271	-2.265	-2.256	-2.250	-2.241	-2.232	-2.224	-2.215	-2.206	-2.198	-2.188	-2.178	-2.168	-2.158	-2.148	-2.138	-2.128	-2.118	-2.106	-2.096	-2.085	-2.074	-2.064	-2.052	-2.042	-2.031	-2.021	-2.010	-2.000	-1.989	-1.979	-1.968	-1.958	-1.946	-1.936	-1.925	-1.915	-1.905	-1.895	-1.886	-1.876	-1.866	-1.856	-1.848	-1.838	-1.829	-1.819	-1.811	-1.802	-1.794	-1.784	-1.776	-1.769	-1.760	-1.751	-1.744	-1.736	-1.729	-1.721	-1.712	-1.706	-1.699	-1.691	-1.685	-1.679	-1.671	-1.665	-1.659	-1.652	-1.645	-1.640	-1.634	-1.628	-1.622	-1.616	-1.612	-1.606	-1.601	-1.596	-1.591	-1.588	-1.581	-1.578	-1.572	-1.569	-1.565	-1.561	-1.555	-1.551	-1.548	-1.542	-1.539	-1.535	-1.531	-1.526	-1.522	-1.518	-1.512	-1.508	-1.504	-1.499	-1.494	-1.489	-1.484	-1.478	-1.471	-1.465	-1.460	-1.452	-1.446	-1.439	-1.431	-1.424	-1.415	-1.408	-1.399	-1.389	-1.380	-1.369	-1.359	-1.348	-1.338	-1.326	-1.314	-1.302	-1.290	-1.276	-1.264	-1.249	-1.236	-1.221	-1.206	-1.192	-1.178	-1.161	-1.146	-1.130	-1.114	-1.098	-1.081	-1.065	-1.048	-1.031	-1.014	-0.996	-0.979	-0.962	-0.944	-0.928	-0.910	-0.894	-0.876	-0.859	-0.842	-0.825	-0.809	-0.791	-0.776	-0.759	-0.744	-0.728	-0.712	-0.696	-0.681	-0.665	-0.651	-0.636	-0.622	-0.608	-0.594	-0.580	-0.568	-0.552	-0.540	-0.528	-0.515	-0.502	-0.491	-0.479	-0.468	-0.455	-0.445	-0.434	-0.424	-0.412	-0.401	-0.391	-0.381	-0.372	-0.362	-0.354	-0.345	-0.335	-0.326	-0.316	-0.309	-0.300	-0.292	-0.285	-0.276	-0.269	-0.260	-0.254	-0.246	-0.240	-0.234	-0.228	-0.221	-0.215	-0.209	-0.204	-0.198	-0.192	-0.188	-0.184	-0.179	-0.175	-0.171	-0.169	-0.165	-0.162	-0.160	-0.158	-0.155	-0.154	-0.152	-0.152	-0.151	-0.152	-0.152	-0.152	-0.154	-0.156	-0.158	-0.160	-0.162	-0.165	-0.170	-0.172	-0.176	-0.181	-0.188	-0.192	-0.199	-0.204	-0.211	-0.219	-0.226	-0.234	-0.242	-0.251	-0.260	-0.270	-0.279	-0.289	-0.300	-0.310	-0.321	-0.332	-0.345	-0.356	-0.369	-0.380	-0.394	-0.406	-0.420	-0.434	-0.446	-0.460	-0.474	-0.489	-0.502	-0.518	-0.531	-0.546	-0.561	-0.575	-0.590	-0.604	-0.619	-0.634	-0.648	-0.662	-0.676	-0.690	-0.705	-0.719	-0.732	-0.745	-0.759	-0.771	-0.785	-0.796	-0.809	-0.820	-0.831	-0.842	-0.854	-0.864	-0.875	-0.884	-0.892	-0.900	-0.909	-0.916	-0.924	-0.930	-0.936	-0.942	-0.946	-0.951	-0.955	-0.959	-0.961	-0.964	-0.965	-0.966	-0.968	-0.968	-0.968	-0.965	-0.964	-0.961	-0.959	-0.956	-0.952	-0.949	-0.945	-0.940	-0.934	-0.929	-0.922	-0.915	-0.910	-0.901	-0.895	-0.888	-0.880	-0.871	-0.864	-0.855	-0.846	-0.839	-0.830	-0.821	-0.812	-0.804	-0.795	-0.786	-0.778	-0.769	-0.761	-0.752	-0.744	-0.735	-0.728	-0.720	-0.711	-0.705	-0.696	-0.690	-0.681	-0.675	-0.668	-0.661	-0.655	-0.648	-0.641	-0.634	-0.628	-0.622	-0.616	-0.610	-0.602	-0.596	-0.590	-0.584	-0.578	-0.571	-0.564	-0.558	-0.550	-0.542	-0.535	-0.528	-0.520	-0.511	-0.504	-0.495	-0.486	-0.476	-0.468	-0.458	-0.448	-0.436	-0.425	-0.415	-0.404	-0.391	-0.379	-0.366	-0.354	-0.340	-0.328	-0.314	-0.300	-0.284	-0.270	-0.256	-0.241	-0.226	-0.210	-0.195	-0.180	-0.165	-0.150	-0.135	-0.119	-0.105	-0.089	-0.075	-0.060	-0.048	-0.032	-0.019	-0.006	0.006	0.018	0.030	0.041	0.052	0.062	0.071	0.080	0.089	0.095	0.102	0.109	0.114	0.119	0.122	0.125	0.126	0.129	0.128	0.129	0.128	0.125	0.122	0.118	0.114	0.108	0.101	0.095	0.088	0.078	0.069	0.059	0.048	0.036	0.024	0.011	-0.002	-0.016	-0.031	-0.046	-0.062	-0.078	-0.095	-0.112	-0.130	-0.148	-0.165	-0.185	-0.204	-0.222	-0.241	-0.261	-0.281	-0.300	-0.320	-0.340	-0.360	-0.379	-0.400	-0.419	-0.438	-0.456	-0.476	-0.495	-0.515	-0.532	-0.551	-0.569	-0.586	-0.604	-0.621	-0.638	-0.654	-0.669	-0.686	-0.700	-0.715	-0.729	-0.744	-0.758	-0.770	-0.781	-0.794	-0.806	-0.818	-0.830	-0.839	-0.850	-0.860	-0.870	-0.879	-0.889	-0.898	-0.906	-0.914	-0.924	-0.931	-0.939	-0.948	-0.955	-0.964	-0.971	-0.979	-0.988	-0.995	-1.002	-1.011	-1.020	-1.029	-1.036	-1.046	-1.056	-1.065	-1.075	-1.085	-1.095	-1.106	-1.118	-1.128	-1.140	-1.152	-1.166	-1.179	-1.191	-1.205	-1.220	-1.235	-1.250	-1.264	-1.280	-1.296	-1.312	-1.330	-1.346	-1.362	-1.381	-1.400	-1.418	-1.435	-1.454	-1.472	-1.491	-1.509	-1.528	-1.546	-1.565	-1.585	-1.602	-1.621	-1.640	-1.659	-1.678	-1.695	-1.714	-1.731	-1.748	-1.765	-1.781	-1.799	-1.814	-1.830	-1.845	-1.860	-1.874	-1.888	-1.901	-1.914	-1.925	-1.938	-1.949	-1.959	-1.969	-1.978	-1.988	-1.996	-2.004	-2.010	-2.016	-2.022	-2.027	-2.033	-2.036	-2.040	-2.042	-2.044	-2.046	-2.047	-2.049	-2.049	-2.047	-2.046	-2.045	-2.044	-2.042	-2.039	-2.035	-2.031	-2.027	-2.024	-2.019	-2.014	-2.009	-2.002	-1.998	-1.991	-1.984	-1.978	-1.970	-1.962	-1.956	-1.948	-1.940	-1.932	-1.924	-1.916	-1.908	-1.899	-1.891	-1.882	-1.874	-1.865	-1.858	-1.848	-1.839	-1.831	-1.821	-1.812	-1.804	-1.795	-1.786	-1.778	-1.769	-1.760	-1.751	-1.741	-1.734	-1.724	-1.715	-1.705	-1.698	-1.688	-1.679	-1.670	-1.660	-1.651	-1.642	-1.634	-1.624	-1.614	-1.605	-1.596	-1.586	-1.575	-1.566	-1.556	-1.546	-1.536	-1.526	-1.516	-1.505	-1.495	-1.484	-1.472	-1.461	-1.450	-1.439	-1.428	-1.416	-1.404	-1.391	-1.379	-1.366	-1.354	-1.341	-1.328	-1.316	-1.302	-1.289	-1.275	-1.261	-1.248	-1.232	-1.219	-1.204	-1.190	-1.175	-1.160	-1.144	-1.129	-1.114	-1.099	-1.082	-1.066	-1.050	-1.035	-1.019	-1.002	-0.986	-0.970	-0.954	-0.938	-0.921	-0.904	-0.888	-0.871	-0.855	-0.838	-0.821	-0.805	-0.788	-0.770	-0.755	-0.738	-0.720	-0.704	-0.688	-0.670	-0.654	-0.638	-0.620	-0.605	-0.588	-0.571	-0.555	-0.540	-0.522	-0.506	-0.490	-0.474	-0.459	-0.442	-0.426	-0.410	-0.395	-0.379	-0.364	-0.348	-0.331	-0.316	-0.300	-0.285	-0.270	-0.254	-0.239	-0.225	-0.210	-0.194	-0.179	-0.165	-0.150	-0.136	-0.120	-0.106	-0.092	-0.078	-0.064	-0.049	-0.036	-0.022	-0.009	0.005	0.018	0.031	0.045	0.056	0.070	0.081	0.092	0.104	0.116	0.126	0.139	0.149	0.159	0.169	0.179	0.189	0.198	0.206	0.215	0.222	0.230	0.238	0.245	0.251	0.258	0.264	0.269	0.275	0.280	0.284	0.289	0.292	0.296	0.300	0.304	0.306	0.309	0.311	0.314	0.315	0.316	0.319	0.320	0.322	0.322	0.324	0.325	0.325	0.326	0.326	0.326	0.328	0.328	0.328	0.328	0.328	0.328	0.328	0.328	0.328	0.329	0.328	0.328	0.328	0.328	0.328	0.326	0.326	0.326	0.326	0.326	0.325	0.325	0.324	0.322	0.322	0.321	0.320	0.319	0.316	0.315	0.314	0.312	0.310	0.308	0.305	0.302	0.300	0.296	0.292	0.290	0.286	0.281	0.278	0.272	0.268	0.262	0.258	0.252	0.246	0.240	0.235	0.229	0.222	0.215	0.209	0.202	0.194	0.188	0.180	0.171	0.165	0.158	0.148	0.140	0.132	0.125	0.118	0.109	0.101	0.094	0.086	0.078	0.070	0.064	0.056	0.049	0.042	0.035	0.029	0.022	0.016	0.010	0.005	-0.001	-0.006	-0.010	-0.015	-0.019	-0.024	-0.028	-0.030	-0.034	-0.036	-0.040	-0.042	-0.044	-0.046	-0.048	-0.049	-0.050	-0.051	-0.051	-0.052	-0.051	-0.052	-0.051	-0.050	-0.050	-0.049	-0.048	-0.046	-0.045	-0.044	-0.041	-0.039	-0.038	-0.036	-0.034	-0.031	-0.029	-0.028	-0.025	-0.022	-0.020	-0.018	-0.015	-0.014	-0.011	-0.009	-0.006	-0.005	-0.002	0.000	0.001	0.002	0.005	0.006	0.009	0.010	0.011	0.012	0.014	0.015	0.016	0.018	0.018	0.019	0.019	0.020	0.020	0.020	0.021	0.021	0.022	0.022	0.022	0.021	0.022	0.022	0.022	0.022	0.024	0.024	0.024	0.024	0.024	0.025	0.024	0.025	0.026	0.026	0.026	0.028	0.029	0.030	0.030	0.032	0.032	0.034	0.036	0.038	0.040	0.041	0.044	0.045	0.048	0.050	0.052	0.056	0.059	0.061	0.065	0.068	0.070	0.074	0.076	0.080	0.084	0.088	0.090	0.094	0.096	0.100	0.102	0.105	0.109	0.112	0.114	0.118	0.120	0.122	0.124	0.126	0.129	0.129	0.131	0.132	0.134	0.135	0.135	0.135	0.135	0.135	0.135	0.134	0.132	0.131	0.131	0.129	0.126	0.124	0.122	0.120	0.116	0.112	0.110	0.105	0.101	0.096	0.092	0.088	0.082	0.078	0.072	0.068	0.061	0.055	0.050	0.044	0.038	0.031	0.025	0.019	0.011	0.005	-0.002	-0.009	-0.015	-0.021	-0.028	-0.034	-0.040	-0.048	-0.054	-0.058	-0.064	-0.070	-0.075	-0.081	-0.085	-0.090	-0.095	-0.099	-0.102	-0.106	-0.108	-0.111	-0.112	-0.116	-0.118	-0.118	-0.118	-0.119	-0.118	-0.116	-0.114	-0.111	-0.109	-0.106	-0.101	-0.096	-0.091	-0.085	-0.079	-0.072	-0.064	-0.055	-0.046	-0.038	-0.028	-0.018	-0.006	0.006	0.018	0.031	0.044	0.059	0.072	0.086	0.102	0.116	0.132	0.149	0.165	0.182	0.200	0.218	0.234	0.252	0.270	0.288	0.306	0.324	0.342	0.360	0.379	0.396	0.415	0.432	0.449	0.466	0.485	0.501	0.518	0.534	0.550	0.565	0.581	0.596	0.611	0.625	0.639	0.652	0.665	0.678	0.691	0.701	0.712	0.724	0.735	0.744	0.752	0.762	0.771	0.779	0.785	0.792	0.800	0.806	0.811	0.818	0.822	0.828	0.831	0.834	0.838	0.841	0.844	0.846	0.849	0.850	0.852	0.852	0.852	0.855	0.855	0.854	0.854	0.854	0.852	0.851	0.850	0.850	0.848	0.845	0.844	0.842	0.839	0.838	0.834	0.831	0.829	0.825	0.821	0.819	0.815	0.811	0.808	0.804	0.800	0.796	0.791	0.788	0.784	0.780	0.775	0.771	0.766	0.761	0.758	0.754	0.749	0.745	0.740	0.735	0.732	0.728	0.724	0.720	0.716	0.712	0.710	0.706	0.704	0.701	0.698	0.695	0.692	0.690	0.689	0.688	0.686	0.685	0.684	0.684	0.684	0.682	0.682	0.684	0.685	0.686	0.686	0.689	0.690	0.692	0.696	0.699	0.702	0.706	0.710	0.714	0.719	0.722	0.729	0.732	0.739	0.744	0.750	0.756	0.764	0.770	0.776	0.784	0.791	0.799	0.805	0.814	0.821	0.829	0.838	0.846	0.855	0.864	0.871	0.881	0.890	0.899	0.908	0.918	0.926	0.935	0.944	0.954	0.964	0.974	0.982	0.992	1.002	1.011	1.021	1.031	1.041	1.051	1.061	1.071	1.081	1.091	1.101	1.114	1.124	1.135	1.145	1.156	1.168	1.179	1.190	1.202	1.214	1.226	1.238	1.251	1.262	1.275	1.289	1.302	1.315	1.330	1.344	1.358	1.372	1.388	1.402	1.419	1.434	1.449	1.466	1.481	1.499	1.515	1.532	1.550	1.568	1.584	1.602	1.620	1.638	1.658	1.675	1.694	1.711	1.730	1.749	1.768	1.786	1.805	1.824	1.842	1.860	1.879	1.896	1.914	1.931	1.950	1.968	1.984	2.001	2.018	2.034	2.049	2.065	2.080	2.095	2.110	2.122	2.138	2.151	2.162	2.176	2.188	2.199	2.210	2.220	2.230	2.240	2.249	2.258	2.266	2.272	2.280	2.288	2.292	2.299	2.305	2.309	2.315	2.319	2.322	2.326	2.329	2.331	2.334	2.336	2.338	2.339	2.340	2.340	2.341	2.341	2.342	2.342	2.342	2.342	2.340	2.340	2.340	2.339	2.338	2.336	2.336	2.334	2.332	2.331	2.329	2.326	2.325	2.322	2.321	2.319	2.316	2.315	2.312	2.310	2.308	2.305	2.304	2.301	2.299	2.295	2.292	2.290	2.288	2.285	2.282	2.279	2.275	2.272	2.269	2.265	2.261	2.259	2.254	2.250	2.246	2.241	2.236	2.232	2.228	2.222	2.216	2.212	2.206	2.200	2.194	2.188	2.180	2.174	2.166	2.159	2.151	2.142	2.135	2.125	2.116	2.108	2.098	2.088	2.076	2.066	2.054	2.044	2.031	2.018	2.006	1.992	1.979	1.965	1.950	1.935	1.920	1.904	1.889	1.871	1.854	1.836	1.819	1.801	1.782	1.764	1.745	1.725	1.705	1.685	1.665	1.644	1.624	1.602	1.580	1.558	1.536	1.515	1.492	1.470	1.449	1.425	1.402	1.379	1.358	1.335	1.312	1.290	1.269	1.246	1.224	1.202	1.180	1.160	1.139	1.119	1.098	1.076	1.058	1.039	1.020	1.000	0.982	0.965	0.946	0.930	0.914	0.899	0.882	0.868	0.854	0.839	0.826	0.812	0.801	0.789	0.778	0.768	0.758	0.748	0.738	0.729	0.721	0.712	0.706	0.699	0.691	0.685	0.680	0.675	0.670	0.665	0.660	0.656	0.652	0.650	0.646	0.644	0.640	0.638	0.635	0.632	0.630	0.629	0.626	0.625	0.624	0.621	0.620	0.618	0.616	0.615	0.612	0.611	0.609	0.608	0.605	0.604	0.601	0.600	0.598	0.596	0.594	0.591	0.589	0.588	0.585	0.582	0.581	0.579	0.576	0.575	0.574	0.571	0.570	0.568	0.566	0.566	0.565	0.564	0.564	0.562	0.562	0.564	0.562	0.564	0.566	0.568	0.570	0.572	0.575	0.578	0.581	0.585	0.590	0.595	0.600	0.606	0.612	0.620	0.626	0.635	0.644	0.652	0.662	0.671	0.682	0.692	0.704	0.716	0.728	0.741	0.754	0.768	0.780	0.794	0.809	0.824	0.839	0.854	0.869	0.884	0.900	0.916	0.932	0.949	0.965	0.981	0.998	1.014	1.029	1.045	1.060	1.078	1.092	1.108	1.122	1.138	1.152	1.166	1.180	1.195	1.208	1.220	1.234	1.245	1.258	1.269	1.279	1.290	1.300	1.310	1.318	1.326	1.334	1.341	1.349	1.355	1.361	1.366	1.371	1.378	1.381	1.384	1.388	1.390	1.394	1.396	1.396	1.398	1.399	1.400	1.401	1.401	1.400	1.400	1.400	1.399	1.399	1.398	1.395	1.395	1.392	1.391	1.390	1.389	1.388	1.386	1.385	1.384	1.382	1.382	1.381	1.381	1.380	1.380	1.380	1.381	1.381	1.382	1.384	1.385	1.388	1.389	1.391	1.395	1.398	1.400	1.404	1.408	1.412	1.416	1.421	1.426	1.431	1.438	1.444	1.450	1.455	1.462	1.470	1.478	1.484	1.491	1.498	1.505	1.514	1.520	1.528	1.536	1.542	1.550	1.558	1.566	1.572	1.579	1.586	1.592	1.599	1.606	1.612	1.618	1.622	1.629	1.634	1.639	1.642	1.646	1.650	1.654	1.656	1.659	1.660	1.662	1.665	1.665	1.666	1.668	1.666	1.666	1.666	1.664	1.662	1.661	1.660	1.659	1.656	1.654	1.650	1.648	1.644	1.641	1.639	1.635	1.631	1.629	1.624	1.621	1.618	1.614	1.611	1.608	1.604	1.601	1.599	1.596	1.594	1.591	1.589	1.588	1.585	1.585	1.582	1.581	1.580	1.580	1.579	1.579	1.579	1.579	1.579	1.580	1.580	1.581	1.582	1.582	1.585	1.585	1.588	1.589	1.591	1.592	1.594	1.595	1.596	1.598	1.599	1.601	1.602	1.604	1.605	1.606	1.608	1.608	1.609	1.610	1.610	1.609	1.610	1.610	1.610	1.609	1.609	1.608	1.606	1.604	1.602	1.602	1.601	1.599	1.596	1.595	1.592	1.590	1.589	1.586	1.584	1.581	1.580	1.576	1.575	1.572	1.570	1.570	1.568	1.565	1.565	1.564	1.564	1.562	1.561	1.562	1.561	1.562	1.562	1.565	1.566	1.569	1.570	1.572	1.575	1.579	1.582	1.586	1.591	1.595	1.600	1.606	1.611	1.619	1.624	1.631	1.639	1.646	1.654	1.661	1.670	1.679	1.688	1.696	1.705	1.715	1.725	1.735	1.745	1.755	1.766	1.776	1.788	1.798	1.809	1.820	1.831	1.844	1.855	1.868	1.879	1.891	1.902	1.915	1.926	1.939	1.951	1.964	1.976	1.990	2.002	2.015	2.027	2.041	2.054	2.068	2.081	2.094	2.108	2.121	2.135	2.148	2.162	2.178	2.190	2.206	2.220	2.235	2.250	2.264	2.279	2.294	2.309	2.324	2.338	2.354	2.369	2.384	2.399	2.415	
