# Supplementary material for: Motion onset VEPs can see through the blur
Source: Sci Rep. 2024 Sep 12;14:21296. doi: 10.1038/s41598-024-72483-z (PMC11393312; doi:10.1038/s41598-024-72483-z)
Supplement: Supplementary file 3 — Supplementary Information 3. [file 41598_2024_72483_MOESM3_ESM.zip › VEP_raw_data/source_data/SourceBlurVEP-S004_VEP_2023-03-30_07-58-44.txt]

0.000	0.000	99999.999	6250.000	50.000	-2193.000	-2061.000	6248.000	7.000	100.000	5.000	2.000	1.000	1.000	0.000	0.000	0.000	0.000	0.000	0.000	0.000	0.000	0.000	0.000	0.000	0.000	0.000	-1.372	-1.395	-1.420	-1.444	-1.466	-1.491	-1.515	-1.539	-1.562	-1.586	-1.611	-1.635	-1.660	-1.684	-1.708	-1.731	-1.755	-1.778	-1.801	-1.825	-1.848	-1.870	-1.892	-1.915	-1.938	-1.959	-1.980	-2.000	-2.020	-2.040	-2.060	-2.079	-2.098	-2.115	-2.131	-2.149	-2.164	-2.180	-2.195	-2.209	-2.222	-2.235	-2.248	-2.259	-2.270	-2.280	-2.289	-2.298	-2.305	-2.312	-2.319	-2.324	-2.329	-2.334	-2.336	-2.339	-2.341	-2.342	-2.342	-2.341	-2.340	-2.339	-2.338	-2.334	-2.330	-2.326	-2.321	-2.318	-2.310	-2.304	-2.296	-2.289	-2.281	-2.274	-2.264	-2.255	-2.245	-2.235	-2.225	-2.214	-2.202	-2.191	-2.178	-2.166	-2.154	-2.141	-2.128	-2.115	-2.101	-2.088	-2.074	-2.059	-2.045	-2.031	-2.016	-2.001	-1.988	-1.971	-1.956	-1.941	-1.926	-1.911	-1.895	-1.880	-1.864	-1.848	-1.831	-1.816	-1.800	-1.784	-1.768	-1.751	-1.735	-1.719	-1.701	-1.686	-1.670	-1.652	-1.636	-1.620	-1.602	-1.586	-1.570	-1.552	-1.536	-1.520	-1.502	-1.486	-1.469	-1.452	-1.435	-1.418	-1.401	-1.384	-1.366	-1.351	-1.334	-1.316	-1.300	-1.282	-1.265	-1.249	-1.231	-1.215	-1.199	-1.182	-1.166	-1.149	-1.132	-1.116	-1.099	-1.082	-1.068	-1.051	-1.035	-1.018	-1.002	-0.986	-0.970	-0.955	-0.938	-0.922	-0.908	-0.891	-0.876	-0.861	-0.844	-0.829	-0.814	-0.800	-0.784	-0.769	-0.754	-0.739	-0.724	-0.709	-0.695	-0.680	-0.666	-0.650	-0.638	-0.622	-0.608	-0.595	-0.580	-0.566	-0.552	-0.539	-0.524	-0.510	-0.498	-0.484	-0.470	-0.458	-0.444	-0.431	-0.418	-0.405	-0.392	-0.380	-0.368	-0.356	-0.344	-0.331	-0.320	-0.309	-0.298	-0.286	-0.275	-0.264	-0.254	-0.244	-0.234	-0.222	-0.212	-0.204	-0.194	-0.185	-0.176	-0.168	-0.160	-0.152	-0.145	-0.138	-0.131	-0.124	-0.118	-0.112	-0.105	-0.100	-0.095	-0.091	-0.086	-0.081	-0.079	-0.075	-0.072	-0.069	-0.068	-0.064	-0.062	-0.061	-0.060	-0.059	-0.058	-0.058	-0.058	-0.058	-0.058	-0.059	-0.060	-0.060	-0.062	-0.064	-0.065	-0.068	-0.070	-0.072	-0.075	-0.078	-0.080	-0.084	-0.088	-0.090	-0.094	-0.096	-0.101	-0.104	-0.109	-0.112	-0.116	-0.121	-0.125	-0.131	-0.135	-0.140	-0.145	-0.150	-0.155	-0.160	-0.164	-0.169	-0.174	-0.180	-0.185	-0.190	-0.196	-0.202	-0.209	-0.215	-0.220	-0.226	-0.234	-0.240	-0.246	-0.254	-0.260	-0.268	-0.275	-0.282	-0.289	-0.298	-0.305	-0.314	-0.321	-0.329	-0.338	-0.346	-0.355	-0.364	-0.372	-0.382	-0.390	-0.400	-0.410	-0.418	-0.428	-0.438	-0.446	-0.456	-0.465	-0.474	-0.482	-0.494	-0.502	-0.512	-0.521	-0.530	-0.540	-0.549	-0.558	-0.565	-0.574	-0.582	-0.591	-0.599	-0.608	-0.616	-0.624	-0.631	-0.638	-0.646	-0.652	-0.660	-0.666	-0.674	-0.679	-0.685	-0.691	-0.698	-0.702	-0.709	-0.714	-0.719	-0.725	-0.730	-0.734	-0.739	-0.744	-0.748	-0.752	-0.758	-0.760	-0.765	-0.769	-0.774	-0.778	-0.781	-0.785	-0.789	-0.792	-0.796	-0.801	-0.805	-0.809	-0.812	-0.818	-0.821	-0.825	-0.829	-0.834	-0.838	-0.844	-0.848	-0.852	-0.858	-0.862	-0.868	-0.874	-0.879	-0.885	-0.891	-0.898	-0.904	-0.910	-0.918	-0.924	-0.931	-0.939	-0.946	-0.954	-0.962	-0.971	-0.980	-0.988	-0.998	-1.006	-1.016	-1.026	-1.036	-1.046	-1.058	-1.068	-1.080	-1.090	-1.101	-1.114	-1.125	-1.136	-1.149	-1.160	-1.172	-1.185	-1.198	-1.211	-1.222	-1.235	-1.248	-1.260	-1.274	-1.286	-1.299	-1.311	-1.324	-1.336	-1.348	-1.360	-1.371	-1.384	-1.395	-1.405	-1.416	-1.428	-1.439	-1.448	-1.458	-1.466	-1.476	-1.485	-1.494	-1.501	-1.509	-1.516	-1.522	-1.529	-1.535	-1.541	-1.546	-1.552	-1.556	-1.560	-1.564	-1.566	-1.569	-1.571	-1.572	-1.574	-1.575	-1.575	-1.575	-1.574	-1.574	-1.572	-1.571	-1.569	-1.568	-1.565	-1.562	-1.560	-1.555	-1.552	-1.549	-1.544	-1.540	-1.536	-1.531	-1.526	-1.521	-1.516	-1.511	-1.506	-1.500	-1.496	-1.490	-1.486	-1.480	-1.475	-1.469	-1.465	-1.460	-1.455	-1.450	-1.446	-1.441	-1.438	-1.432	-1.429	-1.426	-1.421	-1.419	-1.416	-1.414	-1.411	-1.410	-1.408	-1.408	-1.406	-1.406	-1.405	-1.405	-1.405	-1.406	-1.408	-1.409	-1.410	-1.411	-1.415	-1.416	-1.420	-1.422	-1.426	-1.430	-1.435	-1.438	-1.442	-1.448	-1.452	-1.456	-1.461	-1.468	-1.472	-1.478	-1.484	-1.489	-1.495	-1.499	-1.505	-1.510	-1.515	-1.520	-1.524	-1.529	-1.532	-1.536	-1.539	-1.542	-1.545	-1.548	-1.549	-1.550	-1.551	-1.552	-1.552	-1.551	-1.551	-1.549	-1.548	-1.545	-1.541	-1.538	-1.534	-1.528	-1.521	-1.516	-1.508	-1.501	-1.492	-1.484	-1.476	-1.465	-1.456	-1.445	-1.432	-1.422	-1.410	-1.398	-1.385	-1.372	-1.360	-1.346	-1.332	-1.319	-1.305	-1.291	-1.276	-1.262	-1.250	-1.236	-1.222	-1.209	-1.196	-1.184	-1.170	-1.158	-1.146	-1.135	-1.124	-1.114	-1.102	-1.094	-1.084	-1.075	-1.069	-1.060	-1.054	-1.048	-1.041	-1.035	-1.031	-1.028	-1.024	-1.021	-1.018	-1.016	-1.015	-1.014	-1.014	-1.014	-1.014	-1.015	-1.016	-1.018	-1.020	-1.021	-1.024	-1.026	-1.029	-1.032	-1.035	-1.038	-1.042	-1.045	-1.049	-1.051	-1.054	-1.058	-1.060	-1.062	-1.066	-1.068	-1.070	-1.071	-1.072	-1.075	-1.075	-1.076	-1.078	-1.078	-1.078	-1.078	-1.076	-1.075	-1.075	-1.072	-1.071	-1.069	-1.066	-1.064	-1.060	-1.058	-1.052	-1.049	-1.045	-1.040	-1.035	-1.030	-1.026	-1.020	-1.014	-1.008	-1.002	-0.996	-0.989	-0.982	-0.976	-0.969	-0.961	-0.955	-0.946	-0.940	-0.932	-0.925	-0.916	-0.910	-0.902	-0.894	-0.886	-0.878	-0.870	-0.864	-0.855	-0.846	-0.840	-0.831	-0.824	-0.816	-0.808	-0.801	-0.794	-0.785	-0.778	-0.770	-0.764	-0.756	-0.749	-0.742	-0.735	-0.729	-0.724	-0.718	-0.712	-0.706	-0.701	-0.695	-0.690	-0.685	-0.682	-0.678	-0.674	-0.671	-0.668	-0.665	-0.662	-0.660	-0.659	-0.658	-0.656	-0.655	-0.655	-0.655	-0.656	-0.658	-0.659	-0.661	-0.662	-0.665	-0.668	-0.671	-0.675	-0.679	-0.682	-0.688	-0.691	-0.696	-0.702	-0.706	-0.714	-0.719	-0.724	-0.731	-0.736	-0.742	-0.750	-0.756	-0.762	-0.769	-0.775	-0.781	-0.788	-0.794	-0.799	-0.805	-0.810	-0.816	-0.821	-0.826	-0.830	-0.834	-0.838	-0.842	-0.845	-0.848	-0.850	-0.852	-0.852	-0.854	-0.855	-0.854	-0.854	-0.852	-0.851	-0.849	-0.848	-0.844	-0.840	-0.838	-0.832	-0.828	-0.824	-0.818	-0.811	-0.805	-0.799	-0.791	-0.785	-0.776	-0.768	-0.759	-0.750	-0.742	-0.732	-0.724	-0.714	-0.704	-0.694	-0.684	-0.674	-0.662	-0.654	-0.642	-0.632	-0.624	-0.611	-0.602	-0.592	-0.581	-0.572	-0.561	-0.551	-0.544	-0.534	-0.524	-0.515	-0.506	-0.498	-0.488	-0.480	-0.471	-0.464	-0.455	-0.448	-0.440	-0.432	-0.426	-0.419	-0.412	-0.406	-0.400	-0.394	-0.388	-0.381	-0.375	-0.370	-0.365	-0.360	-0.354	-0.350	-0.345	-0.340	-0.336	-0.331	-0.328	-0.322	-0.318	-0.314	-0.310	-0.305	-0.301	-0.298	-0.294	-0.289	-0.288	-0.284	-0.279	-0.275	-0.271	-0.269	-0.265	-0.261	-0.258	-0.254	-0.250	-0.248	-0.242	-0.239	-0.235	-0.231	-0.228	-0.225	-0.221	-0.216	-0.212	-0.208	-0.205	-0.200	-0.196	-0.192	-0.189	-0.184	-0.180	-0.176	-0.171	-0.168	-0.162	-0.158	-0.154	-0.149	-0.145	-0.140	-0.135	-0.130	-0.126	-0.121	-0.118	-0.111	-0.108	-0.102	-0.099	-0.094	-0.089	-0.086	-0.081	-0.078	-0.072	-0.069	-0.065	-0.060	-0.058	-0.054	-0.051	-0.046	-0.044	-0.040	-0.039	-0.035	-0.034	-0.031	-0.029	-0.026	-0.025	-0.022	-0.021	-0.020	-0.018	-0.016	-0.015	-0.015	-0.014	-0.012	-0.012	-0.012	-0.012	-0.012	-0.012	-0.012	-0.012	-0.012	-0.012	-0.014	-0.014	-0.014	-0.014	-0.015	-0.015	-0.016	-0.016	-0.018	-0.018	-0.018	-0.019	-0.019	-0.020	-0.020	-0.020	-0.021	-0.021	-0.022	-0.021	-0.022	-0.022	-0.024	-0.024	-0.024	-0.024	-0.024	-0.024	-0.024	-0.024	-0.024	-0.024	-0.022	-0.024	-0.022	-0.022	-0.021	-0.022	-0.021	-0.021	-0.020	-0.020	-0.018	-0.018	-0.018	-0.018	-0.015	-0.015	-0.014	-0.014	-0.012	-0.012	-0.011	-0.010	-0.009	-0.009	-0.008	-0.006	-0.006	-0.004	-0.002	-0.002	-0.002	0.000	0.001	0.001	0.002	0.004	0.004	0.006	0.006	0.008	0.009	0.010	0.011	0.011	0.011	0.012	0.012	0.014	0.016	0.016	0.018	0.019	0.019	0.020	0.020	0.021	0.021	0.022	0.024	0.024	0.025	0.026	0.026	0.026	0.028	0.028	0.029	0.029	0.029	0.030	0.031	0.031	0.031	0.032	0.032	0.032	0.034	0.035	0.035	0.036	0.036	0.038	0.038	0.039	0.039	0.040	0.040	0.041	0.042	0.042	0.045	0.045	0.045	0.046	0.046	0.048	0.049	0.050	0.050	0.051	0.052	0.054	0.055	0.055	0.058	0.059	0.060	0.061	0.062	0.064	0.065	0.066	0.068	0.069	0.070	0.070	0.071	0.074	0.075	0.075	0.078	0.078	0.079	0.080	0.081	0.082	0.082	0.085	0.085	0.085	0.086	0.086	0.086	0.086	0.088	0.088	0.088	0.088	0.086	0.085	0.085	0.085	0.082	0.082	0.080	0.078	0.078	0.075	0.072	0.070	0.068	0.065	0.062	0.059	0.056	0.052	0.049	0.046	0.041	0.038	0.032	0.030	0.025	0.021	0.018	0.012	0.008	0.004	-0.001	-0.005	-0.009	-0.012	-0.016	-0.021	-0.025	-0.029	-0.031	-0.035	-0.039	-0.040	-0.042	-0.046	-0.048	-0.049	-0.050	-0.051	-0.052	-0.051	-0.052	-0.051	-0.050	-0.049	-0.048	-0.045	-0.042	-0.040	-0.036	-0.034	-0.029	-0.024	-0.019	-0.012	-0.008	-0.001	0.005	0.012	0.020	0.028	0.036	0.044	0.052	0.062	0.071	0.081	0.090	0.100	0.110	0.121	0.131	0.141	0.152	0.162	0.174	0.185	0.196	0.206	0.219	0.229	0.240	0.251	0.262	0.274	0.282	0.294	0.305	0.315	0.326	0.336	0.345	0.355	0.365	0.374	0.382	0.391	0.400	0.409	0.416	0.425	0.432	0.439	0.445	0.452	0.459	0.464	0.470	0.475	0.481	0.486	0.490	0.494	0.498	0.502	0.505	0.507	0.510	0.512	0.515	0.516	0.518	0.519	0.520	0.520	0.520	0.520	0.521	0.521	0.520	0.519	0.518	0.518	0.516	0.514	0.514	0.511	0.510	0.506	0.505	0.504	0.500	0.498	0.495	0.492	0.490	0.486	0.484	0.481	0.480	0.476	0.474	0.470	0.468	0.464	0.461	0.459	0.456	0.452	0.451	0.448	0.446	0.442	0.441	0.438	0.436	0.434	0.432	0.430	0.429	0.426	0.425	0.424	0.424	0.422	0.421	0.421	0.420	0.420	0.420	0.419	0.419	0.420	0.420	0.420	0.421	0.422	0.424	0.425	0.426	0.429	0.430	0.431	0.435	0.436	0.439	0.441	0.445	0.448	0.450	0.452	0.456	0.460	0.464	0.466	0.470	0.474	0.476	0.480	0.484	0.488	0.491	0.495	0.498	0.502	0.505	0.509	0.512	0.515	0.519	0.521	0.524	0.528	0.530	0.532	0.535	0.536	0.539	0.540	0.541	0.542	0.544	0.545	0.546	0.546	0.546	0.548	0.546	0.546	0.546	0.545	0.544	0.544	0.541	0.541	0.539	0.538	0.535	0.534	0.531	0.530	0.528	0.526	0.522	0.520	0.518	0.515	0.512	0.510	0.509	0.506	0.504	0.501	0.500	0.498	0.496	0.494	0.492	0.491	0.490	0.489	0.489	0.486	0.486	0.486	0.486	0.486	0.485	0.486	0.486	0.488	0.489	0.490	0.491	0.492	0.494	0.496	0.499	0.500	0.502	0.506	0.507	0.511	0.514	0.516	0.519	0.522	0.526	0.529	0.532	0.535	0.539	0.542	0.544	0.548	0.551	0.554	0.556	0.561	0.564	0.566	0.569	0.571	0.574	0.576	0.578	0.580	0.581	0.584	0.585	0.586	0.589	0.589	0.590	0.590	0.590	0.591	0.591	0.591	0.592	0.591	0.591	0.590	0.590	0.588	0.588	0.586	0.586	0.584	0.582	0.581	0.580	0.578	0.576	0.575	0.572	0.570	0.568	0.565	0.564	0.561	0.560	0.559	0.556	0.554	0.551	0.550	0.548	0.546	0.544	0.542	0.540	0.539	0.536	0.535	0.534	0.534	0.531	0.531	0.531	0.530	0.529	0.529	0.529	0.529	0.529	0.529	0.530	0.530	0.531	0.531	0.534	0.534	0.536	0.538	0.539	0.540	0.542	0.544	0.545	0.548	0.550	0.552	0.555	0.556	0.559	0.561	0.564	0.566	0.569	0.572	0.574	0.576	0.579	0.581	0.584	0.585	0.588	0.590	0.591	0.592	0.595	0.598	0.599	0.600	0.601	0.601	0.602	0.604	0.605	0.605	0.605	0.605	0.604	0.605	0.604	0.602	0.601	0.600	0.599	0.598	0.596	0.594	0.592	0.590	0.586	0.584	0.580	0.578	0.574	0.570	0.566	0.562	0.558	0.554	0.549	0.544	0.539	0.534	0.528	0.522	0.516	0.510	0.505	0.499	0.492	0.486	0.480	0.474	0.468	0.461	0.454	0.448	0.441	0.434	0.428	0.420	0.412	0.408	0.400	0.394	0.388	0.382	0.376	0.370	0.365	0.359	0.354	0.349	0.345	0.340	0.336	0.332	0.330	0.328	0.325	0.322	0.321	0.320	0.320	0.320	0.320	0.321	0.322	0.325	0.328	0.330	0.335	0.340	0.344	0.349	0.356	0.362	0.369	0.376	0.385	0.394	0.402	0.412	0.421	0.432	0.442	0.454	0.465	0.476	0.489	0.501	0.514	0.526	0.539	0.552	0.565	0.578	0.590	0.604	0.616	0.629	0.641	0.654	0.668	0.679	0.690	0.702	0.714	0.725	0.736	0.746	0.756	0.765	0.775	0.782	0.790	0.799	0.806	0.812	0.819	0.825	0.830	0.835	0.839	0.842	0.848	0.850	0.852	0.855	0.856	0.859	0.859	0.860	0.861	0.860	0.860	0.860	0.859	0.858	0.858	0.856	0.855	0.852	0.852	0.850	0.849	0.848	0.845	0.842	0.841	0.840	0.839	0.836	0.835	0.835	0.834	0.831	0.831	0.830	0.830	0.830	0.830	0.830	0.830	0.830	0.831	0.831	0.831	0.834	0.834	0.836	0.838	0.839	0.841	0.844	0.845	0.848	0.850	0.852	0.856	0.859	0.862	0.865	0.869	0.872	0.876	0.880	0.882	0.886	0.890	0.895	0.899	0.902	0.906	0.910	0.914	0.919	0.922	0.925	0.930	0.934	0.936	0.941	0.944	0.949	0.952	0.955	0.959	0.962	0.966	0.969	0.971	0.975	0.978	0.981	0.984	0.986	0.989	0.991	0.994	0.995	0.998	0.999	1.000	1.001	1.002	1.004	1.005	1.006	1.006	1.006	1.008	1.008	1.006	1.006	1.006	1.005	1.005	1.004	1.002	1.001	0.999	0.998	0.996	0.995	0.992	0.989	0.986	0.984	0.981	0.978	0.975	0.971	0.966	0.964	0.960	0.955	0.951	0.949	0.944	0.939	0.936	0.931	0.928	0.922	0.919	0.914	0.909	0.905	0.901	0.896	0.892	0.888	0.885	0.880	0.876	0.872	0.869	0.865	0.861	0.859	0.855	0.852	0.849	0.846	0.844	0.842	0.839	0.838	0.836	0.834	0.832	0.830	0.829	0.828	0.826	0.825	0.825	0.824	0.824	0.822	0.822	0.821	0.821	0.821	0.821	0.821	0.821	0.821	0.821	0.821	0.822	0.821	0.821	0.821	0.821	0.820	0.821	0.820	0.820	0.819	0.818	0.818	0.815	0.814	0.812	0.811	0.809	0.806	0.804	0.801	0.799	0.795	0.791	0.788	0.784	0.780	0.775	0.770	0.765	0.760	0.755	0.749	0.742	0.736	0.729	0.722	0.716	0.710	0.702	0.695	0.686	0.679	0.670	0.661	0.654	0.645	0.636	0.628	0.620	0.610	0.601	0.592	0.585	0.575	0.566	0.558	0.549	0.540	0.531	0.524	0.514	0.505	0.498	0.489	0.481	0.472	0.466	0.458	0.450	0.442	0.435	0.428	0.421	0.414	0.406	0.400	0.394	0.386	0.381	0.375	0.369	0.362	0.358	0.352	0.346	0.341	0.336	0.331	0.326	0.321	0.316	0.311	0.306	0.301	0.298	0.292	0.289	0.284	0.279	0.274	0.269	0.264	0.260	0.255	0.250	0.245	0.239	0.235	0.229	0.224	0.219	0.212	0.208	0.200	0.194	0.188	0.180	0.174	0.166	0.159	0.150	0.142	0.135	0.128	0.119	0.110	0.101	0.092	0.084	0.074	0.065	0.055	0.045	0.034	0.024	0.015	0.004	-0.006	-0.016	-0.028	-0.038	-0.049	-0.059	-0.069	-0.079	-0.089	-0.099	-0.109	-0.119	-0.126	-0.135	-0.145	-0.152	-0.160	-0.166	-0.174	-0.180	-0.186	-0.191	-0.195	-0.200	-0.204	-0.208	-0.209	-0.210	-0.211	-0.211	-0.211	-0.211	-0.209	-0.205	-0.204	-0.200	-0.194	-0.189	-0.184	-0.176	-0.170	-0.162	-0.154	-0.146	-0.136	-0.126	-0.115	-0.104	-0.092	-0.081	-0.069	-0.056	-0.042	-0.030	-0.018	-0.004	0.010	0.025	0.039	0.052	0.066	0.079	0.092	0.108	0.120	0.134	0.146	0.160	0.172	0.185	0.198	0.210	0.221	0.232	0.244	0.255	0.264	0.275	0.284	0.295	0.304	0.311	0.320	0.328	0.335	0.344	0.350	0.358	0.364	0.370	0.375	0.381	0.386	0.392	0.398	0.404	0.408	0.414	0.419	0.422	0.428	0.432	0.438	0.441	0.448	0.451	0.456	0.461	0.466	0.471	0.476	0.481	0.486	0.492	0.498	0.502	0.509	0.515	0.520	0.526	0.532	0.538	0.545	0.552	0.558	0.564	0.572	0.579	0.585	0.592	0.599	0.606	0.614	0.621	0.629	0.636	0.642	0.650	0.658	0.665	0.672	0.680	0.688	0.695	0.701	0.709	0.716	0.724	0.731	0.738	0.744	0.751	0.758	0.765	0.771	0.778	0.784	0.790	0.796	0.802	0.808	0.814	0.819	0.825	0.831	0.835	0.840	0.845	0.850	0.855	0.860	0.864	0.870	0.874	0.878	0.882	0.885	0.890	0.894	0.898	0.902	0.905	0.909	0.914	0.916	0.920	0.924	0.926	0.930	0.932	0.938	0.940	0.942	0.946	0.950	0.952	0.956	0.959	0.962	0.965	0.969	0.971	0.975	0.979	0.981	0.985	0.988	0.990	0.994	0.998	1.000	1.002	1.006	1.010	1.011	1.015	1.018	1.020	1.022	1.025	1.028	1.029	1.032	1.034	1.036	1.038	1.039	1.040	1.042	1.042	1.044	1.045	1.045	1.045	1.045	1.045	1.045	1.042	1.042	1.041	1.039	1.036	1.035	1.031	1.029	1.025	1.022	1.018	1.014	1.009	1.004	0.998	0.992	0.986	0.980	0.972	0.966	0.958	0.950	0.942	0.934	0.924	0.915	0.906	0.896	0.888	0.878	0.868	0.858	0.846	0.836	0.825	0.815	0.805	0.794	0.784	0.772	0.761	0.750	0.741	0.731	0.720	0.710	0.701	0.691	0.682	0.674	0.665	0.658	0.650	0.641	0.634	0.628	0.620	0.615	0.609	0.604	0.600	0.595	0.591	0.588	0.584	0.581	0.579	0.578	0.576	0.575	0.574	0.574	0.574	0.574	0.575	0.575	0.576	0.579	0.580	0.581	0.585	0.586	0.589	0.591	0.592	0.596	0.599	0.601	0.605	0.608	0.610	0.612	0.615	0.619	0.621	0.624	0.626	0.629	0.631	0.634	0.635	0.638	0.639	0.640	0.641	0.642	0.644	0.644	0.644	0.645	0.644	0.645	0.645	0.644	0.644	0.641	0.641	0.640	0.639	0.638	0.635	0.634	0.631	0.630	0.628	0.625	0.621	0.619	0.616	0.612	0.609	0.605	0.601	0.599	0.595	0.590	0.586	0.582	0.578	0.572	0.568	0.564	0.558	0.552	0.548	0.542	0.538	0.531	0.526	0.521	0.516	0.509	0.504	0.499	0.494	0.489	0.484	0.479	0.472	0.468	0.464	0.459	0.455	0.451	0.448	0.444	0.442	0.440	0.438	0.435	0.435	0.434	0.432	0.435	0.435	0.436	0.439	0.442	0.445	0.450	0.455	0.461	0.469	0.476	0.484	0.494	0.504	0.514	0.525	0.538	0.551	0.565	0.580	0.596	0.614	0.631	0.650	0.669	0.689	0.710	0.732	0.755	0.778	0.802	0.828	0.852	0.879	0.905	0.931	0.959	0.986	1.015	1.044	1.072	1.101	1.131	1.160	1.190	1.220	1.249	1.278	1.308	1.338	1.366	1.395	1.424	1.451	1.479	1.505	1.531	1.558	1.582	1.608	1.630	1.654	1.675	1.696	1.716	1.735	1.752	1.770	1.786	1.799	1.814	1.824	1.835	1.845	1.852	1.859	1.864	1.868	1.870	1.870	1.870	1.868	1.864	1.858	1.851	1.842	1.834	1.822	1.809	1.795	1.779	1.761	1.742	1.724	1.701	1.679	1.655	1.630	1.602	1.575	1.546	1.516	1.485	1.452	1.419	1.385	1.350	1.314	1.278	1.240	1.202	1.164	1.124	1.085	1.045	1.004	0.964	0.922	0.881	0.839	0.798	0.756	0.714	0.671	0.631	0.589	0.548	0.506	0.466	0.426	0.385	0.346	0.306	0.268	0.230	0.191	0.154	0.118	0.080	0.044	0.010	-0.025	-0.059	-0.091	-0.124	-0.156	-0.188	-0.219	-0.249	-0.278	-0.306	-0.334	-0.362	-0.389	-0.415	-0.440	-0.465	-0.489	-0.512	-0.535	-0.559	-0.580	-0.602	-0.622	-0.644	-0.662	-0.681	-0.701	-0.719	-0.736	-0.754	-0.771	-0.786	-0.802	-0.818	-0.832	-0.846	-0.860	-0.874	-0.886	-0.898	-0.910	-0.921	-0.931	-0.941	-0.951	-0.960	-0.969	-0.976	-0.984	-0.991	-0.998	-1.004	-1.009	-1.014	-1.019	-1.022	-1.025	-1.028	-1.030	-1.031	-1.034	-1.035	-1.035	-1.035	-1.035	-1.034	-1.032	-1.031	-1.029	-1.028	-1.024	-1.021	-1.019	-1.016	-1.012	-1.010	-1.005	-1.001	-0.998	-0.994	-0.991	-0.988	-0.984	-0.980	-0.976	-0.972	-0.970	-0.968	-0.965	-0.961	-0.959	-0.958	-0.955	-0.954	-0.952	-0.952	-0.951	-0.951	-0.951	-0.951	-0.952	-0.954	-0.955	-0.958	-0.959	-0.961	-0.965	-0.968	-0.971	-0.974	-0.979	-0.982	-0.988	-0.991	-0.996	-1.001	-1.006	-1.011	-1.018	-1.024	-1.029	-1.035	-1.040	-1.046	-1.052	-1.058	-1.064	-1.070	-1.078	-1.082	-1.090	-1.095	-1.101	-1.108	-1.114	-1.120	-1.126	-1.132	-1.139	-1.145	-1.151	-1.156	-1.162	-1.170	-1.176	-1.181	-1.188	-1.194	-1.200	-1.208	-1.212	-1.220	-1.228	-1.234	-1.241	-1.248	-1.255	-1.262	-1.271	-1.280	-1.288	-1.296	-1.305	-1.314	-1.324	-1.332	-1.344	-1.354	-1.365	-1.376	-1.388	-1.399	-1.411	-1.424	-1.436	-1.451	-1.464	-1.479	-1.492	-1.506	-1.522	-1.538	-1.554	-1.570	-1.588	-1.604	-1.622	-1.640	-1.659	-1.676	-1.696	-1.715	-1.734	-1.754	-1.774	-1.795	-1.815	-1.835	-1.856	-1.878	-1.900	-1.921	-1.942	-1.965	-1.988	-2.009	-2.033	-2.054	-2.076	-2.100	-2.122	-2.145	-2.168	-2.190	-2.214	-2.236	-2.260	-2.282	-2.305	-2.328	-2.350	-2.372	-2.395	-2.418	-2.440	-2.462	-2.484	-2.506	-2.528	-2.548	-2.570	-2.591	-2.612	-2.632	-2.652	-2.672	-2.694	-2.712	-2.732	-2.751	-2.770	-2.789	-2.806	-2.825	-2.841	-2.859	-2.875	-2.891	-2.908	-2.922	-2.938	-2.951	-2.965	-2.979	-2.991	-3.004	-3.015	-3.026	-3.036	-3.046	-3.056	-3.065	-3.072	-3.080	-3.086	-3.092	-3.098	-3.102	-3.106	-3.110	-3.111	-3.112	-3.114	-3.112	-3.111	-3.109	-3.106	-3.104	-3.099	-3.094	-3.088	-3.080	-3.072	-3.064	-3.055	-3.044	-3.032	-3.021	-3.008	-2.995	-2.980	-2.966	-2.950	-2.932	-2.916	-2.899	-2.879	-2.860	-2.840	-2.820	-2.799	-2.778	-2.755	-2.732	-2.709	-2.685	-2.661	-2.636	-2.611	-2.586	-2.561	-2.535	-2.509	-2.482	-2.456	-2.428	-2.401	-2.374	-2.348	-2.319	-2.290	-2.262	-2.235	-2.208	-2.179	-2.151	-2.124	-2.095	-2.068	-2.039	-2.011	-1.984	-1.956	-1.928	-1.901	-1.872	-1.846	-1.818	-1.791	-1.764	-1.738	-1.710	-1.684	-1.658	-1.631	-1.605	-1.579	-1.554	-1.528	-1.502	-1.479	-1.452	-1.429	-1.402	-1.379	-1.355	-1.331	-1.308	-1.284	-1.260	-1.238	-1.215	-1.192	-1.170	-1.148	-1.126	-1.105	-1.084	-1.064	-1.042	-1.022	-1.002	-0.982	-0.962	-0.944	-0.925	-0.908	-0.889	-0.870	-0.852	-0.836	-0.819	-0.801	-0.785	-0.769	-0.752	-0.738	-0.721	-0.708	-0.691	-0.676	-0.662	-0.648	-0.634	-0.620	-0.606	-0.592	-0.580	-0.566	-0.554	-0.541	-0.529	-0.515	-0.502	-0.490	-0.478	-0.465	-0.452	-0.440	-0.429	-0.416	-0.402	-0.390	-0.379	-0.366	-0.354	-0.341	-0.328	-0.315	-0.302	-0.290	-0.276	-0.264	-0.251	-0.238	-0.225	-0.212	-0.200	-0.188	-0.174	-0.161	-0.148	-0.135	-0.122	-0.110	-0.098	-0.084	-0.072	-0.059	-0.048	-0.036	-0.024	-0.011	0.000	0.011	0.020	0.031	0.042	0.051	0.061	0.071	0.080	0.088	0.096	0.105	0.111	0.119	0.125	0.131	0.138	0.142	0.146	0.152	0.156	0.159	0.162	0.165	0.168	0.170	0.171	0.171	0.172	0.172	0.172	0.171	0.170	0.168	0.165	0.162	0.160	0.158	0.152	0.149	0.144	0.140	0.135	0.129	0.124	0.116	0.110	0.102	0.095	0.088	0.079	0.071	0.062	0.054	0.045	0.035	0.025	0.014	0.004	-0.008	-0.019	-0.030	-0.041	-0.055	-0.068	-0.080	-0.092	-0.105	-0.120	-0.134	-0.148	-0.161	-0.176	-0.192	-0.208	-0.224	-0.239	-0.255	-0.272	-0.289	-0.306	-0.324	-0.341	-0.358	-0.376	-0.394	-0.412	-0.431	-0.450	-0.470	-0.489	-0.507	-0.528	-0.548	-0.566	-0.588	-0.606	-0.626	-0.648	-0.668	-0.689	-0.710	-0.730	-0.751	-0.772	-0.794	-0.814	-0.836	-0.858	-0.879	-0.900	-0.922	-0.944	-0.966	-0.988	-1.009	-1.030	-1.052	-1.074	-1.096	-1.118	-1.140	-1.160	-1.182	-1.204	-1.225	-1.246	-1.268	-1.289	-1.309	-1.331	-1.351	-1.372	-1.394	-1.414	-1.434	-1.454	-1.475	-1.494	-1.512	-1.531	-1.551	-1.569	-1.589	-1.605	-1.624	-1.640	-1.658	-1.675	-1.690	-1.706	-1.721	-1.735	-1.750	-1.765	-1.778	-1.790	-1.802	-1.814	-1.826	-1.838	-1.848	-1.858	-1.866	-1.875	-1.884	-1.891	-1.899	-1.905	-1.910	-1.915	-1.920	-1.924	-1.928	-1.930	-1.932	-1.934	-1.934	-1.935	-1.935	-1.934	-1.932	-1.930	-1.929	-1.925	-1.922	-1.918	-1.912	-1.908	-1.902	-1.896	-1.889	-1.882	-1.876	-1.868	-1.859	-1.850	-1.841	-1.830	-1.821	-1.810	-1.799	-1.789	-1.776	-1.765	-1.752	-1.739	-1.725	-1.712	-1.699	-1.684	-1.670	-1.655	-1.641	-1.625	-1.610	-1.594	-1.579	-1.562	-1.546	-1.530	-1.512	-1.495	-1.479	-1.460	-1.442	-1.425	-1.408	-1.390	-1.371	-1.352	-1.334	-1.315	-1.296	-1.276	-1.259	-1.239	-1.220	-1.201	-1.181	-1.162	-1.141	-1.122	-1.104	-1.084	-1.064	-1.044	-1.025	-1.005	-0.985	-0.966	-0.946	-0.926	-0.908	-0.888	-0.869	-0.850	-0.830	-0.811	-0.792	-0.774	-0.754	-0.736	-0.718	-0.700	-0.681	-0.664	-0.645	-0.628	-0.610	-0.592	-0.575	-0.558	-0.540	-0.524	-0.507	-0.491	-0.474	-0.459	-0.442	-0.428	-0.411	-0.396	-0.380	-0.366	-0.350	-0.336	-0.321	-0.308	-0.294	-0.280	-0.266	-0.252	-0.239	-0.226	-0.212	-0.200	-0.188	-0.174	-0.162	-0.150	-0.138	-0.126	-0.114	-0.102	-0.091	-0.080	-0.070	-0.059	-0.048	-0.036	-0.026	-0.016	-0.005	0.004	0.014	0.024	0.034	0.042	0.052	0.061	0.070	0.080	0.088	0.096	0.105	0.114	0.122	0.130	0.139	0.146	0.154	0.161	0.169	0.176	0.182	0.190	0.196	0.204	0.210	0.216	0.222	0.228	0.234	0.239	0.245	0.250	0.255	0.259	0.265	0.270	0.272	0.278	0.280	0.284	0.288	0.291	0.294	0.298	0.299	0.301	0.304	0.305	0.308	0.310	0.310	0.311	0.312	0.314	0.314	0.315	0.315	0.315	0.315	0.314	0.314	0.314	0.312	0.312	0.312	0.311	0.309	0.308	0.306	0.305	0.305	0.302	0.301	0.299	0.298	0.295	0.292	0.291	0.288	0.285	0.282	0.280	0.276	0.274	0.270	0.266	0.262	0.260	0.256	0.252	0.249	0.244	0.239	0.234	0.230	0.224	0.219	0.214	0.208	0.201	0.195	0.189	0.182	0.175	0.169	0.161	0.154	0.145	0.139	0.130	0.122	0.114	0.106	0.098	0.089	0.080	0.071	0.062	0.054	0.045	0.036	0.029	0.019	0.010	0.001	-0.008	-0.015	-0.024	-0.032	-0.041	-0.049	-0.056	-0.064	-0.072	-0.079	-0.086	-0.092	-0.100	-0.105	-0.111	-0.119	-0.124	-0.130	-0.135	-0.139	-0.144	-0.149	-0.152	-0.158	-0.161	-0.165	-0.169	-0.171	-0.175	-0.179	-0.181	-0.185	-0.186	-0.190	-0.192	-0.195	-0.198	-0.200	-0.202	-0.205	-0.206	-0.210	-0.211	-0.215	-0.216	-0.220	-0.222	-0.225	-0.229	-0.232	-0.235	-0.239	-0.242	-0.246	-0.250	-0.254	-0.259	-0.262	-0.268	-0.271	-0.278	-0.282	-0.288	-0.294	-0.300	-0.305	-0.312	-0.319	-0.326	-0.332	-0.340	-0.348	-0.355	-0.362	-0.371	-0.379	-0.388	-0.396	-0.404	-0.414	-0.422	-0.432	-0.442	-0.452	-0.462	-0.472	-0.482	-0.494	-0.504	-0.515	-0.526	-0.536	-0.549	-0.560	-0.571	-0.582	-0.595	-0.608	-0.620	-0.630	-0.642	-0.655	-0.668	-0.679	-0.691	-0.704	-0.716	-0.729	-0.740	-0.752	-0.765	-0.776	-0.789	-0.800	-0.812	-0.822	-0.834	-0.845	-0.856	-0.868	-0.878	-0.888	-0.898	-0.906	-0.915	-0.924	-0.932	-0.941	-0.950	-0.958	-0.964	-0.971	-0.976	-0.984	-0.990	-0.995	-1.000	-1.005	-1.010	-1.014	-1.018	-1.020	-1.022	-1.025	-1.028	-1.029	-1.030	-1.031	-1.031	-1.032	-1.032	-1.032	-1.031	-1.030	-1.030	-1.028	-1.026	-1.025	-1.021	-1.020	-1.016	-1.015	-1.011	-1.009	-1.005	-1.001	-0.999	-0.994	-0.991	-0.988	-0.982	-0.979	-0.975	-0.971	-0.968	-0.964	-0.960	-0.956	-0.952	-0.949	-0.945	-0.941	-0.938	-0.935	-0.932	-0.930	-0.926	-0.925	-0.921	-0.919	-0.918	-0.916	-0.915	-0.914	-0.912	-0.911	-0.911	-0.911	-0.910	-0.911	-0.911	-0.912	-0.914	-0.915	-0.918	-0.918	-0.920	-0.924	-0.925	-0.929	-0.930	-0.934	-0.938	-0.941	-0.946	-0.950	-0.952	-0.956	-0.961	-0.966	-0.970	-0.974	-0.979	-0.982	-0.988	-0.990	-0.994	-0.999	-1.001	-1.005	-1.009	-1.011	-1.014	-1.016	-1.018	-1.019	-1.020	-1.021	-1.021	-1.021	-1.020	-1.020	-1.019	-1.016	-1.015	-1.011	-1.009	-1.005	-0.999	-0.994	-0.989	-0.982	-0.976	-0.969	-0.961	-0.954	-0.944	-0.935	-0.925	-0.916	-0.905	-0.895	-0.882	-0.872	-0.860	-0.849	-0.836	-0.825	-0.811	-0.799	-0.788	-0.774	-0.761	-0.749	-0.738	-0.725	-0.712	-0.700	-0.689	-0.678	-0.666	-0.655	-0.645	-0.635	-0.625	-0.615	-0.608	-0.598	-0.590	-0.582	-0.578	-0.570	-0.565	-0.560	-0.555	-0.551	-0.548	-0.545	-0.542	-0.541	-0.539	-0.539	-0.538	-0.538	-0.539	-0.540	-0.541	-0.542	-0.544	-0.546	-0.550	-0.552	-0.555	-0.558	-0.562	-0.565	-0.570	-0.572	-0.576	-0.580	-0.584	-0.586	-0.591	-0.594	-0.598	-0.599	-0.601	-0.605	-0.606	-0.609	-0.611	-0.612	-0.612	-0.614	-0.615	-0.614	-0.614	-0.614	-0.612	-0.611	-0.609	-0.608	-0.605	-0.602	-0.600	-0.598	-0.594	-0.590	-0.585	-0.581	-0.576	-0.572	-0.568	-0.562	-0.556	-0.550	-0.545	-0.539	-0.532	-0.526	-0.520	-0.514	-0.507	-0.500	-0.494	-0.486	-0.480	-0.472	-0.466	-0.459	-0.451	-0.445	-0.439	-0.431	-0.424	-0.418	-0.411	-0.404	-0.398	-0.390	-0.384	-0.378	-0.371	-0.365	-0.359	-0.352	-0.346	-0.340	-0.334	-0.328	-0.322	-0.316	-0.311	-0.305	-0.300	-0.295	-0.290	-0.284	-0.280	-0.275	-0.270	-0.265	-0.261	-0.258	-0.252	-0.250	-0.246	-0.241	-0.239	-0.235	-0.232	-0.231	-0.228	-0.225	-0.224	-0.221	-0.219	-0.219	-0.216	-0.215	-0.215	-0.215	-0.214	-0.215	-0.215	-0.215	-0.215	-0.216	-0.219	-0.220	-0.221	-0.222	-0.224	-0.226	-0.229	-0.230	-0.234	-0.236	-0.239	-0.242	-0.245	-0.249	-0.251	-0.255	-0.258	-0.260	-0.262	-0.266	-0.269	-0.272	-0.275	-0.278	-0.281	-0.284	-0.286	-0.286	-0.289	-0.290	-0.291	-0.292	-0.294	-0.295	-0.294	-0.294	-0.294	-0.291	-0.291	-0.289	-0.286	-0.284	-0.281	-0.278	-0.275	-0.270	-0.266	-0.261	-0.255	-0.250	-0.244	-0.236	-0.230	-0.222	-0.215	-0.208	-0.198	-0.189	-0.180	-0.171	-0.160	-0.151	-0.141	-0.131	-0.119	-0.109	-0.098	-0.086	-0.075	-0.062	-0.052	-0.040	-0.029	-0.016	-0.005	0.006	0.018	0.029	0.041	0.051	0.064	0.074	0.085	0.096	0.105	0.116	0.126	0.136	0.146	0.155	0.165	0.174	0.181	0.191	0.199	0.208	0.214	0.221	0.229	0.235	0.242	0.249	0.254	0.260	0.265	0.270	0.276	0.281	0.285	0.290	0.294	0.299	0.302	0.306	0.310	0.312	0.316	0.320	0.324	0.325	0.329	0.331	0.335	0.338	0.340	0.342	0.345	0.348	0.350	0.351	0.354	0.356	0.358	0.360	0.362	0.365	0.366	0.369	0.371	0.374	0.375	0.376	0.380	0.381	0.384	0.386	0.388	0.390	0.391	0.394	0.396	0.398	0.399	0.401	0.402	0.405	0.408	0.409	0.411	0.412	0.414	0.416	0.418	0.420	0.421	0.424	0.425	0.426	0.428	0.430	0.430	0.432	0.434	0.434	0.436	0.438	0.439	0.439	0.440	0.441	0.441	0.442	0.442	0.444	0.444	0.444	0.444	0.444	0.444	0.444	0.442	0.442	0.442	0.441	0.441	0.441	0.440	0.439	0.439	0.436	0.435	0.434	0.432	0.430	0.429	0.426	0.425	0.422	0.421	0.419	0.416	0.414	0.411	0.409	0.406	0.404	0.401	0.399	0.395	0.392	0.390	0.388	0.385	0.382	0.379	0.376	0.374	0.370	0.368	0.364	0.361	0.359	0.355	0.352	0.350	0.348	0.344	0.341	0.339	0.336	0.334	0.331	0.329	0.328	0.325	0.322	0.320	0.319	0.316	0.315	0.312	0.311	0.310	0.308	0.306	0.305	0.304	0.302	0.301	0.300	0.299	0.298	0.298	0.295	0.295	0.294	0.294	0.292	0.292	0.292	0.291	0.290	0.291	0.290	0.290	0.290	0.290	0.290	0.291	0.291	0.291	0.291	0.294	0.294	0.294	0.295	0.296	0.298	0.299	0.301	0.301	0.304	0.306	0.309	0.311	0.314	0.318	0.320	0.322	0.326	0.330	0.334	0.338	0.341	0.345	0.350	0.354	0.359	0.364	0.369	0.374	0.380	0.384	0.390	0.396	0.402	0.408	0.414	0.419	0.425	0.431	0.438	0.444	0.450	0.455	0.462	0.469	0.475	0.480	0.486	0.492	0.498	0.504	0.510	0.514	0.520	0.525	0.530	0.535	0.539	0.544	0.549	0.552	0.558	0.561	0.566	0.569	0.572	0.576	0.580	0.582	0.586	0.589	0.590	0.594	0.596	0.599	0.600	0.602	0.605	0.606	0.609	0.610	0.611	0.614	0.615	0.616	0.618	0.618	0.620	0.620	0.622	0.622	0.622	0.624	0.624	0.625	0.625	0.625	0.626	0.626	0.625	0.625	0.625	0.625	0.624	0.622	0.622	0.621	0.620	0.620	0.618	0.616	0.615	0.612	0.611	0.608	0.606	0.605	0.601	0.600	0.596	0.594	0.590	0.589	0.586	0.582	0.580	0.576	0.572	0.570	0.568	0.565	0.561	0.559	0.556	0.554	0.551	0.549	0.548	0.545	0.544	0.542	0.541	0.540	0.540	0.540	0.539	0.540	0.541	0.542	0.544	0.546	0.548	0.551	0.552	0.556	0.560	0.565	0.569	0.574	0.580	0.585	0.591	0.596	0.604	0.611	0.619	0.626	0.635	0.642	0.651	0.661	0.670	0.680	0.689	0.700	0.709	0.720	0.730	0.741	0.751	0.764	0.774	0.785	0.798	0.808	0.819	0.831	0.842	0.854	0.865	0.878	0.889	0.900	0.912	0.922	0.934	0.946	0.956	0.968	0.979	0.989	0.999	1.010	1.020	1.029	1.040	1.049	1.058	1.066	1.075	1.084	1.092	1.099	1.108	1.115	1.121	1.129	1.134	1.140	1.146	1.150	1.156	1.160	1.164	1.168	1.172	1.175	1.178	1.179	1.181	1.182	1.182	1.184	1.184	1.184	1.184	1.182	1.182	1.180	1.179	1.178	1.174	1.171	1.169	1.165	1.162	1.158	1.154	1.150	1.146	1.141	1.136	1.131	1.126	1.122	1.116	1.112	1.106	1.101	1.095	1.089	1.085	1.079	1.072	1.066	1.062	1.056	1.051	1.045	1.040	1.035	1.030	1.025	1.020	1.015	1.011	1.006	1.002	0.999	0.992	0.989	0.985	0.982	0.979	0.975	0.971	0.969	0.966	0.962	0.960	0.958	0.956	0.952	0.951	0.950	0.949	0.946	0.945	0.944	0.942	0.942	0.941	0.941	0.940	0.940	0.939	0.938	0.938	0.938	0.938	0.938	0.939	0.939	0.939	0.939	0.939	0.940	0.940	0.941	0.941	0.942	0.942	0.942	0.944	0.944	0.944	0.944	0.944	0.944	0.944	0.944	0.945	0.945	0.944	0.942	0.941	0.941	0.940	0.939	0.938	0.936	0.935	0.934	0.932	0.930	0.929	0.925	0.924	0.921	0.919	0.916	0.914	0.910	0.908	0.905	0.901	0.899	0.894	0.891	0.889	0.885	0.882	0.879	0.875	0.871	0.869	0.865	0.862	0.860	0.856	0.854	0.851	0.849	0.846	0.844	0.841	0.840	0.839	0.838	0.836	0.835	0.835	0.835	0.835	0.834	0.835	0.835	0.836	0.838	0.839	0.841	0.842	0.845	0.848	0.850	0.852	0.856	0.859	0.862	0.866	0.871	0.875	0.880	0.884	0.889	0.894	0.899	0.904	0.909	0.914	0.919	0.925	0.930	0.935	0.941	0.948	0.951	0.958	0.962	0.969	0.972	0.978	0.982	0.988	0.992	0.996	1.001	1.005	1.009	1.012	1.016	1.019	1.022	1.025	1.028	1.030	1.032	1.034	1.034	1.035	1.036	1.038	1.038	1.039	1.039	1.039	1.038	1.036	1.036	1.035	1.035	1.032	1.031	1.029	1.028	1.024	1.022	1.020	1.016	1.014	1.012	1.009	1.006	1.002	0.999	0.996	0.992	0.989	0.985	0.982	0.979	0.975	0.972	0.968	0.965	0.962	0.959	0.955	0.952	0.950	0.948	0.944	0.941	0.940	0.936	0.934	0.932	0.931	0.929	0.926	0.925	0.924	0.922	0.921	0.920	0.919	0.918	0.918	0.916	0.916	0.916	0.916	0.916	0.915	0.915	0.915	0.916	0.915	0.915	0.916	0.916	0.916	0.916	0.916	0.916	0.916	0.918	0.918	0.918	0.918	0.918	0.918	0.918	0.918	0.918	0.918	0.916	0.916	0.916	0.916	0.916	0.915	0.914	0.914	0.912	0.911	0.910	0.909	0.906	0.906	0.905	0.902	0.900	0.898	0.895	0.892	0.891	0.888	0.885	0.881	0.879	0.876	0.871	0.869	0.865	0.861	0.858	0.852	0.850	0.845	0.841	0.836	0.831	0.826	0.821	0.816	0.812	0.808	0.802	0.798	0.791	0.788	0.782	0.778	0.772	0.769	0.764	0.759	0.755	0.751	0.746	0.742	0.739	0.735	0.732	0.729	0.726	0.724	0.722	0.720	0.720	0.719	0.719	0.718	0.719	0.719	0.720	0.722	0.725	0.726	0.730	0.734	0.739	0.742	0.748	0.754	0.759	0.766	0.774	0.780	0.788	0.798	0.805	0.815	0.824	0.834	0.844	0.855	0.865	0.875	0.886	0.898	0.910	0.921	0.932	0.945	0.956	0.969	0.980	0.992	1.005	1.016	1.028	1.040	1.050	1.061	1.072	1.084	1.094	1.104	1.115	1.125	1.134	1.142	1.151	1.160	1.168	1.175	1.181	1.188	1.194	1.200	1.205	1.210	1.215	1.219	1.222	1.226	1.229	1.231	1.234	1.236	1.239	1.239	1.240	1.240	1.241	1.241	1.241	1.240	1.240	1.239	1.240	1.238	1.235	1.234	1.232	1.231	1.230	1.228	1.226	1.225	1.222	1.221	1.219	1.216	1.215	1.214	1.212	1.211	1.210	1.209	1.206	1.206	1.205	1.204	1.204	1.204	1.202	1.204	1.204	1.204	1.205	1.205	1.206	1.208	1.210	1.210	1.212	1.215	1.216	1.219	1.221	1.225	1.228	1.231	1.234	1.238	1.241	1.245	1.250	1.254	1.258	1.262	1.268	1.271	1.276	1.281	1.286	1.291	1.296	1.301	1.306	1.311	1.316	1.321	1.326	1.331	1.336	1.341	1.345	1.350	1.355	1.360	1.364	1.369	1.371	1.376	1.380	1.384	1.388	1.389	1.392	1.395	1.399	1.401	1.402	1.405	1.406	1.408	1.410	1.410	1.411	1.412	1.412	1.412	1.412	1.412	1.411	1.410	1.409	1.408	1.406	1.405	1.402	1.400	1.399	1.396	1.392	1.390	1.386	1.382	1.380	1.376	1.372	1.369	1.365	1.360	1.356	1.351	1.348	1.342	1.339	1.335	1.329	1.325	1.320	1.316	1.311	1.306	1.302	1.299	1.295	1.290	1.285	1.281	1.278	1.275	1.270	1.268	1.265	1.261	1.259	1.255	1.254	1.250	1.249	1.246	1.244	1.244	1.241	1.241	1.239	1.238	1.238	1.236	1.236	1.236	1.236	1.235	1.236	1.235	1.236	1.238	1.238	1.238	1.238	1.239	1.240	1.240	1.241	1.241	1.242	1.242	1.244	1.245	1.245	1.245	1.245	1.246	1.246	1.246	1.246	1.246	1.245	1.244	1.242	1.242	1.241	1.240	1.239	1.236	1.234	1.231	1.230	1.226	1.224	1.220	1.216	1.212	1.209	1.205	1.200	1.195	1.190	1.185	1.179	1.174	1.168	1.161	1.155	1.149	1.142	1.135	1.128	1.120	1.112	1.105	1.096	1.089	1.080	1.072	1.065	1.055	1.048	1.039	1.029	1.021	1.011	1.002	0.994	0.985	0.975	0.966	0.956	0.948	0.939	0.930	0.920	0.911	0.901	0.891	0.882	0.874	0.864	0.855	0.846	0.836	0.828	0.819	0.810	0.801	0.791	0.784	0.774	0.765	0.758	0.749	0.741	0.732	0.724	0.716	0.709	0.700	0.694	0.685	0.678	0.670	0.662	0.655	0.649	0.641	0.635	0.628	0.620	0.614	0.606	0.600	0.592	0.588	0.580	0.574	0.568	0.560	0.554	0.548	0.541	0.534	0.528	0.520	0.514	0.509	0.501	0.495	0.488	0.481	0.474	0.466	0.460	0.452	0.445	0.439	0.431	0.424	0.418	0.410	0.402	0.395	0.389	0.381	0.374	0.366	0.360	0.352	0.345	0.339	0.331	0.325	0.319	0.311	0.305	0.300	0.292	0.288	0.281	0.278	0.272	0.268	0.264	0.260	0.256	0.254	0.250	0.249	0.246	0.245	0.244	0.244	0.244	0.244	0.245	0.246	0.249	0.250	0.252	0.256	0.260	0.264	0.269	0.275	0.280	0.286	0.294	0.300	0.308	0.315	0.324	0.332	0.341	0.350	0.361	0.370	0.381	0.390	0.401	0.412	0.422	0.434	0.445	0.458	0.469	0.480	0.491	0.502	0.514	0.525	0.538	0.549	0.560	0.571	0.582	0.594	0.604	0.614	0.625	0.636	0.645	0.655	0.666	0.676	0.685	0.695	0.704	0.712	0.721	0.729	0.738	0.745	0.754	0.761	0.768	0.775	0.782	0.790	0.798	0.804	0.810	0.816	0.822	0.830	0.835	0.841	0.846	0.852	0.859	0.865	0.870	0.876	0.882	0.888	0.892	0.899	0.904	0.910	0.915	0.921	0.926	0.932	0.938	0.942	0.949	0.952	0.959	0.964	0.970	0.975	0.981	0.986	0.991	0.998	1.001	1.008	1.012	1.018	1.022	1.028	1.032	1.038	1.042	1.048	1.054	1.059	1.064	1.069	1.074	1.078	1.082	1.088	1.091	1.096	1.100	1.105	1.110	1.114	1.118	1.122	1.125	1.130	1.134	1.138	1.142	1.145	1.149	1.152	1.156	1.160	1.162	1.166	1.169	1.171	1.175	1.179	1.180	1.182	1.186	1.189	1.192	1.194	1.196	1.200	1.201	1.204	1.206	1.209	1.211	1.214	1.215	1.216	1.219	1.220	1.221	1.224	1.225	1.226	1.228	1.228	1.229	1.231	1.231	1.232	1.232	1.234	1.234	1.235	1.235	1.235	1.235	1.235	1.235	1.234	1.235	1.234	1.234	1.232	1.232	1.230	1.230	1.228	1.226	1.225	1.222	1.221	1.220	1.219	1.216	1.214	1.211	1.210	1.206	1.204	1.201	1.198	1.195	1.192	1.189	1.185	1.181	1.178	1.174	1.170	1.165	1.161	1.158	1.152	1.149	1.142	1.139	1.132	1.128	1.121	1.116	1.110	1.104	1.098	1.091	1.085	1.079	1.071	1.065	1.058	1.051	1.044	1.036	1.029	1.021	1.014	1.005	0.998	0.990	0.982	0.972	0.965	0.958	0.949	0.940	0.934	0.925	0.916	0.909	0.901	0.894	0.886	0.879	0.871	0.864	0.858	0.851	0.845	0.838	0.831	0.826	0.820	0.815	0.811	0.805	0.801	0.798	0.794	0.790	0.786	0.784	0.781	0.779	0.776	0.776	0.775	0.774	0.772	0.772	0.772	0.772	0.774	0.774	0.774	0.775	0.778	0.779	0.780	0.782	0.784	0.786	0.788	0.790	0.794	0.795	0.799	0.801	0.804	0.806	0.810	0.812	0.816	0.819	0.822	0.825	0.828	0.831	0.834	0.838	0.840	0.842	0.846	0.850	0.852	0.855	0.858	0.861	0.864	0.868	0.870	0.872	0.875	0.879	0.881	0.882	0.885	0.888	0.891	0.894	0.896	0.899	0.901	0.902	0.905	0.908	0.909	0.911	0.912	0.914	0.916	0.918	0.919	0.920	0.920	0.922	0.922	0.922	0.924	0.922	0.924	0.924	0.924	0.922	0.921	0.920	0.920	0.919	0.918	0.916	0.914	0.912	0.910	0.909	0.906	0.905	0.902	0.900	0.899	0.896	0.895	0.894	0.891	0.890	0.889	0.888	0.888	0.888	0.886	0.888	0.888	0.889	0.891	0.894	0.896	0.900	0.904	0.909	0.915	0.920	0.928	0.936	0.945	0.954	0.964	0.976	0.988	1.001	1.015	1.030	1.045	1.062	1.081	1.099	1.119	1.139	1.160	1.184	1.206	1.230	1.255	1.280	1.308	1.334	1.362	1.391	1.420	1.449	1.480	1.510	1.541	1.572	1.604	1.636	1.669	1.701	1.734	1.766	1.799	1.831	1.862	1.895	1.928	1.959	1.990	2.021	2.050	2.080	2.109	2.136	2.164	2.191	2.216	2.241	2.265	2.288	2.309	2.330	2.350	2.368	2.384	2.400	2.415	2.428	2.439	2.449	2.458	2.465	2.471	2.475	2.478	2.480	2.479	2.478	2.474	2.468	2.461	2.454	2.444	2.432	2.420	2.405	2.389	2.371	2.352	2.332	2.311	2.289	2.264	2.238	2.210	2.182	2.154	2.122	2.091	2.058	2.024	1.990	1.954	1.918	1.880	1.842	1.804	1.764	1.724	1.685	1.644	1.602	1.560	1.518	1.476	1.432	1.391	1.349	1.306	1.262	1.221	1.179	1.138	1.095	1.054	1.012	0.972	0.931	0.892	0.852	0.814	0.775	0.736	0.699	0.662	0.626	0.591	0.556	0.521	0.488	0.456	0.422	0.391	0.361	0.331	0.301	0.272	0.244	0.218	0.190	0.165	0.139	0.114	0.089	0.065	0.041	0.019	-0.004	-0.025	-0.046	-0.066	-0.088	-0.108	-0.126	-0.145	-0.164	-0.182	-0.200	-0.216	-0.234	-0.250	-0.266	-0.281	-0.296	-0.312	-0.326	-0.340	-0.354	-0.368	-0.380	-0.392	-0.404	-0.416	-0.426	-0.436	-0.446	-0.456	-0.466	-0.475	-0.485	-0.491	-0.500	-0.507	-0.514	-0.521	-0.526	-0.531	-0.536	-0.541	-0.546	-0.549	-0.552	-0.555	-0.559	-0.561	-0.564	-0.565	-0.568	-0.568	-0.569	-0.569	-0.571	-0.571	-0.571	-0.572	-0.572	-0.572	-0.572	-0.572	-0.574	-0.575	-0.575	-0.575	-0.576	-0.578	-0.578	-0.580	-0.581	-0.582	-0.585	-0.586	-0.590	-0.592	-0.596	-0.599	-0.604	-0.608	-0.612	-0.616	-0.622	-0.628	-0.632	-0.640	-0.646	-0.652	-0.660	-0.666	-0.674	-0.681	-0.689	-0.696	-0.705	-0.712	-0.721	-0.729	-0.736	-0.745	-0.754	-0.761	-0.770	-0.778	-0.786	-0.795	-0.802	-0.810	-0.818	-0.826	-0.832	-0.840	-0.848	-0.855	-0.862	-0.869	-0.874	-0.881	-0.888	-0.892	-0.900	-0.905	-0.910	-0.916	-0.921	-0.926	-0.932	-0.936	-0.942	-0.948	-0.952	-0.958	-0.962	-0.968	-0.972	-0.979	-0.984	-0.989	-0.996	-1.002	-1.009	-1.014	-1.021	-1.028	-1.035	-1.042	-1.051	-1.060	-1.068	-1.076	-1.086	-1.096	-1.106	-1.116	-1.128	-1.140	-1.152	-1.164	-1.178	-1.190	-1.205	-1.219	-1.234	-1.250	-1.266	-1.281	-1.299	-1.316	-1.334	-1.351	-1.369	-1.389	-1.408	-1.428	-1.448	-1.468	-1.489	-1.509	-1.530	-1.551	-1.572	-1.595	-1.616	-1.639	-1.662	-1.685	-1.709	-1.731	-1.754	-1.778	-1.800	-1.824	-1.846	-1.871	-1.894	-1.916	-1.941	-1.965	-1.986	-2.010	-2.034	-2.058	-2.079	-2.101	-2.124	-2.146	-2.169	-2.191	-2.214	-2.235	-2.256	-2.278	-2.299	-2.320	-2.340	-2.360	-2.381	-2.400	-2.419	-2.438	-2.456	-2.475	-2.494	-2.511	-2.529	-2.545	-2.562	-2.579	-2.594	-2.609	-2.622	-2.638	-2.651	-2.664	-2.676	-2.688	-2.700	-2.709	-2.720	-2.730	-2.739	-2.746	-2.754	-2.761	-2.768	-2.771	-2.776	-2.780	-2.784	-2.785	-2.786	-2.788	-2.788	-2.786	-2.785	-2.782	-2.779	-2.775	-2.770	-2.764	-2.759	-2.750	-2.742	-2.734	-2.724	-2.714	-2.702	-2.691	-2.679	-2.665	-2.652	-2.638	-2.622	-2.606	-2.590	-2.574	-2.556	-2.538	-2.519	-2.500	-2.481	-2.461	-2.440	-2.420	-2.399	-2.376	-2.355	-2.332	-2.310	-2.288	-2.264	-2.240	-2.216	-2.192	-2.169	-2.144	-2.120	-2.095	-2.070	-2.045	-2.020	-1.995	-1.969	-1.944	-1.919	-1.892	-1.868	-1.840	-1.815	-1.789	-1.762	-1.736	-1.710	-1.684	-1.658	-1.632	-1.605	-1.579	-1.552	-1.526	-1.501	-1.475	-1.449	-1.422	-1.396	-1.371	-1.345	-1.320	-1.294	-1.268	-1.244	-1.219	-1.192	-1.169	-1.144	-1.119	-1.095	-1.071	-1.048	-1.024	-1.000	-0.978	-0.954	-0.931	-0.910	-0.888	-0.866	-0.844	-0.824	-0.802	-0.782	-0.761	-0.741	-0.721	-0.702	-0.684	-0.664	-0.646	-0.628	-0.611	-0.592	-0.576	-0.559	-0.541	-0.526	-0.510	-0.494	-0.479	-0.462	-0.448	-0.431	-0.416	-0.404	-0.389	-0.374	-0.360	-0.345	-0.332	-0.318	-0.304	-0.290	-0.276	-0.262	-0.250	-0.236	-0.221	-0.208	-0.194	-0.181	-0.168	-0.154	-0.140	-0.126	-0.112	-0.099	-0.085	-0.071	-0.058	-0.042	-0.030	-0.015	-0.001	0.012	0.026	0.040	0.054	0.068	0.081	0.095	0.110	0.124	0.138	0.149	0.162	0.176	0.190	0.202	0.215	0.229	0.241	0.252	0.265	0.278	0.289	0.300	0.310	0.322	0.331	0.342	0.352	0.362	0.372	0.380	0.389	0.398	0.405	0.412	0.420	0.428	0.435	0.441	0.446	0.454	0.459	0.464	0.469	0.474	0.478	0.481	0.485	0.488	0.491	0.492	0.495	0.498	0.499	0.500	0.502	0.504	0.504	0.505	0.505	0.504	0.504	0.504	0.502	0.501	0.500	0.499	0.498	0.495	0.492	0.489	0.488	0.484	0.480	0.475	0.471	0.466	0.461	0.456	0.451	0.445	0.439	0.432	0.425	0.418	0.409	0.401	0.392	0.384	0.374	0.365	0.354	0.344	0.332	0.321	0.308	0.295	0.282	0.270	0.255	0.241	0.228	0.211	0.195	0.180	0.164	0.146	0.130	0.112	0.094	0.076	0.056	0.038	0.019	-0.001	-0.022	-0.041	-0.062	-0.084	-0.105	-0.126	-0.148	-0.171	-0.192	-0.216	-0.238	-0.261	-0.285	-0.308	-0.331	-0.355	-0.378	-0.402	-0.426	-0.451	-0.474	-0.499	-0.522	-0.548	-0.571	-0.598	-0.621	-0.645	-0.670	-0.695	-0.719	-0.742	-0.768	-0.791	-0.815	-0.839	-0.862	-0.885	-0.910	-0.932	-0.955	-0.979	-1.000	-1.024	-1.045	-1.068	-1.088	-1.110	-1.130	-1.150	-1.170	-1.189	-1.209	-1.228	-1.245	-1.262	-1.280	-1.296	-1.312	-1.329	-1.342	-1.358	-1.372	-1.385	-1.398	-1.410	-1.422	-1.432	-1.444	-1.454	-1.464	-1.471	-1.480	-1.486	-1.492	-1.499	-1.505	-1.509	-1.514	-1.518	-1.520	-1.521	-1.524	-1.525	-1.525	-1.525	-1.524	-1.522	-1.521	-1.519	-1.516	-1.512	-1.508	-1.504	-1.500	-1.492	-1.488	-1.482	-1.475	-1.468	-1.460	-1.452	-1.444	-1.435	-1.428	-1.418	-1.408	-1.399	-1.388	-1.378	-1.366	-1.356	-1.345	-1.332	-1.321	-1.309	-1.298	-1.285	-1.271	-1.260	-1.246	-1.232	-1.219	-1.206	-1.192	-1.178	-1.164	-1.150	-1.134	-1.120	-1.105	-1.090	-1.075	-1.059	-1.044	-1.028	-1.011	-0.995	-0.979	-0.964	-0.946	-0.929	-0.914	-0.896	-0.880	-0.861	-0.845	-0.828	-0.810	-0.791	-0.775	-0.758	-0.739	-0.721	-0.704	-0.685	-0.668	-0.649	-0.631	-0.612	-0.595	-0.578	-0.559	-0.541	-0.522	-0.505	-0.488	-0.471	-0.452	-0.435	-0.418	-0.401	-0.384	-0.366	-0.350	-0.332	-0.318	-0.300	-0.284	-0.269	-0.251	-0.236	-0.221	-0.206	-0.191	-0.175	-0.161	-0.148	-0.132	-0.119	-0.105	-0.092	-0.078	-0.065	-0.052	-0.040	-0.028	-0.015	-0.004	0.008	0.020	0.030	0.042	0.052	0.062	0.074	0.084	0.094	0.104	0.112	0.122	0.132	0.141	0.151	0.160	0.169	0.176	0.185	0.192	0.201	0.209	0.218	0.225	0.232	0.241	0.248	0.255	0.262	0.270	0.276	0.285	0.291	0.298	0.304	0.311	0.318	0.325	0.331	0.338	0.344	0.351	0.358	0.364	0.369	0.374	0.380	0.386	0.391	0.398	0.402	0.408	0.412	0.416	0.421	0.426	0.431	0.435	0.439	0.442	0.446	0.450	0.454	0.456	0.460	0.462	0.465	0.468	0.469	0.471	0.472	0.475	0.475	0.478	0.478	0.479	0.479	0.480	0.480	0.480	0.479	0.479	0.479	0.479	0.476	0.476	0.475	0.474	0.472	0.470	0.469	0.468	0.466	0.464	0.461	0.459	0.456	0.452	0.450	0.449	0.445	0.442	0.439	0.435	0.432	0.429	0.425	0.421	0.418	0.412	0.409	0.404	0.399	0.395	0.390	0.385	0.380	0.375	0.369	0.362	0.356	0.350	0.344	0.338	0.331	0.325	0.316	0.310	0.302	0.295	0.286	0.280	0.271	0.262	0.255	0.246	0.238	0.229	0.220	0.211	0.202	0.192	0.185	0.175	0.166	0.158	0.149	0.140	0.131	0.121	0.112	0.105	0.096	0.088	0.080	0.071	0.064	0.055	0.048	0.041	0.034	0.026	0.020	0.014	0.008	0.001	-0.004	-0.010	-0.016	-0.021	-0.026	-0.031	-0.036	-0.040	-0.044	-0.049	-0.052	-0.056	-0.060	-0.064	-0.068	-0.070	-0.075	-0.078	-0.080	-0.084	-0.086	-0.090	-0.094	-0.096	-0.099	-0.102	-0.106	-0.109	-0.112	-0.115	-0.119	-0.122	-0.128	-0.130	-0.134	-0.138	-0.141	-0.145	-0.151	-0.155	-0.159	-0.164	-0.168	-0.174	-0.179	-0.182	-0.189	-0.194	-0.199	-0.205	-0.210	-0.216	-0.222	-0.228	-0.234	-0.240	-0.245	-0.252	-0.259	-0.264	-0.271	-0.278	-0.284	-0.291	-0.298	-0.304	-0.310	-0.318	-0.324	-0.331	-0.338	-0.345	-0.352	-0.360	-0.366	-0.374	-0.380	-0.389	-0.395	-0.402	-0.410	-0.418	-0.424	-0.431	-0.438	-0.446	-0.452	-0.460	-0.468	-0.475	-0.482	-0.489	-0.496	-0.504	-0.509	-0.516	-0.524	-0.529	-0.536	-0.542	-0.549	-0.554	-0.560	-0.565	-0.570	-0.575	-0.580	-0.585	-0.590	-0.594	-0.596	-0.601	-0.604	-0.606	-0.609	-0.612	-0.615	-0.616	-0.618	-0.619	-0.619	-0.619	-0.620	-0.619	-0.619	-0.619	-0.618	-0.615	-0.614	-0.611	-0.609	-0.606	-0.602	-0.599	-0.595	-0.591	-0.588	-0.582	-0.578	-0.574	-0.568	-0.562	-0.556	-0.551	-0.545	-0.540	-0.534	-0.528	-0.521	-0.515	-0.509	-0.502	-0.496	-0.489	-0.484	-0.478	-0.471	-0.465	-0.459	-0.454	-0.448	-0.442	-0.438	-0.432	-0.428	-0.424	-0.420	-0.415	-0.411	-0.408	-0.405	-0.402	-0.400	-0.398	-0.398	-0.395	-0.395	-0.392	-0.392	-0.394	-0.394	-0.395	-0.395	-0.398	-0.399	-0.402	-0.404	-0.406	-0.410	-0.412	-0.416	-0.421	-0.425	-0.430	-0.434	-0.439	-0.444	-0.449	-0.454	-0.460	-0.465	-0.470	-0.476	-0.481	-0.488	-0.492	-0.499	-0.504	-0.510	-0.514	-0.519	-0.524	-0.528	-0.532	-0.536	-0.540	-0.542	-0.546	-0.549	-0.550	-0.552	-0.552	-0.554	-0.554	-0.554	-0.552	-0.551	-0.550	-0.548	-0.545	-0.541	-0.536	-0.532	-0.528	-0.521	-0.515	-0.509	-0.501	-0.492	-0.485	-0.476	-0.468	-0.456	-0.446	-0.436	-0.425	-0.415	-0.404	-0.391	-0.379	-0.368	-0.355	-0.342	-0.330	-0.319	-0.306	-0.294	-0.282	-0.270	-0.258	-0.245	-0.235	-0.224	-0.212	-0.201	-0.192	-0.182	-0.174	-0.165	-0.156	-0.149	-0.141	-0.135	-0.129	-0.124	-0.119	-0.114	-0.110	-0.108	-0.106	-0.104	-0.102	-0.100	-0.100	-0.101	-0.101	-0.104	-0.106	-0.106	-0.110	-0.114	-0.116	-0.121	-0.124	-0.129	-0.134	-0.140	-0.145	-0.150	-0.155	-0.161	-0.168	-0.174	-0.179	-0.185	-0.191	-0.196	-0.202	-0.208	-0.214	-0.219	-0.224	-0.230	-0.234	-0.239	-0.244	-0.246	-0.251	-0.254	-0.258	-0.260	-0.262	-0.266	-0.268	-0.270	-0.272	-0.272	-0.274	-0.275	-0.275	-0.275	-0.275	-0.272	-0.272	-0.271	-0.269	-0.268	-0.265	-0.264	-0.260	-0.259	-0.255	-0.251	-0.248	-0.244	-0.239	-0.235	-0.230	-0.226	-0.221	-0.216	-0.211	-0.206	-0.200	-0.195	-0.189	-0.184	-0.178	-0.171	-0.165	-0.159	-0.152	-0.146	-0.140	-0.134	-0.128	-0.121	-0.115	-0.108	-0.102	-0.095	-0.090	-0.084	-0.076	-0.071	-0.065	-0.059	-0.054	-0.048	-0.042	-0.039	-0.032	-0.028	-0.022	-0.018	-0.014	-0.010	-0.006	-0.002	0.001	0.004	0.008	0.010	0.012	0.016	0.018	0.020	0.021	0.022	0.024	0.024	0.025	0.025	0.025	0.025	0.025	0.025	0.022	0.022	0.021	0.020	0.019	0.018	0.015	0.014	0.011	0.010	0.008	0.005	0.002	0.000	-0.001	-0.004	-0.006	-0.008	-0.009	-0.011	-0.014	-0.015	-0.018	-0.019	-0.019	-0.021	-0.021	-0.022	-0.022	-0.024	-0.024	-0.024	-0.024	-0.022	-0.021	-0.020	-0.019	-0.018	-0.015	-0.012	-0.010	-0.006	-0.002	0.000	0.005	0.010	0.014	0.019	0.024	0.031	0.038	0.042	0.050	0.058	0.065	0.072	0.080	0.089	0.096	0.106	0.115	0.124	0.135	0.144	0.154	0.165	0.175	0.185	0.195	0.206	0.218	0.228	0.239	0.250	0.261	0.272	0.284	0.295	0.305	0.316	0.328	0.338	0.349	0.360	0.371	0.380	0.391	0.401	0.411	0.421	0.430	0.440	0.450	0.459	0.468	0.476	0.485	0.492	0.500	0.507	0.515	0.521	0.529	0.535	0.541	0.548	0.552	0.559	0.564	0.569	0.574	0.579	0.582	0.588	0.591	0.595	0.599	0.602	0.606	0.609	0.611	0.615	0.618	0.619	0.621	0.624	0.625	0.628	0.629	0.630	0.631	0.632	0.634	0.635	0.636	0.638	0.638	0.639	0.639	0.640	0.640	0.641	0.641	0.641	0.641	0.642	0.642	0.642	0.642	0.642	0.642	0.642	0.642	0.642	0.644	0.644	0.644	0.644	0.644	0.644	0.644	0.644	0.645	0.645	0.645	0.645	0.646	0.646	0.646	0.648	0.648	0.648	0.648	0.649	0.649	0.650	0.650	0.650	0.651	0.651	0.652	0.654	0.654	0.654	0.655	0.655	0.655	0.656	0.658	0.658	0.658	0.659	0.659	0.660	0.660	0.661	0.661	0.662	0.664	0.662	0.664	0.662	0.664	0.665	0.665	0.664	0.665	0.665	0.666	0.665	0.665	0.665	0.666	0.665	0.665	0.665	0.665	0.664	0.664	0.664	0.664	0.661	0.661	0.661	0.661	0.661	0.661	0.659	0.659	0.658	0.658	0.658	0.656	0.656	0.654	0.654	0.652	0.652	0.654	0.652	0.652	0.651	0.651	0.650	0.650	0.650	0.650	0.649	0.650	0.650	0.649	0.650	0.650	0.649	0.650	0.650	0.651	0.650	0.650	0.651	0.651	0.651	0.652	0.652	0.652	0.654	0.654	0.654	0.654	0.655	0.655	0.655	0.656	0.656	0.658	0.658	0.658	0.659	0.660	0.660	0.660	0.661	0.661	0.661	0.662	0.664	0.665	0.665	0.666	0.668	0.669	0.670	0.671	0.672	0.674	0.676	0.679	0.681	0.685	0.688	0.690	0.695	0.698	0.702	0.706	0.709	0.714	0.720	0.724	0.730	0.735	0.741	0.748	0.754	0.760	0.768	0.775	0.782	0.790	0.799	0.806	0.815	0.822	0.831	0.841	0.849	0.859	0.868	0.878	0.888	0.898	0.906	0.915	0.924	0.934	0.942	0.952	0.961	0.971	0.980	0.989	0.999	1.008	1.016	1.025	1.031	1.040	1.048	1.056	1.062	1.070	1.076	1.084	1.090	1.096	1.102	1.109	1.114	1.119	1.125	1.128	1.132	1.138	1.141	1.145	1.149	1.151	1.155	1.158	1.160	1.162	1.164	1.165	1.166	1.168	1.168	1.169	1.169	1.169	1.169	1.169	1.168	1.166	1.164	1.162	1.161	1.159	1.155	1.152	1.150	1.145	1.142	1.138	1.134	1.129	1.125	1.120	1.115	1.109	1.102	1.098	1.091	1.085	1.079	1.072	1.065	1.060	1.052	1.046	1.039	1.031	1.025	1.018	1.010	1.004	0.998	0.990	0.984	0.978	0.971	0.965	0.960	0.954	0.949	0.944	0.939	0.934	0.931	0.928	0.924	0.921	0.919	0.916	0.915	0.915	0.914	0.914	0.914	0.914	0.915	0.918	0.918	0.920	0.924	0.928	0.930	0.935	0.939	0.944	0.950	0.955	0.961	0.968	0.974	0.981	0.988	0.995	1.004	1.011	1.020	1.028	1.036	1.046	1.055	1.064	1.072	1.082	1.092	1.101	1.111	1.121	1.130	1.140	1.150	1.160	1.169	1.179	1.189	1.199	1.208	1.218	1.226	1.235	1.244	1.254	1.261	1.269	1.279	1.286	1.294	1.301	1.309	1.315	1.322	1.329	1.335	1.341	1.348	1.352	1.358	1.362	1.366	1.371	1.374	1.379	1.381	1.384	1.386	1.389	1.390	1.392	1.392	1.392	1.394	1.394	1.392	1.394	1.392	1.390	1.390	1.388	1.385	1.384	1.381	1.379	1.375	1.374	1.370	1.366	1.362	1.360	1.355	1.351	1.349	1.344	1.340	1.336	1.332	1.329	1.324	1.320	1.315	1.311	1.308	1.304	1.300	1.296	1.292	1.289	1.286	1.282	1.280	1.276	1.274	1.270	1.268	1.265	1.262	1.261	1.259	1.256	1.255	1.252	1.251	1.251	1.249	1.248	1.248	1.245	1.245	1.244	1.242	1.242	1.241	1.241	1.240	1.241	1.240	1.240	1.240	1.239	1.240	1.239	1.239	1.240	1.239	1.239	1.239	1.239	1.239	1.239	1.239	1.239	1.238	1.238	1.238	1.236	1.236	1.236	1.236	1.235	1.234	1.234	1.234	1.232	1.231	1.230	1.229	1.228	1.226	1.225	1.224	1.222	1.220	1.219	1.218	1.215	1.212	1.210	1.206	1.205	1.201	1.199	1.196	1.192	1.190	1.186	1.182	1.179	1.175	1.172	1.168	1.164	1.159	1.155	1.151	1.148	1.142	1.138	1.134	1.129	1.125	1.121	1.118	1.112	1.108	1.102	1.100	1.095	1.090	1.086	1.084	1.079	1.075	1.072	1.069	1.066	1.062	1.060	1.059	1.055	1.054	1.051	1.050	1.050	1.049	1.048	1.048	1.048	1.048	1.049	1.049	1.050	1.051	1.052	1.055	1.056	1.059	1.061	1.064	1.066	1.070	1.072	1.076	1.081	1.085	1.089	1.092	1.096	1.100	1.105	1.109	1.114	1.119	1.122	1.128	1.131	1.136	1.140	1.145	1.149	1.154	1.156	1.160	1.164	1.168	1.171	1.174	1.176	1.179	1.182	1.184	1.186	1.189	1.190	1.191	1.191	1.192	1.192	1.194	1.194	1.192	1.192	1.191	1.190	1.189	1.188	1.186	1.184	1.181	1.179	1.176	1.174	1.171	1.168	1.165	1.161	1.158	1.154	1.150	1.146	1.141	1.138	1.134	1.130	1.125	1.121	1.118	1.112	1.109	1.104	1.101	1.096	1.094	1.089	1.085	1.082	1.079	1.075	1.071	1.069	1.068	1.064	1.061	1.059	1.058	1.056	1.055	1.054	1.052	1.051	1.052	1.052	1.052	1.052	1.052	1.054	1.055	1.056	1.058	1.061	1.062	1.065	1.068	1.070	1.074	1.078	1.080	1.084	1.088	1.092	1.096	1.100	1.104	1.109	1.112	1.118	1.122	1.128	1.132	1.138	1.142	1.146	1.151	1.155	1.160	1.165	1.169	1.174	1.176	1.180	1.185	1.188	1.191	1.194	1.198	1.200	1.202	1.205	1.206	1.209	1.210	1.211	1.212	1.212	1.212	1.212	1.212	1.211	1.211	1.210	1.209	1.208	1.205	1.204	1.200	1.198	1.195	1.191	1.188	1.185	1.181	1.178	1.174	1.168	1.164	1.160	1.155	1.151	1.145	1.141	1.136	1.131	1.126	1.121	1.118	1.111	1.108	1.104	1.099	1.095	1.091	1.088	1.084	1.081	1.079	1.076	1.074	1.072	1.071	1.070	1.069	1.069	1.070	1.070	1.070	1.072	1.074	1.078	1.079	1.084	1.088	1.091	1.096	1.102	1.109	1.115	1.122	1.130	1.138	1.146	1.154	1.164	1.174	1.184	1.195	1.205	1.216	1.229	1.240	1.252	1.265	1.276	1.290	1.302	1.315	1.329	1.342	1.354	1.368	1.381	1.394	1.406	1.419	1.431	1.444	1.456	1.468	1.479	1.491	1.502	1.514	1.524	1.534	1.542	1.552	1.561	1.570	1.579	1.585	1.592	1.599	1.606	1.611	1.616	1.622	1.625	1.630	1.634	1.638	1.641	1.642	1.645	1.648	1.650	1.651	1.652	1.652	1.654	1.654	1.655	1.655	1.655	1.655	1.655	1.655	1.654	1.654	1.654	1.652	1.654	1.652	1.651	1.652	1.651	1.652	1.652	1.654	1.655	1.655	1.656	1.658	1.660	1.660	1.662	1.665	1.668	1.670	1.672	1.676	1.680	1.682	1.686	1.691	1.695	1.700	1.704	1.709	1.714	1.719	1.725	1.729	1.735	1.741	1.746	1.752	1.759	1.765	1.770	1.776	1.782	1.789	1.795	1.801	1.808	1.814	1.820	1.826	1.831	1.838	1.844	1.849	1.855	1.861	1.865	1.870	1.876	1.881	1.886	1.890	1.895	1.899	1.904	1.908	1.911	1.915	1.919	1.921	1.925	1.928	1.931	1.932	1.936	1.938	1.939	1.941	1.942	1.944	1.944	1.945	1.945	1.946	1.946	1.948	1.946	1.946	1.945	1.944	1.944	1.942	1.941	1.939	1.938	1.935	1.932	1.930	1.926	1.924	1.921	1.918	1.914	1.910	1.905	1.902	1.898	1.892	1.888	1.882	1.878	1.871	1.866	1.861	1.855	1.850	1.844	1.838	1.831	1.826	1.819	1.812	1.806	1.800	1.792	1.786	1.780	1.774	1.768	1.761	1.754	1.748	1.741	1.735	1.729	1.724	1.716	1.711	1.705	1.699	1.695	1.689	1.684	1.679	1.674	1.669	1.665	1.659	1.655	1.651	1.648	1.644	1.640	1.636	1.632	1.631	1.628	1.625	1.622	1.619	1.618	1.615	1.614	1.611	1.609	1.608	1.606	1.605	1.604	1.601	1.600	1.598	1.598	1.595	1.594	1.594	1.591	1.590	1.589	1.586	1.585	1.584	1.581	1.580	1.578	1.575	1.574	1.571	1.569	1.566	1.562	1.560	1.556	1.554	1.550	1.545	1.541	1.539	1.534	1.529	1.525	1.520	1.516	1.511	1.506	1.501	1.495	1.490	1.484	1.479	1.472	1.466	1.460	1.454	1.448	1.441	1.435	1.428	1.421	1.414	1.408	1.400	1.394	1.386	1.379	1.372	1.365	1.359	1.352	1.344	1.338	1.330	1.322	1.316	1.309	1.301	1.294	1.286	1.279	1.272	1.264	1.258	1.250	1.242	1.235	1.229	1.221	1.214	1.206	1.199	1.191	1.185	1.178	1.170	1.162	1.156	1.148	1.141	1.134	1.126	1.120	1.112	1.105	1.098	1.090	1.084	1.076	1.069	1.062	1.054	1.046	1.040	1.031	1.024	1.016	1.009	1.001	0.995	0.988	0.980	0.972	0.965	0.958	0.949	0.940	0.932	0.925	0.918	0.910	0.901	0.894	0.886	0.879	0.870	0.862	0.855	0.846	0.839	0.830	0.822	0.815	0.806	0.799	0.790	0.782	0.774	0.765	0.759	0.751	0.742	0.736	0.728	0.720	0.712	0.705	0.698	0.691	0.685	0.679	0.671	0.665	0.659	0.652	0.648	0.641	0.636	0.632	0.628	0.622	0.620	0.615	0.612	0.609	0.606	0.604	0.602	0.601	0.600	0.599	0.599	0.599	0.599	0.600	0.600	0.602	0.604	0.606	0.609	0.611	0.615	0.619	0.622	0.628	0.632	0.638	0.642	100.000	5.000	2.000	1.000	2.000	0.000	0.000	0.000	0.000	0.000	0.000	0.000	0.000	0.000	0.000	0.000	0.000	0.000	-0.144	-0.174	-0.202	-0.234	-0.264	-0.294	-0.325	-0.355	-0.388	-0.419	-0.450	-0.481	-0.512	-0.544	-0.576	-0.606	-0.639	-0.670	-0.701	-0.732	-0.764	-0.794	-0.825	-0.855	-0.886	-0.916	-0.945	-0.975	-1.004	-1.032	-1.061	-1.089	-1.116	-1.144	-1.170	-1.195	-1.221	-1.246	-1.270	-1.295	-1.319	-1.341	-1.364	-1.385	-1.406	-1.428	-1.448	-1.468	-1.485	-1.504	-1.521	-1.538	-1.554	-1.569	-1.584	-1.598	-1.611	-1.624	-1.636	-1.649	-1.659	-1.669	-1.679	-1.688	-1.696	-1.704	-1.711	-1.718	-1.722	-1.729	-1.734	-1.736	-1.740	-1.742	-1.746	-1.748	-1.749	-1.750	-1.750	-1.750	-1.749	-1.748	-1.745	-1.744	-1.741	-1.738	-1.735	-1.731	-1.726	-1.721	-1.716	-1.711	-1.705	-1.699	-1.692	-1.686	-1.679	-1.670	-1.662	-1.655	-1.646	-1.639	-1.630	-1.620	-1.612	-1.602	-1.592	-1.582	-1.572	-1.562	-1.552	-1.541	-1.531	-1.520	-1.509	-1.499	-1.488	-1.478	-1.466	-1.455	-1.442	-1.432	-1.420	-1.410	-1.399	-1.386	-1.375	-1.364	-1.352	-1.340	-1.329	-1.316	-1.306	-1.294	-1.282	-1.270	-1.259	-1.248	-1.235	-1.224	-1.211	-1.200	-1.188	-1.176	-1.165	-1.152	-1.140	-1.129	-1.116	-1.104	-1.091	-1.079	-1.066	-1.052	-1.040	-1.028	-1.014	-1.000	-0.986	-0.972	-0.960	-0.946	-0.932	-0.918	-0.904	-0.889	-0.875	-0.860	-0.846	-0.830	-0.815	-0.800	-0.785	-0.770	-0.754	-0.738	-0.722	-0.708	-0.690	-0.675	-0.659	-0.642	-0.626	-0.610	-0.594	-0.578	-0.561	-0.545	-0.529	-0.511	-0.496	-0.479	-0.462	-0.446	-0.430	-0.414	-0.398	-0.382	-0.366	-0.350	-0.335	-0.319	-0.302	-0.289	-0.272	-0.256	-0.242	-0.228	-0.214	-0.199	-0.184	-0.169	-0.156	-0.142	-0.128	-0.115	-0.101	-0.089	-0.075	-0.062	-0.050	-0.039	-0.028	-0.015	-0.005	0.008	0.018	0.028	0.038	0.049	0.058	0.068	0.076	0.085	0.094	0.101	0.110	0.116	0.124	0.131	0.138	0.142	0.150	0.156	0.160	0.166	0.171	0.175	0.180	0.184	0.188	0.191	0.195	0.198	0.200	0.202	0.205	0.206	0.209	0.211	0.212	0.214	0.215	0.215	0.216	0.216	0.219	0.219	0.219	0.219	0.218	0.218	0.216	0.216	0.216	0.215	0.214	0.212	0.211	0.210	0.209	0.209	0.206	0.204	0.201	0.200	0.198	0.195	0.192	0.190	0.186	0.182	0.179	0.176	0.172	0.168	0.162	0.159	0.152	0.148	0.142	0.136	0.129	0.122	0.116	0.108	0.101	0.092	0.084	0.075	0.066	0.056	0.046	0.036	0.025	0.015	0.004	-0.008	-0.020	-0.031	-0.044	-0.056	-0.070	-0.084	-0.096	-0.111	-0.124	-0.139	-0.154	-0.169	-0.182	-0.198	-0.212	-0.228	-0.244	-0.258	-0.272	-0.289	-0.305	-0.319	-0.335	-0.350	-0.366	-0.381	-0.396	-0.411	-0.426	-0.440	-0.455	-0.470	-0.484	-0.499	-0.514	-0.528	-0.541	-0.555	-0.569	-0.582	-0.596	-0.610	-0.622	-0.636	-0.648	-0.660	-0.672	-0.686	-0.698	-0.709	-0.721	-0.734	-0.744	-0.756	-0.766	-0.779	-0.789	-0.801	-0.811	-0.821	-0.831	-0.842	-0.852	-0.862	-0.872	-0.882	-0.892	-0.904	-0.914	-0.922	-0.932	-0.941	-0.952	-0.961	-0.971	-0.981	-0.990	-1.000	-1.010	-1.020	-1.029	-1.039	-1.048	-1.058	-1.068	-1.078	-1.086	-1.096	-1.106	-1.115	-1.126	-1.136	-1.146	-1.156	-1.166	-1.176	-1.188	-1.198	-1.208	-1.219	-1.230	-1.240	-1.251	-1.261	-1.272	-1.284	-1.295	-1.308	-1.318	-1.330	-1.341	-1.352	-1.365	-1.376	-1.389	-1.401	-1.412	-1.425	-1.436	-1.448	-1.460	-1.471	-1.484	-1.495	-1.506	-1.519	-1.530	-1.540	-1.551	-1.562	-1.574	-1.584	-1.595	-1.604	-1.614	-1.622	-1.632	-1.641	-1.649	-1.658	-1.666	-1.674	-1.680	-1.688	-1.692	-1.699	-1.704	-1.709	-1.712	-1.716	-1.720	-1.722	-1.725	-1.726	-1.728	-1.729	-1.729	-1.729	-1.728	-1.726	-1.725	-1.724	-1.721	-1.718	-1.715	-1.711	-1.708	-1.702	-1.699	-1.694	-1.689	-1.682	-1.678	-1.671	-1.665	-1.659	-1.652	-1.646	-1.640	-1.634	-1.628	-1.620	-1.615	-1.608	-1.601	-1.596	-1.590	-1.584	-1.579	-1.572	-1.568	-1.562	-1.558	-1.554	-1.549	-1.546	-1.542	-1.540	-1.538	-1.535	-1.532	-1.531	-1.530	-1.530	-1.529	-1.530	-1.530	-1.530	-1.531	-1.532	-1.535	-1.536	-1.539	-1.542	-1.545	-1.548	-1.552	-1.556	-1.559	-1.564	-1.569	-1.572	-1.578	-1.581	-1.586	-1.591	-1.596	-1.600	-1.606	-1.610	-1.614	-1.619	-1.622	-1.628	-1.630	-1.635	-1.638	-1.641	-1.642	-1.645	-1.648	-1.650	-1.650	-1.651	-1.652	-1.652	-1.651	-1.650	-1.649	-1.648	-1.645	-1.642	-1.639	-1.636	-1.631	-1.626	-1.621	-1.615	-1.610	-1.602	-1.596	-1.589	-1.581	-1.572	-1.565	-1.555	-1.548	-1.538	-1.528	-1.519	-1.508	-1.498	-1.488	-1.478	-1.468	-1.458	-1.446	-1.436	-1.426	-1.416	-1.406	-1.395	-1.386	-1.378	-1.368	-1.359	-1.350	-1.342	-1.334	-1.326	-1.320	-1.312	-1.308	-1.301	-1.296	-1.291	-1.286	-1.282	-1.279	-1.276	-1.272	-1.271	-1.269	-1.269	-1.268	-1.268	-1.266	-1.266	-1.268	-1.268	-1.269	-1.271	-1.272	-1.274	-1.276	-1.278	-1.280	-1.281	-1.285	-1.286	-1.290	-1.292	-1.294	-1.298	-1.299	-1.300	-1.302	-1.304	-1.306	-1.308	-1.308	-1.309	-1.310	-1.311	-1.311	-1.311	-1.310	-1.310	-1.309	-1.309	-1.308	-1.306	-1.304	-1.301	-1.299	-1.298	-1.295	-1.292	-1.289	-1.286	-1.282	-1.279	-1.275	-1.271	-1.266	-1.262	-1.258	-1.252	-1.249	-1.242	-1.239	-1.232	-1.228	-1.222	-1.216	-1.211	-1.205	-1.199	-1.192	-1.188	-1.181	-1.175	-1.168	-1.162	-1.155	-1.149	-1.141	-1.135	-1.128	-1.120	-1.112	-1.105	-1.096	-1.089	-1.081	-1.072	-1.064	-1.055	-1.046	-1.039	-1.029	-1.020	-1.010	-1.000	-0.991	-0.980	-0.971	-0.960	-0.950	-0.940	-0.930	-0.920	-0.909	-0.898	-0.888	-0.878	-0.866	-0.856	-0.848	-0.836	-0.828	-0.816	-0.806	-0.799	-0.789	-0.780	-0.770	-0.761	-0.755	-0.746	-0.739	-0.731	-0.726	-0.719	-0.714	-0.709	-0.704	-0.699	-0.695	-0.691	-0.689	-0.685	-0.682	-0.681	-0.680	-0.679	-0.679	-0.679	-0.678	-0.679	-0.680	-0.681	-0.684	-0.685	-0.686	-0.689	-0.692	-0.695	-0.699	-0.701	-0.705	-0.709	-0.712	-0.715	-0.720	-0.724	-0.726	-0.730	-0.734	-0.736	-0.740	-0.742	-0.745	-0.748	-0.749	-0.751	-0.751	-0.754	-0.754	-0.755	-0.755	-0.754	-0.754	-0.752	-0.751	-0.750	-0.748	-0.744	-0.741	-0.738	-0.734	-0.729	-0.725	-0.720	-0.714	-0.709	-0.702	-0.695	-0.689	-0.681	-0.674	-0.666	-0.658	-0.650	-0.640	-0.631	-0.624	-0.615	-0.605	-0.596	-0.588	-0.576	-0.568	-0.558	-0.549	-0.540	-0.529	-0.520	-0.510	-0.501	-0.491	-0.482	-0.472	-0.462	-0.455	-0.446	-0.436	-0.428	-0.419	-0.411	-0.402	-0.395	-0.385	-0.378	-0.370	-0.362	-0.356	-0.349	-0.341	-0.335	-0.329	-0.322	-0.316	-0.310	-0.305	-0.299	-0.294	-0.288	-0.282	-0.278	-0.274	-0.269	-0.264	-0.260	-0.256	-0.252	-0.249	-0.245	-0.242	-0.240	-0.236	-0.234	-0.231	-0.230	-0.228	-0.226	-0.224	-0.222	-0.221	-0.220	-0.220	-0.219	-0.219	-0.218	-0.219	-0.218	-0.219	-0.219	-0.219	-0.219	-0.220	-0.220	-0.221	-0.222	-0.224	-0.225	-0.226	-0.226	-0.228	-0.229	-0.230	-0.232	-0.232	-0.234	-0.235	-0.238	-0.239	-0.239	-0.241	-0.241	-0.242	-0.244	-0.245	-0.245	-0.246	-0.246	-0.248	-0.248	-0.248	-0.248	-0.248	-0.248	-0.249	-0.249	-0.249	-0.249	-0.249	-0.249	-0.249	-0.249	-0.249	-0.249	-0.249	-0.249	-0.249	-0.250	-0.250	-0.249	-0.251	-0.250	-0.250	-0.251	-0.251	-0.252	-0.254	-0.254	-0.255	-0.256	-0.256	-0.259	-0.260	-0.262	-0.264	-0.265	-0.266	-0.269	-0.271	-0.274	-0.275	-0.278	-0.280	-0.282	-0.285	-0.288	-0.289	-0.292	-0.295	-0.298	-0.300	-0.304	-0.306	-0.309	-0.311	-0.315	-0.318	-0.320	-0.322	-0.326	-0.328	-0.331	-0.334	-0.336	-0.338	-0.340	-0.344	-0.345	-0.348	-0.350	-0.351	-0.352	-0.354	-0.355	-0.358	-0.358	-0.360	-0.360	-0.361	-0.361	-0.362	-0.362	-0.364	-0.364	-0.364	-0.362	-0.364	-0.362	-0.362	-0.361	-0.361	-0.361	-0.360	-0.360	-0.359	-0.358	-0.356	-0.355	-0.354	-0.352	-0.350	-0.349	-0.348	-0.346	-0.344	-0.341	-0.340	-0.339	-0.336	-0.334	-0.332	-0.330	-0.329	-0.326	-0.325	-0.322	-0.320	-0.318	-0.316	-0.314	-0.311	-0.310	-0.308	-0.306	-0.304	-0.301	-0.299	-0.298	-0.295	-0.294	-0.291	-0.289	-0.288	-0.285	-0.282	-0.280	-0.279	-0.278	-0.276	-0.274	-0.271	-0.270	-0.269	-0.268	-0.266	-0.264	-0.264	-0.262	-0.260	-0.259	-0.258	-0.256	-0.255	-0.255	-0.254	-0.252	-0.251	-0.251	-0.249	-0.249	-0.248	-0.248	-0.246	-0.246	-0.246	-0.246	-0.245	-0.245	-0.245	-0.245	-0.245	-0.246	-0.245	-0.245	-0.245	-0.245	-0.245	-0.246	-0.246	-0.246	-0.245	-0.246	-0.246	-0.248	-0.246	-0.248	-0.248	-0.246	-0.248	-0.248	-0.248	-0.248	-0.248	-0.246	-0.246	-0.248	-0.246	-0.246	-0.246	-0.245	-0.246	-0.245	-0.245	-0.245	-0.244	-0.244	-0.244	-0.244	-0.242	-0.242	-0.244	-0.244	-0.242	-0.244	-0.245	-0.244	-0.245	-0.245	-0.248	-0.249	-0.250	-0.251	-0.252	-0.255	-0.258	-0.260	-0.262	-0.266	-0.269	-0.272	-0.276	-0.280	-0.284	-0.289	-0.292	-0.299	-0.302	-0.308	-0.314	-0.318	-0.324	-0.330	-0.336	-0.342	-0.349	-0.355	-0.361	-0.368	-0.372	-0.378	-0.384	-0.390	-0.396	-0.401	-0.406	-0.412	-0.416	-0.422	-0.426	-0.430	-0.434	-0.436	-0.440	-0.442	-0.445	-0.446	-0.446	-0.449	-0.449	-0.449	-0.449	-0.448	-0.446	-0.445	-0.441	-0.440	-0.436	-0.432	-0.429	-0.424	-0.420	-0.414	-0.409	-0.402	-0.395	-0.390	-0.382	-0.375	-0.366	-0.359	-0.350	-0.342	-0.334	-0.326	-0.316	-0.308	-0.300	-0.290	-0.280	-0.272	-0.264	-0.255	-0.246	-0.236	-0.228	-0.220	-0.211	-0.202	-0.195	-0.186	-0.180	-0.171	-0.165	-0.159	-0.151	-0.145	-0.139	-0.134	-0.129	-0.122	-0.119	-0.114	-0.109	-0.105	-0.101	-0.098	-0.095	-0.092	-0.090	-0.088	-0.086	-0.084	-0.084	-0.082	-0.081	-0.081	-0.081	-0.081	-0.081	-0.082	-0.082	-0.084	-0.085	-0.086	-0.088	-0.090	-0.092	-0.095	-0.098	-0.100	-0.102	-0.105	-0.108	-0.112	-0.115	-0.119	-0.121	-0.125	-0.129	-0.131	-0.136	-0.140	-0.144	-0.148	-0.151	-0.155	-0.159	-0.162	-0.166	-0.170	-0.174	-0.178	-0.181	-0.186	-0.189	-0.194	-0.196	-0.201	-0.205	-0.208	-0.211	-0.215	-0.218	-0.220	-0.222	-0.226	-0.229	-0.231	-0.232	-0.235	-0.238	-0.239	-0.240	-0.241	-0.242	-0.242	-0.244	-0.244	-0.244	-0.244	-0.244	-0.242	-0.242	-0.240	-0.239	-0.238	-0.235	-0.231	-0.229	-0.226	-0.222	-0.219	-0.216	-0.211	-0.206	-0.202	-0.196	-0.192	-0.186	-0.181	-0.176	-0.170	-0.164	-0.158	-0.151	-0.144	-0.138	-0.130	-0.124	-0.116	-0.110	-0.102	-0.096	-0.089	-0.081	-0.075	-0.068	-0.061	-0.055	-0.048	-0.042	-0.035	-0.030	-0.024	-0.019	-0.011	-0.006	-0.001	0.002	0.008	0.011	0.015	0.019	0.022	0.025	0.028	0.030	0.032	0.035	0.036	0.038	0.039	0.040	0.040	0.040	0.041	0.041	0.041	0.040	0.039	0.039	0.038	0.036	0.035	0.034	0.032	0.031	0.030	0.029	0.026	0.026	0.025	0.024	0.022	0.021	0.021	0.020	0.019	0.020	0.019	0.020	0.020	0.020	0.021	0.022	0.024	0.026	0.028	0.030	0.032	0.036	0.039	0.044	0.048	0.052	0.056	0.062	0.066	0.072	0.078	0.085	0.091	0.098	0.105	0.112	0.120	0.126	0.135	0.142	0.151	0.159	0.168	0.176	0.185	0.194	0.202	0.211	0.220	0.228	0.236	0.245	0.254	0.262	0.271	0.279	0.288	0.295	0.302	0.310	0.316	0.322	0.330	0.336	0.342	0.349	0.355	0.360	0.364	0.369	0.374	0.378	0.382	0.386	0.389	0.391	0.394	0.396	0.398	0.399	0.401	0.402	0.402	0.404	0.405	0.405	0.405	0.404	0.404	0.402	0.402	0.401	0.399	0.398	0.396	0.395	0.392	0.391	0.389	0.388	0.384	0.382	0.380	0.378	0.375	0.372	0.370	0.368	0.366	0.364	0.362	0.360	0.358	0.356	0.354	0.352	0.351	0.349	0.349	0.346	0.345	0.345	0.344	0.342	0.341	0.340	0.340	0.339	0.339	0.339	0.338	0.338	0.339	0.338	0.338	0.338	0.338	0.338	0.339	0.338	0.339	0.339	0.339	0.340	0.340	0.340	0.340	0.340	0.340	0.340	0.340	0.339	0.340	0.339	0.339	0.338	0.338	0.335	0.335	0.334	0.332	0.331	0.329	0.326	0.325	0.322	0.319	0.318	0.314	0.310	0.308	0.302	0.299	0.294	0.289	0.285	0.279	0.274	0.268	0.261	0.255	0.249	0.241	0.234	0.228	0.219	0.211	0.204	0.194	0.186	0.176	0.168	0.159	0.149	0.139	0.129	0.119	0.110	0.099	0.089	0.079	0.068	0.058	0.049	0.038	0.028	0.018	0.008	-0.002	-0.011	-0.021	-0.031	-0.039	-0.048	-0.056	-0.064	-0.072	-0.080	-0.086	-0.092	-0.099	-0.104	-0.109	-0.112	-0.118	-0.120	-0.122	-0.124	-0.125	-0.126	-0.125	-0.125	-0.122	-0.120	-0.118	-0.114	-0.110	-0.105	-0.099	-0.092	-0.085	-0.078	-0.069	-0.060	-0.050	-0.040	-0.029	-0.016	-0.005	0.008	0.020	0.034	0.048	0.061	0.076	0.091	0.106	0.120	0.136	0.152	0.168	0.184	0.199	0.215	0.230	0.245	0.261	0.276	0.290	0.305	0.319	0.334	0.348	0.360	0.374	0.386	0.398	0.410	0.421	0.431	0.441	0.451	0.459	0.468	0.475	0.482	0.489	0.496	0.501	0.505	0.511	0.514	0.518	0.521	0.524	0.525	0.528	0.528	0.529	0.529	0.529	0.530	0.529	0.528	0.526	0.525	0.524	0.522	0.520	0.518	0.515	0.512	0.510	0.507	0.506	0.504	0.500	0.498	0.496	0.494	0.491	0.490	0.486	0.485	0.484	0.482	0.480	0.479	0.479	0.478	0.476	0.476	0.476	0.475	0.476	0.476	0.476	0.476	0.478	0.479	0.479	0.480	0.482	0.484	0.486	0.488	0.490	0.492	0.495	0.498	0.500	0.502	0.506	0.509	0.512	0.516	0.520	0.524	0.528	0.531	0.535	0.540	0.544	0.548	0.551	0.556	0.560	0.565	0.569	0.574	0.578	0.581	0.586	0.590	0.594	0.598	0.601	0.606	0.610	0.614	0.618	0.621	0.624	0.628	0.630	0.634	0.635	0.638	0.640	0.642	0.644	0.645	0.646	0.648	0.648	0.649	0.649	0.649	0.648	0.648	0.646	0.645	0.642	0.641	0.639	0.636	0.634	0.631	0.626	0.624	0.619	0.616	0.611	0.606	0.601	0.598	0.592	0.588	0.580	0.575	0.570	0.565	0.559	0.554	0.548	0.541	0.536	0.531	0.525	0.520	0.515	0.510	0.505	0.500	0.496	0.491	0.488	0.484	0.480	0.476	0.474	0.471	0.469	0.466	0.466	0.464	0.462	0.462	0.462	0.462	0.462	0.464	0.464	0.466	0.468	0.469	0.472	0.474	0.478	0.480	0.484	0.488	0.491	0.495	0.500	0.502	0.507	0.512	0.518	0.521	0.526	0.531	0.535	0.540	0.544	0.549	0.552	0.558	0.561	0.565	0.570	0.572	0.576	0.580	0.582	0.585	0.588	0.590	0.592	0.594	0.595	0.595	0.596	0.598	0.596	0.596	0.595	0.594	0.591	0.590	0.588	0.585	0.582	0.579	0.575	0.571	0.566	0.561	0.556	0.551	0.545	0.540	0.532	0.526	0.520	0.514	0.506	0.498	0.490	0.482	0.474	0.466	0.459	0.450	0.441	0.434	0.424	0.416	0.408	0.400	0.391	0.382	0.375	0.366	0.358	0.351	0.342	0.335	0.328	0.320	0.314	0.306	0.299	0.292	0.286	0.281	0.275	0.269	0.264	0.258	0.254	0.249	0.244	0.241	0.236	0.234	0.230	0.226	0.224	0.220	0.219	0.216	0.215	0.212	0.210	0.210	0.208	0.208	0.206	0.205	0.204	0.205	0.204	0.204	0.202	0.202	0.201	0.201	0.201	0.200	0.200	0.199	0.199	0.198	0.196	0.196	0.195	0.194	0.191	0.190	0.188	0.185	0.184	0.181	0.178	0.175	0.171	0.168	0.164	0.160	0.155	0.151	0.145	0.140	0.135	0.129	0.122	0.116	0.111	0.105	0.098	0.090	0.084	0.076	0.069	0.061	0.054	0.046	0.038	0.031	0.024	0.016	0.009	0.001	-0.005	-0.011	-0.018	-0.025	-0.030	-0.036	-0.041	-0.046	-0.051	-0.055	-0.059	-0.061	-0.064	-0.066	-0.068	-0.069	-0.069	-0.068	-0.066	-0.066	-0.062	-0.060	-0.056	-0.052	-0.048	-0.042	-0.036	-0.030	-0.021	-0.014	-0.004	0.005	0.015	0.025	0.036	0.048	0.060	0.072	0.085	0.099	0.112	0.125	0.140	0.155	0.170	0.184	0.200	0.215	0.231	0.245	0.261	0.278	0.292	0.308	0.322	0.338	0.352	0.368	0.381	0.396	0.410	0.424	0.438	0.451	0.464	0.478	0.489	0.501	0.511	0.524	0.535	0.545	0.555	0.565	0.575	0.584	0.592	0.600	0.609	0.616	0.624	0.630	0.638	0.644	0.650	0.656	0.661	0.668	0.672	0.678	0.682	0.686	0.691	0.695	0.700	0.704	0.708	0.710	0.715	0.718	0.721	0.724	0.726	0.730	0.732	0.735	0.736	0.740	0.742	0.745	0.748	0.749	0.752	0.754	0.756	0.759	0.760	0.761	0.762	0.765	0.768	0.770	0.771	0.772	0.775	0.776	0.779	0.780	0.781	0.782	0.785	0.788	0.789	0.790	0.792	0.795	0.796	0.799	0.801	0.802	0.805	0.808	0.809	0.812	0.815	0.816	0.820	0.821	0.824	0.828	0.830	0.832	0.836	0.840	0.842	0.846	0.850	0.854	0.856	0.861	0.865	0.870	0.872	0.878	0.882	0.886	0.891	0.896	0.901	0.905	0.911	0.918	0.922	0.928	0.934	0.939	0.945	0.952	0.959	0.964	0.970	0.976	0.982	0.989	0.996	1.002	1.009	1.016	1.022	1.029	1.035	1.042	1.049	1.056	1.064	1.070	1.076	1.082	1.089	1.095	1.101	1.108	1.114	1.119	1.125	1.130	1.135	1.139	1.145	1.149	1.152	1.156	1.160	1.162	1.166	1.169	1.171	1.172	1.174	1.175	1.176	1.176	1.178	1.178	1.176	1.175	1.174	1.171	1.170	1.168	1.164	1.160	1.155	1.151	1.148	1.141	1.136	1.130	1.122	1.118	1.110	1.101	1.094	1.085	1.076	1.068	1.058	1.049	1.039	1.029	1.018	1.008	0.996	0.985	0.972	0.961	0.950	0.938	0.926	0.912	0.901	0.888	0.876	0.864	0.851	0.839	0.826	0.814	0.801	0.790	0.778	0.766	0.756	0.745	0.734	0.722	0.712	0.704	0.694	0.685	0.676	0.668	0.660	0.652	0.645	0.639	0.634	0.628	0.622	0.619	0.614	0.610	0.606	0.605	0.602	0.600	0.599	0.599	0.598	0.598	0.599	0.599	0.600	0.602	0.604	0.605	0.608	0.611	0.614	0.618	0.620	0.624	0.626	0.630	0.632	0.636	0.640	0.642	0.646	0.649	0.651	0.655	0.658	0.660	0.661	0.665	0.666	0.668	0.669	0.670	0.669	0.670	0.670	0.669	0.669	0.668	0.665	0.664	0.661	0.659	0.655	0.652	0.649	0.646	0.642	0.638	0.634	0.630	0.624	0.620	0.614	0.610	0.605	0.599	0.595	0.590	0.585	0.580	0.574	0.569	0.565	0.560	0.555	0.551	0.548	0.542	0.540	0.538	0.534	0.531	0.529	0.526	0.525	0.524	0.521	0.521	0.521	0.521	0.522	0.525	0.526	0.528	0.531	0.534	0.539	0.544	0.549	0.554	0.559	0.565	0.574	0.581	0.589	0.598	0.609	0.619	0.630	0.641	0.654	0.666	0.681	0.695	0.710	0.726	0.741	0.759	0.776	0.795	0.815	0.835	0.855	0.878	0.900	0.922	0.945	0.969	0.995	1.019	1.046	1.072	1.100	1.128	1.158	1.186	1.216	1.246	1.276	1.308	1.340	1.372	1.405	1.438	1.472	1.505	1.540	1.574	1.609	1.642	1.678	1.711	1.746	1.781	1.816	1.850	1.885	1.919	1.952	1.988	2.020	2.052	2.085	2.116	2.148	2.178	2.208	2.238	2.266	2.294	2.320	2.345	2.369	2.394	2.416	2.436	2.456	2.475	2.492	2.509	2.524	2.538	2.549	2.559	2.569	2.575	2.582	2.585	2.588	2.589	2.588	2.586	2.581	2.576	2.569	2.559	2.548	2.535	2.521	2.505	2.488	2.469	2.448	2.425	2.400	2.375	2.348	2.319	2.288	2.256	2.222	2.189	2.152	2.115	2.078	2.038	1.996	1.954	1.911	1.868	1.822	1.778	1.730	1.684	1.636	1.586	1.539	1.489	1.440	1.389	1.338	1.288	1.235	1.184	1.131	1.080	1.029	0.978	0.926	0.875	0.824	0.772	0.722	0.672	0.622	0.571	0.522	0.474	0.426	0.379	0.330	0.284	0.239	0.194	0.149	0.104	0.061	0.018	-0.025	-0.066	-0.108	-0.148	-0.186	-0.225	-0.262	-0.301	-0.338	-0.372	-0.409	-0.442	-0.478	-0.510	-0.542	-0.575	-0.606	-0.636	-0.666	-0.696	-0.725	-0.752	-0.780	-0.808	-0.834	-0.859	-0.885	-0.910	-0.935	-0.958	-0.981	-1.004	-1.026	-1.048	-1.069	-1.090	-1.110	-1.130	-1.149	-1.168	-1.186	-1.204	-1.221	-1.238	-1.254	-1.270	-1.286	-1.301	-1.315	-1.330	-1.346	-1.360	-1.372	-1.386	-1.399	-1.411	-1.424	-1.435	-1.448	-1.459	-1.470	-1.480	-1.492	-1.502	-1.514	-1.524	-1.534	-1.545	-1.555	-1.564	-1.575	-1.586	-1.595	-1.606	-1.616	-1.626	-1.638	-1.648	-1.660	-1.670	-1.681	-1.694	-1.705	-1.718	-1.729	-1.741	-1.754	-1.766	-1.780	-1.792	-1.808	-1.820	-1.834	-1.849	-1.861	-1.878	-1.891	-1.906	-1.921	-1.938	-1.951	-1.968	-1.982	-2.000	-2.015	-2.030	-2.045	-2.061	-2.076	-2.091	-2.108	-2.122	-2.138	-2.152	-2.168	-2.181	-2.196	-2.210	-2.224	-2.238	-2.251	-2.264	-2.278	-2.290	-2.301	-2.314	-2.325	-2.338	-2.348	-2.359	-2.370	-2.380	-2.390	-2.400	-2.410	-2.419	-2.429	-2.438	-2.446	-2.455	-2.464	-2.472	-2.480	-2.489	-2.498	-2.505	-2.512	-2.521	-2.529	-2.539	-2.546	-2.555	-2.564	-2.572	-2.582	-2.592	-2.601	-2.611	-2.621	-2.631	-2.642	-2.655	-2.665	-2.676	-2.689	-2.701	-2.714	-2.728	-2.740	-2.755	-2.769	-2.784	-2.799	-2.814	-2.829	-2.846	-2.861	-2.879	-2.895	-2.911	-2.930	-2.948	-2.965	-2.985	-3.004	-3.021	-3.041	-3.060	-3.080	-3.100	-3.119	-3.140	-3.159	-3.179	-3.199	-3.220	-3.240	-3.260	-3.279	-3.299	-3.320	-3.339	-3.359	-3.379	-3.399	-3.418	-3.438	-3.455	-3.475	-3.494	-3.512	-3.530	-3.549	-3.566	-3.584	-3.601	-3.616	-3.634	-3.650	-3.666	-3.681	-3.696	-3.711	-3.725	-3.739	-3.754	-3.766	-3.779	-3.791	-3.804	-3.815	-3.825	-3.836	-3.846	-3.856	-3.866	-3.875	-3.882	-3.891	-3.899	-3.906	-3.911	-3.918	-3.922	-3.928	-3.931	-3.936	-3.939	-3.942	-3.944	-3.945	-3.946	-3.946	-3.946	-3.945	-3.944	-3.941	-3.939	-3.936	-3.932	-3.928	-3.922	-3.916	-3.910	-3.902	-3.895	-3.886	-3.876	-3.868	-3.858	-3.845	-3.834	-3.821	-3.808	-3.794	-3.779	-3.762	-3.748	-3.730	-3.712	-3.694	-3.676	-3.655	-3.635	-3.614	-3.592	-3.571	-3.548	-3.524	-3.500	-3.475	-3.450	-3.424	-3.398	-3.370	-3.342	-3.314	-3.285	-3.255	-3.225	-3.195	-3.164	-3.132	-3.100	-3.069	-3.036	-3.002	-2.969	-2.936	-2.900	-2.866	-2.831	-2.796	-2.761	-2.725	-2.689	-2.652	-2.618	-2.580	-2.542	-2.506	-2.469	-2.432	-2.395	-2.358	-2.320	-2.282	-2.245	-2.208	-2.171	-2.132	-2.095	-2.058	-2.021	-1.984	-1.946	-1.909	-1.871	-1.835	-1.798	-1.761	-1.726	-1.689	-1.652	-1.618	-1.580	-1.545	-1.510	-1.475	-1.440	-1.405	-1.371	-1.336	-1.302	-1.269	-1.235	-1.202	-1.170	-1.136	-1.104	-1.071	-1.040	-1.009	-0.978	-0.948	-0.916	-0.886	-0.856	-0.828	-0.798	-0.769	-0.740	-0.711	-0.682	-0.655	-0.628	-0.601	-0.574	-0.546	-0.521	-0.495	-0.468	-0.444	-0.418	-0.391	-0.368	-0.342	-0.316	-0.294	-0.269	-0.245	-0.221	-0.198	-0.174	-0.150	-0.128	-0.104	-0.080	-0.058	-0.035	-0.011	0.011	0.034	0.058	0.080	0.102	0.125	0.148	0.170	0.192	0.216	0.239	0.261	0.284	0.306	0.330	0.351	0.375	0.398	0.421	0.442	0.465	0.489	0.511	0.532	0.556	0.579	0.600	0.622	0.645	0.668	0.689	0.711	0.731	0.754	0.774	0.796	0.816	0.838	0.858	0.878	0.898	0.916	0.935	0.954	0.972	0.990	1.008	1.025	1.041	1.058	1.074	1.090	1.104	1.119	1.132	1.146	1.159	1.171	1.182	1.195	1.206	1.218	1.228	1.236	1.246	1.254	1.261	1.269	1.275	1.282	1.288	1.292	1.298	1.302	1.305	1.310	1.312	1.315	1.315	1.318	1.318	1.318	1.318	1.318	1.316	1.314	1.312	1.310	1.306	1.302	1.299	1.295	1.290	1.284	1.278	1.271	1.264	1.256	1.249	1.240	1.231	1.222	1.214	1.204	1.192	1.182	1.170	1.159	1.145	1.132	1.120	1.105	1.091	1.076	1.061	1.045	1.030	1.014	0.996	0.979	0.961	0.942	0.924	0.905	0.885	0.866	0.846	0.826	0.805	0.784	0.762	0.740	0.718	0.696	0.672	0.650	0.626	0.602	0.579	0.555	0.530	0.505	0.480	0.455	0.429	0.404	0.379	0.352	0.326	0.300	0.274	0.248	0.221	0.194	0.166	0.139	0.114	0.086	0.059	0.030	0.004	-0.025	-0.051	-0.079	-0.106	-0.134	-0.161	-0.188	-0.216	-0.244	-0.270	-0.298	-0.325	-0.352	-0.379	-0.406	-0.432	-0.459	-0.486	-0.511	-0.539	-0.564	-0.589	-0.615	-0.640	-0.665	-0.689	-0.714	-0.738	-0.761	-0.785	-0.809	-0.831	-0.854	-0.876	-0.898	-0.920	-0.941	-0.961	-0.981	-1.001	-1.021	-1.040	-1.059	-1.076	-1.094	-1.112	-1.129	-1.145	-1.161	-1.175	-1.191	-1.204	-1.219	-1.231	-1.244	-1.255	-1.268	-1.278	-1.289	-1.299	-1.306	-1.316	-1.324	-1.332	-1.338	-1.344	-1.350	-1.355	-1.360	-1.364	-1.366	-1.370	-1.371	-1.374	-1.374	-1.374	-1.372	-1.372	-1.371	-1.369	-1.366	-1.362	-1.359	-1.355	-1.350	-1.345	-1.339	-1.332	-1.325	-1.319	-1.310	-1.302	-1.294	-1.285	-1.275	-1.266	-1.256	-1.245	-1.235	-1.224	-1.212	-1.201	-1.189	-1.176	-1.165	-1.152	-1.139	-1.126	-1.114	-1.100	-1.086	-1.071	-1.059	-1.046	-1.031	-1.019	-1.005	-0.991	-0.978	-0.964	-0.950	-0.936	-0.922	-0.909	-0.895	-0.881	-0.868	-0.854	-0.840	-0.828	-0.814	-0.800	-0.786	-0.774	-0.761	-0.748	-0.735	-0.720	-0.708	-0.694	-0.681	-0.669	-0.656	-0.642	-0.630	-0.618	-0.605	-0.591	-0.579	-0.565	-0.551	-0.539	-0.525	-0.512	-0.499	-0.485	-0.472	-0.460	-0.446	-0.432	-0.419	-0.405	-0.391	-0.378	-0.364	-0.350	-0.336	-0.322	-0.309	-0.295	-0.281	-0.268	-0.254	-0.239	-0.225	-0.212	-0.198	-0.184	-0.171	-0.158	-0.144	-0.130	-0.118	-0.104	-0.091	-0.078	-0.065	-0.052	-0.039	-0.028	-0.015	-0.002	0.010	0.022	0.034	0.045	0.058	0.069	0.080	0.092	0.102	0.112	0.124	0.135	0.146	0.156	0.168	0.178	0.188	0.199	0.209	0.218	0.228	0.239	0.248	0.259	0.268	0.276	0.286	0.295	0.305	0.314	0.322	0.332	0.340	0.350	0.358	0.368	0.376	0.384	0.392	0.400	0.408	0.416	0.425	0.431	0.439	0.446	0.454	0.461	0.469	0.475	0.482	0.489	0.494	0.500	0.506	0.512	0.518	0.524	0.529	0.534	0.539	0.544	0.548	0.552	0.556	0.561	0.565	0.568	0.572	0.575	0.579	0.581	0.584	0.586	0.590	0.591	0.594	0.595	0.596	0.598	0.599	0.600	0.600	0.601	0.601	0.601	0.601	0.601	0.601	0.600	0.600	0.598	0.596	0.594	0.591	0.589	0.586	0.584	0.580	0.578	0.572	0.569	0.564	0.559	0.554	0.549	0.542	0.536	0.530	0.524	0.515	0.509	0.501	0.492	0.484	0.475	0.466	0.458	0.448	0.439	0.428	0.419	0.408	0.398	0.386	0.376	0.365	0.354	0.342	0.329	0.318	0.306	0.294	0.282	0.271	0.259	0.246	0.234	0.222	0.210	0.199	0.185	0.174	0.161	0.150	0.136	0.125	0.112	0.101	0.089	0.078	0.066	0.055	0.042	0.031	0.020	0.008	-0.005	-0.016	-0.028	-0.039	-0.050	-0.061	-0.072	-0.084	-0.095	-0.106	-0.118	-0.129	-0.141	-0.152	-0.164	-0.176	-0.186	-0.199	-0.210	-0.221	-0.232	-0.245	-0.256	-0.268	-0.279	-0.291	-0.302	-0.315	-0.326	-0.339	-0.350	-0.361	-0.374	-0.385	-0.396	-0.409	-0.421	-0.432	-0.445	-0.456	-0.468	-0.480	-0.491	-0.504	-0.515	-0.526	-0.538	-0.550	-0.560	-0.572	-0.584	-0.595	-0.608	-0.619	-0.629	-0.640	-0.652	-0.664	-0.675	-0.686	-0.698	-0.709	-0.721	-0.731	-0.744	-0.755	-0.766	-0.779	-0.789	-0.801	-0.812	-0.824	-0.835	-0.846	-0.859	-0.870	-0.882	-0.894	-0.906	-0.918	-0.929	-0.941	-0.952	-0.965	-0.976	-0.988	-1.000	-1.011	-1.022	-1.034	-1.045	-1.056	-1.068	-1.078	-1.089	-1.099	-1.110	-1.120	-1.130	-1.140	-1.150	-1.158	-1.168	-1.176	-1.184	-1.192	-1.200	-1.209	-1.216	-1.221	-1.229	-1.235	-1.240	-1.245	-1.250	-1.254	-1.259	-1.262	-1.265	-1.268	-1.269	-1.272	-1.272	-1.274	-1.275	-1.275	-1.275	-1.274	-1.272	-1.271	-1.269	-1.266	-1.264	-1.261	-1.258	-1.255	-1.250	-1.248	-1.242	-1.238	-1.234	-1.229	-1.224	-1.220	-1.214	-1.208	-1.204	-1.198	-1.192	-1.188	-1.182	-1.176	-1.171	-1.168	-1.162	-1.158	-1.154	-1.149	-1.145	-1.141	-1.138	-1.134	-1.130	-1.128	-1.125	-1.124	-1.120	-1.119	-1.118	-1.118	-1.115	-1.115	-1.115	-1.116	-1.115	-1.116	-1.118	-1.119	-1.120	-1.121	-1.124	-1.126	-1.128	-1.131	-1.134	-1.136	-1.140	-1.141	-1.145	-1.148	-1.151	-1.155	-1.158	-1.160	-1.164	-1.166	-1.170	-1.171	-1.174	-1.176	-1.178	-1.180	-1.181	-1.182	-1.184	-1.184	-1.184	-1.184	-1.184	-1.184	-1.182	-1.181	-1.179	-1.178	-1.175	-1.171	-1.168	-1.164	-1.160	-1.155	-1.149	-1.144	-1.139	-1.132	-1.126	-1.119	-1.111	-1.105	-1.096	-1.089	-1.080	-1.071	-1.062	-1.055	-1.046	-1.036	-1.026	-1.019	-1.009	-1.000	-0.991	-0.982	-0.974	-0.965	-0.956	-0.948	-0.940	-0.932	-0.924	-0.916	-0.910	-0.904	-0.898	-0.891	-0.886	-0.880	-0.876	-0.872	-0.869	-0.866	-0.862	-0.861	-0.859	-0.858	-0.856	-0.855	-0.855	-0.856	-0.856	-0.858	-0.860	-0.860	-0.862	-0.866	-0.869	-0.871	-0.874	-0.878	-0.880	-0.885	-0.888	-0.891	-0.895	-0.899	-0.902	-0.906	-0.910	-0.914	-0.916	-0.921	-0.924	-0.926	-0.929	-0.931	-0.934	-0.935	-0.936	-0.938	-0.939	-0.939	-0.940	-0.940	-0.939	-0.939	-0.938	-0.936	-0.934	-0.932	-0.930	-0.928	-0.924	-0.921	-0.919	-0.915	-0.912	-0.908	-0.904	-0.899	-0.895	-0.890	-0.884	-0.879	-0.874	-0.869	-0.864	-0.858	-0.854	-0.848	-0.841	-0.835	-0.830	-0.824	-0.819	-0.812	-0.808	-0.801	-0.795	-0.789	-0.784	-0.778	-0.772	-0.766	-0.760	-0.752	-0.748	-0.741	-0.735	-0.729	-0.722	-0.715	-0.709	-0.704	-0.696	-0.690	-0.682	-0.675	-0.668	-0.660	-0.652	-0.645	-0.638	-0.629	-0.621	-0.612	-0.604	-0.595	-0.586	-0.579	-0.569	-0.560	-0.551	-0.542	-0.532	-0.524	-0.515	-0.505	-0.496	-0.488	-0.479	-0.469	-0.460	-0.451	-0.441	-0.434	-0.424	-0.415	-0.408	-0.399	-0.392	-0.384	-0.376	-0.369	-0.361	-0.356	-0.349	-0.342	-0.338	-0.331	-0.326	-0.321	-0.318	-0.312	-0.308	-0.305	-0.301	-0.299	-0.295	-0.292	-0.290	-0.289	-0.286	-0.285	-0.282	-0.281	-0.281	-0.280	-0.279	-0.279	-0.279	-0.279	-0.279	-0.279	-0.278	-0.278	-0.276	-0.278	-0.276	-0.276	-0.275	-0.275	-0.274	-0.272	-0.271	-0.269	-0.268	-0.265	-0.262	-0.260	-0.258	-0.254	-0.250	-0.248	-0.242	-0.238	-0.232	-0.228	-0.221	-0.215	-0.209	-0.201	-0.196	-0.188	-0.180	-0.171	-0.162	-0.155	-0.145	-0.135	-0.126	-0.116	-0.106	-0.095	-0.085	-0.074	-0.062	-0.052	-0.040	-0.029	-0.018	-0.005	0.006	0.016	0.029	0.041	0.052	0.064	0.075	0.086	0.096	0.109	0.119	0.130	0.140	0.151	0.162	0.171	0.181	0.190	0.200	0.210	0.219	0.226	0.235	0.244	0.251	0.259	0.264	0.271	0.279	0.284	0.290	0.295	0.300	0.305	0.311	0.315	0.320	0.322	0.326	0.330	0.332	0.335	0.338	0.340	0.342	0.344	0.345	0.348	0.349	0.350	0.350	0.351	0.351	0.350	0.350	0.350	0.350	0.349	0.348	0.346	0.345	0.344	0.344	0.342	0.340	0.339	0.336	0.335	0.332	0.330	0.329	0.326	0.325	0.322	0.320	0.318	0.316	0.312	0.310	0.309	0.305	0.304	0.302	0.299	0.298	0.295	0.292	0.291	0.290	0.288	0.285	0.284	0.284	0.281	0.280	0.279	0.278	0.276	0.275	0.275	0.272	0.271	0.270	0.270	0.269	0.268	0.266	0.266	0.265	0.264	0.262	0.261	0.260	0.260	0.259	0.256	0.255	0.254	0.251	0.251	0.249	0.248	0.245	0.244	0.241	0.239	0.236	0.234	0.231	0.228	0.224	0.220	0.216	0.214	0.210	0.205	0.202	0.198	0.192	0.189	0.184	0.178	0.174	0.168	0.162	0.156	0.152	0.146	0.141	0.135	0.129	0.125	0.119	0.112	0.106	0.100	0.095	0.090	0.082	0.078	0.071	0.066	0.061	0.056	0.051	0.045	0.040	0.036	0.031	0.026	0.022	0.019	0.014	0.009	0.005	0.002	-0.001	-0.004	-0.009	-0.011	-0.014	-0.016	-0.019	-0.022	-0.024	-0.026	-0.028	-0.030	-0.032	-0.034	-0.036	-0.038	-0.039	-0.040	-0.041	-0.042	-0.044	-0.045	-0.045	-0.045	-0.045	-0.046	-0.046	-0.048	-0.046	-0.046	-0.046	-0.046	-0.046	-0.045	-0.045	-0.044	-0.044	-0.042	-0.040	-0.039	-0.038	-0.035	-0.034	-0.031	-0.029	-0.026	-0.024	-0.020	-0.018	-0.014	-0.010	-0.006	-0.001	0.002	0.006	0.011	0.016	0.021	0.026	0.032	0.038	0.044	0.049	0.055	0.061	0.068	0.072	0.079	0.085	0.091	0.098	0.104	0.110	0.115	0.121	0.129	0.135	0.140	0.146	0.151	0.158	0.161	0.166	0.171	0.175	0.180	0.184	0.188	0.191	0.195	0.198	0.201	0.204	0.206	0.209	0.210	0.211	0.214	0.215	0.216	0.218	0.218	0.220	0.220	0.220	0.221	0.221	0.220	0.221	0.221	0.221	0.221	0.221	0.222	0.221	0.221	0.221	0.221	0.221	0.221	0.221	0.222	0.222	0.222	0.222	0.222	0.222	0.222	0.224	0.222	0.222	0.224	0.222	0.224	0.222	0.224	0.222	0.222	0.221	0.221	0.220	0.219	0.218	0.216	0.214	0.212	0.210	0.209	0.205	0.204	0.200	0.198	0.194	0.190	0.186	0.182	0.178	0.174	0.169	0.164	0.159	0.154	0.149	0.142	0.138	0.132	0.128	0.121	0.115	0.111	0.105	0.100	0.095	0.090	0.085	0.080	0.076	0.072	0.069	0.065	0.061	0.059	0.055	0.054	0.051	0.050	0.050	0.049	0.049	0.049	0.050	0.050	0.051	0.054	0.055	0.059	0.061	0.065	0.069	0.074	0.078	0.084	0.088	0.094	0.100	0.106	0.114	0.120	0.128	0.135	0.141	0.149	0.156	0.165	0.172	0.181	0.190	0.198	0.206	0.215	0.224	0.231	0.240	0.249	0.258	0.265	0.272	0.281	0.289	0.296	0.305	0.314	0.320	0.328	0.335	0.341	0.349	0.355	0.361	0.366	0.372	0.379	0.382	0.389	0.392	0.398	0.401	0.406	0.410	0.412	0.418	0.420	0.422	0.424	0.428	0.429	0.430	0.431	0.434	0.434	0.434	0.435	0.435	0.434	0.434	0.432	0.431	0.429	0.429	0.425	0.424	0.421	0.419	0.416	0.414	0.410	0.406	0.402	0.399	0.394	0.390	0.385	0.381	0.376	0.370	0.366	0.360	0.356	0.350	0.345	0.339	0.334	0.329	0.322	0.316	0.311	0.305	0.300	0.294	0.288	0.282	0.278	0.272	0.268	0.262	0.256	0.252	0.248	0.244	0.239	0.235	0.231	0.228	0.224	0.220	0.219	0.216	0.214	0.211	0.209	0.208	0.206	0.205	0.205	0.204	0.204	0.204	0.205	0.205	0.206	0.206	0.209	0.211	0.212	0.215	0.218	0.220	0.222	0.226	0.230	0.234	0.238	0.241	0.245	0.250	0.254	0.258	0.262	0.268	0.271	0.276	0.280	0.285	0.290	0.295	0.299	0.302	0.308	0.312	0.316	0.320	0.324	0.328	0.331	0.335	0.339	0.341	0.344	0.346	0.349	0.350	0.352	0.355	0.356	0.358	0.358	0.359	0.359	0.359	0.359	0.360	0.359	0.359	0.358	0.356	0.355	0.354	0.352	0.350	0.349	0.348	0.346	0.345	0.342	0.340	0.338	0.336	0.335	0.331	0.330	0.329	0.328	0.325	0.325	0.324	0.322	0.321	0.321	0.321	0.321	0.322	0.321	0.322	0.324	0.325	0.328	0.330	0.332	0.335	0.339	0.342	0.346	0.351	0.355	0.361	0.366	0.372	0.379	0.386	0.392	0.400	0.408	0.415	0.424	0.432	0.441	0.450	0.460	0.470	0.479	0.490	0.500	0.510	0.520	0.531	0.542	0.552	0.564	0.575	0.584	0.595	0.605	0.615	0.626	0.636	0.646	0.655	0.665	0.675	0.684	0.691	0.700	0.709	0.716	0.724	0.730	0.736	0.742	0.750	0.755	0.759	0.764	0.768	0.771	0.775	0.778	0.779	0.781	0.782	0.784	0.785	0.784	0.785	0.784	0.782	0.781	0.780	0.778	0.776	0.772	0.771	0.768	0.764	0.760	0.758	0.754	0.750	0.745	0.740	0.736	0.731	0.726	0.722	0.716	0.712	0.708	0.702	0.698	0.694	0.689	0.684	0.679	0.675	0.671	0.666	0.662	0.658	0.655	0.651	0.649	0.645	0.641	0.638	0.635	0.632	0.630	0.628	0.625	0.624	0.621	0.619	0.618	0.616	0.614	0.614	0.612	0.610	0.610	0.609	0.608	0.606	0.605	0.605	0.604	0.602	0.601	0.601	0.600	0.599	0.598	0.596	0.594	0.592	0.591	0.589	0.586	0.585	0.582	0.579	0.578	0.574	0.571	0.568	0.564	0.561	0.556	0.552	0.548	0.544	0.539	0.532	0.528	0.522	0.515	0.510	0.502	0.496	0.489	0.481	0.475	0.468	0.458	0.450	0.442	0.434	0.425	0.415	0.406	0.398	0.388	0.379	0.369	0.359	0.350	0.339	0.330	0.320	0.310	0.300	0.290	0.281	0.271	0.261	0.252	0.242	0.234	0.225	0.216	0.209	0.200	0.192	0.185	0.179	0.171	0.165	0.160	0.155	0.150	0.146	0.142	0.139	0.138	0.136	0.135	0.135	0.135	0.135	0.136	0.139	0.142	0.146	0.150	0.155	0.160	0.168	0.174	0.181	0.190	0.199	0.208	0.219	0.230	0.241	0.252	0.265	0.279	0.291	0.305	0.320	0.334	0.349	0.364	0.379	0.395	0.410	0.426	0.442	0.459	0.475	0.490	0.506	0.522	0.538	0.554	0.569	0.584	0.599	0.614	0.628	0.641	0.654	0.669	0.680	0.692	0.705	0.716	0.728	0.738	0.748	0.756	0.764	0.772	0.779	0.788	0.794	0.800	0.805	0.810	0.814	0.818	0.821	0.824	0.828	0.829	0.831	0.831	0.834	0.834	0.834	0.832	0.834	0.832	0.831	0.830	0.829	0.828	0.826	0.824	0.822	0.821	0.820	0.818	0.815	0.812	0.812	0.810	0.809	0.806	0.805	0.804	0.802	0.801	0.801	0.800	0.800	0.800	0.799	0.800	0.800	0.800	0.801	0.802	0.804	0.805	0.808	0.809	0.811	0.814	0.816	0.821	0.824	0.828	0.831	0.835	0.839	0.844	0.850	0.855	0.860	0.865	0.871	0.876	0.882	0.889	0.895	0.901	0.908	0.914	0.920	0.928	0.934	0.940	0.948	0.954	0.961	0.968	0.974	0.980	0.986	0.994	0.999	1.005	1.011	1.016	1.022	1.028	1.032	1.038	1.042	1.046	1.051	1.055	1.058	1.061	1.062	1.065	1.068	1.069	1.070	1.071	1.072	1.072	1.072	1.071	1.070	1.069	1.068	1.065	1.062	1.060	1.058	1.054	1.050	1.046	1.041	1.038	1.032	1.026	1.021	1.016	1.009	1.004	0.998	0.990	0.984	0.976	0.969	0.964	0.956	0.949	0.941	0.935	0.928	0.921	0.914	0.909	0.901	0.895	0.889	0.882	0.876	0.872	0.866	0.861	0.856	0.852	0.849	0.844	0.840	0.838	0.835	0.832	0.831	0.829	0.828	0.826	0.826	0.826	0.826	0.828	0.828	0.829	0.830	0.834	0.835	0.839	0.840	0.844	0.848	0.850	0.854	0.859	0.862	0.866	0.871	0.876	0.880	0.885	0.890	0.894	0.899	0.904	0.908	0.912	0.916	0.921	0.926	0.930	0.934	0.938	0.940	0.942	0.946	0.949	0.951	0.954	0.955	0.956	0.956	0.958	0.959	0.958	0.958	0.956	0.955	0.954	0.951	0.949	0.946	0.942	0.940	0.935	0.932	0.928	0.921	0.918	0.911	0.905	0.899	0.892	0.885	0.879	0.871	0.864	0.856	0.848	0.840	0.830	0.821	0.812	0.804	0.795	0.785	0.776	0.766	0.758	0.748	0.739	0.729	0.720	0.710	0.701	0.691	0.682	0.672	0.662	0.654	0.645	0.636	0.628	0.618	0.610	0.601	0.592	0.584	0.578	0.569	0.561	0.554	0.546	0.539	0.531	0.525	0.519	0.511	0.506	0.499	0.492	0.488	0.482	0.475	0.470	0.466	0.461	0.456	0.451	0.448	0.442	0.439	0.435	0.430	0.426	0.422	0.419	0.416	0.411	0.409	0.405	0.401	0.398	0.395	0.391	0.388	0.385	0.381	0.379	0.374	0.371	0.368	0.365	0.360	0.356	0.352	0.349	0.345	0.341	0.338	0.332	0.328	0.325	0.320	0.315	0.310	0.306	0.301	0.298	0.292	0.289	0.284	0.279	0.274	0.269	0.265	0.260	0.255	0.250	0.246	0.242	0.238	0.234	0.230	0.226	0.224	0.220	0.218	0.214	0.212	0.210	0.209	0.206	0.206	0.206	0.205	0.205	0.205	0.206	0.208	0.209	0.211	0.214	0.216	0.220	0.224	0.229	0.234	0.239	0.245	0.250	0.258	0.264	0.271	0.279	0.288	0.296	0.305	0.314	0.324	0.334	0.345	0.355	0.366	0.378	0.389	0.401	0.412	0.425	0.438	0.450	0.462	0.475	0.489	0.501	0.514	0.528	0.541	0.554	0.568	0.580	0.594	0.606	0.619	0.632	0.645	0.659	0.670	0.682	0.696	0.709	0.719	0.731	0.744	0.755	0.766	0.778	0.790	0.800	0.810	0.820	0.830	0.840	0.850	0.859	0.869	0.878	0.888	0.895	0.902	0.911	0.919	0.926	0.934	0.941	0.948	0.954	0.961	0.966	0.972	0.979	0.984	0.989	0.994	0.999	1.002	1.008	1.011	1.015	1.019	1.021	1.025	1.029	1.030	1.032	1.035	1.039	1.040	1.042	1.044	1.045	1.046	1.049	1.049	1.050	1.051	1.051	1.052	1.054	1.054	1.054	1.054	1.054	1.054	1.055	1.055	1.055	1.054	1.055	1.055	1.055	1.055	1.055	1.055	1.056	1.056	1.058	1.058	1.058	1.060	1.060	1.060	1.061	1.062	1.064	1.066	1.066	1.069	1.070	1.072	1.074	1.076	1.080	1.082	1.085	1.088	1.091	1.095	1.098	1.101	1.105	1.109	1.114	1.118	1.121	1.126	1.130	1.135	1.141	1.146	1.151	1.156	1.162	1.168	1.174	1.179	1.184	1.190	1.195	1.201	1.208	1.212	1.219	1.224	1.230	1.236	1.240	1.246	1.251	1.256	1.260	1.265	1.271	1.275	1.279	1.282	1.286	1.289	1.292	1.295	1.298	1.300	1.302	1.302	1.305	1.306	1.306	1.308	1.306	1.306	1.305	1.304	1.302	1.301	1.300	1.296	1.294	1.290	1.288	1.284	1.280	1.275	1.270	1.265	1.260	1.254	1.249	1.242	1.235	1.228	1.221	1.214	1.206	1.199	1.190	1.182	1.174	1.165	1.156	1.148	1.139	1.130	1.119	1.110	1.100	1.090	1.080	1.070	1.061	1.050	1.039	1.030	1.019	1.009	0.998	0.988	0.978	0.966	0.956	0.946	0.935	0.926	0.915	0.905	0.895	0.886	0.876	0.868	0.858	0.849	0.840	0.832	0.824	0.816	0.809	0.801	0.794	0.788	0.780	0.774	0.768	0.762	0.758	0.752	0.748	0.744	0.740	0.736	0.734	0.730	0.729	0.726	0.725	0.724	0.721	0.721	0.721	0.721	0.721	0.720	0.721	0.722	0.724	0.724	0.725	0.725	0.728	0.729	0.731	0.732	0.734	0.735	0.736	0.739	0.739	0.741	0.742	0.744	0.745	0.746	0.748	0.748	0.749	0.749	0.750	0.749	0.750	0.749	0.749	0.748	0.748	0.746	0.745	0.744	0.742	0.741	0.740	0.738	0.735	0.734	0.731	0.730	0.728	0.725	0.724	0.721	0.718	0.716	0.715	0.712	0.711	0.709	0.706	0.706	0.704	0.702	0.701	0.701	0.700	0.700	0.700	0.700	0.700	0.700	0.701	0.702	0.704	0.706	0.709	0.712	0.715	0.719	0.724	0.728	0.732	0.736	0.742	0.749	0.756	0.762	0.771	0.779	0.789	0.796	0.806	0.818	0.828	0.840	0.851	0.864	0.878	0.891	0.906	0.921	0.936	0.952	0.970	0.988	1.006	1.025	1.045	1.066	1.086	1.109	1.131	1.155	1.179	1.205	1.230	1.256	1.284	1.311	1.339	1.369	1.398	1.429	1.460	1.491	1.525	1.558	1.591	1.625	1.660	1.696	1.731	1.768	1.804	1.841	1.879	1.918	1.954	1.992	2.031	2.069	2.109	2.146	2.185	2.224	2.261	2.300	2.338	2.375	2.411	2.449	2.485	2.520	2.555	2.590	2.624	2.655	2.689	2.719	2.750	2.778	2.806	2.834	2.859	2.882	2.906	2.929	2.949	2.968	2.984	3.000	3.015	3.028	3.039	3.048	3.056	3.062	3.066	3.069	3.070	3.069	3.066	3.062	3.056	3.048	3.039	3.026	3.014	2.999	2.981	2.964	2.944	2.921	2.898	2.872	2.846	2.818	2.789	2.758	2.724	2.690	2.655	2.619	2.580	2.541	2.501	2.461	2.418	2.375	2.331	2.285	2.239	2.194	2.146	2.098	2.049	2.000	1.951	1.901	1.851	1.800	1.749	1.698	1.646	1.595	1.544	1.492	1.442	1.391	1.340	1.289	1.239	1.190	1.139	1.089	1.041	0.992	0.944	0.895	0.849	0.802	0.755	0.710	0.666	0.621	0.578	0.534	0.491	0.451	0.409	0.369	0.329	0.290	0.251	0.212	0.176	0.140	0.104	0.069	0.034	0.000	-0.032	-0.065	-0.098	-0.129	-0.160	-0.191	-0.221	-0.249	-0.278	-0.306	-0.334	-0.361	-0.389	-0.414	-0.440	-0.465	-0.490	-0.514	-0.539	-0.562	-0.586	-0.608	-0.630	-0.651	-0.674	-0.694	-0.716	-0.736	-0.756	-0.775	-0.794	-0.814	-0.832	-0.850	-0.869	-0.886	-0.904	-0.921	-0.939	-0.954	-0.971	-0.986	-1.002	-1.018	-1.034	-1.049	-1.065	-1.079	-1.094	-1.109	-1.124	-1.139	-1.152	-1.168	-1.181	-1.195	-1.209	-1.224	-1.239	-1.252	-1.266	-1.281	-1.296	-1.311	-1.326	-1.341	-1.358	-1.372	-1.389	-1.404	-1.420	-1.436	-1.452	-1.469	-1.486	-1.504	-1.521	-1.539	-1.555	-1.574	-1.591	-1.609	-1.628	-1.646	-1.664	-1.682	-1.702	-1.720	-1.739	-1.758	-1.776	-1.795	-1.814	-1.832	-1.850	-1.869	-1.885	-1.904	-1.921	-1.938	-1.955	-1.972	-1.989	-2.005	-2.020	-2.036	-2.050	-2.065	-2.080	-2.094	-2.106	-2.120	-2.134	-2.145	-2.156	-2.169	-2.179	-2.190	-2.201	-2.211	-2.221	-2.230	-2.240	-2.249	-2.258	-2.265	-2.274	-2.281	-2.290	-2.298	-2.305	-2.312	-2.320	-2.328	-2.335	-2.341	-2.349	-2.356	-2.364	-2.371	-2.380	-2.388	-2.396	-2.405	-2.414	-2.422	-2.432	-2.441	-2.451	-2.461	-2.472	-2.484	-2.494	-2.505	-2.518	-2.530	-2.542	-2.556	-2.569	-2.582	-2.598	-2.612	-2.626	-2.641	-2.656	-2.672	-2.690	-2.705	-2.724	-2.740	-2.758	-2.775	-2.792	-2.811	-2.830	-2.848	-2.866	-2.885	-2.905	-2.924	-2.942	-2.962	-2.981	-3.000	-3.020	-3.039	-3.059	-3.078	-3.096	-3.116	-3.135	-3.155	-3.174	-3.191	-3.210	-3.229	-3.248	-3.265	-3.284	-3.301	-3.318	-3.335	-3.351	-3.368	-3.384	-3.400	-3.415	-3.431	-3.446	-3.459	-3.474	-3.488	-3.501	-3.512	-3.526	-3.538	-3.550	-3.561	-3.571	-3.581	-3.591	-3.601	-3.609	-3.619	-3.626	-3.632	-3.640	-3.646	-3.652	-3.658	-3.662	-3.666	-3.670	-3.672	-3.675	-3.676	-3.678	-3.679	-3.679	-3.679	-3.676	-3.675	-3.672	-3.669	-3.666	-3.661	-3.656	-3.650	-3.644	-3.638	-3.630	-3.621	-3.614	-3.602	-3.594	-3.584	-3.571	-3.560	-3.548	-3.534	-3.521	-3.506	-3.491	-3.476	-3.460	-3.444	-3.426	-3.409	-3.390	-3.371	-3.351	-3.332	-3.311	-3.291	-3.270	-3.249	-3.228	-3.204	-3.181	-3.156	-3.134	-3.109	-3.084	-3.059	-3.032	-3.006	-2.979	-2.952	-2.925	-2.896	-2.869	-2.840	-2.811	-2.781	-2.751	-2.721	-2.691	-2.660	-2.628	-2.596	-2.564	-2.531	-2.499	-2.466	-2.432	-2.400	-2.366	-2.332	-2.296	-2.262	-2.228	-2.192	-2.158	-2.121	-2.085	-2.050	-2.013	-1.976	-1.940	-1.904	-1.868	-1.830	-1.794	-1.756	-1.720	-1.682	-1.648	-1.610	-1.574	-1.536	-1.501	-1.464	-1.429	-1.392	-1.356	-1.321	-1.286	-1.251	-1.216	-1.182	-1.148	-1.114	-1.080	-1.046	-1.014	-0.980	-0.948	-0.916	-0.885	-0.855	-0.824	-0.794	-0.762	-0.734	-0.704	-0.675	-0.646	-0.619	-0.590	-0.562	-0.534	-0.507	-0.480	-0.454	-0.428	-0.401	-0.376	-0.350	-0.325	-0.299	-0.274	-0.249	-0.224	-0.198	-0.174	-0.149	-0.124	-0.100	-0.076	-0.050	-0.026	-0.001	0.024	0.048	0.072	0.098	0.122	0.146	0.172	0.198	0.221	0.246	0.271	0.296	0.324	0.349	0.374	0.400	0.425	0.451	0.475	0.501	0.526	0.552	0.579	0.604	0.629	0.655	0.679	0.705	0.730	0.755	0.780	0.804	0.830	0.854	0.878	0.901	0.926	0.949	0.971	0.995	1.018	1.040	1.062	1.084	1.105	1.125	1.146	1.168	1.186	1.206	1.225	1.244	1.262	1.279	1.296	1.314	1.330	1.345	1.361	1.376	1.391	1.405	1.419	1.432	1.446	1.459	1.470	1.481	1.494	1.505	1.515	1.524	1.535	1.544	1.552	1.561	1.568	1.576	1.582	1.590	1.596	1.602	1.609	1.614	1.618	1.622	1.626	1.631	1.635	1.638	1.640	1.642	1.644	1.645	1.646	1.648	1.648	1.646	1.645	1.644	1.641	1.639	1.636	1.632	1.629	1.624	1.619	1.612	1.606	1.600	1.592	1.584	1.575	1.566	1.556	1.545	1.534	1.522	1.510	1.498	1.482	1.469	1.454	1.438	1.422	1.405	1.388	1.369	1.351	1.331	1.311	1.290	1.270	1.248	1.226	1.204	1.181	1.156	1.134	1.109	1.084	1.059	1.034	1.008	0.980	0.954	0.926	0.900	0.872	0.844	0.816	0.788	0.760	0.731	0.702	0.672	0.644	0.615	0.585	0.555	0.526	0.498	0.468	0.438	0.408	0.378	0.349	0.319	0.290	0.259	0.230	0.200	0.170	0.142	0.112	0.082	0.052	0.024	-0.005	-0.032	-0.062	-0.090	-0.119	-0.148	-0.175	-0.204	-0.230	-0.258	-0.285	-0.311	-0.339	-0.365	-0.390	-0.416	-0.441	-0.466	-0.491	-0.516	-0.540	-0.562	-0.586	-0.609	-0.631	-0.654	-0.675	-0.698	-0.718	-0.739	-0.758	-0.778	-0.795	-0.815	-0.832	-0.849	-0.866	-0.882	-0.898	-0.914	-0.928	-0.941	-0.955	-0.968	-0.980	-0.991	-1.001	-1.012	-1.021	-1.031	-1.039	-1.048	-1.055	-1.060	-1.068	-1.072	-1.076	-1.081	-1.084	-1.088	-1.090	-1.091	-1.092	-1.092	-1.092	-1.092	-1.091	-1.089	-1.088	-1.085	-1.081	-1.078	-1.072	-1.069	-1.064	-1.058	-1.052	-1.045	-1.038	-1.032	-1.024	-1.015	-1.008	-0.999	-0.990	-0.980	-0.971	-0.961	-0.951	-0.941	-0.931	-0.920	-0.909	-0.899	-0.888	-0.875	-0.865	-0.852	-0.840	-0.829	-0.818	-0.806	-0.794	-0.781	-0.770	-0.758	-0.745	-0.734	-0.721	-0.709	-0.696	-0.685	-0.672	-0.660	-0.649	-0.635	-0.624	-0.611	-0.600	-0.586	-0.575	-0.562	-0.551	-0.539	-0.528	-0.515	-0.502	-0.490	-0.478	-0.465	-0.454	-0.441	-0.429	-0.416	-0.405	-0.391	-0.379	-0.366	-0.354	-0.341	-0.328	-0.315	-0.302	-0.289	-0.276	-0.262	-0.250	-0.238	-0.222	-0.210	-0.196	-0.184	-0.169	-0.156	-0.142	-0.129	-0.115	-0.102	-0.089	-0.075	-0.062	-0.049	-0.035	-0.022	-0.009	0.005	0.018	0.031	0.044	0.058	0.069	0.082	0.094	0.108	0.120	0.131	0.144	0.155	0.168	0.179	0.191	0.202	0.214	0.225	0.236	0.245	0.258	0.268	0.278	0.288	0.299	0.308	0.318	0.326	0.336	0.345	0.355	0.364	0.374	0.382	0.391	0.400	0.409	0.416	0.425	0.432	0.440	0.448	0.455	0.462	0.470	0.476	0.484	0.490	0.496	0.504	0.510	0.516	0.522	0.526	0.532	0.539	0.542	0.549	0.552	0.558	0.561	0.566	0.570	0.575	0.579	0.582	0.585	0.590	0.592	0.595	0.598	0.600	0.602	0.606	0.608	0.610	0.611	0.614	0.616	0.618	0.619	0.621	0.622	0.625	0.625	0.628	0.629	0.630	0.630	0.631	0.632	0.632	0.634	0.635	0.635	0.636	0.636	0.636	0.638	0.638	0.638	0.636	0.636	0.635	0.634	0.634	0.632	0.631	0.630	0.628	0.625	0.622	0.620	0.616	0.614	0.610	0.605	0.600	0.596	0.590	0.584	0.579	0.572	0.566	0.558	0.550	0.541	0.534	0.524	0.515	0.505	0.495	0.485	0.475	0.462	0.451	0.440	0.428	0.415	0.404	0.390	0.378	0.364	0.350	0.336	0.322	0.309	0.294	0.281	0.266	0.252	0.238	0.224	0.209	0.195	0.180	0.166	0.151	0.138	0.124	0.110	0.096	0.081	0.068	0.055	0.041	0.029	0.015	0.002	-0.011	-0.024	-0.036	-0.049	-0.061	-0.074	-0.086	-0.099	-0.110	-0.121	-0.132	-0.145	-0.156	-0.169	-0.180	-0.191	-0.202	-0.212	-0.224	-0.235	-0.246	-0.258	-0.269	-0.279	-0.290	-0.301	-0.311	-0.321	-0.331	-0.341	-0.351	-0.362	-0.372	-0.382	-0.392	-0.402	-0.412	-0.421	-0.431	-0.440	-0.450	-0.459	-0.468	-0.476	-0.485	-0.495	-0.502	-0.511	-0.519	-0.526	-0.535	-0.542	-0.550	-0.558	-0.565	-0.574	-0.580	-0.588	-0.595	-0.602	-0.609	-0.616	-0.622	-0.629	-0.636	-0.642	-0.650	-0.658	-0.664	-0.670	-0.676	-0.685	-0.690	-0.698	-0.705	-0.711	-0.720	-0.726	-0.734	-0.741	-0.750	-0.758	-0.765	-0.772	-0.780	-0.789	-0.798	-0.805	-0.812	-0.821	-0.830	-0.838	-0.846	-0.854	-0.862	-0.870	-0.879	-0.886	-0.894	-0.902	-0.910	-0.916	-0.924	-0.931	-0.939	-0.944	-0.951	-0.958	-0.962	-0.969	-0.974	-0.978	-0.982	-0.986	-0.990	-0.992	-0.995	-0.998	-0.998	-1.000	-1.000	-1.001	-1.001	-0.999	-0.999	-0.996	-0.994	-0.991	-0.988	-0.984	-0.980	-0.975	-0.970	-0.965	-0.959	-0.952	-0.946	-0.939	-0.931	-0.924	-0.916	-0.908	-0.899	-0.891	-0.884	-0.874	-0.865	-0.856	-0.849	-0.840	-0.830	-0.822	-0.814	-0.806	-0.798	-0.789	-0.781	-0.774	-0.766	-0.760	-0.754	-0.748	-0.741	-0.736	-0.730	-0.726	-0.721	-0.718	-0.714	-0.711	-0.709	-0.706	-0.705	-0.704	-0.702	-0.704	-0.702	-0.702	-0.704	-0.706	-0.706	-0.709	-0.711	-0.715	-0.718	-0.720	-0.725	-0.729	-0.732	-0.736	-0.741	-0.746	-0.751	-0.755	-0.760	-0.766	-0.771	-0.776	-0.780	-0.786	-0.791	-0.795	-0.799	-0.804	-0.808	-0.811	-0.815	-0.819	-0.821	-0.824	-0.826	-0.829	-0.831	-0.832	-0.832	-0.832	-0.832	-0.832	-0.831	-0.830	-0.828	-0.826	-0.824	-0.819	-0.816	-0.811	-0.806	-0.802	-0.796	-0.790	-0.784	-0.778	-0.770	-0.764	-0.756	-0.749	-0.740	-0.731	-0.722	-0.715	-0.706	-0.696	-0.688	-0.679	-0.670	-0.661	-0.651	-0.642	-0.634	-0.625	-0.618	-0.609	-0.601	-0.594	-0.588	-0.580	-0.572	-0.568	-0.561	-0.556	-0.551	-0.546	-0.542	-0.539	-0.535	-0.532	-0.530	-0.530	-0.528	-0.526	-0.526	-0.526	-0.528	-0.528	-0.530	-0.531	-0.534	-0.538	-0.540	-0.542	-0.546	-0.550	-0.554	-0.558	-0.562	-0.566	-0.571	-0.576	-0.581	-0.586	-0.591	-0.596	-0.601	-0.606	-0.610	-0.616	-0.621	-0.626	-0.629	-0.634	-0.639	-0.642	-0.648	-0.650	-0.654	-0.658	-0.661	-0.664	-0.666	-0.670	-0.672	-0.674	-0.676	-0.679	-0.680	-0.681	-0.682	-0.684	-0.685	-0.684	-0.685	-0.685	-0.685	-0.684	-0.684	-0.684	-0.682	-0.681	-0.680	-0.680	-0.678	-0.675	-0.672	-0.671	-0.669	-0.665	-0.664	-0.660	-0.656	-0.652	-0.649	-0.645	-0.641	-0.636	-0.631	-0.626	-0.621	-0.615	-0.609	-0.602	-0.596	-0.590	-0.582	-0.576	-0.569	-0.560	-0.552	-0.544	-0.535	-0.526	-0.518	-0.507	-0.498	-0.489	-0.479	-0.469	-0.458	-0.448	-0.436	-0.426	-0.415	-0.404	-0.392	-0.382	-0.371	-0.360	-0.350	-0.338	-0.328	-0.316	-0.305	-0.295	-0.284	-0.274	-0.264	-0.254	-0.244	-0.234	-0.225	-0.215	-0.208	-0.199	-0.190	-0.182	-0.175	-0.169	-0.162	-0.156	-0.149	-0.142	-0.138	-0.132	-0.129	-0.124	-0.120	-0.116	-0.112	-0.109	-0.108	-0.104	-0.102	-0.100	-0.098	-0.098	-0.096	-0.095	-0.094	-0.092	-0.092	-0.092	-0.091	-0.091	-0.090	-0.090	-0.090	-0.089	-0.089	-0.089	-0.089	-0.089	-0.088	-0.086	-0.085	-0.084	-0.082	-0.081	-0.079	-0.078	-0.075	-0.072	-0.070	-0.068	-0.064	-0.059	-0.055	-0.050	-0.046	-0.041	-0.035	-0.030	-0.024	-0.016	-0.010	-0.002	0.005	0.012	0.021	0.029	0.039	0.048	0.056	0.068	0.076	0.086	0.096	0.109	0.119	0.130	0.141	0.152	0.165	0.176	0.188	0.200	0.211	0.224	0.235	0.246	0.258	0.270	0.281	0.294	0.305	0.316	0.328	0.338	0.349	0.360	0.370	0.380	0.390	0.400	0.409	0.419	0.428	0.435	0.442	0.451	0.458	0.466	0.472	0.479	0.484	0.490	0.495	0.500	0.505	0.510	0.512	0.518	0.520	0.524	0.525	0.528	0.530	0.532	0.534	0.534	0.535	0.536	0.535	0.535	0.535	0.534	0.534	0.532	0.530	0.529	0.528	0.525	0.522	0.520	0.518	0.515	0.512	0.510	0.507	0.504	0.501	0.499	0.496	0.492	0.489	0.485	0.482	0.480	0.476	0.474	0.470	0.468	0.464	0.461	0.458	0.455	0.452	0.449	0.448	0.444	0.441	0.440	0.438	0.436	0.434	0.431	0.430	0.429	0.428	0.425	0.425	0.424	0.422	0.421	0.421	0.420	0.419	0.419	0.418	0.416	0.418	0.416	0.415	0.415	0.414	0.414	0.412	0.412	0.412	0.411	0.411	0.409	0.409	0.408	0.406	0.405	0.404	0.404	0.401	0.400	0.398	0.395	0.394	0.391	0.389	0.385	0.384	0.380	0.378	0.372	0.370	0.366	0.362	0.358	0.355	0.350	0.345	0.340	0.336	0.331	0.326	0.321	0.316	0.311	0.305	0.301	0.296	0.290	0.284	0.280	0.274	0.269	0.264	0.259	0.254	0.249	0.244	0.240	0.235	0.230	0.226	0.222	0.218	0.215	0.211	0.209	0.205	0.202	0.200	0.198	0.196	0.195	0.192	0.191	0.191	0.190	0.189	0.189	0.188	0.188	0.189	0.189	0.190	0.190	0.190	0.191	0.192	0.195	0.195	0.198	0.199	0.201	0.202	0.205	0.208	0.209	0.211	0.214	0.215	0.219	0.220	0.222	0.226	0.228	0.231	0.234	0.236	0.239	0.242	0.245	0.248	0.251	0.255	0.259	0.262	0.266	0.270	0.275	0.279	0.282	0.288	0.292	0.298	0.302	0.308	0.314	0.319	0.325	0.330	0.338	0.342	0.350	0.356	0.364	0.370	0.378	0.385	0.392	0.400	0.408	0.415	0.424	0.431	0.439	0.448	0.456	0.464	0.472	0.480	0.489	0.496	0.505	0.511	0.520	0.526	0.535	0.542	0.549	0.555	0.564	0.570	0.576	0.582	0.588	0.594	0.599	0.604	0.610	0.614	0.619	0.622	0.628	0.631	0.635	0.639	0.642	0.646	0.649	0.651	0.654	0.656	0.659	0.661	0.661	0.664	0.666	0.666	0.669	0.670	0.670	0.671	0.671	0.672	0.674	0.672	0.672	0.672	0.672	0.672	0.670	0.670	0.669	0.668	0.665	0.664	0.661	0.660	0.658	0.655	0.651	0.649	0.645	0.640	0.636	0.631	0.626	0.621	0.616	0.610	0.604	0.599	0.592	0.585	0.579	0.572	0.565	0.556	0.550	0.541	0.532	0.524	0.516	0.507	0.499	0.490	0.481	0.472	0.464	0.455	0.446	0.438	0.430	0.420	0.412	0.405	0.398	0.390	0.382	0.376	0.369	0.362	0.358	0.352	0.346	0.341	0.338	0.332	0.330	0.326	0.324	0.322	0.320	0.318	0.318	0.318	0.318	0.319	0.319	0.320	0.321	0.324	0.328	0.330	0.334	0.336	0.341	0.345	0.350	0.355	0.360	0.365	0.371	0.378	0.384	0.389	0.396	0.402	0.409	0.416	0.422	0.431	0.438	0.444	0.451	0.459	0.466	0.472	0.479	0.488	0.494	0.500	0.506	0.512	0.519	0.525	0.532	0.538	0.544	0.549	0.554	0.559	0.562	0.568	0.572	0.575	0.579	0.582	0.585	0.588	0.590	0.592	0.594	0.595	0.596	0.598	0.598	0.598	0.598	0.598	0.596	0.595	0.594	0.591	0.590	0.588	0.584	0.581	0.578	0.574	0.571	0.568	0.562	0.559	0.554	0.550	0.545	0.540	0.534	0.529	0.524	0.519	0.514	0.507	0.502	0.498	0.492	0.486	0.481	0.476	0.471	0.465	0.460	0.455	0.449	0.445	0.441	0.435	0.431	0.428	0.422	0.419	0.416	0.412	0.410	0.408	0.404	0.401	0.399	0.398	0.396	0.395	0.394	0.394	0.392	0.392	0.392	0.392	0.392	0.394	0.395	0.395	0.396	0.398	0.400	0.402	0.405	0.408	0.410	0.411	0.415	0.419	0.422	0.425	0.429	0.431	0.436	0.439	0.442	0.446	0.450	0.455	0.459	0.464	0.466	0.471	0.475	0.479	0.482	0.486	0.490	0.495	0.498	0.502	0.505	0.507	0.511	0.515	0.516	0.520	0.521	0.525	0.526	0.529	0.530	0.531	0.534	0.534	0.535	0.535	0.534	0.535	0.535	0.535	0.534	0.532	0.532	0.531	0.530	0.529	0.525	0.524	0.522	0.520	0.518	0.515	0.512	0.510	0.507	0.502	0.500	0.498	0.494	0.491	0.489	0.485	0.481	0.479	0.475	0.472	0.470	0.466	0.465	0.461	0.460	0.459	0.456	0.455	0.454	0.452	0.451	0.452	0.451	0.452	0.452	0.454	0.456	0.458	0.459	0.462	0.465	0.469	0.472	0.478	0.481	0.486	0.491	0.499	0.504	0.511	0.519	0.526	0.532	0.541	0.550	0.559	0.566	0.575	0.585	0.595	0.604	0.614	0.625	0.635	0.645	0.655	0.666	0.676	0.686	0.698	0.706	0.716	0.726	0.736	0.746	0.756	0.764	0.774	0.781	0.790	0.799	0.806	0.814	0.820	0.828	0.832	0.840	0.845	0.849	0.855	0.859	0.861	0.865	0.868	0.870	0.871	0.872	0.874	0.875	0.875	0.875	0.875	0.874	0.872	0.870	0.869	0.866	0.864	0.861	0.858	0.855	0.851	0.848	0.842	0.839	0.835	0.831	0.826	0.822	0.818	0.812	0.809	0.804	0.800	0.795	0.791	0.786	0.782	0.780	0.775	0.771	0.769	0.765	0.762	0.760	0.758	0.756	0.754	0.751	0.751	0.750	0.749	0.749	0.749	0.749	0.749	0.750	0.750	0.752	0.754	0.755	0.755	0.758	0.760	0.762	0.765	0.768	0.771	0.774	0.776	0.780	0.782	0.786	0.789	0.792	0.796	0.799	0.801	0.804	0.806	0.810	0.812	0.815	0.818	0.819	0.821	0.821	0.822	0.825	0.825	0.825	0.825	0.825	0.824	0.822	0.821	0.820	0.818	0.815	0.811	0.809	0.806	0.800	0.796	0.792	0.786	0.781	0.775	0.768	0.761	0.754	0.746	0.739	0.731	0.721	0.712	0.704	0.695	0.685	0.675	0.665	0.654	0.644	0.634	0.622	0.612	0.602	0.591	0.580	0.570	0.559	0.549	0.539	0.529	0.518	0.507	0.499	0.490	0.481	0.471	0.462	0.455	0.448	0.441	0.434	0.429	0.422	0.419	0.414	0.410	0.406	0.405	0.402	0.401	0.400	0.400	0.402	0.402	0.406	0.409	0.412	0.416	0.422	0.428	0.435	0.442	0.451	0.459	0.469	0.479	0.490	0.501	0.514	0.526	0.539	0.554	0.566	0.581	0.596	0.612	0.628	0.644	0.660	0.676	0.694	0.710	0.726	0.744	0.761	0.779	0.796	0.811	0.829	0.845	0.862	0.878	0.894	0.910	0.925	0.940	0.954	0.969	0.981	0.995	1.008	1.019	1.031	1.042	1.052	1.062	1.071	1.081	1.089	1.096	1.104	1.110	1.115	1.121	1.126	1.130	1.134	1.138	1.141	1.144	1.146	1.146	1.149	1.150	1.151	1.151	1.151	1.152	1.152	1.151	1.151	1.151	1.151	1.151	1.151	1.150	1.150	1.149	1.150	1.149	1.150	1.150	1.150	1.151	1.152	1.154	1.155	1.158	1.160	1.162	1.165	1.169	1.171	1.175	1.180	1.184	1.188	1.194	1.199	1.204	1.210	1.218	1.224	1.230	1.238	1.245	1.252	1.260	1.268	1.278	1.286	1.294	1.302	1.311	1.321	1.330	1.339	1.349	1.358	1.366	1.375	1.385	1.394	1.402	1.412	1.420	1.429	1.439	1.448	1.454	1.462	1.470	1.479	1.486	1.494	1.500	1.506	1.512	1.519	1.525	1.530	1.535	1.540	1.545	1.549	1.554	1.558	1.560	1.564	1.566	1.569	1.570	1.570	1.572	1.572	1.574	1.572	1.572	1.572	1.571	1.570	1.569	1.568	1.564	1.562	1.559	1.555	1.551	1.548	1.544	1.539	1.534	1.529	1.524	1.519	1.512	1.508	1.501	1.494	1.489	1.481	1.474	1.468	1.460	1.452	1.445	1.438	1.429	1.422	1.415	1.408	1.400	1.392	1.384	1.376	1.369	1.361	1.355	1.348	1.340	1.332	1.326	1.319	1.314	1.308	1.301	1.295	1.290	1.284	1.279	1.274	1.270	1.266	1.262	1.258	1.254	1.250	1.249	1.245	1.242	1.240	1.239	1.236	1.235	1.234	1.232	1.231	1.231	1.231	1.230	1.230	1.230	1.230	1.230	1.230	1.230	1.230	1.231	1.231	1.231	1.231	1.231	1.232	1.232	1.232	1.232	1.232	1.231	1.231	1.230	1.229	1.230	1.229	1.226	1.225	1.222	1.220	1.218	1.215	1.212	1.209	1.206	1.202	1.199	1.194	1.190	1.185	1.181	1.174	1.169	1.164	1.158	1.151	1.145	1.139	1.132	1.126	1.119	1.111	1.104	1.098	1.089	1.082	1.075	1.066	1.059	1.050	1.044	1.035	1.026	1.020	1.011	1.004	0.995	0.989	0.980	0.972	0.965	0.958	0.951	0.942	0.936	0.930	0.921	0.915	0.909	0.901	0.896	0.890	0.884	0.878	0.871	0.866	0.860	0.855	0.849	0.845	0.839	0.835	0.829	0.824	0.819	0.816	0.811	0.806	0.802	0.798	0.794	0.790	0.785	0.781	0.776	0.772	0.770	0.766	0.761	0.758	0.754	0.750	0.746	0.742	0.739	0.735	0.731	0.726	0.724	0.719	0.716	0.711	0.708	0.702	0.699	0.695	0.690	0.685	0.682	0.678	0.672	0.669	0.664	0.659	0.655	0.650	0.645	0.640	0.635	0.630	0.625	0.621	0.616	0.610	0.605	0.600	0.596	0.590	0.585	0.580	0.575	0.570	0.565	0.560	0.556	0.550	0.546	0.542	0.538	0.534	0.529	0.524	0.520	0.516	0.512	0.510	0.506	0.502	0.500	0.498	0.495	0.494	0.491	0.490	0.489	0.488	0.488	0.488	0.486	0.486	0.488	0.489	0.490	0.492	0.494	0.496	0.499	0.502	0.505	0.510	0.512	0.519	0.524	0.528	0.534	0.540	0.546	0.552	0.559	0.566	0.574	0.582	0.590	0.599	100.000	5.000	2.000	1.000	3.000	0.000	0.000	0.000	0.000	0.000	0.000	0.000	0.000	0.000	0.000	0.000	0.000	0.000	-0.719	-0.745	-0.771	-0.796	-0.822	-0.849	-0.875	-0.904	-0.930	-0.958	-0.985	-1.012	-1.041	-1.070	-1.098	-1.126	-1.154	-1.182	-1.210	-1.238	-1.265	-1.292	-1.320	-1.348	-1.375	-1.402	-1.429	-1.455	-1.480	-1.506	-1.532	-1.556	-1.581	-1.605	-1.629	-1.652	-1.675	-1.696	-1.719	-1.740	-1.761	-1.781	-1.801	-1.821	-1.840	-1.858	-1.876	-1.892	-1.909	-1.925	-1.941	-1.956	-1.971	-1.986	-1.999	-2.013	-2.025	-2.038	-2.049	-2.060	-2.071	-2.081	-2.091	-2.101	-2.110	-2.120	-2.128	-2.136	-2.144	-2.152	-2.160	-2.166	-2.172	-2.179	-2.185	-2.191	-2.198	-2.202	-2.208	-2.211	-2.216	-2.220	-2.224	-2.228	-2.231	-2.235	-2.239	-2.240	-2.242	-2.246	-2.248	-2.250	-2.250	-2.251	-2.252	-2.254	-2.255	-2.254	-2.254	-2.254	-2.252	-2.252	-2.251	-2.250	-2.249	-2.248	-2.245	-2.244	-2.240	-2.238	-2.235	-2.230	-2.226	-2.224	-2.219	-2.214	-2.210	-2.205	-2.201	-2.196	-2.190	-2.185	-2.179	-2.174	-2.166	-2.160	-2.154	-2.146	-2.140	-2.132	-2.125	-2.118	-2.110	-2.102	-2.095	-2.086	-2.078	-2.069	-2.061	-2.052	-2.042	-2.034	-2.024	-2.014	-2.004	-1.995	-1.984	-1.972	-1.961	-1.951	-1.940	-1.928	-1.916	-1.904	-1.891	-1.880	-1.866	-1.852	-1.839	-1.825	-1.810	-1.796	-1.781	-1.766	-1.751	-1.735	-1.719	-1.702	-1.685	-1.670	-1.652	-1.635	-1.616	-1.599	-1.580	-1.561	-1.542	-1.524	-1.505	-1.484	-1.466	-1.446	-1.426	-1.405	-1.385	-1.365	-1.344	-1.324	-1.302	-1.282	-1.261	-1.241	-1.219	-1.199	-1.178	-1.156	-1.135	-1.115	-1.094	-1.072	-1.054	-1.032	-1.011	-0.991	-0.970	-0.950	-0.931	-0.910	-0.891	-0.871	-0.851	-0.831	-0.814	-0.795	-0.775	-0.756	-0.739	-0.720	-0.701	-0.684	-0.668	-0.650	-0.632	-0.616	-0.599	-0.584	-0.568	-0.551	-0.536	-0.521	-0.506	-0.491	-0.479	-0.464	-0.451	-0.438	-0.425	-0.411	-0.400	-0.389	-0.378	-0.366	-0.355	-0.345	-0.334	-0.324	-0.314	-0.305	-0.296	-0.288	-0.280	-0.272	-0.265	-0.258	-0.250	-0.242	-0.238	-0.231	-0.225	-0.219	-0.214	-0.208	-0.201	-0.196	-0.192	-0.186	-0.182	-0.178	-0.174	-0.169	-0.164	-0.160	-0.156	-0.151	-0.146	-0.142	-0.139	-0.134	-0.130	-0.125	-0.121	-0.116	-0.111	-0.108	-0.102	-0.098	-0.094	-0.090	-0.085	-0.080	-0.076	-0.071	-0.068	-0.064	-0.060	-0.055	-0.052	-0.048	-0.044	-0.041	-0.039	-0.036	-0.034	-0.031	-0.030	-0.029	-0.029	-0.029	-0.028	-0.028	-0.029	-0.031	-0.034	-0.036	-0.039	-0.042	-0.048	-0.052	-0.058	-0.064	-0.070	-0.078	-0.086	-0.095	-0.105	-0.115	-0.125	-0.136	-0.148	-0.160	-0.172	-0.186	-0.201	-0.215	-0.230	-0.246	-0.261	-0.278	-0.295	-0.311	-0.330	-0.349	-0.366	-0.385	-0.404	-0.422	-0.441	-0.461	-0.480	-0.500	-0.519	-0.539	-0.559	-0.578	-0.599	-0.618	-0.636	-0.656	-0.676	-0.694	-0.712	-0.731	-0.749	-0.768	-0.786	-0.802	-0.820	-0.838	-0.854	-0.870	-0.884	-0.900	-0.915	-0.930	-0.944	-0.956	-0.970	-0.982	-0.994	-1.006	-1.016	-1.029	-1.038	-1.048	-1.056	-1.066	-1.075	-1.082	-1.090	-1.098	-1.104	-1.110	-1.116	-1.121	-1.126	-1.130	-1.136	-1.139	-1.144	-1.146	-1.150	-1.152	-1.155	-1.159	-1.161	-1.164	-1.166	-1.169	-1.171	-1.172	-1.175	-1.176	-1.180	-1.182	-1.184	-1.186	-1.190	-1.192	-1.196	-1.199	-1.202	-1.208	-1.210	-1.215	-1.220	-1.225	-1.230	-1.238	-1.244	-1.250	-1.258	-1.265	-1.272	-1.281	-1.289	-1.299	-1.308	-1.318	-1.329	-1.339	-1.349	-1.360	-1.372	-1.384	-1.395	-1.408	-1.419	-1.432	-1.446	-1.458	-1.470	-1.484	-1.498	-1.510	-1.521	-1.535	-1.548	-1.560	-1.572	-1.585	-1.598	-1.608	-1.619	-1.630	-1.640	-1.650	-1.660	-1.669	-1.678	-1.684	-1.691	-1.699	-1.706	-1.711	-1.716	-1.720	-1.725	-1.728	-1.730	-1.732	-1.734	-1.735	-1.735	-1.735	-1.735	-1.734	-1.731	-1.729	-1.728	-1.722	-1.720	-1.716	-1.711	-1.708	-1.702	-1.698	-1.691	-1.688	-1.681	-1.676	-1.670	-1.665	-1.659	-1.654	-1.648	-1.642	-1.638	-1.632	-1.628	-1.622	-1.619	-1.614	-1.611	-1.608	-1.605	-1.602	-1.600	-1.598	-1.596	-1.596	-1.596	-1.596	-1.598	-1.598	-1.600	-1.600	-1.602	-1.606	-1.609	-1.612	-1.616	-1.621	-1.626	-1.631	-1.638	-1.642	-1.648	-1.654	-1.661	-1.668	-1.675	-1.682	-1.689	-1.696	-1.704	-1.711	-1.718	-1.725	-1.732	-1.739	-1.746	-1.752	-1.760	-1.766	-1.772	-1.779	-1.784	-1.789	-1.794	-1.799	-1.802	-1.806	-1.810	-1.812	-1.814	-1.816	-1.819	-1.820	-1.819	-1.820	-1.819	-1.818	-1.816	-1.814	-1.810	-1.808	-1.804	-1.799	-1.794	-1.789	-1.782	-1.776	-1.771	-1.764	-1.756	-1.748	-1.739	-1.730	-1.722	-1.712	-1.704	-1.692	-1.682	-1.672	-1.661	-1.651	-1.641	-1.630	-1.619	-1.608	-1.598	-1.585	-1.576	-1.565	-1.554	-1.544	-1.532	-1.521	-1.511	-1.502	-1.492	-1.484	-1.472	-1.464	-1.455	-1.446	-1.439	-1.431	-1.422	-1.416	-1.408	-1.401	-1.395	-1.388	-1.381	-1.375	-1.370	-1.365	-1.360	-1.355	-1.350	-1.344	-1.340	-1.335	-1.331	-1.326	-1.324	-1.319	-1.316	-1.311	-1.308	-1.305	-1.301	-1.298	-1.294	-1.290	-1.285	-1.282	-1.279	-1.274	-1.270	-1.266	-1.262	-1.258	-1.254	-1.249	-1.245	-1.240	-1.236	-1.230	-1.226	-1.220	-1.215	-1.210	-1.205	-1.200	-1.195	-1.189	-1.182	-1.178	-1.172	-1.166	-1.160	-1.154	-1.148	-1.140	-1.134	-1.128	-1.121	-1.114	-1.106	-1.100	-1.092	-1.085	-1.078	-1.070	-1.061	-1.055	-1.046	-1.039	-1.030	-1.021	-1.011	-1.004	-0.994	-0.985	-0.975	-0.965	-0.955	-0.945	-0.935	-0.924	-0.915	-0.904	-0.892	-0.881	-0.870	-0.859	-0.846	-0.835	-0.822	-0.811	-0.800	-0.788	-0.775	-0.764	-0.750	-0.739	-0.726	-0.715	-0.702	-0.690	-0.679	-0.666	-0.655	-0.644	-0.634	-0.622	-0.612	-0.601	-0.591	-0.582	-0.572	-0.564	-0.556	-0.548	-0.540	-0.532	-0.526	-0.520	-0.515	-0.510	-0.506	-0.501	-0.499	-0.495	-0.491	-0.490	-0.488	-0.488	-0.486	-0.486	-0.488	-0.488	-0.489	-0.490	-0.492	-0.494	-0.496	-0.500	-0.502	-0.506	-0.510	-0.514	-0.518	-0.521	-0.525	-0.530	-0.532	-0.538	-0.541	-0.546	-0.550	-0.552	-0.556	-0.559	-0.561	-0.565	-0.566	-0.569	-0.570	-0.571	-0.571	-0.571	-0.571	-0.570	-0.569	-0.566	-0.564	-0.561	-0.559	-0.554	-0.549	-0.545	-0.539	-0.531	-0.526	-0.519	-0.511	-0.502	-0.494	-0.485	-0.475	-0.465	-0.455	-0.445	-0.434	-0.422	-0.412	-0.400	-0.389	-0.376	-0.364	-0.351	-0.340	-0.328	-0.315	-0.304	-0.291	-0.280	-0.268	-0.256	-0.244	-0.232	-0.221	-0.211	-0.200	-0.190	-0.180	-0.169	-0.160	-0.151	-0.141	-0.132	-0.125	-0.116	-0.109	-0.101	-0.095	-0.089	-0.082	-0.076	-0.071	-0.065	-0.061	-0.056	-0.052	-0.049	-0.045	-0.041	-0.039	-0.035	-0.032	-0.030	-0.029	-0.026	-0.024	-0.022	-0.021	-0.020	-0.019	-0.018	-0.016	-0.016	-0.015	-0.015	-0.015	-0.014	-0.014	-0.014	-0.012	-0.014	-0.014	-0.015	-0.015	-0.016	-0.016	-0.016	-0.018	-0.018	-0.018	-0.019	-0.020	-0.021	-0.022	-0.024	-0.025	-0.025	-0.026	-0.028	-0.028	-0.030	-0.030	-0.031	-0.032	-0.034	-0.035	-0.036	-0.036	-0.038	-0.039	-0.039	-0.040	-0.041	-0.041	-0.041	-0.041	-0.041	-0.041	-0.041	-0.040	-0.040	-0.039	-0.038	-0.038	-0.036	-0.034	-0.032	-0.030	-0.029	-0.026	-0.024	-0.022	-0.020	-0.018	-0.015	-0.012	-0.010	-0.008	-0.006	-0.002	0.000	0.002	0.004	0.006	0.008	0.010	0.011	0.014	0.015	0.018	0.018	0.018	0.019	0.019	0.020	0.019	0.019	0.018	0.016	0.015	0.012	0.010	0.009	0.005	0.002	-0.002	-0.005	-0.009	-0.014	-0.019	-0.024	-0.029	-0.034	-0.039	-0.045	-0.051	-0.058	-0.064	-0.070	-0.076	-0.082	-0.089	-0.094	-0.101	-0.108	-0.114	-0.121	-0.126	-0.132	-0.138	-0.144	-0.149	-0.154	-0.159	-0.162	-0.168	-0.171	-0.174	-0.178	-0.181	-0.182	-0.185	-0.188	-0.188	-0.190	-0.190	-0.190	-0.190	-0.190	-0.189	-0.189	-0.188	-0.185	-0.184	-0.181	-0.179	-0.176	-0.175	-0.171	-0.168	-0.164	-0.160	-0.156	-0.152	-0.150	-0.146	-0.141	-0.138	-0.132	-0.129	-0.124	-0.120	-0.116	-0.112	-0.108	-0.104	-0.100	-0.096	-0.092	-0.089	-0.085	-0.082	-0.079	-0.076	-0.074	-0.071	-0.069	-0.066	-0.065	-0.062	-0.061	-0.059	-0.058	-0.056	-0.055	-0.054	-0.052	-0.052	-0.051	-0.050	-0.050	-0.051	-0.051	-0.051	-0.051	-0.054	-0.054	-0.055	-0.056	-0.058	-0.059	-0.061	-0.062	-0.065	-0.066	-0.069	-0.071	-0.075	-0.078	-0.081	-0.084	-0.089	-0.091	-0.096	-0.099	-0.102	-0.108	-0.112	-0.118	-0.121	-0.128	-0.132	-0.139	-0.142	-0.149	-0.155	-0.160	-0.166	-0.172	-0.179	-0.185	-0.190	-0.196	-0.202	-0.208	-0.214	-0.220	-0.225	-0.231	-0.238	-0.242	-0.248	-0.252	-0.258	-0.261	-0.266	-0.271	-0.275	-0.279	-0.281	-0.285	-0.289	-0.291	-0.294	-0.295	-0.298	-0.299	-0.301	-0.301	-0.304	-0.304	-0.305	-0.304	-0.305	-0.305	-0.305	-0.305	-0.305	-0.304	-0.304	-0.304	-0.304	-0.302	-0.302	-0.302	-0.304	-0.302	-0.304	-0.304	-0.305	-0.306	-0.308	-0.309	-0.310	-0.312	-0.315	-0.318	-0.321	-0.324	-0.328	-0.331	-0.336	-0.341	-0.346	-0.351	-0.358	-0.364	-0.370	-0.376	-0.384	-0.390	-0.398	-0.405	-0.414	-0.421	-0.430	-0.436	-0.444	-0.452	-0.461	-0.469	-0.476	-0.484	-0.491	-0.499	-0.506	-0.514	-0.520	-0.526	-0.532	-0.538	-0.544	-0.548	-0.554	-0.558	-0.561	-0.564	-0.566	-0.569	-0.571	-0.572	-0.572	-0.574	-0.572	-0.572	-0.571	-0.570	-0.568	-0.565	-0.562	-0.558	-0.555	-0.550	-0.546	-0.540	-0.536	-0.530	-0.524	-0.518	-0.511	-0.504	-0.498	-0.491	-0.482	-0.475	-0.468	-0.459	-0.451	-0.444	-0.436	-0.429	-0.420	-0.411	-0.404	-0.396	-0.388	-0.380	-0.372	-0.365	-0.358	-0.350	-0.342	-0.334	-0.328	-0.320	-0.314	-0.308	-0.301	-0.295	-0.289	-0.282	-0.279	-0.272	-0.268	-0.262	-0.258	-0.254	-0.249	-0.245	-0.240	-0.238	-0.234	-0.230	-0.226	-0.225	-0.221	-0.220	-0.216	-0.215	-0.214	-0.211	-0.210	-0.209	-0.208	-0.206	-0.206	-0.206	-0.206	-0.205	-0.205	-0.205	-0.205	-0.206	-0.206	-0.206	-0.208	-0.209	-0.209	-0.210	-0.210	-0.211	-0.212	-0.215	-0.215	-0.216	-0.218	-0.219	-0.220	-0.222	-0.224	-0.225	-0.228	-0.229	-0.230	-0.231	-0.231	-0.234	-0.234	-0.235	-0.235	-0.236	-0.236	-0.238	-0.238	-0.238	-0.238	-0.236	-0.236	-0.234	-0.234	-0.232	-0.230	-0.228	-0.225	-0.222	-0.219	-0.216	-0.212	-0.208	-0.204	-0.199	-0.194	-0.189	-0.182	-0.178	-0.170	-0.162	-0.156	-0.148	-0.140	-0.132	-0.124	-0.115	-0.105	-0.095	-0.086	-0.076	-0.066	-0.056	-0.045	-0.035	-0.024	-0.014	-0.002	0.009	0.020	0.031	0.042	0.054	0.064	0.076	0.088	0.096	0.108	0.118	0.129	0.138	0.148	0.156	0.166	0.175	0.184	0.191	0.199	0.205	0.212	0.219	0.224	0.230	0.234	0.239	0.242	0.245	0.249	0.250	0.251	0.252	0.254	0.254	0.254	0.252	0.252	0.251	0.249	0.246	0.244	0.240	0.238	0.234	0.229	0.225	0.221	0.216	0.210	0.206	0.201	0.196	0.191	0.186	0.181	0.176	0.171	0.168	0.162	0.159	0.155	0.152	0.149	0.146	0.144	0.141	0.140	0.138	0.138	0.138	0.138	0.139	0.141	0.142	0.145	0.149	0.151	0.158	0.161	0.166	0.172	0.179	0.188	0.194	0.202	0.211	0.220	0.231	0.240	0.251	0.261	0.272	0.284	0.295	0.308	0.320	0.332	0.345	0.358	0.370	0.382	0.395	0.408	0.420	0.432	0.444	0.456	0.468	0.479	0.490	0.500	0.511	0.520	0.529	0.538	0.546	0.554	0.562	0.569	0.576	0.582	0.586	0.592	0.596	0.599	0.601	0.604	0.606	0.608	0.608	0.609	0.608	0.608	0.605	0.604	0.601	0.600	0.596	0.592	0.589	0.585	0.580	0.576	0.571	0.565	0.561	0.556	0.550	0.545	0.540	0.534	0.528	0.521	0.518	0.511	0.506	0.501	0.496	0.492	0.488	0.482	0.479	0.475	0.472	0.469	0.466	0.462	0.460	0.459	0.458	0.455	0.455	0.454	0.454	0.452	0.454	0.454	0.455	0.455	0.456	0.459	0.460	0.461	0.464	0.466	0.469	0.471	0.472	0.476	0.479	0.482	0.484	0.488	0.490	0.494	0.496	0.499	0.502	0.505	0.507	0.510	0.514	0.515	0.516	0.519	0.521	0.522	0.522	0.525	0.526	0.526	0.526	0.526	0.526	0.525	0.525	0.524	0.522	0.521	0.519	0.516	0.514	0.510	0.507	0.504	0.499	0.495	0.490	0.482	0.478	0.471	0.464	0.456	0.450	0.441	0.434	0.425	0.416	0.408	0.398	0.386	0.376	0.365	0.354	0.342	0.330	0.319	0.305	0.294	0.281	0.268	0.254	0.242	0.229	0.215	0.201	0.188	0.174	0.160	0.148	0.134	0.120	0.106	0.095	0.081	0.069	0.058	0.045	0.034	0.024	0.014	0.002	-0.008	-0.015	-0.024	-0.032	-0.039	-0.045	-0.051	-0.055	-0.060	-0.064	-0.066	-0.069	-0.070	-0.071	-0.070	-0.069	-0.068	-0.064	-0.061	-0.058	-0.052	-0.048	-0.041	-0.034	-0.026	-0.018	-0.010	0.000	0.009	0.020	0.030	0.041	0.052	0.065	0.076	0.089	0.101	0.115	0.128	0.141	0.154	0.168	0.180	0.192	0.205	0.218	0.230	0.242	0.255	0.266	0.278	0.289	0.299	0.310	0.320	0.330	0.338	0.346	0.355	0.362	0.370	0.375	0.382	0.388	0.392	0.398	0.401	0.405	0.409	0.411	0.414	0.416	0.418	0.419	0.419	0.420	0.420	0.419	0.419	0.418	0.416	0.415	0.414	0.412	0.411	0.409	0.406	0.404	0.401	0.399	0.396	0.394	0.391	0.388	0.385	0.382	0.380	0.378	0.375	0.371	0.370	0.368	0.365	0.362	0.361	0.359	0.358	0.355	0.354	0.352	0.351	0.351	0.350	0.349	0.349	0.348	0.348	0.349	0.348	0.348	0.349	0.350	0.350	0.351	0.352	0.354	0.355	0.359	0.360	0.362	0.364	0.368	0.370	0.374	0.376	0.379	0.384	0.388	0.390	0.395	0.400	0.404	0.408	0.412	0.418	0.422	0.428	0.434	0.438	0.444	0.449	0.454	0.459	0.464	0.469	0.474	0.480	0.484	0.489	0.494	0.499	0.502	0.507	0.510	0.514	0.518	0.520	0.522	0.525	0.528	0.529	0.530	0.530	0.530	0.531	0.531	0.529	0.528	0.525	0.522	0.519	0.516	0.512	0.506	0.502	0.496	0.490	0.484	0.478	0.470	0.462	0.454	0.445	0.436	0.428	0.418	0.408	0.398	0.386	0.376	0.365	0.354	0.344	0.332	0.321	0.311	0.300	0.289	0.279	0.268	0.258	0.248	0.238	0.228	0.219	0.209	0.200	0.192	0.185	0.178	0.170	0.164	0.156	0.152	0.146	0.141	0.138	0.134	0.131	0.128	0.126	0.125	0.124	0.122	0.122	0.122	0.122	0.124	0.125	0.128	0.130	0.131	0.134	0.138	0.140	0.145	0.148	0.152	0.156	0.160	0.165	0.169	0.174	0.178	0.181	0.186	0.191	0.195	0.200	0.204	0.209	0.212	0.215	0.219	0.222	0.226	0.229	0.231	0.232	0.235	0.238	0.239	0.240	0.240	0.241	0.241	0.241	0.241	0.241	0.240	0.239	0.238	0.238	0.235	0.232	0.230	0.228	0.224	0.221	0.218	0.214	0.210	0.206	0.202	0.198	0.194	0.188	0.182	0.179	0.174	0.169	0.164	0.160	0.154	0.149	0.144	0.140	0.134	0.130	0.126	0.121	0.116	0.112	0.109	0.105	0.101	0.098	0.094	0.092	0.090	0.086	0.084	0.082	0.081	0.080	0.079	0.079	0.078	0.076	0.078	0.078	0.079	0.080	0.081	0.082	0.085	0.086	0.090	0.092	0.095	0.098	0.102	0.105	0.110	0.112	0.118	0.121	0.126	0.131	0.136	0.140	0.146	0.150	0.155	0.159	0.164	0.168	0.172	0.176	0.181	0.185	0.189	0.192	0.195	0.199	0.202	0.205	0.205	0.208	0.210	0.211	0.211	0.211	0.211	0.211	0.209	0.209	0.208	0.205	0.202	0.199	0.198	0.194	0.190	0.185	0.181	0.175	0.170	0.165	0.159	0.152	0.148	0.140	0.135	0.128	0.120	0.114	0.108	0.100	0.094	0.086	0.080	0.074	0.068	0.061	0.055	0.050	0.045	0.040	0.035	0.032	0.029	0.026	0.022	0.021	0.020	0.019	0.019	0.019	0.020	0.021	0.024	0.026	0.030	0.035	0.040	0.045	0.051	0.058	0.066	0.074	0.082	0.092	0.102	0.114	0.125	0.138	0.149	0.161	0.176	0.190	0.204	0.218	0.232	0.248	0.262	0.278	0.294	0.310	0.326	0.342	0.358	0.375	0.390	0.406	0.421	0.438	0.454	0.469	0.484	0.500	0.514	0.528	0.542	0.556	0.571	0.584	0.596	0.609	0.621	0.634	0.644	0.656	0.666	0.676	0.685	0.695	0.704	0.712	0.721	0.729	0.736	0.744	0.750	0.756	0.762	0.768	0.772	0.778	0.781	0.786	0.790	0.794	0.796	0.799	0.802	0.804	0.806	0.809	0.810	0.811	0.814	0.814	0.815	0.815	0.815	0.816	0.815	0.815	0.815	0.815	0.814	0.814	0.812	0.812	0.810	0.810	0.809	0.806	0.806	0.805	0.802	0.801	0.801	0.799	0.796	0.795	0.795	0.792	0.791	0.790	0.789	0.788	0.786	0.785	0.784	0.784	0.784	0.784	0.784	0.784	0.782	0.782	0.784	0.785	0.785	0.786	0.789	0.790	0.792	0.794	0.798	0.799	0.802	0.805	0.810	0.814	0.818	0.822	0.826	0.832	0.838	0.842	0.850	0.856	0.862	0.869	0.876	0.884	0.891	0.899	0.908	0.916	0.925	0.934	0.944	0.952	0.962	0.972	0.984	0.992	1.002	1.012	1.024	1.034	1.044	1.054	1.065	1.075	1.085	1.095	1.105	1.115	1.124	1.135	1.142	1.152	1.161	1.170	1.178	1.186	1.192	1.200	1.206	1.212	1.219	1.224	1.228	1.232	1.236	1.239	1.241	1.242	1.245	1.245	1.245	1.245	1.244	1.242	1.240	1.236	1.234	1.230	1.225	1.220	1.215	1.209	1.201	1.194	1.186	1.178	1.169	1.159	1.150	1.139	1.129	1.119	1.106	1.095	1.082	1.070	1.058	1.045	1.032	1.018	1.004	0.990	0.976	0.962	0.949	0.934	0.920	0.905	0.890	0.875	0.860	0.845	0.830	0.815	0.801	0.785	0.771	0.756	0.742	0.728	0.714	0.699	0.686	0.671	0.659	0.645	0.632	0.620	0.609	0.596	0.585	0.574	0.562	0.551	0.542	0.532	0.522	0.514	0.507	0.499	0.491	0.484	0.478	0.472	0.466	0.461	0.458	0.454	0.450	0.446	0.444	0.441	0.440	0.439	0.438	0.439	0.439	0.439	0.440	0.440	0.441	0.442	0.445	0.448	0.449	0.452	0.454	0.455	0.459	0.461	0.464	0.466	0.468	0.470	0.471	0.472	0.474	0.475	0.476	0.476	0.476	0.476	0.476	0.476	0.474	0.472	0.471	0.469	0.465	0.461	0.459	0.454	0.450	0.445	0.439	0.435	0.429	0.422	0.416	0.410	0.402	0.396	0.390	0.382	0.375	0.369	0.361	0.356	0.349	0.342	0.336	0.331	0.325	0.320	0.315	0.310	0.306	0.304	0.300	0.298	0.295	0.294	0.292	0.292	0.292	0.294	0.296	0.299	0.301	0.305	0.309	0.314	0.319	0.325	0.332	0.340	0.348	0.356	0.364	0.374	0.384	0.394	0.405	0.415	0.426	0.438	0.449	0.461	0.472	0.485	0.499	0.510	0.524	0.536	0.549	0.561	0.574	0.588	0.599	0.612	0.625	0.636	0.649	0.660	0.672	0.684	0.695	0.708	0.718	0.729	0.739	0.750	0.760	0.769	0.780	0.790	0.799	0.809	0.818	0.828	0.836	0.845	0.854	0.862	0.872	0.881	0.890	0.898	0.908	0.916	0.926	0.934	0.944	0.952	0.962	0.971	0.980	0.990	0.999	1.009	1.019	1.028	1.038	1.048	1.059	1.069	1.079	1.089	1.100	1.110	1.120	1.130	1.140	1.150	1.159	1.170	1.179	1.188	1.198	1.205	1.215	1.222	1.229	1.236	1.244	1.250	1.254	1.260	1.265	1.268	1.270	1.272	1.274	1.274	1.274	1.272	1.271	1.269	1.265	1.260	1.254	1.248	1.239	1.230	1.221	1.210	1.198	1.184	1.170	1.154	1.138	1.121	1.102	1.082	1.061	1.040	1.018	0.995	0.970	0.945	0.919	0.891	0.865	0.836	0.806	0.778	0.746	0.715	0.684	0.651	0.619	0.585	0.552	0.520	0.485	0.451	0.416	0.381	0.348	0.312	0.278	0.242	0.209	0.175	0.141	0.108	0.072	0.040	0.008	-0.025	-0.058	-0.089	-0.120	-0.151	-0.182	-0.211	-0.240	-0.270	-0.298	-0.325	-0.351	-0.378	-0.404	-0.429	-0.454	-0.476	-0.500	-0.522	-0.545	-0.565	-0.586	-0.605	-0.626	-0.645	-0.662	-0.680	-0.698	-0.714	-0.730	-0.746	-0.761	-0.775	-0.789	-0.802	-0.816	-0.829	-0.842	-0.854	-0.865	-0.876	-0.888	-0.898	-0.908	-0.918	-0.926	-0.936	-0.945	-0.954	-0.962	-0.970	-0.978	-0.985	-0.991	-0.998	-1.005	-1.010	-1.016	-1.021	-1.026	-1.031	-1.036	-1.041	-1.045	-1.050	-1.052	-1.056	-1.059	-1.062	-1.065	-1.068	-1.070	-1.071	-1.072	-1.074	-1.076	-1.076	-1.078	-1.078	-1.079	-1.079	-1.079	-1.080	-1.080	-1.080	-1.080	-1.081	-1.080	-1.081	-1.081	-1.081	-1.081	-1.082	-1.084	-1.084	-1.084	-1.086	-1.088	-1.088	-1.089	-1.090	-1.092	-1.094	-1.096	-1.099	-1.101	-1.104	-1.106	-1.110	-1.112	-1.116	-1.120	-1.122	-1.126	-1.131	-1.135	-1.139	-1.142	-1.148	-1.151	-1.156	-1.159	-1.164	-1.169	-1.172	-1.176	-1.180	-1.185	-1.188	-1.191	-1.195	-1.199	-1.201	-1.205	-1.208	-1.211	-1.212	-1.215	-1.218	-1.220	-1.222	-1.224	-1.226	-1.229	-1.230	-1.232	-1.234	-1.235	-1.236	-1.239	-1.240	-1.244	-1.245	-1.248	-1.250	-1.252	-1.256	-1.259	-1.262	-1.266	-1.271	-1.275	-1.280	-1.285	-1.291	-1.299	-1.305	-1.314	-1.322	-1.332	-1.341	-1.352	-1.364	-1.376	-1.388	-1.401	-1.415	-1.430	-1.446	-1.462	-1.480	-1.498	-1.516	-1.536	-1.555	-1.576	-1.598	-1.620	-1.641	-1.664	-1.689	-1.712	-1.736	-1.762	-1.789	-1.815	-1.841	-1.868	-1.895	-1.921	-1.950	-1.976	-2.005	-2.033	-2.060	-2.089	-2.116	-2.145	-2.172	-2.200	-2.228	-2.254	-2.281	-2.309	-2.335	-2.360	-2.386	-2.412	-2.436	-2.461	-2.486	-2.509	-2.532	-2.556	-2.578	-2.599	-2.620	-2.641	-2.661	-2.681	-2.700	-2.718	-2.736	-2.754	-2.771	-2.788	-2.802	-2.819	-2.832	-2.846	-2.861	-2.874	-2.886	-2.899	-2.911	-2.922	-2.934	-2.944	-2.954	-2.964	-2.972	-2.982	-2.991	-2.999	-3.008	-3.014	-3.021	-3.029	-3.035	-3.042	-3.048	-3.055	-3.060	-3.065	-3.071	-3.076	-3.080	-3.085	-3.089	-3.092	-3.098	-3.101	-3.104	-3.108	-3.110	-3.112	-3.115	-3.118	-3.120	-3.121	-3.121	-3.122	-3.122	-3.122	-3.122	-3.122	-3.121	-3.119	-3.118	-3.115	-3.114	-3.110	-3.106	-3.102	-3.098	-3.091	-3.086	-3.079	-3.072	-3.065	-3.058	-3.049	-3.040	-3.029	-3.019	-3.009	-2.996	-2.984	-2.970	-2.956	-2.942	-2.926	-2.911	-2.895	-2.878	-2.860	-2.841	-2.822	-2.802	-2.782	-2.761	-2.740	-2.718	-2.695	-2.672	-2.649	-2.624	-2.599	-2.574	-2.548	-2.521	-2.495	-2.469	-2.440	-2.414	-2.385	-2.358	-2.329	-2.300	-2.271	-2.242	-2.214	-2.184	-2.155	-2.125	-2.096	-2.066	-2.036	-2.007	-1.979	-1.948	-1.919	-1.890	-1.861	-1.834	-1.804	-1.775	-1.748	-1.720	-1.692	-1.665	-1.638	-1.611	-1.585	-1.559	-1.532	-1.509	-1.482	-1.459	-1.435	-1.410	-1.388	-1.364	-1.341	-1.319	-1.298	-1.278	-1.256	-1.236	-1.216	-1.195	-1.175	-1.156	-1.138	-1.120	-1.102	-1.086	-1.069	-1.051	-1.035	-1.019	-1.002	-0.986	-0.971	-0.956	-0.941	-0.926	-0.911	-0.898	-0.882	-0.868	-0.854	-0.840	-0.825	-0.812	-0.798	-0.784	-0.770	-0.755	-0.741	-0.726	-0.712	-0.698	-0.684	-0.669	-0.655	-0.639	-0.624	-0.609	-0.594	-0.578	-0.561	-0.545	-0.530	-0.512	-0.495	-0.479	-0.461	-0.444	-0.426	-0.409	-0.391	-0.372	-0.355	-0.336	-0.316	-0.298	-0.280	-0.260	-0.241	-0.221	-0.204	-0.184	-0.164	-0.145	-0.125	-0.106	-0.088	-0.069	-0.050	-0.031	-0.014	0.005	0.022	0.040	0.058	0.074	0.091	0.108	0.124	0.139	0.154	0.168	0.182	0.196	0.210	0.222	0.234	0.246	0.258	0.269	0.279	0.289	0.298	0.306	0.314	0.322	0.329	0.336	0.342	0.346	0.352	0.356	0.361	0.365	0.368	0.370	0.374	0.375	0.376	0.378	0.379	0.379	0.378	0.379	0.378	0.376	0.375	0.372	0.371	0.370	0.368	0.365	0.362	0.358	0.355	0.351	0.346	0.342	0.338	0.332	0.329	0.324	0.318	0.311	0.305	0.300	0.292	0.286	0.280	0.272	0.265	0.256	0.249	0.240	0.231	0.221	0.212	0.204	0.192	0.182	0.171	0.161	0.150	0.138	0.126	0.114	0.101	0.088	0.074	0.060	0.046	0.030	0.016	0.001	-0.015	-0.031	-0.048	-0.064	-0.081	-0.099	-0.116	-0.135	-0.154	-0.171	-0.190	-0.210	-0.229	-0.249	-0.269	-0.290	-0.311	-0.331	-0.352	-0.374	-0.395	-0.416	-0.439	-0.461	-0.484	-0.506	-0.529	-0.551	-0.574	-0.596	-0.620	-0.642	-0.665	-0.690	-0.712	-0.735	-0.759	-0.781	-0.806	-0.829	-0.854	-0.878	-0.900	-0.922	-0.946	-0.969	-0.992	-1.014	-1.036	-1.059	-1.081	-1.102	-1.124	-1.146	-1.168	-1.188	-1.209	-1.229	-1.249	-1.269	-1.289	-1.308	-1.326	-1.344	-1.361	-1.380	-1.398	-1.414	-1.430	-1.446	-1.462	-1.478	-1.492	-1.508	-1.521	-1.535	-1.549	-1.561	-1.574	-1.586	-1.598	-1.609	-1.620	-1.630	-1.640	-1.650	-1.660	-1.669	-1.676	-1.686	-1.694	-1.701	-1.708	-1.715	-1.721	-1.728	-1.735	-1.739	-1.745	-1.751	-1.755	-1.760	-1.765	-1.769	-1.772	-1.775	-1.779	-1.781	-1.784	-1.786	-1.788	-1.790	-1.792	-1.792	-1.794	-1.795	-1.796	-1.796	-1.796	-1.795	-1.795	-1.795	-1.794	-1.792	-1.790	-1.789	-1.788	-1.785	-1.782	-1.780	-1.778	-1.774	-1.771	-1.768	-1.764	-1.759	-1.755	-1.751	-1.746	-1.740	-1.735	-1.730	-1.725	-1.719	-1.712	-1.708	-1.701	-1.695	-1.688	-1.681	-1.674	-1.666	-1.660	-1.651	-1.645	-1.636	-1.629	-1.621	-1.612	-1.604	-1.596	-1.586	-1.578	-1.569	-1.559	-1.550	-1.540	-1.530	-1.520	-1.510	-1.499	-1.489	-1.478	-1.468	-1.456	-1.444	-1.434	-1.421	-1.409	-1.398	-1.384	-1.371	-1.358	-1.345	-1.331	-1.318	-1.304	-1.289	-1.275	-1.260	-1.246	-1.230	-1.215	-1.200	-1.185	-1.169	-1.152	-1.138	-1.121	-1.105	-1.089	-1.071	-1.055	-1.038	-1.021	-1.004	-0.988	-0.971	-0.954	-0.938	-0.920	-0.902	-0.886	-0.869	-0.852	-0.836	-0.819	-0.804	-0.786	-0.770	-0.754	-0.736	-0.721	-0.705	-0.689	-0.674	-0.656	-0.641	-0.626	-0.610	-0.595	-0.580	-0.565	-0.549	-0.535	-0.520	-0.504	-0.490	-0.475	-0.459	-0.445	-0.430	-0.415	-0.400	-0.386	-0.371	-0.356	-0.342	-0.328	-0.314	-0.299	-0.285	-0.270	-0.256	-0.241	-0.228	-0.214	-0.199	-0.185	-0.172	-0.159	-0.146	-0.132	-0.119	-0.105	-0.092	-0.080	-0.068	-0.056	-0.045	-0.034	-0.020	-0.009	0.001	0.012	0.022	0.034	0.044	0.054	0.064	0.071	0.080	0.089	0.098	0.106	0.115	0.122	0.130	0.138	0.145	0.151	0.158	0.165	0.171	0.176	0.182	0.190	0.195	0.200	0.205	0.211	0.216	0.221	0.226	0.231	0.235	0.241	0.246	0.250	0.254	0.259	0.262	0.269	0.272	0.276	0.279	0.282	0.286	0.291	0.294	0.298	0.300	0.302	0.305	0.308	0.309	0.311	0.312	0.315	0.315	0.316	0.316	0.316	0.316	0.316	0.315	0.312	0.311	0.309	0.306	0.302	0.300	0.296	0.291	0.286	0.282	0.276	0.270	0.262	0.256	0.249	0.240	0.231	0.224	0.214	0.205	0.194	0.184	0.174	0.161	0.150	0.138	0.125	0.114	0.100	0.088	0.074	0.060	0.046	0.030	0.016	0.001	-0.014	-0.029	-0.044	-0.059	-0.074	-0.091	-0.106	-0.122	-0.139	-0.154	-0.170	-0.186	-0.202	-0.218	-0.234	-0.250	-0.265	-0.281	-0.298	-0.312	-0.326	-0.342	-0.358	-0.372	-0.386	-0.401	-0.415	-0.430	-0.442	-0.456	-0.469	-0.482	-0.494	-0.506	-0.518	-0.529	-0.540	-0.551	-0.561	-0.571	-0.581	-0.590	-0.600	-0.608	-0.616	-0.625	-0.631	-0.639	-0.645	-0.652	-0.659	-0.664	-0.670	-0.675	-0.680	-0.685	-0.689	-0.694	-0.698	-0.701	-0.705	-0.709	-0.712	-0.715	-0.719	-0.722	-0.726	-0.729	-0.732	-0.736	-0.740	-0.744	-0.746	-0.750	-0.754	-0.758	-0.764	-0.768	-0.772	-0.778	-0.782	-0.789	-0.795	-0.801	-0.809	-0.815	-0.822	-0.830	-0.838	-0.848	-0.855	-0.864	-0.874	-0.884	-0.894	-0.904	-0.915	-0.925	-0.936	-0.949	-0.960	-0.971	-0.982	-0.995	-1.008	-1.020	-1.032	-1.045	-1.058	-1.069	-1.082	-1.095	-1.106	-1.119	-1.131	-1.144	-1.155	-1.165	-1.176	-1.188	-1.198	-1.208	-1.216	-1.226	-1.235	-1.242	-1.251	-1.258	-1.264	-1.271	-1.276	-1.281	-1.286	-1.289	-1.292	-1.296	-1.298	-1.300	-1.301	-1.301	-1.301	-1.301	-1.301	-1.300	-1.298	-1.296	-1.294	-1.290	-1.288	-1.284	-1.281	-1.276	-1.272	-1.269	-1.264	-1.259	-1.255	-1.250	-1.245	-1.240	-1.236	-1.231	-1.228	-1.224	-1.219	-1.215	-1.210	-1.208	-1.205	-1.201	-1.200	-1.196	-1.195	-1.192	-1.192	-1.191	-1.191	-1.191	-1.190	-1.191	-1.192	-1.194	-1.196	-1.199	-1.200	-1.202	-1.206	-1.210	-1.212	-1.218	-1.221	-1.226	-1.230	-1.235	-1.240	-1.245	-1.250	-1.255	-1.261	-1.266	-1.271	-1.276	-1.282	-1.288	-1.294	-1.298	-1.302	-1.306	-1.311	-1.316	-1.320	-1.324	-1.326	-1.330	-1.334	-1.336	-1.339	-1.340	-1.342	-1.344	-1.344	-1.346	-1.345	-1.345	-1.345	-1.344	-1.342	-1.340	-1.339	-1.336	-1.332	-1.329	-1.326	-1.322	-1.318	-1.314	-1.308	-1.301	-1.296	-1.290	-1.285	-1.279	-1.271	-1.264	-1.258	-1.250	-1.242	-1.235	-1.228	-1.219	-1.210	-1.202	-1.195	-1.188	-1.179	-1.170	-1.164	-1.155	-1.148	-1.139	-1.131	-1.124	-1.116	-1.109	-1.101	-1.094	-1.088	-1.080	-1.074	-1.069	-1.061	-1.056	-1.050	-1.045	-1.039	-1.034	-1.030	-1.025	-1.020	-1.015	-1.011	-1.006	-1.002	-1.000	-0.996	-0.992	-0.989	-0.985	-0.981	-0.979	-0.975	-0.971	-0.969	-0.965	-0.962	-0.959	-0.958	-0.954	-0.950	-0.948	-0.942	-0.939	-0.936	-0.931	-0.928	-0.924	-0.920	-0.916	-0.911	-0.908	-0.901	-0.896	-0.892	-0.888	-0.881	-0.876	-0.870	-0.865	-0.860	-0.855	-0.849	-0.842	-0.836	-0.830	-0.824	-0.818	-0.811	-0.805	-0.799	-0.791	-0.785	-0.779	-0.772	-0.765	-0.759	-0.751	-0.745	-0.738	-0.731	-0.724	-0.716	-0.710	-0.702	-0.696	-0.689	-0.681	-0.674	-0.668	-0.660	-0.652	-0.645	-0.638	-0.629	-0.622	-0.614	-0.606	-0.599	-0.590	-0.582	-0.575	-0.566	-0.558	-0.549	-0.540	-0.531	-0.522	-0.514	-0.504	-0.495	-0.486	-0.476	-0.468	-0.458	-0.448	-0.440	-0.430	-0.420	-0.411	-0.400	-0.391	-0.381	-0.371	-0.362	-0.352	-0.345	-0.335	-0.326	-0.318	-0.309	-0.300	-0.291	-0.284	-0.275	-0.268	-0.260	-0.254	-0.246	-0.240	-0.234	-0.228	-0.222	-0.216	-0.211	-0.206	-0.202	-0.198	-0.194	-0.191	-0.188	-0.184	-0.181	-0.179	-0.176	-0.175	-0.172	-0.171	-0.170	-0.168	-0.168	-0.166	-0.165	-0.164	-0.164	-0.162	-0.164	-0.162	-0.162	-0.161	-0.161	-0.160	-0.159	-0.159	-0.156	-0.155	-0.152	-0.151	-0.149	-0.146	-0.142	-0.140	-0.136	-0.132	-0.128	-0.124	-0.118	-0.111	-0.105	-0.100	-0.092	-0.085	-0.078	-0.069	-0.060	-0.050	-0.040	-0.030	-0.020	-0.009	0.004	0.015	0.028	0.040	0.052	0.066	0.079	0.092	0.106	0.120	0.135	0.149	0.162	0.178	0.192	0.206	0.221	0.235	0.250	0.265	0.279	0.292	0.306	0.320	0.332	0.345	0.359	0.370	0.382	0.394	0.405	0.416	0.426	0.438	0.448	0.455	0.465	0.474	0.481	0.489	0.496	0.502	0.507	0.515	0.520	0.524	0.529	0.532	0.536	0.539	0.542	0.545	0.548	0.549	0.551	0.551	0.554	0.554	0.554	0.554	0.555	0.555	0.554	0.552	0.552	0.552	0.551	0.550	0.549	0.546	0.545	0.542	0.540	0.540	0.538	0.535	0.532	0.530	0.529	0.525	0.524	0.521	0.519	0.515	0.514	0.511	0.507	0.505	0.504	0.501	0.499	0.496	0.494	0.491	0.489	0.488	0.485	0.482	0.480	0.479	0.476	0.475	0.474	0.472	0.470	0.470	0.469	0.469	0.468	0.466	0.468	0.466	0.466	0.466	0.466	0.466	0.468	0.469	0.469	0.469	0.471	0.471	0.472	0.474	0.475	0.476	0.479	0.479	0.481	0.481	0.482	0.485	0.486	0.486	0.488	0.489	0.490	0.490	0.490	0.490	0.491	0.490	0.490	0.489	0.489	0.488	0.484	0.482	0.481	0.479	0.475	0.472	0.469	0.464	0.461	0.456	0.451	0.446	0.440	0.435	0.429	0.424	0.418	0.409	0.402	0.395	0.389	0.381	0.374	0.366	0.359	0.351	0.344	0.336	0.328	0.320	0.312	0.305	0.298	0.291	0.284	0.278	0.270	0.262	0.258	0.251	0.246	0.240	0.235	0.229	0.225	0.221	0.216	0.214	0.210	0.206	0.204	0.200	0.199	0.196	0.194	0.192	0.191	0.189	0.189	0.188	0.186	0.186	0.185	0.185	0.185	0.185	0.185	0.185	0.185	0.186	0.186	0.186	0.188	0.188	0.189	0.189	0.190	0.190	0.191	0.192	0.192	0.194	0.194	0.196	0.196	0.199	0.200	0.201	0.201	0.204	0.205	0.206	0.209	0.211	0.212	0.215	0.216	0.220	0.222	0.226	0.229	0.231	0.235	0.238	0.241	0.245	0.249	0.252	0.256	0.260	0.264	0.269	0.272	0.276	0.280	0.282	0.288	0.291	0.294	0.298	0.301	0.305	0.306	0.310	0.312	0.315	0.316	0.319	0.321	0.321	0.321	0.321	0.321	0.321	0.320	0.320	0.318	0.315	0.314	0.311	0.308	0.305	0.301	0.298	0.294	0.289	0.284	0.279	0.274	0.269	0.264	0.258	0.252	0.246	0.241	0.235	0.229	0.224	0.219	0.212	0.208	0.202	0.198	0.192	0.189	0.184	0.180	0.176	0.174	0.169	0.166	0.164	0.161	0.159	0.158	0.155	0.154	0.152	0.151	0.151	0.151	0.150	0.150	0.150	0.149	0.150	0.150	0.150	0.150	0.150	0.150	0.150	0.150	0.150	0.149	0.148	0.146	0.146	0.145	0.144	0.141	0.140	0.138	0.135	0.132	0.130	0.126	0.122	0.119	0.114	0.109	0.105	0.100	0.094	0.089	0.084	0.078	0.071	0.065	0.059	0.054	0.048	0.041	0.034	0.028	0.021	0.015	0.010	0.004	-0.001	-0.008	-0.012	-0.016	-0.021	-0.026	-0.030	-0.034	-0.039	-0.041	-0.044	-0.046	-0.049	-0.049	-0.050	-0.051	-0.051	-0.052	-0.051	-0.050	-0.049	-0.048	-0.045	-0.044	-0.040	-0.036	-0.032	-0.029	-0.024	-0.020	-0.015	-0.010	-0.005	0.001	0.009	0.014	0.021	0.028	0.034	0.042	0.050	0.058	0.066	0.072	0.081	0.090	0.098	0.106	0.114	0.122	0.131	0.140	0.149	0.156	0.165	0.174	0.181	0.189	0.198	0.205	0.212	0.221	0.229	0.236	0.244	0.250	0.258	0.264	0.270	0.278	0.284	0.289	0.295	0.300	0.306	0.310	0.314	0.319	0.322	0.328	0.330	0.334	0.336	0.339	0.341	0.342	0.345	0.346	0.348	0.349	0.349	0.349	0.349	0.349	0.348	0.346	0.345	0.344	0.342	0.340	0.339	0.336	0.334	0.330	0.328	0.324	0.321	0.319	0.315	0.311	0.309	0.304	0.301	0.296	0.292	0.289	0.286	0.282	0.279	0.275	0.271	0.269	0.264	0.261	0.258	0.255	0.252	0.250	0.249	0.248	0.245	0.244	0.242	0.242	0.241	0.241	0.241	0.241	0.242	0.242	0.245	0.246	0.249	0.250	0.254	0.256	0.260	0.262	0.268	0.272	0.276	0.282	0.288	0.294	0.300	0.306	0.312	0.320	0.328	0.334	0.341	0.350	0.358	0.366	0.374	0.382	0.391	0.400	0.409	0.418	0.428	0.436	0.446	0.455	0.464	0.471	0.480	0.490	0.498	0.506	0.515	0.521	0.530	0.538	0.544	0.551	0.559	0.564	0.569	0.575	0.580	0.585	0.589	0.592	0.596	0.599	0.601	0.604	0.605	0.606	0.608	0.608	0.608	0.606	0.606	0.604	0.602	0.599	0.598	0.595	0.590	0.586	0.584	0.579	0.574	0.570	0.565	0.560	0.554	0.549	0.544	0.539	0.532	0.528	0.522	0.516	0.512	0.507	0.504	0.499	0.495	0.491	0.488	0.486	0.482	0.481	0.480	0.479	0.479	0.479	0.480	0.482	0.484	0.486	0.490	0.495	0.499	0.504	0.510	0.516	0.524	0.532	0.540	0.550	0.560	0.570	0.580	0.592	0.604	0.616	0.629	0.642	0.655	0.670	0.684	0.698	0.711	0.726	0.741	0.755	0.770	0.785	0.800	0.812	0.828	0.841	0.854	0.868	0.880	0.892	0.904	0.915	0.926	0.936	0.945	0.955	0.962	0.970	0.978	0.984	0.989	0.994	0.998	1.000	1.002	1.004	1.005	1.005	1.005	1.004	1.002	0.999	0.996	0.992	0.988	0.982	0.978	0.972	0.965	0.959	0.951	0.944	0.935	0.929	0.920	0.912	0.904	0.895	0.888	0.879	0.869	0.860	0.852	0.845	0.836	0.829	0.821	0.814	0.808	0.801	0.794	0.789	0.784	0.778	0.774	0.771	0.766	0.764	0.761	0.759	0.756	0.755	0.754	0.752	0.754	0.752	0.754	0.754	0.756	0.758	0.760	0.760	0.762	0.765	0.769	0.772	0.775	0.778	0.781	0.784	0.788	0.790	0.794	0.798	0.800	0.804	0.806	0.808	0.810	0.812	0.814	0.815	0.816	0.818	0.819	0.819	0.819	0.819	0.818	0.816	0.815	0.812	0.810	0.808	0.804	0.801	0.796	0.792	0.788	0.781	0.775	0.769	0.762	0.756	0.749	0.740	0.731	0.724	0.714	0.704	0.695	0.685	0.675	0.664	0.652	0.641	0.630	0.618	0.606	0.594	0.581	0.568	0.554	0.541	0.529	0.515	0.501	0.488	0.474	0.461	0.448	0.435	0.421	0.408	0.394	0.381	0.369	0.356	0.344	0.331	0.320	0.309	0.298	0.288	0.278	0.268	0.258	0.249	0.240	0.234	0.226	0.220	0.214	0.209	0.205	0.200	0.198	0.195	0.194	0.191	0.192	0.192	0.194	0.195	0.199	0.202	0.206	0.211	0.218	0.224	0.230	0.239	0.246	0.255	0.266	0.276	0.288	0.299	0.310	0.321	0.335	0.348	0.361	0.375	0.390	0.402	0.418	0.432	0.448	0.461	0.478	0.491	0.506	0.521	0.535	0.549	0.564	0.578	0.591	0.605	0.618	0.630	0.642	0.655	0.666	0.678	0.688	0.699	0.708	0.718	0.725	0.732	0.741	0.748	0.754	0.760	0.765	0.770	0.775	0.779	0.782	0.785	0.788	0.790	0.791	0.792	0.792	0.795	0.795	0.794	0.792	0.792	0.791	0.790	0.789	0.786	0.784	0.782	0.780	0.778	0.775	0.771	0.769	0.768	0.765	0.761	0.759	0.758	0.754	0.752	0.750	0.748	0.746	0.744	0.742	0.742	0.740	0.740	0.740	0.739	0.739	0.739	0.739	0.740	0.741	0.742	0.745	0.746	0.749	0.751	0.754	0.758	0.760	0.765	0.769	0.772	0.779	0.782	0.789	0.795	0.800	0.806	0.814	0.820	0.826	0.832	0.841	0.848	0.855	0.862	0.870	0.879	0.886	0.894	0.902	0.910	0.918	0.926	0.934	0.941	0.950	0.956	0.964	0.971	0.978	0.984	0.991	0.998	1.002	1.009	1.014	1.019	1.022	1.026	1.030	1.031	1.035	1.036	1.038	1.040	1.041	1.040	1.040	1.040	1.038	1.035	1.032	1.029	1.026	1.021	1.016	1.011	1.006	0.999	0.992	0.985	0.978	0.969	0.962	0.954	0.944	0.934	0.925	0.914	0.904	0.892	0.882	0.871	0.860	0.849	0.839	0.826	0.815	0.804	0.792	0.782	0.771	0.760	0.750	0.740	0.730	0.720	0.710	0.702	0.694	0.686	0.678	0.670	0.664	0.658	0.651	0.645	0.640	0.635	0.631	0.628	0.625	0.621	0.620	0.619	0.618	0.618	0.618	0.618	0.619	0.619	0.620	0.622	0.625	0.629	0.631	0.635	0.638	0.641	0.646	0.650	0.655	0.659	0.664	0.668	0.672	0.678	0.682	0.686	0.692	0.696	0.700	0.705	0.709	0.712	0.718	0.720	0.722	0.726	0.730	0.732	0.734	0.736	0.738	0.738	0.739	0.740	0.741	0.741	0.740	0.740	0.739	0.738	0.736	0.734	0.731	0.729	0.726	0.724	0.720	0.716	0.712	0.708	0.702	0.699	0.694	0.689	0.684	0.679	0.672	0.668	0.661	0.654	0.649	0.642	0.635	0.630	0.622	0.618	0.610	0.605	0.598	0.591	0.585	0.579	0.572	0.566	0.560	0.554	0.548	0.541	0.536	0.530	0.525	0.520	0.515	0.510	0.505	0.499	0.495	0.491	0.486	0.481	0.478	0.474	0.470	0.466	0.464	0.460	0.456	0.454	0.451	0.449	0.446	0.444	0.442	0.440	0.439	0.438	0.436	0.436	0.435	0.434	0.432	0.432	0.431	0.431	0.430	0.431	0.430	0.430	0.429	0.430	0.430	0.429	0.430	0.429	0.428	0.429	0.428	0.428	0.426	0.425	0.425	0.424	0.424	0.422	0.421	0.419	0.419	0.416	0.414	0.411	0.411	0.409	0.406	0.402	0.400	0.398	0.396	0.392	0.390	0.386	0.384	0.380	0.376	0.374	0.370	0.368	0.364	0.360	0.358	0.356	0.352	0.350	0.346	0.344	0.342	0.340	0.339	0.338	0.335	0.334	0.334	0.332	0.334	0.334	0.335	0.335	0.336	0.338	0.340	0.341	0.345	0.349	0.351	0.355	0.360	0.364	0.370	0.375	0.381	0.388	0.394	0.401	0.409	0.416	0.425	0.432	0.441	0.451	0.461	0.470	0.480	0.491	0.501	0.511	0.524	0.535	0.546	0.558	0.569	0.581	0.592	0.606	0.619	0.630	0.642	0.655	0.669	0.681	0.692	0.706	0.719	0.731	0.744	0.758	0.769	0.782	0.795	0.808	0.819	0.831	0.842	0.856	0.868	0.879	0.891	0.902	0.914	0.924	0.935	0.945	0.955	0.965	0.975	0.984	0.994	1.002	1.010	1.019	1.028	1.035	1.042	1.050	1.056	1.062	1.068	1.074	1.079	1.084	1.088	1.092	1.096	1.099	1.101	1.104	1.106	1.108	1.109	1.110	1.110	1.111	1.111	1.110	1.110	1.109	1.108	1.105	1.104	1.101	1.099	1.096	1.092	1.091	1.086	1.084	1.080	1.076	1.072	1.069	1.065	1.061	1.056	1.054	1.050	1.046	1.041	1.038	1.035	1.031	1.029	1.026	1.024	1.021	1.019	1.018	1.015	1.014	1.012	1.011	1.011	1.011	1.011	1.012	1.012	1.014	1.016	1.018	1.021	1.024	1.028	1.031	1.036	1.040	1.044	1.049	1.056	1.061	1.068	1.074	1.081	1.089	1.096	1.104	1.112	1.120	1.130	1.139	1.148	1.158	1.168	1.176	1.186	1.196	1.206	1.216	1.226	1.235	1.245	1.255	1.264	1.275	1.284	1.292	1.301	1.310	1.318	1.328	1.335	1.341	1.349	1.355	1.360	1.366	1.371	1.375	1.379	1.382	1.385	1.389	1.390	1.391	1.391	1.391	1.390	1.388	1.386	1.384	1.381	1.378	1.371	1.368	1.361	1.355	1.349	1.341	1.334	1.325	1.316	1.308	1.298	1.288	1.278	1.265	1.255	1.242	1.230	1.219	1.206	1.194	1.180	1.168	1.155	1.141	1.129	1.114	1.101	1.088	1.074	1.060	1.046	1.034	1.020	1.006	0.994	0.980	0.966	0.954	0.940	0.928	0.915	0.901	0.889	0.878	0.865	0.852	0.840	0.830	0.818	0.806	0.795	0.785	0.774	0.762	0.752	0.742	0.732	0.722	0.714	0.705	0.696	0.689	0.680	0.671	0.664	0.658	0.651	0.644	0.638	0.631	0.625	0.619	0.615	0.610	0.605	0.602	0.598	0.594	0.591	0.588	0.585	0.582	0.581	0.579	0.578	0.576	0.576	0.575	0.575	0.574	0.574	0.574	0.572	0.574	0.574	0.574	0.574	0.574	0.574	0.574	0.574	0.572	0.574	0.572	0.572	0.572	0.570	0.570	0.569	0.568	0.566	0.564	0.561	0.559	0.556	0.552	0.550	0.546	0.544	0.539	0.535	0.530	0.526	0.521	0.516	0.511	0.506	0.501	0.496	0.491	0.485	0.481	0.476	0.471	0.468	0.462	0.458	0.454	0.451	0.448	0.444	0.442	0.440	0.438	0.438	0.435	0.435	0.435	0.436	0.438	0.439	0.442	0.445	0.449	0.452	0.458	0.464	0.470	0.478	0.484	0.492	0.501	0.510	0.520	0.530	0.541	0.552	0.564	0.576	0.589	0.602	0.616	0.629	0.642	0.656	0.671	0.688	0.701	0.716	0.731	0.748	0.762	0.779	0.794	0.810	0.826	0.841	0.858	0.872	0.889	0.904	0.919	0.935	0.950	0.965	0.979	0.995	1.010	1.025	1.039	1.054	1.069	1.082	1.098	1.111	1.126	1.139	1.152	1.168	1.181	1.195	1.209	1.222	1.238	1.251	1.265	1.280	1.294	1.308	1.322	1.336	1.351	1.366	1.380	1.395	1.409	1.424	1.439	1.454	1.468	1.484	1.498	1.512	1.528	1.542	1.556	1.571	1.585	1.600	1.612	1.626	1.640	1.654	1.666	1.679	1.690	1.702	1.712	1.725	1.735	1.744	1.752	1.761	1.769	1.776	1.782	1.789	1.792	1.796	1.799	1.801	1.801	1.801	1.801	1.800	1.796	1.792	1.788	1.782	1.775	1.768	1.759	1.749	1.738	1.725	1.711	1.698	1.681	1.665	1.649	1.630	1.610	1.590	1.568	1.546	1.522	1.500	1.475	1.449	1.422	1.395	1.368	1.340	1.310	1.280	1.251	1.220	1.189	1.156	1.126	1.092	1.061	1.028	0.995	0.962	0.929	0.895	0.862	0.828	0.794	0.761	0.728	0.695	0.662	0.629	0.598	0.565	0.532	0.500	0.469	0.439	0.408	0.376	0.348	0.319	0.290	0.261	0.234	0.206	0.180	0.154	0.128	0.102	0.078	0.055	0.031	0.009	-0.014	-0.035	-0.058	-0.078	-0.098	-0.118	-0.135	-0.155	-0.172	-0.189	-0.206	-0.222	-0.239	-0.255	-0.270	-0.285	-0.299	-0.312	-0.325	-0.339	-0.351	-0.364	-0.376	-0.388	-0.398	-0.409	-0.420	-0.430	-0.441	-0.450	-0.460	-0.470	-0.479	-0.486	-0.495	-0.502	-0.511	-0.520	-0.526	-0.532	-0.540	-0.546	-0.552	-0.559	-0.566	-0.572	-0.578	-0.582	-0.589	-0.594	-0.598	-0.602	-0.608	-0.612	-0.616	-0.620	-0.624	-0.629	-0.631	-0.636	-0.639	-0.642	-0.645	-0.650	-0.654	-0.656	-0.660	-0.664	-0.668	-0.671	-0.675	-0.679	-0.682	-0.688	-0.691	-0.696	-0.701	-0.706	-0.711	-0.718	-0.722	-0.728	-0.734	-0.740	-0.746	-0.752	-0.759	-0.766	-0.772	-0.780	-0.786	-0.795	-0.802	-0.810	-0.818	-0.826	-0.834	-0.841	-0.849	-0.859	-0.866	-0.874	-0.881	-0.890	-0.898	-0.905	-0.912	-0.920	-0.926	-0.934	-0.940	-0.948	-0.952	-0.959	-0.964	-0.969	-0.975	-0.980	-0.985	-0.989	-0.992	-0.998	-1.001	-1.005	-1.008	-1.011	-1.012	-1.016	-1.019	-1.021	-1.025	-1.028	-1.029	-1.032	-1.035	-1.038	-1.041	-1.044	-1.048	-1.050	-1.055	-1.059	-1.064	-1.069	-1.074	-1.080	-1.085	-1.094	-1.100	-1.109	-1.118	-1.128	-1.136	-1.148	-1.159	-1.171	-1.184	-1.198	-1.211	-1.226	-1.242	-1.259	-1.276	-1.294	-1.312	-1.331	-1.351	-1.372	-1.392	-1.415	-1.438	-1.461	-1.484	-1.508	-1.532	-1.556	-1.582	-1.608	-1.634	-1.660	-1.686	-1.714	-1.741	-1.768	-1.795	-1.822	-1.849	-1.876	-1.904	-1.930	-1.958	-1.985	-2.010	-2.036	-2.062	-2.089	-2.115	-2.141	-2.165	-2.190	-2.215	-2.239	-2.261	-2.285	-2.308	-2.330	-2.351	-2.372	-2.392	-2.414	-2.432	-2.452	-2.471	-2.490	-2.508	-2.525	-2.541	-2.559	-2.574	-2.589	-2.604	-2.618	-2.631	-2.645	-2.659	-2.671	-2.684	-2.695	-2.706	-2.716	-2.726	-2.738	-2.748	-2.758	-2.765	-2.774	-2.781	-2.790	-2.798	-2.805	-2.811	-2.818	-2.825	-2.830	-2.836	-2.841	-2.846	-2.850	-2.855	-2.859	-2.864	-2.866	-2.871	-2.874	-2.876	-2.879	-2.881	-2.882	-2.884	-2.886	-2.886	-2.888	-2.888	-2.888	-2.888	-2.886	-2.886	-2.885	-2.884	-2.882	-2.880	-2.878	-2.875	-2.872	-2.868	-2.864	-2.859	-2.855	-2.850	-2.844	-2.839	-2.831	-2.825	-2.818	-2.810	-2.801	-2.791	-2.782	-2.772	-2.762	-2.751	-2.740	-2.728	-2.715	-2.701	-2.689	-2.674	-2.659	-2.642	-2.628	-2.610	-2.592	-2.575	-2.556	-2.536	-2.516	-2.496	-2.475	-2.452	-2.431	-2.409	-2.386	-2.361	-2.338	-2.312	-2.288	-2.261	-2.235	-2.209	-2.182	-2.155	-2.129	-2.100	-2.071	-2.044	-2.015	-1.986	-1.958	-1.929	-1.900	-1.872	-1.844	-1.814	-1.785	-1.758	-1.729	-1.700	-1.672	-1.644	-1.616	-1.590	-1.562	-1.535	-1.510	-1.484	-1.458	-1.432	-1.409	-1.384	-1.360	-1.336	-1.314	-1.290	-1.269	-1.248	-1.226	-1.206	-1.185	-1.166	-1.146	-1.129	-1.109	-1.091	-1.074	-1.058	-1.041	-1.024	-1.008	-0.992	-0.976	-0.960	-0.945	-0.931	-0.915	-0.901	-0.886	-0.872	-0.858	-0.842	-0.829	-0.814	-0.799	-0.784	-0.770	-0.755	-0.741	-0.725	-0.710	-0.694	-0.679	-0.662	-0.646	-0.629	-0.612	-0.595	-0.578	-0.560	-0.542	-0.524	-0.506	-0.488	-0.468	-0.449	-0.429	-0.409	-0.389	-0.369	-0.346	-0.326	-0.305	-0.284	-0.262	-0.241	-0.218	-0.196	-0.175	-0.151	-0.130	-0.108	-0.086	-0.062	-0.041	-0.019	0.004	0.025	0.048	0.069	0.090	0.111	0.132	0.152	0.174	0.195	0.214	0.234	0.254	0.271	0.291	0.309	0.326	0.344	0.361	0.378	0.394	0.409	0.424	0.439	0.452	0.466	0.479	0.492	0.505	0.518	0.529	0.540	0.550	0.560	0.570	0.579	0.589	0.598	0.604	0.612	0.619	0.628	0.634	0.639	0.645	0.651	0.656	0.660	0.666	0.670	0.674	0.676	0.680	0.684	0.686	0.690	0.691	0.695	0.696	0.698	0.699	0.700	0.701	0.701	0.702	0.701	0.700	0.700	0.700	0.698	0.695	0.694	0.691	0.688	0.685	0.681	0.676	0.672	0.668	0.662	0.655	0.650	0.642	0.635	0.628	0.619	0.611	0.601	0.591	0.581	0.570	0.559	0.548	0.535	0.521	0.507	0.494	0.480	0.466	0.450	0.434	0.419	0.401	0.384	0.368	0.350	0.330	0.312	0.294	0.274	0.255	0.235	0.214	0.194	0.172	0.151	0.131	0.110	0.088	0.065	0.042	0.021	-0.001	-0.022	-0.046	-0.070	-0.092	-0.115	-0.139	-0.161	-0.185	-0.208	-0.231	-0.255	-0.279	-0.302	-0.325	-0.349	-0.371	-0.396	-0.419	-0.442	-0.468	-0.490	-0.514	-0.536	-0.559	-0.582	-0.605	-0.629	-0.650	-0.672	-0.695	-0.718	-0.739	-0.761	-0.784	-0.804	-0.825	-0.846	-0.868	-0.886	-0.906	-0.925	-0.946	-0.965	-0.982	-1.001	-1.019	-1.038	-1.055	-1.071	-1.088	-1.105	-1.120	-1.135	-1.151	-1.165	-1.179	-1.194	-1.206	-1.220	-1.232	-1.245	-1.256	-1.269	-1.279	-1.290	-1.299	-1.310	-1.320	-1.329	-1.338	-1.346	-1.354	-1.362	-1.369	-1.376	-1.384	-1.390	-1.396	-1.402	-1.408	-1.414	-1.419	-1.424	-1.428	-1.432	-1.438	-1.441	-1.445	-1.448	-1.451	-1.454	-1.456	-1.460	-1.461	-1.462	-1.465	-1.466	-1.468	-1.470	-1.470	-1.471	-1.471	-1.471	-1.471	-1.471	-1.470	-1.470	-1.469	-1.468	-1.468	-1.465	-1.462	-1.461	-1.460	-1.456	-1.454	-1.451	-1.448	-1.444	-1.440	-1.436	-1.431	-1.428	-1.424	-1.419	-1.414	-1.409	-1.404	-1.399	-1.392	-1.386	-1.380	-1.374	-1.368	-1.361	-1.355	-1.348	-1.340	-1.332	-1.325	-1.318	-1.310	-1.301	-1.292	-1.284	-1.275	-1.268	-1.258	-1.249	-1.239	-1.229	-1.219	-1.209	-1.199	-1.189	-1.178	-1.166	-1.155	-1.144	-1.132	-1.120	-1.109	-1.095	-1.082	-1.070	-1.056	-1.044	-1.030	-1.016	-1.002	-0.990	-0.975	-0.961	-0.946	-0.931	-0.918	-0.902	-0.889	-0.872	-0.858	-0.842	-0.828	-0.811	-0.798	-0.781	-0.766	-0.750	-0.735	-0.720	-0.704	-0.690	-0.674	-0.659	-0.642	-0.628	-0.612	-0.599	-0.582	-0.568	-0.552	-0.538	-0.522	-0.507	-0.492	-0.478	-0.464	-0.450	-0.435	-0.420	-0.406	-0.392	-0.378	-0.364	-0.350	-0.335	-0.321	-0.306	-0.294	-0.279	-0.265	-0.250	-0.236	-0.222	-0.209	-0.195	-0.181	-0.168	-0.154	-0.140	-0.126	-0.112	-0.099	-0.086	-0.072	-0.060	-0.046	-0.034	-0.021	-0.009	0.004	0.015	0.028	0.039	0.051	0.062	0.074	0.084	0.095	0.106	0.115	0.126	0.135	0.144	0.154	0.162	0.171	0.180	0.189	0.195	0.204	0.210	0.219	0.225	0.231	0.239	0.245	0.251	0.256	0.264	0.269	0.274	0.280	0.285	0.291	0.296	0.301	0.308	0.311	0.316	0.321	0.326	0.331	0.336	0.341	0.346	0.351	0.355	0.360	0.364	0.369	0.374	0.378	0.382	0.388	0.391	0.394	0.399	0.402	0.405	0.409	0.411	0.415	0.416	0.419	0.420	0.421	0.422	0.424	0.424	0.424	0.422	0.421	0.420	0.418	0.415	0.412	0.408	0.404	0.399	0.394	0.388	0.381	0.374	0.365	0.358	0.349	0.339	0.330	0.320	0.309	0.296	0.285	0.272	0.259	0.246	0.232	0.219	0.204	0.189	0.174	0.158	0.141	0.125	0.110	0.094	0.076	0.060	0.042	0.024	0.006	-0.011	-0.029	-0.046	-0.064	-0.081	-0.099	-0.116	-0.132	-0.151	-0.169	-0.186	-0.202	-0.221	-0.238	-0.254	-0.271	-0.288	-0.304	-0.319	-0.334	-0.350	-0.365	-0.380	-0.394	-0.409	-0.422	-0.436	-0.450	-0.461	-0.475	-0.486	-0.498	-0.510	-0.520	-0.530	-0.541	-0.551	-0.559	-0.569	-0.576	-0.584	-0.591	-0.599	-0.605	-0.611	-0.616	-0.621	-0.626	-0.630	-0.635	-0.638	-0.640	-0.644	-0.645	-0.646	-0.649	-0.650	-0.650	-0.650	-0.651	-0.650	-0.650	-0.649	-0.649	-0.648	-0.648	-0.645	-0.645	-0.644	-0.641	-0.641	-0.640	-0.639	-0.638	-0.636	-0.636	-0.635	-0.635	-0.636	-0.636	-0.638	-0.638	-0.639	-0.641	-0.644	-0.646	-0.649	-0.654	-0.658	-0.662	-0.666	-0.672	-0.679	-0.685	-0.691	-0.698	-0.706	-0.714	-0.722	-0.731	-0.740	-0.750	-0.760	-0.770	-0.781	-0.792	-0.802	-0.814	-0.825	-0.836	-0.848	-0.860	-0.871	-0.882	-0.894	-0.905	-0.916	-0.928	-0.938	-0.948	-0.958	-0.968	-0.976	-0.985	-0.992	-1.001	-1.009	-1.015	-1.021	-1.026	-1.031	-1.035	-1.040	-1.042	-1.045	-1.046	-1.048	-1.049	-1.048	-1.046	-1.044	-1.044	-1.040	-1.036	-1.032	-1.028	-1.024	-1.018	-1.012	-1.006	-0.999	-0.992	-0.985	-0.976	-0.970	-0.961	-0.954	-0.946	-0.936	-0.929	-0.921	-0.912	-0.904	-0.896	-0.888	-0.880	-0.874	-0.865	-0.859	-0.852	-0.846	-0.840	-0.836	-0.830	-0.825	-0.821	-0.818	-0.815	-0.811	-0.810	-0.809	-0.808	-0.805	-0.805	-0.805	-0.806	-0.806	-0.808	-0.810	-0.812	-0.816	-0.818	-0.821	-0.825	-0.830	-0.834	-0.838	-0.842	-0.846	-0.852	-0.856	-0.862	-0.866	-0.872	-0.878	-0.884	-0.889	-0.894	-0.899	-0.902	-0.908	-0.912	-0.918	-0.920	-0.925	-0.928	-0.932	-0.934	-0.938	-0.939	-0.941	-0.944	-0.944	-0.945	-0.944	-0.945	-0.945	-0.942	-0.941	-0.940	-0.938	-0.935	-0.931	-0.928	-0.922	-0.919	-0.915	-0.909	-0.904	-0.898	-0.890	-0.884	-0.878	-0.869	-0.861	-0.854	-0.846	-0.838	-0.829	-0.820	-0.811	-0.802	-0.792	-0.784	-0.774	-0.764	-0.755	-0.746	-0.738	-0.728	-0.718	-0.710	-0.700	-0.691	-0.684	-0.674	-0.666	-0.659	-0.651	-0.642	-0.635	-0.628	-0.622	-0.615	-0.609	-0.604	-0.598	-0.592	-0.588	-0.582	-0.579	-0.575	-0.570	-0.566	-0.564	-0.560	-0.559	-0.555	-0.554	-0.551	-0.550	-0.549	-0.546	-0.545	-0.545	-0.545	-0.544	-0.542	-0.542	-0.544	-0.542	-0.542	-0.542	-0.542	-0.542	-0.544	-0.542	-0.544	-0.542	-0.544	-0.544	-0.544	-0.545	-0.545	-0.545	-0.546	-0.546	-0.546	-0.546	-0.546	-0.548	-0.546	-0.546	-0.546	-0.546	-0.546	-0.546	-0.546	-0.545	-0.545	-0.544	-0.542	-0.541	-0.540	-0.539	-0.539	-0.538	-0.535	-0.532	-0.531	-0.529	-0.526	-0.524	-0.520	-0.519	-0.515	-0.511	-0.506	-0.502	-0.498	-0.492	-0.488	-0.482	-0.478	-0.471	-0.465	-0.459	-0.451	-0.445	-0.436	-0.430	-0.421	-0.412	-0.405	-0.395	-0.386	-0.376	-0.368	-0.358	-0.346	-0.336	-0.326	-0.315	-0.305	-0.294	-0.281	-0.271	-0.260	-0.249	-0.239	-0.226	-0.215	-0.204	-0.194	-0.182	-0.172	-0.162	-0.151	-0.141	-0.132	-0.122	-0.112	-0.104	-0.094	-0.086	-0.078	-0.070	-0.062	-0.056	-0.050	-0.044	-0.038	-0.032	-0.028	-0.024	-0.019	-0.015	-0.012	-0.009	-0.006	-0.004	-0.002	0.000	0.001	0.002	0.002	0.002	0.004	0.002	0.002	0.004	0.001	0.001	0.001	0.000	-0.001	-0.002	-0.004	-0.004	-0.004	-0.005	-0.006	-0.005	-0.006	-0.006	-0.006	-0.005	-0.005	-0.004	-0.002	-0.001	0.002	0.004	0.006	0.010	0.014	0.019	0.022	0.028	0.032	0.039	0.045	0.052	0.059	0.068	0.076	0.085	0.095	0.104	0.114	0.125	0.136	0.148	0.159	0.170	0.184	0.196	0.210	0.224	0.236	0.250	0.265	0.279	0.294	0.309	0.322	0.339	0.352	0.368	0.382	0.396	0.411	0.425	0.440	0.455	0.469	0.481	0.495	0.509	0.521	0.534	0.546	0.558	0.570	0.581	0.592	0.602	0.612	0.622	0.631	0.640	0.648	0.656	0.664	0.670	0.676	0.682	0.689	0.694	0.699	0.702	0.706	0.710	0.712	0.716	0.718	0.720	0.721	0.721	0.724	0.722	0.724	0.724	0.724	0.722	0.722	0.721	0.719	0.718	0.715	0.714	0.711	0.709	0.705	0.702	0.700	0.696	0.694	0.689	0.686	0.682	0.679	0.675	0.671	0.668	0.664	0.659	0.655	0.651	0.648	0.644	0.639	0.635	0.631	0.628	0.624	0.620	0.616	0.612	0.609	0.605	0.601	0.599	0.596	0.592	0.590	0.588	0.586	0.582	0.581	0.580	0.578	0.576	0.575	0.575	0.574	0.572	0.572	0.571	0.571	0.572	0.571	0.572	0.572	0.574	0.575	0.575	0.576	0.578	0.578	0.579	0.580	0.581	0.584	0.584	0.585	0.586	0.588	0.588	0.589	0.589	0.590	0.591	0.591	0.591	0.591	0.590	0.589	0.588	0.586	0.585	0.582	0.580	0.578	0.575	0.572	0.569	0.564	0.560	0.555	0.551	0.545	0.540	0.534	0.528	0.522	0.516	0.509	0.502	0.495	0.489	0.481	0.474	0.466	0.458	0.451	0.444	0.435	0.429	0.421	0.412	0.405	0.400	0.392	0.386	0.379	0.372	0.368	0.361	0.356	0.351	0.346	0.341	0.338	0.334	0.331	0.329	0.325	0.322	0.322	0.320	0.320	0.319	0.318	0.319	0.318	0.319	0.321	0.321	0.324	0.325	0.328	0.329	0.332	0.335	0.339	0.341	0.345	0.349	0.352	0.356	0.360	0.365	0.370	0.372	0.379	0.382	0.386	0.391	0.396	0.401	0.405	0.410	0.415	0.420	0.425	0.429	0.435	0.440	0.445	0.450	0.455	0.460	0.464	0.470	0.476	0.480	0.486	0.491	0.498	0.501	0.506	0.511	0.516	0.522	0.528	0.532	0.538	0.542	0.548	0.552	0.558	0.562	0.566	0.571	0.576	0.580	0.585	0.590	0.592	0.596	0.600	0.604	0.606	0.610	0.614	0.615	0.618	0.620	0.621	0.624	0.625	0.625	0.626	0.628	0.628	0.628	0.628	0.628	0.626	0.626	0.624	0.624	0.621	0.620	0.619	0.616	0.615	0.612	0.611	0.609	0.606	0.602	0.601	0.599	0.596	0.595	0.591	0.590	0.588	0.586	0.584	0.581	0.580	0.578	0.576	0.575	0.572	0.571	0.571	0.569	0.568	0.566	0.566	0.564	0.562	0.562	0.561	0.560	0.559	0.558	0.556	0.554	0.554	0.552	0.551	0.549	0.546	0.545	0.542	0.540	0.538	0.535	0.532	0.529	0.526	0.522	0.519	0.515	0.511	0.506	0.502	0.498	0.491	0.488	0.481	0.476	0.470	0.464	0.459	0.452	0.446	0.440	0.432	0.426	0.420	0.414	0.408	0.400	0.394	0.388	0.381	0.375	0.369	0.362	0.356	0.352	0.346	0.341	0.338	0.331	0.328	0.324	0.319	0.316	0.312	0.310	0.308	0.305	0.304	0.301	0.300	0.300	0.299	0.299	0.300	0.300	0.301	0.301	0.304	0.305	0.308	0.311	0.312	0.316	0.320	0.324	0.328	0.332	0.338	0.342	0.348	0.352	0.359	0.365	0.371	0.378	0.385	0.390	0.398	0.405	0.411	0.419	0.426	0.434	0.441	0.450	0.456	0.464	0.472	0.480	0.488	0.495	0.501	0.509	0.516	0.524	0.530	0.538	0.542	0.550	0.555	0.560	0.566	0.571	0.575	0.580	0.584	0.589	0.592	0.596	0.599	0.601	0.602	0.605	0.606	0.608	0.609	0.609	0.609	0.609	0.608	0.606	0.605	0.604	0.601	0.600	0.598	0.594	0.591	0.589	0.585	0.581	0.578	0.574	0.570	0.566	0.562	0.558	0.554	0.550	0.546	0.542	0.539	0.535	0.531	0.528	0.524	0.520	0.518	0.515	0.512	0.509	0.507	0.505	0.504	0.501	0.501	0.501	0.500	0.500	0.500	0.500	0.501	0.502	0.504	0.506	0.509	0.511	0.514	0.518	0.521	0.525	0.529	0.532	0.538	0.542	0.548	0.552	0.560	0.565	0.570	0.578	0.584	0.590	0.598	0.604	0.611	0.619	0.626	0.634	0.641	0.650	0.656	0.665	0.672	0.680	0.688	0.695	0.702	0.710	0.718	0.724	0.732	0.739	0.745	0.752	0.759	0.765	0.770	0.776	0.781	0.788	0.791	0.796	0.801	0.805	0.809	0.812	0.814	0.818	0.819	0.821	0.821	0.822	0.822	0.822	0.822	0.821	0.820	0.819	0.816	0.814	0.811	0.808	0.805	0.800	0.796	0.791	0.785	0.781	0.775	0.769	0.761	0.756	0.749	0.741	0.735	0.728	0.720	0.712	0.704	0.696	0.689	0.681	0.674	0.666	0.659	0.652	0.645	0.639	0.632	0.628	0.622	0.616	0.611	0.609	0.605	0.601	0.600	0.598	0.596	0.595	0.595	0.598	0.598	0.600	0.602	0.606	0.611	0.616	0.622	0.629	0.635	0.644	0.651	0.661	0.670	0.681	0.692	0.704	0.716	0.728	0.741	0.755	0.769	0.784	0.798	0.812	0.828	0.842	0.859	0.872	0.889	0.904	0.919	0.935	0.950	0.962	0.978	0.991	1.005	1.019	1.030	1.044	1.054	1.066	1.076	1.086	1.096	1.104	1.112	1.119	1.125	1.131	1.135	1.139	1.144	1.146	1.148	1.148	1.149	1.149	1.146	1.146	1.142	1.140	1.136	1.132	1.128	1.122	1.115	1.110	1.104	1.096	1.089	1.081	1.074	1.065	1.059	1.050	1.042	1.034	1.026	1.018	1.010	1.001	0.994	0.988	0.979	0.972	0.966	0.961	0.955	0.950	0.945	0.940	0.938	0.934	0.931	0.928	0.926	0.925	0.924	0.924	0.925	0.925	0.926	0.928	0.930	0.932	0.936	0.939	0.942	0.948	0.951	0.955	0.961	0.965	0.971	0.976	0.984	0.989	0.995	1.000	1.006	1.012	1.019	1.024	1.030	1.035	1.040	1.045	1.050	1.055	1.059	1.061	1.065	1.068	1.071	1.074	1.074	1.075	1.076	1.078	1.076	1.076	1.074	1.074	1.071	1.068	1.065	1.060	1.056	1.051	1.046	1.040	1.034	1.026	1.020	1.011	1.002	0.994	0.985	0.975	0.965	0.954	0.944	0.931	0.921	0.910	0.896	0.885	0.871	0.859	0.845	0.832	0.819	0.806	0.792	0.779	0.765	0.750	0.738	0.724	0.711	0.698	0.684	0.670	0.658	0.645	0.632	0.619	0.608	0.596	0.585	0.574	0.562	0.554	0.544	0.535	0.526	0.518	0.510	0.502	0.496	0.491	0.485	0.481	0.478	0.474	0.471	0.470	0.468	0.468	0.468	0.469	0.470	0.472	0.475	0.480	0.485	0.490	0.495	0.501	0.509	0.516	0.525	0.534	0.544	0.554	0.564	0.575	0.586	0.598	0.610	0.622	0.636	0.650	0.664	0.678	0.691	0.705	0.719	0.732	0.748	0.761	0.776	0.790	0.804	0.818	0.830	0.844	0.856	0.870	0.881	0.895	0.906	0.918	0.929	0.939	0.949	0.959	0.969	0.978	0.985	0.992	1.000	1.006	1.012	1.019	1.025	1.029	1.034	1.038	1.041	1.045	1.048	1.050	1.052	1.055	1.055	1.056	1.058	1.059	1.059	1.059	1.059	1.059	1.059	1.059	1.059	1.059	1.058	1.059	1.059	1.059	1.059	1.059	1.059	1.059	1.060	1.060	1.062	1.064	1.065	1.068	1.069	1.072	1.075	1.079	1.081	1.085	1.090	1.095	1.099	1.104	1.110	1.115	1.121	1.129	1.134	1.141	1.149	1.158	1.165	1.174	1.181	1.190	1.200	1.208	1.216	1.226	1.236	1.246	1.256	1.265	1.275	1.285	1.295	1.305	1.315	1.324	1.335	1.344	1.354	1.362	1.374	1.382	1.391	1.399	1.409	1.416	1.424	1.432	1.440	1.446	1.454	1.461	1.466	1.472	1.479	1.484	1.488	1.492	1.496	1.500	1.502	1.505	1.508	1.509	1.511	1.511	1.512	1.512	1.511	1.510	1.509	1.506	1.505	1.501	1.499	1.495	1.491	1.486	1.481	1.476	1.471	1.465	1.458	1.451	1.444	1.436	1.428	1.420	1.411	1.402	1.392	1.384	1.374	1.364	1.355	1.344	1.334	1.324	1.312	1.302	1.290	1.280	1.269	1.259	1.248	1.238	1.226	1.216	1.206	1.195	1.186	1.175	1.166	1.156	1.148	1.138	1.129	1.121	1.114	1.106	1.098	1.091	1.085	1.078	1.072	1.068	1.062	1.056	1.052	1.049	1.046	1.042	1.039	1.036	1.034	1.031	1.030	1.029	1.028	1.028	1.026	1.025	1.026	1.026	1.028	1.028	1.028	1.029	1.029	1.030	1.030	1.032	1.032	1.034	1.034	1.035	1.035	1.036	1.036	1.038	1.039	1.038	1.039	1.039	1.038	1.038	1.036	1.036	1.035	1.032	1.032	1.031	1.029	1.026	1.025	1.021	1.020	1.018	1.015	1.010	1.008	1.004	1.001	0.998	0.992	0.989	0.984	0.980	0.976	0.971	0.968	0.962	0.959	0.954	0.950	0.945	0.940	0.935	0.931	0.926	0.921	0.918	0.912	0.909	0.904	0.899	0.896	0.891	0.888	0.884	0.880	0.876	0.874	0.869	0.866	0.862	0.859	0.858	0.854	0.851	0.848	0.845	0.842	0.840	0.838	0.835	0.832	0.830	0.828	0.825	0.822	0.821	0.819	0.816	0.815	0.812	0.810	0.808	0.805	0.802	0.801	0.799	0.796	0.795	0.792	0.790	0.789	0.786	0.785	0.781	0.779	0.776	0.775	0.772	0.770	0.768	0.764	0.761	0.759	0.755	0.754	0.751	0.748	0.745	0.741	0.738	0.736	0.732	0.729	0.726	0.722	0.719	0.715	0.711	0.709	0.704	0.701	0.696	0.694	0.690	0.688	0.682	0.679	0.675	0.672	0.668	0.664	0.660	0.658	0.654	0.650	0.646	0.644	0.640	0.638	0.634	0.632	0.629	0.626	0.622	0.621	0.619	0.618	0.615	0.614	0.612	0.611	0.610	0.610	0.610	0.609	0.609	0.610	0.610	0.611	0.612	0.614	0.616	0.618	0.620	0.624	0.626	0.630	0.634	0.638	0.641	0.646	0.651	0.656	0.662	0.668	0.672	0.680	0.686	0.692	0.701	0.708	0.715	0.724	0.732	0.741	0.750	100.000	5.000	2.000	1.000	4.000	0.000	0.000	0.000	0.000	0.000	0.000	0.000	0.000	0.000	0.000	0.000	0.000	0.000	0.951	0.892	0.835	0.778	0.720	0.661	0.605	0.546	0.489	0.431	0.374	0.316	0.259	0.201	0.145	0.088	0.032	-0.022	-0.079	-0.134	-0.188	-0.241	-0.295	-0.348	-0.399	-0.451	-0.501	-0.551	-0.601	-0.650	-0.699	-0.745	-0.792	-0.838	-0.882	-0.926	-0.969	-1.011	-1.054	-1.095	-1.135	-1.172	-1.212	-1.249	-1.286	-1.321	-1.356	-1.391	-1.424	-1.456	-1.488	-1.519	-1.549	-1.578	-1.606	-1.634	-1.661	-1.688	-1.712	-1.739	-1.762	-1.788	-1.810	-1.832	-1.855	-1.876	-1.899	-1.919	-1.940	-1.959	-1.979	-1.998	-2.016	-2.034	-2.052	-2.070	-2.088	-2.105	-2.120	-2.136	-2.154	-2.170	-2.184	-2.200	-2.215	-2.230	-2.245	-2.259	-2.272	-2.286	-2.300	-2.314	-2.326	-2.339	-2.351	-2.364	-2.375	-2.386	-2.398	-2.409	-2.420	-2.430	-2.439	-2.449	-2.458	-2.466	-2.474	-2.481	-2.489	-2.495	-2.501	-2.506	-2.511	-2.515	-2.519	-2.521	-2.525	-2.526	-2.528	-2.529	-2.528	-2.528	-2.526	-2.524	-2.521	-2.518	-2.514	-2.509	-2.502	-2.496	-2.490	-2.481	-2.472	-2.464	-2.455	-2.444	-2.432	-2.420	-2.409	-2.396	-2.381	-2.368	-2.354	-2.339	-2.322	-2.306	-2.290	-2.274	-2.255	-2.238	-2.219	-2.201	-2.182	-2.162	-2.142	-2.124	-2.104	-2.084	-2.062	-2.042	-2.022	-2.001	-1.980	-1.960	-1.940	-1.919	-1.898	-1.878	-1.858	-1.836	-1.816	-1.798	-1.776	-1.756	-1.738	-1.718	-1.699	-1.680	-1.661	-1.642	-1.625	-1.606	-1.590	-1.572	-1.556	-1.540	-1.524	-1.506	-1.491	-1.475	-1.461	-1.446	-1.431	-1.418	-1.404	-1.389	-1.376	-1.364	-1.350	-1.338	-1.325	-1.314	-1.302	-1.290	-1.280	-1.268	-1.256	-1.246	-1.235	-1.225	-1.215	-1.204	-1.192	-1.182	-1.172	-1.162	-1.151	-1.141	-1.131	-1.121	-1.111	-1.101	-1.091	-1.081	-1.071	-1.061	-1.051	-1.040	-1.030	-1.020	-1.009	-0.999	-0.988	-0.978	-0.968	-0.958	-0.946	-0.936	-0.925	-0.915	-0.904	-0.894	-0.882	-0.872	-0.861	-0.851	-0.842	-0.831	-0.822	-0.812	-0.802	-0.792	-0.784	-0.775	-0.766	-0.758	-0.749	-0.740	-0.732	-0.725	-0.718	-0.710	-0.704	-0.698	-0.691	-0.685	-0.679	-0.675	-0.670	-0.666	-0.661	-0.659	-0.656	-0.654	-0.651	-0.650	-0.649	-0.648	-0.648	-0.648	-0.649	-0.650	-0.651	-0.654	-0.656	-0.660	-0.664	-0.669	-0.674	-0.679	-0.684	-0.690	-0.698	-0.704	-0.712	-0.721	-0.730	-0.739	-0.749	-0.760	-0.770	-0.781	-0.792	-0.805	-0.818	-0.830	-0.845	-0.858	-0.871	-0.886	-0.901	-0.916	-0.932	-0.949	-0.965	-0.980	-0.996	-1.014	-1.031	-1.048	-1.065	-1.081	-1.099	-1.118	-1.135	-1.152	-1.171	-1.188	-1.205	-1.222	-1.240	-1.256	-1.274	-1.291	-1.308	-1.325	-1.340	-1.356	-1.371	-1.388	-1.402	-1.416	-1.431	-1.446	-1.460	-1.474	-1.488	-1.500	-1.511	-1.524	-1.536	-1.549	-1.560	-1.571	-1.581	-1.592	-1.602	-1.612	-1.622	-1.631	-1.640	-1.649	-1.658	-1.666	-1.675	-1.684	-1.691	-1.700	-1.708	-1.716	-1.724	-1.731	-1.740	-1.749	-1.756	-1.764	-1.772	-1.781	-1.790	-1.799	-1.809	-1.818	-1.828	-1.838	-1.846	-1.856	-1.868	-1.879	-1.890	-1.902	-1.915	-1.928	-1.941	-1.954	-1.968	-1.982	-1.998	-2.013	-2.027	-2.042	-2.060	-2.076	-2.094	-2.111	-2.129	-2.146	-2.165	-2.185	-2.205	-2.224	-2.244	-2.265	-2.285	-2.305	-2.328	-2.348	-2.369	-2.391	-2.412	-2.435	-2.456	-2.478	-2.499	-2.521	-2.542	-2.562	-2.584	-2.605	-2.628	-2.648	-2.669	-2.688	-2.708	-2.726	-2.745	-2.764	-2.781	-2.799	-2.816	-2.832	-2.848	-2.862	-2.876	-2.890	-2.902	-2.915	-2.928	-2.938	-2.948	-2.956	-2.965	-2.972	-2.979	-2.984	-2.990	-2.994	-2.999	-3.000	-3.002	-3.004	-3.005	-3.004	-3.002	-3.001	-2.999	-2.995	-2.990	-2.986	-2.981	-2.975	-2.968	-2.961	-2.954	-2.946	-2.938	-2.929	-2.919	-2.910	-2.900	-2.889	-2.879	-2.868	-2.858	-2.846	-2.835	-2.824	-2.812	-2.801	-2.791	-2.779	-2.769	-2.758	-2.748	-2.738	-2.726	-2.716	-2.708	-2.699	-2.689	-2.680	-2.672	-2.664	-2.658	-2.650	-2.644	-2.639	-2.634	-2.628	-2.624	-2.620	-2.616	-2.614	-2.612	-2.610	-2.610	-2.609	-2.609	-2.610	-2.611	-2.611	-2.614	-2.618	-2.620	-2.624	-2.626	-2.631	-2.636	-2.640	-2.646	-2.651	-2.658	-2.662	-2.670	-2.678	-2.684	-2.690	-2.698	-2.704	-2.711	-2.718	-2.724	-2.731	-2.738	-2.744	-2.750	-2.756	-2.761	-2.768	-2.771	-2.776	-2.780	-2.784	-2.786	-2.789	-2.790	-2.792	-2.792	-2.792	-2.791	-2.791	-2.789	-2.786	-2.782	-2.779	-2.772	-2.768	-2.760	-2.754	-2.746	-2.738	-2.728	-2.718	-2.706	-2.694	-2.682	-2.669	-2.655	-2.640	-2.626	-2.610	-2.595	-2.578	-2.561	-2.544	-2.526	-2.509	-2.491	-2.474	-2.454	-2.436	-2.419	-2.400	-2.381	-2.364	-2.345	-2.328	-2.310	-2.294	-2.278	-2.261	-2.245	-2.230	-2.214	-2.201	-2.188	-2.175	-2.162	-2.152	-2.141	-2.132	-2.122	-2.115	-2.108	-2.101	-2.095	-2.090	-2.088	-2.085	-2.082	-2.080	-2.079	-2.080	-2.080	-2.082	-2.085	-2.088	-2.091	-2.095	-2.100	-2.105	-2.111	-2.118	-2.122	-2.129	-2.136	-2.145	-2.151	-2.159	-2.168	-2.175	-2.182	-2.191	-2.198	-2.205	-2.214	-2.220	-2.226	-2.232	-2.239	-2.245	-2.250	-2.255	-2.260	-2.264	-2.266	-2.270	-2.271	-2.272	-2.275	-2.275	-2.274	-2.272	-2.271	-2.269	-2.265	-2.262	-2.258	-2.252	-2.246	-2.241	-2.234	-2.225	-2.216	-2.208	-2.198	-2.186	-2.175	-2.164	-2.151	-2.138	-2.124	-2.110	-2.094	-2.080	-2.064	-2.047	-2.030	-2.014	-1.995	-1.976	-1.959	-1.939	-1.920	-1.900	-1.880	-1.860	-1.840	-1.819	-1.799	-1.776	-1.756	-1.734	-1.714	-1.691	-1.670	-1.649	-1.628	-1.606	-1.584	-1.562	-1.540	-1.520	-1.498	-1.476	-1.456	-1.436	-1.416	-1.395	-1.376	-1.355	-1.336	-1.318	-1.299	-1.280	-1.262	-1.245	-1.228	-1.211	-1.195	-1.179	-1.162	-1.148	-1.132	-1.118	-1.104	-1.090	-1.076	-1.064	-1.050	-1.039	-1.028	-1.016	-1.005	-0.994	-0.984	-0.974	-0.964	-0.955	-0.946	-0.936	-0.928	-0.919	-0.911	-0.901	-0.894	-0.885	-0.878	-0.870	-0.862	-0.855	-0.848	-0.839	-0.831	-0.822	-0.815	-0.806	-0.799	-0.790	-0.782	-0.775	-0.766	-0.758	-0.749	-0.739	-0.729	-0.720	-0.710	-0.700	-0.690	-0.680	-0.669	-0.658	-0.646	-0.634	-0.622	-0.610	-0.598	-0.585	-0.572	-0.560	-0.546	-0.534	-0.520	-0.505	-0.491	-0.478	-0.464	-0.450	-0.435	-0.421	-0.408	-0.391	-0.378	-0.362	-0.349	-0.334	-0.320	-0.306	-0.291	-0.278	-0.264	-0.250	-0.236	-0.222	-0.210	-0.198	-0.185	-0.172	-0.160	-0.149	-0.139	-0.126	-0.116	-0.108	-0.096	-0.088	-0.079	-0.069	-0.062	-0.054	-0.046	-0.040	-0.032	-0.026	-0.021	-0.015	-0.010	-0.005	-0.001	0.002	0.006	0.010	0.014	0.016	0.019	0.020	0.021	0.024	0.024	0.026	0.026	0.028	0.028	0.029	0.029	0.029	0.029	0.029	0.029	0.028	0.028	0.028	0.028	0.028	0.026	0.026	0.025	0.025	0.025	0.026	0.025	0.025	0.024	0.024	0.024	0.024	0.022	0.024	0.024	0.025	0.024	0.025	0.026	0.026	0.026	0.026	0.028	0.029	0.029	0.029	0.031	0.032	0.032	0.034	0.034	0.034	0.035	0.036	0.036	0.036	0.036	0.038	0.038	0.038	0.038	0.038	0.036	0.035	0.035	0.034	0.034	0.031	0.030	0.028	0.025	0.022	0.020	0.016	0.012	0.009	0.005	0.000	-0.005	-0.011	-0.016	-0.022	-0.030	-0.036	-0.044	-0.052	-0.061	-0.070	-0.079	-0.088	-0.098	-0.108	-0.119	-0.129	-0.140	-0.151	-0.162	-0.175	-0.186	-0.199	-0.211	-0.224	-0.238	-0.250	-0.264	-0.278	-0.290	-0.304	-0.318	-0.330	-0.344	-0.356	-0.369	-0.382	-0.395	-0.408	-0.420	-0.432	-0.444	-0.456	-0.466	-0.478	-0.488	-0.498	-0.507	-0.518	-0.525	-0.534	-0.541	-0.549	-0.556	-0.562	-0.569	-0.575	-0.580	-0.584	-0.589	-0.591	-0.594	-0.598	-0.599	-0.601	-0.601	-0.601	-0.601	-0.601	-0.600	-0.599	-0.598	-0.594	-0.591	-0.589	-0.585	-0.582	-0.578	-0.572	-0.569	-0.562	-0.558	-0.552	-0.548	-0.542	-0.536	-0.530	-0.524	-0.518	-0.511	-0.505	-0.499	-0.491	-0.486	-0.479	-0.472	-0.466	-0.460	-0.455	-0.449	-0.442	-0.438	-0.432	-0.428	-0.422	-0.418	-0.412	-0.409	-0.405	-0.400	-0.396	-0.394	-0.390	-0.388	-0.386	-0.382	-0.381	-0.379	-0.378	-0.376	-0.375	-0.374	-0.372	-0.371	-0.371	-0.371	-0.371	-0.370	-0.370	-0.370	-0.369	-0.370	-0.370	-0.370	-0.371	-0.370	-0.370	-0.371	-0.370	-0.370	-0.369	-0.369	-0.369	-0.368	-0.365	-0.365	-0.362	-0.361	-0.359	-0.356	-0.354	-0.351	-0.348	-0.344	-0.340	-0.336	-0.331	-0.328	-0.322	-0.316	-0.312	-0.306	-0.300	-0.294	-0.289	-0.281	-0.275	-0.266	-0.260	-0.252	-0.245	-0.236	-0.229	-0.220	-0.212	-0.204	-0.195	-0.186	-0.178	-0.170	-0.161	-0.152	-0.144	-0.135	-0.128	-0.120	-0.111	-0.104	-0.096	-0.089	-0.082	-0.074	-0.068	-0.061	-0.055	-0.049	-0.042	-0.038	-0.034	-0.029	-0.025	-0.021	-0.018	-0.014	-0.012	-0.010	-0.009	-0.008	-0.008	-0.006	-0.008	-0.009	-0.010	-0.012	-0.015	-0.018	-0.021	-0.025	-0.030	-0.034	-0.040	-0.046	-0.052	-0.059	-0.066	-0.072	-0.081	-0.089	-0.098	-0.106	-0.115	-0.124	-0.134	-0.142	-0.151	-0.162	-0.172	-0.181	-0.191	-0.200	-0.210	-0.219	-0.229	-0.238	-0.245	-0.252	-0.260	-0.268	-0.274	-0.281	-0.286	-0.291	-0.296	-0.300	-0.304	-0.306	-0.308	-0.309	-0.309	-0.309	-0.308	-0.305	-0.302	-0.299	-0.294	-0.289	-0.282	-0.275	-0.268	-0.260	-0.250	-0.240	-0.229	-0.216	-0.204	-0.190	-0.178	-0.164	-0.148	-0.131	-0.115	-0.099	-0.082	-0.065	-0.046	-0.029	-0.010	0.009	0.026	0.046	0.064	0.084	0.102	0.121	0.140	0.159	0.178	0.195	0.212	0.230	0.248	0.264	0.280	0.295	0.311	0.326	0.340	0.354	0.366	0.379	0.390	0.401	0.411	0.421	0.430	0.438	0.444	0.450	0.456	0.462	0.466	0.469	0.472	0.474	0.476	0.476	0.478	0.476	0.475	0.474	0.471	0.469	0.466	0.462	0.458	0.452	0.449	0.444	0.438	0.431	0.425	0.418	0.411	0.404	0.396	0.389	0.382	0.375	0.368	0.360	0.354	0.346	0.338	0.331	0.325	0.319	0.311	0.306	0.299	0.294	0.288	0.284	0.278	0.274	0.271	0.266	0.264	0.259	0.256	0.255	0.251	0.250	0.249	0.248	0.249	0.249	0.249	0.249	0.250	0.252	0.254	0.256	0.259	0.262	0.265	0.269	0.272	0.278	0.281	0.286	0.291	0.298	0.302	0.308	0.314	0.320	0.328	0.334	0.340	0.346	0.354	0.361	0.368	0.375	0.382	0.389	0.396	0.402	0.410	0.416	0.422	0.429	0.436	0.442	0.449	0.454	0.460	0.466	0.471	0.475	0.480	0.485	0.489	0.492	0.496	0.500	0.502	0.505	0.506	0.507	0.510	0.510	0.510	0.511	0.511	0.511	0.509	0.507	0.506	0.504	0.502	0.499	0.496	0.494	0.489	0.484	0.480	0.475	0.470	0.464	0.459	0.452	0.448	0.441	0.435	0.429	0.422	0.416	0.409	0.402	0.396	0.389	0.382	0.376	0.370	0.364	0.356	0.351	0.345	0.340	0.334	0.329	0.324	0.319	0.314	0.310	0.306	0.302	0.299	0.296	0.292	0.291	0.289	0.288	0.286	0.286	0.286	0.285	0.286	0.288	0.289	0.290	0.291	0.294	0.296	0.299	0.302	0.306	0.310	0.314	0.319	0.324	0.329	0.334	0.339	0.344	0.350	0.355	0.361	0.366	0.372	0.378	0.384	0.390	0.395	0.401	0.406	0.412	0.418	0.422	0.428	0.432	0.438	0.441	0.445	0.450	0.454	0.458	0.460	0.462	0.465	0.466	0.469	0.470	0.470	0.471	0.471	0.471	0.471	0.470	0.470	0.468	0.466	0.464	0.462	0.460	0.456	0.452	0.449	0.445	0.441	0.438	0.434	0.429	0.425	0.420	0.415	0.409	0.404	0.400	0.395	0.390	0.384	0.379	0.374	0.368	0.361	0.356	0.351	0.346	0.342	0.336	0.331	0.329	0.322	0.318	0.314	0.309	0.305	0.301	0.298	0.292	0.289	0.285	0.282	0.280	0.276	0.272	0.270	0.268	0.265	0.262	0.260	0.258	0.255	0.252	0.250	0.248	0.245	0.242	0.241	0.239	0.236	0.234	0.231	0.229	0.225	0.222	0.219	0.216	0.214	0.209	0.206	0.201	0.198	0.192	0.189	0.184	0.180	0.174	0.168	0.164	0.158	0.151	0.145	0.138	0.131	0.124	0.116	0.110	0.101	0.094	0.086	0.079	0.070	0.061	0.052	0.044	0.036	0.028	0.019	0.010	0.001	-0.008	-0.015	-0.025	-0.034	-0.041	-0.049	-0.058	-0.066	-0.074	-0.081	-0.089	-0.098	-0.104	-0.111	-0.118	-0.122	-0.129	-0.135	-0.141	-0.145	-0.149	-0.155	-0.159	-0.162	-0.165	-0.168	-0.170	-0.172	-0.174	-0.175	-0.176	-0.176	-0.176	-0.176	-0.175	-0.172	-0.171	-0.169	-0.166	-0.164	-0.160	-0.155	-0.151	-0.146	-0.141	-0.135	-0.129	-0.124	-0.116	-0.109	-0.101	-0.092	-0.084	-0.074	-0.065	-0.055	-0.045	-0.034	-0.024	-0.011	0.000	0.012	0.025	0.038	0.050	0.064	0.078	0.091	0.105	0.120	0.134	0.150	0.164	0.179	0.194	0.210	0.225	0.240	0.255	0.271	0.286	0.301	0.318	0.332	0.348	0.362	0.378	0.392	0.408	0.421	0.435	0.450	0.462	0.476	0.490	0.502	0.515	0.526	0.538	0.549	0.561	0.571	0.582	0.592	0.602	0.611	0.621	0.630	0.639	0.646	0.655	0.662	0.671	0.678	0.684	0.690	0.696	0.704	0.710	0.715	0.721	0.726	0.732	0.739	0.745	0.750	0.756	0.761	0.766	0.774	0.779	0.785	0.791	0.798	0.802	0.809	0.816	0.821	0.830	0.836	0.842	0.850	0.858	0.864	0.871	0.880	0.888	0.895	0.902	0.912	0.920	0.928	0.936	0.945	0.954	0.961	0.971	0.979	0.988	0.996	1.004	1.011	1.020	1.028	1.035	1.042	1.050	1.058	1.064	1.070	1.078	1.082	1.089	1.095	1.100	1.104	1.110	1.114	1.118	1.121	1.124	1.128	1.130	1.132	1.135	1.136	1.138	1.139	1.139	1.140	1.140	1.139	1.138	1.136	1.135	1.135	1.132	1.130	1.128	1.125	1.121	1.118	1.115	1.111	1.106	1.102	1.099	1.094	1.089	1.085	1.080	1.075	1.069	1.064	1.059	1.052	1.049	1.041	1.035	1.030	1.024	1.018	1.012	1.006	1.001	0.995	0.990	0.984	0.978	0.972	0.966	0.961	0.955	0.951	0.945	0.941	0.936	0.931	0.926	0.922	0.919	0.915	0.912	0.909	0.905	0.902	0.899	0.898	0.895	0.894	0.892	0.891	0.890	0.890	0.890	0.890	0.890	0.890	0.892	0.894	0.896	0.899	0.901	0.904	0.906	0.910	0.914	0.919	0.922	0.928	0.931	0.936	0.942	0.948	0.954	0.960	0.966	0.972	0.979	0.985	0.992	0.999	1.005	1.011	1.019	1.025	1.031	1.039	1.044	1.050	1.056	1.062	1.068	1.072	1.078	1.082	1.086	1.091	1.094	1.096	1.100	1.102	1.105	1.106	1.108	1.109	1.109	1.108	1.108	1.105	1.105	1.102	1.099	1.096	1.094	1.089	1.084	1.079	1.074	1.069	1.062	1.055	1.048	1.040	1.032	1.024	1.015	1.006	0.998	0.986	0.978	0.968	0.958	0.946	0.936	0.924	0.914	0.902	0.890	0.880	0.869	0.858	0.844	0.832	0.821	0.810	0.800	0.788	0.776	0.764	0.754	0.741	0.731	0.720	0.709	0.699	0.688	0.678	0.669	0.659	0.648	0.639	0.629	0.621	0.611	0.602	0.595	0.586	0.578	0.570	0.562	0.554	0.546	0.539	0.531	0.524	0.518	0.510	0.502	0.496	0.489	0.481	0.475	0.469	0.461	0.455	0.449	0.441	0.434	0.428	0.420	0.412	0.405	0.399	0.391	0.384	0.376	0.369	0.361	0.352	0.345	0.336	0.329	0.319	0.310	0.301	0.291	0.282	0.274	0.264	0.254	0.245	0.234	0.225	0.214	0.204	0.194	0.184	0.172	0.162	0.151	0.141	0.130	0.119	0.109	0.098	0.086	0.075	0.065	0.054	0.044	0.032	0.022	0.011	0.001	-0.009	-0.019	-0.028	-0.038	-0.046	-0.055	-0.064	-0.072	-0.080	-0.088	-0.095	-0.101	-0.110	-0.116	-0.121	-0.126	-0.131	-0.135	-0.141	-0.144	-0.148	-0.150	-0.151	-0.152	-0.154	-0.154	-0.154	-0.154	-0.151	-0.149	-0.146	-0.142	-0.139	-0.132	-0.128	-0.121	-0.114	-0.106	-0.099	-0.089	-0.080	-0.069	-0.059	-0.048	-0.035	-0.022	-0.009	0.005	0.020	0.034	0.049	0.066	0.081	0.098	0.115	0.132	0.150	0.168	0.186	0.204	0.224	0.241	0.260	0.279	0.296	0.315	0.334	0.352	0.371	0.388	0.405	0.422	0.439	0.456	0.472	0.488	0.502	0.518	0.532	0.546	0.559	0.571	0.584	0.596	0.606	0.618	0.628	0.636	0.645	0.652	0.661	0.669	0.676	0.682	0.688	0.692	0.696	0.701	0.706	0.710	0.714	0.716	0.720	0.722	0.726	0.729	0.731	0.734	0.736	0.739	0.741	0.744	0.746	0.749	0.752	0.756	0.759	0.762	0.768	0.771	0.776	0.781	0.786	0.791	0.798	0.802	0.810	0.818	0.825	0.832	0.841	0.849	0.859	0.868	0.878	0.888	0.898	0.909	0.921	0.931	0.944	0.955	0.968	0.981	0.994	1.006	1.020	1.034	1.046	1.060	1.074	1.089	1.102	1.118	1.131	1.145	1.159	1.174	1.188	1.201	1.216	1.230	1.245	1.259	1.272	1.285	1.299	1.311	1.325	1.338	1.350	1.362	1.375	1.388	1.399	1.410	1.421	1.432	1.444	1.454	1.465	1.476	1.485	1.495	1.504	1.514	1.524	1.531	1.541	1.550	1.558	1.568	1.575	1.582	1.591	1.599	1.606	1.614	1.621	1.629	1.636	1.645	1.651	1.659	1.666	1.674	1.681	1.689	1.696	1.704	1.711	1.720	1.728	1.734	1.744	1.751	1.759	1.768	1.776	1.785	1.792	1.801	1.810	1.820	1.829	1.838	1.846	1.855	1.864	1.872	1.882	1.891	1.900	1.909	1.919	1.928	1.936	1.945	1.954	1.962	1.971	1.980	1.989	1.996	2.004	2.011	2.019	2.025	2.031	2.038	2.044	2.049	2.054	2.058	2.061	2.065	2.068	2.069	2.071	2.072	2.071	2.071	2.071	2.069	2.065	2.062	2.060	2.055	2.049	2.044	2.036	2.029	2.020	2.011	2.002	1.992	1.980	1.969	1.955	1.942	1.929	1.914	1.899	1.884	1.868	1.851	1.834	1.816	1.798	1.780	1.761	1.742	1.724	1.704	1.685	1.665	1.645	1.625	1.605	1.585	1.566	1.546	1.526	1.508	1.489	1.470	1.451	1.434	1.415	1.398	1.381	1.364	1.349	1.334	1.320	1.305	1.291	1.279	1.266	1.255	1.244	1.234	1.225	1.215	1.208	1.200	1.194	1.188	1.184	1.180	1.175	1.172	1.170	1.169	1.168	1.168	1.169	1.169	1.171	1.174	1.178	1.181	1.185	1.190	1.196	1.202	1.209	1.218	1.225	1.234	1.242	1.252	1.261	1.272	1.282	1.294	1.305	1.318	1.330	1.344	1.356	1.370	1.384	1.398	1.412	1.428	1.442	1.458	1.474	1.490	1.506	1.524	1.540	1.558	1.575	1.592	1.610	1.628	1.646	1.664	1.684	1.702	1.721	1.740	1.759	1.779	1.798	1.816	1.836	1.855	1.874	1.895	1.914	1.934	1.954	1.974	1.994	2.014	2.033	2.054	2.072	2.094	2.114	2.134	2.154	2.174	2.195	2.215	2.234	2.254	2.275	2.296	2.316	2.336	2.358	2.379	2.399	2.420	2.442	2.464	2.486	2.508	2.530	2.552	2.575	2.599	2.622	2.646	2.671	2.696	2.720	2.746	2.774	2.799	2.826	2.854	2.882	2.910	2.940	2.970	3.001	3.031	3.064	3.096	3.129	3.164	3.198	3.231	3.268	3.304	3.340	3.376	3.414	3.451	3.490	3.530	3.569	3.609	3.648	3.688	3.728	3.770	3.810	3.851	3.890	3.931	3.971	4.012	4.052	4.091	4.131	4.170	4.209	4.246	4.282	4.319	4.354	4.389	4.422	4.455	4.485	4.515	4.544	4.570	4.596	4.620	4.642	4.664	4.681	4.699	4.712	4.726	4.738	4.746	4.752	4.755	4.758	4.758	4.755	4.750	4.741	4.731	4.719	4.704	4.688	4.668	4.645	4.619	4.591	4.562	4.530	4.495	4.456	4.418	4.376	4.331	4.285	4.235	4.184	4.132	4.076	4.020	3.961	3.900	3.838	3.774	3.709	3.640	3.572	3.502	3.431	3.359	3.285	3.210	3.135	3.060	2.984	2.906	2.829	2.750	2.671	2.592	2.514	2.434	2.354	2.275	2.196	2.118	2.039	1.961	1.884	1.806	1.730	1.654	1.579	1.504	1.430	1.356	1.285	1.212	1.142	1.072	1.004	0.936	0.869	0.802	0.739	0.675	0.611	0.549	0.489	0.429	0.369	0.311	0.252	0.198	0.141	0.088	0.034	-0.020	-0.072	-0.122	-0.172	-0.224	-0.271	-0.320	-0.366	-0.414	-0.459	-0.505	-0.549	-0.594	-0.636	-0.680	-0.721	-0.762	-0.804	-0.844	-0.882	-0.921	-0.960	-0.998	-1.034	-1.070	-1.106	-1.140	-1.174	-1.208	-1.239	-1.270	-1.300	-1.330	-1.359	-1.386	-1.412	-1.440	-1.465	-1.489	-1.512	-1.534	-1.555	-1.574	-1.592	-1.610	-1.626	-1.640	-1.655	-1.668	-1.679	-1.688	-1.696	-1.705	-1.711	-1.715	-1.720	-1.721	-1.722	-1.721	-1.721	-1.718	-1.714	-1.708	-1.702	-1.696	-1.688	-1.678	-1.666	-1.655	-1.644	-1.630	-1.616	-1.600	-1.585	-1.568	-1.550	-1.531	-1.512	-1.492	-1.474	-1.454	-1.432	-1.411	-1.390	-1.368	-1.346	-1.324	-1.302	-1.280	-1.259	-1.235	-1.214	-1.191	-1.171	-1.149	-1.129	-1.108	-1.089	-1.068	-1.050	-1.031	-1.014	-0.996	-0.980	-0.964	-0.950	-0.935	-0.922	-0.911	-0.899	-0.889	-0.880	-0.872	-0.866	-0.860	-0.856	-0.852	-0.851	-0.850	-0.850	-0.851	-0.854	-0.858	-0.862	-0.869	-0.878	-0.885	-0.896	-0.908	-0.920	-0.934	-0.950	-0.966	-0.982	-1.000	-1.020	-1.041	-1.062	-1.085	-1.108	-1.134	-1.158	-1.185	-1.211	-1.239	-1.269	-1.298	-1.328	-1.358	-1.389	-1.420	-1.452	-1.485	-1.516	-1.549	-1.584	-1.616	-1.650	-1.684	-1.716	-1.751	-1.785	-1.818	-1.851	-1.884	-1.918	-1.949	-1.982	-2.016	-2.047	-2.079	-2.111	-2.141	-2.172	-2.202	-2.232	-2.261	-2.290	-2.318	-2.346	-2.374	-2.400	-2.426	-2.451	-2.476	-2.500	-2.525	-2.549	-2.571	-2.592	-2.615	-2.636	-2.658	-2.678	-2.698	-2.718	-2.736	-2.755	-2.772	-2.790	-2.806	-2.822	-2.839	-2.855	-2.870	-2.885	-2.899	-2.914	-2.926	-2.940	-2.952	-2.965	-2.976	-2.989	-2.999	-3.011	-3.021	-3.030	-3.040	-3.050	-3.058	-3.065	-3.072	-3.080	-3.088	-3.094	-3.099	-3.105	-3.109	-3.112	-3.115	-3.118	-3.119	-3.120	-3.120	-3.119	-3.118	-3.115	-3.112	-3.108	-3.102	-3.095	-3.089	-3.080	-3.071	-3.061	-3.050	-3.038	-3.022	-3.009	-2.991	-2.974	-2.955	-2.935	-2.915	-2.891	-2.866	-2.842	-2.815	-2.788	-2.759	-2.728	-2.696	-2.662	-2.626	-2.591	-2.555	-2.515	-2.476	-2.434	-2.391	-2.348	-2.304	-2.259	-2.211	-2.162	-2.115	-2.064	-2.014	-1.962	-1.910	-1.856	-1.801	-1.746	-1.691	-1.635	-1.578	-1.521	-1.462	-1.404	-1.345	-1.286	-1.226	-1.168	-1.108	-1.048	-0.988	-0.928	-0.868	-0.808	-0.749	-0.689	-0.629	-0.569	-0.510	-0.451	-0.394	-0.335	-0.276	-0.220	-0.162	-0.106	-0.050	0.005	0.060	0.115	0.169	0.222	0.275	0.326	0.379	0.430	0.480	0.530	0.580	0.628	0.676	0.722	0.769	0.815	0.861	0.906	0.951	0.994	1.038	1.081	1.122	1.164	1.205	1.246	1.285	1.325	1.365	1.404	1.442	1.480	1.516	1.555	1.591	1.626	1.661	1.698	1.732	1.768	1.801	1.835	1.869	1.901	1.935	1.968	2.000	2.033	2.064	2.095	2.126	2.158	2.188	2.219	2.249	2.279	2.308	2.339	2.368	2.398	2.426	2.455	2.482	2.511	2.539	2.566	2.595	2.621	2.649	2.676	2.702	2.730	2.756	2.782	2.809	2.836	2.861	2.888	2.912	2.938	2.962	2.989	3.014	3.038	3.062	3.088	3.111	3.135	3.159	3.184	3.206	3.229	3.252	3.276	3.298	3.320	3.341	3.364	3.386	3.408	3.429	3.449	3.470	3.489	3.509	3.529	3.548	3.566	3.585	3.602	3.619	3.636	3.652	3.669	3.684	3.700	3.714	3.729	3.742	3.755	3.768	3.780	3.791	3.801	3.811	3.821	3.830	3.838	3.845	3.852	3.859	3.864	3.869	3.874	3.876	3.880	3.882	3.884	3.885	3.884	3.882	3.881	3.880	3.878	3.874	3.870	3.865	3.860	3.852	3.845	3.838	3.829	3.820	3.810	3.799	3.788	3.776	3.762	3.749	3.735	3.720	3.705	3.689	3.671	3.655	3.636	3.618	3.598	3.576	3.555	3.532	3.510	3.488	3.464	3.440	3.414	3.388	3.361	3.334	3.306	3.276	3.248	3.216	3.186	3.155	3.122	3.089	3.056	3.021	2.986	2.951	2.915	2.878	2.840	2.801	2.761	2.722	2.682	2.641	2.599	2.556	2.515	2.470	2.426	2.381	2.336	2.290	2.242	2.196	2.149	2.100	2.051	2.001	1.952	1.902	1.851	1.800	1.750	1.698	1.645	1.592	1.539	1.486	1.432	1.380	1.326	1.270	1.216	1.161	1.106	1.052	0.998	0.944	0.888	0.832	0.778	0.724	0.669	0.614	0.560	0.506	0.452	0.398	0.345	0.291	0.238	0.185	0.132	0.081	0.030	-0.021	-0.072	-0.121	-0.171	-0.221	-0.270	-0.316	-0.364	-0.410	-0.456	-0.502	-0.548	-0.591	-0.635	-0.678	-0.720	-0.761	-0.801	-0.840	-0.880	-0.919	-0.958	-0.994	-1.031	-1.066	-1.101	-1.136	-1.170	-1.202	-1.234	-1.266	-1.298	-1.328	-1.358	-1.386	-1.415	-1.442	-1.469	-1.496	-1.522	-1.548	-1.572	-1.596	-1.620	-1.644	-1.668	-1.689	-1.711	-1.732	-1.754	-1.775	-1.794	-1.814	-1.834	-1.852	-1.871	-1.890	-1.908	-1.925	-1.941	-1.959	-1.975	-1.991	-2.007	-2.022	-2.038	-2.051	-2.066	-2.081	-2.095	-2.108	-2.121	-2.134	-2.146	-2.159	-2.170	-2.181	-2.192	-2.202	-2.212	-2.222	-2.231	-2.240	-2.249	-2.258	-2.265	-2.271	-2.279	-2.284	-2.289	-2.295	-2.299	-2.302	-2.306	-2.308	-2.310	-2.312	-2.312	-2.314	-2.314	-2.312	-2.310	-2.308	-2.305	-2.302	-2.299	-2.292	-2.288	-2.281	-2.275	-2.268	-2.260	-2.250	-2.241	-2.231	-2.220	-2.209	-2.198	-2.185	-2.172	-2.159	-2.144	-2.130	-2.114	-2.099	-2.084	-2.068	-2.051	-2.033	-2.016	-1.998	-1.980	-1.961	-1.942	-1.924	-1.905	-1.885	-1.866	-1.846	-1.826	-1.806	-1.788	-1.768	-1.748	-1.728	-1.708	-1.689	-1.669	-1.649	-1.631	-1.612	-1.594	-1.575	-1.556	-1.539	-1.521	-1.504	-1.486	-1.471	-1.455	-1.439	-1.422	-1.408	-1.392	-1.379	-1.364	-1.350	-1.338	-1.325	-1.312	-1.300	-1.289	-1.276	-1.265	-1.255	-1.245	-1.235	-1.225	-1.215	-1.206	-1.198	-1.189	-1.181	-1.172	-1.164	-1.158	-1.149	-1.141	-1.134	-1.126	-1.119	-1.111	-1.105	-1.096	-1.089	-1.081	-1.075	-1.066	-1.059	-1.051	-1.042	-1.035	-1.028	-1.019	-1.010	-1.002	-0.994	-0.984	-0.976	-0.966	-0.956	-0.948	-0.938	-0.928	-0.918	-0.906	-0.896	-0.886	-0.875	-0.865	-0.854	-0.842	-0.831	-0.820	-0.809	-0.798	-0.785	-0.774	-0.762	-0.750	-0.739	-0.728	-0.716	-0.705	-0.694	-0.681	-0.671	-0.660	-0.649	-0.638	-0.626	-0.615	-0.606	-0.595	-0.585	-0.575	-0.565	-0.556	-0.548	-0.539	-0.530	-0.521	-0.514	-0.506	-0.500	-0.492	-0.488	-0.481	-0.476	-0.471	-0.466	-0.462	-0.458	-0.455	-0.452	-0.450	-0.449	-0.446	-0.446	-0.446	-0.448	-0.448	-0.449	-0.451	-0.454	-0.458	-0.461	-0.466	-0.471	-0.476	-0.484	-0.490	-0.498	-0.505	-0.512	-0.522	-0.532	-0.541	-0.552	-0.564	-0.574	-0.586	-0.598	-0.610	-0.624	-0.636	-0.649	-0.664	-0.676	-0.691	-0.705	-0.720	-0.735	-0.749	-0.764	-0.778	-0.792	-0.808	-0.822	-0.836	-0.851	-0.866	-0.880	-0.894	-0.906	-0.920	-0.934	-0.946	-0.959	-0.971	-0.984	-0.996	-1.008	-1.019	-1.030	-1.040	-1.050	-1.060	-1.070	-1.079	-1.088	-1.095	-1.104	-1.112	-1.121	-1.129	-1.136	-1.144	-1.150	-1.158	-1.164	-1.170	-1.176	-1.182	-1.190	-1.195	-1.202	-1.209	-1.215	-1.221	-1.228	-1.235	-1.241	-1.249	-1.256	-1.264	-1.272	-1.280	-1.289	-1.298	-1.306	-1.316	-1.325	-1.335	-1.346	-1.356	-1.369	-1.379	-1.391	-1.404	-1.418	-1.431	-1.446	-1.460	-1.475	-1.490	-1.506	-1.522	-1.539	-1.556	-1.575	-1.592	-1.611	-1.630	-1.649	-1.670	-1.690	-1.711	-1.732	-1.752	-1.775	-1.796	-1.819	-1.841	-1.865	-1.888	-1.911	-1.935	-1.958	-1.981	-2.005	-2.029	-2.054	-2.076	-2.100	-2.124	-2.146	-2.171	-2.194	-2.216	-2.240	-2.261	-2.285	-2.306	-2.328	-2.349	-2.369	-2.389	-2.409	-2.428	-2.446	-2.464	-2.481	-2.498	-2.514	-2.528	-2.542	-2.556	-2.569	-2.581	-2.592	-2.604	-2.612	-2.622	-2.629	-2.638	-2.644	-2.650	-2.655	-2.659	-2.662	-2.665	-2.666	-2.668	-2.668	-2.668	-2.666	-2.664	-2.662	-2.659	-2.655	-2.650	-2.646	-2.640	-2.635	-2.629	-2.621	-2.614	-2.606	-2.599	-2.591	-2.582	-2.574	-2.566	-2.558	-2.548	-2.540	-2.530	-2.521	-2.512	-2.504	-2.494	-2.486	-2.478	-2.469	-2.461	-2.454	-2.446	-2.439	-2.432	-2.425	-2.419	-2.412	-2.408	-2.404	-2.398	-2.394	-2.390	-2.388	-2.384	-2.382	-2.381	-2.379	-2.379	-2.378	-2.379	-2.379	-2.379	-2.381	-2.382	-2.385	-2.388	-2.391	-2.395	-2.399	-2.404	-2.408	-2.412	-2.418	-2.422	-2.428	-2.434	-2.440	-2.446	-2.452	-2.460	-2.466	-2.472	-2.479	-2.486	-2.491	-2.498	-2.505	-2.510	-2.516	-2.521	-2.528	-2.532	-2.538	-2.541	-2.546	-2.549	-2.551	-2.554	-2.558	-2.558	-2.560	-2.560	-2.560	-2.559	-2.558	-2.556	-2.554	-2.550	-2.546	-2.542	-2.536	-2.531	-2.524	-2.516	-2.509	-2.500	-2.491	-2.481	-2.471	-2.459	-2.448	-2.435	-2.422	-2.409	-2.394	-2.380	-2.366	-2.350	-2.334	-2.319	-2.301	-2.285	-2.269	-2.252	-2.235	-2.219	-2.201	-2.185	-2.168	-2.151	-2.135	-2.119	-2.102	-2.088	-2.071	-2.056	-2.042	-2.029	-2.016	-2.002	-1.990	-1.979	-1.969	-1.959	-1.949	-1.941	-1.932	-1.926	-1.920	-1.914	-1.910	-1.906	-1.902	-1.900	-1.898	-1.898	-1.898	-1.899	-1.900	-1.902	-1.905	-1.909	-1.911	-1.916	-1.921	-1.926	-1.932	-1.939	-1.945	-1.951	-1.959	-1.965	-1.974	-1.980	-1.989	-1.996	-2.004	-2.011	-2.019	-2.026	-2.033	-2.040	-2.046	-2.051	-2.058	-2.062	-2.068	-2.072	-2.075	-2.079	-2.082	-2.084	-2.085	-2.086	-2.086	-2.085	-2.085	-2.082	-2.080	-2.078	-2.072	-2.069	-2.064	-2.058	-2.051	-2.044	-2.036	-2.027	-2.018	-2.007	-1.996	-1.985	-1.972	-1.960	-1.946	-1.934	-1.920	-1.905	-1.890	-1.874	-1.856	-1.840	-1.824	-1.806	-1.789	-1.770	-1.752	-1.732	-1.714	-1.695	-1.676	-1.656	-1.636	-1.616	-1.596	-1.576	-1.555	-1.536	-1.516	-1.496	-1.476	-1.455	-1.434	-1.415	-1.395	-1.375	-1.356	-1.335	-1.316	-1.296	-1.278	-1.260	-1.240	-1.222	-1.204	-1.185	-1.169	-1.150	-1.134	-1.116	-1.100	-1.084	-1.068	-1.051	-1.036	-1.020	-1.005	-0.991	-0.975	-0.962	-0.948	-0.932	-0.920	-0.905	-0.891	-0.879	-0.866	-0.852	-0.840	-0.828	-0.815	-0.802	-0.790	-0.778	-0.765	-0.752	-0.740	-0.728	-0.716	-0.704	-0.690	-0.679	-0.666	-0.654	-0.640	-0.628	-0.615	-0.601	-0.589	-0.576	-0.561	-0.546	-0.534	-0.520	-0.505	-0.491	-0.476	-0.462	-0.448	-0.432	-0.418	-0.401	-0.386	-0.370	-0.354	-0.338	-0.321	-0.305	-0.288	-0.271	-0.255	-0.236	-0.220	-0.202	-0.185	-0.168	-0.150	-0.132	-0.115	-0.096	-0.079	-0.061	-0.044	-0.025	-0.008	0.010	0.029	0.046	0.064	0.080	0.098	0.115	0.132	0.149	0.166	0.182	0.199	0.215	0.230	0.246	0.260	0.276	0.290	0.305	0.319	0.331	0.344	0.358	0.370	0.381	0.394	0.404	0.414	0.424	0.434	0.442	0.451	0.459	0.468	0.474	0.481	0.488	0.492	0.499	0.504	0.507	0.512	0.515	0.518	0.521	0.522	0.524	0.526	0.526	0.528	0.528	0.528	0.528	0.528	0.526	0.525	0.524	0.522	0.521	0.520	0.518	0.515	0.514	0.510	0.509	0.507	0.504	0.501	0.500	0.498	0.496	0.494	0.490	0.489	0.486	0.484	0.482	0.480	0.479	0.476	0.475	0.474	0.472	0.471	0.470	0.470	0.468	0.466	0.468	0.466	0.465	0.464	0.464	0.462	0.461	0.462	0.461	0.460	0.460	0.458	0.456	0.455	0.454	0.454	0.451	0.449	0.448	0.445	0.442	0.440	0.436	0.432	0.429	0.425	0.420	0.415	0.410	0.404	0.399	0.391	0.384	0.378	0.369	0.360	0.351	0.342	0.332	0.321	0.310	0.300	0.288	0.274	0.262	0.249	0.235	0.220	0.206	0.191	0.176	0.160	0.144	0.128	0.111	0.095	0.078	0.060	0.044	0.025	0.009	-0.009	-0.029	-0.046	-0.065	-0.082	-0.100	-0.118	-0.136	-0.154	-0.171	-0.188	-0.205	-0.222	-0.240	-0.255	-0.271	-0.288	-0.302	-0.318	-0.332	-0.348	-0.360	-0.375	-0.388	-0.399	-0.411	-0.422	-0.434	-0.445	-0.455	-0.465	-0.475	-0.484	-0.491	-0.499	-0.507	-0.512	-0.520	-0.525	-0.530	-0.535	-0.539	-0.544	-0.548	-0.550	-0.552	-0.555	-0.556	-0.558	-0.559	-0.559	-0.560	-0.560	-0.560	-0.559	-0.559	-0.559	-0.558	-0.556	-0.555	-0.552	-0.551	-0.550	-0.549	-0.546	-0.545	-0.542	-0.541	-0.539	-0.536	-0.535	-0.532	-0.531	-0.529	-0.528	-0.525	-0.524	-0.521	-0.520	-0.519	-0.518	-0.515	-0.515	-0.514	-0.512	-0.511	-0.509	-0.509	-0.507	-0.506	-0.505	-0.504	-0.502	-0.501	-0.500	-0.499	-0.498	-0.494	-0.494	-0.491	-0.489	-0.485	-0.482	-0.479	-0.478	-0.475	-0.470	-0.466	-0.462	-0.458	-0.452	-0.448	-0.441	-0.436	-0.429	-0.422	-0.416	-0.408	-0.400	-0.391	-0.382	-0.374	-0.365	-0.355	-0.345	-0.334	-0.324	-0.312	-0.301	-0.289	-0.278	-0.265	-0.252	-0.240	-0.228	-0.214	-0.201	-0.188	-0.174	-0.160	-0.146	-0.134	-0.120	-0.105	-0.092	-0.078	-0.064	-0.049	-0.035	-0.021	-0.009	0.005	0.018	0.030	0.044	0.056	0.069	0.081	0.094	0.105	0.118	0.128	0.139	0.149	0.159	0.169	0.179	0.186	0.195	0.204	0.212	0.220	0.226	0.232	0.239	0.244	0.250	0.254	0.258	0.261	0.264	0.266	0.269	0.270	0.271	0.271	0.270	0.270	0.269	0.268	0.266	0.262	0.260	0.256	0.252	0.248	0.242	0.236	0.232	0.226	0.219	0.212	0.206	0.199	0.192	0.184	0.176	0.169	0.161	0.152	0.144	0.136	0.129	0.121	0.112	0.105	0.099	0.092	0.085	0.079	0.074	0.068	0.064	0.059	0.055	0.051	0.049	0.046	0.045	0.044	0.044	0.045	0.045	0.048	0.051	0.055	0.059	0.064	0.069	0.076	0.084	0.091	0.100	0.109	0.119	0.131	0.142	0.155	0.168	0.181	0.195	0.209	0.224	0.239	0.255	0.271	0.288	0.305	0.321	0.339	0.356	0.374	0.391	0.410	0.426	0.445	0.464	0.480	0.498	0.515	0.531	0.549	0.565	0.581	0.598	0.612	0.626	0.641	0.655	0.669	0.682	0.694	0.706	0.718	0.729	0.738	0.746	0.755	0.762	0.770	0.776	0.782	0.788	0.792	0.795	0.799	0.801	0.802	0.804	0.804	0.804	0.802	0.800	0.798	0.796	0.792	0.788	0.784	0.779	0.774	0.768	0.761	0.754	0.746	0.739	0.731	0.724	0.714	0.706	0.698	0.689	0.679	0.670	0.660	0.651	0.642	0.632	0.624	0.614	0.605	0.596	0.588	0.579	0.571	0.562	0.555	0.546	0.540	0.534	0.526	0.520	0.515	0.509	0.504	0.499	0.495	0.491	0.488	0.485	0.482	0.480	0.479	0.479	0.478	0.478	0.478	0.479	0.479	0.481	0.482	0.485	0.488	0.491	0.494	0.498	0.502	0.506	0.511	0.515	0.520	0.525	0.531	0.536	0.542	0.548	0.554	0.560	0.565	0.572	0.578	0.585	0.590	0.596	0.602	0.608	0.614	0.620	0.625	0.631	0.636	0.641	0.645	0.651	0.655	0.659	0.662	0.666	0.670	0.672	0.675	0.678	0.679	0.681	0.682	0.684	0.685	0.685	0.684	0.685	0.684	0.684	0.682	0.681	0.680	0.678	0.675	0.674	0.670	0.666	0.664	0.660	0.655	0.651	0.648	0.642	0.639	0.634	0.629	0.624	0.619	0.615	0.610	0.605	0.600	0.595	0.590	0.585	0.580	0.575	0.570	0.566	0.561	0.559	0.554	0.551	0.546	0.544	0.541	0.539	0.536	0.535	0.532	0.531	0.531	0.530	0.530	0.529	0.530	0.531	0.531	0.534	0.536	0.539	0.541	0.544	0.549	0.551	0.556	0.561	0.566	0.571	0.576	0.582	0.589	0.595	0.601	0.609	0.615	0.622	0.630	0.638	0.645	0.654	0.660	0.669	0.676	0.684	0.692	0.700	0.708	0.715	0.722	0.730	0.736	0.744	0.750	0.756	0.762	0.769	0.774	0.780	0.785	0.790	0.792	0.798	0.801	0.804	0.806	0.809	0.811	0.812	0.814	0.814	0.815	0.814	0.814	0.812	0.811	0.809	0.806	0.804	0.801	0.798	0.794	0.790	0.785	0.780	0.775	0.770	0.765	0.758	0.752	0.746	0.739	0.732	0.725	0.719	0.710	0.702	0.695	0.686	0.680	0.671	0.662	0.655	0.646	0.639	0.630	0.621	0.612	0.604	0.596	0.588	0.579	0.571	0.561	0.552	0.545	0.536	0.529	0.520	0.511	0.504	0.495	0.488	0.480	0.471	0.464	0.455	0.448	0.440	0.431	0.422	0.414	0.406	0.398	0.390	0.381	0.374	0.365	0.358	0.348	0.339	0.330	0.321	0.312	0.304	0.294	0.284	0.275	0.265	0.255	0.245	0.235	0.225	0.214	0.204	0.192	0.181	0.170	0.159	0.148	0.136	0.125	0.112	0.101	0.089	0.078	0.065	0.052	0.040	0.029	0.016	0.005	-0.008	-0.020	-0.031	-0.044	-0.056	-0.068	-0.079	-0.090	-0.101	-0.112	-0.122	-0.135	-0.145	-0.155	-0.165	-0.175	-0.185	-0.192	-0.202	-0.210	-0.219	-0.226	-0.232	-0.240	-0.246	-0.254	-0.259	-0.264	-0.270	-0.274	-0.278	-0.281	-0.285	-0.288	-0.289	-0.290	-0.292	-0.292	-0.292	-0.292	-0.291	-0.290	-0.289	-0.286	-0.284	-0.281	-0.278	-0.272	-0.269	-0.262	-0.256	-0.250	-0.245	-0.238	-0.229	-0.221	-0.212	-0.202	-0.194	-0.184	-0.175	-0.164	-0.152	-0.141	-0.130	-0.116	-0.104	-0.092	-0.079	-0.065	-0.051	-0.039	-0.024	-0.009	0.005	0.020	0.035	0.049	0.065	0.079	0.094	0.109	0.124	0.139	0.154	0.168	0.182	0.198	0.211	0.225	0.240	0.252	0.265	0.279	0.291	0.305	0.316	0.329	0.340	0.351	0.362	0.374	0.382	0.392	0.402	0.411	0.421	0.430	0.439	0.446	0.455	0.462	0.471	0.479	0.486	0.492	0.499	0.505	0.512	0.520	0.525	0.531	0.539	0.545	0.551	0.558	0.564	0.572	0.579	0.585	0.592	0.600	0.608	0.615	0.622	0.630	0.639	0.646	0.655	0.664	0.672	0.681	0.691	0.700	0.709	0.719	0.729	0.739	0.750	0.760	0.770	0.781	0.792	0.802	0.815	0.825	0.836	0.849	0.860	0.871	0.881	0.892	0.904	0.915	0.925	0.936	0.946	0.958	0.969	0.979	0.989	0.999	1.009	1.018	1.028	1.038	1.046	1.055	1.062	1.072	1.080	1.088	1.095	1.102	1.110	1.116	1.122	1.130	1.135	1.141	1.146	1.152	1.158	1.161	1.168	1.171	1.176	1.179	1.184	1.186	1.190	1.192	1.195	1.198	1.200	1.202	1.204	1.205	1.206	1.209	1.210	1.211	1.211	1.212	1.212	1.212	1.214	1.214	1.215	1.214	1.212	1.212	1.211	1.211	1.211	1.210	1.209	1.208	1.208	1.206	1.206	1.204	1.204	1.202	1.201	1.200	1.200	1.199	1.199	1.199	1.198	1.199	1.198	1.199	1.199	1.200	1.200	1.201	1.202	1.204	1.204	1.206	1.208	1.211	1.214	1.216	1.219	1.222	1.226	1.230	1.235	1.240	1.244	1.250	1.255	1.261	1.268	1.274	1.279	1.285	1.292	1.300	1.308	1.315	1.322	1.331	1.339	1.346	1.355	1.362	1.371	1.379	1.388	1.396	1.405	1.411	1.420	1.429	1.436	1.444	1.450	1.458	1.465	1.471	1.478	1.484	1.490	1.495	1.500	1.504	1.508	1.511	1.515	1.518	1.520	1.521	1.521	1.522	1.522	1.522	1.521	1.519	1.516	1.514	1.511	1.508	1.502	1.498	1.492	1.488	1.481	1.474	1.466	1.459	1.450	1.441	1.432	1.424	1.412	1.402	1.391	1.381	1.370	1.358	1.348	1.335	1.322	1.310	1.299	1.285	1.272	1.259	1.248	1.234	1.221	1.208	1.195	1.182	1.170	1.158	1.144	1.131	1.119	1.106	1.094	1.081	1.070	1.058	1.045	1.034	1.021	1.011	1.000	0.988	0.976	0.965	0.955	0.945	0.934	0.924	0.914	0.902	0.892	0.882	0.872	0.861	0.852	0.842	0.832	0.821	0.812	0.802	0.792	0.781	0.771	0.761	0.750	0.740	0.730	0.719	0.708	0.698	0.686	0.676	0.664	0.654	0.641	0.630	0.618	0.605	0.594	0.582	0.570	0.558	0.545	0.532	0.520	0.506	0.494	0.481	0.468	0.455	0.442	0.428	0.415	0.402	0.389	0.375	0.362	0.349	0.336	0.324	0.310	0.296	0.284	0.271	0.260	0.248	0.232	0.220	0.210	0.198	0.186	0.174	0.162	0.151	0.141	0.130	0.120	0.110	0.100	0.091	0.081	0.072	0.065	0.056	0.049	0.041	0.034	0.028	0.021	0.016	0.010	0.006	0.001	-0.004	-0.006	-0.010	-0.014	-0.015	-0.018	-0.018	-0.019	-0.019	-0.019	-0.018	-0.016	-0.015	-0.011	-0.009	-0.005	-0.001	0.005	0.010	0.015	0.022	0.029	0.038	0.045	0.054	0.062	0.071	0.081	0.091	0.102	0.115	0.125	0.138	0.150	0.164	0.176	0.190	0.204	0.216	0.231	0.245	0.260	0.275	0.289	0.304	0.320	0.334	0.349	0.364	0.378	0.392	0.406	0.421	0.434	0.448	0.461	0.474	0.488	0.500	0.511	0.524	0.535	0.546	0.558	0.566	0.576	0.585	0.594	0.604	0.611	0.619	0.626	0.634	0.640	0.646	0.652	0.658	0.662	0.666	0.671	0.675	0.680	0.682	0.686	0.690	0.692	0.696	0.699	0.701	0.705	0.708	0.711	0.714	0.716	0.719	0.722	0.726	0.730	0.732	0.736	0.740	0.745	0.750	0.754	0.759	0.764	0.769	0.775	0.780	0.788	0.794	0.800	0.809	0.815	0.822	0.831	0.839	0.848	0.858	0.868	0.876	0.886	0.896	0.906	0.918	0.928	0.939	0.949	0.960	0.971	0.982	0.995	1.006	1.018	1.030	1.041	1.052	1.065	1.078	1.089	1.101	1.112	1.125	1.136	1.148	1.161	1.172	1.182	1.195	1.206	1.218	1.229	1.240	1.251	1.261	1.271	1.282	1.291	1.302	1.312	1.322	1.331	1.341	1.351	1.360	1.369	1.378	1.386	1.395	1.404	1.412	1.421	1.429	1.436	1.445	1.452	1.460	1.468	1.475	1.481	1.489	1.496	1.502	1.510	1.518	1.524	1.531	1.538	1.544	1.550	1.556	1.562	1.569	1.576	1.581	1.589	1.594	1.601	1.606	1.612	1.619	1.625	1.631	1.636	1.642	1.649	1.655	1.661	1.666	1.671	1.678	1.682	1.689	1.695	1.699	1.705	1.709	1.715	1.720	1.725	1.730	1.734	1.738	1.744	1.748	1.751	1.755	1.759	1.762	1.765	1.768	1.769	1.771	1.774	1.776	1.776	1.778	1.778	1.778	1.778	1.778	1.775	1.774	1.771	1.768	1.765	1.761	1.758	1.751	1.746	1.741	1.735	1.728	1.719	1.711	1.702	1.692	1.682	1.671	1.660	1.649	1.636	1.624	1.610	1.595	1.581	1.566	1.550	1.534	1.519	1.501	1.484	1.466	1.449	1.430	1.414	1.395	1.376	1.358	1.339	1.320	1.301	1.282	1.264	1.245	1.226	1.208	1.190	1.172	1.154	1.139	1.121	1.104	1.089	1.074	1.059	1.044	1.030	1.016	1.004	0.992	0.980	0.970	0.960	0.950	0.941	0.934	0.926	0.920	0.914	0.909	0.905	0.901	0.898	0.896	0.895	0.894	0.894	0.895	0.898	0.900	0.902	0.905	0.910	0.916	0.921	0.929	0.935	0.944	0.952	0.961	0.971	0.982	0.994	1.006	1.018	1.031	1.044	1.059	1.072	1.089	1.104	1.121	1.138	1.155	1.174	1.191	1.211	1.230	1.250	1.270	1.291	1.311	1.334	1.355	1.379	1.401	1.425	1.448	1.472	1.496	1.521	1.546	1.571	1.598	1.622	1.649	1.675	1.701	1.726	1.754	1.781	1.809	1.835	1.862	1.889	1.916	1.944	1.971	1.999	2.025	2.052	2.081	2.109	2.135	2.162	2.190	2.218	2.245	2.271	2.299	2.325	2.352	2.379	2.406	2.431	2.459	2.485	2.512	2.539	2.565	2.592	2.619	2.646	2.672	2.701	2.729	2.756	2.784	2.811	2.840	2.869	2.898	2.928	2.958	2.986	3.018	3.049	3.080	3.111	3.144	3.176	3.210	3.245	3.279	3.314	3.350	3.386	3.424	3.461	3.500	3.539	3.579	3.619	3.659	3.700	3.742	3.784	3.828	3.870	3.914	3.958	4.003	4.048	4.093	4.138	4.182	4.228	4.272	4.318	4.362	4.408	4.451	4.495	4.539	4.582	4.624	4.665	4.708	4.746	4.785	4.824	4.860	4.895	4.929	4.961	4.992	5.022	5.051	5.078	5.101	5.124	5.144	5.161	5.179	5.192	5.205	5.214	5.221	5.225	5.228	5.228	5.224	5.220	5.211	5.201	5.189	5.172	5.155	5.134	5.111	5.085	5.056	5.024	4.991	4.955	4.916	4.875	4.832	4.786	4.739	4.688	4.636	4.581	4.525	4.468	4.406	4.345	4.281	4.216	4.150	4.082	4.012	3.941	3.870	3.799	3.724	3.650	3.575	3.500	3.422	3.346	3.268	3.190	3.112	3.034	2.956	2.878	2.800	2.722	2.646	2.569	2.492	2.416	2.341	2.265	2.191	2.118	2.045	1.971	1.901	1.830	1.760	1.691	1.624	1.556	1.490	1.425	1.361	1.298	1.235	1.174	1.114	1.054	0.995	0.938	0.880	0.824	0.769	0.714	0.661	0.609	0.556	0.505	0.454	0.405	0.356	0.308	0.259	0.211	0.165	0.119	0.074	0.029	-0.016	-0.060	-0.102	-0.146	-0.189	-0.230	-0.272	-0.312	-0.352	-0.394	-0.434	-0.471	-0.510	-0.548	-0.584	-0.620	-0.656	-0.691	-0.725	-0.759	-0.792	-0.822	-0.855	-0.886	-0.915	-0.944	-0.971	-0.998	-1.024	-1.049	-1.072	-1.094	-1.115	-1.135	-1.154	-1.172	-1.189	-1.204	-1.218	-1.230	-1.242	-1.251	-1.261	-1.269	-1.276	-1.280	-1.284	-1.288	-1.289	-1.288	-1.286	-1.285	-1.282	-1.276	-1.271	-1.265	-1.258	-1.249	-1.239	-1.229	-1.218	-1.205	-1.192	-1.179	-1.162	-1.149	-1.132	-1.115	-1.100	-1.082	-1.064	-1.046	-1.029	-1.010	-0.991	-0.972	-0.954	-0.935	-0.918	-0.899	-0.880	-0.862	-0.845	-0.828	-0.811	-0.794	-0.778	-0.761	-0.748	-0.732	-0.719	-0.706	-0.692	-0.681	-0.671	-0.661	-0.652	-0.644	-0.638	-0.631	-0.626	-0.622	-0.620	-0.618	-0.618	-0.618	-0.620	-0.622	-0.626	-0.631	-0.638	-0.645	-0.654	-0.662	-0.675	-0.686	-0.699	-0.714	-0.730	-0.746	-0.764	-0.782	-0.802	-0.824	-0.845	-0.868	-0.890	-0.915	-0.941	-0.968	-0.994	-1.022	-1.050	-1.080	-1.110	-1.140	-1.171	-1.201	-1.234	-1.266	-1.299	-1.331	-1.364	-1.398	-1.430	-1.464	-1.498	-1.531	-1.565	-1.599	-1.631	-1.665	-1.699	-1.730	-1.764	-1.798	-1.829	-1.862	-1.892	-1.924	-1.955	-1.986	-2.016	-2.046	-2.075	-2.105	-2.132	-2.161	-2.188	-2.215	-2.241	-2.268	-2.294	-2.319	-2.344	-2.368	-2.391	-2.414	-2.436	-2.458	-2.480	-2.501	-2.522	-2.542	-2.562	-2.582	-2.601	-2.619	-2.638	-2.656	-2.674	-2.690	-2.708	-2.724	-2.740	-2.755	-2.771	-2.786	-2.801	-2.815	-2.829	-2.842	-2.856	-2.868	-2.881	-2.892	-2.904	-2.915	-2.925	-2.936	-2.945	-2.955	-2.964	-2.971	-2.979	-2.986	-2.992	-2.998	-3.002	-3.008	-3.011	-3.012	-3.014	-3.015	-3.016	-3.015	-3.014	-3.010	-3.006	-3.001	-2.995	-2.988	-2.980	-2.970	-2.960	-2.949	-2.936	-2.922	-2.908	-2.890	-2.872	-2.852	-2.832	-2.810	-2.788	-2.762	-2.738	-2.710	-2.682	-2.652	-2.621	-2.590	-2.556	-2.521	-2.485	-2.449	-2.410	-2.370	-2.330	-2.288	-2.246	-2.202	-2.158	-2.112	-2.066	-2.019	-1.970	-1.922	-1.871	-1.821	-1.771	-1.719	-1.665	-1.614	-1.560	-1.506	-1.451	-1.396	-1.341	-1.288	-1.231	-1.175	-1.120	-1.064	-1.008	-0.951	-0.895	-0.839	-0.784	-0.726	-0.670	-0.615	-0.559	-0.502	-0.448	-0.392	-0.338	-0.282	-0.228	-0.174	-0.120	-0.066	-0.014	0.039	0.091	0.144	0.195	0.246	0.296	0.346	0.396	0.446	0.494	0.542	0.590	0.636	0.682	0.729	0.775	0.820	0.865	0.909	0.952	0.996	1.039	1.080	1.121	1.162	1.202	1.242	1.282	1.321	1.360	1.399	1.435	1.474	1.509	1.545	1.581	1.616	1.651	1.685	1.719	1.754	1.788	1.820	1.852	1.885	1.918	1.949	1.980	2.013	2.042	2.074	2.104	2.135	2.164	2.194	2.224	2.254	2.282	2.312	2.341	2.370	2.399	2.428	2.456	2.485	2.514	2.541	2.570	2.599	2.626	2.654	2.682	2.710	2.739	2.766	2.794	2.822	2.850	2.878	2.905	2.932	2.960	2.988	3.014	3.041	3.069	3.095	3.121	3.149	3.175	3.201	3.228	3.252	3.278	3.302	3.328	3.352	3.378	3.401	3.425	3.450	3.472	3.495	3.518	3.539	3.561	3.582	3.604	3.624	3.644	3.662	3.682	3.700	3.718	3.735	3.752	3.769	3.785	3.800	3.814	3.828	3.840	3.854	3.865	3.875	3.886	3.896	3.906	3.915	3.922	3.930	3.936	3.942	3.948	3.952	3.956	3.960	3.961	3.964	3.965	3.966	3.966	3.965	3.964	3.962	3.959	3.956	3.952	3.949	3.942	3.939	3.931	3.925	3.916	3.909	3.900	3.891	3.881	3.870	3.860	3.849	3.836	3.824	3.810	3.795	3.781	3.765	3.749	3.732	3.714	3.696	3.676	3.656	3.636	3.615	3.592	3.571	3.548	3.522	3.498	3.471	3.445	3.419	3.390	3.360	3.330	3.300	3.269	3.236	3.202	3.169	3.134	3.098	3.060	3.022	2.984	2.945	2.904	2.862	2.821	2.779	2.735	2.691	2.646	2.600	2.552	2.505	2.458	2.409	2.359	2.309	2.259	2.206	2.154	2.101	2.049	1.995	1.941	1.886	1.832	1.776	1.721	1.665	1.608	1.551	1.495	1.438	1.381	1.322	1.265	1.209	1.151	1.094	1.036	0.980	0.922	0.865	0.809	0.752	0.696	0.640	0.585	0.528	0.474	0.420	0.365	0.311	0.259	0.206	0.154	0.101	0.051	0.000	-0.049	-0.098	-0.146	-0.194	-0.241	-0.288	-0.332	-0.378	-0.420	-0.464	-0.506	-0.548	-0.588	-0.628	-0.666	-0.705	-0.742	-0.780	-0.816	-0.851	-0.886	-0.919	-0.952	-0.984	-1.016	-1.046	-1.076	-1.106	-1.134	-1.161	-1.189	-1.215	-1.241	-1.266	-1.291	-1.316	-1.339	-1.361	-1.384	-1.406	-1.428	-1.448	-1.470	-1.489	-1.509	-1.529	-1.546	-1.565	-1.582	-1.601	-1.619	-1.635	-1.652	-1.669	-1.685	-1.700	-1.716	-1.731	-1.746	-1.761	-1.775	-1.789	-1.804	-1.816	-1.830	-1.844	-1.856	-1.869	-1.881	-1.892	-1.905	-1.915	-1.926	-1.936	-1.948	-1.958	-1.966	-1.976	-1.984	-1.992	-2.001	-2.009	-2.015	-2.021	-2.027	-2.033	-2.039	-2.042	-2.046	-2.050	-2.052	-2.054	-2.056	-2.059	-2.059	-2.059	-2.059	-2.056	-2.054	-2.051	-2.047	-2.044	-2.040	-2.034	-2.029	-2.022	-2.015	-2.007	-1.999	-1.989	-1.980	-1.970	-1.959	-1.948	-1.935	-1.922	-1.909	-1.894	-1.881	-1.866	-1.851	-1.835	-1.820	-1.802	-1.786	-1.768	-1.750	-1.732	-1.714	-1.695	-1.676	-1.659	-1.639	-1.620	-1.600	-1.581	-1.561	-1.541	-1.521	-1.501	-1.482	-1.462	-1.444	-1.424	-1.405	-1.386	-1.368	-1.350	-1.332	-1.314	-1.295	-1.279	-1.261	-1.245	-1.230	-1.214	-1.198	-1.182	-1.169	-1.154	-1.139	-1.126	-1.114	-1.100	-1.089	-1.076	-1.065	-1.054	-1.042	-1.034	-1.024	-1.014	-1.005	-0.995	-0.988	-0.980	-0.971	-0.964	-0.958	-0.950	-0.942	-0.935	-0.929	-0.924	-0.916	-0.910	-0.904	-0.899	-0.892	-0.888	-0.881	-0.876	-0.870	-0.864	-0.856	-0.851	-0.846	-0.840	-0.834	-0.828	-0.821	-0.815	-0.809	-0.802	-0.795	-0.788	-0.781	-0.774	-0.768	-0.761	-0.752	-0.745	-0.739	-0.731	-0.722	-0.715	-0.706	-0.699	-0.691	-0.684	-0.675	-0.666	-0.658	-0.651	-0.644	-0.634	-0.626	-0.619	-0.611	-0.602	-0.596	-0.588	-0.581	-0.572	-0.565	-0.559	-0.552	-0.545	-0.539	-0.531	-0.525	-0.520	-0.515	-0.510	-0.504	-0.499	-0.495	-0.490	-0.488	-0.484	-0.480	-0.479	-0.476	-0.474	-0.474	-0.472	-0.472	-0.472	-0.472	-0.472	-0.475	-0.476	-0.479	-0.482	-0.486	-0.491	-0.495	-0.501	-0.506	-0.514	-0.521	-0.529	-0.538	-0.546	-0.555	-0.566	-0.576	-0.588	-0.600	-0.614	-0.626	-0.641	-0.654	-0.669	-0.684	-0.701	-0.718	-0.735	-0.751	-0.769	-0.786	-0.805	-0.824	-0.842	-0.862	-0.880	-0.900	-0.920	-0.939	-0.959	-0.980	-1.000	-1.019	-1.040	-1.060	-1.080	-1.099	-1.119	-1.138	-1.156	-1.175	-1.192	-1.211	-1.229	-1.246	-1.262	-1.280	-1.296	-1.311	-1.328	-1.341	-1.356	-1.370	-1.382	-1.396	-1.408	-1.419	-1.431	-1.442	-1.454	-1.464	-1.475	-1.484	-1.494	-1.502	-1.510	-1.519	-1.526	-1.535	-1.541	-1.549	-1.555	-1.562	-1.569	-1.576	-1.582	-1.589	-1.596	-1.602	-1.609	-1.615	-1.621	-1.629	-1.636	-1.642	-1.650	-1.658	-1.665	-1.672	-1.681	-1.690	-1.698	-1.708	-1.716	-1.728	-1.738	-1.748	-1.759	-1.770	-1.782	-1.794	-1.806	-1.819	-1.831	-1.845	-1.859	-1.872	-1.888	-1.902	-1.918	-1.934	-1.949	-1.965	-1.982	-1.999	-2.016	-2.034	-2.051	-2.069	-2.086	-2.105	-2.124	-2.142	-2.161	-2.179	-2.198	-2.216	-2.234	-2.254	-2.271	-2.290	-2.309	-2.326	-2.344	-2.361	-2.380	-2.398	-2.414	-2.431	-2.448	-2.461	-2.478	-2.492	-2.506	-2.520	-2.534	-2.545	-2.558	-2.569	-2.579	-2.589	-2.599	-2.606	-2.615	-2.621	-2.628	-2.632	-2.638	-2.640	-2.644	-2.646	-2.646	-2.648	-2.648	-2.648	-2.645	-2.641	-2.639	-2.635	-2.630	-2.625	-2.618	-2.610	-2.602	-2.595	-2.585	-2.575	-2.565	-2.555	-2.544	-2.531	-2.520	-2.508	-2.495	-2.481	-2.469	-2.455	-2.441	-2.428	-2.414	-2.399	-2.385	-2.370	-2.356	-2.344	-2.330	-2.316	-2.302	-2.289	-2.276	-2.265	-2.252	-2.241	-2.229	-2.219	-2.209	-2.199	-2.190	-2.181	-2.172	-2.165	-2.159	-2.152	-2.146	-2.141	-2.138	-2.134	-2.130	-2.129	-2.126	-2.125	-2.125	-2.125	-2.126	-2.128	-2.129	-2.131	-2.134	-2.139	-2.142	-2.148	-2.151	-2.158	-2.162	-2.169	-2.175	-2.181	-2.188	-2.196	-2.202	-2.210	-2.219	-2.225	-2.232	-2.240	-2.248	-2.255	-2.262	-2.270	-2.278	-2.282	-2.290	-2.295	-2.301	-2.306	-2.311	-2.316	-2.320	-2.324	-2.326	-2.329	-2.330	-2.331	-2.331	-2.330	-2.329	-2.328	-2.326	-2.322	-2.318	-2.314	-2.308	-2.302	-2.296	-2.288	-2.279	-2.270	-2.260	-2.250	-2.238	-2.226	-2.214	-2.200	-2.186	-2.172	-2.158	-2.141	-2.126	-2.110	-2.092	-2.075	-2.059	-2.041	-2.024	-2.005	-1.988	-1.969	-1.951	-1.934	-1.916	-1.898	-1.880	-1.862	-1.846	-1.829	-1.812	-1.798	-1.781	-1.768	-1.752	-1.739	-1.726	-1.714	-1.701	-1.691	-1.681	-1.672	-1.662	-1.655	-1.648	-1.642	-1.638	-1.632	-1.629	-1.626	-1.625	-1.622	-1.624	-1.624	-1.625	-1.626	-1.630	-1.634	-1.638	-1.641	-1.648	-1.652	-1.659	-1.666	-1.674	-1.680	-1.689	-1.698	-1.706	-1.714	-1.724	-1.732	-1.742	-1.751	-1.760	-1.769	-1.778	-1.788	-1.796	-1.804	-1.812	-1.820	-1.828	-1.834	-1.841	-1.848	-1.852	-1.859	-1.862	-1.868	-1.871	-1.875	-1.876	-1.879	-1.879	-1.880	-1.880	-1.879	-1.878	-1.875	-1.872	-1.869	-1.865	-1.860	-1.854	-1.848	-1.841	-1.834	-1.824	-1.815	-1.806	-1.795	-1.785	-1.774	-1.761	-1.749	-1.736	-1.721	-1.709	-1.694	-1.679	-1.662	-1.648	-1.630	-1.614	-1.596	-1.580	-1.562	-1.545	-1.526	-1.509	-1.490	-1.472	-1.452	-1.435	-1.416	-1.398	-1.379	-1.360	-1.341	-1.322	-1.304	-1.286	-1.268	-1.249	-1.231	-1.214	-1.195	-1.178	-1.161	-1.145	-1.129	-1.111	-1.095	-1.079	-1.065	-1.049	-1.034	-1.020	-1.006	-0.991	-0.979	-0.965	-0.951	-0.939	-0.926	-0.914	-0.901	-0.890	-0.879	-0.868	-0.855	-0.845	-0.835	-0.824	-0.814	-0.802	-0.792	-0.782	-0.772	-0.761	-0.752	-0.742	-0.732	-0.721	-0.711	-0.701	-0.690	-0.680	-0.669	-0.659	-0.646	-0.635	-0.625	-0.612	-0.601	-0.588	-0.575	-0.562	-0.550	-0.536	-0.524	-0.510	-0.496	-0.481	-0.468	-0.452	-0.438	-0.421	-0.406	-0.391	-0.375	-0.359	-0.342	-0.325	-0.309	-0.291	-0.274	-0.256	-0.239	-0.221	-0.204	-0.186	-0.168	-0.149	-0.132	-0.114	-0.095	-0.076	-0.058	-0.040	-0.021	-0.004	0.015	0.032	0.050	0.068	0.086	0.104	0.121	0.138	0.155	0.171	0.189	0.204	0.220	0.235	0.250	0.265	0.280	0.294	0.308	0.321	0.334	0.346	0.358	0.370	0.381	0.391	0.401	0.411	0.420	0.429	0.436	0.445	0.452	0.459	0.466	0.471	0.476	0.482	0.486	0.490	0.495	0.498	0.500	0.502	0.504	0.505	0.506	0.507	0.507	0.506	0.507	0.507	0.506	0.505	0.504	0.502	0.500	0.499	0.496	0.495	0.492	0.490	0.488	0.485	0.482	0.480	0.478	0.474	0.472	0.470	0.468	0.465	0.462	0.460	0.456	0.454	0.451	0.449	0.448	0.444	0.442	0.440	0.438	0.436	0.434	0.431	0.430	0.428	0.426	0.424	0.422	0.421	0.418	0.415	0.414	0.411	0.409	0.408	0.404	0.401	0.398	0.395	0.391	0.389	0.385	0.381	0.376	0.371	0.366	0.361	0.356	0.350	0.344	0.336	0.330	0.322	0.314	0.306	0.298	0.289	0.280	0.269	0.259	0.249	0.236	0.226	0.214	0.200	0.188	0.175	0.161	0.148	0.131	0.118	0.102	0.088	0.071	0.056	0.039	0.024	0.006	-0.010	-0.026	-0.044	-0.060	-0.078	-0.095	-0.112	-0.131	-0.148	-0.165	-0.182	-0.200	-0.215	-0.232	-0.249	-0.265	-0.281	-0.298	-0.312	-0.328	-0.342	-0.358	-0.371	-0.385	-0.399	-0.411	-0.424	-0.435	-0.448	-0.459	-0.468	-0.479	-0.488	-0.496	-0.505	-0.514	-0.521	-0.529	-0.535	-0.541	-0.546	-0.550	-0.555	-0.559	-0.562	-0.564	-0.568	-0.569	-0.570	-0.570	-0.570	-0.570	-0.570	-0.569	-0.566	-0.564	-0.564	-0.559	-0.556	-0.554	-0.550	-0.546	-0.542	-0.538	-0.534	-0.529	-0.524	-0.519	-0.514	-0.509	-0.504	-0.498	-0.492	-0.486	-0.481	-0.475	-0.470	-0.464	-0.459	-0.452	-0.448	-0.441	-0.435	-0.430	-0.425	-0.420	-0.414	-0.410	-0.405	-0.400	-0.394	-0.390	-0.385	-0.380	-0.375	-0.371	-0.366	-0.361	-0.356	-0.351	-0.348	-0.342	-0.336	-0.331	-0.325	-0.320	-0.314	-0.308	-0.302	-0.295	-0.289	-0.282	-0.276	-0.268	-0.260	-0.252	-0.242	-0.235	-0.226	-0.216	-0.205	-0.195	-0.185	-0.174	-0.162	-0.150	-0.138	-0.126	-0.114	-0.100	-0.086	-0.071	-0.058	-0.042	-0.028	-0.012	0.005	0.019	0.036	0.052	0.069	0.085	0.101	0.118	0.135	0.152	0.169	0.186	0.204	0.220	0.238	0.254	0.270	0.288	0.304	0.320	0.336	0.351	0.368	0.382	0.396	0.412	0.426	0.440	0.452	0.466	0.479	0.490	0.502	0.514	0.524	0.535	0.545	0.554	0.562	0.570	0.579	0.585	0.591	0.598	0.602	0.606	0.610	0.614	0.616	0.619	0.620	0.620	0.620	0.620	0.619	0.616	0.614	0.610	0.606	0.601	0.596	0.590	0.585	0.578	0.571	0.562	0.554	0.544	0.535	0.526	0.515	0.505	0.494	0.482	0.472	0.461	0.449	0.438	0.425	0.412	0.400	0.388	0.376	0.364	0.351	0.340	0.328	0.318	0.306	0.296	0.285	0.275	0.266	0.259	0.249	0.242	0.235	0.229	0.222	0.218	0.214	0.210	0.208	0.206	0.205	0.204	0.205	0.205	0.208	0.210	0.214	0.219	0.225	0.230	0.236	0.245	0.252	0.262	0.271	0.282	0.292	0.305	0.318	0.330	0.344	0.358	0.371	0.385	0.401	0.415	0.430	0.448	0.462	0.478	0.495	0.510	0.526	0.542	0.559	0.575	0.589	0.605	0.620	0.635	0.649	0.662	0.676	0.689	0.701	0.714	0.725	0.736	0.746	0.758	0.766	0.774	0.782	0.789	0.796	0.800	0.805	0.810	0.812	0.815	0.816	0.818	0.818	0.818	0.816	0.815	0.812	0.809	0.805	0.800	0.795	0.789	0.782	0.775	0.768	0.760	0.750	0.741	0.732	0.722	0.711	0.701	0.690	0.679	0.669	0.656	0.646	0.634	0.621	0.610	0.600	0.588	0.576	0.565	0.554	0.544	0.534	0.524	0.514	0.505	0.494	0.486	0.478	0.470	0.464	0.458	0.450	0.444	0.439	0.434	0.430	0.428	0.424	0.421	0.419	0.419	0.418	0.418	0.418	0.420	0.421	0.424	0.426	0.430	0.434	0.438	0.442	0.448	0.454	0.460	0.466	0.471	0.479	0.488	0.495	0.502	0.510	0.518	0.528	0.536	0.544	0.552	0.561	0.570	0.580	0.589	0.598	0.606	0.615	0.622	0.631	0.640	0.648	0.655	0.662	0.671	0.678	0.684	0.691	0.698	0.704	0.708	0.714	0.719	0.722	0.726	0.730	0.732	0.736	0.739	0.739	0.741	0.742	0.744	0.742	0.742	0.741	0.741	0.740	0.738	0.736	0.734	0.730	0.726	0.724	0.719	0.715	0.710	0.706	0.700	0.695	0.690	0.682	0.678	0.671	0.665	0.659	0.652	0.645	0.639	0.632	0.626	0.620	0.612	0.606	0.600	0.594	0.588	0.582	0.576	0.570	0.565	0.560	0.555	0.550	0.545	0.541	0.539	0.535	0.531	0.529	0.526	0.525	0.524	0.521	0.520	0.521	0.520	0.520	0.521	0.524	0.524	0.526	0.529	0.531	0.535	0.539	0.541	0.546	0.550	0.554	0.560	0.564	0.570	0.575	0.581	0.586	0.594	0.599	0.605	0.611	0.616	0.622	0.629	0.635	0.640	0.648	0.652	0.658	0.662	0.668	0.674	0.678	0.681	0.685	0.689	0.692	0.695	0.698	0.700	0.701	0.702	0.704	0.704	0.704	0.702	0.702	0.701	0.699	0.699	0.695	0.692	0.689	0.684	0.680	0.676	0.671	0.665	0.659	0.654	0.646	0.640	0.634	0.625	0.618	0.610	0.601	0.592	0.585	0.576	0.568	0.559	0.550	0.540	0.531	0.521	0.512	0.504	0.495	0.484	0.475	0.466	0.458	0.449	0.439	0.430	0.421	0.412	0.404	0.396	0.388	0.379	0.371	0.364	0.356	0.349	0.342	0.334	0.328	0.321	0.315	0.310	0.302	0.298	0.291	0.286	0.281	0.276	0.271	0.266	0.261	0.256	0.252	0.249	0.244	0.240	0.236	0.231	0.228	0.222	0.219	0.215	0.210	0.206	0.201	0.198	0.194	0.189	0.182	0.179	0.174	0.169	0.164	0.158	0.152	0.146	0.140	0.134	0.128	0.121	0.114	0.106	0.099	0.091	0.084	0.076	0.068	0.060	0.051	0.042	0.034	0.025	0.016	0.008	-0.002	-0.011	-0.021	-0.030	-0.040	-0.049	-0.059	-0.068	-0.079	-0.088	-0.098	-0.106	-0.115	-0.124	-0.134	-0.141	-0.150	-0.158	-0.165	-0.174	-0.180	-0.188	-0.194	-0.200	-0.205	-0.210	-0.215	-0.220	-0.224	-0.228	-0.230	-0.231	-0.232	-0.234	-0.236	-0.236	-0.235	-0.234	-0.232	-0.230	-0.228	-0.224	-0.220	-0.215	-0.209	-0.204	-0.196	-0.189	-0.181	-0.172	-0.164	-0.154	-0.144	-0.132	-0.120	-0.108	-0.096	-0.082	-0.070	-0.056	-0.040	-0.026	-0.010	0.005	0.021	0.038	0.055	0.071	0.089	0.106	0.124	0.141	0.159	0.176	0.194	0.212	0.230	0.248	0.265	0.282	0.300	0.318	0.335	0.351	0.368	0.384	0.400	0.416	0.432	0.448	0.462	0.476	0.490	0.504	0.516	0.529	0.542	0.554	0.565	0.576	0.589	0.599	0.609	0.619	0.628	0.636	0.646	0.655	0.664	0.671	0.680	0.686	0.695	0.701	0.709	0.716	0.722	0.730	0.738	0.744	0.751	0.759	0.766	0.774	0.781	0.789	0.796	0.805	0.812	0.822	0.830	0.840	0.848	0.858	0.868	0.878	0.889	0.900	0.910	0.921	0.932	0.944	0.955	0.968	0.980	0.992	1.005	1.019	1.032	1.045	1.059	1.074	1.086	1.101	1.115	1.129	1.144	1.158	1.172	1.186	1.201	1.214	1.229	1.244	1.256	1.270	1.284	1.298	1.311	1.324	1.338	1.350	1.364	1.375	1.388	1.399	1.410	1.422	1.434	1.445	1.454	1.465	1.475	1.485	1.494	1.502	1.511	1.520	1.528	1.535	1.542	1.550	1.556	1.562	1.569	1.574	1.580	1.585	1.589	1.594	1.598	1.601	1.604	1.606	1.610	1.612	1.614	1.616	1.618	1.620	1.621	1.622	1.624	1.624	1.624	1.625	1.624	1.622	1.622	1.622	1.621	1.621	1.620	1.618	1.618	1.615	1.615	1.614	1.612	1.611	1.610	1.609	1.606	1.605	1.604	1.604	1.602	1.601	1.601	1.600	1.600	1.599	1.599	1.599	1.599	1.599	1.599	1.599	1.600	1.601	1.602	1.604	1.605	1.608	1.609	1.612	1.614	1.618	1.620	1.624	1.628	1.631	1.635	1.639	1.642	1.648	1.651	1.656	1.661	1.666	1.671	1.676	1.682	1.686	1.692	1.698	1.702	1.709	1.712	1.718	1.722	1.728	1.732	1.738	1.741	1.745	1.749	1.752	1.755	1.759	1.761	1.764	1.765	1.766	1.768	1.768	1.768	1.768	1.766	1.765	1.764	1.761	1.759	1.755	1.751	1.746	1.741	1.738	1.730	1.724	1.718	1.710	1.701	1.694	1.685	1.675	1.666	1.656	1.645	1.634	1.622	1.610	1.598	1.586	1.574	1.560	1.548	1.535	1.520	1.508	1.494	1.479	1.465	1.452	1.438	1.424	1.410	1.395	1.381	1.368	1.355	1.340	1.326	1.314	1.301	1.289	1.276	1.262	1.250	1.239	1.226	1.214	1.204	1.192	1.181	1.171	1.161	1.151	1.140	1.131	1.122	1.112	1.105	1.096	1.086	1.079	1.071	1.064	1.055	1.048	1.039	1.031	1.025	1.018	1.010	1.002	0.995	0.988	0.980	0.972	0.965	0.958	0.949	0.941	0.934	0.924	0.918	0.908	0.899	0.890	0.880	0.871	0.861	0.851	0.841	0.830	0.820	0.809	0.799	0.786	0.775	0.762	0.751	0.739	0.726	0.712	0.700	0.688	0.674	0.661	0.646	0.634	0.619	0.606	0.592	0.579	0.565	0.551	0.538	0.524	0.510	0.496	0.482	0.469	0.455	0.442	0.429	0.418	0.404	0.391	0.380	0.369	0.358	0.346	0.336	0.325	0.315	0.305	0.296	0.288	0.279	0.270	0.262	0.256	0.249	0.242	0.236	0.230	0.226	0.221	0.218	0.214	0.210	0.208	0.206	0.204	0.202	0.201	0.200	0.201	0.201	0.202	0.205	0.206	0.209	0.211	0.215	0.219	0.222	0.228	0.234	0.239	0.245	0.251	0.259	0.265	0.272	0.281	0.289	0.299	0.306	0.316	0.326	0.335	0.346	0.356	0.368	0.379	0.390	0.401	0.412	0.424	0.438	0.449	0.461	0.474	100.000	5.000	2.000	1.000	5.000	0.000	0.000	0.000	0.000	0.000	0.000	0.000	0.000	0.000	0.000	0.000	0.000	0.000	1.155	1.151	1.146	1.141	1.136	1.131	1.126	1.120	1.114	1.108	1.101	1.092	1.086	1.078	1.070	1.060	1.052	1.042	1.034	1.024	1.012	1.002	0.991	0.981	0.969	0.958	0.945	0.934	0.921	0.909	0.896	0.882	0.870	0.856	0.844	0.830	0.818	0.804	0.789	0.776	0.761	0.748	0.735	0.720	0.708	0.694	0.680	0.666	0.654	0.640	0.628	0.615	0.602	0.590	0.578	0.566	0.554	0.542	0.532	0.520	0.510	0.499	0.489	0.479	0.470	0.459	0.450	0.441	0.431	0.424	0.415	0.408	0.399	0.391	0.382	0.376	0.369	0.362	0.355	0.349	0.341	0.335	0.329	0.322	0.316	0.310	0.304	0.298	0.292	0.286	0.281	0.275	0.270	0.264	0.258	0.252	0.246	0.240	0.235	0.230	0.224	0.218	0.214	0.208	0.202	0.196	0.191	0.185	0.180	0.175	0.169	0.164	0.159	0.154	0.149	0.142	0.138	0.134	0.129	0.125	0.119	0.115	0.111	0.108	0.104	0.100	0.096	0.094	0.089	0.088	0.084	0.081	0.079	0.075	0.072	0.072	0.070	0.069	0.068	0.065	0.064	0.064	0.061	0.061	0.060	0.059	0.059	0.060	0.058	0.058	0.059	0.059	0.059	0.059	0.059	0.060	0.060	0.060	0.061	0.061	0.061	0.061	0.061	0.062	0.062	0.062	0.064	0.062	0.064	0.062	0.064	0.064	0.064	0.064	0.064	0.062	0.062	0.061	0.061	0.060	0.059	0.058	0.058	0.056	0.055	0.054	0.052	0.051	0.049	0.048	0.046	0.044	0.041	0.039	0.038	0.035	0.032	0.031	0.029	0.025	0.024	0.020	0.018	0.015	0.011	0.009	0.006	0.002	0.000	-0.004	-0.008	-0.011	-0.014	-0.018	-0.021	-0.025	-0.028	-0.032	-0.035	-0.040	-0.044	-0.049	-0.052	-0.058	-0.062	-0.066	-0.071	-0.076	-0.081	-0.086	-0.092	-0.098	-0.104	-0.110	-0.115	-0.122	-0.129	-0.136	-0.144	-0.151	-0.159	-0.166	-0.175	-0.182	-0.191	-0.200	-0.210	-0.219	-0.230	-0.241	-0.250	-0.262	-0.274	-0.286	-0.296	-0.309	-0.321	-0.336	-0.349	-0.362	-0.375	-0.389	-0.404	-0.419	-0.434	-0.448	-0.464	-0.479	-0.495	-0.510	-0.526	-0.542	-0.558	-0.574	-0.590	-0.608	-0.624	-0.639	-0.656	-0.671	-0.688	-0.704	-0.719	-0.735	-0.750	-0.765	-0.781	-0.795	-0.810	-0.825	-0.839	-0.852	-0.866	-0.880	-0.891	-0.905	-0.918	-0.929	-0.940	-0.951	-0.962	-0.974	-0.984	-0.994	-1.001	-1.011	-1.020	-1.028	-1.035	-1.042	-1.050	-1.056	-1.062	-1.069	-1.074	-1.079	-1.084	-1.088	-1.092	-1.096	-1.099	-1.102	-1.105	-1.106	-1.110	-1.111	-1.114	-1.114	-1.115	-1.115	-1.116	-1.116	-1.116	-1.115	-1.115	-1.114	-1.112	-1.111	-1.111	-1.109	-1.108	-1.105	-1.101	-1.100	-1.098	-1.094	-1.091	-1.089	-1.085	-1.081	-1.079	-1.075	-1.071	-1.068	-1.065	-1.061	-1.058	-1.052	-1.049	-1.045	-1.040	-1.036	-1.032	-1.029	-1.024	-1.020	-1.016	-1.012	-1.009	-1.004	-1.000	-0.996	-0.992	-0.989	-0.985	-0.981	-0.980	-0.976	-0.972	-0.969	-0.968	-0.964	-0.962	-0.959	-0.958	-0.956	-0.954	-0.952	-0.951	-0.951	-0.950	-0.949	-0.949	-0.949	-0.949	-0.950	-0.950	-0.951	-0.954	-0.955	-0.958	-0.960	-0.964	-0.966	-0.970	-0.974	-0.978	-0.982	-0.988	-0.992	-0.999	-1.005	-1.010	-1.018	-1.025	-1.032	-1.040	-1.049	-1.056	-1.065	-1.074	-1.084	-1.092	-1.102	-1.111	-1.122	-1.131	-1.142	-1.155	-1.165	-1.176	-1.188	-1.199	-1.210	-1.221	-1.232	-1.244	-1.255	-1.266	-1.278	-1.289	-1.299	-1.309	-1.320	-1.330	-1.340	-1.350	-1.360	-1.370	-1.379	-1.388	-1.396	-1.404	-1.411	-1.418	-1.426	-1.432	-1.438	-1.444	-1.449	-1.455	-1.459	-1.462	-1.465	-1.469	-1.471	-1.474	-1.475	-1.475	-1.475	-1.475	-1.475	-1.475	-1.474	-1.471	-1.470	-1.468	-1.465	-1.461	-1.459	-1.455	-1.450	-1.448	-1.442	-1.439	-1.432	-1.429	-1.422	-1.418	-1.414	-1.406	-1.401	-1.398	-1.391	-1.385	-1.381	-1.376	-1.371	-1.366	-1.360	-1.356	-1.352	-1.349	-1.344	-1.341	-1.338	-1.335	-1.331	-1.330	-1.326	-1.326	-1.325	-1.324	-1.324	-1.324	-1.322	-1.324	-1.325	-1.326	-1.329	-1.331	-1.334	-1.338	-1.340	-1.344	-1.349	-1.352	-1.358	-1.364	-1.369	-1.374	-1.381	-1.388	-1.394	-1.402	-1.409	-1.416	-1.425	-1.432	-1.440	-1.449	-1.458	-1.465	-1.472	-1.482	-1.490	-1.499	-1.506	-1.515	-1.524	-1.531	-1.539	-1.546	-1.554	-1.561	-1.569	-1.575	-1.581	-1.589	-1.594	-1.600	-1.605	-1.609	-1.615	-1.619	-1.622	-1.625	-1.628	-1.630	-1.631	-1.634	-1.634	-1.635	-1.635	-1.634	-1.634	-1.631	-1.630	-1.628	-1.624	-1.621	-1.619	-1.614	-1.610	-1.605	-1.600	-1.594	-1.589	-1.582	-1.578	-1.570	-1.564	-1.558	-1.551	-1.542	-1.536	-1.530	-1.522	-1.515	-1.509	-1.502	-1.496	-1.489	-1.482	-1.476	-1.471	-1.466	-1.461	-1.456	-1.451	-1.446	-1.442	-1.440	-1.436	-1.434	-1.431	-1.430	-1.429	-1.428	-1.428	-1.428	-1.428	-1.430	-1.430	-1.432	-1.435	-1.438	-1.440	-1.444	-1.449	-1.451	-1.455	-1.460	-1.466	-1.470	-1.475	-1.481	-1.488	-1.492	-1.499	-1.505	-1.511	-1.518	-1.524	-1.529	-1.535	-1.541	-1.546	-1.552	-1.558	-1.562	-1.568	-1.571	-1.575	-1.580	-1.582	-1.586	-1.589	-1.591	-1.592	-1.594	-1.595	-1.595	-1.596	-1.595	-1.594	-1.592	-1.589	-1.588	-1.584	-1.580	-1.576	-1.570	-1.565	-1.558	-1.550	-1.544	-1.535	-1.525	-1.516	-1.508	-1.496	-1.484	-1.472	-1.460	-1.448	-1.432	-1.420	-1.405	-1.389	-1.374	-1.356	-1.340	-1.322	-1.305	-1.288	-1.269	-1.249	-1.231	-1.211	-1.191	-1.170	-1.150	-1.128	-1.106	-1.085	-1.064	-1.041	-1.020	-0.996	-0.974	-0.951	-0.930	-0.908	-0.885	-0.862	-0.840	-0.818	-0.795	-0.774	-0.751	-0.730	-0.708	-0.686	-0.666	-0.646	-0.625	-0.605	-0.586	-0.566	-0.548	-0.529	-0.510	-0.492	-0.476	-0.459	-0.442	-0.425	-0.410	-0.396	-0.381	-0.368	-0.355	-0.341	-0.330	-0.318	-0.306	-0.296	-0.285	-0.275	-0.265	-0.256	-0.249	-0.241	-0.232	-0.225	-0.219	-0.212	-0.206	-0.200	-0.195	-0.190	-0.185	-0.181	-0.176	-0.171	-0.168	-0.164	-0.160	-0.158	-0.154	-0.151	-0.148	-0.145	-0.142	-0.139	-0.136	-0.134	-0.130	-0.126	-0.124	-0.119	-0.116	-0.111	-0.109	-0.104	-0.100	-0.095	-0.091	-0.085	-0.081	-0.075	-0.070	-0.065	-0.059	-0.051	-0.045	-0.039	-0.031	-0.024	-0.016	-0.009	-0.001	0.008	0.016	0.025	0.034	0.042	0.052	0.061	0.071	0.080	0.091	0.100	0.110	0.120	0.130	0.140	0.149	0.159	0.169	0.178	0.188	0.196	0.206	0.215	0.224	0.232	0.241	0.249	0.258	0.264	0.271	0.279	0.285	0.291	0.298	0.302	0.309	0.314	0.318	0.321	0.325	0.329	0.330	0.332	0.335	0.336	0.338	0.338	0.338	0.338	0.338	0.336	0.335	0.332	0.330	0.328	0.324	0.320	0.316	0.312	0.309	0.304	0.299	0.294	0.286	0.281	0.275	0.269	0.261	0.255	0.248	0.240	0.231	0.224	0.215	0.208	0.199	0.191	0.184	0.174	0.166	0.158	0.150	0.140	0.132	0.122	0.115	0.106	0.098	0.090	0.081	0.074	0.066	0.056	0.050	0.041	0.034	0.026	0.018	0.010	0.004	-0.004	-0.010	-0.018	-0.025	-0.032	-0.039	-0.045	-0.052	-0.059	-0.066	-0.071	-0.078	-0.085	-0.091	-0.098	-0.104	-0.111	-0.118	-0.124	-0.131	-0.138	-0.144	-0.151	-0.159	-0.165	-0.171	-0.179	-0.186	-0.194	-0.201	-0.209	-0.218	-0.225	-0.232	-0.240	-0.250	-0.258	-0.265	-0.274	-0.281	-0.290	-0.298	-0.306	-0.314	-0.321	-0.331	-0.340	-0.348	-0.356	-0.364	-0.371	-0.380	-0.386	-0.394	-0.401	-0.408	-0.415	-0.420	-0.426	-0.432	-0.439	-0.444	-0.448	-0.452	-0.458	-0.460	-0.465	-0.468	-0.470	-0.472	-0.474	-0.476	-0.478	-0.479	-0.479	-0.480	-0.480	-0.479	-0.476	-0.476	-0.475	-0.471	-0.470	-0.468	-0.464	-0.460	-0.456	-0.451	-0.448	-0.441	-0.438	-0.431	-0.425	-0.421	-0.415	-0.409	-0.401	-0.395	-0.389	-0.381	-0.374	-0.366	-0.360	-0.352	-0.345	-0.338	-0.330	-0.324	-0.315	-0.309	-0.301	-0.294	-0.286	-0.280	-0.272	-0.266	-0.260	-0.254	-0.246	-0.240	-0.234	-0.230	-0.225	-0.219	-0.214	-0.210	-0.206	-0.202	-0.198	-0.196	-0.192	-0.190	-0.188	-0.186	-0.184	-0.184	-0.184	-0.182	-0.182	-0.184	-0.184	-0.185	-0.186	-0.189	-0.190	-0.192	-0.194	-0.198	-0.200	-0.205	-0.209	-0.212	-0.218	-0.222	-0.228	-0.232	-0.238	-0.242	-0.249	-0.255	-0.260	-0.266	-0.272	-0.279	-0.284	-0.290	-0.296	-0.302	-0.309	-0.315	-0.321	-0.328	-0.332	-0.340	-0.345	-0.350	-0.356	-0.361	-0.368	-0.372	-0.378	-0.384	-0.388	-0.392	-0.398	-0.402	-0.405	-0.409	-0.414	-0.418	-0.420	-0.422	-0.426	-0.428	-0.430	-0.432	-0.434	-0.436	-0.439	-0.439	-0.440	-0.441	-0.442	-0.444	-0.442	-0.444	-0.444	-0.444	-0.442	-0.441	-0.442	-0.441	-0.441	-0.440	-0.438	-0.438	-0.436	-0.435	-0.434	-0.432	-0.431	-0.431	-0.430	-0.429	-0.428	-0.428	-0.426	-0.426	-0.425	-0.424	-0.424	-0.424	-0.425	-0.425	-0.426	-0.428	-0.428	-0.429	-0.431	-0.434	-0.435	-0.438	-0.440	-0.442	-0.446	-0.449	-0.452	-0.456	-0.461	-0.465	-0.469	-0.472	-0.478	-0.482	-0.489	-0.494	-0.498	-0.502	-0.507	-0.512	-0.518	-0.522	-0.528	-0.531	-0.536	-0.540	-0.544	-0.546	-0.550	-0.552	-0.555	-0.558	-0.560	-0.560	-0.561	-0.561	-0.561	-0.560	-0.559	-0.556	-0.554	-0.550	-0.546	-0.542	-0.538	-0.531	-0.525	-0.518	-0.509	-0.501	-0.491	-0.482	-0.471	-0.460	-0.449	-0.436	-0.424	-0.410	-0.395	-0.381	-0.366	-0.350	-0.335	-0.318	-0.301	-0.284	-0.268	-0.249	-0.231	-0.212	-0.195	-0.176	-0.159	-0.139	-0.120	-0.101	-0.082	-0.064	-0.045	-0.026	-0.009	0.010	0.029	0.046	0.064	0.081	0.098	0.115	0.132	0.148	0.162	0.179	0.194	0.208	0.221	0.236	0.248	0.260	0.272	0.284	0.296	0.306	0.318	0.326	0.336	0.344	0.352	0.360	0.369	0.375	0.381	0.386	0.392	0.399	0.402	0.406	0.411	0.415	0.416	0.419	0.422	0.424	0.425	0.426	0.429	0.429	0.429	0.430	0.430	0.430	0.429	0.429	0.429	0.428	0.426	0.425	0.425	0.422	0.422	0.421	0.419	0.418	0.418	0.415	0.415	0.412	0.411	0.411	0.409	0.408	0.408	0.408	0.406	0.406	0.406	0.405	0.406	0.406	0.408	0.408	0.410	0.411	0.412	0.415	0.418	0.420	0.422	0.426	0.430	0.434	0.438	0.442	0.446	0.451	0.456	0.462	0.469	0.475	0.482	0.489	0.495	0.504	0.511	0.519	0.529	0.536	0.545	0.555	0.564	0.574	0.582	0.592	0.602	0.611	0.621	0.631	0.641	0.651	0.661	0.672	0.681	0.691	0.701	0.710	0.720	0.729	0.738	0.748	0.756	0.764	0.772	0.780	0.788	0.795	0.801	0.808	0.814	0.819	0.825	0.830	0.835	0.838	0.840	0.842	0.845	0.848	0.849	0.849	0.850	0.849	0.848	0.846	0.844	0.841	0.839	0.834	0.830	0.825	0.820	0.812	0.808	0.800	0.792	0.785	0.776	0.768	0.759	0.750	0.740	0.728	0.718	0.706	0.695	0.682	0.671	0.659	0.648	0.635	0.621	0.608	0.595	0.581	0.569	0.556	0.542	0.529	0.515	0.502	0.490	0.476	0.464	0.450	0.438	0.424	0.412	0.399	0.388	0.376	0.364	0.352	0.341	0.330	0.319	0.309	0.299	0.289	0.280	0.270	0.261	0.252	0.244	0.236	0.228	0.220	0.211	0.205	0.198	0.190	0.185	0.178	0.172	0.166	0.160	0.154	0.149	0.142	0.138	0.131	0.126	0.121	0.115	0.110	0.104	0.099	0.092	0.088	0.081	0.075	0.070	0.064	0.058	0.051	0.045	0.039	0.031	0.024	0.016	0.010	0.001	-0.008	-0.015	-0.024	-0.031	-0.040	-0.050	-0.059	-0.069	-0.078	-0.089	-0.099	-0.109	-0.120	-0.131	-0.142	-0.154	-0.166	-0.179	-0.190	-0.202	-0.216	-0.228	-0.240	-0.254	-0.268	-0.281	-0.295	-0.309	-0.322	-0.338	-0.351	-0.366	-0.380	-0.395	-0.410	-0.425	-0.440	-0.455	-0.470	-0.486	-0.500	-0.516	-0.532	-0.548	-0.562	-0.579	-0.595	-0.610	-0.626	-0.642	-0.658	-0.674	-0.690	-0.705	-0.721	-0.738	-0.752	-0.769	-0.784	-0.800	-0.814	-0.829	-0.845	-0.860	-0.875	-0.890	-0.905	-0.919	-0.934	-0.949	-0.961	-0.976	-0.990	-1.002	-1.015	-1.029	-1.041	-1.054	-1.065	-1.076	-1.089	-1.099	-1.109	-1.120	-1.129	-1.139	-1.146	-1.155	-1.162	-1.170	-1.176	-1.182	-1.188	-1.194	-1.199	-1.202	-1.206	-1.209	-1.211	-1.212	-1.214	-1.216	-1.216	-1.215	-1.215	-1.214	-1.211	-1.210	-1.208	-1.202	-1.199	-1.195	-1.191	-1.185	-1.180	-1.172	-1.166	-1.159	-1.151	-1.144	-1.135	-1.126	-1.116	-1.108	-1.098	-1.086	-1.076	-1.065	-1.054	-1.042	-1.030	-1.019	-1.005	-0.994	-0.981	-0.966	-0.952	-0.940	-0.925	-0.910	-0.896	-0.881	-0.866	-0.850	-0.835	-0.820	-0.804	-0.788	-0.770	-0.754	-0.736	-0.720	-0.702	-0.685	-0.666	-0.649	-0.630	-0.612	-0.594	-0.575	-0.556	-0.538	-0.519	-0.500	-0.481	-0.461	-0.442	-0.424	-0.402	-0.384	-0.365	-0.345	-0.326	-0.308	-0.289	-0.270	-0.251	-0.232	-0.214	-0.195	-0.176	-0.160	-0.141	-0.124	-0.106	-0.090	-0.074	-0.056	-0.041	-0.026	-0.010	0.004	0.019	0.034	0.048	0.061	0.075	0.088	0.100	0.112	0.125	0.138	0.148	0.160	0.170	0.181	0.191	0.201	0.211	0.221	0.231	0.240	0.249	0.259	0.269	0.278	0.286	0.295	0.304	0.314	0.322	0.331	0.340	0.350	0.359	0.368	0.376	0.385	0.394	0.402	0.414	0.422	0.431	0.442	0.451	0.461	0.470	0.481	0.490	0.500	0.510	0.521	0.531	0.541	0.551	0.561	0.570	0.580	0.591	0.600	0.610	0.620	0.629	0.639	0.648	0.656	0.666	0.674	0.684	0.691	0.699	0.706	0.714	0.722	0.730	0.735	0.742	0.749	0.755	0.761	0.766	0.771	0.778	0.781	0.786	0.791	0.795	0.800	0.802	0.806	0.810	0.811	0.815	0.816	0.819	0.820	0.821	0.822	0.824	0.824	0.825	0.825	0.825	0.824	0.824	0.824	0.822	0.821	0.819	0.818	0.816	0.814	0.811	0.809	0.805	0.802	0.799	0.796	0.791	0.788	0.782	0.778	0.772	0.768	0.761	0.756	0.751	0.745	0.738	0.731	0.725	0.719	0.710	0.704	0.696	0.689	0.680	0.672	0.664	0.656	0.649	0.639	0.631	0.622	0.616	0.608	0.599	0.590	0.581	0.574	0.565	0.558	0.549	0.542	0.535	0.528	0.521	0.514	0.507	0.501	0.496	0.491	0.486	0.482	0.478	0.474	0.470	0.469	0.465	0.462	0.461	0.461	0.460	0.460	0.460	0.461	0.461	0.462	0.465	0.468	0.470	0.472	0.476	0.481	0.484	0.489	0.494	0.500	0.505	0.511	0.516	0.522	0.529	0.534	0.541	0.548	0.555	0.561	0.568	0.574	0.580	0.586	0.592	0.599	0.605	0.610	0.616	0.621	0.626	0.631	0.635	0.639	0.642	0.646	0.649	0.651	0.654	0.656	0.658	0.659	0.659	0.659	0.659	0.656	0.655	0.652	0.650	0.648	0.644	0.640	0.636	0.631	0.626	0.621	0.615	0.608	0.601	0.592	0.586	0.579	0.569	0.560	0.552	0.542	0.534	0.522	0.512	0.502	0.492	0.481	0.471	0.460	0.450	0.438	0.426	0.416	0.405	0.394	0.384	0.372	0.361	0.351	0.340	0.330	0.320	0.310	0.301	0.291	0.282	0.272	0.265	0.258	0.249	0.240	0.234	0.226	0.221	0.215	0.209	0.202	0.198	0.194	0.189	0.184	0.181	0.178	0.175	0.171	0.169	0.168	0.165	0.164	0.164	0.162	0.162	0.161	0.161	0.161	0.162	0.162	0.164	0.164	0.166	0.166	0.169	0.170	0.171	0.172	0.174	0.175	0.176	0.178	0.179	0.181	0.182	0.182	0.184	0.185	0.186	0.186	0.186	0.188	0.188	0.186	0.188	0.186	0.186	0.185	0.184	0.182	0.180	0.179	0.176	0.174	0.171	0.168	0.165	0.161	0.158	0.152	0.149	0.144	0.140	0.135	0.129	0.124	0.119	0.112	0.108	0.101	0.095	0.089	0.084	0.078	0.071	0.064	0.058	0.050	0.045	0.039	0.032	0.026	0.022	0.016	0.011	0.006	0.001	-0.002	-0.006	-0.010	-0.014	-0.016	-0.019	-0.020	-0.022	-0.022	-0.024	-0.024	-0.024	-0.024	-0.021	-0.020	-0.018	-0.015	-0.011	-0.008	-0.002	0.001	0.006	0.012	0.019	0.025	0.032	0.039	0.046	0.054	0.062	0.071	0.080	0.088	0.096	0.104	0.114	0.122	0.130	0.139	0.148	0.156	0.164	0.171	0.179	0.186	0.192	0.199	0.205	0.210	0.215	0.219	0.222	0.226	0.229	0.231	0.234	0.234	0.235	0.234	0.234	0.232	0.230	0.228	0.225	0.221	0.218	0.211	0.206	0.200	0.194	0.188	0.180	0.174	0.166	0.158	0.150	0.140	0.131	0.121	0.114	0.104	0.094	0.084	0.076	0.066	0.056	0.046	0.038	0.029	0.020	0.011	0.002	-0.006	-0.015	-0.024	-0.031	-0.039	-0.045	-0.052	-0.059	-0.065	-0.070	-0.076	-0.080	-0.086	-0.090	-0.092	-0.096	-0.099	-0.102	-0.104	-0.105	-0.108	-0.108	-0.109	-0.109	-0.109	-0.108	-0.106	-0.105	-0.102	-0.099	-0.098	-0.094	-0.089	-0.085	-0.081	-0.076	-0.070	-0.065	-0.059	-0.054	-0.046	-0.039	-0.032	-0.024	-0.016	-0.008	0.001	0.010	0.019	0.029	0.039	0.049	0.059	0.070	0.080	0.091	0.102	0.114	0.125	0.136	0.148	0.161	0.172	0.186	0.198	0.211	0.224	0.238	0.250	0.264	0.276	0.290	0.304	0.318	0.331	0.346	0.359	0.372	0.386	0.400	0.415	0.429	0.442	0.456	0.472	0.485	0.500	0.515	0.529	0.544	0.558	0.574	0.588	0.602	0.618	0.632	0.648	0.662	0.678	0.692	0.708	0.724	0.740	0.754	0.770	0.785	0.800	0.816	0.831	0.846	0.862	0.879	0.895	0.910	0.926	0.942	0.958	0.974	0.990	1.005	1.021	1.036	1.052	1.069	1.084	1.100	1.114	1.129	1.145	1.159	1.174	1.188	1.201	1.215	1.229	1.242	1.255	1.266	1.279	1.291	1.301	1.312	1.322	1.334	1.342	1.351	1.360	1.368	1.375	1.382	1.389	1.394	1.400	1.404	1.409	1.411	1.414	1.416	1.418	1.419	1.419	1.419	1.416	1.416	1.414	1.412	1.409	1.405	1.401	1.396	1.391	1.386	1.380	1.374	1.368	1.361	1.354	1.348	1.340	1.331	1.322	1.314	1.306	1.298	1.289	1.279	1.270	1.261	1.252	1.244	1.235	1.226	1.219	1.209	1.201	1.192	1.185	1.178	1.170	1.162	1.156	1.149	1.142	1.136	1.130	1.125	1.120	1.115	1.111	1.105	1.101	1.099	1.096	1.092	1.090	1.089	1.086	1.086	1.085	1.086	1.085	1.085	1.088	1.089	1.090	1.092	1.095	1.099	1.101	1.105	1.110	1.114	1.119	1.125	1.130	1.136	1.142	1.150	1.158	1.165	1.172	1.181	1.191	1.200	1.210	1.219	1.230	1.240	1.251	1.264	1.275	1.288	1.299	1.311	1.325	1.338	1.351	1.364	1.379	1.392	1.408	1.421	1.436	1.450	1.465	1.480	1.495	1.509	1.524	1.539	1.554	1.569	1.582	1.598	1.614	1.628	1.642	1.656	1.671	1.685	1.699	1.711	1.725	1.739	1.752	1.764	1.776	1.789	1.800	1.811	1.824	1.834	1.844	1.855	1.865	1.872	1.882	1.891	1.901	1.909	1.918	1.924	1.932	1.939	1.945	1.952	1.959	1.965	1.971	1.978	1.982	1.988	1.994	1.999	2.004	2.009	2.014	2.019	2.024	2.029	2.034	2.038	2.042	2.049	2.054	2.059	2.064	2.070	2.075	2.081	2.088	2.094	2.100	2.108	2.114	2.121	2.128	2.136	2.144	2.151	2.159	2.169	2.178	2.186	2.195	2.205	2.212	2.222	2.231	2.242	2.251	2.261	2.271	2.281	2.290	2.299	2.309	2.318	2.326	2.336	2.344	2.351	2.359	2.365	2.371	2.378	2.382	2.388	2.391	2.394	2.396	2.398	2.399	2.398	2.396	2.394	2.390	2.385	2.380	2.372	2.364	2.355	2.344	2.332	2.319	2.304	2.289	2.270	2.252	2.231	2.210	2.188	2.162	2.138	2.110	2.084	2.052	2.022	1.991	1.959	1.924	1.889	1.852	1.815	1.778	1.738	1.698	1.658	1.616	1.574	1.530	1.486	1.442	1.399	1.354	1.309	1.264	1.216	1.171	1.125	1.080	1.034	0.989	0.942	0.898	0.852	0.809	0.764	0.720	0.678	0.635	0.592	0.551	0.511	0.471	0.431	0.392	0.355	0.318	0.281	0.246	0.212	0.179	0.145	0.114	0.084	0.054	0.024	-0.004	-0.031	-0.059	-0.084	-0.109	-0.132	-0.156	-0.179	-0.200	-0.220	-0.241	-0.261	-0.280	-0.298	-0.315	-0.331	-0.348	-0.364	-0.379	-0.394	-0.406	-0.420	-0.432	-0.445	-0.456	-0.466	-0.479	-0.488	-0.498	-0.507	-0.516	-0.524	-0.531	-0.538	-0.545	-0.551	-0.556	-0.561	-0.566	-0.570	-0.574	-0.576	-0.579	-0.580	-0.581	-0.582	-0.582	-0.582	-0.581	-0.579	-0.576	-0.574	-0.570	-0.565	-0.561	-0.556	-0.550	-0.541	-0.535	-0.526	-0.519	-0.509	-0.499	-0.489	-0.478	-0.465	-0.452	-0.440	-0.426	-0.412	-0.398	-0.382	-0.366	-0.350	-0.334	-0.318	-0.300	-0.281	-0.264	-0.244	-0.225	-0.205	-0.186	-0.165	-0.144	-0.122	-0.101	-0.081	-0.060	-0.038	-0.015	0.008	0.029	0.051	0.074	0.096	0.119	0.141	0.164	0.186	0.210	0.232	0.255	0.278	0.300	0.322	0.344	0.366	0.388	0.409	0.431	0.451	0.472	0.492	0.512	0.531	0.552	0.570	0.588	0.606	0.624	0.640	0.655	0.670	0.685	0.699	0.712	0.726	0.736	0.749	0.759	0.768	0.775	0.784	0.790	0.795	0.801	0.805	0.808	0.810	0.811	0.811	0.810	0.808	0.806	0.801	0.798	0.790	0.785	0.776	0.768	0.756	0.746	0.734	0.721	0.709	0.694	0.678	0.661	0.645	0.626	0.609	0.590	0.569	0.550	0.528	0.506	0.485	0.461	0.439	0.415	0.391	0.365	0.341	0.316	0.291	0.266	0.240	0.214	0.188	0.161	0.136	0.109	0.084	0.058	0.031	0.005	-0.020	-0.046	-0.071	-0.096	-0.121	-0.145	-0.169	-0.192	-0.216	-0.240	-0.262	-0.284	-0.306	-0.328	-0.349	-0.370	-0.390	-0.410	-0.429	-0.448	-0.466	-0.484	-0.501	-0.518	-0.534	-0.549	-0.565	-0.579	-0.594	-0.606	-0.620	-0.632	-0.644	-0.656	-0.666	-0.678	-0.688	-0.698	-0.706	-0.714	-0.722	-0.730	-0.738	-0.742	-0.749	-0.754	-0.759	-0.762	-0.768	-0.770	-0.774	-0.776	-0.778	-0.779	-0.779	-0.780	-0.779	-0.779	-0.776	-0.775	-0.772	-0.769	-0.765	-0.760	-0.755	-0.750	-0.744	-0.739	-0.731	-0.724	-0.715	-0.705	-0.696	-0.686	-0.675	-0.664	-0.651	-0.639	-0.624	-0.611	-0.596	-0.580	-0.565	-0.548	-0.530	-0.512	-0.492	-0.475	-0.455	-0.434	-0.412	-0.391	-0.369	-0.346	-0.324	-0.300	-0.276	-0.252	-0.228	-0.202	-0.176	-0.150	-0.124	-0.099	-0.071	-0.044	-0.018	0.010	0.038	0.065	0.092	0.120	0.149	0.175	0.204	0.231	0.258	0.285	0.311	0.339	0.365	0.391	0.418	0.444	0.469	0.492	0.518	0.541	0.565	0.589	0.611	0.634	0.656	0.678	0.698	0.719	0.739	0.758	0.776	0.795	0.812	0.830	0.846	0.862	0.878	0.894	0.908	0.921	0.934	0.948	0.960	0.971	0.981	0.992	1.002	1.012	1.021	1.030	1.039	1.046	1.054	1.060	1.068	1.072	1.079	1.082	1.089	1.094	1.098	1.101	1.104	1.105	1.108	1.110	1.112	1.114	1.115	1.116	1.116	1.116	1.116	1.115	1.115	1.115	1.114	1.111	1.110	1.108	1.106	1.104	1.101	1.099	1.095	1.091	1.089	1.086	1.082	1.080	1.075	1.071	1.068	1.062	1.059	1.055	1.051	1.048	1.042	1.039	1.035	1.031	1.028	1.024	1.019	1.016	1.014	1.009	1.006	1.004	1.000	0.999	0.996	0.994	0.991	0.990	0.989	0.988	0.986	0.986	0.986	0.986	0.986	0.986	0.988	0.988	0.989	0.991	0.992	0.995	0.999	1.000	1.004	1.006	1.011	1.014	1.018	1.021	1.026	1.030	1.036	1.040	1.044	1.050	1.055	1.060	1.065	1.070	1.076	1.081	1.086	1.090	1.096	1.100	1.106	1.110	1.115	1.120	1.124	1.129	1.132	1.136	1.140	1.144	1.148	1.150	1.152	1.155	1.156	1.159	1.160	1.161	1.162	1.164	1.164	1.165	1.164	1.164	1.164	1.161	1.160	1.159	1.158	1.156	1.152	1.151	1.148	1.145	1.141	1.139	1.135	1.131	1.128	1.124	1.120	1.115	1.110	1.106	1.101	1.096	1.090	1.086	1.081	1.076	1.071	1.066	1.061	1.056	1.051	1.046	1.041	1.035	1.031	1.025	1.021	1.018	1.012	1.006	1.002	0.999	0.994	0.990	0.986	0.982	0.979	0.974	0.971	0.968	0.964	0.961	0.959	0.955	0.952	0.950	0.948	0.945	0.942	0.941	0.940	0.938	0.935	0.934	0.932	0.930	0.930	0.928	0.926	0.925	0.924	0.922	0.921	0.920	0.919	0.916	0.916	0.915	0.912	0.911	0.909	0.908	0.906	0.904	0.901	0.899	0.896	0.894	0.890	0.889	0.885	0.881	0.878	0.872	0.869	0.864	0.860	0.854	0.849	0.844	0.839	0.831	0.825	0.819	0.811	0.805	0.798	0.789	0.781	0.772	0.764	0.755	0.745	0.736	0.726	0.716	0.706	0.696	0.686	0.675	0.664	0.652	0.641	0.630	0.619	0.606	0.595	0.582	0.571	0.559	0.548	0.534	0.522	0.510	0.499	0.486	0.475	0.462	0.450	0.439	0.428	0.416	0.405	0.392	0.382	0.371	0.360	0.350	0.340	0.330	0.319	0.310	0.300	0.290	0.281	0.272	0.262	0.254	0.246	0.238	0.229	0.221	0.214	0.206	0.199	0.191	0.184	0.178	0.170	0.164	0.158	0.150	0.145	0.139	0.132	0.126	0.121	0.114	0.109	0.104	0.099	0.092	0.088	0.082	0.078	0.072	0.068	0.062	0.059	0.054	0.049	0.044	0.040	0.036	0.032	0.029	0.024	0.020	0.018	0.012	0.009	0.008	0.004	0.000	-0.002	-0.005	-0.008	-0.010	-0.012	-0.015	-0.015	-0.018	-0.019	-0.020	-0.021	-0.022	-0.022	-0.024	-0.024	-0.024	-0.024	-0.024	-0.022	-0.022	-0.022	-0.022	-0.021	-0.021	-0.020	-0.020	-0.018	-0.018	-0.016	-0.015	-0.014	-0.012	-0.011	-0.010	-0.009	-0.008	-0.006	-0.006	-0.005	-0.004	-0.004	-0.002	-0.001	-0.001	0.000	-0.001	0.000	0.000	0.000	0.000	0.000	-0.001	-0.002	-0.004	-0.004	-0.005	-0.006	-0.008	-0.009	-0.010	-0.012	-0.014	-0.015	-0.019	-0.020	-0.022	-0.025	-0.028	-0.029	-0.031	-0.034	-0.036	-0.039	-0.041	-0.045	-0.046	-0.050	-0.051	-0.054	-0.056	-0.059	-0.061	-0.064	-0.066	-0.068	-0.070	-0.071	-0.074	-0.075	-0.078	-0.079	-0.080	-0.081	-0.082	-0.085	-0.085	-0.088	-0.089	-0.091	-0.091	-0.092	-0.095	-0.096	-0.098	-0.099	-0.100	-0.102	-0.104	-0.108	-0.109	-0.111	-0.112	-0.116	-0.120	-0.122	-0.126	-0.130	-0.134	-0.139	-0.144	-0.149	-0.154	-0.160	-0.165	-0.171	-0.179	-0.186	-0.194	-0.201	-0.210	-0.218	-0.226	-0.235	-0.246	-0.255	-0.266	-0.276	-0.288	-0.299	-0.311	-0.321	-0.334	-0.346	-0.359	-0.371	-0.384	-0.398	-0.411	-0.424	-0.438	-0.451	-0.465	-0.478	-0.492	-0.505	-0.520	-0.532	-0.548	-0.560	-0.574	-0.586	-0.600	-0.612	-0.625	-0.639	-0.650	-0.662	-0.675	-0.686	-0.699	-0.710	-0.720	-0.731	-0.742	-0.752	-0.761	-0.771	-0.781	-0.790	-0.799	-0.808	-0.815	-0.822	-0.830	-0.838	-0.842	-0.850	-0.855	-0.860	-0.866	-0.871	-0.875	-0.880	-0.884	-0.885	-0.889	-0.891	-0.894	-0.896	-0.896	-0.898	-0.899	-0.900	-0.899	-0.899	-0.899	-0.899	-0.896	-0.896	-0.894	-0.891	-0.889	-0.886	-0.884	-0.880	-0.876	-0.872	-0.869	-0.865	-0.860	-0.855	-0.850	-0.846	-0.841	-0.836	-0.831	-0.825	-0.819	-0.815	-0.809	-0.804	-0.798	-0.792	-0.786	-0.781	-0.775	-0.770	-0.764	-0.760	-0.754	-0.749	-0.744	-0.739	-0.734	-0.729	-0.725	-0.721	-0.718	-0.711	-0.709	-0.706	-0.702	-0.699	-0.696	-0.694	-0.691	-0.689	-0.688	-0.685	-0.684	-0.682	-0.682	-0.681	-0.681	-0.681	-0.681	-0.682	-0.682	-0.685	-0.686	-0.688	-0.690	-0.694	-0.696	-0.699	-0.701	-0.706	-0.709	-0.714	-0.719	-0.724	-0.730	-0.735	-0.742	-0.749	-0.756	-0.764	-0.771	-0.779	-0.788	-0.795	-0.805	-0.815	-0.824	-0.834	-0.844	-0.854	-0.866	-0.876	-0.888	-0.899	-0.912	-0.924	-0.936	-0.949	-0.962	-0.975	-0.989	-1.001	-1.016	-1.029	-1.044	-1.056	-1.070	-1.085	-1.098	-1.111	-1.125	-1.138	-1.151	-1.165	-1.178	-1.191	-1.202	-1.215	-1.228	-1.240	-1.251	-1.264	-1.274	-1.284	-1.294	-1.304	-1.314	-1.324	-1.334	-1.341	-1.350	-1.358	-1.365	-1.372	-1.379	-1.384	-1.390	-1.395	-1.400	-1.405	-1.409	-1.412	-1.414	-1.418	-1.420	-1.422	-1.424	-1.425	-1.428	-1.428	-1.429	-1.429	-1.429	-1.428	-1.429	-1.429	-1.428	-1.426	-1.426	-1.425	-1.424	-1.422	-1.422	-1.421	-1.421	-1.419	-1.419	-1.418	-1.416	-1.418	-1.416	-1.416	-1.416	-1.416	-1.418	-1.418	-1.419	-1.420	-1.420	-1.422	-1.425	-1.428	-1.430	-1.432	-1.435	-1.439	-1.442	-1.446	-1.451	-1.456	-1.461	-1.466	-1.472	-1.478	-1.484	-1.490	-1.496	-1.504	-1.510	-1.518	-1.525	-1.532	-1.540	-1.550	-1.558	-1.565	-1.575	-1.582	-1.590	-1.600	-1.608	-1.618	-1.626	-1.634	-1.644	-1.651	-1.660	-1.669	-1.676	-1.684	-1.691	-1.699	-1.706	-1.712	-1.720	-1.728	-1.732	-1.739	-1.742	-1.749	-1.754	-1.759	-1.761	-1.766	-1.769	-1.771	-1.774	-1.776	-1.778	-1.778	-1.778	-1.778	-1.778	-1.776	-1.774	-1.772	-1.770	-1.766	-1.762	-1.760	-1.755	-1.750	-1.745	-1.739	-1.732	-1.726	-1.720	-1.712	-1.706	-1.699	-1.691	-1.682	-1.675	-1.666	-1.659	-1.650	-1.641	-1.632	-1.624	-1.616	-1.608	-1.599	-1.590	-1.584	-1.575	-1.566	-1.560	-1.552	-1.546	-1.540	-1.534	-1.528	-1.522	-1.516	-1.512	-1.508	-1.504	-1.501	-1.498	-1.495	-1.494	-1.492	-1.491	-1.490	-1.491	-1.491	-1.491	-1.492	-1.494	-1.496	-1.498	-1.500	-1.502	-1.505	-1.508	-1.512	-1.515	-1.520	-1.524	-1.528	-1.532	-1.538	-1.541	-1.545	-1.549	-1.554	-1.558	-1.561	-1.565	-1.569	-1.572	-1.575	-1.579	-1.581	-1.582	-1.585	-1.586	-1.588	-1.589	-1.588	-1.588	-1.586	-1.584	-1.582	-1.580	-1.578	-1.575	-1.571	-1.566	-1.561	-1.555	-1.549	-1.541	-1.534	-1.526	-1.516	-1.508	-1.498	-1.486	-1.475	-1.462	-1.450	-1.438	-1.424	-1.410	-1.395	-1.380	-1.364	-1.348	-1.331	-1.314	-1.296	-1.279	-1.260	-1.241	-1.221	-1.201	-1.182	-1.161	-1.140	-1.120	-1.098	-1.076	-1.055	-1.034	-1.011	-0.989	-0.968	-0.945	-0.922	-0.900	-0.879	-0.856	-0.832	-0.811	-0.788	-0.766	-0.744	-0.722	-0.700	-0.680	-0.658	-0.638	-0.616	-0.595	-0.575	-0.555	-0.536	-0.516	-0.498	-0.479	-0.460	-0.442	-0.425	-0.408	-0.390	-0.375	-0.358	-0.341	-0.326	-0.311	-0.298	-0.285	-0.271	-0.259	-0.245	-0.232	-0.220	-0.209	-0.198	-0.186	-0.176	-0.166	-0.158	-0.148	-0.138	-0.129	-0.121	-0.112	-0.104	-0.096	-0.089	-0.082	-0.075	-0.068	-0.061	-0.055	-0.049	-0.041	-0.036	-0.030	-0.024	-0.019	-0.012	-0.008	-0.002	0.004	0.009	0.015	0.020	0.028	0.032	0.038	0.045	0.051	0.056	0.062	0.069	0.076	0.082	0.090	0.096	0.104	0.111	0.119	0.128	0.135	0.144	0.151	0.160	0.169	0.178	0.189	0.198	0.208	0.216	0.226	0.238	0.248	0.259	0.269	0.279	0.291	0.301	0.312	0.322	0.335	0.345	0.356	0.368	0.378	0.389	0.399	0.410	0.420	0.430	0.441	0.450	0.459	0.469	0.478	0.486	0.494	0.501	0.509	0.516	0.522	0.529	0.535	0.539	0.545	0.549	0.552	0.555	0.559	0.560	0.561	0.561	0.562	0.562	0.562	0.560	0.560	0.558	0.555	0.551	0.549	0.544	0.539	0.534	0.529	0.522	0.518	0.510	0.502	0.496	0.489	0.480	0.472	0.465	0.456	0.448	0.439	0.429	0.420	0.410	0.400	0.390	0.380	0.370	0.361	0.351	0.341	0.331	0.321	0.311	0.302	0.292	0.282	0.272	0.264	0.255	0.246	0.236	0.228	0.218	0.210	0.201	0.192	0.184	0.176	0.168	0.159	0.151	0.142	0.135	0.128	0.120	0.111	0.105	0.096	0.089	0.081	0.074	0.065	0.059	0.050	0.042	0.034	0.028	0.019	0.011	0.002	-0.006	-0.015	-0.022	-0.031	-0.040	-0.049	-0.058	-0.068	-0.076	-0.086	-0.096	-0.105	-0.115	-0.125	-0.136	-0.146	-0.156	-0.165	-0.176	-0.188	-0.196	-0.208	-0.218	-0.226	-0.238	-0.248	-0.258	-0.269	-0.279	-0.288	-0.298	-0.308	-0.318	-0.326	-0.335	-0.342	-0.352	-0.360	-0.368	-0.375	-0.382	-0.390	-0.396	-0.402	-0.408	-0.414	-0.418	-0.424	-0.428	-0.430	-0.435	-0.436	-0.439	-0.441	-0.444	-0.445	-0.446	-0.448	-0.448	-0.446	-0.446	-0.445	-0.445	-0.442	-0.440	-0.438	-0.435	-0.431	-0.428	-0.424	-0.420	-0.415	-0.410	-0.405	-0.400	-0.395	-0.389	-0.384	-0.378	-0.371	-0.365	-0.359	-0.352	-0.346	-0.340	-0.332	-0.326	-0.320	-0.312	-0.305	-0.299	-0.292	-0.285	-0.279	-0.272	-0.268	-0.260	-0.254	-0.248	-0.242	-0.236	-0.230	-0.225	-0.219	-0.214	-0.210	-0.204	-0.200	-0.195	-0.190	-0.186	-0.181	-0.179	-0.175	-0.171	-0.169	-0.164	-0.162	-0.159	-0.156	-0.154	-0.151	-0.149	-0.146	-0.144	-0.141	-0.140	-0.139	-0.136	-0.135	-0.132	-0.132	-0.131	-0.130	-0.130	-0.129	-0.126	-0.126	-0.125	-0.125	-0.124	-0.124	-0.122	-0.122	-0.121	-0.121	-0.120	-0.121	-0.120	-0.120	-0.120	-0.120	-0.120	-0.120	-0.120	-0.120	-0.120	-0.120	-0.120	-0.120	-0.122	-0.122	-0.122	-0.124	-0.125	-0.126	-0.126	-0.128	-0.128	-0.130	-0.131	-0.132	-0.134	-0.135	-0.136	-0.138	-0.138	-0.139	-0.140	-0.142	-0.142	-0.145	-0.146	-0.148	-0.149	-0.150	-0.151	-0.152	-0.154	-0.155	-0.156	-0.158	-0.158	-0.159	-0.160	-0.161	-0.162	-0.164	-0.165	-0.165	-0.166	-0.166	-0.168	-0.170	-0.170	-0.171	-0.174	-0.174	-0.175	-0.176	-0.179	-0.181	-0.181	-0.184	-0.186	-0.189	-0.190	-0.194	-0.196	-0.199	-0.202	-0.205	-0.209	-0.212	-0.216	-0.220	-0.224	-0.229	-0.232	-0.238	-0.241	-0.246	-0.250	-0.255	-0.260	-0.266	-0.271	-0.276	-0.281	-0.285	-0.291	-0.296	-0.300	-0.304	-0.309	-0.312	-0.316	-0.320	-0.321	-0.325	-0.328	-0.329	-0.331	-0.331	-0.332	-0.332	-0.331	-0.331	-0.330	-0.326	-0.322	-0.320	-0.316	-0.312	-0.306	-0.301	-0.295	-0.288	-0.280	-0.271	-0.264	-0.252	-0.242	-0.232	-0.221	-0.210	-0.196	-0.184	-0.171	-0.158	-0.142	-0.128	-0.112	-0.098	-0.081	-0.065	-0.049	-0.032	-0.015	0.002	0.019	0.038	0.055	0.072	0.090	0.108	0.125	0.144	0.161	0.179	0.196	0.214	0.231	0.248	0.264	0.281	0.298	0.314	0.330	0.345	0.361	0.376	0.390	0.404	0.418	0.431	0.444	0.456	0.468	0.479	0.490	0.500	0.511	0.520	0.530	0.539	0.545	0.552	0.560	0.566	0.572	0.578	0.582	0.588	0.590	0.594	0.596	0.599	0.601	0.601	0.602	0.604	0.604	0.602	0.602	0.600	0.599	0.596	0.594	0.591	0.589	0.585	0.581	0.576	0.572	0.569	0.562	0.559	0.552	0.548	0.542	0.538	0.531	0.526	0.521	0.515	0.509	0.504	0.498	0.492	0.488	0.482	0.476	0.472	0.468	0.462	0.458	0.455	0.451	0.446	0.442	0.441	0.439	0.435	0.434	0.431	0.430	0.429	0.429	0.429	0.429	0.429	0.430	0.431	0.432	0.434	0.438	0.440	0.444	0.446	0.450	0.454	0.458	0.462	0.469	0.474	0.479	0.484	0.491	0.496	0.504	0.510	0.516	0.522	0.530	0.538	0.545	0.552	0.559	0.566	0.574	0.581	0.589	0.596	0.604	0.610	0.618	0.624	0.630	0.638	0.644	0.649	0.655	0.661	0.665	0.670	0.675	0.679	0.682	0.686	0.689	0.692	0.694	0.694	0.696	0.696	0.696	0.696	0.695	0.694	0.692	0.690	0.686	0.682	0.679	0.675	0.670	0.664	0.658	0.651	0.645	0.638	0.629	0.621	0.611	0.602	0.592	0.584	0.572	0.562	0.551	0.539	0.526	0.515	0.502	0.490	0.478	0.464	0.451	0.438	0.424	0.410	0.396	0.382	0.370	0.355	0.342	0.329	0.315	0.301	0.289	0.275	0.262	0.249	0.236	0.224	0.211	0.200	0.189	0.176	0.166	0.155	0.145	0.134	0.124	0.114	0.105	0.098	0.088	0.079	0.071	0.065	0.058	0.050	0.044	0.038	0.031	0.026	0.021	0.015	0.011	0.006	0.002	-0.002	-0.005	-0.009	-0.012	-0.016	-0.019	-0.022	-0.025	-0.028	-0.031	-0.034	-0.035	-0.039	-0.042	-0.045	-0.046	-0.049	-0.052	-0.055	-0.058	-0.060	-0.064	-0.066	-0.071	-0.075	-0.079	-0.082	-0.088	-0.092	-0.098	-0.102	-0.108	-0.114	-0.120	-0.126	-0.132	-0.139	-0.146	-0.154	-0.161	-0.170	-0.179	-0.188	-0.196	-0.206	-0.216	-0.226	-0.236	-0.248	-0.259	-0.270	-0.282	-0.294	-0.308	-0.320	-0.334	-0.348	-0.361	-0.376	-0.389	-0.404	-0.419	-0.435	-0.450	-0.465	-0.481	-0.498	-0.514	-0.530	-0.546	-0.564	-0.580	-0.598	-0.616	-0.632	-0.650	-0.668	-0.686	-0.702	-0.720	-0.739	-0.756	-0.774	-0.792	-0.810	-0.828	-0.845	-0.862	-0.880	-0.899	-0.915	-0.932	-0.950	-0.966	-0.982	-0.999	-1.016	-1.032	-1.048	-1.062	-1.078	-1.092	-1.108	-1.121	-1.136	-1.150	-1.162	-1.175	-1.188	-1.199	-1.210	-1.221	-1.232	-1.241	-1.251	-1.260	-1.268	-1.276	-1.284	-1.290	-1.296	-1.301	-1.308	-1.311	-1.315	-1.319	-1.321	-1.324	-1.325	-1.328	-1.328	-1.329	-1.328	-1.326	-1.325	-1.322	-1.320	-1.318	-1.314	-1.311	-1.306	-1.301	-1.296	-1.291	-1.285	-1.278	-1.271	-1.264	-1.258	-1.250	-1.241	-1.234	-1.224	-1.215	-1.205	-1.195	-1.185	-1.176	-1.165	-1.154	-1.144	-1.132	-1.120	-1.110	-1.098	-1.084	-1.072	-1.060	-1.046	-1.032	-1.020	-1.008	-0.992	-0.979	-0.964	-0.949	-0.935	-0.920	-0.905	-0.889	-0.874	-0.858	-0.841	-0.826	-0.809	-0.792	-0.775	-0.759	-0.741	-0.725	-0.706	-0.690	-0.671	-0.655	-0.636	-0.618	-0.600	-0.584	-0.565	-0.546	-0.529	-0.511	-0.494	-0.476	-0.459	-0.440	-0.424	-0.408	-0.389	-0.372	-0.356	-0.340	-0.324	-0.308	-0.291	-0.276	-0.260	-0.246	-0.231	-0.216	-0.204	-0.189	-0.175	-0.162	-0.148	-0.134	-0.122	-0.110	-0.096	-0.085	-0.071	-0.060	-0.049	-0.039	-0.026	-0.016	-0.004	0.006	0.018	0.029	0.039	0.050	0.060	0.071	0.081	0.092	0.102	0.114	0.124	0.135	0.146	0.156	0.168	0.178	0.189	0.199	0.210	0.221	0.232	0.242	0.254	0.264	0.274	0.285	0.295	0.306	0.318	0.328	0.338	0.349	0.359	0.370	0.379	0.389	0.399	0.409	0.419	0.428	0.436	0.445	0.454	0.462	0.471	0.479	0.486	0.494	0.502	0.510	0.516	0.522	0.529	0.535	0.541	0.546	0.552	0.558	0.564	0.568	0.572	0.576	0.581	0.585	0.589	0.592	0.596	0.600	0.602	0.605	0.608	0.610	0.612	0.614	0.616	0.618	0.619	0.621	0.622	0.624	0.624	0.624	0.625	0.625	0.626	0.625	0.625	0.624	0.624	0.622	0.621	0.620	0.619	0.618	0.615	0.612	0.610	0.609	0.605	0.601	0.598	0.595	0.591	0.588	0.582	0.579	0.574	0.570	0.565	0.559	0.554	0.548	0.542	0.538	0.531	0.525	0.519	0.514	0.507	0.502	0.495	0.490	0.484	0.479	0.474	0.468	0.461	0.456	0.451	0.445	0.440	0.436	0.431	0.428	0.424	0.421	0.418	0.415	0.412	0.410	0.409	0.408	0.408	0.406	0.406	0.408	0.409	0.411	0.414	0.415	0.419	0.422	0.426	0.431	0.436	0.441	0.446	0.452	0.461	0.468	0.475	0.482	0.490	0.500	0.507	0.516	0.525	0.536	0.545	0.555	0.565	0.575	0.585	0.596	0.605	0.615	0.625	0.635	0.646	0.655	0.664	0.674	0.682	0.692	0.700	0.709	0.718	0.724	0.731	0.739	0.744	0.751	0.756	0.762	0.766	0.770	0.774	0.778	0.780	0.782	0.785	0.785	0.785	0.785	0.785	0.784	0.782	0.780	0.778	0.774	0.771	0.768	0.762	0.758	0.752	0.746	0.740	0.734	0.726	0.720	0.711	0.704	0.695	0.686	0.678	0.669	0.659	0.650	0.641	0.631	0.621	0.611	0.600	0.591	0.580	0.569	0.560	0.549	0.539	0.528	0.519	0.509	0.499	0.489	0.479	0.469	0.459	0.450	0.441	0.432	0.424	0.415	0.406	0.399	0.390	0.382	0.376	0.369	0.362	0.355	0.349	0.342	0.336	0.330	0.325	0.320	0.315	0.310	0.305	0.301	0.298	0.294	0.290	0.286	0.282	0.280	0.278	0.274	0.272	0.270	0.266	0.265	0.264	0.260	0.259	0.258	0.256	0.254	0.252	0.251	0.250	0.249	0.246	0.246	0.245	0.242	0.241	0.239	0.238	0.236	0.235	0.232	0.230	0.229	0.228	0.224	0.221	0.219	0.216	0.214	0.209	0.206	0.202	0.200	0.195	0.191	0.186	0.182	0.176	0.172	0.166	0.161	0.156	0.150	0.144	0.138	0.132	0.125	0.119	0.112	0.105	0.099	0.091	0.085	0.076	0.070	0.061	0.054	0.048	0.040	0.032	0.026	0.018	0.012	0.005	-0.001	-0.009	-0.015	-0.019	-0.025	-0.030	-0.035	-0.040	-0.045	-0.048	-0.052	-0.056	-0.058	-0.061	-0.062	-0.064	-0.066	-0.068	-0.068	-0.068	-0.066	-0.065	-0.065	-0.062	-0.061	-0.058	-0.056	-0.052	-0.050	-0.046	-0.041	-0.039	-0.034	-0.029	-0.025	-0.020	-0.015	-0.011	-0.006	0.000	0.002	0.008	0.012	0.016	0.021	0.025	0.029	0.031	0.035	0.038	0.039	0.042	0.044	0.044	0.045	0.045	0.044	0.044	0.042	0.040	0.039	0.036	0.032	0.029	0.025	0.020	0.014	0.009	0.001	-0.005	-0.012	-0.019	-0.028	-0.036	-0.045	-0.054	-0.064	-0.072	-0.082	-0.092	-0.104	-0.112	-0.124	-0.134	-0.146	-0.156	-0.168	-0.179	-0.190	-0.201	-0.211	-0.221	-0.231	-0.244	-0.254	-0.264	-0.274	-0.284	-0.294	-0.302	-0.312	-0.320	-0.329	-0.336	-0.345	-0.352	-0.360	-0.366	-0.374	-0.379	-0.385	-0.390	-0.395	-0.399	-0.402	-0.408	-0.411	-0.412	-0.415	-0.416	-0.418	-0.419	-0.419	-0.420	-0.419	-0.418	-0.416	-0.414	-0.411	-0.409	-0.405	-0.400	-0.396	-0.391	-0.386	-0.380	-0.372	-0.366	-0.360	-0.351	-0.344	-0.335	-0.325	-0.316	-0.306	-0.296	-0.285	-0.275	-0.262	-0.251	-0.239	-0.225	-0.212	-0.200	-0.188	-0.172	-0.159	-0.145	-0.130	-0.115	-0.100	-0.085	-0.070	-0.054	-0.039	-0.022	-0.008	0.009	0.025	0.041	0.056	0.074	0.089	0.105	0.121	0.136	0.154	0.169	0.185	0.201	0.218	0.232	0.249	0.262	0.279	0.294	0.309	0.324	0.339	0.354	0.369	0.382	0.396	0.411	0.425	0.440	0.452	0.466	0.480	0.492	0.506	0.520	0.534	0.546	0.559	0.572	0.585	0.598	0.610	0.622	0.635	0.648	0.660	0.672	0.685	0.698	0.709	0.721	0.732	0.745	0.756	0.769	0.779	0.791	0.802	0.814	0.825	0.835	0.846	0.856	0.868	0.876	0.888	0.896	0.906	0.915	0.924	0.932	0.940	0.949	0.956	0.962	0.970	0.976	0.981	0.988	0.992	0.996	1.001	1.005	1.009	1.011	1.012	1.015	1.018	1.018	1.018	1.019	1.018	1.016	1.016	1.014	1.011	1.009	1.006	1.004	0.999	0.995	0.991	0.988	0.982	0.978	0.972	0.968	0.961	0.955	0.949	0.942	0.938	0.931	0.924	0.919	0.912	0.906	0.900	0.894	0.888	0.881	0.875	0.871	0.865	0.860	0.855	0.850	0.845	0.840	0.836	0.831	0.828	0.825	0.821	0.819	0.815	0.812	0.809	0.808	0.805	0.804	0.804	0.802	0.802	0.802	0.802	0.802	0.804	0.805	0.808	0.809	0.811	0.814	0.818	0.821	0.824	0.829	0.835	0.839	0.844	0.850	0.858	0.864	0.872	0.879	0.888	0.896	0.906	0.916	0.925	0.936	0.949	0.960	0.972	0.985	0.998	1.011	1.025	1.041	1.055	1.070	1.086	1.104	1.120	1.138	1.156	1.172	1.192	1.210	1.229	1.249	1.268	1.288	1.308	1.328	1.348	1.369	1.389	1.409	1.430	1.451	1.471	1.492	1.512	1.534	1.554	1.572	1.594	1.612	1.634	1.652	1.671	1.689	1.708	1.725	1.742	1.760	1.776	1.794	1.810	1.825	1.841	1.855	1.870	1.884	1.898	1.910	1.922	1.935	1.946	1.959	1.969	1.980	1.990	2.000	2.010	2.019	2.029	2.038	2.046	2.054	2.062	2.070	2.079	2.085	2.094	2.101	2.109	2.118	2.124	2.132	2.140	2.149	2.156	2.165	2.174	2.184	2.191	2.201	2.211	2.221	2.230	2.241	2.251	2.262	2.274	2.285	2.296	2.309	2.321	2.334	2.345	2.359	2.371	2.385	2.398	2.412	2.426	2.439	2.451	2.466	2.480	2.492	2.506	2.519	2.531	2.542	2.555	2.566	2.578	2.588	2.596	2.606	2.614	2.621	2.629	2.634	2.639	2.642	2.645	2.648	2.648	2.648	2.645	2.641	2.638	2.631	2.625	2.616	2.606	2.595	2.581	2.568	2.551	2.535	2.515	2.495	2.472	2.449	2.425	2.399	2.371	2.342	2.311	2.280	2.248	2.212	2.178	2.140	2.102	2.064	2.024	1.982	1.941	1.899	1.856	1.812	1.766	1.721	1.675	1.630	1.584	1.536	1.489	1.442	1.394	1.346	1.299	1.252	1.205	1.158	1.110	1.065	1.019	0.974	0.929	0.885	0.840	0.798	0.755	0.712	0.672	0.632	0.592	0.554	0.516	0.480	0.442	0.408	0.374	0.340	0.308	0.275	0.245	0.216	0.186	0.159	0.131	0.104	0.079	0.054	0.031	0.008	-0.015	-0.036	-0.058	-0.078	-0.096	-0.115	-0.134	-0.151	-0.168	-0.185	-0.200	-0.214	-0.230	-0.244	-0.256	-0.270	-0.284	-0.295	-0.306	-0.318	-0.328	-0.339	-0.348	-0.358	-0.366	-0.374	-0.382	-0.390	-0.396	-0.402	-0.409	-0.414	-0.419	-0.424	-0.428	-0.430	-0.434	-0.436	-0.438	-0.440	-0.440	-0.440	-0.440	-0.439	-0.438	-0.436	-0.432	-0.429	-0.425	-0.420	-0.415	-0.410	-0.404	-0.396	-0.389	-0.381	-0.372	-0.364	-0.352	-0.342	-0.332	-0.320	-0.308	-0.296	-0.282	-0.269	-0.255	-0.240	-0.225	-0.210	-0.194	-0.178	-0.160	-0.144	-0.126	-0.109	-0.090	-0.071	-0.052	-0.034	-0.014	0.005	0.024	0.045	0.065	0.086	0.106	0.126	0.148	0.169	0.189	0.210	0.231	0.254	0.275	0.295	0.316	0.338	0.359	0.380	0.401	0.421	0.441	0.462	0.482	0.502	0.522	0.541	0.560	0.579	0.596	0.615	0.631	0.648	0.664	0.680	0.695	0.710	0.724	0.738	0.750	0.761	0.772	0.784	0.792	0.801	0.809	0.816	0.822	0.828	0.832	0.836	0.840	0.841	0.841	0.841	0.840	0.839	0.835	0.831	0.826	0.820	0.814	0.805	0.796	0.786	0.775	0.764	0.751	0.738	0.724	0.709	0.694	0.678	0.660	0.642	0.624	0.604	0.584	0.564	0.542	0.521	0.499	0.476	0.454	0.430	0.408	0.382	0.358	0.332	0.308	0.282	0.256	0.231	0.206	0.180	0.154	0.129	0.102	0.078	0.051	0.026	0.000	-0.025	-0.051	-0.076	-0.101	-0.125	-0.149	-0.172	-0.198	-0.220	-0.244	-0.266	-0.289	-0.311	-0.332	-0.355	-0.375	-0.396	-0.416	-0.435	-0.455	-0.474	-0.491	-0.509	-0.526	-0.542	-0.559	-0.574	-0.589	-0.605	-0.619	-0.631	-0.645	-0.656	-0.670	-0.680	-0.691	-0.701	-0.711	-0.720	-0.729	-0.738	-0.744	-0.750	-0.758	-0.762	-0.768	-0.771	-0.775	-0.779	-0.781	-0.782	-0.785	-0.785	-0.785	-0.784	-0.781	-0.781	-0.778	-0.774	-0.770	-0.765	-0.760	-0.755	-0.748	-0.741	-0.732	-0.724	-0.716	-0.706	-0.695	-0.684	-0.671	-0.660	-0.648	-0.632	-0.619	-0.605	-0.589	-0.572	-0.556	-0.540	-0.522	-0.504	-0.486	-0.468	-0.446	-0.426	-0.406	-0.386	-0.365	-0.344	-0.322	-0.301	-0.279	-0.255	-0.234	-0.211	-0.188	-0.164	-0.140	-0.116	-0.094	-0.070	-0.046	-0.024	0.001	0.025	0.049	0.072	0.095	0.119	0.142	0.165	0.189	0.211	0.234	0.256	0.279	0.300	0.324	0.345	0.365	0.388	0.408	0.428	0.449	0.469	0.489	0.507	0.526	0.545	0.564	0.581	0.600	0.616	0.634	0.650	0.666	0.682	0.699	0.714	0.726	0.741	0.755	0.769	0.781	0.795	0.806	0.818	0.830	0.840	0.850	0.860	0.870	0.878	0.886	0.895	0.902	0.910	0.918	0.924	0.930	0.935	0.940	0.945	0.949	0.952	0.955	0.959	0.961	0.964	0.965	0.966	0.968	0.969	0.969	0.970	0.969	0.970	0.969	0.968	0.966	0.965	0.964	0.961	0.959	0.956	0.955	0.951	0.950	0.948	0.945	0.942	0.939	0.935	0.934	0.930	0.928	0.924	0.922	0.920	0.916	0.915	0.912	0.910	0.908	0.906	0.906	0.905	0.904	0.902	0.902	0.901	0.900	0.900	0.900	0.901	0.901	0.902	0.905	0.908	0.909	0.911	0.914	0.916	0.919	0.921	0.925	0.928	0.931	0.936	0.941	0.945	0.949	0.954	0.960	0.965	0.969	0.975	0.981	0.986	0.991	0.998	1.002	1.009	1.014	1.020	1.026	1.032	1.038	1.042	1.049	1.054	1.059	1.064	1.069	1.074	1.078	1.082	1.088	1.091	1.095	1.099	1.101	1.106	1.109	1.111	1.115	1.116	1.118	1.119	1.121	1.121	1.122	1.124	1.124	1.124	1.124	1.124	1.122	1.122	1.121	1.120	1.119	1.118	1.115	1.114	1.111	1.109	1.106	1.104	1.101	1.098	1.094	1.091	1.089	1.085	1.081	1.078	1.074	1.070	1.065	1.061	1.056	1.051	1.046	1.042	1.039	1.032	1.028	1.022	1.018	1.014	1.008	1.004	0.998	0.991	0.986	0.981	0.975	0.970	0.964	0.958	0.952	0.946	0.941	0.935	0.929	0.922	0.916	0.910	0.904	0.899	0.891	0.885	0.879	0.872	0.866	0.860	0.854	0.848	0.840	0.834	0.828	0.821	0.815	0.809	0.802	0.796	0.789	0.782	0.776	0.769	0.762	0.758	0.750	0.744	0.736	0.729	0.722	0.715	0.709	0.702	0.695	0.686	0.680	0.674	0.665	0.658	0.650	0.642	0.635	0.628	0.619	0.609	0.600	0.591	0.582	0.574	0.565	0.555	0.545	0.536	0.525	0.515	0.505	0.495	0.484	0.471	0.460	0.450	0.439	0.428	0.415	0.402	0.391	0.379	0.366	0.355	0.342	0.330	0.318	0.304	0.290	0.278	0.265	0.252	0.239	0.228	0.214	0.201	0.189	0.176	0.164	0.151	0.139	0.128	0.115	0.104	0.092	0.080	0.070	0.059	0.048	0.038	0.028	0.018	0.008	-0.001	-0.011	-0.020	-0.029	-0.038	-0.045	-0.054	-0.061	-0.068	-0.076	-0.082	-0.089	-0.096	-0.101	-0.109	-0.114	-0.119	-0.124	-0.130	-0.135	-0.139	-0.144	-0.148	-0.152	-0.156	-0.160	-0.164	-0.168	-0.171	-0.175	-0.178	-0.181	-0.184	-0.188	-0.190	-0.192	-0.195	-0.199	-0.201	-0.202	-0.205	-0.209	-0.210	-0.212	-0.214	-0.215	-0.216	-0.218	-0.219	-0.220	-0.221	-0.222	-0.224	-0.224	-0.224	-0.224	-0.224	-0.224	-0.224	-0.222	-0.222	-0.221	-0.220	-0.219	-0.216	-0.215	-0.212	-0.210	-0.208	-0.205	-0.201	-0.199	-0.195	-0.191	-0.188	-0.184	-0.179	-0.175	-0.170	-0.166	-0.160	-0.155	-0.151	-0.145	-0.140	-0.135	-0.130	-0.124	-0.118	-0.112	-0.106	-0.100	-0.096	-0.090	-0.084	-0.079	-0.072	-0.068	-0.062	-0.058	-0.052	-0.048	-0.042	-0.039	-0.034	-0.029	-0.025	-0.022	-0.019	-0.015	-0.011	-0.008	-0.005	-0.002	0.000	0.002	0.004	0.006	0.008	0.009	0.010	0.011	0.012	0.014	0.014	0.014	0.014	0.014	0.015	0.014	0.014	0.012	0.011	0.011	0.010	0.009	0.008	0.008	0.006	0.005	0.002	0.001	-0.001	-0.002	-0.004	-0.005	-0.008	-0.009	-0.011	-0.011	-0.014	-0.016	-0.019	-0.020	-0.022	-0.026	-0.030	-0.032	-0.035	-0.038	-0.041	-0.045	-0.049	-0.054	-0.058	-0.062	-0.068	-0.072	-0.078	-0.084	-0.089	-0.096	-0.102	-0.110	-0.118	-0.126	-0.134	-0.142	-0.151	-0.160	-0.170	-0.180	-0.191	-0.202	-0.214	-0.225	-0.238	-0.251	-0.265	-0.278	-0.291	-0.306	-0.320	-0.335	-0.349	-0.365	-0.381	-0.398	-0.412	-0.430	-0.448	-0.462	-0.480	-0.498	-0.516	-0.532	-0.550	-0.569	-0.586	-0.605	-0.622	-0.640	-0.658	-0.676	-0.694	-0.711	-0.729	-0.748	-0.764	-0.781	-0.800	-0.816	-0.834	-0.850	-0.866	-0.882	-0.900	-0.915	-0.930	-0.946	-0.961	-0.976	-0.991	-1.006	-1.020	-1.034	-1.049	-1.061	-1.075	-1.088	-1.100	-1.114	-1.125	-1.138	-1.149	-1.160	-1.170	-1.181	-1.191	-1.201	-1.211	-1.220	-1.229	-1.238	-1.246	-1.254	-1.261	-1.269	-1.276	-1.284	-1.289	-1.295	-1.300	-1.305	-1.310	-1.315	-1.319	-1.322	-1.325	-1.328	-1.331	-1.332	-1.334	-1.335	-1.336	-1.336	-1.338	-1.338	-1.336	-1.335	-1.334	-1.332	-1.331	-1.328	-1.325	-1.322	-1.320	-1.316	-1.314	-1.310	-1.306	-1.301	-1.298	-1.292	-1.289	-1.284	-1.278	-1.274	-1.269	-1.264	-1.258	-1.252	-1.248	-1.241	-1.238	-1.231	-1.226	-1.220	-1.216	-1.210	-1.206	-1.201	-1.195	-1.191	-1.186	-1.181	-1.179	-1.174	-1.171	-1.166	-1.162	-1.160	-1.156	-1.154	-1.151	-1.149	-1.146	-1.145	-1.144	-1.141	-1.140	-1.140	-1.139	-1.139	-1.139	-1.139	-1.139	-1.140	-1.140	-1.141	-1.144	-1.144	-1.148	-1.149	-1.151	-1.155	-1.158	-1.161	-1.165	-1.169	-1.172	-1.179	-1.182	-1.188	-1.192	-1.198	-1.204	-1.209	-1.215	-1.221	-1.228	-1.234	-1.241	-1.249	-1.256	-1.264	-1.270	-1.278	-1.286	-1.292	-1.301	-1.309	-1.315	-1.324	-1.330	-1.339	-1.345	-1.352	-1.359	-1.366	-1.372	-1.380	-1.386	-1.392	-1.398	-1.404	-1.409	-1.414	-1.418	-1.422	-1.426	-1.431	-1.434	-1.438	-1.440	-1.442	-1.445	-1.446	-1.448	-1.449	-1.448	-1.449	-1.448	-1.446	-1.446	-1.445	-1.442	-1.441	-1.439	-1.436	-1.434	-1.430	-1.428	-1.424	-1.420	-1.416	-1.412	-1.408	-1.404	-1.399	-1.395	-1.391	-1.386	-1.382	-1.379	-1.374	-1.370	-1.366	-1.362	-1.360	-1.356	-1.352	-1.350	-1.349	-1.346	-1.345	-1.342	-1.342	-1.342	-1.342	-1.342	-1.344	-1.345	-1.346	-1.349	-1.351	-1.355	-1.358	-1.362	-1.368	-1.372	-1.379	-1.385	-1.391	-1.399	-1.406	-1.415	-1.424	-1.432	-1.441	-1.450	-1.460	-1.470	-1.481	-1.492	-1.504	-1.514	-1.526	-1.539	-1.551	-1.564	-1.576	-1.589	-1.601	-1.612	-1.625	-1.639	-1.651	-1.662	-1.676	-1.688	-1.700	-1.712	-1.724	-1.735	-1.746	-1.756	-1.768	-1.778	-1.786	-1.796	-1.805	-1.812	-1.821	-1.829	-1.836	-1.844	-1.849	-1.854	-1.860	-1.864	-1.868	-1.871	-1.872	-1.875	-1.876	-1.878	-1.878	-1.878	-1.875	-1.875	-1.872	-1.870	-1.866	-1.862	-1.859	-1.854	-1.848	-1.842	-1.836	-1.830	-1.822	-1.816	-1.808	-1.800	-1.791	-1.784	-1.775	-1.766	-1.758	-1.748	-1.739	-1.730	-1.720	-1.711	-1.702	-1.694	-1.685	-1.676	-1.668	-1.660	-1.652	-1.644	-1.636	-1.630	-1.624	-1.616	-1.611	-1.605	-1.601	-1.596	-1.592	-1.590	-1.586	-1.584	-1.581	-1.580	-1.580	-1.579	-1.580	-1.580	-1.581	-1.582	-1.585	-1.588	-1.590	-1.594	-1.596	-1.601	-1.606	-1.610	-1.616	-1.621	-1.628	-1.632	-1.639	-1.645	-1.652	-1.658	-1.665	-1.672	-1.678	-1.685	-1.691	-1.699	-1.705	-1.711	-1.718	-1.724	-1.729	-1.735	-1.740	-1.745	-1.749	-1.754	-1.756	-1.760	-1.762	-1.765	-1.768	-1.769	-1.770	-1.770	-1.770	-1.769	-1.768	-1.766	-1.764	-1.760	-1.756	-1.752	-1.746	-1.741	-1.735	-1.728	-1.720	-1.711	-1.702	-1.692	-1.682	-1.671	-1.660	-1.648	-1.635	-1.621	-1.609	-1.594	-1.579	-1.562	-1.548	-1.531	-1.514	-1.496	-1.479	-1.460	-1.441	-1.422	-1.405	-1.385	-1.365	-1.345	-1.326	-1.304	-1.284	-1.264	-1.244	-1.224	-1.202	-1.182	-1.161	-1.141	-1.121	-1.100	-1.080	-1.060	-1.040	-1.021	-1.002	-0.982	-0.964	-0.945	-0.928	-0.910	-0.891	-0.875	-0.859	-0.841	-0.825	-0.809	-0.795	-0.779	-0.765	-0.750	-0.735	-0.721	-0.710	-0.698	-0.685	-0.672	-0.662	-0.650	-0.640	-0.629	-0.619	-0.609	-0.600	-0.591	-0.582	-0.572	-0.565	-0.556	-0.549	-0.542	-0.535	-0.528	-0.520	-0.514	-0.506	-0.501	-0.495	-0.489	-0.481	-0.476	-0.471	-0.465	-0.460	-0.455	-0.448	-0.442	-0.438	-0.432	-0.426	-0.421	-0.415	-0.410	-0.404	-0.398	-0.391	-0.386	-0.380	-0.372	-0.368	-0.360	-0.354	-0.346	-0.340	-0.332	-0.325	-0.318	-0.310	-0.301	-0.292	-0.285	-0.276	-0.268	-0.259	-0.250	-0.240	-0.230	-0.221	-0.210	-0.200	-0.191	-0.180	-0.169	-0.159	-0.148	-0.138	-0.126	-0.114	-0.104	-0.092	-0.082	-0.071	-0.060	-0.049	-0.039	-0.028	-0.016	-0.005	0.004	0.015	0.024	0.034	0.042	0.052	0.061	0.069	0.078	0.085	0.092	0.100	0.106	0.112	0.118	0.125	0.129	0.134	0.138	0.140	0.144	0.146	0.149	0.150	0.151	0.151	0.152	0.151	0.151	0.150	0.148	0.146	0.142	0.140	0.138	0.134	0.129	0.125	0.120	0.116	0.111	0.105	0.099	0.094	0.088	0.081	0.074	0.066	0.060	0.052	0.044	0.036	0.029	0.021	0.014	0.006	-0.002	-0.009	-0.018	-0.025	-0.034	-0.042	-0.049	-0.056	-0.065	-0.074	-0.080	-0.088	-0.096	-0.104	-0.111	-0.119	-0.126	-0.132	-0.141	-0.148	-0.156	-0.162	-0.170	-0.178	-0.185	-0.192	-0.199	-0.206	-0.212	-0.220	-0.228	-0.235	-0.242	-0.250	-0.258	-0.265	-0.272	-0.281	-0.289	-0.296	-0.305	-0.312	-0.321	-0.329	-0.339	-0.346	-0.356	-0.364	-0.374	-0.382	-0.391	-0.401	-0.410	-0.420	-0.430	-0.440	-0.450	-0.459	-0.469	-0.479	-0.489	-0.499	-0.509	-0.518	-0.528	-0.536	-0.546	-0.556	-0.566	-0.576	-0.585	-0.595	-0.604	-0.611	-0.620	-0.629	-0.636	-0.644	-0.651	-0.659	-0.665	-0.672	-0.679	-0.685	-0.690	-0.695	-0.699	-0.705	-0.709	-0.712	-0.716	-0.719	-0.720	-0.722	-0.725	-0.726	-0.728	-0.729	-0.729	-0.729	-0.729	-0.729	-0.726	-0.725	-0.722	-0.720	-0.718	-0.715	-0.711	-0.709	-0.705	-0.700	-0.696	-0.691	-0.686	-0.680	-0.676	-0.670	-0.664	-0.659	-0.651	-0.645	-0.639	-0.631	-0.625	-0.619	-0.612	-0.605	-0.598	-0.590	-0.584	-0.576	-0.569	-0.561	-0.554	-0.548	-0.540	-0.534	-0.528	-0.520	-0.514	-0.507	-0.501	-0.494	-0.489	-0.482	-0.476	-0.471	-0.465	-0.460	-0.455	-0.449	-0.445	-0.440	-0.436	-0.431	-0.428	-0.424	-0.420	-0.418	-0.412	-0.409	-0.408	-0.404	-0.401	-0.398	-0.395	-0.392	-0.390	-0.388	-0.385	-0.384	-0.382	-0.380	-0.379	-0.376	-0.374	-0.374	-0.371	-0.370	-0.368	-0.366	-0.365	-0.364	-0.362	-0.361	-0.359	-0.358	-0.356	-0.354	-0.352	-0.351	-0.349	-0.348	-0.346	-0.345	-0.342	-0.341	-0.339	-0.338	-0.338	-0.336	-0.334	-0.332	-0.331	-0.330	-0.328	-0.326	-0.326	-0.325	-0.324	-0.322	-0.321	-0.320	-0.319	-0.318	-0.316	-0.315	-0.315	-0.314	-0.314	-0.312	-0.312	-0.311	-0.311	-0.310	-0.310	-0.309	-0.309	-0.309	-0.309	-0.309	-0.309	-0.309	-0.309	-0.309	-0.309	-0.310	-0.310	-0.311	-0.311	-0.312	-0.314	-0.315	-0.316	-0.319	-0.320	-0.322	-0.324	-0.326	-0.329	-0.332	-0.335	-0.339	-0.342	-0.346	-0.350	-0.354	-0.360	-0.364	-0.369	-0.375	-0.380	-0.386	-0.394	-0.399	-0.406	-0.414	-0.420	-0.428	-0.435	-0.442	-0.450	-0.459	-0.466	-0.475	-0.482	-0.491	-0.499	-0.507	-0.516	-0.524	-0.531	-0.539	-0.546	-0.554	-0.560	-0.568	-0.574	-0.579	-0.586	-0.591	-0.595	-0.600	-0.604	-0.606	-0.609	-0.610	-0.612	-0.612	-0.612	-0.611	-0.610	-0.609	-0.605	-0.602	-0.599	-0.594	-0.589	-0.582	-0.575	-0.568	-0.559	-0.550	-0.540	-0.529	-0.518	-0.506	-0.495	-0.481	-0.468	-0.454	-0.439	-0.424	-0.409	-0.392	-0.376	-0.359	-0.342	-0.325	-0.309	-0.290	-0.272	-0.255	-0.236	-0.219	-0.200	-0.182	-0.164	-0.146	-0.129	-0.111	-0.094	-0.076	-0.058	-0.041	-0.024	-0.008	0.008	0.024	0.039	0.054	0.068	0.081	0.095	0.108	0.120	0.132	0.144	0.154	0.164	0.174	0.182	0.191	0.199	0.205	0.212	0.219	0.224	0.228	0.231	0.235	0.239	0.241	0.242	0.244	0.245	0.245	0.246	0.245	0.242	0.241	0.239	0.236	0.232	0.229	0.226	0.221	0.216	0.212	0.208	0.202	0.196	0.191	0.185	0.179	0.174	0.168	0.160	0.154	0.148	0.141	0.135	0.129	0.124	0.118	0.111	0.105	0.100	0.094	0.089	0.084	0.079	0.075	0.070	0.066	0.064	0.060	0.058	0.054	0.051	0.050	0.049	0.048	0.046	0.046	0.048	0.048	0.049	0.049	0.050	0.052	0.055	0.058	0.061	0.064	0.068	0.071	0.076	0.080	0.085	0.090	0.096	0.102	0.109	0.114	0.120	0.128	0.135	0.141	0.149	0.156	0.164	0.171	0.178	0.186	0.194	0.201	0.209	0.216	0.225	0.231	0.239	0.245	0.252	0.260	0.266	0.272	0.279	0.285	0.290	0.296	0.301	0.306	0.311	0.315	0.319	0.322	0.326	0.328	0.330	0.332	0.334	0.335	0.335	0.334	0.334	0.332	0.330	0.329	0.326	0.322	0.320	0.315	0.311	0.305	0.300	0.294	0.286	0.280	0.272	0.265	0.256	0.248	0.239	0.229	0.219	0.209	0.198	0.188	0.176	0.165	0.152	0.140	0.128	0.116	0.102	0.090	0.078	0.065	0.051	0.039	0.025	0.012	0.000	-0.014	-0.028	-0.039	-0.051	-0.065	-0.076	-0.089	-0.101	-0.112	-0.125	-0.135	-0.148	-0.159	-0.169	-0.179	-0.189	-0.198	-0.209	-0.218	-0.226	-0.234	-0.242	-0.251	-0.258	-0.265	-0.271	-0.278	-0.285	-0.291	-0.298	-0.302	-0.309	-0.314	-0.319	-0.324	-0.329	-0.332	-0.338	-0.342	-0.346	-0.350	-0.354	-0.358	-0.362	-0.366	-0.370	-0.375	-0.378	-0.382	-0.386	-0.391	-0.395	-0.400	-0.404	-0.409	-0.414	-0.419	-0.424	-0.428	-0.434	-0.440	-0.445	-0.451	-0.458	-0.465	-0.472	-0.479	-0.488	-0.495	-0.502	-0.511	-0.520	-0.528	-0.538	-0.546	-0.556	-0.566	-0.576	-0.588	-0.598	-0.609	-0.620	-0.631	-0.644	-0.656	-0.669	-0.681	-0.694	-0.706	-0.720	-0.734	-0.748	-0.762	-0.778	-0.791	-0.806	-0.821	-0.836	-0.850	-0.866	-0.881	-0.898	-0.912	-0.929	-0.944	-0.960	-0.976	-0.992	-1.008	-1.024	-1.040	-1.056	-1.071	-1.088	-1.102	-1.120	-1.135	-1.151	-1.166	-1.181	-1.198	-1.212	-1.228	-1.242	-1.258	-1.272	-1.286	-1.301	-1.315	-1.329	-1.342	-1.356	-1.369	-1.382	-1.395	-1.408	-1.420	-1.431	-1.444	-1.455	-1.465	-1.476	-1.486	-1.498	-1.506	-1.516	-1.525	-1.534	-1.541	-1.550	-1.558	-1.565	-1.571	-1.578	-1.584	-1.590	-1.595	-1.599	-1.604	-1.608	-1.611	-1.614	-1.616	-1.619	-1.620	-1.621	-1.621	-1.622	-1.622	-1.624	-1.622	-1.621	-1.620	-1.616	-1.615	-1.611	-1.608	-1.604	-1.600	-1.595	-1.590	-1.585	-1.579	-1.572	-1.566	-1.559	-1.551	-1.542	-1.535	-1.526	-1.516	-1.508	-1.498	-1.486	-1.476	-1.466	-1.455	-1.442	-1.430	-1.418	-1.405	-1.391	-1.378	-1.364	-1.350	-1.335	-1.320	-1.304	-1.289	-1.272	-1.256	-1.238	-1.221	-1.204	-1.185	-1.168	-1.149	-1.130	-1.111	-1.091	-1.072	-1.052	-1.032	-1.012	-0.991	-0.972	-0.951	-0.931	-0.910	-0.889	-0.868	-0.846	-0.825	-0.802	-0.782	-0.761	-0.740	-0.720	-0.699	-0.679	-0.658	-0.638	-0.618	-0.598	-0.579	-0.559	-0.541	-0.521	-0.504	-0.485	-0.469	-0.450	-0.434	-0.418	-0.402	-0.386	-0.371	-0.356	-0.342	-0.329	-0.315	-0.302	-0.289	-0.276	-0.265	-0.254	-0.241	-0.231	-0.220	-0.210	-0.200	-0.190	-0.181	-0.171	-0.162	-0.154	-0.145	-0.136	-0.129	-0.120	-0.112	-0.104	-0.095	-0.088	-0.079	-0.072	-0.064	-0.055	-0.048	-0.039	-0.031	-0.022	-0.014	-0.006	0.002	0.011	0.021	0.030	0.039	0.046	0.055	0.064	0.074	0.082	0.091	0.101	0.109	0.119	0.129	0.138	0.148	0.158	0.165	0.175	0.184	0.194	0.201	0.211	0.220	0.229	0.238	0.246	0.255	0.262	0.271	0.279	0.286	0.294	0.302	0.309	0.318	0.324	0.331	0.338	0.345	0.351	0.358	0.364	0.371	0.376	0.381	0.388	0.392	0.399	0.404	0.410	0.415	0.420	0.424	0.429	0.434	0.438	0.442	0.446	0.451	0.455	0.459	0.461	0.465	0.469	0.471	0.474	0.478	0.480	0.481	0.485	0.486	0.489	0.490	0.491	0.494	0.495	0.496	0.498	0.498	0.499	0.498	0.498	0.498	0.496	0.496	0.496	0.494	0.494	0.491	0.490	0.489	0.488	0.485	0.482	0.480	0.478	0.475	0.474	0.471	0.468	0.466	0.462	0.460	0.456	0.454	0.451	0.449	0.446	0.444	0.440	0.438	0.435	0.434	0.431	0.430	0.429	0.426	0.425	0.424	0.425	0.424	0.424	0.425	0.425	0.426	0.426	0.429	0.430	0.432	0.435	0.438	0.441	0.446	0.449	0.454	0.459	0.464	0.469	0.474	0.481	0.486	0.494	0.501	0.507	0.515	0.521	0.530	0.538	0.546	0.554	0.561	0.570	0.579	0.586	0.595	0.604	0.611	0.620	0.629	0.636	0.644	0.651	0.659	0.666	0.672	0.680	0.685	0.692	0.698	0.702	0.708	0.712	0.716	0.721	0.724	0.726	0.729	0.731	0.734	0.734	0.735	0.736	0.735	0.734	0.732	0.731	0.729	0.726	0.724	0.721	0.716	0.714	0.709	0.704	0.698	0.692	0.686	0.680	0.674	0.666	0.660	0.651	0.645	0.636	0.629	0.620	0.614	0.604	0.596	0.588	0.580	0.571	0.562	0.554	0.545	0.538	0.529	0.521	0.512	0.505	0.496	0.489	0.481	0.475	0.468	0.461	0.454	0.448	0.441	0.435	0.429	0.424	0.418	0.414	0.408	0.402	0.400	0.395	0.391	0.388	0.384	0.380	0.376	0.374	0.371	0.368	0.365	0.362	0.360	0.358	0.355	0.352	0.351	0.349	0.346	0.345	0.342	0.340	0.339	0.336	0.334	0.331	0.329	0.326	0.325	0.322	0.320	0.316	0.315	0.311	0.309	0.305	0.301	0.299	0.295	0.291	0.286	0.282	0.279	0.275	0.270	0.266	0.262	0.256	0.252	0.248	0.242	0.238	0.231	0.226	0.220	0.215	0.210	0.204	0.198	0.192	0.186	0.180	0.174	0.168	0.162	0.155	0.149	0.142	0.136	0.130	0.122	0.116	0.110	0.104	0.098	0.090	0.084	0.079	0.071	0.065	0.058	0.051	0.045	0.040	0.032	0.026	0.021	0.015	0.009	0.004	-0.001	-0.008	-0.012	-0.018	-0.022	-0.026	-0.031	-0.035	-0.039	-0.044	-0.046	-0.049	-0.051	-0.055	-0.058	-0.060	-0.061	-0.062	-0.064	-0.065	-0.066	-0.065	-0.065	-0.066	-0.065	-0.064	-0.062	-0.061	-0.060	-0.059	-0.056	-0.055	-0.051	-0.049	100.000	5.000	2.000	1.000	6.000	0.000	0.000	0.000	0.000	0.000	0.000	0.000	0.000	0.000	0.000	0.000	0.000	0.000	1.800	1.815	1.830	1.844	1.858	1.871	1.885	1.899	1.910	1.924	1.935	1.945	1.956	1.968	1.978	1.986	1.995	2.004	2.013	2.021	2.027	2.034	2.041	2.046	2.050	2.055	2.060	2.064	2.068	2.070	2.072	2.074	2.076	2.078	2.076	2.078	2.079	2.078	2.078	2.076	2.075	2.075	2.074	2.071	2.070	2.068	2.066	2.064	2.062	2.060	2.059	2.056	2.055	2.052	2.051	2.051	2.049	2.047	2.046	2.045	2.045	2.044	2.044	2.044	2.044	2.044	2.044	2.045	2.046	2.047	2.049	2.051	2.052	2.054	2.056	2.059	2.061	2.064	2.068	2.071	2.074	2.076	2.080	2.082	2.086	2.090	2.092	2.096	2.100	2.102	2.106	2.109	2.111	2.115	2.116	2.120	2.121	2.124	2.125	2.128	2.129	2.130	2.131	2.131	2.131	2.131	2.131	2.130	2.130	2.129	2.128	2.125	2.124	2.121	2.119	2.115	2.110	2.106	2.101	2.098	2.092	2.088	2.081	2.075	2.068	2.061	2.054	2.046	2.039	2.030	2.021	2.013	2.002	1.992	1.984	1.972	1.961	1.950	1.939	1.928	1.915	1.902	1.889	1.876	1.861	1.849	1.834	1.819	1.805	1.790	1.775	1.760	1.744	1.728	1.712	1.695	1.679	1.662	1.646	1.629	1.610	1.594	1.576	1.559	1.541	1.524	1.505	1.488	1.470	1.451	1.434	1.415	1.399	1.380	1.361	1.345	1.328	1.310	1.292	1.274	1.258	1.240	1.222	1.206	1.190	1.174	1.158	1.142	1.126	1.110	1.095	1.080	1.065	1.050	1.036	1.021	1.008	0.994	0.980	0.968	0.955	0.941	0.929	0.916	0.904	0.892	0.882	0.870	0.859	0.848	0.839	0.828	0.818	0.808	0.799	0.789	0.780	0.770	0.761	0.752	0.744	0.734	0.726	0.718	0.709	0.702	0.694	0.685	0.678	0.670	0.662	0.655	0.646	0.639	0.630	0.622	0.615	0.606	0.599	0.590	0.582	0.574	0.566	0.558	0.549	0.540	0.531	0.521	0.512	0.502	0.492	0.482	0.472	0.462	0.451	0.440	0.430	0.419	0.408	0.396	0.385	0.372	0.361	0.349	0.336	0.325	0.312	0.299	0.286	0.274	0.261	0.249	0.235	0.222	0.210	0.196	0.185	0.171	0.159	0.148	0.135	0.122	0.110	0.098	0.088	0.075	0.064	0.054	0.044	0.032	0.022	0.012	0.004	-0.005	-0.014	-0.022	-0.030	-0.039	-0.045	-0.051	-0.058	-0.065	-0.069	-0.075	-0.080	-0.085	-0.088	-0.092	-0.095	-0.098	-0.100	-0.102	-0.105	-0.106	-0.108	-0.108	-0.109	-0.109	-0.108	-0.108	-0.106	-0.105	-0.104	-0.102	-0.100	-0.099	-0.096	-0.094	-0.091	-0.088	-0.085	-0.082	-0.079	-0.075	-0.072	-0.068	-0.064	-0.061	-0.058	-0.052	-0.049	-0.045	-0.040	-0.036	-0.032	-0.029	-0.025	-0.019	-0.015	-0.011	-0.006	-0.004	0.001	0.004	0.009	0.011	0.015	0.020	0.024	0.026	0.030	0.034	0.038	0.040	0.044	0.048	0.050	0.054	0.056	0.059	0.062	0.065	0.069	0.071	0.074	0.076	0.079	0.081	0.085	0.088	0.089	0.092	0.094	0.096	0.099	0.101	0.104	0.105	0.108	0.110	0.111	0.112	0.115	0.116	0.118	0.119	0.121	0.122	0.122	0.124	0.124	0.125	0.125	0.125	0.125	0.125	0.125	0.125	0.122	0.121	0.121	0.119	0.118	0.115	0.112	0.110	0.108	0.104	0.100	0.098	0.094	0.090	0.086	0.081	0.076	0.071	0.066	0.061	0.055	0.051	0.045	0.039	0.034	0.028	0.022	0.016	0.011	0.005	0.001	-0.005	-0.010	-0.015	-0.020	-0.025	-0.029	-0.032	-0.036	-0.040	-0.042	-0.045	-0.046	-0.049	-0.049	-0.050	-0.050	-0.049	-0.049	-0.048	-0.046	-0.042	-0.040	-0.036	-0.032	-0.026	-0.021	-0.015	-0.008	0.000	0.006	0.015	0.025	0.034	0.045	0.055	0.066	0.078	0.089	0.100	0.112	0.125	0.138	0.151	0.164	0.178	0.190	0.202	0.216	0.229	0.242	0.255	0.268	0.280	0.292	0.304	0.314	0.326	0.335	0.345	0.355	0.364	0.371	0.379	0.386	0.391	0.398	0.401	0.406	0.409	0.410	0.412	0.412	0.411	0.410	0.408	0.406	0.401	0.396	0.391	0.385	0.376	0.368	0.359	0.350	0.339	0.328	0.316	0.302	0.289	0.275	0.261	0.246	0.230	0.212	0.196	0.178	0.161	0.142	0.124	0.105	0.085	0.066	0.046	0.028	0.008	-0.014	-0.032	-0.052	-0.072	-0.092	-0.112	-0.132	-0.151	-0.171	-0.189	-0.208	-0.228	-0.244	-0.261	-0.279	-0.296	-0.312	-0.329	-0.344	-0.358	-0.372	-0.386	-0.399	-0.412	-0.424	-0.435	-0.446	-0.456	-0.465	-0.474	-0.481	-0.489	-0.495	-0.500	-0.506	-0.510	-0.514	-0.518	-0.520	-0.522	-0.524	-0.524	-0.525	-0.524	-0.522	-0.521	-0.519	-0.516	-0.512	-0.510	-0.506	-0.501	-0.498	-0.492	-0.486	-0.481	-0.475	-0.469	-0.464	-0.456	-0.450	-0.444	-0.438	-0.430	-0.422	-0.416	-0.410	-0.402	-0.396	-0.390	-0.384	-0.378	-0.371	-0.365	-0.361	-0.355	-0.350	-0.345	-0.341	-0.336	-0.332	-0.329	-0.325	-0.321	-0.319	-0.316	-0.314	-0.311	-0.310	-0.309	-0.308	-0.308	-0.308	-0.308	-0.306	-0.308	-0.309	-0.309	-0.311	-0.312	-0.314	-0.316	-0.319	-0.321	-0.322	-0.325	-0.329	-0.332	-0.335	-0.339	-0.341	-0.345	-0.349	-0.352	-0.356	-0.360	-0.362	-0.368	-0.370	-0.374	-0.378	-0.382	-0.385	-0.389	-0.391	-0.395	-0.399	-0.401	-0.404	-0.405	-0.408	-0.410	-0.410	-0.412	-0.412	-0.414	-0.414	-0.414	-0.412	-0.412	-0.411	-0.409	-0.408	-0.405	-0.402	-0.399	-0.395	-0.391	-0.386	-0.381	-0.376	-0.370	-0.365	-0.358	-0.351	-0.344	-0.336	-0.329	-0.320	-0.311	-0.302	-0.294	-0.284	-0.274	-0.265	-0.255	-0.244	-0.235	-0.224	-0.214	-0.204	-0.194	-0.184	-0.172	-0.162	-0.154	-0.144	-0.135	-0.126	-0.118	-0.108	-0.100	-0.092	-0.086	-0.079	-0.072	-0.066	-0.060	-0.055	-0.052	-0.048	-0.044	-0.042	-0.039	-0.038	-0.038	-0.039	-0.039	-0.040	-0.041	-0.044	-0.046	-0.051	-0.055	-0.060	-0.066	-0.074	-0.080	-0.088	-0.095	-0.104	-0.112	-0.124	-0.134	-0.144	-0.156	-0.168	-0.180	-0.192	-0.205	-0.218	-0.231	-0.245	-0.260	-0.274	-0.290	-0.304	-0.319	-0.335	-0.350	-0.365	-0.381	-0.398	-0.414	-0.429	-0.445	-0.460	-0.475	-0.491	-0.507	-0.522	-0.536	-0.552	-0.568	-0.582	-0.598	-0.610	-0.625	-0.640	-0.652	-0.666	-0.679	-0.691	-0.704	-0.715	-0.728	-0.739	-0.750	-0.761	-0.771	-0.782	-0.791	-0.801	-0.810	-0.819	-0.828	-0.835	-0.842	-0.850	-0.856	-0.864	-0.870	-0.876	-0.881	-0.888	-0.892	-0.898	-0.902	-0.906	-0.910	-0.915	-0.919	-0.922	-0.926	-0.930	-0.932	-0.936	-0.939	-0.941	-0.945	-0.948	-0.951	-0.952	-0.955	-0.959	-0.961	-0.964	-0.966	-0.969	-0.972	-0.976	-0.980	-0.984	-0.986	-0.990	-0.995	-0.999	-1.004	-1.009	-1.012	-1.018	-1.024	-1.029	-1.035	-1.041	-1.049	-1.055	-1.061	-1.069	-1.078	-1.084	-1.092	-1.101	-1.110	-1.119	-1.126	-1.135	-1.146	-1.155	-1.165	-1.175	-1.186	-1.195	-1.205	-1.218	-1.228	-1.238	-1.248	-1.258	-1.270	-1.280	-1.290	-1.300	-1.310	-1.319	-1.329	-1.339	-1.348	-1.358	-1.366	-1.374	-1.384	-1.391	-1.399	-1.405	-1.412	-1.419	-1.425	-1.430	-1.436	-1.441	-1.445	-1.448	-1.451	-1.455	-1.458	-1.459	-1.461	-1.462	-1.464	-1.464	-1.464	-1.462	-1.462	-1.461	-1.460	-1.459	-1.456	-1.455	-1.451	-1.450	-1.446	-1.444	-1.440	-1.436	-1.434	-1.430	-1.428	-1.424	-1.420	-1.416	-1.412	-1.410	-1.408	-1.404	-1.400	-1.396	-1.394	-1.391	-1.388	-1.385	-1.384	-1.380	-1.378	-1.376	-1.375	-1.374	-1.372	-1.371	-1.371	-1.369	-1.369	-1.368	-1.368	-1.368	-1.366	-1.366	-1.366	-1.366	-1.366	-1.366	-1.366	-1.366	-1.368	-1.366	-1.368	-1.368	-1.368	-1.368	-1.368	-1.368	-1.368	-1.368	-1.368	-1.368	-1.368	-1.368	-1.368	-1.366	-1.366	-1.366	-1.365	-1.364	-1.362	-1.361	-1.360	-1.358	-1.358	-1.356	-1.354	-1.352	-1.350	-1.349	-1.346	-1.344	-1.341	-1.340	-1.336	-1.335	-1.331	-1.330	-1.326	-1.324	-1.321	-1.319	-1.316	-1.314	-1.310	-1.308	-1.305	-1.302	-1.299	-1.298	-1.295	-1.292	-1.290	-1.288	-1.285	-1.282	-1.280	-1.279	-1.276	-1.274	-1.272	-1.271	-1.269	-1.268	-1.266	-1.265	-1.265	-1.262	-1.262	-1.262	-1.260	-1.260	-1.260	-1.260	-1.260	-1.260	-1.260	-1.260	-1.261	-1.262	-1.262	-1.264	-1.265	-1.265	-1.268	-1.269	-1.271	-1.272	-1.275	-1.278	-1.280	-1.284	-1.286	-1.289	-1.292	-1.295	-1.299	-1.302	-1.305	-1.309	-1.314	-1.318	-1.321	-1.325	-1.330	-1.335	-1.340	-1.345	-1.350	-1.354	-1.359	-1.364	-1.369	-1.375	-1.380	-1.388	-1.392	-1.398	-1.404	-1.410	-1.415	-1.420	-1.426	-1.431	-1.439	-1.444	-1.449	-1.455	-1.460	-1.466	-1.471	-1.476	-1.481	-1.488	-1.491	-1.496	-1.502	-1.506	-1.510	-1.515	-1.520	-1.524	-1.528	-1.531	-1.536	-1.540	-1.542	-1.545	-1.550	-1.552	-1.555	-1.559	-1.561	-1.565	-1.566	-1.569	-1.572	-1.574	-1.576	-1.580	-1.582	-1.584	-1.586	-1.589	-1.592	-1.594	-1.598	-1.600	-1.604	-1.606	-1.609	-1.614	-1.616	-1.620	-1.624	-1.629	-1.632	-1.638	-1.641	-1.646	-1.651	-1.656	-1.661	-1.666	-1.672	-1.678	-1.684	-1.689	-1.695	-1.701	-1.708	-1.715	-1.721	-1.729	-1.734	-1.740	-1.748	-1.754	-1.760	-1.766	-1.772	-1.779	-1.785	-1.790	-1.795	-1.800	-1.805	-1.810	-1.815	-1.819	-1.822	-1.825	-1.828	-1.830	-1.832	-1.834	-1.835	-1.836	-1.836	-1.836	-1.836	-1.835	-1.834	-1.830	-1.829	-1.825	-1.821	-1.818	-1.812	-1.808	-1.801	-1.794	-1.788	-1.781	-1.774	-1.766	-1.758	-1.749	-1.740	-1.729	-1.720	-1.710	-1.700	-1.689	-1.679	-1.668	-1.656	-1.644	-1.632	-1.621	-1.609	-1.596	-1.584	-1.572	-1.560	-1.548	-1.535	-1.522	-1.511	-1.499	-1.488	-1.476	-1.464	-1.452	-1.442	-1.431	-1.420	-1.411	-1.400	-1.391	-1.381	-1.372	-1.364	-1.355	-1.348	-1.340	-1.332	-1.325	-1.319	-1.312	-1.306	-1.301	-1.296	-1.291	-1.288	-1.284	-1.281	-1.278	-1.275	-1.274	-1.271	-1.270	-1.270	-1.269	-1.270	-1.270	-1.270	-1.271	-1.272	-1.274	-1.275	-1.278	-1.279	-1.281	-1.285	-1.288	-1.290	-1.294	-1.296	-1.300	-1.302	-1.306	-1.310	-1.314	-1.318	-1.320	-1.322	-1.326	-1.329	-1.331	-1.334	-1.335	-1.338	-1.340	-1.341	-1.342	-1.342	-1.342	-1.344	-1.342	-1.341	-1.339	-1.338	-1.335	-1.331	-1.329	-1.324	-1.319	-1.314	-1.308	-1.301	-1.294	-1.286	-1.276	-1.268	-1.258	-1.246	-1.235	-1.224	-1.211	-1.198	-1.185	-1.170	-1.155	-1.139	-1.124	-1.106	-1.090	-1.071	-1.054	-1.034	-1.015	-0.995	-0.975	-0.955	-0.934	-0.912	-0.891	-0.870	-0.849	-0.828	-0.804	-0.782	-0.760	-0.738	-0.716	-0.694	-0.672	-0.650	-0.628	-0.606	-0.584	-0.564	-0.542	-0.522	-0.502	-0.482	-0.462	-0.444	-0.425	-0.406	-0.389	-0.370	-0.354	-0.338	-0.322	-0.308	-0.292	-0.280	-0.266	-0.254	-0.242	-0.230	-0.220	-0.210	-0.201	-0.192	-0.185	-0.178	-0.171	-0.166	-0.160	-0.156	-0.152	-0.150	-0.148	-0.146	-0.144	-0.144	-0.144	-0.145	-0.146	-0.149	-0.150	-0.152	-0.158	-0.162	-0.166	-0.171	-0.178	-0.182	-0.190	-0.198	-0.205	-0.211	-0.220	-0.229	-0.236	-0.246	-0.255	-0.265	-0.274	-0.285	-0.294	-0.304	-0.315	-0.325	-0.335	-0.346	-0.358	-0.369	-0.379	-0.390	-0.400	-0.411	-0.422	-0.432	-0.444	-0.455	-0.465	-0.475	-0.485	-0.496	-0.506	-0.515	-0.525	-0.535	-0.545	-0.554	-0.564	-0.572	-0.581	-0.590	-0.600	-0.608	-0.616	-0.625	-0.634	-0.640	-0.649	-0.656	-0.664	-0.672	-0.680	-0.688	-0.695	-0.704	-0.710	-0.719	-0.726	-0.734	-0.741	-0.749	-0.755	-0.764	-0.771	-0.779	-0.785	-0.794	-0.801	-0.809	-0.818	-0.826	-0.834	-0.842	-0.851	-0.859	-0.868	-0.876	-0.885	-0.894	-0.902	-0.912	-0.921	-0.931	-0.940	-0.951	-0.960	-0.970	-0.980	-0.990	-1.001	-1.011	-1.021	-1.032	-1.044	-1.054	-1.065	-1.076	-1.088	-1.100	-1.111	-1.122	-1.135	-1.146	-1.159	-1.171	-1.182	-1.195	-1.206	-1.219	-1.232	-1.244	-1.256	-1.269	-1.281	-1.294	-1.305	-1.318	-1.330	-1.342	-1.354	-1.366	-1.378	-1.390	-1.401	-1.412	-1.424	-1.435	-1.446	-1.458	-1.469	-1.480	-1.490	-1.501	-1.510	-1.520	-1.530	-1.539	-1.549	-1.558	-1.565	-1.574	-1.582	-1.590	-1.596	-1.604	-1.611	-1.618	-1.624	-1.629	-1.634	-1.639	-1.644	-1.646	-1.651	-1.654	-1.658	-1.660	-1.661	-1.662	-1.664	-1.665	-1.665	-1.665	-1.665	-1.665	-1.662	-1.661	-1.659	-1.656	-1.654	-1.650	-1.646	-1.642	-1.639	-1.635	-1.631	-1.626	-1.621	-1.616	-1.610	-1.604	-1.598	-1.591	-1.584	-1.579	-1.571	-1.565	-1.558	-1.551	-1.544	-1.536	-1.529	-1.521	-1.514	-1.508	-1.500	-1.492	-1.484	-1.476	-1.469	-1.461	-1.455	-1.448	-1.440	-1.432	-1.425	-1.419	-1.411	-1.404	-1.396	-1.389	-1.381	-1.374	-1.368	-1.360	-1.352	-1.345	-1.339	-1.331	-1.324	-1.318	-1.309	-1.301	-1.295	-1.288	-1.279	-1.271	-1.264	-1.256	-1.249	-1.240	-1.232	-1.225	-1.216	-1.208	-1.199	-1.191	-1.184	-1.175	-1.166	-1.156	-1.149	-1.140	-1.131	-1.124	-1.115	-1.106	-1.099	-1.090	-1.081	-1.074	-1.065	-1.059	-1.050	-1.044	-1.035	-1.029	-1.021	-1.014	-1.008	-1.001	-0.995	-0.990	-0.984	-0.979	-0.974	-0.969	-0.964	-0.959	-0.955	-0.950	-0.946	-0.942	-0.939	-0.935	-0.932	-0.929	-0.925	-0.924	-0.921	-0.919	-0.916	-0.914	-0.911	-0.910	-0.908	-0.905	-0.901	-0.900	-0.898	-0.895	-0.892	-0.890	-0.886	-0.884	-0.881	-0.878	-0.874	-0.870	-0.866	-0.862	-0.859	-0.854	-0.849	-0.844	-0.838	-0.834	-0.828	-0.821	-0.815	-0.809	-0.802	-0.795	-0.789	-0.781	-0.772	-0.765	-0.758	-0.749	-0.741	-0.731	-0.724	-0.714	-0.705	-0.696	-0.686	-0.678	-0.669	-0.659	-0.649	-0.639	-0.629	-0.619	-0.610	-0.600	-0.590	-0.580	-0.570	-0.561	-0.550	-0.540	-0.531	-0.520	-0.511	-0.501	-0.491	-0.481	-0.471	-0.462	-0.452	-0.444	-0.434	-0.424	-0.414	-0.406	-0.396	-0.388	-0.378	-0.369	-0.359	-0.350	-0.340	-0.331	-0.322	-0.314	-0.304	-0.295	-0.286	-0.278	-0.269	-0.260	-0.250	-0.241	-0.232	-0.224	-0.215	-0.206	-0.198	-0.189	-0.180	-0.170	-0.162	-0.154	-0.146	-0.138	-0.130	-0.121	-0.112	-0.105	-0.096	-0.089	-0.082	-0.075	-0.068	-0.060	-0.052	-0.045	-0.039	-0.031	-0.025	-0.019	-0.012	-0.006	0.000	0.005	0.011	0.018	0.024	0.028	0.032	0.038	0.042	0.046	0.050	0.055	0.059	0.062	0.066	0.070	0.074	0.078	0.080	0.084	0.086	0.090	0.092	0.095	0.098	0.100	0.102	0.105	0.108	0.110	0.111	0.115	0.116	0.120	0.121	0.124	0.125	0.128	0.130	0.132	0.134	0.136	0.139	0.140	0.142	0.145	0.146	0.149	0.150	0.152	0.155	0.155	0.158	0.159	0.160	0.161	0.164	0.165	0.166	0.168	0.168	0.169	0.169	0.170	0.170	0.171	0.170	0.171	0.170	0.170	0.169	0.169	0.168	0.166	0.165	0.164	0.162	0.160	0.159	0.156	0.154	0.151	0.149	0.145	0.140	0.138	0.134	0.129	0.125	0.120	0.116	0.111	0.105	0.100	0.095	0.090	0.084	0.079	0.072	0.066	0.060	0.055	0.049	0.042	0.035	0.029	0.021	0.015	0.010	0.004	-0.002	-0.009	-0.015	-0.021	-0.028	-0.034	-0.040	-0.044	-0.050	-0.054	-0.060	-0.064	-0.068	-0.071	-0.075	-0.079	-0.081	-0.084	-0.086	-0.088	-0.089	-0.090	-0.090	-0.089	-0.089	-0.088	-0.088	-0.085	-0.082	-0.080	-0.075	-0.072	-0.069	-0.064	-0.058	-0.054	-0.046	-0.040	-0.034	-0.026	-0.019	-0.010	-0.001	0.008	0.016	0.026	0.035	0.045	0.056	0.066	0.076	0.089	0.099	0.110	0.120	0.131	0.142	0.154	0.165	0.175	0.186	0.196	0.208	0.218	0.228	0.238	0.248	0.256	0.265	0.274	0.281	0.289	0.296	0.302	0.310	0.315	0.320	0.325	0.328	0.331	0.332	0.335	0.336	0.336	0.336	0.336	0.335	0.331	0.330	0.325	0.321	0.316	0.309	0.302	0.295	0.286	0.278	0.269	0.256	0.246	0.235	0.221	0.209	0.195	0.180	0.166	0.150	0.134	0.116	0.099	0.081	0.064	0.045	0.026	0.008	-0.011	-0.031	-0.052	-0.072	-0.091	-0.112	-0.134	-0.154	-0.175	-0.196	-0.216	-0.238	-0.259	-0.279	-0.300	-0.319	-0.340	-0.360	-0.380	-0.399	-0.419	-0.438	-0.458	-0.475	-0.494	-0.511	-0.530	-0.546	-0.564	-0.581	-0.598	-0.614	-0.630	-0.646	-0.662	-0.676	-0.692	-0.708	-0.722	-0.738	-0.751	-0.766	-0.780	-0.794	-0.808	-0.821	-0.836	-0.850	-0.864	-0.879	-0.892	-0.906	-0.921	-0.935	-0.950	-0.964	-0.979	-0.992	-1.008	-1.022	-1.038	-1.052	-1.066	-1.082	-1.098	-1.112	-1.129	-1.144	-1.160	-1.176	-1.191	-1.206	-1.222	-1.238	-1.254	-1.269	-1.285	-1.300	-1.314	-1.330	-1.345	-1.359	-1.372	-1.388	-1.401	-1.415	-1.428	-1.441	-1.452	-1.465	-1.476	-1.486	-1.498	-1.508	-1.518	-1.526	-1.536	-1.544	-1.552	-1.560	-1.565	-1.572	-1.578	-1.582	-1.586	-1.591	-1.594	-1.598	-1.599	-1.601	-1.601	-1.601	-1.601	-1.600	-1.599	-1.596	-1.592	-1.590	-1.585	-1.581	-1.575	-1.570	-1.564	-1.558	-1.550	-1.541	-1.534	-1.524	-1.515	-1.504	-1.494	-1.482	-1.471	-1.459	-1.448	-1.435	-1.421	-1.408	-1.394	-1.380	-1.365	-1.349	-1.335	-1.319	-1.302	-1.288	-1.270	-1.254	-1.236	-1.220	-1.202	-1.184	-1.166	-1.149	-1.131	-1.112	-1.095	-1.075	-1.056	-1.039	-1.019	-1.000	-0.981	-0.961	-0.942	-0.924	-0.905	-0.886	-0.866	-0.846	-0.828	-0.809	-0.789	-0.770	-0.750	-0.731	-0.711	-0.692	-0.672	-0.652	-0.634	-0.614	-0.594	-0.575	-0.555	-0.536	-0.518	-0.496	-0.478	-0.459	-0.439	-0.420	-0.400	-0.380	-0.360	-0.341	-0.321	-0.301	-0.282	-0.262	-0.244	-0.224	-0.205	-0.186	-0.165	-0.146	-0.128	-0.108	-0.088	-0.069	-0.049	-0.031	-0.011	0.009	0.028	0.045	0.065	0.084	0.101	0.120	0.139	0.158	0.175	0.192	0.210	0.228	0.245	0.261	0.278	0.294	0.310	0.326	0.340	0.355	0.370	0.384	0.399	0.411	0.425	0.436	0.450	0.461	0.471	0.482	0.492	0.501	0.510	0.518	0.526	0.534	0.540	0.545	0.550	0.556	0.560	0.562	0.566	0.569	0.569	0.571	0.571	0.571	0.570	0.569	0.568	0.564	0.562	0.559	0.555	0.551	0.545	0.540	0.534	0.529	0.522	0.515	0.507	0.500	0.491	0.484	0.475	0.468	0.458	0.449	0.440	0.431	0.421	0.412	0.402	0.394	0.385	0.374	0.365	0.356	0.346	0.338	0.329	0.319	0.310	0.302	0.295	0.286	0.279	0.270	0.262	0.256	0.249	0.242	0.236	0.231	0.225	0.220	0.215	0.211	0.206	0.202	0.200	0.198	0.195	0.192	0.190	0.188	0.188	0.186	0.185	0.186	0.186	0.188	0.188	0.189	0.191	0.191	0.194	0.196	0.199	0.202	0.205	0.208	0.211	0.216	0.219	0.222	0.228	0.231	0.236	0.241	0.246	0.250	0.255	0.259	0.264	0.269	0.274	0.279	0.284	0.288	0.292	0.296	0.300	0.305	0.309	0.312	0.316	0.320	0.322	0.326	0.329	0.331	0.334	0.335	0.338	0.339	0.341	0.342	0.344	0.344	0.345	0.345	0.345	0.345	0.344	0.344	0.341	0.340	0.339	0.338	0.335	0.334	0.331	0.329	0.326	0.322	0.320	0.316	0.312	0.310	0.306	0.302	0.299	0.296	0.292	0.288	0.284	0.280	0.278	0.274	0.270	0.265	0.261	0.258	0.255	0.252	0.249	0.245	0.244	0.240	0.239	0.236	0.235	0.232	0.231	0.230	0.230	0.230	0.229	0.229	0.230	0.231	0.231	0.232	0.235	0.236	0.240	0.241	0.245	0.249	0.252	0.256	0.261	0.268	0.272	0.278	0.284	0.290	0.298	0.304	0.311	0.319	0.326	0.335	0.342	0.351	0.359	0.369	0.376	0.386	0.394	0.404	0.412	0.420	0.429	0.438	0.445	0.454	0.462	0.469	0.478	0.484	0.490	0.496	0.502	0.507	0.512	0.516	0.520	0.524	0.526	0.529	0.530	0.531	0.531	0.530	0.529	0.528	0.524	0.520	0.515	0.510	0.504	0.498	0.490	0.482	0.474	0.462	0.454	0.442	0.430	0.418	0.405	0.391	0.378	0.362	0.348	0.331	0.316	0.300	0.282	0.265	0.249	0.230	0.214	0.195	0.176	0.159	0.140	0.124	0.105	0.088	0.070	0.052	0.036	0.019	0.002	-0.014	-0.029	-0.044	-0.058	-0.071	-0.085	-0.099	-0.111	-0.122	-0.132	-0.142	-0.152	-0.161	-0.170	-0.178	-0.185	-0.190	-0.195	-0.200	-0.202	-0.206	-0.209	-0.210	-0.211	-0.211	-0.211	-0.210	-0.209	-0.206	-0.204	-0.199	-0.195	-0.190	-0.186	-0.180	-0.174	-0.168	-0.160	-0.152	-0.145	-0.138	-0.129	-0.120	-0.111	-0.101	-0.091	-0.081	-0.071	-0.061	-0.050	-0.040	-0.029	-0.016	-0.006	0.006	0.018	0.029	0.041	0.054	0.066	0.078	0.091	0.104	0.116	0.129	0.141	0.154	0.168	0.180	0.192	0.206	0.220	0.231	0.245	0.259	0.271	0.285	0.299	0.312	0.325	0.339	0.352	0.365	0.378	0.392	0.405	0.419	0.431	0.445	0.458	0.471	0.482	0.496	0.509	0.520	0.534	0.545	0.558	0.570	0.581	0.594	0.606	0.618	0.629	0.640	0.651	0.664	0.675	0.685	0.696	0.708	0.719	0.730	0.740	0.751	0.761	0.771	0.782	0.794	0.804	0.815	0.825	0.836	0.846	0.856	0.869	0.879	0.890	0.900	0.910	0.921	0.932	0.944	0.954	0.965	0.975	0.986	0.998	1.008	1.018	1.028	1.040	1.050	1.060	1.069	1.079	1.089	1.099	1.108	1.116	1.125	1.134	1.141	1.150	1.156	1.162	1.170	1.176	1.181	1.186	1.191	1.196	1.199	1.204	1.206	1.209	1.210	1.212	1.212	1.211	1.211	1.210	1.208	1.206	1.202	1.199	1.195	1.190	1.185	1.179	1.172	1.166	1.158	1.150	1.141	1.134	1.125	1.115	1.104	1.094	1.082	1.071	1.060	1.049	1.036	1.024	1.010	0.998	0.984	0.971	0.958	0.944	0.930	0.916	0.902	0.889	0.874	0.860	0.846	0.831	0.819	0.805	0.790	0.778	0.764	0.751	0.739	0.726	0.714	0.701	0.689	0.678	0.668	0.656	0.645	0.635	0.625	0.615	0.606	0.596	0.590	0.581	0.574	0.566	0.561	0.554	0.549	0.544	0.540	0.536	0.531	0.529	0.526	0.524	0.522	0.522	0.521	0.521	0.521	0.522	0.525	0.526	0.529	0.531	0.535	0.538	0.542	0.548	0.552	0.559	0.564	0.570	0.578	0.585	0.592	0.600	0.609	0.618	0.625	0.636	0.645	0.654	0.665	0.674	0.685	0.695	0.706	0.716	0.729	0.740	0.751	0.764	0.775	0.788	0.800	0.812	0.824	0.838	0.850	0.861	0.874	0.886	0.900	0.912	0.924	0.938	0.949	0.962	0.975	0.988	0.999	1.011	1.022	1.034	1.045	1.058	1.068	1.079	1.090	1.100	1.110	1.120	1.130	1.141	1.150	1.159	1.168	1.176	1.184	1.192	1.200	1.208	1.215	1.220	1.228	1.234	1.239	1.244	1.249	1.254	1.259	1.262	1.265	1.269	1.271	1.274	1.276	1.279	1.280	1.280	1.282	1.282	1.282	1.282	1.281	1.280	1.280	1.278	1.275	1.272	1.271	1.269	1.265	1.261	1.256	1.252	1.249	1.244	1.239	1.234	1.228	1.221	1.215	1.209	1.201	1.195	1.188	1.180	1.172	1.164	1.155	1.148	1.139	1.129	1.120	1.110	1.100	1.090	1.079	1.069	1.059	1.046	1.036	1.024	1.012	1.001	0.989	0.978	0.966	0.954	0.941	0.930	0.916	0.905	0.892	0.881	0.868	0.855	0.842	0.831	0.819	0.808	0.796	0.785	0.774	0.762	0.751	0.740	0.730	0.720	0.711	0.701	0.692	0.685	0.676	0.669	0.662	0.655	0.650	0.644	0.638	0.634	0.630	0.625	0.624	0.621	0.619	0.618	0.618	0.618	0.618	0.618	0.620	0.622	0.625	0.629	0.632	0.636	0.640	0.646	0.652	0.658	0.664	0.671	0.679	0.686	0.694	0.702	0.710	0.719	0.728	0.736	0.746	0.754	0.764	0.774	0.782	0.791	0.800	0.809	0.818	0.828	0.835	0.844	0.851	0.859	0.866	0.874	0.880	0.888	0.892	0.899	0.904	0.909	0.914	0.919	0.922	0.926	0.929	0.932	0.932	0.935	0.936	0.938	0.938	0.938	0.938	0.938	0.936	0.936	0.934	0.932	0.930	0.928	0.925	0.924	0.920	0.918	0.915	0.910	0.908	0.905	0.901	0.898	0.894	0.891	0.889	0.886	0.881	0.879	0.876	0.874	0.871	0.870	0.868	0.865	0.864	0.862	0.862	0.862	0.862	0.862	0.862	0.864	0.865	0.866	0.869	0.870	0.874	0.876	0.881	0.885	0.889	0.894	0.900	0.905	0.911	0.919	0.925	0.932	0.940	0.949	0.956	0.966	0.976	0.985	0.996	1.008	1.018	1.029	1.041	1.054	1.066	1.079	1.092	1.105	1.119	1.134	1.146	1.161	1.176	1.191	1.206	1.221	1.236	1.252	1.269	1.284	1.300	1.316	1.330	1.346	1.364	1.379	1.394	1.410	1.426	1.441	1.456	1.472	1.486	1.501	1.516	1.530	1.544	1.558	1.570	1.582	1.596	1.608	1.619	1.630	1.641	1.651	1.661	1.671	1.680	1.688	1.696	1.704	1.711	1.718	1.724	1.729	1.732	1.738	1.742	1.745	1.748	1.751	1.754	1.756	1.756	1.758	1.756	1.758	1.758	1.756	1.755	1.755	1.754	1.751	1.750	1.748	1.745	1.744	1.741	1.739	1.738	1.735	1.732	1.730	1.728	1.726	1.722	1.721	1.719	1.718	1.716	1.715	1.712	1.711	1.710	1.710	1.710	1.710	1.710	1.710	1.710	1.710	1.711	1.711	1.712	1.714	1.715	1.718	1.719	1.721	1.722	1.725	1.726	1.729	1.730	1.732	1.735	1.738	1.739	1.741	1.744	1.746	1.748	1.749	1.750	1.752	1.752	1.754	1.755	1.755	1.755	1.756	1.755	1.755	1.755	1.752	1.752	1.750	1.749	1.746	1.745	1.740	1.738	1.734	1.730	1.726	1.720	1.716	1.710	1.704	1.698	1.691	1.685	1.678	1.670	1.662	1.654	1.645	1.636	1.626	1.616	1.608	1.596	1.586	1.576	1.564	1.554	1.541	1.529	1.515	1.502	1.489	1.476	1.462	1.448	1.434	1.419	1.405	1.390	1.374	1.359	1.344	1.328	1.311	1.295	1.278	1.262	1.245	1.229	1.211	1.194	1.178	1.160	1.141	1.125	1.109	1.090	1.072	1.055	1.039	1.021	1.004	0.988	0.969	0.952	0.936	0.920	0.902	0.886	0.871	0.855	0.840	0.825	0.809	0.795	0.781	0.765	0.752	0.739	0.725	0.712	0.700	0.689	0.676	0.666	0.654	0.644	0.634	0.624	0.614	0.605	0.598	0.589	0.581	0.574	0.566	0.559	0.552	0.548	0.541	0.536	0.532	0.528	0.524	0.519	0.515	0.511	0.507	0.504	0.501	0.499	0.495	0.492	0.490	0.486	0.485	0.482	0.479	0.478	0.474	0.472	0.469	0.466	0.464	0.460	0.458	0.452	0.449	0.445	0.440	0.436	0.431	0.426	0.421	0.416	0.409	0.402	0.395	0.389	0.381	0.374	0.366	0.358	0.349	0.340	0.331	0.321	0.311	0.301	0.291	0.280	0.270	0.259	0.249	0.238	0.225	0.215	0.202	0.190	0.178	0.168	0.155	0.142	0.131	0.119	0.108	0.096	0.082	0.071	0.060	0.049	0.039	0.028	0.018	0.008	-0.004	-0.012	-0.022	-0.032	-0.041	-0.050	-0.059	-0.068	-0.075	-0.082	-0.089	-0.096	-0.102	-0.109	-0.115	-0.120	-0.125	-0.129	-0.134	-0.138	-0.141	-0.144	-0.146	-0.149	-0.150	-0.152	-0.152	-0.154	-0.155	-0.155	-0.154	-0.152	-0.151	-0.151	-0.150	-0.148	-0.146	-0.144	-0.141	-0.139	-0.135	-0.132	-0.129	-0.125	-0.121	-0.118	-0.112	-0.110	-0.105	-0.101	-0.096	-0.091	-0.088	-0.084	-0.079	-0.074	-0.070	-0.065	-0.060	-0.056	-0.051	-0.048	-0.045	-0.041	-0.038	-0.034	-0.031	-0.029	-0.024	-0.021	-0.019	-0.018	-0.015	-0.014	-0.011	-0.010	-0.010	-0.009	-0.008	-0.006	-0.008	-0.006	-0.006	-0.008	-0.008	-0.010	-0.010	-0.011	-0.012	-0.014	-0.016	-0.018	-0.020	-0.021	-0.025	-0.028	-0.030	-0.032	-0.035	-0.038	-0.041	-0.044	-0.048	-0.051	-0.055	-0.060	-0.062	-0.066	-0.070	-0.075	-0.078	-0.082	-0.086	-0.092	-0.096	-0.100	-0.106	-0.110	-0.116	-0.121	-0.126	-0.132	-0.138	-0.144	-0.149	-0.155	-0.161	-0.168	-0.172	-0.180	-0.186	-0.192	-0.200	-0.208	-0.214	-0.221	-0.228	-0.235	-0.242	-0.251	-0.259	-0.266	-0.274	-0.280	-0.288	-0.295	-0.301	-0.309	-0.316	-0.322	-0.329	-0.335	-0.341	-0.346	-0.352	-0.358	-0.362	-0.368	-0.371	-0.376	-0.379	-0.381	-0.384	-0.386	-0.386	-0.388	-0.389	-0.389	-0.388	-0.386	-0.385	-0.382	-0.380	-0.376	-0.371	-0.368	-0.362	-0.356	-0.350	-0.344	-0.335	-0.328	-0.319	-0.310	-0.301	-0.291	-0.280	-0.271	-0.260	-0.249	-0.238	-0.226	-0.214	-0.202	-0.191	-0.180	-0.166	-0.155	-0.142	-0.131	-0.120	-0.108	-0.098	-0.086	-0.075	-0.065	-0.055	-0.046	-0.038	-0.029	-0.021	-0.012	-0.006	0.000	0.006	0.010	0.015	0.018	0.020	0.022	0.022	0.024	0.022	0.021	0.020	0.016	0.012	0.009	0.004	-0.002	-0.010	-0.018	-0.025	-0.035	-0.045	-0.055	-0.066	-0.079	-0.091	-0.104	-0.118	-0.130	-0.145	-0.161	-0.176	-0.192	-0.210	-0.225	-0.242	-0.260	-0.279	-0.296	-0.315	-0.332	-0.350	-0.370	-0.388	-0.406	-0.425	-0.444	-0.461	-0.480	-0.498	-0.515	-0.532	-0.550	-0.566	-0.584	-0.600	-0.615	-0.632	-0.648	-0.662	-0.676	-0.690	-0.704	-0.716	-0.729	-0.740	-0.750	-0.761	-0.772	-0.781	-0.789	-0.798	-0.804	-0.810	-0.818	-0.822	-0.826	-0.831	-0.834	-0.836	-0.839	-0.839	-0.841	-0.840	-0.840	-0.839	-0.836	-0.835	-0.831	-0.829	-0.824	-0.820	-0.814	-0.809	-0.804	-0.798	-0.790	-0.784	-0.776	-0.769	-0.760	-0.752	-0.745	-0.736	-0.728	-0.718	-0.710	-0.700	-0.692	-0.682	-0.674	-0.665	-0.656	-0.646	-0.638	-0.630	-0.620	-0.612	-0.604	-0.596	-0.588	-0.581	-0.572	-0.566	-0.560	-0.552	-0.548	-0.540	-0.535	-0.530	-0.525	-0.520	-0.515	-0.510	-0.507	-0.504	-0.501	-0.498	-0.495	-0.492	-0.491	-0.489	-0.489	-0.486	-0.485	-0.485	-0.485	-0.484	-0.485	-0.485	-0.485	-0.485	-0.486	-0.488	-0.489	-0.490	-0.491	-0.494	-0.494	-0.495	-0.498	-0.500	-0.500	-0.502	-0.505	-0.506	-0.507	-0.509	-0.510	-0.511	-0.512	-0.514	-0.514	-0.515	-0.514	-0.515	-0.515	-0.515	-0.512	-0.512	-0.511	-0.509	-0.507	-0.504	-0.501	-0.499	-0.495	-0.491	-0.486	-0.484	-0.478	-0.472	-0.468	-0.461	-0.454	-0.449	-0.441	-0.434	-0.426	-0.419	-0.409	-0.400	-0.392	-0.384	-0.374	-0.365	-0.356	-0.346	-0.336	-0.328	-0.318	-0.309	-0.299	-0.290	-0.280	-0.271	-0.262	-0.254	-0.246	-0.238	-0.230	-0.222	-0.215	-0.209	-0.202	-0.196	-0.191	-0.188	-0.182	-0.179	-0.176	-0.174	-0.171	-0.171	-0.170	-0.169	-0.169	-0.171	-0.172	-0.176	-0.179	-0.184	-0.189	-0.194	-0.199	-0.205	-0.212	-0.220	-0.228	-0.238	-0.246	-0.258	-0.268	-0.280	-0.291	-0.304	-0.316	-0.329	-0.342	-0.356	-0.370	-0.386	-0.400	-0.415	-0.430	-0.446	-0.464	-0.480	-0.496	-0.512	-0.530	-0.546	-0.564	-0.581	-0.598	-0.616	-0.632	-0.650	-0.668	-0.684	-0.700	-0.718	-0.734	-0.751	-0.768	-0.782	-0.799	-0.814	-0.830	-0.845	-0.859	-0.874	-0.888	-0.901	-0.915	-0.928	-0.940	-0.952	-0.965	-0.976	-0.986	-0.998	-1.008	-1.018	-1.026	-1.034	-1.042	-1.050	-1.058	-1.065	-1.070	-1.076	-1.081	-1.086	-1.091	-1.095	-1.099	-1.102	-1.105	-1.108	-1.110	-1.112	-1.114	-1.114	-1.116	-1.116	-1.118	-1.118	-1.119	-1.118	-1.119	-1.118	-1.119	-1.118	-1.118	-1.118	-1.118	-1.118	-1.116	-1.116	-1.118	-1.118	-1.119	-1.120	-1.121	-1.121	-1.124	-1.125	-1.128	-1.129	-1.132	-1.135	-1.138	-1.141	-1.145	-1.150	-1.154	-1.159	-1.162	-1.170	-1.175	-1.180	-1.188	-1.192	-1.200	-1.206	-1.214	-1.220	-1.229	-1.236	-1.245	-1.254	-1.261	-1.269	-1.278	-1.286	-1.295	-1.302	-1.311	-1.321	-1.329	-1.338	-1.345	-1.354	-1.361	-1.368	-1.376	-1.384	-1.390	-1.398	-1.402	-1.409	-1.415	-1.420	-1.426	-1.431	-1.435	-1.440	-1.444	-1.448	-1.450	-1.452	-1.455	-1.456	-1.459	-1.459	-1.460	-1.461	-1.461	-1.460	-1.460	-1.459	-1.458	-1.456	-1.455	-1.452	-1.449	-1.448	-1.445	-1.442	-1.439	-1.436	-1.431	-1.429	-1.425	-1.421	-1.418	-1.415	-1.411	-1.408	-1.405	-1.400	-1.396	-1.394	-1.390	-1.388	-1.384	-1.381	-1.379	-1.375	-1.372	-1.370	-1.368	-1.365	-1.362	-1.361	-1.360	-1.359	-1.358	-1.356	-1.356	-1.354	-1.354	-1.354	-1.354	-1.354	-1.354	-1.352	-1.352	-1.352	-1.354	-1.354	-1.355	-1.355	-1.355	-1.355	-1.356	-1.358	-1.358	-1.359	-1.359	-1.359	-1.360	-1.360	-1.362	-1.362	-1.364	-1.362	-1.364	-1.365	-1.365	-1.365	-1.365	-1.366	-1.365	-1.365	-1.365	-1.365	-1.364	-1.364	-1.362	-1.362	-1.361	-1.361	-1.359	-1.358	-1.358	-1.356	-1.354	-1.354	-1.351	-1.350	-1.349	-1.346	-1.345	-1.342	-1.341	-1.339	-1.338	-1.335	-1.334	-1.332	-1.330	-1.328	-1.326	-1.324	-1.321	-1.320	-1.316	-1.315	-1.312	-1.311	-1.309	-1.306	-1.304	-1.301	-1.300	-1.298	-1.296	-1.294	-1.292	-1.290	-1.289	-1.286	-1.285	-1.282	-1.281	-1.279	-1.278	-1.276	-1.274	-1.272	-1.271	-1.270	-1.269	-1.268	-1.266	-1.265	-1.262	-1.261	-1.261	-1.260	-1.260	-1.259	-1.258	-1.258	-1.256	-1.256	-1.258	-1.256	-1.256	-1.256	-1.256	-1.256	-1.258	-1.259	-1.259	-1.260	-1.261	-1.264	-1.265	-1.268	-1.269	-1.271	-1.274	-1.275	-1.278	-1.281	-1.285	-1.289	-1.292	-1.296	-1.301	-1.305	-1.310	-1.315	-1.319	-1.325	-1.329	-1.334	-1.340	-1.345	-1.350	-1.356	-1.362	-1.369	-1.374	-1.380	-1.386	-1.391	-1.398	-1.404	-1.410	-1.415	-1.422	-1.428	-1.434	-1.439	-1.445	-1.450	-1.456	-1.461	-1.466	-1.471	-1.478	-1.481	-1.486	-1.491	-1.496	-1.500	-1.505	-1.509	-1.514	-1.519	-1.522	-1.528	-1.532	-1.535	-1.540	-1.544	-1.550	-1.554	-1.559	-1.562	-1.569	-1.572	-1.578	-1.582	-1.588	-1.594	-1.599	-1.605	-1.610	-1.616	-1.624	-1.630	-1.635	-1.642	-1.650	-1.658	-1.664	-1.670	-1.679	-1.686	-1.694	-1.701	-1.710	-1.718	-1.726	-1.734	-1.742	-1.750	-1.758	-1.766	-1.774	-1.781	-1.789	-1.796	-1.802	-1.810	-1.816	-1.824	-1.830	-1.835	-1.840	-1.845	-1.851	-1.855	-1.859	-1.862	-1.864	-1.868	-1.870	-1.872	-1.874	-1.874	-1.875	-1.875	-1.874	-1.874	-1.871	-1.869	-1.866	-1.864	-1.860	-1.855	-1.851	-1.846	-1.841	-1.835	-1.829	-1.821	-1.815	-1.808	-1.800	-1.792	-1.784	-1.774	-1.766	-1.756	-1.748	-1.736	-1.728	-1.716	-1.706	-1.695	-1.684	-1.674	-1.662	-1.651	-1.640	-1.628	-1.616	-1.605	-1.594	-1.581	-1.571	-1.559	-1.548	-1.535	-1.525	-1.514	-1.501	-1.491	-1.480	-1.470	-1.460	-1.449	-1.439	-1.430	-1.420	-1.412	-1.402	-1.394	-1.386	-1.378	-1.371	-1.364	-1.358	-1.351	-1.345	-1.340	-1.335	-1.330	-1.326	-1.322	-1.319	-1.316	-1.315	-1.314	-1.312	-1.311	-1.311	-1.311	-1.312	-1.314	-1.315	-1.316	-1.320	-1.322	-1.325	-1.329	-1.332	-1.338	-1.341	-1.346	-1.350	-1.356	-1.361	-1.366	-1.371	-1.378	-1.382	-1.389	-1.392	-1.400	-1.405	-1.410	-1.415	-1.420	-1.424	-1.429	-1.431	-1.435	-1.439	-1.440	-1.442	-1.444	-1.445	-1.446	-1.445	-1.444	-1.444	-1.440	-1.439	-1.435	-1.430	-1.425	-1.420	-1.414	-1.406	-1.399	-1.389	-1.380	-1.370	-1.359	-1.348	-1.336	-1.322	-1.308	-1.294	-1.279	-1.262	-1.246	-1.229	-1.212	-1.194	-1.175	-1.156	-1.136	-1.115	-1.095	-1.075	-1.054	-1.032	-1.010	-0.988	-0.966	-0.944	-0.922	-0.899	-0.876	-0.854	-0.831	-0.809	-0.788	-0.765	-0.744	-0.721	-0.700	-0.679	-0.658	-0.638	-0.618	-0.598	-0.579	-0.559	-0.541	-0.524	-0.505	-0.489	-0.474	-0.458	-0.444	-0.430	-0.418	-0.404	-0.392	-0.381	-0.371	-0.361	-0.352	-0.344	-0.338	-0.330	-0.325	-0.321	-0.316	-0.314	-0.311	-0.310	-0.309	-0.309	-0.310	-0.311	-0.314	-0.316	-0.320	-0.324	-0.329	-0.335	-0.341	-0.349	-0.358	-0.365	-0.374	-0.384	-0.392	-0.404	-0.414	-0.425	-0.436	-0.449	-0.461	-0.474	-0.486	-0.500	-0.512	-0.526	-0.540	-0.554	-0.568	-0.581	-0.596	-0.609	-0.624	-0.638	-0.651	-0.665	-0.679	-0.692	-0.706	-0.719	-0.731	-0.744	-0.758	-0.770	-0.781	-0.794	-0.804	-0.815	-0.826	-0.836	-0.848	-0.856	-0.866	-0.876	-0.885	-0.894	-0.901	-0.910	-0.918	-0.925	-0.931	-0.939	-0.945	-0.951	-0.959	-0.965	-0.970	-0.975	-0.981	-0.986	-0.992	-0.996	-1.002	-1.008	-1.012	-1.018	-1.021	-1.026	-1.030	-1.036	-1.040	-1.045	-1.050	-1.055	-1.060	-1.066	-1.071	-1.078	-1.084	-1.089	-1.095	-1.102	-1.109	-1.115	-1.122	-1.131	-1.138	-1.145	-1.154	-1.162	-1.171	-1.180	-1.190	-1.200	-1.209	-1.219	-1.229	-1.240	-1.250	-1.261	-1.274	-1.285	-1.298	-1.311	-1.322	-1.335	-1.349	-1.362	-1.375	-1.389	-1.402	-1.416	-1.430	-1.444	-1.459	-1.472	-1.486	-1.500	-1.515	-1.529	-1.542	-1.556	-1.571	-1.585	-1.599	-1.612	-1.626	-1.640	-1.654	-1.666	-1.679	-1.691	-1.704	-1.716	-1.728	-1.740	-1.751	-1.761	-1.772	-1.781	-1.792	-1.801	-1.810	-1.819	-1.826	-1.835	-1.842	-1.849	-1.855	-1.862	-1.868	-1.874	-1.878	-1.882	-1.886	-1.889	-1.892	-1.895	-1.896	-1.898	-1.900	-1.900	-1.901	-1.901	-1.900	-1.900	-1.898	-1.896	-1.894	-1.891	-1.889	-1.886	-1.882	-1.878	-1.875	-1.870	-1.865	-1.860	-1.856	-1.851	-1.845	-1.840	-1.834	-1.829	-1.822	-1.816	-1.810	-1.804	-1.798	-1.790	-1.784	-1.778	-1.771	-1.765	-1.759	-1.752	-1.746	-1.740	-1.735	-1.728	-1.722	-1.716	-1.711	-1.704	-1.699	-1.694	-1.689	-1.684	-1.679	-1.672	-1.669	-1.664	-1.659	-1.654	-1.649	-1.644	-1.639	-1.635	-1.630	-1.625	-1.621	-1.616	-1.611	-1.608	-1.601	-1.598	-1.591	-1.586	-1.581	-1.576	-1.570	-1.564	-1.559	-1.551	-1.546	-1.540	-1.532	-1.526	-1.519	-1.512	-1.505	-1.496	-1.489	-1.482	-1.474	-1.466	-1.458	-1.448	-1.440	-1.431	-1.424	-1.414	-1.406	-1.396	-1.388	-1.379	-1.370	-1.361	-1.351	-1.342	-1.335	-1.326	-1.318	-1.310	-1.301	-1.292	-1.285	-1.278	-1.270	-1.261	-1.255	-1.248	-1.240	-1.232	-1.226	-1.220	-1.214	-1.208	-1.200	-1.194	-1.189	-1.182	-1.178	-1.172	-1.168	-1.162	-1.158	-1.151	-1.146	-1.142	-1.136	-1.131	-1.128	-1.121	-1.116	-1.112	-1.106	-1.102	-1.098	-1.092	-1.086	-1.081	-1.075	-1.071	-1.065	-1.059	-1.054	-1.046	-1.041	-1.035	-1.029	-1.022	-1.016	-1.009	-1.002	-0.995	-0.989	-0.981	-0.974	-0.966	-0.958	-0.951	-0.942	-0.935	-0.928	-0.919	-0.911	-0.902	-0.895	-0.888	-0.879	-0.870	-0.862	-0.854	-0.845	-0.838	-0.828	-0.820	-0.811	-0.802	-0.794	-0.785	-0.776	-0.769	-0.759	-0.750	-0.742	-0.732	-0.724	-0.716	-0.706	-0.698	-0.689	-0.680	-0.671	-0.662	-0.654	-0.645	-0.636	-0.628	-0.618	-0.609	-0.600	-0.592	-0.582	-0.574	-0.565	-0.556	-0.548	-0.539	-0.531	-0.522	-0.514	-0.505	-0.498	-0.489	-0.481	-0.471	-0.464	-0.456	-0.448	-0.440	-0.432	-0.424	-0.418	-0.410	-0.402	-0.395	-0.389	-0.381	-0.375	-0.369	-0.362	-0.356	-0.351	-0.345	-0.339	-0.334	-0.329	-0.322	-0.318	-0.311	-0.308	-0.301	-0.298	-0.292	-0.289	-0.284	-0.280	-0.275	-0.271	-0.266	-0.262	-0.259	-0.256	-0.251	-0.249	-0.244	-0.241	-0.238	-0.234	-0.230	-0.226	-0.222	-0.219	-0.215	-0.211	-0.208	-0.204	-0.199	-0.195	-0.190	-0.186	-0.182	-0.178	-0.174	-0.168	-0.164	-0.159	-0.154	-0.149	-0.142	-0.138	-0.132	-0.126	-0.121	-0.115	-0.110	-0.104	-0.098	-0.091	-0.086	-0.079	-0.074	-0.068	-0.060	-0.055	-0.049	-0.042	-0.036	-0.030	-0.024	-0.019	-0.012	-0.006	-0.001	0.005	0.011	0.016	0.021	0.026	0.031	0.036	0.041	0.045	0.049	0.052	0.055	0.059	0.062	0.064	0.068	0.070	0.072	0.074	0.075	0.076	0.078	0.079	0.079	0.078	0.076	0.075	0.074	0.072	0.071	0.069	0.066	0.064	0.061	0.059	0.054	0.051	0.048	0.042	0.039	0.034	0.029	0.024	0.018	0.012	0.008	0.001	-0.005	-0.011	-0.018	-0.022	-0.030	-0.036	-0.042	-0.049	-0.056	-0.062	-0.069	-0.075	-0.081	-0.088	-0.092	-0.099	-0.105	-0.110	-0.116	-0.121	-0.125	-0.130	-0.135	-0.139	-0.142	-0.145	-0.149	-0.151	-0.155	-0.158	-0.159	-0.160	-0.162	-0.162	-0.162	-0.162	-0.162	-0.161	-0.160	-0.159	-0.156	-0.155	-0.151	-0.149	-0.145	-0.141	-0.138	-0.132	-0.128	-0.122	-0.118	-0.111	-0.105	-0.099	-0.092	-0.086	-0.079	-0.072	-0.065	-0.058	-0.050	-0.042	-0.035	-0.028	-0.020	-0.012	-0.005	0.001	0.008	0.015	0.021	0.029	0.035	0.040	0.046	0.051	0.056	0.061	0.066	0.069	0.074	0.075	0.078	0.079	0.080	0.080	0.080	0.079	0.078	0.076	0.074	0.071	0.066	0.061	0.056	0.050	0.042	0.036	0.028	0.018	0.009	-0.002	-0.012	-0.025	-0.038	-0.050	-0.062	-0.078	-0.092	-0.109	-0.125	-0.142	-0.160	-0.178	-0.194	-0.212	-0.232	-0.251	-0.271	-0.292	-0.311	-0.332	-0.354	-0.374	-0.395	-0.416	-0.439	-0.459	-0.480	-0.501	-0.524	-0.545	-0.566	-0.588	-0.609	-0.629	-0.650	-0.670	-0.691	-0.711	-0.731	-0.750	-0.771	-0.789	-0.808	-0.828	-0.845	-0.862	-0.881	-0.898	-0.915	-0.932	-0.949	-0.965	-0.981	-0.998	-1.012	-1.029	-1.044	-1.058	-1.074	-1.088	-1.102	-1.118	-1.131	-1.146	-1.160	-1.174	-1.188	-1.202	-1.218	-1.231	-1.245	-1.259	-1.274	-1.288	-1.301	-1.316	-1.331	-1.346	-1.360	-1.375	-1.389	-1.404	-1.418	-1.434	-1.449	-1.464	-1.479	-1.494	-1.509	-1.525	-1.540	-1.555	-1.570	-1.586	-1.601	-1.615	-1.630	-1.645	-1.660	-1.674	-1.689	-1.701	-1.716	-1.730	-1.744	-1.756	-1.769	-1.782	-1.794	-1.806	-1.818	-1.829	-1.839	-1.850	-1.860	-1.869	-1.878	-1.886	-1.894	-1.902	-1.910	-1.915	-1.921	-1.926	-1.931	-1.936	-1.940	-1.942	-1.946	-1.948	-1.949	-1.949	-1.950	-1.949	-1.948	-1.945	-1.942	-1.939	-1.936	-1.931	-1.926	-1.920	-1.914	-1.906	-1.899	-1.889	-1.881	-1.871	-1.860	-1.849	-1.838	-1.825	-1.812	-1.798	-1.785	-1.769	-1.754	-1.738	-1.721	-1.705	-1.688	-1.669	-1.651	-1.631	-1.612	-1.594	-1.574	-1.552	-1.531	-1.510	-1.489	-1.466	-1.445	-1.422	-1.400	-1.378	-1.355	-1.331	-1.309	-1.285	-1.261	-1.238	-1.214	-1.189	-1.166	-1.141	-1.118	-1.094	-1.070	-1.048	-1.024	-1.000	-0.976	-0.952	-0.930	-0.908	-0.885	-0.861	-0.839	-0.818	-0.796	-0.774	-0.751	-0.731	-0.710	-0.688	-0.668	-0.648	-0.626	-0.608	-0.586	-0.568	-0.548	-0.528	-0.509	-0.490	-0.472	-0.454	-0.436	-0.418	-0.401	-0.382	-0.365	-0.349	-0.331	-0.314	-0.298	-0.280	-0.265	-0.249	-0.231	-0.215	-0.200	-0.184	-0.168	-0.154	-0.138	-0.122	-0.108	-0.091	-0.076	-0.062	-0.048	-0.034	-0.019	-0.004	0.010	0.022	0.036	0.050	0.064	0.078	0.090	0.102	0.114	0.126	0.139	0.150	0.161	0.171	0.182	0.192	0.201	0.211	0.221	0.229	0.236	0.245	0.251	0.258	0.264	0.270	0.275	0.280	0.284	0.288	0.290	0.292	0.295	0.296	0.299	0.299	0.299	0.299	0.298	0.296	0.295	0.292	0.290	0.288	0.285	0.281	0.276	0.272	0.268	0.261	0.256	0.251	0.245	0.239	0.234	0.228	0.220	0.212	0.206	0.200	0.192	0.186	0.179	0.171	0.164	0.156	0.149	0.141	0.135	0.128	0.120	0.115	0.109	0.100	0.094	0.086	0.080	0.074	0.069	0.062	0.058	0.051	0.045	0.041	0.036	0.031	0.028	0.022	0.019	0.016	0.012	0.010	0.006	0.004	0.002	0.000	-0.001	-0.002	-0.004	-0.004	-0.005	-0.004	-0.004	-0.002	-0.002	-0.001	0.000	0.002	0.005	0.008	0.010	0.014	0.018	0.021	0.025	0.030	0.034	0.039	0.044	0.050	0.056	0.061	0.068	0.072	0.080	0.086	0.092	0.099	0.106	0.112	0.120	0.128	0.134	0.141	0.149	0.156	0.161	0.169	0.176	0.181	0.188	0.194	0.200	0.205	0.211	0.216	0.222	0.228	0.231	0.235	0.239	0.241	0.246	0.249	0.250	0.252	0.255	0.256	0.258	0.259	0.259	0.260	0.260	0.258	0.258	0.258	0.255	0.254	0.251	0.250	0.248	0.245	0.241	0.239	0.236	0.232	0.230	0.226	0.222	0.219	0.215	0.211	0.209	0.204	0.201	0.198	0.195	0.191	0.188	0.185	0.181	0.180	0.178	0.176	0.174	0.174	0.172	0.172	0.172	0.171	0.172	0.172	0.175	0.178	0.179	0.181	0.185	0.188	0.192	0.198	0.201	0.208	0.212	0.219	0.225	0.232	0.240	0.249	0.255	0.264	0.272	0.281	0.290	0.300	0.310	0.319	0.329	0.338	0.349	0.358	0.368	0.378	0.388	0.396	0.406	0.415	0.424	0.432	0.440	0.449	0.455	0.461	0.468	0.474	0.478	0.482	0.486	0.489	0.491	0.492	0.492	0.492	0.491	0.490	0.488	0.484	0.479	0.472	0.466	0.459	0.451	0.442	0.432	0.421	0.410	0.398	0.384	0.370	0.354	0.339	0.322	0.305	0.288	0.269	0.250	0.231	0.211	0.190	0.169	0.150	0.129	0.106	0.084	0.062	0.040	0.018	-0.002	-0.025	-0.046	-0.069	-0.089	-0.110	-0.129	-0.149	-0.169	-0.188	-0.206	-0.224	-0.241	-0.258	-0.272	-0.289	-0.301	-0.315	-0.329	-0.340	-0.351	-0.361	-0.370	-0.379	-0.386	-0.392	-0.398	-0.402	-0.408	-0.411	-0.412	-0.414	-0.414	-0.414	-0.412	-0.411	-0.410	-0.406	-0.402	-0.398	-0.394	-0.388	-0.381	-0.375	-0.369	-0.361	-0.354	-0.344	-0.336	-0.326	-0.316	-0.308	-0.298	-0.288	-0.278	-0.268	-0.256	-0.245	-0.234	-0.224	-0.212	-0.201	-0.190	-0.179	-0.168	-0.158	-0.145	-0.134	-0.122	-0.111	-0.100	-0.090	-0.078	-0.068	-0.058	-0.046	-0.036	-0.025	-0.015	-0.004	0.008	0.018	0.029	0.039	0.050	0.059	0.070	0.080	0.091	0.100	0.110	0.121	0.130	0.140	0.150	0.160	0.170	0.180	0.190	0.199	0.209	0.218	0.228	0.238	0.246	0.255	0.264	0.274	0.284	0.291	0.301	0.310	0.320	0.329	0.339	0.346	0.356	0.365	0.374	0.384	0.394	0.402	0.411	0.421	0.430	0.440	0.449	0.459	0.468	0.478	0.488	0.496	0.507	0.518	0.528	0.536	0.548	0.559	0.568	0.579	0.590	0.600	0.612	0.622	0.632	0.644	0.656	0.666	0.678	0.689	0.700	0.710	0.721	0.731	0.742	0.754	0.764	0.774	0.784	0.794	0.804	0.814	0.822	0.832	0.841	0.849	0.858	0.865	0.872	0.880	0.886	0.894	0.899	0.904	0.909	0.914	0.919	0.921	0.924	0.926	0.929	0.930	0.931	0.931	0.931	0.931	0.929	0.928	0.925	0.922	0.920	0.915	0.911	0.906	0.901	0.895	0.889	0.882	0.875	0.869	0.860	0.852	0.842	0.835	0.825	0.815	0.805	0.794	0.782	0.771	0.760	0.749	0.736	0.725	0.712	0.701	0.688	0.675	0.662	0.650	0.638	0.625	0.612	0.599	0.586	0.572	0.561	0.549	0.535	0.522	0.511	0.500	0.488	0.476	0.465	0.454	0.444	0.434	0.422	0.412	0.404	0.395	0.386	0.378	0.370	0.364	0.355	0.350	0.344	0.338	0.332	0.329	0.324	0.320	0.318	0.315	0.311	0.310	0.310	0.309	0.308	0.309	0.310	0.311	0.312	0.315	0.319	0.321	0.326	0.330	0.335	0.339	0.345	0.352	0.358	0.365	0.372	0.380	0.388	0.398	0.406	0.414	0.422	0.432	0.442	0.452	0.462	0.475	0.485	0.496	0.506	0.518	0.529	0.541	0.552	0.565	0.578	0.589	0.600	0.612	0.624	0.636	0.648	0.659	0.670	0.682	0.695	0.705	0.716	0.728	0.738	0.749	0.758	0.768	0.778	0.788	0.796	0.806	0.815	0.824	0.831	0.840	0.848	0.855	0.861	0.869	0.875	0.881	0.886	0.892	0.898	0.901	0.906	0.910	0.915	0.918	0.921	0.924	0.926	0.930	0.931	0.934	0.935	0.936	0.938	0.938	0.939	0.939	0.939	0.939	0.939	0.939	0.938	0.936	0.935	0.932	0.931	0.930	0.929	0.926	0.924	0.921	0.919	0.915	0.912	0.909	0.905	0.901	0.896	0.894	0.889	0.884	0.879	0.874	0.868	0.862	0.858	0.851	0.845	0.838	0.832	0.826	0.818	0.811	0.802	0.796	0.788	0.779	0.770	0.761	0.752	0.744	0.734	0.725	0.715	0.704	0.695	0.685	0.674	0.664	0.652	0.642	0.631	0.621	0.610	0.599	0.588	0.576	0.565	0.555	0.545	0.534	0.522	0.512	0.502	0.491	0.481	0.471	0.461	0.452	0.444	0.435	0.426	0.419	0.411	0.402	0.396	0.390	0.384	0.378	0.372	0.369	0.364	0.360	0.356	0.354	0.351	0.349	0.348	0.346	0.345	0.345	0.346	0.348	0.348	0.350	0.351	0.354	0.358	0.360	0.364	0.368	0.372	0.376	0.381	0.386	0.391	0.396	0.402	0.408	0.414	0.419	0.425	0.430	0.436	0.442	0.448	0.452	0.458	0.462	0.468	0.472	0.478	0.481	0.485	0.489	0.491	0.495	0.496	0.499	0.500	0.502	0.502	0.504	0.502	0.504	0.502	0.501	0.500	0.498	0.495	0.491	0.489	0.486	0.481	0.478	0.472	0.469	0.464	0.458	0.452	0.446	0.440	0.434	0.428	0.421	0.415	0.408	0.401	0.394	0.388	0.380	0.374	0.366	0.360	0.354	0.348	0.340	0.335	0.328	0.321	0.315	0.310	0.305	0.300	0.294	0.290	0.286	0.282	0.279	0.275	0.271	0.269	0.265	0.264	0.261	0.260	0.260	0.258	0.258	0.258	0.258	0.259	0.259	0.260	0.261	0.264	0.265	0.269	0.271	0.275	0.278	0.281	0.286	0.291	0.295	0.301	0.306	0.312	0.319	0.325	0.332	0.339	0.346	0.354	0.362	0.370	0.378	0.386	0.395	0.404	0.412	0.422	0.432	0.441	0.451	0.460	0.471	0.481	0.491	0.501	0.510	0.520	0.530	0.540	0.550	0.560	0.570	0.580	0.590	0.600	0.608	0.618	0.626	0.634	0.642	0.650	0.658	0.665	0.671	0.679	0.685	0.691	0.696	0.702	0.708	0.711	0.715	0.720	0.722	0.726	0.729	0.730	0.732	0.734	0.735	0.736	0.738	0.739	0.739	0.739	0.738	0.736	0.735	0.734	0.732	0.731	0.730	0.728	0.726	0.725	0.724	0.721	0.719	0.718	0.715	0.714	0.712	0.711	0.709	0.708	0.708	0.706	0.705	0.705	0.704	0.704	0.704	0.704	0.705	0.706	0.706	0.708	0.709	0.711	0.712	0.715	0.716	0.719	0.721	0.725	0.728	0.731	0.734	0.738	0.740	0.745	0.748	0.751	0.755	0.759	0.761	0.765	0.769	0.771	0.775	0.778	0.781	0.782	0.785	0.789	0.790	0.792	0.792	0.795	0.796	0.796	0.796	0.796	0.796	0.796	0.796	0.795	0.794	0.791	0.791	0.789	0.785	0.782	0.778	0.774	0.771	0.766	0.762	0.756	0.751	0.746	0.740	0.734	0.726	0.720	0.712	0.706	0.699	0.690	0.682	0.674	0.665	0.658	0.649	0.639	0.629	0.620	0.610	0.600	0.590	0.579	0.569	0.558	0.546	0.535	0.524	0.512	0.500	0.489	0.476	0.464	0.452	0.439	0.428	0.415	0.402	0.390	0.376	0.364	0.350	0.336	0.324	0.310	0.298	0.284	0.270	0.256	0.242	0.230	0.215	0.202	0.189	0.176	0.161	0.149	0.135	0.121	0.110	0.096	0.082	0.071	0.059	0.045	0.032	0.021	0.009	-0.004	-0.014	-0.026	-0.036	-0.048	-0.058	-0.069	-0.079	-0.089	-0.100	-0.109	-0.119	-0.128	-0.135	-0.144	-0.152	-0.160	-0.168	-0.176	-0.182	-0.189	-0.195	-0.202	-0.208	-0.214	-0.219	-0.225	-0.230	-0.236	-0.241	-0.246	-0.251	-0.256	-0.261	-0.266	-0.270	-0.275	-0.279	-0.284	-0.289	-0.292	-0.296	-0.302	-0.308	-0.311	-0.316	-0.322	-0.328	-0.334	-0.339	-0.345	-0.350	-0.358	-0.364	-0.370	-0.378	-0.385	-0.394	-0.401	-0.410	-0.419	-0.426	-0.436	-0.445	-0.454	-0.465	-0.475	-0.485	-0.496	-0.506	-0.518	-0.529	-0.540	-0.551	-0.564	-0.575	-0.588	-0.600	-0.612	-0.624	-0.636	-0.649	-0.661	-0.675	-0.688	-0.700	-0.712	-0.725	-0.738	-0.751	-0.762	-0.775	-0.788	-0.799	-0.811	-0.822	-0.835	-0.846	-0.858	-0.869	-0.879	-0.890	-0.900	-0.910	-0.920	-0.929	-0.938	-0.946	-0.956	-0.965	-0.972	-0.980	-0.989	-0.996	-1.002	-1.010	-1.015	-1.021	-1.026	-1.032	-1.038	-1.042	-1.046	-1.051	-1.054	-1.058	-1.060	-1.062	-1.066	-1.068	-1.069	-1.071	-1.072	-1.072	-1.074	-1.074	-1.074	-1.072	-1.074	-1.071	-1.070	-1.069	-1.068	-1.065	-1.062	-1.060	-1.058	-1.055	-1.052	-1.049	-1.045	-1.041	-1.039	-1.035	-1.031	-1.026	-1.022	-1.019	-1.014	-1.010	-1.006	-1.002	-0.999	-0.995	-0.991	-0.988	-0.984	-0.981	-0.978	-0.975	-0.971	-0.969	-0.966	-0.962	-0.961	-0.959	-0.958	-0.955	-0.954	-0.952	-0.952	-0.951	-0.951	-0.950	-0.951	-0.951	-0.951	-0.951	-0.951	-0.952	-0.954	-0.955	-0.956	-0.959	-0.959	-0.961	-0.964	-0.965	-0.968	-0.969	-0.971	-0.974	-0.978	-0.979	-0.982	-0.985	-0.988	-0.990	-0.992	-0.995	-0.999	-1.001	-1.004	-1.008	-1.010	-1.014	-1.016	-1.019	-1.022	-1.026	-1.030	-1.032	-1.036	-1.039	-1.042	-1.046	-1.050	-1.054	-1.058	-1.060	-1.065	-1.069	-1.071	-1.076	-1.080	-1.084	-1.088	-1.092	-1.098	-1.101	-1.106	-1.111	-1.115	-1.120	-1.124	-1.129	-1.132	-1.136	-1.140	-1.144	-1.148	-1.152	-1.156	-1.160	-1.162	-1.165	-1.169	-1.171	-1.174	-1.175	-1.178	-1.178	-1.179	-1.179	-1.179	-1.179	-1.179	-1.176	-1.176	-1.174	-1.171	-1.168	-1.165	-1.161	-1.156	-1.152	-1.148	-1.141	-1.135	-1.129	-1.122	-1.114	-1.108	-1.099	-1.091	-1.081	-1.074	-1.064	-1.055	-1.046	-1.036	-1.025	-1.016	-1.008	-0.996	-0.988	-0.978	-0.968	-0.958	-0.950	-0.940	-0.931	-0.922	-0.915	-0.908	-0.901	-0.894	-0.889	-0.882	-0.879	-0.874	-0.870	-0.868	-0.866	-0.865	-0.864	-0.864	-0.865	-0.868	-0.870	-0.872	-0.878	-0.882	-0.889	-0.896	-0.905	-0.912	-0.922	-0.932	-0.944	-0.956	-0.969	-0.982	-0.996	-1.011	-1.028	-1.042	-1.060	-1.078	-1.095	-1.114	-1.132	-1.152	-1.172	-1.192	-1.214	-1.234	-1.255	-1.276	-1.299	-1.320	-1.341	-1.362	-1.386	-1.408	-1.429	-1.450	-1.471	-1.492	-1.515	-1.536	-1.555	-1.575	-1.595	-1.615	-1.634	-1.651	-1.669	-1.686	-1.704	-1.720	-1.736	-1.751	-1.766	-1.780	-1.792	-1.805	-1.818	-1.828	-1.839	-1.848	-1.856	-1.864	-1.871	-1.876	-1.882	-1.888	-1.891	-1.894	-1.898	-1.899	-1.900	-1.901	-1.899	-1.899	-1.898	-1.894	-1.891	-1.888	-1.882	-1.878	-1.871	-1.866	-1.859	-1.851	-1.844	-1.836	-1.829	-1.820	-1.810	-1.801	-1.791	-1.781	-1.771	-1.760	-1.750	-1.739	-1.728	-1.718	-1.708	-1.695	-1.685	-1.675	-1.665	-1.654	-1.644	-1.632	-1.622	-1.614	-1.604	-1.595	-1.585	-1.576	-1.568	-1.560	-1.551	-1.544	-1.536	-1.531	-1.524	-1.518	-1.512	-1.506	-1.501	-1.496	-1.492	-1.489	-1.486	-1.482	-1.480	-1.478	-1.478	-1.475	-1.474	-1.474	-1.474	-1.474	-1.474	-1.475	-1.475	-1.478	-1.479	-1.481	-1.482	-1.486	-1.489	-1.491	-1.495	-1.498	-1.501	-1.505	-1.508	-1.511	-1.516	-1.520	-1.524	-1.529	-1.532	-1.536	-1.539	-1.544	-1.546	-1.550	-1.552	-1.555	-1.559	-1.561	-1.564	-1.564	-1.566	-1.568	-1.569	-1.568	-1.569	-1.569	-1.568	-1.568	-1.565	-1.562	-1.560	-1.558	-1.554	-1.550	-1.545	-1.541	-1.535	-1.530	-1.524	-1.518	-1.511	-1.504	-1.498	-1.489	-1.481	-1.472	-1.464	-1.455	-1.446	-1.436	-1.426	-1.419	-1.408	-1.399	-1.390	-1.380	-1.371	-1.361	-1.352	-1.344	-1.336	-1.328	-1.319	-1.311	-1.304	-1.296	-1.290	-1.284	-1.279	-1.274	-1.269	-1.265	-1.261	-1.259	-1.256	-1.255	-1.254	-1.254	-1.254	-1.255	-1.256	-1.260	-1.262	-1.266	-1.271	-1.278	-1.282	-1.290	-1.298	-1.306	-1.314	-1.324	-1.332	-1.344	-1.356	-1.368	-1.380	-1.392	-1.406	-1.420	-1.434	-1.450	-1.465	-1.480	-1.498	-1.512	-1.530	-1.546	-1.565	-1.581	-1.600	-1.618	-1.636	-1.655	-1.674	-1.692	-1.710	-1.729	-1.748	-1.766	-1.785	-1.805	-1.822	-1.840	-1.859	-1.878	-1.894	-1.911	-1.930	-1.946	-1.962	-1.980	-1.995	-2.011	-2.026	-2.041	-2.055	-2.069	-2.081	-2.096	-2.108	-2.120	-2.131	-2.142	-2.154	-2.162	-2.172	-2.181	-2.189	-2.198	-2.205	-2.211	-2.218	-2.224	-2.229	-2.232	-2.236	-2.241	-2.244	-2.246	-2.249	-2.251	-2.252	-2.252	-2.254	-2.255	-2.255	-2.255	-2.255	-2.254	-2.252	-2.252	-2.251	-2.250	-2.250	-2.248	-2.246	-2.245	-2.244	-2.242	-2.241	-2.240	-2.238	-2.236	-2.235	-2.235	-2.235	-2.235	-2.235	-2.235	-2.235	-2.238	-2.238	-2.239	-2.241	-2.242	-2.245	-2.248	-2.249	-2.252	-2.256	-2.260	-2.265	-2.269	-2.272	-2.278	-2.282	-2.288	-2.294	-2.299	-2.304	-2.310	-2.318	-2.324	-2.330	-2.336	-2.344	-2.350	-2.358	-2.364	-2.369	-2.376	-2.382	-2.390	-2.396	-2.402	-2.409	-2.415	-2.420	-2.425	-2.430	-2.435	-2.441	-2.446	-2.449	-2.454	-2.458	-2.461	-2.464	-2.468	-2.470	-2.471	-2.474	-2.475	-2.476	-2.476	-2.478	-2.478	-2.478	-2.476	-2.476	-2.475	-2.474	-2.472	-2.471	-2.469	-2.466	-2.464	-2.461	-2.458	-2.455	-2.451	-2.449	-2.445	-2.441	-2.438	-2.434	-2.431	-2.428	-2.422	-2.420	-2.416	-2.412	-2.410	-2.406	-2.402	-2.399	-2.398	-2.394	-2.391	-2.388	-2.385	-2.382	-2.380	-2.379	-2.375	-2.372	-2.371	-2.370	-2.369	-2.368	-2.366	-2.365	-2.364	-2.364	-2.364	-2.362	-2.361	-2.361	-2.361	-2.361	-2.361	-2.361	-2.361	-2.361	-2.362	-2.361	-2.362	-2.362	-2.364	-2.362	-2.364	-2.364	-2.364	-2.364	-2.364	-2.365	-2.364	-2.364	-2.365	-2.365	-2.364	-2.364	-2.364	-2.362	-2.362	-2.361	-2.361	-2.360	-2.360	-2.358	-2.356	-2.356	-2.354	-2.351	-2.351	-2.349	-2.346	-2.344	-2.342	-2.340	-2.338	-2.336	-2.332	-2.330	-2.328	-2.324	-2.321	-2.318	-2.315	-2.312	-2.309	-2.306	-2.301	-2.299	-2.296	-2.292	-2.289	-2.285	-2.282	-2.279	-2.275	-2.272	-2.269	-2.265	-2.262	-2.259	-2.255	-2.252	-2.250	-2.248	-2.244	-2.241	-2.239	-2.236	-2.235	-2.232	-2.230	-2.228	-2.226	-2.224	-2.222	-2.220	-2.219	-2.218	-2.216	-2.214	-2.214	-2.211	-2.211	-2.209	-2.209	-2.208	-2.208	-2.209	-2.208	-2.208	-2.208	-2.208	-2.208	-2.209	-2.209	-2.209	-2.210	-2.211	-2.211	-2.212	-2.214	-2.215	-2.216	-2.219	-2.221	-2.222	-2.224	-2.228	-2.229	-2.232	-2.234	-2.236	-2.240	-2.244	-2.246	-2.250	-2.254	-2.258	-2.261	-2.266	-2.270	-2.275	-2.279	-2.284	-2.288	-2.294	-2.298	-2.302	-2.308	-2.312	-2.318	-2.322	-2.328	-2.332	-2.339	-2.344	-2.348	-2.352	-2.358	-2.362	-2.369	-2.372	-2.378	-2.381	-2.388	-2.391	-2.395	-2.400	-2.404	-2.409	-2.411	-2.415	-2.420	-2.424	-2.428	-2.430	-2.435	-2.438	-2.442	-2.446	-2.450	-2.452	-2.458	-2.461	-2.464	-2.470	-2.474	-2.476	-2.481	-2.486	-2.491	-2.495	-2.501	-2.506	-2.511	-2.518	-2.524	-2.529	-2.535	-2.542	-2.549	-2.556	-2.562	-2.569	-2.578	-2.585	-2.592	-2.601	-2.609	-2.618	-2.626	-2.635	-2.645	-2.654	-2.661	-2.671	-2.680	-2.689	-2.696	-2.705	-2.714	-2.722	-2.731	-2.739	-2.746	-2.754	-2.761	-2.769	-2.775	-2.781	-2.788	-2.791	-2.798	-2.801	-2.805	-2.809	-2.810	-2.814	-2.815	-2.818	-2.818	-2.818	-2.818	-2.816	-2.814	-2.812	-2.810	-2.806	-2.801	-2.798	-2.791	-2.785	-2.779	-2.772	-2.765	-2.758	-2.749	-2.741	-2.731	-2.721	-2.711	-2.701	-2.691	-2.680	-2.668	-2.656	-2.644	-2.631	-2.619	-2.608	-2.594	-2.580	-2.568	-2.554	-2.541	-2.529	-2.515	-2.500	-2.489	-2.475	-2.461	-2.448	-2.435	-2.421	-2.409	-2.398	-2.385	-2.372	-2.360	-2.350	-2.338	-2.328	-2.318	-2.306	-2.296	-2.286	-2.276	-2.269	-2.260	-2.252	-2.245	-2.238	-2.231	-2.225	-2.220	-2.214	-2.210	-2.205	-2.201	-2.199	-2.195	-2.194	-2.191	-2.190	-2.189	-2.189	-2.190	-2.190	-2.191	-2.192	-2.194	-2.196	-2.199	-2.201	-2.205	-2.208	-2.211	-2.216	-2.220	-2.225	-2.229	-2.234	-2.239	-2.242	-2.248	-2.252	-2.258	-2.261	-2.266	-2.271	-2.275	-2.279	-2.282	-2.286	-2.290	-2.292	-2.296	-2.298	-2.300	-2.300	-2.302	-2.301	-2.301	-2.301	-2.299	-2.296	-2.295	-2.291	-2.288	-2.281	-2.276	-2.271	-2.264	-2.258	-2.250	-2.241	-2.231	-2.222	-2.210	-2.199	-2.188	-2.175	-2.161	-2.148	-2.132	-2.118	-2.101	-2.085	-2.069	-2.051	-2.034	-2.015	-1.996	-1.978	-1.958	-1.938	-1.918	-1.896	-1.876	-1.855	-1.834	-1.812	-1.791	-1.769	-1.749	-1.726	-1.704	-1.682	-1.661	-1.640	-1.619	-1.596	-1.576	-1.555	-1.534	-1.514	-1.494	-1.474	-1.455	-1.436	-1.418	-1.400	-1.382	-1.365	-1.348	-1.331	-1.316	-1.300	-1.285	-1.272	-1.259	-1.246	-1.234	-1.222	-1.212	-1.201	-1.192	-1.184	-1.175	-1.168	-1.160	-1.155	-1.149	-1.145	-1.140	-1.136	-1.134	-1.131	-1.130	-1.129	-1.129	-1.129	-1.130	-1.131	-1.132	-1.135	-1.139	-1.142	-1.146	-1.150	-1.156	-1.161	-1.166	-1.172	-1.180	-1.186	-1.194	-1.202	-1.209	-1.218	-1.226	-1.234	-1.242	-1.251	-1.261	-1.270	-1.279	-1.289	-1.298	-1.308	-1.316	-1.326	-1.335	-1.345	-1.355	-1.364	-1.374	-1.381	-1.390	-1.400	-1.409	-1.418	-1.426	-1.435	-1.444	-1.451	-1.459	-1.468	-1.476	-1.482	-1.491	-1.499	-1.505	-1.512	-1.520	-1.526	-1.534	-1.541	-1.548	-1.555	-1.560	-1.568	-1.574	-1.580	-1.586	-1.592	-1.600	-1.605	-1.612	-1.619	-1.625	-1.632	-1.638	-1.645	-1.652	-1.659	-1.665	-1.672	-1.679	-1.686	-1.694	-1.701	-1.709	-1.716	-1.725	-1.734	-1.742	-1.751	-1.760	-1.770	-1.779	-1.789	-1.798	-1.808	-1.819	-1.829	-1.841	-1.851	-1.862	-1.874	-1.888	-1.899	-1.910	-1.924	-1.936	-1.949	-1.962	-1.976	-1.990	-2.004	-2.018	-2.031	-2.047	-2.061	-2.075	-2.091	-2.106	-2.121	-2.136	-2.151	-2.168	-2.182	-2.198	-2.212	-2.229	-2.244	-2.259	-2.274	-2.290	-2.304	-2.319	-2.332	-2.349	-2.362	-2.376	-2.391	-2.404	-2.418	-2.431	-2.442	-2.456	-2.468	-2.481	-2.492	-2.504	-2.515	-2.525	-2.535	-2.545	-2.554	-2.564	-2.571	-2.580	-2.588	-2.595	-2.601	-2.608	-2.612	-2.620	-2.624	-2.629	-2.632	-2.638	-2.641	-2.642	-2.646	-2.648	-2.650	-2.650	-2.651	-2.651	-2.651	-2.650	-2.650	-2.649	-2.648	-2.645	-2.644	-2.640	-2.638	-2.635	-2.630	-2.626	-2.622	-2.618	-2.612	-2.606	-2.602	-2.598	-2.592	-2.586	-2.579	-2.574	-2.568	-2.560	-2.554	-2.546	-2.540	-2.532	-2.525	-2.518	-2.510	-2.502	-2.495	-2.488	-2.480	-2.472	-2.464	-2.456	-2.448	-2.440	-2.432	-2.424	-2.415	-2.408	-2.399	-2.391	-2.384	-2.374	-2.366	-2.358	-2.349	-2.341	-2.331	-2.322	-2.314	-2.305	-2.296	-2.288	-2.279	-2.269	-2.260	-2.250	-2.240	-2.231	-2.221	-2.211	-2.201	-2.191	-2.182	-2.171	-2.161	-2.150	-2.140	-2.130	-2.119	-2.108	-2.099	-2.088	-2.076	-2.065	-2.055	-2.044	-2.033	-2.022	-2.011	-2.000	-1.990	-1.980	-1.970	-1.959	-1.949	-1.938	-1.929	-1.919	-1.909	-1.899	-1.891	-1.881	-1.874	-1.864	-1.856	-1.848	-1.841	-1.834	-1.826	-1.820	-1.812	-1.808	-1.801	-1.795	-1.790	-1.784	-1.779	-1.772	-1.769	-1.764	-1.760	-1.755	-1.750	-1.746	-1.742	-1.740	-1.736	-1.732	-1.729	-1.726	-1.722	-1.719	-1.716	-1.712	-1.710	-1.705	-1.702	-1.698	-1.695	-1.691	-1.688	-1.682	-1.679	-1.675	-1.670	-1.666	-1.661	-1.656	-1.652	-1.646	-1.641	-1.636	-1.631	-1.625	-1.619	-1.614	-1.608	-1.601	-1.595	-1.589	-1.581	-1.575	-1.566	-1.560	-1.552	-1.545	-1.538	-1.530	-1.522	-1.515	-1.506	-1.499	-1.490	-1.482	-1.474	-1.465	-1.456	-1.448	-1.439	-1.430	-1.420	-1.411	-1.402	-1.394	-1.384	-1.374	-1.364	-1.355	-1.345	-1.334	-1.324	-1.314	-1.304	-1.292	-1.282	-1.271	-1.260	-1.249	-1.238	-1.226	-1.215	-1.202	-1.191	-1.179	-1.168	-1.155	-1.144	-1.131	-1.119	-1.106	-1.094	-1.081	-1.069	-1.056	-1.044	-1.031	-1.019	-1.005	-0.992	-0.979	-0.968	-0.954	-0.942	-0.929	-0.916	-0.904	-0.890	-0.878	-0.866	-0.855	-0.842	-0.831	-0.820	-0.806	-0.795	-0.784	-0.772	-0.761	-0.751	-0.740	-0.730	-0.719	-0.709	-0.699	-0.689	-0.679	-0.669	-0.660	-0.650	-0.641	-0.631	-0.622	-0.615	-0.606	-0.596	-0.589	-0.581	-0.572	-0.565	-0.556	-0.550	-0.542	-0.535	-0.529	-0.521	-0.514	-0.506	-0.500	-0.492	-0.485	-0.479	-0.471	-0.465	-0.458	-0.451	-0.445	-0.438	-0.431	-0.424	-0.419	-0.411	-0.405	-0.399	-0.392	-0.385	-0.379	-0.371	-0.365	-0.359	-0.352	-0.346	-0.340	-0.332	-0.326	-0.320	-0.314	-0.308	-0.301	-0.295	-0.289	-0.284	-0.278	-0.272	-0.266	-0.261	-0.256	-0.250	-0.245	-0.241	-0.236	-0.231	-0.228	-0.224	-0.221	-0.218	-0.214	-0.210	-0.208	-0.206	-0.202	-0.201	-0.200	-0.198	-0.198	-0.196	-0.196	-0.195	-0.195	-0.195	-0.196	-0.196	-0.198	-0.199	-0.202	-0.204	-0.206	-0.209	-0.211	-0.215	-0.219	-0.222	-0.226	-0.230	-0.235	-0.239	-0.245	-0.250	-0.255	-0.260	-0.265	-0.271	-0.278	-0.282	-0.289	-0.294	-0.300	-0.306	-0.312	-0.319	-0.325	-0.331	-0.336	-0.342	-0.349	-0.354	-0.360	-0.365	-0.370	-0.375	-0.380	-0.385	-0.390	-0.395	-0.399	-0.401	-0.405	-0.409	-0.411	-0.414	-0.415	-0.416	-0.419	-0.420	-0.420	-0.420	-0.420	-0.420	-0.420	-0.418	-0.416	-0.415	-0.411	-0.409	-0.405	-0.402	-0.399	-0.395	-0.390	-0.386	-0.381	-0.375	-0.370	-0.364	-0.358	-0.352	-0.345	-0.340	-0.332	-0.326	-0.319	-0.312	-0.305	-0.298	-0.291	-0.284	-0.276	-0.269	-0.262	-0.256	-0.250	-0.242	-0.236	-0.231	-0.224	-0.219	-0.214	-0.208	-0.204	-0.199	-0.195	-0.191	-0.188	-0.184	-0.181	-0.179	-0.176	-0.175	-0.175	-0.174	-0.175	-0.175	-0.176	-0.178	-0.179	-0.181	-0.185	-0.188	-0.192	-0.198	-0.202	-0.209	-0.214	-0.221	-0.229	-0.236	-0.245	-0.255	-0.264	-0.275	-0.285	-0.298	-0.309	-0.320	-0.334	-0.348	-0.360	-0.375	-0.391	-0.405	-0.421	-0.438	-0.454	-0.471	-0.489	-0.506	-0.524	-0.542	-0.561	-0.579	-0.599	-0.619	-0.638	-0.658	-0.676	-0.696	-0.716	-0.736	-0.756	-0.776	-0.796	-0.816	-0.836	-0.856	-0.875	-0.895	-0.914	-0.934	-0.952	-0.972	-0.990	-1.009	-1.026	-1.044	-1.061	-1.079	-1.095	-1.112	-1.129	-1.144	100.000	5.000	2.000	1.000	7.000	0.000	0.000	0.000	0.000	0.000	0.000	0.000	0.000	0.000	0.000	0.000	0.000	0.000	-1.944	-1.988	-2.033	-2.076	-2.120	-2.166	-2.209	-2.254	-2.298	-2.340	-2.384	-2.426	-2.469	-2.510	-2.552	-2.592	-2.634	-2.675	-2.714	-2.751	-2.790	-2.828	-2.865	-2.901	-2.936	-2.971	-3.005	-3.038	-3.070	-3.102	-3.132	-3.162	-3.191	-3.220	-3.248	-3.272	-3.300	-3.325	-3.349	-3.371	-3.395	-3.416	-3.438	-3.456	-3.476	-3.496	-3.514	-3.531	-3.549	-3.565	-3.580	-3.595	-3.609	-3.622	-3.636	-3.649	-3.661	-3.671	-3.682	-3.694	-3.704	-3.714	-3.722	-3.731	-3.740	-3.748	-3.755	-3.762	-3.770	-3.776	-3.782	-3.788	-3.792	-3.798	-3.802	-3.806	-3.810	-3.814	-3.816	-3.820	-3.822	-3.825	-3.826	-3.826	-3.828	-3.829	-3.829	-3.826	-3.826	-3.824	-3.822	-3.820	-3.818	-3.812	-3.810	-3.805	-3.801	-3.795	-3.789	-3.782	-3.775	-3.768	-3.760	-3.752	-3.742	-3.734	-3.724	-3.714	-3.702	-3.691	-3.679	-3.668	-3.654	-3.641	-3.628	-3.612	-3.598	-3.584	-3.568	-3.551	-3.535	-3.519	-3.501	-3.484	-3.466	-3.448	-3.429	-3.410	-3.391	-3.370	-3.350	-3.329	-3.308	-3.286	-3.265	-3.242	-3.220	-3.198	-3.174	-3.151	-3.128	-3.102	-3.078	-3.052	-3.028	-3.001	-2.975	-2.948	-2.921	-2.894	-2.866	-2.839	-2.810	-2.781	-2.751	-2.722	-2.694	-2.662	-2.632	-2.602	-2.571	-2.540	-2.509	-2.478	-2.445	-2.414	-2.380	-2.349	-2.315	-2.282	-2.249	-2.216	-2.184	-2.150	-2.118	-2.082	-2.050	-2.016	-1.982	-1.950	-1.916	-1.884	-1.850	-1.818	-1.784	-1.751	-1.720	-1.688	-1.654	-1.622	-1.591	-1.560	-1.529	-1.496	-1.466	-1.436	-1.406	-1.376	-1.346	-1.318	-1.289	-1.260	-1.232	-1.205	-1.178	-1.151	-1.124	-1.098	-1.072	-1.048	-1.022	-0.998	-0.974	-0.950	-0.926	-0.902	-0.880	-0.859	-0.836	-0.815	-0.794	-0.772	-0.752	-0.732	-0.714	-0.695	-0.676	-0.656	-0.639	-0.621	-0.604	-0.586	-0.570	-0.554	-0.538	-0.521	-0.505	-0.490	-0.475	-0.460	-0.445	-0.430	-0.416	-0.402	-0.388	-0.372	-0.359	-0.346	-0.331	-0.318	-0.305	-0.291	-0.278	-0.264	-0.251	-0.239	-0.225	-0.212	-0.198	-0.185	-0.171	-0.160	-0.146	-0.132	-0.120	-0.108	-0.095	-0.081	-0.069	-0.055	-0.044	-0.030	-0.019	-0.006	0.006	0.019	0.030	0.042	0.052	0.064	0.075	0.086	0.096	0.105	0.115	0.125	0.134	0.141	0.150	0.158	0.165	0.170	0.176	0.181	0.186	0.190	0.194	0.196	0.199	0.200	0.200	0.200	0.200	0.199	0.196	0.192	0.189	0.185	0.180	0.174	0.166	0.160	0.151	0.142	0.134	0.124	0.111	0.101	0.089	0.076	0.062	0.049	0.034	0.019	0.004	-0.012	-0.028	-0.045	-0.062	-0.080	-0.098	-0.115	-0.134	-0.152	-0.171	-0.190	-0.209	-0.228	-0.248	-0.268	-0.286	-0.306	-0.326	-0.345	-0.364	-0.384	-0.402	-0.421	-0.440	-0.459	-0.478	-0.496	-0.514	-0.532	-0.550	-0.569	-0.585	-0.602	-0.620	-0.636	-0.654	-0.669	-0.685	-0.701	-0.718	-0.732	-0.749	-0.762	-0.778	-0.792	-0.808	-0.821	-0.835	-0.849	-0.864	-0.876	-0.890	-0.902	-0.916	-0.929	-0.941	-0.955	-0.968	-0.980	-0.991	-1.005	-1.016	-1.028	-1.040	-1.052	-1.064	-1.075	-1.086	-1.098	-1.108	-1.120	-1.130	-1.141	-1.151	-1.162	-1.172	-1.182	-1.192	-1.201	-1.211	-1.221	-1.230	-1.239	-1.248	-1.256	-1.266	-1.274	-1.284	-1.291	-1.299	-1.308	-1.315	-1.321	-1.329	-1.338	-1.344	-1.351	-1.358	-1.365	-1.371	-1.379	-1.385	-1.391	-1.398	-1.404	-1.410	-1.416	-1.421	-1.428	-1.435	-1.441	-1.446	-1.454	-1.460	-1.466	-1.472	-1.479	-1.486	-1.494	-1.501	-1.509	-1.515	-1.522	-1.530	-1.539	-1.546	-1.555	-1.564	-1.572	-1.582	-1.591	-1.601	-1.610	-1.620	-1.630	-1.641	-1.650	-1.661	-1.671	-1.682	-1.694	-1.704	-1.716	-1.726	-1.739	-1.749	-1.760	-1.771	-1.782	-1.795	-1.806	-1.816	-1.828	-1.838	-1.849	-1.859	-1.869	-1.879	-1.888	-1.898	-1.906	-1.915	-1.922	-1.930	-1.938	-1.945	-1.951	-1.958	-1.962	-1.969	-1.972	-1.976	-1.979	-1.982	-1.985	-1.986	-1.986	-1.988	-1.988	-1.986	-1.985	-1.984	-1.981	-1.978	-1.974	-1.970	-1.965	-1.960	-1.955	-1.949	-1.941	-1.932	-1.925	-1.916	-1.909	-1.899	-1.890	-1.879	-1.869	-1.858	-1.846	-1.834	-1.822	-1.810	-1.798	-1.785	-1.772	-1.758	-1.744	-1.730	-1.716	-1.701	-1.688	-1.672	-1.659	-1.644	-1.629	-1.614	-1.599	-1.582	-1.568	-1.552	-1.538	-1.522	-1.506	-1.491	-1.476	-1.461	-1.445	-1.430	-1.415	-1.399	-1.384	-1.369	-1.354	-1.338	-1.324	-1.309	-1.294	-1.279	-1.264	-1.250	-1.236	-1.221	-1.208	-1.194	-1.180	-1.166	-1.152	-1.140	-1.128	-1.114	-1.102	-1.090	-1.079	-1.068	-1.055	-1.044	-1.034	-1.024	-1.014	-1.004	-0.994	-0.986	-0.978	-0.969	-0.962	-0.954	-0.946	-0.941	-0.935	-0.929	-0.924	-0.920	-0.915	-0.911	-0.909	-0.905	-0.902	-0.901	-0.899	-0.898	-0.898	-0.898	-0.898	-0.898	-0.899	-0.900	-0.901	-0.904	-0.906	-0.908	-0.910	-0.914	-0.918	-0.920	-0.924	-0.926	-0.931	-0.934	-0.939	-0.942	-0.946	-0.951	-0.955	-0.959	-0.962	-0.966	-0.969	-0.972	-0.976	-0.978	-0.980	-0.981	-0.985	-0.985	-0.986	-0.988	-0.988	-0.989	-0.989	-0.988	-0.986	-0.985	-0.984	-0.981	-0.979	-0.976	-0.972	-0.969	-0.965	-0.960	-0.955	-0.951	-0.946	-0.940	-0.935	-0.929	-0.922	-0.916	-0.910	-0.904	-0.896	-0.890	-0.884	-0.876	-0.870	-0.862	-0.856	-0.849	-0.842	-0.836	-0.830	-0.825	-0.819	-0.814	-0.809	-0.802	-0.799	-0.794	-0.789	-0.785	-0.781	-0.779	-0.776	-0.772	-0.771	-0.768	-0.766	-0.765	-0.764	-0.764	-0.761	-0.762	-0.761	-0.761	-0.761	-0.761	-0.761	-0.761	-0.762	-0.764	-0.764	-0.764	-0.765	-0.765	-0.766	-0.766	-0.766	-0.766	-0.768	-0.766	-0.766	-0.766	-0.766	-0.765	-0.764	-0.761	-0.760	-0.758	-0.755	-0.754	-0.751	-0.748	-0.744	-0.741	-0.736	-0.732	-0.728	-0.722	-0.718	-0.712	-0.706	-0.701	-0.694	-0.688	-0.680	-0.674	-0.668	-0.659	-0.651	-0.644	-0.636	-0.626	-0.619	-0.610	-0.601	-0.592	-0.582	-0.574	-0.564	-0.554	-0.544	-0.535	-0.525	-0.515	-0.505	-0.495	-0.484	-0.474	-0.464	-0.452	-0.440	-0.430	-0.419	-0.408	-0.395	-0.384	-0.371	-0.360	-0.348	-0.335	-0.322	-0.310	-0.298	-0.284	-0.270	-0.258	-0.244	-0.230	-0.215	-0.201	-0.188	-0.172	-0.158	-0.142	-0.128	-0.112	-0.096	-0.081	-0.065	-0.049	-0.034	-0.018	-0.001	0.015	0.031	0.048	0.064	0.081	0.096	0.112	0.130	0.146	0.162	0.179	0.194	0.210	0.225	0.240	0.256	0.271	0.286	0.300	0.315	0.330	0.344	0.359	0.372	0.385	0.400	0.412	0.426	0.438	0.451	0.464	0.475	0.488	0.499	0.510	0.521	0.534	0.545	0.555	0.568	0.578	0.589	0.599	0.609	0.620	0.630	0.640	0.651	0.661	0.672	0.682	0.692	0.702	0.714	0.725	0.735	0.745	0.758	0.768	0.779	0.789	0.801	0.811	0.822	0.835	0.845	0.858	0.869	0.881	0.891	0.904	0.916	0.926	0.939	0.951	0.961	0.974	0.985	0.996	1.008	1.019	1.030	1.040	1.050	1.061	1.071	1.081	1.090	1.100	1.109	1.118	1.125	1.134	1.141	1.150	1.156	1.162	1.170	1.175	1.180	1.186	1.191	1.195	1.200	1.202	1.205	1.209	1.210	1.212	1.214	1.216	1.216	1.216	1.218	1.218	1.216	1.216	1.215	1.214	1.211	1.210	1.209	1.205	1.204	1.201	1.198	1.195	1.192	1.188	1.186	1.181	1.178	1.175	1.171	1.168	1.164	1.160	1.156	1.152	1.149	1.145	1.141	1.139	1.134	1.130	1.128	1.124	1.120	1.118	1.114	1.111	1.108	1.105	1.102	1.099	1.096	1.094	1.090	1.088	1.084	1.082	1.080	1.076	1.074	1.071	1.069	1.066	1.064	1.060	1.058	1.055	1.052	1.050	1.048	1.045	1.042	1.040	1.038	1.035	1.031	1.030	1.026	1.024	1.021	1.018	1.015	1.014	1.010	1.006	1.005	1.002	0.999	0.996	0.994	0.991	0.988	0.986	0.984	0.981	0.978	0.976	0.974	0.971	0.969	0.966	0.965	0.962	0.961	0.959	0.956	0.955	0.954	0.951	0.951	0.949	0.948	0.948	0.946	0.945	0.944	0.942	0.942	0.942	0.942	0.942	0.942	0.942	0.942	0.942	0.942	0.944	0.945	0.946	0.948	0.948	0.949	0.951	0.951	0.952	0.955	0.956	0.959	0.961	0.964	0.966	0.969	0.971	0.974	0.978	0.980	0.984	0.988	0.990	0.995	0.999	1.001	1.006	1.010	1.015	1.019	1.022	1.028	1.032	1.036	1.041	1.048	1.052	1.058	1.062	1.068	1.072	1.078	1.084	1.089	1.095	1.101	1.106	1.112	1.118	1.122	1.130	1.135	1.141	1.148	1.152	1.159	1.165	1.170	1.176	1.181	1.188	1.192	1.198	1.205	1.210	1.215	1.220	1.225	1.231	1.236	1.241	1.246	1.250	1.255	1.260	1.264	1.269	1.272	1.278	1.281	1.285	1.289	1.294	1.298	1.301	1.304	1.308	1.310	1.314	1.318	1.320	1.322	1.326	1.329	1.331	1.334	1.336	1.338	1.340	1.342	1.345	1.346	1.349	1.350	1.352	1.355	1.356	1.358	1.359	1.361	1.362	1.364	1.365	1.365	1.366	1.368	1.369	1.370	1.371	1.371	1.372	1.374	1.374	1.375	1.375	1.376	1.376	1.378	1.378	1.379	1.379	1.379	1.379	1.380	1.380	1.380	1.380	1.381	1.381	1.382	1.382	1.382	1.382	1.384	1.382	1.384	1.384	1.384	1.385	1.385	1.386	1.385	1.386	1.386	1.386	1.388	1.388	1.388	1.388	1.389	1.389	1.389	1.388	1.388	1.388	1.388	1.388	1.386	1.388	1.386	1.386	1.385	1.384	1.382	1.382	1.380	1.379	1.378	1.375	1.374	1.372	1.370	1.368	1.366	1.362	1.360	1.358	1.354	1.351	1.348	1.345	1.340	1.338	1.332	1.329	1.324	1.320	1.316	1.312	1.306	1.301	1.298	1.292	1.288	1.282	1.279	1.274	1.268	1.264	1.259	1.254	1.249	1.245	1.240	1.235	1.231	1.226	1.222	1.219	1.214	1.210	1.208	1.202	1.200	1.196	1.194	1.191	1.188	1.185	1.184	1.180	1.179	1.176	1.175	1.174	1.172	1.171	1.170	1.170	1.169	1.168	1.168	1.166	1.166	1.166	1.165	1.165	1.164	1.164	1.164	1.162	1.161	1.161	1.161	1.160	1.159	1.156	1.156	1.154	1.152	1.150	1.149	1.145	1.142	1.139	1.135	1.131	1.128	1.122	1.118	1.112	1.105	1.099	1.092	1.086	1.079	1.071	1.062	1.052	1.044	1.035	1.024	1.014	1.002	0.991	0.980	0.968	0.955	0.942	0.929	0.916	0.902	0.889	0.875	0.859	0.845	0.830	0.815	0.800	0.784	0.769	0.752	0.738	0.721	0.705	0.689	0.674	0.658	0.641	0.625	0.610	0.594	0.578	0.564	0.549	0.534	0.519	0.502	0.489	0.475	0.461	0.446	0.434	0.421	0.408	0.395	0.382	0.371	0.360	0.348	0.336	0.326	0.316	0.305	0.296	0.286	0.278	0.270	0.261	0.254	0.245	0.238	0.231	0.226	0.220	0.215	0.209	0.204	0.200	0.198	0.194	0.191	0.189	0.186	0.185	0.184	0.182	0.182	0.184	0.184	0.185	0.186	0.190	0.191	0.195	0.199	0.202	0.209	0.214	0.220	0.226	0.232	0.240	0.248	0.256	0.265	0.274	0.284	0.295	0.306	0.318	0.329	0.341	0.354	0.366	0.380	0.394	0.408	0.422	0.438	0.452	0.469	0.484	0.500	0.518	0.532	0.550	0.568	0.582	0.601	0.619	0.635	0.654	0.670	0.689	0.705	0.722	0.741	0.759	0.775	0.794	0.811	0.828	0.845	0.861	0.879	0.895	0.911	0.929	0.944	0.960	0.975	0.991	1.006	1.021	1.035	1.050	1.064	1.078	1.091	1.106	1.119	1.131	1.144	1.156	1.169	1.180	1.191	1.204	1.214	1.226	1.236	1.246	1.259	1.269	1.279	1.289	1.298	1.308	1.318	1.326	1.336	1.345	1.355	1.364	1.372	1.381	1.390	1.399	1.408	1.418	1.426	1.435	1.444	1.454	1.462	1.471	1.481	1.490	1.500	1.509	1.519	1.529	1.538	1.548	1.558	1.568	1.579	1.589	1.599	1.610	1.620	1.630	1.642	1.652	1.662	1.674	1.686	1.696	1.708	1.719	1.730	1.740	1.752	1.764	1.775	1.785	1.796	1.808	1.819	1.829	1.839	1.849	1.859	1.869	1.879	1.888	1.896	1.905	1.915	1.922	1.930	1.938	1.944	1.951	1.958	1.964	1.969	1.972	1.978	1.981	1.984	1.986	1.989	1.990	1.991	1.991	1.992	1.991	1.989	1.988	1.985	1.981	1.978	1.972	1.968	1.962	1.954	1.948	1.940	1.931	1.921	1.911	1.901	1.891	1.880	1.869	1.855	1.844	1.829	1.815	1.801	1.788	1.771	1.756	1.740	1.725	1.708	1.691	1.674	1.658	1.640	1.622	1.605	1.588	1.569	1.551	1.534	1.516	1.498	1.480	1.462	1.445	1.429	1.412	1.395	1.379	1.362	1.346	1.331	1.316	1.301	1.288	1.272	1.259	1.246	1.235	1.221	1.210	1.200	1.189	1.179	1.170	1.161	1.154	1.145	1.139	1.132	1.128	1.122	1.118	1.114	1.111	1.109	1.106	1.105	1.105	1.106	1.106	1.108	1.110	1.112	1.115	1.119	1.122	1.126	1.132	1.138	1.144	1.150	1.156	1.165	1.172	1.180	1.188	1.196	1.205	1.214	1.222	1.231	1.242	1.251	1.260	1.269	1.279	1.288	1.298	1.308	1.315	1.324	1.332	1.341	1.349	1.356	1.364	1.371	1.376	1.382	1.389	1.394	1.399	1.402	1.408	1.410	1.414	1.415	1.418	1.418	1.419	1.419	1.419	1.418	1.415	1.414	1.410	1.406	1.402	1.400	1.394	1.389	1.384	1.378	1.370	1.364	1.356	1.349	1.341	1.331	1.324	1.315	1.306	1.295	1.286	1.276	1.266	1.256	1.246	1.236	1.226	1.215	1.206	1.195	1.185	1.174	1.164	1.154	1.144	1.134	1.124	1.115	1.105	1.095	1.086	1.078	1.068	1.059	1.050	1.041	1.034	1.026	1.018	1.011	1.002	0.996	0.988	0.981	0.975	0.969	0.961	0.955	0.950	0.944	0.938	0.932	0.928	0.921	0.916	0.911	0.906	0.900	0.896	0.891	0.886	0.882	0.878	0.871	0.868	0.864	0.859	0.854	0.849	0.844	0.839	0.832	0.829	0.824	0.818	0.812	0.806	0.801	0.795	0.790	0.784	0.779	0.772	0.765	0.758	0.751	0.745	0.738	0.730	0.722	0.715	0.708	0.699	0.691	0.684	0.675	0.666	0.658	0.649	0.639	0.630	0.621	0.611	0.602	0.592	0.584	0.574	0.564	0.555	0.545	0.536	0.526	0.516	0.507	0.499	0.488	0.479	0.470	0.461	0.452	0.444	0.435	0.428	0.419	0.412	0.404	0.396	0.390	0.382	0.378	0.370	0.365	0.360	0.355	0.349	0.344	0.340	0.336	0.332	0.331	0.329	0.326	0.324	0.321	0.320	0.320	0.319	0.319	0.319	0.320	0.321	0.321	0.322	0.325	0.326	0.329	0.331	0.335	0.338	0.340	0.345	0.348	0.351	0.355	0.360	0.364	0.369	0.374	0.379	0.384	0.389	0.392	0.398	0.402	0.408	0.412	0.418	0.422	0.428	0.432	0.436	0.441	0.445	0.450	0.454	0.460	0.462	0.466	0.470	0.474	0.478	0.480	0.484	0.486	0.490	0.492	0.494	0.496	0.499	0.500	0.501	0.502	0.502	0.504	0.504	0.504	0.504	0.504	0.502	0.501	0.500	0.499	0.498	0.495	0.494	0.491	0.489	0.486	0.482	0.479	0.475	0.471	0.466	0.462	0.458	0.452	0.448	0.442	0.435	0.430	0.424	0.416	0.410	0.402	0.395	0.388	0.379	0.370	0.362	0.355	0.345	0.335	0.326	0.318	0.308	0.298	0.288	0.276	0.266	0.255	0.244	0.234	0.222	0.211	0.200	0.188	0.176	0.165	0.154	0.142	0.131	0.119	0.108	0.095	0.084	0.072	0.060	0.049	0.038	0.026	0.016	0.004	-0.008	-0.018	-0.028	-0.039	-0.049	-0.059	-0.069	-0.079	-0.088	-0.098	-0.106	-0.115	-0.122	-0.131	-0.139	-0.146	-0.152	-0.159	-0.166	-0.171	-0.176	-0.181	-0.188	-0.191	-0.194	-0.198	-0.201	-0.202	-0.204	-0.205	-0.205	-0.205	-0.205	-0.204	-0.202	-0.200	-0.196	-0.194	-0.188	-0.184	-0.179	-0.172	-0.165	-0.156	-0.149	-0.139	-0.129	-0.119	-0.108	-0.095	-0.082	-0.069	-0.055	-0.040	-0.024	-0.008	0.010	0.029	0.046	0.066	0.086	0.106	0.128	0.150	0.171	0.194	0.218	0.242	0.266	0.292	0.318	0.344	0.370	0.398	0.424	0.451	0.480	0.507	0.538	0.565	0.595	0.624	0.654	0.682	0.712	0.742	0.771	0.802	0.831	0.861	0.891	0.921	0.951	0.981	1.011	1.041	1.071	1.100	1.130	1.159	1.188	1.218	1.246	1.274	1.302	1.331	1.359	1.386	1.415	1.442	1.470	1.498	1.522	1.550	1.576	1.602	1.628	1.652	1.679	1.704	1.728	1.751	1.776	1.800	1.824	1.846	1.869	1.891	1.914	1.935	1.956	1.978	1.998	2.018	2.036	2.055	2.075	2.092	2.110	2.126	2.144	2.160	2.175	2.191	2.205	2.218	2.232	2.245	2.256	2.269	2.279	2.290	2.300	2.309	2.316	2.325	2.332	2.339	2.344	2.349	2.355	2.359	2.362	2.365	2.366	2.369	2.369	2.370	2.368	2.368	2.365	2.364	2.361	2.358	2.354	2.349	2.344	2.338	2.331	2.326	2.319	2.311	2.302	2.294	2.285	2.276	2.266	2.256	2.245	2.235	2.224	2.212	2.200	2.189	2.176	2.165	2.151	2.139	2.126	2.112	2.099	2.086	2.072	2.059	2.045	2.031	2.018	2.004	1.990	1.975	1.961	1.948	1.934	1.919	1.906	1.892	1.879	1.865	1.851	1.838	1.825	1.811	1.798	1.784	1.770	1.758	1.745	1.731	1.720	1.706	1.694	1.681	1.668	1.655	1.642	1.629	1.618	1.605	1.591	1.579	1.566	1.552	1.540	1.526	1.514	1.500	1.486	1.472	1.459	1.445	1.430	1.416	1.401	1.388	1.372	1.356	1.340	1.325	1.309	1.292	1.275	1.259	1.240	1.222	1.205	1.186	1.169	1.149	1.130	1.111	1.091	1.071	1.051	1.030	1.009	0.989	0.968	0.945	0.924	0.901	0.879	0.858	0.835	0.812	0.790	0.768	0.745	0.722	0.700	0.678	0.656	0.634	0.611	0.590	0.568	0.546	0.525	0.504	0.484	0.462	0.442	0.424	0.404	0.386	0.369	0.350	0.334	0.316	0.301	0.286	0.271	0.258	0.244	0.232	0.220	0.209	0.199	0.189	0.180	0.172	0.165	0.159	0.152	0.149	0.145	0.141	0.139	0.139	0.138	0.138	0.139	0.140	0.144	0.148	0.151	0.155	0.161	0.166	0.174	0.180	0.188	0.196	0.205	0.214	0.224	0.234	0.244	0.254	0.265	0.276	0.286	0.298	0.309	0.319	0.330	0.341	0.352	0.362	0.374	0.384	0.392	0.402	0.411	0.421	0.429	0.436	0.444	0.450	0.456	0.462	0.466	0.471	0.475	0.478	0.480	0.481	0.482	0.482	0.482	0.481	0.480	0.478	0.474	0.470	0.466	0.461	0.456	0.450	0.444	0.438	0.429	0.422	0.414	0.405	0.396	0.388	0.378	0.369	0.359	0.349	0.339	0.330	0.319	0.310	0.300	0.290	0.281	0.272	0.264	0.255	0.246	0.239	0.231	0.224	0.218	0.211	0.206	0.201	0.198	0.192	0.190	0.188	0.186	0.184	0.184	0.185	0.185	0.188	0.190	0.192	0.198	0.202	0.209	0.215	0.222	0.230	0.240	0.250	0.261	0.272	0.285	0.298	0.312	0.328	0.344	0.360	0.378	0.396	0.415	0.435	0.456	0.478	0.500	0.522	0.546	0.571	0.596	0.622	0.649	0.676	0.704	0.731	0.761	0.790	0.820	0.851	0.881	0.914	0.945	0.978	1.010	1.041	1.075	1.109	1.142	1.176	1.210	1.242	1.276	1.310	1.344	1.376	1.410	1.442	1.476	1.508	1.540	1.571	1.601	1.632	1.662	1.691	1.720	1.748	1.775	1.800	1.826	1.851	1.875	1.898	1.919	1.939	1.959	1.978	1.995	2.011	2.025	2.039	2.052	2.062	2.074	2.081	2.090	2.095	2.100	2.104	2.106	2.106	2.106	2.105	2.102	2.098	2.092	2.086	2.078	2.070	2.060	2.047	2.035	2.021	2.007	1.991	1.975	1.956	1.939	1.919	1.899	1.876	1.855	1.832	1.808	1.784	1.759	1.732	1.706	1.680	1.652	1.624	1.595	1.566	1.536	1.508	1.476	1.446	1.416	1.385	1.352	1.320	1.289	1.256	1.224	1.191	1.158	1.125	1.092	1.059	1.025	0.991	0.959	0.925	0.891	0.856	0.822	0.789	0.754	0.720	0.685	0.651	0.616	0.581	0.548	0.512	0.478	0.442	0.408	0.372	0.336	0.301	0.266	0.230	0.195	0.160	0.125	0.090	0.054	0.018	-0.019	-0.054	-0.090	-0.125	-0.161	-0.196	-0.232	-0.268	-0.304	-0.339	-0.374	-0.410	-0.445	-0.480	-0.515	-0.550	-0.585	-0.619	-0.654	-0.689	-0.722	-0.756	-0.790	-0.822	-0.856	-0.890	-0.921	-0.955	-0.988	-1.019	-1.050	-1.081	-1.112	-1.144	-1.172	-1.204	-1.234	-1.262	-1.291	-1.320	-1.349	-1.376	-1.405	-1.432	-1.460	-1.488	-1.514	-1.540	-1.565	-1.591	-1.618	-1.642	-1.668	-1.694	-1.719	-1.742	-1.766	-1.791	-1.815	-1.839	-1.862	-1.886	-1.910	-1.934	-1.956	-1.980	-2.004	-2.026	-2.050	-2.074	-2.098	-2.121	-2.145	-2.169	-2.191	-2.215	-2.239	-2.262	-2.286	-2.311	-2.336	-2.359	-2.384	-2.409	-2.434	-2.459	-2.484	-2.509	-2.534	-2.560	-2.584	-2.610	-2.636	-2.662	-2.689	-2.714	-2.740	-2.766	-2.792	-2.819	-2.845	-2.871	-2.898	-2.922	-2.950	-2.975	-3.001	-3.028	-3.052	-3.078	-3.104	-3.129	-3.154	-3.179	-3.204	-3.226	-3.251	-3.275	-3.298	-3.321	-3.342	-3.365	-3.386	-3.408	-3.428	-3.449	-3.469	-3.489	-3.508	-3.526	-3.544	-3.562	-3.578	-3.595	-3.611	-3.628	-3.641	-3.656	-3.670	-3.684	-3.696	-3.710	-3.720	-3.732	-3.744	-3.755	-3.765	-3.776	-3.784	-3.794	-3.802	-3.811	-3.820	-3.828	-3.834	-3.841	-3.849	-3.855	-3.861	-3.868	-3.874	-3.880	-3.885	-3.891	-3.896	-3.902	-3.908	-3.912	-3.919	-3.922	-3.928	-3.932	-3.938	-3.942	-3.948	-3.952	-3.959	-3.964	-3.969	-3.974	-3.979	-3.985	-3.990	-3.995	-4.001	-4.006	-4.011	-4.019	-4.025	-4.030	-4.037	-4.043	-4.050	-4.056	-4.064	-4.070	-4.076	-4.084	-4.091	-4.099	-4.108	-4.115	-4.122	-4.130	-4.138	-4.146	-4.155	-4.164	-4.172	-4.181	-4.190	-4.199	-4.208	-4.216	-4.226	-4.235	-4.245	-4.255	-4.265	-4.275	-4.284	-4.294	-4.305	-4.315	-4.325	-4.336	-4.348	-4.356	-4.369	-4.379	-4.390	-4.400	-4.411	-4.422	-4.432	-4.442	-4.455	-4.465	-4.475	-4.485	-4.496	-4.506	-4.516	-4.526	-4.535	-4.544	-4.554	-4.562	-4.571	-4.580	-4.588	-4.595	-4.602	-4.609	-4.616	-4.622	-4.628	-4.634	-4.638	-4.642	-4.646	-4.649	-4.652	-4.654	-4.656	-4.658	-4.658	-4.658	-4.656	-4.655	-4.654	-4.650	-4.646	-4.642	-4.638	-4.631	-4.625	-4.618	-4.610	-4.601	-4.591	-4.581	-4.569	-4.559	-4.545	-4.532	-4.518	-4.502	-4.486	-4.470	-4.452	-4.434	-4.415	-4.395	-4.375	-4.354	-4.331	-4.309	-4.285	-4.260	-4.235	-4.209	-4.184	-4.156	-4.128	-4.100	-4.070	-4.040	-4.010	-3.978	-3.948	-3.915	-3.882	-3.849	-3.815	-3.780	-3.745	-3.710	-3.675	-3.638	-3.602	-3.565	-3.528	-3.489	-3.451	-3.414	-3.375	-3.336	-3.296	-3.258	-3.216	-3.178	-3.136	-3.096	-3.056	-3.015	-2.974	-2.932	-2.892	-2.850	-2.809	-2.768	-2.725	-2.684	-2.641	-2.600	-2.559	-2.518	-2.475	-2.434	-2.391	-2.349	-2.308	-2.266	-2.224	-2.182	-2.140	-2.099	-2.058	-2.015	-1.975	-1.932	-1.891	-1.851	-1.810	-1.770	-1.729	-1.689	-1.649	-1.609	-1.570	-1.530	-1.490	-1.451	-1.414	-1.374	-1.336	-1.299	-1.260	-1.224	-1.186	-1.150	-1.114	-1.078	-1.042	-1.008	-0.972	-0.939	-0.904	-0.870	-0.839	-0.805	-0.774	-0.741	-0.711	-0.680	-0.650	-0.621	-0.592	-0.564	-0.536	-0.509	-0.482	-0.456	-0.431	-0.405	-0.381	-0.358	-0.334	-0.310	-0.289	-0.266	-0.245	-0.225	-0.205	-0.185	-0.168	-0.148	-0.130	-0.114	-0.096	-0.080	-0.064	-0.049	-0.034	-0.020	-0.005	0.009	0.021	0.035	0.046	0.059	0.071	0.082	0.094	0.105	0.114	0.124	0.134	0.145	0.154	0.162	0.172	0.180	0.190	0.198	0.206	0.215	0.222	0.231	0.239	0.246	0.254	0.262	0.269	0.276	0.284	0.291	0.298	0.305	0.311	0.319	0.325	0.331	0.338	0.344	0.350	0.356	0.361	0.366	0.372	0.376	0.382	0.386	0.390	0.394	0.399	0.401	0.404	0.408	0.408	0.410	0.411	0.412	0.412	0.411	0.411	0.409	0.408	0.404	0.401	0.398	0.394	0.388	0.382	0.376	0.369	0.360	0.351	0.341	0.331	0.320	0.308	0.295	0.281	0.266	0.251	0.235	0.218	0.200	0.181	0.161	0.140	0.119	0.098	0.074	0.050	0.026	0.000	-0.026	-0.054	-0.081	-0.111	-0.140	-0.170	-0.202	-0.234	-0.266	-0.300	-0.334	-0.369	-0.404	-0.439	-0.476	-0.514	-0.550	-0.589	-0.628	-0.666	-0.706	-0.746	-0.786	-0.828	-0.869	-0.911	-0.952	-0.995	-1.036	-1.079	-1.121	-1.165	-1.208	-1.250	-1.292	-1.336	-1.379	-1.422	-1.465	-1.509	-1.551	-1.592	-1.635	-1.676	-1.719	-1.760	-1.800	-1.841	-1.881	-1.921	-1.960	-1.999	-2.038	-2.074	-2.111	-2.148	-2.182	-2.218	-2.252	-2.285	-2.319	-2.351	-2.382	-2.412	-2.442	-2.472	-2.500	-2.528	-2.554	-2.580	-2.605	-2.630	-2.652	-2.675	-2.698	-2.719	-2.739	-2.759	-2.778	-2.796	-2.812	-2.830	-2.846	-2.862	-2.876	-2.891	-2.905	-2.918	-2.930	-2.941	-2.952	-2.964	-2.974	-2.982	-2.992	-3.001	-3.010	-3.018	-3.025	-3.031	-3.039	-3.045	-3.050	-3.055	-3.060	-3.065	-3.069	-3.072	-3.076	-3.079	-3.081	-3.084	-3.085	-3.088	-3.088	-3.089	-3.089	-3.088	-3.086	-3.086	-3.084	-3.081	-3.079	-3.075	-3.071	-3.068	-3.062	-3.058	-3.052	-3.046	-3.039	-3.032	-3.024	-3.016	-3.008	-2.998	-2.989	-2.979	-2.968	-2.956	-2.944	-2.932	-2.920	-2.906	-2.892	-2.879	-2.864	-2.849	-2.832	-2.816	-2.800	-2.782	-2.766	-2.749	-2.730	-2.712	-2.692	-2.674	-2.654	-2.634	-2.614	-2.594	-2.572	-2.551	-2.530	-2.508	-2.486	-2.464	-2.441	-2.418	-2.395	-2.371	-2.348	-2.324	-2.299	-2.275	-2.250	-2.224	-2.199	-2.172	-2.146	-2.120	-2.092	-2.066	-2.039	-2.011	-1.984	-1.956	-1.928	-1.899	-1.870	-1.840	-1.811	-1.781	-1.751	-1.722	-1.691	-1.661	-1.630	-1.600	-1.570	-1.539	-1.506	-1.475	-1.445	-1.414	-1.382	-1.351	-1.320	-1.289	-1.258	-1.226	-1.196	-1.166	-1.134	-1.104	-1.075	-1.045	-1.015	-0.986	-0.958	-0.929	-0.900	-0.874	-0.846	-0.819	-0.792	-0.766	-0.740	-0.715	-0.691	-0.666	-0.644	-0.620	-0.598	-0.575	-0.554	-0.532	-0.512	-0.492	-0.472	-0.454	-0.435	-0.418	-0.400	-0.382	-0.366	-0.350	-0.335	-0.319	-0.304	-0.290	-0.276	-0.261	-0.248	-0.234	-0.221	-0.209	-0.198	-0.185	-0.172	-0.161	-0.149	-0.139	-0.126	-0.116	-0.105	-0.094	-0.082	-0.071	-0.061	-0.050	-0.039	-0.029	-0.018	-0.006	0.005	0.016	0.026	0.039	0.050	0.062	0.074	0.086	0.098	0.109	0.122	0.135	0.148	0.161	0.174	0.186	0.199	0.212	0.226	0.240	0.254	0.266	0.281	0.294	0.309	0.322	0.336	0.350	0.364	0.378	0.391	0.405	0.419	0.431	0.445	0.459	0.470	0.482	0.495	0.507	0.519	0.530	0.540	0.551	0.561	0.570	0.579	0.589	0.596	0.604	0.610	0.618	0.622	0.628	0.632	0.636	0.640	0.641	0.645	0.646	0.645	0.646	0.645	0.642	0.641	0.638	0.635	0.630	0.625	0.620	0.614	0.606	0.599	0.591	0.582	0.571	0.562	0.551	0.540	0.529	0.516	0.502	0.491	0.478	0.464	0.449	0.436	0.421	0.405	0.390	0.375	0.359	0.344	0.328	0.311	0.295	0.279	0.261	0.245	0.229	0.212	0.195	0.180	0.162	0.146	0.131	0.115	0.099	0.084	0.068	0.052	0.036	0.022	0.006	-0.008	-0.021	-0.036	-0.051	-0.065	-0.079	-0.091	-0.105	-0.118	-0.130	-0.142	-0.155	-0.168	-0.179	-0.191	-0.202	-0.215	-0.225	-0.236	-0.246	-0.258	-0.268	-0.279	-0.289	-0.299	-0.309	-0.318	-0.328	-0.336	-0.346	-0.355	-0.364	-0.374	-0.381	-0.390	-0.399	-0.408	-0.416	-0.424	-0.431	-0.440	-0.448	-0.456	-0.464	-0.470	-0.478	-0.484	-0.492	-0.499	-0.505	-0.512	-0.518	-0.524	-0.530	-0.538	-0.542	-0.548	-0.554	-0.560	-0.565	-0.570	-0.576	-0.580	-0.585	-0.591	-0.595	-0.601	-0.605	-0.610	-0.615	-0.619	-0.624	-0.628	-0.631	-0.635	-0.640	-0.645	-0.649	-0.654	-0.659	-0.662	-0.668	-0.671	-0.678	-0.681	-0.688	-0.692	-0.699	-0.704	-0.710	-0.715	-0.721	-0.728	-0.734	-0.741	-0.748	-0.755	-0.762	-0.771	-0.779	-0.786	-0.796	-0.805	-0.814	-0.824	-0.832	-0.842	-0.852	-0.862	-0.872	-0.884	-0.894	-0.904	-0.915	-0.926	-0.936	-0.949	-0.960	-0.970	-0.981	-0.992	-1.004	-1.014	-1.025	-1.035	-1.045	-1.056	-1.066	-1.075	-1.085	-1.094	-1.104	-1.111	-1.120	-1.126	-1.135	-1.140	-1.148	-1.154	-1.159	-1.162	-1.168	-1.171	-1.175	-1.176	-1.179	-1.180	-1.181	-1.182	-1.181	-1.181	-1.180	-1.178	-1.175	-1.171	-1.168	-1.164	-1.159	-1.152	-1.146	-1.140	-1.132	-1.125	-1.118	-1.109	-1.099	-1.091	-1.081	-1.071	-1.060	-1.049	-1.038	-1.025	-1.014	-1.001	-0.989	-0.976	-0.962	-0.949	-0.935	-0.920	-0.906	-0.892	-0.879	-0.862	-0.849	-0.834	-0.818	-0.804	-0.788	-0.772	-0.758	-0.741	-0.725	-0.710	-0.694	-0.679	-0.662	-0.648	-0.630	-0.615	-0.600	-0.584	-0.568	-0.552	-0.538	-0.521	-0.505	-0.490	-0.476	-0.460	-0.445	-0.431	-0.416	-0.402	-0.388	-0.375	-0.361	-0.348	-0.334	-0.321	-0.309	-0.296	-0.285	-0.274	-0.262	-0.252	-0.241	-0.232	-0.222	-0.214	-0.206	-0.198	-0.190	-0.185	-0.179	-0.172	-0.168	-0.162	-0.160	-0.155	-0.154	-0.151	-0.150	-0.149	-0.149	-0.149	-0.150	-0.151	-0.154	-0.156	-0.160	-0.164	-0.169	-0.172	-0.179	-0.185	-0.190	-0.198	-0.205	-0.211	-0.219	-0.228	-0.235	-0.245	-0.252	-0.262	-0.271	-0.281	-0.290	-0.299	-0.309	-0.319	-0.329	-0.336	-0.346	-0.355	-0.364	-0.372	-0.380	-0.389	-0.396	-0.404	-0.410	-0.416	-0.421	-0.428	-0.432	-0.438	-0.441	-0.445	-0.448	-0.450	-0.452	-0.454	-0.454	-0.454	-0.455	-0.452	-0.452	-0.450	-0.448	-0.446	-0.444	-0.440	-0.436	-0.431	-0.428	-0.422	-0.418	-0.412	-0.408	-0.401	-0.395	-0.389	-0.384	-0.378	-0.372	-0.365	-0.360	-0.354	-0.349	-0.342	-0.339	-0.332	-0.328	-0.324	-0.320	-0.315	-0.311	-0.309	-0.305	-0.302	-0.300	-0.298	-0.296	-0.295	-0.294	-0.294	-0.294	-0.292	-0.292	-0.294	-0.294	-0.295	-0.298	-0.299	-0.300	-0.301	-0.302	-0.305	-0.309	-0.310	-0.311	-0.314	-0.316	-0.318	-0.320	-0.321	-0.322	-0.324	-0.324	-0.325	-0.325	-0.325	-0.324	-0.324	-0.322	-0.320	-0.318	-0.316	-0.312	-0.309	-0.305	-0.300	-0.296	-0.291	-0.284	-0.278	-0.271	-0.264	-0.255	-0.246	-0.238	-0.229	-0.219	-0.209	-0.198	-0.186	-0.175	-0.162	-0.150	-0.138	-0.125	-0.112	-0.098	-0.084	-0.070	-0.056	-0.040	-0.025	-0.010	0.004	0.020	0.036	0.051	0.068	0.084	0.100	0.116	0.132	0.149	0.166	0.182	0.200	0.216	0.235	0.251	0.269	0.286	0.304	0.321	0.339	0.355	0.374	0.391	0.410	0.428	0.445	0.462	0.481	0.500	0.518	0.535	0.554	0.571	0.591	0.609	0.626	0.646	0.665	0.682	0.701	0.720	0.738	0.756	0.774	0.791	0.809	0.828	0.846	0.864	0.880	0.898	0.915	0.931	0.949	0.965	0.981	0.996	1.012	1.029	1.044	1.058	1.072	1.088	1.102	1.116	1.129	1.141	1.155	1.168	1.180	1.192	1.205	1.215	1.226	1.238	1.249	1.259	1.269	1.280	1.290	1.299	1.308	1.319	1.328	1.335	1.345	1.354	1.362	1.372	1.380	1.389	1.396	1.405	1.415	1.422	1.431	1.440	1.449	1.456	1.465	1.474	1.482	1.490	1.499	1.508	1.516	1.525	1.534	1.542	1.551	1.560	1.569	1.578	1.586	1.595	1.604	1.611	1.620	1.628	1.636	1.644	1.652	1.660	1.668	1.675	1.681	1.689	1.694	1.701	1.706	1.714	1.719	1.722	1.728	1.732	1.736	1.740	1.742	1.746	1.749	1.750	1.752	1.754	1.756	1.756	1.756	1.758	1.756	1.755	1.755	1.754	1.751	1.750	1.748	1.746	1.742	1.740	1.738	1.735	1.731	1.728	1.724	1.719	1.716	1.712	1.708	1.702	1.699	1.695	1.690	1.685	1.680	1.675	1.671	1.666	1.661	1.658	1.652	1.649	1.645	1.639	1.635	1.631	1.626	1.621	1.618	1.612	1.609	1.605	1.600	1.596	1.591	1.588	1.584	1.579	1.575	1.571	1.568	1.562	1.559	1.555	1.550	1.545	1.541	1.536	1.532	1.528	1.522	1.519	1.512	1.509	1.504	1.499	1.494	1.489	1.484	1.479	1.474	1.469	1.464	1.458	1.452	1.449	1.442	1.438	1.432	1.426	1.421	1.416	1.410	1.405	1.401	1.395	1.390	1.385	1.380	1.375	1.370	1.366	1.361	1.356	1.351	1.346	1.342	1.339	1.334	1.329	1.325	1.321	1.318	1.312	1.310	1.305	1.301	1.298	1.294	1.291	1.288	1.285	1.281	1.279	1.275	1.272	1.270	1.266	1.264	1.261	1.260	1.258	1.256	1.254	1.252	1.250	1.249	1.248	1.246	1.245	1.245	1.244	1.244	1.244	1.245	1.245	1.245	1.246	1.246	1.249	1.249	1.252	1.254	1.256	1.259	1.261	1.265	1.268	1.272	1.276	1.280	1.285	1.290	1.295	1.300	1.305	1.311	1.318	1.324	1.330	1.338	1.342	1.350	1.356	1.365	1.372	1.380	1.388	1.395	1.404	1.411	1.420	1.428	1.435	1.442	1.451	1.460	1.468	1.476	1.485	1.492	1.501	1.510	1.518	1.525	1.534	1.541	1.549	1.555	1.564	1.570	1.578	1.585	1.591	1.598	1.605	1.611	1.619	1.625	1.631	1.638	1.644	1.649	1.655	1.661	1.666	1.671	1.678	1.682	1.688	1.694	1.699	1.702	1.708	1.712	1.718	1.722	1.728	1.732	1.736	1.741	1.746	1.750	1.755	1.759	1.764	1.768	1.772	1.776	1.781	1.785	1.790	1.794	1.799	1.801	1.806	1.810	1.814	1.818	1.821	1.825	1.830	1.832	1.836	1.840	1.844	1.848	1.850	1.854	1.858	1.860	1.864	1.868	1.870	1.872	1.876	1.878	1.880	1.882	1.886	1.889	1.890	1.892	1.895	1.896	1.900	1.901	1.904	1.905	1.908	1.909	1.910	1.911	1.914	1.915	1.915	1.918	1.919	1.920	1.921	1.922	1.924	1.925	1.926	1.926	1.926	1.928	1.929	1.929	1.930	1.930	1.930	1.930	1.930	1.931	1.931	1.930	1.930	1.930	1.930	1.929	1.928	1.926	1.926	1.925	1.924	1.921	1.921	1.919	1.918	1.915	1.914	1.911	1.909	1.906	1.902	1.900	1.898	1.894	1.891	1.886	1.884	1.880	1.875	1.872	1.868	1.862	1.860	1.855	1.850	1.846	1.841	1.836	1.832	1.828	1.822	1.819	1.814	1.809	1.805	1.801	1.796	1.792	1.788	1.784	1.779	1.776	1.772	1.769	1.766	1.761	1.759	1.756	1.754	1.750	1.749	1.748	1.745	1.744	1.742	1.741	1.740	1.740	1.739	1.739	1.739	1.738	1.739	1.739	1.739	1.739	1.740	1.739	1.740	1.740	1.742	1.742	1.742	1.742	1.742	1.744	1.744	1.744	1.744	1.744	1.742	1.742	1.740	1.739	1.736	1.735	1.731	1.729	1.725	1.721	1.716	1.712	1.708	1.701	1.695	1.688	1.680	1.674	1.665	1.656	1.646	1.638	1.628	1.615	1.605	1.592	1.580	1.568	1.555	1.540	1.528	1.512	1.498	1.481	1.466	1.450	1.434	1.418	1.401	1.384	1.365	1.348	1.330	1.312	1.294	1.276	1.259	1.240	1.221	1.202	1.185	1.166	1.149	1.130	1.111	1.092	1.075	1.058	1.040	1.022	1.006	0.990	0.972	0.956	0.940	0.925	0.909	0.894	0.879	0.865	0.850	0.838	0.824	0.811	0.799	0.788	0.776	0.765	0.754	0.744	0.735	0.726	0.718	0.710	0.702	0.696	0.690	0.684	0.679	0.675	0.671	0.669	0.665	0.664	0.662	0.662	0.661	0.662	0.664	0.665	0.669	0.671	0.675	0.680	0.685	0.690	0.696	0.705	0.712	0.720	0.729	0.738	0.749	0.759	0.770	0.782	0.795	0.808	0.821	0.835	0.849	0.865	0.880	0.895	0.910	0.928	0.945	0.962	0.980	0.998	1.016	1.035	1.052	1.072	1.091	1.111	1.130	1.149	1.168	1.189	1.209	1.228	1.248	1.268	1.286	1.306	1.326	1.345	1.365	1.384	1.402	1.422	1.441	1.460	1.478	1.495	1.512	1.531	1.548	1.565	1.580	1.598	1.612	1.628	1.644	1.658	1.671	1.685	1.699	1.712	1.725	1.739	1.750	1.761	1.772	1.784	1.795	1.805	1.815	1.825	1.834	1.844	1.852	1.860	1.869	1.878	1.885	1.892	1.900	1.908	1.916	1.922	1.930	1.936	1.944	1.950	1.958	1.964	1.971	1.978	1.984	1.991	1.998	2.005	2.013	2.019	2.027	2.034	2.042	2.050	2.058	2.066	2.075	2.082	2.091	2.101	2.110	2.119	2.129	2.138	2.148	2.158	2.168	2.178	2.188	2.199	2.209	2.219	2.230	2.240	2.251	2.262	2.274	2.284	2.294	2.305	2.315	2.326	2.335	2.346	2.356	2.365	2.375	2.385	2.394	2.402	2.410	2.419	2.426	2.432	2.440	2.446	2.452	2.458	2.462	2.468	2.470	2.475	2.479	2.480	2.481	2.484	2.484	2.484	2.482	2.481	2.480	2.479	2.475	2.471	2.468	2.462	2.458	2.450	2.444	2.436	2.430	2.421	2.411	2.402	2.392	2.381	2.370	2.359	2.346	2.335	2.321	2.309	2.295	2.280	2.266	2.251	2.238	2.221	2.208	2.191	2.175	2.160	2.144	2.128	2.111	2.095	2.079	2.064	2.047	2.033	2.016	2.000	1.985	1.969	1.955	1.940	1.926	1.911	1.898	1.885	1.871	1.859	1.846	1.834	1.822	1.811	1.800	1.791	1.780	1.771	1.762	1.754	1.746	1.740	1.732	1.728	1.720	1.715	1.711	1.706	1.704	1.700	1.699	1.695	1.694	1.694	1.692	1.692	1.694	1.694	1.696	1.699	1.700	1.702	1.708	1.710	1.714	1.719	1.722	1.729	1.734	1.740	1.746	1.751	1.758	1.765	1.772	1.779	1.786	1.794	1.801	1.809	1.816	1.824	1.832	1.839	1.846	1.855	1.861	1.868	1.875	1.882	1.889	1.895	1.901	1.906	1.912	1.918	1.922	1.926	1.931	1.934	1.938	1.941	1.942	1.945	1.945	1.946	1.946	1.946	1.946	1.945	1.944	1.942	1.939	1.936	1.934	1.930	1.925	1.921	1.915	1.910	1.904	1.898	1.890	1.884	1.876	1.869	1.861	1.854	1.845	1.836	1.829	1.819	1.810	1.801	1.792	1.784	1.774	1.765	1.756	1.748	1.738	1.729	1.720	1.711	1.702	1.694	1.686	1.678	1.670	1.661	1.654	1.648	1.640	1.632	1.626	1.620	1.614	1.608	1.602	1.598	1.591	1.586	1.581	1.576	1.572	1.568	1.564	1.560	1.556	1.554	1.550	1.546	1.544	1.541	1.539	1.536	1.532	1.531	1.530	1.526	1.525	1.522	1.520	1.519	1.516	1.515	1.512	1.510	1.508	1.506	1.504	1.501	1.499	1.496	1.494	1.490	1.488	1.485	1.481	1.478	1.475	1.471	1.466	1.462	1.459	1.454	1.450	1.445	1.439	1.434	1.429	1.424	1.418	1.411	1.404	1.396	1.390	1.382	1.375	1.366	1.360	1.351	1.344	1.335	1.325	1.316	1.308	1.298	1.289	1.279	1.269	1.259	1.249	1.239	1.229	1.218	1.208	1.196	1.186	1.175	1.165	1.154	1.144	1.132	1.121	1.110	1.101	1.090	1.079	1.069	1.059	1.049	1.040	1.030	1.020	1.011	1.001	0.992	0.984	0.976	0.968	0.960	0.952	0.944	0.938	0.931	0.925	0.919	0.912	0.906	0.902	0.896	0.892	0.888	0.884	0.880	0.878	0.874	0.871	0.869	0.866	0.865	0.862	0.862	0.860	0.860	0.859	0.859	0.859	0.859	0.860	0.859	0.860	0.860	0.861	0.862	0.864	0.865	0.866	0.868	0.869	0.870	0.871	0.874	0.875	0.876	0.876	0.879	0.880	0.882	0.882	0.885	0.886	0.888	0.889	0.889	0.890	0.891	0.892	0.892	0.892	0.892	0.894	0.894	0.894	0.894	0.894	0.892	0.892	0.891	0.890	0.890	0.889	0.886	0.885	0.882	0.881	0.879	0.878	0.874	0.872	0.870	0.866	0.864	0.860	0.858	0.852	0.850	0.845	0.840	0.835	0.831	0.826	0.821	0.815	0.810	0.804	0.798	0.790	0.784	0.778	0.770	0.764	0.755	0.748	0.739	0.731	0.722	0.714	0.705	0.695	0.686	0.676	0.668	0.656	0.646	0.636	0.626	0.615	0.604	0.592	0.582	0.571	0.560	0.549	0.538	0.526	0.515	0.502	0.491	0.480	0.469	0.458	0.446	0.435	0.425	0.412	0.402	0.392	0.382	0.371	0.362	0.352	0.344	0.335	0.325	0.318	0.310	0.301	0.294	0.288	0.280	0.276	0.270	0.265	0.260	0.256	0.254	0.250	0.248	0.246	0.245	0.244	0.244	0.245	0.246	0.250	0.252	0.256	0.260	0.265	0.270	0.278	0.284	0.292	0.300	0.310	0.320	0.331	0.342	0.355	0.369	0.382	0.396	0.411	0.428	0.445	0.462	0.480	0.499	0.518	0.538	0.558	0.579	0.601	0.622	0.645	0.668	0.691	0.715	0.740	0.766	0.790	0.816	0.842	0.868	0.895	0.921	0.949	0.976	1.002	1.030	1.058	1.085	1.112	1.140	1.170	1.198	1.225	1.254	1.281	1.309	1.338	1.366	1.394	1.422	1.450	1.479	1.505	1.534	1.561	1.589	1.618	1.645	1.672	1.700	1.728	1.755	1.781	1.809	1.836	1.864	1.890	1.918	1.945	1.970	1.998	2.025	2.050	2.078	2.104	2.129	2.155	2.181	2.208	2.234	2.259	2.285	2.310	2.335	2.359	2.385	2.409	2.432	2.456	2.481	2.504	2.526	2.550	2.571	2.594	2.615	2.636	2.656	2.678	2.696	2.716	2.735	2.752	2.771	2.788	2.804	2.820	2.835	2.851	2.865	2.878	2.890	2.904	2.915	2.925	2.935	2.945	2.954	2.961	2.969	2.976	2.981	2.988	2.990	2.995	2.998	3.000	3.000	3.001	3.001	3.000	2.999	2.996	2.994	2.990	2.986	2.980	2.975	2.969	2.962	2.954	2.945	2.936	2.928	2.918	2.905	2.894	2.882	2.870	2.858	2.844	2.829	2.815	2.800	2.785	2.770	2.754	2.736	2.720	2.704	2.685	2.669	2.651	2.632	2.615	2.596	2.578	2.559	2.540	2.521	2.501	2.484	2.464	2.444	2.425	2.406	2.388	2.369	2.350	2.331	2.312	2.294	2.275	2.258	2.240	2.220	2.202	2.185	2.168	2.150	2.132	2.116	2.098	2.081	2.064	2.049	2.031	2.015	1.999	1.982	1.966	1.950	1.935	1.918	1.902	1.886	1.870	1.854	1.838	1.821	1.805	1.789	1.772	1.756	1.740	1.724	1.706	1.690	1.674	1.655	1.638	1.621	1.602	1.585	1.566	1.548	1.530	1.511	1.491	1.472	1.452	1.432	1.412	1.392	1.371	1.351	1.331	1.310	1.289	1.269	1.248	1.226	1.205	1.182	1.162	1.140	1.119	1.096	1.076	1.054	1.032	1.012	0.990	0.969	0.949	0.929	0.909	0.888	0.869	0.850	0.829	0.810	0.792	0.775	0.756	0.740	0.724	0.708	0.691	0.676	0.662	0.649	0.635	0.622	0.610	0.599	0.589	0.578	0.569	0.560	0.551	0.544	0.538	0.531	0.526	0.521	0.516	0.514	0.510	0.509	0.507	0.506	0.506	0.506	0.507	0.509	0.511	0.514	0.518	0.520	0.525	0.530	0.534	0.539	0.545	0.551	0.558	0.565	0.571	0.579	0.586	0.594	0.601	0.609	0.616	0.624	0.632	0.641	0.648	0.655	0.664	0.671	0.678	0.685	0.691	0.699	0.705	0.710	0.716	0.722	0.728	0.731	0.735	0.739	0.742	0.745	0.748	0.750	0.750	0.751	0.751	0.751	0.751	0.750	0.749	0.746	0.744	0.740	0.738	0.734	0.729	0.725	0.719	0.714	0.709	0.701	0.695	0.689	0.682	0.675	0.668	0.660	0.654	0.645	0.638	0.630	0.622	0.615	0.608	0.600	0.592	0.585	0.579	0.572	0.565	0.560	0.555	0.549	0.544	0.541	0.536	0.532	0.530	0.529	0.526	0.526	0.525	0.526	0.528	0.530	0.532	0.536	0.540	0.545	0.551	0.559	0.566	0.575	0.585	0.595	0.606	0.619	0.631	0.646	0.661	0.678	0.695	0.714	0.731	0.751	0.774	0.794	0.819	0.841	0.866	0.891	0.919	0.946	0.974	1.004	1.034	1.064	1.096	1.128	1.160	1.194	1.229	1.262	1.298	1.334	1.370	1.406	1.442	1.480	1.518	1.555	1.592	1.630	1.669	1.706	1.745	1.782	1.820	1.858	1.894	1.931	1.966	2.004	2.039	2.074	2.108	2.140	2.172	2.204	2.235	2.266	2.295	2.322	2.350	2.376	2.400	2.424	2.446	2.468	2.488	2.506	2.524	2.540	2.554	2.568	2.579	2.590	2.599	2.606	2.612	2.618	2.621	2.624	2.624	2.624	2.621	2.619	2.614	2.609	2.601	2.592	2.584	2.574	2.562	2.550	2.535	2.521	2.505	2.489	2.471	2.454	2.434	2.415	2.394	2.372	2.351	2.329	2.305	2.282	2.259	2.234	2.209	2.184	2.159	2.131	2.106	2.079	2.052	2.025	1.999	1.971	1.942	1.916	1.888	1.859	1.830	1.801	1.772	1.745	1.716	1.688	1.659	1.628	1.599	1.570	1.539	1.510	1.479	1.450	1.419	1.389	1.358	1.326	1.296	1.265	1.232	1.201	1.170	1.138	1.105	1.071	1.039	1.005	0.972	0.939	0.905	0.871	0.836	0.802	0.768	0.732	0.696	0.662	0.626	0.591	0.555	0.519	0.482	0.446	0.410	0.375	0.338	0.301	0.264	0.228	0.191	0.156	0.119	0.082	0.046	0.010	-0.026	-0.061	-0.096	-0.132	-0.168	-0.202	-0.238	-0.272	-0.305	-0.339	-0.372	-0.406	-0.439	-0.471	-0.504	-0.536	-0.568	-0.599	-0.629	-0.660	-0.690	-0.720	-0.750	-0.779	-0.808	-0.836	-0.864	-0.891	-0.920	-0.946	-0.972	-0.999	-1.026	-1.051	-1.078	-1.102	-1.128	-1.152	-1.179	-1.204	-1.228	-1.251	-1.278	-1.301	-1.325	-1.349	-1.374	-1.398	-1.421	-1.446	-1.471	-1.495	-1.520	-1.545	-1.569	-1.592	-1.618	-1.644	-1.669	-1.694	-1.720	-1.745	-1.770	-1.796	-1.822	-1.849	-1.876	-1.902	-1.929	-1.956	-1.984	-2.011	-2.039	-2.066	-2.095	-2.122	-2.150	-2.179	-2.206	-2.234	-2.262	-2.291	-2.319	-2.346	-2.375	-2.402	-2.430	-2.459	-2.486	-2.514	-2.541	-2.568	-2.594	-2.621	-2.648	-2.672	-2.699	-2.724	-2.749	-2.774	-2.798	-2.821	-2.844	-2.868	-2.890	-2.911	-2.934	-2.955	-2.975	-2.996	-3.015	-3.034	-3.052	-3.071	-3.089	-3.106	-3.122	-3.139	-3.155	-3.170	-3.185	-3.200	-3.214	-3.226	-3.240	-3.252	-3.266	-3.278	-3.290	-3.301	-3.312	-3.322	-3.334	-3.342	-3.352	-3.362	-3.371	-3.381	-3.390	-3.400	-3.409	-3.416	-3.425	-3.432	-3.441	-3.449	-3.456	-3.464	-3.472	-3.479	-3.488	-3.494	-3.502	-3.509	-3.516	-3.522	-3.530	-3.536	-3.544	-3.550	-3.558	-3.564	-3.571	-3.578	-3.585	-3.591	-3.599	-3.604	-3.611	-3.618	-3.625	-3.631	-3.638	-3.644	-3.651	-3.658	-3.664	-3.670	-3.676	-3.684	-3.690	-3.696	-3.704	-3.710	-3.716	-3.724	-3.730	-3.736	-3.744	-3.750	-3.758	-3.765	-3.771	-3.779	-3.786	-3.792	-3.801	-3.808	-3.816	-3.822	-3.831	-3.838	-3.846	-3.854	-3.862	-3.870	-3.878	-3.886	-3.895	-3.902	-3.911	-3.920	-3.928	-3.936	-3.944	-3.952	-3.960	-3.969	-3.976	-3.984	-3.992	-4.000	-4.008	-4.015	-4.022	-4.030	-4.037	-4.044	-4.050	-4.058	-4.062	-4.069	-4.075	-4.080	-4.085	-4.089	-4.094	-4.099	-4.101	-4.104	-4.108	-4.109	-4.111	-4.112	-4.112	-4.114	-4.114	-4.112	-4.111	-4.110	-4.106	-4.105	-4.100	-4.096	-4.091	-4.086	-4.079	-4.074	-4.066	-4.059	-4.049	-4.040	-4.030	-4.019	-4.008	-3.995	-3.982	-3.969	-3.955	-3.939	-3.924	-3.908	-3.890	-3.872	-3.854	-3.835	-3.815	-3.794	-3.772	-3.750	-3.726	-3.704	-3.679	-3.654	-3.628	-3.601	-3.575	-3.548	-3.519	-3.489	-3.460	-3.429	-3.399	-3.366	-3.335	-3.302	-3.269	-3.235	-3.201	-3.166	-3.131	-3.096	-3.060	-3.024	-2.986	-2.949	-2.911	-2.874	-2.836	-2.798	-2.759	-2.720	-2.680	-2.641	-2.602	-2.562	-2.522	-2.482	-2.441	-2.402	-2.362	-2.321	-2.281	-2.241	-2.200	-2.160	-2.120	-2.079	-2.039	-1.999	-1.959	-1.919	-1.879	-1.840	-1.800	-1.759	-1.720	-1.681	-1.641	-1.602	-1.564	-1.524	-1.486	-1.448	-1.409	-1.371	-1.332	-1.294	-1.256	-1.219	-1.182	-1.144	-1.108	-1.069	-1.032	-0.995	-0.960	-0.922	-0.886	-0.850	-0.815	-0.779	-0.744	-0.708	-0.671	-0.636	-0.601	-0.566	-0.531	-0.498	-0.462	-0.429	-0.395	-0.361	-0.329	-0.296	-0.264	-0.231	-0.199	-0.168	-0.136	-0.106	-0.075	-0.045	-0.015	0.015	0.044	0.071	0.100	0.126	0.154	0.180	0.208	0.232	0.258	0.282	0.308	0.330	0.352	0.376	0.399	0.419	0.441	0.461	0.482	0.501	0.520	0.540	0.558	0.576	0.594	0.610	0.628	0.644	0.659	0.675	0.690	0.705	0.720	0.734	0.748	0.762	0.776	0.789	0.802	0.816	0.829	0.841	0.855	0.866	0.879	0.892	0.905	0.918	0.930	0.942	0.954	0.968	0.980	0.991	1.005	1.016	1.029	1.041	1.055	1.066	1.079	1.090	1.102	1.115	1.126	1.139	1.151	1.162	1.174	1.184	1.195	1.206	1.216	1.228	1.236	1.246	1.255	1.264	1.271	1.279	1.286	1.294	1.299	1.305	1.310	1.314	1.318	1.320	1.321	1.322	1.324	1.324	1.322	1.320	1.318	1.314	1.309	1.304	1.298	1.290	1.281	1.272	1.262	1.250	1.238	1.225	1.211	1.195	1.179	1.162	1.145	1.125	1.105	1.084	1.062	1.039	1.016	0.991	0.966	0.939	0.912	0.884	0.855	0.826	0.795	0.765	0.732	0.701	0.668	0.634	0.600	0.565	0.530	0.494	0.459	0.421	0.384	0.348	0.308	0.270	0.231	0.194	0.154	0.115	0.075	0.036	-0.004	-0.044	-0.082	-0.122	-0.162	-0.202	-0.241	-0.281	-0.320	-0.359	-0.399	-0.436	-0.475	-0.514	-0.551	-0.589	-0.625	-0.662	-0.698	-0.734	-0.768	-0.804	-0.838	-0.871	-0.904	-0.936	-0.968	-0.999	-1.030	-1.060	-1.089	-1.118	-1.146	-1.174	-1.200	-1.226	-1.251	-1.276	-1.300	-1.324	-1.346	-1.368	-1.390	-1.411	-1.430	-1.450	-1.469	-1.488	-1.504	-1.521	-1.539	-1.554	-1.570	-1.585	-1.599	-1.612	-1.626	-1.639	-1.651	-1.664	-1.675	-1.686	-1.696	-1.706	-1.716	-1.725	-1.734	-1.741	-1.750	-1.758	-1.765	-1.772	-1.779	-1.785	-1.791	-1.796	-1.801	-1.806	-1.810	-1.814	-1.818	-1.820	-1.822	-1.824	-1.826	-1.828	-1.829	-1.829	-1.829	-1.828	-1.826	-1.825	-1.822	-1.820	-1.816	-1.812	-1.809	-1.804	-1.799	-1.794	-1.788	-1.780	-1.772	-1.764	-1.756	-1.746	-1.738	-1.728	-1.716	-1.706	-1.695	-1.682	-1.671	-1.659	-1.644	-1.631	-1.616	-1.601	-1.586	-1.571	-1.555	-1.540	-1.524	-1.508	-1.489	-1.472	-1.454	-1.436	-1.418	-1.399	-1.380	-1.361	-1.341	-1.321	-1.301	-1.281	-1.260	-1.240	-1.219	-1.198	-1.178	-1.155	-1.134	-1.112	-1.089	-1.068	-1.045	-1.021	-0.999	-0.975	-0.951	-0.926	-0.904	-0.879	-0.855	-0.830	-0.805	-0.780	-0.755	-0.730	-0.702	-0.678	-0.651	-0.626	-0.600	-0.574	-0.546	-0.520	-0.494	-0.468	-0.439	-0.412	-0.386	-0.359	-0.331	-0.304	-0.278	-0.250	-0.224	-0.196	-0.170	-0.144	-0.118	-0.090	-0.064	-0.040	-0.014	0.012	0.038	0.062	0.086	0.111	0.135	0.159	0.181	0.205	0.228	0.250	0.271	0.294	0.314	0.335	0.355	0.376	0.395	0.414	0.432	0.450	0.469	0.486	0.502	0.520	0.536	0.551	0.568	0.582	0.598	0.611	0.625	0.639	0.654	0.666	0.679	0.692	0.705	0.718	0.729	0.740	0.751	0.764	0.775	0.786	0.796	0.808	0.819	0.829	0.840	0.850	0.861	0.871	0.881	0.892	0.904	0.912	0.924	0.935	0.945	0.958	0.968	0.979	0.991	1.001	1.012	1.025	1.038	1.049	1.061	1.072	1.086	1.098	1.110	1.122	1.136	1.149	1.162	1.175	1.188	1.201	1.215	1.229	1.241	1.256	1.269	1.282	1.295	1.309	1.322	1.336	1.350	1.362	1.375	1.388	1.400	1.412	1.424	1.436	1.448	1.459	1.469	1.479	1.489	1.498	1.508	1.515	1.522	1.530	1.538	1.542	1.548	1.552	1.556	1.561	1.564	1.565	1.566	1.568	1.568	1.566	1.565	1.564	1.560	1.558	1.554	1.548	1.542	1.535	1.528	1.520	1.512	1.502	1.494	1.484	1.472	1.460	1.449	1.436	1.424	1.410	1.396	1.382	1.366	1.351	1.335	1.320	1.304	1.289	1.271	1.254	1.238	1.220	1.202	1.185	1.168	1.150	1.132	1.115	1.099	1.081	1.064	1.046	1.029	1.012	0.996	0.979	0.961	0.946	0.930	0.914	0.899	0.882	0.868	0.852	0.839	0.824	0.809	0.795	0.781	0.768	0.755	0.741	0.730	0.718	0.705	0.692	0.682	0.671	0.660	0.650	0.640	0.630	0.619	0.610	0.601	0.591	0.582	0.575	0.566	0.559	0.550	0.544	0.536	0.529	0.522	0.515	0.509	0.502	0.496	0.490	0.484	0.479	0.472	0.469	0.462	0.458	0.452	0.448	0.444	0.440	0.435	0.431	0.426	0.424	0.420	0.416	0.412	0.409	0.405	0.402	0.400	0.396	0.392	0.389	0.386	0.384	0.381	0.378	0.375	0.371	0.369	0.366	0.362	0.359	0.356	0.354	0.350	0.346	0.342	0.339	0.335	0.331	0.328	0.324	0.319	0.315	0.310	0.305	0.300	0.295	0.290	0.285	0.279	0.272	0.266	0.261	0.254	0.248	0.241	0.234	0.228	0.220	0.212	0.206	0.199	0.190	0.182	0.175	0.168	0.160	0.152	0.145	0.138	0.129	0.121	0.115	0.108	0.100	0.092	0.086	0.079	0.074	0.068	0.062	0.056	0.051	0.046	0.042	0.039	0.035	0.032	0.029	0.026	0.026	0.025	0.024	0.024	0.024	0.025	0.026	0.029	0.031	0.035	0.039	0.044	0.049	0.054	0.060	0.068	0.074	0.082	0.091	0.100	0.110	0.120	0.130	0.142	0.154	0.166	0.179	0.191	0.205	0.219	0.234	0.248	0.262	0.278	0.292	0.309	0.325	0.340	0.356	0.372	0.389	0.408	0.424	0.441	0.458	0.475	0.492	0.509	0.526	0.545	0.561	0.579	0.595	0.614	0.630	0.646	0.664	0.680	0.696	0.712	0.729	0.745	0.761	0.776	0.791	0.806	0.822	0.836	0.851	0.865	0.880	0.894	0.908	0.920	0.935	0.948	0.960	0.972	0.985	0.996	1.008	1.019	1.030	1.041	1.051	1.062	1.071	1.080	1.090	1.099	1.106	1.115	1.122	1.129	1.136	1.142	1.149	1.154	1.159	1.165	1.168	1.172	1.175	1.179	1.180	1.181	1.184	1.185	1.185	1.184	1.185	1.184	1.181	1.180	1.176	1.174	1.170	1.166	1.161	1.156	1.150	1.145	1.139	1.132	1.125	1.118	1.110	1.102	1.094	1.085	1.076	1.068	1.059	1.049	1.039	1.029	1.020	1.010	1.000	0.991	0.981	0.971	0.962	0.954	0.944	0.934	0.925	0.918	0.910	0.902	0.894	0.888	0.881	0.874	0.869	0.862	0.858	0.852	0.849	0.845	0.841	0.839	0.836	0.835	0.832	0.832	0.830	0.830	0.831	0.831	0.832	0.832	0.834	0.835	0.839	0.840	0.842	0.846	0.849	0.851	0.855	0.858	0.861	0.864	0.868	0.871	0.874	0.878	0.880	0.884	0.886	0.890	0.892	0.895	0.898	0.900	0.901	0.904	0.904	0.906	0.908	0.908	0.908	0.909	0.909	0.909	0.909	0.909	0.908	0.908	0.908	0.908	0.906	0.906	0.905	0.904	0.904	0.902	0.901	0.901	0.901	0.901	0.900	0.900	0.901	0.901	0.902	0.904	0.904	0.906	0.909	0.911	0.915	0.918	0.921	0.925	0.930	0.935	0.940	0.946	0.952	0.959	0.968	0.974	0.982	0.991	1.000	1.009	1.019	1.030	1.040	1.052	1.064	1.076	1.088	1.101	1.114	1.128	1.142	1.155	1.170	1.185	1.200	1.215	1.231	1.248	1.262	1.280	1.296	1.312	1.329	1.348	1.365	1.382	1.399	1.416	1.434	1.452	1.471	1.489	1.508	1.526	1.545	1.564	1.582	1.601	1.620	1.640	1.659	1.678	1.698	1.715	1.735	1.754	1.774	1.794	1.812	1.831	1.850	1.871	1.890	1.908	1.928	1.948	1.965	1.985	2.004	2.022	2.040	2.059	2.078	2.096	2.114	2.132	2.149	2.166	2.185	2.202	2.218	2.235	2.251	2.269	2.282	2.299	2.315	2.330	2.345	2.359	2.372	2.389	2.401	2.415	2.429	2.441	2.454	2.466	2.478	2.490	2.501	2.512	2.524	2.534	2.544	2.555	2.565	2.575	2.585	2.594	2.604	2.612	2.621	2.629	2.639	2.646	2.655	2.662	2.671	2.679	2.686	2.695	2.701	2.709	2.716	2.724	2.731	2.739	2.745	2.752	2.759	2.766	2.772	2.780	2.786	2.794	2.801	2.808	2.814	2.821	2.826	2.834	2.839	2.845	2.852	2.858	2.864	2.869	2.875	2.880	2.885	2.891	2.896	2.900	2.904	2.908	2.912	2.916	2.919	2.921	2.925	2.928	2.929	2.931	2.934	2.935	2.935	2.938	2.938	2.938	2.938	2.938	2.936	2.936	2.934	2.932	2.931	2.930	2.926	2.925	2.922	2.919	2.916	2.912	2.910	2.906	2.902	2.899	2.895	2.891	2.888	2.882	2.879	2.875	2.870	2.865	2.862	2.858	2.852	2.849	2.844	2.841	2.835	2.831	2.829	2.824	2.820	2.816	2.811	2.809	2.805	2.801	2.799	2.794	2.790	2.786	2.784	2.780	2.776	2.772	2.769	2.766	2.762	2.760	2.756	2.752	2.749	2.745	2.742	2.739	2.736	2.731	2.728	2.722	2.720	2.716	2.711	2.706	2.702	2.698	2.694	2.689	2.684	2.680	2.674	2.669	2.665	2.659	2.654	2.649	2.644	2.639	2.634	2.629	2.622	2.618	2.611	2.606	2.601	2.595	2.590	2.586	2.580	2.575	2.570	2.565	2.561	2.555	2.551	2.546	2.542	2.538	2.534	2.531	2.526	2.522	2.519	2.516	2.512	2.510	2.506	2.502	2.500	2.499	2.495	2.494	2.490	2.489	2.486	2.485	2.482	2.481	2.479	2.478	2.478	2.475	2.475	2.472	2.471	2.472	2.471	2.471	2.470	2.470	2.470	2.470	2.470	2.470	2.471	2.471	2.474	2.474	2.476	2.478	2.479	2.481	2.484	2.485	2.489	2.491	2.494	2.498	2.501	2.506	2.511	2.515	2.521	2.526	2.531	2.538	2.545	2.550	2.558	2.565	2.571	2.579	2.588	2.596	2.605	2.614	2.622	2.631	2.642	2.651	2.661	2.672	2.682	2.692	2.704	2.714	2.725	2.736	2.748	2.759	2.769	2.781	2.792	2.804	2.815	2.826	2.838	2.849	2.860	2.871	2.881	2.891	2.901	2.912	2.922	2.931	2.941	2.951	2.960	2.970	2.979	2.988	2.995	3.004	3.011	3.019	3.026	3.032	3.040	3.046	3.052	3.060	3.066	3.071	3.076	3.081	3.086	3.091	3.096	3.099	3.104	3.108	3.111	3.115	3.118	3.121	3.124	3.126	3.129	3.132	3.135	3.136	3.140	3.141	3.142	3.144	3.146	3.149	3.150	3.151	3.154	3.154	3.156	3.156	3.158	3.159	3.160	3.161	3.161	3.162	3.162	3.165	3.166	3.165	3.166	3.168	3.168	3.169	3.169	3.169	3.169	3.169	3.170	3.170	3.169	3.169	3.170	3.169	3.169	3.169	3.166	3.166	3.165	3.165	3.164	3.162	3.161	3.160	3.159	3.158	3.155	3.152	3.150	3.149	3.146	3.144	3.141	3.139	3.136	3.134	3.130	3.126	3.124	3.120	3.115	3.112	3.109	3.104	3.100	3.095	3.090	3.086	3.081	3.076	3.071	3.066	3.061	3.056	3.050	3.045	3.040	3.032	3.028	3.021	3.016	3.010	3.005	2.998	2.991	2.985	2.980	2.974	2.966	2.960	2.955	2.949	2.942	2.935	2.929	2.924	2.918	2.910	2.905	2.899	2.894	2.886	2.881	2.875	2.870	2.865	2.859	2.854	2.849	2.844	2.839	2.832	2.828	2.824	2.820	2.815	2.811	2.808	2.804	2.800	2.796	2.794	2.790	2.788	2.784	2.782	2.779	2.778	2.775	2.772	2.771	2.770	2.768	2.766	2.765	2.764	2.762	2.762	2.761	2.760	2.760	2.760	2.759	2.758	2.758	2.756	2.756	2.755	2.754	2.754	2.752	2.751	2.750	2.748	2.748	2.745	2.742	2.740	2.738	2.736	2.732	2.729	2.725	2.721	2.716	2.711	2.706	2.701	2.695	2.689	2.682	2.675	2.668	2.660	2.651	2.642	2.634	2.624	2.614	2.602	2.592	2.580	2.569	2.558	2.544	2.531	2.518	2.504	2.490	2.475	2.460	2.445	2.430	2.415	2.399	2.382	2.366	2.350	2.332	2.315	2.299	2.281	2.265	2.246	2.230	2.212	2.194	2.175	2.159	2.141	2.122	2.105	2.089	2.071	2.054	2.036	2.019	2.002	1.986	1.969	1.952	1.938	1.921	1.905	1.890	1.876	1.861	1.846	1.832	1.820	1.806	1.792	1.780	1.770	1.758	1.745	1.735	1.725	1.715	1.705	1.696	1.689	1.681	1.672	1.665	1.659	1.654	1.648	1.644	1.639	1.634	1.631	1.628	1.626	1.624	1.622	1.622	1.622	1.622	1.624	1.625	1.628	1.630	1.632	1.638	1.641	1.645	1.650	1.656	1.662	1.670	1.676	1.685	1.692	1.702	1.711	1.721	1.732	1.742	1.754	1.766	1.778	1.790	1.804	1.816	1.830	1.845	1.859	1.872	1.889	1.904	1.920	1.934	1.950	1.966	1.984	2.000	2.018	2.034	2.051	2.069	2.084	2.101	2.119	2.136	2.154	2.171	2.189	2.205	2.222	2.240	2.258	2.274	2.290	2.306	2.322	2.338	2.354	2.369	2.385	2.400	2.415	2.430	2.444	2.459	2.471	2.485	2.499	2.510	2.524	2.535	2.548	2.559	2.570	2.582	2.594	2.604	2.615	2.624	2.634	2.644	2.654	2.662	2.672	2.682	2.690	2.700	2.709	2.718	2.726	2.735	2.744	2.752	2.761	2.770	2.779	2.789	2.796	2.806	2.816	2.825	2.835	2.845	2.854	2.864	2.875	2.885	2.896	2.908	2.919	2.930	2.942	2.954	2.966	2.978	2.990	3.004	3.016	3.029	3.044	3.056	3.070	3.082	3.096	3.111	3.125	3.139	3.152	3.166	3.181	3.195	3.209	3.222	3.236	3.250	3.264	3.276	3.290	3.302	3.315	3.328	3.339	3.350	3.362	3.372	3.384	3.394	3.402	3.412	3.421	3.429	3.436	3.442	3.450	3.454	3.460	3.464	3.468	3.471	3.474	3.475	3.476	3.476	3.476	3.475	3.472	3.470	3.468	3.462	3.458	3.452	3.446	3.439	3.431	3.424	3.414	3.404	3.392	3.384	3.372	3.359	3.346	3.334	3.319	3.305	3.290	3.275	3.259	3.242	3.226	3.210	3.192	3.175	3.156	3.139	3.121	3.102	3.084	3.066	3.046	3.029	3.009	2.991	2.971	2.952	2.935	2.918	2.899	2.881	2.864	2.845	2.829	2.811	2.796	2.780	2.764	2.749	2.734	2.719	2.705	2.692	2.679	2.666	2.655	2.642	2.632	2.622	2.612	2.604	2.595	2.588	2.580	2.574	2.568	2.562	2.559	2.555	2.551	2.549	2.546	2.545	2.545	2.545	2.545	2.546	2.548	2.550	2.552	2.558	2.560	2.565	2.570	2.576	2.582	2.589	2.595	2.602	2.610	2.619	2.626	2.635	2.644	2.652	2.661	2.671	2.679	2.689	2.699	2.708	2.716	2.725	2.735	2.742	2.752	2.761	2.769	2.776	2.784	2.790	2.798	2.804	2.810	2.816	2.820	2.825	2.830	2.834	2.836	2.839	2.840	2.842	2.844	2.844	2.844	2.842	2.842	2.841	2.839	2.836	2.834	2.831	2.828	2.824	2.820	2.815	2.809	2.805	2.800	2.792	2.788	2.782	2.776	2.770	2.764	2.758	2.751	2.745	2.739	2.731	2.726	2.720	2.715	2.709	2.704	2.699	2.694	2.688	2.682	2.679	2.675	2.670	2.666	2.662	2.660	2.656	2.654	2.650	2.648	2.645	2.642	2.640	2.639	2.636	2.635	2.632	2.631	2.630	2.629	2.628	2.625	2.624	2.622	2.621	2.620	2.618	2.615	2.612	2.611	2.609	2.606	2.602	2.600	2.598	2.594	2.590	2.586	2.581	2.576	2.572	2.568	2.562	2.556	2.550	2.544	2.538	2.530	2.522	2.516	2.508	2.499	2.491	2.482	2.472	2.464	2.454	2.444	2.434	2.424	2.414	2.402	2.391	2.380	2.369	2.356	2.345	2.332	2.321	2.308	2.296	2.282	2.270	2.256	2.244	2.230	2.216	2.202	2.189	2.175	2.161	2.146	2.132	2.118	2.104	2.089	2.075	2.060	2.046	2.031	2.016	2.002	1.988	1.972	1.958	1.942	1.929	1.914	1.899	1.885	1.870	1.856	1.841	1.826	1.812	1.799	1.785	1.771	1.758	1.744	1.730	1.718	1.705	1.692	1.680	1.669	1.655	1.645	1.634	1.621	1.611	1.600	1.591	1.580	1.570	1.561	1.552	1.544	1.535	1.528	1.519	1.512	1.506	1.499	1.492	1.486	1.481	1.476	1.471	1.466	1.461	1.458	1.455	1.450	1.446	1.445	1.441	1.439	1.438	1.435	1.432	1.431	1.430	1.429	1.428	1.428	1.426	1.425	1.425	1.424	1.424	1.424	1.424	1.424	1.424	1.424	1.424	1.424	1.425	1.424	1.424	1.425	1.424	1.424	1.425	1.424	1.424	1.424	1.424	1.424	1.422	1.421	1.421	1.421	1.420	1.419	1.418	1.416	1.415	1.414	1.412	1.410	1.409	1.408	1.405	1.402	1.400	1.399	1.395	1.391	1.389	1.385	1.381	1.379	1.374	1.370	1.366	1.361	1.356	1.351	1.346	1.341	1.335	1.329	1.322	1.316	1.309	1.302	1.295	1.288	1.280	1.272	1.264	1.255	1.248	1.239	1.229	1.219	1.210	1.200	1.190	1.181	1.170	1.160	1.150	1.139	1.128	1.118	1.106	1.095	1.085	1.074	1.064	1.052	1.041	1.031	1.019	1.009	0.998	0.988	0.978	0.966	0.958	0.948	0.938	0.929	0.919	0.910	0.902	0.894	0.885	0.878	0.870	0.862	0.856	0.850	0.844	0.839	0.834	0.829	0.825	0.820	0.818	0.814	0.811	0.810	0.809	0.808	0.806	0.808	0.808	0.810	0.811	0.814	0.816	0.820	0.825	0.829	0.835	0.841	0.846	0.854	0.861	0.870	0.880	0.889	0.899	0.910	0.922	0.934	0.946	0.961	0.974	0.989	1.004	1.020	1.036	1.052	1.070	1.088	1.106	1.125	1.144	1.164	1.184	1.205	1.225	1.246	1.268	1.290	1.312	1.335	1.359	1.381	1.404	1.429	1.451	1.476	1.500	1.525	1.549	1.572	1.596	1.621	1.646	1.671	1.695	1.719	1.742	
