# Supplementary material for: Motion onset VEPs can see through the blur
Source: Sci Rep. 2024 Sep 12;14:21296. doi: 10.1038/s41598-024-72483-z (PMC11393312; doi:10.1038/s41598-024-72483-z)
Supplement: Supplementary file 3 — Supplementary Information 3. [file 41598_2024_72483_MOESM3_ESM.zip › VEP_raw_data/source_data/SourceBlurVEP-S004_VEP_2023-03-30_08-01-31.txt]

0.000	0.000	99999.999	6250.000	50.000	-2193.000	-2061.000	6248.000	7.000	100.000	5.000	2.000	1.000	1.000	0.000	0.000	0.000	0.000	0.000	0.000	0.000	0.000	0.000	0.000	0.000	0.000	0.000	0.311	0.310	0.308	0.305	0.304	0.301	0.298	0.295	0.291	0.289	0.285	0.281	0.275	0.271	0.268	0.262	0.259	0.254	0.249	0.244	0.240	0.235	0.231	0.226	0.222	0.219	0.214	0.210	0.206	0.204	0.200	0.198	0.195	0.192	0.190	0.189	0.189	0.188	0.186	0.186	0.188	0.189	0.190	0.192	0.195	0.198	0.200	0.205	0.210	0.215	0.220	0.226	0.234	0.241	0.249	0.256	0.265	0.274	0.282	0.294	0.302	0.312	0.325	0.336	0.348	0.359	0.370	0.384	0.396	0.409	0.421	0.434	0.448	0.460	0.472	0.486	0.499	0.511	0.524	0.535	0.548	0.560	0.571	0.582	0.592	0.604	0.614	0.622	0.632	0.641	0.649	0.656	0.662	0.669	0.675	0.680	0.684	0.688	0.690	0.694	0.695	0.698	0.696	0.698	0.696	0.695	0.694	0.690	0.688	0.684	0.679	0.674	0.669	0.664	0.658	0.650	0.642	0.636	0.628	0.619	0.610	0.601	0.592	0.584	0.575	0.565	0.555	0.545	0.534	0.525	0.515	0.505	0.494	0.485	0.474	0.464	0.454	0.444	0.434	0.424	0.416	0.406	0.396	0.388	0.378	0.369	0.360	0.350	0.341	0.332	0.324	0.315	0.308	0.299	0.291	0.284	0.275	0.268	0.259	0.251	0.242	0.235	0.228	0.220	0.212	0.205	0.198	0.189	0.181	0.174	0.165	0.159	0.151	0.144	0.136	0.129	0.121	0.114	0.108	0.099	0.092	0.085	0.079	0.071	0.064	0.058	0.050	0.044	0.036	0.031	0.025	0.019	0.012	0.008	0.001	-0.005	-0.010	-0.014	-0.019	-0.024	-0.029	-0.034	-0.038	-0.042	-0.046	-0.050	-0.054	-0.056	-0.060	-0.064	-0.068	-0.070	-0.074	-0.078	-0.079	-0.082	-0.085	-0.086	-0.090	-0.092	-0.096	-0.098	-0.100	-0.102	-0.106	-0.109	-0.111	-0.112	-0.115	-0.118	-0.120	-0.122	-0.126	-0.129	-0.131	-0.134	-0.136	-0.139	-0.141	-0.144	-0.146	-0.149	-0.151	-0.154	-0.156	-0.158	-0.160	-0.162	-0.164	-0.166	-0.168	-0.170	-0.171	-0.171	-0.172	-0.174	-0.175	-0.174	-0.175	-0.175	-0.174	-0.174	-0.172	-0.172	-0.171	-0.170	-0.166	-0.165	-0.164	-0.161	-0.159	-0.156	-0.154	-0.151	-0.149	-0.145	-0.142	-0.139	-0.136	-0.134	-0.130	-0.126	-0.124	-0.121	-0.119	-0.116	-0.114	-0.112	-0.110	-0.109	-0.108	-0.108	-0.106	-0.106	-0.108	-0.109	-0.110	-0.111	-0.114	-0.116	-0.120	-0.124	-0.128	-0.134	-0.139	-0.144	-0.151	-0.159	-0.166	-0.176	-0.185	-0.194	-0.205	-0.216	-0.228	-0.240	-0.252	-0.265	-0.279	-0.292	-0.308	-0.322	-0.336	-0.352	-0.369	-0.385	-0.401	-0.418	-0.435	-0.451	-0.469	-0.486	-0.504	-0.520	-0.539	-0.555	-0.571	-0.589	-0.605	-0.621	-0.638	-0.654	-0.670	-0.685	-0.700	-0.715	-0.729	-0.742	-0.755	-0.769	-0.781	-0.794	-0.805	-0.816	-0.826	-0.835	-0.845	-0.854	-0.861	-0.869	-0.876	-0.882	-0.889	-0.894	-0.899	-0.902	-0.905	-0.909	-0.912	-0.914	-0.916	-0.918	-0.918	-0.919	-0.919	-0.919	-0.918	-0.916	-0.915	-0.914	-0.911	-0.910	-0.906	-0.905	-0.901	-0.898	-0.895	-0.892	-0.889	-0.885	-0.881	-0.878	-0.872	-0.869	-0.865	-0.860	-0.858	-0.852	-0.849	-0.845	-0.840	-0.838	-0.832	-0.829	-0.825	-0.821	-0.818	-0.814	-0.810	-0.808	-0.804	-0.800	-0.798	-0.794	-0.791	-0.789	-0.785	-0.782	-0.780	-0.778	-0.775	-0.772	-0.771	-0.769	-0.768	-0.765	-0.764	-0.762	-0.762	-0.760	-0.759	-0.759	-0.758	-0.758	-0.758	-0.756	-0.756	-0.756	-0.756	-0.756	-0.758	-0.759	-0.759	-0.760	-0.760	-0.761	-0.762	-0.764	-0.765	-0.768	-0.769	-0.770	-0.772	-0.774	-0.776	-0.778	-0.780	-0.782	-0.784	-0.786	-0.789	-0.790	-0.792	-0.794	-0.795	-0.798	-0.798	-0.799	-0.801	-0.800	-0.801	-0.802	-0.801	-0.801	-0.800	-0.800	-0.799	-0.796	-0.795	-0.792	-0.790	-0.788	-0.784	-0.779	-0.775	-0.770	-0.764	-0.759	-0.752	-0.746	-0.738	-0.731	-0.724	-0.714	-0.705	-0.696	-0.686	-0.676	-0.665	-0.655	-0.644	-0.632	-0.621	-0.610	-0.599	-0.586	-0.574	-0.562	-0.550	-0.538	-0.525	-0.514	-0.501	-0.490	-0.478	-0.468	-0.455	-0.444	-0.434	-0.422	-0.412	-0.402	-0.392	-0.384	-0.376	-0.368	-0.360	-0.352	-0.346	-0.340	-0.334	-0.329	-0.325	-0.321	-0.318	-0.315	-0.312	-0.312	-0.310	-0.310	-0.311	-0.312	-0.312	-0.315	-0.318	-0.320	-0.324	-0.329	-0.334	-0.339	-0.345	-0.350	-0.358	-0.364	-0.372	-0.380	-0.388	-0.395	-0.405	-0.414	-0.422	-0.432	-0.441	-0.451	-0.461	-0.471	-0.481	-0.491	-0.502	-0.512	-0.521	-0.532	-0.541	-0.551	-0.560	-0.569	-0.578	-0.586	-0.595	-0.604	-0.612	-0.619	-0.628	-0.634	-0.640	-0.646	-0.652	-0.658	-0.662	-0.666	-0.671	-0.675	-0.679	-0.681	-0.684	-0.685	-0.686	-0.688	-0.688	-0.688	-0.688	-0.688	-0.686	-0.685	-0.682	-0.681	-0.678	-0.675	-0.671	-0.669	-0.664	-0.661	-0.656	-0.651	-0.646	-0.642	-0.638	-0.631	-0.626	-0.620	-0.615	-0.609	-0.604	-0.598	-0.592	-0.586	-0.581	-0.575	-0.570	-0.564	-0.559	-0.554	-0.549	-0.544	-0.540	-0.535	-0.531	-0.529	-0.525	-0.521	-0.519	-0.515	-0.512	-0.511	-0.510	-0.507	-0.507	-0.507	-0.507	-0.506	-0.506	-0.509	-0.509	-0.510	-0.512	-0.515	-0.516	-0.520	-0.522	-0.526	-0.530	-0.534	-0.539	-0.542	-0.548	-0.551	-0.558	-0.562	-0.569	-0.574	-0.580	-0.586	-0.592	-0.599	-0.604	-0.610	-0.615	-0.621	-0.626	-0.632	-0.638	-0.642	-0.648	-0.652	-0.656	-0.661	-0.664	-0.669	-0.671	-0.674	-0.675	-0.676	-0.678	-0.678	-0.678	-0.676	-0.675	-0.672	-0.670	-0.668	-0.664	-0.659	-0.655	-0.648	-0.641	-0.634	-0.626	-0.619	-0.610	-0.601	-0.591	-0.580	-0.569	-0.558	-0.545	-0.532	-0.519	-0.505	-0.491	-0.478	-0.464	-0.449	-0.434	-0.420	-0.404	-0.389	-0.374	-0.358	-0.342	-0.328	-0.312	-0.296	-0.282	-0.268	-0.252	-0.239	-0.225	-0.211	-0.198	-0.185	-0.174	-0.162	-0.151	-0.140	-0.130	-0.121	-0.111	-0.102	-0.096	-0.088	-0.081	-0.076	-0.070	-0.065	-0.060	-0.058	-0.055	-0.052	-0.050	-0.049	-0.048	-0.046	-0.046	-0.045	-0.046	-0.048	-0.049	-0.050	-0.052	-0.054	-0.056	-0.060	-0.062	-0.065	-0.068	-0.071	-0.074	-0.078	-0.079	-0.082	-0.085	-0.088	-0.090	-0.092	-0.094	-0.096	-0.098	-0.099	-0.101	-0.101	-0.102	-0.102	-0.102	-0.102	-0.101	-0.101	-0.101	-0.100	-0.096	-0.095	-0.092	-0.090	-0.088	-0.084	-0.080	-0.078	-0.072	-0.068	-0.064	-0.058	-0.052	-0.048	-0.042	-0.036	-0.030	-0.024	-0.018	-0.010	-0.004	0.004	0.011	0.018	0.024	0.032	0.040	0.046	0.054	0.062	0.070	0.078	0.085	0.094	0.101	0.110	0.116	0.125	0.134	0.141	0.150	0.158	0.168	0.175	0.184	0.194	0.200	0.209	0.219	0.228	0.238	0.246	0.255	0.265	0.275	0.285	0.294	0.304	0.315	0.325	0.335	0.345	0.358	0.368	0.379	0.390	0.400	0.411	0.424	0.436	0.448	0.459	0.471	0.484	0.495	0.507	0.519	0.531	0.544	0.555	0.569	0.580	0.594	0.605	0.618	0.631	0.642	0.655	0.668	0.680	0.692	0.705	0.718	0.729	0.741	0.752	0.764	0.775	0.788	0.799	0.809	0.820	0.831	0.841	0.851	0.861	0.871	0.881	0.890	0.899	0.908	0.916	0.924	0.932	0.939	0.946	0.952	0.960	0.965	0.971	0.976	0.981	0.985	0.990	0.994	0.996	0.999	1.002	1.004	1.005	1.005	1.006	1.008	1.006	1.005	1.004	1.002	1.000	0.998	0.995	0.991	0.988	0.982	0.979	0.974	0.969	0.962	0.956	0.950	0.942	0.935	0.928	0.920	0.911	0.904	0.895	0.886	0.879	0.869	0.860	0.851	0.842	0.834	0.824	0.815	0.805	0.796	0.788	0.779	0.770	0.762	0.754	0.745	0.738	0.729	0.721	0.715	0.708	0.701	0.695	0.689	0.682	0.678	0.672	0.668	0.664	0.660	0.656	0.654	0.650	0.648	0.646	0.645	0.645	0.644	0.644	0.644	0.644	0.646	0.648	0.649	0.651	0.654	0.658	0.660	0.664	0.668	0.671	0.676	0.680	0.685	0.691	0.695	0.701	0.706	0.711	0.718	0.724	0.729	0.735	0.740	0.746	0.751	0.756	0.760	0.765	0.770	0.774	0.778	0.781	0.785	0.788	0.791	0.792	0.794	0.795	0.795	0.795	0.795	0.792	0.791	0.789	0.786	0.782	0.778	0.772	0.768	0.760	0.754	0.746	0.738	0.730	0.721	0.711	0.700	0.688	0.678	0.665	0.652	0.638	0.625	0.610	0.595	0.580	0.565	0.550	0.532	0.518	0.501	0.485	0.468	0.451	0.434	0.418	0.401	0.384	0.368	0.351	0.335	0.320	0.304	0.288	0.271	0.256	0.241	0.228	0.212	0.199	0.186	0.172	0.160	0.148	0.136	0.125	0.115	0.104	0.094	0.085	0.076	0.068	0.060	0.052	0.045	0.039	0.032	0.026	0.021	0.016	0.012	0.008	0.004	0.000	-0.004	-0.006	-0.009	-0.010	-0.012	-0.014	-0.015	-0.016	-0.018	-0.019	-0.019	-0.020	-0.019	-0.019	-0.018	-0.018	-0.018	-0.016	-0.014	-0.014	-0.012	-0.010	-0.009	-0.006	-0.005	-0.001	0.000	0.004	0.006	0.009	0.012	0.015	0.019	0.022	0.026	0.030	0.034	0.038	0.042	0.046	0.051	0.055	0.060	0.065	0.070	0.074	0.079	0.084	0.088	0.094	0.098	0.104	0.109	0.112	0.119	0.122	0.128	0.132	0.136	0.141	0.145	0.150	0.154	0.159	0.162	0.166	0.170	0.172	0.176	0.180	0.181	0.185	0.189	0.190	0.192	0.196	0.198	0.200	0.201	0.204	0.205	0.206	0.208	0.210	0.212	0.214	0.216	0.219	0.219	0.222	0.225	0.228	0.230	0.232	0.236	0.240	0.242	0.246	0.251	0.256	0.261	0.266	0.272	0.279	0.285	0.292	0.301	0.309	0.318	0.326	0.336	0.346	0.356	0.369	0.380	0.392	0.405	0.418	0.431	0.445	0.460	0.475	0.490	0.505	0.521	0.539	0.554	0.570	0.588	0.605	0.621	0.639	0.656	0.675	0.692	0.710	0.726	0.744	0.761	0.779	0.795	0.812	0.829	0.845	0.861	0.878	0.892	0.908	0.921	0.935	0.949	0.961	0.974	0.985	0.998	1.008	1.018	1.028	1.038	1.045	1.052	1.061	1.068	1.072	1.079	1.082	1.088	1.091	1.094	1.098	1.099	1.100	1.101	1.101	1.101	1.101	1.101	1.099	1.096	1.094	1.090	1.088	1.084	1.080	1.076	1.071	1.068	1.061	1.056	1.051	1.045	1.040	1.034	1.028	1.021	1.015	1.009	1.002	0.996	0.990	0.984	0.976	0.971	0.964	0.958	0.951	0.945	0.940	0.934	0.928	0.921	0.916	0.910	0.905	0.900	0.895	0.891	0.886	0.881	0.876	0.872	0.868	0.864	0.860	0.856	0.851	0.848	0.845	0.841	0.838	0.834	0.831	0.828	0.824	0.820	0.818	0.812	0.810	0.806	0.802	0.799	0.795	0.791	0.786	0.782	0.778	0.772	0.769	0.764	0.759	0.752	0.748	0.741	0.736	0.730	0.722	0.715	0.708	0.700	0.692	0.685	0.676	0.669	0.659	0.651	0.641	0.632	0.622	0.612	0.604	0.592	0.584	0.572	0.564	0.552	0.542	0.531	0.521	0.510	0.500	0.490	0.480	0.469	0.460	0.450	0.439	0.430	0.420	0.411	0.402	0.394	0.384	0.376	0.368	0.360	0.354	0.346	0.339	0.334	0.328	0.322	0.316	0.311	0.308	0.302	0.299	0.295	0.291	0.289	0.285	0.284	0.280	0.278	0.278	0.275	0.272	0.272	0.271	0.270	0.269	0.268	0.266	0.266	0.265	0.265	0.265	0.264	0.264	0.262	0.261	0.260	0.259	0.259	0.258	0.255	0.252	0.252	0.250	0.248	0.244	0.242	0.239	0.236	0.232	0.229	0.225	0.220	0.216	0.212	0.208	0.202	0.198	0.192	0.188	0.181	0.176	0.170	0.165	0.159	0.151	0.146	0.140	0.134	0.128	0.121	0.115	0.109	0.102	0.096	0.090	0.084	0.079	0.072	0.068	0.061	0.056	0.051	0.046	0.041	0.038	0.032	0.029	0.025	0.021	0.018	0.015	0.012	0.010	0.006	0.005	0.002	0.001	0.000	-0.001	-0.002	-0.004	-0.004	-0.004	-0.002	-0.002	-0.002	-0.002	-0.001	0.000	0.000	0.001	0.002	0.004	0.006	0.008	0.009	0.011	0.014	0.015	0.018	0.019	0.020	0.021	0.024	0.025	0.025	0.026	0.028	0.029	0.030	0.030	0.030	0.031	0.031	0.031	0.030	0.030	0.029	0.029	0.026	0.025	0.022	0.021	0.019	0.015	0.012	0.010	0.005	0.002	-0.002	-0.006	-0.011	-0.015	-0.020	-0.025	-0.030	-0.035	-0.041	-0.046	-0.052	-0.059	-0.064	-0.070	-0.075	-0.081	-0.088	-0.092	-0.098	-0.104	-0.110	-0.115	-0.120	-0.125	-0.129	-0.135	-0.138	-0.142	-0.145	-0.149	-0.151	-0.154	-0.156	-0.158	-0.160	-0.160	-0.160	-0.160	-0.160	-0.158	-0.158	-0.155	-0.152	-0.148	-0.144	-0.140	-0.135	-0.129	-0.122	-0.116	-0.110	-0.101	-0.095	-0.086	-0.076	-0.066	-0.056	-0.046	-0.035	-0.024	-0.011	0.000	0.012	0.026	0.039	0.052	0.066	0.080	0.095	0.109	0.124	0.138	0.154	0.168	0.181	0.198	0.211	0.226	0.240	0.255	0.269	0.284	0.298	0.310	0.324	0.336	0.350	0.362	0.375	0.386	0.396	0.408	0.418	0.426	0.438	0.446	0.452	0.461	0.469	0.475	0.481	0.486	0.491	0.495	0.500	0.502	0.504	0.506	0.507	0.507	0.507	0.507	0.506	0.505	0.502	0.500	0.498	0.494	0.490	0.486	0.480	0.475	0.470	0.464	0.458	0.450	0.442	0.435	0.428	0.420	0.412	0.405	0.396	0.388	0.379	0.370	0.361	0.352	0.342	0.335	0.325	0.318	0.308	0.300	0.291	0.282	0.275	0.265	0.259	0.251	0.242	0.235	0.229	0.221	0.214	0.208	0.201	0.198	0.192	0.186	0.181	0.179	0.174	0.171	0.169	0.165	0.164	0.162	0.161	0.160	0.160	0.161	0.161	0.161	0.164	0.166	0.170	0.171	0.175	0.180	0.184	0.190	0.196	0.201	0.209	0.215	0.224	0.232	0.241	0.250	0.260	0.270	0.280	0.291	0.302	0.315	0.326	0.340	0.354	0.366	0.380	0.394	0.409	0.422	0.438	0.452	0.468	0.482	0.498	0.512	0.529	0.542	0.559	0.574	0.589	0.605	0.619	0.634	0.649	0.662	0.678	0.690	0.704	0.716	0.729	0.741	0.754	0.764	0.774	0.782	0.792	0.801	0.810	0.818	0.825	0.831	0.838	0.841	0.848	0.851	0.854	0.856	0.859	0.859	0.860	0.860	0.860	0.858	0.856	0.854	0.851	0.848	0.845	0.840	0.836	0.830	0.825	0.819	0.814	0.808	0.800	0.794	0.786	0.780	0.772	0.766	0.759	0.752	0.744	0.739	0.731	0.724	0.719	0.711	0.705	0.699	0.694	0.689	0.684	0.679	0.674	0.670	0.666	0.664	0.660	0.656	0.654	0.652	0.650	0.648	0.648	0.645	0.644	0.642	0.644	0.642	0.642	0.641	0.641	0.641	0.642	0.641	0.641	0.641	0.642	0.642	0.641	0.641	0.640	0.639	0.638	0.636	0.634	0.632	0.630	0.628	0.625	0.621	0.618	0.612	0.609	0.604	0.599	0.594	0.586	0.581	0.574	0.566	0.559	0.551	0.544	0.534	0.525	0.516	0.506	0.495	0.486	0.475	0.464	0.454	0.442	0.431	0.419	0.409	0.396	0.384	0.372	0.360	0.349	0.336	0.325	0.314	0.302	0.291	0.279	0.268	0.256	0.246	0.234	0.224	0.212	0.202	0.191	0.182	0.172	0.162	0.154	0.145	0.136	0.128	0.120	0.112	0.104	0.098	0.090	0.084	0.078	0.071	0.066	0.060	0.055	0.050	0.046	0.041	0.038	0.034	0.030	0.026	0.024	0.021	0.019	0.016	0.015	0.012	0.011	0.010	0.009	0.009	0.008	0.008	0.008	0.008	0.009	0.009	0.010	0.010	0.011	0.012	0.014	0.016	0.018	0.018	0.020	0.022	0.025	0.028	0.030	0.032	0.035	0.038	0.041	0.044	0.048	0.050	0.054	0.056	0.060	0.064	0.068	0.070	0.075	0.078	0.081	0.085	0.089	0.091	0.095	0.098	0.100	0.104	0.106	0.109	0.110	0.114	0.115	0.118	0.119	0.121	0.121	0.122	0.122	0.124	0.122	0.122	0.121	0.121	0.119	0.118	0.115	0.112	0.110	0.106	0.104	0.099	0.095	0.090	0.085	0.080	0.072	0.068	0.061	0.055	0.048	0.040	0.034	0.026	0.019	0.011	0.004	-0.005	-0.012	-0.020	-0.028	-0.036	-0.044	-0.052	-0.059	-0.068	-0.075	-0.081	-0.088	-0.095	-0.101	-0.108	-0.114	-0.119	-0.124	-0.129	-0.134	-0.138	-0.141	-0.145	-0.146	-0.150	-0.151	-0.154	-0.155	-0.156	-0.156	-0.158	-0.155	-0.156	-0.155	-0.154	-0.152	-0.151	-0.150	-0.148	-0.146	-0.142	-0.140	-0.139	-0.136	-0.134	-0.130	-0.129	-0.126	-0.124	-0.121	-0.119	-0.118	-0.115	-0.112	-0.111	-0.109	-0.109	-0.108	-0.105	-0.105	-0.105	-0.105	-0.105	-0.105	-0.106	-0.108	-0.108	-0.108	-0.109	-0.111	-0.112	-0.115	-0.116	-0.118	-0.119	-0.120	-0.122	-0.124	-0.125	-0.128	-0.129	-0.131	-0.131	-0.132	-0.132	-0.134	-0.134	-0.134	-0.134	-0.134	-0.132	-0.132	-0.131	-0.129	-0.128	-0.125	-0.121	-0.119	-0.115	-0.111	-0.105	-0.101	-0.095	-0.089	-0.082	-0.076	-0.070	-0.061	-0.055	-0.046	-0.038	-0.029	-0.019	-0.010	0.000	0.009	0.020	0.030	0.040	0.051	0.061	0.074	0.084	0.096	0.108	0.119	0.130	0.141	0.154	0.164	0.175	0.188	0.198	0.209	0.220	0.230	0.241	0.251	0.261	0.271	0.281	0.290	0.300	0.309	0.318	0.326	0.334	0.342	0.349	0.356	0.364	0.370	0.375	0.382	0.388	0.392	0.398	0.401	0.406	0.409	0.414	0.416	0.419	0.421	0.424	0.425	0.428	0.428	0.429	0.429	0.430	0.430	0.430	0.429	0.429	0.429	0.428	0.426	0.424	0.422	0.421	0.419	0.418	0.416	0.412	0.411	0.410	0.408	0.405	0.404	0.401	0.400	0.398	0.395	0.394	0.392	0.390	0.389	0.388	0.386	0.386	0.385	0.385	0.385	0.385	0.385	0.388	0.388	0.389	0.390	0.391	0.394	0.396	0.398	0.400	0.404	0.406	0.409	0.412	0.415	0.419	0.422	0.426	0.430	0.434	0.438	0.442	0.445	0.449	0.452	0.456	0.459	0.462	0.465	0.468	0.470	0.471	0.474	0.475	0.476	0.478	0.478	0.476	0.476	0.476	0.475	0.472	0.470	0.468	0.465	0.460	0.455	0.451	0.446	0.440	0.434	0.426	0.420	0.414	0.405	0.396	0.388	0.379	0.370	0.360	0.350	0.340	0.330	0.319	0.308	0.296	0.285	0.274	0.262	0.251	0.240	0.228	0.216	0.205	0.192	0.182	0.171	0.160	0.149	0.139	0.128	0.118	0.108	0.098	0.089	0.079	0.070	0.061	0.052	0.046	0.038	0.029	0.022	0.015	0.009	0.002	-0.004	-0.009	-0.015	-0.020	-0.024	-0.029	-0.032	-0.038	-0.040	-0.042	-0.046	-0.050	-0.051	-0.054	-0.055	-0.056	-0.059	-0.059	-0.061	-0.062	-0.061	-0.062	-0.062	-0.062	-0.061	-0.061	-0.060	-0.059	-0.059	-0.056	-0.055	-0.054	-0.052	-0.050	-0.048	-0.045	-0.042	-0.040	-0.038	-0.032	-0.030	-0.026	-0.024	-0.019	-0.015	-0.010	-0.006	-0.001	0.004	0.009	0.014	0.019	0.025	0.030	0.036	0.041	0.048	0.054	0.060	0.066	0.071	0.079	0.085	0.092	0.099	0.105	0.111	0.119	0.125	0.131	0.138	0.145	0.151	0.158	0.164	0.170	0.176	0.182	0.190	0.196	0.202	0.209	0.214	0.220	0.226	0.231	0.236	0.242	0.249	0.254	0.260	0.265	0.270	0.276	0.282	0.288	0.294	0.300	0.304	0.310	0.316	0.321	0.328	0.334	0.341	0.348	0.354	0.360	0.369	0.375	0.384	0.392	0.400	0.409	0.419	0.428	0.438	0.448	0.458	0.469	0.480	0.491	0.502	0.515	0.528	0.541	0.554	0.569	0.582	0.598	0.612	0.628	0.644	0.660	0.676	0.691	0.709	0.726	0.744	0.761	0.780	0.798	0.815	0.832	0.851	0.870	0.889	0.908	0.925	0.944	0.964	0.981	1.000	1.018	1.035	1.052	1.070	1.086	1.102	1.119	1.135	1.151	1.168	1.182	1.196	1.209	1.224	1.236	1.248	1.260	1.271	1.282	1.291	1.301	1.310	1.319	1.326	1.332	1.339	1.345	1.350	1.355	1.358	1.361	1.365	1.366	1.368	1.369	1.369	1.368	1.368	1.366	1.364	1.361	1.358	1.354	1.349	1.344	1.339	1.332	1.326	1.320	1.312	1.304	1.295	1.285	1.276	1.266	1.256	1.245	1.232	1.222	1.210	1.198	1.184	1.171	1.158	1.144	1.130	1.114	1.100	1.084	1.068	1.051	1.036	1.019	1.001	0.984	0.966	0.949	0.930	0.912	0.894	0.875	0.855	0.836	0.818	0.798	0.778	0.758	0.738	0.718	0.698	0.678	0.656	0.636	0.618	0.596	0.576	0.556	0.536	0.516	0.496	0.475	0.456	0.436	0.416	0.398	0.379	0.359	0.340	0.321	0.304	0.286	0.268	0.250	0.232	0.216	0.199	0.184	0.168	0.152	0.136	0.121	0.108	0.092	0.079	0.066	0.054	0.041	0.030	0.018	0.008	-0.002	-0.012	-0.022	-0.031	-0.040	-0.049	-0.056	-0.064	-0.070	-0.078	-0.084	-0.089	-0.094	-0.098	-0.102	-0.106	-0.110	-0.112	-0.115	-0.118	-0.120	-0.122	-0.122	-0.124	-0.124	-0.125	-0.125	-0.125	-0.125	-0.125	-0.125	-0.124	-0.124	-0.122	-0.121	-0.120	-0.119	-0.119	-0.118	-0.115	-0.116	-0.114	-0.112	-0.112	-0.111	-0.111	-0.110	-0.110	-0.110	-0.109	-0.110	-0.110	-0.111	-0.112	-0.114	-0.115	-0.115	-0.118	-0.119	-0.121	-0.124	-0.125	-0.129	-0.132	-0.136	-0.140	-0.144	-0.146	-0.151	-0.155	-0.160	-0.165	-0.169	-0.175	-0.180	-0.185	-0.190	-0.196	-0.201	-0.206	-0.212	-0.218	-0.222	-0.228	-0.232	-0.238	-0.242	-0.248	-0.252	-0.256	-0.259	-0.264	-0.266	-0.270	-0.272	-0.274	-0.276	-0.276	-0.278	-0.278	-0.279	-0.278	-0.276	-0.275	-0.274	-0.271	-0.268	-0.265	-0.261	-0.256	-0.251	-0.246	-0.240	-0.234	-0.226	-0.219	-0.211	-0.202	-0.192	-0.184	-0.174	-0.164	-0.152	-0.142	-0.131	-0.120	-0.106	-0.094	-0.081	-0.069	-0.055	-0.044	-0.030	-0.016	-0.002	0.011	0.025	0.040	0.054	0.068	0.082	0.096	0.110	0.125	0.139	0.154	0.166	0.181	0.195	0.209	0.222	0.236	0.249	0.264	0.276	0.290	0.302	0.316	0.329	0.341	0.355	0.366	0.379	0.390	0.404	0.415	0.426	0.439	0.450	0.460	0.472	0.482	0.492	0.504	0.515	0.525	0.535	0.545	0.556	0.565	0.575	0.585	0.594	0.602	0.612	0.622	0.631	0.640	0.649	0.658	0.666	0.676	0.685	0.694	0.701	0.711	0.720	0.729	0.738	0.748	0.755	0.765	0.774	0.784	0.794	0.804	0.814	0.822	0.834	0.844	0.855	0.865	0.876	0.889	0.899	0.911	0.925	0.936	0.950	0.964	0.976	0.990	1.005	1.020	1.034	1.050	1.065	1.080	1.098	1.112	1.130	1.148	1.165	1.182	1.200	1.218	1.236	1.255	1.274	1.291	1.311	1.329	1.348	1.366	1.386	1.405	1.425	1.444	1.464	1.482	1.501	1.520	1.539	1.556	1.576	1.594	1.611	1.630	1.646	1.664	1.680	1.696	1.712	1.728	1.744	1.759	1.774	1.788	1.801	1.815	1.828	1.840	1.852	1.864	1.875	1.885	1.896	1.906	1.915	1.925	1.932	1.941	1.949	1.955	1.961	1.968	1.974	1.979	1.984	1.988	1.992	1.996	1.999	2.001	2.004	2.006	2.007	2.009	2.010	2.010	2.011	2.010	2.010	2.010	2.009	2.007	2.006	2.005	2.002	2.000	1.998	1.995	1.992	1.990	1.986	1.984	1.981	1.976	1.974	1.969	1.966	1.962	1.958	1.955	1.950	1.946	1.942	1.939	1.934	1.930	1.926	1.921	1.919	1.915	1.911	1.908	1.904	1.901	1.898	1.895	1.892	1.889	1.886	1.884	1.881	1.880	1.879	1.878	1.876	1.875	1.874	1.874	1.874	1.874	1.874	1.874	1.875	1.876	1.878	1.879	1.881	1.882	1.886	1.889	1.891	1.895	1.900	1.902	1.908	1.911	1.916	1.921	1.928	1.932	1.939	1.944	1.950	1.956	1.964	1.970	1.976	1.984	1.991	1.999	2.006	2.014	2.021	2.029	2.036	2.044	2.051	2.060	2.066	2.074	2.081	2.090	2.098	2.104	2.111	2.119	2.125	2.132	2.139	2.145	2.152	2.159	2.165	2.171	2.175	2.181	2.186	2.191	2.198	2.202	2.206	2.210	2.214	2.216	2.221	2.224	2.226	2.229	2.231	2.234	2.236	2.238	2.239	2.241	2.242	2.244	2.244	2.245	2.244	2.244	2.245	2.244	2.244	2.242	2.241	2.241	2.239	2.238	2.235	2.234	2.230	2.229	2.226	2.222	2.220	2.216	2.212	2.209	2.205	2.201	2.196	2.192	2.188	2.182	2.178	2.171	2.166	2.160	2.155	2.149	2.142	2.135	2.130	2.122	2.116	2.108	2.101	2.094	2.086	2.079	2.071	2.064	2.056	2.049	2.041	2.034	2.026	2.018	2.011	2.002	1.996	1.989	1.981	1.975	1.968	1.961	1.955	1.949	1.942	1.936	1.931	1.926	1.920	1.916	1.911	1.908	1.902	1.899	1.896	1.892	1.889	1.885	1.882	1.880	1.876	1.875	1.872	1.869	1.866	1.864	1.864	1.861	1.859	1.855	1.854	1.850	1.848	1.844	1.841	1.838	1.835	1.831	1.826	1.821	1.816	1.812	1.808	1.801	1.794	1.788	1.781	1.772	1.766	1.758	1.749	1.740	1.731	1.720	1.710	1.700	1.690	1.678	1.665	1.654	1.640	1.628	1.615	1.601	1.588	1.572	1.560	1.545	1.531	1.518	1.502	1.488	1.474	1.460	1.445	1.430	1.416	1.404	1.389	1.375	1.362	1.349	1.338	1.324	1.312	1.301	1.290	1.279	1.269	1.259	1.250	1.241	1.232	1.225	1.219	1.211	1.205	1.200	1.196	1.191	1.188	1.185	1.182	1.180	1.179	1.179	1.178	1.179	1.179	1.180	1.182	1.185	1.188	1.191	1.195	1.200	1.205	1.209	1.215	1.221	1.226	1.234	1.240	1.248	1.255	1.262	1.271	1.279	1.288	1.298	1.306	1.315	1.325	1.334	1.344	1.351	1.361	1.371	1.380	1.390	1.400	1.409	1.419	1.429	1.438	1.448	1.456	1.466	1.475	1.484	1.492	1.502	1.510	1.518	1.526	1.535	1.542	1.550	1.558	1.565	1.571	1.579	1.585	1.591	1.596	1.601	1.606	1.611	1.616	1.619	1.622	1.626	1.629	1.632	1.635	1.635	1.638	1.638	1.639	1.639	1.638	1.638	1.636	1.635	1.632	1.630	1.626	1.624	1.619	1.615	1.610	1.604	1.598	1.591	1.585	1.576	1.569	1.561	1.551	1.542	1.532	1.522	1.511	1.501	1.490	1.479	1.468	1.455	1.442	1.430	1.416	1.404	1.391	1.378	1.365	1.351	1.338	1.324	1.310	1.298	1.284	1.270	1.256	1.244	1.231	1.218	1.206	1.194	1.182	1.171	1.160	1.149	1.139	1.130	1.121	1.112	1.105	1.096	1.090	1.084	1.078	1.072	1.069	1.065	1.061	1.059	1.056	1.055	1.054	1.054	1.054	1.054	1.056	1.059	1.061	1.064	1.068	1.071	1.076	1.081	1.086	1.092	1.098	1.105	1.112	1.119	1.126	1.134	1.141	1.148	1.156	1.164	1.172	1.180	1.188	1.195	1.204	1.211	1.218	1.225	1.232	1.239	1.245	1.252	1.258	1.262	1.268	1.272	1.278	1.281	1.285	1.288	1.290	1.291	1.294	1.294	1.295	1.295	1.295	1.294	1.292	1.290	1.288	1.284	1.281	1.275	1.271	1.266	1.260	1.255	1.248	1.240	1.232	1.225	1.218	1.209	1.199	1.190	1.180	1.171	1.160	1.150	1.139	1.128	1.118	1.105	1.094	1.082	1.070	1.058	1.046	1.034	1.021	1.010	0.998	0.985	0.972	0.961	0.950	0.939	0.926	0.915	0.902	0.891	0.880	0.869	0.858	0.848	0.836	0.826	0.818	0.808	0.799	0.789	0.780	0.772	0.764	0.756	0.749	0.742	0.735	0.729	0.724	0.718	0.712	0.709	0.704	0.701	0.698	0.695	0.692	0.690	0.690	0.689	0.689	0.689	0.690	0.691	0.694	0.695	0.699	0.702	0.706	0.711	0.715	0.721	0.728	0.734	0.741	0.749	0.758	0.765	0.774	0.784	0.792	0.801	0.812	0.822	0.832	0.845	0.856	0.868	0.879	0.890	0.901	0.914	0.925	0.938	0.949	0.959	0.971	0.981	0.992	1.002	1.012	1.022	1.031	1.041	1.049	1.058	1.065	1.071	1.078	1.082	1.088	1.092	1.095	1.099	1.100	1.101	1.102	1.104	1.102	1.101	1.099	1.098	1.094	1.090	1.085	1.079	1.074	1.068	1.060	1.052	1.044	1.035	1.026	1.016	1.008	0.996	0.985	0.975	0.962	0.951	0.940	0.928	0.916	0.904	0.891	0.878	0.865	0.852	0.841	0.829	0.816	0.804	0.792	0.779	0.768	0.756	0.745	0.734	0.724	0.711	0.701	0.691	0.681	0.671	0.661	0.651	0.642	0.634	0.625	0.618	0.609	0.601	0.595	0.588	0.580	0.575	0.568	0.561	0.556	0.550	0.546	0.540	0.536	0.531	0.526	0.522	0.519	0.515	0.511	0.507	0.505	0.501	0.499	0.496	0.494	0.490	0.489	0.486	0.484	0.481	0.478	0.476	0.474	0.471	0.469	0.466	0.462	0.460	0.458	0.454	0.451	0.446	0.444	0.439	0.435	0.430	0.425	0.419	0.414	0.408	0.401	0.394	0.386	0.379	0.371	0.361	0.354	0.342	0.332	0.322	0.311	0.299	0.286	0.274	0.260	0.246	0.231	0.216	0.200	0.184	0.168	0.150	0.132	0.115	0.095	0.078	0.058	0.038	0.019	-0.002	-0.024	-0.044	-0.064	-0.086	-0.108	-0.129	-0.150	-0.171	-0.194	-0.216	-0.238	-0.259	-0.280	-0.301	-0.322	-0.344	-0.364	-0.385	-0.405	-0.424	-0.442	-0.461	-0.480	-0.498	-0.514	-0.530	-0.546	-0.562	-0.576	-0.590	-0.602	-0.616	-0.628	-0.640	-0.649	-0.660	-0.669	-0.678	-0.684	-0.691	-0.696	-0.702	-0.706	-0.711	-0.714	-0.716	-0.719	-0.720	-0.721	-0.720	-0.720	-0.719	-0.718	-0.716	-0.712	-0.710	-0.706	-0.704	-0.700	-0.696	-0.691	-0.686	-0.681	-0.676	-0.670	-0.665	-0.660	-0.655	-0.649	-0.644	-0.638	-0.631	-0.626	-0.620	-0.615	-0.610	-0.605	-0.600	-0.595	-0.590	-0.586	-0.581	-0.576	-0.572	-0.569	-0.565	-0.560	-0.558	-0.554	-0.550	-0.548	-0.546	-0.544	-0.541	-0.538	-0.535	-0.534	-0.531	-0.530	-0.530	-0.528	-0.526	-0.525	-0.522	-0.522	-0.521	-0.520	-0.519	-0.518	-0.518	-0.516	-0.515	-0.515	-0.514	-0.514	-0.514	-0.512	-0.511	-0.511	-0.510	-0.510	-0.510	-0.509	-0.510	-0.509	-0.509	-0.507	-0.507	-0.507	-0.506	-0.506	-0.506	-0.506	-0.506	-0.505	-0.505	-0.505	-0.505	-0.504	-0.504	-0.502	-0.502	-0.502	-0.501	-0.501	-0.500	-0.499	-0.499	-0.498	-0.496	-0.495	-0.492	-0.491	-0.490	-0.488	-0.485	-0.482	-0.480	-0.476	-0.472	-0.469	-0.465	-0.461	-0.458	-0.452	-0.448	-0.442	-0.436	-0.431	-0.425	-0.418	-0.412	-0.405	-0.398	-0.391	-0.382	-0.375	-0.366	-0.358	-0.350	-0.341	-0.334	-0.324	-0.315	-0.306	-0.298	-0.289	-0.279	-0.270	-0.261	-0.252	-0.242	-0.234	-0.226	-0.218	-0.210	-0.202	-0.194	-0.188	-0.180	-0.174	-0.168	-0.162	-0.156	-0.150	-0.146	-0.141	-0.138	-0.134	-0.130	-0.129	-0.125	-0.122	-0.121	-0.120	-0.120	-0.119	-0.119	-0.118	-0.119	-0.119	-0.121	-0.121	-0.124	-0.126	-0.129	-0.131	-0.132	-0.135	-0.139	-0.141	-0.144	-0.148	-0.149	-0.152	-0.155	-0.158	-0.161	-0.164	-0.166	-0.168	-0.170	-0.172	-0.174	-0.175	-0.176	-0.178	-0.178	-0.179	-0.179	-0.178	-0.178	-0.176	-0.175	-0.174	-0.171	-0.169	-0.166	-0.164	-0.160	-0.158	-0.152	-0.149	-0.144	-0.139	-0.135	-0.130	-0.124	-0.119	-0.112	-0.106	-0.100	-0.094	-0.088	-0.080	-0.074	-0.066	-0.060	-0.052	-0.045	-0.039	-0.031	-0.025	-0.018	-0.010	-0.004	0.004	0.010	0.016	0.022	0.029	0.035	0.040	0.046	0.052	0.056	0.062	0.068	0.072	0.076	0.080	0.084	0.088	0.090	0.094	0.096	0.100	0.102	0.104	0.106	0.108	0.110	0.111	0.111	0.112	0.115	0.115	0.115	0.116	0.116	0.116	0.116	0.116	0.116	0.116	0.115	0.116	0.115	0.115	0.115	0.115	0.114	0.114	0.114	0.112	0.112	0.112	0.112	0.114	0.114	0.115	0.116	0.116	0.116	0.118	0.120	0.120	0.121	0.124	0.125	0.128	0.130	0.131	0.134	0.136	0.139	0.141	0.144	0.146	0.148	0.151	0.154	0.156	0.158	0.160	0.162	0.165	0.166	0.168	0.170	0.171	0.171	0.172	0.174	0.172	0.172	0.172	0.171	0.169	0.168	0.165	0.162	0.160	0.155	0.151	0.148	0.142	0.138	0.131	0.126	0.120	0.114	0.106	0.099	0.091	0.082	0.075	0.066	0.058	0.050	0.040	0.031	0.022	0.014	0.004	-0.005	-0.014	-0.022	-0.030	-0.039	-0.048	-0.054	-0.062	-0.069	-0.075	-0.081	-0.088	-0.092	-0.096	-0.100	-0.104	-0.106	-0.109	-0.110	-0.110	-0.110	-0.110	-0.109	-0.106	-0.104	-0.100	-0.096	-0.091	-0.085	-0.080	-0.072	-0.064	-0.056	-0.048	-0.038	-0.028	-0.016	-0.006	0.005	0.018	0.030	0.044	0.056	0.070	0.082	0.098	0.111	0.125	0.141	0.155	0.169	0.184	0.198	0.211	0.226	0.239	0.254	0.268	0.280	0.292	0.305	0.318	0.329	0.340	0.352	0.362	0.372	0.382	0.392	0.400	0.409	0.416	0.424	0.431	0.438	0.442	0.448	0.452	0.456	0.460	0.464	0.466	0.469	0.471	0.472	0.472	0.475	0.475	0.474	0.474	0.474	0.471	0.470	0.469	0.466	0.465	0.462	0.459	0.456	0.454	0.449	0.446	0.442	0.438	0.435	0.431	0.428	0.422	0.419	0.415	0.410	0.406	0.402	0.398	0.394	0.391	0.386	0.382	0.379	0.376	0.371	0.369	0.365	0.362	0.360	0.358	0.355	0.354	0.351	0.350	0.349	0.348	0.346	0.345	0.345	0.346	0.346	0.346	0.348	0.349	0.350	0.352	0.354	0.358	0.361	0.364	0.368	0.372	0.376	0.381	0.388	0.392	0.398	0.404	0.411	0.418	0.424	0.432	0.439	0.448	0.455	0.462	0.471	0.480	0.489	0.496	0.505	0.514	0.522	0.531	0.541	0.550	0.558	0.566	0.574	0.582	0.590	0.596	0.604	0.610	0.616	0.621	0.628	0.631	0.636	0.640	0.642	0.645	0.648	0.648	0.649	0.649	0.648	0.646	0.644	0.641	0.639	0.634	0.629	0.622	0.618	0.610	0.602	0.595	0.586	0.576	0.566	0.556	0.545	0.534	0.521	0.509	0.496	0.482	0.469	0.455	0.440	0.426	0.411	0.398	0.381	0.368	0.351	0.338	0.321	0.306	0.291	0.276	0.261	0.248	0.232	0.219	0.204	0.190	0.178	0.162	0.150	0.136	0.125	0.112	0.100	0.089	0.078	0.068	0.058	0.048	0.039	0.030	0.021	0.012	0.004	-0.004	-0.011	-0.018	-0.024	-0.030	-0.036	-0.041	-0.046	-0.050	-0.055	-0.058	-0.062	-0.065	-0.069	-0.071	-0.072	-0.075	-0.078	-0.079	-0.081	-0.081	-0.081	-0.082	-0.084	-0.084	-0.084	-0.084	-0.082	-0.082	-0.081	-0.082	-0.081	-0.080	-0.080	-0.078	-0.076	-0.075	-0.075	-0.072	-0.071	-0.070	-0.069	-0.066	-0.065	-0.064	-0.061	-0.060	-0.059	-0.058	-0.056	-0.055	-0.052	-0.051	-0.050	-0.050	-0.048	-0.046	-0.045	-0.045	-0.044	-0.044	-0.044	-0.042	-0.042	-0.044	-0.044	-0.044	-0.042	-0.044	-0.045	-0.045	-0.046	-0.048	-0.050	-0.051	-0.052	-0.054	-0.056	-0.058	-0.059	-0.061	-0.064	-0.066	-0.069	-0.071	-0.074	-0.076	-0.079	-0.082	-0.085	-0.088	-0.090	-0.092	-0.096	-0.099	-0.101	-0.104	-0.106	-0.109	-0.111	-0.114	-0.116	-0.116	-0.119	-0.121	-0.121	-0.124	-0.124	-0.125	-0.126	-0.126	-0.126	-0.126	-0.126	-0.125	-0.125	-0.124	-0.122	-0.121	-0.120	-0.119	-0.116	-0.114	-0.111	-0.109	-0.106	-0.101	-0.099	-0.095	-0.091	-0.088	-0.084	-0.079	-0.074	-0.069	-0.064	-0.060	-0.055	-0.050	-0.045	-0.040	-0.035	-0.030	-0.025	-0.019	-0.014	-0.009	-0.004	0.001	0.008	0.012	0.018	0.022	0.029	0.032	0.038	0.042	0.048	0.052	0.058	0.061	0.066	0.071	0.076	0.080	0.085	0.089	0.094	0.098	0.101	0.106	0.110	0.114	0.119	0.122	0.128	0.131	0.134	0.139	0.142	0.146	0.150	0.154	0.158	0.160	0.164	0.168	0.171	0.174	0.178	0.180	0.182	0.185	0.188	0.189	0.191	0.194	0.194	0.196	0.196	0.198	0.198	0.198	0.199	0.198	0.196	0.195	0.194	0.192	0.190	0.189	0.186	0.182	0.180	0.176	0.171	0.168	0.164	0.158	0.152	0.148	0.141	0.135	0.130	0.122	0.116	0.110	0.104	0.098	0.089	0.082	0.075	0.069	0.061	0.055	0.049	0.041	0.034	0.029	0.022	0.016	0.009	0.004	-0.002	-0.006	-0.012	-0.016	-0.021	-0.025	-0.030	-0.032	-0.036	-0.039	-0.041	-0.044	-0.046	-0.048	-0.049	-0.051	-0.051	-0.052	-0.052	-0.054	-0.054	-0.052	-0.052	-0.051	-0.051	-0.051	-0.050	-0.049	-0.049	-0.046	-0.045	-0.045	-0.042	-0.042	-0.040	-0.040	-0.038	-0.036	-0.035	-0.034	-0.032	-0.030	-0.029	-0.028	-0.028	-0.026	-0.025	-0.024	-0.022	-0.021	-0.020	-0.019	-0.018	-0.016	-0.016	-0.014	-0.012	-0.011	-0.010	-0.008	-0.004	-0.002	-0.001	0.002	0.005	0.009	0.011	0.015	0.019	0.022	0.028	0.031	0.036	0.042	0.048	0.054	0.059	0.066	0.072	0.079	0.086	0.094	0.101	0.110	0.118	0.125	0.134	0.141	0.150	0.160	0.168	0.176	0.186	0.195	0.205	0.214	0.222	0.231	0.240	0.250	0.259	0.266	0.276	0.285	0.292	0.301	0.310	0.316	0.324	0.331	0.339	0.346	0.352	0.359	0.365	0.371	0.376	0.381	0.388	0.392	0.398	0.402	0.406	0.410	0.415	0.418	0.421	0.424	0.429	0.430	0.432	0.435	0.439	0.441	0.442	0.445	0.446	0.449	0.450	0.452	0.454	0.455	0.458	0.459	0.460	0.462	0.465	0.466	0.469	0.470	0.474	0.475	0.478	0.480	0.482	0.485	0.488	0.490	0.492	0.496	0.500	0.502	0.506	0.510	0.514	0.518	0.522	0.526	0.530	0.535	0.539	0.545	0.549	0.554	0.560	0.565	0.571	0.578	0.582	0.589	0.594	0.600	0.605	0.612	0.618	0.624	0.630	0.635	0.641	0.649	0.654	0.660	0.665	0.670	0.676	0.681	0.686	0.691	0.696	0.701	0.705	0.709	0.712	0.716	0.719	0.722	0.725	0.726	0.729	0.730	0.731	0.731	0.731	0.731	0.731	0.730	0.729	0.726	0.725	0.721	0.718	0.714	0.710	0.706	0.701	0.696	0.691	0.685	0.679	0.672	0.665	0.659	0.651	0.642	0.634	0.626	0.618	0.609	0.600	0.590	0.581	0.572	0.562	0.552	0.544	0.534	0.524	0.515	0.505	0.495	0.486	0.478	0.468	0.459	0.450	0.441	0.434	0.426	0.419	0.411	0.404	0.396	0.390	0.382	0.376	0.371	0.365	0.361	0.356	0.351	0.348	0.344	0.341	0.339	0.335	0.334	0.331	0.330	0.329	0.329	0.329	0.329	0.330	0.330	0.331	0.334	0.335	0.338	0.340	0.344	0.346	0.349	0.352	0.358	0.360	0.364	0.369	0.372	0.378	0.382	0.386	0.391	0.396	0.401	0.406	0.410	0.416	0.420	0.425	0.429	0.432	0.436	0.441	0.445	0.449	0.452	0.454	0.458	0.460	0.461	0.464	0.465	0.465	0.466	0.466	0.466	0.466	0.464	0.464	0.461	0.459	0.456	0.452	0.449	0.445	0.440	0.436	0.430	0.424	0.418	0.411	0.405	0.396	0.389	0.380	0.372	0.364	0.355	0.345	0.336	0.326	0.318	0.308	0.296	0.286	0.278	0.268	0.256	0.246	0.236	0.226	0.216	0.208	0.198	0.188	0.179	0.170	0.160	0.151	0.144	0.135	0.128	0.120	0.114	0.106	0.099	0.094	0.088	0.082	0.078	0.074	0.069	0.064	0.061	0.058	0.056	0.052	0.050	0.048	0.048	0.045	0.044	0.044	0.042	0.044	0.042	0.042	0.044	0.044	0.044	0.045	0.046	0.048	0.049	0.049	0.050	0.051	0.054	0.054	0.056	0.058	0.058	0.060	0.061	0.062	0.064	0.065	0.066	0.068	0.069	0.069	0.071	0.071	0.072	0.072	0.075	0.075	0.076	0.076	0.078	0.078	0.079	0.079	0.080	0.081	0.082	0.082	0.084	0.085	0.088	0.088	0.089	0.090	0.092	0.092	0.095	0.096	0.098	0.099	0.101	0.104	0.105	0.108	0.109	0.111	0.114	0.116	0.119	0.120	0.122	0.125	0.126	0.129	0.131	0.132	0.135	0.138	0.139	0.140	0.141	0.142	0.144	0.145	0.145	0.146	0.146	0.146	0.146	0.146	0.146	0.145	0.144	0.142	0.141	0.140	0.139	0.136	0.135	0.132	0.130	0.126	0.124	0.121	0.118	0.114	0.109	0.106	0.101	0.098	0.091	0.088	0.082	0.078	0.072	0.066	0.061	0.056	0.051	0.044	0.039	0.032	0.028	0.020	0.014	0.008	0.000	-0.006	-0.014	-0.020	-0.028	-0.035	-0.044	-0.051	-0.059	-0.066	-0.075	-0.082	-0.091	-0.100	-0.109	-0.116	-0.126	-0.135	-0.144	-0.152	-0.162	-0.171	-0.180	-0.191	-0.200	-0.210	-0.219	-0.229	-0.239	-0.248	-0.258	-0.268	-0.278	-0.286	-0.296	-0.305	-0.314	-0.322	-0.331	-0.340	-0.348	-0.355	-0.362	-0.370	-0.378	-0.385	-0.391	-0.398	-0.404	-0.409	-0.414	-0.419	-0.422	-0.426	-0.430	-0.434	-0.436	-0.440	-0.442	-0.444	-0.445	-0.446	-0.446	-0.448	-0.448	-0.448	-0.448	-0.446	-0.446	-0.445	-0.444	-0.441	-0.440	-0.439	-0.436	-0.435	-0.431	-0.430	-0.428	-0.426	-0.424	-0.422	-0.420	-0.418	-0.416	-0.414	-0.412	-0.411	-0.410	-0.409	-0.408	-0.408	-0.406	-0.406	-0.406	-0.405	-0.405	-0.406	-0.406	-0.408	-0.409	-0.410	-0.411	-0.412	-0.414	-0.416	-0.418	-0.420	-0.422	-0.425	-0.428	-0.430	-0.431	-0.434	-0.438	-0.441	-0.444	-0.446	-0.449	-0.452	-0.455	-0.458	-0.461	-0.464	-0.468	-0.469	-0.471	-0.475	-0.478	-0.480	-0.481	-0.484	-0.485	-0.488	-0.490	-0.491	-0.494	-0.495	-0.498	-0.499	-0.500	-0.501	-0.502	-0.504	-0.505	-0.505	-0.506	-0.506	-0.507	-0.507	-0.507	-0.507	-0.509	-0.509	-0.509	-0.507	-0.507	-0.507	-0.507	-0.507	-0.505	-0.505	-0.505	-0.504	-0.502	-0.502	-0.501	-0.500	-0.498	-0.496	-0.495	-0.494	-0.492	-0.492	-0.490	-0.489	-0.486	-0.485	-0.484	-0.481	-0.480	-0.479	-0.478	-0.476	-0.474	-0.472	-0.471	-0.470	-0.470	-0.469	-0.468	-0.468	-0.466	-0.466	-0.468	-0.468	-0.468	-0.469	-0.470	-0.471	-0.471	-0.475	-0.476	-0.479	-0.481	-0.485	-0.489	-0.492	-0.496	-0.501	-0.506	-0.512	-0.518	-0.524	-0.529	-0.536	-0.544	-0.551	-0.559	-0.568	-0.575	-0.585	-0.594	-0.602	-0.612	-0.622	-0.632	-0.642	-0.654	-0.664	-0.675	-0.686	-0.698	-0.708	-0.719	-0.730	-0.741	-0.752	-0.762	-0.775	-0.786	-0.798	-0.809	-0.820	-0.830	-0.841	-0.851	-0.861	-0.871	-0.880	-0.891	-0.899	-0.909	-0.918	-0.926	-0.934	-0.941	-0.949	-0.956	-0.962	-0.969	-0.974	-0.981	-0.986	-0.990	-0.995	-0.999	-1.002	-1.006	-1.009	-1.011	-1.014	-1.016	-1.018	-1.019	-1.020	-1.021	-1.021	-1.021	-1.021	-1.021	-1.020	-1.020	-1.019	-1.018	-1.016	-1.015	-1.012	-1.011	-1.009	-1.006	-1.004	-1.002	-0.999	-0.995	-0.992	-0.990	-0.988	-0.984	-0.980	-0.976	-0.972	-0.970	-0.965	-0.961	-0.956	-0.952	-0.949	-0.944	-0.940	-0.935	-0.931	-0.926	-0.920	-0.916	-0.911	-0.905	-0.900	-0.894	-0.889	-0.882	-0.878	-0.871	-0.866	-0.860	-0.855	-0.849	-0.844	-0.838	-0.831	-0.825	-0.820	-0.814	-0.809	-0.802	-0.796	-0.791	-0.786	-0.780	-0.775	-0.769	-0.765	-0.760	-0.755	-0.752	-0.749	-0.744	-0.741	-0.738	-0.734	-0.731	-0.730	-0.726	-0.725	-0.725	-0.722	-0.722	-0.722	-0.721	-0.722	-0.721	-0.724	-0.724	-0.726	-0.728	-0.730	-0.731	-0.735	-0.736	-0.739	-0.744	-0.746	-0.750	-0.754	-0.758	-0.761	-0.765	-0.769	-0.772	-0.776	-0.780	-0.784	-0.789	-0.790	-0.794	-0.798	-0.800	-0.802	-0.805	-0.808	-0.809	-0.811	-0.811	-0.814	-0.814	-0.814	-0.812	-0.812	-0.811	-0.810	-0.808	-0.805	-0.802	-0.799	-0.796	-0.791	-0.788	-0.782	-0.778	-0.772	-0.766	-0.759	-0.752	-0.746	-0.739	-0.732	-0.725	-0.718	-0.708	-0.700	-0.692	-0.684	-0.675	-0.666	-0.659	-0.649	-0.640	-0.631	-0.622	-0.614	-0.606	-0.598	-0.589	-0.581	-0.574	-0.564	-0.556	-0.549	-0.541	-0.535	-0.526	-0.519	-0.512	-0.505	-0.499	-0.492	-0.485	-0.480	-0.475	-0.469	-0.464	-0.458	-0.452	-0.448	-0.442	-0.438	-0.432	-0.429	-0.424	-0.419	-0.415	-0.410	-0.405	-0.400	-0.398	-0.392	-0.388	-0.382	-0.379	-0.374	-0.370	-0.366	-0.360	-0.356	-0.351	-0.348	-0.342	-0.338	-0.334	-0.329	-0.324	-0.320	-0.314	-0.310	-0.305	-0.299	-0.295	-0.290	-0.285	-0.279	-0.275	-0.270	-0.265	-0.260	-0.254	-0.249	-0.242	-0.238	-0.234	-0.229	-0.221	-0.216	-0.212	-0.206	-0.201	-0.196	-0.190	-0.185	-0.179	-0.174	-0.168	-0.162	-0.156	-0.151	-0.145	-0.140	-0.134	-0.129	-0.122	-0.116	-0.111	-0.105	-0.099	-0.094	-0.088	-0.081	-0.075	-0.069	-0.062	-0.056	-0.051	-0.044	-0.039	-0.032	-0.026	-0.020	-0.015	-0.008	-0.002	0.004	0.010	0.014	0.020	0.025	0.031	0.036	0.041	0.045	0.050	0.054	0.058	0.061	0.064	0.066	0.069	0.071	0.072	0.075	0.075	0.075	0.075	0.074	0.074	0.072	0.070	0.066	0.064	0.060	0.055	0.050	0.044	0.039	0.032	0.024	0.016	0.008	0.000	-0.010	-0.020	-0.031	-0.042	-0.055	-0.066	-0.079	-0.092	-0.108	-0.121	-0.135	-0.151	-0.166	-0.182	-0.199	-0.215	-0.231	-0.249	-0.266	-0.284	-0.302	-0.320	-0.338	-0.356	-0.374	-0.392	-0.411	-0.430	-0.448	-0.466	-0.485	-0.504	-0.522	-0.540	-0.558	-0.575	-0.594	-0.610	-0.628	-0.645	-0.662	-0.679	-0.695	-0.711	-0.726	-0.741	-0.756	-0.770	-0.785	-0.800	-0.812	-0.825	-0.838	-0.850	-0.862	-0.874	-0.885	-0.898	-0.908	-0.918	-0.929	-0.938	-0.948	-0.956	-0.965	-0.975	-0.982	-0.991	-0.999	-1.006	-1.015	-1.021	-1.030	-1.036	-1.044	-1.050	-1.058	-1.064	-1.071	-1.079	-1.086	-1.092	-1.100	-1.108	-1.114	-1.122	-1.130	-1.138	-1.146	-1.152	-1.161	-1.170	-1.179	-1.188	-1.198	-1.208	-1.216	-1.226	-1.238	-1.248	-1.258	-1.270	-1.280	-1.292	-1.302	-1.315	-1.326	-1.340	-1.352	-1.364	-1.378	-1.389	-1.402	-1.415	-1.429	-1.441	-1.455	-1.466	-1.479	-1.492	-1.505	-1.518	-1.530	-1.542	-1.554	-1.565	-1.578	-1.589	-1.600	-1.610	-1.621	-1.631	-1.641	-1.651	-1.661	-1.670	-1.680	-1.688	-1.696	-1.704	-1.711	-1.719	-1.725	-1.732	-1.738	-1.742	-1.749	-1.754	-1.759	-1.762	-1.766	-1.770	-1.774	-1.778	-1.780	-1.782	-1.784	-1.786	-1.788	-1.789	-1.790	-1.790	-1.791	-1.790	-1.789	-1.789	-1.788	-1.785	-1.784	-1.782	-1.780	-1.776	-1.772	-1.770	-1.765	-1.761	-1.756	-1.751	-1.746	-1.739	-1.732	-1.726	-1.719	-1.712	-1.705	-1.695	-1.688	-1.678	-1.669	-1.659	-1.649	-1.638	-1.628	-1.615	-1.604	-1.591	-1.579	-1.566	-1.552	-1.539	-1.525	-1.511	-1.495	-1.481	-1.466	-1.450	-1.434	-1.418	-1.401	-1.385	-1.368	-1.352	-1.335	-1.319	-1.300	-1.282	-1.265	-1.248	-1.229	-1.211	-1.194	-1.175	-1.158	-1.139	-1.121	-1.104	-1.085	-1.066	-1.049	-1.031	-1.014	-0.995	-0.978	-0.960	-0.942	-0.925	-0.908	-0.890	-0.874	-0.858	-0.841	-0.824	-0.809	-0.791	-0.776	-0.761	-0.746	-0.730	-0.715	-0.702	-0.688	-0.674	-0.660	-0.648	-0.634	-0.622	-0.611	-0.599	-0.589	-0.578	-0.568	-0.559	-0.549	-0.540	-0.531	-0.524	-0.518	-0.511	-0.505	-0.500	-0.495	-0.491	-0.486	-0.484	-0.480	-0.479	-0.478	-0.476	-0.475	-0.475	-0.475	-0.476	-0.476	-0.479	-0.481	-0.482	-0.485	-0.489	-0.492	-0.496	-0.500	-0.504	-0.507	-0.514	-0.518	-0.522	-0.526	-0.532	-0.538	-0.542	-0.546	-0.551	-0.556	-0.560	-0.564	-0.569	-0.571	-0.575	-0.578	-0.581	-0.584	-0.585	-0.586	-0.588	-0.589	-0.590	-0.590	-0.590	-0.590	-0.589	-0.588	-0.585	-0.584	-0.581	-0.578	-0.575	-0.570	-0.566	-0.561	-0.558	-0.551	-0.546	-0.541	-0.535	-0.529	-0.522	-0.515	-0.509	-0.501	-0.495	-0.488	-0.480	-0.472	-0.465	-0.458	-0.451	-0.442	-0.436	-0.428	-0.420	-0.414	-0.408	-0.400	-0.392	-0.386	-0.381	-0.375	-0.369	-0.362	-0.358	-0.351	-0.348	-0.342	-0.339	-0.335	-0.331	-0.329	-0.325	-0.324	-0.320	-0.319	-0.318	-0.318	-0.315	-0.315	-0.315	-0.315	-0.315	-0.318	-0.319	-0.320	-0.322	-0.324	-0.326	-0.329	-0.332	-0.336	-0.339	-0.342	-0.346	-0.351	-0.356	-0.360	-0.366	-0.370	-0.375	-0.380	-0.386	-0.391	-0.396	-0.401	-0.406	-0.411	-0.416	-0.421	-0.426	-0.431	-0.435	-0.440	-0.444	-0.448	-0.451	-0.454	-0.458	-0.460	-0.462	-0.464	-0.465	-0.466	-0.466	-0.468	-0.466	-0.466	-0.464	-0.462	-0.459	-0.456	-0.451	-0.448	-0.442	-0.436	-0.430	-0.422	-0.415	-0.408	-0.398	-0.388	-0.378	-0.366	-0.355	-0.342	-0.330	-0.316	-0.302	-0.288	-0.271	-0.256	-0.240	-0.222	-0.206	-0.189	-0.170	-0.152	-0.132	-0.115	-0.095	-0.075	-0.055	-0.035	-0.015	0.005	0.025	0.045	0.065	0.085	0.105	0.126	0.145	0.165	0.184	0.202	0.221	0.240	0.258	0.276	0.292	0.310	0.326	0.340	0.356	0.370	0.384	0.396	0.410	0.421	0.432	0.442	0.451	0.461	0.469	0.478	0.484	0.490	0.495	0.499	0.504	0.506	0.509	0.509	0.510	0.509	0.509	0.507	0.505	0.502	0.499	0.495	0.490	0.485	0.479	0.472	0.465	0.458	0.450	0.442	0.434	0.424	0.415	0.406	0.396	0.386	0.376	0.366	0.355	0.345	0.335	0.324	0.315	0.305	0.295	0.284	0.275	0.265	0.258	0.248	0.240	0.231	0.225	0.216	0.210	0.204	0.198	0.192	0.188	0.184	0.180	0.176	0.174	0.171	0.170	0.170	0.170	0.170	0.172	0.174	0.176	0.179	0.182	0.186	0.191	0.196	0.201	0.208	0.214	0.221	0.229	0.236	0.244	0.254	0.261	0.271	0.280	0.289	0.298	0.306	0.318	0.326	0.335	0.345	0.354	0.362	0.371	0.379	0.388	0.396	0.402	0.410	0.416	0.422	0.428	0.432	0.438	0.442	0.445	0.448	0.449	0.450	0.451	0.451	0.449	0.446	0.444	0.440	0.436	0.431	0.425	0.418	0.410	0.401	0.392	0.382	0.372	0.360	0.349	0.335	0.322	0.309	0.294	0.279	0.262	0.246	0.229	0.212	0.195	0.178	0.159	0.140	0.121	0.102	0.082	0.062	0.044	0.024	0.004	-0.015	-0.035	-0.054	-0.072	-0.091	-0.110	-0.129	-0.146	-0.164	-0.182	-0.199	-0.215	-0.231	-0.248	-0.262	-0.276	-0.291	-0.305	-0.318	-0.330	-0.341	-0.352	-0.362	-0.372	-0.382	-0.390	-0.399	-0.406	-0.412	-0.419	-0.424	-0.429	-0.432	-0.436	-0.440	-0.440	-0.442	-0.444	-0.445	-0.444	-0.444	-0.442	-0.441	-0.440	-0.436	-0.434	-0.431	-0.426	-0.422	-0.419	-0.414	-0.408	-0.402	-0.396	-0.390	-0.384	-0.376	-0.370	-0.362	-0.355	-0.346	-0.340	-0.331	-0.324	-0.315	-0.306	-0.298	-0.289	-0.280	-0.272	-0.262	-0.254	-0.244	-0.236	-0.226	-0.216	-0.208	-0.198	-0.188	-0.179	-0.170	-0.160	-0.151	-0.141	-0.131	-0.122	-0.112	-0.104	-0.094	-0.085	-0.075	-0.068	-0.058	-0.049	-0.040	-0.031	-0.022	-0.015	-0.008	0.001	0.009	0.015	0.024	0.030	0.036	0.042	0.050	0.056	0.061	0.068	0.072	0.078	0.082	0.086	0.090	0.094	0.098	0.101	0.102	0.105	0.108	0.110	0.110	0.111	0.112	0.112	0.112	0.112	0.112	0.112	0.111	0.110	0.109	0.108	0.105	0.104	0.101	0.100	0.096	0.095	0.091	0.090	0.086	0.085	0.082	0.079	0.078	0.075	0.072	0.070	0.069	0.066	0.064	0.062	0.060	0.060	0.058	0.058	0.055	0.055	0.055	0.054	0.054	0.055	0.055	0.055	0.056	0.058	0.060	0.061	0.062	0.065	0.066	0.069	0.070	0.072	0.075	0.076	0.080	0.082	0.086	0.089	0.090	0.094	0.098	0.099	0.102	0.105	0.108	0.110	0.112	0.115	0.118	0.120	0.122	0.125	0.126	0.128	0.131	0.132	0.134	0.136	0.138	0.139	0.141	0.142	0.144	0.145	0.146	0.148	0.149	0.150	0.151	0.152	0.154	0.155	0.156	0.159	0.160	0.162	0.165	0.166	0.170	0.171	0.175	0.178	0.180	0.182	0.186	0.190	0.194	0.198	0.201	0.205	0.209	0.214	0.218	0.222	0.226	0.232	0.236	0.241	0.246	0.250	0.255	0.259	0.264	0.268	0.272	0.276	0.280	0.282	0.285	0.289	0.291	0.292	0.295	0.296	0.298	0.298	0.298	0.298	0.296	0.294	0.292	0.290	0.288	0.282	0.279	0.274	0.269	0.262	0.256	0.248	0.240	0.232	0.222	0.212	0.201	0.191	0.179	0.168	0.155	0.141	0.129	0.115	0.101	0.085	0.071	0.055	0.040	0.026	0.010	-0.005	-0.022	-0.038	-0.054	-0.069	-0.085	-0.101	-0.118	-0.132	-0.146	-0.161	-0.175	-0.189	-0.204	-0.216	-0.229	-0.241	-0.252	-0.262	-0.272	-0.282	-0.292	-0.300	-0.308	-0.315	-0.320	-0.325	-0.330	-0.335	-0.338	-0.340	-0.341	-0.344	-0.344	-0.344	-0.341	-0.340	-0.338	-0.335	-0.332	-0.328	-0.322	-0.318	-0.312	-0.306	-0.300	-0.292	-0.285	-0.278	-0.270	-0.262	-0.254	-0.246	-0.238	-0.229	-0.221	-0.212	-0.205	-0.196	-0.189	-0.180	-0.172	-0.165	-0.158	-0.151	-0.142	-0.136	-0.130	-0.124	-0.119	-0.112	-0.109	-0.105	-0.100	-0.096	-0.094	-0.090	-0.088	-0.085	-0.084	-0.082	-0.081	-0.081	-0.080	-0.080	-0.080	-0.080	-0.081	-0.081	-0.084	-0.086	-0.088	-0.090	-0.092	-0.096	-0.099	-0.102	-0.105	-0.109	-0.112	-0.116	-0.120	-0.125	-0.129	-0.134	-0.138	-0.141	-0.146	-0.151	-0.155	-0.160	-0.165	-0.170	-0.175	-0.179	-0.184	-0.189	-0.194	-0.199	-0.204	-0.208	-0.212	-0.218	-0.221	-0.225	-0.229	-0.232	-0.238	-0.240	-0.244	-0.246	-0.249	-0.251	-0.254	-0.256	-0.259	-0.260	-0.262	-0.262	-0.265	-0.265	-0.266	-0.265	-0.265	-0.265	-0.264	-0.264	-0.261	-0.260	-0.258	-0.256	-0.252	-0.250	-0.248	-0.244	-0.240	-0.235	-0.231	-0.228	-0.222	-0.219	-0.214	-0.209	-0.205	-0.199	-0.195	-0.189	-0.184	-0.180	-0.175	-0.170	-0.165	-0.160	-0.156	-0.151	-0.148	-0.144	-0.140	-0.136	-0.134	-0.130	-0.128	-0.126	-0.122	-0.121	-0.120	-0.119	-0.119	-0.118	-0.116	-0.118	-0.118	-0.119	-0.120	-0.121	-0.124	-0.125	-0.128	-0.130	-0.134	-0.136	-0.140	-0.142	-0.146	-0.150	-0.154	-0.158	-0.162	-0.168	-0.171	-0.175	-0.180	-0.184	-0.188	-0.192	-0.198	-0.201	-0.204	-0.208	-0.212	-0.215	-0.219	-0.222	-0.225	-0.228	-0.230	-0.232	-0.235	-0.236	-0.238	-0.240	-0.240	-0.240	-0.241	-0.240	-0.240	-0.240	-0.240	-0.239	-0.236	-0.235	-0.232	-0.231	-0.229	-0.226	-0.225	-0.221	-0.218	-0.215	-0.212	-0.209	-0.204	-0.201	-0.198	-0.192	-0.190	-0.185	-0.181	-0.178	-0.174	-0.170	-0.166	-0.161	-0.159	-0.155	-0.151	-0.149	-0.145	-0.141	-0.138	-0.135	-0.131	-0.130	-0.128	-0.125	-0.122	-0.120	-0.119	-0.118	-0.115	-0.114	-0.112	-0.111	-0.111	-0.110	-0.109	-0.109	-0.109	-0.109	-0.108	-0.109	-0.109	-0.110	-0.110	-0.110	-0.110	-0.111	-0.112	-0.114	-0.116	-0.118	-0.119	-0.120	-0.122	-0.124	-0.126	-0.129	-0.131	-0.132	-0.135	-0.139	-0.141	-0.144	-0.146	-0.150	-0.154	-0.156	-0.160	-0.164	-0.168	-0.170	-0.174	-0.179	-0.182	-0.186	-0.192	-0.198	-0.201	-0.206	-0.211	-0.216	-0.221	-0.226	-0.231	-0.236	-0.241	-0.246	-0.252	-0.256	-0.262	-0.266	-0.272	-0.276	-0.282	-0.286	-0.291	-0.296	-0.300	-0.305	-0.309	-0.312	-0.316	-0.319	-0.321	-0.325	-0.328	-0.329	-0.331	-0.332	-0.332	-0.335	-0.335	-0.335	-0.334	-0.334	-0.332	-0.331	-0.330	-0.328	-0.325	-0.321	-0.319	-0.315	-0.311	-0.308	-0.304	-0.299	-0.295	-0.290	-0.285	-0.280	-0.274	-0.269	-0.264	-0.259	-0.252	-0.248	-0.241	-0.236	-0.230	-0.224	-0.219	-0.212	-0.208	-0.201	-0.198	-0.191	-0.186	-0.181	-0.176	-0.170	-0.166	-0.162	-0.156	-0.152	-0.148	-0.144	-0.139	-0.134	-0.130	-0.125	-0.121	-0.118	-0.112	-0.108	-0.102	-0.099	-0.094	-0.089	-0.084	-0.079	-0.074	-0.068	-0.062	-0.058	-0.051	-0.044	-0.038	-0.030	-0.025	-0.016	-0.009	-0.001	0.006	0.015	0.024	0.032	0.042	0.051	0.061	0.071	0.081	0.092	0.101	0.112	0.124	0.135	0.146	0.158	0.169	0.181	0.192	0.205	0.216	0.228	0.239	0.250	0.261	0.274	0.284	0.296	0.306	0.318	0.328	0.339	0.349	0.358	0.368	0.376	0.385	0.394	0.402	0.410	0.418	0.424	0.431	0.438	0.442	0.449	0.452	0.458	0.460	0.464	0.466	0.469	0.470	0.471	0.472	0.472	0.472	0.472	0.471	0.470	0.469	0.465	0.464	0.460	0.458	0.452	0.449	0.445	0.440	0.434	0.429	0.424	0.418	0.411	0.404	0.399	0.392	0.385	0.379	0.371	0.365	0.358	0.351	0.345	0.338	0.331	0.325	0.319	0.312	0.306	0.300	0.295	0.290	0.284	0.280	0.275	0.272	0.268	0.264	0.261	0.258	0.255	0.252	0.251	0.249	0.249	0.248	0.248	0.246	0.246	0.246	0.248	0.249	0.250	0.251	0.254	0.256	0.259	0.262	0.265	0.269	0.272	0.275	0.279	0.282	0.288	0.292	0.296	0.300	0.305	0.309	0.314	0.319	0.322	0.328	0.331	0.335	0.340	0.344	0.348	0.351	0.355	0.359	0.361	0.364	0.368	0.370	0.371	0.372	0.374	0.376	0.376	0.376	0.376	0.376	0.375	0.374	0.372	0.370	0.368	0.365	0.361	0.358	0.354	0.349	0.344	0.339	0.332	0.326	0.320	0.312	0.306	0.298	0.290	0.282	0.274	0.264	0.255	0.246	0.236	0.226	0.216	0.206	0.195	0.185	0.174	0.164	0.152	0.142	0.131	0.121	0.111	0.100	0.089	0.079	0.069	0.059	0.049	0.040	0.030	0.021	0.014	0.005	-0.004	-0.011	-0.019	-0.025	-0.032	-0.038	-0.042	-0.048	-0.052	-0.056	-0.060	-0.062	-0.064	-0.066	-0.068	-0.069	-0.069	-0.069	-0.068	-0.066	-0.066	-0.064	-0.060	-0.058	-0.055	-0.050	-0.048	-0.042	-0.036	-0.032	-0.026	-0.021	-0.015	-0.010	-0.002	0.004	0.010	0.016	0.024	0.030	0.036	0.044	0.051	0.058	0.064	0.070	0.076	0.084	0.089	0.095	0.100	0.106	0.111	0.115	0.119	0.125	0.129	0.131	0.135	0.139	0.141	0.144	0.145	0.148	0.150	0.151	0.154	0.154	0.154	0.155	0.155	0.155	0.155	0.155	0.155	0.155	0.154	0.152	0.152	0.150	0.150	0.148	0.148	0.146	0.145	0.144	0.144	0.141	0.141	0.140	0.140	0.140	0.140	0.139	0.139	0.140	0.140	0.141	0.142	0.144	0.146	0.148	0.150	0.151	0.155	0.158	0.161	0.165	0.168	0.172	0.178	0.181	0.188	0.191	0.198	0.204	0.210	0.216	0.224	0.230	0.239	0.246	0.255	0.262	0.271	0.279	0.289	0.299	0.308	0.318	0.328	0.338	0.348	0.359	0.369	0.380	0.391	0.401	0.411	0.422	0.435	0.445	0.456	0.466	0.478	0.488	0.500	0.510	0.520	0.530	0.540	0.550	0.560	0.569	0.578	0.586	0.595	0.602	0.610	0.618	0.625	0.631	0.639	0.645	0.649	0.655	0.659	0.662	0.666	0.670	0.672	0.675	0.676	0.679	0.679	0.679	0.679	0.678	0.676	0.675	0.674	0.670	0.666	0.662	0.659	0.654	0.650	0.645	0.639	0.632	0.626	0.620	0.612	0.605	0.598	0.590	0.582	0.574	0.566	0.558	0.549	0.540	0.532	0.522	0.515	0.506	0.498	0.489	0.480	0.471	0.464	0.455	0.446	0.439	0.431	0.424	0.416	0.409	0.402	0.396	0.390	0.385	0.379	0.372	0.368	0.362	0.358	0.354	0.350	0.346	0.342	0.340	0.338	0.335	0.332	0.331	0.329	0.328	0.326	0.325	0.325	0.324	0.324	0.325	0.324	0.325	0.325	0.326	0.326	0.328	0.329	0.329	0.331	0.331	0.332	0.334	0.335	0.336	0.336	0.339	0.340	0.340	0.341	0.341	0.342	0.342	0.342	0.342	0.344	0.342	0.342	0.342	0.341	0.340	0.340	0.338	0.338	0.335	0.334	0.331	0.330	0.328	0.325	0.321	0.319	0.316	0.312	0.309	0.306	0.302	0.298	0.295	0.291	0.286	0.282	0.280	0.276	0.272	0.269	0.265	0.260	0.256	0.254	0.249	0.246	0.242	0.240	0.236	0.234	0.232	0.230	0.229	0.228	0.226	0.225	0.225	0.225	0.225	0.226	0.226	0.228	0.230	0.232	0.235	0.238	0.242	0.246	0.251	0.256	0.262	0.268	0.275	0.282	0.290	0.298	0.306	0.314	0.322	0.334	0.342	0.352	0.364	0.375	0.386	0.398	0.409	0.421	0.432	0.445	0.456	0.469	0.481	0.492	0.505	0.516	0.529	0.540	0.552	0.562	0.574	0.585	0.595	0.605	0.615	0.624	0.632	0.640	0.648	0.654	0.661	0.666	0.671	0.676	0.680	0.684	0.686	0.688	0.689	0.689	0.689	0.688	0.686	0.684	0.681	0.678	0.674	0.669	0.664	0.658	0.652	0.644	0.638	0.630	0.621	0.612	0.605	0.595	0.585	0.576	0.566	0.556	0.545	0.535	0.524	0.514	0.502	0.491	0.480	0.470	0.459	0.448	0.436	0.425	0.415	0.404	0.395	0.385	0.375	0.365	0.355	0.345	0.335	0.326	0.316	0.308	0.298	0.289	0.281	0.272	0.264	0.256	0.248	0.240	0.232	0.225	0.216	0.209	0.202	0.195	0.188	0.180	0.174	0.166	0.160	0.152	0.146	0.140	0.134	0.128	0.121	0.114	0.109	0.102	0.096	0.091	0.085	0.080	0.074	0.069	0.064	0.059	0.054	0.050	0.046	0.041	0.038	0.034	0.030	0.026	0.025	0.021	0.020	0.016	0.014	0.011	0.011	0.009	0.008	0.006	0.005	0.005	0.004	0.004	0.002	0.004	0.002	0.002	0.002	0.002	0.002	0.002	0.002	0.002	0.005	0.004	0.004	0.004	0.002	0.002	0.002	0.001	0.001	0.000	0.000	-0.002	-0.002	-0.004	-0.006	-0.008	-0.010	-0.012	-0.015	-0.016	-0.020	-0.022	-0.025	-0.030	-0.032	-0.035	-0.039	-0.042	-0.046	-0.050	-0.054	-0.058	-0.060	-0.065	-0.069	-0.071	-0.076	-0.079	-0.081	-0.084	-0.089	-0.090	-0.092	-0.095	-0.098	-0.099	-0.101	-0.102	-0.104	-0.105	-0.105	-0.106	-0.105	-0.106	-0.106	-0.106	-0.105	-0.105	-0.104	-0.104	-0.104	-0.101	-0.101	-0.099	-0.099	-0.098	-0.096	-0.096	-0.095	-0.094	-0.094	-0.094	-0.094	-0.094	-0.095	-0.095	-0.096	-0.099	-0.100	-0.104	-0.105	-0.109	-0.112	-0.116	-0.121	-0.126	-0.132	-0.139	-0.146	-0.154	-0.161	-0.170	-0.179	-0.188	-0.199	-0.208	-0.220	-0.231	-0.244	-0.256	-0.269	-0.284	-0.296	-0.310	-0.326	-0.341	-0.358	-0.372	-0.389	-0.405	-0.421	-0.439	-0.455	-0.472	-0.490	-0.505	-0.522	-0.540	-0.558	-0.574	-0.590	-0.606	-0.624	-0.640	-0.655	-0.671	-0.686	-0.701	-0.715	-0.730	-0.744	-0.756	-0.770	-0.782	-0.795	-0.806	-0.818	-0.829	-0.839	-0.849	-0.858	-0.865	-0.874	-0.881	-0.889	-0.894	-0.900	-0.905	-0.910	-0.914	-0.918	-0.920	-0.922	-0.925	-0.926	-0.928	-0.928	-0.928	-0.928	-0.928	-0.926	-0.924	-0.921	-0.920	-0.916	-0.914	-0.909	-0.905	-0.901	-0.896	-0.892	-0.886	-0.882	-0.876	-0.870	-0.864	-0.859	-0.852	-0.845	-0.839	-0.831	-0.825	-0.819	-0.811	-0.804	-0.799	-0.791	-0.785	-0.776	-0.770	-0.764	-0.758	-0.751	-0.744	-0.738	-0.731	-0.725	-0.719	-0.714	-0.708	-0.704	-0.698	-0.692	-0.688	-0.682	-0.680	-0.675	-0.671	-0.668	-0.664	-0.662	-0.659	-0.656	-0.654	-0.651	-0.650	-0.650	-0.648	-0.648	-0.648	-0.648	-0.648	-0.648	-0.648	-0.649	-0.650	-0.650	-0.651	-0.654	-0.656	-0.659	-0.661	-0.664	-0.666	-0.669	-0.671	-0.675	-0.679	-0.682	-0.685	-0.690	-0.692	-0.696	-0.700	-0.704	-0.706	-0.710	-0.712	-0.716	-0.719	-0.721	-0.724	-0.725	-0.728	-0.729	-0.731	-0.732	-0.734	-0.734	-0.734	-0.734	-0.734	-0.732	-0.730	-0.730	-0.728	-0.725	-0.721	-0.719	-0.714	-0.710	-0.705	-0.699	-0.694	-0.688	-0.681	-0.674	-0.666	-0.659	-0.650	-0.641	-0.632	-0.622	-0.614	-0.604	-0.594	-0.584	-0.574	-0.562	-0.552	-0.541	-0.531	-0.520	-0.510	-0.499	-0.488	-0.479	-0.468	-0.458	-0.449	-0.438	-0.429	-0.420	-0.411	-0.404	-0.394	-0.386	-0.380	-0.372	-0.365	-0.360	-0.354	-0.350	-0.345	-0.342	-0.339	-0.335	-0.332	-0.331	-0.330	-0.329	-0.329	-0.330	-0.330	-0.332	-0.335	-0.336	-0.340	-0.344	-0.348	-0.352	-0.356	-0.362	-0.369	-0.375	-0.381	-0.388	-0.396	-0.402	-0.410	-0.418	-0.426	-0.434	-0.442	-0.452	-0.461	-0.470	-0.479	-0.489	-0.498	-0.507	-0.516	-0.525	-0.534	-0.542	-0.551	-0.560	-0.569	-0.576	-0.584	-0.591	-0.599	-0.606	-0.614	-0.620	-0.626	-0.632	-0.638	-0.642	-0.649	-0.654	-0.658	-0.661	-0.665	-0.669	-0.672	-0.674	-0.676	-0.678	-0.680	-0.681	-0.682	-0.682	-0.684	-0.684	-0.684	-0.682	-0.682	-0.681	-0.679	-0.678	-0.676	-0.675	-0.672	-0.670	-0.668	-0.666	-0.662	-0.660	-0.658	-0.654	-0.651	-0.648	-0.645	-0.641	-0.639	-0.634	-0.631	-0.628	-0.625	-0.621	-0.618	-0.614	-0.611	-0.609	-0.605	-0.601	-0.600	-0.598	-0.596	-0.594	-0.591	-0.589	-0.588	-0.586	-0.585	-0.584	-0.582	-0.582	-0.582	-0.582	-0.582	-0.582	-0.584	-0.584	-0.585	-0.586	-0.588	-0.589	-0.590	-0.592	-0.595	-0.596	-0.599	-0.602	-0.606	-0.609	-0.614	-0.616	-0.620	-0.625	-0.628	-0.631	-0.636	-0.640	-0.645	-0.649	-0.654	-0.658	-0.661	-0.668	-0.671	-0.675	-0.679	-0.682	-0.686	-0.690	-0.694	-0.695	-0.699	-0.701	-0.704	-0.706	-0.708	-0.708	-0.709	-0.710	-0.710	-0.710	-0.709	-0.709	-0.706	-0.704	-0.702	-0.699	-0.696	-0.694	-0.689	-0.684	-0.680	-0.674	-0.669	-0.661	-0.655	-0.649	-0.641	-0.632	-0.626	-0.618	-0.609	-0.599	-0.590	-0.581	-0.571	-0.561	-0.551	-0.541	-0.531	-0.521	-0.511	-0.500	-0.490	-0.480	-0.469	-0.460	-0.449	-0.439	-0.429	-0.419	-0.409	-0.399	-0.389	-0.381	-0.372	-0.364	-0.355	-0.348	-0.339	-0.331	-0.325	-0.318	-0.311	-0.305	-0.299	-0.294	-0.288	-0.282	-0.278	-0.274	-0.270	-0.266	-0.261	-0.260	-0.256	-0.254	-0.251	-0.249	-0.246	-0.245	-0.245	-0.242	-0.242	-0.241	-0.241	-0.241	-0.241	-0.241	-0.240	-0.239	-0.240	-0.240	-0.240	-0.241	-0.241	-0.240	-0.240	-0.240	-0.241	-0.240	-0.240	-0.240	-0.240	-0.239	-0.239	-0.236	-0.236	-0.234	-0.232	-0.230	-0.229	-0.226	-0.224	-0.220	-0.218	-0.215	-0.211	-0.206	-0.202	-0.198	-0.194	-0.188	-0.181	-0.175	-0.170	100.000	5.000	2.000	1.000	2.000	0.000	0.000	0.000	0.000	0.000	0.000	0.000	0.000	0.000	0.000	0.000	0.000	0.000	0.366	0.368	0.369	0.369	0.369	0.369	0.369	0.369	0.368	0.368	0.366	0.365	0.362	0.361	0.360	0.358	0.356	0.354	0.351	0.350	0.346	0.344	0.340	0.338	0.335	0.331	0.328	0.325	0.322	0.318	0.314	0.311	0.308	0.305	0.301	0.298	0.295	0.291	0.289	0.285	0.284	0.281	0.279	0.278	0.276	0.274	0.274	0.272	0.274	0.274	0.274	0.275	0.278	0.279	0.281	0.285	0.289	0.291	0.296	0.301	0.308	0.314	0.320	0.329	0.336	0.345	0.354	0.364	0.374	0.384	0.395	0.406	0.418	0.430	0.442	0.455	0.469	0.481	0.495	0.509	0.522	0.536	0.550	0.562	0.576	0.590	0.604	0.616	0.629	0.641	0.654	0.665	0.675	0.686	0.696	0.705	0.714	0.722	0.730	0.736	0.742	0.748	0.752	0.755	0.759	0.760	0.761	0.761	0.760	0.759	0.756	0.754	0.750	0.746	0.741	0.734	0.728	0.721	0.712	0.705	0.695	0.685	0.675	0.665	0.654	0.642	0.631	0.619	0.606	0.595	0.582	0.570	0.556	0.544	0.530	0.518	0.505	0.491	0.479	0.468	0.455	0.442	0.430	0.419	0.406	0.396	0.385	0.374	0.364	0.352	0.344	0.334	0.325	0.316	0.308	0.299	0.290	0.282	0.275	0.266	0.259	0.252	0.246	0.239	0.232	0.226	0.220	0.214	0.209	0.204	0.198	0.192	0.188	0.182	0.178	0.172	0.169	0.164	0.160	0.155	0.150	0.146	0.144	0.139	0.135	0.131	0.128	0.124	0.120	0.116	0.112	0.109	0.105	0.102	0.099	0.096	0.092	0.090	0.088	0.084	0.081	0.078	0.075	0.072	0.069	0.068	0.064	0.061	0.058	0.056	0.052	0.050	0.046	0.044	0.041	0.039	0.036	0.031	0.029	0.026	0.021	0.019	0.015	0.011	0.009	0.005	0.001	-0.004	-0.008	-0.011	-0.016	-0.021	-0.024	-0.029	-0.034	-0.039	-0.042	-0.048	-0.052	-0.058	-0.062	-0.069	-0.072	-0.078	-0.082	-0.086	-0.092	-0.096	-0.101	-0.106	-0.110	-0.115	-0.119	-0.122	-0.126	-0.131	-0.135	-0.138	-0.140	-0.142	-0.146	-0.148	-0.150	-0.151	-0.152	-0.154	-0.155	-0.156	-0.156	-0.158	-0.156	-0.158	-0.156	-0.155	-0.154	-0.152	-0.151	-0.150	-0.149	-0.146	-0.145	-0.142	-0.140	-0.138	-0.136	-0.134	-0.131	-0.130	-0.128	-0.128	-0.125	-0.124	-0.122	-0.121	-0.121	-0.121	-0.121	-0.120	-0.121	-0.122	-0.125	-0.126	-0.128	-0.131	-0.135	-0.139	-0.144	-0.148	-0.154	-0.159	-0.166	-0.174	-0.182	-0.190	-0.200	-0.209	-0.219	-0.231	-0.242	-0.254	-0.266	-0.279	-0.292	-0.306	-0.321	-0.336	-0.351	-0.368	-0.384	-0.400	-0.416	-0.432	-0.450	-0.466	-0.484	-0.501	-0.519	-0.536	-0.554	-0.571	-0.588	-0.604	-0.622	-0.639	-0.654	-0.670	-0.686	-0.702	-0.716	-0.730	-0.744	-0.759	-0.771	-0.784	-0.796	-0.808	-0.819	-0.829	-0.838	-0.848	-0.855	-0.862	-0.869	-0.875	-0.880	-0.885	-0.889	-0.892	-0.896	-0.898	-0.899	-0.901	-0.901	-0.900	-0.900	-0.898	-0.896	-0.894	-0.891	-0.888	-0.884	-0.880	-0.874	-0.869	-0.862	-0.858	-0.851	-0.845	-0.838	-0.830	-0.822	-0.815	-0.808	-0.800	-0.792	-0.784	-0.776	-0.768	-0.759	-0.751	-0.742	-0.734	-0.725	-0.718	-0.708	-0.700	-0.691	-0.684	-0.676	-0.669	-0.661	-0.652	-0.645	-0.639	-0.631	-0.624	-0.618	-0.612	-0.605	-0.599	-0.594	-0.589	-0.582	-0.578	-0.574	-0.569	-0.565	-0.560	-0.558	-0.555	-0.552	-0.550	-0.548	-0.545	-0.544	-0.542	-0.542	-0.541	-0.541	-0.540	-0.540	-0.541	-0.542	-0.544	-0.545	-0.546	-0.549	-0.552	-0.555	-0.558	-0.560	-0.565	-0.568	-0.571	-0.576	-0.580	-0.585	-0.589	-0.592	-0.599	-0.602	-0.608	-0.611	-0.616	-0.620	-0.625	-0.629	-0.632	-0.638	-0.640	-0.645	-0.649	-0.651	-0.654	-0.656	-0.658	-0.660	-0.661	-0.662	-0.662	-0.661	-0.661	-0.660	-0.660	-0.658	-0.655	-0.650	-0.648	-0.642	-0.639	-0.632	-0.626	-0.620	-0.612	-0.605	-0.596	-0.588	-0.578	-0.568	-0.558	-0.546	-0.535	-0.522	-0.511	-0.499	-0.486	-0.474	-0.460	-0.446	-0.431	-0.419	-0.405	-0.390	-0.375	-0.361	-0.346	-0.332	-0.318	-0.304	-0.290	-0.276	-0.262	-0.249	-0.236	-0.222	-0.210	-0.198	-0.186	-0.175	-0.164	-0.152	-0.144	-0.135	-0.126	-0.119	-0.110	-0.102	-0.098	-0.091	-0.086	-0.082	-0.079	-0.075	-0.072	-0.072	-0.071	-0.071	-0.071	-0.074	-0.075	-0.079	-0.082	-0.086	-0.091	-0.096	-0.102	-0.110	-0.118	-0.125	-0.134	-0.144	-0.152	-0.164	-0.174	-0.185	-0.196	-0.208	-0.220	-0.234	-0.245	-0.259	-0.271	-0.285	-0.299	-0.311	-0.325	-0.338	-0.351	-0.364	-0.378	-0.390	-0.402	-0.415	-0.426	-0.438	-0.450	-0.460	-0.471	-0.480	-0.490	-0.499	-0.506	-0.515	-0.521	-0.528	-0.534	-0.539	-0.544	-0.548	-0.551	-0.554	-0.555	-0.558	-0.558	-0.556	-0.556	-0.555	-0.554	-0.551	-0.549	-0.544	-0.540	-0.535	-0.529	-0.524	-0.518	-0.511	-0.504	-0.498	-0.490	-0.481	-0.474	-0.465	-0.458	-0.448	-0.439	-0.430	-0.421	-0.411	-0.402	-0.394	-0.385	-0.378	-0.369	-0.360	-0.352	-0.346	-0.339	-0.332	-0.325	-0.319	-0.314	-0.308	-0.302	-0.299	-0.295	-0.291	-0.289	-0.286	-0.284	-0.284	-0.281	-0.281	-0.281	-0.284	-0.284	-0.286	-0.289	-0.291	-0.295	-0.298	-0.302	-0.308	-0.312	-0.319	-0.324	-0.331	-0.338	-0.345	-0.352	-0.361	-0.369	-0.378	-0.386	-0.395	-0.405	-0.412	-0.422	-0.432	-0.442	-0.450	-0.460	-0.470	-0.479	-0.489	-0.498	-0.506	-0.515	-0.524	-0.532	-0.539	-0.548	-0.555	-0.561	-0.568	-0.574	-0.580	-0.585	-0.590	-0.594	-0.598	-0.601	-0.605	-0.608	-0.609	-0.611	-0.611	-0.611	-0.611	-0.611	-0.610	-0.609	-0.608	-0.604	-0.600	-0.598	-0.594	-0.589	-0.585	-0.580	-0.574	-0.568	-0.562	-0.556	-0.550	-0.544	-0.536	-0.530	-0.524	-0.516	-0.510	-0.502	-0.495	-0.489	-0.481	-0.476	-0.469	-0.462	-0.458	-0.451	-0.446	-0.442	-0.438	-0.432	-0.429	-0.426	-0.424	-0.421	-0.419	-0.418	-0.418	-0.416	-0.415	-0.416	-0.418	-0.419	-0.420	-0.422	-0.426	-0.429	-0.431	-0.436	-0.440	-0.445	-0.450	-0.455	-0.461	-0.468	-0.471	-0.479	-0.485	-0.491	-0.498	-0.505	-0.510	-0.516	-0.522	-0.529	-0.534	-0.541	-0.546	-0.551	-0.556	-0.560	-0.565	-0.568	-0.571	-0.575	-0.578	-0.579	-0.581	-0.582	-0.584	-0.582	-0.582	-0.581	-0.579	-0.576	-0.575	-0.571	-0.568	-0.561	-0.556	-0.550	-0.544	-0.536	-0.529	-0.520	-0.511	-0.501	-0.491	-0.481	-0.470	-0.458	-0.445	-0.432	-0.420	-0.406	-0.394	-0.379	-0.364	-0.350	-0.334	-0.319	-0.302	-0.286	-0.270	-0.254	-0.236	-0.219	-0.204	-0.186	-0.169	-0.151	-0.135	-0.116	-0.099	-0.081	-0.062	-0.046	-0.029	-0.011	0.008	0.024	0.042	0.060	0.076	0.094	0.111	0.128	0.145	0.162	0.179	0.196	0.212	0.229	0.244	0.260	0.278	0.292	0.308	0.324	0.339	0.354	0.370	0.384	0.399	0.414	0.429	0.442	0.456	0.470	0.484	0.498	0.510	0.524	0.536	0.550	0.561	0.575	0.588	0.599	0.611	0.624	0.635	0.646	0.658	0.669	0.679	0.690	0.701	0.712	0.722	0.732	0.742	0.752	0.762	0.771	0.781	0.789	0.799	0.808	0.816	0.825	0.831	0.840	0.848	0.854	0.861	0.869	0.875	0.881	0.886	0.892	0.899	0.902	0.909	0.912	0.916	0.920	0.924	0.926	0.929	0.931	0.934	0.935	0.936	0.938	0.938	0.938	0.938	0.936	0.935	0.934	0.931	0.929	0.928	0.924	0.920	0.916	0.912	0.908	0.901	0.896	0.891	0.885	0.879	0.872	0.865	0.858	0.850	0.841	0.834	0.826	0.818	0.809	0.800	0.790	0.781	0.772	0.762	0.754	0.744	0.734	0.725	0.715	0.705	0.696	0.688	0.678	0.669	0.659	0.650	0.641	0.634	0.625	0.616	0.609	0.600	0.592	0.586	0.579	0.571	0.565	0.559	0.552	0.548	0.542	0.538	0.532	0.530	0.525	0.522	0.519	0.518	0.515	0.514	0.512	0.511	0.512	0.512	0.514	0.515	0.515	0.518	0.520	0.522	0.526	0.529	0.532	0.538	0.542	0.548	0.552	0.558	0.564	0.569	0.575	0.581	0.589	0.594	0.601	0.608	0.614	0.621	0.628	0.634	0.641	0.648	0.652	0.659	0.664	0.670	0.675	0.679	0.682	0.688	0.690	0.692	0.695	0.696	0.698	0.698	0.699	0.698	0.696	0.694	0.692	0.689	0.685	0.680	0.675	0.669	0.662	0.655	0.648	0.638	0.629	0.619	0.609	0.599	0.586	0.574	0.561	0.549	0.535	0.521	0.506	0.492	0.478	0.462	0.446	0.431	0.416	0.400	0.384	0.368	0.351	0.336	0.320	0.304	0.289	0.272	0.258	0.242	0.228	0.212	0.199	0.185	0.170	0.158	0.145	0.132	0.120	0.109	0.098	0.086	0.076	0.065	0.056	0.046	0.039	0.030	0.022	0.015	0.009	0.001	-0.004	-0.010	-0.015	-0.019	-0.024	-0.028	-0.031	-0.034	-0.036	-0.040	-0.042	-0.042	-0.045	-0.046	-0.046	-0.046	-0.046	-0.046	-0.046	-0.044	-0.044	-0.042	-0.040	-0.039	-0.036	-0.032	-0.031	-0.028	-0.024	-0.021	-0.018	-0.012	-0.009	-0.005	0.000	0.005	0.010	0.015	0.021	0.026	0.032	0.039	0.044	0.050	0.056	0.064	0.070	0.078	0.084	0.090	0.096	0.104	0.111	0.118	0.125	0.132	0.138	0.145	0.152	0.159	0.166	0.172	0.179	0.186	0.192	0.199	0.205	0.211	0.218	0.222	0.229	0.234	0.240	0.245	0.250	0.255	0.259	0.264	0.268	0.274	0.278	0.281	0.286	0.290	0.295	0.299	0.304	0.308	0.311	0.316	0.322	0.326	0.331	0.336	0.341	0.348	0.354	0.359	0.365	0.371	0.379	0.386	0.392	0.401	0.409	0.418	0.426	0.435	0.445	0.456	0.466	0.478	0.489	0.500	0.512	0.525	0.538	0.551	0.565	0.579	0.592	0.606	0.621	0.638	0.652	0.668	0.682	0.699	0.715	0.730	0.745	0.761	0.776	0.792	0.809	0.824	0.839	0.855	0.870	0.885	0.900	0.914	0.928	0.941	0.954	0.966	0.979	0.991	1.001	1.012	1.024	1.032	1.042	1.050	1.058	1.066	1.072	1.079	1.084	1.089	1.092	1.098	1.100	1.102	1.105	1.105	1.106	1.106	1.106	1.105	1.104	1.101	1.100	1.096	1.092	1.088	1.084	1.079	1.074	1.068	1.061	1.055	1.048	1.040	1.032	1.025	1.018	1.009	1.001	0.992	0.984	0.975	0.965	0.956	0.949	0.939	0.930	0.921	0.911	0.902	0.894	0.885	0.876	0.868	0.860	0.851	0.841	0.834	0.826	0.819	0.811	0.804	0.796	0.790	0.782	0.776	0.771	0.765	0.759	0.754	0.750	0.744	0.739	0.735	0.731	0.726	0.724	0.719	0.716	0.712	0.711	0.708	0.705	0.702	0.701	0.698	0.695	0.694	0.691	0.690	0.689	0.686	0.684	0.681	0.680	0.678	0.675	0.672	0.671	0.668	0.664	0.661	0.658	0.655	0.651	0.646	0.641	0.636	0.631	0.626	0.619	0.614	0.608	0.600	0.591	0.585	0.576	0.568	0.558	0.549	0.540	0.529	0.519	0.507	0.496	0.485	0.474	0.462	0.450	0.439	0.426	0.412	0.400	0.389	0.375	0.362	0.349	0.336	0.322	0.310	0.296	0.284	0.271	0.260	0.246	0.235	0.224	0.211	0.200	0.190	0.179	0.169	0.159	0.149	0.141	0.131	0.124	0.115	0.109	0.101	0.094	0.088	0.081	0.076	0.071	0.066	0.062	0.058	0.055	0.050	0.046	0.044	0.041	0.039	0.036	0.035	0.031	0.031	0.029	0.028	0.026	0.025	0.024	0.022	0.020	0.020	0.019	0.018	0.016	0.014	0.012	0.011	0.009	0.009	0.006	0.004	0.001	0.000	-0.002	-0.005	-0.006	-0.009	-0.011	-0.014	-0.016	-0.020	-0.021	-0.024	-0.026	-0.030	-0.032	-0.035	-0.038	-0.040	-0.042	-0.046	-0.048	-0.050	-0.052	-0.054	-0.056	-0.058	-0.060	-0.061	-0.062	-0.064	-0.065	-0.066	-0.066	-0.068	-0.068	-0.069	-0.069	-0.069	-0.068	-0.068	-0.068	-0.066	-0.065	-0.064	-0.062	-0.062	-0.061	-0.060	-0.058	-0.056	-0.055	-0.052	-0.051	-0.049	-0.046	-0.044	-0.044	-0.041	-0.039	-0.038	-0.035	-0.034	-0.031	-0.030	-0.029	-0.026	-0.025	-0.024	-0.022	-0.020	-0.020	-0.019	-0.018	-0.016	-0.016	-0.015	-0.015	-0.015	-0.015	-0.015	-0.016	-0.016	-0.016	-0.018	-0.018	-0.020	-0.021	-0.024	-0.024	-0.026	-0.029	-0.031	-0.032	-0.036	-0.039	-0.041	-0.045	-0.048	-0.052	-0.056	-0.060	-0.065	-0.069	-0.074	-0.079	-0.084	-0.088	-0.092	-0.098	-0.102	-0.108	-0.114	-0.119	-0.124	-0.130	-0.135	-0.140	-0.145	-0.150	-0.155	-0.160	-0.165	-0.169	-0.175	-0.179	-0.181	-0.186	-0.189	-0.191	-0.194	-0.195	-0.198	-0.199	-0.200	-0.200	-0.201	-0.200	-0.199	-0.196	-0.194	-0.191	-0.188	-0.184	-0.179	-0.174	-0.168	-0.160	-0.154	-0.146	-0.138	-0.129	-0.120	-0.110	-0.099	-0.089	-0.076	-0.064	-0.051	-0.038	-0.024	-0.010	0.004	0.019	0.035	0.050	0.068	0.082	0.100	0.116	0.132	0.150	0.168	0.184	0.202	0.219	0.236	0.254	0.270	0.288	0.304	0.320	0.336	0.352	0.368	0.384	0.398	0.414	0.429	0.441	0.455	0.468	0.480	0.492	0.504	0.514	0.525	0.535	0.545	0.552	0.561	0.569	0.576	0.582	0.589	0.594	0.598	0.602	0.605	0.609	0.610	0.612	0.614	0.615	0.615	0.614	0.612	0.611	0.610	0.608	0.605	0.602	0.599	0.595	0.590	0.585	0.580	0.574	0.569	0.562	0.556	0.549	0.542	0.535	0.528	0.519	0.511	0.504	0.495	0.486	0.476	0.468	0.459	0.450	0.439	0.430	0.421	0.410	0.401	0.390	0.381	0.372	0.361	0.351	0.342	0.331	0.322	0.314	0.304	0.295	0.286	0.276	0.268	0.259	0.251	0.244	0.236	0.229	0.222	0.218	0.211	0.206	0.201	0.196	0.192	0.190	0.188	0.185	0.185	0.184	0.185	0.185	0.186	0.189	0.191	0.195	0.200	0.206	0.212	0.219	0.228	0.236	0.245	0.255	0.268	0.278	0.290	0.305	0.318	0.334	0.348	0.364	0.380	0.398	0.416	0.434	0.451	0.471	0.490	0.510	0.529	0.549	0.569	0.589	0.610	0.630	0.650	0.670	0.690	0.709	0.730	0.749	0.768	0.785	0.802	0.820	0.836	0.852	0.868	0.881	0.896	0.908	0.920	0.931	0.941	0.951	0.960	0.968	0.975	0.981	0.985	0.989	0.992	0.994	0.995	0.996	0.995	0.994	0.991	0.988	0.982	0.978	0.972	0.966	0.959	0.952	0.944	0.935	0.925	0.915	0.906	0.895	0.884	0.874	0.862	0.851	0.840	0.829	0.818	0.806	0.795	0.782	0.772	0.761	0.751	0.740	0.730	0.721	0.712	0.704	0.695	0.688	0.679	0.671	0.665	0.659	0.654	0.648	0.642	0.639	0.635	0.631	0.629	0.626	0.624	0.622	0.621	0.620	0.620	0.620	0.620	0.619	0.620	0.620	0.621	0.622	0.624	0.625	0.626	0.628	0.628	0.629	0.629	0.630	0.631	0.632	0.632	0.632	0.632	0.632	0.631	0.630	0.629	0.628	0.626	0.624	0.621	0.619	0.616	0.612	0.608	0.604	0.599	0.594	0.588	0.582	0.576	0.569	0.562	0.555	0.548	0.539	0.531	0.524	0.514	0.504	0.496	0.486	0.476	0.465	0.455	0.445	0.434	0.422	0.411	0.400	0.389	0.378	0.368	0.356	0.344	0.332	0.320	0.308	0.298	0.285	0.272	0.261	0.249	0.238	0.226	0.215	0.204	0.192	0.181	0.170	0.159	0.149	0.138	0.128	0.118	0.109	0.099	0.090	0.080	0.071	0.062	0.054	0.046	0.038	0.031	0.024	0.018	0.011	0.005	0.000	-0.005	-0.011	-0.015	-0.018	-0.022	-0.026	-0.028	-0.030	-0.031	-0.034	-0.035	-0.036	-0.036	-0.035	-0.035	-0.034	-0.032	-0.031	-0.029	-0.028	-0.025	-0.021	-0.019	-0.015	-0.010	-0.005	-0.001	0.004	0.009	0.014	0.020	0.025	0.030	0.036	0.042	0.049	0.055	0.061	0.068	0.074	0.080	0.086	0.092	0.098	0.104	0.110	0.115	0.120	0.125	0.130	0.134	0.139	0.142	0.146	0.149	0.152	0.154	0.155	0.158	0.159	0.159	0.159	0.159	0.158	0.156	0.154	0.152	0.149	0.145	0.141	0.138	0.131	0.125	0.120	0.114	0.106	0.100	0.091	0.084	0.075	0.066	0.058	0.049	0.038	0.029	0.018	0.009	-0.001	-0.012	-0.022	-0.034	-0.045	-0.055	-0.066	-0.076	-0.088	-0.098	-0.108	-0.118	-0.128	-0.138	-0.146	-0.156	-0.164	-0.174	-0.181	-0.189	-0.198	-0.204	-0.211	-0.218	-0.224	-0.229	-0.235	-0.240	-0.245	-0.249	-0.255	-0.259	-0.262	-0.265	-0.269	-0.271	-0.274	-0.278	-0.280	-0.282	-0.285	-0.288	-0.290	-0.291	-0.292	-0.295	-0.296	-0.300	-0.301	-0.302	-0.305	-0.309	-0.311	-0.312	-0.315	-0.319	-0.321	-0.324	-0.328	-0.330	-0.335	-0.339	-0.342	-0.348	-0.351	-0.355	-0.360	-0.364	-0.369	-0.372	-0.378	-0.382	-0.388	-0.391	-0.396	-0.400	-0.405	-0.409	-0.412	-0.418	-0.421	-0.424	-0.428	-0.430	-0.432	-0.435	-0.436	-0.439	-0.440	-0.442	-0.442	-0.442	-0.441	-0.441	-0.439	-0.438	-0.435	-0.431	-0.428	-0.425	-0.420	-0.414	-0.409	-0.402	-0.395	-0.388	-0.380	-0.371	-0.361	-0.352	-0.341	-0.331	-0.320	-0.308	-0.296	-0.284	-0.271	-0.258	-0.244	-0.230	-0.215	-0.201	-0.186	-0.171	-0.156	-0.141	-0.125	-0.110	-0.094	-0.078	-0.061	-0.046	-0.030	-0.015	0.001	0.018	0.032	0.048	0.062	0.078	0.092	0.108	0.121	0.135	0.149	0.161	0.175	0.188	0.199	0.211	0.222	0.234	0.245	0.255	0.265	0.274	0.282	0.291	0.299	0.306	0.314	0.321	0.328	0.332	0.338	0.341	0.346	0.350	0.354	0.358	0.359	0.361	0.362	0.365	0.366	0.366	0.368	0.366	0.366	0.366	0.365	0.364	0.362	0.361	0.360	0.358	0.356	0.354	0.351	0.349	0.346	0.342	0.340	0.338	0.334	0.331	0.328	0.325	0.321	0.319	0.315	0.314	0.310	0.308	0.304	0.302	0.300	0.298	0.295	0.294	0.292	0.290	0.288	0.286	0.285	0.285	0.284	0.282	0.281	0.281	0.281	0.280	0.280	0.279	0.278	0.278	0.278	0.278	0.278	0.278	0.276	0.276	0.276	0.275	0.275	0.274	0.272	0.271	0.269	0.268	0.266	0.264	0.261	0.259	0.255	0.254	0.250	0.245	0.240	0.236	0.231	0.226	0.220	0.214	0.208	0.201	0.194	0.186	0.179	0.171	0.162	0.154	0.145	0.136	0.126	0.118	0.106	0.095	0.086	0.075	0.064	0.052	0.041	0.030	0.019	0.006	-0.005	-0.016	-0.029	-0.040	-0.054	-0.065	-0.076	-0.089	-0.100	-0.111	-0.124	-0.135	-0.148	-0.159	-0.170	-0.180	-0.190	-0.200	-0.211	-0.221	-0.231	-0.241	-0.251	-0.261	-0.269	-0.279	-0.288	-0.296	-0.302	-0.311	-0.319	-0.325	-0.332	-0.339	-0.346	-0.351	-0.358	-0.362	-0.369	-0.372	-0.378	-0.381	-0.386	-0.389	-0.391	-0.395	-0.398	-0.399	-0.401	-0.402	-0.404	-0.405	-0.405	-0.405	-0.405	-0.405	-0.402	-0.402	-0.401	-0.399	-0.395	-0.394	-0.390	-0.388	-0.384	-0.380	-0.375	-0.370	-0.366	-0.360	-0.355	-0.350	-0.344	-0.338	-0.331	-0.325	-0.319	-0.311	-0.305	-0.296	-0.289	-0.282	-0.275	-0.266	-0.259	-0.251	-0.242	-0.235	-0.228	-0.219	-0.211	-0.202	-0.195	-0.189	-0.180	-0.172	-0.166	-0.159	-0.152	-0.145	-0.138	-0.131	-0.125	-0.119	-0.112	-0.106	-0.100	-0.094	-0.089	-0.082	-0.078	-0.072	-0.068	-0.062	-0.058	-0.052	-0.046	-0.041	-0.036	-0.031	-0.025	-0.021	-0.015	-0.010	-0.004	0.001	0.008	0.014	0.020	0.028	0.035	0.041	0.049	0.058	0.065	0.076	0.085	0.095	0.105	0.115	0.126	0.138	0.151	0.164	0.176	0.191	0.205	0.220	0.236	0.251	0.269	0.286	0.304	0.321	0.341	0.360	0.379	0.400	0.420	0.441	0.462	0.485	0.506	0.529	0.551	0.574	0.598	0.620	0.644	0.666	0.691	0.715	0.738	0.761	0.786	0.809	0.832	0.856	0.878	0.901	0.922	0.944	0.966	0.988	1.009	1.029	1.049	1.068	1.086	1.104	1.122	1.139	1.155	1.171	1.186	1.200	1.214	1.228	1.240	1.251	1.262	1.272	1.281	1.291	1.300	1.308	1.314	1.319	1.325	1.330	1.334	1.339	1.341	1.342	1.346	1.346	1.348	1.348	1.346	1.345	1.344	1.342	1.340	1.338	1.335	1.330	1.325	1.321	1.315	1.310	1.304	1.298	1.290	1.284	1.276	1.269	1.261	1.252	1.244	1.235	1.225	1.216	1.205	1.195	1.185	1.175	1.162	1.152	1.140	1.129	1.116	1.104	1.091	1.079	1.066	1.051	1.039	1.025	1.010	0.996	0.982	0.968	0.952	0.939	0.924	0.909	0.894	0.880	0.865	0.850	0.835	0.819	0.805	0.790	0.776	0.761	0.748	0.732	0.719	0.705	0.692	0.679	0.666	0.652	0.641	0.629	0.616	0.606	0.595	0.585	0.575	0.565	0.555	0.546	0.539	0.530	0.522	0.515	0.510	0.504	0.499	0.494	0.490	0.486	0.482	0.480	0.479	0.476	0.475	0.474	0.475	0.475	0.475	0.476	0.478	0.480	0.482	0.485	0.488	0.492	0.495	0.499	0.504	0.509	0.512	0.519	0.522	0.528	0.535	0.540	0.545	0.551	0.558	0.562	0.569	0.575	0.580	0.585	0.591	0.598	0.602	0.608	0.612	0.618	0.622	0.626	0.631	0.635	0.639	0.642	0.645	0.649	0.651	0.654	0.656	0.658	0.660	0.660	0.662	0.662	0.662	0.662	0.661	0.660	0.659	0.658	0.656	0.654	0.651	0.648	0.645	0.641	0.636	0.634	0.629	0.624	0.618	0.611	0.606	0.600	0.592	0.586	0.580	0.572	0.564	0.558	0.549	0.541	0.532	0.525	0.516	0.507	0.499	0.491	0.481	0.474	0.465	0.458	0.449	0.440	0.432	0.426	0.419	0.411	0.404	0.396	0.390	0.384	0.379	0.372	0.369	0.364	0.360	0.355	0.352	0.349	0.348	0.345	0.344	0.342	0.342	0.342	0.342	0.345	0.346	0.349	0.351	0.355	0.359	0.364	0.368	0.374	0.380	0.386	0.392	0.400	0.408	0.415	0.424	0.432	0.441	0.451	0.460	0.471	0.480	0.491	0.501	0.514	0.524	0.536	0.548	0.559	0.571	0.582	0.594	0.606	0.619	0.630	0.642	0.655	0.668	0.680	0.691	0.704	0.716	0.729	0.740	0.751	0.764	0.775	0.786	0.798	0.809	0.820	0.831	0.841	0.852	0.862	0.874	0.884	0.892	0.902	0.912	0.922	0.931	0.941	0.950	0.959	0.968	0.976	0.984	0.992	1.001	1.009	1.018	1.024	1.032	1.040	1.048	1.055	1.062	1.069	1.078	1.085	1.091	1.099	1.106	1.114	1.120	1.129	1.136	1.144	1.152	1.159	1.168	1.176	1.185	1.194	1.202	1.212	1.221	1.231	1.241	1.252	1.262	1.274	1.285	1.296	1.309	1.321	1.334	1.348	1.361	1.375	1.388	1.402	1.418	1.432	1.449	1.465	1.480	1.496	1.512	1.530	1.548	1.565	1.582	1.600	1.619	1.636	1.655	1.674	1.692	1.711	1.730	1.749	1.768	1.786	1.805	1.822	1.842	1.861	1.879	1.896	1.915	1.932	1.950	1.968	1.985	2.001	2.018	2.034	2.047	2.064	2.079	2.092	2.108	2.120	2.134	2.146	2.158	2.170	2.180	2.191	2.201	2.211	2.220	2.229	2.236	2.244	2.250	2.256	2.262	2.268	2.271	2.276	2.279	2.282	2.284	2.286	2.286	2.288	2.288	2.288	2.286	2.285	2.284	2.281	2.280	2.276	2.274	2.270	2.266	2.262	2.258	2.252	2.246	2.242	2.236	2.231	2.224	2.219	2.212	2.206	2.200	2.194	2.186	2.180	2.174	2.168	2.161	2.155	2.149	2.142	2.136	2.131	2.125	2.120	2.114	2.109	2.105	2.100	2.095	2.091	2.088	2.082	2.080	2.076	2.074	2.070	2.069	2.068	2.064	2.062	2.062	2.061	2.060	2.060	2.060	2.059	2.060	2.060	2.060	2.062	2.062	2.064	2.065	2.068	2.068	2.070	2.072	2.074	2.076	2.079	2.080	2.082	2.085	2.088	2.089	2.091	2.092	2.095	2.096	2.099	2.101	2.104	2.104	2.106	2.109	2.109	2.111	2.112	2.114	2.114	2.115	2.115	2.115	2.116	2.116	2.116	2.116	2.115	2.115	2.114	2.112	2.111	2.110	2.109	2.106	2.105	2.102	2.101	2.098	2.096	2.094	2.090	2.089	2.085	2.082	2.079	2.075	2.072	2.069	2.065	2.061	2.058	2.054	2.050	2.045	2.042	2.038	2.034	2.030	2.025	2.021	2.018	2.014	2.009	2.005	2.001	1.996	1.992	1.988	1.984	1.980	1.975	1.972	1.968	1.962	1.959	1.954	1.950	1.946	1.942	1.938	1.934	1.930	1.925	1.920	1.916	1.912	1.909	1.905	1.900	1.896	1.894	1.889	1.885	1.881	1.878	1.874	1.870	1.866	1.862	1.859	1.856	1.852	1.849	1.845	1.841	1.839	1.836	1.834	1.831	1.829	1.826	1.825	1.822	1.821	1.820	1.819	1.818	1.816	1.815	1.815	1.814	1.814	1.814	1.815	1.814	1.814	1.816	1.818	1.819	1.819	1.820	1.824	1.825	1.826	1.828	1.831	1.832	1.835	1.838	1.840	1.842	1.845	1.846	1.849	1.850	1.854	1.855	1.856	1.859	1.859	1.860	1.861	1.861	1.861	1.862	1.861	1.860	1.859	1.859	1.858	1.855	1.852	1.850	1.845	1.842	1.839	1.835	1.830	1.824	1.819	1.814	1.806	1.800	1.792	1.786	1.779	1.770	1.760	1.752	1.742	1.732	1.724	1.714	1.702	1.691	1.681	1.671	1.659	1.649	1.636	1.625	1.614	1.602	1.590	1.579	1.568	1.556	1.545	1.534	1.522	1.511	1.500	1.489	1.480	1.469	1.459	1.449	1.439	1.430	1.421	1.412	1.404	1.398	1.389	1.381	1.376	1.369	1.362	1.358	1.351	1.348	1.342	1.340	1.336	1.332	1.331	1.330	1.328	1.326	1.326	1.325	1.325	1.326	1.326	1.328	1.329	1.331	1.334	1.336	1.339	1.342	1.346	1.350	1.354	1.359	1.364	1.369	1.374	1.380	1.385	1.391	1.398	1.404	1.409	1.415	1.422	1.429	1.435	1.441	1.449	1.455	1.461	1.469	1.475	1.482	1.490	1.496	1.504	1.510	1.516	1.522	1.529	1.536	1.542	1.549	1.555	1.560	1.568	1.574	1.579	1.584	1.589	1.594	1.599	1.602	1.608	1.611	1.615	1.620	1.622	1.626	1.629	1.631	1.632	1.635	1.638	1.639	1.639	1.639	1.639	1.639	1.638	1.638	1.636	1.634	1.631	1.628	1.625	1.621	1.618	1.612	1.606	1.601	1.595	1.588	1.581	1.574	1.566	1.558	1.550	1.540	1.531	1.520	1.511	1.499	1.489	1.479	1.466	1.455	1.442	1.430	1.418	1.405	1.392	1.380	1.368	1.354	1.341	1.329	1.316	1.302	1.290	1.278	1.265	1.252	1.240	1.229	1.218	1.206	1.195	1.185	1.175	1.166	1.156	1.149	1.140	1.134	1.125	1.119	1.112	1.106	1.102	1.096	1.092	1.090	1.086	1.085	1.082	1.081	1.081	1.080	1.080	1.081	1.082	1.084	1.085	1.089	1.091	1.095	1.098	1.101	1.105	1.111	1.115	1.121	1.125	1.131	1.138	1.142	1.150	1.155	1.161	1.169	1.175	1.182	1.188	1.195	1.201	1.209	1.215	1.221	1.228	1.234	1.241	1.248	1.252	1.259	1.265	1.270	1.275	1.280	1.285	1.290	1.292	1.298	1.301	1.304	1.308	1.310	1.312	1.315	1.318	1.318	1.320	1.320	1.320	1.320	1.319	1.319	1.318	1.315	1.314	1.310	1.309	1.305	1.300	1.296	1.291	1.286	1.281	1.276	1.270	1.262	1.256	1.250	1.241	1.234	1.226	1.216	1.208	1.198	1.189	1.179	1.169	1.159	1.146	1.136	1.125	1.115	1.102	1.091	1.079	1.068	1.055	1.042	1.031	1.019	1.006	0.995	0.982	0.970	0.958	0.946	0.934	0.922	0.911	0.900	0.890	0.880	0.870	0.860	0.851	0.842	0.832	0.826	0.818	0.810	0.805	0.799	0.792	0.788	0.784	0.780	0.778	0.774	0.772	0.771	0.771	0.770	0.772	0.774	0.775	0.779	0.781	0.785	0.790	0.795	0.801	0.809	0.815	0.822	0.831	0.839	0.848	0.858	0.868	0.876	0.888	0.899	0.909	0.920	0.931	0.942	0.954	0.965	0.976	0.988	0.999	1.010	1.020	1.030	1.040	1.050	1.059	1.069	1.078	1.084	1.091	1.099	1.105	1.110	1.115	1.120	1.122	1.125	1.128	1.130	1.130	1.130	1.130	1.128	1.125	1.122	1.119	1.114	1.109	1.104	1.098	1.091	1.084	1.075	1.068	1.058	1.049	1.038	1.029	1.018	1.005	0.994	0.984	0.971	0.959	0.948	0.935	0.922	0.911	0.899	0.886	0.874	0.861	0.851	0.839	0.826	0.815	0.804	0.794	0.782	0.772	0.762	0.752	0.744	0.735	0.726	0.718	0.710	0.702	0.695	0.688	0.681	0.676	0.669	0.664	0.659	0.654	0.650	0.645	0.641	0.639	0.635	0.632	0.630	0.626	0.625	0.624	0.621	0.620	0.620	0.618	0.618	0.616	0.616	0.616	0.616	0.616	0.616	0.616	0.616	0.616	0.618	0.618	0.618	0.619	0.619	0.620	0.620	0.621	0.621	0.621	0.621	0.622	0.622	0.622	0.622	0.622	0.621	0.621	0.620	0.618	0.616	0.615	0.612	0.610	0.609	0.605	0.601	0.596	0.592	0.588	0.582	0.578	0.571	0.564	0.556	0.549	0.541	0.531	0.522	0.511	0.501	0.490	0.478	0.465	0.452	0.439	0.424	0.410	0.395	0.379	0.362	0.346	0.329	0.311	0.292	0.274	0.255	0.235	0.216	0.195	0.175	0.154	0.134	0.112	0.090	0.069	0.048	0.025	0.004	-0.019	-0.040	-0.064	-0.085	-0.106	-0.128	-0.149	-0.170	-0.190	-0.210	-0.230	-0.250	-0.270	-0.288	-0.306	-0.324	-0.341	-0.358	-0.374	-0.390	-0.404	-0.418	-0.432	-0.444	-0.458	-0.469	-0.480	-0.490	-0.499	-0.509	-0.516	-0.522	-0.530	-0.535	-0.540	-0.545	-0.549	-0.552	-0.555	-0.558	-0.559	-0.560	-0.561	-0.561	-0.561	-0.561	-0.560	-0.558	-0.555	-0.554	-0.551	-0.548	-0.545	-0.542	-0.539	-0.535	-0.531	-0.528	-0.524	-0.519	-0.515	-0.511	-0.507	-0.504	-0.500	-0.496	-0.491	-0.489	-0.485	-0.480	-0.478	-0.475	-0.471	-0.468	-0.465	-0.462	-0.460	-0.458	-0.455	-0.452	-0.451	-0.450	-0.448	-0.446	-0.445	-0.444	-0.442	-0.441	-0.441	-0.441	-0.440	-0.439	-0.439	-0.439	-0.439	-0.439	-0.438	-0.438	-0.438	-0.438	-0.438	-0.438	-0.438	-0.438	-0.438	-0.438	-0.438	-0.438	-0.438	-0.436	-0.436	-0.438	-0.436	-0.436	-0.435	-0.435	-0.434	-0.432	-0.431	-0.430	-0.429	-0.428	-0.426	-0.425	-0.422	-0.421	-0.419	-0.418	-0.415	-0.412	-0.410	-0.408	-0.405	-0.402	-0.399	-0.395	-0.392	-0.389	-0.384	-0.380	-0.375	-0.370	-0.365	-0.359	-0.355	-0.349	-0.342	-0.338	-0.330	-0.324	-0.316	-0.311	-0.304	-0.296	-0.289	-0.281	-0.272	-0.265	-0.258	-0.249	-0.241	-0.232	-0.224	-0.215	-0.206	-0.199	-0.189	-0.180	-0.172	-0.164	-0.155	-0.148	-0.139	-0.131	-0.122	-0.115	-0.108	-0.100	-0.092	-0.085	-0.080	-0.074	-0.069	-0.062	-0.058	-0.054	-0.049	-0.045	-0.041	-0.039	-0.038	-0.036	-0.034	-0.032	-0.031	-0.032	-0.032	-0.034	-0.035	-0.038	-0.040	-0.044	-0.046	-0.050	-0.055	-0.060	-0.064	-0.069	-0.076	-0.082	-0.089	-0.096	-0.104	-0.111	-0.120	-0.128	-0.136	-0.144	-0.154	-0.161	-0.170	-0.180	-0.189	-0.196	-0.205	-0.215	-0.224	-0.231	-0.240	-0.249	-0.256	-0.264	-0.271	-0.279	-0.286	-0.292	-0.299	-0.305	-0.310	-0.316	-0.321	-0.326	-0.330	-0.334	-0.336	-0.339	-0.342	-0.344	-0.346	-0.348	-0.348	-0.349	-0.348	-0.348	-0.346	-0.345	-0.344	-0.341	-0.339	-0.336	-0.332	-0.330	-0.326	-0.321	-0.318	-0.314	-0.309	-0.304	-0.299	-0.294	-0.288	-0.282	-0.278	-0.271	-0.265	-0.260	-0.254	-0.249	-0.241	-0.235	-0.231	-0.225	-0.219	-0.212	-0.208	-0.202	-0.199	-0.192	-0.188	-0.182	-0.179	-0.174	-0.171	-0.168	-0.162	-0.159	-0.156	-0.154	-0.150	-0.146	-0.145	-0.142	-0.140	-0.138	-0.135	-0.134	-0.132	-0.130	-0.129	-0.126	-0.126	-0.124	-0.122	-0.122	-0.120	-0.119	-0.118	-0.116	-0.115	-0.114	-0.111	-0.109	-0.109	-0.106	-0.104	-0.101	-0.099	-0.095	-0.092	-0.090	-0.086	-0.084	-0.079	-0.075	-0.071	-0.066	-0.061	-0.056	-0.052	-0.048	-0.041	-0.038	-0.031	-0.025	-0.020	-0.015	-0.009	-0.004	0.001	0.008	0.012	0.018	0.022	0.028	0.032	0.036	0.040	0.045	0.049	0.051	0.055	0.056	0.059	0.060	0.061	0.062	0.062	0.061	0.060	0.060	0.059	0.056	0.052	0.050	0.045	0.040	0.036	0.031	0.024	0.018	0.011	0.004	-0.004	-0.011	-0.019	-0.028	-0.036	-0.044	-0.054	-0.062	-0.072	-0.081	-0.091	-0.099	-0.109	-0.118	-0.126	-0.134	-0.144	-0.151	-0.158	-0.166	-0.172	-0.180	-0.185	-0.191	-0.196	-0.200	-0.206	-0.209	-0.212	-0.214	-0.216	-0.218	-0.218	-0.216	-0.216	-0.215	-0.212	-0.210	-0.206	-0.202	-0.199	-0.192	-0.188	-0.181	-0.175	-0.168	-0.159	-0.151	-0.142	-0.134	-0.125	-0.115	-0.105	-0.095	-0.084	-0.074	-0.064	-0.052	-0.042	-0.031	-0.020	-0.009	0.001	0.011	0.022	0.032	0.042	0.054	0.062	0.071	0.081	0.090	0.099	0.108	0.115	0.122	0.130	0.136	0.142	0.149	0.154	0.159	0.164	0.169	0.172	0.176	0.180	0.181	0.184	0.186	0.188	0.189	0.190	0.191	0.190	0.191	0.190	0.189	0.189	0.188	0.186	0.184	0.184	0.181	0.179	0.178	0.175	0.174	0.171	0.169	0.168	0.164	0.162	0.159	0.158	0.154	0.152	0.150	0.148	0.146	0.144	0.142	0.140	0.139	0.139	0.136	0.135	0.135	0.134	0.134	0.134	0.134	0.132	0.132	0.134	0.135	0.136	0.138	0.139	0.140	0.142	0.145	0.148	0.150	0.152	0.156	0.159	0.164	0.168	0.172	0.178	0.182	0.189	0.194	0.200	0.208	0.214	0.221	0.229	0.236	0.245	0.252	0.261	0.270	0.280	0.290	0.300	0.310	0.320	0.330	0.341	0.351	0.362	0.374	0.385	0.396	0.408	0.420	0.431	0.442	0.454	0.465	0.475	0.486	0.498	0.507	0.516	0.526	0.536	0.545	0.552	0.561	0.568	0.575	0.580	0.586	0.590	0.594	0.598	0.600	0.601	0.602	0.601	0.601	0.600	0.596	0.594	0.589	0.584	0.578	0.571	0.564	0.555	0.545	0.535	0.524	0.511	0.499	0.485	0.471	0.456	0.440	0.425	0.409	0.391	0.374	0.356	0.338	0.319	0.300	0.281	0.261	0.242	0.222	0.202	0.185	0.164	0.144	0.125	0.106	0.088	0.069	0.050	0.032	0.014	-0.004	-0.021	-0.039	-0.055	-0.071	-0.086	-0.101	-0.116	-0.130	-0.144	-0.158	-0.169	-0.180	-0.192	-0.202	-0.212	-0.221	-0.231	-0.240	-0.248	-0.254	-0.261	-0.268	-0.272	-0.278	-0.282	-0.286	-0.289	-0.292	-0.294	-0.296	-0.298	-0.298	-0.298	-0.298	-0.298	-0.298	-0.295	-0.294	-0.292	-0.290	-0.288	-0.284	-0.280	-0.276	-0.272	-0.269	-0.264	-0.259	-0.254	-0.249	-0.244	-0.239	-0.232	-0.226	-0.221	-0.215	-0.209	-0.202	-0.196	-0.190	-0.184	-0.178	-0.170	-0.164	-0.158	-0.152	-0.146	-0.140	-0.135	-0.129	-0.122	-0.116	-0.111	-0.105	-0.101	-0.096	-0.092	-0.088	-0.084	-0.079	-0.076	-0.072	-0.070	-0.066	-0.062	-0.060	-0.059	-0.056	-0.054	-0.051	-0.050	-0.048	-0.048	-0.045	-0.044	-0.042	-0.042	-0.041	-0.040	-0.039	-0.039	-0.038	-0.038	-0.036	-0.035	-0.035	-0.034	-0.032	-0.031	-0.029	-0.028	-0.026	-0.024	-0.021	-0.019	-0.015	-0.011	-0.008	-0.004	0.000	0.005	0.010	0.016	0.021	0.029	0.035	0.041	0.049	0.056	0.064	0.072	0.082	0.092	0.100	0.110	0.121	0.132	0.144	0.155	0.166	0.179	0.190	0.202	0.215	0.228	0.241	0.255	0.268	0.281	0.295	0.308	0.321	0.335	0.349	0.361	0.375	0.388	0.401	0.415	0.428	0.440	0.452	0.465	0.476	0.489	0.500	0.512	0.524	0.534	0.544	0.555	0.565	0.574	0.584	0.594	0.601	0.611	0.619	0.626	0.632	0.640	0.646	0.652	0.659	0.665	0.670	0.676	0.681	0.685	0.690	0.692	0.698	0.701	0.704	0.706	0.709	0.711	0.714	0.715	0.716	0.718	0.719	0.719	0.720	0.719	0.719	0.718	0.718	0.716	0.714	0.714	0.711	0.709	0.706	0.704	0.700	0.698	0.692	0.690	0.685	0.681	0.675	0.670	0.665	0.659	0.652	0.646	0.640	0.634	0.626	0.619	0.611	0.602	0.595	0.586	0.578	0.569	0.559	0.550	0.540	0.531	0.521	0.512	0.501	0.491	0.482	0.471	0.461	0.450	0.441	0.430	0.420	0.410	0.400	0.390	0.380	0.370	0.360	0.349	0.340	0.330	0.321	0.312	0.302	0.294	0.285	0.278	0.269	0.261	0.254	0.245	0.239	0.231	0.225	0.218	0.211	0.205	0.199	0.192	0.189	0.182	0.179	0.172	0.168	0.164	0.159	0.155	0.151	0.148	0.145	0.141	0.138	0.135	0.132	0.129	0.128	0.125	0.122	0.121	0.120	0.119	0.118	0.116	0.115	0.114	0.114	0.114	0.114	0.115	0.114	0.115	0.115	0.116	0.116	0.118	0.120	0.121	0.124	0.126	0.129	0.131	0.135	0.138	0.142	0.145	0.150	0.154	0.158	0.164	0.168	0.174	0.179	0.185	0.190	0.196	0.204	0.209	0.216	0.224	0.230	0.238	0.245	0.252	0.260	0.266	0.275	0.282	0.291	0.299	0.306	0.314	0.322	0.330	0.338	0.345	0.352	0.360	0.368	0.375	0.381	0.388	0.395	0.401	0.408	0.414	0.419	0.425	0.429	0.434	0.439	0.444	0.448	0.451	0.455	0.458	0.460	0.464	0.466	0.468	0.469	0.471	0.472	0.474	0.475	0.476	0.476	0.475	0.475	0.475	0.474	0.474	0.474	0.472	0.471	0.470	0.469	0.468	0.466	0.465	0.464	0.462	0.461	0.460	0.459	0.458	0.455	0.455	0.455	0.454	0.452	0.452	0.452	0.451	0.452	0.451	0.452	0.454	0.455	0.456	0.458	0.460	0.461	0.464	0.466	0.471	0.474	0.478	0.481	0.486	0.490	0.495	0.501	0.506	0.512	0.518	0.526	0.532	0.539	0.546	0.552	0.560	0.568	0.575	0.582	0.591	0.599	0.606	0.615	0.622	0.631	0.639	0.648	0.655	0.662	0.670	0.678	0.685	0.691	0.698	0.704	0.710	0.716	0.721	0.726	0.730	0.735	0.738	0.741	0.744	0.746	0.748	0.750	0.750	0.750	0.750	0.750	0.748	0.746	0.744	0.740	0.736	0.734	0.728	0.724	0.718	0.711	0.705	0.699	0.690	0.684	0.674	0.665	0.656	0.646	0.636	0.626	0.616	0.605	0.595	0.582	0.571	0.560	0.549	0.538	0.525	0.514	0.501	0.489	0.476	0.466	0.454	0.442	0.430	0.420	0.409	0.399	0.389	0.378	0.368	0.359	0.348	0.339	0.330	0.322	0.314	0.306	0.299	0.292	0.285	0.280	0.275	0.270	0.266	0.261	0.260	0.256	0.255	0.252	0.251	0.251	0.251	0.251	0.251	0.252	0.255	0.258	0.259	0.262	0.265	0.269	0.274	0.279	0.284	0.289	0.294	0.300	0.306	0.312	0.319	0.326	0.332	0.340	0.348	0.354	0.360	0.368	0.375	0.381	0.389	0.395	0.401	0.408	0.414	0.420	0.424	0.429	0.434	0.438	0.441	0.444	0.448	0.450	0.451	0.452	0.452	0.454	0.454	0.452	0.450	0.449	0.446	0.441	0.438	0.432	0.428	0.421	0.415	0.408	0.399	0.391	0.382	0.374	0.364	0.352	0.342	0.330	0.319	0.308	0.294	0.282	0.269	0.256	0.242	0.229	0.215	0.201	0.189	0.175	0.161	0.148	0.134	0.120	0.106	0.094	0.080	0.068	0.055	0.042	0.031	0.019	0.008	-0.002	-0.014	-0.024	-0.032	-0.041	-0.050	-0.058	-0.065	-0.074	-0.079	-0.086	-0.092	-0.096	-0.101	-0.105	-0.110	-0.112	-0.116	-0.118	-0.120	-0.121	-0.122	-0.124	-0.124	-0.124	-0.125	-0.122	-0.122	-0.121	-0.119	-0.118	-0.115	-0.114	-0.111	-0.109	-0.105	-0.102	-0.099	-0.095	-0.090	-0.086	-0.082	-0.078	-0.074	-0.069	-0.065	-0.060	-0.055	-0.050	-0.045	-0.040	-0.034	-0.029	-0.024	-0.018	-0.012	-0.006	0.000	0.006	0.012	0.019	0.025	0.032	0.039	0.045	0.052	0.060	0.068	0.072	0.081	0.089	0.096	0.102	0.110	0.119	0.125	0.134	0.141	0.149	0.156	0.164	0.171	0.178	0.186	0.192	0.200	0.208	0.212	0.220	0.226	0.232	0.239	0.245	0.251	0.256	0.260	0.265	0.269	0.274	0.278	0.280	0.284	0.286	0.290	0.292	0.294	0.296	0.296	0.299	0.300	0.300	0.300	0.301	0.301	0.300	0.300	0.299	0.298	0.298	0.295	0.295	0.292	0.291	0.288	0.286	0.285	0.282	0.280	0.278	0.275	0.274	0.271	0.269	0.266	0.265	0.262	0.260	0.258	0.255	0.252	0.250	0.246	0.244	0.240	0.239	0.235	0.231	0.229	0.226	0.222	0.219	0.215	0.211	0.208	0.204	0.200	0.195	0.190	0.185	0.180	0.175	0.169	0.162	0.158	0.151	0.145	0.139	0.131	0.125	0.118	0.110	0.102	0.094	0.085	0.078	0.069	0.061	0.052	0.044	0.035	0.028	0.019	0.009	0.001	-0.008	-0.015	-0.024	-0.032	-0.040	-0.049	-0.056	-0.062	-0.070	-0.076	-0.084	-0.090	-0.096	-0.101	-0.108	-0.112	-0.119	-0.122	-0.128	-0.130	-0.135	-0.138	-0.140	-0.142	-0.146	-0.148	-0.150	-0.151	-0.152	-0.152	-0.154	-0.155	-0.154	-0.155	-0.155	-0.154	-0.154	-0.154	-0.152	-0.152	-0.151	-0.150	-0.149	-0.149	-0.148	-0.146	-0.146	-0.145	-0.145	-0.144	-0.144	-0.142	-0.142	-0.141	-0.141	-0.141	-0.141	-0.141	-0.141	-0.141	-0.141	-0.142	-0.142	-0.142	-0.144	-0.144	-0.145	-0.146	-0.148	-0.148	-0.149	-0.150	-0.151	-0.152	-0.154	-0.155	-0.156	-0.158	-0.159	-0.160	-0.161	-0.162	-0.164	-0.165	-0.166	-0.168	-0.169	-0.170	-0.171	-0.171	-0.172	-0.172	-0.175	-0.176	-0.178	-0.179	-0.179	-0.180	-0.181	-0.181	-0.182	-0.182	-0.185	-0.185	-0.185	-0.188	-0.188	-0.189	-0.190	-0.190	-0.192	-0.192	-0.194	-0.195	-0.196	-0.196	-0.198	-0.199	-0.200	-0.200	-0.202	-0.204	-0.204	-0.205	-0.206	-0.208	-0.208	-0.209	-0.211	-0.211	-0.212	-0.212	-0.214	-0.215	-0.216	-0.216	-0.218	-0.218	-0.220	-0.220	-0.221	-0.221	-0.222	-0.225	-0.225	-0.226	-0.228	-0.229	-0.230	-0.231	-0.234	-0.235	-0.238	-0.239	-0.241	-0.242	-0.246	-0.249	-0.251	-0.255	-0.259	-0.262	-0.266	-0.271	-0.276	-0.281	-0.286	-0.292	-0.299	-0.305	-0.312	-0.320	-0.329	-0.336	-0.345	-0.355	-0.364	-0.374	-0.385	-0.396	-0.408	-0.419	-0.430	-0.444	-0.456	-0.470	-0.482	-0.498	-0.511	-0.525	-0.540	-0.555	-0.571	-0.586	-0.602	-0.620	-0.636	-0.652	-0.670	-0.686	-0.702	-0.721	-0.738	-0.755	-0.772	-0.790	-0.806	-0.824	-0.841	-0.859	-0.875	-0.892	-0.909	-0.925	-0.942	-0.959	-0.975	-0.990	-1.006	-1.021	-1.038	-1.051	-1.066	-1.080	-1.094	-1.108	-1.120	-1.134	-1.146	-1.158	-1.169	-1.181	-1.191	-1.202	-1.211	-1.221	-1.230	-1.239	-1.248	-1.256	-1.264	-1.270	-1.278	-1.284	-1.289	-1.295	-1.300	-1.305	-1.309	-1.314	-1.318	-1.320	-1.324	-1.325	-1.328	-1.330	-1.331	-1.332	-1.332	-1.334	-1.334	-1.334	-1.334	-1.334	-1.331	-1.331	-1.329	-1.326	-1.326	-1.324	-1.321	-1.318	-1.315	-1.312	-1.308	-1.304	-1.301	-1.298	-1.292	-1.289	-1.284	-1.280	-1.275	-1.270	-1.266	-1.261	-1.256	-1.251	-1.248	-1.241	-1.238	-1.232	-1.229	-1.224	-1.219	-1.215	-1.211	-1.206	-1.202	-1.199	-1.196	-1.192	-1.190	-1.188	-1.184	-1.182	-1.180	-1.179	-1.179	-1.176	-1.176	-1.176	-1.178	-1.178	-1.179	-1.180	-1.181	-1.182	-1.186	-1.188	-1.191	-1.195	-1.199	-1.202	-1.208	-1.211	-1.216	-1.222	-1.228	-1.234	-1.239	-1.245	-1.252	-1.258	-1.264	-1.270	-1.278	-1.282	-1.289	-1.295	-1.301	-1.306	-1.311	-1.316	-1.322	-1.325	-1.330	-1.334	-1.338	-1.340	-1.342	-1.345	-1.346	-1.346	-1.348	-1.346	-1.345	-1.344	-1.341	-1.339	-1.335	-1.331	-1.326	-1.321	-1.315	-1.308	-1.301	-1.292	-1.285	-1.275	-1.266	-1.256	-1.245	-1.235	-1.224	-1.211	-1.198	-1.186	-1.174	-1.160	-1.148	-1.134	-1.119	-1.106	-1.092	-1.079	-1.064	-1.050	-1.038	-1.024	-1.010	-0.996	-0.985	-0.971	-0.959	-0.946	-0.934	-0.922	-0.912	-0.900	-0.890	-0.879	-0.870	-0.861	-0.852	-0.844	-0.836	-0.828	-0.821	-0.815	-0.808	-0.802	-0.798	-0.791	-0.786	-0.781	-0.778	-0.774	-0.770	-0.766	-0.762	-0.761	-0.758	-0.755	-0.751	-0.749	-0.746	-0.745	-0.742	-0.740	-0.738	-0.735	-0.732	-0.730	-0.728	-0.725	-0.722	-0.720	-0.718	-0.714	-0.711	-0.708	-0.702	-0.700	-0.696	-0.691	-0.686	-0.681	-0.678	-0.672	-0.666	-0.661	-0.655	-0.649	-0.642	-0.636	-0.629	-0.622	-0.615	-0.608	-0.600	-0.592	-0.585	-0.576	-0.568	-0.560	-0.551	-0.542	-0.534	-0.524	-0.515	-0.505	-0.495	-0.486	-0.476	-0.466	-0.456	-0.446	-0.438	-0.426	-0.416	-0.406	-0.396	-0.386	-0.375	-0.365	-0.355	-0.344	-0.335	-0.324	-0.314	-0.304	-0.294	-0.284	-0.274	-0.264	-0.255	-0.245	-0.236	-0.228	-0.219	-0.210	-0.201	-0.192	-0.185	-0.178	-0.171	-0.164	-0.158	-0.151	-0.146	-0.141	-0.136	-0.131	-0.129	-0.125	-0.122	-0.121	-0.120	-0.118	-0.118	-0.119	-0.120	-0.121	-0.124	-0.128	-0.131	-0.136	-0.140	-0.148	-0.154	-0.160	-0.169	-0.178	-0.186	-0.198	-0.208	-0.220	-0.232	-0.245	-0.260	-0.274	-0.290	-0.305	-0.321	-0.339	-0.355	-0.374	-0.392	-0.411	-0.430	-0.451	-0.471	-0.491	-0.512	-0.535	-0.558	-0.579	-0.602	-0.624	-0.646	-0.670	-0.692	-0.718	-0.740	-0.762	-0.786	-0.811	-0.834	-0.856	-0.881	-0.904	-0.926	-0.949	-0.972	-0.995	-1.016	-1.039	-1.060	-1.081	-1.102	-1.122	-1.142	-1.162	-1.181	-1.199	-1.218	-1.236	-1.254	-1.270	-1.286	-1.302	-1.318	-1.331	-1.346	-1.361	-1.374	-1.388	-1.400	-1.411	-1.424	-1.434	-1.444	-1.455	-1.465	-1.474	-1.482	-1.491	-1.499	-1.506	-1.514	-1.521	-1.529	-1.538	-1.544	-1.550	-1.556	-1.562	-1.569	-1.575	-1.580	-1.586	-1.591	-1.598	-1.602	-1.610	-1.615	-1.621	-1.628	-1.632	-1.640	-1.646	-1.652	-1.660	-1.666	-1.674	-1.681	-1.688	-1.695	-1.704	-1.711	-1.719	-1.726	-1.735	-1.744	-1.751	-1.759	-1.769	-1.776	-1.785	-1.792	-1.801	-1.809	-1.818	-1.825	-1.834	-1.840	-1.848	-1.855	-1.862	-1.868	-1.875	-1.881	-1.888	-1.892	-1.899	-1.902	-1.906	-1.911	-1.915	-1.919	-1.921	-1.925	-1.928	-1.929	-1.930	-1.931	-1.931	-1.934	-1.932	-1.932	-1.931	-1.930	-1.929	-1.928	-1.925	-1.922	-1.920	-1.918	-1.914	-1.910	-1.906	-1.902	-1.899	-1.894	-1.889	-1.884	-1.879	-1.872	-1.868	-1.862	-1.856	-1.850	-1.844	-1.838	-1.830	-1.824	-1.818	-1.810	-1.802	-1.796	-1.789	-1.781	-1.772	-1.766	-1.758	-1.749	-1.742	-1.734	-1.725	-1.716	-1.708	-1.699	-1.690	-1.681	-1.672	-1.664	-1.654	-1.645	-1.634	-1.624	-1.614	-1.604	-1.594	-1.584	-1.574	-1.562	-1.551	-1.540	-1.529	-1.518	-1.505	-1.494	-1.481	-1.469	-1.458	-1.445	-1.432	-1.420	-1.406	-1.394	-1.381	-1.366	-1.354	-1.340	-1.325	-1.311	-1.296	-1.284	-1.268	-1.252	-1.239	-1.224	-1.208	-1.194	-1.178	-1.161	-1.145	-1.130	-1.114	-1.098	-1.081	-1.064	-1.048	-1.030	-1.014	-0.998	-0.980	-0.962	-0.946	-0.929	-0.912	-0.895	-0.878	-0.861	-0.844	-0.828	-0.811	-0.795	-0.779	-0.762	-0.748	-0.731	-0.718	-0.702	-0.688	-0.674	-0.660	-0.648	-0.635	-0.624	-0.611	-0.601	-0.590	-0.580	-0.570	-0.561	-0.554	-0.546	-0.540	-0.532	-0.528	-0.522	-0.518	-0.514	-0.510	-0.507	-0.505	-0.505	-0.504	-0.502	-0.504	-0.504	-0.506	-0.507	-0.509	-0.512	-0.515	-0.518	-0.521	-0.525	-0.530	-0.534	-0.538	-0.542	-0.546	-0.551	-0.555	-0.560	-0.564	-0.568	-0.572	-0.576	-0.580	-0.582	-0.585	-0.589	-0.591	-0.594	-0.595	-0.598	-0.599	-0.599	-0.599	-0.599	-0.598	-0.598	-0.595	-0.594	-0.591	-0.588	-0.585	-0.581	-0.578	-0.572	-0.569	-0.562	-0.558	-0.550	-0.545	-0.538	-0.531	-0.524	-0.516	-0.509	-0.501	-0.494	-0.485	-0.476	-0.469	-0.459	-0.451	-0.442	-0.434	-0.425	-0.416	-0.409	-0.401	-0.392	-0.384	-0.376	-0.369	-0.361	-0.354	-0.348	-0.340	-0.334	-0.328	-0.321	-0.316	-0.311	-0.306	-0.302	-0.298	-0.294	-0.291	-0.290	-0.286	-0.285	-0.284	-0.282	-0.282	-0.282	-0.282	-0.285	-0.285	-0.288	-0.289	-0.291	-0.295	-0.298	-0.302	-0.306	-0.311	-0.315	-0.321	-0.328	-0.334	-0.340	-0.346	-0.352	-0.360	-0.368	-0.375	-0.384	-0.391	-0.400	-0.408	-0.415	-0.424	-0.432	-0.440	-0.449	-0.456	-0.464	-0.472	-0.480	-0.486	-0.495	-0.501	-0.509	-0.514	-0.521	-0.526	-0.531	-0.538	-0.541	-0.545	-0.549	-0.551	-0.552	-0.555	-0.555	-0.556	-0.555	-0.555	-0.554	-0.550	-0.548	-0.544	-0.539	-0.535	-0.529	-0.524	-0.516	-0.507	-0.500	-0.491	-0.481	-0.471	-0.461	-0.449	-0.438	-0.425	-0.412	-0.399	-0.386	-0.371	-0.358	-0.342	-0.328	-0.312	-0.296	-0.281	-0.265	-0.250	-0.234	-0.218	-0.202	-0.186	-0.170	-0.155	-0.140	-0.124	-0.109	-0.095	-0.080	-0.066	-0.052	-0.040	-0.028	-0.016	-0.005	0.006	0.018	0.026	0.035	0.044	0.051	0.059	0.065	0.071	0.076	0.080	0.084	0.086	0.088	0.089	0.090	0.089	0.088	0.085	0.082	0.079	0.075	0.071	0.065	0.059	0.051	0.044	0.035	0.028	0.018	0.008	-0.004	-0.014	-0.026	-0.036	-0.049	-0.062	-0.074	-0.088	-0.101	-0.115	-0.129	-0.142	-0.155	-0.170	-0.185	-0.198	-0.211	-0.225	-0.239	-0.251	-0.264	-0.276	-0.289	-0.301	-0.312	-0.324	-0.332	-0.342	-0.351	-0.360	-0.369	-0.376	-0.381	-0.386	-0.392	-0.395	-0.399	-0.402	-0.404	-0.404	-0.404	-0.402	-0.401	-0.398	-0.394	-0.389	-0.384	-0.378	-0.369	-0.361	-0.351	-0.341	-0.331	-0.320	-0.308	-0.295	-0.281	-0.268	-0.252	-0.238	-0.221	-0.206	-0.189	-0.172	-0.155	-0.138	-0.119	-0.101	-0.084	-0.065	-0.048	-0.029	-0.011	0.008	0.025	0.042	0.060	0.078	0.094	0.110	0.125	0.140	0.155	0.170	0.182	0.195	0.208	0.219	0.229	0.238	0.246	0.254	0.260	0.266	0.271	0.275	0.278	0.279	0.280	0.281	0.280	0.278	0.275	0.271	0.266	0.261	0.255	0.248	0.240	0.231	0.221	0.211	0.200	0.189	0.175	0.162	0.149	0.135	0.120	0.105	0.090	0.072	0.056	0.040	0.024	0.006	-0.011	-0.029	-0.046	-0.062	-0.081	-0.099	-0.115	-0.132	-0.150	-0.166	-0.182	-0.199	-0.215	-0.230	-0.246	-0.261	-0.276	-0.290	-0.304	-0.316	-0.329	-0.341	-0.354	-0.364	-0.375	-0.385	-0.394	-0.402	-0.411	-0.419	-0.426	-0.432	-0.439	-0.444	-0.448	-0.452	-0.456	-0.460	-0.461	-0.464	-0.465	-0.465	-0.465	-0.466	-0.465	-0.462	-0.461	-0.459	-0.456	-0.454	-0.449	-0.445	-0.440	-0.436	-0.430	-0.424	-0.418	-0.411	-0.404	-0.398	-0.390	-0.380	-0.372	-0.364	-0.355	-0.346	-0.336	-0.328	-0.318	-0.308	-0.298	-0.288	-0.276	-0.266	-0.255	-0.244	-0.232	-0.222	-0.210	-0.199	-0.188	-0.176	-0.165	-0.154	-0.142	-0.130	-0.120	-0.109	-0.098	-0.086	-0.075	-0.065	-0.054	-0.042	-0.034	-0.024	-0.014	-0.005	0.004	0.012	0.022	0.030	0.038	0.046	0.052	0.060	0.066	0.072	0.080	0.085	0.090	0.095	0.100	0.105	0.108	0.112	0.115	0.118	0.121	0.124	0.126	0.126	0.129	0.130	0.131	0.131	0.132	0.131	0.132	0.131	0.132	0.131	0.131	0.130	0.130	0.129	0.128	0.126	0.126	0.124	0.124	0.121	0.121	0.120	0.119	0.116	0.115	0.114	0.112	0.111	0.110	0.109	0.109	0.106	0.105	0.104	0.104	0.102	0.101	0.100	0.099	0.099	0.098	0.095	0.095	0.094	0.092	0.091	0.091	0.090	0.088	0.088	0.086	0.084	0.082	0.081	0.080	0.078	0.076	0.075	0.072	0.070	0.069	0.065	0.064	0.061	0.060	0.058	0.056	0.054	0.051	0.049	0.046	0.044	0.042	0.040	0.039	0.038	0.035	0.034	0.032	0.031	0.030	0.030	0.029	0.029	0.028	0.029	0.030	0.030	0.031	0.032	0.034	0.035	0.039	0.041	0.044	0.048	0.051	0.054	0.059	0.064	0.069	0.075	0.081	0.086	0.092	0.100	0.106	0.114	0.120	0.128	0.136	0.144	0.151	0.160	0.168	0.176	0.185	0.192	0.200	0.208	0.216	0.224	0.232	0.239	0.246	0.252	0.259	0.265	0.271	0.276	0.281	0.286	0.289	0.292	0.295	0.298	0.299	0.299	0.300	0.299	0.299	0.298	0.295	0.291	0.288	0.284	0.278	0.272	0.266	0.258	0.250	0.241	0.231	0.221	0.210	0.199	0.186	0.174	0.160	0.145	0.131	0.116	0.100	0.085	0.069	0.052	0.036	0.019	0.002	-0.016	-0.034	-0.051	-0.069	-0.088	-0.105	-0.122	-0.139	-0.156	-0.174	-0.190	-0.206	-0.224	-0.239	-0.255	-0.269	-0.284	-0.296	-0.311	-0.322	-0.335	-0.346	-0.355	-0.366	-0.375	-0.382	-0.389	-0.396	-0.402	-0.406	-0.411	-0.415	-0.418	-0.419	-0.420	-0.420	-0.420	-0.419	-0.416	-0.414	-0.410	-0.406	-0.401	-0.395	-0.389	-0.382	-0.376	-0.369	-0.360	-0.354	-0.345	-0.336	-0.326	-0.318	-0.308	-0.298	-0.289	-0.279	-0.269	-0.260	-0.250	-0.240	-0.231	-0.222	-0.212	-0.204	-0.196	-0.189	-0.181	-0.172	-0.166	-0.160	-0.155	-0.149	-0.144	-0.140	-0.135	-0.132	-0.130	-0.128	-0.126	-0.124	-0.124	-0.124	-0.124	-0.125	-0.128	-0.129	-0.131	-0.135	-0.139	-0.142	-0.148	-0.152	-0.158	-0.164	-0.170	-0.176	-0.184	-0.191	-0.200	-0.208	-0.216	-0.225	-0.234	-0.242	-0.251	-0.261	-0.270	-0.280	-0.290	-0.300	-0.310	-0.320	-0.330	-0.341	-0.351	-0.361	-0.371	-0.381	-0.390	-0.401	-0.410	-0.419	-0.428	-0.436	-0.445	-0.452	-0.460	-0.468	-0.475	-0.481	-0.488	-0.492	-0.499	-0.502	-0.507	-0.511	-0.515	-0.519	-0.521	-0.522	-0.525	-0.525	-0.526	-0.526	-0.526	-0.525	-0.524	-0.521	-0.519	-0.516	-0.514	-0.510	-0.505	-0.500	-0.495	-0.490	-0.484	-0.479	-0.471	-0.465	-0.459	-0.452	-0.445	-0.438	-0.430	-0.422	-0.415	-0.409	-0.400	-0.394	-0.386	-0.380	-0.372	-0.366	-0.359	-0.352	-0.348	-0.341	-0.335	-0.330	-0.324	-0.320	-0.316	-0.312	-0.309	-0.305	-0.302	-0.300	-0.299	-0.296	-0.295	-0.295	-0.295	-0.295	-0.295	-0.295	-0.296	-0.298	-0.299	-0.301	-0.304	-0.306	-0.309	-0.312	-0.314	-0.318	-0.321	-0.325	-0.329	-0.334	-0.338	-0.340	-0.344	-0.349	-0.352	-0.356	-0.359	-0.362	-0.366	-0.370	-0.372	-0.376	-0.379	-0.381	-0.384	-0.386	-0.388	-0.389	-0.390	-0.391	-0.391	-0.391	-0.391	-0.391	-0.390	-0.390	-0.389	-0.388	-0.385	-0.382	-0.380	-0.379	-0.375	-0.371	-0.368	-0.364	-0.360	-0.356	-0.351	-0.346	-0.341	-0.336	-0.331	-0.326	-0.320	-0.315	-0.309	-0.302	-0.296	-0.290	-0.285	-0.278	-0.272	-0.266	-0.259	-0.254	-0.248	-0.240	-0.235	-0.229	-0.222	-0.218	-0.211	-0.205	-0.200	-0.195	-0.189	-0.184	-0.180	-0.175	-0.169	-0.165	-0.160	-0.156	-0.151	-0.148	-0.144	-0.140	-0.136	-0.134	-0.130	-0.126	-0.124	-0.122	-0.120	-0.118	-0.116	-0.115	-0.112	-0.111	-0.110	-0.110	-0.109	-0.109	-0.109	-0.110	-0.110	-0.110	-0.111	-0.112	-0.112	-0.115	-0.118	-0.118	-0.120	-0.122	-0.126	-0.129	-0.131	-0.135	-0.138	-0.142	-0.145	-0.150	-0.154	-0.159	-0.162	-0.168	-0.172	-0.178	-0.182	-0.186	-0.191	-0.196	-0.200	-0.206	-0.210	-0.215	-0.220	-0.224	-0.229	-0.232	-0.238	-0.241	-0.246	-0.250	-0.254	-0.256	-0.260	-0.262	-0.265	-0.269	-0.271	-0.272	-0.274	-0.275	-0.275	-0.276	-0.276	-0.276	-0.276	-0.276	-0.275	-0.272	-0.271	-0.270	-0.268	-0.265	-0.261	-0.259	-0.256	-0.251	-0.249	-0.245	-0.240	-0.236	-0.231	-0.226	-0.221	-0.216	-0.211	-0.206	-0.200	-0.195	-0.189	-0.184	-0.179	-0.172	-0.168	-0.161	-0.155	-0.150	-0.144	-0.139	-0.132	-0.126	-0.120	-0.115	-0.109	-0.104	-0.096	-0.091	-0.085	-0.079	-0.072	-0.066	-0.060	-0.052	-0.048	-0.040	-0.034	-0.026	-0.019	-0.012	-0.005	0.002	0.011	0.019	0.028	0.035	0.045	0.054	0.062	0.072	0.082	0.092	0.104	0.112	0.124	0.134	0.145	0.156	0.168	0.180	0.191	0.204	0.215	0.228	0.240	0.252	0.265	0.278	0.289	0.302	0.314	0.328	0.340	0.352	0.364	0.376	0.388	0.399	0.411	0.422	0.432	0.445	0.455	0.465	0.476	0.485	0.495	0.504	0.512	0.521	0.528	0.536	0.544	0.550	0.556	0.562	0.568	0.572	0.578	0.582	0.585	0.589	0.591	0.594	0.596	0.598	0.600	0.600	0.601	0.600	0.600	0.599	0.599	0.598	0.596	0.595	0.592	0.589	0.586	0.584	0.580	0.576	0.572	0.570	0.565	0.561	0.556	0.552	0.548	0.544	0.538	0.532	0.528	0.522	0.518	0.512	0.509	0.504	0.499	0.494	0.490	0.485	0.481	0.476	0.472	0.468	0.464	0.459	0.456	0.451	0.449	0.444	0.441	0.439	0.436	0.432	0.430	0.428	0.424	0.422	0.420	0.419	0.416	0.415	0.414	0.412	0.411	0.410	0.409	0.408	0.406	0.406	0.406	0.405	0.405	0.405	0.404	0.404	0.404	0.404	0.404	0.404	0.404	0.404	0.404	0.405	0.405	0.405	0.406	0.405	0.405	0.406	0.406	0.405	0.406	0.406	0.406	0.406	0.406	0.406	0.406	0.405	0.405	0.405	0.404	0.404	0.402	0.402	0.400	0.399	0.398	0.396	0.394	0.392	0.390	0.386	0.385	0.381	0.378	0.374	0.371	0.368	0.364	0.359	0.354	0.349	0.344	0.339	0.334	0.328	0.321	0.314	0.306	0.300	0.291	0.284	0.276	0.268	0.259	0.250	0.241	0.231	0.221	0.212	0.202	0.192	0.181	0.171	0.161	0.150	0.140	0.129	0.119	0.108	0.096	0.086	0.075	0.065	0.054	0.045	0.035	0.025	0.015	0.005	-0.004	-0.012	-0.021	-0.030	-0.036	-0.044	-0.050	-0.058	-0.062	-0.068	-0.072	-0.078	-0.081	-0.085	-0.088	-0.090	-0.091	-0.092	-0.094	-0.094	-0.092	-0.092	-0.091	-0.089	-0.086	-0.082	-0.079	-0.076	-0.071	-0.066	-0.061	-0.055	-0.050	-0.044	-0.036	-0.030	-0.022	-0.015	-0.008	0.000	0.009	0.016	0.025	0.034	0.041	0.049	0.058	0.066	0.074	0.082	0.090	0.098	0.105	0.112	0.120	0.126	0.134	0.141	0.148	0.154	0.160	0.165	0.171	0.176	0.181	0.185	0.190	0.194	0.198	0.202	0.206	0.209	0.211	0.214	0.216	0.219	0.221	0.222	0.224	0.226	0.226	0.228	0.229	0.229	0.230	0.231	0.231	0.232	0.234	0.234	0.235	0.235	0.235	0.236	0.236	0.238	0.238	0.239	0.241	0.242	0.244	0.245	0.246	0.249	0.250	0.252	0.254	0.258	0.259	0.262	0.266	0.269	0.272	0.278	0.281	0.286	0.290	0.296	0.301	0.306	0.312	0.320	0.325	0.332	0.340	0.346	0.354	0.362	0.370	0.378	0.386	0.395	0.404	0.412	0.421	0.430	0.440	0.449	0.458	0.468	0.476	0.485	0.494	0.505	0.514	0.522	0.531	0.539	0.548	0.555	0.564	0.570	0.579	0.585	0.592	0.599	0.605	0.611	0.615	0.620	0.625	0.628	0.631	0.635	0.638	0.640	0.641	0.641	0.644	0.642	0.641	0.641	0.639	0.638	0.635	0.632	0.629	0.625	0.620	0.615	0.610	0.605	0.599	0.591	0.585	0.578	0.570	0.562	0.555	0.548	0.539	0.531	0.522	0.515	0.506	0.498	0.489	0.481	0.472	0.464	0.456	0.448	0.440	0.431	0.424	0.416	0.409	0.401	0.395	0.389	0.381	0.375	0.370	0.364	0.360	0.355	0.350	0.346	0.342	0.339	0.335	0.332	0.330	0.328	0.326	0.325	0.324	0.322	0.322	0.321	0.321	0.322	0.321	0.322	0.324	0.324	0.326	0.328	0.329	0.331	0.332	0.335	0.338	0.340	0.341	0.344	0.346	0.349	0.351	0.355	0.356	0.359	0.362	0.364	0.368	0.370	0.372	0.375	0.378	0.380	0.382	0.385	0.388	0.389	0.392	0.394	0.396	0.398	0.400	0.402	0.404	0.405	0.408	0.408	0.409	0.410	0.411	0.411	0.412	0.412	0.414	0.412	0.412	0.412	0.411	0.411	0.410	0.409	0.408	0.405	0.404	0.401	0.399	0.398	0.395	0.391	0.388	0.384	0.381	0.378	0.374	0.369	0.365	0.360	0.356	0.351	0.348	0.344	0.339	0.334	0.330	0.325	0.321	0.316	0.311	0.308	0.304	0.301	0.298	0.295	0.294	0.290	0.290	0.288	0.286	0.286	0.288	0.288	0.290	0.291	0.294	0.298	0.301	0.305	0.311	0.316	0.324	0.330	0.338	0.346	0.354	0.365	0.375	0.386	0.396	0.408	0.420	0.432	0.445	0.459	0.472	0.485	0.500	0.514	0.529	0.542	0.556	0.571	0.585	0.598	0.611	0.625	0.638	0.650	0.661	0.674	0.685	0.694	0.704	0.712	0.720	0.728	0.734	0.739	0.745	0.748	0.751	0.754	0.755	0.756	0.755	0.754	0.752	0.749	0.746	0.741	0.735	0.730	0.722	0.715	0.708	0.699	0.689	0.680	0.669	0.658	0.648	0.635	0.624	0.611	0.599	0.586	0.574	0.561	0.548	0.535	0.522	0.510	0.496	0.484	0.471	0.460	0.448	0.436	0.424	0.412	0.401	0.390	0.379	0.370	0.360	0.351	0.341	0.332	0.324	0.316	0.309	0.300	0.292	0.285	0.278	0.272	0.266	0.259	0.254	0.249	0.244	0.238	0.232	0.229	0.222	0.220	0.215	0.210	0.206	0.204	0.200	0.196	0.192	0.189	0.185	0.182	0.180	0.178	0.175	0.171	0.169	0.168	0.165	0.164	0.161	0.160	0.158	0.156	0.156	0.155	0.154	0.152	0.152	0.151	0.151	0.151	0.151	0.151	0.151	0.152	0.151	0.152	0.152	0.154	0.154	0.155	0.156	0.158	0.158	0.159	0.160	0.160	0.161	0.161	0.162	0.162	0.162	0.162	0.162	0.162	0.162	0.161	0.161	0.160	0.158	0.156	0.154	0.151	0.150	0.146	0.144	0.140	0.138	0.132	0.128	0.124	0.119	0.112	0.109	0.104	0.098	0.091	0.085	0.079	0.071	0.065	0.059	0.052	0.045	0.039	0.031	0.025	0.018	0.011	0.005	-0.001	-0.009	-0.015	-0.021	-0.026	-0.032	-0.038	-0.044	-0.049	-0.054	-0.059	-0.062	-0.068	-0.071	-0.075	-0.078	-0.081	-0.085	-0.088	-0.090	-0.091	-0.095	-0.098	-0.099	-0.101	-0.101	-0.104	-0.106	-0.106	-0.109	-0.110	-0.112	-0.114	-0.116	-0.119	-0.120	-0.122	-0.125	-0.129	-0.131	-0.135	-0.139	-0.142	-0.148	-0.151	-0.158	-0.162	-0.169	-0.176	-0.182	-0.190	-0.198	-0.208	-0.216	-0.226	-0.236	-0.248	-0.259	-0.270	-0.282	-0.295	-0.309	-0.321	-0.335	-0.351	-0.365	-0.381	-0.396	-0.411	-0.429	-0.445	-0.461	-0.479	-0.496	-0.512	-0.530	-0.548	-0.565	-0.581	-0.599	-0.615	-0.634	-0.650	-0.666	-0.682	-0.699	-0.714	-0.730	-0.745	-0.760	-0.775	-0.788	-0.802	-0.815	-0.828	-0.840	-0.850	-0.861	-0.871	-0.880	-0.889	-0.898	-0.905	-0.911	-0.918	-0.924	-0.929	-0.932	-0.936	-0.939	-0.940	-0.942	-0.944	-0.944	-0.944	-0.942	-0.940	-0.938	-0.935	-0.931	-0.926	-0.922	-0.916	-0.911	-0.905	-0.899	-0.890	-0.882	-0.875	-0.868	-0.858	-0.848	-0.839	-0.829	-0.818	-0.808	-0.798	-0.786	-0.775	-0.762	-0.752	-0.741	-0.730	-0.718	-0.705	-0.695	-0.682	-0.671	-0.659	-0.649	-0.636	-0.625	-0.615	-0.604	-0.594	-0.582	-0.572	-0.564	-0.554	-0.544	-0.535	-0.526	-0.519	-0.510	-0.504	-0.495	-0.489	-0.482	-0.476	-0.472	-0.468	-0.462	-0.459	-0.455	-0.451	-0.449	-0.448	-0.445	-0.444	-0.442	-0.441	-0.441	-0.441	-0.442	-0.444	-0.445	-0.446	-0.449	-0.452	-0.454	-0.458	-0.461	-0.465	-0.469	-0.472	-0.476	-0.480	-0.485	-0.490	-0.494	-0.499	-0.502	-0.509	-0.512	-0.516	-0.521	-0.525	-0.529	-0.532	-0.536	-0.539	-0.542	-0.545	-0.548	-0.549	-0.551	-0.552	-0.554	-0.552	-0.554	-0.552	-0.551	-0.550	-0.548	-0.545	-0.542	-0.539	-0.534	-0.530	-0.525	-0.519	-0.512	-0.505	-0.498	-0.489	-0.481	-0.471	-0.462	-0.452	-0.441	-0.431	-0.420	-0.408	-0.396	-0.384	-0.371	-0.358	-0.345	-0.332	-0.319	-0.305	-0.291	-0.278	-0.264	-0.250	-0.238	-0.224	-0.209	-0.196	-0.182	-0.170	-0.158	-0.144	-0.131	-0.119	-0.108	-0.096	-0.085	-0.074	-0.065	-0.055	-0.046	-0.038	-0.030	-0.022	-0.015	-0.009	-0.004	0.001	0.005	0.009	0.011	0.014	0.015	0.015	0.016	0.015	0.014	0.012	0.010	0.006	0.002	-0.002	-0.008	-0.014	-0.020	-0.028	-0.035	-0.044	-0.052	-0.062	-0.071	-0.082	-0.092	-0.104	-0.116	-0.128	-0.140	-0.151	-0.165	-0.178	-0.191	-0.204	-0.218	-0.230	-0.245	-0.258	-0.270	-0.284	-0.296	-0.309	-0.321	-0.334	-0.346	-0.358	-0.369	-0.380	-0.391	-0.401	-0.411	-0.421	-0.429	-0.436	-0.445	-0.452	-0.459	-0.465	-0.471	-0.476	-0.481	-0.484	-0.488	-0.490	-0.492	-0.494	-0.494	-0.494	-0.494	-0.494	-0.492	-0.489	-0.488	-0.485	-0.481	-0.479	-0.474	-0.469	-0.464	-0.459	-0.454	-0.448	-0.441	-0.435	-0.429	-0.421	-0.415	-0.408	-0.400	-0.392	-0.386	-0.378	-0.371	-0.364	-0.356	-0.350	-0.344	-0.336	-0.330	-0.325	-0.319	-0.312	-0.308	-0.302	-0.298	-0.292	-0.290	-0.286	-0.282	-0.280	-0.278	-0.276	-0.274	-0.272	-0.272	-0.272	-0.272	-0.274	-0.275	-0.276	-0.279	-0.281	-0.284	-0.288	-0.291	-0.296	-0.301	-0.308	-0.314	-0.319	-0.325	-0.331	-0.339	-0.348	-0.354	-0.362	-0.371	-0.379	-0.388	-0.398	-0.408	-0.416	-0.425	-0.434	-0.444	-0.452	-0.462	-0.472	-0.481	-0.491	-0.500	-0.509	-0.519	-0.526	-0.535	-0.542	-0.551	-0.559	-0.566	-0.574	-0.580	-0.588	-0.592	-0.599	-0.604	-0.609	-0.614	-0.618	-0.621	-0.625	-0.629	-0.630	-0.632	-0.635	-0.636	-0.636	-0.638	-0.638	-0.638	-0.638	-0.636	-0.636	-0.634	-0.632	-0.631	-0.629	-0.628	-0.626	-0.624	-0.621	-0.619	-0.616	-0.612	-0.611	-0.609	-0.606	-0.604	-0.601	-0.599	-0.596	-0.595	-0.594	-0.592	-0.591	-0.590	-0.590	-0.589	-0.589	-0.589	-0.589	-0.589	-0.590	-0.591	-0.594	-0.596	-0.598	-0.600	-0.604	-0.605	-0.610	-0.614	-0.616	-0.621	-0.626	-0.631	-0.635	-0.640	-0.646	-0.651	-0.656	-0.662	-0.669	-0.674	-0.680	-0.686	-0.691	-0.698	-0.702	-0.710	-0.715	-0.720	-0.725	-0.730	-0.732	-0.738	-0.742	-0.745	-0.748	-0.751	-0.754	-0.755	-0.758	-0.759	-0.758	-0.759	-0.758	-0.756	-0.754	-0.751	-0.749	-0.745	-0.740	-0.735	-0.729	-0.724	-0.716	-0.709	-0.700	-0.691	-0.681	-0.671	-0.659	-0.648	100.000	5.000	2.000	1.000	3.000	0.000	0.000	0.000	0.000	0.000	0.000	0.000	0.000	0.000	0.000	0.000	0.000	0.000	0.578	0.589	0.599	0.611	0.622	0.632	0.644	0.654	0.664	0.674	0.684	0.692	0.701	0.711	0.719	0.726	0.734	0.741	0.749	0.755	0.760	0.765	0.770	0.775	0.778	0.781	0.784	0.786	0.789	0.790	0.790	0.791	0.791	0.791	0.790	0.789	0.786	0.785	0.782	0.780	0.778	0.772	0.770	0.766	0.762	0.759	0.755	0.752	0.749	0.745	0.742	0.739	0.736	0.734	0.731	0.729	0.728	0.728	0.725	0.725	0.725	0.726	0.728	0.730	0.732	0.735	0.739	0.742	0.748	0.752	0.759	0.765	0.772	0.780	0.788	0.796	0.805	0.814	0.824	0.835	0.845	0.855	0.865	0.876	0.886	0.898	0.909	0.919	0.929	0.938	0.949	0.959	0.966	0.975	0.982	0.990	0.998	1.004	1.009	1.012	1.016	1.020	1.021	1.022	1.022	1.022	1.020	1.019	1.015	1.009	1.004	0.999	0.990	0.982	0.972	0.962	0.952	0.941	0.928	0.915	0.900	0.886	0.871	0.856	0.841	0.824	0.808	0.790	0.772	0.755	0.738	0.720	0.701	0.684	0.665	0.648	0.630	0.611	0.595	0.578	0.562	0.546	0.530	0.514	0.499	0.484	0.470	0.458	0.444	0.431	0.420	0.408	0.398	0.386	0.378	0.368	0.359	0.351	0.344	0.336	0.329	0.324	0.318	0.311	0.306	0.301	0.298	0.292	0.289	0.286	0.282	0.279	0.276	0.272	0.271	0.269	0.266	0.264	0.262	0.260	0.258	0.255	0.252	0.251	0.249	0.246	0.242	0.241	0.238	0.235	0.232	0.230	0.226	0.222	0.219	0.215	0.211	0.208	0.204	0.200	0.195	0.191	0.186	0.180	0.176	0.171	0.165	0.160	0.155	0.149	0.142	0.136	0.130	0.122	0.118	0.111	0.104	0.096	0.090	0.082	0.075	0.068	0.060	0.052	0.044	0.036	0.029	0.020	0.014	0.005	-0.004	-0.012	-0.020	-0.029	-0.038	-0.046	-0.055	-0.064	-0.071	-0.080	-0.089	-0.096	-0.105	-0.112	-0.121	-0.130	-0.138	-0.145	-0.152	-0.160	-0.168	-0.175	-0.182	-0.189	-0.195	-0.201	-0.208	-0.214	-0.219	-0.224	-0.228	-0.232	-0.236	-0.239	-0.242	-0.245	-0.248	-0.249	-0.250	-0.250	-0.251	-0.251	-0.251	-0.250	-0.249	-0.248	-0.245	-0.242	-0.240	-0.236	-0.232	-0.229	-0.225	-0.220	-0.216	-0.210	-0.206	-0.200	-0.195	-0.190	-0.185	-0.180	-0.175	-0.169	-0.165	-0.160	-0.154	-0.150	-0.146	-0.142	-0.139	-0.135	-0.132	-0.129	-0.129	-0.126	-0.126	-0.125	-0.126	-0.126	-0.128	-0.130	-0.134	-0.136	-0.140	-0.146	-0.151	-0.158	-0.165	-0.172	-0.181	-0.189	-0.199	-0.210	-0.221	-0.232	-0.245	-0.258	-0.271	-0.285	-0.299	-0.314	-0.329	-0.344	-0.359	-0.375	-0.392	-0.408	-0.425	-0.440	-0.458	-0.474	-0.491	-0.507	-0.522	-0.540	-0.555	-0.571	-0.585	-0.601	-0.615	-0.630	-0.644	-0.656	-0.670	-0.682	-0.695	-0.705	-0.716	-0.725	-0.735	-0.744	-0.751	-0.760	-0.766	-0.772	-0.778	-0.784	-0.788	-0.791	-0.795	-0.799	-0.800	-0.801	-0.802	-0.802	-0.804	-0.802	-0.801	-0.800	-0.798	-0.795	-0.792	-0.789	-0.785	-0.781	-0.778	-0.771	-0.768	-0.761	-0.756	-0.751	-0.745	-0.738	-0.732	-0.726	-0.719	-0.712	-0.705	-0.698	-0.691	-0.684	-0.676	-0.670	-0.661	-0.655	-0.648	-0.640	-0.631	-0.625	-0.616	-0.609	-0.602	-0.594	-0.586	-0.579	-0.571	-0.564	-0.556	-0.549	-0.542	-0.535	-0.526	-0.520	-0.512	-0.506	-0.499	-0.492	-0.486	-0.479	-0.472	-0.466	-0.461	-0.455	-0.449	-0.444	-0.439	-0.432	-0.428	-0.424	-0.419	-0.414	-0.411	-0.408	-0.402	-0.400	-0.398	-0.394	-0.391	-0.390	-0.388	-0.386	-0.384	-0.382	-0.381	-0.380	-0.379	-0.379	-0.379	-0.378	-0.378	-0.378	-0.378	-0.378	-0.378	-0.378	-0.378	-0.379	-0.378	-0.379	-0.378	-0.379	-0.379	-0.378	-0.376	-0.376	-0.375	-0.374	-0.372	-0.371	-0.369	-0.366	-0.364	-0.360	-0.358	-0.352	-0.349	-0.344	-0.339	-0.332	-0.326	-0.320	-0.312	-0.304	-0.296	-0.288	-0.279	-0.269	-0.259	-0.249	-0.238	-0.226	-0.215	-0.202	-0.191	-0.179	-0.166	-0.154	-0.140	-0.126	-0.114	-0.100	-0.086	-0.072	-0.059	-0.045	-0.031	-0.018	-0.005	0.009	0.022	0.035	0.046	0.059	0.071	0.081	0.094	0.104	0.114	0.125	0.134	0.141	0.150	0.158	0.164	0.169	0.174	0.179	0.184	0.188	0.190	0.191	0.192	0.194	0.194	0.194	0.191	0.190	0.186	0.184	0.180	0.175	0.169	0.162	0.156	0.150	0.142	0.134	0.125	0.116	0.106	0.096	0.086	0.076	0.065	0.054	0.042	0.031	0.020	0.008	-0.004	-0.015	-0.026	-0.039	-0.049	-0.061	-0.072	-0.084	-0.094	-0.104	-0.115	-0.124	-0.132	-0.142	-0.151	-0.159	-0.165	-0.172	-0.179	-0.185	-0.190	-0.195	-0.200	-0.204	-0.205	-0.209	-0.210	-0.210	-0.211	-0.211	-0.211	-0.209	-0.208	-0.205	-0.201	-0.198	-0.194	-0.189	-0.184	-0.179	-0.172	-0.165	-0.159	-0.151	-0.144	-0.135	-0.129	-0.120	-0.111	-0.102	-0.092	-0.085	-0.075	-0.065	-0.058	-0.048	-0.039	-0.029	-0.020	-0.012	-0.004	0.005	0.014	0.021	0.028	0.035	0.041	0.048	0.052	0.058	0.062	0.066	0.071	0.074	0.076	0.078	0.079	0.080	0.080	0.080	0.079	0.078	0.076	0.072	0.069	0.065	0.060	0.055	0.049	0.042	0.036	0.029	0.021	0.012	0.005	-0.005	-0.015	-0.025	-0.035	-0.046	-0.058	-0.069	-0.081	-0.092	-0.105	-0.116	-0.130	-0.141	-0.155	-0.168	-0.179	-0.192	-0.205	-0.218	-0.230	-0.242	-0.255	-0.268	-0.278	-0.289	-0.301	-0.311	-0.321	-0.331	-0.341	-0.351	-0.360	-0.370	-0.378	-0.385	-0.392	-0.400	-0.406	-0.412	-0.419	-0.422	-0.428	-0.432	-0.436	-0.440	-0.442	-0.446	-0.449	-0.450	-0.452	-0.452	-0.452	-0.454	-0.454	-0.454	-0.452	-0.452	-0.451	-0.450	-0.450	-0.448	-0.446	-0.445	-0.442	-0.441	-0.439	-0.438	-0.436	-0.434	-0.432	-0.430	-0.429	-0.428	-0.426	-0.425	-0.425	-0.424	-0.424	-0.424	-0.422	-0.424	-0.424	-0.425	-0.425	-0.428	-0.429	-0.430	-0.432	-0.434	-0.438	-0.440	-0.442	-0.446	-0.450	-0.454	-0.458	-0.461	-0.464	-0.469	-0.472	-0.478	-0.481	-0.486	-0.491	-0.495	-0.500	-0.504	-0.509	-0.512	-0.516	-0.520	-0.522	-0.526	-0.530	-0.531	-0.535	-0.536	-0.538	-0.540	-0.540	-0.540	-0.541	-0.541	-0.540	-0.538	-0.536	-0.534	-0.531	-0.528	-0.525	-0.520	-0.515	-0.510	-0.504	-0.498	-0.490	-0.482	-0.474	-0.466	-0.456	-0.448	-0.436	-0.426	-0.415	-0.404	-0.390	-0.378	-0.364	-0.351	-0.336	-0.322	-0.308	-0.292	-0.278	-0.261	-0.245	-0.229	-0.211	-0.195	-0.179	-0.162	-0.144	-0.128	-0.109	-0.092	-0.074	-0.056	-0.039	-0.021	-0.002	0.014	0.032	0.050	0.068	0.085	0.102	0.120	0.138	0.154	0.169	0.185	0.201	0.218	0.234	0.250	0.265	0.280	0.295	0.309	0.324	0.338	0.351	0.364	0.376	0.389	0.401	0.414	0.425	0.436	0.448	0.459	0.469	0.480	0.490	0.500	0.510	0.519	0.526	0.536	0.545	0.552	0.561	0.569	0.576	0.584	0.591	0.599	0.605	0.612	0.620	0.626	0.632	0.640	0.646	0.652	0.659	0.664	0.670	0.676	0.682	0.688	0.694	0.700	0.705	0.712	0.718	0.722	0.729	0.734	0.739	0.744	0.750	0.755	0.761	0.766	0.771	0.776	0.781	0.786	0.791	0.795	0.801	0.805	0.810	0.814	0.818	0.821	0.826	0.829	0.832	0.835	0.838	0.840	0.842	0.845	0.848	0.849	0.849	0.850	0.850	0.851	0.851	0.851	0.850	0.849	0.846	0.845	0.842	0.840	0.836	0.832	0.829	0.825	0.819	0.812	0.808	0.801	0.795	0.788	0.780	0.772	0.762	0.755	0.745	0.735	0.725	0.715	0.704	0.692	0.681	0.669	0.656	0.644	0.631	0.618	0.604	0.591	0.578	0.565	0.550	0.536	0.522	0.507	0.492	0.479	0.465	0.450	0.438	0.424	0.410	0.396	0.382	0.369	0.356	0.344	0.332	0.321	0.310	0.299	0.289	0.279	0.269	0.261	0.252	0.246	0.240	0.234	0.229	0.224	0.219	0.216	0.214	0.210	0.209	0.209	0.209	0.210	0.211	0.214	0.216	0.219	0.222	0.228	0.231	0.238	0.244	0.249	0.256	0.262	0.271	0.279	0.285	0.294	0.302	0.311	0.319	0.328	0.336	0.344	0.352	0.360	0.368	0.375	0.382	0.389	0.394	0.399	0.405	0.409	0.414	0.418	0.420	0.421	0.424	0.424	0.424	0.424	0.421	0.418	0.415	0.411	0.406	0.401	0.394	0.386	0.379	0.370	0.360	0.350	0.340	0.329	0.315	0.302	0.289	0.274	0.260	0.245	0.229	0.214	0.196	0.180	0.164	0.146	0.129	0.111	0.094	0.075	0.058	0.040	0.022	0.005	-0.014	-0.030	-0.048	-0.064	-0.081	-0.096	-0.112	-0.128	-0.142	-0.156	-0.170	-0.184	-0.198	-0.210	-0.222	-0.234	-0.244	-0.255	-0.264	-0.272	-0.281	-0.288	-0.295	-0.301	-0.306	-0.311	-0.316	-0.320	-0.322	-0.324	-0.326	-0.328	-0.328	-0.328	-0.326	-0.324	-0.322	-0.320	-0.316	-0.311	-0.308	-0.302	-0.296	-0.290	-0.284	-0.276	-0.269	-0.260	-0.252	-0.242	-0.232	-0.222	-0.212	-0.201	-0.190	-0.179	-0.165	-0.152	-0.140	-0.128	-0.114	-0.100	-0.085	-0.071	-0.056	-0.041	-0.026	-0.011	0.004	0.020	0.035	0.050	0.065	0.081	0.096	0.112	0.129	0.144	0.159	0.175	0.190	0.205	0.221	0.236	0.250	0.265	0.279	0.294	0.306	0.321	0.334	0.346	0.360	0.371	0.384	0.396	0.409	0.420	0.431	0.441	0.452	0.464	0.474	0.484	0.494	0.502	0.512	0.521	0.531	0.540	0.550	0.559	0.568	0.576	0.586	0.595	0.604	0.612	0.622	0.632	0.642	0.652	0.662	0.672	0.682	0.695	0.706	0.716	0.729	0.740	0.754	0.766	0.779	0.792	0.806	0.821	0.836	0.851	0.868	0.884	0.899	0.915	0.931	0.949	0.966	0.984	1.002	1.020	1.038	1.056	1.076	1.095	1.114	1.132	1.151	1.170	1.190	1.208	1.226	1.245	1.264	1.282	1.301	1.318	1.335	1.352	1.369	1.385	1.401	1.416	1.430	1.445	1.459	1.471	1.484	1.495	1.505	1.516	1.524	1.532	1.540	1.546	1.552	1.558	1.562	1.565	1.568	1.569	1.570	1.570	1.569	1.568	1.564	1.560	1.554	1.550	1.541	1.535	1.526	1.518	1.508	1.498	1.486	1.475	1.461	1.449	1.434	1.420	1.405	1.390	1.374	1.359	1.342	1.326	1.309	1.292	1.276	1.259	1.241	1.225	1.208	1.190	1.174	1.158	1.141	1.125	1.109	1.094	1.079	1.064	1.049	1.035	1.022	1.009	0.998	0.985	0.975	0.962	0.952	0.944	0.935	0.926	0.918	0.911	0.905	0.898	0.891	0.886	0.881	0.878	0.872	0.869	0.866	0.862	0.860	0.858	0.856	0.854	0.852	0.850	0.849	0.848	0.845	0.844	0.841	0.840	0.838	0.835	0.832	0.830	0.826	0.824	0.819	0.816	0.810	0.806	0.800	0.795	0.789	0.781	0.774	0.764	0.755	0.746	0.736	0.726	0.716	0.704	0.691	0.680	0.666	0.652	0.639	0.625	0.610	0.596	0.580	0.565	0.548	0.532	0.515	0.499	0.482	0.466	0.449	0.431	0.414	0.399	0.381	0.364	0.348	0.331	0.315	0.299	0.282	0.268	0.251	0.238	0.222	0.208	0.194	0.180	0.168	0.155	0.142	0.131	0.119	0.109	0.099	0.089	0.078	0.069	0.059	0.051	0.042	0.035	0.028	0.021	0.014	0.008	0.001	-0.004	-0.010	-0.016	-0.021	-0.026	-0.031	-0.036	-0.040	-0.045	-0.050	-0.055	-0.058	-0.062	-0.066	-0.071	-0.075	-0.080	-0.084	-0.088	-0.091	-0.095	-0.100	-0.104	-0.108	-0.111	-0.116	-0.120	-0.124	-0.128	-0.132	-0.136	-0.139	-0.142	-0.146	-0.149	-0.154	-0.156	-0.159	-0.162	-0.164	-0.166	-0.169	-0.172	-0.174	-0.176	-0.176	-0.179	-0.180	-0.180	-0.181	-0.181	-0.180	-0.181	-0.181	-0.180	-0.179	-0.179	-0.178	-0.175	-0.174	-0.172	-0.170	-0.169	-0.166	-0.165	-0.161	-0.160	-0.156	-0.154	-0.151	-0.150	-0.148	-0.144	-0.141	-0.140	-0.138	-0.135	-0.132	-0.131	-0.129	-0.128	-0.126	-0.124	-0.122	-0.122	-0.120	-0.120	-0.118	-0.118	-0.116	-0.116	-0.115	-0.115	-0.114	-0.115	-0.114	-0.114	-0.114	-0.114	-0.114	-0.112	-0.114	-0.114	-0.114	-0.112	-0.112	-0.112	-0.112	-0.112	-0.111	-0.110	-0.110	-0.110	-0.108	-0.108	-0.108	-0.105	-0.104	-0.102	-0.101	-0.100	-0.098	-0.096	-0.095	-0.094	-0.091	-0.090	-0.088	-0.086	-0.085	-0.082	-0.081	-0.079	-0.078	-0.075	-0.074	-0.072	-0.071	-0.070	-0.068	-0.068	-0.066	-0.065	-0.064	-0.062	-0.060	-0.060	-0.060	-0.058	-0.059	-0.058	-0.056	-0.056	-0.054	-0.054	-0.052	-0.051	-0.050	-0.050	-0.048	-0.048	-0.045	-0.044	-0.041	-0.039	-0.036	-0.034	-0.031	-0.029	-0.025	-0.020	-0.016	-0.012	-0.008	-0.004	0.002	0.009	0.015	0.021	0.028	0.036	0.045	0.052	0.061	0.070	0.081	0.091	0.101	0.111	0.124	0.136	0.148	0.160	0.172	0.186	0.200	0.214	0.228	0.241	0.256	0.270	0.286	0.300	0.315	0.330	0.346	0.361	0.376	0.391	0.408	0.422	0.438	0.452	0.468	0.482	0.496	0.511	0.525	0.539	0.552	0.566	0.579	0.591	0.604	0.615	0.628	0.639	0.649	0.659	0.670	0.679	0.688	0.696	0.704	0.712	0.720	0.725	0.732	0.738	0.744	0.748	0.751	0.756	0.759	0.762	0.764	0.766	0.769	0.769	0.770	0.770	0.768	0.766	0.765	0.762	0.761	0.758	0.755	0.751	0.745	0.741	0.735	0.729	0.722	0.716	0.709	0.701	0.694	0.684	0.675	0.665	0.656	0.646	0.635	0.624	0.614	0.601	0.590	0.578	0.565	0.551	0.539	0.526	0.512	0.500	0.486	0.472	0.459	0.446	0.432	0.420	0.406	0.395	0.382	0.370	0.358	0.346	0.335	0.324	0.314	0.305	0.295	0.288	0.280	0.272	0.266	0.261	0.256	0.252	0.249	0.248	0.246	0.248	0.248	0.250	0.252	0.258	0.261	0.269	0.275	0.284	0.294	0.302	0.314	0.328	0.340	0.354	0.369	0.386	0.402	0.420	0.439	0.458	0.476	0.498	0.518	0.539	0.560	0.582	0.604	0.628	0.649	0.671	0.694	0.716	0.739	0.761	0.782	0.804	0.825	0.845	0.864	0.884	0.902	0.919	0.936	0.952	0.968	0.981	0.995	1.006	1.018	1.028	1.036	1.042	1.050	1.054	1.059	1.061	1.064	1.064	1.062	1.061	1.058	1.054	1.049	1.042	1.036	1.028	1.019	1.009	0.999	0.986	0.974	0.961	0.946	0.932	0.918	0.902	0.888	0.871	0.855	0.839	0.821	0.805	0.788	0.771	0.755	0.739	0.722	0.705	0.690	0.674	0.659	0.644	0.629	0.615	0.601	0.588	0.575	0.562	0.551	0.540	0.530	0.519	0.510	0.501	0.494	0.486	0.479	0.474	0.468	0.462	0.458	0.452	0.450	0.446	0.444	0.441	0.440	0.439	0.438	0.436	0.436	0.435	0.436	0.436	0.436	0.438	0.438	0.439	0.441	0.441	0.442	0.444	0.445	0.446	0.446	0.449	0.450	0.450	0.451	0.450	0.451	0.451	0.450	0.449	0.450	0.448	0.446	0.444	0.441	0.439	0.436	0.432	0.429	0.424	0.420	0.415	0.410	0.405	0.399	0.392	0.385	0.379	0.371	0.364	0.355	0.345	0.338	0.328	0.319	0.310	0.299	0.289	0.279	0.268	0.256	0.246	0.234	0.222	0.212	0.200	0.189	0.178	0.166	0.152	0.141	0.130	0.119	0.108	0.098	0.086	0.075	0.065	0.054	0.044	0.034	0.024	0.015	0.006	-0.002	-0.011	-0.018	-0.026	-0.032	-0.039	-0.045	-0.051	-0.056	-0.060	-0.065	-0.068	-0.071	-0.074	-0.076	-0.078	-0.079	-0.079	-0.079	-0.079	-0.078	-0.076	-0.074	-0.071	-0.069	-0.065	-0.060	-0.058	-0.052	-0.046	-0.041	-0.036	-0.030	-0.022	-0.016	-0.009	-0.002	0.006	0.014	0.021	0.030	0.039	0.046	0.055	0.062	0.072	0.080	0.089	0.098	0.106	0.114	0.122	0.130	0.138	0.146	0.152	0.159	0.166	0.172	0.179	0.185	0.189	0.194	0.199	0.202	0.205	0.209	0.211	0.211	0.212	0.214	0.214	0.212	0.211	0.209	0.206	0.204	0.199	0.195	0.190	0.184	0.178	0.170	0.162	0.155	0.146	0.136	0.126	0.116	0.105	0.094	0.082	0.071	0.059	0.045	0.032	0.020	0.006	-0.008	-0.020	-0.035	-0.049	-0.062	-0.076	-0.091	-0.105	-0.119	-0.132	-0.146	-0.160	-0.172	-0.186	-0.199	-0.211	-0.224	-0.236	-0.248	-0.259	-0.270	-0.280	-0.290	-0.300	-0.309	-0.319	-0.326	-0.336	-0.342	-0.351	-0.358	-0.364	-0.371	-0.378	-0.384	-0.389	-0.395	-0.400	-0.404	-0.410	-0.415	-0.418	-0.422	-0.428	-0.430	-0.434	-0.438	-0.441	-0.445	-0.449	-0.454	-0.456	-0.460	-0.464	-0.469	-0.471	-0.476	-0.480	-0.485	-0.490	-0.495	-0.500	-0.505	-0.510	-0.516	-0.520	-0.526	-0.534	-0.539	-0.545	-0.551	-0.558	-0.564	-0.570	-0.576	-0.584	-0.590	-0.598	-0.604	-0.611	-0.616	-0.624	-0.630	-0.636	-0.644	-0.649	-0.656	-0.662	-0.668	-0.674	-0.679	-0.684	-0.688	-0.692	-0.696	-0.699	-0.701	-0.704	-0.706	-0.708	-0.708	-0.708	-0.708	-0.706	-0.705	-0.702	-0.699	-0.695	-0.691	-0.686	-0.680	-0.674	-0.666	-0.659	-0.650	-0.640	-0.630	-0.619	-0.608	-0.594	-0.581	-0.569	-0.554	-0.539	-0.524	-0.507	-0.490	-0.472	-0.455	-0.436	-0.418	-0.399	-0.379	-0.359	-0.339	-0.318	-0.298	-0.278	-0.255	-0.234	-0.212	-0.191	-0.169	-0.149	-0.128	-0.105	-0.084	-0.064	-0.044	-0.022	-0.002	0.018	0.038	0.056	0.075	0.094	0.111	0.129	0.146	0.164	0.179	0.194	0.208	0.222	0.235	0.249	0.261	0.272	0.284	0.295	0.304	0.312	0.321	0.329	0.336	0.342	0.349	0.354	0.359	0.362	0.368	0.370	0.372	0.374	0.376	0.376	0.378	0.378	0.378	0.375	0.375	0.372	0.370	0.368	0.364	0.361	0.358	0.354	0.351	0.348	0.344	0.339	0.335	0.330	0.326	0.321	0.318	0.314	0.309	0.305	0.300	0.296	0.292	0.289	0.285	0.281	0.278	0.274	0.271	0.268	0.266	0.262	0.261	0.259	0.256	0.255	0.252	0.251	0.250	0.249	0.248	0.246	0.245	0.245	0.244	0.242	0.242	0.240	0.240	0.239	0.239	0.236	0.235	0.234	0.231	0.230	0.228	0.225	0.222	0.220	0.218	0.212	0.210	0.205	0.201	0.196	0.191	0.185	0.180	0.174	0.168	0.161	0.154	0.146	0.139	0.130	0.121	0.112	0.102	0.092	0.081	0.071	0.061	0.049	0.039	0.026	0.014	0.002	-0.009	-0.021	-0.034	-0.049	-0.061	-0.074	-0.088	-0.100	-0.114	-0.128	-0.140	-0.152	-0.166	-0.179	-0.191	-0.206	-0.219	-0.230	-0.244	-0.258	-0.269	-0.281	-0.294	-0.305	-0.318	-0.329	-0.339	-0.350	-0.360	-0.370	-0.381	-0.391	-0.401	-0.410	-0.419	-0.428	-0.435	-0.444	-0.451	-0.459	-0.465	-0.471	-0.478	-0.484	-0.489	-0.494	-0.499	-0.502	-0.507	-0.510	-0.514	-0.516	-0.518	-0.520	-0.522	-0.524	-0.524	-0.524	-0.524	-0.524	-0.522	-0.521	-0.520	-0.518	-0.515	-0.512	-0.509	-0.506	-0.502	-0.498	-0.494	-0.489	-0.484	-0.479	-0.472	-0.468	-0.461	-0.454	-0.448	-0.441	-0.434	-0.428	-0.420	-0.412	-0.406	-0.399	-0.391	-0.384	-0.376	-0.369	-0.360	-0.352	-0.346	-0.339	-0.331	-0.325	-0.318	-0.311	-0.304	-0.298	-0.290	-0.284	-0.278	-0.271	-0.266	-0.260	-0.254	-0.249	-0.244	-0.238	-0.232	-0.228	-0.222	-0.218	-0.211	-0.208	-0.201	-0.196	-0.192	-0.186	-0.181	-0.176	-0.172	-0.166	-0.160	-0.155	-0.149	-0.144	-0.136	-0.130	-0.124	-0.118	-0.109	-0.101	-0.092	-0.085	-0.076	-0.068	-0.058	-0.048	-0.038	-0.026	-0.015	-0.002	0.009	0.021	0.034	0.048	0.061	0.076	0.090	0.105	0.120	0.136	0.154	0.170	0.188	0.204	0.221	0.239	0.258	0.275	0.294	0.312	0.330	0.350	0.369	0.389	0.406	0.426	0.445	0.464	0.482	0.501	0.520	0.538	0.556	0.574	0.591	0.609	0.625	0.641	0.658	0.674	0.688	0.702	0.716	0.730	0.742	0.755	0.768	0.779	0.789	0.799	0.809	0.819	0.826	0.834	0.841	0.849	0.855	0.860	0.865	0.870	0.874	0.878	0.880	0.884	0.885	0.886	0.888	0.889	0.888	0.889	0.889	0.886	0.886	0.884	0.882	0.880	0.876	0.874	0.871	0.868	0.864	0.859	0.855	0.850	0.844	0.840	0.834	0.829	0.822	0.816	0.810	0.804	0.798	0.790	0.782	0.775	0.766	0.759	0.750	0.742	0.732	0.724	0.714	0.706	0.696	0.686	0.676	0.666	0.655	0.644	0.632	0.622	0.611	0.599	0.589	0.578	0.565	0.554	0.541	0.530	0.519	0.506	0.495	0.482	0.471	0.460	0.449	0.438	0.425	0.415	0.405	0.392	0.382	0.374	0.364	0.354	0.345	0.336	0.328	0.320	0.311	0.304	0.299	0.291	0.285	0.280	0.275	0.269	0.265	0.261	0.259	0.256	0.254	0.252	0.251	0.251	0.250	0.250	0.250	0.251	0.252	0.254	0.256	0.259	0.261	0.265	0.269	0.271	0.276	0.280	0.285	0.289	0.294	0.299	0.304	0.308	0.314	0.319	0.324	0.330	0.335	0.340	0.345	0.350	0.355	0.359	0.364	0.369	0.374	0.379	0.381	0.386	0.390	0.394	0.398	0.401	0.404	0.408	0.410	0.412	0.415	0.418	0.419	0.421	0.422	0.425	0.426	0.429	0.429	0.430	0.431	0.432	0.434	0.434	0.434	0.434	0.435	0.435	0.436	0.435	0.435	0.435	0.435	0.435	0.435	0.435	0.434	0.434	0.432	0.432	0.431	0.430	0.429	0.428	0.426	0.425	0.422	0.421	0.420	0.418	0.415	0.412	0.410	0.408	0.406	0.402	0.400	0.398	0.394	0.390	0.388	0.385	0.381	0.378	0.374	0.370	0.368	0.362	0.359	0.356	0.352	0.349	0.344	0.340	0.338	0.334	0.330	0.326	0.322	0.320	0.318	0.314	0.312	0.309	0.308	0.305	0.304	0.301	0.300	0.300	0.298	0.298	0.299	0.298	0.299	0.300	0.300	0.302	0.302	0.306	0.308	0.311	0.314	0.316	0.321	0.325	0.330	0.334	0.339	0.345	0.351	0.356	0.364	0.370	0.379	0.385	0.394	0.401	0.411	0.419	0.429	0.438	0.448	0.458	0.469	0.479	0.490	0.501	0.512	0.524	0.535	0.548	0.560	0.571	0.584	0.596	0.610	0.622	0.635	0.648	0.661	0.674	0.688	0.699	0.712	0.725	0.739	0.751	0.764	0.778	0.789	0.802	0.814	0.825	0.839	0.850	0.861	0.872	0.884	0.894	0.905	0.916	0.925	0.936	0.945	0.955	0.964	0.972	0.981	0.990	0.998	1.006	1.014	1.021	1.029	1.035	1.042	1.050	1.056	1.062	1.070	1.076	1.082	1.089	1.095	1.101	1.108	1.115	1.121	1.128	1.134	1.141	1.149	1.156	1.164	1.170	1.179	1.186	1.196	1.204	1.215	1.224	1.232	1.244	1.254	1.264	1.275	1.288	1.299	1.311	1.322	1.336	1.349	1.364	1.376	1.391	1.406	1.420	1.435	1.451	1.466	1.482	1.498	1.514	1.530	1.546	1.562	1.580	1.595	1.611	1.629	1.644	1.660	1.676	1.691	1.708	1.722	1.736	1.751	1.766	1.780	1.794	1.806	1.820	1.832	1.844	1.855	1.866	1.876	1.885	1.894	1.902	1.910	1.918	1.924	1.929	1.934	1.938	1.941	1.944	1.946	1.948	1.948	1.948	1.946	1.945	1.942	1.940	1.936	1.931	1.928	1.922	1.918	1.910	1.904	1.896	1.890	1.882	1.874	1.864	1.856	1.848	1.838	1.829	1.819	1.810	1.800	1.790	1.781	1.771	1.761	1.752	1.744	1.735	1.726	1.718	1.710	1.702	1.695	1.689	1.681	1.676	1.670	1.665	1.661	1.658	1.652	1.650	1.646	1.644	1.641	1.640	1.640	1.639	1.639	1.639	1.640	1.641	1.642	1.644	1.646	1.649	1.651	1.655	1.659	1.661	1.664	1.668	1.671	1.676	1.679	1.684	1.686	1.690	1.695	1.698	1.701	1.705	1.708	1.710	1.714	1.716	1.719	1.720	1.721	1.722	1.724	1.725	1.725	1.725	1.725	1.724	1.724	1.721	1.720	1.719	1.716	1.712	1.709	1.706	1.702	1.698	1.692	1.688	1.682	1.678	1.672	1.666	1.661	1.655	1.648	1.641	1.635	1.629	1.621	1.615	1.609	1.601	1.595	1.589	1.582	1.576	1.569	1.562	1.556	1.550	1.544	1.538	1.531	1.526	1.520	1.515	1.510	1.505	1.501	1.496	1.492	1.489	1.484	1.481	1.478	1.475	1.472	1.470	1.468	1.465	1.464	1.461	1.460	1.460	1.458	1.456	1.455	1.455	1.454	1.454	1.452	1.452	1.452	1.452	1.452	1.452	1.454	1.452	1.454	1.454	1.455	1.455	1.455	1.455	1.456	1.455	1.456	1.458	1.456	1.456	1.458	1.458	1.458	1.458	1.458	1.459	1.458	1.459	1.459	1.459	1.459	1.459	1.459	1.459	1.459	1.458	1.458	1.458	1.458	1.458	1.458	1.456	1.456	1.458	1.458	1.456	1.455	1.455	1.455	1.455	1.454	1.454	1.452	1.452	1.451	1.451	1.449	1.449	1.446	1.446	1.445	1.442	1.441	1.439	1.438	1.435	1.432	1.430	1.428	1.424	1.421	1.416	1.414	1.410	1.405	1.401	1.395	1.390	1.385	1.379	1.374	1.368	1.362	1.355	1.349	1.341	1.334	1.326	1.319	1.311	1.304	1.295	1.288	1.279	1.270	1.261	1.252	1.244	1.234	1.225	1.215	1.205	1.195	1.186	1.176	1.166	1.156	1.146	1.136	1.126	1.116	1.108	1.096	1.088	1.079	1.068	1.059	1.050	1.040	1.031	1.022	1.014	1.005	0.996	0.988	0.980	0.971	0.965	0.956	0.950	0.942	0.936	0.930	0.924	0.919	0.912	0.908	0.902	0.898	0.894	0.890	0.888	0.884	0.881	0.879	0.876	0.876	0.874	0.874	0.874	0.874	0.874	0.875	0.876	0.878	0.880	0.881	0.885	0.888	0.891	0.894	0.898	0.902	0.906	0.911	0.916	0.921	0.928	0.932	0.938	0.944	0.950	0.955	0.962	0.968	0.974	0.980	0.985	0.991	0.996	1.002	1.008	1.014	1.020	1.025	1.030	1.035	1.040	1.045	1.050	1.054	1.058	1.061	1.065	1.068	1.072	1.075	1.078	1.080	1.082	1.085	1.086	1.089	1.089	1.091	1.092	1.094	1.092	1.094	1.094	1.094	1.094	1.094	1.094	1.092	1.091	1.090	1.089	1.088	1.086	1.085	1.082	1.080	1.078	1.075	1.072	1.070	1.068	1.064	1.060	1.056	1.052	1.048	1.042	1.038	1.032	1.028	1.024	1.018	1.011	1.005	0.999	0.991	0.985	0.978	0.970	0.962	0.955	0.946	0.938	0.929	0.920	0.910	0.901	0.892	0.881	0.871	0.862	0.851	0.841	0.831	0.821	0.810	0.800	0.789	0.778	0.766	0.756	0.746	0.736	0.725	0.716	0.706	0.698	0.688	0.679	0.670	0.661	0.654	0.646	0.638	0.631	0.625	0.619	0.614	0.606	0.604	0.599	0.595	0.590	0.588	0.585	0.582	0.581	0.580	0.579	0.579	0.579	0.579	0.579	0.581	0.582	0.584	0.586	0.591	0.594	0.598	0.601	0.605	0.610	0.615	0.620	0.625	0.631	0.638	0.644	0.650	0.656	0.664	0.670	0.679	0.685	0.692	0.700	0.708	0.715	0.724	0.731	0.740	0.748	0.755	0.764	0.771	0.780	0.788	0.796	0.804	0.811	0.820	0.826	0.835	0.844	0.850	0.858	0.865	0.872	0.879	0.886	0.892	0.899	0.906	0.912	0.918	0.922	0.929	0.934	0.939	0.942	0.946	0.951	0.955	0.958	0.960	0.962	0.965	0.966	0.969	0.970	0.971	0.970	0.970	0.969	0.968	0.966	0.965	0.964	0.961	0.956	0.954	0.950	0.945	0.941	0.936	0.931	0.925	0.919	0.912	0.905	0.899	0.891	0.885	0.878	0.869	0.861	0.852	0.845	0.838	0.829	0.821	0.812	0.805	0.796	0.789	0.781	0.774	0.766	0.759	0.751	0.746	0.739	0.734	0.729	0.724	0.719	0.714	0.710	0.708	0.705	0.702	0.700	0.700	0.700	0.699	0.701	0.702	0.705	0.706	0.709	0.714	0.719	0.724	0.729	0.734	0.742	0.749	0.756	0.764	0.772	0.781	0.791	0.801	0.811	0.821	0.831	0.842	0.854	0.865	0.876	0.888	0.899	0.910	0.921	0.931	0.942	0.954	0.962	0.974	0.984	0.992	1.001	1.009	1.018	1.025	1.031	1.038	1.042	1.048	1.051	1.055	1.056	1.059	1.060	1.061	1.060	1.059	1.056	1.054	1.050	1.045	1.040	1.034	1.028	1.020	1.011	1.001	0.992	0.980	0.970	0.956	0.945	0.931	0.916	0.902	0.889	0.874	0.858	0.841	0.825	0.808	0.790	0.772	0.756	0.739	0.721	0.704	0.685	0.668	0.651	0.632	0.616	0.600	0.582	0.566	0.550	0.535	0.519	0.504	0.489	0.474	0.460	0.448	0.434	0.422	0.411	0.400	0.389	0.380	0.371	0.361	0.355	0.348	0.340	0.335	0.330	0.325	0.321	0.318	0.315	0.314	0.311	0.311	0.310	0.311	0.311	0.314	0.315	0.318	0.321	0.324	0.328	0.331	0.335	0.341	0.345	0.350	0.355	0.361	0.368	0.372	0.379	0.386	0.391	0.398	0.404	0.409	0.415	0.420	0.426	0.431	0.436	0.441	0.445	0.449	0.452	0.456	0.458	0.460	0.461	0.462	0.462	0.464	0.462	0.462	0.460	0.458	0.454	0.450	0.445	0.440	0.435	0.428	0.420	0.411	0.402	0.394	0.382	0.371	0.360	0.348	0.334	0.320	0.306	0.291	0.275	0.260	0.242	0.226	0.208	0.190	0.171	0.152	0.132	0.114	0.092	0.074	0.052	0.032	0.011	-0.010	-0.031	-0.054	-0.074	-0.095	-0.116	-0.138	-0.158	-0.179	-0.198	-0.219	-0.238	-0.256	-0.275	-0.294	-0.311	-0.328	-0.344	-0.360	-0.376	-0.391	-0.405	-0.419	-0.431	-0.444	-0.455	-0.466	-0.475	-0.485	-0.494	-0.502	-0.509	-0.515	-0.521	-0.526	-0.530	-0.534	-0.538	-0.540	-0.541	-0.542	-0.544	-0.542	-0.542	-0.541	-0.540	-0.539	-0.536	-0.535	-0.531	-0.529	-0.526	-0.522	-0.520	-0.516	-0.512	-0.507	-0.504	-0.500	-0.496	-0.491	-0.489	-0.484	-0.481	-0.478	-0.474	-0.471	-0.468	-0.465	-0.462	-0.460	-0.458	-0.456	-0.455	-0.452	-0.451	-0.451	-0.451	-0.450	-0.451	-0.451	-0.451	-0.451	-0.454	-0.455	-0.456	-0.458	-0.460	-0.462	-0.464	-0.468	-0.470	-0.474	-0.476	-0.480	-0.482	-0.486	-0.490	-0.494	-0.496	-0.501	-0.505	-0.509	-0.512	-0.518	-0.521	-0.525	-0.529	-0.534	-0.539	-0.542	-0.545	-0.549	-0.552	-0.558	-0.560	-0.562	-0.566	-0.570	-0.572	-0.574	-0.576	-0.580	-0.581	-0.582	-0.584	-0.585	-0.586	-0.586	-0.588	-0.588	-0.588	-0.586	-0.586	-0.585	-0.582	-0.581	-0.580	-0.576	-0.574	-0.571	-0.566	-0.562	-0.558	-0.552	-0.546	-0.541	-0.535	-0.528	-0.521	-0.514	-0.506	-0.498	-0.489	-0.480	-0.471	-0.462	-0.452	-0.442	-0.432	-0.422	-0.411	-0.400	-0.390	-0.379	-0.369	-0.358	-0.345	-0.334	-0.322	-0.311	-0.300	-0.289	-0.278	-0.266	-0.256	-0.246	-0.235	-0.224	-0.214	-0.205	-0.195	-0.186	-0.178	-0.169	-0.161	-0.155	-0.146	-0.140	-0.134	-0.128	-0.122	-0.118	-0.114	-0.109	-0.106	-0.102	-0.100	-0.098	-0.098	-0.095	-0.095	-0.096	-0.096	-0.096	-0.099	-0.101	-0.104	-0.106	-0.110	-0.114	-0.119	-0.124	-0.129	-0.135	-0.141	-0.148	-0.155	-0.162	-0.169	-0.178	-0.185	-0.194	-0.202	-0.211	-0.220	-0.229	-0.239	-0.249	-0.259	-0.268	-0.278	-0.288	-0.296	-0.306	-0.316	-0.325	-0.334	-0.344	-0.352	-0.362	-0.371	-0.379	-0.388	-0.395	-0.402	-0.411	-0.418	-0.424	-0.431	-0.436	-0.441	-0.446	-0.451	-0.455	-0.458	-0.460	-0.464	-0.465	-0.466	-0.466	-0.466	-0.468	-0.466	-0.464	-0.462	-0.460	-0.458	-0.454	-0.450	-0.444	-0.440	-0.435	-0.429	-0.424	-0.416	-0.410	-0.402	-0.396	-0.388	-0.380	-0.372	-0.364	-0.356	-0.346	-0.339	-0.331	-0.322	-0.315	-0.306	-0.298	-0.291	-0.282	-0.275	-0.268	-0.260	-0.252	-0.246	-0.240	-0.234	-0.228	-0.222	-0.216	-0.211	-0.206	-0.201	-0.198	-0.194	-0.189	-0.185	-0.181	-0.179	-0.175	-0.172	-0.171	-0.168	-0.165	-0.162	-0.161	-0.159	-0.156	-0.154	-0.150	-0.149	-0.145	-0.142	-0.140	-0.136	-0.132	-0.129	-0.124	-0.121	-0.115	-0.111	-0.106	-0.101	-0.094	-0.088	-0.081	-0.075	-0.068	-0.061	-0.052	-0.045	-0.038	-0.029	-0.020	-0.011	-0.001	0.006	0.015	0.025	0.034	0.042	0.051	0.060	0.070	0.078	0.086	0.094	0.101	0.108	0.114	0.121	0.126	0.131	0.135	0.139	0.142	0.145	0.148	0.148	0.149	0.149	0.148	0.145	0.142	0.140	0.136	0.131	0.126	0.120	0.114	0.106	0.098	0.089	0.080	0.070	0.061	0.050	0.039	0.026	0.015	0.002	-0.009	-0.022	-0.035	-0.049	-0.061	-0.075	-0.088	-0.101	-0.114	-0.128	-0.140	-0.152	-0.165	-0.178	-0.189	-0.200	-0.212	-0.222	-0.232	-0.242	-0.252	-0.261	-0.269	-0.278	-0.285	-0.292	-0.298	-0.305	-0.309	-0.315	-0.319	-0.322	-0.326	-0.329	-0.330	-0.332	-0.332	-0.335	-0.335	-0.335	-0.335	-0.334	-0.332	-0.331	-0.330	-0.328	-0.325	-0.324	-0.321	-0.319	-0.316	-0.312	-0.310	-0.306	-0.304	-0.301	-0.299	-0.296	-0.292	-0.291	-0.289	-0.285	-0.284	-0.282	-0.280	-0.278	-0.276	-0.275	-0.274	-0.272	-0.271	-0.271	-0.271	-0.270	-0.271	-0.271	-0.271	-0.272	-0.272	-0.272	-0.275	-0.276	-0.278	-0.278	-0.280	-0.282	-0.284	-0.285	-0.286	-0.288	-0.290	-0.292	-0.294	-0.295	-0.296	-0.298	-0.299	-0.300	-0.301	-0.301	-0.302	-0.304	-0.305	-0.305	-0.305	-0.305	-0.305	-0.305	-0.305	-0.304	-0.304	-0.301	-0.300	-0.299	-0.296	-0.295	-0.292	-0.290	-0.288	-0.285	-0.281	-0.278	-0.275	-0.271	-0.268	-0.262	-0.258	-0.254	-0.249	-0.244	-0.240	-0.234	-0.229	-0.224	-0.218	-0.211	-0.206	-0.199	-0.192	-0.185	-0.179	-0.171	-0.164	-0.158	-0.149	-0.141	-0.132	-0.124	-0.115	-0.106	-0.096	-0.088	-0.078	-0.069	-0.058	-0.049	-0.038	-0.028	-0.018	-0.006	0.005	0.018	0.028	0.040	0.050	0.062	0.074	0.086	0.098	0.109	0.120	0.131	0.141	0.152	0.162	0.172	0.182	0.192	0.201	0.210	0.218	0.225	0.232	0.239	0.244	0.249	0.252	0.256	0.259	0.261	0.261	0.260	0.260	0.258	0.254	0.250	0.245	0.239	0.231	0.222	0.212	0.202	0.191	0.179	0.165	0.150	0.134	0.118	0.099	0.080	0.061	0.040	0.019	-0.002	-0.024	-0.048	-0.071	-0.096	-0.121	-0.145	-0.172	-0.198	-0.224	-0.251	-0.278	-0.304	-0.330	-0.358	-0.384	-0.410	-0.436	-0.462	-0.489	-0.514	-0.540	-0.565	-0.588	-0.612	-0.635	-0.658	-0.679	-0.700	-0.720	-0.740	-0.759	-0.775	-0.792	-0.809	-0.824	-0.838	-0.850	-0.862	-0.872	-0.882	-0.891	-0.899	-0.906	-0.912	-0.916	-0.920	-0.924	-0.925	-0.925	-0.925	-0.924	-0.921	-0.918	-0.914	-0.909	-0.902	-0.895	-0.886	-0.879	-0.869	-0.859	-0.846	-0.834	-0.821	-0.809	-0.794	-0.780	-0.764	-0.749	-0.732	-0.716	-0.700	-0.681	-0.664	-0.646	-0.628	-0.609	-0.590	-0.571	-0.552	-0.532	-0.514	-0.495	-0.476	-0.458	-0.439	-0.420	-0.402	-0.385	-0.368	-0.350	-0.334	-0.316	-0.300	-0.285	-0.271	-0.256	-0.242	-0.229	-0.216	-0.205	-0.192	-0.182	-0.171	-0.162	-0.152	-0.145	-0.136	-0.130	-0.122	-0.118	-0.111	-0.108	-0.104	-0.100	-0.096	-0.092	-0.091	-0.090	-0.086	-0.086	-0.085	-0.085	-0.085	-0.084	-0.086	-0.086	-0.086	-0.088	-0.088	-0.089	-0.088	-0.089	-0.089	-0.089	-0.090	-0.090	-0.089	-0.089	-0.086	-0.086	-0.084	-0.082	-0.080	-0.079	-0.074	-0.071	-0.068	-0.062	-0.059	-0.054	-0.048	-0.042	-0.035	-0.029	-0.021	-0.012	-0.005	0.005	0.012	0.022	0.032	0.042	0.054	0.064	0.076	0.088	0.099	0.111	0.122	0.135	0.148	0.160	0.172	0.186	0.198	0.211	0.224	0.236	0.249	0.261	0.274	0.286	0.298	0.310	0.321	0.332	0.342	0.354	0.365	0.375	0.384	0.394	0.402	0.411	0.419	0.428	0.435	0.441	0.448	0.452	0.459	0.464	0.468	0.471	0.475	0.478	0.480	0.482	0.484	0.485	0.485	0.485	0.485	0.482	0.482	0.480	0.478	0.475	0.472	0.469	0.465	0.460	0.455	0.450	0.445	0.439	0.432	0.426	0.420	0.414	0.406	0.399	0.391	0.384	0.376	0.368	0.360	0.351	0.342	0.334	0.325	0.316	0.308	0.300	0.291	0.281	0.274	0.265	0.255	0.248	0.239	0.230	0.221	0.212	0.205	0.196	0.189	0.180	0.172	0.166	0.158	0.150	0.144	0.136	0.129	0.122	0.115	0.109	0.102	0.096	0.090	0.085	0.079	0.072	0.068	0.062	0.058	0.051	0.048	0.042	0.038	0.032	0.030	0.025	0.021	0.018	0.012	0.009	0.006	0.002	-0.001	-0.005	-0.008	-0.010	-0.012	-0.016	-0.019	-0.020	-0.024	-0.025	-0.028	-0.029	-0.032	-0.035	-0.036	-0.038	-0.040	-0.041	-0.042	-0.045	-0.046	-0.048	-0.049	-0.049	-0.050	-0.050	-0.051	-0.052	-0.052	-0.052	-0.052	-0.052	-0.052	-0.052	-0.051	-0.052	-0.051	-0.050	-0.050	-0.049	-0.049	-0.046	-0.046	-0.044	-0.044	-0.041	-0.040	-0.038	-0.035	-0.032	-0.030	-0.028	-0.025	-0.021	-0.018	-0.014	-0.011	-0.008	-0.004	0.000	0.006	0.010	0.015	0.020	0.025	0.030	0.035	0.041	0.048	0.052	0.059	0.065	0.072	0.079	0.086	0.092	0.100	0.108	0.115	0.122	0.130	0.138	0.145	0.152	0.161	0.169	0.176	0.184	0.191	0.199	0.208	0.215	0.222	0.231	0.238	0.245	0.252	0.259	0.266	0.274	0.280	0.286	0.292	0.299	0.305	0.311	0.316	0.321	0.328	0.331	0.336	0.341	0.345	0.349	0.352	0.356	0.359	0.361	0.364	0.365	0.368	0.370	0.371	0.374	0.374	0.375	0.375	0.378	0.378	0.379	0.379	0.379	0.379	0.380	0.379	0.380	0.379	0.379	0.380	0.380	0.380	0.381	0.381	0.381	0.382	0.384	0.384	0.386	0.386	0.389	0.390	0.392	0.395	0.398	0.400	0.404	0.408	0.411	0.416	0.420	0.425	0.430	0.435	0.440	0.446	0.451	0.458	0.465	0.471	0.479	0.486	0.494	0.501	0.509	0.516	0.524	0.530	0.538	0.546	0.554	0.561	0.570	0.578	0.584	0.592	0.599	0.608	0.614	0.621	0.628	0.634	0.640	0.646	0.650	0.656	0.661	0.666	0.670	0.674	0.678	0.681	0.682	0.685	0.686	0.688	0.689	0.689	0.689	0.688	0.688	0.685	0.684	0.682	0.679	0.675	0.671	0.668	0.662	0.658	0.651	0.645	0.639	0.631	0.624	0.616	0.608	0.599	0.589	0.580	0.570	0.560	0.550	0.540	0.529	0.518	0.506	0.495	0.484	0.472	0.459	0.448	0.436	0.424	0.412	0.401	0.390	0.379	0.368	0.355	0.344	0.332	0.322	0.312	0.302	0.292	0.284	0.275	0.268	0.259	0.252	0.246	0.240	0.235	0.231	0.226	0.224	0.220	0.219	0.219	0.218	0.218	0.218	0.220	0.222	0.225	0.230	0.234	0.239	0.244	0.250	0.258	0.265	0.274	0.281	0.290	0.299	0.310	0.320	0.330	0.340	0.350	0.361	0.372	0.384	0.394	0.405	0.415	0.426	0.436	0.445	0.455	0.464	0.472	0.480	0.488	0.494	0.499	0.504	0.509	0.512	0.515	0.518	0.518	0.518	0.518	0.515	0.512	0.509	0.504	0.498	0.492	0.484	0.476	0.465	0.455	0.442	0.431	0.418	0.404	0.389	0.374	0.356	0.340	0.321	0.304	0.285	0.266	0.246	0.226	0.206	0.186	0.165	0.144	0.122	0.102	0.082	0.061	0.040	0.020	0.000	-0.021	-0.040	-0.060	-0.079	-0.098	-0.115	-0.134	-0.150	-0.166	-0.182	-0.199	-0.214	-0.228	-0.241	-0.254	-0.266	-0.278	-0.289	-0.300	-0.309	-0.319	-0.326	-0.335	-0.341	-0.348	-0.354	-0.360	-0.365	-0.370	-0.374	-0.378	-0.380	-0.382	-0.385	-0.388	-0.389	-0.390	-0.390	-0.392	-0.392	-0.392	-0.392	-0.391	-0.391	-0.390	-0.389	-0.388	-0.386	-0.385	-0.384	-0.381	-0.379	-0.378	-0.375	-0.374	-0.370	-0.368	-0.365	-0.361	-0.360	-0.356	-0.352	-0.350	-0.346	-0.342	-0.339	-0.335	-0.330	-0.326	-0.322	-0.318	-0.312	-0.308	-0.302	-0.296	-0.291	-0.286	-0.280	-0.275	-0.269	-0.261	-0.256	-0.250	-0.242	-0.236	-0.229	-0.222	-0.216	-0.209	-0.201	-0.195	-0.186	-0.180	-0.174	-0.168	-0.159	-0.152	-0.146	-0.139	-0.132	-0.126	-0.121	-0.115	-0.109	-0.102	-0.098	-0.091	-0.086	-0.081	-0.078	-0.072	-0.068	-0.064	-0.060	-0.055	-0.052	-0.049	-0.045	-0.041	-0.038	-0.035	-0.032	-0.030	-0.026	-0.024	-0.021	-0.018	-0.015	-0.014	-0.010	-0.008	-0.005	-0.002	0.000	0.004	0.006	0.010	0.012	0.015	0.019	0.022	0.026	0.030	0.034	0.039	0.042	0.046	0.051	0.055	0.060	0.064	0.069	0.072	0.078	0.082	0.086	0.090	0.096	0.100	0.105	0.108	0.112	0.116	0.120	0.122	0.126	0.129	0.131	0.135	0.136	0.138	0.139	0.140	0.140	0.141	0.141	0.141	0.140	0.139	0.138	0.135	0.132	0.131	0.126	0.122	0.119	0.115	0.110	0.105	0.100	0.095	0.089	0.082	0.076	0.070	0.062	0.056	0.049	0.041	0.035	0.028	0.020	0.012	0.005	-0.002	-0.010	-0.018	-0.024	-0.031	-0.039	-0.046	-0.054	-0.060	-0.066	-0.072	-0.080	-0.086	-0.091	-0.096	-0.102	-0.109	-0.112	-0.118	-0.121	-0.126	-0.130	-0.135	-0.138	-0.141	-0.144	-0.148	-0.149	-0.151	-0.152	-0.155	-0.158	-0.159	-0.160	-0.160	-0.161	-0.161	-0.162	-0.162	-0.162	-0.161	-0.161	-0.160	-0.159	-0.159	-0.158	-0.156	-0.154	-0.154	-0.151	-0.149	-0.148	-0.146	-0.142	-0.140	-0.138	-0.134	-0.131	-0.129	-0.125	-0.122	-0.118	-0.115	-0.111	-0.108	-0.104	-0.100	-0.095	-0.091	-0.088	-0.084	-0.078	-0.074	-0.070	-0.065	-0.060	-0.056	-0.051	-0.046	-0.042	-0.038	-0.034	-0.029	-0.026	-0.020	-0.016	-0.014	-0.010	-0.005	-0.001	0.001	0.005	0.009	0.011	0.015	0.016	0.020	0.021	0.024	0.026	0.028	0.029	0.030	0.031	0.032	0.032	0.032	0.032	0.034	0.032	0.031	0.030	0.030	0.029	0.028	0.025	0.024	0.021	0.019	0.016	0.014	0.010	0.008	0.005	0.001	-0.004	-0.006	-0.010	-0.014	-0.019	-0.022	-0.028	-0.031	-0.038	-0.042	-0.046	-0.051	-0.058	-0.062	-0.068	-0.072	-0.079	-0.084	-0.090	-0.096	-0.102	-0.108	-0.114	-0.120	-0.125	-0.131	-0.139	-0.145	-0.150	-0.158	-0.164	-0.171	-0.178	-0.185	-0.190	-0.198	-0.205	-0.211	-0.219	-0.226	-0.234	-0.242	-0.250	-0.259	-0.266	-0.275	-0.282	-0.291	-0.301	-0.310	-0.319	-0.328	-0.338	-0.346	-0.356	-0.366	-0.378	-0.388	-0.398	-0.409	-0.419	-0.430	-0.442	-0.454	-0.466	-0.479	-0.491	-0.504	-0.516	-0.529	-0.542	-0.555	-0.569	-0.581	-0.596	-0.609	-0.624	-0.639	-0.652	-0.668	-0.681	-0.695	-0.709	-0.725	-0.738	-0.752	-0.768	-0.781	-0.795	-0.810	-0.824	-0.838	-0.851	-0.865	-0.879	-0.891	-0.904	-0.916	-0.928	-0.940	-0.951	-0.962	-0.972	-0.982	-0.992	-1.002	-1.010	-1.019	-1.028	-1.034	-1.042	-1.048	-1.054	-1.060	-1.065	-1.070	-1.074	-1.078	-1.080	-1.082	-1.086	-1.086	-1.088	-1.089	-1.090	-1.089	-1.089	-1.088	-1.086	-1.084	-1.082	-1.080	-1.078	-1.075	-1.071	-1.069	-1.065	-1.060	-1.056	-1.052	-1.048	-1.044	-1.039	-1.035	-1.030	-1.025	-1.020	-1.015	-1.010	-1.006	-1.001	-0.995	-0.991	-0.986	-0.982	-0.979	-0.975	-0.969	-0.965	-0.964	-0.960	-0.956	-0.952	-0.951	-0.948	-0.945	-0.945	-0.944	-0.942	-0.941	-0.941	-0.941	-0.941	-0.942	-0.942	-0.944	-0.946	-0.948	-0.950	-0.954	-0.956	-0.960	-0.964	-0.969	-0.972	-0.978	-0.984	-0.990	-0.996	-1.001	-1.008	-1.015	-1.022	-1.030	-1.038	-1.046	-1.054	-1.062	-1.071	-1.080	-1.089	-1.096	-1.105	-1.114	-1.122	-1.131	-1.139	-1.148	-1.155	-1.162	-1.171	-1.176	-1.184	-1.190	-1.195	-1.201	-1.206	-1.211	-1.214	-1.218	-1.220	-1.221	-1.224	-1.222	-1.224	-1.222	-1.221	-1.219	-1.215	-1.212	-1.208	-1.202	-1.196	-1.190	-1.182	-1.174	-1.165	-1.156	-1.145	-1.135	-1.124	-1.111	-1.100	-1.086	-1.074	-1.061	-1.046	-1.032	-1.018	-1.002	-0.988	-0.972	-0.958	-0.941	-0.928	-0.911	-0.898	-0.881	-0.868	-0.852	-0.838	-0.824	-0.811	-0.798	-0.784	-0.771	-0.759	-0.748	-0.736	-0.725	-0.715	-0.705	-0.698	-0.688	-0.680	-0.672	-0.665	-0.659	-0.652	-0.648	-0.642	-0.639	-0.634	-0.630	-0.628	-0.624	-0.622	-0.620	-0.619	-0.618	-0.615	-0.615	-0.615	-0.614	-0.614	-0.612	-0.612	-0.611	-0.612	-0.612	-0.612	-0.611	-0.611	-0.609	-0.610	-0.609	-0.606	-0.605	-0.602	-0.600	-0.598	-0.595	-0.591	-0.588	-0.582	-0.579	-0.574	-0.569	-0.562	-0.556	-0.549	-0.542	-0.535	-0.526	-0.519	-0.509	-0.500	-0.489	-0.480	-0.469	-0.458	-0.445	-0.434	-0.422	-0.409	-0.396	-0.382	-0.370	-0.355	-0.341	-0.326	-0.312	-0.296	-0.281	-0.266	-0.251	-0.235	-0.220	-0.204	-0.189	-0.171	-0.156	-0.140	-0.125	-0.109	-0.094	-0.078	-0.062	-0.046	-0.032	-0.016	-0.002	0.012	0.026	0.041	0.054	0.068	0.080	0.092	0.105	0.116	0.129	0.139	0.150	0.160	0.169	0.176	0.185	0.194	0.200	0.206	0.212	0.216	0.222	0.225	0.229	0.231	0.234	0.235	0.235	0.235	0.234	0.231	0.229	0.225	0.221	0.218	0.212	0.206	0.199	0.191	0.184	0.174	0.165	0.154	0.142	0.131	0.118	0.105	0.090	0.076	0.061	0.045	0.029	0.011	-0.006	-0.025	-0.042	-0.061	-0.081	-0.101	-0.121	-0.141	-0.164	-0.185	-0.206	-0.229	-0.251	-0.274	-0.296	-0.319	-0.341	-0.366	-0.389	-0.412	-0.435	-0.459	-0.480	-0.504	-0.526	-0.549	-0.572	-0.594	-0.615	-0.638	-0.658	-0.678	-0.698	-0.718	-0.736	-0.755	-0.774	-0.790	-0.808	-0.824	-0.840	-0.855	-0.869	-0.882	-0.895	-0.908	-0.920	-0.931	-0.942	-0.951	-0.961	-0.969	-0.976	-0.984	-0.991	-0.996	-1.001	-1.006	-1.011	-1.016	-1.020	-1.022	-1.025	-1.028	-1.031	-1.032	-1.035	-1.036	-1.039	-1.041	-1.042	-1.044	-1.046	-1.048	-1.049	-1.051	-1.054	-1.056	-1.059	-1.061	-1.066	-1.069	-1.074	-1.078	-1.084	-1.089	-1.095	-1.101	-1.108	-1.115	-1.122	-1.131	-1.140	-1.149	-1.159	-1.169	-1.179	-1.190	-1.200	-1.212	-1.224	-1.236	-1.248	-1.260	-1.272	-1.285	-1.298	-1.311	-1.324	-1.335	-1.348	-1.360	-1.372	-1.384	-1.396	-1.408	-1.419	-1.430	-1.440	-1.450	-1.460	-1.470	-1.479	-1.486	-1.495	-1.501	-1.509	-1.515	-1.521	-1.526	-1.530	-1.534	-1.538	-1.540	-1.542	-1.542	-1.544	-1.544	-1.542	-1.542	-1.540	-1.538	-1.535	-1.531	-1.528	-1.522	-1.518	-1.512	-1.506	-1.501	-1.494	-1.486	-1.480	-1.471	-1.465	-1.455	-1.448	-1.438	-1.430	-1.420	-1.411	-1.401	-1.391	-1.381	-1.372	-1.362	-1.351	-1.341	-1.332	-1.322	-1.312	-1.304	-1.294	-1.285	-1.276	-1.265	-1.256	-1.248	-1.240	-1.231	-1.222	-1.214	-1.205	-1.198	-1.191	-1.182	-1.175	-1.169	-1.161	-1.155	-1.149	-1.141	-1.135	-1.130	-1.124	-1.118	-1.112	-1.108	-1.101	-1.095	-1.091	-1.086	-1.080	-1.074	-1.069	-1.064	-1.058	-1.052	-1.046	-1.040	-1.034	-1.029	-1.022	-1.016	-1.010	-1.002	-0.995	-0.989	-0.981	-0.971	-0.964	-0.955	-0.946	-0.936	-0.926	-0.916	-0.906	-0.896	-0.885	-0.874	-0.862	-0.850	-0.839	-0.826	-0.815	-0.801	-0.789	-0.776	-0.764	-0.750	-0.736	-0.722	-0.710	-0.696	-0.684	-0.670	-0.658	-0.645	-0.632	-0.621	-0.609	-0.596	-0.585	-0.575	-0.564	-0.554	-0.545	-0.535	-0.528	-0.519	-0.512	-0.504	-0.499	-0.492	-0.488	-0.482	-0.479	-0.475	-0.472	-0.470	-0.469	-0.466	-0.468	-0.468	-0.468	-0.469	-0.471	-0.474	-0.475	-0.479	-0.482	-0.486	-0.491	-0.494	-0.499	-0.504	-0.509	-0.514	-0.519	-0.525	-0.529	-0.534	-0.539	-0.544	-0.549	-0.554	-0.558	-0.561	-0.565	-0.569	-0.571	-0.575	-0.576	-0.580	-0.581	-0.581	-0.582	-0.582	-0.582	-0.581	-0.579	-0.579	-0.575	-0.572	-0.570	-0.565	-0.560	-0.556	-0.550	-0.544	-0.538	-0.531	-0.524	-0.518	-0.509	-0.500	-0.491	-0.484	-0.474	-0.465	-0.455	-0.446	-0.435	-0.425	-0.416	-0.406	-0.395	-0.386	-0.376	-0.366	-0.355	-0.346	-0.335	-0.325	-0.318	-0.308	-0.299	-0.290	-0.281	-0.272	-0.266	-0.258	-0.250	-0.245	-0.239	-0.232	-0.226	-0.221	-0.218	-0.214	-0.210	-0.206	-0.204	-0.202	-0.200	-0.199	-0.199	-0.198	-0.198	-0.198	-0.199	-0.200	-0.201	-0.204	-0.206	-0.209	-0.211	-0.216	-0.219	-0.224	-0.226	-0.231	-0.236	-0.241	-0.246	-0.252	-0.258	-0.264	-0.269	-0.275	-0.280	-0.286	-0.292	-0.298	-0.302	-0.309	-0.314	-0.320	-0.325	-0.330	-0.334	-0.339	-0.342	-0.348	-0.350	-0.354	-0.358	-0.360	-0.361	-0.365	-0.366	-0.366	-0.368	-0.368	-0.366	-0.366	-0.364	-0.362	-0.360	-0.356	-0.354	-0.349	-0.345	-0.340	-0.335	-0.329	-0.322	-0.316	-0.309	-0.301	-0.294	-0.285	-0.276	-0.268	-0.258	-0.249	-0.239	-0.229	-0.219	-0.209	-0.198	-0.188	-0.176	-0.165	-0.156	-0.145	-0.134	-0.124	-0.114	-0.104	-0.092	-0.084	-0.074	-0.065	-0.055	-0.046	-0.038	-0.030	-0.024	-0.015	-0.009	-0.004	0.001	0.006	0.010	0.014	0.016	0.020	0.021	0.024	0.024	0.022	0.022	0.021	0.019	0.018	0.014	0.010	0.005	0.000	-0.006	-0.012	-0.020	-0.028	-0.036	-0.044	-0.054	-0.064	-0.075	-0.084	-0.096	-0.108	-0.120	-0.132	-0.145	-0.159	-0.171	-0.185	-0.199	-0.212	-0.226	-0.240	-0.255	-0.269	-0.282	-0.295	-0.309	-0.322	-0.335	-0.348	-0.361	-0.374	-0.385	-0.396	-0.406	-0.416	-0.426	-0.436	-0.445	-0.451	-0.459	-0.464	-0.470	-0.475	-0.478	-0.480	-0.481	-0.482	-0.484	-0.482	-0.480	-0.478	-0.474	-0.468	-0.462	-0.456	-0.448	-0.439	-0.429	-0.416	-0.405	-0.391	-0.379	-0.364	-0.349	-0.332	-0.315	-0.296	-0.279	-0.259	-0.239	-0.219	-0.199	-0.176	-0.155	-0.132	-0.109	-0.088	-0.064	-0.041	-0.018	0.005	0.030	0.052	0.076	0.099	0.121	0.144	0.166	0.188	0.210	0.230	0.251	0.270	0.290	0.308	0.325	0.341	0.358	0.372	0.386	0.400	0.411	0.422	0.432	0.441	0.449	0.456	0.461	0.466	0.470	0.472	0.474	0.474	0.472	0.471	0.468	0.464	0.459	0.454	0.446	0.438	0.429	0.419	0.408	0.396	0.384	0.371	0.358	0.342	0.328	0.312	0.295	0.279	0.260	0.244	0.225	0.206	0.189	0.170	0.150	0.131	0.114	0.094	0.075	0.056	0.038	0.019	0.000	-0.018	-0.035	-0.051	-0.069	-0.084	-0.100	-0.115	-0.130	-0.144	-0.158	-0.170	-0.181	-0.194	-0.202	-0.212	-0.221	-0.230	-0.238	-0.244	-0.249	-0.254	-0.258	-0.260	-0.262	-0.262	-0.264	-0.262	-0.261	-0.259	-0.255	-0.251	-0.248	-0.241	-0.235	-0.228	-0.220	-0.211	-0.202	-0.192	-0.182	-0.170	-0.159	-0.146	-0.134	-0.120	-0.106	-0.091	-0.076	-0.060	-0.045	-0.029	-0.011	0.005	0.022	0.040	0.058	0.075	0.094	0.112	0.129	0.148	0.166	0.182	0.201	0.220	0.238	0.256	0.274	0.291	0.309	0.325	0.342	0.360	0.376	0.391	0.408	0.424	0.438	0.452	0.466	0.480	0.494	0.505	0.518	0.529	0.540	0.550	0.559	0.569	0.576	0.584	0.591	0.598	0.604	0.609	0.614	0.618	0.621	0.624	0.626	0.629	0.630	0.630	0.630	0.629	0.629	0.628	0.626	0.624	0.620	0.616	0.614	0.610	0.605	0.601	0.596	0.590	0.586	0.580	0.574	0.568	0.562	0.556	0.550	0.544	0.538	0.531	0.525	0.518	0.511	0.505	0.500	0.494	0.488	0.482	0.475	0.470	0.464	0.459	0.454	0.449	0.444	0.439	0.434	0.429	0.424	0.419	0.415	0.410	0.406	0.401	0.398	0.394	0.390	0.386	0.382	0.379	0.375	0.371	0.369	0.365	0.361	0.358	0.354	0.349	0.346	0.341	0.338	0.334	0.330	0.325	0.321	0.318	0.312	0.309	0.304	0.300	0.295	0.291	0.286	0.282	0.278	0.272	0.269	0.265	0.260	0.256	0.250	0.248	0.244	0.239	0.235	0.231	0.229	0.225	0.222	0.219	0.216	0.214	0.211	0.210	0.209	0.206	0.205	0.206	0.205	0.206	0.206	0.206	0.209	0.210	0.211	0.215	0.218	0.221	0.224	0.228	0.232	0.238	0.241	0.246	0.252	0.258	0.264	0.270	0.276	0.284	0.290	0.298	0.305	0.312	0.320	0.328	0.335	0.342	0.350	0.356	0.364	0.371	0.378	0.385	0.391	0.398	0.402	0.409	0.414	0.419	0.422	0.428	0.431	0.434	0.436	0.438	0.440	0.440	0.441	0.440	0.440	0.440	0.438	0.435	0.431	0.428	0.422	0.418	0.411	0.406	0.399	0.390	0.381	0.372	0.362	0.352	0.341	0.330	0.318	0.308	0.294	0.281	0.268	0.254	0.239	0.224	0.209	0.194	0.178	0.162	0.146	0.131	0.115	0.099	0.082	0.068	0.051	0.035	0.020	0.005	-0.011	-0.025	-0.040	-0.054	-0.066	-0.080	-0.091	-0.105	-0.115	-0.126	-0.136	-0.146	-0.155	-0.164	-0.170	-0.178	-0.184	-0.189	-0.194	-0.196	-0.200	-0.202	-0.204	-0.205	-0.205	-0.204	-0.201	-0.200	-0.196	-0.194	-0.189	-0.184	-0.179	-0.172	-0.166	-0.160	-0.151	-0.144	-0.135	-0.126	-0.118	-0.109	-0.099	-0.090	-0.079	-0.070	-0.059	-0.050	-0.040	-0.031	-0.021	-0.011	-0.002	0.006	0.015	0.024	0.031	0.039	0.045	0.051	0.059	0.064	0.068	0.072	0.076	0.079	0.081	0.084	0.085	0.085	0.085	0.085	0.084	0.081	0.079	0.075	0.071	0.066	0.061	0.056	0.049	0.042	0.035	0.026	0.020	0.011	0.000	-0.009	-0.019	-0.029	-0.039	-0.050	-0.060	-0.072	-0.084	-0.095	-0.106	-0.119	-0.130	-0.142	-0.154	-0.166	-0.178	-0.190	-0.201	-0.214	-0.225	-0.236	-0.248	-0.258	-0.268	-0.278	-0.288	-0.296	-0.305	-0.314	-0.321	-0.329	-0.336	-0.342	-0.349	-0.355	-0.360	-0.364	-0.369	-0.371	-0.374	-0.378	-0.379	-0.380	-0.381	-0.380	-0.380	-0.379	-0.378	-0.375	-0.372	-0.370	-0.366	-0.361	-0.358	-0.351	-0.346	-0.340	-0.334	-0.328	-0.320	-0.312	-0.305	-0.298	-0.290	-0.282	-0.272	-0.265	-0.256	-0.249	-0.239	-0.230	-0.221	-0.214	-0.205	-0.196	-0.189	-0.181	-0.172	-0.166	-0.159	-0.151	-0.144	-0.136	-0.130	-0.125	-0.119	-0.112	-0.109	-0.102	-0.098	-0.094	-0.090	-0.088	-0.084	-0.080	-0.079	-0.076	-0.074	-0.072	-0.071	-0.071	-0.070	-0.070	-0.069	-0.069	-0.069	-0.069	-0.070	-0.070	-0.070	-0.072	-0.074	-0.074	-0.075	-0.076	-0.078	-0.078	-0.080	-0.081	-0.082	-0.082	-0.084	-0.086	-0.086	-0.088	-0.086	-0.088	-0.089	-0.088	-0.089	-0.088	-0.088	-0.086	-0.086	-0.084	-0.082	-0.081	-0.080	-0.078	-0.074	-0.071	-0.069	-0.066	-0.062	-0.059	-0.056	-0.052	-0.049	-0.044	-0.039	-0.034	-0.029	-0.022	-0.018	-0.012	-0.006	0.001	0.008	0.014	0.021	0.028	0.034	0.041	0.050	0.056	0.065	0.071	0.080	0.089	0.096	0.105	0.112	0.121	0.129	0.136	0.146	0.154	0.161	0.170	0.179	0.186	0.194	0.202	0.210	0.218	0.226	0.232	0.241	0.248	0.255	0.262	0.269	0.275	0.282	0.289	0.295	0.301	0.305	0.311	0.315	0.321	0.326	0.330	0.332	0.338	0.340	0.344	0.346	0.348	0.351	0.352	0.354	0.355	0.356	0.356	0.356	0.356	0.355	0.354	0.354	0.352	0.351	0.349	0.346	0.344	0.340	0.338	0.334	0.330	0.326	0.322	0.319	0.315	0.309	0.305	0.301	0.296	0.291	0.288	0.282	0.278	0.272	0.269	0.264	0.259	0.256	0.251	0.246	0.244	0.240	0.235	0.232	0.229	0.226	0.224	0.221	0.220	0.218	0.215	0.215	0.214	0.214	0.212	0.212	0.212	0.214	0.214	0.215	0.216	0.219	0.221	0.222	0.226	0.230	0.232	0.236	0.239	0.244	0.249	0.252	0.256	0.262	0.268	0.272	0.278	0.284	0.288	0.294	0.299	0.306	0.311	0.318	0.322	0.330	0.336	0.342	0.349	0.355	0.361	0.368	0.374	0.380	0.386	0.392	0.399	0.406	0.412	0.420	0.425	0.432	0.439	0.445	0.452	0.460	0.466	0.472	0.479	0.486	0.494	0.500	0.507	0.515	0.522	0.530	0.536	0.545	0.552	0.559	0.568	0.574	0.581	0.590	0.596	0.605	0.612	0.621	0.629	0.638	0.645	0.652	0.660	0.668	0.675	0.682	0.690	0.698	0.705	0.714	0.720	0.728	0.735	0.741	0.749	0.755	0.762	0.770	0.776	0.782	0.789	0.795	0.801	0.806	0.812	0.818	0.824	0.829	0.834	0.839	0.844	0.848	0.852	0.858	0.861	0.866	0.871	0.875	0.879	0.882	0.886	0.890	0.892	0.898	0.900	0.904	0.906	0.910	0.912	0.915	0.918	0.920	0.921	0.924	0.926	0.929	0.930	0.931	0.932	0.935	0.935	0.936	0.936	0.938	0.939	0.939	0.938	0.938	0.938	0.936	0.935	0.934	0.932	0.931	0.930	0.926	0.925	0.921	0.919	0.916	0.912	0.909	0.905	0.901	0.898	0.892	0.889	0.885	0.879	0.875	0.870	0.864	0.860	0.854	0.849	0.842	0.838	0.832	0.828	0.821	0.816	0.810	0.805	0.799	0.794	0.789	0.784	0.779	0.775	0.770	0.765	0.760	0.758	0.752	0.750	0.746	0.742	0.739	0.736	0.734	0.731	0.730	0.728	0.726	0.725	0.724	0.722	0.721	0.721	0.720	0.721	0.720	0.721	0.721	0.721	0.722	0.724	0.724	0.725	0.726	0.728	0.729	0.730	0.731	0.731	0.732	0.734	0.734	0.735	0.735	0.735	0.735	0.735	0.734	0.734	0.732	0.732	0.730	0.728	0.726	0.722	0.719	0.716	0.712	0.708	0.702	0.698	0.691	0.685	0.679	0.672	0.664	0.655	0.646	0.636	0.628	0.618	0.606	0.596	0.582	0.571	0.558	0.545	0.531	0.519	0.505	0.489	0.475	0.460	0.445	0.430	0.414	0.399	0.382	0.368	0.352	0.335	0.320	0.304	0.290	0.274	0.260	0.244	0.230	0.216	0.202	0.190	0.178	0.165	0.154	0.142	0.132	0.122	0.114	0.106	0.098	0.091	0.085	0.080	0.075	0.071	0.069	0.066	0.065	0.064	0.064	0.065	0.068	0.069	0.071	0.076	0.080	0.085	0.090	0.096	0.104	0.110	0.118	0.126	0.134	0.142	0.151	0.160	0.170	0.179	0.189	0.196	0.206	0.216	0.225	0.234	0.244	0.251	0.260	0.268	0.276	0.284	0.291	0.299	0.305	0.311	0.316	0.322	0.328	0.332	0.336	0.339	0.342	0.346	0.348	0.350	0.351	0.351	0.352	0.352	0.351	0.351	0.350	0.348	0.346	0.345	0.342	0.340	0.338	0.334	0.331	0.329	0.326	0.321	0.319	0.315	0.312	0.309	0.305	0.302	0.299	0.295	0.294	0.290	0.289	0.288	0.284	0.282	0.281	0.280	0.279	0.279	0.278	0.279	0.278	0.279	0.280	0.281	0.284	0.286	0.289	0.292	0.295	0.299	0.304	0.308	0.312	0.318	0.324	0.330	0.336	0.342	0.351	0.358	0.365	0.374	0.382	0.391	0.400	0.409	0.418	0.428	0.436	0.446	0.456	0.466	0.475	0.485	0.495	0.505	0.515	0.525	0.535	0.545	0.554	0.562	0.572	0.580	0.589	0.598	0.605	0.612	0.619	0.626	0.632	0.639	0.644	0.649	0.652	0.658	0.660	0.664	0.666	0.668	0.670	0.670	0.671	0.670	0.670	0.669	0.666	0.664	0.662	0.658	0.654	0.649	0.645	0.639	0.634	0.626	0.620	0.612	0.606	0.599	0.591	0.582	0.575	0.566	0.558	0.549	0.540	0.531	0.521	0.514	0.505	0.495	0.486	0.478	0.469	0.462	0.454	0.445	0.436	0.430	0.422	0.415	0.409	0.402	0.396	0.391	0.386	0.381	0.378	0.374	0.370	0.368	0.365	0.362	0.361	0.360	0.360	0.359	0.359	0.360	0.360	0.362	0.365	0.368	0.370	0.374	0.378	0.381	0.386	0.392	0.398	0.404	0.410	0.416	0.425	0.432	0.439	0.448	0.456	0.465	0.475	0.485	0.494	0.505	0.515	0.526	0.536	0.548	0.559	0.570	0.582	0.594	0.606	0.618	0.630	0.642	0.655	0.668	0.681	0.692	0.706	0.718	0.731	0.742	0.755	0.768	0.780	0.791	0.802	0.814	0.825	0.836	0.846	0.856	0.865	0.874	0.881	0.890	0.899	0.906	0.912	0.919	0.924	0.929	0.934	0.938	0.940	0.942	0.945	0.946	0.948	0.948	0.948	0.946	0.944	0.941	0.940	0.935	0.932	0.929	0.924	0.919	0.912	0.906	0.901	0.895	0.888	0.881	0.875	0.868	0.861	0.854	0.849	0.841	0.835	0.830	0.824	0.819	0.812	0.809	0.805	0.801	0.799	0.796	0.795	0.794	0.794	0.794	0.795	0.796	0.800	0.802	0.805	0.811	0.816	0.822	0.829	0.836	0.845	0.852	0.861	0.871	0.881	0.892	0.902	0.912	0.925	0.936	0.948	0.959	0.970	0.981	0.992	1.002	1.014	1.024	1.034	1.042	1.051	1.059	1.066	1.072	1.079	1.084	1.089	1.091	1.094	1.095	1.095	1.095	1.094	1.091	1.088	1.084	1.078	1.071	1.065	1.055	1.046	1.035	1.026	1.014	1.001	0.988	0.975	0.960	0.945	0.931	0.914	0.899	0.881	0.865	0.848	0.831	0.814	0.796	0.779	0.760	0.744	0.726	0.709	0.692	0.678	0.660	0.645	0.630	0.615	0.601	0.586	0.572	0.560	0.549	0.536	0.525	0.515	0.504	0.494	0.486	0.476	0.469	0.461	0.455	0.449	0.442	0.436	0.431	0.426	0.421	0.418	0.414	0.410	0.408	0.404	0.401	0.398	0.395	0.394	0.391	0.389	0.388	0.385	0.384	0.381	0.380	0.379	0.376	0.375	0.374	0.372	0.370	0.369	0.366	0.365	0.362	0.361	0.359	0.358	0.355	0.352	0.351	0.350	0.348	0.345	0.342	0.340	0.338	0.335	0.334	0.331	0.329	0.328	0.325	0.322	0.320	0.318	0.315	0.314	0.311	0.308	0.306	0.304	0.301	0.298	0.295	0.292	0.290	0.286	0.282	0.280	0.278	0.274	0.270	0.266	0.261	0.258	0.252	0.249	0.245	0.240	0.235	0.230	0.225	0.219	0.212	0.208	0.202	0.195	0.189	0.184	0.178	0.170	0.164	0.156	0.149	0.142	0.135	0.129	0.121	0.115	0.108	0.101	0.095	0.088	0.081	0.075	0.070	0.064	0.058	0.052	0.048	0.042	0.039	0.034	0.030	0.028	0.022	0.020	0.019	0.015	0.014	0.012	0.011	0.010	0.009	0.009	0.009	0.009	0.009	0.009	0.009	0.011	0.011	0.012	0.014	0.015	0.016	0.016	0.018	0.019	0.019	0.020	0.021	0.021	0.020	0.020	0.019	0.020	0.019	0.015	0.014	0.011	0.008	0.005	0.001	-0.004	-0.010	-0.015	-0.022	-0.029	-0.036	-0.045	-0.054	-0.062	-0.071	-0.082	-0.094	-0.105	-0.118	-0.130	-0.144	-0.158	-0.171	-0.185	-0.200	-0.215	-0.230	-0.246	-0.261	-0.279	-0.294	-0.310	-0.328	-0.344	-0.360	-0.376	-0.394	-0.409	-0.425	-0.441	-0.456	-0.472	-0.486	-0.501	-0.516	-0.531	-0.544	-0.559	-0.571	-0.582	-0.596	-0.608	-0.618	-0.628	-0.638	-0.646	-0.656	-0.664	-0.671	-0.678	-0.684	-0.689	-0.695	-0.700	-0.702	-0.706	-0.709	-0.712	-0.712	-0.714	-0.715	-0.715	-0.714	-0.712	-0.711	-0.709	-0.706	-0.704	-0.701	-0.696	-0.692	-0.688	-0.682	-0.678	-0.672	-0.666	-0.660	-0.652	-0.646	-0.639	-0.630	-0.622	-0.615	-0.606	-0.599	-0.590	-0.581	-0.572	-0.564	-0.555	-0.545	-0.536	-0.528	-0.519	-0.510	-0.500	-0.491	-0.482	-0.474	-0.464	-0.455	-0.446	-0.436	-0.429	-0.420	-0.411	-0.402	-0.395	-0.386	-0.379	-0.371	-0.364	-0.358	-0.350	-0.344	-0.338	-0.330	-0.325	-0.319	-0.314	-0.308	-0.304	-0.299	-0.295	-0.290	-0.286	-0.282	-0.279	-0.275	-0.274	-0.270	-0.269	-0.266	-0.265	-0.262	-0.261	-0.259	-0.259	-0.258	-0.256	-0.255	-0.256	-0.255	-0.254	-0.254	-0.254	-0.252	-0.252	-0.252	-0.252	-0.250	-0.250	-0.249	-0.249	-0.248	-0.245	-0.244	-0.242	-0.239	-0.238	-0.235	-0.232	-0.229	-0.225	-0.221	-0.218	-0.212	-0.208	-0.202	-0.196	-0.190	-0.182	-0.176	-0.169	-0.160	-0.152	-0.144	-0.134	-0.124	-0.115	-0.104	-0.092	-0.081	-0.070	-0.059	-0.046	-0.034	-0.021	-0.009	0.004	0.019	0.031	0.045	0.058	0.072	0.086	0.099	0.112	0.126	0.140	0.154	0.166	0.180	0.192	0.204	0.218	0.228	0.240	0.251	0.262	0.272	0.282	0.291	0.300	0.309	0.316	0.322	0.329	0.335	0.340	0.345	0.350	0.352	0.355	0.356	0.358	0.359	0.358	0.358	0.356	0.354	0.351	0.346	0.344	0.338	0.332	0.328	0.320	0.312	0.306	0.298	0.289	0.280	0.271	0.260	0.250	0.240	0.229	0.218	0.206	0.195	0.182	0.171	0.159	0.148	0.136	0.124	0.112	0.101	0.089	0.079	0.068	0.056	0.048	0.038	0.028	0.018	0.010	0.001	-0.006	-0.014	-0.020	-0.026	-0.032	-0.038	-0.041	-0.045	-0.049	-0.051	-0.052	-0.054	-0.055	-0.056	-0.055	-0.052	-0.051	-0.049	-0.046	-0.042	-0.039	-0.034	-0.029	-0.024	-0.018	-0.010	-0.004	0.004	0.011	0.021	0.029	0.038	0.046	0.056	0.065	0.075	0.085	0.094	0.105	0.114	0.124	0.134	0.144	0.154	0.162	0.172	0.180	0.189	0.199	0.206	0.214	0.221	0.226	0.234	0.239	0.245	0.250	0.254	0.258	0.261	0.264	0.266	0.268	0.268	0.268	0.266	0.265	0.264	0.261	0.258	0.254	0.250	0.245	0.239	0.232	0.225	0.218	0.210	0.201	0.190	0.181	0.170	0.160	0.148	0.136	0.124	0.111	0.098	0.085	0.070	0.058	0.042	0.029	0.014	-0.001	-0.015	-0.031	-0.045	-0.060	-0.075	-0.090	-0.105	-0.119	-0.132	-0.148	-0.160	-0.175	-0.188	-0.200	-0.212	-0.224	-0.238	-0.249	-0.259	-0.270	-0.280	-0.289	-0.300	-0.308	-0.316	-0.325	-0.332	-0.339	-0.346	-0.351	-0.358	-0.362	-0.368	-0.371	-0.376	-0.380	-0.384	-0.386	-0.389	-0.391	-0.394	-0.395	-0.398	-0.399	-0.400	-0.401	-0.401	-0.404	-0.405	-0.405	-0.406	-0.408	-0.408	-0.409	-0.410	-0.410	-0.412	-0.414	-0.415	-0.418	-0.419	-0.421	-0.424	-0.428	-0.429	-0.432	-0.436	-0.440	-0.445	-0.449	-0.452	-0.458	-0.464	-0.468	-0.474	-0.480	-0.486	-0.492	-0.499	-0.505	-0.512	-0.519	-0.525	-0.534	-0.540	-0.548	-0.554	-0.562	-0.570	-0.576	-0.584	-0.591	-0.598	-0.604	-0.611	-0.616	-0.622	-0.629	-0.634	-0.639	-0.644	-0.648	-0.651	-0.654	-0.658	-0.660	-0.661	-0.662	-0.664	-0.664	-0.662	-0.662	-0.660	-0.659	-0.655	-0.652	-0.648	-0.641	-0.638	-0.631	-0.622	-0.615	-0.608	-0.599	-0.589	-0.578	-0.568	-0.555	-0.542	-0.530	-0.516	-0.501	100.000	5.000	2.000	1.000	4.000	0.000	0.000	0.000	0.000	0.000	0.000	0.000	0.000	0.000	0.000	0.000	0.000	0.000	-0.220	-0.222	-0.226	-0.231	-0.236	-0.242	-0.248	-0.254	-0.262	-0.269	-0.276	-0.286	-0.295	-0.304	-0.315	-0.324	-0.334	-0.344	-0.354	-0.365	-0.376	-0.388	-0.399	-0.409	-0.420	-0.431	-0.442	-0.452	-0.464	-0.474	-0.485	-0.495	-0.505	-0.514	-0.524	-0.531	-0.539	-0.548	-0.554	-0.561	-0.568	-0.574	-0.579	-0.582	-0.588	-0.591	-0.592	-0.595	-0.596	-0.596	-0.598	-0.596	-0.595	-0.592	-0.590	-0.586	-0.582	-0.578	-0.571	-0.565	-0.559	-0.551	-0.542	-0.534	-0.525	-0.515	-0.504	-0.494	-0.482	-0.471	-0.460	-0.448	-0.435	-0.421	-0.408	-0.395	-0.382	-0.368	-0.354	-0.341	-0.328	-0.315	-0.301	-0.288	-0.276	-0.262	-0.251	-0.239	-0.228	-0.216	-0.206	-0.196	-0.188	-0.178	-0.169	-0.161	-0.154	-0.149	-0.141	-0.136	-0.134	-0.129	-0.126	-0.124	-0.124	-0.122	-0.122	-0.124	-0.125	-0.128	-0.130	-0.135	-0.139	-0.142	-0.149	-0.156	-0.164	-0.171	-0.179	-0.186	-0.195	-0.205	-0.215	-0.225	-0.235	-0.245	-0.256	-0.268	-0.278	-0.290	-0.301	-0.312	-0.325	-0.336	-0.348	-0.361	-0.372	-0.384	-0.395	-0.408	-0.418	-0.429	-0.439	-0.451	-0.461	-0.471	-0.481	-0.491	-0.501	-0.510	-0.519	-0.528	-0.536	-0.544	-0.552	-0.560	-0.566	-0.575	-0.581	-0.588	-0.594	-0.600	-0.605	-0.611	-0.618	-0.621	-0.628	-0.632	-0.638	-0.641	-0.646	-0.650	-0.655	-0.659	-0.662	-0.668	-0.671	-0.675	-0.679	-0.682	-0.686	-0.690	-0.695	-0.699	-0.704	-0.708	-0.711	-0.716	-0.720	-0.725	-0.730	-0.734	-0.740	-0.745	-0.750	-0.756	-0.761	-0.768	-0.774	-0.779	-0.785	-0.792	-0.799	-0.805	-0.814	-0.820	-0.828	-0.834	-0.842	-0.850	-0.858	-0.865	-0.872	-0.881	-0.889	-0.898	-0.905	-0.912	-0.920	-0.929	-0.938	-0.945	-0.952	-0.960	-0.968	-0.974	-0.981	-0.988	-0.994	-1.001	-1.006	-1.011	-1.018	-1.022	-1.026	-1.030	-1.035	-1.038	-1.040	-1.042	-1.045	-1.045	-1.048	-1.048	-1.046	-1.045	-1.045	-1.042	-1.041	-1.038	-1.035	-1.031	-1.028	-1.022	-1.016	-1.010	-1.005	-0.999	-0.991	-0.982	-0.975	-0.966	-0.959	-0.949	-0.941	-0.931	-0.921	-0.911	-0.902	-0.892	-0.881	-0.871	-0.861	-0.851	-0.841	-0.832	-0.821	-0.812	-0.804	-0.795	-0.786	-0.778	-0.769	-0.762	-0.755	-0.749	-0.742	-0.739	-0.734	-0.730	-0.726	-0.724	-0.724	-0.721	-0.721	-0.721	-0.724	-0.726	-0.730	-0.734	-0.739	-0.745	-0.751	-0.760	-0.769	-0.779	-0.789	-0.801	-0.812	-0.826	-0.840	-0.856	-0.871	-0.889	-0.905	-0.924	-0.944	-0.962	-0.982	-1.004	-1.025	-1.046	-1.069	-1.094	-1.116	-1.140	-1.165	-1.189	-1.214	-1.239	-1.264	-1.289	-1.314	-1.339	-1.364	-1.389	-1.412	-1.436	-1.461	-1.485	-1.508	-1.531	-1.552	-1.575	-1.596	-1.616	-1.636	-1.655	-1.672	-1.690	-1.708	-1.724	-1.739	-1.754	-1.766	-1.779	-1.790	-1.801	-1.811	-1.820	-1.829	-1.834	-1.840	-1.845	-1.849	-1.852	-1.854	-1.856	-1.856	-1.856	-1.855	-1.854	-1.851	-1.848	-1.844	-1.840	-1.834	-1.828	-1.821	-1.815	-1.809	-1.801	-1.792	-1.786	-1.778	-1.769	-1.760	-1.751	-1.741	-1.732	-1.724	-1.714	-1.706	-1.696	-1.689	-1.680	-1.671	-1.665	-1.658	-1.650	-1.642	-1.636	-1.630	-1.625	-1.620	-1.615	-1.611	-1.608	-1.604	-1.602	-1.600	-1.599	-1.598	-1.598	-1.598	-1.599	-1.599	-1.600	-1.602	-1.605	-1.608	-1.611	-1.615	-1.619	-1.625	-1.629	-1.634	-1.640	-1.646	-1.652	-1.658	-1.665	-1.671	-1.678	-1.685	-1.691	-1.698	-1.705	-1.711	-1.718	-1.724	-1.729	-1.735	-1.740	-1.746	-1.751	-1.756	-1.759	-1.764	-1.766	-1.769	-1.770	-1.771	-1.772	-1.774	-1.772	-1.772	-1.771	-1.769	-1.766	-1.764	-1.759	-1.752	-1.746	-1.740	-1.732	-1.724	-1.715	-1.705	-1.695	-1.684	-1.671	-1.658	-1.644	-1.630	-1.614	-1.599	-1.581	-1.562	-1.545	-1.526	-1.508	-1.488	-1.465	-1.444	-1.422	-1.400	-1.378	-1.354	-1.330	-1.306	-1.281	-1.256	-1.231	-1.206	-1.181	-1.155	-1.129	-1.102	-1.079	-1.052	-1.026	-1.001	-0.975	-0.951	-0.925	-0.900	-0.876	-0.852	-0.830	-0.806	-0.784	-0.761	-0.740	-0.719	-0.699	-0.680	-0.660	-0.642	-0.625	-0.609	-0.592	-0.578	-0.564	-0.550	-0.538	-0.525	-0.515	-0.505	-0.496	-0.486	-0.480	-0.475	-0.469	-0.465	-0.461	-0.458	-0.456	-0.455	-0.455	-0.455	-0.458	-0.459	-0.461	-0.465	-0.469	-0.474	-0.479	-0.486	-0.492	-0.500	-0.507	-0.515	-0.525	-0.534	-0.542	-0.552	-0.561	-0.571	-0.582	-0.594	-0.605	-0.615	-0.628	-0.638	-0.649	-0.660	-0.671	-0.681	-0.692	-0.702	-0.714	-0.722	-0.732	-0.741	-0.750	-0.760	-0.768	-0.776	-0.784	-0.790	-0.798	-0.802	-0.809	-0.814	-0.819	-0.822	-0.826	-0.829	-0.831	-0.834	-0.835	-0.836	-0.836	-0.838	-0.836	-0.836	-0.835	-0.834	-0.830	-0.829	-0.826	-0.822	-0.820	-0.816	-0.811	-0.808	-0.804	-0.800	-0.795	-0.790	-0.785	-0.780	-0.776	-0.771	-0.766	-0.762	-0.758	-0.754	-0.749	-0.745	-0.741	-0.736	-0.734	-0.731	-0.726	-0.724	-0.722	-0.720	-0.718	-0.716	-0.715	-0.714	-0.714	-0.712	-0.712	-0.714	-0.715	-0.716	-0.719	-0.720	-0.722	-0.725	-0.729	-0.731	-0.734	-0.739	-0.741	-0.746	-0.751	-0.755	-0.760	-0.766	-0.771	-0.776	-0.782	-0.788	-0.794	-0.799	-0.806	-0.811	-0.818	-0.822	-0.830	-0.836	-0.841	-0.848	-0.854	-0.860	-0.866	-0.871	-0.878	-0.881	-0.886	-0.891	-0.896	-0.901	-0.905	-0.909	-0.912	-0.916	-0.919	-0.922	-0.925	-0.928	-0.930	-0.931	-0.932	-0.934	-0.935	-0.935	-0.934	-0.934	-0.932	-0.932	-0.931	-0.929	-0.926	-0.924	-0.921	-0.918	-0.915	-0.911	-0.906	-0.901	-0.898	-0.892	-0.888	-0.881	-0.875	-0.870	-0.864	-0.858	-0.850	-0.842	-0.836	-0.829	-0.821	-0.814	-0.808	-0.800	-0.791	-0.785	-0.776	-0.770	-0.762	-0.754	-0.746	-0.739	-0.732	-0.726	-0.719	-0.711	-0.705	-0.699	-0.691	-0.686	-0.680	-0.674	-0.669	-0.665	-0.660	-0.654	-0.650	-0.646	-0.642	-0.639	-0.636	-0.632	-0.630	-0.626	-0.625	-0.622	-0.620	-0.619	-0.616	-0.615	-0.614	-0.611	-0.610	-0.611	-0.610	-0.609	-0.608	-0.608	-0.605	-0.604	-0.604	-0.602	-0.602	-0.601	-0.600	-0.599	-0.598	-0.596	-0.594	-0.591	-0.589	-0.586	-0.584	-0.581	-0.578	-0.574	-0.570	-0.565	-0.561	-0.556	-0.551	-0.545	-0.539	-0.532	-0.526	-0.519	-0.512	-0.504	-0.495	-0.489	-0.480	-0.470	-0.461	-0.452	-0.442	-0.431	-0.422	-0.411	-0.401	-0.390	-0.379	-0.369	-0.358	-0.346	-0.335	-0.322	-0.311	-0.300	-0.288	-0.278	-0.265	-0.255	-0.244	-0.232	-0.221	-0.210	-0.200	-0.190	-0.179	-0.169	-0.159	-0.150	-0.140	-0.130	-0.121	-0.112	-0.104	-0.095	-0.086	-0.079	-0.070	-0.062	-0.055	-0.046	-0.039	-0.032	-0.024	-0.016	-0.010	-0.002	0.005	0.012	0.020	0.028	0.036	0.044	0.052	0.061	0.070	0.079	0.089	0.098	0.109	0.119	0.130	0.141	0.152	0.165	0.179	0.191	0.205	0.220	0.236	0.251	0.268	0.284	0.301	0.319	0.336	0.356	0.374	0.395	0.415	0.436	0.458	0.479	0.501	0.525	0.549	0.571	0.596	0.620	0.644	0.669	0.694	0.720	0.745	0.769	0.795	0.820	0.845	0.871	0.896	0.920	0.945	0.969	0.992	1.016	1.039	1.062	1.084	1.105	1.126	1.146	1.165	1.185	1.202	1.220	1.236	1.252	1.266	1.279	1.292	1.304	1.314	1.325	1.334	1.340	1.346	1.352	1.356	1.359	1.361	1.362	1.362	1.362	1.360	1.356	1.352	1.348	1.341	1.335	1.328	1.319	1.310	1.300	1.289	1.278	1.265	1.252	1.240	1.225	1.210	1.196	1.181	1.164	1.149	1.132	1.118	1.100	1.085	1.068	1.051	1.035	1.019	1.002	0.988	0.972	0.956	0.941	0.928	0.912	0.899	0.885	0.872	0.861	0.850	0.839	0.828	0.818	0.809	0.799	0.791	0.784	0.778	0.771	0.766	0.761	0.758	0.755	0.752	0.751	0.750	0.750	0.750	0.751	0.752	0.755	0.759	0.762	0.766	0.771	0.778	0.784	0.790	0.798	0.804	0.812	0.820	0.829	0.839	0.849	0.858	0.868	0.878	0.888	0.898	0.908	0.919	0.929	0.940	0.950	0.960	0.970	0.980	0.989	0.998	1.006	1.014	1.022	1.029	1.036	1.041	1.048	1.051	1.056	1.059	1.060	1.062	1.064	1.062	1.062	1.060	1.058	1.054	1.049	1.044	1.038	1.030	1.022	1.012	1.002	0.992	0.980	0.968	0.954	0.940	0.925	0.909	0.891	0.875	0.858	0.840	0.821	0.802	0.782	0.762	0.742	0.722	0.702	0.681	0.661	0.641	0.620	0.600	0.580	0.560	0.541	0.522	0.504	0.488	0.469	0.451	0.435	0.420	0.405	0.391	0.378	0.365	0.352	0.342	0.334	0.324	0.316	0.310	0.304	0.299	0.294	0.290	0.289	0.286	0.286	0.286	0.288	0.290	0.294	0.296	0.301	0.305	0.311	0.318	0.325	0.331	0.340	0.350	0.358	0.368	0.376	0.386	0.398	0.409	0.419	0.430	0.440	0.451	0.462	0.474	0.485	0.496	0.506	0.516	0.528	0.536	0.548	0.558	0.565	0.575	0.582	0.592	0.600	0.608	0.615	0.621	0.628	0.634	0.639	0.644	0.649	0.654	0.656	0.660	0.662	0.665	0.666	0.669	0.671	0.671	0.672	0.674	0.672	0.671	0.671	0.669	0.668	0.666	0.664	0.662	0.659	0.658	0.654	0.650	0.648	0.644	0.640	0.638	0.632	0.630	0.626	0.622	0.619	0.615	0.610	0.606	0.602	0.600	0.595	0.592	0.589	0.585	0.582	0.579	0.578	0.575	0.572	0.571	0.569	0.569	0.568	0.566	0.568	0.568	0.569	0.569	0.571	0.574	0.576	0.579	0.581	0.586	0.590	0.594	0.600	0.605	0.611	0.618	0.624	0.631	0.640	0.648	0.656	0.666	0.674	0.684	0.695	0.705	0.715	0.726	0.738	0.749	0.760	0.772	0.785	0.796	0.809	0.820	0.832	0.844	0.856	0.869	0.880	0.891	0.904	0.915	0.926	0.939	0.949	0.959	0.969	0.979	0.989	0.998	1.006	1.016	1.022	1.031	1.038	1.046	1.052	1.058	1.065	1.070	1.075	1.080	1.084	1.088	1.090	1.095	1.098	1.100	1.102	1.104	1.105	1.108	1.108	1.109	1.110	1.110	1.111	1.112	1.112	1.111	1.111	1.111	1.112	1.111	1.111	1.111	1.110	1.111	1.111	1.110	1.110	1.110	1.110	1.110	1.110	1.110	1.110	1.111	1.110	1.111	1.111	1.112	1.112	1.115	1.115	1.115	1.116	1.116	1.118	1.119	1.120	1.120	1.121	1.122	1.122	1.124	1.124	1.125	1.125	1.126	1.126	1.125	1.125	1.125	1.125	1.125	1.122	1.121	1.120	1.119	1.118	1.115	1.114	1.110	1.108	1.104	1.100	1.096	1.092	1.088	1.082	1.078	1.071	1.065	1.059	1.052	1.044	1.036	1.029	1.020	1.011	1.001	0.992	0.982	0.971	0.961	0.950	0.938	0.926	0.912	0.901	0.889	0.874	0.861	0.848	0.834	0.818	0.804	0.789	0.772	0.756	0.742	0.726	0.710	0.694	0.679	0.662	0.646	0.630	0.614	0.598	0.581	0.566	0.550	0.535	0.520	0.506	0.491	0.478	0.462	0.449	0.436	0.424	0.411	0.400	0.388	0.376	0.368	0.356	0.348	0.339	0.332	0.324	0.318	0.312	0.306	0.302	0.299	0.295	0.292	0.290	0.290	0.289	0.289	0.290	0.291	0.292	0.295	0.299	0.302	0.308	0.311	0.316	0.322	0.329	0.335	0.342	0.350	0.358	0.366	0.374	0.382	0.392	0.401	0.411	0.421	0.430	0.440	0.450	0.460	0.471	0.480	0.490	0.500	0.510	0.519	0.529	0.539	0.549	0.558	0.565	0.574	0.582	0.591	0.600	0.608	0.615	0.621	0.629	0.636	0.642	0.649	0.655	0.660	0.666	0.671	0.676	0.682	0.688	0.691	0.696	0.700	0.704	0.708	0.711	0.715	0.719	0.722	0.724	0.728	0.731	0.734	0.736	0.740	0.742	0.745	0.749	0.751	0.755	0.758	0.761	0.764	0.768	0.770	0.772	0.778	0.782	0.785	0.789	0.791	0.796	0.800	0.804	0.809	0.814	0.818	0.822	0.828	0.834	0.838	0.842	0.849	0.854	0.859	0.865	0.870	0.876	0.881	0.888	0.892	0.899	0.904	0.910	0.915	0.920	0.926	0.931	0.936	0.941	0.946	0.950	0.955	0.960	0.964	0.968	0.971	0.972	0.976	0.979	0.981	0.982	0.984	0.985	0.984	0.985	0.984	0.984	0.981	0.979	0.976	0.974	0.970	0.966	0.961	0.955	0.951	0.944	0.938	0.929	0.922	0.914	0.904	0.895	0.885	0.876	0.865	0.854	0.842	0.830	0.819	0.806	0.794	0.781	0.768	0.755	0.740	0.728	0.712	0.700	0.686	0.672	0.659	0.645	0.632	0.619	0.606	0.594	0.581	0.569	0.558	0.546	0.536	0.525	0.516	0.506	0.498	0.489	0.481	0.476	0.469	0.465	0.460	0.455	0.452	0.450	0.448	0.446	0.448	0.448	0.450	0.451	0.455	0.458	0.464	0.469	0.475	0.482	0.490	0.499	0.507	0.518	0.528	0.540	0.551	0.564	0.576	0.590	0.604	0.618	0.632	0.649	0.664	0.680	0.695	0.711	0.728	0.745	0.761	0.778	0.794	0.811	0.828	0.844	0.860	0.878	0.894	0.909	0.924	0.939	0.954	0.966	0.980	0.992	1.006	1.018	1.029	1.039	1.049	1.058	1.066	1.074	1.081	1.086	1.091	1.096	1.100	1.104	1.106	1.108	1.108	1.108	1.108	1.105	1.104	1.100	1.098	1.092	1.089	1.082	1.075	1.069	1.062	1.054	1.045	1.038	1.028	1.018	1.009	0.999	0.989	0.978	0.968	0.956	0.946	0.936	0.924	0.914	0.902	0.892	0.882	0.871	0.862	0.852	0.842	0.835	0.828	0.819	0.811	0.802	0.798	0.790	0.785	0.781	0.776	0.772	0.771	0.769	0.769	0.768	0.768	0.770	0.771	0.774	0.779	0.782	0.789	0.795	0.802	0.810	0.820	0.830	0.841	0.852	0.864	0.878	0.891	0.906	0.922	0.939	0.955	0.974	0.991	1.010	1.030	1.051	1.070	1.091	1.112	1.136	1.158	1.180	1.204	1.225	1.249	1.272	1.295	1.319	1.342	1.365	1.388	1.410	1.432	1.454	1.476	1.496	1.516	1.538	1.558	1.576	1.592	1.610	1.626	1.644	1.658	1.672	1.685	1.698	1.709	1.719	1.729	1.738	1.745	1.751	1.756	1.760	1.762	1.765	1.766	1.766	1.766	1.765	1.761	1.759	1.754	1.750	1.744	1.736	1.730	1.721	1.714	1.704	1.695	1.685	1.674	1.662	1.651	1.641	1.629	1.618	1.606	1.592	1.581	1.569	1.556	1.544	1.532	1.521	1.510	1.499	1.488	1.478	1.468	1.458	1.448	1.440	1.431	1.424	1.416	1.410	1.402	1.398	1.391	1.386	1.382	1.378	1.374	1.371	1.368	1.365	1.362	1.361	1.360	1.358	1.356	1.355	1.354	1.352	1.352	1.351	1.350	1.349	1.348	1.346	1.344	1.341	1.339	1.335	1.332	1.329	1.325	1.319	1.315	1.308	1.301	1.292	1.286	1.276	1.266	1.256	1.245	1.232	1.220	1.208	1.192	1.178	1.161	1.145	1.128	1.110	1.091	1.072	1.051	1.031	1.010	0.989	0.966	0.945	0.921	0.896	0.872	0.848	0.824	0.799	0.774	0.749	0.724	0.699	0.674	0.649	0.624	0.599	0.575	0.550	0.526	0.502	0.480	0.456	0.435	0.412	0.391	0.370	0.350	0.331	0.312	0.294	0.276	0.259	0.242	0.226	0.212	0.199	0.185	0.172	0.161	0.150	0.140	0.130	0.122	0.114	0.108	0.101	0.095	0.090	0.086	0.082	0.080	0.078	0.076	0.075	0.075	0.074	0.075	0.076	0.078	0.080	0.081	0.085	0.088	0.091	0.094	0.099	0.102	0.108	0.111	0.116	0.122	0.126	0.132	0.138	0.144	0.149	0.154	0.159	0.162	0.168	0.172	0.178	0.182	0.186	0.190	0.194	0.198	0.200	0.204	0.205	0.208	0.210	0.211	0.212	0.214	0.214	0.214	0.214	0.214	0.212	0.211	0.210	0.208	0.206	0.202	0.200	0.195	0.191	0.188	0.182	0.179	0.172	0.166	0.161	0.155	0.149	0.142	0.135	0.129	0.121	0.114	0.106	0.098	0.091	0.082	0.075	0.066	0.059	0.050	0.042	0.035	0.028	0.020	0.010	0.002	-0.005	-0.012	-0.020	-0.028	-0.035	-0.041	-0.049	-0.054	-0.060	-0.066	-0.071	-0.078	-0.081	-0.086	-0.090	-0.095	-0.099	-0.102	-0.106	-0.109	-0.111	-0.115	-0.118	-0.119	-0.120	-0.122	-0.124	-0.126	-0.126	-0.128	-0.129	-0.130	-0.131	-0.132	-0.132	-0.134	-0.135	-0.136	-0.136	-0.139	-0.140	-0.141	-0.144	-0.145	-0.148	-0.151	-0.152	-0.158	-0.160	-0.165	-0.169	-0.175	-0.180	-0.185	-0.191	-0.198	-0.205	-0.212	-0.221	-0.230	-0.238	-0.248	-0.256	-0.266	-0.276	-0.288	-0.298	-0.309	-0.321	-0.332	-0.344	-0.356	-0.368	-0.380	-0.392	-0.405	-0.418	-0.430	-0.441	-0.454	-0.465	-0.476	-0.488	-0.498	-0.507	-0.518	-0.528	-0.536	-0.544	-0.551	-0.559	-0.564	-0.570	-0.574	-0.576	-0.579	-0.581	-0.582	-0.581	-0.581	-0.579	-0.575	-0.571	-0.566	-0.560	-0.552	-0.545	-0.536	-0.525	-0.515	-0.502	-0.489	-0.475	-0.459	-0.444	-0.426	-0.408	-0.389	-0.369	-0.349	-0.328	-0.304	-0.281	-0.258	-0.234	-0.209	-0.184	-0.158	-0.132	-0.105	-0.078	-0.050	-0.022	0.005	0.034	0.062	0.090	0.119	0.148	0.175	0.204	0.231	0.260	0.289	0.316	0.342	0.370	0.396	0.421	0.446	0.471	0.496	0.521	0.544	0.566	0.588	0.609	0.630	0.650	0.670	0.688	0.705	0.721	0.738	0.752	0.766	0.781	0.794	0.806	0.818	0.828	0.838	0.846	0.855	0.864	0.870	0.876	0.881	0.888	0.891	0.895	0.898	0.901	0.902	0.905	0.905	0.906	0.908	0.908	0.906	0.908	0.906	0.905	0.905	0.904	0.902	0.902	0.901	0.900	0.899	0.898	0.898	0.898	0.895	0.896	0.896	0.896	0.896	0.898	0.898	0.899	0.900	0.902	0.905	0.906	0.910	0.914	0.918	0.921	0.926	0.930	0.935	0.941	0.946	0.952	0.960	0.966	0.972	0.980	0.988	0.995	1.004	1.011	1.019	1.026	1.034	1.042	1.051	1.059	1.068	1.074	1.082	1.090	1.096	1.102	1.110	1.115	1.121	1.126	1.131	1.135	1.140	1.142	1.145	1.146	1.148	1.148	1.146	1.146	1.144	1.140	1.136	1.132	1.125	1.120	1.112	1.104	1.094	1.085	1.072	1.061	1.049	1.035	1.020	1.005	0.989	0.971	0.954	0.935	0.916	0.896	0.875	0.855	0.834	0.810	0.788	0.764	0.741	0.716	0.691	0.669	0.644	0.618	0.592	0.569	0.542	0.518	0.492	0.469	0.444	0.420	0.396	0.371	0.349	0.325	0.304	0.281	0.260	0.240	0.221	0.201	0.182	0.164	0.146	0.130	0.114	0.098	0.084	0.069	0.056	0.045	0.034	0.022	0.014	0.005	-0.002	-0.010	-0.018	-0.022	-0.028	-0.032	-0.036	-0.039	-0.042	-0.044	-0.044	-0.045	-0.045	-0.045	-0.044	-0.042	-0.041	-0.039	-0.036	-0.034	-0.030	-0.026	-0.022	-0.018	-0.014	-0.010	-0.006	-0.001	0.004	0.009	0.012	0.019	0.024	0.028	0.032	0.039	0.044	0.048	0.051	0.056	0.061	0.065	0.070	0.074	0.078	0.082	0.086	0.089	0.092	0.098	0.100	0.104	0.106	0.110	0.112	0.116	0.120	0.122	0.126	0.130	0.132	0.136	0.139	0.142	0.146	0.149	0.152	0.156	0.160	0.164	0.169	0.174	0.178	0.182	0.189	0.194	0.200	0.206	0.214	0.220	0.228	0.235	0.244	0.252	0.262	0.271	0.281	0.292	0.305	0.318	0.329	0.342	0.356	0.371	0.386	0.402	0.419	0.435	0.454	0.472	0.491	0.511	0.534	0.554	0.576	0.600	0.624	0.649	0.674	0.700	0.728	0.755	0.782	0.811	0.841	0.872	0.902	0.934	0.965	0.999	1.032	1.066	1.100	1.134	1.169	1.204	1.240	1.276	1.312	1.349	1.385	1.422	1.460	1.496	1.534	1.571	1.608	1.644	1.680	1.718	1.754	1.789	1.824	1.859	1.894	1.929	1.962	1.996	2.029	2.060	2.092	2.124	2.152	2.184	2.212	2.240	2.268	2.294	2.320	2.345	2.369	2.392	2.416	2.438	2.460	2.480	2.500	2.519	2.536	2.554	2.570	2.585	2.600	2.615	2.629	2.642	2.654	2.666	2.678	2.688	2.696	2.706	2.715	2.722	2.729	2.736	2.742	2.748	2.752	2.758	2.761	2.764	2.769	2.770	2.771	2.774	2.774	2.772	2.774	2.772	2.770	2.769	2.765	2.761	2.758	2.754	2.749	2.742	2.736	2.729	2.721	2.712	2.704	2.694	2.685	2.672	2.662	2.650	2.635	2.622	2.608	2.594	2.576	2.560	2.542	2.526	2.506	2.488	2.468	2.449	2.428	2.405	2.384	2.361	2.338	2.315	2.290	2.266	2.241	2.216	2.191	2.166	2.140	2.112	2.088	2.061	2.035	2.007	1.981	1.955	1.928	1.901	1.876	1.849	1.822	1.798	1.772	1.748	1.724	1.699	1.675	1.652	1.630	1.608	1.586	1.566	1.546	1.528	1.509	1.491	1.475	1.458	1.441	1.429	1.414	1.401	1.389	1.379	1.369	1.360	1.352	1.344	1.338	1.332	1.329	1.325	1.321	1.320	1.319	1.318	1.319	1.320	1.321	1.324	1.328	1.332	1.338	1.342	1.349	1.354	1.361	1.368	1.376	1.384	1.391	1.400	1.410	1.419	1.429	1.438	1.448	1.456	1.465	1.475	1.485	1.492	1.501	1.510	1.519	1.529	1.536	1.542	1.551	1.558	1.564	1.570	1.575	1.580	1.585	1.590	1.592	1.596	1.598	1.600	1.601	1.602	1.602	1.601	1.601	1.600	1.598	1.594	1.590	1.588	1.581	1.578	1.571	1.565	1.559	1.551	1.544	1.536	1.526	1.518	1.509	1.499	1.489	1.478	1.468	1.456	1.445	1.434	1.422	1.411	1.399	1.388	1.375	1.364	1.350	1.339	1.326	1.316	1.305	1.292	1.281	1.270	1.259	1.249	1.239	1.229	1.219	1.209	1.200	1.191	1.184	1.175	1.170	1.162	1.156	1.151	1.146	1.141	1.139	1.136	1.134	1.131	1.130	1.130	1.130	1.131	1.132	1.135	1.138	1.142	1.145	1.150	1.156	1.161	1.169	1.175	1.184	1.191	1.201	1.210	1.221	1.231	1.242	1.255	1.268	1.280	1.294	1.306	1.320	1.335	1.350	1.365	1.380	1.396	1.412	1.428	1.444	1.461	1.479	1.495	1.512	1.529	1.548	1.565	1.582	1.600	1.618	1.635	1.651	1.669	1.688	1.704	1.721	1.739	1.756	1.772	1.790	1.808	1.824	1.840	1.856	1.872	1.889	1.905	1.920	1.935	1.950	1.966	1.980	1.996	2.011	2.025	2.040	2.055	2.069	2.084	2.099	2.111	2.126	2.141	2.155	2.170	2.185	2.200	2.214	2.229	2.244	2.260	2.275	2.291	2.308	2.325	2.341	2.359	2.376	2.395	2.414	2.434	2.454	2.475	2.495	2.516	2.539	2.562	2.586	2.611	2.636	2.661	2.689	2.716	2.745	2.775	2.805	2.835	2.866	2.899	2.931	2.965	2.999	3.035	3.071	3.108	3.145	3.184	3.222	3.262	3.302	3.344	3.384	3.426	3.469	3.512	3.555	3.599	3.642	3.688	3.731	3.775	3.821	3.865	3.910	3.955	4.000	4.045	4.089	4.134	4.178	4.221	4.265	4.308	4.350	4.392	4.434	4.475	4.515	4.555	4.592	4.631	4.669	4.705	4.740	4.775	4.808	4.840	4.871	4.902	4.932	4.960	4.988	5.014	5.038	5.062	5.085	5.108	5.128	5.146	5.165	5.184	5.200	5.215	5.229	5.242	5.255	5.268	5.279	5.288	5.296	5.305	5.314	5.321	5.326	5.331	5.338	5.341	5.346	5.349	5.354	5.358	5.360	5.361	5.365	5.368	5.369	5.371	5.374	5.375	5.378	5.380	5.381	5.385	5.388	5.390	5.394	5.396	5.400	5.405	5.409	5.412	5.418	5.422	5.428	5.434	5.439	5.445	5.452	5.459	5.466	5.474	5.482	5.490	5.499	5.506	5.515	5.524	5.532	5.542	5.551	5.560	5.570	5.580	5.589	5.598	5.606	5.615	5.625	5.634	5.642	5.650	5.659	5.666	5.674	5.680	5.688	5.694	5.701	5.706	5.711	5.716	5.721	5.725	5.728	5.731	5.732	5.735	5.735	5.735	5.735	5.735	5.734	5.731	5.729	5.725	5.721	5.716	5.712	5.706	5.700	5.692	5.686	5.678	5.669	5.659	5.650	5.640	5.629	5.619	5.608	5.595	5.582	5.570	5.558	5.545	5.531	5.519	5.504	5.489	5.475	5.460	5.445	5.431	5.415	5.401	5.386	5.371	5.356	5.342	5.329	5.314	5.300	5.286	5.271	5.258	5.244	5.232	5.219	5.206	5.194	5.182	5.171	5.160	5.149	5.139	5.128	5.118	5.108	5.099	5.090	5.081	5.072	5.066	5.058	5.051	5.044	5.038	5.031	5.025	5.019	5.015	5.010	5.004	5.000	4.995	4.991	4.986	4.982	4.979	4.975	4.971	4.969	4.965	4.961	4.958	4.954	4.951	4.948	4.944	4.940	4.936	4.932	4.929	4.925	4.920	4.916	4.911	4.908	4.901	4.898	4.892	4.886	4.880	4.875	4.869	4.862	4.855	4.849	4.842	4.834	4.826	4.818	4.809	4.801	4.792	4.782	4.774	4.764	4.754	4.742	4.732	4.721	4.710	4.699	4.686	4.675	4.662	4.649	4.636	4.624	4.610	4.596	4.581	4.568	4.551	4.538	4.522	4.508	4.492	4.478	4.461	4.446	4.431	4.415	4.399	4.382	4.368	4.351	4.336	4.321	4.304	4.289	4.274	4.259	4.242	4.229	4.214	4.199	4.184	4.170	4.155	4.141	4.128	4.114	4.100	4.086	4.075	4.062	4.049	4.039	4.026	4.015	4.004	3.994	3.982	3.972	3.962	3.952	3.942	3.934	3.924	3.915	3.905	3.898	3.889	3.880	3.871	3.862	3.855	3.846	3.839	3.830	3.821	3.812	3.805	3.796	3.786	3.779	3.770	3.761	3.751	3.741	3.732	3.724	3.714	3.702	3.692	3.682	3.672	3.661	3.650	3.639	3.628	3.616	3.605	3.592	3.581	3.569	3.558	3.545	3.534	3.521	3.510	3.498	3.488	3.475	3.465	3.452	3.442	3.431	3.421	3.412	3.402	3.395	3.385	3.378	3.369	3.361	3.355	3.350	3.344	3.339	3.335	3.331	3.328	3.325	3.324	3.322	3.324	3.324	3.325	3.326	3.330	3.332	3.338	3.342	3.348	3.354	3.361	3.368	3.376	3.386	3.395	3.404	3.414	3.425	3.435	3.448	3.459	3.470	3.482	3.495	3.508	3.520	3.534	3.546	3.559	3.572	3.585	3.598	3.610	3.622	3.634	3.646	3.658	3.669	3.679	3.690	3.700	3.709	3.718	3.726	3.732	3.740	3.746	3.751	3.758	3.761	3.765	3.769	3.770	3.772	3.774	3.774	3.774	3.772	3.770	3.768	3.764	3.760	3.756	3.750	3.745	3.738	3.730	3.724	3.714	3.706	3.696	3.688	3.678	3.666	3.656	3.645	3.634	3.622	3.610	3.599	3.586	3.574	3.561	3.550	3.536	3.525	3.512	3.500	3.488	3.476	3.465	3.454	3.441	3.430	3.420	3.410	3.400	3.389	3.380	3.371	3.364	3.355	3.348	3.339	3.332	3.325	3.320	3.314	3.309	3.304	3.299	3.296	3.292	3.289	3.286	3.284	3.282	3.282	3.280	3.279	3.279	3.278	3.278	3.278	3.278	3.279	3.280	3.281	3.282	3.284	3.285	3.286	3.288	3.290	3.290	3.292	3.294	3.295	3.296	3.298	3.298	3.299	3.300	3.300	3.300	3.299	3.300	3.299	3.298	3.295	3.295	3.292	3.290	3.286	3.284	3.280	3.276	3.271	3.266	3.261	3.255	3.250	3.242	3.235	3.228	3.220	3.212	3.204	3.195	3.185	3.176	3.165	3.155	3.144	3.134	3.122	3.111	3.099	3.086	3.075	3.064	3.050	3.038	3.025	3.012	3.000	2.986	2.975	2.962	2.950	2.939	2.926	2.915	2.902	2.891	2.881	2.870	2.860	2.850	2.840	2.832	2.824	2.815	2.809	2.802	2.798	2.791	2.786	2.782	2.779	2.778	2.775	2.774	2.774	2.774	2.775	2.776	2.780	2.784	2.788	2.794	2.800	2.806	2.812	2.821	2.830	2.840	2.849	2.860	2.871	2.884	2.898	2.910	2.924	2.938	2.952	2.968	2.984	2.999	3.016	3.031	3.049	3.064	3.081	3.099	3.115	3.132	3.148	3.164	3.180	3.195	3.211	3.225	3.240	3.254	3.266	3.280	3.291	3.302	3.314	3.322	3.332	3.339	3.346	3.352	3.356	3.360	3.362	3.364	3.364	3.362	3.361	3.358	3.351	3.346	3.339	3.330	3.320	3.310	3.296	3.284	3.268	3.252	3.235	3.218	3.198	3.176	3.155	3.132	3.109	3.085	3.059	3.034	3.008	2.980	2.952	2.924	2.895	2.866	2.836	2.805	2.775	2.745	2.715	2.684	2.654	2.624	2.592	2.564	2.535	2.505	2.476	2.449	2.420	2.392	2.365	2.340	2.314	2.289	2.266	2.242	2.221	2.199	2.178	2.159	2.141	2.121	2.105	2.089	2.072	2.058	2.045	2.031	2.019	2.009	1.999	1.989	1.980	1.972	1.964	1.958	1.951	1.946	1.940	1.938	1.932	1.929	1.926	1.922	1.920	1.919	1.916	1.915	1.912	1.910	1.909	1.906	1.904	1.904	1.900	1.899	1.895	1.892	1.890	1.886	1.881	1.878	1.872	1.866	1.861	1.855	1.848	1.839	1.831	1.821	1.812	1.802	1.791	1.779	1.766	1.754	1.739	1.722	1.708	1.691	1.674	1.655	1.638	1.618	1.596	1.575	1.554	1.530	1.508	1.482	1.458	1.432	1.406	1.379	1.351	1.324	1.295	1.266	1.236	1.205	1.174	1.142	1.111	1.080	1.046	1.014	0.981	0.948	0.915	0.881	0.849	0.814	0.781	0.748	0.715	0.680	0.648	0.615	0.581	0.549	0.516	0.484	0.454	0.422	0.392	0.361	0.331	0.301	0.274	0.245	0.218	0.191	0.165	0.140	0.115	0.092	0.069	0.048	0.026	0.006	-0.014	-0.032	-0.050	-0.066	-0.082	-0.099	-0.112	-0.126	-0.139	-0.151	-0.162	-0.172	-0.182	-0.190	-0.199	-0.206	-0.211	-0.218	-0.224	-0.228	-0.231	-0.235	-0.239	-0.241	-0.242	-0.245	-0.245	-0.246	-0.246	-0.248	-0.248	-0.248	-0.249	-0.248	-0.248	-0.246	-0.246	-0.245	-0.244	-0.245	-0.244	-0.244	-0.244	-0.244	-0.245	-0.244	-0.245	-0.246	-0.245	-0.246	-0.248	-0.250	-0.251	-0.252	-0.254	-0.256	-0.259	-0.260	-0.262	-0.265	-0.268	-0.270	-0.272	-0.275	-0.278	-0.280	-0.284	-0.286	-0.289	-0.291	-0.294	-0.295	-0.299	-0.300	-0.301	-0.302	-0.305	-0.305	-0.306	-0.306	-0.306	-0.306	-0.306	-0.305	-0.304	-0.302	-0.301	-0.298	-0.295	-0.294	-0.290	-0.286	-0.282	-0.279	-0.275	-0.271	-0.266	-0.260	-0.255	-0.249	-0.244	-0.236	-0.231	-0.224	-0.216	-0.210	-0.202	-0.195	-0.189	-0.181	-0.172	-0.166	-0.158	-0.150	-0.142	-0.135	-0.126	-0.120	-0.112	-0.105	-0.096	-0.089	-0.081	-0.076	-0.069	-0.061	-0.054	-0.048	-0.041	-0.035	-0.028	-0.022	-0.016	-0.011	-0.005	0.000	0.005	0.010	0.015	0.019	0.024	0.028	0.031	0.035	0.039	0.042	0.045	0.048	0.050	0.052	0.055	0.058	0.059	0.061	0.062	0.064	0.065	0.068	0.068	0.069	0.069	0.070	0.071	0.071	0.072	0.072	0.072	0.072	0.072	0.071	0.071	0.071	0.071	0.070	0.071	0.071	0.070	0.070	0.070	0.070	0.070	0.069	0.070	0.070	0.071	0.070	0.071	0.070	0.071	0.071	0.072	0.074	0.076	0.076	0.078	0.079	0.080	0.082	0.084	0.085	0.088	0.090	0.092	0.096	0.099	0.102	0.106	0.109	0.112	0.116	0.121	0.125	0.129	0.134	0.139	0.144	0.149	0.154	0.160	0.165	0.170	0.176	0.180	0.186	0.191	0.198	0.204	0.209	0.215	0.220	0.226	0.231	0.238	0.242	0.248	0.252	0.258	0.262	0.268	0.272	0.276	0.280	0.284	0.288	0.291	0.294	0.296	0.300	0.302	0.305	0.306	0.308	0.309	0.310	0.310	0.311	0.311	0.311	0.311	0.311	0.310	0.309	0.308	0.306	0.306	0.304	0.301	0.300	0.299	0.298	0.295	0.292	0.290	0.289	0.286	0.285	0.284	0.281	0.280	0.279	0.278	0.278	0.276	0.275	0.276	0.276	0.278	0.279	0.280	0.282	0.284	0.288	0.290	0.294	0.298	0.302	0.309	0.315	0.320	0.328	0.334	0.341	0.350	0.359	0.369	0.378	0.388	0.400	0.410	0.422	0.434	0.448	0.460	0.472	0.488	0.501	0.516	0.530	0.545	0.560	0.576	0.591	0.606	0.621	0.636	0.652	0.669	0.682	0.699	0.712	0.726	0.740	0.755	0.769	0.781	0.794	0.805	0.816	0.828	0.838	0.846	0.856	0.864	0.871	0.876	0.882	0.888	0.891	0.894	0.896	0.896	0.896	0.896	0.894	0.891	0.888	0.882	0.876	0.870	0.862	0.854	0.845	0.835	0.825	0.812	0.801	0.788	0.775	0.760	0.746	0.731	0.716	0.700	0.685	0.669	0.651	0.635	0.619	0.601	0.586	0.570	0.554	0.538	0.522	0.506	0.491	0.476	0.462	0.450	0.438	0.425	0.414	0.404	0.394	0.384	0.376	0.369	0.362	0.356	0.352	0.349	0.346	0.344	0.342	0.342	0.344	0.345	0.348	0.351	0.356	0.361	0.368	0.375	0.382	0.390	0.399	0.409	0.420	0.430	0.442	0.454	0.466	0.479	0.492	0.505	0.520	0.534	0.548	0.561	0.575	0.590	0.604	0.619	0.632	0.646	0.660	0.674	0.686	0.699	0.711	0.724	0.735	0.746	0.758	0.768	0.778	0.785	0.795	0.802	0.810	0.816	0.822	0.828	0.832	0.836	0.840	0.842	0.844	0.846	0.848	0.848	0.848	0.846	0.844	0.841	0.839	0.836	0.832	0.828	0.822	0.818	0.812	0.806	0.801	0.794	0.786	0.779	0.771	0.764	0.756	0.748	0.740	0.730	0.722	0.714	0.705	0.698	0.689	0.680	0.671	0.664	0.656	0.649	0.641	0.634	0.626	0.620	0.614	0.608	0.602	0.596	0.591	0.586	0.582	0.580	0.578	0.575	0.572	0.571	0.570	0.569	0.570	0.569	0.570	0.571	0.574	0.578	0.579	0.582	0.588	0.592	0.598	0.604	0.609	0.615	0.622	0.630	0.636	0.645	0.652	0.661	0.669	0.679	0.688	0.696	0.705	0.712	0.722	0.731	0.739	0.749	0.756	0.765	0.772	0.780	0.788	0.794	0.800	0.805	0.811	0.815	0.820	0.822	0.825	0.826	0.828	0.828	0.828	0.825	0.822	0.820	0.816	0.811	0.804	0.798	0.789	0.780	0.770	0.759	0.748	0.734	0.720	0.705	0.690	0.674	0.655	0.638	0.619	0.599	0.580	0.559	0.538	0.516	0.494	0.470	0.445	0.421	0.398	0.374	0.349	0.325	0.300	0.274	0.249	0.224	0.201	0.176	0.151	0.128	0.104	0.081	0.058	0.036	0.012	-0.009	-0.030	-0.050	-0.070	-0.088	-0.106	-0.125	-0.142	-0.159	-0.174	-0.190	-0.205	-0.218	-0.231	-0.244	-0.255	-0.265	-0.276	-0.285	-0.294	-0.301	-0.310	-0.316	-0.322	-0.328	-0.331	-0.336	-0.340	-0.342	-0.345	-0.348	-0.350	-0.351	-0.351	-0.352	-0.352	-0.352	-0.352	-0.352	-0.350	-0.350	-0.348	-0.346	-0.345	-0.344	-0.341	-0.340	-0.338	-0.335	-0.332	-0.331	-0.329	-0.328	-0.325	-0.322	-0.320	-0.319	-0.318	-0.316	-0.314	-0.312	-0.311	-0.310	-0.310	-0.309	-0.308	-0.308	-0.306	-0.306	-0.306	-0.306	-0.306	-0.308	-0.308	-0.306	-0.306	-0.309	-0.309	-0.309	-0.309	-0.310	-0.310	-0.311	-0.311	-0.312	-0.314	-0.314	-0.314	-0.314	-0.314	-0.314	-0.314	-0.314	-0.314	-0.312	-0.311	-0.310	-0.309	-0.308	-0.305	-0.302	-0.300	-0.298	-0.294	-0.289	-0.284	-0.281	-0.275	-0.269	-0.262	-0.256	-0.249	-0.242	-0.235	-0.226	-0.218	-0.208	-0.199	-0.188	-0.178	-0.165	-0.154	-0.141	-0.129	-0.115	-0.102	-0.088	-0.072	-0.058	-0.042	-0.026	-0.010	0.008	0.024	0.041	0.058	0.076	0.094	0.112	0.130	0.149	0.168	0.186	0.204	0.224	0.242	0.261	0.280	0.299	0.318	0.335	0.355	0.374	0.391	0.409	0.426	0.444	0.461	0.478	0.494	0.511	0.528	0.542	0.558	0.572	0.588	0.601	0.614	0.628	0.641	0.652	0.665	0.678	0.688	0.699	0.709	0.719	0.730	0.739	0.749	0.756	0.765	0.774	0.781	0.790	0.798	0.805	0.811	0.819	0.825	0.831	0.836	0.844	0.850	0.856	0.861	0.868	0.872	0.879	0.885	0.890	0.895	0.900	0.906	0.911	0.916	0.922	0.928	0.932	0.936	0.942	0.948	0.952	0.959	0.962	0.968	0.971	0.975	0.980	0.984	0.989	0.992	0.995	0.999	1.001	1.005	1.006	1.010	1.012	1.014	1.015	1.018	1.018	1.019	1.018	1.018	1.016	1.015	1.014	1.011	1.010	1.006	1.002	0.999	0.995	0.990	0.985	0.979	0.971	0.965	0.958	0.949	0.941	0.932	0.922	0.912	0.902	0.891	0.881	0.869	0.856	0.842	0.830	0.816	0.802	0.789	0.774	0.758	0.742	0.726	0.709	0.692	0.675	0.659	0.640	0.621	0.604	0.585	0.566	0.546	0.529	0.509	0.489	0.470	0.450	0.431	0.411	0.391	0.372	0.352	0.332	0.314	0.294	0.275	0.255	0.238	0.219	0.200	0.182	0.164	0.148	0.130	0.112	0.096	0.082	0.066	0.052	0.039	0.025	0.011	-0.001	-0.014	-0.025	-0.035	-0.045	-0.055	-0.062	-0.071	-0.079	-0.085	-0.091	-0.098	-0.102	-0.106	-0.110	-0.114	-0.115	-0.118	-0.118	-0.118	-0.118	-0.116	-0.115	-0.114	-0.111	-0.108	-0.104	-0.100	-0.096	-0.090	-0.086	-0.080	-0.075	-0.068	-0.061	-0.054	-0.048	-0.041	-0.034	-0.025	-0.018	-0.010	-0.002	0.005	0.011	0.020	0.028	0.035	0.041	0.049	0.056	0.062	0.069	0.075	0.080	0.085	0.090	0.095	0.100	0.105	0.109	0.112	0.116	0.118	0.120	0.122	0.124	0.124	0.125	0.126	0.125	0.125	0.125	0.124	0.122	0.121	0.119	0.116	0.114	0.112	0.109	0.106	0.104	0.100	0.099	0.096	0.091	0.088	0.085	0.081	0.079	0.075	0.072	0.070	0.069	0.066	0.064	0.062	0.061	0.060	0.059	0.060	0.059	0.060	0.061	0.062	0.065	0.068	0.071	0.074	0.078	0.084	0.089	0.094	0.100	0.106	0.114	0.122	0.131	0.140	0.150	0.160	0.170	0.182	0.195	0.206	0.220	0.234	0.248	0.262	0.276	0.292	0.308	0.322	0.340	0.356	0.374	0.390	0.408	0.425	0.442	0.460	0.478	0.495	0.512	0.530	0.549	0.566	0.582	0.600	0.618	0.634	0.650	0.666	0.681	0.696	0.711	0.726	0.739	0.751	0.764	0.776	0.788	0.798	0.808	0.818	0.826	0.834	0.841	0.848	0.852	0.858	0.861	0.865	0.868	0.869	0.871	0.871	0.870	0.870	0.868	0.865	0.861	0.858	0.854	0.849	0.842	0.838	0.831	0.824	0.816	0.809	0.800	0.791	0.784	0.774	0.765	0.755	0.745	0.736	0.726	0.718	0.708	0.699	0.689	0.679	0.670	0.661	0.652	0.644	0.636	0.628	0.620	0.612	0.606	0.601	0.595	0.589	0.584	0.579	0.574	0.570	0.565	0.564	0.560	0.559	0.556	0.555	0.554	0.552	0.552	0.554	0.555	0.555	0.556	0.558	0.560	0.561	0.564	0.566	0.570	0.572	0.576	0.579	0.582	0.585	0.589	0.592	0.595	0.599	0.602	0.605	0.608	0.610	0.612	0.615	0.618	0.619	0.620	0.620	0.621	0.621	0.621	0.620	0.620	0.618	0.616	0.612	0.610	0.606	0.602	0.598	0.592	0.585	0.580	0.574	0.565	0.556	0.548	0.539	0.528	0.519	0.506	0.495	0.482	0.470	0.456	0.442	0.428	0.414	0.398	0.382	0.366	0.350	0.332	0.315	0.296	0.278	0.260	0.241	0.224	0.204	0.185	0.165	0.145	0.126	0.106	0.086	0.068	0.048	0.029	0.008	-0.011	-0.030	-0.049	-0.068	-0.086	-0.104	-0.121	-0.138	-0.154	-0.171	-0.189	-0.204	-0.219	-0.235	-0.249	-0.262	-0.276	-0.289	-0.301	-0.312	-0.324	-0.334	-0.344	-0.354	-0.362	-0.371	-0.379	-0.385	-0.392	-0.399	-0.405	-0.410	-0.414	-0.419	-0.422	-0.426	-0.429	-0.431	-0.434	-0.436	-0.438	-0.439	-0.440	-0.441	-0.442	-0.441	-0.442	-0.442	-0.442	-0.442	-0.442	-0.442	-0.442	-0.442	-0.441	-0.442	-0.442	-0.442	-0.442	-0.444	-0.444	-0.445	-0.446	-0.446	-0.448	-0.450	-0.452	-0.454	-0.456	-0.459	-0.462	-0.464	-0.468	-0.470	-0.474	-0.478	-0.481	-0.485	-0.490	-0.492	-0.498	-0.501	-0.505	-0.509	-0.512	-0.518	-0.521	-0.526	-0.530	-0.534	-0.538	-0.541	-0.544	-0.548	-0.550	-0.551	-0.555	-0.556	-0.558	-0.559	-0.560	-0.560	-0.561	-0.560	-0.559	-0.558	-0.558	-0.555	-0.554	-0.550	-0.548	-0.542	-0.539	-0.535	-0.530	-0.526	-0.521	-0.515	-0.509	-0.502	-0.496	-0.490	-0.482	-0.476	-0.469	-0.461	-0.452	-0.445	-0.438	-0.430	-0.421	-0.412	-0.405	-0.396	-0.390	-0.381	-0.375	-0.366	-0.359	-0.352	-0.345	-0.339	-0.332	-0.326	-0.321	-0.315	-0.311	-0.306	-0.302	-0.299	-0.296	-0.292	-0.291	-0.289	-0.288	-0.288	-0.288	-0.288	-0.289	-0.290	-0.292	-0.295	-0.298	-0.302	-0.306	-0.311	-0.316	-0.322	-0.330	-0.336	-0.344	-0.351	-0.360	-0.370	-0.379	-0.389	-0.400	-0.409	-0.420	-0.432	-0.444	-0.455	-0.466	-0.479	-0.491	-0.504	-0.515	-0.529	-0.540	-0.554	-0.566	-0.579	-0.591	-0.604	-0.616	-0.628	-0.640	-0.651	-0.661	-0.672	-0.682	-0.692	-0.702	-0.712	-0.721	-0.729	-0.736	-0.744	-0.751	-0.759	-0.764	-0.769	-0.774	-0.778	-0.781	-0.785	-0.785	-0.788	-0.789	-0.791	-0.791	-0.790	-0.789	-0.788	-0.785	-0.782	-0.780	-0.776	-0.771	-0.768	-0.762	-0.758	-0.751	-0.745	-0.738	-0.731	-0.725	-0.719	-0.710	-0.702	-0.695	-0.688	-0.679	-0.671	-0.664	-0.655	-0.648	-0.639	-0.631	-0.624	-0.616	-0.609	-0.602	-0.594	-0.589	-0.581	-0.575	-0.570	-0.565	-0.560	-0.555	-0.551	-0.548	-0.545	-0.542	-0.539	-0.539	-0.538	-0.536	-0.536	-0.536	-0.538	-0.539	-0.541	-0.542	-0.546	-0.550	-0.554	-0.558	-0.562	-0.569	-0.574	-0.581	-0.586	-0.594	-0.601	-0.608	-0.615	-0.622	-0.631	-0.639	-0.646	-0.654	-0.662	-0.670	-0.679	-0.686	-0.695	-0.702	-0.709	-0.716	-0.722	-0.730	-0.735	-0.741	-0.746	-0.751	-0.755	-0.758	-0.760	-0.762	-0.765	-0.766	-0.766	-0.766	-0.765	-0.764	-0.761	-0.759	-0.755	-0.749	-0.744	-0.738	-0.732	-0.725	-0.718	-0.708	-0.699	-0.690	-0.680	-0.669	-0.658	-0.645	-0.632	-0.620	-0.608	-0.595	-0.581	-0.568	-0.554	-0.540	-0.528	-0.514	-0.499	-0.486	-0.471	-0.459	-0.446	-0.434	-0.421	-0.410	-0.399	-0.386	-0.378	-0.368	-0.358	-0.350	-0.342	-0.335	-0.330	-0.324	-0.319	-0.315	-0.314	-0.311	-0.311	-0.311	-0.311	-0.315	-0.319	-0.322	-0.328	-0.334	-0.341	-0.350	-0.360	-0.370	-0.382	-0.394	-0.408	-0.422	-0.438	-0.454	-0.471	-0.490	-0.507	-0.528	-0.548	-0.569	-0.590	-0.612	-0.635	-0.659	-0.682	-0.706	-0.731	-0.756	-0.781	-0.806	-0.834	-0.859	-0.885	-0.910	-0.938	-0.962	-0.989	-1.014	-1.039	-1.064	-1.088	-1.112	-1.136	-1.160	-1.181	-1.204	-1.225	-1.246	-1.266	-1.286	-1.305	-1.321	-1.339	-1.355	-1.370	-1.384	-1.396	-1.409	-1.420	-1.431	-1.440	-1.450	-1.458	-1.462	-1.469	-1.474	-1.476	-1.480	-1.481	-1.482	-1.482	-1.481	-1.480	-1.478	-1.475	-1.471	-1.466	-1.461	-1.456	-1.450	-1.442	-1.435	-1.428	-1.420	-1.411	-1.404	-1.394	-1.385	-1.376	-1.368	-1.358	-1.349	-1.340	-1.331	-1.322	-1.315	-1.308	-1.299	-1.291	-1.286	-1.280	-1.274	-1.269	-1.265	-1.260	-1.258	-1.255	-1.254	-1.252	-1.252	-1.252	-1.255	-1.256	-1.260	-1.264	-1.269	-1.275	-1.281	-1.290	-1.298	-1.309	-1.319	-1.329	-1.341	-1.354	-1.369	-1.382	-1.399	-1.415	-1.431	-1.449	-1.468	-1.485	-1.505	-1.526	-1.548	-1.569	-1.590	-1.612	-1.635	-1.659	-1.681	-1.705	-1.728	-1.752	-1.776	-1.800	-1.824	-1.849	-1.872	-1.896	-1.920	-1.942	-1.966	-1.990	-2.013	-2.034	-2.056	-2.078	-2.098	-2.118	-2.138	-2.158	-2.176	-2.194	-2.211	-2.228	-2.242	-2.256	-2.270	-2.284	-2.296	-2.308	-2.316	-2.326	-2.335	-2.341	-2.349	-2.354	-2.358	-2.361	-2.362	-2.364	-2.365	-2.365	-2.362	-2.360	-2.356	-2.352	-2.348	-2.341	-2.335	-2.328	-2.319	-2.310	-2.300	-2.290	-2.279	-2.268	-2.255	-2.242	-2.230	-2.216	-2.202	-2.189	-2.175	-2.161	-2.146	-2.132	-2.116	-2.102	-2.088	-2.074	-2.060	-2.045	-2.033	-2.019	-2.005	-1.992	-1.980	-1.969	-1.956	-1.946	-1.935	-1.925	-1.916	-1.908	-1.899	-1.891	-1.884	-1.878	-1.871	-1.866	-1.861	-1.858	-1.852	-1.850	-1.848	-1.846	-1.845	-1.845	-1.844	-1.844	-1.845	-1.845	-1.846	-1.848	-1.850	-1.851	-1.854	-1.858	-1.860	-1.862	-1.865	-1.869	-1.871	-1.874	-1.876	-1.880	-1.882	-1.884	-1.886	-1.889	-1.890	-1.891	-1.892	-1.894	-1.895	-1.895	-1.895	-1.895	-1.892	-1.891	-1.890	-1.886	-1.884	-1.880	-1.876	-1.871	-1.866	-1.861	-1.855	-1.849	-1.841	-1.834	-1.826	-1.818	-1.809	-1.800	-1.790	-1.781	-1.770	-1.759	-1.748	-1.738	-1.724	-1.712	-1.700	-1.689	-1.675	-1.662	-1.650	-1.636	-1.624	-1.609	-1.596	-1.584	-1.570	-1.558	-1.544	-1.530	-1.518	-1.504	-1.492	-1.480	-1.468	-1.455	-1.444	-1.431	-1.420	-1.410	-1.399	-1.390	-1.379	-1.370	-1.360	-1.352	-1.345	-1.336	-1.329	-1.321	-1.315	-1.309	-1.304	-1.300	-1.295	-1.290	-1.288	-1.282	-1.281	-1.278	-1.276	-1.275	-1.276	-1.276	-1.276	-1.278	-1.278	-1.280	-1.282	-1.285	-1.288	-1.291	-1.298	-1.301	-1.306	-1.312	-1.318	-1.324	-1.331	-1.338	-1.345	-1.352	-1.361	-1.370	-1.379	-1.389	-1.396	-1.406	-1.416	-1.428	-1.439	-1.450	-1.460	-1.472	-1.484	-1.495	-1.508	-1.520	-1.531	-1.545	-1.558	-1.570	-1.585	-1.598	-1.611	-1.625	-1.639	-1.652	-1.668	-1.681	-1.696	-1.710	-1.726	-1.740	-1.756	-1.771	-1.788	-1.802	-1.818	-1.835	-1.850	-1.868	-1.884	-1.901	-1.918	-1.936	-1.954	-1.971	-1.989	-2.007	-2.026	-2.045	-2.064	-2.082	-2.101	-2.121	-2.141	-2.161	-2.181	-2.204	-2.224	-2.245	-2.268	-2.289	-2.310	-2.332	-2.355	-2.376	-2.400	-2.421	-2.445	-2.468	-2.490	-2.514	-2.536	-2.560	-2.584	-2.605	-2.629	-2.651	-2.674	-2.696	-2.718	-2.740	-2.761	-2.785	-2.806	-2.828	-2.846	-2.868	-2.888	-2.906	-2.925	-2.944	-2.961	-2.978	-2.995	-3.011	-3.028	-3.041	-3.055	-3.069	-3.082	-3.095	-3.106	-3.118	-3.128	-3.136	-3.145	-3.154	-3.161	-3.168	-3.174	-3.179	-3.185	-3.188	-3.192	-3.194	-3.196	-3.198	-3.199	-3.199	-3.199	-3.199	-3.196	-3.195	-3.191	-3.188	-3.185	-3.181	-3.176	-3.171	-3.166	-3.160	-3.155	-3.149	-3.142	-3.135	-3.129	-3.121	-3.114	-3.108	-3.099	-3.091	-3.084	-3.076	-3.068	-3.060	-3.052	-3.044	-3.038	-3.029	-3.021	-3.015	-3.008	-3.000	-2.992	-2.986	-2.980	-2.974	-2.968	-2.960	-2.955	-2.950	-2.945	-2.941	-2.936	-2.932	-2.928	-2.925	-2.921	-2.919	-2.916	-2.915	-2.914	-2.910	-2.910	-2.909	-2.909	-2.909	-2.908	-2.908	-2.909	-2.908	-2.909	-2.909	-2.910	-2.911	-2.912	-2.912	-2.915	-2.916	-2.918	-2.919	-2.920	-2.921	-2.921	-2.922	-2.922	-2.922	-2.922	-2.922	-2.921	-2.920	-2.919	-2.918	-2.915	-2.912	-2.910	-2.906	-2.901	-2.895	-2.891	-2.884	-2.878	-2.870	-2.861	-2.852	-2.842	-2.832	-2.821	-2.810	-2.798	-2.784	-2.770	-2.755	-2.739	-2.722	-2.706	-2.688	-2.669	-2.650	-2.631	-2.610	-2.589	-2.568	-2.545	-2.521	-2.499	-2.475	-2.451	-2.426	-2.401	-2.376	-2.350	-2.324	-2.299	-2.272	-2.246	-2.220	-2.194	-2.169	-2.141	-2.116	-2.091	-2.066	-2.041	-2.018	-1.992	-1.970	-1.948	-1.925	-1.904	-1.884	-1.864	-1.845	-1.825	-1.809	-1.792	-1.778	-1.764	-1.751	-1.739	-1.729	-1.718	-1.709	-1.702	-1.696	-1.691	-1.688	-1.685	-1.684	-1.684	-1.684	-1.686	-1.690	-1.694	-1.700	-1.705	-1.714	-1.721	-1.730	-1.740	-1.750	-1.762	-1.775	-1.789	-1.802	-1.816	-1.830	-1.845	-1.860	-1.876	-1.891	-1.908	-1.922	-1.939	-1.954	-1.970	-1.985	-1.999	-2.014	-2.027	-2.041	-2.055	-2.066	-2.078	-2.089	-2.099	-2.108	-2.116	-2.124	-2.130	-2.138	-2.141	-2.146	-2.149	-2.149	-2.151	-2.150	-2.149	-2.145	-2.142	-2.138	-2.132	-2.126	-2.119	-2.110	-2.101	-2.091	-2.079	-2.068	-2.054	-2.041	-2.027	-2.013	-1.996	-1.981	-1.966	-1.949	-1.931	-1.915	-1.898	-1.879	-1.861	-1.842	-1.824	-1.806	-1.788	-1.770	-1.752	-1.735	-1.719	-1.702	-1.685	-1.669	-1.654	-1.639	-1.625	-1.611	-1.599	-1.588	-1.575	-1.565	-1.554	-1.545	-1.536	-1.529	-1.522	-1.518	-1.511	-1.509	-1.505	-1.504	-1.501	-1.502	-1.502	-1.504	-1.505	-1.510	-1.512	-1.518	-1.522	-1.529	-1.535	-1.542	-1.550	-1.559	-1.569	-1.579	-1.589	-1.599	-1.610	-1.621	-1.632	-1.645	-1.656	-1.669	-1.681	-1.694	-1.705	-1.718	-1.729	-1.741	-1.752	-1.764	-1.774	-1.785	-1.796	-1.806	-1.815	-1.824	-1.831	-1.839	-1.846	-1.854	-1.859	-1.864	-1.869	-1.872	-1.875	-1.876	-1.878	-1.878	-1.878	-1.876	-1.874	-1.870	-1.866	-1.861	-1.855	-1.849	-1.841	-1.831	-1.824	-1.814	-1.801	-1.791	-1.779	-1.765	-1.751	-1.738	-1.721	-1.706	-1.690	-1.672	-1.656	-1.638	-1.620	-1.602	-1.584	-1.565	-1.546	-1.525	-1.506	-1.486	-1.468	-1.446	-1.428	-1.409	-1.389	-1.370	-1.351	-1.332	-1.314	-1.296	-1.278	-1.260	-1.244	-1.229	-1.211	-1.196	-1.182	-1.169	-1.156	-1.142	-1.130	-1.120	-1.109	-1.100	-1.091	-1.082	-1.074	-1.068	-1.061	-1.056	-1.052	-1.049	-1.045	-1.044	-1.041	-1.041	-1.041	-1.042	-1.044	-1.046	-1.049	-1.051	-1.056	-1.060	-1.065	-1.070	-1.076	-1.082	-1.089	-1.096	-1.104	-1.111	-1.119	-1.126	-1.135	-1.142	-1.150	-1.159	-1.168	-1.175	-1.182	-1.189	-1.196	-1.204	-1.210	-1.216	-1.222	-1.228	-1.232	-1.236	-1.240	-1.244	-1.246	-1.249	-1.249	-1.249	-1.249	-1.248	-1.245	-1.242	-1.240	-1.236	-1.230	-1.225	-1.219	-1.210	-1.202	-1.194	-1.182	-1.172	-1.161	-1.149	-1.136	-1.124	-1.109	-1.094	-1.079	-1.064	-1.046	-1.030	-1.012	-0.995	-0.976	-0.959	-0.940	-0.921	-0.902	-0.884	-0.864	-0.845	-0.828	-0.809	-0.790	-0.771	-0.754	-0.735	-0.718	-0.701	-0.684	-0.669	-0.652	-0.638	-0.622	-0.609	-0.595	-0.582	-0.571	-0.560	-0.550	-0.540	-0.531	-0.524	-0.516	-0.510	-0.505	-0.500	-0.498	-0.495	-0.492	-0.491	-0.491	-0.492	-0.495	-0.498	-0.500	-0.505	-0.510	-0.515	-0.522	-0.530	-0.538	-0.548	-0.556	-0.565	-0.576	-0.588	-0.599	-0.611	-0.624	-0.636	-0.649	-0.662	-0.675	-0.690	-0.704	-0.719	-0.732	-0.748	-0.762	-0.778	-0.791	-0.808	-0.821	-0.836	-0.851	-0.866	-0.880	-0.894	-0.908	-0.921	-0.935	-0.946	-0.960	-0.972	-0.984	-0.995	-1.008	-1.018	-1.029	-1.039	-1.049	-1.058	-1.066	-1.076	-1.085	-1.092	-1.100	-1.109	-1.115	-1.122	-1.129	-1.136	-1.141	-1.148	-1.152	-1.159	-1.164	-1.170	-1.174	-1.179	-1.184	-1.189	-1.192	-1.198	-1.201	-1.206	-1.210	-1.215	-1.220	-1.225	-1.229	-1.234	-1.239	-1.244	-1.250	-1.254	-1.260	-1.265	-1.270	-1.276	-1.281	-1.286	-1.292	-1.300	-1.305	-1.311	-1.318	-1.324	-1.330	-1.336	-1.342	-1.349	-1.355	-1.361	-1.368	-1.375	-1.380	-1.388	-1.392	-1.399	-1.404	-1.409	-1.415	-1.420	-1.425	-1.429	-1.434	-1.438	-1.441	-1.445	-1.448	-1.450	-1.452	-1.455	-1.455	-1.458	-1.459	-1.459	-1.459	-1.458	-1.456	-1.456	-1.455	-1.452	-1.451	-1.449	-1.445	-1.441	-1.438	-1.432	-1.429	-1.425	-1.419	-1.414	-1.406	-1.401	-1.394	-1.386	-1.380	-1.371	-1.365	-1.356	-1.349	-1.340	-1.331	-1.322	-1.314	-1.305	-1.296	-1.286	-1.278	-1.268	-1.259	-1.250	-1.240	-1.230	-1.221	-1.212	-1.201	-1.192	-1.184	-1.175	-1.166	-1.158	-1.149	-1.140	-1.131	-1.124	-1.116	-1.109	-1.101	-1.094	-1.086	-1.079	-1.072	-1.066	-1.061	-1.055	-1.050	-1.044	-1.040	-1.035	-1.030	-1.026	-1.022	-1.019	-1.014	-1.011	-1.008	-1.005	-1.002	-0.999	-0.998	-0.995	-0.992	-0.990	-0.989	-0.986	-0.984	-0.982	-0.980	-0.979	-0.976	-0.974	-0.972	-0.970	-0.968	-0.966	-0.962	-0.960	-0.956	-0.954	-0.950	-0.948	-0.942	-0.939	-0.934	-0.929	-0.924	-0.918	-0.912	-0.905	-0.900	-0.891	-0.884	-0.876	-0.868	-0.860	-0.851	-0.841	-0.832	-0.821	-0.811	-0.800	-0.789	-0.776	-0.765	-0.752	-0.740	-0.726	-0.712	-0.699	-0.686	-0.671	-0.656	-0.641	-0.628	-0.612	-0.596	-0.581	-0.566	-0.551	-0.535	-0.520	-0.504	-0.489	-0.474	-0.458	-0.444	-0.428	-0.412	-0.399	-0.385	-0.370	-0.356	-0.344	-0.330	-0.318	-0.305	-0.295	-0.284	-0.272	-0.264	-0.254	-0.246	-0.238	-0.231	-0.224	-0.219	-0.214	-0.210	-0.208	-0.204	-0.202	-0.201	-0.201	-0.202	-0.205	-0.208	-0.211	-0.216	-0.221	-0.228	-0.235	-0.242	-0.251	-0.261	-0.271	-0.282	-0.295	-0.308	-0.320	-0.335	-0.350	-0.366	-0.382	-0.399	-0.416	-0.432	-0.451	-0.470	-0.489	-0.507	-0.526	-0.546	-0.566	-0.585	-0.605	-0.625	-0.644	-0.664	-0.682	-0.701	-0.720	-0.739	-0.756	-0.774	-0.791	-0.808	-0.824	-0.839	-0.854	-0.869	-0.881	-0.895	-0.906	-0.918	-0.929	-0.938	-0.946	-0.954	-0.961	-0.968	-0.971	-0.976	-0.980	-0.982	-0.984	-0.985	-0.984	-0.984	-0.981	-0.979	-0.976	-0.972	-0.968	-0.962	-0.958	-0.951	-0.945	-0.938	-0.929	-0.922	-0.914	-0.905	-0.896	-0.888	-0.878	-0.869	-0.860	-0.850	-0.841	-0.831	-0.822	-0.815	-0.806	-0.798	-0.790	-0.782	-0.778	-0.770	-0.765	-0.760	-0.756	-0.751	-0.748	-0.745	-0.744	-0.741	-0.741	-0.741	-0.742	-0.744	-0.745	-0.749	-0.752	-0.758	-0.761	-0.769	-0.774	-0.781	-0.789	-0.798	-0.805	-0.814	-0.824	-0.835	-0.846	-0.856	-0.869	-0.880	-0.891	-0.904	-0.916	-0.929	-0.942	-0.955	-0.966	-0.980	-0.992	-1.005	-1.018	-1.029	-1.041	-1.052	-1.064	-1.075	-1.085	-1.095	-1.104	-1.114	-1.121	-1.129	-1.136	-1.142	-1.150	-1.155	-1.160	-1.164	-1.166	-1.170	-1.171	-1.172	-1.171	-1.171	-1.170	-1.168	-1.166	-1.161	-1.158	-1.152	-1.146	-1.140	-1.132	-1.125	-1.116	-1.108	-1.098	-1.088	-1.078	-1.066	-1.056	-1.044	-1.032	-1.020	-1.008	-0.994	-0.981	-0.969	-0.956	-0.944	-0.930	-0.918	-0.904	-0.891	-0.880	-0.866	-0.855	-0.844	-0.834	-0.822	-0.812	-0.804	-0.795	-0.786	-0.779	-0.772	-0.766	-0.761	-0.756	-0.754	-0.749	-0.748	-0.746	-0.745	-0.745	-0.748	-0.749	-0.752	-0.756	-0.760	-0.766	-0.772	-0.780	-0.788	-0.796	-0.806	-0.816	-0.829	-0.839	-0.852	-0.866	-0.880	-0.894	-0.910	-0.925	-0.941	-0.959	-0.976	-0.994	-1.011	-1.030	-1.049	-1.068	-1.086	-1.106	-1.125	-1.145	-1.164	-1.185	-1.205	-1.224	-1.244	-1.264	-1.282	-1.301	-1.320	-1.340	-1.359	-1.376	-1.394	-1.412	-1.430	-1.446	-1.462	-1.479	-1.495	-1.510	-1.524	-1.538	-1.551	-1.564	-1.576	-1.588	-1.599	-1.610	-1.619	-1.628	-1.635	-1.644	-1.650	-1.656	-1.662	-1.668	-1.672	-1.675	-1.679	-1.681	-1.682	-1.684	-1.685	-1.684	-1.684	-1.681	-1.679	-1.676	-1.672	-1.669	-1.665	-1.659	-1.654	-1.648	-1.641	-1.635	-1.628	-1.621	-1.612	-1.605	-1.595	-1.586	-1.579	-1.569	-1.559	-1.550	-1.540	-1.531	-1.520	-1.510	-1.501	-1.490	-1.481	-1.471	-1.461	-1.451	-1.442	-1.434	-1.424	-1.415	-1.406	-1.398	-1.389	-1.380	-1.371	-1.364	-1.356	-1.349	-1.341	-1.335	-1.328	-1.321	-1.315	-1.309	-1.302	-1.296	-1.290	-1.285	-1.279	-1.274	-1.268	-1.264	-1.258	-1.251	-1.246	-1.242	-1.235	-1.230	-1.225	-1.220	-1.214	-1.208	-1.201	-1.195	-1.189	-1.182	-1.175	-1.168	-1.160	-1.152	-1.145	-1.135	-1.128	-1.119	-1.108	-1.099	-1.088	-1.078	-1.068	-1.055	-1.044	-1.031	-1.019	-1.008	-0.994	-0.980	-0.968	-0.954	-0.939	-0.925	-0.911	-0.896	-0.881	-0.865	-0.850	-0.835	-0.820	-0.805	-0.789	-0.774	-0.759	-0.742	-0.728	-0.711	-0.698	-0.682	-0.669	-0.654	-0.640	-0.626	-0.614	-0.600	-0.588	-0.575	-0.565	-0.552	-0.542	-0.531	-0.522	-0.514	-0.506	-0.499	-0.490	-0.484	-0.479	-0.474	-0.469	-0.464	-0.461	-0.458	-0.456	-0.454	-0.452	-0.451	-0.451	-0.452	-0.454	-0.455	-0.456	-0.459	-0.461	-0.464	-0.468	-0.470	-0.475	-0.479	-0.484	-0.488	-0.491	-0.496	-0.501	-0.505	-0.510	-0.515	-0.519	-0.522	-0.528	-0.530	-0.534	-0.536	-0.539	-0.541	-0.544	-0.545	-0.545	-0.545	-0.544	-0.542	-0.541	-0.540	-0.538	-0.534	-0.529	-0.525	-0.519	-0.512	-0.506	-0.499	-0.490	-0.480	-0.471	-0.460	-0.449	-0.438	-0.424	-0.411	-0.398	-0.384	-0.369	-0.351	-0.336	-0.320	-0.302	-0.285	-0.268	-0.249	-0.230	-0.212	-0.192	-0.174	-0.154	-0.135	-0.115	-0.096	-0.076	-0.059	-0.039	-0.020	-0.001	0.018	0.035	0.052	0.070	0.086	0.101	0.118	0.132	0.148	0.160	0.172	0.185	0.196	0.206	0.218	0.226	0.234	0.241	0.246	0.252	0.256	0.259	0.262	0.264	0.265	0.265	0.262	0.260	0.259	0.255	0.250	0.244	0.239	0.231	0.224	0.215	0.205	0.195	0.185	0.174	0.162	0.151	0.139	0.126	0.115	0.101	0.088	0.074	0.060	0.048	0.032	0.019	0.005	-0.008	-0.021	-0.034	-0.048	-0.059	-0.071	-0.084	-0.095	-0.105	-0.116	-0.128	-0.136	-0.146	-0.154	-0.162	-0.170	-0.175	-0.181	-0.186	-0.191	-0.195	-0.199	-0.201	-0.201	-0.204	-0.204	-0.202	-0.202	-0.200	-0.199	-0.196	-0.192	-0.188	-0.184	-0.179	-0.174	-0.168	-0.161	-0.155	-0.149	-0.140	-0.132	-0.126	-0.119	-0.110	-0.101	-0.094	-0.086	-0.079	-0.070	-0.062	-0.055	-0.049	-0.042	-0.036	-0.030	-0.024	-0.019	-0.015	-0.010	-0.006	-0.004	-0.001	-0.001	0.001	0.000	0.000	-0.002	-0.004	-0.008	-0.011	-0.018	-0.022	-0.029	-0.036	-0.045	-0.052	-0.062	-0.074	-0.085	-0.098	-0.110	-0.124	-0.138	-0.151	-0.166	-0.182	-0.199	-0.216	-0.232	-0.250	-0.268	-0.286	-0.304	-0.324	-0.341	-0.359	-0.379	-0.396	-0.414	-0.434	-0.451	-0.469	-0.485	-0.501	-0.518	-0.534	-0.549	-0.562	-0.578	-0.590	-0.602	-0.614	-0.624	-0.634	-0.642	-0.650	-0.659	-0.664	-0.669	-0.672	-0.675	-0.678	-0.678	-0.678	-0.676	-0.674	-0.669	-0.665	-0.658	-0.651	-0.644	-0.634	-0.624	-0.614	-0.601	-0.588	-0.575	-0.560	-0.545	-0.529	-0.512	-0.495	-0.478	-0.459	-0.439	-0.419	-0.400	-0.380	-0.360	-0.339	-0.318	-0.298	-0.275	-0.255	-0.235	-0.212	-0.192	-0.172	-0.152	-0.134	-0.114	-0.096	-0.078	-0.060	-0.044	-0.029	-0.014	0.001	0.015	0.028	0.039	0.051	0.060	0.069	0.078	0.085	0.090	0.095	0.100	0.102	0.105	0.105	0.105	0.104	0.102	0.099	0.095	0.091	0.085	0.079	0.072	0.065	0.055	0.046	0.036	0.026	0.015	0.005	-0.008	-0.019	-0.031	-0.042	-0.055	-0.068	-0.080	-0.091	-0.104	-0.116	-0.128	-0.139	-0.150	-0.159	-0.170	-0.179	-0.189	-0.195	-0.204	-0.211	-0.216	-0.222	-0.226	-0.230	-0.234	-0.235	-0.235	-0.235	-0.234	-0.232	-0.230	-0.225	-0.220	-0.215	-0.209	-0.200	-0.191	-0.181	-0.171	-0.160	-0.149	-0.135	-0.121	-0.108	-0.091	-0.076	-0.059	-0.041	-0.025	-0.008	0.011	0.030	0.050	0.069	0.089	0.109	0.129	0.149	0.169	0.188	0.208	0.228	0.246	0.265	0.284	0.302	0.321	0.339	0.356	0.372	0.388	0.404	0.418	0.432	0.446	0.458	0.471	0.481	0.492	0.501	0.509	0.516	0.524	0.531	0.536	0.541	0.544	0.546	0.548	0.549	0.550	0.549	0.548	0.545	0.542	0.539	0.534	0.529	0.522	0.516	0.509	0.501	0.494	0.484	0.475	0.466	0.455	0.445	0.434	0.422	0.412	0.401	0.389	0.378	0.365	0.354	0.342	0.330	0.319	0.308	0.296	0.285	0.275	0.265	0.254	0.244	0.234	0.224	0.216	0.206	0.199	0.191	0.184	0.178	0.171	0.166	0.162	0.158	0.152	0.150	0.149	0.146	0.144	0.142	0.144	0.144	0.144	0.146	0.146	0.150	0.152	0.155	0.159	0.162	0.166	0.171	0.176	0.181	0.188	0.192	0.199	0.204	0.211	0.218	0.222	0.229	0.235	0.240	0.246	0.252	0.259	0.264	0.269	0.274	0.278	0.282	0.286	0.289	0.292	0.295	0.296	0.299	0.299	0.300	0.300	0.299	0.299	0.296	0.294	0.291	0.288	0.284	0.279	0.275	0.269	0.262	0.256	0.249	0.242	0.235	0.226	0.216	0.206	0.198	0.188	0.176	0.166	0.155	0.144	0.132	0.121	0.110	0.098	0.085	0.072	0.061	0.050	0.038	0.026	0.015	0.004	-0.008	-0.019	-0.030	-0.040	-0.049	-0.058	-0.068	-0.076	-0.085	-0.092	-0.100	-0.106	-0.112	-0.118	-0.122	-0.128	-0.131	-0.134	-0.135	-0.136	-0.138	-0.139	-0.138	-0.136	-0.135	-0.132	-0.129	-0.124	-0.120	-0.114	-0.109	-0.101	-0.094	-0.086	-0.078	-0.069	-0.060	-0.049	-0.039	-0.029	-0.018	-0.005	0.006	0.018	0.030	0.044	0.056	0.069	0.081	0.094	0.106	0.119	0.130	0.142	0.154	0.165	0.178	0.188	0.198	0.209	0.218	0.226	0.235	0.241	0.249	0.255	0.261	0.265	0.270	0.274	0.276	0.278	0.280	0.281	0.280	0.280	0.279	0.276	0.272	0.270	0.265	0.261	0.255	0.250	0.242	0.235	0.226	0.219	0.211	0.201	0.191	0.181	0.171	0.161	0.151	0.140	0.130	0.119	0.109	0.098	0.085	0.075	0.064	0.054	0.042	0.032	0.021	0.011	0.001	-0.008	-0.018	-0.026	-0.036	-0.044	-0.052	-0.061	-0.068	-0.076	-0.082	-0.089	-0.095	-0.101	-0.106	-0.111	-0.116	-0.120	-0.125	-0.129	-0.132	-0.136	-0.139	-0.141	-0.144	-0.145	-0.149	-0.150	-0.151	-0.154	-0.154	-0.156	-0.156	-0.158	-0.159	-0.160	-0.159	-0.160	-0.161	-0.161	-0.162	-0.161	-0.162	-0.164	-0.164	-0.164	-0.165	-0.166	-0.168	-0.169	-0.170	-0.170	-0.171	-0.174	-0.175	-0.176	-0.179	-0.181	-0.182	-0.186	-0.189	-0.191	-0.194	-0.198	-0.201	-0.205	-0.209	-0.214	-0.218	-0.221	-0.226	-0.231	-0.236	-0.240	-0.245	-0.251	-0.256	-0.261	-0.268	-0.272	-0.280	-0.286	-0.291	-0.298	-0.304	-0.309	-0.316	-0.321	-0.328	-0.334	-0.339	-0.345	-0.350	-0.355	-0.361	-0.366	-0.370	-0.375	-0.379	-0.384	-0.386	-0.390	-0.394	-0.396	-0.399	-0.400	-0.402	-0.404	-0.404	-0.405	-0.405	-0.405	-0.405	-0.404	-0.402	-0.400	-0.398	-0.395	-0.392	-0.389	-0.385	-0.381	-0.376	-0.371	-0.366	-0.361	-0.355	-0.349	-0.344	-0.338	-0.331	-0.324	-0.318	-0.311	-0.305	-0.298	-0.291	-0.284	-0.278	-0.271	-0.265	-0.260	-0.254	-0.249	-0.244	-0.239	-0.235	-0.232	-0.229	-0.226	-0.224	-0.222	-0.222	-0.222	-0.224	-0.224	-0.226	-0.230	-0.232	-0.239	-0.244	-0.250	-0.258	-0.266	-0.275	-0.285	-0.296	-0.308	-0.320	-0.334	-0.348	-0.362	-0.379	-0.395	-0.414	-0.431	-0.451	-0.470	-0.491	-0.512	-0.532	-0.556	-0.578	-0.601	-0.625	-0.650	-0.675	-0.700	-0.725	-0.750	-0.775	-0.800	-0.826	-0.852	-0.878	-0.904	-0.929	-0.954	-0.979	-1.004	-1.029	-1.051	-1.075	-1.098	-1.121	-1.141	-1.162	-1.184	-1.204	-1.221	-1.240	-1.259	-1.275	-1.290	-1.306	-1.320	-1.335	-1.346	-1.359	-1.369	-1.379	-1.388	-1.396	-1.402	-1.409	-1.414	-1.418	-1.421	-1.424	-1.425	-1.426	-1.426	-1.426	-1.424	-1.422	-1.419	-1.416	-1.411	-1.406	-1.401	-1.395	-1.389	-1.382	-1.374	-1.366	-1.359	-1.350	-1.342	-1.332	-1.324	-1.315	-1.305	-1.295	-1.286	-1.276	-1.268	-1.259	-1.250	-1.240	-1.231	-1.224	-1.215	-1.208	-1.199	-1.191	-1.184	-1.178	-1.171	-1.166	-1.160	-1.155	-1.151	-1.146	-1.144	-1.141	-1.138	-1.136	-1.134	-1.134	-1.132	-1.132	-1.132	-1.132	-1.134	-1.136	-1.138	-1.140	-1.142	-1.145	-1.150	-1.152	-1.156	-1.160	-1.165	-1.169	-1.172	-1.179	-1.182	-1.186	-1.192	-1.196	-1.200	-1.204	-1.208	-1.211	-1.215	-1.219	-1.222	-1.225	-1.226	-1.229	-1.229	-1.230	-1.230	-1.229	-1.229	-1.228	-1.226	-1.224	-1.220	-1.216	-1.211	-1.206	-1.200	-1.192	-1.185	-1.176	-1.168	-1.158	-1.146	-1.135	-1.124	-1.110	-1.096	-1.081	-1.066	-1.050	-1.034	-1.018	-0.999	-0.980	-0.960	-0.940	-0.920	-0.900	-0.878	-0.855	-0.832	-0.810	-0.788	-0.762	-0.740	-0.715	-0.691	-0.666	-0.641	-0.616	-0.590	-0.566	-0.541	-0.515	-0.491	-0.465	-0.441	-0.415	-0.391	-0.366	-0.344	-0.320	-0.298	-0.274	-0.251	-0.230	-0.209	-0.188	-0.168	-0.148	-0.130	-0.111	-0.094	-0.076	-0.061	-0.044	-0.031	-0.016	-0.004	0.009	0.020	0.031	0.041	0.050	0.059	0.066	0.072	0.078	0.082	0.088	0.091	0.094	0.095	0.096	0.098	0.096	0.095	0.094	0.090	0.086	0.082	0.079	0.074	0.068	0.061	0.055	0.048	0.040	0.031	0.022	0.015	0.008	-0.002	-0.012	-0.022	-0.032	-0.042	-0.054	-0.064	-0.075	-0.085	-0.096	-0.106	-0.116	-0.126	-0.138	-0.148	-0.156	-0.166	-0.175	-0.185	-0.194	-0.202	-0.211	-0.219	-0.226	-0.234	-0.240	-0.248	-0.254	-0.260	-0.265	-0.270	-0.274	-0.279	-0.282	-0.286	-0.289	-0.292	-0.295	-0.298	-0.299	-0.300	-0.301	-0.302	-0.302	-0.302	-0.304	-0.304	-0.304	-0.302	-0.302	-0.301	-0.301	-0.300	-0.299	-0.298	-0.296	-0.296	-0.294	-0.294	-0.292	-0.291	-0.291	-0.290	-0.289	-0.289	-0.288	-0.289	-0.288	-0.288	-0.288	-0.288	-0.289	-0.289	-0.290	-0.291	-0.291	-0.294	-0.296	-0.299	-0.301	-0.302	-0.305	-0.309	-0.311	-0.316	-0.319	-0.322	-0.326	-0.331	-0.334	-0.339	-0.344	-0.349	-0.352	-0.358	-0.362	-0.368	-0.372	-0.378	-0.384	-0.389	-0.395	-0.400	-0.404	-0.409	-0.416	-0.421	-0.426	-0.431	-0.438	-0.444	-0.449	-0.452	-0.458	-0.464	-0.468	-0.472	-0.478	-0.481	-0.486	-0.491	-0.495	-0.498	-0.502	-0.506	-0.509	-0.511	-0.515	-0.518	-0.520	-0.522	-0.524	-0.526	-0.529	-0.529	-0.530	-0.531	-0.532	-0.532	-0.532	-0.532	-0.531	-0.531	-0.531	-0.531	-0.529	-0.529	-0.526	-0.526	-0.525	-0.522	-0.521	-0.518	-0.516	-0.515	-0.512	-0.510	-0.507	-0.505	-0.502	-0.501	-0.499	-0.496	-0.495	-0.491	-0.490	-0.488	-0.486	-0.485	-0.482	-0.481	-0.480	-0.479	-0.478	-0.476	-0.476	-0.476	-0.475	-0.475	-0.475	-0.475	-0.475	-0.476	-0.478	-0.478	-0.479	-0.480	-0.482	-0.482	-0.485	-0.486	-0.489	-0.490	-0.492	-0.495	-0.496	-0.500	-0.502	-0.504	-0.506	-0.509	-0.510	-0.512	-0.515	-0.518	-0.519	-0.521	-0.522	-0.524	-0.525	-0.526	-0.528	-0.529	-0.529	-0.529	-0.529	-0.528	-0.528	-0.526	-0.525	-0.524	-0.521	-0.518	-0.515	-0.512	-0.509	-0.504	-0.499	-0.495	-0.489	-0.484	-0.476	-0.470	-0.462	-0.455	-0.446	-0.439	-0.429	-0.420	-0.409	-0.400	-0.389	-0.378	-0.366	-0.354	-0.342	-0.330	-0.316	-0.304	-0.289	-0.276	-0.261	-0.248	-0.232	100.000	5.000	2.000	1.000	5.000	0.000	0.000	0.000	0.000	0.000	0.000	0.000	0.000	0.000	0.000	0.000	0.000	0.000	-1.815	-1.809	-1.801	-1.795	-1.789	-1.782	-1.776	-1.771	-1.766	-1.761	-1.756	-1.752	-1.750	-1.746	-1.744	-1.740	-1.738	-1.736	-1.734	-1.732	-1.730	-1.729	-1.728	-1.726	-1.726	-1.725	-1.725	-1.724	-1.724	-1.724	-1.725	-1.724	-1.724	-1.724	-1.724	-1.724	-1.722	-1.722	-1.721	-1.721	-1.721	-1.720	-1.719	-1.718	-1.716	-1.715	-1.712	-1.711	-1.708	-1.705	-1.702	-1.699	-1.695	-1.691	-1.686	-1.682	-1.678	-1.671	-1.668	-1.661	-1.655	-1.648	-1.641	-1.634	-1.626	-1.619	-1.611	-1.602	-1.595	-1.586	-1.578	-1.569	-1.559	-1.550	-1.541	-1.531	-1.521	-1.512	-1.502	-1.495	-1.485	-1.476	-1.466	-1.458	-1.449	-1.439	-1.431	-1.422	-1.416	-1.408	-1.400	-1.394	-1.388	-1.381	-1.376	-1.370	-1.366	-1.362	-1.359	-1.356	-1.352	-1.351	-1.349	-1.348	-1.349	-1.349	-1.350	-1.351	-1.354	-1.355	-1.359	-1.362	-1.368	-1.372	-1.376	-1.384	-1.391	-1.399	-1.406	-1.415	-1.422	-1.432	-1.442	-1.452	-1.462	-1.474	-1.485	-1.498	-1.509	-1.521	-1.534	-1.548	-1.561	-1.574	-1.588	-1.601	-1.616	-1.630	-1.645	-1.659	-1.672	-1.688	-1.702	-1.718	-1.731	-1.748	-1.762	-1.776	-1.791	-1.806	-1.820	-1.834	-1.848	-1.862	-1.876	-1.890	-1.902	-1.918	-1.930	-1.942	-1.955	-1.968	-1.980	-1.992	-2.004	-2.016	-2.026	-2.038	-2.050	-2.060	-2.069	-2.080	-2.089	-2.099	-2.108	-2.116	-2.125	-2.132	-2.141	-2.149	-2.156	-2.164	-2.171	-2.178	-2.184	-2.190	-2.196	-2.204	-2.209	-2.215	-2.220	-2.226	-2.231	-2.235	-2.241	-2.245	-2.250	-2.255	-2.259	-2.264	-2.269	-2.272	-2.278	-2.281	-2.285	-2.290	-2.294	-2.298	-2.302	-2.306	-2.311	-2.314	-2.319	-2.322	-2.326	-2.329	-2.334	-2.338	-2.340	-2.345	-2.349	-2.351	-2.355	-2.359	-2.361	-2.365	-2.368	-2.370	-2.372	-2.375	-2.376	-2.380	-2.381	-2.382	-2.384	-2.384	-2.385	-2.385	-2.385	-2.385	-2.385	-2.384	-2.382	-2.381	-2.378	-2.375	-2.374	-2.370	-2.368	-2.364	-2.359	-2.355	-2.350	-2.345	-2.340	-2.334	-2.329	-2.321	-2.315	-2.308	-2.301	-2.292	-2.285	-2.278	-2.269	-2.261	-2.252	-2.245	-2.235	-2.228	-2.218	-2.209	-2.200	-2.191	-2.184	-2.174	-2.166	-2.156	-2.148	-2.140	-2.132	-2.124	-2.116	-2.109	-2.102	-2.095	-2.089	-2.084	-2.078	-2.072	-2.068	-2.062	-2.059	-2.055	-2.052	-2.050	-2.049	-2.046	-2.045	-2.045	-2.045	-2.046	-2.047	-2.050	-2.052	-2.056	-2.060	-2.065	-2.070	-2.076	-2.081	-2.089	-2.096	-2.105	-2.112	-2.122	-2.132	-2.142	-2.152	-2.165	-2.175	-2.189	-2.200	-2.214	-2.228	-2.241	-2.255	-2.270	-2.285	-2.299	-2.314	-2.329	-2.345	-2.360	-2.375	-2.391	-2.406	-2.421	-2.436	-2.452	-2.468	-2.481	-2.496	-2.511	-2.525	-2.539	-2.551	-2.565	-2.576	-2.588	-2.601	-2.611	-2.622	-2.632	-2.642	-2.651	-2.660	-2.668	-2.674	-2.680	-2.686	-2.691	-2.696	-2.699	-2.704	-2.705	-2.708	-2.709	-2.709	-2.709	-2.708	-2.706	-2.706	-2.704	-2.700	-2.696	-2.692	-2.688	-2.684	-2.679	-2.672	-2.666	-2.660	-2.654	-2.646	-2.640	-2.631	-2.624	-2.616	-2.608	-2.600	-2.591	-2.584	-2.576	-2.568	-2.560	-2.551	-2.545	-2.536	-2.529	-2.522	-2.515	-2.508	-2.501	-2.495	-2.489	-2.482	-2.478	-2.472	-2.469	-2.464	-2.459	-2.456	-2.452	-2.450	-2.446	-2.444	-2.442	-2.441	-2.438	-2.438	-2.436	-2.435	-2.435	-2.434	-2.434	-2.434	-2.435	-2.435	-2.435	-2.436	-2.438	-2.438	-2.438	-2.439	-2.440	-2.440	-2.440	-2.440	-2.440	-2.440	-2.440	-2.439	-2.439	-2.438	-2.435	-2.434	-2.431	-2.430	-2.426	-2.424	-2.420	-2.415	-2.411	-2.405	-2.400	-2.395	-2.389	-2.381	-2.374	-2.366	-2.359	-2.349	-2.340	-2.329	-2.319	-2.308	-2.296	-2.282	-2.271	-2.258	-2.244	-2.229	-2.215	-2.200	-2.184	-2.169	-2.151	-2.135	-2.118	-2.099	-2.081	-2.062	-2.042	-2.025	-2.005	-1.984	-1.964	-1.944	-1.922	-1.902	-1.881	-1.860	-1.839	-1.816	-1.795	-1.774	-1.752	-1.731	-1.710	-1.688	-1.666	-1.645	-1.624	-1.602	-1.582	-1.561	-1.540	-1.521	-1.501	-1.481	-1.464	-1.445	-1.428	-1.410	-1.392	-1.376	-1.360	-1.345	-1.329	-1.316	-1.302	-1.289	-1.278	-1.265	-1.255	-1.245	-1.235	-1.226	-1.219	-1.211	-1.206	-1.201	-1.196	-1.194	-1.191	-1.189	-1.189	-1.188	-1.189	-1.191	-1.194	-1.196	-1.201	-1.206	-1.212	-1.219	-1.226	-1.235	-1.244	-1.254	-1.264	-1.275	-1.289	-1.301	-1.314	-1.328	-1.341	-1.358	-1.374	-1.390	-1.406	-1.422	-1.440	-1.459	-1.476	-1.495	-1.514	-1.532	-1.551	-1.570	-1.590	-1.609	-1.628	-1.648	-1.666	-1.685	-1.704	-1.722	-1.741	-1.759	-1.776	-1.795	-1.811	-1.829	-1.845	-1.860	-1.876	-1.891	-1.908	-1.921	-1.934	-1.948	-1.959	-1.972	-1.984	-1.995	-2.004	-2.015	-2.024	-2.034	-2.041	-2.049	-2.056	-2.062	-2.070	-2.075	-2.081	-2.085	-2.091	-2.095	-2.099	-2.102	-2.105	-2.108	-2.110	-2.112	-2.115	-2.118	-2.120	-2.121	-2.122	-2.125	-2.126	-2.128	-2.129	-2.130	-2.131	-2.132	-2.134	-2.135	-2.136	-2.138	-2.140	-2.141	-2.144	-2.146	-2.149	-2.152	-2.154	-2.158	-2.160	-2.165	-2.169	-2.171	-2.176	-2.180	-2.184	-2.189	-2.194	-2.199	-2.205	-2.209	-2.215	-2.221	-2.226	-2.232	-2.239	-2.245	-2.251	-2.258	-2.264	-2.271	-2.278	-2.284	-2.291	-2.298	-2.304	-2.310	-2.318	-2.324	-2.330	-2.336	-2.341	-2.348	-2.354	-2.359	-2.362	-2.368	-2.372	-2.376	-2.380	-2.384	-2.386	-2.389	-2.391	-2.392	-2.394	-2.394	-2.395	-2.394	-2.392	-2.390	-2.389	-2.386	-2.382	-2.379	-2.374	-2.368	-2.362	-2.355	-2.348	-2.339	-2.330	-2.320	-2.311	-2.300	-2.288	-2.275	-2.262	-2.249	-2.234	-2.219	-2.204	-2.188	-2.170	-2.154	-2.135	-2.118	-2.098	-2.079	-2.058	-2.039	-2.018	-1.996	-1.974	-1.952	-1.930	-1.908	-1.885	-1.861	-1.839	-1.815	-1.791	-1.768	-1.744	-1.721	-1.696	-1.671	-1.649	-1.625	-1.602	-1.579	-1.554	-1.530	-1.508	-1.485	-1.461	-1.439	-1.416	-1.394	-1.371	-1.349	-1.329	-1.306	-1.286	-1.265	-1.245	-1.224	-1.204	-1.184	-1.164	-1.145	-1.126	-1.106	-1.088	-1.070	-1.052	-1.034	-1.016	-0.999	-0.981	-0.965	-0.948	-0.931	-0.914	-0.898	-0.881	-0.866	-0.849	-0.834	-0.816	-0.801	-0.786	-0.770	-0.755	-0.740	-0.724	-0.709	-0.694	-0.679	-0.664	-0.648	-0.632	-0.618	-0.602	-0.589	-0.574	-0.559	-0.545	-0.530	-0.515	-0.501	-0.486	-0.474	-0.460	-0.445	-0.431	-0.419	-0.404	-0.391	-0.379	-0.366	-0.354	-0.341	-0.329	-0.318	-0.306	-0.295	-0.285	-0.275	-0.264	-0.255	-0.246	-0.238	-0.230	-0.221	-0.214	-0.208	-0.200	-0.195	-0.190	-0.184	-0.180	-0.176	-0.174	-0.170	-0.168	-0.166	-0.165	-0.164	-0.162	-0.164	-0.165	-0.166	-0.168	-0.170	-0.172	-0.176	-0.180	-0.184	-0.189	-0.194	-0.198	-0.204	-0.210	-0.216	-0.222	-0.229	-0.235	-0.242	-0.251	-0.258	-0.266	-0.274	-0.282	-0.290	-0.299	-0.306	-0.312	-0.321	-0.330	-0.339	-0.346	-0.355	-0.361	-0.370	-0.378	-0.384	-0.391	-0.399	-0.404	-0.410	-0.418	-0.422	-0.429	-0.434	-0.439	-0.444	-0.448	-0.452	-0.455	-0.459	-0.462	-0.465	-0.468	-0.470	-0.472	-0.474	-0.475	-0.476	-0.479	-0.480	-0.481	-0.480	-0.481	-0.482	-0.482	-0.482	-0.482	-0.484	-0.484	-0.484	-0.484	-0.484	-0.484	-0.485	-0.486	-0.486	-0.486	-0.489	-0.490	-0.491	-0.494	-0.495	-0.498	-0.500	-0.504	-0.506	-0.510	-0.514	-0.516	-0.521	-0.526	-0.531	-0.536	-0.542	-0.548	-0.554	-0.560	-0.566	-0.574	-0.580	-0.588	-0.594	-0.602	-0.609	-0.616	-0.624	-0.632	-0.641	-0.648	-0.656	-0.662	-0.670	-0.678	-0.684	-0.691	-0.696	-0.702	-0.708	-0.712	-0.718	-0.722	-0.726	-0.730	-0.734	-0.736	-0.739	-0.739	-0.741	-0.741	-0.740	-0.738	-0.736	-0.735	-0.731	-0.728	-0.722	-0.718	-0.711	-0.705	-0.696	-0.688	-0.680	-0.669	-0.658	-0.648	-0.634	-0.621	-0.608	-0.592	-0.578	-0.561	-0.544	-0.526	-0.509	-0.490	-0.470	-0.450	-0.429	-0.408	-0.386	-0.365	-0.341	-0.319	-0.295	-0.271	-0.246	-0.221	-0.195	-0.170	-0.145	-0.119	-0.094	-0.066	-0.041	-0.015	0.011	0.036	0.062	0.089	0.114	0.139	0.164	0.186	0.211	0.234	0.256	0.279	0.300	0.321	0.341	0.361	0.379	0.398	0.412	0.430	0.444	0.459	0.472	0.484	0.495	0.505	0.515	0.522	0.530	0.536	0.540	0.545	0.548	0.550	0.550	0.550	0.549	0.545	0.542	0.539	0.534	0.528	0.521	0.515	0.506	0.499	0.489	0.480	0.469	0.460	0.449	0.436	0.425	0.414	0.401	0.389	0.379	0.366	0.354	0.342	0.330	0.319	0.306	0.295	0.285	0.275	0.265	0.254	0.246	0.236	0.229	0.221	0.215	0.209	0.202	0.196	0.192	0.188	0.185	0.181	0.180	0.178	0.178	0.176	0.176	0.178	0.179	0.180	0.184	0.185	0.189	0.194	0.198	0.202	0.206	0.212	0.219	0.224	0.231	0.238	0.245	0.252	0.260	0.266	0.275	0.282	0.291	0.299	0.306	0.314	0.322	0.331	0.339	0.346	0.355	0.362	0.370	0.378	0.384	0.391	0.399	0.405	0.411	0.418	0.424	0.430	0.436	0.441	0.445	0.451	0.455	0.460	0.464	0.468	0.471	0.474	0.476	0.479	0.481	0.482	0.484	0.485	0.486	0.486	0.486	0.485	0.484	0.484	0.482	0.480	0.479	0.475	0.472	0.469	0.466	0.462	0.458	0.455	0.450	0.445	0.440	0.434	0.428	0.422	0.416	0.410	0.404	0.396	0.390	0.381	0.375	0.368	0.361	0.352	0.346	0.339	0.332	0.325	0.319	0.311	0.305	0.299	0.292	0.288	0.281	0.276	0.271	0.268	0.262	0.259	0.255	0.252	0.249	0.248	0.245	0.245	0.244	0.244	0.244	0.244	0.244	0.246	0.249	0.250	0.252	0.256	0.261	0.265	0.270	0.275	0.281	0.288	0.292	0.299	0.306	0.314	0.321	0.330	0.338	0.346	0.355	0.364	0.372	0.382	0.391	0.400	0.410	0.420	0.429	0.439	0.448	0.458	0.468	0.476	0.485	0.495	0.505	0.512	0.522	0.531	0.541	0.549	0.558	0.565	0.572	0.581	0.589	0.596	0.602	0.610	0.616	0.622	0.629	0.635	0.641	0.646	0.652	0.658	0.662	0.668	0.671	0.675	0.679	0.682	0.688	0.690	0.692	0.695	0.699	0.701	0.702	0.704	0.705	0.706	0.706	0.708	0.708	0.708	0.706	0.706	0.705	0.704	0.702	0.701	0.700	0.698	0.695	0.694	0.691	0.688	0.685	0.681	0.679	0.675	0.670	0.666	0.662	0.658	0.652	0.648	0.644	0.638	0.632	0.626	0.621	0.615	0.610	0.604	0.599	0.592	0.586	0.580	0.575	0.568	0.561	0.555	0.549	0.541	0.536	0.529	0.521	0.515	0.509	0.502	0.495	0.489	0.481	0.474	0.466	0.459	0.451	0.444	0.436	0.429	0.420	0.411	0.404	0.395	0.388	0.378	0.369	0.360	0.351	0.342	0.332	0.324	0.314	0.302	0.292	0.281	0.271	0.260	0.250	0.238	0.226	0.215	0.204	0.191	0.179	0.168	0.155	0.142	0.131	0.118	0.105	0.092	0.081	0.068	0.055	0.044	0.031	0.020	0.009	-0.002	-0.014	-0.025	-0.035	-0.046	-0.056	-0.066	-0.075	-0.085	-0.094	-0.101	-0.108	-0.116	-0.122	-0.128	-0.134	-0.138	-0.142	-0.146	-0.150	-0.151	-0.155	-0.155	-0.156	-0.156	-0.155	-0.155	-0.154	-0.151	-0.148	-0.145	-0.140	-0.136	-0.131	-0.124	-0.119	-0.111	-0.104	-0.096	-0.089	-0.080	-0.070	-0.060	-0.050	-0.040	-0.030	-0.019	-0.008	0.002	0.015	0.028	0.040	0.051	0.065	0.076	0.090	0.101	0.115	0.128	0.141	0.154	0.166	0.179	0.191	0.204	0.216	0.230	0.241	0.254	0.265	0.278	0.290	0.301	0.311	0.324	0.335	0.345	0.355	0.365	0.374	0.384	0.394	0.401	0.410	0.419	0.426	0.435	0.442	0.448	0.455	0.462	0.468	0.472	0.479	0.484	0.489	0.494	0.498	0.500	0.504	0.507	0.510	0.512	0.515	0.518	0.519	0.521	0.521	0.522	0.522	0.524	0.524	0.525	0.525	0.524	0.525	0.524	0.522	0.522	0.521	0.520	0.520	0.519	0.518	0.515	0.514	0.512	0.511	0.510	0.507	0.506	0.504	0.502	0.500	0.499	0.496	0.494	0.494	0.491	0.489	0.486	0.482	0.480	0.478	0.475	0.472	0.470	0.465	0.462	0.459	0.455	0.451	0.446	0.441	0.438	0.431	0.426	0.420	0.414	0.408	0.401	0.392	0.386	0.379	0.370	0.361	0.352	0.342	0.334	0.324	0.312	0.302	0.291	0.280	0.269	0.256	0.245	0.231	0.219	0.206	0.194	0.180	0.165	0.151	0.136	0.122	0.109	0.095	0.080	0.065	0.051	0.036	0.022	0.008	-0.006	-0.020	-0.034	-0.048	-0.060	-0.074	-0.086	-0.098	-0.110	-0.122	-0.132	-0.144	-0.154	-0.162	-0.171	-0.180	-0.189	-0.196	-0.204	-0.210	-0.215	-0.220	-0.225	-0.228	-0.230	-0.232	-0.234	-0.234	-0.234	-0.231	-0.230	-0.228	-0.224	-0.220	-0.214	-0.208	-0.200	-0.194	-0.184	-0.175	-0.165	-0.154	-0.141	-0.130	-0.116	-0.102	-0.089	-0.072	-0.058	-0.041	-0.024	-0.006	0.011	0.031	0.049	0.069	0.089	0.109	0.130	0.150	0.171	0.192	0.212	0.234	0.255	0.276	0.298	0.318	0.339	0.360	0.380	0.400	0.420	0.440	0.459	0.478	0.495	0.511	0.529	0.545	0.561	0.575	0.590	0.604	0.618	0.629	0.641	0.651	0.661	0.670	0.680	0.686	0.694	0.699	0.705	0.709	0.712	0.715	0.718	0.719	0.720	0.720	0.720	0.719	0.718	0.715	0.711	0.709	0.705	0.700	0.695	0.690	0.684	0.679	0.672	0.665	0.660	0.654	0.646	0.639	0.631	0.625	0.616	0.610	0.604	0.596	0.590	0.584	0.578	0.571	0.566	0.561	0.556	0.551	0.548	0.544	0.540	0.539	0.535	0.535	0.534	0.534	0.534	0.534	0.535	0.536	0.539	0.541	0.545	0.550	0.554	0.559	0.564	0.571	0.578	0.585	0.592	0.600	0.609	0.618	0.626	0.636	0.645	0.655	0.665	0.675	0.685	0.695	0.705	0.715	0.725	0.735	0.744	0.754	0.762	0.771	0.780	0.788	0.794	0.801	0.806	0.811	0.816	0.821	0.824	0.826	0.829	0.830	0.829	0.829	0.828	0.824	0.820	0.816	0.810	0.804	0.796	0.788	0.778	0.766	0.756	0.744	0.731	0.716	0.701	0.685	0.670	0.652	0.634	0.615	0.596	0.578	0.556	0.535	0.514	0.492	0.471	0.449	0.428	0.404	0.381	0.359	0.336	0.314	0.290	0.268	0.245	0.222	0.202	0.180	0.159	0.139	0.119	0.099	0.080	0.061	0.044	0.026	0.010	-0.006	-0.020	-0.035	-0.049	-0.061	-0.074	-0.085	-0.096	-0.106	-0.115	-0.122	-0.131	-0.138	-0.144	-0.149	-0.154	-0.159	-0.161	-0.165	-0.166	-0.168	-0.169	-0.170	-0.170	-0.170	-0.169	-0.169	-0.168	-0.166	-0.164	-0.161	-0.159	-0.158	-0.155	-0.152	-0.151	-0.148	-0.145	-0.144	-0.140	-0.139	-0.138	-0.134	-0.132	-0.131	-0.130	-0.129	-0.128	-0.126	-0.126	-0.126	-0.126	-0.126	-0.126	-0.128	-0.128	-0.129	-0.130	-0.131	-0.132	-0.134	-0.136	-0.139	-0.140	-0.142	-0.145	-0.148	-0.150	-0.152	-0.155	-0.156	-0.160	-0.161	-0.164	-0.165	-0.168	-0.170	-0.171	-0.172	-0.174	-0.174	-0.175	-0.175	-0.175	-0.175	-0.175	-0.174	-0.172	-0.171	-0.170	-0.168	-0.166	-0.162	-0.160	-0.156	-0.154	-0.149	-0.145	-0.140	-0.135	-0.130	-0.124	-0.118	-0.111	-0.105	-0.099	-0.091	-0.084	-0.078	-0.069	-0.061	-0.052	-0.046	-0.038	-0.029	-0.020	-0.011	-0.001	0.006	0.015	0.024	0.034	0.042	0.052	0.061	0.070	0.080	0.088	0.098	0.106	0.115	0.124	0.132	0.141	0.150	0.159	0.166	0.174	0.181	0.189	0.198	0.202	0.210	0.218	0.224	0.229	0.234	0.240	0.245	0.249	0.254	0.259	0.261	0.265	0.268	0.269	0.272	0.274	0.275	0.275	0.276	0.276	0.275	0.275	0.272	0.270	0.268	0.265	0.261	0.256	0.251	0.248	0.241	0.236	0.229	0.221	0.214	0.206	0.198	0.189	0.179	0.169	0.158	0.149	0.136	0.125	0.112	0.100	0.088	0.075	0.061	0.048	0.034	0.019	0.004	-0.011	-0.026	-0.041	-0.056	-0.072	-0.089	-0.104	-0.120	-0.135	-0.151	-0.168	-0.182	-0.199	-0.214	-0.229	-0.245	-0.260	-0.275	-0.290	-0.305	-0.319	-0.334	-0.349	-0.362	-0.376	-0.389	-0.402	-0.415	-0.429	-0.441	-0.455	-0.468	-0.479	-0.491	-0.502	-0.514	-0.525	-0.536	-0.548	-0.558	-0.569	-0.579	-0.590	-0.600	-0.611	-0.620	-0.631	-0.641	-0.651	-0.662	-0.672	-0.682	-0.692	-0.704	-0.714	-0.726	-0.736	-0.746	-0.759	-0.769	-0.780	-0.792	-0.804	-0.815	-0.826	-0.838	-0.850	-0.861	-0.874	-0.885	-0.898	-0.909	-0.921	-0.931	-0.944	-0.958	-0.969	-0.980	-0.992	-1.004	-1.014	-1.025	-1.036	-1.046	-1.058	-1.068	-1.076	-1.086	-1.095	-1.104	-1.111	-1.119	-1.125	-1.132	-1.138	-1.142	-1.148	-1.151	-1.156	-1.158	-1.160	-1.164	-1.165	-1.165	-1.166	-1.165	-1.164	-1.162	-1.159	-1.156	-1.154	-1.148	-1.142	-1.138	-1.131	-1.124	-1.116	-1.109	-1.099	-1.090	-1.080	-1.070	-1.059	-1.048	-1.035	-1.024	-1.010	-0.998	-0.982	-0.969	-0.955	-0.940	-0.925	-0.910	-0.895	-0.879	-0.862	-0.846	-0.829	-0.812	-0.796	-0.779	-0.762	-0.746	-0.729	-0.711	-0.695	-0.678	-0.661	-0.644	-0.628	-0.611	-0.595	-0.579	-0.564	-0.548	-0.532	-0.519	-0.502	-0.488	-0.475	-0.461	-0.448	-0.436	-0.422	-0.411	-0.400	-0.389	-0.379	-0.368	-0.359	-0.349	-0.340	-0.331	-0.324	-0.316	-0.309	-0.304	-0.296	-0.292	-0.288	-0.282	-0.279	-0.275	-0.271	-0.268	-0.265	-0.264	-0.261	-0.260	-0.259	-0.258	-0.256	-0.256	-0.255	-0.255	-0.255	-0.255	-0.255	-0.256	-0.255	-0.256	-0.258	-0.258	-0.256	-0.258	-0.258	-0.259	-0.259	-0.259	-0.260	-0.259	-0.259	-0.259	-0.258	-0.258	-0.255	-0.254	-0.252	-0.251	-0.250	-0.248	-0.245	-0.241	-0.239	-0.235	-0.232	-0.229	-0.225	-0.221	-0.218	-0.214	-0.209	-0.205	-0.201	-0.196	-0.190	-0.186	-0.181	-0.176	-0.172	-0.168	-0.162	-0.158	-0.154	-0.149	-0.145	-0.141	-0.138	-0.134	-0.130	-0.128	-0.125	-0.122	-0.120	-0.119	-0.119	-0.116	-0.116	-0.118	-0.118	-0.119	-0.120	-0.122	-0.125	-0.129	-0.132	-0.136	-0.141	-0.148	-0.152	-0.159	-0.166	-0.174	-0.181	-0.190	-0.199	-0.209	-0.219	-0.230	-0.240	-0.251	-0.262	-0.275	-0.288	-0.300	-0.314	-0.328	-0.341	-0.355	-0.369	-0.384	-0.398	-0.412	-0.428	-0.442	-0.458	-0.474	-0.489	-0.504	-0.518	-0.534	-0.549	-0.564	-0.578	-0.592	-0.608	-0.621	-0.634	-0.648	-0.661	-0.674	-0.688	-0.700	-0.712	-0.724	-0.736	-0.746	-0.756	-0.768	-0.778	-0.788	-0.796	-0.805	-0.812	-0.820	-0.829	-0.835	-0.842	-0.848	-0.852	-0.859	-0.864	-0.868	-0.872	-0.875	-0.878	-0.881	-0.884	-0.885	-0.888	-0.889	-0.889	-0.889	-0.890	-0.890	-0.889	-0.889	-0.888	-0.886	-0.885	-0.882	-0.881	-0.879	-0.876	-0.872	-0.870	-0.868	-0.864	-0.860	-0.856	-0.852	-0.849	-0.844	-0.840	-0.835	-0.831	-0.826	-0.822	-0.818	-0.811	-0.808	-0.802	-0.798	-0.792	-0.788	-0.782	-0.776	-0.772	-0.766	-0.761	-0.756	-0.750	-0.744	-0.739	-0.732	-0.728	-0.721	-0.718	-0.711	-0.706	-0.699	-0.694	-0.689	-0.682	-0.676	-0.670	-0.664	-0.659	-0.651	-0.645	-0.640	-0.634	-0.626	-0.620	-0.614	-0.606	-0.600	-0.594	-0.586	-0.579	-0.571	-0.564	-0.556	-0.549	-0.541	-0.534	-0.525	-0.516	-0.509	-0.499	-0.490	-0.481	-0.471	-0.461	-0.450	-0.440	-0.430	-0.419	-0.408	-0.396	-0.385	-0.372	-0.359	-0.346	-0.334	-0.320	-0.306	-0.292	-0.278	-0.264	-0.248	-0.232	-0.218	-0.201	-0.184	-0.168	-0.150	-0.132	-0.115	-0.098	-0.080	-0.061	-0.044	-0.024	-0.005	0.014	0.032	0.052	0.071	0.091	0.110	0.131	0.150	0.170	0.189	0.209	0.228	0.248	0.266	0.285	0.305	0.322	0.341	0.360	0.379	0.396	0.412	0.431	0.449	0.465	0.481	0.498	0.514	0.529	0.545	0.560	0.574	0.589	0.604	0.618	0.630	0.644	0.656	0.668	0.680	0.691	0.704	0.715	0.726	0.736	0.748	0.758	0.768	0.775	0.785	0.794	0.802	0.810	0.819	0.828	0.834	0.840	0.848	0.854	0.860	0.866	0.871	0.876	0.881	0.885	0.889	0.892	0.895	0.899	0.899	0.901	0.902	0.902	0.904	0.902	0.902	0.901	0.900	0.898	0.894	0.891	0.886	0.882	0.878	0.871	0.865	0.859	0.851	0.842	0.834	0.825	0.815	0.805	0.795	0.784	0.771	0.760	0.748	0.735	0.720	0.708	0.692	0.679	0.664	0.649	0.635	0.619	0.604	0.588	0.572	0.556	0.541	0.525	0.509	0.495	0.479	0.464	0.449	0.432	0.418	0.404	0.390	0.376	0.361	0.349	0.336	0.324	0.312	0.301	0.290	0.279	0.270	0.260	0.251	0.242	0.235	0.228	0.221	0.215	0.209	0.204	0.199	0.195	0.191	0.190	0.186	0.185	0.184	0.182	0.182	0.182	0.184	0.185	0.186	0.188	0.191	0.192	0.196	0.199	0.202	0.208	0.211	0.216	0.220	0.226	0.232	0.236	0.241	0.248	0.252	0.259	0.264	0.270	0.276	0.281	0.289	0.294	0.300	0.306	0.312	0.319	0.324	0.330	0.336	0.341	0.348	0.352	0.359	0.364	0.370	0.375	0.381	0.386	0.391	0.398	0.402	0.408	0.412	0.419	0.424	0.430	0.436	0.441	0.446	0.454	0.459	0.464	0.470	0.476	0.482	0.489	0.495	0.501	0.507	0.514	0.521	0.529	0.536	0.542	0.550	0.558	0.565	0.572	0.582	0.590	0.598	0.606	0.615	0.625	0.632	0.641	0.650	0.660	0.669	0.679	0.689	0.699	0.709	0.718	0.728	0.739	0.749	0.759	0.768	0.778	0.788	0.798	0.808	0.818	0.828	0.836	0.846	0.856	0.866	0.875	0.885	0.892	0.901	0.911	0.920	0.928	0.936	0.944	0.951	0.959	0.968	0.975	0.980	0.989	0.994	1.000	1.005	1.011	1.016	1.021	1.026	1.029	1.034	1.038	1.040	1.044	1.046	1.049	1.050	1.052	1.052	1.054	1.055	1.056	1.055	1.055	1.054	1.054	1.052	1.051	1.049	1.046	1.045	1.041	1.039	1.036	1.032	1.029	1.025	1.021	1.018	1.012	1.008	1.002	0.998	0.991	0.986	0.980	0.974	0.969	0.962	0.955	0.949	0.941	0.935	0.928	0.920	0.914	0.906	0.899	0.890	0.882	0.874	0.865	0.856	0.848	0.839	0.830	0.821	0.811	0.801	0.791	0.781	0.771	0.761	0.751	0.740	0.731	0.720	0.710	0.699	0.688	0.678	0.665	0.654	0.644	0.634	0.622	0.611	0.601	0.590	0.580	0.570	0.560	0.550	0.540	0.532	0.524	0.515	0.507	0.500	0.491	0.486	0.480	0.474	0.470	0.465	0.462	0.461	0.459	0.458	0.456	0.458	0.460	0.462	0.465	0.469	0.475	0.481	0.489	0.498	0.507	0.519	0.530	0.544	0.556	0.572	0.589	0.605	0.625	0.644	0.664	0.686	0.710	0.732	0.756	0.784	0.810	0.838	0.865	0.894	0.924	0.955	0.986	1.018	1.050	1.085	1.118	1.152	1.185	1.220	1.255	1.291	1.326	1.361	1.398	1.432	1.469	1.504	1.539	1.574	1.609	1.642	1.676	1.710	1.742	1.775	1.808	1.838	1.869	1.899	1.928	1.956	1.984	2.011	2.039	2.064	2.089	2.112	2.136	2.159	2.181	2.201	2.222	2.242	2.260	2.279	2.296	2.311	2.328	2.344	2.359	2.372	2.386	2.400	2.411	2.422	2.435	2.446	2.458	2.468	2.478	2.488	2.496	2.506	2.515	2.524	2.532	2.541	2.550	2.558	2.566	2.575	2.584	2.591	2.600	2.609	2.616	2.625	2.632	2.641	2.650	2.659	2.668	2.676	2.686	2.695	2.704	2.714	2.722	2.732	2.741	2.750	2.760	2.770	2.779	2.789	2.799	2.809	2.819	2.828	2.839	2.848	2.858	2.866	2.876	2.886	2.895	2.904	2.912	2.921	2.931	2.940	2.948	2.956	2.965	2.972	2.980	2.986	2.994	3.000	3.006	3.011	3.018	3.021	3.026	3.030	3.034	3.036	3.040	3.041	3.042	3.044	3.045	3.045	3.045	3.044	3.041	3.039	3.036	3.032	3.030	3.024	3.020	3.014	3.008	3.001	2.994	2.986	2.978	2.969	2.958	2.949	2.938	2.926	2.915	2.902	2.890	2.876	2.862	2.850	2.835	2.820	2.805	2.790	2.774	2.760	2.744	2.728	2.711	2.695	2.678	2.661	2.645	2.629	2.611	2.595	2.579	2.562	2.546	2.530	2.514	2.498	2.482	2.468	2.451	2.438	2.422	2.410	2.395	2.382	2.370	2.358	2.345	2.335	2.324	2.312	2.302	2.292	2.284	2.275	2.268	2.260	2.252	2.246	2.240	2.234	2.230	2.225	2.221	2.218	2.215	2.212	2.210	2.208	2.206	2.205	2.204	2.204	2.204	2.204	2.205	2.206	2.208	2.208	2.210	2.211	2.212	2.214	2.216	2.219	2.220	2.222	2.225	2.226	2.228	2.230	2.231	2.232	2.234	2.235	2.235	2.235	2.236	2.235	2.234	2.234	2.232	2.230	2.228	2.224	2.221	2.218	2.212	2.208	2.201	2.195	2.188	2.181	2.171	2.164	2.155	2.145	2.134	2.124	2.112	2.100	2.088	2.074	2.061	2.047	2.033	2.019	2.004	1.989	1.971	1.956	1.939	1.924	1.906	1.890	1.872	1.855	1.838	1.819	1.802	1.784	1.766	1.750	1.732	1.715	1.698	1.680	1.665	1.648	1.631	1.615	1.601	1.585	1.570	1.555	1.541	1.528	1.512	1.500	1.488	1.475	1.462	1.451	1.439	1.428	1.418	1.406	1.398	1.388	1.378	1.369	1.360	1.350	1.341	1.332	1.325	1.316	1.309	1.301	1.294	1.285	1.276	1.270	1.262	1.255	1.246	1.240	1.231	1.224	1.216	1.209	1.200	1.192	1.185	1.176	1.169	1.160	1.152	1.144	1.135	1.128	1.119	1.111	1.102	1.095	1.086	1.079	1.071	1.065	1.058	1.049	1.042	1.035	1.029	1.021	1.015	1.008	1.002	0.996	0.991	0.986	0.982	0.978	0.975	0.971	0.969	0.966	0.962	0.961	0.960	0.960	0.959	0.959	0.960	0.960	0.961	0.964	0.965	0.970	0.972	0.976	0.978	0.982	0.986	0.991	0.996	1.000	1.006	1.012	1.018	1.025	1.030	1.038	1.044	1.050	1.058	1.064	1.071	1.078	1.085	1.092	1.100	1.106	1.114	1.121	1.128	1.135	1.141	1.149	1.156	1.162	1.170	1.175	1.182	1.189	1.195	1.201	1.208	1.212	1.219	1.224	1.230	1.235	1.241	1.246	1.251	1.256	1.261	1.266	1.270	1.275	1.280	1.285	1.290	1.294	1.298	1.301	1.305	1.310	1.315	1.319	1.322	1.326	1.331	1.335	1.338	1.342	1.346	1.350	1.355	1.360	1.362	1.368	1.371	1.376	1.381	1.386	1.390	1.394	1.398	1.404	1.408	1.414	1.419	1.424	1.429	1.434	1.439	1.445	1.451	1.456	1.461	1.469	1.474	1.480	1.486	1.492	1.499	1.505	1.512	1.519	1.525	1.534	1.540	1.546	1.554	1.560	1.568	1.574	1.582	1.589	1.595	1.604	1.610	1.618	1.625	1.632	1.639	1.646	1.654	1.660	1.666	1.672	1.680	1.686	1.692	1.699	1.705	1.710	1.716	1.722	1.728	1.732	1.738	1.741	1.746	1.751	1.754	1.759	1.761	1.765	1.768	1.769	1.771	1.772	1.775	1.776	1.778	1.776	1.778	1.778	1.776	1.775	1.775	1.772	1.771	1.769	1.766	1.764	1.760	1.755	1.751	1.748	1.744	1.738	1.734	1.729	1.722	1.716	1.710	1.705	1.698	1.691	1.685	1.678	1.670	1.665	1.656	1.650	1.642	1.636	1.629	1.621	1.614	1.606	1.600	1.592	1.586	1.580	1.574	1.568	1.562	1.556	1.551	1.546	1.542	1.539	1.535	1.531	1.529	1.526	1.525	1.522	1.522	1.522	1.522	1.524	1.525	1.528	1.530	1.532	1.536	1.540	1.544	1.550	1.556	1.562	1.570	1.579	1.588	1.596	1.606	1.616	1.628	1.639	1.650	1.662	1.675	1.689	1.702	1.718	1.731	1.746	1.761	1.776	1.792	1.808	1.824	1.839	1.855	1.871	1.888	1.902	1.919	1.934	1.949	1.965	1.980	1.995	2.009	2.022	2.036	2.049	2.061	2.074	2.085	2.095	2.105	2.114	2.122	2.130	2.138	2.144	2.149	2.154	2.158	2.159	2.161	2.161	2.161	2.160	2.158	2.155	2.151	2.146	2.141	2.134	2.126	2.118	2.108	2.098	2.088	2.075	2.062	2.050	2.034	2.020	2.004	1.988	1.970	1.954	1.935	1.916	1.898	1.878	1.858	1.838	1.818	1.796	1.774	1.754	1.731	1.709	1.688	1.665	1.642	1.620	1.596	1.574	1.551	1.530	1.509	1.485	1.461	1.440	1.418	1.395	1.374	1.351	1.330	1.309	1.288	1.266	1.246	1.225	1.205	1.185	1.165	1.145	1.126	1.108	1.088	1.070	1.051	1.032	1.015	0.998	0.979	0.961	0.944	0.928	0.909	0.892	0.875	0.859	0.842	0.825	0.809	0.792	0.775	0.760	0.742	0.726	0.710	0.695	0.678	0.661	0.645	0.628	0.611	0.594	0.578	0.560	0.544	0.525	0.507	0.489	0.471	0.451	0.432	0.414	0.394	0.374	0.354	0.332	0.312	0.291	0.268	0.246	0.222	0.200	0.176	0.151	0.128	0.102	0.076	0.050	0.022	-0.004	-0.031	-0.061	-0.090	-0.120	-0.150	-0.180	-0.210	-0.242	-0.274	-0.306	-0.339	-0.372	-0.406	-0.441	-0.475	-0.510	-0.545	-0.580	-0.616	-0.650	-0.686	-0.722	-0.758	-0.795	-0.830	-0.866	-0.901	-0.938	-0.974	-1.009	-1.044	-1.079	-1.114	-1.149	-1.182	-1.215	-1.248	-1.280	-1.312	-1.341	-1.371	-1.401	-1.430	-1.458	-1.485	-1.510	-1.535	-1.559	-1.582	-1.605	-1.625	-1.645	-1.665	-1.681	-1.698	-1.714	-1.728	-1.741	-1.754	-1.765	-1.776	-1.784	-1.792	-1.799	-1.805	-1.809	-1.812	-1.815	-1.818	-1.818	-1.818	-1.816	-1.815	-1.812	-1.809	-1.805	-1.800	-1.795	-1.789	-1.782	-1.775	-1.768	-1.760	-1.751	-1.742	-1.734	-1.725	-1.715	-1.705	-1.696	-1.685	-1.675	-1.666	-1.655	-1.644	-1.635	-1.624	-1.614	-1.604	-1.594	-1.585	-1.575	-1.564	-1.555	-1.545	-1.538	-1.529	-1.521	-1.512	-1.505	-1.496	-1.490	-1.482	-1.476	-1.469	-1.462	-1.456	-1.450	-1.445	-1.439	-1.435	-1.429	-1.425	-1.419	-1.415	-1.411	-1.408	-1.404	-1.400	-1.396	-1.394	-1.390	-1.388	-1.386	-1.384	-1.380	-1.379	-1.376	-1.376	-1.375	-1.372	-1.371	-1.370	-1.368	-1.368	-1.366	-1.365	-1.364	-1.364	-1.362	-1.361	-1.362	-1.361	-1.360	-1.360	-1.359	-1.358	-1.358	-1.356	-1.356	-1.356	-1.355	-1.355	-1.354	-1.352	-1.351	-1.351	-1.350	-1.349	-1.348	-1.346	-1.345	-1.342	-1.341	-1.339	-1.338	-1.335	-1.332	-1.331	-1.329	-1.326	-1.324	-1.321	-1.319	-1.316	-1.314	-1.310	-1.309	-1.305	-1.302	-1.300	-1.298	-1.295	-1.291	-1.290	-1.288	-1.284	-1.281	-1.280	-1.278	-1.275	-1.272	-1.271	-1.269	-1.268	-1.265	-1.262	-1.261	-1.260	-1.259	-1.260	-1.259	-1.258	-1.256	-1.256	-1.255	-1.255	-1.255	-1.255	-1.255	-1.255	-1.256	-1.255	-1.255	-1.256	-1.255	-1.256	-1.256	-1.256	-1.256	-1.255	-1.256	-1.256	-1.255	-1.254	-1.252	-1.252	-1.250	-1.250	-1.248	-1.245	-1.242	-1.240	-1.238	-1.232	-1.229	-1.224	-1.219	-1.214	-1.208	-1.200	-1.194	-1.186	-1.179	-1.170	-1.161	-1.152	-1.141	-1.131	-1.120	-1.109	-1.096	-1.084	-1.071	-1.058	-1.044	-1.029	-1.014	-0.999	-0.982	-0.968	-0.951	-0.934	-0.918	-0.900	-0.882	-0.864	-0.845	-0.828	-0.809	-0.790	-0.771	-0.752	-0.734	-0.715	-0.695	-0.678	-0.659	-0.640	-0.621	-0.601	-0.584	-0.566	-0.548	-0.530	-0.512	-0.494	-0.478	-0.460	-0.444	-0.428	-0.411	-0.395	-0.380	-0.365	-0.350	-0.336	-0.321	-0.308	-0.295	-0.281	-0.268	-0.255	-0.244	-0.232	-0.221	-0.210	-0.200	-0.189	-0.179	-0.170	-0.160	-0.150	-0.141	-0.131	-0.124	-0.115	-0.106	-0.098	-0.090	-0.081	-0.074	-0.066	-0.059	-0.051	-0.044	-0.035	-0.028	-0.020	-0.012	-0.006	0.002	0.010	0.016	0.024	0.032	0.040	0.049	0.058	0.065	0.074	0.082	0.090	0.099	0.108	0.118	0.126	0.136	0.145	0.155	0.164	0.174	0.185	0.194	0.204	0.214	0.224	0.234	0.244	0.254	0.264	0.272	0.284	0.292	0.301	0.311	0.320	0.328	0.336	0.344	0.352	0.360	0.368	0.374	0.379	0.385	0.390	0.394	0.399	0.401	0.405	0.406	0.408	0.408	0.408	0.406	0.405	0.404	0.400	0.398	0.391	0.388	0.381	0.375	0.366	0.359	0.349	0.339	0.330	0.319	0.306	0.294	0.281	0.268	0.254	0.239	0.224	0.208	0.191	0.174	0.158	0.140	0.121	0.104	0.086	0.068	0.050	0.030	0.012	-0.006	-0.025	-0.044	-0.062	-0.080	-0.098	-0.116	-0.134	-0.151	-0.169	-0.184	-0.201	-0.216	-0.231	-0.246	-0.261	-0.275	-0.290	-0.302	-0.316	-0.328	-0.338	-0.350	-0.359	-0.370	-0.378	-0.386	-0.395	-0.402	-0.409	-0.414	-0.420	-0.425	-0.429	-0.434	-0.438	-0.440	-0.441	-0.444	-0.444	-0.445	-0.445	-0.445	-0.444	-0.444	-0.442	-0.440	-0.438	-0.435	-0.432	-0.430	-0.426	-0.422	-0.418	-0.415	-0.410	-0.405	-0.401	-0.395	-0.391	-0.385	-0.381	-0.375	-0.370	-0.365	-0.360	-0.354	-0.349	-0.345	-0.339	-0.334	-0.330	-0.325	-0.321	-0.316	-0.311	-0.309	-0.304	-0.300	-0.298	-0.294	-0.291	-0.288	-0.286	-0.282	-0.281	-0.280	-0.279	-0.278	-0.276	-0.275	-0.274	-0.274	-0.275	-0.276	-0.276	-0.278	-0.279	-0.280	-0.282	-0.285	-0.288	-0.289	-0.291	-0.295	-0.298	-0.301	-0.305	-0.308	-0.311	-0.315	-0.319	-0.322	-0.328	-0.330	-0.335	-0.338	-0.341	-0.345	-0.349	-0.352	-0.355	-0.360	-0.361	-0.365	-0.369	-0.371	-0.372	-0.375	-0.376	-0.378	-0.379	-0.380	-0.381	-0.381	-0.381	-0.380	-0.379	-0.378	-0.376	-0.374	-0.371	-0.369	-0.366	-0.362	-0.359	-0.355	-0.351	-0.346	-0.342	-0.338	-0.332	-0.328	-0.321	-0.316	-0.310	-0.305	-0.299	-0.294	-0.288	-0.281	-0.276	-0.270	-0.265	-0.261	-0.255	-0.250	-0.246	-0.242	-0.240	-0.236	-0.234	-0.232	-0.230	-0.230	-0.230	-0.230	-0.231	-0.232	-0.235	-0.239	-0.242	-0.248	-0.252	-0.259	-0.265	-0.274	-0.282	-0.291	-0.301	-0.311	-0.324	-0.335	-0.348	-0.362	-0.376	-0.391	-0.408	-0.424	-0.441	-0.458	-0.476	-0.495	-0.515	-0.532	-0.554	-0.574	-0.595	-0.615	-0.636	-0.658	-0.680	-0.701	-0.724	-0.745	-0.768	-0.790	-0.812	-0.835	-0.856	-0.879	-0.900	-0.920	-0.942	-0.964	-0.985	-1.005	-1.026	-1.046	-1.066	-1.085	-1.104	-1.122	-1.140	-1.159	-1.176	-1.192	-1.209	-1.224	-1.240	-1.254	-1.269	-1.282	-1.295	-1.308	-1.319	-1.331	-1.342	-1.351	-1.361	-1.370	-1.380	-1.388	-1.395	-1.401	-1.408	-1.414	-1.418	-1.422	-1.426	-1.430	-1.432	-1.436	-1.438	-1.438	-1.440	-1.440	-1.440	-1.438	-1.438	-1.436	-1.434	-1.430	-1.429	-1.425	-1.421	-1.418	-1.414	-1.409	-1.404	-1.399	-1.394	-1.389	-1.382	-1.376	-1.371	-1.364	-1.358	-1.351	-1.345	-1.339	-1.332	-1.325	-1.319	-1.311	-1.306	-1.300	-1.294	-1.286	-1.280	-1.275	-1.270	-1.265	-1.260	-1.256	-1.250	-1.246	-1.242	-1.239	-1.236	-1.232	-1.229	-1.228	-1.225	-1.222	-1.221	-1.219	-1.219	-1.218	-1.218	-1.216	-1.218	-1.218	-1.218	-1.219	-1.220	-1.221	-1.222	-1.224	-1.226	-1.228	-1.229	-1.230	-1.232	-1.234	-1.236	-1.238	-1.240	-1.241	-1.242	-1.244	-1.244	-1.245	-1.246	-1.246	-1.245	-1.245	-1.245	-1.244	-1.242	-1.240	-1.239	-1.236	-1.234	-1.230	-1.226	-1.221	-1.218	-1.212	-1.206	-1.201	-1.195	-1.188	-1.180	-1.172	-1.164	-1.156	-1.146	-1.136	-1.126	-1.116	-1.106	-1.095	-1.084	-1.072	-1.061	-1.050	-1.036	-1.025	-1.012	-0.999	-0.986	-0.974	-0.960	-0.948	-0.935	-0.921	-0.909	-0.896	-0.884	-0.870	-0.856	-0.844	-0.831	-0.820	-0.808	-0.796	-0.784	-0.772	-0.761	-0.750	-0.739	-0.728	-0.718	-0.708	-0.699	-0.689	-0.680	-0.671	-0.662	-0.655	-0.648	-0.640	-0.632	-0.625	-0.620	-0.615	-0.609	-0.602	-0.599	-0.594	-0.590	-0.588	-0.582	-0.580	-0.579	-0.576	-0.575	-0.574	-0.574	-0.572	-0.572	-0.572	-0.574	-0.575	-0.576	-0.579	-0.582	-0.585	-0.589	-0.592	-0.596	-0.601	-0.605	-0.610	-0.616	-0.622	-0.629	-0.635	-0.642	-0.650	-0.659	-0.666	-0.675	-0.682	-0.692	-0.701	-0.712	-0.722	-0.732	-0.744	-0.754	-0.764	-0.776	-0.788	-0.800	-0.811	-0.824	-0.835	-0.848	-0.859	-0.872	-0.885	-0.899	-0.910	-0.924	-0.935	-0.949	-0.962	-0.975	-0.989	-1.000	-1.014	-1.028	-1.040	-1.052	-1.066	-1.079	-1.091	-1.104	-1.118	-1.130	-1.142	-1.155	-1.168	-1.180	-1.191	-1.204	-1.216	-1.228	-1.240	-1.251	-1.262	-1.274	-1.284	-1.295	-1.306	-1.316	-1.328	-1.338	-1.348	-1.358	-1.366	-1.375	-1.385	-1.392	-1.401	-1.410	-1.418	-1.425	-1.431	-1.439	-1.444	-1.450	-1.455	-1.460	-1.465	-1.469	-1.472	-1.476	-1.479	-1.481	-1.482	-1.485	-1.485	-1.486	-1.486	-1.486	-1.485	-1.484	-1.482	-1.480	-1.478	-1.475	-1.471	-1.466	-1.462	-1.458	-1.451	-1.446	-1.439	-1.434	-1.426	-1.420	-1.411	-1.404	-1.395	-1.386	-1.378	-1.369	-1.360	-1.350	-1.340	-1.330	-1.320	-1.310	-1.299	-1.289	-1.279	-1.268	-1.258	-1.246	-1.236	-1.225	-1.215	-1.205	-1.195	-1.184	-1.172	-1.162	-1.154	-1.144	-1.134	-1.124	-1.116	-1.106	-1.098	-1.090	-1.081	-1.074	-1.065	-1.058	-1.051	-1.045	-1.038	-1.031	-1.026	-1.020	-1.015	-1.010	-1.004	-1.000	-0.996	-0.992	-0.989	-0.985	-0.982	-0.979	-0.975	-0.972	-0.970	-0.968	-0.965	-0.964	-0.962	-0.961	-0.960	-0.958	-0.958	-0.956	-0.956	-0.954	-0.954	-0.952	-0.951	-0.950	-0.950	-0.949	-0.948	-0.948	-0.945	-0.944	-0.942	-0.941	-0.939	-0.938	-0.935	-0.932	-0.930	-0.928	-0.924	-0.922	-0.918	-0.915	-0.911	-0.908	-0.902	-0.898	-0.892	-0.888	-0.881	-0.875	-0.869	-0.862	-0.856	-0.848	-0.839	-0.832	-0.824	-0.814	-0.805	-0.796	-0.785	-0.776	-0.765	-0.754	-0.742	-0.731	-0.720	-0.709	-0.696	-0.685	-0.671	-0.659	-0.646	-0.632	-0.620	-0.608	-0.592	-0.580	-0.566	-0.554	-0.539	-0.525	-0.511	-0.500	-0.486	-0.472	-0.460	-0.448	-0.435	-0.422	-0.411	-0.399	-0.389	-0.376	-0.366	-0.356	-0.346	-0.338	-0.328	-0.320	-0.311	-0.305	-0.298	-0.291	-0.285	-0.280	-0.274	-0.270	-0.266	-0.264	-0.260	-0.258	-0.256	-0.255	-0.254	-0.254	-0.255	-0.256	-0.258	-0.259	-0.262	-0.265	-0.269	-0.274	-0.278	-0.284	-0.289	-0.295	-0.301	-0.309	-0.316	-0.322	-0.331	-0.340	-0.349	-0.358	-0.368	-0.378	-0.388	-0.396	-0.406	-0.416	-0.429	-0.440	-0.451	-0.462	-0.474	-0.485	-0.498	-0.510	-0.520	-0.532	-0.545	-0.556	-0.568	-0.580	-0.591	-0.604	-0.614	-0.626	-0.636	-0.648	-0.659	-0.670	-0.680	-0.690	-0.701	-0.711	-0.720	-0.730	-0.739	-0.749	-0.756	-0.765	-0.774	-0.781	-0.789	-0.796	-0.802	-0.809	-0.816	-0.821	-0.828	-0.834	-0.839	-0.845	-0.849	-0.854	-0.859	-0.861	-0.866	-0.869	-0.874	-0.878	-0.880	-0.884	-0.888	-0.889	-0.892	-0.896	-0.899	-0.901	-0.905	-0.908	-0.911	-0.914	-0.918	-0.921	-0.925	-0.929	-0.932	-0.936	-0.941	-0.946	-0.949	-0.954	-0.960	-0.965	-0.970	-0.978	-0.984	-0.991	-0.999	-1.005	-1.014	-1.020	-1.029	-1.038	-1.046	-1.054	-1.064	-1.074	-1.082	-1.091	-1.102	-1.112	-1.122	-1.132	-1.142	-1.154	-1.164	-1.174	-1.185	-1.195	-1.205	-1.215	-1.225	-1.235	-1.246	-1.256	-1.266	-1.275	-1.285	-1.294	-1.302	-1.310	-1.318	-1.325	-1.332	-1.340	-1.346	-1.351	-1.358	-1.362	-1.368	-1.372	-1.376	-1.380	-1.382	-1.385	-1.388	-1.389	-1.390	-1.392	-1.392	-1.391	-1.392	-1.391	-1.390	-1.389	-1.386	-1.384	-1.382	-1.380	-1.376	-1.372	-1.370	-1.366	-1.362	-1.358	-1.355	-1.350	-1.346	-1.341	-1.339	-1.334	-1.330	-1.326	-1.321	-1.319	-1.315	-1.311	-1.308	-1.306	-1.302	-1.301	-1.299	-1.296	-1.295	-1.295	-1.292	-1.292	-1.292	-1.294	-1.292	-1.294	-1.296	-1.298	-1.300	-1.302	-1.304	-1.308	-1.311	-1.315	-1.320	-1.325	-1.329	-1.334	-1.340	-1.345	-1.351	-1.359	-1.365	-1.371	-1.379	-1.386	-1.392	-1.400	-1.408	-1.416	-1.424	-1.432	-1.441	-1.449	-1.458	-1.465	-1.474	-1.481	-1.490	-1.498	-1.506	-1.515	-1.524	-1.531	-1.540	-1.548	-1.556	-1.564	-1.570	-1.578	-1.585	-1.592	-1.599	-1.605	-1.612	-1.619	-1.625	-1.630	-1.636	-1.642	-1.648	-1.652	-1.658	-1.662	-1.668	-1.671	-1.675	-1.680	-1.684	-1.686	-1.691	-1.694	-1.696	-1.700	-1.702	-1.705	-1.708	-1.710	-1.712	-1.714	-1.718	-1.719	-1.720	-1.721	-1.724	-1.725	-1.726	-1.729	-1.730	-1.732	-1.734	-1.735	-1.736	-1.739	-1.740	-1.741	-1.744	-1.745	-1.748	-1.750	-1.751	-1.754	-1.756	-1.759	-1.761	-1.762	-1.768	-1.770	-1.772	-1.775	-1.778	-1.781	-1.784	-1.788	-1.791	-1.795	-1.799	-1.802	-1.808	-1.811	-1.816	-1.819	-1.824	-1.828	-1.832	-1.838	-1.841	-1.845	-1.850	-1.855	-1.858	-1.862	-1.866	-1.870	-1.875	-1.878	-1.881	-1.886	-1.889	-1.892	-1.895	-1.899	-1.901	-1.904	-1.905	-1.909	-1.910	-1.912	-1.914	-1.915	-1.915	-1.916	-1.918	-1.916	-1.916	-1.915	-1.914	-1.912	-1.910	-1.909	-1.906	-1.905	-1.901	-1.898	-1.894	-1.889	-1.885	-1.881	-1.875	-1.869	-1.865	-1.859	-1.852	-1.844	-1.838	-1.831	-1.822	-1.814	-1.808	-1.799	-1.790	-1.781	-1.772	-1.761	-1.752	-1.744	-1.732	-1.722	-1.714	-1.702	-1.692	-1.682	-1.672	-1.660	-1.650	-1.640	-1.629	-1.619	-1.608	-1.596	-1.585	-1.576	-1.565	-1.555	-1.544	-1.532	-1.522	-1.512	-1.502	-1.491	-1.481	-1.471	-1.461	-1.451	-1.441	-1.431	-1.421	-1.410	-1.400	-1.390	-1.380	-1.369	-1.361	-1.351	-1.340	-1.330	-1.320	-1.309	-1.299	-1.288	-1.278	-1.266	-1.256	-1.245	-1.234	-1.222	-1.211	-1.199	-1.188	-1.175	-1.164	-1.150	-1.138	-1.125	-1.112	-1.099	-1.085	-1.071	-1.058	-1.044	-1.030	-1.016	-1.001	-0.988	-0.972	-0.959	-0.945	-0.930	-0.914	-0.900	-0.885	-0.870	-0.856	-0.841	-0.828	-0.812	-0.798	-0.784	-0.769	-0.755	-0.741	-0.728	-0.715	-0.702	-0.690	-0.678	-0.666	-0.655	-0.644	-0.634	-0.624	-0.612	-0.605	-0.595	-0.588	-0.580	-0.571	-0.565	-0.559	-0.552	-0.548	-0.544	-0.540	-0.536	-0.534	-0.532	-0.531	-0.530	-0.531	-0.530	-0.532	-0.535	-0.538	-0.541	-0.545	-0.550	-0.554	-0.561	-0.568	-0.575	-0.584	-0.591	-0.601	-0.611	-0.621	-0.632	-0.644	-0.655	-0.668	-0.680	-0.695	-0.708	-0.722	-0.736	-0.751	-0.766	-0.782	-0.799	-0.815	-0.831	-0.848	-0.865	-0.881	-0.899	-0.915	-0.931	-0.949	-0.965	-0.981	-0.998	-1.014	-1.029	-1.045	-1.060	-1.075	-1.090	-1.104	-1.118	-1.130	-1.142	-1.155	-1.165	-1.176	-1.188	-1.196	-1.205	-1.214	-1.221	-1.229	-1.235	-1.240	-1.245	-1.249	-1.252	-1.254	-1.255	-1.256	-1.256	-1.256	-1.255	-1.252	-1.250	-1.246	-1.244	-1.239	-1.234	-1.228	-1.222	-1.215	-1.209	-1.200	-1.192	-1.184	-1.175	-1.166	-1.158	-1.149	-1.138	-1.129	-1.119	-1.109	-1.099	-1.089	-1.079	-1.070	-1.060	-1.051	-1.041	-1.032	-1.024	-1.016	-1.008	-1.000	-0.994	-0.986	-0.981	-0.975	-0.970	-0.965	-0.961	-0.958	-0.955	-0.952	-0.951	-0.950	-0.950	-0.951	-0.951	-0.954	-0.956	-0.959	-0.962	-0.968	-0.972	-0.978	-0.985	-0.991	-0.998	-1.006	-1.015	-1.025	-1.036	-1.046	-1.059	-1.071	-1.082	-1.096	-1.109	-1.122	-1.138	-1.151	-1.168	-1.182	-1.199	-1.214	-1.231	-1.248	-1.265	-1.281	-1.299	-1.318	-1.335	-1.351	-1.370	-1.388	-1.405	-1.422	-1.441	-1.458	-1.476	-1.494	-1.510	-1.528	-1.544	-1.560	-1.576	-1.592	-1.608	-1.621	-1.636	-1.650	-1.662	-1.675	-1.688	-1.700	-1.711	-1.721	-1.731	-1.741	-1.749	-1.756	-1.764	-1.770	-1.775	-1.781	-1.785	-1.790	-1.792	-1.795	-1.796	-1.798	-1.798	-1.798	-1.796	-1.795	-1.792	-1.789	-1.786	-1.781	-1.778	-1.772	-1.768	-1.762	-1.756	-1.750	-1.744	-1.736	-1.729	-1.721	-1.715	-1.706	-1.699	-1.691	-1.684	-1.676	-1.669	-1.661	-1.654	-1.646	-1.639	-1.632	-1.626	-1.620	-1.615	-1.608	-1.602	-1.599	-1.594	-1.589	-1.586	-1.582	-1.579	-1.576	-1.575	-1.574	-1.572	-1.572	-1.572	-1.574	-1.574	-1.575	-1.576	-1.579	-1.582	-1.584	-1.588	-1.591	-1.596	-1.600	-1.604	-1.610	-1.614	-1.620	-1.625	-1.630	-1.636	-1.642	-1.649	-1.655	-1.661	-1.668	-1.674	-1.680	-1.686	-1.692	-1.699	-1.705	-1.710	-1.716	-1.722	-1.726	-1.732	-1.736	-1.741	-1.746	-1.750	-1.754	-1.758	-1.761	-1.762	-1.765	-1.768	-1.769	-1.770	-1.771	-1.772	-1.772	-1.772	-1.771	-1.770	-1.769	-1.768	-1.765	-1.762	-1.759	-1.756	-1.752	-1.748	-1.744	-1.739	-1.734	-1.729	-1.722	-1.716	-1.710	-1.704	-1.696	-1.689	-1.681	-1.674	-1.666	-1.658	-1.650	-1.641	-1.634	-1.624	-1.615	-1.606	-1.596	-1.589	-1.580	-1.570	-1.560	-1.551	-1.542	-1.534	-1.525	-1.516	-1.508	-1.499	-1.490	-1.481	-1.474	-1.465	-1.458	-1.450	-1.442	-1.436	-1.430	-1.424	-1.418	-1.412	-1.406	-1.402	-1.398	-1.394	-1.390	-1.386	-1.385	-1.382	-1.380	-1.378	-1.378	-1.378	-1.378	-1.379	-1.379	-1.380	-1.382	-1.386	-1.389	-1.392	-1.395	-1.399	-1.404	-1.410	-1.416	-1.422	-1.430	-1.438	-1.445	-1.454	-1.461	-1.470	-1.481	-1.490	-1.501	-1.510	-1.521	-1.534	-1.545	-1.558	-1.569	-1.581	-1.595	-1.608	-1.621	-1.635	-1.650	-1.662	-1.678	-1.692	-1.709	-1.722	-1.739	-1.754	-1.769	-1.786	-1.801	-1.818	-1.835	-1.851	-1.868	-1.885	-1.901	-1.919	-1.936	-1.954	-1.971	-1.988	-2.006	-2.024	-2.042	-2.060	-2.078	-2.096	-2.115	-2.132	-2.151	-2.170	-2.189	-2.208	-2.225	-2.244	-2.261	-2.281	-2.300	-2.318	-2.335	-2.354	-2.371	-2.390	-2.408	-2.425	-2.442	-2.460	-2.478	-2.494	-2.511	-2.526	-2.542	-2.558	-2.574	-2.589	-2.604	-2.619	-2.631	-2.645	-2.659	-2.671	-2.682	-2.694	-2.706	-2.716	-2.726	-2.735	-2.745	-2.754	-2.762	-2.769	-2.775	-2.782	-2.789	-2.794	-2.800	-2.804	-2.808	-2.811	-2.814	-2.816	-2.819	-2.821	-2.822	-2.824	-2.824	-2.824	-2.824	-2.822	-2.821	-2.820	-2.819	-2.816	-2.814	-2.811	-2.809	-2.805	-2.801	-2.798	-2.794	-2.790	-2.785	-2.780	-2.776	-2.771	-2.765	-2.760	-2.755	-2.749	-2.744	-2.738	-2.731	-2.725	-2.720	-2.714	-2.706	-2.701	-2.694	-2.689	-2.681	-2.675	-2.669	-2.662	-2.656	-2.650	-2.644	-2.636	-2.631	-2.625	-2.619	-2.614	-2.608	-2.601	-2.595	-2.591	-2.585	-2.580	-2.575	-2.571	-2.566	-2.561	-2.558	-2.555	-2.551	-2.548	-2.545	-2.542	-2.541	-2.539	-2.536	-2.535	-2.535	-2.534	-2.532	-2.531	-2.532	-2.532	-2.534	-2.535	-2.536	-2.539	-2.540	-2.542	-2.545	-2.548	-2.550	-2.554	-2.556	-2.560	-2.564	-2.569	-2.571	-2.576	-2.580	-2.584	-2.588	-2.591	-2.596	-2.600	-2.604	-2.608	-2.611	-2.614	-2.616	-2.619	-2.622	-2.625	-2.628	-2.629	-2.630	-2.631	-2.632	-2.632	-2.631	-2.630	-2.630	-2.629	-2.625	-2.622	-2.619	-2.615	-2.611	-2.606	-2.601	-2.596	-2.590	-2.582	-2.575	-2.566	-2.559	-2.551	-2.541	-2.531	-2.522	-2.511	-2.501	-2.490	-2.480	-2.468	-2.456	-2.444	-2.432	-2.421	-2.409	-2.396	-2.385	-2.374	-2.361	-2.350	-2.339	-2.328	-2.318	-2.306	-2.296	-2.288	-2.278	-2.269	-2.261	-2.252	-2.246	-2.241	-2.235	-2.230	-2.226	-2.222	-2.221	-2.219	-2.219	-2.219	-2.220	-2.222	-2.224	-2.229	-2.232	-2.238	-2.244	-2.250	-2.259	-2.268	-2.276	-2.286	-2.298	-2.310	-2.324	-2.336	-2.350	-2.364	-2.380	-2.394	-2.410	-2.426	-2.444	-2.460	-2.478	-2.495	-2.514	-2.531	-2.549	-2.566	-2.584	-2.602	-2.620	-2.636	-2.654	-2.670	-2.686	-2.700	-2.716	-2.730	-2.745	-2.759	-2.771	-2.784	-2.795	-2.806	-2.816	-2.826	-2.834	-2.841	-2.848	-2.854	-2.858	-2.861	-2.864	-2.866	-2.868	-2.868	-2.866	-2.865	-2.860	-2.858	-2.852	-2.848	-2.840	-2.834	-2.825	-2.816	-2.808	-2.796	-2.785	-2.774	-2.761	-2.749	-2.735	-2.721	-2.706	-2.691	-2.676	-2.660	-2.645	-2.628	-2.611	-2.595	-2.578	-2.561	-2.544	-2.526	-2.511	-2.494	-2.476	-2.460	-2.444	-2.429	-2.412	-2.398	-2.382	-2.368	-2.354	-2.339	-2.326	-2.314	-2.300	-2.289	-2.278	-2.268	-2.256	-2.246	-2.238	-2.228	-2.220	-2.212	-2.204	-2.198	-2.191	-2.185	-2.180	-2.175	-2.171	-2.166	-2.164	-2.160	-2.156	-2.154	-2.151	-2.150	-2.148	-2.146	-2.145	-2.142	-2.141	-2.140	-2.139	-2.138	-2.136	-2.134	-2.132	-2.130	-2.129	-2.126	-2.124	-2.121	-2.118	-2.114	-2.110	-2.105	-2.102	-2.096	-2.090	-2.085	-2.078	-2.071	-2.064	-2.056	-2.046	-2.038	-2.027	-2.018	-2.005	-1.994	-1.981	-1.968	-1.955	-1.940	-1.926	-1.910	-1.894	-1.878	-1.861	-1.844	-1.825	-1.808	-1.788	-1.769	-1.749	-1.729	-1.708	-1.686	-1.665	-1.644	-1.622	-1.600	-1.578	-1.556	-1.534	-1.511	-1.489	-1.466	-1.445	-1.422	-1.400	-1.378	-1.356	-1.335	-1.314	-1.292	-1.272	-1.251	-1.232	-1.212	-1.194	-1.176	-1.158	-1.140	-1.124	-1.109	-1.094	-1.079	-1.064	-1.051	-1.039	-1.026	-1.015	-1.006	-0.995	-0.986	-0.979	-0.972	-0.965	-0.960	-0.956	-0.951	-0.949	-0.948	-0.945	-0.945	-0.945	-0.946	-0.948	-0.950	-0.954	-0.958	-0.961	-0.968	-0.972	-0.979	-0.985	-0.992	-1.000	-1.009	-1.018	-1.026	-1.035	-1.045	-1.056	-1.065	-1.075	-1.086	-1.096	-1.108	-1.119	-1.129	-1.140	-1.150	-1.161	-1.171	-1.181	-1.191	-1.201	-1.210	-1.219	-1.228	-1.235	-1.242	-1.250	-1.256	-1.262	-1.269	-1.272	-1.278	-1.281	-1.284	-1.286	-1.288	-1.290	-1.290	-1.289	-1.290	-1.288	-1.285	-1.282	-1.279	-1.275	-1.270	-1.265	-1.259	-1.252	-1.245	-1.236	-1.229	-1.220	-1.211	-1.201	-1.191	-1.181	-1.171	-1.159	-1.148	-1.136	-1.125	-1.112	-1.100	-1.089	-1.076	-1.064	-1.051	-1.040	-1.028	-1.016	-1.004	-0.992	-0.981	-0.971	-0.961	-0.950	-0.940	-0.931	-0.922	-0.914	-0.905	-0.899	-0.891	-0.885	-0.879	-0.874	-0.870	-0.866	-0.864	-0.861	-0.860	-0.860	-0.860	-0.860	-0.860	-0.862	-0.865	-0.869	-0.872	-0.878	-0.884	-0.889	-0.896	-0.902	-0.910	-0.919	-0.928	-0.936	-0.948	-0.958	-0.969	-0.979	-0.991	-1.004	-1.018	-1.030	-1.044	-1.058	-1.071	-1.086	-1.099	-1.114	-1.129	-1.144	-1.159	-1.172	-1.188	-1.204	-1.219	-1.232	-1.249	-1.264	-1.278	-1.294	-1.308	-1.322	-1.338	-1.351	-1.366	-1.380	-1.394	-1.409	-1.421	-1.436	-1.450	-1.464	-1.478	-1.490	-1.504	-1.516	-1.529	-1.541	-1.552	-1.566	-1.579	-1.590	-1.602	-1.615	-1.626	-1.640	-1.651	-1.664	-1.674	-1.686	-1.698	-1.711	-1.722	-1.735	-1.746	-1.758	-1.770	-1.782	-1.794	-1.806	-1.819	-1.830	-1.844	-1.855	-1.866	-1.880	-1.892	-1.904	-1.916	-1.929	-1.942	-1.954	-1.966	-1.980	-1.991	-2.004	-2.018	-2.030	-2.042	-2.055	-2.068	-2.080	-2.092	-2.104	-2.116	-2.128	-2.139	-2.151	-2.164	-2.175	-2.186	-2.196	-2.206	-2.218	-2.228	-2.238	-2.248	-2.258	-2.266	-2.275	-2.282	-2.291	-2.299	-2.306	-2.314	-2.320	-2.328	-2.332	-2.339	-2.345	-2.349	-2.352	-2.358	-2.360	-2.362	-2.365	-2.368	-2.368	-2.368	-2.369	-2.369	-2.366	-2.365	-2.362	-2.361	-2.358	-2.354	-2.349	-2.345	-2.340	-2.334	-2.326	-2.320	-2.312	-2.305	-2.295	-2.286	-2.278	-2.268	-2.256	-2.245	-2.234	-2.222	-2.210	-2.196	-2.182	-2.170	-2.156	-2.141	-2.126	-2.112	-2.095	-2.080	-2.065	-2.049	-2.031	-2.015	-1.999	-1.981	-1.964	-1.946	-1.929	-1.911	-1.892	-1.875	-1.856	-1.838	-1.820	-1.800	-1.781	-1.762	-1.744	-1.725	-1.706	-1.686	-1.666	-1.648	-1.628	-1.608	-1.589	-1.568	-1.550	-1.529	-1.509	-1.489	-1.470	-1.450	-1.430	-1.410	-1.390	-1.370	-1.350	-1.329	-1.309	-1.289	-1.269	-1.249	-1.229	-1.208	-1.188	-1.168	-1.146	-1.128	-1.108	-1.088	-1.068	-1.046	-1.026	-1.008	-0.988	-0.969	-0.950	-0.930	-0.911	-0.891	-0.874	-0.855	-0.836	-0.819	-0.800	-0.782	-0.766	-0.749	-0.730	-0.714	-0.698	-0.682	-0.666	-0.650	-0.634	-0.620	-0.605	-0.591	-0.576	-0.564	-0.549	-0.536	-0.524	-0.511	-0.500	-0.489	-0.478	-0.468	-0.456	-0.448	-0.438	-0.429	-0.420	-0.414	-0.406	-0.400	-0.392	-0.388	-0.382	-0.379	-0.374	-0.371	-0.368	-0.365	-0.365	-0.364	-0.362	-0.365	-0.365	-0.366	-0.370	-0.374	-0.378	-0.381	-0.386	-0.392	-0.400	-0.408	-0.415	-0.425	-0.434	-0.444	-0.455	-0.468	-0.479	-0.491	-0.505	-0.519	-0.534	-0.550	-0.566	-0.584	-0.601	-0.618	-0.636	-0.655	-0.674	-0.694	-0.714	-0.734	-0.755	-0.775	-0.798	-0.819	-0.841	-0.862	-0.885	-0.906	-0.929	-0.952	-0.974	-0.996	-1.020	-1.041	-1.064	-1.085	-1.106	-1.130	-1.151	-1.172	-1.194	-1.214	-1.234	-1.255	-1.274	-1.292	-1.311	-1.330	-1.348	-1.364	-1.380	-1.396	-1.411	-1.426	-1.440	-1.454	-1.468	-1.480	-1.491	-1.502	-1.514	-1.522	-1.532	-1.540	-1.549	-1.556	-1.562	-1.569	-1.574	-1.579	-1.584	-1.588	-1.591	-1.594	-1.596	-1.599	-1.600	-1.601	-1.602	-1.602	-1.604	-1.602	-1.602	-1.602	-1.602	-1.600	-1.600	-1.599	-1.598	-1.596	-1.595	-1.595	-1.594	-1.594	-1.592	-1.592	-1.592	-1.591	-1.591	-1.592	-1.592	-1.594	-1.594	-1.596	-1.599	-1.600	-1.602	-1.605	-1.608	-1.611	-1.615	-1.619	-1.624	-1.628	-1.634	-1.640	-1.645	-1.652	-1.659	-1.665	-1.671	-1.679	-1.686	-1.692	-1.700	-1.709	-1.716	-1.724	-1.731	-1.740	-1.748	-1.755	-1.762	-1.771	-1.778	-1.784	-1.791	-1.798	-1.805	-1.810	-1.815	-1.821	-1.826	-1.831	-1.836	-1.839	-1.841	-1.845	-1.846	-1.848	-1.848	-1.849	-1.848	-1.848	-1.845	-1.841	-1.839	-1.835	-1.830	-1.825	-1.820	-1.814	-1.805	-1.799	-1.790	-1.780	-1.771	-1.760	-1.750	-1.739	-1.726	-1.715	-1.702	-1.689	-1.675	-1.661	-1.648	-1.632	-1.619	-1.602	-1.589	-1.574	-1.558	-1.542	-1.528	-1.511	-1.496	-1.481	-1.466	-1.451	-1.436	-1.422	-1.408	-1.394	-1.380	-1.368	-1.354	-1.341	-1.330	-1.318	-1.306	-1.296	-1.286	-1.276	-1.268	-1.260	-1.251	-1.244	-1.238	-1.232	-1.228	-1.222	-1.218	-1.214	-1.211	-1.210	-1.208	-1.208	-1.208	-1.208	-1.210	-1.211	-1.215	-1.218	-1.221	-1.226	-1.231	-1.236	-1.242	-1.250	-1.256	-1.265	-1.274	-1.282	-1.292	-1.301	-1.311	-1.324	-1.335	-1.346	-1.359	-1.371	-1.384	-1.396	-1.411	-1.424	-1.439	-1.454	-1.469	-1.484	-1.500	-1.515	-1.530	-1.546	-1.562	-1.578	-1.594	-1.610	-1.625	-1.641	-1.658	-1.672	-1.688	-1.704	-1.719	-1.732	-1.749	-1.764	-1.776	-1.790	-1.804	-1.816	-1.829	-1.841	-1.854	-1.865	-1.876	-1.886	-1.895	-1.905	-1.912	-1.921	-1.929	-1.936	-1.941	-1.948	-1.951	-1.956	-1.960	-1.964	-1.966	-1.969	-1.969	-1.970	-1.971	-1.970	-1.970	-1.968	-1.966	-1.964	-1.961	-1.959	-1.955	-1.951	-1.946	-1.944	-1.938	-1.932	-1.929	-1.922	-1.918	-1.911	-1.906	-1.900	-1.894	-1.888	-1.881	-1.875	-1.869	-1.862	-1.856	-1.850	-1.845	-1.839	-1.832	-1.826	-1.821	-1.815	-1.810	-1.804	-1.798	-1.792	-1.788	-1.782	-1.776	-1.771	-1.766	-1.761	-1.755	-1.750	-1.746	-1.740	-1.734	-1.729	-1.724	-1.718	-1.710	-1.704	-1.698	-1.690	-1.685	-1.678	-1.670	-1.662	-1.655	-1.646	-1.638	-1.629	-1.620	-1.610	-1.599	-1.589	-1.578	-1.566	-1.555	-1.542	-1.530	-1.518	-1.504	-1.491	-1.476	-1.462	-1.446	-1.432	-1.416	-1.401	-1.385	-1.369	-1.351	-1.335	-1.318	-1.300	-1.282	-1.265	-1.248	-1.230	-1.211	-1.194	-1.175	-1.158	-1.140	-1.121	-1.104	-1.086	-1.069	-1.051	-1.034	-1.016	-1.000	-0.984	-0.968	-0.952	-0.938	-0.922	-0.909	-0.895	-0.881	-0.869	-0.856	-0.844	-0.832	-0.821	-0.812	-0.802	-0.794	-0.785	-0.776	-0.770	-0.762	-0.756	-0.751	-0.745	-0.740	-0.736	-0.734	-0.729	-0.729	-0.726	-0.726	-0.724	-0.724	-0.724	-0.725	-0.725	-0.726	-0.729	-0.730	-0.732	-0.734	-0.736	-0.740	-0.741	-0.745	-0.749	-0.752	-0.755	-0.759	-0.762	-0.765	-0.769	-0.772	-0.774	-0.778	-0.780	-0.782	-0.784	-0.788	-0.789	-0.790	-0.791	-0.791	-0.792	-0.792	-0.792	-0.791	-0.789	-0.788	-0.785	-0.782	-0.779	-0.776	-0.771	-0.766	-0.761	-0.756	-0.750	-0.744	-0.738	-0.730	-0.722	-0.714	-0.705	-0.698	-0.688	-0.679	-0.669	-0.659	-0.650	-0.639	-0.629	-0.618	-0.608	-0.596	-0.586	-0.576	-0.565	-0.555	-0.545	-0.535	-0.525	-0.516	-0.506	-0.499	-0.490	-0.482	-0.474	-0.468	-0.461	-0.456	-0.450	-0.446	-0.442	-0.440	-0.436	-0.435	-0.434	-0.435	-0.435	-0.435	-0.438	-0.441	-0.445	-0.450	-0.455	-0.460	-0.469	-0.475	-0.482	-0.492	-0.502	-0.514	-0.525	-0.536	-0.549	-0.561	-0.575	-0.589	-0.604	-0.619	-0.635	-0.651	-0.668	-0.684	-0.700	-0.718	-0.734	-0.751	-0.768	-0.785	-0.804	-0.820	-0.836	-0.854	-0.871	-0.888	-0.904	-0.919	-0.935	-0.951	-0.965	-0.980	-0.994	-1.008	-1.021	-1.032	-1.045	-1.056	-1.066	-1.076	-1.086	-1.094	-1.102	-1.109	-1.116	-1.121	-1.128	-1.131	-1.135	-1.138	-1.140	-1.142	-1.144	-1.144	-1.142	-1.141	-1.140	-1.139	-1.135	-1.132	-1.129	-1.124	-1.120	-1.114	-1.109	-1.104	-1.096	-1.090	-1.082	-1.076	-1.069	-1.061	-1.054	-1.046	-1.039	-1.031	-1.024	-1.015	-1.008	-1.000	-0.992	-0.985	-0.979	-0.971	-0.965	-0.959	-0.952	-0.948	-0.942	-0.936	-0.931	-0.928	-0.924	-0.920	-0.918	-0.915	-0.912	-0.909	-0.906	-0.906	-0.905	-0.905	-0.904	-0.904	-0.904	-0.904	-0.906	-0.908	-0.909	-0.910	-0.912	-0.915	-0.916	-0.919	-0.921	-0.924	-0.926	-0.929	-0.931	-0.934	-0.936	-0.939	-0.940	-0.942	-0.944	-0.945	-0.948	-0.949	-0.950	-0.949	-0.949	-0.949	-0.948	-0.949	-0.946	-0.945	-0.944	-0.941	-0.938	-0.934	-0.930	-0.925	-0.920	-0.914	-0.909	-0.902	-0.896	-0.888	-0.880	-0.871	-0.861	-0.852	-0.842	-0.832	-0.821	-0.811	-0.799	-0.786	-0.774	-0.761	-0.748	-0.735	-0.721	-0.708	-0.692	-0.678	-0.664	-0.648	-0.634	-0.619	-0.602	-0.588	-0.572	-0.558	-0.541	-0.526	-0.512	-0.496	-0.482	-0.468	-0.454	-0.439	-0.426	-0.412	-0.400	-0.389	-0.376	-0.365	-0.355	-0.345	-0.334	-0.325	-0.318	-0.309	-0.302	-0.295	-0.291	-0.285	-0.280	-0.278	-0.274	-0.272	-0.270	-0.270	-0.270	-0.270	-0.271	-0.274	-0.278	-0.280	-0.285	-0.290	-0.295	-0.301	-0.308	-0.314	-0.321	-0.329	-0.338	-0.346	-0.355	-0.364	-0.372	-0.382	-0.392	-0.401	-0.411	-0.420	-0.429	-0.439	-0.448	-0.456	-0.465	-0.474	-0.481	-0.489	-0.495	-0.504	-0.510	-0.515	-0.520	-0.525	-0.529	-0.532	-0.535	-0.536	-0.539	-0.539	-0.539	-0.539	-0.536	-0.534	-0.531	-0.528	-0.522	-0.518	-0.512	-0.505	-0.499	-0.491	-0.481	-0.474	-0.465	-0.454	-0.444	-0.432	-0.421	-0.410	-0.398	-0.385	-0.372	-0.360	-0.346	-0.332	-0.320	-0.306	-0.294	-0.280	-0.266	-0.252	-0.240	-0.228	-0.214	-0.201	-0.190	-0.178	-0.166	-0.155	-0.145	-0.135	-0.126	-0.116	-0.108	-0.100	-0.092	-0.085	-0.079	-0.074	-0.069	-0.065	-0.060	-0.058	-0.055	-0.054	-0.054	-0.054	-0.054	-0.054	-0.056	-0.059	-0.061	-0.066	-0.070	-0.076	-0.081	-0.089	-0.096	-0.102	-0.112	-0.120	-0.130	-0.140	-0.150	-0.161	-0.172	-0.184	-0.195	-0.209	-0.221	-0.235	-0.248	-0.260	-0.274	-0.288	-0.302	-0.316	-0.330	-0.345	-0.358	-0.371	-0.386	-0.400	-0.414	-0.428	-0.441	-0.454	-0.468	-0.480	-0.491	-0.502	-0.515	-0.525	-0.536	-0.545	-0.555	-0.564	-0.572	-0.580	-0.586	-0.592	-0.599	-0.604	-0.609	-0.612	-0.616	-0.618	-0.620	-0.621	-0.622	-0.621	-0.621	-0.619	-0.616	-0.614	-0.611	-0.608	-0.602	-0.599	-0.592	-0.586	-0.580	-0.572	-0.565	-0.558	-0.550	-0.541	-0.532	-0.522	-0.514	-0.505	-0.495	-0.486	-0.476	-0.466	-0.458	-0.448	-0.438	-0.429	-0.419	-0.409	-0.400	-0.391	-0.382	-0.374	-0.365	-0.359	-0.350	-0.344	-0.338	-0.330	-0.324	-0.319	-0.314	-0.308	-0.304	-0.299	-0.295	-0.291	-0.289	-0.288	-0.284	-0.282	-0.281	-0.280	-0.279	-0.279	-0.279	-0.280	-0.280	-0.281	-0.281	-0.282	-0.284	-0.288	-0.289	-0.290	-0.292	-0.295	-0.298	-0.300	-0.302	-0.306	-0.308	-0.310	-0.312	-0.315	-0.316	-0.320	-0.321	-0.322	-0.325	-0.326	-0.328	-0.329	-0.329	-0.329	-0.329	-0.329	-0.328	-0.328	-0.328	-0.325	-0.324	-0.321	-0.319	-0.315	-0.312	-0.310	-0.305	-0.301	-0.298	-0.292	-0.288	-0.282	-0.276	-0.271	-0.265	-0.259	-0.252	-0.245	-0.240	-0.232	-0.225	-0.218	-0.211	-0.204	-0.196	-0.190	-0.182	-0.176	-0.170	-0.162	-0.156	-0.150	-0.144	-0.139	-0.132	-0.128	-0.122	-0.119	-0.115	-0.111	-0.108	-0.104	-0.102	-0.100	-0.099	-0.098	-0.096	-0.098	-0.098	-0.099	-0.100	-0.101	-0.105	-0.108	-0.111	-0.115	-0.119	-0.124	-0.130	-0.136	-0.142	-0.150	-0.156	-0.165	-0.172	-0.181	-0.190	-0.199	-0.209	-0.219	-0.229	-0.240	-0.250	-0.261	-0.272	-0.284	-0.295	-0.306	-0.319	-0.331	-0.342	-0.355	-0.368	-0.380	-0.391	-0.402	-0.416	-0.428	-0.440	-0.452	-0.465	-0.478	-0.490	-0.501	-0.514	-0.526	-0.538	-0.549	-0.561	-0.572	-0.582	-0.594	-0.605	-0.615	-0.626	-0.636	-0.648	-0.656	-0.666	-0.676	-0.685	-0.695	-0.704	-0.712	-0.721	-0.729	-0.738	-0.745	-0.752	-0.760	-0.768	-0.774	-0.780	-0.788	-0.794	-0.799	-0.804	-0.810	-0.815	-0.820	-0.825	-0.830	-0.835	-0.839	-0.842	-0.846	-0.851	-0.854	-0.858	-0.860	-0.864	-0.866	-0.869	-0.872	-0.874	-0.876	-0.879	-0.881	-0.884	-0.886	-0.889	-0.890	-0.892	-0.894	-0.898	-0.899	-0.900	-0.901	-0.905	-0.906	-0.908	-0.909	-0.911	-0.912	-0.915	-0.918	-0.919	-0.921	-0.922	-0.924	-0.926	-0.928	-0.929	-0.930	-0.932	-0.934	-0.935	-0.936	-0.938	-0.938	-0.939	-0.940	-0.940	-0.941	-0.941	-0.942	-0.942	-0.942	-0.941	-0.940	-0.940	-0.939	-0.938	-0.936	-0.935	-0.934	-0.932	-0.929	-0.926	-0.924	-0.921	-0.918	-0.915	-0.911	-0.908	-0.902	-0.899	-0.894	-0.890	-0.885	-0.880	-0.874	-0.870	-0.865	-0.859	-0.854	-0.849	-0.842	-0.836	-0.831	-0.825	-0.820	-0.815	-0.810	-0.804	-0.800	-0.795	-0.790	-0.786	-0.782	-0.778	-0.774	-0.771	-0.768	-0.765	-0.762	-0.761	-0.760	-0.759	-0.759	-0.759	-0.759	-0.760	-0.761	-0.764	-0.765	-0.769	-0.772	-0.776	-0.781	-0.788	-0.792	-0.800	-0.808	-0.815	-0.824	-0.832	-0.841	-0.851	-0.862	-0.872	-0.885	-0.896	-0.909	-0.921	-0.934	-0.948	-0.962	-0.978	-0.992	-1.008	-1.024	-1.039	-1.054	-1.070	-1.088	-1.104	-1.119	-1.136	-1.152	-1.169	-1.185	-1.202	-1.218	-1.234	-1.250	-1.265	-1.280	-1.295	-1.310	-1.325	-1.339	-1.352	-1.366	-1.379	-1.391	-1.404	-1.415	-1.426	-1.438	-1.446	-1.456	-1.464	-1.472	-1.480	-1.488	-1.494	-1.499	-1.502	-1.508	-1.511	-1.515	-1.516	-1.519	-1.520	-1.520	-1.520	-1.520	-1.518	-1.516	-1.514	-1.510	-1.508	-1.504	-1.500	-1.494	-1.490	-1.484	-1.478	-1.470	-1.464	-1.456	-1.449	-1.440	-1.432	-1.425	-1.415	-1.408	-1.398	-1.390	-1.380	-1.370	-1.361	-1.352	-1.342	-1.334	-1.325	-1.315	-1.306	-1.298	-1.290	-1.281	-1.272	-1.265	-1.256	-1.249	-1.241	-1.234	-1.229	-1.221	-1.215	-1.209	-1.202	-1.199	-1.194	-1.188	-1.182	-1.180	-1.175	-1.171	-1.168	-1.164	-1.161	-1.159	-1.156	-1.155	-1.151	-1.150	-1.148	-1.146	-1.144	-1.142	-1.141	-1.139	-1.138	-1.135	-1.134	-1.131	-1.129	-1.128	-1.125	-1.122	-1.120	-1.116	-1.114	-1.110	-1.106	-1.102	-1.098	-1.092	-1.088	-1.082	-1.076	-1.070	-1.062	-1.058	-1.049	-1.040	-1.032	-1.024	-1.014	-1.002	-0.992	-0.981	-0.970	-0.958	-0.945	-0.931	-0.919	-0.905	-0.890	-0.875	-0.859	-0.844	-0.828	-0.811	-0.792	-0.776	-0.758	-0.740	-0.721	-0.701	-0.682	-0.664	-0.642	-0.622	-0.602	-0.581	-0.561	-0.541	-0.519	-0.499	-0.478	-0.456	-0.434	-0.412	-0.391	-0.371	-0.350	-0.329	-0.309	-0.289	-0.269	-0.249	-0.229	-0.208	-0.189	-0.171	-0.152	-0.134	-0.116	-0.099	-0.082	-0.066	-0.051	-0.036	-0.021	-0.008	0.005	0.019	0.031	0.041	0.052	0.062	0.071	0.080	0.086	0.092	0.099	0.104	0.108	0.111	0.114	0.115	0.118	0.116	0.115	0.114	0.111	0.109	0.104	0.099	0.094	0.086	0.079	0.071	0.061	0.052	0.041	0.030	0.020	0.008	-0.006	-0.020	-0.034	-0.049	-0.066	-0.081	-0.098	-0.115	-0.132	-0.150	-0.168	-0.186	-0.205	-0.224	-0.242	-0.261	-0.281	-0.300	-0.319	-0.339	-0.359	-0.378	-0.398	-0.416	-0.435	-0.454	-0.472	-0.491	-0.509	-0.526	-0.545	-0.562	-0.579	-0.596	-0.611	-0.628	-0.644	-0.658	-0.672	-0.686	-0.700	-0.714	-0.728	-0.740	-0.752	-0.764	-0.776	-0.785	-0.796	-0.806	-0.815	-0.825	-0.835	-0.842	-0.851	-0.859	-0.866	-0.874	-0.880	-0.888	-0.892	-0.899	-0.906	-0.911	-0.916	-0.921	-0.928	-0.931	-0.935	-0.941	-0.945	-0.949	-0.954	-0.958	-0.961	-0.965	-0.969	-0.972	-0.976	-0.981	-0.985	-0.989	-0.994	-0.998	-1.001	-1.006	-1.010	-1.015	-1.019	-1.022	-1.028	-1.032	-1.038	-1.041	-1.046	-1.051	-1.055	-1.061	-1.066	-1.070	-1.076	-1.081	-1.086	-1.091	-1.096	-1.101	-1.108	-1.112	-1.118	-1.122	-1.129	-1.134	-1.139	-1.144	-1.149	-1.154	-1.159	-1.162	-1.168	-1.170	-1.174	-1.178	-1.181	-1.185	-1.188	-1.190	-1.192	-1.195	-1.196	-1.196	-1.198	-1.198	-1.199	-1.198	-1.195	-1.194	-1.191	-1.190	-1.185	-1.181	-1.178	-1.174	-1.168	-1.161	-1.155	-1.148	-1.140	-1.131	-1.121	-1.112	-1.101	-1.091	-1.080	-1.069	-1.055	-1.042	-1.029	-1.016	-1.001	-0.985	-0.970	-0.955	-0.939	-0.922	-0.905	-0.888	-0.871	-0.852	-0.835	-0.816	-0.798	-0.779	-0.759	-0.740	-0.720	-0.701	-0.681	-0.661	-0.641	-0.621	-0.601	-0.581	-0.561	-0.542	-0.522	-0.502	-0.482	-0.465	-0.445	-0.426	-0.408	-0.388	-0.370	-0.350	-0.331	-0.314	-0.296	-0.279	-0.260	-0.242	-0.226	-0.210	-0.191	-0.176	-0.160	-0.144	-0.128	-0.111	-0.095	-0.080	-0.066	-0.051	-0.036	-0.022	-0.009	0.006	0.020	0.034	0.048	0.061	0.075	0.089	0.101	0.115	0.128	0.141	0.154	0.166	0.179	0.192	0.204	0.218	0.229	0.242	0.255	0.268	0.279	0.291	0.305	0.316	0.329	0.341	0.354	0.366	0.379	0.390	0.404	0.415	0.428	0.440	0.451	0.465	0.476	0.489	0.500	100.000	5.000	2.000	1.000	6.000	0.000	0.000	0.000	0.000	0.000	0.000	0.000	0.000	0.000	0.000	0.000	0.000	0.000	-1.551	-1.548	-1.545	-1.542	-1.539	-1.536	-1.534	-1.531	-1.530	-1.529	-1.529	-1.529	-1.529	-1.530	-1.530	-1.531	-1.532	-1.534	-1.538	-1.540	-1.542	-1.545	-1.549	-1.554	-1.558	-1.561	-1.566	-1.572	-1.578	-1.582	-1.589	-1.595	-1.601	-1.609	-1.616	-1.622	-1.629	-1.636	-1.644	-1.652	-1.659	-1.668	-1.675	-1.684	-1.691	-1.699	-1.706	-1.714	-1.721	-1.729	-1.736	-1.745	-1.751	-1.759	-1.765	-1.771	-1.779	-1.785	-1.791	-1.798	-1.802	-1.808	-1.814	-1.819	-1.822	-1.828	-1.831	-1.835	-1.840	-1.842	-1.846	-1.849	-1.851	-1.854	-1.856	-1.858	-1.860	-1.861	-1.862	-1.864	-1.865	-1.865	-1.866	-1.866	-1.866	-1.866	-1.866	-1.866	-1.866	-1.865	-1.865	-1.865	-1.865	-1.864	-1.862	-1.862	-1.861	-1.860	-1.860	-1.860	-1.859	-1.858	-1.859	-1.858	-1.858	-1.856	-1.858	-1.856	-1.858	-1.856	-1.856	-1.858	-1.856	-1.858	-1.859	-1.860	-1.860	-1.860	-1.861	-1.862	-1.864	-1.865	-1.866	-1.868	-1.870	-1.871	-1.872	-1.875	-1.876	-1.878	-1.880	-1.881	-1.885	-1.888	-1.890	-1.891	-1.894	-1.896	-1.899	-1.901	-1.904	-1.906	-1.909	-1.912	-1.914	-1.918	-1.920	-1.922	-1.925	-1.928	-1.931	-1.932	-1.935	-1.938	-1.940	-1.941	-1.944	-1.946	-1.949	-1.950	-1.952	-1.954	-1.955	-1.956	-1.956	-1.958	-1.959	-1.959	-1.960	-1.960	-1.960	-1.960	-1.959	-1.959	-1.958	-1.956	-1.955	-1.954	-1.951	-1.950	-1.948	-1.946	-1.942	-1.940	-1.936	-1.934	-1.929	-1.926	-1.922	-1.919	-1.914	-1.910	-1.905	-1.900	-1.895	-1.891	-1.886	-1.881	-1.876	-1.871	-1.866	-1.861	-1.856	-1.851	-1.846	-1.841	-1.836	-1.832	-1.828	-1.822	-1.819	-1.815	-1.810	-1.806	-1.804	-1.800	-1.796	-1.794	-1.790	-1.788	-1.786	-1.784	-1.782	-1.781	-1.780	-1.779	-1.778	-1.778	-1.778	-1.778	-1.778	-1.778	-1.779	-1.780	-1.781	-1.784	-1.785	-1.788	-1.790	-1.794	-1.796	-1.799	-1.802	-1.808	-1.811	-1.815	-1.819	-1.825	-1.829	-1.834	-1.839	-1.845	-1.850	-1.856	-1.862	-1.868	-1.875	-1.881	-1.888	-1.894	-1.900	-1.908	-1.914	-1.921	-1.928	-1.934	-1.941	-1.949	-1.955	-1.962	-1.969	-1.976	-1.982	-1.989	-1.996	-2.004	-2.010	-2.015	-2.022	-2.027	-2.035	-2.041	-2.047	-2.052	-2.058	-2.064	-2.069	-2.074	-2.079	-2.085	-2.089	-2.092	-2.099	-2.102	-2.106	-2.111	-2.115	-2.120	-2.122	-2.126	-2.131	-2.135	-2.138	-2.141	-2.144	-2.149	-2.152	-2.156	-2.159	-2.162	-2.166	-2.170	-2.174	-2.178	-2.181	-2.186	-2.190	-2.194	-2.196	-2.201	-2.206	-2.211	-2.215	-2.221	-2.226	-2.232	-2.238	-2.242	-2.249	-2.255	-2.260	-2.268	-2.272	-2.279	-2.286	-2.292	-2.300	-2.306	-2.312	-2.320	-2.326	-2.334	-2.340	-2.348	-2.354	-2.361	-2.368	-2.374	-2.380	-2.386	-2.392	-2.399	-2.405	-2.411	-2.416	-2.421	-2.426	-2.431	-2.435	-2.440	-2.444	-2.448	-2.450	-2.454	-2.455	-2.458	-2.459	-2.460	-2.461	-2.462	-2.462	-2.461	-2.462	-2.461	-2.459	-2.459	-2.458	-2.455	-2.452	-2.449	-2.446	-2.444	-2.439	-2.436	-2.431	-2.426	-2.422	-2.418	-2.412	-2.409	-2.404	-2.398	-2.392	-2.389	-2.382	-2.376	-2.372	-2.366	-2.361	-2.356	-2.352	-2.346	-2.342	-2.339	-2.334	-2.329	-2.325	-2.322	-2.320	-2.316	-2.312	-2.311	-2.309	-2.306	-2.306	-2.304	-2.302	-2.302	-2.301	-2.301	-2.301	-2.302	-2.302	-2.304	-2.305	-2.306	-2.309	-2.311	-2.312	-2.316	-2.319	-2.322	-2.326	-2.329	-2.332	-2.336	-2.340	-2.345	-2.349	-2.352	-2.358	-2.361	-2.366	-2.370	-2.375	-2.379	-2.384	-2.389	-2.392	-2.398	-2.401	-2.406	-2.410	-2.415	-2.419	-2.422	-2.426	-2.431	-2.434	-2.438	-2.440	-2.442	-2.446	-2.449	-2.451	-2.454	-2.456	-2.458	-2.459	-2.460	-2.461	-2.462	-2.462	-2.462	-2.461	-2.461	-2.460	-2.459	-2.458	-2.456	-2.454	-2.451	-2.449	-2.445	-2.442	-2.438	-2.434	-2.429	-2.424	-2.419	-2.412	-2.406	-2.400	-2.394	-2.386	-2.378	-2.370	-2.362	-2.354	-2.344	-2.335	-2.324	-2.315	-2.304	-2.294	-2.284	-2.271	-2.261	-2.249	-2.238	-2.226	-2.214	-2.201	-2.190	-2.178	-2.165	-2.152	-2.140	-2.128	-2.116	-2.104	-2.091	-2.079	-2.068	-2.056	-2.044	-2.034	-2.022	-2.013	-2.001	-1.991	-1.982	-1.975	-1.965	-1.958	-1.950	-1.944	-1.936	-1.931	-1.925	-1.921	-1.916	-1.915	-1.911	-1.910	-1.909	-1.908	-1.908	-1.908	-1.909	-1.910	-1.912	-1.916	-1.920	-1.926	-1.931	-1.936	-1.941	-1.950	-1.958	-1.965	-1.975	-1.984	-1.994	-2.004	-2.015	-2.026	-2.036	-2.049	-2.060	-2.072	-2.085	-2.098	-2.110	-2.122	-2.136	-2.149	-2.161	-2.174	-2.186	-2.200	-2.211	-2.222	-2.234	-2.246	-2.258	-2.268	-2.278	-2.288	-2.296	-2.305	-2.314	-2.322	-2.329	-2.335	-2.341	-2.346	-2.352	-2.356	-2.360	-2.362	-2.364	-2.366	-2.368	-2.368	-2.368	-2.365	-2.365	-2.362	-2.359	-2.355	-2.351	-2.348	-2.341	-2.336	-2.330	-2.322	-2.318	-2.309	-2.301	-2.294	-2.285	-2.275	-2.266	-2.258	-2.249	-2.238	-2.228	-2.219	-2.209	-2.199	-2.189	-2.178	-2.169	-2.159	-2.149	-2.140	-2.132	-2.122	-2.115	-2.106	-2.099	-2.091	-2.085	-2.078	-2.072	-2.066	-2.061	-2.058	-2.052	-2.049	-2.046	-2.044	-2.042	-2.041	-2.040	-2.040	-2.041	-2.041	-2.044	-2.046	-2.049	-2.052	-2.056	-2.061	-2.066	-2.072	-2.079	-2.085	-2.092	-2.100	-2.108	-2.116	-2.124	-2.132	-2.142	-2.152	-2.161	-2.171	-2.181	-2.191	-2.201	-2.211	-2.221	-2.231	-2.241	-2.250	-2.260	-2.269	-2.279	-2.286	-2.295	-2.302	-2.310	-2.316	-2.322	-2.328	-2.332	-2.338	-2.341	-2.345	-2.346	-2.349	-2.350	-2.350	-2.349	-2.348	-2.345	-2.342	-2.339	-2.335	-2.329	-2.322	-2.315	-2.308	-2.299	-2.289	-2.279	-2.268	-2.256	-2.244	-2.231	-2.216	-2.202	-2.186	-2.171	-2.155	-2.138	-2.121	-2.102	-2.084	-2.065	-2.045	-2.025	-2.005	-1.986	-1.965	-1.944	-1.922	-1.900	-1.879	-1.859	-1.836	-1.815	-1.792	-1.771	-1.749	-1.728	-1.705	-1.684	-1.664	-1.641	-1.621	-1.600	-1.579	-1.559	-1.538	-1.518	-1.498	-1.478	-1.460	-1.440	-1.421	-1.404	-1.385	-1.366	-1.350	-1.332	-1.316	-1.299	-1.282	-1.268	-1.251	-1.236	-1.221	-1.208	-1.192	-1.179	-1.165	-1.151	-1.139	-1.125	-1.114	-1.100	-1.088	-1.076	-1.065	-1.054	-1.042	-1.031	-1.020	-1.011	-1.000	-0.990	-0.981	-0.970	-0.961	-0.952	-0.944	-0.935	-0.926	-0.919	-0.910	-0.902	-0.894	-0.886	-0.879	-0.871	-0.865	-0.858	-0.851	-0.845	-0.839	-0.832	-0.828	-0.821	-0.818	-0.812	-0.809	-0.804	-0.800	-0.796	-0.794	-0.790	-0.788	-0.785	-0.782	-0.781	-0.780	-0.780	-0.779	-0.779	-0.779	-0.780	-0.780	-0.782	-0.782	-0.785	-0.788	-0.790	-0.792	-0.796	-0.800	-0.804	-0.809	-0.814	-0.819	-0.824	-0.829	-0.835	-0.841	-0.846	-0.854	-0.860	-0.868	-0.874	-0.881	-0.889	-0.896	-0.904	-0.911	-0.919	-0.928	-0.935	-0.942	-0.951	-0.959	-0.966	-0.974	-0.982	-0.989	-0.996	-1.005	-1.012	-1.020	-1.026	-1.034	-1.040	-1.048	-1.054	-1.059	-1.065	-1.070	-1.075	-1.080	-1.085	-1.090	-1.094	-1.098	-1.101	-1.104	-1.108	-1.110	-1.112	-1.115	-1.116	-1.119	-1.119	-1.120	-1.121	-1.121	-1.121	-1.120	-1.120	-1.120	-1.119	-1.118	-1.118	-1.116	-1.114	-1.112	-1.110	-1.109	-1.106	-1.105	-1.102	-1.100	-1.099	-1.096	-1.094	-1.092	-1.090	-1.089	-1.086	-1.084	-1.082	-1.081	-1.080	-1.079	-1.079	-1.078	-1.076	-1.076	-1.076	-1.075	-1.076	-1.076	-1.078	-1.078	-1.079	-1.080	-1.080	-1.081	-1.084	-1.085	-1.086	-1.088	-1.089	-1.092	-1.095	-1.098	-1.100	-1.101	-1.104	-1.105	-1.106	-1.108	-1.110	-1.111	-1.112	-1.114	-1.114	-1.115	-1.115	-1.115	-1.116	-1.115	-1.114	-1.112	-1.111	-1.110	-1.108	-1.105	-1.100	-1.098	-1.094	-1.090	-1.085	-1.081	-1.076	-1.070	-1.062	-1.056	-1.049	-1.041	-1.032	-1.026	-1.016	-1.008	-0.996	-0.986	-0.976	-0.965	-0.954	-0.942	-0.931	-0.918	-0.905	-0.892	-0.879	-0.865	-0.851	-0.836	-0.821	-0.806	-0.791	-0.776	-0.761	-0.745	-0.730	-0.714	-0.696	-0.680	-0.664	-0.646	-0.630	-0.614	-0.596	-0.580	-0.564	-0.546	-0.530	-0.514	-0.498	-0.481	-0.465	-0.448	-0.431	-0.418	-0.401	-0.386	-0.371	-0.358	-0.342	-0.330	-0.315	-0.302	-0.290	-0.279	-0.266	-0.256	-0.245	-0.236	-0.225	-0.216	-0.209	-0.201	-0.194	-0.186	-0.181	-0.175	-0.171	-0.166	-0.164	-0.160	-0.159	-0.156	-0.155	-0.155	-0.154	-0.154	-0.155	-0.156	-0.158	-0.160	-0.162	-0.165	-0.168	-0.170	-0.175	-0.179	-0.182	-0.186	-0.191	-0.195	-0.200	-0.204	-0.209	-0.212	-0.216	-0.221	-0.226	-0.230	-0.234	-0.238	-0.241	-0.245	-0.246	-0.249	-0.251	-0.252	-0.255	-0.255	-0.256	-0.256	-0.256	-0.256	-0.255	-0.254	-0.252	-0.250	-0.248	-0.244	-0.241	-0.239	-0.234	-0.230	-0.225	-0.220	-0.215	-0.209	-0.204	-0.198	-0.190	-0.184	-0.176	-0.170	-0.162	-0.155	-0.148	-0.139	-0.132	-0.124	-0.116	-0.108	-0.100	-0.092	-0.085	-0.076	-0.069	-0.061	-0.054	-0.046	-0.039	-0.032	-0.026	-0.019	-0.012	-0.008	-0.001	0.004	0.009	0.014	0.019	0.022	0.026	0.029	0.031	0.034	0.036	0.038	0.038	0.038	0.038	0.038	0.036	0.034	0.030	0.028	0.022	0.019	0.014	0.009	0.002	-0.004	-0.011	-0.020	-0.028	-0.039	-0.048	-0.059	-0.069	-0.081	-0.094	-0.106	-0.120	-0.134	-0.148	-0.162	-0.179	-0.194	-0.210	-0.226	-0.244	-0.261	-0.280	-0.298	-0.316	-0.335	-0.354	-0.372	-0.391	-0.411	-0.430	-0.449	-0.468	-0.486	-0.505	-0.524	-0.541	-0.560	-0.578	-0.596	-0.612	-0.630	-0.648	-0.664	-0.679	-0.694	-0.710	-0.724	-0.738	-0.751	-0.762	-0.776	-0.788	-0.798	-0.808	-0.818	-0.826	-0.835	-0.841	-0.849	-0.855	-0.861	-0.866	-0.870	-0.874	-0.876	-0.879	-0.880	-0.882	-0.882	-0.882	-0.882	-0.881	-0.880	-0.878	-0.875	-0.872	-0.870	-0.865	-0.862	-0.858	-0.854	-0.848	-0.842	-0.839	-0.832	-0.826	-0.821	-0.815	-0.809	-0.802	-0.796	-0.789	-0.782	-0.776	-0.770	-0.764	-0.756	-0.751	-0.745	-0.740	-0.734	-0.729	-0.722	-0.716	-0.711	-0.708	-0.701	-0.698	-0.694	-0.689	-0.685	-0.681	-0.679	-0.675	-0.672	-0.671	-0.669	-0.668	-0.666	-0.665	-0.665	-0.664	-0.664	-0.665	-0.665	-0.666	-0.669	-0.669	-0.671	-0.674	-0.676	-0.680	-0.682	-0.686	-0.691	-0.694	-0.699	-0.702	-0.708	-0.712	-0.718	-0.722	-0.728	-0.734	-0.739	-0.744	-0.750	-0.755	-0.761	-0.766	-0.771	-0.778	-0.782	-0.789	-0.794	-0.799	-0.804	-0.809	-0.812	-0.816	-0.821	-0.824	-0.828	-0.831	-0.834	-0.836	-0.839	-0.840	-0.842	-0.844	-0.844	-0.844	-0.844	-0.844	-0.845	-0.844	-0.841	-0.841	-0.839	-0.836	-0.835	-0.832	-0.829	-0.826	-0.821	-0.819	-0.815	-0.810	-0.806	-0.802	-0.798	-0.794	-0.789	-0.784	-0.779	-0.774	-0.769	-0.764	-0.759	-0.754	-0.748	-0.744	-0.739	-0.734	-0.730	-0.725	-0.721	-0.718	-0.712	-0.710	-0.705	-0.701	-0.699	-0.695	-0.691	-0.689	-0.686	-0.684	-0.681	-0.679	-0.676	-0.675	-0.674	-0.671	-0.670	-0.668	-0.666	-0.665	-0.664	-0.662	-0.661	-0.660	-0.659	-0.658	-0.656	-0.655	-0.654	-0.652	-0.651	-0.650	-0.649	-0.646	-0.645	-0.644	-0.641	-0.640	-0.638	-0.634	-0.631	-0.629	-0.626	-0.622	-0.620	-0.616	-0.612	-0.608	-0.605	-0.600	-0.596	-0.590	-0.585	-0.580	-0.574	-0.568	-0.562	-0.556	-0.549	-0.542	-0.536	-0.528	-0.520	-0.512	-0.504	-0.496	-0.489	-0.479	-0.471	-0.461	-0.451	-0.442	-0.432	-0.422	-0.412	-0.402	-0.391	-0.382	-0.371	-0.360	-0.349	-0.338	-0.328	-0.316	-0.305	-0.292	-0.282	-0.271	-0.260	-0.248	-0.236	-0.226	-0.215	-0.204	-0.192	-0.181	-0.170	-0.161	-0.151	-0.141	-0.131	-0.121	-0.112	-0.104	-0.096	-0.086	-0.079	-0.071	-0.064	-0.056	-0.050	-0.045	-0.040	-0.034	-0.029	-0.024	-0.021	-0.018	-0.014	-0.012	-0.010	-0.008	-0.006	-0.006	-0.005	-0.005	-0.008	-0.008	-0.009	-0.010	-0.012	-0.015	-0.018	-0.021	-0.024	-0.028	-0.031	-0.035	-0.040	-0.044	-0.049	-0.052	-0.058	-0.061	-0.066	-0.071	-0.076	-0.081	-0.085	-0.089	-0.094	-0.099	-0.104	-0.106	-0.111	-0.115	-0.119	-0.122	-0.126	-0.129	-0.131	-0.134	-0.138	-0.140	-0.141	-0.145	-0.146	-0.148	-0.150	-0.151	-0.152	-0.152	-0.155	-0.156	-0.156	-0.159	-0.159	-0.160	-0.160	-0.162	-0.162	-0.165	-0.166	-0.168	-0.169	-0.171	-0.174	-0.174	-0.176	-0.179	-0.181	-0.185	-0.189	-0.191	-0.196	-0.199	-0.204	-0.209	-0.212	-0.218	-0.224	-0.230	-0.236	-0.244	-0.250	-0.258	-0.265	-0.272	-0.281	-0.290	-0.298	-0.306	-0.315	-0.325	-0.334	-0.344	-0.354	-0.364	-0.374	-0.382	-0.394	-0.404	-0.414	-0.424	-0.434	-0.444	-0.452	-0.462	-0.474	-0.484	-0.494	-0.502	-0.511	-0.521	-0.529	-0.536	-0.545	-0.552	-0.559	-0.566	-0.571	-0.578	-0.582	-0.588	-0.592	-0.595	-0.599	-0.601	-0.604	-0.604	-0.605	-0.605	-0.605	-0.604	-0.602	-0.599	-0.596	-0.592	-0.589	-0.584	-0.578	-0.571	-0.564	-0.556	-0.549	-0.540	-0.530	-0.520	-0.509	-0.498	-0.486	-0.475	-0.464	-0.450	-0.438	-0.424	-0.409	-0.396	-0.381	-0.368	-0.351	-0.336	-0.321	-0.306	-0.291	-0.278	-0.261	-0.246	-0.231	-0.219	-0.204	-0.189	-0.175	-0.161	-0.149	-0.136	-0.124	-0.111	-0.100	-0.089	-0.078	-0.068	-0.058	-0.049	-0.039	-0.032	-0.026	-0.019	-0.014	-0.008	-0.002	0.001	0.005	0.008	0.010	0.011	0.012	0.012	0.012	0.012	0.011	0.009	0.006	0.004	0.000	-0.004	-0.009	-0.014	-0.019	-0.025	-0.029	-0.036	-0.042	-0.049	-0.056	-0.062	-0.071	-0.078	-0.085	-0.094	-0.100	-0.108	-0.115	-0.122	-0.129	-0.135	-0.141	-0.148	-0.154	-0.160	-0.165	-0.170	-0.174	-0.178	-0.182	-0.185	-0.186	-0.189	-0.191	-0.191	-0.191	-0.191	-0.191	-0.189	-0.188	-0.185	-0.182	-0.179	-0.174	-0.169	-0.164	-0.158	-0.151	-0.145	-0.136	-0.129	-0.120	-0.111	-0.102	-0.094	-0.084	-0.074	-0.064	-0.052	-0.042	-0.031	-0.021	-0.010	0.000	0.011	0.020	0.030	0.040	0.050	0.060	0.068	0.076	0.085	0.092	0.100	0.106	0.112	0.119	0.124	0.129	0.132	0.136	0.139	0.140	0.141	0.141	0.141	0.140	0.140	0.138	0.134	0.130	0.126	0.121	0.116	0.110	0.104	0.096	0.089	0.080	0.072	0.062	0.054	0.044	0.034	0.024	0.012	0.002	-0.009	-0.019	-0.030	-0.041	-0.054	-0.064	-0.075	-0.086	-0.096	-0.108	-0.118	-0.126	-0.136	-0.145	-0.154	-0.162	-0.171	-0.178	-0.185	-0.191	-0.196	-0.202	-0.206	-0.211	-0.215	-0.218	-0.220	-0.222	-0.222	-0.222	-0.222	-0.221	-0.220	-0.219	-0.215	-0.212	-0.209	-0.205	-0.199	-0.195	-0.189	-0.182	-0.175	-0.168	-0.161	-0.154	-0.145	-0.136	-0.128	-0.119	-0.109	-0.101	-0.091	-0.081	-0.071	-0.062	-0.052	-0.044	-0.034	-0.024	-0.015	-0.005	0.004	0.012	0.021	0.030	0.039	0.048	0.055	0.062	0.071	0.079	0.086	0.092	0.099	0.106	0.114	0.119	0.125	0.131	0.135	0.140	0.145	0.149	0.154	0.158	0.160	0.165	0.168	0.171	0.174	0.178	0.180	0.182	0.184	0.186	0.188	0.190	0.192	0.194	0.195	0.196	0.198	0.200	0.200	0.201	0.204	0.202	0.204	0.205	0.205	0.205	0.206	0.206	0.206	0.206	0.206	0.206	0.205	0.205	0.205	0.205	0.206	0.205	0.204	0.204	0.202	0.202	0.202	0.200	0.200	0.200	0.198	0.196	0.196	0.195	0.194	0.192	0.191	0.190	0.189	0.188	0.188	0.186	0.185	0.184	0.182	0.182	0.181	0.181	0.180	0.180	0.179	0.178	0.178	0.176	0.176	0.176	0.175	0.175	0.175	0.174	0.174	0.174	0.174	0.174	0.174	0.174	0.174	0.174	0.174	0.174	0.174	0.174	0.174	0.174	0.172	0.172	0.172	0.172	0.171	0.171	0.170	0.170	0.168	0.166	0.164	0.162	0.160	0.158	0.155	0.152	0.149	0.148	0.142	0.139	0.135	0.131	0.126	0.121	0.116	0.110	0.105	0.099	0.091	0.085	0.079	0.071	0.064	0.056	0.049	0.039	0.031	0.021	0.012	0.002	-0.006	-0.016	-0.025	-0.035	-0.045	-0.055	-0.066	-0.075	-0.085	-0.096	-0.105	-0.116	-0.125	-0.136	-0.146	-0.155	-0.166	-0.175	-0.185	-0.194	-0.202	-0.212	-0.221	-0.229	-0.238	-0.246	-0.254	-0.262	-0.269	-0.276	-0.284	-0.290	-0.296	-0.302	-0.309	-0.315	-0.320	-0.326	-0.331	-0.336	-0.341	-0.346	-0.350	-0.354	-0.359	-0.361	-0.366	-0.369	-0.372	-0.376	-0.380	-0.382	-0.386	-0.389	-0.391	-0.395	-0.398	-0.400	-0.404	-0.406	-0.409	-0.412	-0.415	-0.416	-0.420	-0.422	-0.426	-0.429	-0.430	-0.434	-0.436	-0.439	-0.441	-0.445	-0.448	-0.450	-0.454	-0.455	-0.459	-0.460	-0.462	-0.465	-0.468	-0.469	-0.471	-0.472	-0.474	-0.475	-0.478	-0.478	-0.479	-0.480	-0.481	-0.481	-0.480	-0.481	-0.481	-0.479	-0.478	-0.478	-0.476	-0.475	-0.474	-0.471	-0.470	-0.466	-0.464	-0.460	-0.456	-0.454	-0.450	-0.445	-0.441	-0.438	-0.432	-0.426	-0.422	-0.416	-0.410	-0.405	-0.399	-0.392	-0.385	-0.379	-0.371	-0.365	-0.356	-0.350	-0.342	-0.335	-0.326	-0.320	-0.311	-0.304	-0.296	-0.289	-0.280	-0.272	-0.264	-0.256	-0.249	-0.240	-0.232	-0.225	-0.216	-0.209	-0.201	-0.195	-0.188	-0.180	-0.174	-0.168	-0.161	-0.155	-0.149	-0.142	-0.138	-0.131	-0.128	-0.122	-0.119	-0.115	-0.111	-0.109	-0.105	-0.102	-0.101	-0.099	-0.098	-0.096	-0.095	-0.095	-0.095	-0.095	-0.095	-0.098	-0.099	-0.101	-0.104	-0.106	-0.110	-0.112	-0.116	-0.120	-0.125	-0.130	-0.135	-0.140	-0.146	-0.152	-0.158	-0.164	-0.170	-0.178	-0.184	-0.191	-0.198	-0.205	-0.211	-0.219	-0.226	-0.234	-0.241	-0.249	-0.256	-0.264	-0.271	-0.280	-0.286	-0.295	-0.302	-0.309	-0.316	-0.322	-0.330	-0.335	-0.341	-0.348	-0.354	-0.359	-0.364	-0.369	-0.374	-0.378	-0.382	-0.386	-0.390	-0.394	-0.396	-0.399	-0.401	-0.404	-0.405	-0.406	-0.408	-0.408	-0.409	-0.409	-0.409	-0.409	-0.408	-0.406	-0.405	-0.404	-0.401	-0.400	-0.398	-0.395	-0.391	-0.389	-0.385	-0.382	-0.379	-0.375	-0.371	-0.368	-0.362	-0.359	-0.355	-0.350	-0.346	-0.341	-0.338	-0.332	-0.329	-0.324	-0.319	-0.315	-0.311	-0.306	-0.302	-0.299	-0.294	-0.291	-0.288	-0.284	-0.281	-0.278	-0.274	-0.271	-0.270	-0.269	-0.266	-0.264	-0.262	-0.261	-0.262	-0.261	-0.260	-0.261	-0.261	-0.262	-0.264	-0.264	-0.265	-0.268	-0.270	-0.272	-0.275	-0.279	-0.281	-0.286	-0.290	-0.295	-0.299	-0.302	-0.308	-0.312	-0.318	-0.324	-0.329	-0.335	-0.341	-0.348	-0.352	-0.360	-0.365	-0.371	-0.378	-0.385	-0.390	-0.396	-0.402	-0.409	-0.415	-0.420	-0.425	-0.431	-0.438	-0.441	-0.446	-0.451	-0.455	-0.460	-0.462	-0.468	-0.470	-0.472	-0.475	-0.476	-0.479	-0.480	-0.482	-0.482	-0.484	-0.482	-0.484	-0.482	-0.481	-0.480	-0.479	-0.476	-0.475	-0.471	-0.469	-0.466	-0.464	-0.459	-0.456	-0.451	-0.449	-0.444	-0.440	-0.436	-0.431	-0.428	-0.422	-0.419	-0.415	-0.411	-0.406	-0.402	-0.400	-0.395	-0.391	-0.389	-0.386	-0.384	-0.381	-0.379	-0.376	-0.375	-0.374	-0.374	-0.372	-0.374	-0.374	-0.375	-0.376	-0.379	-0.380	-0.384	-0.386	-0.391	-0.395	-0.400	-0.404	-0.410	-0.416	-0.422	-0.430	-0.438	-0.445	-0.454	-0.461	-0.471	-0.480	-0.490	-0.500	-0.510	-0.520	-0.531	-0.542	-0.554	-0.565	-0.576	-0.589	-0.600	-0.611	-0.624	-0.635	-0.648	-0.658	-0.670	-0.681	-0.692	-0.702	-0.714	-0.724	-0.734	-0.744	-0.754	-0.764	-0.771	-0.780	-0.789	-0.796	-0.804	-0.810	-0.815	-0.822	-0.828	-0.830	-0.835	-0.839	-0.841	-0.842	-0.845	-0.846	-0.846	-0.846	-0.846	-0.845	-0.842	-0.840	-0.838	-0.834	-0.830	-0.825	-0.819	-0.814	-0.808	-0.801	-0.794	-0.788	-0.779	-0.770	-0.761	-0.752	-0.742	-0.734	-0.722	-0.712	-0.701	-0.690	-0.679	-0.666	-0.655	-0.642	-0.630	-0.618	-0.604	-0.591	-0.579	-0.564	-0.551	-0.538	-0.522	-0.509	-0.495	-0.480	-0.466	-0.451	-0.438	-0.422	-0.408	-0.392	-0.376	-0.361	-0.348	-0.331	-0.315	-0.300	-0.286	-0.270	-0.255	-0.240	-0.224	-0.209	-0.194	-0.179	-0.164	-0.149	-0.134	-0.119	-0.104	-0.090	-0.076	-0.061	-0.048	-0.034	-0.021	-0.009	0.005	0.018	0.030	0.042	0.055	0.066	0.078	0.089	0.100	0.111	0.121	0.130	0.140	0.150	0.159	0.168	0.176	0.184	0.192	0.200	0.208	0.215	0.221	0.228	0.235	0.241	0.249	0.254	0.261	0.266	0.272	0.279	0.285	0.291	0.296	0.302	0.309	0.315	0.321	0.328	0.335	0.341	0.348	0.355	0.362	0.370	0.378	0.386	0.395	0.402	0.411	0.420	0.430	0.439	0.450	0.460	0.470	0.481	0.491	0.502	0.514	0.528	0.539	0.550	0.564	0.576	0.589	0.602	0.616	0.629	0.641	0.655	0.668	0.681	0.695	0.709	0.721	0.734	0.746	0.760	0.772	0.785	0.796	0.809	0.820	0.831	0.842	0.852	0.862	0.872	0.881	0.889	0.898	0.905	0.911	0.919	0.924	0.929	0.934	0.938	0.940	0.942	0.945	0.946	0.946	0.946	0.945	0.944	0.942	0.939	0.936	0.931	0.928	0.922	0.916	0.910	0.904	0.898	0.889	0.881	0.872	0.864	0.856	0.846	0.836	0.826	0.816	0.806	0.798	0.788	0.778	0.768	0.758	0.749	0.740	0.730	0.721	0.712	0.704	0.696	0.689	0.681	0.675	0.669	0.662	0.656	0.652	0.649	0.645	0.641	0.639	0.635	0.635	0.634	0.634	0.634	0.635	0.635	0.638	0.641	0.642	0.646	0.651	0.655	0.660	0.665	0.670	0.676	0.682	0.690	0.696	0.704	0.710	0.718	0.725	0.731	0.739	0.746	0.754	0.761	0.768	0.775	0.781	0.788	0.795	0.801	0.806	0.812	0.818	0.821	0.825	0.830	0.832	0.836	0.838	0.841	0.842	0.842	0.844	0.844	0.844	0.842	0.842	0.840	0.838	0.834	0.831	0.826	0.822	0.818	0.814	0.808	0.802	0.796	0.790	0.784	0.776	0.769	0.761	0.754	0.746	0.738	0.730	0.722	0.714	0.705	0.696	0.688	0.680	0.671	0.662	0.654	0.645	0.636	0.629	0.620	0.611	0.602	0.595	0.588	0.579	0.571	0.564	0.556	0.548	0.541	0.534	0.526	0.519	0.512	0.504	0.498	0.490	0.482	0.475	0.468	0.461	0.452	0.445	0.438	0.429	0.420	0.411	0.402	0.394	0.384	0.374	0.365	0.354	0.342	0.331	0.320	0.308	0.296	0.282	0.270	0.256	0.242	0.229	0.214	0.196	0.181	0.165	0.150	0.132	0.115	0.098	0.080	0.062	0.044	0.026	0.008	-0.011	-0.031	-0.050	-0.069	-0.089	-0.108	-0.126	-0.145	-0.164	-0.181	-0.200	-0.216	-0.234	-0.251	-0.268	-0.282	-0.299	-0.314	-0.326	-0.340	-0.352	-0.362	-0.375	-0.384	-0.392	-0.400	-0.408	-0.412	-0.418	-0.421	-0.424	-0.424	-0.424	-0.424	-0.421	-0.419	-0.414	-0.408	-0.402	-0.394	-0.384	-0.375	-0.362	-0.351	-0.338	-0.322	-0.308	-0.290	-0.274	-0.255	-0.236	-0.216	-0.196	-0.175	-0.154	-0.131	-0.109	-0.085	-0.061	-0.038	-0.012	0.011	0.038	0.061	0.088	0.111	0.136	0.161	0.185	0.210	0.234	0.258	0.281	0.304	0.326	0.348	0.370	0.391	0.411	0.431	0.451	0.469	0.488	0.504	0.521	0.538	0.552	0.566	0.581	0.595	0.608	0.619	0.630	0.640	0.651	0.660	0.670	0.678	0.686	0.692	0.700	0.706	0.711	0.718	0.722	0.728	0.732	0.736	0.740	0.744	0.746	0.750	0.752	0.756	0.759	0.762	0.765	0.768	0.770	0.772	0.775	0.778	0.780	0.784	0.786	0.789	0.792	0.794	0.798	0.801	0.806	0.809	0.814	0.816	0.820	0.826	0.830	0.835	0.840	0.845	0.850	0.856	0.861	0.868	0.874	0.880	0.888	0.894	0.901	0.908	0.915	0.922	0.931	0.939	0.946	0.955	0.964	0.971	0.981	0.990	0.999	1.008	1.016	1.026	1.035	1.044	1.052	1.062	1.071	1.080	1.090	1.099	1.106	1.115	1.122	1.131	1.140	1.148	1.154	1.161	1.168	1.174	1.180	1.185	1.190	1.194	1.199	1.201	1.205	1.208	1.209	1.210	1.211	1.211	1.210	1.208	1.206	1.202	1.199	1.195	1.190	1.184	1.176	1.169	1.161	1.151	1.142	1.132	1.121	1.109	1.098	1.084	1.071	1.056	1.041	1.026	1.010	0.992	0.978	0.960	0.942	0.924	0.905	0.886	0.866	0.848	0.829	0.809	0.789	0.770	0.750	0.731	0.712	0.692	0.674	0.655	0.638	0.619	0.601	0.584	0.568	0.551	0.535	0.520	0.506	0.492	0.479	0.466	0.455	0.444	0.434	0.424	0.416	0.409	0.401	0.396	0.391	0.386	0.382	0.381	0.380	0.380	0.379	0.380	0.384	0.386	0.390	0.395	0.400	0.406	0.414	0.421	0.430	0.439	0.449	0.460	0.470	0.481	0.492	0.505	0.518	0.531	0.545	0.558	0.572	0.586	0.600	0.614	0.628	0.642	0.656	0.670	0.682	0.698	0.711	0.724	0.736	0.749	0.760	0.771	0.780	0.791	0.800	0.809	0.818	0.826	0.832	0.839	0.845	0.851	0.855	0.859	0.862	0.865	0.866	0.869	0.869	0.869	0.869	0.868	0.865	0.862	0.859	0.856	0.852	0.848	0.842	0.836	0.830	0.824	0.818	0.811	0.804	0.796	0.789	0.781	0.774	0.766	0.759	0.749	0.741	0.734	0.726	0.719	0.711	0.704	0.695	0.689	0.682	0.676	0.669	0.662	0.656	0.651	0.645	0.640	0.635	0.629	0.625	0.620	0.616	0.614	0.609	0.605	0.602	0.599	0.596	0.594	0.591	0.589	0.586	0.584	0.581	0.580	0.578	0.576	0.575	0.572	0.570	0.569	0.566	0.565	0.564	0.561	0.559	0.558	0.554	0.552	0.550	0.549	0.546	0.544	0.540	0.538	0.535	0.532	0.529	0.528	0.525	0.521	0.518	0.515	0.512	0.509	0.505	0.502	0.500	0.496	0.492	0.490	0.488	0.484	0.481	0.479	0.475	0.472	0.469	0.466	0.464	0.461	0.459	0.455	0.452	0.450	0.449	0.446	0.444	0.441	0.439	0.436	0.434	0.431	0.429	0.425	0.424	0.421	0.419	0.415	0.414	0.410	0.408	0.404	0.402	0.399	0.396	0.394	0.390	0.386	0.384	0.380	0.378	0.374	0.370	0.368	0.364	0.361	0.356	0.354	0.350	0.348	0.344	0.340	0.336	0.334	0.330	0.328	0.325	0.321	0.320	0.318	0.315	0.314	0.311	0.310	0.309	0.306	0.305	0.305	0.305	0.304	0.304	0.305	0.304	0.305	0.306	0.308	0.309	0.310	0.314	0.315	0.318	0.320	0.324	0.328	0.329	0.332	0.336	0.340	0.346	0.350	0.354	0.359	0.362	0.369	0.374	0.379	0.385	0.389	0.392	0.399	0.404	0.409	0.412	0.418	0.424	0.428	0.432	0.436	0.441	0.445	0.449	0.452	0.458	0.460	0.462	0.466	0.469	0.471	0.474	0.475	0.478	0.479	0.481	0.482	0.482	0.482	0.482	0.482	0.482	0.482	0.480	0.480	0.478	0.476	0.476	0.474	0.471	0.469	0.466	0.464	0.460	0.459	0.455	0.452	0.449	0.444	0.440	0.438	0.434	0.430	0.425	0.421	0.418	0.412	0.409	0.404	0.400	0.395	0.391	0.386	0.381	0.376	0.371	0.368	0.361	0.356	0.351	0.346	0.340	0.336	0.330	0.324	0.319	0.312	0.306	0.301	0.295	0.289	0.281	0.276	0.270	0.262	0.255	0.249	0.241	0.234	0.226	0.219	0.211	0.202	0.195	0.186	0.178	0.170	0.161	0.152	0.145	0.135	0.128	0.118	0.110	0.100	0.089	0.081	0.072	0.062	0.054	0.045	0.035	0.026	0.018	0.010	0.000	-0.008	-0.015	-0.022	-0.030	-0.036	-0.042	-0.049	-0.055	-0.061	-0.066	-0.070	-0.075	-0.079	-0.081	-0.082	-0.085	-0.088	-0.088	-0.088	-0.086	-0.085	-0.082	-0.079	-0.075	-0.071	-0.065	-0.059	-0.051	-0.044	-0.035	-0.025	-0.016	-0.004	0.009	0.021	0.035	0.049	0.064	0.080	0.096	0.115	0.132	0.151	0.170	0.190	0.211	0.232	0.255	0.276	0.299	0.322	0.346	0.370	0.394	0.418	0.442	0.466	0.491	0.516	0.541	0.565	0.591	0.615	0.640	0.665	0.688	0.711	0.735	0.758	0.780	0.804	0.825	0.846	0.866	0.886	0.905	0.925	0.942	0.959	0.976	0.992	1.006	1.021	1.035	1.048	1.059	1.070	1.080	1.090	1.098	1.108	1.112	1.120	1.124	1.128	1.131	1.134	1.136	1.138	1.138	1.138	1.135	1.134	1.131	1.128	1.124	1.119	1.112	1.108	1.101	1.094	1.086	1.078	1.069	1.060	1.049	1.040	1.029	1.019	1.006	0.994	0.981	0.969	0.956	0.942	0.929	0.915	0.901	0.888	0.872	0.858	0.842	0.828	0.814	0.798	0.782	0.766	0.751	0.736	0.721	0.705	0.690	0.675	0.659	0.642	0.628	0.612	0.598	0.581	0.566	0.551	0.536	0.521	0.507	0.492	0.479	0.464	0.449	0.436	0.422	0.409	0.395	0.381	0.368	0.354	0.341	0.329	0.315	0.302	0.289	0.278	0.264	0.251	0.239	0.226	0.214	0.201	0.189	0.175	0.164	0.150	0.136	0.125	0.111	0.098	0.084	0.071	0.056	0.042	0.029	0.014	-0.001	-0.018	-0.032	-0.048	-0.064	-0.081	-0.100	-0.118	-0.135	-0.154	-0.172	-0.191	-0.212	-0.232	-0.254	-0.275	-0.298	-0.319	-0.342	-0.364	-0.389	-0.412	-0.436	-0.461	-0.488	-0.512	-0.538	-0.565	-0.591	-0.618	-0.645	-0.671	-0.699	-0.728	-0.755	-0.782	-0.811	-0.838	-0.866	-0.894	-0.921	-0.949	-0.975	-1.002	-1.029	-1.055	-1.081	-1.106	-1.131	-1.156	-1.180	-1.204	-1.226	-1.249	-1.270	-1.290	-1.311	-1.330	-1.349	-1.366	-1.382	-1.399	-1.415	-1.429	-1.441	-1.455	-1.466	-1.478	-1.486	-1.496	-1.505	-1.511	-1.518	-1.524	-1.528	-1.532	-1.536	-1.538	-1.539	-1.540	-1.540	-1.540	-1.540	-1.538	-1.536	-1.532	-1.530	-1.526	-1.521	-1.518	-1.514	-1.509	-1.504	-1.498	-1.491	-1.486	-1.480	-1.474	-1.468	-1.460	-1.454	-1.449	-1.441	-1.435	-1.429	-1.424	-1.416	-1.411	-1.405	-1.400	-1.396	-1.390	-1.386	-1.381	-1.378	-1.374	-1.370	-1.368	-1.364	-1.361	-1.359	-1.358	-1.355	-1.354	-1.352	-1.351	-1.352	-1.352	-1.352	-1.352	-1.355	-1.356	-1.358	-1.359	-1.361	-1.364	-1.366	-1.369	-1.374	-1.376	-1.380	-1.385	-1.389	-1.394	-1.399	-1.404	-1.408	-1.412	-1.419	-1.424	-1.429	-1.434	-1.440	-1.445	-1.450	-1.455	-1.460	-1.466	-1.471	-1.476	-1.481	-1.485	-1.490	-1.494	-1.499	-1.502	-1.505	-1.509	-1.511	-1.512	-1.516	-1.518	-1.519	-1.520	-1.520	-1.520	-1.520	-1.519	-1.518	-1.516	-1.515	-1.512	-1.510	-1.506	-1.504	-1.499	-1.495	-1.490	-1.485	-1.480	-1.474	-1.469	-1.462	-1.456	-1.449	-1.442	-1.436	-1.429	-1.422	-1.414	-1.408	-1.400	-1.392	-1.385	-1.378	-1.370	-1.362	-1.355	-1.348	-1.341	-1.334	-1.328	-1.320	-1.314	-1.308	-1.301	-1.296	-1.289	-1.284	-1.279	-1.274	-1.269	-1.264	-1.260	-1.255	-1.250	-1.246	-1.242	-1.239	-1.235	-1.231	-1.226	-1.222	-1.220	-1.215	-1.211	-1.209	-1.204	-1.200	-1.195	-1.190	-1.185	-1.180	-1.175	-1.170	-1.165	-1.158	-1.152	-1.145	-1.138	-1.129	-1.121	-1.111	-1.102	-1.092	-1.082	-1.071	-1.059	-1.048	-1.035	-1.021	-1.008	-0.992	-0.979	-0.962	-0.948	-0.930	-0.912	-0.895	-0.878	-0.858	-0.839	-0.820	-0.800	-0.780	-0.759	-0.738	-0.716	-0.696	-0.674	-0.651	-0.629	-0.606	-0.582	-0.560	-0.538	-0.514	-0.491	-0.468	-0.446	-0.422	-0.399	-0.376	-0.354	-0.331	-0.309	-0.286	-0.265	-0.242	-0.221	-0.200	-0.179	-0.159	-0.138	-0.118	-0.098	-0.079	-0.059	-0.041	-0.022	-0.005	0.012	0.030	0.046	0.062	0.079	0.094	0.109	0.122	0.136	0.150	0.162	0.175	0.188	0.200	0.211	0.221	0.231	0.242	0.251	0.260	0.269	0.278	0.285	0.292	0.300	0.308	0.312	0.319	0.324	0.330	0.335	0.339	0.344	0.348	0.351	0.354	0.356	0.360	0.362	0.364	0.365	0.368	0.369	0.370	0.372	0.374	0.375	0.375	0.376	0.376	0.378	0.379	0.379	0.380	0.380	0.380	0.380	0.381	0.381	0.382	0.382	0.382	0.382	0.384	0.384	0.385	0.385	0.385	0.385	0.386	0.386	0.386	0.386	0.388	0.386	0.386	0.386	0.385	0.385	0.384	0.381	0.380	0.379	0.376	0.372	0.370	0.366	0.364	0.359	0.354	0.349	0.344	0.336	0.330	0.322	0.314	0.305	0.295	0.286	0.276	0.264	0.252	0.240	0.226	0.214	0.199	0.184	0.169	0.152	0.136	0.119	0.100	0.081	0.064	0.044	0.025	0.004	-0.016	-0.038	-0.058	-0.079	-0.100	-0.121	-0.144	-0.165	-0.186	-0.208	-0.229	-0.250	-0.271	-0.294	-0.315	-0.335	-0.356	-0.376	-0.396	-0.415	-0.434	-0.451	-0.471	-0.488	-0.505	-0.521	-0.538	-0.552	-0.569	-0.581	-0.595	-0.609	-0.621	-0.632	-0.644	-0.654	-0.662	-0.672	-0.680	-0.689	-0.696	-0.702	-0.709	-0.714	-0.719	-0.724	-0.729	-0.731	-0.735	-0.738	-0.740	-0.742	-0.745	-0.745	-0.746	-0.748	-0.749	-0.749	-0.749	-0.750	-0.750	-0.749	-0.750	-0.749	-0.750	-0.749	-0.749	-0.750	-0.749	-0.749	-0.750	-0.750	-0.751	-0.751	-0.751	-0.752	-0.754	-0.755	-0.756	-0.759	-0.759	-0.761	-0.764	-0.766	-0.769	-0.771	-0.774	-0.776	-0.781	-0.784	-0.788	-0.791	-0.795	-0.799	-0.802	-0.806	-0.811	-0.814	-0.820	-0.825	-0.830	-0.834	-0.839	-0.844	-0.849	-0.854	-0.860	-0.864	-0.870	-0.875	-0.880	-0.885	-0.891	-0.896	-0.901	-0.906	-0.912	-0.916	-0.922	-0.928	-0.934	-0.939	-0.944	-0.949	-0.955	-0.959	-0.965	-0.971	-0.976	-0.981	-0.986	-0.991	-0.996	-1.001	-1.008	-1.011	-1.015	-1.021	-1.025	-1.030	-1.034	-1.039	-1.044	-1.048	-1.051	-1.055	-1.059	-1.064	-1.066	-1.070	-1.072	-1.076	-1.079	-1.081	-1.085	-1.088	-1.090	-1.091	-1.095	-1.095	-1.098	-1.100	-1.101	-1.104	-1.104	-1.106	-1.106	-1.108	-1.109	-1.110	-1.110	-1.111	-1.112	-1.114	-1.114	-1.115	-1.116	-1.116	-1.119	-1.119	-1.121	-1.122	-1.124	-1.125	-1.129	-1.131	-1.134	-1.136	-1.139	-1.141	-1.145	-1.149	-1.154	-1.158	-1.162	-1.168	-1.172	-1.176	-1.184	-1.189	-1.195	-1.201	-1.209	-1.216	-1.224	-1.231	-1.240	-1.249	-1.258	-1.265	-1.275	-1.284	-1.294	-1.304	-1.312	-1.324	-1.334	-1.344	-1.355	-1.365	-1.376	-1.388	-1.399	-1.409	-1.420	-1.432	-1.444	-1.454	-1.465	-1.476	-1.488	-1.499	-1.511	-1.522	-1.532	-1.544	-1.555	-1.566	-1.576	-1.588	-1.598	-1.608	-1.618	-1.629	-1.638	-1.648	-1.656	-1.665	-1.675	-1.682	-1.691	-1.699	-1.708	-1.715	-1.722	-1.730	-1.736	-1.742	-1.749	-1.755	-1.760	-1.765	-1.769	-1.774	-1.778	-1.782	-1.786	-1.789	-1.792	-1.794	-1.795	-1.798	-1.799	-1.801	-1.801	-1.801	-1.801	-1.801	-1.801	-1.800	-1.800	-1.798	-1.796	-1.795	-1.794	-1.791	-1.789	-1.788	-1.785	-1.782	-1.780	-1.779	-1.776	-1.774	-1.771	-1.769	-1.766	-1.765	-1.762	-1.760	-1.759	-1.756	-1.756	-1.755	-1.754	-1.754	-1.754	-1.755	-1.755	-1.758	-1.759	-1.761	-1.762	-1.765	-1.769	-1.772	-1.778	-1.781	-1.788	-1.794	-1.799	-1.806	-1.814	-1.821	-1.830	-1.838	-1.848	-1.856	-1.866	-1.876	-1.888	-1.898	-1.910	-1.921	-1.934	-1.948	-1.959	-1.972	-1.985	-1.999	-2.013	-2.026	-2.040	-2.052	-2.068	-2.081	-2.094	-2.106	-2.121	-2.134	-2.146	-2.159	-2.171	-2.184	-2.195	-2.205	-2.218	-2.228	-2.238	-2.248	-2.255	-2.264	-2.271	-2.279	-2.285	-2.291	-2.296	-2.301	-2.305	-2.308	-2.311	-2.314	-2.314	-2.314	-2.314	-2.312	-2.311	-2.310	-2.306	-2.302	-2.299	-2.292	-2.288	-2.281	-2.274	-2.266	-2.259	-2.251	-2.241	-2.231	-2.221	-2.211	-2.200	-2.189	-2.176	-2.165	-2.152	-2.140	-2.128	-2.114	-2.100	-2.086	-2.072	-2.059	-2.045	-2.031	-2.016	-2.001	-1.986	-1.972	-1.959	-1.944	-1.931	-1.918	-1.904	-1.889	-1.875	-1.862	-1.849	-1.836	-1.824	-1.811	-1.800	-1.788	-1.776	-1.765	-1.754	-1.744	-1.734	-1.724	-1.715	-1.706	-1.698	-1.689	-1.682	-1.674	-1.668	-1.661	-1.655	-1.649	-1.645	-1.640	-1.636	-1.632	-1.629	-1.626	-1.622	-1.621	-1.620	-1.619	-1.616	-1.616	-1.616	-1.615	-1.615	-1.616	-1.616	-1.616	-1.619	-1.619	-1.621	-1.624	-1.624	-1.626	-1.628	-1.630	-1.632	-1.634	-1.636	-1.639	-1.640	-1.642	-1.644	-1.646	-1.648	-1.649	-1.650	-1.650	-1.651	-1.652	-1.652	-1.654	-1.652	-1.651	-1.651	-1.651	-1.649	-1.648	-1.646	-1.645	-1.642	-1.640	-1.636	-1.634	-1.630	-1.626	-1.622	-1.619	-1.615	-1.609	-1.605	-1.600	-1.595	-1.590	-1.584	-1.579	-1.572	-1.566	-1.560	-1.554	-1.548	-1.541	-1.534	-1.528	-1.520	-1.515	-1.508	-1.501	-1.496	-1.488	-1.481	-1.475	-1.469	-1.461	-1.455	-1.449	-1.442	-1.436	-1.429	-1.422	-1.418	-1.410	-1.404	-1.398	-1.391	-1.385	-1.379	-1.372	-1.366	-1.360	-1.354	-1.348	-1.342	-1.335	-1.330	-1.324	-1.318	-1.312	-1.306	-1.300	-1.292	-1.286	-1.281	-1.275	-1.269	-1.262	-1.255	-1.248	-1.241	-1.235	-1.229	-1.221	-1.215	-1.208	-1.200	-1.194	-1.186	-1.179	-1.171	-1.164	-1.158	-1.150	-1.141	-1.134	-1.128	-1.119	-1.110	-1.104	-1.095	-1.089	-1.080	-1.072	-1.065	-1.056	-1.050	-1.042	-1.035	-1.028	-1.020	-1.012	-1.005	-0.998	-0.990	-0.984	-0.976	-0.970	-0.964	-0.958	-0.951	-0.945	-0.941	-0.935	-0.931	-0.925	-0.921	-0.916	-0.912	-0.908	-0.905	-0.902	-0.899	-0.896	-0.894	-0.891	-0.889	-0.888	-0.886	-0.885	-0.885	-0.885	-0.885	-0.886	-0.886	-0.888	-0.889	-0.891	-0.892	-0.894	-0.898	-0.900	-0.904	-0.906	-0.910	-0.914	-0.919	-0.922	-0.926	-0.931	-0.936	-0.941	-0.946	-0.952	-0.958	-0.964	-0.969	-0.972	-0.979	-0.986	-0.991	-0.998	-1.004	-1.009	-1.015	-1.021	-1.026	-1.031	-1.036	-1.041	-1.046	-1.050	-1.055	-1.059	-1.062	-1.066	-1.070	-1.072	-1.074	-1.078	-1.079	-1.080	-1.081	-1.082	-1.082	-1.082	-1.081	-1.080	-1.078	-1.076	-1.074	-1.071	-1.069	-1.064	-1.060	-1.055	-1.050	-1.045	-1.038	-1.032	-1.025	-1.018	-1.010	-1.002	-0.994	-0.986	-0.976	-0.968	-0.959	-0.948	-0.939	-0.929	-0.918	-0.908	-0.898	-0.886	-0.876	-0.864	-0.852	-0.844	-0.831	-0.821	-0.810	-0.799	-0.789	-0.778	-0.768	-0.758	-0.748	-0.739	-0.730	-0.720	-0.711	-0.702	-0.695	-0.686	-0.680	-0.674	-0.666	-0.661	-0.655	-0.651	-0.646	-0.642	-0.639	-0.636	-0.634	-0.632	-0.631	-0.631	-0.631	-0.631	-0.632	-0.635	-0.638	-0.640	-0.644	-0.648	-0.651	-0.658	-0.662	-0.668	-0.675	-0.682	-0.691	-0.699	-0.708	-0.715	-0.725	-0.734	-0.744	-0.755	-0.765	-0.775	-0.786	-0.796	-0.806	-0.819	-0.829	-0.840	-0.850	-0.861	-0.871	-0.882	-0.892	-0.902	-0.911	-0.921	-0.930	-0.940	-0.949	-0.955	-0.964	-0.970	-0.978	-0.984	-0.989	-0.994	-0.999	-1.002	-1.006	-1.009	-1.010	-1.012	-1.014	-1.014	-1.014	-1.014	-1.012	-1.011	-1.009	-1.006	-1.004	-1.001	-0.998	-0.992	-0.988	-0.984	-0.978	-0.974	-0.968	-0.962	-0.956	-0.951	-0.944	-0.939	-0.932	-0.928	-0.921	-0.915	-0.910	-0.905	-0.899	-0.894	-0.890	-0.885	-0.881	-0.879	-0.875	-0.872	-0.870	-0.869	-0.868	-0.866	-0.865	-0.866	-0.866	-0.868	-0.869	-0.871	-0.874	-0.876	-0.881	-0.884	-0.889	-0.895	-0.899	-0.905	-0.911	-0.918	-0.926	-0.932	-0.940	-0.948	-0.955	-0.965	-0.974	-0.982	-0.991	-1.001	-1.010	-1.020	-1.030	-1.038	-1.048	-1.058	-1.066	-1.075	-1.084	-1.092	-1.101	-1.111	-1.119	-1.126	-1.134	-1.141	-1.149	-1.155	-1.161	-1.168	-1.174	-1.178	-1.182	-1.186	-1.190	-1.194	-1.196	-1.200	-1.201	-1.204	-1.204	-1.205	-1.205	-1.205	-1.205	-1.202	-1.201	-1.200	-1.199	-1.195	-1.192	-1.190	-1.185	-1.182	-1.179	-1.174	-1.170	-1.165	-1.161	-1.156	-1.151	-1.146	-1.141	-1.136	-1.131	-1.126	-1.121	-1.118	-1.112	-1.109	-1.104	-1.100	-1.096	-1.092	-1.090	-1.086	-1.084	-1.081	-1.079	-1.078	-1.076	-1.075	-1.074	-1.075	-1.076	-1.076	-1.079	-1.080	-1.081	-1.085	-1.088	-1.092	-1.096	-1.101	-1.106	-1.112	-1.118	-1.125	-1.132	-1.141	-1.148	-1.158	-1.168	-1.176	-1.186	-1.198	-1.208	-1.220	-1.231	-1.244	-1.256	-1.271	-1.284	-1.299	-1.314	-1.328	-1.342	-1.358	-1.374	-1.391	-1.408	-1.424	-1.440	-1.456	-1.474	-1.491	-1.509	-1.526	-1.544	-1.561	-1.579	-1.596	-1.615	-1.632	-1.651	-1.668	-1.686	-1.704	-1.720	-1.738	-1.755	-1.772	-1.789	-1.805	-1.822	-1.839	-1.854	-1.870	-1.885	-1.900	-1.915	-1.929	-1.944	-1.958	-1.971	-1.984	-1.995	-2.007	-2.020	-2.031	-2.042	-2.054	-2.064	-2.074	-2.084	-2.094	-2.101	-2.110	-2.118	-2.126	-2.132	-2.139	-2.148	-2.152	-2.159	-2.164	-2.170	-2.175	-2.179	-2.184	-2.188	-2.192	-2.195	-2.199	-2.202	-2.205	-2.208	-2.210	-2.212	-2.216	-2.218	-2.220	-2.222	-2.225	-2.226	-2.229	-2.230	-2.232	-2.234	-2.236	-2.239	-2.240	-2.242	-2.244	-2.246	-2.249	-2.251	-2.254	-2.256	-2.259	-2.262	-2.264	-2.266	-2.270	-2.272	-2.276	-2.280	-2.284	-2.288	-2.291	-2.295	-2.298	-2.301	-2.305	-2.309	-2.311	-2.316	-2.320	-2.322	-2.325	-2.329	-2.332	-2.335	-2.338	-2.340	-2.342	-2.345	-2.346	-2.348	-2.349	-2.350	-2.350	-2.350	-2.349	-2.349	-2.348	-2.345	-2.342	-2.339	-2.336	-2.332	-2.328	-2.322	-2.316	-2.310	-2.302	-2.295	-2.286	-2.278	-2.268	-2.258	-2.246	-2.234	-2.222	-2.209	-2.195	-2.181	-2.165	-2.150	-2.134	-2.118	-2.099	-2.081	-2.062	-2.044	-2.024	-2.004	-1.984	-1.962	-1.941	-1.919	-1.896	-1.874	-1.850	-1.826	-1.802	-1.779	-1.754	-1.730	-1.705	-1.679	-1.654	-1.629	-1.604	-1.578	-1.552	-1.526	-1.500	-1.474	-1.448	-1.421	-1.395	-1.369	-1.344	-1.318	-1.292	-1.265	-1.240	-1.215	-1.190	-1.164	-1.139	-1.114	-1.089	-1.064	-1.040	-1.015	-0.991	-0.966	-0.944	-0.920	-0.898	-0.875	-0.852	-0.830	-0.809	-0.786	-0.766	-0.745	-0.724	-0.704	-0.684	-0.664	-0.645	-0.626	-0.608	-0.589	-0.572	-0.554	-0.538	-0.521	-0.505	-0.490	-0.474	-0.459	-0.444	-0.431	-0.418	-0.404	-0.392	-0.380	-0.369	-0.356	-0.345	-0.336	-0.325	-0.316	-0.308	-0.299	-0.290	-0.282	-0.275	-0.269	-0.262	-0.256	-0.252	-0.248	-0.244	-0.240	-0.236	-0.234	-0.232	-0.230	-0.229	-0.229	-0.228	-0.229	-0.229	-0.230	-0.232	-0.234	-0.238	-0.240	-0.245	-0.249	-0.254	-0.259	-0.264	-0.270	-0.275	-0.282	-0.289	-0.296	-0.304	-0.312	-0.320	-0.331	-0.340	-0.350	-0.359	-0.370	-0.379	-0.390	-0.401	-0.411	-0.424	-0.435	-0.446	-0.459	-0.469	-0.481	-0.492	-0.506	-0.518	-0.529	-0.541	-0.552	-0.564	-0.575	-0.586	-0.598	-0.608	-0.619	-0.629	-0.640	-0.650	-0.659	-0.669	-0.679	-0.688	-0.695	-0.704	-0.711	-0.719	-0.726	-0.732	-0.738	-0.744	-0.749	-0.752	-0.758	-0.760	-0.764	-0.768	-0.769	-0.772	-0.774	-0.775	-0.774	-0.775	-0.774	-0.775	-0.774	-0.772	-0.770	-0.769	-0.766	-0.764	-0.760	-0.756	-0.752	-0.750	-0.745	-0.741	-0.736	-0.732	-0.728	-0.722	-0.718	-0.712	-0.708	-0.702	-0.696	-0.691	-0.686	-0.681	-0.676	-0.671	-0.666	-0.662	-0.658	-0.652	-0.650	-0.645	-0.642	-0.639	-0.636	-0.632	-0.630	-0.629	-0.626	-0.625	-0.624	-0.622	-0.622	-0.622	-0.624	-0.625	-0.625	-0.628	-0.631	-0.635	-0.636	-0.642	-0.646	-0.651	-0.656	-0.662	-0.668	-0.675	-0.682	-0.691	-0.699	-0.709	-0.718	-0.728	-0.738	-0.749	-0.760	-0.771	-0.784	-0.796	-0.809	-0.822	-0.835	-0.849	-0.861	-0.876	-0.891	-0.905	-0.920	-0.935	-0.950	-0.965	-0.980	-0.994	-1.008	-1.022	-1.036	-1.050	-1.064	-1.076	-1.089	-1.102	-1.114	-1.125	-1.136	-1.146	-1.156	-1.165	-1.172	-1.181	-1.189	-1.194	-1.200	-1.204	-1.209	-1.210	-1.212	-1.214	-1.215	-1.214	-1.211	-1.210	-1.206	-1.202	-1.196	-1.190	-1.184	-1.176	-1.168	-1.159	-1.148	-1.139	-1.126	-1.114	-1.101	-1.088	-1.074	-1.060	-1.045	-1.030	-1.015	-0.999	-0.984	-0.966	-0.951	-0.935	-0.918	-0.901	-0.885	-0.869	-0.852	-0.836	-0.821	-0.808	-0.792	-0.778	-0.762	-0.749	-0.735	-0.724	-0.710	-0.700	-0.689	-0.680	-0.670	-0.662	-0.654	-0.648	-0.641	-0.636	-0.632	-0.628	-0.625	-0.624	-0.622	-0.621	-0.622	-0.625	-0.628	-0.630	-0.635	-0.640	-0.645	-0.651	-0.659	-0.668	-0.675	-0.684	-0.694	-0.706	-0.716	-0.729	-0.742	-0.755	-0.769	-0.784	-0.798	-0.812	-0.828	-0.842	-0.859	-0.875	-0.892	-0.908	-0.924	-0.942	-0.959	-0.975	-0.992	-1.009	-1.026	-1.042	-1.059	-1.076	-1.091	-1.108	-1.122	-1.138	-1.152	-1.168	-1.181	-1.195	-1.208	-1.221	-1.232	-1.244	-1.255	-1.265	-1.274	-1.284	-1.292	-1.300	-1.308	-1.314	-1.319	-1.325	-1.329	-1.334	-1.336	-1.338	-1.340	-1.341	-1.341	-1.341	-1.340	-1.339	-1.336	-1.332	-1.330	-1.325	-1.320	-1.315	-1.310	-1.304	-1.296	-1.289	-1.282	-1.274	-1.264	-1.255	-1.246	-1.236	-1.226	-1.216	-1.205	-1.195	-1.184	-1.172	-1.161	-1.150	-1.139	-1.128	-1.115	-1.105	-1.092	-1.081	-1.069	-1.058	-1.045	-1.035	-1.024	-1.011	-1.001	-0.990	-0.980	-0.969	-0.959	-0.949	-0.939	-0.929	-0.920	-0.910	-0.900	-0.891	-0.882	-0.874	-0.866	-0.860	-0.851	-0.845	-0.838	-0.830	-0.824	-0.819	-0.812	-0.806	-0.800	-0.795	-0.790	-0.785	-0.780	-0.776	-0.771	-0.768	-0.765	-0.760	-0.756	-0.754	-0.751	-0.748	-0.744	-0.742	-0.740	-0.736	-0.735	-0.734	-0.731	-0.729	-0.728	-0.726	-0.725	-0.724	-0.722	-0.721	-0.720	-0.719	-0.718	-0.718	-0.716	-0.716	-0.715	-0.714	-0.714	-0.712	-0.712	-0.711	-0.710	-0.710	-0.710	-0.709	-0.709	-0.708	-0.706	-0.708	-0.706	-0.705	-0.705	-0.704	-0.702	-0.702	-0.701	-0.700	-0.698	-0.698	-0.695	-0.694	-0.691	-0.691	-0.689	-0.686	-0.685	-0.682	-0.680	-0.679	-0.676	-0.674	-0.671	-0.669	-0.665	-0.662	-0.659	-0.656	-0.654	-0.650	-0.648	-0.645	-0.641	-0.639	-0.635	-0.634	-0.630	-0.626	-0.625	-0.621	-0.619	-0.616	-0.614	-0.612	-0.610	-0.608	-0.608	-0.605	-0.605	-0.604	-0.604	-0.602	-0.602	-0.602	-0.601	-0.601	-0.602	-0.602	-0.604	-0.605	-0.608	-0.609	-0.611	-0.612	-0.615	-0.618	-0.621	-0.624	-0.628	-0.630	-0.635	-0.639	-0.644	-0.648	-0.651	-0.656	-0.661	-0.666	-0.671	-0.679	-0.684	-0.689	-0.695	-0.701	-0.708	-0.715	-0.720	-0.728	-0.735	-0.742	-0.748	-0.755	-0.762	-0.770	-0.779	-0.786	-0.795	-0.802	-0.811	-0.821	-0.830	-0.839	-0.848	-0.858	-0.869	-0.878	-0.888	-0.899	-0.910	-0.921	-0.931	-0.944	-0.956	-0.968	-0.980	-0.992	-1.006	-1.019	-1.032	-1.046	-1.060	-1.075	-1.090	-1.105	-1.120	-1.136	-1.151	-1.168	-1.184	-1.199	-1.216	-1.232	-1.249	-1.266	-1.284	-1.300	-1.318	-1.335	-1.352	-1.369	-1.386	-1.404	-1.421	-1.438	-1.455	-1.471	-1.488	-1.505	-1.520	-1.536	-1.552	-1.568	-1.582	-1.598	-1.612	-1.625	-1.639	-1.651	-1.664	-1.676	-1.688	-1.699	-1.709	-1.719	-1.728	-1.736	-1.744	-1.751	-1.758	-1.764	-1.770	-1.774	-1.779	-1.781	-1.784	-1.785	-1.788	-1.788	-1.788	-1.786	-1.786	-1.784	-1.781	-1.779	-1.774	-1.770	-1.765	-1.760	-1.755	-1.748	-1.741	-1.734	-1.726	-1.719	-1.711	-1.702	-1.694	-1.685	-1.675	-1.668	-1.658	-1.648	-1.640	-1.630	-1.621	-1.611	-1.604	-1.594	-1.585	-1.576	-1.569	-1.560	-1.552	-1.544	-1.538	-1.530	-1.524	-1.516	-1.511	-1.506	-1.500	-1.496	-1.491	-1.488	-1.484	-1.481	-1.478	-1.476	-1.474	-1.472	-1.472	-1.471	-1.471	-1.471	-1.471	-1.471	-1.472	-1.474	-1.475	-1.478	-1.479	-1.480	-1.482	-1.484	-1.485	-1.488	-1.489	-1.492	-1.494	-1.495	-1.495	-1.496	-1.499	-1.500	-1.501	-1.501	-1.502	-1.501	-1.501	-1.500	-1.499	-1.498	-1.495	-1.492	-1.490	-1.485	-1.481	-1.476	-1.471	-1.465	-1.460	-1.451	-1.445	-1.436	-1.428	-1.419	-1.410	-1.400	-1.389	-1.378	-1.365	-1.354	-1.341	-1.328	-1.315	-1.300	-1.286	-1.271	-1.255	-1.241	-1.225	-1.209	-1.192	-1.176	-1.160	-1.144	-1.126	-1.109	-1.091	-1.075	-1.058	-1.040	-1.024	-1.008	-0.990	-0.974	-0.958	-0.941	-0.925	-0.911	-0.895	-0.880	-0.866	-0.852	-0.839	-0.825	-0.814	-0.801	-0.790	-0.779	-0.769	-0.758	-0.748	-0.740	-0.730	-0.722	-0.715	-0.708	-0.701	-0.696	-0.691	-0.686	-0.681	-0.678	-0.675	-0.671	-0.669	-0.668	-0.665	-0.664	-0.664	-0.662	-0.661	-0.661	-0.662	-0.662	-0.662	-0.664	-0.665	-0.665	-0.666	-0.666	-0.668	-0.669	-0.669	-0.670	-0.670	-0.671	-0.671	-0.672	-0.671	-0.671	-0.671	-0.670	-0.668	-0.666	-0.664	-0.661	-0.659	-0.654	-0.651	-0.646	-0.641	-0.636	-0.630	-0.622	-0.615	-0.608	-0.600	-0.591	-0.582	-0.572	-0.562	-0.551	-0.541	-0.529	-0.516	-0.504	-0.490	-0.476	-0.462	-0.448	-0.432	-0.418	-0.401	-0.386	-0.370	-0.352	-0.336	-0.319	-0.301	-0.282	-0.266	-0.248	-0.230	-0.212	-0.195	-0.176	-0.158	-0.141	-0.124	-0.106	-0.089	-0.072	-0.055	-0.040	-0.024	-0.009	0.006	0.020	0.035	0.048	0.061	0.074	0.085	0.096	0.105	0.115	0.125	0.132	0.141	0.148	0.152	0.158	0.161	0.165	0.168	0.169	0.169	0.168	0.166	0.165	0.162	0.158	0.154	0.148	0.141	0.135	0.128	0.119	0.110	0.100	0.089	0.078	0.065	0.052	0.041	0.028	0.014	-0.001	-0.016	-0.032	-0.048	-0.064	-0.080	-0.096	-0.112	-0.129	-0.146	-0.162	-0.180	-0.196	-0.212	-0.229	-0.245	-0.260	-0.276	-0.291	-0.306	-0.322	-0.336	-0.349	-0.364	-0.376	-0.389	-0.400	-0.411	-0.421	-0.432	-0.441	-0.451	-0.460	-0.468	-0.474	-0.481	-0.488	-0.491	-0.496	-0.501	-0.505	-0.507	-0.510	-0.511	-0.512	-0.514	-0.514	-0.514	-0.514	-0.512	-0.511	-0.510	-0.507	-0.505	-0.502	-0.499	-0.498	-0.494	-0.491	-0.488	-0.484	-0.480	-0.478	-0.472	-0.469	-0.466	-0.462	-0.460	-0.458	-0.454	-0.451	-0.449	-0.446	-0.445	-0.444	-0.442	-0.440	-0.440	-0.440	-0.441	-0.441	-0.444	-0.444	-0.446	-0.449	-0.451	-0.454	-0.458	-0.462	-0.466	-0.470	-0.475	-0.481	-0.485	-0.492	-0.499	-0.504	-0.511	-0.519	-0.525	-0.532	-0.540	-0.549	-0.555	-0.562	-0.571	-0.580	-0.588	-0.596	-0.604	-0.612	-0.621	-0.629	-0.635	-0.644	-0.651	-0.658	-0.665	-0.672	-0.679	-0.685	-0.691	-0.698	-0.702	-0.709	-0.712	-0.718	-0.721	-0.726	-0.729	-0.732	-0.735	-0.738	-0.740	-0.742	-0.744	-0.745	-0.746	-0.748	-0.748	-0.749	-0.749	-0.748	-0.748	-0.748	-0.746	-0.745	-0.744	-0.744	-0.742	-0.741	-0.740	-0.739	-0.736	-0.736	-0.735	-0.732	-0.731	-0.731	-0.730	-0.729	-0.729	-0.728	-0.726	-0.728	-0.728	-0.728	-0.728	-0.729	-0.730	-0.731	-0.732	-0.735	-0.738	-0.739	-0.741	-0.745	-0.748	-0.752	-0.756	-0.760	-0.765	-0.770	-0.776	-0.781	-0.788	-0.794	-0.801	-0.806	-0.815	-0.822	-0.830	-0.838	-0.846	-0.854	-0.864	-0.871	-0.881	-0.891	-0.899	-0.909	-0.920	-0.930	-0.939	-0.950	-0.960	-0.971	-0.980	-0.991	-1.002	-1.012	-1.024	-1.035	-1.045	-1.058	-1.068	-1.078	-1.089	-1.099	-1.110	-1.120	-1.130	-1.140	-1.150	-1.159	-1.168	-1.176	-1.186	-1.194	-1.201	-1.210	-1.218	-1.225	-1.231	-1.239	-1.245	-1.251	-1.256	-1.261	-1.268	-1.271	-1.276	-1.280	-1.282	-1.285	-1.288	-1.289	-1.291	-1.294	-1.294	-1.294	-1.294	-1.292	-1.292	-1.291	-1.290	-1.288	-1.284	-1.281	-1.279	-1.275	-1.270	-1.265	-1.261	-1.255	-1.250	-1.245	-1.238	-1.231	-1.224	-1.216	-1.209	-1.201	-1.192	-1.184	-1.175	-1.165	-1.156	-1.145	-1.135	-1.125	-1.114	-1.101	-1.090	-1.079	-1.066	-1.055	-1.042	-1.030	-1.018	-1.004	-0.990	-0.976	-0.964	-0.949	-0.935	-0.920	-0.906	-0.890	-0.876	-0.861	-0.846	-0.830	-0.816	-0.801	-0.785	-0.770	-0.755	-0.740	-0.724	-0.709	-0.692	-0.678	-0.662	-0.648	-0.631	-0.616	-0.602	-0.588	-0.572	-0.559	-0.542	-0.529	-0.516	-0.501	-0.488	-0.474	-0.460	-0.448	-0.434	-0.420	-0.408	-0.396	-0.384	-0.371	-0.360	-0.349	-0.336	-0.325	-0.314	-0.304	-0.292	-0.282	-0.271	-0.262	-0.252	-0.242	-0.232	-0.224	-0.215	-0.206	-0.198	-0.190	-0.181	-0.174	-0.166	-0.158	-0.151	-0.144	-0.138	-0.131	-0.126	-0.120	-0.115	-0.109	-0.105	-0.101	-0.096	-0.094	-0.090	-0.088	-0.085	-0.084	-0.081	-0.080	-0.079	-0.080	-0.080	-0.081	-0.081	-0.084	-0.085	-0.089	-0.091	-0.095	-0.099	-0.104	-0.109	-0.114	-0.120	-0.126	-0.134	-0.142	-0.151	-0.159	-0.168	-0.176	-0.186	-0.196	-0.208	-0.218	-0.229	-0.240	-0.252	-0.264	-0.276	-0.289	-0.301	-0.315	-0.328	-0.340	-0.355	-0.368	-0.381	-0.396	-0.409	-0.422	-0.436	-0.450	-0.464	-0.478	-0.490	-0.502	-0.515	-0.529	-0.541	-0.552	-0.565	-0.578	-0.588	-0.599	-0.609	-0.619	-0.630	-0.639	-0.649	-0.658	-0.665	-0.674	-0.680	-0.688	-0.695	-0.700	-0.705	-0.710	-0.715	-0.720	-0.724	-0.728	-0.730	-0.732	-0.735	-0.735	-0.738	-0.738	-0.738	-0.738	-0.736	-0.736	-0.735	-0.732	-0.731	-0.729	-0.726	-0.724	-0.720	-0.718	-0.715	-0.711	-0.706	-0.704	-0.700	-0.696	-0.692	-0.689	-0.685	-0.681	-0.679	-0.675	-0.671	-0.668	-0.665	-0.662	-0.660	-0.658	-0.656	-0.654	-0.652	-0.651	-0.651	-0.651	-0.651	-0.651	-0.652	-0.654	-0.656	-0.660	-0.662	-0.666	-0.670	-0.675	-0.680	-0.685	-0.691	-0.698	-0.705	-0.712	-0.721	-0.729	-0.738	-0.749	-0.758	-0.769	-0.779	-0.791	-0.802	-0.814	-0.826	-0.839	-0.851	-0.864	-0.878	-0.890	-0.904	-0.919	-0.932	-0.946	-0.959	-0.972	-0.986	-1.000	-1.014	-1.026	-1.040	-1.052	-1.065	-1.076	-1.088	-1.100	-1.110	-1.121	-1.131	-1.141	-1.150	-1.158	-1.168	-1.174	-1.181	-1.188	-1.192	-1.199	-1.202	-1.206	-1.210	-1.212	-1.215	-1.215	-1.216	-1.216	-1.216	-1.215	-1.214	-1.211	-1.209	-1.206	-1.202	-1.199	-1.195	-1.189	-1.185	-1.180	-1.174	-1.169	-1.162	-1.156	-1.150	-1.142	-1.136	-1.130	-1.122	-1.116	-1.110	-1.104	-1.098	-1.091	-1.085	-1.080	-1.074	-1.070	-1.065	-1.060	-1.056	-1.052	-1.050	-1.046	-1.044	-1.041	-1.040	-1.040	-1.040	-1.040	-1.042	-1.042	-1.045	-1.048	-1.051	-1.055	-1.059	-1.064	-1.070	-1.075	-1.082	-1.089	-1.098	-1.105	-1.114	-1.121	-1.132	-1.141	-1.152	-1.162	-1.172	-1.185	-1.196	-1.208	-1.220	-1.234	-1.246	-1.260	-1.272	-1.288	-1.300	-1.314	-1.328	-1.340	-1.352	-1.366	-1.380	-1.394	-1.406	-1.419	-1.431	-1.442	-1.454	-1.465	-1.476	-1.488	-1.498	-1.506	-1.516	-1.525	-1.532	-1.540	-1.548	-1.552	-1.559	-1.564	-1.569	-1.571	-1.575	-1.576	-1.579	-1.579	-1.580	-1.579	-1.578	-1.575	-1.574	-1.569	-1.566	-1.561	-1.556	-1.551	-1.545	-1.538	-1.531	-1.522	-1.514	-1.506	-1.496	-1.488	-1.478	-1.468	-1.459	-1.448	-1.438	-1.426	-1.416	-1.406	-1.395	-1.384	-1.375	-1.364	-1.352	-1.344	-1.332	-1.324	-1.315	-1.306	-1.296	-1.288	-1.279	-1.272	-1.265	-1.259	-1.252	-1.248	-1.240	-1.236	-1.231	-1.228	-1.224	-1.220	-1.218	-1.215	-1.214	-1.212	-1.211	-1.210	-1.210	-1.210	-1.210	-1.211	-1.211	-1.214	-1.215	-1.216	-1.218	-1.219	-1.222	-1.224	-1.228	-1.230	-1.232	-1.235	-1.236	-1.239	-1.240	-1.241	-1.244	-1.245	-1.246	-1.248	-1.249	-1.249	-1.250	-1.249	-1.249	-1.249	-1.246	-1.246	-1.244	-1.241	-1.240	-1.236	-1.234	-1.229	-1.226	-1.221	-1.218	-1.211	-1.206	-1.201	-1.195	-1.188	-1.181	-1.174	-1.166	-1.159	-1.151	-1.144	-1.135	-1.128	-1.119	-1.111	-1.101	-1.092	-1.084	-1.076	-1.066	-1.058	-1.049	-1.040	-1.031	-1.024	-1.014	-1.006	-0.998	-0.990	-0.982	-0.974	-0.966	-0.961	-0.954	-0.948	-0.940	-0.935	-0.929	-0.924	-0.918	-0.914	-0.909	-0.905	-0.901	-0.898	-0.894	-0.891	-0.890	-0.888	-0.888	-0.885	-0.885	-0.884	-0.884	-0.884	-0.885	-0.885	-0.886	-0.888	-0.889	-0.891	-0.894	-0.896	-0.899	-0.901	-0.905	-0.909	-0.911	-0.915	-0.920	-0.922	-0.926	-0.930	-0.934	-0.939	-0.942	-0.946	-0.951	-0.955	-0.960	-0.964	-0.968	-0.971	-0.975	-0.979	-0.981	-0.984	-0.988	-0.989	-0.991	-0.992	-0.995	-0.996	-0.998	-0.998	-0.999	-0.998	-0.998	-0.996	-0.995	-0.994	-0.992	-0.990	-0.986	-0.984	-0.980	-0.976	-0.972	-0.968	-0.964	-0.959	-0.954	-0.948	-0.941	-0.935	-0.929	-0.921	-0.915	-0.908	-0.901	-0.894	-0.888	-0.880	-0.872	-0.866	-0.859	-0.852	-0.845	-0.839	-0.831	-0.825	-0.819	-0.812	-0.808	-0.801	-0.798	-0.791	-0.789	-0.785	-0.780	-0.778	-0.775	-0.772	-0.772	-0.771	-0.770	-0.770	-0.771	-0.772	-0.772	-0.775	-0.778	-0.781	-0.785	-0.789	-0.794	-0.799	-0.805	-0.811	-0.816	-0.825	-0.831	-0.840	-0.849	-0.856	-0.865	-0.874	-0.882	-0.892	-0.904	-0.914	-0.922	-0.934	-0.944	-0.955	-0.965	-0.975	-0.986	-0.996	-1.006	-1.018	-1.028	-1.038	-1.048	-1.058	-1.066	-1.075	-1.084	-1.092	-1.100	-1.108	-1.115	-1.122	-1.129	-1.134	-1.140	-1.145	-1.150	-1.152	-1.156	-1.160	-1.162	-1.164	-1.166	-1.166	-1.168	-1.168	-1.166	-1.166	-1.164	-1.162	-1.159	-1.156	-1.152	-1.149	-1.146	-1.141	-1.136	-1.131	-1.126	-1.121	-1.115	-1.109	-1.104	-1.098	-1.091	-1.085	-1.080	-1.072	-1.066	-1.060	-1.055	-1.049	-1.042	-1.038	-1.032	-1.028	-1.022	-1.018	-1.014	-1.009	-1.005	-1.001	-0.999	-0.996	-0.992	-0.991	-0.990	-0.989	-0.988	-0.986	-0.986	-0.988	-0.988	-0.988	-0.990	-0.991	-0.992	-0.995	-0.998	-1.000	-1.002	-1.006	-1.010	-1.014	-1.018	-1.020	-1.024	-1.029	-1.032	-1.038	-1.040	-1.044	-1.049	-1.051	-1.056	-1.059	-1.062	-1.066	-1.069	-1.071	-1.072	-1.076	-1.078	-1.080	-1.082	-1.082	-1.084	-1.084	-1.084	-1.082	-1.082	-1.081	-1.080	-1.078	-1.075	-1.072	-1.069	-1.065	-1.060	-1.056	-1.050	-1.045	-1.039	-1.034	-1.026	-1.019	-1.011	-1.004	-0.995	-0.986	-0.978	-0.969	-0.959	-0.949	-0.939	-0.928	-0.918	-0.906	-0.895	-0.884	-0.872	-0.861	-0.849	-0.838	-0.825	-0.812	-0.801	-0.789	-0.778	-0.765	-0.754	-0.742	-0.732	-0.720	-0.710	-0.700	-0.689	-0.679	-0.669	-0.660	-0.651	-0.642	-0.635	-0.628	-0.619	-0.612	-0.605	-0.599	-0.594	-0.589	-0.584	-0.580	-0.576	-0.572	-0.570	-0.568	-0.566	-0.564	-0.564	-0.562	-0.562	-0.562	-0.565	-0.565	-0.566	-0.568	-0.569	-0.571	-0.574	-0.576	-0.579	-0.580	-0.584	-0.586	-0.589	-0.591	-0.594	-0.596	-0.599	-0.601	-0.602	-0.605	-0.606	-0.606	-0.608	-0.609	-0.608	-0.608	-0.606	-0.606	-0.604	-0.602	-0.599	-0.596	-0.592	-0.588	-0.582	-0.578	-0.571	-0.565	-0.558	-0.550	-0.542	-0.534	-0.524	-0.514	-0.504	-0.492	-0.482	-0.470	-0.459	-0.446	-0.434	-0.421	-0.409	-0.395	-0.381	-0.368	-0.354	-0.340	-0.325	-0.311	-0.298	-0.282	-0.270	-0.255	-0.242	-0.228	-0.215	-0.202	-0.189	-0.176	-0.164	-0.152	-0.141	-0.130	-0.119	-0.109	-0.099	-0.089	-0.081	-0.074	-0.065	-0.059	-0.052	-0.048	-0.042	-0.039	-0.035	-0.031	-0.030	-0.028	-0.026	-0.026	-0.026	-0.028	-0.029	-0.031	-0.035	-0.036	-0.041	-0.046	-0.052	-0.059	-0.066	-0.074	-0.081	-0.090	-0.099	-0.108	-0.119	-0.129	-0.140	-0.152	-0.164	-0.176	-0.190	-0.202	-0.215	-0.230	-0.245	-0.259	-0.274	-0.289	-0.304	-0.319	-0.334	-0.350	-0.365	-0.381	-0.396	-0.412	-0.429	-0.445	-0.460	-0.475	-0.490	-0.505	-0.520	-0.534	-0.549	-0.562	-0.576	-0.590	-0.601	-0.615	-0.626	-0.638	-0.649	-0.659	-0.669	-0.679	-0.686	-0.695	-0.704	-0.710	-0.715	-0.721	-0.728	-0.731	-0.735	-0.739	-0.741	-0.744	-0.745	-0.745	-0.746	-0.745	-0.745	-0.742	-0.741	-0.739	-0.735	-0.732	-0.729	-0.725	-0.720	-0.715	-0.710	-0.704	-0.699	-0.694	-0.688	-0.681	-0.675	-0.669	-0.662	-0.658	-0.650	-0.644	-0.639	-0.632	-0.628	-0.621	-0.616	-0.611	-0.608	-0.602	-0.599	-0.595	-0.592	-0.590	-0.588	-0.585	-0.584	-0.584	-0.584	-0.584	-0.584	-0.585	-0.586	-0.589	-0.592	-0.596	-0.599	-0.604	-0.608	-0.615	-0.620	-0.626	-0.634	-0.641	-0.649	-0.656	-0.665	-0.675	-0.684	-0.694	-0.704	-0.714	-0.725	-0.736	-0.748	-0.759	-0.770	-0.782	-0.795	-0.806	-0.819	-0.831	-0.844	-0.855	-0.869	-0.880	-0.892	-0.905	-0.918	-0.929	-0.941	-0.952	-0.964	-0.975	-0.986	-0.996	-1.006	-1.018	-1.026	-1.036	-1.045	-1.054	-1.062	-1.071	-1.080	-1.088	-1.095	-1.102	-1.108	-1.115	-1.121	-1.126	-1.132	-1.138	-1.141	-1.146	-1.151	-1.156	-1.159	-1.162	-1.166	-1.170	-1.172	-1.176	-1.179	-1.181	-1.184	-1.185	-1.188	-1.189	-1.191	-1.192	-1.194	-1.195	-1.198	-1.199	-1.200	-1.202	-1.204	-1.205	-1.208	-1.209	-1.210	-1.211	-1.212	-1.214	-1.216	-1.218	-1.220	-1.220	-1.221	-1.224	-1.225	-1.228	-1.229	-1.231	-1.232	-1.234	-1.236	-1.238	-1.239	-1.240	-1.242	-1.244	-1.246	-1.248	-1.249	-1.251	-1.252	-1.255	-1.255	-1.258	-1.259	-1.261	-1.262	-1.264	-1.265	-1.268	-1.268	-1.270	-1.271	-1.274	-1.275	-1.276	-1.278	-1.280	-1.280	-1.281	-1.284	-1.284	-1.285	-1.288	-1.289	-1.290	-1.290	-1.291	-1.291	-1.292	-1.294	-1.295	-1.295	-1.296	-1.296	-1.296	-1.296	-1.296	-1.298	-1.296	-1.296	-1.296	-1.296	-1.295	-1.295	-1.294	-1.291	-1.290	-1.289	-1.286	-1.285	-1.284	-1.280	-1.279	-1.275	-1.274	-1.270	-1.266	-1.264	-1.260	-1.255	-1.252	-1.249	-1.244	-1.240	-1.235	-1.231	-1.226	-1.221	-1.216	-1.212	-1.208	-1.202	-1.199	-1.194	-1.189	-1.185	-1.180	-1.176	-1.171	-1.168	-1.164	-1.159	-1.155	-1.151	-1.149	-1.146	-1.142	-1.139	-1.136	-1.135	-1.132	-1.131	-1.129	-1.129	-1.128	-1.128	-1.126	-1.126	-1.128	-1.128	-1.128	-1.130	-1.130	-1.132	-1.135	-1.138	-1.140	-1.142	-1.146	-1.149	-1.152	-1.156	-1.161	-1.165	-1.169	-1.174	-1.179	-1.185	-1.190	-1.196	-1.201	-1.206	-1.212	-1.219	-1.225	-1.230	-1.236	-1.242	-1.249	-1.256	-1.261	-1.268	-1.275	-1.280	-1.286	-1.291	-1.299	-1.304	-1.310	-1.314	-1.320	-1.325	-1.330	-1.336	-1.340	-1.345	-1.349	-1.354	-1.358	-1.361	-1.365	-1.369	-1.372	-1.375	-1.378	-1.381	-1.384	-1.386	-1.389	-1.391	-1.394	-1.395	-1.398	-1.399	-1.401	-1.402	-1.405	-1.406	-1.408	-1.410	-1.411	-1.412	-1.415	-1.416	-1.419	-1.421	-1.424	-1.426	-1.428	-1.430	-1.434	-1.436	-1.439	-1.442	-1.446	-1.450	-1.454	-1.458	-1.462	-1.466	-1.472	-1.476	-1.482	-1.489	-1.494	-1.501	-1.508	-1.514	-1.520	-1.526	-1.534	-1.541	-1.549	-1.556	-1.564	-1.572	-1.580	-1.589	-1.596	-1.605	-1.611	-1.620	-1.629	-1.638	-1.645	-1.654	-1.661	-1.669	-1.675	-1.684	-1.692	-1.699	-1.706	-1.712	-1.719	-1.726	-1.732	-1.739	-1.745	-1.750	-1.754	-1.760	-1.764	-1.769	-1.772	-1.775	-1.779	-1.780	-1.784	-1.785	-1.786	-1.788	-1.789	-1.789	-1.789	-1.789	-1.789	-1.788	-1.786	-1.784	-1.782	-1.780	-1.778	-1.775	-1.771	-1.769	-1.764	-1.760	-1.755	-1.750	-1.745	-1.741	-1.736	-1.731	-1.725	-1.719	-1.715	-1.709	-1.702	-1.696	-1.690	-1.685	-1.679	-1.672	-1.666	-1.660	-1.655	-1.650	-1.645	-1.639	-1.634	-1.629	-1.624	-1.619	-1.615	-1.611	-1.606	-1.602	-1.599	-1.595	-1.592	-1.590	-1.588	-1.585	-1.582	-1.581	-1.580	-1.580	-1.579	-1.580	-1.580	-1.580	-1.581	-1.582	-1.582	-1.586	-1.588	-1.589	-1.592	-1.595	-1.599	-1.601	-1.605	-1.608	-1.612	-1.616	-1.620	-1.625	-1.630	-1.635	-1.639	-1.644	-1.650	-1.655	-1.660	-1.666	-1.671	-1.676	-1.681	-1.688	-1.692	-1.698	-1.704	-1.708	-1.712	-1.718	-1.722	-1.726	-1.730	-1.734	-1.738	-1.741	-1.745	-1.748	-1.750	-1.752	-1.754	-1.756	-1.756	-1.758	-1.758	-1.758	-1.758	-1.755	-1.754	-1.752	-1.750	-1.748	-1.744	-1.740	-1.736	-1.731	-1.725	-1.720	-1.712	-1.706	-1.699	-1.691	-1.684	-1.675	-1.666	-1.655	-1.646	-1.636	-1.625	-1.614	-1.602	-1.590	-1.579	-1.565	-1.554	-1.541	-1.528	-1.515	-1.501	-1.489	-1.474	-1.460	-1.446	-1.432	-1.419	-1.405	-1.391	-1.379	-1.366	-1.352	-1.340	-1.326	-1.315	-1.302	-1.292	-1.281	-1.270	-1.261	-1.251	-1.242	-1.232	-1.225	-1.218	-1.210	-1.205	-1.199	-1.195	-1.190	-1.186	-1.184	-1.181	-1.180	-1.180	-1.179	-1.180	-1.182	-1.184	-1.186	-1.190	-1.194	-1.199	-1.204	-1.211	-1.218	-1.225	-1.232	-1.242	-1.250	-1.260	-1.270	-1.281	-1.291	-1.302	-1.314	-1.326	-1.338	-1.350	-1.362	-1.375	-1.388	-1.400	-1.412	-1.425	-1.438	-1.450	-1.462	-1.474	-1.486	-1.499	-1.509	-1.520	-1.530	-1.540	-1.550	-1.560	-1.569	-1.576	-1.584	-1.591	-1.599	-1.605	-1.610	-1.615	-1.620	-1.622	-1.626	-1.629	-1.629	-1.630	-1.630	-1.630	-1.629	-1.626	-1.625	-1.622	-1.618	-1.614	-1.609	-1.604	-1.598	-1.590	-1.584	-1.576	-1.568	-1.559	-1.550	-1.541	-1.531	-1.521	-1.510	-1.500	-1.489	-1.478	-1.466	-1.455	-1.444	-1.432	-1.420	-1.409	-1.399	-1.388	-1.376	-1.366	-1.355	-1.345	-1.334	-1.325	-1.315	-1.306	-1.299	-1.290	-1.282	-1.275	-1.269	-1.262	-1.258	-1.251	-1.249	-1.244	-1.241	-1.239	-1.238	-1.236	-1.235	-1.234	-1.236	-1.238	-1.240	-1.242	-1.245	-1.249	-1.254	-1.259	-1.264	-1.270	-1.276	-1.284	-1.290	-1.298	-1.305	-1.312	-1.321	-1.330	-1.339	-1.348	-1.356	-1.366	-1.374	-1.384	-1.391	-1.400	-1.409	-1.418	-1.424	-1.432	-1.439	-1.446	-1.452	-1.459	-1.465	-1.470	-1.472	-1.478	-1.480	-1.484	-1.485	-1.486	-1.486	-1.486	-1.485	-1.484	-1.481	-1.478	-1.475	-1.470	-1.465	-1.459	-1.451	-1.444	-1.436	-1.426	-1.418	-1.406	-1.396	-1.385	-1.374	-1.361	-1.346	-1.334	-1.320	-1.305	-1.290	-1.275	-1.259	-1.242	-1.226	-1.209	-1.192	-1.174	-1.156	-1.139	-1.120	-1.102	-1.085	-1.068	-1.049	-1.031	-1.012	-0.994	-0.976	-0.958	-0.940	-0.922	-0.905	-0.886	-0.869	-0.852	-0.835	-0.819	-0.801	-0.786	-0.769	-0.752	-0.739	-0.722	-0.708	-0.692	-0.678	-0.662	-0.649	-0.635	-0.622	-0.609	-0.598	-0.584	-0.572	-0.561	-0.548	-0.538	-0.526	-0.515	-0.504	-0.494	-0.482	-0.474	-0.465	-0.455	-0.445	-0.438	-0.428	-0.420	-0.411	-0.402	-0.395	-0.388	-0.381	-0.374	-0.365	-0.359	-0.352	-0.345	-0.339	-0.332	-0.328	-0.321	-0.314	-0.309	-0.304	-0.299	-0.294	-0.288	-0.282	-0.279	-0.274	-0.269	100.000	5.000	2.000	1.000	7.000	0.000	0.000	0.000	0.000	0.000	0.000	0.000	0.000	0.000	0.000	0.000	0.000	0.000	1.918	1.915	1.912	1.910	1.906	1.904	1.902	1.900	1.898	1.896	1.894	1.892	1.891	1.890	1.890	1.889	1.888	1.888	1.886	1.888	1.888	1.888	1.889	1.889	1.891	1.892	1.894	1.896	1.898	1.900	1.902	1.906	1.909	1.911	1.915	1.920	1.922	1.928	1.932	1.938	1.942	1.948	1.952	1.959	1.966	1.971	1.979	1.986	1.995	2.001	2.010	2.019	2.027	2.036	2.045	2.056	2.066	2.076	2.088	2.099	2.110	2.121	2.134	2.146	2.159	2.172	2.185	2.199	2.211	2.226	2.240	2.255	2.270	2.284	2.299	2.314	2.328	2.342	2.358	2.372	2.386	2.401	2.415	2.429	2.442	2.456	2.470	2.482	2.495	2.506	2.518	2.529	2.540	2.549	2.559	2.568	2.576	2.582	2.590	2.596	2.601	2.606	2.610	2.614	2.616	2.618	2.618	2.619	2.618	2.616	2.614	2.610	2.608	2.602	2.599	2.594	2.588	2.581	2.575	2.568	2.559	2.550	2.542	2.534	2.522	2.514	2.504	2.494	2.482	2.472	2.462	2.451	2.441	2.431	2.420	2.410	2.399	2.389	2.378	2.368	2.358	2.349	2.340	2.331	2.322	2.314	2.305	2.296	2.289	2.280	2.274	2.266	2.260	2.254	2.246	2.240	2.234	2.229	2.222	2.216	2.211	2.205	2.200	2.195	2.189	2.184	2.179	2.174	2.169	2.164	2.159	2.152	2.148	2.141	2.135	2.130	2.124	2.118	2.111	2.105	2.099	2.092	2.085	2.078	2.071	2.064	2.058	2.050	2.042	2.034	2.026	2.019	2.010	2.004	1.995	1.986	1.979	1.971	1.964	1.955	1.948	1.939	1.931	1.924	1.916	1.908	1.900	1.894	1.886	1.879	1.871	1.864	1.858	1.851	1.844	1.839	1.831	1.825	1.820	1.814	1.809	1.802	1.798	1.792	1.788	1.781	1.778	1.772	1.770	1.765	1.761	1.758	1.754	1.750	1.748	1.745	1.741	1.739	1.738	1.735	1.734	1.731	1.730	1.729	1.729	1.726	1.726	1.728	1.728	1.729	1.729	1.730	1.731	1.732	1.735	1.738	1.740	1.742	1.748	1.750	1.754	1.759	1.764	1.769	1.775	1.780	1.785	1.792	1.799	1.805	1.812	1.819	1.828	1.834	1.841	1.850	1.858	1.865	1.874	1.882	1.891	1.898	1.906	1.914	1.921	1.930	1.938	1.944	1.951	1.958	1.964	1.970	1.976	1.980	1.986	1.991	1.994	1.999	2.001	2.004	2.006	2.007	2.009	2.009	2.010	2.010	2.007	2.007	2.005	2.002	1.999	1.996	1.991	1.986	1.981	1.975	1.970	1.962	1.956	1.948	1.940	1.931	1.922	1.914	1.905	1.896	1.886	1.875	1.865	1.855	1.844	1.834	1.824	1.812	1.801	1.791	1.780	1.770	1.759	1.749	1.738	1.729	1.719	1.709	1.700	1.690	1.680	1.672	1.664	1.656	1.648	1.641	1.632	1.626	1.620	1.614	1.608	1.602	1.598	1.594	1.589	1.585	1.581	1.578	1.575	1.572	1.570	1.568	1.565	1.564	1.562	1.561	1.560	1.560	1.560	1.560	1.560	1.560	1.561	1.561	1.562	1.562	1.565	1.566	1.568	1.569	1.571	1.572	1.575	1.578	1.580	1.581	1.585	1.588	1.590	1.594	1.596	1.599	1.602	1.606	1.610	1.612	1.616	1.620	1.625	1.629	1.634	1.638	1.642	1.648	1.652	1.658	1.664	1.669	1.672	1.679	1.685	1.690	1.696	1.702	1.709	1.714	1.720	1.726	1.732	1.738	1.744	1.750	1.755	1.761	1.768	1.772	1.779	1.784	1.788	1.794	1.799	1.802	1.808	1.811	1.815	1.819	1.822	1.826	1.830	1.832	1.835	1.836	1.838	1.840	1.841	1.841	1.841	1.842	1.842	1.841	1.842	1.841	1.841	1.840	1.839	1.836	1.835	1.832	1.830	1.828	1.826	1.824	1.821	1.819	1.816	1.814	1.811	1.808	1.806	1.802	1.801	1.799	1.796	1.794	1.791	1.789	1.788	1.786	1.785	1.784	1.782	1.781	1.781	1.780	1.780	1.780	1.780	1.781	1.781	1.781	1.784	1.784	1.785	1.786	1.788	1.790	1.791	1.792	1.794	1.796	1.799	1.801	1.804	1.805	1.808	1.810	1.811	1.814	1.816	1.819	1.820	1.822	1.824	1.826	1.828	1.829	1.831	1.832	1.832	1.835	1.836	1.836	1.838	1.838	1.839	1.840	1.840	1.840	1.841	1.840	1.840	1.840	1.840	1.840	1.840	1.840	1.839	1.838	1.838	1.838	1.836	1.835	1.834	1.834	1.832	1.831	1.830	1.830	1.828	1.828	1.826	1.826	1.824	1.824	1.822	1.822	1.820	1.820	1.819	1.819	1.818	1.818	1.816	1.815	1.814	1.814	1.814	1.812	1.811	1.811	1.810	1.811	1.810	1.809	1.809	1.809	1.809	1.808	1.808	1.808	1.809	1.808	1.808	1.808	1.808	1.808	1.808	1.809	1.808	1.808	1.809	1.809	1.808	1.810	1.809	1.809	1.810	1.810	1.810	1.811	1.811	1.811	1.811	1.811	1.812	1.812	1.812	1.812	1.811	1.812	1.811	1.811	1.811	1.811	1.811	1.811	1.810	1.809	1.810	1.808	1.808	1.808	1.806	1.805	1.804	1.802	1.801	1.800	1.798	1.796	1.795	1.792	1.791	1.790	1.788	1.785	1.784	1.781	1.780	1.778	1.775	1.772	1.771	1.769	1.766	1.765	1.762	1.760	1.758	1.756	1.754	1.752	1.750	1.750	1.748	1.746	1.745	1.744	1.742	1.741	1.741	1.740	1.740	1.739	1.738	1.738	1.738	1.738	1.738	1.738	1.739	1.739	1.739	1.740	1.740	1.740	1.741	1.742	1.742	1.744	1.744	1.745	1.745	1.746	1.746	1.748	1.748	1.749	1.748	1.749	1.748	1.748	1.748	1.746	1.745	1.745	1.742	1.741	1.740	1.739	1.736	1.734	1.730	1.726	1.722	1.720	1.715	1.711	1.706	1.701	1.695	1.690	1.684	1.678	1.670	1.662	1.654	1.646	1.638	1.628	1.618	1.609	1.598	1.586	1.575	1.562	1.550	1.536	1.524	1.510	1.496	1.480	1.465	1.450	1.434	1.418	1.399	1.382	1.364	1.345	1.326	1.308	1.288	1.268	1.248	1.226	1.205	1.184	1.162	1.140	1.118	1.095	1.072	1.050	1.028	1.004	0.981	0.958	0.935	0.911	0.889	0.866	0.844	0.821	0.799	0.776	0.754	0.732	0.711	0.691	0.670	0.651	0.630	0.611	0.592	0.575	0.556	0.540	0.525	0.507	0.494	0.480	0.465	0.452	0.440	0.429	0.418	0.409	0.399	0.391	0.382	0.376	0.370	0.364	0.360	0.356	0.354	0.351	0.350	0.350	0.350	0.351	0.354	0.356	0.360	0.364	0.370	0.375	0.382	0.389	0.398	0.405	0.415	0.426	0.436	0.448	0.460	0.471	0.485	0.499	0.512	0.528	0.544	0.559	0.576	0.592	0.611	0.629	0.648	0.665	0.684	0.705	0.724	0.745	0.765	0.786	0.808	0.829	0.851	0.872	0.895	0.918	0.941	0.964	0.986	1.009	1.034	1.056	1.080	1.102	1.126	1.150	1.172	1.196	1.220	1.242	1.266	1.289	1.312	1.335	1.358	1.380	1.402	1.425	1.445	1.466	1.489	1.510	1.530	1.550	1.570	1.590	1.609	1.628	1.646	1.664	1.681	1.699	1.715	1.731	1.748	1.762	1.776	1.791	1.805	1.820	1.832	1.845	1.856	1.869	1.880	1.890	1.900	1.910	1.920	1.929	1.936	1.945	1.952	1.959	1.965	1.971	1.976	1.982	1.988	1.992	1.996	2.000	2.004	2.006	2.009	2.011	2.014	2.015	2.016	2.018	2.018	2.018	2.019	2.019	2.019	2.018	2.018	2.016	2.015	2.014	2.011	2.010	2.009	2.006	2.002	2.001	1.999	1.995	1.991	1.989	1.985	1.980	1.976	1.971	1.966	1.962	1.958	1.952	1.946	1.941	1.935	1.929	1.921	1.915	1.908	1.901	1.892	1.885	1.876	1.868	1.859	1.850	1.840	1.830	1.820	1.810	1.800	1.790	1.778	1.766	1.755	1.742	1.731	1.719	1.706	1.694	1.681	1.669	1.655	1.641	1.628	1.615	1.600	1.586	1.572	1.558	1.544	1.530	1.516	1.502	1.488	1.472	1.460	1.445	1.432	1.418	1.404	1.391	1.378	1.364	1.350	1.338	1.325	1.312	1.300	1.288	1.275	1.262	1.251	1.240	1.228	1.216	1.205	1.194	1.184	1.172	1.161	1.151	1.141	1.131	1.120	1.111	1.101	1.092	1.082	1.072	1.062	1.054	1.044	1.035	1.026	1.018	1.008	0.999	0.990	0.981	0.971	0.962	0.952	0.944	0.934	0.924	0.915	0.905	0.895	0.886	0.876	0.865	0.856	0.845	0.835	0.826	0.815	0.805	0.795	0.784	0.774	0.764	0.752	0.741	0.730	0.720	0.709	0.698	0.686	0.675	0.664	0.652	0.641	0.630	0.618	0.608	0.596	0.584	0.572	0.560	0.549	0.539	0.526	0.514	0.502	0.492	0.480	0.469	0.458	0.445	0.435	0.422	0.411	0.399	0.389	0.376	0.365	0.354	0.342	0.330	0.320	0.309	0.299	0.286	0.275	0.264	0.254	0.242	0.231	0.221	0.210	0.200	0.190	0.180	0.170	0.160	0.150	0.140	0.131	0.121	0.112	0.104	0.095	0.086	0.079	0.070	0.062	0.055	0.048	0.041	0.035	0.029	0.024	0.019	0.012	0.009	0.005	0.001	-0.002	-0.004	-0.008	-0.008	-0.009	-0.010	-0.009	-0.008	-0.006	-0.005	-0.002	0.000	0.005	0.009	0.014	0.019	0.025	0.032	0.040	0.048	0.058	0.066	0.078	0.088	0.099	0.110	0.122	0.138	0.150	0.165	0.180	0.196	0.211	0.229	0.245	0.262	0.280	0.299	0.319	0.336	0.356	0.378	0.398	0.418	0.439	0.461	0.482	0.504	0.526	0.549	0.571	0.594	0.616	0.640	0.664	0.688	0.710	0.732	0.758	0.780	0.804	0.826	0.850	0.874	0.896	0.920	0.942	0.968	0.990	1.012	1.036	1.058	1.081	1.102	1.125	1.146	1.169	1.190	1.211	1.232	1.254	1.274	1.295	1.315	1.335	1.354	1.374	1.392	1.411	1.430	1.449	1.466	1.484	1.501	1.518	1.534	1.550	1.566	1.580	1.596	1.610	1.624	1.638	1.650	1.662	1.674	1.686	1.698	1.708	1.718	1.729	1.738	1.745	1.754	1.761	1.769	1.775	1.780	1.786	1.791	1.795	1.800	1.802	1.805	1.808	1.809	1.811	1.811	1.812	1.811	1.810	1.810	1.809	1.806	1.805	1.802	1.799	1.795	1.791	1.788	1.784	1.779	1.775	1.770	1.764	1.759	1.752	1.748	1.742	1.738	1.731	1.725	1.720	1.714	1.708	1.702	1.698	1.690	1.685	1.680	1.675	1.669	1.664	1.660	1.654	1.650	1.646	1.642	1.639	1.635	1.630	1.626	1.624	1.620	1.618	1.614	1.611	1.609	1.606	1.604	1.601	1.599	1.598	1.595	1.594	1.591	1.590	1.586	1.585	1.584	1.582	1.580	1.578	1.575	1.574	1.571	1.569	1.566	1.562	1.560	1.558	1.555	1.551	1.549	1.545	1.541	1.536	1.534	1.528	1.524	1.519	1.514	1.509	1.504	1.498	1.491	1.484	1.478	1.471	1.464	1.456	1.449	1.440	1.431	1.424	1.414	1.405	1.395	1.385	1.376	1.365	1.354	1.344	1.332	1.321	1.310	1.298	1.286	1.272	1.260	1.249	1.234	1.221	1.209	1.195	1.181	1.168	1.154	1.140	1.125	1.111	1.098	1.084	1.069	1.054	1.040	1.026	1.011	0.998	0.982	0.969	0.955	0.941	0.926	0.914	0.899	0.886	0.874	0.861	0.848	0.835	0.822	0.810	0.798	0.786	0.776	0.765	0.752	0.742	0.732	0.721	0.710	0.701	0.691	0.680	0.671	0.661	0.652	0.642	0.634	0.625	0.616	0.606	0.598	0.588	0.580	0.570	0.560	0.551	0.541	0.532	0.521	0.512	0.502	0.492	0.482	0.471	0.461	0.450	0.438	0.426	0.415	0.402	0.391	0.379	0.366	0.354	0.340	0.328	0.315	0.301	0.288	0.272	0.259	0.246	0.232	0.218	0.205	0.190	0.178	0.164	0.149	0.136	0.124	0.111	0.099	0.086	0.075	0.064	0.051	0.041	0.031	0.021	0.011	0.004	-0.005	-0.012	-0.020	-0.026	-0.032	-0.038	-0.042	-0.046	-0.050	-0.054	-0.056	-0.056	-0.059	-0.059	-0.059	-0.058	-0.056	-0.054	-0.052	-0.050	-0.045	-0.042	-0.039	-0.034	-0.029	-0.024	-0.018	-0.012	-0.006	0.000	0.006	0.012	0.019	0.025	0.031	0.038	0.045	0.050	0.056	0.062	0.069	0.075	0.080	0.086	0.090	0.095	0.100	0.104	0.108	0.110	0.114	0.118	0.120	0.122	0.124	0.125	0.126	0.126	0.126	0.128	0.126	0.126	0.125	0.125	0.122	0.121	0.120	0.118	0.115	0.112	0.111	0.108	0.104	0.101	0.099	0.096	0.092	0.090	0.088	0.085	0.082	0.080	0.078	0.075	0.072	0.071	0.069	0.069	0.068	0.068	0.068	0.068	0.070	0.071	0.072	0.076	0.079	0.082	0.086	0.091	0.098	0.102	0.110	0.118	0.125	0.134	0.144	0.152	0.164	0.175	0.186	0.199	0.212	0.225	0.239	0.255	0.270	0.286	0.302	0.319	0.336	0.354	0.372	0.391	0.410	0.430	0.448	0.468	0.488	0.507	0.528	0.548	0.568	0.588	0.608	0.628	0.646	0.665	0.684	0.702	0.721	0.738	0.755	0.772	0.789	0.804	0.818	0.832	0.846	0.858	0.870	0.881	0.891	0.901	0.909	0.916	0.922	0.929	0.934	0.938	0.940	0.941	0.944	0.942	0.942	0.941	0.939	0.935	0.930	0.925	0.920	0.912	0.905	0.898	0.889	0.880	0.870	0.860	0.850	0.839	0.826	0.815	0.802	0.789	0.776	0.764	0.750	0.736	0.724	0.710	0.696	0.682	0.669	0.656	0.642	0.630	0.618	0.606	0.592	0.581	0.570	0.559	0.549	0.538	0.528	0.518	0.507	0.499	0.490	0.482	0.474	0.466	0.459	0.452	0.446	0.440	0.435	0.430	0.425	0.420	0.416	0.411	0.408	0.404	0.401	0.399	0.395	0.392	0.391	0.390	0.388	0.385	0.384	0.382	0.381	0.381	0.380	0.378	0.378	0.378	0.378	0.376	0.375	0.376	0.375	0.375	0.374	0.375	0.375	0.375	0.375	0.376	0.376	0.376	0.378	0.380	0.381	0.382	0.385	0.386	0.389	0.391	0.394	0.396	0.400	0.404	0.408	0.411	0.416	0.420	0.425	0.431	0.438	0.444	0.450	0.459	0.465	0.472	0.481	0.491	0.499	0.509	0.519	0.529	0.540	0.550	0.562	0.574	0.585	0.598	0.610	0.622	0.635	0.649	0.661	0.675	0.686	0.700	0.714	0.728	0.740	0.754	0.766	0.780	0.794	0.806	0.818	0.830	0.842	0.854	0.865	0.876	0.885	0.896	0.905	0.915	0.924	0.931	0.940	0.946	0.952	0.960	0.965	0.971	0.975	0.979	0.982	0.985	0.988	0.990	0.991	0.991	0.992	0.992	0.990	0.989	0.988	0.986	0.982	0.980	0.975	0.971	0.968	0.964	0.959	0.954	0.948	0.941	0.935	0.930	0.922	0.916	0.908	0.901	0.894	0.886	0.879	0.871	0.862	0.855	0.848	0.839	0.831	0.822	0.814	0.805	0.798	0.789	0.781	0.772	0.764	0.755	0.748	0.739	0.730	0.722	0.714	0.705	0.696	0.689	0.680	0.671	0.662	0.654	0.645	0.636	0.628	0.619	0.610	0.601	0.592	0.584	0.574	0.566	0.556	0.548	0.538	0.529	0.518	0.509	0.499	0.489	0.479	0.469	0.458	0.448	0.436	0.426	0.416	0.405	0.394	0.382	0.371	0.360	0.349	0.336	0.325	0.314	0.301	0.289	0.278	0.265	0.252	0.240	0.228	0.215	0.202	0.191	0.178	0.165	0.152	0.140	0.128	0.115	0.102	0.091	0.079	0.066	0.055	0.042	0.031	0.020	0.009	-0.002	-0.015	-0.025	-0.036	-0.046	-0.056	-0.065	-0.075	-0.085	-0.094	-0.104	-0.111	-0.120	-0.128	-0.135	-0.142	-0.149	-0.155	-0.162	-0.168	-0.172	-0.179	-0.184	-0.188	-0.191	-0.195	-0.199	-0.202	-0.204	-0.208	-0.209	-0.210	-0.211	-0.212	-0.212	-0.212	-0.212	-0.212	-0.210	-0.210	-0.208	-0.205	-0.204	-0.201	-0.199	-0.195	-0.191	-0.188	-0.184	-0.179	-0.175	-0.170	-0.165	-0.159	-0.154	-0.148	-0.141	-0.136	-0.130	-0.122	-0.116	-0.110	-0.102	-0.096	-0.089	-0.080	-0.074	-0.065	-0.058	-0.050	-0.042	-0.034	-0.028	-0.019	-0.011	-0.004	0.004	0.011	0.019	0.026	0.034	0.041	0.048	0.055	0.061	0.068	0.075	0.080	0.085	0.092	0.096	0.101	0.106	0.110	0.115	0.120	0.122	0.126	0.130	0.132	0.135	0.136	0.139	0.140	0.142	0.142	0.144	0.144	0.145	0.145	0.145	0.144	0.144	0.142	0.140	0.139	0.138	0.136	0.135	0.134	0.131	0.130	0.129	0.126	0.125	0.122	0.120	0.119	0.116	0.115	0.114	0.111	0.111	0.109	0.108	0.106	0.106	0.106	0.105	0.104	0.104	0.104	0.104	0.104	0.102	0.104	0.104	0.104	0.104	0.105	0.105	0.108	0.108	0.109	0.109	0.110	0.110	0.111	0.112	0.114	0.114	0.114	0.115	0.115	0.114	0.115	0.114	0.115	0.115	0.114	0.112	0.111	0.111	0.110	0.108	0.106	0.104	0.102	0.101	0.099	0.096	0.092	0.090	0.088	0.084	0.080	0.078	0.074	0.070	0.068	0.064	0.060	0.056	0.052	0.049	0.045	0.041	0.038	0.035	0.032	0.030	0.026	0.024	0.021	0.020	0.016	0.015	0.014	0.014	0.012	0.012	0.012	0.012	0.012	0.015	0.015	0.018	0.019	0.020	0.024	0.026	0.030	0.034	0.038	0.042	0.046	0.052	0.058	0.062	0.068	0.074	0.080	0.088	0.095	0.101	0.108	0.116	0.124	0.131	0.139	0.148	0.155	0.164	0.172	0.180	0.190	0.198	0.206	0.216	0.225	0.232	0.242	0.251	0.259	0.269	0.276	0.285	0.295	0.302	0.312	0.320	0.329	0.338	0.346	0.354	0.362	0.370	0.379	0.388	0.395	0.404	0.411	0.418	0.425	0.434	0.441	0.449	0.456	0.464	0.470	0.478	0.485	0.491	0.499	0.505	0.512	0.519	0.525	0.531	0.536	0.542	0.549	0.555	0.561	0.566	0.572	0.576	0.582	0.588	0.592	0.596	0.602	0.606	0.611	0.616	0.621	0.625	0.629	0.634	0.636	0.640	0.644	0.648	0.651	0.655	0.658	0.660	0.664	0.666	0.669	0.672	0.674	0.676	0.678	0.680	0.681	0.682	0.684	0.686	0.686	0.688	0.689	0.688	0.689	0.688	0.688	0.686	0.686	0.684	0.682	0.681	0.679	0.675	0.674	0.670	0.666	0.662	0.658	0.654	0.649	0.644	0.638	0.631	0.625	0.618	0.610	0.602	0.595	0.586	0.578	0.569	0.559	0.550	0.540	0.530	0.519	0.507	0.498	0.486	0.474	0.462	0.450	0.439	0.426	0.414	0.401	0.389	0.376	0.365	0.352	0.340	0.328	0.316	0.304	0.291	0.280	0.268	0.258	0.245	0.235	0.224	0.214	0.204	0.194	0.185	0.176	0.168	0.160	0.150	0.142	0.136	0.130	0.124	0.118	0.112	0.106	0.102	0.099	0.094	0.090	0.086	0.084	0.081	0.079	0.076	0.075	0.074	0.072	0.070	0.069	0.069	0.069	0.069	0.069	0.069	0.069	0.069	0.069	0.070	0.070	0.070	0.071	0.071	0.072	0.072	0.074	0.075	0.075	0.075	0.076	0.078	0.078	0.079	0.079	0.080	0.081	0.081	0.082	0.082	0.084	0.084	0.086	0.086	0.088	0.089	0.090	0.091	0.092	0.094	0.096	0.098	0.100	0.102	0.105	0.108	0.110	0.114	0.118	0.121	0.125	0.129	0.134	0.139	0.144	0.149	0.154	0.160	0.165	0.172	0.179	0.185	0.192	0.200	0.208	0.216	0.225	0.234	0.242	0.252	0.261	0.272	0.282	0.294	0.305	0.315	0.328	0.339	0.352	0.365	0.378	0.391	0.405	0.419	0.434	0.449	0.464	0.479	0.494	0.511	0.526	0.544	0.561	0.579	0.596	0.614	0.631	0.650	0.670	0.688	0.708	0.726	0.748	0.768	0.788	0.809	0.830	0.850	0.871	0.892	0.914	0.936	0.958	0.979	1.001	1.024	1.045	1.068	1.091	1.112	1.134	1.156	1.179	1.201	1.222	1.245	1.266	1.289	1.309	1.330	1.350	1.371	1.391	1.411	1.431	1.450	1.469	1.488	1.505	1.522	1.539	1.556	1.571	1.588	1.602	1.616	1.630	1.644	1.656	1.666	1.679	1.689	1.699	1.708	1.715	1.722	1.728	1.734	1.739	1.742	1.746	1.748	1.750	1.750	1.751	1.749	1.746	1.745	1.741	1.738	1.732	1.726	1.720	1.712	1.705	1.696	1.686	1.676	1.665	1.654	1.641	1.629	1.614	1.600	1.585	1.571	1.555	1.539	1.522	1.505	1.488	1.470	1.452	1.432	1.415	1.395	1.376	1.356	1.338	1.318	1.298	1.278	1.258	1.238	1.218	1.196	1.176	1.156	1.135	1.115	1.095	1.074	1.054	1.034	1.014	0.992	0.971	0.951	0.931	0.910	0.891	0.870	0.849	0.830	0.809	0.789	0.768	0.748	0.728	0.706	0.685	0.665	0.645	0.622	0.602	0.581	0.561	0.540	0.519	0.498	0.476	0.455	0.434	0.412	0.391	0.370	0.348	0.326	0.305	0.284	0.262	0.241	0.219	0.198	0.178	0.156	0.135	0.114	0.092	0.071	0.051	0.030	0.011	-0.009	-0.029	-0.048	-0.066	-0.085	-0.104	-0.121	-0.140	-0.156	-0.172	-0.189	-0.204	-0.219	-0.232	-0.248	-0.261	-0.274	-0.285	-0.296	-0.308	-0.316	-0.326	-0.335	-0.344	-0.350	-0.358	-0.362	-0.369	-0.374	-0.376	-0.380	-0.382	-0.382	-0.385	-0.385	-0.384	-0.382	-0.381	-0.379	-0.374	-0.370	-0.365	-0.360	-0.355	-0.348	-0.341	-0.335	-0.326	-0.319	-0.310	-0.300	-0.291	-0.281	-0.271	-0.261	-0.251	-0.241	-0.229	-0.219	-0.208	-0.198	-0.186	-0.176	-0.165	-0.155	-0.145	-0.135	-0.126	-0.116	-0.109	-0.101	-0.092	-0.085	-0.079	-0.072	-0.068	-0.062	-0.059	-0.056	-0.052	-0.051	-0.050	-0.050	-0.051	-0.052	-0.055	-0.058	-0.062	-0.066	-0.072	-0.079	-0.085	-0.092	-0.101	-0.111	-0.120	-0.130	-0.141	-0.152	-0.165	-0.178	-0.190	-0.202	-0.216	-0.230	-0.244	-0.258	-0.272	-0.285	-0.300	-0.314	-0.328	-0.341	-0.354	-0.366	-0.379	-0.391	-0.402	-0.412	-0.422	-0.432	-0.441	-0.450	-0.456	-0.464	-0.470	-0.474	-0.479	-0.481	-0.484	-0.484	-0.485	-0.484	-0.481	-0.480	-0.475	-0.470	-0.465	-0.458	-0.451	-0.442	-0.432	-0.422	-0.411	-0.399	-0.386	-0.372	-0.359	-0.342	-0.328	-0.311	-0.295	-0.278	-0.260	-0.241	-0.222	-0.204	-0.185	-0.164	-0.145	-0.124	-0.104	-0.084	-0.062	-0.041	-0.021	0.000	0.021	0.041	0.062	0.082	0.102	0.122	0.142	0.164	0.182	0.201	0.221	0.240	0.259	0.278	0.296	0.315	0.331	0.349	0.368	0.384	0.400	0.416	0.434	0.450	0.466	0.484	0.500	0.515	0.532	0.549	0.564	0.580	0.598	0.612	0.629	0.646	0.662	0.681	0.698	0.716	0.734	0.752	0.771	0.790	0.810	0.831	0.850	0.872	0.894	0.916	0.939	0.962	0.986	1.010	1.036	1.062	1.088	1.115	1.141	1.169	1.198	1.228	1.258	1.286	1.316	1.346	1.378	1.410	1.441	1.474	1.506	1.538	1.570	1.602	1.635	1.668	1.700	1.731	1.764	1.796	1.826	1.858	1.886	1.918	1.946	1.975	2.002	2.030	2.055	2.080	2.105	2.129	2.150	2.171	2.192	2.211	2.229	2.245	2.260	2.274	2.286	2.298	2.309	2.318	2.324	2.330	2.334	2.338	2.340	2.340	2.339	2.336	2.334	2.329	2.322	2.316	2.309	2.299	2.290	2.279	2.265	2.252	2.238	2.224	2.208	2.191	2.174	2.156	2.138	2.120	2.101	2.081	2.062	2.041	2.021	2.000	1.980	1.959	1.938	1.916	1.896	1.876	1.855	1.835	1.814	1.795	1.775	1.755	1.736	1.716	1.698	1.680	1.662	1.645	1.629	1.611	1.595	1.579	1.564	1.549	1.534	1.520	1.506	1.492	1.481	1.468	1.456	1.444	1.434	1.422	1.412	1.402	1.394	1.384	1.374	1.366	1.359	1.350	1.341	1.335	1.328	1.321	1.314	1.309	1.302	1.296	1.291	1.285	1.281	1.275	1.270	1.265	1.261	1.256	1.251	1.248	1.242	1.239	1.234	1.230	1.226	1.222	1.218	1.215	1.210	1.205	1.201	1.198	1.191	1.186	1.182	1.179	1.172	1.168	1.162	1.156	1.150	1.145	1.139	1.132	1.125	1.119	1.112	1.105	1.098	1.090	1.082	1.075	1.068	1.059	1.051	1.042	1.035	1.026	1.019	1.009	1.001	0.992	0.985	0.975	0.968	0.960	0.952	0.945	0.936	0.929	0.921	0.915	0.909	0.902	0.896	0.891	0.886	0.881	0.878	0.875	0.871	0.869	0.868	0.866	0.866	0.866	0.868	0.869	0.870	0.872	0.876	0.881	0.885	0.891	0.898	0.904	0.912	0.920	0.929	0.939	0.949	0.959	0.970	0.982	0.995	1.008	1.020	1.034	1.048	1.061	1.078	1.091	1.108	1.121	1.138	1.152	1.168	1.182	1.199	1.214	1.229	1.242	1.259	1.272	1.286	1.300	1.314	1.326	1.339	1.350	1.361	1.371	1.382	1.391	1.400	1.409	1.415	1.422	1.428	1.434	1.438	1.440	1.444	1.446	1.448	1.448	1.449	1.448	1.445	1.444	1.440	1.436	1.431	1.426	1.421	1.415	1.408	1.400	1.392	1.384	1.376	1.365	1.356	1.346	1.336	1.325	1.315	1.302	1.291	1.280	1.269	1.256	1.245	1.234	1.221	1.209	1.199	1.186	1.174	1.164	1.151	1.141	1.130	1.120	1.109	1.099	1.090	1.079	1.070	1.061	1.051	1.044	1.035	1.028	1.020	1.014	1.005	0.999	0.992	0.986	0.981	0.975	0.970	0.965	0.960	0.958	0.952	0.949	0.945	0.941	0.938	0.934	0.931	0.928	0.925	0.921	0.919	0.916	0.914	0.909	0.906	0.904	0.900	0.898	0.894	0.890	0.888	0.884	0.880	0.876	0.872	0.868	0.864	0.860	0.855	0.851	0.846	0.842	0.838	0.834	0.829	0.824	0.819	0.814	0.810	0.805	0.801	0.796	0.792	0.788	0.784	0.780	0.776	0.772	0.770	0.766	0.764	0.761	0.759	0.758	0.756	0.755	0.755	0.755	0.755	0.756	0.756	0.758	0.760	0.762	0.765	0.769	0.772	0.776	0.781	0.786	0.791	0.798	0.804	0.810	0.818	0.824	0.831	0.840	0.848	0.855	0.864	0.874	0.882	0.891	0.901	0.910	0.919	0.929	0.939	0.949	0.959	0.968	0.978	0.988	0.999	1.006	1.018	1.026	1.036	1.045	1.056	1.065	1.074	1.084	1.091	1.100	1.109	1.118	1.126	1.135	1.141	1.150	1.158	1.165	1.172	1.180	1.186	1.194	1.200	1.205	1.212	1.219	1.224	1.230	1.234	1.239	1.244	1.249	1.252	1.255	1.259	1.262	1.265	1.268	1.269	1.270	1.271	1.271	1.271	1.271	1.270	1.269	1.268	1.265	1.262	1.258	1.254	1.250	1.244	1.239	1.232	1.225	1.218	1.210	1.201	1.192	1.182	1.172	1.162	1.150	1.139	1.128	1.115	1.101	1.089	1.074	1.060	1.046	1.031	1.016	1.001	0.985	0.971	0.955	0.939	0.922	0.908	0.892	0.876	0.861	0.846	0.831	0.818	0.802	0.789	0.775	0.762	0.749	0.738	0.726	0.715	0.704	0.694	0.684	0.675	0.666	0.659	0.652	0.646	0.641	0.636	0.631	0.628	0.625	0.622	0.621	0.620	0.620	0.620	0.620	0.622	0.624	0.626	0.630	0.634	0.639	0.644	0.649	0.655	0.661	0.668	0.675	0.681	0.690	0.698	0.706	0.715	0.724	0.732	0.741	0.751	0.760	0.770	0.780	0.790	0.799	0.809	0.818	0.828	0.836	0.846	0.854	0.862	0.871	0.880	0.889	0.896	0.905	0.911	0.920	0.926	0.934	0.940	0.946	0.951	0.958	0.962	0.969	0.972	0.978	0.981	0.985	0.989	0.991	0.995	0.998	0.999	1.001	1.004	1.005	1.005	1.008	1.008	1.008	1.008	1.008	1.008	1.006	1.006	1.005	1.004	1.002	1.001	1.000	0.998	0.996	0.994	0.992	0.989	0.986	0.984	0.981	0.979	0.976	0.974	0.971	0.968	0.964	0.961	0.958	0.955	0.952	0.949	0.945	0.941	0.938	0.934	0.930	0.928	0.922	0.919	0.915	0.911	0.908	0.904	0.900	0.896	0.891	0.888	0.884	0.879	0.874	0.870	0.865	0.861	0.856	0.851	0.846	0.841	0.836	0.831	0.825	0.820	0.814	0.808	0.801	0.794	0.788	0.780	0.774	0.766	0.758	0.750	0.742	0.734	0.725	0.715	0.706	0.696	0.688	0.678	0.666	0.655	0.644	0.632	0.620	0.608	0.595	0.581	0.568	0.554	0.540	0.524	0.509	0.494	0.478	0.461	0.445	0.428	0.411	0.394	0.375	0.356	0.339	0.320	0.301	0.282	0.262	0.244	0.225	0.205	0.185	0.166	0.148	0.126	0.108	0.089	0.069	0.050	0.031	0.014	-0.005	-0.022	-0.041	-0.058	-0.075	-0.091	-0.108	-0.122	-0.136	-0.151	-0.165	-0.178	-0.190	-0.202	-0.212	-0.224	-0.232	-0.241	-0.249	-0.256	-0.264	-0.269	-0.275	-0.279	-0.281	-0.285	-0.285	-0.288	-0.288	-0.286	-0.285	-0.282	-0.279	-0.276	-0.271	-0.266	-0.261	-0.255	-0.248	-0.240	-0.231	-0.222	-0.214	-0.204	-0.192	-0.182	-0.171	-0.159	-0.148	-0.135	-0.122	-0.110	-0.096	-0.082	-0.068	-0.055	-0.040	-0.025	-0.010	0.005	0.020	0.034	0.050	0.065	0.080	0.094	0.109	0.124	0.139	0.154	0.169	0.184	0.198	0.212	0.226	0.240	0.255	0.268	0.281	0.295	0.308	0.320	0.332	0.345	0.358	0.370	0.381	0.392	0.402	0.414	0.424	0.434	0.445	0.455	0.464	0.474	0.481	0.490	0.499	0.506	0.515	0.521	0.529	0.535	0.541	0.549	0.555	0.560	0.565	0.571	0.578	0.582	0.588	0.594	0.598	0.602	0.608	0.612	0.616	0.621	0.625	0.629	0.635	0.639	0.644	0.648	0.652	0.658	0.662	0.666	0.671	0.676	0.681	0.686	0.691	0.698	0.702	0.709	0.714	0.719	0.726	0.732	0.738	0.745	0.751	0.758	0.765	0.772	0.779	0.786	0.792	0.800	0.808	0.815	0.821	0.829	0.838	0.845	0.851	0.859	0.866	0.874	0.880	0.886	0.894	0.900	0.908	0.912	0.919	0.925	0.931	0.936	0.942	0.946	0.951	0.956	0.960	0.964	0.968	0.971	0.974	0.976	0.979	0.981	0.982	0.984	0.985	0.986	0.988	0.988	0.988	0.988	0.988	0.986	0.986	0.985	0.984	0.981	0.980	0.978	0.976	0.974	0.971	0.970	0.966	0.964	0.960	0.958	0.956	0.952	0.949	0.946	0.944	0.940	0.938	0.935	0.932	0.931	0.929	0.926	0.924	0.922	0.920	0.919	0.916	0.916	0.915	0.914	0.914	0.914	0.912	0.914	0.914	0.916	0.916	0.918	0.920	0.921	0.924	0.925	0.929	0.932	0.935	0.940	0.944	0.948	0.951	0.956	0.962	0.968	0.972	0.978	0.984	0.990	0.996	1.002	1.009	1.015	1.021	1.028	1.036	1.042	1.049	1.056	1.062	1.070	1.076	1.082	1.090	1.096	1.102	1.109	1.115	1.121	1.128	1.134	1.140	1.144	1.150	1.155	1.160	1.165	1.170	1.174	1.179	1.182	1.185	1.189	1.194	1.196	1.200	1.201	1.204	1.208	1.210	1.211	1.214	1.216	1.218	1.219	1.221	1.222	1.224	1.225	1.226	1.228	1.229	1.230	1.231	1.231	1.232	1.234	1.232	1.234	1.234	1.234	1.235	1.235	1.234	1.234	1.234	1.232	1.231	1.230	1.229	1.226	1.225	1.222	1.220	1.218	1.214	1.211	1.206	1.201	1.196	1.191	1.186	1.179	1.174	1.166	1.159	1.149	1.140	1.130	1.120	1.110	1.099	1.088	1.075	1.060	1.048	1.032	1.018	1.001	0.986	0.968	0.950	0.932	0.914	0.895	0.874	0.855	0.834	0.812	0.790	0.769	0.745	0.722	0.699	0.675	0.652	0.628	0.602	0.579	0.555	0.530	0.505	0.480	0.454	0.430	0.405	0.380	0.356	0.332	0.306	0.282	0.259	0.236	0.212	0.190	0.168	0.145	0.122	0.102	0.081	0.060	0.040	0.020	0.002	-0.018	-0.036	-0.054	-0.070	-0.088	-0.104	-0.120	-0.135	-0.150	-0.165	-0.179	-0.192	-0.206	-0.219	-0.231	-0.244	-0.255	-0.266	-0.276	-0.288	-0.298	-0.308	-0.318	-0.326	-0.335	-0.344	-0.352	-0.359	-0.368	-0.375	-0.381	-0.389	-0.395	-0.402	-0.408	-0.415	-0.420	-0.425	-0.431	-0.436	-0.440	-0.445	-0.449	-0.452	-0.456	-0.460	-0.464	-0.466	-0.470	-0.472	-0.474	-0.476	-0.478	-0.480	-0.480	-0.481	-0.481	-0.481	-0.481	-0.481	-0.480	-0.479	-0.479	-0.478	-0.475	-0.472	-0.471	-0.469	-0.465	-0.462	-0.459	-0.456	-0.452	-0.448	-0.444	-0.440	-0.435	-0.430	-0.425	-0.421	-0.416	-0.411	-0.406	-0.401	-0.396	-0.391	-0.385	-0.380	-0.375	-0.370	-0.365	-0.360	-0.355	-0.349	-0.344	-0.339	-0.334	-0.329	-0.325	-0.320	-0.315	-0.310	-0.306	-0.301	-0.298	-0.292	-0.288	-0.282	-0.280	-0.274	-0.269	-0.265	-0.260	-0.256	-0.251	-0.246	-0.240	-0.235	-0.229	-0.222	-0.216	-0.210	-0.204	-0.195	-0.189	-0.181	-0.172	-0.164	-0.155	-0.145	-0.135	-0.124	-0.114	-0.101	-0.090	-0.078	-0.064	-0.050	-0.038	-0.024	-0.009	0.008	0.022	0.038	0.055	0.071	0.088	0.106	0.124	0.141	0.161	0.179	0.199	0.218	0.236	0.256	0.276	0.296	0.316	0.336	0.356	0.375	0.395	0.415	0.434	0.454	0.472	0.492	0.511	0.530	0.549	0.566	0.585	0.601	0.619	0.635	0.652	0.668	0.682	0.698	0.712	0.726	0.740	0.752	0.765	0.778	0.789	0.800	0.810	0.821	0.831	0.840	0.849	0.858	0.865	0.872	0.880	0.886	0.892	0.898	0.904	0.910	0.914	0.919	0.922	0.928	0.930	0.934	0.938	0.940	0.942	0.945	0.948	0.950	0.952	0.955	0.956	0.959	0.961	0.962	0.964	0.965	0.968	0.969	0.971	0.974	0.975	0.976	0.978	0.981	0.982	0.985	0.988	0.989	0.991	0.994	0.996	1.000	1.002	1.005	1.009	1.012	1.016	1.019	1.024	1.028	1.031	1.036	1.040	1.046	1.050	1.056	1.061	1.068	1.072	1.079	1.085	1.091	1.098	1.105	1.112	1.120	1.129	1.136	1.144	1.152	1.161	1.170	1.179	1.189	1.199	1.209	1.219	1.229	1.239	1.249	1.261	1.271	1.284	1.295	1.306	1.319	1.330	1.342	1.356	1.369	1.381	1.394	1.406	1.420	1.432	1.446	1.459	1.471	1.484	1.498	1.510	1.524	1.536	1.549	1.561	1.572	1.584	1.596	1.608	1.618	1.629	1.640	1.650	1.659	1.670	1.679	1.686	1.694	1.702	1.709	1.715	1.721	1.726	1.732	1.736	1.740	1.744	1.746	1.748	1.749	1.750	1.750	1.750	1.749	1.746	1.745	1.742	1.739	1.735	1.731	1.726	1.721	1.716	1.710	1.704	1.696	1.690	1.682	1.675	1.666	1.659	1.650	1.641	1.632	1.624	1.616	1.608	1.599	1.590	1.582	1.574	1.565	1.556	1.549	1.540	1.532	1.526	1.519	1.512	1.506	1.500	1.494	1.489	1.484	1.479	1.475	1.470	1.466	1.464	1.461	1.458	1.456	1.455	1.452	1.452	1.452	1.451	1.451	1.452	1.452	1.454	1.455	1.456	1.459	1.460	1.462	1.465	1.468	1.470	1.474	1.478	1.480	1.484	1.486	1.490	1.494	1.498	1.501	1.505	1.510	1.512	1.518	1.520	1.524	1.529	1.532	1.536	1.540	1.542	1.546	1.550	1.554	1.558	1.562	1.566	1.570	1.574	1.578	1.582	1.585	1.589	1.594	1.598	1.601	1.606	1.610	1.614	1.619	1.622	1.628	1.632	1.638	1.642	1.646	1.652	1.658	1.665	1.671	1.676	1.682	1.690	1.696	1.702	1.711	1.719	1.726	1.735	1.744	1.752	1.761	1.771	1.781	1.791	1.801	1.811	1.824	1.834	1.846	1.858	1.870	1.882	1.896	1.910	1.922	1.938	1.951	1.966	1.979	1.994	2.010	2.025	2.041	2.058	2.072	2.089	2.105	2.121	2.138	2.154	2.170	2.189	2.205	2.221	2.238	2.255	2.270	2.288	2.302	2.320	2.336	2.351	2.366	2.381	2.396	2.412	2.426	2.440	2.454	2.466	2.479	2.491	2.504	2.515	2.526	2.538	2.546	2.556	2.565	2.574	2.581	2.589	2.595	2.601	2.606	2.611	2.615	2.619	2.622	2.625	2.628	2.628	2.629	2.629	2.629	2.628	2.628	2.625	2.624	2.620	2.616	2.612	2.610	2.604	2.600	2.594	2.589	2.582	2.576	2.571	2.564	2.556	2.549	2.542	2.535	2.528	2.520	2.512	2.505	2.496	2.489	2.480	2.472	2.465	2.458	2.450	2.442	2.435	2.428	2.421	2.414	2.406	2.400	2.392	2.386	2.380	2.374	2.368	2.362	2.356	2.351	2.345	2.340	2.335	2.330	2.325	2.320	2.315	2.310	2.305	2.300	2.295	2.290	2.286	2.281	2.278	2.271	2.266	2.261	2.256	2.250	2.245	2.239	2.232	2.226	2.221	2.214	2.206	2.200	2.192	2.184	2.176	2.168	2.160	2.151	2.142	2.132	2.124	2.114	2.104	2.094	2.082	2.071	2.060	2.049	2.038	2.025	2.014	2.001	1.989	1.976	1.964	1.951	1.939	1.925	1.912	1.900	1.886	1.875	1.861	1.848	1.835	1.822	1.810	1.796	1.784	1.771	1.759	1.746	1.734	1.721	1.710	1.698	1.688	1.676	1.665	1.654	1.644	1.632	1.622	1.612	1.602	1.592	1.582	1.574	1.565	1.556	1.548	1.540	1.531	1.524	1.516	1.508	1.501	1.495	1.488	1.480	1.474	1.469	1.461	1.456	1.450	1.445	1.440	1.435	1.430	1.426	1.421	1.418	1.414	1.409	1.406	1.402	1.400	1.396	1.394	1.391	1.389	1.386	1.385	1.382	1.381	1.379	1.379	1.376	1.375	1.375	1.374	1.374	1.372	1.372	1.371	1.372	1.371	1.371	1.370	1.371	1.371	1.371	1.371	1.371	1.372	1.371	1.372	1.371	1.372	1.372	1.372	1.372	1.372	1.372	1.372	1.371	1.371	1.371	1.371	1.371	1.370	1.370	1.369	1.369	1.369	1.368	1.368	1.366	1.366	1.365	1.365	1.365	1.365	1.362	1.362	1.362	1.361	1.361	1.361	1.360	1.360	1.360	1.361	1.361	1.361	1.361	1.362	1.364	1.365	1.365	1.368	1.370	1.372	1.374	1.375	1.380	1.381	1.385	1.389	1.392	1.396	1.401	1.406	1.410	1.414	1.420	1.426	1.431	1.438	1.445	1.451	1.458	1.465	1.472	1.480	1.488	1.495	1.504	1.512	1.520	1.529	1.536	1.545	1.554	1.561	1.570	1.579	1.588	1.595	1.604	1.611	1.620	1.628	1.635	1.642	1.650	1.656	1.662	1.669	1.674	1.679	1.682	1.688	1.691	1.695	1.698	1.700	1.701	1.701	1.702	1.702	1.702	1.700	1.698	1.696	1.691	1.689	1.684	1.679	1.672	1.666	1.660	1.651	1.642	1.634	1.624	1.614	1.602	1.592	1.581	1.569	1.555	1.541	1.529	1.515	1.501	1.485	1.471	1.456	1.440	1.425	1.409	1.392	1.376	1.360	1.345	1.329	1.312	1.298	1.281	1.266	1.251	1.235	1.221	1.206	1.194	1.180	1.168	1.154	1.142	1.132	1.121	1.111	1.102	1.094	1.085	1.079	1.071	1.066	1.061	1.056	1.052	1.049	1.048	1.045	1.045	1.045	1.046	1.048	1.050	1.052	1.056	1.061	1.066	1.071	1.078	1.084	1.091	1.099	1.106	1.115	1.124	1.134	1.142	1.152	1.162	1.172	1.182	1.194	1.204	1.214	1.225	1.235	1.246	1.256	1.266	1.276	1.286	1.296	1.305	1.315	1.324	1.331	1.340	1.346	1.354	1.360	1.366	1.371	1.378	1.381	1.386	1.389	1.391	1.394	1.395	1.398	1.398	1.398	1.398	1.396	1.395	1.391	1.390	1.388	1.382	1.379	1.375	1.369	1.364	1.359	1.352	1.345	1.338	1.331	1.324	1.316	1.308	1.300	1.292	1.284	1.275	1.266	1.258	1.249	1.240	1.231	1.221	1.212	1.205	1.196	1.188	1.179	1.170	1.162	1.155	1.148	1.140	1.134	1.126	1.120	1.114	1.109	1.104	1.098	1.094	1.089	1.085	1.081	1.078	1.074	1.071	1.069	1.066	1.065	1.062	1.062	1.061	1.060	1.061	1.060	1.060	1.060	1.060	1.061	1.062	1.062	1.064	1.065	1.066	1.068	1.070	1.070	1.072	1.074	1.075	1.076	1.078	1.078	1.079	1.080	1.081	1.082	1.082	1.084	1.084	1.084	1.085	1.084	1.084	1.084	1.085	1.084	1.084	1.084	1.082	1.082	1.081	1.081	1.082	1.081	1.081	1.081	1.081	1.082	1.081	1.084	1.084	1.085	1.088	1.089	1.090	1.092	1.095	1.100	1.102	1.106	1.111	1.118	1.121	1.128	1.134	1.141	1.149	1.158	1.165	1.175	1.185	1.195	1.206	1.218	1.230	1.241	1.255	1.269	1.282	1.296	1.311	1.326	1.341	1.358	1.372	1.390	1.408	1.424	1.440	1.459	1.476	1.494	1.512	1.531	1.549	1.568	1.586	1.605	1.622	1.642	1.660	1.680	1.698	1.716	1.734	1.752	1.771	1.790	1.808	1.826	1.844	1.861	1.879	1.896	1.914	1.930	1.946	1.962	1.979	1.995	2.011	2.025	2.041	2.056	2.070	2.085	2.099	2.114	2.128	2.140	2.154	2.165	2.179	2.190	2.201	2.212	2.224	2.234	2.244	2.254	2.262	2.271	2.280	2.288	2.295	2.302	2.309	2.315	2.320	2.324	2.329	2.332	2.336	2.339	2.340	2.341	2.344	2.344	2.344	2.342	2.341	2.340	2.338	2.335	2.332	2.329	2.325	2.321	2.316	2.311	2.306	2.300	2.294	2.289	2.284	2.276	2.270	2.264	2.256	2.250	2.244	2.236	2.230	2.225	2.218	2.211	2.206	2.200	2.195	2.190	2.185	2.181	2.176	2.174	2.170	2.168	2.165	2.162	2.161	2.160	2.160	2.159	2.160	2.159	2.160	2.161	2.162	2.164	2.165	2.168	2.169	2.172	2.174	2.178	2.179	2.182	2.185	2.188	2.190	2.192	2.195	2.196	2.198	2.199	2.200	2.200	2.200	2.200	2.199	2.198	2.195	2.191	2.189	2.185	2.180	2.174	2.169	2.161	2.154	2.145	2.136	2.125	2.115	2.104	2.092	2.079	2.065	2.050	2.035	2.019	2.002	1.985	1.968	1.949	1.930	1.910	1.889	1.869	1.846	1.825	1.802	1.780	1.756	1.732	1.709	1.684	1.660	1.635	1.610	1.584	1.558	1.532	1.506	1.480	1.454	1.426	1.400	1.372	1.348	1.320	1.292	1.266	1.239	1.211	1.185	1.159	1.131	1.105	1.078	1.050	1.025	0.998	0.971	0.946	0.919	0.894	0.868	0.842	0.818	0.792	0.766	0.742	0.719	0.695	0.670	0.646	0.624	0.601	0.579	0.556	0.535	0.512	0.491	0.471	0.451	0.430	0.411	0.391	0.372	0.352	0.335	0.316	0.300	0.284	0.266	0.250	0.234	0.219	0.204	0.189	0.174	0.161	0.146	0.132	0.119	0.108	0.095	0.081	0.071	0.059	0.046	0.035	0.024	0.012	0.002	-0.009	-0.019	-0.029	-0.040	-0.049	-0.060	-0.069	-0.079	-0.088	-0.098	-0.108	-0.118	-0.126	-0.136	-0.145	-0.155	-0.164	-0.172	-0.181	-0.191	-0.199	-0.208	-0.218	-0.224	-0.232	-0.242	-0.250	-0.259	-0.268	-0.275	-0.282	-0.290	-0.299	-0.306	-0.312	-0.320	-0.328	-0.334	-0.340	-0.348	-0.354	-0.360	-0.366	-0.371	-0.378	-0.384	-0.390	-0.394	-0.399	-0.404	-0.409	-0.414	-0.419	-0.422	-0.426	-0.431	-0.435	-0.440	-0.444	-0.446	-0.450	-0.454	-0.458	-0.460	-0.464	-0.468	-0.471	-0.474	-0.476	-0.480	-0.482	-0.486	-0.489	-0.492	-0.496	-0.500	-0.504	-0.506	-0.510	-0.512	-0.516	-0.519	-0.524	-0.526	-0.531	-0.534	-0.539	-0.542	-0.545	-0.550	-0.554	-0.558	-0.562	-0.566	-0.570	-0.574	-0.578	-0.581	-0.584	-0.588	-0.591	-0.595	-0.599	-0.602	-0.605	-0.609	-0.610	-0.614	-0.615	-0.618	-0.620	-0.622	-0.624	-0.625	-0.626	-0.626	-0.626	-0.628	-0.626	-0.626	-0.625	-0.624	-0.622	-0.622	-0.620	-0.618	-0.615	-0.611	-0.608	-0.604	-0.600	-0.596	-0.592	-0.588	-0.582	-0.578	-0.571	-0.565	-0.559	-0.552	-0.545	-0.540	-0.532	-0.525	-0.518	-0.510	-0.502	-0.494	-0.486	-0.478	-0.470	-0.460	-0.452	-0.444	-0.435	-0.425	-0.418	-0.408	-0.399	-0.390	-0.381	-0.372	-0.364	-0.355	-0.346	-0.338	-0.329	-0.320	-0.310	-0.302	-0.294	-0.286	-0.278	-0.269	-0.260	-0.252	-0.245	-0.236	-0.230	-0.222	-0.215	-0.209	-0.201	-0.195	-0.189	-0.181	-0.176	-0.170	-0.164	-0.159	-0.152	-0.148	-0.144	-0.139	-0.132	-0.129	-0.126	-0.122	-0.119	-0.115	-0.112	-0.109	-0.106	-0.105	-0.102	-0.101	-0.100	-0.099	-0.098	-0.098	-0.096	-0.098	-0.098	-0.099	-0.099	-0.099	-0.100	-0.101	-0.104	-0.106	-0.108	-0.110	-0.111	-0.115	-0.118	-0.120	-0.122	-0.125	-0.129	-0.131	-0.135	-0.138	-0.140	-0.144	-0.146	-0.150	-0.152	-0.155	-0.158	-0.159	-0.161	-0.164	-0.164	-0.166	-0.168	-0.168	-0.168	-0.166	-0.166	-0.165	-0.164	-0.161	-0.160	-0.156	-0.151	-0.148	-0.144	-0.138	-0.131	-0.124	-0.115	-0.108	-0.099	-0.090	-0.079	-0.068	-0.056	-0.044	-0.030	-0.016	-0.002	0.012	0.029	0.045	0.062	0.080	0.098	0.116	0.135	0.155	0.175	0.196	0.215	0.238	0.259	0.280	0.302	0.325	0.348	0.370	0.392	0.415	0.438	0.461	0.484	0.507	0.529	0.551	0.574	0.595	0.618	0.639	0.660	0.680	0.701	0.721	0.740	0.759	0.778	0.796	0.814	0.831	0.846	0.862	0.878	0.891	0.905	0.919	0.931	0.944	0.955	0.965	0.975	0.985	0.994	1.001	1.009	1.016	1.021	1.026	1.031	1.036	1.039	1.041	1.044	1.045	1.045	1.045	1.045	1.045	1.042	1.040	1.039	1.034	1.030	1.026	1.020	1.015	1.009	1.001	0.995	0.986	0.978	0.969	0.960	0.949	0.939	0.928	0.915	0.902	0.890	0.878	0.862	0.849	0.832	0.816	0.801	0.785	0.768	0.750	0.731	0.712	0.694	0.675	0.655	0.634	0.612	0.591	0.570	0.549	0.525	0.502	0.479	0.456	0.431	0.408	0.382	0.359	0.334	0.309	0.282	0.258	0.232	0.206	0.181	0.155	0.130	0.102	0.076	0.051	0.025	-0.001	-0.026	-0.052	-0.078	-0.102	-0.128	-0.152	-0.178	-0.202	-0.226	-0.250	-0.274	-0.298	-0.320	-0.342	-0.364	-0.386	-0.408	-0.429	-0.449	-0.469	-0.488	-0.506	-0.525	-0.542	-0.560	-0.578	-0.594	-0.610	-0.625	-0.640	-0.654	-0.669	-0.682	-0.695	-0.708	-0.720	-0.732	-0.744	-0.755	-0.766	-0.778	-0.786	-0.798	-0.808	-0.818	-0.826	-0.835	-0.845	-0.854	-0.862	-0.871	-0.880	-0.889	-0.898	-0.906	-0.914	-0.922	-0.931	-0.940	-0.950	-0.959	-0.968	-0.976	-0.985	-0.995	-1.004	-1.014	-1.024	-1.032	-1.042	-1.051	-1.061	-1.071	-1.081	-1.091	-1.100	-1.110	-1.120	-1.129	-1.139	-1.149	-1.156	-1.165	-1.175	-1.182	-1.191	-1.200	-1.208	-1.215	-1.220	-1.228	-1.234	-1.239	-1.245	-1.249	-1.254	-1.258	-1.260	-1.264	-1.265	-1.268	-1.268	-1.269	-1.268	-1.268	-1.266	-1.264	-1.262	-1.260	-1.256	-1.252	-1.249	-1.244	-1.236	-1.231	-1.225	-1.218	-1.210	-1.202	-1.192	-1.185	-1.175	-1.164	-1.154	-1.144	-1.131	-1.120	-1.108	-1.095	-1.081	-1.068	-1.054	-1.039	-1.025	-1.009	-0.995	-0.979	-0.962	-0.945	-0.928	-0.910	-0.891	-0.874	-0.855	-0.836	-0.815	-0.796	-0.775	-0.755	-0.732	-0.711	-0.690	-0.666	-0.644	-0.621	-0.598	-0.572	-0.549	-0.524	-0.499	-0.474	-0.448	-0.421	-0.395	-0.369	-0.342	-0.315	-0.286	-0.260	-0.231	-0.205	-0.176	-0.148	-0.120	-0.091	-0.064	-0.035	-0.006	0.021	0.050	0.079	0.106	0.135	0.162	0.190	0.216	0.244	0.271	0.298	0.324	0.350	0.375	0.401	0.425	0.450	0.474	0.498	0.520	0.542	0.565	0.585	0.608	0.628	0.648	0.668	0.685	0.704	0.722	0.740	0.756	0.772	0.788	0.804	0.818	0.831	0.845	0.859	0.870	0.881	0.892	0.904	0.912	0.922	0.931	0.940	0.948	0.955	0.962	0.968	0.974	0.979	0.984	0.989	0.991	0.995	0.998	1.001	1.002	1.004	1.005	1.006	1.006	1.006	1.006	1.005	1.004	1.002	1.002	1.000	0.998	0.995	0.994	0.990	0.988	0.984	0.981	0.978	0.975	0.971	0.968	0.964	0.960	0.956	0.952	0.950	0.946	0.944	0.939	0.936	0.934	0.930	0.928	0.925	0.922	0.920	0.918	0.916	0.915	0.911	0.910	0.909	0.908	0.906	0.906	0.905	0.904	0.904	0.902	0.902	0.902	0.901	0.901	0.901	0.901	0.901	0.900	0.900	0.899	0.899	0.899	0.898	0.896	0.896	0.895	0.892	0.891	0.889	0.886	0.882	0.880	0.876	0.874	0.870	0.865	0.860	0.855	0.850	0.844	0.838	0.831	0.825	0.818	0.809	0.801	0.794	0.784	0.775	0.765	0.756	0.745	0.736	0.725	0.714	0.702	0.691	0.680	0.668	0.656	0.645	0.631	0.619	0.608	0.594	0.582	0.569	0.556	0.544	0.531	0.519	0.506	0.494	0.481	0.469	0.456	0.445	0.432	0.421	0.409	0.398	0.386	0.374	0.364	0.352	0.342	0.331	0.322	0.311	0.301	0.292	0.282	0.272	0.264	0.255	0.246	0.239	0.230	0.222	0.215	0.208	0.200	0.192	0.188	0.180	0.174	0.168	0.161	0.155	0.150	0.145	0.140	0.135	0.130	0.128	0.122	0.119	0.115	0.111	0.109	0.105	0.102	0.100	0.098	0.096	0.092	0.091	0.089	0.089	0.086	0.085	0.084	0.084	0.082	0.081	0.081	0.080	0.080	0.079	0.079	0.078	0.078	0.078	0.078	0.075	0.075	0.075	0.074	0.074	0.072	0.071	0.070	0.069	0.068	0.065	0.064	0.062	0.060	0.058	0.055	0.052	0.049	0.046	0.042	0.040	0.036	0.032	0.029	0.024	0.019	0.016	0.010	0.006	0.001	-0.004	-0.010	-0.014	-0.020	-0.025	-0.031	-0.036	-0.041	-0.048	-0.052	-0.059	-0.062	-0.069	-0.072	-0.079	-0.084	-0.089	-0.094	-0.098	-0.102	-0.106	-0.110	-0.115	-0.118	-0.121	-0.125	-0.128	-0.130	-0.132	-0.135	-0.138	-0.138	-0.139	-0.140	-0.141	-0.141	-0.141	-0.141	-0.140	-0.139	-0.139	-0.136	-0.135	-0.131	-0.129	-0.126	-0.122	-0.118	-0.114	-0.110	-0.105	-0.099	-0.094	-0.089	-0.082	-0.075	-0.069	-0.061	-0.054	-0.046	-0.039	-0.029	-0.020	-0.011	-0.001	0.009	0.019	0.029	0.039	0.051	0.061	0.074	0.085	0.098	0.110	0.122	0.135	0.148	0.162	0.175	0.189	0.204	0.216	0.231	0.245	0.261	0.275	0.290	0.304	0.320	0.334	0.350	0.364	0.380	0.394	0.409	0.424	0.439	0.454	0.469	0.482	0.496	0.511	0.525	0.539	0.552	0.565	0.578	0.590	0.602	0.615	0.626	0.638	0.648	0.658	0.668	0.676	0.685	0.694	0.701	0.709	0.716	0.721	0.728	0.731	0.738	0.740	0.744	0.746	0.749	0.750	0.751	0.751	0.752	0.750	0.750	0.748	0.746	0.742	0.739	0.735	0.730	0.725	0.720	0.712	0.706	0.700	0.692	0.685	0.675	0.668	0.658	0.649	0.640	0.629	0.619	0.608	0.598	0.586	0.575	0.564	0.552	0.540	0.529	0.518	0.505	0.494	0.482	0.470	0.459	0.446	0.436	0.425	0.412	0.402	0.392	0.382	0.372	0.362	0.352	0.345	0.335	0.326	0.319	0.312	0.305	0.299	0.292	0.288	0.282	0.278	0.275	0.271	0.269	0.266	0.265	0.264	0.264	0.264	0.266	0.268	0.270	0.272	0.276	0.281	0.286	0.292	0.299	0.306	0.314	0.322	0.332	0.341	0.351	0.364	0.375	0.388	0.400	0.412	0.428	0.442	0.458	0.474	0.489	0.506	0.522	0.540	0.559	0.576	0.596	0.615	0.634	0.655	0.674	0.695	0.716	0.735	0.756	0.778	0.800	0.821	0.841	0.862	0.885	0.906	0.926	0.948	0.968	0.989	1.009	1.029	1.049	1.069	1.089	1.108	1.125	1.144	1.161	1.179	1.196	1.212	1.228	1.242	1.258	1.271	1.284	1.296	1.309	1.321	1.332	1.342	1.352	1.361	1.370	1.378	1.384	1.391	1.396	1.402	1.406	1.411	1.414	1.416	1.419	1.420	1.421	1.421	1.422	1.421	1.421	1.419	1.418	1.415	1.411	1.409	1.405	1.400	1.396	1.391	1.385	1.379	1.374	1.366	1.360	1.352	1.345	1.338	1.329	1.320	1.311	1.302	1.292	1.282	1.274	1.262	1.252	1.240	1.230	1.218	1.206	1.194	1.181	1.168	1.155	1.141	1.128	1.114	1.099	1.084	1.070	1.054	1.038	1.022	1.006	0.990	0.974	0.958	0.940	0.922	0.905	0.888	0.871	0.854	0.836	0.818	0.801	0.784	0.766	0.749	0.731	0.715	0.698	0.681	0.664	0.649	0.632	0.618	0.602	0.588	0.572	0.559	0.545	0.531	0.519	0.506	0.494	0.482	0.472	0.461	0.452	0.444	0.435	0.428	0.419	0.412	0.406	0.400	0.395	0.390	0.386	0.382	0.379	0.376	0.372	0.371	0.369	0.369	0.366	0.366	0.365	0.365	0.365	0.365	0.368	0.368	0.368	0.370	0.370	0.371	0.372	0.374	0.374	0.376	0.376	0.378	0.378	0.379	0.380	0.380	0.380	0.381	0.380	0.380	0.380	0.379	0.379	0.379	0.376	0.375	0.374	0.372	0.369	0.368	0.365	0.361	0.359	0.355	0.351	0.348	0.344	0.340	0.336	0.331	0.326	0.322	0.318	0.312	0.308	0.302	0.299	0.292	0.289	0.282	0.278	0.272	0.268	0.262	0.259	0.255	0.250	0.246	0.242	0.238	0.234	0.231	0.229	0.226	0.224	0.221	0.220	0.219	0.219	0.218	0.218	0.219	0.220	0.221	0.222	0.224	0.228	0.230	0.234	0.236	0.241	0.246	0.251	0.255	0.261	0.269	0.274	0.280	0.288	0.295	0.301	0.310	0.319	0.325	0.334	0.342	0.350	0.359	0.368	0.376	0.384	0.392	0.401	0.409	0.418	0.425	0.432	0.440	0.448	0.454	0.461	0.468	0.474	0.480	0.485	0.491	0.496	0.500	0.504	0.509	0.512	0.515	0.518	0.520	0.522	0.524	0.525	0.526	0.528	0.528	0.529	0.529	0.528	0.529	0.528	0.526	0.526	0.525	0.524	0.524	0.522	0.521	0.520	0.519	0.518	0.516	0.516	0.515	0.514	0.514	0.514	0.512	0.512	0.514	0.514	0.515	0.515	0.518	0.519	0.520	0.521	0.522	0.526	0.528	0.530	0.534	0.536	0.540	0.542	0.548	0.550	0.555	0.560	0.562	0.568	0.572	0.578	0.582	0.588	0.592	0.598	0.601	0.608	0.612	0.618	0.622	0.628	0.634	0.640	0.645	0.649	0.654	0.658	0.662	0.668	0.672	0.676	0.681	0.685	0.689	0.694	0.698	0.701	0.705	0.708	0.711	0.714	0.716	0.720	0.722	0.725	0.728	0.730	0.731	0.734	0.735	0.738	0.739	0.740	0.741	0.741	0.742	0.744	0.744	0.745	0.745	0.745	0.746	0.746	0.745	0.746	0.746	0.746	0.745	0.745	0.745	0.745	0.745	0.745	0.745	0.745	0.745	0.745	0.746	0.746	0.748	0.749	0.749	0.751	0.752	0.754	0.756	0.759	0.761	0.765	0.768	0.771	0.775	0.779	0.782	0.789	0.794	0.800	0.805	0.812	0.819	0.826	0.834	0.841	0.850	0.860	0.869	0.878	0.888	0.899	0.909	0.920	0.931	0.942	0.954	0.965	0.978	0.990	1.002	1.015	1.028	1.040	1.052	1.065	1.078	1.090	1.102	1.115	1.126	1.139	1.151	1.161	1.172	1.184	1.194	1.204	1.212	1.221	1.230	1.239	1.245	1.254	1.259	1.266	1.270	1.275	1.279	1.282	1.285	1.288	1.290	1.291	1.291	1.291	1.290	1.290	1.288	1.286	1.282	1.280	1.276	1.272	1.269	1.264	1.259	1.254	1.248	1.241	1.236	1.230	1.225	1.218	1.212	1.205	1.200	1.194	1.186	1.181	1.175	1.170	1.162	1.158	1.152	1.148	1.142	1.138	1.134	1.129	1.125	1.121	1.119	1.115	1.112	1.110	1.106	1.104	1.101	1.099	1.098	1.096	1.095	1.092	1.091	1.089	1.089	1.088	1.085	1.084	1.082	1.081	1.079	1.078	1.075	1.075	1.072	1.069	1.066	1.065	1.061	1.058	1.054	1.051	1.048	1.044	1.039	1.034	1.030	1.025	1.020	1.014	1.009	1.002	0.996	0.990	0.982	0.976	0.970	0.964	0.956	0.949	0.941	0.935	0.926	0.920	0.914	0.905	0.898	0.890	0.882	0.878	0.870	0.862	0.855	0.849	0.844	0.836	0.831	0.825	0.819	0.815	0.809	0.805	0.800	0.796	0.791	0.788	0.784	0.780	0.779	0.775	0.774	0.772	0.770	0.769	0.769	0.768	0.768	0.768	0.768	0.768	0.769	0.770	0.771	0.775	0.776	0.779	0.782	0.786	0.791	0.795	0.799	0.805	0.810	0.818	0.824	0.830	0.838	0.846	0.854	0.862	0.871	0.881	0.890	0.901	0.912	0.922	0.935	0.946	0.960	0.972	0.985	0.999	1.011	1.026	1.041	1.055	1.070	1.086	1.100	1.116	1.131	1.146	1.162	1.178	1.192	1.209	1.224	1.239	1.252	1.269	1.282	1.298	1.310	1.324	1.338	1.349	1.362	1.374	1.384	1.394	1.405	1.414	1.422	1.431	1.439	1.446	1.452	1.458	1.462	1.466	1.471	1.472	1.476	1.478	1.478	1.479	1.479	1.478	1.476	1.474	1.471	1.469	1.465	1.461	1.458	1.452	1.448	1.442	1.436	1.431	1.425	1.419	1.414	1.408	1.401	1.395	1.389	1.381	1.376	1.370	1.365	1.359	1.354	1.349	1.344	1.340	1.335	1.331	1.329	1.326	1.322	1.321	1.320	1.319	1.318	1.318	1.318	1.318	1.320	1.321	1.324	1.326	1.330	1.332	1.336	1.340	1.346	1.350	1.356	1.362	1.369	1.375	1.381	1.389	1.396	1.404	1.410	1.418	1.425	1.434	1.441	1.449	1.458	1.465	1.474	1.480	1.489	1.495	1.502	1.509	1.516	1.522	1.528	1.534	1.539	1.544	1.550	1.554	1.558	1.560	1.562	1.565	1.568	1.569	1.569	1.570	1.570	1.570	1.569	1.568	1.565	1.564	1.561	1.558	1.555	1.550	1.548	1.542	1.536	1.531	1.526	1.520	1.515	1.508	1.502	1.496	1.489	1.481	1.474	1.468	1.460	1.452	1.446	1.439	1.431	1.424	1.415	1.409	1.401	1.394	1.388	1.380	1.372	1.366	1.359	1.352	1.345	1.339	1.332	1.325	1.319	1.314	1.308	1.301	1.295	1.289	1.282	1.278	1.270	1.265	1.259	1.252	1.246	1.241	1.235	1.229	1.224	1.216	1.210	1.204	1.198	1.190	1.184	1.176	1.170	1.162	1.156	1.149	1.141	1.134	1.125	1.118	1.110	1.102	1.095	1.086	1.080	1.071	1.064	1.055	1.046	1.039	1.030	1.022	1.015	1.006	1.000	0.991	0.984	0.976	0.969	0.961	0.954	0.946	0.940	0.934	0.926	0.919	0.912	0.908	0.900	0.894	0.889	0.882	0.876	0.872	0.868	0.861	0.856	0.852	0.846	0.842	0.838	0.834	0.830	0.825	0.821	0.816	0.814	0.810	0.808	0.802	0.801	0.798	0.795	0.792	0.789	0.786	0.784	0.781	0.780	0.778	0.776	0.775	0.772	0.772	0.771	0.770	0.769	0.769	0.769	0.769	0.770	0.770	0.770	0.771	0.771	0.772	0.774	0.776	0.779	0.781	0.782	0.785	0.788	0.790	0.792	0.796	0.799	0.802	0.805	0.809	0.811	0.815	0.819	0.821	0.825	0.828	0.831	0.834	0.838	0.839	0.841	0.844	0.846	0.848	0.849	0.851	0.852	0.852	0.854	0.855	0.855	0.854	0.854	0.854	0.852	0.851	0.849	0.848	0.845	0.842	0.839	0.836	0.832	0.830	0.826	0.821	0.818	0.812	0.809	0.805	0.799	0.794	0.790	0.785	0.780	0.775	0.770	0.765	0.759	0.754	0.749	0.745	0.740	0.735	0.730	0.725	0.721	0.718	0.712	0.709	0.705	0.701	0.698	0.695	0.691	0.689	0.685	0.684	0.680	0.679	0.676	0.675	0.672	0.671	0.671	0.670	0.669	0.669	0.668	0.668	0.668	0.668	0.668	0.668	0.669	0.669	0.670	0.670	0.671	0.672	0.675	0.676	0.679	0.680	0.682	0.685	0.686	0.689	0.692	0.696	0.699	0.704	0.706	0.711	0.715	0.720	0.725	0.731	0.735	0.741	0.748	0.754	0.761	0.768	0.774	0.781	0.789	0.796	0.804	0.812	0.821	0.830	0.839	0.848	0.856	0.865	0.875	0.884	0.894	0.904	0.912	0.922	0.931	0.941	0.950	0.960	0.969	0.978	0.985	0.994	1.002	1.010	1.018	1.025	1.030	1.038	1.044	1.049	1.055	1.060	1.064	1.068	1.071	1.075	1.078	1.079	1.081	1.082	1.084	1.084	1.084	1.084	1.082	1.082	1.080	1.078	1.075	1.072	1.071	1.068	1.065	1.061	1.058	1.054	1.051	1.046	1.042	1.039	1.035	1.031	1.028	1.024	1.020	1.018	1.014	1.011	1.008	1.005	1.004	1.001	1.000	0.998	0.996	0.996	0.995	0.995	0.995	0.995	0.995	0.998	0.998	0.999	1.002	1.004	1.006	1.010	1.012	1.016	1.020	1.025	1.029	1.032	1.038	1.042	1.048	1.052	1.059	1.065	1.071	1.078	1.084	1.090	1.098	1.104	1.111	1.120	1.128	1.135	1.142	1.152	1.161	1.170	1.179	1.188	1.199	1.209	1.218	1.229	1.240	1.251	1.261	1.274	1.286	1.299	1.311	1.325	1.339	1.351	1.366	1.380	1.395	1.410	1.426	1.441	1.458	1.474	1.490	1.508	1.524	1.541	1.558	1.575	1.594	1.611	1.628	1.646	1.664	1.681	1.699	1.716	1.732	1.750	1.765	1.781	1.796	1.812	1.828	1.841	1.854	1.868	1.880	1.892	1.902	1.912	1.922	1.931	1.939	1.946	1.954	1.959	1.964	1.966	1.970	1.972	1.972	1.974	1.972	1.971	1.969	1.966	1.962	1.959	1.954	1.948	1.941	1.935	1.926	1.919	1.910	1.901	1.891	1.881	1.871	1.861	1.851	1.840	1.829	1.818	1.806	1.795	1.784	1.771	1.761	1.750	1.739	1.728	1.718	1.708	1.698	1.686	1.678	1.668	1.659	1.651	1.641	1.632	1.625	1.618	1.610	1.604	1.596	1.590	1.584	1.578	1.571	1.566	1.561	1.555	1.550	1.545	1.540	1.535	1.530	1.526	1.521	1.516	1.511	1.508	1.502	1.498	1.492	1.488	1.482	1.478	1.474	1.468	1.462	1.458	1.452	1.446	1.442	1.436	1.431	1.425	1.420	1.415	1.410	1.404	1.400	1.394	1.389	1.382	1.378	1.372	1.368	1.362	1.359	1.354	1.350	1.345	1.341	1.338	1.334	1.329	1.326	1.324	1.320	1.316	1.314	1.311	1.308	1.306	1.302	1.301	1.299	1.298	1.295	1.294	1.292	1.291	1.289	1.288	1.286	1.285	1.284	1.284	1.281	1.281	1.280	1.279	1.278	1.276	1.275	1.275	1.272	1.271	1.271	1.269	1.268	1.268	1.265	1.265	1.264	1.262	1.262	1.261	1.260	1.260	1.259	1.258	1.256	1.256	1.255	1.254	1.254	1.252	1.252	1.254	1.252	1.252	1.254	1.254	1.254	1.254	1.255	1.256	1.256	1.258	1.259	1.260	1.261	1.262	1.265	1.265	1.268	1.269	1.270	1.272	1.274	1.274	1.276	1.278	1.278	1.280	1.280	1.280	1.280	1.281	1.281	1.281	1.280	1.279	1.279	1.278	1.276	1.275	1.272	1.270	1.268	1.264	1.261	1.258	1.254	1.249	1.245	1.240	1.234	1.229	1.221	1.216	1.210	1.202	1.195	1.188	1.180	1.171	1.164	1.155	1.146	1.138	1.129	1.120	1.110	1.101	1.091	1.081	1.071	1.064	1.054	1.044	1.034	1.025	1.015	1.006	0.998	0.988	0.979	0.971	0.962	0.954	0.946	0.938	0.931	0.924	0.916	0.909	0.902	0.898	0.891	0.885	0.881	0.876	0.871	0.868	0.864	0.860	0.858	0.854	0.851	0.850	0.849	0.846	0.846	0.844	0.844	0.844	0.844	0.844	0.845	0.845	0.846	0.849	0.850	0.852	0.855	0.858	0.860	0.862	0.865	0.869	0.872	0.876	0.880	0.884	0.889	0.892	0.898	0.901	0.906	0.911	0.916	0.922	0.926	0.932	0.938	0.944	0.949	0.955	0.960	0.966	0.971	0.978	0.984	0.989	0.995	1.000	1.008	1.012	1.019	1.025	1.031	1.038	1.042	1.048	1.054	1.060	1.065	1.071	1.076	1.081	1.086	1.091	1.098	1.104	1.108	1.112	1.118	1.122	1.126	1.130	1.135	1.139	1.142	1.145	1.149	1.154	1.156	1.159	1.162	1.165	1.166	1.169	1.171	1.174	1.175	1.178	1.179	1.180	1.181	1.182	1.184	1.185	1.186	1.188	1.188	1.189	1.189	1.190	1.191	1.191	1.191	1.192	1.192	1.194	1.194	1.195	1.196	1.196	1.198	1.198	1.199	1.200	1.201	1.202	1.204	1.205	1.206	1.206	1.209	1.210	1.212	1.215	1.215	1.218	1.219	1.222	1.224	1.225	1.229	1.230	1.232	1.234	1.238	1.240	1.241	1.244	1.246	1.248	1.249	1.251	1.254	1.255	1.256	1.258	1.259	1.261	1.261	1.262	1.262	1.264	1.264	1.264	1.264	1.264	1.264	1.262	1.262	1.261	1.260	1.258	1.258	1.256	1.254	1.251	1.249	1.248	1.245	1.242	1.240	1.238	1.235	1.231	1.229	1.225	1.222	1.219	1.216	1.211	1.209	1.205	1.202	1.199	1.196	1.192	1.189	1.185	1.181	1.179	1.175	1.171	1.169	1.166	1.162	1.160	1.158	1.155	1.152	1.151	1.148	1.145	1.144	1.141	1.140	1.138	1.136	1.135	1.134	1.132	1.131	1.131	1.129	1.129	1.129	1.128	1.128	1.126	1.128	1.128	1.126	1.126	1.126	1.128	1.128	1.129	1.130	1.129	1.130	1.131	1.131	1.132	1.132	1.132	1.134	1.134	1.135	1.135	1.135	1.136	1.135	1.136	1.136	1.135	1.135	1.135	1.135	1.134	1.134	1.132	1.132	1.131	1.129	1.129	1.126	1.124	1.122	1.120	1.118	1.115	1.112	1.109	1.105	1.102	1.099	1.096	1.092	1.088	1.084	1.079	1.075	1.071	1.066	1.061	1.056	1.052	1.048	1.041	1.036	1.032	1.028	1.022	1.018	1.012	1.008	1.002	0.998	0.992	0.988	0.984	0.980	0.976	0.971	0.968	0.964	0.960	0.958	0.954	0.951	0.948	0.945	0.942	0.940	0.939	0.936	0.935	0.934	0.931	0.930	0.929	0.928	0.928	0.926	0.925	0.925	0.925	0.922	0.922	0.922	0.921	0.921	0.920	0.919	0.919	0.919	0.918	0.916	0.915	0.915	0.912	0.911	0.910	0.908	0.905	0.904	0.900	0.898	0.894	0.890	0.886	0.882	0.878	0.874	0.868	0.862	0.856	0.851	0.844	0.838	0.830	0.824	0.815	0.808	0.799	0.790	0.781	0.770	0.761	0.751	0.740	0.730	0.718	0.706	0.694	0.681	0.669	0.655	0.642	0.629	0.615	0.601	0.586	0.570	0.556	0.540	0.524	0.509	0.492	0.475	0.459	0.440	0.424	0.406	0.388	0.370	0.351	0.332	0.314	0.295	0.275	0.258	0.238	0.219	0.199	0.179	0.160	0.140	0.120	0.101	0.080	0.061	0.041	0.022	0.002	-0.015	-0.035	-0.052	-0.072	-0.090	-0.108	-0.126	-0.144	-0.161	-0.178	-0.194	-0.210	-0.226	-0.241	-0.255	-0.270	-0.282	-0.296	-0.309	-0.320	-0.331	-0.341	-0.352	-0.362	-0.370	-0.379	-0.385	-0.391	-0.398	-0.401	-0.406	-0.410	-0.411	-0.414	-0.415	-0.415	-0.414	-0.412	-0.410	-0.406	-0.404	-0.399	-0.392	-0.386	-0.379	
