# Supplementary material for: Motion onset VEPs can see through the blur
Source: Sci Rep. 2024 Sep 12;14:21296. doi: 10.1038/s41598-024-72483-z (PMC11393312; doi:10.1038/s41598-024-72483-z)
Supplement: Supplementary file 3 — Supplementary Information 3. [file 41598_2024_72483_MOESM3_ESM.zip › VEP_raw_data/source_data/SourceBlurVEP-S004_VEP_2023-03-30_08-04-20.txt]

0.000	0.000	99999.999	6250.000	50.000	-2193.000	-2061.000	6248.000	7.000	100.000	5.000	2.000	1.000	1.000	0.000	0.000	0.000	0.000	0.000	0.000	0.000	0.000	0.000	0.000	0.000	0.000	0.000	0.280	0.275	0.270	0.264	0.259	0.252	0.246	0.240	0.234	0.226	0.220	0.211	0.205	0.198	0.190	0.182	0.175	0.166	0.159	0.151	0.144	0.135	0.128	0.120	0.111	0.104	0.095	0.088	0.080	0.072	0.065	0.056	0.050	0.041	0.034	0.028	0.020	0.014	0.008	0.000	-0.006	-0.012	-0.019	-0.025	-0.031	-0.035	-0.041	-0.046	-0.050	-0.055	-0.059	-0.064	-0.068	-0.071	-0.074	-0.076	-0.079	-0.082	-0.084	-0.085	-0.086	-0.088	-0.089	-0.088	-0.089	-0.089	-0.088	-0.086	-0.086	-0.085	-0.084	-0.080	-0.078	-0.075	-0.072	-0.069	-0.066	-0.061	-0.056	-0.052	-0.048	-0.042	-0.038	-0.032	-0.026	-0.020	-0.014	-0.008	-0.001	0.006	0.014	0.021	0.028	0.036	0.044	0.050	0.059	0.066	0.075	0.084	0.091	0.100	0.108	0.118	0.126	0.134	0.142	0.152	0.161	0.169	0.179	0.188	0.198	0.206	0.215	0.224	0.232	0.242	0.251	0.260	0.269	0.278	0.288	0.296	0.306	0.316	0.325	0.334	0.344	0.352	0.364	0.374	0.382	0.392	0.402	0.412	0.422	0.432	0.444	0.454	0.465	0.475	0.486	0.498	0.507	0.518	0.529	0.541	0.552	0.564	0.575	0.588	0.599	0.610	0.621	0.634	0.646	0.659	0.671	0.684	0.696	0.709	0.721	0.734	0.748	0.761	0.774	0.788	0.800	0.814	0.828	0.841	0.854	0.869	0.881	0.895	0.909	0.922	0.938	0.951	0.965	0.979	0.994	1.006	1.021	1.035	1.049	1.064	1.078	1.090	1.104	1.118	1.131	1.145	1.159	1.171	1.185	1.198	1.211	1.224	1.236	1.248	1.260	1.271	1.282	1.294	1.304	1.315	1.326	1.335	1.345	1.354	1.362	1.371	1.379	1.386	1.394	1.401	1.408	1.412	1.418	1.422	1.428	1.430	1.434	1.438	1.439	1.441	1.442	1.442	1.444	1.442	1.441	1.440	1.438	1.435	1.432	1.429	1.426	1.421	1.416	1.411	1.405	1.399	1.392	1.386	1.379	1.371	1.364	1.356	1.346	1.339	1.330	1.321	1.312	1.302	1.294	1.284	1.275	1.265	1.256	1.246	1.238	1.229	1.220	1.211	1.202	1.195	1.186	1.180	1.171	1.164	1.159	1.151	1.146	1.141	1.136	1.132	1.129	1.126	1.122	1.120	1.119	1.118	1.116	1.118	1.118	1.119	1.121	1.122	1.126	1.130	1.134	1.138	1.144	1.149	1.155	1.161	1.168	1.175	1.182	1.189	1.198	1.206	1.215	1.222	1.231	1.240	1.249	1.258	1.268	1.276	1.284	1.294	1.301	1.309	1.318	1.326	1.332	1.340	1.348	1.354	1.360	1.365	1.370	1.375	1.378	1.381	1.385	1.388	1.388	1.390	1.390	1.389	1.389	1.386	1.385	1.381	1.379	1.374	1.369	1.362	1.356	1.349	1.341	1.332	1.322	1.312	1.302	1.291	1.280	1.268	1.255	1.240	1.226	1.211	1.196	1.180	1.164	1.146	1.129	1.111	1.094	1.075	1.055	1.036	1.016	0.996	0.976	0.955	0.935	0.914	0.891	0.870	0.849	0.826	0.805	0.781	0.759	0.738	0.715	0.692	0.670	0.648	0.625	0.604	0.581	0.559	0.536	0.514	0.494	0.471	0.450	0.429	0.408	0.388	0.366	0.346	0.328	0.306	0.288	0.269	0.250	0.232	0.214	0.198	0.181	0.164	0.148	0.132	0.116	0.102	0.088	0.074	0.060	0.048	0.035	0.022	0.011	0.000	-0.010	-0.020	-0.030	-0.039	-0.048	-0.056	-0.064	-0.071	-0.079	-0.085	-0.092	-0.098	-0.104	-0.108	-0.114	-0.119	-0.121	-0.126	-0.129	-0.132	-0.135	-0.138	-0.140	-0.141	-0.144	-0.145	-0.148	-0.148	-0.148	-0.149	-0.150	-0.149	-0.149	-0.148	-0.148	-0.148	-0.146	-0.145	-0.144	-0.142	-0.141	-0.139	-0.136	-0.134	-0.131	-0.129	-0.126	-0.124	-0.120	-0.118	-0.112	-0.110	-0.105	-0.100	-0.096	-0.091	-0.086	-0.082	-0.076	-0.071	-0.066	-0.060	-0.054	-0.049	-0.042	-0.035	-0.029	-0.022	-0.015	-0.008	-0.001	0.005	0.012	0.021	0.029	0.035	0.044	0.051	0.059	0.066	0.075	0.082	0.090	0.099	0.106	0.114	0.122	0.130	0.139	0.145	0.154	0.161	0.168	0.175	0.182	0.190	0.196	0.204	0.211	0.218	0.224	0.230	0.236	0.242	0.249	0.255	0.260	0.265	0.270	0.276	0.280	0.286	0.290	0.295	0.299	0.302	0.306	0.310	0.315	0.319	0.321	0.325	0.328	0.331	0.334	0.336	0.339	0.341	0.345	0.348	0.349	0.352	0.355	0.358	0.360	0.362	0.364	0.366	0.370	0.371	0.374	0.376	0.379	0.382	0.384	0.388	0.390	0.394	0.396	0.400	0.404	0.408	0.411	0.415	0.419	0.422	0.428	0.431	0.436	0.441	0.446	0.451	0.456	0.462	0.468	0.474	0.479	0.485	0.491	0.498	0.504	0.510	0.516	0.522	0.530	0.538	0.544	0.550	0.558	0.562	0.569	0.575	0.582	0.589	0.595	0.601	0.608	0.612	0.618	0.624	0.629	0.634	0.638	0.642	0.646	0.650	0.654	0.656	0.659	0.661	0.662	0.664	0.666	0.666	0.666	0.666	0.666	0.665	0.664	0.662	0.660	0.658	0.655	0.651	0.648	0.644	0.639	0.632	0.628	0.622	0.616	0.610	0.602	0.595	0.589	0.581	0.571	0.564	0.556	0.548	0.538	0.528	0.519	0.510	0.500	0.490	0.480	0.470	0.460	0.451	0.441	0.431	0.420	0.410	0.400	0.389	0.379	0.369	0.358	0.348	0.338	0.328	0.318	0.309	0.299	0.289	0.280	0.270	0.260	0.251	0.241	0.231	0.224	0.215	0.205	0.196	0.188	0.180	0.171	0.162	0.155	0.148	0.140	0.131	0.125	0.116	0.109	0.102	0.095	0.089	0.081	0.075	0.069	0.062	0.056	0.050	0.044	0.038	0.032	0.028	0.022	0.016	0.011	0.008	0.002	-0.001	-0.006	-0.010	-0.014	-0.018	-0.020	-0.024	-0.026	-0.029	-0.031	-0.034	-0.035	-0.036	-0.038	-0.039	-0.039	-0.040	-0.040	-0.040	-0.040	-0.039	-0.038	-0.035	-0.034	-0.032	-0.030	-0.028	-0.025	-0.021	-0.018	-0.014	-0.010	-0.005	-0.001	0.004	0.008	0.014	0.019	0.025	0.030	0.038	0.042	0.050	0.056	0.062	0.069	0.076	0.084	0.091	0.098	0.105	0.114	0.121	0.129	0.136	0.144	0.151	0.159	0.168	0.175	0.182	0.190	0.199	0.206	0.215	0.222	0.230	0.239	0.248	0.255	0.262	0.271	0.280	0.289	0.296	0.305	0.312	0.321	0.330	0.339	0.346	0.356	0.365	0.372	0.382	0.390	0.399	0.408	0.416	0.425	0.434	0.441	0.450	0.460	0.468	0.476	0.484	0.492	0.501	0.509	0.518	0.525	0.531	0.539	0.546	0.554	0.560	0.566	0.572	0.578	0.584	0.589	0.592	0.598	0.601	0.605	0.608	0.611	0.612	0.614	0.615	0.615	0.616	0.615	0.614	0.612	0.611	0.608	0.605	0.600	0.596	0.591	0.586	0.580	0.572	0.566	0.559	0.551	0.542	0.532	0.524	0.514	0.504	0.491	0.481	0.469	0.459	0.446	0.434	0.421	0.408	0.395	0.382	0.371	0.359	0.345	0.332	0.320	0.308	0.295	0.282	0.270	0.259	0.249	0.236	0.228	0.218	0.209	0.200	0.191	0.184	0.176	0.171	0.166	0.161	0.159	0.154	0.154	0.151	0.151	0.152	0.154	0.156	0.160	0.164	0.168	0.174	0.181	0.189	0.196	0.208	0.218	0.229	0.241	0.254	0.266	0.280	0.295	0.310	0.326	0.342	0.360	0.378	0.395	0.412	0.431	0.450	0.469	0.488	0.506	0.525	0.545	0.564	0.581	0.600	0.618	0.638	0.655	0.672	0.689	0.705	0.721	0.736	0.751	0.766	0.780	0.792	0.805	0.816	0.828	0.838	0.848	0.855	0.862	0.870	0.876	0.881	0.886	0.890	0.892	0.895	0.898	0.896	0.898	0.896	0.895	0.892	0.890	0.886	0.882	0.878	0.872	0.868	0.861	0.854	0.848	0.840	0.834	0.825	0.816	0.809	0.800	0.790	0.782	0.772	0.764	0.754	0.745	0.736	0.726	0.719	0.710	0.701	0.694	0.685	0.676	0.669	0.661	0.655	0.648	0.641	0.636	0.630	0.625	0.620	0.615	0.612	0.608	0.605	0.602	0.601	0.599	0.598	0.596	0.596	0.596	0.598	0.598	0.599	0.600	0.602	0.605	0.609	0.611	0.614	0.619	0.622	0.626	0.631	0.636	0.640	0.646	0.651	0.656	0.662	0.668	0.674	0.679	0.684	0.690	0.695	0.700	0.705	0.710	0.715	0.719	0.724	0.728	0.731	0.736	0.739	0.742	0.746	0.749	0.750	0.752	0.754	0.755	0.755	0.755	0.755	0.754	0.752	0.751	0.749	0.746	0.742	0.740	0.736	0.732	0.728	0.722	0.718	0.712	0.706	0.700	0.692	0.686	0.679	0.671	0.662	0.655	0.646	0.638	0.629	0.619	0.610	0.600	0.590	0.580	0.571	0.561	0.551	0.541	0.530	0.521	0.511	0.501	0.491	0.481	0.472	0.462	0.454	0.445	0.436	0.426	0.419	0.410	0.402	0.394	0.386	0.379	0.371	0.365	0.358	0.352	0.346	0.340	0.336	0.330	0.325	0.321	0.316	0.312	0.308	0.305	0.301	0.299	0.295	0.291	0.289	0.286	0.284	0.281	0.280	0.278	0.275	0.274	0.271	0.269	0.266	0.265	0.262	0.260	0.258	0.255	0.252	0.250	0.245	0.242	0.239	0.236	0.231	0.228	0.222	0.219	0.212	0.209	0.202	0.198	0.191	0.186	0.179	0.171	0.165	0.158	0.150	0.142	0.134	0.126	0.118	0.110	0.101	0.091	0.082	0.072	0.064	0.054	0.045	0.035	0.026	0.015	0.006	-0.004	-0.011	-0.021	-0.031	-0.039	-0.048	-0.056	-0.065	-0.074	-0.081	-0.088	-0.095	-0.101	-0.109	-0.115	-0.120	-0.124	-0.129	-0.132	-0.136	-0.138	-0.140	-0.142	-0.144	-0.142	-0.142	-0.141	-0.140	-0.138	-0.134	-0.130	-0.126	-0.120	-0.115	-0.109	-0.102	-0.094	-0.086	-0.076	-0.068	-0.058	-0.048	-0.036	-0.026	-0.014	-0.001	0.012	0.025	0.039	0.051	0.066	0.079	0.094	0.108	0.122	0.136	0.151	0.165	0.180	0.194	0.208	0.221	0.236	0.250	0.261	0.275	0.288	0.299	0.311	0.321	0.331	0.341	0.351	0.361	0.370	0.376	0.384	0.390	0.396	0.402	0.408	0.411	0.414	0.416	0.419	0.420	0.420	0.421	0.421	0.419	0.419	0.416	0.412	0.411	0.406	0.404	0.400	0.395	0.389	0.384	0.379	0.374	0.368	0.361	0.355	0.349	0.342	0.336	0.329	0.322	0.316	0.311	0.304	0.299	0.292	0.286	0.281	0.276	0.271	0.268	0.262	0.258	0.255	0.251	0.248	0.246	0.244	0.241	0.241	0.240	0.239	0.238	0.239	0.239	0.239	0.240	0.241	0.242	0.245	0.246	0.248	0.251	0.254	0.255	0.259	0.261	0.264	0.269	0.271	0.274	0.276	0.280	0.284	0.286	0.289	0.291	0.294	0.296	0.298	0.299	0.301	0.302	0.302	0.305	0.305	0.304	0.304	0.305	0.302	0.301	0.300	0.299	0.296	0.294	0.291	0.288	0.284	0.280	0.276	0.272	0.268	0.264	0.259	0.255	0.250	0.245	0.239	0.234	0.229	0.224	0.218	0.212	0.208	0.201	0.198	0.191	0.186	0.182	0.178	0.172	0.168	0.164	0.160	0.156	0.152	0.150	0.148	0.145	0.142	0.141	0.139	0.138	0.136	0.136	0.135	0.135	0.134	0.135	0.135	0.135	0.136	0.138	0.139	0.140	0.142	0.144	0.146	0.149	0.151	0.152	0.156	0.159	0.161	0.165	0.169	0.171	0.174	0.178	0.182	0.185	0.189	0.192	0.198	0.201	0.204	0.209	0.212	0.218	0.221	0.225	0.230	0.234	0.240	0.244	0.249	0.254	0.260	0.265	0.270	0.276	0.281	0.288	0.292	0.300	0.305	0.312	0.319	0.326	0.332	0.339	0.348	0.355	0.362	0.370	0.379	0.386	0.394	0.402	0.411	0.420	0.429	0.436	0.446	0.455	0.464	0.472	0.481	0.490	0.499	0.509	0.516	0.525	0.532	0.541	0.550	0.558	0.566	0.574	0.582	0.590	0.596	0.604	0.610	0.616	0.622	0.629	0.635	0.640	0.646	0.650	0.655	0.659	0.664	0.668	0.671	0.674	0.678	0.679	0.681	0.682	0.685	0.686	0.688	0.689	0.690	0.690	0.690	0.690	0.690	0.689	0.689	0.689	0.688	0.688	0.686	0.685	0.684	0.682	0.681	0.680	0.679	0.678	0.676	0.674	0.672	0.671	0.670	0.668	0.668	0.665	0.664	0.662	0.661	0.660	0.659	0.658	0.656	0.654	0.654	0.651	0.651	0.650	0.649	0.648	0.646	0.645	0.644	0.642	0.641	0.640	0.639	0.636	0.635	0.634	0.631	0.630	0.629	0.626	0.624	0.622	0.620	0.619	0.616	0.614	0.611	0.610	0.608	0.605	0.604	0.601	0.600	0.598	0.596	0.594	0.592	0.590	0.589	0.588	0.586	0.585	0.584	0.582	0.581	0.581	0.580	0.579	0.579	0.580	0.580	0.579	0.580	0.581	0.582	0.582	0.584	0.585	0.586	0.588	0.590	0.592	0.594	0.596	0.599	0.600	0.602	0.605	0.608	0.610	0.612	0.615	0.618	0.621	0.622	0.626	0.628	0.631	0.632	0.635	0.638	0.639	0.641	0.642	0.644	0.645	0.648	0.648	0.649	0.650	0.650	0.650	0.651	0.651	0.651	0.650	0.650	0.649	0.649	0.648	0.646	0.644	0.644	0.641	0.640	0.638	0.635	0.634	0.631	0.630	0.628	0.625	0.621	0.619	0.618	0.615	0.611	0.610	0.608	0.604	0.601	0.599	0.596	0.592	0.591	0.589	0.586	0.584	0.581	0.580	0.578	0.576	0.572	0.572	0.571	0.569	0.568	0.566	0.565	0.565	0.565	0.564	0.564	0.562	0.562	0.562	0.562	0.562	0.564	0.564	0.565	0.566	0.566	0.569	0.570	0.572	0.574	0.575	0.578	0.580	0.582	0.585	0.588	0.589	0.591	0.595	0.596	0.600	0.602	0.605	0.606	0.609	0.611	0.614	0.616	0.619	0.620	0.621	0.622	0.624	0.625	0.625	0.626	0.626	0.625	0.625	0.622	0.622	0.620	0.618	0.615	0.611	0.608	0.604	0.599	0.594	0.589	0.581	0.576	0.569	0.561	0.554	0.544	0.536	0.526	0.516	0.506	0.496	0.485	0.474	0.462	0.451	0.439	0.428	0.414	0.402	0.390	0.378	0.364	0.352	0.340	0.326	0.315	0.302	0.291	0.279	0.269	0.258	0.248	0.236	0.228	0.219	0.209	0.200	0.194	0.186	0.180	0.174	0.169	0.164	0.160	0.156	0.155	0.151	0.151	0.150	0.150	0.150	0.151	0.152	0.156	0.159	0.162	0.166	0.170	0.176	0.181	0.188	0.194	0.201	0.208	0.215	0.224	0.231	0.240	0.249	0.258	0.266	0.276	0.285	0.295	0.304	0.312	0.322	0.332	0.342	0.351	0.360	0.370	0.380	0.389	0.398	0.406	0.415	0.426	0.435	0.444	0.452	0.460	0.468	0.476	0.485	0.494	0.500	0.509	0.516	0.525	0.532	0.539	0.546	0.554	0.561	0.569	0.576	0.584	0.590	0.598	0.604	0.611	0.618	0.625	0.632	0.638	0.644	0.651	0.658	0.664	0.670	0.675	0.682	0.689	0.694	0.699	0.704	0.710	0.715	0.720	0.724	0.730	0.734	0.738	0.741	0.745	0.749	0.752	0.755	0.758	0.761	0.762	0.765	0.768	0.769	0.771	0.771	0.771	0.772	0.772	0.774	0.774	0.772	0.771	0.771	0.770	0.769	0.766	0.764	0.762	0.760	0.758	0.755	0.751	0.748	0.744	0.741	0.738	0.734	0.730	0.724	0.720	0.716	0.710	0.705	0.700	0.695	0.689	0.685	0.678	0.671	0.665	0.660	0.652	0.646	0.639	0.632	0.626	0.619	0.612	0.605	0.598	0.590	0.584	0.575	0.569	0.560	0.552	0.544	0.536	0.529	0.521	0.511	0.504	0.496	0.488	0.480	0.472	0.464	0.456	0.448	0.439	0.431	0.424	0.415	0.408	0.399	0.391	0.384	0.376	0.368	0.361	0.352	0.345	0.338	0.329	0.321	0.314	0.306	0.299	0.292	0.284	0.276	0.270	0.262	0.254	0.248	0.240	0.232	0.225	0.218	0.210	0.202	0.196	0.189	0.180	0.174	0.165	0.159	0.151	0.144	0.136	0.130	0.121	0.114	0.106	0.099	0.090	0.082	0.075	0.068	0.060	0.052	0.045	0.038	0.030	0.022	0.015	0.008	0.000	-0.008	-0.015	-0.022	-0.030	-0.038	-0.044	-0.051	-0.059	-0.066	-0.072	-0.080	-0.085	-0.092	-0.099	-0.105	-0.112	-0.119	-0.125	-0.131	-0.138	-0.144	-0.150	-0.156	-0.162	-0.169	-0.174	-0.180	-0.185	-0.191	-0.198	-0.202	-0.209	-0.215	-0.220	-0.226	-0.232	-0.238	-0.244	-0.249	-0.255	-0.261	-0.266	-0.274	-0.279	-0.285	-0.290	-0.296	-0.302	-0.309	-0.314	-0.320	-0.326	-0.331	-0.338	-0.342	-0.349	-0.354	-0.359	-0.364	-0.369	-0.374	-0.379	-0.384	-0.388	-0.391	-0.395	-0.399	-0.402	-0.405	-0.408	-0.410	-0.411	-0.414	-0.415	-0.414	-0.415	-0.415	-0.415	-0.414	-0.411	-0.409	-0.406	-0.404	-0.401	-0.398	-0.392	-0.388	-0.382	-0.378	-0.370	-0.364	-0.358	-0.349	-0.342	-0.334	-0.325	-0.315	-0.305	-0.295	-0.285	-0.275	-0.264	-0.254	-0.242	-0.230	-0.219	-0.208	-0.194	-0.182	-0.170	-0.159	-0.146	-0.134	-0.120	-0.109	-0.096	-0.082	-0.071	-0.060	-0.048	-0.035	-0.025	-0.012	-0.001	0.010	0.022	0.032	0.044	0.054	0.065	0.075	0.085	0.095	0.105	0.115	0.125	0.135	0.144	0.152	0.162	0.172	0.180	0.190	0.200	0.209	0.218	0.226	0.236	0.246	0.256	0.266	0.275	0.286	0.295	0.306	0.318	0.328	0.340	0.351	0.362	0.375	0.386	0.400	0.414	0.426	0.440	0.455	0.469	0.484	0.499	0.514	0.531	0.546	0.564	0.581	0.598	0.615	0.632	0.650	0.670	0.689	0.706	0.725	0.745	0.765	0.784	0.805	0.824	0.845	0.865	0.886	0.906	0.926	0.948	0.968	0.988	1.009	1.029	1.049	1.069	1.090	1.110	1.129	1.149	1.168	1.188	1.206	1.224	1.244	1.261	1.279	1.296	1.314	1.330	1.346	1.362	1.379	1.392	1.408	1.422	1.436	1.450	1.464	1.476	1.488	1.500	1.511	1.522	1.532	1.542	1.552	1.561	1.571	1.579	1.586	1.595	1.601	1.608	1.615	1.620	1.626	1.631	1.636	1.640	1.645	1.649	1.652	1.655	1.659	1.660	1.664	1.665	1.666	1.668	1.669	1.669	1.670	1.669	1.669	1.669	1.668	1.665	1.664	1.662	1.660	1.659	1.655	1.651	1.648	1.644	1.640	1.635	1.631	1.625	1.620	1.614	1.606	1.600	1.592	1.585	1.578	1.569	1.560	1.550	1.541	1.532	1.521	1.511	1.500	1.489	1.478	1.465	1.454	1.442	1.429	1.416	1.404	1.390	1.378	1.364	1.349	1.335	1.321	1.308	1.292	1.279	1.264	1.250	1.235	1.221	1.206	1.191	1.178	1.162	1.149	1.134	1.120	1.106	1.092	1.079	1.066	1.051	1.038	1.025	1.012	1.000	0.988	0.975	0.962	0.950	0.938	0.926	0.915	0.904	0.892	0.881	0.871	0.861	0.850	0.840	0.830	0.820	0.810	0.800	0.791	0.782	0.772	0.762	0.754	0.745	0.736	0.728	0.719	0.710	0.701	0.692	0.685	0.676	0.669	0.659	0.651	0.642	0.634	0.626	0.616	0.609	0.600	0.592	0.582	0.574	0.566	0.558	0.548	0.540	0.531	0.522	0.512	0.504	0.495	0.485	0.475	0.466	0.456	0.446	0.436	0.426	0.416	0.406	0.395	0.385	0.375	0.364	0.352	0.341	0.330	0.319	0.308	0.296	0.285	0.272	0.261	0.249	0.236	0.224	0.211	0.199	0.186	0.174	0.160	0.146	0.134	0.120	0.108	0.094	0.081	0.068	0.054	0.040	0.026	0.012	-0.001	-0.015	-0.028	-0.041	-0.055	-0.069	-0.081	-0.095	-0.108	-0.121	-0.134	-0.146	-0.159	-0.170	-0.182	-0.194	-0.205	-0.218	-0.228	-0.238	-0.248	-0.258	-0.268	-0.275	-0.284	-0.292	-0.299	-0.306	-0.312	-0.318	-0.324	-0.328	-0.331	-0.335	-0.338	-0.340	-0.342	-0.342	-0.344	-0.342	-0.341	-0.340	-0.338	-0.334	-0.331	-0.326	-0.321	-0.315	-0.309	-0.301	-0.294	-0.286	-0.278	-0.266	-0.256	-0.246	-0.234	-0.222	-0.210	-0.196	-0.185	-0.170	-0.156	-0.141	-0.126	-0.111	-0.096	-0.080	-0.064	-0.048	-0.032	-0.015	0.000	0.016	0.032	0.050	0.066	0.082	0.099	0.114	0.130	0.146	0.162	0.178	0.192	0.206	0.221	0.235	0.249	0.262	0.275	0.288	0.300	0.311	0.324	0.334	0.344	0.355	0.364	0.374	0.381	0.390	0.398	0.406	0.412	0.420	0.425	0.431	0.438	0.442	0.448	0.452	0.458	0.462	0.466	0.469	0.472	0.476	0.480	0.485	0.489	0.491	0.495	0.499	0.504	0.507	0.511	0.516	0.520	0.525	0.530	0.535	0.540	0.548	0.552	0.559	0.568	0.574	0.581	0.589	0.598	0.608	0.616	0.626	0.636	0.646	0.658	0.669	0.680	0.692	0.705	0.718	0.731	0.744	0.758	0.771	0.786	0.800	0.814	0.829	0.842	0.859	0.872	0.888	0.902	0.918	0.931	0.946	0.960	0.974	0.988	1.001	1.015	1.026	1.039	1.051	1.062	1.074	1.084	1.094	1.102	1.111	1.120	1.128	1.135	1.140	1.146	1.150	1.155	1.158	1.160	1.161	1.162	1.164	1.161	1.161	1.159	1.155	1.152	1.148	1.141	1.136	1.130	1.122	1.115	1.106	1.098	1.088	1.076	1.068	1.056	1.044	1.031	1.020	1.008	0.994	0.981	0.968	0.952	0.940	0.925	0.911	0.896	0.882	0.869	0.855	0.841	0.828	0.814	0.800	0.786	0.775	0.762	0.750	0.738	0.728	0.715	0.705	0.694	0.685	0.676	0.668	0.659	0.651	0.645	0.638	0.631	0.625	0.620	0.616	0.612	0.608	0.606	0.602	0.601	0.599	0.598	0.596	0.596	0.596	0.596	0.596	0.599	0.599	0.600	0.602	0.604	0.605	0.608	0.611	0.614	0.616	0.619	0.621	0.622	0.625	0.628	0.630	0.632	0.634	0.636	0.638	0.640	0.641	0.642	0.644	0.645	0.645	0.646	0.646	0.645	0.645	0.645	0.644	0.642	0.641	0.639	0.638	0.635	0.631	0.629	0.626	0.622	0.620	0.616	0.611	0.608	0.604	0.599	0.595	0.590	0.584	0.580	0.574	0.569	0.562	0.558	0.551	0.545	0.540	0.532	0.528	0.521	0.515	0.507	0.501	0.495	0.490	0.482	0.475	0.469	0.462	0.456	0.450	0.445	0.438	0.432	0.425	0.420	0.414	0.409	0.402	0.396	0.390	0.385	0.380	0.375	0.370	0.365	0.360	0.355	0.351	0.346	0.344	0.339	0.336	0.332	0.329	0.325	0.324	0.321	0.319	0.318	0.315	0.315	0.314	0.314	0.312	0.312	0.312	0.315	0.315	0.316	0.318	0.321	0.322	0.325	0.329	0.332	0.336	0.341	0.345	0.350	0.355	0.361	0.366	0.372	0.380	0.386	0.394	0.401	0.409	0.418	0.425	0.434	0.442	0.451	0.460	0.470	0.480	0.489	0.498	0.507	0.516	0.526	0.536	0.545	0.555	0.565	0.575	0.585	0.594	0.604	0.612	0.621	0.631	0.640	0.649	0.656	0.665	0.672	0.681	0.689	0.695	0.702	0.710	0.718	0.722	0.730	0.735	0.741	0.746	0.752	0.758	0.762	0.766	0.771	0.775	0.780	0.784	0.789	0.792	0.798	0.800	0.804	0.806	0.811	0.814	0.819	0.821	0.824	0.828	0.832	0.835	0.839	0.842	0.845	0.849	0.852	0.856	0.860	0.864	0.869	0.872	0.875	0.879	0.884	0.888	0.891	0.895	0.900	0.902	0.908	0.910	0.915	0.918	0.921	0.925	0.929	0.931	0.934	0.936	0.939	0.941	0.941	0.944	0.945	0.945	0.946	0.946	0.945	0.946	0.944	0.942	0.942	0.939	0.938	0.935	0.931	0.928	0.925	0.920	0.915	0.911	0.905	0.900	0.894	0.888	0.881	0.875	0.869	0.861	0.855	0.846	0.840	0.832	0.826	0.819	0.812	0.805	0.799	0.791	0.784	0.779	0.771	0.766	0.760	0.755	0.751	0.746	0.742	0.739	0.734	0.731	0.730	0.728	0.726	0.725	0.725	0.725	0.725	0.726	0.728	0.730	0.732	0.735	0.739	0.744	0.748	0.752	0.758	0.762	0.769	0.775	0.782	0.789	0.795	0.804	0.811	0.820	0.828	0.836	0.844	0.854	0.862	0.870	0.880	0.889	0.898	0.906	0.915	0.922	0.930	0.939	0.948	0.955	0.962	0.970	0.978	0.984	0.990	0.998	1.002	1.009	1.014	1.020	1.025	1.029	1.032	1.036	1.040	1.044	1.046	1.049	1.051	1.052	1.056	1.058	1.059	1.060	1.060	1.061	1.061	1.061	1.062	1.062	1.062	1.061	1.061	1.060	1.059	1.060	1.059	1.058	1.056	1.055	1.055	1.054	1.052	1.051	1.050	1.049	1.049	1.048	1.046	1.045	1.045	1.044	1.044	1.042	1.042	1.041	1.041	1.041	1.041	1.040	1.040	1.040	1.040	1.039	1.039	1.040	1.040	1.041	1.041	1.041	1.042	1.044	1.045	1.045	1.048	1.049	1.050	1.051	1.054	1.055	1.058	1.060	1.061	1.064	1.065	1.069	1.070	1.074	1.076	1.079	1.081	1.082	1.085	1.089	1.091	1.092	1.095	1.098	1.099	1.101	1.104	1.105	1.105	1.108	1.109	1.109	1.109	1.110	1.109	1.108	1.108	1.105	1.105	1.102	1.099	1.098	1.094	1.090	1.085	1.080	1.076	1.071	1.065	1.059	1.052	1.046	1.039	1.030	1.022	1.014	1.006	0.998	0.989	0.980	0.969	0.960	0.950	0.940	0.930	0.921	0.910	0.900	0.890	0.881	0.870	0.860	0.851	0.842	0.834	0.824	0.816	0.808	0.799	0.791	0.784	0.778	0.771	0.764	0.759	0.752	0.748	0.744	0.740	0.736	0.734	0.730	0.728	0.726	0.725	0.724	0.722	0.722	0.724	0.724	0.724	0.725	0.726	0.729	0.730	0.732	0.735	0.739	0.741	0.744	0.749	0.751	0.755	0.759	0.764	0.766	0.770	0.775	0.779	0.782	0.786	0.791	0.795	0.799	0.802	0.806	0.810	0.815	0.818	0.821	0.825	0.828	0.831	0.834	0.838	0.840	0.842	0.845	0.848	0.850	0.852	0.855	0.856	0.859	0.860	0.861	0.864	0.865	0.865	0.866	0.868	0.869	0.869	0.870	0.870	0.870	0.870	0.870	0.869	0.869	0.868	0.868	0.866	0.865	0.864	0.864	0.860	0.858	0.856	0.852	0.850	0.848	0.845	0.841	0.836	0.834	0.829	0.824	0.819	0.814	0.809	0.804	0.796	0.790	0.784	0.778	0.770	0.762	0.755	0.748	0.740	0.732	0.725	0.715	0.706	0.698	0.689	0.679	0.670	0.661	0.651	0.642	0.632	0.624	0.614	0.605	0.595	0.586	0.578	0.569	0.560	0.552	0.542	0.535	0.528	0.520	0.512	0.505	0.499	0.492	0.486	0.481	0.475	0.471	0.466	0.462	0.460	0.458	0.455	0.452	0.451	0.451	0.450	0.450	0.451	0.452	0.454	0.456	0.459	0.462	0.465	0.470	0.474	0.479	0.485	0.491	0.498	0.504	0.511	0.519	0.528	0.535	0.544	0.554	0.564	0.574	0.584	0.594	0.605	0.615	0.626	0.639	0.650	0.662	0.675	0.688	0.700	0.712	0.725	0.738	0.751	0.764	0.778	0.791	0.805	0.819	0.832	0.846	0.860	0.875	0.889	0.902	0.918	0.932	0.946	0.961	0.976	0.990	1.005	1.019	1.034	1.049	1.064	1.079	1.092	1.109	1.122	1.138	1.151	1.166	1.180	1.194	1.208	1.221	1.236	1.249	1.262	1.275	1.289	1.301	1.314	1.325	1.338	1.349	1.361	1.371	1.382	1.392	1.402	1.412	1.422	1.431	1.439	1.448	1.455	1.464	1.470	1.476	1.482	1.489	1.494	1.499	1.504	1.509	1.511	1.516	1.519	1.521	1.524	1.526	1.529	1.529	1.530	1.532	1.532	1.534	1.532	1.532	1.532	1.532	1.532	1.530	1.530	1.529	1.528	1.526	1.525	1.524	1.521	1.520	1.518	1.515	1.514	1.511	1.510	1.509	1.505	1.504	1.501	1.500	1.498	1.495	1.494	1.492	1.490	1.488	1.484	1.482	1.480	1.478	1.476	1.474	1.471	1.469	1.468	1.465	1.462	1.460	1.458	1.455	1.451	1.449	1.446	1.444	1.440	1.436	1.434	1.430	1.428	1.425	1.421	1.418	1.414	1.410	1.406	1.402	1.399	1.395	1.391	1.388	1.382	1.379	1.375	1.371	1.366	1.362	1.358	1.355	1.350	1.346	1.342	1.339	1.334	1.331	1.326	1.324	1.320	1.316	1.312	1.310	1.306	1.304	1.301	1.298	1.295	1.292	1.290	1.288	1.285	1.282	1.281	1.279	1.278	1.275	1.274	1.271	1.271	1.269	1.269	1.268	1.268	1.266	1.265	1.265	1.264	1.264	1.264	1.262	1.262	1.262	1.264	1.264	1.264	1.265	1.265	1.266	1.268	1.269	1.270	1.272	1.274	1.276	1.278	1.280	1.282	1.286	1.289	1.294	1.296	1.300	1.304	1.309	1.312	1.319	1.324	1.331	1.336	1.342	1.349	1.356	1.364	1.371	1.379	1.388	1.396	1.405	1.414	1.422	1.431	1.442	1.451	1.462	1.472	1.484	1.495	1.505	1.516	1.528	1.539	1.549	1.560	1.571	1.582	1.594	1.605	1.615	1.626	1.638	1.649	1.659	1.669	1.680	1.690	1.699	1.709	1.719	1.728	1.736	1.744	1.752	1.760	1.768	1.774	1.780	1.786	1.791	1.798	1.802	1.806	1.810	1.814	1.818	1.820	1.821	1.825	1.826	1.826	1.826	1.826	1.826	1.826	1.824	1.822	1.820	1.819	1.815	1.812	1.809	1.805	1.801	1.796	1.792	1.788	1.782	1.776	1.771	1.765	1.759	1.754	1.746	1.739	1.734	1.726	1.720	1.712	1.705	1.699	1.690	1.682	1.676	1.669	1.661	1.654	1.646	1.639	1.631	1.624	1.618	1.610	1.602	1.595	1.588	1.581	1.575	1.568	1.561	1.554	1.548	1.541	1.532	1.526	1.520	1.514	1.508	1.501	1.495	1.489	1.482	1.476	1.471	1.465	1.459	1.452	1.446	1.441	1.436	1.430	1.424	1.419	1.414	1.408	1.404	1.399	1.392	1.389	1.384	1.380	1.375	1.371	1.368	1.362	1.359	1.356	1.352	1.349	1.346	1.344	1.340	1.339	1.336	1.335	1.334	1.332	1.331	1.330	1.329	1.329	1.330	1.330	1.330	1.330	1.331	1.332	1.334	1.335	1.336	1.339	1.340	1.342	1.345	1.346	1.349	1.351	1.354	1.355	1.358	1.359	1.360	1.361	1.364	1.365	1.366	1.368	1.368	1.368	1.369	1.368	1.368	1.366	1.364	1.362	1.361	1.359	1.355	1.350	1.346	1.342	1.336	1.331	1.325	1.319	1.311	1.305	1.296	1.289	1.280	1.270	1.261	1.252	1.241	1.232	1.221	1.211	1.200	1.189	1.178	1.166	1.155	1.144	1.132	1.121	1.111	1.100	1.089	1.079	1.069	1.059	1.049	1.040	1.031	1.022	1.014	1.008	1.001	0.994	0.988	0.984	0.979	0.975	0.971	0.969	0.966	0.965	0.964	0.964	0.964	0.965	0.968	0.969	0.971	0.975	0.980	0.984	0.989	0.995	1.002	1.008	1.015	1.024	1.031	1.039	1.048	1.058	1.066	1.075	1.085	1.095	1.105	1.115	1.125	1.135	1.145	1.155	1.164	1.174	1.184	1.191	1.200	1.209	1.216	1.224	1.231	1.239	1.244	1.250	1.255	1.259	1.264	1.266	1.269	1.270	1.271	1.272	1.272	1.271	1.269	1.266	1.262	1.259	1.254	1.249	1.241	1.234	1.226	1.216	1.208	1.198	1.185	1.175	1.161	1.148	1.134	1.120	1.104	1.088	1.071	1.055	1.036	1.019	1.000	0.982	0.962	0.942	0.924	0.902	0.882	0.862	0.841	0.821	0.800	0.779	0.758	0.736	0.715	0.695	0.675	0.654	0.635	0.615	0.596	0.576	0.558	0.539	0.521	0.504	0.488	0.471	0.455	0.439	0.424	0.410	0.396	0.384	0.371	0.360	0.349	0.338	0.328	0.319	0.311	0.304	0.296	0.290	0.285	0.279	0.275	0.271	0.269	0.265	0.264	0.262	0.262	0.261	0.261	0.262	0.265	0.266	0.269	0.271	0.274	0.278	0.281	0.286	0.291	0.295	0.301	0.308	0.312	0.319	0.326	0.332	0.338	0.345	0.352	0.360	0.368	0.375	0.384	0.391	0.400	0.409	0.418	0.426	0.436	0.444	0.454	0.462	0.471	0.481	0.491	0.501	0.511	0.521	0.531	0.542	0.552	0.564	0.575	0.586	0.598	0.609	0.620	0.632	0.645	0.658	0.669	0.681	0.694	0.706	0.719	0.732	0.745	0.759	0.771	0.784	0.798	0.810	0.824	0.836	0.849	0.861	0.874	0.886	0.899	0.911	0.922	0.936	0.948	0.959	0.970	0.980	0.992	1.002	1.012	1.022	1.031	1.041	1.050	1.059	1.066	1.074	1.081	1.089	1.095	1.102	1.108	1.114	1.118	1.124	1.128	1.132	1.135	1.138	1.141	1.144	1.146	1.149	1.150	1.152	1.152	1.155	1.156	1.155	1.156	1.156	1.156	1.158	1.158	1.158	1.158	1.158	1.158	1.158	1.158	1.156	1.156	1.156	1.156	1.156	1.155	1.155	1.156	1.156	1.155	1.155	1.156	1.158	1.158	1.159	1.159	1.159	1.160	1.160	1.161	1.162	1.162	1.164	1.164	1.165	1.166	1.166	1.168	1.168	1.170	1.170	1.170	1.171	1.171	1.171	1.171	1.172	1.171	1.172	1.171	1.171	1.171	1.170	1.170	1.169	1.168	1.166	1.165	1.164	1.161	1.159	1.156	1.155	1.152	1.149	1.146	1.144	1.139	1.136	1.132	1.129	1.125	1.120	1.116	1.110	1.105	1.101	1.095	1.089	1.084	1.078	1.071	1.065	1.060	1.052	1.045	1.039	1.031	1.024	1.015	1.008	0.999	0.991	0.982	0.974	0.965	0.956	0.948	0.936	0.928	0.919	0.908	0.898	0.888	0.878	0.866	0.856	0.845	0.835	0.824	0.812	0.801	0.791	0.781	0.770	0.760	0.749	0.738	0.728	0.718	0.708	0.698	0.689	0.680	0.670	0.661	0.652	0.646	0.639	0.630	0.622	0.618	0.611	0.605	0.600	0.596	0.592	0.589	0.585	0.584	0.581	0.581	0.579	0.579	0.581	0.581	0.582	0.586	0.588	0.591	0.595	0.599	0.605	0.610	0.616	0.622	0.629	0.636	0.642	0.651	0.659	0.668	0.675	0.684	0.692	0.701	0.710	0.719	0.728	0.736	0.745	0.754	0.764	0.772	0.780	0.786	0.795	0.802	0.808	0.815	0.820	0.826	0.831	0.835	0.840	0.842	0.845	0.848	0.849	0.850	0.850	0.850	0.848	0.848	0.845	0.841	0.838	0.834	0.829	0.821	0.816	0.809	0.801	0.792	0.784	0.775	0.764	0.754	0.742	0.731	0.719	0.708	0.694	0.680	0.666	0.652	0.638	0.624	0.609	0.594	0.579	0.561	0.546	0.531	0.515	0.499	0.482	0.466	0.451	0.435	0.419	0.402	0.389	0.371	0.356	0.340	0.325	0.311	0.296	0.281	0.268	0.254	0.240	0.226	0.214	0.201	0.189	0.178	0.165	0.155	0.144	0.134	0.124	0.114	0.105	0.096	0.088	0.080	0.072	0.065	0.059	0.052	0.048	0.041	0.036	0.031	0.028	0.024	0.021	0.019	0.016	0.014	0.012	0.011	0.010	0.010	0.009	0.009	0.010	0.011	0.012	0.014	0.015	0.016	0.019	0.021	0.024	0.026	0.029	0.031	0.035	0.038	0.041	0.045	0.048	0.051	0.055	0.059	0.062	0.065	0.070	0.074	0.078	0.080	0.085	0.089	0.091	0.095	0.099	0.102	0.105	0.109	0.112	0.115	0.119	0.121	0.124	0.128	0.129	0.132	0.135	0.138	0.140	0.141	0.145	0.148	0.149	0.152	0.155	0.156	0.159	0.162	0.165	0.168	0.170	0.174	0.176	0.180	0.182	0.186	0.190	0.192	0.196	0.200	0.205	0.209	0.214	0.219	0.224	0.229	0.234	0.240	0.245	0.252	0.258	0.264	0.271	0.278	0.285	0.292	0.300	0.308	0.316	0.324	0.332	0.341	0.350	0.360	0.368	0.378	0.386	0.398	0.406	0.416	0.426	0.436	0.446	0.456	0.468	0.479	0.489	0.500	0.511	0.521	0.531	0.542	0.552	0.565	0.575	0.586	0.598	0.608	0.619	0.629	0.639	0.650	0.660	0.669	0.680	0.689	0.699	0.708	0.718	0.725	0.735	0.742	0.751	0.759	0.766	0.774	0.781	0.786	0.792	0.799	0.805	0.809	0.814	0.819	0.822	0.826	0.830	0.831	0.835	0.836	0.838	0.839	0.839	0.840	0.840	0.839	0.839	0.838	0.834	0.832	0.829	0.828	0.824	0.819	0.815	0.811	0.806	0.801	0.795	0.789	0.782	0.776	0.770	0.762	0.756	0.748	0.741	0.732	0.724	0.716	0.708	0.699	0.690	0.682	0.672	0.664	0.654	0.645	0.635	0.626	0.618	0.608	0.599	0.589	0.580	0.570	0.561	0.552	0.544	0.534	0.525	0.516	0.507	0.499	0.490	0.484	0.475	0.468	0.460	0.452	0.446	0.439	0.432	0.426	0.421	0.415	0.409	0.405	0.400	0.396	0.391	0.388	0.385	0.382	0.379	0.376	0.375	0.372	0.371	0.371	0.370	0.370	0.370	0.370	0.370	0.371	0.372	0.374	0.375	0.376	0.378	0.380	0.382	0.384	0.386	0.388	0.391	0.394	0.396	0.399	0.401	0.402	0.405	0.406	0.409	0.410	0.412	0.414	0.415	0.416	0.416	0.418	0.419	0.419	0.419	0.419	0.418	0.418	0.416	0.415	0.414	0.411	0.409	0.405	0.404	0.400	0.398	0.394	0.389	0.385	0.381	0.376	0.372	0.368	0.362	0.359	0.354	0.349	0.344	0.339	0.332	0.328	0.322	0.318	0.312	0.306	0.301	0.298	0.291	0.286	0.282	0.278	0.272	0.268	0.262	0.258	0.254	0.248	0.244	0.239	0.232	0.228	0.222	0.218	0.214	0.209	0.202	0.196	0.190	0.185	0.178	0.171	0.165	0.158	0.150	0.142	0.134	0.125	0.116	0.108	0.098	0.086	0.076	0.064	0.052	0.041	0.028	0.015	0.001	-0.012	-0.028	-0.041	-0.056	-0.072	-0.088	-0.105	-0.121	-0.138	-0.156	-0.172	-0.190	-0.208	-0.225	-0.244	-0.261	-0.280	-0.296	-0.315	-0.334	-0.350	-0.369	-0.386	-0.402	-0.420	-0.436	-0.451	-0.469	-0.484	-0.499	-0.512	-0.528	-0.540	-0.554	-0.565	-0.576	-0.588	-0.599	-0.609	-0.619	-0.628	-0.635	-0.642	-0.650	-0.655	-0.661	-0.665	-0.670	-0.672	-0.676	-0.679	-0.681	-0.681	-0.684	-0.684	-0.684	-0.682	-0.681	-0.680	-0.678	-0.676	-0.674	-0.670	-0.666	-0.664	-0.660	-0.656	-0.652	-0.648	-0.644	-0.639	-0.634	-0.629	-0.624	-0.619	-0.614	-0.609	-0.602	-0.598	-0.591	-0.586	-0.581	-0.576	-0.571	-0.565	-0.559	-0.555	-0.549	-0.544	-0.539	-0.534	-0.529	-0.522	-0.518	-0.512	-0.507	-0.502	-0.499	-0.492	-0.488	-0.484	-0.479	-0.475	-0.471	-0.466	-0.462	-0.459	-0.454	-0.450	-0.446	-0.444	-0.441	-0.438	-0.434	-0.432	-0.429	-0.428	-0.425	-0.422	-0.421	-0.420	-0.419	-0.419	-0.418	-0.416	-0.416	-0.416	-0.416	-0.416	-0.418	-0.418	-0.419	-0.420	-0.420	-0.421	-0.422	-0.422	-0.424	-0.426	-0.428	-0.429	-0.430	-0.431	-0.432	-0.434	-0.435	-0.436	-0.436	-0.438	-0.438	-0.438	-0.438	-0.438	-0.438	-0.436	-0.434	-0.432	-0.431	-0.429	-0.425	-0.422	-0.419	-0.415	-0.410	-0.405	-0.400	-0.394	-0.388	-0.380	-0.374	-0.366	-0.359	-0.350	-0.340	-0.332	-0.322	-0.311	-0.301	-0.291	-0.280	-0.269	-0.256	-0.245	-0.232	-0.220	-0.209	-0.195	-0.181	-0.169	-0.155	-0.142	-0.130	-0.116	-0.104	-0.090	-0.078	-0.065	-0.052	-0.040	-0.028	-0.016	-0.005	0.008	0.018	0.029	0.038	0.048	0.056	0.066	0.074	0.081	0.089	0.095	0.100	0.106	0.111	0.116	0.120	0.122	0.125	0.128	0.128	0.128	0.129	0.128	0.126	0.125	0.121	0.118	0.114	0.110	0.106	0.100	0.095	0.089	0.081	0.074	0.066	0.058	0.050	0.041	0.032	0.022	0.014	0.005	-0.005	-0.016	-0.026	-0.036	-0.046	-0.056	-0.068	-0.078	-0.089	-0.099	-0.108	-0.119	-0.128	-0.136	-0.146	-0.155	-0.164	-0.172	-0.180	-0.188	-0.195	-0.201	-0.208	-0.214	-0.219	-0.225	-0.229	-0.234	-0.236	-0.241	-0.244	-0.245	-0.248	-0.249	-0.250	-0.250	-0.251	-0.251	-0.250	-0.249	-0.248	-0.245	-0.242	-0.240	-0.238	-0.235	-0.231	-0.226	-0.222	-0.219	-0.214	-0.210	-0.205	-0.200	-0.195	-0.191	-0.185	-0.180	-0.176	-0.170	-0.165	-0.161	-0.156	-0.151	-0.148	-0.142	-0.140	-0.136	-0.132	-0.129	-0.126	-0.122	-0.121	-0.119	-0.116	-0.116	-0.115	-0.115	-0.114	-0.115	-0.115	-0.116	-0.118	-0.120	-0.121	-0.124	-0.128	-0.131	-0.134	-0.139	-0.144	-0.149	-0.154	-0.160	-0.166	-0.172	-0.180	-0.185	-0.192	-0.201	-0.209	-0.216	-0.225	-0.232	-0.241	-0.251	-0.259	-0.269	-0.276	-0.285	-0.294	-0.302	-0.311	-0.320	-0.329	-0.338	-0.346	-0.354	-0.361	-0.368	-0.375	-0.382	-0.389	-0.395	-0.400	-0.406	-0.411	-0.415	-0.419	-0.421	-0.424	-0.426	-0.428	-0.430	-0.429	-0.429	-0.429	-0.428	-0.425	-0.422	-0.419	-0.415	-0.410	-0.404	-0.399	-0.392	-0.385	-0.378	-0.368	-0.359	-0.349	-0.339	-0.329	-0.318	-0.305	-0.292	-0.280	-0.268	-0.254	-0.240	-0.226	-0.211	-0.198	-0.182	-0.168	-0.154	-0.139	-0.124	-0.108	-0.092	-0.079	-0.064	-0.050	-0.035	-0.021	-0.006	0.008	0.019	0.032	0.045	0.058	0.069	0.080	0.091	0.101	0.111	0.120	0.129	0.138	0.145	0.152	0.159	0.165	0.169	0.175	0.179	0.182	0.186	0.189	0.191	0.192	0.195	0.195	0.196	0.196	0.196	0.196	0.195	0.194	0.192	0.191	0.189	0.188	0.185	0.184	0.180	0.179	0.176	0.174	0.170	0.168	0.165	0.161	0.159	0.156	0.155	0.151	0.149	0.146	0.145	0.141	0.140	0.138	0.136	0.136	0.134	0.132	0.131	0.130	0.129	0.128	0.128	0.126	0.125	0.125	0.125	0.125	0.124	0.124	0.125	0.125	0.125	0.128	0.128	0.128	0.130	0.130	0.131	0.132	0.134	0.136	0.138	0.140	0.142	0.144	0.146	0.150	0.152	0.156	0.159	0.164	0.166	0.170	0.175	0.180	0.184	0.189	0.195	0.201	0.206	0.212	0.219	0.225	0.232	0.240	0.246	0.254	0.261	0.270	0.279	0.288	0.296	0.304	0.314	0.322	0.331	0.341	0.350	0.361	0.370	0.380	0.389	0.400	0.409	0.418	0.429	0.438	0.448	0.458	0.466	0.475	0.484	0.492	0.501	0.510	0.519	0.526	0.534	0.541	0.549	0.555	0.561	0.568	0.574	0.580	0.585	0.590	0.596	0.600	0.604	0.609	0.611	0.615	0.619	0.621	0.624	0.625	0.629	0.630	0.631	0.632	0.634	0.634	0.635	0.635	0.635	0.635	0.636	0.636	0.636	0.635	0.636	0.635	0.634	0.635	0.634	0.634	0.634	0.634	0.632	0.631	0.631	0.631	0.631	0.631	0.630	0.630	0.630	0.630	0.629	0.630	0.629	0.629	0.629	0.629	0.629	0.629	0.628	0.629	0.628	0.628	0.626	0.626	0.624	0.624	0.621	0.621	0.619	0.618	0.614	0.612	0.609	0.606	0.602	0.598	0.592	0.589	0.584	0.578	0.571	0.562	0.556	0.549	0.539	0.531	0.520	0.511	0.500	0.489	0.478	0.465	0.452	0.440	0.425	0.411	0.396	0.380	0.364	0.348	0.330	0.314	0.296	0.278	0.259	0.241	0.221	0.202	0.182	0.164	0.144	0.124	0.104	0.084	0.062	0.042	0.022	0.002	-0.018	-0.038	-0.059	-0.078	-0.098	-0.116	-0.135	-0.155	-0.174	-0.191	-0.210	-0.228	-0.245	-0.262	-0.280	-0.296	-0.312	-0.328	-0.344	-0.358	-0.372	-0.386	-0.400	-0.412	-0.426	-0.439	-0.450	-0.461	-0.472	-0.484	-0.494	-0.504	-0.514	-0.522	-0.531	-0.540	-0.548	-0.556	-0.562	-0.570	-0.576	-0.582	-0.589	-0.594	-0.599	-0.604	-0.609	-0.614	-0.618	-0.621	-0.624	-0.628	-0.630	-0.634	-0.635	-0.638	-0.639	-0.640	-0.641	-0.641	-0.642	-0.642	-0.642	-0.642	-0.642	-0.641	-0.641	-0.639	-0.638	-0.635	-0.634	-0.631	-0.629	-0.625	-0.622	-0.619	-0.616	-0.612	-0.608	-0.602	-0.598	-0.594	-0.589	-0.584	-0.579	-0.574	-0.568	-0.562	-0.556	-0.550	-0.544	-0.539	-0.532	-0.526	-0.519	-0.512	-0.505	-0.499	-0.492	-0.486	-0.480	-0.472	-0.466	-0.460	-0.452	-0.446	-0.441	-0.435	-0.429	-0.421	-0.416	-0.411	-0.405	-0.400	-0.395	-0.390	-0.385	-0.380	-0.376	-0.371	-0.368	-0.362	-0.360	-0.358	-0.354	-0.351	-0.349	-0.346	-0.344	-0.342	-0.341	-0.340	-0.339	-0.339	-0.339	-0.340	-0.340	-0.341	-0.342	-0.344	-0.346	-0.349	-0.351	-0.355	-0.359	-0.362	-0.366	-0.371	-0.378	-0.382	-0.389	-0.395	-0.402	-0.411	-0.419	-0.426	-0.436	-0.445	-0.455	-0.464	-0.475	-0.486	-0.498	-0.510	-0.521	-0.534	-0.548	-0.561	-0.575	-0.590	-0.604	-0.619	-0.635	-0.650	-0.666	-0.682	-0.699	-0.715	-0.731	-0.749	-0.765	-0.782	-0.800	-0.818	-0.834	-0.851	-0.869	-0.885	-0.902	-0.920	-0.936	-0.951	-0.968	-0.984	-1.000	-1.015	-1.029	-1.044	-1.056	-1.070	-1.082	-1.094	-1.105	-1.116	-1.126	-1.135	-1.142	-1.150	-1.158	-1.164	-1.169	-1.174	-1.178	-1.180	-1.181	-1.182	-1.184	-1.182	-1.182	-1.180	-1.178	-1.172	-1.168	-1.162	-1.156	-1.150	-1.142	-1.134	-1.125	-1.116	-1.106	-1.096	-1.084	-1.074	-1.062	-1.050	-1.038	-1.025	-1.012	-0.999	-0.986	-0.974	-0.961	-0.948	-0.935	-0.922	-0.910	-0.898	-0.885	-0.874	-0.864	-0.852	-0.842	-0.834	-0.825	-0.816	-0.809	-0.800	-0.794	-0.789	-0.782	-0.779	-0.775	-0.772	-0.770	-0.769	-0.769	-0.768	-0.769	-0.771	-0.774	-0.776	-0.781	-0.786	-0.791	-0.798	-0.805	-0.812	-0.821	-0.829	-0.839	-0.848	-0.859	-0.870	-0.881	-0.892	-0.906	-0.919	-0.931	-0.944	-0.958	-0.971	-0.986	-1.001	-1.015	-1.030	-1.045	-1.060	-1.075	-1.090	-1.105	-1.120	-1.135	-1.150	-1.165	-1.180	-1.194	-1.209	-1.222	-1.236	-1.251	-1.265	-1.279	-1.291	-1.304	-1.318	-1.330	-1.341	-1.352	-1.365	-1.375	-1.388	-1.398	-1.408	-1.418	-1.425	-1.435	-1.442	-1.451	-1.459	-1.465	-1.471	-1.476	-1.482	-1.486	-1.491	-1.494	-1.498	-1.500	-1.501	-1.504	-1.505	-1.505	-1.505	-1.502	-1.502	-1.499	-1.498	-1.494	-1.490	-1.485	-1.481	-1.475	-1.469	-1.461	-1.455	-1.448	-1.440	-1.430	-1.422	-1.412	-1.402	-1.391	-1.381	-1.369	-1.359	-1.348	-1.335	-1.322	-1.310	-1.298	-1.285	-1.272	-1.259	-1.245	-1.231	-1.220	-1.206	-1.192	-1.180	-1.168	-1.154	-1.141	-1.129	-1.116	-1.104	-1.091	-1.080	-1.069	-1.058	-1.046	-1.035	-1.025	-1.014	-1.004	-0.995	-0.985	-0.976	-0.969	-0.959	-0.951	-0.944	-0.936	-0.929	-0.922	-0.916	-0.909	-0.904	-0.898	-0.892	-0.888	-0.881	-0.876	-0.871	-0.866	-0.862	-0.858	-0.854	-0.849	-0.845	-0.842	-0.838	-0.834	-0.829	-0.826	-0.824	-0.819	-0.816	-0.811	-0.809	-0.805	-0.801	-0.799	-0.795	-0.791	-0.788	-0.782	-0.779	-0.775	-0.770	-0.766	-0.762	-0.758	-0.754	-0.749	-0.745	-0.741	-0.735	-0.731	-0.728	-0.722	-0.718	-0.714	-0.709	-0.705	-0.700	-0.696	-0.692	-0.688	-0.684	-0.679	-0.676	-0.672	-0.669	-0.666	-0.662	-0.660	-0.656	-0.654	-0.652	-0.650	-0.649	-0.648	-0.648	-0.646	-0.646	-0.646	-0.645	-0.646	-0.648	-0.649	-0.651	-0.654	-0.656	-0.659	-0.662	-0.666	-0.670	-0.675	-0.680	-0.685	-0.691	-0.696	-0.704	-0.710	-0.716	-0.724	-0.731	-0.739	-0.746	-0.755	-0.764	-0.772	-0.781	-0.790	-0.799	-0.808	-0.816	-0.826	-0.836	-0.845	-0.854	-0.862	-0.871	-0.880	-0.890	-0.899	-0.906	-0.915	-0.924	-0.930	-0.939	-0.946	-0.952	-0.959	-0.966	-0.972	-0.978	-0.982	-0.988	-0.992	-0.998	-1.000	-1.004	-1.006	-1.010	-1.011	-1.012	-1.015	-1.015	-1.015	-1.015	-1.016	-1.015	-1.014	-1.011	-1.010	-1.008	-1.004	-1.001	-0.998	-0.994	-0.989	-0.984	-0.980	-0.974	-0.969	-0.962	-0.956	-0.950	-0.942	-0.936	-0.928	-0.920	-0.911	-0.904	-0.895	-0.888	-0.878	-0.869	-0.860	-0.850	-0.841	-0.832	-0.822	-0.812	-0.802	-0.794	-0.784	-0.774	-0.764	-0.754	-0.745	-0.734	-0.725	-0.715	-0.706	-0.698	-0.688	-0.679	-0.670	-0.660	-0.652	-0.644	-0.636	-0.629	-0.621	-0.614	-0.606	-0.600	-0.592	-0.586	-0.581	-0.575	-0.570	-0.566	-0.561	-0.558	-0.554	-0.550	-0.548	-0.545	-0.542	-0.541	-0.540	-0.539	-0.539	-0.538	-0.538	-0.539	-0.540	-0.540	-0.542	-0.544	-0.545	-0.549	-0.550	-0.552	-0.556	-0.559	-0.561	-0.566	-0.569	-0.574	-0.578	-0.582	-0.585	-0.590	-0.594	-0.598	-0.601	-0.606	-0.610	-0.614	-0.618	-0.621	-0.624	-0.626	-0.630	-0.631	-0.634	-0.636	-0.638	-0.640	-0.640	-0.641	-0.641	-0.641	-0.641	-0.640	-0.638	-0.638	-0.634	-0.631	-0.629	-0.625	-0.621	-0.618	-0.612	-0.609	-0.602	-0.598	-0.591	-0.585	-0.578	-0.570	-0.562	-0.555	-0.546	-0.538	-0.529	-0.520	-0.510	-0.501	-0.491	-0.480	-0.471	-0.461	-0.450	-0.439	-0.429	-0.418	-0.406	-0.395	-0.384	-0.372	-0.361	-0.350	-0.339	-0.328	-0.315	-0.304	-0.292	-0.281	-0.270	-0.258	-0.246	-0.235	-0.225	-0.214	-0.202	-0.192	-0.181	-0.171	-0.160	-0.150	-0.140	-0.131	-0.120	-0.110	-0.101	-0.091	-0.081	-0.072	-0.064	-0.055	-0.046	-0.038	-0.030	-0.022	-0.014	-0.008	0.001	0.008	0.015	0.021	0.028	0.034	0.040	0.045	0.051	0.055	0.061	0.065	0.070	0.074	0.078	0.082	0.086	0.089	0.091	0.095	0.098	0.100	0.101	0.104	0.105	0.108	0.108	0.110	0.110	0.110	0.112	0.112	0.112	0.112	0.112	0.112	0.112	0.112	0.111	0.111	0.110	0.109	0.110	0.109	0.106	0.105	0.105	0.104	0.101	0.100	0.099	0.098	0.096	0.095	0.094	0.090	0.089	0.086	0.084	0.082	0.079	0.078	0.075	0.071	0.068	0.064	0.061	0.058	0.054	0.050	0.045	0.040	0.035	0.031	0.025	0.019	0.014	0.008	0.001	-0.006	-0.012	-0.021	-0.029	-0.036	-0.044	-0.054	-0.062	-0.070	-0.080	-0.090	-0.100	-0.110	-0.120	-0.131	-0.141	-0.154	-0.164	-0.174	-0.186	-0.198	-0.209	-0.220	-0.231	-0.244	-0.255	-0.266	-0.276	-0.288	-0.299	-0.310	-0.320	-0.331	-0.341	-0.351	-0.361	-0.371	-0.380	-0.389	-0.398	-0.405	-0.412	-0.420	-0.426	-0.432	-0.439	-0.445	-0.450	-0.455	-0.459	-0.462	-0.466	-0.468	-0.470	-0.472	-0.474	-0.475	-0.476	-0.476	-0.476	-0.475	-0.475	-0.474	-0.471	-0.469	-0.466	-0.465	-0.462	-0.459	-0.455	-0.452	-0.448	-0.445	-0.440	-0.438	-0.432	-0.429	-0.426	-0.421	-0.418	-0.414	-0.410	-0.406	-0.402	-0.400	-0.396	-0.394	-0.390	-0.388	-0.386	-0.384	-0.382	-0.381	-0.379	-0.378	-0.378	-0.378	-0.376	-0.378	-0.379	-0.379	-0.380	-0.381	-0.382	-0.385	-0.388	-0.390	-0.392	-0.396	-0.399	-0.401	-0.406	-0.409	-0.412	-0.416	-0.420	-0.425	-0.429	-0.434	-0.436	-0.441	-0.445	-0.449	-0.452	-0.456	-0.460	-0.464	-0.466	-0.470	-0.474	-0.475	-0.478	-0.479	-0.481	-0.482	-0.484	-0.485	-0.485	-0.485	-0.484	-0.484	-0.482	-0.480	-0.479	-0.476	-0.474	-0.469	-0.466	-0.461	-0.456	-0.451	-0.445	-0.439	-0.431	-0.425	-0.418	-0.409	-0.400	-0.392	-0.381	-0.372	-0.362	-0.351	-0.341	-0.330	-0.318	-0.305	-0.294	-0.281	-0.268	-0.255	-0.240	-0.228	-0.214	-0.200	-0.186	-0.171	-0.156	-0.141	-0.126	-0.112	-0.098	-0.082	-0.069	-0.052	-0.039	-0.024	-0.011	0.004	0.018	0.032	0.045	0.059	0.071	0.086	0.098	0.110	0.121	0.134	0.145	0.156	0.166	0.176	0.186	0.196	0.204	0.212	0.220	0.229	0.235	0.242	0.248	0.252	0.256	0.262	0.266	0.269	0.272	0.275	0.276	0.278	0.279	0.279	0.279	0.279	0.278	0.276	0.275	0.272	0.270	0.266	0.264	0.260	0.256	0.252	0.248	0.244	0.239	0.234	0.229	0.224	0.219	0.214	0.208	0.202	0.198	0.192	0.186	0.181	0.178	0.171	0.168	0.164	0.160	0.155	0.151	0.149	0.146	0.142	0.141	0.139	0.139	0.136	0.136	0.136	0.136	0.138	0.139	0.140	0.141	0.145	0.148	0.151	0.155	0.158	0.162	0.168	0.172	0.179	0.184	0.189	0.196	0.202	0.209	0.215	0.222	0.229	0.238	0.244	0.251	0.258	0.265	0.272	0.280	0.286	0.292	0.300	0.305	0.311	0.316	0.322	0.328	0.332	0.336	0.341	0.345	0.348	0.350	0.352	0.355	0.356	0.358	0.359	0.359	0.359	0.356	0.355	0.352	0.351	0.348	0.345	0.341	0.338	0.332	0.328	0.322	0.316	0.310	0.304	0.298	0.290	0.282	0.274	0.266	0.259	0.249	0.240	0.232	0.222	0.214	0.204	0.195	0.185	0.176	0.165	0.156	0.146	0.136	0.128	0.119	0.110	0.101	0.092	0.082	0.075	0.068	0.060	0.052	0.045	0.039	0.031	0.025	0.020	0.014	0.009	0.004	0.000	-0.004	-0.009	-0.011	-0.014	-0.015	-0.018	-0.019	-0.020	-0.020	-0.021	-0.022	-0.021	-0.020	-0.019	-0.018	-0.015	-0.014	-0.011	-0.008	-0.005	-0.002	0.001	0.005	0.009	0.012	0.016	0.020	0.025	0.029	0.034	0.039	0.042	0.046	0.051	0.055	0.059	0.064	0.066	0.070	0.074	0.076	0.080	0.082	0.085	0.086	0.089	0.090	0.091	0.092	0.094	0.094	0.094	0.092	0.092	0.091	0.090	0.088	0.085	0.084	0.081	0.079	0.075	0.071	0.069	0.065	0.060	0.055	0.051	0.048	0.042	0.038	0.031	0.026	0.021	0.016	0.011	0.006	0.001	-0.004	-0.009	-0.014	-0.019	-0.024	-0.029	-0.034	-0.039	-0.042	-0.046	-0.050	-0.054	-0.058	-0.060	-0.064	-0.066	-0.069	-0.071	-0.074	-0.075	-0.076	-0.078	-0.079	-0.080	-0.080	-0.081	-0.080	-0.080	-0.079	-0.079	-0.078	-0.078	-0.076	-0.074	-0.072	-0.071	-0.069	-0.068	-0.065	-0.064	-0.061	-0.059	-0.058	-0.054	-0.052	-0.049	-0.048	-0.045	-0.044	-0.041	-0.039	-0.038	-0.035	-0.035	-0.034	-0.032	-0.031	-0.030	-0.030	-0.029	-0.029	-0.030	-0.030	-0.030	-0.030	-0.032	-0.034	-0.034	-0.036	-0.039	-0.040	-0.044	-0.046	-0.049	-0.052	-0.055	-0.059	-0.061	-0.066	-0.071	-0.074	-0.079	-0.082	-0.088	-0.092	-0.096	-0.101	-0.106	-0.110	-0.116	-0.120	-0.124	-0.129	-0.132	-0.138	-0.141	-0.145	-0.150	-0.152	-0.156	-0.159	-0.162	-0.165	-0.166	-0.169	-0.170	-0.172	-0.172	-0.174	-0.174	-0.174	-0.174	-0.172	-0.171	-0.170	-0.169	-0.166	-0.162	-0.160	-0.156	-0.152	-0.148	-0.142	-0.138	-0.131	-0.125	-0.119	-0.112	-0.105	-0.099	-0.090	-0.081	-0.074	-0.064	-0.056	-0.046	-0.038	-0.026	-0.018	-0.006	0.002	0.014	0.024	0.034	0.045	0.055	0.066	0.076	0.088	0.098	0.109	0.119	0.128	0.139	0.149	0.158	0.168	0.176	0.185	0.192	0.201	0.208	0.216	0.222	0.229	0.235	0.240	0.245	0.249	0.252	0.256	0.260	0.261	0.264	0.265	0.265	0.265	0.264	0.264	0.261	0.259	0.256	0.252	0.248	0.242	0.238	0.231	0.226	0.219	0.211	0.202	0.194	0.186	0.176	0.166	0.156	0.145	0.135	0.122	0.111	0.099	0.086	0.075	0.061	0.048	0.035	0.021	0.010	-0.005	-0.019	-0.031	-0.046	-0.060	-0.072	-0.086	-0.100	-0.112	-0.126	-0.139	-0.152	-0.165	-0.176	-0.189	-0.200	-0.212	-0.222	-0.235	-0.245	-0.255	-0.265	-0.274	-0.284	-0.292	-0.301	-0.309	-0.316	-0.322	-0.330	-0.336	-0.344	-0.348	-0.354	-0.359	-0.364	-0.368	-0.371	-0.375	-0.378	-0.381	-0.384	-0.386	-0.389	-0.389	-0.391	-0.392	-0.394	-0.395	-0.395	-0.395	-0.396	-0.396	-0.398	-0.396	-0.396	-0.398	-0.398	-0.396	-0.396	-0.398	-0.398	-0.396	-0.398	-0.398	-0.399	-0.399	-0.400	-0.401	-0.402	-0.402	-0.405	-0.408	-0.409	-0.411	-0.414	-0.416	-0.419	-0.422	-0.425	-0.430	-0.434	-0.438	-0.442	-0.448	-0.452	-0.458	-0.465	-0.470	-0.476	-0.484	-0.490	-0.498	-0.505	-0.512	-0.520	-0.528	-0.535	-0.544	-0.551	-0.561	-0.569	-0.578	-0.586	-0.595	-0.602	-0.612	-0.620	-0.629	-0.638	-0.646	-0.654	-0.662	-0.669	-0.676	-0.684	-0.690	-0.696	-0.702	-0.708	-0.712	-0.718	-0.721	-0.725	-0.728	-0.730	-0.731	-0.732	-0.732	-0.732	-0.731	-0.729	-0.726	-0.722	-0.719	-0.715	-0.709	-0.702	-0.696	-0.689	-0.680	-0.671	-0.661	-0.651	-0.640	-0.628	-0.616	-0.602	-0.589	-0.575	-0.561	-0.546	-0.531	-0.515	-0.499	-0.484	-0.466	-0.450	-0.434	-0.416	-0.399	-0.382	-0.366	-0.350	-0.332	-0.316	-0.300	-0.284	-0.269	-0.252	-0.239	-0.224	-0.209	-0.196	-0.182	-0.170	-0.159	-0.148	-0.136	-0.125	-0.115	-0.106	-0.099	-0.090	-0.082	-0.078	-0.071	-0.066	-0.061	-0.058	-0.055	-0.051	-0.050	-0.049	-0.048	-0.048	-0.048	-0.048	-0.050	-0.051	-0.054	-0.055	-0.059	-0.061	-0.066	-0.070	-0.075	-0.079	-0.084	-0.090	-0.095	-0.101	-0.108	-0.114	-0.121	-0.128	-0.134	-0.140	-0.148	-0.154	-0.161	-0.169	-0.176	-0.182	-0.190	-0.198	-0.205	-0.211	-0.219	-0.226	-0.232	-0.240	-0.248	-0.252	-0.260	-0.266	-0.271	-0.279	-0.284	-0.290	-0.295	-0.301	-0.306	-0.310	-0.315	-0.320	-0.324	-0.328	-0.330	-0.334	-0.336	-0.339	-0.340	-0.342	-0.344	-0.344	-0.345	-0.345	-0.345	-0.344	-0.342	-0.342	-0.341	-0.339	-0.336	-0.332	-0.330	-0.326	-0.322	-0.319	-0.315	-0.309	-0.305	-0.299	-0.294	-0.288	-0.282	-0.276	-0.270	-0.264	-0.258	-0.251	-0.244	-0.238	-0.231	-0.224	-0.218	-0.211	-0.205	-0.199	-0.192	-0.186	-0.180	-0.175	-0.170	-0.164	-0.159	-0.154	-0.150	-0.145	-0.141	-0.136	-0.134	-0.130	-0.128	-0.125	-0.122	-0.120	-0.119	-0.118	-0.115	-0.115	-0.114	-0.112	-0.112	-0.114	-0.114	-0.114	-0.115	-0.118	-0.118	-0.119	-0.121	-0.121	-0.124	-0.125	-0.128	-0.130	-0.131	-0.132	-0.136	-0.138	-0.140	-0.141	-0.144	-0.146	-0.149	-0.150	-0.152	-0.155	-0.158	-0.159	-0.161	-0.164	-0.166	-0.168	-0.171	-0.172	-0.175	-0.178	-0.180	-0.182	-0.185	-0.188	-0.189	-0.192	-0.195	-0.199	-0.201	-0.205	-0.209	-0.211	-0.216	-0.220	-0.224	-0.230	-0.234	-0.239	-0.244	-0.250	-0.256	-0.261	-0.268	-0.275	-0.281	-0.289	-0.296	-0.302	-0.311	-0.319	-0.329	-0.336	-0.345	-0.354	-0.364	-0.371	-0.381	-0.391	-0.400	-0.410	-0.419	-0.429	-0.439	-0.449	-0.459	-0.468	-0.476	-0.486	-0.495	-0.502	-0.511	-0.520	-0.528	-0.536	-0.544	-0.549	-0.556	-0.562	-0.569	-0.574	-0.579	-0.582	-0.586	-0.590	-0.592	-0.595	-0.596	-0.598	-0.599	-0.599	-0.599	-0.598	-0.595	-0.594	-0.591	-0.588	-0.582	-0.578	-0.574	-0.569	-0.561	-0.555	-0.548	-0.540	-0.531	-0.522	-0.514	-0.504	-0.494	-0.484	-0.472	-0.460	-0.449	-0.438	-0.425	-0.412	-0.400	-0.388	-0.374	-0.360	-0.348	-0.334	-0.320	-0.305	-0.291	-0.278	-0.262	-0.249	-0.234	-0.220	-0.205	-0.191	-0.178	-0.162	-0.149	-0.135	-0.121	-0.108	-0.094	-0.081	-0.068	-0.055	-0.042	-0.030	-0.018	-0.006	0.006	0.016	0.028	0.038	0.049	0.059	0.069	0.076	0.086	0.094	0.102	0.110	0.118	0.125	0.132	0.139	0.145	0.150	0.156	0.159	0.164	0.169	0.172	0.176	0.179	0.182	0.184	0.186	0.190	0.191	0.192	0.195	0.196	0.196	0.198	0.200	0.200	0.200	0.202	0.202	0.202	0.204	0.206	0.206	0.208	0.209	0.210	0.212	0.214	0.218	0.219	0.221	0.226	0.229	0.234	0.238	0.242	0.248	0.254	0.260	0.266	0.274	0.281	0.289	0.298	0.306	0.318	0.326	0.338	0.349	0.361	0.372	0.386	0.399	0.412	0.426	0.441	0.456	0.471	0.486	0.502	0.518	0.534	0.550	0.566	0.582	0.600	0.616	0.634	0.650	0.666	0.684	0.700	0.715	0.731	0.746	0.762	0.776	0.791	0.805	0.819	0.831	0.844	0.855	0.866	0.878	0.886	0.896	0.904	0.911	0.919	0.925	0.930	0.935	0.939	0.940	0.944	0.945	0.945	0.945	0.944	0.941	0.939	0.935	0.930	0.926	0.920	0.914	0.906	0.899	0.891	0.881	0.872	0.862	0.851	0.841	0.830	0.818	0.808	0.795	0.782	0.770	0.758	0.744	0.731	0.718	0.705	0.692	0.680	0.668	0.655	0.641	0.631	0.619	0.606	0.595	0.585	0.574	0.564	0.555	0.545	0.535	0.528	0.520	0.512	0.505	0.499	0.492	0.486	0.482	0.478	0.474	0.470	0.466	0.464	0.462	0.460	0.459	0.459	0.458	0.458	0.458	0.459	0.459	0.460	0.460	0.462	0.464	0.465	0.468	0.469	0.471	0.474	0.476	0.478	0.479	0.481	0.484	0.485	0.488	0.489	0.490	0.492	0.492	0.494	0.494	0.494	0.494	0.494	0.492	0.491	0.491	0.489	0.486	0.485	0.481	0.479	0.475	0.472	0.469	0.464	0.460	0.455	0.450	0.444	0.439	0.434	0.426	0.419	0.412	0.406	0.398	0.390	0.382	0.375	0.368	0.360	0.351	0.344	0.335	0.328	0.319	0.310	0.301	0.292	0.284	0.276	0.268	0.259	0.251	0.242	0.235	0.228	0.221	0.212	0.205	0.199	0.191	0.184	0.179	0.171	0.166	0.160	0.155	0.150	0.145	0.141	0.138	0.134	0.130	0.128	0.124	0.122	0.120	0.119	0.118	0.116	0.116	0.116	0.118	0.116	0.118	0.119	0.121	0.124	0.126	0.129	0.131	0.135	0.139	0.144	0.148	0.152	0.159	0.164	0.169	0.175	0.182	0.188	0.195	0.202	0.209	0.216	0.225	0.232	0.240	0.248	0.256	0.265	0.274	0.281	0.291	0.300	0.310	0.318	0.328	0.336	0.346	0.356	0.364	0.374	0.384	0.394	0.404	0.411	0.421	0.431	0.441	0.451	0.461	0.471	0.480	0.490	0.499	0.510	0.520	0.529	0.540	0.549	0.560	0.569	0.579	0.589	0.599	0.610	0.620	0.630	0.641	0.651	0.662	0.672	0.684	0.695	0.706	0.716	0.728	0.739	0.751	0.762	0.774	0.786	0.798	0.809	0.821	0.834	0.845	0.859	0.871	0.884	0.896	0.909	0.921	0.935	0.949	0.961	0.974	0.989	1.001	1.016	1.030	1.042	1.058	1.071	1.086	1.100	1.114	1.129	1.142	1.159	1.172	1.188	1.202	1.218	1.232	1.248	1.264	1.279	1.294	1.309	1.325	1.340	1.355	1.370	1.386	1.401	1.418	1.432	1.448	1.462	1.478	1.492	1.506	1.521	1.536	1.551	1.565	1.580	1.594	1.606	1.620	1.632	1.645	1.658	1.669	1.681	1.692	1.702	1.714	1.722	1.732	1.741	1.750	1.759	1.766	1.772	1.779	1.784	1.789	1.794	1.798	1.801	1.805	1.806	1.808	1.809	1.809	1.810	1.809	1.808	1.805	1.802	1.800	1.796	1.792	1.786	1.782	1.776	1.770	1.764	1.758	1.750	1.742	1.735	1.726	1.718	1.709	1.700	1.691	1.680	1.671	1.661	1.652	1.642	1.632	1.624	1.614	1.604	1.595	1.585	1.576	1.568	1.560	1.550	1.542	1.535	1.528	1.521	1.514	1.509	1.502	1.496	1.492	1.488	1.482	1.480	1.476	1.475	1.472	1.470	1.470	1.469	1.469	1.470	1.471	1.472	1.475	1.478	1.480	1.482	1.488	1.491	1.495	1.500	1.506	1.510	1.516	1.521	1.528	1.534	1.540	1.548	1.552	1.560	1.565	1.572	1.579	1.585	1.591	1.598	1.604	1.609	1.614	1.620	1.624	1.629	1.632	1.636	1.639	1.642	1.645	1.646	1.646	1.649	1.649	1.648	1.648	1.645	1.644	1.640	1.638	1.632	1.629	1.624	1.618	1.611	1.604	1.596	1.588	1.580	1.570	1.560	1.549	1.538	1.526	1.515	1.501	1.488	1.475	1.460	1.446	1.430	1.415	1.399	1.382	1.366	1.349	1.331	1.314	1.296	1.278	1.259	1.240	1.221	1.201	1.181	1.161	1.141	1.121	1.101	1.081	1.061	1.039	1.019	0.999	0.978	0.956	0.935	0.914	0.892	0.871	0.851	0.830	0.809	0.789	0.768	0.746	0.726	0.705	0.686	0.665	0.645	0.626	0.606	0.588	0.568	0.549	0.530	0.512	0.494	0.478	0.461	0.442	0.426	0.411	0.395	0.381	0.366	0.351	0.339	0.325	0.312	0.300	0.289	0.278	0.266	0.256	0.246	0.239	0.230	0.221	0.214	0.206	0.200	0.194	0.188	0.184	0.179	0.174	0.170	0.166	0.164	0.160	0.158	0.155	0.154	0.152	0.151	0.150	0.150	0.150	0.150	0.150	0.150	0.150	0.150	0.152	0.152	0.154	0.156	0.158	0.159	0.160	0.161	0.164	0.165	0.168	0.170	0.172	0.175	0.178	0.180	0.182	0.184	0.188	0.191	0.194	0.196	0.200	0.202	0.206	0.210	0.212	0.218	0.220	0.225	0.229	0.232	0.236	0.241	0.246	0.250	0.255	0.260	0.265	0.270	0.275	0.280	0.285	0.290	0.296	0.302	0.309	0.314	0.320	0.326	0.331	0.339	0.344	0.350	0.358	0.364	0.370	0.376	0.382	0.389	0.395	0.401	0.409	0.415	0.421	0.428	0.432	0.440	0.446	0.451	0.456	0.462	0.469	0.474	0.480	0.485	0.491	0.496	0.500	0.506	0.510	0.515	0.519	0.522	0.528	0.531	0.535	0.539	0.542	0.548	0.550	0.554	0.556	0.560	0.562	0.566	0.569	0.572	0.574	0.576	0.580	0.582	0.585	0.586	0.590	0.591	0.594	0.596	0.600	0.601	0.604	0.608	0.610	0.611	0.615	0.618	0.621	0.624	0.628	0.630	0.632	0.638	0.641	0.644	0.649	0.651	0.656	0.660	0.664	0.669	0.672	0.678	0.682	0.689	0.692	0.699	0.704	0.709	0.714	0.719	0.725	0.730	0.735	0.741	0.746	0.751	0.759	0.764	0.769	0.774	0.779	0.785	0.790	0.794	0.800	0.805	0.809	0.814	0.818	0.821	0.825	0.829	0.832	0.836	0.838	0.840	0.842	0.845	0.846	0.848	0.848	0.849	0.849	0.850	0.850	0.848	0.848	0.848	0.845	0.842	0.841	0.839	0.836	0.834	0.830	0.826	0.821	0.818	0.812	0.808	0.804	0.798	0.792	0.786	0.780	0.774	0.768	0.761	0.755	0.748	0.740	0.734	0.725	0.718	0.709	0.702	0.695	0.686	0.679	0.670	0.661	0.654	0.645	0.638	0.629	0.620	0.611	0.602	0.594	0.585	0.576	0.569	0.560	0.551	0.542	0.534	0.525	0.518	0.509	0.500	0.492	0.484	0.476	0.468	0.460	0.451	0.442	0.435	0.426	0.419	0.411	0.402	0.395	0.388	0.379	0.372	0.364	0.356	0.349	0.341	0.334	0.326	0.319	0.311	0.304	0.298	0.290	0.282	0.276	0.269	0.262	0.255	0.249	0.241	0.235	0.229	0.221	0.216	0.210	0.204	0.198	0.191	0.186	0.181	0.176	0.171	0.166	0.162	0.158	0.154	0.150	0.146	0.142	0.140	0.138	0.135	0.134	0.131	0.130	0.130	0.129	0.128	0.129	0.128	0.129	0.130	0.131	0.132	0.135	0.138	0.140	0.142	0.145	0.149	0.154	0.158	0.162	0.166	0.171	0.176	0.181	0.188	0.192	0.200	0.205	0.212	0.220	0.226	0.234	0.240	0.246	0.254	0.262	0.270	0.278	0.285	0.292	0.300	0.309	0.316	0.325	0.332	0.341	0.350	0.359	0.368	0.375	0.384	0.394	0.401	0.411	0.420	0.428	0.438	0.446	0.455	0.464	0.474	0.482	0.491	0.501	0.510	0.520	0.528	0.538	0.546	0.555	0.564	0.574	0.582	0.591	0.600	0.609	100.000	5.000	2.000	1.000	2.000	0.000	0.000	0.000	0.000	0.000	0.000	0.000	0.000	0.000	0.000	0.000	0.000	0.000	0.701	0.696	0.694	0.691	0.686	0.682	0.679	0.675	0.671	0.666	0.662	0.659	0.654	0.650	0.646	0.640	0.636	0.631	0.626	0.621	0.616	0.610	0.605	0.599	0.592	0.586	0.579	0.574	0.566	0.559	0.552	0.544	0.536	0.528	0.520	0.511	0.504	0.494	0.484	0.475	0.464	0.454	0.445	0.434	0.422	0.411	0.401	0.390	0.379	0.368	0.356	0.345	0.334	0.322	0.311	0.300	0.290	0.278	0.268	0.256	0.246	0.236	0.226	0.218	0.208	0.199	0.191	0.182	0.176	0.168	0.161	0.156	0.150	0.145	0.140	0.136	0.132	0.130	0.128	0.126	0.125	0.125	0.125	0.125	0.125	0.128	0.130	0.132	0.135	0.139	0.144	0.146	0.152	0.158	0.162	0.169	0.174	0.181	0.188	0.195	0.202	0.209	0.216	0.224	0.231	0.239	0.248	0.255	0.262	0.270	0.278	0.285	0.292	0.300	0.306	0.314	0.320	0.326	0.334	0.340	0.345	0.351	0.358	0.364	0.369	0.374	0.379	0.384	0.389	0.394	0.398	0.402	0.406	0.411	0.415	0.419	0.422	0.428	0.431	0.435	0.439	0.444	0.448	0.452	0.458	0.461	0.466	0.471	0.475	0.480	0.485	0.490	0.496	0.502	0.509	0.515	0.522	0.529	0.536	0.542	0.551	0.559	0.568	0.578	0.586	0.595	0.605	0.616	0.626	0.636	0.649	0.660	0.672	0.684	0.698	0.711	0.724	0.739	0.752	0.766	0.780	0.796	0.810	0.826	0.842	0.859	0.875	0.891	0.908	0.924	0.941	0.958	0.974	0.991	1.009	1.025	1.042	1.060	1.076	1.092	1.110	1.125	1.141	1.158	1.174	1.188	1.204	1.219	1.232	1.248	1.261	1.274	1.285	1.298	1.310	1.321	1.331	1.341	1.350	1.359	1.366	1.375	1.381	1.388	1.392	1.398	1.401	1.404	1.406	1.409	1.410	1.410	1.410	1.410	1.409	1.406	1.402	1.400	1.396	1.392	1.386	1.381	1.375	1.370	1.364	1.356	1.349	1.341	1.332	1.325	1.316	1.308	1.299	1.290	1.280	1.271	1.262	1.255	1.245	1.236	1.229	1.220	1.212	1.204	1.196	1.189	1.182	1.175	1.169	1.164	1.158	1.154	1.149	1.145	1.141	1.139	1.136	1.134	1.132	1.132	1.132	1.132	1.134	1.135	1.138	1.139	1.142	1.146	1.150	1.154	1.159	1.165	1.170	1.176	1.182	1.190	1.196	1.204	1.211	1.220	1.228	1.236	1.244	1.252	1.260	1.269	1.278	1.286	1.294	1.302	1.310	1.318	1.325	1.331	1.339	1.346	1.352	1.358	1.364	1.369	1.374	1.379	1.382	1.386	1.388	1.391	1.392	1.395	1.395	1.396	1.396	1.396	1.395	1.392	1.391	1.389	1.385	1.382	1.379	1.375	1.369	1.364	1.358	1.351	1.346	1.339	1.330	1.322	1.315	1.308	1.298	1.290	1.280	1.270	1.260	1.250	1.240	1.229	1.219	1.208	1.196	1.185	1.174	1.162	1.151	1.140	1.126	1.115	1.104	1.091	1.079	1.066	1.055	1.042	1.030	1.018	1.004	0.992	0.980	0.968	0.954	0.941	0.929	0.916	0.904	0.891	0.879	0.865	0.852	0.840	0.828	0.815	0.801	0.789	0.775	0.762	0.750	0.738	0.724	0.711	0.699	0.686	0.672	0.660	0.648	0.635	0.622	0.610	0.598	0.585	0.572	0.561	0.549	0.536	0.524	0.512	0.501	0.490	0.479	0.468	0.455	0.445	0.434	0.424	0.412	0.402	0.392	0.382	0.372	0.362	0.354	0.345	0.335	0.326	0.319	0.309	0.301	0.294	0.285	0.278	0.270	0.265	0.258	0.250	0.245	0.239	0.231	0.226	0.222	0.216	0.211	0.206	0.202	0.199	0.195	0.191	0.189	0.185	0.181	0.180	0.178	0.175	0.175	0.174	0.172	0.172	0.171	0.172	0.172	0.172	0.175	0.175	0.178	0.180	0.182	0.185	0.189	0.192	0.196	0.200	0.204	0.209	0.214	0.218	0.224	0.230	0.236	0.241	0.249	0.255	0.261	0.269	0.275	0.282	0.291	0.299	0.306	0.315	0.322	0.331	0.340	0.348	0.355	0.364	0.372	0.381	0.389	0.399	0.406	0.415	0.422	0.431	0.439	0.448	0.455	0.464	0.470	0.478	0.485	0.492	0.500	0.506	0.512	0.519	0.525	0.531	0.536	0.542	0.546	0.551	0.556	0.561	0.565	0.569	0.571	0.574	0.578	0.581	0.582	0.585	0.586	0.589	0.590	0.590	0.591	0.591	0.591	0.591	0.592	0.590	0.590	0.589	0.589	0.588	0.585	0.584	0.582	0.581	0.579	0.576	0.574	0.572	0.570	0.568	0.565	0.564	0.561	0.560	0.558	0.555	0.554	0.552	0.550	0.550	0.549	0.548	0.546	0.546	0.546	0.546	0.546	0.548	0.549	0.550	0.551	0.554	0.555	0.558	0.561	0.564	0.568	0.571	0.576	0.580	0.585	0.590	0.595	0.601	0.608	0.612	0.619	0.625	0.632	0.639	0.646	0.651	0.659	0.665	0.672	0.680	0.686	0.694	0.699	0.705	0.712	0.719	0.722	0.729	0.734	0.740	0.742	0.748	0.751	0.755	0.759	0.761	0.762	0.765	0.766	0.766	0.766	0.766	0.766	0.765	0.764	0.762	0.759	0.755	0.751	0.749	0.744	0.739	0.732	0.726	0.720	0.712	0.706	0.698	0.690	0.681	0.672	0.664	0.654	0.645	0.635	0.624	0.614	0.602	0.592	0.581	0.571	0.560	0.548	0.536	0.524	0.514	0.501	0.490	0.478	0.465	0.454	0.442	0.430	0.419	0.406	0.396	0.384	0.374	0.361	0.351	0.339	0.329	0.319	0.308	0.298	0.288	0.278	0.268	0.258	0.249	0.239	0.230	0.221	0.212	0.204	0.195	0.188	0.180	0.171	0.165	0.158	0.150	0.142	0.136	0.130	0.124	0.118	0.111	0.105	0.100	0.095	0.090	0.086	0.080	0.076	0.072	0.069	0.065	0.061	0.058	0.056	0.052	0.050	0.048	0.046	0.044	0.041	0.040	0.040	0.039	0.038	0.039	0.038	0.039	0.039	0.040	0.041	0.042	0.042	0.045	0.046	0.050	0.051	0.055	0.058	0.060	0.064	0.068	0.071	0.076	0.080	0.084	0.089	0.094	0.099	0.104	0.110	0.114	0.120	0.126	0.132	0.138	0.145	0.151	0.158	0.164	0.171	0.178	0.185	0.190	0.198	0.204	0.211	0.219	0.225	0.232	0.240	0.246	0.254	0.261	0.269	0.276	0.284	0.291	0.298	0.305	0.312	0.320	0.328	0.336	0.342	0.350	0.358	0.365	0.372	0.380	0.388	0.395	0.402	0.409	0.418	0.425	0.431	0.439	0.446	0.454	0.460	0.466	0.472	0.480	0.486	0.494	0.500	0.506	0.511	0.518	0.522	0.529	0.534	0.538	0.544	0.549	0.551	0.555	0.559	0.561	0.564	0.566	0.569	0.571	0.571	0.571	0.571	0.571	0.570	0.569	0.568	0.565	0.562	0.559	0.555	0.551	0.546	0.540	0.534	0.528	0.520	0.512	0.505	0.496	0.486	0.476	0.466	0.455	0.445	0.432	0.420	0.408	0.395	0.381	0.368	0.352	0.340	0.324	0.310	0.295	0.280	0.265	0.249	0.235	0.220	0.204	0.189	0.174	0.158	0.142	0.129	0.114	0.100	0.086	0.074	0.060	0.048	0.036	0.025	0.014	0.004	-0.005	-0.014	-0.022	-0.030	-0.038	-0.041	-0.048	-0.051	-0.055	-0.058	-0.059	-0.060	-0.060	-0.059	-0.056	-0.054	-0.050	-0.046	-0.041	-0.034	-0.028	-0.020	-0.011	-0.001	0.009	0.019	0.030	0.041	0.054	0.066	0.080	0.094	0.109	0.122	0.138	0.152	0.169	0.184	0.199	0.214	0.230	0.246	0.260	0.276	0.292	0.306	0.321	0.336	0.350	0.364	0.378	0.390	0.402	0.415	0.428	0.438	0.449	0.458	0.468	0.475	0.484	0.491	0.499	0.505	0.510	0.514	0.519	0.522	0.526	0.529	0.530	0.532	0.532	0.532	0.532	0.531	0.530	0.529	0.528	0.525	0.522	0.520	0.516	0.511	0.509	0.505	0.500	0.498	0.492	0.488	0.484	0.479	0.474	0.469	0.466	0.461	0.456	0.454	0.449	0.446	0.442	0.440	0.438	0.435	0.432	0.430	0.428	0.428	0.426	0.425	0.426	0.426	0.426	0.428	0.429	0.431	0.432	0.436	0.439	0.442	0.446	0.449	0.454	0.459	0.465	0.470	0.476	0.482	0.488	0.495	0.502	0.510	0.518	0.525	0.532	0.540	0.549	0.556	0.566	0.574	0.581	0.590	0.599	0.608	0.615	0.624	0.631	0.639	0.648	0.654	0.661	0.669	0.675	0.682	0.688	0.694	0.700	0.704	0.709	0.712	0.718	0.720	0.722	0.725	0.726	0.728	0.728	0.728	0.726	0.726	0.725	0.722	0.719	0.715	0.711	0.706	0.701	0.696	0.689	0.682	0.675	0.668	0.659	0.650	0.640	0.630	0.619	0.609	0.598	0.586	0.575	0.562	0.550	0.536	0.525	0.511	0.496	0.484	0.470	0.456	0.442	0.429	0.415	0.401	0.388	0.375	0.362	0.349	0.335	0.322	0.311	0.299	0.288	0.275	0.264	0.255	0.245	0.235	0.226	0.218	0.208	0.201	0.194	0.186	0.180	0.175	0.170	0.165	0.160	0.158	0.154	0.151	0.148	0.146	0.145	0.144	0.144	0.142	0.142	0.144	0.144	0.145	0.146	0.146	0.149	0.149	0.151	0.152	0.155	0.156	0.158	0.159	0.161	0.162	0.164	0.164	0.165	0.166	0.165	0.165	0.165	0.165	0.165	0.164	0.161	0.160	0.159	0.156	0.154	0.150	0.146	0.142	0.138	0.134	0.129	0.124	0.118	0.112	0.106	0.100	0.094	0.086	0.080	0.071	0.064	0.056	0.050	0.041	0.032	0.025	0.018	0.010	0.001	-0.008	-0.015	-0.021	-0.029	-0.036	-0.044	-0.051	-0.058	-0.064	-0.070	-0.076	-0.081	-0.086	-0.091	-0.095	-0.100	-0.104	-0.106	-0.108	-0.110	-0.111	-0.112	-0.112	-0.112	-0.114	-0.112	-0.111	-0.108	-0.106	-0.104	-0.099	-0.095	-0.091	-0.086	-0.081	-0.075	-0.069	-0.062	-0.056	-0.048	-0.041	-0.034	-0.025	-0.016	-0.008	0.001	0.010	0.020	0.030	0.039	0.048	0.058	0.069	0.079	0.088	0.098	0.106	0.116	0.125	0.135	0.144	0.152	0.160	0.169	0.176	0.184	0.192	0.199	0.206	0.212	0.218	0.224	0.229	0.234	0.238	0.241	0.245	0.248	0.251	0.252	0.254	0.255	0.255	0.255	0.255	0.254	0.252	0.250	0.249	0.246	0.242	0.239	0.235	0.231	0.228	0.222	0.218	0.211	0.206	0.200	0.194	0.188	0.181	0.174	0.168	0.161	0.154	0.148	0.139	0.131	0.126	0.119	0.111	0.105	0.098	0.090	0.084	0.079	0.072	0.066	0.061	0.055	0.051	0.046	0.042	0.038	0.035	0.030	0.029	0.025	0.024	0.021	0.021	0.019	0.019	0.019	0.019	0.019	0.020	0.021	0.021	0.024	0.026	0.029	0.030	0.034	0.036	0.040	0.044	0.048	0.051	0.055	0.058	0.061	0.066	0.070	0.074	0.078	0.081	0.084	0.088	0.091	0.094	0.098	0.099	0.102	0.104	0.105	0.106	0.108	0.108	0.108	0.106	0.105	0.105	0.104	0.101	0.099	0.096	0.092	0.089	0.085	0.081	0.076	0.072	0.066	0.060	0.054	0.048	0.041	0.035	0.029	0.021	0.014	0.006	-0.001	-0.009	-0.018	-0.025	-0.032	-0.040	-0.048	-0.055	-0.062	-0.069	-0.078	-0.084	-0.091	-0.098	-0.104	-0.110	-0.116	-0.122	-0.128	-0.134	-0.139	-0.145	-0.150	-0.155	-0.159	-0.162	-0.166	-0.170	-0.174	-0.176	-0.179	-0.182	-0.185	-0.186	-0.188	-0.190	-0.192	-0.194	-0.195	-0.196	-0.198	-0.196	-0.198	-0.198	-0.199	-0.199	-0.199	-0.199	-0.198	-0.198	-0.198	-0.196	-0.196	-0.195	-0.194	-0.194	-0.191	-0.190	-0.189	-0.186	-0.185	-0.182	-0.180	-0.178	-0.174	-0.171	-0.169	-0.165	-0.162	-0.158	-0.154	-0.150	-0.145	-0.141	-0.138	-0.131	-0.128	-0.121	-0.116	-0.111	-0.104	-0.099	-0.092	-0.086	-0.080	-0.074	-0.068	-0.061	-0.054	-0.048	-0.040	-0.032	-0.026	-0.019	-0.014	-0.008	0.000	0.006	0.012	0.018	0.025	0.030	0.035	0.041	0.046	0.052	0.056	0.060	0.065	0.069	0.072	0.076	0.079	0.082	0.084	0.086	0.088	0.090	0.091	0.092	0.092	0.094	0.094	0.094	0.094	0.092	0.094	0.092	0.091	0.091	0.090	0.089	0.088	0.086	0.085	0.084	0.084	0.082	0.082	0.080	0.080	0.079	0.079	0.079	0.079	0.079	0.080	0.079	0.080	0.081	0.081	0.084	0.085	0.086	0.089	0.091	0.094	0.096	0.099	0.102	0.106	0.110	0.114	0.118	0.121	0.125	0.129	0.134	0.138	0.142	0.148	0.151	0.155	0.160	0.164	0.169	0.174	0.178	0.182	0.186	0.190	0.192	0.198	0.201	0.205	0.209	0.211	0.214	0.218	0.220	0.222	0.225	0.229	0.231	0.232	0.236	0.238	0.240	0.242	0.244	0.245	0.248	0.249	0.250	0.251	0.255	0.256	0.258	0.259	0.261	0.262	0.264	0.265	0.268	0.270	0.271	0.274	0.275	0.276	0.280	0.281	0.282	0.285	0.288	0.290	0.291	0.295	0.296	0.299	0.300	0.301	0.305	0.306	0.309	0.310	0.312	0.315	0.316	0.319	0.320	0.321	0.322	0.324	0.325	0.326	0.328	0.329	0.329	0.330	0.330	0.330	0.330	0.330	0.330	0.330	0.331	0.330	0.330	0.329	0.329	0.328	0.326	0.326	0.326	0.325	0.324	0.322	0.322	0.321	0.320	0.319	0.318	0.315	0.315	0.315	0.312	0.311	0.310	0.309	0.308	0.308	0.306	0.305	0.305	0.304	0.304	0.302	0.302	0.301	0.301	0.300	0.300	0.300	0.300	0.300	0.299	0.300	0.300	0.300	0.301	0.301	0.302	0.302	0.302	0.304	0.304	0.305	0.305	0.306	0.308	0.309	0.310	0.311	0.311	0.312	0.314	0.315	0.315	0.316	0.318	0.318	0.319	0.320	0.321	0.321	0.322	0.322	0.322	0.324	0.322	0.324	0.324	0.322	0.322	0.321	0.320	0.319	0.318	0.316	0.312	0.311	0.309	0.306	0.304	0.300	0.295	0.292	0.289	0.284	0.279	0.274	0.268	0.262	0.256	0.250	0.244	0.236	0.230	0.222	0.215	0.208	0.199	0.190	0.181	0.172	0.164	0.155	0.145	0.136	0.126	0.118	0.108	0.099	0.088	0.078	0.068	0.059	0.049	0.040	0.031	0.021	0.011	0.002	-0.006	-0.015	-0.022	-0.030	-0.039	-0.046	-0.054	-0.060	-0.066	-0.072	-0.078	-0.082	-0.088	-0.092	-0.096	-0.100	-0.102	-0.106	-0.106	-0.109	-0.110	-0.110	-0.110	-0.111	-0.110	-0.110	-0.109	-0.108	-0.105	-0.102	-0.099	-0.096	-0.092	-0.088	-0.084	-0.079	-0.075	-0.069	-0.064	-0.058	-0.051	-0.046	-0.040	-0.032	-0.026	-0.019	-0.012	-0.004	0.004	0.011	0.019	0.026	0.034	0.042	0.050	0.058	0.066	0.074	0.081	0.089	0.098	0.106	0.114	0.122	0.130	0.139	0.148	0.155	0.164	0.171	0.180	0.188	0.196	0.205	0.214	0.221	0.230	0.239	0.248	0.256	0.264	0.274	0.282	0.291	0.300	0.309	0.318	0.326	0.335	0.342	0.352	0.361	0.370	0.379	0.388	0.398	0.405	0.415	0.422	0.432	0.441	0.449	0.458	0.468	0.475	0.484	0.491	0.500	0.509	0.515	0.524	0.531	0.538	0.546	0.552	0.560	0.566	0.574	0.581	0.586	0.592	0.599	0.605	0.610	0.615	0.621	0.625	0.630	0.635	0.639	0.642	0.646	0.650	0.652	0.655	0.659	0.660	0.664	0.665	0.668	0.669	0.670	0.671	0.672	0.672	0.672	0.672	0.672	0.672	0.671	0.671	0.670	0.669	0.668	0.666	0.664	0.661	0.659	0.655	0.652	0.650	0.646	0.642	0.640	0.636	0.631	0.629	0.625	0.619	0.615	0.610	0.605	0.601	0.595	0.591	0.585	0.581	0.575	0.570	0.564	0.560	0.554	0.549	0.544	0.538	0.532	0.528	0.521	0.516	0.511	0.506	0.500	0.495	0.490	0.484	0.479	0.472	0.468	0.462	0.456	0.451	0.445	0.439	0.434	0.428	0.421	0.415	0.408	0.401	0.395	0.388	0.381	0.374	0.366	0.359	0.350	0.342	0.335	0.325	0.316	0.308	0.299	0.289	0.279	0.268	0.258	0.248	0.236	0.224	0.212	0.201	0.189	0.176	0.164	0.150	0.138	0.124	0.110	0.096	0.082	0.069	0.054	0.040	0.025	0.011	-0.004	-0.018	-0.032	-0.046	-0.061	-0.078	-0.091	-0.105	-0.120	-0.135	-0.150	-0.164	-0.179	-0.192	-0.206	-0.220	-0.235	-0.249	-0.261	-0.276	-0.289	-0.301	-0.315	-0.328	-0.340	-0.352	-0.364	-0.375	-0.388	-0.399	-0.410	-0.421	-0.432	-0.442	-0.452	-0.462	-0.472	-0.484	-0.492	-0.502	-0.511	-0.520	-0.529	-0.539	-0.546	-0.555	-0.562	-0.570	-0.579	-0.586	-0.594	-0.601	-0.608	-0.615	-0.621	-0.628	-0.634	-0.640	-0.646	-0.652	-0.658	-0.662	-0.669	-0.672	-0.679	-0.682	-0.688	-0.691	-0.694	-0.698	-0.701	-0.704	-0.706	-0.710	-0.712	-0.714	-0.715	-0.718	-0.719	-0.720	-0.720	-0.721	-0.721	-0.721	-0.721	-0.720	-0.720	-0.719	-0.718	-0.716	-0.714	-0.712	-0.711	-0.709	-0.705	-0.702	-0.699	-0.695	-0.692	-0.686	-0.682	-0.679	-0.675	-0.670	-0.665	-0.660	-0.654	-0.649	-0.642	-0.639	-0.632	-0.626	-0.620	-0.614	-0.608	-0.601	-0.594	-0.588	-0.581	-0.574	-0.568	-0.560	-0.554	-0.546	-0.539	-0.531	-0.525	-0.518	-0.510	-0.501	-0.495	-0.488	-0.480	-0.471	-0.464	-0.455	-0.448	-0.439	-0.431	-0.421	-0.414	-0.404	-0.395	-0.386	-0.376	-0.368	-0.359	-0.349	-0.339	-0.329	-0.318	-0.308	-0.296	-0.285	-0.274	-0.261	-0.250	-0.238	-0.225	-0.212	-0.199	-0.186	-0.171	-0.158	-0.144	-0.128	-0.114	-0.098	-0.082	-0.066	-0.050	-0.032	-0.016	0.001	0.018	0.035	0.054	0.071	0.091	0.110	0.128	0.146	0.168	0.186	0.206	0.225	0.245	0.266	0.285	0.305	0.326	0.346	0.366	0.386	0.406	0.425	0.446	0.465	0.484	0.505	0.524	0.542	0.561	0.580	0.599	0.616	0.635	0.651	0.669	0.685	0.702	0.719	0.734	0.749	0.764	0.779	0.791	0.806	0.819	0.832	0.845	0.858	0.870	0.880	0.891	0.901	0.911	0.921	0.931	0.939	0.949	0.958	0.965	0.972	0.980	0.986	0.994	1.001	1.008	1.012	1.020	1.025	1.030	1.035	1.041	1.046	1.050	1.055	1.060	1.065	1.070	1.074	1.078	1.081	1.085	1.089	1.092	1.096	1.099	1.102	1.105	1.109	1.111	1.114	1.115	1.119	1.120	1.121	1.124	1.125	1.126	1.126	1.128	1.128	1.126	1.126	1.125	1.125	1.124	1.120	1.119	1.116	1.112	1.109	1.105	1.100	1.095	1.089	1.084	1.078	1.071	1.064	1.055	1.048	1.039	1.031	1.021	1.011	1.001	0.990	0.980	0.969	0.958	0.945	0.932	0.921	0.908	0.895	0.881	0.869	0.855	0.842	0.829	0.815	0.801	0.788	0.774	0.760	0.746	0.732	0.719	0.705	0.692	0.679	0.666	0.654	0.640	0.628	0.615	0.602	0.590	0.579	0.568	0.556	0.544	0.534	0.524	0.514	0.502	0.494	0.484	0.475	0.465	0.456	0.448	0.440	0.431	0.424	0.416	0.408	0.400	0.392	0.386	0.379	0.370	0.364	0.356	0.350	0.342	0.336	0.329	0.321	0.315	0.308	0.301	0.294	0.286	0.279	0.271	0.265	0.256	0.249	0.240	0.231	0.224	0.215	0.205	0.198	0.188	0.178	0.169	0.159	0.149	0.136	0.126	0.115	0.104	0.092	0.081	0.069	0.056	0.044	0.031	0.018	0.004	-0.009	-0.022	-0.036	-0.051	-0.064	-0.079	-0.092	-0.108	-0.122	-0.138	-0.152	-0.168	-0.182	-0.199	-0.214	-0.229	-0.244	-0.259	-0.274	-0.289	-0.305	-0.320	-0.335	-0.350	-0.364	-0.379	-0.394	-0.409	-0.421	-0.436	-0.449	-0.462	-0.475	-0.488	-0.500	-0.512	-0.524	-0.535	-0.546	-0.556	-0.568	-0.576	-0.585	-0.594	-0.602	-0.609	-0.616	-0.622	-0.628	-0.634	-0.638	-0.641	-0.645	-0.648	-0.649	-0.649	-0.650	-0.649	-0.648	-0.646	-0.642	-0.640	-0.635	-0.630	-0.625	-0.618	-0.610	-0.602	-0.594	-0.584	-0.574	-0.562	-0.551	-0.539	-0.525	-0.512	-0.498	-0.484	-0.468	-0.451	-0.435	-0.418	-0.400	-0.381	-0.362	-0.344	-0.325	-0.306	-0.285	-0.266	-0.245	-0.225	-0.204	-0.184	-0.162	-0.141	-0.122	-0.101	-0.081	-0.060	-0.040	-0.020	0.001	0.020	0.039	0.059	0.078	0.095	0.114	0.131	0.149	0.165	0.181	0.198	0.212	0.228	0.241	0.255	0.269	0.281	0.294	0.306	0.318	0.329	0.339	0.348	0.358	0.366	0.375	0.382	0.390	0.396	0.404	0.410	0.416	0.422	0.428	0.432	0.439	0.444	0.448	0.451	0.455	0.460	0.464	0.468	0.471	0.475	0.480	0.484	0.488	0.491	0.495	0.500	0.504	0.506	0.511	0.516	0.521	0.525	0.531	0.536	0.540	0.548	0.552	0.558	0.562	0.569	0.575	0.581	0.588	0.594	0.600	0.608	0.612	0.620	0.626	0.632	0.639	0.646	0.652	0.658	0.664	0.670	0.676	0.681	0.685	0.691	0.695	0.699	0.702	0.706	0.710	0.712	0.715	0.716	0.718	0.719	0.719	0.718	0.718	0.715	0.712	0.710	0.706	0.702	0.696	0.691	0.685	0.679	0.671	0.662	0.654	0.644	0.632	0.621	0.609	0.595	0.582	0.568	0.554	0.538	0.521	0.506	0.488	0.470	0.451	0.432	0.412	0.392	0.371	0.349	0.328	0.306	0.284	0.261	0.238	0.215	0.191	0.168	0.144	0.119	0.095	0.071	0.048	0.022	-0.002	-0.025	-0.050	-0.074	-0.096	-0.120	-0.142	-0.166	-0.188	-0.210	-0.231	-0.252	-0.274	-0.292	-0.312	-0.331	-0.350	-0.369	-0.385	-0.401	-0.418	-0.432	-0.448	-0.461	-0.475	-0.486	-0.499	-0.510	-0.520	-0.530	-0.539	-0.546	-0.555	-0.562	-0.569	-0.574	-0.579	-0.582	-0.586	-0.591	-0.594	-0.595	-0.596	-0.598	-0.599	-0.600	-0.599	-0.599	-0.598	-0.596	-0.595	-0.594	-0.591	-0.590	-0.588	-0.585	-0.582	-0.580	-0.578	-0.575	-0.572	-0.570	-0.566	-0.565	-0.561	-0.560	-0.558	-0.554	-0.551	-0.551	-0.549	-0.548	-0.545	-0.544	-0.542	-0.542	-0.541	-0.541	-0.540	-0.540	-0.541	-0.541	-0.541	-0.541	-0.542	-0.544	-0.545	-0.546	-0.548	-0.550	-0.551	-0.554	-0.555	-0.558	-0.560	-0.562	-0.565	-0.568	-0.570	-0.574	-0.576	-0.579	-0.582	-0.585	-0.589	-0.592	-0.595	-0.599	-0.601	-0.605	-0.608	-0.611	-0.614	-0.618	-0.621	-0.624	-0.628	-0.629	-0.631	-0.634	-0.636	-0.639	-0.641	-0.642	-0.644	-0.646	-0.649	-0.650	-0.650	-0.651	-0.651	-0.652	-0.652	-0.652	-0.652	-0.651	-0.650	-0.649	-0.648	-0.646	-0.644	-0.641	-0.638	-0.635	-0.631	-0.628	-0.624	-0.619	-0.614	-0.608	-0.604	-0.598	-0.591	-0.584	-0.578	-0.570	-0.561	-0.555	-0.546	-0.538	-0.528	-0.519	-0.510	-0.500	-0.490	-0.480	-0.470	-0.459	-0.449	-0.438	-0.426	-0.416	-0.405	-0.392	-0.381	-0.370	-0.359	-0.346	-0.335	-0.324	-0.312	-0.301	-0.290	-0.279	-0.269	-0.258	-0.246	-0.235	-0.226	-0.215	-0.205	-0.195	-0.185	-0.175	-0.168	-0.158	-0.150	-0.142	-0.132	-0.125	-0.119	-0.111	-0.104	-0.098	-0.091	-0.085	-0.079	-0.072	-0.068	-0.062	-0.058	-0.054	-0.049	-0.044	-0.040	-0.036	-0.032	-0.028	-0.025	-0.021	-0.018	-0.014	-0.011	-0.009	-0.005	-0.002	0.001	0.004	0.008	0.010	0.014	0.016	0.019	0.022	0.026	0.028	0.031	0.034	0.038	0.040	0.042	0.048	0.050	0.052	0.055	0.058	0.061	0.064	0.066	0.070	0.071	0.074	0.076	0.079	0.081	0.082	0.084	0.086	0.088	0.088	0.090	0.090	0.090	0.090	0.090	0.090	0.089	0.089	0.088	0.086	0.085	0.081	0.080	0.078	0.075	0.072	0.069	0.065	0.062	0.058	0.055	0.050	0.045	0.040	0.036	0.031	0.028	0.022	0.018	0.012	0.008	0.002	-0.002	-0.006	-0.011	-0.016	-0.020	-0.025	-0.029	-0.032	-0.036	-0.040	-0.044	-0.045	-0.049	-0.051	-0.052	-0.054	-0.055	-0.056	-0.058	-0.059	-0.058	-0.058	-0.058	-0.058	-0.055	-0.054	-0.052	-0.051	-0.049	-0.045	-0.042	-0.040	-0.036	-0.032	-0.030	-0.026	-0.022	-0.018	-0.014	-0.010	-0.005	-0.001	0.005	0.009	0.014	0.019	0.024	0.029	0.032	0.038	0.042	0.046	0.051	0.056	0.059	0.064	0.068	0.071	0.075	0.078	0.081	0.085	0.088	0.091	0.092	0.096	0.099	0.100	0.102	0.105	0.106	0.109	0.111	0.111	0.112	0.114	0.115	0.116	0.118	0.118	0.120	0.121	0.121	0.122	0.122	0.122	0.124	0.124	0.126	0.126	0.128	0.128	0.128	0.129	0.130	0.130	0.131	0.131	0.134	0.134	0.135	0.136	0.136	0.138	0.140	0.141	0.141	0.142	0.144	0.145	0.146	0.148	0.149	0.150	0.151	0.152	0.154	0.156	0.156	0.159	0.160	0.162	0.164	0.165	0.166	0.168	0.170	0.171	0.174	0.175	0.178	0.180	0.182	0.185	0.189	0.190	0.194	0.198	0.201	0.205	0.209	0.214	0.218	0.222	0.228	0.232	0.238	0.244	0.250	0.255	0.261	0.268	0.274	0.281	0.289	0.296	0.304	0.311	0.319	0.328	0.335	0.342	0.351	0.359	0.366	0.374	0.381	0.389	0.398	0.405	0.412	0.419	0.426	0.432	0.438	0.444	0.449	0.454	0.459	0.462	0.468	0.470	0.474	0.475	0.478	0.479	0.479	0.480	0.480	0.479	0.478	0.476	0.474	0.472	0.469	0.465	0.461	0.458	0.454	0.448	0.442	0.436	0.430	0.425	0.419	0.411	0.405	0.399	0.391	0.385	0.379	0.371	0.364	0.358	0.351	0.344	0.338	0.332	0.325	0.320	0.315	0.310	0.305	0.301	0.296	0.292	0.289	0.286	0.284	0.280	0.279	0.278	0.276	0.275	0.275	0.274	0.275	0.275	0.276	0.278	0.279	0.280	0.282	0.286	0.289	0.291	0.294	0.296	0.300	0.304	0.308	0.311	0.315	0.319	0.322	0.328	0.331	0.335	0.339	0.341	0.346	0.350	0.355	0.358	0.361	0.365	0.369	0.371	0.375	0.378	0.381	0.385	0.386	0.389	0.392	0.395	0.398	0.398	0.400	0.402	0.404	0.405	0.408	0.409	0.410	0.411	0.412	0.414	0.415	0.414	0.415	0.416	0.415	0.416	0.418	0.416	0.416	0.416	0.416	0.416	0.415	0.415	0.412	0.411	0.410	0.408	0.405	0.404	0.401	0.399	0.396	0.392	0.389	0.385	0.382	0.379	0.374	0.369	0.364	0.358	0.352	0.346	0.340	0.334	0.326	0.320	0.312	0.305	0.298	0.290	0.281	0.272	0.262	0.255	0.246	0.236	0.226	0.218	0.208	0.199	0.189	0.180	0.171	0.161	0.152	0.142	0.134	0.125	0.116	0.108	0.100	0.092	0.085	0.078	0.070	0.064	0.059	0.052	0.048	0.044	0.039	0.035	0.031	0.029	0.026	0.025	0.024	0.022	0.022	0.024	0.025	0.025	0.029	0.030	0.032	0.036	0.040	0.045	0.050	0.054	0.060	0.066	0.074	0.079	0.086	0.094	0.101	0.110	0.116	0.125	0.134	0.142	0.151	0.160	0.170	0.179	0.189	0.198	0.206	0.215	0.226	0.236	0.245	0.254	0.264	0.274	0.282	0.291	0.301	0.310	0.319	0.329	0.338	0.346	0.356	0.365	0.374	0.384	0.392	0.401	0.410	0.420	0.428	0.436	0.446	0.454	0.464	0.472	0.481	0.490	0.499	0.509	0.518	0.528	0.536	0.544	0.552	0.562	0.571	0.580	0.589	0.598	0.606	0.615	0.622	0.630	0.639	0.648	0.655	0.662	0.670	0.676	0.684	0.690	0.698	0.704	0.710	0.715	0.721	0.725	0.730	0.736	0.740	0.744	0.746	0.750	0.752	0.756	0.758	0.760	0.760	0.762	0.762	0.762	0.762	0.762	0.761	0.760	0.760	0.759	0.755	0.754	0.751	0.748	0.745	0.742	0.739	0.735	0.731	0.726	0.722	0.718	0.712	0.708	0.702	0.698	0.691	0.686	0.680	0.676	0.670	0.664	0.658	0.652	0.645	0.639	0.632	0.628	0.620	0.614	0.609	0.600	0.594	0.588	0.581	0.574	0.568	0.560	0.554	0.546	0.540	0.532	0.525	0.519	0.511	0.504	0.496	0.489	0.481	0.475	0.468	0.460	0.452	0.445	0.438	0.430	0.422	0.416	0.409	0.401	0.394	0.385	0.378	0.370	0.362	0.355	0.348	0.341	0.334	0.326	0.320	0.312	0.306	0.299	0.292	0.286	0.280	0.274	0.268	0.261	0.255	0.251	0.245	0.240	0.235	0.230	0.226	0.221	0.218	0.212	0.209	0.205	0.202	0.199	0.195	0.192	0.189	0.186	0.184	0.182	0.181	0.179	0.178	0.175	0.174	0.174	0.171	0.170	0.170	0.170	0.169	0.169	0.168	0.169	0.169	0.169	0.169	0.170	0.171	0.171	0.172	0.174	0.175	0.178	0.178	0.180	0.182	0.185	0.188	0.190	0.194	0.196	0.201	0.205	0.210	0.214	0.218	0.224	0.229	0.236	0.241	0.249	0.255	0.262	0.270	0.280	0.288	0.298	0.308	0.318	0.328	0.338	0.350	0.361	0.374	0.386	0.399	0.412	0.426	0.440	0.454	0.470	0.484	0.499	0.515	0.531	0.548	0.564	0.580	0.596	0.612	0.631	0.648	0.665	0.682	0.700	0.718	0.735	0.751	0.769	0.786	0.804	0.820	0.838	0.854	0.871	0.886	0.901	0.919	0.934	0.948	0.962	0.976	0.991	1.004	1.016	1.029	1.040	1.052	1.064	1.074	1.084	1.094	1.102	1.110	1.119	1.125	1.132	1.140	1.145	1.149	1.154	1.159	1.161	1.165	1.168	1.170	1.170	1.172	1.172	1.172	1.172	1.171	1.170	1.169	1.166	1.162	1.160	1.156	1.152	1.149	1.144	1.140	1.134	1.130	1.124	1.118	1.111	1.105	1.099	1.091	1.085	1.076	1.070	1.061	1.054	1.046	1.038	1.030	1.022	1.014	1.005	0.996	0.988	0.980	0.970	0.962	0.954	0.945	0.936	0.928	0.919	0.910	0.901	0.894	0.885	0.876	0.869	0.860	0.852	0.844	0.835	0.829	0.820	0.812	0.806	0.799	0.792	0.786	0.780	0.772	0.768	0.761	0.756	0.751	0.748	0.742	0.739	0.735	0.730	0.726	0.724	0.722	0.720	0.718	0.715	0.714	0.712	0.711	0.711	0.710	0.710	0.710	0.711	0.711	0.714	0.714	0.715	0.718	0.719	0.720	0.722	0.725	0.726	0.729	0.731	0.734	0.736	0.739	0.741	0.744	0.746	0.749	0.751	0.752	0.755	0.756	0.758	0.759	0.761	0.761	0.762	0.762	0.762	0.762	0.761	0.761	0.761	0.760	0.759	0.756	0.755	0.752	0.750	0.746	0.744	0.741	0.738	0.732	0.729	0.725	0.721	0.716	0.712	0.706	0.701	0.698	0.692	0.686	0.682	0.678	0.672	0.668	0.662	0.658	0.652	0.649	0.644	0.640	0.638	0.634	0.630	0.626	0.624	0.621	0.619	0.618	0.615	0.615	0.614	0.615	0.614	0.615	0.616	0.618	0.619	0.621	0.625	0.628	0.631	0.635	0.639	0.644	0.649	0.655	0.661	0.668	0.672	0.680	0.688	0.695	0.702	0.710	0.719	0.726	0.735	0.742	0.751	0.760	0.768	0.776	0.785	0.794	0.802	0.810	0.819	0.826	0.834	0.841	0.849	0.855	0.860	0.866	0.872	0.876	0.882	0.885	0.889	0.891	0.894	0.895	0.895	0.896	0.895	0.894	0.892	0.889	0.886	0.881	0.876	0.870	0.864	0.858	0.849	0.840	0.831	0.820	0.809	0.798	0.784	0.771	0.756	0.742	0.728	0.710	0.694	0.676	0.659	0.640	0.621	0.602	0.582	0.561	0.541	0.520	0.499	0.476	0.455	0.432	0.411	0.389	0.368	0.345	0.322	0.300	0.279	0.256	0.235	0.212	0.190	0.170	0.149	0.129	0.109	0.089	0.070	0.051	0.034	0.016	-0.001	-0.018	-0.034	-0.048	-0.062	-0.076	-0.089	-0.101	-0.112	-0.122	-0.132	-0.142	-0.150	-0.158	-0.165	-0.170	-0.175	-0.180	-0.182	-0.186	-0.188	-0.189	-0.189	-0.189	-0.188	-0.186	-0.184	-0.180	-0.178	-0.172	-0.168	-0.161	-0.155	-0.150	-0.142	-0.135	-0.128	-0.119	-0.111	-0.102	-0.092	-0.082	-0.074	-0.064	-0.054	-0.044	-0.032	-0.022	-0.012	-0.001	0.010	0.021	0.031	0.042	0.052	0.064	0.074	0.085	0.095	0.106	0.118	0.126	0.138	0.148	0.158	0.168	0.178	0.188	0.198	0.206	0.218	0.228	0.236	0.246	0.256	0.265	0.275	0.285	0.294	0.304	0.312	0.322	0.331	0.341	0.350	0.360	0.370	0.380	0.390	0.400	0.410	0.419	0.429	0.439	0.448	0.458	0.468	0.476	0.486	0.495	0.505	0.514	0.524	0.532	0.542	0.551	0.560	0.569	0.576	0.585	0.594	0.601	0.609	0.616	0.624	0.631	0.638	0.644	0.651	0.656	0.662	0.668	0.672	0.678	0.681	0.686	0.690	0.694	0.696	0.699	0.702	0.704	0.706	0.709	0.710	0.710	0.711	0.712	0.712	0.714	0.714	0.712	0.714	0.712	0.712	0.711	0.711	0.710	0.709	0.708	0.706	0.705	0.704	0.702	0.700	0.699	0.698	0.695	0.695	0.692	0.690	0.689	0.688	0.685	0.684	0.681	0.680	0.678	0.675	0.674	0.671	0.669	0.666	0.664	0.661	0.659	0.656	0.654	0.651	0.649	0.645	0.642	0.639	0.636	0.631	0.628	0.624	0.620	0.614	0.610	0.605	0.600	0.595	0.590	0.585	0.578	0.571	0.565	0.559	0.552	0.545	0.538	0.530	0.522	0.515	0.506	0.498	0.490	0.481	0.472	0.464	0.454	0.445	0.435	0.426	0.416	0.406	0.398	0.388	0.378	0.368	0.358	0.348	0.336	0.328	0.318	0.308	0.298	0.288	0.278	0.269	0.259	0.249	0.239	0.229	0.220	0.211	0.201	0.192	0.182	0.175	0.166	0.156	0.149	0.141	0.134	0.125	0.118	0.110	0.102	0.096	0.089	0.082	0.076	0.069	0.064	0.058	0.052	0.046	0.042	0.038	0.034	0.030	0.025	0.022	0.019	0.016	0.014	0.011	0.010	0.008	0.008	0.005	0.005	0.005	0.005	0.004	0.005	0.006	0.008	0.010	0.011	0.014	0.016	0.019	0.022	0.026	0.031	0.035	0.040	0.045	0.050	0.055	0.061	0.066	0.072	0.079	0.085	0.091	0.100	0.106	0.114	0.120	0.128	0.135	0.144	0.150	0.158	0.165	0.172	0.181	0.189	0.196	0.202	0.209	0.216	0.222	0.230	0.235	0.241	0.248	0.252	0.258	0.262	0.266	0.271	0.274	0.278	0.281	0.284	0.285	0.288	0.288	0.289	0.289	0.290	0.289	0.289	0.288	0.285	0.282	0.280	0.276	0.274	0.270	0.265	0.260	0.255	0.250	0.244	0.239	0.232	0.224	0.218	0.210	0.201	0.194	0.185	0.176	0.168	0.158	0.148	0.138	0.129	0.119	0.108	0.096	0.086	0.075	0.064	0.054	0.041	0.030	0.019	0.006	-0.006	-0.018	-0.029	-0.041	-0.054	-0.066	-0.078	-0.090	-0.102	-0.114	-0.126	-0.138	-0.150	-0.161	-0.174	-0.186	-0.198	-0.209	-0.220	-0.231	-0.242	-0.252	-0.264	-0.274	-0.285	-0.294	-0.304	-0.312	-0.322	-0.332	-0.341	-0.349	-0.356	-0.365	-0.371	-0.379	-0.386	-0.391	-0.399	-0.404	-0.409	-0.414	-0.416	-0.421	-0.424	-0.428	-0.430	-0.432	-0.434	-0.436	-0.436	-0.439	-0.439	-0.438	-0.438	-0.438	-0.436	-0.434	-0.432	-0.431	-0.429	-0.425	-0.424	-0.420	-0.416	-0.412	-0.409	-0.404	-0.400	-0.395	-0.390	-0.385	-0.380	-0.375	-0.369	-0.364	-0.359	-0.352	-0.348	-0.342	-0.336	-0.330	-0.325	-0.319	-0.314	-0.306	-0.301	-0.296	-0.289	-0.284	-0.278	-0.272	-0.265	-0.260	-0.254	-0.249	-0.241	-0.236	-0.230	-0.224	-0.218	-0.211	-0.205	-0.199	-0.192	-0.186	-0.181	-0.174	-0.168	-0.160	-0.154	-0.148	-0.139	-0.132	-0.125	-0.119	-0.110	-0.102	-0.094	-0.086	-0.079	-0.071	-0.062	-0.052	-0.045	-0.035	-0.028	-0.016	-0.008	0.001	0.012	0.022	0.032	0.042	0.052	0.064	0.074	0.085	0.096	0.108	0.119	0.131	0.142	0.154	0.165	0.179	0.191	0.202	0.215	0.228	0.241	0.254	0.266	0.279	0.292	0.305	0.319	0.332	0.345	0.359	0.371	0.384	0.398	0.411	0.424	0.436	0.448	0.461	0.474	0.485	0.496	0.509	0.520	0.531	0.541	0.551	0.564	0.572	0.582	0.591	0.599	0.608	0.616	0.624	0.630	0.636	0.642	0.648	0.652	0.658	0.660	0.664	0.666	0.669	0.670	0.671	0.672	0.672	0.671	0.670	0.669	0.666	0.664	0.660	0.656	0.651	0.646	0.640	0.634	0.628	0.620	0.614	0.605	0.596	0.586	0.578	0.568	0.558	0.548	0.538	0.525	0.514	0.502	0.490	0.478	0.466	0.454	0.441	0.429	0.415	0.404	0.391	0.378	0.365	0.354	0.340	0.328	0.315	0.304	0.291	0.280	0.268	0.256	0.246	0.235	0.225	0.215	0.206	0.196	0.188	0.180	0.171	0.165	0.158	0.151	0.146	0.140	0.136	0.132	0.129	0.126	0.124	0.121	0.120	0.120	0.120	0.119	0.120	0.121	0.124	0.126	0.129	0.131	0.136	0.140	0.144	0.149	0.154	0.159	0.164	0.169	0.176	0.182	0.188	0.194	0.200	0.206	0.212	0.219	0.225	0.231	0.238	0.242	0.249	0.254	0.259	0.262	0.268	0.271	0.274	0.278	0.280	0.282	0.284	0.285	0.286	0.288	0.286	0.288	0.286	0.284	0.284	0.280	0.278	0.274	0.270	0.266	0.261	0.256	0.251	0.244	0.239	0.231	0.224	0.216	0.209	0.201	0.194	0.185	0.176	0.168	0.158	0.149	0.139	0.130	0.120	0.110	0.100	0.091	0.081	0.070	0.060	0.050	0.040	0.029	0.019	0.009	-0.001	-0.012	-0.022	-0.034	-0.044	-0.054	-0.065	-0.076	-0.086	-0.098	-0.108	-0.119	-0.130	-0.140	-0.151	-0.164	-0.175	-0.186	-0.199	-0.210	-0.221	-0.234	-0.245	-0.259	-0.271	-0.282	-0.296	-0.309	-0.321	-0.335	-0.348	-0.361	-0.374	-0.388	-0.401	-0.415	-0.429	-0.442	-0.456	-0.469	-0.482	-0.496	-0.509	-0.522	-0.535	-0.548	-0.562	-0.575	-0.586	-0.599	-0.612	-0.624	-0.635	-0.646	-0.656	-0.669	-0.679	-0.689	-0.699	-0.709	-0.718	-0.728	-0.735	-0.742	-0.751	-0.759	-0.765	-0.772	-0.779	-0.785	-0.791	-0.798	-0.802	-0.808	-0.812	-0.816	-0.820	-0.825	-0.828	-0.832	-0.835	-0.840	-0.842	-0.845	-0.848	-0.852	-0.855	-0.858	-0.860	-0.862	-0.866	-0.869	-0.871	-0.874	-0.878	-0.880	-0.882	-0.885	-0.889	-0.892	-0.896	-0.899	-0.902	-0.906	-0.910	-0.914	-0.918	-0.921	-0.924	-0.929	-0.932	-0.936	-0.940	-0.944	-0.948	-0.952	-0.955	-0.959	-0.962	-0.965	-0.969	-0.972	-0.975	-0.979	-0.982	-0.984	-0.986	-0.990	-0.991	-0.992	-0.996	-0.998	-0.998	-1.000	-1.001	-1.002	-1.004	-1.004	-1.005	-1.005	-1.005	-1.006	-1.005	-1.005	-1.006	-1.005	-1.005	-1.005	-1.005	-1.004	-1.004	-1.004	-1.002	-1.004	-1.002	-1.002	-1.002	-1.002	-1.002	-1.004	-1.002	-1.004	-1.004	-1.004	-1.004	-1.005	-1.006	-1.006	-1.008	-1.009	-1.009	-1.010	-1.011	-1.011	-1.014	-1.015	-1.016	-1.018	-1.018	-1.019	-1.019	-1.020	-1.021	-1.020	-1.020	-1.020	-1.020	-1.019	-1.018	-1.016	-1.015	-1.012	-1.010	-1.008	-1.005	-1.001	-0.998	-0.992	-0.988	-0.981	-0.975	-0.969	-0.964	-0.956	-0.949	-0.940	-0.931	-0.922	-0.911	-0.902	-0.891	-0.881	-0.869	-0.856	-0.844	-0.831	-0.819	-0.805	-0.791	-0.778	-0.762	-0.748	-0.732	-0.718	-0.702	-0.686	-0.671	-0.656	-0.640	-0.625	-0.610	-0.594	-0.579	-0.564	-0.549	-0.534	-0.519	-0.505	-0.490	-0.478	-0.464	-0.451	-0.438	-0.426	-0.414	-0.402	-0.391	-0.381	-0.371	-0.362	-0.354	-0.345	-0.338	-0.330	-0.322	-0.316	-0.311	-0.306	-0.301	-0.296	-0.294	-0.290	-0.288	-0.285	-0.282	-0.282	-0.281	-0.281	-0.281	-0.281	-0.281	-0.282	-0.282	-0.285	-0.285	-0.288	-0.290	-0.292	-0.295	-0.298	-0.299	-0.302	-0.305	-0.308	-0.311	-0.314	-0.315	-0.319	-0.321	-0.322	-0.325	-0.328	-0.330	-0.331	-0.334	-0.335	-0.336	-0.338	-0.339	-0.339	-0.340	-0.340	-0.340	-0.340	-0.340	-0.340	-0.339	-0.338	-0.338	-0.336	-0.336	-0.334	-0.332	-0.330	-0.329	-0.326	-0.324	-0.322	-0.319	-0.316	-0.314	-0.310	-0.308	-0.304	-0.301	-0.298	-0.292	-0.290	-0.288	-0.284	-0.279	-0.275	-0.271	-0.268	-0.264	-0.260	-0.256	-0.251	-0.248	-0.245	-0.241	-0.236	-0.232	-0.229	-0.225	-0.221	-0.219	-0.214	-0.211	-0.206	-0.204	-0.201	-0.198	-0.195	-0.192	-0.190	-0.188	-0.184	-0.181	-0.180	-0.178	-0.176	-0.175	-0.174	-0.174	-0.172	-0.172	-0.171	-0.171	-0.172	-0.172	-0.172	-0.172	-0.175	-0.175	-0.176	-0.179	-0.180	-0.182	-0.184	-0.186	-0.190	-0.192	-0.195	-0.198	-0.201	-0.204	-0.208	-0.211	-0.214	-0.218	-0.220	-0.224	-0.228	-0.230	-0.234	-0.238	-0.239	-0.241	-0.244	-0.246	-0.249	-0.251	-0.252	-0.254	-0.254	-0.255	-0.255	-0.255	-0.255	-0.254	-0.252	-0.251	-0.248	-0.246	-0.242	-0.240	-0.235	-0.230	-0.226	-0.221	-0.215	-0.209	-0.201	-0.195	-0.188	-0.179	-0.171	-0.161	-0.152	-0.144	-0.132	-0.122	-0.112	-0.101	-0.090	-0.080	-0.068	-0.056	-0.045	-0.032	-0.020	-0.008	0.005	0.016	0.029	0.040	0.052	0.064	0.076	0.089	0.099	0.110	0.121	0.131	0.142	0.151	0.161	0.171	0.180	0.189	0.196	0.205	0.211	0.219	0.225	0.231	0.236	0.241	0.246	0.250	0.254	0.258	0.260	0.261	0.264	0.265	0.268	0.268	0.268	0.269	0.268	0.268	0.266	0.265	0.265	0.262	0.260	0.259	0.256	0.255	0.252	0.251	0.248	0.245	0.242	0.240	0.238	0.235	0.232	0.230	0.228	0.225	0.222	0.220	0.219	0.216	0.215	0.214	0.211	0.210	0.209	0.208	0.208	0.206	0.205	0.204	0.204	0.202	0.204	0.202	0.204	0.202	0.204	0.205	0.204	0.205	0.206	0.208	0.208	0.209	0.210	0.211	0.214	0.215	0.216	0.218	0.219	0.221	0.222	0.224	0.228	0.229	0.230	0.232	0.235	0.238	0.239	0.242	0.245	0.248	0.250	0.254	0.256	0.259	0.262	0.265	0.268	0.271	0.275	0.279	0.282	0.285	0.289	0.292	0.296	0.301	0.305	0.308	0.312	0.316	0.320	0.325	0.328	0.332	0.336	0.340	0.345	0.349	0.352	0.356	0.359	0.362	0.366	0.370	0.372	0.376	0.380	0.382	0.386	0.388	0.390	0.392	0.395	0.396	0.398	0.399	0.400	0.401	0.401	0.402	0.402	0.402	0.402	0.400	0.400	0.399	0.398	0.396	0.394	0.391	0.390	0.388	0.385	0.382	0.379	0.375	0.372	0.366	0.362	0.358	0.355	0.350	0.345	0.340	0.334	0.330	0.324	0.320	0.314	0.309	0.302	0.298	0.291	0.286	0.281	0.275	0.269	0.262	0.258	0.252	0.246	0.241	0.235	0.229	0.224	0.218	0.212	0.206	0.202	0.196	0.191	0.185	0.180	0.175	0.169	0.162	0.158	0.152	0.146	0.141	0.135	0.129	0.125	0.119	0.111	0.106	0.100	0.092	0.086	0.079	0.072	0.065	0.056	0.049	0.040	0.032	0.024	0.014	0.005	-0.005	-0.015	-0.025	-0.035	-0.046	-0.058	-0.070	-0.081	-0.095	-0.108	-0.121	-0.134	-0.148	-0.162	-0.176	-0.191	-0.208	-0.222	-0.238	-0.254	-0.271	-0.288	-0.302	-0.320	-0.336	-0.354	-0.370	-0.389	-0.406	-0.424	-0.441	-0.458	-0.475	-0.492	-0.510	-0.526	-0.544	-0.561	-0.578	-0.594	-0.610	-0.628	-0.644	-0.659	-0.674	-0.690	-0.704	-0.720	-0.734	-0.748	-0.760	-0.775	-0.788	-0.799	-0.811	-0.824	-0.835	-0.846	-0.858	-0.868	-0.876	-0.886	-0.895	-0.904	-0.912	-0.920	-0.928	-0.935	-0.941	-0.949	-0.955	-0.961	-0.966	-0.971	-0.976	-0.981	-0.985	-0.990	-0.992	-0.996	-1.000	-1.002	-1.005	-1.008	-1.009	-1.011	-1.014	-1.015	-1.018	-1.018	-1.019	-1.020	-1.021	-1.021	-1.021	-1.022	-1.022	-1.022	-1.024	-1.022	-1.022	-1.022	-1.022	-1.022	-1.022	-1.021	-1.020	-1.020	-1.020	-1.019	-1.018	-1.018	-1.015	-1.015	-1.014	-1.012	-1.011	-1.011	-1.010	-1.009	-1.008	-1.008	-1.005	-1.005	-1.002	-1.001	-1.000	-0.999	-0.996	-0.996	-0.994	-0.992	-0.990	-0.989	-0.988	-0.985	-0.985	-0.982	-0.981	-0.979	-0.978	-0.975	-0.972	-0.970	-0.969	-0.966	-0.964	-0.964	-0.961	-0.959	-0.956	-0.954	-0.952	-0.950	-0.949	-0.946	-0.944	-0.941	-0.940	-0.938	-0.936	-0.934	-0.931	-0.930	-0.928	-0.928	-0.925	-0.924	-0.922	-0.921	-0.920	-0.920	-0.920	-0.919	-0.919	-0.919	-0.920	-0.920	-0.920	-0.921	-0.922	-0.924	-0.925	-0.928	-0.930	-0.932	-0.935	-0.939	-0.942	-0.946	-0.950	-0.955	-0.960	-0.965	-0.971	-0.976	-0.982	-0.990	-0.998	-1.005	-1.011	-1.020	-1.029	-1.038	-1.046	-1.055	-1.065	-1.075	-1.085	-1.095	-1.105	-1.116	-1.126	-1.138	-1.149	-1.160	-1.171	-1.182	-1.194	-1.204	-1.215	-1.226	-1.236	-1.248	-1.259	-1.269	-1.279	-1.289	-1.298	-1.309	-1.318	-1.326	-1.335	-1.342	-1.351	-1.358	-1.364	-1.371	-1.376	-1.382	-1.388	-1.391	-1.395	-1.399	-1.401	-1.404	-1.406	-1.406	-1.406	-1.406	-1.406	-1.405	-1.404	-1.400	-1.398	-1.394	-1.390	-1.385	-1.380	-1.375	-1.369	-1.362	-1.355	-1.348	-1.340	-1.332	-1.324	-1.314	-1.305	-1.295	-1.286	-1.276	-1.266	-1.256	-1.246	-1.236	-1.225	-1.214	-1.204	-1.194	-1.182	-1.172	-1.164	-1.154	-1.142	-1.134	-1.124	-1.115	-1.106	-1.099	-1.090	-1.082	-1.075	-1.069	-1.062	-1.056	-1.051	-1.045	-1.041	-1.036	-1.034	-1.031	-1.029	-1.026	-1.024	-1.022	-1.024	-1.024	-1.024	-1.024	-1.025	-1.028	-1.030	-1.032	-1.036	-1.039	-1.044	-1.048	-1.052	-1.058	-1.064	-1.069	-1.075	-1.081	-1.089	-1.094	-1.102	-1.109	-1.118	-1.124	-1.132	-1.140	-1.148	-1.156	-1.164	-1.172	-1.180	-1.188	-1.195	-1.204	-1.211	-1.219	-1.226	-1.235	-1.242	-1.250	-1.256	-1.262	-1.270	-1.275	-1.282	-1.288	-1.294	-1.299	-1.304	-1.309	-1.314	-1.318	-1.321	-1.325	-1.328	-1.331	-1.334	-1.336	-1.336	-1.338	-1.339	-1.340	-1.339	-1.339	-1.338	-1.336	-1.334	-1.332	-1.329	-1.326	-1.322	-1.318	-1.314	-1.309	-1.302	-1.296	-1.290	-1.284	-1.276	-1.269	-1.260	-1.252	-1.242	-1.234	-1.224	-1.214	-1.204	-1.191	-1.181	-1.169	-1.158	-1.145	-1.132	-1.120	-1.108	-1.094	-1.080	-1.066	-1.054	-1.039	-1.026	-1.011	-0.998	-0.982	-0.968	-0.955	-0.940	-0.926	-0.911	-0.898	-0.884	-0.870	-0.856	-0.842	-0.829	-0.815	-0.802	-0.790	-0.778	-0.765	-0.752	-0.741	-0.730	-0.719	-0.706	-0.698	-0.686	-0.676	-0.668	-0.658	-0.649	-0.640	-0.632	-0.624	-0.616	-0.610	-0.602	-0.595	-0.590	-0.582	-0.578	-0.572	-0.568	-0.562	-0.559	-0.554	-0.551	-0.546	-0.544	-0.540	-0.536	-0.535	-0.531	-0.530	-0.528	-0.525	-0.525	-0.522	-0.521	-0.520	-0.519	-0.518	-0.518	-0.515	-0.514	-0.514	-0.512	-0.512	-0.511	-0.510	-0.510	-0.510	-0.507	-0.507	-0.506	-0.506	-0.505	-0.505	-0.504	-0.504	-0.502	-0.501	-0.500	-0.499	-0.499	-0.498	-0.498	-0.496	-0.495	-0.495	-0.494	-0.494	-0.492	-0.492	-0.491	-0.492	-0.491	-0.491	-0.491	-0.491	-0.491	-0.492	-0.494	-0.494	-0.495	-0.496	-0.498	-0.500	-0.501	-0.504	-0.506	-0.510	-0.512	-0.516	-0.520	-0.525	-0.529	-0.534	-0.538	-0.544	-0.549	-0.554	-0.561	-0.566	-0.572	-0.580	-0.586	-0.594	-0.600	-0.608	-0.616	-0.624	-0.631	-0.639	-0.648	-0.656	-0.664	-0.672	-0.680	-0.690	-0.698	-0.706	-0.714	-0.724	-0.731	-0.740	-0.746	-0.755	-0.762	-0.771	-0.778	-0.784	-0.791	-0.798	-0.804	-0.810	-0.815	-0.821	-0.826	-0.831	-0.836	-0.840	-0.845	-0.849	-0.851	-0.855	-0.858	-0.860	-0.861	-0.864	-0.865	-0.865	-0.865	-0.865	-0.866	-0.865	-0.864	-0.862	-0.861	-0.859	-0.856	-0.854	-0.850	-0.848	-0.844	-0.840	-0.835	-0.831	-0.826	-0.820	-0.814	-0.808	-0.802	-0.796	-0.789	-0.781	-0.774	-0.768	-0.759	-0.751	-0.744	-0.735	-0.726	-0.718	-0.708	-0.700	-0.690	-0.681	-0.671	-0.662	-0.652	-0.642	-0.632	-0.624	-0.614	-0.604	-0.594	-0.585	-0.575	-0.565	-0.555	-0.546	-0.536	-0.528	-0.519	-0.510	-0.501	-0.491	-0.482	-0.475	-0.468	-0.459	-0.451	-0.445	-0.439	-0.432	-0.426	-0.420	-0.414	-0.410	-0.405	-0.400	-0.396	-0.394	-0.389	-0.386	-0.384	-0.382	-0.380	-0.380	-0.378	-0.378	-0.378	-0.378	-0.378	-0.379	-0.380	-0.382	-0.382	-0.385	-0.388	-0.390	-0.392	-0.395	-0.400	-0.402	-0.405	-0.410	-0.412	-0.418	-0.420	-0.424	-0.428	-0.431	-0.435	-0.438	-0.441	-0.444	-0.448	-0.450	-0.452	-0.454	-0.456	-0.458	-0.459	-0.460	-0.461	-0.461	-0.461	-0.460	-0.460	-0.459	-0.456	-0.454	-0.451	-0.449	-0.445	-0.441	-0.438	-0.432	-0.428	-0.422	-0.416	-0.410	-0.402	-0.396	-0.389	-0.381	-0.374	-0.364	-0.356	-0.346	-0.339	-0.329	-0.320	-0.310	-0.300	-0.290	-0.280	-0.270	-0.260	-0.250	-0.240	-0.230	-0.219	-0.209	-0.199	-0.189	-0.179	-0.169	-0.158	-0.149	-0.139	-0.129	-0.119	-0.109	-0.101	-0.091	-0.082	-0.074	-0.065	-0.056	-0.048	-0.040	-0.031	-0.024	-0.015	-0.008	0.000	0.008	0.014	0.022	0.029	0.036	0.044	0.050	0.056	0.064	0.070	0.078	0.085	0.091	0.098	0.105	0.111	0.118	0.124	0.131	0.138	0.144	0.151	0.158	0.164	0.170	0.178	0.184	0.190	0.196	0.204	0.211	0.218	0.224	0.231	0.238	0.245	0.252	0.259	0.266	0.274	0.280	0.288	0.294	0.301	0.308	0.315	0.321	0.328	0.335	0.341	0.349	0.355	0.361	0.368	0.374	0.380	0.386	0.391	0.398	0.402	0.409	0.414	0.418	0.422	0.426	0.431	0.435	0.438	0.441	0.445	0.446	0.449	0.450	0.451	0.454	0.454	0.454	0.454	0.454	0.452	0.451	0.449	0.446	0.444	0.440	0.436	0.431	0.426	0.422	0.416	0.410	0.404	0.396	0.389	0.380	0.370	0.361	0.351	0.342	0.332	0.321	0.309	0.298	0.286	0.274	0.261	0.249	0.235	0.222	0.209	0.194	0.181	0.166	0.152	0.138	0.124	0.109	0.094	0.080	0.066	0.051	0.038	0.022	0.009	-0.005	-0.020	-0.032	-0.046	-0.059	-0.071	-0.084	-0.096	-0.109	-0.119	-0.130	-0.141	-0.150	-0.161	-0.171	-0.179	-0.188	-0.196	-0.202	-0.211	-0.218	-0.224	-0.230	-0.235	-0.241	-0.245	-0.249	-0.252	-0.256	-0.259	-0.262	-0.264	-0.266	-0.268	-0.269	-0.270	-0.271	-0.270	-0.271	-0.271	-0.271	-0.271	-0.271	-0.270	-0.270	-0.269	-0.268	-0.266	-0.266	-0.265	-0.264	-0.262	-0.262	-0.261	-0.261	-0.261	-0.260	-0.260	-0.260	-0.260	-0.260	-0.260	-0.262	-0.262	-0.264	-0.265	-0.268	-0.269	-0.270	-0.271	-0.274	-0.276	-0.278	-0.281	-0.285	-0.288	-0.290	-0.294	-0.298	-0.300	-0.304	-0.306	-0.311	-0.314	-0.316	-0.320	-0.324	-0.328	-0.329	-0.331	-0.336	-0.339	-0.340	-0.342	-0.345	-0.346	-0.348	-0.349	-0.349	-0.350	-0.350	-0.350	-0.350	-0.350	-0.348	-0.346	-0.345	-0.342	-0.340	-0.336	-0.334	-0.330	-0.326	-0.321	-0.316	-0.310	-0.305	-0.299	-0.291	-0.285	-0.278	-0.270	-0.262	-0.252	-0.244	-0.235	-0.225	-0.215	-0.205	-0.194	-0.184	-0.172	-0.161	-0.149	-0.138	-0.125	-0.112	-0.100	-0.086	-0.074	-0.060	-0.048	-0.032	-0.020	-0.005	0.009	0.024	0.038	0.051	0.066	0.080	0.095	0.109	0.124	0.138	0.152	0.166	0.180	0.194	0.209	0.222	0.235	0.249	0.261	0.274	0.288	0.299	0.312	0.322	0.335	0.346	0.358	0.369	0.378	0.388	0.398	0.408	0.415	0.422	0.430	0.438	0.445	0.451	0.458	0.464	0.469	0.474	0.479	0.484	0.488	0.490	0.494	0.496	0.499	0.500	0.502	0.504	0.505	0.505	0.506	0.506	0.506	0.506	0.507	0.506	0.506	0.505	0.505	0.504	0.504	0.502	0.502	0.501	0.501	0.501	0.500	0.501	0.500	0.500	0.500	0.502	0.502	0.504	0.505	0.506	0.509	0.510	0.512	0.515	0.518	0.520	0.525	0.528	0.531	0.535	0.540	0.545	0.549	0.555	0.560	0.565	0.570	0.576	0.581	0.588	0.592	0.599	0.605	0.610	0.615	0.621	0.626	0.631	0.638	0.642	0.648	0.651	0.656	0.660	0.665	0.669	0.671	0.675	0.678	0.680	0.682	0.684	0.685	0.686	0.686	0.688	0.688	0.685	0.685	0.684	0.682	0.680	0.678	0.674	0.672	0.669	0.664	0.660	0.655	0.651	0.645	0.640	0.634	0.629	0.622	0.615	0.609	0.601	0.595	0.588	0.580	0.572	0.565	0.558	0.549	0.541	0.534	0.524	0.516	0.509	0.500	0.491	0.484	0.475	0.466	0.458	0.449	0.439	0.431	0.422	0.415	0.408	0.399	0.390	0.382	0.375	0.368	0.360	0.352	0.345	0.339	0.331	0.325	0.318	0.311	0.305	0.299	0.292	0.286	0.281	0.276	0.270	0.265	0.261	0.256	0.252	0.248	0.244	0.240	0.236	0.234	0.230	0.228	0.225	0.222	0.220	0.218	0.215	0.214	0.211	0.210	0.210	0.208	0.206	0.205	0.204	0.202	0.201	0.200	0.198	0.198	0.196	0.194	0.194	0.191	0.190	0.189	0.186	0.185	0.182	0.180	0.176	0.174	0.171	0.168	0.165	0.161	0.158	0.154	0.150	0.145	0.140	0.134	0.129	0.122	0.116	0.110	0.104	0.096	0.091	0.084	0.076	0.069	0.060	0.052	0.044	0.035	0.026	0.018	0.010	0.001	-0.008	-0.018	-0.026	-0.035	-0.044	-0.052	-0.061	-0.070	-0.080	-0.088	-0.096	-0.105	-0.112	-0.121	-0.129	-0.136	-0.144	-0.151	-0.158	-0.164	-0.170	-0.176	-0.181	-0.189	-0.194	-0.199	-0.202	-0.208	-0.210	-0.214	-0.218	-0.220	-0.224	-0.225	-0.228	-0.230	-0.230	-0.232	-0.232	-0.234	-0.234	-0.234	-0.234	-0.234	-0.232	-0.232	-0.231	-0.231	-0.230	-0.229	-0.228	-0.226	-0.225	-0.224	-0.222	-0.220	-0.219	-0.216	-0.216	-0.214	-0.212	-0.211	-0.210	-0.209	-0.208	-0.206	-0.206	-0.205	-0.205	-0.204	-0.204	-0.204	-0.202	-0.204	-0.202	-0.204	-0.204	-0.205	-0.205	-0.206	-0.206	-0.208	-0.208	-0.209	-0.210	-0.211	-0.214	-0.214	-0.215	-0.216	-0.219	-0.219	-0.220	-0.221	-0.221	-0.224	-0.225	-0.225	-0.225	-0.226	-0.226	-0.228	-0.226	-0.226	-0.226	-0.224	-0.224	-0.222	-0.220	-0.218	-0.215	-0.214	-0.211	-0.208	-0.205	-0.200	-0.196	-0.191	-0.186	-0.180	-0.175	-0.170	-0.162	-0.155	-0.148	-0.140	-0.132	-0.124	-0.114	-0.105	-0.096	-0.085	-0.075	-0.064	-0.054	-0.042	-0.031	-0.020	-0.008	0.005	0.016	0.030	0.041	0.055	0.068	0.080	0.094	0.106	0.119	0.131	0.144	0.158	0.170	0.182	0.195	0.206	0.219	0.231	0.241	0.252	0.264	0.274	0.284	0.292	0.301	0.311	0.319	0.325	0.332	0.339	0.344	0.350	0.354	0.359	0.361	0.364	0.366	0.368	0.368	0.368	0.368	0.365	0.364	0.361	0.358	0.352	0.349	0.342	0.336	0.329	0.321	0.312	0.304	0.295	0.285	0.275	0.265	0.252	0.240	0.229	0.215	0.202	0.189	0.174	0.160	0.145	0.131	0.116	0.100	0.085	0.069	0.052	0.038	0.022	0.006	-0.009	-0.025	-0.041	-0.056	-0.072	-0.088	-0.102	-0.116	-0.131	-0.146	-0.161	-0.174	-0.189	-0.201	-0.214	-0.226	-0.238	-0.250	-0.260	-0.271	-0.281	-0.291	-0.299	-0.309	-0.316	-0.324	-0.330	-0.338	-0.344	-0.349	-0.354	-0.358	-0.362	-0.366	-0.369	-0.371	-0.374	-0.376	-0.376	-0.378	-0.378	-0.378	-0.378	-0.376	-0.375	-0.374	-0.371	-0.370	-0.368	-0.364	-0.361	-0.359	-0.355	-0.351	-0.349	-0.344	-0.341	-0.338	-0.334	-0.330	-0.326	-0.322	-0.319	-0.315	-0.312	-0.309	-0.305	-0.302	-0.299	-0.298	-0.295	-0.291	-0.290	-0.289	-0.286	-0.286	-0.285	-0.286	-0.285	-0.285	-0.286	-0.286	-0.289	-0.290	-0.292	-0.295	-0.298	-0.300	-0.305	-0.309	-0.312	-0.316	-0.322	-0.328	-0.332	-0.339	-0.345	-0.350	-0.358	-0.364	-0.371	-0.379	-0.385	-0.391	-0.400	-0.406	-0.414	-0.421	-0.428	-0.435	-0.442	-0.449	-0.455	-0.462	-0.469	-0.472	-0.479	-0.485	-0.489	-0.492	-0.496	-0.500	-0.504	-0.506	-0.507	-0.510	-0.510	-0.510	-0.510	-0.509	-0.506	-0.505	-0.501	-0.498	-0.494	-0.490	-0.484	-0.478	-0.471	-0.464	-0.456	-0.448	-0.439	-0.429	-0.420	-0.409	-0.398	-0.386	-0.375	-0.364	-0.351	-0.339	-0.325	-0.314	-0.300	-0.286	-0.274	-0.260	-0.246	-0.234	-0.220	-0.208	-0.194	-0.181	-0.169	-0.156	-0.145	-0.132	-0.121	-0.110	-0.099	-0.088	-0.078	-0.068	-0.059	-0.050	-0.040	-0.034	-0.025	-0.018	-0.011	-0.005	0.001	0.006	0.012	0.016	0.021	0.025	0.028	0.031	0.034	0.038	0.039	0.041	0.044	0.044	0.045	0.048	0.048	0.049	0.050	0.050	0.050	0.051	0.051	0.050	0.051	0.051	0.052	0.051	0.052	0.051	0.052	0.052	0.051	0.052	0.052	0.054	0.052	0.054	0.054	0.055	0.055	0.056	0.056	0.056	0.058	0.059	0.060	0.060	0.061	0.062	0.062	0.064	0.065	0.066	0.068	0.068	0.070	0.070	0.071	0.072	0.074	0.075	0.076	0.078	0.079	0.081	0.082	0.084	0.085	0.086	0.089	0.091	0.094	0.095	0.098	0.100	0.102	0.105	0.108	0.110	0.112	0.116	0.119	0.122	0.125	0.129	0.132	0.136	0.140	0.142	0.148	0.151	0.155	0.159	0.162	0.168	0.170	0.174	0.179	0.182	0.185	0.189	0.192	0.195	0.199	0.201	0.204	0.206	0.210	0.212	0.214	0.215	0.216	0.219	0.220	0.220	0.221	0.221	0.221	0.220	0.220	0.219	0.219	0.216	0.215	0.214	0.211	0.209	0.206	0.204	0.200	0.198	0.194	0.190	0.186	0.181	0.176	0.172	0.168	0.164	0.159	0.154	0.149	0.145	0.140	0.135	0.130	0.125	0.121	0.116	0.111	0.106	0.101	0.098	0.092	0.089	0.085	0.080	0.076	0.072	0.069	0.064	0.060	0.056	0.052	0.049	0.046	0.042	0.039	0.035	0.032	0.029	0.025	0.021	0.018	0.015	0.011	0.008	0.004	0.000	-0.002	-0.008	-0.012	-0.016	-0.020	-0.025	-0.029	-0.035	-0.039	-0.045	-0.050	-0.055	-0.060	-0.066	-0.072	-0.080	-0.086	-0.091	-0.099	-0.105	-0.112	-0.120	-0.128	-0.134	-0.141	-0.150	-0.156	-0.165	-0.174	-0.180	-0.188	-0.196	-0.205	-0.212	-0.219	-0.228	-0.235	-0.242	-0.250	-0.256	-0.264	-0.270	-0.278	-0.284	-0.290	-0.296	-0.301	-0.308	-0.312	-0.316	-0.321	-0.325	-0.329	-0.332	-0.336	-0.339	-0.342	-0.344	-0.345	-0.348	-0.349	-0.349	-0.349	-0.349	-0.348	-0.346	-0.345	-0.344	-0.340	-0.339	-0.335	-0.331	-0.329	-0.324	-0.319	-0.314	-0.309	-0.302	-0.298	-0.291	-0.284	-0.278	-0.270	-0.262	-0.255	-0.246	-0.239	-0.230	-0.221	-0.212	-0.204	-0.195	-0.184	-0.175	-0.165	-0.155	-0.145	-0.135	-0.126	-0.115	-0.106	-0.095	-0.085	-0.075	-0.065	-0.055	-0.045	-0.035	-0.026	-0.016	-0.008	0.002	0.011	0.020	0.029	0.039	0.048	0.055	0.062	0.070	0.078	0.085	0.092	0.099	0.105	0.112	0.118	0.124	0.130	0.135	0.141	0.146	0.150	0.155	0.160	0.164	0.168	0.172	0.176	0.180	0.184	0.189	0.192	0.196	0.200	0.204	0.208	0.211	0.215	0.221	0.225	0.230	0.234	0.240	0.245	0.251	0.258	0.265	0.271	0.278	0.285	0.292	0.301	0.310	0.319	0.329	0.339	0.350	0.361	0.372	0.385	0.399	0.411	0.425	0.439	0.454	0.470	0.485	0.501	0.519	0.536	0.555	0.572	0.590	0.610	0.630	0.650	0.669	0.689	0.711	0.731	0.752	0.774	0.794	0.815	0.836	0.859	0.880	0.901	0.921	0.942	0.964	0.985	1.004	1.024	1.044	1.064	1.081	1.100	1.118	1.135	1.151	1.168	1.181	1.198	1.211	1.224	1.236	1.249	1.259	1.270	1.280	1.288	1.295	1.302	1.309	1.314	1.319	1.322	1.326	1.329	1.330	1.331	1.331	1.331	1.330	1.328	1.325	1.322	1.318	1.314	1.309	1.304	1.296	1.291	1.284	1.276	1.269	1.261	1.254	1.246	1.238	1.229	1.220	1.211	1.202	1.194	1.185	1.176	1.166	1.159	1.151	1.142	1.132	1.125	1.118	1.109	1.102	1.095	1.089	1.081	1.075	1.070	1.064	1.058	1.052	1.049	1.044	1.040	1.036	1.032	1.030	1.026	1.025	1.022	1.021	1.019	1.018	1.016	1.016	1.015	1.014	1.014	1.014	1.014	1.015	1.014	1.015	1.015	1.016	1.016	1.018	1.019	1.019	1.020	1.020	1.021	1.021	1.022	1.021	1.022	1.022	1.024	1.024	1.024	1.024	1.022	1.024	1.022	1.022	1.021	1.020	1.019	1.018	1.016	1.015	1.012	1.011	1.009	1.006	1.004	1.000	0.998	0.995	0.991	0.988	0.984	0.980	0.976	0.971	0.965	0.960	0.956	0.950	0.944	0.938	0.932	0.925	0.919	0.912	0.904	0.898	0.889	0.881	0.872	0.865	0.856	0.848	0.838	0.828	0.818	0.809	0.799	0.786	0.776	0.766	0.755	0.744	0.732	0.720	0.710	0.698	0.685	0.674	0.662	0.651	0.639	0.628	0.615	0.604	0.592	0.580	0.569	0.559	0.548	0.536	0.528	0.518	0.507	0.499	0.490	0.481	0.472	0.466	0.460	0.451	0.446	0.441	0.435	0.431	0.428	0.425	0.421	0.420	0.418	0.418	0.416	0.418	0.418	0.419	0.421	0.424	0.426	0.430	0.434	0.439	0.444	0.450	0.455	0.462	0.468	0.475	0.484	0.491	0.499	0.507	0.516	0.525	0.535	0.544	0.552	0.562	0.571	0.581	0.591	0.600	0.610	0.619	0.630	0.639	0.648	0.659	0.668	0.676	0.685	0.694	0.702	0.710	0.719	0.726	0.735	0.742	0.750	0.758	0.765	0.772	0.780	0.788	0.795	0.801	0.808	0.815	0.821	0.829	0.835	0.840	0.848	0.854	0.860	0.868	0.874	0.880	0.888	0.894	0.901	0.908	0.915	0.922	0.929	0.938	0.945	0.954	0.961	0.969	0.979	0.988	0.996	1.006	1.015	1.025	1.035	1.046	1.056	1.068	1.078	1.090	1.102	1.114	1.126	1.139	1.151	1.165	1.179	1.192	1.208	1.221	1.235	1.251	1.265	1.281	1.298	1.312	1.329	1.345	1.362	1.379	1.396	1.412	1.430	1.446	1.464	1.481	1.499	1.516	1.534	1.550	1.569	1.585	1.601	1.620	1.636	1.652	1.669	1.685	1.701	1.716	1.732	1.748	1.760	1.775	1.789	1.801	1.815	1.826	1.839	1.849	1.860	1.869	1.879	1.888	1.895	1.902	1.909	1.915	1.920	1.925	1.928	1.931	1.935	1.936	1.938	1.938	1.936	1.936	1.935	1.932	1.930	1.926	1.922	1.918	1.912	1.908	1.902	1.896	1.890	1.882	1.875	1.868	1.860	1.851	1.842	1.836	1.828	1.819	1.810	1.801	1.794	1.785	1.778	1.769	1.762	1.755	1.748	1.741	1.734	1.728	1.722	1.716	1.711	1.706	1.702	1.699	1.696	1.694	1.691	1.689	1.688	1.688	1.688	1.688	1.688	1.690	1.690	1.692	1.695	1.699	1.702	1.706	1.710	1.715	1.719	1.725	1.730	1.735	1.741	1.748	1.754	1.759	1.765	1.771	1.776	1.784	1.790	1.795	1.801	1.806	1.811	1.818	1.821	1.826	1.830	1.834	1.836	1.840	1.844	1.845	1.848	1.849	1.850	1.851	1.851	1.850	1.849	1.848	1.845	1.844	1.840	1.836	1.832	1.829	1.822	1.818	1.811	1.805	1.798	1.791	1.784	1.775	1.766	1.759	1.749	1.739	1.730	1.720	1.709	1.699	1.686	1.675	1.664	1.652	1.640	1.628	1.615	1.602	1.590	1.578	1.565	1.551	1.539	1.524	1.511	1.499	1.484	1.471	1.458	1.445	1.430	1.416	1.402	1.389	1.375	1.361	1.349	1.335	1.320	1.306	1.294	1.279	1.266	1.251	1.238	1.225	1.211	1.198	1.184	1.170	1.156	1.142	1.129	1.116	1.101	1.089	1.075	1.061	1.049	1.036	1.022	1.010	0.996	0.984	0.970	0.959	0.945	0.934	0.920	0.909	0.898	0.885	0.874	0.861	0.850	0.839	0.828	0.816	0.805	0.795	0.785	0.774	0.764	0.754	0.745	0.735	0.725	0.718	0.708	0.698	0.690	0.680	0.672	0.664	0.655	0.648	0.640	0.631	0.624	0.616	0.609	0.602	0.595	0.589	0.582	0.575	0.569	0.562	0.556	0.550	0.545	0.539	0.532	0.528	0.524	0.519	0.514	0.509	0.505	0.501	0.496	0.494	0.489	0.486	0.482	0.480	0.479	0.476	0.474	0.472	0.471	0.471	0.470	0.470	0.470	0.471	0.471	0.472	0.474	0.476	0.478	0.480	0.484	0.486	0.490	0.494	0.498	0.502	0.507	0.512	0.518	0.525	0.530	0.536	0.542	0.550	0.558	0.565	0.572	0.580	0.588	0.596	0.604	0.612	0.621	0.631	0.639	0.648	0.658	0.666	0.675	0.684	0.692	0.702	0.711	0.720	0.729	0.738	0.748	0.755	0.764	0.771	0.780	0.788	0.795	0.802	0.811	0.818	0.825	0.831	0.838	0.844	0.850	0.856	0.861	0.865	0.870	0.875	0.879	0.882	0.886	0.889	0.892	0.895	0.898	0.899	0.901	0.901	0.902	0.902	0.904	0.904	0.904	0.902	0.904	0.902	0.900	0.900	0.898	0.898	0.896	0.894	0.891	0.889	0.886	0.885	0.882	0.880	0.878	0.875	0.874	0.871	0.869	0.868	0.865	0.862	0.861	0.860	0.859	0.858	0.858	0.856	0.856	0.856	0.858	0.858	0.859	0.859	0.860	0.862	0.865	0.866	0.870	0.871	0.876	0.879	0.884	0.888	0.891	0.896	0.901	0.906	0.912	0.918	0.924	0.929	0.935	0.941	0.948	0.955	0.960	0.966	0.972	0.979	0.986	0.992	0.999	1.005	1.011	1.016	1.022	1.028	1.032	1.038	1.041	1.046	1.050	1.054	1.058	1.060	1.064	1.066	1.069	1.070	1.071	1.072	1.074	1.074	1.074	1.072	1.071	1.070	1.069	1.066	1.065	1.061	1.059	1.055	1.050	1.048	1.042	1.038	1.032	1.028	1.022	1.015	1.010	1.002	0.996	0.990	0.982	0.976	0.969	0.962	0.954	0.946	0.939	0.929	0.921	0.914	0.905	0.896	0.888	0.879	0.870	0.862	0.852	0.844	0.835	0.826	0.816	0.808	0.798	0.789	0.780	0.770	0.761	0.751	0.741	0.732	0.722	0.712	0.702	0.694	0.684	0.674	0.664	0.655	0.644	0.634	0.624	0.615	0.605	0.595	0.584	0.574	0.564	0.555	0.544	0.535	0.525	0.515	0.505	0.495	0.486	0.476	0.466	0.458	0.449	0.440	0.431	0.421	0.414	0.405	0.398	0.390	0.382	0.375	0.368	0.361	0.355	0.349	0.342	0.339	0.332	0.329	0.324	0.320	0.318	0.314	0.311	0.310	0.308	0.306	0.305	0.305	0.304	0.305	0.306	0.306	0.308	0.309	0.311	0.315	0.318	0.320	0.324	0.328	0.332	0.336	0.340	0.346	0.351	0.356	0.361	0.369	0.374	0.380	0.386	0.392	0.399	0.405	0.411	0.420	0.426	0.434	0.441	0.448	0.455	0.462	0.470	0.476	0.482	0.491	0.499	0.506	0.512	0.520	0.528	0.534	0.542	0.550	0.556	0.565	0.571	0.580	0.588	0.594	0.602	0.610	0.618	0.625	0.632	0.640	0.648	0.654	0.661	0.669	0.678	0.684	0.691	0.699	0.705	0.712	0.720	100.000	5.000	2.000	1.000	3.000	0.000	0.000	0.000	0.000	0.000	0.000	0.000	0.000	0.000	0.000	0.000	0.000	0.000	0.662	0.661	0.660	0.659	0.656	0.655	0.652	0.651	0.649	0.648	0.644	0.641	0.639	0.635	0.631	0.628	0.624	0.619	0.615	0.610	0.605	0.599	0.592	0.588	0.581	0.574	0.566	0.559	0.551	0.542	0.534	0.525	0.515	0.506	0.495	0.484	0.472	0.461	0.450	0.438	0.425	0.411	0.399	0.385	0.370	0.356	0.342	0.329	0.312	0.299	0.284	0.268	0.254	0.239	0.222	0.208	0.192	0.179	0.164	0.150	0.135	0.121	0.108	0.095	0.082	0.070	0.059	0.048	0.038	0.028	0.018	0.009	0.001	-0.006	-0.014	-0.019	-0.025	-0.029	-0.031	-0.035	-0.036	-0.038	-0.039	-0.038	-0.038	-0.036	-0.032	-0.030	-0.026	-0.021	-0.015	-0.010	-0.004	0.002	0.010	0.019	0.028	0.035	0.045	0.054	0.064	0.074	0.082	0.094	0.104	0.115	0.125	0.135	0.145	0.155	0.165	0.175	0.185	0.195	0.204	0.212	0.221	0.230	0.239	0.245	0.254	0.260	0.266	0.272	0.279	0.284	0.289	0.292	0.298	0.301	0.305	0.309	0.311	0.314	0.316	0.318	0.320	0.321	0.324	0.325	0.328	0.328	0.329	0.329	0.330	0.330	0.332	0.332	0.332	0.335	0.336	0.338	0.339	0.340	0.342	0.345	0.348	0.350	0.354	0.356	0.361	0.365	0.370	0.375	0.381	0.386	0.394	0.401	0.408	0.416	0.424	0.432	0.442	0.451	0.462	0.472	0.485	0.496	0.509	0.520	0.534	0.546	0.561	0.575	0.589	0.605	0.620	0.635	0.650	0.666	0.682	0.699	0.716	0.732	0.749	0.765	0.782	0.800	0.816	0.832	0.849	0.866	0.882	0.899	0.914	0.930	0.945	0.960	0.975	0.990	1.004	1.019	1.031	1.044	1.056	1.068	1.080	1.091	1.101	1.110	1.120	1.128	1.136	1.142	1.149	1.155	1.161	1.166	1.170	1.174	1.178	1.180	1.181	1.182	1.184	1.184	1.184	1.182	1.182	1.181	1.178	1.176	1.174	1.170	1.168	1.164	1.160	1.155	1.151	1.146	1.142	1.138	1.132	1.128	1.122	1.119	1.114	1.109	1.104	1.100	1.095	1.091	1.088	1.085	1.081	1.078	1.075	1.072	1.070	1.068	1.066	1.065	1.064	1.064	1.064	1.064	1.065	1.065	1.066	1.068	1.070	1.072	1.075	1.078	1.080	1.084	1.088	1.091	1.095	1.100	1.105	1.109	1.114	1.119	1.124	1.129	1.135	1.140	1.145	1.151	1.155	1.161	1.166	1.171	1.176	1.180	1.185	1.189	1.194	1.199	1.201	1.205	1.208	1.210	1.212	1.215	1.216	1.219	1.220	1.220	1.221	1.222	1.221	1.220	1.219	1.218	1.216	1.214	1.211	1.210	1.205	1.202	1.199	1.195	1.191	1.186	1.181	1.176	1.170	1.165	1.159	1.152	1.146	1.140	1.134	1.126	1.120	1.112	1.106	1.099	1.091	1.084	1.076	1.069	1.061	1.054	1.046	1.039	1.030	1.022	1.015	1.008	1.001	0.992	0.985	0.978	0.970	0.962	0.955	0.949	0.940	0.932	0.926	0.919	0.911	0.904	0.896	0.889	0.881	0.874	0.866	0.860	0.852	0.845	0.838	0.829	0.822	0.814	0.806	0.799	0.790	0.782	0.775	0.766	0.759	0.750	0.741	0.732	0.724	0.715	0.706	0.696	0.689	0.679	0.670	0.660	0.650	0.642	0.631	0.621	0.612	0.602	0.594	0.582	0.572	0.562	0.552	0.542	0.532	0.521	0.511	0.501	0.491	0.481	0.470	0.461	0.450	0.440	0.430	0.420	0.409	0.398	0.388	0.378	0.366	0.358	0.346	0.336	0.326	0.315	0.305	0.295	0.286	0.276	0.265	0.256	0.246	0.238	0.228	0.218	0.209	0.199	0.190	0.182	0.174	0.164	0.158	0.149	0.140	0.132	0.125	0.119	0.111	0.105	0.098	0.091	0.086	0.080	0.075	0.071	0.066	0.062	0.059	0.055	0.052	0.049	0.048	0.045	0.044	0.042	0.041	0.041	0.040	0.041	0.041	0.042	0.044	0.045	0.046	0.049	0.051	0.054	0.056	0.060	0.062	0.065	0.070	0.074	0.078	0.081	0.086	0.091	0.095	0.100	0.104	0.109	0.114	0.119	0.121	0.126	0.131	0.136	0.140	0.145	0.149	0.152	0.156	0.160	0.162	0.166	0.170	0.172	0.175	0.179	0.180	0.182	0.185	0.186	0.188	0.189	0.190	0.191	0.191	0.191	0.191	0.191	0.191	0.190	0.190	0.189	0.188	0.185	0.184	0.181	0.180	0.178	0.176	0.174	0.171	0.168	0.165	0.162	0.159	0.156	0.154	0.150	0.148	0.145	0.142	0.139	0.136	0.132	0.130	0.128	0.125	0.122	0.121	0.120	0.118	0.116	0.115	0.114	0.114	0.112	0.114	0.112	0.114	0.114	0.116	0.118	0.120	0.122	0.125	0.129	0.132	0.136	0.141	0.146	0.151	0.158	0.164	0.170	0.178	0.184	0.191	0.200	0.209	0.216	0.226	0.235	0.245	0.254	0.264	0.274	0.284	0.295	0.305	0.316	0.326	0.336	0.348	0.358	0.369	0.379	0.389	0.399	0.408	0.418	0.426	0.436	0.445	0.452	0.461	0.468	0.475	0.481	0.488	0.494	0.499	0.505	0.509	0.512	0.515	0.519	0.521	0.524	0.524	0.525	0.524	0.524	0.524	0.521	0.520	0.518	0.515	0.511	0.507	0.502	0.499	0.494	0.488	0.482	0.476	0.470	0.462	0.456	0.449	0.441	0.434	0.425	0.418	0.410	0.401	0.392	0.384	0.376	0.368	0.359	0.349	0.340	0.331	0.322	0.315	0.306	0.298	0.290	0.281	0.272	0.265	0.258	0.250	0.244	0.236	0.229	0.221	0.215	0.209	0.205	0.199	0.192	0.188	0.182	0.178	0.175	0.171	0.166	0.164	0.160	0.158	0.155	0.152	0.150	0.149	0.148	0.146	0.146	0.145	0.144	0.144	0.144	0.145	0.145	0.146	0.148	0.149	0.150	0.152	0.155	0.158	0.159	0.162	0.165	0.168	0.171	0.175	0.179	0.181	0.186	0.190	0.194	0.199	0.202	0.209	0.212	0.218	0.221	0.228	0.232	0.238	0.242	0.248	0.252	0.259	0.264	0.269	0.274	0.279	0.285	0.290	0.295	0.300	0.305	0.310	0.314	0.320	0.324	0.329	0.332	0.336	0.341	0.345	0.349	0.352	0.355	0.359	0.361	0.364	0.366	0.368	0.371	0.372	0.374	0.375	0.375	0.378	0.378	0.378	0.379	0.379	0.379	0.380	0.379	0.378	0.379	0.378	0.376	0.375	0.375	0.374	0.372	0.372	0.371	0.370	0.369	0.368	0.366	0.366	0.365	0.365	0.364	0.362	0.362	0.361	0.360	0.360	0.359	0.360	0.359	0.359	0.359	0.359	0.360	0.359	0.360	0.360	0.361	0.362	0.362	0.362	0.364	0.364	0.365	0.366	0.366	0.368	0.368	0.368	0.369	0.370	0.369	0.370	0.369	0.368	0.369	0.368	0.366	0.365	0.364	0.361	0.360	0.356	0.355	0.351	0.348	0.344	0.339	0.334	0.329	0.322	0.318	0.310	0.304	0.296	0.288	0.280	0.270	0.261	0.251	0.240	0.230	0.219	0.208	0.195	0.182	0.170	0.156	0.144	0.130	0.115	0.101	0.088	0.072	0.059	0.042	0.029	0.014	-0.002	-0.016	-0.031	-0.046	-0.060	-0.074	-0.089	-0.102	-0.115	-0.128	-0.140	-0.151	-0.162	-0.174	-0.184	-0.194	-0.201	-0.210	-0.218	-0.224	-0.230	-0.235	-0.238	-0.242	-0.244	-0.245	-0.245	-0.245	-0.244	-0.241	-0.238	-0.234	-0.229	-0.222	-0.216	-0.209	-0.200	-0.191	-0.180	-0.170	-0.159	-0.146	-0.132	-0.119	-0.106	-0.091	-0.075	-0.060	-0.045	-0.028	-0.012	0.005	0.022	0.039	0.056	0.072	0.090	0.106	0.124	0.140	0.156	0.172	0.189	0.204	0.219	0.235	0.249	0.262	0.276	0.290	0.302	0.314	0.326	0.336	0.346	0.355	0.364	0.372	0.380	0.388	0.394	0.400	0.405	0.410	0.414	0.418	0.420	0.422	0.425	0.426	0.428	0.429	0.429	0.429	0.429	0.428	0.426	0.426	0.424	0.422	0.421	0.419	0.416	0.414	0.412	0.410	0.406	0.404	0.401	0.400	0.398	0.395	0.392	0.391	0.389	0.386	0.384	0.382	0.381	0.381	0.380	0.378	0.378	0.378	0.378	0.378	0.376	0.378	0.379	0.379	0.380	0.381	0.381	0.384	0.386	0.388	0.390	0.391	0.395	0.396	0.399	0.402	0.405	0.408	0.410	0.415	0.418	0.420	0.424	0.428	0.430	0.434	0.438	0.440	0.444	0.446	0.450	0.452	0.455	0.458	0.460	0.461	0.464	0.466	0.469	0.469	0.470	0.470	0.472	0.472	0.471	0.471	0.471	0.470	0.469	0.466	0.464	0.461	0.459	0.455	0.450	0.446	0.441	0.436	0.431	0.426	0.419	0.412	0.405	0.398	0.389	0.381	0.372	0.364	0.354	0.344	0.334	0.322	0.312	0.301	0.290	0.281	0.269	0.258	0.245	0.232	0.221	0.209	0.198	0.185	0.175	0.162	0.151	0.140	0.129	0.119	0.108	0.099	0.088	0.079	0.069	0.061	0.052	0.045	0.039	0.031	0.025	0.021	0.015	0.012	0.009	0.006	0.004	0.001	0.001	0.000	0.000	0.001	0.002	0.005	0.008	0.010	0.015	0.019	0.024	0.029	0.034	0.041	0.048	0.055	0.061	0.069	0.076	0.082	0.091	0.099	0.108	0.115	0.122	0.130	0.138	0.145	0.151	0.159	0.166	0.171	0.178	0.182	0.188	0.192	0.196	0.199	0.201	0.204	0.206	0.208	0.208	0.206	0.206	0.205	0.202	0.199	0.196	0.191	0.186	0.181	0.175	0.169	0.161	0.154	0.145	0.136	0.128	0.118	0.106	0.096	0.086	0.074	0.062	0.050	0.039	0.026	0.014	0.001	-0.011	-0.022	-0.036	-0.049	-0.061	-0.074	-0.086	-0.099	-0.109	-0.121	-0.132	-0.142	-0.154	-0.165	-0.172	-0.182	-0.191	-0.200	-0.208	-0.215	-0.221	-0.229	-0.234	-0.238	-0.242	-0.246	-0.250	-0.251	-0.254	-0.254	-0.254	-0.255	-0.254	-0.252	-0.250	-0.248	-0.245	-0.241	-0.236	-0.232	-0.226	-0.220	-0.215	-0.208	-0.200	-0.192	-0.185	-0.176	-0.166	-0.159	-0.149	-0.139	-0.129	-0.118	-0.109	-0.099	-0.088	-0.076	-0.066	-0.056	-0.046	-0.035	-0.024	-0.015	-0.005	0.005	0.015	0.024	0.032	0.040	0.049	0.056	0.064	0.071	0.079	0.084	0.091	0.096	0.100	0.105	0.108	0.111	0.112	0.115	0.116	0.118	0.116	0.115	0.114	0.112	0.111	0.108	0.105	0.101	0.098	0.091	0.088	0.081	0.075	0.069	0.061	0.052	0.046	0.038	0.029	0.020	0.011	0.001	-0.008	-0.018	-0.026	-0.038	-0.048	-0.058	-0.068	-0.078	-0.088	-0.096	-0.108	-0.116	-0.126	-0.135	-0.145	-0.154	-0.162	-0.170	-0.179	-0.186	-0.192	-0.199	-0.205	-0.211	-0.216	-0.222	-0.228	-0.232	-0.236	-0.240	-0.242	-0.245	-0.248	-0.250	-0.250	-0.252	-0.252	-0.252	-0.254	-0.252	-0.252	-0.251	-0.250	-0.248	-0.246	-0.245	-0.242	-0.240	-0.238	-0.235	-0.232	-0.230	-0.228	-0.224	-0.221	-0.219	-0.216	-0.214	-0.211	-0.209	-0.208	-0.206	-0.204	-0.204	-0.201	-0.201	-0.200	-0.200	-0.201	-0.200	-0.201	-0.202	-0.202	-0.205	-0.206	-0.209	-0.211	-0.214	-0.218	-0.220	-0.225	-0.229	-0.232	-0.238	-0.241	-0.246	-0.251	-0.258	-0.262	-0.269	-0.275	-0.280	-0.286	-0.292	-0.299	-0.305	-0.311	-0.318	-0.324	-0.331	-0.338	-0.344	-0.348	-0.355	-0.361	-0.368	-0.374	-0.380	-0.385	-0.391	-0.395	-0.401	-0.406	-0.411	-0.416	-0.421	-0.425	-0.430	-0.434	-0.438	-0.441	-0.444	-0.448	-0.450	-0.454	-0.456	-0.459	-0.461	-0.464	-0.464	-0.466	-0.469	-0.469	-0.470	-0.471	-0.471	-0.471	-0.471	-0.471	-0.470	-0.469	-0.469	-0.466	-0.465	-0.464	-0.461	-0.459	-0.456	-0.452	-0.449	-0.445	-0.441	-0.438	-0.432	-0.428	-0.422	-0.418	-0.412	-0.406	-0.400	-0.394	-0.388	-0.380	-0.374	-0.366	-0.359	-0.351	-0.344	-0.336	-0.329	-0.321	-0.311	-0.304	-0.296	-0.289	-0.280	-0.271	-0.264	-0.256	-0.248	-0.241	-0.234	-0.226	-0.220	-0.212	-0.208	-0.201	-0.195	-0.190	-0.184	-0.180	-0.175	-0.171	-0.168	-0.164	-0.161	-0.159	-0.158	-0.155	-0.154	-0.152	-0.152	-0.152	-0.152	-0.154	-0.154	-0.155	-0.156	-0.159	-0.160	-0.162	-0.166	-0.169	-0.171	-0.175	-0.178	-0.181	-0.185	-0.189	-0.191	-0.194	-0.198	-0.201	-0.204	-0.206	-0.209	-0.211	-0.214	-0.215	-0.216	-0.219	-0.219	-0.220	-0.220	-0.220	-0.220	-0.219	-0.219	-0.216	-0.215	-0.211	-0.209	-0.206	-0.202	-0.200	-0.195	-0.190	-0.186	-0.181	-0.176	-0.170	-0.164	-0.159	-0.152	-0.145	-0.139	-0.131	-0.125	-0.119	-0.111	-0.104	-0.098	-0.090	-0.082	-0.076	-0.069	-0.061	-0.055	-0.048	-0.042	-0.035	-0.029	-0.022	-0.016	-0.010	-0.005	0.001	0.006	0.012	0.018	0.021	0.026	0.031	0.036	0.040	0.045	0.048	0.052	0.056	0.060	0.062	0.068	0.070	0.074	0.076	0.080	0.084	0.088	0.090	0.092	0.096	0.099	0.102	0.105	0.108	0.111	0.114	0.116	0.120	0.122	0.125	0.129	0.130	0.132	0.135	0.139	0.141	0.142	0.145	0.148	0.150	0.152	0.154	0.156	0.158	0.159	0.161	0.162	0.164	0.165	0.166	0.168	0.168	0.169	0.170	0.170	0.171	0.170	0.170	0.170	0.170	0.169	0.169	0.169	0.168	0.166	0.166	0.165	0.164	0.162	0.160	0.160	0.158	0.156	0.155	0.154	0.151	0.151	0.150	0.148	0.146	0.145	0.144	0.142	0.141	0.139	0.138	0.136	0.135	0.134	0.132	0.131	0.130	0.129	0.128	0.128	0.126	0.125	0.125	0.124	0.124	0.122	0.122	0.121	0.121	0.121	0.120	0.120	0.120	0.120	0.119	0.119	0.118	0.116	0.116	0.115	0.115	0.114	0.114	0.112	0.111	0.110	0.109	0.108	0.105	0.104	0.101	0.100	0.098	0.095	0.092	0.090	0.088	0.085	0.081	0.078	0.074	0.070	0.068	0.062	0.058	0.055	0.049	0.045	0.040	0.035	0.030	0.025	0.020	0.014	0.009	0.002	-0.004	-0.009	-0.015	-0.021	-0.026	-0.031	-0.038	-0.044	-0.050	-0.056	-0.062	-0.068	-0.074	-0.079	-0.085	-0.090	-0.095	-0.100	-0.105	-0.110	-0.115	-0.120	-0.124	-0.128	-0.132	-0.135	-0.139	-0.142	-0.145	-0.149	-0.151	-0.152	-0.155	-0.156	-0.158	-0.158	-0.159	-0.159	-0.159	-0.159	-0.158	-0.156	-0.155	-0.154	-0.151	-0.149	-0.146	-0.142	-0.139	-0.135	-0.130	-0.126	-0.121	-0.116	-0.111	-0.104	-0.098	-0.091	-0.084	-0.078	-0.070	-0.062	-0.055	-0.046	-0.039	-0.030	-0.021	-0.012	-0.004	0.006	0.015	0.025	0.035	0.044	0.054	0.064	0.074	0.082	0.094	0.104	0.114	0.122	0.132	0.142	0.152	0.162	0.172	0.180	0.189	0.199	0.208	0.216	0.225	0.231	0.240	0.248	0.255	0.262	0.270	0.278	0.284	0.291	0.296	0.302	0.308	0.314	0.319	0.324	0.330	0.334	0.339	0.344	0.349	0.352	0.356	0.360	0.365	0.369	0.372	0.376	0.380	0.385	0.389	0.391	0.396	0.400	0.404	0.408	0.411	0.415	0.420	0.425	0.429	0.434	0.439	0.444	0.449	0.454	0.460	0.465	0.470	0.476	0.482	0.489	0.495	0.501	0.509	0.515	0.522	0.529	0.535	0.542	0.550	0.558	0.565	0.572	0.580	0.588	0.595	0.601	0.609	0.616	0.624	0.630	0.638	0.644	0.650	0.658	0.662	0.669	0.675	0.680	0.685	0.690	0.695	0.700	0.704	0.708	0.711	0.714	0.718	0.719	0.721	0.722	0.724	0.725	0.726	0.726	0.726	0.725	0.725	0.724	0.724	0.721	0.718	0.715	0.712	0.710	0.706	0.704	0.699	0.695	0.690	0.685	0.681	0.676	0.671	0.666	0.661	0.655	0.650	0.646	0.640	0.635	0.629	0.622	0.618	0.612	0.608	0.601	0.596	0.591	0.586	0.581	0.576	0.571	0.566	0.561	0.558	0.552	0.548	0.542	0.538	0.532	0.529	0.524	0.519	0.514	0.510	0.505	0.499	0.494	0.488	0.484	0.476	0.470	0.465	0.459	0.450	0.444	0.436	0.428	0.420	0.411	0.401	0.392	0.382	0.372	0.362	0.351	0.340	0.328	0.315	0.302	0.290	0.276	0.262	0.248	0.234	0.219	0.202	0.186	0.170	0.155	0.138	0.120	0.104	0.086	0.069	0.051	0.034	0.016	-0.002	-0.020	-0.038	-0.055	-0.074	-0.091	-0.109	-0.128	-0.145	-0.162	-0.179	-0.196	-0.214	-0.229	-0.245	-0.262	-0.278	-0.294	-0.309	-0.324	-0.338	-0.352	-0.366	-0.381	-0.394	-0.406	-0.419	-0.431	-0.442	-0.455	-0.468	-0.478	-0.488	-0.498	-0.509	-0.518	-0.528	-0.536	-0.546	-0.554	-0.562	-0.570	-0.578	-0.585	-0.592	-0.600	-0.606	-0.612	-0.619	-0.625	-0.632	-0.638	-0.642	-0.649	-0.654	-0.659	-0.662	-0.669	-0.672	-0.678	-0.682	-0.688	-0.691	-0.695	-0.699	-0.702	-0.706	-0.710	-0.714	-0.716	-0.720	-0.722	-0.726	-0.729	-0.731	-0.734	-0.738	-0.740	-0.742	-0.744	-0.746	-0.749	-0.751	-0.752	-0.755	-0.756	-0.758	-0.760	-0.761	-0.762	-0.764	-0.765	-0.766	-0.768	-0.769	-0.770	-0.770	-0.771	-0.771	-0.771	-0.771	-0.772	-0.772	-0.772	-0.772	-0.772	-0.772	-0.771	-0.771	-0.770	-0.770	-0.769	-0.768	-0.766	-0.765	-0.762	-0.762	-0.760	-0.758	-0.756	-0.754	-0.751	-0.750	-0.746	-0.744	-0.741	-0.738	-0.735	-0.731	-0.728	-0.722	-0.719	-0.715	-0.710	-0.705	-0.700	-0.695	-0.690	-0.684	-0.678	-0.671	-0.664	-0.658	-0.650	-0.644	-0.635	-0.628	-0.619	-0.610	-0.601	-0.591	-0.581	-0.571	-0.561	-0.550	-0.540	-0.529	-0.516	-0.505	-0.491	-0.479	-0.465	-0.451	-0.436	-0.422	-0.408	-0.392	-0.376	-0.360	-0.344	-0.326	-0.309	-0.291	-0.272	-0.254	-0.235	-0.215	-0.196	-0.176	-0.156	-0.136	-0.115	-0.095	-0.072	-0.051	-0.029	-0.009	0.014	0.036	0.059	0.081	0.104	0.126	0.149	0.171	0.192	0.215	0.238	0.259	0.280	0.301	0.324	0.345	0.365	0.385	0.405	0.425	0.445	0.462	0.481	0.499	0.516	0.534	0.551	0.566	0.581	0.596	0.610	0.624	0.638	0.650	0.661	0.672	0.684	0.694	0.702	0.711	0.720	0.728	0.735	0.741	0.748	0.754	0.760	0.764	0.769	0.772	0.776	0.780	0.782	0.785	0.788	0.791	0.792	0.795	0.798	0.798	0.800	0.801	0.802	0.804	0.806	0.806	0.809	0.810	0.811	0.814	0.815	0.816	0.819	0.821	0.824	0.825	0.828	0.830	0.831	0.835	0.836	0.840	0.841	0.845	0.848	0.849	0.851	0.854	0.856	0.858	0.860	0.861	0.862	0.864	0.864	0.865	0.865	0.865	0.865	0.864	0.861	0.860	0.859	0.855	0.854	0.849	0.845	0.840	0.836	0.830	0.825	0.818	0.811	0.804	0.795	0.786	0.779	0.769	0.759	0.749	0.739	0.728	0.716	0.705	0.694	0.680	0.669	0.656	0.644	0.630	0.618	0.604	0.591	0.578	0.565	0.552	0.539	0.526	0.514	0.502	0.489	0.476	0.465	0.452	0.441	0.429	0.419	0.408	0.398	0.388	0.379	0.368	0.359	0.350	0.341	0.334	0.325	0.318	0.311	0.304	0.298	0.290	0.285	0.279	0.272	0.268	0.262	0.258	0.252	0.248	0.242	0.239	0.234	0.230	0.225	0.221	0.218	0.212	0.208	0.204	0.199	0.195	0.190	0.185	0.181	0.175	0.170	0.165	0.160	0.154	0.148	0.141	0.136	0.129	0.122	0.115	0.108	0.100	0.092	0.084	0.075	0.066	0.058	0.049	0.039	0.030	0.020	0.010	0.000	-0.011	-0.022	-0.032	-0.044	-0.055	-0.066	-0.078	-0.090	-0.101	-0.114	-0.125	-0.138	-0.149	-0.161	-0.174	-0.186	-0.198	-0.210	-0.222	-0.234	-0.246	-0.258	-0.269	-0.280	-0.291	-0.302	-0.312	-0.324	-0.334	-0.345	-0.355	-0.362	-0.372	-0.381	-0.390	-0.398	-0.406	-0.412	-0.420	-0.425	-0.432	-0.438	-0.441	-0.446	-0.449	-0.452	-0.455	-0.458	-0.458	-0.459	-0.459	-0.458	-0.456	-0.454	-0.451	-0.448	-0.444	-0.439	-0.432	-0.426	-0.420	-0.412	-0.404	-0.394	-0.385	-0.374	-0.361	-0.350	-0.338	-0.325	-0.310	-0.295	-0.280	-0.265	-0.248	-0.231	-0.214	-0.196	-0.178	-0.159	-0.140	-0.120	-0.101	-0.081	-0.061	-0.040	-0.020	0.001	0.022	0.044	0.064	0.086	0.108	0.128	0.149	0.169	0.190	0.210	0.230	0.250	0.270	0.289	0.308	0.326	0.344	0.361	0.379	0.395	0.412	0.428	0.442	0.458	0.471	0.485	0.499	0.510	0.524	0.535	0.546	0.556	0.566	0.576	0.585	0.595	0.602	0.610	0.618	0.625	0.631	0.639	0.645	0.650	0.656	0.661	0.666	0.671	0.676	0.681	0.686	0.690	0.695	0.699	0.702	0.708	0.711	0.716	0.720	0.725	0.730	0.735	0.740	0.745	0.749	0.754	0.760	0.765	0.771	0.778	0.782	0.789	0.795	0.801	0.808	0.815	0.821	0.829	0.835	0.842	0.849	0.855	0.861	0.870	0.876	0.884	0.890	0.896	0.904	0.909	0.915	0.922	0.928	0.932	0.938	0.942	0.948	0.952	0.956	0.959	0.962	0.965	0.966	0.969	0.970	0.970	0.971	0.970	0.969	0.969	0.966	0.964	0.960	0.956	0.950	0.945	0.940	0.932	0.926	0.918	0.910	0.900	0.890	0.880	0.869	0.858	0.845	0.831	0.816	0.802	0.788	0.771	0.755	0.739	0.720	0.702	0.682	0.664	0.644	0.624	0.602	0.581	0.559	0.538	0.514	0.491	0.469	0.445	0.420	0.396	0.370	0.346	0.321	0.296	0.271	0.245	0.220	0.194	0.169	0.142	0.118	0.092	0.069	0.042	0.019	-0.006	-0.030	-0.054	-0.078	-0.099	-0.122	-0.144	-0.166	-0.186	-0.208	-0.228	-0.245	-0.265	-0.282	-0.300	-0.316	-0.331	-0.348	-0.361	-0.375	-0.389	-0.400	-0.411	-0.421	-0.431	-0.441	-0.449	-0.458	-0.465	-0.470	-0.476	-0.480	-0.485	-0.489	-0.491	-0.492	-0.495	-0.498	-0.498	-0.498	-0.496	-0.495	-0.494	-0.492	-0.491	-0.489	-0.486	-0.484	-0.480	-0.476	-0.474	-0.470	-0.466	-0.462	-0.459	-0.455	-0.451	-0.448	-0.444	-0.440	-0.436	-0.434	-0.430	-0.426	-0.424	-0.421	-0.419	-0.418	-0.415	-0.414	-0.411	-0.410	-0.410	-0.409	-0.409	-0.409	-0.409	-0.410	-0.411	-0.412	-0.414	-0.416	-0.418	-0.420	-0.422	-0.425	-0.429	-0.432	-0.436	-0.441	-0.445	-0.449	-0.454	-0.458	-0.462	-0.468	-0.472	-0.479	-0.485	-0.490	-0.495	-0.501	-0.506	-0.512	-0.519	-0.525	-0.529	-0.535	-0.541	-0.546	-0.551	-0.556	-0.561	-0.565	-0.570	-0.574	-0.579	-0.582	-0.585	-0.588	-0.591	-0.594	-0.594	-0.596	-0.596	-0.599	-0.599	-0.598	-0.596	-0.595	-0.592	-0.590	-0.588	-0.584	-0.579	-0.574	-0.569	-0.564	-0.556	-0.550	-0.542	-0.534	-0.526	-0.516	-0.506	-0.496	-0.485	-0.474	-0.462	-0.450	-0.439	-0.425	-0.411	-0.398	-0.384	-0.370	-0.355	-0.341	-0.326	-0.310	-0.295	-0.280	-0.265	-0.249	-0.234	-0.219	-0.202	-0.188	-0.172	-0.158	-0.142	-0.128	-0.114	-0.100	-0.086	-0.071	-0.059	-0.046	-0.034	-0.021	-0.009	0.002	0.014	0.024	0.034	0.044	0.052	0.062	0.071	0.079	0.086	0.094	0.100	0.106	0.111	0.118	0.124	0.128	0.132	0.136	0.140	0.144	0.146	0.150	0.152	0.155	0.158	0.159	0.161	0.164	0.165	0.166	0.168	0.170	0.170	0.172	0.174	0.174	0.176	0.176	0.179	0.180	0.180	0.182	0.184	0.184	0.186	0.188	0.189	0.191	0.192	0.194	0.195	0.198	0.199	0.201	0.202	0.204	0.205	0.208	0.209	0.210	0.211	0.214	0.214	0.216	0.216	0.218	0.218	0.219	0.219	0.220	0.219	0.219	0.219	0.218	0.218	0.218	0.215	0.214	0.212	0.210	0.209	0.206	0.204	0.200	0.198	0.195	0.191	0.188	0.184	0.180	0.176	0.172	0.168	0.164	0.159	0.154	0.150	0.145	0.140	0.136	0.131	0.126	0.121	0.116	0.112	0.106	0.102	0.099	0.094	0.091	0.086	0.082	0.079	0.075	0.072	0.069	0.066	0.064	0.061	0.059	0.058	0.055	0.054	0.052	0.051	0.049	0.049	0.048	0.048	0.048	0.049	0.049	0.049	0.051	0.051	0.052	0.054	0.056	0.056	0.059	0.061	0.062	0.064	0.068	0.070	0.071	0.075	0.076	0.080	0.084	0.085	0.089	0.092	0.095	0.098	0.101	0.104	0.106	0.110	0.114	0.116	0.120	0.121	0.125	0.128	0.130	0.132	0.136	0.139	0.142	0.145	0.148	0.150	0.152	0.155	0.159	0.161	0.164	0.165	0.168	0.170	0.172	0.175	0.176	0.179	0.180	0.182	0.184	0.186	0.188	0.189	0.190	0.191	0.192	0.194	0.195	0.196	0.198	0.196	0.198	0.199	0.199	0.199	0.199	0.198	0.198	0.199	0.198	0.196	0.196	0.195	0.194	0.191	0.191	0.190	0.188	0.186	0.185	0.182	0.181	0.179	0.176	0.175	0.174	0.171	0.170	0.168	0.166	0.164	0.162	0.160	0.160	0.159	0.158	0.156	0.156	0.156	0.158	0.158	0.159	0.160	0.162	0.164	0.166	0.169	0.171	0.176	0.180	0.184	0.189	0.195	0.201	0.206	0.214	0.221	0.229	0.236	0.245	0.252	0.262	0.270	0.280	0.289	0.299	0.308	0.319	0.329	0.338	0.349	0.358	0.368	0.376	0.385	0.395	0.404	0.411	0.419	0.426	0.434	0.439	0.445	0.450	0.456	0.460	0.462	0.465	0.466	0.468	0.468	0.468	0.466	0.464	0.461	0.458	0.452	0.448	0.441	0.434	0.426	0.419	0.409	0.400	0.389	0.378	0.366	0.354	0.341	0.328	0.315	0.301	0.286	0.271	0.256	0.242	0.226	0.211	0.195	0.179	0.164	0.149	0.132	0.118	0.102	0.086	0.072	0.059	0.044	0.031	0.018	0.005	-0.009	-0.020	-0.031	-0.042	-0.054	-0.064	-0.072	-0.082	-0.091	-0.099	-0.106	-0.112	-0.118	-0.124	-0.129	-0.134	-0.136	-0.140	-0.142	-0.146	-0.148	-0.148	-0.149	-0.149	-0.149	-0.149	-0.148	-0.145	-0.144	-0.141	-0.138	-0.135	-0.132	-0.128	-0.124	-0.120	-0.116	-0.110	-0.106	-0.101	-0.094	-0.089	-0.082	-0.076	-0.071	-0.064	-0.058	-0.050	-0.044	-0.038	-0.029	-0.022	-0.015	-0.008	0.000	0.006	0.015	0.022	0.030	0.038	0.045	0.052	0.060	0.068	0.075	0.081	0.089	0.098	0.104	0.111	0.118	0.124	0.130	0.138	0.142	0.149	0.154	0.159	0.164	0.169	0.174	0.176	0.180	0.184	0.186	0.189	0.191	0.192	0.194	0.195	0.195	0.195	0.194	0.194	0.192	0.190	0.188	0.185	0.181	0.179	0.175	0.170	0.165	0.160	0.155	0.149	0.142	0.136	0.129	0.124	0.116	0.109	0.101	0.094	0.086	0.080	0.071	0.064	0.056	0.050	0.042	0.035	0.029	0.022	0.016	0.010	0.005	0.000	-0.005	-0.010	-0.014	-0.016	-0.020	-0.022	-0.025	-0.026	-0.026	-0.028	-0.026	-0.026	-0.026	-0.022	-0.021	-0.019	-0.015	-0.011	-0.008	-0.002	0.002	0.008	0.014	0.019	0.026	0.034	0.040	0.048	0.055	0.062	0.071	0.079	0.085	0.094	0.102	0.110	0.118	0.125	0.134	0.141	0.149	0.155	0.162	0.170	0.176	0.182	0.189	0.194	0.200	0.205	0.211	0.215	0.220	0.224	0.226	0.231	0.234	0.238	0.240	0.242	0.244	0.248	0.249	0.251	0.252	0.254	0.254	0.256	0.258	0.258	0.259	0.260	0.260	0.261	0.262	0.262	0.264	0.264	0.265	0.266	0.266	0.268	0.269	0.269	0.270	0.271	0.271	0.274	0.274	0.275	0.278	0.279	0.279	0.280	0.281	0.282	0.284	0.285	0.286	0.286	0.286	0.288	0.289	0.289	0.289	0.289	0.289	0.289	0.289	0.288	0.286	0.285	0.284	0.282	0.281	0.280	0.278	0.276	0.274	0.271	0.269	0.265	0.262	0.259	0.255	0.252	0.249	0.245	0.241	0.238	0.232	0.229	0.225	0.219	0.215	0.210	0.206	0.201	0.196	0.192	0.188	0.182	0.179	0.174	0.170	0.165	0.161	0.156	0.152	0.148	0.144	0.140	0.136	0.131	0.129	0.125	0.121	0.118	0.112	0.109	0.106	0.102	0.099	0.096	0.092	0.089	0.085	0.082	0.079	0.076	0.072	0.069	0.066	0.062	0.059	0.055	0.052	0.049	0.045	0.041	0.038	0.035	0.031	0.028	0.024	0.019	0.014	0.010	0.006	0.001	-0.002	-0.008	-0.011	-0.016	-0.020	-0.025	-0.030	-0.034	-0.039	-0.044	-0.048	-0.052	-0.056	-0.061	-0.066	-0.070	-0.075	-0.080	-0.082	-0.088	-0.091	-0.095	-0.100	-0.102	-0.106	-0.109	-0.112	-0.115	-0.119	-0.120	-0.124	-0.125	-0.129	-0.130	-0.132	-0.134	-0.135	-0.136	-0.138	-0.139	-0.139	-0.141	-0.141	-0.140	-0.141	-0.140	-0.141	-0.140	-0.140	-0.139	-0.139	-0.138	-0.136	-0.134	-0.134	-0.131	-0.130	-0.129	-0.126	-0.125	-0.121	-0.120	-0.118	-0.114	-0.111	-0.109	-0.105	-0.102	-0.100	-0.095	-0.092	-0.089	-0.085	-0.081	-0.076	-0.072	-0.068	-0.064	-0.058	-0.052	-0.048	-0.042	-0.036	-0.030	-0.024	-0.018	-0.011	-0.005	0.002	0.010	0.016	0.025	0.032	0.041	0.050	0.060	0.069	0.079	0.088	0.098	0.108	0.118	0.128	0.140	0.150	0.162	0.174	0.186	0.198	0.210	0.221	0.235	0.248	0.260	0.274	0.288	0.300	0.314	0.329	0.341	0.355	0.369	0.382	0.396	0.410	0.424	0.439	0.451	0.465	0.479	0.492	0.505	0.519	0.531	0.544	0.556	0.569	0.581	0.594	0.604	0.615	0.626	0.636	0.646	0.656	0.666	0.675	0.682	0.691	0.700	0.708	0.714	0.719	0.725	0.731	0.736	0.740	0.745	0.748	0.751	0.754	0.755	0.756	0.758	0.758	0.758	0.758	0.756	0.755	0.752	0.751	0.748	0.744	0.740	0.735	0.730	0.725	0.719	0.714	0.706	0.699	0.692	0.685	0.676	0.668	0.660	0.651	0.641	0.632	0.622	0.612	0.602	0.592	0.581	0.572	0.561	0.551	0.540	0.530	0.519	0.509	0.498	0.488	0.478	0.466	0.456	0.445	0.436	0.426	0.418	0.408	0.399	0.391	0.382	0.374	0.366	0.360	0.352	0.346	0.341	0.335	0.329	0.325	0.321	0.316	0.312	0.310	0.308	0.305	0.302	0.301	0.301	0.300	0.300	0.300	0.301	0.302	0.302	0.304	0.306	0.309	0.311	0.314	0.316	0.319	0.322	0.326	0.329	0.334	0.338	0.340	0.345	0.349	0.352	0.356	0.359	0.364	0.366	0.370	0.374	0.375	0.379	0.381	0.384	0.385	0.388	0.389	0.390	0.391	0.392	0.392	0.394	0.394	0.394	0.392	0.392	0.391	0.390	0.389	0.386	0.385	0.382	0.380	0.376	0.374	0.370	0.368	0.364	0.361	0.358	0.354	0.350	0.348	0.344	0.340	0.338	0.334	0.330	0.328	0.325	0.321	0.319	0.318	0.316	0.315	0.312	0.311	0.311	0.310	0.310	0.310	0.311	0.311	0.312	0.315	0.318	0.320	0.324	0.326	0.330	0.335	0.340	0.345	0.350	0.355	0.361	0.369	0.375	0.384	0.390	0.399	0.406	0.415	0.424	0.432	0.442	0.451	0.460	0.470	0.480	0.489	0.499	0.509	0.518	0.528	0.538	0.546	0.556	0.565	0.574	0.584	0.591	0.599	0.606	0.614	0.620	0.626	0.634	0.639	0.644	0.648	0.651	0.655	0.656	0.659	0.660	0.660	0.660	0.660	0.658	0.656	0.652	0.650	0.645	0.641	0.635	0.629	0.621	0.614	0.605	0.595	0.586	0.576	0.564	0.552	0.540	0.526	0.512	0.499	0.484	0.468	0.451	0.435	0.419	0.401	0.384	0.366	0.346	0.329	0.309	0.291	0.271	0.251	0.231	0.212	0.192	0.172	0.152	0.134	0.114	0.092	0.074	0.055	0.036	0.016	-0.002	-0.020	-0.038	-0.056	-0.072	-0.089	-0.105	-0.121	-0.135	-0.149	-0.164	-0.176	-0.189	-0.200	-0.211	-0.221	-0.230	-0.239	-0.246	-0.254	-0.260	-0.265	-0.269	-0.274	-0.275	-0.279	-0.280	-0.279	-0.279	-0.278	-0.276	-0.272	-0.269	-0.265	-0.260	-0.252	-0.248	-0.240	-0.231	-0.224	-0.214	-0.205	-0.195	-0.185	-0.174	-0.162	-0.151	-0.139	-0.126	-0.115	-0.102	-0.090	-0.078	-0.064	-0.051	-0.039	-0.025	-0.014	-0.001	0.011	0.022	0.035	0.048	0.058	0.069	0.080	0.090	0.100	0.111	0.121	0.130	0.139	0.148	0.155	0.162	0.169	0.176	0.184	0.189	0.195	0.200	0.206	0.211	0.215	0.221	0.225	0.229	0.232	0.236	0.239	0.242	0.246	0.250	0.251	0.255	0.258	0.260	0.264	0.268	0.269	0.271	0.274	0.278	0.280	0.282	0.286	0.289	0.292	0.295	0.299	0.301	0.305	0.309	0.312	0.315	0.320	0.322	0.326	0.330	0.334	0.338	0.342	0.346	0.350	0.354	0.358	0.362	0.366	0.369	0.374	0.378	0.380	0.384	0.388	0.390	0.394	0.396	0.400	0.402	0.406	0.409	0.411	0.414	0.416	0.419	0.420	0.422	0.424	0.426	0.428	0.429	0.430	0.431	0.431	0.434	0.434	0.435	0.435	0.435	0.436	0.436	0.436	0.436	0.436	0.436	0.435	0.435	0.435	0.434	0.434	0.432	0.432	0.430	0.429	0.429	0.426	0.425	0.422	0.420	0.419	0.415	0.414	0.411	0.408	0.404	0.401	0.398	0.394	0.390	0.385	0.381	0.375	0.371	0.365	0.360	0.354	0.349	0.341	0.335	0.329	0.321	0.314	0.306	0.298	0.290	0.282	0.272	0.264	0.255	0.246	0.236	0.228	0.218	0.206	0.198	0.188	0.176	0.168	0.158	0.146	0.136	0.126	0.116	0.106	0.096	0.086	0.076	0.068	0.058	0.048	0.039	0.030	0.022	0.012	0.005	-0.002	-0.010	-0.016	-0.024	-0.030	-0.036	-0.042	-0.048	-0.054	-0.059	-0.064	-0.068	-0.071	-0.074	-0.078	-0.080	-0.084	-0.085	-0.088	-0.090	-0.091	-0.092	-0.094	-0.094	-0.095	-0.095	-0.095	-0.095	-0.095	-0.095	-0.094	-0.094	-0.094	-0.091	-0.091	-0.091	-0.089	-0.089	-0.088	-0.086	-0.085	-0.084	-0.082	-0.082	-0.081	-0.080	-0.080	-0.079	-0.078	-0.078	-0.078	-0.078	-0.078	-0.076	-0.076	-0.076	-0.076	-0.076	-0.076	-0.076	-0.076	-0.076	-0.076	-0.076	-0.076	-0.076	-0.075	-0.076	-0.075	-0.075	-0.075	-0.074	-0.074	-0.074	-0.074	-0.072	-0.072	-0.071	-0.070	-0.069	-0.068	-0.066	-0.064	-0.062	-0.061	-0.060	-0.058	-0.055	-0.054	-0.051	-0.049	-0.046	-0.045	-0.041	-0.040	-0.038	-0.034	-0.032	-0.030	-0.028	-0.025	-0.022	-0.020	-0.019	-0.018	-0.015	-0.014	-0.012	-0.011	-0.010	-0.011	-0.010	-0.011	-0.010	-0.011	-0.012	-0.014	-0.015	-0.018	-0.019	-0.022	-0.026	-0.030	-0.032	-0.036	-0.041	-0.046	-0.052	-0.059	-0.065	-0.072	-0.079	-0.088	-0.095	-0.104	-0.112	-0.122	-0.132	-0.142	-0.152	-0.162	-0.174	-0.185	-0.198	-0.209	-0.221	-0.232	-0.245	-0.259	-0.271	-0.285	-0.299	-0.312	-0.326	-0.340	-0.352	-0.366	-0.381	-0.395	-0.409	-0.422	-0.438	-0.451	-0.464	-0.478	-0.491	-0.505	-0.519	-0.531	-0.544	-0.558	-0.569	-0.581	-0.592	-0.604	-0.615	-0.626	-0.638	-0.648	-0.658	-0.666	-0.676	-0.684	-0.694	-0.701	-0.708	-0.715	-0.721	-0.728	-0.732	-0.738	-0.741	-0.745	-0.749	-0.751	-0.754	-0.756	-0.759	-0.759	-0.759	-0.760	-0.760	-0.758	-0.758	-0.756	-0.752	-0.750	-0.749	-0.745	-0.740	-0.736	-0.731	-0.728	-0.721	-0.715	-0.710	-0.702	-0.696	-0.689	-0.681	-0.674	-0.666	-0.659	-0.651	-0.642	-0.635	-0.626	-0.619	-0.610	-0.601	-0.592	-0.585	-0.576	-0.568	-0.559	-0.551	-0.542	-0.534	-0.528	-0.519	-0.511	-0.505	-0.496	-0.489	-0.482	-0.475	-0.469	-0.462	-0.456	-0.451	-0.445	-0.439	-0.434	-0.429	-0.424	-0.420	-0.416	-0.411	-0.409	-0.404	-0.400	-0.398	-0.395	-0.392	-0.389	-0.386	-0.385	-0.382	-0.380	-0.378	-0.378	-0.375	-0.372	-0.370	-0.369	-0.368	-0.366	-0.364	-0.361	-0.359	-0.358	-0.354	-0.352	-0.350	-0.346	-0.344	-0.340	-0.338	-0.332	-0.330	-0.325	-0.320	-0.315	-0.310	-0.304	-0.298	-0.291	-0.284	-0.278	-0.269	-0.261	-0.252	-0.244	-0.234	-0.225	-0.215	-0.204	-0.194	-0.182	-0.170	-0.159	-0.146	-0.135	-0.121	-0.109	-0.095	-0.082	-0.070	-0.055	-0.041	-0.028	-0.014	0.000	0.012	0.026	0.040	0.054	0.068	0.080	0.092	0.106	0.118	0.130	0.142	0.152	0.164	0.174	0.184	0.194	0.201	0.211	0.219	0.225	0.232	0.238	0.244	0.249	0.252	0.255	0.259	0.260	0.261	0.262	0.261	0.260	0.259	0.256	0.254	0.249	0.245	0.240	0.234	0.226	0.220	0.212	0.204	0.194	0.185	0.175	0.165	0.154	0.141	0.130	0.118	0.105	0.092	0.080	0.066	0.052	0.039	0.025	0.012	-0.002	-0.015	-0.029	-0.044	-0.056	-0.070	-0.082	-0.095	-0.108	-0.119	-0.130	-0.141	-0.152	-0.161	-0.172	-0.180	-0.189	-0.196	-0.202	-0.208	-0.214	-0.219	-0.221	-0.225	-0.228	-0.228	-0.228	-0.228	-0.226	-0.225	-0.221	-0.216	-0.212	-0.206	-0.200	-0.194	-0.185	-0.176	-0.168	-0.158	-0.148	-0.135	-0.124	-0.111	-0.099	-0.086	-0.072	-0.059	-0.045	-0.030	-0.016	-0.002	0.012	0.026	0.041	0.055	0.070	0.084	0.096	0.109	0.122	0.134	0.146	0.156	0.166	0.176	0.186	0.195	0.201	0.209	0.215	0.220	0.224	0.229	0.231	0.232	0.234	0.234	0.234	0.232	0.229	0.225	0.221	0.215	0.209	0.202	0.195	0.186	0.178	0.168	0.156	0.145	0.134	0.121	0.108	0.095	0.081	0.066	0.052	0.038	0.021	0.006	-0.010	-0.026	-0.041	-0.059	-0.074	-0.091	-0.109	-0.124	-0.141	-0.159	-0.174	-0.191	-0.208	-0.222	-0.240	-0.255	-0.271	-0.286	-0.302	-0.318	-0.332	-0.346	-0.362	-0.376	-0.390	-0.404	-0.419	-0.432	-0.445	-0.459	-0.471	-0.485	-0.498	-0.510	-0.522	-0.535	-0.546	-0.558	-0.570	-0.581	-0.592	-0.605	-0.615	-0.626	-0.636	-0.648	-0.658	-0.669	-0.679	-0.689	-0.700	-0.709	-0.719	-0.729	-0.738	-0.748	-0.756	-0.765	-0.775	-0.782	-0.791	-0.800	-0.809	-0.816	-0.825	-0.832	-0.841	-0.849	-0.856	-0.862	-0.871	-0.878	-0.884	-0.891	-0.898	-0.904	-0.911	-0.918	-0.922	-0.930	-0.935	-0.941	-0.949	-0.954	-0.960	-0.965	-0.972	-0.978	-0.984	-0.990	-0.995	-1.001	-1.008	-1.015	-1.021	-1.028	-1.035	-1.041	-1.049	-1.055	-1.062	-1.070	-1.078	-1.086	-1.094	-1.101	-1.110	-1.118	-1.126	-1.135	-1.144	-1.154	-1.162	-1.171	-1.181	-1.189	-1.199	-1.208	-1.218	-1.226	-1.236	-1.244	-1.254	-1.261	-1.270	-1.279	-1.286	-1.295	-1.302	-1.310	-1.318	-1.322	-1.330	-1.336	-1.341	-1.346	-1.351	-1.356	-1.361	-1.364	-1.366	-1.369	-1.371	-1.372	-1.375	-1.375	-1.375	-1.375	-1.375	-1.372	-1.372	-1.370	-1.368	-1.365	-1.361	-1.358	-1.354	-1.350	-1.345	-1.340	-1.335	-1.330	-1.324	-1.318	-1.311	-1.305	-1.299	-1.292	-1.286	-1.280	-1.272	-1.268	-1.260	-1.254	-1.246	-1.240	-1.232	-1.225	-1.219	-1.211	-1.205	-1.198	-1.190	-1.184	-1.176	-1.169	-1.162	-1.155	-1.149	-1.141	-1.134	-1.126	-1.120	-1.112	-1.102	-1.095	-1.088	-1.080	-1.071	-1.062	-1.054	-1.044	-1.034	-1.025	-1.015	-1.005	-0.994	-0.982	-0.972	-0.960	-0.949	-0.936	-0.922	-0.910	-0.896	-0.884	-0.870	-0.856	-0.841	-0.826	-0.811	-0.795	-0.780	-0.764	-0.748	-0.731	-0.715	-0.698	-0.680	-0.664	-0.646	-0.628	-0.611	-0.594	-0.575	-0.558	-0.541	-0.522	-0.505	-0.489	-0.471	-0.454	-0.438	-0.420	-0.404	-0.388	-0.372	-0.356	-0.341	-0.326	-0.311	-0.299	-0.284	-0.271	-0.258	-0.245	-0.234	-0.221	-0.210	-0.200	-0.189	-0.179	-0.170	-0.161	-0.152	-0.145	-0.138	-0.130	-0.122	-0.118	-0.111	-0.106	-0.100	-0.096	-0.092	-0.089	-0.085	-0.081	-0.079	-0.076	-0.074	-0.072	-0.070	-0.069	-0.068	-0.066	-0.066	-0.065	-0.065	-0.064	-0.064	-0.064	-0.065	-0.065	-0.065	-0.065	-0.066	-0.068	-0.069	-0.069	-0.070	-0.071	-0.071	-0.072	-0.074	-0.075	-0.076	-0.078	-0.080	-0.081	-0.082	-0.084	-0.085	-0.088	-0.089	-0.090	-0.091	-0.092	-0.095	-0.096	-0.099	-0.100	-0.102	-0.104	-0.106	-0.109	-0.110	-0.112	-0.115	-0.116	-0.119	-0.121	-0.122	-0.124	-0.125	-0.128	-0.129	-0.130	-0.132	-0.132	-0.134	-0.135	-0.136	-0.136	-0.136	-0.136	-0.138	-0.138	-0.136	-0.136	-0.134	-0.132	-0.132	-0.131	-0.129	-0.126	-0.124	-0.121	-0.118	-0.115	-0.112	-0.109	-0.105	-0.100	-0.095	-0.091	-0.086	-0.081	-0.076	-0.072	-0.066	-0.061	-0.058	-0.051	-0.046	-0.040	-0.035	-0.030	-0.025	-0.020	-0.015	-0.010	-0.006	-0.001	0.002	0.006	0.010	0.014	0.016	0.019	0.021	0.024	0.025	0.026	0.028	0.028	0.029	0.029	0.029	0.028	0.026	0.024	0.022	0.021	0.019	0.015	0.012	0.009	0.005	0.000	-0.004	-0.009	-0.014	-0.018	-0.022	-0.028	-0.032	-0.039	-0.044	-0.049	-0.055	-0.061	-0.065	-0.071	-0.078	-0.082	-0.088	-0.091	-0.098	-0.101	-0.106	-0.110	-0.114	-0.118	-0.121	-0.124	-0.126	-0.129	-0.131	-0.132	-0.134	-0.134	-0.135	-0.135	-0.135	-0.135	-0.134	-0.132	-0.131	-0.129	-0.126	-0.124	-0.121	-0.119	-0.114	-0.111	-0.108	-0.102	-0.099	-0.094	-0.089	-0.084	-0.079	-0.074	-0.069	-0.062	-0.058	-0.052	-0.048	-0.041	-0.038	-0.031	-0.026	-0.021	-0.016	-0.011	-0.008	-0.002	0.001	0.005	0.009	0.012	0.015	0.018	0.021	0.022	0.025	0.026	0.028	0.029	0.029	0.029	0.029	0.029	0.029	0.029	0.028	0.025	0.024	0.021	0.019	0.016	0.014	0.010	0.008	0.004	0.000	-0.004	-0.009	-0.012	-0.016	-0.021	-0.026	-0.031	-0.035	-0.040	-0.045	-0.049	-0.055	-0.059	-0.064	-0.069	-0.072	-0.078	-0.082	-0.086	-0.091	-0.095	-0.100	-0.102	-0.106	-0.111	-0.114	-0.118	-0.119	-0.122	-0.125	-0.128	-0.129	-0.130	-0.132	-0.134	-0.134	-0.135	-0.136	-0.136	-0.136	-0.136	-0.135	-0.135	-0.134	-0.132	-0.131	-0.130	-0.128	-0.126	-0.122	-0.121	-0.118	-0.114	-0.110	-0.106	-0.104	-0.100	-0.095	-0.091	-0.086	-0.081	-0.076	-0.071	-0.066	-0.061	-0.055	-0.050	-0.044	-0.038	-0.031	-0.025	-0.020	-0.012	-0.006	0.000	0.008	0.012	0.020	0.026	0.034	0.040	0.048	0.055	0.061	0.069	0.075	0.082	0.089	0.096	0.102	0.110	0.118	0.124	0.131	0.139	0.144	0.151	0.158	0.164	0.171	0.176	0.182	0.190	0.195	0.201	0.206	0.212	0.218	0.224	0.229	0.232	0.239	0.244	0.249	0.252	0.258	0.260	0.265	0.269	0.272	0.275	0.279	0.281	0.284	0.286	0.288	0.290	0.292	0.292	0.294	0.296	0.296	0.298	0.298	0.298	0.298	0.298	0.298	0.296	0.296	0.295	0.294	0.292	0.291	0.290	0.288	0.286	0.284	0.281	0.279	0.276	0.274	0.271	0.269	0.265	0.262	0.259	0.256	0.252	0.249	0.246	0.242	0.239	0.236	0.232	0.229	0.224	0.220	0.216	0.212	0.208	0.204	0.200	0.194	0.190	0.185	0.180	0.175	0.170	0.165	0.159	0.154	0.148	0.142	0.135	0.130	0.122	0.115	0.108	0.100	0.092	0.085	0.076	0.068	0.059	0.050	0.040	0.030	0.020	0.009	-0.001	-0.014	-0.025	-0.036	-0.049	-0.061	-0.074	-0.088	-0.101	-0.115	-0.129	-0.142	-0.158	-0.171	-0.186	-0.201	-0.216	-0.232	-0.248	-0.262	-0.279	-0.295	-0.310	-0.328	-0.342	-0.358	-0.375	-0.390	-0.406	-0.421	-0.438	-0.454	-0.470	-0.484	-0.499	-0.514	-0.529	-0.542	-0.558	-0.571	-0.584	-0.598	-0.610	-0.622	-0.635	-0.648	-0.658	-0.670	-0.680	-0.690	-0.699	-0.709	-0.718	-0.726	-0.735	-0.742	-0.750	-0.758	-0.765	-0.771	-0.776	-0.782	-0.788	-0.792	-0.798	-0.800	-0.805	-0.809	-0.811	-0.814	-0.818	-0.820	-0.821	-0.824	-0.825	-0.828	-0.829	-0.830	-0.832	-0.832	-0.834	-0.835	-0.836	-0.836	-0.838	-0.839	-0.839	-0.840	-0.841	-0.842	-0.842	-0.844	-0.844	-0.845	-0.848	-0.848	-0.849	-0.849	-0.851	-0.851	-0.852	-0.854	-0.856	-0.858	-0.859	-0.860	-0.861	-0.864	-0.864	-0.866	-0.868	-0.869	-0.870	-0.871	-0.874	-0.875	-0.876	-0.876	-0.879	-0.879	-0.880	-0.881	-0.882	-0.881	-0.882	-0.882	-0.882	-0.882	-0.882	-0.882	-0.881	-0.881	-0.880	-0.879	-0.878	-0.876	-0.875	-0.874	-0.871	-0.870	-0.868	-0.865	-0.864	-0.860	-0.858	-0.855	-0.851	-0.849	-0.846	-0.842	-0.840	-0.836	-0.832	-0.831	-0.828	-0.824	-0.821	-0.819	-0.815	-0.812	-0.810	-0.809	-0.805	-0.802	-0.801	-0.799	-0.798	-0.796	-0.795	-0.794	-0.792	-0.792	-0.792	-0.792	-0.794	-0.792	-0.795	-0.796	-0.798	-0.800	-0.801	-0.804	-0.806	-0.809	-0.814	-0.816	-0.820	-0.825	-0.829	-0.834	-0.840	-0.845	-0.850	-0.855	-0.861	-0.868	-0.874	-0.880	-0.886	-0.892	-0.900	-0.906	-0.912	-0.920	-0.926	-0.934	-0.940	-0.948	-0.955	-0.962	-0.969	-0.975	-0.984	-0.989	-0.996	-1.002	-1.010	-1.016	-1.021	-1.028	-1.034	-1.040	-1.046	-1.051	-1.056	-1.061	-1.065	-1.071	-1.075	-1.080	-1.084	-1.088	-1.091	-1.095	-1.098	-1.100	-1.104	-1.108	-1.109	-1.111	-1.112	-1.115	-1.116	-1.118	-1.120	-1.120	-1.121	-1.121	-1.122	-1.122	-1.122	-1.122	-1.121	-1.120	-1.121	-1.120	-1.118	-1.118	-1.116	-1.114	-1.114	-1.111	-1.110	-1.108	-1.108	-1.105	-1.104	-1.100	-1.099	-1.098	-1.095	-1.094	-1.091	-1.089	-1.086	-1.085	-1.082	-1.081	-1.079	-1.078	-1.076	-1.074	-1.072	-1.071	-1.070	-1.069	-1.066	-1.066	-1.066	-1.065	-1.065	-1.064	-1.064	-1.064	-1.064	-1.065	-1.065	-1.065	-1.066	-1.068	-1.069	-1.070	-1.071	-1.074	-1.075	-1.076	-1.080	-1.081	-1.085	-1.086	-1.089	-1.091	-1.095	-1.099	-1.102	-1.105	-1.109	-1.112	-1.115	-1.119	-1.122	-1.126	-1.130	-1.134	-1.139	-1.142	-1.145	-1.150	-1.154	-1.158	-1.161	-1.165	-1.169	-1.171	-1.175	-1.179	-1.182	-1.185	-1.188	-1.192	-1.195	-1.196	-1.200	-1.202	-1.205	-1.206	-1.209	-1.209	-1.211	-1.212	-1.212	-1.214	-1.212	-1.212	-1.212	-1.211	-1.210	-1.210	-1.208	-1.205	-1.202	-1.199	-1.196	-1.192	-1.188	-1.184	-1.179	-1.174	-1.168	-1.161	-1.155	-1.148	-1.141	-1.134	-1.125	-1.116	-1.108	-1.098	-1.088	-1.078	-1.068	-1.056	-1.045	-1.034	-1.021	-1.010	-0.998	-0.984	-0.971	-0.958	-0.944	-0.931	-0.918	-0.902	-0.889	-0.874	-0.859	-0.845	-0.830	-0.815	-0.801	-0.786	-0.771	-0.758	-0.742	-0.729	-0.714	-0.700	-0.686	-0.672	-0.659	-0.646	-0.634	-0.620	-0.608	-0.596	-0.585	-0.574	-0.562	-0.554	-0.544	-0.534	-0.524	-0.515	-0.507	-0.500	-0.494	-0.486	-0.480	-0.475	-0.470	-0.465	-0.461	-0.458	-0.455	-0.452	-0.451	-0.449	-0.448	-0.448	-0.448	-0.448	-0.449	-0.451	-0.452	-0.455	-0.459	-0.461	-0.465	-0.469	-0.472	-0.478	-0.482	-0.486	-0.492	-0.498	-0.504	-0.509	-0.515	-0.520	-0.526	-0.532	-0.540	-0.546	-0.551	-0.558	-0.564	-0.570	-0.576	-0.582	-0.589	-0.594	-0.600	-0.606	-0.611	-0.616	-0.622	-0.626	-0.632	-0.636	-0.641	-0.645	-0.650	-0.654	-0.658	-0.661	-0.665	-0.669	-0.671	-0.675	-0.679	-0.682	-0.686	-0.690	-0.692	-0.695	-0.698	-0.702	-0.705	-0.709	-0.712	-0.715	-0.719	-0.722	-0.726	-0.730	-0.735	-0.739	-0.744	-0.748	-0.752	-0.758	-0.762	-0.768	-0.772	-0.778	-0.782	-0.789	-0.792	-0.799	-0.805	-0.811	-0.816	-0.824	-0.829	-0.836	-0.842	-0.849	-0.855	-0.860	-0.866	-0.872	-0.879	-0.885	-0.891	-0.898	-0.902	-0.909	-0.914	-0.920	-0.925	-0.930	-0.935	-0.940	-0.944	-0.948	-0.952	-0.956	-0.960	-0.964	-0.968	-0.970	-0.972	-0.975	-0.978	-0.979	-0.981	-0.982	-0.984	-0.984	-0.985	-0.986	-0.986	-0.986	-0.985	-0.985	-0.984	-0.984	-0.981	-0.980	-0.978	-0.976	-0.974	-0.970	-0.968	-0.964	-0.960	-0.956	-0.952	-0.948	-0.944	-0.939	-0.934	-0.928	-0.921	-0.916	-0.910	-0.904	-0.896	-0.890	-0.882	-0.875	-0.866	-0.859	-0.850	-0.842	-0.834	-0.825	-0.816	-0.806	-0.798	-0.789	-0.779	-0.769	-0.759	-0.749	-0.739	-0.730	-0.719	-0.710	-0.699	-0.689	-0.679	-0.669	-0.659	-0.649	-0.638	-0.629	-0.620	-0.609	-0.600	-0.590	-0.582	-0.572	-0.565	-0.558	-0.550	-0.542	-0.536	-0.529	-0.522	-0.516	-0.511	-0.506	-0.501	-0.496	-0.492	-0.489	-0.485	-0.484	-0.480	-0.479	-0.476	-0.476	-0.475	-0.475	-0.475	-0.475	-0.476	-0.476	-0.479	-0.480	-0.482	-0.484	-0.486	-0.490	-0.491	-0.495	-0.498	-0.501	-0.505	-0.507	-0.511	-0.512	-0.516	-0.520	-0.522	-0.525	-0.528	-0.529	-0.531	-0.532	-0.534	-0.535	-0.536	-0.535	-0.536	-0.535	-0.534	-0.532	-0.531	-0.528	-0.526	-0.522	-0.518	-0.514	-0.509	-0.502	-0.496	-0.491	-0.484	-0.476	-0.468	-0.460	-0.451	-0.442	-0.432	-0.422	-0.412	-0.401	-0.391	-0.380	-0.369	-0.356	-0.345	-0.334	-0.321	-0.310	-0.296	-0.285	-0.272	-0.260	-0.249	-0.235	-0.224	-0.212	-0.199	-0.188	-0.176	-0.165	-0.154	-0.142	-0.132	-0.121	-0.111	-0.101	-0.091	-0.081	-0.072	-0.065	-0.055	-0.048	-0.040	-0.031	-0.024	-0.016	-0.010	-0.004	0.004	0.010	0.016	0.022	0.029	0.034	0.040	0.045	0.050	0.055	0.061	0.065	0.070	0.076	0.080	0.085	0.090	0.095	0.100	0.105	0.110	0.115	0.119	0.124	0.129	0.135	0.140	0.145	0.151	0.156	0.162	0.168	0.175	0.181	0.188	0.194	0.200	0.206	0.212	0.220	0.228	0.234	0.241	0.249	0.256	0.264	0.271	0.279	0.286	0.294	0.301	0.310	0.316	0.325	0.332	0.341	0.348	0.356	0.364	0.370	0.378	0.386	0.392	0.400	0.406	0.412	0.419	0.425	0.431	0.438	0.442	0.446	0.451	0.456	0.460	0.464	0.468	0.470	0.472	0.475	0.476	0.478	0.478	0.479	0.478	0.478	0.476	0.475	0.471	0.469	0.465	0.462	0.458	0.452	0.448	0.440	0.432	0.426	0.418	0.410	0.401	0.391	0.381	0.370	0.360	0.348	0.336	0.325	0.312	0.299	0.285	0.271	0.258	0.244	0.230	0.215	0.200	0.185	0.170	0.155	0.140	0.124	0.109	0.092	0.078	0.061	0.045	0.030	0.015	0.000	-0.016	-0.030	-0.045	-0.059	-0.072	-0.088	-0.100	-0.112	-0.126	-0.138	-0.149	-0.161	-0.172	-0.182	-0.194	-0.202	-0.212	-0.221	-0.229	-0.236	-0.244	-0.250	-0.258	-0.262	-0.268	-0.272	-0.276	-0.281	-0.284	-0.286	-0.289	-0.290	-0.291	-0.294	-0.294	-0.294	-0.294	-0.292	-0.292	-0.290	-0.289	-0.288	-0.285	-0.282	-0.279	-0.276	-0.274	-0.270	-0.268	-0.264	-0.261	-0.256	-0.254	-0.250	-0.246	-0.242	-0.239	-0.235	-0.231	-0.228	-0.225	-0.221	-0.219	-0.215	-0.212	-0.209	-0.206	-0.205	-0.201	-0.200	-0.199	-0.196	-0.195	-0.194	-0.192	-0.191	-0.189	-0.188	-0.188	-0.186	-0.186	-0.185	-0.185	-0.184	-0.184	-0.182	-0.184	-0.182	-0.181	-0.181	-0.181	-0.180	-0.179	-0.178	-0.176	-0.175	-0.174	-0.174	-0.171	-0.169	-0.168	-0.165	-0.162	-0.159	-0.156	-0.152	-0.149	-0.144	-0.140	-0.135	-0.129	-0.125	-0.119	-0.112	-0.106	-0.099	-0.091	-0.084	-0.076	-0.068	-0.059	-0.049	-0.040	-0.030	-0.020	-0.010	0.001	0.012	0.024	0.035	0.048	0.059	0.071	0.085	0.098	0.110	0.124	0.138	0.151	0.165	0.180	0.194	0.208	0.222	0.238	0.252	0.268	0.282	0.296	0.311	0.325	0.339	0.354	0.369	0.382	0.396	0.411	0.425	0.438	0.451	0.465	0.478	0.490	0.504	0.515	0.526	0.538	0.549	0.560	0.570	0.580	0.589	0.599	0.608	0.615	0.624	0.631	0.639	0.645	0.651	0.658	0.662	0.669	0.672	0.678	0.680	0.685	0.688	0.690	0.692	0.695	0.696	0.698	0.699	0.700	0.701	0.701	0.701	0.702	0.701	0.701	0.700	0.700	0.699	0.698	0.698	0.696	0.696	0.695	0.695	0.694	0.694	0.692	0.692	0.691	0.691	0.691	0.691	0.692	0.692	0.692	0.694	0.695	0.695	0.696	0.698	0.700	0.701	0.702	0.705	0.708	0.709	0.711	0.714	0.718	0.720	0.722	0.725	0.729	0.730	0.734	0.736	0.740	0.742	0.745	0.748	0.750	0.752	0.754	0.758	0.759	0.760	0.762	0.764	0.765	0.765	0.766	0.768	0.768	0.768	0.768	0.766	0.765	0.764	0.762	0.760	0.759	0.756	0.754	0.750	0.748	0.744	0.740	0.736	0.732	0.728	0.722	0.718	0.711	0.706	0.701	0.695	0.688	0.682	0.675	0.669	0.662	0.654	0.648	0.640	0.631	0.624	0.616	0.608	0.600	0.591	0.582	0.574	0.565	0.556	0.548	0.539	0.530	0.520	0.511	0.501	0.491	0.481	0.471	0.461	0.451	0.441	0.431	0.421	0.411	0.401	0.391	0.381	0.371	0.360	0.350	0.340	0.330	0.321	0.311	0.301	0.292	0.282	0.272	0.264	0.255	0.246	0.239	0.230	0.221	0.214	0.205	0.199	0.192	0.186	0.180	0.174	0.168	0.161	0.158	0.152	0.149	0.144	0.140	0.138	0.134	0.131	0.130	0.128	0.125	0.125	0.122	0.122	0.121	0.121	0.121	0.120	0.121	0.121	0.122	0.121	0.122	0.122	0.124	0.124	0.124	0.125	0.125	0.125	0.125	0.126	0.125	0.126	0.125	0.125	0.124	0.121	0.120	0.118	0.115	0.112	0.109	0.106	0.102	0.099	0.094	0.090	0.084	0.079	0.072	0.066	0.060	0.052	0.045	0.038	0.030	0.021	0.014	0.004	-0.004	-0.012	-0.022	-0.031	-0.041	-0.051	-0.060	-0.070	-0.080	-0.090	-0.100	-0.110	-0.120	-0.128	-0.138	-0.148	-0.156	-0.166	-0.174	-0.182	-0.191	-0.199	-0.208	-0.214	-0.221	-0.229	-0.235	-0.241	-0.248	-0.254	-0.259	-0.264	-0.269	-0.272	-0.278	-0.280	-0.282	-0.286	-0.289	-0.291	-0.292	-0.294	-0.295	-0.296	-0.296	-0.296	-0.296	-0.296	-0.295	-0.294	-0.292	-0.291	-0.289	-0.288	-0.285	-0.282	-0.280	-0.276	-0.274	-0.271	-0.268	-0.264	-0.260	-0.255	-0.251	-0.246	-0.242	-0.239	-0.232	-0.229	-0.224	-0.220	-0.215	-0.209	-0.205	-0.199	-0.194	-0.189	-0.182	-0.176	-0.171	-0.165	-0.161	-0.155	-0.149	-0.144	-0.139	-0.132	-0.126	-0.121	-0.115	-0.109	-0.104	-0.098	-0.091	-0.085	-0.080	-0.075	-0.069	-0.061	-0.056	-0.051	-0.044	-0.038	-0.031	-0.026	-0.020	-0.012	-0.008	-0.001	0.005	0.011	0.016	0.024	0.030	0.036	0.042	0.050	0.056	0.064	0.070	0.078	0.085	0.092	0.099	0.108	0.115	0.122	0.130	0.139	0.146	0.155	0.165	0.172	0.182	0.191	0.200	0.210	0.220	0.229	0.239	0.249	0.259	0.269	0.279	0.290	0.300	0.310	0.321	0.332	0.341	0.352	0.362	0.372	0.384	0.394	0.404	0.414	0.424	0.434	0.444	0.452	0.462	0.470	0.479	0.486	0.494	0.502	0.509	0.514	0.520	0.526	0.531	0.535	0.540	0.542	0.544	0.546	0.549	0.549	0.549	0.548	0.546	0.545	0.542	0.538	0.534	0.529	0.524	0.516	0.510	0.502	0.494	0.485	0.475	0.464	0.452	0.441	0.429	0.416	0.404	0.390	0.375	0.360	0.345	0.329	0.314	0.298	0.281	0.264	0.248	0.230	0.212	0.195	0.178	0.160	0.144	0.126	0.110	0.091	0.075	0.059	0.042	0.026	0.010	-0.005	-0.020	-0.034	-0.050	-0.064	-0.075	-0.089	-0.100	-0.112	-0.124	-0.134	-0.144	-0.152	-0.161	-0.169	-0.176	-0.182	-0.189	-0.195	-0.199	-0.202	-0.206	-0.209	-0.211	-0.214	-0.214	-0.214	-0.214	-0.214	-0.212	-0.210	-0.208	-0.205	-0.202	-0.198	-0.195	-0.191	-0.186	-0.181	-0.178	-0.171	-0.168	-0.161	-0.155	-0.150	-0.144	-0.139	-0.132	-0.128	-0.121	-0.116	-0.111	-0.106	-0.101	-0.096	-0.091	-0.088	-0.084	-0.080	-0.076	-0.074	-0.070	-0.068	-0.066	-0.065	-0.064	-0.062	-0.064	-0.064	-0.065	-0.066	-0.068	-0.070	-0.072	-0.075	-0.079	-0.082	-0.088	-0.092	-0.098	-0.104	-0.110	-0.116	-0.122	-0.131	-0.139	-0.146	-0.155	-0.164	-0.171	-0.181	-0.189	-0.199	-0.209	-0.218	-0.228	-0.238	-0.246	-0.256	-0.266	-0.275	-0.284	-0.292	-0.302	-0.310	-0.318	-0.326	-0.334	-0.341	-0.349	-0.355	-0.361	-0.366	-0.372	-0.376	-0.381	-0.385	-0.388	-0.391	-0.394	-0.394	-0.396	-0.396	-0.398	-0.396	-0.395	-0.394	-0.392	-0.390	-0.388	-0.384	-0.380	-0.378	-0.372	-0.368	-0.364	-0.358	-0.352	-0.346	-0.341	-0.335	-0.329	-0.324	-0.318	-0.310	-0.305	-0.299	-0.294	-0.288	-0.281	-0.275	-0.271	-0.265	-0.260	-0.255	-0.251	-0.248	-0.242	-0.239	-0.235	-0.234	-0.230	-0.228	-0.225	-0.224	-0.222	-0.221	-0.220	-0.220	-0.219	-0.219	-0.220	-0.220	-0.220	-0.220	-0.222	-0.224	-0.225	-0.226	-0.228	-0.229	-0.230	-0.232	-0.234	-0.236	-0.238	-0.239	-0.241	-0.242	-0.244	-0.245	-0.248	-0.248	-0.249	-0.249	-0.251	-0.251	-0.252	-0.252	-0.252	-0.254	-0.254	-0.254	-0.254	-0.254	-0.252	-0.252	-0.251	-0.250	-0.249	-0.248	-0.248	-0.246	-0.244	-0.244	-0.241	-0.240	-0.238	-0.236	-0.234	-0.232	-0.231	-0.229	-0.228	-0.225	-0.222	-0.220	-0.218	-0.215	-0.214	-0.211	-0.209	-0.206	-0.204	-0.200	-0.199	-0.195	-0.192	-0.190	-0.185	-0.182	-0.180	-0.175	-0.172	-0.169	-0.164	-0.160	-0.156	-0.151	-0.148	-0.141	-0.138	-0.132	-0.128	-0.122	-0.116	-0.111	-0.106	-0.100	-0.095	-0.089	-0.084	-0.078	-0.071	-0.066	-0.060	-0.055	-0.049	-0.042	-0.038	-0.031	-0.026	-0.021	-0.016	-0.011	-0.006	-0.002	0.001	0.005	0.010	0.012	0.016	0.019	0.020	0.022	0.024	0.025	0.026	0.026	0.028	0.026	0.025	0.024	0.022	0.020	0.018	0.016	0.012	0.010	0.006	0.000	-0.004	-0.009	-0.014	-0.020	-0.026	-0.032	-0.039	-0.046	-0.052	-0.060	-0.068	-0.074	-0.082	-0.090	-0.098	-0.106	-0.115	-0.121	-0.130	-0.138	-0.146	-0.154	-0.161	-0.170	-0.179	-0.185	-0.194	-0.201	-0.209	-0.215	-0.224	-0.230	-0.238	-0.244	-0.251	-0.258	-0.262	-0.270	-0.275	-0.281	-0.286	-0.292	-0.298	-0.302	-0.308	-0.312	-0.319	-0.322	-0.328	-0.331	-0.336	-0.341	-0.345	-0.349	-0.352	-0.358	-0.361	-0.365	-0.370	-0.374	-0.379	-0.381	-0.386	-0.391	-0.395	-0.400	-0.405	-0.409	-0.414	-0.418	-0.421	-0.428	-0.431	-0.436	-0.441	-0.445	-0.451	-0.458	-0.462	-0.468	-0.472	-0.478	-0.484	-0.488	-0.494	-0.499	-0.504	-0.510	-0.516	-0.521	-0.526	-0.531	-0.538	-0.541	-0.548	-0.552	-0.558	-0.562	-0.568	-0.571	-0.576	-0.580	-0.584	-0.589	-0.592	-0.596	-0.600	-0.602	-0.606	-0.610	-0.611	-0.614	-0.615	-0.616	-0.619	-0.620	-0.620	-0.620	-0.620	-0.620	-0.619	-0.619	-0.618	-0.615	-0.612	-0.610	-0.608	-0.604	-0.600	-0.596	-0.590	-0.586	-0.581	-0.574	-0.569	-0.561	-0.554	-0.548	-0.539	-0.531	-0.521	-0.512	-0.502	-0.494	-0.482	-0.472	-0.461	-0.450	-0.440	-0.428	-0.416	-0.404	-0.392	-0.380	-0.368	-0.355	-0.342	-0.330	-0.318	-0.305	-0.292	-0.281	-0.269	-0.256	-0.244	-0.232	-0.221	-0.210	-0.199	-0.188	-0.178	-0.168	-0.156	-0.148	-0.138	-0.129	-0.120	-0.111	-0.104	-0.096	-0.089	-0.084	-0.076	-0.071	-0.065	-0.061	-0.056	-0.051	-0.048	-0.044	-0.041	-0.038	-0.035	-0.032	-0.030	-0.028	-0.025	-0.024	-0.021	-0.020	-0.018	-0.018	-0.015	-0.012	-0.010	-0.009	-0.006	-0.004	-0.001	0.002	0.005	0.009	0.012	0.018	0.022	0.028	0.032	0.039	0.046	0.052	0.061	0.069	0.078	0.089	0.098	0.109	0.120	0.131	0.144	0.158	0.170	0.184	0.199	0.214	0.229	0.245	0.261	0.278	0.295	0.312	0.330	0.348	0.368	0.385	0.402	0.422	0.441	0.460	0.479	0.498	0.516	0.535	0.552	0.571	0.590	0.608	0.625	0.642	0.659	0.675	0.690	0.706	0.721	0.735	0.749	0.762	0.775	0.786	0.799	0.809	0.820	0.829	0.839	0.846	0.854	0.860	0.866	0.871	0.876	0.880	0.885	0.888	0.890	0.891	0.892	0.892	0.892	0.891	0.890	0.889	0.888	0.884	0.881	0.879	0.875	0.871	0.866	0.861	0.856	0.851	0.846	0.841	0.835	0.829	0.824	0.819	0.812	0.808	0.800	0.796	0.790	0.785	0.779	0.772	0.768	0.764	0.758	0.754	0.750	0.745	0.740	0.738	0.734	0.731	0.729	0.725	0.722	0.721	0.719	0.719	0.716	0.716	0.715	0.715	0.715	0.715	0.716	0.716	0.718	0.719	0.720	0.720	0.722	0.724	0.726	0.729	0.730	0.732	0.735	0.738	0.740	0.744	0.745	0.749	0.750	0.754	0.756	0.759	0.761	0.764	0.766	0.769	0.771	0.772	0.775	0.776	0.778	0.780	0.782	0.784	0.785	0.785	0.785	0.786	0.788	0.786	0.788	0.786	0.785	0.786	0.785	0.782	0.781	0.780	0.778	0.776	0.774	0.771	0.769	0.764	0.760	0.756	0.752	0.746	0.742	0.738	0.732	0.726	0.720	0.712	0.706	0.699	0.691	0.684	0.675	0.666	0.656	0.648	0.638	0.628	0.616	0.605	0.595	0.584	0.571	0.560	0.548	0.535	0.522	0.509	0.495	0.482	0.469	0.455	0.441	0.428	0.415	0.401	0.388	0.374	0.360	0.346	0.332	0.319	0.308	0.294	0.282	0.270	0.259	0.249	0.238	0.228	0.218	0.209	0.200	0.192	0.185	0.179	0.172	0.168	0.162	0.159	0.156	0.154	0.151	0.151	0.150	0.151	0.154	0.155	0.159	0.161	0.165	0.170	0.178	0.182	0.190	0.198	0.205	0.214	0.222	0.232	0.241	0.252	0.264	0.275	0.285	0.298	0.309	0.321	0.334	0.345	0.358	0.371	0.384	0.396	0.408	0.420	0.432	0.445	0.456	0.469	0.480	0.491	0.501	0.511	0.522	0.531	0.541	0.551	0.560	0.569	0.578	0.584	0.592	0.599	0.606	0.612	0.620	0.626	0.631	0.638	0.642	0.648	0.652	0.656	0.661	0.666	0.670	0.675	0.678	0.682	0.686	0.689	0.692	0.698	0.701	0.704	0.709	0.712	0.716	0.721	0.725	0.730	0.736	0.741	0.746	0.752	0.758	0.764	0.771	0.778	0.784	0.791	0.800	0.809	0.816	0.825	0.835	0.845	0.854	0.865	0.875	0.886	0.898	0.911	0.922	0.936	0.948	0.961	0.975	0.989	1.004	1.018	1.034	1.048	1.064	1.079	1.095	1.110	1.126	1.142	1.159	1.175	1.191	1.209	1.225	1.240	1.258	1.274	1.290	1.305	1.320	1.336	1.352	1.368	1.382	1.398	1.410	1.425	1.439	1.451	1.465	1.478	1.489	1.500	1.510	1.521	1.530	1.540	1.548	1.555	1.562	1.570	1.576	1.581	1.586	1.592	1.596	1.599	1.602	1.605	1.606	1.608	1.609	1.609	1.608	1.608	1.606	1.605	1.602	1.601	1.599	1.596	1.592	1.589	1.586	1.582	1.579	1.575	1.571	1.566	1.561	1.558	1.554	1.550	1.545	1.542	1.539	1.535	1.531	1.529	1.525	1.522	1.520	1.518	1.516	1.514	1.512	1.511	1.511	1.510	1.510	1.511	1.510	1.511	1.512	1.514	1.515	1.518	1.519	1.521	1.524	1.526	1.529	1.532	1.535	1.540	1.542	1.546	1.550	1.552	1.556	1.560	1.564	1.568	1.570	1.572	1.576	1.579	1.581	1.584	1.586	1.588	1.589	1.590	1.591	1.591	1.591	1.591	1.591	1.589	1.589	1.586	1.585	1.582	1.579	1.576	1.572	1.568	1.564	1.558	1.552	1.548	1.541	1.534	1.528	1.520	1.512	1.504	1.496	1.488	1.479	1.470	1.461	1.451	1.441	1.432	1.421	1.411	1.400	1.389	1.380	1.369	1.358	1.346	1.336	1.324	1.312	1.302	1.290	1.279	1.268	1.255	1.244	1.234	1.222	1.211	1.200	1.189	1.178	1.166	1.156	1.144	1.134	1.124	1.111	1.101	1.090	1.080	1.069	1.059	1.049	1.038	1.028	1.016	1.006	0.996	0.986	0.976	0.966	0.956	0.945	0.935	0.926	0.915	0.906	0.895	0.886	0.875	0.866	0.856	0.848	0.836	0.826	0.818	0.808	0.798	0.788	0.778	0.769	0.759	0.749	0.739	0.729	0.720	0.710	0.700	0.691	0.680	0.671	0.661	0.652	0.642	0.632	0.622	0.612	0.602	0.594	0.584	0.575	0.564	0.555	0.545	0.535	0.525	0.515	0.504	0.495	0.484	0.472	0.462	0.452	0.442	0.432	0.421	0.411	0.400	0.389	0.379	0.368	0.358	0.346	0.336	0.325	0.315	0.304	0.294	0.284	0.274	0.262	0.252	0.242	0.232	0.224	0.214	0.204	0.195	0.186	0.178	0.169	0.161	0.152	0.146	0.139	0.132	0.126	0.119	0.114	0.108	0.104	0.099	0.095	0.091	0.089	0.085	0.084	0.081	0.081	0.079	0.079	0.079	0.080	0.080	0.081	0.082	0.085	0.086	0.089	0.092	0.096	0.100	0.104	0.108	0.112	0.118	0.124	0.129	0.134	0.140	0.145	0.151	0.158	0.164	0.171	0.176	0.184	0.191	0.196	0.202	0.210	0.216	0.222	0.230	0.236	0.241	0.246	0.254	0.259	0.264	0.270	0.274	0.279	0.284	0.288	0.292	0.296	0.300	0.302	0.306	0.309	0.310	0.312	0.314	0.316	0.316	0.318	0.318	0.318	0.318	0.318	0.316	0.316	0.315	0.312	0.311	0.310	0.308	0.306	0.304	0.300	0.298	0.295	0.292	0.290	0.286	0.284	0.280	0.276	0.274	0.271	0.268	0.265	0.262	0.259	0.258	0.255	0.252	0.252	0.250	0.249	0.249	0.249	0.248	0.249	0.249	0.250	0.251	0.254	0.256	0.259	0.262	0.266	0.271	0.275	0.281	0.288	0.294	0.299	0.306	0.315	0.322	0.331	0.340	0.350	0.360	0.370	0.380	0.391	0.401	0.414	0.425	0.436	0.449	0.461	0.472	0.485	0.498	0.510	0.522	0.535	0.546	0.560	0.572	0.582	0.595	0.606	0.618	0.628	0.639	0.649	0.660	0.669	0.678	0.686	0.695	0.704	0.710	0.718	0.725	0.730	0.736	0.742	0.746	0.750	0.755	0.758	0.760	0.762	0.765	0.766	0.768	0.769	0.770	0.769	0.769	0.769	0.766	0.766	0.765	0.761	0.760	0.758	0.755	0.751	0.749	0.745	0.741	0.739	0.735	0.731	0.726	0.721	0.718	0.712	0.709	0.704	0.699	0.694	0.689	0.684	0.679	0.672	0.669	0.664	0.658	0.652	0.646	0.640	0.635	0.629	0.624	0.618	0.611	0.606	0.600	0.594	0.588	0.581	0.576	0.569	0.562	0.556	0.550	0.544	0.536	0.530	0.524	0.518	0.511	0.505	0.499	0.492	0.486	0.480	0.474	0.468	0.462	0.456	0.451	0.446	0.441	0.435	0.431	0.426	0.421	0.418	0.414	0.410	0.408	0.402	0.401	0.398	0.396	0.394	0.394	0.391	0.391	0.391	0.391	0.391	0.392	0.394	0.395	0.398	0.399	0.401	0.404	0.406	0.410	0.412	0.416	0.420	0.424	0.430	0.434	0.439	0.442	0.449	0.454	0.459	0.462	0.468	0.474	0.478	0.484	0.489	0.494	0.499	0.502	0.507	0.511	0.515	0.519	0.524	0.526	0.529	0.531	0.534	0.536	0.539	0.541	0.542	0.544	0.544	0.545	0.545	0.546	0.546	0.546	0.546	0.545	0.545	0.544	0.542	0.542	0.541	0.539	0.538	0.538	0.536	0.535	0.532	0.531	0.530	0.529	0.528	0.526	0.525	0.524	0.524	0.522	0.521	0.521	0.521	0.521	0.521	0.521	0.521	0.522	100.000	5.000	2.000	1.000	4.000	0.000	0.000	0.000	0.000	0.000	0.000	0.000	0.000	0.000	0.000	0.000	0.000	0.000	-0.194	-0.192	-0.192	-0.192	-0.194	-0.194	-0.196	-0.199	-0.201	-0.204	-0.208	-0.211	-0.218	-0.222	-0.228	-0.232	-0.239	-0.246	-0.252	-0.259	-0.268	-0.275	-0.282	-0.291	-0.300	-0.308	-0.316	-0.328	-0.336	-0.345	-0.355	-0.364	-0.374	-0.384	-0.394	-0.404	-0.412	-0.424	-0.432	-0.444	-0.454	-0.464	-0.472	-0.484	-0.492	-0.501	-0.511	-0.520	-0.529	-0.538	-0.546	-0.554	-0.561	-0.569	-0.576	-0.584	-0.589	-0.596	-0.602	-0.608	-0.612	-0.618	-0.621	-0.626	-0.630	-0.632	-0.635	-0.638	-0.640	-0.641	-0.642	-0.644	-0.644	-0.645	-0.644	-0.645	-0.644	-0.642	-0.642	-0.641	-0.639	-0.638	-0.635	-0.632	-0.632	-0.630	-0.628	-0.625	-0.622	-0.621	-0.619	-0.616	-0.614	-0.612	-0.611	-0.610	-0.609	-0.608	-0.608	-0.606	-0.606	-0.605	-0.606	-0.606	-0.608	-0.609	-0.609	-0.611	-0.614	-0.616	-0.619	-0.621	-0.625	-0.628	-0.631	-0.635	-0.640	-0.645	-0.650	-0.654	-0.659	-0.664	-0.670	-0.675	-0.680	-0.685	-0.691	-0.696	-0.701	-0.706	-0.711	-0.718	-0.721	-0.726	-0.730	-0.734	-0.738	-0.741	-0.744	-0.746	-0.749	-0.750	-0.750	-0.751	-0.752	-0.752	-0.752	-0.751	-0.750	-0.748	-0.745	-0.741	-0.738	-0.732	-0.728	-0.722	-0.716	-0.710	-0.702	-0.695	-0.688	-0.678	-0.669	-0.659	-0.648	-0.638	-0.625	-0.612	-0.601	-0.589	-0.574	-0.561	-0.546	-0.532	-0.518	-0.502	-0.486	-0.470	-0.454	-0.436	-0.420	-0.404	-0.386	-0.369	-0.351	-0.334	-0.315	-0.298	-0.280	-0.261	-0.244	-0.225	-0.208	-0.189	-0.172	-0.154	-0.138	-0.119	-0.102	-0.085	-0.069	-0.051	-0.035	-0.019	-0.002	0.014	0.029	0.042	0.058	0.072	0.086	0.100	0.114	0.126	0.139	0.151	0.162	0.174	0.185	0.195	0.206	0.215	0.224	0.234	0.242	0.250	0.258	0.265	0.272	0.279	0.286	0.292	0.299	0.304	0.310	0.314	0.320	0.325	0.329	0.334	0.338	0.341	0.346	0.350	0.355	0.358	0.362	0.366	0.370	0.372	0.378	0.381	0.385	0.389	0.394	0.399	0.404	0.408	0.414	0.418	0.424	0.430	0.435	0.440	0.448	0.454	0.460	0.468	0.475	0.482	0.489	0.498	0.505	0.514	0.521	0.531	0.540	0.549	0.559	0.566	0.576	0.585	0.595	0.605	0.615	0.625	0.634	0.644	0.654	0.664	0.672	0.682	0.691	0.701	0.710	0.718	0.728	0.736	0.742	0.751	0.759	0.766	0.772	0.779	0.785	0.791	0.796	0.801	0.806	0.810	0.812	0.818	0.819	0.822	0.824	0.826	0.826	0.828	0.828	0.829	0.826	0.826	0.825	0.824	0.821	0.819	0.816	0.814	0.810	0.806	0.801	0.798	0.792	0.789	0.784	0.778	0.771	0.766	0.761	0.755	0.748	0.741	0.734	0.729	0.721	0.714	0.706	0.699	0.692	0.686	0.676	0.669	0.661	0.652	0.645	0.636	0.628	0.620	0.611	0.601	0.594	0.584	0.575	0.565	0.556	0.546	0.536	0.525	0.516	0.505	0.495	0.484	0.472	0.460	0.448	0.436	0.422	0.411	0.398	0.384	0.370	0.356	0.341	0.326	0.311	0.295	0.279	0.262	0.244	0.228	0.209	0.190	0.171	0.152	0.134	0.114	0.092	0.071	0.051	0.029	0.008	-0.016	-0.039	-0.061	-0.086	-0.110	-0.134	-0.159	-0.184	-0.209	-0.234	-0.260	-0.286	-0.312	-0.339	-0.365	-0.391	-0.419	-0.445	-0.472	-0.499	-0.526	-0.552	-0.579	-0.606	-0.632	-0.659	-0.684	-0.710	-0.736	-0.761	-0.788	-0.811	-0.836	-0.860	-0.882	-0.906	-0.928	-0.949	-0.970	-0.990	-1.010	-1.030	-1.046	-1.065	-1.081	-1.096	-1.112	-1.126	-1.139	-1.150	-1.162	-1.171	-1.180	-1.188	-1.195	-1.201	-1.206	-1.210	-1.212	-1.214	-1.214	-1.214	-1.212	-1.210	-1.206	-1.201	-1.196	-1.188	-1.180	-1.171	-1.161	-1.151	-1.139	-1.126	-1.112	-1.099	-1.084	-1.068	-1.051	-1.034	-1.016	-0.999	-0.980	-0.960	-0.940	-0.921	-0.900	-0.879	-0.858	-0.836	-0.815	-0.794	-0.772	-0.751	-0.730	-0.709	-0.689	-0.666	-0.646	-0.625	-0.606	-0.586	-0.568	-0.549	-0.531	-0.512	-0.496	-0.479	-0.464	-0.448	-0.434	-0.420	-0.406	-0.395	-0.382	-0.371	-0.361	-0.351	-0.344	-0.335	-0.328	-0.321	-0.316	-0.311	-0.306	-0.302	-0.299	-0.298	-0.295	-0.294	-0.294	-0.295	-0.295	-0.295	-0.298	-0.300	-0.302	-0.305	-0.309	-0.311	-0.316	-0.320	-0.324	-0.328	-0.332	-0.338	-0.342	-0.346	-0.351	-0.356	-0.361	-0.366	-0.370	-0.374	-0.379	-0.381	-0.385	-0.389	-0.391	-0.395	-0.396	-0.400	-0.401	-0.402	-0.404	-0.405	-0.404	-0.404	-0.404	-0.402	-0.401	-0.399	-0.396	-0.394	-0.391	-0.388	-0.384	-0.380	-0.374	-0.369	-0.364	-0.358	-0.352	-0.345	-0.340	-0.332	-0.325	-0.318	-0.311	-0.304	-0.295	-0.288	-0.280	-0.272	-0.266	-0.258	-0.250	-0.242	-0.236	-0.229	-0.221	-0.215	-0.209	-0.202	-0.198	-0.191	-0.188	-0.182	-0.178	-0.175	-0.171	-0.169	-0.166	-0.165	-0.164	-0.162	-0.164	-0.164	-0.166	-0.168	-0.170	-0.174	-0.178	-0.182	-0.186	-0.192	-0.199	-0.205	-0.212	-0.220	-0.229	-0.238	-0.246	-0.256	-0.266	-0.278	-0.289	-0.300	-0.312	-0.324	-0.336	-0.349	-0.361	-0.374	-0.388	-0.400	-0.415	-0.428	-0.441	-0.454	-0.468	-0.481	-0.494	-0.507	-0.520	-0.531	-0.545	-0.556	-0.568	-0.579	-0.590	-0.600	-0.611	-0.620	-0.630	-0.639	-0.648	-0.655	-0.662	-0.670	-0.676	-0.681	-0.686	-0.691	-0.695	-0.699	-0.702	-0.704	-0.705	-0.708	-0.708	-0.708	-0.708	-0.706	-0.704	-0.702	-0.700	-0.698	-0.694	-0.690	-0.686	-0.681	-0.676	-0.671	-0.665	-0.659	-0.652	-0.646	-0.640	-0.634	-0.626	-0.619	-0.612	-0.606	-0.599	-0.591	-0.584	-0.576	-0.569	-0.562	-0.555	-0.548	-0.541	-0.535	-0.529	-0.521	-0.515	-0.509	-0.504	-0.498	-0.492	-0.488	-0.484	-0.478	-0.474	-0.470	-0.465	-0.462	-0.459	-0.456	-0.452	-0.450	-0.448	-0.445	-0.442	-0.440	-0.439	-0.438	-0.435	-0.434	-0.434	-0.432	-0.431	-0.429	-0.428	-0.426	-0.426	-0.425	-0.424	-0.422	-0.421	-0.420	-0.418	-0.416	-0.414	-0.412	-0.411	-0.408	-0.406	-0.402	-0.400	-0.396	-0.392	-0.390	-0.385	-0.381	-0.376	-0.371	-0.366	-0.361	-0.356	-0.350	-0.344	-0.338	-0.330	-0.322	-0.316	-0.308	-0.299	-0.291	-0.282	-0.274	-0.264	-0.255	-0.245	-0.235	-0.225	-0.215	-0.204	-0.195	-0.184	-0.172	-0.161	-0.151	-0.139	-0.129	-0.118	-0.106	-0.096	-0.085	-0.075	-0.064	-0.054	-0.044	-0.034	-0.025	-0.015	-0.006	0.002	0.011	0.019	0.026	0.034	0.039	0.046	0.051	0.056	0.060	0.064	0.066	0.070	0.071	0.072	0.074	0.072	0.071	0.070	0.068	0.064	0.061	0.056	0.051	0.045	0.038	0.030	0.022	0.014	0.004	-0.005	-0.016	-0.028	-0.039	-0.051	-0.065	-0.079	-0.094	-0.108	-0.122	-0.139	-0.154	-0.170	-0.186	-0.204	-0.220	-0.238	-0.255	-0.272	-0.290	-0.309	-0.326	-0.344	-0.362	-0.380	-0.398	-0.416	-0.432	-0.450	-0.468	-0.484	-0.500	-0.516	-0.532	-0.549	-0.564	-0.578	-0.592	-0.606	-0.620	-0.632	-0.644	-0.656	-0.668	-0.679	-0.688	-0.698	-0.705	-0.714	-0.721	-0.728	-0.734	-0.739	-0.744	-0.748	-0.751	-0.752	-0.755	-0.756	-0.756	-0.756	-0.755	-0.754	-0.750	-0.749	-0.745	-0.740	-0.736	-0.730	-0.725	-0.718	-0.710	-0.704	-0.695	-0.686	-0.678	-0.669	-0.659	-0.649	-0.639	-0.629	-0.618	-0.608	-0.596	-0.585	-0.574	-0.562	-0.550	-0.540	-0.528	-0.516	-0.504	-0.494	-0.481	-0.470	-0.460	-0.449	-0.439	-0.428	-0.418	-0.408	-0.398	-0.388	-0.379	-0.369	-0.361	-0.352	-0.342	-0.335	-0.328	-0.322	-0.315	-0.308	-0.301	-0.296	-0.290	-0.285	-0.279	-0.274	-0.269	-0.264	-0.260	-0.255	-0.251	-0.246	-0.244	-0.240	-0.236	-0.232	-0.229	-0.226	-0.221	-0.219	-0.215	-0.212	-0.208	-0.204	-0.201	-0.198	-0.194	-0.190	-0.186	-0.181	-0.178	-0.171	-0.168	-0.162	-0.158	-0.151	-0.146	-0.140	-0.134	-0.128	-0.121	-0.114	-0.108	-0.100	-0.092	-0.085	-0.078	-0.069	-0.061	-0.052	-0.044	-0.035	-0.026	-0.018	-0.009	0.000	0.009	0.018	0.026	0.035	0.044	0.051	0.061	0.069	0.076	0.084	0.092	0.100	0.106	0.112	0.119	0.124	0.130	0.135	0.140	0.142	0.148	0.150	0.152	0.155	0.156	0.156	0.156	0.156	0.155	0.154	0.151	0.149	0.145	0.141	0.136	0.131	0.125	0.118	0.111	0.104	0.095	0.086	0.078	0.066	0.056	0.045	0.034	0.021	0.009	-0.002	-0.016	-0.030	-0.044	-0.058	-0.071	-0.086	-0.100	-0.116	-0.131	-0.146	-0.161	-0.178	-0.192	-0.208	-0.224	-0.239	-0.254	-0.269	-0.285	-0.300	-0.314	-0.330	-0.345	-0.359	-0.372	-0.388	-0.401	-0.415	-0.429	-0.441	-0.455	-0.466	-0.480	-0.491	-0.504	-0.514	-0.526	-0.536	-0.548	-0.558	-0.568	-0.576	-0.586	-0.595	-0.605	-0.614	-0.621	-0.630	-0.638	-0.645	-0.652	-0.660	-0.666	-0.674	-0.681	-0.688	-0.694	-0.700	-0.706	-0.712	-0.719	-0.725	-0.731	-0.738	-0.744	-0.750	-0.758	-0.764	-0.770	-0.778	-0.785	-0.792	-0.800	-0.808	-0.816	-0.824	-0.832	-0.842	-0.851	-0.862	-0.871	-0.882	-0.894	-0.905	-0.916	-0.929	-0.942	-0.956	-0.969	-0.984	-0.999	-1.014	-1.028	-1.044	-1.061	-1.076	-1.095	-1.111	-1.130	-1.149	-1.168	-1.186	-1.205	-1.225	-1.245	-1.265	-1.285	-1.305	-1.326	-1.346	-1.366	-1.388	-1.409	-1.429	-1.450	-1.470	-1.490	-1.509	-1.530	-1.549	-1.568	-1.586	-1.605	-1.622	-1.639	-1.656	-1.672	-1.689	-1.702	-1.718	-1.731	-1.744	-1.756	-1.769	-1.780	-1.790	-1.799	-1.806	-1.815	-1.820	-1.826	-1.830	-1.834	-1.836	-1.839	-1.840	-1.840	-1.838	-1.836	-1.832	-1.830	-1.825	-1.820	-1.814	-1.805	-1.798	-1.788	-1.778	-1.768	-1.756	-1.745	-1.731	-1.719	-1.705	-1.690	-1.675	-1.660	-1.645	-1.629	-1.611	-1.594	-1.578	-1.560	-1.541	-1.524	-1.506	-1.488	-1.470	-1.452	-1.435	-1.418	-1.400	-1.382	-1.366	-1.349	-1.332	-1.316	-1.300	-1.285	-1.270	-1.256	-1.241	-1.229	-1.215	-1.202	-1.191	-1.180	-1.169	-1.158	-1.149	-1.139	-1.130	-1.122	-1.116	-1.109	-1.102	-1.098	-1.092	-1.088	-1.082	-1.080	-1.076	-1.074	-1.071	-1.069	-1.068	-1.066	-1.064	-1.064	-1.062	-1.062	-1.062	-1.061	-1.062	-1.061	-1.061	-1.061	-1.061	-1.060	-1.061	-1.060	-1.060	-1.059	-1.058	-1.056	-1.055	-1.054	-1.051	-1.049	-1.045	-1.042	-1.039	-1.035	-1.031	-1.026	-1.020	-1.015	-1.009	-1.002	-0.996	-0.990	-0.981	-0.972	-0.965	-0.956	-0.948	-0.938	-0.928	-0.919	-0.908	-0.896	-0.886	-0.875	-0.864	-0.852	-0.841	-0.830	-0.819	-0.808	-0.796	-0.784	-0.772	-0.761	-0.751	-0.740	-0.729	-0.720	-0.710	-0.700	-0.690	-0.681	-0.672	-0.665	-0.658	-0.650	-0.644	-0.636	-0.631	-0.626	-0.621	-0.618	-0.615	-0.611	-0.609	-0.608	-0.606	-0.605	-0.606	-0.606	-0.606	-0.608	-0.610	-0.612	-0.616	-0.619	-0.622	-0.628	-0.632	-0.638	-0.642	-0.649	-0.656	-0.661	-0.669	-0.676	-0.682	-0.690	-0.696	-0.705	-0.711	-0.720	-0.728	-0.735	-0.742	-0.750	-0.758	-0.764	-0.771	-0.778	-0.784	-0.790	-0.796	-0.802	-0.808	-0.814	-0.819	-0.824	-0.829	-0.832	-0.838	-0.840	-0.845	-0.848	-0.850	-0.851	-0.854	-0.856	-0.858	-0.858	-0.859	-0.859	-0.860	-0.859	-0.859	-0.858	-0.858	-0.856	-0.855	-0.854	-0.851	-0.850	-0.849	-0.845	-0.844	-0.841	-0.839	-0.836	-0.834	-0.831	-0.830	-0.826	-0.825	-0.821	-0.820	-0.818	-0.815	-0.812	-0.811	-0.809	-0.808	-0.805	-0.804	-0.802	-0.801	-0.800	-0.800	-0.799	-0.799	-0.799	-0.799	-0.798	-0.799	-0.800	-0.799	-0.801	-0.802	-0.802	-0.805	-0.808	-0.809	-0.811	-0.812	-0.815	-0.819	-0.821	-0.824	-0.828	-0.830	-0.834	-0.838	-0.840	-0.844	-0.849	-0.852	-0.855	-0.860	-0.865	-0.868	-0.871	-0.876	-0.880	-0.884	-0.888	-0.892	-0.896	-0.899	-0.902	-0.906	-0.909	-0.912	-0.916	-0.919	-0.921	-0.924	-0.926	-0.929	-0.931	-0.932	-0.934	-0.935	-0.936	-0.938	-0.938	-0.938	-0.939	-0.939	-0.938	-0.936	-0.935	-0.934	-0.931	-0.929	-0.926	-0.925	-0.922	-0.919	-0.915	-0.910	-0.906	-0.901	-0.896	-0.891	-0.885	-0.880	-0.875	-0.868	-0.861	-0.854	-0.849	-0.841	-0.835	-0.826	-0.820	-0.811	-0.804	-0.796	-0.789	-0.781	-0.772	-0.765	-0.756	-0.749	-0.740	-0.732	-0.725	-0.718	-0.710	-0.702	-0.695	-0.689	-0.681	-0.674	-0.668	-0.661	-0.655	-0.649	-0.644	-0.638	-0.632	-0.628	-0.622	-0.618	-0.612	-0.609	-0.605	-0.601	-0.596	-0.592	-0.589	-0.585	-0.582	-0.578	-0.574	-0.571	-0.566	-0.564	-0.561	-0.556	-0.552	-0.549	-0.545	-0.540	-0.535	-0.531	-0.525	-0.520	-0.514	-0.507	-0.501	-0.494	-0.488	-0.479	-0.471	-0.464	-0.454	-0.444	-0.435	-0.424	-0.412	-0.401	-0.390	-0.378	-0.365	-0.352	-0.339	-0.325	-0.310	-0.295	-0.280	-0.264	-0.248	-0.231	-0.215	-0.196	-0.179	-0.161	-0.144	-0.125	-0.106	-0.088	-0.069	-0.049	-0.030	-0.011	0.009	0.028	0.046	0.066	0.085	0.104	0.122	0.141	0.160	0.178	0.195	0.212	0.230	0.248	0.264	0.280	0.295	0.312	0.326	0.341	0.355	0.369	0.381	0.395	0.406	0.418	0.429	0.439	0.449	0.458	0.466	0.472	0.481	0.488	0.494	0.499	0.504	0.509	0.511	0.515	0.519	0.520	0.521	0.522	0.524	0.524	0.524	0.522	0.521	0.521	0.519	0.518	0.514	0.511	0.509	0.505	0.501	0.498	0.495	0.491	0.488	0.482	0.479	0.475	0.470	0.468	0.462	0.460	0.456	0.452	0.449	0.445	0.442	0.440	0.438	0.434	0.432	0.430	0.429	0.428	0.428	0.426	0.425	0.425	0.424	0.424	0.424	0.425	0.425	0.425	0.426	0.428	0.429	0.430	0.431	0.434	0.434	0.436	0.438	0.439	0.440	0.442	0.444	0.445	0.445	0.446	0.446	0.448	0.448	0.448	0.446	0.446	0.445	0.444	0.442	0.440	0.436	0.434	0.430	0.426	0.422	0.418	0.411	0.406	0.400	0.394	0.386	0.379	0.370	0.362	0.352	0.344	0.334	0.322	0.312	0.301	0.290	0.278	0.266	0.254	0.241	0.228	0.215	0.201	0.188	0.174	0.160	0.145	0.131	0.118	0.104	0.090	0.076	0.062	0.048	0.035	0.021	0.009	-0.005	-0.018	-0.031	-0.044	-0.056	-0.068	-0.079	-0.089	-0.100	-0.110	-0.120	-0.130	-0.138	-0.145	-0.155	-0.161	-0.168	-0.174	-0.179	-0.184	-0.189	-0.192	-0.195	-0.198	-0.200	-0.201	-0.201	-0.201	-0.201	-0.200	-0.199	-0.196	-0.194	-0.190	-0.186	-0.182	-0.176	-0.171	-0.165	-0.158	-0.151	-0.142	-0.135	-0.126	-0.115	-0.106	-0.096	-0.086	-0.075	-0.064	-0.051	-0.040	-0.028	-0.014	-0.002	0.011	0.025	0.038	0.051	0.066	0.080	0.094	0.109	0.124	0.138	0.151	0.166	0.181	0.195	0.210	0.224	0.239	0.252	0.268	0.281	0.295	0.310	0.324	0.336	0.350	0.364	0.376	0.389	0.401	0.414	0.425	0.436	0.449	0.460	0.471	0.481	0.492	0.502	0.512	0.522	0.531	0.541	0.550	0.559	0.568	0.576	0.585	0.592	0.601	0.609	0.616	0.624	0.630	0.636	0.644	0.650	0.658	0.664	0.669	0.676	0.681	0.688	0.694	0.699	0.705	0.709	0.715	0.720	0.726	0.730	0.735	0.740	0.745	0.750	0.754	0.759	0.764	0.768	0.771	0.776	0.780	0.784	0.788	0.791	0.795	0.799	0.802	0.806	0.810	0.811	0.815	0.819	0.822	0.824	0.828	0.830	0.832	0.835	0.838	0.839	0.842	0.844	0.845	0.846	0.848	0.849	0.849	0.850	0.850	0.850	0.850	0.850	0.849	0.848	0.848	0.845	0.844	0.840	0.839	0.835	0.830	0.826	0.822	0.816	0.811	0.804	0.798	0.789	0.781	0.772	0.764	0.752	0.741	0.730	0.718	0.705	0.691	0.676	0.661	0.646	0.629	0.611	0.594	0.575	0.555	0.535	0.514	0.491	0.470	0.448	0.422	0.399	0.375	0.349	0.322	0.296	0.270	0.242	0.214	0.188	0.159	0.130	0.102	0.072	0.044	0.014	-0.015	-0.045	-0.074	-0.102	-0.131	-0.160	-0.189	-0.216	-0.246	-0.274	-0.301	-0.329	-0.354	-0.380	-0.405	-0.431	-0.456	-0.481	-0.505	-0.528	-0.550	-0.571	-0.592	-0.612	-0.632	-0.651	-0.670	-0.689	-0.705	-0.721	-0.736	-0.751	-0.766	-0.780	-0.792	-0.806	-0.818	-0.829	-0.839	-0.849	-0.859	-0.866	-0.875	-0.884	-0.891	-0.899	-0.906	-0.912	-0.919	-0.925	-0.931	-0.935	-0.941	-0.946	-0.951	-0.956	-0.961	-0.966	-0.971	-0.975	-0.980	-0.984	-0.989	-0.994	-0.998	-1.004	-1.009	-1.014	-1.019	-1.024	-1.030	-1.036	-1.041	-1.048	-1.055	-1.061	-1.068	-1.074	-1.081	-1.089	-1.095	-1.102	-1.110	-1.118	-1.125	-1.132	-1.141	-1.148	-1.156	-1.162	-1.170	-1.176	-1.184	-1.191	-1.199	-1.204	-1.211	-1.216	-1.222	-1.229	-1.232	-1.238	-1.242	-1.245	-1.249	-1.252	-1.254	-1.256	-1.256	-1.256	-1.258	-1.258	-1.256	-1.255	-1.251	-1.249	-1.245	-1.240	-1.235	-1.230	-1.222	-1.216	-1.209	-1.200	-1.191	-1.181	-1.171	-1.160	-1.148	-1.136	-1.122	-1.109	-1.095	-1.080	-1.064	-1.049	-1.031	-1.015	-0.996	-0.980	-0.960	-0.941	-0.921	-0.902	-0.882	-0.861	-0.841	-0.819	-0.796	-0.775	-0.754	-0.730	-0.709	-0.686	-0.662	-0.639	-0.616	-0.592	-0.568	-0.545	-0.520	-0.496	-0.472	-0.448	-0.424	-0.400	-0.375	-0.351	-0.326	-0.304	-0.279	-0.255	-0.230	-0.206	-0.182	-0.159	-0.135	-0.111	-0.088	-0.064	-0.040	-0.018	0.005	0.028	0.051	0.074	0.098	0.119	0.141	0.164	0.186	0.206	0.229	0.251	0.272	0.294	0.315	0.335	0.356	0.376	0.398	0.418	0.438	0.459	0.479	0.499	0.518	0.539	0.558	0.578	0.596	0.616	0.636	0.654	0.674	0.692	0.712	0.731	0.750	0.769	0.786	0.805	0.825	0.842	0.861	0.879	0.898	0.915	0.932	0.951	0.969	0.986	1.004	1.022	1.039	1.058	1.074	1.092	1.109	1.126	1.142	1.160	1.176	1.192	1.210	1.226	1.242	1.258	1.274	1.289	1.305	1.320	1.335	1.349	1.364	1.376	1.390	1.404	1.416	1.429	1.441	1.452	1.462	1.472	1.484	1.492	1.501	1.509	1.516	1.524	1.531	1.536	1.541	1.545	1.549	1.551	1.551	1.554	1.554	1.552	1.550	1.548	1.545	1.541	1.535	1.530	1.522	1.514	1.505	1.496	1.485	1.474	1.462	1.449	1.435	1.421	1.405	1.390	1.374	1.356	1.338	1.319	1.299	1.279	1.259	1.238	1.216	1.195	1.172	1.150	1.128	1.104	1.081	1.059	1.035	1.012	0.989	0.965	0.942	0.919	0.896	0.874	0.851	0.829	0.806	0.785	0.764	0.744	0.722	0.702	0.682	0.662	0.644	0.625	0.608	0.590	0.572	0.556	0.541	0.526	0.510	0.496	0.482	0.469	0.455	0.444	0.430	0.419	0.406	0.396	0.384	0.374	0.364	0.354	0.344	0.332	0.322	0.314	0.304	0.295	0.285	0.275	0.265	0.255	0.246	0.235	0.224	0.214	0.204	0.191	0.180	0.168	0.155	0.144	0.130	0.116	0.102	0.088	0.072	0.058	0.041	0.025	0.008	-0.010	-0.028	-0.046	-0.064	-0.084	-0.104	-0.124	-0.145	-0.165	-0.188	-0.209	-0.230	-0.252	-0.275	-0.298	-0.321	-0.345	-0.368	-0.390	-0.414	-0.438	-0.460	-0.485	-0.507	-0.530	-0.552	-0.576	-0.598	-0.619	-0.641	-0.662	-0.682	-0.702	-0.722	-0.740	-0.759	-0.776	-0.794	-0.809	-0.824	-0.839	-0.851	-0.864	-0.876	-0.886	-0.895	-0.905	-0.911	-0.918	-0.922	-0.926	-0.930	-0.931	-0.932	-0.932	-0.931	-0.928	-0.922	-0.918	-0.911	-0.904	-0.895	-0.885	-0.874	-0.860	-0.846	-0.831	-0.815	-0.798	-0.780	-0.761	-0.740	-0.719	-0.696	-0.672	-0.648	-0.624	-0.598	-0.571	-0.542	-0.515	-0.485	-0.455	-0.425	-0.394	-0.362	-0.330	-0.298	-0.265	-0.232	-0.199	-0.166	-0.131	-0.098	-0.064	-0.030	0.005	0.039	0.072	0.106	0.140	0.175	0.208	0.241	0.274	0.306	0.338	0.369	0.400	0.431	0.461	0.490	0.520	0.548	0.575	0.602	0.630	0.655	0.680	0.705	0.730	0.751	0.775	0.798	0.819	0.839	0.859	0.878	0.895	0.914	0.931	0.948	0.964	0.979	0.995	1.009	1.022	1.036	1.048	1.060	1.072	1.084	1.095	1.105	1.114	1.124	1.134	1.142	1.151	1.160	1.168	1.175	1.184	1.191	1.198	1.204	1.211	1.218	1.224	1.229	1.236	1.241	1.248	1.254	1.259	1.264	1.270	1.275	1.280	1.284	1.290	1.295	1.299	1.304	1.308	1.312	1.318	1.321	1.325	1.329	1.332	1.335	1.339	1.342	1.345	1.348	1.350	1.352	1.354	1.356	1.358	1.359	1.359	1.360	1.359	1.359	1.359	1.356	1.355	1.352	1.350	1.348	1.344	1.340	1.335	1.330	1.325	1.319	1.312	1.306	1.298	1.290	1.281	1.272	1.262	1.251	1.242	1.231	1.218	1.206	1.194	1.179	1.166	1.151	1.136	1.121	1.106	1.090	1.074	1.058	1.039	1.021	1.004	0.986	0.966	0.948	0.930	0.910	0.891	0.871	0.851	0.832	0.812	0.792	0.772	0.752	0.734	0.712	0.694	0.674	0.655	0.636	0.618	0.599	0.580	0.561	0.544	0.525	0.509	0.491	0.475	0.460	0.444	0.429	0.414	0.399	0.386	0.372	0.360	0.348	0.336	0.326	0.315	0.305	0.296	0.288	0.279	0.271	0.265	0.258	0.251	0.246	0.242	0.238	0.235	0.230	0.228	0.225	0.224	0.222	0.221	0.221	0.220	0.221	0.221	0.222	0.222	0.224	0.225	0.226	0.229	0.230	0.231	0.234	0.235	0.238	0.239	0.240	0.241	0.244	0.244	0.246	0.246	0.248	0.248	0.246	0.246	0.246	0.245	0.244	0.242	0.240	0.238	0.235	0.232	0.228	0.224	0.219	0.215	0.210	0.205	0.199	0.192	0.188	0.180	0.172	0.165	0.158	0.150	0.142	0.134	0.125	0.118	0.109	0.100	0.091	0.082	0.074	0.065	0.056	0.048	0.040	0.031	0.022	0.015	0.008	-0.001	-0.008	-0.015	-0.021	-0.028	-0.035	-0.040	-0.048	-0.052	-0.056	-0.062	-0.066	-0.071	-0.075	-0.078	-0.081	-0.084	-0.088	-0.089	-0.091	-0.092	-0.094	-0.095	-0.096	-0.096	-0.096	-0.096	-0.096	-0.096	-0.096	-0.094	-0.094	-0.092	-0.091	-0.090	-0.089	-0.088	-0.086	-0.082	-0.081	-0.079	-0.078	-0.075	-0.072	-0.071	-0.069	-0.066	-0.064	-0.061	-0.059	-0.056	-0.054	-0.050	-0.049	-0.045	-0.041	-0.038	-0.035	-0.031	-0.028	-0.024	-0.020	-0.016	-0.012	-0.006	-0.001	0.002	0.009	0.014	0.020	0.026	0.032	0.040	0.048	0.056	0.064	0.072	0.081	0.091	0.101	0.112	0.122	0.134	0.145	0.158	0.171	0.184	0.199	0.211	0.226	0.244	0.259	0.276	0.292	0.310	0.328	0.348	0.366	0.386	0.406	0.426	0.448	0.469	0.490	0.514	0.536	0.559	0.584	0.608	0.632	0.656	0.681	0.708	0.732	0.760	0.785	0.812	0.840	0.868	0.895	0.921	0.949	0.978	1.006	1.034	1.062	1.091	1.120	1.148	1.178	1.206	1.235	1.262	1.292	1.321	1.349	1.378	1.405	1.434	1.461	1.489	1.516	1.544	1.570	1.598	1.624	1.650	1.675	1.701	1.726	1.750	1.775	1.798	1.821	1.845	1.866	1.888	1.909	1.929	1.949	1.969	1.988	2.005	2.022	2.040	2.056	2.071	2.088	2.101	2.116	2.129	2.141	2.152	2.165	2.176	2.186	2.196	2.205	2.215	2.224	2.232	2.239	2.248	2.254	2.260	2.266	2.272	2.279	2.284	2.290	2.296	2.301	2.306	2.311	2.318	2.324	2.329	2.334	2.340	2.346	2.352	2.359	2.365	2.372	2.380	2.386	2.395	2.404	2.411	2.420	2.429	2.439	2.450	2.460	2.470	2.481	2.492	2.504	2.518	2.530	2.542	2.555	2.569	2.584	2.598	2.612	2.628	2.642	2.658	2.672	2.689	2.704	2.720	2.735	2.752	2.768	2.784	2.800	2.816	2.832	2.848	2.862	2.879	2.895	2.910	2.924	2.939	2.954	2.968	2.981	2.995	3.008	3.020	3.032	3.045	3.055	3.066	3.078	3.086	3.098	3.106	3.115	3.122	3.130	3.136	3.144	3.150	3.155	3.160	3.165	3.170	3.172	3.176	3.179	3.181	3.182	3.184	3.185	3.185	3.186	3.185	3.185	3.184	3.182	3.180	3.179	3.178	3.174	3.172	3.170	3.168	3.164	3.160	3.158	3.154	3.150	3.148	3.142	3.139	3.136	3.132	3.129	3.125	3.124	3.120	3.116	3.115	3.111	3.109	3.106	3.104	3.102	3.102	3.100	3.099	3.099	3.099	3.099	3.099	3.099	3.099	3.100	3.102	3.102	3.105	3.109	3.111	3.114	3.118	3.121	3.126	3.130	3.135	3.141	3.146	3.152	3.159	3.165	3.171	3.178	3.186	3.194	3.201	3.209	3.216	3.224	3.232	3.241	3.249	3.259	3.266	3.275	3.282	3.291	3.299	3.308	3.314	3.322	3.329	3.335	3.341	3.348	3.354	3.359	3.365	3.369	3.371	3.375	3.378	3.379	3.380	3.380	3.380	3.380	3.378	3.375	3.371	3.369	3.364	3.358	3.351	3.344	3.335	3.328	3.318	3.308	3.296	3.285	3.272	3.259	3.246	3.231	3.216	3.202	3.185	3.169	3.151	3.134	3.116	3.098	3.080	3.061	3.042	3.025	3.006	2.986	2.968	2.949	2.930	2.911	2.892	2.874	2.856	2.839	2.821	2.805	2.788	2.771	2.756	2.741	2.726	2.712	2.699	2.685	2.672	2.661	2.650	2.639	2.629	2.619	2.610	2.601	2.594	2.586	2.580	2.574	2.569	2.564	2.560	2.555	2.551	2.549	2.545	2.544	2.541	2.540	2.538	2.538	2.536	2.535	2.535	2.535	2.534	2.534	2.534	2.534	2.534	2.534	2.532	2.532	2.532	2.531	2.531	2.530	2.529	2.526	2.525	2.524	2.521	2.519	2.516	2.514	2.510	2.506	2.501	2.498	2.491	2.486	2.481	2.475	2.469	2.462	2.455	2.448	2.440	2.432	2.425	2.416	2.406	2.398	2.388	2.379	2.369	2.359	2.350	2.339	2.328	2.319	2.308	2.296	2.285	2.274	2.262	2.251	2.240	2.230	2.219	2.206	2.196	2.185	2.174	2.164	2.152	2.142	2.132	2.122	2.112	2.102	2.094	2.084	2.075	2.066	2.059	2.051	2.044	2.035	2.027	2.021	2.015	2.009	2.002	1.998	1.992	1.988	1.984	1.979	1.976	1.972	1.970	1.968	1.966	1.964	1.962	1.962	1.961	1.960	1.961	1.960	1.961	1.962	1.964	1.965	1.966	1.969	1.971	1.974	1.976	1.979	1.982	1.985	1.989	1.991	1.996	2.000	2.004	2.007	2.010	2.014	2.020	2.024	2.027	2.031	2.035	2.039	2.042	2.046	2.050	2.054	2.058	2.061	2.064	2.068	2.070	2.074	2.076	2.078	2.081	2.084	2.086	2.089	2.090	2.092	2.095	2.096	2.099	2.100	2.101	2.102	2.105	2.108	2.110	2.111	2.114	2.115	2.118	2.119	2.121	2.124	2.126	2.129	2.131	2.134	2.136	2.140	2.144	2.148	2.151	2.155	2.160	2.164	2.168	2.172	2.179	2.184	2.190	2.195	2.201	2.206	2.212	2.220	2.226	2.232	2.240	2.246	2.252	2.259	2.266	2.272	2.279	2.286	2.292	2.298	2.304	2.310	2.315	2.321	2.326	2.331	2.335	2.339	2.344	2.348	2.350	2.352	2.354	2.355	2.356	2.356	2.358	2.355	2.355	2.352	2.350	2.348	2.344	2.339	2.334	2.329	2.322	2.315	2.308	2.300	2.290	2.281	2.271	2.261	2.250	2.238	2.226	2.214	2.200	2.186	2.172	2.158	2.141	2.126	2.110	2.094	2.075	2.059	2.040	2.022	2.004	1.985	1.966	1.948	1.928	1.908	1.889	1.869	1.849	1.828	1.808	1.788	1.766	1.748	1.726	1.705	1.685	1.665	1.645	1.624	1.604	1.584	1.564	1.544	1.524	1.505	1.486	1.468	1.449	1.430	1.411	1.394	1.375	1.358	1.340	1.324	1.306	1.290	1.275	1.259	1.244	1.229	1.214	1.199	1.184	1.169	1.156	1.142	1.129	1.115	1.102	1.090	1.078	1.066	1.054	1.044	1.031	1.020	1.010	0.999	0.989	0.979	0.968	0.958	0.948	0.939	0.929	0.920	0.911	0.901	0.894	0.884	0.876	0.866	0.858	0.850	0.841	0.832	0.825	0.816	0.808	0.799	0.791	0.782	0.772	0.765	0.758	0.749	0.740	0.731	0.724	0.716	0.708	0.699	0.691	0.682	0.675	0.666	0.659	0.650	0.642	0.636	0.628	0.620	0.612	0.606	0.599	0.591	0.585	0.579	0.574	0.566	0.561	0.556	0.552	0.548	0.544	0.540	0.538	0.534	0.531	0.529	0.528	0.526	0.528	0.528	0.529	0.529	0.530	0.534	0.536	0.539	0.544	0.549	0.554	0.560	0.566	0.574	0.581	0.589	0.598	0.608	0.616	0.628	0.639	0.650	0.661	0.674	0.686	0.699	0.711	0.724	0.738	0.752	0.766	0.780	0.795	0.809	0.824	0.838	0.852	0.868	0.882	0.898	0.911	0.925	0.939	0.954	0.966	0.980	0.992	1.005	1.018	1.030	1.041	1.051	1.061	1.072	1.081	1.090	1.099	1.106	1.114	1.119	1.125	1.130	1.135	1.139	1.141	1.142	1.145	1.145	1.145	1.145	1.144	1.141	1.139	1.135	1.130	1.125	1.119	1.112	1.106	1.098	1.089	1.080	1.069	1.059	1.046	1.034	1.021	1.009	0.995	0.980	0.965	0.949	0.934	0.918	0.900	0.882	0.865	0.846	0.829	0.810	0.790	0.771	0.751	0.732	0.712	0.694	0.674	0.652	0.634	0.614	0.594	0.575	0.555	0.536	0.518	0.498	0.480	0.461	0.444	0.426	0.410	0.394	0.378	0.362	0.348	0.334	0.321	0.308	0.295	0.282	0.271	0.262	0.251	0.244	0.236	0.229	0.222	0.218	0.212	0.209	0.206	0.204	0.202	0.201	0.202	0.204	0.205	0.208	0.210	0.215	0.219	0.224	0.230	0.238	0.245	0.252	0.261	0.270	0.280	0.290	0.300	0.310	0.321	0.332	0.344	0.356	0.368	0.380	0.391	0.404	0.416	0.429	0.440	0.452	0.465	0.476	0.488	0.499	0.510	0.520	0.530	0.541	0.551	0.560	0.568	0.576	0.584	0.591	0.598	0.604	0.610	0.615	0.620	0.624	0.628	0.631	0.634	0.635	0.638	0.639	0.639	0.640	0.640	0.639	0.639	0.638	0.635	0.634	0.632	0.630	0.628	0.625	0.622	0.620	0.618	0.615	0.612	0.610	0.608	0.605	0.602	0.601	0.599	0.598	0.596	0.596	0.596	0.595	0.596	0.596	0.598	0.599	0.600	0.602	0.605	0.608	0.612	0.616	0.620	0.625	0.630	0.636	0.642	0.649	0.655	0.662	0.670	0.679	0.686	0.694	0.702	0.710	0.719	0.728	0.736	0.745	0.754	0.762	0.770	0.779	0.786	0.794	0.801	0.810	0.816	0.821	0.828	0.832	0.838	0.842	0.845	0.849	0.851	0.852	0.854	0.852	0.852	0.850	0.848	0.845	0.840	0.835	0.829	0.821	0.812	0.802	0.792	0.781	0.769	0.755	0.740	0.724	0.708	0.691	0.672	0.652	0.632	0.610	0.588	0.565	0.540	0.514	0.489	0.462	0.434	0.406	0.378	0.348	0.316	0.285	0.252	0.221	0.189	0.155	0.120	0.088	0.052	0.018	-0.019	-0.054	-0.090	-0.126	-0.161	-0.199	-0.235	-0.270	-0.306	-0.342	-0.380	-0.415	-0.451	-0.486	-0.521	-0.555	-0.590	-0.624	-0.658	-0.691	-0.724	-0.755	-0.788	-0.818	-0.849	-0.878	-0.906	-0.934	-0.960	-0.988	-1.012	-1.038	-1.061	-1.082	-1.105	-1.125	-1.145	-1.162	-1.181	-1.198	-1.212	-1.228	-1.241	-1.254	-1.265	-1.275	-1.284	-1.292	-1.299	-1.305	-1.310	-1.314	-1.316	-1.319	-1.320	-1.320	-1.320	-1.319	-1.315	-1.311	-1.308	-1.304	-1.298	-1.291	-1.284	-1.278	-1.269	-1.260	-1.250	-1.241	-1.231	-1.220	-1.210	-1.198	-1.186	-1.174	-1.161	-1.149	-1.135	-1.124	-1.110	-1.096	-1.082	-1.069	-1.054	-1.040	-1.026	-1.012	-0.998	-0.982	-0.968	-0.954	-0.938	-0.922	-0.908	-0.894	-0.878	-0.862	-0.848	-0.831	-0.815	-0.799	-0.782	-0.766	-0.750	-0.734	-0.716	-0.701	-0.684	-0.666	-0.649	-0.631	-0.612	-0.596	-0.578	-0.559	-0.540	-0.521	-0.502	-0.482	-0.464	-0.445	-0.425	-0.406	-0.388	-0.368	-0.349	-0.330	-0.310	-0.291	-0.272	-0.254	-0.235	-0.216	-0.199	-0.181	-0.164	-0.145	-0.129	-0.112	-0.096	-0.080	-0.065	-0.050	-0.035	-0.021	-0.009	0.004	0.016	0.028	0.039	0.049	0.059	0.068	0.075	0.084	0.090	0.096	0.101	0.106	0.110	0.114	0.116	0.120	0.121	0.121	0.121	0.121	0.121	0.119	0.118	0.114	0.111	0.106	0.104	0.099	0.094	0.088	0.082	0.076	0.070	0.062	0.056	0.049	0.041	0.034	0.025	0.018	0.009	0.000	-0.009	-0.018	-0.026	-0.035	-0.044	-0.052	-0.060	-0.070	-0.079	-0.088	-0.096	-0.105	-0.114	-0.121	-0.130	-0.138	-0.145	-0.154	-0.161	-0.169	-0.176	-0.182	-0.189	-0.196	-0.202	-0.209	-0.215	-0.220	-0.226	-0.231	-0.238	-0.242	-0.246	-0.251	-0.255	-0.260	-0.264	-0.268	-0.271	-0.275	-0.279	-0.282	-0.285	-0.288	-0.291	-0.294	-0.296	-0.299	-0.301	-0.304	-0.306	-0.308	-0.311	-0.312	-0.315	-0.318	-0.320	-0.322	-0.324	-0.326	-0.330	-0.332	-0.335	-0.338	-0.340	-0.344	-0.346	-0.350	-0.354	-0.356	-0.361	-0.365	-0.369	-0.372	-0.378	-0.381	-0.388	-0.392	-0.398	-0.402	-0.409	-0.414	-0.420	-0.426	-0.432	-0.439	-0.445	-0.452	-0.459	-0.465	-0.471	-0.479	-0.486	-0.494	-0.500	-0.507	-0.515	-0.522	-0.529	-0.536	-0.542	-0.550	-0.556	-0.562	-0.568	-0.575	-0.580	-0.586	-0.590	-0.595	-0.599	-0.604	-0.608	-0.611	-0.614	-0.616	-0.619	-0.621	-0.622	-0.622	-0.624	-0.624	-0.622	-0.620	-0.619	-0.616	-0.614	-0.611	-0.608	-0.602	-0.598	-0.591	-0.586	-0.580	-0.574	-0.565	-0.558	-0.549	-0.540	-0.531	-0.521	-0.512	-0.502	-0.492	-0.481	-0.470	-0.460	-0.449	-0.438	-0.426	-0.414	-0.402	-0.390	-0.380	-0.368	-0.356	-0.345	-0.334	-0.322	-0.312	-0.302	-0.292	-0.282	-0.274	-0.264	-0.256	-0.249	-0.241	-0.234	-0.228	-0.221	-0.218	-0.212	-0.209	-0.206	-0.204	-0.202	-0.201	-0.201	-0.202	-0.205	-0.208	-0.210	-0.215	-0.220	-0.225	-0.232	-0.241	-0.249	-0.259	-0.269	-0.280	-0.292	-0.306	-0.319	-0.334	-0.350	-0.365	-0.382	-0.401	-0.420	-0.439	-0.460	-0.481	-0.502	-0.525	-0.548	-0.570	-0.595	-0.619	-0.644	-0.669	-0.694	-0.720	-0.745	-0.771	-0.799	-0.826	-0.852	-0.879	-0.906	-0.934	-0.960	-0.988	-1.014	-1.039	-1.065	-1.091	-1.116	-1.141	-1.165	-1.189	-1.212	-1.235	-1.256	-1.279	-1.300	-1.319	-1.339	-1.358	-1.374	-1.391	-1.406	-1.421	-1.436	-1.449	-1.462	-1.474	-1.484	-1.494	-1.502	-1.510	-1.516	-1.522	-1.528	-1.530	-1.534	-1.535	-1.536	-1.536	-1.536	-1.535	-1.532	-1.529	-1.526	-1.522	-1.516	-1.512	-1.506	-1.499	-1.492	-1.484	-1.476	-1.469	-1.459	-1.450	-1.441	-1.432	-1.422	-1.412	-1.402	-1.392	-1.382	-1.372	-1.362	-1.351	-1.342	-1.332	-1.322	-1.312	-1.304	-1.294	-1.286	-1.276	-1.269	-1.259	-1.251	-1.244	-1.235	-1.228	-1.221	-1.214	-1.208	-1.201	-1.195	-1.189	-1.185	-1.179	-1.174	-1.169	-1.165	-1.160	-1.155	-1.150	-1.145	-1.141	-1.136	-1.132	-1.129	-1.124	-1.119	-1.116	-1.112	-1.108	-1.102	-1.099	-1.094	-1.088	-1.084	-1.078	-1.072	-1.066	-1.059	-1.054	-1.046	-1.040	-1.032	-1.025	-1.016	-1.008	-1.000	-0.990	-0.981	-0.971	-0.960	-0.950	-0.939	-0.928	-0.916	-0.905	-0.892	-0.880	-0.868	-0.854	-0.840	-0.828	-0.814	-0.799	-0.785	-0.770	-0.755	-0.740	-0.726	-0.711	-0.695	-0.680	-0.664	-0.649	-0.634	-0.618	-0.604	-0.588	-0.572	-0.558	-0.542	-0.528	-0.514	-0.500	-0.486	-0.472	-0.459	-0.446	-0.434	-0.421	-0.411	-0.400	-0.390	-0.380	-0.371	-0.362	-0.354	-0.346	-0.340	-0.334	-0.329	-0.324	-0.320	-0.318	-0.314	-0.312	-0.312	-0.312	-0.312	-0.315	-0.316	-0.320	-0.324	-0.328	-0.334	-0.340	-0.346	-0.354	-0.362	-0.371	-0.381	-0.391	-0.402	-0.414	-0.426	-0.438	-0.451	-0.465	-0.479	-0.494	-0.509	-0.525	-0.541	-0.556	-0.574	-0.590	-0.608	-0.624	-0.641	-0.659	-0.676	-0.695	-0.712	-0.730	-0.749	-0.766	-0.784	-0.801	-0.818	-0.835	-0.851	-0.869	-0.885	-0.901	-0.916	-0.931	-0.945	-0.961	-0.974	-0.989	-1.001	-1.014	-1.026	-1.039	-1.048	-1.059	-1.069	-1.078	-1.086	-1.094	-1.100	-1.108	-1.112	-1.119	-1.122	-1.125	-1.129	-1.131	-1.132	-1.134	-1.134	-1.134	-1.132	-1.131	-1.129	-1.128	-1.124	-1.119	-1.115	-1.110	-1.104	-1.098	-1.091	-1.085	-1.078	-1.070	-1.061	-1.054	-1.045	-1.035	-1.026	-1.018	-1.009	-0.999	-0.990	-0.980	-0.971	-0.961	-0.951	-0.944	-0.934	-0.925	-0.916	-0.908	-0.899	-0.892	-0.884	-0.876	-0.870	-0.864	-0.858	-0.851	-0.846	-0.841	-0.838	-0.834	-0.830	-0.826	-0.824	-0.821	-0.820	-0.818	-0.818	-0.816	-0.816	-0.816	-0.819	-0.819	-0.821	-0.822	-0.825	-0.828	-0.831	-0.834	-0.838	-0.840	-0.845	-0.849	-0.854	-0.859	-0.862	-0.868	-0.872	-0.878	-0.884	-0.890	-0.895	-0.901	-0.906	-0.911	-0.916	-0.922	-0.929	-0.934	-0.941	-0.946	-0.952	-0.959	-0.964	-0.970	-0.976	-0.982	-0.988	-0.995	-1.000	-1.008	-1.012	-1.020	-1.026	-1.034	-1.040	-1.048	-1.055	-1.062	-1.071	-1.079	-1.086	-1.095	-1.104	-1.114	-1.122	-1.132	-1.144	-1.152	-1.164	-1.176	-1.188	-1.199	-1.211	-1.225	-1.238	-1.251	-1.265	-1.280	-1.294	-1.310	-1.324	-1.340	-1.356	-1.372	-1.390	-1.406	-1.424	-1.441	-1.460	-1.478	-1.496	-1.515	-1.534	-1.551	-1.570	-1.590	-1.609	-1.628	-1.646	-1.666	-1.685	-1.704	-1.722	-1.740	-1.759	-1.778	-1.795	-1.812	-1.831	-1.848	-1.865	-1.880	-1.896	-1.914	-1.929	-1.944	-1.959	-1.972	-1.986	-2.000	-2.013	-2.024	-2.038	-2.047	-2.059	-2.070	-2.080	-2.090	-2.099	-2.109	-2.116	-2.124	-2.132	-2.140	-2.146	-2.152	-2.159	-2.165	-2.169	-2.175	-2.180	-2.185	-2.190	-2.194	-2.198	-2.201	-2.205	-2.209	-2.212	-2.215	-2.218	-2.221	-2.225	-2.226	-2.229	-2.231	-2.235	-2.236	-2.240	-2.242	-2.244	-2.246	-2.249	-2.250	-2.254	-2.256	-2.258	-2.260	-2.262	-2.264	-2.266	-2.269	-2.270	-2.274	-2.275	-2.278	-2.279	-2.281	-2.284	-2.284	-2.286	-2.288	-2.290	-2.291	-2.292	-2.294	-2.296	-2.298	-2.299	-2.300	-2.301	-2.301	-2.302	-2.304	-2.304	-2.305	-2.306	-2.308	-2.309	-2.308	-2.309	-2.309	-2.309	-2.309	-2.309	-2.309	-2.309	-2.308	-2.308	-2.308	-2.305	-2.305	-2.304	-2.302	-2.300	-2.299	-2.298	-2.295	-2.294	-2.291	-2.289	-2.285	-2.282	-2.279	-2.275	-2.271	-2.266	-2.262	-2.258	-2.252	-2.248	-2.240	-2.234	-2.228	-2.220	-2.214	-2.206	-2.198	-2.189	-2.180	-2.170	-2.161	-2.151	-2.140	-2.130	-2.118	-2.108	-2.095	-2.082	-2.070	-2.056	-2.044	-2.030	-2.016	-2.002	-1.986	-1.972	-1.958	-1.941	-1.928	-1.911	-1.894	-1.879	-1.862	-1.848	-1.830	-1.814	-1.798	-1.781	-1.765	-1.749	-1.734	-1.718	-1.701	-1.685	-1.671	-1.656	-1.640	-1.626	-1.612	-1.598	-1.586	-1.572	-1.560	-1.548	-1.536	-1.526	-1.515	-1.505	-1.495	-1.488	-1.479	-1.471	-1.464	-1.459	-1.452	-1.448	-1.442	-1.439	-1.436	-1.434	-1.432	-1.431	-1.430	-1.430	-1.431	-1.432	-1.435	-1.438	-1.440	-1.444	-1.449	-1.452	-1.458	-1.464	-1.469	-1.475	-1.482	-1.489	-1.496	-1.504	-1.511	-1.520	-1.528	-1.536	-1.545	-1.552	-1.561	-1.571	-1.579	-1.588	-1.596	-1.605	-1.612	-1.621	-1.630	-1.638	-1.646	-1.652	-1.660	-1.666	-1.674	-1.680	-1.686	-1.691	-1.696	-1.700	-1.705	-1.708	-1.712	-1.715	-1.718	-1.720	-1.721	-1.724	-1.725	-1.724	-1.724	-1.724	-1.722	-1.721	-1.719	-1.718	-1.714	-1.710	-1.706	-1.704	-1.699	-1.694	-1.689	-1.684	-1.679	-1.672	-1.665	-1.659	-1.652	-1.646	-1.640	-1.632	-1.626	-1.620	-1.612	-1.606	-1.599	-1.592	-1.586	-1.579	-1.572	-1.568	-1.561	-1.555	-1.549	-1.545	-1.540	-1.535	-1.531	-1.528	-1.525	-1.521	-1.519	-1.516	-1.515	-1.514	-1.512	-1.512	-1.514	-1.514	-1.516	-1.518	-1.519	-1.521	-1.525	-1.529	-1.531	-1.535	-1.539	-1.545	-1.549	-1.554	-1.559	-1.565	-1.571	-1.576	-1.581	-1.588	-1.594	-1.601	-1.605	-1.611	-1.618	-1.622	-1.628	-1.632	-1.636	-1.641	-1.644	-1.648	-1.651	-1.652	-1.654	-1.656	-1.656	-1.656	-1.656	-1.655	-1.652	-1.650	-1.646	-1.644	-1.639	-1.632	-1.625	-1.619	-1.610	-1.602	-1.592	-1.582	-1.571	-1.560	-1.548	-1.535	-1.520	-1.506	-1.491	-1.475	-1.459	-1.442	-1.425	-1.408	-1.389	-1.370	-1.352	-1.332	-1.312	-1.292	-1.272	-1.252	-1.231	-1.211	-1.191	-1.170	-1.150	-1.130	-1.109	-1.089	-1.070	-1.050	-1.030	-1.012	-0.995	-0.975	-0.959	-0.941	-0.926	-0.910	-0.894	-0.880	-0.866	-0.852	-0.841	-0.829	-0.819	-0.809	-0.799	-0.791	-0.782	-0.776	-0.771	-0.765	-0.761	-0.759	-0.756	-0.755	-0.755	-0.755	-0.756	-0.759	-0.761	-0.765	-0.769	-0.774	-0.780	-0.786	-0.794	-0.801	-0.810	-0.820	-0.829	-0.839	-0.850	-0.862	-0.875	-0.888	-0.899	-0.912	-0.928	-0.941	-0.955	-0.969	-0.984	-0.999	-1.014	-1.029	-1.044	-1.059	-1.075	-1.090	-1.106	-1.121	-1.136	-1.151	-1.168	-1.182	-1.198	-1.211	-1.226	-1.241	-1.255	-1.270	-1.285	-1.299	-1.311	-1.325	-1.338	-1.350	-1.364	-1.375	-1.388	-1.400	-1.410	-1.421	-1.431	-1.442	-1.452	-1.464	-1.472	-1.481	-1.491	-1.500	-1.508	-1.516	-1.524	-1.532	-1.539	-1.546	-1.552	-1.559	-1.565	-1.570	-1.575	-1.580	-1.585	-1.590	-1.594	-1.598	-1.602	-1.605	-1.609	-1.610	-1.614	-1.615	-1.618	-1.620	-1.621	-1.622	-1.622	-1.624	-1.625	-1.625	-1.625	-1.625	-1.626	-1.625	-1.624	-1.624	-1.624	-1.622	-1.621	-1.620	-1.619	-1.619	-1.616	-1.615	-1.614	-1.611	-1.610	-1.609	-1.606	-1.604	-1.602	-1.600	-1.598	-1.596	-1.592	-1.591	-1.590	-1.588	-1.585	-1.584	-1.581	-1.580	-1.578	-1.575	-1.574	-1.572	-1.570	-1.568	-1.566	-1.564	-1.562	-1.560	-1.559	-1.558	-1.556	-1.552	-1.551	-1.550	-1.548	-1.546	-1.544	-1.542	-1.540	-1.539	-1.538	-1.535	-1.534	-1.532	-1.531	-1.529	-1.528	-1.526	-1.525	-1.522	-1.521	-1.519	-1.518	-1.516	-1.515	-1.514	-1.512	-1.512	-1.510	-1.510	-1.508	-1.508	-1.508	-1.506	-1.506	-1.506	-1.506	-1.508	-1.509	-1.509	-1.510	-1.511	-1.512	-1.516	-1.519	-1.521	-1.525	-1.529	-1.532	-1.538	-1.544	-1.550	-1.556	-1.562	-1.570	-1.579	-1.589	-1.598	-1.608	-1.619	-1.630	-1.642	-1.656	-1.670	-1.685	-1.700	-1.716	-1.734	-1.751	-1.770	-1.789	-1.810	-1.831	-1.852	-1.875	-1.898	-1.922	-1.946	-1.972	-1.999	-2.025	-2.051	-2.079	-2.108	-2.136	-2.166	-2.196	-2.226	-2.258	-2.288	-2.319	-2.350	-2.381	-2.412	-2.445	-2.476	-2.509	-2.540	-2.572	-2.604	-2.635	-2.666	-2.698	-2.728	-2.758	-2.788	-2.818	-2.846	-2.874	-2.902	-2.929	-2.955	-2.980	-3.006	-3.031	-3.055	-3.079	-3.100	-3.122	-3.142	-3.162	-3.181	-3.201	-3.219	-3.235	-3.251	-3.266	-3.280	-3.294	-3.306	-3.319	-3.331	-3.341	-3.351	-3.361	-3.369	-3.376	-3.384	-3.391	-3.398	-3.402	-3.408	-3.412	-3.418	-3.421	-3.425	-3.429	-3.431	-3.435	-3.436	-3.439	-3.440	-3.442	-3.445	-3.446	-3.449	-3.449	-3.451	-3.452	-3.455	-3.456	-3.458	-3.460	-3.461	-3.464	-3.465	-3.469	-3.470	-3.472	-3.475	-3.479	-3.482	-3.485	-3.489	-3.491	-3.496	-3.500	-3.502	-3.506	-3.511	-3.515	-3.519	-3.522	-3.528	-3.531	-3.536	-3.539	-3.544	-3.546	-3.551	-3.556	-3.560	-3.564	-3.568	-3.570	-3.574	-3.576	-3.580	-3.582	-3.582	-3.585	-3.586	-3.589	-3.590	-3.590	-3.591	-3.590	-3.590	-3.590	-3.588	-3.588	-3.585	-3.582	-3.580	-3.576	-3.574	-3.570	-3.566	-3.561	-3.556	-3.551	-3.546	-3.540	-3.534	-3.528	-3.521	-3.515	-3.508	-3.501	-3.492	-3.486	-3.478	-3.470	-3.462	-3.455	-3.445	-3.438	-3.430	-3.422	-3.414	-3.405	-3.399	-3.390	-3.382	-3.375	-3.369	-3.362	-3.355	-3.349	-3.342	-3.338	-3.331	-3.326	-3.321	-3.318	-3.314	-3.310	-3.306	-3.305	-3.302	-3.301	-3.300	-3.299	-3.300	-3.301	-3.302	-3.305	-3.308	-3.310	-3.314	-3.319	-3.324	-3.330	-3.335	-3.342	-3.350	-3.358	-3.366	-3.376	-3.385	-3.395	-3.406	-3.416	-3.428	-3.440	-3.451	-3.464	-3.478	-3.490	-3.502	-3.516	-3.530	-3.544	-3.558	-3.571	-3.585	-3.599	-3.612	-3.626	-3.640	-3.652	-3.666	-3.679	-3.690	-3.701	-3.712	-3.724	-3.734	-3.745	-3.752	-3.761	-3.769	-3.776	-3.782	-3.788	-3.792	-3.796	-3.800	-3.801	-3.802	-3.804	-3.802	-3.801	-3.799	-3.796	-3.792	-3.786	-3.781	-3.772	-3.766	-3.756	-3.746	-3.736	-3.725	-3.712	-3.700	-3.686	-3.671	-3.655	-3.640	-3.624	-3.606	-3.589	-3.571	-3.552	-3.534	-3.514	-3.495	-3.475	-3.455	-3.435	-3.415	-3.394	-3.374	-3.354	-3.334	-3.314	-3.294	-3.275	-3.255	-3.238	-3.219	-3.201	-3.184	-3.166	-3.150	-3.135	-3.120	-3.106	-3.092	-3.079	-3.069	-3.056	-3.046	-3.038	-3.029	-3.021	-3.015	-3.010	-3.004	-3.000	-2.998	-2.995	-2.995	-2.995	-2.996	-2.999	-3.001	-3.005	-3.009	-3.015	-3.021	-3.028	-3.036	-3.044	-3.054	-3.064	-3.075	-3.088	-3.100	-3.112	-3.126	-3.139	-3.154	-3.169	-3.182	-3.199	-3.214	-3.230	-3.246	-3.262	-3.279	-3.294	-3.311	-3.328	-3.342	-3.360	-3.376	-3.391	-3.406	-3.421	-3.438	-3.450	-3.465	-3.479	-3.491	-3.505	-3.518	-3.529	-3.541	-3.551	-3.561	-3.571	-3.580	-3.588	-3.595	-3.602	-3.608	-3.614	-3.618	-3.621	-3.625	-3.628	-3.630	-3.631	-3.632	-3.632	-3.632	-3.631	-3.630	-3.629	-3.625	-3.621	-3.620	-3.615	-3.611	-3.608	-3.602	-3.596	-3.591	-3.586	-3.580	-3.574	-3.569	-3.562	-3.556	-3.550	-3.544	-3.539	-3.532	-3.528	-3.521	-3.515	-3.509	-3.505	-3.500	-3.495	-3.491	-3.486	-3.482	-3.479	-3.475	-3.472	-3.470	-3.469	-3.466	-3.464	-3.464	-3.462	-3.461	-3.462	-3.462	-3.462	-3.464	-3.464	-3.465	-3.466	-3.468	-3.469	-3.471	-3.472	-3.475	-3.478	-3.480	-3.482	-3.485	-3.489	-3.490	-3.492	-3.495	-3.498	-3.500	-3.501	-3.504	-3.505	-3.506	-3.508	-3.509	-3.509	-3.510	-3.510	-3.510	-3.510	-3.509	-3.506	-3.506	-3.502	-3.500	-3.498	-3.495	-3.491	-3.489	-3.484	-3.479	-3.472	-3.468	-3.461	-3.455	-3.448	-3.441	-3.434	-3.424	-3.416	-3.408	-3.398	-3.389	-3.379	-3.369	-3.358	-3.346	-3.335	-3.324	-3.312	-3.301	-3.288	-3.276	-3.264	-3.251	-3.239	-3.226	-3.214	-3.201	-3.188	-3.176	-3.162	-3.151	-3.139	-3.126	-3.115	-3.102	-3.090	-3.080	-3.069	-3.059	-3.048	-3.039	-3.030	-3.021	-3.012	-3.004	-2.996	-2.990	-2.985	-2.979	-2.974	-2.969	-2.966	-2.962	-2.961	-2.959	-2.958	-2.958	-2.959	-2.960	-2.961	-2.965	-2.968	-2.971	-2.976	-2.981	-2.988	-2.994	-3.000	-3.008	-3.018	-3.025	-3.035	-3.045	-3.056	-3.068	-3.079	-3.090	-3.102	-3.115	-3.128	-3.140	-3.154	-3.166	-3.180	-3.194	-3.208	-3.221	-3.235	-3.249	-3.261	-3.275	-3.289	-3.302	-3.315	-3.328	-3.340	-3.351	-3.362	-3.375	-3.386	-3.396	-3.408	-3.416	-3.426	-3.435	-3.444	-3.452	-3.459	-3.466	-3.472	-3.478	-3.482	-3.488	-3.491	-3.494	-3.498	-3.500	-3.501	-3.501	-3.502	-3.502	-3.501	-3.500	-3.498	-3.495	-3.492	-3.489	-3.485	-3.480	-3.475	-3.470	-3.464	-3.456	-3.450	-3.441	-3.434	-3.426	-3.418	-3.408	-3.398	-3.388	-3.378	-3.368	-3.356	-3.346	-3.335	-3.324	-3.312	-3.300	-3.289	-3.278	-3.265	-3.254	-3.240	-3.228	-3.216	-3.204	-3.192	-3.180	-3.168	-3.155	-3.142	-3.131	-3.120	-3.108	-3.096	-3.085	-3.074	-3.062	-3.052	-3.040	-3.030	-3.020	-3.010	-3.000	-2.990	-2.981	-2.974	-2.964	-2.955	-2.948	-2.940	-2.932	-2.924	-2.918	-2.910	-2.904	-2.898	-2.892	-2.886	-2.880	-2.875	-2.870	-2.865	-2.860	-2.856	-2.852	-2.846	-2.842	-2.839	-2.835	-2.831	-2.828	-2.824	-2.822	-2.819	-2.815	-2.812	-2.809	-2.806	-2.802	-2.799	-2.796	-2.792	-2.790	-2.786	-2.782	-2.779	-2.776	-2.771	-2.769	-2.764	-2.760	-2.755	-2.751	-2.746	-2.741	-2.738	-2.732	-2.726	-2.721	-2.715	-2.710	-2.705	-2.699	-2.692	-2.686	-2.680	-2.672	-2.666	-2.660	-2.652	-2.646	-2.640	-2.632	-2.626	-2.619	-2.611	-2.605	-2.598	-2.591	-2.585	-2.579	-2.571	-2.566	-2.559	-2.554	-2.549	-2.541	-2.536	-2.531	-2.526	-2.521	-2.518	-2.511	-2.508	-2.504	-2.499	-2.495	-2.490	-2.488	-2.484	-2.479	-2.476	-2.472	-2.469	-2.466	-2.462	-2.459	-2.456	-2.454	-2.450	-2.446	-2.444	-2.440	-2.435	-2.431	-2.428	-2.422	-2.418	-2.412	-2.406	-2.401	-2.395	-2.389	-2.381	-2.374	-2.366	-2.358	-2.349	-2.340	-2.330	-2.321	-2.310	-2.299	-2.286	-2.274	-2.261	-2.249	-2.235	-2.221	-2.208	-2.191	-2.176	-2.160	-2.144	-2.128	-2.110	-2.092	-2.075	-2.056	-2.039	-2.020	-2.001	-1.982	-1.964	-1.944	-1.925	-1.905	-1.886	-1.868	-1.848	-1.829	-1.809	-1.790	-1.772	-1.754	-1.735	-1.718	-1.700	-1.682	-1.666	-1.650	-1.635	-1.620	-1.605	-1.591	-1.578	-1.565	-1.552	-1.540	-1.530	-1.520	-1.511	-1.502	-1.494	-1.488	-1.480	-1.475	-1.470	-1.466	-1.464	-1.461	-1.459	-1.459	-1.459	-1.460	-1.461	-1.465	-1.468	-1.471	-1.476	-1.481	-1.489	-1.496	-1.504	-1.512	-1.521	-1.531	-1.541	-1.552	-1.564	-1.576	-1.590	-1.604	-1.618	-1.631	-1.646	-1.662	-1.676	-1.692	-1.709	-1.725	-1.741	-1.758	-1.775	-1.792	-1.809	-1.826	-1.844	-1.860	-1.878	-1.895	-1.911	-1.928	-1.945	-1.961	-1.976	-1.992	-2.007	-2.022	-2.038	-2.052	-2.066	-2.080	-2.094	-2.105	-2.118	-2.129	-2.140	-2.151	-2.160	-2.170	-2.179	-2.186	-2.195	-2.202	-2.209	-2.214	-2.220	-2.225	-2.229	-2.234	-2.238	-2.240	-2.241	-2.244	-2.245	-2.248	-2.248	-2.248	-2.248	-2.248	-2.246	-2.246	-2.245	-2.244	-2.242	-2.241	-2.239	-2.238	-2.235	-2.234	-2.231	-2.230	-2.228	-2.228	-2.225	-2.224	-2.222	-2.222	-2.221	-2.220	-2.220	-2.220	-2.221	-2.220	-2.222	-2.224	-2.226	-2.226	-2.230	-2.232	-2.236	-2.239	-2.242	-2.248	-2.251	-2.256	-2.262	-2.268	-2.274	-2.279	-2.285	-2.291	-2.298	-2.304	-2.311	-2.318	-2.325	-2.332	-2.339	-2.345	-2.352	-2.359	-2.366	-2.371	-2.378	-2.384	-2.389	-2.395	-2.400	-2.405	-2.409	-2.411	-2.415	-2.418	-2.419	-2.421	-2.422	-2.422	-2.422	-2.420	-2.419	-2.416	-2.414	-2.409	-2.405	-2.399	-2.394	-2.388	-2.380	-2.371	-2.362	-2.351	-2.341	-2.329	-2.318	-2.305	-2.291	-2.278	-2.262	-2.246	-2.230	-2.212	-2.195	-2.179	-2.160	-2.141	-2.120	-2.100	-2.080	-2.059	-2.039	-2.016	-1.995	-1.972	-1.950	-1.928	-1.904	-1.881	-1.858	-1.835	-1.810	-1.788	-1.764	-1.740	-1.716	-1.692	-1.669	-1.646	-1.624	-1.600	-1.578	-1.554	-1.531	-1.511	-1.489	-1.468	-1.446	-1.425	-1.404	-1.384	-1.364	-1.344	-1.324	-1.305	-1.286	-1.269	-1.250	-1.234	-1.218	-1.200	-1.184	-1.168	-1.152	-1.136	-1.122	-1.108	-1.092	-1.078	-1.065	-1.052	-1.039	-1.028	-1.015	-1.002	-0.990	-0.979	-0.968	-0.956	-0.945	-0.935	-0.924	-0.914	-0.902	-0.892	-0.882	-0.872	-0.862	-0.852	-0.842	-0.832	-0.822	-0.812	-0.802	-0.791	-0.781	-0.771	-0.762	-0.752	-0.741	-0.731	-0.720	-0.710	-0.699	-0.688	-0.676	-0.665	-0.654	-0.642	-0.630	-0.619	-0.608	-0.595	-0.582	-0.570	-0.558	-0.544	-0.531	-0.519	-0.505	-0.491	-0.479	-0.466	-0.452	-0.440	-0.426	-0.412	-0.400	-0.386	-0.374	-0.361	-0.349	-0.335	-0.324	-0.311	-0.299	-0.289	-0.278	-0.265	-0.255	-0.245	-0.236	-0.226	-0.219	-0.209	-0.201	-0.195	-0.188	-0.182	-0.176	-0.171	-0.166	-0.164	-0.160	-0.158	-0.156	-0.156	-0.155	-0.156	-0.158	-0.159	-0.161	-0.164	-0.168	-0.171	-0.178	-0.182	-0.189	-0.195	-0.202	-0.210	-0.218	-0.226	-0.236	-0.246	-0.255	-0.265	-0.276	-0.288	-0.299	-0.310	-0.322	-0.334	-0.345	-0.358	-0.369	-0.381	-0.392	-0.405	-0.418	-0.428	-0.440	-0.451	-0.464	-0.474	-0.485	-0.495	-0.505	-0.514	-0.524	-0.532	-0.541	-0.551	-0.559	-0.566	-0.572	-0.579	-0.585	-0.590	-0.596	-0.600	-0.604	-0.608	-0.610	-0.611	-0.614	-0.616	-0.616	-0.616	-0.618	-0.616	-0.616	-0.615	-0.614	-0.611	-0.608	-0.606	-0.604	-0.599	-0.596	-0.591	-0.589	-0.584	-0.580	-0.575	-0.570	-0.566	-0.561	-0.556	-0.552	-0.548	-0.542	-0.538	-0.534	-0.529	-0.524	-0.521	-0.518	-0.514	-0.510	-0.507	-0.505	-0.504	-0.501	-0.499	-0.499	-0.498	-0.498	-0.499	-0.499	-0.500	-0.502	-0.504	-0.506	-0.509	-0.511	-0.516	-0.521	-0.525	-0.531	-0.536	-0.542	-0.549	-0.556	-0.562	-0.571	-0.579	-0.588	-0.596	-0.605	-0.615	-0.624	-0.634	-0.645	-0.655	-0.665	-0.675	-0.685	-0.696	-0.708	-0.718	-0.729	-0.740	-0.750	-0.760	-0.771	-0.782	-0.792	-0.801	-0.811	-0.821	-0.830	-0.840	-0.848	-0.856	-0.866	-0.874	-0.881	-0.889	-0.896	-0.902	-0.910	-0.916	-0.922	-0.926	-0.932	-0.938	-0.941	-0.946	-0.949	-0.954	-0.958	-0.960	-0.964	-0.966	-0.969	-0.971	-0.974	-0.976	-0.979	-0.981	-0.982	-0.985	-0.986	-0.988	-0.990	-0.992	-0.994	-0.996	-0.998	-1.001	-1.002	-1.006	-1.010	-1.012	-1.016	-1.019	-1.024	-1.028	-1.032	-1.038	-1.042	-1.049	-1.054	-1.061	-1.068	-1.075	-1.084	-1.091	-1.100	-1.110	-1.119	-1.129	-1.139	-1.150	-1.160	-1.172	-1.184	-1.196	-1.209	-1.222	-1.236	-1.250	-1.262	-1.278	-1.291	-1.306	-1.321	-1.335	-1.351	-1.366	-1.381	-1.398	-1.414	-1.430	-1.445	-1.460	-1.476	-1.491	-1.506	-1.520	-1.535	-1.550	-1.565	-1.578	-1.592	-1.605	-1.619	-1.630	-1.642	-1.652	-1.664	-1.674	-1.684	-1.692	-1.701	-1.709	-1.715	-1.721	-1.728	-1.732	-1.738	-1.740	-1.744	-1.745	-1.746	-1.748	-1.748	-1.746	-1.742	-1.740	-1.736	-1.732	-1.728	-1.720	-1.712	-1.705	-1.698	-1.689	-1.679	-1.669	-1.658	-1.645	-1.634	-1.621	-1.608	-1.595	-1.580	-1.565	-1.550	-1.535	-1.520	-1.504	-1.489	-1.472	-1.456	-1.440	-1.424	-1.408	-1.391	-1.375	-1.359	-1.344	-1.329	-1.314	-1.299	-1.285	-1.272	-1.259	-1.246	-1.235	-1.222	-1.212	-1.202	-1.194	-1.186	-1.178	-1.170	-1.165	-1.160	-1.156	-1.154	-1.151	-1.149	-1.149	-1.149	-1.151	-1.154	-1.156	-1.161	-1.166	-1.171	-1.179	-1.185	-1.195	-1.204	-1.215	-1.225	-1.236	-1.249	-1.262	-1.276	-1.290	-1.305	-1.320	-1.335	-1.351	-1.368	-1.385	-1.401	-1.419	-1.436	-1.454	-1.471	-1.489	-1.506	-1.525	-1.541	-1.560	-1.576	-1.592	-1.610	-1.625	-1.642	-1.658	-1.672	-1.689	-1.704	-1.718	-1.731	-1.744	-1.756	-1.768	-1.779	-1.790	-1.800	-1.809	-1.818	-1.825	-1.834	-1.840	-1.845	-1.851	-1.856	-1.860	-1.864	-1.868	-1.869	-1.872	-1.874	-1.874	-1.875	-1.875	-1.875	-1.874	-1.874	-1.871	-1.870	-1.868	-1.866	-1.864	-1.861	-1.858	-1.855	-1.852	-1.850	-1.846	-1.842	-1.840	-1.838	-1.835	-1.832	-1.830	-1.829	-1.825	-1.824	-1.822	-1.821	-1.820	-1.820	-1.820	-1.820	-1.820	-1.821	-1.822	-1.824	-1.826	-1.828	-1.831	-1.834	-1.838	-1.841	-1.845	-1.850	-1.855	-1.860	-1.865	-1.870	-1.876	-1.882	-1.890	-1.896	-1.902	-1.910	-1.916	-1.924	-1.931	-1.939	-1.946	-1.954	-1.960	-1.969	-1.976	-1.984	-1.990	-1.998	-2.004	-2.010	-2.016	-2.022	-2.027	-2.033	-2.038	-2.041	-2.046	-2.050	-2.052	-2.055	-2.058	-2.060	-2.061	-2.061	-2.060	-2.060	-2.059	-2.056	-2.052	-2.050	-2.045	-2.040	-2.035	-2.027	-2.021	-2.013	-2.004	-1.995	-1.984	-1.974	-1.961	-1.949	-1.936	-1.922	-1.908	-1.892	-1.876	-1.859	-1.841	-1.825	-1.806	-1.786	-1.768	-1.746	-1.726	-1.705	-1.684	-1.662	-1.640	-1.618	-1.595	-1.572	-1.549	-1.526	-1.502	-1.479	-1.456	-1.432	-1.411	-1.388	-1.365	-1.342	-1.320	-1.298	-1.276	-1.255	-1.234	-1.214	-1.194	-1.175	-1.156	-1.138	-1.119	-1.101	-1.086	-1.069	-1.054	-1.039	-1.024	-1.011	-0.998	-0.985	-0.972	-0.961	-0.950	-0.940	-0.931	-0.921	-0.912	-0.904	-0.896	-0.889	-0.882	-0.876	-0.870	-0.864	-0.859	-0.854	-0.848	-0.844	-0.840	-0.836	-0.831	-0.826	-0.824	-0.820	-0.816	-0.812	-0.808	-0.805	-0.801	-0.796	-0.792	-0.789	-0.785	-0.781	-0.776	-0.772	-0.768	-0.764	-0.759	-0.754	-0.749	-0.742	-0.738	-0.732	-0.728	-0.721	-0.715	-0.708	-0.701	-0.694	-0.688	-0.680	-0.674	-0.666	-0.659	-0.650	-0.642	-0.634	-0.626	-0.618	-0.609	-0.600	-0.591	-0.582	-0.574	-0.564	-0.555	-0.545	-0.535	-0.526	-0.516	-0.505	-0.496	-0.486	-0.475	-0.465	-0.454	-0.444	-0.432	-0.422	-0.412	-0.401	-0.391	-0.381	-0.370	-0.360	-0.349	-0.339	-0.329	-0.319	-0.308	-0.298	-0.289	-0.279	-0.269	-0.259	-0.251	-0.241	-0.234	-0.225	-0.216	-0.209	-0.201	-0.194	-0.188	-0.181	-0.174	-0.168	-0.164	-0.159	-0.155	-0.150	-0.146	-0.142	-0.140	-0.138	-0.135	-0.132	-0.131	-0.130	-0.130	-0.129	-0.129	-0.130	-0.129	-0.130	-0.131	-0.132	-0.135	-0.136	-0.139	-0.141	-0.142	-0.145	-0.148	-0.150	-0.152	-0.155	-0.159	-0.161	-0.165	-0.168	-0.170	-0.172	-0.175	-0.179	-0.181	-0.184	-0.185	-0.188	-0.190	-0.191	-0.192	-0.195	-0.195	-0.198	-0.199	-0.199	-0.200	-0.201	-0.201	-0.202	-0.202	-0.204	-0.204	-0.205	-0.205	-0.206	-0.208	-0.209	-0.210	-0.210	-0.212	-0.214	-0.216	-0.219	-0.221	-0.224	-0.228	-0.232	-0.236	-0.241	-0.248	-0.252	-0.259	-0.266	-0.274	-0.281	-0.291	-0.300	-0.311	-0.322	-0.334	-0.346	-0.359	-0.372	-0.388	-0.401	-0.418	-0.434	-0.451	-0.469	-0.486	-0.506	-0.525	-0.545	-0.565	-0.586	-0.608	-0.629	-0.651	-0.672	-0.695	-0.719	-0.741	-0.765	-0.789	-0.811	-0.836	-0.859	-0.882	-0.905	-0.929	-0.952	-0.975	-0.998	-1.020	-1.041	-1.062	-1.082	-1.104	-1.124	-1.144	-1.162	-1.182	-1.199	-1.216	-1.232	-1.248	-1.264	-1.278	-1.291	-1.305	-1.319	-1.330	-1.341	-1.351	-1.361	-1.369	-1.378	-1.385	-1.392	-1.399	-1.404	-1.409	-1.412	-1.416	-1.420	-1.422	-1.424	-1.426	-1.428	-1.428	-1.428	-1.428	-1.426	-1.426	-1.425	-1.424	-1.421	-1.419	-1.416	-1.415	-1.412	-1.409	-1.408	-1.404	-1.401	-1.399	-1.396	-1.394	-1.390	-1.389	-1.385	-1.384	-1.381	-1.379	-1.379	-1.376	-1.375	-1.374	-1.374	-1.372	-1.371	-1.371	-1.371	-1.372	-1.374	-1.372	-1.374	-1.375	-1.376	-1.380	-1.381	-1.382	-1.385	-1.388	-1.390	-1.392	-1.395	-1.396	-1.400	-1.402	-1.405	-1.408	-1.410	-1.412	-1.415	-1.418	-1.419	-1.421	-1.421	-1.421	-1.422	-1.422	-1.422	-1.421	-1.421	-1.420	-1.418	-1.414	-1.411	-1.408	-1.401	-1.396	-1.390	-1.384	-1.376	-1.368	-1.359	-1.349	-1.338	-1.325	-1.312	-1.299	-1.286	-1.270	-1.254	-1.238	-1.220	-1.201	-1.181	-1.162	-1.140	-1.120	-1.098	-1.072	-1.049	-1.025	-0.999	-0.972	-0.945	-0.918	-0.890	-0.861	-0.832	-0.804	-0.775	-0.744	-0.714	-0.682	-0.652	-0.621	-0.590	-0.560	-0.528	-0.498	-0.468	-0.436	-0.406	-0.376	-0.348	-0.318	-0.290	-0.261	-0.234	-0.208	-0.181	-0.155	-0.130	-0.106	-0.084	-0.062	-0.041	-0.020	-0.001	0.018	0.034	0.049	0.064	0.078	0.090	0.101	0.112	0.121	0.130	0.135	0.141	0.146	0.149	0.151	0.152	0.154	0.152	0.150	0.149	0.145	0.140	0.135	0.130	0.122	0.115	0.108	0.099	0.089	0.080	0.070	0.060	0.051	0.040	0.030	0.019	0.008	-0.002	-0.012	-0.024	-0.034	-0.042	-0.052	-0.061	-0.071	-0.079	-0.086	-0.094	-0.100	-0.105	-0.110	-0.115	-0.119	-0.122	-0.124	-0.125	-0.125	-0.126	-0.124	-0.122	-0.119	-0.116	-0.111	-0.106	-0.099	-0.092	-0.085	-0.076	-0.068	-0.058	-0.045	-0.035	-0.022	-0.010	0.004	0.018	0.032	0.048	0.062	0.078	0.094	0.110	0.128	0.144	0.160	0.178	0.195	0.211	0.230	0.246	0.264	0.280	0.298	0.312	0.330	0.345	0.361	0.376	0.391	0.405	0.420	0.432	0.446	0.459	0.471	0.481	0.492	0.502	0.511	0.520	0.529	0.536	0.541	0.548	0.554	0.558	0.561	0.565	0.568	0.569	0.570	0.571	0.570	0.569	0.568	0.565	0.564	0.560	0.555	0.550	0.545	0.539	0.532	0.525	0.519	0.510	0.504	0.495	0.486	0.476	0.466	0.456	0.446	0.436	0.425	0.414	0.405	0.392	0.381	0.370	0.359	0.349	0.336	0.325	0.315	0.302	0.292	0.281	0.270	0.260	0.250	0.239	0.229	0.219	0.210	0.201	0.192	0.184	0.175	0.168	0.161	0.154	0.146	0.140	0.135	0.129	0.124	0.119	0.115	0.112	0.109	0.105	0.102	0.100	0.098	0.096	0.096	0.095	0.094	0.095	0.095	0.096	0.096	0.098	0.099	0.101	0.102	0.105	0.106	0.109	0.110	0.114	0.116	0.118	0.121	0.122	0.126	0.128	0.130	0.134	0.135	0.138	0.140	0.140	0.142	0.145	0.145	0.146	0.146	0.148	0.149	0.148	0.149	0.148	0.146	0.146	0.145	0.144	0.142	0.140	0.139	0.138	0.135	0.132	0.129	0.126	0.124	0.119	0.116	0.112	0.110	0.106	0.104	0.101	0.098	0.095	0.091	0.089	0.086	0.085	0.082	0.080	0.080	0.078	0.078	0.076	0.076	0.076	0.078	0.079	0.080	0.081	0.084	0.088	0.091	0.095	0.099	0.104	0.109	0.115	0.121	0.130	0.136	0.145	0.155	0.164	0.175	0.184	0.196	0.208	0.220	0.232	0.246	0.260	0.274	0.289	0.304	0.319	0.335	0.352	0.369	0.386	0.404	0.421	0.440	0.458	0.478	0.496	0.515	0.534	0.554	0.574	0.594	0.614	0.634	0.655	0.674	0.695	0.714	0.735	0.755	0.775	0.794	0.815	0.834	0.854	0.874	0.892	0.911	0.929	0.948	0.966	0.984	1.001	1.019	1.035	1.051	1.068	1.084	1.099	1.114	1.129	1.144	1.158	1.171	1.185	1.198	1.209	1.221	1.231	1.242	1.254	1.264	1.274	1.282	1.291	1.300	1.309	1.318	1.325	1.331	1.339	1.346	1.352	1.360	1.365	1.371	1.378	1.382	1.388	1.392	1.398	1.404	1.409	1.414	1.419	1.422	1.428	1.432	1.436	1.442	1.448	1.452	1.459	1.462	1.469	1.474	1.480	1.488	1.492	1.499	1.505	1.512	1.519	1.528	1.534	1.542	1.550	1.559	1.566	1.575	1.584	1.592	1.601	1.610	1.619	1.629	1.638	1.648	1.658	1.666	1.676	1.686	1.695	1.705	1.714	1.724	1.732	1.742	1.751	1.760	1.768	1.776	1.785	1.792	1.799	1.806	1.812	1.820	1.825	1.830	1.835	1.839	1.842	1.846	1.849	1.851	1.852	1.855	1.855	1.855	1.855	1.854	1.852	1.850	1.849	1.845	1.842	1.839	1.834	1.830	1.824	1.819	1.812	1.806	1.799	1.791	1.784	1.775	1.768	1.759	1.750	1.741	1.731	1.722	1.712	1.702	1.692	1.682	1.672	1.662	1.651	1.641	1.631	1.620	1.609	1.599	1.589	1.578	1.566	1.555	1.544	1.534	1.522	1.511	1.500	1.489	1.479	1.468	1.456	1.446	1.434	1.422	1.412	1.400	1.389	1.378	1.365	1.354	1.341	1.328	1.316	1.302	1.291	1.278	1.264	1.249	1.236	1.221	1.208	1.192	1.178	1.161	1.145	1.130	1.112	1.096	1.079	1.061	1.044	1.025	1.008	0.989	0.970	0.949	0.930	0.910	0.889	0.868	0.846	0.825	0.802	0.781	0.759	0.736	0.712	0.690	0.666	0.642	0.619	0.595	0.571	0.546	0.522	0.496	0.472	0.448	0.424	0.398	0.374	0.349	0.324	0.300	0.275	0.251	0.225	0.200	0.178	0.152	0.129	0.105	0.082	0.059	0.036	0.014	-0.008	-0.030	-0.051	-0.071	-0.091	-0.111	-0.129	-0.148	-0.166	-0.182	-0.199	-0.215	-0.229	-0.244	-0.256	-0.269	-0.280	-0.291	-0.301	-0.310	-0.319	-0.325	-0.331	-0.336	-0.340	-0.344	-0.346	-0.346	-0.346	-0.346	-0.342	-0.340	-0.335	-0.330	-0.324	-0.316	-0.308	-0.299	-0.289	-0.278	-0.266	-0.252	-0.240	-0.225	-0.210	-0.194	-0.179	-0.161	-0.144	-0.124	-0.106	-0.086	-0.068	-0.048	-0.028	-0.008	0.012	0.035	0.055	0.076	0.096	0.118	0.138	0.158	0.178	0.198	0.216	0.235	0.255	0.271	0.290	0.306	0.324	0.339	0.354	0.369	0.382	0.395	0.408	0.419	0.430	0.440	0.450	0.459	0.466	0.474	0.480	0.485	0.490	0.494	0.498	0.500	0.502	0.505	0.505	0.505	0.504	0.504	0.502	0.500	0.498	0.495	0.491	0.489	0.485	0.481	0.476	0.472	0.469	0.464	0.458	0.454	0.449	0.444	0.439	0.434	0.430	0.425	0.421	0.418	0.414	0.409	0.406	0.402	0.399	0.396	0.394	0.391	0.390	0.390	0.388	0.389	0.388	0.388	0.389	0.390	0.391	0.392	0.394	0.398	0.399	0.402	0.406	0.410	0.412	0.419	0.422	0.428	0.432	0.436	0.442	0.448	0.454	0.459	0.465	0.471	0.476	0.481	0.488	0.494	0.499	0.505	0.510	0.515	0.520	0.525	0.530	0.534	0.538	0.542	0.545	0.549	0.550	0.554	0.555	0.556	0.558	0.558	0.558	0.558	0.556	0.555	0.552	0.550	0.548	0.544	0.540	0.536	0.531	0.526	0.521	0.515	0.510	0.502	0.495	0.488	0.481	0.472	0.464	0.455	0.445	0.436	0.426	0.418	0.409	0.398	0.389	0.379	0.368	0.358	0.348	0.338	0.328	0.318	0.308	0.299	0.289	0.280	0.270	0.261	0.252	0.245	0.238	0.230	0.222	0.216	0.209	0.202	0.196	0.191	0.186	0.181	0.178	0.172	0.169	0.166	0.164	0.162	0.161	0.160	0.159	0.158	0.158	0.158	0.158	0.159	0.160	0.161	0.164	0.165	0.168	0.170	0.172	0.176	0.179	0.181	0.185	0.189	0.192	0.195	0.200	0.202	0.206	0.210	0.212	0.216	0.220	0.222	0.226	0.229	0.231	0.234	0.236	0.238	0.239	0.240	0.241	0.242	0.245	0.245	0.245	0.245	0.244	0.242	0.241	0.240	0.240	0.239	0.236	0.234	0.231	0.229	0.226	0.224	0.220	0.216	0.212	0.210	0.206	0.204	0.199	0.196	0.192	0.188	0.184	0.180	0.176	0.172	0.169	0.166	0.162	0.159	0.158	0.154	0.151	0.149	0.148	0.145	0.144	0.141	0.141	0.140	0.139	0.139	0.139	0.139	0.140	0.141	0.144	0.145	0.148	0.149	0.151	0.155	0.158	0.161	0.165	0.170	0.175	0.180	0.185	0.191	0.198	0.205	0.211	0.219	0.226	0.234	0.242	0.251	0.260	0.270	0.279	0.289	0.299	0.309	0.319	0.329	0.339	0.349	0.360	0.371	0.381	0.392	0.404	0.412	0.424	0.435	0.445	0.455	0.465	0.475	0.485	0.494	0.504	100.000	5.000	2.000	1.000	5.000	0.000	0.000	0.000	0.000	0.000	0.000	0.000	0.000	0.000	0.000	0.000	0.000	0.000	-0.478	-0.468	-0.459	-0.449	-0.439	-0.430	-0.421	-0.412	-0.404	-0.396	-0.389	-0.381	-0.376	-0.369	-0.361	-0.356	-0.349	-0.344	-0.338	-0.332	-0.328	-0.324	-0.318	-0.314	-0.309	-0.305	-0.301	-0.299	-0.295	-0.291	-0.290	-0.286	-0.284	-0.282	-0.279	-0.278	-0.275	-0.274	-0.274	-0.271	-0.270	-0.270	-0.269	-0.268	-0.268	-0.266	-0.265	-0.265	-0.264	-0.264	-0.262	-0.262	-0.261	-0.260	-0.259	-0.259	-0.256	-0.255	-0.254	-0.252	-0.250	-0.248	-0.246	-0.244	-0.240	-0.236	-0.234	-0.230	-0.225	-0.221	-0.218	-0.212	-0.208	-0.201	-0.196	-0.190	-0.185	-0.178	-0.171	-0.164	-0.156	-0.149	-0.141	-0.134	-0.126	-0.118	-0.109	-0.100	-0.091	-0.084	-0.074	-0.066	-0.056	-0.049	-0.039	-0.030	-0.021	-0.011	-0.004	0.005	0.012	0.021	0.030	0.036	0.045	0.052	0.060	0.066	0.074	0.080	0.086	0.092	0.098	0.104	0.109	0.112	0.118	0.122	0.126	0.130	0.132	0.135	0.138	0.141	0.142	0.145	0.145	0.148	0.149	0.149	0.151	0.151	0.151	0.151	0.150	0.150	0.150	0.149	0.148	0.148	0.148	0.145	0.142	0.142	0.140	0.138	0.136	0.134	0.131	0.129	0.128	0.125	0.122	0.121	0.119	0.115	0.114	0.111	0.108	0.106	0.105	0.101	0.100	0.098	0.095	0.094	0.091	0.089	0.086	0.085	0.084	0.082	0.081	0.080	0.079	0.078	0.076	0.076	0.075	0.074	0.074	0.074	0.075	0.075	0.075	0.076	0.076	0.078	0.079	0.080	0.081	0.084	0.085	0.088	0.088	0.090	0.092	0.094	0.096	0.099	0.101	0.104	0.106	0.108	0.110	0.112	0.115	0.116	0.119	0.121	0.122	0.125	0.126	0.128	0.128	0.130	0.131	0.131	0.131	0.131	0.130	0.130	0.130	0.129	0.126	0.125	0.122	0.121	0.119	0.116	0.112	0.109	0.106	0.102	0.098	0.094	0.090	0.084	0.079	0.074	0.069	0.064	0.059	0.052	0.048	0.041	0.035	0.030	0.024	0.019	0.012	0.008	0.001	-0.004	-0.009	-0.012	-0.019	-0.022	-0.028	-0.031	-0.034	-0.038	-0.040	-0.044	-0.045	-0.046	-0.049	-0.049	-0.049	-0.050	-0.049	-0.049	-0.048	-0.046	-0.042	-0.041	-0.038	-0.034	-0.030	-0.025	-0.021	-0.016	-0.010	-0.005	0.001	0.009	0.015	0.024	0.031	0.040	0.046	0.055	0.065	0.074	0.082	0.092	0.101	0.111	0.121	0.130	0.140	0.149	0.159	0.170	0.179	0.188	0.199	0.208	0.216	0.225	0.235	0.244	0.252	0.261	0.269	0.278	0.285	0.292	0.299	0.306	0.314	0.320	0.328	0.332	0.338	0.341	0.348	0.351	0.356	0.360	0.364	0.368	0.370	0.372	0.374	0.376	0.379	0.379	0.381	0.380	0.381	0.381	0.380	0.380	0.380	0.378	0.376	0.372	0.371	0.369	0.365	0.362	0.358	0.355	0.350	0.344	0.340	0.334	0.330	0.322	0.318	0.311	0.304	0.298	0.290	0.284	0.276	0.268	0.259	0.251	0.242	0.234	0.225	0.215	0.206	0.198	0.188	0.178	0.168	0.158	0.146	0.135	0.125	0.114	0.102	0.091	0.081	0.069	0.058	0.045	0.032	0.021	0.009	-0.004	-0.016	-0.029	-0.041	-0.054	-0.068	-0.080	-0.095	-0.108	-0.121	-0.134	-0.148	-0.161	-0.175	-0.190	-0.204	-0.218	-0.231	-0.245	-0.259	-0.274	-0.288	-0.301	-0.316	-0.331	-0.345	-0.359	-0.374	-0.388	-0.402	-0.416	-0.430	-0.444	-0.459	-0.471	-0.486	-0.499	-0.514	-0.526	-0.540	-0.552	-0.565	-0.578	-0.590	-0.601	-0.612	-0.625	-0.636	-0.646	-0.656	-0.666	-0.675	-0.685	-0.694	-0.701	-0.710	-0.716	-0.722	-0.729	-0.734	-0.739	-0.744	-0.749	-0.751	-0.755	-0.756	-0.759	-0.759	-0.760	-0.760	-0.759	-0.758	-0.756	-0.754	-0.750	-0.746	-0.742	-0.738	-0.732	-0.726	-0.719	-0.712	-0.705	-0.698	-0.689	-0.680	-0.670	-0.661	-0.651	-0.641	-0.630	-0.621	-0.609	-0.598	-0.586	-0.575	-0.564	-0.552	-0.540	-0.528	-0.516	-0.505	-0.494	-0.482	-0.471	-0.460	-0.449	-0.438	-0.428	-0.418	-0.408	-0.399	-0.390	-0.381	-0.372	-0.365	-0.359	-0.351	-0.345	-0.341	-0.335	-0.332	-0.328	-0.325	-0.322	-0.321	-0.320	-0.319	-0.319	-0.320	-0.322	-0.324	-0.326	-0.330	-0.334	-0.338	-0.342	-0.348	-0.355	-0.362	-0.370	-0.379	-0.386	-0.395	-0.405	-0.415	-0.425	-0.436	-0.448	-0.459	-0.470	-0.482	-0.494	-0.506	-0.519	-0.531	-0.545	-0.558	-0.571	-0.584	-0.596	-0.610	-0.622	-0.634	-0.648	-0.659	-0.672	-0.684	-0.695	-0.708	-0.719	-0.730	-0.739	-0.750	-0.759	-0.768	-0.776	-0.785	-0.792	-0.800	-0.806	-0.814	-0.819	-0.824	-0.828	-0.832	-0.834	-0.838	-0.839	-0.841	-0.842	-0.842	-0.842	-0.842	-0.840	-0.839	-0.835	-0.834	-0.830	-0.825	-0.822	-0.818	-0.812	-0.806	-0.801	-0.795	-0.789	-0.781	-0.775	-0.768	-0.762	-0.755	-0.748	-0.740	-0.732	-0.726	-0.718	-0.711	-0.704	-0.698	-0.691	-0.685	-0.679	-0.674	-0.668	-0.664	-0.659	-0.655	-0.650	-0.649	-0.645	-0.642	-0.640	-0.639	-0.638	-0.638	-0.638	-0.639	-0.639	-0.640	-0.642	-0.645	-0.649	-0.652	-0.656	-0.661	-0.665	-0.670	-0.678	-0.682	-0.690	-0.698	-0.704	-0.711	-0.720	-0.728	-0.736	-0.745	-0.754	-0.762	-0.771	-0.781	-0.790	-0.800	-0.809	-0.819	-0.828	-0.836	-0.845	-0.854	-0.864	-0.871	-0.880	-0.889	-0.898	-0.906	-0.914	-0.921	-0.929	-0.935	-0.941	-0.948	-0.952	-0.958	-0.962	-0.968	-0.971	-0.975	-0.978	-0.981	-0.984	-0.986	-0.988	-0.989	-0.989	-0.989	-0.989	-0.988	-0.986	-0.985	-0.982	-0.980	-0.978	-0.974	-0.970	-0.966	-0.961	-0.958	-0.952	-0.946	-0.941	-0.935	-0.928	-0.921	-0.914	-0.906	-0.899	-0.890	-0.884	-0.875	-0.866	-0.858	-0.849	-0.840	-0.831	-0.822	-0.812	-0.804	-0.795	-0.785	-0.776	-0.768	-0.758	-0.750	-0.740	-0.731	-0.722	-0.714	-0.706	-0.696	-0.689	-0.680	-0.672	-0.664	-0.656	-0.649	-0.641	-0.634	-0.628	-0.621	-0.615	-0.609	-0.602	-0.598	-0.591	-0.586	-0.581	-0.576	-0.571	-0.568	-0.564	-0.560	-0.556	-0.552	-0.549	-0.546	-0.542	-0.540	-0.538	-0.535	-0.532	-0.530	-0.528	-0.525	-0.524	-0.521	-0.520	-0.519	-0.516	-0.515	-0.511	-0.510	-0.509	-0.505	-0.504	-0.501	-0.499	-0.496	-0.494	-0.491	-0.489	-0.485	-0.481	-0.479	-0.474	-0.470	-0.466	-0.461	-0.456	-0.452	-0.448	-0.442	-0.438	-0.431	-0.426	-0.419	-0.414	-0.408	-0.401	-0.395	-0.389	-0.382	-0.375	-0.369	-0.362	-0.355	-0.349	-0.342	-0.336	-0.330	-0.324	-0.316	-0.311	-0.305	-0.300	-0.295	-0.290	-0.284	-0.280	-0.276	-0.271	-0.268	-0.265	-0.261	-0.259	-0.258	-0.256	-0.254	-0.254	-0.254	-0.254	-0.255	-0.256	-0.258	-0.259	-0.262	-0.265	-0.269	-0.274	-0.278	-0.282	-0.289	-0.295	-0.302	-0.308	-0.316	-0.324	-0.332	-0.340	-0.351	-0.360	-0.370	-0.380	-0.391	-0.402	-0.414	-0.425	-0.438	-0.449	-0.461	-0.474	-0.488	-0.501	-0.514	-0.528	-0.540	-0.554	-0.566	-0.581	-0.594	-0.609	-0.622	-0.636	-0.649	-0.664	-0.676	-0.690	-0.702	-0.715	-0.728	-0.740	-0.751	-0.764	-0.775	-0.786	-0.798	-0.806	-0.816	-0.826	-0.835	-0.844	-0.850	-0.858	-0.865	-0.871	-0.876	-0.881	-0.886	-0.889	-0.891	-0.894	-0.896	-0.896	-0.898	-0.898	-0.896	-0.895	-0.892	-0.889	-0.885	-0.881	-0.876	-0.871	-0.865	-0.858	-0.851	-0.844	-0.835	-0.826	-0.818	-0.808	-0.798	-0.788	-0.776	-0.766	-0.755	-0.744	-0.731	-0.720	-0.708	-0.695	-0.684	-0.671	-0.658	-0.645	-0.632	-0.621	-0.609	-0.596	-0.585	-0.572	-0.561	-0.549	-0.539	-0.526	-0.516	-0.506	-0.496	-0.488	-0.479	-0.470	-0.461	-0.452	-0.446	-0.438	-0.431	-0.425	-0.419	-0.414	-0.409	-0.404	-0.400	-0.396	-0.392	-0.390	-0.386	-0.384	-0.382	-0.380	-0.379	-0.378	-0.378	-0.378	-0.378	-0.378	-0.378	-0.379	-0.379	-0.380	-0.381	-0.382	-0.384	-0.385	-0.386	-0.388	-0.390	-0.390	-0.391	-0.394	-0.395	-0.396	-0.398	-0.399	-0.399	-0.401	-0.401	-0.402	-0.404	-0.404	-0.405	-0.405	-0.406	-0.405	-0.406	-0.406	-0.406	-0.406	-0.406	-0.406	-0.406	-0.406	-0.405	-0.406	-0.406	-0.406	-0.405	-0.406	-0.406	-0.406	-0.408	-0.408	-0.409	-0.411	-0.412	-0.414	-0.415	-0.418	-0.420	-0.424	-0.426	-0.430	-0.434	-0.439	-0.444	-0.450	-0.455	-0.460	-0.468	-0.474	-0.482	-0.490	-0.499	-0.507	-0.516	-0.526	-0.536	-0.548	-0.558	-0.569	-0.581	-0.594	-0.606	-0.620	-0.632	-0.646	-0.661	-0.675	-0.690	-0.704	-0.719	-0.735	-0.750	-0.765	-0.782	-0.798	-0.814	-0.830	-0.846	-0.862	-0.879	-0.896	-0.912	-0.929	-0.945	-0.961	-0.976	-0.994	-1.010	-1.026	-1.041	-1.058	-1.072	-1.089	-1.104	-1.119	-1.134	-1.148	-1.162	-1.176	-1.190	-1.202	-1.215	-1.229	-1.241	-1.254	-1.264	-1.275	-1.286	-1.298	-1.308	-1.318	-1.328	-1.336	-1.345	-1.354	-1.361	-1.369	-1.375	-1.381	-1.389	-1.395	-1.399	-1.405	-1.410	-1.414	-1.419	-1.421	-1.425	-1.428	-1.431	-1.434	-1.435	-1.438	-1.439	-1.440	-1.440	-1.441	-1.442	-1.444	-1.442	-1.444	-1.445	-1.444	-1.444	-1.445	-1.445	-1.445	-1.445	-1.446	-1.446	-1.446	-1.446	-1.448	-1.449	-1.449	-1.450	-1.452	-1.454	-1.455	-1.458	-1.460	-1.462	-1.466	-1.471	-1.475	-1.479	-1.484	-1.489	-1.494	-1.500	-1.506	-1.511	-1.518	-1.525	-1.532	-1.540	-1.548	-1.556	-1.564	-1.574	-1.582	-1.591	-1.600	-1.609	-1.619	-1.629	-1.639	-1.649	-1.658	-1.668	-1.679	-1.688	-1.698	-1.708	-1.718	-1.726	-1.735	-1.744	-1.754	-1.761	-1.770	-1.778	-1.784	-1.791	-1.796	-1.801	-1.808	-1.812	-1.815	-1.819	-1.822	-1.824	-1.825	-1.826	-1.826	-1.826	-1.824	-1.821	-1.820	-1.815	-1.810	-1.806	-1.800	-1.792	-1.785	-1.778	-1.768	-1.759	-1.748	-1.736	-1.725	-1.712	-1.700	-1.686	-1.672	-1.658	-1.644	-1.628	-1.612	-1.598	-1.580	-1.564	-1.548	-1.531	-1.514	-1.498	-1.481	-1.465	-1.449	-1.431	-1.415	-1.401	-1.385	-1.370	-1.355	-1.341	-1.329	-1.315	-1.302	-1.291	-1.280	-1.270	-1.261	-1.251	-1.244	-1.238	-1.230	-1.225	-1.221	-1.218	-1.216	-1.214	-1.214	-1.214	-1.215	-1.218	-1.220	-1.225	-1.229	-1.235	-1.241	-1.249	-1.256	-1.265	-1.275	-1.285	-1.296	-1.308	-1.320	-1.332	-1.345	-1.359	-1.372	-1.386	-1.401	-1.416	-1.431	-1.446	-1.461	-1.476	-1.492	-1.508	-1.521	-1.538	-1.551	-1.566	-1.580	-1.595	-1.609	-1.622	-1.635	-1.648	-1.660	-1.671	-1.681	-1.691	-1.700	-1.710	-1.719	-1.726	-1.734	-1.740	-1.745	-1.751	-1.754	-1.759	-1.761	-1.764	-1.765	-1.766	-1.766	-1.766	-1.764	-1.762	-1.760	-1.756	-1.754	-1.749	-1.745	-1.739	-1.732	-1.726	-1.720	-1.712	-1.704	-1.696	-1.688	-1.679	-1.670	-1.660	-1.651	-1.640	-1.631	-1.620	-1.609	-1.598	-1.586	-1.576	-1.565	-1.552	-1.541	-1.530	-1.519	-1.506	-1.495	-1.484	-1.471	-1.460	-1.449	-1.435	-1.424	-1.412	-1.401	-1.390	-1.378	-1.366	-1.356	-1.345	-1.332	-1.321	-1.311	-1.300	-1.289	-1.279	-1.268	-1.256	-1.246	-1.235	-1.224	-1.214	-1.204	-1.192	-1.182	-1.172	-1.162	-1.152	-1.141	-1.131	-1.121	-1.112	-1.102	-1.092	-1.084	-1.074	-1.065	-1.056	-1.046	-1.038	-1.028	-1.019	-1.011	-1.001	-0.992	-0.984	-0.975	-0.966	-0.959	-0.950	-0.941	-0.934	-0.925	-0.916	-0.910	-0.901	-0.894	-0.886	-0.878	-0.870	-0.864	-0.856	-0.850	-0.841	-0.835	-0.828	-0.820	-0.814	-0.808	-0.801	-0.794	-0.788	-0.781	-0.776	-0.770	-0.764	-0.756	-0.750	-0.745	-0.739	-0.734	-0.728	-0.722	-0.718	-0.711	-0.706	-0.701	-0.696	-0.691	-0.685	-0.681	-0.678	-0.671	-0.668	-0.664	-0.659	-0.655	-0.651	-0.648	-0.642	-0.639	-0.635	-0.632	-0.629	-0.625	-0.622	-0.619	-0.618	-0.615	-0.611	-0.610	-0.608	-0.605	-0.604	-0.601	-0.600	-0.599	-0.598	-0.596	-0.595	-0.594	-0.594	-0.592	-0.591	-0.591	-0.591	-0.590	-0.590	-0.590	-0.590	-0.591	-0.591	-0.590	-0.590	-0.591	-0.591	-0.592	-0.592	-0.594	-0.595	-0.595	-0.596	-0.596	-0.596	-0.598	-0.598	-0.598	-0.598	-0.599	-0.598	-0.598	-0.599	-0.599	-0.598	-0.598	-0.596	-0.596	-0.595	-0.595	-0.592	-0.592	-0.590	-0.589	-0.586	-0.584	-0.582	-0.580	-0.578	-0.575	-0.571	-0.568	-0.564	-0.561	-0.558	-0.554	-0.549	-0.545	-0.541	-0.536	-0.532	-0.528	-0.522	-0.518	-0.512	-0.507	-0.502	-0.498	-0.492	-0.488	-0.482	-0.478	-0.472	-0.468	-0.462	-0.458	-0.452	-0.448	-0.442	-0.439	-0.434	-0.429	-0.425	-0.421	-0.416	-0.412	-0.409	-0.405	-0.401	-0.398	-0.392	-0.389	-0.385	-0.381	-0.379	-0.375	-0.371	-0.368	-0.364	-0.360	-0.358	-0.354	-0.351	-0.346	-0.344	-0.340	-0.336	-0.332	-0.329	-0.325	-0.320	-0.316	-0.312	-0.308	-0.304	-0.298	-0.294	-0.289	-0.284	-0.279	-0.274	-0.268	-0.262	-0.258	-0.251	-0.246	-0.239	-0.234	-0.228	-0.220	-0.214	-0.206	-0.200	-0.194	-0.188	-0.180	-0.174	-0.166	-0.160	-0.151	-0.145	-0.138	-0.131	-0.124	-0.116	-0.110	-0.102	-0.095	-0.089	-0.082	-0.076	-0.070	-0.064	-0.056	-0.051	-0.045	-0.039	-0.034	-0.029	-0.022	-0.016	-0.012	-0.008	-0.002	0.002	0.006	0.010	0.015	0.019	0.021	0.025	0.029	0.031	0.034	0.036	0.038	0.040	0.042	0.044	0.045	0.046	0.046	0.048	0.048	0.048	0.048	0.049	0.048	0.048	0.048	0.046	0.046	0.045	0.045	0.042	0.042	0.041	0.039	0.038	0.038	0.035	0.034	0.032	0.031	0.030	0.029	0.028	0.026	0.025	0.024	0.024	0.022	0.022	0.022	0.021	0.021	0.021	0.021	0.022	0.022	0.022	0.024	0.026	0.028	0.028	0.030	0.030	0.032	0.035	0.036	0.039	0.040	0.042	0.045	0.049	0.050	0.052	0.056	0.058	0.060	0.062	0.065	0.069	0.071	0.074	0.076	0.079	0.081	0.084	0.085	0.088	0.090	0.091	0.092	0.094	0.095	0.096	0.098	0.099	0.100	0.100	0.100	0.100	0.099	0.099	0.099	0.099	0.099	0.098	0.096	0.095	0.094	0.092	0.091	0.090	0.089	0.085	0.084	0.082	0.081	0.078	0.076	0.074	0.072	0.070	0.069	0.066	0.064	0.062	0.060	0.058	0.058	0.055	0.052	0.051	0.049	0.049	0.046	0.045	0.045	0.044	0.041	0.040	0.039	0.039	0.038	0.036	0.036	0.035	0.035	0.034	0.034	0.035	0.034	0.034	0.034	0.034	0.035	0.035	0.035	0.036	0.036	0.036	0.039	0.039	0.040	0.041	0.042	0.044	0.046	0.048	0.049	0.052	0.054	0.058	0.060	0.064	0.068	0.070	0.074	0.079	0.082	0.088	0.092	0.098	0.105	0.110	0.116	0.122	0.131	0.138	0.146	0.154	0.162	0.172	0.181	0.191	0.200	0.210	0.222	0.232	0.245	0.256	0.268	0.280	0.292	0.306	0.319	0.332	0.346	0.361	0.375	0.389	0.404	0.419	0.434	0.449	0.462	0.479	0.494	0.509	0.524	0.540	0.555	0.570	0.585	0.600	0.615	0.629	0.644	0.659	0.672	0.686	0.700	0.712	0.728	0.740	0.752	0.766	0.778	0.789	0.801	0.811	0.822	0.834	0.844	0.851	0.861	0.869	0.878	0.885	0.891	0.900	0.906	0.911	0.918	0.921	0.925	0.930	0.932	0.935	0.939	0.940	0.941	0.942	0.942	0.942	0.941	0.940	0.939	0.936	0.934	0.931	0.928	0.922	0.919	0.914	0.908	0.902	0.898	0.890	0.882	0.876	0.869	0.861	0.854	0.846	0.836	0.828	0.819	0.811	0.801	0.792	0.782	0.772	0.762	0.754	0.744	0.734	0.724	0.715	0.705	0.695	0.685	0.676	0.666	0.658	0.648	0.638	0.629	0.620	0.610	0.601	0.591	0.582	0.574	0.565	0.556	0.548	0.539	0.530	0.520	0.512	0.504	0.494	0.485	0.476	0.466	0.458	0.448	0.438	0.428	0.418	0.409	0.398	0.386	0.376	0.365	0.352	0.342	0.330	0.318	0.305	0.292	0.279	0.266	0.252	0.239	0.226	0.210	0.196	0.180	0.165	0.151	0.135	0.119	0.102	0.086	0.070	0.054	0.038	0.022	0.005	-0.012	-0.028	-0.045	-0.061	-0.078	-0.094	-0.110	-0.126	-0.142	-0.158	-0.174	-0.188	-0.202	-0.218	-0.231	-0.245	-0.259	-0.272	-0.286	-0.299	-0.310	-0.321	-0.332	-0.342	-0.352	-0.362	-0.371	-0.379	-0.388	-0.395	-0.401	-0.409	-0.414	-0.419	-0.422	-0.428	-0.432	-0.435	-0.438	-0.440	-0.441	-0.444	-0.444	-0.444	-0.444	-0.444	-0.442	-0.444	-0.441	-0.440	-0.438	-0.436	-0.434	-0.431	-0.429	-0.426	-0.422	-0.420	-0.418	-0.414	-0.410	-0.408	-0.404	-0.401	-0.398	-0.395	-0.391	-0.389	-0.386	-0.384	-0.380	-0.379	-0.376	-0.374	-0.372	-0.370	-0.369	-0.368	-0.366	-0.366	-0.366	-0.365	-0.365	-0.364	-0.364	-0.365	-0.365	-0.365	-0.366	-0.366	-0.369	-0.369	-0.370	-0.371	-0.374	-0.375	-0.376	-0.378	-0.380	-0.382	-0.384	-0.385	-0.386	-0.388	-0.390	-0.391	-0.392	-0.394	-0.395	-0.396	-0.398	-0.399	-0.400	-0.400	-0.400	-0.400	-0.400	-0.400	-0.400	-0.399	-0.399	-0.398	-0.396	-0.395	-0.394	-0.392	-0.389	-0.388	-0.385	-0.382	-0.380	-0.376	-0.374	-0.370	-0.366	-0.362	-0.358	-0.354	-0.349	-0.345	-0.340	-0.335	-0.330	-0.325	-0.319	-0.314	-0.308	-0.302	-0.296	-0.291	-0.285	-0.279	-0.272	-0.266	-0.260	-0.254	-0.248	-0.240	-0.232	-0.226	-0.219	-0.212	-0.205	-0.198	-0.191	-0.184	-0.176	-0.169	-0.161	-0.154	-0.146	-0.139	-0.131	-0.124	-0.116	-0.109	-0.101	-0.094	-0.085	-0.079	-0.070	-0.062	-0.054	-0.048	-0.039	-0.031	-0.024	-0.016	-0.008	0.000	0.008	0.015	0.022	0.030	0.039	0.045	0.051	0.059	0.066	0.074	0.080	0.088	0.094	0.101	0.108	0.114	0.120	0.126	0.132	0.139	0.144	0.151	0.156	0.161	0.168	0.172	0.176	0.182	0.188	0.191	0.198	0.201	0.205	0.210	0.212	0.218	0.221	0.225	0.229	0.232	0.236	0.240	0.244	0.248	0.250	0.254	0.258	0.261	0.265	0.269	0.272	0.276	0.279	0.282	0.288	0.291	0.295	0.300	0.304	0.308	0.312	0.318	0.322	0.326	0.331	0.336	0.342	0.348	0.352	0.358	0.362	0.369	0.374	0.379	0.384	0.390	0.396	0.400	0.406	0.411	0.416	0.420	0.425	0.430	0.434	0.438	0.442	0.445	0.448	0.451	0.452	0.455	0.456	0.459	0.459	0.459	0.460	0.460	0.459	0.456	0.455	0.454	0.451	0.448	0.445	0.441	0.436	0.431	0.426	0.420	0.414	0.409	0.401	0.395	0.388	0.379	0.371	0.364	0.355	0.346	0.339	0.330	0.321	0.314	0.305	0.296	0.288	0.280	0.272	0.264	0.256	0.249	0.241	0.234	0.229	0.221	0.216	0.210	0.204	0.199	0.195	0.190	0.188	0.185	0.181	0.180	0.178	0.176	0.176	0.176	0.176	0.176	0.178	0.179	0.181	0.182	0.185	0.189	0.191	0.195	0.199	0.202	0.206	0.211	0.216	0.221	0.225	0.231	0.235	0.240	0.245	0.250	0.255	0.260	0.265	0.268	0.272	0.276	0.280	0.282	0.286	0.289	0.291	0.292	0.294	0.295	0.296	0.296	0.295	0.295	0.294	0.291	0.290	0.286	0.282	0.279	0.275	0.269	0.264	0.258	0.251	0.244	0.238	0.229	0.220	0.211	0.202	0.194	0.184	0.174	0.162	0.152	0.141	0.130	0.119	0.106	0.095	0.084	0.072	0.060	0.049	0.036	0.024	0.012	0.001	-0.010	-0.021	-0.032	-0.044	-0.054	-0.064	-0.074	-0.084	-0.092	-0.101	-0.109	-0.118	-0.125	-0.131	-0.136	-0.142	-0.149	-0.154	-0.158	-0.161	-0.165	-0.166	-0.168	-0.169	-0.170	-0.169	-0.168	-0.166	-0.164	-0.159	-0.156	-0.151	-0.146	-0.140	-0.134	-0.126	-0.119	-0.110	-0.101	-0.091	-0.081	-0.070	-0.059	-0.048	-0.034	-0.022	-0.009	0.005	0.020	0.034	0.049	0.064	0.079	0.095	0.110	0.128	0.142	0.159	0.176	0.192	0.209	0.225	0.242	0.258	0.274	0.290	0.305	0.321	0.338	0.351	0.366	0.381	0.395	0.409	0.422	0.435	0.448	0.459	0.471	0.481	0.491	0.501	0.510	0.519	0.528	0.535	0.542	0.548	0.554	0.559	0.564	0.568	0.570	0.572	0.575	0.578	0.578	0.578	0.578	0.576	0.574	0.572	0.570	0.568	0.564	0.560	0.555	0.550	0.546	0.540	0.534	0.529	0.521	0.515	0.507	0.500	0.492	0.485	0.478	0.469	0.460	0.452	0.444	0.434	0.426	0.418	0.409	0.400	0.391	0.384	0.375	0.366	0.358	0.350	0.342	0.335	0.328	0.320	0.312	0.306	0.300	0.292	0.288	0.281	0.276	0.271	0.265	0.260	0.256	0.252	0.249	0.245	0.241	0.238	0.235	0.231	0.230	0.228	0.226	0.224	0.222	0.221	0.219	0.218	0.216	0.215	0.214	0.214	0.212	0.211	0.210	0.209	0.209	0.208	0.206	0.205	0.202	0.202	0.200	0.198	0.195	0.192	0.190	0.186	0.182	0.180	0.175	0.171	0.166	0.160	0.155	0.150	0.144	0.136	0.129	0.122	0.112	0.105	0.096	0.086	0.076	0.066	0.056	0.045	0.034	0.022	0.011	-0.001	-0.014	-0.028	-0.040	-0.054	-0.066	-0.080	-0.094	-0.109	-0.122	-0.136	-0.150	-0.164	-0.178	-0.191	-0.205	-0.220	-0.232	-0.245	-0.259	-0.271	-0.284	-0.295	-0.308	-0.318	-0.328	-0.338	-0.346	-0.355	-0.364	-0.371	-0.376	-0.382	-0.388	-0.392	-0.395	-0.399	-0.400	-0.400	-0.401	-0.400	-0.398	-0.395	-0.391	-0.388	-0.381	-0.375	-0.369	-0.360	-0.352	-0.341	-0.331	-0.320	-0.309	-0.295	-0.282	-0.269	-0.252	-0.239	-0.222	-0.206	-0.188	-0.171	-0.152	-0.135	-0.116	-0.098	-0.079	-0.059	-0.039	-0.019	0.000	0.020	0.040	0.060	0.079	0.099	0.119	0.138	0.156	0.176	0.194	0.212	0.230	0.248	0.265	0.281	0.298	0.314	0.329	0.345	0.360	0.374	0.388	0.400	0.412	0.424	0.436	0.448	0.459	0.469	0.479	0.488	0.498	0.506	0.512	0.521	0.528	0.535	0.541	0.548	0.554	0.559	0.564	0.569	0.574	0.578	0.581	0.586	0.589	0.592	0.595	0.598	0.600	0.601	0.604	0.606	0.608	0.610	0.610	0.611	0.614	0.614	0.615	0.615	0.616	0.616	0.618	0.618	0.618	0.618	0.619	0.618	0.618	0.618	0.618	0.616	0.616	0.615	0.615	0.614	0.614	0.614	0.611	0.610	0.611	0.610	0.609	0.608	0.608	0.606	0.606	0.606	0.604	0.604	0.604	0.604	0.602	0.604	0.602	0.602	0.604	0.604	0.605	0.606	0.608	0.608	0.609	0.611	0.614	0.615	0.618	0.620	0.624	0.626	0.630	0.634	0.638	0.641	0.645	0.650	0.655	0.660	0.665	0.671	0.676	0.684	0.690	0.695	0.701	0.708	0.715	0.722	0.729	0.738	0.744	0.751	0.759	0.768	0.775	0.782	0.790	0.798	0.805	0.814	0.821	0.830	0.836	0.845	0.852	0.860	0.868	0.876	0.884	0.891	0.899	0.906	0.914	0.921	0.929	0.935	0.942	0.950	0.958	0.965	0.972	0.980	0.986	0.994	1.001	1.009	1.016	1.024	1.031	1.039	1.046	1.054	1.062	1.070	1.078	1.086	1.094	1.102	1.110	1.119	1.128	1.136	1.145	1.152	1.162	1.171	1.180	1.189	1.198	1.206	1.215	1.224	1.232	1.242	1.250	1.259	1.268	1.276	1.284	1.291	1.299	1.306	1.314	1.321	1.328	1.334	1.340	1.345	1.351	1.355	1.360	1.365	1.369	1.372	1.375	1.379	1.380	1.382	1.384	1.386	1.386	1.388	1.386	1.388	1.386	1.386	1.385	1.382	1.380	1.378	1.376	1.372	1.370	1.368	1.364	1.360	1.356	1.352	1.349	1.345	1.341	1.338	1.332	1.329	1.324	1.319	1.315	1.310	1.306	1.302	1.299	1.295	1.291	1.288	1.284	1.279	1.276	1.272	1.269	1.268	1.264	1.261	1.258	1.256	1.254	1.251	1.250	1.249	1.248	1.246	1.244	1.242	1.241	1.241	1.240	1.240	1.239	1.239	1.239	1.239	1.238	1.238	1.239	1.239	1.240	1.240	1.240	1.241	1.242	1.244	1.244	1.246	1.246	1.249	1.250	1.251	1.254	1.255	1.258	1.259	1.261	1.264	1.265	1.268	1.270	1.272	1.275	1.279	1.281	1.284	1.286	1.290	1.292	1.296	1.300	1.302	1.308	1.310	1.314	1.319	1.322	1.326	1.330	1.334	1.339	1.344	1.348	1.352	1.358	1.362	1.369	1.374	1.378	1.382	1.389	1.394	1.400	1.406	1.410	1.416	1.422	1.428	1.434	1.440	1.446	1.452	1.458	1.465	1.471	1.478	1.482	1.490	1.496	1.502	1.509	1.515	1.522	1.529	1.536	1.541	1.548	1.555	1.561	1.569	1.576	1.582	1.590	1.596	1.605	1.612	1.620	1.629	1.636	1.645	1.652	1.661	1.670	1.680	1.688	1.698	1.708	1.718	1.726	1.736	1.748	1.758	1.769	1.781	1.791	1.802	1.814	1.828	1.839	1.851	1.864	1.876	1.889	1.902	1.914	1.926	1.940	1.952	1.965	1.979	1.991	2.002	2.014	2.026	2.039	2.050	2.060	2.071	2.082	2.091	2.101	2.111	2.120	2.128	2.135	2.142	2.149	2.155	2.159	2.164	2.169	2.171	2.174	2.176	2.176	2.178	2.178	2.178	2.175	2.172	2.170	2.166	2.161	2.156	2.151	2.144	2.136	2.129	2.121	2.111	2.102	2.092	2.082	2.071	2.059	2.047	2.036	2.024	2.010	1.996	1.984	1.971	1.958	1.941	1.928	1.914	1.900	1.885	1.871	1.856	1.841	1.826	1.812	1.796	1.782	1.769	1.754	1.740	1.726	1.711	1.698	1.685	1.671	1.658	1.646	1.632	1.620	1.608	1.596	1.584	1.572	1.561	1.550	1.539	1.528	1.519	1.508	1.498	1.489	1.479	1.470	1.461	1.451	1.444	1.436	1.428	1.420	1.411	1.404	1.396	1.389	1.382	1.375	1.368	1.361	1.355	1.349	1.342	1.336	1.329	1.322	1.318	1.311	1.306	1.299	1.294	1.288	1.281	1.276	1.270	1.265	1.259	1.252	1.246	1.241	1.235	1.230	1.225	1.219	1.214	1.208	1.201	1.196	1.190	1.185	1.179	1.172	1.166	1.161	1.155	1.149	1.144	1.136	1.131	1.126	1.119	1.112	1.109	1.102	1.096	1.091	1.085	1.080	1.074	1.069	1.062	1.058	1.051	1.048	1.041	1.038	1.032	1.028	1.022	1.019	1.014	1.010	1.006	1.002	0.999	0.994	0.991	0.989	0.986	0.982	0.980	0.979	0.976	0.974	0.974	0.972	0.970	0.970	0.969	0.969	0.968	0.969	0.968	0.969	0.969	0.971	0.971	0.972	0.974	0.975	0.978	0.979	0.981	0.982	0.985	0.988	0.990	0.991	0.995	0.998	1.000	1.002	1.006	1.009	1.011	1.014	1.016	1.018	1.021	1.024	1.026	1.029	1.031	1.032	1.035	1.035	1.038	1.039	1.041	1.041	1.042	1.042	1.044	1.044	1.044	1.046	1.046	1.045	1.045	1.045	1.045	1.044	1.045	1.044	1.042	1.041	1.040	1.039	1.038	1.036	1.035	1.034	1.032	1.031	1.030	1.028	1.026	1.025	1.024	1.022	1.020	1.019	1.018	1.015	1.014	1.012	1.010	1.010	1.008	1.006	1.005	1.002	1.000	0.998	0.996	0.994	0.992	0.989	0.988	0.985	0.982	0.980	0.976	0.972	0.970	0.965	0.962	0.958	0.954	0.949	0.944	0.940	0.935	0.929	0.921	0.915	0.909	0.902	0.896	0.889	0.881	0.872	0.864	0.856	0.846	0.839	0.828	0.819	0.809	0.799	0.788	0.778	0.766	0.756	0.745	0.734	0.722	0.711	0.700	0.686	0.675	0.664	0.651	0.639	0.628	0.615	0.602	0.589	0.578	0.565	0.552	0.540	0.528	0.515	0.501	0.490	0.478	0.465	0.452	0.440	0.429	0.416	0.405	0.392	0.380	0.370	0.358	0.346	0.335	0.322	0.311	0.300	0.289	0.278	0.268	0.256	0.245	0.234	0.225	0.214	0.204	0.192	0.184	0.172	0.164	0.152	0.144	0.134	0.125	0.115	0.106	0.096	0.088	0.079	0.070	0.062	0.054	0.045	0.038	0.029	0.021	0.014	0.008	0.000	-0.008	-0.014	-0.020	-0.026	-0.032	-0.038	-0.042	-0.048	-0.052	-0.058	-0.061	-0.065	-0.068	-0.071	-0.075	-0.076	-0.079	-0.081	-0.082	-0.084	-0.084	-0.085	-0.085	-0.084	-0.082	-0.082	-0.081	-0.079	-0.078	-0.075	-0.072	-0.070	-0.066	-0.062	-0.059	-0.055	-0.050	-0.046	-0.040	-0.036	-0.030	-0.026	-0.020	-0.014	-0.008	-0.001	0.005	0.011	0.018	0.025	0.031	0.038	0.044	0.051	0.058	0.064	0.071	0.078	0.084	0.091	0.098	0.104	0.111	0.118	0.125	0.131	0.138	0.144	0.150	0.155	0.160	0.166	0.171	0.178	0.184	0.188	0.194	0.198	0.202	0.208	0.211	0.216	0.220	0.225	0.229	0.231	0.235	0.239	0.242	0.244	0.248	0.250	0.251	0.255	0.258	0.259	0.261	0.262	0.264	0.265	0.266	0.266	0.266	0.268	0.268	0.268	0.268	0.268	0.266	0.266	0.265	0.264	0.262	0.261	0.260	0.258	0.256	0.254	0.252	0.250	0.248	0.244	0.241	0.238	0.235	0.230	0.228	0.224	0.220	0.216	0.211	0.208	0.204	0.199	0.194	0.190	0.184	0.179	0.174	0.168	0.162	0.156	0.151	0.145	0.139	0.132	0.126	0.120	0.112	0.106	0.099	0.091	0.084	0.076	0.069	0.060	0.052	0.044	0.036	0.026	0.018	0.009	-0.001	-0.010	-0.021	-0.030	-0.040	-0.050	-0.061	-0.071	-0.081	-0.092	-0.104	-0.116	-0.128	-0.139	-0.151	-0.161	-0.174	-0.186	-0.199	-0.210	-0.222	-0.235	-0.246	-0.259	-0.271	-0.284	-0.296	-0.308	-0.319	-0.331	-0.342	-0.354	-0.365	-0.375	-0.386	-0.395	-0.405	-0.414	-0.422	-0.432	-0.441	-0.448	-0.455	-0.461	-0.469	-0.472	-0.478	-0.482	-0.486	-0.488	-0.490	-0.491	-0.492	-0.492	-0.491	-0.490	-0.488	-0.485	-0.480	-0.476	-0.470	-0.464	-0.458	-0.451	-0.442	-0.432	-0.422	-0.412	-0.401	-0.389	-0.378	-0.364	-0.350	-0.336	-0.321	-0.306	-0.289	-0.274	-0.256	-0.241	-0.224	-0.205	-0.188	-0.170	-0.151	-0.134	-0.115	-0.098	-0.080	-0.061	-0.044	-0.026	-0.009	0.009	0.025	0.041	0.058	0.072	0.088	0.102	0.116	0.130	0.142	0.155	0.166	0.178	0.186	0.196	0.205	0.212	0.221	0.226	0.232	0.238	0.241	0.245	0.246	0.250	0.250	0.251	0.251	0.250	0.249	0.246	0.244	0.241	0.236	0.232	0.228	0.222	0.216	0.211	0.204	0.198	0.191	0.184	0.176	0.169	0.161	0.152	0.145	0.138	0.129	0.121	0.114	0.106	0.099	0.090	0.082	0.076	0.070	0.061	0.055	0.050	0.044	0.038	0.032	0.028	0.022	0.018	0.014	0.010	0.005	0.001	-0.001	-0.005	-0.008	-0.011	-0.014	-0.018	-0.019	-0.021	-0.024	-0.028	-0.029	-0.031	-0.034	-0.036	-0.039	-0.042	-0.045	-0.049	-0.051	-0.056	-0.060	-0.064	-0.070	-0.075	-0.081	-0.086	-0.094	-0.101	-0.109	-0.118	-0.126	-0.136	-0.146	-0.159	-0.170	-0.182	-0.196	-0.210	-0.225	-0.240	-0.256	-0.272	-0.291	-0.310	-0.329	-0.350	-0.370	-0.391	-0.414	-0.438	-0.461	-0.486	-0.510	-0.538	-0.562	-0.591	-0.620	-0.648	-0.678	-0.708	-0.739	-0.770	-0.802	-0.835	-0.868	-0.901	-0.935	-0.969	-1.004	-1.039	-1.074	-1.109	-1.144	-1.180	-1.216	-1.252	-1.289	-1.324	-1.360	-1.396	-1.431	-1.468	-1.502	-1.538	-1.574	-1.606	-1.641	-1.675	-1.708	-1.740	-1.772	-1.802	-1.832	-1.861	-1.891	-1.918	-1.945	-1.970	-1.995	-2.019	-2.041	-2.062	-2.084	-2.102	-2.119	-2.136	-2.151	-2.164	-2.176	-2.188	-2.196	-2.205	-2.212	-2.216	-2.220	-2.222	-2.224	-2.224	-2.222	-2.219	-2.215	-2.209	-2.201	-2.194	-2.184	-2.174	-2.162	-2.150	-2.136	-2.121	-2.105	-2.090	-2.071	-2.054	-2.034	-2.015	-1.995	-1.972	-1.952	-1.930	-1.908	-1.884	-1.861	-1.838	-1.814	-1.790	-1.766	-1.741	-1.718	-1.692	-1.668	-1.645	-1.619	-1.595	-1.571	-1.548	-1.522	-1.499	-1.476	-1.452	-1.430	-1.408	-1.385	-1.362	-1.340	-1.319	-1.298	-1.276	-1.255	-1.235	-1.215	-1.195	-1.176	-1.156	-1.138	-1.118	-1.100	-1.081	-1.065	-1.046	-1.029	-1.012	-0.996	-0.980	-0.962	-0.948	-0.932	-0.918	-0.904	-0.889	-0.875	-0.861	-0.849	-0.836	-0.824	-0.811	-0.800	-0.789	-0.778	-0.768	-0.756	-0.748	-0.739	-0.730	-0.721	-0.714	-0.705	-0.699	-0.692	-0.686	-0.680	-0.675	-0.670	-0.666	-0.662	-0.659	-0.655	-0.652	-0.651	-0.649	-0.649	-0.648	-0.646	-0.646	-0.646	-0.648	-0.649	-0.650	-0.651	-0.654	-0.656	-0.659	-0.661	-0.665	-0.669	-0.671	-0.675	-0.680	-0.684	-0.689	-0.692	-0.698	-0.702	-0.708	-0.714	-0.719	-0.725	-0.730	-0.738	-0.742	-0.750	-0.756	-0.762	-0.771	-0.779	-0.785	-0.792	-0.801	-0.809	-0.816	-0.824	-0.832	-0.841	-0.850	-0.860	-0.869	-0.879	-0.889	-0.899	-0.909	-0.919	-0.930	-0.941	-0.952	-0.964	-0.975	-0.988	-1.000	-1.011	-1.024	-1.038	-1.051	-1.065	-1.078	-1.091	-1.106	-1.120	-1.135	-1.149	-1.164	-1.179	-1.195	-1.210	-1.226	-1.242	-1.259	-1.275	-1.291	-1.308	-1.324	-1.341	-1.359	-1.375	-1.392	-1.410	-1.428	-1.444	-1.461	-1.480	-1.496	-1.514	-1.532	-1.550	-1.566	-1.584	-1.602	-1.620	-1.638	-1.655	-1.671	-1.688	-1.705	-1.722	-1.739	-1.756	-1.772	-1.789	-1.805	-1.821	-1.836	-1.852	-1.868	-1.882	-1.899	-1.914	-1.928	-1.942	-1.956	-1.969	-1.982	-1.996	-2.009	-2.021	-2.033	-2.045	-2.056	-2.068	-2.078	-2.089	-2.100	-2.109	-2.119	-2.128	-2.135	-2.145	-2.152	-2.159	-2.168	-2.174	-2.179	-2.186	-2.191	-2.196	-2.201	-2.205	-2.209	-2.212	-2.216	-2.220	-2.221	-2.224	-2.226	-2.228	-2.229	-2.231	-2.231	-2.231	-2.231	-2.232	-2.232	-2.231	-2.230	-2.229	-2.228	-2.226	-2.225	-2.224	-2.222	-2.220	-2.218	-2.216	-2.212	-2.210	-2.208	-2.205	-2.202	-2.199	-2.196	-2.194	-2.191	-2.189	-2.186	-2.182	-2.180	-2.178	-2.174	-2.171	-2.169	-2.166	-2.164	-2.160	-2.159	-2.156	-2.154	-2.151	-2.149	-2.148	-2.144	-2.142	-2.140	-2.139	-2.136	-2.135	-2.132	-2.132	-2.130	-2.129	-2.126	-2.126	-2.125	-2.122	-2.122	-2.121	-2.120	-2.120	-2.119	-2.118	-2.118	-2.116	-2.115	-2.116	-2.116	-2.115	-2.115	-2.116	-2.116	-2.118	-2.118	-2.119	-2.120	-2.121	-2.122	-2.124	-2.126	-2.129	-2.131	-2.134	-2.136	-2.140	-2.144	-2.146	-2.150	-2.155	-2.159	-2.164	-2.169	-2.174	-2.179	-2.184	-2.190	-2.195	-2.201	-2.210	-2.216	-2.222	-2.229	-2.236	-2.244	-2.250	-2.258	-2.265	-2.271	-2.279	-2.286	-2.292	-2.300	-2.306	-2.312	-2.319	-2.325	-2.331	-2.338	-2.342	-2.348	-2.352	-2.356	-2.360	-2.362	-2.365	-2.369	-2.370	-2.371	-2.371	-2.372	-2.371	-2.370	-2.369	-2.368	-2.364	-2.360	-2.355	-2.351	-2.345	-2.339	-2.331	-2.322	-2.315	-2.306	-2.296	-2.286	-2.275	-2.264	-2.252	-2.240	-2.228	-2.214	-2.200	-2.186	-2.171	-2.156	-2.142	-2.125	-2.110	-2.095	-2.078	-2.061	-2.046	-2.029	-2.011	-1.995	-1.979	-1.961	-1.945	-1.929	-1.912	-1.896	-1.881	-1.865	-1.850	-1.834	-1.820	-1.805	-1.790	-1.778	-1.764	-1.750	-1.738	-1.725	-1.714	-1.702	-1.691	-1.681	-1.672	-1.662	-1.654	-1.645	-1.638	-1.631	-1.624	-1.618	-1.610	-1.605	-1.600	-1.596	-1.591	-1.589	-1.585	-1.582	-1.581	-1.579	-1.578	-1.576	-1.576	-1.578	-1.576	-1.578	-1.578	-1.579	-1.581	-1.582	-1.585	-1.588	-1.590	-1.592	-1.596	-1.600	-1.602	-1.606	-1.610	-1.614	-1.618	-1.621	-1.625	-1.630	-1.632	-1.638	-1.642	-1.646	-1.651	-1.655	-1.659	-1.662	-1.666	-1.671	-1.674	-1.676	-1.680	-1.682	-1.686	-1.689	-1.691	-1.692	-1.695	-1.696	-1.699	-1.699	-1.699	-1.700	-1.701	-1.701	-1.701	-1.701	-1.700	-1.699	-1.698	-1.696	-1.695	-1.694	-1.691	-1.690	-1.688	-1.685	-1.682	-1.679	-1.678	-1.674	-1.670	-1.668	-1.666	-1.661	-1.659	-1.656	-1.654	-1.651	-1.649	-1.646	-1.644	-1.642	-1.640	-1.639	-1.638	-1.636	-1.635	-1.635	-1.635	-1.635	-1.636	-1.636	-1.638	-1.640	-1.642	-1.645	-1.648	-1.651	-1.655	-1.659	-1.664	-1.669	-1.674	-1.680	-1.689	-1.695	-1.702	-1.710	-1.720	-1.729	-1.738	-1.748	-1.758	-1.769	-1.780	-1.790	-1.802	-1.815	-1.826	-1.839	-1.851	-1.864	-1.878	-1.890	-1.904	-1.916	-1.930	-1.944	-1.956	-1.970	-1.982	-1.996	-2.010	-2.021	-2.035	-2.046	-2.059	-2.071	-2.082	-2.092	-2.104	-2.112	-2.124	-2.131	-2.141	-2.148	-2.155	-2.162	-2.169	-2.174	-2.179	-2.182	-2.185	-2.186	-2.190	-2.190	-2.190	-2.190	-2.189	-2.186	-2.184	-2.181	-2.176	-2.171	-2.165	-2.159	-2.152	-2.144	-2.136	-2.126	-2.118	-2.106	-2.095	-2.085	-2.074	-2.061	-2.049	-2.035	-2.021	-2.007	-1.994	-1.980	-1.965	-1.950	-1.935	-1.921	-1.906	-1.891	-1.876	-1.861	-1.846	-1.832	-1.816	-1.802	-1.789	-1.774	-1.760	-1.746	-1.732	-1.720	-1.706	-1.694	-1.680	-1.669	-1.658	-1.645	-1.635	-1.625	-1.614	-1.604	-1.595	-1.586	-1.576	-1.570	-1.561	-1.554	-1.545	-1.539	-1.532	-1.526	-1.520	-1.515	-1.510	-1.505	-1.500	-1.496	-1.492	-1.489	-1.485	-1.482	-1.480	-1.478	-1.475	-1.471	-1.470	-1.469	-1.468	-1.468	-1.466	-1.465	-1.465	-1.465	-1.465	-1.465	-1.465	-1.465	-1.466	-1.468	-1.469	-1.470	-1.472	-1.474	-1.475	-1.478	-1.481	-1.484	-1.486	-1.489	-1.492	-1.496	-1.500	-1.505	-1.509	-1.514	-1.519	-1.522	-1.528	-1.534	-1.540	-1.545	-1.551	-1.558	-1.564	-1.571	-1.578	-1.584	-1.592	-1.600	-1.608	-1.615	-1.622	-1.630	-1.639	-1.646	-1.656	-1.664	-1.672	-1.681	-1.690	-1.699	-1.708	-1.716	-1.725	-1.734	-1.742	-1.751	-1.760	-1.769	-1.776	-1.785	-1.794	-1.802	-1.810	-1.816	-1.825	-1.832	-1.840	-1.846	-1.854	-1.860	-1.866	-1.871	-1.879	-1.884	-1.890	-1.895	-1.900	-1.904	-1.909	-1.914	-1.918	-1.921	-1.925	-1.929	-1.932	-1.935	-1.939	-1.941	-1.944	-1.946	-1.950	-1.952	-1.954	-1.955	-1.959	-1.960	-1.962	-1.964	-1.965	-1.968	-1.970	-1.972	-1.975	-1.978	-1.980	-1.981	-1.984	-1.986	-1.989	-1.991	-1.994	-1.996	-2.000	-2.004	-2.005	-2.009	-2.011	-2.015	-2.019	-2.022	-2.026	-2.029	-2.034	-2.036	-2.041	-2.045	-2.047	-2.051	-2.055	-2.059	-2.062	-2.068	-2.070	-2.072	-2.078	-2.080	-2.084	-2.086	-2.089	-2.092	-2.095	-2.098	-2.099	-2.101	-2.104	-2.106	-2.108	-2.108	-2.110	-2.111	-2.112	-2.114	-2.114	-2.115	-2.116	-2.116	-2.118	-2.118	-2.118	-2.118	-2.118	-2.119	-2.119	-2.118	-2.118	-2.119	-2.119	-2.120	-2.119	-2.120	-2.121	-2.120	-2.121	-2.121	-2.122	-2.125	-2.125	-2.128	-2.129	-2.131	-2.132	-2.135	-2.138	-2.140	-2.141	-2.145	-2.148	-2.151	-2.155	-2.158	-2.161	-2.165	-2.170	-2.174	-2.178	-2.182	-2.188	-2.191	-2.196	-2.201	-2.205	-2.210	-2.215	-2.221	-2.226	-2.231	-2.236	-2.241	-2.246	-2.252	-2.258	-2.261	-2.268	-2.271	-2.276	-2.281	-2.285	-2.290	-2.295	-2.299	-2.302	-2.306	-2.311	-2.315	-2.318	-2.321	-2.325	-2.329	-2.332	-2.334	-2.338	-2.340	-2.342	-2.345	-2.348	-2.350	-2.351	-2.355	-2.356	-2.359	-2.361	-2.362	-2.365	-2.365	-2.368	-2.369	-2.371	-2.372	-2.374	-2.375	-2.378	-2.379	-2.380	-2.381	-2.384	-2.385	-2.388	-2.389	-2.390	-2.392	-2.394	-2.395	-2.398	-2.399	-2.400	-2.402	-2.404	-2.406	-2.408	-2.410	-2.410	-2.412	-2.415	-2.416	-2.418	-2.419	-2.420	-2.421	-2.421	-2.422	-2.425	-2.426	-2.426	-2.428	-2.428	-2.428	-2.428	-2.428	-2.426	-2.426	-2.425	-2.424	-2.421	-2.421	-2.419	-2.415	-2.412	-2.410	-2.406	-2.402	-2.398	-2.392	-2.388	-2.381	-2.375	-2.369	-2.360	-2.352	-2.344	-2.335	-2.326	-2.316	-2.306	-2.295	-2.282	-2.271	-2.258	-2.244	-2.229	-2.215	-2.199	-2.182	-2.166	-2.149	-2.130	-2.111	-2.092	-2.072	-2.051	-2.030	-2.007	-1.986	-1.962	-1.939	-1.915	-1.891	-1.866	-1.840	-1.814	-1.789	-1.762	-1.735	-1.708	-1.680	-1.652	-1.624	-1.596	-1.568	-1.540	-1.511	-1.482	-1.455	-1.426	-1.398	-1.370	-1.342	-1.315	-1.288	-1.260	-1.234	-1.206	-1.180	-1.155	-1.130	-1.105	-1.080	-1.056	-1.032	-1.011	-0.989	-0.968	-0.946	-0.926	-0.905	-0.886	-0.869	-0.850	-0.832	-0.816	-0.801	-0.786	-0.770	-0.758	-0.742	-0.730	-0.719	-0.708	-0.695	-0.685	-0.675	-0.665	-0.656	-0.646	-0.638	-0.631	-0.622	-0.616	-0.609	-0.602	-0.595	-0.588	-0.582	-0.576	-0.571	-0.565	-0.559	-0.554	-0.549	-0.542	-0.538	-0.530	-0.526	-0.520	-0.515	-0.510	-0.502	-0.498	-0.490	-0.484	-0.478	-0.470	-0.464	-0.456	-0.449	-0.440	-0.432	-0.424	-0.416	-0.406	-0.398	-0.389	-0.380	-0.369	-0.360	-0.349	-0.339	-0.328	-0.318	-0.306	-0.295	-0.285	-0.274	-0.262	-0.250	-0.239	-0.228	-0.216	-0.205	-0.194	-0.182	-0.171	-0.160	-0.150	-0.140	-0.129	-0.119	-0.109	-0.099	-0.091	-0.081	-0.074	-0.064	-0.058	-0.050	-0.044	-0.038	-0.032	-0.028	-0.022	-0.019	-0.016	-0.014	-0.011	-0.011	-0.010	-0.010	-0.011	-0.014	-0.015	-0.018	-0.021	-0.026	-0.031	-0.039	-0.044	-0.051	-0.060	-0.069	-0.079	-0.089	-0.100	-0.112	-0.125	-0.138	-0.151	-0.168	-0.181	-0.198	-0.214	-0.231	-0.249	-0.266	-0.286	-0.305	-0.325	-0.345	-0.368	-0.389	-0.410	-0.432	-0.455	-0.478	-0.501	-0.525	-0.549	-0.574	-0.600	-0.625	-0.651	-0.676	-0.702	-0.730	-0.756	-0.782	-0.809	-0.836	-0.865	-0.891	-0.919	-0.946	-0.975	-1.001	-1.029	-1.056	-1.084	-1.111	-1.139	-1.165	-1.192	-1.219	-1.246	-1.272	-1.299	-1.325	-1.350	-1.375	-1.400	-1.424	-1.448	-1.471	-1.495	-1.516	-1.539	-1.560	-1.581	-1.601	-1.620	-1.641	-1.658	-1.676	-1.695	-1.711	-1.728	-1.742	-1.758	-1.771	-1.785	-1.798	-1.810	-1.822	-1.834	-1.844	-1.854	-1.862	-1.871	-1.880	-1.888	-1.895	-1.902	-1.908	-1.914	-1.920	-1.925	-1.929	-1.934	-1.938	-1.941	-1.945	-1.948	-1.950	-1.952	-1.955	-1.959	-1.962	-1.965	-1.968	-1.970	-1.971	-1.974	-1.976	-1.980	-1.982	-1.984	-1.988	-1.990	-1.994	-1.998	-2.001	-2.005	-2.007	-2.011	-2.015	-2.020	-2.024	-2.029	-2.034	-2.039	-2.044	-2.049	-2.055	-2.060	-2.066	-2.072	-2.079	-2.085	-2.092	-2.099	-2.104	-2.111	-2.119	-2.124	-2.130	-2.136	-2.142	-2.149	-2.155	-2.162	-2.168	-2.172	-2.179	-2.184	-2.190	-2.195	-2.200	-2.204	-2.209	-2.214	-2.218	-2.221	-2.225	-2.229	-2.231	-2.234	-2.236	-2.239	-2.240	-2.242	-2.244	-2.245	-2.246	-2.248	-2.248	-2.248	-2.248	-2.248	-2.248	-2.249	-2.249	-2.249	-2.249	-2.248	-2.246	-2.246	-2.246	-2.246	-2.246	-2.246	-2.246	-2.246	-2.248	-2.248	-2.249	-2.249	-2.251	-2.252	-2.254	-2.256	-2.259	-2.261	-2.264	-2.268	-2.271	-2.275	-2.279	-2.284	-2.289	-2.294	-2.299	-2.305	-2.311	-2.318	-2.324	-2.330	-2.338	-2.345	-2.352	-2.360	-2.368	-2.376	-2.384	-2.392	-2.401	-2.409	-2.418	-2.426	-2.434	-2.444	-2.451	-2.459	-2.468	-2.475	-2.482	-2.490	-2.496	-2.505	-2.511	-2.518	-2.525	-2.531	-2.538	-2.542	-2.548	-2.552	-2.556	-2.561	-2.564	-2.568	-2.570	-2.572	-2.575	-2.576	-2.578	-2.578	-2.578	-2.578	-2.578	-2.576	-2.575	-2.572	-2.571	-2.569	-2.566	-2.562	-2.559	-2.556	-2.551	-2.548	-2.542	-2.538	-2.532	-2.528	-2.521	-2.516	-2.510	-2.505	-2.499	-2.492	-2.485	-2.480	-2.472	-2.466	-2.460	-2.452	-2.446	-2.440	-2.434	-2.426	-2.420	-2.414	-2.409	-2.401	-2.395	-2.389	-2.384	-2.376	-2.371	-2.365	-2.359	-2.354	-2.348	-2.342	-2.336	-2.331	-2.325	-2.320	-2.314	-2.309	-2.302	-2.298	-2.291	-2.286	-2.281	-2.275	-2.271	-2.266	-2.259	-2.254	-2.249	-2.242	-2.238	-2.232	-2.226	-2.220	-2.215	-2.209	-2.202	-2.196	-2.190	-2.184	-2.179	-2.172	-2.166	-2.160	-2.155	-2.149	-2.142	-2.135	-2.130	-2.122	-2.118	-2.112	-2.105	-2.100	-2.094	-2.089	-2.084	-2.079	-2.072	-2.068	-2.062	-2.058	-2.052	-2.049	-2.044	-2.040	-2.036	-2.033	-2.029	-2.026	-2.022	-2.020	-2.018	-2.016	-2.014	-2.011	-2.010	-2.009	-2.009	-2.007	-2.007	-2.007	-2.009	-2.007	-2.009	-2.010	-2.013	-2.013	-2.015	-2.018	-2.021	-2.024	-2.026	-2.030	-2.035	-2.039	-2.044	-2.050	-2.054	-2.060	-2.066	-2.072	-2.080	-2.088	-2.096	-2.102	-2.111	-2.121	-2.130	-2.140	-2.150	-2.161	-2.171	-2.182	-2.195	-2.206	-2.219	-2.231	-2.246	-2.259	-2.272	-2.286	-2.301	-2.316	-2.330	-2.346	-2.362	-2.379	-2.394	-2.411	-2.428	-2.445	-2.461	-2.478	-2.495	-2.512	-2.530	-2.546	-2.564	-2.580	-2.598	-2.615	-2.631	-2.648	-2.662	-2.680	-2.695	-2.710	-2.726	-2.740	-2.755	-2.768	-2.781	-2.794	-2.806	-2.819	-2.829	-2.840	-2.850	-2.860	-2.869	-2.878	-2.886	-2.892	-2.899	-2.905	-2.910	-2.915	-2.918	-2.922	-2.925	-2.926	-2.929	-2.930	-2.930	-2.930	-2.930	-2.929	-2.928	-2.926	-2.924	-2.922	-2.919	-2.916	-2.912	-2.909	-2.905	-2.901	-2.896	-2.892	-2.889	-2.884	-2.879	-2.876	-2.871	-2.868	-2.862	-2.859	-2.855	-2.851	-2.849	-2.845	-2.842	-2.840	-2.839	-2.835	-2.834	-2.834	-2.832	-2.831	-2.832	-2.832	-2.832	-2.834	-2.836	-2.839	-2.841	-2.845	-2.849	-2.852	-2.856	-2.862	-2.868	-2.874	-2.880	-2.886	-2.894	-2.901	-2.909	-2.918	-2.926	-2.935	-2.946	-2.955	-2.965	-2.975	-2.986	-2.996	-3.008	-3.020	-3.031	-3.042	-3.055	-3.068	-3.079	-3.091	-3.104	-3.116	-3.128	-3.140	-3.152	-3.164	-3.176	-3.188	-3.200	-3.210	-3.221	-3.234	-3.245	-3.256	-3.266	-3.276	-3.288	-3.296	-3.306	-3.315	-3.324	-3.331	-3.339	-3.345	-3.352	-3.359	-3.365	-3.370	-3.375	-3.379	-3.382	-3.386	-3.389	-3.391	-3.394	-3.395	-3.396	-3.396	-3.396	-3.395	-3.395	-3.394	-3.390	-3.389	-3.386	-3.381	-3.379	-3.375	-3.370	-3.365	-3.361	-3.355	-3.349	-3.344	-3.338	-3.330	-3.324	-3.316	-3.309	-3.302	-3.294	-3.288	-3.280	-3.271	-3.264	-3.255	-3.248	-3.239	-3.231	-3.224	-3.214	-3.206	-3.199	-3.190	-3.181	-3.174	-3.165	-3.158	-3.150	-3.142	-3.134	-3.126	-3.118	-3.109	-3.102	-3.095	-3.086	-3.079	-3.071	-3.064	-3.056	-3.049	-3.041	-3.034	-3.026	-3.019	-3.010	-3.004	-2.995	-2.988	-2.980	-2.972	-2.965	-2.958	-2.950	-2.941	-2.934	-2.926	-2.918	-2.910	-2.901	-2.894	-2.885	-2.876	-2.866	-2.859	-2.850	-2.841	-2.832	-2.824	-2.814	-2.805	-2.796	-2.786	-2.775	-2.765	-2.755	-2.745	-2.734	-2.724	-2.711	-2.700	-2.688	-2.678	-2.665	-2.652	-2.640	-2.628	-2.615	-2.601	-2.588	-2.574	-2.560	-2.548	-2.532	-2.518	-2.502	-2.489	-2.472	-2.459	-2.442	-2.428	-2.411	-2.395	-2.380	-2.364	-2.348	-2.331	-2.316	-2.300	-2.284	-2.269	-2.252	-2.238	-2.222	-2.206	-2.192	-2.176	-2.162	-2.148	-2.134	-2.121	-2.109	-2.095	-2.082	-2.070	-2.060	-2.049	-2.038	-2.029	-2.018	-2.010	-2.000	-1.992	-1.986	-1.979	-1.972	-1.968	-1.962	-1.958	-1.954	-1.951	-1.949	-1.948	-1.946	-1.945	-1.944	-1.944	-1.946	-1.946	-1.949	-1.950	-1.952	-1.956	-1.960	-1.964	-1.968	-1.972	-1.976	-1.981	-1.986	-1.992	-1.998	-2.005	-2.010	-2.015	-2.022	-2.027	-2.034	-2.041	-2.046	-2.054	-2.060	-2.065	-2.071	-2.076	-2.082	-2.088	-2.094	-2.098	-2.104	-2.108	-2.111	-2.114	-2.118	-2.120	-2.122	-2.125	-2.126	-2.129	-2.129	-2.129	-2.129	-2.129	-2.126	-2.126	-2.124	-2.121	-2.116	-2.114	-2.109	-2.104	-2.099	-2.092	-2.086	-2.079	-2.071	-2.062	-2.054	-2.045	-2.035	-2.025	-2.014	-2.004	-1.991	-1.979	-1.966	-1.954	-1.940	-1.926	-1.912	-1.898	-1.882	-1.868	-1.851	-1.836	-1.821	-1.805	-1.788	-1.772	-1.755	-1.740	-1.722	-1.706	-1.690	-1.674	-1.656	-1.640	-1.624	-1.606	-1.591	-1.576	-1.559	-1.544	-1.529	-1.515	-1.500	-1.486	-1.474	-1.460	-1.448	-1.435	-1.424	-1.412	-1.402	-1.391	-1.382	-1.374	-1.365	-1.358	-1.350	-1.344	-1.339	-1.332	-1.329	-1.325	-1.321	-1.319	-1.316	-1.315	-1.314	-1.314	-1.312	-1.315	-1.316	-1.319	-1.322	-1.325	-1.329	-1.334	-1.338	-1.342	-1.348	-1.354	-1.360	-1.366	-1.374	-1.381	-1.389	-1.396	-1.404	-1.414	-1.421	-1.429	-1.439	-1.446	-1.456	-1.465	-1.472	-1.482	-1.491	-1.499	-1.508	-1.516	-1.525	-1.532	-1.540	-1.549	-1.555	-1.564	-1.570	-1.578	-1.584	-1.590	-1.596	-1.601	-1.608	-1.612	-1.618	-1.622	-1.626	-1.631	-1.635	-1.639	-1.642	-1.646	-1.649	-1.651	-1.654	-1.656	-1.659	-1.661	-1.664	-1.665	-1.666	-1.668	-1.669	-1.670	-1.670	-1.671	-1.672	-1.672	-1.672	-1.672	-1.672	-1.674	-1.672	-1.672	-1.672	-1.671	-1.670	-1.671	-1.670	-1.670	-1.668	-1.666	-1.666	-1.664	-1.662	-1.661	-1.659	-1.656	-1.655	-1.651	-1.649	-1.646	-1.642	-1.639	-1.636	-1.632	-1.628	-1.624	-1.619	-1.614	-1.609	-1.602	-1.596	-1.590	-1.585	-1.579	-1.572	-1.565	-1.559	-1.551	-1.544	-1.535	-1.528	-1.520	-1.510	-1.502	-1.494	-1.485	-1.475	-1.466	-1.456	-1.446	-1.436	-1.428	-1.418	-1.408	-1.398	-1.388	-1.378	-1.368	-1.358	-1.348	-1.338	-1.328	-1.318	-1.309	-1.299	-1.289	-1.279	-1.269	-1.260	-1.252	-1.244	-1.235	-1.226	-1.218	-1.209	-1.201	-1.192	-1.186	-1.179	-1.171	-1.165	-1.158	-1.151	-1.145	-1.140	-1.135	-1.129	-1.122	-1.119	-1.114	-1.110	-1.105	-1.101	-1.099	-1.095	-1.091	-1.089	-1.085	-1.082	-1.080	-1.079	-1.078	-1.075	-1.074	-1.072	-1.071	-1.070	-1.070	-1.070	-1.070	-1.070	-1.070	-1.070	-1.071	-1.071	-1.072	-1.072	-1.075	-1.076	-1.078	-1.079	-1.080	-1.082	-1.084	-1.085	-1.088	-1.090	-1.091	-1.094	-1.095	-1.098	-1.099	-1.102	-1.104	-1.104	-1.106	-1.108	-1.111	-1.112	-1.112	-1.115	-1.116	-1.118	-1.118	-1.118	-1.118	-1.119	-1.118	-1.118	-1.116	-1.115	-1.112	-1.111	-1.110	-1.108	-1.105	-1.101	-1.098	-1.095	-1.090	-1.086	-1.081	-1.075	-1.070	-1.065	-1.059	-1.052	-1.045	-1.039	-1.031	-1.025	-1.016	-1.008	-1.000	-0.992	-0.984	-0.974	-0.965	-0.956	-0.946	-0.936	-0.929	-0.918	-0.909	-0.900	-0.890	-0.881	-0.872	-0.862	-0.854	-0.846	-0.838	-0.829	-0.821	-0.812	-0.805	-0.798	-0.792	-0.785	-0.779	-0.774	-0.768	-0.764	-0.759	-0.754	-0.750	-0.746	-0.744	-0.741	-0.739	-0.738	-0.738	-0.736	-0.736	-0.736	-0.738	-0.738	-0.740	-0.741	-0.745	-0.746	-0.749	-0.752	-0.756	-0.760	-0.764	-0.769	-0.772	-0.778	-0.782	-0.788	-0.794	-0.798	-0.804	-0.810	-0.815	-0.821	-0.826	-0.832	-0.836	-0.842	-0.849	-0.854	-0.859	-0.864	-0.870	-0.874	-0.878	-0.882	-0.886	-0.890	-0.894	-0.898	-0.900	-0.904	-0.905	-0.908	-0.909	-0.911	-0.911	-0.912	-0.912	-0.914	-0.914	-0.914	-0.912	-0.911	-0.910	-0.909	-0.906	-0.904	-0.901	-0.898	-0.895	-0.891	-0.889	-0.884	-0.880	-0.875	-0.871	-0.866	-0.862	-0.856	-0.851	-0.846	-0.840	-0.835	-0.830	-0.825	-0.819	-0.814	-0.808	-0.802	-0.798	-0.792	-0.786	-0.781	-0.776	-0.772	-0.766	-0.762	-0.759	-0.755	-0.751	-0.748	-0.744	-0.741	-0.738	-0.735	-0.732	-0.731	-0.729	-0.728	-0.726	-0.726	-0.725	-0.725	-0.726	-0.728	-0.729	-0.730	-0.732	-0.734	-0.736	-0.738	-0.741	-0.744	-0.749	-0.752	-0.755	-0.760	-0.765	-0.769	-0.774	-0.779	-0.782	-0.789	-0.794	-0.799	-0.804	-0.810	-0.815	-0.820	-0.824	-0.829	-0.835	-0.840	-0.844	-0.849	-0.854	-0.858	-0.860	-0.864	-0.866	-0.869	-0.870	-0.871	-0.872	-0.874	-0.874	-0.872	-0.872	-0.871	-0.869	-0.866	-0.862	-0.858	-0.852	-0.848	-0.842	-0.835	-0.829	-0.821	-0.811	-0.804	-0.794	-0.782	-0.772	-0.760	-0.749	-0.736	-0.722	-0.709	-0.695	-0.679	-0.665	-0.650	-0.632	-0.618	-0.601	-0.584	-0.568	-0.550	-0.534	-0.515	-0.498	-0.480	-0.462	-0.445	-0.428	-0.410	-0.392	-0.375	-0.359	-0.341	-0.325	-0.310	-0.294	-0.278	-0.262	-0.248	-0.232	-0.218	-0.205	-0.191	-0.179	-0.166	-0.154	-0.142	-0.131	-0.120	-0.110	-0.101	-0.091	-0.082	-0.075	-0.066	-0.060	-0.051	-0.046	-0.039	-0.034	-0.028	-0.021	-0.018	-0.011	-0.008	-0.004	0.001	0.004	0.009	0.011	0.015	0.019	0.021	0.024	0.028	0.031	0.034	0.036	0.039	0.040	0.044	0.048	0.050	0.054	0.058	0.060	0.065	0.068	0.072	0.076	0.081	0.085	0.091	0.095	0.101	0.106	0.112	0.118	0.125	0.131	0.138	0.144	0.151	0.159	0.165	0.174	0.181	0.189	0.198	0.206	0.215	0.224	0.231	0.241	0.250	0.259	0.269	0.278	0.286	0.296	0.305	0.315	0.324	0.334	0.342	0.351	0.360	0.370	0.379	0.388	0.398	0.405	0.414	0.421	0.430	0.438	0.445	0.452	0.460	0.466	0.472	0.480	0.485	0.491	0.496	0.502	0.509	0.512	0.516	0.521	0.525	0.530	0.534	0.535	0.538	0.540	0.541	0.544	0.545	0.546	0.549	0.549	0.549	0.549	0.549	0.548	0.548	0.546	0.545	0.544	0.542	0.540	0.538	0.536	0.532	0.530	0.528	0.524	0.521	0.519	0.515	0.511	0.506	0.502	0.498	0.494	0.489	0.484	0.480	0.475	0.470	0.464	0.458	0.452	0.446	0.441	0.434	0.428	0.421	0.415	0.408	0.401	0.394	0.386	0.379	0.371	0.362	0.355	0.346	0.339	0.329	0.320	0.310	0.300	0.291	0.281	0.271	0.260	0.250	0.239	0.228	0.215	0.204	0.191	0.180	0.166	0.152	0.139	0.125	0.111	0.098	0.082	0.068	0.052	0.036	0.021	0.004	-0.012	-0.030	-0.048	-0.064	-0.082	-0.100	-0.119	-0.138	-0.158	-0.175	-0.195	-0.214	-0.234	-0.254	-0.275	-0.295	-0.315	-0.336	-0.356	-0.378	-0.399	-0.420	-0.441	-0.462	-0.484	-0.505	-0.526	-0.546	-0.569	-0.589	-0.610	-0.630	-0.651	-0.671	-0.691	-0.711	-0.731	-0.751	-0.770	-0.789	-0.808	-0.825	-0.844	-0.861	-0.879	-0.895	-0.911	-0.926	-0.942	-0.958	-0.972	-0.988	-1.001	-1.014	-1.026	-1.040	-1.052	-1.064	-1.074	-1.084	-1.094	-1.102	-1.111	-1.120	-1.128	-1.135	-1.141	-1.148	-1.155	-1.160	-1.164	-1.169	-1.174	-1.176	-1.180	-1.182	-1.185	-1.188	-1.189	-1.190	-1.192	-1.192	-1.194	-1.195	-1.195	-1.195	-1.195	-1.196	-1.195	-1.195	-1.195	-1.196	-1.196	-1.196	-1.196	-1.196	-1.196	-1.199	-1.199	-1.200	-1.202	-1.204	-1.206	-1.209	-1.211	-1.215	-1.220	-1.222	-1.229	-1.234	-1.240	-1.246	-1.254	-1.261	-1.269	-1.278	-1.288	-1.296	-1.308	-1.319	-1.330	-1.342	-1.354	-1.369	-1.381	-1.396	-1.412	-1.428	-1.442	-1.459	-1.476	-1.494	-1.511	-1.529	-1.548	-1.566	-1.584	-1.604	-1.624	-1.642	-1.662	-1.681	-1.701	-1.721	-1.740	-1.760	-1.780	-1.799	-1.818	-1.838	-1.856	-1.874	-1.892	-1.910	-1.928	-1.944	-1.960	-1.978	-1.992	-2.007	-2.021	-2.035	-2.049	-2.060	-2.072	-2.084	-2.092	-2.104	-2.111	-2.119	-2.126	-2.132	-2.139	-2.144	-2.148	-2.151	-2.154	-2.155	-2.158	-2.158	-2.158	-2.158	-2.156	-2.152	-2.150	-2.146	-2.144	-2.139	-2.134	-2.128	-2.122	-2.115	-2.108	-2.101	-2.094	-2.086	-2.078	-2.070	-2.060	-2.051	-2.044	-2.034	-2.025	-2.016	-2.006	-1.996	-1.988	-1.979	-1.970	-1.961	-1.952	-1.944	-1.936	-1.926	-1.919	-1.911	-1.904	-1.898	-1.890	-1.882	-1.878	-1.870	-1.865	-1.860	-1.855	-1.850	-1.845	-1.840	-1.836	-1.834	-1.830	-1.826	-1.824	-1.821	-1.820	-1.818	-1.816	-1.815	-1.814	-1.812	-1.812	-1.812	-1.811	-1.811	-1.811	-1.811	-1.811	-1.812	-1.812	-1.814	-1.814	-1.814	-1.815	-1.815	-1.815	-1.815	-1.815	-1.816	-1.815	-1.815	-1.814	-1.814	-1.811	-1.811	-1.809	-1.808	-1.804	-1.801	-1.798	-1.794	-1.790	-1.785	-1.780	-1.774	-1.768	-1.761	-1.754	-1.745	-1.736	-1.728	-1.718	-1.708	-1.696	-1.685	-1.672	-1.660	-1.646	-1.632	-1.619	-1.602	-1.588	-1.571	-1.555	-1.538	-1.520	-1.502	-1.485	-1.465	-1.446	-1.428	-1.408	-1.388	-1.368	-1.348	-1.328	-1.308	-1.286	-1.266	-1.246	-1.226	-1.206	-1.186	-1.168	-1.148	-1.128	-1.110	-1.092	-1.074	-1.056	-1.039	-1.022	-1.006	-0.990	-0.975	-0.960	-0.946	-0.932	-0.919	-0.906	-0.894	-0.884	-0.871	-0.861	-0.852	-0.844	-0.835	-0.826	-0.818	-0.811	-0.804	-0.798	-0.791	-0.785	-0.780	-0.776	-0.770	-0.765	-0.761	-0.758	-0.754	-0.750	-0.745	-0.742	-0.739	-0.736	-0.731	-0.729	-0.725	-0.720	-0.718	-0.714	-0.709	-0.705	-0.701	-0.698	-0.692	-0.689	-0.682	-0.679	-0.672	-0.666	-0.660	-0.654	-0.648	-0.640	-0.632	-0.625	-0.618	-0.609	-0.600	-0.590	-0.581	-0.571	-0.561	-0.551	-0.540	-0.530	-0.518	-0.505	-0.492	-0.479	-0.466	-0.452	-0.439	-0.424	-0.410	-0.395	-0.378	-0.362	-0.346	-0.329	-0.312	-0.294	-0.276	-0.258	-0.239	-0.220	-0.201	-0.181	-0.161	-0.141	-0.121	-0.100	-0.080	-0.058	-0.038	-0.015	0.006	0.028	0.049	0.070	0.092	0.112	0.134	0.155	0.176	0.196	0.218	0.236	0.256	0.276	0.295	0.314	0.332	0.350	0.368	0.384	0.399	0.415	0.430	0.444	0.456	0.469	0.481	0.494	0.504	0.514	0.522	0.531	0.539	0.546	0.552	0.558	0.562	0.568	0.571	0.574	0.575	0.579	0.579	0.580	0.580	0.580	0.580	0.578	0.576	0.572	0.571	0.568	0.565	0.561	0.559	0.555	0.551	0.549	0.545	0.541	0.538	0.534	0.531	0.528	0.525	0.521	0.518	0.515	0.512	0.510	0.507	0.506	0.505	0.501	0.500	0.499	0.499	0.496	0.496	0.495	0.495	0.495	0.494	0.494	0.492	0.492	0.491	0.491	0.491	0.490	0.488	0.488	0.486	0.484	0.481	0.479	0.476	0.472	0.469	0.465	0.460	0.455	0.449	0.442	0.435	0.428	0.420	0.411	0.401	0.391	0.380	0.369	0.358	0.344	0.331	0.318	0.302	0.288	0.272	0.256	0.238	0.221	0.204	0.185	0.165	0.146	0.126	0.106	0.086	0.065	0.044	0.022	0.001	-0.021	-0.042	-0.064	-0.085	-0.108	-0.130	-0.152	-0.174	-0.196	-0.218	-0.239	-0.260	-0.281	-0.302	-0.322	-0.342	-0.362	-0.381	-0.401	-0.420	-0.440	-0.459	-0.476	-0.494	-0.511	-0.529	-0.545	-0.562	-0.578	-0.592	-0.609	-0.624	-0.638	-0.651	-0.665	-0.679	-0.692	-0.705	-0.718	-0.729	-0.741	-0.754	-0.765	-0.776	-0.786	-0.798	-0.809	-0.819	-0.830	-0.840	-0.850	-0.860	-0.869	-0.879	-0.888	-0.898	-0.906	-0.916	-0.924	-0.934	-0.942	-0.951	-0.960	-0.969	-0.978	-0.986	-0.995	-1.004	-1.011	-1.020	-1.029	-1.036	-1.045	-1.054	-1.061	-1.070	-1.078	-1.085	-1.092	-1.100	-1.108	-1.114	-1.122	-1.129	-1.135	-1.141	-1.149	-1.155	-1.160	-1.165	-1.171	-1.176	-1.180	-1.184	-1.188	-1.192	-1.196	-1.200	-1.202	-1.206	-1.208	-1.209	-1.210	-1.211	-1.211	-1.211	-1.211	-1.210	-1.209	-1.206	-1.204	-1.201	-1.198	-1.194	-1.189	-1.185	-1.179	-1.172	-1.166	-1.159	-1.150	-1.142	-1.134	-1.125	-1.115	-1.105	-1.094	-1.082	-1.071	-1.059	-1.048	-1.034	-1.020	-1.006	-0.991	-0.976	-0.960	-0.945	-0.928	-0.911	-0.894	-0.878	-0.859	-0.842	-0.824	-0.805	-0.786	-0.768	-0.749	-0.730	-0.710	-0.691	-0.671	-0.652	-0.632	-0.614	-0.594	-0.575	-0.556	-0.536	-0.519	-0.500	-0.481	-0.464	-0.446	-0.430	-0.412	-0.396	-0.380	-0.365	-0.350	-0.335	-0.321	-0.309	-0.296	-0.284	-0.272	-0.262	-0.251	-0.242	-0.235	-0.226	-0.219	-0.212	-0.206	-0.201	-0.198	-0.194	-0.191	-0.189	-0.186	-0.185	-0.185	-0.185	-0.186	-0.188	-0.189	-0.190	-0.192	-0.196	-0.200	-0.205	-0.209	-0.215	-0.219	-0.224	-0.230	-0.235	-0.241	-0.248	-0.251	-0.258	-0.264	-0.269	-0.275	-0.280	-0.284	-0.289	-0.294	-0.298	-0.301	-0.304	-0.308	-0.309	-0.311	-0.312	-0.314	-0.314	-0.314	-0.314	-0.311	-0.310	-0.308	-0.304	-0.300	-0.296	-0.290	-0.285	-0.279	-0.270	-0.262	-0.254	-0.245	-0.235	-0.224	-0.214	-0.202	-0.190	-0.178	-0.164	-0.150	-0.135	-0.120	-0.105	-0.090	-0.075	-0.058	-0.040	-0.024	-0.006	0.011	0.029	0.048	0.065	0.084	0.102	0.120	0.139	0.159	0.178	0.195	0.215	0.234	0.252	0.271	0.289	0.308	0.326	0.342	0.361	0.379	0.396	0.414	0.429	0.445	0.462	0.476	0.492	0.507	0.521	0.535	0.549	0.562	0.575	0.588	0.599	0.611	0.621	0.631	0.642	0.652	0.661	0.669	0.678	0.684	0.691	0.698	0.704	0.709	0.714	0.719	0.724	0.726	0.731	0.734	0.735	0.738	0.739	0.741	0.742	0.742	0.742	0.742	0.741	0.741	0.740	0.739	0.738	0.736	0.735	0.732	0.731	0.729	0.726	0.724	0.721	0.720	0.718	0.715	0.712	0.711	0.710	0.709	0.706	0.705	0.705	0.702	0.702	0.702	0.702	0.702	0.704	0.705	0.705	0.708	0.709	0.711	0.714	0.716	0.720	0.724	0.729	0.732	0.736	0.742	0.748	0.754	0.760	0.768	0.774	0.781	0.789	0.796	0.804	0.812	0.821	0.830	0.839	0.848	0.858	0.866	0.876	0.885	0.895	0.905	0.914	0.925	0.934	0.942	0.954	0.962	0.972	0.981	0.991	1.000	1.009	1.018	1.026	1.034	1.041	1.050	1.058	1.065	1.072	1.080	1.086	1.092	1.100	1.104	1.109	1.115	1.120	1.124	1.129	1.132	1.136	1.139	1.142	1.145	1.148	1.150	1.151	1.152	1.155	1.156	1.158	1.158	1.159	1.158	1.158	1.159	1.158	1.156	1.156	1.155	1.154	1.152	1.151	1.149	1.146	1.145	1.142	1.140	1.139	1.135	1.134	1.130	1.128	1.126	1.124	1.120	1.118	1.115	1.111	1.109	1.106	1.105	1.101	1.099	1.096	1.095	1.091	1.089	1.089	1.086	1.084	1.082	1.081	1.080	1.079	1.076	1.076	1.076	1.076	1.075	1.075	1.076	1.075	1.076	1.076	1.078	1.079	1.079	1.081	1.082	1.084	1.085	1.088	1.090	1.091	1.094	1.096	1.098	1.100	1.102	1.105	1.108	1.109	1.111	1.114	1.116	1.119	1.120	1.121	1.124	1.125	1.126	1.128	1.129	1.129	1.131	1.131	1.130	1.130	1.129	1.129	1.129	1.128	1.126	1.124	1.122	1.120	1.118	1.115	1.112	1.110	1.108	1.104	1.100	1.096	1.092	1.089	1.085	1.080	1.076	1.071	1.069	1.065	1.060	1.056	1.051	1.048	1.044	1.041	1.038	1.034	1.031	1.029	1.026	1.024	1.022	1.021	1.020	1.019	1.019	1.019	1.020	1.020	1.021	1.024	1.026	1.029	1.032	1.036	1.041	1.045	1.051	1.055	1.062	1.069	1.075	1.082	1.090	1.099	1.106	1.116	1.125	1.135	1.144	1.154	1.165	1.175	1.185	1.196	1.208	1.219	1.229	1.241	1.252	1.264	1.275	1.286	1.298	1.309	1.319	1.330	1.340	1.351	1.361	1.370	1.380	1.389	1.398	1.406	1.415	1.424	1.431	1.439	1.445	1.451	1.458	1.464	1.469	1.474	1.479	1.484	1.486	1.489	1.492	1.495	1.498	1.499	1.500	1.501	1.502	1.502	1.502	1.502	1.501	1.500	1.500	1.498	1.495	1.492	1.490	1.488	1.484	1.481	1.476	1.472	1.469	1.464	1.460	1.455	1.450	1.444	1.438	1.431	1.425	1.419	1.412	1.405	1.399	1.391	1.384	1.376	1.369	1.361	1.352	1.345	1.335	1.326	1.318	1.309	1.299	1.289	1.279	1.269	1.259	1.249	1.238	1.226	1.215	1.205	1.194	1.181	1.170	1.159	1.146	1.135	1.122	1.110	1.098	1.085	1.072	1.060	1.048	1.034	1.021	1.008	0.996	0.982	0.969	0.956	0.941	0.929	0.915	0.902	0.889	0.875	0.861	0.849	0.835	0.821	0.808	0.795	0.781	0.769	0.755	0.741	0.729	0.715	0.701	0.690	0.676	0.664	0.650	0.639	0.626	0.612	0.600	0.588	0.575	0.562	0.550	0.538	0.526	0.514	0.501	0.490	0.479	0.468	0.456	0.445	0.434	0.424	0.414	0.402	0.392	0.384	0.375	0.366	0.356	0.349	0.341	0.334	0.328	0.320	0.314	0.309	0.302	0.298	0.294	0.289	0.286	0.282	0.281	0.280	0.279	0.278	0.279	0.279	0.280	0.282	0.285	0.288	0.291	0.296	0.300	0.305	0.312	0.318	0.325	0.332	0.340	0.349	0.356	0.366	0.375	0.386	0.395	0.406	0.416	0.428	0.439	0.450	0.461	0.471	0.482	0.492	0.504	0.515	0.526	0.536	0.548	0.558	0.568	0.576	0.585	0.595	0.602	0.610	0.618	0.624	0.630	0.636	0.641	0.646	0.649	0.652	0.655	0.658	0.658	0.659	0.658	0.658	0.656	0.654	0.651	0.648	0.644	0.639	0.632	0.628	0.620	0.614	0.605	0.598	0.588	0.579	0.570	0.559	0.549	0.539	0.526	0.515	0.504	0.491	0.479	0.468	0.455	0.441	0.430	0.418	0.404	0.391	0.379	0.366	0.354	0.341	0.330	0.319	0.308	0.294	0.284	0.272	0.262	0.251	0.241	0.232	0.222	0.215	0.206	0.199	0.191	0.185	0.179	0.174	0.168	0.162	0.159	0.155	0.152	0.149	0.148	0.146	0.145	0.145	0.144	0.144	0.145	0.148	0.149	0.150	0.154	0.156	0.160	0.164	0.168	0.172	0.178	0.182	0.188	0.194	0.199	0.205	0.210	0.216	0.224	0.230	0.236	0.242	0.249	0.254	0.260	0.266	0.271	0.279	0.282	0.289	0.294	0.299	0.304	0.308	0.312	0.315	0.319	0.322	0.325	0.329	0.329	0.331	0.332	0.334	0.335	0.335	0.335	0.335	0.334	0.331	0.330	0.329	0.328	0.325	0.322	0.319	0.315	0.311	0.308	0.304	0.299	0.294	0.289	0.284	0.278	0.272	0.268	0.262	0.256	0.250	0.245	0.238	0.232	0.228	0.221	0.215	0.209	0.204	0.198	0.191	0.186	0.180	0.175	0.170	0.165	0.160	0.155	0.150	0.146	0.141	0.139	0.134	0.130	0.126	0.124	0.120	0.118	0.116	0.112	0.111	0.109	0.108	0.105	0.105	0.102	0.101	0.101	0.100	0.100	0.100	0.100	0.100	0.101	0.101	0.101	0.104	0.104	0.104	0.106	0.108	0.110	0.111	0.112	0.114	0.116	0.118	0.120	0.122	0.125	0.128	0.130	0.131	0.134	0.138	0.139	0.142	0.145	0.148	0.150	0.152	0.156	0.159	0.162	0.164	0.168	0.171	0.174	0.178	0.180	0.184	0.186	0.189	0.192	0.195	0.198	0.200	0.204	0.206	0.209	0.211	0.214	0.218	0.220	0.221	0.225	0.226	0.229	0.231	0.232	0.235	0.238	0.239	0.240	0.242	0.244	0.245	0.246	0.248	0.250	0.251	0.252	0.252	0.254	0.254	0.255	0.256	0.258	0.259	0.259	0.260	0.261	0.262	0.264	0.265	0.266	0.268	0.270	0.271	0.274	0.276	0.278	0.281	0.282	0.286	0.290	0.292	0.296	0.300	0.304	0.309	0.312	0.316	0.322	0.328	0.331	0.336	0.344	0.349	0.355	0.360	0.366	0.372	0.379	0.385	0.391	100.000	5.000	2.000	1.000	6.000	0.000	0.000	0.000	0.000	0.000	0.000	0.000	0.000	0.000	0.000	0.000	0.000	0.000	0.834	0.855	0.876	0.898	0.919	0.940	0.960	0.981	1.000	1.021	1.041	1.060	1.080	1.099	1.118	1.136	1.155	1.172	1.190	1.209	1.224	1.241	1.259	1.274	1.290	1.305	1.319	1.334	1.348	1.360	1.374	1.386	1.398	1.410	1.421	1.432	1.444	1.452	1.462	1.470	1.479	1.486	1.495	1.501	1.509	1.515	1.521	1.528	1.532	1.539	1.544	1.548	1.552	1.558	1.562	1.566	1.570	1.575	1.579	1.582	1.586	1.591	1.595	1.599	1.604	1.608	1.612	1.616	1.622	1.626	1.632	1.638	1.644	1.649	1.655	1.662	1.668	1.675	1.682	1.690	1.698	1.706	1.714	1.722	1.730	1.739	1.748	1.756	1.765	1.774	1.785	1.794	1.802	1.814	1.822	1.832	1.842	1.852	1.862	1.872	1.881	1.892	1.902	1.911	1.921	1.931	1.940	1.950	1.958	1.968	1.976	1.985	1.994	2.002	2.011	2.020	2.027	2.035	2.041	2.049	2.056	2.064	2.070	2.078	2.084	2.090	2.096	2.100	2.106	2.111	2.118	2.122	2.128	2.131	2.136	2.140	2.144	2.148	2.151	2.155	2.158	2.160	2.162	2.165	2.166	2.169	2.170	2.171	2.172	2.172	2.174	2.174	2.174	2.172	2.172	2.171	2.170	2.169	2.168	2.165	2.164	2.161	2.159	2.155	2.152	2.149	2.146	2.141	2.138	2.134	2.129	2.124	2.120	2.115	2.110	2.105	2.100	2.095	2.089	2.084	2.079	2.072	2.068	2.062	2.058	2.051	2.046	2.040	2.035	2.029	2.025	2.019	2.013	2.007	2.002	1.996	1.991	1.986	1.980	1.974	1.968	1.962	1.956	1.951	1.944	1.938	1.931	1.925	1.919	1.911	1.905	1.896	1.889	1.881	1.872	1.865	1.858	1.848	1.838	1.828	1.818	1.806	1.796	1.785	1.774	1.761	1.750	1.736	1.722	1.710	1.696	1.681	1.668	1.652	1.638	1.622	1.608	1.591	1.575	1.558	1.541	1.524	1.508	1.490	1.474	1.458	1.439	1.422	1.406	1.389	1.371	1.355	1.339	1.324	1.308	1.291	1.276	1.261	1.248	1.232	1.220	1.208	1.195	1.182	1.171	1.161	1.150	1.140	1.131	1.124	1.115	1.109	1.102	1.096	1.091	1.089	1.085	1.081	1.080	1.078	1.078	1.078	1.078	1.079	1.080	1.082	1.085	1.089	1.092	1.098	1.102	1.108	1.114	1.120	1.126	1.134	1.141	1.149	1.158	1.165	1.172	1.181	1.190	1.200	1.210	1.219	1.228	1.236	1.246	1.255	1.265	1.275	1.284	1.292	1.302	1.311	1.320	1.329	1.339	1.346	1.354	1.364	1.371	1.379	1.386	1.394	1.400	1.406	1.414	1.420	1.426	1.431	1.438	1.442	1.448	1.452	1.456	1.460	1.464	1.468	1.470	1.472	1.475	1.476	1.478	1.480	1.480	1.481	1.481	1.481	1.480	1.479	1.479	1.476	1.475	1.471	1.470	1.466	1.462	1.459	1.455	1.451	1.448	1.442	1.438	1.432	1.426	1.421	1.415	1.409	1.401	1.395	1.388	1.380	1.372	1.365	1.358	1.349	1.341	1.332	1.325	1.316	1.308	1.299	1.290	1.280	1.272	1.262	1.254	1.244	1.234	1.225	1.216	1.206	1.195	1.186	1.176	1.166	1.156	1.146	1.136	1.125	1.115	1.105	1.095	1.084	1.074	1.062	1.052	1.041	1.030	1.019	1.008	0.996	0.985	0.972	0.961	0.950	0.939	0.926	0.915	0.902	0.890	0.878	0.865	0.854	0.841	0.829	0.815	0.802	0.789	0.775	0.762	0.750	0.738	0.722	0.710	0.696	0.684	0.670	0.658	0.644	0.630	0.618	0.604	0.591	0.579	0.566	0.554	0.540	0.529	0.516	0.505	0.494	0.482	0.470	0.460	0.449	0.439	0.429	0.419	0.410	0.401	0.392	0.384	0.376	0.370	0.361	0.356	0.350	0.344	0.339	0.336	0.331	0.328	0.325	0.322	0.320	0.319	0.319	0.316	0.316	0.318	0.319	0.320	0.322	0.325	0.326	0.330	0.332	0.336	0.342	0.346	0.351	0.355	0.361	0.368	0.372	0.379	0.385	0.391	0.398	0.404	0.410	0.416	0.422	0.429	0.435	0.441	0.446	0.452	0.458	0.462	0.466	0.471	0.475	0.478	0.481	0.484	0.486	0.488	0.489	0.489	0.490	0.489	0.489	0.486	0.484	0.481	0.478	0.474	0.469	0.462	0.458	0.450	0.444	0.436	0.428	0.419	0.409	0.399	0.390	0.379	0.368	0.356	0.345	0.331	0.319	0.306	0.292	0.280	0.268	0.254	0.240	0.225	0.212	0.199	0.186	0.171	0.159	0.146	0.132	0.120	0.108	0.096	0.085	0.074	0.062	0.054	0.044	0.035	0.028	0.020	0.012	0.006	0.000	-0.005	-0.009	-0.012	-0.016	-0.018	-0.020	-0.021	-0.021	-0.019	-0.018	-0.016	-0.012	-0.010	-0.004	0.000	0.006	0.012	0.019	0.028	0.035	0.044	0.051	0.061	0.070	0.080	0.091	0.101	0.112	0.122	0.134	0.145	0.156	0.168	0.178	0.189	0.200	0.210	0.220	0.230	0.239	0.248	0.258	0.265	0.274	0.280	0.286	0.292	0.298	0.302	0.308	0.310	0.314	0.316	0.316	0.319	0.318	0.318	0.316	0.314	0.312	0.308	0.304	0.299	0.294	0.288	0.281	0.275	0.268	0.259	0.250	0.240	0.231	0.220	0.211	0.200	0.189	0.178	0.166	0.154	0.142	0.130	0.119	0.105	0.092	0.082	0.070	0.058	0.045	0.034	0.021	0.010	-0.001	-0.011	-0.021	-0.031	-0.041	-0.051	-0.060	-0.069	-0.076	-0.084	-0.091	-0.098	-0.104	-0.109	-0.114	-0.119	-0.121	-0.124	-0.128	-0.129	-0.130	-0.131	-0.131	-0.130	-0.128	-0.126	-0.124	-0.120	-0.116	-0.112	-0.109	-0.101	-0.096	-0.089	-0.081	-0.074	-0.065	-0.056	-0.046	-0.036	-0.026	-0.015	-0.004	0.009	0.020	0.034	0.046	0.060	0.075	0.089	0.104	0.118	0.134	0.148	0.164	0.180	0.195	0.212	0.229	0.245	0.262	0.279	0.296	0.314	0.330	0.348	0.364	0.381	0.399	0.415	0.432	0.450	0.466	0.482	0.499	0.516	0.532	0.549	0.565	0.581	0.596	0.612	0.628	0.641	0.656	0.670	0.684	0.699	0.712	0.725	0.738	0.751	0.764	0.775	0.788	0.799	0.810	0.820	0.832	0.842	0.851	0.861	0.870	0.880	0.888	0.896	0.905	0.912	0.920	0.929	0.935	0.942	0.949	0.956	0.962	0.969	0.976	0.981	0.988	0.995	1.000	1.006	1.012	1.019	1.024	1.030	1.038	1.042	1.049	1.054	1.061	1.068	1.074	1.080	1.086	1.092	1.099	1.106	1.112	1.120	1.126	1.134	1.140	1.148	1.155	1.162	1.170	1.178	1.184	1.191	1.199	1.205	1.214	1.221	1.228	1.235	1.242	1.250	1.256	1.264	1.270	1.276	1.282	1.289	1.295	1.300	1.306	1.311	1.316	1.320	1.326	1.330	1.334	1.338	1.340	1.344	1.346	1.348	1.349	1.350	1.350	1.350	1.351	1.350	1.349	1.348	1.345	1.344	1.340	1.336	1.332	1.328	1.324	1.318	1.312	1.306	1.300	1.291	1.284	1.276	1.266	1.258	1.249	1.239	1.229	1.216	1.205	1.192	1.180	1.168	1.156	1.142	1.128	1.114	1.100	1.086	1.071	1.056	1.041	1.026	1.010	0.994	0.979	0.962	0.948	0.930	0.915	0.899	0.882	0.868	0.851	0.835	0.820	0.805	0.790	0.774	0.759	0.745	0.730	0.716	0.702	0.689	0.678	0.664	0.651	0.639	0.626	0.615	0.605	0.592	0.582	0.572	0.562	0.552	0.544	0.534	0.526	0.516	0.509	0.501	0.494	0.485	0.479	0.471	0.465	0.458	0.450	0.444	0.438	0.430	0.424	0.418	0.411	0.405	0.398	0.391	0.384	0.378	0.370	0.364	0.356	0.348	0.340	0.331	0.322	0.314	0.304	0.294	0.285	0.275	0.264	0.252	0.241	0.229	0.216	0.202	0.190	0.178	0.162	0.149	0.134	0.118	0.102	0.088	0.070	0.054	0.038	0.020	0.002	-0.016	-0.035	-0.052	-0.071	-0.090	-0.109	-0.128	-0.146	-0.165	-0.185	-0.204	-0.222	-0.241	-0.260	-0.279	-0.298	-0.315	-0.334	-0.352	-0.370	-0.386	-0.405	-0.421	-0.438	-0.454	-0.470	-0.485	-0.499	-0.515	-0.528	-0.542	-0.556	-0.568	-0.580	-0.592	-0.604	-0.615	-0.626	-0.636	-0.645	-0.655	-0.664	-0.672	-0.681	-0.689	-0.698	-0.704	-0.710	-0.719	-0.725	-0.731	-0.738	-0.742	-0.749	-0.754	-0.760	-0.765	-0.770	-0.775	-0.781	-0.785	-0.791	-0.796	-0.801	-0.806	-0.811	-0.816	-0.821	-0.828	-0.834	-0.839	-0.844	-0.849	-0.855	-0.861	-0.866	-0.872	-0.880	-0.886	-0.891	-0.898	-0.904	-0.911	-0.918	-0.925	-0.931	-0.938	-0.945	-0.952	-0.959	-0.966	-0.972	-0.979	-0.986	-0.992	-1.000	-1.008	-1.014	-1.021	-1.028	-1.034	-1.041	-1.048	-1.055	-1.061	-1.069	-1.075	-1.081	-1.088	-1.094	-1.100	-1.106	-1.112	-1.119	-1.124	-1.130	-1.136	-1.142	-1.146	-1.152	-1.159	-1.162	-1.168	-1.172	-1.176	-1.181	-1.186	-1.189	-1.192	-1.196	-1.199	-1.202	-1.205	-1.208	-1.210	-1.211	-1.214	-1.215	-1.216	-1.215	-1.216	-1.216	-1.216	-1.215	-1.214	-1.212	-1.210	-1.209	-1.205	-1.202	-1.199	-1.196	-1.191	-1.189	-1.184	-1.179	-1.174	-1.169	-1.162	-1.158	-1.151	-1.145	-1.139	-1.134	-1.128	-1.120	-1.114	-1.108	-1.101	-1.095	-1.088	-1.082	-1.076	-1.070	-1.064	-1.059	-1.054	-1.048	-1.044	-1.039	-1.036	-1.034	-1.030	-1.028	-1.025	-1.024	-1.022	-1.022	-1.022	-1.024	-1.024	-1.026	-1.029	-1.031	-1.035	-1.039	-1.044	-1.049	-1.055	-1.061	-1.068	-1.075	-1.082	-1.091	-1.100	-1.109	-1.119	-1.129	-1.140	-1.151	-1.162	-1.175	-1.186	-1.199	-1.210	-1.222	-1.235	-1.248	-1.260	-1.272	-1.285	-1.298	-1.310	-1.322	-1.334	-1.346	-1.356	-1.368	-1.379	-1.389	-1.399	-1.408	-1.416	-1.425	-1.434	-1.440	-1.448	-1.454	-1.459	-1.464	-1.469	-1.471	-1.474	-1.478	-1.480	-1.480	-1.481	-1.480	-1.480	-1.479	-1.478	-1.475	-1.472	-1.469	-1.465	-1.460	-1.456	-1.451	-1.446	-1.442	-1.436	-1.429	-1.424	-1.418	-1.412	-1.406	-1.400	-1.394	-1.389	-1.382	-1.376	-1.372	-1.366	-1.362	-1.359	-1.354	-1.351	-1.348	-1.346	-1.344	-1.344	-1.341	-1.341	-1.341	-1.344	-1.346	-1.348	-1.352	-1.355	-1.360	-1.364	-1.371	-1.378	-1.385	-1.392	-1.401	-1.410	-1.420	-1.430	-1.440	-1.451	-1.462	-1.475	-1.488	-1.500	-1.514	-1.528	-1.541	-1.555	-1.569	-1.584	-1.599	-1.614	-1.629	-1.644	-1.659	-1.674	-1.688	-1.702	-1.718	-1.731	-1.745	-1.759	-1.772	-1.786	-1.799	-1.811	-1.822	-1.834	-1.845	-1.856	-1.865	-1.875	-1.884	-1.892	-1.900	-1.906	-1.914	-1.920	-1.926	-1.930	-1.934	-1.938	-1.941	-1.944	-1.945	-1.948	-1.948	-1.949	-1.948	-1.946	-1.946	-1.942	-1.941	-1.938	-1.935	-1.930	-1.926	-1.922	-1.918	-1.911	-1.905	-1.899	-1.892	-1.886	-1.879	-1.872	-1.864	-1.858	-1.849	-1.841	-1.834	-1.824	-1.816	-1.808	-1.800	-1.790	-1.781	-1.772	-1.764	-1.756	-1.746	-1.738	-1.729	-1.720	-1.711	-1.702	-1.694	-1.685	-1.678	-1.670	-1.662	-1.654	-1.648	-1.640	-1.631	-1.625	-1.619	-1.612	-1.605	-1.600	-1.594	-1.588	-1.582	-1.576	-1.572	-1.568	-1.562	-1.559	-1.554	-1.550	-1.548	-1.544	-1.541	-1.539	-1.536	-1.534	-1.532	-1.532	-1.531	-1.531	-1.530	-1.531	-1.530	-1.531	-1.532	-1.532	-1.534	-1.536	-1.538	-1.539	-1.541	-1.544	-1.545	-1.548	-1.551	-1.554	-1.556	-1.560	-1.562	-1.566	-1.569	-1.571	-1.574	-1.578	-1.580	-1.584	-1.585	-1.589	-1.590	-1.592	-1.595	-1.596	-1.599	-1.599	-1.601	-1.601	-1.601	-1.602	-1.602	-1.601	-1.600	-1.599	-1.599	-1.598	-1.594	-1.591	-1.589	-1.586	-1.582	-1.579	-1.574	-1.570	-1.565	-1.561	-1.555	-1.550	-1.544	-1.538	-1.531	-1.524	-1.518	-1.510	-1.502	-1.495	-1.489	-1.481	-1.472	-1.465	-1.458	-1.450	-1.440	-1.432	-1.426	-1.419	-1.411	-1.405	-1.398	-1.390	-1.382	-1.376	-1.370	-1.364	-1.359	-1.352	-1.346	-1.341	-1.336	-1.331	-1.328	-1.322	-1.319	-1.316	-1.312	-1.310	-1.308	-1.306	-1.304	-1.301	-1.301	-1.300	-1.300	-1.299	-1.299	-1.300	-1.300	-1.301	-1.301	-1.302	-1.304	-1.306	-1.308	-1.310	-1.311	-1.312	-1.315	-1.318	-1.320	-1.322	-1.324	-1.326	-1.329	-1.331	-1.332	-1.335	-1.336	-1.338	-1.340	-1.341	-1.342	-1.344	-1.345	-1.345	-1.346	-1.346	-1.346	-1.346	-1.346	-1.345	-1.344	-1.342	-1.341	-1.339	-1.338	-1.334	-1.331	-1.329	-1.326	-1.321	-1.318	-1.314	-1.310	-1.305	-1.300	-1.296	-1.291	-1.285	-1.280	-1.275	-1.269	-1.264	-1.258	-1.251	-1.245	-1.239	-1.232	-1.226	-1.220	-1.214	-1.206	-1.201	-1.194	-1.188	-1.182	-1.176	-1.169	-1.164	-1.158	-1.151	-1.145	-1.141	-1.135	-1.129	-1.125	-1.119	-1.114	-1.110	-1.106	-1.102	-1.098	-1.094	-1.090	-1.088	-1.085	-1.081	-1.080	-1.078	-1.075	-1.074	-1.071	-1.071	-1.070	-1.069	-1.069	-1.069	-1.069	-1.069	-1.069	-1.070	-1.070	-1.071	-1.071	-1.072	-1.072	-1.074	-1.076	-1.078	-1.078	-1.080	-1.081	-1.082	-1.082	-1.085	-1.085	-1.086	-1.088	-1.088	-1.089	-1.089	-1.089	-1.090	-1.090	-1.090	-1.089	-1.089	-1.088	-1.085	-1.084	-1.082	-1.080	-1.078	-1.075	-1.071	-1.068	-1.064	-1.059	-1.055	-1.049	-1.045	-1.039	-1.034	-1.028	-1.021	-1.015	-1.008	-1.001	-0.994	-0.986	-0.979	-0.971	-0.962	-0.955	-0.946	-0.939	-0.930	-0.922	-0.914	-0.905	-0.896	-0.888	-0.879	-0.871	-0.862	-0.854	-0.845	-0.836	-0.829	-0.820	-0.811	-0.804	-0.795	-0.789	-0.781	-0.772	-0.765	-0.758	-0.750	-0.742	-0.736	-0.729	-0.722	-0.715	-0.709	-0.702	-0.696	-0.689	-0.682	-0.676	-0.670	-0.662	-0.658	-0.651	-0.645	-0.639	-0.632	-0.626	-0.620	-0.614	-0.610	-0.604	-0.598	-0.592	-0.588	-0.581	-0.576	-0.571	-0.566	-0.561	-0.555	-0.551	-0.545	-0.541	-0.536	-0.531	-0.526	-0.522	-0.518	-0.514	-0.510	-0.506	-0.502	-0.499	-0.496	-0.491	-0.489	-0.486	-0.482	-0.480	-0.478	-0.476	-0.475	-0.472	-0.470	-0.470	-0.469	-0.466	-0.466	-0.465	-0.465	-0.464	-0.464	-0.464	-0.464	-0.464	-0.464	-0.465	-0.465	-0.466	-0.468	-0.469	-0.469	-0.470	-0.472	-0.474	-0.475	-0.476	-0.478	-0.480	-0.482	-0.484	-0.486	-0.489	-0.491	-0.492	-0.494	-0.496	-0.499	-0.502	-0.505	-0.507	-0.511	-0.514	-0.516	-0.520	-0.522	-0.526	-0.531	-0.534	-0.538	-0.541	-0.545	-0.549	-0.555	-0.559	-0.564	-0.568	-0.572	-0.578	-0.582	-0.588	-0.592	-0.598	-0.602	-0.609	-0.615	-0.620	-0.626	-0.631	-0.638	-0.644	-0.649	-0.655	-0.661	-0.666	-0.672	-0.679	-0.684	-0.690	-0.695	-0.700	-0.704	-0.709	-0.714	-0.719	-0.722	-0.726	-0.729	-0.731	-0.734	-0.738	-0.739	-0.740	-0.741	-0.741	-0.741	-0.740	-0.740	-0.738	-0.736	-0.734	-0.731	-0.726	-0.724	-0.719	-0.712	-0.708	-0.700	-0.694	-0.685	-0.678	-0.669	-0.659	-0.649	-0.639	-0.628	-0.615	-0.604	-0.590	-0.578	-0.564	-0.550	-0.535	-0.520	-0.505	-0.490	-0.474	-0.456	-0.440	-0.422	-0.405	-0.389	-0.371	-0.352	-0.334	-0.318	-0.299	-0.280	-0.261	-0.242	-0.225	-0.206	-0.188	-0.170	-0.151	-0.132	-0.115	-0.098	-0.080	-0.062	-0.045	-0.030	-0.014	0.001	0.019	0.032	0.048	0.062	0.075	0.089	0.101	0.114	0.126	0.136	0.149	0.159	0.169	0.178	0.186	0.194	0.201	0.208	0.214	0.219	0.224	0.229	0.232	0.236	0.238	0.240	0.241	0.241	0.242	0.242	0.242	0.240	0.239	0.238	0.235	0.231	0.229	0.225	0.221	0.218	0.212	0.208	0.202	0.198	0.192	0.188	0.181	0.175	0.170	0.164	0.158	0.151	0.146	0.140	0.135	0.129	0.124	0.119	0.114	0.109	0.102	0.099	0.094	0.089	0.086	0.082	0.078	0.075	0.071	0.069	0.066	0.062	0.060	0.059	0.058	0.056	0.054	0.054	0.052	0.051	0.050	0.050	0.050	0.050	0.050	0.050	0.051	0.051	0.051	0.052	0.052	0.054	0.055	0.056	0.056	0.058	0.059	0.060	0.061	0.062	0.064	0.062	0.064	0.065	0.066	0.068	0.069	0.068	0.069	0.070	0.070	0.071	0.071	0.072	0.072	0.074	0.072	0.074	0.074	0.074	0.075	0.074	0.075	0.076	0.076	0.078	0.079	0.079	0.079	0.080	0.080	0.081	0.082	0.082	0.085	0.086	0.089	0.089	0.091	0.094	0.096	0.099	0.101	0.105	0.108	0.111	0.115	0.119	0.124	0.128	0.131	0.136	0.141	0.146	0.151	0.158	0.164	0.170	0.176	0.181	0.189	0.195	0.201	0.209	0.215	0.222	0.231	0.238	0.245	0.252	0.261	0.269	0.276	0.284	0.292	0.301	0.308	0.315	0.325	0.332	0.340	0.348	0.355	0.362	0.371	0.378	0.385	0.392	0.399	0.406	0.412	0.419	0.426	0.431	0.438	0.442	0.449	0.454	0.460	0.464	0.469	0.472	0.478	0.481	0.485	0.488	0.491	0.494	0.495	0.499	0.500	0.501	0.504	0.504	0.505	0.505	0.506	0.505	0.505	0.502	0.502	0.501	0.498	0.496	0.494	0.491	0.488	0.484	0.480	0.476	0.472	0.468	0.460	0.455	0.449	0.444	0.438	0.430	0.422	0.415	0.409	0.401	0.394	0.384	0.376	0.368	0.359	0.350	0.341	0.332	0.322	0.314	0.305	0.295	0.285	0.276	0.266	0.258	0.248	0.238	0.228	0.219	0.210	0.200	0.191	0.182	0.172	0.164	0.156	0.146	0.139	0.131	0.124	0.116	0.109	0.101	0.094	0.088	0.080	0.074	0.068	0.061	0.056	0.050	0.045	0.040	0.035	0.030	0.026	0.021	0.018	0.014	0.010	0.006	0.002	-0.002	-0.006	-0.009	-0.012	-0.016	-0.019	-0.022	-0.025	-0.029	-0.032	-0.035	-0.039	-0.041	-0.044	-0.049	-0.052	-0.056	-0.060	-0.064	-0.068	-0.072	-0.076	-0.081	-0.085	-0.090	-0.095	-0.101	-0.106	-0.111	-0.118	-0.124	-0.129	-0.136	-0.141	-0.148	-0.155	-0.161	-0.169	-0.175	-0.181	-0.190	-0.196	-0.204	-0.211	-0.219	-0.226	-0.232	-0.240	-0.246	-0.254	-0.260	-0.268	-0.275	-0.281	-0.286	-0.291	-0.298	-0.304	-0.309	-0.312	-0.316	-0.321	-0.325	-0.328	-0.330	-0.332	-0.335	-0.335	-0.336	-0.336	-0.336	-0.335	-0.335	-0.334	-0.331	-0.329	-0.325	-0.321	-0.316	-0.312	-0.306	-0.301	-0.295	-0.288	-0.281	-0.274	-0.266	-0.259	-0.250	-0.241	-0.234	-0.224	-0.215	-0.205	-0.196	-0.186	-0.178	-0.168	-0.159	-0.150	-0.140	-0.130	-0.122	-0.114	-0.105	-0.096	-0.089	-0.081	-0.072	-0.065	-0.059	-0.052	-0.046	-0.040	-0.034	-0.029	-0.024	-0.020	-0.016	-0.014	-0.010	-0.008	-0.006	-0.004	-0.002	0.000	0.001	0.001	0.002	0.002	0.004	0.004	0.004	0.004	0.004	0.004	0.002	0.002	0.002	0.002	0.002	0.004	0.004	0.005	0.005	0.006	0.008	0.009	0.010	0.012	0.015	0.019	0.021	0.025	0.030	0.034	0.039	0.045	0.050	0.056	0.062	0.070	0.078	0.085	0.094	0.102	0.110	0.119	0.129	0.139	0.149	0.159	0.170	0.180	0.191	0.201	0.212	0.224	0.235	0.246	0.258	0.268	0.279	0.290	0.300	0.311	0.321	0.331	0.340	0.350	0.359	0.368	0.376	0.384	0.391	0.399	0.405	0.411	0.418	0.422	0.428	0.431	0.435	0.439	0.441	0.442	0.445	0.446	0.446	0.446	0.446	0.445	0.444	0.442	0.440	0.438	0.434	0.431	0.428	0.424	0.420	0.415	0.409	0.404	0.398	0.392	0.388	0.381	0.375	0.369	0.361	0.355	0.349	0.342	0.335	0.329	0.322	0.316	0.310	0.304	0.298	0.290	0.285	0.280	0.274	0.268	0.262	0.258	0.252	0.248	0.244	0.240	0.236	0.232	0.229	0.226	0.222	0.221	0.219	0.218	0.216	0.215	0.215	0.215	0.215	0.215	0.216	0.218	0.219	0.220	0.222	0.225	0.228	0.230	0.232	0.238	0.240	0.245	0.249	0.254	0.260	0.264	0.269	0.275	0.280	0.286	0.292	0.298	0.304	0.310	0.318	0.322	0.329	0.336	0.341	0.349	0.354	0.361	0.366	0.372	0.378	0.384	0.388	0.392	0.398	0.401	0.406	0.410	0.412	0.418	0.419	0.421	0.424	0.425	0.426	0.426	0.428	0.426	0.426	0.426	0.424	0.421	0.420	0.416	0.412	0.410	0.404	0.399	0.394	0.388	0.381	0.374	0.368	0.359	0.351	0.341	0.332	0.324	0.314	0.302	0.292	0.281	0.271	0.259	0.246	0.234	0.222	0.208	0.195	0.182	0.169	0.155	0.141	0.128	0.112	0.098	0.084	0.070	0.055	0.040	0.026	0.011	-0.002	-0.018	-0.031	-0.046	-0.060	-0.074	-0.088	-0.101	-0.114	-0.126	-0.139	-0.151	-0.164	-0.175	-0.186	-0.198	-0.209	-0.219	-0.228	-0.238	-0.246	-0.255	-0.262	-0.270	-0.278	-0.284	-0.290	-0.296	-0.300	-0.305	-0.309	-0.312	-0.315	-0.318	-0.320	-0.322	-0.324	-0.325	-0.325	-0.325	-0.325	-0.324	-0.324	-0.322	-0.321	-0.319	-0.316	-0.314	-0.311	-0.308	-0.305	-0.302	-0.299	-0.295	-0.292	-0.288	-0.285	-0.281	-0.278	-0.274	-0.270	-0.268	-0.264	-0.260	-0.258	-0.252	-0.249	-0.246	-0.244	-0.244	-0.241	-0.239	-0.238	-0.235	-0.234	-0.232	-0.232	-0.231	-0.231	-0.232	-0.232	-0.234	-0.234	-0.235	-0.236	-0.238	-0.240	-0.241	-0.244	-0.245	-0.249	-0.251	-0.254	-0.256	-0.259	-0.262	-0.265	-0.269	-0.270	-0.274	-0.276	-0.279	-0.281	-0.284	-0.285	-0.288	-0.289	-0.290	-0.291	-0.291	-0.291	-0.290	-0.290	-0.289	-0.285	-0.284	-0.280	-0.276	-0.271	-0.265	-0.260	-0.254	-0.246	-0.239	-0.230	-0.221	-0.211	-0.200	-0.188	-0.176	-0.162	-0.149	-0.134	-0.119	-0.102	-0.086	-0.069	-0.050	-0.032	-0.012	0.008	0.029	0.049	0.071	0.094	0.116	0.139	0.162	0.186	0.210	0.235	0.260	0.284	0.310	0.335	0.361	0.385	0.411	0.436	0.461	0.486	0.511	0.538	0.561	0.586	0.610	0.634	0.658	0.680	0.704	0.726	0.748	0.769	0.790	0.810	0.830	0.850	0.869	0.886	0.905	0.922	0.939	0.955	0.970	0.986	0.999	1.012	1.026	1.039	1.051	1.061	1.072	1.082	1.092	1.101	1.109	1.118	1.125	1.131	1.138	1.142	1.149	1.152	1.158	1.160	1.162	1.166	1.168	1.169	1.171	1.171	1.171	1.171	1.171	1.170	1.170	1.168	1.166	1.164	1.161	1.160	1.158	1.154	1.150	1.148	1.144	1.140	1.135	1.130	1.126	1.122	1.116	1.112	1.109	1.102	1.098	1.094	1.089	1.084	1.078	1.072	1.069	1.062	1.059	1.052	1.049	1.044	1.040	1.035	1.031	1.028	1.024	1.020	1.018	1.014	1.010	1.008	1.004	1.001	0.999	0.998	0.995	0.994	0.991	0.990	0.989	0.986	0.986	0.985	0.985	0.984	0.984	0.984	0.982	0.982	0.984	0.982	0.982	0.982	0.982	0.982	0.982	0.982	0.982	0.982	0.982	0.981	0.980	0.980	0.979	0.979	0.978	0.975	0.974	0.972	0.969	0.968	0.965	0.960	0.958	0.954	0.950	0.946	0.941	0.936	0.931	0.925	0.920	0.914	0.906	0.900	0.892	0.886	0.878	0.870	0.861	0.854	0.845	0.836	0.828	0.819	0.810	0.800	0.791	0.781	0.772	0.762	0.752	0.744	0.732	0.724	0.714	0.705	0.695	0.686	0.678	0.668	0.660	0.651	0.642	0.635	0.626	0.619	0.611	0.604	0.596	0.589	0.582	0.576	0.571	0.565	0.559	0.552	0.548	0.542	0.538	0.532	0.529	0.525	0.521	0.516	0.512	0.509	0.505	0.501	0.498	0.495	0.492	0.490	0.486	0.482	0.481	0.478	0.475	0.471	0.469	0.466	0.464	0.461	0.459	0.455	0.451	0.449	0.446	0.444	0.440	0.438	0.435	0.431	0.429	0.426	0.422	0.420	0.418	0.414	0.410	0.408	0.404	0.401	0.399	0.396	0.394	0.390	0.389	0.386	0.384	0.382	0.380	0.378	0.376	0.374	0.372	0.371	0.370	0.369	0.368	0.369	0.368	0.368	0.368	0.369	0.369	0.370	0.371	0.372	0.375	0.376	0.379	0.380	0.384	0.386	0.390	0.391	0.395	0.400	0.404	0.408	0.412	0.416	0.421	0.425	0.430	0.435	0.441	0.446	0.451	0.458	0.462	0.468	0.474	0.480	0.486	0.491	0.498	0.504	0.509	0.515	0.521	0.526	0.532	0.539	0.544	0.549	0.554	0.559	0.565	0.570	0.575	0.579	0.584	0.589	0.594	0.598	0.602	0.605	0.610	0.615	0.618	0.622	0.626	0.630	0.632	0.638	0.641	0.645	0.648	0.651	0.654	0.658	0.660	0.664	0.668	0.670	0.674	0.678	0.681	0.684	0.688	0.691	0.694	0.699	0.701	0.706	0.710	0.714	0.718	0.721	0.726	0.729	0.734	0.740	0.744	0.748	0.752	0.756	0.761	0.766	0.772	0.778	0.784	0.789	0.795	0.801	0.808	0.814	0.820	0.828	0.835	0.841	0.849	0.858	0.865	0.872	0.881	0.890	0.899	0.908	0.918	0.928	0.938	0.949	0.958	0.969	0.980	0.991	1.004	1.015	1.026	1.039	1.051	1.064	1.076	1.089	1.102	1.115	1.129	1.142	1.156	1.170	1.182	1.196	1.210	1.224	1.235	1.249	1.262	1.275	1.288	1.300	1.312	1.324	1.335	1.346	1.358	1.368	1.379	1.388	1.398	1.406	1.414	1.420	1.428	1.435	1.441	1.446	1.451	1.455	1.459	1.462	1.464	1.465	1.466	1.468	1.468	1.465	1.465	1.462	1.460	1.458	1.454	1.450	1.446	1.441	1.435	1.430	1.422	1.416	1.409	1.402	1.395	1.388	1.379	1.371	1.362	1.355	1.346	1.338	1.329	1.320	1.311	1.304	1.294	1.285	1.278	1.270	1.261	1.254	1.245	1.239	1.231	1.225	1.218	1.212	1.208	1.201	1.196	1.191	1.188	1.182	1.179	1.176	1.172	1.170	1.168	1.166	1.165	1.165	1.164	1.164	1.164	1.164	1.165	1.166	1.168	1.170	1.172	1.175	1.178	1.181	1.184	1.188	1.191	1.195	1.200	1.204	1.209	1.212	1.219	1.222	1.228	1.232	1.239	1.242	1.249	1.255	1.260	1.265	1.271	1.276	1.282	1.286	1.292	1.299	1.304	1.309	1.314	1.320	1.325	1.330	1.336	1.341	1.346	1.351	1.355	1.359	1.364	1.369	1.372	1.378	1.381	1.385	1.389	1.392	1.396	1.400	1.404	1.409	1.411	1.415	1.419	1.420	1.425	1.428	1.430	1.434	1.436	1.439	1.442	1.445	1.449	1.451	1.455	1.456	1.460	1.462	1.466	1.469	1.472	1.475	1.478	1.481	1.485	1.488	1.491	1.496	1.499	1.502	1.508	1.511	1.516	1.520	1.525	1.529	1.534	1.539	1.544	1.549	1.554	1.560	1.565	1.570	1.575	1.581	1.586	1.592	1.600	1.605	1.611	1.618	1.622	1.630	1.636	1.641	1.649	1.654	1.661	1.668	1.675	1.680	1.686	1.692	1.698	1.705	1.710	1.715	1.721	1.726	1.731	1.738	1.742	1.748	1.751	1.756	1.760	1.765	1.768	1.771	1.775	1.779	1.781	1.784	1.786	1.790	1.792	1.794	1.796	1.798	1.799	1.799	1.800	1.801	1.801	1.802	1.801	1.801	1.800	1.800	1.799	1.798	1.796	1.795	1.792	1.791	1.788	1.785	1.782	1.780	1.775	1.771	1.768	1.764	1.758	1.754	1.749	1.744	1.738	1.731	1.724	1.718	1.710	1.704	1.696	1.688	1.679	1.671	1.662	1.652	1.644	1.632	1.624	1.612	1.602	1.591	1.580	1.569	1.558	1.546	1.535	1.522	1.511	1.499	1.486	1.474	1.461	1.449	1.436	1.425	1.411	1.400	1.388	1.378	1.365	1.354	1.342	1.331	1.320	1.309	1.299	1.289	1.280	1.270	1.261	1.254	1.245	1.238	1.231	1.222	1.218	1.211	1.206	1.200	1.195	1.191	1.188	1.184	1.181	1.179	1.176	1.175	1.172	1.172	1.171	1.171	1.171	1.171	1.171	1.174	1.175	1.175	1.178	1.180	1.181	1.184	1.185	1.188	1.190	1.192	1.195	1.198	1.200	1.202	1.205	1.206	1.210	1.211	1.214	1.215	1.216	1.218	1.219	1.219	1.221	1.221	1.221	1.221	1.220	1.220	1.220	1.218	1.216	1.215	1.211	1.209	1.206	1.204	1.201	1.196	1.192	1.190	1.185	1.181	1.176	1.171	1.166	1.161	1.156	1.151	1.146	1.142	1.138	1.131	1.128	1.122	1.118	1.112	1.108	1.104	1.100	1.096	1.092	1.089	1.085	1.082	1.081	1.079	1.078	1.075	1.074	1.074	1.072	1.072	1.072	1.072	1.074	1.075	1.076	1.079	1.080	1.084	1.086	1.090	1.092	1.096	1.100	1.105	1.108	1.112	1.118	1.121	1.126	1.131	1.136	1.140	1.144	1.149	1.154	1.159	1.161	1.166	1.170	1.174	1.178	1.180	1.182	1.185	1.188	1.189	1.190	1.191	1.191	1.192	1.191	1.191	1.190	1.188	1.185	1.182	1.179	1.176	1.171	1.168	1.161	1.156	1.150	1.144	1.138	1.130	1.122	1.115	1.106	1.099	1.089	1.079	1.070	1.060	1.050	1.039	1.029	1.018	1.006	0.995	0.985	0.974	0.962	0.951	0.940	0.929	0.918	0.908	0.896	0.885	0.875	0.865	0.855	0.844	0.835	0.826	0.816	0.809	0.800	0.792	0.784	0.778	0.770	0.764	0.756	0.751	0.745	0.741	0.736	0.732	0.729	0.725	0.722	0.720	0.718	0.716	0.714	0.712	0.711	0.710	0.711	0.710	0.710	0.711	0.712	0.714	0.715	0.716	0.719	0.720	0.722	0.725	0.726	0.729	0.731	0.734	0.736	0.739	0.741	0.744	0.748	0.749	0.751	0.755	0.758	0.760	0.762	0.765	0.766	0.769	0.770	0.772	0.774	0.775	0.776	0.779	0.780	0.781	0.782	0.782	0.784	0.785	0.785	0.786	0.786	0.788	0.788	0.788	0.788	0.789	0.789	0.789	0.790	0.790	0.791	0.791	0.792	0.794	0.794	0.796	0.798	0.799	0.800	0.804	0.805	0.808	0.810	0.814	0.819	0.822	0.826	0.831	0.836	0.841	0.848	0.854	0.861	0.868	0.875	0.882	0.891	0.899	0.909	0.918	0.928	0.939	0.949	0.960	0.971	0.982	0.995	1.008	1.019	1.031	1.044	1.058	1.070	1.084	1.096	1.108	1.121	1.134	1.146	1.159	1.172	1.184	1.196	1.208	1.219	1.229	1.239	1.249	1.259	1.268	1.275	1.282	1.289	1.295	1.300	1.304	1.309	1.310	1.312	1.314	1.314	1.315	1.312	1.311	1.308	1.304	1.299	1.294	1.286	1.279	1.271	1.261	1.252	1.241	1.231	1.219	1.206	1.192	1.180	1.165	1.150	1.135	1.120	1.104	1.088	1.070	1.054	1.036	1.019	1.001	0.985	0.966	0.950	0.931	0.914	0.898	0.880	0.864	0.846	0.830	0.814	0.798	0.782	0.766	0.751	0.739	0.724	0.710	0.698	0.684	0.672	0.660	0.649	0.638	0.628	0.618	0.608	0.598	0.589	0.579	0.571	0.564	0.555	0.548	0.540	0.534	0.526	0.521	0.514	0.509	0.501	0.496	0.490	0.484	0.478	0.471	0.466	0.460	0.455	0.448	0.442	0.435	0.429	0.422	0.415	0.408	0.400	0.392	0.384	0.376	0.368	0.359	0.349	0.339	0.329	0.319	0.308	0.296	0.285	0.272	0.260	0.249	0.235	0.222	0.208	0.194	0.179	0.164	0.149	0.134	0.118	0.101	0.085	0.068	0.050	0.032	0.014	-0.005	-0.022	-0.042	-0.061	-0.081	-0.101	-0.120	-0.141	-0.161	-0.182	-0.202	-0.224	-0.245	-0.266	-0.286	-0.309	-0.330	-0.351	-0.372	-0.394	-0.414	-0.435	-0.456	-0.476	-0.498	-0.518	-0.538	-0.558	-0.576	-0.595	-0.614	-0.631	-0.648	-0.665	-0.680	-0.696	-0.711	-0.725	-0.739	-0.750	-0.761	-0.771	-0.781	-0.791	-0.799	-0.806	-0.811	-0.816	-0.820	-0.822	-0.825	-0.825	-0.825	-0.824	-0.820	-0.816	-0.812	-0.808	-0.800	-0.792	-0.784	-0.774	-0.764	-0.754	-0.741	-0.728	-0.715	-0.700	-0.685	-0.670	-0.654	-0.636	-0.620	-0.601	-0.584	-0.565	-0.548	-0.529	-0.509	-0.490	-0.471	-0.452	-0.432	-0.414	-0.395	-0.376	-0.359	-0.340	-0.322	-0.305	-0.288	-0.271	-0.254	-0.239	-0.224	-0.210	-0.195	-0.180	-0.168	-0.155	-0.144	-0.134	-0.122	-0.112	-0.102	-0.094	-0.085	-0.079	-0.072	-0.065	-0.060	-0.055	-0.050	-0.048	-0.044	-0.041	-0.039	-0.039	-0.038	-0.036	-0.038	-0.038	-0.039	-0.041	-0.042	-0.045	-0.048	-0.051	-0.056	-0.060	-0.066	-0.070	-0.076	-0.082	-0.089	-0.095	-0.102	-0.110	-0.118	-0.125	-0.132	-0.142	-0.150	-0.160	-0.169	-0.178	-0.188	-0.198	-0.208	-0.218	-0.228	-0.238	-0.248	-0.258	-0.269	-0.279	-0.290	-0.300	-0.310	-0.321	-0.330	-0.341	-0.351	-0.361	-0.371	-0.381	-0.390	-0.400	-0.409	-0.418	-0.426	-0.435	-0.444	-0.451	-0.460	-0.468	-0.475	-0.482	-0.489	-0.496	-0.504	-0.509	-0.515	-0.521	-0.528	-0.532	-0.538	-0.544	-0.549	-0.552	-0.558	-0.562	-0.568	-0.572	-0.579	-0.584	-0.588	-0.592	-0.599	-0.602	-0.609	-0.614	-0.619	-0.625	-0.632	-0.639	-0.645	-0.652	-0.659	-0.666	-0.675	-0.682	-0.691	-0.700	-0.709	-0.719	-0.729	-0.739	-0.750	-0.762	-0.774	-0.785	-0.798	-0.810	-0.825	-0.838	-0.852	-0.868	-0.881	-0.896	-0.911	-0.928	-0.944	-0.960	-0.979	-0.995	-1.012	-1.031	-1.049	-1.068	-1.085	-1.104	-1.122	-1.141	-1.161	-1.179	-1.199	-1.218	-1.238	-1.256	-1.275	-1.295	-1.315	-1.332	-1.352	-1.371	-1.389	-1.409	-1.428	-1.445	-1.464	-1.480	-1.498	-1.515	-1.532	-1.549	-1.565	-1.581	-1.596	-1.612	-1.628	-1.641	-1.656	-1.670	-1.682	-1.695	-1.708	-1.720	-1.731	-1.742	-1.754	-1.764	-1.774	-1.781	-1.790	-1.798	-1.805	-1.814	-1.819	-1.825	-1.831	-1.836	-1.840	-1.844	-1.849	-1.851	-1.854	-1.855	-1.856	-1.858	-1.858	-1.858	-1.858	-1.856	-1.855	-1.852	-1.850	-1.848	-1.844	-1.842	-1.839	-1.834	-1.830	-1.826	-1.821	-1.816	-1.811	-1.805	-1.799	-1.794	-1.786	-1.781	-1.775	-1.768	-1.762	-1.755	-1.749	-1.741	-1.735	-1.729	-1.721	-1.715	-1.709	-1.701	-1.694	-1.688	-1.681	-1.675	-1.670	-1.664	-1.659	-1.652	-1.648	-1.642	-1.638	-1.632	-1.628	-1.622	-1.619	-1.614	-1.610	-1.608	-1.602	-1.600	-1.598	-1.594	-1.591	-1.589	-1.585	-1.584	-1.581	-1.580	-1.579	-1.576	-1.575	-1.574	-1.572	-1.570	-1.570	-1.568	-1.566	-1.565	-1.565	-1.562	-1.562	-1.561	-1.560	-1.558	-1.558	-1.556	-1.555	-1.554	-1.552	-1.550	-1.549	-1.548	-1.545	-1.544	-1.542	-1.541	-1.539	-1.538	-1.536	-1.534	-1.531	-1.530	-1.529	-1.526	-1.526	-1.524	-1.522	-1.520	-1.520	-1.519	-1.518	-1.516	-1.514	-1.512	-1.512	-1.511	-1.511	-1.510	-1.510	-1.510	-1.510	-1.510	-1.510	-1.510	-1.511	-1.511	-1.512	-1.514	-1.515	-1.514	-1.515	-1.516	-1.518	-1.520	-1.521	-1.522	-1.522	-1.525	-1.526	-1.528	-1.529	-1.529	-1.531	-1.531	-1.531	-1.532	-1.535	-1.535	-1.535	-1.535	-1.535	-1.535	-1.534	-1.534	-1.532	-1.531	-1.530	-1.528	-1.525	-1.522	-1.520	-1.516	-1.514	-1.510	-1.506	-1.502	-1.498	-1.494	-1.488	-1.482	-1.478	-1.472	-1.466	-1.460	-1.455	-1.449	-1.441	-1.436	-1.430	-1.422	-1.416	-1.410	-1.404	-1.395	-1.389	-1.382	-1.376	-1.370	-1.364	-1.358	-1.352	-1.348	-1.342	-1.336	-1.332	-1.328	-1.324	-1.319	-1.316	-1.314	-1.311	-1.309	-1.308	-1.306	-1.305	-1.305	-1.306	-1.308	-1.309	-1.311	-1.314	-1.316	-1.320	-1.325	-1.329	-1.334	-1.341	-1.348	-1.354	-1.362	-1.370	-1.379	-1.389	-1.400	-1.410	-1.422	-1.434	-1.446	-1.459	-1.474	-1.488	-1.501	-1.518	-1.532	-1.549	-1.565	-1.582	-1.600	-1.618	-1.635	-1.654	-1.672	-1.691	-1.710	-1.731	-1.750	-1.770	-1.789	-1.810	-1.830	-1.851	-1.871	-1.891	-1.912	-1.932	-1.954	-1.974	-1.994	-2.013	-2.033	-2.051	-2.071	-2.089	-2.109	-2.125	-2.142	-2.160	-2.176	-2.192	-2.209	-2.222	-2.236	-2.250	-2.262	-2.276	-2.289	-2.299	-2.310	-2.320	-2.328	-2.336	-2.344	-2.350	-2.358	-2.362	-2.368	-2.371	-2.374	-2.376	-2.379	-2.380	-2.381	-2.381	-2.380	-2.380	-2.379	-2.376	-2.374	-2.370	-2.368	-2.362	-2.359	-2.354	-2.349	-2.342	-2.338	-2.331	-2.326	-2.320	-2.312	-2.306	-2.300	-2.292	-2.286	-2.281	-2.275	-2.269	-2.262	-2.256	-2.250	-2.244	-2.239	-2.234	-2.229	-2.224	-2.220	-2.216	-2.212	-2.209	-2.208	-2.204	-2.202	-2.201	-2.200	-2.199	-2.199	-2.199	-2.199	-2.200	-2.202	-2.202	-2.206	-2.208	-2.210	-2.212	-2.216	-2.220	-2.224	-2.228	-2.231	-2.238	-2.241	-2.245	-2.250	-2.255	-2.259	-2.264	-2.269	-2.274	-2.279	-2.282	-2.286	-2.289	-2.294	-2.296	-2.299	-2.301	-2.304	-2.304	-2.306	-2.306	-2.306	-2.305	-2.304	-2.302	-2.300	-2.298	-2.294	-2.289	-2.284	-2.278	-2.271	-2.265	-2.258	-2.249	-2.240	-2.230	-2.219	-2.209	-2.198	-2.185	-2.171	-2.160	-2.145	-2.131	-2.116	-2.101	-2.085	-2.070	-2.054	-2.038	-2.021	-2.005	-1.988	-1.971	-1.954	-1.936	-1.919	-1.901	-1.884	-1.868	-1.851	-1.834	-1.818	-1.801	-1.786	-1.770	-1.755	-1.740	-1.728	-1.712	-1.699	-1.685	-1.672	-1.661	-1.649	-1.638	-1.626	-1.616	-1.606	-1.596	-1.589	-1.581	-1.574	-1.566	-1.559	-1.554	-1.548	-1.542	-1.538	-1.534	-1.530	-1.526	-1.524	-1.521	-1.519	-1.516	-1.515	-1.515	-1.514	-1.512	-1.514	-1.514	-1.514	-1.515	-1.515	-1.516	-1.519	-1.521	-1.522	-1.525	-1.529	-1.530	-1.534	-1.538	-1.540	-1.544	-1.548	-1.550	-1.555	-1.559	-1.562	-1.568	-1.572	-1.578	-1.581	-1.588	-1.592	-1.598	-1.602	-1.610	-1.616	-1.621	-1.628	-1.634	-1.641	-1.648	-1.655	-1.662	-1.669	-1.676	-1.685	-1.691	-1.700	-1.708	-1.716	-1.724	-1.732	-1.741	-1.749	-1.758	-1.766	-1.774	-1.784	-1.792	-1.800	-1.809	-1.818	-1.826	-1.835	-1.844	-1.851	-1.860	-1.869	-1.875	-1.884	-1.891	-1.899	-1.905	-1.911	-1.919	-1.924	-1.930	-1.935	-1.941	-1.945	-1.950	-1.954	-1.958	-1.961	-1.962	-1.966	-1.968	-1.969	-1.969	-1.970	-1.970	-1.970	-1.970	-1.969	-1.966	-1.965	-1.962	-1.960	-1.958	-1.955	-1.951	-1.946	-1.941	-1.938	-1.932	-1.928	-1.922	-1.918	-1.912	-1.906	-1.900	-1.894	-1.889	-1.882	-1.876	-1.870	-1.865	-1.860	-1.855	-1.849	-1.844	-1.839	-1.834	-1.830	-1.826	-1.821	-1.818	-1.814	-1.810	-1.808	-1.805	-1.802	-1.800	-1.798	-1.796	-1.796	-1.795	-1.794	-1.795	-1.794	-1.794	-1.795	-1.796	-1.798	-1.799	-1.800	-1.802	-1.804	-1.808	-1.809	-1.812	-1.815	-1.818	-1.821	-1.824	-1.826	-1.829	-1.834	-1.836	-1.840	-1.842	-1.846	-1.850	-1.852	-1.856	-1.859	-1.862	-1.865	-1.869	-1.872	-1.875	-1.879	-1.881	-1.885	-1.889	-1.891	-1.895	-1.899	-1.902	-1.906	-1.909	-1.914	-1.918	-1.921	-1.925	-1.929	-1.932	-1.938	-1.942	-1.948	-1.952	-1.959	-1.964	-1.972	-1.979	-1.985	-1.994	-2.001	-2.009	-2.018	-2.025	-2.035	-2.045	-2.055	-2.065	-2.075	-2.086	-2.098	-2.109	-2.121	-2.132	-2.146	-2.159	-2.172	-2.186	-2.199	-2.212	-2.228	-2.241	-2.255	-2.271	-2.286	-2.301	-2.316	-2.331	-2.348	-2.362	-2.378	-2.392	-2.406	-2.421	-2.436	-2.450	-2.465	-2.479	-2.492	-2.505	-2.519	-2.531	-2.544	-2.556	-2.568	-2.579	-2.590	-2.600	-2.611	-2.621	-2.629	-2.639	-2.646	-2.655	-2.662	-2.670	-2.676	-2.682	-2.688	-2.694	-2.699	-2.702	-2.706	-2.710	-2.712	-2.716	-2.719	-2.720	-2.722	-2.724	-2.724	-2.725	-2.726	-2.726	-2.726	-2.726	-2.725	-2.725	-2.724	-2.724	-2.722	-2.721	-2.720	-2.718	-2.716	-2.714	-2.712	-2.710	-2.708	-2.705	-2.702	-2.700	-2.698	-2.695	-2.691	-2.689	-2.686	-2.681	-2.679	-2.675	-2.671	-2.669	-2.665	-2.661	-2.658	-2.652	-2.649	-2.644	-2.639	-2.634	-2.629	-2.622	-2.618	-2.611	-2.605	-2.599	-2.592	-2.585	-2.578	-2.570	-2.562	-2.554	-2.545	-2.535	-2.525	-2.515	-2.504	-2.492	-2.481	-2.469	-2.458	-2.444	-2.431	-2.418	-2.401	-2.386	-2.370	-2.354	-2.336	-2.320	-2.300	-2.281	-2.261	-2.241	-2.220	-2.199	-2.176	-2.152	-2.129	-2.104	-2.079	-2.052	-2.026	-1.999	-1.970	-1.941	-1.912	-1.882	-1.852	-1.821	-1.790	-1.756	-1.724	-1.690	-1.656	-1.622	-1.588	-1.552	-1.518	-1.480	-1.445	-1.408	-1.372	-1.335	-1.298	-1.261	-1.224	-1.188	-1.150	-1.114	-1.076	-1.040	-1.004	-0.968	-0.932	-0.896	-0.862	-0.828	-0.795	-0.761	-0.729	-0.698	-0.666	-0.636	-0.606	-0.576	-0.549	-0.521	-0.495	-0.470	-0.446	-0.421	-0.399	-0.378	-0.358	-0.339	-0.321	-0.304	-0.288	-0.271	-0.259	-0.245	-0.234	-0.222	-0.212	-0.205	-0.196	-0.189	-0.184	-0.179	-0.176	-0.174	-0.171	-0.170	-0.170	-0.171	-0.172	-0.175	-0.179	-0.181	-0.186	-0.191	-0.198	-0.204	-0.210	-0.216	-0.224	-0.234	-0.241	-0.250	-0.259	-0.269	-0.278	-0.288	-0.298	-0.308	-0.318	-0.328	-0.338	-0.349	-0.359	-0.369	-0.379	-0.388	-0.398	-0.409	-0.418	-0.426	-0.436	-0.445	-0.454	-0.462	-0.470	-0.479	-0.488	-0.495	-0.504	-0.511	-0.519	-0.526	-0.534	-0.540	-0.548	-0.554	-0.561	-0.569	-0.575	-0.581	-0.589	-0.595	-0.602	-0.610	-0.616	-0.624	-0.631	-0.639	-0.646	-0.654	-0.662	-0.671	-0.679	-0.688	-0.696	-0.706	-0.715	-0.725	-0.736	-0.746	-0.758	-0.769	-0.780	-0.791	-0.804	-0.816	-0.829	-0.842	-0.856	-0.870	-0.884	-0.899	-0.914	-0.930	-0.945	-0.961	-0.978	-0.995	-1.011	-1.029	-1.046	-1.064	-1.084	-1.101	-1.120	-1.140	-1.160	-1.179	-1.199	-1.220	-1.240	-1.261	-1.282	-1.304	-1.325	-1.348	-1.369	-1.391	-1.415	-1.438	-1.460	-1.484	-1.508	-1.531	-1.556	-1.580	-1.605	-1.629	-1.654	-1.680	-1.705	-1.731	-1.755	-1.780	-1.806	-1.831	-1.858	-1.882	-1.908	-1.934	-1.959	-1.984	-2.007	-2.033	-2.058	-2.081	-2.106	-2.129	-2.151	-2.174	-2.195	-2.218	-2.239	-2.259	-2.279	-2.298	-2.315	-2.334	-2.350	-2.365	-2.381	-2.395	-2.409	-2.421	-2.434	-2.444	-2.454	-2.462	-2.472	-2.479	-2.485	-2.490	-2.495	-2.499	-2.502	-2.504	-2.505	-2.506	-2.505	-2.505	-2.504	-2.500	-2.498	-2.495	-2.491	-2.485	-2.481	-2.476	-2.470	-2.465	-2.458	-2.451	-2.446	-2.439	-2.432	-2.426	-2.420	-2.414	-2.408	-2.402	-2.396	-2.391	-2.386	-2.381	-2.379	-2.374	-2.371	-2.368	-2.368	-2.365	-2.364	-2.364	-2.364	-2.364	-2.365	-2.368	-2.370	-2.372	-2.376	-2.379	-2.384	-2.388	-2.395	-2.401	-2.406	-2.414	-2.422	-2.430	-2.436	-2.445	-2.452	-2.462	-2.470	-2.479	-2.488	-2.496	-2.505	-2.514	-2.521	-2.529	-2.538	-2.545	-2.552	-2.559	-2.566	-2.572	-2.579	-2.584	-2.589	-2.594	-2.598	-2.601	-2.605	-2.606	-2.609	-2.610	-2.610	-2.610	-2.610	-2.609	-2.608	-2.605	-2.604	-2.600	-2.595	-2.591	-2.586	-2.581	-2.576	-2.571	-2.564	-2.558	-2.551	-2.544	-2.538	-2.529	-2.522	-2.515	-2.506	-2.500	-2.492	-2.485	-2.478	-2.471	-2.464	-2.458	-2.450	-2.445	-2.440	-2.434	-2.429	-2.424	-2.421	-2.418	-2.415	-2.411	-2.409	-2.408	-2.408	-2.406	-2.408	-2.409	-2.410	-2.411	-2.414	-2.416	-2.420	-2.424	-2.429	-2.434	-2.439	-2.445	-2.450	-2.458	-2.464	-2.471	-2.479	-2.488	-2.495	-2.504	-2.511	-2.521	-2.530	-2.538	-2.546	-2.555	-2.564	-2.572	-2.582	-2.590	-2.599	-2.606	-2.615	-2.622	-2.631	-2.638	-2.645	-2.651	-2.658	-2.662	-2.669	-2.674	-2.679	-2.682	-2.685	-2.689	-2.691	-2.694	-2.696	-2.698	-2.698	-2.698	-2.699	-2.698	-2.696	-2.694	-2.691	-2.690	-2.688	-2.682	-2.679	-2.675	-2.670	-2.665	-2.659	-2.652	-2.646	-2.639	-2.631	-2.625	-2.616	-2.609	-2.600	-2.591	-2.582	-2.572	-2.564	-2.554	-2.544	-2.534	-2.524	-2.512	-2.502	-2.490	-2.480	-2.469	-2.458	-2.446	-2.434	-2.422	-2.410	-2.398	-2.386	-2.374	-2.360	-2.349	-2.335	-2.322	-2.310	-2.298	-2.284	-2.271	-2.258	-2.245	-2.231	-2.219	-2.205	-2.191	-2.179	-2.165	-2.151	-2.139	-2.125	-2.111	-2.098	-2.086	-2.072	-2.059	-2.045	-2.033	-2.020	-2.007	-1.994	-1.981	-1.969	-1.956	-1.944	-1.932	-1.919	-1.906	-1.896	-1.885	-1.874	-1.862	-1.852	-1.841	-1.831	-1.821	-1.810	-1.801	-1.791	-1.781	-1.772	-1.764	-1.755	-1.746	-1.739	-1.731	-1.722	-1.715	-1.708	-1.700	-1.692	-1.685	-1.679	-1.672	-1.665	-1.659	-1.652	-1.646	-1.641	-1.634	-1.629	-1.622	-1.618	-1.611	-1.606	-1.599	-1.595	-1.589	-1.584	-1.579	-1.572	-1.568	-1.562	-1.558	-1.552	-1.546	-1.541	-1.538	-1.532	-1.529	-1.525	-1.520	-1.516	-1.512	-1.509	-1.505	-1.502	-1.500	-1.496	-1.494	-1.492	-1.490	-1.489	-1.486	-1.486	-1.486	-1.485	-1.485	-1.485	-1.486	-1.486	-1.488	-1.491	-1.492	-1.495	-1.498	-1.502	-1.506	-1.511	-1.515	-1.520	-1.525	-1.531	-1.538	-1.544	-1.550	-1.558	-1.565	-1.572	-1.580	-1.588	-1.596	-1.605	-1.612	-1.622	-1.631	-1.640	-1.649	-1.659	-1.668	-1.676	-1.685	-1.695	-1.704	-1.714	-1.724	-1.732	-1.742	-1.750	-1.760	-1.769	-1.778	-1.786	-1.795	-1.802	-1.811	-1.820	-1.828	-1.836	-1.842	-1.851	-1.859	-1.866	-1.872	-1.881	-1.888	-1.895	-1.902	-1.910	-1.916	-1.924	-1.930	-1.938	-1.944	-1.951	-1.959	-1.966	-1.974	-1.981	-1.989	-1.996	-2.005	-2.013	-2.021	-2.029	-2.038	-2.046	-2.056	-2.065	-2.075	-2.085	-2.096	-2.106	-2.116	-2.128	-2.139	-2.150	-2.162	-2.175	-2.186	-2.200	-2.214	-2.226	-2.240	-2.254	-2.269	-2.282	-2.298	-2.314	-2.329	-2.345	-2.360	-2.376	-2.394	-2.410	-2.426	-2.442	-2.460	-2.478	-2.495	-2.514	-2.531	-2.550	-2.568	-2.585	-2.604	-2.622	-2.640	-2.659	-2.676	-2.695	-2.714	-2.732	-2.750	-2.769	-2.786	-2.804	-2.822	-2.839	-2.858	-2.875	-2.891	-2.909	-2.925	-2.940	-2.956	-2.972	-2.989	-3.005	-3.019	-3.034	-3.048	-3.062	-3.075	-3.090	-3.102	-3.114	-3.126	-3.138	-3.149	-3.159	-3.170	-3.179	-3.188	-3.196	-3.205	-3.212	-3.220	-3.228	-3.234	-3.239	-3.245	-3.249	-3.254	-3.256	-3.261	-3.264	-3.266	-3.268	-3.270	-3.271	-3.272	-3.272	-3.272	-3.272	-3.272	-3.272	-3.270	-3.269	-3.268	-3.265	-3.262	-3.261	-3.256	-3.254	-3.251	-3.248	-3.244	-3.240	-3.236	-3.232	-3.229	-3.224	-3.220	-3.215	-3.211	-3.206	-3.201	-3.198	-3.192	-3.188	-3.184	-3.179	-3.175	-3.170	-3.165	-3.160	-3.156	-3.150	-3.146	-3.141	-3.136	-3.131	-3.129	-3.124	-3.120	-3.115	-3.111	-3.108	-3.102	-3.100	-3.096	-3.091	-3.089	-3.085	-3.082	-3.079	-3.075	-3.072	-3.069	-3.066	-3.062	-3.061	-3.058	-3.055	-3.054	-3.051	-3.049	-3.046	-3.044	-3.042	-3.041	-3.039	-3.038	-3.035	-3.034	-3.032	-3.031	-3.029	-3.028	-3.025	-3.024	-3.022	-3.020	-3.019	-3.016	-3.012	-3.011	-3.008	-3.006	-3.001	-2.999	-2.994	-2.990	-2.986	-2.982	-2.976	-2.971	-2.966	-2.960	-2.954	-2.946	-2.939	-2.930	-2.922	-2.914	-2.905	-2.895	-2.885	-2.874	-2.862	-2.850	-2.839	-2.826	-2.814	-2.800	-2.785	-2.771	-2.758	-2.741	-2.726	-2.710	-2.692	-2.678	-2.660	-2.642	-2.625	-2.608	-2.589	-2.570	-2.552	-2.534	-2.515	-2.496	-2.478	-2.459	-2.439	-2.420	-2.401	-2.382	-2.362	-2.344	-2.325	-2.306	-2.288	-2.269	-2.250	-2.231	-2.215	-2.198	-2.179	-2.161	-2.144	-2.128	-2.110	-2.094	-2.078	-2.061	-2.045	-2.030	-2.014	-2.000	-1.985	-1.971	-1.956	-1.942	-1.929	-1.916	-1.904	-1.890	-1.878	-1.865	-1.852	-1.840	-1.830	-1.818	-1.808	-1.796	-1.786	-1.776	-1.766	-1.756	-1.748	-1.736	-1.728	-1.719	-1.709	-1.700	-1.691	-1.682	-1.672	-1.665	-1.656	-1.648	-1.639	-1.630	-1.622	-1.614	-1.605	-1.596	-1.589	-1.579	-1.571	-1.562	-1.554	-1.545	-1.534	-1.525	-1.516	-1.506	-1.496	-1.486	-1.475	-1.465	-1.455	-1.444	-1.432	-1.421	-1.410	-1.398	-1.386	-1.375	-1.361	-1.350	-1.336	-1.324	-1.310	-1.296	-1.284	-1.270	-1.256	-1.242	-1.229	-1.215	-1.201	-1.188	-1.172	-1.159	-1.145	-1.131	-1.118	-1.104	-1.090	-1.078	-1.064	-1.050	-1.038	-1.025	-1.015	-1.002	-0.990	-0.980	-0.971	-0.961	-0.951	-0.944	-0.935	-0.928	-0.921	-0.915	-0.910	-0.905	-0.901	-0.898	-0.895	-0.894	-0.892	-0.892	-0.892	-0.894	-0.898	-0.900	-0.904	-0.909	-0.915	-0.921	-0.929	-0.936	-0.945	-0.956	-0.966	-0.978	-0.990	-1.002	-1.015	-1.030	-1.045	-1.060	-1.076	-1.092	-1.110	-1.128	-1.145	-1.165	-1.184	-1.202	-1.222	-1.242	-1.262	-1.282	-1.304	-1.322	-1.344	-1.365	-1.384	-1.405	-1.425	-1.446	-1.466	-1.486	-1.505	-1.525	-1.545	-1.562	-1.582	-1.600	-1.618	-1.635	-1.651	-1.668	-1.684	-1.699	-1.714	-1.728	-1.741	-1.755	-1.768	-1.780	-1.792	-1.802	-1.814	-1.824	-1.834	-1.842	-1.851	-1.859	-1.868	-1.874	-1.881	-1.889	-1.894	-1.899	-1.904	-1.909	-1.912	-1.918	-1.920	-1.925	-1.928	-1.930	-1.932	-1.935	-1.938	-1.939	-1.941	-1.942	-1.945	-1.946	-1.946	-1.949	-1.950	-1.950	-1.951	-1.952	-1.952	-1.954	-1.954	-1.954	-1.954	-1.954	-1.954	-1.954	-1.954	-1.955	-1.955	-1.952	-1.952	-1.952	-1.952	-1.951	-1.950	-1.949	-1.948	-1.946	-1.944	-1.942	-1.941	-1.940	-1.936	-1.935	-1.932	-1.929	-1.925	-1.922	-1.918	-1.912	-1.909	-1.904	-1.899	-1.894	-1.886	-1.881	-1.875	-1.868	-1.860	-1.852	-1.845	-1.836	-1.828	-1.819	-1.809	-1.799	-1.789	-1.779	-1.768	-1.756	-1.745	-1.732	-1.720	-1.708	-1.695	-1.682	-1.669	-1.655	-1.642	-1.629	-1.614	-1.599	-1.585	-1.570	-1.556	-1.540	-1.526	-1.511	-1.495	-1.480	-1.465	-1.450	-1.434	-1.420	-1.404	-1.389	-1.374	-1.360	-1.344	-1.329	-1.315	-1.300	-1.285	-1.271	-1.258	-1.244	-1.231	-1.216	-1.204	-1.191	-1.179	-1.166	-1.154	-1.141	-1.130	-1.119	-1.108	-1.098	-1.086	-1.076	-1.066	-1.056	-1.046	-1.039	-1.029	-1.020	-1.011	-1.002	-0.995	-0.988	-0.980	-0.971	-0.965	-0.958	-0.950	-0.942	-0.936	-0.929	-0.921	-0.915	-0.909	-0.902	-0.895	-0.889	-0.882	-0.878	-0.870	-0.864	-0.858	-0.851	-0.844	-0.838	-0.830	-0.825	-0.816	-0.810	-0.802	-0.795	-0.789	-0.780	-0.774	-0.766	-0.758	-0.750	-0.741	-0.734	-0.725	-0.718	-0.710	-0.701	-0.694	-0.685	-0.676	-0.669	-0.660	-0.651	-0.642	-0.634	-0.626	-0.618	-0.610	-0.601	-0.594	-0.585	-0.578	-0.570	-0.562	-0.555	-0.549	-0.542	-0.536	-0.530	-0.522	-0.518	-0.512	-0.506	-0.501	-0.496	-0.494	-0.490	-0.485	-0.481	-0.479	-0.476	-0.475	-0.472	-0.470	-0.470	-0.469	-0.468	-0.468	-0.468	-0.469	-0.469	-0.470	-0.470	-0.472	-0.474	-0.476	-0.479	-0.482	-0.485	-0.488	-0.492	-0.495	-0.499	-0.504	-0.509	-0.511	-0.516	-0.521	-0.526	-0.531	-0.536	-0.541	-0.548	-0.552	-0.558	-0.562	-0.569	-0.574	-0.580	-0.585	-0.590	-0.598	-0.602	-0.609	-0.614	-0.620	-0.626	-0.631	-0.638	-0.644	-0.649	-0.655	-0.660	-0.665	-0.671	-0.675	-0.681	-0.686	-0.690	-0.696	-0.700	-0.705	-0.710	-0.715	-0.719	-0.722	-0.728	-0.731	-0.735	-0.739	-0.742	-0.745	-0.749	-0.752	-0.754	-0.756	-0.760	-0.762	-0.764	-0.766	-0.769	-0.769	-0.771	-0.772	-0.774	-0.775	-0.776	-0.776	-0.778	-0.778	-0.779	-0.779	-0.780	-0.780	-0.781	-0.781	-0.782	-0.782	-0.782	-0.784	-0.784	-0.785	-0.785	-0.786	-0.788	-0.789	-0.790	-0.791	-0.794	-0.795	-0.796	-0.800	-0.801	-0.805	-0.808	-0.811	-0.815	-0.819	-0.824	-0.829	-0.835	-0.839	-0.846	-0.851	-0.858	-0.865	-0.872	-0.880	-0.888	-0.895	-0.902	-0.911	-0.920	-0.930	-0.939	-0.949	-0.958	-0.968	-0.979	-0.988	-0.999	-1.009	-1.019	-1.030	-1.039	-1.050	-1.059	-1.070	-1.080	-1.090	-1.100	-1.109	-1.119	-1.128	-1.135	-1.144	-1.151	-1.158	-1.165	-1.170	-1.175	-1.180	-1.184	-1.189	-1.191	-1.194	-1.195	-1.195	-1.195	-1.194	-1.194	-1.190	-1.188	-1.184	-1.178	-1.174	-1.168	-1.159	-1.151	-1.142	-1.132	-1.124	-1.111	-1.100	-1.088	-1.075	-1.060	-1.045	-1.030	-1.015	-0.999	-0.981	-0.965	-0.948	-0.929	-0.910	-0.892	-0.872	-0.855	-0.835	-0.815	-0.796	-0.776	-0.755	-0.736	-0.715	-0.696	-0.676	-0.658	-0.639	-0.619	-0.601	-0.582	-0.564	-0.546	-0.529	-0.511	-0.495	-0.479	-0.462	-0.448	-0.432	-0.418	-0.405	-0.391	-0.379	-0.366	-0.354	-0.342	-0.331	-0.321	-0.311	-0.301	-0.292	-0.285	-0.276	-0.269	-0.261	-0.255	-0.248	-0.242	-0.236	-0.231	-0.226	-0.221	-0.218	-0.212	-0.210	-0.205	-0.201	-0.199	-0.196	-0.192	-0.191	-0.188	-0.185	-0.182	-0.179	-0.176	-0.174	-0.171	-0.169	-0.165	-0.161	-0.159	-0.155	-0.151	-0.149	-0.144	-0.141	-0.136	-0.131	-0.128	-0.122	-0.118	-0.111	-0.105	-0.100	-0.094	-0.086	-0.080	-0.074	-0.066	-0.059	-0.051	-0.042	-0.035	-0.026	-0.018	-0.009	0.001	0.011	0.021	0.030	0.040	0.050	0.062	0.072	0.084	0.094	0.106	0.118	0.129	0.141	0.152	0.164	0.176	0.189	0.200	0.214	0.225	0.236	0.250	0.261	0.274	0.286	0.299	0.310	0.322	0.334	0.346	0.358	0.370	0.381	0.391	0.404	0.415	0.425	0.435	0.446	0.456	0.466	0.476	0.485	0.495	0.504	0.512	0.521	0.529	0.536	0.544	0.551	0.558	0.564	0.569	0.575	0.580	0.586	0.590	0.594	0.598	0.601	0.605	0.608	0.610	0.610	0.612	0.612	0.614	0.614	0.612	0.612	0.611	0.609	0.606	0.604	0.601	0.598	0.594	0.590	0.586	0.580	0.575	0.570	0.562	0.558	0.550	0.542	0.535	0.528	0.520	0.511	0.502	0.494	0.484	0.475	0.465	0.455	0.445	0.435	0.424	0.414	0.404	0.391	0.380	0.369	0.359	0.346	0.334	0.321	0.310	0.298	0.285	0.272	0.261	0.248	0.235	0.222	0.210	0.196	0.184	0.170	0.158	0.144	0.130	0.118	0.102	0.090	0.076	0.061	0.049	0.035	0.021	0.008	-0.006	-0.021	-0.035	-0.049	-0.062	-0.078	-0.091	-0.106	-0.121	-0.135	-0.150	-0.165	-0.180	-0.195	-0.210	-0.225	-0.239	-0.254	-0.269	-0.284	-0.300	-0.315	-0.330	-0.345	-0.361	-0.375	-0.391	-0.406	-0.421	-0.438	-0.452	-0.468	-0.482	-0.498	-0.512	-0.529	-0.545	-0.560	-0.576	-0.591	-0.606	-0.622	-0.638	-0.654	-0.670	-0.685	-0.700	-0.715	-0.731	-0.748	-0.762	-0.778	-0.794	-0.808	-0.824	-0.840	-0.854	-0.870	-0.885	-0.900	-0.916	-0.931	-0.946	-0.961	-0.976	-0.991	-1.006	-1.022	-1.038	-1.052	-1.068	-1.084	-1.098	-1.112	-1.128	-1.144	-1.159	-1.174	-1.190	-1.205	-1.220	-1.236	-1.251	-1.268	-1.284	-1.299	-1.316	-1.331	-1.348	-1.365	-1.381	-1.399	-1.415	-1.431	-1.449	-1.466	-1.485	-1.501	-1.519	-1.538	-1.556	-1.575	-1.594	-1.611	-1.630	-1.651	-1.670	-1.689	-1.709	-1.729	-1.749	-1.768	-1.789	-1.809	-1.830	-1.850	-1.871	-1.891	-1.911	-1.932	-1.954	-1.974	-1.995	-2.015	-2.035	-2.058	-2.078	-2.096	-2.118	-2.136	-2.156	-2.176	-2.194	-2.212	-2.231	-2.250	-2.266	-2.284	-2.300	-2.318	-2.334	-2.348	-2.364	-2.378	-2.391	-2.405	-2.416	-2.428	-2.439	-2.449	-2.459	-2.468	-2.475	-2.482	-2.489	-2.494	-2.499	-2.502	-2.506	-2.508	-2.509	-2.510	-2.510	-2.509	-2.506	-2.504	-2.500	-2.496	-2.490	-2.485	-2.479	-2.470	-2.462	-2.454	-2.444	-2.434	-2.422	-2.410	-2.399	-2.386	-2.372	-2.359	-2.344	-2.330	-2.315	-2.300	-2.284	-2.268	-2.251	-2.235	-2.219	-2.200	-2.184	-2.168	-2.149	-2.132	-2.115	-2.098	-2.081	-2.064	-2.046	-2.030	-2.014	-1.998	-1.981	-1.964	-1.949	-1.934	-1.919	-1.904	-1.889	-1.875	-1.860	-1.848	-1.835	-1.822	-1.810	-1.798	-1.788	-1.775	-1.765	-1.754	-1.744	-1.736	-1.726	-1.718	-1.710	-1.702	-1.694	-1.689	-1.681	-1.675	-1.669	-1.664	-1.659	-1.654	-1.649	-1.645	-1.640	-1.636	-1.632	-1.628	-1.625	-1.621	-1.619	-1.616	-1.612	-1.610	-1.606	-1.604	-1.602	-1.599	-1.595	-1.592	-1.589	-1.586	-1.584	-1.580	-1.576	-1.572	-1.569	-1.564	-1.560	-1.555	-1.550	-1.544	-1.539	-1.531	-1.525	-1.518	-1.511	-1.504	-1.496	-1.488	-1.479	-1.470	-1.460	-1.451	-1.440	-1.430	-1.420	-1.408	-1.398	-1.386	-1.374	-1.361	-1.350	-1.336	-1.324	-1.311	-1.298	-1.284	-1.271	-1.259	-1.245	-1.231	-1.219	-1.205	-1.192	-1.180	-1.168	-1.155	-1.144	-1.132	-1.120	-1.109	-1.098	-1.088	-1.078	-1.068	-1.059	-1.050	-1.041	-1.034	-1.026	-1.020	-1.012	-1.006	-1.001	-0.995	-0.992	-0.989	-0.986	-0.982	-0.981	-0.979	-0.979	-0.978	-0.976	-0.978	-0.978	-0.979	-0.980	-0.982	-0.985	-0.988	-0.990	-0.994	-0.998	-1.001	-1.005	-1.010	-1.014	-1.019	-1.022	-1.028	-1.032	-1.038	-1.044	-1.049	-1.055	-1.060	-1.065	-1.070	-1.075	-1.081	-1.085	-1.090	-1.095	-1.099	-1.102	-1.108	-1.110	-1.115	-1.118	-1.121	-1.122	-1.125	-1.128	-1.129	-1.129	-1.130	-1.130	-1.129	-1.129	-1.126	-1.125	-1.121	-1.119	-1.115	-1.110	-1.105	-1.100	-1.094	-1.086	-1.080	-1.071	-1.062	-1.054	-1.042	-1.032	-1.020	-1.009	-0.996	-0.981	-0.969	-0.954	-0.939	-0.922	-0.906	-0.889	-0.871	-0.854	-0.835	-0.816	-0.796	-0.778	-0.758	-0.738	-0.716	-0.695	-0.675	-0.654	-0.634	-0.612	-0.590	-0.569	-0.548	-0.526	-0.504	-0.482	-0.462	-0.441	-0.420	-0.400	-0.381	-0.361	-0.342	-0.324	-0.305	-0.286	-0.270	-0.251	-0.235	-0.219	-0.202	-0.186	-0.172	-0.158	-0.144	-0.130	-0.116	-0.105	-0.092	-0.081	-0.069	-0.058	-0.046	-0.036	-0.025	-0.015	-0.006	0.002	0.012	0.021	0.031	0.040	0.049	0.058	0.066	0.075	0.084	0.094	0.104	0.114	0.122	0.132	0.144	0.154	0.166	0.178	0.189	0.201	0.212	0.225	0.239	0.251	0.265	0.279	0.294	0.309	0.324	0.339	0.355	0.370	0.386	0.402	0.420	0.435	0.454	0.470	0.486	0.504	0.521	0.538	0.555	0.572	0.588	0.605	0.621	0.636	0.652	0.668	0.682	0.696	0.711	0.725	0.738	0.750	0.762	0.774	0.784	0.795	0.804	0.812	0.820	0.829	0.834	0.840	0.846	0.850	0.854	0.858	0.860	0.861	0.862	0.862	0.862	0.861	0.859	0.856	0.852	0.849	0.845	0.840	0.834	0.830	0.822	0.816	0.809	0.800	0.791	0.782	0.774	0.764	0.754	0.744	0.732	0.722	0.711	0.699	0.689	0.676	0.665	0.652	0.640	0.626	0.615	0.601	0.588	0.574	0.561	0.548	0.534	0.520	0.506	0.492	0.478	0.464	0.450	0.435	0.420	0.405	0.391	0.376	0.361	0.346	0.330	0.315	0.299	0.284	0.268	0.251	0.236	0.219	0.202	0.186	0.170	0.152	0.136	0.120	0.102	0.085	0.069	0.051	0.034	0.016	-0.002	-0.019	-0.038	-0.055	-0.074	-0.091	-0.110	-0.128	-0.146	-0.164	-0.182	-0.201	-0.220	-0.239	-0.256	-0.274	-0.292	-0.311	-0.330	-0.348	-0.366	-0.384	-0.401	-0.419	-0.438	-0.455	-0.474	-0.490	-0.507	-0.525	-0.542	-0.559	-0.575	-0.591	-0.608	-0.624	-0.641	-0.656	-0.672	-0.688	-0.702	-0.719	-0.734	-0.748	-0.762	-0.776	-0.791	-0.804	-0.818	-0.830	-0.844	-0.856	-0.869	-0.881	-0.892	-0.904	-0.915	-0.926	-0.936	-0.946	-0.955	-0.965	-0.974	-0.984	-0.992	-1.001	-1.010	-1.018	-1.024	-1.031	-1.039	-1.044	-1.051	-1.056	-1.061	-1.066	-1.071	-1.076	-1.080	-1.084	-1.088	-1.091	-1.094	-1.096	-1.099	-1.100	-1.102	-1.104	-1.105	-1.106	-1.106	-1.108	-1.108	-1.108	-1.108	-1.108	-1.108	-1.106	-1.106	-1.105	-1.105	-1.104	-1.102	-1.101	-1.100	-1.100	-1.099	-1.099	-1.096	-1.096	-1.096	-1.095	-1.095	-1.095	-1.095	-1.095	-1.096	-1.095	-1.098	-1.099	-1.099	-1.101	-1.102	-1.104	-1.106	-1.110	-1.112	-1.116	-1.120	-1.122	-1.126	-1.132	-1.136	-1.140	-1.146	-1.150	-1.156	-1.162	-1.169	-1.175	-1.181	-1.189	-1.195	-1.201	-1.208	-1.215	-1.222	-1.229	-1.236	-1.242	-1.250	-1.256	-1.262	-1.269	-1.275	-1.280	-1.286	-1.291	-1.298	-1.301	-1.306	-1.310	-1.315	-1.318	-1.321	-1.322	-1.324	-1.326	-1.326	-1.328	-1.328	-1.328	-1.326	-1.324	-1.322	-1.319	-1.315	-1.311	-1.306	-1.301	-1.295	-1.289	-1.281	-1.272	-1.265	-1.255	-1.245	-1.235	-1.224	-1.212	-1.200	-1.188	-1.174	-1.160	-1.145	-1.130	-1.115	-1.099	-1.082	-1.066	-1.050	-1.032	-1.015	-0.996	-0.978	-0.959	-0.940	-0.920	-0.900	-0.880	-0.860	-0.839	-0.819	-0.798	-0.776	-0.756	-0.735	-0.714	-0.691	-0.670	-0.649	-0.628	-0.606	-0.585	-0.565	-0.544	-0.522	-0.501	-0.481	-0.460	-0.440	-0.420	-0.399	-0.380	-0.360	-0.340	-0.322	-0.304	-0.285	-0.266	-0.249	-0.231	-0.214	-0.196	-0.180	-0.165	-0.150	-0.134	-0.119	-0.105	-0.090	-0.078	-0.064	-0.051	-0.039	-0.028	-0.015	-0.005	0.006	0.016	0.028	0.036	0.046	0.054	0.062	0.070	0.079	0.086	0.094	0.100	0.106	0.112	0.118	0.124	0.129	0.135	0.140	0.146	0.150	0.155	0.160	0.165	0.170	0.175	0.180	0.185	0.190	0.195	0.200	0.206	0.212	0.218	0.224	0.230	0.238	0.244	0.250	0.259	0.265	0.274	0.281	0.290	0.299	0.308	0.318	0.326	0.338	0.349	0.359	0.370	0.381	0.394	0.406	0.418	0.430	0.444	0.458	0.470	0.484	0.499	0.511	0.526	0.541	0.555	0.570	0.584	0.599	0.614	0.629	0.644	0.659	0.675	0.690	0.704	0.719	0.734	0.748	0.764	0.778	0.792	0.806	0.820	0.834	0.848	0.860	0.874	0.888	0.900	0.911	0.924	0.936	0.948	0.958	0.969	0.980	0.990	0.999	1.009	1.018	1.028	1.036	1.044	1.051	1.059	1.066	1.072	1.079	1.084	1.091	1.095	1.100	1.105	1.109	1.114	1.116	1.119	1.121	1.122	1.125	1.126	1.128	1.128	1.128	1.128	1.128	1.126	1.125	1.122	1.121	1.119	1.116	1.114	1.111	1.108	1.104	1.100	1.095	1.091	1.086	1.081	1.076	1.071	1.065	1.060	1.054	1.049	1.042	1.036	1.030	1.024	1.018	1.011	1.005	0.999	0.992	0.985	0.979	0.972	0.966	0.960	0.954	0.948	0.940	0.935	0.928	0.921	0.915	0.909	0.902	0.895	0.889	0.882	0.876	0.870	0.862	0.855	0.849	0.841	0.835	0.826	0.820	0.812	0.804	0.795	0.788	0.778	0.769	0.759	0.750	0.739	0.730	0.719	0.708	0.694	0.682	0.670	0.658	0.645	0.631	0.618	0.602	0.588	0.572	0.556	0.540	0.524	0.507	0.490	0.474	0.455	0.438	0.420	0.401	0.384	0.364	0.345	0.328	0.309	0.290	0.271	0.252	0.234	0.214	0.196	0.179	0.161	0.142	0.125	0.109	0.092	0.078	0.061	0.046	0.032	0.018	0.005	-0.008	-0.019	-0.030	-0.040	-0.050	-0.060	-0.068	-0.075	-0.082	-0.088	-0.094	-0.099	-0.101	-0.105	-0.108	-0.109	-0.110	-0.109	-0.109	-0.108	-0.105	-0.102	-0.100	-0.096	-0.092	-0.086	-0.081	-0.075	-0.069	-0.061	-0.055	-0.046	-0.039	-0.031	-0.022	-0.014	-0.005	0.004	0.012	0.022	0.031	0.041	0.050	0.059	0.069	0.078	0.086	0.096	0.105	0.114	0.122	0.131	0.140	0.149	0.158	0.165	0.174	0.181	0.190	0.196	0.204	0.209	0.216	0.224	0.229	0.236	0.241	0.246	0.252	0.258	0.262	0.268	0.272	0.276	0.281	0.285	0.289	0.292	0.296	0.299	0.302	0.305	0.308	0.311	0.312	0.316	0.318	0.319	0.320	0.321	0.322	0.322	0.324	0.324	0.324	0.322	0.324	0.321	0.321	0.320	0.320	0.318	0.315	0.314	0.311	0.309	0.305	0.301	0.300	0.295	0.291	0.286	0.281	0.278	0.272	0.266	0.261	0.255	0.250	0.244	0.238	0.230	0.224	0.218	0.209	0.202	0.194	0.188	0.179	0.171	0.164	0.155	0.148	0.139	0.129	0.120	0.111	0.102	0.095	0.084	0.075	0.066	0.058	0.048	0.038	0.029	0.019	0.009	0.000	-0.010	-0.020	-0.030	-0.039	-0.049	-0.059	-0.069	-0.079	-0.090	-0.100	-0.109	-0.120	-0.130	-0.140	-0.150	-0.161	-0.172	-0.184	-0.194	-0.205	-0.216	-0.228	-0.239	-0.250	-0.261	-0.272	-0.285	-0.296	-0.308	-0.320	-0.331	-0.344	-0.355	-0.369	-0.380	-0.391	-0.404	-0.416	-0.428	-0.440	-0.451	-0.462	-0.475	-0.486	-0.499	-0.510	-0.521	-0.532	-0.544	-0.554	-0.564	-0.574	-0.584	-0.594	-0.602	-0.611	-0.619	-0.628	-0.634	-0.642	-0.649	-0.654	-0.660	-0.665	-0.669	-0.672	-0.678	-0.680	-0.682	-0.685	-0.688	-0.688	-0.688	-0.688	-0.688	-0.686	-0.685	-0.682	-0.680	-0.678	-0.674	-0.671	-0.668	-0.664	-0.659	-0.654	-0.649	-0.644	-0.639	-0.632	-0.628	-0.622	-0.616	-0.610	-0.605	-0.599	-0.592	-0.588	-0.582	-0.578	-0.572	-0.569	-0.565	-0.560	-0.556	-0.554	-0.550	-0.549	-0.548	-0.545	-0.545	-0.545	-0.544	-0.545	-0.546	-0.548	-0.550	-0.554	-0.556	-0.560	-0.565	-0.570	-0.576	-0.582	-0.589	-0.596	-0.604	-0.611	-0.620	-0.629	-0.639	-0.648	-0.659	-0.669	-0.680	-0.691	-0.701	-0.712	-0.724	-0.736	-0.749	-0.760	-0.772	-0.784	-0.795	-0.808	-0.819	-0.830	-0.842	-0.854	-0.865	-0.876	-0.888	-0.898	-0.908	-0.918	-0.926	-0.935	-0.942	-0.951	-0.959	-0.966	-0.971	-0.978	-0.982	-0.988	-0.992	-0.995	-0.999	-1.001	-1.001	-1.004	-1.004	-1.004	-1.002	-1.001	-1.000	-0.996	-0.994	-0.990	-0.985	-0.981	-0.976	-0.971	-0.965	-0.958	-0.951	-0.944	-0.935	-0.928	-0.920	-0.912	-0.904	-0.895	-0.885	-0.876	-0.868	-0.859	-0.849	-0.841	-0.832	-0.824	-0.815	-0.808	-0.800	-0.792	-0.785	-0.779	-0.771	-0.765	-0.759	-0.755	-0.750	-0.745	-0.741	-0.739	-0.735	-0.732	-0.731	-0.730	-0.729	-0.730	-0.729	-0.730	-0.734	-0.735	-0.738	-0.741	-0.745	-0.749	-0.754	-0.759	-0.764	-0.770	-0.776	-0.782	-0.789	-0.796	-0.805	-0.812	-0.819	-0.828	-0.836	-0.845	-0.852	-0.860	-0.870	-0.878	-0.885	-0.892	-0.901	-0.910	-0.918	-0.925	-0.932	-0.940	-0.946	-0.954	-0.959	-0.965	-0.971	-0.975	-0.980	-0.985	-0.989	-0.992	-0.995	-0.998	-1.000	-1.001	-1.002	-1.002	-1.004	-1.004	-1.004	-1.002	-1.001	-0.999	-0.996	-0.995	-0.991	-0.988	-0.982	-0.979	-0.974	-0.969	-0.964	-0.956	-0.950	-0.944	-0.936	-0.929	-0.921	-0.912	-0.905	-0.895	-0.886	-0.876	-0.868	-0.858	-0.848	-0.836	-0.826	-0.814	-0.802	-0.791	-0.779	-0.768	-0.755	-0.742	-0.729	-0.716	-0.702	-0.690	-0.676	-0.661	-0.649	-0.634	-0.620	-0.605	-0.590	-0.574	-0.559	-0.544	-0.528	-0.512	-0.496	-0.480	-0.465	-0.450	-0.434	-0.418	-0.401	-0.385	-0.369	-0.354	-0.336	-0.321	-0.306	-0.289	-0.275	-0.259	-0.242	-0.229	-0.214	-0.199	-0.185	-0.171	-0.156	-0.142	-0.131	-0.118	-0.105	-0.092	-0.080	-0.070	-0.058	-0.049	-0.038	-0.028	-0.019	-0.010	0.000	0.008	0.015	0.024	0.031	0.039	0.045	0.051	0.058	0.062	0.069	0.074	0.080	0.085	0.090	0.095	0.099	0.104	0.109	0.111	0.116	0.120	0.125	0.130	0.134	0.138	0.142	0.148	0.151	0.156	0.160	0.165	0.170	0.175	0.180	0.186	0.191	0.198	100.000	5.000	2.000	1.000	7.000	0.000	0.000	0.000	0.000	0.000	0.000	0.000	0.000	0.000	0.000	0.000	0.000	0.000	-0.132	-0.158	-0.182	-0.206	-0.231	-0.256	-0.280	-0.305	-0.329	-0.354	-0.378	-0.400	-0.424	-0.449	-0.471	-0.494	-0.518	-0.540	-0.562	-0.585	-0.608	-0.630	-0.652	-0.674	-0.696	-0.716	-0.739	-0.759	-0.780	-0.801	-0.821	-0.840	-0.861	-0.881	-0.900	-0.919	-0.939	-0.958	-0.976	-0.995	-1.012	-1.031	-1.049	-1.066	-1.085	-1.101	-1.119	-1.136	-1.152	-1.169	-1.186	-1.202	-1.218	-1.235	-1.249	-1.265	-1.281	-1.295	-1.310	-1.325	-1.340	-1.352	-1.368	-1.381	-1.394	-1.408	-1.421	-1.434	-1.445	-1.458	-1.470	-1.481	-1.492	-1.504	-1.515	-1.525	-1.534	-1.545	-1.555	-1.564	-1.571	-1.580	-1.589	-1.596	-1.604	-1.610	-1.616	-1.624	-1.630	-1.636	-1.640	-1.646	-1.651	-1.655	-1.660	-1.664	-1.668	-1.670	-1.674	-1.678	-1.680	-1.682	-1.685	-1.686	-1.689	-1.692	-1.692	-1.694	-1.696	-1.699	-1.699	-1.701	-1.702	-1.704	-1.704	-1.706	-1.708	-1.708	-1.709	-1.710	-1.711	-1.712	-1.714	-1.714	-1.715	-1.716	-1.716	-1.718	-1.718	-1.719	-1.719	-1.720	-1.720	-1.721	-1.721	-1.720	-1.720	-1.720	-1.719	-1.719	-1.718	-1.718	-1.715	-1.712	-1.710	-1.708	-1.704	-1.701	-1.698	-1.692	-1.688	-1.682	-1.678	-1.670	-1.665	-1.656	-1.649	-1.640	-1.631	-1.622	-1.611	-1.601	-1.591	-1.579	-1.565	-1.554	-1.540	-1.525	-1.511	-1.495	-1.480	-1.464	-1.446	-1.430	-1.412	-1.394	-1.375	-1.358	-1.338	-1.319	-1.298	-1.278	-1.256	-1.236	-1.214	-1.194	-1.171	-1.150	-1.128	-1.105	-1.082	-1.061	-1.039	-1.016	-0.994	-0.971	-0.948	-0.925	-0.904	-0.880	-0.859	-0.836	-0.814	-0.792	-0.770	-0.749	-0.726	-0.706	-0.684	-0.664	-0.642	-0.624	-0.602	-0.582	-0.562	-0.544	-0.524	-0.506	-0.486	-0.468	-0.450	-0.432	-0.414	-0.396	-0.380	-0.364	-0.348	-0.331	-0.315	-0.300	-0.285	-0.271	-0.256	-0.242	-0.229	-0.215	-0.202	-0.189	-0.176	-0.165	-0.152	-0.141	-0.131	-0.120	-0.110	-0.100	-0.090	-0.081	-0.072	-0.064	-0.055	-0.048	-0.040	-0.032	-0.026	-0.019	-0.012	-0.008	-0.001	0.004	0.009	0.014	0.019	0.021	0.026	0.030	0.034	0.035	0.039	0.041	0.044	0.045	0.046	0.049	0.050	0.051	0.052	0.054	0.055	0.055	0.056	0.056	0.058	0.058	0.058	0.058	0.058	0.059	0.058	0.058	0.058	0.058	0.059	0.058	0.058	0.056	0.056	0.056	0.056	0.056	0.055	0.054	0.054	0.054	0.052	0.051	0.050	0.050	0.049	0.048	0.045	0.044	0.041	0.040	0.038	0.035	0.032	0.030	0.028	0.024	0.020	0.016	0.012	0.008	0.004	-0.001	-0.008	-0.011	-0.018	-0.022	-0.029	-0.035	-0.041	-0.048	-0.055	-0.061	-0.069	-0.076	-0.085	-0.092	-0.100	-0.108	-0.115	-0.124	-0.132	-0.140	-0.148	-0.156	-0.165	-0.174	-0.181	-0.189	-0.198	-0.205	-0.214	-0.221	-0.229	-0.236	-0.244	-0.251	-0.258	-0.265	-0.271	-0.280	-0.286	-0.292	-0.298	-0.305	-0.310	-0.316	-0.321	-0.328	-0.332	-0.336	-0.342	-0.348	-0.351	-0.356	-0.361	-0.365	-0.370	-0.374	-0.378	-0.381	-0.385	-0.389	-0.392	-0.396	-0.400	-0.404	-0.406	-0.410	-0.412	-0.416	-0.420	-0.422	-0.426	-0.429	-0.431	-0.434	-0.436	-0.439	-0.441	-0.444	-0.446	-0.449	-0.450	-0.451	-0.454	-0.455	-0.456	-0.459	-0.459	-0.459	-0.459	-0.460	-0.460	-0.460	-0.460	-0.459	-0.458	-0.458	-0.456	-0.455	-0.452	-0.450	-0.449	-0.445	-0.442	-0.439	-0.435	-0.431	-0.428	-0.422	-0.419	-0.414	-0.409	-0.404	-0.398	-0.391	-0.385	-0.379	-0.372	-0.366	-0.360	-0.352	-0.346	-0.339	-0.331	-0.324	-0.316	-0.310	-0.302	-0.294	-0.288	-0.279	-0.271	-0.264	-0.256	-0.249	-0.241	-0.232	-0.226	-0.219	-0.211	-0.204	-0.196	-0.189	-0.184	-0.176	-0.170	-0.162	-0.156	-0.151	-0.145	-0.139	-0.134	-0.128	-0.122	-0.118	-0.112	-0.109	-0.104	-0.100	-0.095	-0.091	-0.088	-0.084	-0.081	-0.079	-0.075	-0.072	-0.070	-0.068	-0.065	-0.062	-0.060	-0.059	-0.055	-0.054	-0.051	-0.050	-0.048	-0.045	-0.044	-0.041	-0.039	-0.036	-0.035	-0.031	-0.029	-0.026	-0.022	-0.020	-0.015	-0.011	-0.008	-0.004	0.001	0.006	0.011	0.018	0.022	0.030	0.036	0.044	0.051	0.058	0.066	0.075	0.084	0.092	0.101	0.111	0.122	0.132	0.142	0.154	0.165	0.176	0.188	0.199	0.211	0.224	0.236	0.248	0.261	0.274	0.286	0.299	0.311	0.324	0.336	0.349	0.361	0.372	0.384	0.396	0.406	0.419	0.429	0.440	0.451	0.460	0.470	0.479	0.489	0.496	0.504	0.511	0.520	0.525	0.532	0.539	0.542	0.549	0.552	0.556	0.560	0.564	0.566	0.568	0.570	0.571	0.572	0.571	0.571	0.571	0.570	0.570	0.569	0.565	0.564	0.561	0.559	0.556	0.554	0.550	0.546	0.542	0.539	0.535	0.531	0.528	0.522	0.519	0.515	0.510	0.506	0.501	0.498	0.494	0.490	0.486	0.482	0.480	0.475	0.472	0.469	0.466	0.464	0.461	0.459	0.458	0.456	0.454	0.454	0.451	0.451	0.450	0.450	0.449	0.449	0.450	0.449	0.450	0.451	0.452	0.452	0.455	0.456	0.458	0.459	0.460	0.462	0.464	0.466	0.468	0.470	0.471	0.474	0.475	0.476	0.479	0.481	0.482	0.484	0.486	0.488	0.488	0.489	0.490	0.491	0.491	0.491	0.491	0.491	0.490	0.490	0.488	0.486	0.485	0.482	0.479	0.476	0.472	0.469	0.465	0.460	0.455	0.449	0.444	0.438	0.430	0.424	0.415	0.408	0.399	0.390	0.380	0.370	0.360	0.350	0.338	0.326	0.314	0.301	0.289	0.275	0.261	0.248	0.234	0.219	0.202	0.188	0.172	0.155	0.140	0.122	0.105	0.088	0.071	0.054	0.035	0.018	0.000	-0.019	-0.038	-0.055	-0.074	-0.091	-0.110	-0.129	-0.148	-0.166	-0.184	-0.202	-0.220	-0.238	-0.255	-0.274	-0.291	-0.308	-0.325	-0.341	-0.359	-0.374	-0.390	-0.406	-0.420	-0.435	-0.449	-0.464	-0.478	-0.490	-0.502	-0.515	-0.528	-0.539	-0.551	-0.560	-0.571	-0.581	-0.590	-0.600	-0.608	-0.615	-0.622	-0.630	-0.636	-0.642	-0.648	-0.654	-0.659	-0.662	-0.666	-0.670	-0.674	-0.676	-0.679	-0.680	-0.682	-0.685	-0.685	-0.686	-0.688	-0.688	-0.689	-0.688	-0.688	-0.688	-0.686	-0.685	-0.685	-0.684	-0.682	-0.681	-0.679	-0.679	-0.678	-0.675	-0.675	-0.672	-0.671	-0.669	-0.668	-0.666	-0.665	-0.665	-0.662	-0.662	-0.661	-0.661	-0.660	-0.660	-0.659	-0.659	-0.659	-0.659	-0.660	-0.660	-0.660	-0.662	-0.662	-0.664	-0.666	-0.666	-0.669	-0.671	-0.674	-0.678	-0.680	-0.682	-0.686	-0.689	-0.694	-0.698	-0.702	-0.708	-0.712	-0.716	-0.722	-0.729	-0.734	-0.740	-0.745	-0.752	-0.760	-0.766	-0.774	-0.781	-0.789	-0.796	-0.804	-0.812	-0.820	-0.829	-0.838	-0.845	-0.854	-0.862	-0.871	-0.880	-0.890	-0.898	-0.906	-0.916	-0.924	-0.932	-0.940	-0.950	-0.958	-0.965	-0.972	-0.981	-0.988	-0.995	-1.000	-1.008	-1.014	-1.018	-1.022	-1.028	-1.031	-1.034	-1.036	-1.039	-1.041	-1.040	-1.041	-1.041	-1.039	-1.038	-1.034	-1.030	-1.026	-1.021	-1.015	-1.009	-1.000	-0.991	-0.982	-0.972	-0.961	-0.949	-0.936	-0.924	-0.910	-0.894	-0.879	-0.862	-0.845	-0.828	-0.809	-0.790	-0.770	-0.751	-0.730	-0.708	-0.688	-0.665	-0.642	-0.620	-0.596	-0.572	-0.549	-0.525	-0.501	-0.478	-0.454	-0.429	-0.405	-0.380	-0.356	-0.332	-0.310	-0.285	-0.261	-0.239	-0.216	-0.194	-0.171	-0.150	-0.129	-0.106	-0.086	-0.066	-0.046	-0.026	-0.008	0.010	0.030	0.048	0.064	0.081	0.098	0.114	0.129	0.144	0.160	0.174	0.188	0.202	0.216	0.229	0.241	0.255	0.268	0.280	0.292	0.305	0.316	0.329	0.341	0.352	0.365	0.378	0.389	0.401	0.415	0.426	0.439	0.451	0.464	0.478	0.491	0.504	0.518	0.532	0.546	0.560	0.575	0.589	0.604	0.620	0.634	0.650	0.665	0.681	0.698	0.712	0.730	0.746	0.762	0.780	0.796	0.812	0.831	0.848	0.865	0.881	0.899	0.916	0.932	0.950	0.968	0.984	1.001	1.018	1.035	1.051	1.069	1.085	1.102	1.119	1.134	1.150	1.168	1.182	1.199	1.214	1.230	1.245	1.260	1.275	1.290	1.304	1.319	1.332	1.346	1.361	1.375	1.389	1.402	1.415	1.429	1.441	1.452	1.465	1.478	1.489	1.500	1.511	1.521	1.532	1.541	1.551	1.561	1.569	1.578	1.585	1.592	1.601	1.608	1.614	1.619	1.624	1.630	1.634	1.638	1.640	1.642	1.645	1.646	1.648	1.649	1.649	1.649	1.646	1.646	1.644	1.641	1.639	1.634	1.631	1.626	1.621	1.616	1.610	1.605	1.599	1.592	1.586	1.579	1.572	1.564	1.558	1.550	1.542	1.534	1.528	1.519	1.511	1.504	1.496	1.489	1.480	1.474	1.466	1.460	1.454	1.446	1.440	1.434	1.429	1.422	1.416	1.411	1.406	1.401	1.398	1.392	1.389	1.384	1.380	1.376	1.374	1.369	1.366	1.362	1.360	1.356	1.354	1.351	1.349	1.346	1.342	1.340	1.336	1.334	1.330	1.328	1.324	1.320	1.316	1.311	1.308	1.304	1.299	1.294	1.288	1.284	1.278	1.272	1.266	1.261	1.255	1.248	1.241	1.235	1.228	1.221	1.215	1.208	1.200	1.192	1.186	1.180	1.172	1.166	1.160	1.152	1.148	1.140	1.135	1.129	1.124	1.120	1.114	1.110	1.106	1.104	1.100	1.098	1.095	1.095	1.092	1.092	1.091	1.092	1.094	1.095	1.098	1.100	1.104	1.108	1.111	1.116	1.121	1.128	1.134	1.141	1.148	1.156	1.165	1.172	1.182	1.191	1.201	1.211	1.221	1.232	1.242	1.254	1.265	1.276	1.288	1.299	1.310	1.322	1.334	1.345	1.355	1.366	1.378	1.388	1.399	1.409	1.419	1.429	1.439	1.448	1.456	1.465	1.472	1.480	1.489	1.495	1.502	1.509	1.514	1.519	1.525	1.530	1.534	1.539	1.542	1.546	1.550	1.554	1.555	1.559	1.561	1.564	1.566	1.568	1.569	1.572	1.574	1.575	1.576	1.579	1.580	1.581	1.585	1.586	1.588	1.590	1.592	1.595	1.598	1.601	1.604	1.606	1.610	1.614	1.618	1.621	1.626	1.630	1.635	1.640	1.646	1.651	1.658	1.662	1.669	1.674	1.681	1.689	1.695	1.701	1.709	1.716	1.724	1.731	1.739	1.746	1.754	1.761	1.770	1.778	1.786	1.792	1.801	1.809	1.818	1.824	1.832	1.840	1.848	1.855	1.862	1.870	1.878	1.884	1.890	1.898	1.904	1.910	1.916	1.922	1.928	1.935	1.939	1.944	1.949	1.954	1.959	1.962	1.968	1.970	1.974	1.978	1.979	1.982	1.985	1.986	1.988	1.989	1.989	1.989	1.990	1.990	1.989	1.988	1.986	1.984	1.981	1.979	1.975	1.971	1.968	1.962	1.958	1.952	1.945	1.939	1.931	1.924	1.916	1.908	1.898	1.889	1.879	1.869	1.856	1.846	1.835	1.822	1.810	1.798	1.785	1.771	1.758	1.745	1.731	1.718	1.704	1.689	1.675	1.661	1.646	1.634	1.619	1.605	1.591	1.578	1.564	1.551	1.539	1.525	1.512	1.501	1.490	1.479	1.468	1.458	1.448	1.438	1.429	1.420	1.412	1.405	1.400	1.392	1.386	1.381	1.378	1.374	1.370	1.366	1.364	1.362	1.360	1.359	1.358	1.358	1.358	1.358	1.359	1.360	1.360	1.362	1.364	1.368	1.369	1.371	1.374	1.376	1.380	1.381	1.385	1.388	1.391	1.394	1.395	1.399	1.401	1.404	1.406	1.409	1.411	1.414	1.415	1.418	1.420	1.421	1.422	1.424	1.425	1.425	1.428	1.428	1.429	1.429	1.429	1.429	1.430	1.429	1.429	1.429	1.428	1.428	1.426	1.426	1.426	1.425	1.425	1.422	1.422	1.421	1.420	1.419	1.418	1.418	1.416	1.415	1.414	1.414	1.412	1.412	1.410	1.410	1.409	1.409	1.408	1.406	1.406	1.405	1.404	1.404	1.402	1.401	1.400	1.400	1.399	1.398	1.398	1.398	1.398	1.396	1.396	1.395	1.395	1.394	1.395	1.394	1.394	1.394	1.394	1.395	1.394	1.395	1.395	1.395	1.395	1.396	1.396	1.398	1.398	1.399	1.401	1.401	1.404	1.405	1.406	1.408	1.410	1.412	1.415	1.416	1.419	1.420	1.424	1.425	1.429	1.431	1.432	1.435	1.438	1.441	1.444	1.446	1.449	1.451	1.452	1.455	1.456	1.459	1.461	1.461	1.464	1.464	1.465	1.466	1.466	1.468	1.466	1.468	1.466	1.466	1.464	1.462	1.461	1.460	1.458	1.456	1.454	1.451	1.449	1.446	1.441	1.439	1.436	1.432	1.428	1.425	1.420	1.416	1.412	1.409	1.404	1.400	1.396	1.392	1.389	1.386	1.382	1.378	1.375	1.372	1.369	1.366	1.365	1.361	1.360	1.358	1.356	1.355	1.355	1.354	1.354	1.354	1.354	1.355	1.355	1.358	1.358	1.359	1.361	1.364	1.365	1.369	1.371	1.374	1.376	1.379	1.382	1.385	1.388	1.391	1.394	1.398	1.400	1.402	1.406	1.408	1.410	1.412	1.414	1.416	1.419	1.419	1.420	1.421	1.421	1.421	1.421	1.420	1.419	1.418	1.415	1.414	1.411	1.409	1.405	1.401	1.396	1.392	1.388	1.382	1.378	1.371	1.364	1.358	1.350	1.344	1.335	1.328	1.320	1.312	1.304	1.296	1.288	1.279	1.270	1.261	1.252	1.242	1.234	1.224	1.215	1.206	1.196	1.188	1.179	1.170	1.161	1.152	1.145	1.138	1.128	1.120	1.114	1.105	1.098	1.091	1.084	1.078	1.070	1.064	1.056	1.050	1.044	1.039	1.031	1.026	1.021	1.015	1.009	1.004	0.999	0.992	0.988	0.982	0.978	0.972	0.966	0.961	0.955	0.950	0.944	0.939	0.932	0.928	0.921	0.915	0.910	0.902	0.898	0.890	0.884	0.876	0.870	0.862	0.855	0.848	0.840	0.831	0.824	0.815	0.806	0.799	0.789	0.780	0.771	0.762	0.752	0.744	0.734	0.724	0.714	0.704	0.694	0.685	0.674	0.664	0.654	0.644	0.632	0.622	0.612	0.602	0.592	0.582	0.572	0.562	0.554	0.542	0.534	0.525	0.516	0.507	0.499	0.490	0.482	0.474	0.466	0.460	0.452	0.446	0.441	0.434	0.429	0.425	0.421	0.416	0.414	0.410	0.409	0.406	0.404	0.404	0.402	0.402	0.405	0.405	0.406	0.409	0.412	0.415	0.420	0.424	0.430	0.435	0.441	0.448	0.455	0.462	0.471	0.480	0.489	0.498	0.507	0.519	0.529	0.540	0.552	0.564	0.575	0.588	0.600	0.612	0.626	0.639	0.652	0.665	0.679	0.692	0.706	0.720	0.734	0.746	0.760	0.772	0.788	0.800	0.811	0.824	0.836	0.848	0.860	0.870	0.882	0.892	0.902	0.912	0.921	0.930	0.939	0.946	0.954	0.960	0.968	0.974	0.979	0.984	0.988	0.991	0.995	0.999	1.000	1.002	1.002	1.004	1.004	1.002	1.002	1.000	0.999	0.995	0.992	0.989	0.985	0.980	0.974	0.969	0.962	0.955	0.949	0.941	0.932	0.924	0.915	0.906	0.898	0.888	0.876	0.866	0.856	0.845	0.834	0.822	0.810	0.800	0.788	0.775	0.762	0.751	0.739	0.726	0.712	0.701	0.689	0.676	0.665	0.652	0.640	0.629	0.616	0.605	0.594	0.584	0.572	0.562	0.551	0.542	0.531	0.522	0.512	0.505	0.496	0.488	0.480	0.472	0.465	0.459	0.452	0.446	0.441	0.435	0.431	0.425	0.422	0.418	0.414	0.411	0.408	0.405	0.404	0.401	0.400	0.399	0.398	0.395	0.395	0.394	0.394	0.394	0.394	0.394	0.394	0.394	0.394	0.395	0.395	0.395	0.396	0.396	0.398	0.398	0.399	0.399	0.399	0.399	0.398	0.399	0.398	0.398	0.398	0.395	0.395	0.394	0.391	0.390	0.388	0.386	0.382	0.380	0.376	0.372	0.368	0.364	0.359	0.355	0.350	0.344	0.338	0.331	0.324	0.316	0.309	0.301	0.292	0.284	0.275	0.265	0.256	0.245	0.235	0.224	0.212	0.201	0.190	0.176	0.165	0.151	0.139	0.126	0.112	0.099	0.085	0.071	0.056	0.044	0.029	0.014	-0.001	-0.016	-0.031	-0.046	-0.061	-0.076	-0.091	-0.106	-0.121	-0.136	-0.151	-0.166	-0.181	-0.198	-0.211	-0.228	-0.241	-0.256	-0.271	-0.286	-0.301	-0.315	-0.330	-0.345	-0.359	-0.374	-0.389	-0.402	-0.418	-0.432	-0.446	-0.461	-0.475	-0.490	-0.504	-0.519	-0.532	-0.548	-0.561	-0.576	-0.591	-0.605	-0.620	-0.634	-0.648	-0.664	-0.678	-0.692	-0.706	-0.721	-0.735	-0.751	-0.766	-0.780	-0.794	-0.810	-0.824	-0.838	-0.852	-0.866	-0.880	-0.895	-0.909	-0.922	-0.936	-0.949	-0.962	-0.976	-0.989	-1.001	-1.014	-1.025	-1.038	-1.049	-1.060	-1.071	-1.081	-1.091	-1.100	-1.111	-1.120	-1.128	-1.136	-1.144	-1.150	-1.158	-1.164	-1.169	-1.175	-1.180	-1.184	-1.188	-1.191	-1.194	-1.196	-1.198	-1.200	-1.200	-1.200	-1.200	-1.199	-1.199	-1.195	-1.194	-1.190	-1.188	-1.184	-1.179	-1.174	-1.169	-1.162	-1.156	-1.149	-1.142	-1.134	-1.125	-1.116	-1.106	-1.098	-1.088	-1.075	-1.065	-1.054	-1.041	-1.029	-1.016	-1.002	-0.990	-0.976	-0.961	-0.946	-0.932	-0.918	-0.902	-0.886	-0.871	-0.854	-0.838	-0.821	-0.804	-0.788	-0.770	-0.752	-0.734	-0.716	-0.698	-0.680	-0.661	-0.642	-0.624	-0.605	-0.586	-0.566	-0.548	-0.528	-0.507	-0.489	-0.469	-0.449	-0.429	-0.409	-0.389	-0.369	-0.348	-0.326	-0.306	-0.286	-0.265	-0.245	-0.224	-0.202	-0.180	-0.159	-0.138	-0.116	-0.095	-0.072	-0.052	-0.030	-0.008	0.015	0.038	0.060	0.082	0.104	0.128	0.150	0.172	0.195	0.219	0.241	0.265	0.288	0.311	0.334	0.358	0.380	0.405	0.428	0.451	0.475	0.499	0.521	0.545	0.569	0.592	0.615	0.639	0.661	0.684	0.708	0.730	0.752	0.775	0.798	0.820	0.842	0.864	0.884	0.906	0.926	0.948	0.968	0.989	1.008	1.028	1.048	1.065	1.084	1.102	1.120	1.138	1.155	1.171	1.188	1.202	1.218	1.234	1.248	1.261	1.274	1.286	1.299	1.311	1.322	1.332	1.342	1.352	1.361	1.370	1.378	1.384	1.391	1.396	1.401	1.406	1.411	1.414	1.418	1.419	1.420	1.421	1.421	1.421	1.420	1.419	1.416	1.412	1.410	1.405	1.400	1.395	1.389	1.382	1.376	1.368	1.360	1.351	1.342	1.332	1.322	1.312	1.302	1.292	1.280	1.269	1.256	1.244	1.231	1.219	1.206	1.192	1.179	1.165	1.151	1.138	1.122	1.109	1.095	1.081	1.066	1.051	1.038	1.022	1.009	0.994	0.980	0.966	0.951	0.936	0.922	0.909	0.895	0.881	0.868	0.854	0.840	0.826	0.811	0.798	0.785	0.771	0.758	0.744	0.730	0.716	0.702	0.690	0.676	0.661	0.649	0.634	0.621	0.608	0.592	0.579	0.564	0.550	0.535	0.521	0.505	0.490	0.475	0.459	0.444	0.429	0.412	0.396	0.380	0.364	0.346	0.331	0.312	0.296	0.279	0.261	0.244	0.228	0.209	0.191	0.174	0.155	0.138	0.119	0.101	0.084	0.066	0.048	0.029	0.011	-0.006	-0.024	-0.041	-0.059	-0.076	-0.092	-0.110	-0.126	-0.145	-0.160	-0.176	-0.192	-0.208	-0.224	-0.239	-0.254	-0.269	-0.284	-0.298	-0.311	-0.325	-0.338	-0.351	-0.365	-0.378	-0.389	-0.401	-0.414	-0.426	-0.436	-0.449	-0.459	-0.470	-0.481	-0.491	-0.501	-0.511	-0.521	-0.531	-0.540	-0.550	-0.560	-0.569	-0.578	-0.586	-0.596	-0.604	-0.614	-0.622	-0.631	-0.639	-0.649	-0.656	-0.665	-0.674	-0.681	-0.689	-0.699	-0.706	-0.714	-0.722	-0.730	-0.738	-0.746	-0.754	-0.761	-0.769	-0.775	-0.782	-0.789	-0.795	-0.801	-0.809	-0.815	-0.821	-0.826	-0.831	-0.838	-0.842	-0.848	-0.852	-0.856	-0.860	-0.862	-0.866	-0.869	-0.870	-0.874	-0.874	-0.875	-0.876	-0.876	-0.875	-0.874	-0.874	-0.871	-0.869	-0.865	-0.862	-0.858	-0.854	-0.849	-0.842	-0.838	-0.829	-0.822	-0.814	-0.806	-0.796	-0.786	-0.776	-0.765	-0.754	-0.742	-0.729	-0.715	-0.702	-0.688	-0.672	-0.658	-0.642	-0.626	-0.610	-0.594	-0.575	-0.559	-0.540	-0.521	-0.504	-0.484	-0.466	-0.446	-0.425	-0.406	-0.386	-0.366	-0.346	-0.325	-0.305	-0.284	-0.264	-0.242	-0.222	-0.200	-0.180	-0.159	-0.139	-0.118	-0.098	-0.078	-0.056	-0.036	-0.015	0.005	0.026	0.045	0.066	0.086	0.105	0.125	0.145	0.165	0.184	0.204	0.222	0.241	0.260	0.280	0.298	0.316	0.335	0.354	0.374	0.391	0.410	0.429	0.448	0.466	0.484	0.502	0.520	0.538	0.556	0.574	0.591	0.609	0.628	0.644	0.661	0.678	0.695	0.711	0.729	0.745	0.760	0.778	0.792	0.808	0.822	0.836	0.851	0.865	0.879	0.891	0.904	0.916	0.928	0.939	0.950	0.959	0.969	0.976	0.986	0.994	0.999	1.006	1.012	1.018	1.021	1.024	1.028	1.030	1.031	1.031	1.031	1.031	1.030	1.028	1.025	1.021	1.016	1.011	1.006	1.000	0.991	0.985	0.975	0.966	0.956	0.945	0.935	0.922	0.911	0.898	0.882	0.870	0.855	0.840	0.824	0.809	0.792	0.775	0.758	0.739	0.721	0.702	0.684	0.665	0.645	0.626	0.606	0.586	0.566	0.545	0.524	0.504	0.484	0.462	0.441	0.419	0.399	0.378	0.355	0.335	0.312	0.291	0.270	0.249	0.229	0.206	0.185	0.165	0.145	0.122	0.101	0.081	0.060	0.040	0.019	-0.001	-0.022	-0.044	-0.064	-0.084	-0.105	-0.125	-0.145	-0.166	-0.186	-0.206	-0.228	-0.248	-0.269	-0.289	-0.309	-0.329	-0.350	-0.370	-0.391	-0.411	-0.432	-0.454	-0.475	-0.496	-0.518	-0.539	-0.560	-0.582	-0.604	-0.626	-0.648	-0.670	-0.691	-0.714	-0.736	-0.759	-0.781	-0.804	-0.826	-0.849	-0.871	-0.894	-0.916	-0.939	-0.962	-0.986	-1.008	-1.030	-1.052	-1.075	-1.098	-1.120	-1.141	-1.164	-1.185	-1.206	-1.229	-1.250	-1.271	-1.291	-1.311	-1.331	-1.351	-1.371	-1.390	-1.408	-1.428	-1.445	-1.462	-1.480	-1.496	-1.514	-1.530	-1.545	-1.560	-1.575	-1.589	-1.602	-1.616	-1.630	-1.642	-1.654	-1.666	-1.676	-1.688	-1.698	-1.708	-1.716	-1.725	-1.734	-1.740	-1.748	-1.755	-1.760	-1.768	-1.772	-1.776	-1.781	-1.785	-1.789	-1.791	-1.794	-1.796	-1.798	-1.799	-1.800	-1.800	-1.800	-1.800	-1.799	-1.798	-1.796	-1.794	-1.791	-1.789	-1.786	-1.781	-1.779	-1.774	-1.769	-1.764	-1.758	-1.752	-1.746	-1.739	-1.732	-1.725	-1.718	-1.710	-1.701	-1.692	-1.684	-1.675	-1.666	-1.658	-1.648	-1.638	-1.628	-1.618	-1.608	-1.596	-1.585	-1.574	-1.562	-1.552	-1.540	-1.529	-1.518	-1.505	-1.494	-1.482	-1.470	-1.459	-1.446	-1.435	-1.422	-1.411	-1.399	-1.388	-1.375	-1.364	-1.351	-1.340	-1.329	-1.318	-1.305	-1.294	-1.282	-1.271	-1.260	-1.249	-1.239	-1.228	-1.216	-1.205	-1.194	-1.184	-1.174	-1.162	-1.152	-1.142	-1.131	-1.121	-1.110	-1.100	-1.089	-1.079	-1.068	-1.058	-1.046	-1.036	-1.025	-1.014	-1.004	-0.992	-0.981	-0.970	-0.960	-0.949	-0.936	-0.924	-0.912	-0.901	-0.889	-0.878	-0.865	-0.854	-0.841	-0.830	-0.818	-0.805	-0.791	-0.779	-0.766	-0.754	-0.741	-0.729	-0.716	-0.704	-0.691	-0.679	-0.666	-0.654	-0.642	-0.630	-0.618	-0.608	-0.595	-0.584	-0.574	-0.562	-0.551	-0.542	-0.531	-0.522	-0.514	-0.504	-0.495	-0.488	-0.480	-0.472	-0.465	-0.458	-0.451	-0.445	-0.440	-0.435	-0.430	-0.426	-0.421	-0.419	-0.415	-0.412	-0.409	-0.408	-0.406	-0.405	-0.402	-0.402	-0.402	-0.402	-0.401	-0.402	-0.404	-0.405	-0.405	-0.406	-0.409	-0.409	-0.411	-0.412	-0.414	-0.416	-0.419	-0.420	-0.421	-0.424	-0.426	-0.428	-0.429	-0.431	-0.432	-0.434	-0.435	-0.436	-0.438	-0.438	-0.438	-0.439	-0.438	-0.439	-0.439	-0.438	-0.438	-0.436	-0.436	-0.435	-0.432	-0.432	-0.430	-0.429	-0.426	-0.424	-0.422	-0.421	-0.419	-0.416	-0.414	-0.411	-0.409	-0.406	-0.405	-0.402	-0.400	-0.398	-0.395	-0.394	-0.392	-0.390	-0.389	-0.386	-0.386	-0.385	-0.385	-0.384	-0.382	-0.382	-0.382	-0.382	-0.382	-0.385	-0.385	-0.386	-0.388	-0.390	-0.390	-0.392	-0.395	-0.398	-0.400	-0.404	-0.406	-0.410	-0.412	-0.416	-0.420	-0.422	-0.428	-0.430	-0.434	-0.438	-0.442	-0.445	-0.449	-0.452	-0.456	-0.460	-0.465	-0.469	-0.471	-0.476	-0.480	-0.482	-0.486	-0.490	-0.492	-0.495	-0.500	-0.502	-0.505	-0.509	-0.511	-0.514	-0.516	-0.518	-0.521	-0.522	-0.525	-0.528	-0.530	-0.532	-0.535	-0.538	-0.539	-0.541	-0.544	-0.546	-0.549	-0.550	-0.554	-0.556	-0.559	-0.561	-0.564	-0.566	-0.569	-0.572	-0.575	-0.579	-0.581	-0.585	-0.588	-0.590	-0.594	-0.596	-0.601	-0.604	-0.608	-0.611	-0.615	-0.619	-0.621	-0.625	-0.629	-0.632	-0.636	-0.640	-0.644	-0.649	-0.651	-0.655	-0.659	-0.664	-0.666	-0.670	-0.675	-0.678	-0.681	-0.686	-0.690	-0.694	-0.699	-0.702	-0.706	-0.710	-0.715	-0.720	-0.724	-0.729	-0.732	-0.739	-0.742	-0.749	-0.755	-0.759	-0.765	-0.771	-0.778	-0.784	-0.790	-0.798	-0.805	-0.810	-0.818	-0.825	-0.834	-0.840	-0.849	-0.856	-0.865	-0.872	-0.881	-0.890	-0.899	-0.906	-0.916	-0.925	-0.932	-0.942	-0.951	-0.960	-0.969	-0.976	-0.984	-0.992	-1.000	-1.009	-1.015	-1.022	-1.029	-1.035	-1.040	-1.046	-1.051	-1.056	-1.060	-1.065	-1.069	-1.070	-1.074	-1.075	-1.076	-1.078	-1.078	-1.078	-1.076	-1.075	-1.074	-1.071	-1.069	-1.066	-1.061	-1.058	-1.054	-1.048	-1.042	-1.036	-1.029	-1.024	-1.016	-1.009	-1.002	-0.994	-0.986	-0.979	-0.970	-0.962	-0.954	-0.945	-0.938	-0.929	-0.921	-0.912	-0.905	-0.896	-0.889	-0.882	-0.875	-0.869	-0.862	-0.855	-0.849	-0.844	-0.839	-0.834	-0.829	-0.825	-0.821	-0.818	-0.815	-0.811	-0.810	-0.809	-0.806	-0.806	-0.805	-0.805	-0.806	-0.806	-0.808	-0.809	-0.810	-0.812	-0.814	-0.816	-0.819	-0.822	-0.825	-0.829	-0.831	-0.836	-0.840	-0.844	-0.849	-0.852	-0.858	-0.862	-0.866	-0.871	-0.876	-0.881	-0.888	-0.892	-0.898	-0.904	-0.909	-0.915	-0.920	-0.926	-0.932	-0.938	-0.944	-0.950	-0.956	-0.961	-0.969	-0.975	-0.982	-0.989	-0.995	-1.004	-1.011	-1.019	-1.026	-1.035	-1.042	-1.051	-1.059	-1.068	-1.078	-1.086	-1.096	-1.106	-1.116	-1.126	-1.138	-1.148	-1.159	-1.170	-1.181	-1.194	-1.205	-1.216	-1.229	-1.241	-1.254	-1.266	-1.280	-1.291	-1.305	-1.318	-1.330	-1.342	-1.356	-1.369	-1.382	-1.394	-1.406	-1.420	-1.432	-1.444	-1.456	-1.466	-1.479	-1.490	-1.500	-1.511	-1.521	-1.531	-1.540	-1.550	-1.558	-1.566	-1.574	-1.580	-1.588	-1.594	-1.600	-1.605	-1.610	-1.615	-1.619	-1.621	-1.625	-1.626	-1.629	-1.630	-1.631	-1.631	-1.631	-1.631	-1.630	-1.629	-1.626	-1.625	-1.622	-1.619	-1.616	-1.612	-1.608	-1.604	-1.600	-1.594	-1.589	-1.582	-1.578	-1.571	-1.564	-1.559	-1.551	-1.544	-1.538	-1.530	-1.522	-1.515	-1.506	-1.499	-1.490	-1.481	-1.471	-1.464	-1.455	-1.445	-1.435	-1.425	-1.415	-1.405	-1.395	-1.385	-1.372	-1.362	-1.350	-1.339	-1.328	-1.315	-1.302	-1.290	-1.276	-1.264	-1.250	-1.236	-1.222	-1.208	-1.194	-1.178	-1.161	-1.146	-1.130	-1.115	-1.099	-1.082	-1.065	-1.048	-1.030	-1.012	-0.995	-0.978	-0.960	-0.942	-0.925	-0.908	-0.890	-0.871	-0.854	-0.836	-0.819	-0.801	-0.784	-0.768	-0.751	-0.734	-0.718	-0.701	-0.686	-0.671	-0.656	-0.642	-0.629	-0.615	-0.602	-0.590	-0.579	-0.568	-0.556	-0.546	-0.538	-0.529	-0.521	-0.514	-0.507	-0.501	-0.496	-0.491	-0.486	-0.484	-0.481	-0.480	-0.478	-0.476	-0.478	-0.478	-0.479	-0.480	-0.482	-0.485	-0.489	-0.492	-0.496	-0.501	-0.506	-0.512	-0.519	-0.525	-0.532	-0.540	-0.546	-0.555	-0.562	-0.571	-0.580	-0.589	-0.596	-0.606	-0.615	-0.625	-0.634	-0.644	-0.652	-0.662	-0.671	-0.681	-0.690	-0.700	-0.709	-0.718	-0.726	-0.735	-0.744	-0.752	-0.760	-0.768	-0.776	-0.782	-0.789	-0.796	-0.802	-0.809	-0.815	-0.821	-0.826	-0.831	-0.836	-0.840	-0.844	-0.849	-0.852	-0.855	-0.859	-0.861	-0.862	-0.865	-0.866	-0.869	-0.870	-0.871	-0.874	-0.874	-0.875	-0.875	-0.876	-0.878	-0.876	-0.878	-0.878	-0.879	-0.879	-0.879	-0.879	-0.879	-0.880	-0.881	-0.881	-0.881	-0.884	-0.885	-0.885	-0.886	-0.889	-0.891	-0.892	-0.895	-0.898	-0.900	-0.902	-0.906	-0.909	-0.912	-0.916	-0.920	-0.922	-0.926	-0.931	-0.935	-0.939	-0.942	-0.946	-0.950	-0.954	-0.958	-0.961	-0.965	-0.968	-0.969	-0.972	-0.975	-0.976	-0.976	-0.979	-0.979	-0.979	-0.979	-0.976	-0.975	-0.972	-0.969	-0.965	-0.960	-0.955	-0.949	-0.941	-0.934	-0.925	-0.915	-0.905	-0.892	-0.881	-0.869	-0.854	-0.839	-0.824	-0.806	-0.789	-0.770	-0.751	-0.731	-0.710	-0.689	-0.666	-0.642	-0.619	-0.594	-0.570	-0.544	-0.519	-0.491	-0.465	-0.436	-0.410	-0.382	-0.352	-0.325	-0.298	-0.268	-0.239	-0.211	-0.182	-0.154	-0.126	-0.099	-0.070	-0.044	-0.018	0.010	0.036	0.061	0.085	0.110	0.132	0.156	0.179	0.200	0.221	0.241	0.259	0.278	0.295	0.311	0.328	0.342	0.356	0.369	0.380	0.392	0.401	0.411	0.419	0.426	0.434	0.439	0.444	0.448	0.451	0.454	0.455	0.456	0.456	0.455	0.454	0.452	0.451	0.448	0.444	0.439	0.435	0.430	0.425	0.419	0.411	0.405	0.399	0.391	0.382	0.375	0.366	0.359	0.349	0.340	0.332	0.324	0.314	0.306	0.296	0.286	0.279	0.269	0.259	0.250	0.241	0.231	0.221	0.212	0.204	0.195	0.185	0.176	0.166	0.159	0.149	0.139	0.131	0.121	0.112	0.104	0.095	0.085	0.076	0.066	0.058	0.049	0.040	0.030	0.021	0.011	0.001	-0.008	-0.018	-0.028	-0.038	-0.049	-0.059	-0.069	-0.079	-0.089	-0.100	-0.111	-0.121	-0.132	-0.144	-0.155	-0.166	-0.178	-0.190	-0.200	-0.212	-0.224	-0.235	-0.248	-0.260	-0.271	-0.284	-0.295	-0.308	-0.319	-0.330	-0.341	-0.354	-0.365	-0.376	-0.388	-0.399	-0.410	-0.420	-0.430	-0.439	-0.449	-0.459	-0.468	-0.476	-0.485	-0.492	-0.500	-0.507	-0.514	-0.520	-0.525	-0.531	-0.535	-0.539	-0.542	-0.546	-0.548	-0.550	-0.551	-0.552	-0.551	-0.551	-0.550	-0.548	-0.546	-0.544	-0.540	-0.536	-0.532	-0.526	-0.520	-0.514	-0.507	-0.500	-0.492	-0.485	-0.476	-0.468	-0.458	-0.448	-0.438	-0.426	-0.416	-0.404	-0.392	-0.381	-0.369	-0.356	-0.344	-0.330	-0.318	-0.304	-0.290	-0.276	-0.264	-0.250	-0.236	-0.221	-0.209	-0.194	-0.180	-0.165	-0.151	-0.138	-0.122	-0.109	-0.094	-0.081	-0.066	-0.052	-0.038	-0.024	-0.009	0.005	0.019	0.032	0.048	0.062	0.075	0.090	0.104	0.119	0.132	0.148	0.161	0.176	0.190	0.204	0.219	0.232	0.248	0.262	0.276	0.290	0.305	0.319	0.334	0.348	0.362	0.376	0.391	0.406	0.420	0.434	0.448	0.461	0.475	0.489	0.501	0.515	0.528	0.540	0.552	0.565	0.578	0.588	0.600	0.611	0.621	0.631	0.641	0.651	0.660	0.669	0.676	0.686	0.692	0.700	0.706	0.714	0.719	0.725	0.730	0.735	0.739	0.742	0.746	0.750	0.752	0.756	0.758	0.760	0.761	0.762	0.764	0.764	0.765	0.765	0.765	0.765	0.765	0.765	0.764	0.762	0.761	0.761	0.759	0.759	0.756	0.755	0.754	0.752	0.750	0.749	0.746	0.745	0.742	0.740	0.738	0.735	0.732	0.730	0.726	0.724	0.721	0.718	0.714	0.710	0.706	0.701	0.698	0.692	0.688	0.682	0.678	0.672	0.668	0.661	0.655	0.649	0.641	0.635	0.628	0.620	0.612	0.604	0.596	0.586	0.579	0.570	0.560	0.551	0.542	0.532	0.522	0.514	0.504	0.494	0.484	0.475	0.465	0.455	0.445	0.435	0.426	0.416	0.408	0.398	0.390	0.381	0.374	0.365	0.356	0.350	0.342	0.336	0.329	0.324	0.319	0.312	0.308	0.304	0.300	0.298	0.295	0.291	0.291	0.290	0.289	0.289	0.290	0.292	0.292	0.296	0.299	0.302	0.306	0.311	0.315	0.321	0.329	0.335	0.342	0.351	0.360	0.369	0.379	0.389	0.400	0.410	0.422	0.435	0.448	0.461	0.475	0.489	0.504	0.519	0.534	0.549	0.565	0.582	0.598	0.615	0.632	0.649	0.668	0.685	0.702	0.720	0.738	0.755	0.772	0.791	0.810	0.826	0.845	0.862	0.879	0.896	0.912	0.930	0.946	0.962	0.979	0.994	1.009	1.022	1.038	1.051	1.064	1.078	1.090	1.102	1.114	1.125	1.135	1.145	1.155	1.164	1.174	1.181	1.189	1.196	1.202	1.209	1.215	1.221	1.228	1.232	1.238	1.241	1.246	1.250	1.255	1.258	1.261	1.265	1.269	1.271	1.274	1.278	1.280	1.284	1.288	1.291	1.294	1.299	1.301	1.306	1.310	1.315	1.319	1.324	1.329	1.334	1.340	1.345	1.351	1.358	1.364	1.370	1.379	1.385	1.392	1.401	1.409	1.416	1.425	1.434	1.444	1.454	1.462	1.472	1.482	1.491	1.502	1.512	1.522	1.534	1.544	1.554	1.565	1.576	1.586	1.596	1.608	1.619	1.630	1.639	1.650	1.660	1.671	1.680	1.691	1.701	1.711	1.721	1.730	1.740	1.749	1.759	1.768	1.775	1.785	1.792	1.800	1.809	1.816	1.822	1.830	1.838	1.844	1.849	1.856	1.861	1.866	1.872	1.876	1.880	1.884	1.889	1.892	1.895	1.899	1.901	1.904	1.904	1.906	1.908	1.909	1.909	1.910	1.909	1.909	1.908	1.908	1.906	1.904	1.904	1.901	1.899	1.895	1.894	1.890	1.888	1.885	1.881	1.876	1.874	1.869	1.866	1.861	1.858	1.854	1.848	1.844	1.839	1.836	1.831	1.826	1.822	1.819	1.815	1.811	1.808	1.805	1.801	1.798	1.795	1.794	1.790	1.789	1.786	1.785	1.784	1.782	1.782	1.781	1.781	1.780	1.781	1.781	1.782	1.784	1.784	1.786	1.789	1.791	1.794	1.796	1.798	1.800	1.804	1.806	1.810	1.812	1.818	1.821	1.824	1.828	1.830	1.832	1.838	1.840	1.842	1.845	1.848	1.850	1.851	1.854	1.855	1.855	1.858	1.858	1.856	1.858	1.856	1.854	1.854	1.851	1.848	1.846	1.842	1.839	1.834	1.830	1.824	1.819	1.811	1.806	1.798	1.791	1.784	1.774	1.765	1.756	1.748	1.738	1.728	1.718	1.708	1.696	1.685	1.674	1.662	1.650	1.639	1.628	1.615	1.602	1.590	1.579	1.566	1.554	1.541	1.529	1.516	1.505	1.492	1.481	1.469	1.458	1.445	1.432	1.421	1.410	1.399	1.389	1.376	1.366	1.355	1.345	1.334	1.324	1.314	1.304	1.294	1.284	1.275	1.265	1.256	1.248	1.238	1.229	1.220	1.211	1.202	1.195	1.186	1.179	1.170	1.162	1.155	1.148	1.139	1.131	1.124	1.118	1.111	1.104	1.098	1.090	1.084	1.078	1.070	1.064	1.058	1.051	1.046	1.040	1.035	1.030	1.024	1.019	1.014	1.010	1.006	1.001	0.998	0.994	0.990	0.988	0.985	0.982	0.980	0.978	0.976	0.975	0.972	0.974	0.972	0.972	0.972	0.974	0.975	0.976	0.979	0.980	0.982	0.986	0.990	0.995	1.000	1.005	1.011	1.018	1.024	1.031	1.039	1.048	1.056	1.066	1.076	1.088	1.099	1.110	1.124	1.136	1.150	1.166	1.181	1.196	1.212	1.230	1.249	1.266	1.286	1.306	1.326	1.348	1.370	1.391	1.415	1.439	1.462	1.488	1.514	1.539	1.565	1.592	1.620	1.648	1.676	1.705	1.734	1.762	1.792	1.822	1.852	1.884	1.914	1.945	1.976	2.007	2.040	2.071	2.102	2.132	2.165	2.195	2.226	2.256	2.288	2.318	2.348	2.376	2.406	2.435	2.461	2.490	2.518	2.544	2.570	2.596	2.621	2.645	2.669	2.691	2.714	2.735	2.755	2.775	2.792	2.811	2.829	2.845	2.860	2.875	2.889	2.901	2.912	2.924	2.934	2.944	2.951	2.959	2.965	2.970	2.975	2.979	2.982	2.984	2.986	2.985	2.986	2.985	2.984	2.981	2.979	2.974	2.970	2.965	2.959	2.954	2.946	2.941	2.932	2.925	2.916	2.909	2.899	2.890	2.881	2.871	2.861	2.850	2.840	2.830	2.820	2.809	2.800	2.789	2.779	2.768	2.758	2.746	2.736	2.726	2.716	2.705	2.696	2.686	2.678	2.668	2.658	2.650	2.640	2.632	2.622	2.615	2.606	2.598	2.590	2.584	2.575	2.569	2.561	2.552	2.546	2.540	2.532	2.525	2.519	2.512	2.505	2.499	2.491	2.485	2.478	2.471	2.465	2.458	2.450	2.444	2.438	2.430	2.422	2.415	2.409	2.400	2.392	2.385	2.378	2.369	2.361	2.352	2.344	2.335	2.326	2.318	2.308	2.299	2.290	2.280	2.271	2.260	2.250	2.240	2.230	2.220	2.210	2.199	2.188	2.179	2.166	2.156	2.145	2.134	2.122	2.111	2.100	2.089	2.078	2.066	2.055	2.042	2.030	2.020	2.006	1.995	1.984	1.971	1.960	1.948	1.936	1.925	1.912	1.901	1.889	1.879	1.866	1.855	1.842	1.832	1.820	1.809	1.799	1.786	1.775	1.764	1.755	1.744	1.732	1.722	1.711	1.701	1.691	1.681	1.671	1.661	1.652	1.644	1.634	1.625	1.616	1.608	1.599	1.591	1.582	1.574	1.568	1.560	1.552	1.545	1.538	1.531	1.524	1.516	1.510	1.504	1.498	1.492	1.485	1.480	1.474	1.468	1.462	1.456	1.451	1.446	1.440	1.435	1.430	1.425	1.419	1.414	1.410	1.404	1.399	1.394	1.389	1.384	1.379	1.374	1.369	1.364	1.359	1.354	1.349	1.344	1.339	1.334	1.329	1.324	1.320	1.315	1.310	1.306	1.301	1.296	1.291	1.286	1.282	1.278	1.274	1.269	1.264	1.260	1.255	1.251	1.248	1.242	1.238	1.234	1.230	1.224	1.220	1.215	1.211	1.206	1.201	1.196	1.190	1.185	1.180	1.175	1.170	1.164	1.159	1.152	1.146	1.140	1.134	1.126	1.120	1.114	1.106	1.099	1.091	1.082	1.075	1.068	1.060	1.051	1.042	1.034	1.025	1.016	1.008	0.999	0.990	0.981	0.972	0.962	0.955	0.946	0.938	0.930	0.921	0.912	0.905	0.898	0.891	0.884	0.876	0.870	0.864	0.858	0.851	0.848	0.842	0.838	0.834	0.830	0.826	0.824	0.821	0.819	0.818	0.816	0.815	0.815	0.815	0.815	0.815	0.816	0.818	0.819	0.820	0.822	0.825	0.826	0.829	0.832	0.836	0.838	0.841	0.845	0.849	0.851	0.855	0.859	0.862	0.866	0.869	0.872	0.876	0.880	0.882	0.886	0.889	0.894	0.896	0.900	0.902	0.906	0.910	0.914	0.916	0.920	0.924	0.928	0.931	0.935	0.940	0.944	0.949	0.952	0.959	0.964	0.970	0.976	0.982	0.990	0.998	1.006	1.015	1.024	1.034	1.045	1.055	1.068	1.080	1.092	1.106	1.121	1.136	1.152	1.169	1.185	1.204	1.221	1.240	1.260	1.281	1.301	1.324	1.346	1.368	1.392	1.416	1.440	1.465	1.490	1.516	1.541	1.569	1.594	1.620	1.648	1.675	1.701	1.728	1.755	1.782	1.809	1.835	1.862	1.888	1.914	1.940	1.965	1.990	2.014	2.039	2.061	2.085	2.106	2.129	2.149	2.169	2.189	2.208	2.225	2.242	2.260	2.275	2.291	2.305	2.319	2.330	2.342	2.354	2.364	2.374	2.381	2.390	2.398	2.402	2.409	2.414	2.418	2.421	2.425	2.426	2.428	2.429	2.429	2.429	2.428	2.426	2.424	2.421	2.419	2.416	2.414	2.409	2.405	2.400	2.395	2.389	2.384	2.379	2.372	2.366	2.360	2.352	2.345	2.338	2.332	2.325	2.316	2.309	2.300	2.292	2.285	2.276	2.269	2.260	2.251	2.242	2.234	2.225	2.215	2.205	2.196	2.185	2.175	2.165	2.154	2.144	2.131	2.121	2.109	2.096	2.084	2.071	2.058	2.042	2.029	2.014	1.999	1.984	1.966	1.949	1.931	1.914	1.895	1.876	1.856	1.836	1.815	1.792	1.770	1.748	1.725	1.699	1.675	1.649	1.624	1.596	1.569	1.541	1.514	1.485	1.454	1.425	1.394	1.364	1.332	1.300	1.268	1.235	1.201	1.168	1.135	1.100	1.068	1.032	0.999	0.964	0.929	0.895	0.860	0.826	0.792	0.758	0.724	0.691	0.656	0.624	0.591	0.558	0.526	0.495	0.464	0.432	0.402	0.374	0.346	0.318	0.291	0.265	0.239	0.214	0.189	0.166	0.145	0.124	0.102	0.084	0.065	0.048	0.032	0.018	0.002	-0.011	-0.022	-0.034	-0.042	-0.051	-0.060	-0.065	-0.071	-0.074	-0.078	-0.080	-0.080	-0.080	-0.079	-0.076	-0.072	-0.069	-0.062	-0.056	-0.049	-0.040	-0.031	-0.020	-0.010	0.002	0.015	0.029	0.042	0.056	0.072	0.089	0.105	0.122	0.141	0.159	0.178	0.196	0.215	0.235	0.255	0.275	0.296	0.316	0.336	0.356	0.378	0.398	0.419	0.439	0.459	0.480	0.500	0.520	0.540	0.559	0.579	0.598	0.616	0.635	0.654	0.672	0.690	0.708	0.724	0.741	0.758	0.774	0.789	0.805	0.821	0.835	0.850	0.864	0.879	0.892	0.906	0.920	0.934	0.946	0.960	0.972	0.986	0.998	1.011	1.022	1.035	1.048	1.060	1.072	1.084	1.098	1.110	1.122	1.134	1.148	1.160	1.174	1.188	1.200	1.215	1.229	1.242	1.258	1.272	1.288	1.302	1.319	1.334	1.351	1.369	1.385	1.402	1.421	1.439	1.458	1.478	1.496	1.516	1.536	1.556	1.578	1.600	1.621	1.644	1.666	1.689	1.712	1.736	1.761	1.786	1.810	1.835	1.860	1.885	1.911	1.938	1.964	1.990	2.018	2.042	2.070	2.098	2.124	2.151	2.178	2.205	2.231	2.258	2.284	2.309	2.335	2.360	2.385	2.410	2.435	2.459	2.482	2.504	2.528	2.549	2.570	2.590	2.610	2.629	2.648	2.665	2.681	2.698	2.714	2.728	2.740	2.754	2.765	2.776	2.788	2.796	2.804	2.811	2.819	2.825	2.830	2.834	2.839	2.841	2.844	2.845	2.846	2.846	2.846	2.846	2.845	2.842	2.841	2.839	2.835	2.832	2.829	2.825	2.821	2.818	2.814	2.809	2.804	2.800	2.796	2.792	2.789	2.785	2.780	2.776	2.774	2.770	2.768	2.765	2.762	2.761	2.760	2.759	2.758	2.758	2.758	2.758	2.758	2.758	2.759	2.760	2.761	2.765	2.766	2.769	2.771	2.775	2.778	2.780	2.784	2.786	2.790	2.792	2.796	2.800	2.801	2.805	2.808	2.810	2.812	2.814	2.816	2.818	2.819	2.820	2.819	2.819	2.819	2.818	2.816	2.815	2.811	2.809	2.805	2.801	2.796	2.790	2.785	2.779	2.771	2.764	2.756	2.746	2.738	2.729	2.718	2.706	2.695	2.682	2.670	2.658	2.644	2.630	2.616	2.602	2.588	2.571	2.556	2.540	2.525	2.509	2.492	2.476	2.460	2.442	2.426	2.410	2.392	2.376	2.360	2.342	2.326	2.311	2.294	2.278	2.262	2.246	2.230	2.215	2.201	2.186	2.171	2.159	2.144	2.130	2.118	2.105	2.092	2.080	2.069	2.056	2.046	2.035	2.024	2.014	2.004	1.995	1.986	1.976	1.969	1.960	1.951	1.944	1.936	1.929	1.922	1.915	1.909	1.901	1.895	1.889	1.882	1.876	1.870	1.864	1.858	1.851	1.845	1.840	1.834	1.829	1.821	1.816	1.809	1.804	1.798	1.790	1.784	1.778	1.770	1.764	1.756	1.749	1.741	1.734	1.726	1.719	1.710	1.701	1.694	1.686	1.676	1.669	1.660	1.650	1.641	1.632	1.622	1.612	1.604	1.592	1.584	1.574	1.562	1.552	1.542	1.532	1.521	1.511	1.501	1.490	1.479	1.469	1.458	1.445	1.435	1.424	1.412	1.400	1.390	1.378	1.368	1.355	1.344	1.331	1.320	1.308	1.296	1.284	1.272	1.260	1.249	1.236	1.224	1.212	1.200	1.189	1.176	1.164	1.152	1.141	1.129	1.118	1.106	1.094	1.082	1.070	1.058	1.048	1.036	1.025	1.014	1.004	0.992	0.982	0.972	0.962	0.952	0.942	0.932	0.922	0.914	0.905	0.896	0.888	0.880	0.871	0.864	0.855	0.849	0.841	0.835	0.828	0.820	0.814	0.808	0.800	0.795	0.789	0.782	0.776	0.770	0.765	0.759	0.752	0.748	0.740	0.734	0.728	0.722	0.716	0.710	0.702	0.695	0.688	0.681	0.672	0.665	0.658	0.649	0.640	0.631	0.622	0.612	0.602	0.592	0.582	0.572	0.562	0.550	0.539	0.528	0.516	0.505	0.492	0.481	0.469	0.456	0.444	0.431	0.420	0.409	0.396	0.384	0.371	0.360	0.349	0.336	0.326	0.316	0.305	0.295	0.285	0.276	0.268	0.259	0.252	0.245	0.239	0.232	0.226	0.222	0.218	0.215	0.211	0.210	0.209	0.208	0.208	0.208	0.210	0.211	0.215	0.218	0.222	0.228	0.232	0.240	0.245	0.252	0.262	0.271	0.280	0.290	0.301	0.312	0.324	0.335	0.349	0.361	0.375	0.389	0.402	0.418	0.432	0.449	0.464	0.480	0.496	0.512	0.530	0.546	0.564	0.580	0.598	0.615	0.632	0.650	0.668	0.685	0.702	0.720	0.738	0.755	0.771	0.790	0.806	0.824	0.840	0.856	0.874	0.890	0.906	0.922	0.939	0.954	0.970	0.985	1.000	1.015	1.030	1.044	1.059	1.072	1.088	1.100	1.112	1.126	1.139	1.152	1.165	1.176	1.190	1.201	1.214	1.225	1.236	1.249	1.260	1.271	1.281	1.292	1.302	1.315	1.325	1.335	1.346	1.356	1.366	1.376	1.386	1.398	1.408	1.419	1.429	1.438	1.449	1.460	1.469	1.479	1.489	1.501	1.511	1.521	1.532	1.541	1.552	1.564	1.572	1.584	1.595	1.605	1.616	1.628	1.638	1.649	1.659	1.670	1.681	1.691	1.702	1.712	1.725	1.735	1.745	1.758	1.768	1.778	1.789	1.800	1.811	1.821	1.831	1.842	1.852	1.864	1.874	1.885	1.895	1.905	1.915	1.926	1.936	1.946	1.958	1.966	1.978	1.988	1.998	2.009	2.019	2.029	2.040	2.050	2.061	2.071	2.081	2.091	2.101	2.112	2.122	2.132	2.144	2.154	2.164	2.175	2.185	2.196	2.205	2.215	2.226	2.236	2.246	2.256	2.266	2.276	2.286	2.295	2.305	2.315	2.324	2.334	2.341	2.351	2.359	2.368	2.375	2.382	2.391	2.399	2.406	2.412	2.420	2.425	2.431	2.439	2.444	2.449	2.454	2.460	2.464	2.469	2.472	2.476	2.480	2.482	2.486	2.489	2.492	2.495	2.498	2.499	2.501	2.502	2.505	2.506	2.506	2.508	2.509	2.509	2.510	2.511	2.511	2.511	2.512	2.512	2.512	2.512	2.512	2.511	2.510	2.510	2.509	2.509	2.508	2.506	2.504	2.502	2.501	2.499	2.496	2.494	2.491	2.489	2.486	2.482	2.478	2.474	2.470	2.464	2.460	2.454	2.448	2.440	2.434	2.426	2.419	2.410	2.401	2.391	2.381	2.370	2.360	2.348	2.335	2.322	2.310	2.296	2.281	2.266	2.250	2.234	2.216	2.200	2.181	2.162	2.144	2.124	2.104	2.082	2.061	2.041	2.019	1.996	1.972	1.950	1.926	1.902	1.879	1.854	1.829	1.804	1.780	1.754	1.729	1.702	1.678	1.651	1.625	1.600	1.575	1.549	1.522	1.498	1.472	1.446	1.422	1.398	1.372	1.349	1.325	1.300	1.278	1.255	1.232	1.210	1.189	1.168	1.146	1.126	1.106	1.088	1.068	1.050	1.031	1.015	0.998	0.981	0.965	0.951	0.936	0.922	0.909	0.895	0.882	0.870	0.859	0.849	0.838	0.826	0.816	0.808	0.799	0.790	0.782	0.775	0.769	0.761	0.755	0.749	0.742	0.738	0.732	0.728	0.722	0.718	0.714	0.710	0.706	0.701	0.699	0.694	0.691	0.688	0.684	0.680	0.678	0.674	0.670	0.666	0.664	0.660	0.658	0.654	0.650	0.646	0.642	0.639	0.635	0.631	0.626	0.624	0.620	0.615	0.611	0.606	0.602	0.599	0.594	0.590	0.585	0.580	0.576	0.571	0.568	0.564	0.559	0.555	0.550	0.548	0.542	0.539	0.536	0.532	0.530	0.526	0.522	0.521	0.519	0.516	0.515	0.514	0.512	0.511	0.511	0.511	0.511	0.512	0.514	0.515	0.518	0.520	0.522	0.526	0.530	0.535	0.540	0.546	0.551	0.559	0.566	0.574	0.581	0.591	0.601	0.610	0.621	0.634	0.645	0.658	0.670	0.684	0.698	0.712	0.728	0.742	0.760	0.776	0.794	0.810	0.829	0.848	0.866	0.885	0.905	0.925	0.945	0.965	0.986	1.008	1.029	1.050	1.071	1.092	1.114	1.136	1.158	1.181	1.202	1.224	1.245	1.268	1.289	1.311	1.332	1.352	1.374	1.395	1.416	1.436	1.456	1.475	1.495	1.515	1.532	1.551	1.570	1.588	1.604	1.621	1.638	1.654	1.670	1.685	1.700	1.715	1.730	1.742	1.756	1.770	1.782	1.795	1.808	1.818	1.830	1.840	1.851	1.862	1.872	1.882	1.891	1.901	1.910	1.920	1.929	1.936	1.946	1.952	1.961	1.969	1.976	1.984	1.991	1.998	2.005	2.011	2.019	2.025	2.031	2.038	2.044	2.049	2.054	2.060	2.065	2.070	2.075	2.079	2.084	2.088	2.092	2.096	2.100	2.104	2.106	2.109	2.111	2.114	2.115	2.118	2.118	2.120	2.120	2.121	2.120	2.120	2.120	2.119	2.118	2.115	2.114	2.111	2.109	2.104	2.101	2.098	2.092	2.088	2.082	2.076	2.071	2.065	2.058	2.051	2.042	2.035	2.027	2.018	2.009	2.000	1.990	1.980	1.969	1.958	1.946	1.935	1.922	1.910	1.898	1.885	1.871	1.858	1.844	1.829	1.814	1.800	1.784	1.768	1.752	1.736	1.720	1.702	1.685	1.668	1.650	1.634	1.615	1.596	1.578	1.559	1.539	1.520	1.500	1.480	1.460	1.441	1.420	1.400	1.379	1.359	1.338	1.318	1.295	1.275	1.252	1.232	1.211	1.189	1.168	1.146	1.125	1.102	1.082	1.061	1.039	1.019	0.996	0.976	0.955	0.934	0.914	0.892	0.872	0.852	0.832	0.814	0.794	0.774	0.755	0.736	0.718	0.699	0.680	0.664	0.646	0.628	0.611	0.595	0.579	0.562	0.546	0.532	0.518	0.502	0.489	0.475	0.462	0.449	0.436	0.425	0.412	0.401	0.390	0.380	0.369	0.359	0.350	0.341	0.332	0.324	0.315	0.306	0.300	0.294	0.286	0.280	0.274	0.269	0.261	0.256	0.251	0.248	0.244	0.240	0.235	0.231	0.229	0.225	0.221	0.219	0.218	0.215	0.212	0.211	0.208	0.206	0.205	0.204	0.202	0.200	0.199	0.199	0.198	0.198	0.196	0.195	0.195	0.195	0.196	0.195	0.195	0.196	0.196	0.198	0.198	0.200	0.200	0.202	0.204	0.206	0.208	0.210	0.212	0.215	0.218	0.221	0.226	0.229	0.232	0.239	0.242	0.248	0.252	0.259	0.265	0.271	0.279	0.286	0.294	0.301	0.309	0.318	0.328	0.335	0.345	0.355	0.365	0.376	0.386	0.398	0.409	0.420	0.432	0.445	0.458	0.470	0.482	0.496	0.510	0.524	0.538	0.551	0.565	0.580	0.594	0.608	0.622	0.636	0.651	0.666	0.681	0.696	0.710	0.726	0.741	0.755	0.770	0.785	0.801	0.816	0.831	0.846	0.861	0.875	0.890	0.905	0.919	0.935	0.949	0.964	0.978	0.992	1.008	1.021	1.036	1.050	1.065	1.079	1.092	1.106	1.121	1.135	1.149	1.162	1.176	1.190	1.204	1.216	1.230	1.244	1.258	1.270	1.284	1.296	1.310	1.322	1.335	1.349	1.361	1.374	1.385	1.399	1.410	1.424	1.435	1.448	1.458	1.470	1.481	1.492	1.504	1.514	1.526	1.535	1.545	1.556	1.566	1.576	1.585	1.594	1.604	1.611	1.621	1.629	1.636	1.644	1.650	1.659	1.664	1.670	1.675	1.681	1.686	1.691	1.695	1.698	1.701	1.704	1.705	1.706	1.708	1.709	1.709	1.708	1.706	1.705	1.702	1.699	1.696	1.692	1.688	1.682	1.676	1.670	1.662	1.656	1.648	1.639	1.630	1.619	1.610	1.598	1.586	1.574	1.561	1.549	1.535	1.521	1.508	1.491	1.476	1.461	1.445	1.429	1.411	1.395	1.378	1.360	1.342	1.324	1.306	1.288	1.270	1.251	1.234	1.215	1.196	1.179	1.160	1.141	1.124	1.105	1.088	1.070	1.052	1.035	1.018	1.000	0.984	0.966	0.951	0.935	0.919	0.902	0.888	0.872	0.858	0.842	0.829	0.815	0.800	0.786	0.774	0.760	0.748	0.735	0.722	0.710	0.698	0.686	0.674	0.661	0.651	0.639	0.629	0.618	0.608	0.595	0.584	0.574	0.562	0.552	0.541	0.531	0.520	0.509	0.499	0.488	0.478	0.466	0.454	0.444	0.432	0.421	0.410	0.400	0.389	0.378	0.365	0.354	0.342	0.330	0.319	0.308	0.295	0.284	0.272	0.260	0.249	0.236	0.225	0.212	0.200	0.189	0.176	0.164	0.151	0.138	0.126	0.112	0.101	0.088	0.074	0.062	0.049	0.035	0.022	0.010	-0.004	-0.018	-0.031	-0.045	-0.059	-0.074	-0.088	-0.101	-0.115	-0.130	-0.144	-0.159	-0.172	-0.189	-0.204	-0.219	-0.234	-0.249	-0.264	-0.280	-0.295	-0.311	-0.326	-0.342	-0.358	-0.374	-0.389	-0.405	-0.420	-0.436	-0.451	-0.466	-0.482	-0.498	-0.512	-0.528	-0.542	-0.556	-0.571	-0.585	-0.598	-0.610	-0.624	-0.635	-0.648	-0.659	-0.670	-0.680	-0.690	-0.700	-0.709	-0.716	-0.725	-0.732	-0.739	-0.744	-0.750	-0.755	-0.758	-0.761	-0.764	-0.766	-0.768	-0.768	-0.768	-0.766	-0.765	-0.762	-0.759	-0.758	-0.752	-0.748	-0.741	-0.736	-0.730	-0.722	-0.714	-0.706	-0.698	-0.688	-0.679	-0.669	-0.658	-0.648	-0.635	-0.624	-0.612	-0.600	-0.586	-0.575	-0.561	-0.548	-0.535	-0.520	-0.507	-0.492	-0.479	-0.465	-0.450	-0.436	-0.422	-0.408	-0.394	-0.379	-0.365	-0.350	-0.336	-0.321	-0.306	-0.294	-0.279	-0.265	-0.251	-0.236	-0.224	-0.210	-0.195	-0.182	-0.169	-0.155	-0.141	-0.129	-0.116	-0.101	-0.089	-0.074	-0.061	-0.049	-0.035	-0.020	-0.008	0.006	0.020	0.034	0.048	0.061	0.075	0.090	0.104	0.120	0.135	0.150	0.165	0.180	0.196	0.212	0.230	0.246	0.262	0.280	0.298	0.315	0.335	0.354	0.372	0.392	0.412	0.432	0.452	0.474	0.495	0.516	0.539	0.561	0.584	0.606	0.630	0.655	0.680	0.702	0.728	0.754	0.780	0.806	0.831	0.858	0.885	0.911	0.939	0.966	0.994	1.021	1.050	1.078	1.105	1.132	1.161	1.189	1.218	1.245	1.274	1.301	1.330	1.358	1.385	1.412	1.440	1.466	1.494	1.521	1.546	1.574	1.599	1.625	1.651	1.675	1.700	1.725	1.748	1.771	1.794	1.816	1.840	1.860	1.881	1.902	1.922	1.942	1.961	1.980	1.999	2.016	2.033	2.050	2.066	2.082	2.096	2.111	2.125	2.139	2.151	2.165	2.176	2.188	2.198	2.208	2.219	2.226	2.236	2.244	2.252	2.260	2.266	2.272	2.278	2.284	2.288	2.292	2.296	2.299	2.301	2.304	2.306	2.308	2.308	2.309	2.309	2.309	2.306	2.306	2.304	2.302	2.300	2.296	2.292	2.289	2.285	2.281	2.275	2.270	2.264	2.256	2.250	2.242	2.235	2.228	2.220	2.211	2.202	2.192	2.184	2.174	2.164	2.154	2.142	2.131	2.120	2.109	2.098	2.085	2.072	2.060	2.047	2.036	2.022	2.010	1.996	1.984	1.970	1.956	1.942	1.929	1.915	1.901	1.888	1.874	1.860	1.846	1.832	1.819	1.806	1.792	1.779	1.765	1.751	1.738	1.725	1.711	1.699	1.685	1.672	1.660	1.648	1.634	1.621	1.609	1.596	1.585	1.571	1.560	1.548	1.536	1.524	1.512	1.501	1.489	1.478	1.465	1.454	1.442	1.431	1.420	1.409	1.396	1.386	1.374	1.364	1.352	1.340	1.330	1.319	1.308	1.296	1.286	1.275	1.264	1.254	1.244	1.231	1.221	1.212	1.201	1.191	1.181	1.172	1.162	1.152	1.144	1.134	1.125	1.116	1.108	1.099	1.090	1.082	1.075	1.068	1.060	1.054	1.046	1.040	1.034	1.029	1.021	1.016	1.011	1.006	1.002	0.996	0.992	0.990	0.986	0.982	0.979	0.978	0.974	0.971	0.970	0.968	0.966	0.964	0.964	0.961	0.961	0.960	0.959	0.960	0.959	0.959	0.959	0.959	0.959	0.959	0.959	0.959	0.960	0.961	0.961	0.962	0.964	0.965	0.966	0.968	0.969	0.969	0.970	0.971	0.972	0.974	0.975	0.978	0.979	0.981	0.982	0.984	0.986	0.989	0.990	0.992	0.995	0.998	1.001	1.004	1.006	1.009	1.012	1.015	1.019	1.022	1.026	1.030	1.034	1.039	1.041	1.046	1.051	1.056	1.061	1.065	1.071	1.075	1.080	1.085	1.090	1.096	1.101	1.108	1.114	1.118	1.124	1.129	1.134	1.139	1.144	1.150	1.155	1.159	1.164	1.168	1.171	1.175	1.179	1.182	1.185	1.189	1.190	1.191	1.194	1.195	1.194	1.195	1.194	1.194	1.192	1.189	1.188	1.184	1.180	1.176	1.170	1.165	1.159	1.152	1.145	1.138	1.129	1.119	1.110	1.100	1.089	1.078	1.066	1.054	1.041	1.028	1.015	1.000	0.986	0.970	0.955	0.939	0.924	0.908	0.891	0.874	0.858	0.840	0.824	0.805	0.788	0.771	0.754	0.735	0.718	0.700	0.682	0.665	0.648	0.630	0.614	0.596	0.580	0.562	0.546	0.530	0.515	0.499	0.482	0.468	0.452	0.438	0.422	0.408	0.394	0.379	0.366	0.351	0.339	0.325	0.311	0.299	0.284	0.271	0.259	0.245	0.232	0.220	0.208	0.195	0.182	0.169	0.156	0.142	0.130	0.116	0.104	0.089	0.075	0.061	0.048	0.032	0.019	0.002	-0.012	-0.028	-0.044	-0.060	-0.076	-0.092	-0.110	-0.128	-0.145	-0.162	-0.180	-0.199	-0.216	-0.236	-0.254	-0.274	-0.294	-0.314	-0.332	-0.352	-0.372	-0.392	-0.414	-0.434	-0.454	-0.474	-0.495	-0.515	-0.535	-0.556	-0.576	-0.596	-0.616	-0.636	-0.655	-0.674	-0.694	-0.712	-0.731	-0.749	-0.766	-0.784	-0.801	-0.818	-0.832	-0.849	-0.864	-0.879	-0.892	-0.906	-0.919	-0.931	-0.944	-0.955	-0.966	-0.976	-0.986	-0.995	-1.004	-1.011	-1.019	-1.025	-1.031	-1.036	-1.041	-1.045	-1.049	-1.051	-1.054	-1.055	-1.058	-1.058	-1.058	-1.055	-1.055	-1.052	-1.051	-1.048	-1.042	-1.039	-1.034	-1.029	-1.022	-1.016	-1.009	-1.001	-0.994	-0.985	-0.976	-0.966	-0.955	-0.945	-0.932	-0.921	-0.909	-0.896	-0.881	-0.868	-0.854	-0.838	-0.822	-0.806	-0.790	-0.772	-0.755	-0.736	-0.719	-0.699	-0.679	-0.659	-0.639	-0.616	-0.596	-0.574	-0.551	-0.529	-0.505	-0.482	-0.458	-0.432	-0.409	-0.384	-0.356	-0.331	-0.305	-0.279	-0.252	-0.226	-0.198	-0.170	-0.142	-0.116	-0.088	-0.060	-0.031	-0.004	0.025	0.054	0.081	0.110	0.139	0.166	0.195	0.222	0.250	0.278	0.306	0.332	0.359	0.386	0.414	0.439	0.465	0.490	0.516	0.540	0.566	0.590	0.614	0.636	0.661	0.684	0.706	0.728	0.749	0.771	0.791	0.812	0.832	0.852	0.872	0.892	0.910	0.929	0.948	0.966	0.984	1.001	1.019	1.036	1.051	1.069	1.086	1.101	1.119	1.134	1.150	1.168	1.182	1.199	1.214	1.231	1.246	1.262	1.279	1.295	1.312	1.329	1.345	1.361	1.378	1.395	1.412	1.430	1.448	1.466	1.485	1.502	1.521	1.540	1.559	1.578	1.598	1.616	1.636	1.656	1.676	1.696	1.718	1.738	1.758	1.778	1.799	1.820	1.840	1.861	1.881	1.902	1.924	1.944	1.964	1.985	2.005	2.025	2.045	2.065	2.085	2.104	2.122	2.141	2.160	2.179	2.196	2.214	2.231	2.246	2.264	2.280	2.295	2.310	2.324	2.338	2.352	2.364	2.378	2.390	2.401	2.412	2.422	2.432	2.442	2.451	2.460	2.468	2.475	2.482	2.489	2.495	2.500	2.505	2.510	2.514	2.518	2.520	2.521	2.524	2.525	2.526	2.526	2.528	2.526	2.525	2.524	2.522	2.521	2.519	2.515	2.512	2.509	2.504	2.500	2.495	2.490	2.484	2.479	2.472	2.466	2.459	2.452	2.445	2.436	2.429	2.421	2.412	2.404	2.395	2.384	2.375	2.364	2.354	2.342	2.331	2.321	2.309	2.298	2.284	2.272	2.259	2.246	2.232	2.219	2.204	2.190	2.175	2.160	2.145	2.130	2.112	2.098	2.080	2.064	2.047	2.030	2.013	1.994	1.975	1.956	1.938	1.919	1.899	1.880	1.861	1.841	1.820	1.800	1.779	1.758	1.738	1.715	1.694	1.672	1.651	1.630	1.608	1.586	1.564	1.541	1.519	1.498	1.475	1.452	1.430	1.409	1.386	1.364	1.342	1.320	1.298	1.276	1.254	1.232	1.211	1.190	1.168	1.148	1.126	1.106	1.085	1.064	1.044	1.022	1.002	0.982	0.964	0.944	0.924	0.905	0.885	0.866	0.848	0.829	0.811	0.791	0.774	0.756	0.738	0.719	0.701	0.684	0.666	0.648	0.631	0.614	0.596	0.579	0.562	0.545	0.529	0.511	0.495	0.478	0.461	0.445	0.429	0.411	0.395	0.379	0.362	0.348	0.331	0.315	0.300	0.284	0.269	0.254	0.238	0.222	0.208	0.194	0.179	0.164	0.151	0.136	0.122	0.109	0.096	0.084	0.071	0.058	0.046	0.035	0.022	0.011	0.000	-0.010	-0.021	-0.031	-0.041	-0.050	-0.060	-0.068	-0.078	-0.085	-0.094	-0.102	-0.110	-0.116	-0.124	-0.131	-0.136	-0.144	-0.150	-0.155	-0.161	-0.166	-0.172	-0.178	-0.182	-0.186	-0.191	-0.196	-0.200	-0.205	-0.209	-0.212	-0.216	-0.221	-0.224	-0.226	-0.231	-0.234	-0.236	-0.239	-0.242	-0.245	-0.248	-0.249	-0.251	-0.252	-0.254	-0.256	-0.256	-0.258	-0.258	-0.258	-0.259	-0.258	-0.258	-0.256	-0.255	-0.254	-0.251	-0.248	-0.245	-0.241	-0.239	-0.234	-0.230	-0.224	-0.218	-0.211	-0.205	-0.198	-0.190	-0.181	-0.172	-0.162	-0.154	-0.142	-0.131	-0.120	-0.108	-0.095	-0.082	-0.069	-0.054	-0.039	-0.022	-0.008	0.009	0.026	0.042	0.061	0.080	0.099	0.116	0.136	0.156	0.178	0.199	0.219	0.240	0.261	0.284	0.306	0.328	0.351	0.374	0.396	0.419	0.442	0.466	0.490	0.512	0.536	0.560	0.584	0.609	0.631	0.655	0.680	0.704	0.726	0.750	0.774	0.798	0.821	0.844	0.868	0.890	0.912	0.935	0.959	0.980	1.002	1.024	1.046	1.068	1.089	1.110	1.131	1.151	1.172	1.192	1.212	1.231	1.251	1.270	1.290	1.309	1.326	1.344	1.361	1.379	1.396	1.412	1.430	1.446	1.461	1.476	1.491	1.506	1.521	1.535	1.549	1.562	1.575	1.588	1.600	1.611	1.622	1.635	1.645	1.655	1.666	1.675	1.685	1.692	1.701	1.710	1.718	1.725	1.731	1.738	1.744	1.750	1.754	1.760	1.765	1.769	1.772	1.776	1.780	1.782	1.785	1.788	1.790	1.792	1.792	1.795	1.796	1.796	1.798	1.798	1.799	1.798	1.798	1.796	1.796	1.795	1.795	1.794	1.791	1.791	1.789	1.788	1.786	1.784	1.781	1.780	1.776	1.774	1.771	1.769	1.765	1.762	1.759	1.756	1.751	1.748	1.744	1.739	1.735	1.730	1.725	1.721	1.715	1.709	1.704	1.698	1.691	1.684	1.678	1.670	1.662	1.654	1.646	1.638	1.630	1.621	1.611	1.601	1.591	1.581	1.571	1.561	1.549	1.539	1.528	1.515	1.502	1.490	1.478	1.465	1.452	1.440	1.428	1.415	1.400	1.388	1.375	1.361	1.348	1.334	1.320	1.308	1.294	1.280	1.268	1.254	1.241	1.228	1.215	1.202	1.190	1.179	1.166	1.155	1.142	1.131	1.120	1.110	1.099	1.089	1.078	1.068	1.058	1.049	1.039	1.030	1.021	1.014	1.005	0.998	0.989	0.981	0.975	0.968	0.961	0.954	0.948	0.941	0.936	0.930	0.924	0.919	0.914	0.909	0.904	0.899	0.894	0.890	0.886	0.881	0.879	0.875	0.872	0.868	0.865	0.862	0.860	0.859	0.855	0.854	0.851	0.850	0.849	0.848	0.846	0.846	0.846	0.844	0.845	0.845	0.845	0.846	0.848	0.848	0.849	0.850	0.852	0.854	0.856	0.859	0.861	0.865	0.868	0.871	0.875	0.879	0.882	0.889	0.892	0.898	0.902	0.908	0.912	0.919	0.925	0.931	0.938	0.944	0.950	0.958	0.964	0.971	0.978	0.985	0.992	0.999	1.008	1.015	1.022	1.030	1.038	1.046	1.054	1.060	1.068	1.075	1.082	1.091	1.099	1.105	1.112	1.119	1.126	1.132	1.139	1.145	1.151	1.158	1.164	1.170	1.175	1.181	1.186	1.191	1.196	1.200	1.205	1.210	1.214	1.218	1.222	1.225	1.229	1.232	1.236	1.239	1.242	1.245	1.248	1.251	1.254	1.258	1.261	1.264	1.268	1.271	1.274	1.278	1.281	1.286	1.289	1.294	1.299	1.302	1.308	1.314	1.319	1.324	1.329	1.335	1.341	1.349	1.355	1.362	1.371	1.379	1.388	1.395	1.404	1.414	1.422	1.432	1.442	1.452	1.462	1.472	1.482	1.495	1.505	1.516	1.528	1.539	1.550	1.561	1.572	1.584	1.595	1.608	1.618	1.629	1.640	1.651	1.662	1.674	1.684	1.694	1.704	1.714	1.724	1.732	1.742	1.751	1.760	1.769	1.776	1.784	1.791	1.799	1.805	1.811	1.819	1.824	1.829	1.834	1.838	1.842	1.848	1.850	1.854	1.856	1.859	1.860	1.862	1.864	1.866	1.866	1.868	1.868	1.868	1.868	1.866	1.866	1.866	1.865	1.862	1.861	1.861	1.859	1.856	1.855	1.852	1.850	1.848	1.845	1.842	1.840	1.838	1.835	1.832	1.830	1.828	1.826	1.822	1.821	1.819	1.818	1.815	1.812	1.811	1.810	1.808	1.806	1.805	1.804	1.805	1.804	1.802	1.802	1.802	1.802	1.802	1.802	1.804	1.805	1.806	1.808	1.808	1.809	1.811	1.812	1.815	1.816	1.818	1.819	1.821	1.824	1.826	1.828	1.831	1.832	1.835	1.836	1.838	1.841	1.841	1.844	1.845	1.846	1.846	1.848	1.848	1.848	1.849	1.848	1.848	1.846	1.845	1.842	1.841	1.839	1.836	1.832	1.829	1.825	1.820	1.815	1.809	1.802	1.798	1.789	1.782	1.774	1.765	1.755	1.748	1.738	1.725	1.715	1.702	1.691	1.679	1.666	1.651	1.639	1.624	1.609	1.594	1.579	1.562	1.545	1.529	1.511	1.494	1.476	1.458	1.440	1.420	1.401	1.382	1.362	1.342	1.324	1.304	1.284	1.264	1.242	1.222	1.201	1.181	1.160	1.140	1.120	1.099	1.078	1.059	1.038	1.018	0.996	0.978	0.958	0.939	0.919	0.900	0.880	0.861	0.842	0.825	0.806	0.789	0.772	0.755	0.738	0.722	0.706	0.691	0.676	0.661	0.648	0.632	0.620	0.606	0.595	0.582	0.571	0.561	0.550	0.540	0.531	0.522	0.514	0.506	0.498	0.491	0.485	0.479	0.472	0.469	0.464	0.460	0.458	0.454	0.451	0.450	0.448	0.448	0.445	0.445	0.445	0.445	0.446	0.448	0.448	0.450	0.451	0.454	0.455	0.458	0.461	0.464	0.466	0.470	0.472	0.476	0.479	0.481	0.485	0.488	0.491	0.495	0.499	0.501	0.504	0.506	0.509	0.511	0.514	0.516	0.518	0.520	0.521	0.522	
