# Supplementary material for: Motion onset VEPs can see through the blur
Source: Sci Rep. 2024 Sep 12;14:21296. doi: 10.1038/s41598-024-72483-z (PMC11393312; doi:10.1038/s41598-024-72483-z)
Supplement: Supplementary file 3 — Supplementary Information 3. [file 41598_2024_72483_MOESM3_ESM.zip › VEP_raw_data/source_data/SourceBlurVEP-S004_VEP_2023-03-30_08-07-23.txt]

0.000	0.000	99999.999	6250.000	50.000	-2193.000	-2061.000	6248.000	7.000	100.000	5.000	2.000	1.000	1.000	0.000	0.000	0.000	0.000	0.000	0.000	0.000	0.000	0.000	0.000	0.000	0.000	0.000	-1.049	-1.044	-1.036	-1.031	-1.024	-1.019	-1.014	-1.010	-1.005	-1.000	-0.998	-0.994	-0.990	-0.988	-0.985	-0.982	-0.981	-0.979	-0.978	-0.976	-0.975	-0.974	-0.972	-0.972	-0.971	-0.971	-0.971	-0.970	-0.970	-0.970	-0.969	-0.968	-0.968	-0.966	-0.966	-0.965	-0.964	-0.964	-0.962	-0.960	-0.959	-0.956	-0.955	-0.952	-0.950	-0.948	-0.942	-0.939	-0.935	-0.931	-0.928	-0.921	-0.916	-0.911	-0.906	-0.901	-0.895	-0.889	-0.882	-0.876	-0.870	-0.862	-0.856	-0.849	-0.841	-0.835	-0.828	-0.821	-0.815	-0.808	-0.801	-0.796	-0.790	-0.784	-0.778	-0.771	-0.766	-0.761	-0.758	-0.754	-0.750	-0.748	-0.744	-0.741	-0.740	-0.738	-0.738	-0.736	-0.738	-0.738	-0.739	-0.741	-0.744	-0.746	-0.750	-0.754	-0.758	-0.764	-0.770	-0.775	-0.781	-0.789	-0.798	-0.805	-0.814	-0.822	-0.832	-0.842	-0.852	-0.862	-0.874	-0.884	-0.896	-0.908	-0.919	-0.931	-0.945	-0.958	-0.969	-0.981	-0.995	-1.006	-1.020	-1.034	-1.045	-1.058	-1.071	-1.082	-1.095	-1.108	-1.119	-1.131	-1.142	-1.152	-1.165	-1.175	-1.185	-1.195	-1.205	-1.214	-1.222	-1.230	-1.240	-1.248	-1.254	-1.261	-1.268	-1.274	-1.280	-1.284	-1.289	-1.292	-1.298	-1.300	-1.302	-1.305	-1.306	-1.308	-1.309	-1.309	-1.309	-1.309	-1.308	-1.306	-1.304	-1.302	-1.299	-1.296	-1.292	-1.289	-1.284	-1.280	-1.274	-1.269	-1.264	-1.258	-1.251	-1.244	-1.238	-1.230	-1.222	-1.215	-1.209	-1.201	-1.192	-1.185	-1.176	-1.169	-1.161	-1.152	-1.145	-1.136	-1.129	-1.120	-1.112	-1.104	-1.098	-1.090	-1.082	-1.075	-1.069	-1.061	-1.056	-1.050	-1.044	-1.040	-1.034	-1.029	-1.025	-1.021	-1.016	-1.012	-1.009	-1.006	-1.002	-1.001	-0.999	-0.998	-0.995	-0.995	-0.994	-0.994	-0.992	-0.992	-0.991	-0.992	-0.992	-0.994	-0.994	-0.995	-0.995	-0.996	-0.998	-0.998	-0.999	-1.000	-1.001	-1.002	-1.004	-1.004	-1.005	-1.005	-1.006	-1.006	-1.006	-1.006	-1.006	-1.006	-1.006	-1.005	-1.005	-1.002	-1.001	-1.000	-0.998	-0.995	-0.994	-0.991	-0.988	-0.985	-0.980	-0.976	-0.972	-0.968	-0.962	-0.959	-0.954	-0.949	-0.942	-0.938	-0.931	-0.925	-0.919	-0.912	-0.905	-0.899	-0.891	-0.885	-0.878	-0.869	-0.861	-0.855	-0.846	-0.839	-0.830	-0.822	-0.814	-0.806	-0.798	-0.789	-0.781	-0.772	-0.764	-0.756	-0.748	-0.740	-0.731	-0.722	-0.715	-0.706	-0.698	-0.690	-0.684	-0.675	-0.668	-0.660	-0.652	-0.645	-0.638	-0.631	-0.624	-0.618	-0.610	-0.604	-0.599	-0.592	-0.586	-0.580	-0.575	-0.571	-0.565	-0.560	-0.556	-0.552	-0.549	-0.546	-0.542	-0.540	-0.536	-0.535	-0.532	-0.531	-0.529	-0.529	-0.529	-0.528	-0.528	-0.529	-0.530	-0.531	-0.531	-0.532	-0.536	-0.538	-0.541	-0.542	-0.546	-0.549	-0.552	-0.558	-0.560	-0.565	-0.569	-0.574	-0.579	-0.582	-0.588	-0.592	-0.598	-0.602	-0.606	-0.611	-0.616	-0.620	-0.625	-0.628	-0.632	-0.636	-0.639	-0.642	-0.645	-0.648	-0.650	-0.651	-0.652	-0.654	-0.655	-0.655	-0.655	-0.654	-0.654	-0.651	-0.650	-0.648	-0.644	-0.641	-0.638	-0.634	-0.628	-0.624	-0.618	-0.612	-0.606	-0.600	-0.592	-0.585	-0.578	-0.570	-0.562	-0.555	-0.546	-0.539	-0.530	-0.522	-0.512	-0.504	-0.495	-0.488	-0.479	-0.470	-0.461	-0.454	-0.445	-0.439	-0.431	-0.424	-0.416	-0.410	-0.404	-0.398	-0.391	-0.386	-0.381	-0.376	-0.372	-0.368	-0.365	-0.362	-0.359	-0.358	-0.356	-0.355	-0.354	-0.354	-0.354	-0.354	-0.354	-0.355	-0.356	-0.358	-0.360	-0.362	-0.365	-0.368	-0.370	-0.375	-0.378	-0.381	-0.385	-0.390	-0.394	-0.398	-0.402	-0.408	-0.411	-0.416	-0.422	-0.428	-0.431	-0.436	-0.442	-0.448	-0.452	-0.458	-0.462	-0.468	-0.474	-0.479	-0.484	-0.489	-0.494	-0.499	-0.505	-0.509	-0.514	-0.519	-0.524	-0.529	-0.534	-0.538	-0.544	-0.549	-0.552	-0.558	-0.562	-0.568	-0.572	-0.578	-0.581	-0.586	-0.590	-0.595	-0.599	-0.604	-0.608	-0.612	-0.618	-0.621	-0.625	-0.630	-0.634	-0.638	-0.641	-0.645	-0.650	-0.652	-0.658	-0.660	-0.664	-0.668	-0.671	-0.675	-0.678	-0.680	-0.685	-0.688	-0.690	-0.692	-0.696	-0.699	-0.701	-0.704	-0.706	-0.709	-0.711	-0.714	-0.715	-0.718	-0.720	-0.721	-0.724	-0.725	-0.729	-0.730	-0.731	-0.732	-0.735	-0.736	-0.738	-0.740	-0.741	-0.742	-0.744	-0.746	-0.748	-0.748	-0.750	-0.751	-0.752	-0.754	-0.755	-0.756	-0.758	-0.758	-0.759	-0.761	-0.761	-0.761	-0.764	-0.764	-0.765	-0.765	-0.766	-0.768	-0.768	-0.769	-0.769	-0.769	-0.770	-0.770	-0.770	-0.770	-0.770	-0.770	-0.770	-0.770	-0.770	-0.769	-0.768	-0.768	-0.768	-0.766	-0.766	-0.764	-0.764	-0.762	-0.761	-0.760	-0.760	-0.758	-0.758	-0.755	-0.754	-0.752	-0.751	-0.749	-0.749	-0.748	-0.746	-0.744	-0.742	-0.741	-0.740	-0.739	-0.739	-0.736	-0.736	-0.735	-0.734	-0.734	-0.732	-0.732	-0.731	-0.732	-0.732	-0.731	-0.731	-0.731	-0.734	-0.734	-0.734	-0.734	-0.735	-0.738	-0.739	-0.739	-0.741	-0.742	-0.742	-0.746	-0.748	-0.749	-0.750	-0.751	-0.754	-0.756	-0.758	-0.760	-0.761	-0.762	-0.765	-0.766	-0.768	-0.770	-0.770	-0.772	-0.772	-0.774	-0.774	-0.775	-0.775	-0.775	-0.775	-0.775	-0.774	-0.772	-0.771	-0.770	-0.769	-0.765	-0.764	-0.760	-0.758	-0.754	-0.750	-0.746	-0.742	-0.738	-0.732	-0.728	-0.721	-0.716	-0.710	-0.702	-0.696	-0.689	-0.681	-0.674	-0.665	-0.658	-0.649	-0.640	-0.631	-0.622	-0.612	-0.602	-0.592	-0.584	-0.574	-0.564	-0.554	-0.544	-0.532	-0.524	-0.512	-0.502	-0.492	-0.481	-0.472	-0.462	-0.452	-0.442	-0.432	-0.425	-0.415	-0.406	-0.396	-0.388	-0.380	-0.371	-0.364	-0.356	-0.349	-0.342	-0.336	-0.329	-0.322	-0.318	-0.311	-0.306	-0.301	-0.299	-0.295	-0.290	-0.288	-0.284	-0.282	-0.279	-0.278	-0.276	-0.274	-0.272	-0.272	-0.271	-0.271	-0.271	-0.271	-0.271	-0.272	-0.274	-0.274	-0.276	-0.278	-0.279	-0.280	-0.281	-0.284	-0.285	-0.286	-0.289	-0.290	-0.292	-0.295	-0.296	-0.298	-0.299	-0.300	-0.302	-0.302	-0.304	-0.304	-0.305	-0.305	-0.305	-0.305	-0.304	-0.304	-0.304	-0.301	-0.300	-0.298	-0.296	-0.294	-0.291	-0.289	-0.285	-0.282	-0.278	-0.272	-0.269	-0.264	-0.259	-0.252	-0.248	-0.240	-0.235	-0.228	-0.220	-0.214	-0.206	-0.199	-0.191	-0.182	-0.174	-0.165	-0.158	-0.148	-0.139	-0.130	-0.120	-0.111	-0.101	-0.091	-0.082	-0.072	-0.062	-0.052	-0.042	-0.032	-0.022	-0.012	-0.002	0.008	0.018	0.026	0.036	0.046	0.056	0.066	0.076	0.085	0.095	0.104	0.114	0.122	0.132	0.140	0.149	0.158	0.166	0.175	0.182	0.191	0.199	0.208	0.215	0.222	0.230	0.238	0.245	0.251	0.259	0.265	0.272	0.279	0.284	0.290	0.296	0.302	0.308	0.312	0.318	0.321	0.326	0.331	0.335	0.340	0.344	0.346	0.350	0.352	0.356	0.360	0.361	0.364	0.366	0.368	0.369	0.371	0.372	0.374	0.375	0.375	0.376	0.376	0.378	0.378	0.378	0.378	0.378	0.378	0.378	0.378	0.378	0.376	0.376	0.376	0.376	0.376	0.376	0.376	0.376	0.376	0.376	0.378	0.378	0.379	0.380	0.380	0.381	0.384	0.385	0.388	0.389	0.391	0.392	0.395	0.398	0.400	0.404	0.406	0.409	0.412	0.416	0.420	0.422	0.426	0.430	0.434	0.438	0.440	0.444	0.448	0.451	0.455	0.458	0.460	0.462	0.466	0.468	0.470	0.472	0.475	0.475	0.476	0.478	0.478	0.478	0.479	0.478	0.478	0.476	0.474	0.471	0.470	0.466	0.462	0.460	0.454	0.450	0.445	0.440	0.434	0.428	0.420	0.415	0.406	0.399	0.391	0.384	0.375	0.366	0.356	0.348	0.338	0.329	0.319	0.309	0.299	0.289	0.279	0.269	0.258	0.248	0.239	0.228	0.218	0.209	0.198	0.189	0.179	0.169	0.160	0.151	0.142	0.134	0.125	0.118	0.110	0.104	0.096	0.090	0.084	0.079	0.074	0.069	0.065	0.060	0.058	0.054	0.051	0.050	0.048	0.045	0.045	0.044	0.044	0.044	0.045	0.046	0.049	0.050	0.051	0.055	0.056	0.060	0.064	0.066	0.071	0.075	0.080	0.084	0.089	0.094	0.099	0.104	0.109	0.114	0.119	0.124	0.130	0.135	0.140	0.145	0.150	0.154	0.159	0.164	0.169	0.172	0.178	0.181	0.185	0.190	0.192	0.196	0.199	0.202	0.205	0.206	0.210	0.211	0.212	0.214	0.215	0.215	0.216	0.216	0.216	0.216	0.215	0.215	0.215	0.212	0.212	0.210	0.208	0.206	0.204	0.201	0.199	0.195	0.194	0.191	0.186	0.182	0.180	0.176	0.171	0.169	0.164	0.160	0.155	0.150	0.146	0.141	0.136	0.131	0.128	0.121	0.118	0.111	0.108	0.102	0.098	0.092	0.089	0.084	0.079	0.074	0.071	0.066	0.062	0.058	0.054	0.051	0.048	0.044	0.042	0.039	0.036	0.034	0.032	0.030	0.029	0.029	0.028	0.028	0.028	0.028	0.028	0.029	0.029	0.030	0.032	0.035	0.036	0.039	0.041	0.044	0.048	0.050	0.054	0.056	0.060	0.064	0.069	0.072	0.076	0.081	0.085	0.089	0.094	0.096	0.101	0.105	0.109	0.111	0.116	0.119	0.122	0.125	0.128	0.130	0.132	0.135	0.135	0.136	0.138	0.139	0.139	0.139	0.138	0.138	0.136	0.135	0.134	0.132	0.129	0.128	0.125	0.121	0.118	0.115	0.110	0.106	0.102	0.098	0.092	0.089	0.084	0.080	0.075	0.069	0.064	0.060	0.054	0.050	0.044	0.039	0.035	0.030	0.025	0.021	0.016	0.012	0.010	0.006	0.002	-0.001	-0.005	-0.006	-0.009	-0.011	-0.012	-0.015	-0.016	-0.018	-0.018	-0.019	-0.019	-0.019	-0.018	-0.018	-0.016	-0.015	-0.014	-0.011	-0.010	-0.008	-0.005	-0.002	0.000	0.004	0.006	0.009	0.012	0.016	0.020	0.022	0.028	0.031	0.035	0.039	0.042	0.048	0.051	0.056	0.060	0.064	0.068	0.071	0.076	0.080	0.084	0.089	0.092	0.095	0.100	0.104	0.106	0.111	0.114	0.116	0.120	0.122	0.126	0.129	0.131	0.134	0.136	0.139	0.140	0.142	0.145	0.146	0.149	0.150	0.151	0.152	0.154	0.154	0.156	0.156	0.158	0.158	0.159	0.158	0.158	0.159	0.158	0.158	0.158	0.156	0.156	0.156	0.155	0.154	0.152	0.151	0.150	0.149	0.148	0.146	0.145	0.142	0.141	0.139	0.138	0.135	0.134	0.132	0.130	0.128	0.128	0.125	0.122	0.120	0.119	0.116	0.115	0.112	0.111	0.109	0.108	0.105	0.104	0.102	0.100	0.099	0.096	0.095	0.092	0.091	0.090	0.089	0.086	0.085	0.084	0.081	0.080	0.079	0.076	0.074	0.074	0.071	0.070	0.068	0.065	0.064	0.061	0.060	0.058	0.055	0.052	0.050	0.048	0.045	0.042	0.040	0.036	0.034	0.030	0.028	0.025	0.021	0.018	0.015	0.011	0.008	0.004	0.001	-0.002	-0.008	-0.011	-0.015	-0.020	-0.022	-0.028	-0.031	-0.035	-0.040	-0.044	-0.048	-0.052	-0.056	-0.061	-0.064	-0.068	-0.072	-0.075	-0.080	-0.084	-0.088	-0.091	-0.095	-0.098	-0.101	-0.105	-0.108	-0.111	-0.114	-0.118	-0.120	-0.124	-0.126	-0.129	-0.131	-0.134	-0.135	-0.138	-0.139	-0.141	-0.142	-0.144	-0.146	-0.148	-0.149	-0.151	-0.151	-0.152	-0.154	-0.154	-0.154	-0.155	-0.154	-0.155	-0.155	-0.155	-0.155	-0.154	-0.154	-0.154	-0.152	-0.151	-0.150	-0.150	-0.148	-0.148	-0.146	-0.144	-0.142	-0.141	-0.139	-0.138	-0.135	-0.132	-0.130	-0.129	-0.126	-0.124	-0.121	-0.119	-0.118	-0.115	-0.112	-0.109	-0.106	-0.104	-0.102	-0.100	-0.098	-0.096	-0.092	-0.090	-0.089	-0.088	-0.085	-0.084	-0.081	-0.080	-0.079	-0.078	-0.076	-0.076	-0.075	-0.075	-0.074	-0.074	-0.074	-0.075	-0.075	-0.075	-0.078	-0.078	-0.080	-0.081	-0.084	-0.086	-0.088	-0.090	-0.094	-0.096	-0.100	-0.104	-0.108	-0.111	-0.115	-0.120	-0.125	-0.130	-0.134	-0.140	-0.145	-0.150	-0.155	-0.161	-0.169	-0.174	-0.180	-0.186	-0.192	-0.199	-0.206	-0.212	-0.220	-0.226	-0.232	-0.239	-0.245	-0.251	-0.258	-0.264	-0.271	-0.278	-0.282	-0.289	-0.294	-0.300	-0.305	-0.310	-0.314	-0.319	-0.322	-0.328	-0.331	-0.335	-0.338	-0.341	-0.345	-0.346	-0.349	-0.351	-0.352	-0.354	-0.355	-0.355	-0.355	-0.356	-0.355	-0.354	-0.354	-0.352	-0.351	-0.349	-0.348	-0.345	-0.342	-0.340	-0.336	-0.335	-0.331	-0.328	-0.325	-0.320	-0.316	-0.314	-0.309	-0.305	-0.301	-0.298	-0.294	-0.290	-0.285	-0.281	-0.279	-0.274	-0.270	-0.266	-0.262	-0.259	-0.256	-0.252	-0.250	-0.248	-0.245	-0.242	-0.240	-0.238	-0.235	-0.234	-0.231	-0.230	-0.230	-0.228	-0.226	-0.226	-0.225	-0.225	-0.224	-0.224	-0.224	-0.224	-0.224	-0.224	-0.224	-0.225	-0.224	-0.225	-0.225	-0.226	-0.226	-0.229	-0.229	-0.230	-0.231	-0.232	-0.234	-0.235	-0.236	-0.238	-0.238	-0.240	-0.241	-0.242	-0.244	-0.245	-0.245	-0.248	-0.249	-0.250	-0.252	-0.254	-0.255	-0.256	-0.259	-0.260	-0.262	-0.265	-0.266	-0.269	-0.270	-0.274	-0.276	-0.278	-0.280	-0.284	-0.286	-0.289	-0.291	-0.295	-0.298	-0.301	-0.304	-0.308	-0.311	-0.315	-0.319	-0.322	-0.326	-0.330	-0.334	-0.339	-0.342	-0.345	-0.350	-0.354	-0.358	-0.361	-0.365	-0.369	-0.374	-0.378	-0.381	-0.384	-0.389	-0.391	-0.394	-0.396	-0.401	-0.404	-0.405	-0.408	-0.410	-0.411	-0.414	-0.414	-0.416	-0.418	-0.419	-0.419	-0.419	-0.420	-0.420	-0.420	-0.419	-0.418	-0.416	-0.416	-0.414	-0.412	-0.411	-0.409	-0.406	-0.404	-0.401	-0.398	-0.395	-0.391	-0.388	-0.384	-0.380	-0.375	-0.371	-0.368	-0.362	-0.359	-0.355	-0.349	-0.345	-0.339	-0.334	-0.329	-0.324	-0.318	-0.312	-0.306	-0.300	-0.294	-0.289	-0.281	-0.275	-0.269	-0.261	-0.255	-0.249	-0.240	-0.234	-0.226	-0.219	-0.210	-0.204	-0.195	-0.188	-0.179	-0.170	-0.161	-0.152	-0.144	-0.134	-0.125	-0.116	-0.105	-0.096	-0.086	-0.076	-0.065	-0.056	-0.045	-0.034	-0.024	-0.012	-0.002	0.009	0.020	0.031	0.041	0.052	0.065	0.075	0.085	0.096	0.108	0.118	0.129	0.139	0.149	0.159	0.169	0.178	0.188	0.196	0.206	0.214	0.222	0.230	0.238	0.244	0.250	0.258	0.262	0.268	0.272	0.276	0.281	0.285	0.288	0.290	0.292	0.294	0.294	0.294	0.295	0.294	0.294	0.292	0.290	0.289	0.285	0.281	0.279	0.274	0.270	0.265	0.260	0.255	0.250	0.244	0.239	0.231	0.224	0.218	0.211	0.205	0.196	0.189	0.182	0.175	0.168	0.160	0.154	0.146	0.139	0.131	0.125	0.119	0.112	0.106	0.099	0.092	0.088	0.081	0.076	0.070	0.065	0.062	0.058	0.054	0.050	0.046	0.044	0.040	0.038	0.035	0.034	0.031	0.029	0.028	0.028	0.026	0.025	0.025	0.026	0.025	0.025	0.026	0.026	0.026	0.028	0.028	0.029	0.031	0.031	0.032	0.034	0.035	0.036	0.038	0.039	0.039	0.041	0.042	0.044	0.045	0.045	0.046	0.048	0.049	0.050	0.051	0.051	0.052	0.054	0.054	0.054	0.055	0.055	0.055	0.055	0.055	0.054	0.055	0.055	0.054	0.054	0.054	0.052	0.051	0.050	0.050	0.049	0.046	0.046	0.044	0.044	0.041	0.039	0.038	0.035	0.034	0.031	0.030	0.028	0.025	0.022	0.020	0.018	0.014	0.011	0.009	0.006	0.002	0.000	-0.002	-0.006	-0.009	-0.011	-0.014	-0.018	-0.020	-0.022	-0.025	-0.028	-0.030	-0.031	-0.034	-0.036	-0.039	-0.039	-0.040	-0.041	-0.042	-0.042	-0.044	-0.044	-0.044	-0.042	-0.042	-0.041	-0.040	-0.038	-0.038	-0.035	-0.032	-0.030	-0.026	-0.022	-0.020	-0.016	-0.011	-0.008	-0.002	0.001	0.006	0.011	0.018	0.022	0.028	0.034	0.040	0.044	0.050	0.056	0.061	0.068	0.074	0.079	0.084	0.089	0.094	0.100	0.105	0.109	0.114	0.118	0.122	0.126	0.130	0.131	0.135	0.138	0.139	0.141	0.142	0.142	0.144	0.144	0.144	0.144	0.142	0.142	0.141	0.140	0.139	0.136	0.132	0.130	0.128	0.124	0.121	0.116	0.112	0.109	0.104	0.101	0.098	0.091	0.088	0.082	0.079	0.072	0.069	0.064	0.059	0.055	0.050	0.046	0.041	0.038	0.034	0.030	0.026	0.022	0.019	0.016	0.014	0.011	0.008	0.006	0.004	0.001	0.001	0.000	-0.001	-0.002	-0.004	-0.004	-0.005	-0.004	-0.005	-0.004	-0.004	-0.004	-0.004	-0.002	-0.001	-0.001	0.000	0.002	0.004	0.004	0.005	0.006	0.009	0.010	0.010	0.011	0.012	0.014	0.014	0.015	0.016	0.015	0.016	0.015	0.015	0.015	0.015	0.012	0.011	0.010	0.009	0.006	0.004	0.000	-0.002	-0.006	-0.010	-0.015	-0.020	-0.025	-0.030	-0.036	-0.044	-0.050	-0.058	-0.065	-0.075	-0.082	-0.092	-0.102	-0.112	-0.124	-0.134	-0.145	-0.158	-0.170	-0.182	-0.195	-0.209	-0.224	-0.238	-0.251	-0.268	-0.282	-0.299	-0.315	-0.330	-0.348	-0.364	-0.381	-0.398	-0.415	-0.432	-0.450	-0.468	-0.486	-0.504	-0.521	-0.539	-0.556	-0.574	-0.592	-0.609	-0.628	-0.644	-0.660	-0.679	-0.694	-0.710	-0.728	-0.744	-0.759	-0.774	-0.790	-0.805	-0.818	-0.832	-0.845	-0.860	-0.872	-0.885	-0.898	-0.909	-0.920	-0.931	-0.942	-0.952	-0.962	-0.971	-0.981	-0.990	-0.999	-1.006	-1.014	-1.021	-1.029	-1.036	-1.044	-1.051	-1.056	-1.064	-1.069	-1.074	-1.081	-1.086	-1.091	-1.096	-1.101	-1.108	-1.112	-1.118	-1.124	-1.128	-1.132	-1.138	-1.144	-1.149	-1.154	-1.159	-1.165	-1.170	-1.175	-1.181	-1.186	-1.192	-1.198	-1.204	-1.210	-1.215	-1.222	-1.229	-1.235	-1.240	-1.246	-1.252	-1.259	-1.265	-1.271	-1.278	-1.284	-1.291	-1.299	-1.305	-1.311	-1.318	-1.324	-1.330	-1.336	-1.344	-1.350	-1.356	-1.361	-1.368	-1.374	-1.380	-1.386	-1.394	-1.399	-1.405	-1.411	-1.416	-1.422	-1.429	-1.434	-1.439	-1.445	-1.450	-1.454	-1.460	-1.465	-1.470	-1.475	-1.480	-1.484	-1.489	-1.494	-1.496	-1.501	-1.505	-1.509	-1.512	-1.516	-1.519	-1.522	-1.525	-1.528	-1.529	-1.531	-1.532	-1.534	-1.535	-1.536	-1.536	-1.536	-1.536	-1.536	-1.535	-1.535	-1.532	-1.531	-1.529	-1.526	-1.522	-1.519	-1.515	-1.511	-1.506	-1.501	-1.496	-1.489	-1.482	-1.476	-1.469	-1.461	-1.452	-1.445	-1.436	-1.428	-1.419	-1.409	-1.399	-1.389	-1.378	-1.368	-1.356	-1.344	-1.334	-1.321	-1.309	-1.296	-1.284	-1.271	-1.260	-1.246	-1.234	-1.221	-1.208	-1.194	-1.181	-1.169	-1.155	-1.141	-1.129	-1.115	-1.101	-1.090	-1.076	-1.064	-1.050	-1.038	-1.025	-1.011	-0.999	-0.986	-0.974	-0.962	-0.950	-0.938	-0.925	-0.912	-0.901	-0.889	-0.878	-0.865	-0.854	-0.842	-0.831	-0.820	-0.808	-0.796	-0.785	-0.774	-0.762	-0.751	-0.740	-0.729	-0.718	-0.706	-0.695	-0.685	-0.672	-0.662	-0.651	-0.639	-0.629	-0.619	-0.608	-0.596	-0.586	-0.574	-0.564	-0.554	-0.542	-0.532	-0.521	-0.511	-0.501	-0.491	-0.481	-0.471	-0.462	-0.452	-0.444	-0.435	-0.426	-0.418	-0.409	-0.401	-0.395	-0.386	-0.380	-0.372	-0.368	-0.361	-0.356	-0.351	-0.346	-0.341	-0.338	-0.334	-0.330	-0.328	-0.325	-0.324	-0.321	-0.321	-0.320	-0.320	-0.320	-0.320	-0.320	-0.321	-0.322	-0.326	-0.329	-0.331	-0.335	-0.338	-0.342	-0.345	-0.350	-0.355	-0.359	-0.364	-0.369	-0.375	-0.380	-0.386	-0.391	-0.398	-0.402	-0.409	-0.414	-0.420	-0.426	-0.431	-0.438	-0.442	-0.448	-0.451	-0.456	-0.461	-0.466	-0.469	-0.474	-0.476	-0.480	-0.482	-0.486	-0.488	-0.489	-0.491	-0.492	-0.492	-0.492	-0.492	-0.492	-0.491	-0.490	-0.488	-0.486	-0.484	-0.481	-0.478	-0.475	-0.471	-0.466	-0.462	-0.458	-0.452	-0.448	-0.442	-0.436	-0.430	-0.424	-0.418	-0.411	-0.405	-0.398	-0.392	-0.385	-0.379	-0.371	-0.365	-0.359	-0.352	-0.346	-0.339	-0.332	-0.326	-0.321	-0.314	-0.309	-0.304	-0.298	-0.294	-0.288	-0.282	-0.280	-0.275	-0.271	-0.266	-0.264	-0.261	-0.258	-0.255	-0.251	-0.249	-0.249	-0.246	-0.245	-0.244	-0.242	-0.240	-0.239	-0.239	-0.239	-0.238	-0.238	-0.238	-0.238	-0.238	-0.238	-0.238	-0.238	-0.238	-0.238	-0.238	-0.238	-0.239	-0.238	-0.239	-0.238	-0.239	-0.238	-0.238	-0.238	-0.238	-0.236	-0.236	-0.235	-0.234	-0.232	-0.231	-0.230	-0.229	-0.228	-0.225	-0.224	-0.221	-0.220	-0.218	-0.214	-0.212	-0.209	-0.206	-0.204	-0.201	-0.198	-0.195	-0.191	-0.189	-0.186	-0.182	-0.179	-0.176	-0.174	-0.170	-0.168	-0.165	-0.161	-0.158	-0.156	-0.152	-0.151	-0.150	-0.148	-0.146	-0.145	-0.142	-0.142	-0.142	-0.141	-0.141	-0.141	-0.142	-0.142	-0.145	-0.148	-0.149	-0.151	-0.155	-0.158	-0.161	-0.166	-0.170	-0.176	-0.181	-0.188	-0.194	-0.201	-0.209	-0.216	-0.225	-0.235	-0.244	-0.254	-0.265	-0.275	-0.286	-0.298	-0.310	-0.322	-0.335	-0.349	-0.364	-0.378	-0.391	-0.406	-0.420	-0.436	-0.452	-0.468	-0.484	-0.500	-0.516	-0.532	-0.550	-0.566	-0.582	-0.599	-0.616	-0.634	-0.650	-0.666	-0.684	-0.700	-0.716	-0.731	-0.746	-0.762	-0.778	-0.792	-0.806	-0.821	-0.834	-0.848	-0.860	-0.872	-0.884	-0.895	-0.906	-0.916	-0.926	-0.935	-0.942	-0.951	-0.959	-0.965	-0.971	-0.975	-0.980	-0.984	-0.986	-0.989	-0.991	-0.991	-0.992	-0.991	-0.991	-0.990	-0.986	-0.985	-0.981	-0.976	-0.972	-0.966	-0.961	-0.955	-0.949	-0.941	-0.934	-0.926	-0.919	-0.910	-0.901	-0.892	-0.882	-0.874	-0.865	-0.855	-0.845	-0.836	-0.825	-0.816	-0.806	-0.796	-0.786	-0.778	-0.769	-0.759	-0.751	-0.741	-0.734	-0.725	-0.718	-0.710	-0.702	-0.695	-0.688	-0.682	-0.675	-0.670	-0.665	-0.660	-0.655	-0.651	-0.646	-0.642	-0.640	-0.636	-0.634	-0.630	-0.628	-0.626	-0.624	-0.622	-0.621	-0.621	-0.620	-0.620	-0.620	-0.619	-0.619	-0.620	-0.620	-0.621	-0.621	-0.621	-0.622	-0.624	-0.624	-0.625	-0.626	-0.626	-0.628	-0.629	-0.631	-0.631	-0.632	-0.634	-0.636	-0.636	-0.636	-0.638	-0.639	-0.640	-0.641	-0.641	-0.642	-0.642	-0.644	-0.644	-0.644	-0.644	-0.644	-0.644	-0.644	-0.642	-0.642	-0.641	-0.640	-0.639	-0.638	-0.635	-0.634	-0.630	-0.628	-0.625	-0.622	-0.618	-0.615	-0.610	-0.608	-0.602	-0.598	-0.592	-0.588	-0.581	-0.575	-0.569	-0.562	-0.555	-0.549	-0.541	-0.534	-0.526	-0.518	-0.511	-0.502	-0.494	-0.485	-0.476	-0.468	-0.459	-0.450	-0.442	-0.434	-0.424	-0.416	-0.408	-0.400	-0.392	-0.382	-0.376	-0.369	-0.362	-0.355	-0.349	-0.344	-0.338	-0.334	-0.329	-0.324	-0.321	-0.318	-0.315	-0.314	-0.312	-0.311	-0.311	-0.312	-0.314	-0.316	-0.319	-0.321	-0.326	-0.330	-0.335	-0.341	-0.348	-0.355	-0.362	-0.371	-0.381	-0.390	-0.400	-0.410	-0.422	-0.434	-0.446	-0.459	-0.472	-0.485	-0.499	-0.512	-0.528	-0.541	-0.556	-0.571	-0.588	-0.602	-0.619	-0.635	-0.650	-0.666	-0.681	-0.698	-0.714	-0.729	-0.744	-0.759	-0.774	-0.789	-0.802	-0.816	-0.830	-0.844	-0.856	-0.869	-0.880	-0.892	-0.904	-0.915	-0.926	-0.935	-0.945	-0.954	-0.962	-0.970	-0.978	-0.984	-0.990	-0.996	-1.002	-1.006	-1.010	-1.015	-1.019	-1.020	-1.024	-1.025	-1.028	-1.028	-1.029	-1.029	-1.029	-1.029	-1.029	-1.028	-1.028	-1.026	-1.024	-1.022	-1.021	-1.019	-1.018	-1.015	-1.014	-1.011	-1.009	-1.006	-1.005	-1.002	-1.001	-0.998	-0.996	-0.995	-0.994	-0.991	-0.990	-0.988	-0.986	-0.986	-0.984	-0.982	-0.982	-0.981	-0.980	-0.979	-0.979	-0.978	-0.978	-0.976	-0.975	-0.974	-0.972	-0.972	-0.971	-0.969	-0.968	-0.965	-0.964	-0.961	-0.959	-0.956	-0.952	-0.949	-0.945	-0.940	-0.936	-0.931	-0.925	-0.920	-0.912	-0.906	-0.899	-0.891	-0.882	-0.872	-0.864	-0.854	-0.842	-0.832	-0.820	-0.809	-0.795	-0.782	-0.769	-0.754	-0.740	-0.725	-0.709	-0.692	-0.676	-0.659	-0.641	-0.624	-0.605	-0.588	-0.569	-0.550	-0.531	-0.511	-0.492	-0.474	-0.454	-0.434	-0.415	-0.395	-0.375	-0.355	-0.336	-0.316	-0.296	-0.278	-0.259	-0.240	-0.221	-0.204	-0.186	-0.169	-0.152	-0.136	-0.120	-0.104	-0.089	-0.074	-0.060	-0.046	-0.035	-0.022	-0.010	0.000	0.011	0.020	0.030	0.039	0.046	0.052	0.060	0.065	0.070	0.075	0.078	0.080	0.082	0.085	0.086	0.085	0.084	0.082	0.081	0.079	0.075	0.070	0.066	0.061	0.055	0.049	0.041	0.034	0.025	0.018	0.008	-0.002	-0.012	-0.022	-0.034	-0.045	-0.056	-0.069	-0.081	-0.094	-0.106	-0.120	-0.134	-0.148	-0.161	-0.175	-0.189	-0.202	-0.218	-0.232	-0.246	-0.261	-0.275	-0.291	-0.305	-0.320	-0.334	-0.348	-0.362	-0.378	-0.391	-0.405	-0.419	-0.432	-0.446	-0.460	-0.472	-0.486	-0.499	-0.511	-0.524	-0.536	-0.549	-0.561	-0.574	-0.585	-0.596	-0.608	-0.620	-0.630	-0.642	-0.654	-0.664	-0.675	-0.685	-0.696	-0.708	-0.718	-0.729	-0.738	-0.749	-0.759	-0.770	-0.780	-0.791	-0.800	-0.810	-0.821	-0.830	-0.841	-0.852	-0.862	-0.872	-0.884	-0.894	-0.904	-0.914	-0.925	-0.935	-0.945	-0.955	-0.965	-0.975	-0.986	-0.996	-1.006	-1.015	-1.025	-1.034	-1.042	-1.052	-1.061	-1.070	-1.078	-1.085	-1.094	-1.100	-1.106	-1.114	-1.120	-1.125	-1.130	-1.135	-1.140	-1.144	-1.148	-1.150	-1.152	-1.155	-1.156	-1.156	-1.156	-1.156	-1.155	-1.154	-1.151	-1.149	-1.145	-1.141	-1.138	-1.132	-1.126	-1.121	-1.114	-1.106	-1.099	-1.091	-1.082	-1.074	-1.065	-1.055	-1.045	-1.034	-1.024	-1.012	-1.000	-0.989	-0.978	-0.964	-0.952	-0.940	-0.926	-0.912	-0.900	-0.888	-0.874	-0.861	-0.848	-0.835	-0.821	-0.808	-0.795	-0.782	-0.770	-0.758	-0.745	-0.732	-0.720	-0.708	-0.696	-0.685	-0.674	-0.662	-0.652	-0.642	-0.632	-0.624	-0.614	-0.606	-0.598	-0.590	-0.582	-0.575	-0.569	-0.562	-0.558	-0.552	-0.546	-0.544	-0.540	-0.538	-0.534	-0.531	-0.531	-0.530	-0.530	-0.531	-0.531	-0.532	-0.535	-0.536	-0.540	-0.542	-0.548	-0.554	-0.559	-0.565	-0.571	-0.579	-0.586	-0.594	-0.602	-0.611	-0.621	-0.631	-0.642	-0.652	-0.665	-0.678	-0.690	-0.702	-0.715	-0.728	-0.742	-0.756	-0.770	-0.785	-0.800	-0.814	-0.829	-0.845	-0.859	-0.875	-0.890	-0.906	-0.922	-0.936	-0.952	-0.969	-0.984	-0.999	-1.014	-1.028	-1.042	-1.058	-1.071	-1.085	-1.099	-1.111	-1.124	-1.136	-1.148	-1.160	-1.171	-1.182	-1.192	-1.202	-1.212	-1.222	-1.231	-1.239	-1.248	-1.255	-1.262	-1.269	-1.275	-1.281	-1.288	-1.294	-1.299	-1.302	-1.306	-1.310	-1.314	-1.318	-1.321	-1.324	-1.326	-1.328	-1.330	-1.332	-1.335	-1.336	-1.338	-1.339	-1.341	-1.342	-1.342	-1.344	-1.345	-1.346	-1.346	-1.348	-1.349	-1.349	-1.350	-1.351	-1.352	-1.352	-1.354	-1.354	-1.356	-1.356	-1.358	-1.359	-1.359	-1.360	-1.361	-1.362	-1.364	-1.365	-1.365	-1.366	-1.368	-1.368	-1.368	-1.370	-1.370	-1.369	-1.370	-1.370	-1.370	-1.369	-1.370	-1.368	-1.368	-1.366	-1.365	-1.362	-1.361	-1.359	-1.356	-1.352	-1.349	-1.346	-1.341	-1.339	-1.334	-1.328	-1.322	-1.318	-1.311	-1.305	-1.299	-1.291	-1.282	-1.275	-1.268	-1.259	-1.249	-1.240	-1.230	-1.221	-1.210	-1.200	-1.189	-1.178	-1.166	-1.155	-1.142	-1.131	-1.119	-1.106	-1.094	-1.081	-1.069	-1.056	-1.044	-1.030	-1.018	-1.005	-0.992	-0.980	-0.966	-0.954	-0.942	-0.930	-0.918	-0.906	-0.895	-0.884	-0.872	-0.862	-0.852	-0.844	-0.834	-0.825	-0.816	-0.810	-0.801	-0.795	-0.790	-0.784	-0.779	-0.774	-0.771	-0.769	-0.765	-0.765	-0.762	-0.764	-0.762	-0.765	-0.766	-0.770	-0.771	-0.776	-0.781	-0.788	-0.792	-0.800	-0.806	-0.815	-0.825	-0.834	-0.845	-0.855	-0.868	-0.879	-0.894	-0.906	-0.920	-0.935	-0.950	-0.965	-0.981	-0.998	-1.015	-1.031	-1.049	-1.066	-1.085	-1.102	-1.121	-1.140	-1.160	-1.179	-1.198	-1.216	-1.235	-1.255	-1.274	-1.294	-1.312	-1.332	-1.351	-1.371	-1.389	-1.408	-1.426	-1.444	-1.461	-1.479	-1.496	-1.514	-1.530	-1.546	-1.562	-1.578	-1.592	-1.608	-1.622	-1.636	-1.650	-1.664	-1.676	-1.689	-1.701	-1.712	-1.724	-1.735	-1.744	-1.755	-1.765	-1.772	-1.782	-1.790	-1.799	-1.806	-1.814	-1.820	-1.826	-1.832	-1.838	-1.844	-1.849	-1.854	-1.858	-1.862	-1.866	-1.869	-1.872	-1.875	-1.879	-1.881	-1.882	-1.884	-1.886	-1.888	-1.889	-1.889	-1.889	-1.890	-1.889	-1.889	-1.888	-1.888	-1.886	-1.884	-1.882	-1.881	-1.878	-1.875	-1.872	-1.869	-1.865	-1.861	-1.858	-1.852	-1.848	-1.844	-1.838	-1.831	-1.826	-1.819	-1.812	-1.805	-1.796	-1.789	-1.781	-1.772	-1.764	-1.755	-1.746	-1.736	-1.725	-1.715	-1.704	-1.692	-1.682	-1.670	-1.659	-1.646	-1.634	-1.621	-1.609	-1.596	-1.582	-1.570	-1.555	-1.542	-1.528	-1.514	-1.499	-1.485	-1.469	-1.455	-1.440	-1.425	-1.410	-1.395	-1.379	-1.364	-1.349	-1.334	-1.319	-1.302	-1.288	-1.272	-1.258	-1.242	-1.226	-1.211	-1.196	-1.181	-1.166	-1.152	-1.138	-1.122	-1.109	-1.094	-1.081	-1.066	-1.054	-1.040	-1.028	-1.015	-1.002	-0.990	-0.978	-0.966	-0.954	-0.944	-0.932	-0.921	-0.911	-0.901	-0.894	-0.884	-0.875	-0.866	-0.859	-0.850	-0.844	-0.836	-0.830	-0.822	-0.818	-0.812	-0.806	-0.801	-0.798	-0.792	-0.789	-0.785	-0.781	-0.779	-0.776	-0.774	-0.771	-0.769	-0.766	-0.766	-0.764	-0.764	-0.764	-0.762	-0.762	-0.762	-0.762	-0.762	-0.762	-0.762	-0.764	-0.764	-0.765	-0.766	-0.769	-0.769	-0.770	-0.771	-0.772	-0.774	-0.776	-0.778	-0.779	-0.780	-0.781	-0.784	-0.786	-0.788	-0.789	-0.791	-0.792	-0.795	-0.798	-0.799	-0.800	-0.802	-0.804	-0.805	-0.809	-0.810	-0.811	-0.812	-0.815	-0.816	-0.818	-0.821	-0.822	-0.822	-0.825	-0.826	-0.828	-0.830	-0.831	-0.834	-0.834	-0.836	-0.836	-0.839	-0.839	-0.841	-0.842	-0.844	-0.845	-0.846	-0.846	-0.849	-0.850	-0.851	-0.851	-0.852	-0.854	-0.854	-0.855	-0.856	-0.858	-0.858	-0.860	-0.861	-0.861	-0.864	-0.864	-0.866	-0.866	-0.868	-0.870	-0.871	-0.872	-0.874	-0.876	-0.878	-0.880	-0.882	-0.885	-0.888	-0.890	-0.894	-0.896	-0.900	-0.902	-0.905	-0.910	-0.912	-0.916	-0.921	-0.925	-0.930	-0.934	-0.939	-0.942	-0.949	-0.954	-0.959	-0.964	-0.969	-0.975	-0.980	-0.985	-0.990	-0.996	-1.002	-1.009	-1.014	-1.019	-1.025	-1.031	-1.036	-1.041	-1.046	-1.051	-1.058	-1.062	-1.069	-1.072	-1.078	-1.081	-1.086	-1.090	-1.094	-1.099	-1.101	-1.105	-1.108	-1.109	-1.112	-1.114	-1.115	-1.118	-1.118	-1.119	-1.120	-1.120	-1.120	-1.120	-1.119	-1.118	-1.118	-1.115	-1.114	-1.111	-1.109	-1.106	-1.104	-1.101	-1.098	-1.094	-1.091	-1.086	-1.082	-1.079	-1.074	-1.069	-1.065	-1.060	-1.055	-1.050	-1.045	-1.040	-1.035	-1.030	-1.025	-1.020	-1.015	-1.010	-1.004	-1.000	-0.995	-0.990	-0.985	-0.981	-0.976	-0.972	-0.968	-0.964	-0.960	-0.955	-0.952	-0.948	-0.945	-0.941	-0.938	-0.936	-0.932	-0.930	-0.926	-0.925	-0.922	-0.920	-0.920	-0.918	-0.916	-0.915	-0.915	-0.912	-0.912	-0.912	-0.912	-0.912	-0.912	-0.912	-0.914	-0.914	-0.916	-0.916	-0.918	-0.920	-0.922	-0.925	-0.928	-0.930	-0.932	-0.936	-0.939	-0.944	-0.946	-0.951	-0.956	-0.961	-0.966	-0.971	-0.976	-0.982	-0.989	-0.996	-1.002	-1.009	-1.018	-1.025	-1.032	-1.041	-1.050	-1.059	-1.068	-1.076	-1.086	-1.095	-1.105	-1.116	-1.128	-1.138	-1.148	-1.160	-1.171	-1.182	-1.195	-1.206	-1.219	-1.231	-1.244	-1.258	-1.270	-1.282	-1.296	-1.309	-1.322	-1.336	-1.350	-1.364	-1.379	-1.391	-1.406	-1.420	-1.434	-1.450	-1.464	-1.478	-1.492	-1.508	-1.522	-1.538	-1.552	-1.568	-1.584	-1.598	-1.614	-1.628	-1.644	-1.659	-1.675	-1.690	-1.705	-1.721	-1.735	-1.750	-1.766	-1.781	-1.796	-1.811	-1.826	-1.841	-1.855	-1.870	-1.886	-1.900	-1.914	-1.928	-1.941	-1.955	-1.969	-1.981	-1.994	-2.006	-2.018	-2.029	-2.040	-2.051	-2.061	-2.071	-2.081	-2.089	-2.099	-2.106	-2.114	-2.120	-2.126	-2.131	-2.136	-2.140	-2.144	-2.148	-2.149	-2.150	-2.151	-2.151	-2.151	-2.150	-2.148	-2.145	-2.140	-2.138	-2.132	-2.126	-2.120	-2.112	-2.106	-2.098	-2.089	-2.079	-2.069	-2.058	-2.047	-2.035	-2.024	-2.011	-1.999	-1.985	-1.971	-1.958	-1.942	-1.928	-1.912	-1.899	-1.882	-1.868	-1.852	-1.836	-1.820	-1.805	-1.790	-1.774	-1.758	-1.744	-1.729	-1.712	-1.699	-1.684	-1.670	-1.656	-1.642	-1.629	-1.616	-1.602	-1.591	-1.579	-1.568	-1.556	-1.548	-1.536	-1.526	-1.518	-1.509	-1.500	-1.492	-1.484	-1.478	-1.471	-1.465	-1.459	-1.452	-1.448	-1.442	-1.439	-1.434	-1.430	-1.426	-1.422	-1.421	-1.419	-1.416	-1.414	-1.412	-1.411	-1.410	-1.409	-1.408	-1.408	-1.406	-1.406	-1.406	-1.406	-1.408	-1.406	-1.406	-1.408	-1.408	-1.409	-1.409	-1.410	-1.411	-1.411	-1.412	-1.414	-1.415	-1.416	-1.418	-1.418	-1.419	-1.420	-1.421	-1.422	-1.424	-1.425	-1.426	-1.428	-1.429	-1.430	-1.430	-1.432	-1.434	-1.434	-1.436	-1.436	-1.439	-1.439	-1.440	-1.440	-1.441	-1.442	-1.444	-1.444	-1.445	-1.445	-1.446	-1.446	-1.448	-1.448	-1.448	-1.448	-1.448	-1.448	-1.448	-1.449	-1.448	-1.448	-1.446	-1.446	-1.445	-1.445	-1.445	-1.444	-1.442	-1.441	-1.440	-1.439	-1.438	-1.436	-1.435	-1.434	-1.434	-1.431	-1.430	-1.429	-1.426	-1.426	-1.425	-1.424	-1.422	-1.420	-1.419	-1.418	-1.415	-1.414	-1.414	-1.412	-1.411	-1.410	-1.409	-1.406	-1.405	-1.404	-1.404	-1.402	-1.400	-1.399	-1.398	-1.396	-1.395	-1.394	-1.392	-1.390	-1.388	-1.386	-1.384	-1.381	-1.380	-1.376	-1.374	-1.370	-1.368	-1.362	-1.359	-1.354	-1.350	-1.344	-1.340	-1.332	-1.326	-1.321	-1.314	-1.306	-1.299	-1.290	-1.282	-1.272	-1.264	-1.254	-1.244	-1.232	-1.221	-1.209	-1.198	-1.185	-1.172	-1.159	-1.145	-1.131	-1.118	-1.102	-1.088	-1.072	-1.056	-1.041	-1.026	-1.009	-0.992	-0.978	-0.960	-0.944	-0.928	-0.910	-0.894	-0.878	-0.861	-0.842	-0.826	-0.810	-0.795	-0.779	-0.762	-0.749	-0.732	-0.718	-0.704	-0.690	-0.675	-0.661	-0.648	-0.636	-0.624	-0.612	-0.601	-0.590	-0.580	-0.569	-0.560	-0.551	-0.544	-0.535	-0.529	-0.522	-0.516	-0.510	-0.505	-0.500	-0.496	-0.492	-0.490	-0.488	-0.484	-0.482	-0.481	-0.481	-0.480	-0.481	-0.482	-0.482	-0.484	-0.486	-0.489	-0.491	-0.494	-0.498	-0.500	-0.504	-0.507	-0.512	-0.515	-0.520	-0.525	-0.531	-0.536	-0.541	-0.546	-0.551	-0.558	-0.564	-0.569	-0.575	-0.580	-0.586	-0.592	-0.599	-0.605	-0.610	-0.616	-0.622	-0.628	-0.634	-0.640	-0.646	-0.651	-0.658	-0.664	-0.668	-0.674	-0.680	-0.685	-0.689	-0.695	-0.700	-0.704	-0.709	-0.712	-0.719	-0.722	-0.726	-0.730	-0.735	-0.740	-0.742	-0.748	-0.750	-0.755	-0.758	-0.761	-0.766	-0.769	-0.772	-0.776	-0.780	-0.782	-0.786	-0.789	-0.792	-0.796	-0.799	-0.804	-0.806	-0.810	-0.814	-0.818	-0.821	-0.825	-0.828	-0.831	-0.835	-0.840	-0.844	-0.848	-0.852	-0.855	-0.860	-0.865	-0.869	-0.874	-0.878	-0.881	-0.886	-0.890	-0.895	-0.899	-0.902	-0.908	-0.911	-0.915	-0.919	-0.921	-0.926	-0.931	-0.934	-0.938	-0.940	-0.942	-0.945	-0.949	-0.951	-0.954	-0.955	-0.956	-0.958	-0.958	-0.959	-0.959	-0.959	-0.959	-0.958	-0.956	-0.955	-0.952	-0.950	-0.948	-0.944	-0.940	-0.935	-0.931	-0.926	-0.920	-0.914	-0.909	-0.901	-0.894	-0.885	-0.878	-0.868	-0.860	-0.850	-0.839	-0.829	-0.819	-0.808	-0.795	-0.784	-0.771	-0.760	-0.746	-0.732	-0.720	-0.706	-0.692	-0.679	-0.665	-0.650	-0.636	-0.622	-0.609	-0.594	-0.580	-0.566	-0.551	-0.538	-0.524	-0.509	-0.496	-0.482	-0.469	-0.456	-0.444	-0.431	-0.420	-0.409	-0.398	-0.386	-0.376	-0.366	-0.358	-0.348	-0.340	-0.332	-0.325	-0.319	-0.311	-0.306	-0.301	-0.296	-0.292	-0.290	-0.288	-0.285	-0.284	-0.282	-0.282	-0.282	-0.284	-0.284	-0.286	-0.288	-0.291	-0.295	-0.299	-0.302	-0.308	-0.312	-0.319	-0.325	-0.332	-0.339	-0.345	-0.354	-0.362	-0.370	-0.380	-0.388	-0.399	-0.408	-0.416	-0.428	-0.438	-0.449	-0.459	-0.471	-0.481	-0.494	-0.505	-0.516	-0.529	-0.541	-0.552	-0.565	-0.578	-0.590	-0.602	-0.616	-0.629	-0.642	-0.655	-0.668	-0.681	-0.694	-0.708	-0.721	-0.734	-0.746	-0.760	-0.774	-0.786	-0.801	-0.814	-0.828	-0.840	-0.854	-0.868	-0.881	-0.895	-0.908	-0.922	-0.935	-0.948	-0.961	-0.975	-0.989	-1.001	-1.015	-1.028	-1.041	-1.054	-1.066	-1.080	-1.092	-1.105	-1.118	-1.130	-1.144	-1.155	-1.168	-1.180	-1.191	-1.204	-1.216	-1.228	-1.239	-1.250	-1.261	-1.272	-1.284	-1.294	-1.304	-1.316	-1.326	-1.336	-1.345	-1.355	-1.365	-1.374	-1.384	-1.392	-1.401	-1.409	-1.418	-1.425	-1.432	-1.440	-1.446	-1.452	-1.460	-1.465	-1.471	-1.476	-1.481	-1.486	-1.490	-1.494	-1.498	-1.501	-1.504	-1.505	-1.506	-1.509	-1.509	-1.510	-1.509	-1.509	-1.508	-1.506	-1.502	-1.501	-1.498	-1.492	-1.489	-1.484	-1.479	-1.472	-1.466	-1.459	-1.450	-1.442	-1.434	-1.424	-1.414	-1.404	-1.391	-1.380	-1.368	-1.355	-1.340	-1.328	-1.311	-1.296	-1.281	-1.264	-1.248	-1.229	-1.211	-1.192	-1.172	-1.154	-1.132	-1.112	-1.091	-1.070	-1.048	-1.025	-1.002	-0.979	-0.956	-0.932	-0.909	-0.884	-0.860	-0.835	-0.810	-0.786	-0.760	-0.736	-0.710	-0.685	-0.660	-0.634	-0.610	-0.585	-0.560	-0.535	-0.511	-0.488	-0.464	-0.439	-0.418	-0.395	-0.372	-0.351	-0.330	-0.310	-0.289	-0.270	-0.252	-0.234	-0.216	-0.200	-0.185	-0.170	-0.156	-0.142	-0.130	-0.119	-0.108	-0.098	-0.088	-0.080	-0.072	-0.066	-0.061	-0.058	-0.054	-0.050	-0.049	-0.046	-0.046	-0.048	-0.048	-0.050	-0.052	-0.056	-0.061	-0.065	-0.071	-0.078	-0.084	-0.090	-0.098	-0.106	-0.114	-0.124	-0.134	-0.144	-0.152	-0.162	-0.174	-0.184	-0.195	-0.206	-0.218	-0.229	-0.241	-0.252	-0.264	-0.276	-0.288	-0.300	-0.311	-0.324	-0.334	-0.346	-0.358	-0.369	-0.380	-0.390	-0.402	-0.412	-0.422	-0.434	-0.444	-0.452	-0.464	-0.474	-0.482	-0.491	-0.500	-0.510	-0.519	-0.528	-0.535	-0.542	-0.551	-0.559	-0.566	-0.574	-0.580	-0.588	-0.594	-0.601	-0.606	-0.614	-0.619	-0.625	-0.630	-0.636	-0.641	-0.645	-0.650	-0.654	-0.659	-0.662	-0.666	-0.670	-0.674	-0.678	-0.680	-0.684	-0.686	-0.689	-0.691	-0.694	-0.695	-0.699	-0.700	-0.701	-0.702	-0.704	-0.705	-0.708	-0.709	-0.710	-0.711	-0.711	-0.712	-0.714	-0.715	-0.715	-0.718	-0.719	-0.720	-0.721	-0.721	-0.722	-0.724	-0.725	-0.726	-0.729	-0.730	-0.731	-0.732	-0.735	-0.736	-0.739	-0.740	-0.742	-0.745	-0.745	-0.748	-0.750	-0.751	-0.754	-0.756	-0.758	-0.760	-0.762	-0.764	-0.766	-0.769	-0.769	-0.770	-0.771	-0.771	-0.772	-0.772	-0.774	-0.772	-0.772	-0.771	-0.770	-0.769	-0.765	-0.764	-0.760	-0.756	-0.752	-0.749	-0.744	-0.738	-0.732	-0.726	-0.719	-0.712	-0.704	-0.696	-0.688	-0.678	-0.669	-0.659	-0.649	-0.639	-0.626	-0.615	-0.604	-0.592	-0.581	-0.569	-0.556	-0.542	-0.529	-0.516	-0.505	-0.491	-0.478	-0.465	-0.451	-0.439	-0.426	-0.414	-0.401	-0.389	-0.376	-0.365	-0.354	-0.342	-0.331	-0.320	-0.309	-0.300	-0.290	-0.279	-0.271	-0.261	-0.254	-0.244	-0.236	-0.230	-0.222	-0.215	-0.208	-0.202	-0.196	-0.190	-0.186	-0.180	-0.175	-0.170	-0.166	-0.161	-0.158	-0.152	-0.150	-0.145	-0.142	-0.139	-0.135	-0.132	-0.130	-0.125	-0.122	-0.120	-0.118	-0.114	-0.110	-0.108	-0.104	-0.101	-0.099	-0.096	-0.092	-0.089	-0.086	-0.084	-0.081	-0.078	-0.074	-0.071	-0.069	-0.066	-0.062	-0.060	-0.058	-0.055	-0.051	-0.050	-0.048	-0.045	-0.042	-0.040	-0.039	-0.038	-0.036	-0.035	-0.034	-0.032	-0.032	-0.032	-0.031	-0.032	-0.032	-0.032	-0.034	-0.035	-0.036	-0.039	-0.040	-0.041	-0.044	-0.046	-0.050	-0.054	-0.056	-0.060	-0.064	-0.069	-0.072	-0.078	-0.082	-0.088	-0.092	-0.098	-0.105	-0.111	-0.116	-0.122	-0.129	-0.135	-0.141	-0.148	-0.155	-0.161	-0.168	-0.174	-0.181	-0.188	-0.194	-0.200	-0.206	-0.212	-0.218	-0.225	-0.230	-0.236	-0.241	-0.246	-0.252	-0.258	-0.261	-0.265	-0.270	-0.274	-0.278	-0.281	-0.284	-0.286	-0.290	-0.291	-0.292	-0.295	-0.295	-0.298	-0.298	-0.298	-0.298	-0.298	-0.296	-0.295	-0.294	-0.291	-0.289	-0.288	-0.285	-0.281	-0.278	-0.274	-0.271	-0.268	-0.262	-0.259	-0.254	-0.249	-0.242	-0.238	-0.231	-0.225	-0.219	-0.214	-0.208	-0.200	-0.194	-0.186	-0.179	-0.172	-0.166	-0.158	-0.151	-0.142	-0.136	-0.130	-0.121	-0.114	-0.108	-0.099	-0.092	-0.085	-0.079	-0.071	-0.064	-0.056	-0.049	-0.042	-0.035	-0.030	-0.022	-0.016	-0.010	-0.002	0.002	0.010	0.015	0.021	0.026	0.032	0.036	0.042	0.046	0.052	0.056	0.061	0.065	0.069	0.072	0.075	0.079	0.081	0.085	0.088	0.089	0.090	0.094	0.095	0.095	0.096	0.096	0.098	0.098	0.098	0.096	0.095	0.094	0.091	0.089	0.088	0.084	0.081	0.078	0.074	0.070	0.066	0.061	0.056	0.051	0.045	0.039	0.032	0.026	0.019	0.012	0.005	-0.002	-0.011	-0.018	-0.026	-0.035	-0.044	-0.052	-0.061	-0.071	-0.081	-0.090	-0.101	-0.110	-0.121	-0.130	-0.140	-0.150	-0.160	-0.171	-0.180	-0.191	-0.200	-0.211	-0.220	-0.230	-0.239	-0.250	-0.259	-0.268	-0.276	-0.285	-0.294	-0.301	-0.310	-0.318	-0.324	-0.332	-0.339	-0.345	-0.351	-0.358	-0.362	-0.369	-0.374	-0.378	-0.384	-0.386	-0.390	-0.395	-0.399	-0.401	-0.404	-0.405	-0.408	-0.410	-0.411	-0.414	-0.414	-0.416	-0.416	-0.418	-0.418	-0.418	-0.418	-0.419	-0.419	-0.419	-0.418	-0.418	-0.416	-0.416	-0.415	-0.416	-0.415	-0.414	-0.412	-0.411	-0.411	-0.410	-0.409	-0.408	-0.406	-0.406	-0.405	-0.404	-0.401	-0.400	-0.400	-0.399	-0.398	-0.396	-0.394	-0.392	-0.391	-0.390	-0.388	-0.386	-0.384	-0.382	-0.379	-0.378	-0.375	-0.372	-0.369	-0.366	-0.362	-0.360	-0.356	-0.351	-0.348	-0.344	-0.339	-0.334	-0.330	-0.325	-0.319	-0.314	-0.308	-0.301	-0.295	-0.288	-0.281	-0.274	-0.266	-0.259	-0.251	-0.242	-0.235	-0.225	-0.218	-0.208	-0.200	-0.190	-0.181	-0.171	-0.162	-0.152	-0.142	-0.132	-0.124	-0.114	-0.104	-0.094	-0.084	-0.074	-0.065	-0.055	-0.044	-0.035	-0.025	-0.016	-0.006	0.001	0.010	0.019	0.028	0.036	0.044	0.051	0.058	0.065	0.071	0.078	0.084	0.089	0.094	0.098	0.101	0.106	0.109	0.112	0.115	0.116	0.119	0.119	0.119	0.119	0.119	0.118	0.116	0.115	0.111	0.109	0.105	0.101	0.098	0.094	0.086	0.081	0.075	0.068	0.061	0.054	0.046	0.038	0.029	0.020	0.011	0.001	-0.009	-0.019	-0.029	-0.039	-0.050	-0.061	-0.072	-0.084	-0.094	-0.105	-0.116	-0.128	-0.139	-0.150	-0.160	-0.172	-0.182	-0.194	-0.205	-0.215	-0.226	-0.236	-0.246	-0.256	-0.266	-0.275	-0.284	-0.292	-0.301	-0.309	-0.316	-0.324	-0.330	-0.338	-0.342	-0.349	-0.354	-0.359	-0.364	-0.368	-0.371	-0.375	-0.378	-0.381	-0.384	-0.386	-0.388	-0.389	-0.390	-0.391	-0.392	-0.391	-0.392	-0.392	-0.392	-0.391	-0.390	-0.390	-0.389	-0.388	-0.385	-0.384	-0.382	-0.381	-0.379	-0.378	-0.375	-0.372	-0.371	-0.369	-0.368	-0.365	-0.364	-0.361	-0.360	-0.359	-0.356	-0.355	-0.354	-0.351	-0.351	-0.350	-0.350	-0.349	-0.348	-0.348	-0.348	-0.348	-0.348	-0.348	-0.348	-0.349	-0.350	-0.350	-0.352	-0.354	-0.356	-0.358	-0.360	-0.362	-0.365	-0.369	-0.371	-0.375	-0.379	-0.381	-0.386	-0.391	-0.395	-0.399	-0.404	-0.410	-0.415	-0.420	-0.425	-0.432	-0.438	-0.444	-0.449	-0.455	-0.462	-0.469	-0.476	-0.482	-0.488	-0.495	-0.501	-0.509	-0.515	-0.521	-0.528	-0.534	-0.540	-0.545	-0.551	-0.558	-0.562	-0.568	-0.572	-0.578	-0.581	-0.585	-0.589	-0.592	-0.595	-0.598	-0.600	-0.601	-0.602	-0.604	-0.604	-0.605	-0.605	-0.604	-0.602	-0.601	-0.599	-0.598	-0.594	-0.589	-0.586	-0.582	-0.578	-0.572	-0.568	-0.561	-0.555	-0.548	-0.541	-0.534	-0.526	-0.519	-0.511	-0.504	-0.494	-0.486	-0.478	-0.469	-0.459	-0.451	-0.441	-0.432	-0.424	-0.414	-0.405	-0.396	-0.388	-0.379	-0.370	-0.361	-0.354	-0.345	-0.336	-0.329	-0.321	-0.314	-0.308	-0.300	-0.294	-0.288	-0.280	-0.275	-0.269	-0.265	-0.259	-0.254	-0.250	-0.245	-0.241	-0.238	-0.235	-0.232	-0.229	-0.226	-0.224	-0.221	-0.220	-0.218	-0.216	-0.215	-0.214	-0.211	-0.211	-0.210	-0.209	-0.209	-0.208	-0.208	-0.206	-0.206	-0.206	-0.206	-0.205	-0.205	-0.205	-0.204	-0.204	-0.202	-0.202	-0.201	-0.201	-0.201	-0.199	-0.198	-0.196	-0.196	-0.195	-0.192	-0.191	-0.189	-0.189	-0.186	-0.184	-0.181	-0.179	-0.176	-0.175	-0.172	-0.169	-0.166	-0.164	-0.161	-0.158	-0.155	-0.152	-0.148	-0.145	-0.142	-0.139	-0.135	-0.131	-0.128	-0.125	-0.121	-0.119	-0.114	-0.111	-0.108	-0.104	-0.101	-0.098	-0.095	-0.091	-0.089	-0.086	-0.082	-0.080	-0.076	-0.075	-0.071	-0.069	-0.066	-0.064	-0.060	-0.058	-0.056	-0.054	-0.050	-0.048	-0.045	-0.042	-0.041	-0.038	-0.035	-0.032	-0.029	-0.026	-0.025	-0.021	-0.018	-0.015	-0.012	-0.009	-0.005	-0.002	0.001	0.005	0.009	0.011	0.016	0.021	0.025	0.030	0.034	0.039	0.044	0.050	0.055	0.060	0.066	0.071	0.078	0.084	0.090	0.096	0.104	0.110	0.116	0.124	0.131	0.139	0.146	0.154	0.162	0.171	0.179	0.186	0.196	0.204	0.212	0.221	0.230	0.239	0.248	0.258	0.266	0.275	0.284	0.292	0.302	0.311	0.320	0.329	0.339	0.346	0.355	0.364	0.372	0.380	0.388	0.396	0.404	0.411	0.419	0.425	0.431	0.438	0.444	0.450	0.455	0.460	0.465	0.469	0.472	0.476	0.480	0.481	0.485	0.486	0.488	0.489	0.490	0.490	0.490	0.490	0.489	0.488	0.486	0.484	0.482	0.480	0.478	0.474	0.471	0.468	0.464	0.459	0.455	0.452	0.448	0.444	0.439	0.435	0.430	0.426	0.421	0.418	0.414	0.410	0.405	0.401	0.400	0.396	0.394	0.392	0.390	0.389	0.388	0.388	0.386	0.388	0.389	0.390	0.392	0.394	0.396	0.400	0.404	0.408	0.411	0.418	0.424	0.430	0.436	0.442	0.450	0.459	0.468	0.476	0.486	0.495	0.505	0.515	0.526	0.538	0.549	0.560	0.571	0.584	0.595	0.608	0.619	0.632	0.644	0.656	0.669	0.681	0.692	0.705	0.716	0.729	0.741	0.751	0.764	0.774	0.785	0.796	0.806	0.816	0.825	0.835	0.844	0.852	0.861	0.869	0.876	0.884	0.890	0.896	0.902	0.908	0.914	0.918	0.922	0.926	0.929	0.932	0.935	0.938	0.940	0.940	0.942	0.942	0.945	0.945	0.945	0.945	0.944	0.942	0.941	0.939	0.936	0.935	0.932	0.929	0.926	0.922	0.920	0.915	0.911	0.906	0.902	0.898	0.892	0.888	0.882	0.878	0.872	0.868	0.862	0.856	0.851	0.844	0.838	0.831	0.825	0.819	0.812	0.806	0.800	0.792	0.786	0.779	0.772	0.765	0.759	0.752	0.744	0.738	0.730	0.722	0.715	0.709	0.701	0.694	0.688	0.679	0.671	0.665	0.658	0.649	0.641	0.632	0.625	0.616	0.609	0.600	0.591	0.584	0.575	0.566	0.556	0.548	0.538	0.528	0.519	0.507	0.498	0.488	0.475	0.465	0.454	0.442	0.431	0.419	0.406	0.394	0.380	0.368	0.354	0.340	0.325	0.311	0.296	0.281	0.266	0.250	0.234	0.218	0.201	0.185	0.168	0.150	0.132	0.115	0.098	0.079	0.060	0.042	0.022	0.004	-0.015	-0.035	-0.054	-0.075	-0.094	-0.114	-0.134	-0.152	-0.172	-0.192	-0.212	-0.234	-0.252	-0.272	-0.292	-0.311	-0.332	-0.351	-0.370	-0.390	-0.410	-0.428	-0.448	-0.466	-0.485	-0.502	-0.521	-0.538	-0.556	-0.574	-0.591	-0.608	-0.625	-0.642	-0.658	-0.674	-0.690	-0.705	-0.721	-0.735	-0.749	-0.762	-0.776	-0.790	-0.802	-0.816	-0.828	-0.840	-0.850	-0.861	-0.872	-0.882	-0.891	-0.901	-0.909	-0.918	-0.926	-0.934	-0.941	-0.948	-0.954	-0.958	-0.962	-0.968	-0.972	-0.976	-0.979	-0.981	-0.984	-0.985	-0.988	-0.988	-0.988	-0.989	-0.989	-0.988	-0.986	-0.985	-0.984	-0.981	-0.979	-0.976	-0.972	-0.970	-0.968	-0.964	-0.959	-0.956	-0.951	-0.946	-0.944	-0.939	-0.935	-0.930	-0.925	-0.921	-0.916	-0.912	-0.908	-0.904	-0.900	-0.894	-0.890	-0.886	-0.882	-0.879	-0.876	-0.872	-0.869	-0.866	-0.865	-0.862	-0.859	-0.856	-0.856	-0.854	-0.852	-0.850	-0.850	-0.848	-0.848	-0.846	-0.846	-0.845	-0.844	-0.844	-0.844	-0.844	-0.844	-0.842	-0.842	-0.842	-0.842	-0.841	-0.841	-0.841	-0.841	-0.841	-0.840	-0.840	-0.839	-0.839	-0.839	-0.836	-0.835	-0.834	-0.832	-0.830	-0.828	-0.825	-0.822	-0.820	-0.818	-0.815	-0.811	-0.809	-0.805	-0.801	-0.796	-0.792	-0.789	-0.784	-0.780	-0.775	-0.770	-0.765	-0.760	-0.755	-0.750	-0.744	-0.739	-0.732	-0.729	-0.722	-0.718	-0.711	-0.706	-0.700	-0.695	-0.689	-0.684	-0.678	-0.672	-0.668	-0.662	-0.658	-0.652	-0.648	-0.642	-0.638	-0.634	-0.629	-0.624	-0.620	-0.616	-0.611	-0.608	-0.605	-0.600	-0.598	-0.594	-0.590	-0.586	-0.582	-0.580	-0.576	-0.572	-0.570	-0.566	-0.562	-0.561	-0.558	-0.555	-0.551	-0.548	-0.545	-0.541	-0.539	-0.534	-0.531	-0.528	-0.524	-0.520	-0.516	-0.512	-0.509	-0.504	-0.501	-0.496	-0.491	-0.488	-0.482	-0.478	-0.472	-0.468	-0.462	-0.458	-0.452	-0.448	-0.442	-0.436	-0.431	-0.426	-0.420	-0.415	-0.409	-0.404	-0.398	-0.392	-0.388	-0.381	-0.376	-0.370	-0.365	-0.359	-0.354	-0.348	-0.342	-0.338	-0.331	-0.328	-0.322	-0.318	-0.314	-0.309	-0.304	-0.299	-0.295	-0.290	-0.286	-0.281	-0.278	-0.275	-0.270	-0.266	-0.264	-0.260	-0.256	-0.254	-0.250	-0.246	-0.244	-0.240	-0.238	-0.235	-0.231	-0.229	-0.226	-0.222	-0.219	-0.216	-0.212	-0.210	-0.206	-0.202	-0.199	-0.195	-0.191	-0.188	-0.184	-0.179	-0.174	-0.169	-0.165	-0.159	-0.155	-0.148	-0.142	-0.136	-0.130	-0.124	-0.116	-0.109	-0.101	-0.095	-0.088	-0.079	-0.071	-0.061	-0.054	-0.045	-0.035	-0.026	-0.016	-0.006	0.004	0.014	0.024	0.035	0.044	0.055	0.066	0.076	0.088	0.098	0.110	0.120	0.130	0.142	0.152	0.162	0.174	0.185	0.195	0.205	0.215	0.225	0.235	0.246	0.255	0.265	0.274	0.282	0.292	0.301	0.310	0.320	0.328	0.336	0.345	0.352	0.360	0.369	0.376	0.384	0.391	0.399	0.406	0.414	0.421	0.429	0.435	0.442	0.450	0.456	0.464	0.470	0.476	0.484	0.490	0.496	0.504	0.510	0.518	0.524	0.530	0.538	0.544	0.550	0.556	0.562	0.569	0.575	0.581	0.586	0.592	0.599	0.604	0.610	0.615	0.620	0.625	0.630	0.634	0.639	0.642	0.645	0.650	0.652	0.655	0.659	0.660	0.662	0.664	0.665	0.666	0.668	0.668	0.668	0.666	0.666	0.665	0.665	0.662	0.660	0.658	0.655	0.652	0.650	0.646	0.642	0.638	0.634	0.630	0.624	0.620	0.614	0.609	0.604	0.598	0.592	0.585	0.579	0.574	0.568	0.560	0.554	0.549	0.541	0.534	0.529	0.521	0.515	0.509	0.502	0.496	0.491	0.484	0.479	0.472	0.466	0.461	0.458	0.451	0.446	0.441	0.438	0.434	0.429	0.425	0.421	0.418	0.414	0.411	0.409	0.406	0.404	0.401	0.400	0.399	0.398	0.396	0.396	0.395	0.395	0.395	0.395	0.395	0.395	0.398	0.398	0.399	0.400	0.402	0.402	0.405	0.408	0.409	0.411	0.414	0.416	0.419	0.421	0.424	0.426	0.430	0.431	0.434	0.438	0.440	0.442	0.444	0.448	0.449	0.451	0.454	0.456	0.459	0.460	0.462	0.464	0.466	0.468	0.469	0.470	0.470	0.472	0.472	0.472	0.474	0.474	0.474	0.474	0.474	0.472	0.472	0.471	0.470	0.469	0.469	0.468	0.465	0.464	0.461	0.460	0.458	0.456	0.454	0.452	0.450	0.448	0.445	0.442	0.440	0.439	0.435	0.432	0.430	0.429	0.426	0.424	0.421	0.419	0.418	0.415	0.414	0.411	0.411	0.409	0.409	0.406	0.405	0.404	0.404	0.402	0.402	0.402	0.402	0.402	0.402	0.404	0.405	0.406	0.406	0.408	0.410	0.411	0.412	0.415	0.418	0.420	0.422	0.425	0.429	0.431	0.434	0.436	0.440	0.444	0.446	0.450	0.454	0.458	0.461	0.465	0.469	0.472	0.476	0.479	0.482	0.486	0.490	0.494	0.496	0.500	0.502	0.505	0.507	0.511	0.512	0.515	0.518	0.519	0.521	0.522	0.524	0.525	0.525	0.525	0.525	0.526	0.525	0.526	0.525	0.524	0.522	0.521	0.520	0.519	0.518	0.515	0.512	0.510	0.507	0.504	0.501	0.498	0.494	0.491	0.488	0.484	0.480	0.476	0.471	0.468	0.462	0.459	0.455	0.450	0.445	0.440	0.435	0.431	0.426	0.421	0.416	0.411	0.405	0.401	0.396	0.391	0.386	0.381	0.375	0.371	0.366	0.361	0.355	0.351	0.346	0.341	0.336	0.331	0.328	0.322	0.316	0.312	0.309	0.302	0.299	0.294	0.290	0.285	0.280	0.275	0.271	0.266	0.262	0.258	0.252	0.248	0.242	0.239	0.232	0.229	0.222	0.218	0.212	0.206	0.201	0.196	0.190	0.184	0.178	0.171	0.164	0.159	0.151	0.144	0.136	0.129	0.122	0.114	0.106	0.098	0.089	0.080	0.071	0.061	0.052	0.042	0.031	0.021	0.010	-0.001	-0.011	-0.022	-0.035	-0.046	-0.059	-0.071	-0.084	-0.096	-0.109	-0.122	-0.135	-0.149	-0.161	-0.176	-0.190	-0.204	-0.218	-0.231	-0.245	-0.259	-0.274	-0.288	-0.301	-0.315	-0.330	-0.345	-0.358	-0.372	-0.386	-0.401	-0.415	-0.429	-0.442	-0.456	-0.470	-0.482	-0.496	-0.509	-0.522	-0.536	-0.549	-0.561	-0.574	-0.586	-0.598	-0.611	-0.622	-0.635	-0.646	-0.659	-0.670	-0.681	-0.692	-0.704	-0.715	-0.726	-0.738	-0.748	-0.760	-0.771	-0.781	-0.792	-0.802	-0.814	-0.825	-0.835	-0.846	-0.856	-0.869	-0.879	-0.890	-0.901	-0.911	-0.922	-0.935	-0.946	-0.958	-0.969	-0.981	-0.991	-1.004	-1.016	-1.028	-1.041	-1.052	-1.065	-1.078	-1.090	-1.102	-1.116	-1.129	-1.142	-1.155	-1.169	-1.182	-1.196	-1.210	-1.222	-1.236	-1.251	-1.265	-1.280	-1.294	-1.308	-1.321	-1.335	-1.349	-1.364	-1.378	-1.391	-1.405	-1.419	-1.432	-1.446	-1.460	-1.474	-1.488	-1.499	-1.512	-1.525	-1.538	-1.550	-1.562	-1.574	-1.585	-1.596	-1.608	-1.618	-1.629	-1.639	-1.649	-1.659	-1.666	-1.675	-1.682	-1.691	-1.698	-1.705	-1.711	-1.716	-1.722	-1.728	-1.731	-1.736	-1.739	-1.742	-1.744	-1.746	-1.748	-1.749	-1.749	-1.749	-1.749	-1.748	-1.748	-1.745	-1.742	-1.740	-1.738	-1.734	-1.731	-1.726	-1.721	-1.718	-1.712	-1.706	-1.701	-1.696	-1.690	-1.684	-1.678	-1.671	-1.665	-1.658	-1.652	-1.646	-1.639	-1.632	-1.626	-1.620	-1.614	-1.608	-1.602	-1.596	-1.590	-1.585	-1.580	-1.575	-1.571	-1.565	-1.561	-1.559	-1.555	-1.552	-1.549	-1.546	-1.545	-1.541	-1.540	-1.539	-1.538	-1.536	-1.536	-1.536	-1.538	-1.538	-1.538	-1.539	-1.540	-1.541	-1.542	-1.544	-1.546	-1.549	-1.550	-1.552	-1.554	-1.556	-1.559	-1.561	-1.562	-1.564	-1.566	-1.568	-1.570	-1.571	-1.572	-1.574	-1.572	-1.572	-1.574	-1.574	-1.572	-1.572	-1.571	-1.569	-1.568	-1.565	-1.562	-1.560	-1.556	-1.552	-1.548	-1.542	-1.538	-1.531	-1.525	-1.520	-1.512	-1.505	-1.498	-1.489	-1.481	-1.472	-1.464	-1.455	-1.445	-1.435	-1.425	-1.415	-1.404	-1.394	-1.384	-1.372	-1.362	-1.351	-1.339	-1.329	-1.318	-1.306	-1.296	-1.285	-1.275	-1.264	-1.254	-1.244	-1.234	-1.224	-1.216	-1.206	-1.198	-1.189	-1.181	-1.175	-1.166	-1.160	-1.154	-1.149	-1.142	-1.138	-1.134	-1.129	-1.125	-1.121	-1.119	-1.116	-1.114	-1.112	-1.111	-1.110	-1.109	-1.109	-1.109	-1.110	-1.110	-1.111	-1.112	-1.115	-1.115	-1.118	-1.120	-1.122	-1.125	-1.126	-1.129	-1.131	-1.134	-1.136	-1.139	-1.140	-1.142	-1.145	-1.145	-1.148	-1.149	-1.149	-1.150	-1.150	-1.150	-1.150	-1.149	-1.148	-1.148	-1.144	-1.141	-1.140	-1.136	-1.132	-1.129	-1.124	-1.119	-1.114	-1.108	-1.100	-1.094	-1.086	-1.079	-1.070	-1.061	-1.051	-1.042	-1.031	-1.021	-1.010	-0.999	-0.988	-0.975	-0.962	-0.951	-0.938	-0.924	-0.911	-0.898	-0.884	-0.870	-0.855	-0.841	-0.826	-0.814	-0.799	-0.784	-0.769	-0.755	-0.741	-0.726	-0.712	-0.698	-0.684	-0.671	-0.658	-0.644	-0.630	-0.619	-0.606	-0.592	-0.581	-0.570	-0.559	-0.548	-0.538	-0.528	-0.518	-0.509	-0.500	-0.491	-0.484	-0.475	-0.469	-0.462	-0.456	-0.450	-0.444	-0.439	-0.435	-0.430	-0.426	-0.422	-0.420	-0.416	-0.415	-0.412	-0.411	-0.410	-0.410	-0.409	-0.409	-0.409	-0.410	-0.410	-0.411	-0.411	-0.412	-0.414	-0.415	-0.418	-0.419	-0.421	-0.422	-0.425	-0.426	-0.429	-0.431	-0.434	-0.436	-0.438	-0.439	-0.440	-0.442	-0.444	-0.445	-0.448	-0.448	-0.449	-0.449	-0.449	-0.450	-0.449	-0.449	-0.448	-0.448	-0.445	-0.444	-0.441	-0.439	-0.435	-0.432	-0.429	-0.424	-0.420	-0.415	-0.409	-0.404	-0.398	-0.391	-0.384	-0.376	-0.369	-0.360	-0.352	-0.342	-0.332	-0.324	-0.314	-0.302	-0.291	-0.281	-0.270	-0.258	-0.245	-0.232	-0.220	-0.206	-0.194	-0.180	-0.166	-0.152	-0.139	-0.124	-0.111	-0.096	-0.082	-0.069	-0.054	-0.040	-0.025	-0.012	0.001	0.016	0.030	0.042	0.056	0.070	0.082	0.095	0.108	0.120	0.130	0.142	0.154	0.164	0.174	0.184	0.194	0.204	0.211	0.220	0.228	0.234	0.240	0.246	0.251	0.258	0.262	0.266	0.269	0.271	0.275	0.276	0.279	0.279	0.280	0.279	0.279	0.278	0.276	0.274	0.271	0.269	0.265	0.261	0.256	0.252	0.248	0.241	0.236	0.230	0.224	0.218	0.210	0.204	0.195	0.188	0.181	0.172	0.165	0.156	0.148	0.140	0.131	0.122	0.115	0.106	0.098	0.090	0.081	0.074	0.065	0.058	0.050	0.041	0.034	0.026	0.020	0.014	0.008	0.000	-0.005	-0.011	-0.018	-0.022	-0.028	-0.031	-0.036	-0.041	-0.045	-0.049	-0.051	-0.054	-0.058	-0.060	-0.062	-0.064	-0.066	-0.068	-0.069	-0.070	-0.070	-0.072	-0.072	-0.072	-0.072	-0.074	-0.074	-0.072	-0.072	-0.072	-0.074	-0.072	-0.072	-0.072	-0.072	-0.071	-0.072	-0.072	-0.071	-0.071	-0.072	-0.072	-0.072	-0.074	-0.074	-0.076	-0.078	-0.079	-0.080	-0.081	-0.082	-0.085	-0.089	-0.091	-0.094	-0.096	-0.099	-0.102	-0.105	-0.109	-0.114	-0.118	-0.121	-0.126	-0.130	-0.135	-0.140	-0.144	-0.149	-0.154	-0.158	-0.162	-0.169	-0.174	-0.179	-0.185	-0.189	-0.195	-0.200	-0.205	-0.211	-0.215	-0.220	-0.224	-0.230	-0.234	-0.239	-0.242	-0.248	-0.250	-0.254	-0.259	-0.262	-0.265	-0.269	-0.271	-0.274	-0.278	-0.279	-0.281	-0.284	-0.285	-0.288	-0.289	-0.289	-0.290	-0.291	-0.292	-0.292	-0.294	-0.294	-0.295	-0.295	-0.294	-0.295	-0.294	-0.294	-0.292	-0.294	-0.292	-0.291	-0.291	-0.290	-0.289	-0.289	-0.289	-0.288	-0.288	-0.286	-0.285	-0.286	-0.285	-0.285	-0.285	-0.285	-0.284	-0.285	-0.285	-0.286	-0.285	-0.286	-0.286	-0.288	-0.289	-0.290	-0.290	-0.292	-0.294	-0.295	-0.299	-0.300	-0.302	-0.306	-0.308	-0.310	-0.314	-0.318	-0.320	-0.324	-0.328	-0.331	-0.335	-0.338	-0.341	-0.346	-0.350	-0.354	-0.359	-0.364	-0.366	-0.370	-0.376	-0.380	-0.382	-0.388	-0.391	-0.396	-0.400	-0.402	-0.408	-0.410	-0.414	-0.416	-0.419	-0.421	-0.424	-0.426	-0.428	-0.429	-0.430	-0.430	-0.430	-0.431	-0.431	-0.430	-0.429	-0.428	-0.425	-0.424	-0.420	-0.416	-0.412	-0.409	-0.404	-0.399	-0.394	-0.389	-0.381	-0.375	-0.368	-0.361	-0.354	-0.345	-0.336	-0.329	-0.320	-0.310	-0.300	-0.290	-0.281	-0.271	-0.261	-0.250	-0.240	-0.229	-0.219	-0.208	-0.196	-0.188	-0.176	-0.166	-0.155	-0.145	-0.135	-0.124	-0.115	-0.106	-0.096	-0.088	-0.079	-0.069	-0.061	-0.052	-0.045	-0.039	-0.030	-0.024	-0.018	-0.010	-0.004	0.001	0.008	0.011	0.016	0.020	0.025	0.029	0.032	0.035	0.039	0.042	0.044	0.048	0.050	0.052	0.055	0.058	0.059	0.061	0.064	0.066	0.068	0.070	0.072	0.075	0.078	0.080	0.084	0.086	0.089	0.091	0.095	0.098	0.101	0.105	0.109	0.114	0.118	0.122	0.129	0.134	0.139	0.145	0.151	0.156	0.162	0.170	0.178	0.184	0.191	0.198	0.205	0.212	0.221	0.229	0.236	0.244	0.251	0.259	0.266	0.274	0.281	0.288	0.296	0.302	0.309	0.315	0.320	0.326	0.331	0.336	0.340	0.345	0.349	0.351	0.354	0.355	0.358	0.358	0.359	0.358	0.355	0.354	0.351	0.348	0.345	0.340	0.335	0.329	0.322	0.315	0.306	0.298	0.288	0.278	0.268	0.256	0.244	0.232	0.219	0.205	0.191	0.176	0.161	0.145	0.130	0.114	0.098	0.080	0.064	0.046	0.029	0.011	-0.006	-0.024	-0.042	-0.059	-0.076	-0.095	-0.111	-0.129	-0.146	-0.162	-0.179	-0.195	-0.211	-0.226	-0.241	-0.256	-0.270	-0.285	-0.298	-0.310	-0.322	-0.334	-0.345	-0.356	-0.366	-0.375	-0.384	-0.392	-0.400	-0.408	-0.414	-0.419	-0.424	-0.428	-0.431	-0.435	-0.438	-0.440	-0.441	-0.442	-0.442	-0.442	-0.441	-0.441	-0.440	-0.438	-0.435	-0.432	-0.428	-0.425	-0.421	-0.416	-0.411	-0.406	-0.400	-0.395	-0.389	-0.384	-0.376	-0.370	-0.364	-0.356	-0.350	-0.344	-0.336	-0.330	-0.322	-0.316	-0.310	-0.302	-0.296	-0.290	-0.284	-0.279	-0.271	-0.266	-0.261	-0.256	-0.252	-0.246	-0.242	-0.239	-0.235	-0.231	-0.229	-0.226	-0.224	-0.221	-0.220	-0.219	-0.218	-0.218	-0.218	-0.216	-0.218	-0.218	-0.218	-0.219	-0.220	-0.222	-0.224	-0.226	-0.229	-0.231	-0.234	-0.236	-0.239	-0.241	-0.244	-0.248	-0.249	-0.252	-0.255	-0.258	-0.261	-0.262	-0.265	-0.269	-0.270	-0.272	-0.272	-0.275	-0.275	-0.278	-0.278	-0.278	-0.278	-0.279	-0.278	-0.276	-0.275	-0.275	-0.272	-0.271	-0.268	-0.265	-0.262	-0.258	-0.255	-0.250	-0.246	-0.241	-0.236	-0.230	-0.225	-0.219	-0.212	-0.206	-0.199	-0.192	-0.185	-0.178	-0.169	-0.161	-0.152	-0.145	-0.136	-0.128	-0.120	-0.110	-0.102	-0.092	-0.085	-0.075	-0.066	-0.056	-0.048	-0.039	-0.030	-0.022	-0.012	-0.004	0.005	0.012	0.021	0.030	0.038	0.046	0.054	0.061	0.069	0.076	0.082	0.090	0.095	0.102	0.108	0.114	0.119	0.124	0.129	0.134	0.138	0.141	0.146	0.150	0.152	0.155	0.158	0.160	0.162	0.165	0.166	0.166	0.168	0.168	0.169	0.168	0.168	0.168	0.165	0.165	0.162	0.162	0.161	0.159	0.156	0.155	0.152	0.150	0.148	0.145	0.142	0.139	0.136	0.134	0.130	0.126	0.125	0.121	0.119	0.115	0.111	0.109	0.106	0.102	0.100	0.099	0.095	0.094	0.091	0.090	0.088	0.086	0.085	0.085	0.085	0.084	0.085	0.084	0.085	0.086	0.088	0.089	0.090	0.092	0.096	0.099	0.101	0.105	0.109	0.112	0.118	0.124	0.128	0.134	0.140	0.146	0.152	0.159	0.166	0.174	0.181	0.189	0.196	0.204	0.212	0.221	0.230	0.238	0.246	0.255	0.264	0.274	0.282	0.290	0.299	0.308	0.316	0.325	0.334	0.341	0.350	0.358	0.366	0.372	0.380	0.386	0.394	0.400	0.406	0.412	0.419	0.425	0.429	0.435	0.440	0.442	0.446	0.451	0.454	0.458	0.460	0.462	0.466	0.468	0.469	0.471	0.472	0.474	0.475	0.475	0.475	0.476	0.476	0.476	0.476	0.475	0.475	0.475	0.472	0.472	0.471	0.470	0.469	0.466	0.465	0.462	0.461	0.459	0.456	0.454	0.451	0.449	0.446	0.445	0.442	0.440	0.436	0.434	0.431	0.426	0.424	0.421	0.418	0.414	0.410	0.406	0.402	0.398	0.394	0.389	0.385	0.381	0.375	0.370	0.365	0.360	0.354	0.350	0.344	0.338	0.332	0.326	0.321	0.315	0.309	0.302	0.295	0.289	0.282	0.276	0.271	0.264	0.258	0.250	0.244	0.238	0.231	0.224	0.218	0.211	0.204	0.198	0.191	0.185	0.179	0.172	0.166	0.160	0.154	0.149	0.142	0.136	0.131	0.126	0.120	0.115	0.111	0.106	0.101	0.095	0.091	0.086	0.082	0.079	0.074	0.071	0.068	0.062	0.060	0.058	0.054	0.050	0.048	0.045	0.042	0.040	0.038	0.036	0.034	0.031	0.030	0.029	0.028	0.026	0.025	0.025	0.025	0.024	0.024	0.024	0.024	0.024	0.024	0.024	0.025	0.025	0.028	0.029	0.029	0.031	0.034	0.035	0.038	0.039	0.042	0.044	0.048	0.051	0.054	0.056	0.060	0.064	0.069	0.072	0.076	0.080	0.085	0.089	0.094	0.098	0.102	0.108	0.112	0.118	0.121	0.126	0.131	0.136	0.141	0.145	0.151	0.156	0.160	0.165	0.170	0.175	0.179	0.182	0.186	0.192	0.196	0.200	0.202	0.206	0.210	0.214	0.218	0.219	0.222	0.225	0.228	0.230	0.232	0.232	0.235	0.236	0.238	0.239	0.240	0.241	0.242	0.242	0.242	0.242	0.242	0.242	0.241	0.241	0.240	0.240	0.239	0.239	0.238	0.236	0.235	0.234	0.232	0.231	0.229	0.229	0.226	0.226	0.224	0.222	0.221	0.220	0.219	0.219	0.218	0.218	0.216	0.215	0.215	0.214	0.214	0.214	0.215	0.214	0.215	0.215	0.216	0.218	0.219	0.220	0.221	0.224	0.225	0.229	0.231	0.232	0.236	0.239	0.244	0.246	0.250	0.254	0.259	0.262	0.266	0.271	0.276	0.281	0.286	0.291	0.296	0.302	0.306	0.312	0.318	0.324	0.329	0.335	0.340	0.346	0.351	0.358	0.362	0.368	0.374	0.379	0.384	0.389	0.394	0.399	0.402	0.408	0.411	0.416	0.419	0.424	0.426	0.431	0.434	0.438	0.440	0.444	0.446	0.448	0.451	0.452	0.455	0.456	0.460	0.461	0.462	0.465	0.466	0.466	0.468	0.469	0.470	0.470	0.472	0.472	0.475	0.475	0.476	0.478	0.478	0.480	0.481	0.482	0.484	0.485	0.488	0.490	0.491	0.494	0.496	0.498	0.501	0.504	0.509	0.511	0.515	0.519	0.522	0.526	0.531	0.536	0.541	0.546	0.551	0.558	0.565	0.571	0.578	0.584	0.592	0.599	0.606	0.615	0.624	0.631	0.640	0.650	0.659	0.668	0.678	0.689	0.699	0.709	0.719	0.731	0.741	0.752	0.764	0.776	0.786	0.799	0.811	0.824	0.836	0.849	0.861	0.875	0.886	0.899	0.912	100.000	5.000	2.000	1.000	2.000	0.000	0.000	0.000	0.000	0.000	0.000	0.000	0.000	0.000	0.000	0.000	0.000	0.000	-0.846	-0.839	-0.830	-0.822	-0.816	-0.808	-0.801	-0.794	-0.788	-0.780	-0.775	-0.769	-0.764	-0.759	-0.755	-0.750	-0.746	-0.742	-0.738	-0.735	-0.732	-0.729	-0.726	-0.724	-0.721	-0.718	-0.716	-0.714	-0.712	-0.711	-0.709	-0.706	-0.705	-0.704	-0.702	-0.700	-0.698	-0.696	-0.694	-0.692	-0.691	-0.688	-0.686	-0.684	-0.681	-0.679	-0.675	-0.671	-0.668	-0.665	-0.661	-0.658	-0.652	-0.648	-0.644	-0.639	-0.635	-0.629	-0.625	-0.619	-0.614	-0.608	-0.602	-0.596	-0.591	-0.585	-0.579	-0.574	-0.568	-0.562	-0.556	-0.550	-0.545	-0.540	-0.535	-0.530	-0.525	-0.521	-0.516	-0.512	-0.509	-0.505	-0.502	-0.499	-0.498	-0.495	-0.494	-0.492	-0.491	-0.492	-0.491	-0.492	-0.494	-0.495	-0.498	-0.500	-0.502	-0.506	-0.510	-0.515	-0.520	-0.525	-0.530	-0.536	-0.544	-0.550	-0.559	-0.566	-0.575	-0.584	-0.592	-0.602	-0.612	-0.622	-0.632	-0.644	-0.655	-0.666	-0.678	-0.690	-0.701	-0.714	-0.726	-0.739	-0.751	-0.764	-0.776	-0.789	-0.800	-0.812	-0.826	-0.839	-0.850	-0.862	-0.875	-0.888	-0.899	-0.911	-0.922	-0.934	-0.944	-0.955	-0.966	-0.976	-0.986	-0.996	-1.005	-1.015	-1.024	-1.032	-1.041	-1.049	-1.056	-1.062	-1.070	-1.075	-1.082	-1.088	-1.092	-1.098	-1.100	-1.105	-1.109	-1.111	-1.114	-1.116	-1.118	-1.120	-1.119	-1.120	-1.120	-1.120	-1.120	-1.118	-1.118	-1.115	-1.114	-1.110	-1.108	-1.105	-1.101	-1.098	-1.094	-1.090	-1.086	-1.082	-1.078	-1.075	-1.070	-1.065	-1.060	-1.056	-1.052	-1.048	-1.044	-1.039	-1.035	-1.031	-1.028	-1.024	-1.021	-1.018	-1.015	-1.012	-1.010	-1.009	-1.008	-1.006	-1.006	-1.005	-1.005	-1.006	-1.006	-1.008	-1.009	-1.011	-1.014	-1.016	-1.020	-1.024	-1.028	-1.031	-1.036	-1.040	-1.046	-1.052	-1.058	-1.064	-1.070	-1.078	-1.084	-1.090	-1.098	-1.104	-1.111	-1.118	-1.125	-1.132	-1.139	-1.145	-1.154	-1.160	-1.166	-1.172	-1.178	-1.182	-1.189	-1.194	-1.199	-1.204	-1.208	-1.211	-1.215	-1.218	-1.220	-1.221	-1.224	-1.225	-1.225	-1.225	-1.224	-1.222	-1.221	-1.219	-1.216	-1.212	-1.209	-1.205	-1.200	-1.194	-1.188	-1.181	-1.175	-1.168	-1.160	-1.151	-1.142	-1.134	-1.124	-1.114	-1.104	-1.092	-1.081	-1.070	-1.059	-1.046	-1.034	-1.022	-1.009	-0.996	-0.982	-0.969	-0.955	-0.942	-0.929	-0.914	-0.900	-0.885	-0.872	-0.859	-0.844	-0.830	-0.816	-0.801	-0.788	-0.774	-0.760	-0.748	-0.735	-0.721	-0.709	-0.696	-0.684	-0.671	-0.659	-0.649	-0.636	-0.626	-0.615	-0.604	-0.594	-0.585	-0.576	-0.566	-0.560	-0.551	-0.545	-0.538	-0.531	-0.526	-0.521	-0.516	-0.512	-0.509	-0.505	-0.502	-0.500	-0.499	-0.498	-0.498	-0.499	-0.499	-0.501	-0.502	-0.505	-0.507	-0.511	-0.515	-0.519	-0.522	-0.529	-0.534	-0.540	-0.546	-0.554	-0.561	-0.568	-0.575	-0.582	-0.590	-0.599	-0.606	-0.614	-0.622	-0.629	-0.638	-0.645	-0.652	-0.660	-0.668	-0.675	-0.681	-0.688	-0.692	-0.699	-0.705	-0.709	-0.714	-0.719	-0.722	-0.725	-0.728	-0.730	-0.731	-0.732	-0.732	-0.732	-0.732	-0.732	-0.730	-0.729	-0.726	-0.722	-0.719	-0.715	-0.711	-0.708	-0.702	-0.696	-0.691	-0.686	-0.680	-0.674	-0.666	-0.661	-0.654	-0.648	-0.640	-0.634	-0.626	-0.620	-0.614	-0.606	-0.600	-0.594	-0.588	-0.581	-0.576	-0.570	-0.565	-0.560	-0.555	-0.550	-0.546	-0.544	-0.539	-0.535	-0.534	-0.531	-0.529	-0.528	-0.526	-0.525	-0.524	-0.522	-0.522	-0.522	-0.521	-0.522	-0.522	-0.524	-0.524	-0.525	-0.526	-0.528	-0.529	-0.531	-0.532	-0.534	-0.536	-0.538	-0.539	-0.541	-0.542	-0.544	-0.545	-0.548	-0.549	-0.550	-0.552	-0.554	-0.556	-0.556	-0.558	-0.559	-0.560	-0.561	-0.562	-0.564	-0.565	-0.565	-0.565	-0.566	-0.568	-0.568	-0.569	-0.570	-0.570	-0.571	-0.572	-0.572	-0.574	-0.575	-0.576	-0.576	-0.578	-0.579	-0.581	-0.581	-0.582	-0.584	-0.586	-0.589	-0.589	-0.591	-0.592	-0.595	-0.598	-0.599	-0.602	-0.604	-0.606	-0.609	-0.612	-0.614	-0.616	-0.619	-0.622	-0.625	-0.628	-0.630	-0.635	-0.638	-0.640	-0.644	-0.646	-0.649	-0.652	-0.655	-0.659	-0.661	-0.665	-0.668	-0.670	-0.675	-0.678	-0.680	-0.682	-0.686	-0.690	-0.692	-0.696	-0.699	-0.702	-0.705	-0.709	-0.711	-0.714	-0.718	-0.720	-0.724	-0.726	-0.729	-0.732	-0.735	-0.738	-0.740	-0.741	-0.745	-0.748	-0.749	-0.752	-0.754	-0.758	-0.759	-0.761	-0.762	-0.765	-0.766	-0.768	-0.770	-0.771	-0.774	-0.774	-0.775	-0.776	-0.776	-0.778	-0.779	-0.779	-0.779	-0.780	-0.779	-0.780	-0.779	-0.778	-0.778	-0.778	-0.776	-0.775	-0.774	-0.771	-0.770	-0.769	-0.768	-0.766	-0.764	-0.761	-0.759	-0.758	-0.755	-0.752	-0.750	-0.748	-0.745	-0.742	-0.739	-0.736	-0.734	-0.731	-0.729	-0.726	-0.722	-0.721	-0.719	-0.716	-0.714	-0.711	-0.709	-0.708	-0.706	-0.704	-0.702	-0.701	-0.700	-0.698	-0.698	-0.698	-0.696	-0.696	-0.695	-0.696	-0.696	-0.696	-0.696	-0.698	-0.698	-0.700	-0.700	-0.701	-0.702	-0.705	-0.705	-0.708	-0.709	-0.711	-0.712	-0.715	-0.718	-0.719	-0.721	-0.725	-0.726	-0.728	-0.731	-0.732	-0.735	-0.736	-0.738	-0.739	-0.740	-0.741	-0.742	-0.744	-0.744	-0.744	-0.745	-0.745	-0.744	-0.744	-0.741	-0.740	-0.739	-0.736	-0.734	-0.731	-0.728	-0.725	-0.721	-0.716	-0.711	-0.706	-0.701	-0.695	-0.688	-0.681	-0.674	-0.666	-0.658	-0.649	-0.640	-0.631	-0.621	-0.611	-0.601	-0.590	-0.579	-0.568	-0.556	-0.544	-0.531	-0.519	-0.506	-0.494	-0.480	-0.468	-0.452	-0.440	-0.426	-0.414	-0.400	-0.386	-0.372	-0.360	-0.346	-0.334	-0.320	-0.308	-0.295	-0.284	-0.271	-0.261	-0.250	-0.238	-0.229	-0.219	-0.210	-0.200	-0.191	-0.185	-0.176	-0.170	-0.165	-0.159	-0.154	-0.149	-0.144	-0.141	-0.139	-0.138	-0.136	-0.135	-0.134	-0.135	-0.135	-0.136	-0.139	-0.141	-0.144	-0.146	-0.151	-0.156	-0.160	-0.166	-0.172	-0.178	-0.184	-0.192	-0.199	-0.205	-0.214	-0.221	-0.230	-0.238	-0.246	-0.254	-0.262	-0.271	-0.279	-0.288	-0.296	-0.304	-0.312	-0.320	-0.326	-0.335	-0.342	-0.349	-0.356	-0.362	-0.370	-0.376	-0.382	-0.388	-0.391	-0.398	-0.401	-0.406	-0.410	-0.412	-0.416	-0.418	-0.421	-0.422	-0.424	-0.425	-0.426	-0.426	-0.428	-0.426	-0.426	-0.425	-0.424	-0.422	-0.421	-0.419	-0.416	-0.414	-0.411	-0.409	-0.405	-0.401	-0.398	-0.394	-0.390	-0.386	-0.381	-0.378	-0.374	-0.368	-0.364	-0.360	-0.355	-0.350	-0.345	-0.341	-0.335	-0.330	-0.326	-0.321	-0.316	-0.311	-0.308	-0.302	-0.299	-0.294	-0.290	-0.285	-0.281	-0.276	-0.272	-0.270	-0.265	-0.261	-0.258	-0.255	-0.250	-0.248	-0.244	-0.241	-0.238	-0.236	-0.232	-0.230	-0.228	-0.225	-0.224	-0.221	-0.220	-0.219	-0.215	-0.214	-0.212	-0.212	-0.211	-0.210	-0.210	-0.209	-0.209	-0.209	-0.208	-0.208	-0.206	-0.208	-0.209	-0.209	-0.208	-0.209	-0.209	-0.210	-0.210	-0.211	-0.212	-0.214	-0.214	-0.215	-0.215	-0.216	-0.218	-0.218	-0.218	-0.219	-0.219	-0.219	-0.219	-0.218	-0.219	-0.218	-0.216	-0.215	-0.214	-0.212	-0.211	-0.209	-0.206	-0.204	-0.201	-0.196	-0.194	-0.190	-0.186	-0.181	-0.176	-0.172	-0.166	-0.161	-0.155	-0.149	-0.142	-0.135	-0.129	-0.121	-0.114	-0.105	-0.098	-0.090	-0.082	-0.075	-0.068	-0.060	-0.051	-0.044	-0.036	-0.028	-0.020	-0.014	-0.005	0.001	0.008	0.015	0.021	0.026	0.032	0.038	0.042	0.048	0.051	0.054	0.058	0.060	0.062	0.065	0.066	0.066	0.068	0.066	0.066	0.065	0.064	0.061	0.059	0.056	0.052	0.048	0.045	0.040	0.035	0.030	0.024	0.018	0.012	0.006	-0.001	-0.008	-0.015	-0.021	-0.029	-0.036	-0.044	-0.050	-0.058	-0.065	-0.072	-0.079	-0.085	-0.092	-0.100	-0.105	-0.111	-0.118	-0.124	-0.128	-0.134	-0.138	-0.142	-0.146	-0.149	-0.152	-0.155	-0.158	-0.159	-0.161	-0.161	-0.161	-0.161	-0.160	-0.160	-0.159	-0.156	-0.155	-0.151	-0.148	-0.144	-0.140	-0.134	-0.130	-0.125	-0.119	-0.111	-0.106	-0.099	-0.091	-0.084	-0.075	-0.068	-0.059	-0.050	-0.041	-0.032	-0.024	-0.014	-0.004	0.006	0.015	0.025	0.035	0.045	0.055	0.064	0.075	0.084	0.094	0.104	0.112	0.121	0.131	0.140	0.149	0.158	0.165	0.174	0.181	0.190	0.198	0.204	0.211	0.218	0.225	0.230	0.236	0.242	0.246	0.252	0.256	0.260	0.265	0.269	0.271	0.275	0.278	0.280	0.282	0.285	0.285	0.288	0.289	0.290	0.290	0.291	0.291	0.291	0.290	0.291	0.290	0.289	0.288	0.286	0.285	0.284	0.281	0.278	0.275	0.274	0.270	0.266	0.264	0.261	0.258	0.252	0.250	0.246	0.241	0.238	0.234	0.230	0.224	0.220	0.216	0.211	0.206	0.201	0.196	0.192	0.188	0.184	0.179	0.174	0.169	0.165	0.160	0.156	0.151	0.149	0.144	0.141	0.136	0.134	0.130	0.128	0.125	0.122	0.120	0.118	0.116	0.115	0.114	0.114	0.112	0.111	0.111	0.111	0.111	0.111	0.111	0.112	0.112	0.114	0.115	0.116	0.119	0.120	0.121	0.124	0.126	0.128	0.130	0.132	0.134	0.136	0.139	0.141	0.144	0.146	0.148	0.150	0.151	0.154	0.154	0.155	0.156	0.158	0.159	0.158	0.159	0.159	0.159	0.158	0.158	0.156	0.155	0.154	0.152	0.149	0.148	0.144	0.142	0.139	0.136	0.132	0.128	0.125	0.120	0.116	0.111	0.108	0.102	0.096	0.091	0.086	0.081	0.076	0.071	0.066	0.061	0.055	0.050	0.045	0.040	0.035	0.030	0.025	0.020	0.016	0.011	0.008	0.004	-0.001	-0.004	-0.008	-0.010	-0.012	-0.015	-0.018	-0.020	-0.021	-0.024	-0.024	-0.025	-0.025	-0.026	-0.028	-0.026	-0.026	-0.025	-0.025	-0.024	-0.021	-0.020	-0.020	-0.018	-0.015	-0.012	-0.010	-0.009	-0.005	-0.002	0.000	0.004	0.006	0.009	0.012	0.015	0.019	0.021	0.024	0.028	0.030	0.034	0.036	0.039	0.041	0.044	0.046	0.049	0.050	0.054	0.055	0.056	0.059	0.060	0.060	0.061	0.062	0.062	0.062	0.062	0.062	0.062	0.062	0.061	0.061	0.061	0.060	0.059	0.058	0.056	0.055	0.054	0.051	0.050	0.048	0.046	0.044	0.042	0.040	0.038	0.036	0.034	0.031	0.029	0.026	0.024	0.022	0.019	0.018	0.015	0.012	0.011	0.010	0.008	0.006	0.005	0.004	0.001	0.001	0.000	-0.001	-0.002	-0.001	-0.002	-0.004	-0.002	-0.002	-0.001	-0.001	-0.001	0.000	0.001	0.002	0.004	0.005	0.006	0.009	0.010	0.012	0.015	0.018	0.020	0.024	0.026	0.030	0.032	0.036	0.040	0.042	0.046	0.050	0.055	0.059	0.062	0.066	0.071	0.075	0.079	0.082	0.088	0.091	0.095	0.101	0.105	0.109	0.114	0.116	0.121	0.126	0.130	0.135	0.139	0.142	0.146	0.150	0.152	0.158	0.161	0.164	0.166	0.170	0.172	0.175	0.176	0.180	0.182	0.184	0.185	0.188	0.189	0.190	0.191	0.192	0.194	0.195	0.195	0.195	0.195	0.195	0.195	0.195	0.194	0.194	0.194	0.192	0.191	0.189	0.188	0.186	0.185	0.182	0.181	0.179	0.178	0.175	0.172	0.171	0.168	0.166	0.164	0.160	0.158	0.156	0.154	0.151	0.149	0.148	0.145	0.142	0.141	0.138	0.136	0.135	0.134	0.131	0.131	0.129	0.129	0.128	0.128	0.126	0.126	0.126	0.126	0.126	0.128	0.128	0.129	0.130	0.131	0.134	0.135	0.136	0.139	0.141	0.144	0.146	0.149	0.152	0.154	0.159	0.161	0.165	0.168	0.171	0.174	0.178	0.180	0.185	0.188	0.191	0.194	0.196	0.199	0.201	0.205	0.208	0.210	0.211	0.212	0.215	0.216	0.216	0.218	0.218	0.216	0.216	0.215	0.214	0.212	0.210	0.206	0.204	0.200	0.198	0.192	0.189	0.182	0.178	0.171	0.165	0.158	0.151	0.144	0.136	0.128	0.118	0.110	0.101	0.091	0.081	0.071	0.061	0.051	0.041	0.030	0.019	0.008	-0.002	-0.014	-0.025	-0.035	-0.045	-0.058	-0.068	-0.078	-0.088	-0.098	-0.108	-0.116	-0.126	-0.135	-0.142	-0.151	-0.159	-0.166	-0.172	-0.179	-0.185	-0.191	-0.196	-0.200	-0.205	-0.208	-0.211	-0.214	-0.216	-0.218	-0.219	-0.219	-0.220	-0.220	-0.218	-0.216	-0.215	-0.212	-0.211	-0.208	-0.204	-0.201	-0.196	-0.191	-0.189	-0.182	-0.178	-0.174	-0.168	-0.162	-0.158	-0.152	-0.146	-0.141	-0.134	-0.129	-0.124	-0.119	-0.112	-0.108	-0.102	-0.098	-0.092	-0.088	-0.084	-0.080	-0.076	-0.072	-0.069	-0.066	-0.064	-0.061	-0.059	-0.058	-0.055	-0.054	-0.054	-0.052	-0.052	-0.052	-0.052	-0.052	-0.052	-0.055	-0.055	-0.056	-0.059	-0.060	-0.064	-0.065	-0.068	-0.071	-0.074	-0.078	-0.079	-0.084	-0.088	-0.090	-0.095	-0.099	-0.102	-0.108	-0.111	-0.116	-0.120	-0.125	-0.129	-0.132	-0.138	-0.141	-0.146	-0.151	-0.155	-0.160	-0.164	-0.170	-0.174	-0.179	-0.182	-0.189	-0.192	-0.198	-0.202	-0.208	-0.212	-0.218	-0.222	-0.228	-0.232	-0.239	-0.242	-0.248	-0.252	-0.259	-0.264	-0.269	-0.274	-0.279	-0.284	-0.290	-0.295	-0.300	-0.305	-0.311	-0.315	-0.321	-0.326	-0.330	-0.336	-0.341	-0.346	-0.351	-0.356	-0.361	-0.366	-0.370	-0.375	-0.378	-0.382	-0.386	-0.391	-0.395	-0.398	-0.401	-0.405	-0.408	-0.411	-0.412	-0.415	-0.419	-0.420	-0.421	-0.424	-0.425	-0.426	-0.429	-0.429	-0.430	-0.431	-0.431	-0.431	-0.431	-0.431	-0.431	-0.430	-0.430	-0.430	-0.429	-0.429	-0.428	-0.428	-0.425	-0.425	-0.424	-0.421	-0.421	-0.419	-0.418	-0.416	-0.414	-0.412	-0.411	-0.409	-0.406	-0.406	-0.404	-0.401	-0.400	-0.398	-0.395	-0.394	-0.390	-0.388	-0.384	-0.382	-0.379	-0.376	-0.374	-0.370	-0.366	-0.361	-0.359	-0.355	-0.350	-0.345	-0.340	-0.335	-0.329	-0.324	-0.318	-0.311	-0.304	-0.298	-0.291	-0.282	-0.275	-0.268	-0.258	-0.249	-0.240	-0.230	-0.221	-0.211	-0.201	-0.190	-0.180	-0.168	-0.156	-0.145	-0.132	-0.121	-0.109	-0.096	-0.085	-0.071	-0.059	-0.046	-0.032	-0.020	-0.008	0.004	0.016	0.028	0.041	0.052	0.065	0.075	0.088	0.098	0.109	0.118	0.128	0.138	0.146	0.155	0.162	0.170	0.179	0.184	0.190	0.196	0.200	0.204	0.208	0.211	0.214	0.215	0.218	0.219	0.219	0.219	0.218	0.218	0.215	0.212	0.211	0.208	0.204	0.200	0.195	0.191	0.186	0.181	0.176	0.170	0.165	0.158	0.152	0.146	0.140	0.132	0.128	0.121	0.114	0.108	0.101	0.096	0.089	0.085	0.079	0.074	0.069	0.065	0.060	0.056	0.052	0.050	0.046	0.044	0.041	0.040	0.039	0.038	0.036	0.036	0.038	0.038	0.039	0.041	0.041	0.044	0.046	0.049	0.052	0.056	0.060	0.062	0.068	0.071	0.076	0.081	0.085	0.091	0.096	0.101	0.105	0.111	0.116	0.121	0.126	0.131	0.136	0.140	0.144	0.149	0.154	0.158	0.160	0.164	0.168	0.169	0.172	0.175	0.176	0.179	0.179	0.181	0.182	0.182	0.184	0.182	0.182	0.181	0.180	0.179	0.178	0.175	0.174	0.170	0.168	0.164	0.161	0.158	0.152	0.149	0.145	0.141	0.135	0.131	0.126	0.121	0.116	0.110	0.105	0.099	0.094	0.089	0.082	0.076	0.070	0.065	0.059	0.052	0.048	0.041	0.036	0.030	0.025	0.019	0.014	0.009	0.004	-0.001	-0.006	-0.011	-0.015	-0.020	-0.024	-0.028	-0.031	-0.035	-0.038	-0.041	-0.044	-0.046	-0.049	-0.051	-0.051	-0.052	-0.054	-0.055	-0.055	-0.056	-0.055	-0.055	-0.055	-0.054	-0.052	-0.051	-0.050	-0.046	-0.045	-0.042	-0.039	-0.036	-0.032	-0.030	-0.028	-0.022	-0.019	-0.015	-0.010	-0.006	-0.002	0.001	0.006	0.010	0.015	0.020	0.024	0.029	0.032	0.038	0.041	0.046	0.050	0.054	0.056	0.060	0.062	0.066	0.070	0.072	0.074	0.078	0.080	0.080	0.081	0.084	0.085	0.085	0.086	0.088	0.088	0.086	0.086	0.086	0.086	0.086	0.085	0.085	0.082	0.081	0.081	0.079	0.078	0.075	0.075	0.072	0.071	0.070	0.069	0.066	0.065	0.064	0.062	0.061	0.060	0.059	0.058	0.058	0.056	0.056	0.055	0.055	0.056	0.055	0.056	0.056	0.058	0.059	0.060	0.060	0.061	0.064	0.065	0.068	0.070	0.071	0.074	0.076	0.079	0.081	0.085	0.088	0.090	0.092	0.096	0.099	0.101	0.105	0.108	0.110	0.114	0.116	0.119	0.121	0.124	0.126	0.128	0.131	0.132	0.134	0.135	0.138	0.138	0.139	0.139	0.139	0.140	0.139	0.139	0.138	0.135	0.135	0.132	0.130	0.128	0.125	0.120	0.116	0.112	0.108	0.104	0.098	0.092	0.088	0.080	0.074	0.066	0.058	0.050	0.040	0.032	0.022	0.014	0.004	-0.008	-0.018	-0.029	-0.041	-0.054	-0.065	-0.078	-0.091	-0.104	-0.118	-0.131	-0.146	-0.160	-0.175	-0.189	-0.205	-0.220	-0.234	-0.250	-0.265	-0.281	-0.298	-0.312	-0.329	-0.344	-0.360	-0.376	-0.391	-0.408	-0.422	-0.439	-0.454	-0.469	-0.484	-0.499	-0.512	-0.528	-0.541	-0.555	-0.568	-0.581	-0.594	-0.606	-0.619	-0.630	-0.642	-0.654	-0.665	-0.676	-0.685	-0.696	-0.705	-0.714	-0.724	-0.732	-0.741	-0.749	-0.756	-0.764	-0.771	-0.779	-0.785	-0.794	-0.799	-0.805	-0.811	-0.818	-0.824	-0.830	-0.836	-0.842	-0.848	-0.854	-0.861	-0.866	-0.872	-0.879	-0.885	-0.891	-0.898	-0.905	-0.911	-0.919	-0.926	-0.934	-0.941	-0.950	-0.958	-0.966	-0.975	-0.984	-0.992	-1.002	-1.012	-1.021	-1.031	-1.041	-1.052	-1.062	-1.074	-1.085	-1.096	-1.106	-1.119	-1.130	-1.141	-1.152	-1.165	-1.176	-1.189	-1.200	-1.211	-1.224	-1.235	-1.246	-1.258	-1.270	-1.280	-1.291	-1.302	-1.312	-1.322	-1.332	-1.345	-1.355	-1.365	-1.374	-1.384	-1.394	-1.402	-1.410	-1.419	-1.428	-1.435	-1.442	-1.450	-1.458	-1.464	-1.470	-1.476	-1.482	-1.488	-1.494	-1.498	-1.504	-1.508	-1.511	-1.515	-1.519	-1.522	-1.525	-1.529	-1.530	-1.534	-1.535	-1.536	-1.538	-1.539	-1.539	-1.540	-1.539	-1.539	-1.540	-1.539	-1.536	-1.536	-1.534	-1.532	-1.530	-1.528	-1.525	-1.521	-1.518	-1.514	-1.510	-1.505	-1.501	-1.496	-1.491	-1.486	-1.480	-1.475	-1.469	-1.462	-1.456	-1.449	-1.442	-1.435	-1.428	-1.420	-1.412	-1.405	-1.396	-1.388	-1.380	-1.371	-1.362	-1.354	-1.346	-1.336	-1.328	-1.320	-1.310	-1.301	-1.292	-1.282	-1.274	-1.265	-1.256	-1.248	-1.238	-1.229	-1.219	-1.210	-1.201	-1.191	-1.182	-1.174	-1.165	-1.155	-1.148	-1.138	-1.129	-1.120	-1.111	-1.101	-1.092	-1.084	-1.075	-1.065	-1.055	-1.046	-1.038	-1.028	-1.019	-1.009	-0.999	-0.989	-0.981	-0.971	-0.961	-0.950	-0.940	-0.930	-0.920	-0.910	-0.899	-0.889	-0.879	-0.866	-0.856	-0.846	-0.834	-0.824	-0.812	-0.801	-0.791	-0.780	-0.769	-0.758	-0.745	-0.735	-0.724	-0.711	-0.701	-0.690	-0.679	-0.668	-0.658	-0.648	-0.636	-0.625	-0.615	-0.605	-0.595	-0.586	-0.576	-0.568	-0.559	-0.550	-0.541	-0.534	-0.526	-0.518	-0.510	-0.504	-0.498	-0.491	-0.486	-0.480	-0.475	-0.470	-0.465	-0.461	-0.458	-0.454	-0.451	-0.449	-0.445	-0.444	-0.442	-0.441	-0.440	-0.440	-0.440	-0.440	-0.441	-0.441	-0.441	-0.444	-0.444	-0.446	-0.449	-0.450	-0.452	-0.456	-0.459	-0.462	-0.465	-0.469	-0.472	-0.475	-0.479	-0.482	-0.486	-0.490	-0.491	-0.495	-0.499	-0.502	-0.506	-0.507	-0.511	-0.515	-0.516	-0.520	-0.521	-0.524	-0.526	-0.528	-0.529	-0.529	-0.530	-0.531	-0.530	-0.530	-0.530	-0.529	-0.529	-0.526	-0.525	-0.522	-0.520	-0.518	-0.515	-0.511	-0.509	-0.505	-0.501	-0.496	-0.491	-0.488	-0.482	-0.478	-0.471	-0.466	-0.460	-0.455	-0.449	-0.442	-0.438	-0.430	-0.425	-0.419	-0.414	-0.408	-0.401	-0.395	-0.390	-0.384	-0.379	-0.372	-0.368	-0.364	-0.359	-0.354	-0.351	-0.346	-0.342	-0.340	-0.336	-0.335	-0.331	-0.330	-0.328	-0.328	-0.325	-0.325	-0.325	-0.324	-0.325	-0.326	-0.326	-0.328	-0.330	-0.332	-0.334	-0.336	-0.339	-0.342	-0.348	-0.350	-0.354	-0.359	-0.362	-0.368	-0.374	-0.378	-0.384	-0.389	-0.395	-0.400	-0.405	-0.412	-0.418	-0.424	-0.431	-0.438	-0.444	-0.451	-0.458	-0.464	-0.470	-0.478	-0.482	-0.489	-0.496	-0.502	-0.509	-0.516	-0.522	-0.530	-0.535	-0.542	-0.549	-0.555	-0.562	-0.569	-0.574	-0.580	-0.586	-0.592	-0.599	-0.605	-0.611	-0.616	-0.624	-0.630	-0.635	-0.641	-0.648	-0.654	-0.660	-0.668	-0.672	-0.680	-0.686	-0.694	-0.700	-0.706	-0.714	-0.721	-0.729	-0.736	-0.744	-0.751	-0.760	-0.769	-0.778	-0.786	-0.795	-0.804	-0.814	-0.824	-0.832	-0.844	-0.855	-0.866	-0.878	-0.890	-0.900	-0.914	-0.926	-0.939	-0.952	-0.966	-0.980	-0.994	-1.009	-1.024	-1.040	-1.055	-1.071	-1.086	-1.104	-1.119	-1.136	-1.152	-1.171	-1.188	-1.205	-1.222	-1.240	-1.258	-1.278	-1.295	-1.314	-1.330	-1.349	-1.366	-1.385	-1.402	-1.420	-1.438	-1.455	-1.472	-1.489	-1.506	-1.521	-1.538	-1.552	-1.568	-1.582	-1.596	-1.610	-1.624	-1.635	-1.648	-1.659	-1.669	-1.679	-1.689	-1.698	-1.706	-1.714	-1.721	-1.726	-1.732	-1.736	-1.740	-1.744	-1.745	-1.748	-1.748	-1.748	-1.748	-1.745	-1.742	-1.740	-1.738	-1.732	-1.728	-1.722	-1.716	-1.709	-1.701	-1.695	-1.685	-1.676	-1.668	-1.658	-1.648	-1.638	-1.628	-1.616	-1.604	-1.592	-1.582	-1.570	-1.558	-1.545	-1.534	-1.521	-1.510	-1.498	-1.486	-1.475	-1.464	-1.451	-1.440	-1.429	-1.419	-1.409	-1.399	-1.389	-1.380	-1.370	-1.361	-1.354	-1.345	-1.338	-1.331	-1.324	-1.318	-1.311	-1.306	-1.301	-1.296	-1.292	-1.288	-1.284	-1.280	-1.276	-1.274	-1.272	-1.270	-1.268	-1.266	-1.265	-1.264	-1.262	-1.262	-1.262	-1.261	-1.261	-1.261	-1.262	-1.261	-1.261	-1.262	-1.262	-1.262	-1.264	-1.264	-1.265	-1.266	-1.266	-1.266	-1.268	-1.268	-1.269	-1.269	-1.270	-1.269	-1.270	-1.270	-1.270	-1.270	-1.270	-1.270	-1.270	-1.269	-1.268	-1.268	-1.266	-1.264	-1.264	-1.262	-1.260	-1.258	-1.255	-1.252	-1.249	-1.246	-1.241	-1.239	-1.234	-1.229	-1.225	-1.219	-1.214	-1.208	-1.201	-1.195	-1.188	-1.180	-1.171	-1.164	-1.155	-1.146	-1.138	-1.128	-1.118	-1.108	-1.098	-1.086	-1.075	-1.064	-1.052	-1.040	-1.028	-1.015	-1.004	-0.990	-0.978	-0.965	-0.952	-0.939	-0.926	-0.912	-0.901	-0.889	-0.875	-0.862	-0.851	-0.840	-0.829	-0.816	-0.806	-0.796	-0.786	-0.776	-0.769	-0.759	-0.751	-0.745	-0.738	-0.732	-0.726	-0.721	-0.716	-0.714	-0.712	-0.710	-0.709	-0.708	-0.709	-0.709	-0.711	-0.714	-0.718	-0.722	-0.726	-0.731	-0.738	-0.745	-0.752	-0.761	-0.770	-0.779	-0.790	-0.801	-0.812	-0.824	-0.836	-0.850	-0.862	-0.876	-0.891	-0.905	-0.921	-0.935	-0.951	-0.968	-0.984	-0.999	-1.015	-1.031	-1.048	-1.064	-1.081	-1.098	-1.112	-1.129	-1.145	-1.160	-1.175	-1.191	-1.206	-1.220	-1.234	-1.248	-1.261	-1.275	-1.288	-1.299	-1.310	-1.321	-1.331	-1.341	-1.351	-1.360	-1.368	-1.376	-1.382	-1.390	-1.396	-1.400	-1.406	-1.410	-1.414	-1.416	-1.420	-1.421	-1.424	-1.424	-1.425	-1.425	-1.424	-1.424	-1.422	-1.422	-1.420	-1.419	-1.416	-1.414	-1.410	-1.408	-1.404	-1.401	-1.398	-1.394	-1.391	-1.386	-1.382	-1.379	-1.374	-1.370	-1.366	-1.361	-1.358	-1.354	-1.349	-1.345	-1.340	-1.335	-1.332	-1.329	-1.324	-1.319	-1.315	-1.311	-1.306	-1.301	-1.298	-1.292	-1.288	-1.284	-1.279	-1.274	-1.269	-1.262	-1.258	-1.251	-1.245	-1.239	-1.232	-1.226	-1.219	-1.211	-1.202	-1.195	-1.186	-1.178	-1.169	-1.159	-1.149	-1.139	-1.128	-1.116	-1.106	-1.094	-1.081	-1.068	-1.055	-1.041	-1.028	-1.012	-0.998	-0.984	-0.968	-0.951	-0.934	-0.918	-0.900	-0.884	-0.865	-0.848	-0.829	-0.810	-0.791	-0.771	-0.752	-0.734	-0.714	-0.695	-0.675	-0.655	-0.635	-0.615	-0.596	-0.576	-0.558	-0.538	-0.518	-0.498	-0.479	-0.459	-0.441	-0.424	-0.405	-0.386	-0.370	-0.352	-0.336	-0.320	-0.304	-0.289	-0.274	-0.260	-0.246	-0.232	-0.220	-0.209	-0.196	-0.186	-0.176	-0.166	-0.156	-0.150	-0.141	-0.135	-0.129	-0.124	-0.119	-0.115	-0.111	-0.110	-0.108	-0.106	-0.108	-0.108	-0.109	-0.111	-0.115	-0.118	-0.121	-0.128	-0.132	-0.139	-0.145	-0.152	-0.161	-0.170	-0.180	-0.189	-0.199	-0.211	-0.222	-0.234	-0.246	-0.259	-0.272	-0.286	-0.300	-0.314	-0.329	-0.344	-0.359	-0.375	-0.391	-0.406	-0.424	-0.440	-0.456	-0.472	-0.489	-0.507	-0.524	-0.540	-0.558	-0.574	-0.591	-0.609	-0.625	-0.641	-0.659	-0.675	-0.692	-0.708	-0.725	-0.741	-0.756	-0.772	-0.789	-0.804	-0.820	-0.835	-0.850	-0.865	-0.880	-0.895	-0.910	-0.924	-0.938	-0.951	-0.966	-0.980	-0.992	-1.006	-1.020	-1.032	-1.046	-1.059	-1.071	-1.084	-1.096	-1.109	-1.121	-1.132	-1.145	-1.156	-1.168	-1.179	-1.191	-1.202	-1.214	-1.225	-1.236	-1.248	-1.258	-1.269	-1.279	-1.290	-1.300	-1.310	-1.321	-1.330	-1.340	-1.350	-1.359	-1.369	-1.376	-1.386	-1.394	-1.402	-1.411	-1.418	-1.425	-1.432	-1.439	-1.445	-1.452	-1.458	-1.462	-1.468	-1.471	-1.475	-1.479	-1.482	-1.484	-1.486	-1.488	-1.489	-1.490	-1.489	-1.489	-1.488	-1.486	-1.482	-1.480	-1.476	-1.472	-1.468	-1.462	-1.458	-1.451	-1.444	-1.438	-1.429	-1.420	-1.410	-1.401	-1.392	-1.382	-1.370	-1.359	-1.348	-1.336	-1.324	-1.311	-1.298	-1.284	-1.271	-1.258	-1.244	-1.229	-1.215	-1.200	-1.186	-1.171	-1.156	-1.141	-1.126	-1.112	-1.098	-1.082	-1.069	-1.054	-1.040	-1.026	-1.012	-0.999	-0.985	-0.971	-0.958	-0.946	-0.932	-0.920	-0.909	-0.898	-0.885	-0.875	-0.864	-0.854	-0.845	-0.835	-0.828	-0.818	-0.810	-0.802	-0.796	-0.790	-0.784	-0.779	-0.774	-0.769	-0.765	-0.762	-0.759	-0.758	-0.755	-0.754	-0.754	-0.754	-0.754	-0.755	-0.758	-0.760	-0.762	-0.766	-0.770	-0.775	-0.780	-0.786	-0.792	-0.799	-0.806	-0.815	-0.824	-0.834	-0.842	-0.854	-0.864	-0.875	-0.886	-0.898	-0.911	-0.924	-0.938	-0.950	-0.964	-0.979	-0.992	-1.006	-1.021	-1.036	-1.052	-1.068	-1.081	-1.098	-1.112	-1.128	-1.142	-1.158	-1.171	-1.186	-1.201	-1.215	-1.230	-1.242	-1.256	-1.269	-1.280	-1.292	-1.304	-1.315	-1.324	-1.335	-1.344	-1.352	-1.360	-1.366	-1.374	-1.380	-1.386	-1.391	-1.394	-1.398	-1.401	-1.402	-1.404	-1.406	-1.408	-1.408	-1.406	-1.405	-1.404	-1.401	-1.399	-1.396	-1.394	-1.390	-1.385	-1.381	-1.376	-1.372	-1.368	-1.362	-1.358	-1.350	-1.345	-1.340	-1.335	-1.329	-1.324	-1.319	-1.312	-1.308	-1.302	-1.298	-1.294	-1.289	-1.284	-1.281	-1.276	-1.274	-1.269	-1.266	-1.262	-1.260	-1.259	-1.256	-1.255	-1.254	-1.252	-1.252	-1.251	-1.252	-1.252	-1.252	-1.252	-1.252	-1.255	-1.256	-1.256	-1.259	-1.260	-1.261	-1.262	-1.265	-1.268	-1.268	-1.270	-1.271	-1.274	-1.276	-1.278	-1.279	-1.281	-1.281	-1.284	-1.284	-1.285	-1.286	-1.286	-1.288	-1.288	-1.286	-1.286	-1.286	-1.285	-1.284	-1.282	-1.280	-1.279	-1.275	-1.274	-1.271	-1.268	-1.265	-1.260	-1.258	-1.252	-1.249	-1.242	-1.239	-1.234	-1.228	-1.221	-1.216	-1.210	-1.204	-1.199	-1.192	-1.185	-1.180	-1.172	-1.166	-1.160	-1.154	-1.146	-1.141	-1.134	-1.129	-1.122	-1.118	-1.111	-1.106	-1.102	-1.098	-1.092	-1.090	-1.085	-1.082	-1.081	-1.079	-1.076	-1.078	-1.076	-1.076	-1.078	-1.078	-1.080	-1.082	-1.088	-1.091	-1.096	-1.101	-1.108	-1.114	-1.121	-1.130	-1.139	-1.149	-1.160	-1.171	-1.182	-1.195	-1.209	-1.222	-1.238	-1.252	-1.269	-1.285	-1.302	-1.319	-1.338	-1.356	-1.375	-1.395	-1.415	-1.434	-1.455	-1.476	-1.498	-1.518	-1.540	-1.561	-1.584	-1.605	-1.626	-1.650	-1.671	-1.694	-1.715	-1.738	-1.759	-1.780	-1.801	-1.822	-1.844	-1.864	-1.886	-1.905	-1.925	-1.944	-1.962	-1.982	-2.001	-2.019	-2.036	-2.054	-2.069	-2.085	-2.101	-2.116	-2.130	-2.144	-2.159	-2.171	-2.184	-2.196	-2.208	-2.219	-2.229	-2.240	-2.250	-2.259	-2.268	-2.275	-2.284	-2.291	-2.298	-2.305	-2.310	-2.315	-2.320	-2.326	-2.330	-2.334	-2.338	-2.341	-2.344	-2.346	-2.349	-2.350	-2.351	-2.352	-2.354	-2.354	-2.354	-2.354	-2.354	-2.354	-2.351	-2.351	-2.350	-2.346	-2.345	-2.341	-2.340	-2.335	-2.331	-2.329	-2.324	-2.319	-2.314	-2.308	-2.302	-2.298	-2.291	-2.285	-2.278	-2.271	-2.264	-2.256	-2.246	-2.239	-2.230	-2.221	-2.211	-2.201	-2.190	-2.181	-2.169	-2.159	-2.148	-2.135	-2.124	-2.111	-2.099	-2.085	-2.072	-2.059	-2.045	-2.031	-2.016	-2.002	-1.989	-1.974	-1.958	-1.942	-1.928	-1.912	-1.896	-1.880	-1.865	-1.849	-1.831	-1.816	-1.800	-1.782	-1.766	-1.749	-1.732	-1.716	-1.700	-1.681	-1.665	-1.649	-1.632	-1.616	-1.600	-1.581	-1.565	-1.549	-1.534	-1.518	-1.501	-1.485	-1.470	-1.454	-1.439	-1.422	-1.409	-1.394	-1.379	-1.364	-1.350	-1.336	-1.324	-1.310	-1.298	-1.285	-1.272	-1.260	-1.248	-1.238	-1.225	-1.215	-1.204	-1.195	-1.185	-1.176	-1.168	-1.159	-1.150	-1.142	-1.136	-1.128	-1.122	-1.116	-1.110	-1.104	-1.099	-1.095	-1.091	-1.086	-1.082	-1.080	-1.076	-1.074	-1.072	-1.070	-1.069	-1.068	-1.066	-1.068	-1.066	-1.066	-1.068	-1.068	-1.068	-1.069	-1.071	-1.072	-1.075	-1.076	-1.079	-1.082	-1.084	-1.088	-1.091	-1.094	-1.098	-1.101	-1.105	-1.108	-1.111	-1.115	-1.120	-1.124	-1.128	-1.132	-1.136	-1.141	-1.145	-1.150	-1.154	-1.159	-1.162	-1.168	-1.171	-1.175	-1.180	-1.184	-1.189	-1.192	-1.196	-1.200	-1.202	-1.206	-1.210	-1.214	-1.216	-1.220	-1.224	-1.226	-1.229	-1.231	-1.234	-1.235	-1.239	-1.240	-1.242	-1.244	-1.245	-1.248	-1.249	-1.250	-1.252	-1.254	-1.254	-1.255	-1.255	-1.258	-1.258	-1.258	-1.259	-1.259	-1.259	-1.260	-1.260	-1.260	-1.261	-1.261	-1.262	-1.262	-1.264	-1.265	-1.265	-1.265	-1.266	-1.269	-1.269	-1.270	-1.272	-1.274	-1.275	-1.276	-1.280	-1.281	-1.282	-1.286	-1.289	-1.291	-1.294	-1.298	-1.300	-1.304	-1.308	-1.311	-1.315	-1.319	-1.322	-1.328	-1.331	-1.335	-1.339	-1.344	-1.348	-1.351	-1.355	-1.360	-1.364	-1.369	-1.372	-1.376	-1.380	-1.384	-1.388	-1.391	-1.394	-1.398	-1.399	-1.402	-1.404	-1.406	-1.408	-1.410	-1.410	-1.412	-1.412	-1.412	-1.414	-1.412	-1.411	-1.411	-1.409	-1.408	-1.405	-1.402	-1.399	-1.398	-1.394	-1.390	-1.385	-1.381	-1.376	-1.372	-1.368	-1.361	-1.355	-1.350	-1.345	-1.338	-1.331	-1.325	-1.319	-1.312	-1.306	-1.299	-1.292	-1.285	-1.278	-1.272	-1.265	-1.259	-1.251	-1.245	-1.239	-1.232	-1.226	-1.220	-1.214	-1.208	-1.202	-1.196	-1.191	-1.186	-1.182	-1.178	-1.172	-1.168	-1.164	-1.160	-1.156	-1.152	-1.149	-1.146	-1.144	-1.141	-1.139	-1.136	-1.135	-1.132	-1.130	-1.129	-1.129	-1.128	-1.126	-1.126	-1.125	-1.125	-1.125	-1.125	-1.125	-1.126	-1.126	-1.128	-1.129	-1.130	-1.131	-1.132	-1.135	-1.138	-1.139	-1.142	-1.145	-1.149	-1.152	-1.156	-1.161	-1.165	-1.171	-1.176	-1.181	-1.186	-1.194	-1.200	-1.208	-1.215	-1.224	-1.230	-1.239	-1.248	-1.259	-1.268	-1.278	-1.289	-1.299	-1.311	-1.322	-1.335	-1.348	-1.360	-1.374	-1.386	-1.400	-1.415	-1.429	-1.444	-1.458	-1.474	-1.489	-1.504	-1.519	-1.535	-1.551	-1.568	-1.584	-1.599	-1.616	-1.632	-1.649	-1.664	-1.681	-1.698	-1.714	-1.730	-1.746	-1.761	-1.779	-1.795	-1.810	-1.826	-1.842	-1.858	-1.872	-1.888	-1.904	-1.918	-1.932	-1.948	-1.962	-1.978	-1.990	-2.005	-2.019	-2.033	-2.046	-2.060	-2.074	-2.086	-2.100	-2.112	-2.125	-2.138	-2.150	-2.162	-2.174	-2.186	-2.198	-2.210	-2.220	-2.231	-2.241	-2.252	-2.262	-2.272	-2.282	-2.292	-2.301	-2.309	-2.318	-2.326	-2.332	-2.341	-2.348	-2.355	-2.360	-2.366	-2.371	-2.375	-2.380	-2.382	-2.386	-2.389	-2.391	-2.392	-2.394	-2.392	-2.394	-2.392	-2.392	-2.390	-2.388	-2.384	-2.380	-2.376	-2.371	-2.365	-2.359	-2.352	-2.346	-2.339	-2.330	-2.321	-2.311	-2.302	-2.291	-2.281	-2.270	-2.259	-2.248	-2.235	-2.222	-2.210	-2.198	-2.184	-2.170	-2.156	-2.142	-2.128	-2.112	-2.100	-2.085	-2.070	-2.055	-2.041	-2.026	-2.013	-1.998	-1.982	-1.969	-1.954	-1.941	-1.926	-1.912	-1.899	-1.886	-1.872	-1.860	-1.846	-1.835	-1.822	-1.811	-1.800	-1.789	-1.778	-1.768	-1.756	-1.746	-1.738	-1.728	-1.719	-1.711	-1.702	-1.695	-1.688	-1.680	-1.674	-1.668	-1.661	-1.656	-1.650	-1.645	-1.640	-1.636	-1.632	-1.629	-1.626	-1.624	-1.620	-1.618	-1.615	-1.614	-1.612	-1.611	-1.610	-1.610	-1.609	-1.609	-1.610	-1.610	-1.611	-1.611	-1.612	-1.614	-1.615	-1.618	-1.619	-1.620	-1.624	-1.626	-1.628	-1.631	-1.634	-1.636	-1.639	-1.642	-1.646	-1.650	-1.652	-1.656	-1.660	-1.664	-1.668	-1.671	-1.675	-1.679	-1.682	-1.686	-1.690	-1.694	-1.696	-1.700	-1.702	-1.706	-1.709	-1.711	-1.714	-1.718	-1.720	-1.721	-1.724	-1.726	-1.728	-1.729	-1.731	-1.731	-1.732	-1.732	-1.734	-1.735	-1.734	-1.734	-1.734	-1.734	-1.732	-1.732	-1.731	-1.730	-1.729	-1.726	-1.725	-1.722	-1.721	-1.720	-1.718	-1.714	-1.711	-1.709	-1.706	-1.702	-1.701	-1.698	-1.694	-1.692	-1.689	-1.685	-1.682	-1.679	-1.676	-1.671	-1.669	-1.665	-1.662	-1.659	-1.654	-1.651	-1.648	-1.644	-1.640	-1.636	-1.632	-1.629	-1.624	-1.621	-1.616	-1.611	-1.608	-1.604	-1.599	-1.594	-1.589	-1.584	-1.579	-1.574	-1.568	-1.561	-1.554	-1.548	-1.541	-1.534	-1.525	-1.518	-1.509	-1.501	-1.491	-1.482	-1.472	-1.462	-1.451	-1.441	-1.430	-1.418	-1.406	-1.395	-1.381	-1.369	-1.355	-1.342	-1.328	-1.314	-1.299	-1.284	-1.269	-1.254	-1.238	-1.222	-1.206	-1.190	-1.175	-1.158	-1.141	-1.124	-1.109	-1.092	-1.076	-1.059	-1.042	-1.026	-1.010	-0.994	-0.979	-0.962	-0.946	-0.932	-0.918	-0.902	-0.888	-0.874	-0.861	-0.848	-0.835	-0.821	-0.810	-0.798	-0.788	-0.776	-0.766	-0.758	-0.748	-0.739	-0.731	-0.724	-0.716	-0.709	-0.704	-0.699	-0.694	-0.689	-0.685	-0.682	-0.679	-0.676	-0.675	-0.675	-0.674	-0.672	-0.674	-0.675	-0.676	-0.678	-0.680	-0.682	-0.685	-0.689	-0.692	-0.698	-0.702	-0.708	-0.712	-0.719	-0.726	-0.731	-0.738	-0.745	-0.754	-0.760	-0.769	-0.776	-0.785	-0.794	-0.802	-0.812	-0.821	-0.830	-0.841	-0.850	-0.860	-0.870	-0.880	-0.890	-0.900	-0.910	-0.921	-0.931	-0.942	-0.952	-0.964	-0.975	-0.985	-0.995	-1.008	-1.018	-1.029	-1.039	-1.049	-1.059	-1.070	-1.080	-1.090	-1.100	-1.110	-1.120	-1.130	-1.140	-1.149	-1.159	-1.168	-1.176	-1.185	-1.195	-1.202	-1.211	-1.220	-1.228	-1.235	-1.244	-1.250	-1.258	-1.265	-1.271	-1.279	-1.285	-1.290	-1.296	-1.302	-1.309	-1.314	-1.319	-1.322	-1.328	-1.332	-1.338	-1.341	-1.345	-1.348	-1.351	-1.354	-1.356	-1.360	-1.362	-1.364	-1.366	-1.369	-1.370	-1.371	-1.372	-1.372	-1.374	-1.374	-1.374	-1.375	-1.374	-1.372	-1.372	-1.371	-1.370	-1.368	-1.366	-1.365	-1.362	-1.359	-1.356	-1.354	-1.350	-1.346	-1.341	-1.338	-1.332	-1.328	-1.321	-1.316	-1.309	-1.302	-1.296	-1.289	-1.281	-1.274	-1.266	-1.256	-1.248	-1.239	-1.229	-1.218	-1.206	-1.195	-1.185	-1.172	-1.160	-1.149	-1.134	-1.121	-1.108	-1.092	-1.078	-1.062	-1.048	-1.031	-1.014	-0.999	-0.981	-0.964	-0.946	-0.929	-0.910	-0.891	-0.872	-0.854	-0.834	-0.815	-0.795	-0.775	-0.755	-0.735	-0.715	-0.694	-0.674	-0.652	-0.634	-0.612	-0.592	-0.572	-0.552	-0.532	-0.512	-0.494	-0.475	-0.456	-0.438	-0.419	-0.401	-0.384	-0.368	-0.350	-0.335	-0.320	-0.304	-0.289	-0.275	-0.264	-0.250	-0.238	-0.228	-0.218	-0.206	-0.198	-0.190	-0.184	-0.176	-0.170	-0.165	-0.161	-0.158	-0.155	-0.152	-0.150	-0.150	-0.150	-0.152	-0.152	-0.155	-0.159	-0.162	-0.168	-0.172	-0.180	-0.186	-0.194	-0.202	-0.211	-0.220	-0.230	-0.241	-0.251	-0.264	-0.275	-0.289	-0.302	-0.316	-0.331	-0.345	-0.361	-0.376	-0.392	-0.410	-0.425	-0.442	-0.460	-0.479	-0.496	-0.514	-0.534	-0.552	-0.572	-0.591	-0.610	-0.631	-0.651	-0.671	-0.691	-0.712	-0.732	-0.754	-0.775	-0.795	-0.815	-0.836	-0.858	-0.879	-0.899	-0.921	-0.941	-0.962	-0.982	-1.004	-1.024	-1.045	-1.065	-1.086	-1.106	-1.126	-1.146	-1.166	-1.188	-1.206	-1.226	-1.245	-1.264	-1.282	-1.300	-1.320	-1.338	-1.355	-1.374	-1.391	-1.408	-1.425	-1.441	-1.458	-1.474	-1.489	-1.505	-1.520	-1.535	-1.549	-1.564	-1.578	-1.590	-1.604	-1.616	-1.629	-1.641	-1.654	-1.665	-1.676	-1.686	-1.696	-1.708	-1.718	-1.726	-1.735	-1.744	-1.751	-1.760	-1.766	-1.774	-1.780	-1.786	-1.792	-1.799	-1.804	-1.806	-1.811	-1.815	-1.818	-1.821	-1.822	-1.825	-1.826	-1.826	-1.828	-1.828	-1.826	-1.825	-1.824	-1.821	-1.819	-1.816	-1.811	-1.808	-1.802	-1.798	-1.791	-1.785	-1.779	-1.771	-1.765	-1.756	-1.748	-1.738	-1.728	-1.716	-1.706	-1.695	-1.681	-1.669	-1.655	-1.641	-1.628	-1.611	-1.596	-1.580	-1.564	-1.546	-1.529	-1.511	-1.492	-1.472	-1.454	-1.434	-1.412	-1.392	-1.371	-1.349	-1.326	-1.305	-1.282	-1.260	-1.236	-1.214	-1.190	-1.166	-1.142	-1.118	-1.094	-1.070	-1.045	-1.021	-0.998	-0.972	-0.950	-0.925	-0.901	-0.879	-0.856	-0.832	-0.811	-0.789	-0.768	-0.745	-0.725	-0.705	-0.686	-0.668	-0.649	-0.632	-0.614	-0.598	-0.584	-0.568	-0.554	-0.540	-0.529	-0.516	-0.506	-0.495	-0.486	-0.478	-0.470	-0.461	-0.456	-0.451	-0.448	-0.444	-0.440	-0.438	-0.436	-0.436	-0.435	-0.436	-0.436	-0.438	-0.441	-0.444	-0.448	-0.451	-0.455	-0.460	-0.464	-0.469	-0.476	-0.481	-0.488	-0.494	-0.500	-0.507	-0.514	-0.521	-0.529	-0.536	-0.544	-0.551	-0.559	-0.566	-0.574	-0.581	-0.589	-0.596	-0.602	-0.611	-0.619	-0.626	-0.632	-0.640	-0.646	-0.652	-0.660	-0.666	-0.672	-0.679	-0.685	-0.691	-0.696	-0.704	-0.709	-0.715	-0.721	-0.725	-0.731	-0.738	-0.742	-0.748	-0.752	-0.758	-0.762	-0.768	-0.771	-0.776	-0.781	-0.785	-0.790	-0.795	-0.799	-0.802	-0.806	-0.810	-0.815	-0.818	-0.821	-0.825	-0.829	-0.832	-0.835	-0.838	-0.840	-0.842	-0.845	-0.849	-0.850	-0.854	-0.855	-0.858	-0.859	-0.861	-0.862	-0.865	-0.866	-0.869	-0.869	-0.871	-0.872	-0.872	-0.875	-0.876	-0.876	-0.879	-0.880	-0.880	-0.882	-0.884	-0.885	-0.886	-0.888	-0.889	-0.890	-0.891	-0.892	-0.894	-0.896	-0.898	-0.900	-0.900	-0.902	-0.905	-0.908	-0.908	-0.910	-0.911	-0.914	-0.915	-0.916	-0.919	-0.921	-0.922	-0.924	-0.925	-0.926	-0.928	-0.928	-0.929	-0.929	-0.930	-0.929	-0.929	-0.928	-0.926	-0.925	-0.922	-0.920	-0.918	-0.914	-0.911	-0.906	-0.901	-0.896	-0.890	-0.885	-0.879	-0.871	-0.862	-0.855	-0.846	-0.838	-0.828	-0.816	-0.808	-0.795	-0.784	-0.774	-0.760	-0.748	-0.735	-0.721	-0.708	-0.694	-0.680	-0.665	-0.651	-0.636	-0.621	-0.606	-0.591	-0.576	-0.561	-0.546	-0.531	-0.516	-0.501	-0.486	-0.471	-0.458	-0.444	-0.429	-0.415	-0.401	-0.389	-0.376	-0.362	-0.350	-0.339	-0.326	-0.316	-0.304	-0.294	-0.284	-0.272	-0.264	-0.255	-0.246	-0.238	-0.229	-0.221	-0.214	-0.206	-0.199	-0.192	-0.186	-0.180	-0.174	-0.169	-0.164	-0.158	-0.154	-0.149	-0.144	-0.140	-0.136	-0.132	-0.129	-0.126	-0.122	-0.120	-0.116	-0.114	-0.110	-0.106	-0.105	-0.102	-0.100	-0.098	-0.095	-0.094	-0.091	-0.090	-0.089	-0.086	-0.085	-0.082	-0.081	-0.079	-0.078	-0.076	-0.075	-0.074	-0.071	-0.070	-0.070	-0.068	-0.068	-0.065	-0.064	-0.064	-0.062	-0.061	-0.060	-0.060	-0.058	-0.058	-0.058	-0.056	-0.055	-0.055	-0.055	-0.054	-0.054	-0.054	-0.052	-0.052	-0.051	-0.051	-0.051	-0.051	-0.050	-0.050	-0.051	-0.051	-0.051	-0.052	-0.051	-0.052	-0.052	-0.054	-0.055	-0.055	-0.055	-0.056	-0.056	-0.058	-0.059	-0.060	-0.060	-0.062	-0.064	-0.064	-0.065	-0.066	-0.068	-0.069	-0.070	-0.071	-0.072	-0.072	-0.074	-0.076	-0.078	-0.078	-0.079	-0.080	-0.080	-0.080	-0.081	-0.082	-0.082	-0.084	-0.084	-0.082	-0.084	-0.082	-0.082	-0.082	-0.080	-0.080	-0.079	-0.078	-0.075	-0.074	-0.071	-0.070	-0.066	-0.065	-0.062	-0.059	-0.055	-0.052	-0.049	-0.045	-0.041	-0.036	-0.031	-0.026	-0.022	-0.018	-0.012	-0.006	-0.001	0.004	0.010	0.016	0.022	0.029	0.035	0.040	0.048	0.054	0.060	0.068	0.074	0.081	0.088	0.094	0.100	0.106	0.112	0.121	0.128	0.132	0.140	0.146	0.152	0.159	0.165	0.171	0.178	0.182	0.189	0.194	0.199	0.205	0.210	0.215	0.219	0.224	0.228	0.232	0.235	0.239	0.242	0.245	0.248	0.250	0.251	0.254	0.255	0.256	0.258	0.258	0.256	0.256	0.256	0.256	0.254	0.251	0.250	0.246	0.244	0.241	0.238	0.232	0.226	0.222	0.216	0.210	0.204	0.196	0.189	0.181	0.174	0.165	0.158	0.148	0.139	0.130	0.119	0.109	0.099	0.088	0.076	0.065	0.054	0.042	0.030	0.019	0.008	-0.005	-0.016	-0.029	-0.042	-0.054	-0.066	-0.079	-0.090	-0.102	-0.114	-0.126	-0.138	-0.149	-0.160	-0.171	-0.182	-0.194	-0.204	-0.212	-0.222	-0.231	-0.241	-0.250	-0.259	-0.268	-0.274	-0.281	-0.289	-0.295	-0.301	-0.306	-0.312	-0.316	-0.322	-0.326	-0.330	-0.332	-0.336	-0.339	-0.341	-0.344	-0.346	-0.346	-0.349	-0.350	-0.350	-0.350	-0.351	-0.351	-0.351	-0.351	-0.350	-0.350	-0.350	-0.349	-0.348	-0.348	-0.346	-0.345	-0.345	-0.344	-0.342	-0.342	-0.341	-0.340	-0.340	-0.339	-0.338	-0.339	-0.338	-0.338	-0.336	-0.336	-0.335	-0.335	-0.336	-0.336	-0.335	-0.335	-0.335	-0.336	-0.336	-0.336	-0.336	-0.336	-0.338	-0.339	-0.339	-0.339	-0.338	-0.338	-0.338	-0.338	-0.338	-0.336	-0.335	-0.334	-0.334	-0.331	-0.330	-0.328	-0.326	-0.324	-0.320	-0.318	-0.312	-0.310	-0.305	-0.301	-0.298	-0.292	-0.285	-0.280	-0.272	-0.268	-0.260	-0.251	-0.242	-0.235	-0.225	-0.215	-0.208	-0.196	-0.185	-0.175	-0.164	-0.151	-0.140	-0.128	-0.115	-0.101	-0.088	-0.075	-0.061	-0.048	-0.032	-0.018	-0.004	0.012	0.028	0.041	0.058	0.072	0.089	0.104	0.120	0.135	0.151	0.165	0.180	0.196	0.210	0.225	0.239	0.252	0.266	0.280	0.294	0.306	0.318	0.330	0.341	0.351	0.362	0.372	0.381	0.390	0.398	0.405	0.412	0.418	0.424	0.426	0.431	0.435	0.436	0.439	0.440	0.440	0.439	0.439	0.436	0.434	0.430	0.426	0.420	0.415	0.409	0.402	0.395	0.386	0.378	0.369	0.359	0.348	0.338	0.325	0.314	0.301	0.288	0.275	0.260	0.246	0.232	0.218	0.202	0.189	0.172	0.158	0.142	0.128	0.111	0.096	0.080	0.065	0.049	0.034	0.019	0.004	-0.011	-0.026	-0.041	-0.055	-0.069	-0.082	-0.096	-0.109	-0.121	-0.134	-0.146	-0.159	-0.169	-0.180	-0.191	-0.201	-0.211	-0.220	-0.230	-0.238	-0.248	-0.255	-0.262	-0.270	-0.276	-0.284	-0.289	-0.295	-0.300	-0.305	-0.310	-0.314	-0.319	-0.322	-0.326	-0.330	-0.332	-0.335	-0.338	-0.340	-0.342	-0.344	-0.346	-0.348	-0.349	-0.350	-0.350	-0.350	-0.351	-0.351	-0.352	-0.351	-0.352	-0.352	-0.352	-0.352	-0.352	-0.352	-0.352	-0.352	-0.351	-0.351	-0.352	-0.351	-0.351	-0.351	-0.351	-0.351	-0.352	-0.352	-0.354	-0.354	-0.355	-0.356	-0.356	-0.359	-0.360	-0.362	-0.365	-0.366	-0.369	-0.371	-0.374	-0.378	-0.381	-0.384	-0.389	-0.392	-0.398	-0.402	-0.406	-0.412	-0.418	-0.422	-0.430	-0.435	-0.442	-0.449	-0.455	-0.462	-0.470	-0.478	-0.484	-0.492	-0.500	-0.506	-0.515	-0.522	-0.530	-0.538	-0.544	-0.551	-0.559	-0.566	-0.571	-0.579	-0.585	-0.591	-0.596	-0.601	-0.605	-0.610	-0.614	-0.619	-0.621	-0.624	-0.625	-0.628	-0.629	-0.630	-0.630	-0.629	-0.628	-0.625	-0.624	-0.620	-0.618	-0.614	-0.609	-0.604	-0.598	-0.592	-0.586	-0.579	-0.571	-0.562	-0.555	-0.546	-0.535	-0.526	-0.516	-0.505	-0.494	-0.484	-0.472	-0.461	-0.450	-0.438	-0.426	-0.415	-0.402	-0.390	-0.378	-0.366	-0.354	-0.342	-0.331	-0.319	-0.308	-0.296	-0.285	-0.274	-0.264	-0.254	-0.244	-0.234	-0.225	-0.215	-0.206	-0.198	-0.190	-0.181	-0.174	-0.168	-0.160	-0.154	-0.149	-0.142	-0.136	-0.131	-0.128	-0.122	-0.119	-0.115	-0.111	-0.109	-0.105	-0.101	-0.099	-0.098	-0.095	-0.092	-0.091	-0.089	-0.088	-0.086	-0.085	-0.084	-0.082	-0.082	-0.080	-0.079	-0.079	-0.076	-0.076	-0.075	-0.074	-0.072	-0.071	-0.070	-0.068	-0.066	-0.065	-0.064	-0.061	-0.059	-0.056	-0.055	-0.052	-0.050	-0.046	-0.044	-0.041	-0.038	-0.034	-0.030	-0.026	-0.022	-0.019	-0.014	-0.010	-0.005	-0.001	0.004	0.009	0.015	0.019	0.025	0.030	0.035	0.040	0.046	0.050	0.056	0.061	0.066	0.072	0.078	0.084	0.089	0.095	0.100	0.105	0.110	0.115	0.120	0.125	0.130	0.135	0.140	0.144	0.149	0.152	0.158	0.162	0.166	0.171	0.174	0.179	0.182	0.186	0.190	0.194	0.196	0.201	0.204	0.208	0.210	0.214	0.218	0.220	0.224	0.228	0.231	0.235	0.238	0.241	0.245	0.248	0.252	0.255	0.260	0.262	0.268	0.271	0.275	0.279	0.284	0.288	0.292	0.296	0.302	0.308	0.311	0.316	0.324	0.329	0.334	0.340	0.346	0.351	0.359	0.365	0.372	0.379	0.385	0.392	0.399	0.406	0.412	0.421	0.428	0.436	0.442	0.451	0.459	0.465	0.474	0.481	0.489	0.496	0.502	0.510	0.518	0.525	0.531	0.539	0.544	0.550	0.556	0.562	0.568	0.574	0.579	0.582	0.588	0.591	0.595	0.599	0.602	0.605	0.606	0.609	0.610	0.611	0.611	0.612	0.612	0.611	0.611	0.610	0.608	0.606	0.604	0.601	0.599	0.595	0.592	0.589	0.584	0.581	0.576	0.571	0.566	0.564	0.559	0.554	0.550	0.545	0.540	0.535	0.531	0.528	0.524	0.520	0.516	0.514	0.510	0.509	0.506	0.505	0.502	0.502	0.502	0.502	0.504	0.505	0.505	0.509	0.511	0.514	0.518	0.521	0.525	0.530	0.536	0.542	0.549	0.556	0.564	0.572	0.580	0.589	0.598	0.609	0.618	0.629	0.639	0.649	0.660	0.671	0.682	0.696	0.708	0.719	0.731	0.744	0.755	0.768	0.780	0.792	0.804	0.816	0.828	0.839	0.851	0.862	0.874	0.885	0.896	0.906	0.916	0.928	0.938	0.946	0.955	0.964	0.972	0.980	0.988	0.995	1.002	1.009	1.016	1.021	1.028	1.032	1.038	1.042	1.046	1.050	1.054	1.056	1.060	1.061	1.062	1.066	1.068	1.069	1.069	1.070	1.069	1.069	1.069	1.069	1.068	1.065	1.064	1.061	1.060	1.058	1.054	1.052	1.049	1.045	1.041	1.038	1.034	1.030	1.025	1.021	1.016	1.011	1.006	1.001	0.996	0.990	0.985	0.979	0.974	0.969	0.962	0.956	0.950	0.945	0.938	0.932	0.926	0.920	0.914	0.909	0.902	0.896	0.890	0.884	0.878	0.871	0.866	0.861	0.855	0.850	0.842	0.838	0.832	0.828	0.821	0.816	0.810	0.805	0.800	0.795	0.789	0.784	0.779	0.774	0.769	0.762	0.756	0.751	0.746	0.740	0.735	0.728	0.722	0.718	0.710	0.704	0.696	0.691	0.684	0.678	0.669	0.662	0.655	0.648	0.639	0.631	0.622	0.614	0.606	0.596	0.588	0.578	0.568	0.558	0.548	0.538	0.528	0.518	0.507	0.496	0.485	0.474	0.464	0.451	0.440	0.429	0.418	0.406	0.394	0.381	0.369	0.359	0.346	0.334	0.322	0.310	0.299	0.286	0.275	0.262	0.251	0.240	0.229	0.216	0.205	0.194	0.181	0.171	0.160	0.150	0.139	0.128	0.116	0.106	0.096	0.085	0.076	0.065	0.055	0.046	0.035	0.026	0.016	0.008	-0.001	-0.011	-0.020	-0.028	-0.036	-0.044	-0.051	-0.059	-0.066	-0.074	-0.081	-0.088	-0.092	-0.099	-0.105	-0.111	-0.116	-0.121	-0.126	-0.130	-0.132	-0.136	-0.140	-0.142	-0.145	-0.146	-0.148	-0.149	-0.149	-0.150	-0.149	-0.148	-0.148	-0.146	-0.144	-0.142	-0.139	-0.136	-0.132	-0.129	-0.125	-0.121	-0.116	-0.111	-0.106	-0.101	-0.096	-0.089	-0.082	-0.078	-0.071	-0.065	-0.059	-0.052	-0.046	-0.040	-0.035	-0.028	-0.022	-0.016	-0.011	-0.005	0.000	0.005	0.010	0.014	0.018	0.021	0.024	0.028	0.029	0.031	0.032	0.034	0.034	0.035	0.034	0.034	0.032	0.031	0.028	0.026	0.024	0.019	0.015	0.010	0.006	0.000	-0.005	-0.010	-0.016	-0.022	-0.029	-0.036	-0.042	-0.051	-0.058	-0.066	-0.074	-0.082	-0.090	-0.098	-0.106	-0.114	-0.122	-0.129	-0.138	-0.145	-0.152	-0.159	-0.168	-0.174	-0.180	-0.186	-0.192	-0.200	-0.204	-0.209	-0.215	-0.220	-0.222	-0.228	-0.231	-0.235	-0.238	-0.240	-0.242	-0.244	-0.245	-0.246	-0.248	-0.248	-0.248	-0.248	-0.248	-0.248	-0.246	-0.245	-0.244	-0.241	-0.240	-0.236	-0.235	-0.232	-0.230	-0.226	-0.224	-0.220	-0.218	-0.214	-0.210	-0.206	-0.204	-0.200	-0.195	-0.191	-0.188	-0.182	-0.180	-0.175	-0.171	-0.166	-0.162	-0.156	-0.152	-0.148	-0.144	-0.138	-0.132	-0.128	-0.122	-0.118	-0.112	-0.108	-0.102	-0.096	-0.092	-0.086	-0.080	-0.075	-0.069	-0.062	-0.055	-0.049	-0.042	-0.035	-0.029	-0.022	-0.014	-0.008	-0.001	0.008	0.014	0.022	0.029	0.038	0.044	0.052	0.061	0.069	0.076	0.085	0.092	0.101	0.109	0.116	0.124	0.132	0.140	0.148	0.156	0.164	0.171	0.179	0.186	0.194	0.200	0.209	0.215	0.222	0.228	0.235	0.241	0.248	0.254	0.260	0.265	0.270	0.276	0.281	0.286	0.292	0.298	0.301	0.306	0.311	0.316	0.320	0.324	0.329	0.332	0.335	0.339	0.344	0.348	0.350	0.355	0.358	0.362	0.366	0.370	0.374	0.378	0.381	0.385	0.390	0.394	0.399	0.402	0.408	0.412	0.418	0.421	0.428	0.432	0.438	0.444	0.448	0.454	0.461	0.466	0.474	0.480	0.486	0.492	0.500	0.506	0.514	0.520	0.528	0.535	0.542	0.549	0.556	0.565	0.572	0.579	0.586	0.595	0.602	0.609	0.618	0.624	0.631	0.639	0.646	0.652	0.660	0.666	0.672	0.679	0.686	0.692	0.698	0.704	0.709	0.714	0.719	0.724	0.729	0.732	0.738	0.742	0.746	0.750	0.754	0.758	0.761	0.765	0.768	0.770	0.774	0.776	0.780	0.784	0.786	0.789	0.791	0.795	0.798	0.801	0.804	0.808	0.809	0.812	0.818	0.820	0.824	0.826	0.831	0.835	0.840	0.842	0.849	0.852	0.858	0.861	0.866	0.871	0.876	0.881	0.886	0.891	0.896	0.901	0.908	0.911	0.916	0.922	0.928	0.931	0.936	0.941	0.945	0.949	0.951	0.955	0.959	0.961	0.965	0.966	0.969	0.970	0.971	0.971	0.972	0.971	0.971	0.970	0.969	0.966	0.964	0.961	0.958	0.954	0.949	0.945	0.939	0.934	0.928	0.921	0.914	0.906	0.900	0.891	0.882	0.875	0.865	0.856	0.848	0.838	0.828	0.818	0.808	0.798	0.788	0.778	0.768	0.756	0.746	0.736	0.726	0.716	0.708	0.698	0.688	0.679	0.669	0.660	0.652	0.644	0.636	0.628	0.620	0.614	0.608	0.600	0.595	0.590	0.584	0.579	0.575	0.571	0.569	0.565	0.562	0.560	0.559	0.556	0.556	0.555	0.555	0.555	0.555	0.556	0.558	0.560	0.561	0.564	0.566	0.570	0.572	0.575	0.580	0.582	0.588	0.591	0.595	0.600	0.605	0.610	0.615	0.621	0.625	0.631	0.636	0.641	0.646	0.651	0.658	0.662	0.669	0.674	0.678	0.684	0.689	0.694	0.699	0.704	0.708	0.712	0.716	0.721	0.725	0.729	0.732	0.735	0.738	0.741	0.745	0.748	0.750	0.752	0.755	0.756	0.758	0.760	0.761	0.762	0.764	0.765	0.765	0.766	0.765	0.766	0.766	0.766	0.766	0.765	0.765	0.765	0.764	0.762	0.762	0.761	0.760	0.759	0.758	0.756	0.754	0.752	0.752	0.750	0.749	0.746	0.745	0.744	0.742	0.741	0.739	0.739	0.736	0.735	0.732	0.732	0.731	0.730	0.729	0.728	0.726	0.725	0.725	0.724	0.724	0.722	0.722	0.722	0.722	0.721	0.721	0.722	0.722	0.724	0.722	0.724	0.725	0.725	0.726	0.728	0.729	0.729	0.730	0.732	0.732	0.734	0.736	0.738	0.738	0.739	0.740	0.741	0.742	0.744	0.745	0.746	0.748	0.749	0.750	0.751	0.752	0.754	0.754	0.755	0.756	0.756	0.758	0.759	0.758	0.758	0.759	0.759	0.758	0.758	0.758	0.758	0.756	0.756	0.755	0.754	0.752	0.751	0.750	0.749	0.748	0.745	0.745	0.742	0.740	0.739	0.736	0.734	0.731	0.729	0.726	0.724	0.721	0.716	0.714	0.710	0.708	0.704	0.700	0.696	0.691	0.688	0.684	0.680	0.676	0.672	0.668	0.662	0.658	0.654	0.649	0.644	0.639	0.634	0.629	0.622	0.619	0.614	0.609	0.604	0.599	0.594	0.588	0.582	0.578	0.572	0.566	0.562	0.558	0.552	0.549	0.544	0.539	0.534	0.530	0.526	0.521	0.518	0.514	0.509	0.505	0.502	0.499	0.495	0.491	0.488	0.484	0.480	0.478	0.474	0.470	0.466	0.464	0.461	0.458	0.452	0.450	0.445	0.442	0.439	0.434	0.430	0.426	0.421	0.416	0.412	0.406	0.400	0.395	0.388	0.381	0.374	0.368	0.360	0.351	0.344	0.335	0.326	0.318	0.306	0.298	0.286	0.275	0.264	0.252	0.241	0.229	0.215	0.202	0.190	0.176	0.161	0.148	0.134	0.119	0.104	0.090	0.074	0.058	0.042	0.028	0.011	-0.004	-0.021	-0.036	-0.052	-0.068	-0.084	-0.100	-0.116	-0.132	-0.148	-0.162	-0.179	-0.195	-0.210	-0.225	-0.240	-0.255	-0.270	-0.285	-0.299	-0.314	-0.328	-0.342	-0.355	-0.369	-0.382	-0.395	-0.410	-0.422	-0.435	-0.449	-0.460	-0.474	-0.486	-0.498	-0.511	-0.524	-0.535	-0.548	-0.560	-0.571	-0.584	-0.596	-0.609	-0.621	-0.632	-0.645	-0.658	-0.670	-0.682	-0.695	-0.709	-0.721	-0.734	-0.746	-0.760	-0.772	-0.785	-0.800	-0.812	-0.828	-0.841	-0.855	-0.869	-0.884	-0.899	-0.914	-0.928	-0.942	-0.958	-0.971	-0.988	-1.002	-1.018	-1.034	-1.049	-1.065	-1.080	-1.095	-1.111	-1.126	-1.142	-1.158	-1.174	-1.189	-1.204	-1.219	-1.234	-1.249	-1.264	-1.279	-1.294	-1.308	-1.322	-1.335	-1.350	-1.362	-1.375	-1.388	-1.401	-1.412	-1.425	-1.436	-1.446	-1.458	-1.468	-1.478	-1.488	-1.495	-1.504	-1.511	-1.519	-1.526	-1.531	-1.538	-1.542	-1.548	-1.551	-1.555	-1.558	-1.560	-1.561	-1.562	-1.564	-1.565	-1.564	-1.562	-1.562	-1.560	-1.558	-1.555	-1.551	-1.548	-1.544	-1.539	-1.535	-1.529	-1.522	-1.518	-1.511	-1.505	-1.499	-1.492	-1.485	-1.479	-1.471	-1.465	-1.456	-1.450	-1.442	-1.435	-1.429	-1.421	-1.415	-1.408	-1.401	-1.395	-1.390	-1.384	-1.379	-1.374	-1.369	-1.364	-1.360	-1.355	-1.352	-1.350	-1.348	-1.345	-1.342	-1.341	-1.340	-1.340	-1.340	-1.340	-1.340	-1.341	-1.342	-1.344	-1.346	-1.349	-1.351	-1.354	-1.356	-1.360	-1.364	-1.368	-1.370	-1.375	-1.379	-1.382	-1.386	-1.390	-1.395	-1.399	-1.402	-1.406	-1.410	-1.414	-1.418	-1.419	-1.422	-1.424	-1.426	-1.429	-1.429	-1.430	-1.431	-1.432	-1.431	-1.431	-1.429	-1.428	-1.426	-1.422	-1.420	-1.418	-1.414	-1.409	-1.404	-1.399	-1.394	-1.388	-1.380	-1.374	-1.366	-1.358	-1.350	-1.341	-1.332	-1.324	-1.314	-1.305	-1.294	-1.284	-1.274	-1.264	-1.254	-1.242	-1.231	-1.221	-1.210	-1.200	-1.189	-1.179	-1.168	-1.156	-1.146	-1.138	-1.128	-1.118	-1.108	-1.099	-1.090	-1.081	-1.074	-1.065	-1.058	-1.050	-1.044	-1.038	-1.031	-1.025	-1.020	-1.016	-1.011	-1.008	-1.004	-1.000	-0.998	-0.995	-0.992	-0.990	-0.989	-0.988	-0.986	-0.986	-0.986	-0.985	-0.985	-0.985	-0.986	-0.986	-0.988	-0.988	-0.989	-0.990	-0.990	-0.991	-0.992	-0.992	-0.994	-0.994	-0.995	-0.995	-0.995	-0.995	-0.995	-0.994	-0.992	-0.991	-0.990	-0.988	-0.986	-0.984	-0.981	-0.978	-0.974	-0.969	-0.965	-0.961	-0.955	-0.949	-0.942	-0.936	-0.930	-0.921	-0.914	-0.905	-0.898	-0.888	-0.878	-0.866	-0.856	-0.846	-0.835	-0.824	-0.811	-0.800	-0.786	-0.774	-0.761	-0.749	-0.735	-0.721	-0.709	-0.695	-0.680	-0.666	-0.652	-0.639	-0.625	-0.611	-0.596	-0.584	-0.570	-0.558	-0.544	-0.531	-0.518	-0.506	-0.492	-0.481	-0.470	-0.460	-0.449	-0.439	-0.428	-0.419	-0.410	-0.401	-0.394	-0.386	-0.379	-0.371	-0.366	-0.361	-0.356	-0.351	-0.346	-0.344	-0.340	-0.338	-0.335	-0.334	-0.332	-0.332	-0.332	-0.332	-0.332	-0.334	-0.334	-0.336	-0.339	-0.340	-0.342	-0.346	-0.349	-0.352	-0.358	-0.361	-0.365	-0.369	-0.374	-0.378	-0.381	-0.385	-0.390	-0.395	-0.399	-0.402	-0.408	-0.411	-0.415	-0.419	-0.422	-0.426	-0.429	-0.431	-0.432	-0.436	-0.438	-0.439	-0.441	-0.442	-0.442	-0.442	-0.442	-0.441	-0.440	-0.438	-0.436	-0.432	-0.430	-0.426	-0.422	-0.418	-0.412	-0.406	-0.400	-0.394	-0.386	-0.378	-0.369	-0.359	-0.350	-0.340	-0.329	-0.318	-0.306	-0.292	-0.280	-0.266	-0.252	-0.239	-0.222	-0.208	-0.192	-0.176	-0.159	-0.142	-0.125	-0.108	-0.089	-0.071	-0.054	-0.035	-0.016	0.004	0.022	0.041	0.061	0.079	0.099	0.118	0.136	0.155	0.175	0.194	0.212	0.230	0.249	0.266	0.284	0.301	0.318	0.334	0.351	0.366	0.381	0.396	0.411	0.424	0.438	0.450	0.462	0.475	0.486	0.496	0.506	0.515	0.524	0.532	0.539	0.546	0.552	0.558	0.562	0.566	0.569	0.572	0.575	0.578	0.578	0.578	0.578	0.576	0.575	0.572	0.571	0.568	0.564	0.559	0.555	0.550	0.544	0.538	0.531	0.524	0.516	0.509	0.501	0.491	0.484	0.474	0.465	0.455	0.445	0.435	0.424	0.414	0.404	0.392	0.382	0.371	0.360	0.349	0.339	0.326	0.316	0.305	0.295	0.282	0.272	0.261	0.252	0.242	0.231	0.222	0.212	0.202	0.194	0.185	0.176	0.168	0.160	0.152	0.144	0.136	0.130	0.124	0.116	0.111	0.105	0.099	0.094	0.090	0.085	0.080	0.078	0.072	0.069	0.066	0.064	0.060	0.058	0.055	0.052	0.050	0.048	0.046	0.044	0.041	0.040	0.039	0.036	0.035	0.034	0.032	0.030	0.029	0.026	0.025	0.022	0.020	0.018	0.015	0.012	0.010	0.006	0.005	0.001	-0.001	-0.005	-0.009	-0.012	-0.016	-0.020	-0.025	-0.029	-0.032	-0.038	-0.041	-0.046	-0.051	-0.056	-0.061	-0.066	-0.070	-0.076	-0.081	-0.086	-0.092	-0.096	-0.101	-0.108	-0.112	-0.116	-0.120	-0.125	-0.130	-0.134	-0.138	-0.141	-0.145	-0.149	-0.151	-0.154	-0.158	-0.159	-0.160	-0.162	-0.164	-0.165	-0.165	-0.165	-0.166	-0.165	-0.165	-0.162	-0.162	-0.161	-0.159	-0.156	-0.154	-0.151	-0.149	-0.145	-0.142	-0.138	-0.132	-0.129	-0.124	-0.119	-0.114	-0.109	-0.102	-0.098	-0.091	-0.086	-0.080	-0.074	-0.069	-0.061	-0.055	-0.050	-0.044	-0.036	-0.031	-0.025	-0.019	-0.014	-0.006	-0.001	0.004	0.009	0.015	0.021	0.026	0.030	0.035	0.040	0.044	0.048	0.050	0.054	0.058	0.060	0.062	0.065	0.068	0.070	0.070	0.072	0.072	0.074	0.075	0.075	0.074	0.074	0.074	0.072	0.071	0.071	0.070	0.069	0.068	0.065	0.064	0.061	0.060	0.059	0.058	0.054	0.051	0.050	0.046	0.045	0.042	0.040	0.039	0.038	0.035	0.034	0.032	0.031	0.030	0.030	0.030	0.029	0.029	0.030	0.031	0.031	0.034	0.035	0.038	0.040	0.044	0.045	0.049	0.054	0.059	0.062	0.069	0.074	0.080	0.086	0.092	0.100	0.108	0.115	0.124	0.131	0.140	0.150	0.159	0.168	0.178	0.188	0.196	0.208	0.216	0.228	0.238	0.249	0.259	0.269	0.279	0.290	0.300	0.309	0.319	0.330	0.339	0.348	0.356	0.366	0.374	0.382	0.391	0.399	0.408	0.414	0.421	0.429	0.435	0.441	0.448	0.454	0.458	0.462	0.468	0.471	0.476	0.479	0.484	0.486	0.490	0.492	0.495	0.498	0.500	0.502	0.505	0.506	0.509	0.511	0.512	0.512	0.515	0.516	0.519	0.521	0.522	0.525	0.526	0.529	0.530	0.532	0.535	0.536	0.540	0.542	0.546	0.549	0.552	0.556	0.560	0.564	0.569	0.574	0.578	0.582	0.589	0.592	0.599	0.605	0.610	0.616	0.622	0.630	0.635	0.641	0.649	0.655	0.661	0.669	0.675	0.681	0.689	0.694	0.700	0.706	0.712	0.718	0.724	0.729	0.732	0.738	0.741	0.746	0.750	0.752	0.755	0.758	0.759	0.760	0.760	0.761	0.760	0.759	0.758	0.755	0.751	0.749	0.744	0.739	0.734	0.728	0.720	0.714	0.706	0.698	0.688	0.678	0.668	0.658	0.646	0.635	0.622	0.610	0.596	0.584	0.570	0.555	0.540	0.525	0.510	0.495	0.480	0.465	0.449	0.432	0.416	0.400	0.384	0.368	0.352	0.335	0.320	0.304	0.289	0.272	0.258	0.242	0.228	0.214	0.199	0.184	0.171	0.159	0.145	0.132	0.120	0.108	0.095	0.085	0.075	0.064	0.055	0.045	0.036	0.028	0.020	0.012	0.005	-0.001	-0.008	-0.012	-0.018	-0.022	-0.026	-0.031	-0.035	-0.038	-0.039	-0.042	-0.044	-0.045	-0.046	-0.048	-0.046	-0.048	-0.048	-0.048	-0.046	-0.045	-0.044	-0.042	-0.040	-0.039	-0.036	-0.035	-0.031	-0.030	-0.028	-0.024	-0.022	-0.020	-0.018	-0.016	-0.014	-0.011	-0.010	-0.009	-0.006	-0.005	-0.005	-0.005	-0.004	-0.004	-0.005	-0.005	-0.006	-0.008	-0.010	-0.011	-0.014	-0.016	-0.020	-0.022	-0.026	-0.031	-0.036	-0.041	-0.048	-0.052	-0.059	-0.065	-0.072	-0.079	-0.086	-0.094	-0.102	-0.110	-0.119	-0.128	-0.136	-0.145	-0.154	-0.161	-0.170	-0.179	-0.186	-0.195	-0.204	-0.211	-0.220	-0.228	-0.234	-0.241	-0.248	-0.254	-0.259	-0.265	-0.269	-0.275	-0.279	-0.282	-0.285	-0.288	-0.290	-0.292	-0.292	-0.292	-0.292	-0.291	-0.290	-0.289	-0.285	-0.282	-0.278	-0.274	-0.270	-0.264	-0.258	-0.251	-0.245	-0.236	-0.229	-0.220	-0.211	-0.201	-0.192	-0.182	-0.172	-0.161	-0.150	-0.139	-0.126	-0.115	-0.102	-0.090	-0.078	-0.065	-0.051	-0.039	-0.025	-0.012	0.000	0.014	0.028	0.041	0.052	0.066	0.079	0.092	0.105	0.118	0.130	0.141	0.154	0.166	0.178	0.189	0.200	0.210	0.220	0.231	0.240	0.250	0.259	0.268	0.275	0.284	0.291	0.299	0.305	0.312	0.318	0.324	0.329	0.334	0.338	0.341	0.345	0.349	0.351	0.354	0.355	0.358	0.358	0.358	0.359	0.358	0.358	0.356	0.356	0.355	0.354	0.350	0.349	0.345	0.342	0.339	0.336	0.332	0.328	0.325	0.320	0.315	0.310	0.305	0.301	0.296	0.291	0.286	0.281	0.278	0.271	0.266	0.262	0.258	0.252	0.250	0.245	0.241	0.238	0.234	0.231	0.228	0.225	0.222	0.220	0.219	0.216	0.216	0.215	0.215	0.215	0.215	0.215	0.216	0.218	0.219	0.221	0.224	0.226	0.229	0.232	0.238	0.240	0.245	0.250	0.255	0.260	0.265	0.270	0.276	0.282	0.288	0.295	0.301	0.308	0.314	0.320	0.326	0.334	0.339	0.346	0.354	0.359	0.366	0.372	0.378	0.384	0.390	0.395	0.401	0.406	0.411	0.418	0.422	0.428	0.431	0.436	0.440	0.444	0.449	0.452	0.455	0.459	0.461	0.465	0.469	0.471	0.474	0.476	0.479	0.481	0.484	0.485	0.486	0.490	0.491	0.492	0.495	0.495	0.498	0.499	0.501	0.502	0.502	0.505	0.505	0.507	0.507	0.509	0.510	0.511	0.512	0.514	0.512	0.514	0.515	0.515	0.516	0.516	0.518	0.516	0.516	0.518	0.516	0.516	0.515	0.514	0.514	0.512	0.511	0.510	0.507	0.506	0.505	0.501	0.500	0.498	0.494	0.490	0.488	0.484	0.481	0.476	0.472	0.468	0.464	0.460	0.455	0.450	0.446	0.441	0.436	0.431	0.425	0.420	0.415	0.409	0.405	0.400	0.394	0.389	0.384	0.378	0.372	0.368	0.362	0.358	0.351	0.346	0.342	0.338	0.332	0.328	0.324	0.319	0.315	0.311	0.308	0.302	0.300	0.296	0.292	0.288	0.284	0.281	0.278	0.275	0.271	0.269	0.266	0.262	0.260	0.258	0.255	0.252	0.251	0.249	0.246	0.244	0.241	0.239	0.238	0.236	0.235	0.234	0.232	0.230	0.229	0.229	0.226	0.226	0.225	0.225	0.224	0.224	0.225	0.224	0.225	0.224	0.225	0.226	0.226	0.228	0.230	0.231	0.234	0.235	0.238	0.239	0.241	0.244	0.248	0.250	0.254	0.258	0.261	0.265	0.269	0.274	0.278	0.282	0.286	0.292	0.296	0.301	0.306	0.312	0.319	0.324	0.329	0.335	0.340	0.346	0.352	0.358	0.362	0.368	0.374	0.380	0.385	0.390	0.395	0.400	0.405	0.410	0.415	0.420	0.424	0.428	0.432	0.436	0.439	0.444	0.446	0.449	0.452	0.456	0.458	0.460	0.462	0.464	0.465	0.468	0.469	0.470	0.470	0.470	0.470	0.471	0.471	0.471	0.471	0.470	0.469	0.468	0.466	0.465	0.465	0.462	0.462	0.460	0.459	0.456	0.455	0.452	0.451	0.450	0.448	0.446	0.444	0.442	0.441	0.439	0.438	0.436	0.435	0.434	0.432	0.432	0.431	0.432	0.432	0.432	0.434	0.434	0.435	0.436	0.438	0.440	0.442	0.445	0.448	0.450	0.454	0.458	0.461	0.466	0.470	0.478	0.482	0.486	0.492	0.499	0.506	0.512	0.520	0.528	0.534	0.542	0.551	0.559	0.566	0.575	0.582	0.591	0.600	0.608	0.616	0.625	0.634	0.641	0.650	0.659	0.666	0.674	0.681	0.689	0.695	0.702	0.709	0.715	0.720	0.726	0.731	0.736	0.741	0.745	0.749	0.752	0.754	0.758	0.759	0.760	0.761	0.762	0.764	0.762	0.762	0.762	0.760	0.759	0.758	0.755	0.751	0.750	0.746	0.744	0.739	0.735	0.731	0.726	0.722	0.718	0.712	0.710	0.705	0.700	0.695	0.690	0.685	0.680	0.676	0.672	0.668	0.664	0.659	0.655	0.652	0.649	0.645	0.642	0.639	0.638	0.634	0.632	0.630	0.629	0.629	0.628	0.628	0.628	0.628	0.629	0.629	0.630	0.632	0.634	0.636	0.639	0.642	0.644	0.648	0.651	0.655	0.660	0.665	0.669	0.674	0.680	0.685	0.691	0.696	0.702	0.709	0.715	0.721	0.728	0.735	0.741	0.749	0.756	0.764	100.000	5.000	2.000	1.000	3.000	0.000	0.000	0.000	0.000	0.000	0.000	0.000	0.000	0.000	0.000	0.000	0.000	0.000	-0.496	-0.485	-0.472	-0.460	-0.450	-0.438	-0.428	-0.416	-0.406	-0.396	-0.386	-0.376	-0.368	-0.358	-0.350	-0.341	-0.334	-0.326	-0.320	-0.312	-0.306	-0.299	-0.294	-0.288	-0.282	-0.278	-0.272	-0.268	-0.264	-0.260	-0.256	-0.254	-0.249	-0.246	-0.242	-0.240	-0.236	-0.234	-0.232	-0.229	-0.226	-0.225	-0.221	-0.220	-0.216	-0.215	-0.211	-0.209	-0.205	-0.202	-0.199	-0.196	-0.194	-0.190	-0.186	-0.181	-0.179	-0.175	-0.170	-0.165	-0.161	-0.156	-0.151	-0.146	-0.141	-0.136	-0.131	-0.126	-0.121	-0.115	-0.110	-0.105	-0.100	-0.095	-0.089	-0.084	-0.080	-0.075	-0.070	-0.066	-0.062	-0.058	-0.054	-0.051	-0.048	-0.045	-0.044	-0.041	-0.039	-0.038	-0.038	-0.038	-0.038	-0.038	-0.038	-0.040	-0.041	-0.044	-0.046	-0.051	-0.055	-0.059	-0.065	-0.070	-0.076	-0.082	-0.089	-0.096	-0.104	-0.112	-0.121	-0.130	-0.140	-0.150	-0.160	-0.171	-0.181	-0.194	-0.204	-0.216	-0.229	-0.240	-0.252	-0.265	-0.279	-0.290	-0.304	-0.316	-0.329	-0.342	-0.355	-0.369	-0.381	-0.394	-0.406	-0.420	-0.431	-0.445	-0.456	-0.468	-0.479	-0.490	-0.501	-0.512	-0.524	-0.535	-0.545	-0.555	-0.565	-0.574	-0.582	-0.591	-0.600	-0.608	-0.615	-0.621	-0.629	-0.635	-0.641	-0.648	-0.652	-0.656	-0.661	-0.665	-0.669	-0.672	-0.675	-0.678	-0.680	-0.681	-0.682	-0.684	-0.684	-0.685	-0.685	-0.684	-0.684	-0.682	-0.681	-0.679	-0.678	-0.675	-0.671	-0.669	-0.666	-0.664	-0.660	-0.656	-0.654	-0.650	-0.646	-0.642	-0.639	-0.635	-0.630	-0.626	-0.622	-0.620	-0.615	-0.612	-0.609	-0.606	-0.602	-0.600	-0.598	-0.596	-0.594	-0.592	-0.591	-0.589	-0.589	-0.589	-0.589	-0.589	-0.590	-0.590	-0.591	-0.594	-0.595	-0.598	-0.601	-0.604	-0.608	-0.612	-0.616	-0.621	-0.626	-0.631	-0.638	-0.644	-0.650	-0.656	-0.661	-0.669	-0.676	-0.682	-0.690	-0.696	-0.705	-0.711	-0.719	-0.726	-0.734	-0.740	-0.748	-0.754	-0.760	-0.768	-0.772	-0.779	-0.785	-0.790	-0.795	-0.800	-0.804	-0.809	-0.811	-0.815	-0.818	-0.820	-0.821	-0.822	-0.822	-0.824	-0.822	-0.821	-0.820	-0.819	-0.815	-0.811	-0.808	-0.804	-0.799	-0.794	-0.788	-0.781	-0.774	-0.766	-0.758	-0.749	-0.740	-0.730	-0.719	-0.709	-0.698	-0.686	-0.674	-0.661	-0.649	-0.635	-0.621	-0.608	-0.592	-0.579	-0.562	-0.549	-0.534	-0.519	-0.502	-0.486	-0.470	-0.454	-0.438	-0.421	-0.406	-0.390	-0.374	-0.358	-0.342	-0.326	-0.311	-0.296	-0.280	-0.266	-0.251	-0.236	-0.222	-0.209	-0.195	-0.182	-0.170	-0.159	-0.146	-0.136	-0.125	-0.115	-0.105	-0.098	-0.089	-0.081	-0.074	-0.068	-0.062	-0.059	-0.054	-0.050	-0.048	-0.046	-0.044	-0.042	-0.044	-0.044	-0.046	-0.048	-0.051	-0.055	-0.059	-0.064	-0.069	-0.075	-0.081	-0.089	-0.096	-0.104	-0.112	-0.122	-0.131	-0.141	-0.151	-0.160	-0.171	-0.181	-0.192	-0.204	-0.215	-0.225	-0.235	-0.246	-0.258	-0.268	-0.278	-0.286	-0.296	-0.306	-0.316	-0.324	-0.332	-0.340	-0.348	-0.354	-0.360	-0.366	-0.372	-0.376	-0.381	-0.385	-0.388	-0.390	-0.391	-0.394	-0.394	-0.394	-0.394	-0.392	-0.391	-0.390	-0.388	-0.385	-0.382	-0.379	-0.375	-0.371	-0.368	-0.362	-0.359	-0.352	-0.349	-0.344	-0.339	-0.332	-0.329	-0.322	-0.318	-0.312	-0.308	-0.302	-0.298	-0.294	-0.289	-0.285	-0.282	-0.279	-0.275	-0.272	-0.269	-0.268	-0.265	-0.264	-0.262	-0.261	-0.260	-0.260	-0.260	-0.260	-0.261	-0.261	-0.262	-0.264	-0.265	-0.266	-0.269	-0.270	-0.272	-0.274	-0.278	-0.279	-0.282	-0.285	-0.288	-0.290	-0.292	-0.294	-0.298	-0.299	-0.301	-0.304	-0.306	-0.309	-0.311	-0.312	-0.315	-0.316	-0.318	-0.320	-0.321	-0.322	-0.324	-0.325	-0.325	-0.326	-0.328	-0.328	-0.328	-0.328	-0.329	-0.328	-0.328	-0.329	-0.329	-0.329	-0.329	-0.328	-0.328	-0.326	-0.326	-0.326	-0.326	-0.325	-0.325	-0.324	-0.324	-0.324	-0.324	-0.322	-0.322	-0.322	-0.321	-0.321	-0.321	-0.320	-0.320	-0.320	-0.319	-0.320	-0.319	-0.319	-0.319	-0.318	-0.318	-0.318	-0.316	-0.316	-0.316	-0.316	-0.315	-0.315	-0.314	-0.312	-0.312	-0.311	-0.311	-0.310	-0.310	-0.309	-0.308	-0.306	-0.305	-0.305	-0.302	-0.302	-0.300	-0.300	-0.299	-0.299	-0.298	-0.296	-0.295	-0.292	-0.291	-0.291	-0.289	-0.289	-0.286	-0.285	-0.284	-0.282	-0.281	-0.280	-0.279	-0.279	-0.276	-0.275	-0.275	-0.274	-0.272	-0.272	-0.271	-0.270	-0.270	-0.270	-0.270	-0.269	-0.268	-0.269	-0.268	-0.268	-0.266	-0.268	-0.266	-0.268	-0.266	-0.266	-0.268	-0.266	-0.266	-0.266	-0.268	-0.268	-0.268	-0.268	-0.268	-0.268	-0.268	-0.269	-0.269	-0.269	-0.269	-0.270	-0.270	-0.270	-0.270	-0.270	-0.270	-0.270	-0.271	-0.270	-0.270	-0.270	-0.271	-0.271	-0.270	-0.270	-0.271	-0.270	-0.270	-0.270	-0.271	-0.270	-0.270	-0.271	-0.270	-0.270	-0.270	-0.270	-0.271	-0.271	-0.272	-0.271	-0.272	-0.272	-0.272	-0.275	-0.275	-0.276	-0.278	-0.278	-0.279	-0.279	-0.281	-0.282	-0.284	-0.286	-0.286	-0.289	-0.290	-0.294	-0.295	-0.298	-0.301	-0.302	-0.306	-0.309	-0.311	-0.314	-0.316	-0.319	-0.321	-0.325	-0.329	-0.331	-0.334	-0.338	-0.340	-0.342	-0.345	-0.348	-0.350	-0.352	-0.355	-0.356	-0.359	-0.360	-0.361	-0.361	-0.362	-0.362	-0.364	-0.364	-0.362	-0.361	-0.360	-0.358	-0.356	-0.352	-0.349	-0.346	-0.341	-0.336	-0.330	-0.325	-0.319	-0.311	-0.304	-0.295	-0.288	-0.279	-0.268	-0.259	-0.248	-0.238	-0.225	-0.214	-0.200	-0.189	-0.175	-0.162	-0.149	-0.135	-0.120	-0.106	-0.091	-0.076	-0.061	-0.048	-0.032	-0.018	-0.004	0.011	0.025	0.040	0.054	0.066	0.080	0.092	0.105	0.118	0.129	0.140	0.149	0.160	0.169	0.179	0.185	0.192	0.200	0.205	0.211	0.215	0.220	0.222	0.226	0.228	0.229	0.229	0.229	0.228	0.226	0.224	0.221	0.219	0.215	0.210	0.206	0.200	0.194	0.188	0.181	0.174	0.168	0.159	0.151	0.142	0.134	0.126	0.118	0.109	0.100	0.092	0.084	0.075	0.066	0.058	0.050	0.042	0.035	0.028	0.020	0.012	0.008	0.001	-0.006	-0.012	-0.016	-0.021	-0.026	-0.030	-0.035	-0.038	-0.041	-0.044	-0.045	-0.048	-0.049	-0.051	-0.051	-0.051	-0.052	-0.052	-0.051	-0.050	-0.049	-0.048	-0.046	-0.044	-0.041	-0.040	-0.036	-0.034	-0.031	-0.028	-0.025	-0.021	-0.018	-0.014	-0.010	-0.006	-0.002	0.002	0.006	0.010	0.015	0.019	0.022	0.026	0.031	0.035	0.039	0.042	0.046	0.050	0.054	0.056	0.060	0.064	0.066	0.069	0.072	0.075	0.079	0.081	0.084	0.085	0.089	0.090	0.091	0.092	0.095	0.096	0.098	0.099	0.099	0.100	0.101	0.101	0.102	0.101	0.102	0.101	0.101	0.100	0.099	0.099	0.098	0.095	0.095	0.092	0.091	0.089	0.086	0.084	0.080	0.078	0.075	0.072	0.068	0.065	0.061	0.059	0.054	0.051	0.048	0.042	0.039	0.034	0.031	0.026	0.022	0.019	0.015	0.011	0.008	0.004	0.000	-0.004	-0.006	-0.009	-0.011	-0.014	-0.016	-0.018	-0.019	-0.020	-0.021	-0.021	-0.020	-0.020	-0.019	-0.018	-0.016	-0.014	-0.011	-0.008	-0.004	-0.001	0.004	0.009	0.014	0.020	0.026	0.032	0.039	0.046	0.054	0.062	0.070	0.078	0.086	0.096	0.104	0.114	0.122	0.132	0.141	0.151	0.160	0.170	0.179	0.189	0.196	0.206	0.214	0.222	0.230	0.238	0.245	0.252	0.258	0.265	0.270	0.275	0.280	0.284	0.286	0.291	0.294	0.295	0.296	0.298	0.298	0.298	0.298	0.295	0.294	0.291	0.289	0.286	0.282	0.279	0.275	0.271	0.265	0.260	0.255	0.250	0.244	0.238	0.231	0.226	0.220	0.214	0.208	0.201	0.194	0.189	0.184	0.179	0.172	0.168	0.162	0.158	0.154	0.150	0.146	0.144	0.141	0.140	0.138	0.138	0.136	0.138	0.139	0.140	0.141	0.144	0.146	0.150	0.155	0.159	0.164	0.170	0.178	0.184	0.192	0.200	0.209	0.219	0.229	0.239	0.250	0.261	0.272	0.285	0.298	0.310	0.322	0.338	0.351	0.366	0.380	0.394	0.409	0.424	0.440	0.454	0.469	0.484	0.500	0.515	0.530	0.545	0.560	0.575	0.590	0.604	0.618	0.632	0.646	0.660	0.674	0.686	0.699	0.711	0.724	0.736	0.748	0.759	0.769	0.779	0.789	0.798	0.806	0.815	0.824	0.830	0.838	0.844	0.850	0.856	0.860	0.866	0.870	0.874	0.876	0.880	0.881	0.884	0.886	0.888	0.886	0.888	0.886	0.885	0.884	0.882	0.881	0.879	0.876	0.874	0.870	0.866	0.862	0.859	0.852	0.848	0.842	0.838	0.831	0.825	0.819	0.812	0.805	0.799	0.792	0.785	0.776	0.770	0.762	0.755	0.748	0.740	0.732	0.725	0.718	0.711	0.704	0.695	0.689	0.682	0.676	0.669	0.664	0.658	0.651	0.646	0.641	0.636	0.632	0.628	0.624	0.621	0.618	0.615	0.614	0.611	0.610	0.609	0.608	0.606	0.606	0.606	0.606	0.608	0.609	0.609	0.611	0.612	0.614	0.616	0.619	0.621	0.622	0.625	0.629	0.631	0.634	0.636	0.639	0.642	0.645	0.646	0.649	0.651	0.654	0.655	0.658	0.659	0.660	0.661	0.661	0.661	0.661	0.661	0.660	0.659	0.658	0.655	0.652	0.650	0.649	0.645	0.640	0.636	0.632	0.628	0.621	0.616	0.610	0.605	0.598	0.591	0.584	0.578	0.571	0.562	0.554	0.546	0.539	0.530	0.521	0.512	0.504	0.496	0.488	0.479	0.470	0.461	0.454	0.445	0.438	0.430	0.422	0.415	0.406	0.400	0.394	0.388	0.380	0.375	0.369	0.362	0.359	0.354	0.349	0.345	0.342	0.338	0.335	0.331	0.330	0.329	0.326	0.325	0.324	0.322	0.321	0.322	0.321	0.322	0.322	0.322	0.324	0.324	0.325	0.328	0.329	0.330	0.331	0.332	0.334	0.335	0.338	0.339	0.339	0.341	0.342	0.344	0.345	0.346	0.346	0.348	0.349	0.349	0.349	0.349	0.349	0.349	0.349	0.346	0.346	0.345	0.342	0.340	0.339	0.338	0.335	0.331	0.329	0.326	0.322	0.318	0.315	0.311	0.308	0.302	0.298	0.294	0.289	0.284	0.279	0.274	0.269	0.264	0.259	0.252	0.248	0.242	0.238	0.232	0.228	0.222	0.216	0.212	0.208	0.202	0.198	0.194	0.190	0.186	0.181	0.178	0.174	0.170	0.168	0.166	0.164	0.161	0.159	0.158	0.155	0.154	0.154	0.154	0.152	0.152	0.152	0.151	0.152	0.154	0.155	0.156	0.158	0.160	0.161	0.164	0.166	0.169	0.171	0.175	0.178	0.181	0.185	0.188	0.192	0.196	0.200	0.205	0.209	0.212	0.218	0.221	0.225	0.231	0.235	0.239	0.244	0.248	0.252	0.258	0.261	0.266	0.271	0.275	0.279	0.282	0.288	0.291	0.296	0.300	0.304	0.306	0.311	0.314	0.318	0.321	0.325	0.326	0.329	0.331	0.334	0.336	0.338	0.340	0.341	0.344	0.345	0.348	0.348	0.348	0.350	0.350	0.350	0.350	0.350	0.350	0.350	0.350	0.350	0.348	0.348	0.346	0.346	0.345	0.342	0.341	0.340	0.338	0.335	0.332	0.331	0.329	0.326	0.325	0.321	0.319	0.318	0.314	0.312	0.309	0.306	0.304	0.302	0.300	0.298	0.296	0.295	0.292	0.291	0.290	0.289	0.288	0.286	0.286	0.286	0.286	0.286	0.288	0.288	0.289	0.291	0.292	0.295	0.298	0.299	0.302	0.305	0.309	0.312	0.318	0.322	0.326	0.331	0.336	0.342	0.348	0.352	0.359	0.366	0.371	0.378	0.385	0.390	0.398	0.404	0.411	0.416	0.424	0.429	0.436	0.441	0.446	0.451	0.458	0.462	0.466	0.471	0.475	0.479	0.482	0.485	0.485	0.488	0.488	0.488	0.488	0.486	0.486	0.484	0.481	0.478	0.472	0.469	0.464	0.458	0.451	0.444	0.436	0.428	0.419	0.409	0.400	0.389	0.378	0.366	0.355	0.342	0.329	0.315	0.302	0.288	0.274	0.260	0.245	0.230	0.214	0.200	0.185	0.170	0.155	0.140	0.126	0.111	0.096	0.084	0.069	0.056	0.044	0.031	0.020	0.008	-0.002	-0.012	-0.022	-0.031	-0.039	-0.048	-0.055	-0.060	-0.065	-0.070	-0.074	-0.078	-0.080	-0.081	-0.081	-0.082	-0.082	-0.081	-0.079	-0.076	-0.071	-0.069	-0.062	-0.058	-0.051	-0.045	-0.038	-0.030	-0.022	-0.014	-0.005	0.004	0.014	0.024	0.034	0.044	0.055	0.064	0.074	0.085	0.095	0.106	0.116	0.126	0.136	0.146	0.156	0.165	0.175	0.184	0.191	0.199	0.208	0.214	0.220	0.226	0.232	0.238	0.242	0.248	0.251	0.256	0.259	0.261	0.264	0.265	0.266	0.268	0.268	0.268	0.266	0.266	0.265	0.264	0.261	0.259	0.255	0.252	0.250	0.246	0.244	0.239	0.235	0.231	0.226	0.221	0.216	0.211	0.206	0.202	0.196	0.191	0.185	0.180	0.174	0.170	0.164	0.158	0.152	0.148	0.141	0.135	0.130	0.125	0.119	0.112	0.109	0.102	0.096	0.092	0.086	0.081	0.076	0.071	0.065	0.060	0.055	0.051	0.046	0.041	0.036	0.031	0.026	0.022	0.018	0.012	0.009	0.005	0.000	-0.004	-0.006	-0.010	-0.015	-0.018	-0.021	-0.024	-0.026	-0.030	-0.032	-0.036	-0.039	-0.040	-0.041	-0.044	-0.045	-0.048	-0.048	-0.049	-0.050	-0.051	-0.051	-0.051	-0.052	-0.052	-0.052	-0.052	-0.052	-0.051	-0.051	-0.051	-0.051	-0.050	-0.050	-0.049	-0.048	-0.048	-0.046	-0.045	-0.044	-0.042	-0.042	-0.042	-0.041	-0.040	-0.040	-0.039	-0.039	-0.039	-0.039	-0.038	-0.038	-0.038	-0.039	-0.038	-0.038	-0.038	-0.040	-0.040	-0.040	-0.041	-0.042	-0.042	-0.044	-0.045	-0.045	-0.046	-0.048	-0.048	-0.049	-0.049	-0.049	-0.050	-0.049	-0.050	-0.050	-0.049	-0.048	-0.048	-0.045	-0.044	-0.041	-0.040	-0.036	-0.035	-0.031	-0.026	-0.022	-0.019	-0.014	-0.008	-0.001	0.005	0.011	0.019	0.026	0.034	0.042	0.052	0.061	0.071	0.081	0.091	0.102	0.114	0.125	0.136	0.148	0.160	0.172	0.185	0.196	0.209	0.221	0.234	0.246	0.259	0.270	0.282	0.294	0.306	0.318	0.329	0.339	0.350	0.360	0.371	0.380	0.390	0.398	0.405	0.414	0.420	0.426	0.432	0.438	0.442	0.446	0.450	0.454	0.456	0.459	0.459	0.460	0.460	0.460	0.459	0.458	0.456	0.454	0.451	0.449	0.445	0.441	0.436	0.432	0.426	0.422	0.416	0.411	0.406	0.400	0.394	0.389	0.381	0.375	0.370	0.364	0.359	0.352	0.348	0.341	0.338	0.332	0.329	0.324	0.320	0.318	0.314	0.311	0.309	0.306	0.306	0.304	0.304	0.304	0.304	0.305	0.306	0.308	0.310	0.312	0.315	0.319	0.322	0.328	0.331	0.336	0.342	0.348	0.354	0.360	0.366	0.372	0.379	0.386	0.392	0.400	0.406	0.414	0.421	0.428	0.435	0.441	0.448	0.454	0.460	0.464	0.470	0.475	0.480	0.484	0.488	0.490	0.492	0.495	0.496	0.498	0.498	0.498	0.498	0.496	0.494	0.491	0.489	0.485	0.481	0.475	0.469	0.464	0.456	0.449	0.441	0.432	0.422	0.414	0.402	0.392	0.381	0.370	0.358	0.346	0.334	0.320	0.308	0.294	0.279	0.265	0.251	0.238	0.222	0.209	0.194	0.180	0.165	0.151	0.136	0.122	0.108	0.094	0.080	0.068	0.054	0.041	0.029	0.018	0.005	-0.008	-0.018	-0.028	-0.039	-0.048	-0.058	-0.066	-0.074	-0.081	-0.089	-0.095	-0.101	-0.106	-0.111	-0.115	-0.119	-0.121	-0.125	-0.126	-0.128	-0.128	-0.128	-0.128	-0.126	-0.125	-0.122	-0.120	-0.119	-0.114	-0.110	-0.106	-0.101	-0.095	-0.089	-0.084	-0.078	-0.070	-0.062	-0.055	-0.048	-0.039	-0.031	-0.024	-0.015	-0.008	0.001	0.010	0.019	0.026	0.036	0.044	0.052	0.060	0.069	0.076	0.085	0.092	0.098	0.105	0.112	0.119	0.125	0.131	0.136	0.140	0.145	0.149	0.152	0.156	0.159	0.161	0.164	0.165	0.166	0.166	0.168	0.168	0.168	0.166	0.165	0.162	0.161	0.160	0.156	0.154	0.150	0.146	0.142	0.138	0.134	0.129	0.125	0.120	0.114	0.110	0.104	0.098	0.094	0.088	0.082	0.076	0.071	0.066	0.060	0.055	0.051	0.046	0.041	0.036	0.032	0.029	0.024	0.021	0.019	0.015	0.012	0.010	0.008	0.005	0.004	0.002	0.001	0.000	0.000	0.001	0.001	0.001	0.002	0.002	0.005	0.008	0.009	0.011	0.012	0.016	0.019	0.021	0.025	0.029	0.031	0.036	0.039	0.042	0.048	0.051	0.055	0.059	0.062	0.066	0.070	0.072	0.076	0.079	0.081	0.085	0.086	0.089	0.091	0.092	0.095	0.095	0.095	0.096	0.095	0.095	0.095	0.092	0.091	0.088	0.085	0.081	0.079	0.074	0.069	0.064	0.059	0.052	0.045	0.039	0.031	0.022	0.014	0.006	-0.004	-0.014	-0.024	-0.035	-0.045	-0.058	-0.068	-0.080	-0.091	-0.104	-0.116	-0.129	-0.140	-0.152	-0.166	-0.179	-0.192	-0.205	-0.218	-0.231	-0.244	-0.255	-0.268	-0.280	-0.292	-0.305	-0.315	-0.328	-0.339	-0.350	-0.361	-0.370	-0.380	-0.391	-0.399	-0.409	-0.416	-0.425	-0.432	-0.440	-0.448	-0.455	-0.461	-0.466	-0.472	-0.478	-0.482	-0.488	-0.491	-0.496	-0.500	-0.502	-0.506	-0.509	-0.512	-0.515	-0.518	-0.520	-0.522	-0.525	-0.528	-0.530	-0.531	-0.534	-0.536	-0.539	-0.541	-0.542	-0.546	-0.549	-0.551	-0.555	-0.559	-0.562	-0.566	-0.570	-0.574	-0.580	-0.584	-0.590	-0.596	-0.602	-0.609	-0.615	-0.622	-0.629	-0.636	-0.645	-0.652	-0.662	-0.671	-0.680	-0.690	-0.701	-0.711	-0.722	-0.732	-0.744	-0.755	-0.768	-0.779	-0.791	-0.804	-0.815	-0.829	-0.841	-0.854	-0.868	-0.880	-0.894	-0.908	-0.921	-0.934	-0.948	-0.961	-0.974	-0.988	-1.001	-1.015	-1.028	-1.041	-1.052	-1.066	-1.078	-1.090	-1.101	-1.114	-1.125	-1.136	-1.146	-1.158	-1.168	-1.178	-1.186	-1.195	-1.204	-1.212	-1.221	-1.229	-1.235	-1.242	-1.248	-1.252	-1.259	-1.262	-1.268	-1.270	-1.275	-1.278	-1.279	-1.281	-1.282	-1.282	-1.282	-1.281	-1.281	-1.280	-1.278	-1.276	-1.274	-1.270	-1.268	-1.262	-1.258	-1.254	-1.249	-1.244	-1.238	-1.231	-1.225	-1.218	-1.211	-1.202	-1.195	-1.188	-1.180	-1.172	-1.164	-1.155	-1.148	-1.139	-1.130	-1.121	-1.112	-1.102	-1.095	-1.086	-1.078	-1.069	-1.060	-1.051	-1.044	-1.035	-1.026	-1.019	-1.011	-1.004	-0.995	-0.988	-0.981	-0.972	-0.966	-0.959	-0.952	-0.946	-0.940	-0.934	-0.926	-0.920	-0.915	-0.909	-0.904	-0.896	-0.891	-0.885	-0.880	-0.874	-0.869	-0.862	-0.858	-0.851	-0.846	-0.840	-0.835	-0.829	-0.822	-0.816	-0.811	-0.805	-0.798	-0.791	-0.784	-0.778	-0.770	-0.762	-0.755	-0.746	-0.739	-0.730	-0.722	-0.714	-0.704	-0.694	-0.685	-0.675	-0.665	-0.655	-0.645	-0.635	-0.624	-0.612	-0.602	-0.590	-0.579	-0.568	-0.555	-0.542	-0.530	-0.519	-0.506	-0.494	-0.481	-0.469	-0.455	-0.444	-0.430	-0.419	-0.405	-0.392	-0.381	-0.370	-0.358	-0.345	-0.334	-0.322	-0.311	-0.301	-0.290	-0.280	-0.271	-0.260	-0.251	-0.242	-0.234	-0.226	-0.218	-0.211	-0.204	-0.198	-0.191	-0.186	-0.181	-0.176	-0.172	-0.169	-0.166	-0.162	-0.160	-0.159	-0.158	-0.156	-0.158	-0.156	-0.158	-0.159	-0.160	-0.161	-0.164	-0.166	-0.169	-0.171	-0.174	-0.178	-0.181	-0.185	-0.189	-0.194	-0.198	-0.202	-0.205	-0.210	-0.215	-0.219	-0.222	-0.226	-0.230	-0.234	-0.238	-0.241	-0.244	-0.246	-0.249	-0.251	-0.252	-0.255	-0.256	-0.258	-0.256	-0.258	-0.256	-0.256	-0.254	-0.252	-0.250	-0.248	-0.245	-0.240	-0.236	-0.231	-0.228	-0.222	-0.216	-0.210	-0.205	-0.199	-0.192	-0.184	-0.176	-0.170	-0.162	-0.154	-0.145	-0.138	-0.129	-0.121	-0.111	-0.104	-0.095	-0.086	-0.078	-0.070	-0.062	-0.054	-0.046	-0.039	-0.031	-0.024	-0.018	-0.010	-0.005	0.001	0.006	0.012	0.016	0.021	0.025	0.029	0.031	0.035	0.036	0.039	0.040	0.041	0.041	0.041	0.041	0.040	0.039	0.038	0.034	0.032	0.030	0.025	0.020	0.016	0.011	0.008	0.001	-0.005	-0.012	-0.018	-0.025	-0.032	-0.040	-0.049	-0.055	-0.064	-0.072	-0.081	-0.091	-0.100	-0.110	-0.119	-0.129	-0.140	-0.150	-0.160	-0.170	-0.180	-0.190	-0.201	-0.211	-0.222	-0.231	-0.242	-0.254	-0.262	-0.274	-0.284	-0.294	-0.304	-0.312	-0.322	-0.331	-0.341	-0.350	-0.359	-0.368	-0.375	-0.384	-0.392	-0.399	-0.408	-0.415	-0.421	-0.429	-0.435	-0.441	-0.448	-0.454	-0.459	-0.465	-0.470	-0.475	-0.480	-0.485	-0.490	-0.494	-0.499	-0.502	-0.507	-0.511	-0.515	-0.519	-0.524	-0.526	-0.530	-0.534	-0.538	-0.542	-0.546	-0.551	-0.556	-0.560	-0.565	-0.570	-0.575	-0.580	-0.584	-0.590	-0.596	-0.602	-0.609	-0.616	-0.624	-0.630	-0.638	-0.646	-0.654	-0.662	-0.671	-0.680	-0.690	-0.699	-0.709	-0.719	-0.729	-0.740	-0.751	-0.762	-0.774	-0.785	-0.798	-0.809	-0.820	-0.832	-0.844	-0.858	-0.869	-0.881	-0.892	-0.905	-0.916	-0.928	-0.939	-0.950	-0.961	-0.971	-0.981	-0.991	-1.001	-1.010	-1.018	-1.025	-1.034	-1.041	-1.048	-1.054	-1.059	-1.064	-1.068	-1.071	-1.072	-1.075	-1.076	-1.078	-1.076	-1.075	-1.074	-1.071	-1.068	-1.064	-1.058	-1.052	-1.046	-1.039	-1.031	-1.024	-1.014	-1.004	-0.994	-0.982	-0.971	-0.960	-0.946	-0.934	-0.921	-0.906	-0.894	-0.879	-0.864	-0.850	-0.834	-0.819	-0.804	-0.789	-0.772	-0.758	-0.742	-0.728	-0.714	-0.699	-0.684	-0.670	-0.655	-0.642	-0.628	-0.615	-0.604	-0.591	-0.579	-0.568	-0.558	-0.548	-0.538	-0.529	-0.520	-0.512	-0.504	-0.498	-0.490	-0.485	-0.480	-0.475	-0.471	-0.468	-0.464	-0.460	-0.459	-0.456	-0.456	-0.456	-0.456	-0.456	-0.456	-0.458	-0.460	-0.461	-0.464	-0.466	-0.469	-0.471	-0.475	-0.480	-0.484	-0.488	-0.492	-0.498	-0.502	-0.506	-0.511	-0.518	-0.522	-0.529	-0.535	-0.540	-0.545	-0.550	-0.556	-0.562	-0.569	-0.575	-0.580	-0.585	-0.590	-0.596	-0.601	-0.606	-0.610	-0.615	-0.619	-0.622	-0.626	-0.629	-0.632	-0.635	-0.636	-0.639	-0.640	-0.641	-0.642	-0.642	-0.640	-0.640	-0.638	-0.636	-0.634	-0.631	-0.626	-0.622	-0.619	-0.611	-0.606	-0.600	-0.592	-0.585	-0.578	-0.568	-0.559	-0.549	-0.539	-0.528	-0.516	-0.504	-0.491	-0.479	-0.466	-0.451	-0.439	-0.425	-0.411	-0.395	-0.381	-0.366	-0.351	-0.338	-0.322	-0.308	-0.291	-0.278	-0.262	-0.249	-0.235	-0.220	-0.206	-0.194	-0.181	-0.170	-0.158	-0.145	-0.135	-0.125	-0.115	-0.105	-0.096	-0.090	-0.082	-0.076	-0.070	-0.065	-0.061	-0.058	-0.056	-0.054	-0.052	-0.052	-0.052	-0.055	-0.058	-0.060	-0.064	-0.070	-0.075	-0.081	-0.089	-0.095	-0.105	-0.114	-0.124	-0.134	-0.145	-0.155	-0.168	-0.181	-0.194	-0.208	-0.221	-0.236	-0.250	-0.265	-0.280	-0.295	-0.310	-0.326	-0.341	-0.356	-0.371	-0.388	-0.402	-0.416	-0.431	-0.446	-0.460	-0.474	-0.488	-0.501	-0.514	-0.525	-0.538	-0.548	-0.559	-0.569	-0.579	-0.588	-0.595	-0.604	-0.610	-0.618	-0.622	-0.629	-0.632	-0.636	-0.640	-0.642	-0.645	-0.646	-0.648	-0.648	-0.649	-0.648	-0.648	-0.646	-0.646	-0.644	-0.641	-0.639	-0.638	-0.635	-0.631	-0.629	-0.625	-0.622	-0.619	-0.616	-0.612	-0.609	-0.605	-0.604	-0.600	-0.598	-0.595	-0.592	-0.591	-0.589	-0.586	-0.585	-0.584	-0.582	-0.581	-0.580	-0.581	-0.580	-0.580	-0.580	-0.580	-0.580	-0.581	-0.582	-0.582	-0.584	-0.585	-0.585	-0.586	-0.588	-0.589	-0.589	-0.590	-0.591	-0.590	-0.591	-0.591	-0.591	-0.590	-0.589	-0.589	-0.588	-0.585	-0.584	-0.580	-0.579	-0.574	-0.571	-0.568	-0.561	-0.556	-0.550	-0.544	-0.538	-0.530	-0.522	-0.515	-0.506	-0.496	-0.486	-0.476	-0.465	-0.454	-0.440	-0.429	-0.416	-0.402	-0.388	-0.375	-0.360	-0.345	-0.329	-0.314	-0.298	-0.281	-0.265	-0.248	-0.230	-0.212	-0.196	-0.179	-0.160	-0.142	-0.124	-0.106	-0.089	-0.071	-0.052	-0.035	-0.018	0.000	0.019	0.035	0.052	0.069	0.085	0.101	0.119	0.134	0.149	0.164	0.178	0.192	0.206	0.220	0.231	0.244	0.255	0.266	0.278	0.288	0.296	0.305	0.312	0.320	0.328	0.332	0.339	0.344	0.348	0.349	0.351	0.354	0.355	0.355	0.355	0.354	0.352	0.349	0.346	0.342	0.338	0.332	0.326	0.320	0.312	0.306	0.299	0.289	0.280	0.270	0.259	0.249	0.238	0.226	0.214	0.201	0.188	0.175	0.161	0.148	0.132	0.119	0.104	0.090	0.075	0.060	0.045	0.030	0.014	-0.001	-0.016	-0.031	-0.046	-0.062	-0.078	-0.092	-0.106	-0.121	-0.135	-0.150	-0.165	-0.178	-0.192	-0.205	-0.219	-0.232	-0.244	-0.258	-0.270	-0.281	-0.294	-0.304	-0.316	-0.326	-0.338	-0.346	-0.358	-0.366	-0.376	-0.385	-0.395	-0.404	-0.411	-0.421	-0.429	-0.436	-0.444	-0.451	-0.459	-0.465	-0.472	-0.480	-0.486	-0.494	-0.501	-0.507	-0.514	-0.520	-0.528	-0.534	-0.541	-0.548	-0.554	-0.561	-0.568	-0.574	-0.580	-0.586	-0.594	-0.600	-0.608	-0.614	-0.620	-0.628	-0.634	-0.641	-0.648	-0.655	-0.661	-0.668	-0.674	-0.681	-0.688	-0.694	-0.701	-0.706	-0.712	-0.719	-0.724	-0.730	-0.735	-0.741	-0.746	-0.751	-0.755	-0.760	-0.764	-0.766	-0.769	-0.774	-0.776	-0.778	-0.780	-0.781	-0.782	-0.782	-0.784	-0.784	-0.782	-0.781	-0.780	-0.779	-0.776	-0.774	-0.772	-0.769	-0.765	-0.760	-0.756	-0.750	-0.745	-0.740	-0.734	-0.726	-0.721	-0.712	-0.706	-0.698	-0.689	-0.681	-0.672	-0.662	-0.654	-0.644	-0.635	-0.624	-0.614	-0.602	-0.591	-0.581	-0.570	-0.559	-0.548	-0.536	-0.524	-0.512	-0.500	-0.489	-0.476	-0.465	-0.454	-0.441	-0.430	-0.419	-0.406	-0.395	-0.384	-0.374	-0.364	-0.352	-0.342	-0.332	-0.322	-0.314	-0.305	-0.296	-0.289	-0.280	-0.274	-0.268	-0.261	-0.256	-0.251	-0.246	-0.242	-0.240	-0.238	-0.236	-0.235	-0.234	-0.236	-0.236	-0.239	-0.241	-0.245	-0.250	-0.256	-0.262	-0.269	-0.276	-0.285	-0.295	-0.305	-0.315	-0.326	-0.340	-0.352	-0.366	-0.381	-0.396	-0.412	-0.429	-0.445	-0.462	-0.480	-0.499	-0.518	-0.536	-0.556	-0.575	-0.594	-0.615	-0.634	-0.654	-0.675	-0.695	-0.714	-0.734	-0.752	-0.772	-0.790	-0.809	-0.826	-0.845	-0.861	-0.878	-0.894	-0.909	-0.924	-0.938	-0.951	-0.964	-0.976	-0.988	-0.999	-1.008	-1.018	-1.025	-1.034	-1.040	-1.046	-1.051	-1.058	-1.061	-1.065	-1.066	-1.069	-1.070	-1.072	-1.072	-1.072	-1.071	-1.071	-1.070	-1.069	-1.066	-1.064	-1.062	-1.059	-1.056	-1.054	-1.050	-1.049	-1.045	-1.042	-1.040	-1.036	-1.035	-1.032	-1.030	-1.029	-1.026	-1.025	-1.025	-1.024	-1.022	-1.022	-1.024	-1.024	-1.026	-1.028	-1.031	-1.034	-1.038	-1.040	-1.044	-1.049	-1.054	-1.060	-1.065	-1.071	-1.078	-1.085	-1.091	-1.099	-1.108	-1.116	-1.124	-1.132	-1.142	-1.151	-1.161	-1.170	-1.181	-1.191	-1.199	-1.209	-1.220	-1.230	-1.241	-1.250	-1.261	-1.271	-1.280	-1.290	-1.300	-1.309	-1.318	-1.328	-1.335	-1.344	-1.352	-1.360	-1.368	-1.374	-1.380	-1.386	-1.392	-1.398	-1.402	-1.408	-1.411	-1.415	-1.418	-1.422	-1.424	-1.426	-1.428	-1.428	-1.429	-1.429	-1.429	-1.428	-1.426	-1.425	-1.424	-1.421	-1.419	-1.416	-1.412	-1.409	-1.405	-1.401	-1.398	-1.394	-1.389	-1.385	-1.381	-1.376	-1.371	-1.366	-1.362	-1.359	-1.354	-1.350	-1.348	-1.344	-1.340	-1.339	-1.335	-1.332	-1.331	-1.331	-1.330	-1.330	-1.330	-1.330	-1.332	-1.334	-1.336	-1.340	-1.344	-1.348	-1.352	-1.358	-1.365	-1.372	-1.380	-1.388	-1.398	-1.406	-1.416	-1.428	-1.439	-1.451	-1.462	-1.476	-1.489	-1.502	-1.518	-1.532	-1.546	-1.562	-1.578	-1.594	-1.610	-1.626	-1.642	-1.660	-1.675	-1.692	-1.708	-1.724	-1.741	-1.758	-1.774	-1.790	-1.805	-1.820	-1.835	-1.850	-1.865	-1.879	-1.892	-1.906	-1.919	-1.931	-1.942	-1.954	-1.966	-1.975	-1.986	-1.995	-2.002	-2.010	-2.018	-2.025	-2.031	-2.038	-2.041	-2.046	-2.050	-2.054	-2.058	-2.059	-2.061	-2.062	-2.061	-2.062	-2.062	-2.061	-2.060	-2.059	-2.058	-2.054	-2.051	-2.049	-2.045	-2.041	-2.036	-2.031	-2.027	-2.021	-2.016	-2.013	-2.006	-2.000	-1.994	-1.988	-1.982	-1.975	-1.968	-1.962	-1.955	-1.946	-1.940	-1.932	-1.925	-1.919	-1.910	-1.902	-1.895	-1.886	-1.879	-1.871	-1.862	-1.854	-1.846	-1.838	-1.829	-1.821	-1.811	-1.802	-1.795	-1.785	-1.775	-1.768	-1.758	-1.749	-1.739	-1.729	-1.719	-1.710	-1.699	-1.690	-1.680	-1.670	-1.660	-1.649	-1.639	-1.628	-1.616	-1.606	-1.595	-1.584	-1.574	-1.562	-1.550	-1.540	-1.529	-1.516	-1.505	-1.492	-1.481	-1.470	-1.458	-1.445	-1.432	-1.421	-1.409	-1.396	-1.382	-1.370	-1.356	-1.345	-1.331	-1.319	-1.305	-1.291	-1.279	-1.265	-1.250	-1.236	-1.222	-1.209	-1.195	-1.181	-1.166	-1.152	-1.138	-1.124	-1.109	-1.095	-1.080	-1.066	-1.051	-1.038	-1.022	-1.008	-0.994	-0.979	-0.965	-0.950	-0.936	-0.922	-0.909	-0.895	-0.881	-0.869	-0.855	-0.842	-0.830	-0.816	-0.805	-0.792	-0.781	-0.770	-0.759	-0.748	-0.738	-0.726	-0.718	-0.709	-0.699	-0.691	-0.682	-0.674	-0.668	-0.659	-0.652	-0.646	-0.640	-0.635	-0.630	-0.626	-0.621	-0.618	-0.614	-0.610	-0.609	-0.606	-0.604	-0.602	-0.600	-0.599	-0.599	-0.599	-0.599	-0.599	-0.599	-0.599	-0.601	-0.601	-0.602	-0.605	-0.606	-0.608	-0.610	-0.611	-0.614	-0.616	-0.619	-0.622	-0.624	-0.628	-0.629	-0.632	-0.634	-0.638	-0.640	-0.641	-0.645	-0.646	-0.649	-0.651	-0.654	-0.655	-0.656	-0.658	-0.659	-0.661	-0.661	-0.662	-0.664	-0.665	-0.665	-0.665	-0.665	-0.664	-0.664	-0.662	-0.662	-0.661	-0.661	-0.659	-0.658	-0.656	-0.655	-0.652	-0.650	-0.648	-0.645	-0.642	-0.640	-0.638	-0.635	-0.631	-0.629	-0.625	-0.621	-0.619	-0.615	-0.611	-0.609	-0.606	-0.602	-0.600	-0.596	-0.594	-0.591	-0.589	-0.586	-0.584	-0.581	-0.580	-0.579	-0.576	-0.575	-0.574	-0.574	-0.572	-0.571	-0.571	-0.570	-0.571	-0.572	-0.572	-0.574	-0.576	-0.578	-0.579	-0.581	-0.584	-0.586	-0.589	-0.591	-0.594	-0.598	-0.600	-0.604	-0.608	-0.611	-0.616	-0.620	-0.624	-0.628	-0.631	-0.635	-0.640	-0.644	-0.648	-0.651	-0.654	-0.659	-0.661	-0.665	-0.668	-0.671	-0.675	-0.676	-0.679	-0.681	-0.682	-0.684	-0.685	-0.686	-0.686	-0.686	-0.686	-0.685	-0.685	-0.684	-0.681	-0.680	-0.678	-0.676	-0.672	-0.670	-0.666	-0.662	-0.658	-0.654	-0.650	-0.645	-0.640	-0.635	-0.629	-0.624	-0.618	-0.612	-0.606	-0.600	-0.594	-0.588	-0.582	-0.576	-0.570	-0.562	-0.556	-0.551	-0.544	-0.539	-0.532	-0.526	-0.520	-0.515	-0.510	-0.505	-0.500	-0.495	-0.489	-0.485	-0.480	-0.476	-0.472	-0.469	-0.465	-0.461	-0.459	-0.455	-0.454	-0.450	-0.449	-0.446	-0.445	-0.442	-0.441	-0.440	-0.439	-0.439	-0.436	-0.438	-0.439	-0.439	-0.439	-0.439	-0.439	-0.441	-0.442	-0.444	-0.445	-0.449	-0.451	-0.452	-0.456	-0.460	-0.464	-0.468	-0.472	-0.476	-0.481	-0.486	-0.491	-0.498	-0.505	-0.512	-0.519	-0.526	-0.534	-0.542	-0.551	-0.560	-0.570	-0.580	-0.590	-0.600	-0.611	-0.624	-0.634	-0.646	-0.659	-0.671	-0.685	-0.698	-0.712	-0.725	-0.739	-0.754	-0.769	-0.782	-0.798	-0.811	-0.826	-0.841	-0.856	-0.872	-0.886	-0.902	-0.916	-0.931	-0.946	-0.961	-0.975	-0.990	-1.005	-1.019	-1.031	-1.045	-1.059	-1.071	-1.085	-1.096	-1.110	-1.121	-1.132	-1.145	-1.156	-1.166	-1.176	-1.186	-1.196	-1.206	-1.215	-1.225	-1.234	-1.241	-1.250	-1.258	-1.264	-1.271	-1.278	-1.285	-1.291	-1.298	-1.302	-1.308	-1.314	-1.319	-1.322	-1.328	-1.331	-1.336	-1.339	-1.342	-1.346	-1.350	-1.352	-1.355	-1.358	-1.359	-1.361	-1.362	-1.365	-1.366	-1.366	-1.366	-1.366	-1.368	-1.366	-1.366	-1.365	-1.364	-1.362	-1.360	-1.359	-1.355	-1.352	-1.349	-1.346	-1.341	-1.338	-1.332	-1.326	-1.321	-1.316	-1.310	-1.304	-1.296	-1.290	-1.281	-1.274	-1.265	-1.258	-1.248	-1.239	-1.229	-1.219	-1.209	-1.199	-1.188	-1.175	-1.165	-1.154	-1.141	-1.129	-1.116	-1.104	-1.091	-1.079	-1.066	-1.052	-1.040	-1.026	-1.014	-1.000	-0.988	-0.974	-0.960	-0.946	-0.934	-0.920	-0.908	-0.894	-0.881	-0.868	-0.855	-0.842	-0.830	-0.819	-0.806	-0.795	-0.782	-0.772	-0.761	-0.750	-0.739	-0.730	-0.720	-0.710	-0.702	-0.692	-0.685	-0.678	-0.670	-0.664	-0.656	-0.650	-0.645	-0.640	-0.634	-0.630	-0.626	-0.622	-0.619	-0.618	-0.615	-0.614	-0.611	-0.611	-0.610	-0.611	-0.611	-0.612	-0.614	-0.615	-0.619	-0.621	-0.624	-0.628	-0.631	-0.636	-0.640	-0.645	-0.650	-0.656	-0.662	-0.669	-0.675	-0.681	-0.689	-0.695	-0.702	-0.711	-0.718	-0.725	-0.734	-0.741	-0.751	-0.759	-0.768	-0.778	-0.785	-0.794	-0.804	-0.811	-0.820	-0.829	-0.838	-0.846	-0.854	-0.862	-0.870	-0.879	-0.886	-0.894	-0.902	-0.910	-0.918	-0.924	-0.930	-0.938	-0.942	-0.949	-0.956	-0.961	-0.965	-0.971	-0.976	-0.980	-0.985	-0.989	-0.992	-0.995	-0.998	-1.001	-1.004	-1.006	-1.009	-1.010	-1.012	-1.014	-1.015	-1.015	-1.018	-1.018	-1.018	-1.019	-1.019	-1.019	-1.020	-1.019	-1.019	-1.020	-1.019	-1.019	-1.019	-1.019	-1.019	-1.019	-1.019	-1.019	-1.019	-1.019	-1.020	-1.020	-1.020	-1.020	-1.020	-1.020	-1.021	-1.021	-1.022	-1.024	-1.024	-1.025	-1.026	-1.026	-1.028	-1.028	-1.029	-1.029	-1.029	-1.031	-1.031	-1.031	-1.031	-1.031	-1.031	-1.031	-1.030	-1.029	-1.028	-1.026	-1.024	-1.022	-1.019	-1.015	-1.012	-1.008	-1.004	-1.000	-0.994	-0.989	-0.982	-0.976	-0.969	-0.961	-0.954	-0.946	-0.936	-0.928	-0.919	-0.908	-0.898	-0.885	-0.875	-0.862	-0.851	-0.838	-0.825	-0.811	-0.798	-0.785	-0.770	-0.755	-0.740	-0.726	-0.711	-0.696	-0.681	-0.666	-0.651	-0.635	-0.621	-0.605	-0.590	-0.575	-0.560	-0.545	-0.531	-0.516	-0.502	-0.489	-0.475	-0.461	-0.449	-0.436	-0.424	-0.412	-0.400	-0.390	-0.379	-0.369	-0.359	-0.350	-0.341	-0.332	-0.324	-0.318	-0.310	-0.304	-0.298	-0.292	-0.288	-0.284	-0.279	-0.275	-0.274	-0.271	-0.269	-0.268	-0.266	-0.265	-0.265	-0.266	-0.266	-0.268	-0.269	-0.270	-0.274	-0.276	-0.279	-0.282	-0.285	-0.290	-0.294	-0.299	-0.304	-0.308	-0.314	-0.319	-0.325	-0.330	-0.336	-0.342	-0.349	-0.355	-0.362	-0.369	-0.376	-0.382	-0.390	-0.398	-0.404	-0.411	-0.418	-0.425	-0.431	-0.440	-0.448	-0.454	-0.461	-0.468	-0.475	-0.481	-0.488	-0.494	-0.501	-0.507	-0.514	-0.519	-0.525	-0.531	-0.536	-0.542	-0.548	-0.551	-0.556	-0.561	-0.565	-0.569	-0.574	-0.578	-0.580	-0.584	-0.586	-0.589	-0.591	-0.594	-0.596	-0.598	-0.599	-0.601	-0.601	-0.601	-0.602	-0.602	-0.604	-0.602	-0.602	-0.602	-0.601	-0.600	-0.600	-0.599	-0.596	-0.595	-0.594	-0.591	-0.590	-0.588	-0.584	-0.582	-0.580	-0.578	-0.575	-0.571	-0.569	-0.566	-0.561	-0.559	-0.555	-0.552	-0.549	-0.545	-0.541	-0.538	-0.534	-0.529	-0.525	-0.520	-0.515	-0.512	-0.507	-0.502	-0.498	-0.494	-0.488	-0.482	-0.478	-0.471	-0.466	-0.460	-0.454	-0.448	-0.441	-0.435	-0.428	-0.420	-0.412	-0.405	-0.398	-0.390	-0.381	-0.372	-0.364	-0.354	-0.345	-0.335	-0.325	-0.315	-0.304	-0.294	-0.282	-0.271	-0.259	-0.246	-0.234	-0.221	-0.208	-0.195	-0.180	-0.166	-0.151	-0.136	-0.121	-0.105	-0.090	-0.074	-0.058	-0.041	-0.024	-0.006	0.011	0.029	0.046	0.064	0.082	0.100	0.120	0.138	0.156	0.176	0.194	0.212	0.232	0.251	0.270	0.289	0.306	0.325	0.344	0.362	0.381	0.399	0.416	0.432	0.449	0.466	0.482	0.498	0.514	0.528	0.542	0.556	0.570	0.582	0.595	0.606	0.616	0.628	0.636	0.645	0.654	0.660	0.666	0.672	0.678	0.681	0.685	0.686	0.689	0.689	0.690	0.689	0.686	0.684	0.680	0.676	0.670	0.665	0.656	0.648	0.640	0.630	0.619	0.608	0.596	0.581	0.569	0.554	0.538	0.521	0.504	0.488	0.469	0.450	0.430	0.410	0.389	0.368	0.346	0.324	0.300	0.278	0.252	0.229	0.205	0.179	0.154	0.129	0.102	0.079	0.052	0.026	0.000	-0.026	-0.052	-0.079	-0.104	-0.131	-0.156	-0.181	-0.206	-0.231	-0.258	-0.282	-0.306	-0.331	-0.355	-0.379	-0.402	-0.424	-0.448	-0.469	-0.491	-0.512	-0.532	-0.552	-0.574	-0.591	-0.611	-0.629	-0.646	-0.664	-0.681	-0.698	-0.714	-0.729	-0.744	-0.759	-0.772	-0.786	-0.800	-0.812	-0.825	-0.836	-0.848	-0.859	-0.870	-0.880	-0.890	-0.900	-0.909	-0.918	-0.926	-0.935	-0.942	-0.951	-0.959	-0.965	-0.974	-0.980	-0.986	-0.992	-0.999	-1.005	-1.011	-1.016	-1.022	-1.026	-1.032	-1.038	-1.041	-1.046	-1.050	-1.055	-1.060	-1.062	-1.066	-1.069	-1.072	-1.076	-1.079	-1.080	-1.084	-1.085	-1.086	-1.089	-1.089	-1.090	-1.090	-1.090	-1.090	-1.088	-1.088	-1.086	-1.084	-1.081	-1.079	-1.075	-1.072	-1.068	-1.064	-1.058	-1.052	-1.046	-1.039	-1.031	-1.025	-1.016	-1.006	-0.998	-0.988	-0.978	-0.966	-0.954	-0.942	-0.930	-0.916	-0.902	-0.889	-0.872	-0.859	-0.842	-0.828	-0.811	-0.794	-0.776	-0.759	-0.741	-0.724	-0.704	-0.685	-0.668	-0.648	-0.628	-0.609	-0.589	-0.569	-0.549	-0.529	-0.511	-0.491	-0.471	-0.451	-0.432	-0.414	-0.395	-0.376	-0.358	-0.340	-0.324	-0.306	-0.290	-0.275	-0.259	-0.244	-0.230	-0.216	-0.202	-0.190	-0.179	-0.168	-0.158	-0.146	-0.138	-0.129	-0.121	-0.115	-0.109	-0.102	-0.099	-0.094	-0.091	-0.089	-0.086	-0.086	-0.085	-0.085	-0.086	-0.086	-0.089	-0.090	-0.094	-0.098	-0.100	-0.105	-0.110	-0.115	-0.120	-0.128	-0.132	-0.139	-0.145	-0.151	-0.160	-0.166	-0.174	-0.181	-0.189	-0.198	-0.205	-0.212	-0.221	-0.229	-0.236	-0.245	-0.251	-0.260	-0.268	-0.275	-0.282	-0.289	-0.296	-0.304	-0.311	-0.318	-0.324	-0.330	-0.336	-0.342	-0.348	-0.354	-0.359	-0.364	-0.369	-0.374	-0.378	-0.382	-0.386	-0.391	-0.395	-0.398	-0.401	-0.404	-0.408	-0.409	-0.411	-0.412	-0.415	-0.416	-0.419	-0.419	-0.420	-0.420	-0.421	-0.421	-0.421	-0.421	-0.420	-0.420	-0.419	-0.418	-0.416	-0.415	-0.414	-0.411	-0.409	-0.408	-0.405	-0.402	-0.401	-0.398	-0.395	-0.394	-0.390	-0.388	-0.384	-0.382	-0.380	-0.376	-0.375	-0.371	-0.370	-0.368	-0.365	-0.364	-0.362	-0.361	-0.360	-0.360	-0.359	-0.359	-0.360	-0.360	-0.361	-0.362	-0.364	-0.366	-0.369	-0.371	-0.374	-0.378	-0.381	-0.385	-0.390	-0.395	-0.400	-0.405	-0.411	-0.418	-0.424	-0.430	-0.436	-0.444	-0.450	-0.459	-0.466	-0.472	-0.480	-0.489	-0.496	-0.504	-0.510	-0.518	-0.525	-0.530	-0.538	-0.542	-0.549	-0.554	-0.558	-0.562	-0.565	-0.570	-0.572	-0.574	-0.576	-0.578	-0.578	-0.576	-0.576	-0.575	-0.571	-0.569	-0.565	-0.561	-0.555	-0.550	-0.544	-0.536	-0.529	-0.520	-0.511	-0.502	-0.492	-0.481	-0.471	-0.460	-0.448	-0.435	-0.422	-0.410	-0.398	-0.384	-0.370	-0.356	-0.342	-0.329	-0.315	-0.301	-0.288	-0.274	-0.260	-0.246	-0.234	-0.220	-0.209	-0.195	-0.182	-0.171	-0.160	-0.149	-0.138	-0.128	-0.118	-0.108	-0.099	-0.089	-0.081	-0.074	-0.066	-0.059	-0.052	-0.046	-0.040	-0.035	-0.031	-0.025	-0.022	-0.019	-0.015	-0.011	-0.009	-0.008	-0.006	-0.004	-0.002	-0.001	-0.001	0.000	0.000	0.000	0.000	0.000	0.000	0.001	0.000	0.000	-0.002	-0.002	-0.004	-0.004	-0.005	-0.005	-0.006	-0.008	-0.008	-0.009	-0.010	-0.010	-0.010	-0.011	-0.011	-0.012	-0.012	-0.012	-0.012	-0.012	-0.014	-0.012	-0.012	-0.012	-0.012	-0.011	-0.011	-0.011	-0.010	-0.010	-0.010	-0.009	-0.008	-0.006	-0.005	-0.005	-0.004	-0.002	-0.002	-0.001	0.000	0.001	0.002	0.002	0.002	0.004	0.005	0.006	0.008	0.008	0.008	0.008	0.009	0.009	0.010	0.009	0.010	0.010	0.009	0.009	0.009	0.008	0.008	0.008	0.006	0.006	0.005	0.004	0.004	0.002	0.001	0.000	0.000	-0.001	-0.002	-0.002	-0.005	-0.006	-0.008	-0.008	-0.009	-0.010	-0.011	-0.011	-0.011	-0.012	-0.014	-0.014	-0.014	-0.014	-0.014	-0.014	-0.012	-0.014	-0.012	-0.010	-0.010	-0.009	-0.006	-0.005	-0.004	-0.001	0.001	0.004	0.006	0.009	0.012	0.016	0.020	0.024	0.028	0.032	0.038	0.041	0.046	0.051	0.056	0.064	0.069	0.075	0.081	0.088	0.095	0.101	0.109	0.116	0.122	0.130	0.139	0.145	0.154	0.161	0.170	0.178	0.186	0.195	0.202	0.212	0.220	0.229	0.238	0.246	0.255	0.264	0.272	0.280	0.290	0.299	0.306	0.315	0.322	0.331	0.340	0.348	0.355	0.362	0.370	0.376	0.382	0.390	0.396	0.402	0.408	0.412	0.418	0.421	0.426	0.430	0.434	0.436	0.439	0.440	0.442	0.442	0.444	0.444	0.442	0.442	0.440	0.439	0.435	0.431	0.429	0.424	0.419	0.414	0.408	0.402	0.395	0.389	0.380	0.372	0.364	0.355	0.346	0.338	0.326	0.318	0.306	0.296	0.285	0.275	0.262	0.252	0.241	0.230	0.219	0.209	0.198	0.186	0.175	0.164	0.154	0.142	0.132	0.122	0.112	0.104	0.094	0.086	0.078	0.070	0.061	0.055	0.049	0.042	0.036	0.031	0.028	0.022	0.020	0.016	0.014	0.011	0.011	0.010	0.009	0.010	0.011	0.012	0.014	0.016	0.019	0.022	0.025	0.030	0.035	0.038	0.045	0.050	0.055	0.061	0.068	0.074	0.080	0.086	0.092	0.100	0.108	0.114	0.121	0.128	0.135	0.141	0.148	0.155	0.161	0.168	0.174	0.178	0.184	0.190	0.194	0.198	0.202	0.206	0.209	0.212	0.215	0.218	0.219	0.220	0.221	0.222	0.222	0.221	0.220	0.220	0.219	0.216	0.212	0.210	0.208	0.204	0.201	0.196	0.192	0.189	0.184	0.179	0.174	0.169	0.164	0.159	0.152	0.149	0.144	0.138	0.132	0.129	0.124	0.120	0.116	0.111	0.108	0.104	0.101	0.099	0.096	0.095	0.095	0.094	0.094	0.094	0.096	0.098	0.100	0.104	0.106	0.111	0.116	0.121	0.128	0.135	0.144	0.151	0.160	0.170	0.180	0.191	0.204	0.215	0.229	0.242	0.258	0.271	0.286	0.301	0.319	0.335	0.351	0.369	0.386	0.404	0.422	0.441	0.459	0.478	0.496	0.515	0.532	0.551	0.569	0.588	0.605	0.621	0.639	0.656	0.672	0.689	0.704	0.719	0.732	0.748	0.760	0.772	0.782	0.794	0.804	0.814	0.822	0.830	0.835	0.842	0.846	0.850	0.854	0.856	0.859	0.859	0.858	0.856	0.854	0.851	0.848	0.842	0.836	0.830	0.822	0.815	0.806	0.798	0.786	0.776	0.765	0.752	0.740	0.728	0.714	0.700	0.685	0.671	0.656	0.641	0.626	0.610	0.595	0.579	0.562	0.548	0.530	0.515	0.499	0.484	0.468	0.451	0.438	0.421	0.408	0.392	0.379	0.364	0.351	0.338	0.325	0.312	0.300	0.289	0.276	0.265	0.256	0.245	0.236	0.226	0.218	0.210	0.201	0.194	0.186	0.180	0.174	0.168	0.162	0.158	0.152	0.148	0.144	0.140	0.136	0.134	0.131	0.129	0.126	0.125	0.124	0.122	0.121	0.121	0.120	0.119	0.119	0.119	0.120	0.120	0.120	0.121	0.122	0.122	0.124	0.124	0.125	0.125	0.126	0.128	0.128	0.129	0.129	0.129	0.129	0.129	0.129	0.129	0.128	0.126	0.126	0.124	0.122	0.120	0.118	0.115	0.111	0.109	0.104	0.100	0.094	0.090	0.085	0.078	0.071	0.065	0.058	0.049	0.041	0.032	0.024	0.014	0.004	-0.006	-0.016	-0.028	-0.040	-0.050	-0.062	-0.075	-0.088	-0.100	-0.112	-0.125	-0.139	-0.151	-0.165	-0.179	-0.190	-0.204	-0.216	-0.229	-0.241	-0.254	-0.265	-0.276	-0.289	-0.300	-0.310	-0.319	-0.329	-0.338	-0.346	-0.354	-0.360	-0.368	-0.374	-0.378	-0.381	-0.385	-0.389	-0.390	-0.391	-0.392	-0.391	-0.391	-0.389	-0.386	-0.384	-0.380	-0.374	-0.370	-0.364	-0.356	-0.349	-0.340	-0.331	-0.322	-0.312	-0.302	-0.291	-0.280	-0.269	-0.258	-0.244	-0.231	-0.219	-0.205	-0.190	-0.178	-0.164	-0.149	-0.135	-0.121	-0.105	-0.091	-0.078	-0.064	-0.049	-0.035	-0.020	-0.008	0.006	0.020	0.032	0.045	0.059	0.070	0.082	0.095	0.106	0.118	0.129	0.139	0.150	0.160	0.170	0.179	0.188	0.196	0.205	0.212	0.221	0.229	0.235	0.242	0.250	0.256	0.262	0.268	0.274	0.279	0.284	0.289	0.294	0.298	0.302	0.306	0.311	0.314	0.319	0.321	0.325	0.329	0.331	0.336	0.339	0.342	0.345	0.349	0.350	0.354	0.358	0.360	0.364	0.366	0.370	0.372	0.375	0.380	0.382	0.386	0.390	0.394	0.396	0.401	0.405	0.409	0.414	0.418	0.421	0.426	0.431	0.435	0.440	0.445	0.450	0.455	0.460	0.466	0.471	0.478	0.482	0.488	0.494	0.499	0.505	0.511	0.518	0.524	0.529	0.535	0.540	0.545	0.551	0.556	0.562	0.568	0.574	0.580	0.584	0.590	0.595	0.600	0.606	0.611	0.615	0.620	0.624	0.629	0.632	0.636	0.640	0.645	0.649	0.652	0.655	0.659	0.664	0.666	0.670	0.672	0.675	0.679	0.682	0.685	0.688	0.691	0.695	0.698	0.700	0.704	0.708	0.710	0.714	0.718	0.721	0.724	0.728	0.731	0.735	0.740	0.744	0.749	0.754	0.759	0.764	0.769	0.774	0.781	0.786	0.792	0.799	0.805	0.811	0.819	0.826	0.832	0.840	0.849	0.856	0.864	0.872	0.880	0.888	0.896	0.905	0.914	0.922	0.931	0.940	0.948	0.956	0.965	0.974	0.982	0.990	0.999	1.006	1.014	1.021	1.029	1.035	1.042	1.049	1.055	1.060	1.066	1.072	1.076	1.081	1.085	1.089	1.092	1.095	1.098	1.099	1.101	1.102	1.101	1.102	1.102	1.102	1.101	1.100	1.098	1.096	1.094	1.091	1.088	1.084	1.081	1.076	1.072	1.069	1.064	1.060	1.054	1.050	1.044	1.039	1.035	1.030	1.025	1.020	1.015	1.010	1.006	1.001	0.998	0.994	0.989	0.985	0.984	0.980	0.979	0.976	0.974	0.974	0.972	0.971	0.971	0.971	0.971	0.972	0.975	0.976	0.979	0.981	0.984	0.989	0.992	0.996	1.001	1.006	1.012	1.018	1.024	1.031	1.038	1.045	1.051	1.060	1.068	1.076	1.084	1.094	1.101	1.110	1.120	1.129	1.138	1.148	1.158	1.166	1.175	1.186	1.195	1.204	1.214	1.222	1.232	1.241	1.251	1.260	1.269	1.278	1.288	1.295	1.304	1.311	1.321	1.329	1.336	1.344	1.351	1.359	1.365	1.372	1.379	1.385	1.391	1.396	1.404	1.409	1.412	1.418	1.424	1.428	1.432	1.436	1.439	1.442	1.445	1.449	1.450	1.452	1.454	1.456	1.458	1.459	1.459	1.459	1.459	1.459	1.458	1.456	1.456	1.455	1.451	1.450	1.446	1.445	1.441	1.438	1.434	1.429	1.425	1.420	1.416	1.410	1.405	1.399	1.392	1.386	1.380	1.374	1.368	1.360	1.352	1.348	1.340	1.332	1.324	1.318	1.309	1.302	1.294	1.286	1.278	1.270	1.261	1.255	1.246	1.239	1.231	1.222	1.215	1.208	1.199	1.191	1.184	1.176	1.169	1.160	1.154	1.145	1.138	1.130	1.122	1.115	1.108	1.100	1.091	1.085	1.076	1.069	1.061	1.052	1.045	1.038	1.030	1.022	1.015	1.005	0.998	0.989	0.981	0.972	0.962	0.955	0.946	0.936	0.928	0.919	0.909	0.900	0.889	0.880	0.870	0.859	0.850	0.839	0.829	0.818	0.808	0.798	0.786	0.775	0.764	0.752	0.741	0.730	0.718	0.706	0.694	0.682	0.670	0.659	0.645	0.632	0.620	0.608	0.596	0.584	0.570	0.556	0.544	0.531	0.518	0.505	0.491	0.476	0.464	0.450	0.436	0.422	0.409	0.394	0.380	0.365	0.350	0.336	0.322	0.308	0.292	0.279	0.264	0.250	0.235	0.221	0.206	0.194	0.179	0.165	0.151	0.138	0.125	0.111	0.099	0.086	0.075	0.064	0.052	0.041	0.030	0.020	0.011	0.001	-0.008	-0.015	-0.022	-0.030	-0.036	-0.041	-0.046	-0.050	-0.055	-0.059	-0.061	-0.062	-0.064	-0.065	-0.065	-0.064	-0.064	-0.062	-0.059	-0.056	-0.054	-0.049	-0.045	-0.040	-0.034	-0.029	-0.022	-0.016	-0.009	-0.002	0.005	0.012	0.020	0.029	0.036	0.044	0.051	0.060	0.068	0.075	0.082	0.090	0.098	0.105	0.111	0.118	0.124	0.130	0.135	0.140	0.144	0.149	0.152	0.156	0.159	0.161	0.164	0.165	0.165	0.166	0.166	0.165	0.165	0.162	0.160	0.159	0.155	0.152	0.149	0.145	0.140	0.136	0.131	0.126	0.121	0.115	0.109	0.104	0.098	0.091	0.085	0.079	0.074	0.066	0.060	0.054	0.049	0.044	0.038	0.032	0.026	0.021	0.016	0.011	0.008	0.002	-0.001	-0.005	-0.008	-0.011	-0.012	-0.015	-0.018	-0.019	-0.019	-0.021	-0.021	-0.021	-0.021	-0.021	-0.021	-0.020	-0.018	-0.016	-0.015	-0.012	-0.011	-0.008	-0.005	-0.002	0.000	0.004	0.008	0.011	0.015	0.019	0.021	0.025	0.029	0.032	0.036	0.041	0.045	0.049	0.054	0.058	0.061	0.065	0.069	0.074	0.076	0.081	0.085	0.089	0.094	0.098	0.101	0.106	0.110	0.114	0.118	0.121	0.125	0.130	0.135	0.139	0.144	0.148	0.152	0.158	0.161	0.168	0.172	0.178	0.182	0.189	0.194	0.199	0.205	0.211	0.216	0.222	0.229	0.235	0.242	0.249	0.255	0.261	0.269	0.275	0.282	0.289	0.296	0.304	0.310	0.318	0.325	0.332	0.340	0.348	0.354	0.361	0.369	0.376	0.384	0.391	0.398	0.406	0.412	0.420	0.426	0.432	0.440	0.448	0.454	0.460	0.466	0.472	0.479	0.486	0.492	0.499	0.504	0.510	0.516	0.522	0.529	0.534	0.540	0.545	0.552	0.559	0.562	0.569	0.575	0.582	0.588	0.594	0.600	0.606	0.612	0.619	0.625	0.632	0.640	0.645	0.652	0.660	0.668	0.675	0.682	0.690	0.698	0.704	0.712	0.721	0.729	0.736	0.744	0.752	0.761	0.770	0.779	0.786	0.794	0.802	0.811	0.819	0.828	0.836	0.844	0.852	0.860	0.868	0.876	0.884	0.891	0.898	0.906	0.912	0.919	0.926	0.931	0.939	0.944	0.950	0.954	0.960	0.965	0.969	0.974	0.978	0.981	0.985	0.988	0.990	0.994	0.995	0.998	1.000	1.001	1.004	1.005	1.005	1.006	1.008	1.009	1.010	1.010	1.010	1.011	1.011	1.012	1.011	1.012	1.012	1.012	1.012	1.014	1.015	1.015	1.015	1.016	1.018	1.019	1.020	1.020	1.022	1.024	1.025	1.028	1.029	1.031	1.032	1.035	1.038	1.040	1.042	1.044	1.046	1.049	1.051	1.052	1.055	1.059	1.060	1.062	1.064	1.065	1.066	1.068	1.069	1.070	1.070	1.070	1.070	1.069	1.069	1.068	1.066	1.064	1.061	1.059	1.056	1.052	1.048	1.044	1.038	1.032	1.026	1.020	1.014	1.005	0.999	0.990	0.981	0.971	0.962	0.952	0.942	0.931	0.921	0.910	0.899	0.886	0.874	0.861	0.850	0.836	0.824	0.811	0.799	0.786	0.774	0.760	0.746	0.734	0.720	0.706	0.695	0.681	0.669	0.658	0.645	0.632	0.620	0.610	0.599	0.588	0.578	0.568	0.556	0.548	0.538	0.530	0.521	0.514	0.506	0.499	0.492	0.488	0.481	0.476	0.471	0.466	0.462	0.459	0.456	0.452	0.450	0.449	0.446	0.446	0.445	0.445	0.445	0.445	0.446	0.448	0.449	0.450	0.451	0.455	0.458	0.460	0.462	0.465	0.469	0.472	0.475	0.480	0.482	0.488	0.490	0.495	0.498	0.502	0.506	0.510	0.514	0.518	0.521	0.526	0.530	0.534	0.538	0.541	0.545	0.549	0.552	0.555	0.559	0.561	0.565	0.568	0.570	0.574	0.575	0.579	0.581	0.584	0.586	0.588	0.590	0.591	0.594	0.595	0.598	0.599	0.600	0.601	0.604	0.605	0.606	0.608	0.608	0.610	0.611	0.611	0.612	0.614	0.615	0.615	0.616	0.618	0.618	0.619	0.619	0.620	0.620	0.620	0.621	0.622	0.621	0.622	0.624	0.624	0.624	0.624	0.624	0.625	0.626	0.626	0.626	0.626	0.626	0.628	0.629	0.629	0.629	0.630	0.630	0.630	0.631	0.631	0.631	0.632	0.634	0.635	0.636	0.636	0.636	0.639	0.640	0.641	0.642	0.642	0.644	0.645	0.646	0.648	0.649	0.651	0.651	0.652	0.654	0.655	0.658	0.659	0.660	0.662	0.664	0.665	0.666	0.668	0.670	0.671	0.672	0.674	0.675	0.679	0.680	0.681	0.684	0.685	0.688	0.688	0.690	0.691	0.694	0.695	0.698	0.699	0.701	0.702	0.704	0.705	0.708	0.710	0.711	0.712	0.714	0.716	0.718	0.719	0.721	0.722	0.724	0.725	0.728	0.729	0.730	0.732	0.734	0.734	0.735	0.736	0.738	0.739	0.739	0.740	0.741	0.741	0.742	0.742	0.742	0.744	0.744	0.744	0.744	0.742	0.742	0.744	0.742	0.742	0.741	0.741	0.740	0.740	0.739	0.739	0.739	0.738	0.738	0.735	0.735	0.735	0.735	0.734	0.734	0.734	0.734	0.734	0.734	0.734	0.734	0.735	0.735	0.736	0.736	0.738	0.739	0.739	0.741	0.742	0.744	0.745	0.746	0.748	0.750	0.751	0.752	0.754	0.756	0.758	0.758	0.760	0.760	0.762	0.764	0.762	0.764	0.764	0.764	0.762	0.761	0.761	0.760	0.758	0.754	0.750	0.746	0.742	0.738	0.731	0.726	0.719	0.712	0.704	0.696	0.686	0.678	0.666	0.656	0.644	0.631	0.619	0.606	0.591	0.576	0.561	0.546	0.529	0.514	0.496	0.479	0.461	0.444	0.425	0.406	0.386	0.368	0.349	0.330	0.310	0.290	0.271	0.251	0.234	0.214	0.195	0.175	0.158	0.139	0.120	0.102	0.086	0.069	0.052	0.036	0.021	0.005	-0.009	-0.024	-0.038	-0.051	-0.064	-0.075	-0.088	-0.099	-0.109	-0.119	-0.129	-0.138	-0.146	-0.155	-0.162	-0.170	-0.176	-0.184	-0.189	-0.195	-0.201	-0.206	-0.211	-0.216	-0.220	-0.224	-0.228	-0.232	-0.236	-0.240	-0.244	-0.248	-0.250	-0.254	-0.258	-0.261	-0.265	-0.269	-0.272	-0.278	-0.281	-0.286	-0.291	-0.296	-0.302	-0.306	-0.312	-0.319	-0.325	-0.331	-0.339	-0.345	-0.354	-0.361	-0.370	-0.378	-0.386	-0.395	-0.405	-0.414	-0.424	-0.432	-0.444	-0.454	-0.464	-0.475	-0.485	-0.496	-0.509	-0.520	-0.531	-0.541	-0.554	-0.565	-0.576	-0.588	-0.599	-0.610	-0.621	-0.632	-0.644	-0.655	-0.666	-0.676	-0.686	-0.696	-0.705	-0.715	-0.724	-0.732	-0.740	-0.748	-0.756	-0.764	-0.769	-0.775	-0.781	-0.785	-0.791	-0.795	-0.799	-0.801	-0.804	-0.806	-0.809	-0.810	-0.809	-0.810	-0.809	-0.808	-0.806	-0.805	-0.802	-0.800	-0.798	-0.794	-0.789	-0.786	-0.781	-0.776	-0.771	-0.766	-0.760	-0.755	-0.749	-0.742	-0.736	-0.730	-0.722	-0.716	-0.710	-0.704	-0.698	-0.690	-0.685	-0.679	-0.674	-0.668	-0.662	-0.658	-0.652	-0.648	-0.644	-0.641	-0.638	-0.634	-0.631	-0.629	-0.626	-0.626	-0.625	-0.624	-0.624	-0.624	-0.625	-0.625	-0.628	-0.629	-0.632	-0.635	-0.638	-0.641	-0.645	-0.649	-0.654	-0.659	-0.662	-0.668	-0.674	-0.679	-0.685	-0.690	-0.696	-0.702	-0.708	-0.715	-0.721	-0.726	-0.734	-0.739	-0.744	-0.749	-0.755	-0.760	-0.765	-0.769	-0.774	-0.778	-0.781	-0.785	-0.788	-0.790	-0.792	-0.794	-0.795	-0.795	-0.795	-0.795	-0.795	-0.794	-0.792	-0.790	-0.788	-0.784	-0.781	-0.778	-0.772	-0.768	-0.764	-0.759	-0.752	-0.746	-0.740	-0.732	-0.725	-0.719	-0.709	-0.701	-0.694	-0.685	-0.676	-0.669	-0.660	-0.650	-0.641	-0.632	-0.622	-0.614	-0.604	-0.595	-0.586	-0.578	-0.569	-0.561	-0.552	-0.544	-0.536	-0.529	-0.520	-0.512	-0.506	-0.500	-0.492	-0.486	-0.481	-0.475	-0.469	-0.465	-0.460	-0.456	-0.451	-0.448	-0.445	-0.441	-0.439	-0.435	-0.432	-0.432	-0.430	-0.429	-0.428	-0.426	-0.426	-0.426	-0.425	-0.426	-0.425	-0.425	-0.426	-0.426	-0.426	-0.426	-0.428	-0.429	-0.429	-0.429	-0.430	-0.430	-0.430	-0.430	-0.430	-0.430	-0.430	-0.430	-0.430	-0.430	-0.428	-0.428	-0.426	-0.425	-0.424	-0.421	-0.419	-0.416	-0.415	-0.411	-0.408	-0.405	-0.400	-0.396	-0.391	-0.388	-0.381	-0.376	-0.371	-0.365	-0.360	-0.355	-0.348	-0.341	-0.334	-0.328	-0.321	-0.315	-0.306	-0.300	-0.292	-0.285	-0.278	-0.271	-0.264	-0.256	-0.250	-0.242	-0.236	-0.229	-0.222	-0.215	-0.210	-0.202	-0.198	-0.192	-0.188	-0.182	-0.178	-0.174	-0.170	-0.166	-0.164	-0.161	-0.159	-0.156	-0.154	-0.152	-0.152	-0.151	-0.151	-0.151	-0.152	-0.154	-0.155	-0.158	-0.160	-0.162	-0.164	-0.169	-0.171	-0.175	-0.179	-0.184	-0.189	-0.194	-0.198	-0.204	-0.210	-0.216	-0.222	-0.228	-0.235	-0.241	-0.248	-0.254	-0.260	-0.268	-0.274	-0.279	-0.286	-0.291	-0.299	-0.305	-0.310	-0.316	-0.322	-0.328	-0.334	-0.338	-0.342	-0.348	-0.351	-0.355	-0.359	-0.362	-0.365	-0.369	-0.370	-0.371	-0.374	-0.375	-0.374	-0.374	-0.374	-0.372	-0.371	-0.369	-0.366	-0.362	-0.359	-0.355	-0.350	-0.345	-0.339	-0.331	-0.325	-0.318	-0.308	-0.299	-0.290	-0.279	-0.269	-0.256	-0.245	-0.232	-0.219	-0.205	-0.191	-0.176	-0.161	-0.145	-0.129	-0.112	-0.094	-0.078	-0.059	-0.039	-0.021	-0.001	0.018	0.039	0.059	0.079	0.100	0.120	0.141	0.161	0.184	0.204	0.226	0.248	0.268	0.289	0.310	0.330	0.351	0.372	0.392	0.414	0.432	0.452	0.472	0.491	0.509	0.528	0.545	0.564	0.580	0.596	0.612	0.628	0.642	0.656	0.670	0.684	0.695	0.706	0.718	0.729	0.739	0.749	0.758	0.765	0.772	0.780	0.786	0.791	0.796	0.800	0.804	0.805	0.808	0.809	0.811	0.811	0.811	0.811	0.809	0.806	0.805	0.802	0.799	0.794	0.790	0.785	0.780	0.775	0.769	0.762	0.756	0.749	0.742	0.735	0.728	0.720	0.712	0.704	0.696	0.688	0.678	0.670	0.661	0.654	0.644	0.635	0.626	0.619	0.609	0.601	0.592	0.584	0.576	0.568	0.559	0.551	0.542	0.535	0.528	0.520	0.512	0.505	0.498	0.491	0.485	0.478	0.471	0.464	0.458	0.451	0.445	0.440	0.434	0.428	0.422	0.416	0.411	0.405	0.400	0.395	0.389	0.382	0.378	0.371	0.366	0.360	0.354	0.349	0.341	0.336	0.329	0.324	0.316	0.310	0.304	0.296	0.289	0.281	0.274	0.266	0.259	0.250	0.242	0.235	0.226	0.218	0.210	0.201	0.192	0.184	0.175	0.166	0.156	0.149	0.139	0.130	0.121	0.112	0.104	0.094	0.086	0.078	0.070	0.061	0.052	0.045	0.036	0.029	0.022	0.015	0.008	0.001	-0.005	-0.011	-0.016	-0.022	-0.029	-0.032	-0.036	-0.041	-0.045	-0.048	-0.051	-0.054	-0.055	-0.058	-0.060	-0.061	-0.061	-0.061	-0.061	-0.061	-0.060	-0.059	-0.058	-0.055	-0.052	-0.050	-0.048	-0.044	-0.040	-0.036	-0.032	-0.028	-0.022	-0.018	-0.012	-0.008	-0.001	0.005	0.011	0.018	0.024	0.030	0.038	0.044	0.050	0.058	0.064	0.070	0.078	0.085	0.091	0.098	0.104	0.110	0.116	0.125	0.130	0.136	0.142	0.148	0.152	0.159	0.164	0.168	0.174	0.178	0.181	0.185	0.189	0.191	0.194	0.196	0.199	0.200	0.201	0.202	0.204	0.204	0.204	0.202	0.201	0.201	0.200	0.198	0.196	0.194	0.190	0.188	0.185	0.181	0.179	0.174	0.171	0.166	0.162	0.159	0.154	0.149	0.144	0.139	0.134	0.129	0.124	0.119	0.115	0.109	0.105	0.101	0.096	0.092	0.089	0.085	0.081	0.079	0.075	0.072	0.071	0.069	0.068	0.066	0.068	0.066	0.066	0.068	0.069	0.070	0.072	0.075	0.078	0.081	0.085	0.089	0.094	0.099	0.104	0.110	0.116	0.122	0.130	0.138	0.145	0.152	0.162	0.170	0.179	0.189	0.198	0.206	0.216	0.226	0.236	0.246	0.256	0.266	0.278	0.286	0.298	0.308	0.318	0.326	0.336	0.346	0.356	0.366	0.376	0.385	0.394	0.402	0.411	0.420	0.429	0.436	0.444	0.451	0.459	0.465	0.471	0.478	0.485	0.491	0.496	0.502	0.506	0.511	0.518	0.521	0.525	0.530	0.534	0.538	0.541	0.545	0.548	0.551	0.555	0.558	0.561	0.564	0.568	0.570	0.572	0.575	0.578	0.581	0.585	0.588	0.590	0.594	0.598	0.600	0.605	0.609	0.612	0.616	0.621	0.626	0.631	0.635	0.641	0.646	0.651	0.659	0.664	0.671	0.678	0.684	0.691	0.698	0.704	0.711	0.719	0.725	0.732	0.740	0.746	0.754	0.761	0.768	0.775	0.781	0.788	0.792	0.799	0.805	0.810	0.815	0.820	0.824	0.828	0.830	0.832	0.835	0.836	0.838	0.839	0.838	0.836	0.835	0.834	0.830	0.828	0.824	0.819	0.812	0.808	0.800	0.792	0.785	0.775	0.768	0.758	0.746	0.736	0.725	0.712	0.700	0.688	0.674	0.660	0.645	0.631	0.616	0.602	0.586	0.571	0.555	0.540	0.524	0.509	0.491	0.476	0.460	0.445	0.430	0.412	0.398	0.382	0.366	0.351	0.338	0.322	0.308	0.295	0.281	0.269	0.254	0.241	0.230	0.218	0.205	0.194	0.184	0.172	0.162	0.152	0.144	0.135	0.126	0.118	0.111	0.104	0.096	0.090	0.084	0.078	0.072	0.066	0.062	0.058	0.054	0.050	0.046	0.045	0.041	0.039	0.038	0.036	0.034	0.032	0.032	0.031	0.031	0.031	0.031	0.031	0.031	0.031	0.032	0.034	0.034	0.035	0.035	0.036	0.038	0.038	0.040	0.040	0.040	0.040	0.041	0.041	0.041	0.041	0.041	0.040	0.039	0.039	0.038	0.035	0.034	0.031	0.028	0.025	0.022	0.019	0.015	0.010	0.006	0.001	-0.002	-0.009	-0.014	-0.021	-0.028	-0.034	-0.040	-0.049	-0.055	-0.064	-0.070	-0.078	-0.085	-0.094	-0.101	-0.110	-0.118	-0.126	-0.135	-0.142	-0.150	-0.158	-0.165	-0.172	-0.180	-0.188	-0.194	-0.200	-0.206	-0.212	-0.218	-0.222	-0.226	-0.231	-0.235	-0.239	-0.241	-0.244	-0.246	-0.246	-0.248	-0.248	-0.248	-0.248	-0.245	-0.242	-0.240	-0.238	-0.234	-0.229	-0.224	-0.219	-0.214	-0.206	-0.200	-0.192	-0.185	-0.176	-0.166	-0.158	-0.148	-0.136	-0.128	-0.115	-0.104	-0.091	-0.080	-0.066	-0.052	-0.041	-0.028	-0.012	0.001	0.015	0.030	0.044	0.059	0.074	0.088	0.102	0.118	0.131	0.146	0.161	0.175	0.190	0.204	0.219	0.231	0.246	0.260	0.272	0.285	0.299	0.310	0.322	0.334	0.345	0.356	0.366	0.376	0.386	0.395	0.404	0.411	0.420	0.428	0.432	0.440	0.445	0.450	0.455	0.459	0.462	0.465	0.469	0.470	0.471	0.472	0.472	0.474	0.472	0.472	0.470	0.469	0.466	0.464	0.460	0.456	0.452	0.448	0.444	0.439	0.434	0.428	0.422	0.416	0.410	0.404	0.396	0.390	0.384	0.376	0.370	0.364	0.356	0.350	0.342	0.336	0.330	0.324	0.318	0.312	0.306	0.301	0.296	0.291	0.286	0.282	0.278	0.274	0.271	0.269	0.266	0.264	0.262	0.261	0.260	0.260	0.260	0.260	0.260	0.261	0.262	0.265	0.268	0.269	0.272	0.275	0.279	0.282	0.286	0.290	0.295	0.300	0.304	0.309	0.315	0.319	0.324	0.330	0.334	0.339	0.345	0.349	0.355	0.359	0.365	0.369	0.372	0.378	0.381	0.386	0.390	0.394	0.396	0.400	0.404	0.406	0.409	0.412	0.414	0.416	0.419	0.420	0.421	0.424	0.424	0.425	0.426	0.428	0.429	0.429	0.429	0.430	0.430	0.430	0.431	0.431	0.431	0.431	0.432	0.432	0.432	0.432	0.434	0.434	0.435	0.435	0.435	0.436	0.438	0.438	0.439	0.439	0.440	0.440	0.440	0.441	0.442	0.444	0.444	0.445	0.446	0.446	0.448	0.449	0.449	0.449	0.449	0.450	0.450	0.450	0.450	0.449	0.450	0.448	0.448	0.448	0.446	0.444	0.442	0.441	0.440	0.439	0.436	0.434	0.431	0.429	0.426	0.424	0.421	0.418	0.415	0.412	0.410	0.406	0.404	0.400	0.398	0.395	0.392	0.390	0.386	0.385	0.382	0.379	0.376	0.376	0.374	0.371	0.370	0.369	0.368	0.365	0.365	0.364	0.362	0.362	0.362	0.362	0.362	0.364	0.362	0.364	0.365	0.365	0.366	0.368	0.369	0.369	0.371	0.372	0.374	0.376	0.378	0.380	0.381	0.384	0.385	0.386	0.389	0.390	0.392	0.394	0.395	0.398	0.399	0.400	0.401	0.405	0.406	0.406	0.409	0.409	0.411	0.412	0.414	0.415	0.416	0.418	0.419	0.420	0.420	0.421	0.422	0.425	0.425	0.426	0.426	0.429	0.429	0.431	0.431	0.434	0.434	0.436	0.438	0.440	0.440	0.442	0.444	0.446	0.448	0.450	0.452	0.454	0.456	0.459	0.461	0.465	0.468	0.470	0.472	0.475	0.478	0.480	0.484	0.486	0.490	0.492	0.496	0.500	0.502	0.506	0.509	0.512	0.515	0.518	0.520	0.524	0.525	0.529	0.531	0.534	0.536	0.539	0.540	0.541	0.544	0.545	0.546	0.548	0.549	0.549	0.549	0.551	0.551	0.550	0.549	0.549	0.548	0.546	0.546	0.545	0.542	0.540	0.538	0.535	0.532	0.530	0.526	0.524	0.520	0.518	0.512	0.510	0.505	0.501	0.496	0.494	0.489	0.485	0.481	0.478	0.472	0.469	0.465	0.461	0.458	0.454	0.450	0.448	0.445	0.442	0.440	0.439	0.438	0.436	0.436	0.435	0.436	0.436	0.436	0.439	0.440	0.442	0.446	0.449	0.452	0.458	0.462	0.469	0.474	0.480	0.486	0.494	0.501	0.510	0.519	0.526	0.536	0.546	0.556	0.566	0.576	0.588	0.599	0.609	0.620	0.631	0.642	0.655	0.665	0.678	0.689	0.699	0.710	0.721	0.731	0.742	0.751	0.761	0.770	0.779	0.788	0.795	0.802	0.810	0.816	0.822	0.828	0.832	0.838	0.841	0.845	0.848	0.851	0.852	0.854	0.855	0.856	0.855	0.855	0.854	0.851	0.851	0.848	0.845	0.842	0.840	0.836	0.831	0.829	0.825	0.820	0.815	0.811	0.806	0.801	0.798	0.794	0.789	0.785	0.781	0.776	0.772	0.769	0.766	0.762	0.759	0.756	0.752	0.751	0.749	0.748	0.746	0.745	0.744	0.742	0.742	0.742	0.742	0.744	0.745	0.746	0.748	0.750	0.752	0.755	0.758	0.760	0.764	0.768	0.771	0.774	0.778	0.784	0.788	0.791	0.796	0.802	0.806	0.811	0.816	0.822	0.828	0.832	0.839	0.844	0.849	0.855	0.860	0.866	0.871	100.000	5.000	2.000	1.000	4.000	0.000	0.000	0.000	0.000	0.000	0.000	0.000	0.000	0.000	0.000	0.000	0.000	0.000	-1.600	-1.588	-1.575	-1.562	-1.550	-1.539	-1.529	-1.518	-1.508	-1.498	-1.489	-1.481	-1.474	-1.465	-1.458	-1.451	-1.445	-1.438	-1.431	-1.426	-1.421	-1.415	-1.411	-1.405	-1.401	-1.396	-1.391	-1.388	-1.382	-1.378	-1.374	-1.369	-1.364	-1.359	-1.354	-1.350	-1.342	-1.338	-1.332	-1.326	-1.320	-1.314	-1.308	-1.301	-1.294	-1.286	-1.278	-1.270	-1.261	-1.251	-1.242	-1.232	-1.224	-1.214	-1.202	-1.192	-1.181	-1.171	-1.160	-1.149	-1.136	-1.126	-1.114	-1.102	-1.091	-1.080	-1.069	-1.058	-1.046	-1.036	-1.025	-1.015	-1.005	-0.995	-0.986	-0.978	-0.969	-0.962	-0.955	-0.948	-0.941	-0.936	-0.932	-0.928	-0.924	-0.921	-0.920	-0.919	-0.918	-0.919	-0.920	-0.922	-0.926	-0.930	-0.934	-0.939	-0.946	-0.952	-0.960	-0.969	-0.979	-0.990	-1.000	-1.011	-1.024	-1.038	-1.051	-1.065	-1.080	-1.095	-1.111	-1.128	-1.144	-1.160	-1.179	-1.196	-1.215	-1.232	-1.251	-1.270	-1.289	-1.306	-1.326	-1.345	-1.364	-1.382	-1.401	-1.419	-1.438	-1.455	-1.474	-1.490	-1.506	-1.522	-1.540	-1.556	-1.570	-1.585	-1.599	-1.614	-1.625	-1.638	-1.651	-1.662	-1.674	-1.684	-1.694	-1.702	-1.710	-1.719	-1.726	-1.731	-1.738	-1.742	-1.746	-1.751	-1.755	-1.756	-1.760	-1.761	-1.762	-1.762	-1.762	-1.762	-1.761	-1.760	-1.759	-1.756	-1.755	-1.751	-1.749	-1.745	-1.744	-1.739	-1.735	-1.732	-1.729	-1.725	-1.720	-1.718	-1.714	-1.710	-1.708	-1.704	-1.701	-1.699	-1.696	-1.695	-1.692	-1.692	-1.691	-1.691	-1.691	-1.692	-1.694	-1.695	-1.698	-1.701	-1.704	-1.709	-1.714	-1.718	-1.725	-1.731	-1.738	-1.746	-1.754	-1.764	-1.772	-1.781	-1.791	-1.802	-1.814	-1.825	-1.836	-1.849	-1.862	-1.874	-1.886	-1.901	-1.915	-1.928	-1.940	-1.954	-1.968	-1.980	-1.994	-2.006	-2.019	-2.030	-2.042	-2.054	-2.065	-2.076	-2.086	-2.095	-2.102	-2.111	-2.118	-2.124	-2.130	-2.135	-2.139	-2.142	-2.144	-2.146	-2.146	-2.145	-2.145	-2.141	-2.138	-2.134	-2.128	-2.121	-2.114	-2.105	-2.096	-2.085	-2.072	-2.060	-2.047	-2.033	-2.016	-2.000	-1.984	-1.965	-1.946	-1.926	-1.906	-1.885	-1.864	-1.841	-1.819	-1.795	-1.770	-1.746	-1.721	-1.696	-1.670	-1.645	-1.618	-1.591	-1.565	-1.538	-1.511	-1.484	-1.458	-1.430	-1.404	-1.376	-1.351	-1.325	-1.299	-1.272	-1.248	-1.222	-1.198	-1.175	-1.150	-1.128	-1.105	-1.082	-1.061	-1.040	-1.020	-1.001	-0.982	-0.964	-0.946	-0.930	-0.915	-0.900	-0.885	-0.871	-0.859	-0.848	-0.836	-0.826	-0.818	-0.808	-0.801	-0.794	-0.788	-0.782	-0.779	-0.776	-0.774	-0.772	-0.770	-0.771	-0.771	-0.774	-0.775	-0.778	-0.781	-0.786	-0.790	-0.796	-0.802	-0.809	-0.816	-0.825	-0.832	-0.841	-0.851	-0.861	-0.870	-0.880	-0.891	-0.901	-0.912	-0.922	-0.935	-0.946	-0.958	-0.969	-0.980	-0.991	-1.002	-1.012	-1.025	-1.035	-1.045	-1.054	-1.064	-1.072	-1.081	-1.089	-1.096	-1.102	-1.109	-1.115	-1.120	-1.126	-1.130	-1.132	-1.136	-1.139	-1.140	-1.141	-1.141	-1.140	-1.140	-1.138	-1.136	-1.132	-1.129	-1.125	-1.121	-1.115	-1.110	-1.104	-1.098	-1.090	-1.082	-1.075	-1.068	-1.059	-1.050	-1.041	-1.032	-1.024	-1.015	-1.006	-0.998	-0.989	-0.980	-0.971	-0.962	-0.955	-0.946	-0.939	-0.931	-0.924	-0.918	-0.910	-0.904	-0.898	-0.892	-0.888	-0.882	-0.878	-0.875	-0.871	-0.868	-0.865	-0.864	-0.861	-0.860	-0.859	-0.858	-0.858	-0.856	-0.856	-0.856	-0.856	-0.858	-0.858	-0.859	-0.858	-0.859	-0.859	-0.860	-0.861	-0.861	-0.861	-0.860	-0.860	-0.860	-0.859	-0.858	-0.855	-0.854	-0.851	-0.848	-0.846	-0.842	-0.838	-0.835	-0.830	-0.825	-0.819	-0.812	-0.806	-0.799	-0.791	-0.784	-0.775	-0.766	-0.758	-0.749	-0.739	-0.729	-0.716	-0.706	-0.696	-0.684	-0.674	-0.661	-0.650	-0.638	-0.626	-0.615	-0.602	-0.591	-0.579	-0.568	-0.556	-0.545	-0.532	-0.522	-0.511	-0.501	-0.490	-0.480	-0.471	-0.461	-0.452	-0.444	-0.436	-0.428	-0.420	-0.414	-0.408	-0.402	-0.396	-0.391	-0.388	-0.384	-0.380	-0.376	-0.375	-0.374	-0.371	-0.371	-0.371	-0.372	-0.372	-0.374	-0.376	-0.379	-0.381	-0.385	-0.389	-0.392	-0.398	-0.402	-0.408	-0.414	-0.420	-0.425	-0.434	-0.441	-0.448	-0.455	-0.464	-0.471	-0.479	-0.488	-0.496	-0.505	-0.512	-0.522	-0.530	-0.538	-0.546	-0.555	-0.562	-0.571	-0.579	-0.585	-0.592	-0.600	-0.606	-0.612	-0.620	-0.624	-0.629	-0.635	-0.639	-0.644	-0.648	-0.651	-0.654	-0.656	-0.658	-0.659	-0.659	-0.660	-0.659	-0.659	-0.656	-0.655	-0.652	-0.649	-0.644	-0.641	-0.636	-0.631	-0.625	-0.619	-0.612	-0.605	-0.598	-0.590	-0.581	-0.572	-0.564	-0.555	-0.545	-0.535	-0.526	-0.516	-0.505	-0.495	-0.484	-0.474	-0.462	-0.451	-0.440	-0.430	-0.418	-0.408	-0.398	-0.386	-0.378	-0.366	-0.358	-0.348	-0.338	-0.328	-0.320	-0.311	-0.302	-0.295	-0.288	-0.280	-0.272	-0.266	-0.260	-0.255	-0.249	-0.244	-0.240	-0.235	-0.231	-0.228	-0.225	-0.221	-0.219	-0.216	-0.214	-0.212	-0.210	-0.208	-0.208	-0.206	-0.205	-0.204	-0.204	-0.204	-0.202	-0.201	-0.200	-0.201	-0.200	-0.199	-0.199	-0.196	-0.196	-0.194	-0.192	-0.190	-0.189	-0.186	-0.184	-0.180	-0.178	-0.174	-0.170	-0.165	-0.160	-0.155	-0.150	-0.144	-0.139	-0.131	-0.125	-0.116	-0.109	-0.100	-0.091	-0.082	-0.072	-0.062	-0.051	-0.041	-0.030	-0.019	-0.006	0.006	0.018	0.030	0.042	0.055	0.069	0.081	0.095	0.108	0.120	0.134	0.146	0.159	0.172	0.185	0.198	0.208	0.220	0.231	0.242	0.252	0.261	0.271	0.280	0.288	0.295	0.301	0.309	0.312	0.318	0.321	0.324	0.326	0.328	0.326	0.325	0.324	0.321	0.316	0.311	0.305	0.298	0.290	0.281	0.271	0.260	0.249	0.235	0.221	0.206	0.191	0.174	0.156	0.139	0.119	0.100	0.080	0.059	0.036	0.015	-0.009	-0.034	-0.058	-0.081	-0.105	-0.130	-0.154	-0.180	-0.205	-0.231	-0.256	-0.281	-0.306	-0.332	-0.356	-0.381	-0.406	-0.430	-0.452	-0.476	-0.499	-0.520	-0.542	-0.564	-0.582	-0.602	-0.621	-0.640	-0.658	-0.674	-0.690	-0.705	-0.719	-0.734	-0.745	-0.758	-0.769	-0.778	-0.788	-0.796	-0.804	-0.810	-0.816	-0.821	-0.826	-0.830	-0.832	-0.835	-0.835	-0.836	-0.836	-0.836	-0.836	-0.834	-0.832	-0.830	-0.828	-0.825	-0.821	-0.816	-0.812	-0.808	-0.802	-0.798	-0.792	-0.786	-0.782	-0.776	-0.770	-0.764	-0.759	-0.752	-0.748	-0.741	-0.735	-0.730	-0.725	-0.720	-0.715	-0.710	-0.705	-0.700	-0.696	-0.691	-0.688	-0.684	-0.680	-0.678	-0.674	-0.670	-0.668	-0.664	-0.661	-0.660	-0.659	-0.656	-0.654	-0.651	-0.650	-0.649	-0.648	-0.645	-0.644	-0.642	-0.641	-0.640	-0.638	-0.635	-0.634	-0.632	-0.630	-0.629	-0.628	-0.625	-0.622	-0.620	-0.616	-0.614	-0.610	-0.606	-0.605	-0.600	-0.596	-0.591	-0.588	-0.582	-0.578	-0.571	-0.565	-0.558	-0.550	-0.544	-0.538	-0.529	-0.520	-0.511	-0.504	-0.492	-0.482	-0.474	-0.461	-0.451	-0.439	-0.428	-0.415	-0.401	-0.388	-0.374	-0.359	-0.344	-0.329	-0.312	-0.298	-0.281	-0.264	-0.246	-0.229	-0.211	-0.192	-0.174	-0.154	-0.136	-0.116	-0.096	-0.076	-0.055	-0.035	-0.015	0.006	0.028	0.049	0.069	0.090	0.111	0.131	0.152	0.172	0.194	0.214	0.232	0.254	0.272	0.291	0.310	0.329	0.346	0.364	0.380	0.395	0.411	0.426	0.441	0.454	0.468	0.479	0.491	0.501	0.511	0.521	0.529	0.538	0.544	0.550	0.556	0.560	0.564	0.568	0.571	0.571	0.571	0.572	0.571	0.570	0.568	0.566	0.562	0.559	0.554	0.550	0.545	0.540	0.534	0.528	0.521	0.515	0.507	0.500	0.494	0.486	0.479	0.471	0.464	0.458	0.450	0.444	0.436	0.430	0.425	0.418	0.412	0.408	0.402	0.399	0.395	0.392	0.389	0.386	0.385	0.384	0.382	0.382	0.384	0.385	0.386	0.389	0.391	0.395	0.399	0.404	0.409	0.415	0.420	0.428	0.434	0.441	0.450	0.459	0.468	0.476	0.485	0.495	0.505	0.515	0.526	0.538	0.548	0.559	0.569	0.580	0.590	0.601	0.612	0.622	0.632	0.644	0.652	0.664	0.672	0.681	0.690	0.699	0.706	0.714	0.722	0.729	0.735	0.741	0.746	0.751	0.756	0.761	0.765	0.769	0.771	0.775	0.776	0.778	0.780	0.780	0.781	0.782	0.781	0.780	0.780	0.778	0.778	0.775	0.772	0.771	0.768	0.765	0.761	0.759	0.756	0.752	0.749	0.746	0.742	0.738	0.734	0.731	0.728	0.724	0.720	0.716	0.712	0.710	0.706	0.704	0.700	0.696	0.694	0.690	0.688	0.684	0.681	0.679	0.676	0.674	0.672	0.670	0.668	0.666	0.665	0.662	0.661	0.660	0.659	0.659	0.658	0.656	0.656	0.656	0.655	0.655	0.655	0.655	0.656	0.656	0.658	0.658	0.659	0.660	0.661	0.662	0.665	0.666	0.669	0.670	0.672	0.676	0.679	0.681	0.684	0.686	0.691	0.694	0.696	0.701	0.704	0.706	0.711	0.714	0.719	0.721	0.726	0.729	0.734	0.736	0.740	0.744	0.748	0.750	0.754	0.756	0.759	0.762	0.765	0.766	0.770	0.771	0.774	0.776	0.778	0.779	0.780	0.781	0.781	0.781	0.781	0.781	0.781	0.780	0.780	0.779	0.779	0.778	0.775	0.774	0.772	0.771	0.770	0.766	0.765	0.762	0.761	0.759	0.756	0.755	0.752	0.750	0.749	0.746	0.745	0.742	0.741	0.740	0.738	0.738	0.736	0.735	0.735	0.734	0.734	0.735	0.735	0.736	0.738	0.738	0.739	0.741	0.742	0.745	0.748	0.749	0.752	0.755	0.759	0.761	0.765	0.768	0.772	0.776	0.781	0.784	0.788	0.792	0.796	0.800	0.804	0.808	0.812	0.816	0.819	0.824	0.828	0.829	0.832	0.836	0.838	0.840	0.842	0.844	0.845	0.846	0.848	0.848	0.848	0.846	0.846	0.845	0.842	0.841	0.839	0.836	0.832	0.830	0.825	0.821	0.816	0.811	0.806	0.800	0.795	0.788	0.781	0.774	0.766	0.759	0.751	0.744	0.734	0.725	0.718	0.708	0.699	0.690	0.680	0.670	0.661	0.651	0.642	0.632	0.622	0.612	0.604	0.594	0.585	0.575	0.565	0.556	0.546	0.539	0.530	0.521	0.512	0.505	0.498	0.489	0.481	0.474	0.466	0.460	0.452	0.446	0.440	0.435	0.429	0.424	0.419	0.414	0.410	0.405	0.401	0.398	0.395	0.391	0.389	0.386	0.384	0.381	0.379	0.376	0.375	0.372	0.371	0.369	0.368	0.366	0.365	0.365	0.364	0.361	0.361	0.361	0.359	0.358	0.356	0.355	0.354	0.352	0.351	0.350	0.348	0.345	0.342	0.341	0.339	0.335	0.334	0.330	0.326	0.322	0.319	0.316	0.311	0.306	0.301	0.296	0.291	0.288	0.282	0.276	0.270	0.264	0.258	0.252	0.246	0.240	0.234	0.228	0.221	0.215	0.209	0.202	0.196	0.189	0.182	0.176	0.170	0.164	0.159	0.152	0.148	0.142	0.139	0.132	0.128	0.125	0.120	0.116	0.112	0.110	0.106	0.105	0.104	0.102	0.100	0.099	0.099	0.100	0.100	0.100	0.101	0.102	0.104	0.105	0.108	0.110	0.114	0.118	0.120	0.124	0.129	0.134	0.139	0.144	0.149	0.155	0.161	0.168	0.174	0.180	0.188	0.194	0.201	0.209	0.216	0.225	0.231	0.239	0.248	0.254	0.262	0.270	0.279	0.285	0.294	0.301	0.308	0.316	0.324	0.330	0.338	0.344	0.351	0.358	0.364	0.370	0.376	0.381	0.386	0.391	0.396	0.400	0.405	0.408	0.411	0.414	0.416	0.419	0.421	0.421	0.424	0.424	0.424	0.422	0.422	0.421	0.420	0.419	0.416	0.415	0.411	0.409	0.405	0.401	0.398	0.392	0.388	0.381	0.378	0.371	0.365	0.359	0.351	0.346	0.339	0.332	0.325	0.318	0.310	0.302	0.296	0.289	0.281	0.275	0.266	0.260	0.252	0.245	0.239	0.231	0.225	0.220	0.212	0.206	0.200	0.195	0.189	0.184	0.179	0.174	0.169	0.165	0.161	0.158	0.155	0.152	0.150	0.148	0.145	0.144	0.144	0.142	0.142	0.142	0.144	0.144	0.145	0.146	0.149	0.151	0.154	0.156	0.160	0.162	0.166	0.170	0.175	0.179	0.185	0.190	0.196	0.200	0.206	0.214	0.220	0.225	0.231	0.239	0.245	0.252	0.259	0.266	0.274	0.280	0.288	0.295	0.302	0.308	0.315	0.321	0.329	0.334	0.341	0.348	0.352	0.359	0.362	0.369	0.374	0.379	0.382	0.386	0.390	0.394	0.398	0.400	0.404	0.405	0.408	0.410	0.410	0.410	0.412	0.412	0.411	0.411	0.412	0.411	0.410	0.409	0.408	0.405	0.402	0.402	0.400	0.396	0.395	0.391	0.389	0.386	0.384	0.379	0.376	0.372	0.371	0.368	0.365	0.361	0.358	0.355	0.351	0.349	0.345	0.342	0.340	0.336	0.335	0.331	0.329	0.328	0.324	0.321	0.320	0.318	0.315	0.312	0.311	0.309	0.306	0.305	0.301	0.300	0.299	0.295	0.292	0.291	0.289	0.285	0.282	0.279	0.276	0.274	0.269	0.265	0.262	0.258	0.254	0.249	0.244	0.239	0.234	0.229	0.221	0.216	0.210	0.202	0.196	0.189	0.182	0.174	0.168	0.159	0.151	0.141	0.134	0.125	0.116	0.106	0.098	0.089	0.079	0.069	0.060	0.050	0.041	0.031	0.021	0.012	0.002	-0.006	-0.015	-0.024	-0.032	-0.041	-0.049	-0.058	-0.066	-0.074	-0.080	-0.088	-0.094	-0.101	-0.108	-0.112	-0.119	-0.124	-0.128	-0.131	-0.135	-0.139	-0.142	-0.145	-0.148	-0.149	-0.150	-0.150	-0.151	-0.151	-0.150	-0.149	-0.149	-0.146	-0.145	-0.142	-0.139	-0.136	-0.132	-0.128	-0.124	-0.118	-0.112	-0.106	-0.100	-0.094	-0.088	-0.079	-0.072	-0.064	-0.054	-0.046	-0.036	-0.028	-0.018	-0.008	0.002	0.014	0.024	0.035	0.046	0.058	0.069	0.081	0.092	0.105	0.118	0.130	0.142	0.154	0.168	0.179	0.191	0.204	0.216	0.229	0.241	0.252	0.265	0.276	0.288	0.299	0.310	0.320	0.331	0.340	0.350	0.360	0.369	0.376	0.385	0.392	0.400	0.406	0.412	0.418	0.424	0.428	0.431	0.434	0.438	0.440	0.441	0.442	0.444	0.444	0.444	0.442	0.441	0.440	0.436	0.434	0.430	0.426	0.421	0.418	0.411	0.406	0.401	0.394	0.388	0.380	0.374	0.365	0.359	0.351	0.342	0.336	0.328	0.320	0.311	0.304	0.295	0.289	0.281	0.275	0.268	0.260	0.252	0.246	0.240	0.235	0.230	0.225	0.221	0.216	0.212	0.210	0.206	0.204	0.204	0.201	0.201	0.201	0.201	0.202	0.205	0.206	0.208	0.212	0.215	0.220	0.224	0.229	0.234	0.239	0.246	0.252	0.260	0.266	0.274	0.282	0.290	0.299	0.308	0.316	0.325	0.334	0.342	0.351	0.360	0.369	0.378	0.386	0.395	0.404	0.411	0.419	0.426	0.432	0.441	0.448	0.452	0.458	0.464	0.468	0.471	0.475	0.479	0.481	0.484	0.484	0.485	0.486	0.486	0.485	0.484	0.481	0.479	0.475	0.472	0.469	0.464	0.460	0.454	0.446	0.440	0.434	0.426	0.419	0.410	0.401	0.392	0.384	0.375	0.366	0.356	0.346	0.338	0.326	0.316	0.306	0.296	0.286	0.275	0.266	0.256	0.246	0.238	0.228	0.219	0.209	0.200	0.190	0.182	0.174	0.166	0.160	0.151	0.145	0.138	0.131	0.128	0.121	0.116	0.112	0.108	0.104	0.100	0.098	0.095	0.094	0.091	0.090	0.089	0.088	0.089	0.089	0.090	0.090	0.090	0.092	0.094	0.096	0.099	0.101	0.104	0.108	0.110	0.114	0.116	0.120	0.124	0.128	0.130	0.134	0.139	0.141	0.145	0.149	0.151	0.155	0.158	0.160	0.162	0.165	0.166	0.168	0.170	0.170	0.170	0.171	0.170	0.171	0.169	0.169	0.166	0.165	0.162	0.160	0.156	0.154	0.149	0.145	0.140	0.135	0.130	0.125	0.118	0.111	0.105	0.099	0.091	0.084	0.076	0.070	0.061	0.055	0.046	0.039	0.032	0.024	0.016	0.010	0.002	-0.005	-0.011	-0.018	-0.024	-0.030	-0.036	-0.041	-0.046	-0.050	-0.054	-0.058	-0.060	-0.064	-0.066	-0.068	-0.069	-0.070	-0.071	-0.069	-0.069	-0.069	-0.066	-0.064	-0.061	-0.058	-0.052	-0.049	-0.044	-0.039	-0.032	-0.026	-0.020	-0.014	-0.005	0.002	0.010	0.020	0.028	0.036	0.046	0.055	0.064	0.074	0.084	0.094	0.102	0.112	0.121	0.131	0.140	0.149	0.156	0.165	0.174	0.182	0.190	0.198	0.204	0.210	0.216	0.221	0.226	0.230	0.234	0.236	0.238	0.240	0.241	0.240	0.240	0.239	0.236	0.232	0.229	0.225	0.219	0.212	0.204	0.196	0.186	0.178	0.166	0.154	0.142	0.129	0.114	0.099	0.082	0.065	0.048	0.029	0.010	-0.010	-0.031	-0.051	-0.075	-0.096	-0.120	-0.144	-0.169	-0.192	-0.219	-0.244	-0.270	-0.296	-0.322	-0.349	-0.376	-0.404	-0.431	-0.459	-0.485	-0.512	-0.538	-0.566	-0.592	-0.619	-0.645	-0.670	-0.696	-0.721	-0.746	-0.770	-0.794	-0.816	-0.840	-0.861	-0.882	-0.904	-0.924	-0.942	-0.961	-0.979	-0.995	-1.011	-1.028	-1.042	-1.056	-1.069	-1.082	-1.094	-1.105	-1.115	-1.125	-1.134	-1.141	-1.150	-1.156	-1.162	-1.168	-1.174	-1.179	-1.184	-1.188	-1.190	-1.194	-1.198	-1.200	-1.201	-1.204	-1.206	-1.209	-1.211	-1.212	-1.215	-1.218	-1.220	-1.222	-1.225	-1.228	-1.230	-1.234	-1.238	-1.241	-1.245	-1.250	-1.255	-1.260	-1.266	-1.271	-1.279	-1.285	-1.292	-1.300	-1.309	-1.316	-1.325	-1.335	-1.345	-1.354	-1.364	-1.374	-1.386	-1.396	-1.408	-1.419	-1.430	-1.441	-1.454	-1.466	-1.476	-1.489	-1.500	-1.511	-1.522	-1.534	-1.545	-1.556	-1.568	-1.578	-1.588	-1.598	-1.606	-1.615	-1.624	-1.631	-1.640	-1.646	-1.654	-1.660	-1.665	-1.670	-1.675	-1.680	-1.684	-1.686	-1.690	-1.691	-1.692	-1.694	-1.694	-1.694	-1.692	-1.691	-1.690	-1.689	-1.685	-1.682	-1.679	-1.675	-1.670	-1.665	-1.661	-1.656	-1.650	-1.644	-1.636	-1.630	-1.624	-1.618	-1.609	-1.601	-1.594	-1.586	-1.578	-1.570	-1.561	-1.552	-1.544	-1.535	-1.526	-1.518	-1.509	-1.500	-1.491	-1.482	-1.472	-1.464	-1.455	-1.446	-1.438	-1.429	-1.420	-1.411	-1.401	-1.392	-1.384	-1.375	-1.365	-1.358	-1.349	-1.340	-1.330	-1.322	-1.314	-1.305	-1.296	-1.288	-1.279	-1.269	-1.261	-1.251	-1.242	-1.234	-1.224	-1.215	-1.208	-1.198	-1.189	-1.180	-1.170	-1.161	-1.150	-1.141	-1.132	-1.121	-1.112	-1.102	-1.091	-1.080	-1.071	-1.060	-1.050	-1.038	-1.026	-1.016	-1.004	-0.992	-0.981	-0.969	-0.956	-0.942	-0.930	-0.919	-0.905	-0.892	-0.879	-0.865	-0.852	-0.838	-0.824	-0.809	-0.795	-0.780	-0.765	-0.750	-0.735	-0.719	-0.704	-0.689	-0.672	-0.658	-0.641	-0.626	-0.609	-0.594	-0.578	-0.562	-0.546	-0.530	-0.515	-0.499	-0.484	-0.469	-0.452	-0.438	-0.424	-0.409	-0.395	-0.381	-0.368	-0.355	-0.341	-0.329	-0.318	-0.306	-0.295	-0.285	-0.274	-0.265	-0.256	-0.248	-0.240	-0.235	-0.229	-0.222	-0.219	-0.215	-0.212	-0.209	-0.208	-0.208	-0.208	-0.208	-0.209	-0.212	-0.215	-0.219	-0.224	-0.230	-0.236	-0.242	-0.250	-0.259	-0.268	-0.278	-0.288	-0.298	-0.309	-0.320	-0.334	-0.346	-0.360	-0.374	-0.388	-0.402	-0.416	-0.431	-0.448	-0.461	-0.478	-0.492	-0.506	-0.522	-0.538	-0.551	-0.566	-0.580	-0.595	-0.609	-0.621	-0.634	-0.646	-0.658	-0.669	-0.679	-0.688	-0.698	-0.706	-0.714	-0.720	-0.726	-0.732	-0.736	-0.740	-0.742	-0.745	-0.746	-0.745	-0.744	-0.744	-0.741	-0.736	-0.732	-0.728	-0.721	-0.715	-0.708	-0.699	-0.690	-0.680	-0.670	-0.659	-0.646	-0.635	-0.622	-0.610	-0.595	-0.581	-0.568	-0.551	-0.536	-0.521	-0.505	-0.490	-0.474	-0.458	-0.441	-0.425	-0.410	-0.394	-0.378	-0.362	-0.346	-0.331	-0.315	-0.301	-0.286	-0.272	-0.258	-0.245	-0.231	-0.219	-0.206	-0.195	-0.182	-0.172	-0.161	-0.151	-0.141	-0.132	-0.124	-0.116	-0.108	-0.100	-0.092	-0.086	-0.080	-0.075	-0.069	-0.064	-0.059	-0.054	-0.050	-0.046	-0.041	-0.039	-0.036	-0.032	-0.029	-0.026	-0.022	-0.020	-0.018	-0.015	-0.011	-0.009	-0.006	-0.004	-0.001	0.002	0.006	0.009	0.012	0.016	0.020	0.024	0.029	0.034	0.039	0.044	0.049	0.054	0.060	0.065	0.071	0.078	0.084	0.091	0.098	0.105	0.112	0.120	0.128	0.136	0.144	0.151	0.160	0.168	0.178	0.185	0.194	0.201	0.209	0.218	0.225	0.232	0.239	0.248	0.254	0.260	0.265	0.272	0.276	0.282	0.286	0.290	0.294	0.295	0.298	0.299	0.300	0.300	0.300	0.299	0.296	0.292	0.290	0.285	0.280	0.274	0.266	0.258	0.249	0.239	0.229	0.216	0.204	0.190	0.175	0.160	0.144	0.128	0.109	0.090	0.071	0.050	0.030	0.008	-0.015	-0.038	-0.061	-0.086	-0.110	-0.135	-0.160	-0.188	-0.212	-0.239	-0.266	-0.294	-0.320	-0.346	-0.374	-0.401	-0.428	-0.454	-0.480	-0.506	-0.531	-0.556	-0.579	-0.602	-0.626	-0.648	-0.670	-0.690	-0.710	-0.729	-0.748	-0.764	-0.779	-0.794	-0.806	-0.819	-0.830	-0.839	-0.848	-0.855	-0.860	-0.864	-0.868	-0.869	-0.870	-0.868	-0.865	-0.861	-0.856	-0.849	-0.842	-0.831	-0.821	-0.810	-0.796	-0.781	-0.768	-0.750	-0.734	-0.715	-0.695	-0.676	-0.655	-0.632	-0.610	-0.586	-0.564	-0.540	-0.515	-0.490	-0.465	-0.440	-0.414	-0.389	-0.362	-0.338	-0.312	-0.286	-0.262	-0.238	-0.214	-0.190	-0.166	-0.145	-0.122	-0.101	-0.082	-0.062	-0.044	-0.025	-0.009	0.006	0.021	0.036	0.049	0.061	0.071	0.081	0.091	0.099	0.105	0.111	0.116	0.120	0.124	0.125	0.126	0.126	0.125	0.124	0.122	0.119	0.115	0.110	0.104	0.099	0.091	0.085	0.078	0.070	0.061	0.051	0.044	0.034	0.025	0.015	0.004	-0.006	-0.015	-0.025	-0.035	-0.045	-0.055	-0.065	-0.075	-0.085	-0.094	-0.102	-0.111	-0.119	-0.128	-0.135	-0.144	-0.150	-0.156	-0.162	-0.169	-0.174	-0.178	-0.181	-0.185	-0.189	-0.191	-0.192	-0.194	-0.195	-0.195	-0.195	-0.194	-0.192	-0.190	-0.188	-0.184	-0.181	-0.176	-0.171	-0.166	-0.159	-0.154	-0.146	-0.139	-0.130	-0.122	-0.114	-0.105	-0.095	-0.085	-0.074	-0.064	-0.052	-0.042	-0.031	-0.019	-0.008	0.005	0.016	0.028	0.040	0.052	0.064	0.076	0.088	0.100	0.110	0.121	0.132	0.142	0.152	0.161	0.171	0.180	0.189	0.196	0.204	0.210	0.215	0.220	0.225	0.230	0.232	0.236	0.239	0.240	0.241	0.241	0.240	0.240	0.238	0.234	0.230	0.226	0.221	0.216	0.210	0.204	0.196	0.190	0.181	0.174	0.164	0.155	0.145	0.134	0.124	0.114	0.102	0.091	0.081	0.069	0.058	0.046	0.035	0.024	0.012	0.002	-0.009	-0.020	-0.031	-0.041	-0.051	-0.060	-0.069	-0.078	-0.086	-0.094	-0.100	-0.106	-0.112	-0.118	-0.121	-0.125	-0.129	-0.131	-0.132	-0.134	-0.134	-0.134	-0.134	-0.131	-0.129	-0.125	-0.121	-0.115	-0.110	-0.104	-0.098	-0.089	-0.081	-0.072	-0.062	-0.051	-0.041	-0.030	-0.016	-0.005	0.009	0.022	0.038	0.051	0.066	0.082	0.098	0.115	0.130	0.148	0.165	0.181	0.200	0.216	0.235	0.252	0.271	0.289	0.306	0.325	0.342	0.361	0.379	0.398	0.416	0.434	0.452	0.470	0.489	0.506	0.524	0.542	0.560	0.578	0.596	0.615	0.632	0.650	0.668	0.686	0.705	0.721	0.740	0.759	0.778	0.796	0.816	0.835	0.855	0.875	0.894	0.915	0.935	0.956	0.978	1.000	1.021	1.045	1.068	1.091	1.115	1.140	1.168	1.191	1.219	1.244	1.272	1.299	1.328	1.356	1.386	1.416	1.446	1.478	1.509	1.539	1.571	1.605	1.638	1.671	1.705	1.739	1.774	1.809	1.844	1.879	1.915	1.950	1.986	2.022	2.059	2.094	2.130	2.168	2.202	2.238	2.274	2.309	2.344	2.379	2.414	2.448	2.481	2.515	2.548	2.580	2.612	2.644	2.674	2.702	2.731	2.761	2.789	2.815	2.840	2.865	2.890	2.912	2.935	2.956	2.975	2.995	3.014	3.030	3.045	3.061	3.075	3.086	3.099	3.109	3.119	3.126	3.134	3.139	3.144	3.148	3.151	3.151	3.152	3.152	3.150	3.146	3.142	3.138	3.132	3.126	3.119	3.110	3.100	3.090	3.080	3.066	3.055	3.041	3.028	3.012	2.998	2.981	2.965	2.949	2.931	2.912	2.895	2.878	2.859	2.838	2.819	2.800	2.780	2.759	2.739	2.718	2.698	2.676	2.655	2.635	2.612	2.592	2.571	2.550	2.529	2.508	2.486	2.466	2.445	2.424	2.402	2.382	2.361	2.341	2.321	2.301	2.280	2.260	2.239	2.219	2.200	2.180	2.159	2.139	2.119	2.099	2.079	2.059	2.039	2.019	1.998	1.978	1.958	1.938	1.916	1.896	1.875	1.854	1.834	1.811	1.790	1.769	1.748	1.725	1.702	1.681	1.659	1.636	1.614	1.591	1.568	1.545	1.521	1.499	1.474	1.451	1.428	1.404	1.380	1.356	1.334	1.310	1.286	1.264	1.240	1.218	1.195	1.172	1.150	1.129	1.105	1.085	1.064	1.044	1.024	1.004	0.985	0.966	0.948	0.931	0.915	0.899	0.884	0.869	0.855	0.841	0.829	0.818	0.806	0.796	0.788	0.780	0.771	0.765	0.761	0.755	0.751	0.748	0.745	0.744	0.742	0.742	0.744	0.745	0.748	0.749	0.752	0.758	0.762	0.768	0.774	0.781	0.788	0.794	0.802	0.811	0.820	0.828	0.838	0.846	0.856	0.865	0.875	0.885	0.896	0.905	0.915	0.925	0.934	0.944	0.951	0.960	0.969	0.978	0.985	0.992	0.999	1.006	1.012	1.018	1.021	1.028	1.031	1.032	1.036	1.038	1.039	1.039	1.039	1.038	1.035	1.032	1.030	1.026	1.020	1.015	1.009	1.001	0.994	0.985	0.975	0.965	0.954	0.942	0.929	0.915	0.900	0.886	0.871	0.854	0.836	0.819	0.801	0.781	0.761	0.741	0.720	0.699	0.676	0.654	0.631	0.608	0.584	0.560	0.535	0.510	0.485	0.459	0.432	0.408	0.381	0.354	0.329	0.301	0.275	0.249	0.222	0.196	0.171	0.146	0.119	0.094	0.069	0.044	0.020	-0.004	-0.028	-0.050	-0.072	-0.095	-0.115	-0.135	-0.154	-0.174	-0.191	-0.209	-0.226	-0.242	-0.256	-0.271	-0.285	-0.296	-0.308	-0.319	-0.328	-0.338	-0.344	-0.351	-0.358	-0.362	-0.366	-0.370	-0.372	-0.374	-0.375	-0.374	-0.374	-0.372	-0.369	-0.368	-0.362	-0.359	-0.352	-0.349	-0.341	-0.335	-0.328	-0.319	-0.311	-0.302	-0.294	-0.285	-0.275	-0.265	-0.255	-0.245	-0.232	-0.222	-0.212	-0.201	-0.190	-0.179	-0.169	-0.156	-0.146	-0.136	-0.125	-0.115	-0.102	-0.092	-0.082	-0.072	-0.062	-0.052	-0.042	-0.031	-0.021	-0.012	-0.004	0.005	0.015	0.024	0.032	0.041	0.050	0.058	0.066	0.075	0.084	0.092	0.100	0.109	0.116	0.125	0.132	0.141	0.149	0.158	0.166	0.174	0.182	0.191	0.201	0.210	0.219	0.228	0.238	0.246	0.255	0.265	0.275	0.285	0.295	0.305	0.316	0.326	0.336	0.349	0.359	0.370	0.381	0.391	0.402	0.415	0.425	0.436	0.448	0.460	0.471	0.482	0.492	0.502	0.514	0.524	0.534	0.545	0.555	0.562	0.572	0.581	0.590	0.598	0.606	0.612	0.619	0.625	0.630	0.635	0.640	0.644	0.646	0.649	0.650	0.651	0.651	0.650	0.648	0.645	0.641	0.638	0.631	0.625	0.618	0.610	0.600	0.591	0.579	0.566	0.554	0.540	0.525	0.509	0.492	0.474	0.455	0.436	0.415	0.392	0.371	0.348	0.325	0.299	0.272	0.246	0.219	0.191	0.162	0.134	0.104	0.074	0.042	0.012	-0.019	-0.051	-0.082	-0.116	-0.150	-0.182	-0.215	-0.249	-0.281	-0.316	-0.350	-0.384	-0.416	-0.451	-0.482	-0.516	-0.550	-0.582	-0.616	-0.648	-0.680	-0.712	-0.744	-0.775	-0.805	-0.836	-0.865	-0.896	-0.925	-0.952	-0.981	-1.009	-1.035	-1.062	-1.088	-1.115	-1.139	-1.164	-1.186	-1.211	-1.234	-1.256	-1.278	-1.300	-1.319	-1.340	-1.359	-1.379	-1.396	-1.414	-1.432	-1.450	-1.465	-1.481	-1.498	-1.511	-1.526	-1.540	-1.554	-1.566	-1.579	-1.591	-1.602	-1.614	-1.625	-1.636	-1.646	-1.655	-1.664	-1.674	-1.681	-1.689	-1.698	-1.705	-1.711	-1.719	-1.724	-1.730	-1.736	-1.741	-1.746	-1.750	-1.754	-1.758	-1.761	-1.764	-1.766	-1.769	-1.771	-1.772	-1.772	-1.774	-1.774	-1.774	-1.774	-1.772	-1.771	-1.769	-1.766	-1.764	-1.760	-1.758	-1.754	-1.749	-1.744	-1.736	-1.731	-1.724	-1.718	-1.710	-1.700	-1.692	-1.684	-1.674	-1.662	-1.652	-1.640	-1.629	-1.615	-1.602	-1.589	-1.574	-1.560	-1.545	-1.530	-1.514	-1.496	-1.480	-1.462	-1.445	-1.426	-1.409	-1.389	-1.369	-1.350	-1.329	-1.309	-1.288	-1.268	-1.246	-1.224	-1.201	-1.180	-1.159	-1.138	-1.115	-1.092	-1.070	-1.048	-1.026	-1.004	-0.984	-0.961	-0.940	-0.919	-0.898	-0.878	-0.858	-0.838	-0.818	-0.798	-0.780	-0.761	-0.744	-0.726	-0.709	-0.692	-0.679	-0.662	-0.649	-0.635	-0.622	-0.610	-0.599	-0.589	-0.579	-0.569	-0.561	-0.554	-0.548	-0.541	-0.536	-0.532	-0.528	-0.525	-0.524	-0.522	-0.522	-0.522	-0.524	-0.526	-0.529	-0.531	-0.535	-0.539	-0.545	-0.549	-0.556	-0.562	-0.571	-0.580	-0.588	-0.596	-0.605	-0.615	-0.626	-0.635	-0.646	-0.658	-0.668	-0.679	-0.691	-0.704	-0.715	-0.726	-0.738	-0.751	-0.762	-0.774	-0.786	-0.799	-0.810	-0.821	-0.832	-0.844	-0.855	-0.866	-0.878	-0.889	-0.899	-0.908	-0.919	-0.929	-0.938	-0.945	-0.955	-0.964	-0.971	-0.979	-0.985	-0.992	-0.998	-1.005	-1.010	-1.015	-1.020	-1.025	-1.028	-1.031	-1.035	-1.038	-1.039	-1.041	-1.042	-1.044	-1.045	-1.044	-1.045	-1.045	-1.044	-1.041	-1.040	-1.040	-1.036	-1.034	-1.031	-1.028	-1.025	-1.021	-1.018	-1.012	-1.009	-1.005	-1.000	-0.995	-0.990	-0.984	-0.979	-0.974	-0.968	-0.962	-0.958	-0.951	-0.945	-0.940	-0.935	-0.930	-0.924	-0.919	-0.912	-0.909	-0.902	-0.898	-0.892	-0.889	-0.884	-0.880	-0.875	-0.870	-0.868	-0.864	-0.860	-0.856	-0.852	-0.850	-0.846	-0.842	-0.840	-0.838	-0.835	-0.831	-0.829	-0.828	-0.824	-0.821	-0.819	-0.815	-0.812	-0.810	-0.808	-0.804	-0.800	-0.796	-0.794	-0.789	-0.784	-0.780	-0.775	-0.769	-0.765	-0.759	-0.754	-0.748	-0.741	-0.734	-0.726	-0.719	-0.710	-0.701	-0.692	-0.684	-0.674	-0.664	-0.652	-0.642	-0.631	-0.620	-0.608	-0.596	-0.584	-0.572	-0.560	-0.546	-0.534	-0.520	-0.507	-0.495	-0.481	-0.469	-0.455	-0.442	-0.429	-0.416	-0.404	-0.391	-0.379	-0.368	-0.356	-0.346	-0.335	-0.325	-0.315	-0.306	-0.298	-0.290	-0.282	-0.278	-0.271	-0.266	-0.262	-0.259	-0.256	-0.254	-0.254	-0.254	-0.254	-0.255	-0.258	-0.261	-0.266	-0.270	-0.276	-0.284	-0.292	-0.301	-0.311	-0.321	-0.332	-0.345	-0.359	-0.372	-0.388	-0.402	-0.419	-0.436	-0.452	-0.471	-0.492	-0.511	-0.531	-0.552	-0.575	-0.596	-0.619	-0.641	-0.665	-0.690	-0.715	-0.739	-0.764	-0.790	-0.816	-0.841	-0.868	-0.895	-0.921	-0.949	-0.975	-1.002	-1.030	-1.058	-1.085	-1.114	-1.140	-1.169	-1.198	-1.224	-1.252	-1.280	-1.308	-1.336	-1.364	-1.391	-1.419	-1.446	-1.474	-1.500	-1.528	-1.555	-1.581	-1.609	-1.634	-1.661	-1.688	-1.714	-1.740	-1.765	-1.791	-1.816	-1.842	-1.869	-1.894	-1.918	-1.944	-1.968	-1.994	-2.018	-2.041	-2.066	-2.090	-2.115	-2.139	-2.164	-2.186	-2.210	-2.234	-2.259	-2.282	-2.306	-2.330	-2.352	-2.376	-2.399	-2.424	-2.446	-2.470	-2.494	-2.518	-2.541	-2.562	-2.588	-2.611	-2.634	-2.656	-2.680	-2.702	-2.726	-2.749	-2.771	-2.794	-2.818	-2.839	-2.861	-2.881	-2.904	-2.925	-2.945	-2.965	-2.985	-3.005	-3.024	-3.042	-3.060	-3.078	-3.095	-3.110	-3.125	-3.140	-3.154	-3.166	-3.178	-3.189	-3.199	-3.209	-3.215	-3.224	-3.229	-3.234	-3.238	-3.239	-3.241	-3.240	-3.239	-3.235	-3.231	-3.226	-3.219	-3.210	-3.201	-3.191	-3.179	-3.166	-3.151	-3.135	-3.119	-3.099	-3.080	-3.059	-3.038	-3.014	-2.989	-2.965	-2.938	-2.911	-2.882	-2.854	-2.824	-2.792	-2.762	-2.729	-2.696	-2.664	-2.630	-2.596	-2.561	-2.528	-2.492	-2.458	-2.421	-2.386	-2.351	-2.315	-2.281	-2.246	-2.212	-2.178	-2.144	-2.110	-2.078	-2.045	-2.013	-1.981	-1.952	-1.921	-1.892	-1.865	-1.836	-1.810	-1.784	-1.759	-1.735	-1.711	-1.689	-1.668	-1.646	-1.626	-1.609	-1.590	-1.574	-1.558	-1.542	-1.529	-1.516	-1.504	-1.492	-1.481	-1.471	-1.462	-1.454	-1.446	-1.440	-1.434	-1.429	-1.424	-1.419	-1.416	-1.414	-1.411	-1.410	-1.409	-1.408	-1.406	-1.406	-1.405	-1.406	-1.406	-1.408	-1.410	-1.410	-1.411	-1.414	-1.415	-1.418	-1.419	-1.420	-1.422	-1.424	-1.425	-1.428	-1.429	-1.430	-1.431	-1.434	-1.434	-1.435	-1.436	-1.436	-1.436	-1.436	-1.436	-1.436	-1.436	-1.435	-1.434	-1.431	-1.431	-1.429	-1.426	-1.424	-1.421	-1.418	-1.412	-1.409	-1.405	-1.401	-1.396	-1.391	-1.386	-1.380	-1.375	-1.368	-1.361	-1.355	-1.349	-1.341	-1.334	-1.326	-1.319	-1.310	-1.302	-1.294	-1.285	-1.278	-1.269	-1.260	-1.251	-1.242	-1.234	-1.225	-1.216	-1.208	-1.199	-1.189	-1.181	-1.172	-1.164	-1.156	-1.146	-1.139	-1.130	-1.124	-1.115	-1.108	-1.100	-1.092	-1.085	-1.079	-1.071	-1.065	-1.058	-1.051	-1.044	-1.038	-1.030	-1.025	-1.018	-1.011	-1.004	-0.998	-0.992	-0.985	-0.978	-0.971	-0.962	-0.955	-0.948	-0.940	-0.932	-0.922	-0.914	-0.905	-0.895	-0.884	-0.872	-0.861	-0.849	-0.836	-0.824	-0.810	-0.796	-0.780	-0.764	-0.749	-0.731	-0.712	-0.695	-0.676	-0.658	-0.638	-0.615	-0.594	-0.572	-0.549	-0.528	-0.504	-0.479	-0.454	-0.429	-0.404	-0.378	-0.351	-0.326	-0.299	-0.272	-0.246	-0.219	-0.192	-0.166	-0.139	-0.112	-0.086	-0.061	-0.035	-0.011	0.014	0.039	0.061	0.084	0.106	0.128	0.149	0.168	0.186	0.204	0.220	0.238	0.251	0.265	0.278	0.289	0.300	0.309	0.316	0.322	0.328	0.331	0.334	0.335	0.335	0.335	0.332	0.329	0.324	0.318	0.310	0.302	0.292	0.280	0.270	0.256	0.242	0.228	0.211	0.195	0.178	0.158	0.139	0.119	0.099	0.078	0.055	0.032	0.010	-0.016	-0.040	-0.064	-0.089	-0.115	-0.139	-0.165	-0.191	-0.216	-0.244	-0.269	-0.295	-0.320	-0.348	-0.372	-0.399	-0.424	-0.449	-0.475	-0.499	-0.524	-0.549	-0.572	-0.596	-0.618	-0.641	-0.664	-0.686	-0.709	-0.730	-0.751	-0.771	-0.791	-0.811	-0.831	-0.850	-0.869	-0.886	-0.904	-0.921	-0.938	-0.955	-0.971	-0.988	-1.002	-1.018	-1.031	-1.045	-1.059	-1.072	-1.086	-1.099	-1.111	-1.124	-1.135	-1.148	-1.159	-1.169	-1.180	-1.191	-1.201	-1.212	-1.221	-1.231	-1.241	-1.250	-1.259	-1.269	-1.278	-1.286	-1.295	-1.302	-1.311	-1.319	-1.326	-1.334	-1.342	-1.349	-1.356	-1.362	-1.370	-1.376	-1.382	-1.390	-1.396	-1.401	-1.408	-1.412	-1.418	-1.421	-1.426	-1.431	-1.436	-1.439	-1.442	-1.446	-1.448	-1.451	-1.452	-1.454	-1.455	-1.455	-1.454	-1.454	-1.454	-1.452	-1.451	-1.449	-1.445	-1.441	-1.438	-1.432	-1.426	-1.421	-1.414	-1.405	-1.398	-1.389	-1.378	-1.366	-1.355	-1.344	-1.331	-1.316	-1.302	-1.286	-1.270	-1.252	-1.234	-1.215	-1.195	-1.175	-1.154	-1.131	-1.108	-1.085	-1.059	-1.034	-1.008	-0.980	-0.951	-0.922	-0.895	-0.864	-0.834	-0.802	-0.770	-0.738	-0.704	-0.671	-0.638	-0.604	-0.569	-0.534	-0.499	-0.464	-0.428	-0.392	-0.358	-0.321	-0.286	-0.250	-0.215	-0.179	-0.145	-0.111	-0.076	-0.044	-0.010	0.021	0.054	0.085	0.115	0.144	0.172	0.200	0.226	0.252	0.276	0.300	0.322	0.344	0.362	0.381	0.399	0.414	0.429	0.442	0.454	0.464	0.472	0.480	0.486	0.491	0.495	0.496	0.496	0.495	0.492	0.488	0.484	0.476	0.469	0.460	0.450	0.439	0.426	0.412	0.396	0.379	0.362	0.344	0.324	0.304	0.282	0.260	0.239	0.214	0.190	0.165	0.138	0.111	0.084	0.056	0.028	-0.001	-0.030	-0.060	-0.090	-0.121	-0.152	-0.184	-0.215	-0.248	-0.280	-0.312	-0.346	-0.378	-0.411	-0.445	-0.479	-0.512	-0.546	-0.581	-0.615	-0.649	-0.684	-0.718	-0.751	-0.786	-0.820	-0.855	-0.890	-0.924	-0.959	-0.992	-1.028	-1.061	-1.096	-1.130	-1.164	-1.199	-1.232	-1.265	-1.300	-1.332	-1.366	-1.399	-1.432	-1.466	-1.498	-1.531	-1.562	-1.595	-1.628	-1.658	-1.690	-1.721	-1.751	-1.781	-1.811	-1.841	-1.870	-1.900	-1.929	-1.956	-1.984	-2.011	-2.038	-2.064	-2.090	-2.116	-2.140	-2.165	-2.189	-2.212	-2.235	-2.258	-2.278	-2.300	-2.320	-2.339	-2.359	-2.376	-2.394	-2.410	-2.426	-2.441	-2.455	-2.469	-2.481	-2.494	-2.505	-2.515	-2.525	-2.534	-2.541	-2.548	-2.552	-2.558	-2.561	-2.564	-2.566	-2.566	-2.565	-2.564	-2.561	-2.559	-2.554	-2.548	-2.540	-2.532	-2.522	-2.512	-2.502	-2.490	-2.475	-2.460	-2.445	-2.428	-2.410	-2.391	-2.371	-2.350	-2.328	-2.304	-2.279	-2.254	-2.228	-2.201	-2.172	-2.144	-2.112	-2.082	-2.051	-2.018	-1.984	-1.950	-1.916	-1.880	-1.844	-1.808	-1.770	-1.734	-1.695	-1.658	-1.619	-1.579	-1.540	-1.501	-1.462	-1.422	-1.384	-1.344	-1.304	-1.265	-1.226	-1.188	-1.149	-1.111	-1.074	-1.036	-1.000	-0.965	-0.929	-0.895	-0.860	-0.828	-0.795	-0.764	-0.732	-0.704	-0.675	-0.649	-0.621	-0.595	-0.572	-0.548	-0.526	-0.505	-0.486	-0.468	-0.450	-0.434	-0.419	-0.405	-0.392	-0.381	-0.371	-0.361	-0.352	-0.348	-0.341	-0.336	-0.332	-0.331	-0.330	-0.330	-0.330	-0.331	-0.334	-0.336	-0.340	-0.346	-0.351	-0.358	-0.364	-0.371	-0.379	-0.388	-0.396	-0.405	-0.415	-0.425	-0.435	-0.445	-0.456	-0.466	-0.478	-0.489	-0.499	-0.510	-0.521	-0.532	-0.544	-0.554	-0.565	-0.576	-0.586	-0.598	-0.608	-0.618	-0.628	-0.636	-0.648	-0.655	-0.664	-0.672	-0.682	-0.691	-0.698	-0.706	-0.714	-0.722	-0.729	-0.736	-0.744	-0.751	-0.759	-0.765	-0.771	-0.778	-0.785	-0.792	-0.798	-0.805	-0.812	-0.819	-0.825	-0.832	-0.840	-0.848	-0.854	-0.861	-0.869	-0.876	-0.884	-0.891	-0.901	-0.909	-0.918	-0.926	-0.936	-0.945	-0.955	-0.965	-0.975	-0.986	-0.996	-1.009	-1.019	-1.031	-1.042	-1.055	-1.068	-1.080	-1.094	-1.108	-1.120	-1.134	-1.148	-1.161	-1.176	-1.190	-1.205	-1.219	-1.234	-1.249	-1.264	-1.279	-1.294	-1.310	-1.325	-1.340	-1.355	-1.371	-1.385	-1.400	-1.415	-1.430	-1.444	-1.458	-1.472	-1.486	-1.498	-1.511	-1.524	-1.536	-1.549	-1.560	-1.569	-1.580	-1.590	-1.599	-1.606	-1.615	-1.621	-1.628	-1.634	-1.639	-1.644	-1.646	-1.650	-1.651	-1.652	-1.652	-1.651	-1.651	-1.649	-1.644	-1.641	-1.635	-1.629	-1.621	-1.614	-1.604	-1.595	-1.584	-1.572	-1.560	-1.546	-1.531	-1.516	-1.500	-1.484	-1.466	-1.448	-1.429	-1.409	-1.388	-1.366	-1.345	-1.324	-1.300	-1.278	-1.254	-1.229	-1.205	-1.181	-1.155	-1.129	-1.105	-1.079	-1.052	-1.028	-1.001	-0.976	-0.950	-0.925	-0.900	-0.875	-0.850	-0.825	-0.800	-0.778	-0.754	-0.730	-0.708	-0.685	-0.662	-0.642	-0.621	-0.600	-0.580	-0.562	-0.544	-0.525	-0.507	-0.491	-0.475	-0.459	-0.442	-0.428	-0.414	-0.400	-0.388	-0.375	-0.362	-0.351	-0.340	-0.330	-0.319	-0.309	-0.300	-0.291	-0.282	-0.274	-0.266	-0.259	-0.252	-0.245	-0.238	-0.231	-0.225	-0.220	-0.212	-0.208	-0.202	-0.196	-0.191	-0.186	-0.181	-0.178	-0.171	-0.168	-0.164	-0.159	-0.155	-0.150	-0.146	-0.142	-0.138	-0.134	-0.130	-0.126	-0.124	-0.119	-0.115	-0.112	-0.109	-0.106	-0.104	-0.101	-0.099	-0.095	-0.094	-0.092	-0.090	-0.089	-0.088	-0.086	-0.085	-0.085	-0.086	-0.086	-0.086	-0.086	-0.088	-0.089	-0.091	-0.094	-0.095	-0.098	-0.102	-0.105	-0.109	-0.114	-0.118	-0.124	-0.129	-0.135	-0.141	-0.146	-0.154	-0.161	-0.169	-0.176	-0.185	-0.192	-0.201	-0.211	-0.220	-0.229	-0.239	-0.249	-0.259	-0.269	-0.279	-0.289	-0.300	-0.310	-0.320	-0.329	-0.340	-0.350	-0.359	-0.369	-0.379	-0.388	-0.399	-0.408	-0.416	-0.425	-0.432	-0.441	-0.449	-0.455	-0.462	-0.469	-0.475	-0.479	-0.484	-0.489	-0.492	-0.496	-0.499	-0.501	-0.502	-0.505	-0.506	-0.505	-0.505	-0.504	-0.502	-0.500	-0.498	-0.494	-0.491	-0.488	-0.482	-0.478	-0.472	-0.465	-0.460	-0.454	-0.445	-0.439	-0.431	-0.422	-0.414	-0.405	-0.396	-0.386	-0.378	-0.366	-0.358	-0.346	-0.336	-0.326	-0.316	-0.306	-0.296	-0.285	-0.276	-0.265	-0.255	-0.245	-0.236	-0.228	-0.218	-0.209	-0.200	-0.191	-0.184	-0.176	-0.169	-0.162	-0.155	-0.150	-0.144	-0.139	-0.134	-0.130	-0.125	-0.122	-0.120	-0.118	-0.116	-0.115	-0.115	-0.115	-0.116	-0.118	-0.119	-0.122	-0.125	-0.130	-0.134	-0.140	-0.145	-0.152	-0.159	-0.168	-0.175	-0.185	-0.195	-0.206	-0.216	-0.228	-0.241	-0.254	-0.268	-0.281	-0.296	-0.311	-0.328	-0.345	-0.361	-0.379	-0.396	-0.416	-0.434	-0.454	-0.474	-0.494	-0.515	-0.535	-0.558	-0.580	-0.601	-0.622	-0.646	-0.670	-0.692	-0.716	-0.740	-0.764	-0.786	-0.811	-0.835	-0.860	-0.884	-0.909	-0.932	-0.958	-0.982	-1.006	-1.031	-1.055	-1.079	-1.102	-1.128	-1.151	-1.175	-1.199	-1.222	-1.245	-1.268	-1.290	-1.314	-1.336	-1.358	-1.379	-1.400	-1.422	-1.444	-1.464	-1.485	-1.504	-1.525	-1.544	-1.564	-1.582	-1.601	-1.621	-1.639	-1.658	-1.675	-1.692	-1.710	-1.728	-1.745	-1.762	-1.780	-1.795	-1.812	-1.830	-1.846	-1.862	-1.879	-1.895	-1.912	-1.929	-1.945	-1.962	-1.978	-1.994	-2.010	-2.027	-2.044	-2.060	-2.078	-2.094	-2.110	-2.126	-2.144	-2.161	-2.178	-2.194	-2.210	-2.226	-2.242	-2.258	-2.274	-2.290	-2.306	-2.320	-2.338	-2.351	-2.366	-2.380	-2.394	-2.406	-2.420	-2.432	-2.445	-2.456	-2.466	-2.476	-2.486	-2.494	-2.501	-2.509	-2.515	-2.521	-2.525	-2.529	-2.530	-2.531	-2.532	-2.532	-2.530	-2.528	-2.524	-2.520	-2.514	-2.508	-2.500	-2.490	-2.481	-2.469	-2.458	-2.445	-2.430	-2.414	-2.398	-2.380	-2.361	-2.341	-2.320	-2.299	-2.276	-2.252	-2.229	-2.202	-2.178	-2.151	-2.124	-2.096	-2.066	-2.039	-2.009	-1.979	-1.948	-1.916	-1.885	-1.852	-1.821	-1.788	-1.756	-1.724	-1.690	-1.659	-1.625	-1.592	-1.560	-1.528	-1.495	-1.462	-1.431	-1.401	-1.370	-1.339	-1.310	-1.280	-1.251	-1.224	-1.195	-1.169	-1.144	-1.118	-1.092	-1.069	-1.046	-1.025	-1.004	-0.984	-0.965	-0.946	-0.930	-0.914	-0.898	-0.884	-0.871	-0.859	-0.849	-0.838	-0.829	-0.822	-0.814	-0.809	-0.805	-0.801	-0.799	-0.799	-0.798	-0.799	-0.800	-0.802	-0.806	-0.810	-0.815	-0.821	-0.828	-0.836	-0.844	-0.852	-0.862	-0.874	-0.884	-0.896	-0.909	-0.920	-0.934	-0.948	-0.961	-0.975	-0.990	-1.005	-1.021	-1.036	-1.051	-1.068	-1.084	-1.100	-1.116	-1.132	-1.149	-1.165	-1.182	-1.199	-1.214	-1.231	-1.248	-1.262	-1.280	-1.296	-1.311	-1.329	-1.344	-1.360	-1.375	-1.392	-1.408	-1.422	-1.439	-1.455	-1.470	-1.486	-1.502	-1.518	-1.534	-1.550	-1.566	-1.582	-1.598	-1.615	-1.632	-1.648	-1.665	-1.682	-1.700	-1.718	-1.735	-1.754	-1.771	-1.791	-1.809	-1.828	-1.848	-1.866	-1.886	-1.906	-1.928	-1.946	-1.968	-1.989	-2.009	-2.030	-2.051	-2.074	-2.095	-2.118	-2.140	-2.161	-2.184	-2.205	-2.228	-2.250	-2.271	-2.292	-2.315	-2.338	-2.358	-2.380	-2.401	-2.422	-2.444	-2.465	-2.485	-2.506	-2.526	-2.545	-2.565	-2.584	-2.602	-2.621	-2.639	-2.656	-2.674	-2.690	-2.706	-2.721	-2.738	-2.752	-2.766	-2.780	-2.792	-2.806	-2.818	-2.829	-2.840	-2.850	-2.860	-2.870	-2.880	-2.889	-2.896	-2.902	-2.910	-2.916	-2.921	-2.925	-2.931	-2.934	-2.936	-2.939	-2.941	-2.942	-2.942	-2.942	-2.942	-2.941	-2.940	-2.938	-2.935	-2.931	-2.928	-2.922	-2.918	-2.914	-2.906	-2.900	-2.894	-2.886	-2.878	-2.870	-2.861	-2.852	-2.842	-2.834	-2.824	-2.814	-2.802	-2.792	-2.780	-2.770	-2.758	-2.748	-2.735	-2.722	-2.712	-2.700	-2.688	-2.676	-2.664	-2.652	-2.640	-2.629	-2.618	-2.605	-2.594	-2.584	-2.572	-2.562	-2.551	-2.542	-2.531	-2.522	-2.512	-2.504	-2.495	-2.485	-2.478	-2.469	-2.460	-2.452	-2.445	-2.439	-2.432	-2.425	-2.419	-2.412	-2.406	-2.400	-2.394	-2.389	-2.384	-2.378	-2.371	-2.365	-2.361	-2.355	-2.350	-2.345	-2.339	-2.332	-2.326	-2.321	-2.315	-2.309	-2.302	-2.295	-2.288	-2.280	-2.271	-2.264	-2.256	-2.248	-2.239	-2.229	-2.220	-2.210	-2.199	-2.189	-2.178	-2.166	-2.155	-2.142	-2.130	-2.118	-2.104	-2.089	-2.076	-2.061	-2.046	-2.031	-2.015	-2.000	-1.984	-1.968	-1.950	-1.934	-1.916	-1.899	-1.881	-1.865	-1.846	-1.828	-1.811	-1.791	-1.774	-1.756	-1.738	-1.719	-1.700	-1.682	-1.665	-1.646	-1.629	-1.610	-1.592	-1.575	-1.558	-1.541	-1.522	-1.506	-1.491	-1.474	-1.458	-1.442	-1.428	-1.412	-1.398	-1.382	-1.368	-1.355	-1.341	-1.329	-1.315	-1.302	-1.290	-1.279	-1.266	-1.255	-1.245	-1.234	-1.222	-1.211	-1.201	-1.191	-1.181	-1.171	-1.161	-1.152	-1.144	-1.135	-1.125	-1.116	-1.108	-1.098	-1.089	-1.080	-1.070	-1.061	-1.051	-1.042	-1.032	-1.024	-1.012	-1.002	-0.994	-0.982	-0.971	-0.961	-0.949	-0.938	-0.926	-0.914	-0.900	-0.889	-0.876	-0.862	-0.850	-0.836	-0.822	-0.809	-0.794	-0.780	-0.765	-0.750	-0.735	-0.719	-0.702	-0.686	-0.671	-0.655	-0.639	-0.624	-0.608	-0.591	-0.575	-0.559	-0.544	-0.528	-0.511	-0.496	-0.481	-0.466	-0.451	-0.438	-0.422	-0.409	-0.396	-0.384	-0.371	-0.360	-0.349	-0.338	-0.328	-0.319	-0.310	-0.302	-0.296	-0.290	-0.284	-0.281	-0.276	-0.275	-0.272	-0.272	-0.274	-0.275	-0.278	-0.281	-0.285	-0.290	-0.298	-0.305	-0.314	-0.324	-0.335	-0.346	-0.360	-0.374	-0.388	-0.405	-0.420	-0.438	-0.458	-0.475	-0.496	-0.516	-0.538	-0.559	-0.581	-0.605	-0.628	-0.652	-0.676	-0.701	-0.728	-0.752	-0.778	-0.802	-0.828	-0.854	-0.880	-0.905	-0.930	-0.955	-0.979	-1.004	-1.026	-1.050	-1.072	-1.095	-1.116	-1.138	-1.158	-1.178	-1.196	-1.212	-1.229	-1.246	-1.261	-1.275	-1.289	-1.301	-1.311	-1.322	-1.332	-1.341	-1.349	-1.355	-1.360	-1.365	-1.369	-1.372	-1.375	-1.375	-1.375	-1.375	-1.374	-1.371	-1.369	-1.365	-1.361	-1.356	-1.350	-1.345	-1.339	-1.330	-1.324	-1.316	-1.308	-1.300	-1.291	-1.284	-1.274	-1.264	-1.256	-1.246	-1.236	-1.228	-1.219	-1.210	-1.201	-1.192	-1.184	-1.175	-1.166	-1.159	-1.151	-1.144	-1.136	-1.130	-1.122	-1.118	-1.110	-1.105	-1.100	-1.095	-1.090	-1.085	-1.080	-1.078	-1.072	-1.070	-1.066	-1.064	-1.060	-1.059	-1.056	-1.054	-1.051	-1.049	-1.046	-1.044	-1.041	-1.039	-1.036	-1.035	-1.032	-1.029	-1.028	-1.024	-1.021	-1.018	-1.014	-1.010	-1.006	-1.001	-0.996	-0.991	-0.986	-0.981	-0.974	-0.968	-0.960	-0.952	-0.945	-0.938	-0.929	-0.920	-0.910	-0.900	-0.890	-0.880	-0.869	-0.858	-0.846	-0.835	-0.824	-0.811	-0.798	-0.786	-0.772	-0.760	-0.746	-0.731	-0.718	-0.705	-0.690	-0.676	-0.662	-0.649	-0.634	-0.620	-0.606	-0.594	-0.580	-0.566	-0.555	-0.541	-0.529	-0.518	-0.505	-0.492	-0.482	-0.472	-0.461	-0.452	-0.444	-0.434	-0.426	-0.419	-0.412	-0.406	-0.401	-0.396	-0.391	-0.389	-0.385	-0.384	-0.382	-0.382	-0.382	-0.384	-0.384	-0.388	-0.390	-0.395	-0.399	-0.405	-0.410	-0.418	-0.425	-0.435	-0.442	-0.454	-0.464	-0.475	-0.486	-0.500	-0.511	-0.525	-0.540	-0.554	-0.570	-0.585	-0.602	-0.618	-0.635	-0.652	-0.670	-0.689	-0.708	-0.726	-0.744	-0.764	-0.781	-0.801	-0.820	-0.839	-0.859	-0.878	-0.896	-0.915	-0.934	-0.952	-0.970	-0.989	-1.006	-1.025	-1.041	-1.059	-1.075	-1.091	-1.106	-1.122	-1.136	-1.150	-1.165	-1.179	-1.191	-1.202	-1.215	-1.226	-1.238	-1.248	-1.258	-1.266	-1.274	-1.281	-1.290	-1.295	-1.301	-1.306	-1.311	-1.315	-1.319	-1.321	-1.324	-1.325	-1.328	-1.328	-1.328	-1.329	-1.328	-1.325	-1.324	-1.321	-1.319	-1.316	-1.312	-1.309	-1.304	-1.300	-1.295	-1.291	-1.285	-1.281	-1.275	-1.269	-1.264	-1.258	-1.252	-1.246	-1.240	-1.234	-1.229	-1.222	-1.216	-1.211	-1.206	-1.201	-1.196	-1.191	-1.189	-1.184	-1.180	-1.178	-1.175	-1.172	-1.170	-1.169	-1.168	-1.168	-1.168	-1.168	-1.169	-1.170	-1.171	-1.174	-1.175	-1.179	-1.182	-1.188	-1.191	-1.196	-1.202	-1.209	-1.215	-1.221	-1.230	-1.238	-1.245	-1.252	-1.261	-1.270	-1.279	-1.289	-1.298	-1.308	-1.318	-1.328	-1.338	-1.348	-1.356	-1.366	-1.375	-1.385	-1.394	-1.402	-1.411	-1.421	-1.430	-1.438	-1.446	-1.454	-1.461	-1.468	-1.475	-1.480	-1.486	-1.491	-1.496	-1.500	-1.505	-1.509	-1.511	-1.514	-1.516	-1.516	-1.518	-1.519	-1.519	-1.520	-1.519	-1.518	-1.518	-1.515	-1.512	-1.511	-1.508	-1.505	-1.502	-1.499	-1.495	-1.491	-1.488	-1.484	-1.479	-1.474	-1.470	-1.465	-1.461	-1.456	-1.452	-1.448	-1.444	-1.439	-1.435	-1.432	-1.428	-1.424	-1.420	-1.416	-1.414	-1.411	-1.409	-1.406	-1.402	-1.401	-1.399	-1.396	-1.395	-1.394	-1.391	-1.391	-1.390	-1.389	-1.388	-1.386	-1.386	-1.385	-1.385	-1.384	-1.382	-1.381	-1.380	-1.379	-1.378	-1.376	-1.375	-1.372	-1.370	-1.368	-1.365	-1.362	-1.359	-1.356	-1.351	-1.346	-1.341	-1.335	-1.330	-1.322	-1.316	-1.309	-1.300	-1.291	-1.282	-1.272	-1.262	-1.251	-1.240	-1.229	-1.216	-1.202	-1.190	-1.176	-1.161	-1.146	-1.132	-1.116	-1.099	-1.082	-1.066	-1.049	-1.030	-1.012	-0.994	-0.976	-0.958	-0.938	-0.918	-0.899	-0.880	-0.860	-0.840	-0.821	-0.801	-0.781	-0.761	-0.741	-0.722	-0.702	-0.685	-0.665	-0.646	-0.628	-0.610	-0.591	-0.575	-0.558	-0.540	-0.524	-0.507	-0.491	-0.475	-0.460	-0.446	-0.431	-0.419	-0.405	-0.391	-0.379	-0.368	-0.355	-0.345	-0.334	-0.322	-0.312	-0.304	-0.294	-0.285	-0.276	-0.268	-0.260	-0.252	-0.245	-0.238	-0.231	-0.225	-0.219	-0.212	-0.206	-0.201	-0.195	-0.191	-0.185	-0.179	-0.175	-0.170	-0.165	-0.160	-0.156	-0.151	-0.146	-0.142	-0.139	-0.134	-0.129	-0.124	-0.119	-0.115	-0.111	-0.106	-0.101	-0.096	-0.092	-0.088	-0.082	-0.078	-0.072	-0.069	-0.064	-0.059	-0.054	-0.048	-0.044	-0.039	-0.034	-0.030	-0.025	-0.021	-0.016	-0.011	-0.008	-0.002	0.001	0.006	0.010	0.014	0.019	0.021	0.025	0.029	0.032	0.036	0.039	0.042	0.045	0.049	0.051	0.054	0.056	0.059	0.061	0.062	0.064	0.066	0.069	0.070	0.071	0.072	0.074	0.074	0.075	0.075	0.075	0.075	0.075	0.074	0.074	0.072	0.071	0.070	0.069	0.065	0.064	0.060	0.058	0.054	0.051	0.046	0.041	0.036	0.031	0.025	0.019	0.011	0.004	-0.004	-0.012	-0.021	-0.030	-0.041	-0.051	-0.062	-0.075	-0.086	-0.099	-0.111	-0.125	-0.139	-0.155	-0.169	-0.185	-0.201	-0.218	-0.234	-0.251	-0.268	-0.286	-0.302	-0.321	-0.340	-0.359	-0.378	-0.395	-0.414	-0.434	-0.451	-0.469	-0.488	-0.506	-0.524	-0.541	-0.559	-0.576	-0.592	-0.609	-0.624	-0.640	-0.652	-0.668	-0.681	-0.694	-0.706	-0.718	-0.729	-0.740	-0.749	-0.758	-0.765	-0.772	-0.779	-0.784	-0.789	-0.794	-0.796	-0.799	-0.800	-0.801	-0.801	-0.800	-0.799	-0.798	-0.794	-0.791	-0.788	-0.782	-0.778	-0.772	-0.766	-0.760	-0.752	-0.746	-0.739	-0.730	-0.722	-0.715	-0.705	-0.696	-0.688	-0.679	-0.670	-0.661	-0.652	-0.644	-0.634	-0.626	-0.616	-0.609	-0.601	-0.592	-0.585	-0.578	-0.570	-0.562	-0.558	-0.550	-0.545	-0.540	-0.535	-0.530	-0.526	-0.522	-0.519	-0.515	-0.512	-0.510	-0.509	-0.506	-0.505	-0.506	-0.505	-0.504	-0.505	-0.505	-0.506	-0.506	-0.509	-0.510	-0.514	-0.515	-0.518	-0.520	-0.524	-0.525	-0.529	-0.531	-0.536	-0.539	-0.542	-0.545	-0.549	-0.551	-0.556	-0.559	-0.562	-0.565	-0.568	-0.571	-0.574	-0.576	-0.578	-0.580	-0.581	-0.584	-0.585	-0.586	-0.588	-0.588	-0.589	-0.590	-0.589	-0.589	-0.588	-0.586	-0.586	-0.584	-0.582	-0.580	-0.578	-0.575	-0.571	-0.569	-0.565	-0.562	-0.558	-0.554	-0.549	-0.544	-0.540	-0.535	-0.530	-0.525	-0.519	-0.512	-0.507	-0.501	-0.496	-0.489	-0.484	-0.479	-0.471	-0.465	-0.460	-0.454	-0.448	-0.442	-0.436	-0.431	-0.425	-0.420	-0.415	-0.410	-0.404	-0.401	-0.396	-0.392	-0.389	-0.385	-0.381	-0.378	-0.375	-0.372	-0.370	-0.368	-0.366	-0.364	-0.362	-0.362	-0.361	-0.361	-0.359	-0.359	-0.359	-0.360	-0.360	-0.360	-0.360	-0.361	-0.361	-0.361	-0.361	-0.362	-0.365	-0.365	-0.366	-0.366	-0.366	-0.366	-0.368	-0.368	-0.368	-0.368	-0.366	-0.366	-0.365	-0.364	-0.362	-0.361	-0.359	-0.356	-0.354	-0.350	-0.348	-0.344	-0.339	-0.335	-0.330	-0.325	-0.320	-0.312	-0.308	-0.301	-0.294	-0.286	-0.280	-0.271	-0.264	-0.255	-0.246	-0.238	-0.229	-0.219	-0.209	-0.199	-0.189	-0.179	-0.169	-0.159	-0.149	-0.139	-0.128	-0.118	-0.106	-0.096	-0.085	-0.075	-0.065	-0.054	-0.045	-0.035	-0.025	-0.015	-0.005	0.004	0.014	0.021	0.030	0.038	0.046	0.054	0.061	0.068	0.074	0.080	0.086	0.091	0.096	0.101	0.106	0.110	0.112	0.115	0.119	0.120	0.122	0.124	0.124	0.125	0.125	0.122	0.122	0.121	0.119	0.118	0.114	0.110	0.108	0.104	0.099	0.094	0.088	0.082	0.076	0.071	0.064	0.056	0.049	0.041	0.032	0.024	0.016	0.006	-0.002	-0.011	-0.021	-0.031	-0.040	-0.051	-0.061	-0.071	-0.081	-0.091	-0.102	-0.112	-0.122	-0.132	-0.142	-0.154	-0.164	-0.174	-0.184	-0.194	-0.204	-0.212	-0.222	-0.231	-0.240	-0.250	-0.258	-0.266	-0.274	-0.281	-0.290	-0.296	-0.304	-0.310	-0.316	-0.322	-0.329	-0.334	-0.340	-0.345	-0.351	-0.355	-0.360	-0.364	-0.369	-0.372	-0.378	-0.381	-0.385	-0.389	-0.392	-0.396	-0.399	-0.404	-0.408	-0.410	-0.415	-0.419	-0.424	-0.429	-0.432	-0.439	-0.442	-0.449	-0.455	-0.460	-0.466	-0.474	-0.481	-0.490	-0.498	-0.506	-0.515	-0.525	-0.535	-0.548	-0.558	-0.570	-0.582	-0.595	-0.609	-0.624	-0.639	-0.655	-0.671	-0.688	-0.705	-0.722	-0.741	-0.760	-0.779	-0.800	-0.820	-0.841	-0.864	-0.885	-0.908	-0.930	-0.955	-0.979	-1.002	-1.026	-1.050	-1.075	-1.101	-1.126	-1.151	-1.178	-1.202	-1.229	-1.254	-1.280	-1.306	-1.331	-1.356	-1.382	-1.408	-1.432	-1.458	-1.481	-1.506	-1.530	-1.552	-1.575	-1.598	-1.620	-1.641	-1.662	-1.681	-1.702	-1.721	-1.739	-1.756	-1.774	-1.790	-1.806	-1.821	-1.836	-1.849	-1.862	-1.874	-1.885	-1.895	-1.905	-1.915	-1.924	-1.931	-1.939	-1.945	-1.951	-1.958	-1.962	-1.968	-1.970	-1.975	-1.978	-1.980	-1.982	-1.984	-1.985	-1.988	-1.988	-1.990	-1.991	-1.991	-1.992	-1.994	-1.995	-1.996	-1.998	-1.999	-2.001	-2.004	-2.005	-2.007	-2.013	-2.016	-2.020	-2.025	-2.030	-2.036	-2.041	-2.049	-2.056	-2.065	-2.074	-2.082	-2.092	-2.102	-2.115	-2.128	-2.139	-2.152	-2.166	-2.180	-2.195	-2.210	-2.226	-2.242	-2.259	-2.276	-2.294	-2.312	-2.331	-2.350	-2.368	-2.386	-2.406	-2.426	-2.445	-2.462	-2.482	-2.501	-2.521	-2.540	-2.558	-2.576	-2.592	-2.611	-2.629	-2.644	-2.661	-2.676	-2.691	-2.705	-2.719	-2.731	-2.742	-2.754	-2.765	-2.775	-2.785	-2.794	-2.800	-2.808	-2.812	-2.818	-2.822	-2.825	-2.826	-2.829	-2.829	-2.829	-2.828	-2.826	-2.824	-2.820	-2.816	-2.811	-2.806	-2.800	-2.794	-2.788	-2.780	-2.772	-2.764	-2.754	-2.745	-2.735	-2.726	-2.716	-2.706	-2.695	-2.685	-2.674	-2.664	-2.654	-2.644	-2.634	-2.624	-2.615	-2.605	-2.596	-2.588	-2.578	-2.570	-2.562	-2.556	-2.549	-2.542	-2.538	-2.532	-2.528	-2.524	-2.521	-2.519	-2.516	-2.515	-2.514	-2.512	-2.514	-2.514	-2.515	-2.518	-2.519	-2.521	-2.525	-2.529	-2.532	-2.536	-2.540	-2.545	-2.550	-2.555	-2.560	-2.565	-2.571	-2.578	-2.582	-2.588	-2.592	-2.599	-2.602	-2.606	-2.610	-2.614	-2.618	-2.619	-2.622	-2.622	-2.624	-2.624	-2.622	-2.621	-2.620	-2.616	-2.614	-2.610	-2.604	-2.598	-2.590	-2.582	-2.572	-2.561	-2.551	-2.540	-2.526	-2.512	-2.499	-2.484	-2.465	-2.449	-2.430	-2.410	-2.391	-2.370	-2.348	-2.326	-2.302	-2.278	-2.254	-2.229	-2.202	-2.178	-2.150	-2.122	-2.096	-2.068	-2.040	-2.011	-1.982	-1.954	-1.925	-1.896	-1.868	-1.840	-1.810	-1.781	-1.755	-1.726	-1.698	-1.671	-1.645	-1.618	-1.591	-1.566	-1.542	-1.518	-1.495	-1.472	-1.450	-1.428	-1.408	-1.388	-1.369	-1.350	-1.332	-1.316	-1.300	-1.285	-1.270	-1.256	-1.244	-1.232	-1.221	-1.211	-1.202	-1.194	-1.185	-1.179	-1.171	-1.165	-1.160	-1.156	-1.151	-1.148	-1.144	-1.141	-1.138	-1.136	-1.136	-1.134	-1.134	-1.132	-1.131	-1.131	-1.130	-1.130	-1.129	-1.129	-1.128	-1.126	-1.126	-1.125	-1.122	-1.121	-1.118	-1.116	-1.114	-1.110	-1.106	-1.101	-1.098	-1.092	-1.086	-1.080	-1.074	-1.066	-1.058	-1.050	-1.041	-1.031	-1.021	-1.011	-0.999	-0.988	-0.974	-0.961	-0.948	-0.934	-0.919	-0.904	-0.888	-0.871	-0.855	-0.838	-0.820	-0.802	-0.784	-0.765	-0.746	-0.726	-0.708	-0.688	-0.668	-0.648	-0.628	-0.606	-0.586	-0.565	-0.545	-0.524	-0.502	-0.482	-0.461	-0.441	-0.421	-0.402	-0.382	-0.361	-0.342	-0.324	-0.305	-0.288	-0.269	-0.251	-0.235	-0.218	-0.201	-0.186	-0.170	-0.156	-0.141	-0.129	-0.116	-0.102	-0.092	-0.081	-0.070	-0.061	-0.051	-0.042	-0.036	-0.028	-0.022	-0.016	-0.010	-0.006	-0.002	0.000	0.004	0.005	0.006	0.008	0.008	0.006	0.005	0.004	0.000	-0.002	-0.006	-0.010	-0.015	-0.019	-0.025	-0.031	-0.038	-0.045	-0.052	-0.059	-0.069	-0.076	-0.086	-0.094	-0.105	-0.114	-0.125	-0.134	-0.145	-0.155	-0.166	-0.176	-0.189	-0.200	-0.211	-0.222	-0.235	-0.246	-0.258	-0.270	-0.281	-0.294	-0.305	-0.318	-0.329	-0.340	-0.352	-0.362	-0.375	-0.385	-0.396	-0.408	-0.419	-0.429	-0.439	-0.449	-0.460	-0.470	-0.480	-0.489	-0.499	-0.507	-0.518	-0.526	-0.535	-0.542	-0.551	-0.559	-0.566	-0.574	-0.582	-0.589	-0.596	-0.602	-0.610	-0.616	-0.622	-0.629	-0.635	-0.640	-0.646	-0.654	-0.659	-0.664	-0.669	-0.675	-0.680	-0.686	-0.691	-0.696	-0.701	-0.708	-0.711	-0.718	-0.722	-0.729	-0.734	-0.740	-0.745	-0.750	-0.755	-0.761	-0.766	-0.771	-0.778	-0.784	-0.790	-0.795	-0.801	-0.808	-0.815	-0.820	-0.826	-0.832	-0.839	-0.844	-0.851	-0.858	-0.862	-0.869	-0.875	-0.881	-0.886	-0.892	-0.898	-0.904	-0.909	-0.914	-0.918	-0.922	-0.926	-0.930	-0.934	-0.936	-0.939	-0.941	-0.945	-0.946	-0.948	-0.949	-0.950	-0.950	-0.950	-0.950	-0.949	-0.946	-0.944	-0.942	-0.939	-0.935	-0.931	-0.928	-0.921	-0.916	-0.910	-0.905	-0.898	-0.890	-0.882	-0.875	-0.866	-0.856	-0.848	-0.838	-0.829	-0.819	-0.809	-0.798	-0.786	-0.776	-0.765	-0.754	-0.742	-0.732	-0.720	-0.709	-0.698	-0.686	-0.675	-0.664	-0.652	-0.642	-0.630	-0.620	-0.610	-0.600	-0.590	-0.581	-0.572	-0.564	-0.555	-0.546	-0.540	-0.532	-0.526	-0.520	-0.515	-0.509	-0.505	-0.500	-0.496	-0.492	-0.490	-0.486	-0.484	-0.482	-0.481	-0.480	-0.479	-0.480	-0.480	-0.480	-0.481	-0.482	-0.485	-0.488	-0.490	-0.492	-0.494	-0.498	-0.500	-0.504	-0.507	-0.510	-0.515	-0.518	-0.521	-0.525	-0.528	-0.531	-0.535	-0.538	-0.541	-0.544	-0.546	-0.549	-0.550	-0.552	-0.552	-0.554	-0.555	-0.555	-0.555	-0.555	-0.554	-0.552	-0.551	-0.549	-0.545	-0.542	-0.539	-0.535	-0.530	-0.524	-0.518	-0.511	-0.504	-0.496	-0.488	-0.480	-0.470	-0.459	-0.449	-0.439	-0.426	-0.414	-0.402	-0.388	-0.375	-0.360	-0.346	-0.331	-0.316	-0.300	-0.284	-0.268	-0.251	-0.234	-0.216	-0.199	-0.181	-0.162	-0.145	-0.128	-0.110	-0.091	-0.074	-0.055	-0.036	-0.019	-0.001	0.016	0.035	0.052	0.070	0.086	0.104	0.119	0.135	0.150	0.166	0.181	0.195	0.210	0.224	0.238	0.250	0.262	0.275	0.286	0.298	0.308	0.318	0.328	0.338	0.346	0.355	0.362	0.370	0.378	0.385	0.390	0.398	0.402	0.409	0.414	0.419	0.424	0.429	0.432	0.438	0.441	0.446	0.450	0.454	0.458	0.461	0.465	0.469	0.474	0.478	0.482	0.488	0.492	0.498	0.502	0.506	0.512	0.519	0.525	0.531	0.538	0.544	0.551	0.560	0.568	0.575	0.584	0.594	0.601	0.612	0.621	0.631	0.641	0.652	0.662	0.674	0.684	0.695	0.706	0.718	0.729	0.740	0.751	0.762	0.774	0.785	0.795	0.804	0.814	0.824	0.834	0.842	0.851	0.859	0.866	0.874	0.879	0.885	0.889	0.894	0.896	0.899	0.900	0.900	0.900	0.899	0.896	0.895	0.890	0.885	0.879	0.871	0.862	0.854	0.845	0.834	0.821	0.808	0.794	0.780	0.764	0.748	0.729	0.711	0.692	0.672	0.652	0.632	0.610	0.589	0.565	0.542	0.519	0.495	0.472	0.448	0.424	0.399	0.374	0.350	0.325	0.300	0.276	0.252	0.229	0.205	0.182	0.160	0.136	0.115	0.094	0.074	0.052	0.034	0.015	-0.004	-0.020	-0.038	-0.054	-0.070	-0.085	-0.098	-0.111	-0.124	-0.135	-0.146	-0.156	-0.165	-0.174	-0.181	-0.189	-0.195	-0.201	-0.205	-0.209	-0.214	-0.216	-0.219	-0.220	-0.222	-0.224	-0.224	-0.224	-0.225	-0.224	-0.222	-0.222	-0.221	-0.220	-0.219	-0.218	-0.216	-0.214	-0.214	-0.212	-0.211	-0.210	-0.209	-0.209	-0.210	-0.210	-0.210	-0.211	-0.212	-0.215	-0.218	-0.221	-0.224	-0.228	-0.232	-0.239	-0.244	-0.250	-0.258	-0.266	-0.274	-0.282	-0.294	-0.302	-0.314	-0.326	-0.338	-0.350	-0.364	-0.378	-0.391	-0.406	-0.420	-0.436	-0.451	-0.466	-0.484	-0.499	-0.515	-0.532	-0.549	-0.565	-0.581	-0.598	-0.614	-0.629	-0.645	-0.660	-0.674	-0.688	-0.701	-0.714	-0.725	-0.738	-0.748	-0.759	-0.768	-0.775	-0.782	-0.789	-0.794	-0.796	-0.800	-0.801	-0.801	-0.801	-0.800	-0.796	-0.794	-0.788	-0.781	-0.774	-0.765	-0.754	-0.742	-0.730	-0.716	-0.702	-0.686	-0.670	-0.651	-0.632	-0.612	-0.591	-0.570	-0.546	-0.522	-0.499	-0.475	-0.449	-0.422	-0.395	-0.369	-0.340	-0.311	-0.282	-0.255	-0.225	-0.195	-0.166	-0.138	-0.108	-0.079	-0.049	-0.019	0.011	0.039	0.068	0.096	0.125	0.152	0.180	0.206	0.232	0.259	0.284	0.308	0.331	0.355	0.376	0.399	0.419	0.440	0.459	0.476	0.495	0.511	0.526	0.541	0.556	0.569	0.581	0.592	0.604	0.612	0.621	0.630	0.638	0.644	0.649	0.654	0.658	0.661	0.662	0.664	0.665	0.665	0.665	0.664	0.661	0.660	0.656	0.652	0.650	0.645	0.640	0.634	0.630	0.624	0.618	0.610	0.604	0.598	0.590	0.582	0.575	0.568	0.560	0.554	0.546	0.539	0.531	0.524	0.516	0.509	0.502	0.495	0.490	0.484	0.479	0.474	0.469	0.464	0.460	0.456	0.452	0.450	0.449	0.446	0.445	0.444	0.442	0.444	0.445	0.445	0.446	0.449	0.451	0.455	0.458	0.462	0.466	0.470	0.476	0.481	0.488	0.494	0.500	0.507	0.515	0.522	0.530	0.539	0.548	0.555	0.564	0.574	0.582	0.590	0.599	0.609	0.618	0.626	0.636	0.645	0.652	0.661	0.670	0.679	0.685	0.694	0.700	0.709	0.715	0.721	0.728	0.734	0.739	0.745	0.750	0.755	0.759	0.765	0.769	0.772	0.776	0.779	0.782	0.785	0.788	0.789	0.791	0.794	0.795	0.798	0.799	0.801	0.804	0.805	0.806	0.809	0.811	0.812	0.815	0.816	0.820	0.822	0.826	0.829	0.832	0.836	0.840	0.845	0.850	0.854	0.860	0.864	0.870	0.876	0.884	0.890	0.898	0.905	0.912	0.921	0.930	0.939	0.949	0.958	0.966	0.978	0.988	0.999	1.009	1.019	1.030	1.041	1.051	1.062	1.074	1.085	1.095	1.106	1.118	1.128	1.139	1.150	1.160	1.169	1.179	1.188	1.196	1.206	1.214	1.222	1.229	1.238	1.244	1.250	1.256	1.261	1.266	1.270	1.272	1.276	1.280	1.281	1.284	1.284	1.285	1.284	1.284	1.282	1.281	1.278	1.276	1.272	1.268	1.265	1.260	1.254	1.248	1.241	1.235	1.228	1.220	1.212	1.204	1.196	1.188	1.180	1.170	1.159	1.149	1.140	1.130	1.120	1.110	1.100	1.089	1.079	1.069	1.059	1.048	1.038	1.029	1.019	1.009	1.000	0.990	0.982	0.974	0.965	0.958	0.951	0.944	0.938	0.932	0.928	0.922	0.918	0.912	0.910	0.908	0.905	0.904	0.902	0.901	0.901	0.902	0.904	0.905	0.908	0.911	0.915	0.919	0.924	0.930	0.936	0.942	0.950	0.958	0.965	0.974	0.982	0.992	1.001	1.011	1.021	1.032	1.044	1.055	1.068	1.079	1.091	1.104	1.116	1.129	1.140	1.154	1.166	1.180	1.192	1.205	1.218	1.229	1.241	1.254	1.265	1.278	1.289	1.300	1.310	1.321	1.332	1.341	1.351	1.361	1.370	1.378	1.385	1.394	1.401	1.408	1.414	1.420	1.426	1.431	1.436	1.440	1.444	1.448	1.451	1.455	1.456	1.459	1.459	1.461	1.461	1.464	1.464	1.464	1.464	1.464	1.464	1.462	1.461	1.461	1.460	1.460	1.460	1.458	1.456	1.456	1.455	1.454	1.454	1.454	1.454	1.454	1.452	1.454	1.455	1.455	1.456	1.458	1.460	1.461	1.464	1.468	1.470	1.474	1.478	1.482	1.486	1.491	1.498	1.502	1.509	1.515	1.522	1.529	1.538	1.544	1.552	1.561	1.570	1.578	1.588	1.598	1.606	1.616	1.625	1.634	1.644	1.654	1.662	1.672	1.680	1.690	1.698	1.708	1.714	1.722	1.730	1.736	1.744	1.749	1.755	1.759	1.762	1.766	1.769	1.771	1.772	1.774	1.774	1.772	1.770	1.769	1.764	1.760	1.755	1.749	1.742	1.735	1.726	1.718	1.706	1.696	1.684	1.671	1.659	1.645	1.630	1.615	1.600	1.584	1.566	1.550	1.530	1.512	1.494	1.474	1.456	1.436	1.416	1.396	1.376	1.356	1.336	1.316	1.298	1.276	1.258	1.239	1.219	1.201	1.182	1.164	1.146	1.130	1.112	1.098	1.082	1.068	1.055	1.040	1.028	1.016	1.004	0.992	0.984	0.974	0.965	0.959	0.951	0.945	0.941	0.935	0.932	0.930	0.928	0.926	0.926	0.926	0.926	0.929	0.930	0.932	0.938	0.941	0.946	0.951	0.958	0.964	0.971	0.978	0.985	0.994	1.002	1.011	1.020	1.030	1.040	1.050	1.060	1.070	1.081	1.091	1.102	1.112	100.000	5.000	2.000	1.000	5.000	0.000	0.000	0.000	0.000	0.000	0.000	0.000	0.000	0.000	0.000	0.000	0.000	0.000	-0.728	-0.706	-0.686	-0.668	-0.648	-0.630	-0.614	-0.596	-0.580	-0.564	-0.550	-0.538	-0.525	-0.512	-0.502	-0.492	-0.482	-0.474	-0.465	-0.459	-0.451	-0.445	-0.440	-0.436	-0.431	-0.429	-0.425	-0.424	-0.421	-0.420	-0.419	-0.418	-0.418	-0.418	-0.419	-0.419	-0.420	-0.421	-0.422	-0.424	-0.426	-0.428	-0.430	-0.431	-0.434	-0.435	-0.438	-0.438	-0.439	-0.440	-0.441	-0.442	-0.442	-0.444	-0.444	-0.444	-0.444	-0.444	-0.444	-0.442	-0.440	-0.440	-0.439	-0.436	-0.435	-0.432	-0.431	-0.429	-0.426	-0.425	-0.422	-0.420	-0.418	-0.415	-0.412	-0.410	-0.408	-0.405	-0.404	-0.401	-0.400	-0.399	-0.398	-0.395	-0.395	-0.394	-0.392	-0.394	-0.394	-0.394	-0.395	-0.396	-0.399	-0.401	-0.402	-0.405	-0.409	-0.412	-0.418	-0.421	-0.426	-0.432	-0.439	-0.444	-0.450	-0.459	-0.465	-0.474	-0.481	-0.489	-0.499	-0.507	-0.518	-0.526	-0.536	-0.548	-0.559	-0.569	-0.579	-0.590	-0.601	-0.612	-0.624	-0.635	-0.646	-0.658	-0.669	-0.681	-0.691	-0.702	-0.714	-0.726	-0.736	-0.748	-0.758	-0.768	-0.779	-0.788	-0.798	-0.808	-0.815	-0.824	-0.831	-0.840	-0.848	-0.855	-0.861	-0.868	-0.874	-0.879	-0.884	-0.888	-0.892	-0.896	-0.899	-0.901	-0.902	-0.905	-0.906	-0.906	-0.906	-0.906	-0.905	-0.904	-0.901	-0.899	-0.896	-0.892	-0.890	-0.886	-0.881	-0.876	-0.871	-0.866	-0.861	-0.855	-0.850	-0.844	-0.836	-0.831	-0.824	-0.818	-0.811	-0.805	-0.798	-0.791	-0.785	-0.780	-0.775	-0.769	-0.764	-0.759	-0.754	-0.750	-0.746	-0.744	-0.741	-0.739	-0.736	-0.736	-0.735	-0.735	-0.736	-0.736	-0.739	-0.741	-0.744	-0.749	-0.752	-0.756	-0.762	-0.769	-0.775	-0.782	-0.790	-0.798	-0.806	-0.816	-0.824	-0.835	-0.846	-0.856	-0.868	-0.878	-0.889	-0.901	-0.912	-0.924	-0.936	-0.948	-0.959	-0.971	-0.981	-0.992	-1.004	-1.014	-1.024	-1.034	-1.044	-1.051	-1.060	-1.068	-1.075	-1.081	-1.088	-1.091	-1.096	-1.100	-1.104	-1.106	-1.109	-1.108	-1.109	-1.108	-1.106	-1.102	-1.100	-1.095	-1.090	-1.084	-1.076	-1.069	-1.060	-1.050	-1.040	-1.029	-1.018	-1.005	-0.991	-0.978	-0.962	-0.946	-0.931	-0.914	-0.898	-0.879	-0.860	-0.841	-0.822	-0.802	-0.782	-0.762	-0.740	-0.720	-0.699	-0.676	-0.655	-0.632	-0.611	-0.588	-0.566	-0.545	-0.521	-0.500	-0.478	-0.456	-0.435	-0.414	-0.392	-0.372	-0.351	-0.331	-0.311	-0.292	-0.274	-0.255	-0.238	-0.221	-0.204	-0.189	-0.174	-0.159	-0.144	-0.131	-0.119	-0.108	-0.096	-0.086	-0.076	-0.069	-0.060	-0.052	-0.048	-0.041	-0.039	-0.034	-0.031	-0.030	-0.029	-0.029	-0.030	-0.032	-0.035	-0.039	-0.042	-0.046	-0.052	-0.060	-0.066	-0.075	-0.085	-0.094	-0.104	-0.115	-0.125	-0.138	-0.151	-0.164	-0.176	-0.190	-0.205	-0.219	-0.234	-0.250	-0.265	-0.281	-0.296	-0.311	-0.328	-0.342	-0.359	-0.375	-0.390	-0.405	-0.420	-0.434	-0.448	-0.461	-0.475	-0.489	-0.501	-0.514	-0.525	-0.535	-0.546	-0.555	-0.565	-0.574	-0.580	-0.588	-0.594	-0.600	-0.604	-0.608	-0.611	-0.615	-0.616	-0.618	-0.619	-0.618	-0.618	-0.615	-0.614	-0.611	-0.608	-0.604	-0.600	-0.595	-0.590	-0.585	-0.579	-0.574	-0.566	-0.560	-0.554	-0.546	-0.540	-0.534	-0.528	-0.520	-0.514	-0.509	-0.502	-0.496	-0.490	-0.486	-0.480	-0.476	-0.472	-0.469	-0.465	-0.461	-0.460	-0.458	-0.456	-0.455	-0.455	-0.455	-0.456	-0.459	-0.460	-0.462	-0.466	-0.469	-0.472	-0.478	-0.481	-0.488	-0.492	-0.499	-0.506	-0.511	-0.519	-0.526	-0.532	-0.540	-0.548	-0.555	-0.562	-0.572	-0.580	-0.588	-0.594	-0.601	-0.609	-0.616	-0.624	-0.630	-0.636	-0.642	-0.648	-0.654	-0.659	-0.664	-0.666	-0.671	-0.674	-0.678	-0.680	-0.680	-0.682	-0.682	-0.684	-0.684	-0.681	-0.681	-0.679	-0.676	-0.674	-0.671	-0.669	-0.665	-0.660	-0.655	-0.650	-0.645	-0.639	-0.632	-0.626	-0.620	-0.612	-0.606	-0.598	-0.590	-0.582	-0.574	-0.565	-0.559	-0.550	-0.541	-0.534	-0.525	-0.516	-0.507	-0.499	-0.491	-0.482	-0.475	-0.466	-0.459	-0.450	-0.444	-0.436	-0.429	-0.422	-0.415	-0.408	-0.401	-0.395	-0.389	-0.382	-0.378	-0.372	-0.366	-0.360	-0.356	-0.350	-0.346	-0.342	-0.336	-0.332	-0.329	-0.325	-0.321	-0.318	-0.314	-0.310	-0.306	-0.301	-0.298	-0.295	-0.290	-0.286	-0.281	-0.278	-0.274	-0.269	-0.264	-0.259	-0.254	-0.248	-0.242	-0.236	-0.230	-0.222	-0.216	-0.210	-0.201	-0.194	-0.185	-0.178	-0.168	-0.159	-0.149	-0.140	-0.129	-0.119	-0.106	-0.095	-0.082	-0.070	-0.058	-0.044	-0.030	-0.016	-0.001	0.014	0.028	0.044	0.059	0.075	0.092	0.109	0.125	0.141	0.158	0.176	0.192	0.210	0.228	0.245	0.262	0.280	0.298	0.316	0.332	0.351	0.369	0.385	0.404	0.420	0.438	0.454	0.470	0.486	0.502	0.518	0.534	0.548	0.564	0.578	0.591	0.605	0.619	0.631	0.644	0.656	0.668	0.679	0.690	0.700	0.711	0.720	0.729	0.739	0.746	0.755	0.761	0.770	0.776	0.782	0.788	0.794	0.800	0.805	0.809	0.814	0.818	0.821	0.824	0.828	0.830	0.834	0.835	0.838	0.840	0.841	0.842	0.844	0.846	0.846	0.848	0.850	0.850	0.851	0.851	0.852	0.854	0.854	0.855	0.855	0.856	0.856	0.858	0.858	0.858	0.859	0.859	0.860	0.860	0.861	0.862	0.862	0.864	0.865	0.866	0.868	0.868	0.869	0.870	0.871	0.872	0.874	0.875	0.876	0.876	0.878	0.879	0.879	0.880	0.880	0.881	0.881	0.881	0.881	0.880	0.880	0.880	0.878	0.878	0.875	0.874	0.871	0.869	0.866	0.862	0.859	0.854	0.850	0.844	0.838	0.831	0.825	0.818	0.810	0.801	0.792	0.782	0.772	0.761	0.751	0.739	0.726	0.712	0.700	0.685	0.671	0.656	0.640	0.624	0.608	0.590	0.574	0.555	0.536	0.518	0.499	0.480	0.461	0.442	0.421	0.400	0.381	0.360	0.340	0.320	0.299	0.279	0.259	0.239	0.218	0.199	0.179	0.159	0.140	0.121	0.102	0.085	0.068	0.050	0.032	0.016	0.001	-0.014	-0.029	-0.042	-0.056	-0.069	-0.081	-0.094	-0.104	-0.114	-0.124	-0.132	-0.141	-0.149	-0.156	-0.161	-0.168	-0.172	-0.176	-0.179	-0.181	-0.185	-0.185	-0.186	-0.186	-0.185	-0.184	-0.182	-0.181	-0.179	-0.175	-0.171	-0.168	-0.164	-0.159	-0.154	-0.148	-0.141	-0.135	-0.128	-0.121	-0.114	-0.106	-0.099	-0.091	-0.084	-0.075	-0.066	-0.059	-0.050	-0.041	-0.032	-0.024	-0.015	-0.006	0.002	0.011	0.020	0.028	0.038	0.045	0.054	0.062	0.070	0.078	0.085	0.094	0.101	0.109	0.115	0.122	0.130	0.136	0.144	0.150	0.156	0.164	0.169	0.176	0.181	0.188	0.194	0.199	0.205	0.210	0.216	0.221	0.226	0.231	0.238	0.242	0.246	0.251	0.256	0.262	0.268	0.271	0.278	0.281	0.288	0.291	0.296	0.301	0.306	0.311	0.318	0.322	0.328	0.332	0.339	0.344	0.351	0.356	0.362	0.369	0.375	0.382	0.389	0.396	0.404	0.412	0.420	0.429	0.438	0.446	0.456	0.466	0.476	0.486	0.498	0.509	0.519	0.531	0.545	0.556	0.570	0.584	0.598	0.612	0.626	0.641	0.658	0.672	0.689	0.705	0.721	0.738	0.756	0.774	0.791	0.809	0.828	0.845	0.864	0.882	0.901	0.919	0.938	0.955	0.974	0.991	1.009	1.026	1.044	1.060	1.078	1.094	1.109	1.124	1.139	1.152	1.166	1.179	1.191	1.204	1.215	1.225	1.234	1.242	1.250	1.258	1.264	1.269	1.274	1.278	1.281	1.282	1.284	1.284	1.284	1.281	1.279	1.276	1.271	1.268	1.261	1.255	1.249	1.241	1.232	1.222	1.215	1.204	1.194	1.181	1.170	1.159	1.146	1.134	1.120	1.109	1.096	1.082	1.068	1.055	1.041	1.028	1.015	1.002	0.988	0.975	0.964	0.951	0.940	0.928	0.916	0.906	0.896	0.886	0.878	0.870	0.861	0.855	0.848	0.842	0.836	0.832	0.828	0.824	0.822	0.819	0.819	0.818	0.818	0.819	0.819	0.821	0.824	0.828	0.831	0.836	0.840	0.845	0.851	0.856	0.864	0.871	0.878	0.885	0.894	0.901	0.910	0.918	0.928	0.936	0.945	0.954	0.961	0.970	0.979	0.989	0.996	1.004	1.012	1.020	1.028	1.036	1.044	1.050	1.058	1.062	1.070	1.075	1.081	1.085	1.090	1.095	1.099	1.101	1.105	1.108	1.109	1.110	1.111	1.111	1.112	1.112	1.111	1.111	1.110	1.108	1.106	1.104	1.101	1.098	1.094	1.090	1.086	1.081	1.076	1.070	1.064	1.058	1.051	1.044	1.038	1.030	1.021	1.012	1.004	0.995	0.985	0.976	0.966	0.956	0.946	0.934	0.924	0.912	0.901	0.890	0.879	0.866	0.855	0.842	0.830	0.818	0.806	0.794	0.780	0.769	0.756	0.745	0.732	0.720	0.709	0.698	0.686	0.675	0.664	0.655	0.644	0.634	0.626	0.616	0.609	0.600	0.594	0.588	0.581	0.575	0.570	0.568	0.562	0.560	0.558	0.556	0.555	0.554	0.555	0.556	0.556	0.559	0.562	0.565	0.569	0.574	0.580	0.584	0.590	0.598	0.604	0.612	0.620	0.629	0.639	0.648	0.656	0.666	0.678	0.688	0.698	0.709	0.719	0.731	0.741	0.752	0.762	0.774	0.785	0.795	0.806	0.816	0.828	0.838	0.849	0.858	0.868	0.879	0.888	0.896	0.906	0.915	0.924	0.932	0.941	0.950	0.956	0.965	0.972	0.981	0.988	0.994	1.001	1.008	1.014	1.021	1.028	1.034	1.040	1.046	1.052	1.059	1.066	1.071	1.079	1.085	1.091	1.098	1.105	1.110	1.118	1.124	1.130	1.138	1.145	1.152	1.159	1.165	1.174	1.180	1.188	1.195	1.202	1.210	1.218	1.225	1.232	1.241	1.249	1.256	1.262	1.270	1.278	1.285	1.291	1.299	1.306	1.312	1.319	1.324	1.330	1.336	1.341	1.348	1.351	1.356	1.360	1.364	1.368	1.370	1.374	1.376	1.378	1.379	1.381	1.381	1.380	1.381	1.380	1.379	1.378	1.376	1.374	1.371	1.368	1.364	1.360	1.355	1.349	1.344	1.336	1.330	1.324	1.316	1.309	1.300	1.292	1.284	1.275	1.265	1.256	1.246	1.236	1.225	1.215	1.204	1.191	1.180	1.170	1.158	1.145	1.134	1.122	1.111	1.099	1.085	1.074	1.062	1.049	1.038	1.025	1.014	1.001	0.990	0.978	0.966	0.955	0.944	0.934	0.921	0.912	0.901	0.891	0.881	0.871	0.862	0.854	0.845	0.836	0.829	0.820	0.812	0.805	0.798	0.791	0.784	0.778	0.772	0.766	0.761	0.756	0.751	0.746	0.741	0.739	0.734	0.730	0.728	0.724	0.721	0.718	0.715	0.712	0.710	0.709	0.706	0.705	0.704	0.701	0.700	0.700	0.698	0.698	0.698	0.696	0.696	0.696	0.695	0.695	0.696	0.696	0.696	0.698	0.699	0.700	0.701	0.702	0.704	0.706	0.709	0.711	0.712	0.716	0.718	0.721	0.724	0.728	0.731	0.735	0.739	0.742	0.749	0.752	0.759	0.762	0.769	0.775	0.779	0.785	0.791	0.798	0.804	0.810	0.818	0.824	0.831	0.839	0.846	0.854	0.861	0.869	0.875	0.884	0.891	0.899	0.906	0.914	0.921	0.930	0.938	0.945	0.954	0.961	0.969	0.978	0.984	0.991	1.000	1.008	1.014	1.021	1.029	1.036	1.044	1.050	1.056	1.064	1.070	1.076	1.082	1.089	1.095	1.100	1.105	1.111	1.118	1.121	1.126	1.131	1.136	1.140	1.144	1.148	1.151	1.155	1.158	1.161	1.162	1.165	1.166	1.168	1.168	1.169	1.169	1.169	1.168	1.166	1.164	1.162	1.160	1.158	1.152	1.149	1.144	1.139	1.134	1.128	1.120	1.114	1.105	1.096	1.088	1.079	1.069	1.059	1.048	1.035	1.024	1.011	0.999	0.985	0.971	0.956	0.942	0.928	0.911	0.895	0.879	0.864	0.846	0.830	0.812	0.795	0.778	0.760	0.740	0.722	0.705	0.686	0.668	0.650	0.632	0.614	0.595	0.576	0.559	0.540	0.521	0.504	0.486	0.468	0.451	0.434	0.416	0.400	0.384	0.366	0.351	0.335	0.320	0.305	0.290	0.276	0.262	0.249	0.235	0.222	0.210	0.199	0.186	0.175	0.165	0.154	0.145	0.136	0.128	0.119	0.110	0.104	0.096	0.089	0.084	0.079	0.074	0.069	0.065	0.061	0.059	0.056	0.054	0.051	0.050	0.049	0.049	0.048	0.049	0.049	0.050	0.051	0.052	0.055	0.056	0.059	0.061	0.064	0.066	0.070	0.074	0.076	0.081	0.085	0.088	0.092	0.098	0.101	0.106	0.110	0.114	0.120	0.124	0.128	0.131	0.136	0.140	0.144	0.149	0.152	0.158	0.161	0.165	0.169	0.172	0.176	0.181	0.184	0.188	0.191	0.195	0.198	0.201	0.206	0.209	0.212	0.216	0.220	0.224	0.228	0.231	0.234	0.238	0.242	0.245	0.250	0.254	0.259	0.262	0.268	0.272	0.278	0.284	0.289	0.295	0.300	0.306	0.312	0.319	0.325	0.332	0.339	0.346	0.352	0.361	0.369	0.376	0.385	0.392	0.401	0.409	0.419	0.426	0.436	0.445	0.454	0.464	0.472	0.481	0.491	0.501	0.510	0.520	0.530	0.539	0.548	0.558	0.568	0.576	0.585	0.595	0.604	0.612	0.621	0.630	0.639	0.646	0.655	0.662	0.671	0.679	0.686	0.692	0.699	0.706	0.712	0.719	0.725	0.731	0.735	0.741	0.746	0.750	0.755	0.760	0.762	0.766	0.769	0.771	0.774	0.776	0.778	0.780	0.781	0.781	0.782	0.782	0.782	0.781	0.781	0.780	0.780	0.778	0.776	0.774	0.771	0.769	0.766	0.764	0.760	0.758	0.754	0.750	0.745	0.741	0.738	0.732	0.729	0.724	0.719	0.714	0.709	0.704	0.700	0.694	0.690	0.685	0.680	0.676	0.672	0.668	0.664	0.659	0.655	0.651	0.649	0.645	0.642	0.640	0.638	0.636	0.634	0.631	0.630	0.630	0.629	0.629	0.628	0.628	0.629	0.629	0.630	0.630	0.631	0.634	0.634	0.636	0.638	0.641	0.642	0.645	0.649	0.651	0.652	0.655	0.659	0.661	0.664	0.668	0.669	0.672	0.674	0.676	0.679	0.681	0.684	0.685	0.688	0.688	0.689	0.690	0.691	0.691	0.692	0.692	0.692	0.692	0.691	0.691	0.690	0.689	0.688	0.686	0.684	0.681	0.680	0.676	0.674	0.670	0.668	0.664	0.660	0.658	0.654	0.650	0.646	0.641	0.638	0.634	0.630	0.626	0.622	0.619	0.614	0.610	0.608	0.604	0.601	0.598	0.595	0.591	0.590	0.588	0.586	0.584	0.582	0.581	0.581	0.581	0.581	0.582	0.582	0.584	0.586	0.588	0.591	0.594	0.596	0.600	0.606	0.610	0.616	0.621	0.628	0.634	0.642	0.649	0.658	0.665	0.674	0.684	0.692	0.704	0.714	0.725	0.736	0.748	0.760	0.771	0.784	0.796	0.809	0.822	0.834	0.848	0.861	0.874	0.888	0.900	0.912	0.925	0.939	0.951	0.964	0.976	0.988	1.000	1.011	1.021	1.032	1.042	1.052	1.061	1.071	1.079	1.086	1.095	1.101	1.106	1.114	1.118	1.122	1.126	1.130	1.132	1.134	1.135	1.135	1.134	1.134	1.132	1.130	1.126	1.124	1.119	1.114	1.109	1.101	1.095	1.086	1.078	1.070	1.061	1.050	1.040	1.030	1.018	1.006	0.994	0.981	0.970	0.956	0.942	0.929	0.914	0.900	0.885	0.870	0.855	0.840	0.824	0.810	0.794	0.778	0.764	0.748	0.732	0.718	0.702	0.688	0.672	0.659	0.642	0.629	0.615	0.601	0.589	0.575	0.564	0.551	0.539	0.526	0.516	0.505	0.495	0.484	0.475	0.465	0.456	0.448	0.440	0.431	0.424	0.416	0.410	0.402	0.396	0.390	0.385	0.379	0.372	0.368	0.362	0.359	0.352	0.348	0.344	0.339	0.334	0.329	0.324	0.319	0.314	0.309	0.304	0.298	0.292	0.286	0.280	0.272	0.266	0.259	0.251	0.244	0.236	0.228	0.219	0.210	0.201	0.191	0.180	0.170	0.159	0.148	0.136	0.125	0.114	0.102	0.089	0.078	0.065	0.051	0.039	0.026	0.012	0.000	-0.014	-0.026	-0.039	-0.052	-0.065	-0.078	-0.090	-0.102	-0.115	-0.126	-0.139	-0.150	-0.161	-0.172	-0.182	-0.192	-0.202	-0.211	-0.220	-0.228	-0.235	-0.242	-0.250	-0.255	-0.261	-0.266	-0.271	-0.275	-0.278	-0.280	-0.282	-0.284	-0.285	-0.285	-0.284	-0.284	-0.282	-0.280	-0.279	-0.275	-0.272	-0.268	-0.262	-0.258	-0.252	-0.245	-0.240	-0.232	-0.225	-0.218	-0.210	-0.201	-0.192	-0.184	-0.174	-0.165	-0.156	-0.145	-0.135	-0.126	-0.115	-0.105	-0.095	-0.085	-0.074	-0.065	-0.054	-0.045	-0.035	-0.025	-0.016	-0.008	0.002	0.011	0.020	0.028	0.035	0.042	0.049	0.055	0.061	0.066	0.072	0.076	0.081	0.084	0.088	0.090	0.091	0.092	0.094	0.094	0.094	0.092	0.090	0.089	0.086	0.084	0.080	0.076	0.070	0.066	0.060	0.055	0.049	0.040	0.034	0.026	0.019	0.011	0.002	-0.006	-0.015	-0.022	-0.031	-0.040	-0.049	-0.058	-0.068	-0.075	-0.084	-0.091	-0.100	-0.108	-0.115	-0.121	-0.129	-0.135	-0.140	-0.146	-0.151	-0.156	-0.159	-0.161	-0.165	-0.166	-0.169	-0.169	-0.169	-0.169	-0.168	-0.166	-0.165	-0.161	-0.158	-0.154	-0.149	-0.144	-0.138	-0.131	-0.124	-0.116	-0.109	-0.100	-0.092	-0.082	-0.074	-0.064	-0.054	-0.042	-0.034	-0.022	-0.012	-0.001	0.010	0.020	0.031	0.041	0.051	0.061	0.072	0.081	0.091	0.099	0.109	0.116	0.124	0.131	0.139	0.146	0.151	0.158	0.161	0.166	0.170	0.172	0.176	0.178	0.180	0.181	0.181	0.181	0.180	0.178	0.178	0.175	0.171	0.169	0.165	0.161	0.155	0.151	0.146	0.140	0.134	0.128	0.121	0.114	0.108	0.099	0.092	0.084	0.076	0.069	0.061	0.052	0.045	0.038	0.029	0.020	0.011	0.004	-0.005	-0.012	-0.020	-0.028	-0.036	-0.042	-0.050	-0.056	-0.064	-0.070	-0.076	-0.084	-0.090	-0.095	-0.101	-0.106	-0.112	-0.116	-0.121	-0.126	-0.130	-0.135	-0.139	-0.141	-0.145	-0.148	-0.151	-0.154	-0.156	-0.158	-0.160	-0.161	-0.164	-0.164	-0.164	-0.165	-0.166	-0.166	-0.165	-0.165	-0.164	-0.164	-0.162	-0.161	-0.160	-0.158	-0.156	-0.155	-0.152	-0.149	-0.148	-0.144	-0.141	-0.138	-0.134	-0.131	-0.128	-0.124	-0.120	-0.115	-0.111	-0.106	-0.102	-0.099	-0.094	-0.089	-0.084	-0.079	-0.075	-0.070	-0.066	-0.060	-0.056	-0.051	-0.046	-0.041	-0.036	-0.032	-0.028	-0.022	-0.019	-0.012	-0.009	-0.004	0.000	0.004	0.009	0.014	0.019	0.022	0.026	0.030	0.035	0.039	0.044	0.048	0.052	0.056	0.061	0.065	0.070	0.074	0.079	0.084	0.088	0.092	0.098	0.102	0.108	0.111	0.118	0.122	0.129	0.134	0.139	0.144	0.151	0.156	0.162	0.169	0.175	0.181	0.189	0.194	0.201	0.208	0.215	0.221	0.229	0.236	0.242	0.249	0.258	0.264	0.270	0.278	0.285	0.291	0.299	0.305	0.311	0.319	0.325	0.330	0.336	0.342	0.348	0.352	0.356	0.361	0.365	0.368	0.371	0.374	0.376	0.379	0.380	0.381	0.381	0.380	0.380	0.380	0.378	0.374	0.372	0.369	0.364	0.360	0.354	0.348	0.341	0.334	0.325	0.318	0.309	0.299	0.288	0.278	0.265	0.254	0.241	0.228	0.214	0.199	0.185	0.169	0.155	0.139	0.122	0.105	0.088	0.071	0.052	0.036	0.018	0.000	-0.019	-0.036	-0.055	-0.072	-0.092	-0.110	-0.129	-0.145	-0.164	-0.182	-0.199	-0.216	-0.232	-0.250	-0.266	-0.282	-0.299	-0.314	-0.328	-0.342	-0.356	-0.370	-0.381	-0.395	-0.406	-0.416	-0.428	-0.438	-0.446	-0.455	-0.464	-0.470	-0.478	-0.482	-0.488	-0.494	-0.498	-0.501	-0.504	-0.506	-0.507	-0.509	-0.510	-0.510	-0.509	-0.507	-0.505	-0.502	-0.500	-0.496	-0.491	-0.488	-0.484	-0.478	-0.471	-0.466	-0.459	-0.452	-0.445	-0.436	-0.429	-0.420	-0.411	-0.402	-0.392	-0.384	-0.374	-0.364	-0.352	-0.342	-0.332	-0.321	-0.310	-0.299	-0.288	-0.276	-0.265	-0.254	-0.241	-0.230	-0.218	-0.206	-0.192	-0.181	-0.168	-0.155	-0.144	-0.131	-0.119	-0.106	-0.092	-0.080	-0.068	-0.054	-0.041	-0.029	-0.015	-0.002	0.011	0.025	0.038	0.051	0.065	0.078	0.091	0.104	0.119	0.131	0.145	0.159	0.174	0.188	0.201	0.215	0.230	0.244	0.258	0.272	0.286	0.300	0.315	0.329	0.344	0.359	0.372	0.388	0.402	0.418	0.432	0.448	0.462	0.478	0.494	0.507	0.522	0.538	0.554	0.568	0.584	0.599	0.614	0.629	0.644	0.659	0.674	0.688	0.702	0.716	0.730	0.744	0.758	0.771	0.784	0.798	0.809	0.822	0.834	0.845	0.858	0.869	0.879	0.890	0.900	0.909	0.918	0.926	0.934	0.941	0.949	0.955	0.961	0.968	0.971	0.976	0.980	0.984	0.986	0.989	0.990	0.991	0.991	0.992	0.992	0.991	0.991	0.989	0.988	0.985	0.982	0.979	0.975	0.970	0.966	0.962	0.958	0.952	0.948	0.942	0.938	0.931	0.926	0.920	0.915	0.910	0.904	0.899	0.895	0.890	0.885	0.881	0.878	0.874	0.870	0.866	0.865	0.862	0.861	0.860	0.859	0.859	0.860	0.860	0.862	0.864	0.866	0.871	0.875	0.880	0.885	0.891	0.899	0.905	0.914	0.921	0.931	0.941	0.951	0.961	0.972	0.985	0.996	1.010	1.022	1.036	1.050	1.064	1.078	1.092	1.106	1.121	1.136	1.151	1.166	1.180	1.194	1.209	1.222	1.238	1.250	1.264	1.278	1.290	1.301	1.312	1.324	1.335	1.344	1.354	1.361	1.369	1.376	1.384	1.388	1.394	1.398	1.400	1.404	1.404	1.406	1.405	1.405	1.404	1.401	1.399	1.395	1.390	1.384	1.379	1.372	1.364	1.356	1.348	1.339	1.328	1.316	1.305	1.294	1.280	1.268	1.254	1.240	1.225	1.210	1.195	1.179	1.164	1.146	1.130	1.112	1.095	1.078	1.060	1.041	1.022	1.004	0.985	0.966	0.948	0.928	0.908	0.889	0.869	0.849	0.829	0.809	0.789	0.770	0.750	0.730	0.709	0.690	0.670	0.650	0.631	0.612	0.594	0.575	0.555	0.536	0.519	0.501	0.484	0.468	0.450	0.434	0.418	0.401	0.386	0.372	0.358	0.342	0.330	0.318	0.305	0.294	0.282	0.271	0.261	0.252	0.242	0.235	0.226	0.220	0.214	0.208	0.202	0.196	0.192	0.190	0.186	0.182	0.181	0.180	0.178	0.176	0.175	0.175	0.175	0.175	0.176	0.176	0.176	0.178	0.179	0.180	0.180	0.181	0.182	0.184	0.185	0.186	0.186	0.188	0.189	0.189	0.190	0.190	0.190	0.190	0.188	0.188	0.186	0.185	0.184	0.181	0.179	0.176	0.174	0.171	0.169	0.165	0.161	0.158	0.154	0.150	0.145	0.140	0.138	0.132	0.128	0.124	0.119	0.114	0.110	0.108	0.102	0.099	0.094	0.090	0.088	0.084	0.081	0.080	0.078	0.076	0.075	0.074	0.075	0.075	0.076	0.078	0.081	0.082	0.086	0.091	0.096	0.102	0.109	0.115	0.121	0.130	0.139	0.150	0.161	0.172	0.184	0.198	0.211	0.225	0.240	0.256	0.272	0.289	0.306	0.324	0.344	0.364	0.384	0.404	0.425	0.446	0.469	0.491	0.515	0.538	0.562	0.585	0.610	0.634	0.659	0.685	0.709	0.734	0.760	0.785	0.810	0.836	0.861	0.886	0.911	0.936	0.961	0.985	1.011	1.035	1.059	1.084	1.108	1.131	1.155	1.179	1.201	1.224	1.246	1.266	1.289	1.310	1.331	1.351	1.372	1.391	1.412	1.431	1.451	1.470	1.489	1.506	1.525	1.544	1.561	1.579	1.596	1.614	1.630	1.648	1.664	1.680	1.698	1.714	1.730	1.745	1.760	1.776	1.791	1.806	1.822	1.838	1.852	1.868	1.884	1.898	1.912	1.928	1.941	1.956	1.971	1.985	2.000	2.014	2.029	2.042	2.058	2.070	2.085	2.098	2.112	2.125	2.140	2.152	2.166	2.179	2.191	2.204	2.218	2.229	2.241	2.252	2.265	2.276	2.288	2.299	2.310	2.320	2.330	2.340	2.349	2.358	2.368	2.376	2.384	2.391	2.399	2.406	2.412	2.418	2.424	2.429	2.434	2.439	2.441	2.446	2.448	2.451	2.452	2.454	2.455	2.455	2.455	2.455	2.454	2.452	2.450	2.448	2.445	2.442	2.439	2.435	2.429	2.424	2.418	2.411	2.404	2.399	2.390	2.382	2.375	2.366	2.356	2.348	2.339	2.329	2.319	2.309	2.299	2.288	2.276	2.265	2.254	2.242	2.231	2.220	2.208	2.198	2.186	2.174	2.162	2.150	2.139	2.128	2.115	2.104	2.092	2.080	2.070	2.058	2.046	2.036	2.026	2.015	2.004	1.995	1.985	1.975	1.965	1.955	1.948	1.938	1.929	1.920	1.911	1.904	1.896	1.888	1.880	1.872	1.865	1.859	1.851	1.844	1.839	1.831	1.825	1.820	1.812	1.808	1.802	1.795	1.790	1.785	1.780	1.774	1.769	1.764	1.759	1.752	1.748	1.742	1.738	1.732	1.728	1.722	1.718	1.712	1.708	1.702	1.698	1.692	1.688	1.681	1.676	1.671	1.666	1.661	1.658	1.652	1.648	1.642	1.639	1.634	1.629	1.625	1.620	1.616	1.611	1.606	1.604	1.600	1.596	1.592	1.589	1.585	1.584	1.581	1.578	1.575	1.572	1.571	1.570	1.568	1.566	1.565	1.564	1.564	1.562	1.561	1.562	1.562	1.562	1.562	1.562	1.562	1.562	1.564	1.565	1.565	1.566	1.568	1.569	1.570	1.571	1.572	1.572	1.574	1.575	1.578	1.579	1.580	1.580	1.581	1.582	1.582	1.584	1.585	1.585	1.585	1.586	1.585	1.585	1.585	1.584	1.584	1.582	1.581	1.580	1.579	1.578	1.575	1.572	1.570	1.568	1.565	1.561	1.559	1.555	1.550	1.546	1.542	1.538	1.532	1.526	1.521	1.515	1.509	1.502	1.495	1.489	1.480	1.471	1.465	1.455	1.445	1.436	1.428	1.416	1.405	1.394	1.382	1.371	1.358	1.345	1.331	1.318	1.304	1.289	1.275	1.258	1.241	1.225	1.208	1.190	1.172	1.154	1.135	1.116	1.096	1.075	1.056	1.035	1.014	0.991	0.970	0.946	0.924	0.901	0.879	0.855	0.831	0.809	0.785	0.760	0.736	0.714	0.689	0.665	0.641	0.618	0.592	0.570	0.548	0.524	0.501	0.479	0.456	0.435	0.414	0.394	0.374	0.354	0.335	0.316	0.299	0.282	0.265	0.250	0.235	0.221	0.208	0.195	0.182	0.171	0.162	0.152	0.144	0.138	0.130	0.125	0.120	0.116	0.114	0.111	0.110	0.110	0.110	0.110	0.112	0.115	0.119	0.122	0.128	0.132	0.139	0.145	0.154	0.161	0.170	0.179	0.189	0.199	0.209	0.220	0.231	0.242	0.254	0.266	0.279	0.291	0.304	0.316	0.330	0.342	0.356	0.369	0.382	0.396	0.410	0.424	0.436	0.450	0.462	0.476	0.489	0.501	0.512	0.524	0.536	0.548	0.559	0.570	0.581	0.592	0.602	0.611	0.621	0.631	0.640	0.649	0.659	0.665	0.674	0.681	0.689	0.695	0.702	0.708	0.715	0.721	0.726	0.731	0.735	0.740	0.744	0.748	0.752	0.756	0.759	0.762	0.765	0.768	0.770	0.774	0.775	0.778	0.779	0.781	0.782	0.784	0.786	0.788	0.789	0.790	0.791	0.792	0.794	0.795	0.796	0.796	0.798	0.799	0.800	0.800	0.801	0.801	0.802	0.804	0.804	0.805	0.806	0.806	0.806	0.808	0.808	0.809	0.809	0.809	0.809	0.809	0.809	0.809	0.808	0.806	0.806	0.804	0.802	0.801	0.799	0.795	0.792	0.790	0.786	0.782	0.779	0.774	0.769	0.765	0.759	0.752	0.746	0.739	0.731	0.724	0.715	0.708	0.699	0.689	0.678	0.669	0.658	0.646	0.636	0.624	0.611	0.599	0.586	0.574	0.560	0.546	0.532	0.519	0.504	0.489	0.475	0.460	0.445	0.430	0.415	0.399	0.384	0.369	0.354	0.338	0.322	0.306	0.291	0.275	0.261	0.245	0.230	0.215	0.201	0.185	0.171	0.158	0.142	0.129	0.115	0.102	0.088	0.076	0.062	0.050	0.038	0.026	0.015	0.002	-0.009	-0.019	-0.030	-0.040	-0.049	-0.059	-0.069	-0.078	-0.086	-0.095	-0.102	-0.110	-0.118	-0.124	-0.131	-0.139	-0.145	-0.150	-0.156	-0.161	-0.166	-0.170	-0.176	-0.179	-0.182	-0.188	-0.191	-0.194	-0.198	-0.199	-0.202	-0.205	-0.206	-0.210	-0.211	-0.212	-0.215	-0.216	-0.216	-0.218	-0.219	-0.221	-0.221	-0.221	-0.222	-0.222	-0.222	-0.222	-0.224	-0.224	-0.222	-0.222	-0.222	-0.222	-0.222	-0.222	-0.221	-0.222	-0.221	-0.221	-0.220	-0.220	-0.219	-0.218	-0.218	-0.216	-0.215	-0.215	-0.214	-0.212	-0.210	-0.209	-0.208	-0.206	-0.205	-0.202	-0.201	-0.199	-0.196	-0.194	-0.191	-0.189	-0.186	-0.182	-0.180	-0.178	-0.174	-0.171	-0.168	-0.164	-0.160	-0.155	-0.151	-0.146	-0.144	-0.139	-0.134	-0.129	-0.124	-0.119	-0.112	-0.108	-0.102	-0.096	-0.091	-0.085	-0.080	-0.074	-0.069	-0.062	-0.058	-0.051	-0.045	-0.039	-0.034	-0.029	-0.022	-0.018	-0.014	-0.008	-0.004	0.001	0.005	0.009	0.014	0.015	0.019	0.021	0.024	0.026	0.028	0.030	0.030	0.030	0.030	0.030	0.029	0.029	0.026	0.022	0.021	0.018	0.014	0.009	0.005	-0.001	-0.006	-0.012	-0.020	-0.026	-0.034	-0.041	-0.050	-0.059	-0.068	-0.076	-0.086	-0.098	-0.109	-0.119	-0.131	-0.142	-0.155	-0.168	-0.180	-0.192	-0.205	-0.219	-0.232	-0.245	-0.259	-0.272	-0.286	-0.300	-0.314	-0.329	-0.342	-0.358	-0.371	-0.385	-0.399	-0.412	-0.426	-0.440	-0.454	-0.468	-0.481	-0.495	-0.509	-0.521	-0.534	-0.546	-0.559	-0.571	-0.584	-0.595	-0.606	-0.618	-0.629	-0.640	-0.650	-0.660	-0.669	-0.679	-0.688	-0.696	-0.704	-0.712	-0.720	-0.726	-0.732	-0.740	-0.745	-0.750	-0.755	-0.760	-0.764	-0.766	-0.770	-0.772	-0.774	-0.776	-0.778	-0.778	-0.778	-0.778	-0.778	-0.776	-0.774	-0.772	-0.770	-0.768	-0.765	-0.761	-0.758	-0.754	-0.750	-0.744	-0.740	-0.734	-0.728	-0.722	-0.716	-0.711	-0.706	-0.699	-0.692	-0.686	-0.681	-0.674	-0.668	-0.661	-0.656	-0.650	-0.644	-0.639	-0.632	-0.628	-0.621	-0.616	-0.611	-0.606	-0.602	-0.598	-0.595	-0.591	-0.588	-0.585	-0.581	-0.579	-0.576	-0.574	-0.572	-0.571	-0.570	-0.569	-0.568	-0.566	-0.566	-0.566	-0.566	-0.565	-0.566	-0.566	-0.566	-0.566	-0.568	-0.566	-0.568	-0.568	-0.569	-0.570	-0.569	-0.570	-0.570	-0.570	-0.570	-0.570	-0.569	-0.569	-0.569	-0.568	-0.566	-0.565	-0.562	-0.561	-0.561	-0.559	-0.556	-0.554	-0.550	-0.548	-0.545	-0.541	-0.539	-0.535	-0.531	-0.528	-0.524	-0.520	-0.515	-0.512	-0.507	-0.504	-0.500	-0.495	-0.492	-0.488	-0.484	-0.480	-0.476	-0.474	-0.470	-0.468	-0.464	-0.462	-0.459	-0.458	-0.456	-0.454	-0.452	-0.452	-0.452	-0.451	-0.452	-0.454	-0.455	-0.456	-0.459	-0.461	-0.465	-0.468	-0.471	-0.476	-0.482	-0.488	-0.494	-0.499	-0.506	-0.514	-0.522	-0.531	-0.539	-0.549	-0.558	-0.569	-0.580	-0.591	-0.602	-0.614	-0.626	-0.640	-0.654	-0.666	-0.680	-0.695	-0.709	-0.725	-0.740	-0.756	-0.771	-0.788	-0.805	-0.822	-0.839	-0.856	-0.875	-0.892	-0.911	-0.930	-0.948	-0.965	-0.985	-1.004	-1.024	-1.044	-1.062	-1.082	-1.102	-1.122	-1.141	-1.162	-1.181	-1.201	-1.221	-1.241	-1.261	-1.281	-1.302	-1.321	-1.342	-1.361	-1.380	-1.401	-1.420	-1.440	-1.459	-1.478	-1.498	-1.516	-1.535	-1.552	-1.571	-1.590	-1.609	-1.625	-1.644	-1.661	-1.679	-1.695	-1.712	-1.730	-1.745	-1.762	-1.779	-1.795	-1.811	-1.826	-1.842	-1.858	-1.874	-1.889	-1.904	-1.919	-1.934	-1.948	-1.962	-1.978	-1.992	-2.006	-2.021	-2.035	-2.050	-2.064	-2.079	-2.091	-2.106	-2.119	-2.134	-2.148	-2.160	-2.174	-2.186	-2.200	-2.214	-2.226	-2.238	-2.251	-2.264	-2.275	-2.286	-2.299	-2.310	-2.321	-2.331	-2.341	-2.351	-2.360	-2.370	-2.378	-2.385	-2.394	-2.399	-2.405	-2.411	-2.416	-2.420	-2.425	-2.428	-2.429	-2.431	-2.431	-2.431	-2.430	-2.429	-2.425	-2.421	-2.418	-2.412	-2.408	-2.401	-2.392	-2.385	-2.376	-2.366	-2.356	-2.344	-2.332	-2.319	-2.305	-2.292	-2.278	-2.260	-2.245	-2.229	-2.211	-2.192	-2.175	-2.158	-2.138	-2.119	-2.099	-2.079	-2.060	-2.039	-2.019	-1.999	-1.978	-1.958	-1.936	-1.915	-1.895	-1.874	-1.854	-1.834	-1.814	-1.794	-1.775	-1.755	-1.736	-1.718	-1.699	-1.681	-1.664	-1.646	-1.629	-1.612	-1.596	-1.581	-1.565	-1.551	-1.536	-1.522	-1.509	-1.496	-1.482	-1.470	-1.458	-1.446	-1.435	-1.425	-1.414	-1.404	-1.392	-1.382	-1.374	-1.364	-1.355	-1.345	-1.335	-1.326	-1.318	-1.309	-1.300	-1.292	-1.285	-1.276	-1.268	-1.259	-1.250	-1.242	-1.235	-1.226	-1.216	-1.208	-1.200	-1.191	-1.181	-1.171	-1.162	-1.154	-1.144	-1.132	-1.124	-1.112	-1.102	-1.091	-1.081	-1.070	-1.059	-1.046	-1.035	-1.022	-1.011	-0.999	-0.986	-0.974	-0.960	-0.946	-0.932	-0.919	-0.905	-0.890	-0.875	-0.861	-0.846	-0.831	-0.815	-0.800	-0.784	-0.768	-0.750	-0.734	-0.718	-0.700	-0.682	-0.666	-0.648	-0.630	-0.611	-0.594	-0.575	-0.556	-0.538	-0.519	-0.499	-0.480	-0.461	-0.441	-0.421	-0.401	-0.382	-0.362	-0.341	-0.322	-0.302	-0.284	-0.262	-0.244	-0.224	-0.204	-0.185	-0.165	-0.146	-0.126	-0.109	-0.091	-0.072	-0.054	-0.036	-0.019	-0.002	0.015	0.031	0.049	0.064	0.079	0.094	0.108	0.122	0.136	0.149	0.162	0.175	0.188	0.200	0.210	0.221	0.231	0.240	0.250	0.259	0.268	0.276	0.284	0.291	0.299	0.305	0.310	0.318	0.322	0.329	0.334	0.339	0.344	0.348	0.351	0.356	0.360	0.364	0.368	0.371	0.375	0.379	0.382	0.386	0.389	0.391	0.395	0.398	0.400	0.402	0.406	0.410	0.411	0.414	0.418	0.420	0.422	0.425	0.428	0.430	0.432	0.435	0.436	0.439	0.439	0.440	0.441	0.442	0.442	0.442	0.444	0.442	0.442	0.440	0.439	0.438	0.434	0.431	0.428	0.424	0.419	0.414	0.408	0.402	0.395	0.388	0.380	0.371	0.362	0.351	0.341	0.331	0.319	0.306	0.294	0.280	0.266	0.251	0.235	0.221	0.204	0.186	0.169	0.152	0.134	0.114	0.095	0.075	0.055	0.035	0.014	-0.006	-0.028	-0.049	-0.070	-0.091	-0.114	-0.135	-0.156	-0.179	-0.200	-0.222	-0.245	-0.266	-0.289	-0.310	-0.332	-0.354	-0.374	-0.395	-0.415	-0.436	-0.456	-0.475	-0.495	-0.514	-0.532	-0.551	-0.569	-0.586	-0.602	-0.620	-0.636	-0.651	-0.666	-0.681	-0.695	-0.710	-0.722	-0.736	-0.749	-0.761	-0.772	-0.784	-0.795	-0.806	-0.815	-0.825	-0.834	-0.842	-0.851	-0.859	-0.866	-0.874	-0.881	-0.888	-0.892	-0.899	-0.905	-0.910	-0.914	-0.919	-0.922	-0.926	-0.931	-0.934	-0.938	-0.940	-0.944	-0.946	-0.948	-0.950	-0.951	-0.954	-0.955	-0.956	-0.958	-0.959	-0.959	-0.960	-0.961	-0.960	-0.960	-0.961	-0.960	-0.961	-0.961	-0.960	-0.961	-0.960	-0.959	-0.959	-0.959	-0.958	-0.958	-0.956	-0.955	-0.954	-0.952	-0.951	-0.950	-0.949	-0.949	-0.948	-0.946	-0.944	-0.942	-0.941	-0.940	-0.938	-0.936	-0.934	-0.932	-0.930	-0.930	-0.928	-0.925	-0.924	-0.921	-0.919	-0.916	-0.914	-0.911	-0.909	-0.906	-0.904	-0.900	-0.898	-0.894	-0.890	-0.886	-0.884	-0.880	-0.875	-0.871	-0.866	-0.861	-0.856	-0.851	-0.845	-0.839	-0.834	-0.826	-0.821	-0.814	-0.806	-0.799	-0.791	-0.782	-0.775	-0.765	-0.756	-0.746	-0.738	-0.726	-0.716	-0.706	-0.694	-0.684	-0.671	-0.660	-0.648	-0.635	-0.621	-0.609	-0.596	-0.581	-0.569	-0.555	-0.540	-0.528	-0.512	-0.498	-0.485	-0.470	-0.455	-0.442	-0.428	-0.415	-0.400	-0.388	-0.375	-0.360	-0.348	-0.336	-0.325	-0.312	-0.301	-0.291	-0.280	-0.271	-0.261	-0.252	-0.245	-0.238	-0.231	-0.225	-0.220	-0.215	-0.210	-0.208	-0.205	-0.202	-0.201	-0.201	-0.201	-0.201	-0.204	-0.205	-0.209	-0.212	-0.216	-0.221	-0.226	-0.232	-0.239	-0.245	-0.254	-0.262	-0.271	-0.281	-0.291	-0.301	-0.311	-0.322	-0.335	-0.346	-0.358	-0.371	-0.385	-0.396	-0.410	-0.422	-0.438	-0.451	-0.465	-0.480	-0.494	-0.507	-0.521	-0.536	-0.551	-0.566	-0.580	-0.594	-0.609	-0.622	-0.638	-0.652	-0.668	-0.682	-0.695	-0.710	-0.725	-0.739	-0.754	-0.768	-0.781	-0.795	-0.809	-0.821	-0.836	-0.849	-0.862	-0.876	-0.889	-0.901	-0.914	-0.928	-0.940	-0.952	-0.965	-0.976	-0.990	-1.001	-1.011	-1.024	-1.035	-1.046	-1.058	-1.068	-1.079	-1.088	-1.099	-1.109	-1.118	-1.128	-1.136	-1.145	-1.154	-1.161	-1.170	-1.178	-1.185	-1.191	-1.199	-1.205	-1.211	-1.218	-1.222	-1.229	-1.232	-1.239	-1.242	-1.246	-1.250	-1.254	-1.258	-1.260	-1.262	-1.265	-1.268	-1.269	-1.270	-1.271	-1.272	-1.272	-1.274	-1.274	-1.274	-1.272	-1.274	-1.272	-1.271	-1.270	-1.269	-1.268	-1.266	-1.265	-1.264	-1.260	-1.259	-1.255	-1.254	-1.250	-1.249	-1.245	-1.241	-1.238	-1.234	-1.230	-1.226	-1.222	-1.219	-1.215	-1.210	-1.205	-1.200	-1.194	-1.190	-1.184	-1.179	-1.174	-1.168	-1.161	-1.156	-1.149	-1.141	-1.135	-1.128	-1.120	-1.112	-1.104	-1.096	-1.088	-1.079	-1.069	-1.060	-1.049	-1.040	-1.029	-1.019	-1.009	-0.998	-0.986	-0.975	-0.962	-0.950	-0.939	-0.926	-0.914	-0.900	-0.889	-0.875	-0.862	-0.850	-0.835	-0.822	-0.809	-0.796	-0.782	-0.770	-0.755	-0.742	-0.730	-0.718	-0.704	-0.692	-0.681	-0.669	-0.658	-0.646	-0.636	-0.625	-0.616	-0.606	-0.598	-0.590	-0.581	-0.575	-0.569	-0.562	-0.558	-0.554	-0.549	-0.546	-0.544	-0.541	-0.540	-0.541	-0.540	-0.542	-0.544	-0.546	-0.549	-0.554	-0.559	-0.564	-0.570	-0.576	-0.585	-0.592	-0.601	-0.610	-0.620	-0.630	-0.642	-0.652	-0.665	-0.678	-0.691	-0.704	-0.718	-0.731	-0.745	-0.759	-0.774	-0.788	-0.804	-0.819	-0.834	-0.849	-0.862	-0.879	-0.895	-0.910	-0.925	-0.941	-0.956	-0.971	-0.986	-1.001	-1.016	-1.031	-1.045	-1.059	-1.074	-1.086	-1.100	-1.114	-1.125	-1.139	-1.150	-1.162	-1.174	-1.185	-1.196	-1.208	-1.218	-1.229	-1.238	-1.248	-1.258	-1.266	-1.275	-1.284	-1.291	-1.300	-1.308	-1.315	-1.322	-1.329	-1.335	-1.341	-1.349	-1.354	-1.360	-1.365	-1.370	-1.376	-1.380	-1.386	-1.390	-1.395	-1.399	-1.404	-1.408	-1.412	-1.416	-1.420	-1.424	-1.428	-1.431	-1.435	-1.440	-1.444	-1.448	-1.451	-1.455	-1.459	-1.462	-1.468	-1.471	-1.475	-1.480	-1.484	-1.490	-1.494	-1.498	-1.504	-1.509	-1.514	-1.520	-1.525	-1.530	-1.538	-1.542	-1.549	-1.555	-1.561	-1.569	-1.575	-1.581	-1.589	-1.595	-1.602	-1.609	-1.615	-1.622	-1.629	-1.635	-1.642	-1.649	-1.655	-1.661	-1.668	-1.672	-1.679	-1.684	-1.689	-1.694	-1.698	-1.702	-1.706	-1.709	-1.711	-1.712	-1.715	-1.715	-1.715	-1.715	-1.715	-1.712	-1.711	-1.708	-1.704	-1.699	-1.692	-1.688	-1.681	-1.672	-1.665	-1.655	-1.645	-1.635	-1.624	-1.611	-1.598	-1.584	-1.569	-1.555	-1.538	-1.522	-1.505	-1.488	-1.469	-1.450	-1.430	-1.411	-1.390	-1.371	-1.350	-1.328	-1.308	-1.286	-1.264	-1.241	-1.219	-1.198	-1.175	-1.154	-1.131	-1.110	-1.088	-1.066	-1.045	-1.024	-1.004	-0.982	-0.962	-0.941	-0.922	-0.904	-0.885	-0.868	-0.849	-0.832	-0.815	-0.798	-0.781	-0.766	-0.750	-0.736	-0.721	-0.706	-0.694	-0.681	-0.669	-0.658	-0.645	-0.634	-0.622	-0.612	-0.601	-0.591	-0.581	-0.572	-0.562	-0.555	-0.545	-0.538	-0.529	-0.521	-0.514	-0.506	-0.498	-0.490	-0.482	-0.475	-0.469	-0.460	-0.452	-0.446	-0.439	-0.431	-0.424	-0.418	-0.410	-0.402	-0.395	-0.389	-0.381	-0.374	-0.365	-0.359	-0.350	-0.342	-0.336	-0.328	-0.320	-0.312	-0.304	-0.296	-0.289	-0.280	-0.272	-0.265	-0.256	-0.249	-0.241	-0.232	-0.225	-0.216	-0.210	-0.201	-0.195	-0.186	-0.179	-0.172	-0.165	-0.158	-0.151	-0.144	-0.138	-0.131	-0.124	-0.118	-0.111	-0.105	-0.100	-0.094	-0.089	-0.084	-0.079	-0.075	-0.070	-0.066	-0.062	-0.059	-0.056	-0.052	-0.050	-0.048	-0.046	-0.044	-0.044	-0.041	-0.041	-0.040	-0.040	-0.041	-0.041	-0.042	-0.042	-0.044	-0.045	-0.048	-0.050	-0.051	-0.054	-0.058	-0.061	-0.065	-0.069	-0.072	-0.078	-0.082	-0.086	-0.092	-0.096	-0.102	-0.108	-0.114	-0.119	-0.125	-0.131	-0.138	-0.144	-0.151	-0.159	-0.164	-0.171	-0.180	-0.186	-0.192	-0.199	-0.206	-0.215	-0.222	-0.229	-0.236	-0.245	-0.251	-0.259	-0.266	-0.274	-0.281	-0.288	-0.295	-0.302	-0.310	-0.316	-0.324	-0.330	-0.336	-0.344	-0.350	-0.356	-0.364	-0.369	-0.375	-0.382	-0.388	-0.392	-0.399	-0.405	-0.410	-0.415	-0.420	-0.426	-0.430	-0.435	-0.440	-0.444	-0.449	-0.452	-0.458	-0.461	-0.465	-0.469	-0.472	-0.475	-0.479	-0.481	-0.485	-0.488	-0.491	-0.494	-0.496	-0.499	-0.501	-0.505	-0.507	-0.510	-0.511	-0.515	-0.518	-0.519	-0.521	-0.524	-0.526	-0.529	-0.531	-0.532	-0.536	-0.539	-0.541	-0.545	-0.546	-0.549	-0.552	-0.555	-0.558	-0.562	-0.566	-0.569	-0.572	-0.576	-0.581	-0.585	-0.589	-0.592	-0.599	-0.602	-0.608	-0.612	-0.618	-0.622	-0.629	-0.634	-0.639	-0.645	-0.650	-0.656	-0.661	-0.668	-0.674	-0.681	-0.686	-0.692	-0.699	-0.705	-0.712	-0.719	-0.725	-0.731	-0.739	-0.745	-0.750	-0.756	-0.764	-0.769	-0.775	-0.781	-0.786	-0.792	-0.798	-0.802	-0.808	-0.812	-0.816	-0.822	-0.826	-0.830	-0.834	-0.836	-0.840	-0.842	-0.845	-0.848	-0.850	-0.852	-0.854	-0.855	-0.855	-0.856	-0.856	-0.856	-0.858	-0.858	-0.856	-0.855	-0.855	-0.854	-0.854	-0.852	-0.851	-0.850	-0.849	-0.848	-0.846	-0.845	-0.844	-0.842	-0.841	-0.840	-0.840	-0.839	-0.839	-0.839	-0.838	-0.838	-0.839	-0.839	-0.840	-0.841	-0.842	-0.844	-0.846	-0.849	-0.852	-0.855	-0.859	-0.862	-0.866	-0.870	-0.875	-0.880	-0.888	-0.894	-0.900	-0.906	-0.912	-0.920	-0.928	-0.935	-0.942	-0.951	-0.959	-0.968	-0.976	-0.985	-0.994	-1.002	-1.011	-1.020	-1.029	-1.038	-1.046	-1.055	-1.064	-1.071	-1.079	-1.086	-1.095	-1.101	-1.109	-1.115	-1.121	-1.128	-1.134	-1.139	-1.144	-1.149	-1.152	-1.156	-1.159	-1.160	-1.162	-1.162	-1.164	-1.165	-1.165	-1.162	-1.161	-1.160	-1.156	-1.154	-1.150	-1.144	-1.139	-1.132	-1.126	-1.120	-1.112	-1.105	-1.095	-1.086	-1.076	-1.066	-1.056	-1.044	-1.032	-1.021	-1.009	-0.996	-0.982	-0.969	-0.955	-0.940	-0.928	-0.912	-0.896	-0.881	-0.868	-0.852	-0.836	-0.821	-0.806	-0.791	-0.776	-0.761	-0.746	-0.732	-0.718	-0.705	-0.690	-0.678	-0.664	-0.651	-0.641	-0.629	-0.619	-0.609	-0.598	-0.589	-0.580	-0.571	-0.564	-0.558	-0.551	-0.546	-0.542	-0.539	-0.536	-0.535	-0.534	-0.532	-0.532	-0.534	-0.536	-0.539	-0.541	-0.546	-0.549	-0.555	-0.561	-0.568	-0.575	-0.584	-0.591	-0.600	-0.610	-0.620	-0.630	-0.641	-0.652	-0.664	-0.676	-0.690	-0.701	-0.715	-0.728	-0.741	-0.755	-0.769	-0.781	-0.796	-0.809	-0.822	-0.836	-0.850	-0.862	-0.876	-0.890	-0.902	-0.916	-0.928	-0.941	-0.952	-0.965	-0.978	-0.989	-1.000	-1.012	-1.024	-1.035	-1.045	-1.056	-1.066	-1.078	-1.088	-1.098	-1.106	-1.118	-1.128	-1.138	-1.146	-1.156	-1.165	-1.175	-1.184	-1.195	-1.204	-1.212	-1.222	-1.232	-1.242	-1.252	-1.264	-1.272	-1.282	-1.294	-1.304	-1.315	-1.325	-1.338	-1.348	-1.359	-1.370	-1.382	-1.395	-1.406	-1.419	-1.430	-1.442	-1.456	-1.468	-1.481	-1.494	-1.508	-1.520	-1.534	-1.548	-1.560	-1.574	-1.589	-1.602	-1.616	-1.630	-1.644	-1.658	-1.671	-1.686	-1.700	-1.715	-1.728	-1.741	-1.756	-1.770	-1.784	-1.798	-1.811	-1.826	-1.839	-1.852	-1.866	-1.879	-1.892	-1.905	-1.919	-1.931	-1.944	-1.956	-1.969	-1.981	-1.992	-2.005	-2.016	-2.027	-2.040	-2.050	-2.060	-2.070	-2.080	-2.090	-2.099	-2.108	-2.116	-2.124	-2.131	-2.140	-2.148	-2.152	-2.159	-2.165	-2.170	-2.175	-2.179	-2.182	-2.186	-2.189	-2.191	-2.194	-2.195	-2.195	-2.196	-2.196	-2.196	-2.195	-2.192	-2.192	-2.189	-2.186	-2.184	-2.180	-2.176	-2.172	-2.168	-2.162	-2.158	-2.152	-2.148	-2.141	-2.135	-2.129	-2.122	-2.115	-2.109	-2.102	-2.096	-2.089	-2.081	-2.075	-2.069	-2.061	-2.055	-2.047	-2.041	-2.034	-2.027	-2.021	-2.015	-2.009	-2.002	-1.996	-1.991	-1.985	-1.980	-1.975	-1.969	-1.965	-1.960	-1.956	-1.950	-1.946	-1.941	-1.938	-1.932	-1.929	-1.925	-1.921	-1.916	-1.912	-1.909	-1.905	-1.900	-1.895	-1.891	-1.886	-1.881	-1.876	-1.871	-1.866	-1.860	-1.854	-1.846	-1.841	-1.835	-1.828	-1.820	-1.812	-1.804	-1.795	-1.786	-1.778	-1.768	-1.758	-1.746	-1.736	-1.724	-1.711	-1.700	-1.686	-1.674	-1.660	-1.646	-1.632	-1.616	-1.601	-1.585	-1.570	-1.554	-1.536	-1.519	-1.501	-1.484	-1.466	-1.449	-1.430	-1.411	-1.392	-1.374	-1.354	-1.335	-1.316	-1.296	-1.276	-1.256	-1.238	-1.216	-1.196	-1.178	-1.158	-1.138	-1.119	-1.099	-1.079	-1.060	-1.041	-1.022	-1.004	-0.985	-0.968	-0.950	-0.931	-0.915	-0.899	-0.881	-0.865	-0.849	-0.834	-0.819	-0.804	-0.789	-0.775	-0.761	-0.748	-0.735	-0.721	-0.709	-0.696	-0.685	-0.674	-0.662	-0.652	-0.642	-0.632	-0.622	-0.612	-0.604	-0.595	-0.588	-0.578	-0.570	-0.562	-0.554	-0.548	-0.540	-0.534	-0.526	-0.520	-0.514	-0.507	-0.500	-0.494	-0.488	-0.481	-0.476	-0.469	-0.462	-0.456	-0.451	-0.444	-0.439	-0.432	-0.426	-0.420	-0.414	-0.408	-0.401	-0.395	-0.388	-0.382	-0.375	-0.369	-0.361	-0.355	-0.348	-0.341	-0.334	-0.326	-0.320	-0.312	-0.305	-0.298	-0.290	-0.282	-0.276	-0.268	-0.261	-0.255	-0.248	-0.240	-0.234	-0.228	-0.221	-0.216	-0.210	-0.204	-0.200	-0.195	-0.190	-0.186	-0.184	-0.179	-0.178	-0.175	-0.174	-0.171	-0.171	-0.171	-0.172	-0.174	-0.175	-0.179	-0.181	-0.185	-0.190	-0.195	-0.201	-0.208	-0.215	-0.224	-0.232	-0.242	-0.252	-0.264	-0.275	-0.288	-0.301	-0.314	-0.328	-0.342	-0.359	-0.374	-0.390	-0.406	-0.424	-0.441	-0.459	-0.479	-0.496	-0.514	-0.532	-0.552	-0.571	-0.590	-0.609	-0.626	-0.646	-0.664	-0.682	-0.700	-0.718	-0.735	-0.752	-0.769	-0.785	-0.800	-0.815	-0.830	-0.842	-0.855	-0.868	-0.880	-0.891	-0.900	-0.910	-0.919	-0.926	-0.934	-0.940	-0.945	-0.950	-0.952	-0.956	-0.958	-0.960	-0.960	-0.959	-0.958	-0.956	-0.952	-0.950	-0.945	-0.940	-0.934	-0.928	-0.921	-0.912	-0.905	-0.896	-0.886	-0.878	-0.868	-0.856	-0.846	-0.834	-0.822	-0.810	-0.798	-0.785	-0.772	-0.758	-0.745	-0.731	-0.719	-0.705	-0.691	-0.678	-0.664	-0.649	-0.635	-0.621	-0.608	-0.594	-0.580	-0.566	-0.552	-0.540	-0.526	-0.514	-0.500	-0.488	-0.474	-0.462	-0.450	-0.438	-0.426	-0.414	-0.401	-0.390	-0.379	-0.366	-0.355	-0.344	-0.332	-0.321	-0.310	-0.299	-0.288	-0.278	-0.266	-0.256	-0.245	-0.235	-0.224	-0.214	-0.202	-0.192	-0.182	-0.171	-0.161	-0.150	-0.140	-0.129	-0.119	-0.108	-0.098	-0.086	-0.075	-0.064	-0.052	-0.042	-0.031	-0.020	-0.008	0.002	0.014	0.026	0.036	0.048	0.059	0.071	0.081	0.092	0.105	0.116	0.128	0.139	0.150	0.162	0.174	0.185	0.196	0.208	0.219	0.230	0.242	0.252	0.264	0.275	0.285	0.296	0.306	0.318	0.328	0.339	0.349	0.358	0.368	0.378	0.386	0.395	0.404	0.412	0.421	0.429	0.436	0.444	0.450	0.458	0.462	0.469	0.474	0.480	0.484	0.488	0.491	0.495	0.498	0.500	0.501	0.504	0.504	0.505	0.504	0.504	0.502	0.501	0.499	0.494	0.491	0.486	0.482	0.478	0.471	0.465	0.459	0.451	0.442	0.435	0.426	0.418	0.408	0.398	0.386	0.375	0.362	0.351	0.339	0.326	0.312	0.300	0.286	0.271	0.259	0.244	0.230	0.215	0.200	0.185	0.170	0.154	0.139	0.124	0.108	0.092	0.078	0.062	0.049	0.034	0.019	0.004	-0.011	-0.025	-0.039	-0.052	-0.068	-0.080	-0.092	-0.106	-0.118	-0.130	-0.141	-0.152	-0.164	-0.174	-0.184	-0.194	-0.202	-0.211	-0.219	-0.226	-0.234	-0.241	-0.248	-0.252	-0.258	-0.262	-0.268	-0.271	-0.275	-0.278	-0.279	-0.281	-0.282	-0.284	-0.285	-0.284	-0.285	-0.284	-0.282	-0.282	-0.280	-0.279	-0.275	-0.274	-0.270	-0.268	-0.265	-0.261	-0.258	-0.255	-0.250	-0.246	-0.244	-0.240	-0.235	-0.232	-0.229	-0.225	-0.222	-0.220	-0.216	-0.214	-0.211	-0.209	-0.208	-0.205	-0.205	-0.204	-0.202	-0.202	-0.204	-0.202	-0.204	-0.205	-0.206	-0.209	-0.211	-0.215	-0.218	-0.221	-0.225	-0.230	-0.234	-0.240	-0.244	-0.250	-0.256	-0.261	-0.269	-0.276	-0.282	-0.290	-0.298	-0.305	-0.311	-0.320	-0.328	-0.335	-0.341	-0.350	-0.358	-0.364	-0.371	-0.379	-0.386	-0.394	-0.401	-0.408	-0.412	-0.420	-0.426	-0.431	-0.436	-0.441	-0.445	-0.450	-0.455	-0.458	-0.461	-0.464	-0.466	-0.469	-0.470	-0.472	-0.474	-0.475	-0.475	-0.475	-0.475	-0.475	-0.474	-0.472	-0.471	-0.470	-0.469	-0.466	-0.465	-0.462	-0.460	-0.459	-0.456	-0.452	-0.450	-0.448	-0.445	-0.440	-0.438	-0.435	-0.432	-0.429	-0.426	-0.424	-0.421	-0.419	-0.415	-0.412	-0.410	-0.408	-0.405	-0.404	-0.401	-0.400	-0.398	-0.396	-0.394	-0.392	-0.391	-0.389	-0.388	-0.386	-0.385	-0.384	-0.382	-0.381	-0.380	-0.379	-0.378	-0.376	-0.375	-0.374	-0.371	-0.371	-0.370	-0.368	-0.366	-0.364	-0.361	-0.359	-0.358	-0.354	-0.351	-0.349	-0.345	-0.340	-0.338	-0.334	-0.330	-0.325	-0.321	-0.318	-0.311	-0.308	-0.301	-0.298	-0.292	-0.286	-0.280	-0.274	-0.269	-0.262	-0.258	-0.251	-0.245	-0.239	-0.234	-0.228	-0.221	-0.215	-0.209	-0.202	-0.198	-0.191	-0.186	-0.181	-0.176	-0.170	-0.165	-0.160	-0.156	-0.151	-0.148	-0.144	-0.140	-0.136	-0.134	-0.130	-0.128	-0.125	-0.124	-0.121	-0.120	-0.119	-0.118	-0.119	-0.118	-0.118	-0.118	-0.118	-0.119	-0.119	-0.120	-0.121	-0.121	-0.124	-0.125	-0.128	-0.130	-0.131	-0.134	-0.135	-0.136	-0.140	-0.141	-0.144	-0.146	-0.149	-0.150	-0.151	-0.154	-0.156	-0.158	-0.159	-0.160	-0.161	-0.164	-0.164	-0.164	-0.165	-0.166	-0.166	-0.166	-0.166	-0.166	-0.165	-0.165	-0.164	-0.164	-0.162	-0.161	-0.160	-0.159	-0.158	-0.156	-0.155	-0.152	-0.151	-0.150	-0.150	-0.148	-0.146	-0.145	-0.144	-0.142	-0.142	-0.141	-0.141	-0.141	-0.141	-0.142	-0.141	-0.142	-0.144	-0.145	-0.148	-0.149	-0.151	-0.155	-0.159	-0.161	-0.165	-0.170	-0.174	-0.178	-0.184	-0.189	-0.195	-0.200	-0.206	-0.214	-0.220	-0.226	-0.235	-0.242	-0.250	-0.259	-0.268	-0.275	-0.284	-0.292	-0.301	-0.310	-0.319	-0.328	-0.336	-0.345	-0.354	-0.364	-0.372	-0.381	-0.390	-0.399	-0.409	-0.418	-0.426	-0.435	-0.442	-0.450	-0.460	-0.469	-0.475	-0.485	-0.492	-0.501	-0.509	-0.516	-0.525	-0.534	-0.541	-0.550	-0.558	-0.566	-0.575	-0.582	-0.592	-0.601	-0.610	-0.619	-0.629	-0.639	-0.649	-0.659	-0.668	-0.679	-0.690	-0.700	-0.711	-0.721	-0.734	-0.746	-0.758	-0.770	-0.781	-0.794	-0.806	-0.819	-0.832	-0.845	-0.858	-0.870	-0.882	-0.896	-0.909	-0.921	-0.934	-0.946	-0.958	-0.970	-0.982	-0.992	-1.004	-1.014	-1.025	-1.034	-1.042	-1.052	-1.060	-1.068	-1.075	-1.081	-1.086	-1.091	-1.095	-1.099	-1.101	-1.102	-1.105	-1.105	-1.104	-1.101	-1.100	-1.098	-1.092	-1.088	-1.082	-1.075	-1.068	-1.059	-1.049	-1.040	-1.028	-1.016	-1.004	-0.991	-0.976	-0.962	-0.948	-0.931	-0.915	-0.896	-0.880	-0.861	-0.842	-0.822	-0.802	-0.781	-0.761	-0.741	-0.719	-0.698	-0.675	-0.652	-0.630	-0.608	-0.585	-0.562	-0.540	-0.516	-0.494	-0.470	-0.448	-0.425	-0.402	-0.379	-0.356	-0.334	-0.311	-0.290	-0.268	-0.248	-0.226	-0.205	-0.184	-0.164	-0.144	-0.125	-0.106	-0.086	-0.069	-0.050	-0.032	-0.015	0.002	0.019	0.034	0.049	0.065	0.079	0.094	0.106	0.120	0.134	0.146	0.159	0.169	0.180	0.191	0.201	0.211	0.220	0.230	0.239	0.248	0.255	0.262	0.270	0.278	0.284	0.291	0.298	0.304	0.310	0.315	0.320	0.325	0.330	0.335	0.340	0.345	0.349	0.354	0.358	0.362	0.366	0.370	0.374	0.378	0.381	0.386	0.389	0.392	0.396	0.400	0.404	0.408	0.411	0.414	0.418	0.421	0.425	0.428	0.431	0.435	0.438	0.441	0.444	0.446	0.449	0.451	0.455	0.456	0.459	0.461	0.462	0.465	0.466	0.468	0.469	0.469	0.470	0.470	0.469	0.470	0.470	0.468	0.466	0.465	0.462	0.460	0.458	0.455	0.452	0.449	0.445	0.441	0.438	0.432	0.428	0.424	0.418	0.412	0.406	0.401	0.395	0.389	0.382	0.376	0.370	0.361	0.355	0.348	0.341	0.334	0.328	0.320	0.312	0.308	0.300	0.292	0.288	0.280	0.274	0.266	0.261	0.255	0.250	0.244	0.238	0.232	0.228	0.222	0.218	0.214	0.210	0.205	0.201	0.198	0.194	0.191	0.188	0.185	0.182	0.180	0.178	0.176	0.174	0.171	0.170	0.169	0.168	0.166	0.165	0.165	0.164	0.164	0.164	0.164	0.162	0.162	0.164	0.164	0.164	0.165	0.165	0.166	0.168	0.169	0.169	0.171	0.172	0.175	0.176	0.178	0.180	0.182	0.185	0.186	0.189	0.192	0.195	0.198	0.201	0.204	0.206	0.210	0.214	0.218	0.221	0.225	0.230	0.232	0.236	0.241	0.245	0.250	0.255	0.259	0.264	0.269	0.272	0.278	0.281	0.286	0.291	0.296	0.301	0.305	0.310	0.316	0.320	0.324	0.329	0.334	0.336	0.341	0.345	0.349	0.354	0.358	0.361	0.365	0.368	0.371	0.375	0.378	0.381	0.384	0.386	0.389	0.391	0.394	0.396	0.399	0.400	0.402	0.405	0.408	0.409	0.410	0.412	0.414	0.415	0.416	0.419	0.420	0.420	0.422	0.424	0.424	0.426	0.428	0.429	0.430	0.431	0.434	0.435	0.438	0.438	0.440	0.442	0.444	0.445	0.449	0.450	0.452	0.454	0.456	0.459	0.461	0.464	0.466	0.468	0.470	0.472	0.475	0.478	0.480	0.482	0.485	0.486	0.489	0.491	0.492	0.494	0.496	0.498	0.498	0.499	0.499	0.500	0.500	0.500	0.500	0.499	0.498	0.495	0.494	0.491	0.489	0.485	0.481	0.478	0.474	0.469	0.461	0.456	0.450	0.441	0.435	0.428	0.418	0.409	0.399	0.388	0.378	0.366	0.352	0.340	0.326	0.314	0.299	0.284	0.268	0.251	0.235	0.219	0.201	0.184	0.165	0.146	0.126	0.106	0.088	0.066	0.046	0.025	0.004	-0.018	-0.040	-0.062	-0.084	-0.106	-0.130	-0.151	-0.175	-0.199	-0.221	-0.244	-0.268	-0.291	-0.315	-0.338	-0.360	-0.382	-0.406	-0.429	-0.450	-0.472	-0.496	-0.518	-0.539	-0.561	-0.582	-0.604	-0.625	-0.646	-0.666	-0.686	-0.706	-0.728	-0.748	-0.768	-0.786	-0.806	-0.825	-0.844	-0.864	-0.882	-0.901	-0.920	-0.939	-0.958	-0.975	-0.994	-1.012	-1.030	-1.050	-1.069	-1.088	-1.106	-1.126	-1.145	-1.165	-1.184	-1.204	-1.225	-1.245	-1.266	-1.286	-1.309	-1.330	-1.352	-1.375	-1.398	-1.420	-1.444	-1.466	-1.491	-1.515	-1.539	-1.564	-1.589	-1.614	-1.640	-1.666	-1.691	-1.718	-1.744	-1.770	-1.796	-1.824	-1.850	-1.878	-1.905	-1.930	-1.958	-1.984	-2.010	-2.038	-2.062	-2.090	-2.115	-2.139	-2.165	-2.189	-2.214	-2.238	-2.260	-2.284	-2.306	-2.328	-2.348	-2.369	-2.389	-2.409	-2.426	-2.442	-2.460	-2.478	-2.492	-2.506	-2.521	-2.535	-2.546	-2.559	-2.569	-2.579	-2.588	-2.596	-2.604	-2.610	-2.616	-2.621	-2.625	-2.628	-2.630	-2.632	-2.635	-2.635	-2.635	-2.634	-2.632	-2.631	-2.629	-2.625	-2.622	-2.619	-2.614	-2.610	-2.605	-2.599	-2.594	-2.588	-2.582	-2.576	-2.570	-2.564	-2.558	-2.550	-2.542	-2.538	-2.530	-2.524	-2.518	-2.512	-2.505	-2.499	-2.494	-2.489	-2.482	-2.479	-2.474	-2.470	-2.465	-2.461	-2.456	-2.454	-2.451	-2.449	-2.445	-2.442	-2.441	-2.439	-2.438	-2.436	-2.436	-2.434	-2.434	-2.432	-2.432	-2.431	-2.430	-2.430	-2.430	-2.430	-2.430	-2.429	-2.428	-2.426	-2.426	-2.425	-2.422	-2.421	-2.419	-2.416	-2.414	-2.410	-2.406	-2.402	-2.398	-2.392	-2.389	-2.382	-2.375	-2.369	-2.361	-2.351	-2.344	-2.334	-2.322	-2.312	-2.301	-2.290	-2.276	-2.265	-2.250	-2.236	-2.220	-2.205	-2.189	-2.171	-2.154	-2.136	-2.116	-2.098	-2.078	-2.056	-2.035	-2.015	-1.992	-1.970	-1.948	-1.924	-1.900	-1.876	-1.851	-1.828	-1.802	-1.778	-1.751	-1.725	-1.700	-1.674	-1.648	-1.621	-1.595	-1.569	-1.542	-1.516	-1.490	-1.462	-1.438	-1.411	-1.385	-1.360	-1.335	-1.310	-1.285	-1.260	-1.236	-1.211	-1.188	-1.165	-1.141	-1.119	-1.098	-1.075	-1.054	-1.032	-1.012	-0.992	-0.972	-0.954	-0.935	-0.918	-0.899	-0.881	-0.865	-0.849	-0.832	-0.816	-0.802	-0.788	-0.772	-0.759	-0.745	-0.731	-0.719	-0.705	-0.694	-0.681	-0.670	-0.659	-0.646	-0.636	-0.625	-0.614	-0.602	-0.594	-0.582	-0.572	-0.562	-0.551	-0.541	-0.531	-0.521	-0.511	-0.501	-0.491	-0.481	-0.471	-0.460	-0.450	-0.440	-0.429	-0.419	-0.408	-0.398	-0.386	-0.376	-0.366	-0.354	-0.344	-0.332	-0.322	-0.311	-0.299	-0.289	-0.276	-0.265	-0.254	-0.242	-0.232	-0.220	-0.209	-0.198	-0.186	-0.176	-0.165	-0.154	-0.144	-0.132	-0.121	-0.111	-0.101	-0.091	-0.081	-0.070	-0.061	-0.052	-0.041	-0.034	-0.024	-0.015	-0.008	0.002	0.009	0.018	0.025	0.032	0.040	0.048	0.052	0.059	0.065	0.071	0.076	0.081	0.086	0.090	0.094	0.098	0.101	0.104	0.106	0.109	0.110	0.112	0.114	0.114	0.115	0.114	0.115	0.114	0.112	0.111	0.110	0.108	0.105	0.102	0.100	0.096	0.091	0.088	0.082	0.078	0.071	0.066	0.059	0.052	0.046	0.039	0.031	0.022	0.015	0.005	-0.004	-0.012	-0.022	-0.032	-0.042	-0.054	-0.065	-0.076	-0.088	-0.099	-0.111	-0.122	-0.135	-0.146	-0.161	-0.174	-0.186	-0.199	-0.212	-0.225	-0.239	-0.252	-0.266	-0.279	-0.291	-0.305	-0.319	-0.332	-0.345	-0.356	-0.370	-0.382	-0.395	-0.408	-0.420	-0.431	-0.442	-0.454	-0.465	-0.476	-0.485	-0.495	-0.505	-0.514	-0.524	-0.532	-0.540	-0.549	-0.556	-0.564	-0.570	-0.578	-0.582	-0.589	-0.594	-0.599	-0.602	-0.608	-0.611	-0.615	-0.618	-0.621	-0.624	-0.626	-0.629	-0.630	-0.631	-0.634	-0.635	-0.636	-0.638	-0.639	-0.640	-0.640	-0.642	-0.642	-0.644	-0.644	-0.645	-0.646	-0.646	-0.648	-0.649	-0.651	-0.652	-0.654	-0.656	-0.658	-0.660	-0.662	-0.665	-0.669	-0.671	-0.675	-0.679	-0.682	-0.686	-0.690	-0.695	-0.699	-0.704	-0.708	-0.712	-0.718	-0.722	-0.728	-0.732	-0.738	-0.742	-0.749	-0.752	-0.758	-0.762	-0.768	-0.772	-0.776	-0.780	-0.784	-0.788	-0.792	-0.795	-0.799	-0.800	-0.804	-0.805	-0.806	-0.806	-0.808	-0.808	-0.808	-0.806	-0.805	-0.804	-0.800	-0.799	-0.795	-0.791	-0.786	-0.780	-0.776	-0.769	-0.762	-0.755	-0.749	-0.741	-0.731	-0.724	-0.715	-0.705	-0.695	-0.685	-0.674	-0.662	-0.651	-0.640	-0.629	-0.616	-0.605	-0.592	-0.580	-0.568	-0.555	-0.542	-0.529	-0.516	-0.504	-0.491	-0.479	-0.466	-0.454	-0.442	-0.430	-0.419	-0.406	-0.396	-0.385	-0.374	-0.364	-0.354	-0.344	-0.334	-0.325	-0.316	-0.309	-0.299	-0.291	-0.284	-0.276	-0.269	-0.262	-0.256	-0.250	-0.245	-0.239	-0.234	-0.229	-0.224	-0.220	-0.216	-0.212	-0.209	-0.205	-0.201	-0.199	-0.195	-0.192	-0.190	-0.186	-0.184	-0.181	-0.179	-0.176	-0.172	-0.170	-0.168	-0.162	-0.160	-0.156	-0.152	-0.148	-0.144	-0.140	-0.136	-0.130	-0.126	-0.120	-0.115	-0.109	-0.101	-0.095	-0.088	-0.079	-0.071	-0.062	-0.052	-0.044	-0.034	-0.022	-0.011	0.001	0.012	0.026	0.040	0.054	0.068	0.084	0.098	0.114	0.131	0.149	0.166	0.185	0.204	0.222	0.241	0.262	0.282	0.304	0.325	0.346	0.369	0.391	0.414	0.438	0.460	0.484	0.507	0.531	0.555	0.579	0.602	0.626	0.651	0.675	0.699	0.721	0.746	0.770	0.791	0.815	0.836	0.859	0.880	0.901	0.922	0.942	0.961	0.981	0.999	1.018	1.035	1.051	1.066	1.082	1.098	1.111	1.125	1.138	1.149	1.159	1.170	1.179	1.186	1.195	1.201	1.209	1.215	1.220	1.224	1.226	1.230	1.232	1.234	1.236	1.236	1.236	1.236	1.235	1.234	1.232	1.230	1.229	1.225	1.222	1.220	1.216	1.212	1.209	1.205	1.201	1.196	1.194	1.190	1.185	1.181	1.180	1.176	1.174	1.170	1.168	1.166	1.164	1.162	1.161	1.161	1.160	1.159	1.160	1.160	1.161	1.161	1.164	1.165	1.168	1.169	1.171	1.175	1.178	1.180	1.184	1.186	1.190	1.194	1.198	1.200	1.202	1.206	1.210	1.211	1.215	1.218	1.219	1.220	1.221	1.222	1.222	1.224	1.222	1.221	1.219	1.218	1.214	1.210	1.206	1.200	1.194	1.188	1.181	1.172	1.165	1.154	1.144	1.134	1.122	1.110	1.098	1.084	1.070	1.055	1.040	1.024	1.008	0.991	0.972	0.955	0.938	0.919	0.900	0.881	0.861	0.842	0.822	0.804	0.784	0.765	0.746	0.726	0.708	0.688	0.669	0.650	0.631	0.614	0.596	0.579	0.562	0.545	0.530	0.515	0.500	0.486	0.472	0.459	0.446	0.434	0.424	0.412	0.402	0.394	0.385	0.378	0.370	0.364	0.359	0.354	0.349	0.345	0.341	0.339	0.336	0.335	0.335	0.335	0.336	0.336	0.339	0.340	0.342	0.345	0.349	0.351	0.356	0.361	0.365	0.369	0.375	0.380	0.385	0.390	0.396	0.401	0.406	0.412	0.418	0.422	0.428	0.432	0.436	0.440	0.444	0.449	0.451	0.454	0.456	0.459	0.460	0.460	0.460	0.460	0.460	0.459	0.458	0.455	0.451	0.448	0.444	0.439	0.434	0.429	0.421	0.415	0.408	0.400	0.392	0.382	0.374	0.365	0.355	0.344	0.334	0.324	0.314	0.301	0.291	0.280	0.270	0.259	0.249	0.238	0.228	0.218	0.208	0.199	0.189	0.181	0.172	0.165	0.159	0.152	0.148	0.142	0.139	0.136	0.134	0.131	0.130	0.129	0.130	0.132	0.135	0.138	0.142	0.148	0.154	0.161	0.169	0.178	0.188	0.199	0.210	0.222	0.236	0.250	0.265	0.280	0.296	0.312	0.330	0.349	0.369	0.388	0.408	0.428	0.449	0.471	0.491	0.514	0.536	0.560	0.582	0.606	0.630	0.654	0.676	0.701	0.724	0.748	0.771	0.795	0.818	0.840	0.864	0.886	0.909	0.930	0.951	0.972	0.992	1.012	1.032	1.050	1.070	1.088	1.105	1.121	1.136	1.152	1.168	1.181	1.194	1.206	1.218	1.229	1.239	1.248	1.258	1.265	1.272	1.279	1.285	1.289	1.291	1.295	1.298	1.299	1.299	1.299	1.299	1.298	1.295	1.292	1.289	1.284	1.280	1.274	1.268	1.261	1.255	1.248	1.239	1.230	1.221	1.212	1.202	1.192	1.182	1.172	1.161	1.150	1.139	1.128	1.115	1.105	1.092	1.081	1.069	1.058	1.046	1.035	1.025	1.014	1.004	0.994	0.984	0.974	0.965	0.955	0.946	0.939	0.930	0.924	0.916	0.911	0.904	0.899	0.895	0.890	0.886	0.882	0.881	0.879	0.878	0.875	0.875	0.875	0.876	0.876	0.879	0.880	0.884	0.886	0.890	0.894	0.898	0.902	0.908	0.912	0.918	0.924	0.929	0.935	0.942	0.949	0.955	0.961	0.968	0.974	0.980	0.986	0.992	0.999	1.005	1.010	1.016	1.021	1.026	1.032	1.036	1.041	1.044	1.048	1.051	1.055	1.056	1.060	1.061	1.061	1.062	1.065	1.065	1.065	1.064	1.064	1.062	1.060	1.060	1.058	1.056	1.052	1.050	1.048	1.045	1.041	1.038	1.034	1.030	1.026	1.024	1.020	1.015	1.011	1.009	1.005	1.000	0.996	0.994	0.990	0.988	0.984	0.981	0.979	0.976	0.974	0.971	0.970	0.969	0.968	0.968	0.968	0.966	0.968	0.968	0.968	0.969	0.969	0.971	0.971	0.974	0.975	0.979	0.981	0.984	0.986	0.989	0.994	0.996	1.000	1.004	1.009	1.012	1.016	1.020	1.025	1.030	1.034	1.039	1.042	1.048	1.052	1.056	1.061	1.065	1.071	1.075	1.080	1.084	1.088	1.092	1.096	1.100	1.105	1.108	1.111	1.115	1.119	1.121	1.125	1.128	1.131	1.134	1.138	1.140	1.142	1.146	1.149	1.151	1.154	1.156	1.159	1.161	1.164	1.166	1.168	1.170	1.172	1.175	1.178	1.180	1.184	1.185	1.189	1.192	1.195	1.198	1.202	1.206	1.210	1.214	1.219	1.222	1.229	1.234	1.240	1.245	1.251	1.260	1.266	1.272	1.280	1.288	1.296	1.305	1.314	1.324	1.332	1.344	1.354	1.365	1.376	1.388	1.400	1.412	1.426	1.439	1.452	1.466	1.480	1.494	1.509	1.524	1.540	1.555	1.570	1.586	1.601	1.618	1.634	1.650	1.668	1.684	1.700	1.718	1.734	1.750	1.768	1.785	1.800	1.818	1.834	1.850	1.866	1.882	1.899	1.914	1.930	1.945	1.959	1.974	1.989	2.002	2.016	2.030	2.042	2.055	2.068	2.080	2.091	2.102	2.114	2.124	2.134	2.144	2.152	2.161	2.170	2.179	2.185	2.192	2.200	2.208	2.212	2.218	2.224	2.228	2.232	2.236	2.239	2.242	2.246	2.248	2.251	2.251	2.254	2.255	2.256	2.256	2.256	2.256	2.258	2.258	2.256	2.255	2.254	2.254	2.252	2.250	2.249	2.248	2.246	2.245	2.244	2.240	2.239	2.238	2.235	2.232	2.230	2.229	2.226	2.225	2.224	2.221	2.220	2.219	2.218	2.216	2.215	2.214	2.214	2.211	2.211	2.210	2.211	2.210	2.210	2.210	2.210	2.210	2.210	2.211	2.211	2.211	2.211	2.211	2.212	2.212	2.214	2.212	2.212	2.212	2.212	2.211	2.212	2.211	2.210	2.209	2.208	2.205	2.202	2.200	2.198	2.194	2.191	2.186	2.181	2.176	2.170	2.164	2.158	2.150	2.142	2.135	2.126	2.116	2.106	2.096	2.085	2.074	2.061	2.049	2.036	2.022	2.009	1.994	1.979	1.964	1.949	1.932	1.915	1.898	1.880	1.864	1.845	1.828	1.810	1.792	1.774	1.755	1.738	1.719	1.700	1.684	1.665	1.646	1.630	1.611	1.594	1.578	1.561	1.544	1.529	1.512	1.499	1.484	1.470	1.458	1.444	1.431	1.419	1.408	1.398	1.388	1.378	1.369	1.361	1.354	1.348	1.341	1.336	1.332	1.329	1.326	1.322	1.322	1.321	1.320	1.321	1.322	1.325	1.328	1.331	1.335	1.339	1.345	1.350	1.356	1.364	1.370	1.378	1.388	1.395	1.405	1.415	1.425	1.435	1.445	1.456	1.468	1.480	1.492	100.000	5.000	2.000	1.000	6.000	0.000	0.000	0.000	0.000	0.000	0.000	0.000	0.000	0.000	0.000	0.000	0.000	0.000	-0.298	-0.288	-0.278	-0.269	-0.261	-0.254	-0.246	-0.239	-0.234	-0.229	-0.224	-0.220	-0.219	-0.215	-0.214	-0.212	-0.212	-0.212	-0.214	-0.215	-0.218	-0.220	-0.222	-0.225	-0.230	-0.235	-0.239	-0.244	-0.250	-0.255	-0.261	-0.269	-0.275	-0.281	-0.289	-0.295	-0.301	-0.309	-0.316	-0.322	-0.330	-0.336	-0.344	-0.350	-0.356	-0.364	-0.369	-0.374	-0.379	-0.384	-0.389	-0.392	-0.396	-0.400	-0.402	-0.406	-0.408	-0.410	-0.411	-0.412	-0.414	-0.414	-0.414	-0.412	-0.411	-0.410	-0.409	-0.408	-0.404	-0.402	-0.399	-0.396	-0.391	-0.388	-0.384	-0.379	-0.374	-0.369	-0.364	-0.359	-0.352	-0.348	-0.341	-0.335	-0.330	-0.322	-0.316	-0.310	-0.304	-0.298	-0.291	-0.285	-0.279	-0.272	-0.265	-0.259	-0.252	-0.248	-0.240	-0.234	-0.229	-0.221	-0.215	-0.210	-0.204	-0.199	-0.192	-0.186	-0.181	-0.176	-0.170	-0.165	-0.160	-0.154	-0.150	-0.145	-0.141	-0.136	-0.131	-0.128	-0.121	-0.118	-0.112	-0.109	-0.105	-0.100	-0.096	-0.091	-0.086	-0.082	-0.078	-0.074	-0.070	-0.065	-0.061	-0.056	-0.051	-0.046	-0.041	-0.036	-0.031	-0.026	-0.021	-0.016	-0.010	-0.005	0.001	0.008	0.015	0.021	0.029	0.035	0.042	0.051	0.059	0.069	0.078	0.086	0.096	0.105	0.116	0.128	0.138	0.149	0.160	0.172	0.185	0.198	0.210	0.222	0.236	0.251	0.264	0.279	0.292	0.308	0.321	0.336	0.350	0.365	0.380	0.395	0.409	0.424	0.438	0.450	0.465	0.479	0.491	0.504	0.516	0.528	0.539	0.549	0.559	0.569	0.578	0.586	0.594	0.601	0.606	0.611	0.616	0.620	0.622	0.625	0.625	0.625	0.625	0.624	0.621	0.619	0.614	0.609	0.602	0.596	0.589	0.580	0.570	0.560	0.549	0.536	0.524	0.511	0.496	0.482	0.466	0.450	0.434	0.416	0.400	0.382	0.364	0.344	0.326	0.306	0.288	0.268	0.246	0.226	0.206	0.186	0.166	0.146	0.126	0.105	0.085	0.065	0.045	0.025	0.006	-0.012	-0.031	-0.050	-0.069	-0.086	-0.105	-0.121	-0.138	-0.154	-0.170	-0.184	-0.199	-0.212	-0.226	-0.239	-0.251	-0.264	-0.275	-0.285	-0.296	-0.305	-0.314	-0.321	-0.330	-0.336	-0.344	-0.350	-0.354	-0.360	-0.364	-0.368	-0.370	-0.374	-0.375	-0.378	-0.379	-0.379	-0.380	-0.380	-0.379	-0.380	-0.379	-0.379	-0.378	-0.375	-0.374	-0.372	-0.371	-0.370	-0.368	-0.366	-0.366	-0.364	-0.364	-0.361	-0.361	-0.360	-0.361	-0.361	-0.361	-0.362	-0.365	-0.365	-0.368	-0.371	-0.375	-0.378	-0.381	-0.386	-0.392	-0.399	-0.405	-0.412	-0.421	-0.429	-0.439	-0.449	-0.460	-0.471	-0.482	-0.495	-0.509	-0.524	-0.538	-0.552	-0.568	-0.585	-0.601	-0.619	-0.635	-0.654	-0.672	-0.691	-0.711	-0.730	-0.751	-0.771	-0.791	-0.811	-0.831	-0.851	-0.872	-0.892	-0.912	-0.934	-0.954	-0.972	-0.992	-1.011	-1.030	-1.048	-1.065	-1.082	-1.099	-1.115	-1.130	-1.145	-1.159	-1.171	-1.182	-1.194	-1.205	-1.214	-1.222	-1.230	-1.236	-1.242	-1.248	-1.251	-1.252	-1.254	-1.255	-1.254	-1.252	-1.250	-1.246	-1.241	-1.235	-1.229	-1.221	-1.212	-1.204	-1.194	-1.182	-1.170	-1.158	-1.145	-1.131	-1.118	-1.102	-1.085	-1.070	-1.054	-1.036	-1.020	-1.002	-0.986	-0.969	-0.950	-0.932	-0.915	-0.898	-0.879	-0.862	-0.844	-0.828	-0.811	-0.795	-0.778	-0.762	-0.746	-0.731	-0.718	-0.701	-0.689	-0.675	-0.662	-0.651	-0.639	-0.628	-0.616	-0.606	-0.596	-0.588	-0.579	-0.571	-0.562	-0.555	-0.549	-0.541	-0.535	-0.530	-0.524	-0.519	-0.515	-0.510	-0.505	-0.501	-0.496	-0.494	-0.489	-0.485	-0.480	-0.478	-0.474	-0.470	-0.466	-0.462	-0.459	-0.454	-0.450	-0.446	-0.440	-0.436	-0.430	-0.425	-0.419	-0.412	-0.406	-0.400	-0.391	-0.385	-0.378	-0.369	-0.360	-0.350	-0.341	-0.331	-0.321	-0.311	-0.301	-0.290	-0.279	-0.268	-0.255	-0.244	-0.231	-0.218	-0.205	-0.191	-0.178	-0.165	-0.151	-0.136	-0.122	-0.108	-0.092	-0.079	-0.064	-0.049	-0.035	-0.020	-0.005	0.010	0.025	0.040	0.054	0.069	0.084	0.099	0.114	0.128	0.141	0.155	0.169	0.182	0.196	0.210	0.222	0.235	0.249	0.261	0.272	0.286	0.298	0.310	0.321	0.332	0.344	0.355	0.365	0.375	0.386	0.396	0.405	0.415	0.426	0.435	0.445	0.454	0.462	0.472	0.481	0.490	0.499	0.507	0.516	0.525	0.534	0.541	0.550	0.560	0.568	0.576	0.585	0.595	0.604	0.612	0.621	0.629	0.638	0.646	0.656	0.665	0.674	0.684	0.691	0.701	0.711	0.720	0.730	0.739	0.748	0.758	0.766	0.776	0.785	0.795	0.804	0.812	0.821	0.831	0.839	0.849	0.858	0.865	0.874	0.882	0.890	0.899	0.906	0.915	0.922	0.929	0.936	0.942	0.949	0.956	0.962	0.968	0.972	0.979	0.982	0.988	0.992	0.995	0.999	1.002	1.005	1.008	1.010	1.011	1.014	1.015	1.015	1.015	1.015	1.016	1.015	1.014	1.012	1.011	1.009	1.008	1.005	1.001	0.998	0.995	0.991	0.988	0.982	0.979	0.974	0.969	0.965	0.959	0.952	0.946	0.940	0.934	0.928	0.921	0.915	0.908	0.900	0.894	0.886	0.880	0.872	0.865	0.858	0.850	0.842	0.835	0.829	0.820	0.812	0.805	0.798	0.791	0.782	0.776	0.768	0.760	0.752	0.746	0.739	0.731	0.725	0.716	0.710	0.704	0.696	0.689	0.684	0.678	0.670	0.664	0.658	0.651	0.645	0.639	0.632	0.628	0.621	0.615	0.609	0.602	0.596	0.591	0.585	0.579	0.572	0.566	0.561	0.554	0.549	0.541	0.536	0.529	0.522	0.516	0.509	0.502	0.495	0.489	0.481	0.474	0.466	0.458	0.451	0.442	0.435	0.428	0.418	0.410	0.401	0.391	0.384	0.374	0.365	0.356	0.346	0.336	0.328	0.318	0.308	0.300	0.290	0.280	0.271	0.261	0.251	0.241	0.234	0.224	0.215	0.206	0.198	0.189	0.181	0.172	0.165	0.156	0.150	0.142	0.135	0.130	0.124	0.116	0.111	0.106	0.101	0.096	0.094	0.090	0.086	0.084	0.081	0.080	0.079	0.078	0.078	0.078	0.078	0.079	0.081	0.081	0.085	0.086	0.090	0.094	0.098	0.101	0.108	0.112	0.119	0.126	0.131	0.139	0.146	0.156	0.164	0.172	0.182	0.194	0.204	0.215	0.225	0.236	0.249	0.261	0.274	0.286	0.300	0.314	0.329	0.342	0.356	0.371	0.386	0.402	0.418	0.434	0.450	0.466	0.484	0.501	0.518	0.535	0.552	0.570	0.589	0.605	0.624	0.641	0.659	0.678	0.695	0.714	0.731	0.749	0.766	0.782	0.801	0.818	0.834	0.851	0.869	0.885	0.901	0.916	0.931	0.948	0.962	0.975	0.990	1.004	1.018	1.030	1.042	1.055	1.066	1.076	1.088	1.098	1.105	1.115	1.122	1.130	1.138	1.142	1.150	1.154	1.159	1.161	1.166	1.169	1.171	1.171	1.172	1.172	1.171	1.171	1.169	1.166	1.164	1.160	1.156	1.152	1.148	1.141	1.136	1.130	1.124	1.116	1.110	1.102	1.095	1.086	1.078	1.071	1.062	1.054	1.044	1.035	1.026	1.019	1.010	1.000	0.992	0.985	0.976	0.969	0.961	0.954	0.948	0.940	0.934	0.928	0.921	0.916	0.912	0.908	0.905	0.900	0.898	0.896	0.894	0.892	0.890	0.890	0.890	0.890	0.890	0.892	0.894	0.896	0.898	0.900	0.904	0.906	0.910	0.914	0.918	0.922	0.928	0.931	0.935	0.941	0.945	0.950	0.954	0.960	0.964	0.969	0.974	0.976	0.981	0.985	0.989	0.992	0.995	0.998	1.000	1.002	1.005	1.005	1.005	1.006	1.006	1.005	1.004	1.002	1.001	0.999	0.998	0.994	0.990	0.988	0.982	0.979	0.974	0.969	0.962	0.958	0.952	0.945	0.939	0.932	0.926	0.920	0.914	0.906	0.900	0.891	0.885	0.880	0.872	0.866	0.859	0.854	0.849	0.842	0.838	0.832	0.830	0.825	0.822	0.820	0.818	0.815	0.815	0.815	0.814	0.815	0.816	0.818	0.821	0.824	0.828	0.832	0.836	0.842	0.849	0.855	0.864	0.871	0.880	0.889	0.900	0.909	0.920	0.931	0.944	0.955	0.969	0.980	0.994	1.008	1.021	1.034	1.048	1.062	1.075	1.090	1.102	1.118	1.130	1.144	1.158	1.171	1.184	1.195	1.208	1.220	1.231	1.241	1.252	1.262	1.272	1.281	1.290	1.298	1.305	1.312	1.318	1.324	1.329	1.334	1.338	1.339	1.340	1.341	1.342	1.342	1.341	1.340	1.338	1.335	1.331	1.326	1.321	1.315	1.309	1.302	1.294	1.284	1.275	1.265	1.254	1.244	1.231	1.218	1.205	1.191	1.178	1.162	1.146	1.129	1.112	1.095	1.076	1.059	1.040	1.020	1.001	0.981	0.961	0.940	0.919	0.898	0.878	0.855	0.834	0.810	0.789	0.768	0.745	0.722	0.701	0.679	0.658	0.635	0.614	0.592	0.572	0.552	0.532	0.512	0.494	0.476	0.459	0.442	0.426	0.410	0.395	0.382	0.370	0.358	0.346	0.336	0.326	0.319	0.311	0.304	0.299	0.295	0.291	0.289	0.289	0.288	0.288	0.289	0.292	0.296	0.300	0.305	0.311	0.318	0.326	0.334	0.344	0.354	0.364	0.375	0.388	0.400	0.412	0.426	0.439	0.452	0.468	0.482	0.498	0.512	0.526	0.542	0.556	0.572	0.586	0.601	0.616	0.631	0.645	0.660	0.675	0.689	0.704	0.718	0.730	0.744	0.756	0.770	0.781	0.794	0.806	0.818	0.829	0.840	0.851	0.862	0.874	0.882	0.892	0.904	0.912	0.922	0.934	0.942	0.952	0.962	0.972	0.982	0.992	1.002	1.012	1.024	1.034	1.044	1.055	1.066	1.078	1.090	1.101	1.112	1.124	1.136	1.150	1.162	1.176	1.189	1.202	1.216	1.229	1.242	1.256	1.271	1.286	1.300	1.314	1.329	1.344	1.358	1.372	1.386	1.401	1.415	1.429	1.442	1.458	1.471	1.484	1.496	1.509	1.520	1.532	1.544	1.555	1.565	1.575	1.584	1.594	1.602	1.610	1.618	1.624	1.630	1.636	1.640	1.645	1.649	1.652	1.654	1.656	1.658	1.659	1.659	1.659	1.656	1.654	1.651	1.649	1.645	1.641	1.636	1.631	1.625	1.619	1.612	1.605	1.596	1.589	1.580	1.571	1.562	1.552	1.542	1.532	1.521	1.510	1.499	1.488	1.476	1.464	1.454	1.440	1.429	1.415	1.402	1.389	1.376	1.362	1.350	1.338	1.324	1.312	1.299	1.285	1.274	1.261	1.248	1.235	1.224	1.211	1.200	1.188	1.175	1.164	1.152	1.141	1.130	1.119	1.108	1.098	1.088	1.078	1.068	1.058	1.049	1.039	1.030	1.021	1.014	1.005	0.998	0.990	0.982	0.976	0.969	0.962	0.956	0.950	0.945	0.939	0.934	0.929	0.925	0.920	0.916	0.912	0.909	0.906	0.902	0.900	0.898	0.896	0.895	0.894	0.892	0.892	0.892	0.892	0.894	0.894	0.895	0.896	0.899	0.901	0.904	0.908	0.911	0.915	0.919	0.922	0.928	0.932	0.939	0.944	0.950	0.956	0.964	0.971	0.979	0.986	0.994	1.001	1.010	1.019	1.028	1.038	1.046	1.056	1.065	1.074	1.084	1.094	1.104	1.115	1.125	1.135	1.146	1.155	1.165	1.175	1.185	1.195	1.205	1.215	1.225	1.234	1.244	1.252	1.261	1.270	1.279	1.288	1.296	1.304	1.312	1.320	1.328	1.335	1.342	1.350	1.356	1.362	1.370	1.376	1.382	1.388	1.394	1.399	1.405	1.410	1.415	1.421	1.425	1.430	1.434	1.439	1.442	1.446	1.450	1.454	1.458	1.460	1.464	1.466	1.469	1.470	1.472	1.475	1.475	1.478	1.478	1.480	1.480	1.480	1.480	1.480	1.479	1.476	1.476	1.474	1.471	1.469	1.465	1.461	1.458	1.454	1.449	1.444	1.438	1.432	1.426	1.419	1.412	1.405	1.396	1.388	1.379	1.369	1.359	1.349	1.338	1.328	1.315	1.304	1.291	1.279	1.266	1.252	1.239	1.225	1.210	1.196	1.181	1.166	1.151	1.135	1.119	1.102	1.088	1.071	1.055	1.038	1.020	1.004	0.988	0.969	0.952	0.935	0.918	0.900	0.882	0.865	0.848	0.830	0.814	0.795	0.778	0.761	0.744	0.728	0.711	0.694	0.678	0.662	0.646	0.631	0.615	0.600	0.585	0.570	0.556	0.542	0.529	0.516	0.502	0.490	0.479	0.466	0.455	0.445	0.435	0.424	0.415	0.406	0.398	0.390	0.382	0.375	0.369	0.362	0.356	0.351	0.346	0.342	0.338	0.335	0.330	0.328	0.325	0.324	0.321	0.320	0.319	0.318	0.316	0.315	0.314	0.314	0.312	0.314	0.314	0.314	0.314	0.314	0.314	0.315	0.315	0.315	0.314	0.314	0.314	0.314	0.314	0.312	0.312	0.311	0.310	0.309	0.306	0.305	0.304	0.302	0.300	0.298	0.295	0.291	0.290	0.286	0.282	0.280	0.278	0.274	0.270	0.266	0.264	0.260	0.256	0.252	0.249	0.245	0.241	0.239	0.235	0.231	0.230	0.226	0.224	0.221	0.220	0.218	0.216	0.215	0.214	0.212	0.212	0.211	0.212	0.211	0.212	0.215	0.215	0.218	0.219	0.221	0.224	0.228	0.230	0.234	0.238	0.242	0.246	0.251	0.258	0.261	0.266	0.274	0.279	0.285	0.291	0.298	0.304	0.310	0.316	0.322	0.330	0.336	0.344	0.350	0.356	0.362	0.369	0.375	0.381	0.388	0.392	0.398	0.404	0.408	0.414	0.418	0.421	0.425	0.429	0.431	0.435	0.438	0.440	0.441	0.444	0.444	0.445	0.445	0.442	0.442	0.442	0.440	0.438	0.435	0.432	0.430	0.426	0.421	0.418	0.412	0.409	0.404	0.398	0.391	0.385	0.379	0.371	0.364	0.356	0.350	0.341	0.334	0.326	0.318	0.309	0.300	0.291	0.281	0.274	0.265	0.256	0.246	0.238	0.229	0.220	0.212	0.205	0.196	0.188	0.180	0.172	0.165	0.159	0.151	0.145	0.139	0.131	0.126	0.120	0.116	0.111	0.108	0.102	0.099	0.096	0.092	0.090	0.088	0.086	0.084	0.084	0.082	0.082	0.082	0.082	0.084	0.084	0.085	0.088	0.089	0.091	0.094	0.096	0.100	0.102	0.108	0.110	0.114	0.119	0.124	0.128	0.132	0.138	0.142	0.148	0.154	0.159	0.164	0.170	0.175	0.180	0.186	0.191	0.198	0.204	0.209	0.215	0.220	0.226	0.231	0.236	0.241	0.246	0.251	0.255	0.260	0.264	0.268	0.272	0.276	0.279	0.282	0.285	0.288	0.290	0.292	0.294	0.296	0.298	0.298	0.299	0.300	0.299	0.300	0.300	0.299	0.299	0.299	0.298	0.296	0.295	0.294	0.292	0.290	0.289	0.286	0.285	0.282	0.281	0.280	0.278	0.276	0.275	0.274	0.274	0.272	0.272	0.272	0.272	0.274	0.274	0.276	0.278	0.280	0.284	0.286	0.291	0.295	0.301	0.306	0.312	0.319	0.328	0.336	0.345	0.355	0.365	0.375	0.388	0.400	0.412	0.426	0.441	0.455	0.471	0.486	0.501	0.519	0.536	0.552	0.570	0.588	0.606	0.625	0.642	0.662	0.681	0.699	0.718	0.735	0.755	0.772	0.790	0.808	0.825	0.841	0.859	0.876	0.891	0.906	0.921	0.935	0.949	0.961	0.974	0.984	0.995	1.005	1.014	1.021	1.029	1.035	1.041	1.046	1.049	1.052	1.054	1.055	1.055	1.055	1.052	1.050	1.048	1.042	1.039	1.032	1.025	1.018	1.009	1.000	0.991	0.981	0.971	0.959	0.946	0.932	0.920	0.906	0.891	0.876	0.861	0.845	0.830	0.814	0.798	0.780	0.764	0.746	0.730	0.711	0.694	0.678	0.659	0.642	0.624	0.608	0.590	0.574	0.556	0.540	0.524	0.507	0.491	0.476	0.460	0.445	0.431	0.416	0.402	0.388	0.375	0.361	0.349	0.338	0.326	0.315	0.304	0.292	0.282	0.274	0.264	0.255	0.246	0.239	0.230	0.222	0.215	0.209	0.201	0.195	0.189	0.182	0.176	0.171	0.166	0.160	0.154	0.150	0.144	0.140	0.135	0.130	0.125	0.120	0.116	0.110	0.105	0.101	0.096	0.090	0.085	0.080	0.074	0.069	0.064	0.058	0.052	0.046	0.041	0.035	0.030	0.024	0.018	0.011	0.006	0.000	-0.008	-0.014	-0.020	-0.026	-0.032	-0.040	-0.045	-0.052	-0.059	-0.064	-0.071	-0.078	-0.084	-0.091	-0.096	-0.102	-0.109	-0.115	-0.120	-0.126	-0.130	-0.136	-0.140	-0.146	-0.150	-0.154	-0.158	-0.161	-0.165	-0.168	-0.170	-0.172	-0.174	-0.176	-0.178	-0.179	-0.179	-0.179	-0.178	-0.176	-0.175	-0.174	-0.171	-0.169	-0.165	-0.160	-0.156	-0.151	-0.145	-0.139	-0.132	-0.125	-0.118	-0.109	-0.100	-0.090	-0.081	-0.070	-0.059	-0.048	-0.035	-0.022	-0.009	0.004	0.019	0.032	0.046	0.061	0.076	0.092	0.109	0.124	0.140	0.156	0.172	0.189	0.205	0.221	0.238	0.254	0.270	0.285	0.301	0.316	0.331	0.346	0.361	0.374	0.388	0.400	0.412	0.424	0.435	0.446	0.456	0.465	0.474	0.481	0.490	0.495	0.501	0.506	0.511	0.515	0.519	0.520	0.521	0.522	0.522	0.522	0.522	0.520	0.519	0.518	0.515	0.510	0.506	0.504	0.499	0.495	0.490	0.485	0.480	0.475	0.471	0.466	0.461	0.458	0.452	0.449	0.445	0.441	0.439	0.436	0.434	0.432	0.430	0.430	0.430	0.431	0.432	0.435	0.436	0.440	0.444	0.449	0.454	0.460	0.466	0.475	0.482	0.491	0.501	0.511	0.521	0.532	0.545	0.558	0.570	0.584	0.596	0.611	0.625	0.640	0.655	0.671	0.686	0.702	0.718	0.734	0.749	0.765	0.779	0.795	0.810	0.826	0.841	0.855	0.870	0.884	0.898	0.910	0.924	0.936	0.949	0.959	0.971	0.981	0.991	1.001	1.009	1.018	1.024	1.031	1.038	1.044	1.049	1.052	1.056	1.059	1.062	1.065	1.066	1.068	1.068	1.068	1.068	1.065	1.064	1.062	1.059	1.055	1.051	1.048	1.042	1.036	1.031	1.026	1.020	1.012	1.006	0.998	0.990	0.981	0.972	0.964	0.955	0.945	0.936	0.926	0.915	0.904	0.895	0.884	0.872	0.861	0.849	0.838	0.825	0.814	0.801	0.790	0.778	0.765	0.754	0.740	0.728	0.715	0.704	0.691	0.679	0.666	0.654	0.641	0.629	0.616	0.605	0.592	0.580	0.569	0.558	0.545	0.534	0.522	0.511	0.500	0.490	0.479	0.468	0.458	0.448	0.438	0.428	0.416	0.409	0.399	0.389	0.380	0.369	0.360	0.351	0.341	0.334	0.324	0.315	0.306	0.296	0.288	0.278	0.270	0.260	0.250	0.242	0.232	0.224	0.214	0.202	0.194	0.182	0.171	0.162	0.151	0.140	0.129	0.118	0.106	0.095	0.082	0.070	0.059	0.046	0.034	0.021	0.009	-0.006	-0.019	-0.032	-0.045	-0.059	-0.072	-0.086	-0.099	-0.114	-0.129	-0.142	-0.156	-0.171	-0.184	-0.198	-0.212	-0.225	-0.239	-0.252	-0.266	-0.280	-0.292	-0.305	-0.318	-0.330	-0.341	-0.354	-0.365	-0.376	-0.386	-0.396	-0.408	-0.416	-0.426	-0.435	-0.444	-0.452	-0.460	-0.468	-0.474	-0.480	-0.486	-0.492	-0.496	-0.502	-0.506	-0.510	-0.514	-0.515	-0.519	-0.520	-0.522	-0.524	-0.524	-0.525	-0.525	-0.525	-0.524	-0.524	-0.521	-0.520	-0.519	-0.516	-0.515	-0.511	-0.509	-0.506	-0.502	-0.500	-0.498	-0.494	-0.490	-0.486	-0.482	-0.479	-0.475	-0.471	-0.468	-0.465	-0.461	-0.458	-0.454	-0.450	-0.446	-0.445	-0.441	-0.439	-0.436	-0.434	-0.432	-0.430	-0.429	-0.428	-0.426	-0.425	-0.424	-0.422	-0.422	-0.422	-0.422	-0.422	-0.424	-0.424	-0.425	-0.426	-0.426	-0.429	-0.430	-0.432	-0.434	-0.435	-0.436	-0.439	-0.441	-0.444	-0.445	-0.448	-0.450	-0.454	-0.455	-0.456	-0.460	-0.461	-0.462	-0.465	-0.465	-0.466	-0.468	-0.469	-0.469	-0.470	-0.469	-0.469	-0.468	-0.466	-0.465	-0.462	-0.460	-0.458	-0.454	-0.450	-0.445	-0.441	-0.435	-0.430	-0.424	-0.416	-0.410	-0.401	-0.392	-0.384	-0.375	-0.364	-0.354	-0.342	-0.331	-0.318	-0.305	-0.291	-0.279	-0.265	-0.250	-0.235	-0.220	-0.204	-0.188	-0.171	-0.154	-0.138	-0.120	-0.104	-0.085	-0.069	-0.050	-0.032	-0.015	0.004	0.021	0.039	0.058	0.074	0.091	0.109	0.126	0.142	0.159	0.175	0.191	0.206	0.222	0.236	0.249	0.262	0.276	0.289	0.301	0.314	0.324	0.334	0.345	0.354	0.362	0.371	0.379	0.388	0.394	0.400	0.406	0.411	0.416	0.420	0.425	0.429	0.431	0.435	0.438	0.440	0.442	0.444	0.445	0.446	0.448	0.449	0.449	0.451	0.451	0.454	0.455	0.455	0.458	0.459	0.459	0.461	0.462	0.466	0.468	0.471	0.475	0.478	0.481	0.485	0.489	0.494	0.499	0.504	0.509	0.515	0.521	0.528	0.535	0.541	0.549	0.556	0.564	0.571	0.580	0.588	0.596	0.606	0.614	0.622	0.632	0.640	0.649	0.659	0.666	0.675	0.682	0.690	0.699	0.705	0.712	0.720	0.726	0.731	0.738	0.742	0.746	0.751	0.755	0.758	0.761	0.764	0.765	0.765	0.766	0.765	0.765	0.762	0.761	0.758	0.754	0.751	0.746	0.741	0.735	0.729	0.721	0.714	0.705	0.696	0.688	0.679	0.669	0.659	0.648	0.638	0.626	0.616	0.605	0.594	0.580	0.569	0.556	0.545	0.532	0.522	0.510	0.499	0.489	0.476	0.466	0.455	0.445	0.435	0.426	0.416	0.408	0.399	0.391	0.384	0.378	0.371	0.365	0.360	0.358	0.352	0.349	0.348	0.344	0.344	0.342	0.341	0.341	0.342	0.344	0.345	0.349	0.351	0.355	0.358	0.361	0.368	0.371	0.376	0.381	0.386	0.392	0.399	0.405	0.411	0.416	0.424	0.429	0.435	0.441	0.446	0.452	0.459	0.464	0.469	0.472	0.478	0.482	0.485	0.490	0.492	0.495	0.498	0.500	0.500	0.501	0.501	0.501	0.501	0.500	0.498	0.496	0.494	0.491	0.488	0.485	0.481	0.476	0.472	0.466	0.461	0.455	0.449	0.441	0.434	0.426	0.419	0.409	0.401	0.391	0.382	0.374	0.364	0.354	0.342	0.332	0.322	0.311	0.300	0.288	0.278	0.265	0.252	0.240	0.229	0.215	0.202	0.190	0.176	0.164	0.150	0.136	0.122	0.109	0.095	0.080	0.066	0.052	0.039	0.024	0.010	-0.004	-0.018	-0.031	-0.046	-0.060	-0.074	-0.088	-0.099	-0.112	-0.124	-0.138	-0.149	-0.161	-0.171	-0.182	-0.192	-0.201	-0.211	-0.220	-0.229	-0.236	-0.244	-0.250	-0.255	-0.260	-0.264	-0.269	-0.271	-0.274	-0.275	-0.276	-0.276	-0.274	-0.274	-0.271	-0.268	-0.264	-0.260	-0.255	-0.249	-0.242	-0.234	-0.228	-0.219	-0.210	-0.199	-0.190	-0.179	-0.168	-0.156	-0.144	-0.131	-0.119	-0.105	-0.091	-0.078	-0.064	-0.049	-0.035	-0.019	-0.004	0.010	0.026	0.041	0.058	0.074	0.089	0.104	0.120	0.135	0.150	0.166	0.181	0.196	0.210	0.226	0.241	0.256	0.270	0.285	0.300	0.315	0.329	0.344	0.358	0.372	0.385	0.399	0.412	0.426	0.440	0.455	0.469	0.481	0.495	0.509	0.522	0.536	0.550	0.562	0.578	0.591	0.605	0.620	0.634	0.650	0.664	0.679	0.694	0.710	0.725	0.741	0.758	0.774	0.790	0.806	0.824	0.840	0.859	0.876	0.895	0.914	0.932	0.951	0.971	0.990	1.010	1.030	1.051	1.071	1.094	1.115	1.138	1.159	1.181	1.204	1.225	1.249	1.271	1.295	1.318	1.341	1.365	1.389	1.412	1.436	1.460	1.482	1.508	1.530	1.554	1.578	1.600	1.624	1.646	1.669	1.690	1.711	1.734	1.755	1.776	1.798	1.818	1.836	1.856	1.875	1.894	1.912	1.930	1.946	1.962	1.979	1.992	2.007	2.021	2.035	2.047	2.060	2.072	2.082	2.094	2.104	2.112	2.120	2.129	2.135	2.142	2.149	2.154	2.159	2.162	2.166	2.169	2.171	2.174	2.176	2.176	2.176	2.175	2.174	2.172	2.171	2.170	2.166	2.162	2.159	2.155	2.150	2.146	2.140	2.135	2.129	2.122	2.115	2.109	2.101	2.094	2.086	2.079	2.070	2.062	2.054	2.045	2.036	2.027	2.018	2.009	1.999	1.990	1.981	1.971	1.961	1.951	1.942	1.932	1.922	1.914	1.904	1.895	1.885	1.875	1.866	1.856	1.846	1.838	1.828	1.820	1.809	1.800	1.791	1.782	1.774	1.764	1.755	1.746	1.738	1.728	1.719	1.711	1.701	1.692	1.685	1.676	1.668	1.659	1.651	1.642	1.632	1.625	1.616	1.609	1.600	1.592	1.584	1.575	1.566	1.558	1.550	1.541	1.534	1.524	1.516	1.509	1.500	1.492	1.485	1.476	1.468	1.460	1.452	1.445	1.438	1.430	1.422	1.416	1.409	1.402	1.396	1.390	1.384	1.378	1.372	1.366	1.362	1.356	1.351	1.348	1.344	1.340	1.336	1.334	1.331	1.329	1.328	1.325	1.325	1.324	1.324	1.325	1.325	1.326	1.329	1.331	1.334	1.336	1.340	1.344	1.349	1.352	1.359	1.365	1.371	1.378	1.385	1.394	1.401	1.410	1.420	1.429	1.439	1.449	1.459	1.470	1.481	1.494	1.505	1.518	1.530	1.541	1.555	1.568	1.581	1.595	1.609	1.622	1.638	1.651	1.665	1.678	1.692	1.706	1.720	1.735	1.749	1.762	1.776	1.790	1.804	1.818	1.830	1.844	1.858	1.871	1.884	1.896	1.909	1.922	1.935	1.945	1.956	1.969	1.979	1.990	2.001	2.013	2.022	2.033	2.042	2.051	2.061	2.070	2.080	2.089	2.096	2.105	2.112	2.121	2.128	2.135	2.141	2.149	2.155	2.160	2.166	2.172	2.178	2.181	2.186	2.191	2.194	2.199	2.201	2.204	2.208	2.210	2.211	2.212	2.214	2.216	2.215	2.216	2.215	2.215	2.214	2.214	2.211	2.209	2.208	2.205	2.202	2.199	2.195	2.190	2.185	2.181	2.175	2.170	2.164	2.158	2.151	2.145	2.138	2.130	2.121	2.114	2.105	2.098	2.089	2.079	2.070	2.061	2.051	2.041	2.031	2.020	2.010	1.999	1.989	1.978	1.965	1.954	1.944	1.931	1.919	1.906	1.894	1.881	1.868	1.855	1.841	1.829	1.815	1.800	1.786	1.772	1.758	1.741	1.728	1.711	1.695	1.679	1.662	1.646	1.628	1.610	1.592	1.574	1.555	1.536	1.518	1.498	1.476	1.456	1.435	1.414	1.391	1.369	1.346	1.322	1.299	1.274	1.249	1.224	1.198	1.172	1.146	1.120	1.094	1.066	1.039	1.010	0.982	0.955	0.926	0.898	0.869	0.840	0.812	0.782	0.755	0.725	0.698	0.669	0.641	0.612	0.585	0.559	0.531	0.504	0.479	0.452	0.428	0.404	0.379	0.356	0.332	0.311	0.290	0.270	0.251	0.231	0.214	0.199	0.181	0.168	0.152	0.140	0.129	0.118	0.108	0.099	0.092	0.086	0.080	0.076	0.072	0.070	0.069	0.069	0.070	0.071	0.074	0.078	0.082	0.088	0.094	0.102	0.109	0.119	0.129	0.139	0.149	0.160	0.174	0.185	0.199	0.211	0.226	0.240	0.255	0.270	0.285	0.300	0.316	0.331	0.348	0.362	0.378	0.392	0.408	0.424	0.438	0.452	0.466	0.480	0.494	0.506	0.520	0.532	0.544	0.556	0.566	0.576	0.586	0.596	0.604	0.612	0.621	0.628	0.634	0.640	0.648	0.651	0.656	0.660	0.662	0.665	0.669	0.669	0.671	0.672	0.672	0.674	0.674	0.672	0.672	0.671	0.670	0.669	0.668	0.666	0.664	0.661	0.659	0.658	0.654	0.652	0.650	0.649	0.646	0.644	0.642	0.641	0.639	0.638	0.638	0.636	0.635	0.635	0.635	0.635	0.636	0.636	0.639	0.639	0.641	0.644	0.646	0.650	0.652	0.656	0.660	0.662	0.666	0.672	0.676	0.681	0.686	0.692	0.696	0.701	0.708	0.714	0.719	0.725	0.730	0.736	0.741	0.746	0.752	0.758	0.764	0.769	0.772	0.778	0.782	0.786	0.790	0.794	0.798	0.800	0.802	0.804	0.806	0.808	0.809	0.809	0.809	0.809	0.809	0.806	0.806	0.802	0.801	0.799	0.795	0.791	0.788	0.784	0.779	0.772	0.769	0.762	0.755	0.750	0.744	0.736	0.730	0.722	0.714	0.706	0.699	0.691	0.684	0.675	0.668	0.660	0.651	0.644	0.636	0.629	0.622	0.615	0.606	0.600	0.594	0.588	0.582	0.578	0.572	0.568	0.564	0.559	0.555	0.552	0.550	0.549	0.548	0.546	0.546	0.546	0.546	0.549	0.551	0.552	0.555	0.560	0.564	0.569	0.574	0.580	0.586	0.594	0.601	0.609	0.618	0.626	0.635	0.644	0.654	0.665	0.675	0.686	0.696	0.708	0.719	0.730	0.742	0.752	0.765	0.776	0.789	0.800	0.812	0.824	0.835	0.846	0.858	0.868	0.879	0.889	0.898	0.908	0.918	0.926	0.934	0.942	0.950	0.956	0.962	0.969	0.974	0.979	0.984	0.986	0.991	0.994	0.996	0.999	0.999	1.000	1.000	1.000	0.999	0.998	0.995	0.992	0.990	0.986	0.984	0.980	0.975	0.970	0.965	0.960	0.952	0.946	0.941	0.934	0.926	0.919	0.912	0.905	0.898	0.888	0.880	0.872	0.865	0.855	0.848	0.840	0.831	0.822	0.814	0.805	0.798	0.789	0.781	0.772	0.764	0.758	0.749	0.740	0.732	0.725	0.718	0.710	0.702	0.695	0.688	0.680	0.674	0.666	0.660	0.654	0.645	0.639	0.632	0.626	0.619	0.612	0.606	0.600	0.594	0.586	0.580	0.574	0.568	0.560	0.555	0.549	0.542	0.535	0.529	0.521	0.516	0.510	0.502	0.496	0.489	0.482	0.476	0.470	0.464	0.458	0.451	0.445	0.438	0.432	0.425	0.418	0.411	0.405	0.399	0.391	0.385	0.379	0.372	0.365	0.359	0.352	0.346	0.340	0.334	0.326	0.320	0.312	0.306	0.301	0.295	0.288	0.281	0.275	0.269	0.264	0.256	0.250	0.244	0.236	0.230	0.224	0.216	0.210	0.204	0.199	0.191	0.185	0.179	0.172	0.166	0.160	0.155	0.148	0.141	0.136	0.130	0.125	0.119	0.114	0.109	0.104	0.098	0.094	0.090	0.085	0.080	0.076	0.072	0.070	0.066	0.062	0.061	0.058	0.056	0.054	0.051	0.051	0.050	0.049	0.048	0.048	0.048	0.048	0.048	0.049	0.050	0.050	0.052	0.052	0.055	0.058	0.059	0.060	0.062	0.065	0.068	0.069	0.070	0.074	0.075	0.078	0.079	0.080	0.082	0.084	0.085	0.088	0.088	0.088	0.088	0.088	0.088	0.089	0.086	0.085	0.084	0.081	0.079	0.076	0.074	0.070	0.066	0.062	0.058	0.054	0.048	0.044	0.038	0.031	0.025	0.018	0.012	0.006	-0.002	-0.010	-0.016	-0.024	-0.031	-0.038	-0.045	-0.054	-0.061	-0.069	-0.076	-0.084	-0.091	-0.099	-0.105	-0.111	-0.118	-0.124	-0.130	-0.135	-0.140	-0.145	-0.150	-0.154	-0.158	-0.160	-0.164	-0.166	-0.169	-0.170	-0.171	-0.171	-0.174	-0.172	-0.172	-0.170	-0.170	-0.168	-0.166	-0.164	-0.161	-0.158	-0.154	-0.151	-0.146	-0.142	-0.138	-0.134	-0.129	-0.124	-0.119	-0.114	-0.109	-0.102	-0.099	-0.094	-0.088	-0.082	-0.078	-0.072	-0.068	-0.062	-0.059	-0.055	-0.051	-0.048	-0.044	-0.040	-0.039	-0.036	-0.034	-0.032	-0.031	-0.030	-0.030	-0.030	-0.031	-0.031	-0.032	-0.035	-0.038	-0.040	-0.042	-0.046	-0.051	-0.056	-0.061	-0.068	-0.072	-0.079	-0.086	-0.094	-0.102	-0.110	-0.119	-0.128	-0.138	-0.148	-0.158	-0.168	-0.179	-0.190	-0.201	-0.214	-0.225	-0.239	-0.251	-0.264	-0.278	-0.290	-0.304	-0.319	-0.331	-0.348	-0.361	-0.375	-0.390	-0.405	-0.419	-0.434	-0.448	-0.462	-0.478	-0.492	-0.507	-0.522	-0.538	-0.551	-0.565	-0.580	-0.594	-0.608	-0.621	-0.635	-0.649	-0.661	-0.675	-0.688	-0.700	-0.711	-0.724	-0.736	-0.746	-0.759	-0.770	-0.780	-0.790	-0.801	-0.811	-0.821	-0.830	-0.840	-0.849	-0.859	-0.866	-0.875	-0.884	-0.891	-0.899	-0.908	-0.915	-0.922	-0.930	-0.938	-0.945	-0.952	-0.959	-0.966	-0.974	-0.981	-0.989	-0.995	-1.002	-1.009	-1.016	-1.024	-1.031	-1.038	-1.046	-1.054	-1.060	-1.066	-1.075	-1.081	-1.089	-1.095	-1.102	-1.109	-1.116	-1.122	-1.130	-1.136	-1.142	-1.149	-1.154	-1.160	-1.165	-1.170	-1.174	-1.179	-1.181	-1.186	-1.189	-1.191	-1.194	-1.195	-1.196	-1.198	-1.198	-1.196	-1.195	-1.194	-1.191	-1.188	-1.185	-1.181	-1.176	-1.171	-1.164	-1.159	-1.151	-1.144	-1.135	-1.126	-1.116	-1.106	-1.096	-1.086	-1.075	-1.064	-1.050	-1.039	-1.026	-1.012	-0.999	-0.985	-0.972	-0.958	-0.942	-0.929	-0.914	-0.899	-0.886	-0.871	-0.856	-0.841	-0.826	-0.814	-0.799	-0.785	-0.771	-0.758	-0.744	-0.731	-0.718	-0.705	-0.694	-0.680	-0.669	-0.658	-0.646	-0.635	-0.625	-0.614	-0.604	-0.594	-0.584	-0.574	-0.566	-0.556	-0.548	-0.540	-0.531	-0.522	-0.515	-0.507	-0.499	-0.491	-0.484	-0.476	-0.469	-0.461	-0.455	-0.448	-0.440	-0.432	-0.425	-0.418	-0.410	-0.402	-0.395	-0.386	-0.379	-0.371	-0.364	-0.355	-0.348	-0.339	-0.330	-0.322	-0.314	-0.305	-0.296	-0.288	-0.278	-0.270	-0.261	-0.251	-0.242	-0.234	-0.224	-0.215	-0.205	-0.195	-0.185	-0.176	-0.166	-0.156	-0.148	-0.138	-0.128	-0.119	-0.109	-0.099	-0.090	-0.080	-0.071	-0.061	-0.051	-0.042	-0.032	-0.022	-0.012	-0.002	0.009	0.019	0.030	0.040	0.051	0.062	0.072	0.085	0.096	0.109	0.120	0.134	0.146	0.160	0.172	0.186	0.200	0.215	0.230	0.245	0.260	0.275	0.292	0.309	0.325	0.344	0.361	0.379	0.398	0.416	0.435	0.455	0.474	0.492	0.514	0.534	0.554	0.575	0.596	0.616	0.638	0.659	0.680	0.700	0.721	0.741	0.762	0.784	0.804	0.824	0.844	0.864	0.884	0.901	0.921	0.939	0.958	0.975	0.992	1.010	1.026	1.044	1.058	1.072	1.086	1.101	1.115	1.128	1.140	1.152	1.164	1.174	1.185	1.196	1.205	1.215	1.222	1.231	1.240	1.248	1.254	1.261	1.268	1.274	1.279	1.285	1.290	1.296	1.301	1.305	1.310	1.314	1.318	1.322	1.325	1.328	1.331	1.334	1.338	1.340	1.344	1.345	1.348	1.349	1.351	1.352	1.355	1.356	1.358	1.358	1.358	1.358	1.359	1.358	1.356	1.356	1.355	1.352	1.351	1.348	1.346	1.342	1.340	1.335	1.330	1.326	1.320	1.314	1.308	1.301	1.294	1.285	1.278	1.269	1.259	1.249	1.239	1.229	1.218	1.204	1.192	1.180	1.166	1.152	1.139	1.125	1.109	1.094	1.079	1.062	1.046	1.029	1.012	0.996	0.979	0.962	0.945	0.926	0.909	0.892	0.874	0.856	0.839	0.820	0.802	0.786	0.769	0.750	0.732	0.715	0.698	0.681	0.664	0.648	0.632	0.616	0.600	0.585	0.569	0.555	0.541	0.526	0.511	0.499	0.485	0.472	0.461	0.449	0.436	0.424	0.414	0.404	0.392	0.382	0.372	0.362	0.354	0.344	0.335	0.328	0.319	0.311	0.302	0.295	0.288	0.280	0.274	0.268	0.261	0.254	0.248	0.241	0.235	0.229	0.222	0.218	0.211	0.206	0.200	0.195	0.189	0.184	0.179	0.171	0.166	0.161	0.154	0.149	0.142	0.138	0.131	0.125	0.119	0.112	0.106	0.099	0.092	0.085	0.079	0.071	0.064	0.056	0.049	0.041	0.034	0.025	0.018	0.009	0.000	-0.009	-0.018	-0.026	-0.036	-0.045	-0.055	-0.066	-0.075	-0.086	-0.096	-0.108	-0.119	-0.130	-0.142	-0.154	-0.166	-0.178	-0.191	-0.202	-0.216	-0.229	-0.242	-0.256	-0.271	-0.285	-0.299	-0.315	-0.329	-0.344	-0.360	-0.375	-0.391	-0.406	-0.422	-0.440	-0.455	-0.472	-0.489	-0.505	-0.522	-0.539	-0.556	-0.574	-0.590	-0.608	-0.625	-0.641	-0.658	-0.675	-0.691	-0.708	-0.725	-0.741	-0.759	-0.774	-0.789	-0.805	-0.821	-0.835	-0.850	-0.865	-0.879	-0.892	-0.905	-0.919	-0.932	-0.944	-0.956	-0.968	-0.979	-0.990	-1.000	-1.010	-1.021	-1.031	-1.039	-1.048	-1.056	-1.064	-1.072	-1.080	-1.088	-1.094	-1.101	-1.108	-1.114	-1.120	-1.125	-1.131	-1.138	-1.142	-1.148	-1.154	-1.158	-1.164	-1.168	-1.174	-1.178	-1.182	-1.188	-1.192	-1.198	-1.202	-1.208	-1.212	-1.218	-1.222	-1.228	-1.232	-1.238	-1.242	-1.248	-1.252	-1.258	-1.262	-1.268	-1.272	-1.276	-1.281	-1.286	-1.291	-1.295	-1.300	-1.302	-1.308	-1.311	-1.315	-1.319	-1.321	-1.325	-1.328	-1.329	-1.331	-1.334	-1.335	-1.336	-1.338	-1.339	-1.339	-1.340	-1.340	-1.339	-1.339	-1.338	-1.338	-1.336	-1.335	-1.332	-1.330	-1.329	-1.325	-1.321	-1.320	-1.316	-1.314	-1.310	-1.306	-1.302	-1.299	-1.295	-1.290	-1.286	-1.281	-1.276	-1.271	-1.266	-1.261	-1.256	-1.251	-1.245	-1.240	-1.232	-1.228	-1.221	-1.215	-1.209	-1.202	-1.195	-1.189	-1.181	-1.174	-1.166	-1.158	-1.150	-1.141	-1.134	-1.125	-1.115	-1.105	-1.096	-1.085	-1.076	-1.065	-1.054	-1.041	-1.030	-1.018	-1.006	-0.991	-0.979	-0.966	-0.952	-0.938	-0.924	-0.908	-0.892	-0.878	-0.861	-0.845	-0.829	-0.812	-0.796	-0.778	-0.761	-0.744	-0.726	-0.709	-0.691	-0.674	-0.656	-0.638	-0.620	-0.602	-0.585	-0.566	-0.549	-0.531	-0.515	-0.498	-0.480	-0.464	-0.449	-0.432	-0.418	-0.402	-0.388	-0.374	-0.360	-0.346	-0.332	-0.320	-0.308	-0.296	-0.285	-0.275	-0.264	-0.255	-0.245	-0.238	-0.230	-0.222	-0.216	-0.210	-0.204	-0.199	-0.194	-0.191	-0.189	-0.186	-0.184	-0.182	-0.181	-0.181	-0.181	-0.182	-0.182	-0.184	-0.186	-0.189	-0.191	-0.195	-0.199	-0.201	-0.206	-0.211	-0.216	-0.222	-0.228	-0.232	-0.240	-0.245	-0.252	-0.259	-0.266	-0.274	-0.281	-0.288	-0.296	-0.304	-0.312	-0.320	-0.330	-0.339	-0.348	-0.355	-0.365	-0.374	-0.384	-0.394	-0.404	-0.414	-0.422	-0.432	-0.442	-0.454	-0.464	-0.475	-0.486	-0.498	-0.509	-0.520	-0.532	-0.545	-0.558	-0.570	-0.581	-0.595	-0.609	-0.622	-0.636	-0.650	-0.665	-0.680	-0.695	-0.711	-0.728	-0.742	-0.759	-0.776	-0.792	-0.809	-0.826	-0.845	-0.861	-0.880	-0.900	-0.919	-0.938	-0.956	-0.976	-0.995	-1.016	-1.036	-1.056	-1.076	-1.098	-1.118	-1.139	-1.159	-1.180	-1.201	-1.222	-1.244	-1.265	-1.285	-1.306	-1.328	-1.349	-1.370	-1.390	-1.410	-1.431	-1.452	-1.472	-1.494	-1.514	-1.534	-1.552	-1.572	-1.591	-1.610	-1.629	-1.648	-1.665	-1.682	-1.699	-1.716	-1.732	-1.749	-1.764	-1.779	-1.794	-1.808	-1.821	-1.834	-1.846	-1.859	-1.870	-1.881	-1.891	-1.901	-1.910	-1.920	-1.926	-1.934	-1.940	-1.946	-1.951	-1.955	-1.959	-1.962	-1.964	-1.966	-1.966	-1.968	-1.968	-1.966	-1.965	-1.962	-1.959	-1.956	-1.952	-1.948	-1.942	-1.936	-1.930	-1.924	-1.918	-1.910	-1.902	-1.892	-1.885	-1.876	-1.866	-1.858	-1.849	-1.839	-1.829	-1.819	-1.810	-1.799	-1.790	-1.779	-1.770	-1.760	-1.751	-1.741	-1.732	-1.724	-1.716	-1.708	-1.700	-1.692	-1.686	-1.679	-1.672	-1.665	-1.660	-1.655	-1.651	-1.646	-1.642	-1.639	-1.635	-1.632	-1.630	-1.629	-1.626	-1.625	-1.622	-1.621	-1.621	-1.620	-1.620	-1.619	-1.619	-1.619	-1.619	-1.620	-1.619	-1.619	-1.618	-1.619	-1.618	-1.616	-1.615	-1.612	-1.611	-1.609	-1.606	-1.602	-1.598	-1.595	-1.590	-1.584	-1.578	-1.570	-1.564	-1.555	-1.548	-1.538	-1.529	-1.518	-1.506	-1.495	-1.481	-1.469	-1.455	-1.441	-1.425	-1.410	-1.392	-1.376	-1.360	-1.341	-1.324	-1.305	-1.285	-1.266	-1.248	-1.228	-1.208	-1.188	-1.166	-1.146	-1.125	-1.105	-1.084	-1.064	-1.044	-1.022	-1.002	-0.984	-0.962	-0.944	-0.925	-0.905	-0.886	-0.868	-0.851	-0.832	-0.815	-0.799	-0.782	-0.766	-0.751	-0.735	-0.721	-0.706	-0.694	-0.679	-0.665	-0.652	-0.641	-0.630	-0.618	-0.608	-0.596	-0.586	-0.576	-0.566	-0.558	-0.549	-0.540	-0.532	-0.525	-0.518	-0.509	-0.501	-0.495	-0.488	-0.481	-0.474	-0.468	-0.461	-0.456	-0.449	-0.442	-0.436	-0.430	-0.426	-0.420	-0.415	-0.409	-0.404	-0.399	-0.392	-0.386	-0.381	-0.376	-0.370	-0.365	-0.359	-0.355	-0.349	-0.342	-0.338	-0.332	-0.326	-0.320	-0.315	-0.308	-0.302	-0.298	-0.290	-0.285	-0.279	-0.271	-0.265	-0.259	-0.252	-0.246	-0.240	-0.232	-0.225	-0.219	-0.211	-0.204	-0.198	-0.189	-0.182	-0.174	-0.166	-0.159	-0.151	-0.142	-0.135	-0.128	-0.120	-0.111	-0.104	-0.096	-0.089	-0.080	-0.072	-0.065	-0.059	-0.051	-0.044	-0.038	-0.031	-0.025	-0.018	-0.012	-0.008	-0.001	0.004	0.008	0.011	0.016	0.019	0.021	0.024	0.026	0.028	0.028	0.029	0.028	0.025	0.024	0.022	0.020	0.016	0.011	0.006	0.001	-0.005	-0.012	-0.019	-0.028	-0.036	-0.045	-0.055	-0.066	-0.078	-0.090	-0.102	-0.115	-0.129	-0.144	-0.159	-0.174	-0.189	-0.205	-0.222	-0.240	-0.256	-0.276	-0.294	-0.312	-0.330	-0.350	-0.370	-0.389	-0.409	-0.430	-0.450	-0.469	-0.490	-0.510	-0.531	-0.551	-0.571	-0.591	-0.612	-0.631	-0.651	-0.670	-0.691	-0.709	-0.729	-0.746	-0.766	-0.784	-0.801	-0.819	-0.836	-0.852	-0.870	-0.886	-0.901	-0.918	-0.931	-0.946	-0.960	-0.972	-0.986	-1.000	-1.011	-1.021	-1.034	-1.044	-1.055	-1.065	-1.072	-1.082	-1.090	-1.098	-1.106	-1.112	-1.119	-1.125	-1.130	-1.135	-1.140	-1.144	-1.149	-1.151	-1.155	-1.158	-1.159	-1.161	-1.162	-1.162	-1.164	-1.164	-1.165	-1.164	-1.164	-1.162	-1.161	-1.161	-1.160	-1.159	-1.156	-1.154	-1.152	-1.149	-1.148	-1.145	-1.141	-1.139	-1.135	-1.132	-1.129	-1.125	-1.121	-1.118	-1.112	-1.110	-1.105	-1.101	-1.096	-1.092	-1.089	-1.082	-1.078	-1.074	-1.069	-1.064	-1.059	-1.054	-1.049	-1.044	-1.036	-1.031	-1.025	-1.019	-1.012	-1.006	-0.999	-0.992	-0.984	-0.976	-0.969	-0.960	-0.951	-0.941	-0.932	-0.922	-0.912	-0.902	-0.891	-0.879	-0.868	-0.855	-0.842	-0.829	-0.816	-0.801	-0.788	-0.774	-0.758	-0.742	-0.725	-0.710	-0.694	-0.678	-0.659	-0.642	-0.624	-0.606	-0.588	-0.570	-0.551	-0.534	-0.514	-0.496	-0.476	-0.459	-0.440	-0.422	-0.404	-0.386	-0.369	-0.350	-0.334	-0.316	-0.300	-0.285	-0.269	-0.254	-0.239	-0.225	-0.211	-0.198	-0.185	-0.172	-0.162	-0.150	-0.141	-0.131	-0.121	-0.112	-0.106	-0.099	-0.094	-0.088	-0.082	-0.079	-0.074	-0.070	-0.068	-0.066	-0.065	-0.065	-0.064	-0.064	-0.064	-0.065	-0.066	-0.068	-0.070	-0.072	-0.075	-0.079	-0.081	-0.085	-0.089	-0.094	-0.096	-0.100	-0.106	-0.110	-0.115	-0.120	-0.125	-0.130	-0.135	-0.139	-0.145	-0.149	-0.154	-0.158	-0.162	-0.168	-0.171	-0.176	-0.180	-0.184	-0.188	-0.191	-0.195	-0.198	-0.201	-0.204	-0.206	-0.209	-0.210	-0.214	-0.215	-0.216	-0.218	-0.218	-0.219	-0.220	-0.220	-0.220	-0.220	-0.220	-0.219	-0.219	-0.218	-0.215	-0.214	-0.212	-0.211	-0.209	-0.206	-0.204	-0.201	-0.199	-0.195	-0.192	-0.189	-0.185	-0.182	-0.180	-0.176	-0.174	-0.169	-0.166	-0.162	-0.160	-0.158	-0.155	-0.151	-0.149	-0.146	-0.144	-0.142	-0.141	-0.139	-0.138	-0.138	-0.136	-0.136	-0.135	-0.136	-0.138	-0.139	-0.140	-0.141	-0.145	-0.148	-0.151	-0.154	-0.158	-0.162	-0.168	-0.172	-0.179	-0.184	-0.191	-0.199	-0.205	-0.212	-0.220	-0.229	-0.238	-0.246	-0.255	-0.265	-0.272	-0.282	-0.292	-0.302	-0.312	-0.322	-0.332	-0.342	-0.352	-0.362	-0.372	-0.382	-0.392	-0.401	-0.411	-0.420	-0.430	-0.439	-0.448	-0.456	-0.462	-0.471	-0.479	-0.486	-0.494	-0.499	-0.505	-0.511	-0.516	-0.521	-0.526	-0.531	-0.535	-0.538	-0.541	-0.545	-0.546	-0.549	-0.551	-0.552	-0.552	-0.554	-0.554	-0.554	-0.555	-0.554	-0.554	-0.551	-0.550	-0.549	-0.548	-0.546	-0.544	-0.541	-0.539	-0.536	-0.534	-0.530	-0.528	-0.524	-0.520	-0.516	-0.514	-0.510	-0.506	-0.502	-0.498	-0.495	-0.491	-0.488	-0.484	-0.479	-0.476	-0.471	-0.468	-0.464	-0.460	-0.456	-0.452	-0.449	-0.446	-0.442	-0.440	-0.438	-0.434	-0.431	-0.429	-0.425	-0.422	-0.420	-0.419	-0.416	-0.414	-0.411	-0.410	-0.409	-0.409	-0.408	-0.406	-0.405	-0.404	-0.402	-0.402	-0.402	-0.401	-0.401	-0.401	-0.401	-0.401	-0.401	-0.401	-0.402	-0.401	-0.401	-0.401	-0.401	-0.401	-0.400	-0.400	-0.400	-0.399	-0.398	-0.396	-0.395	-0.394	-0.392	-0.390	-0.389	-0.385	-0.384	-0.380	-0.376	-0.374	-0.369	-0.365	-0.360	-0.355	-0.350	-0.345	-0.339	-0.334	-0.326	-0.320	-0.312	-0.305	-0.299	-0.290	-0.282	-0.274	-0.266	-0.259	-0.249	-0.240	-0.231	-0.224	-0.215	-0.205	-0.196	-0.189	-0.179	-0.171	-0.162	-0.155	-0.148	-0.140	-0.132	-0.126	-0.119	-0.114	-0.108	-0.102	-0.098	-0.094	-0.089	-0.085	-0.082	-0.080	-0.078	-0.076	-0.076	-0.075	-0.075	-0.076	-0.078	-0.080	-0.082	-0.086	-0.090	-0.094	-0.099	-0.104	-0.109	-0.114	-0.121	-0.128	-0.135	-0.142	-0.150	-0.159	-0.169	-0.176	-0.185	-0.195	-0.205	-0.215	-0.225	-0.235	-0.245	-0.255	-0.265	-0.276	-0.286	-0.296	-0.308	-0.318	-0.328	-0.338	-0.346	-0.356	-0.366	-0.375	-0.385	-0.392	-0.402	-0.410	-0.419	-0.426	-0.434	-0.440	-0.448	-0.452	-0.460	-0.465	-0.471	-0.475	-0.480	-0.485	-0.490	-0.494	-0.496	-0.500	-0.502	-0.505	-0.506	-0.509	-0.511	-0.512	-0.514	-0.515	-0.515	-0.514	-0.515	-0.514	-0.515	-0.514	-0.512	-0.511	-0.511	-0.510	-0.509	-0.506	-0.505	-0.504	-0.502	-0.500	-0.498	-0.496	-0.494	-0.492	-0.490	-0.489	-0.485	-0.484	-0.482	-0.480	-0.479	-0.476	-0.475	-0.472	-0.471	-0.469	-0.469	-0.468	-0.465	-0.465	-0.462	-0.461	-0.461	-0.460	-0.460	-0.460	-0.460	-0.459	-0.460	-0.460	-0.460	-0.461	-0.461	-0.462	-0.464	-0.465	-0.466	-0.468	-0.469	-0.471	-0.472	-0.475	-0.479	-0.481	-0.482	-0.485	-0.488	-0.491	-0.494	-0.496	-0.500	-0.504	-0.507	-0.510	-0.514	-0.518	-0.521	-0.525	-0.529	-0.531	-0.535	-0.539	-0.542	-0.546	-0.549	-0.554	-0.556	-0.559	-0.562	-0.566	-0.569	-0.572	-0.575	-0.579	-0.581	-0.584	-0.586	-0.590	-0.591	-0.595	-0.596	-0.598	-0.601	-0.602	-0.605	-0.608	-0.609	-0.611	-0.612	-0.615	-0.618	-0.620	-0.622	-0.625	-0.628	-0.630	-0.632	-0.635	-0.639	-0.641	-0.645	-0.649	-0.652	-0.656	-0.660	-0.666	-0.670	-0.675	-0.681	-0.686	-0.692	-0.699	-0.705	-0.712	-0.719	-0.728	-0.735	-0.742	-0.750	-0.759	-0.768	-0.776	-0.785	-0.794	-0.804	-0.812	-0.822	-0.831	-0.842	-0.852	-0.862	-0.871	-0.881	-0.891	-0.901	-0.910	-0.919	-0.928	-0.936	-0.945	-0.952	-0.960	-0.968	-0.974	-0.980	-0.986	-0.992	-0.996	-1.001	-1.005	-1.008	-1.010	-1.011	-1.012	-1.012	-1.011	-1.011	-1.010	-1.008	-1.004	-1.000	-0.995	-0.990	-0.984	-0.978	-0.970	-0.962	-0.952	-0.944	-0.932	-0.921	-0.910	-0.898	-0.885	-0.872	-0.858	-0.844	-0.828	-0.812	-0.796	-0.780	-0.764	-0.746	-0.728	-0.711	-0.692	-0.674	-0.655	-0.636	-0.616	-0.598	-0.578	-0.558	-0.538	-0.518	-0.499	-0.479	-0.459	-0.440	-0.420	-0.400	-0.380	-0.360	-0.341	-0.321	-0.302	-0.282	-0.264	-0.245	-0.228	-0.209	-0.191	-0.174	-0.155	-0.138	-0.120	-0.105	-0.088	-0.071	-0.055	-0.039	-0.024	-0.009	0.006	0.022	0.035	0.050	0.064	0.079	0.091	0.105	0.118	0.130	0.144	0.155	0.166	0.179	0.190	0.201	0.211	0.221	0.234	0.242	0.252	0.261	0.271	0.280	0.290	0.299	0.308	0.314	0.322	0.330	0.338	0.345	0.351	0.359	0.365	0.372	0.378	0.382	0.389	0.395	0.399	0.405	0.409	0.415	0.419	0.424	0.428	0.432	0.438	0.441	0.445	0.449	0.454	0.458	0.460	0.464	0.468	0.471	0.474	0.478	0.481	0.485	0.489	0.491	0.494	0.499	0.501	0.505	0.507	0.510	0.514	0.518	0.520	0.524	0.526	0.529	0.532	0.536	0.539	0.541	0.544	0.548	0.550	0.551	0.554	0.556	0.558	0.559	0.561	0.562	0.564	0.564	0.564	0.565	0.565	0.564	0.565	0.564	0.561	0.561	0.559	0.556	0.554	0.550	0.548	0.544	0.540	0.535	0.531	0.528	0.521	0.516	0.510	0.502	0.495	0.489	0.481	0.474	0.468	0.459	0.450	0.441	0.432	0.422	0.414	0.405	0.396	0.386	0.376	0.366	0.356	0.346	0.336	0.326	0.316	0.306	0.296	0.286	0.276	0.268	0.258	0.249	0.239	0.230	0.221	0.212	0.204	0.196	0.188	0.180	0.172	0.166	0.160	0.154	0.149	0.142	0.139	0.134	0.131	0.128	0.125	0.121	0.121	0.119	0.118	0.118	0.119	0.119	0.120	0.122	0.124	0.128	0.130	0.135	0.139	0.145	0.150	0.156	0.162	0.170	0.178	0.185	0.194	0.202	0.211	0.221	0.231	0.242	0.254	0.264	0.275	0.286	0.299	0.310	0.321	0.335	0.346	0.358	0.371	0.382	0.395	0.408	0.420	0.431	0.444	0.455	0.468	0.478	0.489	0.500	0.511	0.521	0.531	0.541	0.550	0.560	0.570	0.578	0.585	0.592	0.601	0.606	0.614	0.620	0.626	0.630	0.636	0.640	0.645	0.649	0.652	0.656	0.659	0.662	0.664	0.666	0.669	0.670	0.671	0.674	0.675	0.676	0.679	0.679	0.679	0.679	0.680	0.679	0.680	0.680	0.680	0.680	0.679	0.680	0.680	0.680	0.679	0.680	0.680	0.680	0.680	0.680	0.680	0.680	0.680	0.680	0.680	0.680	0.680	0.680	0.681	0.680	0.680	0.681	0.680	0.680	0.680	0.680	0.679	0.679	0.679	0.679	0.676	0.676	0.675	0.675	0.672	0.671	0.670	0.668	0.666	0.662	0.661	0.658	0.655	0.651	0.649	0.645	0.641	0.638	0.634	0.629	0.625	0.620	0.615	0.610	0.604	0.599	0.594	0.588	0.581	0.575	0.569	0.561	0.555	0.549	0.542	0.535	0.529	0.521	0.514	0.506	0.498	0.490	0.482	0.475	0.468	0.459	0.451	0.444	0.435	0.428	0.419	0.411	0.402	0.395	0.386	0.379	0.370	0.362	0.354	0.345	0.338	0.329	0.321	0.314	0.305	0.296	0.288	0.279	0.271	0.262	0.254	0.245	0.238	0.228	0.219	0.210	0.201	0.192	0.182	0.174	0.165	0.154	0.145	0.135	0.125	0.115	0.105	0.095	0.085	0.074	0.064	0.052	0.042	0.031	0.020	0.009	-0.002	-0.014	-0.025	-0.036	-0.048	-0.060	-0.071	-0.084	-0.095	-0.106	-0.119	-0.131	-0.142	-0.155	-0.166	-0.176	-0.189	-0.200	-0.212	-0.222	-0.234	-0.244	-0.255	-0.265	-0.275	-0.285	-0.295	-0.304	-0.312	-0.321	-0.330	-0.338	-0.346	-0.352	-0.361	-0.366	-0.374	-0.379	-0.385	-0.390	-0.395	-0.400	-0.404	-0.406	-0.410	-0.414	-0.415	-0.418	-0.420	-0.422	-0.424	-0.425	-0.426	-0.428	-0.428	-0.429	-0.429	-0.428	-0.429	-0.429	-0.428	-0.428	-0.426	-0.426	-0.426	-0.426	-0.426	-0.426	-0.426	-0.426	-0.426	-0.426	-0.428	-0.428	-0.429	-0.430	-0.432	-0.432	-0.435	-0.438	-0.440	-0.442	-0.445	-0.448	-0.451	-0.455	-0.458	-0.461	-0.465	-0.469	-0.472	-0.476	-0.480	-0.484	-0.489	-0.491	-0.496	-0.501	-0.504	-0.507	-0.510	-0.514	-0.518	-0.520	-0.522	-0.525	-0.526	-0.528	-0.530	-0.531	-0.531	-0.530	-0.530	-0.530	-0.529	-0.526	-0.525	-0.522	-0.519	-0.515	-0.511	-0.506	-0.502	-0.496	-0.491	-0.485	-0.478	-0.472	-0.465	-0.459	-0.450	-0.441	-0.435	-0.426	-0.418	-0.410	-0.401	-0.392	-0.385	-0.376	-0.368	-0.360	-0.351	-0.342	-0.335	-0.328	-0.320	-0.312	-0.305	-0.299	-0.291	-0.286	-0.280	-0.275	-0.269	-0.264	-0.260	-0.255	-0.251	-0.246	-0.244	-0.240	-0.238	-0.234	-0.232	-0.229	-0.228	-0.225	-0.224	-0.222	-0.220	-0.219	-0.218	-0.216	-0.214	-0.212	-0.210	-0.208	-0.206	-0.202	-0.200	-0.198	-0.195	-0.191	-0.186	-0.182	-0.178	-0.172	-0.166	-0.159	-0.151	-0.145	-0.136	-0.128	-0.118	-0.108	-0.098	-0.085	-0.074	-0.061	-0.048	-0.034	-0.019	-0.002	0.012	0.029	0.046	0.065	0.082	0.101	0.121	0.141	0.161	0.182	0.204	0.226	0.249	0.272	0.295	0.319	0.342	0.366	0.390	0.414	0.439	0.462	0.486	0.511	0.535	0.560	0.584	0.609	0.632	0.655	0.679	0.702	0.724	0.746	0.769	0.790	0.809	0.830	0.849	0.868	0.886	0.902	0.919	0.935	0.950	0.964	0.978	0.989	1.000	1.011	1.021	1.029	1.035	1.041	1.046	1.050	1.054	1.055	1.056	1.056	1.056	1.054	1.050	1.046	1.041	1.034	1.028	1.020	1.011	1.001	0.990	0.979	0.966	0.954	0.940	0.926	0.912	0.898	0.881	0.864	0.848	0.830	0.814	0.796	0.778	0.760	0.742	0.724	0.705	0.688	0.670	0.651	0.634	0.616	0.600	0.581	0.565	0.549	0.532	0.518	0.500	0.485	0.471	0.456	0.444	0.430	0.418	0.404	0.392	0.380	0.370	0.359	0.348	0.338	0.329	0.320	0.311	0.302	0.294	0.286	0.278	0.271	0.264	0.256	0.249	0.242	0.235	0.229	0.222	0.215	0.209	0.201	0.195	0.186	0.179	0.172	0.165	0.158	0.149	0.141	0.132	0.124	0.115	0.106	0.096	0.086	0.076	0.065	0.055	0.045	0.034	0.022	0.011	-0.001	-0.012	-0.025	-0.039	-0.051	-0.064	-0.076	-0.091	-0.104	-0.118	-0.131	-0.145	-0.159	-0.172	-0.188	-0.201	-0.215	-0.229	-0.242	-0.259	-0.272	-0.286	-0.300	-0.314	-0.328	-0.341	-0.355	-0.368	-0.380	-0.394	-0.406	-0.420	-0.432	-0.445	-0.458	-0.470	-0.481	-0.492	-0.504	-0.515	-0.525	-0.536	-0.545	-0.555	-0.564	-0.574	-0.582	-0.590	-0.598	-0.605	-0.612	-0.620	-0.626	-0.631	-0.638	-0.642	-0.646	-0.650	-0.654	-0.658	-0.660	-0.662	-0.664	-0.665	-0.665	-0.665	-0.664	-0.662	-0.660	-0.659	-0.655	-0.651	-0.648	-0.642	-0.636	-0.631	-0.624	-0.616	-0.609	-0.601	-0.592	-0.582	-0.572	-0.562	-0.551	-0.540	-0.528	-0.516	-0.502	-0.490	-0.475	-0.462	-0.448	-0.432	-0.418	-0.401	-0.386	-0.370	-0.354	-0.338	-0.320	-0.304	-0.286	-0.270	-0.252	-0.235	-0.219	-0.201	-0.185	-0.166	-0.150	-0.132	-0.116	-0.100	-0.082	-0.066	-0.050	-0.034	-0.018	-0.004	0.012	0.026	0.042	0.056	0.070	0.084	0.098	0.109	0.122	0.134	0.145	0.158	0.170	0.179	0.190	0.199	0.208	0.216	0.225	0.232	0.240	0.248	0.255	0.260	0.268	0.272	0.279	0.284	0.288	0.292	0.296	0.300	0.304	0.308	0.310	0.312	0.315	0.318	0.320	0.321	0.324	0.326	0.328	0.329	0.330	0.331	0.332	0.334	0.335	0.336	0.338	0.339	0.340	0.340	0.341	0.341	0.344	0.344	0.346	0.346	0.349	0.350	0.350	0.352	0.352	0.355	0.356	0.358	0.358	0.360	0.360	0.361	0.362	0.364	0.365	0.365	0.365	0.366	0.365	0.365	0.365	0.364	0.362	0.362	0.360	0.359	0.355	0.354	0.350	0.346	0.341	0.338	0.331	0.325	0.319	0.312	0.305	0.296	0.286	0.278	0.266	0.255	0.244	0.231	0.218	0.204	0.190	0.174	0.159	0.141	0.124	0.106	0.088	0.068	0.049	0.029	0.008	-0.014	-0.036	-0.059	-0.081	-0.106	-0.130	-0.154	-0.179	-0.204	-0.229	-0.254	-0.279	-0.304	-0.330	-0.356	-0.381	-0.408	-0.432	-0.459	-0.484	-0.509	-0.534	-0.559	-0.585	-0.609	-0.634	-0.658	-0.681	-0.705	-0.729	-0.752	-0.774	-0.798	-0.819	-0.841	-0.862	-0.882	-0.904	-0.925	-0.945	-0.965	-0.985	-1.005	-1.024	-1.044	-1.062	-1.082	-1.100	-1.120	-1.138	-1.156	-1.174	-1.194	-1.211	-1.230	-1.249	-1.268	-1.286	-1.305	-1.325	-1.344	-1.362	-1.381	-1.401	-1.422	-1.441	-1.461	-1.481	-1.502	-1.522	-1.542	-1.564	-1.585	-1.606	-1.626	-1.648	-1.669	-1.691	-1.712	-1.735	-1.756	-1.779	-1.799	-1.821	-1.842	-1.862	-1.884	-1.905	-1.925	-1.945	-1.964	-1.985	-2.004	-2.021	-2.041	-2.059	-2.076	-2.094	-2.109	-2.125	-2.140	-2.155	-2.170	-2.182	-2.196	-2.209	-2.220	-2.231	-2.241	-2.250	-2.260	-2.269	-2.276	-2.284	-2.290	-2.295	-2.300	-2.305	-2.309	-2.312	-2.315	-2.318	-2.319	-2.320	-2.320	-2.321	-2.321	-2.320	-2.319	-2.318	-2.316	-2.315	-2.312	-2.309	-2.306	-2.302	-2.301	-2.298	-2.294	-2.290	-2.286	-2.282	-2.279	-2.276	-2.272	-2.269	-2.265	-2.261	-2.258	-2.254	-2.251	-2.248	-2.246	-2.242	-2.239	-2.238	-2.235	-2.232	-2.230	-2.229	-2.228	-2.225	-2.222	-2.222	-2.220	-2.219	-2.218	-2.216	-2.216	-2.214	-2.214	-2.212	-2.211	-2.210	-2.209	-2.208	-2.206	-2.205	-2.204	-2.202	-2.200	-2.198	-2.196	-2.194	-2.192	-2.190	-2.186	-2.182	-2.179	-2.175	-2.171	-2.168	-2.162	-2.158	-2.151	-2.146	-2.140	-2.134	-2.128	-2.120	-2.112	-2.105	-2.098	-2.089	-2.080	-2.071	-2.061	-2.051	-2.040	-2.030	-2.020	-2.010	-1.998	-1.986	-1.975	-1.962	-1.950	-1.938	-1.924	-1.911	-1.896	-1.882	-1.869	-1.854	-1.839	-1.825	-1.809	-1.794	-1.778	-1.762	-1.745	-1.730	-1.712	-1.696	-1.679	-1.662	-1.645	-1.628	-1.611	-1.592	-1.576	-1.558	-1.540	-1.522	-1.504	-1.486	-1.469	-1.450	-1.431	-1.414	-1.395	-1.378	-1.360	-1.341	-1.325	-1.308	-1.289	-1.272	-1.255	-1.238	-1.221	-1.205	-1.189	-1.171	-1.156	-1.140	-1.125	-1.109	-1.094	-1.080	-1.065	-1.051	-1.038	-1.025	-1.010	-0.998	-0.985	-0.972	-0.962	-0.950	-0.939	-0.928	-0.916	-0.906	-0.895	-0.885	-0.875	-0.866	-0.858	-0.849	-0.839	-0.830	-0.821	-0.814	-0.805	-0.796	-0.789	-0.780	-0.772	-0.764	-0.756	-0.749	-0.741	-0.734	-0.725	-0.718	-0.710	-0.701	-0.694	-0.686	-0.679	-0.670	-0.662	-0.654	-0.646	-0.639	-0.631	-0.622	-0.615	-0.606	-0.599	-0.590	-0.584	-0.574	-0.566	-0.559	-0.550	-0.544	-0.535	-0.528	-0.520	-0.511	-0.505	-0.498	-0.490	-0.482	-0.476	-0.469	-0.461	-0.455	-0.449	-0.442	-0.435	-0.430	-0.424	-0.418	-0.412	-0.406	-0.401	-0.396	-0.390	-0.385	-0.380	-0.375	-0.370	-0.365	-0.360	-0.356	-0.350	-0.346	-0.341	-0.338	-0.334	-0.329	-0.325	-0.321	-0.318	-0.314	-0.309	-0.305	-0.301	-0.298	-0.294	-0.290	-0.286	-0.282	-0.279	-0.275	-0.271	-0.269	-0.265	-0.261	-0.259	-0.255	-0.251	-0.248	-0.245	-0.242	-0.239	-0.236	-0.234	-0.232	-0.230	-0.228	-0.228	-0.225	-0.224	-0.222	-0.222	-0.221	-0.221	-0.221	-0.222	-0.222	-0.224	-0.225	-0.228	-0.229	-0.231	-0.234	-0.236	-0.240	-0.242	-0.248	-0.251	-0.255	-0.260	-0.265	-0.271	-0.276	-0.282	-0.289	-0.295	-0.301	-0.309	-0.315	-0.322	-0.330	-0.336	-0.344	-0.351	-0.359	-0.365	-0.372	-0.380	-0.386	-0.394	-0.400	-0.406	-0.412	-0.419	-0.424	-0.430	-0.435	-0.440	-0.445	-0.449	-0.452	-0.456	-0.459	-0.462	-0.464	-0.465	-0.465	-0.466	-0.466	-0.465	-0.464	-0.462	-0.461	-0.458	-0.454	-0.450	-0.446	-0.441	-0.436	-0.430	-0.424	-0.419	-0.411	-0.404	-0.395	-0.388	-0.379	-0.370	-0.361	-0.352	-0.342	-0.334	-0.325	-0.315	-0.305	-0.296	-0.285	-0.276	-0.266	-0.256	-0.246	-0.238	-0.229	-0.220	-0.210	-0.202	-0.194	-0.185	-0.179	-0.171	-0.165	-0.159	-0.151	-0.146	-0.140	-0.135	-0.130	-0.126	-0.122	-0.119	-0.115	-0.111	-0.109	-0.106	-0.105	-0.102	-0.101	-0.099	-0.099	-0.096	-0.095	-0.095	-0.092	-0.092	-0.091	-0.091	-0.090	-0.090	-0.089	-0.088	-0.088	-0.085	-0.084	-0.081	-0.079	-0.078	-0.075	-0.071	-0.069	-0.065	-0.061	-0.058	-0.052	-0.048	-0.042	-0.038	-0.031	-0.025	-0.018	-0.010	-0.002	0.004	0.012	0.020	0.029	0.039	0.048	0.056	0.066	0.075	0.085	0.094	0.104	0.112	0.124	0.134	0.144	0.154	0.164	0.172	0.181	0.191	0.200	0.210	0.219	0.226	0.235	0.244	0.251	0.259	0.265	0.271	0.278	0.284	0.288	0.292	0.298	0.301	0.305	0.309	0.310	0.314	0.315	0.318	0.319	0.320	0.319	0.320	0.320	0.319	0.319	0.318	0.314	0.312	0.310	0.308	0.305	0.301	0.299	0.295	0.291	0.286	0.282	0.279	0.275	0.271	0.266	0.262	0.259	0.254	0.250	0.245	0.241	0.238	0.235	0.230	0.228	0.224	0.221	0.218	0.216	0.214	0.210	0.208	0.206	0.205	0.204	0.204	0.204	0.205	0.205	0.206	0.209	0.210	0.212	0.215	0.219	0.222	0.226	0.232	0.236	0.242	0.249	0.258	0.264	0.272	0.281	0.290	0.300	0.310	0.320	0.332	0.344	0.355	0.368	0.381	0.394	0.408	0.421	0.436	0.451	0.466	0.482	0.498	0.512	0.529	0.545	0.560	0.578	0.592	0.609	0.624	0.640	0.655	0.671	0.686	0.701	0.715	0.730	0.744	0.756	0.770	0.781	0.794	0.804	0.815	0.826	0.835	0.844	0.852	0.860	0.866	0.872	0.878	0.882	0.888	0.890	0.891	0.892	0.892	0.894	0.892	0.891	0.889	0.886	0.881	0.878	0.874	0.868	0.862	0.855	0.848	0.841	0.834	0.825	0.815	0.806	0.798	0.789	0.779	0.769	0.759	0.750	0.739	0.729	0.719	0.709	0.699	0.689	0.679	0.670	0.662	0.654	0.645	0.638	0.629	0.622	0.616	0.610	0.604	0.600	0.595	0.590	0.588	0.585	0.582	0.580	0.580	0.579	0.578	0.579	0.580	0.580	0.582	0.584	0.586	0.589	0.592	0.596	0.600	0.604	0.609	0.614	0.618	0.624	0.629	0.634	0.640	0.645	0.650	0.656	0.661	0.668	0.671	0.678	0.682	0.686	0.690	0.695	0.699	0.702	0.706	0.710	0.712	0.715	0.716	0.719	0.720	0.721	0.722	0.722	0.722	0.724	0.724	0.722	0.722	0.721	0.720	0.719	0.718	0.716	0.714	0.712	0.710	0.709	0.706	0.704	0.702	0.700	0.699	0.696	0.694	0.692	0.692	0.690	0.690	0.689	0.689	0.689	0.689	0.690	0.691	0.692	0.694	0.696	0.699	0.702	0.705	0.709	0.712	0.718	0.722	0.729	0.734	0.741	0.749	0.756	0.764	0.774	0.782	0.792	0.801	0.812	0.824	0.835	0.848	0.859	0.871	0.885	0.898	0.912	0.925	0.940	0.955	0.969	0.984	1.000	1.015	1.031	1.046	1.061	1.078	1.092	1.109	1.124	1.139	1.155	1.170	1.185	1.200	1.215	1.229	1.244	1.256	1.270	1.281	1.294	1.305	1.316	1.326	1.336	1.345	1.354	1.361	1.368	1.374	1.379	1.384	1.386	1.390	1.391	1.392	1.392	1.392	1.391	1.389	1.385	1.380	1.375	1.369	1.362	1.356	1.346	1.338	1.328	1.316	1.304	1.291	1.279	1.266	1.251	1.236	1.221	1.206	1.189	1.172	1.156	1.138	1.120	1.102	1.085	1.066	1.048	1.029	1.010	0.991	0.971	0.954	0.935	0.918	0.900	0.881	0.864	0.845	0.829	0.811	0.795	0.779	0.762	0.748	0.731	0.718	0.702	0.690	0.676	0.664	0.652	0.641	0.629	0.619	0.610	0.600	0.590	0.582	0.575	0.568	0.561	0.555	0.550	0.545	0.540	0.535	0.531	0.528	0.525	0.522	0.520	0.519	0.516	0.516	0.516	0.515	0.515	0.514	0.515	0.514	0.515	0.515	0.516	0.516	0.516	0.516	0.516	0.516	0.516	0.516	0.516	0.515	0.514	0.512	0.511	0.510	0.507	0.505	0.502	0.498	0.495	0.490	0.485	0.480	0.474	0.468	0.460	0.452	0.445	0.436	0.426	0.418	0.406	0.394	0.382	0.370	0.358	0.344	0.331	0.316	0.301	0.285	0.270	0.254	0.236	0.219	0.202	0.185	0.166	0.148	0.129	0.110	0.090	0.071	0.051	0.032	0.012	-0.006	-0.025	-0.044	-0.062	-0.082	-0.101	-0.120	-0.139	-0.156	-0.175	-0.191	-0.209	-0.224	-0.240	-0.255	-0.270	-0.284	-0.296	-0.309	-0.321	-0.331	-0.344	-0.352	-0.361	-0.369	-0.376	-0.384	-0.389	-0.394	-0.398	-0.401	-0.402	-0.405	-0.405	-0.404	-0.404	-0.401	-0.398	-0.395	-0.391	-0.385	-0.379	-0.372	-0.364	-0.356	-0.346	-0.338	-0.326	-0.314	-0.302	-0.290	-0.278	-0.264	-0.250	-0.236	-0.221	-0.205	-0.190	-0.175	-0.159	-0.142	-0.126	-0.109	-0.092	-0.076	-0.059	-0.042	-0.025	-0.008	0.008	0.025	0.042	0.059	0.075	0.091	0.108	0.122	0.139	0.154	0.170	0.184	0.199	0.212	0.228	0.241	0.255	0.268	0.281	0.292	0.305	0.318	0.329	0.341	0.352	0.362	0.374	0.385	0.395	0.405	0.415	0.425	0.434	0.444	0.452	0.462	0.471	0.480	0.489	0.498	0.506	0.515	0.524	0.532	0.541	0.549	0.559	0.566	0.576	0.584	0.594	0.602	0.610	0.620	0.629	0.639	0.646	0.656	0.666	0.675	0.685	0.695	0.705	0.714	0.724	0.734	0.744	0.754	0.764	0.775	0.785	0.796	0.806	0.818	0.828	0.840	0.850	0.861	0.872	0.884	0.896	0.908	0.920	0.930	0.942	0.954	0.968	0.979	0.990	1.002	1.016	1.029	1.040	1.052	1.065	1.078	1.090	1.102	1.115	1.128	1.141	1.154	1.166	1.179	1.191	1.204	1.216	1.229	1.242	1.255	1.268	1.281	1.292	1.305	1.318	1.330	1.342	1.355	1.366	1.379	1.391	1.402	1.415	1.428	1.438	1.450	1.462	1.472	1.484	1.496	1.508	1.519	1.529	1.540	1.551	1.562	1.572	1.584	1.594	1.605	1.616	1.626	1.636	1.646	1.656	1.665	1.676	1.686	1.695	1.705	1.714	1.724	1.732	1.742	1.751	1.761	1.769	1.779	1.788	1.796	1.805	1.814	1.821	1.830	1.839	1.846	1.854	1.862	1.870	1.878	1.885	1.892	1.900	1.906	1.914	1.919	1.926	1.932	1.939	1.945	1.951	1.956	1.961	1.968	1.972	1.976	1.980	1.985	1.989	1.992	1.996	2.000	2.002	2.004	2.007	2.009	2.010	2.011	2.013	2.013	2.013	2.014	2.013	2.013	2.011	2.010	2.009	2.006	2.005	2.002	1.999	1.996	1.992	1.989	1.984	1.980	1.975	1.971	1.965	1.959	1.952	1.946	1.940	1.932	1.926	1.919	1.910	1.902	1.894	1.886	1.878	1.869	1.860	1.851	1.841	1.831	1.822	1.812	1.804	1.794	1.784	1.774	1.762	1.754	1.744	1.734	1.724	1.714	1.702	1.694	1.682	1.672	1.662	1.652	1.644	1.634	1.624	1.615	1.606	1.596	1.588	1.579	1.570	1.562	1.552	1.545	1.536	1.529	1.521	1.514	1.506	1.500	1.492	1.485	1.480	1.472	1.466	1.459	1.454	1.448	1.441	1.435	1.429	1.422	1.418	1.411	1.405	1.400	1.395	1.389	1.382	1.378	1.371	1.365	1.359	1.352	1.346	1.340	1.335	1.329	1.321	1.315	1.308	1.301	1.294	1.286	1.279	1.271	1.264	1.255	1.248	1.239	1.230	1.221	1.214	1.204	1.195	1.188	1.178	1.169	1.160	1.151	1.142	1.132	1.122	1.114	1.104	1.095	1.086	1.078	1.068	1.060	1.051	1.042	1.035	1.026	1.018	1.010	1.002	0.995	0.989	0.982	0.976	0.970	0.964	0.959	0.954	0.951	0.946	0.944	0.939	0.936	0.934	0.932	0.930	0.930	0.931	0.930	0.931	0.934	0.935	0.938	0.940	0.944	0.950	0.954	0.960	0.966	0.974	0.980	0.990	0.998	1.008	1.019	1.029	1.040	1.051	1.065	1.079	1.092	1.108	1.122	1.138	1.152	1.170	1.186	1.205	1.224	1.242	1.261	1.280	1.300	1.320	1.340	1.361	100.000	5.000	2.000	1.000	7.000	0.000	0.000	0.000	0.000	0.000	0.000	0.000	0.000	0.000	0.000	0.000	0.000	0.000	-0.550	-0.552	-0.552	-0.554	-0.555	-0.555	-0.555	-0.554	-0.554	-0.554	-0.551	-0.550	-0.546	-0.544	-0.541	-0.538	-0.534	-0.529	-0.525	-0.520	-0.515	-0.509	-0.504	-0.498	-0.491	-0.485	-0.478	-0.471	-0.464	-0.455	-0.448	-0.439	-0.431	-0.422	-0.415	-0.406	-0.398	-0.389	-0.379	-0.371	-0.361	-0.351	-0.342	-0.334	-0.325	-0.316	-0.306	-0.299	-0.290	-0.281	-0.272	-0.265	-0.258	-0.249	-0.241	-0.234	-0.228	-0.220	-0.214	-0.208	-0.201	-0.196	-0.190	-0.185	-0.180	-0.175	-0.171	-0.169	-0.165	-0.161	-0.159	-0.158	-0.155	-0.154	-0.152	-0.152	-0.151	-0.152	-0.154	-0.155	-0.158	-0.159	-0.161	-0.165	-0.169	-0.174	-0.178	-0.182	-0.189	-0.195	-0.201	-0.209	-0.216	-0.224	-0.232	-0.241	-0.250	-0.260	-0.270	-0.281	-0.292	-0.304	-0.316	-0.328	-0.341	-0.352	-0.366	-0.381	-0.395	-0.409	-0.424	-0.439	-0.454	-0.469	-0.484	-0.500	-0.515	-0.531	-0.548	-0.564	-0.580	-0.598	-0.614	-0.631	-0.648	-0.664	-0.681	-0.698	-0.715	-0.731	-0.748	-0.765	-0.781	-0.798	-0.815	-0.832	-0.849	-0.865	-0.881	-0.896	-0.912	-0.930	-0.945	-0.961	-0.978	-0.992	-1.009	-1.022	-1.039	-1.054	-1.069	-1.084	-1.100	-1.115	-1.130	-1.144	-1.159	-1.174	-1.189	-1.204	-1.218	-1.232	-1.246	-1.261	-1.275	-1.289	-1.302	-1.318	-1.330	-1.345	-1.359	-1.371	-1.385	-1.398	-1.410	-1.422	-1.435	-1.448	-1.459	-1.471	-1.482	-1.494	-1.504	-1.514	-1.525	-1.534	-1.544	-1.552	-1.561	-1.569	-1.576	-1.584	-1.591	-1.598	-1.602	-1.609	-1.614	-1.618	-1.621	-1.625	-1.628	-1.630	-1.632	-1.634	-1.634	-1.634	-1.634	-1.634	-1.632	-1.629	-1.628	-1.625	-1.621	-1.618	-1.612	-1.608	-1.602	-1.596	-1.590	-1.584	-1.576	-1.569	-1.561	-1.552	-1.544	-1.534	-1.525	-1.515	-1.505	-1.494	-1.484	-1.472	-1.461	-1.450	-1.438	-1.425	-1.414	-1.400	-1.388	-1.374	-1.360	-1.346	-1.332	-1.319	-1.305	-1.290	-1.275	-1.260	-1.245	-1.231	-1.215	-1.199	-1.184	-1.168	-1.152	-1.136	-1.120	-1.105	-1.088	-1.072	-1.055	-1.040	-1.024	-1.008	-0.991	-0.974	-0.959	-0.942	-0.926	-0.910	-0.894	-0.879	-0.862	-0.846	-0.831	-0.816	-0.801	-0.785	-0.770	-0.755	-0.741	-0.728	-0.712	-0.699	-0.685	-0.671	-0.658	-0.644	-0.631	-0.616	-0.604	-0.591	-0.578	-0.565	-0.552	-0.539	-0.526	-0.515	-0.502	-0.489	-0.478	-0.464	-0.452	-0.439	-0.426	-0.414	-0.401	-0.388	-0.375	-0.361	-0.349	-0.334	-0.321	-0.306	-0.294	-0.279	-0.264	-0.250	-0.235	-0.219	-0.204	-0.188	-0.172	-0.156	-0.139	-0.122	-0.108	-0.090	-0.072	-0.055	-0.038	-0.021	-0.004	0.014	0.031	0.050	0.068	0.085	0.102	0.120	0.138	0.154	0.171	0.189	0.205	0.222	0.239	0.255	0.271	0.286	0.302	0.316	0.331	0.345	0.359	0.371	0.385	0.398	0.409	0.421	0.431	0.442	0.451	0.461	0.469	0.478	0.485	0.491	0.498	0.504	0.509	0.514	0.516	0.521	0.524	0.526	0.526	0.528	0.528	0.529	0.529	0.526	0.525	0.522	0.520	0.516	0.512	0.509	0.504	0.499	0.492	0.486	0.480	0.474	0.466	0.459	0.451	0.442	0.434	0.425	0.415	0.408	0.396	0.386	0.376	0.366	0.356	0.346	0.334	0.324	0.312	0.301	0.291	0.280	0.268	0.258	0.246	0.235	0.224	0.212	0.201	0.191	0.180	0.170	0.160	0.149	0.139	0.130	0.119	0.110	0.101	0.091	0.082	0.074	0.065	0.056	0.049	0.040	0.034	0.026	0.019	0.011	0.005	-0.002	-0.009	-0.015	-0.021	-0.026	-0.032	-0.039	-0.045	-0.049	-0.055	-0.061	-0.066	-0.071	-0.076	-0.082	-0.088	-0.094	-0.099	-0.105	-0.110	-0.116	-0.122	-0.130	-0.136	-0.142	-0.150	-0.158	-0.165	-0.174	-0.181	-0.190	-0.200	-0.209	-0.219	-0.229	-0.239	-0.250	-0.260	-0.272	-0.285	-0.298	-0.309	-0.322	-0.336	-0.349	-0.364	-0.378	-0.394	-0.408	-0.422	-0.439	-0.455	-0.471	-0.488	-0.504	-0.521	-0.538	-0.555	-0.572	-0.589	-0.606	-0.624	-0.641	-0.660	-0.678	-0.694	-0.711	-0.729	-0.746	-0.764	-0.781	-0.799	-0.815	-0.832	-0.849	-0.865	-0.881	-0.896	-0.912	-0.929	-0.945	-0.960	-0.974	-0.990	-1.005	-1.019	-1.034	-1.046	-1.061	-1.074	-1.089	-1.101	-1.114	-1.128	-1.140	-1.151	-1.165	-1.176	-1.189	-1.201	-1.212	-1.224	-1.235	-1.246	-1.259	-1.270	-1.281	-1.291	-1.302	-1.315	-1.325	-1.336	-1.348	-1.358	-1.369	-1.379	-1.390	-1.400	-1.410	-1.420	-1.430	-1.440	-1.450	-1.461	-1.470	-1.480	-1.490	-1.500	-1.509	-1.519	-1.526	-1.536	-1.545	-1.554	-1.561	-1.571	-1.579	-1.586	-1.594	-1.602	-1.609	-1.616	-1.622	-1.630	-1.636	-1.642	-1.648	-1.654	-1.660	-1.664	-1.669	-1.674	-1.679	-1.682	-1.686	-1.689	-1.694	-1.696	-1.700	-1.702	-1.704	-1.706	-1.709	-1.710	-1.711	-1.711	-1.712	-1.714	-1.714	-1.715	-1.715	-1.715	-1.714	-1.714	-1.712	-1.712	-1.711	-1.710	-1.709	-1.708	-1.705	-1.704	-1.702	-1.700	-1.698	-1.696	-1.692	-1.690	-1.688	-1.685	-1.681	-1.679	-1.675	-1.672	-1.669	-1.664	-1.660	-1.656	-1.651	-1.648	-1.644	-1.639	-1.634	-1.629	-1.624	-1.618	-1.611	-1.606	-1.599	-1.594	-1.586	-1.580	-1.572	-1.565	-1.556	-1.549	-1.541	-1.532	-1.524	-1.515	-1.505	-1.496	-1.485	-1.475	-1.464	-1.452	-1.441	-1.430	-1.418	-1.405	-1.392	-1.379	-1.365	-1.351	-1.338	-1.322	-1.308	-1.292	-1.278	-1.260	-1.245	-1.229	-1.211	-1.194	-1.176	-1.159	-1.141	-1.122	-1.104	-1.085	-1.066	-1.048	-1.029	-1.009	-0.989	-0.970	-0.949	-0.930	-0.909	-0.889	-0.869	-0.849	-0.829	-0.810	-0.790	-0.770	-0.750	-0.731	-0.712	-0.694	-0.674	-0.656	-0.638	-0.620	-0.601	-0.585	-0.569	-0.551	-0.536	-0.521	-0.505	-0.490	-0.478	-0.464	-0.451	-0.439	-0.428	-0.416	-0.406	-0.396	-0.388	-0.379	-0.370	-0.362	-0.358	-0.351	-0.346	-0.341	-0.338	-0.334	-0.331	-0.330	-0.329	-0.328	-0.328	-0.329	-0.330	-0.331	-0.334	-0.336	-0.340	-0.344	-0.349	-0.352	-0.358	-0.362	-0.370	-0.376	-0.382	-0.389	-0.398	-0.405	-0.414	-0.421	-0.430	-0.439	-0.448	-0.458	-0.466	-0.476	-0.485	-0.495	-0.505	-0.515	-0.525	-0.535	-0.545	-0.556	-0.566	-0.578	-0.588	-0.599	-0.609	-0.619	-0.630	-0.640	-0.652	-0.662	-0.675	-0.685	-0.695	-0.708	-0.719	-0.730	-0.741	-0.752	-0.765	-0.776	-0.789	-0.800	-0.812	-0.824	-0.838	-0.849	-0.861	-0.874	-0.886	-0.899	-0.912	-0.924	-0.938	-0.950	-0.964	-0.976	-0.989	-1.004	-1.016	-1.030	-1.042	-1.056	-1.069	-1.081	-1.095	-1.108	-1.120	-1.132	-1.145	-1.158	-1.169	-1.181	-1.192	-1.205	-1.216	-1.228	-1.239	-1.249	-1.258	-1.268	-1.278	-1.288	-1.296	-1.305	-1.312	-1.320	-1.328	-1.334	-1.340	-1.346	-1.351	-1.356	-1.361	-1.365	-1.369	-1.371	-1.375	-1.378	-1.378	-1.379	-1.380	-1.380	-1.380	-1.379	-1.378	-1.376	-1.372	-1.371	-1.368	-1.364	-1.359	-1.354	-1.350	-1.345	-1.339	-1.332	-1.325	-1.320	-1.312	-1.305	-1.296	-1.289	-1.280	-1.272	-1.262	-1.254	-1.244	-1.235	-1.225	-1.216	-1.206	-1.195	-1.185	-1.175	-1.165	-1.155	-1.144	-1.134	-1.124	-1.114	-1.104	-1.094	-1.084	-1.074	-1.065	-1.055	-1.046	-1.038	-1.029	-1.020	-1.011	-1.004	-0.998	-0.990	-0.982	-0.976	-0.970	-0.964	-0.958	-0.952	-0.948	-0.942	-0.939	-0.935	-0.931	-0.929	-0.926	-0.924	-0.922	-0.921	-0.919	-0.919	-0.919	-0.918	-0.918	-0.918	-0.919	-0.920	-0.921	-0.924	-0.925	-0.926	-0.929	-0.931	-0.934	-0.936	-0.940	-0.942	-0.944	-0.948	-0.950	-0.954	-0.956	-0.960	-0.962	-0.965	-0.968	-0.971	-0.974	-0.976	-0.978	-0.980	-0.982	-0.984	-0.985	-0.986	-0.988	-0.989	-0.990	-0.991	-0.991	-0.992	-0.992	-0.992	-0.991	-0.991	-0.991	-0.991	-0.990	-0.990	-0.989	-0.988	-0.986	-0.985	-0.984	-0.984	-0.981	-0.981	-0.980	-0.979	-0.978	-0.976	-0.976	-0.975	-0.975	-0.974	-0.975	-0.975	-0.974	-0.975	-0.976	-0.975	-0.976	-0.978	-0.979	-0.980	-0.982	-0.985	-0.986	-0.989	-0.991	-0.994	-0.998	-1.000	-1.002	-1.006	-1.010	-1.012	-1.018	-1.021	-1.025	-1.030	-1.032	-1.038	-1.041	-1.045	-1.050	-1.052	-1.056	-1.060	-1.064	-1.068	-1.071	-1.074	-1.078	-1.080	-1.082	-1.085	-1.088	-1.090	-1.091	-1.092	-1.094	-1.094	-1.094	-1.095	-1.095	-1.094	-1.092	-1.091	-1.090	-1.088	-1.085	-1.081	-1.079	-1.075	-1.070	-1.066	-1.060	-1.055	-1.049	-1.042	-1.035	-1.028	-1.020	-1.011	-1.002	-0.994	-0.984	-0.974	-0.964	-0.952	-0.941	-0.930	-0.918	-0.906	-0.892	-0.880	-0.866	-0.851	-0.838	-0.822	-0.806	-0.791	-0.775	-0.760	-0.744	-0.728	-0.711	-0.695	-0.676	-0.660	-0.642	-0.625	-0.608	-0.590	-0.572	-0.555	-0.538	-0.520	-0.502	-0.486	-0.470	-0.452	-0.435	-0.420	-0.402	-0.388	-0.371	-0.356	-0.342	-0.329	-0.315	-0.301	-0.289	-0.276	-0.265	-0.254	-0.244	-0.235	-0.226	-0.216	-0.210	-0.202	-0.196	-0.192	-0.188	-0.184	-0.180	-0.178	-0.178	-0.175	-0.176	-0.178	-0.178	-0.181	-0.184	-0.188	-0.192	-0.199	-0.204	-0.211	-0.218	-0.226	-0.234	-0.242	-0.252	-0.264	-0.272	-0.284	-0.295	-0.308	-0.320	-0.332	-0.345	-0.359	-0.372	-0.386	-0.400	-0.415	-0.430	-0.444	-0.459	-0.472	-0.488	-0.502	-0.518	-0.532	-0.549	-0.564	-0.579	-0.595	-0.610	-0.625	-0.640	-0.655	-0.670	-0.685	-0.701	-0.715	-0.730	-0.746	-0.760	-0.776	-0.791	-0.806	-0.821	-0.836	-0.851	-0.866	-0.881	-0.896	-0.911	-0.928	-0.941	-0.958	-0.972	-0.988	-1.004	-1.019	-1.034	-1.051	-1.066	-1.081	-1.096	-1.114	-1.129	-1.144	-1.159	-1.176	-1.191	-1.206	-1.222	-1.238	-1.252	-1.268	-1.282	-1.298	-1.312	-1.326	-1.341	-1.355	-1.369	-1.382	-1.396	-1.410	-1.422	-1.435	-1.448	-1.459	-1.470	-1.481	-1.492	-1.502	-1.511	-1.521	-1.530	-1.539	-1.546	-1.554	-1.561	-1.568	-1.574	-1.579	-1.584	-1.588	-1.591	-1.595	-1.598	-1.600	-1.601	-1.604	-1.604	-1.604	-1.605	-1.604	-1.602	-1.601	-1.599	-1.598	-1.594	-1.590	-1.588	-1.582	-1.579	-1.572	-1.569	-1.562	-1.556	-1.551	-1.544	-1.538	-1.530	-1.524	-1.516	-1.508	-1.500	-1.491	-1.482	-1.474	-1.464	-1.456	-1.446	-1.438	-1.426	-1.418	-1.408	-1.398	-1.386	-1.376	-1.365	-1.354	-1.344	-1.332	-1.322	-1.311	-1.301	-1.290	-1.279	-1.268	-1.256	-1.245	-1.234	-1.222	-1.211	-1.200	-1.189	-1.178	-1.165	-1.155	-1.144	-1.132	-1.121	-1.110	-1.099	-1.088	-1.078	-1.066	-1.055	-1.044	-1.032	-1.022	-1.011	-1.000	-0.990	-0.980	-0.970	-0.960	-0.949	-0.940	-0.930	-0.920	-0.911	-0.901	-0.892	-0.882	-0.875	-0.866	-0.858	-0.850	-0.841	-0.834	-0.828	-0.820	-0.812	-0.806	-0.800	-0.795	-0.789	-0.784	-0.779	-0.774	-0.770	-0.766	-0.764	-0.760	-0.758	-0.756	-0.755	-0.754	-0.754	-0.752	-0.754	-0.755	-0.756	-0.758	-0.760	-0.762	-0.766	-0.770	-0.775	-0.779	-0.785	-0.790	-0.796	-0.802	-0.810	-0.818	-0.825	-0.832	-0.841	-0.850	-0.860	-0.869	-0.879	-0.890	-0.900	-0.910	-0.921	-0.932	-0.944	-0.955	-0.966	-0.979	-0.990	-1.001	-1.014	-1.026	-1.036	-1.049	-1.060	-1.072	-1.082	-1.095	-1.106	-1.118	-1.128	-1.139	-1.150	-1.160	-1.171	-1.180	-1.190	-1.199	-1.209	-1.218	-1.226	-1.234	-1.242	-1.250	-1.258	-1.264	-1.270	-1.278	-1.282	-1.288	-1.292	-1.299	-1.302	-1.306	-1.310	-1.314	-1.316	-1.320	-1.321	-1.324	-1.324	-1.326	-1.326	-1.328	-1.326	-1.325	-1.325	-1.322	-1.321	-1.319	-1.318	-1.315	-1.311	-1.308	-1.304	-1.300	-1.295	-1.291	-1.285	-1.280	-1.274	-1.268	-1.262	-1.255	-1.249	-1.241	-1.234	-1.228	-1.219	-1.210	-1.202	-1.195	-1.186	-1.179	-1.170	-1.161	-1.154	-1.145	-1.136	-1.128	-1.119	-1.111	-1.102	-1.094	-1.086	-1.078	-1.069	-1.061	-1.054	-1.045	-1.039	-1.030	-1.022	-1.016	-1.009	-1.001	-0.994	-0.986	-0.980	-0.972	-0.966	-0.959	-0.952	-0.946	-0.940	-0.934	-0.926	-0.920	-0.914	-0.906	-0.901	-0.894	-0.888	-0.880	-0.874	-0.866	-0.859	-0.851	-0.844	-0.838	-0.829	-0.820	-0.812	-0.804	-0.796	-0.788	-0.779	-0.770	-0.761	-0.751	-0.742	-0.732	-0.724	-0.714	-0.704	-0.694	-0.684	-0.674	-0.662	-0.652	-0.642	-0.632	-0.622	-0.611	-0.602	-0.591	-0.581	-0.571	-0.561	-0.551	-0.542	-0.534	-0.524	-0.515	-0.506	-0.498	-0.489	-0.481	-0.472	-0.465	-0.459	-0.451	-0.445	-0.438	-0.431	-0.426	-0.420	-0.415	-0.410	-0.406	-0.400	-0.396	-0.392	-0.390	-0.386	-0.382	-0.380	-0.378	-0.374	-0.371	-0.370	-0.368	-0.365	-0.364	-0.362	-0.361	-0.359	-0.358	-0.356	-0.356	-0.355	-0.355	-0.354	-0.352	-0.352	-0.352	-0.351	-0.351	-0.351	-0.350	-0.350	-0.350	-0.350	-0.350	-0.351	-0.350	-0.351	-0.351	-0.351	-0.352	-0.354	-0.355	-0.358	-0.358	-0.359	-0.361	-0.364	-0.366	-0.369	-0.372	-0.375	-0.379	-0.382	-0.386	-0.391	-0.395	-0.401	-0.406	-0.412	-0.419	-0.426	-0.432	-0.439	-0.448	-0.455	-0.464	-0.472	-0.481	-0.490	-0.500	-0.511	-0.520	-0.530	-0.542	-0.552	-0.564	-0.575	-0.586	-0.598	-0.610	-0.621	-0.632	-0.645	-0.656	-0.669	-0.680	-0.691	-0.704	-0.714	-0.725	-0.735	-0.748	-0.756	-0.766	-0.778	-0.786	-0.795	-0.804	-0.812	-0.820	-0.826	-0.832	-0.840	-0.845	-0.850	-0.854	-0.859	-0.862	-0.865	-0.868	-0.870	-0.870	-0.870	-0.870	-0.870	-0.869	-0.866	-0.865	-0.860	-0.858	-0.854	-0.849	-0.844	-0.838	-0.832	-0.825	-0.819	-0.811	-0.804	-0.795	-0.788	-0.779	-0.769	-0.760	-0.750	-0.741	-0.731	-0.721	-0.710	-0.700	-0.689	-0.678	-0.666	-0.658	-0.646	-0.635	-0.624	-0.614	-0.602	-0.591	-0.580	-0.570	-0.559	-0.548	-0.538	-0.526	-0.518	-0.506	-0.495	-0.486	-0.475	-0.465	-0.456	-0.446	-0.436	-0.426	-0.416	-0.406	-0.396	-0.388	-0.378	-0.369	-0.359	-0.350	-0.340	-0.330	-0.321	-0.314	-0.304	-0.294	-0.286	-0.276	-0.268	-0.258	-0.250	-0.241	-0.232	-0.224	-0.215	-0.206	-0.198	-0.189	-0.181	-0.174	-0.166	-0.159	-0.151	-0.144	-0.136	-0.129	-0.124	-0.118	-0.111	-0.105	-0.099	-0.094	-0.089	-0.085	-0.080	-0.076	-0.074	-0.070	-0.068	-0.066	-0.064	-0.062	-0.061	-0.061	-0.060	-0.060	-0.060	-0.061	-0.062	-0.064	-0.065	-0.066	-0.070	-0.071	-0.075	-0.078	-0.081	-0.085	-0.088	-0.091	-0.096	-0.101	-0.104	-0.109	-0.114	-0.119	-0.124	-0.128	-0.132	-0.138	-0.141	-0.146	-0.151	-0.155	-0.161	-0.165	-0.170	-0.174	-0.179	-0.182	-0.188	-0.191	-0.196	-0.200	-0.204	-0.209	-0.212	-0.218	-0.221	-0.226	-0.230	-0.235	-0.240	-0.244	-0.248	-0.254	-0.259	-0.264	-0.269	-0.275	-0.281	-0.288	-0.295	-0.301	-0.309	-0.316	-0.324	-0.332	-0.340	-0.350	-0.359	-0.369	-0.379	-0.389	-0.400	-0.412	-0.422	-0.435	-0.448	-0.459	-0.472	-0.485	-0.499	-0.512	-0.526	-0.540	-0.555	-0.569	-0.582	-0.598	-0.612	-0.626	-0.641	-0.656	-0.670	-0.685	-0.699	-0.712	-0.726	-0.740	-0.754	-0.766	-0.780	-0.791	-0.802	-0.814	-0.825	-0.835	-0.845	-0.854	-0.864	-0.871	-0.879	-0.885	-0.891	-0.896	-0.902	-0.906	-0.909	-0.912	-0.915	-0.916	-0.918	-0.918	-0.916	-0.915	-0.912	-0.910	-0.908	-0.902	-0.899	-0.894	-0.888	-0.881	-0.874	-0.868	-0.860	-0.850	-0.841	-0.831	-0.821	-0.811	-0.800	-0.789	-0.776	-0.766	-0.754	-0.740	-0.728	-0.714	-0.700	-0.686	-0.674	-0.660	-0.645	-0.630	-0.616	-0.601	-0.588	-0.572	-0.559	-0.544	-0.530	-0.515	-0.500	-0.485	-0.471	-0.456	-0.442	-0.428	-0.415	-0.400	-0.386	-0.372	-0.359	-0.346	-0.332	-0.319	-0.306	-0.294	-0.281	-0.269	-0.258	-0.244	-0.232	-0.221	-0.210	-0.199	-0.189	-0.178	-0.168	-0.156	-0.146	-0.136	-0.128	-0.118	-0.109	-0.099	-0.090	-0.081	-0.074	-0.064	-0.056	-0.048	-0.041	-0.034	-0.026	-0.019	-0.011	-0.005	0.002	0.010	0.016	0.021	0.028	0.034	0.040	0.045	0.051	0.056	0.062	0.068	0.074	0.079	0.082	0.089	0.094	0.100	0.104	0.109	0.114	0.119	0.122	0.129	0.132	0.138	0.142	0.148	0.152	0.158	0.162	0.166	0.172	0.178	0.181	0.186	0.191	0.195	0.200	0.205	0.210	0.215	0.219	0.224	0.226	0.230	0.234	0.238	0.241	0.244	0.246	0.249	0.251	0.254	0.255	0.256	0.258	0.259	0.259	0.258	0.256	0.255	0.254	0.250	0.248	0.244	0.239	0.234	0.228	0.222	0.214	0.206	0.199	0.190	0.180	0.170	0.158	0.148	0.135	0.121	0.108	0.094	0.079	0.064	0.046	0.030	0.012	-0.005	-0.022	-0.041	-0.061	-0.080	-0.100	-0.120	-0.140	-0.160	-0.181	-0.201	-0.222	-0.244	-0.265	-0.288	-0.308	-0.329	-0.350	-0.371	-0.391	-0.411	-0.432	-0.452	-0.472	-0.491	-0.510	-0.530	-0.549	-0.566	-0.584	-0.602	-0.619	-0.635	-0.651	-0.668	-0.682	-0.698	-0.711	-0.726	-0.740	-0.754	-0.766	-0.779	-0.791	-0.804	-0.815	-0.826	-0.839	-0.849	-0.860	-0.871	-0.882	-0.892	-0.902	-0.914	-0.925	-0.936	-0.946	-0.958	-0.968	-0.979	-0.990	-1.001	-1.012	-1.025	-1.036	-1.050	-1.061	-1.074	-1.088	-1.101	-1.115	-1.130	-1.145	-1.160	-1.175	-1.190	-1.208	-1.222	-1.240	-1.258	-1.276	-1.294	-1.312	-1.330	-1.349	-1.369	-1.388	-1.409	-1.429	-1.450	-1.470	-1.491	-1.512	-1.534	-1.555	-1.576	-1.599	-1.621	-1.642	-1.665	-1.686	-1.709	-1.731	-1.752	-1.775	-1.796	-1.818	-1.839	-1.860	-1.881	-1.902	-1.924	-1.942	-1.964	-1.982	-2.002	-2.021	-2.040	-2.059	-2.078	-2.094	-2.111	-2.128	-2.145	-2.160	-2.175	-2.190	-2.205	-2.218	-2.231	-2.244	-2.255	-2.268	-2.278	-2.289	-2.299	-2.309	-2.316	-2.324	-2.331	-2.338	-2.345	-2.350	-2.356	-2.360	-2.364	-2.368	-2.370	-2.371	-2.372	-2.374	-2.375	-2.374	-2.374	-2.371	-2.370	-2.368	-2.365	-2.361	-2.358	-2.354	-2.349	-2.342	-2.338	-2.330	-2.324	-2.318	-2.309	-2.301	-2.292	-2.284	-2.275	-2.266	-2.256	-2.246	-2.235	-2.225	-2.214	-2.202	-2.191	-2.180	-2.168	-2.155	-2.144	-2.131	-2.118	-2.105	-2.092	-2.079	-2.065	-2.051	-2.038	-2.025	-2.011	-1.996	-1.981	-1.968	-1.954	-1.939	-1.922	-1.909	-1.894	-1.879	-1.862	-1.848	-1.831	-1.816	-1.800	-1.784	-1.768	-1.751	-1.735	-1.719	-1.701	-1.684	-1.668	-1.650	-1.631	-1.614	-1.596	-1.579	-1.559	-1.541	-1.522	-1.504	-1.484	-1.465	-1.445	-1.425	-1.405	-1.386	-1.365	-1.344	-1.324	-1.302	-1.281	-1.260	-1.239	-1.216	-1.195	-1.172	-1.151	-1.129	-1.106	-1.084	-1.060	-1.039	-1.015	-0.992	-0.970	-0.946	-0.922	-0.900	-0.878	-0.852	-0.830	-0.806	-0.784	-0.760	-0.736	-0.714	-0.691	-0.669	-0.645	-0.622	-0.600	-0.578	-0.555	-0.534	-0.512	-0.490	-0.470	-0.448	-0.428	-0.408	-0.388	-0.369	-0.349	-0.330	-0.311	-0.292	-0.275	-0.259	-0.241	-0.225	-0.210	-0.194	-0.179	-0.165	-0.150	-0.138	-0.125	-0.112	-0.101	-0.090	-0.080	-0.070	-0.060	-0.051	-0.044	-0.035	-0.029	-0.022	-0.016	-0.010	-0.005	-0.001	0.002	0.006	0.010	0.012	0.015	0.016	0.018	0.018	0.019	0.019	0.019	0.019	0.018	0.016	0.015	0.011	0.010	0.008	0.005	0.002	0.000	-0.002	-0.005	-0.010	-0.012	-0.016	-0.020	-0.022	-0.025	-0.029	-0.032	-0.036	-0.039	-0.042	-0.045	-0.049	-0.051	-0.054	-0.056	-0.058	-0.060	-0.062	-0.064	-0.065	-0.068	-0.068	-0.070	-0.070	-0.071	-0.071	-0.071	-0.070	-0.071	-0.071	-0.070	-0.069	-0.069	-0.068	-0.066	-0.065	-0.064	-0.062	-0.061	-0.059	-0.058	-0.056	-0.055	-0.054	-0.052	-0.050	-0.049	-0.049	-0.048	-0.048	-0.046	-0.045	-0.046	-0.045	-0.046	-0.049	-0.049	-0.051	-0.052	-0.056	-0.059	-0.062	-0.066	-0.071	-0.078	-0.082	-0.089	-0.095	-0.102	-0.111	-0.119	-0.128	-0.139	-0.149	-0.160	-0.170	-0.182	-0.196	-0.209	-0.222	-0.236	-0.250	-0.265	-0.281	-0.296	-0.314	-0.330	-0.346	-0.364	-0.380	-0.399	-0.415	-0.434	-0.451	-0.470	-0.488	-0.505	-0.525	-0.542	-0.560	-0.578	-0.595	-0.612	-0.630	-0.646	-0.664	-0.680	-0.695	-0.712	-0.728	-0.741	-0.756	-0.770	-0.785	-0.799	-0.810	-0.824	-0.836	-0.848	-0.859	-0.870	-0.880	-0.890	-0.901	-0.910	-0.920	-0.929	-0.936	-0.945	-0.954	-0.962	-0.970	-0.976	-0.985	-0.992	-1.000	-1.008	-1.014	-1.022	-1.030	-1.038	-1.046	-1.054	-1.061	-1.070	-1.079	-1.088	-1.096	-1.106	-1.115	-1.126	-1.136	-1.148	-1.159	-1.170	-1.182	-1.194	-1.208	-1.221	-1.232	-1.249	-1.262	-1.276	-1.292	-1.308	-1.324	-1.340	-1.356	-1.374	-1.390	-1.409	-1.426	-1.444	-1.462	-1.480	-1.499	-1.519	-1.536	-1.556	-1.575	-1.594	-1.614	-1.632	-1.651	-1.671	-1.689	-1.708	-1.726	-1.746	-1.764	-1.781	-1.799	-1.818	-1.834	-1.851	-1.868	-1.884	-1.899	-1.915	-1.930	-1.945	-1.959	-1.972	-1.986	-1.999	-2.010	-2.021	-2.033	-2.044	-2.054	-2.064	-2.072	-2.081	-2.089	-2.095	-2.102	-2.109	-2.115	-2.120	-2.125	-2.129	-2.132	-2.136	-2.139	-2.141	-2.144	-2.144	-2.145	-2.145	-2.146	-2.146	-2.145	-2.144	-2.142	-2.140	-2.138	-2.136	-2.134	-2.130	-2.128	-2.124	-2.120	-2.116	-2.112	-2.109	-2.104	-2.100	-2.095	-2.090	-2.085	-2.080	-2.075	-2.070	-2.065	-2.059	-2.054	-2.047	-2.041	-2.036	-2.030	-2.025	-2.020	-2.015	-2.007	-2.002	-1.996	-1.991	-1.986	-1.980	-1.974	-1.969	-1.962	-1.956	-1.950	-1.945	-1.939	-1.932	-1.926	-1.920	-1.915	-1.909	-1.902	-1.896	-1.890	-1.884	-1.878	-1.871	-1.865	-1.858	-1.851	-1.845	-1.839	-1.832	-1.825	-1.819	-1.812	-1.804	-1.796	-1.790	-1.782	-1.775	-1.769	-1.761	-1.752	-1.745	-1.738	-1.730	-1.721	-1.714	-1.705	-1.696	-1.688	-1.679	-1.671	-1.661	-1.652	-1.642	-1.634	-1.624	-1.614	-1.605	-1.595	-1.585	-1.574	-1.562	-1.551	-1.541	-1.529	-1.519	-1.506	-1.494	-1.482	-1.470	-1.458	-1.445	-1.431	-1.418	-1.404	-1.390	-1.376	-1.364	-1.349	-1.334	-1.319	-1.304	-1.289	-1.272	-1.259	-1.242	-1.226	-1.210	-1.195	-1.178	-1.161	-1.145	-1.129	-1.111	-1.096	-1.079	-1.062	-1.046	-1.030	-1.014	-0.998	-0.982	-0.966	-0.950	-0.935	-0.920	-0.905	-0.890	-0.875	-0.861	-0.849	-0.835	-0.822	-0.810	-0.799	-0.788	-0.776	-0.766	-0.756	-0.746	-0.738	-0.729	-0.722	-0.715	-0.709	-0.702	-0.698	-0.694	-0.690	-0.688	-0.685	-0.684	-0.682	-0.682	-0.684	-0.686	-0.689	-0.690	-0.695	-0.699	-0.704	-0.711	-0.718	-0.725	-0.732	-0.742	-0.751	-0.764	-0.774	-0.786	-0.800	-0.812	-0.828	-0.842	-0.859	-0.874	-0.891	-0.910	-0.928	-0.946	-0.968	-0.986	-1.008	-1.030	-1.051	-1.075	-1.098	-1.121	-1.146	-1.171	-1.198	-1.222	-1.249	-1.276	-1.304	-1.331	-1.359	-1.386	-1.415	-1.444	-1.474	-1.502	-1.532	-1.561	-1.591	-1.624	-1.654	-1.684	-1.714	-1.745	-1.776	-1.806	-1.839	-1.869	-1.900	-1.931	-1.962	-1.992	-2.024	-2.054	-2.085	-2.114	-2.145	-2.174	-2.204	-2.234	-2.264	-2.291	-2.321	-2.349	-2.378	-2.406	-2.434	-2.461	-2.488	-2.515	-2.541	-2.568	-2.594	-2.620	-2.645	-2.670	-2.694	-2.719	-2.742	-2.766	-2.789	-2.812	-2.836	-2.858	-2.879	-2.901	-2.922	-2.944	-2.964	-2.985	-3.005	-3.024	-3.044	-3.062	-3.081	-3.099	-3.116	-3.134	-3.150	-3.166	-3.182	-3.199	-3.214	-3.229	-3.242	-3.256	-3.270	-3.281	-3.295	-3.305	-3.316	-3.328	-3.336	-3.345	-3.354	-3.361	-3.369	-3.375	-3.381	-3.385	-3.390	-3.392	-3.396	-3.398	-3.399	-3.399	-3.399	-3.396	-3.394	-3.391	-3.388	-3.382	-3.376	-3.370	-3.362	-3.354	-3.344	-3.332	-3.321	-3.309	-3.296	-3.282	-3.268	-3.251	-3.236	-3.219	-3.200	-3.181	-3.161	-3.141	-3.120	-3.098	-3.075	-3.051	-3.028	-3.004	-2.979	-2.952	-2.926	-2.900	-2.872	-2.846	-2.819	-2.790	-2.761	-2.734	-2.704	-2.675	-2.645	-2.616	-2.588	-2.558	-2.528	-2.499	-2.470	-2.440	-2.411	-2.381	-2.354	-2.325	-2.298	-2.270	-2.242	-2.215	-2.189	-2.162	-2.136	-2.110	-2.085	-2.061	-2.038	-2.014	-1.991	-1.970	-1.949	-1.928	-1.906	-1.888	-1.869	-1.850	-1.832	-1.816	-1.800	-1.785	-1.770	-1.756	-1.744	-1.731	-1.720	-1.710	-1.700	-1.690	-1.681	-1.674	-1.668	-1.661	-1.655	-1.651	-1.646	-1.644	-1.641	-1.639	-1.638	-1.638	-1.638	-1.638	-1.640	-1.641	-1.645	-1.649	-1.652	-1.656	-1.661	-1.669	-1.675	-1.681	-1.689	-1.698	-1.708	-1.716	-1.725	-1.736	-1.746	-1.759	-1.770	-1.782	-1.795	-1.810	-1.822	-1.838	-1.851	-1.866	-1.882	-1.898	-1.915	-1.931	-1.950	-1.966	-1.985	-2.002	-2.021	-2.040	-2.060	-2.080	-2.100	-2.121	-2.140	-2.161	-2.184	-2.205	-2.228	-2.250	-2.272	-2.295	-2.319	-2.342	-2.365	-2.390	-2.414	-2.438	-2.462	-2.488	-2.512	-2.536	-2.561	-2.586	-2.612	-2.638	-2.662	-2.689	-2.714	-2.740	-2.765	-2.791	-2.816	-2.842	-2.868	-2.894	-2.920	-2.944	-2.970	-2.994	-3.020	-3.044	-3.069	-3.092	-3.116	-3.141	-3.164	-3.186	-3.210	-3.232	-3.254	-3.276	-3.298	-3.319	-3.339	-3.359	-3.379	-3.396	-3.415	-3.434	-3.450	-3.466	-3.482	-3.499	-3.514	-3.528	-3.541	-3.554	-3.566	-3.578	-3.588	-3.598	-3.608	-3.615	-3.622	-3.630	-3.635	-3.641	-3.645	-3.648	-3.651	-3.652	-3.654	-3.652	-3.652	-3.651	-3.649	-3.644	-3.640	-3.635	-3.629	-3.621	-3.614	-3.605	-3.595	-3.585	-3.575	-3.564	-3.550	-3.538	-3.524	-3.509	-3.494	-3.478	-3.461	-3.444	-3.428	-3.409	-3.390	-3.371	-3.351	-3.332	-3.311	-3.290	-3.270	-3.249	-3.226	-3.205	-3.182	-3.161	-3.139	-3.118	-3.095	-3.072	-3.049	-3.028	-3.005	-2.984	-2.960	-2.939	-2.918	-2.895	-2.872	-2.851	-2.830	-2.810	-2.789	-2.769	-2.748	-2.728	-2.708	-2.689	-2.670	-2.651	-2.632	-2.614	-2.596	-2.579	-2.561	-2.545	-2.528	-2.511	-2.495	-2.480	-2.464	-2.449	-2.434	-2.419	-2.405	-2.389	-2.375	-2.362	-2.348	-2.335	-2.321	-2.309	-2.296	-2.284	-2.270	-2.258	-2.245	-2.232	-2.221	-2.209	-2.195	-2.184	-2.171	-2.159	-2.146	-2.134	-2.122	-2.110	-2.098	-2.085	-2.072	-2.060	-2.047	-2.034	-2.021	-2.007	-1.994	-1.980	-1.968	-1.952	-1.940	-1.925	-1.911	-1.898	-1.884	-1.869	-1.855	-1.840	-1.825	-1.810	-1.795	-1.780	-1.766	-1.751	-1.735	-1.721	-1.706	-1.691	-1.678	-1.662	-1.649	-1.635	-1.621	-1.608	-1.595	-1.581	-1.569	-1.558	-1.545	-1.535	-1.524	-1.514	-1.504	-1.495	-1.486	-1.479	-1.471	-1.464	-1.459	-1.454	-1.449	-1.445	-1.441	-1.440	-1.439	-1.438	-1.439	-1.439	-1.441	-1.444	-1.448	-1.450	-1.456	-1.461	-1.468	-1.475	-1.482	-1.491	-1.500	-1.510	-1.519	-1.531	-1.542	-1.554	-1.566	-1.579	-1.591	-1.605	-1.619	-1.632	-1.646	-1.661	-1.674	-1.689	-1.702	-1.718	-1.731	-1.745	-1.759	-1.772	-1.786	-1.800	-1.812	-1.824	-1.838	-1.849	-1.859	-1.870	-1.880	-1.890	-1.899	-1.908	-1.914	-1.922	-1.929	-1.935	-1.940	-1.945	-1.949	-1.952	-1.955	-1.958	-1.958	-1.960	-1.959	-1.959	-1.958	-1.956	-1.954	-1.951	-1.948	-1.945	-1.940	-1.935	-1.930	-1.925	-1.920	-1.914	-1.908	-1.901	-1.895	-1.888	-1.881	-1.874	-1.868	-1.860	-1.854	-1.846	-1.839	-1.834	-1.826	-1.820	-1.814	-1.808	-1.804	-1.798	-1.792	-1.789	-1.784	-1.780	-1.778	-1.775	-1.772	-1.771	-1.769	-1.769	-1.769	-1.770	-1.770	-1.771	-1.774	-1.778	-1.780	-1.785	-1.790	-1.794	-1.801	-1.806	-1.814	-1.822	-1.830	-1.839	-1.849	-1.858	-1.869	-1.880	-1.891	-1.904	-1.915	-1.929	-1.942	-1.955	-1.969	-1.984	-1.999	-2.014	-2.030	-2.045	-2.060	-2.078	-2.094	-2.109	-2.125	-2.142	-2.159	-2.175	-2.192	-2.209	-2.225	-2.242	-2.259	-2.275	-2.291	-2.308	-2.324	-2.339	-2.355	-2.370	-2.385	-2.400	-2.415	-2.429	-2.444	-2.458	-2.471	-2.485	-2.499	-2.510	-2.524	-2.536	-2.548	-2.561	-2.572	-2.584	-2.596	-2.606	-2.618	-2.629	-2.640	-2.651	-2.661	-2.672	-2.682	-2.692	-2.704	-2.712	-2.722	-2.734	-2.744	-2.755	-2.765	-2.775	-2.786	-2.796	-2.806	-2.818	-2.828	-2.839	-2.850	-2.861	-2.872	-2.884	-2.895	-2.906	-2.919	-2.930	-2.942	-2.954	-2.966	-2.978	-2.990	-3.002	-3.014	-3.025	-3.039	-3.050	-3.062	-3.072	-3.085	-3.095	-3.106	-3.116	-3.128	-3.136	-3.148	-3.156	-3.164	-3.174	-3.181	-3.189	-3.195	-3.201	-3.208	-3.211	-3.215	-3.219	-3.222	-3.224	-3.226	-3.226	-3.226	-3.225	-3.224	-3.221	-3.216	-3.212	-3.206	-3.200	-3.194	-3.185	-3.178	-3.169	-3.158	-3.145	-3.135	-3.120	-3.108	-3.092	-3.078	-3.061	-3.045	-3.028	-3.009	-2.990	-2.971	-2.952	-2.931	-2.910	-2.889	-2.868	-2.844	-2.821	-2.799	-2.775	-2.751	-2.728	-2.702	-2.679	-2.654	-2.629	-2.604	-2.579	-2.554	-2.529	-2.504	-2.478	-2.454	-2.429	-2.402	-2.378	-2.352	-2.330	-2.305	-2.280	-2.256	-2.232	-2.209	-2.185	-2.162	-2.140	-2.118	-2.095	-2.072	-2.051	-2.030	-2.009	-1.988	-1.968	-1.948	-1.928	-1.910	-1.890	-1.871	-1.854	-1.835	-1.818	-1.801	-1.784	-1.768	-1.751	-1.735	-1.720	-1.706	-1.691	-1.676	-1.662	-1.650	-1.636	-1.624	-1.611	-1.600	-1.589	-1.576	-1.566	-1.555	-1.545	-1.536	-1.526	-1.518	-1.509	-1.500	-1.492	-1.485	-1.478	-1.470	-1.464	-1.458	-1.451	-1.445	-1.440	-1.435	-1.429	-1.424	-1.420	-1.415	-1.411	-1.408	-1.404	-1.401	-1.396	-1.392	-1.391	-1.388	-1.385	-1.381	-1.380	-1.378	-1.375	-1.372	-1.370	-1.369	-1.366	-1.364	-1.362	-1.360	-1.358	-1.355	-1.354	-1.351	-1.349	-1.348	-1.346	-1.344	-1.341	-1.339	-1.336	-1.335	-1.334	-1.330	-1.329	-1.326	-1.324	-1.322	-1.320	-1.319	-1.318	-1.316	-1.314	-1.312	-1.311	-1.310	-1.308	-1.306	-1.305	-1.304	-1.304	-1.304	-1.302	-1.302	-1.302	-1.302	-1.302	-1.304	-1.304	-1.304	-1.305	-1.306	-1.309	-1.310	-1.311	-1.314	-1.315	-1.318	-1.320	-1.321	-1.325	-1.328	-1.331	-1.334	-1.338	-1.340	-1.344	-1.346	-1.350	-1.354	-1.358	-1.360	-1.364	-1.366	-1.370	-1.372	-1.376	-1.379	-1.381	-1.384	-1.386	-1.388	-1.390	-1.391	-1.392	-1.395	-1.395	-1.396	-1.396	-1.396	-1.396	-1.396	-1.395	-1.394	-1.392	-1.391	-1.389	-1.386	-1.384	-1.381	-1.378	-1.374	-1.370	-1.366	-1.361	-1.358	-1.352	-1.348	-1.342	-1.336	-1.331	-1.325	-1.320	-1.312	-1.308	-1.300	-1.294	-1.286	-1.281	-1.275	-1.268	-1.260	-1.254	-1.248	-1.241	-1.234	-1.229	-1.222	-1.215	-1.210	-1.205	-1.199	-1.192	-1.188	-1.184	-1.179	-1.172	-1.169	-1.164	-1.160	-1.156	-1.152	-1.150	-1.148	-1.144	-1.141	-1.139	-1.138	-1.135	-1.134	-1.132	-1.131	-1.130	-1.128	-1.126	-1.126	-1.125	-1.125	-1.124	-1.122	-1.122	-1.121	-1.122	-1.121	-1.120	-1.120	-1.119	-1.119	-1.118	-1.116	-1.115	-1.114	-1.111	-1.110	-1.108	-1.105	-1.104	-1.100	-1.096	-1.094	-1.090	-1.086	-1.082	-1.078	-1.072	-1.068	-1.062	-1.056	-1.052	-1.045	-1.040	-1.034	-1.026	-1.020	-1.012	-1.004	-0.998	-0.990	-0.981	-0.974	-0.966	-0.958	-0.950	-0.942	-0.934	-0.928	-0.919	-0.911	-0.902	-0.895	-0.889	-0.881	-0.874	-0.868	-0.861	-0.855	-0.849	-0.842	-0.839	-0.834	-0.829	-0.824	-0.820	-0.816	-0.815	-0.811	-0.809	-0.809	-0.806	-0.806	-0.806	-0.806	-0.806	-0.808	-0.809	-0.811	-0.814	-0.815	-0.819	-0.822	-0.826	-0.830	-0.835	-0.840	-0.845	-0.851	-0.856	-0.862	-0.869	-0.875	-0.881	-0.890	-0.896	-0.904	-0.910	-0.918	-0.925	-0.934	-0.941	-0.949	-0.956	-0.964	-0.971	-0.979	-0.988	-0.995	-1.002	-1.009	-1.016	-1.024	-1.030	-1.036	-1.042	-1.050	-1.055	-1.061	-1.068	-1.072	-1.079	-1.084	-1.089	-1.094	-1.099	-1.102	-1.108	-1.112	-1.118	-1.121	-1.125	-1.128	-1.132	-1.136	-1.139	-1.142	-1.145	-1.149	-1.151	-1.155	-1.158	-1.161	-1.164	-1.168	-1.171	-1.172	-1.175	-1.180	-1.182	-1.186	-1.189	-1.191	-1.194	-1.198	-1.201	-1.205	-1.208	-1.210	-1.215	-1.218	-1.221	-1.224	-1.228	-1.231	-1.235	-1.239	-1.241	-1.245	-1.249	-1.250	-1.254	-1.258	-1.260	-1.262	-1.266	-1.268	-1.271	-1.272	-1.274	-1.278	-1.279	-1.280	-1.281	-1.284	-1.284	-1.285	-1.285	-1.285	-1.285	-1.285	-1.285	-1.284	-1.284	-1.282	-1.280	-1.280	-1.279	-1.276	-1.274	-1.272	-1.270	-1.268	-1.266	-1.262	-1.260	-1.258	-1.255	-1.252	-1.250	-1.248	-1.244	-1.241	-1.240	-1.236	-1.234	-1.232	-1.231	-1.229	-1.228	-1.228	-1.226	-1.225	-1.225	-1.225	-1.225	-1.226	-1.226	-1.229	-1.230	-1.232	-1.235	-1.239	-1.241	-1.245	-1.249	-1.254	-1.259	-1.264	-1.270	-1.276	-1.282	-1.290	-1.298	-1.304	-1.312	-1.321	-1.330	-1.339	-1.349	-1.358	-1.369	-1.379	-1.390	-1.401	-1.411	-1.422	-1.434	-1.446	-1.458	-1.471	-1.482	-1.495	-1.509	-1.520	-1.532	-1.546	-1.559	-1.572	-1.586	-1.598	-1.611	-1.625	-1.639	-1.652	-1.666	-1.680	-1.694	-1.708	-1.721	-1.736	-1.750	-1.764	-1.779	-1.794	-1.808	-1.821	-1.838	-1.852	-1.866	-1.881	-1.898	-1.912	-1.929	-1.945	-1.960	-1.976	-1.992	-2.010	-2.025	-2.042	-2.060	-2.076	-2.094	-2.111	-2.128	-2.146	-2.164	-2.181	-2.200	-2.218	-2.236	-2.254	-2.272	-2.290	-2.309	-2.328	-2.345	-2.362	-2.381	-2.400	-2.418	-2.436	-2.454	-2.470	-2.488	-2.505	-2.521	-2.538	-2.554	-2.569	-2.585	-2.600	-2.614	-2.629	-2.642	-2.656	-2.669	-2.681	-2.692	-2.704	-2.714	-2.724	-2.734	-2.742	-2.750	-2.759	-2.766	-2.772	-2.779	-2.784	-2.788	-2.791	-2.795	-2.798	-2.799	-2.800	-2.800	-2.800	-2.799	-2.799	-2.796	-2.792	-2.790	-2.786	-2.782	-2.776	-2.771	-2.764	-2.758	-2.750	-2.742	-2.734	-2.724	-2.715	-2.705	-2.695	-2.682	-2.672	-2.660	-2.648	-2.634	-2.620	-2.608	-2.592	-2.578	-2.562	-2.548	-2.531	-2.515	-2.498	-2.480	-2.462	-2.445	-2.426	-2.409	-2.390	-2.371	-2.351	-2.331	-2.311	-2.292	-2.271	-2.250	-2.229	-2.209	-2.188	-2.166	-2.145	-2.124	-2.101	-2.079	-2.059	-2.036	-2.014	-1.992	-1.970	-1.949	-1.926	-1.905	-1.882	-1.861	-1.840	-1.819	-1.798	-1.776	-1.755	-1.734	-1.715	-1.694	-1.675	-1.656	-1.636	-1.618	-1.599	-1.582	-1.565	-1.548	-1.531	-1.515	-1.500	-1.485	-1.470	-1.456	-1.442	-1.429	-1.416	-1.405	-1.392	-1.384	-1.372	-1.362	-1.354	-1.345	-1.338	-1.330	-1.324	-1.316	-1.311	-1.306	-1.301	-1.296	-1.294	-1.290	-1.289	-1.285	-1.284	-1.282	-1.282	-1.282	-1.281	-1.282	-1.282	-1.285	-1.286	-1.289	-1.290	-1.292	-1.295	-1.299	-1.301	-1.304	-1.308	-1.312	-1.315	-1.319	-1.322	-1.326	-1.331	-1.335	-1.339	-1.344	-1.346	-1.350	-1.355	-1.358	-1.361	-1.365	-1.368	-1.371	-1.374	-1.376	-1.379	-1.381	-1.384	-1.385	-1.386	-1.388	-1.388	-1.389	-1.390	-1.389	-1.389	-1.388	-1.386	-1.385	-1.384	-1.381	-1.378	-1.376	-1.372	-1.369	-1.365	-1.360	-1.355	-1.350	-1.344	-1.339	-1.332	-1.325	-1.319	-1.310	-1.302	-1.292	-1.284	-1.275	-1.264	-1.254	-1.244	-1.232	-1.219	-1.208	-1.195	-1.181	-1.168	-1.152	-1.139	-1.122	-1.108	-1.090	-1.074	-1.056	-1.038	-1.019	-1.001	-0.981	-0.960	-0.940	-0.920	-0.899	-0.875	-0.852	-0.830	-0.806	-0.782	-0.758	-0.732	-0.708	-0.682	-0.655	-0.630	-0.602	-0.575	-0.548	-0.519	-0.491	-0.461	-0.434	-0.405	-0.375	-0.346	-0.316	-0.286	-0.256	-0.226	-0.196	-0.165	-0.135	-0.104	-0.074	-0.042	-0.012	0.018	0.048	0.079	0.109	0.138	0.168	0.199	0.226	0.256	0.286	0.315	0.344	0.371	0.400	0.429	0.456	0.484	0.510	0.536	0.564	0.589	0.614	0.639	0.664	0.689	0.712	0.735	0.758	0.781	0.802	0.825	0.845	0.865	0.885	0.904	0.924	0.941	0.959	0.975	0.991	1.008	1.021	1.035	1.049	1.061	1.074	1.084	1.094	1.104	1.112	1.120	1.128	1.132	1.139	1.142	1.146	1.149	1.149	1.150	1.150	1.149	1.146	1.144	1.140	1.135	1.129	1.122	1.115	1.108	1.098	1.088	1.076	1.065	1.052	1.039	1.025	1.010	0.994	0.978	0.961	0.944	0.925	0.906	0.888	0.866	0.845	0.825	0.804	0.781	0.759	0.736	0.714	0.690	0.665	0.641	0.616	0.591	0.565	0.541	0.515	0.489	0.462	0.436	0.410	0.384	0.356	0.330	0.302	0.276	0.248	0.220	0.192	0.165	0.138	0.109	0.081	0.054	0.024	-0.004	-0.031	-0.061	-0.090	-0.118	-0.148	-0.176	-0.206	-0.236	-0.265	-0.295	-0.324	-0.354	-0.384	-0.414	-0.445	-0.474	-0.505	-0.535	-0.565	-0.595	-0.625	-0.656	-0.688	-0.718	-0.748	-0.778	-0.808	-0.838	-0.868	-0.896	-0.926	-0.955	-0.984	-1.012	-1.041	-1.068	-1.095	-1.122	-1.150	-1.176	-1.201	-1.226	-1.252	-1.275	-1.299	-1.321	-1.342	-1.365	-1.384	-1.405	-1.424	-1.440	-1.458	-1.474	-1.489	-1.504	-1.518	-1.530	-1.541	-1.551	-1.561	-1.570	-1.578	-1.584	-1.589	-1.592	-1.595	-1.598	-1.598	-1.598	-1.596	-1.594	-1.590	-1.585	-1.579	-1.571	-1.565	-1.555	-1.545	-1.534	-1.521	-1.509	-1.495	-1.480	-1.462	-1.445	-1.428	-1.409	-1.389	-1.368	-1.346	-1.324	-1.300	-1.276	-1.251	-1.226	-1.200	-1.172	-1.145	-1.118	-1.089	-1.060	-1.029	-0.999	-0.968	-0.936	-0.905	-0.874	-0.840	-0.809	-0.776	-0.742	-0.708	-0.675	-0.641	-0.606	-0.574	-0.539	-0.505	-0.471	-0.436	-0.402	-0.369	-0.334	-0.301	-0.266	-0.234	-0.200	-0.168	-0.135	-0.102	-0.070	-0.039	-0.006	0.024	0.055	0.085	0.114	0.144	0.172	0.200	0.228	0.255	0.281	0.308	0.332	0.359	0.384	0.408	0.431	0.455	0.478	0.499	0.520	0.541	0.562	0.581	0.601	0.621	0.639	0.658	0.675	0.694	0.711	0.726	0.744	0.760	0.775	0.790	0.806	0.821	0.835	0.850	0.864	0.876	0.891	0.904	0.918	0.930	0.944	0.956	0.968	0.980	0.992	1.004	1.016	1.026	1.038	1.049	1.059	1.069	1.079	1.088	1.098	1.106	1.115	1.124	1.131	1.139	1.145	1.151	1.158	1.162	1.169	1.172	1.178	1.180	1.184	1.186	1.189	1.190	1.190	1.190	1.190	1.189	1.188	1.185	1.181	1.178	1.174	1.169	1.165	1.160	1.154	1.146	1.140	1.132	1.124	1.115	1.106	1.098	1.088	1.078	1.068	1.056	1.046	1.035	1.024	1.012	1.001	0.990	0.979	0.966	0.955	0.944	0.932	0.921	0.910	0.899	0.889	0.878	0.866	0.858	0.846	0.838	0.829	0.819	0.810	0.802	0.794	0.786	0.779	0.771	0.765	0.759	0.754	0.748	0.742	0.738	0.734	0.729	0.725	0.720	0.718	0.714	0.711	0.709	0.706	0.704	0.702	0.700	0.699	0.696	0.695	0.695	0.692	0.691	0.691	0.690	0.689	0.688	0.686	0.685	0.684	0.684	0.681	0.680	0.679	0.676	0.675	0.672	0.671	0.669	0.666	0.664	0.661	0.659	0.656	0.652	0.650	0.646	0.642	0.638	0.635	0.631	0.626	0.622	0.618	0.614	0.609	0.604	0.599	0.594	0.589	0.582	0.578	0.572	0.568	0.561	0.556	0.550	0.546	0.540	0.534	0.529	0.522	0.518	0.512	0.507	0.501	0.496	0.491	0.486	0.481	0.476	0.471	0.466	0.461	0.456	0.452	0.448	0.442	0.440	0.435	0.431	0.426	0.422	0.419	0.415	0.411	0.408	0.404	0.399	0.395	0.392	0.389	0.385	0.382	0.379	0.376	0.372	0.370	0.366	0.362	0.359	0.356	0.354	0.350	0.348	0.344	0.341	0.336	0.334	0.330	0.328	0.325	0.320	0.318	0.315	0.310	0.308	0.304	0.300	0.298	0.292	0.290	0.285	0.281	0.278	0.274	0.270	0.265	0.261	0.258	0.252	0.249	0.244	0.239	0.234	0.229	0.224	0.218	0.214	0.208	0.201	0.196	0.190	0.185	0.179	0.172	0.165	0.159	0.152	0.145	0.138	0.131	0.124	0.116	0.109	0.101	0.094	0.085	0.078	0.070	0.061	0.054	0.045	0.038	0.029	0.021	0.012	0.005	-0.002	-0.010	-0.018	-0.025	-0.034	-0.040	-0.048	-0.052	-0.059	-0.066	-0.071	-0.076	-0.081	-0.086	-0.090	-0.092	-0.096	-0.098	-0.101	-0.101	-0.102	-0.102	-0.101	-0.100	-0.099	-0.095	-0.091	-0.088	-0.082	-0.076	-0.070	-0.062	-0.054	-0.045	-0.035	-0.024	-0.012	0.000	0.012	0.026	0.041	0.058	0.074	0.090	0.108	0.126	0.146	0.166	0.186	0.206	0.229	0.250	0.274	0.296	0.320	0.344	0.369	0.394	0.419	0.445	0.470	0.496	0.522	0.549	0.575	0.601	0.628	0.654	0.681	0.706	0.732	0.759	0.785	0.811	0.835	0.861	0.886	0.910	0.935	0.959	0.981	1.005	1.028	1.050	1.071	1.092	1.112	1.132	1.151	1.171	1.189	1.206	1.224	1.240	1.255	1.271	1.285	1.299	1.311	1.324	1.335	1.345	1.356	1.365	1.374	1.382	1.389	1.395	1.400	1.406	1.410	1.414	1.415	1.418	1.418	1.419	1.419	1.418	1.415	1.412	1.410	1.405	1.401	1.396	1.390	1.382	1.376	1.369	1.359	1.350	1.341	1.330	1.320	1.309	1.298	1.284	1.272	1.259	1.245	1.231	1.218	1.201	1.188	1.172	1.156	1.140	1.124	1.108	1.091	1.075	1.058	1.041	1.024	1.006	0.989	0.971	0.955	0.936	0.918	0.900	0.882	0.864	0.848	0.829	0.810	0.794	0.775	0.758	0.739	0.720	0.701	0.684	0.666	0.648	0.629	0.610	0.592	0.574	0.556	0.538	0.519	0.501	0.482	0.464	0.445	0.426	0.408	0.389	0.370	0.351	0.332	0.314	0.295	0.276	0.259	0.240	0.220	0.202	0.184	0.165	0.148	0.130	0.111	0.094	0.076	0.059	0.041	0.025	0.009	-0.008	-0.024	-0.040	-0.055	-0.070	-0.084	-0.099	-0.111	-0.125	-0.138	-0.149	-0.161	-0.172	-0.184	-0.194	-0.202	-0.211	-0.220	-0.228	-0.234	-0.241	-0.246	-0.252	-0.256	-0.261	-0.265	-0.268	-0.269	-0.271	-0.272	-0.272	-0.271	-0.271	-0.270	-0.268	-0.266	-0.262	-0.259	-0.255	-0.249	-0.245	-0.239	-0.231	-0.226	-0.219	-0.210	-0.202	-0.192	-0.184	-0.174	-0.164	-0.154	-0.142	-0.131	-0.120	-0.109	-0.095	-0.082	-0.070	-0.056	-0.042	-0.029	-0.014	0.000	0.015	0.030	0.045	0.060	0.076	0.091	0.106	0.122	0.139	0.154	0.170	0.186	0.201	0.218	0.232	0.249	0.264	0.280	0.295	0.310	0.325	0.339	0.354	0.369	0.381	0.395	0.409	0.420	0.434	0.445	0.456	0.466	0.478	0.488	0.498	0.506	0.514	0.522	0.530	0.538	0.544	0.550	0.555	0.559	0.564	0.568	0.570	0.574	0.576	0.578	0.578	0.579	0.580	0.579	0.579	0.576	0.575	0.572	0.571	0.569	0.566	0.562	0.559	0.555	0.551	0.546	0.542	0.538	0.532	0.528	0.521	0.518	0.511	0.505	0.500	0.494	0.489	0.482	0.476	0.471	0.465	0.460	0.454	0.448	0.441	0.436	0.431	0.425	0.420	0.414	0.409	0.404	0.398	0.392	0.388	0.382	0.376	0.372	0.368	0.362	0.359	0.352	0.348	0.342	0.339	0.334	0.330	0.325	0.321	0.315	0.311	0.306	0.302	0.298	0.294	0.290	0.285	0.281	0.276	0.271	0.268	0.264	0.259	0.254	0.250	0.245	0.241	0.236	0.232	0.229	0.225	0.219	0.215	0.211	0.206	0.202	0.199	0.195	0.190	0.186	0.182	0.179	0.174	0.170	0.166	0.162	0.159	0.155	0.151	0.148	0.144	0.140	0.136	0.132	0.128	0.125	0.121	0.118	0.114	0.110	0.106	0.102	0.099	0.095	0.091	0.088	0.084	0.080	0.076	0.071	0.068	0.064	0.060	0.055	0.051	0.048	0.042	0.038	0.032	0.029	0.022	0.019	0.014	0.008	0.002	-0.004	-0.010	-0.015	-0.021	-0.028	-0.034	-0.040	-0.046	-0.052	-0.060	-0.068	-0.074	-0.082	-0.090	-0.098	-0.105	-0.114	-0.121	-0.130	-0.138	-0.146	-0.155	-0.164	-0.172	-0.181	-0.189	-0.198	-0.208	-0.215	-0.224	-0.232	-0.240	-0.249	-0.258	-0.265	-0.274	-0.281	-0.289	-0.296	-0.302	-0.309	-0.315	-0.322	-0.328	-0.332	-0.338	-0.342	-0.348	-0.351	-0.354	-0.358	-0.360	-0.361	-0.364	-0.365	-0.366	-0.365	-0.365	-0.364	-0.361	-0.360	-0.358	-0.354	-0.350	-0.345	-0.341	-0.336	-0.330	-0.324	-0.316	-0.309	-0.300	-0.292	-0.284	-0.272	-0.264	-0.252	-0.241	-0.230	-0.219	-0.208	-0.196	-0.182	-0.170	-0.158	-0.144	-0.130	-0.116	-0.102	-0.088	-0.074	-0.060	-0.046	-0.030	-0.016	-0.002	0.012	0.028	0.041	0.056	0.070	0.084	0.099	0.112	0.126	0.139	0.152	0.166	0.179	0.191	0.205	0.216	0.229	0.240	0.251	0.262	0.272	0.285	0.295	0.305	0.315	0.324	0.334	0.342	0.351	0.360	0.368	0.375	0.384	0.391	0.399	0.406	0.412	0.419	0.425	0.431	0.438	0.444	0.449	0.455	0.460	0.466	0.470	0.475	0.480	0.484	0.490	0.494	0.499	0.502	0.506	0.511	0.515	0.519	0.522	0.526	0.530	0.534	0.538	0.541	0.545	0.550	0.552	0.556	0.559	0.564	0.566	0.570	0.574	0.576	0.580	0.582	0.586	0.590	0.594	0.596	0.600	0.604	0.606	0.610	0.612	0.616	0.620	0.622	0.625	0.630	0.632	0.636	0.640	0.644	0.648	0.650	0.655	0.659	0.664	0.668	0.671	0.676	0.680	0.685	0.690	0.696	0.701	0.705	0.711	0.718	0.722	0.729	0.735	0.741	0.749	0.754	0.761	0.768	0.776	0.782	0.790	0.799	0.806	0.814	0.822	0.831	0.839	0.848	0.858	0.866	0.875	0.884	0.894	0.904	0.912	0.922	0.931	0.941	0.951	0.960	0.971	0.981	0.990	1.000	1.010	1.020	1.030	1.040	1.050	1.059	1.069	1.079	1.089	1.098	1.108	1.116	1.126	1.135	1.145	1.154	1.162	1.172	1.181	1.190	1.199	1.206	1.216	1.225	1.232	1.241	1.250	1.256	1.265	1.272	1.280	1.289	1.296	1.302	1.311	1.319	1.325	1.332	1.340	1.346	1.352	1.360	1.366	1.372	1.379	1.385	1.391	1.396	1.402	1.409	1.415	1.420	1.425	1.431	1.436	1.441	1.446	1.451	1.456	1.460	1.465	1.470	1.472	1.478	1.481	1.486	1.490	1.494	1.496	1.500	1.502	1.506	1.509	1.511	1.514	1.516	1.518	1.520	1.521	1.522	1.525	1.526	1.528	1.528	1.529	1.528	1.528	1.528	1.528	1.528	1.526	1.525	1.522	1.522	1.520	1.518	1.515	1.512	1.510	1.505	1.502	1.498	1.494	1.490	1.484	1.479	1.474	1.468	1.461	1.455	1.449	1.441	1.435	1.428	1.419	1.411	1.402	1.394	1.385	1.376	1.366	1.358	1.348	1.339	1.328	1.318	1.306	1.295	1.284	1.274	1.261	1.250	1.238	1.226	1.214	1.201	1.189	1.178	1.165	1.151	1.139	1.126	1.114	1.101	1.088	1.074	1.060	1.046	1.034	1.020	1.008	0.994	0.979	0.965	0.952	0.939	0.924	0.910	0.896	0.884	0.870	0.855	0.842	0.829	0.815	0.801	0.788	0.774	0.760	0.746	0.734	0.720	0.708	0.694	0.680	0.668	0.655	0.642	0.630	0.618	0.605	0.594	0.581	0.569	0.558	0.546	0.534	0.522	0.511	0.501	0.490	0.480	0.469	0.459	0.449	0.439	0.429	0.420	0.410	0.400	0.391	0.381	0.372	0.364	0.355	0.346	0.336	0.328	0.319	0.310	0.301	0.294	0.285	0.276	0.268	0.259	0.251	0.241	0.232	0.225	0.215	0.206	0.198	0.189	0.180	0.170	0.161	0.151	0.142	0.134	0.125	0.116	0.106	0.098	0.088	0.079	0.069	0.060	0.050	0.041	0.032	0.024	0.015	0.008	-0.002	-0.010	-0.018	-0.026	-0.035	-0.042	-0.050	-0.058	-0.065	-0.071	-0.078	-0.085	-0.091	-0.098	-0.102	-0.108	-0.112	-0.118	-0.122	-0.126	-0.130	-0.135	-0.139	-0.141	-0.145	-0.148	-0.150	-0.152	-0.154	-0.156	-0.158	-0.160	-0.161	-0.162	-0.165	-0.165	-0.166	-0.168	-0.168	-0.169	-0.169	-0.170	-0.171	-0.171	-0.172	-0.174	-0.175	-0.176	-0.178	-0.179	-0.180	-0.181	-0.182	-0.184	-0.186	-0.189	-0.191	-0.194	-0.198	-0.200	-0.204	-0.208	-0.211	-0.215	-0.219	-0.222	-0.228	-0.231	-0.238	-0.242	-0.248	-0.252	-0.260	-0.265	-0.271	-0.278	-0.284	-0.290	-0.296	-0.302	-0.311	-0.318	-0.324	-0.331	-0.338	-0.345	-0.351	-0.359	-0.366	-0.374	-0.380	-0.386	-0.394	-0.400	-0.408	-0.414	-0.421	-0.428	-0.434	-0.440	-0.446	-0.452	-0.459	-0.465	-0.470	-0.476	-0.482	-0.488	-0.492	-0.499	-0.504	-0.509	-0.514	-0.519	-0.524	-0.530	-0.535	-0.541	-0.545	-0.550	-0.556	-0.561	-0.568	-0.572	-0.578	-0.582	-0.589	-0.595	-0.600	-0.606	-0.612	-0.619	-0.625	-0.631	-0.638	-0.644	-0.651	-0.659	-0.666	-0.674	-0.680	-0.689	-0.696	-0.704	-0.712	-0.720	-0.728	-0.735	-0.744	-0.751	-0.760	-0.769	-0.775	-0.784	-0.791	-0.800	-0.808	-0.815	-0.824	-0.830	-0.838	-0.844	-0.851	-0.859	-0.865	-0.871	-0.878	-0.882	-0.888	-0.894	-0.898	-0.902	-0.906	-0.910	-0.914	-0.915	-0.918	-0.920	-0.922	-0.924	-0.925	-0.924	-0.925	-0.924	-0.924	-0.922	-0.920	-0.918	-0.915	-0.911	-0.909	-0.905	-0.901	-0.896	-0.891	-0.886	-0.880	-0.874	-0.868	-0.861	-0.854	-0.846	-0.838	-0.830	-0.821	-0.814	-0.804	-0.795	-0.786	-0.776	-0.766	-0.755	-0.745	-0.735	-0.725	-0.712	-0.701	-0.690	-0.679	-0.666	-0.655	-0.642	-0.630	-0.618	-0.604	-0.591	-0.578	-0.564	-0.550	-0.536	-0.522	-0.510	-0.495	-0.480	-0.466	-0.451	-0.436	-0.422	-0.408	-0.392	-0.376	-0.361	-0.346	-0.330	-0.314	-0.298	-0.282	-0.266	-0.251	-0.234	-0.218	-0.202	-0.185	-0.169	-0.151	-0.135	-0.118	-0.102	-0.085	-0.069	-0.051	-0.034	-0.018	-0.001	0.016	0.034	0.051	0.068	0.085	0.101	0.119	0.135	0.152	0.169	0.186	0.202	0.219	0.236	0.252	0.270	0.286	0.302	0.319	0.335	0.352	0.369	0.385	0.401	0.418	0.432	0.449	0.464	0.480	0.496	0.511	0.528	0.542	0.558	0.571	0.588	0.602	0.616	0.631	0.645	0.660	0.674	0.686	0.700	0.714	0.726	0.740	0.752	0.765	0.778	0.790	0.801	0.814	0.825	0.836	0.848	0.858	0.869	0.879	0.890	0.899	0.908	0.919	0.928	0.938	0.945	0.955	0.962	0.971	0.980	0.986	0.995	1.004	1.010	1.019	1.025	1.032	1.040	1.048	1.055	1.061	1.069	1.075	1.082	1.089	1.095	1.102	1.109	1.115	1.122	1.130	1.136	1.142	1.150	1.158	1.164	1.171	1.178	1.185	1.192	1.200	1.206	1.214	1.220	1.229	1.235	1.242	1.250	1.258	1.262	1.270	1.278	1.284	1.291	1.298	1.304	1.310	1.316	1.322	1.329	1.334	1.340	1.345	1.350	1.354	1.360	1.364	1.368	1.371	1.375	1.378	1.380	1.382	1.385	1.386	1.388	1.390	1.390	1.390	1.390	1.389	1.388	1.388	1.385	1.384	1.381	1.378	1.375	1.371	1.369	1.365	1.359	1.355	1.350	1.345	1.340	1.334	1.326	1.321	1.314	1.308	1.301	1.292	1.285	1.278	1.270	1.261	1.254	1.245	1.236	1.229	1.219	1.210	1.200	1.191	1.181	1.171	1.164	1.152	1.142	1.132	1.122	1.112	1.101	1.091	1.080	1.069	1.058	1.046	1.035	1.022	1.011	0.999	0.986	0.974	0.961	0.949	0.935	0.922	0.909	0.894	0.880	0.865	0.851	0.835	0.820	0.804	0.789	0.772	0.756	0.740	0.722	0.705	0.686	0.670	0.651	0.632	0.614	0.595	0.576	0.558	0.538	0.518	0.496	0.476	0.458	0.436	0.416	0.395	0.374	0.352	0.332	0.311	0.290	0.269	0.248	0.226	0.205	0.185	0.164	0.142	0.122	0.101	0.082	0.061	0.041	0.022	0.004	-0.015	-0.034	-0.051	-0.069	-0.086	-0.104	-0.120	-0.136	-0.150	-0.165	-0.180	-0.192	-0.205	-0.218	-0.229	-0.240	-0.249	-0.259	-0.268	-0.275	-0.282	-0.288	-0.294	-0.298	-0.301	-0.304	-0.306	-0.306	-0.308	-0.306	-0.305	-0.302	-0.300	-0.295	-0.290	-0.284	-0.276	-0.270	-0.261	-0.252	-0.244	-0.232	-0.222	-0.211	-0.199	-0.185	-0.172	-0.158	-0.145	-0.130	-0.115	-0.099	-0.084	-0.068	-0.051	-0.035	-0.019	-0.002	0.014	0.031	0.048	0.065	0.081	0.098	0.114	0.129	0.145	0.161	0.176	0.191	0.206	0.220	0.234	0.249	0.261	0.274	0.288	0.299	0.311	0.324	0.334	0.345	0.356	0.366	0.376	0.385	0.395	0.404	0.412	0.422	0.430	0.439	0.448	0.455	0.462	0.471	0.479	0.486	0.494	0.502	0.510	0.518	0.526	0.535	0.542	0.551	0.560	0.569	0.578	0.588	0.596	0.605	0.615	0.625	0.635	0.646	0.656	0.666	0.678	0.690	0.701	0.712	0.724	0.736	0.748	0.760	0.772	0.785	0.799	0.810	0.824	0.836	0.850	0.862	0.876	0.889	0.901	0.915	0.928	0.940	0.954	0.966	0.979	0.991	1.004	1.016	1.028	1.040	1.051	1.062	1.074	1.085	1.095	1.105	1.116	1.126	1.136	1.145	1.154	1.164	1.171	1.179	1.186	1.194	1.201	1.208	1.214	1.219	1.225	1.230	1.234	1.238	1.240	1.244	1.248	1.249	1.250	1.251	1.252	1.254	1.252	1.252	1.251	1.250	1.248	1.245	1.242	1.239	1.235	1.230	1.224	1.219	1.214	1.206	1.199	1.192	1.184	1.175	1.166	1.156	1.146	1.136	1.124	1.112	1.101	1.089	1.075	1.062	1.049	1.034	1.019	1.005	0.988	0.972	0.955	0.939	0.920	0.902	0.884	0.865	0.846	0.826	0.806	0.786	0.765	0.744	0.721	0.700	0.678	0.655	0.631	0.609	0.585	0.561	0.536	0.511	0.486	0.461	0.436	0.411	0.385	0.359	0.334	0.306	0.280	0.254	0.226	0.201	0.174	0.148	0.121	0.095	0.068	0.041	0.016	-0.011	-0.038	-0.062	-0.089	-0.112	-0.139	-0.162	-0.188	-0.211	-0.236	-0.260	-0.281	-0.305	-0.328	-0.350	-0.371	-0.392	-0.414	-0.435	-0.455	-0.475	-0.492	-0.512	-0.530	-0.549	-0.566	-0.584	-0.601	-0.618	-0.634	-0.650	-0.666	-0.681	-0.695	-0.711	-0.726	-0.740	-0.755	-0.768	-0.782	-0.796	-0.810	-0.824	-0.838	-0.850	-0.862	-0.878	-0.890	-0.904	-0.918	-0.930	-0.944	-0.958	-0.971	-0.985	-0.998	-1.011	-1.025	-1.039	-1.052	-1.066	-1.080	-1.094	-1.109	-1.121	-1.136	-1.150	-1.162	-1.178	-1.190	-1.204	-1.218	-1.231	-1.244	-1.256	-1.270	-1.281	-1.294	-1.305	-1.316	-1.326	-1.338	-1.348	-1.358	-1.366	-1.375	-1.381	-1.389	-1.395	-1.401	-1.406	-1.410	-1.415	-1.419	-1.420	-1.421	-1.421	-1.421	-1.420	-1.419	-1.415	-1.411	-1.408	-1.402	-1.396	-1.389	-1.381	-1.371	-1.362	-1.352	-1.341	-1.329	-1.315	-1.302	-1.289	-1.272	-1.256	-1.240	-1.224	-1.205	-1.188	-1.168	-1.148	-1.129	-1.109	-1.086	-1.065	-1.044	-1.021	-0.999	-0.976	-0.951	-0.928	-0.904	-0.880	-0.856	-0.831	-0.806	-0.780	-0.755	-0.730	-0.705	-0.679	-0.654	-0.628	-0.602	-0.576	-0.551	-0.525	-0.499	-0.472	-0.446	-0.421	-0.394	-0.369	-0.344	-0.318	-0.291	-0.266	-0.240	-0.215	-0.190	-0.164	-0.138	-0.114	-0.089	-0.062	-0.039	-0.014	0.011	0.035	0.060	0.082	0.108	0.131	0.155	0.178	0.200	0.222	0.245	0.268	0.289	0.311	0.332	0.354	0.374	0.395	0.414	0.432	0.454	0.472	0.490	0.507	0.525	0.544	0.560	0.576	0.591	0.608	0.622	0.638	0.651	0.666	0.680	0.692	0.705	0.718	0.730	0.741	0.751	0.762	0.774	0.784	0.794	0.802	0.814	0.821	0.830	0.840	0.848	0.855	0.864	0.871	0.879	0.886	0.894	0.901	0.909	0.915	0.922	0.929	0.936	0.942	0.950	0.956	0.962	0.970	0.976	0.984	0.990	0.998	1.005	1.011	1.018	1.025	1.032	1.039	1.046	1.054	1.060	1.068	1.074	1.081	1.089	1.096	1.102	1.110	1.118	1.122	1.130	1.136	1.142	1.150	1.155	1.161	1.168	1.172	1.178	1.182	1.188	1.192	1.196	1.201	1.204	1.208	1.210	1.214	1.215	1.218	1.219	1.220	1.220	1.221	1.221	1.221	1.220	1.218	1.218	1.215	1.212	1.210	1.208	1.204	1.200	1.196	1.192	1.186	1.182	1.178	1.171	1.166	1.160	1.155	1.148	1.141	1.135	1.128	1.121	1.114	1.108	1.100	1.094	1.086	1.080	1.072	1.066	1.060	1.052	1.045	1.039	1.034	1.028	1.021	1.015	1.010	1.004	0.999	0.992	0.989	0.982	0.979	0.974	0.969	0.964	0.960	0.956	0.951	0.949	0.945	0.941	0.936	0.934	0.930	0.925	0.922	0.919	0.915	0.911	0.908	0.902	0.900	0.895	0.891	0.886	0.882	0.878	0.872	0.868	0.861	0.856	0.850	0.845	0.839	0.832	0.826	0.819	0.811	0.804	0.796	0.789	0.780	0.772	0.764	0.755	0.745	0.736	0.726	0.718	0.706	0.696	0.686	0.676	0.665	0.654	0.644	0.631	0.620	0.609	0.598	0.585	0.574	0.561	0.549	0.538	0.525	0.512	0.501	0.488	0.476	0.464	0.451	0.439	0.426	0.414	0.401	0.389	0.376	0.365	0.352	0.340	0.329	0.318	0.305	0.294	0.282	0.271	0.260	0.250	0.240	0.229	0.219	0.210	0.200	0.191	0.182	0.175	0.168	0.160	0.154	0.148	0.141	0.136	0.131	0.128	0.124	0.120	0.118	0.116	0.116	0.115	0.115	0.116	0.118	0.120	0.121	0.126	0.130	0.135	0.140	0.146	0.154	0.161	0.169	0.178	0.188	0.196	0.206	0.218	0.229	0.241	0.252	0.265	0.279	0.291	0.306	0.319	0.334	0.349	0.364	0.379	0.394	0.409	0.424	0.439	0.454	0.468	0.484	0.498	0.512	0.528	0.541	0.555	0.569	0.582	0.596	0.609	0.621	0.634	0.646	0.656	0.668	0.678	0.689	0.699	0.708	0.716	0.725	0.732	0.740	0.748	0.754	0.760	0.766	0.771	0.776	0.781	0.786	0.790	0.794	0.796	0.799	0.802	0.805	0.806	0.808	0.809	0.811	0.811	0.812	0.812	0.812	0.812	0.812	0.812	0.810	0.810	0.809	0.809	0.806	0.805	0.804	0.802	0.800	0.798	0.795	0.792	0.790	0.788	0.785	0.780	0.778	0.774	0.770	0.766	0.761	0.758	0.752	0.748	0.742	0.738	0.731	0.725	0.720	0.714	0.706	0.700	0.692	0.685	0.678	0.669	0.661	0.652	0.644	0.635	0.626	0.616	0.608	0.596	0.586	0.576	0.565	0.554	0.544	0.532	0.520	0.510	0.498	0.486	0.474	0.462	0.451	0.439	0.428	0.415	0.404	0.391	0.379	0.366	0.355	0.344	0.332	0.320	0.309	0.298	0.286	0.275	0.265	0.254	0.242	0.234	0.222	0.212	0.204	0.195	0.185	0.175	0.166	0.159	0.150	0.142	0.135	0.128	0.119	0.111	0.105	0.099	0.091	0.085	0.078	0.071	0.065	0.059	0.054	0.048	0.042	0.035	0.030	0.024	0.019	0.012	0.006	0.000	-0.006	-0.011	-0.019	-0.024	-0.031	-0.036	-0.042	-0.050	-0.056	-0.064	-0.070	-0.076	-0.084	-0.092	-0.100	-0.108	-0.114	-0.121	-0.129	-0.136	-0.145	-0.152	-0.160	-0.168	-0.176	-0.182	-0.190	-0.199	-0.205	-0.212	-0.220	-0.228	-0.234	-0.241	-0.248	-0.252	-0.259	-0.265	-0.270	-0.276	-0.280	-0.285	-0.289	-0.292	-0.296	-0.300	-0.302	-0.306	-0.308	-0.309	-0.311	-0.311	-0.311	-0.312	-0.312	-0.311	-0.311	-0.310	-0.309	-0.306	-0.305	-0.302	-0.299	-0.298	-0.294	-0.290	-0.288	-0.282	-0.279	-0.274	-0.271	-0.266	-0.262	-0.258	-0.252	-0.249	-0.244	-0.239	-0.234	-0.229	-0.225	-0.220	-0.215	-0.211	-0.208	-0.202	-0.199	-0.195	-0.192	-0.189	-0.185	-0.182	-0.180	-0.178	-0.175	-0.172	-0.171	-0.169	-0.168	-0.166	-0.165	-0.165	-0.164	-0.164	-0.164	-0.164	-0.164	-0.165	-0.166	-0.166	-0.169	-0.170	-0.172	-0.174	-0.175	-0.178	-0.180	-0.182	-0.186	-0.189	-0.192	-0.196	-0.200	-0.204	-0.208	-0.211	-0.216	-0.220	-0.225	-0.230	-0.234	-0.239	-0.244	-0.249	-0.255	-0.259	-0.264	-0.270	-0.275	-0.281	-0.288	-0.292	-0.299	-0.305	-0.310	-0.316	-0.322	-0.329	-0.334	-0.340	-0.346	-0.351	-0.358	-0.362	-0.368	-0.374	-0.379	-0.384	-0.388	-0.392	-0.398	-0.401	-0.405	-0.409	-0.412	-0.416	-0.419	-0.421	-0.422	-0.425	-0.426	-0.428	-0.428	-0.429	-0.429	-0.428	-0.426	-0.425	-0.422	-0.420	-0.418	-0.414	-0.410	-0.405	-0.401	-0.396	-0.390	-0.384	-0.376	-0.370	-0.362	-0.354	-0.346	-0.336	-0.329	-0.318	-0.308	-0.298	-0.288	-0.276	-0.265	-0.254	-0.242	-0.230	-0.219	-0.206	-0.195	-0.181	-0.169	-0.156	-0.145	-0.131	-0.119	-0.108	-0.094	-0.082	-0.071	-0.060	-0.048	-0.036	-0.025	-0.015	-0.005	0.006	0.016	0.025	0.034	0.041	0.050	0.059	0.065	0.072	0.079	0.085	0.090	0.095	0.100	0.104	0.108	0.110	0.112	0.114	0.115	0.116	0.118	0.118	0.116	0.116	0.114	0.112	0.109	0.106	0.102	0.099	0.095	0.090	0.086	0.080	0.074	0.068	0.061	0.054	0.046	0.039	0.031	0.022	0.015	0.006	-0.002	-0.012	-0.022	-0.032	-0.042	-0.052	-0.064	-0.075	-0.086	-0.099	-0.109	-0.121	-0.134	-0.145	-0.159	-0.170	-0.184	-0.198	-0.210	-0.224	-0.238	-0.251	-0.266	-0.280	-0.294	-0.308	-0.324	-0.338	-0.352	-0.368	-0.382	-0.399	-0.414	-0.430	-0.445	-0.461	-0.476	-0.492	-0.510	-0.526	-0.541	-0.559	-0.575	-0.591	-0.609	-0.625	-0.641	-0.659	-0.675	-0.691	-0.709	-0.726	-0.742	-0.760	-0.778	-0.795	-0.811	-0.829	-0.845	-0.862	-0.879	-0.896	-0.914	-0.930	-0.946	-0.964	-0.980	-0.996	-1.012	-1.028	-1.045	-1.060	-1.076	-1.090	-1.105	-1.121	-1.135	-1.150	-1.164	-1.178	-1.190	-1.204	-1.218	-1.230	-1.242	-1.254	-1.265	-1.276	-1.286	-1.296	-1.308	-1.316	-1.325	-1.334	-1.341	-1.350	-1.356	-1.364	-1.370	-1.376	-1.380	-1.385	-1.389	-1.392	-1.396	-1.399	-1.401	-1.404	-1.405	-1.405	-1.405	-1.405	-1.405	-1.404	-1.402	-1.399	-1.398	-1.395	-1.390	-1.386	-1.381	-1.378	-1.371	-1.366	-1.360	-1.354	-1.346	-1.340	-1.331	-1.324	-1.315	-1.306	-1.296	-1.288	-1.278	-1.268	-1.256	-1.246	-1.235	-1.224	-1.212	-1.200	-1.188	-1.175	-1.162	-1.150	-1.136	-1.122	-1.109	-1.095	-1.081	-1.068	-1.052	-1.039	-1.024	-1.009	-0.994	-0.978	-0.964	-0.949	-0.934	-0.918	-0.902	-0.888	-0.871	-0.858	-0.841	-0.825	-0.811	-0.795	-0.780	-0.765	-0.750	-0.735	-0.720	-0.706	-0.691	-0.676	-0.662	-0.648	-0.634	-0.620	-0.606	-0.592	-0.579	-0.566	-0.552	-0.539	-0.525	-0.511	-0.499	-0.486	-0.474	-0.460	-0.448	-0.435	-0.422	-0.411	-0.398	-0.385	-0.372	-0.360	-0.346	-0.335	-0.321	-0.309	-0.296	-0.282	-0.270	-0.256	-0.244	-0.229	-0.216	-0.201	-0.188	-0.174	-0.159	-0.145	-0.131	-0.115	-0.101	-0.086	-0.071	-0.055	-0.040	-0.024	-0.008	0.009	0.024	0.041	0.058	0.074	0.090	0.108	0.124	0.140	0.158	0.174	0.191	0.208	0.224	0.240	0.256	0.272	0.289	0.305	0.321	0.335	0.351	0.365	0.381	0.395	0.409	0.422	0.436	0.450	0.462	0.474	0.488	0.498	0.509	0.520	0.529	0.539	0.548	0.558	0.565	0.572	0.579	0.586	0.591	0.598	0.602	0.606	0.611	0.614	0.616	0.619	0.621	0.622	0.622	0.624	0.622	0.622	0.621	0.619	0.616	0.614	0.610	0.608	0.604	0.599	0.595	0.589	0.582	0.578	0.571	0.564	0.556	0.550	0.541	0.532	0.525	0.516	0.507	0.498	0.489	0.479	0.469	0.459	0.448	0.438	0.428	0.416	0.406	0.396	0.384	0.374	0.362	0.351	0.340	0.329	0.318	0.306	0.295	0.285	0.274	0.264	0.252	0.241	0.231	0.220	0.211	0.200	0.190	0.181	0.171	0.161	0.152	0.142	0.132	0.125	0.115	0.106	0.099	0.090	0.082	0.074	0.066	0.058	0.049	0.041	0.034	0.025	0.019	0.010	0.004	-0.004	-0.012	-0.019	-0.028	-0.035	-0.044	-0.050	-0.059	-0.068	-0.075	-0.084	-0.092	-0.101	-0.110	-0.120	-0.129	-0.140	-0.149	-0.159	-0.169	-0.180	-0.190	-0.202	-0.214	-0.225	-0.238	-0.251	-0.264	-0.276	-0.289	-0.302	-0.318	-0.332	-0.346	-0.361	-0.376	-0.391	-0.406	-0.422	-0.439	-0.455	-0.471	-0.489	-0.505	-0.522	-0.540	-0.558	-0.574	-0.591	-0.609	-0.628	-0.645	-0.662	-0.681	-0.698	-0.716	-0.734	-0.751	-0.769	-0.786	-0.805	-0.822	-0.839	-0.856	-0.874	-0.891	-0.909	-0.925	-0.942	-0.959	-0.975	-0.991	-1.008	-1.024	-1.040	-1.055	-1.071	-1.086	-1.102	-1.118	-1.132	-1.148	-1.161	-1.176	-1.190	-1.204	-1.218	-1.231	-1.245	-1.259	-1.272	-1.285	-1.299	-1.311	-1.324	-1.338	-1.350	-1.361	-1.374	-1.385	-1.396	-1.406	-1.419	-1.429	-1.440	-1.450	-1.460	-1.470	-1.480	-1.489	-1.498	-1.506	-1.515	-1.524	-1.531	-1.539	-1.546	-1.554	-1.560	-1.566	-1.572	-1.579	-1.584	-1.590	-1.594	-1.599	-1.604	-1.608	-1.611	-1.614	-1.616	-1.620	-1.622	-1.624	-1.626	-1.628	-1.629	-1.630	-1.631	-1.631	-1.631	-1.631	-1.630	-1.630	-1.630	-1.629	-1.626	-1.625	-1.622	-1.620	-1.619	-1.616	-1.612	-1.610	-1.606	-1.602	-1.600	-1.596	-1.591	-1.589	-1.584	-1.580	-1.575	-1.571	-1.565	-1.561	-1.556	-1.551	-1.545	-1.539	-1.535	-1.529	-1.524	-1.518	-1.511	-1.505	-1.500	-1.494	-1.486	-1.480	-1.474	-1.468	-1.460	-1.454	-1.448	-1.440	-1.432	-1.426	-1.419	-1.411	-1.404	-1.396	-1.389	-1.381	-1.374	-1.366	-1.359	-1.351	-1.342	-1.334	-1.325	-1.318	-1.309	-1.300	-1.292	-1.282	-1.274	-1.266	-1.256	-1.248	-1.238	-1.228	-1.219	-1.209	-1.200	-1.189	-1.179	-1.168	-1.158	-1.148	-1.136	-1.125	-1.114	-1.104	-1.091	-1.081	-1.069	-1.056	-1.045	-1.032	-1.021	-1.009	-0.995	-0.982	-0.970	-0.958	-0.944	-0.930	-0.916	-0.904	-0.889	-0.876	-0.861	-0.848	-0.835	-0.820	-0.806	-0.792	-0.776	-0.762	-0.749	-0.735	-0.720	-0.706	-0.692	-0.678	-0.664	-0.650	-0.636	-0.622	-0.609	-0.596	-0.582	-0.569	-0.558	-0.544	-0.532	-0.520	-0.509	-0.496	-0.485	-0.474	-0.462	-0.452	-0.441	-0.431	-0.422	-0.412	-0.404	-0.395	-0.386	-0.379	-0.371	-0.364	-0.356	-0.350	-0.344	-0.338	-0.331	-0.326	-0.322	-0.318	-0.312	-0.309	-0.306	-0.302	-0.300	-0.298	-0.294	-0.291	-0.290	-0.289	-0.286	-0.286	-0.285	-0.285	-0.285	-0.285	-0.284	-0.285	-0.286	-0.286	-0.289	-0.290	-0.291	-0.294	-0.295	-0.298	-0.301	-0.304	-0.309	-0.311	-0.315	-0.320	-0.324	-0.329	-0.334	-0.340	-0.345	-0.351	-0.358	-0.364	-0.372	-0.379	-0.386	-0.395	-0.404	-0.412	-0.421	-0.431	-0.441	-0.450	-0.461	-0.472	-0.484	-0.495	-0.507	-0.519	-0.531	-0.544	-0.556	-0.569	-0.582	-0.596	
