# Supplementary material for: Motion onset VEPs can see through the blur
Source: Sci Rep. 2024 Sep 12;14:21296. doi: 10.1038/s41598-024-72483-z (PMC11393312; doi:10.1038/s41598-024-72483-z)
Supplement: Supplementary file 3 — Supplementary Information 3. [file 41598_2024_72483_MOESM3_ESM.zip › VEP_raw_data/source_data/SourceBlurVEP-S004_VEP_2023-03-30_08-09-33.txt]

0.000	0.000	99999.999	6250.000	50.000	-2193.000	-2061.000	6248.000	7.000	100.000	5.000	2.000	1.000	1.000	0.000	0.000	0.000	0.000	0.000	0.000	0.000	0.000	0.000	0.000	0.000	0.000	0.000	0.530	0.516	0.501	0.485	0.470	0.454	0.438	0.421	0.402	0.385	0.366	0.348	0.329	0.308	0.289	0.268	0.245	0.224	0.201	0.179	0.155	0.131	0.109	0.084	0.058	0.032	0.008	-0.019	-0.044	-0.070	-0.098	-0.124	-0.151	-0.178	-0.205	-0.232	-0.259	-0.286	-0.314	-0.341	-0.368	-0.395	-0.421	-0.449	-0.475	-0.501	-0.526	-0.551	-0.576	-0.601	-0.626	-0.649	-0.672	-0.695	-0.718	-0.739	-0.759	-0.780	-0.800	-0.820	-0.839	-0.856	-0.875	-0.891	-0.908	-0.924	-0.940	-0.955	-0.969	-0.984	-0.996	-1.010	-1.022	-1.035	-1.048	-1.059	-1.070	-1.081	-1.092	-1.102	-1.114	-1.124	-1.135	-1.145	-1.155	-1.166	-1.175	-1.186	-1.196	-1.206	-1.218	-1.229	-1.239	-1.250	-1.261	-1.272	-1.285	-1.296	-1.308	-1.321	-1.334	-1.346	-1.359	-1.372	-1.386	-1.401	-1.414	-1.429	-1.444	-1.458	-1.472	-1.488	-1.502	-1.519	-1.534	-1.550	-1.565	-1.582	-1.598	-1.614	-1.630	-1.646	-1.662	-1.679	-1.695	-1.712	-1.729	-1.745	-1.762	-1.778	-1.795	-1.811	-1.828	-1.844	-1.860	-1.876	-1.892	-1.908	-1.922	-1.940	-1.954	-1.969	-1.985	-2.000	-2.014	-2.029	-2.044	-2.059	-2.072	-2.086	-2.100	-2.114	-2.128	-2.140	-2.154	-2.166	-2.178	-2.190	-2.201	-2.214	-2.225	-2.235	-2.246	-2.258	-2.266	-2.276	-2.285	-2.294	-2.304	-2.311	-2.320	-2.328	-2.334	-2.341	-2.346	-2.354	-2.359	-2.364	-2.369	-2.374	-2.378	-2.381	-2.385	-2.388	-2.391	-2.394	-2.396	-2.399	-2.400	-2.400	-2.402	-2.402	-2.404	-2.404	-2.405	-2.405	-2.404	-2.404	-2.404	-2.402	-2.401	-2.401	-2.400	-2.399	-2.398	-2.396	-2.395	-2.394	-2.392	-2.391	-2.390	-2.389	-2.388	-2.386	-2.385	-2.384	-2.382	-2.381	-2.380	-2.379	-2.379	-2.378	-2.378	-2.375	-2.375	-2.374	-2.372	-2.372	-2.371	-2.370	-2.370	-2.369	-2.368	-2.368	-2.366	-2.366	-2.365	-2.364	-2.364	-2.362	-2.361	-2.360	-2.360	-2.358	-2.355	-2.354	-2.352	-2.351	-2.350	-2.349	-2.348	-2.346	-2.345	-2.342	-2.341	-2.339	-2.336	-2.335	-2.332	-2.331	-2.329	-2.328	-2.325	-2.322	-2.321	-2.320	-2.318	-2.315	-2.312	-2.310	-2.309	-2.306	-2.304	-2.302	-2.300	-2.299	-2.296	-2.295	-2.294	-2.291	-2.290	-2.289	-2.286	-2.284	-2.282	-2.281	-2.280	-2.278	-2.276	-2.275	-2.274	-2.271	-2.270	-2.269	-2.266	-2.266	-2.264	-2.262	-2.262	-2.260	-2.259	-2.258	-2.256	-2.255	-2.254	-2.252	-2.251	-2.250	-2.249	-2.248	-2.246	-2.245	-2.245	-2.242	-2.242	-2.241	-2.240	-2.240	-2.239	-2.238	-2.236	-2.236	-2.235	-2.235	-2.236	-2.236	-2.235	-2.235	-2.235	-2.235	-2.235	-2.235	-2.235	-2.236	-2.236	-2.236	-2.236	-2.238	-2.238	-2.239	-2.239	-2.239	-2.240	-2.240	-2.240	-2.242	-2.242	-2.242	-2.242	-2.242	-2.244	-2.242	-2.244	-2.244	-2.244	-2.241	-2.241	-2.240	-2.240	-2.239	-2.236	-2.234	-2.232	-2.229	-2.226	-2.222	-2.219	-2.215	-2.210	-2.205	-2.200	-2.194	-2.188	-2.180	-2.174	-2.166	-2.158	-2.149	-2.140	-2.130	-2.120	-2.110	-2.099	-2.088	-2.076	-2.064	-2.050	-2.038	-2.024	-2.010	-1.995	-1.980	-1.965	-1.950	-1.934	-1.916	-1.900	-1.884	-1.866	-1.849	-1.831	-1.814	-1.796	-1.778	-1.760	-1.742	-1.724	-1.705	-1.686	-1.668	-1.650	-1.631	-1.612	-1.595	-1.578	-1.559	-1.541	-1.524	-1.506	-1.489	-1.471	-1.456	-1.439	-1.422	-1.408	-1.391	-1.376	-1.362	-1.348	-1.335	-1.320	-1.308	-1.295	-1.284	-1.271	-1.260	-1.250	-1.240	-1.229	-1.220	-1.211	-1.202	-1.195	-1.188	-1.180	-1.174	-1.169	-1.164	-1.159	-1.154	-1.150	-1.146	-1.142	-1.140	-1.138	-1.136	-1.136	-1.134	-1.134	-1.134	-1.135	-1.135	-1.135	-1.136	-1.138	-1.140	-1.142	-1.145	-1.146	-1.149	-1.151	-1.155	-1.158	-1.160	-1.164	-1.166	-1.170	-1.172	-1.176	-1.179	-1.184	-1.186	-1.189	-1.192	-1.195	-1.198	-1.201	-1.204	-1.206	-1.209	-1.211	-1.214	-1.216	-1.218	-1.220	-1.222	-1.222	-1.225	-1.225	-1.228	-1.229	-1.229	-1.230	-1.231	-1.232	-1.232	-1.234	-1.235	-1.236	-1.238	-1.238	-1.239	-1.240	-1.240	-1.242	-1.244	-1.245	-1.246	-1.249	-1.250	-1.252	-1.255	-1.256	-1.259	-1.262	-1.265	-1.269	-1.271	-1.276	-1.280	-1.284	-1.289	-1.295	-1.300	-1.306	-1.311	-1.318	-1.324	-1.331	-1.339	-1.346	-1.354	-1.361	-1.370	-1.379	-1.388	-1.396	-1.406	-1.416	-1.428	-1.439	-1.449	-1.460	-1.471	-1.482	-1.495	-1.506	-1.519	-1.531	-1.545	-1.558	-1.571	-1.584	-1.598	-1.611	-1.625	-1.639	-1.651	-1.666	-1.680	-1.694	-1.706	-1.721	-1.734	-1.748	-1.760	-1.774	-1.788	-1.800	-1.812	-1.825	-1.836	-1.849	-1.860	-1.872	-1.884	-1.894	-1.904	-1.915	-1.924	-1.934	-1.941	-1.950	-1.959	-1.966	-1.974	-1.980	-1.986	-1.992	-1.998	-2.004	-2.007	-2.013	-2.016	-2.020	-2.024	-2.027	-2.031	-2.034	-2.036	-2.039	-2.041	-2.044	-2.045	-2.047	-2.049	-2.051	-2.054	-2.055	-2.058	-2.060	-2.061	-2.065	-2.069	-2.070	-2.074	-2.078	-2.080	-2.085	-2.089	-2.094	-2.099	-2.104	-2.110	-2.116	-2.124	-2.130	-2.138	-2.145	-2.154	-2.164	-2.171	-2.181	-2.192	-2.201	-2.211	-2.222	-2.234	-2.246	-2.258	-2.269	-2.280	-2.292	-2.306	-2.318	-2.330	-2.342	-2.355	-2.368	-2.379	-2.391	-2.402	-2.414	-2.425	-2.436	-2.448	-2.458	-2.466	-2.476	-2.485	-2.495	-2.502	-2.510	-2.518	-2.522	-2.529	-2.534	-2.539	-2.542	-2.545	-2.549	-2.551	-2.552	-2.552	-2.552	-2.552	-2.550	-2.549	-2.546	-2.544	-2.540	-2.535	-2.531	-2.526	-2.519	-2.512	-2.505	-2.499	-2.491	-2.481	-2.474	-2.464	-2.455	-2.445	-2.435	-2.425	-2.415	-2.402	-2.392	-2.382	-2.370	-2.359	-2.348	-2.336	-2.324	-2.314	-2.302	-2.290	-2.279	-2.268	-2.256	-2.246	-2.235	-2.225	-2.214	-2.202	-2.194	-2.184	-2.174	-2.165	-2.156	-2.148	-2.139	-2.130	-2.121	-2.115	-2.108	-2.101	-2.094	-2.088	-2.081	-2.078	-2.071	-2.066	-2.061	-2.056	-2.054	-2.049	-2.046	-2.042	-2.040	-2.038	-2.034	-2.033	-2.031	-2.029	-2.027	-2.026	-2.025	-2.024	-2.024	-2.022	-2.021	-2.021	-2.020	-2.020	-2.020	-2.020	-2.020	-2.021	-2.020	-2.020	-2.021	-2.020	-2.020	-2.020	-2.020	-2.019	-2.018	-2.018	-2.016	-2.015	-2.014	-2.013	-2.011	-2.009	-2.006	-2.004	-2.001	-1.999	-1.995	-1.991	-1.986	-1.982	-1.978	-1.972	-1.966	-1.961	-1.954	-1.948	-1.940	-1.932	-1.925	-1.918	-1.908	-1.898	-1.889	-1.879	-1.869	-1.858	-1.846	-1.835	-1.822	-1.811	-1.799	-1.785	-1.772	-1.759	-1.745	-1.731	-1.718	-1.704	-1.689	-1.675	-1.660	-1.646	-1.632	-1.619	-1.604	-1.590	-1.575	-1.562	-1.548	-1.534	-1.521	-1.508	-1.496	-1.484	-1.471	-1.460	-1.449	-1.439	-1.429	-1.419	-1.410	-1.401	-1.395	-1.386	-1.381	-1.375	-1.370	-1.365	-1.361	-1.358	-1.356	-1.352	-1.352	-1.351	-1.351	-1.352	-1.354	-1.356	-1.358	-1.361	-1.365	-1.370	-1.375	-1.380	-1.385	-1.391	-1.398	-1.405	-1.412	-1.420	-1.429	-1.436	-1.444	-1.454	-1.461	-1.470	-1.479	-1.486	-1.496	-1.504	-1.512	-1.519	-1.528	-1.534	-1.540	-1.548	-1.554	-1.559	-1.564	-1.569	-1.572	-1.576	-1.579	-1.580	-1.582	-1.582	-1.582	-1.581	-1.580	-1.579	-1.575	-1.571	-1.568	-1.561	-1.556	-1.549	-1.541	-1.532	-1.524	-1.514	-1.504	-1.492	-1.480	-1.469	-1.456	-1.442	-1.429	-1.414	-1.400	-1.385	-1.368	-1.352	-1.336	-1.320	-1.304	-1.285	-1.269	-1.251	-1.235	-1.216	-1.200	-1.184	-1.166	-1.150	-1.134	-1.116	-1.101	-1.085	-1.070	-1.055	-1.041	-1.026	-1.014	-1.001	-0.989	-0.976	-0.966	-0.955	-0.945	-0.935	-0.928	-0.918	-0.910	-0.905	-0.898	-0.891	-0.886	-0.881	-0.878	-0.875	-0.871	-0.869	-0.868	-0.866	-0.865	-0.864	-0.864	-0.864	-0.864	-0.864	-0.865	-0.866	-0.869	-0.869	-0.870	-0.871	-0.874	-0.875	-0.876	-0.879	-0.879	-0.881	-0.881	-0.882	-0.882	-0.884	-0.882	-0.882	-0.882	-0.881	-0.880	-0.879	-0.878	-0.875	-0.872	-0.870	-0.866	-0.864	-0.860	-0.855	-0.851	-0.848	-0.842	-0.838	-0.834	-0.828	-0.821	-0.816	-0.810	-0.805	-0.799	-0.792	-0.785	-0.779	-0.774	-0.768	-0.761	-0.754	-0.748	-0.741	-0.736	-0.730	-0.724	-0.719	-0.712	-0.706	-0.701	-0.695	-0.690	-0.684	-0.679	-0.674	-0.669	-0.664	-0.659	-0.655	-0.649	-0.645	-0.640	-0.636	-0.630	-0.625	-0.620	-0.615	-0.610	-0.605	-0.600	-0.594	-0.589	-0.584	-0.579	-0.572	-0.568	-0.561	-0.556	-0.549	-0.544	-0.538	-0.530	-0.524	-0.518	-0.511	-0.504	-0.498	-0.491	-0.485	-0.479	-0.472	-0.465	-0.459	-0.452	-0.446	-0.441	-0.435	-0.430	-0.424	-0.419	-0.415	-0.410	-0.406	-0.402	-0.399	-0.395	-0.392	-0.391	-0.389	-0.388	-0.388	-0.386	-0.386	-0.386	-0.388	-0.389	-0.392	-0.395	-0.398	-0.401	-0.405	-0.410	-0.415	-0.419	-0.425	-0.431	-0.438	-0.445	-0.452	-0.459	-0.468	-0.475	-0.484	-0.492	-0.501	-0.509	-0.519	-0.528	-0.538	-0.546	-0.556	-0.565	-0.575	-0.584	-0.594	-0.601	-0.611	-0.621	-0.631	-0.640	-0.649	-0.658	-0.666	-0.676	-0.685	-0.694	-0.704	-0.711	-0.720	-0.729	-0.738	-0.746	-0.755	-0.762	-0.771	-0.779	-0.788	-0.796	-0.805	-0.814	-0.822	-0.831	-0.840	-0.848	-0.856	-0.866	-0.876	-0.885	-0.895	-0.904	-0.914	-0.924	-0.934	-0.944	-0.954	-0.964	-0.975	-0.985	-0.995	-1.005	-1.016	-1.026	-1.038	-1.049	-1.059	-1.070	-1.080	-1.091	-1.101	-1.112	-1.122	-1.132	-1.141	-1.151	-1.161	-1.171	-1.180	-1.189	-1.196	-1.204	-1.212	-1.219	-1.225	-1.231	-1.239	-1.242	-1.248	-1.252	-1.256	-1.259	-1.261	-1.264	-1.266	-1.268	-1.268	-1.268	-1.268	-1.266	-1.265	-1.262	-1.260	-1.258	-1.254	-1.248	-1.244	-1.238	-1.231	-1.226	-1.219	-1.211	-1.204	-1.195	-1.186	-1.178	-1.169	-1.159	-1.149	-1.139	-1.129	-1.118	-1.108	-1.095	-1.084	-1.072	-1.061	-1.050	-1.039	-1.026	-1.014	-1.002	-0.990	-0.979	-0.968	-0.955	-0.944	-0.932	-0.920	-0.910	-0.899	-0.888	-0.876	-0.866	-0.855	-0.845	-0.835	-0.825	-0.816	-0.806	-0.798	-0.788	-0.781	-0.772	-0.764	-0.758	-0.750	-0.742	-0.736	-0.730	-0.724	-0.718	-0.712	-0.706	-0.702	-0.698	-0.692	-0.689	-0.684	-0.680	-0.678	-0.674	-0.670	-0.666	-0.664	-0.661	-0.658	-0.655	-0.651	-0.650	-0.648	-0.644	-0.641	-0.639	-0.636	-0.634	-0.630	-0.628	-0.624	-0.620	-0.616	-0.614	-0.610	-0.605	-0.600	-0.596	-0.591	-0.586	-0.581	-0.575	-0.570	-0.562	-0.558	-0.550	-0.544	-0.536	-0.529	-0.520	-0.512	-0.504	-0.495	-0.486	-0.478	-0.469	-0.459	-0.449	-0.439	-0.429	-0.419	-0.408	-0.398	-0.386	-0.378	-0.365	-0.354	-0.344	-0.332	-0.322	-0.311	-0.301	-0.291	-0.279	-0.269	-0.259	-0.248	-0.238	-0.229	-0.219	-0.209	-0.200	-0.190	-0.181	-0.172	-0.164	-0.156	-0.148	-0.140	-0.132	-0.125	-0.119	-0.112	-0.105	-0.099	-0.092	-0.088	-0.084	-0.079	-0.074	-0.071	-0.068	-0.064	-0.060	-0.058	-0.056	-0.054	-0.051	-0.050	-0.050	-0.049	-0.049	-0.049	-0.049	-0.049	-0.051	-0.051	-0.054	-0.055	-0.059	-0.060	-0.064	-0.066	-0.070	-0.074	-0.079	-0.084	-0.089	-0.094	-0.099	-0.104	-0.110	-0.115	-0.121	-0.128	-0.135	-0.141	-0.148	-0.155	-0.160	-0.168	-0.174	-0.181	-0.189	-0.195	-0.202	-0.210	-0.216	-0.224	-0.230	-0.238	-0.244	-0.250	-0.256	-0.261	-0.268	-0.272	-0.279	-0.284	-0.288	-0.292	-0.296	-0.301	-0.305	-0.308	-0.311	-0.314	-0.315	-0.318	-0.319	-0.319	-0.321	-0.321	-0.320	-0.320	-0.319	-0.318	-0.316	-0.314	-0.311	-0.309	-0.305	-0.302	-0.298	-0.294	-0.289	-0.285	-0.280	-0.274	-0.270	-0.264	-0.258	-0.251	-0.245	-0.239	-0.234	-0.228	-0.220	-0.214	-0.208	-0.200	-0.195	-0.189	-0.184	-0.179	-0.172	-0.168	-0.162	-0.159	-0.154	-0.150	-0.148	-0.144	-0.142	-0.141	-0.140	-0.139	-0.139	-0.139	-0.140	-0.141	-0.144	-0.146	-0.150	-0.154	-0.160	-0.164	-0.170	-0.176	-0.184	-0.192	-0.201	-0.211	-0.221	-0.231	-0.242	-0.254	-0.265	-0.278	-0.290	-0.304	-0.318	-0.331	-0.344	-0.358	-0.372	-0.388	-0.401	-0.416	-0.430	-0.445	-0.459	-0.474	-0.488	-0.501	-0.515	-0.529	-0.541	-0.555	-0.566	-0.579	-0.590	-0.600	-0.611	-0.621	-0.631	-0.640	-0.648	-0.656	-0.662	-0.670	-0.676	-0.681	-0.686	-0.690	-0.696	-0.699	-0.701	-0.704	-0.706	-0.709	-0.710	-0.709	-0.710	-0.710	-0.710	-0.709	-0.709	-0.708	-0.706	-0.705	-0.704	-0.701	-0.700	-0.698	-0.696	-0.694	-0.691	-0.690	-0.689	-0.688	-0.685	-0.684	-0.682	-0.681	-0.680	-0.679	-0.678	-0.678	-0.678	-0.678	-0.678	-0.678	-0.678	-0.679	-0.680	-0.680	-0.681	-0.682	-0.684	-0.686	-0.686	-0.689	-0.690	-0.692	-0.695	-0.696	-0.699	-0.701	-0.702	-0.704	-0.705	-0.708	-0.710	-0.711	-0.712	-0.714	-0.716	-0.716	-0.718	-0.719	-0.719	-0.719	-0.720	-0.720	-0.719	-0.719	-0.718	-0.716	-0.714	-0.714	-0.711	-0.709	-0.706	-0.702	-0.700	-0.696	-0.692	-0.688	-0.684	-0.680	-0.675	-0.669	-0.664	-0.659	-0.651	-0.645	-0.640	-0.632	-0.625	-0.618	-0.611	-0.604	-0.594	-0.586	-0.578	-0.569	-0.560	-0.551	-0.542	-0.532	-0.524	-0.514	-0.504	-0.494	-0.484	-0.472	-0.462	-0.452	-0.441	-0.430	-0.420	-0.409	-0.398	-0.386	-0.375	-0.362	-0.351	-0.340	-0.329	-0.315	-0.304	-0.292	-0.280	-0.269	-0.256	-0.244	-0.231	-0.219	-0.206	-0.195	-0.182	-0.170	-0.159	-0.146	-0.134	-0.121	-0.109	-0.095	-0.084	-0.071	-0.059	-0.046	-0.034	-0.021	-0.010	0.004	0.015	0.028	0.040	0.051	0.064	0.076	0.088	0.099	0.111	0.121	0.132	0.144	0.155	0.166	0.176	0.186	0.198	0.208	0.216	0.226	0.236	0.246	0.254	0.264	0.272	0.281	0.289	0.298	0.305	0.312	0.319	0.326	0.334	0.340	0.346	0.352	0.358	0.364	0.370	0.375	0.380	0.385	0.389	0.394	0.399	0.402	0.406	0.409	0.414	0.418	0.420	0.422	0.426	0.428	0.431	0.434	0.436	0.439	0.441	0.442	0.445	0.446	0.448	0.450	0.451	0.454	0.455	0.455	0.456	0.459	0.459	0.460	0.462	0.462	0.462	0.465	0.465	0.465	0.465	0.468	0.468	0.468	0.468	0.468	0.468	0.468	0.468	0.466	0.466	0.465	0.464	0.464	0.462	0.461	0.460	0.459	0.456	0.455	0.452	0.451	0.449	0.446	0.445	0.442	0.439	0.436	0.434	0.431	0.428	0.425	0.420	0.418	0.415	0.411	0.408	0.404	0.401	0.398	0.392	0.390	0.388	0.384	0.381	0.378	0.375	0.372	0.370	0.368	0.366	0.364	0.364	0.362	0.360	0.360	0.361	0.361	0.361	0.362	0.364	0.365	0.368	0.370	0.372	0.376	0.380	0.384	0.389	0.394	0.399	0.404	0.410	0.418	0.424	0.430	0.438	0.445	0.452	0.461	0.469	0.478	0.485	0.494	0.502	0.510	0.519	0.528	0.535	0.542	0.550	0.558	0.565	0.572	0.579	0.585	0.590	0.595	0.600	0.604	0.609	0.610	0.612	0.615	0.616	0.616	0.616	0.615	0.614	0.611	0.608	0.604	0.600	0.595	0.589	0.580	0.574	0.565	0.556	0.546	0.535	0.525	0.514	0.501	0.489	0.476	0.462	0.449	0.434	0.420	0.406	0.390	0.375	0.359	0.344	0.329	0.314	0.298	0.284	0.269	0.252	0.238	0.224	0.209	0.195	0.182	0.170	0.158	0.146	0.135	0.125	0.116	0.106	0.099	0.091	0.084	0.079	0.074	0.069	0.065	0.064	0.061	0.060	0.059	0.060	0.062	0.064	0.066	0.070	0.075	0.080	0.086	0.091	0.098	0.105	0.114	0.121	0.131	0.140	0.149	0.159	0.169	0.179	0.189	0.198	0.209	0.218	0.229	0.238	0.246	0.256	0.264	0.272	0.280	0.288	0.294	0.300	0.306	0.310	0.315	0.319	0.320	0.324	0.325	0.325	0.326	0.325	0.322	0.320	0.318	0.312	0.309	0.304	0.296	0.291	0.282	0.275	0.266	0.255	0.246	0.235	0.224	0.212	0.200	0.189	0.175	0.162	0.149	0.135	0.121	0.108	0.094	0.079	0.064	0.050	0.036	0.020	0.006	-0.008	-0.022	-0.036	-0.050	-0.064	-0.076	-0.090	-0.102	-0.115	-0.129	-0.140	-0.152	-0.164	-0.175	-0.185	-0.198	-0.206	-0.216	-0.226	-0.236	-0.245	-0.252	-0.261	-0.269	-0.278	-0.285	-0.291	-0.299	-0.305	-0.310	-0.316	-0.322	-0.328	-0.332	-0.336	-0.341	-0.346	-0.350	-0.355	-0.359	-0.361	-0.365	-0.368	-0.371	-0.374	-0.375	-0.378	-0.380	-0.382	-0.384	-0.385	-0.386	-0.386	-0.389	-0.390	-0.390	-0.390	-0.391	-0.390	-0.390	-0.390	-0.391	-0.391	-0.389	-0.389	-0.389	-0.388	-0.386	-0.385	-0.384	-0.382	-0.381	-0.380	-0.379	-0.378	-0.376	-0.375	-0.374	-0.371	-0.370	-0.369	-0.368	-0.366	-0.365	-0.364	-0.362	-0.361	-0.361	-0.360	-0.360	-0.359	-0.358	-0.358	-0.356	-0.356	-0.356	-0.355	-0.355	-0.356	-0.355	-0.355	-0.356	-0.356	-0.358	-0.358	-0.359	-0.359	-0.360	-0.359	-0.360	-0.361	-0.361	-0.362	-0.364	-0.364	-0.365	-0.365	-0.365	-0.365	-0.365	-0.366	-0.366	-0.365	-0.364	-0.364	-0.362	-0.362	-0.360	-0.359	-0.356	-0.355	-0.351	-0.350	-0.346	-0.342	-0.339	-0.335	-0.331	-0.328	-0.321	-0.318	-0.311	-0.306	-0.300	-0.294	-0.288	-0.281	-0.274	-0.266	-0.260	-0.251	-0.244	-0.236	-0.228	-0.220	-0.211	-0.202	-0.194	-0.185	-0.176	-0.169	-0.159	-0.151	-0.141	-0.134	-0.125	-0.116	-0.108	-0.100	-0.092	-0.085	-0.078	-0.070	-0.064	-0.058	-0.050	-0.044	-0.038	-0.032	-0.028	-0.021	-0.016	-0.012	-0.008	-0.002	0.001	0.004	0.008	0.010	0.012	0.015	0.019	0.020	0.022	0.025	0.026	0.028	0.030	0.031	0.032	0.034	0.034	0.035	0.036	0.038	0.039	0.041	0.042	0.044	0.046	0.048	0.050	0.052	0.055	0.056	0.059	0.062	0.064	0.068	0.070	0.074	0.078	0.082	0.086	0.090	0.095	0.100	0.105	0.110	0.115	0.121	0.126	0.132	0.138	0.144	0.150	0.156	0.162	0.169	0.176	0.182	0.189	0.195	0.200	0.208	0.214	0.220	0.226	0.232	0.238	0.245	0.250	0.256	0.261	0.266	0.271	0.278	0.281	0.286	0.291	0.296	0.300	0.304	0.309	0.312	0.316	0.319	0.321	0.325	0.328	0.330	0.332	0.335	0.336	0.339	0.340	0.340	0.341	0.344	0.344	0.345	0.344	0.344	0.344	0.344	0.344	0.342	0.342	0.341	0.341	0.339	0.338	0.335	0.332	0.330	0.328	0.325	0.322	0.320	0.315	0.312	0.308	0.304	0.299	0.294	0.290	0.285	0.279	0.272	0.268	0.261	0.254	0.248	0.241	0.234	0.228	0.220	0.212	0.205	0.196	0.189	0.180	0.171	0.162	0.155	0.146	0.138	0.130	0.121	0.112	0.104	0.095	0.086	0.079	0.070	0.061	0.054	0.046	0.038	0.031	0.025	0.018	0.011	0.004	-0.001	-0.006	-0.012	-0.018	-0.022	-0.026	-0.030	-0.034	-0.038	-0.039	-0.041	-0.042	-0.044	-0.045	-0.046	-0.048	-0.046	-0.046	-0.045	-0.045	-0.042	-0.040	-0.038	-0.036	-0.034	-0.030	-0.026	-0.022	-0.019	-0.015	-0.010	-0.005	-0.002	0.002	0.008	0.011	0.018	0.021	0.026	0.030	0.035	0.039	0.044	0.048	0.051	0.055	0.059	0.061	0.065	0.066	0.070	0.071	0.072	0.072	0.074	0.075	0.075	0.074	0.074	0.072	0.071	0.070	0.068	0.065	0.061	0.058	0.055	0.051	0.046	0.041	0.036	0.031	0.026	0.019	0.014	0.008	0.000	-0.006	-0.012	-0.019	-0.028	-0.034	-0.041	-0.049	-0.055	-0.062	-0.070	-0.078	-0.084	-0.090	-0.096	-0.104	-0.110	-0.115	-0.121	-0.126	-0.131	-0.136	-0.140	-0.145	-0.149	-0.152	-0.156	-0.159	-0.161	-0.164	-0.165	-0.166	-0.169	-0.170	-0.169	-0.169	-0.170	-0.169	-0.168	-0.166	-0.166	-0.164	-0.162	-0.160	-0.158	-0.155	-0.152	-0.150	-0.148	-0.144	-0.141	-0.136	-0.134	-0.130	-0.126	-0.122	-0.120	-0.115	-0.111	-0.106	-0.102	-0.098	-0.092	-0.089	-0.084	-0.079	-0.075	-0.070	-0.065	-0.059	-0.052	-0.046	-0.041	-0.034	-0.026	-0.019	-0.011	-0.004	0.006	0.015	0.024	0.034	0.046	0.056	0.069	0.082	0.096	0.111	0.125	0.141	0.159	0.175	0.194	0.214	0.235	0.256	0.278	0.301	0.326	0.350	0.376	0.404	0.431	0.460	0.490	0.521	0.552	0.584	0.616	0.651	0.685	0.721	0.756	0.792	0.831	0.868	0.906	0.945	0.985	1.024	1.064	1.104	1.144	1.184	1.224	1.265	1.305	1.346	1.386	1.428	1.466	1.506	1.546	1.585	1.624	1.664	1.702	1.740	1.779	1.815	1.851	1.888	1.922	1.958	1.992	2.027	2.060	2.094	2.126	2.159	2.190	2.221	2.251	2.282	2.310	2.340	2.369	2.396	2.424	2.450	2.476	2.502	2.529	2.554	2.579	2.601	2.626	2.649	2.672	2.694	2.716	2.738	2.760	2.780	2.800	2.820	2.840	2.859	2.878	2.896	2.914	2.931	2.948	2.964	2.979	2.994	3.009	3.022	3.034	3.048	3.059	3.069	3.080	3.089	3.096	3.105	3.111	3.116	3.122	3.126	3.129	3.131	3.132	3.132	3.131	3.130	3.126	3.122	3.116	3.111	3.102	3.094	3.084	3.074	3.060	3.048	3.032	3.018	3.000	2.982	2.964	2.944	2.922	2.900	2.876	2.852	2.826	2.800	2.772	2.744	2.714	2.684	2.652	2.619	2.585	2.551	2.515	2.479	2.441	2.404	2.365	2.325	2.285	2.244	2.201	2.159	2.116	2.072	2.027	1.982	1.936	1.891	1.844	1.798	1.749	1.701	1.651	1.604	1.554	1.504	1.454	1.402	1.351	1.300	1.248	1.196	1.144	1.091	1.038	0.984	0.930	0.878	0.822	0.769	0.714	0.659	0.604	0.549	0.492	0.438	0.381	0.325	0.269	0.211	0.155	0.099	0.041	-0.016	-0.074	-0.132	-0.191	-0.250	-0.309	-0.368	-0.426	-0.485	-0.545	-0.606	-0.665	-0.728	-0.788	-0.849	-0.909	-0.971	-1.032	-1.095	-1.156	-1.219	-1.281	-1.342	-1.405	-1.468	-1.529	-1.590	-1.652	-1.715	-1.778	-1.839	-1.901	-1.962	-2.024	-2.085	-2.145	-2.205	-2.265	-2.325	-2.384	-2.441	-2.499	-2.556	-2.612	-2.666	-2.721	-2.775	-2.829	-2.880	-2.931	-2.981	-3.030	-3.079	-3.126	-3.171	-3.216	-3.260	-3.304	-3.345	-3.385	-3.424	-3.462	-3.499	-3.535	-3.569	-3.601	-3.634	-3.665	-3.694	-3.722	-3.750	-3.776	-3.801	-3.825	-3.849	-3.870	-3.891	-3.911	-3.930	-3.948	-3.964	-3.980	-3.996	-4.010	-4.022	-4.036	-4.049	-4.059	-4.070	-4.080	-4.089	-4.098	-4.105	-4.112	-4.119	-4.126	-4.131	-4.136	-4.141	-4.145	-4.149	-4.152	-4.155	-4.158	-4.159	-4.161	-4.162	-4.164	-4.164	-4.165	-4.165	-4.164	-4.164	-4.162	-4.161	-4.160	-4.158	-4.155	-4.152	-4.150	-4.148	-4.144	-4.140	-4.136	-4.132	-4.128	-4.122	-4.119	-4.114	-4.108	-4.101	-4.096	-4.090	-4.084	-4.077	-4.070	-4.062	-4.055	-4.049	-4.040	-4.034	-4.025	-4.018	-4.010	-4.001	-3.991	-3.984	-3.975	-3.966	-3.956	-3.948	-3.938	-3.929	-3.919	-3.909	-3.899	-3.889	-3.879	-3.868	-3.856	-3.846	-3.836	-3.824	-3.812	-3.800	-3.789	-3.776	-3.765	-3.752	-3.740	-3.728	-3.715	-3.701	-3.686	-3.674	-3.659	-3.644	-3.629	-3.614	-3.599	-3.582	-3.566	-3.550	-3.532	-3.516	-3.499	-3.480	-3.461	-3.442	-3.424	-3.404	-3.382	-3.362	-3.341	-3.320	-3.298	-3.276	-3.252	-3.230	-3.206	-3.181	-3.158	-3.132	-3.108	-3.082	-3.055	-3.029	-3.001	-2.974	-2.946	-2.919	-2.890	-2.860	-2.831	-2.801	-2.771	-2.740	-2.710	-2.679	-2.648	-2.615	-2.584	-2.551	-2.519	-2.486	-2.452	-2.419	-2.385	-2.351	-2.316	-2.282	-2.248	-2.211	-2.178	-2.141	-2.105	-2.070	-2.035	-1.999	-1.964	-1.928	-1.890	-1.854	-1.818	-1.781	-1.745	-1.708	-1.671	-1.634	-1.598	-1.561	-1.524	-1.488	-1.450	-1.414	-1.376	-1.339	-1.302	-1.265	-1.229	-1.191	-1.155	-1.118	-1.081	-1.044	-1.009	-0.972	-0.935	-0.899	-0.862	-0.826	-0.790	-0.754	-0.718	-0.682	-0.646	-0.610	-0.576	-0.540	-0.505	-0.469	-0.435	-0.400	-0.365	-0.330	-0.296	-0.262	-0.229	-0.194	-0.161	-0.128	-0.095	-0.062	-0.030	0.002	0.036	0.068	0.098	0.130	0.161	0.192	0.221	0.251	0.282	0.311	0.341	0.369	0.398	0.425	0.454	0.481	0.507	0.534	0.560	0.586	0.611	0.636	0.660	0.684	0.708	0.730	0.754	0.775	0.796	0.818	0.839	0.859	0.879	0.898	0.916	0.935	0.952	0.970	0.988	1.002	1.018	1.034	1.049	1.064	1.078	1.091	1.104	1.116	1.128	1.139	1.150	1.160	1.171	1.181	1.190	1.199	1.208	1.216	1.222	1.230	1.238	1.245	1.250	1.256	1.261	1.266	1.271	1.276	1.279	1.284	1.286	1.290	1.294	1.295	1.298	1.299	1.301	1.301	1.302	1.302	1.304	1.302	1.302	1.301	1.300	1.299	1.296	1.294	1.290	1.288	1.284	1.280	1.275	1.269	1.264	1.258	1.252	1.245	1.236	1.229	1.221	1.211	1.201	1.191	1.180	1.169	1.158	1.145	1.131	1.118	1.104	1.089	1.074	1.058	1.040	1.024	1.006	0.988	0.968	0.949	0.928	0.909	0.888	0.864	0.842	0.820	0.796	0.772	0.748	0.724	0.699	0.672	0.646	0.620	0.594	0.566	0.540	0.511	0.482	0.455	0.426	0.399	0.369	0.341	0.312	0.282	0.255	0.226	0.196	0.169	0.140	0.111	0.084	0.055	0.028	0.000	-0.028	-0.054	-0.081	-0.108	-0.132	-0.158	-0.182	-0.208	-0.231	-0.255	-0.278	-0.300	-0.322	-0.342	-0.365	-0.385	-0.405	-0.422	-0.441	-0.461	-0.478	-0.495	-0.512	-0.528	-0.544	-0.559	-0.574	-0.589	-0.601	-0.615	-0.629	-0.641	-0.654	-0.665	-0.678	-0.690	-0.701	-0.714	-0.724	-0.736	-0.746	-0.758	-0.768	-0.779	-0.789	-0.800	-0.811	-0.822	-0.834	-0.844	-0.855	-0.868	-0.879	-0.890	-0.901	-0.914	-0.926	-0.939	-0.951	-0.964	-0.978	-0.991	-1.004	-1.018	-1.031	-1.046	-1.060	-1.075	-1.089	-1.104	-1.118	-1.134	-1.150	-1.164	-1.180	-1.196	-1.212	-1.229	-1.245	-1.260	-1.278	-1.294	-1.311	-1.328	-1.344	-1.361	-1.379	-1.395	-1.412	-1.429	-1.446	-1.464	-1.480	-1.496	-1.514	-1.531	-1.548	-1.564	-1.580	-1.598	-1.614	-1.630	-1.645	-1.662	-1.679	-1.694	-1.709	-1.725	-1.739	-1.755	-1.769	-1.782	-1.796	-1.810	-1.824	-1.838	-1.850	-1.862	-1.875	-1.886	-1.899	-1.910	-1.921	-1.931	-1.941	-1.951	-1.961	-1.969	-1.978	-1.986	-1.994	-2.001	-2.007	-2.015	-2.020	-2.026	-2.031	-2.036	-2.041	-2.045	-2.049	-2.052	-2.056	-2.059	-2.061	-2.064	-2.066	-2.069	-2.070	-2.072	-2.074	-2.074	-2.075	-2.076	-2.078	-2.078	-2.078	-2.079	-2.079	-2.080	-2.079	-2.080	-2.080	-2.081	-2.081	-2.081	-2.082	-2.082	-2.082	-2.082	-2.084	-2.084	-2.085	-2.086	-2.085	-2.086	-2.089	-2.090	-2.090	-2.091	-2.092	-2.094	-2.095	-2.095	-2.096	-2.098	-2.099	-2.101	-2.102	-2.104	-2.104	-2.106	-2.106	-2.109	-2.109	-2.111	-2.111	-2.112	-2.112	-2.112	-2.114	-2.114	-2.114	-2.115	-2.115	-2.115	-2.116	-2.116	-2.116	-2.115	-2.115	-2.115	-2.114	-2.114	-2.112	-2.112	-2.111	-2.109	-2.108	-2.108	-2.106	-2.104	-2.102	-2.101	-2.099	-2.098	-2.096	-2.094	-2.091	-2.089	-2.088	-2.084	-2.082	-2.080	-2.078	-2.075	-2.072	-2.070	-2.068	-2.065	-2.061	-2.059	-2.056	-2.052	-2.051	-2.047	-2.045	-2.041	-2.039	-2.036	-2.033	-2.030	-2.026	-2.025	-2.021	-2.019	-2.016	-2.014	-2.010	-2.009	-2.005	-2.004	-2.000	-1.999	-1.996	-1.995	-1.992	-1.991	-1.990	-1.988	-1.986	-1.986	-1.984	-1.984	-1.982	-1.982	-1.982	-1.981	-1.981	-1.981	-1.982	-1.982	-1.982	-1.984	-1.985	-1.986	-1.986	-1.989	-1.990	-1.991	-1.992	-1.994	-1.996	-1.998	-2.000	-2.002	-2.004	-2.005	-2.006	-2.009	-2.010	-2.013	-2.014	-2.016	-2.016	-2.018	-2.019	-2.020	-2.020	-2.020	-2.020	-2.020	-2.019	-2.018	-2.016	-2.015	-2.013	-2.010	-2.006	-2.002	-1.999	-1.994	-1.989	-1.984	-1.978	-1.970	-1.964	-1.955	-1.946	-1.939	-1.929	-1.919	-1.908	-1.896	-1.884	-1.872	-1.860	-1.846	-1.831	-1.818	-1.801	-1.788	-1.771	-1.754	-1.738	-1.719	-1.701	-1.682	-1.665	-1.646	-1.626	-1.608	-1.589	-1.569	-1.548	-1.528	-1.506	-1.486	-1.466	-1.445	-1.425	-1.404	-1.384	-1.362	-1.342	-1.321	-1.301	-1.280	-1.261	-1.241	-1.221	-1.202	-1.182	-1.164	-1.145	-1.126	-1.109	-1.090	-1.074	-1.056	-1.040	-1.024	-1.009	-0.992	-0.979	-0.964	-0.950	-0.938	-0.924	-0.911	-0.899	-0.889	-0.876	-0.866	-0.856	-0.846	-0.838	-0.829	-0.820	-0.814	-0.806	-0.799	-0.794	-0.788	-0.784	-0.779	-0.775	-0.771	-0.768	-0.764	-0.762	-0.761	-0.760	-0.759	-0.759	-0.759	-0.759	-0.760	-0.761	-0.762	-0.765	-0.766	-0.770	-0.772	-0.775	-0.779	-0.782	-0.786	-0.789	-0.794	-0.798	-0.801	-0.806	-0.810	-0.815	-0.819	-0.822	-0.828	-0.831	-0.836	-0.840	-0.844	-0.848	-0.851	-0.855	-0.859	-0.862	-0.865	-0.869	-0.870	-0.874	-0.875	-0.879	-0.880	-0.881	-0.884	-0.885	-0.886	-0.886	-0.888	-0.889	-0.889	-0.890	-0.890	-0.889	-0.890	-0.890	-0.889	-0.890	-0.890	-0.890	-0.890	-0.889	-0.890	-0.890	-0.889	-0.890	-0.890	-0.890	-0.891	-0.892	-0.892	-0.894	-0.895	-0.896	-0.899	-0.900	-0.902	-0.906	-0.909	-0.912	-0.916	-0.919	-0.924	-0.929	-0.934	-0.939	-0.945	-0.950	-0.958	-0.965	-0.971	-0.979	-0.988	-0.996	-1.004	-1.012	-1.022	-1.031	-1.041	-1.052	-1.062	-1.072	-1.084	-1.096	-1.108	-1.120	-1.132	-1.145	-1.156	-1.169	-1.182	-1.194	-1.206	-1.220	-1.232	-1.245	-1.258	-1.270	-1.282	-1.295	-1.308	-1.319	-1.331	-1.342	-1.354	-1.365	-1.376	-1.386	-1.396	-1.406	-1.415	-1.424	-1.434	-1.441	-1.449	-1.455	-1.462	-1.469	-1.475	-1.480	-1.484	-1.490	-1.494	-1.496	-1.499	-1.501	-1.502	-1.505	-1.506	-1.508	-1.508	-1.508	-1.506	-1.506	-1.506	-1.505	-1.504	-1.502	-1.501	-1.500	-1.498	-1.496	-1.495	-1.494	-1.491	-1.490	-1.490	-1.489	-1.489	-1.489	-1.488	-1.488	-1.489	-1.490	-1.490	-1.492	-1.494	-1.498	-1.500	-1.504	-1.509	-1.514	-1.520	-1.525	-1.531	-1.540	-1.546	-1.555	-1.564	-1.572	-1.582	-1.594	-1.604	-1.615	-1.626	-1.639	-1.651	-1.665	-1.676	-1.690	-1.704	-1.718	-1.730	-1.745	-1.759	-1.771	-1.786	-1.800	-1.814	-1.828	-1.840	-1.854	-1.866	-1.879	-1.892	-1.904	-1.914	-1.925	-1.936	-1.946	-1.955	-1.964	-1.971	-1.979	-1.985	-1.991	-1.998	-2.001	-2.006	-2.010	-2.011	-2.014	-2.015	-2.016	-2.016	-2.015	-2.014	-2.011	-2.009	-2.005	-2.001	-1.996	-1.991	-1.985	-1.979	-1.971	-1.965	-1.956	-1.949	-1.940	-1.930	-1.921	-1.911	-1.902	-1.891	-1.882	-1.871	-1.862	-1.851	-1.840	-1.830	-1.821	-1.810	-1.800	-1.790	-1.780	-1.770	-1.760	-1.751	-1.742	-1.732	-1.724	-1.718	-1.709	-1.701	-1.695	-1.688	-1.681	-1.675	-1.670	-1.665	-1.660	-1.656	-1.652	-1.649	-1.646	-1.644	-1.641	-1.641	-1.639	-1.638	-1.638	-1.638	-1.638	-1.638	-1.639	-1.640	-1.641	-1.642	-1.645	-1.646	-1.649	-1.652	-1.655	-1.658	-1.660	-1.664	-1.666	-1.669	-1.672	-1.676	-1.679	-1.682	-1.685	-1.688	-1.692	-1.695	-1.699	-1.700	-1.702	-1.706	-1.708	-1.710	-1.711	-1.712	-1.714	-1.716	-1.716	-1.716	-1.718	-1.718	-1.716	-1.715	-1.715	-1.714	-1.711	-1.708	-1.706	-1.704	-1.699	-1.695	-1.690	-1.686	-1.681	-1.675	-1.669	-1.664	-1.656	-1.649	-1.641	-1.631	-1.624	-1.614	-1.604	-1.594	-1.584	-1.572	-1.561	-1.550	-1.538	-1.526	-1.514	-1.501	-1.489	-1.476	-1.461	-1.449	-1.435	-1.420	-1.408	-1.394	-1.379	-1.366	-1.352	-1.339	-1.326	-1.312	-1.300	-1.286	-1.274	-1.261	-1.250	-1.238	-1.228	-1.216	-1.206	-1.196	-1.188	-1.179	-1.170	-1.162	-1.156	-1.150	-1.145	-1.139	-1.135	-1.131	-1.128	-1.125	-1.124	-1.121	-1.121	-1.121	-1.121	-1.124	-1.125	-1.128	-1.131	-1.135	-1.139	-1.144	-1.148	-1.154	-1.161	-1.166	-1.172	-1.180	-1.188	-1.195	-1.205	-1.212	-1.220	-1.230	-1.238	-1.246	-1.254	-1.264	-1.271	-1.280	-1.288	-1.294	-1.302	-1.309	-1.315	-1.321	-1.328	-1.332	-1.338	-1.341	-1.345	-1.348	-1.350	-1.354	-1.354	-1.354	-1.354	-1.352	-1.350	-1.349	-1.346	-1.341	-1.338	-1.331	-1.325	-1.319	-1.311	-1.302	-1.294	-1.282	-1.272	-1.261	-1.250	-1.238	-1.224	-1.210	-1.198	-1.182	-1.168	-1.150	-1.135	-1.119	-1.101	-1.085	-1.068	-1.050	-1.031	-1.014	-0.995	-0.978	-0.959	-0.941	-0.924	-0.906	-0.889	-0.871	-0.854	-0.836	-0.819	-0.804	-0.786	-0.771	-0.756	-0.740	-0.728	-0.712	-0.700	-0.686	-0.674	-0.664	-0.651	-0.641	-0.631	-0.621	-0.611	-0.604	-0.596	-0.588	-0.581	-0.575	-0.569	-0.562	-0.558	-0.554	-0.550	-0.545	-0.541	-0.538	-0.536	-0.532	-0.530	-0.528	-0.526	-0.524	-0.522	-0.521	-0.520	-0.519	-0.516	-0.515	-0.514	-0.511	-0.510	-0.507	-0.505	-0.502	-0.500	-0.498	-0.495	-0.492	-0.489	-0.485	-0.481	-0.478	-0.472	-0.469	-0.464	-0.459	-0.454	-0.449	-0.444	-0.439	-0.434	-0.428	-0.422	-0.415	-0.410	-0.404	-0.398	-0.391	-0.385	-0.379	-0.372	-0.366	-0.361	-0.354	-0.349	-0.344	-0.336	-0.331	-0.326	-0.320	-0.315	-0.310	-0.306	-0.300	-0.296	-0.291	-0.286	-0.282	-0.279	-0.274	-0.270	-0.266	-0.264	-0.259	-0.256	-0.252	-0.248	-0.245	-0.241	-0.238	-0.234	-0.230	-0.226	-0.221	-0.219	-0.214	-0.210	-0.206	-0.202	-0.198	-0.194	-0.189	-0.185	-0.180	-0.175	-0.170	-0.165	-0.160	-0.155	-0.150	-0.145	-0.140	-0.134	-0.130	-0.124	-0.120	-0.114	-0.110	-0.104	-0.100	-0.096	-0.091	-0.088	-0.084	-0.080	-0.078	-0.075	-0.072	-0.070	-0.068	-0.068	-0.065	-0.065	-0.065	-0.065	-0.065	-0.066	-0.069	-0.070	-0.072	-0.076	-0.079	-0.082	-0.088	-0.091	-0.098	-0.101	-0.108	-0.115	-0.120	-0.126	-0.134	-0.141	-0.149	-0.156	-0.166	-0.174	-0.181	-0.190	-0.199	-0.206	-0.216	-0.224	-0.231	-0.241	-0.249	-0.258	-0.265	-0.274	-0.280	-0.289	-0.295	-0.304	-0.311	-0.318	-0.325	-0.331	-0.339	-0.345	-0.351	-0.358	-0.364	-0.369	-0.375	-0.380	-0.385	-0.391	-0.396	-0.401	-0.406	-0.411	-0.416	-0.422	-0.426	-0.431	-0.438	-0.442	-0.448	-0.452	-0.458	-0.464	-0.470	-0.478	-0.484	-0.489	-0.495	-0.502	-0.510	-0.516	-0.524	-0.531	-0.540	-0.546	-0.555	-0.562	-0.571	-0.580	-0.589	-0.596	-0.605	-0.614	-0.622	-0.632	-0.640	-0.649	-0.658	-0.665	-0.674	-0.681	-0.690	-0.696	-0.705	-0.712	-0.719	-0.725	-0.731	-0.738	-0.742	-0.748	-0.752	-0.756	-0.760	-0.762	-0.766	-0.768	-0.770	-0.771	-0.771	-0.771	-0.770	-0.770	-0.769	-0.768	-0.764	-0.761	-0.758	-0.754	-0.749	-0.742	-0.738	-0.731	-0.725	-0.718	-0.711	-0.704	-0.696	-0.688	-0.679	-0.670	-0.661	-0.650	-0.641	-0.631	-0.622	-0.611	-0.602	-0.591	-0.580	-0.570	-0.559	-0.549	-0.539	-0.529	-0.518	-0.507	-0.498	-0.486	-0.478	-0.466	-0.456	-0.446	-0.436	-0.428	-0.418	-0.409	-0.400	-0.391	-0.382	-0.375	-0.366	-0.359	-0.351	-0.342	-0.336	-0.330	-0.324	-0.316	-0.311	-0.306	-0.301	-0.295	-0.290	-0.286	-0.281	-0.278	-0.274	-0.271	-0.268	-0.264	-0.262	-0.259	-0.258	-0.256	-0.254	-0.251	-0.251	-0.250	-0.249	-0.249	-0.246	-0.246	-0.245	-0.245	-0.245	-0.245	-0.245	-0.244	-0.245	-0.244	-0.244	-0.245	-0.244	-0.242	-0.242	-0.242	-0.241	-0.240	-0.239	-0.238	-0.236	-0.235	-0.234	-0.231	-0.229	-0.226	-0.222	-0.220	-0.216	-0.212	-0.208	-0.204	-0.199	-0.194	-0.189	-0.182	-0.178	-0.171	-0.164	-0.158	-0.150	-0.144	-0.135	-0.129	-0.120	-0.111	-0.104	-0.096	-0.086	-0.078	-0.069	-0.060	-0.050	-0.041	-0.031	-0.022	-0.012	-0.004	0.005	0.014	0.024	0.032	0.042	0.051	0.059	0.069	0.076	0.085	0.092	0.101	0.109	0.116	0.125	0.131	0.139	0.144	0.151	0.158	0.162	0.168	0.172	0.176	0.181	0.185	0.189	0.191	0.194	0.198	0.198	0.200	0.201	0.202	0.202	0.204	0.202	0.201	0.201	0.200	0.199	0.195	0.192	0.190	0.186	0.184	0.179	0.175	0.170	0.164	0.159	0.154	0.148	0.140	0.135	0.128	0.120	0.114	0.106	0.098	0.090	0.082	0.074	0.066	0.058	0.050	0.041	0.034	0.025	0.016	0.008	0.000	-0.009	-0.016	-0.025	-0.032	-0.040	-0.046	-0.055	-0.061	-0.068	-0.074	-0.081	-0.086	-0.092	-0.098	-0.102	-0.106	-0.111	-0.115	-0.119	-0.122	-0.124	-0.126	-0.129	-0.130	-0.131	-0.130	-0.131	-0.130	-0.131	-0.130	-0.129	-0.125	-0.124	-0.121	-0.118	-0.115	-0.111	-0.108	-0.102	-0.098	-0.094	-0.089	-0.082	-0.079	-0.072	-0.066	-0.061	-0.055	-0.049	-0.042	-0.036	-0.030	-0.025	-0.019	-0.014	-0.008	-0.002	0.002	0.008	0.012	0.016	0.020	0.024	0.026	0.030	0.031	0.032	0.034	0.035	0.035	0.034	0.032	0.030	0.029	0.025	0.022	0.018	0.012	0.008	0.001	-0.005	-0.014	-0.021	-0.030	-0.040	-0.050	-0.060	-0.071	-0.084	-0.096	-0.108	-0.120	-0.132	-0.146	-0.161	-0.174	-0.189	-0.202	-0.218	-0.231	-0.248	-0.261	-0.275	-0.290	-0.304	-0.319	-0.332	-0.346	-0.359	-0.372	-0.385	-0.398	-0.409	-0.420	-0.431	-0.441	-0.452	-0.461	-0.470	-0.479	-0.486	-0.494	-0.500	-0.507	-0.511	-0.516	-0.521	-0.525	-0.529	-0.531	-0.534	-0.536	-0.538	-0.539	-0.540	-0.540	-0.540	-0.540	-0.540	-0.539	-0.539	-0.536	-0.536	-0.534	-0.532	-0.531	-0.530	-0.528	-0.526	-0.525	-0.524	-0.522	-0.520	-0.519	-0.519	-0.519	-0.518	-0.516	-0.516	-0.516	-0.516	-0.518	-0.518	-0.518	-0.519	-0.519	-0.520	-0.521	-0.524	-0.524	-0.526	-0.528	-0.530	-0.531	-0.534	-0.535	-0.538	-0.539	-0.541	-0.542	-0.545	-0.548	-0.548	-0.550	-0.550	-0.552	-0.554	-0.555	-0.555	-0.556	-0.556	-0.556	-0.556	-0.556	-0.555	-0.555	-0.554	-0.552	-0.551	-0.548	-0.546	-0.542	-0.540	-0.536	-0.532	-0.529	-0.524	-0.520	-0.515	-0.510	-0.505	-0.499	-0.492	-0.488	-0.481	-0.475	-0.468	-0.460	-0.454	-0.446	-0.439	-0.429	-0.421	-0.412	-0.404	-0.395	-0.386	-0.378	-0.369	-0.359	-0.350	-0.340	-0.330	-0.320	-0.310	-0.300	-0.289	-0.279	-0.268	-0.258	-0.246	-0.235	-0.225	-0.214	-0.202	-0.191	-0.179	-0.168	-0.155	-0.144	-0.132	-0.120	-0.109	-0.096	-0.084	-0.071	-0.059	-0.046	-0.035	-0.022	-0.009	0.004	0.016	0.028	0.040	0.052	0.066	0.080	0.092	0.105	0.118	0.130	0.144	0.156	0.168	0.181	0.194	0.206	0.219	0.231	0.244	0.255	0.268	0.280	0.291	0.302	0.314	0.326	0.338	0.348	0.359	0.369	0.379	0.389	0.399	0.409	0.418	0.428	0.436	0.446	0.455	0.462	0.471	0.479	0.488	0.495	0.502	0.509	0.516	0.522	0.529	0.536	0.542	0.549	0.555	0.561	0.566	0.571	0.578	0.582	0.588	0.592	0.598	0.604	0.608	0.612	0.618	0.622	0.626	0.630	0.635	0.639	0.644	0.648	0.652	0.656	0.660	0.664	0.669	0.672	0.676	0.680	0.685	0.688	0.692	0.695	0.700	0.702	0.706	0.709	0.712	0.716	0.719	0.722	0.724	0.726	0.730	0.732	0.734	0.736	0.738	0.740	0.741	0.742	0.742	0.744	0.744	0.744	0.744	0.742	0.742	0.741	0.741	0.739	0.738	0.735	0.732	0.729	0.728	0.724	0.720	0.716	0.712	0.708	0.704	0.699	0.694	0.688	0.682	0.678	0.671	0.666	0.660	0.654	0.648	0.641	0.635	0.628	0.621	0.616	0.609	0.604	0.598	0.591	0.586	0.580	0.575	0.571	0.565	0.561	0.558	0.554	0.551	0.549	0.548	0.544	0.544	0.542	0.544	0.542	0.545	0.545	0.548	0.550	0.552	0.558	0.561	0.566	0.572	0.579	0.585	0.591	0.599	0.606	0.615	0.624	0.632	0.642	0.652	0.662	0.672	0.684	0.692	0.704	0.714	0.725	0.735	0.745	0.755	0.765	0.774	0.785	0.794	0.801	0.809	0.818	0.824	0.830	0.836	0.841	0.845	0.849	0.852	0.855	0.856	0.856	0.858	0.856	0.855	0.852	0.849	0.844	0.839	0.832	0.826	0.818	0.810	0.801	0.790	0.781	0.770	0.756	0.744	0.731	0.718	0.704	0.690	0.675	0.659	0.644	0.629	0.612	0.598	0.581	0.565	0.550	0.534	0.519	0.504	0.488	0.474	0.459	0.446	0.432	0.420	0.408	0.395	0.385	0.375	0.366	0.356	0.348	0.341	0.335	0.330	0.324	0.320	0.318	0.314	0.312	0.312	0.312	0.312	0.314	0.316	0.319	0.322	0.326	0.332	0.338	0.342	0.350	0.358	0.364	0.371	0.379	0.389	0.396	0.405	0.414	0.421	0.431	0.439	0.446	0.455	0.462	0.470	0.478	0.485	0.490	0.496	0.501	0.506	0.509	0.512	0.515	0.518	0.519	0.519	0.519	0.518	0.515	0.514	0.510	0.504	0.500	0.494	0.486	0.479	0.471	0.461	0.451	0.441	0.430	0.419	0.405	0.392	0.379	0.364	0.350	0.335	0.320	0.304	0.286	0.271	0.255	0.238	0.221	0.202	0.185	0.169	0.151	0.134	0.118	0.100	0.082	0.066	0.049	0.034	0.016	0.001	-0.014	-0.030	-0.045	-0.060	-0.075	-0.089	-0.102	-0.116	-0.130	-0.141	-0.155	-0.168	-0.179	-0.190	-0.201	-0.211	-0.222	-0.231	-0.241	-0.250	-0.260	-0.269	-0.276	-0.284	-0.291	-0.299	-0.306	-0.312	-0.319	-0.325	-0.331	-0.336	-0.341	-0.346	-0.351	-0.356	-0.360	-0.365	-0.369	-0.372	-0.374	-0.378	-0.379	-0.382	-0.384	-0.385	-0.386	-0.386	-0.388	-0.388	-0.389	-0.388	-0.388	-0.386	-0.385	-0.384	-0.382	-0.379	-0.378	-0.375	-0.371	-0.369	-0.365	-0.362	-0.358	-0.354	-0.349	-0.345	-0.340	-0.336	-0.330	-0.326	-0.320	-0.315	-0.310	-0.305	-0.299	-0.292	-0.289	-0.284	-0.279	-0.274	-0.269	-0.264	-0.259	-0.255	-0.250	-0.246	-0.241	-0.238	-0.235	-0.231	-0.228	-0.225	-0.222	-0.219	-0.218	-0.215	-0.214	-0.212	-0.210	-0.210	-0.209	-0.208	-0.206	-0.208	-0.206	-0.206	-0.208	-0.208	-0.208	-0.209	-0.209	-0.210	-0.210	-0.210	-0.211	-0.211	-0.212	-0.212	-0.212	-0.214	-0.212	-0.212	-0.212	-0.212	-0.211	-0.211	-0.210	-0.208	-0.206	-0.204	-0.202	-0.200	-0.196	-0.194	-0.190	-0.186	-0.182	-0.179	-0.174	-0.169	-0.164	-0.158	-0.152	-0.146	-0.139	-0.134	-0.126	-0.119	-0.112	-0.105	-0.098	-0.090	-0.082	-0.074	-0.066	-0.059	-0.050	-0.041	-0.034	-0.026	-0.019	-0.010	-0.002	0.005	0.012	0.020	0.025	0.032	0.039	0.046	0.052	0.058	0.062	0.069	0.072	0.078	0.082	0.086	0.091	0.095	0.098	0.101	0.104	0.106	0.109	0.111	0.112	0.114	0.115	0.118	0.118	0.119	0.120	0.120	0.121	0.121	0.122	0.122	0.124	0.122	0.124	0.124	0.124	0.125	0.125	0.128	0.128	0.128	0.129	0.130	0.131	0.132	0.134	0.136	0.138	0.140	0.141	0.145	0.146	0.149	0.151	0.156	0.159	0.162	0.166	0.169	0.172	0.176	0.181	0.184	0.189	0.192	0.198	0.201	0.205	0.210	0.214	0.219	0.222	0.228	0.231	0.236	0.241	0.244	0.249	0.252	0.256	0.260	0.264	0.268	0.271	0.274	0.276	0.281	0.284	0.286	0.290	0.292	0.294	0.295	0.298	0.300	0.302	0.302	0.305	0.306	0.306	0.309	0.310	0.310	0.310	0.310	0.311	0.311	0.310	0.311	0.310	0.309	0.308	0.308	0.306	0.305	0.304	0.302	0.300	0.298	0.296	0.294	0.290	0.288	0.285	0.282	0.278	0.275	0.270	0.266	0.261	0.258	0.252	0.248	0.241	0.236	0.230	0.224	0.218	0.211	0.205	0.199	0.191	0.185	0.176	0.170	0.161	0.154	0.145	0.138	0.129	0.121	0.112	0.105	0.095	0.088	0.079	0.071	0.062	0.055	0.046	0.038	0.030	0.022	0.016	0.009	0.001	-0.006	-0.012	-0.019	-0.025	-0.030	-0.035	-0.040	-0.045	-0.050	-0.054	-0.056	-0.060	-0.062	-0.064	-0.066	-0.068	-0.069	-0.070	-0.069	-0.069	-0.068	-0.068	-0.065	-0.064	-0.061	-0.058	-0.056	-0.052	-0.049	-0.042	-0.039	-0.034	-0.029	-0.024	-0.018	-0.011	-0.006	0.000	0.008	0.014	0.020	0.028	0.035	0.042	0.049	0.056	0.064	0.070	0.076	0.084	0.090	0.096	0.102	0.109	0.115	0.121	0.126	0.131	0.136	0.140	0.145	0.149	0.152	0.155	0.159	0.161	0.164	0.166	0.168	0.168	0.169	0.169	0.169	0.169	0.168	0.165	0.165	0.162	0.161	0.159	0.155	0.152	0.148	0.145	0.141	0.138	0.132	0.129	0.122	0.119	0.114	0.109	0.105	0.099	0.095	0.090	0.085	0.080	0.076	0.072	0.068	0.064	0.060	0.056	0.052	0.050	0.046	0.044	0.041	0.040	0.038	0.035	0.035	0.035	0.034	0.034	0.034	0.035	0.035	0.036	0.039	0.040	0.042	0.045	0.049	0.051	0.054	0.058	0.061	0.068	0.071	0.076	0.081	0.086	0.092	0.099	0.102	0.110	0.116	0.122	0.130	0.138	0.144	0.151	0.159	0.169	0.176	0.185	0.195	0.205	0.214	0.224	0.235	0.245	0.256	0.270	0.281	0.294	0.309	0.321	0.335	0.351	0.368	0.384	0.401	0.419	0.438	0.456	0.476	0.498	0.519	0.541	0.564	0.589	0.614	0.640	0.668	0.694	0.722	0.752	0.781	0.812	0.845	0.876	0.910	0.945	0.979	1.014	1.050	1.086	1.122	1.160	1.198	1.236	1.275	1.314	1.354	1.392	1.434	1.472	1.514	1.552	1.594	1.634	1.674	1.714	1.752	1.792	1.831	1.870	1.909	1.946	1.985	2.022	2.059	2.095	2.131	2.166	2.201	2.236	2.270	2.302	2.336	2.369	2.400	2.430	2.461	2.491	2.521	2.550	2.578	2.606	2.634	2.660	2.686	2.712	2.739	2.762	2.788	2.811	2.835	2.859	2.882	2.905	2.926	2.949	2.969	2.990	3.011	3.031	3.051	3.070	3.090	3.109	3.128	3.145	3.162	3.179	3.195	3.211	3.228	3.242	3.256	3.271	3.284	3.296	3.308	3.319	3.330	3.339	3.348	3.355	3.362	3.368	3.374	3.379	3.381	3.382	3.384	3.385	3.385	3.381	3.380	3.375	3.370	3.362	3.356	3.346	3.336	3.326	3.314	3.300	3.286	3.270	3.254	3.235	3.215	3.195	3.174	3.151	3.126	3.102	3.078	3.049	3.022	2.992	2.962	2.932	2.900	2.868	2.834	2.799	2.765	2.728	2.691	2.652	2.615	2.575	2.535	2.495	2.454	2.411	2.369	2.326	2.282	2.238	2.192	2.148	2.102	2.056	2.010	1.962	1.914	1.866	1.819	1.770	1.722	1.672	1.622	1.572	1.522	1.471	1.421	1.370	1.319	1.266	1.215	1.162	1.110	1.058	1.004	0.950	0.896	0.844	0.790	0.735	0.681	0.626	0.570	0.515	0.460	0.404	0.348	0.292	0.235	0.178	0.121	0.064	0.006	-0.051	-0.111	-0.169	-0.228	-0.286	-0.346	-0.405	-0.466	-0.526	-0.585	-0.646	-0.708	-0.769	-0.830	-0.891	-0.954	-1.014	-1.076	-1.139	-1.200	-1.262	-1.325	-1.388	-1.449	-1.510	-1.571	-1.632	-1.695	-1.756	-1.816	-1.878	-1.938	-1.998	-2.058	-2.116	-2.174	-2.232	-2.290	-2.345	-2.401	-2.456	-2.510	-2.564	-2.618	-2.668	-2.719	-2.769	-2.818	-2.865	-2.911	-2.958	-3.002	-3.046	-3.089	-3.129	-3.170	-3.209	-3.246	-3.284	-3.318	-3.352	-3.385	-3.418	-3.448	-3.478	-3.506	-3.534	-3.560	-3.585	-3.609	-3.631	-3.654	-3.675	-3.695	-3.714	-3.731	-3.750	-3.765	-3.781	-3.795	-3.810	-3.822	-3.834	-3.846	-3.858	-3.866	-3.878	-3.886	-3.894	-3.902	-3.909	-3.916	-3.922	-3.928	-3.934	-3.938	-3.941	-3.946	-3.949	-3.951	-3.955	-3.956	-3.958	-3.960	-3.961	-3.961	-3.961	-3.961	-3.961	-3.961	-3.959	-3.958	-3.955	-3.952	-3.950	-3.948	-3.944	-3.941	-3.938	-3.932	-3.929	-3.924	-3.919	-3.914	-3.908	-3.901	-3.895	-3.888	-3.881	-3.874	-3.866	-3.859	-3.850	-3.842	-3.834	-3.825	-3.816	-3.806	-3.798	-3.789	-3.778	-3.768	-3.759	-3.749	-3.738	-3.728	-3.716	-3.706	-3.695	-3.684	-3.672	-3.661	-3.651	-3.640	-3.629	-3.618	-3.606	-3.594	-3.582	-3.571	-3.560	-3.548	-3.536	-3.524	-3.512	-3.500	-3.489	-3.476	-3.465	-3.452	-3.441	-3.429	-3.416	-3.404	-3.391	-3.378	-3.365	-3.352	-3.340	-3.325	-3.311	-3.298	-3.284	-3.269	-3.254	-3.240	-3.224	-3.209	-3.192	-3.176	-3.160	-3.142	-3.126	-3.108	-3.089	-3.071	-3.051	-3.032	-3.011	-2.991	-2.970	-2.948	-2.926	-2.904	-2.880	-2.856	-2.832	-2.809	-2.782	-2.756	-2.730	-2.704	-2.678	-2.649	-2.620	-2.591	-2.561	-2.532	-2.501	-2.471	-2.440	-2.408	-2.375	-2.344	-2.309	-2.276	-2.242	-2.209	-2.174	-2.139	-2.104	-2.069	-2.033	-1.998	-1.961	-1.925	-1.888	-1.852	-1.816	-1.779	-1.742	-1.706	-1.669	-1.632	-1.596	-1.559	-1.521	-1.485	-1.449	-1.412	-1.375	-1.339	-1.302	-1.266	-1.230	-1.194	-1.158	-1.122	-1.086	-1.051	-1.015	-0.980	-0.945	-0.910	-0.876	-0.841	-0.806	-0.772	-0.738	-0.704	-0.670	-0.636	-0.602	-0.569	-0.536	-0.502	-0.469	-0.436	-0.402	-0.371	-0.339	-0.306	-0.274	-0.241	-0.209	-0.176	-0.145	-0.112	-0.080	-0.049	-0.018	0.014	0.046	0.076	0.108	0.139	0.170	0.199	0.230	0.260	0.291	0.320	0.350	0.379	0.409	0.438	0.466	0.495	0.524	0.552	0.579	0.608	0.634	0.661	0.688	0.714	0.740	0.765	0.790	0.815	0.839	0.864	0.888	0.911	0.934	0.955	0.978	0.999	1.020	1.041	1.060	1.080	1.099	1.118	1.135	1.154	1.171	1.189	1.204	1.219	1.235	1.249	1.262	1.275	1.289	1.301	1.312	1.324	1.335	1.346	1.356	1.366	1.374	1.384	1.391	1.398	1.406	1.412	1.419	1.424	1.430	1.435	1.439	1.444	1.448	1.450	1.454	1.455	1.458	1.459	1.461	1.462	1.462	1.462	1.462	1.462	1.460	1.460	1.459	1.456	1.454	1.451	1.449	1.445	1.440	1.436	1.431	1.426	1.421	1.416	1.411	1.404	1.396	1.390	1.381	1.374	1.366	1.356	1.348	1.338	1.328	1.316	1.306	1.295	1.282	1.270	1.258	1.245	1.230	1.216	1.202	1.186	1.171	1.156	1.140	1.122	1.104	1.086	1.068	1.049	1.030	1.010	0.990	0.969	0.948	0.926	0.904	0.882	0.860	0.835	0.812	0.788	0.765	0.740	0.715	0.691	0.666	0.641	0.616	0.591	0.566	0.540	0.515	0.489	0.464	0.438	0.411	0.388	0.361	0.338	0.311	0.288	0.262	0.240	0.215	0.192	0.169	0.145	0.124	0.101	0.080	0.059	0.039	0.018	-0.002	-0.021	-0.040	-0.060	-0.079	-0.096	-0.114	-0.131	-0.148	-0.164	-0.180	-0.196	-0.211	-0.226	-0.240	-0.255	-0.270	-0.284	-0.298	-0.312	-0.326	-0.340	-0.352	-0.366	-0.380	-0.392	-0.408	-0.420	-0.434	-0.448	-0.460	-0.475	-0.488	-0.502	-0.516	-0.531	-0.545	-0.560	-0.574	-0.590	-0.604	-0.620	-0.635	-0.650	-0.668	-0.682	-0.699	-0.715	-0.731	-0.748	-0.765	-0.780	-0.798	-0.815	-0.831	-0.850	-0.866	-0.884	-0.901	-0.919	-0.936	-0.954	-0.971	-0.989	-1.008	-1.024	-1.041	-1.059	-1.076	-1.094	-1.111	-1.129	-1.146	-1.162	-1.180	-1.198	-1.214	-1.230	-1.246	-1.264	-1.280	-1.295	-1.311	-1.328	-1.342	-1.359	-1.375	-1.391	-1.405	-1.421	-1.436	-1.451	-1.465	-1.480	-1.495	-1.509	-1.524	-1.538	-1.550	-1.564	-1.578	-1.590	-1.602	-1.615	-1.628	-1.639	-1.652	-1.664	-1.675	-1.686	-1.696	-1.708	-1.718	-1.726	-1.738	-1.746	-1.755	-1.764	-1.772	-1.781	-1.789	-1.796	-1.804	-1.810	-1.816	-1.822	-1.829	-1.834	-1.840	-1.845	-1.850	-1.854	-1.858	-1.861	-1.866	-1.869	-1.872	-1.875	-1.879	-1.880	-1.882	-1.885	-1.888	-1.889	-1.889	-1.891	-1.892	-1.892	-1.894	-1.895	-1.895	-1.896	-1.896	-1.898	-1.898	-1.896	-1.898	-1.898	-1.898	-1.898	-1.898	-1.898	-1.898	-1.896	-1.896	-1.898	-1.896	-1.896	-1.896	-1.896	-1.895	-1.895	-1.895	-1.895	-1.895	-1.895	-1.894	-1.894	-1.894	-1.894	-1.894	-1.895	-1.894	-1.894	-1.894	-1.894	-1.894	-1.894	-1.895	-1.895	-1.895	-1.896	-1.896	-1.895	-1.896	-1.896	-1.896	-1.898	-1.898	-1.898	-1.899	-1.899	-1.900	-1.900	-1.900	-1.901	-1.900	-1.901	-1.901	-1.901	-1.901	-1.901	-1.902	-1.902	-1.902	-1.902	-1.902	-1.902	-1.901	-1.901	-1.901	-1.900	-1.900	-1.900	-1.899	-1.898	-1.896	-1.896	-1.895	-1.894	-1.892	-1.891	-1.889	-1.889	-1.886	-1.885	-1.884	-1.881	-1.880	-1.879	-1.878	-1.875	-1.874	-1.872	-1.871	-1.868	-1.866	-1.865	-1.864	-1.862	-1.860	-1.859	-1.858	-1.858	-1.856	-1.855	-1.854	-1.854	-1.851	-1.851	-1.851	-1.851	-1.850	-1.850	-1.851	-1.851	-1.851	-1.852	-1.852	-1.854	-1.855	-1.855	-1.856	-1.859	-1.860	-1.861	-1.864	-1.864	-1.865	-1.869	-1.870	-1.871	-1.872	-1.874	-1.876	-1.878	-1.880	-1.880	-1.882	-1.882	-1.884	-1.884	-1.885	-1.885	-1.886	-1.886	-1.885	-1.885	-1.884	-1.881	-1.880	-1.878	-1.875	-1.871	-1.869	-1.864	-1.860	-1.854	-1.848	-1.841	-1.835	-1.829	-1.820	-1.811	-1.802	-1.792	-1.782	-1.771	-1.760	-1.749	-1.735	-1.721	-1.709	-1.692	-1.678	-1.662	-1.646	-1.629	-1.612	-1.595	-1.578	-1.558	-1.539	-1.520	-1.500	-1.480	-1.460	-1.439	-1.419	-1.398	-1.375	-1.355	-1.332	-1.311	-1.290	-1.268	-1.246	-1.224	-1.202	-1.180	-1.159	-1.138	-1.116	-1.095	-1.074	-1.052	-1.031	-1.010	-0.991	-0.970	-0.951	-0.931	-0.912	-0.894	-0.875	-0.859	-0.840	-0.822	-0.808	-0.791	-0.776	-0.759	-0.745	-0.731	-0.716	-0.702	-0.689	-0.678	-0.664	-0.652	-0.641	-0.631	-0.620	-0.610	-0.601	-0.591	-0.582	-0.575	-0.566	-0.560	-0.554	-0.546	-0.540	-0.535	-0.530	-0.525	-0.521	-0.518	-0.514	-0.511	-0.509	-0.506	-0.505	-0.504	-0.502	-0.501	-0.501	-0.500	-0.500	-0.501	-0.502	-0.502	-0.504	-0.506	-0.507	-0.509	-0.511	-0.512	-0.515	-0.519	-0.521	-0.524	-0.526	-0.529	-0.531	-0.535	-0.538	-0.541	-0.544	-0.546	-0.550	-0.552	-0.556	-0.558	-0.561	-0.564	-0.565	-0.569	-0.570	-0.572	-0.574	-0.575	-0.578	-0.579	-0.580	-0.581	-0.582	-0.584	-0.586	-0.586	-0.588	-0.589	-0.588	-0.589	-0.589	-0.590	-0.590	-0.591	-0.591	-0.591	-0.591	-0.591	-0.592	-0.592	-0.594	-0.594	-0.595	-0.595	-0.596	-0.598	-0.599	-0.601	-0.602	-0.605	-0.608	-0.610	-0.614	-0.616	-0.620	-0.624	-0.628	-0.632	-0.638	-0.644	-0.649	-0.654	-0.661	-0.669	-0.675	-0.684	-0.692	-0.701	-0.710	-0.719	-0.729	-0.740	-0.750	-0.761	-0.774	-0.785	-0.798	-0.809	-0.822	-0.835	-0.849	-0.862	-0.876	-0.890	-0.904	-0.918	-0.931	-0.945	-0.960	-0.974	-0.988	-1.001	-1.015	-1.030	-1.044	-1.056	-1.070	-1.082	-1.095	-1.108	-1.119	-1.131	-1.142	-1.154	-1.164	-1.174	-1.182	-1.191	-1.200	-1.208	-1.214	-1.221	-1.228	-1.232	-1.238	-1.242	-1.246	-1.250	-1.254	-1.255	-1.258	-1.260	-1.261	-1.262	-1.262	-1.262	-1.262	-1.262	-1.262	-1.261	-1.261	-1.260	-1.259	-1.259	-1.258	-1.256	-1.256	-1.255	-1.255	-1.255	-1.255	-1.255	-1.256	-1.258	-1.259	-1.260	-1.262	-1.266	-1.270	-1.274	-1.279	-1.284	-1.289	-1.296	-1.304	-1.311	-1.319	-1.328	-1.338	-1.348	-1.359	-1.369	-1.381	-1.394	-1.408	-1.420	-1.434	-1.446	-1.461	-1.475	-1.491	-1.506	-1.521	-1.538	-1.552	-1.569	-1.582	-1.598	-1.614	-1.629	-1.644	-1.659	-1.674	-1.688	-1.702	-1.715	-1.728	-1.740	-1.752	-1.764	-1.774	-1.785	-1.794	-1.802	-1.811	-1.818	-1.825	-1.831	-1.836	-1.840	-1.844	-1.846	-1.849	-1.850	-1.850	-1.850	-1.849	-1.848	-1.845	-1.841	-1.838	-1.834	-1.829	-1.824	-1.818	-1.810	-1.804	-1.795	-1.788	-1.780	-1.770	-1.762	-1.752	-1.744	-1.734	-1.724	-1.714	-1.702	-1.692	-1.682	-1.671	-1.661	-1.652	-1.642	-1.631	-1.621	-1.612	-1.602	-1.592	-1.584	-1.575	-1.566	-1.559	-1.550	-1.542	-1.535	-1.528	-1.521	-1.515	-1.508	-1.502	-1.498	-1.491	-1.488	-1.482	-1.479	-1.475	-1.471	-1.469	-1.466	-1.464	-1.461	-1.460	-1.459	-1.456	-1.455	-1.455	-1.454	-1.452	-1.452	-1.454	-1.452	-1.452	-1.454	-1.454	-1.455	-1.456	-1.456	-1.458	-1.459	-1.459	-1.460	-1.461	-1.462	-1.464	-1.465	-1.466	-1.466	-1.468	-1.469	-1.469	-1.470	-1.471	-1.471	-1.472	-1.472	-1.472	-1.471	-1.471	-1.470	-1.470	-1.469	-1.468	-1.466	-1.464	-1.464	-1.461	-1.459	-1.455	-1.452	-1.450	-1.445	-1.441	-1.436	-1.432	-1.428	-1.422	-1.416	-1.411	-1.405	-1.399	-1.391	-1.384	-1.376	-1.368	-1.360	-1.351	-1.342	-1.332	-1.324	-1.312	-1.304	-1.294	-1.282	-1.272	-1.262	-1.251	-1.241	-1.229	-1.219	-1.208	-1.196	-1.186	-1.174	-1.164	-1.154	-1.142	-1.132	-1.122	-1.114	-1.102	-1.094	-1.085	-1.078	-1.069	-1.060	-1.054	-1.045	-1.039	-1.032	-1.028	-1.024	-1.019	-1.015	-1.012	-1.010	-1.008	-1.006	-1.005	-1.005	-1.005	-1.005	-1.006	-1.009	-1.011	-1.014	-1.018	-1.021	-1.026	-1.030	-1.036	-1.042	-1.048	-1.054	-1.061	-1.068	-1.075	-1.082	-1.090	-1.099	-1.106	-1.116	-1.124	-1.131	-1.140	-1.148	-1.156	-1.164	-1.170	-1.178	-1.186	-1.192	-1.198	-1.204	-1.210	-1.215	-1.220	-1.224	-1.228	-1.231	-1.234	-1.235	-1.236	-1.239	-1.238	-1.238	-1.236	-1.235	-1.232	-1.229	-1.225	-1.220	-1.216	-1.210	-1.202	-1.196	-1.188	-1.180	-1.170	-1.161	-1.150	-1.139	-1.129	-1.116	-1.102	-1.090	-1.078	-1.064	-1.049	-1.035	-1.020	-1.005	-0.990	-0.974	-0.959	-0.942	-0.926	-0.910	-0.894	-0.879	-0.864	-0.846	-0.831	-0.818	-0.801	-0.786	-0.771	-0.758	-0.744	-0.730	-0.716	-0.704	-0.691	-0.680	-0.669	-0.659	-0.649	-0.639	-0.630	-0.621	-0.612	-0.605	-0.598	-0.591	-0.585	-0.579	-0.574	-0.569	-0.565	-0.560	-0.558	-0.554	-0.551	-0.549	-0.548	-0.545	-0.544	-0.542	-0.540	-0.539	-0.538	-0.536	-0.536	-0.534	-0.534	-0.532	-0.531	-0.531	-0.529	-0.528	-0.526	-0.524	-0.521	-0.519	-0.516	-0.514	-0.510	-0.506	-0.502	-0.498	-0.494	-0.489	-0.482	-0.478	-0.471	-0.466	-0.460	-0.452	-0.445	-0.439	-0.431	-0.425	-0.416	-0.408	-0.400	-0.392	-0.385	-0.376	-0.369	-0.360	-0.352	-0.344	-0.335	-0.328	-0.319	-0.311	-0.302	-0.296	-0.289	-0.280	-0.274	-0.266	-0.260	-0.254	-0.248	-0.241	-0.235	-0.230	-0.224	-0.219	-0.214	-0.210	-0.204	-0.200	-0.195	-0.191	-0.186	-0.182	-0.179	-0.175	-0.170	-0.166	-0.162	-0.159	-0.154	-0.150	-0.145	-0.141	-0.136	-0.134	-0.130	-0.124	-0.119	-0.115	-0.110	-0.105	-0.100	-0.094	-0.089	-0.082	-0.076	-0.072	-0.066	-0.059	-0.054	-0.048	-0.041	-0.035	-0.029	-0.024	-0.018	-0.011	-0.005	0.000	0.008	0.012	0.018	0.021	0.026	0.031	0.035	0.039	0.042	0.046	0.048	0.051	0.052	0.054	0.056	0.056	0.058	0.058	0.056	0.055	0.054	0.051	0.049	0.046	0.044	0.040	0.035	0.031	0.026	0.021	0.015	0.010	0.004	-0.004	-0.010	-0.018	-0.024	-0.031	-0.039	-0.046	-0.054	-0.061	-0.069	-0.076	-0.085	-0.091	-0.100	-0.106	-0.114	-0.122	-0.129	-0.136	-0.144	-0.150	-0.158	-0.165	-0.170	-0.178	-0.184	-0.190	-0.196	-0.201	-0.208	-0.212	-0.219	-0.224	-0.230	-0.234	-0.239	-0.245	-0.249	-0.255	-0.259	-0.264	-0.269	-0.274	-0.278	-0.282	-0.288	-0.292	-0.299	-0.304	-0.309	-0.314	-0.320	-0.325	-0.331	-0.336	-0.342	-0.349	-0.355	-0.361	-0.368	-0.375	-0.381	-0.388	-0.395	-0.402	-0.409	-0.416	-0.422	-0.429	-0.436	-0.444	-0.450	-0.456	-0.464	-0.470	-0.478	-0.482	-0.489	-0.495	-0.500	-0.505	-0.510	-0.515	-0.519	-0.522	-0.526	-0.529	-0.532	-0.534	-0.536	-0.538	-0.538	-0.539	-0.538	-0.538	-0.536	-0.535	-0.532	-0.530	-0.526	-0.524	-0.520	-0.514	-0.510	-0.504	-0.498	-0.491	-0.485	-0.479	-0.470	-0.461	-0.454	-0.445	-0.435	-0.426	-0.418	-0.406	-0.398	-0.386	-0.375	-0.365	-0.354	-0.344	-0.332	-0.321	-0.311	-0.300	-0.290	-0.278	-0.268	-0.258	-0.246	-0.235	-0.225	-0.215	-0.204	-0.195	-0.184	-0.175	-0.165	-0.156	-0.148	-0.139	-0.130	-0.122	-0.114	-0.106	-0.099	-0.091	-0.085	-0.079	-0.072	-0.068	-0.061	-0.056	-0.051	-0.046	-0.042	-0.038	-0.034	-0.031	-0.028	-0.025	-0.021	-0.019	-0.018	-0.015	-0.014	-0.011	-0.010	-0.009	-0.008	-0.008	-0.006	-0.004	-0.004	-0.002	-0.002	-0.002	-0.001	-0.001	-0.001	-0.001	0.000	0.001	0.001	0.002	0.002	0.004	0.005	0.005	0.008	0.008	0.010	0.012	0.014	0.016	0.019	0.021	0.025	0.028	0.031	0.034	0.038	0.042	0.048	0.051	0.056	0.061	0.066	0.072	0.078	0.084	0.090	0.096	0.102	0.110	0.118	0.125	0.131	0.140	0.148	0.155	0.162	0.171	0.179	0.188	0.195	0.202	0.211	0.220	0.229	0.238	0.244	0.252	0.261	0.269	0.278	0.285	0.292	0.300	0.306	0.314	0.321	0.329	0.335	0.342	0.348	0.354	0.360	0.365	0.371	0.376	0.380	0.384	0.388	0.391	0.395	0.398	0.401	0.402	0.405	0.406	0.406	0.408	0.408	0.406	0.406	0.406	0.404	0.402	0.400	0.398	0.394	0.391	0.388	0.382	0.378	0.374	0.369	0.362	0.358	0.350	0.342	0.336	0.330	0.322	0.314	0.306	0.298	0.290	0.281	0.272	0.265	0.256	0.248	0.239	0.230	0.221	0.212	0.204	0.195	0.186	0.178	0.170	0.161	0.154	0.145	0.138	0.131	0.124	0.118	0.110	0.105	0.098	0.092	0.088	0.082	0.078	0.074	0.070	0.066	0.064	0.060	0.059	0.056	0.055	0.054	0.052	0.054	0.054	0.054	0.055	0.056	0.059	0.060	0.062	0.065	0.069	0.072	0.076	0.080	0.084	0.089	0.094	0.099	0.104	0.109	0.115	0.120	0.126	0.131	0.138	0.144	0.149	0.155	0.161	0.166	0.171	0.176	0.181	0.186	0.189	0.194	0.198	0.200	0.202	0.205	0.208	0.209	0.210	0.210	0.209	0.210	0.208	0.205	0.202	0.200	0.196	0.191	0.186	0.181	0.174	0.168	0.160	0.151	0.142	0.132	0.124	0.111	0.100	0.089	0.078	0.064	0.051	0.038	0.024	0.010	-0.004	-0.019	-0.034	-0.049	-0.062	-0.078	-0.092	-0.108	-0.122	-0.138	-0.154	-0.168	-0.182	-0.196	-0.210	-0.224	-0.236	-0.250	-0.262	-0.274	-0.285	-0.298	-0.308	-0.318	-0.328	-0.336	-0.345	-0.354	-0.361	-0.369	-0.375	-0.382	-0.388	-0.392	-0.398	-0.402	-0.405	-0.410	-0.414	-0.416	-0.419	-0.420	-0.422	-0.424	-0.425	-0.426	-0.426	-0.429	-0.430	-0.430	-0.430	-0.431	-0.431	-0.431	-0.431	-0.432	-0.432	-0.434	-0.434	-0.436	-0.436	-0.436	-0.439	-0.440	-0.441	-0.444	-0.445	-0.446	-0.449	-0.451	-0.454	-0.455	-0.459	-0.461	-0.465	-0.468	-0.470	-0.474	-0.476	-0.480	-0.482	-0.486	-0.489	-0.491	-0.495	-0.498	-0.501	-0.504	-0.506	-0.509	-0.511	-0.512	-0.514	-0.516	-0.518	-0.519	-0.520	-0.521	-0.522	-0.521	-0.522	-0.521	-0.520	-0.519	-0.516	-0.515	-0.512	-0.510	-0.507	-0.504	-0.500	-0.496	-0.491	-0.486	-0.481	-0.475	-0.468	-0.462	-0.456	-0.449	-0.440	-0.434	-0.425	-0.416	-0.408	-0.399	-0.389	-0.379	-0.369	-0.359	-0.348	-0.338	-0.328	-0.315	-0.305	-0.292	-0.281	-0.269	-0.256	-0.245	-0.232	-0.220	-0.208	-0.195	-0.181	-0.170	-0.156	-0.144	-0.130	-0.119	-0.105	-0.091	-0.079	-0.065	-0.052	-0.039	-0.025	-0.012	0.001	0.015	0.028	0.041	0.055	0.068	0.081	0.095	0.109	0.122	0.135	0.149	0.162	0.176	0.189	0.202	0.216	0.231	0.244	0.258	0.271	0.285	0.299	0.312	0.326	0.339	0.352	0.366	0.380	0.392	0.406	0.419	0.432	0.445	0.459	0.471	0.485	0.498	0.510	0.522	0.535	0.548	0.559	0.571	0.584	0.596	0.606	0.618	0.629	0.641	0.652	0.662	0.674	0.684	0.694	0.704	0.714	0.724	0.734	0.742	0.752	0.760	0.770	0.779	0.786	0.796	0.804	0.812	0.820	0.828	0.835	0.841	0.850	0.858	0.864	0.870	0.878	0.884	0.890	0.895	0.901	0.906	0.912	0.916	0.922	0.928	0.932	0.936	0.941	0.945	0.949	0.954	0.956	0.960	0.962	0.965	0.969	0.970	0.972	0.975	0.978	0.979	0.980	0.980	0.981	0.982	0.984	0.982	0.984	0.982	0.982	0.982	0.982	0.981	0.979	0.978	0.976	0.975	0.972	0.971	0.969	0.968	0.965	0.961	0.959	0.958	0.954	0.950	0.948	0.944	0.941	0.938	0.935	0.932	0.929	0.925	0.922	0.919	0.915	0.911	0.909	0.905	0.902	0.899	0.896	0.892	0.890	0.888	0.884	0.882	0.880	0.878	0.876	0.874	0.871	0.870	0.870	0.869	0.868	0.868	0.868	0.866	0.866	0.868	0.869	0.870	0.871	0.874	0.875	0.878	0.881	0.884	0.888	0.892	0.896	0.901	0.906	0.911	0.918	0.924	0.930	0.935	0.942	0.949	0.956	0.964	0.971	0.978	0.986	0.994	1.000	1.009	1.016	1.024	1.031	1.039	1.046	1.052	1.059	1.065	1.071	1.078	1.082	1.086	1.091	1.094	1.098	1.100	1.102	1.104	1.105	1.105	1.105	1.104	1.102	1.100	1.096	1.094	1.088	1.082	1.075	1.069	1.061	1.052	1.044	1.034	1.024	1.012	1.000	0.988	0.975	0.962	0.949	0.935	0.920	0.906	0.890	0.875	0.860	0.845	0.829	0.812	0.796	0.781	0.766	0.750	0.735	0.719	0.705	0.691	0.676	0.662	0.650	0.638	0.625	0.614	0.604	0.594	0.584	0.575	0.566	0.559	0.552	0.546	0.540	0.536	0.531	0.528	0.526	0.524	0.522	0.522	0.522	0.524	0.525	0.528	0.530	0.534	0.536	0.541	0.546	0.551	0.556	0.562	0.569	0.574	0.580	0.586	0.592	0.600	0.606	0.612	0.619	0.624	0.630	0.635	0.641	0.645	0.650	0.654	0.656	0.661	0.664	0.664	0.666	0.666	0.666	0.666	0.664	0.662	0.659	0.655	0.651	0.646	0.640	0.635	0.628	0.619	0.611	0.601	0.594	0.582	0.571	0.560	0.548	0.534	0.521	0.507	0.494	0.480	0.464	0.449	0.434	0.419	0.402	0.386	0.370	0.354	0.336	0.319	0.302	0.285	0.269	0.252	0.235	0.220	0.204	0.186	0.171	0.156	0.140	0.124	0.109	0.095	0.080	0.066	0.052	0.038	0.024	0.011	-0.002	-0.015	-0.026	-0.039	-0.050	-0.061	-0.072	-0.084	-0.092	-0.102	-0.112	-0.121	-0.130	-0.139	-0.148	-0.156	-0.164	-0.171	-0.179	-0.186	-0.192	-0.199	-0.205	-0.211	-0.218	-0.222	-0.228	-0.231	-0.236	-0.240	-0.244	-0.248	-0.250	-0.252	-0.255	100.000	5.000	2.000	1.000	2.000	0.000	0.000	0.000	0.000	0.000	0.000	0.000	0.000	0.000	0.000	0.000	0.000	0.000	-0.071	-0.088	-0.104	-0.120	-0.138	-0.155	-0.174	-0.192	-0.211	-0.230	-0.250	-0.271	-0.294	-0.315	-0.338	-0.360	-0.384	-0.408	-0.434	-0.459	-0.485	-0.511	-0.538	-0.566	-0.594	-0.624	-0.652	-0.682	-0.712	-0.745	-0.775	-0.808	-0.839	-0.871	-0.904	-0.936	-0.969	-1.004	-1.038	-1.071	-1.105	-1.139	-1.174	-1.208	-1.241	-1.275	-1.309	-1.342	-1.376	-1.410	-1.442	-1.476	-1.508	-1.540	-1.572	-1.604	-1.635	-1.666	-1.696	-1.726	-1.756	-1.784	-1.812	-1.840	-1.869	-1.896	-1.922	-1.948	-1.974	-2.000	-2.024	-2.049	-2.072	-2.096	-2.120	-2.144	-2.165	-2.188	-2.210	-2.231	-2.252	-2.274	-2.295	-2.316	-2.336	-2.356	-2.378	-2.398	-2.416	-2.438	-2.456	-2.476	-2.495	-2.516	-2.535	-2.554	-2.572	-2.592	-2.612	-2.630	-2.649	-2.669	-2.688	-2.706	-2.725	-2.744	-2.761	-2.781	-2.799	-2.818	-2.835	-2.854	-2.870	-2.889	-2.906	-2.924	-2.941	-2.958	-2.975	-2.991	-3.009	-3.025	-3.041	-3.058	-3.074	-3.089	-3.105	-3.120	-3.135	-3.150	-3.165	-3.180	-3.195	-3.209	-3.224	-3.238	-3.250	-3.265	-3.279	-3.291	-3.304	-3.318	-3.330	-3.344	-3.356	-3.369	-3.380	-3.394	-3.406	-3.418	-3.430	-3.441	-3.452	-3.464	-3.475	-3.486	-3.498	-3.508	-3.519	-3.529	-3.539	-3.549	-3.559	-3.569	-3.579	-3.588	-3.596	-3.605	-3.614	-3.622	-3.630	-3.639	-3.646	-3.654	-3.660	-3.668	-3.674	-3.680	-3.686	-3.692	-3.698	-3.702	-3.708	-3.712	-3.718	-3.722	-3.728	-3.731	-3.734	-3.738	-3.741	-3.745	-3.749	-3.750	-3.754	-3.756	-3.760	-3.761	-3.765	-3.768	-3.769	-3.772	-3.775	-3.776	-3.779	-3.781	-3.784	-3.785	-3.788	-3.790	-3.792	-3.794	-3.796	-3.800	-3.801	-3.804	-3.805	-3.809	-3.810	-3.814	-3.815	-3.818	-3.820	-3.822	-3.824	-3.826	-3.828	-3.830	-3.832	-3.834	-3.835	-3.836	-3.838	-3.840	-3.841	-3.842	-3.844	-3.845	-3.845	-3.848	-3.848	-3.848	-3.849	-3.849	-3.849	-3.848	-3.849	-3.849	-3.849	-3.850	-3.850	-3.849	-3.849	-3.849	-3.849	-3.848	-3.848	-3.848	-3.848	-3.848	-3.848	-3.848	-3.848	-3.848	-3.848	-3.848	-3.848	-3.848	-3.849	-3.849	-3.849	-3.849	-3.850	-3.850	-3.851	-3.852	-3.852	-3.854	-3.854	-3.855	-3.858	-3.858	-3.858	-3.859	-3.860	-3.861	-3.861	-3.861	-3.864	-3.864	-3.864	-3.865	-3.865	-3.864	-3.865	-3.865	-3.864	-3.865	-3.864	-3.862	-3.864	-3.862	-3.862	-3.860	-3.860	-3.859	-3.858	-3.856	-3.854	-3.852	-3.851	-3.850	-3.849	-3.848	-3.845	-3.844	-3.841	-3.840	-3.839	-3.836	-3.836	-3.834	-3.832	-3.832	-3.832	-3.831	-3.831	-3.830	-3.830	-3.831	-3.831	-3.831	-3.832	-3.832	-3.834	-3.836	-3.838	-3.839	-3.841	-3.844	-3.846	-3.849	-3.851	-3.855	-3.858	-3.861	-3.865	-3.869	-3.871	-3.875	-3.880	-3.884	-3.886	-3.890	-3.895	-3.898	-3.901	-3.905	-3.908	-3.910	-3.912	-3.915	-3.916	-3.919	-3.920	-3.920	-3.921	-3.921	-3.920	-3.919	-3.918	-3.916	-3.912	-3.910	-3.906	-3.901	-3.898	-3.891	-3.885	-3.878	-3.870	-3.861	-3.852	-3.844	-3.832	-3.821	-3.810	-3.798	-3.784	-3.770	-3.755	-3.740	-3.725	-3.709	-3.691	-3.672	-3.655	-3.636	-3.616	-3.596	-3.576	-3.554	-3.532	-3.510	-3.489	-3.465	-3.442	-3.418	-3.394	-3.369	-3.345	-3.320	-3.295	-3.269	-3.244	-3.216	-3.191	-3.165	-3.138	-3.112	-3.086	-3.059	-3.032	-3.006	-2.980	-2.952	-2.926	-2.901	-2.875	-2.849	-2.824	-2.799	-2.774	-2.749	-2.724	-2.699	-2.676	-2.651	-2.629	-2.606	-2.582	-2.561	-2.539	-2.518	-2.498	-2.476	-2.456	-2.438	-2.419	-2.400	-2.382	-2.364	-2.348	-2.330	-2.315	-2.300	-2.285	-2.270	-2.258	-2.244	-2.231	-2.219	-2.206	-2.195	-2.184	-2.174	-2.164	-2.154	-2.145	-2.136	-2.128	-2.120	-2.112	-2.105	-2.098	-2.091	-2.085	-2.079	-2.072	-2.068	-2.062	-2.056	-2.052	-2.047	-2.042	-2.039	-2.035	-2.030	-2.026	-2.022	-2.019	-2.015	-2.013	-2.009	-2.005	-2.001	-1.999	-1.995	-1.991	-1.988	-1.985	-1.982	-1.979	-1.976	-1.974	-1.970	-1.968	-1.965	-1.961	-1.960	-1.958	-1.955	-1.952	-1.950	-1.948	-1.946	-1.945	-1.942	-1.940	-1.939	-1.938	-1.936	-1.935	-1.934	-1.934	-1.932	-1.932	-1.931	-1.930	-1.930	-1.930	-1.931	-1.931	-1.932	-1.932	-1.934	-1.935	-1.936	-1.938	-1.940	-1.942	-1.944	-1.946	-1.950	-1.952	-1.956	-1.959	-1.962	-1.966	-1.970	-1.975	-1.979	-1.984	-1.990	-1.995	-2.000	-2.005	-2.010	-2.018	-2.022	-2.029	-2.035	-2.042	-2.050	-2.056	-2.062	-2.071	-2.078	-2.085	-2.092	-2.099	-2.108	-2.114	-2.121	-2.129	-2.135	-2.142	-2.150	-2.156	-2.162	-2.170	-2.175	-2.181	-2.188	-2.194	-2.199	-2.205	-2.209	-2.214	-2.219	-2.222	-2.226	-2.230	-2.232	-2.236	-2.239	-2.241	-2.242	-2.244	-2.245	-2.246	-2.248	-2.248	-2.248	-2.246	-2.246	-2.246	-2.245	-2.245	-2.242	-2.242	-2.241	-2.239	-2.239	-2.236	-2.236	-2.235	-2.234	-2.232	-2.232	-2.231	-2.230	-2.231	-2.230	-2.231	-2.231	-2.231	-2.232	-2.234	-2.236	-2.238	-2.240	-2.242	-2.246	-2.250	-2.254	-2.259	-2.264	-2.270	-2.276	-2.282	-2.289	-2.296	-2.305	-2.312	-2.321	-2.330	-2.339	-2.349	-2.359	-2.369	-2.379	-2.390	-2.400	-2.411	-2.422	-2.432	-2.444	-2.455	-2.466	-2.478	-2.488	-2.499	-2.510	-2.520	-2.531	-2.540	-2.550	-2.559	-2.569	-2.578	-2.585	-2.594	-2.601	-2.608	-2.614	-2.620	-2.626	-2.630	-2.635	-2.639	-2.642	-2.645	-2.648	-2.649	-2.649	-2.649	-2.649	-2.648	-2.648	-2.645	-2.641	-2.639	-2.634	-2.630	-2.625	-2.619	-2.614	-2.608	-2.599	-2.592	-2.584	-2.575	-2.566	-2.558	-2.548	-2.539	-2.529	-2.519	-2.508	-2.496	-2.485	-2.474	-2.461	-2.449	-2.438	-2.425	-2.414	-2.401	-2.388	-2.376	-2.364	-2.351	-2.339	-2.326	-2.314	-2.301	-2.290	-2.278	-2.266	-2.252	-2.242	-2.231	-2.219	-2.208	-2.196	-2.185	-2.175	-2.164	-2.154	-2.145	-2.135	-2.126	-2.118	-2.109	-2.100	-2.091	-2.084	-2.075	-2.068	-2.060	-2.054	-2.046	-2.041	-2.035	-2.029	-2.024	-2.018	-2.014	-2.009	-2.004	-1.999	-1.996	-1.992	-1.988	-1.985	-1.981	-1.979	-1.976	-1.975	-1.972	-1.970	-1.969	-1.966	-1.966	-1.964	-1.962	-1.961	-1.961	-1.960	-1.959	-1.958	-1.958	-1.956	-1.956	-1.955	-1.954	-1.952	-1.952	-1.951	-1.950	-1.949	-1.948	-1.945	-1.944	-1.942	-1.939	-1.936	-1.934	-1.931	-1.926	-1.924	-1.919	-1.914	-1.909	-1.904	-1.898	-1.892	-1.885	-1.879	-1.870	-1.862	-1.854	-1.845	-1.836	-1.825	-1.816	-1.805	-1.795	-1.782	-1.771	-1.759	-1.746	-1.732	-1.719	-1.706	-1.692	-1.679	-1.664	-1.650	-1.635	-1.620	-1.606	-1.591	-1.576	-1.561	-1.545	-1.530	-1.516	-1.501	-1.488	-1.472	-1.459	-1.445	-1.432	-1.420	-1.408	-1.395	-1.384	-1.371	-1.361	-1.351	-1.341	-1.332	-1.322	-1.314	-1.306	-1.300	-1.294	-1.288	-1.282	-1.278	-1.274	-1.270	-1.268	-1.265	-1.264	-1.262	-1.261	-1.261	-1.261	-1.262	-1.264	-1.266	-1.268	-1.271	-1.274	-1.278	-1.281	-1.285	-1.290	-1.294	-1.299	-1.302	-1.308	-1.312	-1.318	-1.322	-1.326	-1.332	-1.336	-1.341	-1.346	-1.349	-1.354	-1.356	-1.361	-1.362	-1.366	-1.368	-1.371	-1.371	-1.374	-1.374	-1.374	-1.372	-1.372	-1.371	-1.369	-1.365	-1.362	-1.359	-1.355	-1.350	-1.345	-1.339	-1.331	-1.325	-1.318	-1.309	-1.300	-1.292	-1.282	-1.272	-1.262	-1.250	-1.239	-1.228	-1.215	-1.204	-1.190	-1.178	-1.165	-1.151	-1.138	-1.124	-1.110	-1.096	-1.082	-1.069	-1.054	-1.040	-1.028	-1.014	-0.999	-0.986	-0.974	-0.960	-0.948	-0.935	-0.924	-0.912	-0.900	-0.889	-0.879	-0.868	-0.858	-0.849	-0.839	-0.830	-0.821	-0.812	-0.806	-0.798	-0.791	-0.785	-0.779	-0.772	-0.766	-0.761	-0.756	-0.750	-0.745	-0.740	-0.736	-0.731	-0.728	-0.724	-0.720	-0.716	-0.711	-0.708	-0.702	-0.699	-0.694	-0.690	-0.685	-0.680	-0.674	-0.669	-0.664	-0.659	-0.651	-0.645	-0.639	-0.632	-0.626	-0.619	-0.611	-0.604	-0.596	-0.586	-0.579	-0.570	-0.561	-0.552	-0.544	-0.535	-0.526	-0.516	-0.507	-0.498	-0.489	-0.480	-0.470	-0.461	-0.451	-0.442	-0.434	-0.425	-0.416	-0.408	-0.399	-0.390	-0.382	-0.375	-0.368	-0.360	-0.352	-0.346	-0.340	-0.334	-0.328	-0.322	-0.316	-0.311	-0.306	-0.300	-0.296	-0.291	-0.288	-0.284	-0.278	-0.274	-0.270	-0.266	-0.262	-0.258	-0.255	-0.251	-0.248	-0.242	-0.239	-0.236	-0.231	-0.229	-0.224	-0.221	-0.216	-0.212	-0.209	-0.204	-0.201	-0.198	-0.194	-0.190	-0.184	-0.180	-0.178	-0.174	-0.170	-0.168	-0.164	-0.161	-0.159	-0.156	-0.154	-0.152	-0.150	-0.149	-0.149	-0.146	-0.148	-0.148	-0.149	-0.150	-0.151	-0.154	-0.156	-0.159	-0.162	-0.166	-0.172	-0.178	-0.182	-0.189	-0.196	-0.202	-0.210	-0.218	-0.228	-0.236	-0.245	-0.254	-0.265	-0.275	-0.285	-0.296	-0.308	-0.319	-0.330	-0.341	-0.352	-0.366	-0.378	-0.389	-0.401	-0.412	-0.424	-0.436	-0.448	-0.459	-0.470	-0.480	-0.491	-0.502	-0.512	-0.522	-0.532	-0.544	-0.552	-0.562	-0.571	-0.580	-0.590	-0.598	-0.608	-0.615	-0.624	-0.630	-0.639	-0.646	-0.655	-0.661	-0.669	-0.678	-0.685	-0.691	-0.699	-0.708	-0.714	-0.722	-0.730	-0.736	-0.745	-0.752	-0.760	-0.770	-0.778	-0.786	-0.794	-0.804	-0.811	-0.821	-0.829	-0.839	-0.849	-0.858	-0.866	-0.876	-0.886	-0.895	-0.905	-0.914	-0.924	-0.934	-0.944	-0.951	-0.961	-0.970	-0.978	-0.986	-0.994	-1.001	-1.010	-1.018	-1.024	-1.031	-1.036	-1.042	-1.046	-1.052	-1.056	-1.060	-1.062	-1.066	-1.068	-1.069	-1.070	-1.071	-1.070	-1.070	-1.069	-1.068	-1.065	-1.061	-1.059	-1.054	-1.050	-1.045	-1.039	-1.032	-1.025	-1.019	-1.010	-1.002	-0.995	-0.986	-0.976	-0.968	-0.958	-0.946	-0.936	-0.925	-0.915	-0.902	-0.891	-0.879	-0.869	-0.856	-0.844	-0.831	-0.820	-0.808	-0.794	-0.782	-0.770	-0.758	-0.745	-0.734	-0.722	-0.710	-0.696	-0.685	-0.674	-0.661	-0.650	-0.639	-0.628	-0.616	-0.604	-0.594	-0.581	-0.571	-0.561	-0.550	-0.540	-0.530	-0.519	-0.509	-0.499	-0.490	-0.480	-0.470	-0.462	-0.454	-0.445	-0.435	-0.426	-0.419	-0.410	-0.401	-0.394	-0.385	-0.376	-0.370	-0.362	-0.354	-0.346	-0.340	-0.332	-0.324	-0.316	-0.310	-0.302	-0.295	-0.289	-0.281	-0.275	-0.268	-0.260	-0.254	-0.246	-0.240	-0.232	-0.225	-0.218	-0.210	-0.202	-0.196	-0.189	-0.181	-0.174	-0.166	-0.159	-0.151	-0.144	-0.136	-0.129	-0.121	-0.114	-0.106	-0.099	-0.091	-0.082	-0.075	-0.066	-0.060	-0.051	-0.044	-0.036	-0.029	-0.021	-0.014	-0.006	0.001	0.008	0.015	0.021	0.028	0.034	0.040	0.046	0.052	0.059	0.064	0.070	0.074	0.080	0.084	0.088	0.092	0.096	0.100	0.104	0.106	0.110	0.112	0.114	0.116	0.119	0.120	0.122	0.124	0.125	0.126	0.128	0.129	0.129	0.130	0.130	0.131	0.130	0.131	0.130	0.130	0.130	0.129	0.129	0.128	0.128	0.126	0.126	0.125	0.124	0.124	0.122	0.121	0.121	0.120	0.119	0.118	0.115	0.114	0.112	0.110	0.109	0.108	0.104	0.102	0.100	0.098	0.095	0.091	0.089	0.085	0.082	0.078	0.074	0.070	0.065	0.061	0.056	0.052	0.048	0.042	0.038	0.031	0.026	0.020	0.015	0.009	0.002	-0.002	-0.010	-0.016	-0.022	-0.029	-0.036	-0.042	-0.049	-0.056	-0.062	-0.069	-0.075	-0.081	-0.088	-0.094	-0.100	-0.105	-0.111	-0.116	-0.121	-0.126	-0.131	-0.136	-0.140	-0.144	-0.148	-0.150	-0.154	-0.156	-0.159	-0.161	-0.162	-0.165	-0.166	-0.166	-0.168	-0.168	-0.168	-0.168	-0.166	-0.165	-0.164	-0.162	-0.161	-0.161	-0.159	-0.158	-0.155	-0.154	-0.151	-0.150	-0.146	-0.145	-0.142	-0.140	-0.139	-0.139	-0.136	-0.135	-0.135	-0.134	-0.134	-0.134	-0.134	-0.135	-0.135	-0.138	-0.139	-0.142	-0.145	-0.149	-0.154	-0.158	-0.162	-0.168	-0.174	-0.181	-0.188	-0.196	-0.204	-0.212	-0.220	-0.230	-0.241	-0.252	-0.264	-0.275	-0.288	-0.298	-0.311	-0.324	-0.336	-0.349	-0.362	-0.375	-0.389	-0.402	-0.415	-0.429	-0.441	-0.454	-0.466	-0.479	-0.491	-0.502	-0.514	-0.526	-0.536	-0.546	-0.556	-0.566	-0.575	-0.582	-0.590	-0.598	-0.604	-0.610	-0.615	-0.620	-0.624	-0.626	-0.629	-0.630	-0.632	-0.634	-0.634	-0.634	-0.632	-0.631	-0.630	-0.628	-0.625	-0.621	-0.618	-0.614	-0.610	-0.606	-0.601	-0.596	-0.591	-0.586	-0.580	-0.575	-0.570	-0.565	-0.560	-0.554	-0.549	-0.544	-0.540	-0.535	-0.530	-0.526	-0.521	-0.516	-0.514	-0.510	-0.506	-0.504	-0.501	-0.500	-0.498	-0.496	-0.495	-0.495	-0.495	-0.494	-0.494	-0.495	-0.494	-0.495	-0.496	-0.498	-0.499	-0.500	-0.502	-0.504	-0.506	-0.509	-0.512	-0.514	-0.516	-0.519	-0.521	-0.524	-0.526	-0.528	-0.530	-0.534	-0.535	-0.538	-0.540	-0.541	-0.544	-0.545	-0.546	-0.548	-0.549	-0.550	-0.551	-0.550	-0.551	-0.551	-0.550	-0.551	-0.550	-0.550	-0.549	-0.546	-0.546	-0.544	-0.542	-0.540	-0.538	-0.535	-0.531	-0.529	-0.525	-0.522	-0.519	-0.515	-0.510	-0.505	-0.501	-0.495	-0.491	-0.485	-0.479	-0.474	-0.468	-0.460	-0.452	-0.448	-0.440	-0.432	-0.424	-0.416	-0.409	-0.399	-0.390	-0.381	-0.372	-0.361	-0.352	-0.342	-0.332	-0.321	-0.311	-0.300	-0.288	-0.276	-0.264	-0.251	-0.239	-0.228	-0.215	-0.200	-0.188	-0.175	-0.160	-0.148	-0.132	-0.119	-0.105	-0.091	-0.076	-0.062	-0.048	-0.034	-0.019	-0.004	0.010	0.025	0.040	0.055	0.069	0.082	0.098	0.111	0.126	0.140	0.154	0.168	0.180	0.194	0.205	0.218	0.230	0.241	0.254	0.264	0.275	0.285	0.295	0.304	0.312	0.321	0.330	0.338	0.345	0.350	0.358	0.364	0.368	0.372	0.378	0.381	0.384	0.386	0.388	0.390	0.390	0.391	0.391	0.391	0.390	0.389	0.388	0.385	0.382	0.380	0.376	0.374	0.369	0.365	0.360	0.356	0.352	0.346	0.341	0.336	0.330	0.324	0.319	0.312	0.306	0.300	0.295	0.289	0.284	0.278	0.271	0.266	0.260	0.255	0.249	0.244	0.239	0.234	0.230	0.225	0.221	0.218	0.214	0.210	0.206	0.202	0.200	0.198	0.195	0.191	0.190	0.188	0.186	0.185	0.184	0.182	0.181	0.181	0.180	0.180	0.179	0.179	0.179	0.180	0.179	0.180	0.180	0.181	0.182	0.182	0.184	0.185	0.186	0.188	0.189	0.190	0.192	0.194	0.195	0.196	0.198	0.200	0.202	0.205	0.206	0.209	0.210	0.212	0.214	0.218	0.219	0.222	0.225	0.229	0.231	0.234	0.238	0.241	0.245	0.250	0.254	0.259	0.262	0.268	0.274	0.279	0.285	0.291	0.298	0.305	0.310	0.319	0.326	0.334	0.341	0.350	0.359	0.366	0.376	0.384	0.394	0.404	0.412	0.422	0.432	0.442	0.452	0.462	0.472	0.482	0.491	0.501	0.511	0.520	0.529	0.538	0.546	0.552	0.561	0.569	0.575	0.581	0.588	0.592	0.598	0.602	0.606	0.609	0.610	0.612	0.612	0.612	0.612	0.611	0.609	0.605	0.601	0.598	0.591	0.585	0.578	0.570	0.561	0.551	0.541	0.530	0.519	0.506	0.494	0.481	0.466	0.451	0.436	0.420	0.405	0.389	0.372	0.354	0.338	0.320	0.302	0.285	0.268	0.250	0.234	0.215	0.199	0.182	0.165	0.150	0.134	0.119	0.105	0.090	0.078	0.065	0.054	0.042	0.032	0.022	0.015	0.006	0.000	-0.005	-0.010	-0.014	-0.016	-0.019	-0.019	-0.018	-0.018	-0.015	-0.011	-0.008	-0.002	0.004	0.010	0.019	0.026	0.036	0.046	0.056	0.068	0.081	0.092	0.105	0.120	0.134	0.146	0.161	0.176	0.190	0.204	0.219	0.232	0.246	0.260	0.274	0.286	0.300	0.310	0.322	0.334	0.342	0.352	0.361	0.370	0.376	0.382	0.389	0.394	0.398	0.400	0.401	0.402	0.402	0.401	0.399	0.396	0.394	0.389	0.382	0.375	0.369	0.360	0.351	0.341	0.330	0.319	0.305	0.294	0.280	0.265	0.250	0.236	0.220	0.204	0.188	0.169	0.152	0.134	0.118	0.099	0.081	0.062	0.042	0.024	0.006	-0.014	-0.032	-0.050	-0.069	-0.088	-0.106	-0.125	-0.144	-0.162	-0.179	-0.198	-0.216	-0.232	-0.250	-0.268	-0.284	-0.301	-0.316	-0.334	-0.350	-0.365	-0.380	-0.395	-0.410	-0.424	-0.438	-0.451	-0.465	-0.478	-0.491	-0.502	-0.514	-0.526	-0.538	-0.548	-0.559	-0.569	-0.579	-0.588	-0.596	-0.605	-0.614	-0.620	-0.628	-0.634	-0.640	-0.646	-0.651	-0.656	-0.661	-0.665	-0.668	-0.671	-0.674	-0.676	-0.678	-0.680	-0.681	-0.681	-0.681	-0.681	-0.681	-0.681	-0.679	-0.678	-0.676	-0.674	-0.672	-0.669	-0.666	-0.664	-0.661	-0.658	-0.655	-0.651	-0.649	-0.645	-0.641	-0.638	-0.635	-0.631	-0.629	-0.626	-0.622	-0.621	-0.619	-0.615	-0.614	-0.611	-0.610	-0.609	-0.606	-0.605	-0.604	-0.601	-0.601	-0.600	-0.600	-0.600	-0.599	-0.600	-0.600	-0.600	-0.600	-0.600	-0.601	-0.601	-0.601	-0.601	-0.602	-0.602	-0.604	-0.604	-0.605	-0.605	-0.605	-0.604	-0.604	-0.602	-0.602	-0.601	-0.600	-0.599	-0.598	-0.595	-0.591	-0.589	-0.586	-0.582	-0.580	-0.575	-0.570	-0.566	-0.561	-0.556	-0.551	-0.545	-0.538	-0.532	-0.525	-0.518	-0.511	-0.504	-0.495	-0.488	-0.479	-0.471	-0.462	-0.455	-0.445	-0.438	-0.428	-0.420	-0.411	-0.401	-0.392	-0.384	-0.375	-0.366	-0.358	-0.349	-0.340	-0.332	-0.325	-0.316	-0.309	-0.300	-0.294	-0.285	-0.279	-0.272	-0.266	-0.259	-0.254	-0.248	-0.242	-0.236	-0.231	-0.226	-0.221	-0.218	-0.212	-0.208	-0.205	-0.200	-0.196	-0.192	-0.190	-0.186	-0.182	-0.180	-0.178	-0.174	-0.170	-0.168	-0.165	-0.161	-0.159	-0.155	-0.151	-0.150	-0.146	-0.142	-0.140	-0.135	-0.131	-0.128	-0.125	-0.120	-0.116	-0.111	-0.106	-0.102	-0.098	-0.092	-0.088	-0.082	-0.078	-0.071	-0.065	-0.060	-0.054	-0.048	-0.042	-0.035	-0.029	-0.022	-0.016	-0.010	-0.002	0.004	0.011	0.019	0.025	0.031	0.039	0.046	0.052	0.060	0.066	0.072	0.080	0.086	0.092	0.099	0.106	0.112	0.118	0.125	0.130	0.135	0.141	0.146	0.152	0.158	0.162	0.169	0.172	0.178	0.184	0.188	0.191	0.196	0.201	0.205	0.210	0.214	0.218	0.220	0.224	0.228	0.231	0.235	0.239	0.241	0.245	0.248	0.250	0.254	0.256	0.259	0.261	0.264	0.266	0.268	0.271	0.272	0.275	0.278	0.280	0.280	0.282	0.284	0.285	0.285	0.286	0.288	0.289	0.289	0.289	0.290	0.290	0.289	0.289	0.288	0.288	0.286	0.285	0.282	0.281	0.279	0.276	0.274	0.271	0.268	0.265	0.262	0.258	0.254	0.249	0.245	0.241	0.236	0.231	0.226	0.220	0.215	0.210	0.205	0.199	0.192	0.188	0.181	0.176	0.171	0.165	0.159	0.154	0.149	0.144	0.139	0.134	0.129	0.124	0.121	0.116	0.112	0.109	0.105	0.102	0.099	0.098	0.095	0.094	0.091	0.091	0.090	0.089	0.089	0.090	0.090	0.091	0.092	0.094	0.095	0.098	0.100	0.102	0.105	0.108	0.111	0.114	0.118	0.122	0.126	0.130	0.134	0.138	0.141	0.145	0.150	0.154	0.158	0.161	0.165	0.169	0.172	0.175	0.178	0.180	0.184	0.186	0.189	0.190	0.191	0.191	0.192	0.194	0.194	0.195	0.194	0.194	0.192	0.191	0.190	0.189	0.188	0.185	0.182	0.179	0.176	0.174	0.171	0.168	0.164	0.160	0.156	0.152	0.149	0.145	0.141	0.136	0.132	0.129	0.125	0.120	0.118	0.112	0.110	0.108	0.102	0.100	0.098	0.094	0.092	0.090	0.089	0.086	0.085	0.084	0.081	0.080	0.080	0.080	0.079	0.079	0.079	0.080	0.080	0.080	0.081	0.081	0.084	0.085	0.088	0.088	0.090	0.091	0.092	0.095	0.098	0.100	0.100	0.102	0.105	0.108	0.109	0.112	0.114	0.116	0.119	0.121	0.125	0.128	0.130	0.131	0.134	0.138	0.140	0.144	0.148	0.151	0.155	0.161	0.165	0.170	0.176	0.182	0.190	0.198	0.205	0.215	0.225	0.236	0.248	0.261	0.275	0.290	0.306	0.322	0.341	0.362	0.384	0.406	0.431	0.456	0.485	0.514	0.545	0.579	0.612	0.650	0.688	0.728	0.770	0.815	0.861	0.909	0.960	1.012	1.066	1.122	1.179	1.240	1.301	1.364	1.430	1.496	1.564	1.634	1.705	1.779	1.854	1.929	2.005	2.084	2.164	2.242	2.322	2.405	2.489	2.571	2.655	2.739	2.822	2.908	2.991	3.078	3.161	3.245	3.329	3.412	3.496	3.580	3.661	3.742	3.824	3.905	3.984	4.061	4.139	4.215	4.290	4.364	4.436	4.509	4.579	4.646	4.714	4.781	4.845	4.909	4.971	5.031	5.090	5.148	5.204	5.259	5.311	5.364	5.412	5.461	5.510	5.555	5.599	5.641	5.684	5.722	5.761	5.800	5.835	5.870	5.902	5.934	5.965	5.994	6.021	6.048	6.072	6.096	6.119	6.140	6.159	6.176	6.194	6.208	6.222	6.235	6.245	6.255	6.262	6.269	6.274	6.279	6.279	6.280	6.278	6.276	6.271	6.265	6.258	6.249	6.236	6.224	6.209	6.192	6.175	6.155	6.134	6.109	6.084	6.056	6.026	5.995	5.964	5.929	5.891	5.852	5.812	5.771	5.726	5.680	5.634	5.584	5.531	5.479	5.424	5.368	5.308	5.248	5.186	5.122	5.056	4.990	4.921	4.850	4.779	4.706	4.631	4.554	4.476	4.396	4.316	4.235	4.151	4.068	3.981	3.896	3.809	3.720	3.630	3.540	3.448	3.356	3.262	3.169	3.075	2.980	2.885	2.789	2.692	2.596	2.499	2.401	2.304	2.205	2.108	2.009	1.911	1.812	1.714	1.615	1.516	1.418	1.320	1.222	1.125	1.028	0.930	0.834	0.736	0.640	0.544	0.449	0.354	0.260	0.165	0.071	-0.022	-0.116	-0.209	-0.300	-0.391	-0.484	-0.575	-0.665	-0.755	-0.844	-0.932	-1.022	-1.110	-1.198	-1.286	-1.372	-1.459	-1.545	-1.630	-1.715	-1.799	-1.884	-1.966	-2.049	-2.131	-2.211	-2.292	-2.372	-2.454	-2.531	-2.610	-2.688	-2.765	-2.841	-2.916	-2.991	-3.064	-3.136	-3.209	-3.279	-3.348	-3.416	-3.484	-3.550	-3.615	-3.679	-3.741	-3.802	-3.862	-3.921	-3.979	-4.035	-4.089	-4.141	-4.194	-4.244	-4.292	-4.339	-4.385	-4.428	-4.470	-4.511	-4.549	-4.588	-4.624	-4.658	-4.690	-4.722	-4.751	-4.779	-4.806	-4.831	-4.855	-4.878	-4.898	-4.918	-4.936	-4.952	-4.969	-4.981	-4.995	-5.008	-5.018	-5.028	-5.035	-5.042	-5.049	-5.054	-5.058	-5.061	-5.064	-5.065	-5.065	-5.066	-5.065	-5.062	-5.061	-5.058	-5.052	-5.049	-5.044	-5.039	-5.032	-5.026	-5.020	-5.011	-5.005	-4.996	-4.988	-4.978	-4.969	-4.959	-4.949	-4.938	-4.928	-4.916	-4.905	-4.894	-4.881	-4.869	-4.856	-4.844	-4.832	-4.818	-4.805	-4.792	-4.778	-4.762	-4.749	-4.735	-4.720	-4.706	-4.690	-4.675	-4.660	-4.644	-4.629	-4.614	-4.598	-4.581	-4.565	-4.549	-4.534	-4.516	-4.500	-4.482	-4.466	-4.449	-4.431	-4.414	-4.395	-4.378	-4.360	-4.341	-4.324	-4.304	-4.286	-4.266	-4.246	-4.228	-4.206	-4.188	-4.166	-4.146	-4.124	-4.102	-4.080	-4.059	-4.036	-4.014	-3.991	-3.966	-3.942	-3.919	-3.895	-3.869	-3.844	-3.818	-3.791	-3.764	-3.736	-3.709	-3.681	-3.652	-3.624	-3.594	-3.565	-3.534	-3.502	-3.471	-3.440	-3.408	-3.375	-3.341	-3.308	-3.275	-3.240	-3.206	-3.171	-3.136	-3.100	-3.065	-3.029	-2.992	-2.956	-2.919	-2.882	-2.846	-2.809	-2.771	-2.734	-2.696	-2.658	-2.621	-2.582	-2.545	-2.508	-2.470	-2.432	-2.395	-2.356	-2.319	-2.281	-2.245	-2.209	-2.171	-2.134	-2.098	-2.060	-2.025	-1.989	-1.952	-1.916	-1.882	-1.846	-1.812	-1.779	-1.744	-1.710	-1.678	-1.642	-1.610	-1.576	-1.544	-1.512	-1.479	-1.446	-1.415	-1.384	-1.352	-1.321	-1.290	-1.259	-1.229	-1.198	-1.168	-1.138	-1.108	-1.078	-1.048	-1.018	-0.988	-0.959	-0.929	-0.899	-0.869	-0.840	-0.810	-0.779	-0.750	-0.720	-0.690	-0.660	-0.631	-0.601	-0.570	-0.540	-0.510	-0.480	-0.449	-0.419	-0.388	-0.358	-0.326	-0.295	-0.264	-0.234	-0.202	-0.172	-0.141	-0.110	-0.079	-0.049	-0.018	0.012	0.042	0.072	0.102	0.132	0.161	0.191	0.220	0.249	0.278	0.305	0.332	0.360	0.386	0.412	0.438	0.464	0.488	0.512	0.534	0.558	0.579	0.601	0.621	0.641	0.661	0.680	0.696	0.715	0.730	0.746	0.761	0.775	0.789	0.800	0.811	0.822	0.832	0.841	0.851	0.859	0.866	0.872	0.878	0.884	0.888	0.891	0.894	0.896	0.899	0.899	0.900	0.901	0.901	0.900	0.900	0.899	0.896	0.894	0.892	0.890	0.886	0.882	0.879	0.875	0.871	0.869	0.864	0.859	0.854	0.850	0.845	0.841	0.835	0.830	0.824	0.819	0.814	0.808	0.802	0.796	0.791	0.784	0.779	0.771	0.765	0.759	0.752	0.745	0.736	0.729	0.721	0.714	0.705	0.696	0.688	0.678	0.669	0.658	0.646	0.635	0.624	0.611	0.599	0.586	0.572	0.558	0.542	0.528	0.511	0.495	0.478	0.460	0.442	0.422	0.402	0.382	0.361	0.340	0.316	0.294	0.270	0.245	0.220	0.194	0.168	0.140	0.112	0.085	0.056	0.026	-0.005	-0.035	-0.066	-0.098	-0.130	-0.162	-0.196	-0.229	-0.264	-0.298	-0.332	-0.368	-0.402	-0.438	-0.474	-0.509	-0.545	-0.581	-0.618	-0.654	-0.690	-0.726	-0.762	-0.798	-0.834	-0.870	-0.906	-0.941	-0.976	-1.011	-1.046	-1.081	-1.115	-1.149	-1.182	-1.216	-1.248	-1.280	-1.312	-1.344	-1.375	-1.405	-1.435	-1.465	-1.495	-1.522	-1.552	-1.580	-1.608	-1.634	-1.661	-1.688	-1.714	-1.739	-1.762	-1.789	-1.812	-1.836	-1.860	-1.882	-1.905	-1.929	-1.950	-1.971	-1.994	-2.015	-2.035	-2.056	-2.078	-2.098	-2.118	-2.138	-2.156	-2.176	-2.195	-2.214	-2.232	-2.251	-2.270	-2.288	-2.308	-2.325	-2.342	-2.360	-2.379	-2.395	-2.411	-2.429	-2.445	-2.462	-2.480	-2.495	-2.511	-2.528	-2.544	-2.560	-2.575	-2.590	-2.606	-2.621	-2.636	-2.651	-2.666	-2.681	-2.696	-2.710	-2.725	-2.740	-2.755	-2.769	-2.784	-2.798	-2.811	-2.826	-2.839	-2.854	-2.868	-2.881	-2.895	-2.909	-2.921	-2.936	-2.950	-2.964	-2.978	-2.991	-3.005	-3.019	-3.031	-3.046	-3.059	-3.072	-3.085	-3.099	-3.112	-3.125	-3.138	-3.150	-3.162	-3.175	-3.188	-3.199	-3.211	-3.224	-3.235	-3.246	-3.258	-3.269	-3.279	-3.289	-3.299	-3.310	-3.319	-3.329	-3.338	-3.345	-3.354	-3.361	-3.369	-3.376	-3.384	-3.390	-3.398	-3.404	-3.410	-3.415	-3.421	-3.426	-3.431	-3.436	-3.440	-3.445	-3.449	-3.454	-3.458	-3.460	-3.464	-3.468	-3.471	-3.475	-3.478	-3.481	-3.484	-3.486	-3.489	-3.491	-3.495	-3.498	-3.501	-3.504	-3.508	-3.510	-3.512	-3.515	-3.519	-3.520	-3.524	-3.525	-3.529	-3.532	-3.535	-3.538	-3.540	-3.544	-3.545	-3.549	-3.550	-3.552	-3.556	-3.559	-3.560	-3.562	-3.565	-3.568	-3.570	-3.571	-3.574	-3.575	-3.578	-3.579	-3.580	-3.582	-3.584	-3.584	-3.586	-3.586	-3.589	-3.590	-3.590	-3.591	-3.591	-3.592	-3.594	-3.594	-3.595	-3.596	-3.596	-3.598	-3.598	-3.599	-3.598	-3.599	-3.600	-3.600	-3.601	-3.600	-3.601	-3.601	-3.601	-3.601	-3.601	-3.601	-3.602	-3.601	-3.601	-3.602	-3.601	-3.601	-3.601	-3.600	-3.600	-3.599	-3.599	-3.598	-3.598	-3.595	-3.594	-3.592	-3.590	-3.589	-3.588	-3.585	-3.584	-3.582	-3.579	-3.578	-3.575	-3.572	-3.570	-3.568	-3.565	-3.561	-3.559	-3.556	-3.554	-3.551	-3.549	-3.545	-3.544	-3.541	-3.538	-3.536	-3.534	-3.532	-3.530	-3.529	-3.528	-3.526	-3.525	-3.525	-3.524	-3.524	-3.524	-3.524	-3.525	-3.526	-3.529	-3.530	-3.531	-3.532	-3.536	-3.540	-3.541	-3.545	-3.549	-3.554	-3.556	-3.561	-3.565	-3.570	-3.575	-3.580	-3.585	-3.591	-3.596	-3.600	-3.606	-3.611	-3.616	-3.621	-3.626	-3.631	-3.635	-3.640	-3.644	-3.648	-3.651	-3.655	-3.658	-3.660	-3.661	-3.662	-3.662	-3.662	-3.662	-3.662	-3.660	-3.658	-3.655	-3.651	-3.648	-3.641	-3.636	-3.630	-3.624	-3.615	-3.606	-3.596	-3.586	-3.575	-3.564	-3.551	-3.538	-3.524	-3.509	-3.494	-3.478	-3.461	-3.442	-3.425	-3.406	-3.388	-3.366	-3.346	-3.325	-3.304	-3.281	-3.259	-3.235	-3.211	-3.188	-3.164	-3.139	-3.114	-3.089	-3.062	-3.036	-3.010	-2.984	-2.956	-2.930	-2.904	-2.876	-2.849	-2.821	-2.795	-2.768	-2.740	-2.712	-2.685	-2.658	-2.631	-2.604	-2.576	-2.550	-2.522	-2.498	-2.471	-2.445	-2.419	-2.394	-2.368	-2.342	-2.318	-2.294	-2.270	-2.245	-2.221	-2.199	-2.176	-2.154	-2.131	-2.110	-2.088	-2.068	-2.047	-2.027	-2.007	-1.989	-1.970	-1.951	-1.935	-1.918	-1.901	-1.885	-1.869	-1.855	-1.841	-1.826	-1.812	-1.801	-1.788	-1.776	-1.764	-1.754	-1.742	-1.734	-1.724	-1.715	-1.706	-1.699	-1.690	-1.684	-1.676	-1.669	-1.662	-1.656	-1.651	-1.646	-1.641	-1.635	-1.630	-1.626	-1.621	-1.619	-1.614	-1.611	-1.606	-1.602	-1.600	-1.595	-1.591	-1.589	-1.585	-1.582	-1.579	-1.575	-1.571	-1.568	-1.565	-1.561	-1.556	-1.554	-1.550	-1.546	-1.542	-1.540	-1.535	-1.531	-1.528	-1.524	-1.520	-1.516	-1.512	-1.508	-1.505	-1.500	-1.496	-1.494	-1.489	-1.485	-1.482	-1.478	-1.475	-1.471	-1.468	-1.465	-1.461	-1.459	-1.455	-1.454	-1.451	-1.450	-1.449	-1.446	-1.445	-1.444	-1.442	-1.442	-1.441	-1.441	-1.441	-1.442	-1.442	-1.442	-1.445	-1.446	-1.449	-1.451	-1.454	-1.456	-1.460	-1.462	-1.466	-1.470	-1.475	-1.480	-1.484	-1.489	-1.495	-1.500	-1.505	-1.512	-1.519	-1.524	-1.531	-1.538	-1.544	-1.550	-1.558	-1.565	-1.571	-1.576	-1.584	-1.590	-1.596	-1.604	-1.609	-1.615	-1.622	-1.628	-1.632	-1.638	-1.642	-1.648	-1.652	-1.656	-1.659	-1.662	-1.665	-1.669	-1.671	-1.671	-1.672	-1.674	-1.674	-1.674	-1.674	-1.672	-1.671	-1.669	-1.666	-1.665	-1.662	-1.660	-1.655	-1.651	-1.649	-1.645	-1.639	-1.635	-1.630	-1.625	-1.621	-1.616	-1.611	-1.608	-1.604	-1.599	-1.595	-1.590	-1.588	-1.582	-1.580	-1.576	-1.575	-1.572	-1.571	-1.570	-1.569	-1.569	-1.570	-1.570	-1.571	-1.574	-1.576	-1.580	-1.585	-1.590	-1.595	-1.601	-1.608	-1.615	-1.622	-1.631	-1.641	-1.650	-1.660	-1.671	-1.682	-1.695	-1.706	-1.719	-1.732	-1.745	-1.759	-1.772	-1.786	-1.801	-1.816	-1.830	-1.845	-1.859	-1.874	-1.889	-1.902	-1.918	-1.931	-1.945	-1.959	-1.972	-1.984	-1.996	-2.009	-2.020	-2.030	-2.041	-2.051	-2.060	-2.069	-2.076	-2.085	-2.091	-2.096	-2.102	-2.108	-2.111	-2.114	-2.118	-2.119	-2.120	-2.119	-2.119	-2.118	-2.116	-2.112	-2.110	-2.106	-2.100	-2.095	-2.089	-2.082	-2.075	-2.068	-2.059	-2.051	-2.042	-2.033	-2.022	-2.011	-2.001	-1.990	-1.980	-1.968	-1.956	-1.944	-1.931	-1.920	-1.908	-1.895	-1.882	-1.870	-1.858	-1.845	-1.834	-1.821	-1.810	-1.799	-1.786	-1.775	-1.764	-1.752	-1.742	-1.731	-1.722	-1.712	-1.704	-1.694	-1.685	-1.678	-1.670	-1.662	-1.655	-1.650	-1.642	-1.638	-1.632	-1.628	-1.622	-1.619	-1.614	-1.611	-1.609	-1.605	-1.602	-1.600	-1.600	-1.598	-1.596	-1.596	-1.596	-1.596	-1.596	-1.596	-1.596	-1.596	-1.598	-1.599	-1.600	-1.601	-1.602	-1.605	-1.606	-1.608	-1.610	-1.612	-1.614	-1.615	-1.616	-1.619	-1.620	-1.621	-1.624	-1.625	-1.626	-1.626	-1.628	-1.628	-1.629	-1.629	-1.628	-1.628	-1.626	-1.625	-1.624	-1.621	-1.620	-1.616	-1.614	-1.610	-1.606	-1.601	-1.596	-1.591	-1.586	-1.579	-1.572	-1.565	-1.556	-1.548	-1.540	-1.530	-1.520	-1.510	-1.500	-1.489	-1.478	-1.464	-1.452	-1.439	-1.425	-1.412	-1.399	-1.384	-1.370	-1.355	-1.341	-1.325	-1.310	-1.294	-1.280	-1.265	-1.249	-1.234	-1.218	-1.202	-1.189	-1.174	-1.159	-1.145	-1.131	-1.116	-1.102	-1.091	-1.078	-1.066	-1.054	-1.042	-1.032	-1.021	-1.012	-1.002	-0.994	-0.985	-0.978	-0.970	-0.964	-0.959	-0.952	-0.948	-0.945	-0.941	-0.939	-0.935	-0.934	-0.932	-0.931	-0.931	-0.931	-0.932	-0.934	-0.935	-0.936	-0.940	-0.942	-0.946	-0.950	-0.954	-0.958	-0.961	-0.965	-0.969	-0.974	-0.978	-0.982	-0.986	-0.991	-0.996	-1.001	-1.004	-1.009	-1.012	-1.016	-1.020	-1.022	-1.026	-1.029	-1.031	-1.032	-1.034	-1.036	-1.036	-1.036	-1.036	-1.035	-1.034	-1.034	-1.031	-1.029	-1.024	-1.021	-1.018	-1.011	-1.008	-1.001	-0.995	-0.988	-0.981	-0.974	-0.966	-0.958	-0.948	-0.939	-0.929	-0.919	-0.908	-0.896	-0.885	-0.874	-0.861	-0.850	-0.836	-0.824	-0.811	-0.799	-0.785	-0.771	-0.759	-0.745	-0.731	-0.719	-0.705	-0.691	-0.679	-0.665	-0.651	-0.639	-0.626	-0.615	-0.602	-0.590	-0.579	-0.568	-0.555	-0.545	-0.534	-0.522	-0.514	-0.502	-0.492	-0.484	-0.475	-0.466	-0.458	-0.449	-0.441	-0.434	-0.426	-0.418	-0.411	-0.405	-0.398	-0.390	-0.384	-0.376	-0.371	-0.364	-0.359	-0.351	-0.345	-0.339	-0.332	-0.326	-0.320	-0.312	-0.306	-0.299	-0.291	-0.284	-0.276	-0.268	-0.260	-0.251	-0.244	-0.235	-0.226	-0.218	-0.209	-0.199	-0.190	-0.180	-0.171	-0.161	-0.151	-0.141	-0.131	-0.121	-0.111	-0.101	-0.090	-0.081	-0.071	-0.061	-0.052	-0.042	-0.032	-0.022	-0.015	-0.005	0.004	0.012	0.021	0.028	0.036	0.044	0.051	0.058	0.065	0.071	0.078	0.082	0.088	0.094	0.098	0.102	0.108	0.111	0.115	0.118	0.121	0.125	0.128	0.131	0.134	0.136	0.139	0.141	0.145	0.148	0.150	0.152	0.154	0.156	0.158	0.161	0.162	0.165	0.166	0.169	0.170	0.174	0.175	0.176	0.179	0.180	0.182	0.185	0.186	0.188	0.189	0.189	0.191	0.191	0.191	0.192	0.191	0.192	0.191	0.190	0.189	0.188	0.185	0.182	0.180	0.178	0.172	0.169	0.165	0.159	0.154	0.148	0.141	0.135	0.128	0.120	0.111	0.104	0.094	0.085	0.075	0.065	0.055	0.044	0.034	0.021	0.011	-0.001	-0.012	-0.025	-0.036	-0.048	-0.060	-0.072	-0.084	-0.095	-0.108	-0.118	-0.130	-0.141	-0.151	-0.161	-0.171	-0.181	-0.191	-0.201	-0.210	-0.219	-0.228	-0.235	-0.244	-0.251	-0.258	-0.264	-0.271	-0.278	-0.284	-0.289	-0.294	-0.300	-0.305	-0.310	-0.315	-0.320	-0.324	-0.329	-0.331	-0.336	-0.341	-0.344	-0.349	-0.354	-0.358	-0.361	-0.366	-0.370	-0.375	-0.380	-0.385	-0.390	-0.395	-0.400	-0.406	-0.411	-0.418	-0.421	-0.428	-0.434	-0.440	-0.446	-0.452	-0.459	-0.465	-0.472	-0.478	-0.484	-0.490	-0.496	-0.501	-0.509	-0.514	-0.519	-0.524	-0.529	-0.534	-0.536	-0.541	-0.544	-0.549	-0.551	-0.554	-0.555	-0.558	-0.558	-0.559	-0.558	-0.558	-0.556	-0.555	-0.554	-0.550	-0.548	-0.545	-0.540	-0.535	-0.530	-0.526	-0.519	-0.512	-0.507	-0.500	-0.492	-0.484	-0.476	-0.469	-0.459	-0.450	-0.440	-0.431	-0.421	-0.411	-0.401	-0.391	-0.381	-0.369	-0.359	-0.348	-0.338	-0.326	-0.316	-0.305	-0.294	-0.284	-0.272	-0.262	-0.252	-0.242	-0.231	-0.221	-0.211	-0.201	-0.191	-0.182	-0.172	-0.164	-0.154	-0.144	-0.135	-0.126	-0.118	-0.108	-0.099	-0.090	-0.081	-0.072	-0.065	-0.056	-0.049	-0.039	-0.030	-0.024	-0.015	-0.009	0.000	0.008	0.015	0.022	0.030	0.038	0.044	0.051	0.059	0.066	0.072	0.079	0.085	0.091	0.098	0.104	0.110	0.116	0.121	0.128	0.132	0.139	0.144	0.149	0.154	0.159	0.162	0.168	0.171	0.175	0.179	0.184	0.188	0.190	0.195	0.199	0.201	0.205	0.208	0.211	0.214	0.218	0.220	0.224	0.226	0.230	0.232	0.236	0.239	0.241	0.244	0.248	0.250	0.254	0.258	0.259	0.262	0.265	0.270	0.274	0.276	0.280	0.284	0.288	0.290	0.294	0.298	0.301	0.305	0.309	0.311	0.315	0.319	0.324	0.326	0.330	0.332	0.336	0.339	0.342	0.346	0.349	0.352	0.354	0.358	0.359	0.362	0.364	0.368	0.369	0.370	0.374	0.375	0.376	0.378	0.379	0.381	0.381	0.382	0.382	0.384	0.384	0.384	0.385	0.384	0.384	0.382	0.382	0.381	0.380	0.380	0.378	0.378	0.376	0.375	0.372	0.371	0.369	0.366	0.364	0.361	0.359	0.356	0.354	0.351	0.348	0.344	0.341	0.336	0.332	0.328	0.322	0.319	0.314	0.309	0.304	0.299	0.292	0.288	0.281	0.275	0.269	0.262	0.258	0.251	0.245	0.238	0.231	0.225	0.218	0.211	0.205	0.198	0.190	0.184	0.176	0.170	0.164	0.156	0.150	0.142	0.136	0.130	0.124	0.119	0.114	0.108	0.102	0.096	0.091	0.086	0.082	0.078	0.074	0.069	0.066	0.062	0.060	0.055	0.054	0.051	0.049	0.048	0.045	0.044	0.042	0.041	0.041	0.040	0.040	0.040	0.039	0.040	0.040	0.040	0.041	0.041	0.041	0.041	0.042	0.042	0.044	0.044	0.045	0.045	0.044	0.044	0.044	0.042	0.042	0.040	0.039	0.038	0.034	0.032	0.029	0.026	0.022	0.019	0.012	0.008	0.002	-0.004	-0.010	-0.018	-0.025	-0.032	-0.041	-0.050	-0.059	-0.069	-0.078	-0.089	-0.100	-0.111	-0.122	-0.135	-0.146	-0.160	-0.172	-0.185	-0.199	-0.212	-0.225	-0.240	-0.252	-0.266	-0.279	-0.292	-0.306	-0.319	-0.331	-0.344	-0.356	-0.369	-0.381	-0.392	-0.404	-0.412	-0.422	-0.432	-0.442	-0.450	-0.458	-0.466	-0.472	-0.478	-0.484	-0.489	-0.492	-0.496	-0.499	-0.502	-0.504	-0.506	-0.506	-0.506	-0.507	-0.506	-0.504	-0.502	-0.501	-0.499	-0.495	-0.491	-0.489	-0.485	-0.481	-0.476	-0.472	-0.468	-0.464	-0.459	-0.452	-0.448	-0.444	-0.439	-0.434	-0.430	-0.424	-0.420	-0.415	-0.411	-0.408	-0.404	-0.400	-0.398	-0.395	-0.390	-0.388	-0.386	-0.384	-0.382	-0.381	-0.380	-0.379	-0.378	-0.378	-0.376	-0.378	-0.376	-0.378	-0.378	-0.378	-0.378	-0.379	-0.379	-0.380	-0.381	-0.382	-0.382	-0.384	-0.385	-0.385	-0.385	-0.386	-0.386	-0.388	-0.388	-0.388	-0.388	-0.388	-0.386	-0.386	-0.385	-0.385	-0.384	-0.381	-0.381	-0.379	-0.378	-0.374	-0.371	-0.369	-0.365	-0.361	-0.359	-0.355	-0.349	-0.345	-0.341	-0.336	-0.330	-0.325	-0.320	-0.314	-0.309	-0.304	-0.296	-0.290	-0.284	-0.278	-0.270	-0.262	-0.255	-0.248	-0.240	-0.231	-0.224	-0.215	-0.206	-0.198	-0.189	-0.180	-0.170	-0.161	-0.151	-0.141	-0.132	-0.121	-0.111	-0.100	-0.090	-0.079	-0.069	-0.058	-0.046	-0.035	-0.024	-0.011	0.001	0.012	0.025	0.038	0.050	0.062	0.076	0.089	0.102	0.115	0.129	0.141	0.155	0.169	0.182	0.195	0.209	0.224	0.236	0.250	0.265	0.279	0.291	0.305	0.319	0.332	0.345	0.359	0.372	0.385	0.398	0.411	0.422	0.434	0.446	0.459	0.469	0.480	0.490	0.501	0.511	0.520	0.529	0.538	0.546	0.554	0.561	0.569	0.574	0.581	0.586	0.591	0.596	0.600	0.604	0.606	0.610	0.612	0.615	0.616	0.616	0.618	0.616	0.616	0.615	0.614	0.612	0.610	0.609	0.606	0.604	0.600	0.598	0.595	0.590	0.586	0.582	0.579	0.575	0.571	0.566	0.562	0.559	0.554	0.550	0.546	0.541	0.538	0.534	0.529	0.526	0.522	0.519	0.518	0.514	0.511	0.507	0.506	0.504	0.502	0.501	0.500	0.498	0.498	0.496	0.496	0.495	0.495	0.495	0.495	0.496	0.496	0.498	0.498	0.498	0.500	0.500	0.501	0.502	0.502	0.504	0.505	0.506	0.507	0.507	0.509	0.509	0.511	0.511	0.511	0.512	0.512	0.512	0.512	0.515	0.514	0.514	0.514	0.514	0.512	0.512	0.512	0.512	0.512	0.511	0.510	0.510	0.509	0.507	0.506	0.506	0.506	0.506	0.505	0.505	0.504	0.505	0.504	0.505	0.506	0.507	0.507	0.509	0.511	0.514	0.516	0.518	0.521	0.525	0.530	0.534	0.538	0.544	0.550	0.555	0.562	0.570	0.576	0.585	0.592	0.601	0.611	0.620	0.630	0.640	0.650	0.661	0.672	0.682	0.695	0.706	0.718	0.729	0.740	0.751	0.762	0.774	0.784	0.795	0.805	0.816	0.825	0.835	0.844	0.852	0.860	0.866	0.874	0.880	0.885	0.889	0.892	0.895	0.898	0.899	0.899	0.899	0.896	0.895	0.891	0.886	0.881	0.876	0.869	0.861	0.851	0.842	0.832	0.821	0.809	0.796	0.782	0.769	0.754	0.738	0.722	0.706	0.689	0.671	0.654	0.636	0.619	0.600	0.582	0.564	0.546	0.528	0.510	0.492	0.475	0.459	0.442	0.426	0.411	0.395	0.381	0.369	0.356	0.345	0.332	0.324	0.314	0.305	0.299	0.292	0.288	0.284	0.280	0.279	0.278	0.278	0.279	0.281	0.284	0.288	0.292	0.299	0.306	0.312	0.321	0.330	0.341	0.351	0.362	0.375	0.388	0.400	0.412	0.426	0.440	0.452	0.468	0.480	0.494	0.507	0.521	0.534	0.546	0.559	0.571	0.582	0.592	0.604	0.612	0.621	0.629	0.636	0.642	0.649	0.652	0.655	0.659	0.660	0.660	0.660	0.658	0.655	0.652	0.648	0.641	0.636	0.629	0.619	0.611	0.601	0.589	0.576	0.564	0.550	0.535	0.520	0.505	0.488	0.470	0.454	0.435	0.415	0.396	0.378	0.358	0.336	0.316	0.295	0.274	0.254	0.232	0.211	0.189	0.168	0.146	0.125	0.102	0.082	0.061	0.040	0.019	-0.002	-0.024	-0.045	-0.065	-0.084	-0.105	-0.125	-0.144	-0.164	-0.184	-0.201	-0.220	-0.239	-0.256	-0.274	-0.291	-0.308	-0.325	-0.342	-0.358	-0.372	-0.389	-0.404	-0.419	-0.432	-0.446	-0.460	-0.472	-0.486	-0.498	-0.510	-0.521	-0.532	-0.542	-0.552	-0.561	-0.571	-0.579	-0.586	-0.594	-0.601	-0.608	-0.614	-0.619	-0.622	-0.626	-0.630	-0.632	-0.635	-0.636	-0.639	-0.638	-0.639	-0.638	-0.636	-0.635	-0.632	-0.631	-0.628	-0.624	-0.620	-0.615	-0.611	-0.606	-0.600	-0.595	-0.589	-0.582	-0.576	-0.570	-0.564	-0.556	-0.550	-0.542	-0.536	-0.530	-0.524	-0.518	-0.510	-0.504	-0.498	-0.492	-0.485	-0.480	-0.474	-0.469	-0.464	-0.460	-0.455	-0.451	-0.446	-0.444	-0.440	-0.438	-0.435	-0.432	-0.430	-0.429	-0.428	-0.426	-0.425	-0.424	-0.424	-0.424	-0.424	-0.425	-0.425	-0.426	-0.425	-0.426	-0.428	-0.428	-0.429	-0.429	-0.429	-0.430	-0.431	-0.431	-0.431	-0.431	-0.430	-0.430	-0.429	-0.429	-0.428	-0.426	-0.425	-0.424	-0.421	-0.419	-0.416	-0.412	-0.409	-0.405	-0.402	-0.396	-0.392	-0.389	-0.382	-0.378	-0.372	-0.365	-0.360	-0.354	-0.346	-0.339	-0.332	-0.325	-0.319	-0.311	-0.302	-0.295	-0.288	-0.280	-0.271	-0.262	-0.255	-0.249	-0.240	-0.231	-0.224	-0.216	-0.209	-0.201	-0.195	-0.188	-0.181	-0.175	-0.169	-0.161	-0.156	-0.150	-0.145	-0.140	-0.135	-0.130	-0.125	-0.120	-0.115	-0.111	-0.108	-0.104	-0.100	-0.096	-0.094	-0.090	-0.086	-0.084	-0.080	-0.079	-0.076	-0.072	-0.071	-0.068	-0.065	-0.062	-0.061	-0.058	-0.055	-0.052	-0.050	-0.048	-0.044	-0.041	-0.038	-0.035	-0.032	-0.029	-0.026	-0.022	-0.019	-0.015	-0.011	-0.008	-0.004	0.000	0.005	0.010	0.014	0.018	0.022	0.028	0.031	0.036	0.040	0.045	0.050	0.055	0.060	0.065	0.069	0.074	0.079	0.084	0.089	0.092	0.096	0.101	0.106	0.110	0.115	0.119	0.122	0.126	0.130	0.134	0.139	0.141	0.145	0.149	0.151	0.156	0.159	0.162	0.165	0.168	0.171	0.175	0.176	0.180	0.182	0.185	0.189	0.191	0.194	0.196	0.199	0.201	0.204	0.206	0.209	0.211	0.214	0.216	0.219	0.221	0.224	0.226	0.229	0.232	0.234	0.236	0.238	0.240	0.241	0.244	0.245	0.246	0.248	0.249	0.251	0.252	0.252	0.254	0.254	0.254	0.254	0.254	0.252	0.252	0.250	0.250	0.249	0.245	0.242	0.241	0.238	0.235	0.232	0.229	0.225	0.221	0.216	0.212	0.208	0.202	0.196	0.191	0.186	0.181	0.175	0.169	0.164	0.159	0.151	0.146	0.140	0.135	0.129	0.124	0.118	0.112	0.108	0.101	0.098	0.092	0.088	0.084	0.079	0.076	0.071	0.069	0.065	0.062	0.061	0.059	0.056	0.056	0.055	0.055	0.055	0.055	0.054	0.055	0.056	0.058	0.059	0.061	0.062	0.066	0.069	0.071	0.075	0.078	0.081	0.085	0.089	0.092	0.098	0.102	0.106	0.111	0.116	0.120	0.126	0.130	0.135	0.140	0.145	0.150	0.155	0.160	0.164	0.169	0.172	0.178	0.182	0.186	0.190	0.194	0.198	0.201	0.204	0.208	0.211	0.214	0.216	0.220	0.222	0.225	0.228	0.229	0.230	0.232	0.232	0.235	0.236	0.236	0.238	0.238	0.239	0.239	0.240	0.240	0.240	0.240	0.241	0.240	0.240	0.240	0.240	0.239	0.240	0.239	0.239	0.239	0.239	0.239	0.239	0.240	0.239	0.240	0.240	0.240	0.240	0.241	0.241	0.242	0.244	0.245	0.248	0.248	0.250	0.251	0.254	0.256	0.258	0.260	0.264	0.266	0.270	0.272	0.276	0.279	0.282	0.288	0.290	0.294	0.299	0.304	0.308	0.312	0.319	0.324	0.328	0.334	0.340	0.345	0.352	0.360	0.366	0.374	0.381	0.389	0.399	0.408	0.416	0.426	0.436	0.449	0.460	0.471	0.485	0.499	0.514	0.530	0.546	0.562	0.582	0.601	0.622	0.644	0.666	0.691	0.718	0.744	0.771	0.801	0.834	0.866	0.902	0.938	0.975	1.016	1.058	1.100	1.145	1.191	1.240	1.291	1.344	1.398	1.452	1.510	1.569	1.630	1.694	1.758	1.824	1.890	1.959	2.029	2.101	2.175	2.249	2.324	2.401	2.480	2.559	2.638	2.719	2.800	2.882	2.964	3.048	3.130	3.212	3.298	3.381	3.465	3.548	3.631	3.715	3.799	3.880	3.962	4.044	4.124	4.205	4.284	4.362	4.441	4.518	4.592	4.668	4.741	4.814	4.885	4.955	5.024	5.091	5.158	5.222	5.286	5.349	5.410	5.470	5.528	5.584	5.640	5.695	5.746	5.799	5.848	5.896	5.944	5.990	6.034	6.076	6.119	6.159	6.198	6.235	6.270	6.305	6.338	6.370	6.400	6.429	6.456	6.481	6.508	6.530	6.552	6.572	6.591	6.608	6.624	6.638	6.650	6.660	6.670	6.678	6.684	6.689	6.691	6.692	6.692	6.689	6.685	6.679	6.671	6.661	6.650	6.638	6.621	6.605	6.586	6.566	6.542	6.520	6.494	6.465	6.434	6.402	6.368	6.331	6.295	6.254	6.214	6.169	6.125	6.076	6.028	5.978	5.924	5.870	5.812	5.755	5.695	5.632	5.570	5.505	5.438	5.371	5.301	5.230	5.156	5.081	5.006	4.929	4.851	4.770	4.690	4.608	4.525	4.440	4.354	4.268	4.180	4.091	4.001	3.911	3.821	3.729	3.636	3.542	3.449	3.355	3.260	3.165	3.069	2.971	2.876	2.780	2.682	2.585	2.488	2.390	2.292	2.195	2.098	2.000	1.901	1.804	1.708	1.610	1.512	1.416	1.319	1.222	1.126	1.031	0.935	0.840	0.744	0.650	0.555	0.461	0.368	0.274	0.180	0.089	-0.004	-0.096	-0.188	-0.279	-0.371	-0.461	-0.551	-0.641	-0.731	-0.820	-0.909	-0.998	-1.086	-1.174	-1.261	-1.348	-1.435	-1.521	-1.606	-1.691	-1.775	-1.860	-1.942	-2.026	-2.109	-2.190	-2.271	-2.352	-2.432	-2.511	-2.589	-2.666	-2.742	-2.818	-2.894	-2.968	-3.039	-3.110	-3.181	-3.250	-3.319	-3.385	-3.450	-3.514	-3.578	-3.639	-3.699	-3.758	-3.815	-3.871	-3.925	-3.978	-4.029	-4.079	-4.126	-4.172	-4.218	-4.261	-4.301	-4.342	-4.380	-4.418	-4.454	-4.486	-4.519	-4.549	-4.578	-4.605	-4.632	-4.656	-4.679	-4.701	-4.721	-4.741	-4.759	-4.774	-4.790	-4.804	-4.816	-4.828	-4.839	-4.848	-4.856	-4.864	-4.870	-4.876	-4.880	-4.882	-4.886	-4.889	-4.889	-4.890	-4.890	-4.888	-4.885	-4.882	-4.880	-4.875	-4.871	-4.866	-4.860	-4.854	-4.848	-4.840	-4.831	-4.824	-4.816	-4.806	-4.798	-4.786	-4.775	-4.765	-4.752	-4.741	-4.729	-4.716	-4.702	-4.690	-4.676	-4.662	-4.648	-4.632	-4.618	-4.601	-4.586	-4.570	-4.554	-4.536	-4.519	-4.502	-4.485	-4.466	-4.449	-4.431	-4.412	-4.394	-4.375	-4.355	-4.336	-4.318	-4.298	-4.278	-4.258	-4.238	-4.218	-4.198	-4.176	-4.158	-4.136	-4.115	-4.095	-4.074	-4.052	-4.032	-4.011	-3.990	-3.969	-3.949	-3.926	-3.906	-3.884	-3.864	-3.842	-3.821	-3.799	-3.778	-3.756	-3.734	-3.712	-3.690	-3.669	-3.648	-3.625	-3.601	-3.579	-3.556	-3.534	-3.511	-3.488	-3.464	-3.440	-3.415	-3.392	-3.368	-3.341	-3.318	-3.291	-3.265	-3.239	-3.214	-3.186	-3.159	-3.131	-3.104	-3.074	-3.045	-3.016	-2.986	-2.956	-2.926	-2.895	-2.862	-2.831	-2.799	-2.766	-2.734	-2.700	-2.668	-2.632	-2.599	-2.562	-2.528	-2.491	-2.458	-2.420	-2.384	-2.348	-2.311	-2.275	-2.236	-2.200	-2.164	-2.125	-2.088	-2.050	-2.013	-1.976	-1.938	-1.900	-1.862	-1.826	-1.789	-1.752	-1.715	-1.679	-1.642	-1.606	-1.571	-1.535	-1.500	-1.465	-1.431	-1.396	-1.362	-1.329	-1.295	-1.262	-1.230	-1.198	-1.165	-1.134	-1.101	-1.071	-1.040	-1.010	-0.980	-0.950	-0.920	-0.891	-0.861	-0.832	-0.804	-0.775	-0.745	-0.716	-0.688	-0.660	-0.631	-0.604	-0.574	-0.546	-0.518	-0.489	-0.460	-0.431	-0.404	-0.375	-0.346	-0.318	-0.289	-0.259	-0.229	-0.200	-0.170	-0.141	-0.112	-0.081	-0.052	-0.022	0.008	0.038	0.068	0.099	0.128	0.158	0.186	0.218	0.248	0.276	0.305	0.334	0.362	0.391	0.420	0.448	0.476	0.504	0.530	0.556	0.582	0.609	0.632	0.658	0.681	0.705	0.728	0.750	0.771	0.792	0.812	0.831	0.851	0.869	0.886	0.902	0.918	0.932	0.948	0.961	0.974	0.985	0.998	1.008	1.018	1.028	1.035	1.042	1.050	1.055	1.060	1.065	1.069	1.072	1.076	1.078	1.080	1.081	1.081	1.082	1.081	1.080	1.079	1.079	1.076	1.074	1.071	1.068	1.066	1.061	1.058	1.054	1.049	1.045	1.040	1.034	1.030	1.024	1.019	1.012	1.008	1.000	0.995	0.988	0.982	0.975	0.969	0.961	0.955	0.948	0.940	0.934	0.926	0.919	0.910	0.902	0.895	0.885	0.878	0.868	0.860	0.850	0.840	0.830	0.820	0.809	0.798	0.786	0.775	0.762	0.750	0.736	0.724	0.709	0.696	0.681	0.665	0.650	0.634	0.618	0.600	0.581	0.565	0.546	0.525	0.505	0.484	0.462	0.441	0.419	0.396	0.372	0.349	0.324	0.299	0.272	0.246	0.219	0.192	0.165	0.136	0.108	0.079	0.049	0.019	-0.011	-0.042	-0.072	-0.104	-0.135	-0.168	-0.200	-0.232	-0.266	-0.298	-0.330	-0.364	-0.398	-0.430	-0.464	-0.495	-0.529	-0.561	-0.595	-0.628	-0.661	-0.694	-0.725	-0.758	-0.790	-0.822	-0.854	-0.885	-0.916	-0.946	-0.978	-1.008	-1.039	-1.068	-1.098	-1.126	-1.155	-1.184	-1.212	-1.240	-1.269	-1.295	-1.322	-1.350	-1.375	-1.401	-1.428	-1.454	-1.479	-1.505	-1.529	-1.554	-1.578	-1.601	-1.625	-1.649	-1.672	-1.695	-1.718	-1.740	-1.762	-1.784	-1.805	-1.826	-1.849	-1.870	-1.890	-1.910	-1.930	-1.951	-1.971	-1.990	-2.010	-2.029	-2.046	-2.065	-2.084	-2.101	-2.119	-2.136	-2.154	-2.171	-2.186	-2.204	-2.221	-2.236	-2.252	-2.268	-2.284	-2.300	-2.315	-2.330	-2.345	-2.360	-2.374	-2.389	-2.402	-2.418	-2.431	-2.445	-2.460	-2.474	-2.488	-2.501	-2.516	-2.530	-2.544	-2.558	-2.570	-2.584	-2.599	-2.611	-2.626	-2.640	-2.654	-2.669	-2.682	-2.695	-2.710	-2.724	-2.738	-2.751	-2.765	-2.779	-2.792	-2.806	-2.820	-2.832	-2.846	-2.859	-2.872	-2.885	-2.898	-2.911	-2.922	-2.935	-2.948	-2.960	-2.970	-2.981	-2.994	-3.004	-3.014	-3.025	-3.034	-3.044	-3.054	-3.062	-3.070	-3.079	-3.086	-3.095	-3.102	-3.109	-3.116	-3.122	-3.129	-3.135	-3.141	-3.146	-3.152	-3.156	-3.161	-3.166	-3.170	-3.174	-3.179	-3.181	-3.185	-3.189	-3.192	-3.195	-3.198	-3.200	-3.202	-3.205	-3.209	-3.211	-3.212	-3.216	-3.218	-3.220	-3.222	-3.224	-3.226	-3.228	-3.230	-3.231	-3.234	-3.235	-3.238	-3.239	-3.241	-3.242	-3.244	-3.245	-3.248	-3.249	-3.249	-3.251	-3.252	-3.255	-3.256	-3.258	-3.260	-3.261	-3.262	-3.264	-3.266	-3.268	-3.270	-3.271	-3.272	-3.274	-3.276	-3.279	-3.280	-3.284	-3.286	-3.288	-3.291	-3.292	-3.295	-3.298	-3.300	-3.302	-3.305	-3.308	-3.311	-3.314	-3.316	-3.319	-3.322	-3.325	-3.329	-3.331	-3.334	-3.338	-3.340	-3.342	-3.345	-3.348	-3.350	-3.352	-3.355	-3.358	-3.359	-3.361	-3.362	-3.364	-3.366	-3.366	-3.368	-3.369	-3.369	-3.369	-3.369	-3.369	-3.368	-3.368	-3.368	-3.365	-3.365	-3.362	-3.360	-3.359	-3.356	-3.354	-3.352	-3.349	-3.348	-3.344	-3.341	-3.338	-3.335	-3.331	-3.329	-3.325	-3.321	-3.319	-3.315	-3.312	-3.310	-3.306	-3.304	-3.302	-3.299	-3.298	-3.295	-3.294	-3.292	-3.292	-3.292	-3.291	-3.291	-3.292	-3.292	-3.292	-3.295	-3.298	-3.299	-3.300	-3.304	-3.306	-3.310	-3.314	-3.318	-3.321	-3.326	-3.330	-3.336	-3.341	-3.345	-3.351	-3.358	-3.362	-3.368	-3.374	-3.379	-3.385	-3.391	-3.395	-3.401	-3.406	-3.410	-3.416	-3.420	-3.424	-3.428	-3.431	-3.435	-3.436	-3.439	-3.440	-3.441	-3.441	-3.441	-3.440	-3.439	-3.436	-3.434	-3.430	-3.425	-3.420	-3.414	-3.408	-3.400	-3.392	-3.382	-3.372	-3.362	-3.351	-3.338	-3.325	-3.311	-3.296	-3.280	-3.264	-3.248	-3.230	-3.211	-3.191	-3.171	-3.151	-3.130	-3.109	-3.086	-3.062	-3.040	-3.015	-2.991	-2.966	-2.940	-2.914	-2.889	-2.861	-2.834	-2.806	-2.779	-2.751	-2.722	-2.695	-2.665	-2.638	-2.608	-2.579	-2.550	-2.520	-2.491	-2.461	-2.432	-2.402	-2.374	-2.345	-2.315	-2.286	-2.258	-2.230	-2.202	-2.174	-2.146	-2.118	-2.090	-2.062	-2.036	-2.009	-1.982	-1.958	-1.930	-1.905	-1.881	-1.855	-1.831	-1.806	-1.785	-1.761	-1.739	-1.716	-1.695	-1.675	-1.654	-1.634	-1.614	-1.595	-1.576	-1.559	-1.541	-1.525	-1.509	-1.492	-1.478	-1.462	-1.448	-1.435	-1.421	-1.409	-1.398	-1.385	-1.375	-1.364	-1.355	-1.345	-1.336	-1.328	-1.320	-1.312	-1.305	-1.298	-1.291	-1.286	-1.280	-1.274	-1.270	-1.265	-1.261	-1.256	-1.252	-1.249	-1.245	-1.241	-1.239	-1.235	-1.232	-1.230	-1.228	-1.225	-1.221	-1.219	-1.218	-1.214	-1.211	-1.209	-1.206	-1.204	-1.201	-1.199	-1.196	-1.194	-1.190	-1.188	-1.185	-1.181	-1.179	-1.175	-1.172	-1.169	-1.166	-1.162	-1.159	-1.156	-1.152	-1.150	-1.146	-1.144	-1.140	-1.138	-1.135	-1.131	-1.128	-1.125	-1.122	-1.121	-1.119	-1.116	-1.114	-1.114	-1.111	-1.110	-1.109	-1.108	-1.108	-1.108	-1.106	-1.108	-1.109	-1.110	-1.111	-1.114	-1.116	-1.118	-1.120	-1.124	-1.128	-1.131	-1.135	-1.140	-1.145	-1.150	-1.156	-1.161	-1.168	-1.175	-1.181	-1.189	-1.195	-1.204	-1.211	-1.219	-1.226	-1.234	-1.241	-1.250	-1.258	-1.266	-1.274	-1.281	-1.289	-1.296	-1.305	-1.311	-1.319	-1.325	-1.332	-1.339	-1.345	-1.350	-1.356	-1.361	-1.365	-1.369	-1.372	-1.376	-1.378	-1.380	-1.381	-1.384	-1.384	-1.384	-1.384	-1.384	-1.382	-1.382	-1.380	-1.379	-1.375	-1.374	-1.370	-1.366	-1.364	-1.359	-1.356	-1.351	-1.348	-1.344	-1.340	-1.336	-1.332	-1.329	-1.325	-1.321	-1.318	-1.315	-1.312	-1.310	-1.308	-1.306	-1.305	-1.305	-1.305	-1.305	-1.305	-1.306	-1.309	-1.312	-1.316	-1.320	-1.325	-1.330	-1.336	-1.342	-1.350	-1.359	-1.368	-1.376	-1.386	-1.396	-1.408	-1.419	-1.430	-1.442	-1.455	-1.468	-1.481	-1.496	-1.509	-1.522	-1.538	-1.552	-1.566	-1.581	-1.596	-1.611	-1.624	-1.639	-1.654	-1.666	-1.681	-1.694	-1.708	-1.720	-1.732	-1.742	-1.754	-1.765	-1.775	-1.784	-1.792	-1.800	-1.809	-1.815	-1.821	-1.828	-1.832	-1.836	-1.840	-1.842	-1.844	-1.846	-1.846	-1.845	-1.845	-1.842	-1.840	-1.838	-1.835	-1.830	-1.825	-1.820	-1.815	-1.808	-1.801	-1.795	-1.788	-1.778	-1.770	-1.761	-1.752	-1.744	-1.734	-1.722	-1.712	-1.702	-1.691	-1.682	-1.671	-1.660	-1.650	-1.639	-1.628	-1.616	-1.606	-1.595	-1.585	-1.574	-1.564	-1.554	-1.542	-1.534	-1.522	-1.514	-1.504	-1.495	-1.486	-1.478	-1.469	-1.460	-1.452	-1.444	-1.438	-1.430	-1.422	-1.416	-1.410	-1.404	-1.399	-1.392	-1.388	-1.382	-1.378	-1.372	-1.369	-1.365	-1.361	-1.358	-1.354	-1.352	-1.349	-1.346	-1.344	-1.342	-1.341	-1.339	-1.338	-1.336	-1.335	-1.335	-1.335	-1.335	-1.335	-1.335	-1.335	-1.335	-1.335	-1.336	-1.338	-1.338	-1.338	-1.339	-1.340	-1.340	-1.341	-1.341	-1.344	-1.344	-1.344	-1.345	-1.346	-1.345	-1.346	-1.346	-1.346	-1.346	-1.345	-1.345	-1.342	-1.341	-1.339	-1.338	-1.335	-1.332	-1.329	-1.325	-1.321	-1.318	-1.312	-1.306	-1.301	-1.294	-1.289	-1.281	-1.272	-1.266	-1.258	-1.249	-1.239	-1.230	-1.221	-1.210	-1.199	-1.189	-1.178	-1.166	-1.154	-1.142	-1.130	-1.118	-1.105	-1.094	-1.081	-1.069	-1.056	-1.044	-1.031	-1.019	-1.006	-0.994	-0.981	-0.969	-0.959	-0.946	-0.936	-0.926	-0.916	-0.906	-0.896	-0.888	-0.879	-0.870	-0.862	-0.855	-0.849	-0.844	-0.836	-0.831	-0.828	-0.822	-0.820	-0.816	-0.814	-0.811	-0.810	-0.808	-0.806	-0.808	-0.808	-0.808	-0.809	-0.809	-0.810	-0.811	-0.815	-0.818	-0.820	-0.822	-0.826	-0.829	-0.832	-0.836	-0.839	-0.842	-0.846	-0.849	-0.852	-0.856	-0.860	-0.862	-0.866	-0.869	-0.872	-0.875	-0.876	-0.879	-0.880	-0.882	-0.884	-0.884	-0.885	-0.885	-0.885	-0.885	-0.882	-0.882	-0.880	-0.879	-0.876	-0.874	-0.870	-0.866	-0.861	-0.858	-0.854	-0.848	-0.841	-0.836	-0.830	-0.822	-0.818	-0.810	-0.801	-0.794	-0.786	-0.779	-0.769	-0.760	-0.752	-0.742	-0.732	-0.724	-0.712	-0.704	-0.694	-0.684	-0.674	-0.664	-0.654	-0.644	-0.632	-0.624	-0.614	-0.604	-0.594	-0.584	-0.574	-0.565	-0.556	-0.546	-0.538	-0.530	-0.520	-0.512	-0.504	-0.496	-0.489	-0.481	-0.474	-0.466	-0.460	-0.452	-0.446	-0.440	-0.434	-0.428	-0.422	-0.416	-0.410	-0.404	-0.399	-0.392	-0.386	-0.381	-0.376	-0.369	-0.364	-0.356	-0.351	-0.345	-0.339	-0.332	-0.325	-0.320	-0.312	-0.305	-0.296	-0.290	-0.281	-0.272	-0.262	-0.255	-0.245	-0.235	-0.225	-0.215	-0.204	-0.192	-0.182	-0.170	-0.159	-0.146	-0.134	-0.122	-0.110	-0.098	-0.085	-0.072	-0.059	-0.046	-0.034	-0.020	-0.008	0.005	0.018	0.030	0.042	0.054	0.066	0.079	0.091	0.101	0.114	0.124	0.134	0.144	0.154	0.164	0.172	0.182	0.190	0.199	0.206	0.214	0.221	0.228	0.235	0.241	0.246	0.252	0.258	0.262	0.268	0.272	0.276	0.281	0.285	0.289	0.292	0.296	0.300	0.304	0.308	0.311	0.314	0.316	0.320	0.322	0.326	0.329	0.332	0.336	0.339	0.342	0.346	0.349	0.352	0.355	0.358	0.361	0.365	0.368	0.369	0.372	0.375	0.378	0.379	0.380	0.382	0.384	0.384	0.385	0.385	0.385	0.385	0.384	0.382	0.380	0.379	0.376	0.374	0.370	0.366	0.362	0.356	0.352	0.346	0.339	0.332	0.325	0.318	0.310	0.301	0.291	0.282	0.272	0.262	0.252	0.242	0.231	0.220	0.209	0.198	0.184	0.172	0.161	0.149	0.138	0.125	0.112	0.101	0.089	0.078	0.068	0.055	0.045	0.035	0.024	0.014	0.002	-0.006	-0.015	-0.025	-0.032	-0.041	-0.049	-0.058	-0.064	-0.071	-0.078	-0.085	-0.090	-0.096	-0.101	-0.108	-0.112	-0.118	-0.121	-0.125	-0.130	-0.134	-0.138	-0.140	-0.144	-0.148	-0.150	-0.154	-0.156	-0.159	-0.162	-0.165	-0.168	-0.171	-0.172	-0.176	-0.179	-0.182	-0.185	-0.188	-0.191	-0.194	-0.196	-0.200	-0.202	-0.206	-0.210	-0.212	-0.216	-0.219	-0.221	-0.224	-0.226	-0.230	-0.232	-0.234	-0.236	-0.238	-0.240	-0.242	-0.242	-0.245	-0.245	-0.245	-0.245	-0.245	-0.244	-0.242	-0.242	-0.240	-0.238	-0.236	-0.232	-0.229	-0.225	-0.221	-0.218	-0.211	-0.206	-0.201	-0.194	-0.188	-0.180	-0.174	-0.166	-0.159	-0.150	-0.141	-0.132	-0.124	-0.114	-0.105	-0.094	-0.085	-0.074	-0.064	-0.054	-0.042	-0.032	-0.021	-0.010	0.000	0.011	0.021	0.032	0.042	0.054	0.064	0.074	0.085	0.094	0.104	0.114	0.124	0.132	0.141	0.150	0.160	0.169	0.176	0.185	0.194	0.202	0.210	0.218	0.226	0.234	0.240	0.248	0.255	0.262	0.270	0.275	0.282	0.289	0.295	0.301	0.308	0.314	0.320	0.325	0.331	0.336	0.342	0.348	0.354	0.358	0.362	0.368	0.372	0.379	0.384	0.389	0.394	0.398	0.402	0.408	0.412	0.418	0.421	0.426	0.431	0.435	0.439	0.444	0.448	0.451	0.456	0.459	0.464	0.468	0.471	0.475	0.479	0.481	0.486	0.489	0.492	0.496	0.499	0.502	0.506	0.507	0.511	0.514	0.518	0.520	0.522	0.525	0.528	0.530	0.532	0.535	0.539	0.540	0.542	0.545	0.546	0.549	0.550	0.551	0.554	0.555	0.556	0.559	0.560	0.561	0.564	0.564	0.565	0.568	0.568	0.568	0.570	0.570	0.571	0.572	0.574	0.574	0.575	0.575	0.576	0.576	0.578	0.579	0.579	0.580	0.579	0.580	0.581	0.582	0.582	0.584	0.585	0.584	0.585	0.585	0.586	0.586	0.586	0.588	0.588	0.588	0.588	0.589	0.588	0.589	0.589	0.589	0.588	0.588	0.586	0.586	0.586	0.585	0.584	0.582	0.581	0.579	0.578	0.575	0.572	0.570	0.568	0.564	0.561	0.556	0.554	0.549	0.544	0.540	0.535	0.529	0.524	0.519	0.511	0.505	0.500	0.492	0.486	0.479	0.472	0.465	0.458	0.450	0.442	0.435	0.428	0.419	0.411	0.404	0.396	0.389	0.381	0.372	0.366	0.359	0.350	0.344	0.338	0.330	0.324	0.318	0.311	0.305	0.300	0.294	0.289	0.284	0.280	0.276	0.271	0.269	0.264	0.261	0.258	0.256	0.254	0.251	0.250	0.248	0.246	0.246	0.245	0.244	0.244	0.244	0.242	0.242	0.244	0.242	0.242	0.242	0.244	0.242	0.242	0.242	0.242	0.241	0.241	0.241	0.241	0.239	0.238	0.235	0.234	0.230	0.228	0.224	0.220	0.216	0.211	0.208	0.201	0.196	0.190	0.182	0.176	0.168	0.160	0.150	0.141	0.131	0.121	0.110	0.100	0.089	0.078	0.065	0.052	0.040	0.028	0.012	-0.001	-0.014	-0.029	-0.042	-0.058	-0.071	-0.085	-0.100	-0.114	-0.128	-0.141	-0.155	-0.169	-0.181	-0.194	-0.208	-0.220	-0.231	-0.242	-0.254	-0.264	-0.274	-0.284	-0.294	-0.301	-0.310	-0.318	-0.324	-0.330	-0.336	-0.340	-0.345	-0.348	-0.352	-0.354	-0.356	-0.358	-0.359	-0.359	-0.359	-0.359	-0.356	-0.356	-0.354	-0.351	-0.349	-0.345	-0.342	-0.339	-0.335	-0.331	-0.328	-0.322	-0.318	-0.314	-0.309	-0.304	-0.300	-0.295	-0.291	-0.286	-0.281	-0.278	-0.274	-0.270	-0.266	-0.264	-0.260	-0.256	-0.254	-0.250	-0.248	-0.245	-0.245	-0.244	-0.242	-0.241	-0.240	-0.239	-0.239	-0.240	-0.239	-0.240	-0.240	-0.241	-0.241	-0.242	-0.244	-0.245	-0.245	-0.248	-0.248	-0.249	-0.250	-0.251	-0.254	-0.254	-0.256	-0.256	-0.258	-0.259	-0.260	-0.260	-0.261	-0.261	-0.261	-0.262	-0.261	-0.261	-0.260	-0.259	-0.259	-0.256	-0.255	-0.252	-0.250	-0.249	-0.246	-0.244	-0.239	-0.236	-0.231	-0.228	-0.224	-0.218	-0.214	-0.209	-0.202	-0.196	-0.191	-0.185	-0.178	-0.171	-0.165	-0.158	-0.151	-0.142	-0.135	-0.126	-0.119	-0.110	-0.100	-0.091	-0.082	-0.072	-0.064	-0.054	-0.044	-0.034	-0.024	-0.014	-0.002	0.009	0.018	0.030	0.041	0.051	0.062	0.074	0.086	0.098	0.109	0.121	0.134	0.146	0.158	0.171	0.184	0.198	0.209	0.222	0.236	0.249	0.262	0.276	0.290	0.304	0.318	0.331	0.345	0.359	0.374	0.388	0.402	0.416	0.431	0.445	0.460	0.475	0.489	0.504	0.519	0.532	0.548	0.562	0.575	0.590	0.602	0.618	0.630	0.644	0.656	0.669	0.682	0.695	0.706	0.719	0.729	0.740	0.750	0.761	0.770	0.780	0.789	0.798	0.806	0.814	0.821	0.829	0.835	0.840	0.846	0.851	0.856	0.860	0.864	0.866	0.870	0.872	0.874	0.876	0.876	0.878	0.878	0.878	0.878	0.878	0.875	0.875	0.872	0.871	0.869	0.868	0.864	0.861	0.858	0.855	0.851	0.848	0.844	0.839	0.836	0.831	0.828	0.824	0.820	0.815	0.810	0.806	0.801	0.796	0.792	0.788	0.784	0.780	0.776	0.771	0.766	0.764	0.759	0.755	0.751	0.748	0.745	0.740	0.738	0.734	0.731	0.728	0.725	0.722	0.720	0.716	0.715	0.712	0.711	0.709	0.708	0.706	0.705	0.704	0.702	0.702	0.702	0.701	0.701	0.701	0.702	0.702	0.704	0.704	0.705	0.706	0.709	0.710	0.711	0.714	0.716	0.719	0.721	0.724	0.726	0.730	0.734	0.738	0.741	0.746	0.750	0.754	0.759	0.764	0.769	0.774	0.780	0.785	0.791	0.796	0.804	0.810	0.816	0.824	0.831	0.839	0.846	0.854	0.862	0.871	0.880	0.889	0.898	0.906	0.915	0.925	0.935	0.944	0.954	0.964	0.974	0.985	0.995	1.004	1.015	1.025	1.035	1.044	1.054	1.064	1.074	1.082	1.092	1.100	1.109	1.116	1.124	1.131	1.138	1.144	1.150	1.154	1.159	1.162	1.165	1.168	1.170	1.171	1.170	1.171	1.169	1.168	1.165	1.161	1.158	1.151	1.145	1.139	1.131	1.122	1.114	1.104	1.092	1.082	1.070	1.056	1.042	1.029	1.014	0.999	0.984	0.968	0.951	0.935	0.919	0.901	0.884	0.866	0.849	0.832	0.815	0.798	0.781	0.764	0.748	0.731	0.716	0.700	0.685	0.671	0.658	0.645	0.632	0.621	0.610	0.601	0.591	0.584	0.576	0.570	0.565	0.560	0.555	0.552	0.550	0.550	0.549	0.551	0.551	0.555	0.558	0.561	0.568	0.572	0.579	0.586	0.594	0.602	0.611	0.620	0.631	0.641	0.651	0.662	0.674	0.685	0.698	0.709	0.719	0.731	0.742	0.754	0.764	0.775	0.785	0.794	0.804	0.812	0.820	0.829	0.835	0.841	0.848	0.852	0.856	0.859	0.861	0.864	0.865	0.865	0.864	0.861	0.859	0.855	0.850	0.845	0.839	0.831	0.824	0.815	0.805	0.795	0.784	0.771	0.758	0.745	0.731	0.716	0.700	0.685	0.668	0.650	0.632	0.615	0.596	0.579	0.559	0.540	0.519	0.500	0.479	0.460	0.439	0.418	0.398	0.375	0.355	0.335	0.312	0.292	0.271	0.250	0.229	0.208	0.186	0.166	0.146	0.125	0.105	0.085	0.064	0.044	0.024	0.005	-0.015	-0.034	-0.052	-0.071	-0.090	-0.109	-0.126	-0.144	-0.161	-0.178	-0.195	-0.211	-0.228	-0.242	-0.259	-0.274	-0.288	-0.302	-0.316	-0.329	-0.341	-0.354	-0.366	-0.376	-0.388	-0.399	-0.408	-0.416	-0.425	-0.432	-0.441	100.000	5.000	2.000	1.000	3.000	0.000	0.000	0.000	0.000	0.000	0.000	0.000	0.000	0.000	0.000	0.000	0.000	0.000	-1.144	-1.149	-1.156	-1.162	-1.170	-1.179	-1.185	-1.194	-1.202	-1.212	-1.224	-1.234	-1.245	-1.255	-1.268	-1.280	-1.295	-1.308	-1.322	-1.339	-1.354	-1.370	-1.386	-1.404	-1.422	-1.441	-1.460	-1.480	-1.500	-1.521	-1.542	-1.564	-1.586	-1.609	-1.631	-1.654	-1.678	-1.701	-1.726	-1.751	-1.775	-1.800	-1.825	-1.850	-1.875	-1.900	-1.925	-1.950	-1.975	-2.000	-2.025	-2.049	-2.072	-2.098	-2.121	-2.144	-2.168	-2.191	-2.212	-2.235	-2.256	-2.279	-2.299	-2.320	-2.339	-2.359	-2.378	-2.395	-2.414	-2.432	-2.450	-2.466	-2.482	-2.499	-2.515	-2.530	-2.545	-2.560	-2.574	-2.588	-2.601	-2.614	-2.628	-2.639	-2.652	-2.664	-2.676	-2.688	-2.699	-2.710	-2.721	-2.731	-2.742	-2.754	-2.764	-2.774	-2.785	-2.795	-2.805	-2.815	-2.825	-2.834	-2.844	-2.854	-2.862	-2.871	-2.881	-2.890	-2.900	-2.909	-2.918	-2.926	-2.935	-2.944	-2.952	-2.961	-2.969	-2.978	-2.985	-2.994	-3.002	-3.010	-3.018	-3.025	-3.032	-3.040	-3.048	-3.054	-3.061	-3.069	-3.075	-3.082	-3.090	-3.096	-3.102	-3.110	-3.116	-3.122	-3.129	-3.135	-3.140	-3.146	-3.152	-3.159	-3.165	-3.172	-3.178	-3.185	-3.190	-3.198	-3.204	-3.211	-3.216	-3.222	-3.230	-3.236	-3.242	-3.250	-3.258	-3.264	-3.271	-3.278	-3.285	-3.291	-3.299	-3.306	-3.314	-3.320	-3.328	-3.335	-3.342	-3.349	-3.358	-3.364	-3.371	-3.380	-3.386	-3.394	-3.401	-3.409	-3.415	-3.422	-3.429	-3.436	-3.444	-3.450	-3.458	-3.465	-3.472	-3.479	-3.486	-3.492	-3.500	-3.506	-3.514	-3.520	-3.526	-3.532	-3.539	-3.545	-3.551	-3.558	-3.562	-3.569	-3.574	-3.580	-3.585	-3.591	-3.596	-3.600	-3.605	-3.609	-3.614	-3.618	-3.621	-3.625	-3.629	-3.631	-3.634	-3.636	-3.639	-3.640	-3.641	-3.642	-3.642	-3.642	-3.642	-3.642	-3.641	-3.641	-3.639	-3.638	-3.636	-3.632	-3.630	-3.628	-3.624	-3.621	-3.616	-3.614	-3.609	-3.604	-3.600	-3.594	-3.590	-3.584	-3.580	-3.574	-3.569	-3.565	-3.560	-3.555	-3.550	-3.546	-3.541	-3.538	-3.534	-3.530	-3.526	-3.524	-3.521	-3.520	-3.518	-3.516	-3.516	-3.515	-3.515	-3.515	-3.516	-3.518	-3.520	-3.522	-3.525	-3.529	-3.531	-3.536	-3.540	-3.545	-3.550	-3.555	-3.561	-3.568	-3.572	-3.580	-3.586	-3.594	-3.600	-3.608	-3.614	-3.620	-3.628	-3.634	-3.641	-3.648	-3.654	-3.661	-3.666	-3.672	-3.678	-3.684	-3.689	-3.695	-3.700	-3.702	-3.708	-3.711	-3.715	-3.719	-3.722	-3.724	-3.728	-3.729	-3.731	-3.732	-3.734	-3.735	-3.738	-3.738	-3.739	-3.740	-3.741	-3.741	-3.742	-3.744	-3.745	-3.746	-3.746	-3.749	-3.750	-3.752	-3.754	-3.756	-3.759	-3.761	-3.765	-3.768	-3.771	-3.775	-3.779	-3.784	-3.789	-3.794	-3.799	-3.805	-3.811	-3.819	-3.825	-3.831	-3.838	-3.846	-3.854	-3.861	-3.869	-3.876	-3.886	-3.894	-3.901	-3.910	-3.916	-3.925	-3.932	-3.940	-3.948	-3.954	-3.961	-3.966	-3.972	-3.979	-3.984	-3.989	-3.992	-3.996	-3.999	-4.003	-4.004	-4.006	-4.008	-4.006	-4.006	-4.004	-4.003	-4.000	-3.996	-3.991	-3.986	-3.980	-3.974	-3.966	-3.958	-3.949	-3.939	-3.928	-3.916	-3.904	-3.891	-3.878	-3.862	-3.848	-3.831	-3.815	-3.796	-3.778	-3.759	-3.739	-3.718	-3.698	-3.675	-3.652	-3.630	-3.606	-3.582	-3.559	-3.532	-3.508	-3.481	-3.455	-3.428	-3.401	-3.374	-3.346	-3.319	-3.290	-3.262	-3.232	-3.205	-3.176	-3.148	-3.119	-3.090	-3.062	-3.034	-3.006	-2.979	-2.951	-2.922	-2.896	-2.869	-2.841	-2.816	-2.790	-2.765	-2.740	-2.715	-2.691	-2.666	-2.645	-2.621	-2.600	-2.579	-2.559	-2.539	-2.520	-2.500	-2.482	-2.466	-2.449	-2.432	-2.419	-2.404	-2.389	-2.378	-2.364	-2.354	-2.341	-2.330	-2.320	-2.312	-2.302	-2.295	-2.288	-2.280	-2.274	-2.269	-2.262	-2.258	-2.254	-2.249	-2.245	-2.242	-2.239	-2.238	-2.235	-2.234	-2.231	-2.230	-2.229	-2.228	-2.228	-2.228	-2.226	-2.226	-2.226	-2.226	-2.226	-2.226	-2.228	-2.228	-2.229	-2.228	-2.229	-2.229	-2.230	-2.230	-2.230	-2.231	-2.231	-2.232	-2.232	-2.234	-2.234	-2.235	-2.235	-2.235	-2.236	-2.236	-2.236	-2.236	-2.236	-2.235	-2.236	-2.235	-2.235	-2.234	-2.235	-2.235	-2.234	-2.232	-2.232	-2.232	-2.231	-2.231	-2.231	-2.231	-2.231	-2.230	-2.230	-2.230	-2.229	-2.229	-2.230	-2.229	-2.229	-2.229	-2.230	-2.230	-2.231	-2.231	-2.232	-2.232	-2.235	-2.236	-2.239	-2.241	-2.244	-2.246	-2.250	-2.252	-2.256	-2.260	-2.264	-2.269	-2.274	-2.279	-2.285	-2.290	-2.296	-2.301	-2.309	-2.315	-2.321	-2.328	-2.335	-2.342	-2.350	-2.358	-2.365	-2.372	-2.380	-2.389	-2.396	-2.404	-2.411	-2.419	-2.426	-2.432	-2.440	-2.446	-2.452	-2.459	-2.464	-2.470	-2.475	-2.479	-2.484	-2.488	-2.491	-2.492	-2.495	-2.496	-2.499	-2.499	-2.499	-2.498	-2.498	-2.496	-2.494	-2.491	-2.489	-2.485	-2.481	-2.478	-2.472	-2.469	-2.462	-2.456	-2.451	-2.445	-2.439	-2.432	-2.426	-2.419	-2.411	-2.405	-2.399	-2.392	-2.384	-2.378	-2.372	-2.366	-2.359	-2.354	-2.348	-2.341	-2.336	-2.331	-2.329	-2.325	-2.322	-2.320	-2.318	-2.315	-2.315	-2.314	-2.314	-2.314	-2.315	-2.316	-2.320	-2.321	-2.325	-2.329	-2.334	-2.339	-2.344	-2.349	-2.355	-2.361	-2.369	-2.376	-2.384	-2.391	-2.399	-2.408	-2.416	-2.426	-2.435	-2.444	-2.452	-2.461	-2.471	-2.480	-2.489	-2.498	-2.506	-2.515	-2.522	-2.530	-2.538	-2.544	-2.551	-2.558	-2.562	-2.570	-2.574	-2.579	-2.582	-2.586	-2.589	-2.590	-2.592	-2.592	-2.592	-2.592	-2.592	-2.591	-2.588	-2.585	-2.581	-2.578	-2.572	-2.568	-2.561	-2.554	-2.548	-2.540	-2.531	-2.522	-2.514	-2.505	-2.494	-2.482	-2.472	-2.461	-2.449	-2.436	-2.424	-2.411	-2.398	-2.384	-2.371	-2.358	-2.344	-2.329	-2.315	-2.300	-2.286	-2.272	-2.258	-2.242	-2.228	-2.215	-2.200	-2.185	-2.171	-2.156	-2.142	-2.129	-2.115	-2.101	-2.088	-2.075	-2.064	-2.051	-2.039	-2.026	-2.014	-2.002	-1.992	-1.980	-1.970	-1.960	-1.950	-1.940	-1.932	-1.922	-1.914	-1.906	-1.899	-1.890	-1.884	-1.876	-1.870	-1.865	-1.859	-1.855	-1.849	-1.845	-1.841	-1.838	-1.834	-1.831	-1.828	-1.826	-1.824	-1.822	-1.821	-1.820	-1.819	-1.819	-1.819	-1.819	-1.819	-1.820	-1.820	-1.821	-1.822	-1.824	-1.826	-1.826	-1.828	-1.830	-1.831	-1.832	-1.834	-1.835	-1.838	-1.838	-1.839	-1.839	-1.839	-1.840	-1.840	-1.839	-1.839	-1.838	-1.836	-1.835	-1.832	-1.830	-1.826	-1.822	-1.819	-1.815	-1.810	-1.805	-1.799	-1.792	-1.786	-1.779	-1.770	-1.762	-1.752	-1.744	-1.734	-1.724	-1.714	-1.702	-1.692	-1.681	-1.669	-1.658	-1.645	-1.634	-1.620	-1.609	-1.596	-1.584	-1.571	-1.559	-1.548	-1.536	-1.524	-1.512	-1.501	-1.490	-1.479	-1.470	-1.460	-1.450	-1.441	-1.432	-1.425	-1.418	-1.411	-1.405	-1.399	-1.394	-1.390	-1.385	-1.384	-1.380	-1.378	-1.378	-1.376	-1.376	-1.378	-1.378	-1.380	-1.384	-1.385	-1.390	-1.394	-1.399	-1.405	-1.411	-1.418	-1.424	-1.432	-1.441	-1.449	-1.458	-1.468	-1.476	-1.485	-1.496	-1.505	-1.516	-1.526	-1.538	-1.546	-1.558	-1.568	-1.579	-1.589	-1.600	-1.610	-1.620	-1.630	-1.640	-1.650	-1.660	-1.668	-1.676	-1.685	-1.694	-1.700	-1.708	-1.712	-1.719	-1.724	-1.729	-1.732	-1.736	-1.739	-1.741	-1.742	-1.744	-1.744	-1.742	-1.742	-1.740	-1.738	-1.735	-1.731	-1.725	-1.720	-1.712	-1.706	-1.699	-1.690	-1.682	-1.672	-1.662	-1.652	-1.640	-1.629	-1.618	-1.604	-1.592	-1.579	-1.565	-1.551	-1.538	-1.522	-1.508	-1.494	-1.478	-1.462	-1.449	-1.434	-1.419	-1.404	-1.390	-1.375	-1.360	-1.345	-1.331	-1.318	-1.302	-1.290	-1.278	-1.264	-1.251	-1.239	-1.226	-1.215	-1.204	-1.192	-1.181	-1.171	-1.160	-1.150	-1.140	-1.130	-1.120	-1.111	-1.101	-1.092	-1.082	-1.074	-1.065	-1.056	-1.046	-1.038	-1.029	-1.019	-1.010	-1.001	-0.991	-0.982	-0.971	-0.961	-0.951	-0.940	-0.930	-0.919	-0.909	-0.896	-0.885	-0.872	-0.861	-0.849	-0.836	-0.825	-0.812	-0.800	-0.786	-0.774	-0.760	-0.746	-0.734	-0.721	-0.708	-0.695	-0.681	-0.669	-0.656	-0.642	-0.631	-0.618	-0.605	-0.592	-0.581	-0.569	-0.558	-0.548	-0.535	-0.525	-0.515	-0.504	-0.494	-0.485	-0.475	-0.465	-0.456	-0.449	-0.440	-0.431	-0.422	-0.416	-0.408	-0.400	-0.392	-0.385	-0.378	-0.370	-0.362	-0.355	-0.348	-0.340	-0.332	-0.326	-0.319	-0.311	-0.304	-0.296	-0.289	-0.281	-0.274	-0.266	-0.259	-0.251	-0.244	-0.236	-0.229	-0.221	-0.214	-0.206	-0.200	-0.192	-0.186	-0.180	-0.174	-0.168	-0.162	-0.158	-0.152	-0.148	-0.144	-0.140	-0.138	-0.135	-0.134	-0.132	-0.131	-0.131	-0.131	-0.134	-0.135	-0.136	-0.140	-0.142	-0.148	-0.151	-0.158	-0.164	-0.170	-0.176	-0.185	-0.191	-0.201	-0.210	-0.219	-0.229	-0.239	-0.249	-0.259	-0.270	-0.280	-0.291	-0.302	-0.312	-0.324	-0.335	-0.345	-0.356	-0.368	-0.378	-0.388	-0.399	-0.408	-0.418	-0.426	-0.436	-0.445	-0.454	-0.461	-0.470	-0.478	-0.484	-0.492	-0.499	-0.505	-0.512	-0.520	-0.525	-0.531	-0.538	-0.544	-0.550	-0.556	-0.562	-0.569	-0.575	-0.581	-0.588	-0.594	-0.601	-0.609	-0.616	-0.624	-0.632	-0.640	-0.649	-0.658	-0.666	-0.676	-0.688	-0.698	-0.708	-0.720	-0.731	-0.742	-0.755	-0.768	-0.780	-0.792	-0.805	-0.820	-0.832	-0.846	-0.860	-0.874	-0.888	-0.900	-0.914	-0.928	-0.941	-0.954	-0.966	-0.978	-0.990	-1.001	-1.011	-1.022	-1.032	-1.041	-1.050	-1.058	-1.065	-1.071	-1.078	-1.082	-1.086	-1.090	-1.094	-1.094	-1.096	-1.096	-1.095	-1.094	-1.091	-1.089	-1.085	-1.080	-1.076	-1.070	-1.062	-1.056	-1.048	-1.040	-1.031	-1.021	-1.010	-1.000	-0.989	-0.979	-0.966	-0.954	-0.941	-0.929	-0.916	-0.904	-0.891	-0.878	-0.864	-0.851	-0.838	-0.824	-0.810	-0.799	-0.785	-0.772	-0.759	-0.745	-0.734	-0.720	-0.709	-0.696	-0.685	-0.674	-0.662	-0.651	-0.639	-0.629	-0.618	-0.608	-0.598	-0.585	-0.576	-0.565	-0.556	-0.546	-0.535	-0.526	-0.516	-0.506	-0.496	-0.486	-0.478	-0.468	-0.459	-0.450	-0.440	-0.431	-0.421	-0.411	-0.402	-0.392	-0.382	-0.372	-0.362	-0.350	-0.340	-0.330	-0.319	-0.309	-0.298	-0.286	-0.275	-0.262	-0.251	-0.239	-0.228	-0.215	-0.202	-0.189	-0.176	-0.164	-0.151	-0.138	-0.124	-0.111	-0.098	-0.084	-0.069	-0.056	-0.041	-0.026	-0.012	0.002	0.016	0.031	0.046	0.061	0.075	0.089	0.105	0.119	0.132	0.148	0.162	0.175	0.190	0.204	0.218	0.230	0.244	0.256	0.269	0.281	0.292	0.305	0.316	0.326	0.338	0.348	0.358	0.366	0.374	0.382	0.390	0.398	0.405	0.410	0.416	0.420	0.425	0.430	0.432	0.436	0.438	0.440	0.441	0.441	0.442	0.442	0.441	0.441	0.440	0.438	0.436	0.432	0.430	0.428	0.424	0.420	0.416	0.411	0.408	0.402	0.399	0.392	0.388	0.382	0.376	0.370	0.366	0.360	0.354	0.349	0.344	0.338	0.332	0.326	0.321	0.316	0.311	0.306	0.302	0.296	0.291	0.288	0.282	0.278	0.274	0.269	0.265	0.260	0.255	0.250	0.246	0.240	0.236	0.230	0.225	0.220	0.216	0.210	0.205	0.200	0.194	0.189	0.182	0.178	0.172	0.166	0.161	0.155	0.149	0.142	0.138	0.130	0.124	0.118	0.111	0.105	0.098	0.091	0.085	0.080	0.072	0.068	0.061	0.056	0.049	0.044	0.039	0.034	0.029	0.024	0.019	0.016	0.011	0.008	0.005	0.001	-0.001	-0.004	-0.006	-0.008	-0.009	-0.009	-0.010	-0.010	-0.010	-0.010	-0.009	-0.008	-0.006	-0.004	-0.002	0.001	0.002	0.006	0.009	0.012	0.015	0.019	0.022	0.026	0.030	0.034	0.039	0.044	0.048	0.051	0.056	0.060	0.064	0.068	0.070	0.074	0.076	0.080	0.082	0.085	0.086	0.089	0.091	0.091	0.091	0.092	0.092	0.091	0.091	0.090	0.088	0.086	0.084	0.081	0.078	0.075	0.071	0.068	0.064	0.059	0.052	0.048	0.042	0.038	0.031	0.025	0.019	0.012	0.008	0.001	-0.005	-0.011	-0.018	-0.024	-0.029	-0.034	-0.039	-0.044	-0.050	-0.054	-0.059	-0.064	-0.066	-0.071	-0.074	-0.078	-0.080	-0.082	-0.084	-0.085	-0.086	-0.086	-0.086	-0.086	-0.085	-0.084	-0.082	-0.081	-0.079	-0.076	-0.075	-0.071	-0.068	-0.065	-0.062	-0.058	-0.054	-0.050	-0.046	-0.042	-0.039	-0.034	-0.030	-0.026	-0.022	-0.019	-0.015	-0.011	-0.009	-0.005	-0.001	0.001	0.004	0.006	0.008	0.009	0.010	0.010	0.011	0.012	0.011	0.010	0.010	0.009	0.008	0.005	0.002	-0.001	-0.005	-0.009	-0.014	-0.018	-0.024	-0.029	-0.035	-0.041	-0.048	-0.055	-0.062	-0.069	-0.078	-0.085	-0.094	-0.102	-0.111	-0.121	-0.130	-0.140	-0.149	-0.159	-0.169	-0.179	-0.189	-0.200	-0.210	-0.220	-0.231	-0.242	-0.252	-0.262	-0.275	-0.284	-0.295	-0.306	-0.316	-0.326	-0.338	-0.348	-0.358	-0.368	-0.379	-0.390	-0.399	-0.408	-0.419	-0.428	-0.436	-0.446	-0.454	-0.464	-0.471	-0.480	-0.488	-0.495	-0.502	-0.509	-0.515	-0.522	-0.528	-0.532	-0.538	-0.541	-0.545	-0.549	-0.551	-0.555	-0.556	-0.558	-0.559	-0.559	-0.559	-0.558	-0.556	-0.555	-0.551	-0.548	-0.545	-0.540	-0.536	-0.530	-0.522	-0.516	-0.509	-0.501	-0.491	-0.482	-0.474	-0.462	-0.452	-0.441	-0.430	-0.418	-0.404	-0.391	-0.379	-0.365	-0.350	-0.336	-0.322	-0.308	-0.292	-0.278	-0.262	-0.246	-0.231	-0.215	-0.200	-0.185	-0.170	-0.154	-0.139	-0.124	-0.108	-0.094	-0.079	-0.064	-0.051	-0.038	-0.024	-0.010	0.001	0.014	0.025	0.036	0.048	0.056	0.065	0.075	0.082	0.090	0.096	0.102	0.108	0.112	0.116	0.120	0.122	0.124	0.125	0.125	0.125	0.122	0.121	0.119	0.115	0.112	0.106	0.101	0.095	0.088	0.081	0.074	0.064	0.056	0.046	0.036	0.026	0.016	0.005	-0.008	-0.019	-0.031	-0.042	-0.055	-0.066	-0.080	-0.091	-0.105	-0.118	-0.129	-0.142	-0.154	-0.166	-0.179	-0.190	-0.201	-0.212	-0.225	-0.235	-0.244	-0.255	-0.264	-0.272	-0.280	-0.288	-0.296	-0.302	-0.309	-0.316	-0.321	-0.326	-0.330	-0.335	-0.339	-0.342	-0.346	-0.348	-0.350	-0.351	-0.352	-0.354	-0.354	-0.354	-0.354	-0.354	-0.352	-0.352	-0.351	-0.350	-0.348	-0.348	-0.345	-0.342	-0.341	-0.339	-0.336	-0.334	-0.332	-0.331	-0.329	-0.326	-0.324	-0.321	-0.320	-0.319	-0.316	-0.315	-0.314	-0.312	-0.310	-0.309	-0.308	-0.306	-0.305	-0.305	-0.304	-0.301	-0.301	-0.300	-0.298	-0.298	-0.295	-0.294	-0.292	-0.290	-0.289	-0.286	-0.282	-0.280	-0.276	-0.274	-0.270	-0.266	-0.260	-0.255	-0.250	-0.245	-0.239	-0.231	-0.225	-0.216	-0.209	-0.201	-0.191	-0.184	-0.172	-0.164	-0.152	-0.142	-0.130	-0.120	-0.108	-0.095	-0.084	-0.071	-0.059	-0.046	-0.032	-0.021	-0.009	0.004	0.015	0.028	0.039	0.050	0.062	0.072	0.082	0.091	0.101	0.110	0.119	0.126	0.131	0.139	0.144	0.148	0.151	0.155	0.156	0.158	0.158	0.156	0.155	0.152	0.150	0.145	0.140	0.134	0.128	0.119	0.110	0.101	0.090	0.079	0.068	0.055	0.041	0.029	0.014	0.000	-0.016	-0.031	-0.048	-0.062	-0.080	-0.096	-0.112	-0.129	-0.145	-0.161	-0.179	-0.195	-0.209	-0.225	-0.240	-0.255	-0.268	-0.282	-0.294	-0.308	-0.318	-0.328	-0.336	-0.345	-0.352	-0.359	-0.365	-0.369	-0.371	-0.374	-0.375	-0.374	-0.372	-0.370	-0.366	-0.361	-0.355	-0.348	-0.339	-0.328	-0.319	-0.305	-0.292	-0.279	-0.264	-0.248	-0.230	-0.212	-0.194	-0.175	-0.155	-0.134	-0.111	-0.090	-0.068	-0.046	-0.024	0.001	0.024	0.046	0.069	0.092	0.115	0.136	0.159	0.180	0.201	0.222	0.241	0.261	0.279	0.298	0.314	0.330	0.345	0.359	0.372	0.385	0.394	0.405	0.412	0.420	0.426	0.431	0.435	0.439	0.440	0.440	0.440	0.438	0.434	0.430	0.425	0.418	0.410	0.401	0.391	0.381	0.369	0.356	0.344	0.329	0.314	0.299	0.282	0.265	0.248	0.230	0.210	0.190	0.170	0.150	0.130	0.109	0.089	0.066	0.045	0.024	0.001	-0.021	-0.042	-0.065	-0.088	-0.110	-0.132	-0.154	-0.176	-0.198	-0.220	-0.241	-0.262	-0.282	-0.304	-0.325	-0.345	-0.365	-0.385	-0.404	-0.422	-0.440	-0.458	-0.476	-0.492	-0.509	-0.525	-0.540	-0.556	-0.570	-0.584	-0.598	-0.610	-0.622	-0.634	-0.645	-0.655	-0.665	-0.674	-0.682	-0.690	-0.698	-0.704	-0.709	-0.715	-0.720	-0.724	-0.726	-0.729	-0.730	-0.732	-0.734	-0.734	-0.734	-0.732	-0.731	-0.730	-0.728	-0.725	-0.722	-0.719	-0.715	-0.710	-0.706	-0.702	-0.698	-0.692	-0.688	-0.684	-0.678	-0.672	-0.668	-0.662	-0.658	-0.654	-0.648	-0.644	-0.640	-0.638	-0.632	-0.629	-0.628	-0.624	-0.621	-0.620	-0.618	-0.616	-0.615	-0.615	-0.614	-0.614	-0.615	-0.615	-0.616	-0.618	-0.620	-0.621	-0.624	-0.626	-0.629	-0.632	-0.635	-0.639	-0.641	-0.645	-0.649	-0.652	-0.656	-0.660	-0.664	-0.666	-0.670	-0.674	-0.676	-0.680	-0.682	-0.685	-0.688	-0.690	-0.691	-0.692	-0.694	-0.695	-0.695	-0.695	-0.696	-0.695	-0.694	-0.694	-0.692	-0.691	-0.690	-0.689	-0.686	-0.684	-0.682	-0.679	-0.676	-0.672	-0.670	-0.668	-0.664	-0.661	-0.659	-0.654	-0.651	-0.648	-0.645	-0.642	-0.639	-0.635	-0.634	-0.630	-0.628	-0.625	-0.624	-0.621	-0.619	-0.618	-0.616	-0.615	-0.614	-0.614	-0.612	-0.612	-0.611	-0.611	-0.612	-0.611	-0.612	-0.614	-0.614	-0.615	-0.616	-0.616	-0.618	-0.619	-0.620	-0.620	-0.621	-0.621	-0.622	-0.624	-0.624	-0.624	-0.625	-0.625	-0.625	-0.625	-0.624	-0.622	-0.622	-0.621	-0.619	-0.618	-0.615	-0.612	-0.609	-0.606	-0.602	-0.599	-0.595	-0.591	-0.586	-0.581	-0.575	-0.570	-0.564	-0.558	-0.551	-0.545	-0.538	-0.531	-0.524	-0.515	-0.507	-0.499	-0.490	-0.482	-0.474	-0.465	-0.456	-0.448	-0.439	-0.430	-0.421	-0.411	-0.402	-0.395	-0.386	-0.376	-0.368	-0.360	-0.351	-0.342	-0.335	-0.328	-0.320	-0.311	-0.304	-0.298	-0.290	-0.284	-0.276	-0.270	-0.265	-0.259	-0.254	-0.249	-0.244	-0.238	-0.234	-0.229	-0.225	-0.220	-0.216	-0.212	-0.209	-0.206	-0.202	-0.199	-0.196	-0.194	-0.191	-0.189	-0.185	-0.182	-0.180	-0.179	-0.175	-0.174	-0.170	-0.169	-0.165	-0.162	-0.160	-0.156	-0.154	-0.151	-0.149	-0.145	-0.141	-0.138	-0.134	-0.130	-0.126	-0.122	-0.119	-0.115	-0.110	-0.106	-0.101	-0.098	-0.092	-0.088	-0.084	-0.079	-0.074	-0.069	-0.065	-0.060	-0.056	-0.052	-0.048	-0.045	-0.040	-0.038	-0.034	-0.031	-0.029	-0.025	-0.024	-0.021	-0.021	-0.020	-0.020	-0.020	-0.019	-0.020	-0.020	-0.022	-0.025	-0.026	-0.029	-0.032	-0.036	-0.040	-0.044	-0.050	-0.055	-0.059	-0.065	-0.072	-0.078	-0.085	-0.091	-0.098	-0.106	-0.114	-0.121	-0.128	-0.138	-0.145	-0.151	-0.160	-0.168	-0.175	-0.182	-0.190	-0.198	-0.205	-0.211	-0.218	-0.224	-0.229	-0.235	-0.241	-0.246	-0.250	-0.255	-0.259	-0.262	-0.266	-0.269	-0.271	-0.272	-0.275	-0.276	-0.278	-0.279	-0.279	-0.280	-0.280	-0.280	-0.280	-0.280	-0.279	-0.279	-0.279	-0.278	-0.278	-0.278	-0.276	-0.276	-0.275	-0.275	-0.275	-0.275	-0.275	-0.275	-0.276	-0.278	-0.278	-0.279	-0.281	-0.281	-0.285	-0.286	-0.289	-0.291	-0.294	-0.296	-0.300	-0.302	-0.308	-0.311	-0.314	-0.319	-0.324	-0.328	-0.331	-0.335	-0.340	-0.345	-0.349	-0.352	-0.356	-0.361	-0.365	-0.369	-0.372	-0.375	-0.379	-0.381	-0.382	-0.385	-0.388	-0.390	-0.390	-0.390	-0.391	-0.391	-0.391	-0.391	-0.389	-0.389	-0.388	-0.385	-0.384	-0.381	-0.379	-0.375	-0.371	-0.368	-0.364	-0.359	-0.355	-0.351	-0.346	-0.341	-0.336	-0.331	-0.326	-0.321	-0.316	-0.311	-0.306	-0.301	-0.296	-0.291	-0.286	-0.282	-0.278	-0.274	-0.270	-0.265	-0.262	-0.259	-0.255	-0.252	-0.249	-0.248	-0.245	-0.242	-0.240	-0.238	-0.236	-0.234	-0.232	-0.230	-0.229	-0.226	-0.225	-0.222	-0.220	-0.218	-0.215	-0.211	-0.208	-0.204	-0.199	-0.194	-0.188	-0.180	-0.172	-0.165	-0.155	-0.145	-0.134	-0.122	-0.109	-0.094	-0.078	-0.060	-0.040	-0.021	0.001	0.025	0.050	0.076	0.104	0.135	0.168	0.200	0.236	0.271	0.311	0.351	0.394	0.439	0.485	0.531	0.581	0.632	0.684	0.739	0.795	0.851	0.909	0.970	1.031	1.094	1.156	1.220	1.286	1.352	1.420	1.488	1.555	1.625	1.692	1.762	1.831	1.901	1.970	2.039	2.109	2.178	2.245	2.314	2.380	2.446	2.512	2.578	2.641	2.705	2.766	2.826	2.886	2.944	3.001	3.056	3.111	3.165	3.215	3.265	3.314	3.360	3.405	3.448	3.490	3.530	3.569	3.606	3.641	3.675	3.708	3.739	3.768	3.794	3.820	3.845	3.869	3.890	3.911	3.930	3.948	3.964	3.979	3.994	4.005	4.018	4.028	4.036	4.046	4.052	4.059	4.065	4.069	4.072	4.074	4.076	4.076	4.076	4.075	4.072	4.070	4.066	4.061	4.055	4.049	4.041	4.034	4.025	4.015	4.005	3.994	3.982	3.968	3.954	3.940	3.924	3.908	3.890	3.871	3.851	3.831	3.809	3.786	3.764	3.739	3.714	3.688	3.659	3.631	3.601	3.571	3.540	3.506	3.472	3.438	3.400	3.364	3.326	3.285	3.245	3.202	3.161	3.116	3.071	3.025	2.978	2.929	2.880	2.829	2.778	2.725	2.672	2.618	2.564	2.508	2.450	2.394	2.335	2.276	2.216	2.156	2.095	2.034	1.971	1.909	1.846	1.784	1.720	1.656	1.592	1.528	1.462	1.398	1.334	1.270	1.205	1.141	1.076	1.012	0.948	0.884	0.821	0.758	0.694	0.631	0.570	0.509	0.448	0.386	0.326	0.268	0.209	0.150	0.092	0.036	-0.021	-0.076	-0.131	-0.186	-0.240	-0.295	-0.348	-0.400	-0.452	-0.502	-0.554	-0.605	-0.655	-0.704	-0.754	-0.801	-0.851	-0.899	-0.946	-0.992	-1.040	-1.086	-1.132	-1.179	-1.224	-1.269	-1.314	-1.359	-1.402	-1.448	-1.491	-1.535	-1.579	-1.621	-1.665	-1.706	-1.748	-1.790	-1.831	-1.871	-1.912	-1.951	-1.991	-2.029	-2.066	-2.104	-2.141	-2.176	-2.211	-2.245	-2.278	-2.311	-2.342	-2.372	-2.402	-2.430	-2.458	-2.485	-2.510	-2.532	-2.556	-2.576	-2.596	-2.614	-2.632	-2.648	-2.661	-2.675	-2.686	-2.696	-2.705	-2.712	-2.719	-2.722	-2.726	-2.728	-2.729	-2.726	-2.724	-2.721	-2.716	-2.710	-2.704	-2.695	-2.685	-2.675	-2.664	-2.651	-2.638	-2.624	-2.608	-2.591	-2.575	-2.558	-2.540	-2.521	-2.501	-2.481	-2.461	-2.441	-2.420	-2.399	-2.375	-2.354	-2.332	-2.310	-2.288	-2.266	-2.244	-2.222	-2.200	-2.178	-2.155	-2.134	-2.112	-2.091	-2.071	-2.050	-2.030	-2.010	-1.991	-1.971	-1.952	-1.934	-1.916	-1.898	-1.881	-1.864	-1.848	-1.831	-1.815	-1.800	-1.785	-1.771	-1.759	-1.745	-1.732	-1.720	-1.709	-1.696	-1.685	-1.675	-1.665	-1.655	-1.645	-1.635	-1.628	-1.619	-1.610	-1.601	-1.594	-1.586	-1.580	-1.572	-1.565	-1.559	-1.552	-1.545	-1.539	-1.532	-1.526	-1.519	-1.512	-1.506	-1.500	-1.492	-1.485	-1.478	-1.471	-1.462	-1.454	-1.448	-1.438	-1.430	-1.420	-1.411	-1.401	-1.391	-1.380	-1.369	-1.358	-1.345	-1.334	-1.320	-1.306	-1.292	-1.278	-1.264	-1.249	-1.234	-1.216	-1.200	-1.184	-1.166	-1.148	-1.129	-1.110	-1.091	-1.071	-1.052	-1.032	-1.012	-0.992	-0.971	-0.952	-0.931	-0.911	-0.890	-0.870	-0.849	-0.829	-0.809	-0.789	-0.769	-0.749	-0.730	-0.711	-0.692	-0.674	-0.656	-0.639	-0.622	-0.605	-0.589	-0.574	-0.559	-0.544	-0.531	-0.519	-0.506	-0.494	-0.482	-0.472	-0.462	-0.454	-0.444	-0.436	-0.430	-0.424	-0.418	-0.412	-0.409	-0.405	-0.401	-0.399	-0.398	-0.395	-0.394	-0.394	-0.394	-0.394	-0.395	-0.396	-0.398	-0.399	-0.401	-0.404	-0.406	-0.409	-0.411	-0.415	-0.418	-0.421	-0.424	-0.428	-0.431	-0.434	-0.438	-0.439	-0.441	-0.444	-0.446	-0.446	-0.449	-0.450	-0.450	-0.451	-0.451	-0.450	-0.449	-0.448	-0.446	-0.444	-0.440	-0.436	-0.432	-0.429	-0.422	-0.418	-0.412	-0.405	-0.399	-0.392	-0.384	-0.376	-0.368	-0.359	-0.351	-0.340	-0.331	-0.322	-0.312	-0.302	-0.292	-0.282	-0.272	-0.261	-0.252	-0.241	-0.231	-0.222	-0.214	-0.204	-0.195	-0.186	-0.180	-0.171	-0.165	-0.159	-0.152	-0.146	-0.141	-0.138	-0.134	-0.131	-0.129	-0.128	-0.128	-0.128	-0.129	-0.129	-0.132	-0.135	-0.139	-0.142	-0.149	-0.155	-0.161	-0.168	-0.175	-0.184	-0.192	-0.201	-0.212	-0.222	-0.234	-0.245	-0.256	-0.268	-0.280	-0.291	-0.304	-0.316	-0.329	-0.341	-0.352	-0.366	-0.378	-0.390	-0.402	-0.412	-0.425	-0.435	-0.446	-0.456	-0.466	-0.475	-0.484	-0.492	-0.501	-0.509	-0.515	-0.522	-0.529	-0.534	-0.539	-0.544	-0.548	-0.551	-0.555	-0.558	-0.561	-0.562	-0.564	-0.566	-0.568	-0.569	-0.569	-0.570	-0.570	-0.572	-0.572	-0.572	-0.572	-0.575	-0.575	-0.576	-0.578	-0.579	-0.580	-0.582	-0.586	-0.589	-0.592	-0.595	-0.599	-0.604	-0.610	-0.615	-0.622	-0.629	-0.636	-0.644	-0.654	-0.664	-0.674	-0.684	-0.695	-0.708	-0.720	-0.735	-0.749	-0.764	-0.780	-0.795	-0.812	-0.830	-0.848	-0.866	-0.886	-0.906	-0.928	-0.948	-0.970	-0.991	-1.015	-1.036	-1.060	-1.084	-1.109	-1.134	-1.159	-1.184	-1.209	-1.235	-1.260	-1.288	-1.314	-1.340	-1.366	-1.394	-1.421	-1.449	-1.474	-1.501	-1.528	-1.555	-1.582	-1.610	-1.636	-1.662	-1.689	-1.715	-1.740	-1.766	-1.792	-1.818	-1.842	-1.868	-1.891	-1.915	-1.939	-1.962	-1.985	-2.007	-2.030	-2.051	-2.072	-2.095	-2.115	-2.135	-2.155	-2.174	-2.192	-2.212	-2.230	-2.248	-2.265	-2.281	-2.299	-2.315	-2.330	-2.346	-2.360	-2.374	-2.389	-2.402	-2.415	-2.428	-2.441	-2.452	-2.464	-2.476	-2.486	-2.498	-2.508	-2.516	-2.526	-2.536	-2.546	-2.554	-2.562	-2.570	-2.579	-2.586	-2.594	-2.600	-2.608	-2.614	-2.620	-2.626	-2.632	-2.639	-2.644	-2.650	-2.656	-2.661	-2.666	-2.672	-2.678	-2.682	-2.688	-2.692	-2.698	-2.702	-2.708	-2.714	-2.719	-2.725	-2.730	-2.735	-2.741	-2.748	-2.752	-2.760	-2.766	-2.772	-2.779	-2.786	-2.792	-2.801	-2.808	-2.816	-2.824	-2.832	-2.841	-2.849	-2.858	-2.868	-2.876	-2.885	-2.895	-2.905	-2.914	-2.924	-2.935	-2.945	-2.955	-2.964	-2.975	-2.986	-2.996	-3.006	-3.016	-3.028	-3.039	-3.050	-3.060	-3.070	-3.080	-3.090	-3.101	-3.111	-3.121	-3.130	-3.140	-3.150	-3.160	-3.169	-3.178	-3.186	-3.196	-3.204	-3.214	-3.221	-3.229	-3.238	-3.245	-3.252	-3.260	-3.268	-3.275	-3.281	-3.289	-3.295	-3.302	-3.308	-3.314	-3.320	-3.326	-3.331	-3.336	-3.342	-3.346	-3.351	-3.355	-3.360	-3.365	-3.368	-3.371	-3.375	-3.379	-3.381	-3.384	-3.386	-3.388	-3.389	-3.391	-3.392	-3.392	-3.392	-3.394	-3.392	-3.392	-3.390	-3.389	-3.388	-3.385	-3.382	-3.380	-3.378	-3.374	-3.371	-3.368	-3.365	-3.360	-3.355	-3.351	-3.346	-3.342	-3.338	-3.332	-3.328	-3.322	-3.318	-3.312	-3.308	-3.304	-3.299	-3.295	-3.291	-3.288	-3.284	-3.280	-3.276	-3.275	-3.272	-3.269	-3.269	-3.268	-3.266	-3.266	-3.265	-3.265	-3.266	-3.268	-3.268	-3.271	-3.272	-3.275	-3.278	-3.280	-3.284	-3.288	-3.291	-3.296	-3.300	-3.304	-3.309	-3.314	-3.319	-3.322	-3.328	-3.332	-3.336	-3.341	-3.346	-3.351	-3.355	-3.359	-3.362	-3.366	-3.370	-3.372	-3.375	-3.379	-3.381	-3.382	-3.385	-3.386	-3.389	-3.390	-3.391	-3.391	-3.394	-3.394	-3.394	-3.395	-3.395	-3.395	-3.395	-3.395	-3.396	-3.396	-3.396	-3.396	-3.398	-3.398	-3.399	-3.400	-3.402	-3.404	-3.406	-3.409	-3.411	-3.415	-3.418	-3.422	-3.425	-3.430	-3.435	-3.441	-3.446	-3.452	-3.460	-3.466	-3.474	-3.480	-3.489	-3.498	-3.505	-3.514	-3.522	-3.532	-3.541	-3.550	-3.560	-3.570	-3.580	-3.590	-3.599	-3.609	-3.616	-3.626	-3.635	-3.644	-3.652	-3.659	-3.668	-3.674	-3.680	-3.685	-3.691	-3.696	-3.700	-3.704	-3.708	-3.709	-3.710	-3.711	-3.711	-3.711	-3.709	-3.706	-3.704	-3.700	-3.695	-3.689	-3.682	-3.675	-3.666	-3.659	-3.649	-3.638	-3.626	-3.615	-3.600	-3.588	-3.572	-3.558	-3.541	-3.524	-3.508	-3.490	-3.470	-3.451	-3.431	-3.411	-3.389	-3.366	-3.346	-3.321	-3.299	-3.275	-3.251	-3.226	-3.201	-3.175	-3.150	-3.124	-3.096	-3.070	-3.042	-3.015	-2.989	-2.961	-2.934	-2.905	-2.878	-2.850	-2.821	-2.794	-2.765	-2.736	-2.709	-2.681	-2.655	-2.626	-2.599	-2.572	-2.545	-2.518	-2.491	-2.465	-2.439	-2.414	-2.388	-2.362	-2.338	-2.315	-2.291	-2.268	-2.245	-2.222	-2.201	-2.180	-2.160	-2.140	-2.120	-2.102	-2.082	-2.066	-2.049	-2.033	-2.018	-2.001	-1.988	-1.974	-1.960	-1.949	-1.935	-1.924	-1.914	-1.904	-1.895	-1.885	-1.876	-1.869	-1.861	-1.854	-1.848	-1.842	-1.835	-1.830	-1.825	-1.821	-1.816	-1.812	-1.810	-1.806	-1.804	-1.800	-1.799	-1.796	-1.794	-1.792	-1.791	-1.789	-1.788	-1.786	-1.785	-1.781	-1.780	-1.779	-1.778	-1.776	-1.775	-1.772	-1.770	-1.770	-1.768	-1.766	-1.764	-1.761	-1.759	-1.758	-1.755	-1.752	-1.750	-1.748	-1.744	-1.741	-1.739	-1.736	-1.732	-1.730	-1.726	-1.724	-1.720	-1.718	-1.714	-1.709	-1.706	-1.702	-1.700	-1.698	-1.694	-1.690	-1.688	-1.685	-1.682	-1.680	-1.678	-1.675	-1.672	-1.671	-1.670	-1.669	-1.666	-1.666	-1.665	-1.665	-1.665	-1.665	-1.668	-1.668	-1.669	-1.671	-1.674	-1.676	-1.680	-1.684	-1.688	-1.691	-1.696	-1.701	-1.708	-1.712	-1.720	-1.726	-1.732	-1.741	-1.749	-1.758	-1.765	-1.774	-1.784	-1.791	-1.801	-1.810	-1.819	-1.830	-1.839	-1.848	-1.858	-1.868	-1.876	-1.886	-1.895	-1.904	-1.911	-1.920	-1.928	-1.935	-1.942	-1.948	-1.954	-1.959	-1.962	-1.968	-1.971	-1.972	-1.975	-1.975	-1.976	-1.975	-1.974	-1.972	-1.969	-1.966	-1.961	-1.958	-1.951	-1.945	-1.938	-1.930	-1.921	-1.912	-1.902	-1.892	-1.881	-1.870	-1.859	-1.848	-1.835	-1.822	-1.810	-1.798	-1.785	-1.772	-1.760	-1.748	-1.734	-1.722	-1.710	-1.698	-1.686	-1.676	-1.665	-1.655	-1.644	-1.636	-1.628	-1.620	-1.614	-1.608	-1.602	-1.599	-1.595	-1.592	-1.591	-1.590	-1.591	-1.592	-1.594	-1.598	-1.601	-1.605	-1.611	-1.618	-1.626	-1.634	-1.642	-1.652	-1.662	-1.674	-1.686	-1.699	-1.712	-1.726	-1.740	-1.754	-1.770	-1.784	-1.800	-1.815	-1.831	-1.846	-1.864	-1.879	-1.895	-1.910	-1.926	-1.941	-1.956	-1.970	-1.985	-1.999	-2.011	-2.025	-2.036	-2.047	-2.059	-2.069	-2.079	-2.086	-2.095	-2.101	-2.108	-2.112	-2.116	-2.120	-2.122	-2.124	-2.125	-2.125	-2.122	-2.121	-2.119	-2.115	-2.109	-2.104	-2.098	-2.090	-2.081	-2.072	-2.064	-2.052	-2.042	-2.031	-2.018	-2.005	-1.991	-1.978	-1.964	-1.948	-1.934	-1.918	-1.902	-1.886	-1.870	-1.854	-1.836	-1.820	-1.804	-1.786	-1.770	-1.754	-1.736	-1.721	-1.705	-1.689	-1.674	-1.658	-1.642	-1.628	-1.614	-1.601	-1.588	-1.575	-1.562	-1.551	-1.540	-1.529	-1.519	-1.510	-1.499	-1.491	-1.484	-1.475	-1.469	-1.462	-1.458	-1.452	-1.449	-1.444	-1.441	-1.438	-1.435	-1.434	-1.432	-1.431	-1.431	-1.432	-1.432	-1.434	-1.435	-1.438	-1.440	-1.441	-1.445	-1.448	-1.451	-1.456	-1.459	-1.462	-1.468	-1.471	-1.475	-1.480	-1.484	-1.488	-1.492	-1.498	-1.501	-1.505	-1.508	-1.512	-1.515	-1.518	-1.521	-1.524	-1.525	-1.526	-1.529	-1.530	-1.530	-1.530	-1.529	-1.528	-1.528	-1.525	-1.522	-1.520	-1.516	-1.510	-1.506	-1.500	-1.494	-1.488	-1.481	-1.472	-1.466	-1.456	-1.448	-1.439	-1.428	-1.418	-1.406	-1.394	-1.384	-1.371	-1.359	-1.346	-1.332	-1.320	-1.306	-1.294	-1.280	-1.268	-1.254	-1.240	-1.226	-1.214	-1.200	-1.188	-1.175	-1.162	-1.150	-1.139	-1.128	-1.118	-1.106	-1.096	-1.088	-1.078	-1.069	-1.061	-1.054	-1.046	-1.040	-1.034	-1.029	-1.024	-1.020	-1.015	-1.012	-1.010	-1.009	-1.008	-1.008	-1.006	-1.008	-1.008	-1.009	-1.011	-1.012	-1.016	-1.020	-1.024	-1.028	-1.034	-1.038	-1.044	-1.050	-1.056	-1.062	-1.069	-1.076	-1.084	-1.091	-1.099	-1.106	-1.114	-1.121	-1.129	-1.138	-1.145	-1.152	-1.161	-1.169	-1.176	-1.184	-1.191	-1.199	-1.206	-1.212	-1.219	-1.226	-1.231	-1.239	-1.244	-1.250	-1.254	-1.259	-1.262	-1.266	-1.269	-1.272	-1.274	-1.276	-1.278	-1.278	-1.279	-1.279	-1.278	-1.276	-1.275	-1.272	-1.270	-1.266	-1.261	-1.258	-1.252	-1.246	-1.240	-1.234	-1.226	-1.218	-1.210	-1.201	-1.192	-1.181	-1.171	-1.161	-1.151	-1.140	-1.128	-1.116	-1.104	-1.091	-1.078	-1.066	-1.052	-1.039	-1.026	-1.014	-1.000	-0.988	-0.974	-0.961	-0.948	-0.935	-0.921	-0.908	-0.895	-0.882	-0.869	-0.858	-0.845	-0.832	-0.821	-0.809	-0.796	-0.786	-0.774	-0.764	-0.752	-0.741	-0.731	-0.720	-0.709	-0.699	-0.689	-0.679	-0.668	-0.658	-0.648	-0.638	-0.628	-0.616	-0.606	-0.595	-0.585	-0.574	-0.564	-0.552	-0.541	-0.529	-0.519	-0.506	-0.495	-0.481	-0.470	-0.458	-0.445	-0.432	-0.420	-0.406	-0.392	-0.379	-0.365	-0.351	-0.339	-0.324	-0.311	-0.296	-0.282	-0.269	-0.255	-0.241	-0.228	-0.214	-0.200	-0.186	-0.172	-0.160	-0.146	-0.134	-0.121	-0.110	-0.096	-0.085	-0.072	-0.061	-0.051	-0.040	-0.030	-0.021	-0.011	-0.001	0.009	0.018	0.026	0.035	0.041	0.050	0.058	0.065	0.071	0.079	0.085	0.092	0.100	0.105	0.111	0.119	0.124	0.130	0.135	0.141	0.148	0.152	0.158	0.162	0.168	0.174	0.179	0.184	0.188	0.192	0.198	0.201	0.206	0.210	0.212	0.216	0.220	0.222	0.225	0.228	0.229	0.230	0.231	0.234	0.234	0.232	0.231	0.231	0.229	0.226	0.224	0.221	0.218	0.212	0.208	0.204	0.198	0.191	0.184	0.176	0.169	0.161	0.152	0.144	0.134	0.124	0.115	0.105	0.094	0.084	0.072	0.061	0.050	0.039	0.029	0.016	0.006	-0.004	-0.016	-0.026	-0.036	-0.046	-0.056	-0.065	-0.074	-0.082	-0.091	-0.099	-0.106	-0.114	-0.120	-0.126	-0.132	-0.138	-0.142	-0.148	-0.152	-0.156	-0.160	-0.164	-0.166	-0.169	-0.171	-0.175	-0.178	-0.180	-0.181	-0.184	-0.186	-0.189	-0.191	-0.192	-0.196	-0.199	-0.202	-0.205	-0.209	-0.212	-0.216	-0.220	-0.225	-0.230	-0.236	-0.242	-0.249	-0.255	-0.261	-0.268	-0.275	-0.282	-0.292	-0.300	-0.309	-0.318	-0.326	-0.336	-0.345	-0.355	-0.364	-0.374	-0.384	-0.394	-0.402	-0.411	-0.420	-0.429	-0.438	-0.446	-0.452	-0.460	-0.468	-0.474	-0.480	-0.486	-0.490	-0.495	-0.498	-0.501	-0.504	-0.505	-0.506	-0.507	-0.506	-0.506	-0.504	-0.501	-0.498	-0.495	-0.490	-0.485	-0.480	-0.474	-0.468	-0.461	-0.452	-0.445	-0.438	-0.429	-0.420	-0.410	-0.400	-0.390	-0.380	-0.370	-0.360	-0.348	-0.338	-0.328	-0.316	-0.305	-0.294	-0.284	-0.272	-0.261	-0.251	-0.241	-0.230	-0.220	-0.211	-0.201	-0.192	-0.182	-0.172	-0.165	-0.156	-0.148	-0.139	-0.130	-0.122	-0.114	-0.106	-0.099	-0.090	-0.082	-0.074	-0.066	-0.058	-0.050	-0.042	-0.035	-0.026	-0.018	-0.010	-0.001	0.006	0.015	0.024	0.032	0.041	0.050	0.059	0.069	0.078	0.086	0.096	0.106	0.116	0.126	0.136	0.148	0.158	0.169	0.179	0.189	0.200	0.211	0.221	0.232	0.244	0.254	0.265	0.276	0.288	0.299	0.309	0.321	0.331	0.342	0.352	0.364	0.374	0.385	0.395	0.406	0.416	0.426	0.438	0.448	0.458	0.468	0.478	0.488	0.496	0.506	0.515	0.524	0.534	0.542	0.551	0.560	0.569	0.578	0.585	0.595	0.602	0.609	0.618	0.625	0.632	0.639	0.646	0.652	0.660	0.666	0.672	0.679	0.685	0.690	0.695	0.700	0.705	0.709	0.714	0.718	0.720	0.724	0.728	0.730	0.732	0.735	0.738	0.739	0.740	0.740	0.741	0.741	0.742	0.742	0.741	0.741	0.741	0.740	0.738	0.736	0.735	0.732	0.731	0.730	0.726	0.725	0.721	0.719	0.714	0.711	0.709	0.705	0.701	0.698	0.694	0.689	0.685	0.681	0.676	0.672	0.669	0.664	0.660	0.655	0.650	0.645	0.641	0.636	0.631	0.626	0.620	0.615	0.610	0.605	0.599	0.594	0.586	0.580	0.574	0.568	0.561	0.555	0.548	0.541	0.534	0.526	0.520	0.512	0.506	0.499	0.491	0.485	0.478	0.470	0.464	0.455	0.449	0.441	0.434	0.428	0.420	0.414	0.406	0.399	0.392	0.386	0.381	0.375	0.370	0.364	0.360	0.355	0.350	0.345	0.342	0.339	0.335	0.331	0.329	0.326	0.324	0.322	0.320	0.319	0.318	0.318	0.316	0.318	0.316	0.316	0.318	0.318	0.318	0.319	0.320	0.321	0.321	0.324	0.325	0.326	0.328	0.328	0.329	0.330	0.331	0.332	0.334	0.334	0.334	0.335	0.335	0.334	0.334	0.332	0.331	0.330	0.328	0.325	0.324	0.320	0.318	0.314	0.310	0.305	0.300	0.295	0.290	0.285	0.279	0.272	0.266	0.259	0.251	0.245	0.236	0.230	0.221	0.214	0.204	0.196	0.186	0.178	0.169	0.159	0.151	0.141	0.132	0.122	0.115	0.106	0.098	0.089	0.081	0.072	0.066	0.059	0.051	0.045	0.039	0.032	0.028	0.021	0.016	0.012	0.009	0.005	0.002	0.000	-0.002	-0.004	-0.005	-0.005	-0.006	-0.006	-0.005	-0.004	-0.002	-0.001	0.001	0.004	0.006	0.010	0.012	0.016	0.020	0.024	0.029	0.032	0.038	0.041	0.046	0.050	0.055	0.060	0.062	0.068	0.071	0.076	0.079	0.082	0.086	0.090	0.092	0.096	0.098	0.100	0.101	0.101	0.104	0.102	0.102	0.102	0.101	0.101	0.099	0.098	0.095	0.092	0.089	0.085	0.081	0.076	0.072	0.068	0.062	0.056	0.050	0.044	0.038	0.030	0.024	0.016	0.010	0.001	-0.006	-0.014	-0.022	-0.031	-0.039	-0.048	-0.055	-0.064	-0.072	-0.081	-0.089	-0.098	-0.106	-0.114	-0.122	-0.130	-0.139	-0.146	-0.154	-0.161	-0.169	-0.175	-0.182	-0.189	-0.195	-0.202	-0.208	-0.214	-0.220	-0.225	-0.229	-0.234	-0.239	-0.242	-0.246	-0.250	-0.254	-0.258	-0.259	-0.262	-0.264	-0.266	-0.268	-0.269	-0.269	-0.270	-0.269	-0.268	-0.268	-0.266	-0.265	-0.261	-0.260	-0.256	-0.254	-0.250	-0.245	-0.240	-0.235	-0.230	-0.224	-0.218	-0.210	-0.204	-0.196	-0.189	-0.180	-0.171	-0.161	-0.152	-0.144	-0.132	-0.122	-0.111	-0.100	-0.089	-0.078	-0.065	-0.052	-0.041	-0.028	-0.015	-0.002	0.010	0.024	0.036	0.050	0.062	0.076	0.090	0.102	0.116	0.129	0.142	0.156	0.168	0.181	0.194	0.206	0.219	0.231	0.242	0.254	0.265	0.275	0.285	0.295	0.304	0.314	0.322	0.330	0.338	0.344	0.351	0.358	0.361	0.366	0.371	0.374	0.376	0.379	0.380	0.382	0.382	0.381	0.381	0.379	0.378	0.375	0.370	0.366	0.361	0.356	0.350	0.344	0.338	0.330	0.321	0.314	0.305	0.296	0.288	0.278	0.269	0.259	0.249	0.238	0.229	0.219	0.209	0.198	0.188	0.178	0.168	0.158	0.149	0.139	0.130	0.121	0.112	0.105	0.098	0.090	0.084	0.078	0.071	0.068	0.061	0.058	0.054	0.050	0.048	0.044	0.042	0.041	0.040	0.040	0.039	0.039	0.040	0.040	0.041	0.042	0.044	0.046	0.049	0.050	0.052	0.055	0.058	0.059	0.061	0.064	0.065	0.068	0.070	0.070	0.072	0.074	0.075	0.075	0.076	0.076	0.076	0.075	0.075	0.075	0.072	0.072	0.070	0.068	0.066	0.062	0.060	0.058	0.055	0.051	0.048	0.044	0.040	0.036	0.034	0.030	0.026	0.024	0.019	0.016	0.015	0.012	0.010	0.009	0.008	0.006	0.006	0.006	0.008	0.010	0.011	0.015	0.018	0.021	0.026	0.031	0.039	0.045	0.052	0.061	0.070	0.080	0.090	0.101	0.114	0.126	0.140	0.152	0.168	0.181	0.196	0.211	0.226	0.244	0.259	0.275	0.291	0.306	0.324	0.339	0.354	0.370	0.385	0.399	0.414	0.428	0.440	0.452	0.465	0.476	0.485	0.496	0.504	0.511	0.519	0.522	0.528	0.531	0.534	0.535	0.535	0.534	0.531	0.529	0.525	0.519	0.512	0.505	0.496	0.486	0.475	0.465	0.451	0.439	0.425	0.410	0.394	0.378	0.360	0.342	0.325	0.308	0.289	0.270	0.251	0.232	0.214	0.195	0.176	0.158	0.140	0.122	0.106	0.089	0.072	0.056	0.041	0.028	0.014	0.002	-0.009	-0.020	-0.030	-0.038	-0.044	-0.050	-0.055	-0.058	-0.060	-0.061	-0.060	-0.059	-0.056	-0.051	-0.046	-0.040	-0.032	-0.024	-0.014	-0.002	0.010	0.022	0.038	0.052	0.069	0.085	0.104	0.121	0.141	0.161	0.181	0.202	0.222	0.244	0.266	0.288	0.309	0.331	0.352	0.374	0.396	0.416	0.438	0.458	0.478	0.495	0.514	0.531	0.549	0.564	0.580	0.594	0.609	0.620	0.631	0.642	0.651	0.659	0.666	0.672	0.676	0.680	0.682	0.685	0.684	0.684	0.681	0.679	0.674	0.669	0.661	0.655	0.645	0.636	0.626	0.614	0.602	0.589	0.575	0.560	0.545	0.528	0.511	0.492	0.475	0.456	0.436	0.418	0.398	0.376	0.355	0.335	0.314	0.291	0.270	0.248	0.225	0.202	0.180	0.158	0.135	0.111	0.089	0.066	0.042	0.021	-0.002	-0.025	-0.048	-0.070	-0.092	-0.114	-0.135	-0.158	-0.178	-0.199	-0.219	-0.240	-0.260	-0.279	-0.299	-0.318	-0.336	-0.354	-0.372	-0.389	-0.406	-0.422	-0.438	-0.454	-0.468	-0.481	-0.495	-0.509	-0.521	-0.532	-0.544	-0.555	-0.564	-0.572	-0.580	-0.589	-0.595	-0.601	-0.606	-0.611	-0.615	-0.618	-0.621	-0.622	-0.624	-0.624	-0.624	-0.624	-0.621	-0.620	-0.616	-0.612	-0.609	-0.604	-0.599	-0.592	-0.586	-0.580	-0.574	-0.566	-0.559	-0.551	-0.544	-0.535	-0.526	-0.519	-0.510	-0.501	-0.494	-0.485	-0.478	-0.469	-0.461	-0.454	-0.446	-0.439	-0.432	-0.426	-0.419	-0.414	-0.408	-0.404	-0.399	-0.395	-0.390	-0.386	-0.384	-0.381	-0.380	-0.379	-0.378	-0.378	-0.376	-0.378	-0.378	-0.379	-0.380	-0.382	-0.385	-0.388	-0.390	-0.394	-0.398	-0.401	-0.405	-0.409	-0.414	-0.419	-0.422	-0.428	-0.431	-0.435	-0.441	-0.445	-0.450	-0.454	-0.459	-0.462	-0.468	-0.471	-0.475	-0.479	-0.482	-0.486	-0.490	-0.492	-0.495	-0.499	-0.501	-0.502	-0.505	-0.507	-0.510	-0.512	-0.512	-0.514	-0.515	-0.516	-0.516	-0.519	-0.519	-0.519	-0.520	-0.520	-0.521	-0.520	-0.520	-0.521	-0.520	-0.520	-0.519	-0.519	-0.520	-0.520	-0.519	-0.519	-0.519	-0.519	-0.520	-0.519	-0.520	-0.520	-0.520	-0.520	-0.520	-0.520	-0.521	-0.520	-0.521	-0.520	-0.520	-0.521	-0.520	-0.520	-0.520	-0.519	-0.519	-0.518	-0.518	-0.515	-0.515	-0.514	-0.512	-0.510	-0.509	-0.505	-0.504	-0.501	-0.499	-0.495	-0.491	-0.488	-0.484	-0.480	-0.476	-0.471	-0.466	-0.461	-0.455	-0.450	-0.445	-0.439	-0.434	-0.426	-0.420	-0.414	-0.408	-0.399	-0.392	-0.386	-0.378	-0.370	-0.364	-0.356	-0.349	-0.342	-0.335	-0.328	-0.320	-0.314	-0.306	-0.300	-0.294	-0.288	-0.281	-0.274	-0.269	-0.262	-0.258	-0.252	-0.246	-0.241	-0.238	-0.232	-0.229	-0.224	-0.221	-0.218	-0.215	-0.211	-0.208	-0.206	-0.202	-0.200	-0.198	-0.195	-0.192	-0.191	-0.189	-0.188	-0.185	-0.182	-0.180	-0.179	-0.176	-0.175	-0.171	-0.170	-0.168	-0.165	-0.162	-0.160	-0.156	-0.155	-0.151	-0.149	-0.145	-0.140	-0.136	-0.132	-0.128	-0.124	-0.119	-0.115	-0.109	-0.104	-0.098	-0.092	-0.089	-0.082	-0.076	-0.071	-0.065	-0.060	-0.055	-0.049	-0.044	-0.039	-0.032	-0.028	-0.024	-0.019	-0.015	-0.011	-0.008	-0.004	-0.001	0.001	0.004	0.006	0.008	0.009	0.010	0.010	0.009	0.009	0.006	0.006	0.002	0.000	-0.002	-0.006	-0.010	-0.014	-0.020	-0.025	-0.030	-0.036	-0.042	-0.049	-0.056	-0.064	-0.070	-0.079	-0.086	-0.094	-0.102	-0.111	-0.119	-0.128	-0.136	-0.144	-0.152	-0.160	-0.169	-0.175	-0.182	-0.190	-0.198	-0.205	-0.211	-0.218	-0.224	-0.230	-0.235	-0.240	-0.246	-0.250	-0.254	-0.259	-0.261	-0.265	-0.269	-0.270	-0.272	-0.275	-0.276	-0.278	-0.278	-0.279	-0.279	-0.279	-0.279	-0.279	-0.278	-0.278	-0.275	-0.275	-0.274	-0.272	-0.271	-0.270	-0.269	-0.268	-0.264	-0.262	-0.261	-0.260	-0.259	-0.256	-0.255	-0.254	-0.254	-0.252	-0.251	-0.250	-0.250	-0.248	-0.248	-0.246	-0.246	-0.246	-0.245	-0.246	-0.245	-0.245	-0.244	-0.245	-0.245	-0.245	-0.245	-0.245	-0.246	-0.246	-0.246	-0.248	-0.248	-0.248	-0.248	-0.249	-0.249	-0.249	-0.249	-0.249	-0.248	-0.248	-0.248	-0.248	-0.246	-0.246	-0.245	-0.244	-0.242	-0.241	-0.239	-0.238	-0.235	-0.232	-0.230	-0.229	-0.225	-0.221	-0.219	-0.216	-0.212	-0.209	-0.205	-0.200	-0.196	-0.190	-0.186	-0.180	-0.176	-0.171	-0.165	-0.160	-0.154	-0.149	-0.142	-0.136	-0.130	-0.124	-0.118	-0.111	-0.105	-0.099	-0.091	-0.085	-0.079	-0.072	-0.065	-0.059	-0.052	-0.045	-0.038	-0.030	-0.024	-0.016	-0.008	0.000	0.008	0.015	0.024	0.032	0.041	0.051	0.060	0.070	0.081	0.092	0.102	0.115	0.129	0.142	0.156	0.170	0.185	0.201	0.219	0.236	0.255	0.275	0.296	0.319	0.342	0.366	0.392	0.420	0.449	0.478	0.510	0.542	0.578	0.612	0.649	0.688	0.728	0.769	0.812	0.856	0.902	0.949	0.999	1.049	1.100	1.152	1.206	1.261	1.318	1.375	1.432	1.492	1.554	1.615	1.676	1.740	1.804	1.868	1.931	1.996	2.062	2.128	2.194	2.259	2.325	2.389	2.455	2.520	2.585	2.649	2.712	2.776	2.838	2.900	2.961	3.021	3.081	3.139	3.196	3.252	3.309	3.361	3.414	3.466	3.516	3.565	3.614	3.659	3.704	3.749	3.791	3.831	3.871	3.910	3.946	3.981	4.016	4.049	4.080	4.109	4.138	4.165	4.191	4.215	4.239	4.261	4.280	4.300	4.319	4.335	4.351	4.365	4.378	4.390	4.400	4.410	4.418	4.425	4.432	4.438	4.440	4.442	4.444	4.444	4.442	4.440	4.438	4.434	4.429	4.422	4.415	4.406	4.398	4.385	4.374	4.361	4.346	4.332	4.316	4.299	4.280	4.261	4.241	4.220	4.198	4.174	4.150	4.124	4.096	4.069	4.040	4.010	3.979	3.948	3.914	3.880	3.845	3.809	3.772	3.734	3.695	3.655	3.614	3.572	3.530	3.485	3.440	3.395	3.348	3.300	3.252	3.202	3.152	3.101	3.050	2.999	2.944	2.890	2.836	2.780	2.725	2.668	2.610	2.552	2.494	2.435	2.376	2.316	2.255	2.195	2.135	2.074	2.013	1.950	1.889	1.828	1.765	1.702	1.641	1.579	1.518	1.455	1.394	1.331	1.271	1.210	1.149	1.088	1.028	0.968	0.908	0.849	0.789	0.731	0.672	0.615	0.556	0.500	0.444	0.388	0.331	0.278	0.222	0.168	0.114	0.060	0.008	-0.045	-0.096	-0.149	-0.200	-0.252	-0.302	-0.354	-0.404	-0.454	-0.504	-0.552	-0.602	-0.651	-0.700	-0.749	-0.798	-0.846	-0.894	-0.942	-0.990	-1.038	-1.084	-1.131	-1.179	-1.225	-1.271	-1.319	-1.364	-1.410	-1.455	-1.499	-1.545	-1.588	-1.631	-1.675	-1.718	-1.758	-1.800	-1.840	-1.880	-1.919	-1.956	-1.994	-2.030	-2.065	-2.100	-2.132	-2.165	-2.196	-2.226	-2.255	-2.282	-2.309	-2.334	-2.358	-2.380	-2.401	-2.421	-2.439	-2.456	-2.471	-2.486	-2.498	-2.510	-2.520	-2.528	-2.536	-2.542	-2.546	-2.550	-2.551	-2.552	-2.552	-2.551	-2.548	-2.544	-2.540	-2.534	-2.526	-2.518	-2.509	-2.500	-2.490	-2.478	-2.466	-2.454	-2.439	-2.426	-2.411	-2.396	-2.380	-2.364	-2.348	-2.330	-2.312	-2.295	-2.275	-2.256	-2.238	-2.219	-2.200	-2.180	-2.161	-2.140	-2.121	-2.100	-2.081	-2.061	-2.041	-2.020	-2.001	-1.981	-1.961	-1.941	-1.921	-1.901	-1.881	-1.861	-1.842	-1.822	-1.804	-1.785	-1.765	-1.748	-1.728	-1.710	-1.691	-1.672	-1.656	-1.638	-1.620	-1.604	-1.586	-1.569	-1.552	-1.536	-1.520	-1.504	-1.489	-1.472	-1.459	-1.444	-1.429	-1.415	-1.401	-1.388	-1.375	-1.362	-1.349	-1.336	-1.324	-1.312	-1.301	-1.289	-1.279	-1.268	-1.256	-1.246	-1.235	-1.225	-1.216	-1.206	-1.196	-1.188	-1.178	-1.169	-1.159	-1.151	-1.142	-1.134	-1.124	-1.115	-1.106	-1.099	-1.090	-1.081	-1.071	-1.062	-1.054	-1.044	-1.035	-1.026	-1.015	-1.006	-0.996	-0.986	-0.975	-0.964	-0.954	-0.942	-0.931	-0.919	-0.908	-0.894	-0.881	-0.869	-0.856	-0.842	-0.829	-0.815	-0.800	-0.786	-0.771	-0.755	-0.741	-0.726	-0.711	-0.695	-0.680	-0.665	-0.650	-0.634	-0.619	-0.602	-0.588	-0.571	-0.556	-0.540	-0.525	-0.510	-0.495	-0.480	-0.466	-0.451	-0.438	-0.424	-0.410	-0.399	-0.386	-0.374	-0.362	-0.351	-0.341	-0.331	-0.322	-0.314	-0.306	-0.299	-0.291	-0.285	-0.280	-0.274	-0.270	-0.266	-0.261	-0.259	-0.256	-0.255	-0.254	-0.252	-0.252	-0.252	-0.254	-0.254	-0.255	-0.258	-0.260	-0.262	-0.265	-0.268	-0.270	-0.274	-0.276	-0.280	-0.284	-0.286	-0.289	-0.291	-0.295	-0.298	-0.300	-0.301	-0.304	-0.305	-0.306	-0.306	-0.308	-0.306	-0.308	-0.305	-0.304	-0.301	-0.300	-0.296	-0.294	-0.289	-0.285	-0.280	-0.275	-0.269	-0.262	-0.255	-0.249	-0.241	-0.234	-0.225	-0.218	-0.209	-0.199	-0.191	-0.181	-0.171	-0.162	-0.152	-0.144	-0.135	-0.125	-0.116	-0.106	-0.099	-0.091	-0.082	-0.075	-0.066	-0.060	-0.054	-0.048	-0.041	-0.036	-0.032	-0.029	-0.026	-0.024	-0.022	-0.020	-0.021	-0.021	-0.022	-0.024	-0.026	-0.030	-0.034	-0.038	-0.042	-0.049	-0.055	-0.062	-0.070	-0.078	-0.088	-0.096	-0.105	-0.115	-0.126	-0.136	-0.148	-0.159	-0.170	-0.181	-0.192	-0.204	-0.216	-0.228	-0.240	-0.251	-0.262	-0.275	-0.285	-0.296	-0.308	-0.318	-0.328	-0.338	-0.348	-0.356	-0.365	-0.374	-0.381	-0.388	-0.396	-0.402	-0.408	-0.414	-0.418	-0.424	-0.428	-0.432	-0.435	-0.439	-0.441	-0.442	-0.445	-0.446	-0.448	-0.449	-0.450	-0.450	-0.451	-0.452	-0.451	-0.452	-0.452	-0.452	-0.452	-0.452	-0.452	-0.454	-0.454	-0.455	-0.455	-0.458	-0.459	-0.459	-0.462	-0.464	-0.466	-0.469	-0.472	-0.476	-0.480	-0.485	-0.491	-0.496	-0.502	-0.510	-0.518	-0.525	-0.534	-0.542	-0.552	-0.562	-0.574	-0.585	-0.598	-0.610	-0.622	-0.638	-0.652	-0.666	-0.682	-0.699	-0.715	-0.732	-0.750	-0.769	-0.786	-0.806	-0.826	-0.846	-0.866	-0.888	-0.909	-0.931	-0.952	-0.975	-0.999	-1.022	-1.045	-1.070	-1.092	-1.118	-1.141	-1.166	-1.191	-1.216	-1.241	-1.265	-1.291	-1.316	-1.342	-1.368	-1.392	-1.418	-1.442	-1.469	-1.492	-1.518	-1.542	-1.568	-1.591	-1.616	-1.640	-1.664	-1.686	-1.711	-1.734	-1.756	-1.779	-1.800	-1.822	-1.842	-1.864	-1.885	-1.906	-1.925	-1.944	-1.964	-1.982	-2.000	-2.018	-2.035	-2.052	-2.068	-2.084	-2.099	-2.114	-2.128	-2.141	-2.155	-2.168	-2.181	-2.192	-2.204	-2.214	-2.225	-2.236	-2.245	-2.255	-2.262	-2.271	-2.280	-2.288	-2.295	-2.301	-2.308	-2.314	-2.320	-2.325	-2.331	-2.336	-2.341	-2.346	-2.351	-2.356	-2.361	-2.365	-2.370	-2.374	-2.379	-2.382	-2.388	-2.391	-2.396	-2.401	-2.405	-2.410	-2.415	-2.421	-2.426	-2.432	-2.439	-2.444	-2.450	-2.458	-2.464	-2.471	-2.480	-2.488	-2.496	-2.504	-2.514	-2.522	-2.532	-2.541	-2.552	-2.561	-2.572	-2.582	-2.592	-2.605	-2.616	-2.628	-2.639	-2.650	-2.662	-2.675	-2.685	-2.698	-2.710	-2.722	-2.735	-2.746	-2.759	-2.770	-2.782	-2.795	-2.806	-2.819	-2.829	-2.841	-2.851	-2.864	-2.874	-2.884	-2.895	-2.905	-2.915	-2.925	-2.935	-2.944	-2.952	-2.962	-2.970	-2.979	-2.988	-2.995	-3.002	-3.010	-3.016	-3.024	-3.030	-3.036	-3.041	-3.048	-3.054	-3.058	-3.062	-3.068	-3.071	-3.075	-3.079	-3.081	-3.085	-3.088	-3.090	-3.092	-3.094	-3.095	-3.095	-3.096	-3.096	-3.096	-3.095	-3.095	-3.092	-3.091	-3.089	-3.086	-3.082	-3.080	-3.078	-3.072	-3.069	-3.065	-3.060	-3.055	-3.051	-3.046	-3.041	-3.036	-3.031	-3.026	-3.020	-3.015	-3.011	-3.006	-3.001	-2.995	-2.990	-2.986	-2.982	-2.979	-2.975	-2.971	-2.969	-2.966	-2.964	-2.961	-2.961	-2.960	-2.959	-2.959	-2.960	-2.960	-2.962	-2.964	-2.966	-2.969	-2.972	-2.976	-2.980	-2.985	-2.990	-2.995	-3.001	-3.006	-3.012	-3.019	-3.025	-3.032	-3.039	-3.045	-3.052	-3.060	-3.066	-3.074	-3.080	-3.086	-3.092	-3.098	-3.105	-3.110	-3.115	-3.120	-3.125	-3.130	-3.134	-3.139	-3.141	-3.145	-3.146	-3.149	-3.151	-3.152	-3.154	-3.155	-3.155	-3.155	-3.155	-3.156	-3.155	-3.154	-3.152	-3.151	-3.151	-3.150	-3.149	-3.148	-3.146	-3.146	-3.145	-3.145	-3.144	-3.144	-3.144	-3.145	-3.145	-3.146	-3.148	-3.150	-3.154	-3.156	-3.160	-3.162	-3.168	-3.174	-3.178	-3.185	-3.190	-3.198	-3.205	-3.212	-3.221	-3.230	-3.240	-3.249	-3.259	-3.270	-3.280	-3.290	-3.301	-3.312	-3.325	-3.336	-3.348	-3.359	-3.371	-3.382	-3.394	-3.406	-3.418	-3.428	-3.439	-3.449	-3.459	-3.468	-3.478	-3.485	-3.494	-3.501	-3.508	-3.514	-3.519	-3.522	-3.528	-3.530	-3.532	-3.535	-3.535	-3.535	-3.534	-3.532	-3.529	-3.526	-3.520	-3.515	-3.509	-3.501	-3.494	-3.484	-3.474	-3.464	-3.451	-3.439	-3.425	-3.410	-3.395	-3.379	-3.361	-3.344	-3.326	-3.306	-3.288	-3.266	-3.245	-3.222	-3.200	-3.176	-3.151	-3.128	-3.102	-3.076	-3.050	-3.024	-2.998	-2.970	-2.941	-2.914	-2.884	-2.855	-2.828	-2.796	-2.768	-2.738	-2.708	-2.678	-2.648	-2.618	-2.586	-2.556	-2.526	-2.496	-2.466	-2.436	-2.406	-2.376	-2.349	-2.319	-2.290	-2.261	-2.232	-2.204	-2.178	-2.150	-2.122	-2.096	-2.070	-2.045	-2.020	-1.995	-1.971	-1.949	-1.925	-1.904	-1.881	-1.860	-1.840	-1.821	-1.801	-1.784	-1.765	-1.748	-1.731	-1.716	-1.700	-1.686	-1.672	-1.660	-1.646	-1.635	-1.624	-1.614	-1.604	-1.594	-1.585	-1.579	-1.570	-1.564	-1.558	-1.551	-1.546	-1.541	-1.538	-1.534	-1.530	-1.528	-1.525	-1.522	-1.521	-1.519	-1.518	-1.518	-1.518	-1.516	-1.516	-1.516	-1.516	-1.516	-1.518	-1.518	-1.518	-1.518	-1.519	-1.520	-1.521	-1.520	-1.521	-1.521	-1.522	-1.524	-1.522	-1.524	-1.524	-1.524	-1.522	-1.522	-1.522	-1.522	-1.520	-1.520	-1.519	-1.518	-1.515	-1.514	-1.511	-1.510	-1.508	-1.504	-1.501	-1.499	-1.495	-1.491	-1.489	-1.485	-1.482	-1.480	-1.475	-1.472	-1.469	-1.466	-1.462	-1.459	-1.458	-1.454	-1.451	-1.449	-1.446	-1.445	-1.442	-1.441	-1.441	-1.440	-1.440	-1.440	-1.441	-1.441	-1.444	-1.445	-1.448	-1.449	-1.452	-1.458	-1.461	-1.466	-1.471	-1.476	-1.482	-1.490	-1.496	-1.502	-1.511	-1.519	-1.528	-1.536	-1.544	-1.554	-1.562	-1.571	-1.580	-1.591	-1.600	-1.609	-1.619	-1.629	-1.638	-1.646	-1.655	-1.662	-1.670	-1.679	-1.685	-1.691	-1.698	-1.702	-1.708	-1.710	-1.714	-1.716	-1.719	-1.720	-1.720	-1.719	-1.718	-1.716	-1.712	-1.709	-1.705	-1.700	-1.694	-1.688	-1.679	-1.671	-1.662	-1.654	-1.644	-1.634	-1.622	-1.612	-1.600	-1.589	-1.576	-1.565	-1.551	-1.540	-1.528	-1.515	-1.502	-1.491	-1.480	-1.468	-1.458	-1.446	-1.436	-1.426	-1.416	-1.409	-1.400	-1.392	-1.388	-1.382	-1.378	-1.375	-1.372	-1.370	-1.370	-1.370	-1.371	-1.374	-1.378	-1.381	-1.385	-1.391	-1.399	-1.405	-1.414	-1.422	-1.434	-1.445	-1.456	-1.469	-1.480	-1.494	-1.508	-1.522	-1.538	-1.552	-1.568	-1.584	-1.599	-1.615	-1.631	-1.648	-1.662	-1.679	-1.695	-1.710	-1.725	-1.739	-1.752	-1.768	-1.780	-1.792	-1.805	-1.816	-1.826	-1.838	-1.846	-1.855	-1.862	-1.870	-1.876	-1.881	-1.886	-1.889	-1.891	-1.894	-1.895	-1.894	-1.894	-1.891	-1.889	-1.885	-1.881	-1.875	-1.869	-1.862	-1.856	-1.848	-1.839	-1.830	-1.819	-1.809	-1.798	-1.785	-1.774	-1.761	-1.748	-1.734	-1.721	-1.708	-1.692	-1.679	-1.664	-1.648	-1.632	-1.618	-1.602	-1.588	-1.572	-1.558	-1.542	-1.528	-1.512	-1.499	-1.484	-1.470	-1.455	-1.442	-1.429	-1.415	-1.404	-1.390	-1.379	-1.368	-1.356	-1.346	-1.336	-1.325	-1.316	-1.306	-1.299	-1.290	-1.282	-1.275	-1.268	-1.261	-1.255	-1.250	-1.245	-1.240	-1.236	-1.234	-1.230	-1.228	-1.225	-1.224	-1.222	-1.221	-1.220	-1.221	-1.220	-1.221	-1.222	-1.224	-1.226	-1.229	-1.231	-1.232	-1.236	-1.240	-1.244	-1.246	-1.250	-1.254	-1.259	-1.261	-1.266	-1.271	-1.275	-1.280	-1.284	-1.288	-1.294	-1.298	-1.300	-1.304	-1.309	-1.311	-1.314	-1.318	-1.319	-1.321	-1.322	-1.324	-1.325	-1.325	-1.325	-1.325	-1.324	-1.322	-1.320	-1.318	-1.314	-1.310	-1.306	-1.302	-1.296	-1.291	-1.285	-1.279	-1.271	-1.264	-1.255	-1.248	-1.238	-1.229	-1.219	-1.209	-1.199	-1.189	-1.178	-1.168	-1.156	-1.145	-1.134	-1.122	-1.111	-1.100	-1.089	-1.079	-1.068	-1.056	-1.046	-1.035	-1.026	-1.015	-1.006	-0.998	-0.990	-0.982	-0.974	-0.968	-0.961	-0.955	-0.950	-0.944	-0.940	-0.936	-0.934	-0.930	-0.928	-0.928	-0.925	-0.925	-0.925	-0.925	-0.926	-0.928	-0.930	-0.932	-0.936	-0.939	-0.942	-0.946	-0.951	-0.956	-0.961	-0.968	-0.974	-0.979	-0.986	-0.992	-0.999	-1.006	-1.014	-1.020	-1.028	-1.034	-1.041	-1.049	-1.055	-1.062	-1.069	-1.076	-1.082	-1.089	-1.095	-1.102	-1.108	-1.112	-1.119	-1.124	-1.129	-1.132	-1.138	-1.141	-1.145	-1.148	-1.150	-1.152	-1.155	-1.158	-1.158	-1.159	-1.159	-1.159	-1.159	-1.158	-1.156	-1.154	-1.151	-1.150	-1.146	-1.142	-1.139	-1.134	-1.130	-1.124	-1.119	-1.114	-1.106	-1.099	-1.091	-1.085	-1.078	-1.068	-1.059	-1.051	-1.042	-1.034	-1.024	-1.014	-1.005	-0.994	-0.984	-0.974	-0.962	-0.954	-0.941	-0.931	-0.921	-0.911	-0.900	-0.890	-0.879	-0.869	-0.858	-0.848	-0.836	-0.826	-0.815	-0.805	-0.794	-0.784	-0.775	-0.764	-0.754	-0.744	-0.734	-0.724	-0.714	-0.704	-0.694	-0.684	-0.674	-0.664	-0.652	-0.642	-0.632	-0.622	-0.611	-0.601	-0.590	-0.580	-0.569	-0.556	-0.545	-0.534	-0.521	-0.510	-0.498	-0.484	-0.471	-0.458	-0.444	-0.430	-0.416	-0.402	-0.389	-0.375	-0.359	-0.345	-0.330	-0.315	-0.300	-0.285	-0.270	-0.255	-0.240	-0.225	-0.210	-0.195	-0.180	-0.165	-0.150	-0.136	-0.120	-0.106	-0.092	-0.078	-0.065	-0.050	-0.038	-0.024	-0.011	0.001	0.014	0.026	0.038	0.050	0.061	0.072	0.084	0.094	0.104	0.114	0.124	0.134	0.144	0.152	0.161	0.170	0.179	0.188	0.196	0.204	0.212	0.221	0.230	0.238	0.246	0.254	0.262	0.270	0.278	0.285	0.294	0.301	0.309	0.316	0.324	0.331	0.339	0.346	0.354	0.360	0.369	0.375	0.381	0.388	0.395	0.401	0.406	0.411	0.416	0.421	0.425	0.429	0.431	0.436	0.439	0.440	0.441	0.441	0.441	0.442	0.441	0.439	0.438	0.435	0.431	0.428	0.424	0.419	0.414	0.406	0.400	0.392	0.385	0.376	0.369	0.359	0.349	0.340	0.329	0.319	0.308	0.296	0.285	0.274	0.261	0.250	0.239	0.225	0.214	0.202	0.190	0.179	0.166	0.155	0.144	0.132	0.122	0.111	0.101	0.091	0.082	0.074	0.065	0.056	0.048	0.039	0.032	0.025	0.018	0.010	0.005	-0.001	-0.008	-0.014	-0.019	-0.024	-0.029	-0.035	-0.039	-0.045	-0.049	-0.054	-0.059	-0.061	-0.066	-0.071	-0.075	-0.080	-0.084	-0.089	-0.094	-0.098	-0.102	-0.108	-0.112	-0.118	-0.122	-0.128	-0.134	-0.139	-0.145	-0.150	-0.156	-0.161	-0.168	-0.172	-0.179	-0.185	-0.191	-0.196	-0.201	-0.208	-0.212	-0.216	-0.221	-0.226	-0.230	-0.234	-0.236	-0.240	-0.242	-0.245	-0.246	-0.249	-0.250	-0.250	-0.249	-0.249	-0.248	-0.246	-0.244	-0.241	-0.238	-0.234	-0.229	-0.224	-0.218	-0.212	-0.205	-0.198	-0.190	-0.181	-0.172	-0.164	-0.155	-0.144	-0.134	-0.122	-0.111	-0.100	-0.088	-0.078	-0.065	-0.051	-0.040	-0.028	-0.014	-0.001	0.011	0.024	0.036	0.049	0.061	0.074	0.086	0.099	0.110	0.121	0.132	0.145	0.155	0.165	0.175	0.186	0.195	0.204	0.214	0.221	0.230	0.239	0.246	0.255	0.261	0.270	0.276	0.284	0.290	0.298	0.302	0.309	0.315	0.321	0.328	0.332	0.339	0.344	0.350	0.355	0.360	0.365	0.371	0.378	0.382	0.388	0.392	0.399	0.404	0.410	0.416	0.422	0.429	0.434	0.440	0.446	0.454	0.460	0.468	0.474	0.481	0.489	0.496	0.504	0.511	0.519	0.526	0.535	0.542	0.550	0.559	0.566	0.575	0.582	0.591	0.600	0.608	0.616	0.625	0.632	0.641	0.649	0.658	0.666	0.674	0.681	0.689	0.698	0.705	0.711	0.718	0.725	0.732	0.739	0.746	0.752	0.758	0.764	0.770	0.776	0.781	0.786	0.790	0.794	0.798	0.801	0.805	0.809	0.810	0.814	0.816	0.819	0.820	0.821	0.822	0.824	0.825	0.825	0.825	0.825	0.825	0.826	0.825	0.824	0.824	0.822	0.822	0.821	0.820	0.819	0.818	0.815	0.815	0.814	0.811	0.811	0.810	0.808	0.808	0.806	0.805	0.805	0.802	0.801	0.800	0.799	0.799	0.798	0.798	0.796	0.796	0.795	0.795	0.794	0.794	0.794	0.792	0.792	0.791	0.791	0.791	0.791	0.790	0.789	0.788	0.786	0.785	0.784	0.781	0.780	0.776	0.775	0.771	0.769	0.765	0.761	0.758	0.752	0.749	0.744	0.740	0.734	0.729	0.724	0.718	0.712	0.706	0.700	0.692	0.686	0.679	0.672	0.665	0.660	0.652	0.645	0.638	0.631	0.624	0.618	0.611	0.604	0.598	0.592	0.585	0.580	0.575	0.569	0.565	0.559	0.555	0.551	0.548	0.544	0.541	0.539	0.535	0.532	0.530	0.529	0.528	0.526	0.525	0.525	0.525	0.525	0.525	0.525	0.525	0.526	0.528	0.528	0.529	0.529	0.530	0.531	0.531	0.531	0.532	0.532	0.532	0.534	0.534	0.532	0.532	0.532	0.531	0.530	0.528	0.525	0.522	0.520	0.516	0.512	0.509	0.505	0.500	0.495	0.489	0.482	0.476	0.469	0.461	0.454	0.446	0.439	0.431	0.421	0.411	0.404	0.394	0.384	0.374	0.364	0.352	0.344	0.332	0.321	0.311	0.301	0.290	0.279	0.269	0.260	0.249	0.240	0.230	0.222	0.214	0.205	0.198	0.190	0.182	0.176	0.169	0.164	0.158	0.152	0.148	0.144	0.140	0.138	0.135	0.132	0.131	0.130	0.130	0.130	0.131	0.131	0.134	0.135	0.136	0.140	0.142	0.146	0.150	0.154	0.158	0.162	0.166	0.170	0.175	0.180	0.185	0.190	0.195	0.199	0.204	0.209	0.215	0.219	0.222	0.228	0.231	0.235	0.239	0.241	0.244	0.246	0.249	0.251	0.252	0.254	0.255	0.255	0.254	0.255	0.252	0.251	0.250	0.248	0.244	0.241	0.239	0.234	0.230	0.225	0.220	0.215	0.209	0.204	0.196	0.190	0.182	0.175	0.168	0.160	0.152	0.144	0.135	0.126	0.118	0.109	0.100	0.090	0.082	0.072	0.064	0.055	0.044	0.035	0.026	0.016	0.008	-0.001	-0.010	-0.020	-0.028	-0.036	-0.044	-0.052	-0.060	-0.069	-0.075	-0.082	-0.090	-0.096	-0.102	-0.109	-0.115	-0.120	-0.125	-0.131	-0.135	-0.139	-0.144	-0.146	-0.150	-0.152	-0.155	-0.158	-0.159	-0.160	-0.160	-0.161	-0.161	-0.161	-0.161	-0.159	-0.158	-0.155	-0.152	-0.150	-0.146	-0.144	-0.139	-0.135	-0.129	-0.125	-0.119	-0.114	-0.108	-0.100	-0.094	-0.086	-0.078	-0.070	-0.062	-0.052	-0.044	-0.034	-0.024	-0.014	-0.002	0.008	0.018	0.030	0.041	0.052	0.065	0.076	0.090	0.102	0.114	0.128	0.140	0.154	0.168	0.181	0.194	0.209	0.221	0.235	0.250	0.264	0.279	0.292	0.306	0.320	0.334	0.348	0.361	0.374	0.388	0.400	0.414	0.425	0.438	0.450	0.462	0.474	0.485	0.495	0.505	0.515	0.524	0.532	0.541	0.549	0.556	0.562	0.569	0.575	0.580	0.585	0.589	0.591	0.594	0.595	0.598	0.599	0.598	0.598	0.598	0.595	0.592	0.590	0.586	0.582	0.578	0.572	0.568	0.562	0.555	0.549	0.542	0.535	0.526	0.519	0.510	0.501	0.492	0.485	0.476	0.466	0.456	0.448	0.439	0.429	0.420	0.410	0.401	0.392	0.382	0.375	0.365	0.358	0.349	0.341	0.334	0.326	0.318	0.310	0.304	0.298	0.291	0.284	0.279	0.274	0.268	0.262	0.258	0.252	0.250	0.245	0.242	0.238	0.235	0.232	0.229	0.226	0.224	0.221	0.220	0.218	0.215	0.215	0.214	0.211	0.211	0.210	0.210	0.209	0.209	0.208	0.208	0.206	0.208	0.208	0.208	0.208	0.208	0.209	0.209	0.210	0.211	0.211	0.212	0.214	0.215	0.216	0.219	0.220	0.224	0.225	0.228	0.231	0.234	0.239	0.241	0.246	0.250	0.255	0.260	0.266	0.271	0.279	0.285	0.291	0.300	0.308	0.316	0.325	0.334	0.344	0.354	0.365	0.375	0.386	0.398	0.410	0.422	0.434	0.446	0.459	0.472	0.485	0.499	0.512	0.526	0.540	0.552	0.566	0.579	0.590	0.602	0.615	0.626	0.638	0.648	0.659	0.668	0.678	0.686	0.694	0.701	0.706	0.712	0.716	0.720	0.722	0.725	0.725	0.726	0.724	0.721	0.719	0.716	0.710	0.705	0.698	0.690	0.680	0.670	0.660	0.649	0.636	0.622	0.609	0.595	0.580	0.564	0.549	0.531	0.515	0.498	0.480	0.462	0.444	0.426	0.408	0.390	0.372	0.355	0.338	0.321	0.305	0.289	0.274	0.260	0.245	0.231	0.219	0.208	0.198	0.188	0.179	0.171	0.164	0.159	0.155	0.151	0.150	0.150	0.150	0.150	0.154	0.158	0.164	0.169	0.176	0.185	0.195	0.205	0.216	0.230	0.242	0.259	0.272	0.290	0.306	0.324	0.342	0.361	0.380	0.400	0.420	0.441	0.461	0.482	0.502	0.524	0.545	0.565	0.586	0.606	0.626	0.646	0.664	0.684	0.701	0.718	0.735	0.751	0.766	0.781	0.795	0.808	0.820	0.830	0.839	0.849	0.856	0.864	0.869	0.872	0.876	0.879	0.880	0.880	0.880	0.878	0.875	0.870	0.865	0.860	0.852	0.844	0.835	0.825	0.814	0.802	0.790	0.778	0.764	0.748	0.732	0.716	0.700	0.682	0.665	0.648	0.628	0.609	0.589	0.569	0.548	0.526	0.505	0.485	0.462	0.440	0.419	0.396	0.374	0.351	0.328	0.306	0.282	0.260	0.238	0.212	0.190	0.168	0.144	0.121	0.098	0.075	0.052	0.030	0.008	-0.014	-0.038	-0.059	-0.079	-0.101	-0.122	-0.142	-0.162	-0.182	-0.202	-0.222	-0.241	-0.260	-0.278	-0.296	-0.312	-0.329	-0.345	-0.360	-0.375	-0.390	-0.402	-0.416	-0.428	-0.440	-0.450	-0.460	-0.469	100.000	5.000	2.000	1.000	4.000	0.000	0.000	0.000	0.000	0.000	0.000	0.000	0.000	0.000	0.000	0.000	0.000	0.000	0.022	0.012	0.002	-0.009	-0.020	-0.032	-0.048	-0.062	-0.078	-0.094	-0.112	-0.131	-0.151	-0.172	-0.194	-0.216	-0.240	-0.265	-0.291	-0.318	-0.345	-0.372	-0.401	-0.432	-0.462	-0.494	-0.526	-0.559	-0.592	-0.625	-0.660	-0.695	-0.730	-0.765	-0.802	-0.838	-0.874	-0.911	-0.948	-0.984	-1.021	-1.058	-1.095	-1.131	-1.168	-1.202	-1.239	-1.275	-1.310	-1.342	-1.378	-1.411	-1.442	-1.475	-1.506	-1.538	-1.568	-1.596	-1.626	-1.654	-1.681	-1.708	-1.732	-1.758	-1.782	-1.806	-1.829	-1.851	-1.871	-1.892	-1.914	-1.932	-1.951	-1.969	-1.988	-2.005	-2.022	-2.038	-2.054	-2.070	-2.085	-2.100	-2.115	-2.130	-2.144	-2.160	-2.174	-2.189	-2.204	-2.218	-2.232	-2.249	-2.264	-2.279	-2.294	-2.310	-2.328	-2.344	-2.360	-2.376	-2.394	-2.411	-2.430	-2.450	-2.469	-2.488	-2.508	-2.528	-2.546	-2.566	-2.588	-2.608	-2.630	-2.651	-2.672	-2.694	-2.716	-2.739	-2.761	-2.784	-2.806	-2.829	-2.850	-2.871	-2.894	-2.915	-2.936	-2.958	-2.980	-3.000	-3.020	-3.040	-3.060	-3.079	-3.098	-3.115	-3.132	-3.149	-3.166	-3.181	-3.196	-3.211	-3.225	-3.238	-3.251	-3.261	-3.272	-3.284	-3.291	-3.300	-3.308	-3.314	-3.320	-3.326	-3.330	-3.332	-3.335	-3.336	-3.336	-3.336	-3.335	-3.334	-3.331	-3.328	-3.322	-3.316	-3.311	-3.305	-3.296	-3.288	-3.279	-3.270	-3.259	-3.249	-3.238	-3.225	-3.211	-3.199	-3.185	-3.171	-3.156	-3.141	-3.125	-3.110	-3.094	-3.078	-3.061	-3.045	-3.028	-3.012	-2.996	-2.979	-2.961	-2.946	-2.930	-2.912	-2.898	-2.882	-2.868	-2.852	-2.838	-2.822	-2.810	-2.796	-2.784	-2.771	-2.760	-2.749	-2.739	-2.729	-2.720	-2.711	-2.702	-2.696	-2.689	-2.682	-2.676	-2.671	-2.668	-2.665	-2.662	-2.660	-2.659	-2.659	-2.659	-2.658	-2.660	-2.660	-2.662	-2.665	-2.668	-2.671	-2.676	-2.680	-2.685	-2.690	-2.696	-2.701	-2.708	-2.715	-2.721	-2.729	-2.736	-2.742	-2.750	-2.758	-2.765	-2.774	-2.781	-2.789	-2.798	-2.805	-2.814	-2.821	-2.830	-2.839	-2.846	-2.854	-2.861	-2.870	-2.878	-2.885	-2.892	-2.900	-2.908	-2.916	-2.922	-2.930	-2.936	-2.944	-2.951	-2.958	-2.965	-2.972	-2.979	-2.985	-2.994	-3.000	-3.006	-3.014	-3.020	-3.026	-3.034	-3.041	-3.048	-3.055	-3.062	-3.069	-3.076	-3.084	-3.092	-3.100	-3.108	-3.116	-3.124	-3.132	-3.141	-3.150	-3.159	-3.169	-3.179	-3.189	-3.198	-3.209	-3.220	-3.230	-3.241	-3.252	-3.265	-3.276	-3.289	-3.301	-3.314	-3.329	-3.341	-3.355	-3.370	-3.384	-3.399	-3.414	-3.429	-3.445	-3.460	-3.478	-3.495	-3.512	-3.529	-3.548	-3.565	-3.584	-3.601	-3.621	-3.640	-3.659	-3.679	-3.699	-3.718	-3.739	-3.759	-3.779	-3.799	-3.820	-3.841	-3.862	-3.882	-3.902	-3.922	-3.944	-3.964	-3.984	-4.004	-4.024	-4.044	-4.062	-4.081	-4.100	-4.119	-4.136	-4.154	-4.170	-4.185	-4.201	-4.216	-4.230	-4.244	-4.256	-4.269	-4.280	-4.290	-4.300	-4.309	-4.315	-4.322	-4.329	-4.334	-4.339	-4.340	-4.344	-4.345	-4.345	-4.344	-4.342	-4.339	-4.336	-4.331	-4.325	-4.318	-4.310	-4.302	-4.294	-4.282	-4.272	-4.260	-4.248	-4.235	-4.220	-4.206	-4.191	-4.176	-4.160	-4.144	-4.126	-4.110	-4.091	-4.074	-4.056	-4.037	-4.019	-4.001	-3.982	-3.962	-3.945	-3.926	-3.908	-3.890	-3.871	-3.854	-3.836	-3.818	-3.800	-3.784	-3.766	-3.750	-3.735	-3.719	-3.704	-3.688	-3.675	-3.661	-3.648	-3.635	-3.622	-3.610	-3.599	-3.586	-3.576	-3.566	-3.556	-3.546	-3.536	-3.526	-3.519	-3.510	-3.502	-3.494	-3.486	-3.480	-3.471	-3.465	-3.459	-3.452	-3.446	-3.439	-3.432	-3.426	-3.420	-3.415	-3.409	-3.402	-3.398	-3.390	-3.384	-3.379	-3.372	-3.365	-3.359	-3.352	-3.346	-3.339	-3.330	-3.324	-3.316	-3.309	-3.300	-3.292	-3.284	-3.275	-3.266	-3.258	-3.248	-3.239	-3.230	-3.219	-3.210	-3.200	-3.189	-3.180	-3.170	-3.158	-3.148	-3.138	-3.126	-3.115	-3.105	-3.092	-3.081	-3.070	-3.060	-3.049	-3.038	-3.026	-3.016	-3.006	-2.996	-2.985	-2.975	-2.965	-2.956	-2.948	-2.939	-2.929	-2.921	-2.912	-2.905	-2.898	-2.890	-2.884	-2.878	-2.871	-2.865	-2.861	-2.856	-2.852	-2.848	-2.844	-2.840	-2.838	-2.835	-2.832	-2.830	-2.829	-2.828	-2.828	-2.828	-2.828	-2.828	-2.828	-2.829	-2.829	-2.831	-2.831	-2.834	-2.835	-2.836	-2.838	-2.840	-2.841	-2.842	-2.845	-2.848	-2.849	-2.850	-2.851	-2.854	-2.854	-2.855	-2.855	-2.856	-2.855	-2.856	-2.856	-2.854	-2.854	-2.852	-2.850	-2.848	-2.845	-2.841	-2.838	-2.834	-2.829	-2.822	-2.818	-2.810	-2.804	-2.796	-2.789	-2.780	-2.771	-2.762	-2.752	-2.741	-2.731	-2.720	-2.709	-2.696	-2.684	-2.671	-2.658	-2.645	-2.631	-2.618	-2.604	-2.589	-2.575	-2.561	-2.546	-2.532	-2.518	-2.502	-2.489	-2.474	-2.460	-2.448	-2.434	-2.420	-2.409	-2.396	-2.384	-2.374	-2.362	-2.352	-2.344	-2.334	-2.326	-2.320	-2.314	-2.309	-2.304	-2.300	-2.298	-2.295	-2.294	-2.295	-2.296	-2.298	-2.301	-2.304	-2.309	-2.315	-2.321	-2.328	-2.336	-2.346	-2.355	-2.368	-2.379	-2.392	-2.406	-2.420	-2.435	-2.451	-2.468	-2.484	-2.502	-2.520	-2.539	-2.558	-2.576	-2.596	-2.615	-2.635	-2.655	-2.675	-2.696	-2.716	-2.736	-2.756	-2.776	-2.796	-2.815	-2.835	-2.852	-2.871	-2.890	-2.909	-2.925	-2.942	-2.958	-2.972	-2.988	-3.002	-3.015	-3.028	-3.040	-3.050	-3.060	-3.070	-3.079	-3.086	-3.094	-3.100	-3.106	-3.111	-3.115	-3.118	-3.121	-3.121	-3.122	-3.122	-3.121	-3.120	-3.119	-3.116	-3.112	-3.109	-3.102	-3.099	-3.092	-3.086	-3.080	-3.071	-3.065	-3.056	-3.049	-3.040	-3.031	-3.021	-3.012	-3.002	-2.994	-2.984	-2.974	-2.964	-2.955	-2.945	-2.936	-2.926	-2.916	-2.909	-2.899	-2.891	-2.882	-2.875	-2.868	-2.861	-2.855	-2.849	-2.842	-2.838	-2.831	-2.828	-2.824	-2.820	-2.818	-2.816	-2.815	-2.812	-2.811	-2.812	-2.814	-2.815	-2.816	-2.820	-2.822	-2.826	-2.830	-2.835	-2.840	-2.846	-2.852	-2.858	-2.865	-2.874	-2.881	-2.889	-2.898	-2.906	-2.916	-2.925	-2.934	-2.944	-2.952	-2.964	-2.972	-2.982	-2.992	-3.002	-3.012	-3.022	-3.032	-3.042	-3.051	-3.061	-3.069	-3.079	-3.088	-3.095	-3.102	-3.110	-3.116	-3.122	-3.129	-3.134	-3.139	-3.144	-3.146	-3.151	-3.154	-3.156	-3.156	-3.158	-3.158	-3.158	-3.156	-3.154	-3.151	-3.150	-3.145	-3.141	-3.136	-3.131	-3.125	-3.118	-3.111	-3.102	-3.094	-3.085	-3.075	-3.066	-3.055	-3.045	-3.032	-3.021	-3.009	-2.996	-2.984	-2.970	-2.958	-2.944	-2.930	-2.915	-2.902	-2.888	-2.874	-2.859	-2.845	-2.830	-2.816	-2.804	-2.790	-2.776	-2.762	-2.749	-2.736	-2.724	-2.712	-2.699	-2.689	-2.678	-2.666	-2.656	-2.646	-2.638	-2.629	-2.622	-2.615	-2.606	-2.601	-2.595	-2.590	-2.586	-2.581	-2.578	-2.575	-2.572	-2.570	-2.569	-2.569	-2.569	-2.569	-2.569	-2.570	-2.572	-2.575	-2.578	-2.580	-2.584	-2.588	-2.590	-2.595	-2.600	-2.605	-2.609	-2.614	-2.620	-2.626	-2.631	-2.636	-2.641	-2.646	-2.651	-2.656	-2.661	-2.665	-2.669	-2.672	-2.676	-2.680	-2.682	-2.685	-2.686	-2.688	-2.689	-2.689	-2.689	-2.688	-2.686	-2.684	-2.680	-2.676	-2.674	-2.668	-2.662	-2.656	-2.649	-2.641	-2.634	-2.624	-2.614	-2.602	-2.592	-2.579	-2.566	-2.552	-2.539	-2.524	-2.509	-2.492	-2.476	-2.460	-2.441	-2.425	-2.406	-2.388	-2.369	-2.350	-2.329	-2.309	-2.289	-2.268	-2.248	-2.228	-2.206	-2.185	-2.165	-2.144	-2.124	-2.104	-2.082	-2.062	-2.042	-2.022	-2.002	-1.982	-1.964	-1.944	-1.926	-1.908	-1.890	-1.874	-1.856	-1.840	-1.824	-1.808	-1.791	-1.776	-1.761	-1.748	-1.732	-1.719	-1.705	-1.692	-1.680	-1.666	-1.655	-1.641	-1.630	-1.618	-1.606	-1.594	-1.582	-1.571	-1.559	-1.548	-1.536	-1.524	-1.512	-1.500	-1.488	-1.476	-1.464	-1.450	-1.438	-1.425	-1.411	-1.398	-1.384	-1.369	-1.354	-1.339	-1.324	-1.309	-1.292	-1.276	-1.259	-1.242	-1.225	-1.208	-1.189	-1.171	-1.154	-1.135	-1.116	-1.098	-1.080	-1.061	-1.041	-1.024	-1.004	-0.986	-0.966	-0.949	-0.929	-0.911	-0.894	-0.876	-0.859	-0.842	-0.825	-0.809	-0.792	-0.778	-0.764	-0.749	-0.735	-0.722	-0.710	-0.698	-0.686	-0.675	-0.666	-0.658	-0.648	-0.640	-0.632	-0.626	-0.621	-0.615	-0.611	-0.608	-0.604	-0.601	-0.599	-0.598	-0.596	-0.598	-0.596	-0.598	-0.599	-0.600	-0.602	-0.605	-0.609	-0.614	-0.618	-0.622	-0.628	-0.632	-0.638	-0.642	-0.650	-0.656	-0.664	-0.671	-0.678	-0.685	-0.694	-0.701	-0.710	-0.718	-0.726	-0.735	-0.745	-0.754	-0.764	-0.772	-0.782	-0.792	-0.802	-0.812	-0.824	-0.835	-0.846	-0.859	-0.869	-0.880	-0.894	-0.905	-0.918	-0.930	-0.942	-0.956	-0.969	-0.982	-0.998	-1.011	-1.026	-1.041	-1.055	-1.070	-1.086	-1.102	-1.118	-1.134	-1.150	-1.168	-1.184	-1.200	-1.218	-1.235	-1.252	-1.270	-1.290	-1.308	-1.325	-1.345	-1.362	-1.381	-1.401	-1.420	-1.439	-1.459	-1.479	-1.498	-1.518	-1.538	-1.559	-1.578	-1.599	-1.619	-1.640	-1.660	-1.680	-1.701	-1.722	-1.744	-1.765	-1.786	-1.808	-1.829	-1.850	-1.872	-1.895	-1.916	-1.939	-1.960	-1.981	-2.004	-2.026	-2.047	-2.070	-2.091	-2.114	-2.136	-2.156	-2.179	-2.201	-2.224	-2.245	-2.266	-2.288	-2.309	-2.329	-2.350	-2.370	-2.390	-2.409	-2.429	-2.446	-2.465	-2.481	-2.499	-2.515	-2.531	-2.546	-2.561	-2.574	-2.588	-2.599	-2.611	-2.620	-2.629	-2.638	-2.645	-2.652	-2.658	-2.661	-2.666	-2.668	-2.668	-2.668	-2.668	-2.665	-2.662	-2.656	-2.651	-2.645	-2.636	-2.628	-2.618	-2.605	-2.594	-2.580	-2.565	-2.550	-2.532	-2.516	-2.498	-2.479	-2.458	-2.436	-2.416	-2.394	-2.370	-2.346	-2.321	-2.298	-2.272	-2.246	-2.220	-2.194	-2.168	-2.140	-2.114	-2.086	-2.060	-2.033	-2.005	-1.979	-1.951	-1.926	-1.900	-1.874	-1.849	-1.822	-1.798	-1.774	-1.750	-1.728	-1.704	-1.681	-1.659	-1.639	-1.619	-1.598	-1.579	-1.560	-1.542	-1.526	-1.509	-1.492	-1.478	-1.464	-1.450	-1.435	-1.422	-1.410	-1.398	-1.388	-1.376	-1.366	-1.358	-1.348	-1.340	-1.331	-1.324	-1.316	-1.309	-1.302	-1.296	-1.289	-1.282	-1.276	-1.270	-1.265	-1.258	-1.252	-1.246	-1.240	-1.235	-1.228	-1.221	-1.215	-1.209	-1.201	-1.192	-1.186	-1.178	-1.170	-1.161	-1.151	-1.142	-1.132	-1.121	-1.110	-1.100	-1.088	-1.075	-1.061	-1.049	-1.034	-1.020	-1.005	-0.990	-0.972	-0.955	-0.940	-0.920	-0.902	-0.884	-0.865	-0.845	-0.825	-0.804	-0.784	-0.761	-0.740	-0.718	-0.695	-0.672	-0.648	-0.625	-0.602	-0.578	-0.552	-0.530	-0.505	-0.480	-0.455	-0.430	-0.405	-0.381	-0.356	-0.331	-0.306	-0.284	-0.259	-0.234	-0.211	-0.186	-0.164	-0.139	-0.116	-0.094	-0.071	-0.050	-0.028	-0.006	0.015	0.035	0.056	0.076	0.095	0.114	0.132	0.151	0.169	0.186	0.204	0.220	0.236	0.251	0.266	0.280	0.294	0.308	0.320	0.334	0.345	0.356	0.369	0.379	0.389	0.398	0.408	0.418	0.425	0.434	0.441	0.448	0.455	0.460	0.466	0.471	0.476	0.480	0.485	0.488	0.491	0.494	0.498	0.499	0.500	0.501	0.501	0.502	0.502	0.502	0.502	0.502	0.501	0.500	0.499	0.498	0.496	0.495	0.492	0.490	0.489	0.486	0.484	0.482	0.479	0.478	0.475	0.472	0.470	0.468	0.465	0.462	0.461	0.459	0.458	0.455	0.454	0.451	0.451	0.449	0.448	0.448	0.446	0.445	0.444	0.444	0.444	0.444	0.444	0.444	0.444	0.444	0.444	0.444	0.444	0.444	0.442	0.442	0.442	0.442	0.442	0.441	0.441	0.441	0.439	0.439	0.436	0.435	0.432	0.430	0.426	0.424	0.420	0.416	0.412	0.406	0.402	0.396	0.390	0.382	0.376	0.368	0.359	0.350	0.341	0.330	0.320	0.309	0.298	0.286	0.272	0.260	0.246	0.231	0.218	0.202	0.186	0.171	0.155	0.138	0.121	0.102	0.086	0.068	0.049	0.031	0.012	-0.008	-0.026	-0.046	-0.065	-0.086	-0.105	-0.125	-0.145	-0.165	-0.185	-0.204	-0.224	-0.244	-0.262	-0.281	-0.300	-0.319	-0.338	-0.355	-0.372	-0.390	-0.409	-0.426	-0.442	-0.459	-0.475	-0.491	-0.506	-0.521	-0.535	-0.550	-0.564	-0.576	-0.590	-0.602	-0.615	-0.626	-0.639	-0.649	-0.660	-0.670	-0.680	-0.690	-0.700	-0.709	-0.718	-0.726	-0.735	-0.742	-0.751	-0.759	-0.768	-0.775	-0.782	-0.790	-0.796	-0.804	-0.811	-0.819	-0.826	-0.832	-0.840	-0.848	-0.855	-0.861	-0.869	-0.878	-0.885	-0.892	-0.901	-0.909	-0.916	-0.925	-0.934	-0.941	-0.951	-0.959	-0.970	-0.979	-0.988	-0.999	-1.008	-1.019	-1.029	-1.039	-1.050	-1.061	-1.070	-1.081	-1.092	-1.104	-1.115	-1.125	-1.136	-1.148	-1.159	-1.170	-1.180	-1.190	-1.201	-1.212	-1.222	-1.231	-1.241	-1.251	-1.261	-1.271	-1.279	-1.288	-1.296	-1.304	-1.311	-1.318	-1.325	-1.330	-1.336	-1.341	-1.346	-1.350	-1.352	-1.356	-1.358	-1.360	-1.361	-1.361	-1.361	-1.360	-1.359	-1.356	-1.354	-1.350	-1.346	-1.341	-1.335	-1.329	-1.321	-1.314	-1.305	-1.296	-1.286	-1.278	-1.265	-1.255	-1.242	-1.230	-1.216	-1.202	-1.189	-1.174	-1.159	-1.142	-1.128	-1.110	-1.095	-1.078	-1.060	-1.042	-1.025	-1.008	-0.989	-0.971	-0.954	-0.935	-0.916	-0.899	-0.880	-0.861	-0.842	-0.825	-0.806	-0.789	-0.771	-0.754	-0.736	-0.720	-0.702	-0.685	-0.669	-0.652	-0.636	-0.621	-0.605	-0.591	-0.576	-0.561	-0.548	-0.532	-0.519	-0.506	-0.492	-0.479	-0.468	-0.455	-0.442	-0.430	-0.419	-0.406	-0.395	-0.385	-0.374	-0.362	-0.352	-0.341	-0.332	-0.322	-0.311	-0.302	-0.292	-0.284	-0.272	-0.264	-0.255	-0.246	-0.238	-0.230	-0.221	-0.212	-0.204	-0.195	-0.188	-0.179	-0.170	-0.162	-0.154	-0.148	-0.139	-0.131	-0.125	-0.118	-0.109	-0.102	-0.096	-0.089	-0.082	-0.076	-0.070	-0.064	-0.059	-0.054	-0.048	-0.042	-0.038	-0.032	-0.029	-0.024	-0.019	-0.014	-0.011	-0.008	-0.004	0.000	0.002	0.006	0.009	0.010	0.012	0.015	0.018	0.019	0.020	0.021	0.024	0.024	0.025	0.025	0.026	0.026	0.026	0.026	0.026	0.026	0.026	0.025	0.024	0.024	0.022	0.021	0.020	0.019	0.019	0.016	0.015	0.014	0.012	0.011	0.010	0.006	0.005	0.004	0.002	0.001	-0.001	-0.001	-0.002	-0.004	-0.005	-0.005	-0.006	-0.008	-0.006	-0.006	-0.006	-0.006	-0.006	-0.005	-0.004	-0.001	0.000	0.001	0.004	0.008	0.011	0.015	0.019	0.024	0.028	0.032	0.039	0.045	0.052	0.060	0.068	0.076	0.085	0.094	0.105	0.116	0.126	0.139	0.151	0.164	0.176	0.191	0.205	0.219	0.235	0.250	0.266	0.282	0.299	0.316	0.335	0.352	0.371	0.389	0.408	0.426	0.446	0.465	0.484	0.502	0.521	0.541	0.560	0.579	0.598	0.616	0.634	0.651	0.669	0.686	0.702	0.719	0.734	0.750	0.764	0.778	0.790	0.802	0.814	0.824	0.834	0.842	0.851	0.858	0.862	0.868	0.872	0.876	0.878	0.878	0.879	0.878	0.875	0.874	0.869	0.864	0.859	0.851	0.842	0.834	0.824	0.812	0.800	0.789	0.774	0.760	0.745	0.730	0.714	0.698	0.679	0.661	0.642	0.624	0.605	0.585	0.565	0.545	0.525	0.504	0.484	0.462	0.442	0.424	0.404	0.384	0.364	0.344	0.324	0.306	0.289	0.271	0.254	0.236	0.221	0.206	0.191	0.179	0.166	0.154	0.142	0.134	0.122	0.115	0.109	0.101	0.096	0.091	0.089	0.085	0.084	0.084	0.084	0.085	0.086	0.091	0.094	0.099	0.104	0.111	0.119	0.128	0.136	0.145	0.155	0.165	0.176	0.188	0.199	0.211	0.225	0.236	0.249	0.262	0.274	0.286	0.300	0.311	0.324	0.335	0.348	0.359	0.368	0.379	0.388	0.398	0.405	0.412	0.419	0.425	0.430	0.434	0.438	0.440	0.441	0.442	0.441	0.440	0.438	0.434	0.429	0.424	0.418	0.410	0.401	0.391	0.381	0.371	0.359	0.346	0.332	0.318	0.302	0.288	0.270	0.252	0.235	0.218	0.199	0.179	0.159	0.139	0.120	0.099	0.078	0.056	0.036	0.016	-0.005	-0.025	-0.046	-0.066	-0.088	-0.108	-0.128	-0.148	-0.168	-0.185	-0.204	-0.222	-0.240	-0.256	-0.274	-0.289	-0.305	-0.319	-0.334	-0.346	-0.360	-0.372	-0.385	-0.395	-0.405	-0.415	-0.425	-0.432	-0.440	-0.448	-0.455	-0.460	-0.468	-0.471	-0.476	-0.480	-0.484	-0.486	-0.489	-0.491	-0.491	-0.494	-0.494	-0.494	-0.494	-0.494	-0.494	-0.492	-0.491	-0.490	-0.489	-0.488	-0.486	-0.485	-0.482	-0.481	-0.480	-0.478	-0.476	-0.475	-0.475	-0.474	-0.472	-0.472	-0.471	-0.471	-0.472	-0.472	-0.474	-0.474	-0.475	-0.478	-0.479	-0.481	-0.485	-0.488	-0.492	-0.495	-0.500	-0.506	-0.511	-0.519	-0.524	-0.530	-0.538	-0.546	-0.552	-0.561	-0.570	-0.579	-0.590	-0.599	-0.609	-0.620	-0.630	-0.641	-0.651	-0.664	-0.674	-0.686	-0.698	-0.709	-0.721	-0.732	-0.745	-0.756	-0.769	-0.781	-0.792	-0.804	-0.816	-0.828	-0.839	-0.850	-0.860	-0.871	-0.881	-0.891	-0.901	-0.909	-0.918	-0.926	-0.935	-0.941	-0.949	-0.955	-0.961	-0.968	-0.971	-0.976	-0.980	-0.985	-0.986	-0.989	-0.991	-0.992	-0.992	-0.994	-0.994	-0.992	-0.991	-0.989	-0.988	-0.984	-0.980	-0.978	-0.974	-0.968	-0.964	-0.959	-0.952	-0.946	-0.940	-0.932	-0.926	-0.920	-0.911	-0.905	-0.896	-0.889	-0.880	-0.872	-0.865	-0.856	-0.848	-0.840	-0.832	-0.824	-0.816	-0.808	-0.800	-0.791	-0.784	-0.776	-0.769	-0.761	-0.755	-0.748	-0.740	-0.732	-0.728	-0.720	-0.714	-0.709	-0.701	-0.695	-0.690	-0.684	-0.679	-0.674	-0.668	-0.662	-0.656	-0.651	-0.646	-0.640	-0.635	-0.630	-0.625	-0.619	-0.614	-0.609	-0.602	-0.596	-0.590	-0.582	-0.578	-0.570	-0.562	-0.556	-0.549	-0.541	-0.535	-0.526	-0.519	-0.510	-0.501	-0.492	-0.482	-0.474	-0.464	-0.454	-0.444	-0.434	-0.422	-0.411	-0.400	-0.389	-0.378	-0.366	-0.355	-0.342	-0.331	-0.318	-0.305	-0.294	-0.281	-0.270	-0.256	-0.244	-0.231	-0.219	-0.206	-0.195	-0.181	-0.169	-0.158	-0.145	-0.134	-0.121	-0.110	-0.098	-0.086	-0.075	-0.064	-0.052	-0.042	-0.031	-0.020	-0.010	0.000	0.009	0.019	0.029	0.038	0.046	0.055	0.064	0.071	0.080	0.089	0.096	0.102	0.110	0.116	0.124	0.130	0.136	0.141	0.149	0.154	0.159	0.164	0.169	0.174	0.179	0.182	0.186	0.190	0.194	0.198	0.200	0.202	0.205	0.208	0.209	0.210	0.212	0.212	0.214	0.214	0.215	0.215	0.214	0.214	0.212	0.211	0.210	0.208	0.206	0.205	0.201	0.200	0.196	0.194	0.189	0.185	0.181	0.178	0.174	0.169	0.164	0.160	0.155	0.150	0.145	0.141	0.135	0.130	0.125	0.120	0.115	0.111	0.106	0.102	0.096	0.092	0.089	0.085	0.081	0.079	0.075	0.072	0.071	0.069	0.066	0.065	0.065	0.064	0.064	0.064	0.065	0.066	0.066	0.069	0.071	0.072	0.076	0.079	0.082	0.086	0.091	0.096	0.100	0.105	0.111	0.116	0.122	0.128	0.134	0.140	0.145	0.151	0.158	0.164	0.170	0.176	0.182	0.188	0.194	0.200	0.204	0.209	0.214	0.219	0.222	0.226	0.230	0.234	0.238	0.239	0.241	0.241	0.244	0.244	0.245	0.244	0.245	0.244	0.242	0.241	0.240	0.240	0.238	0.234	0.231	0.229	0.226	0.224	0.220	0.218	0.214	0.211	0.208	0.204	0.201	0.198	0.194	0.192	0.189	0.186	0.182	0.181	0.179	0.178	0.175	0.175	0.174	0.174	0.171	0.171	0.171	0.174	0.174	0.174	0.175	0.178	0.179	0.180	0.181	0.184	0.185	0.188	0.189	0.191	0.192	0.195	0.196	0.198	0.200	0.200	0.201	0.201	0.201	0.200	0.200	0.199	0.196	0.194	0.191	0.188	0.182	0.178	0.172	0.166	0.159	0.150	0.141	0.132	0.122	0.112	0.101	0.089	0.076	0.062	0.049	0.034	0.018	0.002	-0.014	-0.030	-0.049	-0.066	-0.082	-0.101	-0.119	-0.138	-0.156	-0.175	-0.192	-0.211	-0.230	-0.248	-0.265	-0.282	-0.300	-0.316	-0.332	-0.348	-0.362	-0.378	-0.390	-0.404	-0.415	-0.426	-0.438	-0.446	-0.454	-0.461	-0.468	-0.474	-0.478	-0.480	-0.484	-0.484	-0.485	-0.484	-0.482	-0.480	-0.475	-0.470	-0.464	-0.458	-0.450	-0.441	-0.431	-0.422	-0.410	-0.399	-0.386	-0.372	-0.359	-0.344	-0.329	-0.312	-0.295	-0.278	-0.259	-0.241	-0.222	-0.201	-0.182	-0.161	-0.140	-0.119	-0.098	-0.074	-0.051	-0.029	-0.005	0.020	0.045	0.070	0.096	0.122	0.149	0.176	0.205	0.234	0.264	0.294	0.324	0.356	0.390	0.422	0.455	0.490	0.528	0.564	0.601	0.640	0.679	0.720	0.761	0.802	0.846	0.890	0.934	0.980	1.028	1.074	1.122	1.171	1.222	1.272	1.324	1.376	1.429	1.482	1.536	1.591	1.646	1.700	1.756	1.811	1.868	1.924	1.980	2.035	2.090	2.144	2.199	2.252	2.306	2.359	2.411	2.462	2.512	2.562	2.610	2.656	2.702	2.748	2.790	2.831	2.871	2.910	2.945	2.980	3.014	3.045	3.075	3.101	3.128	3.151	3.171	3.191	3.208	3.222	3.235	3.246	3.254	3.260	3.264	3.266	3.266	3.264	3.259	3.252	3.242	3.232	3.219	3.204	3.186	3.168	3.145	3.122	3.098	3.071	3.042	3.011	2.979	2.945	2.909	2.872	2.832	2.792	2.751	2.708	2.662	2.616	2.570	2.520	2.471	2.420	2.369	2.315	2.260	2.205	2.150	2.092	2.034	1.975	1.916	1.856	1.796	1.734	1.672	1.610	1.546	1.482	1.419	1.354	1.289	1.224	1.158	1.091	1.025	0.958	0.891	0.825	0.756	0.690	0.622	0.554	0.486	0.419	0.350	0.281	0.212	0.145	0.076	0.008	-0.061	-0.129	-0.199	-0.268	-0.335	-0.405	-0.474	-0.541	-0.611	-0.680	-0.748	-0.818	-0.886	-0.955	-1.024	-1.092	-1.161	-1.230	-1.299	-1.368	-1.436	-1.505	-1.574	-1.641	-1.710	-1.778	-1.846	-1.914	-1.981	-2.050	-2.118	-2.184	-2.251	-2.318	-2.384	-2.450	-2.516	-2.581	-2.648	-2.711	-2.775	-2.838	-2.901	-2.964	-3.026	-3.086	-3.148	-3.208	-3.266	-3.324	-3.382	-3.439	-3.494	-3.550	-3.604	-3.658	-3.710	-3.761	-3.811	-3.861	-3.910	-3.956	-4.003	-4.049	-4.094	-4.136	-4.178	-4.220	-4.259	-4.298	-4.335	-4.371	-4.406	-4.440	-4.474	-4.506	-4.536	-4.566	-4.594	-4.621	-4.648	-4.674	-4.696	-4.719	-4.741	-4.762	-4.780	-4.800	-4.816	-4.834	-4.849	-4.862	-4.875	-4.888	-4.899	-4.909	-4.918	-4.925	-4.932	-4.939	-4.944	-4.949	-4.952	-4.954	-4.956	-4.959	-4.959	-4.959	-4.958	-4.956	-4.954	-4.951	-4.948	-4.944	-4.939	-4.935	-4.929	-4.922	-4.916	-4.910	-4.902	-4.896	-4.889	-4.881	-4.872	-4.864	-4.856	-4.849	-4.839	-4.830	-4.820	-4.814	-4.805	-4.796	-4.786	-4.779	-4.771	-4.762	-4.755	-4.746	-4.739	-4.731	-4.724	-4.716	-4.710	-4.702	-4.696	-4.690	-4.684	-4.678	-4.671	-4.666	-4.661	-4.656	-4.651	-4.646	-4.641	-4.638	-4.634	-4.629	-4.625	-4.621	-4.619	-4.615	-4.611	-4.608	-4.605	-4.601	-4.599	-4.595	-4.592	-4.589	-4.586	-4.584	-4.581	-4.578	-4.574	-4.571	-4.569	-4.566	-4.562	-4.559	-4.555	-4.552	-4.548	-4.544	-4.540	-4.536	-4.532	-4.529	-4.524	-4.519	-4.514	-4.509	-4.504	-4.498	-4.492	-4.485	-4.479	-4.471	-4.465	-4.458	-4.449	-4.441	-4.432	-4.422	-4.412	-4.402	-4.391	-4.381	-4.370	-4.359	-4.345	-4.332	-4.319	-4.305	-4.289	-4.274	-4.258	-4.240	-4.222	-4.204	-4.185	-4.165	-4.144	-4.122	-4.101	-4.077	-4.054	-4.030	-4.005	-3.979	-3.951	-3.922	-3.895	-3.866	-3.836	-3.805	-3.774	-3.742	-3.710	-3.676	-3.641	-3.608	-3.571	-3.535	-3.499	-3.460	-3.422	-3.384	-3.345	-3.304	-3.265	-3.224	-3.182	-3.141	-3.099	-3.056	-3.014	-2.970	-2.926	-2.882	-2.839	-2.795	-2.749	-2.704	-2.659	-2.614	-2.569	-2.524	-2.478	-2.431	-2.386	-2.340	-2.294	-2.249	-2.202	-2.156	-2.111	-2.064	-2.018	-1.974	-1.928	-1.881	-1.836	-1.791	-1.746	-1.702	-1.656	-1.612	-1.569	-1.525	-1.482	-1.439	-1.395	-1.354	-1.311	-1.270	-1.228	-1.188	-1.146	-1.106	-1.068	-1.028	-0.990	-0.951	-0.914	-0.876	-0.840	-0.802	-0.768	-0.732	-0.698	-0.664	-0.631	-0.598	-0.565	-0.532	-0.501	-0.471	-0.441	-0.411	-0.381	-0.354	-0.326	-0.298	-0.270	-0.245	-0.219	-0.192	-0.168	-0.142	-0.119	-0.094	-0.070	-0.048	-0.024	-0.001	0.020	0.042	0.064	0.084	0.105	0.126	0.146	0.166	0.188	0.206	0.228	0.246	0.266	0.285	0.304	0.322	0.341	0.361	0.380	0.399	0.416	0.435	0.454	0.471	0.490	0.509	0.526	0.544	0.562	0.580	0.596	0.615	0.631	0.648	0.665	0.681	0.698	0.715	0.730	0.745	0.761	0.775	0.790	0.802	0.818	0.830	0.842	0.854	0.866	0.876	0.888	0.896	0.905	0.914	0.921	0.929	0.934	0.939	0.944	0.946	0.949	0.950	0.950	0.950	0.949	0.946	0.942	0.938	0.932	0.925	0.916	0.908	0.898	0.885	0.872	0.859	0.845	0.828	0.810	0.791	0.771	0.751	0.729	0.705	0.681	0.656	0.629	0.600	0.572	0.544	0.512	0.480	0.449	0.415	0.381	0.346	0.310	0.275	0.238	0.200	0.162	0.124	0.085	0.045	0.008	-0.034	-0.072	-0.112	-0.154	-0.194	-0.234	-0.274	-0.314	-0.354	-0.392	-0.432	-0.470	-0.510	-0.548	-0.584	-0.621	-0.658	-0.694	-0.729	-0.762	-0.796	-0.829	-0.861	-0.894	-0.925	-0.955	-0.984	-1.012	-1.040	-1.068	-1.094	-1.120	-1.144	-1.169	-1.192	-1.215	-1.238	-1.259	-1.280	-1.301	-1.321	-1.341	-1.360	-1.379	-1.398	-1.415	-1.434	-1.451	-1.469	-1.486	-1.502	-1.520	-1.536	-1.555	-1.571	-1.589	-1.606	-1.622	-1.640	-1.658	-1.675	-1.694	-1.711	-1.730	-1.749	-1.768	-1.786	-1.806	-1.826	-1.846	-1.865	-1.886	-1.908	-1.928	-1.949	-1.970	-1.991	-2.013	-2.035	-2.058	-2.079	-2.101	-2.124	-2.145	-2.168	-2.189	-2.212	-2.234	-2.256	-2.278	-2.300	-2.321	-2.341	-2.362	-2.382	-2.402	-2.421	-2.442	-2.461	-2.479	-2.496	-2.514	-2.531	-2.546	-2.562	-2.578	-2.591	-2.605	-2.619	-2.631	-2.642	-2.652	-2.662	-2.672	-2.681	-2.689	-2.695	-2.701	-2.705	-2.709	-2.712	-2.715	-2.716	-2.716	-2.716	-2.715	-2.714	-2.710	-2.708	-2.702	-2.696	-2.690	-2.684	-2.676	-2.668	-2.660	-2.649	-2.639	-2.628	-2.616	-2.604	-2.591	-2.578	-2.565	-2.550	-2.535	-2.520	-2.505	-2.490	-2.474	-2.459	-2.441	-2.426	-2.409	-2.394	-2.376	-2.360	-2.345	-2.329	-2.312	-2.298	-2.281	-2.268	-2.252	-2.239	-2.224	-2.211	-2.199	-2.186	-2.174	-2.162	-2.152	-2.142	-2.132	-2.124	-2.115	-2.108	-2.101	-2.094	-2.088	-2.082	-2.079	-2.074	-2.072	-2.069	-2.068	-2.066	-2.066	-2.066	-2.066	-2.066	-2.069	-2.071	-2.072	-2.078	-2.081	-2.085	-2.090	-2.094	-2.100	-2.105	-2.111	-2.118	-2.125	-2.131	-2.139	-2.145	-2.152	-2.161	-2.169	-2.176	-2.185	-2.192	-2.201	-2.210	-2.218	-2.226	-2.234	-2.242	-2.250	-2.259	-2.266	-2.275	-2.282	-2.290	-2.298	-2.305	-2.312	-2.320	-2.328	-2.334	-2.340	-2.348	-2.354	-2.360	-2.365	-2.371	-2.379	-2.384	-2.390	-2.395	-2.400	-2.406	-2.412	-2.418	-2.422	-2.428	-2.432	-2.439	-2.444	-2.448	-2.454	-2.459	-2.465	-2.471	-2.475	-2.481	-2.488	-2.494	-2.500	-2.506	-2.514	-2.520	-2.528	-2.535	-2.544	-2.551	-2.560	-2.569	-2.579	-2.588	-2.599	-2.609	-2.619	-2.630	-2.642	-2.655	-2.666	-2.680	-2.694	-2.708	-2.722	-2.736	-2.752	-2.766	-2.782	-2.800	-2.818	-2.835	-2.852	-2.871	-2.889	-2.909	-2.929	-2.949	-2.968	-2.989	-3.010	-3.031	-3.052	-3.074	-3.096	-3.116	-3.139	-3.160	-3.184	-3.205	-3.228	-3.250	-3.271	-3.292	-3.314	-3.335	-3.358	-3.379	-3.399	-3.419	-3.440	-3.459	-3.478	-3.496	-3.515	-3.532	-3.549	-3.564	-3.580	-3.595	-3.609	-3.621	-3.634	-3.645	-3.655	-3.665	-3.672	-3.681	-3.686	-3.692	-3.698	-3.701	-3.702	-3.705	-3.704	-3.704	-3.701	-3.700	-3.696	-3.690	-3.684	-3.678	-3.669	-3.661	-3.651	-3.641	-3.629	-3.616	-3.604	-3.590	-3.575	-3.559	-3.544	-3.528	-3.510	-3.492	-3.474	-3.455	-3.436	-3.418	-3.399	-3.379	-3.359	-3.339	-3.318	-3.298	-3.278	-3.258	-3.238	-3.219	-3.198	-3.178	-3.158	-3.139	-3.119	-3.101	-3.082	-3.065	-3.046	-3.029	-3.011	-2.995	-2.978	-2.962	-2.948	-2.932	-2.918	-2.905	-2.891	-2.878	-2.865	-2.851	-2.840	-2.829	-2.816	-2.805	-2.795	-2.785	-2.775	-2.765	-2.756	-2.746	-2.738	-2.729	-2.721	-2.712	-2.705	-2.696	-2.689	-2.680	-2.674	-2.666	-2.659	-2.651	-2.645	-2.638	-2.629	-2.622	-2.615	-2.608	-2.600	-2.592	-2.586	-2.579	-2.570	-2.562	-2.554	-2.546	-2.538	-2.530	-2.521	-2.512	-2.502	-2.494	-2.485	-2.475	-2.466	-2.456	-2.446	-2.435	-2.425	-2.414	-2.404	-2.392	-2.381	-2.370	-2.360	-2.348	-2.336	-2.325	-2.312	-2.301	-2.289	-2.278	-2.265	-2.252	-2.240	-2.228	-2.216	-2.204	-2.191	-2.180	-2.169	-2.156	-2.145	-2.134	-2.121	-2.111	-2.100	-2.090	-2.079	-2.069	-2.059	-2.050	-2.041	-2.033	-2.022	-2.015	-2.007	-1.999	-1.992	-1.985	-1.980	-1.972	-1.968	-1.962	-1.958	-1.954	-1.950	-1.946	-1.944	-1.941	-1.938	-1.936	-1.935	-1.932	-1.931	-1.930	-1.930	-1.930	-1.929	-1.929	-1.930	-1.930	-1.930	-1.931	-1.932	-1.932	-1.934	-1.935	-1.935	-1.936	-1.936	-1.935	-1.938	-1.938	-1.936	-1.936	-1.935	-1.935	-1.934	-1.931	-1.929	-1.926	-1.922	-1.920	-1.915	-1.911	-1.905	-1.900	-1.894	-1.886	-1.879	-1.871	-1.862	-1.852	-1.842	-1.832	-1.821	-1.809	-1.798	-1.784	-1.770	-1.756	-1.742	-1.728	-1.711	-1.695	-1.680	-1.664	-1.646	-1.629	-1.611	-1.592	-1.575	-1.558	-1.540	-1.521	-1.504	-1.486	-1.469	-1.450	-1.432	-1.416	-1.399	-1.382	-1.368	-1.352	-1.338	-1.324	-1.310	-1.298	-1.286	-1.275	-1.264	-1.254	-1.246	-1.238	-1.231	-1.226	-1.221	-1.218	-1.214	-1.214	-1.212	-1.214	-1.214	-1.218	-1.221	-1.225	-1.231	-1.238	-1.246	-1.255	-1.265	-1.275	-1.286	-1.299	-1.312	-1.328	-1.342	-1.358	-1.374	-1.391	-1.408	-1.426	-1.446	-1.464	-1.484	-1.504	-1.522	-1.544	-1.564	-1.584	-1.605	-1.625	-1.646	-1.665	-1.686	-1.706	-1.726	-1.746	-1.765	-1.784	-1.802	-1.820	-1.839	-1.856	-1.872	-1.888	-1.902	-1.918	-1.931	-1.945	-1.958	-1.969	-1.980	-1.991	-2.001	-2.010	-2.018	-2.025	-2.033	-2.038	-2.044	-2.047	-2.051	-2.054	-2.058	-2.059	-2.059	-2.060	-2.059	-2.058	-2.056	-2.054	-2.051	-2.049	-2.045	-2.040	-2.035	-2.031	-2.025	-2.020	-2.014	-2.007	-2.001	-1.996	-1.990	-1.982	-1.976	-1.969	-1.964	-1.956	-1.950	-1.944	-1.939	-1.934	-1.928	-1.922	-1.918	-1.914	-1.910	-1.906	-1.904	-1.901	-1.900	-1.899	-1.898	-1.898	-1.898	-1.898	-1.900	-1.902	-1.905	-1.908	-1.912	-1.919	-1.924	-1.930	-1.938	-1.945	-1.954	-1.962	-1.971	-1.981	-1.992	-2.004	-2.015	-2.027	-2.040	-2.054	-2.066	-2.080	-2.095	-2.108	-2.122	-2.138	-2.152	-2.169	-2.184	-2.198	-2.212	-2.228	-2.244	-2.258	-2.274	-2.288	-2.302	-2.315	-2.330	-2.342	-2.356	-2.368	-2.380	-2.391	-2.401	-2.411	-2.421	-2.430	-2.438	-2.446	-2.454	-2.459	-2.465	-2.469	-2.472	-2.476	-2.478	-2.480	-2.480	-2.480	-2.479	-2.478	-2.474	-2.471	-2.468	-2.462	-2.458	-2.451	-2.445	-2.438	-2.429	-2.420	-2.410	-2.400	-2.390	-2.379	-2.368	-2.355	-2.342	-2.330	-2.318	-2.304	-2.290	-2.276	-2.261	-2.248	-2.234	-2.220	-2.205	-2.191	-2.178	-2.162	-2.149	-2.135	-2.122	-2.109	-2.096	-2.084	-2.071	-2.060	-2.047	-2.038	-2.026	-2.018	-2.007	-1.999	-1.990	-1.982	-1.975	-1.970	-1.962	-1.958	-1.952	-1.949	-1.944	-1.941	-1.940	-1.938	-1.936	-1.936	-1.935	-1.935	-1.936	-1.938	-1.940	-1.942	-1.944	-1.948	-1.951	-1.954	-1.958	-1.962	-1.968	-1.971	-1.976	-1.981	-1.988	-1.992	-1.998	-2.002	-2.007	-2.014	-2.018	-2.024	-2.027	-2.033	-2.036	-2.040	-2.044	-2.046	-2.050	-2.051	-2.054	-2.054	-2.055	-2.055	-2.056	-2.054	-2.052	-2.050	-2.047	-2.044	-2.040	-2.035	-2.029	-2.022	-2.015	-2.009	-2.000	-1.991	-1.980	-1.971	-1.960	-1.946	-1.934	-1.920	-1.906	-1.891	-1.876	-1.860	-1.845	-1.826	-1.810	-1.791	-1.774	-1.754	-1.735	-1.715	-1.695	-1.675	-1.654	-1.634	-1.611	-1.590	-1.569	-1.548	-1.525	-1.504	-1.482	-1.461	-1.440	-1.418	-1.396	-1.375	-1.354	-1.334	-1.312	-1.292	-1.272	-1.251	-1.232	-1.212	-1.195	-1.176	-1.159	-1.140	-1.122	-1.106	-1.089	-1.072	-1.056	-1.040	-1.024	-1.009	-0.994	-0.980	-0.965	-0.951	-0.936	-0.921	-0.909	-0.895	-0.881	-0.868	-0.854	-0.841	-0.828	-0.814	-0.800	-0.786	-0.774	-0.760	-0.746	-0.732	-0.719	-0.704	-0.689	-0.674	-0.660	-0.644	-0.629	-0.612	-0.596	-0.580	-0.564	-0.545	-0.529	-0.511	-0.494	-0.475	-0.456	-0.439	-0.420	-0.401	-0.381	-0.362	-0.342	-0.324	-0.304	-0.284	-0.264	-0.245	-0.226	-0.206	-0.188	-0.169	-0.149	-0.131	-0.112	-0.095	-0.078	-0.060	-0.042	-0.026	-0.010	0.005	0.021	0.035	0.049	0.062	0.075	0.088	0.098	0.110	0.120	0.129	0.138	0.146	0.152	0.160	0.165	0.171	0.175	0.179	0.182	0.185	0.188	0.188	0.189	0.190	0.189	0.189	0.186	0.184	0.182	0.179	0.175	0.170	0.165	0.160	0.155	0.149	0.142	0.135	0.129	0.121	0.112	0.105	0.096	0.088	0.078	0.070	0.059	0.049	0.039	0.029	0.018	0.008	-0.005	-0.016	-0.028	-0.040	-0.051	-0.065	-0.078	-0.090	-0.105	-0.118	-0.132	-0.146	-0.161	-0.175	-0.190	-0.205	-0.220	-0.236	-0.251	-0.268	-0.284	-0.300	-0.316	-0.334	-0.351	-0.369	-0.386	-0.404	-0.422	-0.439	-0.458	-0.476	-0.495	-0.514	-0.532	-0.550	-0.569	-0.588	-0.608	-0.626	-0.645	-0.665	-0.684	-0.702	-0.721	-0.741	-0.760	-0.779	-0.799	-0.818	-0.836	-0.855	-0.875	-0.894	-0.912	-0.932	-0.951	-0.970	-0.989	-1.008	-1.028	-1.046	-1.065	-1.085	-1.104	-1.124	-1.142	-1.162	-1.182	-1.201	-1.221	-1.240	-1.261	-1.280	-1.301	-1.320	-1.340	-1.359	-1.380	-1.400	-1.419	-1.439	-1.460	-1.480	-1.499	-1.519	-1.538	-1.558	-1.576	-1.596	-1.615	-1.634	-1.652	-1.669	-1.686	-1.704	-1.721	-1.736	-1.751	-1.766	-1.781	-1.795	-1.808	-1.821	-1.831	-1.842	-1.851	-1.860	-1.868	-1.875	-1.881	-1.886	-1.890	-1.892	-1.894	-1.895	-1.894	-1.892	-1.889	-1.885	-1.879	-1.872	-1.864	-1.855	-1.846	-1.834	-1.821	-1.809	-1.792	-1.778	-1.760	-1.742	-1.724	-1.704	-1.684	-1.661	-1.639	-1.615	-1.592	-1.568	-1.542	-1.516	-1.490	-1.464	-1.436	-1.409	-1.381	-1.354	-1.325	-1.298	-1.269	-1.240	-1.211	-1.184	-1.156	-1.129	-1.101	-1.074	-1.048	-1.021	-0.995	-0.970	-0.946	-0.921	-0.898	-0.875	-0.854	-0.832	-0.811	-0.791	-0.771	-0.752	-0.735	-0.719	-0.701	-0.685	-0.670	-0.656	-0.642	-0.630	-0.618	-0.606	-0.595	-0.585	-0.575	-0.566	-0.558	-0.551	-0.542	-0.536	-0.530	-0.524	-0.519	-0.512	-0.507	-0.504	-0.499	-0.495	-0.491	-0.486	-0.484	-0.480	-0.476	-0.474	-0.469	-0.466	-0.461	-0.459	-0.454	-0.450	-0.445	-0.440	-0.435	-0.429	-0.425	-0.420	-0.412	-0.406	-0.400	-0.392	-0.384	-0.376	-0.368	-0.359	-0.349	-0.339	-0.329	-0.318	-0.305	-0.294	-0.281	-0.269	-0.255	-0.240	-0.226	-0.211	-0.196	-0.180	-0.164	-0.148	-0.130	-0.112	-0.095	-0.078	-0.059	-0.040	-0.020	-0.001	0.019	0.038	0.059	0.079	0.100	0.120	0.140	0.161	0.181	0.202	0.222	0.245	0.265	0.286	0.306	0.328	0.348	0.368	0.388	0.408	0.428	0.446	0.465	0.484	0.502	0.520	0.539	0.556	0.574	0.589	0.606	0.622	0.638	0.652	0.668	0.681	0.695	0.709	0.721	0.735	0.746	0.759	0.769	0.778	0.788	0.798	0.806	0.815	0.822	0.830	0.838	0.842	0.849	0.855	0.859	0.864	0.868	0.871	0.875	0.878	0.880	0.881	0.882	0.884	0.884	0.884	0.885	0.884	0.884	0.882	0.880	0.878	0.875	0.872	0.870	0.866	0.862	0.860	0.856	0.852	0.849	0.844	0.839	0.834	0.830	0.825	0.820	0.818	0.812	0.808	0.802	0.799	0.795	0.790	0.786	0.781	0.779	0.775	0.771	0.768	0.765	0.762	0.760	0.758	0.755	0.752	0.751	0.750	0.748	0.748	0.746	0.745	0.746	0.745	0.745	0.745	0.745	0.745	0.745	0.746	0.746	0.746	0.746	0.748	0.746	0.748	0.748	0.748	0.748	0.746	0.745	0.744	0.744	0.742	0.740	0.738	0.735	0.731	0.729	0.725	0.720	0.716	0.711	0.705	0.698	0.691	0.685	0.676	0.668	0.659	0.648	0.639	0.628	0.615	0.604	0.591	0.579	0.565	0.551	0.536	0.521	0.505	0.490	0.472	0.456	0.439	0.420	0.402	0.384	0.365	0.345	0.326	0.308	0.288	0.268	0.246	0.226	0.205	0.184	0.164	0.144	0.121	0.100	0.081	0.060	0.039	0.019	-0.002	-0.022	-0.042	-0.061	-0.081	-0.100	-0.119	-0.138	-0.156	-0.174	-0.191	-0.209	-0.225	-0.242	-0.258	-0.274	-0.289	-0.304	-0.318	-0.331	-0.345	-0.358	-0.371	-0.382	-0.395	-0.405	-0.415	-0.426	-0.436	-0.445	-0.455	-0.464	-0.471	-0.480	-0.489	-0.496	-0.502	-0.509	-0.516	-0.522	-0.530	-0.535	-0.541	-0.546	-0.552	-0.559	-0.564	-0.569	-0.575	-0.581	-0.586	-0.591	-0.596	-0.604	-0.609	-0.614	-0.620	-0.626	-0.632	-0.639	-0.645	-0.652	-0.659	-0.665	-0.674	-0.681	-0.689	-0.698	-0.705	-0.714	-0.722	-0.730	-0.739	-0.748	-0.756	-0.765	-0.776	-0.785	-0.794	-0.804	-0.812	-0.822	-0.831	-0.841	-0.850	-0.861	-0.869	-0.879	-0.888	-0.896	-0.905	-0.914	-0.922	-0.930	-0.939	-0.945	-0.952	-0.960	-0.966	-0.972	-0.978	-0.981	-0.988	-0.991	-0.994	-0.998	-0.999	-1.001	-1.002	-1.002	-1.002	-1.002	-1.000	-0.999	-0.996	-0.994	-0.989	-0.985	-0.980	-0.974	-0.968	-0.959	-0.952	-0.944	-0.935	-0.925	-0.914	-0.904	-0.891	-0.879	-0.866	-0.854	-0.839	-0.825	-0.809	-0.795	-0.779	-0.762	-0.745	-0.729	-0.711	-0.694	-0.676	-0.658	-0.639	-0.621	-0.602	-0.584	-0.565	-0.546	-0.526	-0.507	-0.489	-0.471	-0.452	-0.432	-0.414	-0.396	-0.378	-0.360	-0.342	-0.324	-0.306	-0.289	-0.272	-0.255	-0.239	-0.222	-0.208	-0.192	-0.176	-0.162	-0.148	-0.134	-0.120	-0.106	-0.094	-0.080	-0.066	-0.055	-0.042	-0.031	-0.020	-0.009	0.002	0.014	0.024	0.035	0.044	0.054	0.064	0.072	0.081	0.091	0.100	0.110	0.118	0.125	0.134	0.142	0.150	0.158	0.165	0.174	0.180	0.188	0.196	0.202	0.210	0.218	0.225	0.232	0.240	0.248	0.254	0.261	0.268	0.274	0.281	0.288	0.295	0.301	0.309	0.315	0.321	0.328	0.335	0.341	0.348	0.354	0.360	0.368	0.372	0.379	0.385	0.390	0.396	0.402	0.408	0.412	0.418	0.424	0.428	0.434	0.438	0.441	0.446	0.450	0.455	0.458	0.462	0.466	0.469	0.472	0.474	0.478	0.479	0.481	0.482	0.484	0.486	0.488	0.488	0.488	0.490	0.490	0.490	0.490	0.490	0.488	0.488	0.488	0.485	0.482	0.482	0.480	0.478	0.476	0.474	0.470	0.469	0.466	0.464	0.460	0.459	0.456	0.454	0.451	0.449	0.445	0.444	0.441	0.439	0.438	0.435	0.435	0.434	0.434	0.432	0.432	0.434	0.434	0.435	0.436	0.439	0.440	0.444	0.448	0.451	0.456	0.461	0.466	0.474	0.480	0.489	0.498	0.506	0.516	0.526	0.538	0.549	0.561	0.574	0.589	0.602	0.618	0.631	0.648	0.664	0.681	0.698	0.716	0.735	0.752	0.771	0.791	0.810	0.830	0.850	0.870	0.890	0.910	0.930	0.950	0.970	0.990	1.009	1.028	1.046	1.065	1.082	1.100	1.116	1.132	1.149	1.162	1.176	1.190	1.202	1.214	1.225	1.235	1.244	1.250	1.258	1.262	1.268	1.270	1.274	1.275	1.275	1.274	1.272	1.270	1.265	1.259	1.252	1.245	1.236	1.228	1.218	1.206	1.194	1.180	1.166	1.151	1.136	1.121	1.104	1.086	1.069	1.051	1.032	1.014	0.994	0.974	0.955	0.935	0.915	0.895	0.875	0.855	0.838	0.818	0.798	0.780	0.761	0.744	0.726	0.710	0.692	0.679	0.662	0.649	0.636	0.625	0.612	0.602	0.594	0.584	0.578	0.570	0.564	0.559	0.555	0.551	0.550	0.549	0.549	0.550	0.551	0.555	0.558	0.562	0.568	0.574	0.580	0.588	0.596	0.605	0.615	0.624	0.635	0.645	0.658	0.669	0.680	0.692	0.705	0.718	0.730	0.742	0.754	0.766	0.779	0.790	0.800	0.811	0.822	0.831	0.841	0.850	0.858	0.864	0.870	0.876	0.880	0.884	0.886	0.889	0.890	0.890	0.890	0.886	0.884	0.880	0.875	0.869	0.862	0.854	0.845	0.832	0.821	0.809	0.795	0.780	0.765	0.749	0.731	0.714	0.694	0.675	0.654	0.634	0.611	0.589	0.566	0.542	0.519	0.495	0.470	0.445	0.419	0.394	0.369	0.345	0.319	0.292	0.268	0.242	0.216	0.191	0.166	0.142	0.118	0.092	0.070	0.048	0.025	0.002	-0.019	-0.041	-0.061	-0.080	-0.100	-0.119	-0.136	-0.154	-0.170	-0.186	-0.201	-0.215	-0.229	-0.241	-0.254	-0.265	-0.276	-0.286	-0.296	-0.305	-0.312	-0.319	-0.326	-0.332	-0.338	-0.341	-0.346	-0.350	-0.352	-0.355	-0.358	-0.358	-0.359	-0.360	-0.360	-0.359	-0.358	-0.358	-0.356	-0.354	-0.352	-0.350	-0.348	-0.345	-0.342	-0.340	-0.338	-0.334	-0.332	-0.329	-0.325	-0.322	-0.320	-0.318	-0.314	-0.312	-0.310	-0.309	-0.305	-0.304	-0.302	-0.301	-0.300	-0.300	-0.300	-0.300	-0.301	-0.302	-0.302	-0.305	-0.308	-0.309	-0.311	-0.315	-0.319	-0.324	-0.328	-0.332	-0.338	-0.342	-0.349	-0.355	-0.361	-0.369	-0.375	-0.382	-0.390	-0.400	-0.408	-0.415	-0.425	-0.434	-0.444	-0.454	-0.462	-0.472	-0.482	-0.491	-0.502	-0.512	-0.521	-0.532	-0.541	-0.551	-0.561	-0.570	-0.579	-0.589	-0.598	-0.606	-0.614	-0.621	-0.629	-0.636	-0.644	-0.650	-0.655	-0.661	-0.666	-0.671	-0.675	-0.679	-0.681	-0.684	-0.685	-0.688	-0.688	-0.688	-0.689	-0.689	-0.686	-0.685	-0.682	-0.680	-0.676	-0.674	-0.669	-0.664	-0.660	-0.654	-0.648	-0.641	-0.635	-0.629	-0.622	-0.615	-0.606	-0.599	-0.591	-0.584	-0.576	-0.569	-0.560	-0.552	-0.544	-0.536	-0.528	-0.520	-0.512	-0.505	-0.498	-0.490	-0.484	-0.476	-0.470	-0.464	-0.456	-0.450	-0.445	-0.439	-0.434	-0.429	-0.422	-0.419	-0.414	-0.409	-0.405	-0.400	-0.398	-0.392	-0.389	-0.386	-0.381	-0.378	-0.375	-0.370	-0.368	-0.362	-0.360	-0.355	-0.352	-0.348	-0.342	-0.339	-0.334	-0.329	-0.324	-0.319	-0.314	-0.309	-0.302	-0.296	-0.290	-0.282	-0.276	-0.269	-0.261	-0.254	-0.245	-0.238	-0.229	-0.220	-0.211	-0.202	-0.194	-0.184	-0.175	-0.165	-0.155	-0.145	-0.135	-0.125	-0.114	-0.104	-0.092	-0.082	-0.072	-0.061	-0.051	-0.041	-0.030	-0.021	-0.010	0.000	0.010	0.020	0.029	0.039	0.048	0.059	0.068	0.076	0.085	0.094	0.101	0.109	0.118	0.125	0.134	0.141	0.148	0.155	0.162	0.169	0.176	0.181	0.188	0.194	0.200	0.206	0.210	0.216	0.221	0.226	0.231	0.236	0.241	0.246	0.250	0.255	0.259	0.262	0.268	0.270	0.274	0.276	0.279	0.282	0.285	0.289	0.290	0.292	0.294	0.296	0.298	0.300	0.300	0.301	0.302	0.302	0.301	0.302	0.301	0.301	0.300	0.300	0.298	0.296	0.295	0.292	0.290	0.288	0.284	0.281	0.278	0.274	0.270	0.266	0.262	0.259	0.255	0.251	0.246	0.242	0.238	0.232	0.229	0.225	0.220	0.215	0.212	0.208	0.204	0.200	0.198	0.194	0.190	0.189	0.185	0.182	0.181	0.180	0.178	0.178	0.176	0.176	0.178	0.178	0.179	0.180	0.181	0.184	0.186	0.189	0.192	0.196	0.200	0.204	0.209	0.214	0.219	0.224	0.230	0.235	0.241	0.249	0.256	0.262	0.269	0.276	0.284	0.291	0.298	0.305	0.314	0.320	0.328	0.335	0.342	0.349	0.356	0.364	0.370	0.376	0.384	0.389	0.396	0.402	0.408	0.411	0.418	0.422	0.428	0.432	0.436	0.441	0.445	0.449	0.452	0.456	0.460	0.464	0.468	0.470	0.472	0.476	0.479	0.481	0.484	0.486	0.489	0.491	0.495	0.498	0.500	0.504	0.505	0.509	0.512	0.515	0.519	0.522	0.526	0.530	0.534	0.538	0.542	0.548	0.552	0.558	0.562	0.566	0.572	0.576	0.582	0.588	0.592	0.598	0.602	0.608	0.614	0.619	0.622	0.629	0.632	0.636	0.640	0.644	0.648	0.650	0.651	0.654	0.656	0.658	0.658	0.658	0.656	0.656	0.654	0.652	0.649	0.645	0.640	0.636	0.630	0.624	0.616	0.609	0.600	0.592	0.582	0.572	0.562	0.550	0.539	0.526	0.515	0.501	0.488	0.474	0.461	0.448	0.434	0.419	0.405	0.391	0.376	0.362	0.349	0.335	0.321	0.309	0.296	0.284	0.271	0.260	0.249	0.239	0.230	0.221	0.214	0.206	0.199	0.192	0.189	0.184	0.182	0.179	0.178	0.178	0.179	0.180	0.182	0.185	0.189	0.194	0.201	0.208	0.215	0.224	0.232	0.241	0.252	0.264	0.275	0.288	0.301	0.314	0.330	0.344	0.359	0.375	0.392	0.409	0.426	0.445	0.462	0.481	0.500	0.519	0.540	0.560	0.580	0.601	0.622	0.645	0.668	0.689	0.714	0.736	0.761	0.786	0.811	0.836	0.864	0.891	0.920	0.949	0.978	1.008	1.039	1.071	1.102	1.136	1.171	1.208	1.242	1.280	1.319	1.359	1.398	1.439	1.481	1.524	1.569	1.614	1.659	1.706	1.754	1.802	1.851	1.901	1.952	2.002	2.054	2.108	2.159	2.212	2.266	2.319	2.374	2.428	2.481	2.535	2.589	2.641	2.694	2.748	2.799	2.850	2.899	2.949	2.998	3.045	3.091	3.136	3.180	3.221	3.264	3.304	3.341	3.376	3.411	3.444	3.475	3.504	3.531	3.556	3.579	3.600	3.619	3.636	3.650	3.661	3.671	3.679	3.684	3.688	3.689	3.686	3.684	3.678	3.670	3.661	3.648	3.632	3.618	3.599	3.579	3.555	3.531	3.505	3.476	3.445	3.414	3.381	3.345	3.308	3.269	3.229	3.188	3.144	3.098	3.052	3.005	2.955	2.905	2.854	2.802	2.749	2.695	2.640	2.582	2.526	2.468	2.408	2.349	2.288	2.228	2.165	2.104	2.040	1.976	1.912	1.848	1.784	1.718	1.652	1.586	1.519	1.452	1.385	1.319	1.251	1.184	1.116	1.048	0.979	0.911	0.841	0.772	0.705	0.636	0.568	0.499	0.430	0.360	0.292	0.222	0.154	0.084	0.015	-0.054	-0.124	-0.192	-0.261	-0.330	-0.400	-0.470	-0.539	-0.608	-0.676	-0.746	-0.815	-0.882	-0.952	-1.021	-1.090	-1.158	-1.228	-1.295	-1.364	-1.432	-1.500	-1.566	-1.634	-1.701	-1.768	-1.835	-1.902	-1.968	-2.034	-2.099	-2.165	-2.229	-2.294	-2.358	-2.421	-2.484	-2.545	-2.608	-2.669	-2.729	-2.788	-2.846	-2.905	-2.962	-3.020	-3.076	-3.130	-3.185	-3.238	-3.291	-3.342	-3.394	-3.444	-3.492	-3.540	-3.588	-3.634	-3.679	-3.722	-3.765	-3.808	-3.849	-3.889	-3.928	-3.966	-4.003	-4.039	-4.074	-4.106	-4.140	-4.171	-4.202	-4.232	-4.261	-4.289	-4.315	-4.341	-4.365	-4.390	-4.412	-4.434	-4.455	-4.474	-4.492	-4.511	-4.528	-4.544	-4.559	-4.574	-4.588	-4.599	-4.610	-4.621	-4.630	-4.639	-4.646	-4.652	-4.658	-4.664	-4.669	-4.671	-4.675	-4.678	-4.679	-4.680	-4.680	-4.679	-4.678	-4.676	-4.672	-4.670	-4.666	-4.662	-4.658	-4.651	-4.646	-4.640	-4.634	-4.628	-4.621	-4.614	-4.605	-4.598	-4.590	-4.582	-4.572	-4.564	-4.556	-4.548	-4.539	-4.531	-4.522	-4.514	-4.505	-4.496	-4.488	-4.480	-4.472	-4.465	-4.456	-4.449	-4.442	-4.435	-4.429	-4.421	-4.415	-4.409	-4.404	-4.398	-4.394	-4.388	-4.382	-4.379	-4.374	-4.370	-4.366	-4.362	-4.360	-4.356	-4.352	-4.351	-4.349	-4.346	-4.345	-4.342	-4.341	-4.340	-4.338	-4.338	-4.336	-4.335	-4.335	-4.334	-4.332	-4.334	-4.332	-4.331	-4.331	-4.331	-4.331	-4.330	-4.329	-4.329	-4.329	-4.328	-4.326	-4.325	-4.325	-4.324	-4.321	-4.321	-4.319	-4.316	-4.315	-4.311	-4.308	-4.305	-4.300	-4.295	-4.291	-4.286	-4.279	-4.272	-4.265	-4.258	-4.250	-4.241	-4.232	-4.222	-4.211	-4.199	-4.188	-4.174	-4.160	-4.145	-4.130	-4.112	-4.096	-4.077	-4.059	-4.037	-4.016	-3.995	-3.972	-3.949	-3.924	-3.899	-3.872	-3.845	-3.816	-3.786	-3.755	-3.725	-3.694	-3.661	-3.628	-3.592	-3.559	-3.521	-3.485	-3.448	-3.409	-3.371	-3.331	-3.290	-3.250	-3.209	-3.166	-3.124	-3.080	-3.038	-2.992	-2.949	-2.904	-2.859	-2.812	-2.768	-2.721	-2.675	-2.628	-2.581	-2.534	-2.486	-2.439	-2.391	-2.345	-2.296	-2.248	-2.200	-2.152	-2.105	-2.058	-2.009	-1.961	-1.914	-1.865	-1.818	-1.770	-1.724	-1.676	-1.630	-1.582	-1.536	-1.490	-1.445	-1.399	-1.352	-1.309	-1.262	-1.218	-1.174	-1.130	-1.086	-1.045	-1.001	-0.960	-0.918	-0.876	-0.836	-0.795	-0.756	-0.716	-0.678	-0.639	-0.600	-0.562	-0.526	-0.490	-0.454	-0.419	-0.384	-0.349	-0.316	-0.282	-0.250	-0.218	-0.185	-0.154	-0.124	-0.094	-0.062	-0.034	-0.005	0.024	0.050	0.079	0.105	0.132	0.159	0.184	0.210	0.235	0.260	0.285	0.310	0.334	0.356	0.381	0.404	0.426	0.448	0.471	0.494	0.515	0.536	0.559	0.580	0.600	0.621	0.642	0.662	0.682	0.704	0.724	0.744	0.764	0.782	0.802	0.822	0.841	0.861	0.879	0.899	0.916	0.934	0.951	0.970	0.986	1.004	1.021	1.039	1.055	1.071	1.086	1.101	1.116	1.130	1.145	1.158	1.172	1.185	1.196	1.208	1.219	1.230	1.241	1.249	1.258	1.266	1.272	1.280	1.285	1.290	1.295	1.299	1.300	1.302	1.302	1.302	1.301	1.299	1.296	1.292	1.286	1.281	1.275	1.266	1.256	1.248	1.236	1.224	1.210	1.196	1.180	1.162	1.145	1.126	1.106	1.085	1.062	1.040	1.015	0.990	0.965	0.938	0.910	0.881	0.851	0.820	0.790	0.758	0.725	0.692	0.659	0.624	0.590	0.555	0.519	0.484	0.448	0.411	0.374	0.338	0.300	0.262	0.226	0.189	0.152	0.115	0.079	0.042	0.008	-0.029	-0.064	-0.099	-0.132	-0.166	-0.199	-0.232	-0.265	-0.296	-0.326	-0.358	-0.388	-0.418	-0.445	-0.474	-0.501	-0.529	-0.555	-0.580	-0.605	-0.631	-0.655	-0.679	-0.702	-0.724	-0.748	-0.769	-0.790	-0.811	-0.832	-0.852	-0.874	-0.894	-0.914	-0.934	-0.952	-0.974	-0.992	-1.011	-1.032	-1.052	-1.071	-1.091	-1.110	-1.131	-1.151	-1.171	-1.192	-1.212	-1.234	-1.254	-1.275	-1.298	-1.319	-1.340	-1.362	-1.385	-1.406	-1.430	-1.452	-1.475	-1.498	-1.520	-1.544	-1.566	-1.589	-1.612	-1.636	-1.659	-1.682	-1.705	-1.728	-1.751	-1.772	-1.795	-1.818	-1.840	-1.860	-1.881	-1.902	-1.922	-1.944	-1.964	-1.982	-2.002	-2.020	-2.038	-2.056	-2.072	-2.089	-2.104	-2.119	-2.134	-2.149	-2.161	-2.174	-2.186	-2.198	-2.209	-2.218	-2.228	-2.236	-2.244	-2.250	-2.258	-2.261	-2.268	-2.271	-2.274	-2.276	-2.278	-2.279	-2.279	-2.278	-2.276	-2.275	-2.271	-2.269	-2.264	-2.259	-2.254	-2.248	-2.241	-2.234	-2.225	-2.216	-2.208	-2.198	-2.186	-2.176	-2.165	-2.154	-2.141	-2.129	-2.116	-2.104	-2.090	-2.076	-2.062	-2.050	-2.036	-2.020	-2.007	-1.994	-1.979	-1.966	-1.951	-1.938	-1.924	-1.911	-1.899	-1.886	-1.874	-1.861	-1.850	-1.839	-1.829	-1.819	-1.808	-1.799	-1.790	-1.782	-1.775	-1.768	-1.761	-1.755	-1.750	-1.745	-1.741	-1.738	-1.735	-1.732	-1.731	-1.730	-1.730	-1.730	-1.731	-1.732	-1.734	-1.736	-1.740	-1.742	-1.748	-1.752	-1.758	-1.762	-1.768	-1.775	-1.781	-1.788	-1.796	-1.804	-1.811	-1.820	-1.828	-1.836	-1.845	-1.854	-1.862	-1.874	-1.882	-1.891	-1.901	-1.911	-1.921	-1.931	-1.940	-1.951	-1.960	-1.970	-1.979	-1.989	-1.999	-2.007	-2.016	-2.026	-2.035	-2.042	-2.052	-2.060	-2.069	-2.078	-2.085	-2.094	-2.102	-2.109	-2.116	-2.125	-2.132	-2.139	-2.145	-2.152	-2.159	-2.166	-2.174	-2.179	-2.186	-2.192	-2.200	-2.205	-2.212	-2.219	-2.225	-2.232	-2.239	-2.245	-2.252	-2.259	-2.266	-2.274	-2.280	-2.289	-2.298	-2.304	-2.312	-2.321	-2.331	-2.340	-2.349	-2.359	-2.369	-2.380	-2.390	-2.402	-2.414	-2.426	-2.438	-2.450	-2.462	-2.476	-2.490	-2.504	-2.519	-2.534	-2.550	-2.566	-2.582	-2.599	-2.618	-2.634	-2.651	-2.670	-2.689	-2.706	-2.725	-2.746	-2.765	-2.784	-2.805	-2.825	-2.845	-2.866	-2.886	-2.906	-2.926	-2.948	-2.968	-2.989	-3.008	-3.028	-3.048	-3.068	-3.086	-3.105	-3.125	-3.144	-3.160	-3.179	-3.195	-3.211	-3.228	-3.242	-3.256	-3.270	-3.282	-3.295	-3.305	-3.316	-3.325	-3.334	-3.341	-3.349	-3.354	-3.360	-3.364	-3.365	-3.366	-3.366	-3.368	-3.365	-3.362	-3.359	-3.354	-3.349	-3.341	-3.332	-3.325	-3.314	-3.305	-3.292	-3.280	-3.266	-3.251	-3.238	-3.221	-3.206	-3.189	-3.171	-3.152	-3.134	-3.115	-3.095	-3.075	-3.055	-3.032	-3.012	-2.991	-2.970	-2.949	-2.928	-2.906	-2.885	-2.864	-2.842	-2.820	-2.800	-2.779	-2.759	-2.739	-2.719	-2.700	-2.680	-2.661	-2.642	-2.624	-2.606	-2.589	-2.572	-2.556	-2.540	-2.524	-2.509	-2.494	-2.480	-2.465	-2.451	-2.438	-2.425	-2.411	-2.399	-2.388	-2.376	-2.364	-2.352	-2.341	-2.330	-2.320	-2.309	-2.299	-2.289	-2.279	-2.268	-2.259	-2.248	-2.238	-2.229	-2.218	-2.209	-2.199	-2.190	-2.180	-2.169	-2.159	-2.149	-2.139	-2.129	-2.119	-2.109	-2.099	-2.088	-2.079	-2.068	-2.056	-2.046	-2.035	-2.025	-2.013	-2.002	-1.991	-1.979	-1.969	-1.958	-1.948	-1.935	-1.924	-1.914	-1.901	-1.891	-1.879	-1.869	-1.858	-1.846	-1.835	-1.824	-1.815	-1.804	-1.792	-1.782	-1.772	-1.761	-1.751	-1.741	-1.732	-1.722	-1.712	-1.704	-1.694	-1.686	-1.678	-1.669	-1.660	-1.654	-1.645	-1.638	-1.631	-1.625	-1.618	-1.611	-1.605	-1.600	-1.595	-1.590	-1.585	-1.580	-1.576	-1.571	-1.568	-1.565	-1.561	-1.559	-1.556	-1.554	-1.554	-1.552	-1.551	-1.550	-1.549	-1.549	-1.549	-1.548	-1.548	-1.549	-1.549	-1.550	-1.550	-1.551	-1.551	-1.552	-1.554	-1.555	-1.556	-1.558	-1.559	-1.560	-1.560	-1.561	-1.561	-1.561	-1.561	-1.562	-1.561	-1.560	-1.560	-1.558	-1.558	-1.554	-1.552	-1.549	-1.546	-1.542	-1.538	-1.532	-1.528	-1.520	-1.514	-1.508	-1.500	-1.491	-1.482	-1.472	-1.462	-1.451	-1.441	-1.429	-1.416	-1.404	-1.390	-1.376	-1.361	-1.346	-1.331	-1.315	-1.299	-1.282	-1.265	-1.249	-1.230	-1.212	-1.195	-1.176	-1.159	-1.141	-1.124	-1.105	-1.088	-1.070	-1.052	-1.035	-1.019	-1.002	-0.986	-0.971	-0.956	-0.941	-0.929	-0.916	-0.904	-0.891	-0.881	-0.871	-0.862	-0.855	-0.848	-0.842	-0.838	-0.832	-0.830	-0.828	-0.828	-0.826	-0.829	-0.830	-0.834	-0.838	-0.844	-0.849	-0.859	-0.868	-0.876	-0.888	-0.900	-0.911	-0.925	-0.940	-0.954	-0.970	-0.986	-1.004	-1.022	-1.040	-1.059	-1.078	-1.098	-1.118	-1.138	-1.159	-1.179	-1.200	-1.221	-1.242	-1.262	-1.282	-1.304	-1.324	-1.344	-1.364	-1.384	-1.404	-1.422	-1.440	-1.458	-1.475	-1.491	-1.508	-1.522	-1.536	-1.551	-1.564	-1.576	-1.588	-1.599	-1.609	-1.618	-1.625	-1.632	-1.639	-1.645	-1.650	-1.654	-1.656	-1.659	-1.661	-1.662	-1.662	-1.662	-1.661	-1.659	-1.656	-1.654	-1.650	-1.645	-1.641	-1.636	-1.629	-1.624	-1.618	-1.610	-1.604	-1.596	-1.589	-1.581	-1.574	-1.566	-1.559	-1.550	-1.542	-1.535	-1.528	-1.521	-1.514	-1.506	-1.500	-1.494	-1.489	-1.482	-1.478	-1.474	-1.469	-1.465	-1.462	-1.461	-1.459	-1.458	-1.456	-1.456	-1.455	-1.456	-1.459	-1.460	-1.462	-1.466	-1.472	-1.476	-1.481	-1.488	-1.495	-1.501	-1.509	-1.518	-1.526	-1.536	-1.545	-1.556	-1.568	-1.578	-1.589	-1.601	-1.612	-1.626	-1.639	-1.651	-1.665	-1.679	-1.691	-1.706	-1.719	-1.731	-1.745	-1.760	-1.774	-1.786	-1.800	-1.812	-1.826	-1.839	-1.851	-1.862	-1.874	-1.885	-1.895	-1.906	-1.915	-1.925	-1.934	-1.941	-1.950	-1.956	-1.964	-1.969	-1.975	-1.979	-1.984	-1.986	-1.990	-1.992	-1.992	-1.995	-1.995	-1.992	-1.992	-1.990	-1.988	-1.985	-1.981	-1.976	-1.971	-1.966	-1.960	-1.952	-1.946	-1.938	-1.930	-1.920	-1.912	-1.902	-1.892	-1.884	-1.872	-1.862	-1.851	-1.841	-1.830	-1.818	-1.808	-1.796	-1.785	-1.772	-1.762	-1.751	-1.740	-1.729	-1.720	-1.709	-1.699	-1.689	-1.680	-1.670	-1.662	-1.652	-1.645	-1.639	-1.630	-1.624	-1.619	-1.612	-1.608	-1.604	-1.600	-1.595	-1.592	-1.590	-1.590	-1.588	-1.586	-1.586	-1.588	-1.588	-1.589	-1.590	-1.592	-1.595	-1.599	-1.602	-1.606	-1.610	-1.615	-1.619	-1.624	-1.629	-1.634	-1.639	-1.646	-1.651	-1.658	-1.662	-1.669	-1.675	-1.681	-1.686	-1.692	-1.698	-1.702	-1.708	-1.711	-1.716	-1.720	-1.724	-1.726	-1.729	-1.731	-1.734	-1.734	-1.735	-1.735	-1.734	-1.734	-1.731	-1.729	-1.726	-1.721	-1.718	-1.712	-1.708	-1.701	-1.694	-1.686	-1.679	-1.669	-1.659	-1.649	-1.638	-1.626	-1.615	-1.601	-1.589	-1.575	-1.561	-1.546	-1.531	-1.515	-1.500	-1.484	-1.468	-1.451	-1.434	-1.415	-1.399	-1.381	-1.362	-1.345	-1.326	-1.309	-1.291	-1.271	-1.254	-1.236	-1.219	-1.200	-1.182	-1.165	-1.149	-1.131	-1.115	-1.098	-1.082	-1.066	-1.051	-1.035	-1.020	-1.006	-0.992	-0.979	-0.964	-0.951	-0.939	-0.925	-0.912	-0.900	-0.889	-0.876	-0.864	-0.852	-0.841	-0.831	-0.819	-0.808	-0.796	-0.786	-0.774	-0.762	-0.751	-0.740	-0.729	-0.716	-0.704	-0.691	-0.679	-0.666	-0.654	-0.639	-0.625	-0.611	-0.596	-0.581	-0.566	-0.550	-0.534	-0.518	-0.500	-0.482	-0.464	-0.445	-0.426	-0.406	-0.386	-0.366	-0.345	-0.324	-0.302	-0.282	-0.260	-0.238	-0.216	-0.192	-0.171	-0.148	-0.126	-0.104	-0.081	-0.059	-0.036	-0.014	0.008	0.029	0.051	0.071	0.091	0.112	0.132	0.151	0.170	0.189	0.206	0.222	0.239	0.255	0.270	0.284	0.298	0.310	0.322	0.334	0.344	0.354	0.361	0.371	0.379	0.385	0.390	0.395	0.399	0.404	0.406	0.409	0.411	0.411	0.412	0.411	0.411	0.410	0.408	0.406	0.404	0.400	0.395	0.391	0.386	0.382	0.376	0.370	0.364	0.359	0.352	0.345	0.339	0.331	0.322	0.315	0.308	0.300	0.291	0.284	0.274	0.265	0.256	0.248	0.239	0.229	0.220	0.210	0.200	0.190	0.180	0.169	0.159	0.148	0.138	0.126	0.115	0.104	0.091	0.080	0.068	0.055	0.044	0.030	0.018	0.004	-0.009	-0.022	-0.036	-0.050	-0.065	-0.079	-0.094	-0.109	-0.124	-0.139	-0.155	-0.170	-0.188	-0.202	-0.219	-0.235	-0.251	-0.269	-0.285	-0.302	-0.319	-0.336	-0.354	-0.371	-0.389	-0.406	-0.425	-0.442	-0.460	-0.479	-0.496	-0.515	-0.534	-0.552	-0.570	-0.589	-0.608	-0.626	-0.645	-0.664	-0.682	-0.702	-0.721	-0.740	-0.760	-0.779	-0.799	-0.818	-0.836	-0.856	-0.875	-0.895	-0.914	-0.934	-0.954	-0.972	-0.991	-1.010	-1.029	-1.049	-1.068	-1.086	-1.104	-1.122	-1.141	-1.159	-1.176	-1.192	-1.210	-1.226	-1.242	-1.259	-1.274	-1.289	-1.302	-1.316	-1.329	-1.341	-1.352	-1.364	-1.374	-1.382	-1.391	-1.399	-1.405	-1.411	-1.416	-1.420	-1.422	-1.424	-1.425	-1.424	-1.422	-1.421	-1.416	-1.412	-1.406	-1.399	-1.390	-1.381	-1.370	-1.359	-1.345	-1.332	-1.316	-1.300	-1.282	-1.265	-1.245	-1.225	-1.205	-1.184	-1.161	-1.138	-1.114	-1.090	-1.064	-1.038	-1.012	-0.986	-0.958	-0.931	-0.904	-0.876	-0.848	-0.820	-0.791	-0.762	-0.735	-0.708	-0.680	-0.652	-0.625	-0.599	-0.572	-0.546	-0.521	-0.496	-0.474	-0.450	-0.428	-0.405	-0.384	-0.362	-0.342	-0.324	-0.305	-0.288	-0.271	-0.255	-0.240	-0.226	-0.212	-0.199	-0.188	-0.175	-0.166	-0.156	-0.146	-0.138	-0.130	-0.122	-0.116	-0.111	-0.105	-0.100	-0.096	-0.092	-0.089	-0.085	-0.084	-0.080	-0.078	-0.076	-0.074	-0.072	-0.070	-0.069	-0.068	-0.065	-0.064	-0.061	-0.060	-0.058	-0.055	-0.054	-0.050	-0.046	-0.042	-0.039	-0.035	-0.030	-0.025	-0.020	-0.015	-0.009	-0.001	0.006	0.014	0.022	0.031	0.041	0.052	0.062	0.074	0.085	0.098	0.111	0.124	0.138	0.152	0.168	0.184	0.199	0.216	0.232	0.250	0.268	0.286	0.305	0.325	0.344	0.364	0.384	0.404	0.425	0.445	0.466	0.488	0.509	0.530	0.551	0.572	0.594	0.615	0.636	0.658	0.680	0.701	0.722	0.742	0.764	0.784	0.805	0.824	0.844	0.864	0.882	0.901	0.919	0.938	0.955	0.972	0.989	1.005	1.021	1.036	1.052	1.065	1.080	1.095	1.108	1.120	1.134	1.145	1.156	1.168	1.176	1.188	1.196	1.205	1.214	1.221	1.229	1.235	1.242	1.248	1.254	1.258	1.262	1.266	1.270	1.274	1.276	1.279	1.280	1.281	1.282	1.282	1.282	1.282	1.282	1.281	1.280	1.278	1.275	1.271	1.270	1.265	1.262	1.259	1.254	1.250	1.245	1.241	1.236	1.231	1.226	1.220	1.216	1.210	1.205	1.199	1.194	1.189	1.184	1.178	1.172	1.168	1.162	1.158	1.151	1.146	1.142	1.138	1.134	1.129	1.126	1.121	1.118	1.114	1.111	1.108	1.105	1.102	1.101	1.099	1.096	1.095	1.092	1.091	1.089	1.086	1.086	1.085	1.082	1.081	1.079	1.078	1.076	1.074	1.072	1.070	1.068	1.065	1.061	1.059	1.056	1.051	1.046	1.042	1.038	1.032	1.026	1.020	1.014	1.006	0.998	0.990	0.981	0.972	0.962	0.951	0.940	0.928	0.915	0.902	0.889	0.875	0.860	0.844	0.829	0.812	0.796	0.778	0.760	0.741	0.722	0.702	0.684	0.664	0.642	0.621	0.600	0.579	0.556	0.535	0.514	0.490	0.469	0.445	0.422	0.399	0.376	0.352	0.330	0.306	0.284	0.261	0.240	0.218	0.195	0.172	0.151	0.131	0.109	0.089	0.069	0.049	0.030	0.011	-0.008	-0.026	-0.044	-0.060	-0.078	-0.094	-0.109	-0.124	-0.138	-0.152	-0.166	-0.179	-0.191	-0.204	-0.215	-0.225	-0.236	-0.246	-0.256	-0.265	-0.274	-0.282	-0.290	-0.298	-0.305	-0.311	-0.320	-0.325	-0.331	-0.338	-0.344	-0.349	-0.354	-0.360	-0.364	-0.370	-0.375	-0.379	-0.385	-0.390	-0.394	-0.399	-0.404	-0.410	-0.415	-0.419	-0.425	-0.430	-0.436	-0.441	-0.446	-0.454	-0.459	-0.465	-0.471	-0.479	-0.485	-0.492	-0.499	-0.506	-0.512	-0.521	-0.529	-0.536	-0.544	-0.551	-0.559	-0.566	-0.574	-0.582	-0.590	-0.598	-0.605	-0.614	-0.621	-0.629	-0.635	-0.642	-0.649	-0.655	-0.662	-0.669	-0.675	-0.681	-0.686	-0.691	-0.696	-0.700	-0.704	-0.709	-0.711	-0.714	-0.715	-0.718	-0.719	-0.719	-0.720	-0.719	-0.719	-0.716	-0.714	-0.711	-0.709	-0.705	-0.699	-0.695	-0.689	-0.682	-0.675	-0.668	-0.659	-0.651	-0.640	-0.630	-0.620	-0.609	-0.598	-0.585	-0.572	-0.559	-0.545	-0.530	-0.515	-0.500	-0.485	-0.468	-0.452	-0.435	-0.419	-0.401	-0.382	-0.365	-0.348	-0.329	-0.311	-0.292	-0.274	-0.255	-0.238	-0.218	-0.199	-0.180	-0.161	-0.142	-0.124	-0.106	-0.089	-0.070	-0.051	-0.034	-0.018	0.001	0.019	0.035	0.052	0.069	0.085	0.101	0.118	0.131	0.146	0.161	0.176	0.191	0.205	0.219	0.234	0.248	0.260	0.272	0.286	0.299	0.311	0.322	0.335	0.346	0.359	0.370	0.381	0.392	0.404	0.415	0.426	0.438	0.449	0.459	0.469	0.480	0.490	0.500	0.510	0.520	0.530	0.540	0.550	0.560	0.570	0.580	0.590	0.600	0.610	0.620	0.629	0.639	0.648	0.658	0.668	0.676	0.686	0.695	0.704	0.714	0.722	0.731	0.740	0.749	0.758	0.766	0.774	0.782	0.791	0.799	0.806	0.814	0.821	0.829	0.835	0.841	0.848	0.854	0.859	0.865	0.870	0.876	0.880	0.884	0.888	0.892	0.895	0.898	0.900	0.902	0.904	0.905	0.906	0.906	0.906	0.906	0.905	0.905	0.902	0.902	0.900	0.899	0.895	0.892	0.889	0.885	0.881	0.878	0.874	0.870	0.865	0.859	0.855	0.850	0.844	0.839	0.834	0.829	0.822	0.819	0.812	0.808	0.802	0.798	0.794	0.789	0.784	0.781	0.776	0.774	0.770	0.769	0.766	0.765	0.764	0.764	0.764	0.764	0.764	0.765	0.768	0.769	0.772	0.776	0.780	0.785	0.791	0.796	0.804	0.811	0.819	0.829	0.838	0.848	0.858	0.869	0.881	0.894	0.906	0.920	0.934	0.948	0.962	0.979	0.995	1.011	1.029	1.045	1.062	1.080	1.099	1.116	1.135	1.152	1.171	1.189	1.209	1.228	1.245	1.262	1.281	1.299	1.316	1.334	1.350	1.366	1.382	1.398	1.412	1.426	1.440	1.454	1.466	1.476	1.488	1.498	1.508	1.515	1.521	1.528	1.534	1.539	1.542	1.545	1.546	1.548	1.548	1.546	1.544	1.541	1.538	1.532	1.526	1.520	1.511	1.501	1.492	1.482	1.471	1.459	1.446	1.434	1.419	1.405	1.390	1.375	1.358	1.342	1.325	1.308	1.291	1.272	1.254	1.236	1.219	1.200	1.184	1.165	1.146	1.130	1.112	1.096	1.079	1.062	1.046	1.030	1.015	1.001	0.988	0.975	0.962	0.950	0.940	0.929	0.919	0.910	0.904	0.895	0.890	0.885	0.880	0.876	0.874	0.871	0.870	0.870	0.871	0.872	0.875	0.879	0.882	0.888	0.892	0.899	0.906	0.914	0.922	0.930	0.940	0.949	0.960	0.971	0.981	0.994	1.004	1.016	1.029	1.040	1.052	1.064	1.076	1.088	1.099	1.111	1.121	1.131	1.142	1.152	1.161	1.170	1.179	1.185	1.191	1.198	1.202	1.208	1.209	1.212	1.214	1.214	1.214	1.212	1.210	1.205	1.202	1.195	1.190	1.182	1.174	1.162	1.151	1.140	1.126	1.114	1.099	1.082	1.066	1.049	1.030	1.011	0.991	0.971	0.950	0.929	0.905	0.882	0.859	0.835	0.810	0.786	0.761	0.736	0.711	0.685	0.660	0.634	0.609	0.582	0.558	0.531	0.506	0.480	0.456	0.432	0.408	0.384	0.360	0.338	0.315	0.294	0.271	0.250	0.230	0.210	0.190	0.172	0.155	0.138	0.121	0.105	0.089	0.074	0.061	0.048	0.035	0.022	0.011	0.000	-0.010	-0.019	-0.028	-0.036	-0.044	-0.050	-0.056	-0.062	-0.068	-0.072	-0.076	-0.080	-0.084	100.000	5.000	2.000	1.000	5.000	0.000	0.000	0.000	0.000	0.000	0.000	0.000	0.000	0.000	0.000	0.000	0.000	0.000	-0.439	-0.434	-0.431	-0.428	-0.426	-0.425	-0.424	-0.424	-0.425	-0.428	-0.431	-0.435	-0.440	-0.445	-0.451	-0.460	-0.468	-0.478	-0.488	-0.499	-0.510	-0.524	-0.538	-0.551	-0.566	-0.584	-0.599	-0.618	-0.635	-0.654	-0.674	-0.694	-0.715	-0.735	-0.756	-0.778	-0.799	-0.821	-0.844	-0.866	-0.890	-0.912	-0.935	-0.959	-0.980	-1.002	-1.025	-1.046	-1.068	-1.089	-1.109	-1.129	-1.148	-1.166	-1.185	-1.202	-1.219	-1.235	-1.250	-1.265	-1.278	-1.290	-1.302	-1.314	-1.322	-1.334	-1.341	-1.350	-1.358	-1.362	-1.368	-1.372	-1.376	-1.380	-1.381	-1.385	-1.384	-1.385	-1.386	-1.386	-1.384	-1.384	-1.381	-1.379	-1.378	-1.375	-1.372	-1.370	-1.368	-1.364	-1.361	-1.358	-1.356	-1.352	-1.350	-1.349	-1.346	-1.345	-1.342	-1.342	-1.342	-1.341	-1.342	-1.342	-1.342	-1.345	-1.348	-1.349	-1.351	-1.355	-1.359	-1.362	-1.368	-1.372	-1.378	-1.384	-1.391	-1.398	-1.404	-1.412	-1.420	-1.429	-1.438	-1.445	-1.455	-1.464	-1.472	-1.482	-1.492	-1.502	-1.511	-1.521	-1.531	-1.541	-1.550	-1.561	-1.571	-1.580	-1.589	-1.598	-1.606	-1.615	-1.625	-1.632	-1.640	-1.649	-1.655	-1.661	-1.668	-1.674	-1.679	-1.684	-1.689	-1.691	-1.695	-1.698	-1.699	-1.700	-1.700	-1.701	-1.700	-1.699	-1.696	-1.694	-1.690	-1.685	-1.680	-1.675	-1.669	-1.661	-1.652	-1.645	-1.635	-1.625	-1.614	-1.602	-1.590	-1.576	-1.562	-1.549	-1.532	-1.518	-1.500	-1.484	-1.466	-1.446	-1.429	-1.410	-1.389	-1.369	-1.348	-1.328	-1.305	-1.284	-1.261	-1.239	-1.218	-1.194	-1.171	-1.149	-1.125	-1.101	-1.078	-1.055	-1.032	-1.009	-0.986	-0.964	-0.941	-0.919	-0.896	-0.874	-0.852	-0.831	-0.810	-0.789	-0.769	-0.749	-0.729	-0.710	-0.692	-0.675	-0.656	-0.639	-0.622	-0.606	-0.591	-0.576	-0.561	-0.548	-0.534	-0.520	-0.507	-0.498	-0.485	-0.475	-0.464	-0.454	-0.444	-0.435	-0.428	-0.419	-0.411	-0.405	-0.396	-0.390	-0.385	-0.379	-0.375	-0.369	-0.365	-0.361	-0.358	-0.354	-0.351	-0.348	-0.345	-0.342	-0.340	-0.339	-0.338	-0.335	-0.334	-0.332	-0.332	-0.332	-0.331	-0.331	-0.331	-0.331	-0.332	-0.332	-0.332	-0.334	-0.335	-0.336	-0.338	-0.339	-0.341	-0.342	-0.345	-0.348	-0.350	-0.352	-0.356	-0.359	-0.361	-0.365	-0.368	-0.371	-0.375	-0.380	-0.384	-0.388	-0.392	-0.396	-0.402	-0.408	-0.412	-0.418	-0.424	-0.430	-0.436	-0.444	-0.450	-0.458	-0.464	-0.471	-0.480	-0.488	-0.496	-0.505	-0.512	-0.521	-0.531	-0.540	-0.551	-0.561	-0.570	-0.581	-0.591	-0.602	-0.615	-0.626	-0.639	-0.651	-0.665	-0.678	-0.690	-0.705	-0.719	-0.734	-0.748	-0.762	-0.778	-0.795	-0.811	-0.828	-0.844	-0.861	-0.879	-0.898	-0.915	-0.934	-0.951	-0.971	-0.990	-1.010	-1.029	-1.048	-1.069	-1.088	-1.109	-1.129	-1.149	-1.171	-1.191	-1.211	-1.231	-1.251	-1.272	-1.292	-1.312	-1.332	-1.351	-1.370	-1.389	-1.406	-1.425	-1.444	-1.459	-1.476	-1.492	-1.508	-1.522	-1.538	-1.550	-1.562	-1.574	-1.586	-1.598	-1.608	-1.616	-1.625	-1.632	-1.640	-1.645	-1.650	-1.655	-1.659	-1.661	-1.664	-1.665	-1.666	-1.666	-1.665	-1.665	-1.664	-1.660	-1.658	-1.654	-1.650	-1.645	-1.641	-1.635	-1.631	-1.625	-1.619	-1.612	-1.606	-1.600	-1.594	-1.586	-1.580	-1.574	-1.566	-1.560	-1.554	-1.546	-1.541	-1.535	-1.529	-1.524	-1.519	-1.514	-1.510	-1.505	-1.501	-1.500	-1.496	-1.494	-1.491	-1.490	-1.489	-1.489	-1.488	-1.489	-1.489	-1.489	-1.490	-1.491	-1.494	-1.496	-1.499	-1.502	-1.505	-1.509	-1.514	-1.518	-1.522	-1.529	-1.532	-1.538	-1.542	-1.550	-1.556	-1.561	-1.569	-1.575	-1.582	-1.589	-1.596	-1.602	-1.609	-1.616	-1.622	-1.630	-1.638	-1.644	-1.650	-1.656	-1.664	-1.670	-1.678	-1.684	-1.689	-1.696	-1.701	-1.708	-1.712	-1.719	-1.725	-1.730	-1.736	-1.741	-1.746	-1.751	-1.756	-1.761	-1.766	-1.769	-1.774	-1.778	-1.782	-1.786	-1.790	-1.794	-1.798	-1.801	-1.805	-1.810	-1.812	-1.816	-1.820	-1.824	-1.828	-1.830	-1.835	-1.838	-1.842	-1.845	-1.850	-1.855	-1.858	-1.862	-1.868	-1.871	-1.875	-1.880	-1.885	-1.890	-1.895	-1.900	-1.905	-1.911	-1.916	-1.921	-1.928	-1.932	-1.939	-1.945	-1.951	-1.959	-1.965	-1.971	-1.978	-1.985	-1.991	-1.998	-2.005	-2.011	-2.019	-2.025	-2.031	-2.038	-2.044	-2.050	-2.056	-2.062	-2.069	-2.075	-2.079	-2.085	-2.090	-2.095	-2.100	-2.104	-2.106	-2.110	-2.114	-2.116	-2.120	-2.121	-2.124	-2.124	-2.124	-2.124	-2.124	-2.124	-2.122	-2.121	-2.118	-2.115	-2.111	-2.108	-2.104	-2.098	-2.092	-2.086	-2.079	-2.072	-2.064	-2.056	-2.047	-2.038	-2.029	-2.019	-2.007	-1.998	-1.985	-1.972	-1.960	-1.949	-1.936	-1.924	-1.910	-1.896	-1.882	-1.869	-1.856	-1.841	-1.829	-1.815	-1.800	-1.786	-1.774	-1.760	-1.748	-1.735	-1.724	-1.710	-1.699	-1.688	-1.678	-1.666	-1.656	-1.648	-1.639	-1.630	-1.624	-1.616	-1.611	-1.605	-1.600	-1.595	-1.591	-1.589	-1.588	-1.586	-1.586	-1.585	-1.586	-1.588	-1.590	-1.592	-1.596	-1.601	-1.605	-1.611	-1.619	-1.625	-1.632	-1.640	-1.649	-1.656	-1.666	-1.676	-1.686	-1.698	-1.708	-1.720	-1.731	-1.742	-1.754	-1.766	-1.779	-1.790	-1.801	-1.815	-1.826	-1.838	-1.849	-1.861	-1.872	-1.884	-1.896	-1.906	-1.916	-1.928	-1.936	-1.946	-1.955	-1.962	-1.971	-1.979	-1.984	-1.991	-1.998	-2.001	-2.007	-2.011	-2.015	-2.016	-2.020	-2.021	-2.022	-2.022	-2.022	-2.021	-2.020	-2.019	-2.016	-2.013	-2.009	-2.004	-2.000	-1.994	-1.989	-1.982	-1.975	-1.969	-1.960	-1.952	-1.944	-1.935	-1.926	-1.916	-1.908	-1.898	-1.888	-1.878	-1.868	-1.856	-1.846	-1.835	-1.825	-1.816	-1.805	-1.795	-1.785	-1.775	-1.765	-1.758	-1.748	-1.740	-1.732	-1.725	-1.718	-1.710	-1.705	-1.699	-1.694	-1.690	-1.686	-1.684	-1.680	-1.679	-1.679	-1.678	-1.679	-1.680	-1.684	-1.686	-1.690	-1.695	-1.701	-1.708	-1.715	-1.722	-1.731	-1.740	-1.752	-1.762	-1.775	-1.786	-1.800	-1.815	-1.829	-1.845	-1.861	-1.876	-1.894	-1.912	-1.930	-1.948	-1.966	-1.985	-2.005	-2.024	-2.045	-2.065	-2.085	-2.105	-2.126	-2.146	-2.166	-2.188	-2.206	-2.228	-2.246	-2.266	-2.284	-2.304	-2.321	-2.340	-2.358	-2.375	-2.391	-2.408	-2.424	-2.439	-2.454	-2.468	-2.481	-2.492	-2.506	-2.518	-2.528	-2.538	-2.548	-2.556	-2.565	-2.572	-2.579	-2.585	-2.590	-2.595	-2.599	-2.602	-2.605	-2.608	-2.609	-2.611	-2.611	-2.611	-2.612	-2.611	-2.610	-2.609	-2.608	-2.605	-2.601	-2.600	-2.596	-2.594	-2.590	-2.586	-2.584	-2.580	-2.575	-2.571	-2.569	-2.565	-2.561	-2.558	-2.555	-2.550	-2.548	-2.545	-2.542	-2.540	-2.539	-2.535	-2.534	-2.534	-2.532	-2.532	-2.532	-2.534	-2.534	-2.535	-2.539	-2.540	-2.542	-2.545	-2.550	-2.554	-2.559	-2.565	-2.569	-2.576	-2.582	-2.590	-2.596	-2.605	-2.614	-2.622	-2.634	-2.642	-2.652	-2.664	-2.674	-2.685	-2.699	-2.710	-2.722	-2.736	-2.749	-2.761	-2.775	-2.788	-2.802	-2.816	-2.830	-2.842	-2.856	-2.870	-2.884	-2.898	-2.910	-2.922	-2.936	-2.949	-2.961	-2.972	-2.984	-2.995	-3.006	-3.018	-3.026	-3.035	-3.045	-3.052	-3.060	-3.068	-3.074	-3.080	-3.085	-3.088	-3.092	-3.095	-3.096	-3.099	-3.100	-3.100	-3.099	-3.098	-3.095	-3.094	-3.090	-3.086	-3.081	-3.076	-3.070	-3.064	-3.058	-3.050	-3.041	-3.034	-3.024	-3.015	-3.006	-2.996	-2.985	-2.974	-2.964	-2.952	-2.942	-2.931	-2.919	-2.908	-2.896	-2.885	-2.872	-2.861	-2.850	-2.838	-2.828	-2.818	-2.805	-2.795	-2.785	-2.775	-2.765	-2.755	-2.745	-2.735	-2.726	-2.718	-2.709	-2.700	-2.692	-2.684	-2.676	-2.669	-2.661	-2.654	-2.648	-2.640	-2.632	-2.625	-2.619	-2.612	-2.605	-2.598	-2.590	-2.584	-2.576	-2.569	-2.562	-2.554	-2.546	-2.538	-2.529	-2.520	-2.511	-2.502	-2.492	-2.482	-2.471	-2.460	-2.449	-2.436	-2.425	-2.412	-2.399	-2.385	-2.370	-2.356	-2.341	-2.326	-2.310	-2.294	-2.278	-2.261	-2.242	-2.226	-2.208	-2.190	-2.171	-2.152	-2.134	-2.114	-2.095	-2.076	-2.056	-2.036	-2.018	-1.998	-1.979	-1.959	-1.940	-1.920	-1.901	-1.881	-1.864	-1.845	-1.826	-1.809	-1.791	-1.774	-1.756	-1.740	-1.724	-1.709	-1.692	-1.678	-1.664	-1.650	-1.635	-1.622	-1.609	-1.598	-1.585	-1.574	-1.564	-1.551	-1.542	-1.532	-1.521	-1.512	-1.504	-1.498	-1.490	-1.482	-1.476	-1.469	-1.464	-1.458	-1.452	-1.448	-1.442	-1.440	-1.435	-1.432	-1.429	-1.426	-1.422	-1.421	-1.419	-1.418	-1.416	-1.414	-1.414	-1.412	-1.412	-1.412	-1.412	-1.412	-1.414	-1.414	-1.416	-1.419	-1.420	-1.422	-1.425	-1.428	-1.431	-1.434	-1.438	-1.441	-1.445	-1.450	-1.455	-1.460	-1.465	-1.470	-1.476	-1.482	-1.489	-1.495	-1.502	-1.509	-1.516	-1.522	-1.530	-1.538	-1.545	-1.552	-1.561	-1.570	-1.579	-1.586	-1.595	-1.604	-1.612	-1.621	-1.630	-1.639	-1.648	-1.656	-1.666	-1.674	-1.682	-1.692	-1.700	-1.709	-1.719	-1.728	-1.736	-1.745	-1.754	-1.762	-1.771	-1.780	-1.789	-1.798	-1.806	-1.815	-1.824	-1.832	-1.841	-1.850	-1.859	-1.868	-1.876	-1.885	-1.894	-1.902	-1.912	-1.921	-1.930	-1.939	-1.949	-1.958	-1.968	-1.976	-1.988	-1.998	-2.006	-2.016	-2.027	-2.038	-2.046	-2.056	-2.068	-2.079	-2.089	-2.099	-2.109	-2.119	-2.129	-2.140	-2.151	-2.161	-2.171	-2.180	-2.190	-2.200	-2.210	-2.219	-2.228	-2.236	-2.244	-2.252	-2.260	-2.269	-2.275	-2.282	-2.288	-2.294	-2.299	-2.304	-2.309	-2.312	-2.316	-2.319	-2.321	-2.321	-2.322	-2.324	-2.322	-2.322	-2.321	-2.320	-2.316	-2.314	-2.311	-2.306	-2.301	-2.296	-2.290	-2.284	-2.276	-2.270	-2.261	-2.254	-2.245	-2.236	-2.228	-2.218	-2.209	-2.199	-2.189	-2.178	-2.166	-2.155	-2.145	-2.134	-2.122	-2.111	-2.100	-2.089	-2.078	-2.066	-2.056	-2.045	-2.034	-2.024	-2.014	-2.004	-1.994	-1.985	-1.975	-1.965	-1.958	-1.949	-1.940	-1.932	-1.924	-1.918	-1.910	-1.902	-1.896	-1.890	-1.884	-1.878	-1.871	-1.866	-1.861	-1.856	-1.852	-1.849	-1.845	-1.840	-1.838	-1.832	-1.829	-1.826	-1.822	-1.820	-1.816	-1.812	-1.809	-1.808	-1.804	-1.801	-1.798	-1.795	-1.790	-1.788	-1.784	-1.780	-1.776	-1.772	-1.768	-1.762	-1.758	-1.754	-1.749	-1.744	-1.738	-1.731	-1.726	-1.719	-1.712	-1.705	-1.696	-1.689	-1.681	-1.672	-1.662	-1.654	-1.644	-1.634	-1.622	-1.612	-1.601	-1.589	-1.578	-1.565	-1.551	-1.540	-1.526	-1.511	-1.498	-1.482	-1.469	-1.454	-1.439	-1.422	-1.406	-1.390	-1.374	-1.358	-1.340	-1.324	-1.306	-1.288	-1.270	-1.252	-1.234	-1.216	-1.198	-1.179	-1.161	-1.142	-1.122	-1.105	-1.086	-1.068	-1.049	-1.030	-1.011	-0.992	-0.975	-0.958	-0.939	-0.920	-0.902	-0.885	-0.868	-0.850	-0.832	-0.816	-0.800	-0.784	-0.766	-0.751	-0.735	-0.720	-0.705	-0.691	-0.675	-0.662	-0.649	-0.636	-0.624	-0.612	-0.600	-0.590	-0.579	-0.569	-0.559	-0.549	-0.540	-0.531	-0.524	-0.516	-0.509	-0.502	-0.498	-0.492	-0.488	-0.484	-0.480	-0.478	-0.475	-0.472	-0.471	-0.469	-0.470	-0.469	-0.470	-0.471	-0.474	-0.475	-0.478	-0.480	-0.484	-0.486	-0.491	-0.494	-0.499	-0.504	-0.507	-0.512	-0.518	-0.521	-0.526	-0.531	-0.535	-0.540	-0.545	-0.550	-0.554	-0.558	-0.561	-0.565	-0.569	-0.571	-0.574	-0.576	-0.578	-0.579	-0.580	-0.580	-0.580	-0.580	-0.579	-0.579	-0.575	-0.572	-0.570	-0.566	-0.562	-0.558	-0.552	-0.548	-0.541	-0.534	-0.528	-0.520	-0.512	-0.505	-0.498	-0.488	-0.479	-0.470	-0.461	-0.451	-0.441	-0.431	-0.422	-0.412	-0.402	-0.394	-0.384	-0.375	-0.365	-0.355	-0.348	-0.339	-0.330	-0.322	-0.315	-0.308	-0.300	-0.294	-0.289	-0.284	-0.279	-0.274	-0.270	-0.268	-0.264	-0.262	-0.261	-0.260	-0.259	-0.260	-0.260	-0.262	-0.264	-0.268	-0.270	-0.274	-0.278	-0.282	-0.289	-0.295	-0.301	-0.309	-0.315	-0.322	-0.331	-0.339	-0.349	-0.359	-0.369	-0.379	-0.390	-0.400	-0.411	-0.422	-0.434	-0.445	-0.456	-0.469	-0.481	-0.491	-0.504	-0.516	-0.529	-0.539	-0.551	-0.564	-0.575	-0.588	-0.598	-0.609	-0.620	-0.630	-0.642	-0.652	-0.662	-0.671	-0.681	-0.690	-0.700	-0.709	-0.716	-0.724	-0.731	-0.740	-0.746	-0.754	-0.760	-0.765	-0.772	-0.778	-0.782	-0.788	-0.792	-0.796	-0.801	-0.806	-0.809	-0.812	-0.818	-0.820	-0.824	-0.826	-0.830	-0.832	-0.835	-0.839	-0.841	-0.844	-0.849	-0.851	-0.854	-0.858	-0.860	-0.865	-0.868	-0.871	-0.875	-0.880	-0.884	-0.890	-0.894	-0.900	-0.905	-0.911	-0.919	-0.925	-0.932	-0.939	-0.948	-0.955	-0.964	-0.972	-0.981	-0.991	-1.001	-1.011	-1.022	-1.034	-1.045	-1.058	-1.069	-1.081	-1.094	-1.108	-1.120	-1.134	-1.148	-1.160	-1.175	-1.190	-1.205	-1.220	-1.235	-1.251	-1.265	-1.281	-1.296	-1.311	-1.326	-1.341	-1.355	-1.371	-1.385	-1.400	-1.414	-1.428	-1.441	-1.455	-1.468	-1.480	-1.492	-1.505	-1.516	-1.526	-1.536	-1.546	-1.556	-1.565	-1.572	-1.580	-1.586	-1.592	-1.599	-1.602	-1.608	-1.610	-1.614	-1.615	-1.616	-1.618	-1.618	-1.616	-1.615	-1.612	-1.609	-1.606	-1.601	-1.598	-1.591	-1.585	-1.579	-1.571	-1.564	-1.555	-1.546	-1.536	-1.526	-1.516	-1.505	-1.495	-1.484	-1.471	-1.460	-1.448	-1.435	-1.421	-1.409	-1.396	-1.382	-1.369	-1.355	-1.341	-1.328	-1.315	-1.301	-1.286	-1.274	-1.260	-1.248	-1.235	-1.220	-1.208	-1.194	-1.181	-1.170	-1.156	-1.144	-1.131	-1.120	-1.109	-1.096	-1.085	-1.074	-1.062	-1.051	-1.041	-1.030	-1.020	-1.010	-1.001	-0.991	-0.980	-0.971	-0.962	-0.954	-0.945	-0.938	-0.930	-0.921	-0.914	-0.906	-0.898	-0.891	-0.884	-0.876	-0.870	-0.864	-0.856	-0.850	-0.844	-0.836	-0.831	-0.825	-0.819	-0.814	-0.808	-0.802	-0.796	-0.791	-0.786	-0.781	-0.775	-0.770	-0.765	-0.760	-0.755	-0.751	-0.746	-0.741	-0.736	-0.731	-0.726	-0.722	-0.718	-0.712	-0.709	-0.704	-0.700	-0.694	-0.690	-0.685	-0.680	-0.675	-0.670	-0.665	-0.660	-0.655	-0.651	-0.645	-0.640	-0.635	-0.630	-0.625	-0.619	-0.615	-0.609	-0.604	-0.599	-0.592	-0.588	-0.581	-0.576	-0.570	-0.565	-0.560	-0.554	-0.548	-0.541	-0.535	-0.530	-0.524	-0.520	-0.514	-0.507	-0.501	-0.495	-0.490	-0.484	-0.478	-0.471	-0.465	-0.459	-0.452	-0.446	-0.440	-0.434	-0.426	-0.420	-0.412	-0.408	-0.400	-0.392	-0.385	-0.379	-0.370	-0.361	-0.355	-0.348	-0.339	-0.331	-0.322	-0.315	-0.305	-0.296	-0.288	-0.279	-0.269	-0.259	-0.249	-0.239	-0.229	-0.218	-0.206	-0.194	-0.182	-0.171	-0.159	-0.146	-0.134	-0.120	-0.108	-0.094	-0.080	-0.066	-0.051	-0.038	-0.022	-0.009	0.008	0.022	0.038	0.054	0.069	0.085	0.100	0.115	0.132	0.148	0.164	0.179	0.195	0.210	0.226	0.241	0.256	0.270	0.285	0.299	0.312	0.326	0.339	0.351	0.364	0.375	0.386	0.396	0.406	0.415	0.422	0.431	0.439	0.444	0.450	0.455	0.459	0.461	0.465	0.466	0.468	0.468	0.466	0.465	0.462	0.459	0.455	0.450	0.442	0.436	0.429	0.420	0.410	0.400	0.390	0.379	0.368	0.355	0.341	0.328	0.312	0.299	0.282	0.268	0.251	0.235	0.218	0.201	0.185	0.168	0.150	0.134	0.116	0.099	0.081	0.065	0.048	0.031	0.015	0.000	-0.015	-0.030	-0.044	-0.058	-0.071	-0.084	-0.095	-0.105	-0.115	-0.124	-0.132	-0.141	-0.146	-0.151	-0.156	-0.161	-0.162	-0.165	-0.165	-0.164	-0.162	-0.161	-0.158	-0.152	-0.148	-0.140	-0.132	-0.124	-0.115	-0.104	-0.094	-0.081	-0.069	-0.055	-0.040	-0.026	-0.010	0.006	0.022	0.040	0.056	0.074	0.092	0.110	0.128	0.145	0.164	0.181	0.200	0.218	0.235	0.251	0.268	0.284	0.300	0.315	0.330	0.342	0.356	0.369	0.380	0.391	0.400	0.410	0.418	0.425	0.430	0.435	0.439	0.442	0.444	0.444	0.444	0.441	0.439	0.435	0.430	0.425	0.419	0.410	0.402	0.392	0.381	0.370	0.359	0.344	0.330	0.316	0.300	0.284	0.268	0.250	0.231	0.214	0.194	0.176	0.156	0.138	0.116	0.096	0.075	0.055	0.034	0.012	-0.009	-0.030	-0.050	-0.072	-0.092	-0.112	-0.134	-0.154	-0.175	-0.194	-0.214	-0.232	-0.252	-0.270	-0.289	-0.306	-0.324	-0.340	-0.356	-0.374	-0.389	-0.405	-0.420	-0.435	-0.450	-0.464	-0.478	-0.490	-0.504	-0.516	-0.529	-0.540	-0.551	-0.562	-0.572	-0.582	-0.592	-0.602	-0.611	-0.621	-0.630	-0.638	-0.648	-0.655	-0.664	-0.670	-0.678	-0.686	-0.692	-0.700	-0.708	-0.715	-0.721	-0.728	-0.734	-0.742	-0.749	-0.755	-0.761	-0.769	-0.775	-0.782	-0.789	-0.795	-0.804	-0.810	-0.816	-0.825	-0.831	-0.839	-0.848	-0.856	-0.864	-0.872	-0.881	-0.890	-0.898	-0.908	-0.916	-0.926	-0.936	-0.946	-0.956	-0.966	-0.978	-0.988	-1.000	-1.010	-1.022	-1.034	-1.045	-1.058	-1.070	-1.082	-1.095	-1.108	-1.119	-1.131	-1.146	-1.159	-1.172	-1.185	-1.199	-1.212	-1.225	-1.239	-1.252	-1.265	-1.278	-1.291	-1.304	-1.316	-1.329	-1.341	-1.352	-1.364	-1.375	-1.385	-1.398	-1.408	-1.416	-1.426	-1.435	-1.444	-1.452	-1.460	-1.468	-1.474	-1.479	-1.485	-1.490	-1.494	-1.498	-1.501	-1.502	-1.505	-1.506	-1.508	-1.506	-1.506	-1.504	-1.502	-1.500	-1.498	-1.494	-1.490	-1.485	-1.480	-1.475	-1.469	-1.461	-1.455	-1.446	-1.439	-1.430	-1.422	-1.412	-1.402	-1.394	-1.384	-1.374	-1.364	-1.354	-1.342	-1.332	-1.320	-1.309	-1.299	-1.288	-1.276	-1.264	-1.252	-1.241	-1.230	-1.219	-1.208	-1.196	-1.185	-1.174	-1.162	-1.151	-1.141	-1.129	-1.119	-1.109	-1.098	-1.086	-1.076	-1.065	-1.055	-1.045	-1.034	-1.022	-1.012	-1.002	-0.991	-0.981	-0.971	-0.961	-0.950	-0.940	-0.930	-0.920	-0.909	-0.900	-0.889	-0.879	-0.869	-0.858	-0.848	-0.836	-0.826	-0.816	-0.806	-0.796	-0.785	-0.775	-0.764	-0.754	-0.744	-0.732	-0.724	-0.712	-0.702	-0.692	-0.682	-0.672	-0.662	-0.652	-0.644	-0.635	-0.626	-0.616	-0.608	-0.599	-0.590	-0.582	-0.574	-0.566	-0.559	-0.551	-0.544	-0.536	-0.529	-0.521	-0.515	-0.509	-0.502	-0.498	-0.492	-0.485	-0.481	-0.475	-0.471	-0.465	-0.461	-0.456	-0.452	-0.448	-0.444	-0.440	-0.436	-0.432	-0.430	-0.425	-0.422	-0.420	-0.416	-0.414	-0.411	-0.408	-0.404	-0.402	-0.399	-0.396	-0.394	-0.391	-0.389	-0.385	-0.384	-0.382	-0.379	-0.378	-0.375	-0.372	-0.371	-0.369	-0.366	-0.365	-0.362	-0.361	-0.360	-0.359	-0.358	-0.354	-0.352	-0.351	-0.350	-0.349	-0.348	-0.348	-0.346	-0.345	-0.344	-0.344	-0.341	-0.341	-0.341	-0.340	-0.340	-0.339	-0.339	-0.338	-0.336	-0.335	-0.335	-0.332	-0.331	-0.329	-0.328	-0.326	-0.324	-0.321	-0.318	-0.314	-0.310	-0.306	-0.302	-0.298	-0.292	-0.288	-0.281	-0.275	-0.268	-0.260	-0.251	-0.244	-0.234	-0.224	-0.214	-0.201	-0.190	-0.179	-0.165	-0.151	-0.138	-0.124	-0.109	-0.092	-0.078	-0.060	-0.044	-0.026	-0.009	0.009	0.028	0.046	0.065	0.085	0.104	0.122	0.142	0.162	0.181	0.201	0.220	0.239	0.258	0.276	0.295	0.312	0.330	0.348	0.364	0.380	0.396	0.411	0.426	0.439	0.452	0.466	0.476	0.489	0.498	0.507	0.515	0.525	0.531	0.538	0.544	0.549	0.552	0.558	0.559	0.561	0.564	0.565	0.564	0.565	0.564	0.562	0.561	0.559	0.556	0.554	0.551	0.548	0.545	0.541	0.538	0.534	0.529	0.525	0.521	0.518	0.512	0.509	0.506	0.502	0.500	0.496	0.495	0.492	0.490	0.489	0.486	0.486	0.485	0.485	0.485	0.485	0.486	0.488	0.488	0.490	0.492	0.492	0.495	0.498	0.500	0.504	0.506	0.509	0.511	0.515	0.518	0.520	0.522	0.525	0.528	0.530	0.532	0.535	0.536	0.538	0.539	0.540	0.540	0.540	0.539	0.539	0.538	0.535	0.532	0.530	0.526	0.522	0.518	0.512	0.507	0.501	0.496	0.489	0.481	0.474	0.465	0.456	0.446	0.438	0.428	0.418	0.406	0.396	0.385	0.374	0.361	0.349	0.336	0.324	0.310	0.296	0.284	0.271	0.256	0.244	0.229	0.216	0.202	0.188	0.174	0.160	0.146	0.132	0.118	0.104	0.090	0.078	0.062	0.050	0.035	0.021	0.008	-0.005	-0.019	-0.034	-0.046	-0.061	-0.074	-0.088	-0.101	-0.115	-0.129	-0.142	-0.156	-0.170	-0.182	-0.196	-0.210	-0.224	-0.238	-0.250	-0.265	-0.278	-0.291	-0.304	-0.318	-0.330	-0.344	-0.356	-0.369	-0.382	-0.395	-0.406	-0.418	-0.430	-0.441	-0.452	-0.462	-0.474	-0.482	-0.492	-0.501	-0.510	-0.518	-0.525	-0.532	-0.539	-0.545	-0.550	-0.554	-0.559	-0.561	-0.564	-0.565	-0.566	-0.565	-0.565	-0.565	-0.562	-0.559	-0.556	-0.552	-0.548	-0.541	-0.535	-0.529	-0.521	-0.512	-0.504	-0.495	-0.485	-0.475	-0.465	-0.452	-0.441	-0.430	-0.418	-0.404	-0.391	-0.378	-0.364	-0.352	-0.339	-0.326	-0.312	-0.299	-0.286	-0.272	-0.261	-0.249	-0.236	-0.224	-0.214	-0.202	-0.191	-0.180	-0.171	-0.161	-0.154	-0.145	-0.136	-0.129	-0.122	-0.116	-0.110	-0.105	-0.100	-0.095	-0.091	-0.088	-0.085	-0.082	-0.081	-0.079	-0.078	-0.076	-0.075	-0.076	-0.075	-0.074	-0.074	-0.075	-0.075	-0.075	-0.075	-0.075	-0.075	-0.074	-0.074	-0.071	-0.071	-0.069	-0.068	-0.065	-0.062	-0.059	-0.055	-0.050	-0.045	-0.039	-0.032	-0.026	-0.018	-0.009	0.001	0.011	0.022	0.035	0.046	0.061	0.075	0.090	0.106	0.124	0.141	0.159	0.179	0.199	0.220	0.241	0.264	0.286	0.309	0.334	0.359	0.382	0.409	0.435	0.461	0.488	0.514	0.542	0.569	0.596	0.624	0.651	0.679	0.706	0.732	0.760	0.786	0.812	0.839	0.864	0.890	0.914	0.936	0.960	0.981	1.004	1.024	1.042	1.061	1.079	1.095	1.111	1.125	1.138	1.150	1.160	1.170	1.178	1.185	1.190	1.195	1.198	1.199	1.199	1.198	1.195	1.191	1.186	1.179	1.171	1.162	1.151	1.139	1.126	1.112	1.098	1.080	1.062	1.045	1.024	1.005	0.984	0.960	0.939	0.914	0.890	0.865	0.839	0.812	0.786	0.759	0.732	0.705	0.676	0.649	0.619	0.591	0.562	0.534	0.504	0.476	0.448	0.419	0.391	0.362	0.335	0.308	0.280	0.252	0.228	0.201	0.175	0.150	0.125	0.100	0.076	0.054	0.031	0.009	-0.014	-0.035	-0.056	-0.076	-0.096	-0.114	-0.132	-0.150	-0.169	-0.185	-0.200	-0.216	-0.231	-0.246	-0.260	-0.271	-0.285	-0.298	-0.309	-0.320	-0.330	-0.340	-0.349	-0.359	-0.368	-0.375	-0.382	-0.391	-0.399	-0.404	-0.411	-0.418	-0.422	-0.429	-0.434	-0.439	-0.445	-0.449	-0.454	-0.458	-0.464	-0.468	-0.471	-0.476	-0.480	-0.485	-0.489	-0.494	-0.499	-0.502	-0.507	-0.511	-0.518	-0.521	-0.528	-0.532	-0.540	-0.545	-0.551	-0.558	-0.564	-0.571	-0.578	-0.586	-0.594	-0.601	-0.609	-0.618	-0.625	-0.635	-0.644	-0.652	-0.662	-0.671	-0.681	-0.691	-0.701	-0.712	-0.722	-0.732	-0.744	-0.755	-0.766	-0.778	-0.789	-0.799	-0.811	-0.824	-0.834	-0.846	-0.859	-0.870	-0.882	-0.895	-0.908	-0.920	-0.932	-0.945	-0.956	-0.970	-0.982	-0.995	-1.009	-1.021	-1.035	-1.049	-1.061	-1.076	-1.089	-1.104	-1.116	-1.131	-1.145	-1.159	-1.174	-1.188	-1.202	-1.218	-1.232	-1.248	-1.262	-1.278	-1.292	-1.308	-1.324	-1.339	-1.354	-1.369	-1.385	-1.399	-1.415	-1.430	-1.445	-1.461	-1.476	-1.491	-1.506	-1.521	-1.535	-1.550	-1.565	-1.579	-1.591	-1.606	-1.619	-1.632	-1.645	-1.656	-1.670	-1.681	-1.692	-1.704	-1.715	-1.725	-1.735	-1.744	-1.752	-1.762	-1.771	-1.778	-1.786	-1.794	-1.800	-1.806	-1.814	-1.819	-1.822	-1.828	-1.832	-1.836	-1.839	-1.842	-1.845	-1.848	-1.849	-1.851	-1.851	-1.852	-1.851	-1.851	-1.851	-1.850	-1.849	-1.848	-1.844	-1.841	-1.839	-1.835	-1.831	-1.828	-1.822	-1.819	-1.812	-1.806	-1.801	-1.794	-1.788	-1.780	-1.772	-1.765	-1.756	-1.748	-1.738	-1.729	-1.719	-1.709	-1.699	-1.688	-1.676	-1.666	-1.654	-1.642	-1.629	-1.616	-1.605	-1.592	-1.579	-1.565	-1.551	-1.539	-1.524	-1.510	-1.498	-1.482	-1.468	-1.454	-1.440	-1.426	-1.411	-1.396	-1.382	-1.369	-1.354	-1.340	-1.326	-1.312	-1.299	-1.286	-1.271	-1.259	-1.245	-1.232	-1.219	-1.208	-1.194	-1.181	-1.170	-1.158	-1.146	-1.134	-1.124	-1.112	-1.100	-1.089	-1.078	-1.068	-1.058	-1.046	-1.036	-1.025	-1.014	-1.004	-0.994	-0.984	-0.974	-0.962	-0.952	-0.942	-0.932	-0.921	-0.910	-0.900	-0.890	-0.878	-0.868	-0.856	-0.844	-0.834	-0.821	-0.809	-0.796	-0.784	-0.770	-0.759	-0.745	-0.730	-0.718	-0.704	-0.690	-0.675	-0.660	-0.645	-0.630	-0.615	-0.600	-0.584	-0.568	-0.552	-0.535	-0.520	-0.504	-0.488	-0.470	-0.455	-0.439	-0.421	-0.406	-0.390	-0.374	-0.358	-0.342	-0.328	-0.311	-0.296	-0.281	-0.268	-0.255	-0.241	-0.228	-0.216	-0.204	-0.192	-0.182	-0.172	-0.162	-0.154	-0.148	-0.139	-0.134	-0.128	-0.124	-0.119	-0.116	-0.115	-0.114	-0.114	-0.115	-0.118	-0.120	-0.125	-0.130	-0.136	-0.144	-0.152	-0.162	-0.172	-0.184	-0.198	-0.210	-0.225	-0.240	-0.256	-0.274	-0.291	-0.310	-0.331	-0.352	-0.372	-0.395	-0.418	-0.440	-0.465	-0.489	-0.514	-0.539	-0.562	-0.590	-0.616	-0.641	-0.668	-0.694	-0.720	-0.746	-0.771	-0.796	-0.822	-0.848	-0.872	-0.896	-0.919	-0.942	-0.965	-0.986	-1.006	-1.028	-1.048	-1.065	-1.082	-1.100	-1.118	-1.132	-1.146	-1.160	-1.172	-1.185	-1.196	-1.205	-1.215	-1.222	-1.231	-1.236	-1.242	-1.248	-1.251	-1.255	-1.258	-1.260	-1.260	-1.262	-1.262	-1.262	-1.262	-1.261	-1.260	-1.259	-1.258	-1.255	-1.252	-1.251	-1.249	-1.246	-1.245	-1.242	-1.241	-1.239	-1.238	-1.235	-1.235	-1.234	-1.234	-1.232	-1.234	-1.234	-1.236	-1.238	-1.239	-1.241	-1.245	-1.248	-1.250	-1.254	-1.259	-1.264	-1.270	-1.276	-1.282	-1.289	-1.298	-1.305	-1.312	-1.320	-1.329	-1.339	-1.346	-1.356	-1.366	-1.375	-1.385	-1.396	-1.406	-1.416	-1.426	-1.436	-1.446	-1.458	-1.466	-1.476	-1.486	-1.496	-1.505	-1.515	-1.524	-1.534	-1.541	-1.549	-1.556	-1.565	-1.571	-1.578	-1.584	-1.589	-1.594	-1.598	-1.601	-1.604	-1.606	-1.608	-1.609	-1.609	-1.608	-1.606	-1.604	-1.602	-1.599	-1.594	-1.590	-1.584	-1.578	-1.569	-1.561	-1.552	-1.542	-1.532	-1.521	-1.509	-1.496	-1.482	-1.468	-1.452	-1.436	-1.421	-1.404	-1.385	-1.368	-1.348	-1.329	-1.309	-1.289	-1.266	-1.245	-1.224	-1.200	-1.178	-1.154	-1.130	-1.108	-1.082	-1.059	-1.035	-1.010	-0.986	-0.961	-0.936	-0.911	-0.889	-0.864	-0.840	-0.815	-0.791	-0.768	-0.744	-0.721	-0.699	-0.675	-0.654	-0.630	-0.609	-0.589	-0.569	-0.549	-0.530	-0.511	-0.492	-0.474	-0.456	-0.440	-0.424	-0.408	-0.391	-0.378	-0.364	-0.350	-0.336	-0.325	-0.312	-0.301	-0.291	-0.280	-0.270	-0.262	-0.252	-0.245	-0.238	-0.230	-0.222	-0.216	-0.211	-0.206	-0.201	-0.196	-0.191	-0.188	-0.184	-0.181	-0.178	-0.175	-0.172	-0.170	-0.168	-0.166	-0.165	-0.162	-0.161	-0.160	-0.159	-0.159	-0.158	-0.156	-0.156	-0.156	-0.155	-0.155	-0.156	-0.155	-0.155	-0.155	-0.156	-0.156	-0.156	-0.156	-0.156	-0.158	-0.158	-0.159	-0.159	-0.160	-0.162	-0.164	-0.165	-0.166	-0.168	-0.169	-0.171	-0.172	-0.175	-0.178	-0.181	-0.184	-0.188	-0.191	-0.195	-0.199	-0.204	-0.208	-0.212	-0.218	-0.222	-0.229	-0.235	-0.241	-0.249	-0.256	-0.264	-0.271	-0.280	-0.289	-0.298	-0.306	-0.315	-0.326	-0.336	-0.348	-0.360	-0.371	-0.382	-0.396	-0.409	-0.422	-0.436	-0.450	-0.465	-0.479	-0.494	-0.510	-0.526	-0.541	-0.559	-0.576	-0.592	-0.611	-0.628	-0.646	-0.665	-0.682	-0.701	-0.720	-0.739	-0.758	-0.778	-0.796	-0.815	-0.835	-0.855	-0.874	-0.894	-0.912	-0.932	-0.950	-0.969	-0.988	-1.006	-1.024	-1.040	-1.059	-1.075	-1.092	-1.108	-1.122	-1.138	-1.152	-1.166	-1.179	-1.192	-1.204	-1.215	-1.226	-1.236	-1.245	-1.254	-1.261	-1.268	-1.274	-1.280	-1.285	-1.289	-1.292	-1.295	-1.298	-1.298	-1.298	-1.298	-1.298	-1.296	-1.294	-1.291	-1.289	-1.285	-1.281	-1.276	-1.272	-1.266	-1.261	-1.255	-1.249	-1.242	-1.236	-1.230	-1.224	-1.216	-1.209	-1.202	-1.195	-1.189	-1.182	-1.175	-1.169	-1.164	-1.158	-1.151	-1.146	-1.141	-1.136	-1.131	-1.128	-1.124	-1.121	-1.119	-1.115	-1.114	-1.112	-1.111	-1.111	-1.110	-1.110	-1.111	-1.111	-1.112	-1.114	-1.118	-1.119	-1.121	-1.125	-1.130	-1.132	-1.138	-1.142	-1.148	-1.152	-1.159	-1.164	-1.170	-1.176	-1.182	-1.190	-1.198	-1.205	-1.212	-1.220	-1.228	-1.235	-1.244	-1.251	-1.260	-1.269	-1.278	-1.286	-1.295	-1.302	-1.312	-1.320	-1.329	-1.338	-1.346	-1.355	-1.362	-1.371	-1.380	-1.386	-1.395	-1.404	-1.411	-1.418	-1.426	-1.434	-1.440	-1.448	-1.455	-1.461	-1.468	-1.475	-1.481	-1.486	-1.492	-1.498	-1.502	-1.509	-1.512	-1.519	-1.524	-1.528	-1.532	-1.535	-1.540	-1.544	-1.548	-1.551	-1.555	-1.558	-1.560	-1.564	-1.568	-1.570	-1.572	-1.576	-1.579	-1.580	-1.584	-1.586	-1.589	-1.591	-1.594	-1.596	-1.599	-1.601	-1.604	-1.608	-1.610	-1.614	-1.616	-1.620	-1.622	-1.626	-1.630	-1.634	-1.638	-1.640	-1.644	-1.648	-1.651	-1.656	-1.659	-1.662	-1.666	-1.671	-1.675	-1.680	-1.684	-1.688	-1.691	-1.695	-1.699	-1.701	-1.705	-1.709	-1.711	-1.714	-1.716	-1.719	-1.721	-1.722	-1.724	-1.725	-1.725	-1.725	-1.724	-1.724	-1.722	-1.720	-1.718	-1.714	-1.710	-1.705	-1.701	-1.695	-1.689	-1.681	-1.674	-1.665	-1.656	-1.648	-1.638	-1.626	-1.615	-1.602	-1.589	-1.576	-1.562	-1.548	-1.531	-1.516	-1.500	-1.482	-1.466	-1.448	-1.430	-1.412	-1.392	-1.375	-1.355	-1.336	-1.316	-1.296	-1.276	-1.258	-1.239	-1.219	-1.200	-1.181	-1.162	-1.144	-1.126	-1.109	-1.091	-1.074	-1.059	-1.044	-1.029	-1.014	-1.001	-0.989	-0.975	-0.965	-0.954	-0.944	-0.935	-0.928	-0.920	-0.914	-0.909	-0.904	-0.900	-0.896	-0.894	-0.892	-0.892	-0.894	-0.895	-0.898	-0.901	-0.904	-0.910	-0.914	-0.920	-0.928	-0.934	-0.941	-0.950	-0.959	-0.968	-0.978	-0.988	-0.998	-1.009	-1.020	-1.031	-1.042	-1.055	-1.066	-1.078	-1.089	-1.100	-1.112	-1.124	-1.136	-1.148	-1.158	-1.169	-1.179	-1.190	-1.199	-1.209	-1.219	-1.228	-1.235	-1.242	-1.250	-1.256	-1.261	-1.268	-1.274	-1.278	-1.281	-1.285	-1.286	-1.289	-1.290	-1.291	-1.291	-1.290	-1.289	-1.288	-1.285	-1.281	-1.278	-1.274	-1.269	-1.265	-1.259	-1.251	-1.245	-1.239	-1.230	-1.222	-1.214	-1.205	-1.196	-1.188	-1.178	-1.169	-1.158	-1.149	-1.139	-1.128	-1.119	-1.108	-1.099	-1.089	-1.080	-1.070	-1.061	-1.052	-1.045	-1.036	-1.029	-1.022	-1.016	-1.011	-1.005	-1.000	-0.998	-0.994	-0.991	-0.990	-0.990	-0.989	-0.991	-0.991	-0.995	-0.999	-1.004	-1.009	-1.016	-1.024	-1.031	-1.041	-1.051	-1.062	-1.075	-1.088	-1.101	-1.116	-1.131	-1.149	-1.165	-1.184	-1.201	-1.221	-1.241	-1.261	-1.284	-1.305	-1.328	-1.349	-1.371	-1.395	-1.419	-1.442	-1.466	-1.491	-1.516	-1.540	-1.564	-1.589	-1.612	-1.638	-1.660	-1.684	-1.708	-1.730	-1.752	-1.775	-1.796	-1.818	-1.838	-1.858	-1.876	-1.895	-1.912	-1.930	-1.948	-1.962	-1.978	-1.991	-2.005	-2.018	-2.030	-2.040	-2.051	-2.061	-2.069	-2.076	-2.082	-2.090	-2.096	-2.100	-2.104	-2.108	-2.110	-2.111	-2.114	-2.114	-2.114	-2.114	-2.112	-2.112	-2.109	-2.108	-2.104	-2.102	-2.099	-2.095	-2.091	-2.088	-2.082	-2.078	-2.074	-2.070	-2.065	-2.061	-2.056	-2.052	-2.049	-2.044	-2.041	-2.038	-2.034	-2.031	-2.029	-2.026	-2.024	-2.021	-2.020	-2.021	-2.020	-2.020	-2.020	-2.022	-2.022	-2.026	-2.027	-2.031	-2.035	-2.039	-2.044	-2.047	-2.052	-2.060	-2.066	-2.072	-2.080	-2.088	-2.096	-2.106	-2.115	-2.124	-2.134	-2.145	-2.156	-2.166	-2.179	-2.190	-2.202	-2.215	-2.228	-2.241	-2.255	-2.269	-2.281	-2.295	-2.309	-2.322	-2.336	-2.350	-2.364	-2.376	-2.391	-2.404	-2.416	-2.430	-2.442	-2.455	-2.468	-2.479	-2.490	-2.501	-2.511	-2.521	-2.531	-2.541	-2.549	-2.559	-2.566	-2.572	-2.579	-2.585	-2.590	-2.594	-2.599	-2.600	-2.602	-2.605	-2.606	-2.608	-2.606	-2.606	-2.604	-2.601	-2.598	-2.595	-2.591	-2.586	-2.581	-2.575	-2.569	-2.561	-2.554	-2.548	-2.538	-2.529	-2.521	-2.511	-2.501	-2.491	-2.481	-2.470	-2.461	-2.450	-2.439	-2.428	-2.416	-2.405	-2.394	-2.381	-2.371	-2.360	-2.349	-2.339	-2.329	-2.319	-2.308	-2.298	-2.288	-2.276	-2.268	-2.258	-2.249	-2.239	-2.231	-2.222	-2.214	-2.205	-2.196	-2.188	-2.180	-2.171	-2.164	-2.156	-2.148	-2.140	-2.132	-2.125	-2.115	-2.108	-2.100	-2.092	-2.082	-2.075	-2.066	-2.058	-2.047	-2.039	-2.029	-2.019	-2.007	-1.998	-1.986	-1.975	-1.962	-1.951	-1.939	-1.925	-1.912	-1.898	-1.884	-1.870	-1.854	-1.839	-1.822	-1.808	-1.791	-1.774	-1.756	-1.739	-1.721	-1.704	-1.685	-1.668	-1.649	-1.630	-1.611	-1.592	-1.574	-1.554	-1.536	-1.516	-1.498	-1.479	-1.460	-1.441	-1.422	-1.405	-1.386	-1.370	-1.351	-1.334	-1.318	-1.300	-1.284	-1.269	-1.252	-1.236	-1.221	-1.208	-1.194	-1.179	-1.166	-1.154	-1.141	-1.129	-1.118	-1.106	-1.095	-1.085	-1.075	-1.066	-1.056	-1.048	-1.039	-1.030	-1.022	-1.015	-1.010	-1.002	-0.996	-0.991	-0.986	-0.981	-0.976	-0.972	-0.968	-0.964	-0.961	-0.958	-0.955	-0.952	-0.951	-0.949	-0.948	-0.946	-0.946	-0.946	-0.945	-0.945	-0.946	-0.946	-0.948	-0.948	-0.950	-0.951	-0.955	-0.958	-0.961	-0.964	-0.968	-0.971	-0.976	-0.980	-0.985	-0.991	-0.995	-1.002	-1.008	-1.015	-1.021	-1.028	-1.034	-1.041	-1.049	-1.056	-1.065	-1.071	-1.081	-1.089	-1.096	-1.105	-1.114	-1.122	-1.131	-1.140	-1.149	-1.158	-1.165	-1.175	-1.182	-1.192	-1.200	-1.209	-1.218	-1.225	-1.232	-1.240	-1.248	-1.256	-1.264	-1.271	-1.279	-1.285	-1.292	-1.300	-1.308	-1.314	-1.320	-1.328	-1.334	-1.340	-1.346	-1.352	-1.360	-1.366	-1.374	-1.380	-1.388	-1.394	-1.401	-1.409	-1.415	-1.424	-1.431	-1.439	-1.446	-1.454	-1.464	-1.471	-1.480	-1.490	-1.499	-1.509	-1.518	-1.529	-1.538	-1.549	-1.559	-1.570	-1.581	-1.591	-1.602	-1.614	-1.626	-1.638	-1.649	-1.660	-1.671	-1.684	-1.695	-1.706	-1.719	-1.730	-1.740	-1.751	-1.761	-1.771	-1.781	-1.791	-1.800	-1.810	-1.818	-1.826	-1.832	-1.840	-1.846	-1.852	-1.856	-1.861	-1.866	-1.869	-1.871	-1.872	-1.874	-1.875	-1.874	-1.874	-1.872	-1.870	-1.869	-1.865	-1.860	-1.855	-1.851	-1.844	-1.839	-1.831	-1.825	-1.816	-1.810	-1.801	-1.791	-1.782	-1.774	-1.764	-1.754	-1.742	-1.732	-1.722	-1.711	-1.701	-1.691	-1.680	-1.669	-1.659	-1.649	-1.639	-1.629	-1.619	-1.610	-1.601	-1.591	-1.584	-1.575	-1.566	-1.559	-1.552	-1.545	-1.540	-1.532	-1.526	-1.522	-1.516	-1.512	-1.508	-1.505	-1.500	-1.499	-1.495	-1.492	-1.490	-1.489	-1.486	-1.485	-1.484	-1.484	-1.484	-1.481	-1.482	-1.482	-1.482	-1.482	-1.482	-1.482	-1.482	-1.484	-1.484	-1.485	-1.485	-1.485	-1.485	-1.485	-1.485	-1.485	-1.484	-1.484	-1.484	-1.482	-1.480	-1.479	-1.478	-1.476	-1.472	-1.470	-1.468	-1.465	-1.462	-1.459	-1.455	-1.450	-1.445	-1.441	-1.436	-1.430	-1.424	-1.418	-1.411	-1.404	-1.396	-1.389	-1.381	-1.372	-1.364	-1.355	-1.345	-1.335	-1.326	-1.315	-1.304	-1.294	-1.282	-1.270	-1.260	-1.248	-1.236	-1.222	-1.211	-1.198	-1.185	-1.171	-1.158	-1.145	-1.130	-1.116	-1.102	-1.089	-1.074	-1.060	-1.045	-1.030	-1.016	-1.001	-0.988	-0.972	-0.956	-0.942	-0.928	-0.914	-0.899	-0.885	-0.870	-0.855	-0.841	-0.828	-0.814	-0.801	-0.788	-0.774	-0.760	-0.748	-0.735	-0.722	-0.710	-0.699	-0.686	-0.675	-0.664	-0.652	-0.642	-0.634	-0.624	-0.615	-0.605	-0.598	-0.590	-0.582	-0.575	-0.569	-0.564	-0.558	-0.552	-0.549	-0.544	-0.541	-0.536	-0.535	-0.534	-0.532	-0.530	-0.531	-0.531	-0.532	-0.534	-0.534	-0.536	-0.539	-0.542	-0.546	-0.550	-0.556	-0.560	-0.566	-0.571	-0.578	-0.585	-0.591	-0.598	-0.605	-0.612	-0.619	-0.626	-0.634	-0.641	-0.649	-0.656	-0.664	-0.671	-0.679	-0.685	-0.691	-0.699	-0.705	-0.710	-0.715	-0.721	-0.726	-0.730	-0.734	-0.738	-0.740	-0.744	-0.745	-0.746	-0.748	-0.748	-0.748	-0.748	-0.746	-0.744	-0.741	-0.739	-0.735	-0.731	-0.728	-0.722	-0.718	-0.712	-0.706	-0.700	-0.694	-0.686	-0.680	-0.672	-0.665	-0.656	-0.649	-0.641	-0.632	-0.625	-0.618	-0.610	-0.602	-0.594	-0.586	-0.579	-0.572	-0.565	-0.559	-0.552	-0.546	-0.541	-0.535	-0.530	-0.526	-0.522	-0.520	-0.516	-0.515	-0.512	-0.511	-0.510	-0.511	-0.511	-0.512	-0.514	-0.515	-0.518	-0.521	-0.525	-0.529	-0.534	-0.539	-0.545	-0.551	-0.558	-0.565	-0.572	-0.580	-0.588	-0.596	-0.605	-0.616	-0.625	-0.635	-0.645	-0.656	-0.668	-0.678	-0.689	-0.700	-0.711	-0.722	-0.734	-0.744	-0.756	-0.768	-0.779	-0.790	-0.800	-0.811	-0.821	-0.834	-0.844	-0.854	-0.862	-0.872	-0.882	-0.891	-0.900	-0.908	-0.916	-0.924	-0.931	-0.936	-0.944	-0.950	-0.955	-0.960	-0.965	-0.969	-0.974	-0.976	-0.980	-0.982	-0.985	-0.986	-0.989	-0.990	-0.990	-0.991	-0.991	-0.991	-0.991	-0.991	-0.991	-0.990	-0.989	-0.988	-0.986	-0.985	-0.984	-0.982	-0.982	-0.980	-0.979	-0.979	-0.978	-0.976	-0.976	-0.976	-0.975	-0.975	-0.976	-0.976	-0.978	-0.978	-0.980	-0.982	-0.985	-0.989	-0.992	-0.995	-1.000	-1.005	-1.010	-1.015	-1.021	-1.029	-1.035	-1.042	-1.050	-1.059	-1.068	-1.078	-1.088	-1.096	-1.109	-1.119	-1.130	-1.142	-1.155	-1.166	-1.179	-1.191	-1.205	-1.219	-1.234	-1.248	-1.261	-1.276	-1.290	-1.304	-1.319	-1.334	-1.348	-1.361	-1.376	-1.391	-1.404	-1.418	-1.431	-1.444	-1.458	-1.470	-1.482	-1.495	-1.506	-1.518	-1.529	-1.539	-1.548	-1.558	-1.566	-1.575	-1.584	-1.590	-1.596	-1.602	-1.608	-1.612	-1.616	-1.620	-1.622	-1.625	-1.626	-1.628	-1.628	-1.626	-1.625	-1.624	-1.621	-1.618	-1.614	-1.610	-1.605	-1.600	-1.594	-1.588	-1.581	-1.574	-1.565	-1.556	-1.549	-1.539	-1.530	-1.519	-1.509	-1.498	-1.489	-1.478	-1.466	-1.454	-1.442	-1.430	-1.419	-1.406	-1.394	-1.381	-1.369	-1.355	-1.344	-1.331	-1.320	-1.308	-1.295	-1.284	-1.271	-1.259	-1.248	-1.236	-1.225	-1.212	-1.201	-1.190	-1.179	-1.169	-1.158	-1.148	-1.136	-1.126	-1.116	-1.108	-1.098	-1.088	-1.079	-1.069	-1.060	-1.050	-1.042	-1.034	-1.026	-1.018	-1.010	-1.001	-0.995	-0.988	-0.979	-0.971	-0.965	-0.956	-0.949	-0.942	-0.934	-0.926	-0.920	-0.912	-0.905	-0.898	-0.891	-0.884	-0.876	-0.869	-0.862	-0.854	-0.848	-0.840	-0.832	-0.825	-0.818	-0.809	-0.801	-0.794	-0.786	-0.779	-0.771	-0.762	-0.754	-0.745	-0.738	-0.729	-0.721	-0.712	-0.704	-0.695	-0.686	-0.678	-0.669	-0.661	-0.651	-0.644	-0.635	-0.626	-0.618	-0.609	-0.600	-0.592	-0.582	-0.575	-0.566	-0.559	-0.551	-0.542	-0.535	-0.528	-0.521	-0.512	-0.506	-0.499	-0.492	-0.485	-0.480	-0.472	-0.466	-0.461	-0.455	-0.450	-0.446	-0.441	-0.436	-0.432	-0.428	-0.424	-0.420	-0.416	-0.414	-0.410	-0.406	-0.404	-0.401	-0.399	-0.396	-0.394	-0.391	-0.390	-0.386	-0.385	-0.382	-0.380	-0.378	-0.376	-0.374	-0.370	-0.369	-0.365	-0.362	-0.360	-0.358	-0.354	-0.350	-0.346	-0.342	-0.338	-0.332	-0.329	-0.322	-0.318	-0.310	-0.305	-0.298	-0.290	-0.282	-0.274	-0.265	-0.256	-0.248	-0.238	-0.226	-0.216	-0.206	-0.194	-0.181	-0.169	-0.156	-0.144	-0.130	-0.118	-0.102	-0.089	-0.074	-0.061	-0.046	-0.031	-0.016	-0.001	0.015	0.030	0.045	0.060	0.075	0.089	0.104	0.118	0.131	0.146	0.159	0.171	0.184	0.195	0.206	0.216	0.228	0.238	0.245	0.254	0.260	0.268	0.274	0.278	0.282	0.285	0.286	0.289	0.289	0.289	0.288	0.286	0.282	0.280	0.274	0.268	0.261	0.254	0.245	0.236	0.226	0.216	0.204	0.191	0.179	0.165	0.151	0.136	0.121	0.106	0.090	0.074	0.056	0.040	0.022	0.006	-0.012	-0.030	-0.046	-0.064	-0.081	-0.098	-0.115	-0.132	-0.148	-0.164	-0.179	-0.195	-0.209	-0.222	-0.236	-0.249	-0.260	-0.270	-0.281	-0.290	-0.299	-0.306	-0.312	-0.318	-0.322	-0.326	-0.329	-0.331	-0.331	-0.331	-0.330	-0.326	-0.324	-0.319	-0.312	-0.306	-0.299	-0.290	-0.280	-0.269	-0.258	-0.244	-0.231	-0.218	-0.201	-0.186	-0.169	-0.151	-0.134	-0.115	-0.096	-0.078	-0.058	-0.038	-0.016	0.004	0.024	0.046	0.066	0.088	0.109	0.129	0.149	0.169	0.189	0.209	0.228	0.244	0.262	0.279	0.296	0.311	0.326	0.340	0.354	0.365	0.378	0.388	0.396	0.404	0.411	0.418	0.422	0.426	0.429	0.430	0.430	0.429	0.428	0.422	0.420	0.414	0.408	0.399	0.390	0.380	0.369	0.356	0.345	0.330	0.315	0.299	0.282	0.265	0.246	0.228	0.209	0.188	0.168	0.146	0.124	0.101	0.079	0.055	0.032	0.009	-0.015	-0.040	-0.064	-0.088	-0.112	-0.136	-0.161	-0.185	-0.209	-0.232	-0.258	-0.281	-0.304	-0.328	-0.349	-0.372	-0.394	-0.416	-0.436	-0.458	-0.479	-0.499	-0.518	-0.536	-0.555	-0.574	-0.591	-0.609	-0.625	-0.640	-0.656	-0.671	-0.685	-0.700	-0.714	-0.726	-0.739	-0.750	-0.762	-0.772	-0.784	-0.794	-0.804	-0.812	-0.821	-0.830	-0.839	-0.845	-0.854	-0.860	-0.866	-0.872	-0.879	-0.885	-0.890	-0.895	-0.901	-0.906	-0.910	-0.915	-0.919	-0.924	-0.928	-0.932	-0.935	-0.939	-0.944	-0.946	-0.950	-0.955	-0.958	-0.961	-0.966	-0.971	-0.975	-0.980	-0.985	-0.989	-0.994	-0.999	-1.004	-1.009	-1.015	-1.021	-1.028	-1.035	-1.040	-1.048	-1.055	-1.062	-1.071	-1.079	-1.086	-1.096	-1.105	-1.115	-1.124	-1.134	-1.144	-1.155	-1.166	-1.178	-1.189	-1.200	-1.211	-1.224	-1.235	-1.248	-1.261	-1.272	-1.285	-1.299	-1.310	-1.324	-1.335	-1.348	-1.359	-1.371	-1.384	-1.395	-1.408	-1.419	-1.429	-1.440	-1.449	-1.460	-1.469	-1.478	-1.485	-1.492	-1.500	-1.508	-1.514	-1.520	-1.525	-1.530	-1.534	-1.536	-1.539	-1.540	-1.542	-1.542	-1.542	-1.541	-1.541	-1.538	-1.535	-1.532	-1.528	-1.524	-1.519	-1.512	-1.508	-1.501	-1.494	-1.485	-1.478	-1.469	-1.461	-1.452	-1.442	-1.434	-1.424	-1.412	-1.402	-1.394	-1.382	-1.372	-1.361	-1.351	-1.340	-1.329	-1.319	-1.308	-1.296	-1.285	-1.275	-1.265	-1.255	-1.245	-1.234	-1.225	-1.215	-1.204	-1.195	-1.185	-1.176	-1.168	-1.159	-1.149	-1.141	-1.132	-1.124	-1.115	-1.108	-1.099	-1.090	-1.082	-1.075	-1.068	-1.059	-1.051	-1.042	-1.036	-1.028	-1.020	-1.012	-1.005	-0.996	-0.990	-0.982	-0.972	-0.965	-0.959	-0.950	-0.942	-0.935	-0.926	-0.919	-0.910	-0.902	-0.895	-0.886	-0.880	-0.871	-0.862	-0.856	-0.848	-0.840	-0.832	-0.825	-0.816	-0.809	-0.801	-0.795	-0.789	-0.781	-0.774	-0.766	-0.761	-0.754	-0.748	-0.740	-0.735	-0.729	-0.722	-0.716	-0.710	-0.705	-0.699	-0.694	-0.689	-0.682	-0.678	-0.672	-0.668	-0.662	-0.658	-0.652	-0.649	-0.642	-0.639	-0.634	-0.630	-0.625	-0.621	-0.615	-0.611	-0.606	-0.602	-0.598	-0.594	-0.589	-0.584	-0.580	-0.575	-0.570	-0.565	-0.560	-0.556	-0.552	-0.548	-0.542	-0.539	-0.535	-0.530	-0.526	-0.520	-0.516	-0.512	-0.509	-0.504	-0.500	-0.496	-0.492	-0.489	-0.485	-0.481	-0.478	-0.476	-0.472	-0.469	-0.468	-0.464	-0.461	-0.458	-0.455	-0.452	-0.451	-0.450	-0.446	-0.445	-0.444	-0.441	-0.439	-0.436	-0.435	-0.434	-0.430	-0.428	-0.426	-0.422	-0.420	-0.418	-0.412	-0.410	-0.406	-0.401	-0.398	-0.391	-0.386	-0.381	-0.375	-0.369	-0.361	-0.355	-0.346	-0.338	-0.329	-0.319	-0.309	-0.299	-0.288	-0.275	-0.262	-0.250	-0.238	-0.222	-0.209	-0.194	-0.178	-0.161	-0.145	-0.129	-0.111	-0.094	-0.076	-0.058	-0.039	-0.019	0.000	0.020	0.039	0.058	0.079	0.098	0.119	0.138	0.159	0.178	0.198	0.216	0.236	0.255	0.274	0.292	0.310	0.328	0.345	0.362	0.379	0.394	0.410	0.425	0.439	0.451	0.465	0.478	0.489	0.500	0.511	0.521	0.531	0.539	0.548	0.555	0.561	0.568	0.574	0.579	0.584	0.588	0.590	0.594	0.596	0.599	0.600	0.602	0.602	0.604	0.604	0.604	0.604	0.604	0.602	0.602	0.601	0.600	0.599	0.599	0.598	0.598	0.596	0.595	0.595	0.594	0.594	0.592	0.592	0.592	0.594	0.594	0.594	0.595	0.596	0.596	0.598	0.599	0.600	0.602	0.604	0.605	0.608	0.610	0.612	0.615	0.616	0.619	0.621	0.624	0.625	0.628	0.630	0.632	0.634	0.635	0.636	0.638	0.639	0.640	0.639	0.639	0.639	0.639	0.638	0.635	0.635	0.632	0.630	0.625	0.622	0.619	0.615	0.609	0.604	0.599	0.592	0.586	0.579	0.572	0.565	0.558	0.549	0.540	0.531	0.521	0.512	0.502	0.491	0.481	0.470	0.459	0.448	0.436	0.424	0.412	0.400	0.388	0.375	0.362	0.350	0.339	0.325	0.312	0.300	0.288	0.274	0.261	0.249	0.235	0.222	0.209	0.195	0.182	0.170	0.156	0.144	0.130	0.116	0.102	0.089	0.076	0.062	0.049	0.035	0.021	0.009	-0.006	-0.020	-0.034	-0.048	-0.061	-0.075	-0.089	-0.102	-0.116	-0.130	-0.145	-0.159	-0.172	-0.186	-0.200	-0.214	-0.228	-0.239	-0.252	-0.265	-0.278	-0.290	-0.301	-0.312	-0.324	-0.335	-0.345	-0.354	-0.364	-0.371	-0.380	-0.388	-0.395	-0.400	-0.406	-0.410	-0.415	-0.418	-0.420	-0.422	-0.424	-0.424	-0.422	-0.421	-0.420	-0.418	-0.414	-0.410	-0.406	-0.400	-0.394	-0.386	-0.379	-0.371	-0.362	-0.354	-0.344	-0.334	-0.322	-0.312	-0.301	-0.289	-0.278	-0.265	-0.252	-0.241	-0.229	-0.218	-0.205	-0.194	-0.181	-0.170	-0.159	-0.146	-0.136	-0.125	-0.115	-0.106	-0.096	-0.089	-0.080	-0.072	-0.065	-0.059	-0.052	-0.048	-0.041	-0.039	-0.034	-0.030	-0.029	-0.026	-0.024	-0.024	-0.024	-0.022	-0.025	-0.025	-0.026	-0.028	-0.030	-0.032	-0.035	-0.038	-0.040	-0.042	-0.046	-0.050	-0.052	-0.055	-0.058	-0.060	-0.062	-0.064	-0.066	-0.068	-0.069	-0.069	-0.069	-0.069	-0.068	-0.065	-0.062	-0.059	-0.055	-0.050	-0.045	-0.039	-0.030	-0.022	-0.014	-0.004	0.006	0.018	0.031	0.044	0.059	0.074	0.089	0.106	0.122	0.141	0.160	0.181	0.201	0.222	0.244	0.266	0.290	0.314	0.338	0.361	0.388	0.412	0.438	0.464	0.489	0.515	0.540	0.568	0.592	0.619	0.644	0.669	0.695	0.720	0.742	0.766	0.791	0.814	0.834	0.856	0.876	0.895	0.915	0.932	0.950	0.965	0.981	0.994	1.006	1.019	1.029	1.038	1.046	1.052	1.058	1.062	1.065	1.066	1.066	1.065	1.062	1.059	1.054	1.049	1.041	1.032	1.021	1.011	0.998	0.985	0.970	0.955	0.938	0.920	0.901	0.881	0.861	0.839	0.818	0.795	0.770	0.748	0.722	0.696	0.670	0.644	0.616	0.590	0.562	0.535	0.506	0.479	0.450	0.422	0.394	0.364	0.336	0.308	0.279	0.251	0.224	0.195	0.168	0.140	0.114	0.088	0.060	0.035	0.009	-0.016	-0.041	-0.065	-0.089	-0.112	-0.135	-0.156	-0.179	-0.200	-0.220	-0.241	-0.260	-0.279	-0.298	-0.315	-0.332	-0.349	-0.365	-0.381	-0.395	-0.410	-0.424	-0.436	-0.449	-0.460	-0.472	-0.484	-0.494	-0.504	-0.512	-0.522	-0.530	-0.539	-0.548	-0.555	-0.561	-0.569	-0.574	-0.581	-0.586	-0.592	-0.598	-0.602	-0.608	-0.611	-0.616	-0.622	-0.626	-0.631	-0.635	-0.640	-0.645	-0.649	-0.654	-0.659	-0.662	-0.669	-0.674	-0.678	-0.682	-0.689	-0.695	-0.701	-0.708	-0.714	-0.721	-0.729	-0.735	-0.742	-0.750	-0.759	-0.766	-0.776	-0.785	-0.794	-0.802	-0.812	-0.822	-0.832	-0.842	-0.854	-0.864	-0.875	-0.886	-0.898	-0.909	-0.920	-0.932	-0.944	-0.956	-0.968	-0.981	-0.992	-1.006	-1.019	-1.031	-1.044	-1.058	-1.069	-1.082	-1.096	-1.109	-1.124	-1.136	-1.150	-1.164	-1.178	-1.191	-1.205	-1.219	-1.234	-1.248	-1.262	-1.278	-1.292	-1.306	-1.321	-1.336	-1.351	-1.368	-1.382	-1.399	-1.414	-1.430	-1.446	-1.461	-1.478	-1.494	-1.510	-1.526	-1.541	-1.559	-1.575	-1.591	-1.608	-1.622	-1.638	-1.655	-1.671	-1.686	-1.704	-1.719	-1.734	-1.750	-1.764	-1.779	-1.794	-1.809	-1.821	-1.836	-1.849	-1.861	-1.875	-1.886	-1.899	-1.910	-1.921	-1.931	-1.942	-1.951	-1.961	-1.970	-1.976	-1.985	-1.992	-1.999	-2.006	-2.011	-2.018	-2.022	-2.027	-2.031	-2.034	-2.038	-2.040	-2.042	-2.044	-2.045	-2.045	-2.045	-2.044	-2.045	-2.044	-2.041	-2.039	-2.036	-2.033	-2.029	-2.025	-2.021	-2.016	-2.011	-2.006	-1.999	-1.994	-1.986	-1.980	-1.972	-1.965	-1.955	-1.948	-1.938	-1.929	-1.919	-1.908	-1.899	-1.888	-1.876	-1.864	-1.852	-1.840	-1.829	-1.815	-1.804	-1.790	-1.776	-1.762	-1.749	-1.734	-1.720	-1.706	-1.691	-1.676	-1.662	-1.646	-1.632	-1.616	-1.601	-1.586	-1.571	-1.556	-1.540	-1.525	-1.510	-1.495	-1.480	-1.464	-1.449	-1.434	-1.418	-1.404	-1.389	-1.374	-1.360	-1.346	-1.331	-1.318	-1.302	-1.289	-1.275	-1.261	-1.248	-1.235	-1.221	-1.209	-1.195	-1.182	-1.170	-1.158	-1.144	-1.131	-1.119	-1.108	-1.095	-1.082	-1.070	-1.058	-1.045	-1.032	-1.021	-1.009	-0.996	-0.984	-0.972	-0.960	-0.948	-0.936	-0.922	-0.910	-0.898	-0.884	-0.871	-0.858	-0.844	-0.830	-0.816	-0.802	-0.790	-0.775	-0.760	-0.746	-0.731	-0.715	-0.700	-0.685	-0.669	-0.654	-0.638	-0.621	-0.605	-0.590	-0.572	-0.555	-0.539	-0.521	-0.505	-0.489	-0.470	-0.454	-0.436	-0.419	-0.401	-0.384	-0.366	-0.349	-0.331	-0.315	-0.298	-0.281	-0.264	-0.249	-0.231	-0.216	-0.201	-0.186	-0.172	-0.158	-0.144	-0.131	-0.119	-0.106	-0.095	-0.085	-0.074	-0.065	-0.056	-0.048	-0.040	-0.034	-0.028	-0.024	-0.019	-0.015	-0.014	-0.012	-0.012	-0.014	-0.016	-0.019	-0.022	-0.028	-0.034	-0.040	-0.046	-0.056	-0.065	-0.075	-0.088	-0.100	-0.112	-0.126	-0.142	-0.158	-0.174	-0.191	-0.210	-0.228	-0.246	-0.266	-0.286	-0.305	-0.326	-0.348	-0.369	-0.391	-0.412	-0.435	-0.458	-0.480	-0.501	-0.522	-0.544	-0.566	-0.588	-0.609	-0.628	-0.649	-0.668	-0.688	-0.706	-0.725	-0.741	-0.759	-0.775	-0.790	-0.804	-0.819	-0.832	-0.846	-0.858	-0.869	-0.879	-0.890	-0.899	-0.908	-0.916	-0.924	-0.930	-0.938	-0.942	-0.948	-0.952	-0.958	-0.961	-0.964	-0.968	-0.971	-0.974	-0.976	-0.978	-0.980	-0.981	-0.984	-0.985	-0.988	-0.989	-0.991	-0.994	-0.996	-0.999	-1.001	-1.004	-1.008	-1.011	-1.015	-1.019	-1.024	-1.029	-1.032	-1.039	-1.044	-1.051	-1.056	-1.064	-1.070	-1.078	-1.085	-1.094	-1.102	-1.112	-1.121	-1.131	-1.141	-1.151	-1.162	-1.172	-1.182	-1.194	-1.206	-1.216	-1.228	-1.240	-1.251	-1.262	-1.275	-1.286	-1.298	-1.309	-1.321	-1.334	-1.344	-1.355	-1.368	-1.378	-1.388	-1.399	-1.410	-1.420	-1.430	-1.440	-1.449	-1.459	-1.466	-1.475	-1.482	-1.490	-1.498	-1.505	-1.510	-1.516	-1.520	-1.525	-1.529	-1.532	-1.535	-1.538	-1.539	-1.540	-1.539	-1.539	-1.538	-1.536	-1.532	-1.530	-1.526	-1.521	-1.516	-1.510	-1.504	-1.496	-1.488	-1.479	-1.469	-1.459	-1.446	-1.435	-1.422	-1.410	-1.395	-1.381	-1.366	-1.350	-1.334	-1.316	-1.298	-1.280	-1.262	-1.242	-1.222	-1.202	-1.182	-1.162	-1.141	-1.119	-1.098	-1.075	-1.054	-1.031	-1.009	-0.988	-0.964	-0.941	-0.919	-0.898	-0.875	-0.852	-0.831	-0.809	-0.788	-0.765	-0.745	-0.722	-0.702	-0.682	-0.664	-0.645	-0.626	-0.608	-0.590	-0.572	-0.555	-0.539	-0.522	-0.507	-0.492	-0.479	-0.465	-0.452	-0.439	-0.428	-0.416	-0.405	-0.395	-0.385	-0.376	-0.368	-0.360	-0.352	-0.345	-0.339	-0.332	-0.328	-0.322	-0.318	-0.314	-0.310	-0.308	-0.304	-0.302	-0.300	-0.299	-0.296	-0.295	-0.292	-0.292	-0.292	-0.292	-0.291	-0.291	-0.291	-0.292	-0.292	-0.292	-0.294	-0.294	-0.295	-0.295	-0.296	-0.298	-0.299	-0.300	-0.301	-0.301	-0.304	-0.304	-0.306	-0.306	-0.308	-0.309	-0.310	-0.312	-0.312	-0.315	-0.315	-0.318	-0.319	-0.320	-0.321	-0.325	-0.326	-0.329	-0.330	-0.332	-0.335	-0.338	-0.341	-0.344	-0.346	-0.350	-0.352	-0.356	-0.361	-0.364	-0.369	-0.372	-0.379	-0.382	-0.389	-0.394	-0.399	-0.405	-0.412	-0.419	-0.426	-0.431	-0.439	-0.446	-0.455	-0.465	-0.474	-0.482	-0.492	-0.501	-0.512	-0.524	-0.532	-0.545	-0.556	-0.568	-0.580	-0.592	-0.605	-0.619	-0.631	-0.645	-0.659	-0.674	-0.688	-0.701	-0.718	-0.731	-0.748	-0.762	-0.778	-0.792	-0.809	-0.825	-0.841	-0.856	-0.872	-0.889	-0.905	-0.920	-0.935	-0.951	-0.966	-0.980	-0.995	-1.009	-1.024	-1.038	-1.050	-1.064	-1.075	-1.088	-1.099	-1.109	-1.120	-1.129	-1.138	-1.146	-1.154	-1.160	-1.168	-1.172	-1.178	-1.181	-1.185	-1.188	-1.190	-1.190	-1.191	-1.191	-1.190	-1.188	-1.186	-1.184	-1.180	-1.176	-1.171	-1.166	-1.161	-1.155	-1.148	-1.141	-1.135	-1.126	-1.119	-1.110	-1.101	-1.094	-1.085	-1.076	-1.068	-1.059	-1.050	-1.042	-1.032	-1.025	-1.016	-1.009	-1.001	-0.994	-0.985	-0.979	-0.972	-0.965	-0.960	-0.954	-0.949	-0.944	-0.940	-0.936	-0.934	-0.930	-0.928	-0.925	-0.924	-0.922	-0.921	-0.920	-0.920	-0.920	-0.920	-0.921	-0.922	-0.925	-0.926	-0.929	-0.931	-0.934	-0.938	-0.940	-0.944	-0.948	-0.952	-0.955	-0.959	-0.964	-0.969	-0.975	-0.980	-0.985	-0.990	-0.995	-1.001	-1.006	-1.012	-1.019	-1.025	-1.030	-1.036	-1.041	-1.049	-1.054	-1.060	-1.068	-1.074	-1.079	-1.086	-1.092	-1.099	-1.106	-1.112	-1.119	-1.125	-1.132	-1.139	-1.146	-1.152	-1.160	-1.166	-1.174	-1.180	-1.188	-1.194	-1.201	-1.208	-1.214	-1.221	-1.228	-1.235	-1.240	-1.246	-1.254	-1.260	-1.266	-1.272	-1.279	-1.285	-1.291	-1.296	-1.302	-1.309	-1.314	-1.320	-1.325	-1.331	-1.336	-1.341	-1.346	-1.352	-1.358	-1.362	-1.366	-1.372	-1.376	-1.380	-1.385	-1.390	-1.394	-1.398	-1.402	-1.406	-1.410	-1.414	-1.418	-1.422	-1.426	-1.430	-1.434	-1.438	-1.441	-1.445	-1.449	-1.451	-1.455	-1.459	-1.462	-1.466	-1.469	-1.472	-1.475	-1.479	-1.481	-1.484	-1.486	-1.489	-1.491	-1.492	-1.495	-1.496	-1.498	-1.499	-1.499	-1.500	-1.500	-1.500	-1.500	-1.499	-1.498	-1.496	-1.494	-1.491	-1.489	-1.485	-1.480	-1.475	-1.470	-1.465	-1.459	-1.452	-1.444	-1.436	-1.428	-1.419	-1.409	-1.398	-1.386	-1.375	-1.364	-1.351	-1.339	-1.325	-1.311	-1.296	-1.280	-1.265	-1.249	-1.234	-1.216	-1.200	-1.182	-1.165	-1.148	-1.130	-1.112	-1.094	-1.076	-1.059	-1.041	-1.022	-1.005	-0.988	-0.971	-0.954	-0.939	-0.921	-0.906	-0.891	-0.878	-0.862	-0.849	-0.836	-0.824	-0.812	-0.801	-0.791	-0.782	-0.774	-0.766	-0.760	-0.752	-0.748	-0.744	-0.740	-0.738	-0.735	-0.734	-0.735	-0.735	-0.736	-0.740	-0.744	-0.748	-0.752	-0.758	-0.765	-0.771	-0.779	-0.788	-0.796	-0.806	-0.816	-0.826	-0.838	-0.849	-0.860	-0.872	-0.884	-0.896	-0.909	-0.921	-0.935	-0.946	-0.959	-0.971	-0.985	-0.996	-1.010	-1.021	-1.034	-1.045	-1.056	-1.068	-1.076	-1.088	-1.096	-1.105	-1.112	-1.121	-1.129	-1.135	-1.141	-1.146	-1.151	-1.156	-1.159	-1.162	-1.165	-1.166	-1.166	-1.166	-1.166	-1.165	-1.162	-1.161	-1.158	-1.155	-1.150	-1.145	-1.139	-1.134	-1.128	-1.121	-1.112	-1.105	-1.098	-1.089	-1.080	-1.071	-1.061	-1.052	-1.042	-1.031	-1.022	-1.012	-1.001	-0.992	-0.982	-0.971	-0.962	-0.952	-0.944	-0.935	-0.926	-0.918	-0.909	-0.902	-0.894	-0.888	-0.881	-0.876	-0.870	-0.866	-0.864	-0.859	-0.858	-0.855	-0.854	-0.852	-0.854	-0.855	-0.858	-0.860	-0.865	-0.869	-0.874	-0.880	-0.888	-0.895	-0.904	-0.914	-0.924	-0.934	-0.946	-0.960	-0.972	-0.986	-1.001	-1.018	-1.032	-1.050	-1.068	-1.086	-1.105	-1.122	-1.142	-1.162	-1.182	-1.202	-1.224	-1.246	-1.266	-1.289	-1.311	-1.332	-1.354	-1.376	-1.398	-1.420	-1.442	-1.464	-1.486	-1.506	-1.528	-1.549	-1.569	-1.589	-1.608	-1.628	-1.645	-1.664	-1.681	-1.699	-1.715	-1.731	-1.748	-1.762	-1.775	-1.789	-1.802	-1.814	-1.826	-1.836	-1.846	-1.856	-1.865	-1.874	-1.880	-1.888	-1.892	-1.899	-1.902	-1.908	-1.911	-1.914	-1.916	-1.918	-1.919	-1.920	-1.921	-1.921	-1.921	-1.921	-1.920	-1.919	-1.916	-1.915	-1.912	-1.910	-1.909	-1.906	-1.904	-1.901	-1.899	-1.898	-1.894	-1.892	-1.890	-1.888	-1.885	-1.884	-1.882	-1.880	-1.880	-1.879	-1.879	-1.878	-1.879	-1.880	-1.880	-1.882	-1.884	-1.885	-1.888	-1.891	-1.895	-1.899	-1.904	-1.908	-1.915	-1.920	-1.926	-1.932	-1.941	-1.949	-1.958	-1.965	-1.974	-1.984	-1.992	-2.004	-2.014	-2.025	-2.036	-2.049	-2.060	-2.072	-2.086	-2.099	-2.111	-2.124	-2.138	-2.151	-2.165	-2.178	-2.191	-2.205	-2.218	-2.231	-2.245	-2.259	-2.270	-2.282	-2.296	-2.309	-2.320	-2.332	-2.344	-2.355	-2.365	-2.376	-2.385	-2.395	-2.404	-2.412	-2.420	-2.428	-2.435	-2.440	-2.446	-2.451	-2.455	-2.460	-2.462	-2.464	-2.466	-2.468	-2.469	-2.469	-2.468	-2.468	-2.466	-2.462	-2.460	-2.458	-2.454	-2.449	-2.444	-2.438	-2.432	-2.426	-2.420	-2.414	-2.405	-2.399	-2.391	-2.382	-2.375	-2.366	-2.358	-2.349	-2.340	-2.331	-2.322	-2.314	-2.305	-2.296	-2.286	-2.276	-2.268	-2.260	-2.251	-2.244	-2.235	-2.228	-2.220	-2.211	-2.204	-2.196	-2.189	-2.181	-2.174	-2.168	-2.160	-2.152	-2.148	-2.140	-2.134	-2.126	-2.120	-2.114	-2.106	-2.099	-2.092	-2.085	-2.078	-2.069	-2.062	-2.055	-2.046	-2.039	-2.030	-2.021	-2.013	-2.002	-1.992	-1.982	-1.972	-1.960	-1.950	-1.938	-1.925	-1.911	-1.899	-1.885	-1.871	-1.856	-1.840	-1.825	-1.809	-1.792	-1.776	-1.759	-1.740	-1.722	-1.705	-1.686	-1.668	-1.649	-1.630	-1.610	-1.591	-1.570	-1.551	-1.531	-1.511	-1.491	-1.471	-1.451	-1.431	-1.412	-1.392	-1.374	-1.355	-1.336	-1.318	-1.300	-1.281	-1.264	-1.248	-1.230	-1.214	-1.199	-1.184	-1.169	-1.154	-1.140	-1.126	-1.114	-1.101	-1.089	-1.076	-1.066	-1.055	-1.046	-1.036	-1.028	-1.018	-1.010	-1.002	-0.994	-0.986	-0.980	-0.974	-0.968	-0.962	-0.958	-0.952	-0.948	-0.945	-0.941	-0.936	-0.934	-0.931	-0.928	-0.925	-0.924	-0.921	-0.919	-0.919	-0.916	-0.915	-0.915	-0.914	-0.914	-0.912	-0.912	-0.912	-0.914	-0.914	-0.915	-0.916	-0.918	-0.919	-0.921	-0.922	-0.925	-0.928	-0.930	-0.932	-0.935	-0.939	-0.942	-0.946	-0.951	-0.955	-0.959	-0.964	-0.969	-0.974	-0.980	-0.985	-0.991	-0.998	-1.004	-1.010	-1.018	-1.024	-1.031	-1.038	-1.046	-1.052	-1.060	-1.068	-1.076	-1.084	-1.091	-1.100	-1.106	-1.115	-1.122	-1.131	-1.139	-1.146	-1.155	-1.161	-1.170	-1.176	-1.185	-1.192	-1.201	-1.208	-1.215	-1.222	-1.230	-1.238	-1.245	-1.252	-1.259	-1.266	-1.274	-1.281	-1.288	-1.295	-1.302	-1.309	-1.316	-1.324	-1.330	-1.338	-1.345	-1.352	-1.360	-1.368	-1.376	-1.382	-1.391	-1.398	-1.406	-1.416	-1.424	-1.432	-1.442	-1.450	-1.460	-1.468	-1.478	-1.486	-1.496	-1.505	-1.515	-1.524	-1.534	-1.544	-1.551	-1.561	-1.571	-1.580	-1.589	-1.599	-1.608	-1.616	-1.625	-1.631	-1.639	-1.648	-1.655	-1.661	-1.668	-1.675	-1.680	-1.685	-1.689	-1.694	-1.696	-1.699	-1.702	-1.704	-1.704	-1.705	-1.704	-1.704	-1.702	-1.701	-1.698	-1.695	-1.690	-1.686	-1.680	-1.675	-1.669	-1.661	-1.654	-1.646	-1.638	-1.629	-1.619	-1.609	-1.599	-1.589	-1.578	-1.566	-1.555	-1.544	-1.532	-1.520	-1.509	-1.496	-1.484	-1.472	-1.460	-1.449	-1.436	-1.426	-1.415	-1.402	-1.392	-1.382	-1.372	-1.362	-1.352	-1.344	-1.335	-1.326	-1.319	-1.311	-1.305	-1.299	-1.292	-1.286	-1.282	-1.278	-1.272	-1.269	-1.265	-1.261	-1.260	-1.258	-1.255	-1.254	-1.251	-1.250	-1.250	-1.250	-1.250	-1.250	-1.250	-1.251	-1.251	-1.252	-1.252	-1.254	-1.254	-1.255	-1.256	-1.258	-1.259	-1.259	-1.260	-1.261	-1.261	-1.261	-1.261	-1.261	-1.261	-1.260	-1.260	-1.259	-1.256	-1.256	-1.254	-1.251	-1.249	-1.248	-1.244	-1.240	-1.236	-1.232	-1.228	-1.222	-1.218	-1.211	-1.205	-1.199	-1.191	-1.184	-1.178	-1.169	-1.160	-1.151	-1.141	-1.132	-1.122	-1.111	-1.101	-1.090	-1.078	-1.066	-1.054	-1.041	-1.029	-1.016	-1.002	-0.989	-0.974	-0.960	-0.946	-0.931	-0.916	-0.901	-0.885	-0.871	-0.855	-0.839	-0.824	-0.808	-0.791	-0.775	-0.760	-0.744	-0.728	-0.711	-0.695	-0.680	-0.664	-0.648	-0.631	-0.616	-0.600	-0.586	-0.570	-0.555	-0.541	-0.526	-0.512	-0.499	-0.484	-0.470	-0.458	-0.445	-0.432	-0.420	-0.406	-0.395	-0.384	-0.372	-0.362	-0.354	-0.345	-0.335	-0.326	-0.320	-0.312	-0.305	-0.298	-0.292	-0.288	-0.282	-0.278	-0.274	-0.271	-0.269	-0.266	-0.264	-0.264	-0.264	-0.264	-0.264	-0.266	-0.269	-0.270	-0.274	-0.276	-0.280	-0.285	-0.290	-0.296	-0.302	-0.309	-0.315	-0.322	-0.330	-0.339	-0.346	-0.354	-0.361	-0.371	-0.380	-0.389	-0.398	-0.408	-0.415	-0.425	-0.432	-0.442	-0.451	-0.459	-0.468	-0.475	-0.482	-0.491	-0.498	-0.504	-0.510	-0.515	-0.521	-0.526	-0.530	-0.535	-0.539	-0.541	-0.544	-0.545	-0.545	-0.546	-0.548	-0.546	-0.546	-0.544	-0.541	-0.540	-0.538	-0.534	-0.530	-0.525	-0.521	-0.516	-0.510	-0.505	-0.499	-0.492	-0.486	-0.480	-0.474	-0.466	-0.460	-0.454	-0.448	-0.440	-0.434	-0.428	-0.421	-0.415	-0.410	-0.404	-0.399	-0.392	-0.389	-0.385	-0.380	-0.376	-0.375	-0.372	-0.371	-0.370	-0.369	-0.369	-0.370	-0.371	-0.372	-0.375	-0.379	-0.382	-0.386	-0.391	-0.396	-0.401	-0.409	-0.416	-0.424	-0.432	-0.441	-0.450	-0.459	-0.470	-0.481	-0.491	-0.502	-0.515	-0.528	-0.540	-0.554	-0.566	-0.580	-0.594	-0.609	-0.621	-0.636	-0.650	-0.664	-0.679	-0.692	-0.708	-0.721	-0.735	-0.749	-0.762	-0.778	-0.790	-0.802	-0.816	-0.828	-0.840	-0.852	-0.864	-0.875	-0.886	-0.896	-0.906	-0.915	-0.925	-0.932	-0.941	-0.949	-0.956	-0.962	-0.969	-0.975	-0.980	-0.985	-0.989	-0.994	-0.996	-0.999	-1.001	-1.004	-1.005	-1.006	-1.008	-1.009	-1.008	-1.009	-1.008	-1.008	-1.006	-1.005	-1.005	-1.004	-1.002	-1.001	-0.999	-0.998	-0.996	-0.995	-0.992	-0.990	-0.989	-0.989	-0.988	-0.985	-0.985	-0.984	-0.984	-0.982	-0.984	-0.984	-0.985	-0.985	-0.988	-0.989	-0.990	-0.992	-0.995	-0.999	-1.001	-1.006	-1.010	-1.015	-1.019	-1.025	-1.030	-1.035	-1.041	-1.049	-1.056	-1.062	-1.070	-1.079	-1.085	-1.095	-1.102	-1.111	-1.120	-1.130	-1.139	-1.149	-1.160	-1.169	-1.180	-1.190	-1.200	-1.210	-1.220	-1.229	-1.240	-1.249	-1.259	-1.269	-1.278	-1.288	-1.296	-1.304	-1.312	-1.321	-1.329	-1.338	-1.344	-1.350	-1.358	-1.364	-1.369	-1.374	-1.379	-1.382	-1.386	-1.389	-1.392	-1.394	-1.396	-1.396	-1.396	-1.398	-1.396	-1.395	-1.394	-1.391	-1.389	-1.385	-1.381	-1.376	-1.370	-1.366	-1.360	-1.352	-1.346	-1.339	-1.331	-1.322	-1.314	-1.305	-1.296	-1.285	-1.275	-1.265	-1.255	-1.244	-1.231	-1.220	-1.210	-1.198	-1.185	-1.172	-1.160	-1.148	-1.135	-1.124	-1.110	-1.098	-1.085	-1.072	-1.059	-1.046	-1.034	-1.022	-1.010	-0.996	-0.984	-0.972	-0.960	-0.948	-0.935	-0.924	-0.911	-0.900	-0.889	-0.876	-0.865	-0.854	-0.842	-0.831	-0.821	-0.810	-0.800	-0.789	-0.778	-0.766	-0.758	-0.748	-0.736	-0.728	-0.718	-0.708	-0.699	-0.689	-0.679	-0.670	-0.660	-0.651	-0.641	-0.631	-0.622	-0.612	-0.604	-0.594	-0.585	-0.575	-0.565	-0.555	-0.546	-0.538	-0.528	-0.519	-0.509	-0.499	-0.490	-0.480	-0.471	-0.462	-0.452	-0.444	-0.434	-0.425	-0.416	-0.406	-0.398	-0.389	-0.380	-0.371	-0.362	-0.354	-0.345	-0.338	-0.329	-0.320	-0.312	-0.306	-0.298	-0.290	-0.284	-0.278	-0.270	-0.264	-0.259	-0.252	-0.248	-0.241	-0.236	-0.232	-0.228	-0.224	-0.220	-0.218	-0.214	-0.210	-0.208	-0.206	-0.204	-0.201	-0.200	-0.198	-0.196	-0.195	-0.195	-0.194	-0.194	-0.194	-0.194	-0.194	-0.194	-0.194	-0.195	-0.195	-0.195	-0.196	-0.198	-0.198	-0.198	-0.198	-0.199	-0.199	-0.199	-0.200	-0.199	-0.200	-0.199	-0.199	-0.198	-0.196	-0.194	-0.192	-0.190	-0.189	-0.188	-0.185	-0.182	-0.178	-0.175	-0.171	-0.166	-0.162	-0.156	-0.151	-0.145	-0.139	-0.131	-0.125	-0.118	-0.111	-0.101	-0.094	-0.084	-0.076	-0.065	-0.056	-0.046	-0.036	-0.025	-0.014	-0.001	0.010	0.021	0.032	0.045	0.058	0.070	0.082	0.095	0.108	0.121	0.134	0.148	0.160	0.172	0.185	0.198	0.209	0.220	0.232	0.244	0.255	0.265	0.276	0.286	0.294	0.304	0.312	0.320	0.326	0.334	0.339	0.345	0.350	0.352	0.356	0.359	0.360	0.361	0.361	0.360	0.359	0.358	0.355	0.351	0.348	0.341	0.336	0.330	0.322	0.314	0.304	0.295	0.284	0.274	0.261	0.250	0.238	0.224	0.211	0.196	0.182	0.168	0.151	0.136	0.121	0.105	0.089	0.074	0.058	0.041	0.025	0.009	-0.008	-0.022	-0.038	-0.052	-0.068	-0.082	-0.096	-0.111	-0.124	-0.138	-0.149	-0.160	-0.171	-0.180	-0.190	-0.199	-0.205	-0.212	-0.218	-0.224	-0.228	-0.230	-0.232	-0.234	-0.234	-0.234	-0.232	-0.230	-0.226	-0.220	-0.215	-0.208	-0.201	-0.191	-0.182	-0.171	-0.160	-0.148	-0.132	-0.120	-0.104	-0.089	-0.071	-0.055	-0.036	-0.018	0.001	0.021	0.041	0.061	0.082	0.102	0.124	0.146	0.168	0.189	0.210	0.232	0.254	0.275	0.296	0.318	0.336	0.356	0.376	0.394	0.414	0.430	0.448	0.462	0.478	0.491	0.505	0.516	0.529	0.539	0.548	0.555	0.562	0.569	0.572	0.576	0.579	0.579	0.579	0.578	0.575	0.571	0.566	0.561	0.552	0.545	0.536	0.525	0.512	0.501	0.486	0.472	0.456	0.440	0.422	0.404	0.385	0.366	0.346	0.325	0.305	0.282	0.260	0.236	0.214	0.190	0.165	0.141	0.116	0.092	0.068	0.044	0.019	-0.006	-0.030	-0.055	-0.080	-0.105	-0.129	-0.152	-0.178	-0.200	-0.224	-0.246	-0.269	-0.291	-0.312	-0.335	-0.355	-0.375	-0.396	-0.416	-0.435	-0.454	-0.472	-0.491	-0.509	-0.526	-0.541	-0.559	-0.574	-0.589	-0.604	-0.618	-0.631	-0.645	-0.658	100.000	5.000	2.000	1.000	6.000	0.000	0.000	0.000	0.000	0.000	0.000	0.000	0.000	0.000	0.000	0.000	0.000	0.000	0.404	0.411	0.418	0.422	0.428	0.432	0.436	0.440	0.442	0.444	0.445	0.444	0.442	0.441	0.439	0.436	0.432	0.428	0.422	0.415	0.408	0.400	0.391	0.380	0.370	0.359	0.346	0.334	0.319	0.305	0.289	0.272	0.258	0.240	0.222	0.204	0.186	0.168	0.148	0.128	0.108	0.088	0.068	0.049	0.028	0.008	-0.012	-0.032	-0.051	-0.071	-0.090	-0.109	-0.128	-0.145	-0.161	-0.179	-0.194	-0.210	-0.225	-0.238	-0.251	-0.264	-0.275	-0.285	-0.295	-0.304	-0.312	-0.319	-0.325	-0.330	-0.335	-0.339	-0.341	-0.344	-0.345	-0.345	-0.344	-0.344	-0.340	-0.339	-0.334	-0.331	-0.326	-0.321	-0.316	-0.310	-0.305	-0.298	-0.291	-0.284	-0.276	-0.270	-0.262	-0.255	-0.248	-0.240	-0.232	-0.225	-0.218	-0.210	-0.204	-0.198	-0.191	-0.186	-0.180	-0.175	-0.170	-0.165	-0.162	-0.159	-0.156	-0.152	-0.151	-0.149	-0.148	-0.148	-0.148	-0.149	-0.150	-0.151	-0.154	-0.156	-0.158	-0.161	-0.165	-0.170	-0.175	-0.179	-0.185	-0.191	-0.196	-0.204	-0.210	-0.218	-0.225	-0.231	-0.240	-0.248	-0.255	-0.264	-0.272	-0.280	-0.289	-0.296	-0.305	-0.314	-0.322	-0.330	-0.339	-0.348	-0.354	-0.361	-0.368	-0.374	-0.381	-0.388	-0.392	-0.396	-0.401	-0.406	-0.409	-0.411	-0.414	-0.415	-0.418	-0.418	-0.418	-0.416	-0.414	-0.412	-0.409	-0.405	-0.400	-0.395	-0.389	-0.381	-0.372	-0.365	-0.355	-0.345	-0.334	-0.321	-0.309	-0.294	-0.280	-0.265	-0.249	-0.232	-0.214	-0.198	-0.179	-0.159	-0.139	-0.118	-0.096	-0.075	-0.052	-0.030	-0.008	0.018	0.041	0.065	0.090	0.115	0.140	0.165	0.190	0.215	0.241	0.266	0.292	0.319	0.344	0.370	0.394	0.420	0.445	0.470	0.495	0.519	0.541	0.565	0.589	0.611	0.634	0.655	0.676	0.696	0.716	0.736	0.756	0.774	0.791	0.809	0.826	0.841	0.858	0.872	0.886	0.900	0.912	0.925	0.935	0.946	0.958	0.966	0.976	0.984	0.991	0.998	1.005	1.010	1.015	1.020	1.024	1.029	1.031	1.035	1.038	1.040	1.042	1.044	1.045	1.046	1.046	1.046	1.048	1.048	1.049	1.049	1.048	1.049	1.049	1.048	1.048	1.048	1.049	1.049	1.048	1.049	1.050	1.050	1.052	1.052	1.054	1.056	1.059	1.060	1.064	1.066	1.069	1.072	1.075	1.079	1.084	1.088	1.092	1.096	1.101	1.106	1.110	1.116	1.120	1.126	1.131	1.136	1.141	1.148	1.152	1.158	1.162	1.169	1.172	1.178	1.182	1.186	1.190	1.194	1.198	1.199	1.202	1.205	1.206	1.206	1.208	1.206	1.206	1.205	1.202	1.200	1.198	1.194	1.189	1.182	1.178	1.171	1.164	1.155	1.146	1.136	1.125	1.115	1.102	1.090	1.078	1.064	1.049	1.034	1.019	1.002	0.985	0.966	0.948	0.930	0.910	0.890	0.870	0.849	0.829	0.808	0.786	0.764	0.742	0.720	0.699	0.676	0.654	0.632	0.610	0.589	0.566	0.545	0.522	0.501	0.480	0.459	0.439	0.418	0.398	0.378	0.358	0.339	0.320	0.302	0.284	0.268	0.250	0.234	0.218	0.202	0.186	0.171	0.158	0.142	0.129	0.116	0.102	0.089	0.078	0.065	0.052	0.040	0.030	0.018	0.008	-0.005	-0.015	-0.026	-0.036	-0.049	-0.059	-0.069	-0.080	-0.090	-0.101	-0.111	-0.121	-0.132	-0.144	-0.154	-0.165	-0.176	-0.188	-0.199	-0.210	-0.221	-0.232	-0.245	-0.258	-0.269	-0.281	-0.294	-0.305	-0.318	-0.330	-0.342	-0.355	-0.368	-0.381	-0.392	-0.405	-0.419	-0.431	-0.444	-0.456	-0.469	-0.481	-0.492	-0.506	-0.519	-0.530	-0.542	-0.555	-0.566	-0.579	-0.591	-0.604	-0.615	-0.626	-0.639	-0.650	-0.661	-0.674	-0.686	-0.698	-0.708	-0.719	-0.730	-0.742	-0.752	-0.765	-0.775	-0.786	-0.796	-0.808	-0.819	-0.830	-0.840	-0.851	-0.862	-0.872	-0.884	-0.895	-0.905	-0.916	-0.926	-0.938	-0.948	-0.959	-0.971	-0.981	-0.991	-1.002	-1.014	-1.025	-1.036	-1.046	-1.058	-1.069	-1.080	-1.090	-1.101	-1.114	-1.124	-1.136	-1.148	-1.160	-1.171	-1.182	-1.194	-1.208	-1.220	-1.231	-1.244	-1.256	-1.270	-1.282	-1.295	-1.310	-1.322	-1.336	-1.351	-1.364	-1.378	-1.392	-1.406	-1.422	-1.436	-1.452	-1.468	-1.484	-1.499	-1.516	-1.531	-1.549	-1.565	-1.581	-1.599	-1.616	-1.632	-1.650	-1.668	-1.684	-1.701	-1.719	-1.735	-1.752	-1.771	-1.788	-1.804	-1.821	-1.839	-1.854	-1.870	-1.888	-1.904	-1.919	-1.932	-1.949	-1.964	-1.979	-1.992	-2.006	-2.020	-2.033	-2.045	-2.055	-2.068	-2.078	-2.088	-2.096	-2.106	-2.114	-2.122	-2.130	-2.136	-2.142	-2.148	-2.152	-2.158	-2.160	-2.165	-2.168	-2.169	-2.171	-2.172	-2.174	-2.174	-2.174	-2.172	-2.172	-2.171	-2.169	-2.169	-2.166	-2.162	-2.161	-2.158	-2.155	-2.151	-2.149	-2.146	-2.142	-2.139	-2.138	-2.135	-2.130	-2.128	-2.126	-2.124	-2.121	-2.120	-2.118	-2.116	-2.116	-2.115	-2.115	-2.115	-2.115	-2.116	-2.119	-2.120	-2.122	-2.126	-2.129	-2.132	-2.138	-2.142	-2.148	-2.154	-2.160	-2.166	-2.174	-2.181	-2.189	-2.198	-2.208	-2.218	-2.228	-2.239	-2.250	-2.261	-2.272	-2.285	-2.299	-2.311	-2.325	-2.339	-2.354	-2.368	-2.382	-2.398	-2.412	-2.429	-2.444	-2.460	-2.475	-2.491	-2.509	-2.525	-2.541	-2.558	-2.574	-2.591	-2.608	-2.624	-2.640	-2.656	-2.672	-2.689	-2.705	-2.720	-2.735	-2.750	-2.764	-2.779	-2.792	-2.805	-2.819	-2.830	-2.844	-2.855	-2.866	-2.876	-2.888	-2.896	-2.905	-2.912	-2.921	-2.929	-2.935	-2.940	-2.946	-2.951	-2.954	-2.958	-2.960	-2.961	-2.962	-2.962	-2.962	-2.962	-2.961	-2.959	-2.956	-2.954	-2.950	-2.946	-2.942	-2.938	-2.931	-2.926	-2.919	-2.912	-2.906	-2.899	-2.892	-2.885	-2.876	-2.870	-2.862	-2.855	-2.848	-2.840	-2.832	-2.825	-2.819	-2.812	-2.806	-2.800	-2.795	-2.789	-2.785	-2.780	-2.778	-2.774	-2.771	-2.770	-2.770	-2.769	-2.770	-2.772	-2.774	-2.776	-2.780	-2.786	-2.791	-2.798	-2.805	-2.814	-2.822	-2.832	-2.842	-2.855	-2.869	-2.881	-2.895	-2.911	-2.928	-2.944	-2.961	-2.980	-2.999	-3.018	-3.038	-3.058	-3.079	-3.101	-3.124	-3.146	-3.170	-3.192	-3.218	-3.241	-3.265	-3.290	-3.315	-3.339	-3.362	-3.388	-3.412	-3.438	-3.461	-3.486	-3.509	-3.534	-3.556	-3.580	-3.601	-3.625	-3.646	-3.668	-3.689	-3.709	-3.729	-3.748	-3.766	-3.784	-3.801	-3.818	-3.834	-3.850	-3.865	-3.880	-3.892	-3.906	-3.918	-3.930	-3.941	-3.951	-3.960	-3.970	-3.979	-3.988	-3.995	-4.001	-4.009	-4.015	-4.020	-4.026	-4.030	-4.035	-4.039	-4.043	-4.046	-4.049	-4.052	-4.056	-4.059	-4.060	-4.062	-4.065	-4.068	-4.070	-4.072	-4.076	-4.077	-4.080	-4.084	-4.085	-4.089	-4.091	-4.095	-4.098	-4.102	-4.106	-4.111	-4.115	-4.120	-4.125	-4.131	-4.136	-4.141	-4.149	-4.155	-4.162	-4.170	-4.176	-4.185	-4.194	-4.201	-4.211	-4.221	-4.230	-4.240	-4.251	-4.262	-4.272	-4.284	-4.296	-4.308	-4.320	-4.332	-4.345	-4.359	-4.372	-4.385	-4.399	-4.412	-4.426	-4.440	-4.455	-4.469	-4.482	-4.498	-4.511	-4.525	-4.541	-4.555	-4.569	-4.582	-4.596	-4.611	-4.624	-4.638	-4.650	-4.664	-4.676	-4.689	-4.701	-4.714	-4.725	-4.735	-4.746	-4.758	-4.768	-4.776	-4.785	-4.795	-4.802	-4.810	-4.818	-4.824	-4.829	-4.835	-4.840	-4.844	-4.848	-4.851	-4.855	-4.858	-4.859	-4.860	-4.861	-4.861	-4.861	-4.861	-4.860	-4.859	-4.858	-4.855	-4.851	-4.849	-4.845	-4.842	-4.839	-4.834	-4.830	-4.824	-4.819	-4.814	-4.808	-4.802	-4.798	-4.791	-4.785	-4.778	-4.772	-4.766	-4.761	-4.755	-4.749	-4.742	-4.738	-4.731	-4.726	-4.720	-4.714	-4.709	-4.702	-4.696	-4.692	-4.686	-4.681	-4.676	-4.671	-4.666	-4.661	-4.658	-4.652	-4.649	-4.642	-4.639	-4.632	-4.628	-4.624	-4.619	-4.612	-4.608	-4.602	-4.598	-4.591	-4.586	-4.580	-4.572	-4.566	-4.560	-4.552	-4.545	-4.536	-4.529	-4.520	-4.510	-4.501	-4.491	-4.480	-4.470	-4.459	-4.446	-4.435	-4.422	-4.408	-4.395	-4.381	-4.366	-4.351	-4.335	-4.320	-4.304	-4.288	-4.270	-4.252	-4.235	-4.216	-4.199	-4.180	-4.161	-4.141	-4.121	-4.102	-4.081	-4.062	-4.041	-4.022	-4.001	-3.982	-3.961	-3.941	-3.921	-3.901	-3.880	-3.861	-3.841	-3.821	-3.801	-3.784	-3.764	-3.746	-3.728	-3.710	-3.691	-3.675	-3.656	-3.640	-3.624	-3.609	-3.592	-3.578	-3.562	-3.548	-3.532	-3.520	-3.506	-3.495	-3.482	-3.471	-3.461	-3.450	-3.440	-3.431	-3.421	-3.414	-3.405	-3.398	-3.391	-3.384	-3.379	-3.372	-3.369	-3.364	-3.360	-3.356	-3.352	-3.350	-3.348	-3.346	-3.344	-3.344	-3.342	-3.342	-3.342	-3.345	-3.346	-3.348	-3.349	-3.351	-3.355	-3.358	-3.360	-3.364	-3.369	-3.372	-3.376	-3.381	-3.386	-3.391	-3.396	-3.401	-3.408	-3.412	-3.419	-3.425	-3.431	-3.436	-3.442	-3.449	-3.454	-3.460	-3.466	-3.471	-3.478	-3.482	-3.488	-3.494	-3.499	-3.504	-3.509	-3.512	-3.518	-3.520	-3.524	-3.528	-3.530	-3.534	-3.536	-3.539	-3.540	-3.544	-3.545	-3.546	-3.548	-3.549	-3.549	-3.549	-3.550	-3.550	-3.550	-3.549	-3.549	-3.548	-3.548	-3.546	-3.545	-3.544	-3.542	-3.542	-3.541	-3.540	-3.538	-3.538	-3.536	-3.535	-3.534	-3.532	-3.532	-3.531	-3.531	-3.531	-3.531	-3.531	-3.531	-3.532	-3.532	-3.534	-3.535	-3.536	-3.538	-3.539	-3.540	-3.541	-3.544	-3.546	-3.549	-3.551	-3.554	-3.556	-3.559	-3.562	-3.565	-3.570	-3.572	-3.575	-3.578	-3.581	-3.585	-3.589	-3.591	-3.594	-3.598	-3.600	-3.604	-3.606	-3.609	-3.611	-3.614	-3.615	-3.618	-3.620	-3.621	-3.622	-3.625	-3.626	-3.628	-3.629	-3.629	-3.630	-3.631	-3.631	-3.632	-3.631	-3.632	-3.632	-3.632	-3.634	-3.634	-3.634	-3.634	-3.636	-3.636	-3.636	-3.638	-3.639	-3.640	-3.642	-3.644	-3.645	-3.648	-3.650	-3.652	-3.655	-3.658	-3.661	-3.665	-3.669	-3.674	-3.679	-3.682	-3.688	-3.692	-3.700	-3.705	-3.711	-3.718	-3.725	-3.732	-3.740	-3.746	-3.754	-3.762	-3.770	-3.776	-3.785	-3.794	-3.801	-3.809	-3.816	-3.825	-3.832	-3.840	-3.848	-3.855	-3.864	-3.870	-3.878	-3.885	-3.891	-3.899	-3.904	-3.909	-3.915	-3.921	-3.926	-3.930	-3.935	-3.940	-3.944	-3.948	-3.950	-3.952	-3.956	-3.959	-3.960	-3.962	-3.964	-3.965	-3.965	-3.965	-3.965	-3.965	-3.964	-3.964	-3.962	-3.961	-3.960	-3.958	-3.955	-3.952	-3.950	-3.946	-3.942	-3.939	-3.935	-3.931	-3.926	-3.920	-3.916	-3.910	-3.904	-3.898	-3.890	-3.884	-3.876	-3.869	-3.861	-3.854	-3.845	-3.836	-3.826	-3.816	-3.806	-3.795	-3.785	-3.774	-3.761	-3.750	-3.738	-3.725	-3.712	-3.698	-3.684	-3.670	-3.655	-3.640	-3.625	-3.608	-3.592	-3.576	-3.559	-3.541	-3.524	-3.506	-3.488	-3.470	-3.451	-3.432	-3.412	-3.394	-3.375	-3.354	-3.335	-3.315	-3.295	-3.275	-3.255	-3.235	-3.214	-3.194	-3.174	-3.154	-3.134	-3.114	-3.094	-3.074	-3.054	-3.035	-3.018	-2.999	-2.981	-2.962	-2.944	-2.928	-2.910	-2.895	-2.879	-2.864	-2.848	-2.832	-2.819	-2.806	-2.792	-2.780	-2.769	-2.756	-2.745	-2.735	-2.726	-2.716	-2.708	-2.699	-2.691	-2.685	-2.678	-2.672	-2.666	-2.662	-2.658	-2.654	-2.650	-2.648	-2.644	-2.641	-2.639	-2.636	-2.635	-2.632	-2.631	-2.630	-2.629	-2.628	-2.626	-2.625	-2.624	-2.622	-2.620	-2.619	-2.616	-2.614	-2.611	-2.609	-2.606	-2.604	-2.599	-2.595	-2.590	-2.585	-2.580	-2.574	-2.566	-2.560	-2.554	-2.545	-2.536	-2.526	-2.518	-2.508	-2.496	-2.485	-2.472	-2.461	-2.449	-2.436	-2.422	-2.409	-2.395	-2.380	-2.366	-2.350	-2.335	-2.319	-2.304	-2.289	-2.272	-2.256	-2.240	-2.224	-2.209	-2.191	-2.176	-2.161	-2.145	-2.130	-2.115	-2.100	-2.085	-2.072	-2.058	-2.044	-2.031	-2.018	-2.006	-1.995	-1.984	-1.972	-1.962	-1.952	-1.944	-1.934	-1.925	-1.918	-1.910	-1.902	-1.896	-1.890	-1.884	-1.879	-1.875	-1.869	-1.865	-1.862	-1.859	-1.855	-1.852	-1.851	-1.849	-1.845	-1.845	-1.844	-1.842	-1.841	-1.841	-1.840	-1.840	-1.840	-1.839	-1.839	-1.838	-1.838	-1.836	-1.836	-1.835	-1.834	-1.834	-1.832	-1.830	-1.829	-1.828	-1.826	-1.824	-1.821	-1.819	-1.815	-1.812	-1.808	-1.804	-1.800	-1.796	-1.790	-1.786	-1.780	-1.775	-1.769	-1.762	-1.756	-1.749	-1.741	-1.734	-1.726	-1.718	-1.710	-1.702	-1.694	-1.684	-1.675	-1.666	-1.656	-1.648	-1.639	-1.629	-1.620	-1.610	-1.600	-1.590	-1.582	-1.572	-1.564	-1.555	-1.546	-1.536	-1.528	-1.520	-1.512	-1.505	-1.498	-1.490	-1.484	-1.476	-1.471	-1.466	-1.460	-1.455	-1.451	-1.446	-1.442	-1.440	-1.438	-1.436	-1.434	-1.434	-1.434	-1.434	-1.434	-1.434	-1.436	-1.438	-1.441	-1.444	-1.448	-1.450	-1.455	-1.460	-1.464	-1.470	-1.476	-1.482	-1.489	-1.496	-1.504	-1.511	-1.518	-1.526	-1.536	-1.545	-1.554	-1.562	-1.572	-1.581	-1.591	-1.600	-1.610	-1.620	-1.629	-1.638	-1.646	-1.656	-1.664	-1.674	-1.682	-1.690	-1.698	-1.705	-1.712	-1.719	-1.726	-1.731	-1.736	-1.741	-1.745	-1.750	-1.752	-1.755	-1.756	-1.758	-1.759	-1.758	-1.756	-1.755	-1.752	-1.750	-1.745	-1.741	-1.735	-1.728	-1.720	-1.712	-1.705	-1.695	-1.685	-1.674	-1.662	-1.650	-1.638	-1.624	-1.609	-1.595	-1.579	-1.562	-1.546	-1.530	-1.512	-1.494	-1.475	-1.456	-1.438	-1.419	-1.399	-1.379	-1.359	-1.339	-1.318	-1.296	-1.276	-1.255	-1.234	-1.212	-1.192	-1.171	-1.151	-1.130	-1.111	-1.090	-1.070	-1.050	-1.030	-1.011	-0.992	-0.971	-0.952	-0.935	-0.918	-0.899	-0.880	-0.864	-0.848	-0.829	-0.812	-0.798	-0.781	-0.765	-0.751	-0.736	-0.721	-0.706	-0.691	-0.679	-0.665	-0.652	-0.640	-0.628	-0.615	-0.602	-0.590	-0.580	-0.568	-0.556	-0.546	-0.535	-0.525	-0.514	-0.505	-0.494	-0.484	-0.475	-0.465	-0.456	-0.448	-0.438	-0.430	-0.421	-0.412	-0.405	-0.396	-0.389	-0.381	-0.374	-0.366	-0.360	-0.352	-0.345	-0.339	-0.332	-0.326	-0.320	-0.312	-0.308	-0.301	-0.296	-0.289	-0.284	-0.279	-0.274	-0.269	-0.262	-0.258	-0.254	-0.249	-0.244	-0.240	-0.235	-0.230	-0.226	-0.221	-0.218	-0.214	-0.210	-0.208	-0.204	-0.200	-0.196	-0.192	-0.190	-0.186	-0.182	-0.180	-0.175	-0.172	-0.169	-0.165	-0.162	-0.159	-0.156	-0.152	-0.150	-0.148	-0.144	-0.141	-0.138	-0.135	-0.131	-0.128	-0.124	-0.121	-0.118	-0.112	-0.110	-0.106	-0.101	-0.098	-0.094	-0.089	-0.085	-0.080	-0.075	-0.071	-0.065	-0.060	-0.055	-0.048	-0.042	-0.036	-0.030	-0.025	-0.018	-0.011	-0.004	0.004	0.011	0.020	0.028	0.036	0.045	0.054	0.062	0.071	0.081	0.091	0.101	0.112	0.122	0.134	0.146	0.156	0.169	0.181	0.192	0.205	0.218	0.230	0.244	0.256	0.270	0.282	0.296	0.310	0.322	0.336	0.351	0.364	0.378	0.392	0.405	0.418	0.432	0.445	0.459	0.471	0.485	0.496	0.510	0.521	0.534	0.545	0.556	0.568	0.578	0.588	0.598	0.606	0.614	0.622	0.630	0.639	0.645	0.650	0.655	0.660	0.665	0.668	0.670	0.672	0.674	0.675	0.675	0.674	0.672	0.671	0.669	0.664	0.659	0.654	0.649	0.642	0.635	0.626	0.619	0.609	0.599	0.589	0.578	0.565	0.554	0.540	0.526	0.512	0.498	0.482	0.468	0.452	0.436	0.420	0.402	0.386	0.369	0.352	0.334	0.318	0.299	0.281	0.264	0.248	0.229	0.212	0.196	0.180	0.164	0.148	0.132	0.119	0.104	0.090	0.078	0.065	0.054	0.042	0.032	0.022	0.015	0.008	0.001	-0.006	-0.011	-0.014	-0.018	-0.019	-0.020	-0.020	-0.019	-0.016	-0.015	-0.010	-0.006	0.000	0.006	0.014	0.022	0.031	0.040	0.051	0.062	0.075	0.086	0.100	0.114	0.128	0.141	0.156	0.171	0.186	0.201	0.216	0.231	0.246	0.261	0.275	0.290	0.305	0.318	0.330	0.344	0.355	0.366	0.378	0.388	0.396	0.406	0.414	0.420	0.426	0.431	0.435	0.438	0.439	0.439	0.439	0.438	0.436	0.431	0.428	0.421	0.415	0.406	0.399	0.389	0.379	0.366	0.354	0.340	0.326	0.310	0.294	0.278	0.260	0.241	0.224	0.204	0.185	0.165	0.145	0.124	0.102	0.081	0.060	0.038	0.015	-0.006	-0.028	-0.049	-0.071	-0.092	-0.114	-0.135	-0.155	-0.176	-0.196	-0.215	-0.235	-0.254	-0.272	-0.290	-0.308	-0.324	-0.341	-0.356	-0.371	-0.386	-0.400	-0.412	-0.425	-0.438	-0.449	-0.459	-0.469	-0.478	-0.486	-0.494	-0.500	-0.506	-0.511	-0.518	-0.520	-0.524	-0.526	-0.529	-0.530	-0.530	-0.530	-0.529	-0.528	-0.526	-0.525	-0.521	-0.518	-0.514	-0.509	-0.504	-0.499	-0.492	-0.486	-0.479	-0.471	-0.465	-0.456	-0.448	-0.439	-0.430	-0.421	-0.411	-0.401	-0.391	-0.382	-0.371	-0.361	-0.351	-0.341	-0.330	-0.320	-0.311	-0.301	-0.290	-0.281	-0.271	-0.261	-0.254	-0.244	-0.236	-0.228	-0.219	-0.212	-0.205	-0.198	-0.191	-0.186	-0.180	-0.176	-0.171	-0.166	-0.164	-0.159	-0.156	-0.154	-0.152	-0.151	-0.151	-0.151	-0.152	-0.154	-0.155	-0.158	-0.160	-0.162	-0.166	-0.170	-0.174	-0.179	-0.182	-0.188	-0.192	-0.199	-0.205	-0.210	-0.216	-0.222	-0.229	-0.236	-0.242	-0.249	-0.256	-0.261	-0.268	-0.275	-0.281	-0.286	-0.294	-0.299	-0.305	-0.311	-0.316	-0.321	-0.326	-0.330	-0.335	-0.339	-0.341	-0.345	-0.349	-0.351	-0.354	-0.356	-0.358	-0.360	-0.361	-0.361	-0.362	-0.362	-0.364	-0.362	-0.362	-0.362	-0.362	-0.361	-0.360	-0.359	-0.358	-0.356	-0.355	-0.354	-0.352	-0.351	-0.349	-0.348	-0.345	-0.344	-0.342	-0.341	-0.339	-0.336	-0.335	-0.332	-0.331	-0.331	-0.330	-0.328	-0.328	-0.326	-0.324	-0.324	-0.322	-0.320	-0.320	-0.319	-0.319	-0.316	-0.316	-0.315	-0.314	-0.314	-0.312	-0.311	-0.310	-0.310	-0.309	-0.306	-0.305	-0.304	-0.301	-0.300	-0.299	-0.298	-0.295	-0.294	-0.290	-0.289	-0.286	-0.284	-0.281	-0.278	-0.275	-0.271	-0.269	-0.265	-0.261	-0.258	-0.254	-0.250	-0.246	-0.241	-0.238	-0.232	-0.229	-0.224	-0.219	-0.214	-0.209	-0.205	-0.200	-0.195	-0.190	-0.185	-0.181	-0.175	-0.171	-0.166	-0.161	-0.156	-0.151	-0.148	-0.142	-0.138	-0.134	-0.130	-0.125	-0.121	-0.116	-0.112	-0.109	-0.104	-0.101	-0.098	-0.094	-0.090	-0.086	-0.084	-0.080	-0.076	-0.074	-0.071	-0.069	-0.065	-0.062	-0.060	-0.058	-0.055	-0.052	-0.050	-0.048	-0.045	-0.042	-0.041	-0.039	-0.036	-0.032	-0.031	-0.028	-0.026	-0.025	-0.022	-0.020	-0.018	-0.015	-0.012	-0.011	-0.009	-0.006	-0.004	-0.001	0.001	0.004	0.006	0.009	0.011	0.014	0.016	0.019	0.022	0.025	0.028	0.031	0.034	0.038	0.041	0.044	0.046	0.051	0.054	0.058	0.061	0.065	0.070	0.074	0.079	0.082	0.089	0.094	0.099	0.105	0.111	0.118	0.125	0.132	0.139	0.148	0.156	0.165	0.174	0.184	0.194	0.204	0.216	0.228	0.240	0.252	0.266	0.280	0.294	0.310	0.325	0.341	0.358	0.375	0.394	0.411	0.430	0.449	0.469	0.489	0.510	0.531	0.552	0.574	0.596	0.619	0.641	0.664	0.688	0.710	0.735	0.758	0.780	0.804	0.826	0.850	0.874	0.896	0.918	0.940	0.961	0.982	1.004	1.024	1.044	1.064	1.082	1.100	1.118	1.135	1.151	1.166	1.181	1.195	1.208	1.220	1.231	1.242	1.251	1.261	1.270	1.278	1.285	1.290	1.296	1.301	1.306	1.309	1.311	1.312	1.315	1.316	1.315	1.316	1.315	1.315	1.314	1.312	1.311	1.309	1.305	1.304	1.301	1.298	1.294	1.292	1.289	1.285	1.284	1.280	1.278	1.275	1.272	1.270	1.269	1.266	1.265	1.264	1.262	1.262	1.261	1.261	1.261	1.261	1.261	1.262	1.264	1.265	1.266	1.266	1.269	1.270	1.272	1.275	1.276	1.279	1.281	1.284	1.286	1.289	1.291	1.294	1.296	1.300	1.301	1.304	1.305	1.308	1.308	1.309	1.311	1.311	1.311	1.312	1.312	1.311	1.311	1.310	1.309	1.308	1.305	1.304	1.300	1.296	1.292	1.289	1.285	1.280	1.276	1.269	1.264	1.258	1.250	1.244	1.236	1.228	1.220	1.210	1.200	1.191	1.180	1.170	1.159	1.148	1.135	1.122	1.110	1.096	1.082	1.069	1.052	1.038	1.022	1.006	0.990	0.972	0.955	0.936	0.918	0.900	0.880	0.860	0.840	0.819	0.798	0.775	0.752	0.730	0.706	0.682	0.659	0.634	0.610	0.584	0.559	0.532	0.506	0.479	0.452	0.426	0.398	0.370	0.342	0.314	0.286	0.258	0.230	0.201	0.172	0.144	0.116	0.089	0.061	0.034	0.005	-0.022	-0.049	-0.075	-0.101	-0.126	-0.151	-0.178	-0.200	-0.225	-0.248	-0.270	-0.292	-0.314	-0.334	-0.355	-0.375	-0.392	-0.411	-0.428	-0.444	-0.460	-0.475	-0.489	-0.502	-0.516	-0.529	-0.540	-0.551	-0.562	-0.571	-0.581	-0.590	-0.599	-0.606	-0.614	-0.620	-0.626	-0.634	-0.640	-0.645	-0.650	-0.655	-0.660	-0.665	-0.669	-0.675	-0.680	-0.684	-0.689	-0.695	-0.699	-0.704	-0.709	-0.715	-0.720	-0.726	-0.731	-0.736	-0.744	-0.750	-0.756	-0.762	-0.770	-0.776	-0.784	-0.790	-0.798	-0.805	-0.812	-0.821	-0.828	-0.834	-0.842	-0.849	-0.855	-0.862	-0.869	-0.874	-0.880	-0.885	-0.890	-0.894	-0.898	-0.900	-0.902	-0.904	-0.904	-0.904	-0.902	-0.900	-0.898	-0.894	-0.888	-0.881	-0.874	-0.865	-0.855	-0.844	-0.831	-0.819	-0.804	-0.786	-0.770	-0.749	-0.730	-0.708	-0.685	-0.660	-0.634	-0.606	-0.579	-0.548	-0.516	-0.484	-0.450	-0.415	-0.378	-0.340	-0.301	-0.262	-0.221	-0.179	-0.136	-0.092	-0.048	-0.001	0.044	0.091	0.139	0.188	0.236	0.285	0.334	0.384	0.434	0.485	0.535	0.585	0.636	0.688	0.736	0.788	0.836	0.886	0.936	0.984	1.034	1.080	1.128	1.174	1.219	1.262	1.308	1.350	1.392	1.432	1.471	1.510	1.548	1.582	1.618	1.651	1.684	1.714	1.742	1.771	1.798	1.822	1.845	1.866	1.886	1.905	1.924	1.939	1.954	1.966	1.978	1.986	1.995	2.001	2.006	2.010	2.013	2.014	2.014	2.013	2.009	2.005	2.001	1.995	1.989	1.980	1.970	1.960	1.950	1.938	1.924	1.911	1.898	1.882	1.866	1.851	1.835	1.818	1.800	1.781	1.764	1.746	1.728	1.708	1.690	1.670	1.651	1.632	1.612	1.592	1.574	1.555	1.535	1.516	1.496	1.478	1.459	1.441	1.422	1.404	1.386	1.369	1.351	1.334	1.318	1.300	1.284	1.269	1.252	1.238	1.222	1.208	1.192	1.179	1.165	1.151	1.138	1.126	1.112	1.100	1.089	1.078	1.066	1.054	1.044	1.032	1.024	1.014	1.002	0.992	0.982	0.972	0.964	0.954	0.945	0.936	0.926	0.918	0.909	0.899	0.890	0.881	0.872	0.862	0.852	0.844	0.834	0.824	0.814	0.804	0.794	0.784	0.774	0.762	0.751	0.739	0.728	0.716	0.705	0.692	0.679	0.668	0.655	0.642	0.628	0.615	0.601	0.589	0.575	0.560	0.546	0.531	0.518	0.504	0.489	0.476	0.461	0.446	0.432	0.418	0.404	0.390	0.376	0.362	0.349	0.334	0.321	0.309	0.295	0.282	0.270	0.256	0.245	0.231	0.220	0.208	0.196	0.185	0.174	0.162	0.151	0.140	0.131	0.120	0.109	0.099	0.089	0.080	0.069	0.060	0.049	0.040	0.030	0.020	0.010	0.001	-0.009	-0.019	-0.028	-0.039	-0.048	-0.058	-0.068	-0.078	-0.088	-0.098	-0.108	-0.118	-0.128	-0.139	-0.149	-0.159	-0.170	-0.180	-0.191	-0.201	-0.212	-0.224	-0.234	-0.245	-0.256	-0.266	-0.278	-0.289	-0.299	-0.310	-0.320	-0.330	-0.340	-0.350	-0.360	-0.370	-0.379	-0.389	-0.398	-0.408	-0.416	-0.424	-0.432	-0.442	-0.450	-0.459	-0.466	-0.474	-0.481	-0.488	-0.495	-0.501	-0.509	-0.514	-0.520	-0.525	-0.531	-0.536	-0.541	-0.546	-0.550	-0.554	-0.559	-0.561	-0.566	-0.569	-0.571	-0.575	-0.578	-0.579	-0.581	-0.582	-0.584	-0.585	-0.586	-0.588	-0.588	-0.588	-0.588	-0.588	-0.586	-0.585	-0.585	-0.582	-0.581	-0.580	-0.578	-0.576	-0.572	-0.569	-0.566	-0.562	-0.559	-0.555	-0.552	-0.548	-0.544	-0.539	-0.532	-0.529	-0.524	-0.518	-0.512	-0.507	-0.501	-0.495	-0.489	-0.485	-0.479	-0.471	-0.465	-0.460	-0.454	-0.448	-0.441	-0.435	-0.429	-0.422	-0.416	-0.410	-0.405	-0.399	-0.394	-0.388	-0.381	-0.376	-0.370	-0.366	-0.360	-0.354	-0.350	-0.345	-0.340	-0.335	-0.329	-0.325	-0.320	-0.315	-0.310	-0.305	-0.300	-0.296	-0.291	-0.286	-0.280	-0.275	-0.270	-0.265	-0.260	-0.254	-0.250	-0.244	-0.238	-0.232	-0.226	-0.220	-0.212	-0.206	-0.199	-0.192	-0.185	-0.176	-0.169	-0.161	-0.152	-0.144	-0.135	-0.125	-0.115	-0.106	-0.095	-0.085	-0.075	-0.064	-0.052	-0.041	-0.030	-0.016	-0.005	0.008	0.020	0.034	0.046	0.059	0.074	0.086	0.100	0.114	0.128	0.141	0.155	0.170	0.182	0.198	0.211	0.225	0.239	0.252	0.266	0.280	0.292	0.306	0.319	0.330	0.342	0.354	0.365	0.376	0.386	0.396	0.406	0.415	0.422	0.430	0.438	0.444	0.449	0.454	0.459	0.462	0.465	0.468	0.468	0.469	0.468	0.465	0.462	0.459	0.455	0.449	0.442	0.435	0.428	0.418	0.408	0.396	0.385	0.371	0.358	0.342	0.328	0.311	0.294	0.276	0.258	0.239	0.219	0.198	0.178	0.156	0.135	0.111	0.089	0.065	0.042	0.020	-0.004	-0.026	-0.050	-0.074	-0.096	-0.118	-0.141	-0.164	-0.185	-0.205	-0.226	-0.246	-0.266	-0.284	-0.302	-0.320	-0.336	-0.351	-0.366	-0.381	-0.392	-0.405	-0.416	-0.426	-0.436	-0.444	-0.452	-0.459	-0.464	-0.468	-0.471	-0.475	-0.476	-0.476	-0.476	-0.476	-0.474	-0.472	-0.469	-0.465	-0.460	-0.456	-0.450	-0.444	-0.438	-0.431	-0.425	-0.418	-0.410	-0.402	-0.394	-0.386	-0.378	-0.370	-0.362	-0.355	-0.348	-0.340	-0.332	-0.326	-0.319	-0.312	-0.308	-0.301	-0.296	-0.291	-0.288	-0.284	-0.280	-0.278	-0.275	-0.272	-0.272	-0.272	-0.271	-0.272	-0.274	-0.275	-0.278	-0.280	-0.284	-0.288	-0.291	-0.296	-0.301	-0.308	-0.312	-0.320	-0.328	-0.334	-0.342	-0.350	-0.359	-0.368	-0.376	-0.385	-0.395	-0.404	-0.414	-0.424	-0.434	-0.444	-0.454	-0.464	-0.474	-0.482	-0.492	-0.501	-0.510	-0.519	-0.528	-0.535	-0.542	-0.550	-0.556	-0.562	-0.568	-0.574	-0.578	-0.581	-0.584	-0.588	-0.589	-0.590	-0.590	-0.590	-0.588	-0.586	-0.584	-0.580	-0.576	-0.570	-0.564	-0.556	-0.548	-0.539	-0.529	-0.519	-0.507	-0.495	-0.480	-0.468	-0.451	-0.435	-0.419	-0.400	-0.382	-0.365	-0.345	-0.324	-0.302	-0.281	-0.259	-0.236	-0.212	-0.188	-0.164	-0.139	-0.115	-0.089	-0.064	-0.038	-0.011	0.015	0.041	0.069	0.096	0.122	0.149	0.175	0.202	0.229	0.255	0.281	0.308	0.332	0.358	0.384	0.408	0.431	0.456	0.479	0.501	0.524	0.545	0.566	0.586	0.608	0.628	0.646	0.664	0.681	0.699	0.715	0.731	0.746	0.760	0.774	0.786	0.800	0.811	0.824	0.834	0.844	0.852	0.861	0.870	0.878	0.885	0.891	0.898	0.904	0.909	0.914	0.919	0.922	0.926	0.930	0.934	0.936	0.940	0.941	0.944	0.946	0.949	0.950	0.952	0.955	0.956	0.958	0.960	0.961	0.964	0.965	0.966	0.969	0.971	0.972	0.976	0.979	0.981	0.985	0.988	0.991	0.994	0.998	1.001	1.005	1.009	1.014	1.018	1.022	1.028	1.032	1.038	1.041	1.048	1.052	1.058	1.062	1.068	1.074	1.079	1.084	1.089	1.094	1.099	1.104	1.109	1.112	1.118	1.121	1.126	1.129	1.132	1.135	1.139	1.141	1.144	1.145	1.145	1.145	1.146	1.146	1.146	1.144	1.142	1.139	1.138	1.134	1.129	1.124	1.119	1.112	1.106	1.099	1.090	1.082	1.072	1.062	1.051	1.041	1.030	1.018	1.004	0.990	0.976	0.962	0.945	0.930	0.912	0.896	0.878	0.860	0.841	0.824	0.804	0.785	0.766	0.745	0.726	0.706	0.686	0.664	0.644	0.622	0.604	0.582	0.561	0.541	0.521	0.501	0.481	0.461	0.441	0.422	0.405	0.385	0.368	0.349	0.332	0.315	0.298	0.282	0.266	0.251	0.235	0.221	0.206	0.192	0.179	0.165	0.152	0.140	0.128	0.116	0.104	0.092	0.081	0.070	0.059	0.049	0.039	0.029	0.018	0.006	-0.002	-0.014	-0.022	-0.034	-0.044	-0.052	-0.064	-0.074	-0.084	-0.095	-0.105	-0.115	-0.126	-0.138	-0.149	-0.160	-0.170	-0.182	-0.195	-0.208	-0.219	-0.231	-0.244	-0.255	-0.268	-0.280	-0.294	-0.306	-0.320	-0.331	-0.345	-0.358	-0.372	-0.385	-0.398	-0.411	-0.425	-0.438	-0.451	-0.465	-0.478	-0.491	-0.505	-0.518	-0.530	-0.544	-0.556	-0.570	-0.582	-0.596	-0.609	-0.621	-0.635	-0.646	-0.660	-0.672	-0.685	-0.698	-0.710	-0.721	-0.735	-0.746	-0.759	-0.771	-0.782	-0.794	-0.806	-0.818	-0.830	-0.841	-0.852	-0.865	-0.876	-0.889	-0.900	-0.910	-0.922	-0.934	-0.945	-0.955	-0.965	-0.976	-0.988	-0.998	-1.008	-1.019	-1.029	-1.039	-1.049	-1.059	-1.069	-1.078	-1.088	-1.096	-1.106	-1.116	-1.124	-1.132	-1.142	-1.151	-1.160	-1.169	-1.179	-1.186	-1.195	-1.204	-1.212	-1.221	-1.230	-1.239	-1.248	-1.256	-1.265	-1.275	-1.284	-1.294	-1.302	-1.312	-1.322	-1.332	-1.342	-1.352	-1.365	-1.376	-1.388	-1.399	-1.411	-1.421	-1.435	-1.448	-1.460	-1.472	-1.485	-1.498	-1.511	-1.525	-1.538	-1.552	-1.566	-1.580	-1.594	-1.606	-1.621	-1.634	-1.648	-1.660	-1.674	-1.686	-1.699	-1.712	-1.724	-1.735	-1.748	-1.759	-1.769	-1.778	-1.788	-1.796	-1.804	-1.811	-1.819	-1.825	-1.830	-1.834	-1.838	-1.841	-1.842	-1.844	-1.845	-1.845	-1.845	-1.842	-1.841	-1.836	-1.832	-1.828	-1.822	-1.816	-1.810	-1.801	-1.794	-1.784	-1.775	-1.764	-1.754	-1.742	-1.730	-1.719	-1.706	-1.694	-1.680	-1.666	-1.654	-1.640	-1.626	-1.612	-1.599	-1.585	-1.571	-1.558	-1.545	-1.532	-1.520	-1.508	-1.495	-1.484	-1.472	-1.464	-1.452	-1.444	-1.435	-1.426	-1.419	-1.411	-1.405	-1.400	-1.395	-1.391	-1.388	-1.385	-1.381	-1.380	-1.380	-1.379	-1.380	-1.381	-1.384	-1.386	-1.391	-1.395	-1.400	-1.405	-1.411	-1.418	-1.425	-1.432	-1.440	-1.449	-1.459	-1.469	-1.478	-1.489	-1.500	-1.510	-1.521	-1.532	-1.546	-1.558	-1.569	-1.582	-1.595	-1.606	-1.619	-1.632	-1.645	-1.658	-1.670	-1.682	-1.695	-1.706	-1.719	-1.730	-1.742	-1.754	-1.762	-1.774	-1.784	-1.794	-1.802	-1.811	-1.819	-1.828	-1.835	-1.841	-1.848	-1.854	-1.859	-1.864	-1.866	-1.870	-1.872	-1.875	-1.875	-1.878	-1.876	-1.876	-1.874	-1.872	-1.870	-1.866	-1.862	-1.858	-1.852	-1.848	-1.841	-1.834	-1.826	-1.819	-1.810	-1.801	-1.792	-1.782	-1.774	-1.764	-1.754	-1.742	-1.732	-1.721	-1.710	-1.700	-1.689	-1.679	-1.669	-1.658	-1.649	-1.639	-1.630	-1.620	-1.611	-1.604	-1.596	-1.590	-1.582	-1.576	-1.571	-1.568	-1.564	-1.561	-1.560	-1.559	-1.559	-1.561	-1.564	-1.566	-1.570	-1.575	-1.581	-1.588	-1.596	-1.605	-1.615	-1.626	-1.639	-1.652	-1.668	-1.682	-1.699	-1.715	-1.734	-1.752	-1.771	-1.794	-1.814	-1.835	-1.859	-1.881	-1.905	-1.929	-1.954	-1.980	-2.005	-2.031	-2.056	-2.084	-2.110	-2.136	-2.162	-2.190	-2.218	-2.242	-2.269	-2.295	-2.321	-2.346	-2.371	-2.395	-2.420	-2.444	-2.466	-2.489	-2.512	-2.532	-2.554	-2.572	-2.592	-2.610	-2.629	-2.646	-2.661	-2.678	-2.691	-2.705	-2.719	-2.731	-2.742	-2.752	-2.762	-2.771	-2.780	-2.788	-2.795	-2.800	-2.805	-2.811	-2.814	-2.819	-2.821	-2.824	-2.825	-2.826	-2.829	-2.829	-2.829	-2.829	-2.829	-2.828	-2.826	-2.826	-2.825	-2.824	-2.822	-2.821	-2.819	-2.818	-2.816	-2.815	-2.814	-2.812	-2.812	-2.811	-2.810	-2.810	-2.810	-2.811	-2.811	-2.812	-2.815	-2.816	-2.819	-2.820	-2.824	-2.828	-2.831	-2.835	-2.840	-2.846	-2.851	-2.858	-2.864	-2.871	-2.879	-2.886	-2.895	-2.904	-2.912	-2.922	-2.932	-2.944	-2.956	-2.966	-2.979	-2.991	-3.004	-3.018	-3.031	-3.045	-3.060	-3.075	-3.089	-3.105	-3.120	-3.135	-3.151	-3.168	-3.182	-3.200	-3.216	-3.231	-3.249	-3.264	-3.281	-3.298	-3.314	-3.331	-3.346	-3.362	-3.379	-3.395	-3.411	-3.425	-3.440	-3.455	-3.470	-3.484	-3.499	-3.512	-3.525	-3.538	-3.551	-3.562	-3.574	-3.585	-3.595	-3.605	-3.615	-3.625	-3.632	-3.642	-3.650	-3.658	-3.662	-3.670	-3.675	-3.680	-3.685	-3.690	-3.692	-3.698	-3.700	-3.702	-3.705	-3.705	-3.708	-3.708	-3.708	-3.708	-3.708	-3.708	-3.706	-3.705	-3.704	-3.702	-3.700	-3.698	-3.696	-3.694	-3.690	-3.688	-3.684	-3.682	-3.679	-3.678	-3.674	-3.671	-3.668	-3.665	-3.660	-3.658	-3.654	-3.650	-3.648	-3.644	-3.641	-3.638	-3.634	-3.631	-3.628	-3.624	-3.620	-3.618	-3.612	-3.609	-3.605	-3.601	-3.598	-3.592	-3.589	-3.584	-3.580	-3.575	-3.571	-3.566	-3.560	-3.555	-3.549	-3.542	-3.536	-3.530	-3.522	-3.515	-3.508	-3.499	-3.490	-3.482	-3.472	-3.462	-3.452	-3.442	-3.430	-3.420	-3.408	-3.396	-3.382	-3.369	-3.356	-3.342	-3.329	-3.314	-3.299	-3.282	-3.266	-3.251	-3.234	-3.219	-3.201	-3.182	-3.166	-3.148	-3.130	-3.111	-3.094	-3.075	-3.056	-3.038	-3.020	-3.001	-2.981	-2.962	-2.944	-2.925	-2.906	-2.888	-2.870	-2.851	-2.834	-2.815	-2.798	-2.780	-2.762	-2.745	-2.729	-2.712	-2.696	-2.680	-2.665	-2.650	-2.635	-2.619	-2.605	-2.591	-2.576	-2.564	-2.551	-2.539	-2.528	-2.515	-2.505	-2.494	-2.482	-2.472	-2.462	-2.452	-2.444	-2.435	-2.428	-2.420	-2.412	-2.406	-2.400	-2.394	-2.389	-2.381	-2.376	-2.372	-2.368	-2.365	-2.361	-2.359	-2.355	-2.351	-2.350	-2.349	-2.348	-2.346	-2.345	-2.345	-2.345	-2.346	-2.346	-2.348	-2.348	-2.349	-2.350	-2.352	-2.355	-2.356	-2.359	-2.362	-2.364	-2.368	-2.371	-2.374	-2.378	-2.381	-2.384	-2.388	-2.390	-2.395	-2.399	-2.401	-2.405	-2.408	-2.411	-2.415	-2.418	-2.421	-2.424	-2.426	-2.429	-2.431	-2.434	-2.436	-2.438	-2.439	-2.440	-2.441	-2.442	-2.444	-2.444	-2.445	-2.445	-2.446	-2.448	-2.446	-2.448	-2.448	-2.448	-2.448	-2.448	-2.448	-2.448	-2.446	-2.448	-2.448	-2.449	-2.449	-2.450	-2.450	-2.451	-2.451	-2.452	-2.455	-2.456	-2.459	-2.460	-2.462	-2.466	-2.469	-2.474	-2.478	-2.482	-2.485	-2.490	-2.495	-2.501	-2.508	-2.512	-2.519	-2.525	-2.531	-2.539	-2.545	-2.554	-2.561	-2.568	-2.576	-2.584	-2.591	-2.599	-2.608	-2.615	-2.621	-2.630	-2.638	-2.645	-2.652	-2.659	-2.665	-2.672	-2.680	-2.685	-2.691	-2.696	-2.702	-2.708	-2.711	-2.715	-2.720	-2.724	-2.726	-2.730	-2.732	-2.735	-2.736	-2.739	-2.741	-2.742	-2.744	-2.745	-2.746	-2.746	-2.746	-2.748	-2.748	-2.748	-2.750	-2.750	-2.750	-2.751	-2.752	-2.752	-2.754	-2.755	-2.758	-2.759	-2.761	-2.762	-2.765	-2.769	-2.772	-2.776	-2.781	-2.785	-2.790	-2.795	-2.801	-2.808	-2.815	-2.821	-2.829	-2.838	-2.846	-2.855	-2.864	-2.872	-2.882	-2.892	-2.902	-2.912	-2.924	-2.934	-2.945	-2.955	-2.966	-2.978	-2.989	-3.000	-3.011	-3.022	-3.034	-3.044	-3.054	-3.065	-3.076	-3.086	-3.096	-3.105	-3.115	-3.124	-3.134	-3.141	-3.150	-3.158	-3.166	-3.172	-3.180	-3.186	-3.194	-3.199	-3.204	-3.209	-3.214	-3.218	-3.221	-3.225	-3.229	-3.231	-3.235	-3.238	-3.239	-3.241	-3.242	-3.244	-3.245	-3.246	-3.246	-3.246	-3.246	-3.246	-3.245	-3.245	-3.244	-3.244	-3.242	-3.240	-3.239	-3.236	-3.235	-3.231	-3.230	-3.228	-3.225	-3.221	-3.218	-3.215	-3.211	-3.208	-3.202	-3.198	-3.192	-3.189	-3.182	-3.178	-3.171	-3.166	-3.160	-3.154	-3.146	-3.140	-3.131	-3.124	-3.116	-3.108	-3.099	-3.090	-3.081	-3.071	-3.060	-3.051	-3.040	-3.029	-3.016	-3.006	-2.994	-2.981	-2.969	-2.956	-2.942	-2.930	-2.916	-2.902	-2.889	-2.875	-2.860	-2.848	-2.832	-2.819	-2.804	-2.789	-2.775	-2.760	-2.745	-2.730	-2.716	-2.701	-2.686	-2.674	-2.660	-2.648	-2.634	-2.621	-2.609	-2.596	-2.585	-2.574	-2.562	-2.552	-2.542	-2.532	-2.524	-2.515	-2.508	-2.500	-2.492	-2.488	-2.481	-2.476	-2.472	-2.468	-2.465	-2.461	-2.459	-2.458	-2.456	-2.456	-2.455	-2.455	-2.458	-2.458	-2.460	-2.461	-2.464	-2.468	-2.470	-2.474	-2.478	-2.480	-2.484	-2.488	-2.492	-2.496	-2.499	-2.502	-2.506	-2.510	-2.512	-2.515	-2.518	-2.520	-2.522	-2.522	-2.524	-2.524	-2.525	-2.524	-2.522	-2.521	-2.519	-2.516	-2.512	-2.508	-2.504	-2.499	-2.492	-2.485	-2.478	-2.470	-2.461	-2.451	-2.442	-2.432	-2.421	-2.409	-2.398	-2.385	-2.372	-2.360	-2.346	-2.332	-2.318	-2.304	-2.289	-2.274	-2.259	-2.244	-2.229	-2.214	-2.199	-2.184	-2.168	-2.154	-2.139	-2.125	-2.110	-2.096	-2.082	-2.070	-2.056	-2.044	-2.030	-2.020	-2.007	-1.998	-1.988	-1.976	-1.968	-1.959	-1.951	-1.942	-1.934	-1.928	-1.921	-1.915	-1.910	-1.905	-1.900	-1.896	-1.892	-1.890	-1.886	-1.884	-1.882	-1.880	-1.879	-1.878	-1.876	-1.876	-1.876	-1.876	-1.876	-1.876	-1.878	-1.878	-1.879	-1.879	-1.880	-1.881	-1.882	-1.882	-1.882	-1.882	-1.884	-1.885	-1.885	-1.885	-1.885	-1.884	-1.884	-1.882	-1.882	-1.880	-1.879	-1.878	-1.875	-1.871	-1.869	-1.866	-1.861	-1.858	-1.854	-1.848	-1.844	-1.838	-1.832	-1.825	-1.819	-1.811	-1.804	-1.796	-1.789	-1.780	-1.771	-1.762	-1.752	-1.745	-1.735	-1.725	-1.715	-1.704	-1.694	-1.685	-1.674	-1.664	-1.654	-1.642	-1.632	-1.622	-1.614	-1.604	-1.594	-1.584	-1.575	-1.566	-1.558	-1.550	-1.542	-1.534	-1.528	-1.521	-1.515	-1.510	-1.505	-1.499	-1.495	-1.492	-1.490	-1.488	-1.488	-1.486	-1.486	-1.486	-1.488	-1.489	-1.491	-1.494	-1.498	-1.502	-1.508	-1.512	-1.519	-1.525	-1.531	-1.540	-1.548	-1.558	-1.565	-1.576	-1.586	-1.596	-1.608	-1.618	-1.630	-1.641	-1.654	-1.668	-1.680	-1.691	-1.705	-1.719	-1.730	-1.744	-1.758	-1.770	-1.781	-1.794	-1.808	-1.819	-1.830	-1.841	-1.852	-1.862	-1.874	-1.884	-1.892	-1.902	-1.910	-1.918	-1.925	-1.931	-1.938	-1.942	-1.948	-1.951	-1.954	-1.956	-1.959	-1.960	-1.960	-1.960	-1.959	-1.958	-1.955	-1.951	-1.946	-1.941	-1.935	-1.929	-1.922	-1.914	-1.905	-1.896	-1.886	-1.876	-1.864	-1.852	-1.840	-1.828	-1.814	-1.801	-1.786	-1.771	-1.756	-1.740	-1.725	-1.708	-1.691	-1.675	-1.658	-1.640	-1.622	-1.604	-1.585	-1.568	-1.549	-1.530	-1.512	-1.492	-1.474	-1.456	-1.439	-1.419	-1.401	-1.384	-1.365	-1.348	-1.330	-1.311	-1.294	-1.276	-1.259	-1.241	-1.224	-1.208	-1.190	-1.175	-1.159	-1.142	-1.128	-1.112	-1.096	-1.081	-1.066	-1.052	-1.038	-1.024	-1.010	-0.998	-0.984	-0.972	-0.959	-0.946	-0.934	-0.922	-0.911	-0.900	-0.889	-0.878	-0.866	-0.856	-0.845	-0.835	-0.825	-0.815	-0.805	-0.796	-0.786	-0.776	-0.768	-0.759	-0.750	-0.741	-0.734	-0.725	-0.718	-0.709	-0.701	-0.694	-0.686	-0.678	-0.671	-0.664	-0.656	-0.650	-0.642	-0.635	-0.629	-0.622	-0.616	-0.610	-0.602	-0.598	-0.591	-0.585	-0.580	-0.574	-0.568	-0.562	-0.556	-0.552	-0.546	-0.542	-0.536	-0.532	-0.529	-0.524	-0.520	-0.516	-0.514	-0.510	-0.507	-0.504	-0.501	-0.498	-0.496	-0.494	-0.491	-0.489	-0.488	-0.485	-0.485	-0.484	-0.481	-0.481	-0.481	-0.481	-0.481	-0.480	-0.481	-0.481	-0.481	-0.481	-0.482	-0.484	-0.485	-0.485	-0.486	-0.486	-0.488	-0.489	-0.490	-0.490	-0.490	-0.491	-0.492	-0.492	-0.492	-0.494	-0.494	-0.492	-0.492	-0.492	-0.491	-0.491	-0.490	-0.489	-0.486	-0.484	-0.482	-0.479	-0.476	-0.472	-0.470	-0.465	-0.460	-0.455	-0.450	-0.444	-0.439	-0.431	-0.425	-0.418	-0.410	-0.402	-0.394	-0.385	-0.376	-0.368	-0.356	-0.346	-0.336	-0.326	-0.315	-0.302	-0.292	-0.281	-0.268	-0.256	-0.245	-0.232	-0.220	-0.208	-0.195	-0.182	-0.170	-0.158	-0.145	-0.134	-0.121	-0.110	-0.099	-0.088	-0.076	-0.066	-0.055	-0.045	-0.036	-0.028	-0.019	-0.010	-0.004	0.004	0.010	0.015	0.021	0.025	0.029	0.031	0.035	0.035	0.036	0.036	0.036	0.034	0.032	0.029	0.026	0.021	0.015	0.009	0.001	-0.006	-0.014	-0.024	-0.034	-0.045	-0.055	-0.069	-0.081	-0.094	-0.109	-0.124	-0.139	-0.154	-0.170	-0.186	-0.204	-0.220	-0.239	-0.258	-0.275	-0.292	-0.311	-0.330	-0.349	-0.369	-0.388	-0.406	-0.424	-0.442	-0.461	-0.479	-0.496	-0.514	-0.531	-0.548	-0.564	-0.578	-0.592	-0.606	-0.621	-0.634	-0.645	-0.656	-0.666	-0.676	-0.685	-0.692	-0.701	-0.706	-0.711	-0.715	-0.719	-0.721	-0.721	-0.722	-0.721	-0.719	-0.716	-0.711	-0.706	-0.701	-0.694	-0.686	-0.678	-0.668	-0.658	-0.646	-0.634	-0.622	-0.608	-0.594	-0.580	-0.565	-0.549	-0.532	-0.516	-0.500	-0.481	-0.465	-0.448	-0.431	-0.412	-0.395	-0.379	-0.361	-0.344	-0.328	-0.311	-0.296	-0.281	-0.266	-0.252	-0.239	-0.226	-0.214	-0.201	-0.192	-0.182	-0.174	-0.166	-0.160	-0.154	-0.149	-0.146	-0.144	-0.142	-0.142	-0.144	-0.146	-0.149	-0.152	-0.159	-0.165	-0.172	-0.181	-0.191	-0.202	-0.215	-0.226	-0.240	-0.255	-0.270	-0.286	-0.304	-0.322	-0.340	-0.359	-0.378	-0.398	-0.419	-0.440	-0.461	-0.484	-0.506	-0.528	-0.550	-0.572	-0.595	-0.618	-0.641	-0.662	-0.686	-0.708	-0.730	-0.751	-0.771	-0.792	-0.814	-0.834	-0.854	-0.871	-0.890	-0.909	-0.925	-0.942	-0.958	-0.974	-0.989	-1.002	-1.015	-1.029	-1.040	-1.051	-1.061	-1.071	-1.080	-1.086	-1.094	-1.100	-1.105	-1.110	-1.115	-1.118	-1.119	-1.120	-1.121	-1.122	-1.121	-1.120	-1.118	-1.116	-1.111	-1.108	-1.102	-1.098	-1.091	-1.085	-1.079	-1.070	-1.062	-1.055	-1.045	-1.036	-1.026	-1.015	-1.005	-0.994	-0.982	-0.970	-0.959	-0.948	-0.934	-0.922	-0.909	-0.898	-0.885	-0.872	-0.860	-0.848	-0.835	-0.824	-0.810	-0.799	-0.788	-0.775	-0.764	-0.752	-0.742	-0.732	-0.722	-0.714	-0.704	-0.696	-0.688	-0.680	-0.674	-0.666	-0.660	-0.655	-0.650	-0.646	-0.641	-0.639	-0.636	-0.636	-0.634	-0.634	-0.635	-0.635	-0.636	-0.638	-0.640	-0.644	-0.648	-0.651	-0.655	-0.660	-0.665	-0.671	-0.678	-0.684	-0.690	-0.696	-0.705	-0.711	-0.719	-0.728	-0.735	-0.742	-0.750	-0.759	-0.766	-0.775	-0.782	-0.790	-0.798	-0.805	-0.811	-0.819	-0.826	-0.832	-0.839	-0.845	-0.850	-0.855	-0.860	-0.864	-0.869	-0.874	-0.876	-0.880	-0.882	-0.885	-0.888	-0.889	-0.891	-0.892	-0.894	-0.895	-0.895	-0.895	-0.895	-0.895	-0.896	-0.895	-0.895	-0.895	-0.894	-0.892	-0.892	-0.891	-0.891	-0.890	-0.889	-0.888	-0.888	-0.885	-0.885	-0.885	-0.884	-0.884	-0.884	-0.884	-0.884	-0.884	-0.884	-0.885	-0.884	-0.884	-0.885	-0.886	-0.885	-0.886	-0.888	-0.889	-0.889	-0.890	-0.891	-0.892	-0.892	-0.894	-0.895	-0.896	-0.896	-0.896	-0.898	-0.898	-0.899	-0.899	-0.899	-0.900	-0.899	-0.900	-0.899	-0.899	-0.899	-0.898	-0.896	-0.896	-0.895	-0.892	-0.891	-0.889	-0.888	-0.885	-0.882	-0.880	-0.878	-0.875	-0.871	-0.868	-0.865	-0.861	-0.858	-0.854	-0.850	-0.846	-0.844	-0.839	-0.835	-0.831	-0.826	-0.822	-0.818	-0.814	-0.809	-0.805	-0.800	-0.795	-0.791	-0.786	-0.781	-0.778	-0.772	-0.768	-0.764	-0.758	-0.754	-0.749	-0.744	-0.740	-0.735	-0.731	-0.726	-0.722	-0.718	-0.712	-0.708	-0.704	-0.700	-0.695	-0.690	-0.686	-0.681	-0.676	-0.671	-0.668	-0.662	-0.658	-0.652	-0.649	-0.642	-0.638	-0.634	-0.629	-0.625	-0.619	-0.614	-0.609	-0.604	-0.599	-0.594	-0.589	-0.584	-0.579	-0.572	-0.569	-0.562	-0.559	-0.552	-0.549	-0.542	-0.539	-0.532	-0.529	-0.522	-0.518	-0.512	-0.507	-0.501	-0.496	-0.491	-0.486	-0.481	-0.476	-0.471	-0.466	-0.460	-0.455	-0.450	-0.442	-0.438	-0.431	-0.425	-0.418	-0.411	-0.404	-0.399	-0.391	-0.382	-0.375	-0.366	-0.358	-0.350	-0.340	-0.331	-0.321	-0.310	-0.300	-0.289	-0.278	-0.264	-0.252	-0.239	-0.225	-0.210	-0.196	-0.181	-0.166	-0.149	-0.132	-0.116	-0.099	-0.080	-0.061	-0.042	-0.022	-0.004	0.018	0.038	0.058	0.080	0.100	0.122	0.144	0.166	0.189	0.211	0.234	0.256	0.280	0.302	0.325	0.346	0.370	0.392	0.414	0.435	0.458	0.479	0.499	0.520	0.539	0.559	0.578	0.598	0.615	0.631	0.649	0.664	0.679	0.694	0.708	0.721	0.732	0.745	0.755	0.766	0.775	0.784	0.791	0.799	0.805	0.811	0.816	0.820	0.824	0.826	0.829	0.829	0.830	0.831	0.831	0.830	0.829	0.828	0.825	0.822	0.819	0.816	0.812	0.809	0.805	0.800	0.796	0.791	0.788	0.782	0.779	0.774	0.769	0.764	0.760	0.755	0.752	0.748	0.744	0.741	0.738	0.734	0.731	0.728	0.725	0.724	0.721	0.720	0.718	0.716	0.716	0.715	0.714	0.714	0.712	0.714	0.714	0.714	0.714	0.715	0.715	0.716	0.716	0.718	0.718	0.718	0.718	0.719	0.719	0.720	0.720	0.720	0.720	0.719	0.719	0.718	0.718	0.715	0.714	0.712	0.710	0.709	0.705	0.702	0.699	0.696	0.691	0.688	0.682	0.678	0.671	0.665	0.660	0.652	0.645	0.638	0.629	0.621	0.612	0.601	0.592	0.582	0.570	0.560	0.548	0.536	0.524	0.510	0.496	0.482	0.468	0.452	0.436	0.420	0.402	0.386	0.369	0.350	0.332	0.314	0.292	0.272	0.252	0.230	0.208	0.185	0.162	0.138	0.115	0.090	0.065	0.039	0.012	-0.014	-0.041	-0.069	-0.095	-0.125	-0.152	-0.181	-0.211	-0.240	-0.270	-0.300	-0.330	-0.360	-0.391	-0.421	-0.451	-0.481	-0.512	-0.541	-0.572	-0.602	-0.631	-0.661	-0.689	-0.719	-0.746	-0.774	-0.801	-0.828	-0.854	-0.879	-0.904	-0.928	-0.950	-0.974	-0.995	-1.015	-1.036	-1.056	-1.074	-1.091	-1.109	-1.124	-1.139	-1.154	-1.166	-1.179	-1.191	-1.201	-1.212	-1.221	-1.230	-1.238	-1.245	-1.251	-1.258	-1.262	-1.269	-1.272	-1.276	-1.280	-1.282	-1.285	-1.288	-1.290	-1.292	-1.295	-1.298	-1.299	-1.301	-1.302	-1.304	-1.306	-1.309	-1.311	-1.312	-1.315	-1.318	-1.320	-1.324	-1.326	-1.330	-1.331	-1.335	-1.340	-1.342	-1.348	-1.351	-1.355	-1.360	-1.364	-1.369	-1.372	-1.376	-1.381	-1.385	-1.388	-1.391	-1.395	-1.398	-1.400	-1.402	-1.404	-1.404	-1.405	-1.404	-1.402	-1.400	-1.399	-1.394	-1.390	-1.384	-1.378	-1.370	-1.361	-1.351	-1.340	-1.328	-1.314	-1.300	-1.284	-1.266	-1.249	-1.228	-1.206	-1.185	-1.160	-1.135	-1.108	-1.081	-1.050	-1.020	-0.989	-0.955	-0.921	-0.885	-0.848	-0.810	-0.771	-0.731	-0.690	-0.649	-0.605	-0.561	-0.516	-0.471	-0.424	-0.379	-0.331	-0.284	-0.234	-0.185	-0.136	-0.088	-0.039	0.011	0.060	0.109	0.159	0.208	0.258	0.305	0.354	0.401	0.449	0.495	0.542	0.586	0.631	0.675	0.718	0.760	0.800	0.841	0.879	0.916	0.954	0.989	1.022	1.056	1.088	1.118	1.145	1.172	1.200	1.224	1.248	1.269	1.289	1.306	1.324	1.339	1.352	1.366	1.378	1.386	1.396	1.401	1.406	1.411	1.414	1.415	1.415	1.412	1.411	1.406	1.401	1.396	1.389	1.380	1.370	1.361	1.349	1.338	1.324	1.310	1.296	1.280	1.264	1.248	1.231	1.212	1.195	1.176	1.158	1.138	1.118	1.098	1.076	1.056	1.036	1.015	0.994	0.972	0.951	0.930	0.910	0.889	0.868	0.846	0.825	0.805	0.784	0.765	0.745	0.726	0.706	0.688	0.668	0.650	0.631	0.614	0.596	0.580	0.562	0.548	0.531	0.516	0.501	0.486	0.472	0.458	0.445	0.432	0.420	0.408	0.395	0.384	0.372	0.362	0.352	0.341	0.331	0.320	0.311	0.301	0.292	0.284	0.275	0.266	0.256	0.246	0.238	0.229	0.220	0.211	0.202	0.192	0.184	0.174	0.162	0.154	0.144	0.131	0.121	0.111	0.099	0.088	0.076	0.064	0.051	0.038	0.025	0.011	-0.004	-0.018	-0.032	-0.048	-0.061	-0.078	-0.092	-0.109	-0.124	-0.140	-0.156	-0.174	-0.190	-0.206	-0.222	-0.239	-0.256	-0.274	-0.290	-0.306	-0.324	-0.340	-0.358	-0.374	-0.389	-0.405	-0.421	-0.436	-0.451	-0.466	-0.481	-0.495	-0.510	-0.524	-0.538	-0.551	-0.564	-0.578	-0.590	-0.601	-0.615	-0.626	-0.638	-0.650	-0.660	-0.670	-0.682	-0.692	-0.704	-0.712	-0.724	-0.734	-0.744	-0.752	-0.762	-0.774	-0.782	-0.792	-0.801	-0.811	-0.821	-0.831	-0.840	-0.850	-0.860	-0.869	-0.879	-0.888	-0.898	-0.906	-0.916	-0.925	-0.936	-0.946	-0.956	-0.966	-0.976	-0.985	-0.995	-1.005	-1.014	-1.024	-1.034	-1.042	-1.051	-1.061	-1.069	-1.079	-1.088	-1.095	-1.104	-1.111	-1.120	-1.126	-1.135	-1.141	-1.149	-1.155	-1.160	-1.168	-1.174	-1.179	-1.184	-1.189	-1.195	-1.199	-1.202	-1.208	-1.211	-1.214	-1.218	-1.220	-1.221	-1.225	-1.226	-1.229	-1.230	-1.230	-1.231	-1.231	-1.232	-1.232	-1.232	-1.232	-1.232	-1.231	-1.230	-1.230	-1.228	-1.228	-1.225	-1.224	-1.220	-1.219	-1.216	-1.212	-1.209	-1.208	-1.204	-1.200	-1.195	-1.191	-1.188	-1.182	-1.178	-1.174	-1.169	-1.164	-1.158	-1.152	-1.148	-1.140	-1.135	-1.129	-1.121	-1.115	-1.109	-1.101	-1.095	-1.088	-1.080	-1.072	-1.065	-1.059	-1.050	-1.042	-1.035	-1.026	-1.019	-1.011	-1.004	-0.995	-0.988	-0.978	-0.969	-0.961	-0.954	-0.945	-0.938	-0.929	-0.921	-0.912	-0.905	-0.898	-0.889	-0.881	-0.872	-0.865	-0.856	-0.849	-0.840	-0.832	-0.824	-0.816	-0.809	-0.801	-0.794	-0.784	-0.776	-0.769	-0.761	-0.752	-0.745	-0.736	-0.729	-0.721	-0.712	-0.705	-0.698	-0.689	-0.681	-0.671	-0.664	-0.656	-0.646	-0.638	-0.630	-0.620	-0.611	-0.602	-0.592	-0.582	-0.574	-0.562	-0.552	-0.544	-0.532	-0.522	-0.512	-0.500	-0.490	-0.479	-0.468	-0.456	-0.444	-0.432	-0.420	-0.409	-0.396	-0.384	-0.370	-0.358	-0.344	-0.331	-0.318	-0.304	-0.290	-0.276	-0.264	-0.250	-0.235	-0.221	-0.208	-0.194	-0.180	-0.165	-0.151	-0.138	-0.124	-0.110	-0.098	-0.084	-0.071	-0.059	-0.046	-0.032	-0.021	-0.010	0.000	0.011	0.021	0.031	0.040	0.049	0.056	0.065	0.071	0.076	0.082	0.088	0.091	0.094	0.095	0.095	0.096	0.096	0.094	0.091	0.088	0.084	0.079	0.072	0.065	0.058	0.049	0.039	0.028	0.016	0.004	-0.010	-0.024	-0.039	-0.055	-0.071	-0.088	-0.105	-0.122	-0.141	-0.160	-0.180	-0.200	-0.221	-0.241	-0.262	-0.282	-0.304	-0.325	-0.345	-0.366	-0.386	-0.406	-0.426	-0.446	-0.466	-0.485	-0.504	-0.521	-0.540	-0.556	-0.574	-0.588	-0.602	-0.618	-0.631	-0.644	-0.655	-0.666	-0.678	-0.686	-0.696	-0.704	-0.711	-0.718	-0.724	-0.728	-0.732	-0.735	-0.739	-0.741	-0.742	-0.744	-0.745	-0.745	-0.742	-0.742	-0.741	-0.740	-0.738	-0.735	-0.732	-0.729	-0.728	-0.724	-0.720	-0.718	-0.714	-0.710	-0.708	-0.705	-0.701	-0.700	-0.698	-0.695	-0.694	-0.692	-0.690	-0.690	-0.689	-0.688	-0.688	-0.689	-0.690	-0.690	-0.691	-0.694	-0.695	-0.700	-0.702	-0.706	-0.710	-0.715	-0.719	-0.725	-0.730	-0.736	-0.742	-0.749	-0.755	-0.762	-0.770	-0.778	-0.786	-0.794	-0.802	-0.811	-0.820	-0.829	-0.838	-0.848	-0.856	-0.866	-0.876	-0.886	-0.895	-0.905	-0.915	-0.924	-0.935	-0.944	-0.954	-0.962	-0.970	-0.979	-0.988	-0.995	-1.004	-1.011	-1.018	-1.024	-1.030	-1.036	-1.041	-1.046	-1.049	-1.054	-1.056	-1.058	-1.060	-1.061	-1.061	-1.060	-1.060	-1.058	-1.055	-1.051	-1.048	-1.041	-1.036	-1.029	-1.021	-1.014	-1.004	-0.992	-0.982	-0.970	-0.958	-0.944	-0.930	-0.915	-0.899	-0.882	-0.865	-0.846	-0.828	-0.808	-0.788	-0.766	-0.745	-0.724	-0.701	-0.678	-0.655	-0.630	-0.606	-0.582	-0.556	-0.531	-0.506	-0.481	-0.456	-0.430	-0.404	-0.379	-0.352	-0.325	-0.300	-0.275	-0.249	-0.224	-0.199	-0.176	-0.151	-0.128	-0.104	-0.081	-0.059	-0.036	-0.016	0.006	0.026	0.046	0.066	0.084	0.102	0.120	0.136	0.152	0.168	0.184	0.198	0.210	0.224	0.235	0.246	0.259	0.268	0.279	0.286	0.295	0.301	0.310	0.316	0.321	0.328	0.331	0.336	0.340	0.344	0.346	0.349	0.351	0.354	0.355	0.356	0.359	0.359	0.360	0.360	0.360	0.361	0.361	0.361	0.361	0.361	0.361	0.360	0.361	0.361	0.361	0.361	0.361	0.361	0.362	0.364	0.365	0.366	0.368	0.369	0.370	0.372	0.375	0.378	0.380	0.382	0.386	0.389	0.392	0.396	0.400	0.404	0.409	0.411	0.416	0.420	0.425	0.431	0.436	0.440	0.445	0.450	0.455	0.460	0.465	0.470	0.476	0.481	0.486	0.490	0.496	0.500	0.504	0.507	0.512	0.516	0.518	0.521	0.524	0.526	0.528	0.529	0.530	0.530	0.530	0.530	0.528	0.528	0.525	0.522	0.519	0.515	0.511	0.506	0.501	0.495	0.488	0.480	0.472	0.464	0.455	0.445	0.436	0.424	0.412	0.400	0.388	0.375	0.361	0.348	0.334	0.320	0.305	0.290	0.274	0.258	0.242	0.226	0.210	0.194	0.175	0.159	0.142	0.126	0.110	0.092	0.076	0.060	0.044	0.029	0.011	-0.004	-0.019	-0.034	-0.049	-0.062	-0.076	-0.090	-0.102	-0.116	-0.129	-0.141	-0.154	-0.164	-0.176	-0.188	-0.198	-0.208	-0.218	-0.229	-0.238	-0.246	-0.256	-0.265	-0.274	-0.282	-0.291	-0.299	-0.308	-0.315	-0.322	-0.331	-0.340	-0.348	-0.356	-0.364	-0.371	-0.380	-0.389	-0.396	-0.405	-0.414	-0.422	-0.431	-0.441	-0.450	-0.459	-0.469	-0.479	-0.488	-0.499	-0.509	-0.519	-0.529	-0.539	-0.550	-0.560	-0.571	-0.581	-0.592	-0.602	-0.614	-0.625	-0.636	-0.646	-0.658	-0.668	-0.679	-0.690	-0.700	-0.711	-0.722	-0.732	-0.742	-0.754	-0.762	-0.774	-0.785	-0.795	-0.806	-0.815	-0.826	-0.836	-0.846	-0.856	-0.866	-0.878	-0.888	-0.899	-0.908	-0.919	-0.929	-0.940	-0.950	-0.961	-0.971	-0.982	-0.994	-1.004	-1.015	-1.025	-1.038	-1.049	-1.060	-1.071	-1.082	-1.095	-1.106	-1.119	-1.130	-1.142	-1.155	-1.168	-1.179	-1.191	-1.204	-1.215	-1.229	-1.240	-1.252	-1.264	-1.276	-1.288	-1.299	-1.310	-1.322	-1.334	-1.346	-1.356	-1.368	-1.378	-1.389	-1.400	-1.410	-1.421	-1.431	-1.441	-1.451	-1.461	-1.470	-1.481	-1.491	-1.499	-1.509	-1.519	-1.528	-1.538	-1.546	-1.555	-1.564	-1.574	-1.581	-1.591	-1.600	-1.611	-1.620	-1.630	-1.640	-1.650	-1.659	-1.670	-1.679	-1.689	-1.700	-1.709	-1.720	-1.730	-1.741	-1.752	-1.762	-1.772	-1.784	-1.795	-1.806	-1.818	-1.828	-1.839	-1.850	-1.860	-1.869	-1.879	-1.890	-1.899	-1.909	-1.918	-1.926	-1.934	-1.944	-1.951	-1.958	-1.962	-1.970	-1.975	-1.980	-1.984	-1.988	-1.990	-1.992	-1.995	-1.996	-1.995	-1.996	-1.995	-1.992	-1.991	-1.989	-1.984	-1.980	-1.975	-1.969	-1.964	-1.958	-1.949	-1.940	-1.932	-1.924	-1.914	-1.904	-1.894	-1.884	-1.872	-1.861	-1.850	-1.839	-1.826	-1.815	-1.802	-1.790	-1.778	-1.766	-1.754	-1.742	-1.731	-1.719	-1.709	-1.698	-1.688	-1.678	-1.666	-1.659	-1.649	-1.641	-1.634	-1.626	-1.619	-1.614	-1.609	-1.604	-1.599	-1.595	-1.592	-1.590	-1.589	-1.588	-1.588	-1.588	-1.589	-1.590	-1.592	-1.596	-1.600	-1.604	-1.610	-1.616	-1.622	-1.629	-1.636	-1.645	-1.652	-1.661	-1.670	-1.681	-1.691	-1.702	-1.714	-1.724	-1.735	-1.749	-1.760	-1.771	-1.785	-1.796	-1.810	-1.821	-1.834	-1.848	-1.860	-1.872	-1.885	-1.898	-1.909	-1.921	-1.932	-1.945	-1.955	-1.966	-1.976	-1.985	-1.995	-2.004	-2.011	-2.019	-2.027	-2.034	-2.041	-2.045	-2.050	-2.056	-2.059	-2.062	-2.065	-2.066	-2.068	-2.069	-2.068	-2.066	-2.065	-2.064	-2.061	-2.058	-2.054	-2.049	-2.044	-2.038	-2.033	-2.026	-2.019	-2.011	-2.004	-1.995	-1.986	-1.978	-1.968	-1.959	-1.949	-1.939	-1.929	-1.920	-1.909	-1.899	-1.889	-1.879	-1.869	-1.859	-1.850	-1.841	-1.832	-1.825	-1.816	-1.809	-1.802	-1.795	-1.789	-1.782	-1.778	-1.774	-1.770	-1.768	-1.765	-1.764	-1.762	-1.762	-1.765	-1.768	-1.771	-1.774	-1.779	-1.784	-1.791	-1.798	-1.806	-1.815	-1.824	-1.835	-1.848	-1.860	-1.874	-1.888	-1.902	-1.919	-1.935	-1.952	-1.969	-1.989	-2.007	-2.026	-2.046	-2.066	-2.088	-2.110	-2.132	-2.155	-2.178	-2.199	-2.222	-2.245	-2.270	-2.292	-2.316	-2.340	-2.362	-2.386	-2.409	-2.431	-2.454	-2.476	-2.499	-2.519	-2.541	-2.561	-2.581	-2.601	-2.620	-2.639	-2.658	-2.675	-2.691	-2.706	-2.722	-2.739	-2.752	-2.765	-2.778	-2.789	-2.801	-2.811	-2.821	-2.831	-2.839	-2.846	-2.854	-2.860	-2.865	-2.871	-2.876	-2.879	-2.882	-2.885	-2.888	-2.889	-2.891	-2.891	-2.892	-2.892	-2.892	-2.891	-2.891	-2.890	-2.890	-2.889	-2.888	-2.886	-2.884	-2.882	-2.881	-2.880	-2.879	-2.878	-2.875	-2.874	-2.874	-2.872	-2.871	-2.871	-2.871	-2.870	-2.872	-2.874	-2.874	-2.878	-2.879	-2.881	-2.884	-2.888	-2.890	-2.894	-2.900	-2.904	-2.910	-2.916	-2.924	-2.930	-2.936	-2.945	-2.954	-2.962	-2.971	-2.981	-2.992	-3.002	-3.014	-3.024	-3.038	-3.050	-3.062	-3.076	-3.090	-3.104	-3.119	-3.134	-3.148	-3.164	-3.179	-3.194	-3.210	-3.226	-3.242	-3.259	-3.276	-3.292	-3.308	-3.325	-3.341	-3.358	-3.375	-3.391	-3.409	-3.424	-3.440	-3.456	-3.472	-3.488	-3.502	-3.519	-3.532	-3.548	-3.562	-3.576	-3.590	-3.604	-3.616	-3.629	-3.641	-3.652	-3.662	-3.674	-3.684	-3.694	-3.704	-3.711	-3.720	-3.728	-3.735	-3.742	-3.748	-3.754	-3.759	-3.765	-3.770	-3.774	-3.776	-3.780	-3.782	-3.785	-3.788	-3.789	-3.791	-3.792	-3.794	-3.794	-3.794	-3.795	-3.794	-3.794	-3.792	-3.792	-3.791	-3.790	-3.789	-3.788	-3.788	-3.786	-3.785	-3.784	-3.784	-3.781	-3.780	-3.778	-3.778	-3.775	-3.775	-3.774	-3.771	-3.770	-3.769	-3.768	-3.766	-3.764	-3.762	-3.761	-3.760	-3.758	-3.756	-3.754	-3.751	-3.749	-3.745	-3.742	-3.740	-3.738	-3.734	-3.731	-3.726	-3.722	-3.718	-3.714	-3.708	-3.702	-3.696	-3.689	-3.682	-3.675	-3.666	-3.659	-3.650	-3.640	-3.630	-3.620	-3.609	-3.599	-3.586	-3.574	-3.561	-3.548	-3.534	-3.519	-3.505	-3.490	-3.474	-3.458	-3.441	-3.425	-3.409	-3.391	-3.374	-3.355	-3.336	-3.319	-3.301	-3.282	-3.262	-3.244	-3.226	-3.208	-3.188	-3.169	-3.151	-3.132	-3.112	-3.096	-3.078	-3.059	-3.041	-3.024	-3.008	-2.990	-2.974	-2.958	-2.942	-2.926	-2.911	-2.898	-2.882	-2.869	-2.855	-2.841	-2.829	-2.818	-2.804	-2.792	-2.781	-2.771	-2.760	-2.750	-2.740	-2.731	-2.722	-2.714	-2.706	-2.699	-2.691	-2.684	-2.676	-2.670	-2.664	-2.658	-2.652	-2.645	-2.640	-2.636	-2.631	-2.626	-2.621	-2.616	-2.612	-2.609	-2.605	-2.601	-2.598	-2.594	-2.590	-2.586	-2.585	-2.581	-2.579	-2.578	-2.574	-2.572	-2.570	-2.568	-2.566	-2.564	-2.562	-2.561	-2.560	-2.558	-2.558	-2.556	-2.555	-2.555	-2.554	-2.554	-2.554	-2.554	-2.554	-2.554	-2.552	-2.554	-2.554	-2.554	-2.555	-2.555	-2.556	-2.556	-2.558	-2.559	-2.560	-2.560	-2.562	-2.562	-2.564	-2.564	-2.565	-2.566	-2.568	-2.569	-2.569	-2.570	-2.570	-2.571	-2.572	-2.574	-2.575	-2.576	-2.578	-2.579	-2.580	-2.580	-2.581	-2.582	-2.585	-2.585	-2.586	-2.589	-2.589	-2.591	-2.594	-2.595	-2.598	-2.600	-2.601	-2.604	-2.608	-2.609	-2.611	-2.615	-2.618	-2.621	-2.625	-2.629	-2.632	-2.636	-2.641	-2.646	-2.651	-2.655	-2.660	-2.665	-2.670	-2.675	-2.681	-2.686	-2.692	-2.698	-2.702	-2.709	-2.714	-2.719	-2.725	-2.730	-2.735	-2.740	-2.746	-2.750	-2.754	-2.759	-2.762	-2.768	-2.771	-2.775	-2.778	-2.781	-2.784	-2.786	-2.789	-2.789	-2.791	-2.792	-2.792	-2.792	-2.792	-2.792	-2.791	-2.791	-2.790	-2.789	-2.788	-2.785	-2.784	-2.781	-2.780	-2.778	-2.775	-2.774	-2.770	-2.768	-2.765	-2.764	-2.762	-2.760	-2.759	-2.756	-2.756	-2.755	-2.754	-2.754	-2.755	-2.755	-2.756	-2.758	-2.759	-2.761	-2.765	-2.768	-2.771	-2.776	-2.781	-2.786	-2.791	-2.799	-2.805	-2.812	-2.820	-2.829	-2.838	-2.848	-2.855	-2.865	-2.876	-2.888	-2.898	-2.909	-2.920	-2.931	-2.944	-2.955	-2.966	-2.978	-2.990	-3.001	-3.012	-3.024	-3.035	-3.048	-3.059	-3.070	-3.080	-3.090	-3.101	-3.110	-3.120	-3.129	-3.139	-3.146	-3.154	-3.162	-3.170	-3.176	-3.182	-3.189	-3.195	-3.200	-3.205	-3.210	-3.212	-3.216	-3.219	-3.222	-3.224	-3.225	-3.228	-3.228	-3.230	-3.230	-3.230	-3.230	-3.230	-3.228	-3.226	-3.225	-3.222	-3.221	-3.218	-3.215	-3.212	-3.209	-3.206	-3.202	-3.198	-3.194	-3.189	-3.185	-3.179	-3.174	-3.169	-3.162	-3.156	-3.151	-3.144	-3.139	-3.131	-3.124	-3.116	-3.110	-3.102	-3.095	-3.085	-3.078	-3.069	-3.061	-3.051	-3.042	-3.034	-3.024	-3.015	-3.005	-2.995	-2.984	-2.974	-2.962	-2.951	-2.941	-2.930	-2.918	-2.906	-2.895	-2.882	-2.871	-2.859	-2.848	-2.835	-2.824	-2.810	-2.798	-2.786	-2.772	-2.760	-2.748	-2.735	-2.722	-2.710	-2.698	-2.685	-2.672	-2.661	-2.649	-2.636	-2.625	-2.614	-2.604	-2.592	-2.582	-2.572	-2.562	-2.552	-2.544	-2.535	-2.526	-2.519	-2.511	-2.505	-2.499	-2.492	-2.486	-2.482	-2.476	-2.474	-2.470	-2.468	-2.466	-2.464	-2.462	-2.461	-2.461	-2.462	-2.462	-2.465	-2.466	-2.470	-2.472	-2.476	-2.480	-2.484	-2.488	-2.492	-2.498	-2.502	-2.508	-2.512	-2.519	-2.525	-2.530	-2.535	-2.541	-2.546	-2.551	-2.556	-2.560	-2.565	-2.570	-2.574	-2.576	-2.580	-2.581	-2.584	-2.585	-2.586	-2.586	-2.586	-2.586	-2.584	-2.581	-2.578	-2.575	-2.571	-2.566	-2.560	-2.554	-2.548	-2.540	-2.531	-2.524	-2.514	-2.504	-2.494	-2.482	-2.471	-2.460	-2.448	-2.435	-2.421	-2.409	-2.395	-2.381	-2.366	-2.354	-2.340	-2.325	-2.311	-2.296	-2.282	-2.269	-2.255	-2.241	-2.228	-2.214	-2.201	-2.189	-2.176	-2.165	-2.154	-2.142	-2.132	-2.122	-2.112	-2.104	-2.095	-2.086	-2.079	-2.074	-2.066	-2.061	-2.055	-2.050	-2.046	-2.042	-2.040	-2.036	-2.034	-2.033	-2.031	-2.030	-2.029	-2.029	-2.030	-2.030	-2.030	-2.031	-2.033	-2.034	-2.035	-2.038	-2.040	-2.042	-2.044	-2.046	-2.049	-2.050	-2.052	-2.055	-2.056	-2.059	-2.060	-2.061	-2.061	-2.062	-2.064	-2.064	-2.064	-2.064	-2.062	-2.062	-2.060	-2.059	-2.056	-2.054	-2.051	-2.046	-2.042	-2.039	-2.033	-2.027	-2.021	-2.016	-2.009	-2.001	-1.994	-1.986	-1.978	-1.968	-1.960	-1.949	-1.939	-1.929	-1.918	-1.906	-1.896	-1.885	-1.872	-1.861	-1.849	-1.836	-1.824	-1.812	-1.800	-1.788	-1.774	-1.762	-1.750	-1.738	-1.726	-1.714	-1.702	-1.691	-1.680	-1.670	-1.659	-1.650	-1.640	-1.630	-1.621	-1.612	-1.605	-1.596	-1.590	-1.585	-1.579	-1.574	-1.570	-1.565	-1.561	-1.560	-1.558	-1.556	-1.555	-1.555	-1.555	-1.556	-1.558	-1.560	-1.564	-1.566	-1.570	-1.575	-1.579	-1.585	-1.591	-1.598	-1.605	-1.612	-1.619	-1.628	-1.636	-1.646	-1.656	-1.665	-1.675	-1.686	-1.696	-1.706	-1.718	-1.729	-1.740	-1.750	-1.761	-1.772	-1.782	-1.794	-1.805	-1.815	-1.824	-1.835	-1.845	-1.854	-1.862	-1.871	-1.879	-1.888	-1.895	-1.902	-1.909	-1.915	-1.919	-1.925	-1.929	-1.932	-1.935	-1.938	-1.940	-1.941	-1.941	-1.942	-1.940	-1.939	-1.938	-1.934	-1.930	-1.925	-1.920	-1.915	-1.909	-1.901	-1.894	-1.885	-1.878	-1.868	-1.856	-1.846	-1.835	-1.824	-1.810	-1.799	-1.785	-1.771	-1.756	-1.742	-1.726	-1.711	-1.695	-1.679	-1.662	-1.645	-1.629	-1.610	-1.592	-1.575	-1.556	-1.538	-1.519	-1.501	-1.482	-1.464	-1.445	-1.426	-1.406	-1.388	-1.369	-1.350	-1.331	-1.312	-1.294	-1.275	-1.255	-1.236	-1.218	-1.200	-1.181	-1.162	-1.145	-1.126	-1.109	-1.091	-1.074	-1.058	-1.039	-1.022	-1.005	-0.989	-0.974	-0.959	-0.942	-0.926	-0.912	-0.896	-0.882	-0.868	-0.854	-0.839	-0.825	-0.812	-0.799	-0.786	-0.774	-0.760	-0.748	-0.736	-0.725	-0.714	-0.701	-0.691	-0.681	-0.671	-0.661	-0.651	-0.641	-0.632	-0.624	-0.615	-0.608	-0.599	-0.591	-0.585	-0.578	-0.570	-0.564	-0.558	-0.552	-0.548	-0.541	-0.536	-0.532	-0.528	-0.525	-0.521	-0.518	-0.515	-0.512	-0.511	-0.509	-0.507	-0.506	-0.505	-0.505	-0.504	-0.504	-0.505	-0.505	-0.505	-0.507	-0.509	-0.511	-0.512	-0.515	-0.516	-0.520	-0.521	-0.525	-0.528	-0.531	-0.534	-0.538	-0.540	-0.544	-0.548	-0.552	-0.556	-0.560	-0.564	-0.568	-0.572	-0.575	-0.579	-0.582	-0.586	-0.590	-0.592	-0.596	-0.600	-0.602	-0.605	-0.606	-0.609	-0.612	-0.614	-0.615	-0.616	-0.618	-0.618	-0.618	-0.618	-0.618	-0.616	-0.616	-0.614	-0.612	-0.611	-0.608	-0.606	-0.601	-0.599	-0.595	-0.590	-0.584	-0.580	-0.574	-0.568	-0.561	-0.555	-0.548	-0.540	-0.531	-0.524	-0.515	-0.505	-0.496	-0.486	-0.476	-0.466	-0.455	-0.445	-0.434	-0.421	-0.410	-0.399	-0.386	-0.375	-0.362	-0.350	-0.338	-0.326	-0.314	-0.300	-0.289	-0.275	-0.264	-0.251	-0.240	-0.229	-0.216	-0.205	-0.194	-0.184	-0.171	-0.161	-0.151	-0.142	-0.134	-0.125	-0.116	-0.110	-0.101	-0.096	-0.090	-0.084	-0.079	-0.075	-0.071	-0.068	-0.066	-0.064	-0.062	-0.062	-0.062	-0.064	-0.065	-0.066	-0.070	-0.074	-0.079	-0.084	-0.090	-0.096	-0.102	-0.112	-0.120	-0.130	-0.139	-0.149	-0.160	-0.171	-0.184	-0.196	-0.209	-0.222	-0.236	-0.250	-0.264	-0.280	-0.295	-0.310	-0.326	-0.341	-0.358	-0.372	-0.390	-0.408	-0.422	-0.440	-0.456	-0.471	-0.489	-0.504	-0.519	-0.535	-0.550	-0.564	-0.579	-0.591	-0.605	-0.618	-0.629	-0.640	-0.651	-0.662	-0.671	-0.680	-0.689	-0.696	-0.702	-0.709	-0.712	-0.718	-0.720	-0.721	-0.724	-0.722	-0.722	-0.720	-0.718	-0.714	-0.709	-0.702	-0.698	-0.690	-0.680	-0.672	-0.662	-0.650	-0.640	-0.628	-0.612	-0.600	-0.585	-0.570	-0.554	-0.539	-0.522	-0.505	-0.489	-0.471	-0.455	-0.436	-0.419	-0.401	-0.384	-0.366	-0.349	-0.332	-0.316	-0.300	-0.284	-0.269	-0.254	-0.240	-0.226	-0.214	-0.201	-0.190	-0.180	-0.171	-0.162	-0.155	-0.149	-0.145	-0.139	-0.136	-0.134	-0.132	-0.132	-0.134	-0.136	-0.140	-0.145	-0.150	-0.156	-0.165	-0.172	-0.182	-0.192	-0.205	-0.218	-0.230	-0.245	-0.260	-0.276	-0.292	-0.310	-0.326	-0.346	-0.365	-0.384	-0.404	-0.425	-0.445	-0.466	-0.488	-0.507	-0.530	-0.551	-0.572	-0.594	-0.616	-0.638	-0.659	-0.681	-0.702	-0.722	-0.744	-0.764	-0.782	-0.802	-0.822	-0.840	-0.858	-0.876	-0.894	-0.910	-0.926	-0.941	-0.958	-0.971	-0.985	-0.999	-1.011	-1.024	-1.035	-1.046	-1.056	-1.065	-1.074	-1.082	-1.089	-1.096	-1.102	100.000	5.000	2.000	1.000	7.000	3.000	1.000	570.000	2.000	739.000	3.000	1001.000	0.000	0.000	0.000	0.000	0.000	0.000	0.000	0.000	0.000	0.000	0.000	0.000	-0.475	-0.498	-0.520	-0.542	-0.565	-0.588	-0.609	-0.630	-0.651	-0.674	-0.695	-0.716	-0.736	-0.756	-0.776	-0.796	-0.816	-0.835	-0.854	-0.874	-0.892	-0.910	-0.929	-0.946	-0.964	-0.981	-0.999	-1.015	-1.031	-1.049	-1.064	-1.080	-1.095	-1.110	-1.126	-1.141	-1.156	-1.170	-1.185	-1.199	-1.212	-1.228	-1.241	-1.255	-1.269	-1.282	-1.296	-1.310	-1.325	-1.339	-1.352	-1.368	-1.381	-1.396	-1.410	-1.425	-1.441	-1.456	-1.471	-1.489	-1.505	-1.521	-1.538	-1.556	-1.574	-1.592	-1.611	-1.630	-1.649	-1.670	-1.690	-1.711	-1.731	-1.754	-1.775	-1.799	-1.822	-1.845	-1.870	-1.894	-1.919	-1.942	-1.969	-1.994	-2.020	-2.047	-2.072	-2.099	-2.126	-2.154	-2.180	-2.206	-2.234	-2.261	-2.289	-2.315	-2.341	-2.368	-2.394	-2.420	-2.445	-2.471	-2.496	-2.520	-2.545	-2.569	-2.591	-2.615	-2.638	-2.659	-2.679	-2.700	-2.720	-2.740	-2.758	-2.776	-2.794	-2.810	-2.825	-2.840	-2.856	-2.870	-2.882	-2.896	-2.909	-2.920	-2.930	-2.940	-2.950	-2.960	-2.969	-2.978	-2.984	-2.992	-2.999	-3.006	-3.011	-3.018	-3.022	-3.029	-3.032	-3.038	-3.041	-3.046	-3.051	-3.055	-3.059	-3.064	-3.068	-3.071	-3.076	-3.080	-3.085	-3.090	-3.094	-3.100	-3.105	-3.111	-3.118	-3.124	-3.130	-3.138	-3.145	-3.154	-3.161	-3.171	-3.179	-3.190	-3.200	-3.211	-3.222	-3.234	-3.246	-3.259	-3.272	-3.286	-3.301	-3.315	-3.331	-3.348	-3.364	-3.382	-3.400	-3.419	-3.439	-3.458	-3.478	-3.499	-3.520	-3.541	-3.564	-3.586	-3.610	-3.632	-3.658	-3.681	-3.706	-3.732	-3.758	-3.784	-3.810	-3.838	-3.864	-3.891	-3.919	-3.946	-3.974	-4.000	-4.029	-4.058	-4.085	-4.112	-4.140	-4.169	-4.196	-4.224	-4.252	-4.279	-4.305	-4.332	-4.356	-4.382	-4.409	-4.434	-4.458	-4.481	-4.504	-4.526	-4.549	-4.570	-4.590	-4.611	-4.631	-4.649	-4.666	-4.684	-4.701	-4.718	-4.732	-4.745	-4.760	-4.772	-4.784	-4.795	-4.806	-4.816	-4.824	-4.832	-4.840	-4.848	-4.852	-4.860	-4.865	-4.869	-4.874	-4.876	-4.881	-4.884	-4.886	-4.888	-4.889	-4.891	-4.892	-4.892	-4.894	-4.895	-4.895	-4.895	-4.896	-4.898	-4.898	-4.898	-4.898	-4.899	-4.899	-4.900	-4.900	-4.901	-4.904	-4.905	-4.906	-4.908	-4.910	-4.912	-4.915	-4.918	-4.920	-4.924	-4.925	-4.929	-4.932	-4.936	-4.940	-4.944	-4.949	-4.952	-4.956	-4.960	-4.965	-4.969	-4.974	-4.978	-4.982	-4.986	-4.990	-4.995	-4.999	-5.002	-5.008	-5.010	-5.015	-5.018	-5.021	-5.024	-5.028	-5.029	-5.031	-5.032	-5.036	-5.038	-5.038	-5.039	-5.039	-5.039	-5.039	-5.039	-5.038	-5.036	-5.032	-5.031	-5.028	-5.025	-5.021	-5.018	-5.011	-5.006	-5.001	-4.994	-4.988	-4.980	-4.972	-4.964	-4.955	-4.945	-4.936	-4.925	-4.914	-4.902	-4.890	-4.876	-4.864	-4.850	-4.835	-4.820	-4.804	-4.789	-4.771	-4.754	-4.736	-4.718	-4.699	-4.679	-4.660	-4.639	-4.618	-4.596	-4.575	-4.554	-4.530	-4.508	-4.484	-4.459	-4.436	-4.410	-4.385	-4.360	-4.335	-4.309	-4.281	-4.255	-4.228	-4.200	-4.172	-4.145	-4.116	-4.089	-4.060	-4.030	-4.001	-3.972	-3.942	-3.911	-3.882	-3.851	-3.820	-3.789	-3.758	-3.725	-3.694	-3.660	-3.629	-3.596	-3.562	-3.529	-3.496	-3.461	-3.428	-3.392	-3.358	-3.322	-3.286	-3.251	-3.215	-3.179	-3.142	-3.106	-3.069	-3.032	-2.995	-2.959	-2.921	-2.884	-2.846	-2.808	-2.770	-2.732	-2.694	-2.658	-2.619	-2.581	-2.542	-2.505	-2.469	-2.431	-2.395	-2.358	-2.321	-2.285	-2.250	-2.214	-2.179	-2.144	-2.110	-2.075	-2.041	-2.009	-1.978	-1.945	-1.914	-1.881	-1.852	-1.822	-1.792	-1.765	-1.736	-1.710	-1.682	-1.656	-1.631	-1.605	-1.581	-1.556	-1.534	-1.510	-1.489	-1.466	-1.445	-1.424	-1.405	-1.384	-1.365	-1.345	-1.328	-1.309	-1.290	-1.274	-1.256	-1.239	-1.222	-1.206	-1.190	-1.175	-1.158	-1.142	-1.128	-1.112	-1.098	-1.082	-1.068	-1.052	-1.039	-1.024	-1.009	-0.995	-0.981	-0.966	-0.952	-0.938	-0.924	-0.909	-0.895	-0.880	-0.866	-0.851	-0.838	-0.822	-0.808	-0.794	-0.779	-0.764	-0.750	-0.735	-0.720	-0.706	-0.691	-0.676	-0.661	-0.646	-0.631	-0.616	-0.601	-0.586	-0.570	-0.555	-0.540	-0.525	-0.510	-0.494	-0.478	-0.462	-0.448	-0.431	-0.416	-0.400	-0.385	-0.369	-0.354	-0.338	-0.322	-0.308	-0.292	-0.276	-0.262	-0.249	-0.234	-0.219	-0.206	-0.192	-0.180	-0.166	-0.154	-0.141	-0.130	-0.118	-0.108	-0.098	-0.088	-0.078	-0.069	-0.060	-0.051	-0.044	-0.038	-0.030	-0.025	-0.020	-0.015	-0.011	-0.008	-0.005	-0.002	-0.001	0.000	0.000	0.000	0.000	-0.001	-0.002	-0.004	-0.005	-0.008	-0.011	-0.015	-0.019	-0.022	-0.026	-0.031	-0.036	-0.040	-0.046	-0.050	-0.055	-0.061	-0.066	-0.071	-0.075	-0.080	-0.085	-0.089	-0.092	-0.098	-0.101	-0.105	-0.108	-0.110	-0.114	-0.115	-0.118	-0.119	-0.121	-0.121	-0.121	-0.122	-0.121	-0.122	-0.121	-0.120	-0.119	-0.118	-0.115	-0.114	-0.110	-0.109	-0.105	-0.102	-0.099	-0.095	-0.091	-0.086	-0.082	-0.080	-0.075	-0.071	-0.066	-0.061	-0.056	-0.052	-0.048	-0.044	-0.039	-0.034	-0.029	-0.025	-0.019	-0.015	-0.010	-0.006	0.000	0.004	0.009	0.014	0.019	0.022	0.029	0.032	0.039	0.042	0.049	0.054	0.059	0.064	0.070	0.075	0.081	0.088	0.092	0.100	0.106	0.114	0.120	0.126	0.134	0.140	0.149	0.156	0.164	0.172	0.179	0.188	0.195	0.204	0.212	0.221	0.230	0.239	0.248	0.255	0.264	0.272	0.281	0.290	0.299	0.308	0.316	0.325	0.332	0.340	0.349	0.355	0.364	0.371	0.379	0.386	0.392	0.400	0.405	0.411	0.419	0.424	0.430	0.435	0.440	0.446	0.451	0.456	0.462	0.468	0.471	0.476	0.481	0.486	0.490	0.496	0.501	0.506	0.511	0.518	0.522	0.528	0.534	0.540	0.548	0.555	0.562	0.570	0.578	0.586	0.596	0.605	0.615	0.626	0.638	0.649	0.660	0.674	0.686	0.700	0.715	0.729	0.746	0.762	0.779	0.796	0.815	0.834	0.852	0.872	0.894	0.914	0.935	0.958	0.980	1.002	1.025	1.049	1.072	1.098	1.122	1.146	1.172	1.198	1.222	1.249	1.274	1.300	1.325	1.352	1.378	1.404	1.429	1.454	1.479	1.505	1.529	1.554	1.579	1.602	1.626	1.650	1.674	1.696	1.719	1.740	1.764	1.784	1.806	1.826	1.848	1.868	1.889	1.908	1.928	1.948	1.965	1.984	2.002	2.020	2.038	2.056	2.074	2.091	2.109	2.125	2.141	2.159	2.176	2.192	2.209	2.226	2.242	2.260	2.276	2.292	2.310	2.326	2.342	2.360	2.378	2.394	2.411	2.429	2.446	2.464	2.480	2.498	2.515	2.532	2.550	2.566	2.584	2.601	2.619	2.635	2.652	2.670	2.686	2.704	2.720	2.738	2.752	2.769	2.785	2.801	2.816	2.832	2.846	2.862	2.878	2.891	2.905	2.920	2.932	2.948	2.960	2.974	2.985	2.999	3.010	3.022	3.034	3.045	3.056	3.068	3.079	3.090	3.100	3.111	3.120	3.131	3.141	3.151	3.160	3.170	3.180	3.189	3.199	3.208	3.218	3.226	3.236	3.246	3.255	3.265	3.274	3.284	3.294	3.302	3.312	3.322	3.332	3.342	3.352	3.364	3.372	3.384	3.394	3.404	3.415	3.425	3.436	3.448	3.458	3.469	3.480	3.491	3.501	3.512	3.524	3.535	3.546	3.556	3.568	3.579	3.589	3.601	3.611	3.621	3.632	3.642	3.654	3.665	3.675	3.684	3.694	3.704	3.714	3.722	3.732	3.741	3.750	3.759	3.766	3.775	3.782	3.790	3.798	3.805	3.811	3.819	3.825	3.831	3.838	3.842	3.848	3.852	3.858	3.861	3.866	3.869	3.872	3.876	3.879	3.881	3.884	3.885	3.888	3.889	3.890	3.891	3.891	3.892	3.892	3.892	3.892	3.892	3.891	3.891	3.890	3.889	3.888	3.886	3.885	3.884	3.881	3.879	3.878	3.875	3.872	3.870	3.868	3.864	3.861	3.859	3.855	3.851	3.848	3.844	3.840	3.835	3.831	3.826	3.821	3.816	3.810	3.804	3.799	3.791	3.785	3.778	3.771	3.762	3.755	3.748	3.739	3.729	3.720	3.709	3.699	3.689	3.678	3.668	3.655	3.644	3.631	3.619	3.606	3.594	3.580	3.568	3.554	3.541	3.528	3.514	3.501	3.486	3.472	3.459	3.445	3.431	3.419	3.405	3.391	3.379	3.366	3.354	3.342	3.330	3.319	3.309	3.298	3.288	3.278	3.268	3.260	3.251	3.244	3.236	3.230	3.224	3.219	3.214	3.208	3.204	3.201	3.199	3.196	3.194	3.191	3.190	3.190	3.189	3.188	3.189	3.188	3.189	3.190	3.190	3.191	3.192	3.194	3.195	3.196	3.198	3.199	3.200	3.201	3.202	3.204	3.205	3.204	3.205	3.204	3.204	3.204	3.202	3.201	3.200	3.199	3.196	3.194	3.191	3.188	3.185	3.181	3.178	3.174	3.168	3.164	3.158	3.152	3.148	3.140	3.134	3.128	3.120	3.114	3.106	3.099	3.091	3.084	3.076	3.069	3.061	3.052	3.044	3.035	3.028	3.020	3.011	3.002	2.992	2.985	2.976	2.968	2.959	2.950	2.942	2.934	2.924	2.916	2.908	2.899	2.890	2.881	2.872	2.864	2.855	2.846	2.838	2.829	2.821	2.812	2.802	2.795	2.786	2.778	2.769	2.761	2.752	2.745	2.736	2.729	2.720	2.711	2.704	2.695	2.688	2.680	2.672	2.664	2.658	2.650	2.642	2.636	2.629	2.622	2.616	2.610	2.604	2.599	2.594	2.589	2.582	2.578	2.575	2.571	2.568	2.564	2.561	2.558	2.556	2.554	2.551	2.551	2.550	2.549	2.550	2.550	2.551	2.552	2.554	2.556	2.559	2.561	2.565	2.568	2.572	2.576	2.582	2.588	2.592	2.599	2.608	2.615	2.622	2.631	2.640	2.650	2.660	2.670	2.680	2.692	2.704	2.716	2.729	2.742	2.755	2.770	2.785	2.799	2.814	2.830	2.846	2.861	2.879	2.895	2.914	2.930	2.948	2.965	2.984	3.002	3.021	3.039	3.059	3.078	3.098	3.115	3.135	3.154	3.172	3.191	3.211	3.230	3.249	3.266	3.285	3.302	3.321	3.339	3.356	3.374	3.390	3.406	3.422	3.439	3.454	3.468	3.482	3.496	3.511	3.525	3.538	3.550	3.562	3.574	3.586	3.596	3.606	3.618	3.626	3.635	3.645	3.654	3.661	3.669	3.676	3.684	3.691	3.696	3.704	3.709	3.715	3.720	3.725	3.730	3.735	3.739	3.742	3.746	3.750	3.754	3.756	3.759	3.761	3.764	3.765	3.768	3.769	3.770	3.770	3.771	3.770	3.770	3.770	3.770	3.768	3.766	3.765	3.762	3.759	3.756	3.752	3.748	3.744	3.738	3.732	3.726	3.719	3.711	3.704	3.695	3.686	3.678	3.666	3.655	3.645	3.632	3.620	3.608	3.595	3.580	3.566	3.550	3.535	3.519	3.502	3.486	3.470	3.451	3.434	3.415	3.396	3.378	3.360	3.341	3.321	3.301	3.282	3.264	3.244	3.224	3.205	3.185	3.166	3.146	3.128	3.109	3.090	3.072	3.055	3.038	3.019	3.002	2.988	2.971	2.955	2.940	2.925	2.911	2.898	2.884	2.871	2.860	2.848	2.836	2.825	2.815	2.805	2.795	2.785	2.775	2.768	2.759	2.750	2.744	2.735	2.728	2.721	2.714	2.706	2.700	2.692	2.688	2.680	2.674	2.668	2.661	2.654	2.646	2.640	2.632	2.625	2.618	2.609	2.601	2.592	2.582	2.574	2.564	2.554	2.544	2.532	2.521	2.510	2.498	2.486	2.474	2.460	2.448	2.434	2.419	2.405	2.391	2.375	2.361	2.345	2.330	2.314	2.298	2.282	2.266	2.250	2.232	2.218	2.201	2.185	2.169	2.152	2.138	2.121	2.105	2.090	2.075	2.059	2.045	2.031	2.015	2.001	1.989	1.975	1.962	1.950	1.936	1.925	1.912	1.901	1.890	1.880	1.869	1.859	1.849	1.838	1.828	1.819	1.809	1.800	1.791	1.781	1.772	1.762	1.755	1.745	1.735	1.726	1.718	1.706	1.698	1.688	1.678	1.669	1.658	1.646	1.636	1.625	1.614	1.602	1.590	1.579	1.566	1.554	1.541	1.528	1.515	1.502	1.488	1.475	1.461	1.448	1.434	1.419	1.404	1.391	1.376	1.362	1.349	1.334	1.320	1.306	1.292	1.278	1.265	1.251	1.238	1.225	1.212	1.200	1.188	1.176	1.165	1.154	1.142	1.131	1.121	1.112	1.102	1.092	1.085	1.076	1.068	1.059	1.052	1.045	1.039	1.032	1.026	1.020	1.014	1.009	1.004	0.999	0.994	0.989	0.985	0.981	0.978	0.974	0.971	0.968	0.965	0.962	0.960	0.956	0.955	0.952	0.951	0.949	0.948	0.946	0.944	0.942	0.941	0.940	0.940	0.939	0.939	0.938	0.938	0.939	0.939	0.939	0.939	0.940	0.941	0.944	0.945	0.946	0.949	0.951	0.954	0.958	0.960	0.964	0.968	0.971	0.976	0.981	0.986	0.991	0.998	1.004	1.011	1.018	1.025	1.032	1.040	1.048	1.055	1.064	1.071	1.080	1.089	1.096	1.105	1.114	1.122	1.130	1.139	1.148	1.155	1.165	1.172	1.180	1.188	1.195	1.201	1.209	1.215	1.220	1.226	1.231	1.235	1.240	1.242	1.246	1.249	1.252	1.252	1.255	1.256	1.256	1.255	1.255	1.252	1.250	1.249	1.246	1.242	1.239	1.234	1.230	1.225	1.220	1.212	1.208	1.201	1.194	1.188	1.180	1.172	1.166	1.158	1.150	1.142	1.135	1.128	1.119	1.111	1.104	1.096	1.089	1.081	1.074	1.066	1.060	1.052	1.045	1.039	1.034	1.028	1.021	1.018	1.012	1.006	1.001	0.999	0.994	0.989	0.986	0.982	0.979	0.976	0.972	0.969	0.968	0.964	0.961	0.959	0.956	0.954	0.951	0.949	0.946	0.942	0.940	0.938	0.935	0.931	0.928	0.924	0.921	0.918	0.912	0.909	0.902	0.899	0.892	0.888	0.881	0.875	0.868	0.861	0.854	0.846	0.838	0.830	0.821	0.811	0.804	0.794	0.784	0.774	0.764	0.755	0.744	0.732	0.721	0.711	0.700	0.689	0.678	0.666	0.655	0.642	0.632	0.620	0.609	0.598	0.586	0.575	0.564	0.552	0.542	0.530	0.520	0.510	0.500	0.490	0.480	0.471	0.461	0.452	0.445	0.436	0.429	0.420	0.412	0.405	0.399	0.392	0.386	0.380	0.374	0.368	0.362	0.356	0.352	0.348	0.344	0.339	0.335	0.330	0.328	0.324	0.320	0.318	0.314	0.310	0.308	0.304	0.301	0.298	0.295	0.292	0.290	0.286	0.284	0.281	0.278	0.274	0.271	0.269	0.265	0.261	0.259	0.254	0.250	0.246	0.242	0.239	0.234	0.230	0.225	0.220	0.216	0.211	0.206	0.200	0.195	0.190	0.184	0.179	0.174	0.168	0.162	0.156	0.151	0.145	0.140	0.134	0.129	0.122	0.118	0.111	0.105	0.101	0.095	0.090	0.085	0.080	0.075	0.071	0.066	0.061	0.058	0.054	0.049	0.045	0.040	0.036	0.032	0.029	0.026	0.022	0.020	0.016	0.012	0.009	0.006	0.004	0.000	-0.002	-0.006	-0.009	-0.012	-0.016	-0.019	-0.021	-0.025	-0.029	-0.032	-0.036	-0.040	-0.044	-0.048	-0.051	-0.056	-0.060	-0.065	-0.070	-0.074	-0.078	-0.084	-0.089	-0.092	-0.098	-0.102	-0.108	-0.114	-0.119	-0.124	-0.129	-0.134	-0.139	-0.144	-0.148	-0.152	-0.158	-0.160	-0.165	-0.168	-0.171	-0.176	-0.178	-0.180	-0.182	-0.185	-0.185	-0.186	-0.188	-0.188	-0.188	-0.186	-0.184	-0.182	-0.180	-0.176	-0.174	-0.170	-0.165	-0.159	-0.154	-0.148	-0.141	-0.134	-0.126	-0.119	-0.109	-0.100	-0.091	-0.081	-0.072	-0.061	-0.051	-0.041	-0.030	-0.019	-0.009	0.004	0.014	0.024	0.036	0.046	0.056	0.066	0.076	0.086	0.095	0.102	0.111	0.120	0.126	0.132	0.139	0.144	0.149	0.152	0.155	0.159	0.159	0.160	0.160	0.159	0.158	0.155	0.151	0.146	0.142	0.136	0.131	0.124	0.116	0.108	0.099	0.089	0.080	0.069	0.058	0.046	0.036	0.024	0.011	0.000	-0.012	-0.025	-0.038	-0.050	-0.062	-0.075	-0.088	-0.099	-0.110	-0.121	-0.132	-0.142	-0.152	-0.161	-0.171	-0.180	-0.189	-0.195	-0.201	-0.208	-0.214	-0.219	-0.224	-0.226	-0.230	-0.232	-0.234	-0.236	-0.236	-0.238	-0.236	-0.236	-0.234	-0.232	-0.230	-0.228	-0.224	-0.221	-0.218	-0.215	-0.210	-0.206	-0.201	-0.196	-0.191	-0.188	-0.182	-0.178	-0.174	-0.169	-0.165	-0.160	-0.155	-0.151	-0.148	-0.144	-0.141	-0.136	-0.135	-0.131	-0.130	-0.126	-0.125	-0.124	-0.122	-0.121	-0.120	-0.120	-0.120	-0.120	-0.121	-0.121	-0.121	-0.124	-0.125	-0.126	-0.129	-0.131	-0.134	-0.136	-0.139	-0.142	-0.145	-0.149	-0.152	-0.158	-0.160	-0.165	-0.169	-0.174	-0.178	-0.182	-0.189	-0.192	-0.199	-0.202	-0.209	-0.214	-0.220	-0.226	-0.232	-0.239	-0.245	-0.251	-0.258	-0.264	-0.271	-0.278	-0.285	-0.292	-0.299	-0.306	-0.314	-0.321	-0.329	-0.335	-0.342	-0.350	-0.358	-0.365	-0.371	-0.379	-0.384	-0.391	-0.398	-0.404	-0.409	-0.415	-0.420	-0.425	-0.430	-0.434	-0.439	-0.441	-0.444	-0.448	-0.449	-0.450	-0.451	-0.451	-0.451	-0.450	-0.450	-0.448	-0.445	-0.442	-0.438	-0.434	-0.429	-0.424	-0.418	-0.411	-0.404	-0.396	-0.389	-0.380	-0.369	-0.360	-0.350	-0.340	-0.329	-0.318	-0.305	-0.294	-0.281	-0.270	-0.256	-0.245	-0.231	-0.219	-0.205	-0.194	-0.180	-0.166	-0.155	-0.141	-0.128	-0.116	-0.104	-0.091	-0.080	-0.069	-0.056	-0.045	-0.035	-0.025	-0.015	-0.005	0.005	0.014	0.022	0.031	0.039	0.046	0.052	0.061	0.068	0.074	0.080	0.085	0.089	0.095	0.100	0.104	0.106	0.111	0.115	0.118	0.120	0.124	0.126	0.129	0.131	0.134	0.135	0.138	0.140	0.142	0.144	0.146	0.148	0.150	0.151	0.154	0.155	0.159	0.160	0.162	0.165	0.166	0.170	0.171	0.174	0.176	0.179	0.181	0.185	0.188	0.190	0.192	0.196	0.199	0.201	0.205	0.208	0.210	0.215	0.218	0.221	0.224	0.226	0.230	0.234	0.236	0.240	0.242	0.246	0.249	0.252	0.254	0.256	0.259	0.261	0.264	0.266	0.270	0.271	0.274	0.276	0.278	0.280	0.281	0.282	0.285	0.285	0.288	0.289	0.290	0.291	0.291	0.292	0.294	0.295	0.296	0.296	0.296	0.298	0.299	0.299	0.300	0.300	0.300	0.301	0.302	0.302	0.302	0.304	0.304	0.304	0.304	0.305	0.305	0.305	0.306	0.306	0.308	0.308	0.308	0.308	0.309	0.309	0.309	0.309	0.309	0.310	0.309	0.309	0.308	0.308	0.308	0.306	0.306	0.305	0.304	0.302	0.301	0.299	0.298	0.296	0.292	0.291	0.289	0.285	0.282	0.278	0.275	0.271	0.266	0.261	0.256	0.251	0.246	0.240	0.234	0.228	0.221	0.214	0.208	0.199	0.191	0.182	0.175	0.165	0.156	0.146	0.136	0.126	0.115	0.105	0.094	0.082	0.070	0.059	0.046	0.032	0.020	0.006	-0.008	-0.021	-0.036	-0.050	-0.065	-0.080	-0.095	-0.111	-0.128	-0.145	-0.161	-0.178	-0.195	-0.212	-0.230	-0.249	-0.265	-0.285	-0.302	-0.322	-0.341	-0.360	-0.380	-0.399	-0.419	-0.438	-0.458	-0.478	-0.496	-0.518	-0.538	-0.556	-0.576	-0.596	-0.615	-0.636	-0.654	-0.674	-0.694	-0.712	-0.731	-0.750	-0.768	-0.786	-0.804	-0.820	-0.839	-0.855	-0.871	-0.889	-0.904	-0.920	-0.934	-0.949	-0.962	-0.976	-0.990	-1.001	-1.015	-1.026	-1.038	-1.049	-1.059	-1.069	-1.079	-1.086	-1.095	-1.102	-1.110	-1.116	-1.122	-1.129	-1.135	-1.140	-1.144	-1.149	-1.152	-1.156	-1.160	-1.162	-1.165	-1.168	-1.170	-1.171	-1.174	-1.175	-1.176	-1.178	-1.178	-1.179	-1.179	-1.180	-1.180	-1.181	-1.181	-1.180	-1.180	-1.181	-1.181	-1.181	-1.181	-1.181	-1.181	-1.182	-1.181	-1.182	-1.182	-1.182	-1.184	-1.184	-1.184	-1.185	-1.185	-1.185	-1.185	-1.186	-1.188	-1.188	-1.189	-1.189	-1.189	-1.189	-1.190	-1.191	-1.191	-1.191	-1.192	-1.191	-1.191	-1.191	-1.191	-1.191	-1.189	-1.189	-1.188	-1.185	-1.184	-1.181	-1.178	-1.174	-1.171	-1.166	-1.161	-1.156	-1.149	-1.142	-1.135	-1.126	-1.118	-1.106	-1.095	-1.082	-1.069	-1.054	-1.039	-1.021	-1.002	-0.982	-0.961	-0.939	-0.914	-0.888	-0.859	-0.829	-0.796	-0.764	-0.729	-0.690	-0.651	-0.609	-0.565	-0.519	-0.469	-0.419	-0.365	-0.309	-0.251	-0.191	-0.128	-0.062	0.006	0.076	0.149	0.222	0.301	0.380	0.462	0.546	0.632	0.720	0.812	0.904	0.999	1.095	1.194	1.295	1.398	1.500	1.605	1.710	1.818	1.926	2.036	2.146	2.256	2.369	2.481	2.594	2.706	2.819	2.932	3.044	3.156	3.269	3.380	3.491	3.601	3.710	3.819	3.926	4.032	4.138	4.241	4.342	4.442	4.541	4.639	4.734	4.826	4.919	5.008	5.095	5.181	5.262	5.345	5.424	5.501	5.576	5.649	5.719	5.786	5.852	5.918	5.979	6.038	6.095	6.151	6.204	6.255	6.305	6.352	6.399	6.441	6.482	6.524	6.562	6.598	6.634	6.666	6.698	6.729	6.758	6.784	6.809	6.834	6.856	6.878	6.898	6.916	6.934	6.949	6.964	6.978	6.990	7.000	7.009	7.018	7.024	7.028	7.032	7.034	7.035	7.035	7.032	7.028	7.022	7.015	7.006	6.995	6.982	6.968	6.951	6.932	6.912	6.890	6.865	6.838	6.809	6.778	6.742	6.706	6.669	6.628	6.582	6.538	6.488	6.436	6.382	6.325	6.264	6.201	6.136	6.068	5.996	5.924	5.845	5.765	5.684	5.598	5.509	5.418	5.324	5.226	5.126	5.024	4.919	4.811	4.701	4.589	4.474	4.355	4.236	4.114	3.989	3.862	3.734	3.604	3.471	3.338	3.202	3.064	2.926	2.785	2.644	2.501	2.358	2.212	2.066	1.920	1.774	1.626	1.478	1.330	1.180	1.032	0.884	0.735	0.586	0.438	0.290	0.142	-0.004	-0.150	-0.296	-0.440	-0.584	-0.726	-0.869	-1.009	-1.148	-1.286	-1.424	-1.558	-1.692	-1.825	-1.956	-2.085	-2.212	-2.339	-2.462	-2.586	-2.705	-2.824	-2.942	-3.058	-3.170	-3.280	-3.390	-3.498	-3.601	-3.705	-3.806	-3.905	-4.003	-4.096	-4.189	-4.280	-4.369	-4.454	-4.539	-4.621	-4.701	-4.780	-4.855	-4.929	-5.000	-5.070	-5.138	-5.204	-5.266	-5.328	-5.386	-5.444	-5.500	-5.552	-5.602	-5.652	-5.700	-5.745	-5.788	-5.830	-5.869	-5.906	-5.941	-5.975	-6.008	-6.039	-6.066	-6.092	-6.118	-6.140	-6.161	-6.181	-6.199	-6.216	-6.231	-6.245	-6.258	-6.268	-6.276	-6.284	-6.291	-6.296	-6.299	-6.301	-6.304	-6.304	-6.304	-6.302	-6.299	-6.295	-6.291	-6.285	-6.279	-6.272	-6.264	-6.255	-6.246	-6.236	-6.225	-6.215	-6.204	-6.191	-6.178	-6.165	-6.151	-6.138	-6.122	-6.109	-6.092	-6.076	-6.062	-6.045	-6.029	-6.011	-5.995	-5.978	-5.960	-5.941	-5.922	-5.905	-5.886	-5.866	-5.848	-5.826	-5.808	-5.786	-5.765	-5.745	-5.722	-5.700	-5.679	-5.656	-5.632	-5.609	-5.585	-5.561	-5.536	-5.511	-5.486	-5.460	-5.434	-5.406	-5.380	-5.352	-5.325	-5.296	-5.269	-5.240	-5.210	-5.180	-5.151	-5.121	-5.091	-5.060	-5.029	-4.998	-4.966	-4.935	-4.904	-4.871	-4.839	-4.806	-4.774	-4.741	-4.709	-4.675	-4.642	-4.609	-4.575	-4.542	-4.508	-4.474	-4.440	-4.405	-4.371	-4.338	-4.302	-4.269	-4.232	-4.199	-4.164	-4.128	-4.093	-4.056	-4.020	-3.984	-3.948	-3.911	-3.872	-3.836	-3.799	-3.760	-3.721	-3.682	-3.644	-3.602	-3.564	-3.524	-3.481	-3.440	-3.399	-3.356	-3.314	-3.270	-3.226	-3.182	-3.139	-3.094	-3.049	-3.002	-2.958	-2.911	-2.864	-2.818	-2.770	-2.722	-2.676	-2.628	-2.580	-2.531	-2.484	-2.435	-2.386	-2.339	-2.289	-2.241	-2.192	-2.144	-2.096	-2.047	-2.000	-1.952	-1.905	-1.858	-1.811	-1.765	-1.719	-1.672	-1.626	-1.581	-1.538	-1.494	-1.450	-1.406	-1.364	-1.321	-1.279	-1.238	-1.196	-1.155	-1.115	-1.076	-1.036	-0.999	-0.960	-0.922	-0.885	-0.849	-0.812	-0.776	-0.740	-0.705	-0.671	-0.636	-0.602	-0.570	-0.538	-0.504	-0.471	-0.440	-0.408	-0.376	-0.345	-0.314	-0.284	-0.254	-0.222	-0.192	-0.162	-0.132	-0.105	-0.075	-0.046	-0.018	0.011	0.040	0.068	0.096	0.124	0.151	0.179	0.205	0.234	0.260	0.286	0.312	0.340	0.366	0.392	0.419	0.444	0.470	0.495	0.519	0.544	0.569	0.592	0.616	0.640	0.664	0.686	0.709	0.731	0.752	0.772	0.795	0.815	0.834	0.854	0.872	0.892	0.911	0.928	0.945	0.962	0.978	0.992	1.008	1.021	1.035	1.048	1.060	1.070	1.081	1.091	1.100	1.108	1.115	1.122	1.129	1.134	1.139	1.141	1.144	1.146	1.148	1.149	1.149	1.148	1.145	1.144	1.140	1.136	1.131	1.128	1.121	1.114	1.106	1.099	1.090	1.080	1.071	1.060	1.050	1.039	1.026	1.014	1.001	0.988	0.974	0.959	0.945	0.929	0.914	0.898	0.880	0.864	0.848	0.829	0.811	0.794	0.775	0.756	0.738	0.718	0.699	0.679	0.659	0.638	0.616	0.596	0.575	0.554	0.531	0.510	0.488	0.466	0.444	0.421	0.399	0.375	0.351	0.328	0.305	0.281	0.258	0.232	0.210	0.186	0.161	0.138	0.112	0.089	0.065	0.040	0.015	-0.009	-0.032	-0.056	-0.080	-0.104	-0.128	-0.151	-0.174	-0.198	-0.220	-0.242	-0.265	-0.286	-0.308	-0.330	-0.350	-0.371	-0.391	-0.411	-0.431	-0.450	-0.469	-0.486	-0.505	-0.524	-0.540	-0.558	-0.574	-0.589	-0.605	-0.620	-0.635	-0.650	-0.665	-0.679	-0.692	-0.705	-0.719	-0.731	-0.745	-0.758	-0.771	-0.784	-0.796	-0.809	-0.822	-0.835	-0.849	-0.861	-0.874	-0.888	-0.901	-0.915	-0.931	-0.945	-0.960	-0.976	-0.992	-1.009	-1.025	-1.041	-1.060	-1.078	-1.096	-1.115	-1.135	-1.155	-1.176	-1.196	-1.220	-1.241	-1.264	-1.286	-1.311	-1.335	-1.360	-1.385	-1.411	-1.436	-1.462	-1.490	-1.516	-1.542	-1.570	-1.598	-1.624	-1.652	-1.679	-1.708	-1.735	-1.761	-1.790	-1.816	-1.844	-1.870	-1.896	-1.922	-1.948	-1.974	-2.000	-2.024	-2.047	-2.071	-2.094	-2.115	-2.139	-2.160	-2.180	-2.199	-2.219	-2.238	-2.255	-2.271	-2.288	-2.302	-2.318	-2.332	-2.346	-2.360	-2.371	-2.382	-2.395	-2.405	-2.415	-2.424	-2.432	-2.441	-2.449	-2.456	-2.464	-2.470	-2.475	-2.481	-2.486	-2.491	-2.495	-2.500	-2.504	-2.509	-2.512	-2.516	-2.521	-2.524	-2.529	-2.531	-2.536	-2.540	-2.545	-2.550	-2.554	-2.559	-2.565	-2.570	-2.575	-2.581	-2.588	-2.595	-2.602	-2.611	-2.619	-2.628	-2.636	-2.646	-2.658	-2.668	-2.679	-2.691	-2.702	-2.716	-2.730	-2.744	-2.759	-2.774	-2.790	-2.806	-2.822	-2.840	-2.859	-2.878	-2.898	-2.916	-2.938	-2.959	-2.980	-3.002	-3.025	-3.049	-3.071	-3.098	-3.121	-3.146	-3.172	-3.199	-3.225	-3.251	-3.280	-3.308	-3.335	-3.364	-3.391	-3.420	-3.450	-3.479	-3.509	-3.538	-3.568	-3.596	-3.626	-3.656	-3.685	-3.715	-3.744	-3.774	-3.802	-3.830	-3.860	-3.888	-3.915	-3.942	-3.970	-3.995	-4.021	-4.048	-4.071	-4.096	-4.120	-4.142	-4.166	-4.188	-4.209	-4.230	-4.249	-4.268	-4.286	-4.304	-4.321	-4.338	-4.354	-4.368	-4.381	-4.395	-4.408	-4.420	-4.431	-4.441	-4.451	-4.461	-4.470	-4.476	-4.485	-4.491	-4.499	-4.505	-4.510	-4.515	-4.520	-4.524	-4.528	-4.531	-4.535	-4.539	-4.541	-4.545	-4.548	-4.549	-4.551	-4.555	-4.555	-4.558	-4.560	-4.561	-4.562	-4.565	-4.566	-4.569	-4.570	-4.571	-4.574	-4.576	-4.578	-4.580	-4.581	-4.584	-4.586	-4.589	-4.590	-4.592	-4.595	-4.598	-4.600	-4.602	-4.605	-4.608	-4.610	-4.612	-4.615	-4.618	-4.620	-4.622	-4.625	-4.628	-4.630	-4.632	-4.635	-4.638	-4.640	-4.641	-4.644	-4.648	-4.649	-4.651	-4.654	-4.655	-4.658	-4.660	-4.661	-4.664	-4.665	-4.668	-4.669	-4.670	-4.671	-4.671	-4.672	-4.672	-4.674	-4.674	-4.674	-4.674	-4.672	-4.671	-4.670	-4.668	-4.666	-4.664	-4.660	-4.656	-4.652	-4.648	-4.644	-4.638	-4.631	-4.625	-4.618	-4.610	-4.601	-4.592	-4.582	-4.571	-4.561	-4.549	-4.536	-4.522	-4.509	-4.494	-4.479	-4.461	-4.445	-4.426	-4.408	-4.389	-4.369	-4.349	-4.326	-4.304	-4.281	-4.258	-4.234	-4.210	-4.184	-4.158	-4.131	-4.104	-4.076	-4.048	-4.020	-3.991	-3.961	-3.931	-3.901	-3.870	-3.839	-3.808	-3.776	-3.744	-3.711	-3.679	-3.645	-3.612	-3.580	-3.545	-3.512	-3.478	-3.442	-3.409	-3.374	-3.339	-3.304	-3.269	-3.234	-3.199	-3.162	-3.126	-3.091	-3.054	-3.018	-2.981	-2.945	-2.908	-2.870	-2.834	-2.795	-2.758	-2.721	-2.682	-2.646	-2.608	-2.570	-2.531	-2.494	-2.455	-2.416	-2.379	-2.341	-2.302	-2.264	-2.226	-2.188	-2.150	-2.112	-2.075	-2.038	-2.000	-1.962	-1.926	-1.890	-1.852	-1.818	-1.781	-1.746	-1.710	-1.676	-1.642	-1.609	-1.575	-1.542	-1.510	-1.479	-1.448	-1.418	-1.386	-1.358	-1.329	-1.299	-1.271	-1.245	-1.218	-1.191	-1.166	-1.141	-1.116	-1.091	-1.069	-1.046	-1.024	-1.002	-0.980	-0.960	-0.940	-0.920	-0.901	-0.881	-0.862	-0.845	-0.828	-0.810	-0.794	-0.776	-0.760	-0.744	-0.729	-0.711	-0.696	-0.682	-0.666	-0.651	-0.638	-0.624	-0.610	-0.596	-0.581	-0.568	-0.555	-0.540	-0.528	-0.514	-0.501	-0.489	-0.474	-0.461	-0.449	-0.436	-0.422	-0.410	-0.399	-0.385	-0.372	-0.360	-0.348	-0.335	-0.321	-0.310	-0.296	-0.285	-0.271	-0.259	-0.246	-0.234	-0.221	-0.209	-0.195	-0.181	-0.169	-0.156	-0.142	-0.130	-0.116	-0.104	-0.090	-0.076	-0.064	-0.050	-0.038	-0.024	-0.010	0.004	0.016	0.030	0.044	0.056	0.069	0.081	0.095	0.106	0.119	0.131	0.142	0.154	0.164	0.175	0.184	0.194	0.202	0.212	0.220	0.226	0.234	0.240	0.246	0.251	0.256	0.260	0.261	0.265	0.266	0.268	0.268	0.266	0.265	0.262	0.261	0.258	0.251	0.248	0.242	0.235	0.228	0.220	0.212	0.204	0.195	0.184	0.175	0.164	0.151	0.141	0.129	0.118	0.106	0.092	0.081	0.069	0.055	0.044	0.031	0.019	0.006	-0.005	-0.018	-0.028	-0.039	-0.051	-0.061	-0.071	-0.081	-0.090	-0.099	-0.109	-0.116	-0.124	-0.130	-0.138	-0.144	-0.150	-0.155	-0.160	-0.165	-0.169	-0.172	-0.176	-0.178	-0.181	-0.182	-0.185	-0.186	-0.186	-0.189	-0.189	-0.190	-0.190	-0.190	-0.191	-0.191	-0.190	-0.190	-0.190	-0.190	-0.190	-0.190	-0.190	-0.191	-0.190	-0.190	-0.191	-0.191	-0.192	-0.194	-0.194	-0.195	-0.196	-0.198	-0.198	-0.200	-0.201	-0.202	-0.205	-0.208	-0.208	-0.210	-0.212	-0.214	-0.216	-0.219	-0.220	-0.222	-0.224	-0.226	-0.229	-0.230	-0.231	-0.234	-0.235	-0.235	-0.238	-0.239	-0.239	-0.241	-0.241	-0.241	-0.244	-0.244	-0.244	-0.244	-0.244	-0.245	-0.244	-0.244	-0.244	-0.244	-0.242	-0.242	-0.241	-0.241	-0.241	-0.240	-0.239	-0.239	-0.238	-0.238	-0.236	-0.235	-0.234	-0.232	-0.232	-0.231	-0.231	-0.229	-0.229	-0.228	-0.226	-0.226	-0.224	-0.222	-0.222	-0.221	-0.220	-0.218	-0.215	-0.214	-0.211	-0.210	-0.208	-0.204	-0.201	-0.198	-0.195	-0.189	-0.185	-0.181	-0.176	-0.171	-0.164	-0.158	-0.150	-0.144	-0.135	-0.126	-0.116	-0.106	-0.096	-0.086	-0.075	-0.062	-0.049	-0.036	-0.022	-0.006	0.009	0.025	0.042	0.059	0.078	0.096	0.115	0.135	0.155	0.176	0.198	0.219	0.241	0.262	0.286	0.309	0.334	0.356	0.381	0.405	0.429	0.455	0.480	0.505	0.529	0.554	0.579	0.602	0.628	0.652	0.676	0.700	0.725	0.748	0.771	0.794	0.818	0.840	0.862	0.884	0.905	0.926	0.946	0.966	0.986	1.005	1.024	1.041	1.061	1.079	1.095	1.112	1.129	1.146	1.161	1.178	1.192	1.208	1.222	1.236	1.251	1.265	1.280	1.294	1.308	1.321	1.336	1.349	1.362	1.376	1.389	1.404	1.416	1.430	1.444	1.458	1.471	1.485	1.499	1.512	1.525	1.540	1.552	1.568	1.581	1.596	1.610	1.624	1.638	1.652	1.665	1.680	1.692	1.708	1.721	1.736	1.750	1.765	1.778	1.791	1.806	1.819	1.832	1.846	1.860	1.872	1.886	1.900	1.912	1.925	1.938	1.950	1.962	1.976	1.988	2.000	2.011	2.024	2.036	2.047	2.059	2.070	2.082	2.094	2.105	2.118	2.129	2.140	2.151	2.162	2.175	2.186	2.198	2.209	2.221	2.234	2.245	2.258	2.270	2.281	2.292	2.306	2.319	2.331	2.342	2.356	2.369	2.382	2.395	2.409	2.421	2.435	2.449	2.462	2.476	2.490	2.504	2.518	2.532	2.546	2.560	2.575	2.589	2.604	2.618	2.632	2.646	2.661	2.675	2.690	2.705	2.719	2.734	2.748	2.761	2.775	2.789	2.802	2.816	2.830	2.844	2.858	2.870	2.884	2.896	2.909	2.922	2.935	2.946	2.958	2.971	2.982	2.994	3.004	3.015	3.025	3.035	3.045	3.055	3.065	3.075	3.084	3.091	3.100	3.109	3.116	3.124	3.131	3.138	3.144	3.150	3.156	3.162	3.168	3.174	3.178	3.182	3.186	3.191	3.194	3.199	3.201	3.204	3.206	3.209	3.211	3.214	3.215	3.218	3.219	3.220	3.221	3.222	3.224	3.224	3.225	3.225	3.225	3.225	3.224	3.224	3.222	3.221	3.220	3.219	3.218	3.215	3.212	3.211	3.209	3.206	3.202	3.200	3.195	3.191	3.186	3.182	3.178	3.171	3.166	3.160	3.154	3.146	3.139	3.132	3.124	3.116	3.108	3.098	3.088	3.079	3.069	3.058	3.048	3.038	3.025	3.014	3.001	2.990	2.978	2.965	2.952	2.939	2.926	2.914	2.900	2.886	2.874	2.861	2.846	2.834	2.821	2.809	2.796	2.784	2.771	2.760	2.746	2.735	2.725	2.712	2.702	2.692	2.682	2.672	2.665	2.655	2.646	2.639	2.631	2.624	2.618	2.610	2.605	2.599	2.594	2.588	2.582	2.580	2.575	2.571	2.566	2.562	2.559	2.556	2.552	2.550	2.546	2.542	2.540	2.538	2.534	2.531	2.528	2.525	2.521	2.519	2.515	2.511	2.506	2.502	2.498	2.494	2.489	2.485	2.479	2.474	2.468	2.461	2.455	2.449	2.442	2.435	2.428	2.420	2.412	2.404	2.396	2.389	2.380	2.371	2.362	2.354	2.345	2.336	2.328	2.319	2.310	2.301	2.292	2.284	2.275	2.266	2.258	2.250	2.241	2.234	2.226	2.218	2.211	2.202	2.196	2.189	2.182	2.175	2.170	2.164	2.159	2.152	2.148	2.142	2.138	2.134	2.129	2.125	2.121	2.118	2.115	2.111	2.109	2.106	2.104	2.102	2.100	2.098	2.096	2.095	2.094	2.092	2.091	2.091	2.091	2.090	2.090	2.091	2.091	2.091	2.092	2.091	2.092	2.094	2.094	2.096	2.098	2.099	2.100	2.102	2.104	2.105	2.108	2.110	2.111	2.114	2.116	2.119	2.121	2.125	2.129	2.131	2.135	2.138	2.141	2.145	2.149	2.154	2.159	2.162	2.168	2.171	2.176	2.182	2.188	2.194	2.200	2.206	2.211	2.219	2.225	2.231	2.240	2.248	2.255	2.264	2.272	2.281	2.291	2.301	2.310	2.320	2.331	2.342	2.354	2.366	2.378	2.391	2.405	2.418	2.431	2.445	2.460	2.476	2.491	2.508	2.522	2.539	2.555	2.572	2.590	2.608	2.625	2.644	2.661	2.680	2.699	2.719	2.738	2.758	2.778	2.796	2.816	2.836	2.856	2.875	2.896	2.915	2.935	2.955	2.974	2.994	3.012	3.031	3.050	3.068	3.086	3.104	3.120	3.138	3.154	3.170	3.185	3.202	3.218	3.230	3.245	3.259	3.271	3.285	3.296	3.308	3.319	3.329	3.340	3.349	3.359	3.368	3.375	3.382	3.390	3.396	3.402	3.409	3.415	3.420	3.425	3.429	3.434	3.436	3.440	3.442	3.446	3.449	3.451	3.452	3.455	3.455	3.458	3.458	3.458	3.459	3.459	3.459	3.460	3.458	3.459	3.458	3.456	3.455	3.454	3.452	3.451	3.449	3.448	3.445	3.442	3.439	3.436	3.432	3.430	3.426	3.422	3.416	3.411	3.408	3.402	3.396	3.390	3.384	3.376	3.369	3.361	3.354	3.345	3.336	3.328	3.318	3.308	3.298	3.288	3.276	3.266	3.254	3.242	3.231	3.218	3.205	3.194	3.180	3.166	3.152	3.140	3.126	3.112	3.100	3.086	3.071	3.059	3.045	3.031	3.018	3.004	2.991	2.979	2.966	2.954	2.942	2.930	2.919	2.908	2.898	2.886	2.876	2.866	2.859	2.850	2.840	2.834	2.825	2.819	2.811	2.805	2.799	2.794	2.789	2.784	2.779	2.775	2.770	2.766	2.764	2.760	2.758	2.754	2.750	2.749	2.746	2.742	2.740	2.738	2.735	2.734	2.730	2.728	2.724	2.720	2.716	2.712	2.708	2.702	2.699	2.692	2.686	2.680	2.674	2.666	2.659	2.651	2.644	2.634	2.625	2.615	2.605	2.594	2.584	2.571	2.560	2.548	2.534	2.520	2.508	2.492	2.480	2.465	2.451	2.436	2.421	2.405	2.390	2.375	2.359	2.344	2.329	2.312	2.298	2.282	2.268	2.252	2.238	2.222	2.209	2.194	2.180	2.165	2.152	2.139	2.125	2.112	2.099	2.086	2.075	2.062	2.051	2.040	2.027	2.018	2.006	1.995	1.984	1.974	1.962	1.952	1.942	1.932	1.922	1.911	1.902	1.892	1.882	1.871	1.862	1.851	1.841	1.830	1.820	1.810	1.799	1.788	1.776	1.765	1.752	1.741	1.730	1.716	1.705	1.692	1.681	1.669	1.655	1.642	1.630	1.618	1.605	1.592	1.579	1.566	1.552	1.540	1.526	1.515	1.501	1.489	1.475	1.464	1.451	1.439	1.426	1.416	1.404	1.391	1.381	1.371	1.360	1.349	1.339	1.329	1.320	1.310	1.300	1.290	1.282	1.274	1.265	1.258	1.249	1.241	1.234	1.226	1.219	1.212	1.205	1.200	1.192	1.186	1.181	1.175	1.170	1.164	1.160	1.155	1.150	1.146	1.141	1.138	1.134	1.130	1.126	1.122	1.119	1.116	1.114	1.111	1.109	1.108	1.106	1.106	1.105	1.105	1.105	1.106	1.106	1.108	1.109	1.111	1.114	1.118	1.120	1.125	1.129	1.134	1.139	1.145	1.152	1.158	1.166	1.174	1.181	1.190	1.200	1.210	1.220	1.231	1.241	1.255	1.266	1.279	1.291	1.305	1.318	1.331	1.345	1.360	1.374	1.389	1.404	1.418	1.432	1.446	1.461	1.476	1.491	1.505	1.520	1.532	1.546	1.561	1.574	1.586	1.599	1.610	1.622	1.634	1.644	1.654	1.664	1.674	1.682	1.690	1.698	1.705	1.711	1.718	1.722	1.726	1.731	1.735	1.738	1.740	1.742	1.742	1.745	1.745	1.744	1.744	1.742	1.741	1.740	1.736	1.735	1.731	1.729	1.724	1.721	1.716	1.712	1.709	1.704	1.700	1.694	1.689	1.685	1.679	1.674	1.670	1.664	1.659	1.654	1.649	1.644	1.639	1.634	1.629	1.625	1.619	1.615	1.610	1.606	1.602	1.599	1.595	1.590	1.586	1.584	1.580	1.576	1.572	1.569	1.565	1.561	1.559	1.554	1.550	1.546	1.542	1.539	1.535	1.530	1.526	1.522	1.518	1.514	1.508	1.502	1.499	1.492	1.486	1.480	1.474	1.468	1.460	1.452	1.445	1.438	1.430	1.421	1.412	1.404	1.395	1.384	1.375	1.366	1.355	1.345	1.335	1.325	1.314	1.302	1.292	1.281	1.270	1.259	1.248	1.236	1.225	1.214	1.204	1.192	1.181	1.170	1.160	1.149	1.140	1.129	1.119	1.110	1.100	1.091	1.082	1.075	1.066	1.059	1.051	1.045	1.039	1.032	1.026	1.021	1.015	1.011	1.008	1.004	1.000	0.996	0.995	0.991	0.990	0.988	0.986	0.986	0.985	0.985	0.984	0.984	0.984	0.985	0.985	0.986	0.988	0.988	0.990	0.991	0.992	0.994	0.995	0.996	0.999	0.999	1.000	1.001	1.004	1.004	1.005	1.005	1.005	1.005	1.005	1.005	1.006	1.004	1.004	1.002	1.002	1.000	0.999	0.996	0.994	0.992	0.990	0.988	0.984	0.980	0.979	0.974	0.970	0.966	0.961	0.958	0.954	0.949	0.945	0.940	0.936	0.931	0.926	0.922	0.919	0.915	0.910	0.905	0.901	0.898	0.895	0.891	0.888	0.885	0.882	0.880	0.876	0.874	0.872	0.870	0.869	0.866	0.866	0.864	0.862	0.862	0.862	0.861	0.861	0.860	0.860	0.860	0.860	0.860	0.861	0.860	0.861	0.861	0.861	0.861	0.862	0.862	0.864	0.862	0.864	0.864	0.864	0.862	0.862	0.861	0.861	0.860	0.860	0.859	0.856	0.855	0.854	0.854	0.851	0.850	0.849	0.848	0.844	0.842	0.840	0.839	0.836	0.834	0.832	0.831	0.829	0.828	0.825	0.824	0.822	0.822	0.821	0.821	0.820	0.821	0.821	0.822	0.822	0.825	0.826	0.829	0.831	0.835	0.839	0.842	0.848	0.852	0.858	0.864	0.870	0.878	0.884	0.891	0.899	0.909	0.916	0.926	0.935	0.945	0.954	0.964	0.974	0.984	0.994	1.004	1.014	1.024	1.034	1.042	1.052	1.061	1.070	1.079	1.086	1.092	1.100	1.106	1.112	1.116	1.121	1.124	1.126	1.128	1.129	1.129	1.128	1.126	1.122	1.119	1.115	1.109	1.101	1.094	1.086	1.076	1.066	1.055	1.042	1.030	1.016	1.001	0.986	0.971	0.955	0.939	0.921	0.904	0.885	0.868	0.849	0.830	0.812	0.792	0.772	0.755	0.736	0.719	0.700	0.681	0.664	0.646	0.630	0.614	0.599	0.584	0.569	0.555	0.541	0.530	0.519	0.507	0.498	0.489	0.480	0.472	0.466	0.460	0.455	0.450	0.446	0.442	0.441	0.439	0.438	0.438	0.439	0.439	0.439	0.440	0.444	0.445	0.448	0.450	0.454	0.458	0.461	0.466	0.469	0.472	0.476	0.481	0.485	0.489	0.492	0.495	0.499	0.502	0.505	0.507	0.510	0.511	0.514	0.515	0.516	0.518	0.519	0.519	0.519	0.519	0.519	0.518	0.516	0.514	0.514	0.511	0.509	0.506	0.504	0.502	0.499	0.495	0.492	0.489	0.485	0.481	0.478	0.472	0.469	0.465	0.460	0.456	0.451	0.448	0.442	0.439	0.435	0.430	0.425	0.420	0.415	0.410	0.405	0.400	0.394	0.390	0.384	0.379	0.372	0.368	0.361	0.355	0.350	0.344	0.338	0.332	0.326	0.320	0.314	0.308	0.302	0.296	0.290	0.284	0.278	0.272	0.266	0.261	0.255	0.250	0.246	0.241	0.236	0.232	0.228	0.225	0.220	0.218	0.215	0.212	0.212	0.210	0.210	0.209	0.209	0.210	0.211	0.214	0.215	0.219	0.221	0.226	0.230	0.235	0.240	0.246	0.254	0.260	0.268	0.276	0.284	0.294	0.302	0.312	0.322	0.332	0.344	0.354	0.365	0.378	0.389	0.401	0.412	0.425	0.436	0.449	0.461	0.472	0.485	0.498	0.509	0.520	0.532	0.544	0.555	0.566	0.578	0.588	0.599	0.609	0.618	0.628	0.636	0.646	0.655	0.662	0.671	0.679	0.686	0.692	0.700	0.708	0.714	0.719	0.725	0.730	0.735	0.740	0.744	0.749	0.752	0.758	0.761	0.765	0.769	0.772	0.775	0.780	0.784	0.786	0.790	0.792	0.796	0.799	0.802	0.805	0.809	0.812	0.815	0.819	0.822	0.825	0.829	0.831	0.836	0.840	0.842	0.846	0.850	0.854	0.858	0.860	0.864	0.868	0.871	0.875	0.879	0.882	0.886	0.890	0.895	0.899	0.901	0.905	0.908	0.910	0.914	0.916	0.920	0.922	0.924	0.928	0.929	0.931	0.932	0.935	0.936	0.939	0.940	0.941	0.942	0.944	0.944	0.945	0.945	0.945	0.945	0.945	0.945	0.944	0.944	0.942	0.941	0.941	0.940	0.939	0.938	0.936	0.935	0.934	0.932	0.931	0.929	0.928	0.926	0.925	0.922	0.920	0.919	0.916	0.915	0.914	0.911	0.909	0.906	0.906	0.904	0.901	0.900	0.898	0.895	0.894	0.890	0.888	0.886	0.884	0.881	0.878	0.875	0.874	0.870	0.866	0.864	0.860	0.858	0.852	0.849	0.845	0.841	0.836	0.831	0.828	0.821	0.816	0.811	0.805	0.798	0.791	0.785	0.778	0.770	0.762	0.756	0.746	0.739	0.730	0.721	0.711	0.702	0.692	0.682	0.672	0.662	0.651	0.641	0.630	0.619	0.606	0.595	0.582	0.571	0.558	0.546	0.532	0.520	0.506	0.492	0.479	0.465	0.451	0.438	0.424	0.409	0.394	0.379	0.365	0.349	0.332	0.318	0.302	0.286	0.270	0.254	0.238	0.221	0.204	0.188	0.170	0.152	0.135	0.119	0.101	0.082	0.065	0.048	0.029	0.011	-0.008	-0.026	-0.045	-0.062	-0.081	-0.100	-0.119	-0.136	-0.155	-0.172	-0.191	-0.208	-0.226	-0.244	-0.261	-0.279	-0.295	-0.311	-0.328	-0.344	-0.360	-0.375	-0.390	-0.405	-0.419	-0.431	-0.445	-0.458	-0.469	-0.481	-0.491	-0.502	-0.511	-0.522	-0.531	-0.538	-0.546	-0.552	-0.560	-0.565	-0.570	-0.575	-0.579	-0.581	-0.585	-0.588	-0.589	-0.590	-0.591	-0.591	-0.591	-0.591	-0.590	-0.589	-0.588	-0.585	-0.581	-0.579	-0.576	-0.572	-0.569	-0.565	-0.561	-0.558	-0.554	-0.549	-0.545	-0.539	-0.535	-0.530	-0.525	-0.520	-0.515	-0.511	-0.506	-0.502	-0.498	-0.494	-0.489	-0.485	-0.480	-0.476	-0.472	-0.469	-0.464	-0.460	-0.456	-0.452	-0.449	-0.446	-0.441	-0.438	-0.435	-0.431	-0.428	-0.424	-0.421	-0.416	-0.412	-0.409	-0.404	-0.400	-0.396	-0.391	-0.385	-0.380	-0.375	-0.369	-0.361	-0.354	-0.346	-0.339	-0.330	-0.320	-0.310	-0.299	-0.286	-0.275	-0.260	-0.246	-0.231	-0.214	-0.196	-0.178	-0.159	-0.138	-0.115	-0.090	-0.065	-0.038	-0.009	0.021	0.054	0.088	0.124	0.161	0.200	0.241	0.285	0.330	0.379	0.428	0.479	0.534	0.590	0.649	0.710	0.772	0.838	0.906	0.976	1.049	1.124	1.200	1.280	1.361	1.444	1.530	1.618	1.708	1.800	1.892	1.990	2.088	2.186	2.286	2.390	2.494	2.599	2.705	2.814	2.922	3.032	3.142	3.255	3.366	3.480	3.592	3.706	3.819	3.931	4.045	4.159	4.271	4.382	4.495	4.606	4.718	4.828	4.935	5.042	5.149	5.254	5.358	5.460	5.560	5.659	5.756	5.851	5.944	6.036	6.125	6.214	6.299	6.384	6.464	6.544	6.620	6.696	6.769	6.839	6.906	6.971	7.035	7.096	7.156	7.212	7.268	7.320	7.370	7.418	7.464	7.509	7.549	7.589	7.628	7.664	7.698	7.729	7.759	7.786	7.814	7.838	7.860	7.881	7.900	7.919	7.935	7.948	7.961	7.972	7.982	7.990	7.996	8.001	8.004	8.006	8.006	8.005	8.002	7.998	7.990	7.982	7.972	7.961	7.948	7.934	7.918	7.899	7.878	7.856	7.832	7.806	7.779	7.749	7.718	7.682	7.646	7.608	7.568	7.524	7.479	7.430	7.381	7.328	7.272	7.216	7.155	7.092	7.028	6.960	6.889	6.816	6.740	6.662	6.581	6.498	6.411	6.320	6.229	6.135	6.038	5.939	5.835	5.731	5.625	5.514	5.402	5.289	5.171	5.052	4.932	4.809	4.684	4.556	4.428	4.298	4.164	4.031	3.895	3.759	3.620	3.480	3.340	3.199	3.055	2.911	2.768	2.621	2.476	2.331	2.185	2.038	1.891	1.745	1.598	1.452	1.305	1.159	1.014	0.869	0.724	0.580	0.436	0.295	0.154	0.014	-0.126	-0.265	-0.401	-0.538	-0.672	-0.806	-0.938	-1.068	-1.198	-1.325	-1.451	-1.575	-1.698	-1.819	-1.939	-2.056	-2.172	-2.285	-2.398	-2.509	-2.616	-2.724	-2.828	-2.930	-3.031	-3.130	-3.226	-3.321	-3.414	-3.504	-3.594	-3.679	-3.764	-3.845	-3.926	-4.005	-4.080	-4.154	-4.226	-4.295	-4.362	-4.428	-4.491	-4.551	-4.611	-4.668	-4.722	-4.774	-4.825	-4.872	-4.919	-4.964	-5.006	-5.045	-5.084	-5.119	-5.154	-5.186	-5.216	-5.244	-5.271	-5.294	-5.318	-5.338	-5.356	-5.374	-5.390	-5.404	-5.418	-5.428	-5.438	-5.445	-5.451	-5.458	-5.461	-5.464	-5.465	-5.466	-5.465	-5.464	-5.461	-5.458	-5.454	-5.449	-5.442	-5.435	-5.428	-5.420	-5.410	-5.401	-5.391	-5.381	-5.370	-5.358	-5.346	-5.335	-5.321	-5.309	-5.295	-5.281	-5.268	-5.252	-5.238	-5.224	-5.208	-5.191	-5.176	-5.159	-5.142	-5.125	-5.108	-5.089	-5.071	-5.052	-5.032	-5.015	-4.994	-4.974	-4.954	-4.931	-4.909	-4.886	-4.864	-4.840	-4.816	-4.790	-4.765	-4.739	-4.712	-4.685	-4.658	-4.629	-4.600	-4.570	-4.541	-4.510	-4.479	-4.446	-4.414	-4.381	-4.348	-4.312	-4.279	-4.244	-4.209	-4.172	-4.136	-4.100	-4.065	-4.029	-3.991	-3.954	-3.916	-3.879	-3.842	-3.804	-3.768	-3.730	-3.692	-3.655	-3.619	-3.580	-3.544	-3.506	-3.470	-3.434	-3.398	-3.361	-3.325	-3.290	-3.254	-3.219	-3.184	-3.149	-3.114	-3.079	-3.044	-3.010	-2.976	-2.942	-2.908	-2.874	-2.840	-2.805	-2.771	-2.738	-2.702	-2.669	-2.635	-2.599	-2.564	-2.529	-2.494	-2.458	-2.421	-2.384	-2.348	-2.310	-2.272	-2.234	-2.196	-2.158	-2.118	-2.079	-2.039	-1.998	-1.956	-1.915	-1.872	-1.830	-1.788	-1.744	-1.700	-1.658	-1.612	-1.568	-1.522	-1.479	-1.434	-1.389	-1.342	-1.296	-1.250	-1.204	-1.159	-1.112	-1.066	-1.021	-0.976	-0.931	-0.886	-0.841	-0.795	-0.751	-0.708	-0.664	-0.621	-0.579	-0.536	-0.494	-0.454	-0.411	-0.372	-0.332	-0.294	-0.255	-0.218	-0.179	-0.142	-0.106	-0.071	-0.036	-0.001	0.032	0.065	0.098	0.130	0.162	0.192	0.222	0.254	0.284	0.311	0.341	0.369	0.396	0.424	0.451	0.478	0.504	0.530	0.556	0.582	0.608	0.634	0.658	0.684	0.708	0.731	0.755	0.780	0.804	0.828	0.851	0.876	0.900	0.924	0.946	0.970	0.994	1.016	1.040	1.064	1.088	1.110	1.134	1.156	1.179	1.201	1.222	1.245	1.268	1.290	1.311	1.332	1.354	1.375	1.395	1.415	1.435	1.455	1.472	1.492	1.510	1.528	1.545	1.562	1.579	1.594	1.610	1.625	1.639	1.651	1.665	1.676	1.689	1.699	1.710	1.719	1.728	1.735	1.742	1.749	1.754	1.759	1.762	1.766	1.769	1.770	1.771	1.771	1.771	1.770	1.769	1.765	1.762	1.758	1.754	1.748	1.741	1.735	1.728	1.719	1.710	1.701	1.691	1.681	1.670	1.659	1.648	1.635	1.621	1.608	1.594	1.580	1.565	1.550	1.534	1.518	1.501	1.485	1.468	1.450	1.432	1.414	1.396	1.378	1.359	1.340	1.320	1.300	1.279	1.259	1.239	1.219	1.198	1.175	1.154	1.131	1.110	1.089	1.065	1.042	1.020	0.996	0.974	0.950	0.926	0.904	0.880	0.855	0.832	0.808	0.785	0.760	0.736	0.712	0.688	0.664	0.641	0.618	0.594	0.570	0.546	0.524	0.500	0.478	0.455	0.432	0.410	0.389	0.368	0.346	0.326	0.304	0.285	0.265	0.245	0.226	0.208	0.190	0.171	0.155	0.138	0.120	0.105	0.089	0.072	0.058	0.042	0.028	0.015	0.001	-0.014	-0.028	-0.040	-0.052	-0.065	-0.076	-0.090	-0.101	-0.115	-0.126	-0.139	-0.151	-0.162	-0.175	-0.188	-0.201	-0.212	-0.226	-0.240	-0.254	-0.268	-0.282	-0.298	-0.312	-0.329	-0.344	-0.360	-0.379	-0.395	-0.414	-0.431	-0.450	-0.469	-0.489	-0.510	-0.530	-0.551	-0.572	-0.595	-0.618	-0.640	-0.664	-0.688	-0.711	-0.736	-0.760	-0.785	-0.810	-0.835	-0.861	-0.886	-0.911	-0.938	-0.962	-0.989	-1.014	-1.039	-1.064	-1.089	-1.114	-1.138	-1.161	-1.185	-1.209	-1.231	-1.254	-1.276	-1.296	-1.318	-1.338	-1.359	-1.378	-1.395	-1.414	-1.430	-1.448	-1.464	-1.480	-1.495	-1.509	-1.521	-1.535	-1.548	-1.559	-1.570	-1.580	-1.590	-1.600	-1.609	-1.618	-1.626	-1.634	-1.641	-1.649	-1.654	-1.660	-1.666	-1.671	-1.676	-1.682	-1.688	-1.691	-1.695	-1.701	-1.705	-1.709	-1.712	-1.716	-1.721	-1.725	-1.730	-1.734	-1.738	-1.744	-1.748	-1.752	-1.758	-1.764	-1.769	-1.775	-1.781	-1.789	-1.795	-1.802	-1.810	-1.818	-1.826	-1.835	-1.844	-1.854	-1.865	-1.875	-1.885	-1.898	-1.909	-1.922	-1.935	-1.949	-1.962	-1.978	-1.991	-2.007	-2.024	-2.041	-2.058	-2.076	-2.094	-2.112	-2.132	-2.152	-2.171	-2.192	-2.215	-2.236	-2.259	-2.281	-2.305	-2.329	-2.352	-2.378	-2.402	-2.429	-2.455	-2.481	-2.508	-2.534	-2.561	-2.588	-2.615	-2.644	-2.671	-2.699	-2.728	-2.755	-2.784	-2.811	-2.840	-2.869	-2.896	-2.924	-2.951	-2.979	-3.005	-3.031	-3.058	-3.084	-3.109	-3.135	-3.159	-3.182	-3.206	-3.229	-3.252	-3.274	-3.296	-3.316	-3.338	-3.356	-3.375	-3.394	-3.412	-3.429	-3.445	-3.461	-3.476	-3.491	-3.505	-3.518	-3.531	-3.542	-3.555	-3.565	-3.575	-3.585	-3.594	-3.604	-3.611	-3.619	-3.626	-3.632	-3.640	-3.646	-3.651	-3.658	-3.661	-3.668	-3.671	-3.676	-3.680	-3.684	-3.686	-3.690	-3.694	-3.696	-3.700	-3.702	-3.705	-3.708	-3.710	-3.712	-3.715	-3.718	-3.720	-3.722	-3.724	-3.726	-3.728	-3.730	-3.731	-3.734	-3.736	-3.738	-3.739	-3.741	-3.742	-3.745	-3.746	-3.749	-3.750	-3.751	-3.752	-3.755	-3.756	-3.758	-3.760	-3.762	-3.764	-3.764	-3.766	-3.769	-3.770	-3.772	-3.774	-3.775	-3.776	-3.779	-3.780	-3.782	-3.785	-3.788	-3.790	-3.792	-3.795	-3.798	-3.799	-3.802	-3.805	-3.808	-3.810	-3.812	-3.815	-3.818	-3.820	-3.822	-3.825	-3.826	-3.829	-3.830	-3.832	-3.834	-3.835	-3.836	-3.838	-3.838	-3.838	-3.838	-3.836	-3.835	-3.832	-3.832	-3.830	-3.826	-3.824	-3.819	-3.815	-3.809	-3.804	-3.798	-3.789	-3.782	-3.774	-3.764	-3.755	-3.744	-3.732	-3.720	-3.708	-3.695	-3.681	-3.666	-3.651	-3.634	-3.618	-3.600	-3.581	-3.562	-3.542	-3.522	-3.501	-3.480	-3.459	-3.436	-3.412	-3.389	-3.364	-3.340	-3.314	-3.289	-3.262	-3.235	-3.208	-3.180	-3.152	-3.122	-3.094	-3.064	-3.034	-3.005	-2.974	-2.944	-2.911	-2.880	-2.849	-2.816	-2.784	-2.750	-2.718	-2.684	-2.650	-2.615	-2.581	-2.545	-2.511	-2.475	-2.440	-2.404	-2.366	-2.330	-2.294	-2.256	-2.219	-2.181	-2.144	-2.106	-2.069	-2.030	-1.991	-1.952	-1.914	-1.876	-1.838	-1.799	-1.760	-1.721	-1.682	-1.644	-1.605	-1.568	-1.529	-1.491	-1.454	-1.416	-1.380	-1.342	-1.306	-1.270	-1.232	-1.198	-1.162	-1.129	-1.094	-1.061	-1.028	-0.995	-0.962	-0.930	-0.900	-0.869	-0.840	-0.810	-0.781	-0.752	-0.725	-0.699	-0.671	-0.646	-0.620	-0.595	-0.570	-0.546	-0.524	-0.500	-0.479	-0.458	-0.436	-0.415	-0.394	-0.374	-0.355	-0.335	-0.316	-0.298	-0.280	-0.261	-0.244	-0.226	-0.209	-0.191	-0.175	-0.158	-0.142	-0.126	-0.110	-0.094	-0.079	-0.062	-0.049	-0.032	-0.018	-0.004	0.011	0.026	0.042	0.056	0.070	0.085	0.099	0.114	0.126	0.141	0.155	0.168	0.182	0.196	0.209	0.222	0.235	0.250	0.262	0.275	0.288	0.301	0.314	0.326	0.339	0.351	0.365	0.378	0.389	0.401	0.415	0.426	0.439	0.450	0.462	0.475	0.486	0.500	0.510	0.522	0.534	0.546	0.558	0.568	0.580	0.590	0.602	0.614	0.622	0.634	0.644	0.652	0.662	0.671	0.680	0.688	0.696	0.704	0.711	0.718	0.724	0.730	0.735	0.739	0.744	0.746	0.749	0.751	0.754	0.755	0.754	0.755	0.754	0.751	0.750	0.748	0.742	0.739	0.734	0.728	0.721	0.714	0.708	0.699	0.691	0.682	0.672	0.662	0.651	0.641	0.631	0.620	0.609	0.596	0.585	0.572	0.561	0.549	0.536	0.524	0.512	0.501	0.489	0.478	0.465	0.454	0.444	0.432	0.422	0.412	0.402	0.394	0.385	0.375	0.368	0.360	0.352	0.346	0.339	0.332	0.328	0.322	0.318	0.314	0.309	0.305	0.301	0.299	0.296	0.294	0.291	0.289	0.288	0.285	0.284	0.282	0.281	0.280	0.279	0.278	0.276	0.276	0.275	0.274	0.274	0.271	0.271	0.270	0.269	0.268	0.266	0.265	0.262	0.262	0.261	0.259	0.258	0.255	0.254	0.252	0.250	0.249	0.246	0.244	0.241	0.240	0.239	0.236	0.235	0.232	0.231	0.230	0.229	0.228	0.225	0.225	0.222	0.222	0.221	0.220	0.220	0.220	0.219	0.219	0.219	0.219	0.219	0.219	0.219	0.220	0.220	0.221	0.220	0.221	0.222	0.222	0.224	0.224	0.225	0.226	0.226	0.228	0.229	0.229	0.230	0.230	0.231	0.231	0.232	0.232	0.234	0.234	0.235	0.235	0.236	0.236	0.236	0.238	0.238	0.238	0.239	0.239	0.240	0.241	0.242	0.242	0.245	0.246	0.249	0.251	0.254	0.256	0.259	0.262	0.266	0.270	0.275	0.280	0.285	0.291	0.298	0.305	0.312	0.321	0.330	0.339	0.349	0.359	0.369	0.381	0.394	0.405	0.419	0.432	0.449	0.464	0.479	0.496	0.512	0.530	0.549	0.566	0.586	0.605	0.626	0.646	0.668	0.689	0.710	0.730	0.752	0.775	0.796	0.820	0.842	0.865	0.888	0.911	0.934	0.956	0.979	1.001	1.024	1.048	1.069	1.091	1.112	1.134	1.155	1.175	1.196	1.216	1.236	1.256	1.274	1.292	1.310	1.329	1.346	1.364	1.380	1.396	1.412	1.429	1.444	1.459	1.472	1.486	1.500	1.514	1.528	1.540	1.552	1.565	1.578	1.590	1.601	1.614	1.625	1.638	1.649	1.660	1.671	1.682	1.692	1.704	1.716	1.728	1.739	1.749	1.759	1.770	1.781	1.792	1.804	1.815	1.826	1.836	1.849	1.859	1.870	1.880	1.891	1.902	1.914	1.925	1.935	1.946	1.956	1.968	1.979	1.989	2.000	2.011	2.020	2.033	2.042	2.052	2.062	2.072	2.084	2.094	2.104	2.114	2.124	2.134	2.144	2.155	2.165	2.174	2.185	2.196	2.206	2.216	2.228	2.236	2.248	2.259	2.270	2.281	2.292	2.304	2.315	2.328	2.340	2.351	2.364	2.376	2.390	2.402	2.415	2.429	2.442	2.455	2.470	2.485	2.499	2.514	2.528	2.541	2.558	2.572	2.588	2.602	2.618	2.635	2.650	2.666	2.682	2.698	2.714	2.730	2.746	2.762	2.778	2.794	2.810	2.826	2.841	2.856	2.871	2.888	2.902	2.919	2.932	2.946	2.962	2.975	2.990	3.005	3.018	3.031	3.045	3.058	3.070	3.082	3.095	3.106	3.118	3.129	3.140	3.151	3.161	3.171	3.181	3.190	3.200	3.209	3.218	3.228	3.235	3.242	3.250	3.258	3.265	3.272	3.279	3.285	3.292	3.299	3.305	3.309	3.315	3.320	3.326	3.331	3.336	3.340	3.345	3.350	3.354	3.358	3.362	3.366	3.370	3.374	3.378	3.379	3.382	3.386	3.389	3.392	3.395	3.399	3.401	3.405	3.406	3.409	3.411	3.414	3.416	3.419	3.419	3.421	3.422	3.424	3.426	3.426	3.426	3.428	3.428	3.429	3.428	3.428	3.426	3.426	3.424	3.422	3.421	3.418	3.415	3.411	3.409	3.404	3.401	3.395	3.390	3.385	3.380	3.374	3.368	3.361	3.354	3.345	3.339	3.331	3.321	3.314	3.305	3.295	3.286	3.276	3.268	3.258	3.249	3.238	3.229	3.218	3.209	3.199	3.189	3.179	3.169	3.159	3.150	3.140	3.131	3.122	3.114	3.106	3.098	3.089	3.082	3.075	3.068	3.060	3.054	3.048	3.044	3.039	3.034	3.029	3.022	3.019	3.016	3.012	3.010	3.008	3.004	3.001	3.000	2.996	2.995	2.992	2.990	2.989	2.986	2.985	2.982	2.981	2.979	2.976	2.974	2.971	2.969	2.966	2.962	2.960	2.956	2.952	2.949	2.944	2.939	2.934	2.929	2.921	2.916	2.910	2.902	2.896	2.888	2.880	2.871	2.862	2.855	2.845	2.836	2.826	2.816	2.806	2.795	2.785	2.774	2.764	2.752	2.742	2.731	2.720	2.709	2.698	2.686	2.675	2.665	2.655	2.642	2.632	2.624	2.612	2.604	2.594	2.585	2.576	2.568	2.559	2.551	2.544	2.536	2.529	2.522	2.516	2.510	2.505	2.500	2.495	2.491	2.488	2.482	2.480	2.478	2.474	2.472	2.470	2.469	2.468	2.466	2.466	2.465	2.465	2.465	2.466	2.466	2.466	2.468	2.470	2.471	2.472	2.475	2.476	2.479	2.480	2.482	2.485	2.486	2.489	2.491	2.494	2.496	2.499	2.500	2.504	2.506	2.509	2.511	2.514	2.515	2.518	2.521	2.522	2.525	2.528	2.529	2.532	2.535	2.536	2.539	2.541	2.542	2.545	2.548	2.550	2.552	2.555	2.558	2.560	2.562	2.566	2.570	2.572	2.576	2.580	2.584	2.588	2.591	2.596	2.602	2.608	2.612	2.618	2.625	2.631	2.639	2.646	2.654	2.662	2.671	2.681	2.691	2.701	2.712	2.724	2.735	2.748	2.760	2.774	2.786	2.800	2.815	2.830	2.845	2.860	2.876	2.892	2.910	2.926	2.944	2.961	2.979	2.998	3.016	3.035	3.052	3.072	3.091	3.111	3.130	3.149	3.169	3.188	3.206	3.226	3.244	3.264	3.281	3.300	3.318	3.336	3.354	3.371	3.388	3.405	3.420	3.436	3.451	3.466	3.480	3.495	3.508	3.521	3.532	3.546	3.558	3.568	3.579	3.589	3.599	3.608	3.616	3.625	3.632	3.640	3.646	3.652	3.658	3.664	3.669	3.674	3.678	3.681	3.685	3.688	3.691	3.694	3.694	3.696	3.698	3.698	3.699	3.698	3.699	3.698	3.696	3.696	3.695	3.692	3.690	3.688	3.685	3.682	3.680	3.676	3.672	3.669	3.665	3.659	3.655	3.650	3.645	3.639	3.632	3.628	3.620	3.614	3.606	3.599	3.591	3.584	3.575	3.566	3.559	3.550	3.539	3.530	3.521	3.510	3.500	3.490	3.479	3.469	3.458	3.446	3.435	3.424	3.411	3.400	3.389	3.376	3.365	3.352	3.341	3.329	3.316	3.305	3.294	3.282	3.270	3.259	3.248	3.235	3.224	3.212	3.202	3.191	3.180	3.171	3.161	3.150	3.141	3.132	3.124	3.115	3.108	3.100	3.092	3.086	3.079	3.072	3.065	3.060	3.055	3.050	3.045	3.040	3.036	3.034	3.029	3.025	3.024	3.021	3.018	3.016	3.014	3.012	3.010	3.009	3.008	3.006	3.005	3.002	3.002	3.001	2.999	2.999	2.996	2.995	2.994	2.991	2.989	2.986	2.982	2.980	2.976	2.972	2.969	2.965	2.960	2.955	2.950	2.942	2.936	2.930	2.924	2.915	2.908	2.898	2.890	2.880	2.870	2.860	2.850	2.839	2.826	2.815	2.802	2.790	2.778	2.765	2.752	2.738	2.725	2.711	2.696	2.682	2.669	2.655	2.640	2.625	2.611	2.596	2.582	2.568	2.554	2.539	2.526	2.511	2.498	2.484	2.471	2.456	2.444	2.430	2.418	2.406	2.392	2.381	2.369	2.358	2.345	2.334	2.322	2.311	2.300	2.289	2.278	2.266	2.258	2.246	2.235	2.225	2.214	2.202	2.194	2.182	2.171	2.160	2.151	2.140	2.129	2.119	2.106	2.095	2.085	2.072	2.062	2.050	2.039	2.026	2.015	2.004	1.991	1.979	1.966	1.955	1.942	1.930	1.918	1.905	1.894	1.881	1.869	1.856	1.844	1.832	1.819	1.808	1.795	1.784	1.772	1.760	1.749	1.736	1.726	1.714	1.704	1.692	1.681	1.671	1.661	1.651	1.640	1.630	1.620	1.610	1.600	1.591	1.581	1.571	1.564	1.554	1.545	1.536	1.528	1.519	1.510	1.501	1.494	1.486	1.478	1.470	1.461	1.454	1.446	1.439	1.431	1.424	1.418	1.410	1.404	1.396	1.390	1.384	1.378	1.371	1.365	1.360	1.355	1.349	1.344	1.340	1.335	1.332	1.329	1.325	1.322	1.321	1.318	1.316	1.315	1.315	1.314	1.315	1.315	1.316	1.319	1.321	1.324	1.326	1.330	1.332	1.338	1.344	1.350	1.355	1.362	1.370	1.378	1.385	1.395	1.404	1.414	1.424	1.434	1.445	1.456	1.469	1.480	1.491	1.504	1.516	1.529	1.542	1.555	1.568	1.581	1.595	1.608	1.621	1.635	1.648	1.660	1.674	1.686	1.699	1.710	1.722	1.735	1.745	1.758	1.768	1.778	1.788	1.798	1.806	1.814	1.824	1.830	1.838	1.845	1.851	1.856	1.862	1.866	1.870	1.874	1.878	1.880	1.882	1.884	1.886	1.886	1.886	1.886	1.885	1.885	1.884	1.882	1.880	1.878	1.875	1.872	1.869	1.866	1.862	1.859	1.855	1.851	1.846	1.842	1.838	1.832	1.828	1.824	1.818	1.814	1.810	1.804	1.800	1.795	1.791	1.785	1.781	1.776	1.772	1.768	1.764	1.759	1.756	1.751	1.748	1.742	1.739	1.735	1.731	1.726	1.722	1.718	1.714	1.710	1.705	1.700	1.696	1.692	1.688	1.682	1.679	1.674	1.669	1.662	1.658	1.652	1.646	1.640	1.635	1.628	1.622	1.615	1.608	1.600	1.592	1.586	1.578	1.570	1.561	1.554	1.545	1.538	1.528	1.520	1.510	1.502	1.492	1.485	1.475	1.466	1.458	1.449	1.440	1.431	1.422	1.414	1.405	1.398	1.388	1.380	1.372	1.365	1.356	1.350	1.344	1.336	1.329	1.324	1.318	1.311	1.306	1.301	1.296	1.292	1.289	1.284	1.281	1.279	1.275	1.274	1.271	1.270	1.269	1.268	1.266	1.265	1.265	1.265	1.265	1.265	1.266	1.266	1.268	1.269	1.271	1.272	1.275	1.276	1.279	1.281	1.284	1.286	1.289	1.291	1.295	1.298	1.300	1.304	1.306	1.310	1.312	1.315	1.318	1.321	1.324	1.326	1.329	1.330	1.334	1.336	1.338	1.339	1.341	1.342	1.344	1.346	1.346	1.348	1.348	1.349	1.349	1.349	1.349	1.349	1.348	1.346	1.345	1.345	1.344	1.342	1.341	1.339	1.338	1.335	1.334	1.331	1.329	1.328	1.324	1.321	1.320	1.318	1.315	1.312	1.310	1.306	1.305	1.301	1.300	1.298	1.295	1.292	1.291	1.289	1.286	1.285	1.282	1.281	1.279	1.276	1.274	1.272	1.270	1.269	1.266	1.265	1.262	1.260	1.258	1.255	1.254	1.251	1.250	1.246	1.245	1.242	1.240	1.238	1.234	1.231	1.228	1.224	1.221	1.216	1.214	1.209	1.205	1.201	1.198	1.192	1.190	1.185	1.180	1.176	1.172	1.169	1.164	1.160	1.155	1.151	1.148	1.145	1.141	1.136	1.135	1.131	1.129	1.128	1.124	1.122	1.122	1.121	1.121	1.121	1.122	1.122	1.124	1.128	1.130	1.132	1.136	1.140	1.145	1.150	1.155	1.161	1.168	1.174	1.181	1.189	1.196	1.205	1.212	1.220	1.230	1.239	1.248	1.256	1.265	1.275	1.284	1.291	1.301	1.309	1.316	1.325	1.331	1.338	1.345	1.350	1.355	1.359	1.364	1.365	1.369	1.369	1.370	1.370	1.369	1.366	1.362	1.359	1.355	1.349	1.342	1.334	1.326	1.318	1.306	1.295	1.282	1.270	1.256	1.242	1.229	1.212	1.196	1.180	1.162	1.145	1.126	1.109	1.090	1.071	1.052	1.032	1.014	0.994	0.975	0.956	0.938	0.920	0.901	0.884	0.866	0.849	0.832	0.818	0.801	0.786	0.772	0.760	0.746	0.734	0.721	0.711	0.701	0.692	0.684	0.676	0.669	0.662	0.656	0.651	0.648	0.642	0.640	0.636	0.635	0.634	0.632	0.631	0.631	0.632	0.632	0.634	0.634	0.636	0.638	0.639	0.641	0.642	0.644	0.648	0.649	0.651	0.652	0.655	0.658	0.659	0.661	0.662	0.664	0.665	0.666	0.668	0.668	0.669	0.670	0.670	0.670	0.670	0.670	0.669	0.669	0.668	0.669	0.668	0.666	0.665	0.664	0.662	0.662	
