# Supplementary material for: Motion onset VEPs can see through the blur
Source: Sci Rep. 2024 Sep 12;14:21296. doi: 10.1038/s41598-024-72483-z (PMC11393312; doi:10.1038/s41598-024-72483-z)
Supplement: Supplementary file 3 — Supplementary Information 3. [file 41598_2024_72483_MOESM3_ESM.zip › VEP_raw_data/source_data/SourceBlurVEP-S004_VEP_2023-03-30_08-11-10.txt]

0.000	0.000	99999.999	6250.000	50.000	-2193.000	-2061.000	6248.000	7.000	100.000	5.000	2.000	1.000	1.000	0.000	0.000	0.000	0.000	0.000	0.000	0.000	0.000	0.000	0.000	0.000	0.000	0.000	0.356	0.361	0.366	0.371	0.376	0.381	0.384	0.389	0.391	0.395	0.399	0.400	0.402	0.406	0.408	0.409	0.411	0.412	0.414	0.416	0.416	0.418	0.419	0.419	0.419	0.419	0.419	0.419	0.418	0.418	0.416	0.416	0.414	0.414	0.412	0.410	0.408	0.406	0.404	0.401	0.399	0.396	0.394	0.390	0.388	0.382	0.380	0.376	0.372	0.370	0.365	0.361	0.358	0.352	0.349	0.344	0.340	0.336	0.331	0.328	0.322	0.319	0.314	0.310	0.306	0.302	0.300	0.295	0.292	0.289	0.285	0.282	0.280	0.278	0.275	0.272	0.271	0.270	0.269	0.266	0.265	0.265	0.264	0.264	0.262	0.261	0.262	0.262	0.262	0.262	0.262	0.262	0.265	0.265	0.265	0.266	0.265	0.266	0.266	0.268	0.266	0.266	0.265	0.266	0.265	0.264	0.262	0.262	0.260	0.258	0.255	0.252	0.250	0.246	0.242	0.239	0.234	0.229	0.225	0.219	0.212	0.206	0.200	0.194	0.185	0.178	0.171	0.162	0.154	0.145	0.136	0.126	0.118	0.108	0.098	0.088	0.078	0.068	0.056	0.046	0.036	0.026	0.015	0.005	-0.006	-0.016	-0.026	-0.036	-0.046	-0.056	-0.066	-0.076	-0.086	-0.095	-0.104	-0.112	-0.121	-0.131	-0.139	-0.146	-0.154	-0.161	-0.169	-0.175	-0.182	-0.188	-0.194	-0.200	-0.205	-0.210	-0.215	-0.219	-0.224	-0.229	-0.231	-0.236	-0.239	-0.241	-0.244	-0.246	-0.248	-0.250	-0.252	-0.254	-0.255	-0.256	-0.256	-0.258	-0.258	-0.259	-0.259	-0.259	-0.259	-0.258	-0.258	-0.258	-0.256	-0.255	-0.255	-0.254	-0.252	-0.251	-0.250	-0.249	-0.248	-0.248	-0.246	-0.245	-0.242	-0.241	-0.241	-0.239	-0.238	-0.238	-0.235	-0.234	-0.232	-0.230	-0.230	-0.228	-0.228	-0.225	-0.225	-0.222	-0.221	-0.219	-0.218	-0.218	-0.215	-0.214	-0.211	-0.209	-0.206	-0.205	-0.202	-0.199	-0.196	-0.194	-0.190	-0.188	-0.184	-0.180	-0.175	-0.171	-0.165	-0.160	-0.156	-0.150	-0.144	-0.139	-0.131	-0.125	-0.118	-0.110	-0.102	-0.094	-0.086	-0.076	-0.068	-0.059	-0.049	-0.039	-0.026	-0.016	-0.005	0.006	0.019	0.031	0.042	0.055	0.068	0.081	0.094	0.106	0.120	0.134	0.146	0.161	0.174	0.189	0.201	0.215	0.229	0.242	0.255	0.269	0.281	0.295	0.308	0.319	0.331	0.344	0.355	0.368	0.379	0.390	0.400	0.410	0.420	0.430	0.440	0.449	0.458	0.466	0.474	0.481	0.489	0.496	0.502	0.509	0.516	0.521	0.526	0.532	0.536	0.541	0.545	0.549	0.554	0.558	0.561	0.564	0.568	0.570	0.571	0.574	0.575	0.579	0.580	0.581	0.582	0.584	0.584	0.585	0.586	0.586	0.588	0.586	0.588	0.588	0.586	0.586	0.586	0.586	0.586	0.584	0.584	0.582	0.582	0.581	0.579	0.576	0.575	0.572	0.571	0.569	0.566	0.564	0.561	0.560	0.558	0.555	0.552	0.549	0.546	0.542	0.540	0.538	0.532	0.530	0.526	0.524	0.520	0.518	0.514	0.511	0.507	0.504	0.501	0.499	0.495	0.492	0.489	0.486	0.482	0.481	0.478	0.476	0.472	0.471	0.469	0.466	0.465	0.462	0.461	0.459	0.458	0.456	0.455	0.454	0.452	0.452	0.450	0.450	0.449	0.449	0.448	0.446	0.448	0.446	0.446	0.446	0.446	0.446	0.445	0.446	0.446	0.446	0.448	0.448	0.448	0.449	0.449	0.450	0.451	0.451	0.452	0.452	0.454	0.455	0.455	0.456	0.458	0.459	0.460	0.461	0.462	0.464	0.465	0.468	0.469	0.469	0.470	0.474	0.475	0.476	0.478	0.479	0.481	0.484	0.484	0.485	0.489	0.490	0.491	0.492	0.494	0.495	0.496	0.499	0.500	0.501	0.502	0.502	0.504	0.504	0.506	0.506	0.505	0.506	0.507	0.506	0.506	0.506	0.506	0.505	0.504	0.504	0.502	0.500	0.499	0.498	0.495	0.492	0.490	0.486	0.485	0.481	0.478	0.475	0.471	0.468	0.462	0.459	0.454	0.450	0.445	0.439	0.435	0.430	0.424	0.419	0.412	0.406	0.400	0.394	0.388	0.381	0.374	0.366	0.359	0.352	0.344	0.338	0.329	0.321	0.312	0.305	0.296	0.288	0.280	0.270	0.262	0.252	0.242	0.235	0.225	0.215	0.206	0.195	0.186	0.176	0.165	0.155	0.144	0.134	0.122	0.112	0.101	0.091	0.081	0.069	0.059	0.048	0.038	0.026	0.015	0.005	-0.006	-0.018	-0.028	-0.038	-0.049	-0.058	-0.068	-0.078	-0.086	-0.096	-0.104	-0.112	-0.121	-0.129	-0.136	-0.144	-0.150	-0.156	-0.162	-0.168	-0.171	-0.176	-0.180	-0.184	-0.186	-0.189	-0.190	-0.192	-0.194	-0.194	-0.192	-0.192	-0.191	-0.189	-0.188	-0.185	-0.182	-0.179	-0.176	-0.171	-0.168	-0.162	-0.158	-0.152	-0.148	-0.141	-0.135	-0.130	-0.124	-0.116	-0.110	-0.105	-0.098	-0.091	-0.085	-0.079	-0.072	-0.066	-0.061	-0.055	-0.049	-0.044	-0.038	-0.034	-0.029	-0.025	-0.020	-0.016	-0.011	-0.008	-0.005	-0.002	0.001	0.004	0.006	0.008	0.010	0.011	0.012	0.014	0.015	0.016	0.016	0.018	0.019	0.019	0.019	0.020	0.019	0.020	0.020	0.019	0.019	0.020	0.020	0.020	0.021	0.021	0.021	0.022	0.021	0.022	0.024	0.025	0.025	0.026	0.028	0.030	0.030	0.031	0.034	0.035	0.036	0.039	0.040	0.042	0.044	0.045	0.046	0.049	0.050	0.052	0.054	0.056	0.058	0.059	0.061	0.062	0.065	0.065	0.068	0.069	0.070	0.071	0.072	0.072	0.074	0.075	0.075	0.076	0.076	0.078	0.078	0.078	0.078	0.078	0.078	0.078	0.078	0.076	0.078	0.078	0.076	0.075	0.074	0.074	0.072	0.072	0.071	0.070	0.070	0.068	0.066	0.065	0.064	0.061	0.060	0.058	0.055	0.052	0.051	0.048	0.045	0.041	0.039	0.035	0.031	0.028	0.024	0.020	0.015	0.011	0.006	0.000	-0.004	-0.010	-0.016	-0.022	-0.029	-0.035	-0.041	-0.049	-0.058	-0.065	-0.074	-0.082	-0.091	-0.100	-0.110	-0.119	-0.129	-0.140	-0.150	-0.161	-0.171	-0.182	-0.192	-0.205	-0.216	-0.228	-0.239	-0.251	-0.264	-0.275	-0.289	-0.300	-0.311	-0.324	-0.336	-0.349	-0.360	-0.374	-0.386	-0.399	-0.409	-0.421	-0.434	-0.445	-0.456	-0.468	-0.479	-0.490	-0.500	-0.511	-0.521	-0.531	-0.541	-0.551	-0.560	-0.570	-0.579	-0.588	-0.598	-0.605	-0.612	-0.620	-0.629	-0.636	-0.644	-0.651	-0.659	-0.665	-0.671	-0.678	-0.684	-0.690	-0.696	-0.701	-0.708	-0.712	-0.719	-0.725	-0.730	-0.736	-0.740	-0.745	-0.751	-0.756	-0.761	-0.766	-0.772	-0.778	-0.784	-0.788	-0.792	-0.799	-0.804	-0.810	-0.815	-0.821	-0.828	-0.834	-0.839	-0.846	-0.851	-0.859	-0.865	-0.871	-0.878	-0.885	-0.891	-0.900	-0.906	-0.912	-0.921	-0.929	-0.936	-0.942	-0.950	-0.958	-0.965	-0.974	-0.981	-0.988	-0.996	-1.004	-1.011	-1.018	-1.025	-1.031	-1.039	-1.046	-1.052	-1.059	-1.066	-1.071	-1.078	-1.082	-1.089	-1.094	-1.099	-1.104	-1.108	-1.111	-1.116	-1.119	-1.122	-1.125	-1.126	-1.129	-1.131	-1.132	-1.134	-1.134	-1.135	-1.135	-1.134	-1.132	-1.131	-1.130	-1.128	-1.125	-1.122	-1.120	-1.116	-1.112	-1.109	-1.105	-1.100	-1.095	-1.090	-1.085	-1.079	-1.075	-1.069	-1.062	-1.058	-1.051	-1.045	-1.039	-1.032	-1.026	-1.020	-1.014	-1.008	-1.001	-0.996	-0.989	-0.984	-0.978	-0.972	-0.968	-0.961	-0.956	-0.951	-0.945	-0.941	-0.936	-0.931	-0.928	-0.924	-0.920	-0.915	-0.912	-0.908	-0.905	-0.901	-0.899	-0.895	-0.892	-0.889	-0.886	-0.884	-0.881	-0.878	-0.874	-0.871	-0.869	-0.865	-0.861	-0.858	-0.855	-0.851	-0.846	-0.842	-0.839	-0.834	-0.830	-0.824	-0.819	-0.812	-0.806	-0.800	-0.794	-0.786	-0.780	-0.772	-0.766	-0.758	-0.749	-0.741	-0.732	-0.722	-0.712	-0.704	-0.694	-0.682	-0.672	-0.662	-0.650	-0.640	-0.629	-0.616	-0.605	-0.592	-0.581	-0.569	-0.558	-0.545	-0.532	-0.519	-0.506	-0.492	-0.481	-0.468	-0.455	-0.441	-0.429	-0.415	-0.402	-0.389	-0.376	-0.362	-0.350	-0.336	-0.324	-0.310	-0.298	-0.285	-0.271	-0.259	-0.246	-0.232	-0.220	-0.208	-0.195	-0.182	-0.169	-0.158	-0.145	-0.132	-0.120	-0.108	-0.096	-0.084	-0.072	-0.060	-0.048	-0.038	-0.025	-0.014	-0.004	0.009	0.019	0.029	0.040	0.050	0.060	0.069	0.079	0.088	0.098	0.106	0.115	0.125	0.132	0.141	0.149	0.156	0.165	0.171	0.179	0.186	0.194	0.199	0.205	0.211	0.218	0.224	0.229	0.235	0.240	0.246	0.251	0.256	0.261	0.268	0.271	0.276	0.282	0.286	0.292	0.296	0.301	0.306	0.312	0.316	0.322	0.328	0.334	0.339	0.344	0.350	0.355	0.362	0.368	0.374	0.380	0.386	0.394	0.400	0.408	0.414	0.421	0.429	0.436	0.444	0.451	0.459	0.466	0.474	0.481	0.490	0.498	0.504	0.512	0.520	0.529	0.535	0.542	0.551	0.559	0.565	0.572	0.579	0.586	0.592	0.599	0.605	0.611	0.618	0.622	0.628	0.632	0.638	0.641	0.646	0.650	0.652	0.655	0.658	0.659	0.661	0.662	0.662	0.662	0.662	0.661	0.660	0.659	0.656	0.652	0.650	0.645	0.641	0.636	0.630	0.625	0.619	0.611	0.604	0.595	0.588	0.579	0.569	0.559	0.550	0.540	0.529	0.518	0.505	0.492	0.480	0.468	0.454	0.441	0.428	0.414	0.400	0.386	0.371	0.359	0.344	0.330	0.314	0.300	0.286	0.271	0.258	0.244	0.230	0.216	0.202	0.190	0.176	0.164	0.151	0.139	0.128	0.116	0.105	0.094	0.085	0.075	0.065	0.058	0.050	0.041	0.034	0.026	0.021	0.015	0.011	0.005	0.001	-0.002	-0.005	-0.009	-0.010	-0.011	-0.014	-0.015	-0.015	-0.015	-0.015	-0.014	-0.014	-0.011	-0.010	-0.008	-0.006	-0.002	0.000	0.004	0.006	0.010	0.012	0.016	0.019	0.024	0.026	0.030	0.034	0.036	0.040	0.042	0.046	0.049	0.051	0.052	0.056	0.058	0.059	0.060	0.062	0.062	0.062	0.062	0.062	0.062	0.062	0.061	0.060	0.058	0.056	0.054	0.051	0.048	0.044	0.041	0.036	0.032	0.028	0.022	0.016	0.011	0.005	0.000	-0.006	-0.011	-0.019	-0.025	-0.032	-0.039	-0.046	-0.052	-0.059	-0.066	-0.074	-0.080	-0.088	-0.094	-0.101	-0.109	-0.115	-0.121	-0.128	-0.132	-0.139	-0.145	-0.150	-0.155	-0.160	-0.165	-0.169	-0.174	-0.176	-0.180	-0.184	-0.186	-0.188	-0.190	-0.191	-0.192	-0.192	-0.194	-0.194	-0.194	-0.192	-0.191	-0.190	-0.189	-0.186	-0.185	-0.182	-0.180	-0.176	-0.174	-0.170	-0.166	-0.161	-0.159	-0.154	-0.150	-0.146	-0.142	-0.139	-0.135	-0.130	-0.126	-0.122	-0.119	-0.116	-0.114	-0.110	-0.108	-0.104	-0.102	-0.100	-0.099	-0.098	-0.096	-0.095	-0.096	-0.096	-0.096	-0.098	-0.099	-0.101	-0.104	-0.108	-0.110	-0.114	-0.118	-0.122	-0.128	-0.134	-0.140	-0.146	-0.154	-0.160	-0.168	-0.176	-0.184	-0.192	-0.201	-0.211	-0.221	-0.231	-0.242	-0.252	-0.264	-0.275	-0.285	-0.296	-0.308	-0.319	-0.330	-0.342	-0.354	-0.365	-0.376	-0.388	-0.399	-0.411	-0.421	-0.432	-0.442	-0.454	-0.464	-0.474	-0.484	-0.492	-0.502	-0.511	-0.520	-0.529	-0.535	-0.544	-0.551	-0.558	-0.565	-0.570	-0.575	-0.581	-0.586	-0.590	-0.595	-0.598	-0.600	-0.602	-0.606	-0.608	-0.609	-0.609	-0.610	-0.609	-0.610	-0.609	-0.608	-0.605	-0.605	-0.601	-0.600	-0.596	-0.592	-0.590	-0.586	-0.581	-0.576	-0.571	-0.568	-0.561	-0.556	-0.550	-0.545	-0.539	-0.531	-0.525	-0.519	-0.511	-0.505	-0.498	-0.491	-0.484	-0.476	-0.469	-0.461	-0.455	-0.448	-0.440	-0.432	-0.425	-0.419	-0.411	-0.404	-0.398	-0.389	-0.382	-0.376	-0.369	-0.362	-0.355	-0.350	-0.342	-0.338	-0.330	-0.325	-0.319	-0.314	-0.308	-0.302	-0.298	-0.292	-0.288	-0.284	-0.279	-0.274	-0.270	-0.268	-0.262	-0.260	-0.256	-0.254	-0.250	-0.249	-0.245	-0.242	-0.241	-0.239	-0.239	-0.236	-0.236	-0.235	-0.235	-0.235	-0.234	-0.234	-0.235	-0.235	-0.238	-0.239	-0.240	-0.242	-0.244	-0.246	-0.249	-0.251	-0.254	-0.258	-0.261	-0.265	-0.268	-0.272	-0.276	-0.280	-0.285	-0.289	-0.294	-0.299	-0.304	-0.309	-0.314	-0.320	-0.325	-0.330	-0.335	-0.340	-0.346	-0.351	-0.356	-0.361	-0.366	-0.371	-0.376	-0.380	-0.386	-0.390	-0.394	-0.399	-0.402	-0.408	-0.411	-0.414	-0.418	-0.421	-0.424	-0.428	-0.430	-0.434	-0.435	-0.438	-0.440	-0.441	-0.444	-0.445	-0.448	-0.449	-0.449	-0.450	-0.451	-0.452	-0.452	-0.454	-0.454	-0.454	-0.455	-0.454	-0.455	-0.455	-0.454	-0.454	-0.454	-0.452	-0.451	-0.451	-0.451	-0.451	-0.449	-0.448	-0.448	-0.446	-0.445	-0.444	-0.442	-0.441	-0.440	-0.439	-0.436	-0.435	-0.432	-0.431	-0.430	-0.428	-0.426	-0.424	-0.422	-0.420	-0.419	-0.416	-0.412	-0.411	-0.409	-0.408	-0.404	-0.401	-0.400	-0.398	-0.394	-0.391	-0.390	-0.386	-0.384	-0.381	-0.378	-0.376	-0.374	-0.371	-0.368	-0.365	-0.362	-0.360	-0.358	-0.356	-0.354	-0.351	-0.349	-0.346	-0.344	-0.341	-0.339	-0.336	-0.335	-0.332	-0.330	-0.329	-0.326	-0.325	-0.324	-0.321	-0.320	-0.318	-0.318	-0.315	-0.314	-0.311	-0.311	-0.309	-0.309	-0.306	-0.305	-0.302	-0.302	-0.300	-0.299	-0.298	-0.296	-0.294	-0.291	-0.290	-0.288	-0.286	-0.285	-0.282	-0.280	-0.279	-0.276	-0.274	-0.272	-0.270	-0.268	-0.265	-0.262	-0.260	-0.258	-0.255	-0.252	-0.251	-0.248	-0.246	-0.244	-0.241	-0.239	-0.236	-0.235	-0.232	-0.231	-0.229	-0.226	-0.225	-0.222	-0.221	-0.219	-0.218	-0.216	-0.215	-0.214	-0.212	-0.211	-0.210	-0.210	-0.210	-0.209	-0.209	-0.208	-0.206	-0.206	-0.208	-0.206	-0.206	-0.206	-0.205	-0.205	-0.205	-0.204	-0.204	-0.204	-0.202	-0.202	-0.200	-0.200	-0.198	-0.196	-0.196	-0.194	-0.191	-0.189	-0.188	-0.184	-0.182	-0.180	-0.176	-0.171	-0.169	-0.165	-0.161	-0.156	-0.152	-0.148	-0.142	-0.139	-0.132	-0.128	-0.121	-0.116	-0.110	-0.104	-0.099	-0.094	-0.086	-0.081	-0.075	-0.069	-0.064	-0.058	-0.051	-0.045	-0.039	-0.034	-0.028	-0.022	-0.016	-0.011	-0.006	-0.001	0.004	0.008	0.012	0.016	0.020	0.024	0.028	0.031	0.034	0.038	0.041	0.042	0.046	0.048	0.051	0.052	0.055	0.058	0.059	0.061	0.062	0.064	0.065	0.066	0.068	0.069	0.071	0.072	0.074	0.074	0.076	0.078	0.079	0.080	0.081	0.082	0.085	0.086	0.088	0.090	0.091	0.092	0.095	0.096	0.099	0.100	0.101	0.104	0.105	0.108	0.110	0.111	0.112	0.115	0.116	0.119	0.121	0.122	0.124	0.126	0.126	0.129	0.131	0.131	0.134	0.135	0.135	0.138	0.139	0.140	0.141	0.141	0.142	0.144	0.144	0.144	0.146	0.146	0.146	0.148	0.148	0.148	0.149	0.149	0.149	0.150	0.150	0.151	0.151	0.152	0.151	0.152	0.152	0.152	0.152	0.152	0.152	0.154	0.154	0.154	0.155	0.154	0.155	0.154	0.155	0.155	0.154	0.154	0.154	0.154	0.154	0.154	0.152	0.151	0.150	0.150	0.149	0.149	0.148	0.146	0.144	0.142	0.141	0.139	0.138	0.134	0.131	0.129	0.126	0.124	0.121	0.118	0.114	0.110	0.108	0.104	0.099	0.096	0.091	0.088	0.084	0.079	0.075	0.071	0.066	0.062	0.059	0.054	0.051	0.046	0.041	0.038	0.034	0.030	0.026	0.022	0.019	0.016	0.012	0.010	0.008	0.005	0.004	0.001	-0.001	-0.002	-0.004	-0.004	-0.005	-0.006	-0.006	-0.006	-0.006	-0.005	-0.005	-0.004	-0.002	-0.001	0.000	0.002	0.005	0.008	0.010	0.012	0.015	0.019	0.021	0.025	0.028	0.032	0.036	0.040	0.044	0.048	0.051	0.055	0.059	0.061	0.065	0.069	0.071	0.076	0.079	0.082	0.085	0.089	0.091	0.094	0.096	0.098	0.101	0.102	0.104	0.106	0.108	0.108	0.109	0.110	0.109	0.110	0.110	0.110	0.110	0.110	0.109	0.109	0.106	0.105	0.104	0.102	0.100	0.099	0.096	0.094	0.092	0.090	0.086	0.085	0.082	0.079	0.076	0.074	0.070	0.068	0.065	0.061	0.059	0.055	0.052	0.049	0.045	0.042	0.040	0.036	0.034	0.030	0.028	0.025	0.021	0.019	0.016	0.014	0.010	0.008	0.005	0.004	0.001	-0.001	-0.004	-0.005	-0.008	-0.010	-0.010	-0.012	-0.014	-0.015	-0.016	-0.018	-0.019	-0.019	-0.019	-0.020	-0.020	-0.021	-0.021	-0.021	-0.020	-0.020	-0.020	-0.019	-0.019	-0.019	-0.019	-0.016	-0.016	-0.015	-0.014	-0.014	-0.012	-0.011	-0.010	-0.009	-0.008	-0.006	-0.005	-0.004	-0.004	-0.004	-0.001	-0.001	-0.001	0.000	0.000	0.000	-0.001	-0.001	-0.002	-0.002	-0.004	-0.005	-0.008	-0.010	-0.011	-0.014	-0.016	-0.020	-0.022	-0.026	-0.030	-0.034	-0.039	-0.044	-0.049	-0.055	-0.060	-0.066	-0.072	-0.080	-0.085	-0.091	-0.100	-0.106	-0.114	-0.121	-0.129	-0.136	-0.144	-0.152	-0.159	-0.168	-0.175	-0.182	-0.190	-0.196	-0.204	-0.210	-0.216	-0.222	-0.229	-0.234	-0.241	-0.246	-0.250	-0.254	-0.258	-0.261	-0.264	-0.266	-0.268	-0.270	-0.269	-0.270	-0.270	-0.268	-0.266	-0.264	-0.261	-0.258	-0.252	-0.249	-0.244	-0.238	-0.232	-0.225	-0.216	-0.209	-0.200	-0.191	-0.182	-0.172	-0.161	-0.151	-0.139	-0.129	-0.116	-0.104	-0.091	-0.079	-0.066	-0.052	-0.040	-0.026	-0.012	0.000	0.014	0.028	0.040	0.054	0.066	0.080	0.092	0.104	0.116	0.129	0.141	0.151	0.164	0.174	0.184	0.195	0.204	0.214	0.222	0.230	0.239	0.245	0.254	0.260	0.265	0.270	0.276	0.281	0.285	0.289	0.292	0.295	0.298	0.298	0.300	0.300	0.301	0.301	0.300	0.299	0.298	0.296	0.295	0.291	0.289	0.285	0.282	0.278	0.274	0.270	0.265	0.260	0.254	0.249	0.244	0.236	0.231	0.225	0.219	0.212	0.205	0.199	0.191	0.185	0.179	0.171	0.164	0.158	0.151	0.144	0.139	0.131	0.125	0.119	0.112	0.106	0.101	0.096	0.091	0.086	0.082	0.078	0.074	0.070	0.066	0.062	0.060	0.058	0.055	0.052	0.051	0.050	0.049	0.048	0.048	0.046	0.048	0.048	0.049	0.049	0.050	0.051	0.054	0.055	0.056	0.060	0.061	0.064	0.068	0.070	0.072	0.075	0.080	0.082	0.085	0.088	0.091	0.094	0.096	0.100	0.102	0.105	0.109	0.110	0.112	0.115	0.116	0.118	0.120	0.122	0.122	0.124	0.126	0.126	0.126	0.126	0.128	0.128	0.126	0.126	0.126	0.125	0.124	0.124	0.122	0.121	0.120	0.119	0.118	0.116	0.115	0.111	0.110	0.109	0.106	0.105	0.102	0.100	0.099	0.098	0.096	0.094	0.092	0.091	0.090	0.089	0.086	0.086	0.085	0.085	0.084	0.082	0.084	0.082	0.084	0.082	0.084	0.085	0.085	0.086	0.086	0.088	0.090	0.091	0.094	0.094	0.096	0.098	0.100	0.102	0.106	0.108	0.110	0.112	0.116	0.119	0.122	0.124	0.128	0.131	0.132	0.136	0.140	0.142	0.146	0.149	0.151	0.154	0.158	0.160	0.164	0.166	0.169	0.170	0.172	0.176	0.179	0.181	0.182	0.185	0.188	0.191	0.192	0.194	0.196	0.199	0.201	0.202	0.205	0.206	0.208	0.211	0.212	0.214	0.216	0.219	0.220	0.224	0.226	0.228	0.229	0.231	0.234	0.236	0.239	0.240	0.242	0.246	0.249	0.250	0.254	0.256	0.259	0.261	0.264	0.268	0.270	0.272	0.275	0.278	0.281	0.284	0.285	0.289	0.291	0.294	0.296	0.299	0.301	0.305	0.308	0.309	0.310	0.312	0.315	0.318	0.319	0.321	0.322	0.325	0.326	0.328	0.329	0.330	0.331	0.332	0.334	0.336	0.338	0.339	0.340	0.340	0.342	0.344	0.345	0.346	0.349	0.350	0.352	0.354	0.356	0.359	0.361	0.364	0.366	0.370	0.372	0.376	0.380	0.384	0.388	0.392	0.396	0.401	0.406	0.412	0.416	0.422	0.429	0.435	0.441	0.448	0.455	0.461	0.469	0.476	0.484	0.491	0.499	0.507	0.515	0.522	0.531	0.540	0.548	0.556	0.565	0.574	0.582	0.591	0.599	0.608	0.616	0.625	0.632	0.642	0.650	0.658	0.666	0.674	0.681	0.690	0.698	0.706	0.712	0.721	0.728	0.736	0.742	0.751	0.758	0.765	0.772	0.780	0.788	0.794	0.802	0.809	0.818	0.825	0.834	0.841	0.849	0.858	0.865	0.874	0.884	0.892	0.901	0.911	0.921	0.931	0.941	0.954	0.964	0.976	0.989	1.000	1.012	1.026	1.040	1.054	1.068	1.082	1.096	1.111	1.128	1.144	1.159	1.176	1.192	1.209	1.228	1.245	1.262	1.280	1.299	1.316	1.335	1.352	1.372	1.390	1.410	1.428	1.448	1.466	1.485	1.502	1.521	1.540	1.559	1.576	1.594	1.612	1.631	1.648	1.665	1.681	1.700	1.716	1.731	1.749	1.764	1.779	1.795	1.809	1.822	1.838	1.850	1.865	1.878	1.890	1.902	1.915	1.928	1.939	1.949	1.960	1.969	1.980	1.989	1.998	2.006	2.015	2.024	2.031	2.038	2.045	2.052	2.059	2.064	2.070	2.074	2.079	2.084	2.088	2.091	2.095	2.098	2.100	2.102	2.105	2.108	2.109	2.109	2.110	2.110	2.111	2.111	2.110	2.109	2.109	2.106	2.105	2.104	2.102	2.099	2.098	2.095	2.091	2.090	2.086	2.082	2.081	2.078	2.074	2.070	2.068	2.064	2.060	2.056	2.052	2.049	2.045	2.041	2.038	2.034	2.030	2.025	2.021	2.018	2.014	2.010	2.005	2.000	1.996	1.991	1.988	1.982	1.978	1.971	1.966	1.960	1.954	1.949	1.941	1.935	1.928	1.919	1.911	1.902	1.892	1.882	1.872	1.862	1.851	1.839	1.828	1.814	1.801	1.785	1.771	1.755	1.739	1.721	1.702	1.685	1.665	1.645	1.624	1.602	1.580	1.556	1.534	1.508	1.482	1.458	1.431	1.402	1.375	1.346	1.316	1.288	1.256	1.226	1.195	1.162	1.130	1.098	1.065	1.030	0.996	0.962	0.928	0.892	0.858	0.821	0.786	0.751	0.715	0.679	0.642	0.606	0.570	0.534	0.498	0.461	0.425	0.389	0.354	0.318	0.281	0.246	0.211	0.176	0.141	0.106	0.071	0.036	0.004	-0.030	-0.064	-0.098	-0.130	-0.162	-0.195	-0.228	-0.259	-0.290	-0.320	-0.350	-0.380	-0.410	-0.439	-0.468	-0.496	-0.525	-0.552	-0.580	-0.606	-0.632	-0.660	-0.686	-0.710	-0.736	-0.760	-0.785	-0.809	-0.832	-0.856	-0.879	-0.901	-0.924	-0.945	-0.966	-0.988	-1.009	-1.030	-1.049	-1.070	-1.089	-1.108	-1.126	-1.145	-1.162	-1.181	-1.199	-1.216	-1.232	-1.250	-1.265	-1.281	-1.296	-1.311	-1.326	-1.341	-1.355	-1.369	-1.382	-1.395	-1.408	-1.420	-1.431	-1.444	-1.454	-1.465	-1.475	-1.485	-1.496	-1.505	-1.515	-1.522	-1.531	-1.539	-1.546	-1.555	-1.561	-1.568	-1.574	-1.582	-1.586	-1.592	-1.599	-1.605	-1.609	-1.614	-1.619	-1.624	-1.628	-1.632	-1.636	-1.640	-1.644	-1.648	-1.651	-1.654	-1.659	-1.661	-1.665	-1.668	-1.671	-1.675	-1.679	-1.682	-1.685	-1.689	-1.692	-1.695	-1.700	-1.704	-1.708	-1.711	-1.715	-1.719	-1.724	-1.728	-1.731	-1.736	-1.740	-1.745	-1.750	-1.755	-1.760	-1.764	-1.770	-1.775	-1.780	-1.786	-1.792	-1.798	-1.802	-1.809	-1.814	-1.821	-1.826	-1.832	-1.839	-1.845	-1.851	-1.858	-1.864	-1.870	-1.878	-1.884	-1.890	-1.898	-1.904	-1.910	-1.916	-1.922	-1.930	-1.935	-1.942	-1.949	-1.955	-1.960	-1.968	-1.972	-1.979	-1.985	-1.991	-1.996	-2.002	-2.007	-2.013	-2.019	-2.024	-2.029	-2.034	-2.038	-2.042	-2.046	-2.050	-2.054	-2.058	-2.061	-2.065	-2.068	-2.070	-2.072	-2.076	-2.079	-2.080	-2.082	-2.084	-2.085	-2.086	-2.089	-2.089	-2.089	-2.089	-2.089	-2.088	-2.088	-2.086	-2.085	-2.084	-2.081	-2.079	-2.076	-2.072	-2.069	-2.065	-2.060	-2.055	-2.049	-2.044	-2.036	-2.030	-2.022	-2.014	-2.005	-1.995	-1.986	-1.975	-1.964	-1.952	-1.940	-1.926	-1.912	-1.898	-1.882	-1.868	-1.850	-1.832	-1.815	-1.796	-1.776	-1.756	-1.735	-1.714	-1.692	-1.669	-1.646	-1.622	-1.598	-1.572	-1.546	-1.521	-1.495	-1.468	-1.440	-1.412	-1.385	-1.356	-1.328	-1.299	-1.270	-1.240	-1.211	-1.181	-1.152	-1.122	-1.095	-1.065	-1.036	-1.008	-0.979	-0.951	-0.924	-0.896	-0.870	-0.842	-0.816	-0.791	-0.766	-0.742	-0.718	-0.694	-0.671	-0.649	-0.629	-0.608	-0.586	-0.566	-0.549	-0.530	-0.512	-0.495	-0.479	-0.462	-0.446	-0.431	-0.418	-0.402	-0.389	-0.376	-0.364	-0.351	-0.339	-0.328	-0.316	-0.305	-0.295	-0.284	-0.272	-0.264	-0.252	-0.242	-0.231	-0.221	-0.211	-0.200	-0.191	-0.181	-0.170	-0.160	-0.148	-0.138	-0.128	-0.115	-0.105	-0.094	-0.082	-0.070	-0.059	-0.048	-0.035	-0.024	-0.012	0.000	0.012	0.025	0.036	0.049	0.061	0.074	0.085	0.099	0.110	0.122	0.132	0.145	0.156	0.168	0.178	0.190	0.200	0.210	0.220	0.230	0.240	0.249	0.258	0.266	0.274	0.282	0.290	0.296	0.302	0.310	0.316	0.322	0.328	0.332	0.338	0.341	0.346	0.349	0.352	0.355	0.358	0.361	0.362	0.365	0.366	0.368	0.369	0.369	0.370	0.370	0.370	0.369	0.369	0.369	0.368	0.365	0.364	0.362	0.361	0.360	0.356	0.354	0.352	0.349	0.346	0.342	0.340	0.336	0.332	0.329	0.325	0.320	0.318	0.312	0.309	0.302	0.299	0.294	0.289	0.282	0.279	0.274	0.269	0.261	0.258	0.252	0.246	0.241	0.235	0.230	0.225	0.220	0.215	0.209	0.204	0.200	0.194	0.190	0.185	0.181	0.176	0.174	0.169	0.166	0.161	0.159	0.156	0.152	0.150	0.149	0.146	0.145	0.142	0.141	0.140	0.139	0.139	0.138	0.138	0.136	0.136	0.136	0.136	0.136	0.136	0.136	0.138	0.138	0.138	0.138	0.138	0.138	0.139	0.138	0.138	0.136	0.136	0.135	0.134	0.131	0.130	0.129	0.126	0.124	0.121	0.118	0.114	0.110	0.106	0.101	0.095	0.090	0.084	0.078	0.071	0.064	0.056	0.049	0.041	0.032	0.024	0.015	0.006	-0.004	-0.014	-0.024	-0.034	-0.042	-0.052	-0.064	-0.074	-0.084	-0.095	-0.105	-0.116	-0.126	-0.136	-0.148	-0.159	-0.169	-0.179	-0.189	-0.199	-0.209	-0.218	-0.228	-0.236	-0.245	-0.252	-0.261	-0.270	-0.279	-0.285	-0.292	-0.299	-0.306	-0.311	-0.318	-0.322	-0.329	-0.334	-0.339	-0.341	-0.346	-0.350	-0.354	-0.356	-0.360	-0.361	-0.364	-0.365	-0.368	-0.369	-0.370	-0.371	-0.371	-0.371	-0.371	-0.371	-0.371	-0.370	-0.369	-0.369	-0.366	-0.365	-0.362	-0.361	-0.359	-0.356	-0.354	-0.351	-0.349	-0.346	-0.344	-0.340	-0.338	-0.334	-0.330	-0.326	-0.324	-0.320	-0.316	-0.312	-0.308	-0.304	-0.300	-0.295	-0.291	-0.288	-0.282	-0.278	-0.274	-0.269	-0.264	-0.260	-0.255	-0.251	-0.246	-0.241	-0.236	-0.232	-0.228	-0.224	-0.219	-0.214	-0.209	-0.204	-0.199	-0.192	-0.188	-0.182	-0.178	-0.172	-0.166	-0.161	-0.156	-0.150	-0.144	-0.138	-0.132	-0.125	-0.118	-0.111	-0.105	-0.098	-0.090	-0.082	-0.075	-0.068	-0.059	-0.050	-0.042	-0.032	-0.024	-0.014	-0.004	0.006	0.016	0.028	0.038	0.049	0.060	0.071	0.082	0.096	0.108	0.121	0.132	0.145	0.159	0.171	0.186	0.199	0.212	0.226	0.240	0.254	0.268	0.281	0.295	0.309	0.322	0.336	0.350	0.362	0.376	0.389	0.402	0.415	0.429	0.441	0.452	0.464	0.476	0.488	0.498	0.507	0.519	0.529	0.539	0.548	0.556	0.564	0.572	0.580	0.588	0.594	0.600	0.606	0.612	0.619	0.624	0.628	0.632	0.636	0.639	0.644	0.646	0.649	0.650	0.652	0.652	0.655	0.656	0.656	0.655	0.656	0.655	0.655	0.655	0.652	0.651	0.649	0.649	0.646	0.644	0.640	0.638	0.635	0.631	0.628	0.625	0.620	0.618	0.612	0.609	0.604	0.600	0.594	0.590	0.585	0.579	0.575	0.569	0.564	0.559	0.551	0.546	0.540	0.535	0.529	0.522	0.516	0.511	0.505	0.499	0.494	0.488	0.481	0.475	0.470	0.464	0.459	0.452	0.448	0.442	0.436	0.431	0.426	0.421	0.416	0.411	0.408	0.402	0.399	0.394	0.391	0.386	0.384	0.380	0.378	0.372	0.371	0.369	0.365	0.362	0.360	0.359	0.356	0.355	0.352	0.351	0.349	0.349	0.346	0.346	0.345	0.344	0.344	0.342	0.341	0.342	0.341	0.341	0.341	0.341	0.341	0.341	0.341	0.342	0.342	0.344	0.344	0.344	0.344	0.345	0.346	0.346	0.348	0.348	0.349	0.350	0.351	0.351	0.352	0.352	0.354	0.356	0.358	0.358	0.359	0.359	0.360	0.362	0.364	0.364	0.366	0.366	0.368	0.369	0.370	0.370	0.370	0.371	0.372	0.372	0.372	0.374	0.374	0.374	0.374	0.374	0.374	0.372	0.372	0.371	0.370	0.370	0.369	0.368	0.366	0.364	0.362	0.360	0.358	0.355	0.352	0.349	0.346	0.342	0.340	0.335	0.331	0.328	0.322	0.319	0.314	0.308	0.302	0.296	0.291	0.285	0.279	0.272	0.266	0.260	0.254	0.246	0.240	0.231	0.225	0.218	0.209	0.201	0.192	0.185	0.176	0.166	0.159	0.149	0.141	0.131	0.121	0.112	0.102	0.094	0.082	0.074	0.062	0.052	0.041	0.031	0.021	0.010	-0.001	-0.011	-0.022	-0.034	-0.045	-0.056	-0.069	-0.079	-0.090	-0.102	-0.114	-0.125	-0.136	-0.148	-0.159	-0.170	-0.181	-0.194	-0.204	-0.215	-0.225	-0.235	-0.245	-0.255	-0.265	-0.275	-0.284	-0.294	-0.302	-0.310	-0.318	-0.328	-0.334	-0.341	-0.346	-0.354	-0.359	-0.364	-0.369	-0.372	-0.376	-0.379	-0.381	-0.384	-0.385	-0.386	-0.386	-0.386	-0.385	-0.384	-0.382	-0.380	-0.379	-0.375	-0.371	-0.368	-0.362	-0.358	-0.352	-0.346	-0.340	-0.334	-0.328	-0.320	-0.314	-0.306	-0.299	-0.291	-0.282	-0.275	-0.268	-0.259	-0.251	-0.242	-0.234	-0.226	-0.218	-0.210	-0.201	-0.195	-0.186	-0.180	-0.171	-0.165	-0.158	-0.151	-0.144	-0.139	-0.132	-0.126	-0.121	-0.116	-0.111	-0.106	-0.101	-0.098	-0.092	-0.090	-0.085	-0.081	-0.078	-0.075	-0.071	-0.068	-0.065	-0.062	-0.059	-0.056	-0.054	-0.051	-0.049	-0.046	-0.044	-0.041	-0.039	-0.035	-0.032	-0.030	-0.028	-0.024	-0.020	-0.018	-0.014	-0.011	-0.008	-0.004	0.000	0.004	0.008	0.011	0.015	0.020	0.024	0.029	0.032	0.038	0.041	0.046	0.050	0.055	0.059	0.064	0.068	0.072	0.078	0.082	0.086	0.090	0.094	0.099	0.104	0.108	0.110	0.114	0.119	0.122	0.125	0.128	0.131	0.135	0.138	0.140	0.142	0.144	0.148	0.149	0.151	0.152	0.154	0.155	0.158	0.158	0.159	0.159	0.160	0.160	0.161	0.161	0.160	0.160	0.159	0.159	0.158	0.155	0.155	0.154	0.151	0.149	0.146	0.145	0.141	0.139	0.136	0.131	0.129	0.124	0.120	0.115	0.110	0.105	0.099	0.092	0.088	0.080	0.074	0.066	0.060	0.052	0.044	0.036	0.026	0.019	0.008	-0.002	-0.012	-0.022	-0.035	-0.046	-0.058	-0.069	-0.081	-0.094	-0.109	-0.121	-0.135	-0.149	-0.162	-0.178	-0.191	-0.206	-0.221	-0.238	-0.252	-0.269	-0.284	-0.300	-0.315	-0.332	-0.348	-0.364	-0.380	-0.396	-0.412	-0.429	-0.445	-0.461	-0.478	-0.492	-0.509	-0.524	-0.539	-0.555	-0.569	-0.582	-0.599	-0.611	-0.626	-0.640	-0.654	-0.666	-0.679	-0.691	-0.704	-0.715	-0.728	-0.738	-0.749	-0.760	-0.770	-0.779	-0.789	-0.799	-0.808	-0.816	-0.825	-0.832	-0.840	-0.848	-0.856	-0.862	-0.870	-0.875	-0.881	-0.889	-0.894	-0.900	-0.905	-0.911	-0.916	-0.921	-0.926	-0.931	-0.938	-0.942	-0.948	-0.951	-0.956	-0.961	-0.966	-0.971	-0.976	-0.981	-0.985	-0.990	-0.996	-1.000	-1.005	-1.011	-1.015	-1.021	-1.028	-1.032	-1.038	-1.044	-1.049	-1.055	-1.060	-1.068	-1.072	-1.079	-1.085	-1.090	-1.096	-1.102	-1.109	-1.115	-1.121	-1.128	-1.134	-1.139	-1.146	-1.151	-1.158	-1.162	-1.169	-1.174	-1.179	-1.184	-1.189	-1.195	-1.199	-1.204	-1.208	-1.211	-1.215	-1.218	-1.221	-1.224	-1.228	-1.229	-1.231	-1.232	-1.235	-1.235	-1.235	-1.235	-1.236	-1.235	-1.235	-1.234	-1.231	-1.229	-1.228	-1.225	-1.222	-1.219	-1.215	-1.211	-1.206	-1.202	-1.199	-1.194	-1.189	-1.182	-1.178	-1.172	-1.166	-1.160	-1.155	-1.148	-1.142	-1.136	-1.130	-1.122	-1.116	-1.110	-1.104	-1.098	-1.091	-1.084	-1.079	-1.072	-1.066	-1.061	-1.055	-1.050	-1.044	-1.039	-1.034	-1.029	-1.024	-1.019	-1.014	-1.010	-1.005	-1.002	-0.999	-0.994	-0.990	-0.988	-0.984	-0.979	-0.976	-0.972	-0.969	-0.965	-0.962	-0.959	-0.956	-0.951	-0.949	-0.945	-0.941	-0.938	-0.934	-0.930	-0.926	-0.922	-0.918	-0.912	-0.908	-0.902	-0.896	-0.891	-0.885	-0.879	-0.872	-0.865	-0.859	-0.851	-0.844	-0.836	-0.829	-0.820	-0.811	-0.802	-0.794	-0.785	-0.775	-0.765	-0.758	-0.746	-0.736	-0.726	-0.715	-0.704	-0.692	-0.682	-0.670	-0.659	-0.648	-0.635	-0.622	-0.611	-0.600	-0.588	-0.575	-0.562	-0.550	-0.538	-0.526	-0.512	-0.500	-0.488	-0.476	-0.462	-0.450	-0.438	-0.425	-0.412	-0.400	-0.386	-0.375	-0.362	-0.350	-0.338	-0.326	-0.314	-0.302	-0.290	-0.279	-0.266	-0.255	-0.244	-0.232	-0.221	-0.210	-0.199	-0.189	-0.179	-0.168	-0.158	-0.148	-0.139	-0.129	-0.120	-0.111	-0.101	-0.092	-0.085	-0.076	-0.069	-0.061	-0.054	-0.045	-0.039	-0.031	-0.025	-0.018	-0.012	-0.006	0.001	0.006	0.012	0.018	0.022	0.029	0.034	0.039	0.044	0.049	0.054	0.059	0.064	0.069	0.072	0.078	0.084	0.089	0.092	0.098	0.104	0.108	0.112	0.118	0.124	0.129	0.134	0.140	0.146	0.152	0.158	0.164	0.170	0.176	0.182	0.190	0.196	0.202	0.210	0.218	0.224	0.231	0.239	0.248	0.254	0.261	0.269	0.278	0.285	0.291	0.300	0.308	0.315	0.322	0.330	0.338	0.345	0.352	0.360	0.368	0.374	0.380	0.388	0.394	0.400	0.408	0.412	0.419	0.425	0.430	0.435	0.440	0.444	0.449	0.452	0.456	0.460	0.462	0.466	0.469	0.471	0.471	0.474	0.474	0.475	0.474	0.474	0.474	0.472	0.471	0.469	0.465	0.462	0.460	0.456	0.451	0.448	0.442	0.436	0.431	0.425	0.419	0.411	0.404	0.396	0.389	0.379	0.370	0.360	0.351	0.341	0.331	0.320	0.309	0.298	0.288	0.275	0.262	0.251	0.239	0.226	0.214	0.201	0.188	0.175	0.162	0.151	0.138	0.124	0.111	0.099	0.086	0.074	0.061	0.049	0.038	0.025	0.012	0.001	-0.010	-0.021	-0.032	-0.041	-0.051	-0.061	-0.070	-0.080	-0.089	-0.096	-0.104	-0.112	-0.119	-0.125	-0.131	-0.138	-0.142	-0.148	-0.152	-0.156	-0.160	-0.162	-0.166	-0.168	-0.170	-0.171	-0.172	-0.174	-0.175	-0.174	-0.175	-0.174	-0.172	-0.171	-0.171	-0.169	-0.168	-0.165	-0.164	-0.160	-0.159	-0.155	-0.152	-0.150	-0.148	-0.145	-0.141	-0.139	-0.136	-0.134	-0.131	-0.129	-0.126	-0.124	-0.121	-0.120	-0.119	-0.116	-0.114	-0.112	-0.112	-0.111	-0.111	-0.111	-0.111	-0.111	-0.111	-0.112	-0.114	-0.114	-0.116	-0.118	-0.120	-0.122	-0.125	-0.128	-0.131	-0.135	-0.138	-0.141	-0.145	-0.150	-0.154	-0.158	-0.161	-0.166	-0.170	-0.175	-0.179	-0.184	-0.189	-0.192	-0.198	-0.202	-0.206	-0.210	-0.215	-0.218	-0.221	-0.225	-0.229	-0.232	-0.234	-0.238	-0.239	-0.241	-0.242	-0.245	-0.245	-0.246	-0.246	-0.246	-0.245	-0.245	-0.244	-0.242	-0.241	-0.238	-0.235	-0.232	-0.230	-0.226	-0.221	-0.218	-0.214	-0.209	-0.205	-0.200	-0.194	-0.189	-0.182	-0.178	-0.171	-0.166	-0.160	-0.155	-0.149	-0.142	-0.138	-0.131	-0.125	-0.120	-0.114	-0.109	-0.105	-0.100	-0.096	-0.091	-0.088	-0.084	-0.081	-0.078	-0.075	-0.074	-0.070	-0.070	-0.069	-0.069	-0.069	-0.069	-0.070	-0.071	-0.074	-0.075	-0.078	-0.081	-0.085	-0.089	-0.092	-0.099	-0.102	-0.109	-0.115	-0.120	-0.128	-0.134	-0.142	-0.151	-0.159	-0.168	-0.176	-0.185	-0.194	-0.202	-0.212	-0.222	-0.231	-0.242	-0.252	-0.262	-0.272	-0.282	-0.292	-0.302	-0.312	-0.324	-0.332	-0.344	-0.352	-0.364	-0.372	-0.382	-0.391	-0.400	-0.410	-0.419	-0.428	-0.436	-0.445	-0.452	-0.461	-0.468	-0.475	-0.481	-0.488	-0.495	-0.500	-0.506	-0.511	-0.516	-0.521	-0.525	-0.529	-0.532	-0.536	-0.539	-0.542	-0.544	-0.545	-0.548	-0.549	-0.549	-0.551	-0.550	-0.550	-0.550	-0.550	-0.548	-0.546	-0.545	-0.544	-0.541	-0.538	-0.535	-0.532	-0.529	-0.525	-0.521	-0.519	-0.514	-0.509	-0.505	-0.500	-0.495	-0.490	-0.485	-0.480	-0.475	-0.470	-0.464	-0.459	-0.452	-0.448	-0.441	-0.436	-0.431	-0.426	-0.420	-0.415	-0.409	-0.404	-0.399	-0.392	-0.386	-0.381	-0.378	-0.371	-0.366	-0.361	-0.358	-0.352	-0.349	-0.344	-0.340	-0.336	-0.332	-0.329	-0.325	-0.321	-0.319	-0.315	-0.312	-0.310	-0.308	-0.306	-0.304	-0.301	-0.301	-0.299	-0.299	-0.296	-0.296	-0.295	-0.295	-0.296	-0.295	-0.296	-0.298	-0.299	-0.300	-0.301	-0.302	-0.305	-0.306	-0.309	-0.312	-0.315	-0.319	-0.321	-0.326	-0.329	-0.334	-0.338	-0.342	-0.348	-0.352	-0.358	-0.364	-0.369	-0.374	-0.380	-0.386	-0.392	-0.398	-0.404	-0.411	-0.418	-0.424	-0.430	-0.436	-0.442	-0.449	-0.455	-0.461	-0.468	-0.474	-0.480	-0.485	-0.491	-0.498	-0.502	-0.507	-0.514	-0.518	-0.522	-0.528	-0.531	-0.535	-0.540	-0.544	-0.548	-0.550	-0.554	-0.556	-0.559	-0.561	-0.564	-0.565	-0.566	-0.569	-0.569	-0.569	-0.571	-0.571	-0.571	-0.571	-0.571	-0.570	-0.569	-0.568	-0.568	-0.565	-0.564	-0.562	-0.560	-0.559	-0.555	-0.554	-0.550	-0.549	-0.545	-0.542	-0.539	-0.536	-0.534	-0.529	-0.526	-0.522	-0.519	-0.515	-0.511	-0.507	-0.504	-0.500	-0.496	-0.491	-0.488	-0.485	-0.480	-0.475	-0.472	-0.468	-0.464	-0.461	-0.456	-0.452	-0.449	-0.445	-0.441	-0.438	-0.434	-0.431	-0.428	-0.422	-0.420	-0.416	-0.414	-0.410	-0.408	-0.404	-0.400	-0.398	-0.395	-0.391	-0.389	-0.386	-0.382	-0.380	-0.378	-0.375	-0.372	-0.369	-0.366	-0.364	-0.361	-0.359	-0.356	-0.354	-0.350	-0.348	-0.345	-0.341	-0.339	-0.336	-0.332	-0.330	-0.326	-0.324	-0.320	-0.316	-0.314	-0.310	-0.306	-0.302	-0.299	-0.295	-0.291	-0.288	-0.282	-0.279	-0.275	-0.270	-0.266	-0.261	-0.258	-0.252	-0.248	-0.242	-0.238	-0.234	-0.229	-0.224	-0.219	-0.215	-0.210	-0.205	-0.201	-0.196	-0.192	-0.189	-0.185	-0.181	-0.178	-0.174	-0.170	-0.168	-0.165	-0.161	-0.159	-0.156	-0.154	-0.152	-0.150	-0.149	-0.149	-0.148	-0.146	-0.146	-0.145	-0.145	-0.145	-0.146	-0.145	-0.146	-0.148	-0.148	-0.150	-0.151	-0.152	-0.155	-0.156	-0.158	-0.160	-0.162	-0.164	-0.166	-0.169	-0.170	-0.172	-0.174	-0.176	-0.179	-0.180	-0.181	-0.182	-0.184	-0.185	-0.186	-0.188	-0.188	-0.189	-0.189	-0.189	-0.189	-0.190	-0.189	-0.188	-0.188	-0.186	-0.184	-0.184	-0.182	-0.180	-0.178	-0.175	-0.174	-0.171	-0.169	-0.168	-0.164	-0.161	-0.159	-0.156	-0.154	-0.151	-0.149	-0.146	-0.142	-0.140	-0.139	-0.135	-0.134	-0.132	-0.130	-0.129	-0.126	-0.125	-0.125	-0.122	-0.122	-0.122	-0.121	-0.121	-0.121	-0.121	-0.122	-0.122	-0.124	-0.124	-0.125	-0.126	-0.128	-0.129	-0.131	-0.134	-0.136	-0.138	-0.139	-0.142	-0.144	-0.146	-0.149	-0.151	-0.152	-0.155	-0.158	-0.160	-0.162	-0.164	-0.166	-0.168	-0.170	-0.171	-0.174	-0.174	-0.175	-0.176	-0.178	-0.178	-0.178	-0.179	-0.179	-0.179	-0.179	-0.179	-0.178	-0.178	-0.176	-0.175	-0.174	-0.172	-0.171	-0.169	-0.168	-0.165	-0.162	-0.161	-0.159	-0.156	-0.152	-0.149	-0.146	-0.142	-0.140	-0.138	-0.134	-0.130	-0.126	-0.124	-0.119	-0.116	-0.111	-0.108	-0.104	-0.100	-0.096	-0.092	-0.088	-0.084	-0.080	-0.076	-0.071	-0.068	-0.064	-0.060	-0.056	-0.052	-0.049	-0.046	-0.041	-0.038	-0.035	-0.031	-0.029	-0.025	-0.022	-0.020	-0.018	-0.015	-0.012	-0.011	-0.008	-0.006	-0.006	-0.004	-0.002	-0.002	-0.001	0.000	0.000	0.000	-0.001	-0.001	-0.001	-0.002	-0.005	-0.005	-0.008	-0.010	-0.012	-0.014	-0.016	-0.020	-0.022	-0.026	-0.030	-0.034	-0.039	-0.041	-0.046	-0.051	-0.054	-0.059	-0.064	-0.069	-0.074	-0.079	-0.084	-0.089	-0.094	-0.099	-0.104	-0.108	-0.112	-0.118	-0.122	-0.128	-0.132	-0.136	-0.141	-0.145	-0.148	-0.151	-0.155	-0.159	-0.162	-0.165	-0.166	-0.169	-0.171	-0.172	-0.175	-0.175	-0.175	-0.178	-0.178	-0.176	-0.178	-0.176	-0.176	-0.175	-0.174	-0.172	-0.170	-0.168	-0.166	-0.164	-0.161	-0.160	-0.156	-0.154	-0.150	-0.148	-0.145	-0.140	-0.138	-0.134	-0.130	-0.128	-0.125	-0.121	-0.118	-0.115	-0.111	-0.109	-0.106	-0.101	-0.099	-0.098	-0.095	-0.091	-0.090	-0.089	-0.085	-0.084	-0.082	-0.081	-0.080	-0.079	-0.078	-0.078	-0.078	-0.076	-0.076	-0.075	-0.076	-0.076	-0.076	-0.078	-0.079	-0.078	-0.079	-0.081	-0.082	-0.082	-0.085	-0.086	-0.088	-0.090	-0.091	-0.094	-0.095	-0.098	-0.100	-0.101	-0.104	-0.106	-0.109	-0.110	-0.112	-0.115	-0.118	-0.120	-0.122	-0.125	-0.128	-0.131	-0.134	-0.136	-0.139	-0.142	-0.145	-0.148	-0.151	-0.154	-0.156	-0.159	-0.161	-0.164	-0.168	-0.170	-0.172	-0.175	-0.178	-0.181	-0.182	-0.185	-0.189	-0.191	-0.192	-0.195	-0.198	-0.199	-0.201	-0.202	-0.205	-0.206	-0.208	-0.210	-0.211	-0.211	-0.212	-0.214	-0.215	-0.215	-0.215	-0.216	-0.215	-0.216	-0.216	-0.215	-0.215	-0.215	-0.215	-0.212	-0.212	-0.211	-0.211	-0.209	-0.209	-0.208	-0.208	-0.205	-0.204	-0.204	-0.202	-0.202	-0.201	-0.200	-0.200	-0.200	-0.200	-0.200	-0.200	-0.200	-0.201	-0.201	-0.202	-0.204	-0.206	-0.208	-0.210	-0.211	-0.214	-0.218	-0.221	-0.225	-0.229	-0.234	-0.238	-0.241	-0.246	-0.251	-0.258	-0.262	-0.268	-0.274	-0.280	-0.285	-0.291	-0.299	-0.304	-0.310	-0.316	-0.322	-0.329	-0.335	-0.341	-0.346	-0.352	-0.356	-0.361	-0.366	-0.370	-0.374	-0.378	-0.382	-0.385	-0.386	-0.389	-0.390	-0.391	-0.391	-0.391	-0.390	-0.389	-0.386	-0.384	-0.380	-0.376	-0.372	-0.368	-0.362	-0.355	-0.349	-0.341	-0.332	-0.324	-0.315	-0.305	-0.294	-0.284	-0.274	-0.261	-0.249	-0.236	-0.222	-0.210	-0.196	-0.182	-0.169	-0.154	-0.140	-0.125	-0.111	-0.095	-0.080	-0.065	-0.051	-0.036	-0.021	-0.006	0.008	0.022	0.036	0.050	0.065	0.079	0.091	0.104	0.116	0.129	0.140	0.151	0.164	0.174	0.185	0.194	0.204	0.212	0.221	0.228	0.236	0.244	0.250	0.258	0.262	0.269	0.272	0.278	0.281	0.285	0.288	0.291	0.294	0.296	0.298	0.299	0.300	0.300	0.300	0.300	0.300	0.299	0.299	0.296	0.296	0.294	0.291	0.290	0.288	0.284	0.282	0.279	0.275	0.272	0.269	0.266	0.262	0.259	0.255	0.250	0.246	0.244	0.240	0.236	0.234	0.229	0.226	0.222	0.219	0.216	0.214	0.211	0.208	0.205	0.201	0.200	0.198	0.196	0.195	0.194	0.192	0.190	0.190	0.189	0.189	0.189	0.189	0.189	0.189	0.190	0.190	0.192	0.194	0.194	0.196	0.198	0.200	0.201	0.204	0.206	0.209	0.210	0.214	0.216	0.219	0.221	0.222	0.226	0.228	0.231	0.234	0.235	0.238	0.240	0.241	0.244	0.245	0.246	0.249	0.249	0.250	0.251	0.252	0.252	0.252	0.252	0.254	0.252	0.254	0.252	0.252	0.252	0.250	0.250	0.248	0.246	0.245	0.244	0.242	0.240	0.238	0.238	0.235	0.234	0.231	0.229	0.228	0.225	0.222	0.221	0.219	0.218	0.215	0.214	0.214	0.211	0.210	0.210	0.208	0.206	0.206	0.205	0.205	0.204	0.204	0.202	0.204	0.202	0.204	0.204	0.204	0.205	0.205	0.206	0.208	0.209	0.210	0.210	0.212	0.214	0.215	0.216	0.219	0.220	0.222	0.222	0.225	0.226	0.229	0.230	0.232	0.234	0.236	0.238	0.239	0.240	0.242	0.244	0.245	0.245	0.246	0.249	0.249	0.250	0.250	0.252	0.252	0.252	0.252	0.252	0.252	0.252	0.254	0.251	0.251	0.251	0.251	0.250	0.249	0.249	0.246	0.246	0.245	0.244	0.242	0.241	0.239	0.238	0.236	0.234	0.234	0.230	0.229	0.228	0.226	0.224	0.222	0.220	0.219	0.216	0.215	0.214	0.212	0.209	0.208	0.206	0.205	0.204	0.201	0.200	0.198	0.196	0.196	0.194	0.191	0.191	0.189	0.188	0.186	0.185	0.184	0.181	0.180	0.179	0.178	0.176	0.174	0.172	0.171	0.169	0.168	0.165	0.164	0.162	0.160	0.159	0.156	0.154	0.152	0.151	0.149	0.148	0.145	0.144	0.141	0.140	0.139	0.136	0.136	0.134	0.134	0.131	0.130	0.129	0.129	0.129	0.129	0.128	0.128	0.128	0.128	0.128	0.130	0.131	0.132	0.134	0.136	0.138	0.140	0.142	0.145	0.149	0.152	0.156	0.160	0.164	0.168	0.172	0.178	0.182	0.188	0.192	0.199	0.204	0.210	0.215	0.222	0.228	0.234	0.241	0.246	0.252	0.259	0.266	0.272	0.278	0.285	0.291	0.298	0.302	0.310	0.316	0.321	0.328	0.332	0.339	0.345	0.351	0.356	0.361	0.366	0.371	0.378	0.382	0.389	0.394	0.399	0.405	0.409	0.415	0.420	0.426	0.432	0.438	0.444	0.450	0.458	0.464	0.470	0.478	0.484	0.491	0.499	0.509	0.516	0.525	0.535	0.544	0.555	0.564	0.575	0.586	0.598	0.609	0.621	0.636	0.649	0.661	0.676	0.690	0.705	0.720	0.736	0.751	0.768	0.785	0.802	0.819	0.836	0.855	0.871	0.890	0.909	0.928	0.946	0.966	0.985	1.005	1.024	1.042	1.062	1.081	1.101	1.121	1.141	1.160	1.179	1.199	1.218	1.238	1.256	1.276	1.295	1.312	1.331	1.350	1.369	1.386	1.405	1.421	1.439	1.456	1.474	1.491	1.506	1.522	1.540	1.555	1.571	1.588	1.602	1.618	1.631	1.646	1.660	1.674	1.686	1.701	1.714	1.726	1.739	1.751	1.762	1.775	1.786	1.798	1.809	1.819	1.829	1.839	1.848	1.858	1.865	1.874	1.882	1.889	1.896	1.902	1.910	1.916	1.922	1.928	1.932	1.936	1.941	1.945	1.949	1.952	1.955	1.958	1.959	1.960	1.962	1.964	1.962	1.964	1.964	1.964	1.962	1.962	1.961	1.960	1.958	1.958	1.955	1.952	1.950	1.948	1.945	1.941	1.939	1.935	1.932	1.928	1.924	1.920	1.916	1.911	1.908	1.902	1.898	1.891	1.886	1.881	1.875	1.870	1.865	1.859	1.852	1.845	1.838	1.830	1.822	1.814	1.808	1.799	1.789	1.780	1.770	1.760	1.749	1.738	1.726	1.715	1.701	1.688	1.675	1.661	1.646	1.630	1.615	1.599	1.582	1.565	1.548	1.528	1.509	1.489	1.468	1.446	1.425	1.402	1.380	1.356	1.331	1.308	1.282	1.256	1.230	1.204	1.176	1.149	1.121	1.091	1.062	1.034	1.002	0.974	0.942	0.911	0.880	0.849	0.818	0.785	0.752	0.720	0.689	0.655	0.621	0.589	0.555	0.521	0.488	0.454	0.421	0.388	0.352	0.319	0.286	0.252	0.220	0.186	0.154	0.120	0.086	0.054	0.021	-0.011	-0.044	-0.076	-0.108	-0.141	-0.172	-0.202	-0.234	-0.265	-0.295	-0.325	-0.355	-0.385	-0.415	-0.442	-0.472	-0.500	-0.529	-0.556	-0.584	-0.611	-0.638	-0.664	-0.690	-0.715	-0.741	-0.766	-0.791	-0.815	-0.840	-0.862	-0.886	-0.910	-0.931	-0.952	-0.975	-0.996	-1.018	-1.039	-1.060	-1.080	-1.099	-1.119	-1.138	-1.155	-1.174	-1.192	-1.210	-1.226	-1.244	-1.259	-1.276	-1.291	-1.305	-1.320	-1.335	-1.350	-1.364	-1.376	-1.390	-1.402	-1.415	-1.426	-1.438	-1.449	-1.459	-1.470	-1.480	-1.490	-1.499	-1.508	-1.516	-1.525	-1.532	-1.541	-1.549	-1.555	-1.562	-1.569	-1.575	-1.581	-1.586	-1.594	-1.599	-1.605	-1.610	-1.615	-1.619	-1.624	-1.629	-1.632	-1.636	-1.641	-1.645	-1.649	-1.652	-1.656	-1.660	-1.664	-1.668	-1.671	-1.675	-1.679	-1.681	-1.685	-1.689	-1.692	-1.695	-1.699	-1.702	-1.706	-1.710	-1.714	-1.718	-1.721	-1.724	-1.729	-1.732	-1.735	-1.740	-1.744	-1.748	-1.751	-1.756	-1.760	-1.765	-1.769	-1.774	-1.778	-1.782	-1.788	-1.792	-1.796	-1.802	-1.808	-1.812	-1.819	-1.822	-1.829	-1.834	-1.840	-1.846	-1.852	-1.859	-1.865	-1.871	-1.878	-1.884	-1.891	-1.898	-1.904	-1.911	-1.918	-1.925	-1.931	-1.939	-1.946	-1.952	-1.960	-1.968	-1.978	-1.984	-1.991	-1.999	-2.007	-2.014	-2.022	-2.029	-2.036	-2.044	-2.051	-2.059	-2.066	-2.074	-2.080	-2.086	-2.095	-2.101	-2.106	-2.114	-2.120	-2.126	-2.131	-2.138	-2.141	-2.148	-2.152	-2.156	-2.161	-2.165	-2.169	-2.172	-2.175	-2.178	-2.179	-2.182	-2.182	-2.184	-2.184	-2.184	-2.184	-2.184	-2.182	-2.180	-2.178	-2.175	-2.171	-2.168	-2.161	-2.156	-2.150	-2.144	-2.136	-2.129	-2.120	-2.111	-2.101	-2.090	-2.080	-2.068	-2.055	-2.041	-2.026	-2.013	-1.996	-1.979	-1.962	-1.945	-1.926	-1.906	-1.888	-1.868	-1.846	-1.824	-1.801	-1.779	-1.755	-1.731	-1.706	-1.681	-1.656	-1.630	-1.604	-1.578	-1.551	-1.524	-1.496	-1.469	-1.441	-1.414	-1.386	-1.359	-1.331	-1.302	-1.275	-1.248	-1.221	-1.194	-1.166	-1.140	-1.114	-1.088	-1.062	-1.038	-1.014	-0.990	-0.966	-0.942	-0.920	-0.899	-0.878	-0.858	-0.836	-0.816	-0.798	-0.780	-0.761	-0.745	-0.728	-0.711	-0.696	-0.681	-0.666	-0.652	-0.639	-0.626	-0.612	-0.600	-0.588	-0.575	-0.564	-0.554	-0.541	-0.531	-0.521	-0.510	-0.500	-0.489	-0.480	-0.469	-0.458	-0.448	-0.438	-0.426	-0.416	-0.405	-0.394	-0.384	-0.372	-0.361	-0.350	-0.338	-0.326	-0.315	-0.302	-0.290	-0.279	-0.265	-0.252	-0.240	-0.228	-0.214	-0.202	-0.189	-0.176	-0.164	-0.150	-0.138	-0.124	-0.111	-0.100	-0.088	-0.075	-0.064	-0.051	-0.040	-0.029	-0.018	-0.008	0.004	0.014	0.022	0.031	0.040	0.049	0.056	0.065	0.072	0.079	0.084	0.091	0.096	0.101	0.105	0.110	0.114	0.116	0.120	0.122	0.126	0.128	0.129	0.130	0.130	0.130	0.131	0.130	0.130	0.129	0.128	0.126	0.124	0.122	0.121	0.118	0.115	0.111	0.109	0.105	0.101	0.098	0.092	0.089	0.084	0.079	0.074	0.069	0.064	0.059	0.052	0.046	0.041	0.034	0.028	0.021	0.015	0.008	0.000	-0.008	-0.014	-0.021	-0.030	-0.038	-0.045	-0.054	-0.061	-0.069	-0.078	-0.085	-0.092	-0.101	-0.109	-0.118	-0.125	-0.134	-0.141	-0.149	-0.155	-0.164	-0.170	-0.178	-0.185	-0.191	-0.198	-0.204	-0.210	-0.215	-0.221	-0.225	-0.231	-0.235	-0.239	-0.244	-0.248	-0.250	-0.254	-0.255	-0.258	-0.260	-0.261	-0.262	-0.262	-0.265	-0.265	-0.265	-0.265	-0.265	-0.264	-0.264	-0.262	-0.262	-0.261	-0.260	-0.260	-0.258	-0.258	-0.258	-0.255	-0.254	-0.254	-0.254	-0.252	-0.252	-0.252	-0.252	-0.254	-0.254	-0.254	-0.255	-0.258	-0.258	-0.260	-0.262	-0.265	-0.269	-0.272	-0.275	-0.279	-0.282	-0.288	-0.292	-0.298	-0.302	-0.309	-0.314	-0.320	-0.326	-0.332	-0.339	-0.345	-0.352	-0.360	-0.366	-0.374	-0.380	-0.388	-0.394	-0.401	-0.408	-0.415	-0.421	-0.429	-0.435	-0.441	-0.449	-0.455	-0.460	-0.466	-0.471	-0.476	-0.482	-0.488	-0.491	-0.496	-0.501	-0.504	-0.507	-0.510	-0.514	-0.516	-0.519	-0.520	-0.522	-0.522	-0.524	-0.525	-0.525	-0.525	-0.526	-0.525	-0.524	-0.524	-0.522	-0.521	-0.519	-0.518	-0.514	-0.511	-0.509	-0.505	-0.501	-0.499	-0.495	-0.490	-0.486	-0.480	-0.476	-0.471	-0.465	-0.460	-0.455	-0.450	-0.442	-0.436	-0.430	-0.425	-0.418	-0.411	-0.404	-0.398	-0.390	-0.384	-0.376	-0.370	-0.362	-0.355	-0.346	-0.339	-0.332	-0.325	-0.316	-0.309	-0.302	-0.294	-0.286	-0.279	-0.270	-0.264	-0.256	-0.248	-0.240	-0.232	-0.225	-0.218	-0.210	-0.202	-0.194	-0.186	-0.179	-0.171	-0.164	-0.156	-0.148	-0.140	-0.132	-0.124	-0.116	-0.109	-0.100	-0.092	-0.084	-0.075	-0.068	-0.059	-0.050	-0.042	-0.032	-0.024	-0.015	-0.006	0.004	0.012	0.022	0.031	0.041	0.052	0.062	0.072	0.084	0.094	0.104	0.116	0.126	0.138	0.150	0.160	0.171	0.185	0.196	0.208	0.219	0.231	0.244	0.256	0.268	0.280	0.292	0.304	0.316	0.329	0.340	0.352	0.364	0.375	0.388	0.399	0.410	0.422	0.432	0.444	0.454	0.464	0.475	0.485	0.494	0.504	0.512	0.521	0.530	0.539	0.546	0.554	0.561	0.568	0.574	0.581	0.588	0.594	0.599	0.604	0.609	0.614	0.619	0.622	0.628	0.630	0.634	0.638	0.639	0.641	0.642	0.645	0.646	0.648	0.649	0.650	0.651	0.650	0.650	0.650	0.649	0.649	0.648	0.646	0.644	0.641	0.640	0.638	0.634	0.631	0.629	0.625	0.622	0.619	0.614	0.610	0.605	0.601	0.596	0.591	0.586	0.581	0.575	0.570	0.564	0.558	0.551	0.546	0.540	0.532	0.525	0.519	0.512	0.506	0.500	0.494	0.486	0.480	0.474	0.468	0.461	0.454	0.448	0.442	0.436	0.431	0.424	0.419	0.414	0.408	0.402	0.399	0.394	0.389	0.385	0.381	0.378	0.374	0.370	0.368	0.364	0.361	0.359	0.356	0.354	0.354	0.351	0.349	0.349	0.346	0.346	0.346	0.345	0.345	0.345	0.345	0.344	0.344	0.345	0.345	0.346	0.345	0.346	0.348	0.348	0.349	0.349	0.350	0.350	0.351	0.352	0.352	0.352	0.355	0.355	0.354	0.355	0.355	0.356	0.356	0.356	0.356	0.356	0.356	0.356	0.356	0.355	0.355	0.355	0.354	0.354	0.354	0.352	0.352	0.351	0.350	0.349	0.349	0.346	0.345	0.345	0.342	0.341	0.340	0.338	0.335	0.334	0.331	0.330	0.329	0.326	0.324	0.322	0.319	0.318	0.314	0.311	0.309	0.306	0.304	0.301	0.298	0.295	0.291	0.289	0.285	0.281	0.278	0.275	0.270	0.266	0.261	0.259	0.254	0.249	0.244	0.240	0.235	0.230	0.225	0.220	0.214	0.209	0.204	0.198	0.192	0.188	0.180	0.174	0.169	0.162	0.156	0.149	0.141	0.135	0.128	0.121	0.112	0.105	0.098	0.090	0.081	0.074	0.065	0.056	0.048	0.038	0.029	0.019	0.009	-0.001	-0.011	-0.020	-0.031	-0.041	-0.052	-0.062	-0.074	-0.085	-0.096	-0.108	-0.120	-0.131	-0.141	-0.154	-0.165	-0.178	-0.189	-0.201	-0.212	-0.225	-0.236	-0.248	-0.260	-0.271	-0.282	-0.295	-0.305	-0.316	-0.326	-0.336	-0.348	-0.358	-0.366	-0.376	-0.384	-0.392	-0.401	-0.409	-0.418	-0.424	-0.430	-0.436	-0.442	-0.448	-0.451	-0.456	-0.459	-0.462	-0.465	-0.466	-0.469	-0.470	-0.470	-0.470	-0.470	-0.469	-0.468	-0.465	-0.462	-0.461	-0.458	-0.454	-0.451	-0.446	-0.441	-0.436	-0.431	-0.426	-0.421	-0.415	-0.409	-0.404	-0.396	-0.390	-0.384	-0.378	-0.370	-0.364	-0.359	-0.351	-0.345	-0.339	-0.332	-0.325	-0.320	-0.314	-0.308	-0.301	-0.298	-0.291	-0.286	-0.281	-0.278	-0.272	-0.268	-0.264	-0.260	-0.256	-0.254	-0.250	-0.246	-0.242	-0.240	-0.238	-0.236	-0.232	-0.230	-0.229	-0.226	-0.225	-0.221	-0.220	-0.219	-0.218	-0.215	-0.214	-0.212	-0.210	-0.209	-0.206	-0.205	-0.202	-0.201	-0.199	-0.196	-0.195	-0.192	-0.190	-0.189	-0.186	-0.182	-0.180	-0.179	-0.175	-0.172	-0.169	-0.166	-0.162	-0.160	-0.158	-0.155	-0.151	-0.149	-0.145	-0.141	-0.138	-0.135	-0.131	-0.128	-0.124	-0.121	-0.118	-0.115	-0.110	-0.108	-0.104	-0.101	-0.098	-0.095	-0.091	-0.089	-0.085	-0.081	-0.079	-0.075	-0.072	-0.070	-0.068	-0.065	-0.062	-0.060	-0.059	-0.055	-0.054	-0.051	-0.050	-0.048	-0.045	-0.044	-0.042	-0.041	-0.040	-0.039	-0.039	-0.038	-0.036	-0.036	-0.036	-0.036	-0.036	-0.036	-0.036	-0.038	-0.039	-0.040	-0.041	-0.042	-0.045	-0.046	-0.049	-0.052	-0.054	-0.058	-0.061	-0.065	-0.069	-0.072	-0.078	-0.082	-0.088	-0.094	-0.100	-0.105	-0.112	-0.119	-0.125	-0.134	-0.142	-0.150	-0.159	-0.168	-0.178	-0.188	-0.196	-0.206	-0.218	-0.229	-0.239	-0.251	-0.264	-0.274	-0.286	-0.300	-0.312	-0.324	-0.338	-0.351	-0.364	-0.378	-0.392	-0.406	-0.419	-0.432	-0.448	-0.461	-0.476	-0.489	-0.504	-0.519	-0.532	-0.546	-0.559	-0.574	-0.588	-0.600	-0.614	-0.628	-0.640	-0.652	-0.665	-0.678	-0.689	-0.700	-0.711	-0.724	-0.735	-0.745	-0.755	-0.766	-0.775	-0.785	-0.794	-0.802	-0.811	-0.820	-0.828	-0.836	-0.842	-0.850	-0.856	-0.864	-0.869	-0.875	-0.881	-0.885	-0.891	-0.896	-0.900	-0.904	-0.909	-0.912	-0.916	-0.920	-0.924	-0.926	-0.930	-0.934	-0.938	-0.940	-0.942	-0.946	-0.949	-0.951	-0.955	-0.958	-0.961	-0.964	-0.968	-0.970	-0.974	-0.976	-0.981	-0.984	-0.988	-0.992	-0.996	-1.000	-1.004	-1.008	-1.012	-1.018	-1.022	-1.028	-1.032	-1.039	-1.044	-1.050	-1.055	-1.061	-1.066	-1.072	-1.079	-1.085	-1.091	-1.096	-1.104	-1.110	-1.116	-1.121	-1.128	-1.134	-1.140	-1.145	-1.150	-1.156	-1.161	-1.166	-1.171	-1.175	-1.180	-1.185	-1.188	-1.191	-1.194	-1.196	-1.199	-1.201	-1.204	-1.205	-1.205	-1.206	-1.205	-1.204	-1.202	-1.201	-1.200	-1.196	-1.194	-1.190	-1.185	-1.181	-1.176	-1.171	-1.166	-1.159	-1.152	-1.146	-1.139	-1.130	-1.122	-1.115	-1.106	-1.096	-1.088	-1.078	-1.069	-1.059	-1.049	-1.040	-1.030	-1.019	-1.009	-0.999	-0.989	-0.979	-0.966	-0.956	-0.946	-0.938	-0.926	-0.916	-0.908	-0.899	-0.889	-0.880	-0.871	-0.862	-0.854	-0.845	-0.838	-0.829	-0.822	-0.814	-0.806	-0.800	-0.792	-0.786	-0.780	-0.772	-0.766	-0.760	-0.755	-0.749	-0.744	-0.739	-0.732	-0.728	-0.722	-0.716	-0.711	-0.706	-0.701	-0.695	-0.690	-0.684	-0.679	-0.674	-0.668	-0.661	-0.655	-0.650	-0.644	-0.636	-0.630	-0.624	-0.618	-0.610	-0.602	-0.594	-0.586	-0.579	-0.570	-0.562	-0.554	-0.546	-0.538	-0.528	-0.519	-0.509	-0.500	-0.490	-0.481	-0.470	-0.461	-0.450	-0.440	-0.429	-0.418	-0.408	-0.396	-0.385	-0.375	-0.364	-0.352	-0.340	-0.329	-0.318	-0.305	-0.294	-0.282	-0.271	-0.259	-0.248	-0.236	-0.225	-0.212	-0.202	-0.190	-0.179	-0.169	-0.156	-0.146	-0.135	-0.125	-0.114	-0.104	-0.094	-0.084	-0.074	-0.065	-0.055	-0.048	-0.038	-0.030	-0.021	-0.014	-0.006	0.001	0.009	0.015	0.021	0.028	0.034	0.039	0.044	0.049	0.052	0.058	0.060	0.065	0.068	0.070	0.072	0.075	0.078	0.080	0.080	0.082	0.082	0.084	0.084	0.084	0.084	0.085	0.085	0.084	0.084	0.084	0.082	0.082	0.081	0.080	0.080	0.080	0.079	0.079	0.079	0.078	0.078	0.078	0.078	0.078	0.078	0.079	0.079	0.081	0.081	0.082	0.084	0.085	0.088	0.090	0.092	0.095	0.099	0.101	0.105	0.109	0.114	0.118	0.122	0.126	0.132	0.138	0.142	0.148	0.154	0.160	0.166	0.172	0.179	0.186	0.192	0.200	0.206	0.212	0.220	0.228	0.234	0.241	0.249	0.255	0.262	0.269	0.276	0.282	0.290	0.296	0.302	0.308	0.314	0.320	0.326	0.331	0.336	0.340	0.344	0.349	0.351	0.355	0.359	0.360	0.362	0.364	0.365	0.366	0.366	0.366	0.365	0.365	0.364	0.361	0.359	0.356	0.352	0.348	0.344	0.339	0.334	0.329	0.322	0.316	0.309	0.301	0.292	0.284	0.275	0.266	0.256	0.246	0.236	0.228	0.216	0.205	0.192	0.181	0.169	0.158	0.146	0.132	0.121	0.108	0.095	0.082	0.070	0.058	0.044	0.032	0.020	0.008	-0.005	-0.016	-0.029	-0.040	-0.050	-0.062	-0.074	-0.082	-0.094	-0.104	-0.111	-0.121	-0.130	-0.138	-0.145	-0.152	-0.159	-0.166	-0.171	-0.178	-0.181	-0.186	-0.190	-0.194	-0.196	-0.199	-0.201	-0.202	-0.204	-0.204	-0.205	-0.205	-0.204	-0.204	-0.202	-0.201	-0.198	-0.196	-0.194	-0.191	-0.189	-0.185	-0.182	-0.179	-0.175	-0.171	-0.166	-0.162	-0.159	-0.154	-0.150	-0.146	-0.142	-0.138	-0.134	-0.130	-0.128	-0.122	-0.120	-0.118	-0.114	-0.111	-0.109	-0.106	-0.104	-0.101	-0.100	-0.099	-0.099	-0.098	-0.096	-0.095	-0.096	-0.095	-0.096	-0.096	-0.098	-0.099	-0.100	-0.101	-0.104	-0.105	-0.108	-0.109	-0.112	-0.115	-0.118	-0.120	-0.121	-0.124	-0.128	-0.129	-0.132	-0.135	-0.138	-0.140	-0.142	-0.145	-0.146	-0.148	-0.150	-0.151	-0.151	-0.152	-0.152	-0.154	-0.154	-0.154	-0.154	-0.151	-0.151	-0.149	-0.148	-0.145	-0.141	-0.138	-0.134	-0.130	-0.125	-0.121	-0.116	-0.110	-0.105	-0.098	-0.092	-0.085	-0.078	-0.070	-0.061	-0.054	-0.046	-0.038	-0.029	-0.020	-0.012	-0.002	0.006	0.015	0.022	0.032	0.040	0.050	0.058	0.066	0.075	0.082	0.090	0.096	0.104	0.111	0.118	0.124	0.129	0.134	0.139	0.144	0.146	0.150	0.152	0.156	0.156	0.159	0.159	0.159	0.158	0.158	0.155	0.152	0.151	0.148	0.144	0.140	0.135	0.129	0.124	0.118	0.110	0.105	0.098	0.089	0.081	0.071	0.062	0.052	0.042	0.034	0.024	0.014	0.002	-0.008	-0.018	-0.029	-0.039	-0.050	-0.061	-0.072	-0.084	-0.094	-0.105	-0.115	-0.126	-0.138	-0.148	-0.158	-0.168	-0.178	-0.188	-0.198	-0.205	-0.215	-0.224	-0.231	-0.240	-0.248	-0.255	-0.264	-0.270	-0.276	-0.284	-0.289	-0.295	-0.300	-0.305	-0.310	-0.314	-0.318	-0.322	-0.325	-0.329	-0.330	-0.334	-0.335	-0.336	-0.339	-0.340	-0.340	-0.341	-0.340	-0.341	-0.340	-0.340	-0.339	-0.339	-0.336	-0.336	-0.334	-0.332	-0.330	-0.328	-0.325	-0.322	-0.320	-0.318	-0.314	-0.311	-0.308	-0.305	-0.301	-0.298	-0.294	-0.290	-0.286	-0.282	-0.280	-0.275	-0.271	-0.268	-0.264	-0.259	-0.255	-0.251	-0.248	-0.244	-0.240	-0.236	-0.232	-0.229	-0.224	-0.221	-0.218	-0.212	-0.210	-0.206	-0.204	-0.199	-0.196	-0.194	-0.191	-0.188	-0.184	-0.182	-0.179	-0.176	-0.174	-0.172	-0.169	-0.168	-0.166	-0.164	-0.164	-0.161	-0.161	-0.161	-0.160	-0.160	-0.160	-0.161	-0.161	-0.162	-0.162	-0.164	-0.165	-0.168	-0.170	-0.172	-0.175	-0.178	-0.182	-0.185	-0.190	-0.194	-0.199	-0.204	-0.209	-0.214	-0.220	-0.225	-0.232	-0.239	-0.245	-0.252	-0.260	-0.266	-0.275	-0.282	-0.290	-0.298	-0.305	-0.314	-0.321	-0.330	-0.338	-0.346	-0.354	-0.362	-0.370	-0.379	-0.386	-0.394	-0.401	-0.408	-0.415	-0.422	-0.429	-0.436	-0.441	-0.448	-0.452	-0.459	-0.464	-0.470	-0.474	-0.478	-0.482	-0.486	-0.490	-0.492	-0.495	-0.498	-0.500	-0.501	-0.504	-0.504	-0.505	-0.505	-0.506	-0.505	-0.505	-0.505	-0.505	-0.504	-0.502	-0.501	-0.500	-0.498	-0.495	-0.492	-0.490	-0.488	-0.485	-0.482	-0.479	-0.476	-0.472	-0.469	-0.465	-0.462	-0.459	-0.455	-0.451	-0.448	-0.444	-0.439	-0.436	-0.432	-0.428	-0.424	-0.420	-0.416	-0.412	-0.409	-0.404	-0.400	-0.396	-0.392	-0.389	-0.385	-0.381	-0.379	-0.374	-0.371	-0.368	-0.364	-0.361	-0.358	-0.354	-0.350	-0.349	-0.345	-0.341	-0.339	-0.335	-0.332	-0.330	-0.326	-0.324	-0.321	-0.319	-0.316	-0.314	-0.310	-0.308	-0.305	-0.302	-0.299	-0.298	-0.295	-0.291	-0.289	-0.288	-0.284	-0.281	-0.278	-0.275	-0.272	-0.269	-0.268	-0.264	-0.260	-0.258	-0.254	-0.251	-0.249	-0.244	-0.241	-0.236	-0.234	-0.230	-0.226	-0.222	-0.219	-0.215	-0.211	-0.208	-0.202	-0.199	-0.195	-0.191	-0.188	-0.182	-0.179	-0.175	-0.171	-0.166	-0.162	-0.159	-0.155	-0.151	-0.148	-0.144	-0.140	-0.136	-0.132	-0.129	-0.128	-0.124	-0.121	-0.119	-0.116	-0.115	-0.112	-0.110	-0.109	-0.108	-0.106	-0.105	-0.104	-0.104	-0.104	-0.104	-0.102	-0.102	-0.104	-0.105	-0.105	-0.106	-0.108	-0.109	-0.110	-0.111	-0.114	-0.116	-0.118	-0.120	-0.122	-0.126	-0.128	-0.130	-0.132	-0.135	-0.139	-0.141	-0.144	-0.146	-0.148	-0.151	-0.154	-0.155	-0.158	-0.160	-0.162	-0.164	-0.165	-0.166	-0.168	-0.169	-0.170	-0.171	-0.172	-0.172	-0.174	-0.172	-0.172	-0.172	-0.172	-0.171	-0.170	-0.170	-0.168	-0.166	-0.164	-0.162	-0.161	-0.159	-0.156	-0.155	-0.151	-0.150	-0.148	-0.145	-0.141	-0.139	-0.136	-0.134	-0.131	-0.129	-0.126	-0.122	-0.121	-0.119	-0.116	-0.114	-0.112	-0.110	-0.109	-0.106	-0.106	-0.104	-0.102	-0.101	-0.101	-0.100	-0.100	-0.099	-0.099	-0.098	-0.098	-0.099	-0.098	-0.099	-0.100	-0.100	-0.100	-0.101	-0.102	-0.102	-0.104	-0.106	-0.108	-0.109	-0.110	-0.110	-0.112	-0.114	-0.115	-0.116	-0.119	-0.120	-0.121	-0.121	-0.122	-0.124	-0.125	-0.125	-0.126	-0.128	-0.129	-0.128	-0.129	-0.130	-0.129	-0.129	-0.129	-0.129	-0.128	-0.128	-0.125	-0.125	-0.124	-0.122	-0.120	-0.119	-0.118	-0.115	-0.112	-0.110	-0.108	-0.105	-0.101	-0.099	-0.095	-0.092	-0.089	-0.086	-0.084	-0.079	-0.075	-0.072	-0.069	-0.065	-0.061	-0.058	-0.052	-0.050	-0.046	-0.042	-0.039	-0.035	-0.031	-0.028	-0.025	-0.021	-0.019	-0.015	-0.012	-0.010	-0.008	-0.005	-0.002	0.000	0.001	0.002	0.005	0.005	0.006	0.006	0.008	0.008	0.008	0.008	0.008	0.006	0.005	0.005	0.002	0.001	-0.001	-0.004	-0.006	-0.008	-0.010	-0.014	-0.018	-0.021	-0.025	-0.029	-0.032	-0.036	-0.041	-0.046	-0.051	-0.055	-0.061	-0.065	-0.071	-0.075	-0.080	-0.086	-0.091	-0.096	-0.101	-0.106	-0.111	-0.116	-0.121	-0.128	-0.132	-0.136	-0.140	-0.145	-0.150	-0.154	-0.159	-0.162	-0.165	-0.169	-0.171	-0.175	-0.178	-0.181	-0.182	-0.185	-0.186	-0.189	-0.189	-0.190	-0.191	-0.191	-0.192	-0.191	-0.191	-0.191	-0.190	-0.189	-0.189	-0.186	-0.185	-0.184	-0.181	-0.179	-0.178	-0.174	-0.171	-0.169	-0.165	-0.164	-0.160	-0.158	-0.152	-0.150	-0.148	-0.144	-0.140	-0.138	-0.134	-0.130	-0.128	-0.125	-0.121	-0.120	-0.116	-0.114	-0.111	-0.109	-0.106	-0.104	-0.101	-0.101	-0.099	-0.098	-0.096	-0.094	-0.092	-0.091	-0.091	-0.090	-0.089	-0.090	-0.089	-0.089	-0.089	-0.088	-0.089	-0.089	-0.089	-0.090	-0.091	-0.091	-0.094	-0.094	-0.095	-0.096	-0.098	-0.099	-0.100	-0.102	-0.104	-0.105	-0.108	-0.109	-0.110	-0.112	-0.114	-0.118	-0.119	-0.120	-0.124	-0.125	-0.129	-0.130	-0.132	-0.135	-0.138	-0.140	-0.142	-0.145	-0.149	-0.150	-0.154	-0.156	-0.158	-0.161	-0.164	-0.166	-0.169	-0.171	-0.174	-0.176	-0.179	-0.181	-0.182	-0.186	-0.188	-0.189	-0.191	-0.192	-0.195	-0.198	-0.199	-0.200	-0.201	-0.201	-0.202	-0.205	-0.205	-0.205	-0.205	-0.205	-0.206	-0.206	-0.206	-0.205	-0.205	-0.204	-0.204	-0.204	-0.202	-0.202	100.000	5.000	2.000	1.000	2.000	0.000	0.000	0.000	0.000	0.000	0.000	0.000	0.000	0.000	0.000	0.000	0.000	0.000	-0.589	-0.589	-0.586	-0.586	-0.585	-0.584	-0.584	-0.582	-0.581	-0.580	-0.580	-0.579	-0.580	-0.579	-0.578	-0.579	-0.578	-0.579	-0.579	-0.578	-0.579	-0.579	-0.579	-0.580	-0.581	-0.581	-0.582	-0.585	-0.586	-0.588	-0.590	-0.591	-0.594	-0.596	-0.599	-0.602	-0.605	-0.609	-0.612	-0.618	-0.621	-0.626	-0.631	-0.635	-0.641	-0.648	-0.652	-0.659	-0.665	-0.671	-0.678	-0.684	-0.691	-0.698	-0.705	-0.712	-0.719	-0.726	-0.732	-0.740	-0.746	-0.754	-0.761	-0.769	-0.775	-0.780	-0.786	-0.792	-0.799	-0.804	-0.809	-0.814	-0.819	-0.822	-0.826	-0.830	-0.832	-0.836	-0.838	-0.840	-0.841	-0.841	-0.842	-0.842	-0.841	-0.841	-0.840	-0.839	-0.836	-0.834	-0.831	-0.829	-0.826	-0.822	-0.819	-0.815	-0.811	-0.808	-0.802	-0.799	-0.794	-0.789	-0.784	-0.779	-0.774	-0.770	-0.765	-0.760	-0.756	-0.751	-0.748	-0.742	-0.739	-0.735	-0.732	-0.729	-0.726	-0.724	-0.721	-0.720	-0.718	-0.716	-0.716	-0.716	-0.715	-0.715	-0.715	-0.715	-0.716	-0.719	-0.719	-0.721	-0.724	-0.726	-0.729	-0.731	-0.735	-0.739	-0.742	-0.744	-0.748	-0.752	-0.756	-0.761	-0.766	-0.770	-0.775	-0.779	-0.782	-0.788	-0.792	-0.796	-0.800	-0.805	-0.809	-0.812	-0.816	-0.820	-0.822	-0.826	-0.830	-0.832	-0.835	-0.838	-0.839	-0.841	-0.842	-0.844	-0.845	-0.846	-0.846	-0.845	-0.846	-0.845	-0.845	-0.844	-0.842	-0.839	-0.838	-0.834	-0.832	-0.829	-0.825	-0.821	-0.816	-0.812	-0.808	-0.802	-0.798	-0.791	-0.785	-0.779	-0.772	-0.765	-0.759	-0.752	-0.745	-0.739	-0.730	-0.722	-0.715	-0.708	-0.699	-0.691	-0.682	-0.674	-0.666	-0.658	-0.651	-0.642	-0.634	-0.626	-0.618	-0.610	-0.601	-0.595	-0.586	-0.579	-0.570	-0.564	-0.556	-0.549	-0.541	-0.535	-0.528	-0.521	-0.514	-0.507	-0.501	-0.494	-0.488	-0.481	-0.476	-0.470	-0.462	-0.456	-0.451	-0.444	-0.439	-0.431	-0.425	-0.419	-0.412	-0.405	-0.398	-0.391	-0.384	-0.376	-0.370	-0.361	-0.354	-0.345	-0.336	-0.329	-0.320	-0.311	-0.301	-0.292	-0.282	-0.272	-0.261	-0.251	-0.240	-0.230	-0.218	-0.206	-0.194	-0.182	-0.170	-0.159	-0.146	-0.134	-0.121	-0.109	-0.095	-0.082	-0.069	-0.055	-0.042	-0.029	-0.016	-0.002	0.010	0.022	0.036	0.048	0.061	0.074	0.086	0.098	0.110	0.121	0.132	0.144	0.155	0.165	0.175	0.186	0.195	0.204	0.214	0.222	0.231	0.239	0.248	0.254	0.262	0.269	0.276	0.281	0.289	0.294	0.299	0.305	0.309	0.314	0.319	0.322	0.326	0.331	0.335	0.338	0.341	0.344	0.346	0.349	0.352	0.355	0.356	0.359	0.361	0.362	0.364	0.365	0.366	0.368	0.369	0.370	0.370	0.370	0.370	0.371	0.371	0.371	0.371	0.370	0.369	0.369	0.369	0.368	0.365	0.364	0.361	0.360	0.358	0.356	0.352	0.350	0.348	0.344	0.340	0.338	0.334	0.330	0.326	0.321	0.318	0.314	0.309	0.305	0.300	0.296	0.291	0.286	0.281	0.278	0.272	0.268	0.262	0.258	0.252	0.248	0.244	0.239	0.235	0.231	0.226	0.222	0.219	0.215	0.211	0.208	0.205	0.201	0.199	0.196	0.194	0.192	0.190	0.189	0.186	0.185	0.184	0.184	0.182	0.182	0.181	0.181	0.181	0.182	0.182	0.184	0.184	0.186	0.186	0.188	0.190	0.191	0.192	0.195	0.196	0.198	0.201	0.202	0.205	0.209	0.210	0.212	0.214	0.218	0.220	0.222	0.224	0.226	0.228	0.230	0.231	0.234	0.236	0.238	0.239	0.240	0.241	0.242	0.242	0.244	0.244	0.244	0.244	0.245	0.244	0.244	0.242	0.241	0.240	0.238	0.235	0.234	0.231	0.229	0.226	0.222	0.219	0.215	0.211	0.208	0.202	0.198	0.192	0.188	0.182	0.176	0.170	0.165	0.159	0.152	0.146	0.140	0.132	0.126	0.120	0.112	0.105	0.099	0.091	0.084	0.078	0.070	0.062	0.055	0.048	0.040	0.034	0.028	0.021	0.014	0.008	0.000	-0.006	-0.012	-0.019	-0.025	-0.030	-0.036	-0.042	-0.048	-0.054	-0.059	-0.064	-0.070	-0.075	-0.081	-0.086	-0.091	-0.096	-0.101	-0.108	-0.112	-0.118	-0.122	-0.129	-0.134	-0.140	-0.145	-0.151	-0.156	-0.162	-0.169	-0.174	-0.181	-0.188	-0.194	-0.201	-0.210	-0.216	-0.224	-0.232	-0.240	-0.249	-0.258	-0.265	-0.274	-0.282	-0.291	-0.300	-0.311	-0.320	-0.329	-0.340	-0.349	-0.359	-0.368	-0.379	-0.388	-0.398	-0.406	-0.416	-0.425	-0.435	-0.444	-0.452	-0.461	-0.470	-0.479	-0.486	-0.494	-0.501	-0.506	-0.514	-0.519	-0.525	-0.530	-0.534	-0.538	-0.541	-0.544	-0.546	-0.548	-0.549	-0.551	-0.550	-0.550	-0.550	-0.549	-0.546	-0.544	-0.542	-0.539	-0.535	-0.530	-0.528	-0.522	-0.518	-0.511	-0.505	-0.500	-0.492	-0.486	-0.479	-0.471	-0.464	-0.456	-0.449	-0.440	-0.432	-0.424	-0.415	-0.409	-0.400	-0.391	-0.382	-0.374	-0.366	-0.358	-0.349	-0.341	-0.332	-0.326	-0.319	-0.310	-0.302	-0.295	-0.288	-0.281	-0.274	-0.266	-0.259	-0.252	-0.245	-0.239	-0.231	-0.226	-0.219	-0.212	-0.206	-0.200	-0.194	-0.189	-0.182	-0.178	-0.171	-0.165	-0.160	-0.155	-0.149	-0.145	-0.139	-0.132	-0.129	-0.124	-0.118	-0.112	-0.109	-0.104	-0.099	-0.094	-0.090	-0.085	-0.081	-0.076	-0.072	-0.068	-0.065	-0.060	-0.058	-0.054	-0.051	-0.049	-0.045	-0.042	-0.040	-0.038	-0.036	-0.032	-0.031	-0.029	-0.028	-0.026	-0.025	-0.024	-0.024	-0.022	-0.022	-0.021	-0.021	-0.021	-0.022	-0.022	-0.022	-0.024	-0.024	-0.024	-0.025	-0.026	-0.028	-0.029	-0.030	-0.031	-0.032	-0.034	-0.036	-0.038	-0.039	-0.040	-0.042	-0.045	-0.046	-0.049	-0.051	-0.052	-0.055	-0.058	-0.060	-0.062	-0.065	-0.066	-0.070	-0.072	-0.075	-0.079	-0.081	-0.084	-0.086	-0.090	-0.094	-0.098	-0.101	-0.105	-0.108	-0.112	-0.116	-0.120	-0.125	-0.130	-0.134	-0.139	-0.142	-0.148	-0.152	-0.158	-0.164	-0.170	-0.175	-0.181	-0.188	-0.194	-0.199	-0.206	-0.212	-0.219	-0.226	-0.234	-0.240	-0.248	-0.254	-0.261	-0.268	-0.275	-0.282	-0.289	-0.298	-0.305	-0.311	-0.319	-0.325	-0.331	-0.339	-0.346	-0.352	-0.360	-0.368	-0.372	-0.380	-0.386	-0.392	-0.399	-0.404	-0.410	-0.415	-0.420	-0.424	-0.430	-0.434	-0.439	-0.441	-0.446	-0.450	-0.454	-0.458	-0.460	-0.464	-0.466	-0.468	-0.470	-0.472	-0.475	-0.478	-0.478	-0.480	-0.481	-0.482	-0.484	-0.485	-0.486	-0.488	-0.489	-0.489	-0.490	-0.491	-0.492	-0.492	-0.494	-0.495	-0.496	-0.498	-0.499	-0.501	-0.504	-0.504	-0.506	-0.509	-0.512	-0.515	-0.519	-0.521	-0.526	-0.529	-0.534	-0.539	-0.544	-0.549	-0.555	-0.560	-0.566	-0.574	-0.580	-0.588	-0.596	-0.602	-0.611	-0.620	-0.629	-0.638	-0.646	-0.658	-0.666	-0.678	-0.688	-0.698	-0.709	-0.719	-0.730	-0.740	-0.752	-0.762	-0.775	-0.785	-0.796	-0.808	-0.818	-0.830	-0.840	-0.851	-0.861	-0.871	-0.881	-0.891	-0.900	-0.910	-0.918	-0.928	-0.935	-0.944	-0.951	-0.959	-0.966	-0.971	-0.978	-0.984	-0.989	-0.994	-0.998	-1.001	-1.005	-1.008	-1.010	-1.012	-1.014	-1.015	-1.016	-1.018	-1.018	-1.016	-1.016	-1.016	-1.014	-1.014	-1.011	-1.009	-1.008	-1.005	-1.002	-1.000	-0.998	-0.994	-0.991	-0.988	-0.985	-0.981	-0.979	-0.975	-0.972	-0.969	-0.968	-0.964	-0.960	-0.959	-0.955	-0.952	-0.950	-0.948	-0.945	-0.944	-0.941	-0.940	-0.939	-0.938	-0.935	-0.934	-0.934	-0.932	-0.931	-0.930	-0.929	-0.929	-0.928	-0.928	-0.926	-0.926	-0.925	-0.925	-0.924	-0.922	-0.921	-0.921	-0.919	-0.918	-0.915	-0.914	-0.912	-0.910	-0.908	-0.905	-0.902	-0.899	-0.896	-0.892	-0.888	-0.884	-0.879	-0.875	-0.870	-0.865	-0.860	-0.854	-0.849	-0.841	-0.836	-0.830	-0.822	-0.816	-0.810	-0.801	-0.795	-0.788	-0.779	-0.772	-0.765	-0.756	-0.749	-0.741	-0.734	-0.725	-0.718	-0.710	-0.701	-0.695	-0.686	-0.679	-0.670	-0.662	-0.655	-0.646	-0.639	-0.631	-0.622	-0.615	-0.606	-0.600	-0.591	-0.582	-0.576	-0.568	-0.559	-0.551	-0.542	-0.535	-0.525	-0.518	-0.509	-0.499	-0.490	-0.481	-0.471	-0.462	-0.452	-0.442	-0.432	-0.422	-0.412	-0.401	-0.391	-0.380	-0.368	-0.358	-0.346	-0.334	-0.322	-0.310	-0.299	-0.286	-0.274	-0.260	-0.249	-0.236	-0.222	-0.210	-0.198	-0.184	-0.171	-0.158	-0.145	-0.131	-0.119	-0.105	-0.092	-0.079	-0.066	-0.052	-0.040	-0.026	-0.014	-0.002	0.011	0.024	0.036	0.049	0.061	0.074	0.086	0.099	0.110	0.124	0.135	0.146	0.159	0.171	0.182	0.194	0.205	0.218	0.229	0.240	0.252	0.262	0.275	0.286	0.298	0.309	0.320	0.331	0.342	0.352	0.364	0.376	0.386	0.398	0.409	0.420	0.430	0.441	0.451	0.462	0.474	0.484	0.494	0.505	0.514	0.525	0.535	0.544	0.554	0.564	0.572	0.581	0.590	0.599	0.608	0.616	0.624	0.632	0.640	0.648	0.654	0.660	0.668	0.674	0.679	0.685	0.689	0.695	0.699	0.702	0.706	0.710	0.712	0.714	0.716	0.718	0.719	0.720	0.719	0.719	0.718	0.716	0.714	0.711	0.710	0.706	0.702	0.698	0.692	0.688	0.681	0.675	0.668	0.661	0.652	0.645	0.636	0.626	0.616	0.608	0.596	0.584	0.574	0.560	0.549	0.536	0.522	0.509	0.494	0.481	0.465	0.451	0.436	0.421	0.405	0.390	0.372	0.358	0.341	0.325	0.309	0.292	0.276	0.259	0.242	0.226	0.211	0.195	0.179	0.162	0.148	0.131	0.118	0.101	0.086	0.072	0.059	0.045	0.031	0.018	0.005	-0.006	-0.018	-0.029	-0.040	-0.050	-0.060	-0.070	-0.079	-0.088	-0.095	-0.102	-0.109	-0.116	-0.122	-0.129	-0.132	-0.138	-0.141	-0.146	-0.150	-0.152	-0.155	-0.158	-0.160	-0.160	-0.162	-0.162	-0.162	-0.164	-0.162	-0.162	-0.162	-0.162	-0.161	-0.161	-0.160	-0.159	-0.159	-0.158	-0.158	-0.156	-0.155	-0.154	-0.154	-0.152	-0.151	-0.152	-0.152	-0.152	-0.151	-0.152	-0.152	-0.155	-0.155	-0.156	-0.158	-0.160	-0.161	-0.165	-0.168	-0.170	-0.174	-0.178	-0.181	-0.186	-0.190	-0.195	-0.201	-0.206	-0.212	-0.219	-0.224	-0.230	-0.236	-0.244	-0.250	-0.258	-0.264	-0.271	-0.279	-0.286	-0.294	-0.301	-0.308	-0.316	-0.324	-0.330	-0.338	-0.345	-0.352	-0.359	-0.365	-0.371	-0.379	-0.385	-0.391	-0.396	-0.404	-0.409	-0.414	-0.418	-0.422	-0.426	-0.430	-0.434	-0.436	-0.439	-0.441	-0.444	-0.444	-0.445	-0.446	-0.448	-0.446	-0.448	-0.446	-0.445	-0.445	-0.442	-0.442	-0.440	-0.438	-0.436	-0.434	-0.431	-0.429	-0.425	-0.422	-0.420	-0.416	-0.414	-0.411	-0.408	-0.405	-0.401	-0.399	-0.396	-0.394	-0.392	-0.389	-0.388	-0.386	-0.385	-0.384	-0.382	-0.382	-0.382	-0.382	-0.384	-0.384	-0.385	-0.388	-0.389	-0.391	-0.394	-0.398	-0.401	-0.405	-0.410	-0.414	-0.420	-0.425	-0.431	-0.438	-0.445	-0.451	-0.459	-0.466	-0.475	-0.482	-0.491	-0.501	-0.510	-0.519	-0.529	-0.539	-0.549	-0.559	-0.568	-0.579	-0.589	-0.599	-0.609	-0.619	-0.629	-0.639	-0.649	-0.658	-0.666	-0.676	-0.685	-0.695	-0.702	-0.711	-0.719	-0.726	-0.734	-0.740	-0.746	-0.752	-0.759	-0.765	-0.769	-0.774	-0.778	-0.781	-0.782	-0.785	-0.788	-0.789	-0.790	-0.790	-0.789	-0.789	-0.786	-0.785	-0.782	-0.779	-0.775	-0.771	-0.766	-0.760	-0.755	-0.749	-0.741	-0.734	-0.726	-0.719	-0.709	-0.700	-0.690	-0.680	-0.669	-0.658	-0.646	-0.635	-0.622	-0.610	-0.599	-0.584	-0.570	-0.558	-0.544	-0.530	-0.516	-0.501	-0.488	-0.471	-0.458	-0.444	-0.429	-0.414	-0.399	-0.384	-0.370	-0.355	-0.340	-0.325	-0.311	-0.298	-0.282	-0.269	-0.254	-0.241	-0.229	-0.215	-0.202	-0.190	-0.178	-0.165	-0.154	-0.142	-0.131	-0.121	-0.110	-0.100	-0.092	-0.084	-0.075	-0.066	-0.059	-0.051	-0.045	-0.039	-0.032	-0.028	-0.022	-0.018	-0.012	-0.009	-0.006	-0.002	-0.001	0.000	0.001	0.002	0.002	0.002	0.001	0.001	0.000	-0.001	-0.005	-0.009	-0.010	-0.014	-0.018	-0.024	-0.028	-0.034	-0.038	-0.044	-0.050	-0.056	-0.062	-0.069	-0.075	-0.084	-0.090	-0.099	-0.106	-0.114	-0.122	-0.131	-0.140	-0.148	-0.156	-0.165	-0.172	-0.181	-0.191	-0.199	-0.208	-0.216	-0.224	-0.232	-0.241	-0.249	-0.256	-0.265	-0.271	-0.280	-0.288	-0.295	-0.302	-0.308	-0.315	-0.321	-0.328	-0.334	-0.340	-0.346	-0.351	-0.356	-0.361	-0.366	-0.370	-0.375	-0.379	-0.384	-0.386	-0.391	-0.394	-0.396	-0.399	-0.401	-0.404	-0.406	-0.409	-0.410	-0.411	-0.412	-0.412	-0.414	-0.414	-0.415	-0.415	-0.414	-0.414	-0.414	-0.414	-0.412	-0.411	-0.410	-0.410	-0.408	-0.406	-0.404	-0.402	-0.400	-0.398	-0.396	-0.394	-0.391	-0.390	-0.388	-0.384	-0.381	-0.379	-0.376	-0.374	-0.371	-0.369	-0.366	-0.362	-0.361	-0.359	-0.356	-0.354	-0.352	-0.350	-0.348	-0.346	-0.345	-0.344	-0.342	-0.340	-0.339	-0.338	-0.336	-0.336	-0.335	-0.335	-0.334	-0.334	-0.334	-0.335	-0.335	-0.335	-0.335	-0.336	-0.336	-0.336	-0.336	-0.338	-0.339	-0.340	-0.340	-0.342	-0.342	-0.344	-0.345	-0.346	-0.348	-0.349	-0.349	-0.350	-0.351	-0.352	-0.354	-0.354	-0.355	-0.356	-0.356	-0.356	-0.356	-0.356	-0.356	-0.356	-0.356	-0.355	-0.356	-0.355	-0.355	-0.352	-0.352	-0.351	-0.350	-0.349	-0.348	-0.346	-0.345	-0.344	-0.342	-0.340	-0.340	-0.338	-0.336	-0.335	-0.334	-0.332	-0.330	-0.329	-0.330	-0.329	-0.328	-0.326	-0.328	-0.326	-0.325	-0.326	-0.326	-0.326	-0.328	-0.329	-0.329	-0.330	-0.330	-0.332	-0.334	-0.336	-0.339	-0.340	-0.342	-0.345	-0.348	-0.350	-0.352	-0.355	-0.359	-0.361	-0.365	-0.368	-0.371	-0.372	-0.376	-0.380	-0.381	-0.384	-0.388	-0.389	-0.391	-0.392	-0.394	-0.396	-0.396	-0.396	-0.398	-0.398	-0.396	-0.395	-0.395	-0.394	-0.391	-0.390	-0.388	-0.385	-0.381	-0.379	-0.374	-0.369	-0.365	-0.360	-0.355	-0.349	-0.342	-0.336	-0.330	-0.324	-0.316	-0.308	-0.300	-0.292	-0.284	-0.276	-0.268	-0.259	-0.250	-0.241	-0.232	-0.224	-0.214	-0.205	-0.195	-0.186	-0.178	-0.169	-0.160	-0.150	-0.141	-0.132	-0.124	-0.115	-0.106	-0.098	-0.089	-0.080	-0.072	-0.064	-0.056	-0.048	-0.039	-0.031	-0.024	-0.016	-0.008	0.000	0.008	0.015	0.022	0.030	0.038	0.045	0.052	0.060	0.068	0.075	0.081	0.090	0.096	0.102	0.111	0.118	0.125	0.131	0.138	0.145	0.151	0.159	0.165	0.171	0.178	0.185	0.190	0.196	0.202	0.208	0.212	0.218	0.224	0.228	0.232	0.236	0.241	0.245	0.249	0.252	0.255	0.258	0.261	0.264	0.265	0.268	0.269	0.270	0.271	0.272	0.274	0.272	0.272	0.272	0.271	0.271	0.270	0.269	0.269	0.268	0.265	0.262	0.260	0.259	0.258	0.254	0.251	0.249	0.246	0.244	0.240	0.236	0.234	0.230	0.228	0.224	0.220	0.216	0.212	0.209	0.205	0.201	0.196	0.192	0.190	0.185	0.181	0.178	0.171	0.168	0.164	0.159	0.154	0.150	0.145	0.140	0.135	0.130	0.125	0.120	0.114	0.110	0.104	0.098	0.092	0.086	0.080	0.074	0.069	0.062	0.056	0.050	0.044	0.038	0.032	0.025	0.019	0.012	0.006	0.000	-0.006	-0.012	-0.018	-0.024	-0.029	-0.034	-0.039	-0.044	-0.050	-0.054	-0.058	-0.062	-0.066	-0.069	-0.072	-0.075	-0.079	-0.080	-0.081	-0.082	-0.084	-0.084	-0.084	-0.084	-0.082	-0.081	-0.080	-0.078	-0.074	-0.072	-0.069	-0.065	-0.061	-0.055	-0.050	-0.045	-0.040	-0.032	-0.026	-0.020	-0.012	-0.005	0.002	0.010	0.019	0.026	0.034	0.041	0.051	0.059	0.068	0.075	0.084	0.094	0.100	0.109	0.116	0.125	0.131	0.139	0.146	0.152	0.158	0.164	0.169	0.174	0.179	0.184	0.189	0.191	0.195	0.198	0.199	0.200	0.201	0.202	0.202	0.202	0.201	0.200	0.199	0.196	0.192	0.191	0.186	0.182	0.179	0.174	0.170	0.164	0.159	0.152	0.146	0.140	0.131	0.125	0.118	0.111	0.102	0.095	0.088	0.080	0.071	0.064	0.055	0.046	0.039	0.030	0.021	0.014	0.005	-0.004	-0.011	-0.019	-0.028	-0.035	-0.041	-0.050	-0.056	-0.064	-0.071	-0.076	-0.084	-0.090	-0.096	-0.101	-0.106	-0.112	-0.118	-0.122	-0.126	-0.130	-0.134	-0.138	-0.140	-0.144	-0.146	-0.150	-0.151	-0.152	-0.155	-0.156	-0.156	-0.156	-0.156	-0.156	-0.156	-0.155	-0.154	-0.154	-0.152	-0.150	-0.149	-0.146	-0.144	-0.140	-0.138	-0.135	-0.131	-0.128	-0.124	-0.121	-0.116	-0.112	-0.108	-0.104	-0.099	-0.095	-0.090	-0.086	-0.082	-0.078	-0.074	-0.070	-0.066	-0.062	-0.059	-0.055	-0.052	-0.049	-0.045	-0.044	-0.040	-0.038	-0.036	-0.035	-0.034	-0.032	-0.032	-0.031	-0.030	-0.031	-0.032	-0.034	-0.035	-0.038	-0.039	-0.040	-0.044	-0.046	-0.050	-0.052	-0.056	-0.060	-0.065	-0.069	-0.074	-0.078	-0.084	-0.088	-0.092	-0.099	-0.104	-0.109	-0.112	-0.119	-0.124	-0.129	-0.132	-0.138	-0.142	-0.146	-0.150	-0.154	-0.158	-0.161	-0.164	-0.166	-0.169	-0.171	-0.172	-0.174	-0.174	-0.174	-0.174	-0.172	-0.172	-0.170	-0.169	-0.166	-0.162	-0.159	-0.155	-0.151	-0.146	-0.140	-0.135	-0.129	-0.121	-0.115	-0.108	-0.100	-0.091	-0.084	-0.075	-0.065	-0.056	-0.048	-0.038	-0.028	-0.019	-0.008	0.002	0.012	0.022	0.034	0.044	0.054	0.064	0.074	0.084	0.092	0.102	0.111	0.121	0.130	0.139	0.148	0.155	0.164	0.171	0.179	0.186	0.192	0.199	0.205	0.211	0.215	0.221	0.226	0.230	0.234	0.238	0.241	0.242	0.246	0.248	0.249	0.250	0.251	0.251	0.251	0.251	0.250	0.249	0.248	0.245	0.244	0.240	0.238	0.235	0.230	0.226	0.224	0.218	0.212	0.208	0.202	0.196	0.191	0.185	0.178	0.172	0.164	0.158	0.150	0.141	0.134	0.126	0.118	0.109	0.101	0.091	0.084	0.076	0.066	0.058	0.049	0.040	0.031	0.022	0.015	0.005	-0.004	-0.011	-0.020	-0.029	-0.036	-0.044	-0.052	-0.060	-0.068	-0.074	-0.081	-0.088	-0.094	-0.100	-0.106	-0.112	-0.118	-0.122	-0.128	-0.131	-0.136	-0.140	-0.142	-0.145	-0.149	-0.151	-0.154	-0.156	-0.156	-0.159	-0.159	-0.160	-0.160	-0.160	-0.160	-0.160	-0.159	-0.158	-0.158	-0.155	-0.155	-0.154	-0.151	-0.149	-0.148	-0.146	-0.144	-0.141	-0.139	-0.136	-0.135	-0.132	-0.130	-0.126	-0.124	-0.122	-0.120	-0.118	-0.115	-0.114	-0.111	-0.110	-0.108	-0.106	-0.105	-0.102	-0.100	-0.100	-0.098	-0.096	-0.095	-0.094	-0.094	-0.092	-0.092	-0.091	-0.091	-0.090	-0.091	-0.090	-0.090	-0.089	-0.090	-0.089	-0.089	-0.089	-0.090	-0.089	-0.089	-0.090	-0.090	-0.090	-0.090	-0.090	-0.090	-0.090	-0.089	-0.089	-0.089	-0.089	-0.088	-0.088	-0.088	-0.088	-0.085	-0.084	-0.084	-0.082	-0.081	-0.080	-0.079	-0.078	-0.075	-0.074	-0.072	-0.070	-0.069	-0.068	-0.065	-0.064	-0.061	-0.059	-0.058	-0.055	-0.052	-0.050	-0.049	-0.045	-0.044	-0.042	-0.039	-0.038	-0.035	-0.032	-0.030	-0.029	-0.028	-0.025	-0.024	-0.022	-0.019	-0.018	-0.016	-0.015	-0.014	-0.014	-0.012	-0.010	-0.010	-0.010	-0.008	-0.008	-0.008	-0.008	-0.008	-0.006	-0.006	-0.006	-0.006	-0.006	-0.006	-0.006	-0.008	-0.009	-0.010	-0.010	-0.010	-0.011	-0.012	-0.014	-0.015	-0.016	-0.018	-0.019	-0.020	-0.022	-0.025	-0.026	-0.029	-0.031	-0.034	-0.035	-0.038	-0.040	-0.042	-0.045	-0.049	-0.050	-0.054	-0.056	-0.060	-0.062	-0.066	-0.069	-0.072	-0.076	-0.079	-0.082	-0.085	-0.089	-0.092	-0.096	-0.100	-0.102	-0.105	-0.109	-0.112	-0.114	-0.118	-0.120	-0.122	-0.125	-0.126	-0.129	-0.130	-0.131	-0.132	-0.132	-0.134	-0.135	-0.134	-0.134	-0.134	-0.131	-0.130	-0.129	-0.125	-0.124	-0.120	-0.116	-0.112	-0.108	-0.104	-0.098	-0.092	-0.088	-0.080	-0.074	-0.068	-0.060	-0.051	-0.044	-0.035	-0.026	-0.018	-0.009	0.002	0.011	0.022	0.032	0.044	0.055	0.066	0.076	0.088	0.100	0.111	0.124	0.134	0.146	0.158	0.171	0.182	0.194	0.206	0.219	0.231	0.242	0.255	0.266	0.279	0.291	0.304	0.315	0.328	0.340	0.351	0.364	0.376	0.389	0.401	0.414	0.426	0.439	0.452	0.465	0.479	0.492	0.506	0.520	0.535	0.550	0.565	0.580	0.596	0.611	0.629	0.646	0.664	0.681	0.700	0.719	0.739	0.759	0.780	0.801	0.824	0.848	0.870	0.894	0.919	0.945	0.970	0.998	1.025	1.054	1.082	1.111	1.140	1.171	1.202	1.235	1.266	1.300	1.332	1.366	1.401	1.438	1.472	1.508	1.544	1.580	1.618	1.654	1.691	1.730	1.768	1.805	1.844	1.881	1.920	1.959	1.998	2.036	2.075	2.114	2.152	2.191	2.229	2.268	2.306	2.344	2.381	2.419	2.455	2.492	2.529	2.564	2.600	2.636	2.671	2.705	2.739	2.772	2.806	2.839	2.871	2.902	2.934	2.965	2.995	3.024	3.052	3.081	3.108	3.135	3.161	3.188	3.211	3.236	3.259	3.282	3.305	3.326	3.346	3.366	3.386	3.405	3.421	3.440	3.456	3.472	3.486	3.501	3.515	3.528	3.540	3.551	3.561	3.571	3.580	3.590	3.598	3.605	3.612	3.619	3.624	3.630	3.634	3.638	3.641	3.645	3.649	3.650	3.652	3.655	3.655	3.658	3.659	3.659	3.658	3.658	3.658	3.658	3.658	3.656	3.654	3.652	3.651	3.649	3.648	3.645	3.642	3.640	3.638	3.635	3.631	3.628	3.624	3.620	3.615	3.610	3.605	3.599	3.592	3.586	3.580	3.571	3.564	3.555	3.545	3.535	3.524	3.511	3.500	3.486	3.472	3.459	3.441	3.425	3.408	3.389	3.369	3.348	3.326	3.302	3.278	3.252	3.226	3.199	3.169	3.139	3.109	3.076	3.042	3.008	2.971	2.935	2.895	2.856	2.815	2.774	2.731	2.688	2.642	2.596	2.550	2.501	2.454	2.404	2.354	2.301	2.250	2.198	2.144	2.090	2.035	1.979	1.924	1.868	1.811	1.754	1.695	1.639	1.580	1.520	1.462	1.404	1.344	1.285	1.226	1.168	1.108	1.049	0.989	0.930	0.871	0.812	0.752	0.695	0.638	0.580	0.521	0.465	0.408	0.350	0.294	0.239	0.182	0.128	0.072	0.018	-0.036	-0.089	-0.142	-0.195	-0.248	-0.298	-0.349	-0.399	-0.450	-0.499	-0.549	-0.598	-0.646	-0.694	-0.740	-0.786	-0.832	-0.878	-0.924	-0.968	-1.012	-1.056	-1.100	-1.142	-1.185	-1.226	-1.269	-1.310	-1.350	-1.390	-1.430	-1.470	-1.509	-1.548	-1.585	-1.624	-1.661	-1.698	-1.734	-1.770	-1.805	-1.841	-1.876	-1.909	-1.944	-1.976	-2.009	-2.041	-2.074	-2.106	-2.138	-2.168	-2.198	-2.226	-2.256	-2.285	-2.314	-2.340	-2.368	-2.394	-2.420	-2.446	-2.470	-2.495	-2.519	-2.542	-2.565	-2.586	-2.609	-2.630	-2.651	-2.670	-2.690	-2.710	-2.729	-2.746	-2.764	-2.781	-2.799	-2.815	-2.830	-2.846	-2.861	-2.876	-2.890	-2.905	-2.918	-2.931	-2.944	-2.956	-2.968	-2.980	-2.992	-3.004	-3.014	-3.026	-3.036	-3.046	-3.058	-3.068	-3.078	-3.088	-3.098	-3.108	-3.118	-3.126	-3.135	-3.144	-3.154	-3.162	-3.172	-3.180	-3.189	-3.198	-3.206	-3.214	-3.221	-3.230	-3.238	-3.245	-3.252	-3.261	-3.269	-3.275	-3.281	-3.290	-3.295	-3.302	-3.309	-3.315	-3.320	-3.326	-3.330	-3.336	-3.340	-3.345	-3.348	-3.352	-3.355	-3.358	-3.360	-3.362	-3.364	-3.366	-3.366	-3.368	-3.366	-3.366	-3.365	-3.362	-3.361	-3.360	-3.358	-3.354	-3.349	-3.346	-3.341	-3.336	-3.330	-3.324	-3.318	-3.310	-3.304	-3.296	-3.289	-3.280	-3.271	-3.261	-3.252	-3.242	-3.232	-3.222	-3.211	-3.201	-3.190	-3.178	-3.166	-3.155	-3.142	-3.130	-3.118	-3.105	-3.091	-3.079	-3.066	-3.052	-3.039	-3.025	-3.011	-2.996	-2.982	-2.968	-2.952	-2.938	-2.924	-2.908	-2.891	-2.875	-2.859	-2.842	-2.825	-2.808	-2.790	-2.771	-2.754	-2.735	-2.715	-2.696	-2.675	-2.656	-2.634	-2.612	-2.591	-2.568	-2.544	-2.520	-2.495	-2.470	-2.445	-2.419	-2.392	-2.365	-2.339	-2.310	-2.282	-2.252	-2.224	-2.194	-2.162	-2.132	-2.101	-2.070	-2.038	-2.006	-1.974	-1.941	-1.909	-1.876	-1.844	-1.811	-1.779	-1.745	-1.712	-1.681	-1.649	-1.618	-1.585	-1.555	-1.524	-1.494	-1.464	-1.434	-1.406	-1.378	-1.349	-1.322	-1.296	-1.271	-1.248	-1.222	-1.199	-1.176	-1.155	-1.134	-1.112	-1.094	-1.075	-1.058	-1.040	-1.024	-1.008	-0.992	-0.978	-0.964	-0.950	-0.938	-0.926	-0.914	-0.902	-0.891	-0.881	-0.871	-0.864	-0.854	-0.845	-0.836	-0.830	-0.821	-0.814	-0.805	-0.799	-0.791	-0.784	-0.776	-0.769	-0.760	-0.754	-0.746	-0.739	-0.731	-0.724	-0.716	-0.709	-0.701	-0.694	-0.685	-0.678	-0.670	-0.662	-0.654	-0.646	-0.639	-0.630	-0.622	-0.615	-0.608	-0.599	-0.591	-0.582	-0.576	-0.569	-0.562	-0.555	-0.548	-0.541	-0.535	-0.529	-0.522	-0.516	-0.511	-0.506	-0.501	-0.496	-0.492	-0.488	-0.484	-0.480	-0.478	-0.474	-0.471	-0.469	-0.466	-0.465	-0.462	-0.461	-0.460	-0.459	-0.459	-0.458	-0.458	-0.458	-0.458	-0.458	-0.459	-0.459	-0.460	-0.460	-0.461	-0.462	-0.464	-0.466	-0.468	-0.470	-0.471	-0.474	-0.475	-0.478	-0.480	-0.484	-0.486	-0.490	-0.492	-0.496	-0.500	-0.502	-0.507	-0.512	-0.516	-0.521	-0.525	-0.530	-0.535	-0.540	-0.545	-0.551	-0.558	-0.564	-0.570	-0.576	-0.584	-0.590	-0.598	-0.605	-0.612	-0.620	-0.628	-0.635	-0.644	-0.651	-0.659	-0.668	-0.675	-0.684	-0.692	-0.700	-0.708	-0.716	-0.724	-0.731	-0.740	-0.748	-0.755	-0.761	-0.769	-0.775	-0.781	-0.788	-0.792	-0.799	-0.804	-0.809	-0.814	-0.816	-0.820	-0.824	-0.826	-0.829	-0.830	-0.832	-0.832	-0.834	-0.835	-0.835	-0.834	-0.832	-0.832	-0.831	-0.829	-0.828	-0.825	-0.822	-0.820	-0.818	-0.814	-0.811	-0.808	-0.805	-0.800	-0.798	-0.794	-0.791	-0.788	-0.784	-0.781	-0.778	-0.775	-0.772	-0.769	-0.768	-0.765	-0.764	-0.761	-0.760	-0.760	-0.759	-0.759	-0.758	-0.759	-0.759	-0.759	-0.760	-0.761	-0.762	-0.765	-0.766	-0.770	-0.771	-0.775	-0.778	-0.781	-0.785	-0.788	-0.792	-0.796	-0.801	-0.804	-0.809	-0.814	-0.818	-0.822	-0.826	-0.831	-0.836	-0.841	-0.845	-0.850	-0.854	-0.859	-0.861	-0.866	-0.870	-0.874	-0.876	-0.880	-0.882	-0.885	-0.889	-0.890	-0.891	-0.894	-0.895	-0.895	-0.896	-0.898	-0.898	-0.898	-0.898	-0.898	-0.895	-0.894	-0.892	-0.890	-0.888	-0.885	-0.882	-0.879	-0.875	-0.870	-0.866	-0.861	-0.856	-0.851	-0.845	-0.840	-0.832	-0.826	-0.819	-0.812	-0.804	-0.796	-0.788	-0.779	-0.771	-0.762	-0.754	-0.744	-0.734	-0.724	-0.715	-0.704	-0.695	-0.684	-0.672	-0.662	-0.652	-0.641	-0.630	-0.619	-0.608	-0.598	-0.586	-0.575	-0.564	-0.552	-0.542	-0.531	-0.521	-0.510	-0.500	-0.489	-0.478	-0.469	-0.458	-0.448	-0.438	-0.428	-0.418	-0.408	-0.399	-0.389	-0.379	-0.370	-0.361	-0.352	-0.344	-0.334	-0.325	-0.316	-0.308	-0.299	-0.291	-0.282	-0.274	-0.265	-0.256	-0.249	-0.240	-0.231	-0.222	-0.214	-0.205	-0.196	-0.188	-0.179	-0.169	-0.160	-0.150	-0.140	-0.130	-0.120	-0.110	-0.100	-0.089	-0.079	-0.068	-0.058	-0.045	-0.034	-0.021	-0.010	0.001	0.014	0.025	0.039	0.051	0.064	0.075	0.090	0.102	0.115	0.129	0.140	0.154	0.168	0.180	0.192	0.205	0.219	0.231	0.244	0.256	0.268	0.280	0.291	0.304	0.315	0.326	0.336	0.348	0.359	0.368	0.378	0.386	0.396	0.405	0.412	0.421	0.429	0.436	0.444	0.450	0.458	0.464	0.470	0.475	0.480	0.485	0.490	0.494	0.499	0.502	0.505	0.509	0.511	0.512	0.515	0.518	0.519	0.521	0.522	0.522	0.524	0.524	0.524	0.524	0.522	0.522	0.522	0.520	0.520	0.518	0.516	0.515	0.511	0.509	0.506	0.504	0.501	0.498	0.495	0.491	0.486	0.482	0.478	0.472	0.469	0.464	0.459	0.452	0.448	0.441	0.436	0.430	0.425	0.418	0.412	0.406	0.400	0.394	0.388	0.380	0.374	0.368	0.361	0.355	0.348	0.342	0.336	0.330	0.324	0.319	0.312	0.306	0.301	0.295	0.290	0.285	0.281	0.276	0.271	0.268	0.264	0.260	0.256	0.252	0.250	0.246	0.245	0.242	0.241	0.240	0.238	0.236	0.235	0.236	0.235	0.235	0.235	0.235	0.235	0.236	0.238	0.239	0.240	0.241	0.242	0.245	0.248	0.249	0.251	0.254	0.256	0.259	0.261	0.264	0.268	0.269	0.271	0.274	0.275	0.279	0.281	0.282	0.286	0.288	0.290	0.291	0.294	0.295	0.296	0.296	0.298	0.299	0.299	0.300	0.300	0.300	0.300	0.300	0.298	0.298	0.296	0.295	0.292	0.290	0.289	0.285	0.282	0.279	0.275	0.272	0.268	0.262	0.259	0.254	0.249	0.242	0.238	0.232	0.225	0.220	0.212	0.206	0.199	0.192	0.185	0.178	0.170	0.162	0.154	0.146	0.138	0.130	0.121	0.114	0.105	0.096	0.088	0.079	0.070	0.061	0.054	0.045	0.038	0.030	0.021	0.012	0.004	-0.004	-0.011	-0.019	-0.028	-0.035	-0.042	-0.050	-0.058	-0.065	-0.074	-0.080	-0.088	-0.095	-0.102	-0.110	-0.118	-0.125	-0.132	-0.140	-0.146	-0.154	-0.162	-0.170	-0.178	-0.186	-0.194	-0.201	-0.210	-0.218	-0.226	-0.234	-0.242	-0.251	-0.260	-0.269	-0.279	-0.288	-0.296	-0.308	-0.318	-0.326	-0.336	-0.346	-0.356	-0.366	-0.376	-0.386	-0.396	-0.408	-0.418	-0.428	-0.438	-0.449	-0.459	-0.469	-0.478	-0.488	-0.496	-0.506	-0.514	-0.522	-0.531	-0.539	-0.546	-0.554	-0.561	-0.568	-0.572	-0.580	-0.585	-0.589	-0.592	-0.596	-0.600	-0.602	-0.604	-0.605	-0.606	-0.606	-0.606	-0.605	-0.604	-0.602	-0.600	-0.596	-0.594	-0.590	-0.586	-0.581	-0.576	-0.571	-0.565	-0.559	-0.552	-0.545	-0.539	-0.530	-0.522	-0.515	-0.506	-0.498	-0.489	-0.480	-0.471	-0.462	-0.454	-0.445	-0.436	-0.425	-0.416	-0.408	-0.398	-0.389	-0.380	-0.371	-0.362	-0.354	-0.345	-0.336	-0.328	-0.320	-0.311	-0.302	-0.295	-0.286	-0.279	-0.271	-0.264	-0.256	-0.248	-0.241	-0.232	-0.226	-0.219	-0.211	-0.205	-0.198	-0.191	-0.184	-0.176	-0.171	-0.164	-0.156	-0.150	-0.142	-0.136	-0.129	-0.122	-0.115	-0.109	-0.102	-0.096	-0.088	-0.081	-0.075	-0.069	-0.061	-0.054	-0.048	-0.041	-0.034	-0.028	-0.021	-0.015	-0.009	-0.002	0.004	0.010	0.016	0.022	0.029	0.034	0.040	0.045	0.050	0.055	0.060	0.065	0.070	0.074	0.078	0.082	0.086	0.090	0.094	0.098	0.100	0.102	0.106	0.108	0.111	0.112	0.114	0.116	0.118	0.119	0.119	0.120	0.120	0.121	0.121	0.121	0.121	0.121	0.120	0.120	0.120	0.118	0.116	0.115	0.114	0.111	0.110	0.106	0.104	0.102	0.099	0.096	0.092	0.090	0.085	0.082	0.078	0.074	0.069	0.065	0.060	0.055	0.050	0.045	0.039	0.034	0.029	0.022	0.016	0.010	0.002	-0.004	-0.010	-0.018	-0.025	-0.032	-0.040	-0.049	-0.058	-0.065	-0.074	-0.081	-0.091	-0.100	-0.109	-0.118	-0.126	-0.136	-0.146	-0.156	-0.165	-0.175	-0.185	-0.195	-0.205	-0.215	-0.225	-0.235	-0.245	-0.255	-0.265	-0.275	-0.284	-0.294	-0.305	-0.314	-0.324	-0.332	-0.342	-0.351	-0.360	-0.369	-0.378	-0.386	-0.394	-0.401	-0.410	-0.416	-0.424	-0.431	-0.439	-0.444	-0.450	-0.458	-0.464	-0.469	-0.474	-0.479	-0.484	-0.489	-0.492	-0.496	-0.500	-0.504	-0.507	-0.511	-0.514	-0.516	-0.520	-0.522	-0.525	-0.528	-0.530	-0.531	-0.534	-0.536	-0.538	-0.540	-0.541	-0.544	-0.545	-0.548	-0.549	-0.552	-0.555	-0.556	-0.560	-0.562	-0.565	-0.569	-0.571	-0.575	-0.579	-0.584	-0.588	-0.592	-0.598	-0.602	-0.609	-0.614	-0.620	-0.626	-0.634	-0.640	-0.646	-0.655	-0.662	-0.670	-0.680	-0.688	-0.696	-0.705	-0.715	-0.724	-0.734	-0.744	-0.752	-0.764	-0.774	-0.784	-0.794	-0.804	-0.815	-0.824	-0.834	-0.844	-0.855	-0.865	-0.875	-0.884	-0.894	-0.902	-0.912	-0.920	-0.929	-0.938	-0.945	-0.954	-0.960	-0.968	-0.974	-0.980	-0.986	-0.991	-0.996	-1.001	-1.005	-1.008	-1.011	-1.015	-1.016	-1.018	-1.020	-1.020	-1.020	-1.020	-1.020	-1.019	-1.019	-1.016	-1.015	-1.012	-1.010	-1.008	-1.004	-1.000	-0.996	-0.992	-0.989	-0.985	-0.980	-0.976	-0.972	-0.968	-0.962	-0.959	-0.954	-0.949	-0.944	-0.940	-0.935	-0.931	-0.928	-0.922	-0.919	-0.914	-0.911	-0.908	-0.904	-0.901	-0.898	-0.895	-0.892	-0.889	-0.888	-0.885	-0.882	-0.881	-0.880	-0.878	-0.876	-0.874	-0.874	-0.872	-0.871	-0.870	-0.868	-0.868	-0.866	-0.864	-0.864	-0.861	-0.861	-0.859	-0.859	-0.856	-0.855	-0.852	-0.851	-0.849	-0.846	-0.844	-0.841	-0.839	-0.835	-0.831	-0.829	-0.824	-0.821	-0.816	-0.812	-0.809	-0.804	-0.799	-0.794	-0.789	-0.784	-0.778	-0.772	-0.766	-0.761	-0.754	-0.749	-0.741	-0.735	-0.729	-0.721	-0.715	-0.708	-0.701	-0.694	-0.688	-0.680	-0.672	-0.665	-0.658	-0.650	-0.642	-0.634	-0.626	-0.619	-0.610	-0.602	-0.595	-0.586	-0.578	-0.570	-0.561	-0.552	-0.544	-0.534	-0.526	-0.516	-0.507	-0.498	-0.489	-0.479	-0.470	-0.460	-0.450	-0.440	-0.430	-0.420	-0.409	-0.399	-0.389	-0.376	-0.366	-0.355	-0.344	-0.334	-0.322	-0.310	-0.300	-0.289	-0.278	-0.266	-0.254	-0.242	-0.231	-0.220	-0.209	-0.198	-0.185	-0.174	-0.162	-0.150	-0.139	-0.128	-0.116	-0.105	-0.092	-0.081	-0.070	-0.058	-0.048	-0.035	-0.025	-0.014	-0.001	0.009	0.021	0.031	0.041	0.054	0.064	0.076	0.086	0.099	0.109	0.120	0.131	0.141	0.152	0.164	0.175	0.186	0.196	0.209	0.219	0.230	0.241	0.252	0.264	0.274	0.285	0.296	0.306	0.316	0.328	0.339	0.349	0.360	0.370	0.380	0.391	0.401	0.412	0.421	0.431	0.441	0.450	0.460	0.470	0.479	0.488	0.496	0.504	0.512	0.520	0.528	0.535	0.542	0.549	0.555	0.562	0.568	0.574	0.579	0.584	0.589	0.592	0.598	0.601	0.605	0.608	0.610	0.612	0.614	0.616	0.616	0.618	0.618	0.618	0.616	0.616	0.615	0.614	0.611	0.608	0.606	0.602	0.598	0.594	0.590	0.585	0.579	0.572	0.566	0.560	0.552	0.545	0.538	0.530	0.521	0.511	0.502	0.494	0.484	0.474	0.462	0.452	0.441	0.429	0.418	0.405	0.392	0.381	0.368	0.354	0.341	0.329	0.315	0.300	0.288	0.272	0.259	0.245	0.230	0.216	0.202	0.188	0.172	0.159	0.145	0.130	0.116	0.101	0.088	0.074	0.059	0.046	0.032	0.019	0.006	-0.008	-0.020	-0.032	-0.044	-0.056	-0.068	-0.079	-0.089	-0.100	-0.111	-0.120	-0.130	-0.139	-0.148	-0.156	-0.164	-0.172	-0.179	-0.186	-0.192	-0.199	-0.204	-0.210	-0.215	-0.220	-0.225	-0.229	-0.231	-0.235	-0.239	-0.240	-0.242	-0.245	-0.248	-0.249	-0.249	-0.250	-0.251	-0.252	-0.252	-0.252	-0.252	-0.252	-0.254	-0.252	-0.252	-0.252	-0.252	-0.251	-0.251	-0.251	-0.250	-0.251	-0.251	-0.251	-0.251	-0.251	-0.251	-0.252	-0.254	-0.254	-0.255	-0.256	-0.258	-0.260	-0.261	-0.264	-0.266	-0.269	-0.271	-0.274	-0.278	-0.281	-0.285	-0.288	-0.292	-0.296	-0.300	-0.305	-0.310	-0.314	-0.319	-0.324	-0.329	-0.332	-0.338	-0.342	-0.348	-0.354	-0.358	-0.362	-0.368	-0.371	-0.376	-0.380	-0.384	-0.388	-0.392	-0.395	-0.399	-0.401	-0.404	-0.406	-0.409	-0.411	-0.411	-0.412	-0.412	-0.414	-0.414	-0.414	-0.412	-0.411	-0.410	-0.408	-0.406	-0.404	-0.400	-0.398	-0.394	-0.390	-0.386	-0.382	-0.378	-0.372	-0.369	-0.364	-0.358	-0.354	-0.348	-0.341	-0.336	-0.330	-0.325	-0.320	-0.314	-0.309	-0.302	-0.298	-0.292	-0.288	-0.282	-0.278	-0.272	-0.270	-0.266	-0.261	-0.260	-0.256	-0.252	-0.251	-0.249	-0.249	-0.246	-0.246	-0.246	-0.248	-0.246	-0.248	-0.250	-0.251	-0.255	-0.258	-0.260	-0.264	-0.268	-0.272	-0.278	-0.281	-0.288	-0.294	-0.299	-0.306	-0.314	-0.321	-0.329	-0.335	-0.344	-0.352	-0.360	-0.369	-0.378	-0.386	-0.395	-0.404	-0.412	-0.422	-0.431	-0.441	-0.450	-0.458	-0.468	-0.476	-0.485	-0.494	-0.502	-0.511	-0.518	-0.526	-0.534	-0.541	-0.548	-0.554	-0.561	-0.566	-0.572	-0.579	-0.582	-0.588	-0.591	-0.595	-0.598	-0.600	-0.602	-0.604	-0.605	-0.606	-0.608	-0.606	-0.605	-0.604	-0.602	-0.600	-0.598	-0.594	-0.590	-0.585	-0.580	-0.574	-0.568	-0.560	-0.554	-0.548	-0.538	-0.530	-0.521	-0.511	-0.501	-0.491	-0.480	-0.470	-0.458	-0.446	-0.434	-0.421	-0.410	-0.396	-0.382	-0.370	-0.356	-0.342	-0.329	-0.315	-0.301	-0.288	-0.272	-0.260	-0.245	-0.231	-0.218	-0.205	-0.190	-0.178	-0.162	-0.150	-0.138	-0.124	-0.112	-0.100	-0.089	-0.076	-0.066	-0.055	-0.044	-0.034	-0.025	-0.015	-0.006	0.004	0.011	0.018	0.026	0.032	0.039	0.044	0.050	0.055	0.059	0.062	0.065	0.068	0.070	0.072	0.074	0.075	0.075	0.075	0.074	0.072	0.071	0.070	0.068	0.064	0.061	0.056	0.052	0.046	0.042	0.036	0.030	0.024	0.016	0.010	0.002	-0.006	-0.014	-0.022	-0.031	-0.040	-0.049	-0.059	-0.069	-0.079	-0.088	-0.099	-0.109	-0.120	-0.130	-0.141	-0.152	-0.162	-0.174	-0.185	-0.196	-0.206	-0.218	-0.229	-0.239	-0.250	-0.260	-0.270	-0.281	-0.291	-0.300	-0.311	-0.321	-0.330	-0.340	-0.348	-0.358	-0.366	-0.374	-0.382	-0.390	-0.399	-0.405	-0.412	-0.420	-0.425	-0.432	-0.438	-0.444	-0.449	-0.452	-0.458	-0.461	-0.465	-0.469	-0.471	-0.475	-0.478	-0.479	-0.481	-0.482	-0.484	-0.484	-0.485	-0.485	-0.485	-0.484	-0.484	-0.481	-0.481	-0.479	-0.478	-0.475	-0.472	-0.469	-0.466	-0.462	-0.460	-0.456	-0.452	-0.449	-0.445	-0.440	-0.435	-0.431	-0.426	-0.421	-0.416	-0.411	-0.406	-0.401	-0.396	-0.391	-0.386	-0.381	-0.376	-0.371	-0.368	-0.362	-0.359	-0.354	-0.350	-0.346	-0.341	-0.339	-0.335	-0.331	-0.328	-0.325	-0.322	-0.319	-0.318	-0.315	-0.312	-0.311	-0.310	-0.308	-0.306	-0.305	-0.305	-0.304	-0.304	-0.302	-0.302	-0.302	-0.301	-0.301	-0.302	-0.301	-0.301	-0.302	-0.301	-0.302	-0.302	-0.302	-0.302	-0.302	-0.302	-0.302	-0.302	-0.301	-0.301	-0.301	-0.300	-0.299	-0.298	-0.298	-0.296	-0.295	-0.294	-0.291	-0.289	-0.288	-0.285	-0.282	-0.281	-0.278	-0.275	-0.272	-0.270	-0.266	-0.262	-0.259	-0.258	-0.254	-0.250	-0.248	-0.244	-0.241	-0.238	-0.235	-0.231	-0.229	-0.228	-0.225	-0.222	-0.220	-0.219	-0.216	-0.216	-0.215	-0.214	-0.214	-0.214	-0.214	-0.212	-0.214	-0.215	-0.215	-0.218	-0.219	-0.221	-0.222	-0.225	-0.228	-0.231	-0.235	-0.238	-0.241	-0.245	-0.249	-0.255	-0.259	-0.264	-0.268	-0.272	-0.278	-0.282	-0.286	-0.290	-0.295	-0.300	-0.304	-0.309	-0.312	-0.315	-0.319	-0.322	-0.326	-0.329	-0.331	-0.335	-0.336	-0.339	-0.340	-0.341	-0.341	-0.342	-0.342	-0.342	-0.342	-0.340	-0.339	-0.338	-0.336	-0.334	-0.331	-0.329	-0.325	-0.322	-0.318	-0.314	-0.310	-0.305	-0.300	-0.296	-0.291	-0.286	-0.281	-0.275	-0.270	-0.265	-0.259	-0.254	-0.248	-0.242	-0.236	-0.232	-0.226	-0.221	-0.215	-0.210	-0.205	-0.200	-0.195	-0.190	-0.186	-0.181	-0.178	-0.172	-0.169	-0.164	-0.161	-0.158	-0.154	-0.150	-0.146	-0.144	-0.140	-0.138	-0.135	-0.132	-0.128	-0.125	-0.122	-0.120	-0.119	-0.115	-0.112	-0.110	-0.108	-0.104	-0.102	-0.100	-0.098	-0.095	-0.091	-0.089	-0.086	-0.084	-0.081	-0.079	-0.074	-0.071	-0.069	-0.065	-0.062	-0.060	-0.056	-0.054	-0.051	-0.048	-0.044	-0.040	-0.038	-0.034	-0.030	-0.026	-0.022	-0.020	-0.016	-0.012	-0.010	-0.006	-0.002	0.001	0.004	0.008	0.011	0.014	0.018	0.021	0.024	0.028	0.030	0.034	0.036	0.039	0.042	0.045	0.049	0.051	0.054	0.056	0.060	0.062	0.064	0.066	0.069	0.071	0.072	0.075	0.078	0.078	0.079	0.081	0.081	0.082	0.084	0.084	0.085	0.085	0.085	0.085	0.084	0.084	0.082	0.081	0.081	0.079	0.078	0.074	0.072	0.070	0.066	0.064	0.061	0.058	0.052	0.049	0.045	0.040	0.035	0.029	0.025	0.019	0.014	0.009	0.004	-0.002	-0.010	-0.015	-0.021	-0.028	-0.032	-0.039	-0.046	-0.052	-0.058	-0.062	-0.070	-0.075	-0.081	-0.086	-0.091	-0.096	-0.100	-0.105	-0.109	-0.114	-0.116	-0.119	-0.122	-0.125	-0.128	-0.129	-0.131	-0.131	-0.131	-0.132	-0.131	-0.131	-0.130	-0.128	-0.126	-0.124	-0.121	-0.118	-0.115	-0.110	-0.105	-0.100	-0.095	-0.090	-0.084	-0.079	-0.072	-0.065	-0.059	-0.051	-0.045	-0.038	-0.031	-0.022	-0.016	-0.009	-0.001	0.006	0.014	0.021	0.028	0.035	0.042	0.049	0.056	0.061	0.069	0.074	0.079	0.084	0.089	0.094	0.098	0.101	0.105	0.108	0.110	0.112	0.114	0.115	0.118	0.118	0.118	0.118	0.116	0.116	0.114	0.112	0.110	0.108	0.105	0.102	0.099	0.096	0.092	0.088	0.082	0.078	0.072	0.068	0.061	0.056	0.051	0.045	0.039	0.032	0.026	0.019	0.012	0.005	-0.001	-0.008	-0.016	-0.022	-0.029	-0.036	-0.044	-0.051	-0.059	-0.065	-0.072	-0.080	-0.086	-0.094	-0.101	-0.109	-0.115	-0.121	-0.129	-0.135	-0.142	-0.148	-0.154	-0.161	-0.168	-0.172	-0.179	-0.184	-0.189	-0.194	-0.200	-0.204	-0.209	-0.214	-0.216	-0.221	-0.225	-0.228	-0.231	-0.235	-0.236	-0.239	-0.240	-0.242	-0.242	-0.245	-0.245	-0.245	-0.245	-0.245	-0.245	-0.244	-0.241	-0.241	-0.239	-0.238	-0.235	-0.232	-0.230	-0.225	-0.222	-0.220	-0.215	-0.211	-0.208	-0.204	-0.199	-0.195	-0.191	-0.186	-0.182	-0.178	-0.174	-0.170	-0.166	-0.162	-0.159	-0.155	-0.151	-0.149	-0.146	-0.142	-0.140	-0.139	-0.138	-0.136	-0.134	-0.134	-0.134	-0.134	-0.134	-0.135	-0.136	-0.138	-0.139	-0.141	-0.144	-0.148	-0.150	-0.154	-0.158	-0.161	-0.165	-0.169	-0.174	-0.179	-0.184	-0.190	-0.194	-0.199	-0.204	-0.210	-0.214	-0.219	-0.224	-0.228	-0.232	-0.238	-0.241	-0.245	-0.250	-0.252	-0.255	-0.259	-0.260	-0.262	-0.262	-0.265	-0.264	-0.264	-0.262	-0.262	-0.261	-0.259	-0.255	-0.252	-0.248	-0.244	-0.239	-0.232	-0.228	-0.220	-0.214	-0.206	-0.200	-0.191	-0.182	-0.172	-0.164	-0.154	-0.144	-0.134	-0.122	-0.111	-0.101	-0.090	-0.079	-0.068	-0.055	-0.042	-0.031	-0.019	-0.008	0.004	0.016	0.028	0.039	0.051	0.062	0.074	0.085	0.096	0.106	0.116	0.126	0.136	0.145	0.155	0.162	0.171	0.180	0.188	0.195	0.202	0.210	0.216	0.222	0.229	0.235	0.240	0.245	0.250	0.254	0.258	0.260	0.264	0.268	0.270	0.272	0.274	0.275	0.276	0.279	0.279	0.279	0.280	0.279	0.280	0.279	0.278	0.276	0.275	0.272	0.271	0.269	0.268	0.265	0.261	0.260	0.256	0.252	0.249	0.245	0.241	0.238	0.234	0.229	0.225	0.220	0.216	0.211	0.206	0.201	0.196	0.192	0.186	0.181	0.178	0.172	0.166	0.162	0.158	0.152	0.148	0.142	0.138	0.134	0.129	0.125	0.121	0.116	0.112	0.109	0.105	0.101	0.099	0.096	0.092	0.090	0.088	0.084	0.082	0.080	0.079	0.076	0.075	0.074	0.072	0.071	0.070	0.070	0.069	0.069	0.068	0.066	0.066	0.066	0.066	0.065	0.065	0.065	0.065	0.065	0.065	0.065	0.065	0.064	0.065	0.065	0.065	0.065	0.064	0.065	0.064	0.064	0.064	0.064	0.062	0.061	0.061	0.061	0.061	0.060	0.060	0.059	0.058	0.056	0.056	0.055	0.054	0.052	0.051	0.051	0.050	0.049	0.048	0.046	0.046	0.045	0.044	0.044	0.042	0.041	0.040	0.040	0.039	0.038	0.036	0.035	0.036	0.035	0.035	0.034	0.034	0.032	0.032	0.032	0.032	0.031	0.031	0.031	0.032	0.031	0.031	0.032	0.031	0.032	0.032	0.032	0.032	0.034	0.034	0.035	0.035	0.035	0.035	0.035	0.036	0.036	0.038	0.038	0.038	0.038	0.038	0.038	0.038	0.038	0.038	0.038	0.036	0.036	0.036	0.035	0.034	0.034	0.032	0.031	0.030	0.028	0.026	0.025	0.022	0.021	0.019	0.015	0.012	0.011	0.008	0.005	0.001	-0.001	-0.005	-0.008	-0.012	-0.016	-0.020	-0.024	-0.028	-0.031	-0.035	-0.040	-0.044	-0.049	-0.054	-0.059	-0.062	-0.068	-0.072	-0.078	-0.082	-0.088	-0.092	-0.099	-0.104	-0.109	-0.115	-0.120	-0.125	-0.131	-0.136	-0.142	-0.149	-0.154	-0.160	-0.165	-0.171	-0.178	-0.182	-0.189	-0.195	-0.201	-0.208	-0.214	-0.219	-0.226	-0.231	-0.239	-0.244	-0.250	-0.256	-0.261	-0.268	-0.274	-0.279	-0.285	-0.290	-0.295	-0.300	-0.305	-0.309	-0.314	-0.318	-0.322	-0.326	-0.329	-0.332	-0.335	-0.338	-0.340	-0.342	-0.342	-0.344	-0.345	-0.345	-0.344	-0.344	-0.342	-0.341	-0.339	-0.336	-0.332	-0.330	-0.325	-0.321	-0.316	-0.310	-0.305	-0.299	-0.292	-0.285	-0.278	-0.271	-0.262	-0.252	-0.244	-0.236	-0.226	-0.216	-0.205	-0.196	-0.185	-0.175	-0.164	-0.154	-0.142	-0.130	-0.119	-0.108	-0.096	-0.086	-0.074	-0.062	-0.051	-0.040	-0.028	-0.016	-0.005	0.005	0.016	0.028	0.039	0.050	0.061	0.071	0.082	0.094	0.105	0.116	0.128	0.139	0.149	0.160	0.171	0.184	0.195	0.206	0.220	0.232	0.244	0.256	0.271	0.285	0.299	0.312	0.328	0.342	0.359	0.375	0.391	0.409	0.428	0.446	0.465	0.486	0.505	0.528	0.549	0.571	0.595	0.619	0.642	0.668	0.695	0.721	0.749	0.776	0.806	0.835	0.865	0.896	0.928	0.960	0.992	1.025	1.059	1.092	1.128	1.164	1.199	1.234	1.271	1.308	1.346	1.382	1.420	1.459	1.498	1.535	1.575	1.614	1.651	1.691	1.731	1.770	1.809	1.849	1.889	1.926	1.966	2.005	2.045	2.084	2.121	2.161	2.200	2.238	2.275	2.312	2.350	2.388	2.425	2.461	2.496	2.532	2.569	2.604	2.638	2.672	2.706	2.740	2.772	2.805	2.836	2.869	2.899	2.929	2.959	2.989	3.016	3.045	3.071	3.099	3.125	3.150	3.175	3.199	3.221	3.244	3.266	3.288	3.309	3.329	3.346	3.365	3.382	3.400	3.416	3.431	3.446	3.459	3.472	3.485	3.496	3.508	3.518	3.528	3.536	3.544	3.551	3.559	3.564	3.570	3.576	3.580	3.584	3.588	3.591	3.594	3.595	3.596	3.598	3.599	3.599	3.600	3.599	3.599	3.596	3.596	3.594	3.591	3.589	3.586	3.584	3.580	3.576	3.571	3.568	3.562	3.558	3.551	3.545	3.539	3.532	3.524	3.516	3.509	3.499	3.490	3.480	3.470	3.459	3.448	3.435	3.421	3.408	3.394	3.378	3.361	3.345	3.326	3.308	3.288	3.268	3.245	3.222	3.200	3.175	3.150	3.124	3.096	3.069	3.040	3.009	2.978	2.945	2.910	2.876	2.840	2.802	2.766	2.726	2.688	2.646	2.605	2.562	2.520	2.475	2.430	2.384	2.338	2.290	2.241	2.192	2.142	2.094	2.042	1.990	1.938	1.885	1.832	1.780	1.725	1.670	1.616	1.560	1.504	1.449	1.394	1.336	1.280	1.224	1.166	1.110	1.052	0.996	0.939	0.882	0.825	0.769	0.712	0.656	0.600	0.542	0.486	0.431	0.375	0.320	0.265	0.210	0.156	0.101	0.049	-0.005	-0.059	-0.111	-0.165	-0.216	-0.268	-0.319	-0.370	-0.420	-0.470	-0.520	-0.569	-0.618	-0.666	-0.714	-0.760	-0.808	-0.854	-0.900	-0.945	-0.990	-1.035	-1.079	-1.122	-1.165	-1.208	-1.251	-1.292	-1.334	-1.375	-1.415	-1.455	-1.495	-1.535	-1.572	-1.612	-1.649	-1.688	-1.725	-1.761	-1.798	-1.832	-1.868	-1.902	-1.938	-1.971	-2.005	-2.036	-2.070	-2.101	-2.134	-2.165	-2.195	-2.225	-2.254	-2.284	-2.312	-2.340	-2.368	-2.394	-2.421	-2.448	-2.474	-2.498	-2.522	-2.546	-2.569	-2.592	-2.615	-2.638	-2.659	-2.680	-2.700	-2.720	-2.739	-2.759	-2.778	-2.795	-2.815	-2.831	-2.849	-2.864	-2.880	-2.895	-2.911	-2.926	-2.940	-2.955	-2.968	-2.981	-2.994	-3.008	-3.019	-3.031	-3.042	-3.055	-3.066	-3.076	-3.088	-3.098	-3.108	-3.118	-3.128	-3.136	-3.146	-3.155	-3.165	-3.172	-3.181	-3.190	-3.198	-3.205	-3.214	-3.220	-3.228	-3.235	-3.242	-3.248	-3.254	-3.261	-3.266	-3.272	-3.279	-3.284	-3.290	-3.295	-3.300	-3.304	-3.309	-3.312	-3.318	-3.321	-3.325	-3.328	-3.332	-3.334	-3.338	-3.339	-3.342	-3.344	-3.346	-3.348	-3.348	-3.350	-3.350	-3.350	-3.350	-3.350	-3.349	-3.349	-3.346	-3.346	-3.345	-3.342	-3.340	-3.339	-3.336	-3.332	-3.329	-3.326	-3.322	-3.319	-3.314	-3.309	-3.304	-3.299	-3.295	-3.289	-3.282	-3.276	-3.271	-3.265	-3.258	-3.250	-3.244	-3.236	-3.228	-3.220	-3.212	-3.204	-3.195	-3.188	-3.178	-3.170	-3.160	-3.151	-3.140	-3.130	-3.120	-3.109	-3.099	-3.086	-3.075	-3.064	-3.051	-3.039	-3.026	-3.014	-2.999	-2.985	-2.970	-2.955	-2.940	-2.924	-2.909	-2.892	-2.875	-2.858	-2.839	-2.820	-2.801	-2.781	-2.761	-2.741	-2.719	-2.696	-2.674	-2.650	-2.628	-2.604	-2.579	-2.552	-2.528	-2.501	-2.474	-2.446	-2.419	-2.391	-2.361	-2.334	-2.305	-2.274	-2.245	-2.214	-2.184	-2.152	-2.122	-2.092	-2.061	-2.030	-1.999	-1.969	-1.939	-1.908	-1.878	-1.848	-1.818	-1.788	-1.759	-1.729	-1.700	-1.672	-1.644	-1.618	-1.591	-1.565	-1.540	-1.516	-1.492	-1.468	-1.446	-1.424	-1.402	-1.381	-1.361	-1.344	-1.324	-1.308	-1.289	-1.272	-1.258	-1.241	-1.229	-1.214	-1.200	-1.188	-1.176	-1.164	-1.152	-1.142	-1.130	-1.120	-1.111	-1.102	-1.094	-1.085	-1.076	-1.069	-1.060	-1.051	-1.044	-1.036	-1.029	-1.021	-1.012	-1.005	-0.998	-0.990	-0.982	-0.974	-0.966	-0.959	-0.950	-0.942	-0.934	-0.926	-0.918	-0.909	-0.901	-0.892	-0.884	-0.875	-0.866	-0.858	-0.849	-0.841	-0.831	-0.824	-0.815	-0.806	-0.798	-0.790	-0.781	-0.775	-0.768	-0.760	-0.752	-0.746	-0.740	-0.734	-0.728	-0.722	-0.716	-0.711	-0.706	-0.701	-0.698	-0.694	-0.690	-0.688	-0.684	-0.681	-0.679	-0.678	-0.676	-0.674	-0.672	-0.671	-0.671	-0.672	-0.671	-0.671	-0.672	-0.674	-0.674	-0.675	-0.676	-0.679	-0.680	-0.682	-0.685	-0.688	-0.690	-0.692	-0.695	-0.698	-0.701	-0.705	-0.709	-0.712	-0.716	-0.721	-0.725	-0.730	-0.734	-0.740	-0.744	-0.749	-0.755	-0.761	-0.766	-0.772	-0.780	-0.786	-0.792	-0.799	-0.806	-0.812	-0.820	-0.829	-0.836	-0.844	-0.852	-0.861	-0.870	-0.879	-0.889	-0.896	-0.906	-0.916	-0.925	-0.935	-0.944	-0.952	-0.962	-0.971	-0.980	-0.990	-1.000	-1.009	-1.016	-1.026	-1.034	-1.042	-1.050	-1.058	-1.066	-1.072	-1.079	-1.085	-1.091	-1.098	-1.102	-1.106	-1.111	-1.115	-1.118	-1.120	-1.124	-1.126	-1.126	-1.128	-1.128	-1.129	-1.129	-1.126	-1.125	-1.124	-1.122	-1.120	-1.116	-1.114	-1.110	-1.105	-1.101	-1.098	-1.094	-1.089	-1.084	-1.079	-1.074	-1.069	-1.064	-1.058	-1.054	-1.048	-1.044	-1.039	-1.032	-1.028	-1.024	-1.019	-1.015	-1.011	-1.008	-1.004	-1.000	-0.998	-0.994	-0.991	-0.989	-0.989	-0.986	-0.984	-0.982	-0.982	-0.981	-0.981	-0.980	-0.980	-0.981	-0.980	-0.981	-0.981	-0.982	-0.984	-0.984	-0.985	-0.986	-0.988	-0.989	-0.990	-0.992	-0.992	-0.995	-0.996	-0.998	-0.999	-1.000	-1.000	-1.001	-1.001	-1.002	-1.002	-1.004	-1.002	-1.004	-1.002	-1.001	-1.000	-1.000	-0.998	-0.996	-0.994	-0.991	-0.989	-0.986	-0.982	-0.979	-0.975	-0.971	-0.966	-0.962	-0.958	-0.951	-0.946	-0.940	-0.934	-0.928	-0.920	-0.912	-0.905	-0.898	-0.889	-0.881	-0.872	-0.862	-0.854	-0.844	-0.834	-0.824	-0.814	-0.804	-0.792	-0.781	-0.770	-0.759	-0.748	-0.736	-0.724	-0.712	-0.700	-0.688	-0.675	-0.664	-0.651	-0.638	-0.625	-0.612	-0.600	-0.588	-0.575	-0.564	-0.550	-0.538	-0.525	-0.511	-0.499	-0.488	-0.475	-0.464	-0.451	-0.439	-0.426	-0.415	-0.404	-0.391	-0.380	-0.369	-0.358	-0.346	-0.335	-0.325	-0.314	-0.302	-0.292	-0.281	-0.272	-0.261	-0.251	-0.240	-0.230	-0.221	-0.210	-0.200	-0.190	-0.181	-0.171	-0.161	-0.151	-0.142	-0.132	-0.122	-0.112	-0.102	-0.092	-0.082	-0.072	-0.062	-0.052	-0.042	-0.032	-0.021	-0.012	-0.001	0.010	0.019	0.030	0.041	0.051	0.061	0.072	0.084	0.094	0.105	0.115	0.126	0.136	0.148	0.158	0.169	0.180	0.189	0.200	0.210	0.221	0.231	0.241	0.250	0.259	0.269	0.279	0.288	0.296	0.305	0.314	0.321	0.331	0.339	0.345	0.354	0.360	0.368	0.375	0.380	0.386	0.392	0.399	0.405	0.409	0.415	0.420	0.425	0.430	0.432	0.438	0.442	0.445	0.450	0.452	0.455	0.458	0.460	0.462	0.466	0.468	0.470	0.471	0.472	0.472	0.475	0.475	0.475	0.476	0.476	0.476	0.475	0.475	0.475	0.472	0.472	0.470	0.469	0.468	0.465	0.464	0.460	0.458	0.455	0.451	0.448	0.444	0.440	0.436	0.431	0.428	0.422	0.418	0.412	0.406	0.402	0.396	0.390	0.385	0.379	0.374	0.368	0.361	0.356	0.350	0.344	0.338	0.331	0.326	0.320	0.315	0.309	0.304	0.299	0.292	0.289	0.284	0.279	0.275	0.270	0.266	0.264	0.260	0.258	0.254	0.251	0.250	0.248	0.246	0.244	0.244	0.242	0.242	0.242	0.242	0.242	0.242	0.244	0.245	0.246	0.248	0.250	0.250	0.252	0.255	0.258	0.259	0.262	0.264	0.268	0.270	0.272	0.275	0.278	0.280	0.284	0.286	0.289	0.291	0.294	0.295	0.298	0.299	0.301	0.301	0.302	0.305	0.306	0.306	0.306	0.308	0.306	0.306	0.306	0.304	0.304	0.301	0.301	0.299	0.298	0.294	0.291	0.289	0.285	0.281	0.278	0.275	0.270	0.265	0.260	0.255	0.249	0.244	0.238	0.231	0.225	0.219	0.212	0.205	0.199	0.191	0.184	0.176	0.169	0.160	0.152	0.144	0.136	0.129	0.121	0.112	0.104	0.096	0.088	0.079	0.071	0.062	0.054	0.045	0.036	0.029	0.021	0.012	0.005	-0.004	-0.011	-0.019	-0.026	-0.035	-0.041	-0.049	-0.055	-0.062	-0.070	-0.078	-0.084	-0.090	-0.096	-0.104	-0.110	-0.116	-0.124	-0.129	-0.135	-0.141	-0.148	-0.155	-0.161	-0.169	-0.175	-0.181	-0.189	-0.194	-0.201	-0.209	-0.216	-0.224	-0.231	-0.239	-0.245	-0.254	-0.261	-0.270	-0.279	-0.286	-0.296	-0.306	-0.315	-0.325	-0.334	-0.344	-0.354	-0.364	-0.374	-0.385	-0.395	-0.406	-0.416	-0.429	-0.439	-0.450	-0.461	-0.472	-0.482	-0.494	-0.505	-0.515	-0.526	-0.536	-0.546	-0.556	-0.565	-0.576	-0.584	-0.594	-0.602	-0.610	-0.619	-0.626	-0.634	-0.640	-0.646	-0.652	-0.656	-0.662	-0.666	-0.670	-0.672	-0.676	-0.679	-0.680	-0.681	-0.681	-0.681	-0.681	-0.680	-0.679	-0.678	-0.675	-0.672	-0.670	-0.666	-0.661	-0.658	-0.652	-0.648	-0.641	-0.636	-0.631	-0.625	-0.618	-0.611	-0.605	-0.596	-0.590	-0.582	-0.574	-0.568	-0.560	-0.551	-0.544	-0.536	-0.529	-0.520	-0.511	-0.505	-0.496	-0.489	-0.481	-0.474	-0.465	-0.459	-0.450	-0.444	-0.436	-0.430	-0.421	-0.415	-0.408	-0.401	-0.395	-0.388	-0.381	-0.374	-0.368	-0.360	-0.354	-0.348	-0.341	-0.336	-0.329	-0.324	-0.318	-0.311	-0.306	-0.300	-0.294	-0.289	-0.284	-0.278	-0.272	-0.268	-0.260	-0.255	-0.250	-0.245	-0.239	-0.235	-0.230	-0.225	-0.220	-0.215	-0.211	-0.206	-0.201	-0.196	-0.192	-0.189	-0.184	-0.180	-0.176	-0.172	-0.169	-0.165	-0.162	-0.159	-0.156	-0.152	-0.150	-0.148	-0.144	-0.141	-0.139	-0.136	-0.135	-0.132	-0.130	-0.128	-0.126	-0.125	-0.124	-0.121	-0.120	-0.119	-0.118	-0.118	-0.115	-0.115	-0.114	-0.112	-0.112	-0.112	-0.111	-0.110	-0.110	-0.110	-0.110	-0.110	-0.110	-0.110	-0.110	-0.110	-0.110	-0.112	-0.112	-0.112	-0.114	-0.115	-0.116	-0.118	-0.119	-0.120	-0.121	-0.124	-0.125	-0.128	-0.130	-0.132	-0.134	-0.138	-0.140	-0.142	-0.146	-0.149	-0.152	-0.156	-0.159	-0.164	-0.168	-0.171	-0.176	-0.180	-0.185	-0.190	-0.195	-0.200	-0.206	-0.211	-0.216	-0.224	-0.229	-0.235	-0.241	-0.249	-0.255	-0.262	-0.269	-0.275	-0.284	-0.291	-0.298	-0.305	-0.312	-0.320	-0.328	-0.335	-0.344	-0.350	-0.358	-0.365	-0.372	-0.380	-0.389	-0.396	-0.405	-0.411	-0.419	-0.426	-0.434	-0.440	-0.448	-0.454	-0.461	-0.466	-0.472	-0.479	-0.484	-0.490	-0.495	-0.501	-0.505	-0.510	-0.514	-0.519	-0.522	-0.526	-0.529	-0.531	-0.534	-0.538	-0.540	-0.541	-0.544	-0.545	-0.546	-0.548	-0.549	-0.550	-0.550	-0.550	-0.550	-0.550	-0.550	-0.550	-0.549	-0.549	-0.549	-0.548	-0.548	-0.548	-0.545	-0.545	-0.545	-0.544	-0.545	-0.545	-0.544	-0.545	-0.545	-0.546	-0.546	-0.548	-0.549	-0.551	-0.554	-0.555	-0.559	-0.561	-0.564	-0.569	-0.572	-0.576	-0.581	-0.586	-0.592	-0.599	-0.605	-0.611	-0.619	-0.625	-0.634	-0.641	-0.650	-0.659	-0.668	-0.678	-0.688	-0.698	-0.706	-0.716	-0.726	-0.738	-0.748	-0.759	-0.769	-0.780	-0.790	-0.800	-0.811	-0.821	-0.831	-0.841	-0.851	-0.860	-0.870	-0.879	-0.888	-0.896	-0.904	-0.912	-0.919	-0.926	-0.932	-0.939	-0.944	-0.948	-0.952	-0.956	-0.960	-0.961	-0.964	-0.965	-0.966	-0.968	-0.968	-0.966	-0.965	-0.964	-0.961	-0.959	-0.955	-0.951	-0.948	-0.942	-0.939	-0.932	-0.926	-0.921	-0.915	-0.909	-0.901	-0.894	-0.888	-0.880	-0.871	-0.864	-0.856	-0.849	-0.841	-0.832	-0.825	-0.816	-0.809	-0.800	-0.792	-0.785	-0.779	-0.770	-0.762	-0.756	-0.750	-0.742	-0.735	-0.729	-0.724	-0.718	-0.712	-0.706	-0.700	-0.695	-0.690	-0.686	-0.680	-0.675	-0.671	-0.668	-0.662	-0.659	-0.655	-0.651	-0.646	-0.644	-0.640	-0.638	-0.632	-0.630	-0.626	-0.624	-0.620	-0.616	-0.612	-0.610	-0.606	-0.604	-0.599	-0.595	-0.592	-0.589	-0.585	-0.581	-0.578	-0.574	-0.570	-0.565	-0.561	-0.556	-0.551	-0.548	-0.544	-0.539	-0.534	-0.530	-0.525	-0.520	-0.515	-0.510	-0.504	-0.499	-0.494	-0.488	-0.482	-0.478	-0.471	-0.464	-0.459	-0.452	-0.446	-0.439	-0.432	-0.426	-0.419	-0.411	-0.404	-0.398	-0.389	-0.381	-0.374	-0.366	-0.356	-0.349	-0.340	-0.331	-0.322	-0.314	-0.304	-0.294	-0.285	-0.275	-0.266	-0.256	-0.245	-0.236	-0.225	-0.214	-0.205	-0.194	-0.184	-0.172	-0.162	-0.151	-0.141	-0.131	-0.121	-0.110	-0.100	-0.089	-0.079	-0.069	-0.059	-0.050	-0.040	-0.030	-0.020	-0.012	-0.002	0.006	0.015	0.024	0.031	0.040	0.049	0.056	0.064	0.072	0.080	0.086	0.094	0.100	0.105	0.112	0.119	0.125	0.131	0.138	0.142	0.149	0.155	0.160	0.166	0.171	0.178	0.182	0.188	0.194	0.199	0.204	0.210	0.215	0.221	0.228	0.232	0.239	0.245	0.251	0.258	0.264	0.270	0.276	0.282	0.290	0.296	0.302	0.310	0.318	0.325	0.332	0.340	0.348	0.356	0.362	0.371	0.379	0.388	0.394	0.402	0.410	0.419	0.426	0.434	0.442	0.450	0.458	0.466	0.472	0.480	0.488	0.494	0.501	0.509	0.515	0.521	0.529	0.535	0.540	0.545	0.550	0.556	0.560	0.564	0.569	0.572	0.575	0.579	0.580	0.581	0.584	0.585	0.586	0.586	0.585	0.585	0.584	0.582	0.580	0.578	0.574	0.570	0.566	0.561	0.556	0.551	0.545	0.539	0.532	0.524	0.518	0.509	0.500	0.490	0.481	0.470	0.461	0.450	0.439	0.426	0.415	0.402	0.389	0.378	0.364	0.351	0.336	0.322	0.309	0.295	0.281	0.266	0.251	0.236	0.221	0.208	0.192	0.178	0.162	0.149	0.135	0.120	0.106	0.090	0.078	0.062	0.049	0.035	0.022	0.009	-0.002	-0.015	-0.028	-0.039	-0.051	-0.061	-0.071	-0.082	-0.092	-0.101	-0.110	-0.119	-0.128	-0.136	-0.144	-0.150	-0.158	-0.164	-0.169	-0.175	-0.180	-0.184	-0.189	-0.191	-0.195	-0.198	-0.201	-0.204	-0.205	-0.206	-0.208	-0.208	-0.209	-0.210	-0.209	-0.209	-0.208	-0.208	-0.206	-0.206	-0.205	-0.204	-0.202	-0.201	-0.199	-0.198	-0.195	-0.194	-0.191	-0.190	-0.189	-0.188	-0.186	-0.185	-0.182	-0.182	-0.181	-0.180	-0.180	-0.179	-0.179	-0.179	-0.179	-0.179	-0.180	-0.180	-0.181	-0.181	-0.182	-0.185	-0.186	-0.188	-0.191	-0.192	-0.196	-0.198	-0.200	-0.204	-0.206	-0.210	-0.212	-0.216	-0.220	-0.224	-0.226	-0.230	-0.234	-0.236	-0.240	-0.242	-0.246	-0.249	-0.251	-0.254	-0.256	-0.258	-0.259	-0.261	-0.262	-0.264	-0.264	-0.265	-0.264	-0.264	-0.261	-0.261	-0.259	-0.258	-0.254	-0.251	-0.248	-0.244	-0.240	-0.235	-0.229	-0.224	-0.218	-0.211	-0.205	-0.198	-0.190	-0.182	-0.174	-0.166	-0.159	-0.150	-0.141	-0.132	-0.124	-0.114	-0.105	-0.095	-0.088	-0.078	-0.069	-0.060	-0.051	-0.044	-0.035	-0.026	-0.019	-0.011	-0.004	0.004	0.010	0.016	0.021	0.026	0.032	0.038	0.040	0.044	0.046	0.049	0.051	0.052	0.054	0.054	0.054	0.052	0.052	0.049	0.048	0.045	0.041	0.038	0.032	0.029	0.024	0.019	0.012	0.006	0.000	-0.008	-0.015	-0.022	-0.031	-0.039	-0.046	-0.055	-0.064	-0.072	-0.081	-0.091	-0.100	-0.109	-0.118	-0.128	-0.136	-0.145	-0.154	-0.164	-0.171	-0.180	-0.189	-0.195	-0.204	-0.211	-0.219	-0.225	-0.232	-0.239	-0.245	-0.250	-0.255	-0.260	-0.265	-0.269	-0.272	-0.275	-0.278	-0.280	-0.281	-0.282	-0.284	-0.282	-0.282	-0.281	-0.280	-0.279	-0.276	-0.274	-0.270	-0.266	-0.261	-0.256	-0.250	-0.245	-0.239	-0.231	-0.225	-0.218	-0.209	-0.200	-0.191	-0.182	-0.172	-0.162	-0.152	-0.141	-0.131	-0.120	-0.109	-0.098	-0.084	-0.074	-0.061	-0.049	-0.036	-0.024	-0.011	0.001	0.014	0.028	0.039	0.051	0.064	0.076	0.089	0.101	0.112	0.125	0.136	0.149	0.160	0.170	0.181	0.192	0.204	0.214	0.224	0.234	0.242	0.252	0.260	0.270	0.278	0.285	0.292	0.300	0.306	0.314	0.319	0.325	0.330	0.334	0.339	0.342	0.345	0.349	0.352	0.354	0.355	0.356	0.358	0.358	0.356	0.358	0.354	0.352	0.351	0.349	0.345	0.342	0.338	0.334	0.329	0.322	0.316	0.310	0.302	0.295	0.286	0.279	0.269	0.261	0.251	0.241	0.230	0.220	0.208	0.198	0.185	0.172	0.160	0.148	0.135	0.122	0.109	0.095	0.082	0.069	0.055	0.041	0.029	0.014	0.000	-0.012	-0.028	-0.041	-0.054	-0.068	-0.081	-0.094	-0.108	-0.120	-0.132	-0.145	-0.158	-0.169	-0.180	-0.191	-0.202	-0.212	-0.222	-0.232	-0.242	-0.251	-0.260	-0.269	-0.278	-0.284	-0.291	-0.298	-0.304	-0.310	-0.316	-0.321	-0.326	-0.331	-0.335	-0.339	-0.341	-0.344	-0.346	-0.348	-0.350	-0.351	-0.352	-0.352	-0.352	-0.354	-0.354	-0.351	-0.351	-0.350	-0.349	-0.348	-0.345	-0.342	-0.340	-0.338	-0.335	-0.332	-0.329	-0.326	-0.322	-0.319	-0.316	-0.312	-0.309	-0.305	-0.302	-0.299	-0.295	-0.291	-0.288	-0.284	-0.280	-0.278	-0.274	-0.271	-0.268	-0.265	-0.261	-0.259	-0.256	-0.254	-0.251	-0.249	-0.246	-0.245	-0.244	-0.241	-0.240	-0.239	-0.236	-0.236	-0.235	-0.234	-0.232	-0.232	-0.231	-0.231	-0.230	-0.229	-0.229	-0.229	-0.229	-0.228	-0.229	-0.229	-0.229	-0.228	-0.228	-0.228	-0.228	-0.226	-0.226	-0.226	-0.226	-0.224	-0.224	-0.224	-0.222	-0.221	-0.221	-0.219	-0.218	-0.216	-0.216	-0.214	-0.212	-0.211	-0.209	-0.208	-0.206	-0.204	-0.202	-0.200	-0.199	-0.196	-0.194	-0.192	-0.191	-0.189	-0.186	-0.185	-0.184	-0.181	-0.180	-0.179	-0.178	-0.176	-0.175	-0.174	-0.175	-0.174	-0.174	-0.174	-0.174	-0.175	-0.175	-0.176	-0.176	-0.178	-0.180	-0.181	-0.184	-0.185	-0.188	-0.191	-0.194	-0.196	-0.199	-0.202	-0.208	-0.211	-0.215	-0.219	-0.224	-0.228	-0.232	-0.238	-0.241	-0.248	-0.252	-0.258	-0.262	-0.268	-0.272	-0.278	-0.282	-0.288	-0.291	-0.296	-0.300	-0.304	-0.308	-0.312	-0.315	-0.319	-0.322	-0.325	-0.326	-0.329	-0.331	-0.332	-0.334	-0.335	-0.336	-0.336	-0.336	-0.336	-0.335	-0.334	-0.332	-0.330	-0.328	-0.325	-0.322	-0.319	-0.315	-0.311	-0.308	-0.302	-0.296	-0.291	-0.286	-0.281	-0.275	-0.269	-0.262	-0.256	-0.249	-0.242	-0.235	-0.228	-0.221	-0.212	-0.206	-0.199	-0.191	-0.184	-0.176	-0.168	-0.161	-0.154	-0.146	-0.139	-0.131	-0.125	-0.118	-0.110	-0.104	-0.098	-0.091	-0.084	-0.078	-0.072	-0.066	-0.061	-0.055	-0.049	-0.044	-0.039	-0.034	-0.029	-0.025	-0.020	-0.016	-0.011	-0.008	-0.004	0.000	0.004	0.006	0.010	0.014	0.015	0.019	0.021	0.025	0.026	0.030	0.032	0.035	0.038	0.040	0.041	0.044	0.046	0.049	0.051	0.052	0.055	0.058	0.059	0.061	0.064	0.066	0.068	0.070	0.072	0.075	0.078	0.079	0.082	0.084	0.088	0.089	0.091	0.094	0.096	0.099	0.101	0.104	0.106	0.108	0.111	0.114	0.116	0.118	0.120	0.121	0.125	0.126	0.129	0.130	0.132	0.132	0.135	0.136	0.136	0.138	0.139	0.139	0.139	0.139	0.139	0.139	0.139	0.136	0.135	0.135	0.134	0.130	0.129	0.128	0.124	0.121	0.119	0.115	0.111	0.108	0.102	0.099	0.094	0.089	0.085	0.080	0.074	0.069	0.062	0.056	0.050	0.042	0.036	0.030	0.024	0.016	0.010	0.004	-0.004	-0.010	-0.016	-0.022	-0.030	-0.036	-0.042	-0.049	-0.055	-0.060	-0.066	-0.071	-0.078	-0.081	-0.088	-0.091	-0.094	-0.099	-0.101	-0.106	-0.108	-0.110	-0.112	-0.115	-0.115	-0.116	-0.116	-0.115	-0.115	-0.114	-0.114	-0.110	-0.109	-0.105	-0.104	-0.099	-0.095	-0.092	-0.088	-0.082	-0.076	-0.071	-0.065	-0.059	-0.052	-0.046	-0.039	-0.032	-0.025	-0.018	-0.010	-0.002	0.005	0.012	0.020	0.028	0.036	0.042	0.049	0.058	0.064	0.071	0.076	0.084	0.089	0.095	0.101	0.106	0.110	0.115	0.119	0.122	0.126	0.129	0.131	0.135	0.136	0.138	0.138	0.139	0.139	0.139	0.138	0.138	0.135	0.134	0.131	0.129	0.126	0.122	0.120	0.116	0.112	0.108	0.104	0.099	0.094	0.089	0.084	0.078	0.071	0.066	0.060	0.054	0.048	0.041	0.035	0.029	0.022	0.016	0.009	0.002	-0.004	-0.011	-0.018	-0.025	-0.031	-0.038	-0.045	-0.051	-0.058	-0.064	-0.070	-0.078	-0.084	-0.090	-0.096	-0.101	-0.108	-0.114	-0.119	-0.125	-0.130	-0.136	-0.141	-0.146	-0.151	-0.156	-0.160	-0.164	-0.168	-0.172	-0.176	-0.179	-0.182	-0.185	-0.189	-0.190	-0.194	-0.196	-0.198	-0.199	-0.200	-0.201	-0.201	-0.202	-0.201	-0.202	-0.201	-0.200	-0.199	-0.199	-0.196	-0.195	-0.194	-0.191	-0.188	100.000	5.000	2.000	1.000	3.000	0.000	0.000	0.000	0.000	0.000	0.000	0.000	0.000	0.000	0.000	0.000	0.000	0.000	-0.352	-0.348	-0.344	-0.338	-0.332	-0.328	-0.321	-0.316	-0.310	-0.305	-0.299	-0.294	-0.288	-0.282	-0.276	-0.271	-0.266	-0.260	-0.254	-0.250	-0.245	-0.240	-0.236	-0.231	-0.226	-0.221	-0.219	-0.215	-0.212	-0.209	-0.208	-0.205	-0.204	-0.202	-0.202	-0.201	-0.201	-0.202	-0.204	-0.206	-0.208	-0.210	-0.214	-0.216	-0.221	-0.226	-0.231	-0.236	-0.242	-0.249	-0.255	-0.262	-0.269	-0.276	-0.285	-0.292	-0.301	-0.310	-0.318	-0.326	-0.335	-0.342	-0.351	-0.359	-0.368	-0.374	-0.381	-0.389	-0.395	-0.402	-0.408	-0.414	-0.419	-0.422	-0.426	-0.430	-0.434	-0.435	-0.436	-0.436	-0.438	-0.438	-0.436	-0.434	-0.431	-0.429	-0.424	-0.419	-0.414	-0.409	-0.401	-0.394	-0.386	-0.379	-0.370	-0.360	-0.351	-0.341	-0.330	-0.321	-0.310	-0.298	-0.286	-0.274	-0.264	-0.251	-0.240	-0.228	-0.216	-0.205	-0.192	-0.181	-0.171	-0.160	-0.150	-0.140	-0.130	-0.120	-0.111	-0.102	-0.095	-0.088	-0.080	-0.074	-0.068	-0.062	-0.058	-0.054	-0.049	-0.048	-0.044	-0.042	-0.041	-0.040	-0.040	-0.040	-0.041	-0.042	-0.045	-0.048	-0.050	-0.054	-0.058	-0.061	-0.068	-0.072	-0.078	-0.084	-0.090	-0.098	-0.104	-0.110	-0.116	-0.125	-0.132	-0.139	-0.146	-0.154	-0.162	-0.170	-0.176	-0.184	-0.192	-0.200	-0.206	-0.214	-0.220	-0.226	-0.232	-0.239	-0.245	-0.250	-0.255	-0.261	-0.265	-0.269	-0.272	-0.276	-0.279	-0.281	-0.285	-0.286	-0.289	-0.290	-0.289	-0.290	-0.290	-0.289	-0.289	-0.286	-0.286	-0.284	-0.281	-0.278	-0.276	-0.272	-0.269	-0.265	-0.261	-0.256	-0.252	-0.248	-0.244	-0.239	-0.234	-0.230	-0.225	-0.220	-0.215	-0.210	-0.208	-0.202	-0.198	-0.192	-0.189	-0.185	-0.181	-0.178	-0.174	-0.171	-0.168	-0.165	-0.164	-0.160	-0.159	-0.156	-0.155	-0.154	-0.152	-0.151	-0.151	-0.150	-0.151	-0.150	-0.149	-0.150	-0.150	-0.150	-0.151	-0.150	-0.151	-0.151	-0.151	-0.151	-0.151	-0.151	-0.152	-0.151	-0.151	-0.151	-0.151	-0.150	-0.149	-0.146	-0.145	-0.144	-0.141	-0.140	-0.138	-0.134	-0.131	-0.128	-0.124	-0.120	-0.115	-0.111	-0.105	-0.101	-0.095	-0.089	-0.084	-0.078	-0.072	-0.065	-0.059	-0.052	-0.046	-0.040	-0.032	-0.026	-0.020	-0.014	-0.006	0.000	0.006	0.012	0.019	0.025	0.031	0.036	0.042	0.048	0.052	0.058	0.062	0.068	0.071	0.076	0.079	0.082	0.086	0.090	0.092	0.095	0.098	0.100	0.101	0.104	0.106	0.108	0.109	0.111	0.112	0.115	0.115	0.118	0.119	0.120	0.121	0.122	0.125	0.126	0.128	0.129	0.131	0.132	0.135	0.138	0.139	0.141	0.144	0.148	0.150	0.152	0.156	0.158	0.162	0.165	0.168	0.171	0.175	0.179	0.182	0.185	0.189	0.192	0.195	0.199	0.202	0.205	0.209	0.211	0.214	0.216	0.218	0.221	0.222	0.225	0.226	0.226	0.229	0.230	0.230	0.230	0.231	0.231	0.231	0.231	0.230	0.229	0.229	0.228	0.228	0.226	0.225	0.222	0.221	0.220	0.219	0.218	0.216	0.215	0.214	0.211	0.210	0.209	0.209	0.208	0.206	0.206	0.205	0.206	0.206	0.206	0.208	0.208	0.209	0.210	0.212	0.215	0.218	0.220	0.224	0.228	0.231	0.235	0.239	0.244	0.250	0.254	0.260	0.265	0.272	0.279	0.285	0.292	0.300	0.308	0.315	0.321	0.330	0.338	0.346	0.355	0.364	0.371	0.380	0.388	0.396	0.405	0.412	0.420	0.429	0.436	0.442	0.451	0.458	0.465	0.472	0.479	0.484	0.490	0.495	0.500	0.505	0.510	0.514	0.518	0.521	0.522	0.526	0.528	0.530	0.531	0.531	0.532	0.531	0.531	0.530	0.529	0.528	0.524	0.521	0.519	0.515	0.511	0.507	0.504	0.499	0.495	0.490	0.484	0.479	0.472	0.466	0.460	0.455	0.449	0.441	0.436	0.430	0.422	0.416	0.410	0.402	0.396	0.391	0.385	0.379	0.372	0.368	0.361	0.358	0.351	0.346	0.342	0.338	0.332	0.329	0.325	0.321	0.318	0.314	0.310	0.309	0.305	0.302	0.299	0.296	0.294	0.290	0.288	0.284	0.281	0.279	0.275	0.272	0.268	0.265	0.261	0.258	0.252	0.248	0.242	0.238	0.231	0.226	0.220	0.214	0.206	0.199	0.191	0.182	0.172	0.164	0.154	0.145	0.134	0.124	0.112	0.100	0.089	0.075	0.064	0.051	0.038	0.025	0.010	-0.002	-0.018	-0.031	-0.045	-0.059	-0.074	-0.088	-0.100	-0.114	-0.126	-0.140	-0.152	-0.166	-0.179	-0.190	-0.202	-0.212	-0.224	-0.232	-0.242	-0.251	-0.259	-0.266	-0.274	-0.279	-0.285	-0.289	-0.294	-0.298	-0.299	-0.301	-0.302	-0.302	-0.302	-0.301	-0.300	-0.298	-0.295	-0.291	-0.288	-0.284	-0.278	-0.274	-0.268	-0.262	-0.255	-0.249	-0.241	-0.234	-0.228	-0.220	-0.212	-0.205	-0.196	-0.189	-0.181	-0.172	-0.165	-0.158	-0.150	-0.142	-0.135	-0.129	-0.121	-0.115	-0.108	-0.102	-0.096	-0.091	-0.086	-0.081	-0.076	-0.071	-0.068	-0.062	-0.060	-0.056	-0.054	-0.050	-0.048	-0.044	-0.041	-0.040	-0.039	-0.036	-0.035	-0.031	-0.030	-0.029	-0.028	-0.026	-0.025	-0.024	-0.021	-0.021	-0.020	-0.018	-0.016	-0.015	-0.014	-0.012	-0.010	-0.009	-0.006	-0.005	-0.004	-0.001	0.001	0.002	0.005	0.008	0.009	0.011	0.012	0.014	0.016	0.018	0.019	0.021	0.022	0.024	0.025	0.026	0.028	0.028	0.029	0.030	0.030	0.030	0.030	0.031	0.030	0.029	0.029	0.028	0.026	0.024	0.022	0.020	0.019	0.015	0.012	0.009	0.006	0.002	-0.002	-0.006	-0.010	-0.015	-0.021	-0.025	-0.031	-0.038	-0.044	-0.050	-0.056	-0.062	-0.069	-0.076	-0.084	-0.091	-0.099	-0.106	-0.115	-0.122	-0.130	-0.139	-0.148	-0.156	-0.165	-0.174	-0.182	-0.191	-0.200	-0.210	-0.219	-0.228	-0.236	-0.246	-0.255	-0.264	-0.274	-0.282	-0.290	-0.300	-0.309	-0.316	-0.325	-0.332	-0.341	-0.348	-0.356	-0.365	-0.371	-0.379	-0.386	-0.392	-0.399	-0.405	-0.411	-0.416	-0.422	-0.428	-0.432	-0.438	-0.441	-0.446	-0.450	-0.452	-0.455	-0.458	-0.461	-0.462	-0.464	-0.465	-0.466	-0.465	-0.466	-0.465	-0.465	-0.465	-0.464	-0.462	-0.460	-0.459	-0.456	-0.454	-0.450	-0.448	-0.444	-0.439	-0.436	-0.431	-0.428	-0.422	-0.419	-0.414	-0.409	-0.404	-0.399	-0.394	-0.389	-0.384	-0.378	-0.374	-0.368	-0.362	-0.358	-0.352	-0.348	-0.342	-0.339	-0.334	-0.329	-0.325	-0.320	-0.316	-0.314	-0.309	-0.306	-0.304	-0.301	-0.299	-0.296	-0.295	-0.294	-0.294	-0.294	-0.294	-0.294	-0.294	-0.295	-0.298	-0.299	-0.301	-0.305	-0.309	-0.312	-0.316	-0.321	-0.326	-0.332	-0.339	-0.345	-0.354	-0.361	-0.370	-0.379	-0.388	-0.398	-0.409	-0.418	-0.429	-0.440	-0.451	-0.464	-0.476	-0.490	-0.502	-0.515	-0.530	-0.544	-0.558	-0.570	-0.585	-0.600	-0.614	-0.628	-0.642	-0.658	-0.671	-0.685	-0.699	-0.712	-0.726	-0.739	-0.751	-0.764	-0.776	-0.789	-0.800	-0.811	-0.821	-0.830	-0.840	-0.849	-0.858	-0.866	-0.874	-0.880	-0.886	-0.891	-0.895	-0.900	-0.904	-0.906	-0.909	-0.910	-0.910	-0.910	-0.910	-0.909	-0.908	-0.906	-0.902	-0.899	-0.895	-0.892	-0.888	-0.881	-0.876	-0.871	-0.865	-0.858	-0.852	-0.846	-0.839	-0.831	-0.825	-0.818	-0.810	-0.802	-0.795	-0.788	-0.781	-0.774	-0.766	-0.760	-0.752	-0.746	-0.740	-0.735	-0.729	-0.722	-0.718	-0.712	-0.708	-0.704	-0.699	-0.695	-0.691	-0.688	-0.684	-0.681	-0.679	-0.676	-0.674	-0.671	-0.670	-0.669	-0.666	-0.665	-0.664	-0.661	-0.661	-0.660	-0.658	-0.658	-0.656	-0.655	-0.654	-0.652	-0.652	-0.651	-0.651	-0.650	-0.649	-0.648	-0.646	-0.645	-0.644	-0.642	-0.642	-0.641	-0.640	-0.639	-0.638	-0.638	-0.636	-0.636	-0.635	-0.635	-0.635	-0.635	-0.635	-0.635	-0.635	-0.635	-0.636	-0.639	-0.639	-0.641	-0.642	-0.644	-0.646	-0.649	-0.652	-0.655	-0.659	-0.661	-0.666	-0.670	-0.674	-0.678	-0.681	-0.686	-0.690	-0.696	-0.700	-0.705	-0.710	-0.714	-0.719	-0.722	-0.728	-0.731	-0.736	-0.740	-0.744	-0.746	-0.750	-0.752	-0.754	-0.756	-0.759	-0.760	-0.759	-0.760	-0.759	-0.759	-0.758	-0.755	-0.751	-0.749	-0.744	-0.740	-0.736	-0.730	-0.724	-0.718	-0.710	-0.701	-0.694	-0.685	-0.675	-0.665	-0.655	-0.644	-0.632	-0.621	-0.609	-0.596	-0.582	-0.570	-0.555	-0.542	-0.528	-0.511	-0.498	-0.481	-0.466	-0.450	-0.435	-0.419	-0.402	-0.386	-0.370	-0.352	-0.336	-0.320	-0.304	-0.288	-0.271	-0.254	-0.238	-0.221	-0.205	-0.189	-0.172	-0.156	-0.140	-0.124	-0.109	-0.094	-0.079	-0.062	-0.049	-0.034	-0.018	-0.004	0.011	0.024	0.038	0.052	0.065	0.078	0.090	0.104	0.116	0.128	0.140	0.152	0.164	0.174	0.185	0.195	0.205	0.215	0.225	0.234	0.244	0.252	0.261	0.269	0.278	0.284	0.291	0.299	0.305	0.312	0.318	0.322	0.330	0.335	0.339	0.344	0.348	0.351	0.355	0.359	0.361	0.364	0.365	0.368	0.368	0.369	0.370	0.370	0.370	0.370	0.368	0.368	0.366	0.364	0.361	0.358	0.355	0.351	0.348	0.344	0.339	0.332	0.328	0.321	0.315	0.308	0.299	0.291	0.284	0.275	0.265	0.255	0.245	0.235	0.224	0.212	0.200	0.188	0.174	0.161	0.149	0.132	0.119	0.104	0.089	0.074	0.056	0.041	0.024	0.008	-0.010	-0.028	-0.045	-0.064	-0.080	-0.099	-0.118	-0.136	-0.152	-0.171	-0.190	-0.209	-0.228	-0.245	-0.264	-0.280	-0.299	-0.316	-0.334	-0.350	-0.366	-0.382	-0.399	-0.414	-0.430	-0.444	-0.456	-0.470	-0.482	-0.495	-0.506	-0.519	-0.529	-0.539	-0.546	-0.554	-0.562	-0.569	-0.575	-0.580	-0.586	-0.589	-0.592	-0.594	-0.598	-0.599	-0.598	-0.599	-0.598	-0.596	-0.592	-0.591	-0.588	-0.584	-0.579	-0.575	-0.570	-0.564	-0.558	-0.552	-0.546	-0.539	-0.532	-0.525	-0.519	-0.511	-0.504	-0.496	-0.489	-0.482	-0.475	-0.468	-0.461	-0.455	-0.448	-0.442	-0.438	-0.431	-0.426	-0.422	-0.418	-0.414	-0.410	-0.408	-0.405	-0.404	-0.401	-0.400	-0.400	-0.400	-0.400	-0.401	-0.404	-0.405	-0.408	-0.411	-0.414	-0.418	-0.422	-0.426	-0.431	-0.435	-0.441	-0.448	-0.452	-0.459	-0.464	-0.471	-0.478	-0.484	-0.490	-0.498	-0.504	-0.510	-0.518	-0.524	-0.530	-0.536	-0.541	-0.548	-0.554	-0.559	-0.564	-0.569	-0.574	-0.578	-0.582	-0.585	-0.589	-0.590	-0.594	-0.595	-0.598	-0.599	-0.600	-0.600	-0.601	-0.601	-0.600	-0.600	-0.600	-0.598	-0.598	-0.595	-0.594	-0.592	-0.589	-0.588	-0.585	-0.582	-0.580	-0.578	-0.576	-0.572	-0.571	-0.568	-0.565	-0.562	-0.561	-0.559	-0.558	-0.556	-0.555	-0.554	-0.552	-0.551	-0.551	-0.551	-0.551	-0.551	-0.552	-0.554	-0.556	-0.558	-0.560	-0.562	-0.565	-0.569	-0.571	-0.576	-0.581	-0.585	-0.591	-0.595	-0.600	-0.608	-0.612	-0.620	-0.626	-0.632	-0.641	-0.648	-0.655	-0.662	-0.671	-0.679	-0.688	-0.696	-0.705	-0.714	-0.722	-0.731	-0.740	-0.749	-0.758	-0.766	-0.775	-0.784	-0.792	-0.800	-0.808	-0.816	-0.824	-0.831	-0.839	-0.846	-0.852	-0.859	-0.866	-0.871	-0.876	-0.881	-0.886	-0.890	-0.895	-0.899	-0.902	-0.905	-0.906	-0.909	-0.910	-0.911	-0.912	-0.911	-0.911	-0.909	-0.908	-0.905	-0.902	-0.899	-0.895	-0.891	-0.885	-0.880	-0.874	-0.866	-0.860	-0.851	-0.844	-0.834	-0.825	-0.815	-0.804	-0.792	-0.781	-0.770	-0.758	-0.744	-0.730	-0.718	-0.702	-0.688	-0.672	-0.656	-0.640	-0.624	-0.606	-0.590	-0.572	-0.555	-0.538	-0.520	-0.500	-0.482	-0.464	-0.445	-0.426	-0.406	-0.388	-0.368	-0.348	-0.329	-0.309	-0.291	-0.271	-0.252	-0.231	-0.212	-0.195	-0.176	-0.158	-0.139	-0.121	-0.102	-0.085	-0.068	-0.051	-0.034	-0.018	-0.001	0.015	0.030	0.045	0.059	0.072	0.088	0.100	0.112	0.125	0.136	0.148	0.158	0.169	0.179	0.186	0.195	0.202	0.210	0.218	0.222	0.229	0.232	0.236	0.240	0.242	0.246	0.249	0.249	0.250	0.249	0.248	0.246	0.245	0.242	0.240	0.236	0.231	0.228	0.222	0.216	0.210	0.204	0.196	0.189	0.181	0.172	0.164	0.155	0.144	0.135	0.124	0.112	0.102	0.091	0.080	0.069	0.056	0.044	0.031	0.019	0.006	-0.006	-0.020	-0.034	-0.045	-0.059	-0.071	-0.086	-0.099	-0.111	-0.126	-0.139	-0.152	-0.165	-0.178	-0.191	-0.204	-0.216	-0.230	-0.241	-0.254	-0.265	-0.278	-0.289	-0.301	-0.312	-0.322	-0.334	-0.345	-0.355	-0.365	-0.375	-0.382	-0.392	-0.401	-0.410	-0.419	-0.425	-0.432	-0.440	-0.448	-0.454	-0.459	-0.464	-0.470	-0.475	-0.480	-0.484	-0.489	-0.492	-0.495	-0.499	-0.501	-0.504	-0.506	-0.509	-0.510	-0.512	-0.512	-0.514	-0.515	-0.515	-0.516	-0.516	-0.518	-0.518	-0.519	-0.519	-0.519	-0.519	-0.519	-0.520	-0.519	-0.519	-0.520	-0.520	-0.521	-0.520	-0.521	-0.521	-0.522	-0.522	-0.524	-0.525	-0.526	-0.526	-0.528	-0.530	-0.531	-0.532	-0.534	-0.536	-0.538	-0.539	-0.540	-0.542	-0.544	-0.545	-0.546	-0.548	-0.550	-0.551	-0.551	-0.552	-0.554	-0.554	-0.554	-0.555	-0.555	-0.555	-0.555	-0.552	-0.552	-0.551	-0.550	-0.548	-0.546	-0.544	-0.541	-0.539	-0.534	-0.531	-0.526	-0.522	-0.518	-0.512	-0.507	-0.501	-0.496	-0.489	-0.484	-0.476	-0.470	-0.464	-0.455	-0.449	-0.441	-0.434	-0.428	-0.420	-0.412	-0.404	-0.398	-0.390	-0.384	-0.378	-0.370	-0.364	-0.358	-0.352	-0.346	-0.342	-0.338	-0.332	-0.329	-0.325	-0.322	-0.319	-0.318	-0.315	-0.314	-0.314	-0.314	-0.314	-0.314	-0.315	-0.316	-0.319	-0.321	-0.324	-0.326	-0.330	-0.334	-0.339	-0.344	-0.348	-0.352	-0.359	-0.365	-0.370	-0.376	-0.381	-0.388	-0.394	-0.400	-0.406	-0.411	-0.418	-0.424	-0.429	-0.434	-0.439	-0.444	-0.448	-0.451	-0.455	-0.459	-0.461	-0.464	-0.466	-0.469	-0.470	-0.471	-0.471	-0.471	-0.470	-0.470	-0.469	-0.466	-0.465	-0.462	-0.460	-0.456	-0.452	-0.449	-0.444	-0.440	-0.435	-0.430	-0.425	-0.419	-0.412	-0.408	-0.401	-0.395	-0.388	-0.381	-0.375	-0.369	-0.361	-0.354	-0.349	-0.342	-0.334	-0.328	-0.321	-0.315	-0.308	-0.301	-0.295	-0.289	-0.284	-0.276	-0.271	-0.265	-0.259	-0.252	-0.248	-0.241	-0.236	-0.231	-0.225	-0.219	-0.215	-0.210	-0.204	-0.200	-0.195	-0.190	-0.184	-0.179	-0.174	-0.169	-0.164	-0.158	-0.152	-0.148	-0.142	-0.139	-0.132	-0.128	-0.122	-0.116	-0.112	-0.108	-0.102	-0.098	-0.092	-0.088	-0.082	-0.078	-0.074	-0.069	-0.065	-0.060	-0.058	-0.052	-0.049	-0.045	-0.041	-0.039	-0.036	-0.032	-0.031	-0.029	-0.026	-0.025	-0.022	-0.021	-0.020	-0.020	-0.019	-0.019	-0.018	-0.018	-0.019	-0.019	-0.020	-0.021	-0.022	-0.024	-0.025	-0.028	-0.029	-0.030	-0.032	-0.035	-0.038	-0.041	-0.044	-0.046	-0.049	-0.052	-0.055	-0.059	-0.062	-0.065	-0.069	-0.071	-0.075	-0.080	-0.084	-0.086	-0.090	-0.095	-0.099	-0.102	-0.106	-0.111	-0.115	-0.119	-0.122	-0.128	-0.131	-0.136	-0.140	-0.144	-0.149	-0.154	-0.158	-0.162	-0.166	-0.171	-0.176	-0.180	-0.185	-0.190	-0.196	-0.201	-0.206	-0.210	-0.215	-0.220	-0.225	-0.229	-0.235	-0.240	-0.244	-0.249	-0.252	-0.258	-0.261	-0.265	-0.269	-0.272	-0.276	-0.280	-0.281	-0.285	-0.288	-0.289	-0.291	-0.291	-0.291	-0.292	-0.292	-0.291	-0.291	-0.290	-0.288	-0.285	-0.282	-0.279	-0.275	-0.270	-0.266	-0.260	-0.255	-0.248	-0.241	-0.232	-0.225	-0.216	-0.208	-0.198	-0.188	-0.179	-0.168	-0.155	-0.145	-0.132	-0.121	-0.109	-0.096	-0.082	-0.070	-0.058	-0.042	-0.030	-0.018	-0.004	0.010	0.022	0.036	0.049	0.062	0.075	0.086	0.099	0.110	0.121	0.132	0.142	0.152	0.162	0.171	0.181	0.189	0.195	0.202	0.209	0.215	0.220	0.224	0.229	0.231	0.235	0.236	0.238	0.239	0.239	0.239	0.238	0.236	0.235	0.231	0.229	0.224	0.220	0.215	0.211	0.204	0.198	0.191	0.184	0.176	0.170	0.161	0.152	0.144	0.135	0.126	0.116	0.108	0.098	0.086	0.078	0.068	0.056	0.046	0.036	0.026	0.014	0.004	-0.006	-0.018	-0.028	-0.038	-0.048	-0.058	-0.069	-0.079	-0.088	-0.099	-0.108	-0.116	-0.126	-0.135	-0.144	-0.152	-0.161	-0.169	-0.176	-0.184	-0.191	-0.199	-0.205	-0.211	-0.218	-0.224	-0.229	-0.234	-0.239	-0.242	-0.248	-0.251	-0.255	-0.258	-0.260	-0.262	-0.265	-0.265	-0.266	-0.268	-0.269	-0.269	-0.268	-0.266	-0.265	-0.264	-0.262	-0.260	-0.259	-0.255	-0.251	-0.248	-0.244	-0.240	-0.236	-0.231	-0.228	-0.222	-0.219	-0.212	-0.208	-0.201	-0.198	-0.191	-0.186	-0.180	-0.174	-0.170	-0.164	-0.158	-0.152	-0.148	-0.142	-0.138	-0.132	-0.128	-0.124	-0.119	-0.114	-0.111	-0.108	-0.104	-0.101	-0.098	-0.096	-0.092	-0.091	-0.089	-0.086	-0.086	-0.084	-0.084	-0.082	-0.082	-0.082	-0.082	-0.082	-0.082	-0.082	-0.084	-0.084	-0.085	-0.085	-0.088	-0.088	-0.089	-0.090	-0.090	-0.091	-0.091	-0.092	-0.092	-0.092	-0.092	-0.092	-0.094	-0.092	-0.092	-0.091	-0.090	-0.089	-0.088	-0.085	-0.082	-0.081	-0.078	-0.075	-0.071	-0.068	-0.064	-0.059	-0.054	-0.049	-0.044	-0.039	-0.032	-0.026	-0.020	-0.015	-0.009	-0.001	0.006	0.012	0.020	0.026	0.034	0.041	0.049	0.056	0.064	0.071	0.079	0.086	0.092	0.100	0.108	0.112	0.120	0.125	0.131	0.136	0.142	0.148	0.151	0.156	0.160	0.164	0.168	0.171	0.174	0.175	0.176	0.179	0.180	0.180	0.180	0.180	0.180	0.179	0.179	0.176	0.174	0.171	0.169	0.166	0.162	0.159	0.154	0.149	0.142	0.138	0.132	0.125	0.119	0.111	0.105	0.098	0.089	0.080	0.071	0.062	0.054	0.042	0.034	0.022	0.011	0.001	-0.011	-0.022	-0.035	-0.048	-0.060	-0.072	-0.086	-0.100	-0.114	-0.129	-0.142	-0.158	-0.170	-0.185	-0.201	-0.216	-0.230	-0.245	-0.261	-0.276	-0.291	-0.306	-0.321	-0.336	-0.351	-0.366	-0.381	-0.395	-0.409	-0.424	-0.438	-0.450	-0.464	-0.478	-0.489	-0.501	-0.512	-0.522	-0.534	-0.544	-0.554	-0.562	-0.571	-0.579	-0.586	-0.592	-0.599	-0.604	-0.609	-0.612	-0.616	-0.620	-0.621	-0.624	-0.625	-0.625	-0.625	-0.624	-0.621	-0.620	-0.618	-0.614	-0.610	-0.606	-0.601	-0.598	-0.591	-0.586	-0.580	-0.574	-0.568	-0.560	-0.552	-0.545	-0.538	-0.530	-0.522	-0.514	-0.506	-0.499	-0.491	-0.482	-0.475	-0.469	-0.460	-0.454	-0.446	-0.440	-0.432	-0.426	-0.420	-0.414	-0.409	-0.402	-0.399	-0.394	-0.389	-0.386	-0.382	-0.380	-0.378	-0.375	-0.374	-0.371	-0.371	-0.370	-0.370	-0.370	-0.370	-0.370	-0.370	-0.372	-0.374	-0.376	-0.378	-0.380	-0.382	-0.385	-0.386	-0.389	-0.391	-0.395	-0.398	-0.399	-0.401	-0.405	-0.406	-0.410	-0.411	-0.414	-0.415	-0.418	-0.418	-0.420	-0.420	-0.421	-0.422	-0.421	-0.421	-0.421	-0.420	-0.420	-0.418	-0.416	-0.414	-0.411	-0.409	-0.405	-0.402	-0.399	-0.395	-0.391	-0.386	-0.382	-0.376	-0.372	-0.366	-0.361	-0.355	-0.350	-0.344	-0.339	-0.332	-0.325	-0.320	-0.314	-0.308	-0.301	-0.295	-0.290	-0.282	-0.278	-0.271	-0.266	-0.260	-0.254	-0.249	-0.244	-0.239	-0.234	-0.229	-0.225	-0.220	-0.216	-0.212	-0.210	-0.206	-0.204	-0.201	-0.198	-0.196	-0.195	-0.194	-0.192	-0.191	-0.191	-0.190	-0.190	-0.191	-0.192	-0.192	-0.194	-0.195	-0.198	-0.200	-0.202	-0.205	-0.208	-0.210	-0.215	-0.219	-0.221	-0.225	-0.230	-0.234	-0.239	-0.245	-0.249	-0.255	-0.260	-0.266	-0.271	-0.276	-0.282	-0.289	-0.294	-0.300	-0.306	-0.311	-0.318	-0.322	-0.329	-0.335	-0.340	-0.346	-0.351	-0.356	-0.360	-0.365	-0.369	-0.372	-0.376	-0.380	-0.382	-0.384	-0.386	-0.388	-0.389	-0.390	-0.390	-0.390	-0.390	-0.388	-0.386	-0.384	-0.381	-0.379	-0.375	-0.370	-0.366	-0.361	-0.355	-0.350	-0.342	-0.336	-0.329	-0.321	-0.314	-0.305	-0.296	-0.288	-0.279	-0.269	-0.259	-0.249	-0.238	-0.229	-0.218	-0.206	-0.196	-0.185	-0.175	-0.162	-0.152	-0.141	-0.130	-0.120	-0.109	-0.098	-0.088	-0.078	-0.068	-0.058	-0.048	-0.038	-0.028	-0.019	-0.009	0.001	0.010	0.020	0.028	0.036	0.045	0.054	0.064	0.072	0.081	0.090	0.099	0.109	0.118	0.126	0.136	0.146	0.155	0.168	0.178	0.189	0.200	0.211	0.224	0.238	0.251	0.265	0.279	0.295	0.311	0.328	0.345	0.361	0.381	0.400	0.420	0.442	0.464	0.486	0.510	0.534	0.560	0.585	0.612	0.640	0.666	0.696	0.725	0.756	0.786	0.818	0.851	0.884	0.916	0.950	0.985	1.020	1.055	1.090	1.126	1.162	1.200	1.236	1.272	1.310	1.346	1.385	1.422	1.459	1.496	1.534	1.569	1.606	1.642	1.678	1.715	1.750	1.785	1.820	1.852	1.888	1.920	1.952	1.984	2.015	2.045	2.075	2.104	2.132	2.160	2.186	2.212	2.238	2.261	2.285	2.309	2.330	2.350	2.370	2.389	2.405	2.422	2.438	2.452	2.466	2.480	2.491	2.501	2.511	2.519	2.528	2.534	2.539	2.542	2.546	2.549	2.550	2.551	2.550	2.549	2.546	2.544	2.540	2.534	2.528	2.521	2.514	2.505	2.498	2.486	2.476	2.466	2.455	2.442	2.431	2.418	2.405	2.392	2.379	2.365	2.351	2.338	2.324	2.310	2.298	2.282	2.270	2.255	2.241	2.230	2.216	2.204	2.192	2.180	2.170	2.159	2.148	2.138	2.128	2.120	2.110	2.102	2.095	2.088	2.081	2.075	2.070	2.064	2.059	2.054	2.050	2.045	2.041	2.038	2.034	2.031	2.026	2.024	2.020	2.016	2.013	2.009	2.005	2.001	1.996	1.991	1.985	1.980	1.972	1.966	1.959	1.950	1.941	1.931	1.920	1.910	1.896	1.884	1.869	1.855	1.839	1.821	1.804	1.785	1.765	1.745	1.722	1.700	1.675	1.652	1.626	1.600	1.572	1.544	1.515	1.486	1.454	1.424	1.391	1.358	1.325	1.290	1.256	1.220	1.185	1.150	1.112	1.076	1.039	1.001	0.964	0.926	0.889	0.850	0.811	0.774	0.736	0.698	0.660	0.621	0.584	0.546	0.509	0.472	0.435	0.399	0.362	0.328	0.291	0.258	0.222	0.189	0.155	0.122	0.090	0.058	0.026	-0.004	-0.035	-0.064	-0.094	-0.122	-0.151	-0.179	-0.206	-0.234	-0.259	-0.285	-0.310	-0.335	-0.360	-0.382	-0.406	-0.430	-0.452	-0.475	-0.498	-0.519	-0.540	-0.561	-0.582	-0.602	-0.622	-0.644	-0.662	-0.682	-0.702	-0.722	-0.741	-0.761	-0.780	-0.799	-0.819	-0.838	-0.858	-0.876	-0.895	-0.914	-0.934	-0.952	-0.971	-0.991	-1.010	-1.029	-1.048	-1.066	-1.086	-1.105	-1.124	-1.142	-1.161	-1.180	-1.199	-1.218	-1.238	-1.255	-1.272	-1.290	-1.309	-1.325	-1.344	-1.360	-1.378	-1.394	-1.410	-1.425	-1.442	-1.458	-1.471	-1.486	-1.500	-1.514	-1.529	-1.540	-1.554	-1.566	-1.578	-1.590	-1.601	-1.611	-1.622	-1.632	-1.641	-1.650	-1.659	-1.668	-1.675	-1.684	-1.690	-1.696	-1.704	-1.710	-1.716	-1.722	-1.728	-1.732	-1.738	-1.742	-1.749	-1.752	-1.758	-1.761	-1.766	-1.770	-1.774	-1.778	-1.781	-1.786	-1.790	-1.794	-1.799	-1.802	-1.808	-1.811	-1.815	-1.820	-1.825	-1.830	-1.834	-1.839	-1.844	-1.849	-1.855	-1.860	-1.865	-1.872	-1.878	-1.884	-1.890	-1.896	-1.902	-1.908	-1.915	-1.921	-1.928	-1.935	-1.941	-1.948	-1.955	-1.960	-1.968	-1.974	-1.980	-1.986	-1.991	-1.999	-2.004	-2.010	-2.015	-2.020	-2.026	-2.031	-2.035	-2.040	-2.044	-2.049	-2.051	-2.056	-2.059	-2.061	-2.064	-2.065	-2.068	-2.070	-2.071	-2.071	-2.072	-2.074	-2.072	-2.074	-2.072	-2.072	-2.070	-2.070	-2.068	-2.065	-2.064	-2.062	-2.059	-2.058	-2.055	-2.051	-2.047	-2.045	-2.040	-2.036	-2.033	-2.029	-2.024	-2.020	-2.014	-2.009	-2.004	-1.999	-1.992	-1.986	-1.980	-1.974	-1.968	-1.961	-1.954	-1.946	-1.939	-1.931	-1.924	-1.914	-1.905	-1.896	-1.886	-1.876	-1.865	-1.854	-1.844	-1.832	-1.820	-1.808	-1.794	-1.779	-1.765	-1.751	-1.736	-1.721	-1.705	-1.689	-1.671	-1.654	-1.638	-1.619	-1.601	-1.582	-1.562	-1.544	-1.524	-1.504	-1.485	-1.464	-1.444	-1.422	-1.401	-1.381	-1.360	-1.340	-1.319	-1.298	-1.278	-1.258	-1.236	-1.218	-1.198	-1.178	-1.159	-1.141	-1.122	-1.105	-1.088	-1.071	-1.054	-1.039	-1.024	-1.009	-0.995	-0.980	-0.968	-0.955	-0.942	-0.931	-0.920	-0.910	-0.900	-0.890	-0.881	-0.872	-0.864	-0.855	-0.848	-0.840	-0.832	-0.826	-0.820	-0.812	-0.808	-0.801	-0.795	-0.790	-0.785	-0.778	-0.772	-0.766	-0.761	-0.754	-0.749	-0.741	-0.735	-0.728	-0.722	-0.715	-0.708	-0.699	-0.691	-0.682	-0.675	-0.666	-0.659	-0.650	-0.641	-0.632	-0.621	-0.612	-0.602	-0.592	-0.582	-0.574	-0.562	-0.554	-0.542	-0.532	-0.522	-0.512	-0.502	-0.492	-0.482	-0.472	-0.462	-0.452	-0.444	-0.435	-0.426	-0.416	-0.408	-0.400	-0.391	-0.384	-0.376	-0.368	-0.361	-0.354	-0.346	-0.339	-0.332	-0.326	-0.320	-0.314	-0.306	-0.301	-0.295	-0.290	-0.284	-0.279	-0.272	-0.268	-0.262	-0.258	-0.251	-0.246	-0.241	-0.236	-0.231	-0.226	-0.221	-0.218	-0.214	-0.210	-0.205	-0.201	-0.196	-0.192	-0.189	-0.186	-0.182	-0.180	-0.176	-0.174	-0.171	-0.170	-0.168	-0.166	-0.166	-0.165	-0.165	-0.165	-0.166	-0.168	-0.169	-0.170	-0.174	-0.176	-0.180	-0.182	-0.188	-0.192	-0.198	-0.202	-0.209	-0.216	-0.222	-0.230	-0.239	-0.246	-0.254	-0.262	-0.271	-0.280	-0.289	-0.299	-0.308	-0.316	-0.326	-0.336	-0.345	-0.355	-0.362	-0.372	-0.380	-0.389	-0.396	-0.404	-0.412	-0.419	-0.425	-0.431	-0.436	-0.440	-0.445	-0.449	-0.451	-0.452	-0.455	-0.455	-0.456	-0.456	-0.455	-0.454	-0.451	-0.449	-0.444	-0.439	-0.435	-0.430	-0.422	-0.416	-0.409	-0.402	-0.395	-0.386	-0.378	-0.369	-0.360	-0.350	-0.340	-0.330	-0.321	-0.310	-0.300	-0.290	-0.281	-0.271	-0.261	-0.251	-0.242	-0.234	-0.225	-0.216	-0.209	-0.201	-0.196	-0.189	-0.182	-0.176	-0.171	-0.166	-0.164	-0.160	-0.158	-0.155	-0.154	-0.152	-0.151	-0.151	-0.152	-0.152	-0.155	-0.158	-0.160	-0.162	-0.166	-0.171	-0.176	-0.180	-0.185	-0.192	-0.199	-0.205	-0.212	-0.219	-0.228	-0.235	-0.242	-0.251	-0.259	-0.268	-0.276	-0.285	-0.294	-0.302	-0.310	-0.319	-0.328	-0.336	-0.344	-0.351	-0.359	-0.366	-0.374	-0.381	-0.388	-0.394	-0.400	-0.405	-0.411	-0.416	-0.421	-0.425	-0.429	-0.432	-0.435	-0.438	-0.440	-0.441	-0.441	-0.442	-0.442	-0.442	-0.441	-0.440	-0.438	-0.435	-0.432	-0.430	-0.425	-0.421	-0.416	-0.410	-0.406	-0.400	-0.394	-0.386	-0.379	-0.372	-0.365	-0.358	-0.349	-0.340	-0.331	-0.324	-0.315	-0.306	-0.296	-0.288	-0.279	-0.270	-0.261	-0.252	-0.242	-0.234	-0.225	-0.216	-0.208	-0.200	-0.192	-0.185	-0.176	-0.170	-0.162	-0.156	-0.149	-0.142	-0.136	-0.131	-0.125	-0.121	-0.116	-0.111	-0.108	-0.102	-0.099	-0.096	-0.092	-0.089	-0.086	-0.085	-0.081	-0.079	-0.078	-0.075	-0.072	-0.071	-0.070	-0.068	-0.066	-0.065	-0.062	-0.061	-0.059	-0.056	-0.055	-0.052	-0.050	-0.049	-0.046	-0.044	-0.040	-0.038	-0.034	-0.030	-0.026	-0.022	-0.019	-0.014	-0.009	-0.005	0.001	0.005	0.010	0.016	0.022	0.029	0.034	0.041	0.048	0.054	0.060	0.066	0.072	0.079	0.086	0.092	0.100	0.106	0.112	0.119	0.125	0.131	0.138	0.142	0.149	0.154	0.160	0.165	0.170	0.175	0.179	0.184	0.188	0.191	0.195	0.200	0.202	0.206	0.210	0.212	0.216	0.219	0.222	0.224	0.226	0.230	0.231	0.234	0.236	0.238	0.240	0.241	0.242	0.245	0.248	0.250	0.251	0.252	0.255	0.256	0.258	0.260	0.262	0.264	0.265	0.268	0.269	0.270	0.272	0.274	0.275	0.276	0.279	0.280	0.281	0.282	0.284	0.284	0.285	0.284	0.285	0.285	0.285	0.285	0.284	0.284	0.282	0.280	0.279	0.279	0.276	0.274	0.271	0.269	0.266	0.264	0.260	0.258	0.254	0.251	0.246	0.244	0.240	0.236	0.232	0.229	0.225	0.221	0.218	0.214	0.210	0.206	0.204	0.201	0.199	0.196	0.195	0.192	0.191	0.190	0.189	0.188	0.189	0.189	0.190	0.191	0.194	0.195	0.198	0.201	0.205	0.209	0.214	0.219	0.225	0.230	0.236	0.244	0.251	0.259	0.269	0.278	0.286	0.295	0.305	0.315	0.325	0.336	0.346	0.359	0.370	0.381	0.392	0.404	0.415	0.425	0.438	0.449	0.460	0.471	0.482	0.492	0.502	0.512	0.522	0.532	0.542	0.551	0.559	0.568	0.575	0.582	0.589	0.595	0.601	0.605	0.610	0.614	0.618	0.620	0.622	0.625	0.625	0.625	0.625	0.624	0.622	0.621	0.619	0.616	0.611	0.608	0.604	0.598	0.592	0.586	0.580	0.574	0.566	0.559	0.550	0.542	0.534	0.525	0.516	0.506	0.498	0.488	0.479	0.469	0.459	0.449	0.439	0.429	0.419	0.409	0.399	0.389	0.379	0.369	0.360	0.351	0.341	0.332	0.324	0.315	0.306	0.298	0.290	0.282	0.274	0.268	0.259	0.251	0.244	0.236	0.229	0.221	0.215	0.208	0.200	0.192	0.186	0.178	0.171	0.164	0.155	0.149	0.141	0.132	0.124	0.115	0.106	0.098	0.089	0.079	0.070	0.060	0.049	0.038	0.026	0.016	0.004	-0.008	-0.020	-0.032	-0.046	-0.059	-0.072	-0.085	-0.099	-0.112	-0.126	-0.140	-0.155	-0.169	-0.182	-0.196	-0.210	-0.225	-0.239	-0.251	-0.266	-0.279	-0.291	-0.305	-0.318	-0.329	-0.341	-0.351	-0.364	-0.372	-0.382	-0.392	-0.401	-0.408	-0.415	-0.422	-0.428	-0.432	-0.438	-0.441	-0.444	-0.446	-0.449	-0.449	-0.449	-0.449	-0.448	-0.445	-0.444	-0.440	-0.438	-0.432	-0.428	-0.422	-0.416	-0.410	-0.404	-0.398	-0.390	-0.381	-0.374	-0.366	-0.358	-0.349	-0.340	-0.331	-0.321	-0.312	-0.304	-0.295	-0.285	-0.276	-0.266	-0.258	-0.249	-0.240	-0.232	-0.224	-0.216	-0.208	-0.201	-0.192	-0.186	-0.179	-0.172	-0.166	-0.160	-0.154	-0.149	-0.142	-0.138	-0.132	-0.126	-0.122	-0.118	-0.114	-0.109	-0.105	-0.101	-0.096	-0.092	-0.088	-0.085	-0.081	-0.078	-0.074	-0.070	-0.066	-0.062	-0.059	-0.055	-0.051	-0.048	-0.042	-0.039	-0.036	-0.031	-0.026	-0.024	-0.019	-0.015	-0.010	-0.006	-0.001	0.002	0.006	0.012	0.016	0.020	0.024	0.029	0.032	0.036	0.040	0.042	0.046	0.050	0.052	0.056	0.059	0.061	0.062	0.065	0.068	0.069	0.069	0.071	0.071	0.071	0.071	0.071	0.070	0.070	0.068	0.068	0.065	0.064	0.060	0.058	0.054	0.050	0.046	0.041	0.038	0.032	0.026	0.022	0.015	0.009	0.004	-0.004	-0.010	-0.018	-0.025	-0.032	-0.040	-0.049	-0.056	-0.065	-0.074	-0.082	-0.091	-0.101	-0.110	-0.119	-0.129	-0.138	-0.148	-0.156	-0.166	-0.175	-0.185	-0.195	-0.204	-0.212	-0.221	-0.231	-0.240	-0.249	-0.258	-0.266	-0.274	-0.284	-0.291	-0.300	-0.309	-0.316	-0.322	-0.331	-0.339	-0.345	-0.351	-0.359	-0.365	-0.371	-0.378	-0.382	-0.388	-0.394	-0.398	-0.402	-0.408	-0.411	-0.415	-0.420	-0.424	-0.425	-0.429	-0.431	-0.434	-0.435	-0.438	-0.439	-0.441	-0.442	-0.442	-0.445	-0.445	-0.445	-0.445	-0.446	-0.446	-0.444	-0.445	-0.444	-0.442	-0.441	-0.440	-0.439	-0.438	-0.435	-0.434	-0.432	-0.430	-0.429	-0.426	-0.424	-0.421	-0.419	-0.418	-0.415	-0.411	-0.410	-0.408	-0.406	-0.402	-0.400	-0.399	-0.396	-0.395	-0.391	-0.390	-0.388	-0.386	-0.385	-0.384	-0.381	-0.380	-0.379	-0.378	-0.378	-0.378	-0.376	-0.376	-0.378	-0.378	-0.379	-0.379	-0.380	-0.382	-0.384	-0.386	-0.390	-0.392	-0.396	-0.401	-0.405	-0.410	-0.415	-0.421	-0.428	-0.435	-0.441	-0.449	-0.456	-0.465	-0.474	-0.484	-0.494	-0.504	-0.515	-0.526	-0.538	-0.549	-0.561	-0.574	-0.586	-0.600	-0.614	-0.626	-0.641	-0.654	-0.668	-0.681	-0.696	-0.710	-0.725	-0.739	-0.751	-0.766	-0.779	-0.792	-0.805	-0.818	-0.829	-0.841	-0.854	-0.864	-0.875	-0.885	-0.895	-0.905	-0.912	-0.920	-0.926	-0.934	-0.939	-0.944	-0.949	-0.951	-0.955	-0.956	-0.958	-0.959	-0.958	-0.956	-0.954	-0.951	-0.949	-0.946	-0.941	-0.936	-0.931	-0.924	-0.918	-0.910	-0.902	-0.895	-0.888	-0.878	-0.869	-0.860	-0.850	-0.841	-0.831	-0.821	-0.811	-0.801	-0.792	-0.782	-0.772	-0.762	-0.754	-0.744	-0.735	-0.726	-0.718	-0.710	-0.702	-0.695	-0.688	-0.681	-0.674	-0.668	-0.662	-0.658	-0.652	-0.648	-0.644	-0.640	-0.636	-0.632	-0.631	-0.628	-0.626	-0.625	-0.622	-0.621	-0.620	-0.620	-0.618	-0.618	-0.618	-0.618	-0.618	-0.618	-0.619	-0.619	-0.619	-0.620	-0.620	-0.621	-0.621	-0.622	-0.625	-0.625	-0.626	-0.628	-0.628	-0.630	-0.631	-0.632	-0.634	-0.635	-0.638	-0.639	-0.640	-0.644	-0.644	-0.646	-0.649	-0.651	-0.652	-0.656	-0.659	-0.661	-0.665	-0.668	-0.670	-0.672	-0.676	-0.680	-0.684	-0.688	-0.691	-0.695	-0.699	-0.702	-0.706	-0.710	-0.714	-0.718	-0.722	-0.726	-0.729	-0.732	-0.736	-0.739	-0.742	-0.745	-0.748	-0.751	-0.751	-0.754	-0.756	-0.756	-0.758	-0.758	-0.759	-0.758	-0.756	-0.755	-0.754	-0.752	-0.749	-0.748	-0.744	-0.740	-0.735	-0.730	-0.725	-0.720	-0.714	-0.708	-0.699	-0.692	-0.685	-0.676	-0.668	-0.659	-0.649	-0.639	-0.628	-0.618	-0.606	-0.595	-0.584	-0.571	-0.559	-0.546	-0.534	-0.519	-0.506	-0.492	-0.479	-0.464	-0.449	-0.436	-0.421	-0.406	-0.391	-0.378	-0.361	-0.346	-0.331	-0.316	-0.300	-0.285	-0.269	-0.254	-0.238	-0.222	-0.208	-0.191	-0.176	-0.161	-0.146	-0.132	-0.118	-0.101	-0.086	-0.072	-0.058	-0.044	-0.029	-0.016	-0.002	0.011	0.025	0.038	0.051	0.062	0.075	0.086	0.099	0.110	0.120	0.132	0.142	0.151	0.161	0.171	0.179	0.189	0.196	0.204	0.211	0.218	0.225	0.230	0.236	0.241	0.246	0.251	0.255	0.258	0.261	0.264	0.265	0.268	0.269	0.271	0.271	0.271	0.272	0.271	0.270	0.269	0.268	0.265	0.264	0.261	0.258	0.254	0.250	0.246	0.241	0.238	0.231	0.226	0.221	0.216	0.209	0.202	0.195	0.188	0.181	0.174	0.165	0.158	0.149	0.140	0.131	0.121	0.112	0.102	0.092	0.082	0.072	0.060	0.050	0.039	0.028	0.015	0.002	-0.010	-0.022	-0.034	-0.048	-0.060	-0.075	-0.088	-0.101	-0.116	-0.130	-0.144	-0.159	-0.172	-0.188	-0.202	-0.216	-0.231	-0.248	-0.262	-0.278	-0.292	-0.308	-0.321	-0.338	-0.352	-0.368	-0.382	-0.396	-0.411	-0.426	-0.439	-0.452	-0.466	-0.479	-0.491	-0.504	-0.515	-0.526	-0.538	-0.548	-0.559	-0.568	-0.576	-0.585	-0.592	-0.600	-0.606	-0.614	-0.619	-0.624	-0.629	-0.632	-0.635	-0.638	-0.640	-0.641	-0.642	-0.642	-0.641	-0.640	-0.639	-0.636	-0.635	-0.631	-0.628	-0.624	-0.619	-0.615	-0.609	-0.605	-0.599	-0.591	-0.586	-0.579	-0.574	-0.566	-0.560	-0.552	-0.546	-0.539	-0.531	-0.525	-0.519	-0.512	-0.505	-0.500	-0.494	-0.488	-0.482	-0.479	-0.474	-0.469	-0.465	-0.461	-0.458	-0.455	-0.452	-0.450	-0.449	-0.448	-0.448	-0.448	-0.449	-0.449	-0.449	-0.450	-0.451	-0.454	-0.456	-0.458	-0.461	-0.465	-0.468	-0.470	-0.475	-0.478	-0.482	-0.485	-0.490	-0.494	-0.498	-0.501	-0.505	-0.509	-0.512	-0.515	-0.519	-0.521	-0.525	-0.528	-0.530	-0.532	-0.534	-0.535	-0.536	-0.536	-0.538	-0.538	-0.536	-0.536	-0.534	-0.534	-0.531	-0.530	-0.526	-0.524	-0.520	-0.516	-0.512	-0.509	-0.505	-0.500	-0.495	-0.491	-0.485	-0.481	-0.475	-0.470	-0.465	-0.460	-0.455	-0.449	-0.445	-0.439	-0.434	-0.429	-0.424	-0.419	-0.415	-0.411	-0.406	-0.402	-0.400	-0.396	-0.394	-0.390	-0.389	-0.386	-0.384	-0.384	-0.382	-0.382	-0.382	-0.382	-0.382	-0.384	-0.385	-0.386	-0.388	-0.390	-0.392	-0.395	-0.399	-0.402	-0.408	-0.411	-0.415	-0.420	-0.425	-0.430	-0.436	-0.442	-0.448	-0.454	-0.460	-0.468	-0.474	-0.480	-0.489	-0.495	-0.502	-0.510	-0.518	-0.525	-0.534	-0.541	-0.549	-0.558	-0.564	-0.572	-0.580	-0.588	-0.595	-0.602	-0.610	-0.618	-0.625	-0.631	-0.638	-0.644	-0.651	-0.658	-0.664	-0.669	-0.674	-0.679	-0.684	-0.688	-0.692	-0.696	-0.698	-0.701	-0.704	-0.704	-0.706	-0.706	-0.708	-0.706	-0.704	-0.704	-0.700	-0.699	-0.695	-0.690	-0.686	-0.681	-0.674	-0.668	-0.660	-0.652	-0.644	-0.634	-0.625	-0.614	-0.602	-0.591	-0.578	-0.565	-0.551	-0.538	-0.522	-0.506	-0.490	-0.474	-0.458	-0.441	-0.422	-0.404	-0.386	-0.368	-0.348	-0.328	-0.309	-0.289	-0.269	-0.249	-0.229	-0.209	-0.188	-0.168	-0.148	-0.126	-0.106	-0.088	-0.066	-0.046	-0.028	-0.009	0.011	0.029	0.048	0.066	0.082	0.100	0.118	0.134	0.150	0.165	0.179	0.194	0.208	0.221	0.232	0.245	0.255	0.266	0.276	0.286	0.295	0.302	0.310	0.316	0.322	0.326	0.332	0.335	0.338	0.340	0.342	0.342	0.344	0.342	0.341	0.340	0.336	0.334	0.330	0.326	0.320	0.314	0.308	0.300	0.292	0.285	0.275	0.266	0.256	0.246	0.235	0.224	0.211	0.199	0.185	0.172	0.159	0.146	0.131	0.116	0.102	0.088	0.071	0.056	0.041	0.025	0.009	-0.006	-0.022	-0.039	-0.055	-0.070	-0.088	-0.104	-0.119	-0.135	-0.151	-0.166	-0.184	-0.199	-0.214	-0.229	-0.244	-0.259	-0.274	-0.289	-0.302	-0.316	-0.330	-0.344	-0.358	-0.370	-0.382	-0.395	-0.408	-0.419	-0.430	-0.440	-0.451	-0.460	-0.471	-0.481	-0.490	-0.498	-0.506	-0.514	-0.521	-0.529	-0.535	-0.541	-0.548	-0.551	-0.556	-0.560	-0.565	-0.569	-0.572	-0.575	-0.579	-0.580	-0.582	-0.582	-0.584	-0.585	-0.585	-0.585	-0.585	-0.585	-0.584	-0.582	-0.582	-0.581	-0.579	-0.576	-0.575	-0.574	-0.571	-0.570	-0.568	-0.565	-0.561	-0.559	-0.558	-0.555	-0.554	-0.551	-0.549	-0.548	-0.545	-0.544	-0.542	-0.540	-0.538	-0.536	-0.535	-0.535	-0.534	-0.534	-0.532	-0.531	-0.531	-0.531	-0.531	-0.531	-0.531	-0.530	-0.530	-0.530	-0.531	-0.530	-0.530	-0.530	-0.529	-0.529	-0.529	-0.529	-0.528	-0.528	-0.526	-0.525	-0.524	-0.521	-0.520	-0.518	-0.514	-0.511	-0.509	-0.505	-0.501	-0.496	-0.492	-0.488	-0.481	-0.476	-0.470	-0.464	-0.456	-0.450	-0.442	-0.434	-0.426	-0.418	-0.409	-0.400	-0.390	-0.382	-0.372	-0.362	-0.354	-0.342	-0.334	-0.324	-0.315	-0.305	-0.295	-0.286	-0.276	-0.269	-0.259	-0.251	-0.244	-0.236	-0.229	-0.221	-0.215	-0.210	-0.204	-0.199	-0.194	-0.190	-0.188	-0.182	-0.181	-0.180	-0.178	-0.176	-0.178	-0.178	-0.179	-0.180	-0.182	-0.185	-0.188	-0.191	-0.195	-0.198	-0.204	-0.209	-0.214	-0.220	-0.226	-0.232	-0.239	-0.245	-0.252	-0.259	-0.266	-0.274	-0.280	-0.286	-0.294	-0.300	-0.306	-0.314	-0.319	-0.326	-0.331	-0.338	-0.342	-0.348	-0.352	-0.358	-0.360	-0.364	-0.368	-0.370	-0.372	-0.376	-0.378	-0.379	-0.379	-0.381	-0.381	-0.380	-0.381	-0.380	-0.378	-0.378	-0.376	-0.374	-0.372	-0.370	-0.368	-0.365	-0.362	-0.359	-0.356	-0.354	-0.350	-0.346	-0.342	-0.340	-0.338	-0.334	-0.331	-0.328	-0.325	-0.321	-0.319	-0.316	-0.314	-0.311	-0.309	-0.308	-0.304	-0.302	-0.300	-0.300	-0.298	-0.296	-0.295	-0.294	-0.294	-0.292	-0.292	-0.292	-0.292	-0.291	-0.292	-0.292	-0.292	-0.292	-0.292	-0.292	-0.292	-0.292	-0.292	-0.294	-0.294	-0.295	-0.296	-0.298	-0.298	-0.299	-0.299	-0.299	-0.300	-0.301	-0.300	-0.300	-0.301	-0.301	-0.302	-0.304	-0.304	-0.304	-0.304	-0.304	-0.304	-0.304	-0.304	-0.304	-0.305	-0.304	-0.304	-0.302	-0.302	-0.301	-0.300	-0.301	-0.300	-0.299	-0.298	-0.296	-0.295	-0.294	-0.292	-0.291	-0.289	-0.288	-0.285	-0.284	-0.281	-0.280	-0.278	-0.275	-0.272	-0.270	-0.268	-0.265	-0.262	-0.260	-0.256	-0.254	-0.251	-0.248	-0.245	-0.242	-0.239	-0.238	-0.234	-0.232	-0.229	-0.228	-0.224	-0.222	-0.221	-0.219	-0.218	-0.216	-0.215	-0.212	-0.212	-0.212	-0.211	-0.211	-0.212	-0.212	-0.212	-0.214	-0.215	-0.216	-0.219	-0.220	-0.222	-0.225	-0.228	-0.231	-0.235	-0.238	-0.240	-0.245	-0.249	-0.252	-0.256	-0.261	-0.265	-0.270	-0.274	-0.279	-0.282	-0.286	-0.290	-0.295	-0.298	-0.302	-0.306	-0.309	-0.311	-0.315	-0.316	-0.319	-0.320	-0.320	-0.322	-0.322	-0.322	-0.322	-0.321	-0.320	-0.318	-0.315	-0.312	-0.310	-0.305	-0.300	-0.295	-0.289	-0.282	-0.276	-0.269	-0.260	-0.252	-0.244	-0.235	-0.225	-0.216	-0.205	-0.195	-0.184	-0.171	-0.160	-0.149	-0.138	-0.125	-0.112	-0.100	-0.088	-0.075	-0.062	-0.050	-0.038	-0.025	-0.014	-0.001	0.011	0.022	0.034	0.045	0.055	0.065	0.076	0.086	0.095	0.102	0.111	0.119	0.126	0.132	0.140	0.145	0.151	0.155	0.159	0.162	0.165	0.169	0.170	0.171	0.172	0.174	0.172	0.172	0.171	0.170	0.168	0.165	0.162	0.160	0.155	0.152	0.148	0.141	0.136	0.131	0.126	0.119	0.112	0.105	0.099	0.091	0.084	0.076	0.068	0.059	0.051	0.041	0.032	0.024	0.014	0.005	-0.005	-0.015	-0.025	-0.034	-0.045	-0.055	-0.065	-0.075	-0.088	-0.098	-0.108	-0.120	-0.130	-0.141	-0.151	-0.162	-0.172	-0.182	-0.194	-0.204	-0.214	-0.224	-0.234	-0.244	-0.254	-0.264	-0.272	-0.281	-0.290	-0.298	-0.306	-0.314	-0.322	-0.330	-0.335	-0.342	-0.348	-0.352	-0.359	-0.362	-0.366	-0.370	-0.372	-0.375	-0.378	-0.379	-0.380	-0.380	-0.380	-0.379	-0.378	-0.376	-0.375	-0.371	-0.368	-0.365	-0.361	-0.358	-0.351	-0.346	-0.341	-0.336	-0.330	-0.324	-0.318	-0.311	-0.305	-0.298	-0.291	-0.285	-0.278	-0.270	-0.264	-0.256	-0.250	-0.244	-0.236	-0.231	-0.225	-0.219	-0.214	-0.209	-0.204	-0.200	-0.195	-0.191	-0.188	-0.185	-0.182	-0.180	-0.179	-0.176	-0.175	-0.175	-0.174	-0.174	-0.174	-0.174	-0.175	-0.175	-0.178	-0.178	-0.180	-0.181	-0.184	-0.185	-0.188	-0.190	-0.191	-0.194	-0.196	-0.198	-0.200	-0.201	-0.204	-0.205	-0.206	-0.209	-0.209	-0.209	-0.209	-0.209	-0.209	-0.209	-0.206	-0.205	-0.202	-0.200	-0.198	-0.195	-0.191	-0.186	-0.181	-0.178	-0.172	-0.166	-0.160	-0.154	-0.146	-0.140	-0.132	-0.125	-0.118	-0.109	-0.101	-0.091	-0.084	-0.074	-0.065	-0.056	-0.046	-0.038	-0.028	-0.019	-0.009	0.000	0.009	0.018	0.026	0.034	0.044	0.051	0.060	0.066	0.074	0.081	0.088	0.094	0.100	0.106	0.111	0.116	0.121	0.125	0.129	0.132	0.136	0.139	0.142	0.144	0.146	0.148	0.149	0.149	0.149	0.149	0.149	0.148	0.148	0.144	0.142	0.140	0.138	0.136	0.132	0.129	0.126	0.121	0.119	0.112	0.109	0.104	0.099	0.094	0.088	0.082	0.075	0.070	0.062	0.056	0.049	0.042	0.035	0.028	0.020	0.012	0.004	-0.005	-0.012	-0.021	-0.030	-0.039	-0.046	-0.056	-0.064	-0.072	-0.082	-0.091	-0.100	-0.108	-0.116	-0.126	-0.135	-0.142	-0.151	-0.160	-0.169	-0.176	-0.185	-0.191	-0.200	-0.208	-0.215	-0.221	-0.229	-0.235	-0.242	-0.248	-0.254	-0.259	-0.264	-0.269	-0.275	-0.278	-0.282	-0.285	-0.289	-0.292	-0.295	-0.298	-0.299	-0.301	-0.301	-0.304	-0.304	-0.304	-0.305	-0.305	-0.305	-0.304	-0.302	-0.301	-0.301	-0.299	-0.298	-0.296	-0.295	-0.292	-0.290	-0.288	-0.285	-0.284	-0.281	-0.278	-0.275	-0.272	-0.270	-0.268	-0.265	-0.261	-0.260	-0.258	-0.255	-0.252	-0.251	-0.249	-0.248	-0.246	-0.244	-0.242	-0.241	-0.241	-0.240	-0.239	-0.240	-0.238	-0.239	-0.239	-0.240	-0.240	-0.241	-0.241	-0.242	-0.244	-0.245	-0.248	-0.249	-0.251	-0.252	-0.255	-0.258	-0.260	-0.262	-0.265	-0.268	-0.270	-0.274	-0.276	-0.280	-0.282	-0.286	-0.288	-0.291	-0.294	-0.296	-0.300	-0.301	-0.304	-0.306	-0.308	-0.310	-0.312	-0.314	-0.315	-0.316	-0.318	-0.319	-0.319	-0.320	-0.320	-0.320	-0.320	-0.320	-0.320	-0.318	-0.318	-0.316	-0.315	-0.314	-0.312	-0.310	-0.309	-0.308	-0.304	-0.302	-0.300	-0.298	-0.295	-0.294	-0.291	-0.288	-0.286	-0.284	-0.281	-0.280	-0.276	-0.275	-0.272	-0.271	-0.269	-0.268	-0.266	-0.265	-0.264	-0.262	-0.261	-0.261	-0.260	-0.260	-0.260	-0.260	-0.261	-0.261	-0.261	-0.262	-0.264	-0.265	-0.268	-0.270	-0.272	-0.274	-0.278	-0.280	-0.282	-0.286	-0.291	-0.295	-0.300	-0.304	-0.309	-0.314	-0.319	-0.325	-0.330	-0.338	-0.342	-0.350	-0.356	-0.364	-0.370	-0.379	-0.385	-0.392	-0.400	-0.409	-0.418	-0.426	-0.434	-0.442	-0.451	-0.461	-0.470	-0.478	-0.488	-0.496	-0.505	-0.515	-0.524	-0.532	-0.540	-0.550	-0.559	-0.566	-0.574	-0.581	-0.590	-0.598	-0.604	-0.610	-0.616	-0.622	-0.628	-0.634	-0.638	-0.641	-0.645	-0.649	-0.650	-0.652	-0.654	-0.655	-0.655	-0.654	-0.654	-0.651	-0.649	-0.646	-0.642	-0.639	-0.634	-0.629	-0.622	-0.616	-0.609	-0.602	-0.594	-0.585	-0.576	-0.568	-0.558	-0.549	-0.539	-0.526	-0.516	-0.506	-0.494	-0.482	-0.471	-0.460	-0.449	-0.436	-0.425	-0.412	-0.400	-0.390	-0.378	-0.366	-0.355	-0.344	-0.334	-0.322	-0.312	-0.302	-0.291	-0.281	-0.272	-0.262	-0.254	-0.244	-0.235	-0.226	-0.218	-0.209	-0.200	-0.191	-0.182	-0.175	-0.166	-0.158	-0.149	-0.140	-0.130	-0.122	-0.112	-0.102	-0.092	-0.081	-0.071	-0.060	-0.049	-0.036	-0.024	-0.011	0.004	0.019	0.034	0.050	0.066	0.084	0.101	0.120	0.139	0.160	0.181	0.204	0.226	0.250	0.275	0.300	0.326	0.352	0.379	0.408	0.436	0.468	0.498	0.529	0.560	0.592	0.625	0.659	0.692	0.728	0.762	0.799	0.832	0.869	0.906	0.942	0.980	1.016	1.054	1.091	1.129	1.166	1.204	1.241	1.279	1.315	1.352	1.390	1.426	1.464	1.500	1.536	1.572	1.608	1.642	1.676	1.711	1.745	1.778	1.811	1.842	1.874	1.905	1.936	1.966	1.995	2.024	2.051	2.079	2.106	2.131	2.156	2.180	2.202	2.225	2.246	2.268	2.288	2.306	2.324	2.341	2.358	2.371	2.386	2.399	2.411	2.422	2.434	2.441	2.450	2.456	2.464	2.468	2.472	2.475	2.476	2.478	2.478	2.476	2.474	2.471	2.468	2.462	2.456	2.450	2.444	2.435	2.426	2.418	2.406	2.395	2.385	2.372	2.360	2.348	2.334	2.320	2.306	2.294	2.279	2.264	2.250	2.236	2.221	2.208	2.192	2.179	2.164	2.150	2.138	2.124	2.111	2.099	2.086	2.075	2.064	2.052	2.041	2.031	2.021	2.013	2.004	1.995	1.986	1.979	1.970	1.962	1.956	1.949	1.942	1.936	1.930	1.924	1.918	1.911	1.905	1.900	1.894	1.888	1.880	1.874	1.868	1.859	1.852	1.844	1.835	1.826	1.816	1.806	1.796	1.784	1.772	1.760	1.748	1.732	1.719	1.702	1.685	1.668	1.650	1.630	1.611	1.591	1.570	1.548	1.524	1.501	1.476	1.451	1.425	1.398	1.370	1.342	1.314	1.284	1.254	1.224	1.192	1.161	1.129	1.096	1.064	1.030	0.996	0.962	0.929	0.892	0.859	0.822	0.789	0.752	0.718	0.682	0.646	0.612	0.576	0.541	0.506	0.471	0.436	0.401	0.368	0.332	0.299	0.266	0.232	0.200	0.166	0.135	0.102	0.070	0.040	0.010	-0.021	-0.051	-0.081	-0.110	-0.139	-0.168	-0.195	-0.222	-0.250	-0.276	-0.302	-0.329	-0.355	-0.380	-0.404	-0.429	-0.452	-0.476	-0.500	-0.522	-0.546	-0.569	-0.591	-0.614	-0.636	-0.656	-0.679	-0.700	-0.722	-0.744	-0.764	-0.785	-0.806	-0.826	-0.848	-0.868	-0.889	-0.909	-0.930	-0.949	-0.970	-0.990	-1.010	-1.030	-1.049	-1.070	-1.090	-1.109	-1.129	-1.149	-1.169	-1.188	-1.208	-1.226	-1.245	-1.265	-1.284	-1.301	-1.321	-1.339	-1.358	-1.375	-1.392	-1.410	-1.428	-1.444	-1.460	-1.476	-1.492	-1.508	-1.524	-1.539	-1.554	-1.566	-1.581	-1.596	-1.609	-1.621	-1.634	-1.646	-1.659	-1.669	-1.680	-1.690	-1.700	-1.710	-1.719	-1.728	-1.736	-1.745	-1.752	-1.759	-1.766	-1.774	-1.780	-1.786	-1.792	-1.798	-1.804	-1.808	-1.812	-1.816	-1.821	-1.825	-1.829	-1.832	-1.836	-1.840	-1.842	-1.846	-1.849	-1.852	-1.854	-1.856	-1.860	-1.862	-1.865	-1.868	-1.869	-1.871	-1.874	-1.876	-1.879	-1.881	-1.884	-1.886	-1.889	-1.891	-1.894	-1.896	-1.900	-1.904	-1.906	-1.910	-1.914	-1.916	-1.919	-1.924	-1.926	-1.930	-1.934	-1.939	-1.942	-1.948	-1.951	-1.955	-1.960	-1.964	-1.969	-1.971	-1.976	-1.981	-1.986	-1.990	-1.995	-2.000	-2.005	-2.009	-2.014	-2.018	-2.022	-2.027	-2.033	-2.035	-2.040	-2.044	-2.049	-2.052	-2.055	-2.060	-2.064	-2.068	-2.070	-2.074	-2.076	-2.080	-2.082	-2.085	-2.089	-2.090	-2.092	-2.094	-2.096	-2.098	-2.100	-2.101	-2.101	-2.101	-2.102	-2.102	-2.102	-2.102	-2.101	-2.101	-2.100	-2.098	-2.096	-2.094	-2.092	-2.089	-2.086	-2.081	-2.078	-2.074	-2.069	-2.064	-2.059	-2.052	-2.045	-2.039	-2.031	-2.024	-2.015	-2.006	-1.998	-1.988	-1.978	-1.968	-1.955	-1.944	-1.931	-1.919	-1.905	-1.891	-1.878	-1.862	-1.849	-1.832	-1.818	-1.800	-1.785	-1.768	-1.749	-1.732	-1.714	-1.696	-1.678	-1.660	-1.640	-1.621	-1.602	-1.584	-1.565	-1.546	-1.528	-1.509	-1.490	-1.471	-1.452	-1.435	-1.416	-1.400	-1.381	-1.365	-1.348	-1.331	-1.316	-1.300	-1.286	-1.271	-1.258	-1.244	-1.230	-1.218	-1.205	-1.195	-1.184	-1.174	-1.162	-1.154	-1.145	-1.135	-1.128	-1.120	-1.112	-1.105	-1.099	-1.092	-1.085	-1.080	-1.075	-1.069	-1.062	-1.059	-1.054	-1.049	-1.045	-1.040	-1.035	-1.030	-1.024	-1.019	-1.014	-1.009	-1.002	-0.998	-0.991	-0.986	-0.980	-0.972	-0.966	-0.960	-0.952	-0.945	-0.938	-0.930	-0.921	-0.914	-0.905	-0.896	-0.888	-0.879	-0.869	-0.860	-0.850	-0.840	-0.830	-0.821	-0.811	-0.801	-0.791	-0.781	-0.771	-0.761	-0.752	-0.742	-0.734	-0.725	-0.716	-0.706	-0.698	-0.690	-0.681	-0.674	-0.666	-0.658	-0.650	-0.642	-0.636	-0.629	-0.622	-0.616	-0.610	-0.604	-0.599	-0.594	-0.589	-0.582	-0.579	-0.574	-0.570	-0.565	-0.561	-0.558	-0.554	-0.550	-0.546	-0.544	-0.540	-0.538	-0.534	-0.532	-0.530	-0.528	-0.525	-0.524	-0.521	-0.520	-0.519	-0.518	-0.518	-0.516	-0.515	-0.515	-0.515	-0.515	-0.515	-0.516	-0.518	-0.519	-0.521	-0.522	-0.525	-0.528	-0.531	-0.535	-0.539	-0.542	-0.548	-0.552	-0.559	-0.564	-0.570	-0.576	-0.584	-0.591	-0.599	-0.606	-0.614	-0.622	-0.631	-0.640	-0.649	-0.659	-0.668	-0.676	-0.686	-0.696	-0.705	-0.715	-0.724	-0.734	-0.741	-0.751	-0.759	-0.768	-0.775	-0.782	-0.789	-0.795	-0.801	-0.808	-0.812	-0.816	-0.821	-0.824	-0.828	-0.828	-0.830	-0.830	-0.830	-0.828	-0.828	-0.825	-0.821	-0.816	-0.811	-0.806	-0.801	-0.794	-0.788	-0.779	-0.770	-0.760	-0.751	-0.741	-0.730	-0.719	-0.708	-0.696	-0.682	-0.671	-0.658	-0.645	-0.631	-0.619	-0.605	-0.592	-0.579	-0.566	-0.554	-0.540	-0.528	-0.516	-0.504	-0.492	-0.481	-0.470	-0.459	-0.449	-0.440	-0.431	-0.422	-0.414	-0.406	-0.400	-0.394	-0.388	-0.382	-0.379	-0.375	-0.371	-0.369	-0.368	-0.365	-0.364	-0.364	-0.364	-0.364	-0.365	-0.366	-0.370	-0.372	-0.376	-0.379	-0.384	-0.388	-0.392	-0.398	-0.404	-0.410	-0.415	-0.420	-0.428	-0.434	-0.440	-0.446	-0.452	-0.459	-0.465	-0.472	-0.478	-0.482	-0.489	-0.495	-0.500	-0.505	-0.510	-0.515	-0.519	-0.522	-0.528	-0.530	-0.532	-0.535	-0.536	-0.538	-0.539	-0.539	-0.539	-0.539	-0.536	-0.536	-0.534	-0.530	-0.528	-0.524	-0.519	-0.515	-0.510	-0.504	-0.496	-0.491	-0.484	-0.476	-0.468	-0.460	-0.451	-0.441	-0.432	-0.422	-0.412	-0.402	-0.391	-0.382	-0.371	-0.360	-0.349	-0.338	-0.326	-0.315	-0.304	-0.292	-0.281	-0.270	-0.259	-0.248	-0.236	-0.225	-0.216	-0.205	-0.195	-0.185	-0.175	-0.165	-0.156	-0.146	-0.138	-0.130	-0.122	-0.114	-0.106	-0.099	-0.092	-0.085	-0.078	-0.071	-0.066	-0.060	-0.054	-0.049	-0.044	-0.039	-0.034	-0.029	-0.025	-0.021	-0.016	-0.012	-0.009	-0.005	-0.001	0.002	0.006	0.011	0.014	0.018	0.021	0.025	0.029	0.031	0.036	0.039	0.044	0.046	0.051	0.054	0.059	0.062	0.068	0.071	0.075	0.080	0.084	0.089	0.092	0.096	0.100	0.105	0.110	0.114	0.118	0.121	0.126	0.130	0.134	0.138	0.141	0.145	0.148	0.151	0.155	0.158	0.161	0.164	0.166	0.169	0.171	0.172	0.174	0.178	0.178	0.180	0.181	0.182	0.182	0.185	0.185	0.185	0.186	0.186	0.188	0.189	0.189	0.189	0.190	0.190	0.191	0.192	0.192	0.192	0.195	0.195	0.195	0.195	0.196	0.198	0.199	0.200	0.200	0.201	0.202	0.204	0.205	0.205	0.208	0.209	0.209	0.210	0.211	0.212	0.214	0.215	0.215	0.218	0.218	0.219	0.220	0.220	0.220	0.220	0.220	0.219	0.219	0.219	0.218	0.216	0.215	0.214	0.212	0.211	0.210	0.209	0.205	0.204	0.201	0.199	0.196	0.194	0.191	0.189	0.185	0.182	0.181	0.179	0.175	0.174	0.170	0.168	0.166	0.165	0.162	0.161	0.160	0.160	0.159	0.158	0.158	0.159	0.159	0.160	0.161	0.164	0.166	0.169	0.171	0.176	0.180	0.184	0.189	0.195	0.200	0.206	0.214	0.221	0.229	0.236	0.244	0.252	0.262	0.271	0.281	0.291	0.301	0.311	0.322	0.334	0.344	0.355	0.366	0.378	0.389	0.401	0.411	0.424	0.435	0.445	0.456	0.466	0.478	0.488	0.498	0.507	0.516	0.526	0.535	0.544	0.550	0.558	0.564	0.571	0.578	0.584	0.588	0.592	0.595	0.600	0.602	0.604	0.605	0.608	0.608	0.608	0.606	0.605	0.604	0.600	0.596	0.594	0.590	0.584	0.579	0.574	0.566	0.560	0.552	0.545	0.538	0.529	0.520	0.511	0.501	0.491	0.482	0.472	0.461	0.452	0.441	0.430	0.419	0.408	0.396	0.385	0.375	0.364	0.352	0.341	0.330	0.319	0.309	0.299	0.288	0.278	0.268	0.258	0.248	0.239	0.229	0.220	0.211	0.202	0.194	0.185	0.178	0.169	0.160	0.151	0.145	0.136	0.129	0.121	0.114	0.105	0.096	0.089	0.080	0.072	0.064	0.055	0.048	0.038	0.029	0.019	0.010	-0.001	-0.011	-0.022	-0.032	-0.044	-0.055	-0.068	-0.079	-0.092	-0.106	-0.119	-0.132	-0.146	-0.161	-0.175	-0.190	-0.206	-0.221	-0.238	-0.252	-0.268	-0.285	-0.300	-0.316	-0.334	-0.349	-0.365	-0.381	-0.398	-0.412	-0.428	-0.442	-0.456	-0.471	-0.486	-0.500	-0.512	-0.526	-0.539	-0.551	-0.561	-0.572	-0.581	-0.591	-0.599	-0.608	-0.615	-0.621	-0.628	-0.632	-0.635	-0.640	-0.642	-0.644	-0.646	-0.646	-0.646	-0.645	-0.644	-0.641	-0.639	-0.635	-0.632	-0.629	-0.624	-0.618	-0.611	-0.606	-0.599	-0.592	-0.585	-0.579	-0.570	-0.564	-0.555	-0.546	-0.538	-0.531	-0.522	-0.514	-0.505	-0.498	-0.488	-0.479	-0.471	-0.462	-0.455	-0.448	-0.440	-0.431	-0.425	-0.418	-0.410	-0.404	-0.398	-0.391	-0.384	-0.378	-0.372	-0.368	-0.360	-0.355	-0.351	-0.345	-0.340	-0.335	-0.330	-0.326	-0.321	-0.316	-0.312	-0.309	-0.306	-0.300	-0.298	-0.294	-0.290	-0.288	-0.282	-0.280	-0.276	-0.274	-0.270	-0.268	-0.264	-0.261	-0.259	-0.255	-0.252	-0.251	-0.248	-0.245	-0.244	-0.240	-0.239	-0.236	-0.235	-0.232	-0.231	-0.230	-0.229	-0.228	-0.226	-0.225	-0.225	-0.224	-0.224	-0.222	-0.224	-0.224	-0.224	-0.224	-0.225	-0.226	-0.228	-0.228	-0.230	-0.231	-0.234	-0.234	-0.236	-0.240	-0.241	-0.244	-0.248	-0.251	-0.252	-0.256	-0.261	-0.264	-0.268	-0.271	-0.276	-0.281	-0.285	-0.289	-0.295	-0.299	-0.304	-0.310	-0.315	-0.320	-0.325	-0.330	-0.335	-0.341	-0.346	-0.354	-0.359	-0.365	-0.371	-0.376	-0.384	-0.389	-0.395	-0.401	-0.408	-0.414	-0.419	-0.425	-0.432	-0.438	-0.444	-0.449	-0.454	-0.461	-0.466	-0.471	-0.478	-0.482	-0.486	-0.491	-0.496	-0.500	-0.504	-0.509	-0.514	-0.518	-0.521	-0.525	-0.528	-0.531	-0.534	-0.536	-0.539	-0.541	-0.544	-0.546	-0.548	-0.549	-0.550	-0.550	-0.551	-0.552	-0.552	-0.552	-0.552	-0.552	-0.551	-0.550	-0.550	-0.549	-0.548	-0.546	-0.545	-0.542	-0.541	-0.539	-0.538	-0.535	-0.531	-0.529	-0.526	-0.522	-0.520	-0.516	-0.512	-0.509	-0.506	-0.502	-0.498	-0.494	-0.490	-0.485	-0.481	-0.476	-0.472	-0.466	-0.462	-0.459	-0.454	-0.448	-0.444	-0.439	-0.434	-0.429	-0.422	-0.418	-0.412	-0.408	-0.402	-0.396	-0.391	-0.386	-0.381	-0.376	-0.371	-0.366	-0.361	-0.358	-0.352	-0.349	-0.345	-0.341	-0.338	-0.335	-0.331	-0.329	-0.328	-0.325	-0.324	-0.322	-0.322	-0.322	-0.324	-0.325	-0.326	-0.328	-0.330	-0.334	-0.339	-0.342	-0.348	-0.352	-0.360	-0.366	-0.374	-0.381	-0.391	-0.400	-0.410	-0.422	-0.432	-0.445	-0.458	-0.470	-0.482	-0.496	-0.510	-0.525	-0.540	-0.555	-0.570	-0.585	-0.601	-0.618	-0.632	-0.649	-0.665	-0.680	-0.696	-0.710	-0.726	-0.741	-0.755	-0.769	-0.782	-0.796	-0.809	-0.821	-0.832	-0.844	-0.854	-0.864	-0.871	-0.880	-0.888	-0.894	-0.899	-0.904	-0.908	-0.910	-0.912	-0.914	-0.914	-0.912	-0.911	-0.909	-0.906	-0.901	-0.898	-0.891	-0.886	-0.879	-0.871	-0.864	-0.855	-0.846	-0.836	-0.825	-0.815	-0.805	-0.794	-0.782	-0.770	-0.760	-0.748	-0.735	-0.724	-0.711	-0.699	-0.688	-0.675	-0.665	-0.652	-0.641	-0.630	-0.619	-0.609	-0.599	-0.590	-0.579	-0.571	-0.561	-0.554	-0.546	-0.539	-0.531	-0.524	-0.518	-0.511	-0.505	-0.501	-0.496	-0.491	-0.488	-0.482	-0.480	-0.476	-0.472	-0.471	-0.468	-0.465	-0.464	-0.462	-0.462	-0.460	-0.459	-0.459	-0.459	-0.459	-0.459	-0.459	-0.460	-0.460	-0.461	-0.462	-0.462	-0.465	-0.466	-0.469	-0.470	-0.472	-0.476	-0.478	-0.480	-0.484	-0.488	-0.490	-0.494	-0.498	-0.501	-0.506	-0.510	-0.515	-0.521	-0.525	-0.530	-0.536	-0.540	-0.548	-0.552	-0.558	-0.564	-0.569	-0.576	-0.581	-0.588	-0.592	-0.599	-0.605	-0.610	-0.616	-0.621	-0.626	-0.631	-0.636	-0.640	-0.644	-0.648	-0.651	-0.654	-0.658	-0.660	-0.661	-0.662	-0.665	-0.665	-0.664	-0.664	-0.662	-0.661	-0.660	-0.658	-0.654	-0.650	-0.646	-0.642	-0.639	-0.632	-0.628	-0.621	-0.614	-0.606	-0.599	-0.591	-0.584	-0.574	-0.565	-0.556	-0.546	-0.538	-0.526	-0.515	-0.506	-0.495	-0.484	-0.472	-0.461	-0.450	-0.439	-0.426	-0.415	-0.404	-0.391	-0.380	-0.369	-0.356	-0.345	-0.334	-0.322	-0.311	-0.301	-0.290	-0.279	-0.269	-0.258	-0.248	-0.238	-0.228	-0.218	-0.208	-0.198	-0.188	-0.179	-0.170	-0.160	-0.152	-0.144	-0.134	-0.126	-0.119	-0.110	-0.102	-0.095	-0.088	-0.080	-0.072	-0.065	-0.058	-0.051	-0.044	-0.039	-0.031	-0.025	-0.019	-0.012	-0.006	0.000	0.006	0.011	0.018	0.022	0.028	0.034	0.039	0.042	0.048	0.052	0.056	0.061	0.066	0.071	0.075	0.079	0.082	0.086	0.090	0.092	0.096	0.100	0.101	0.105	0.108	0.110	0.111	0.114	0.115	0.118	0.118	0.119	0.119	0.120	0.120	0.120	0.119	0.119	0.118	0.115	0.114	0.111	0.109	0.106	0.104	0.099	0.096	0.091	0.086	0.081	0.076	0.070	0.064	0.058	0.051	0.044	0.036	0.028	0.019	0.010	0.001	-0.010	-0.020	-0.030	-0.041	-0.052	-0.065	-0.076	-0.089	-0.101	-0.114	-0.128	-0.140	-0.155	-0.169	-0.182	-0.198	-0.212	-0.228	-0.242	-0.259	-0.272	-0.288	-0.304	-0.319	-0.335	-0.350	-0.364	-0.379	-0.395	-0.410	-0.425	-0.440	-0.455	-0.469	-0.481	-0.496	-0.509	-0.522	-0.534	-0.548	-0.559	-0.569	-0.580	-0.590	-0.599	-0.609	-0.618	-0.626	-0.632	-0.640	-0.646	-0.651	-0.656	-0.661	-0.664	-0.668	-0.670	-0.671	-0.672	-0.674	-0.672	-0.671	-0.670	-0.669	-0.666	-0.662	-0.659	-0.654	-0.650	-0.645	-0.639	-0.631	-0.626	-0.619	-0.612	-0.604	-0.596	-0.589	-0.580	-0.570	-0.562	-0.554	-0.544	-0.535	-0.526	-0.519	-0.510	-0.501	-0.492	-0.484	-0.475	-0.468	-0.460	-0.451	-0.445	-0.439	-0.431	-0.425	-0.419	-0.414	-0.409	-0.404	-0.400	-0.395	-0.392	-0.389	-0.388	-0.385	-0.384	-0.382	-0.381	-0.380	-0.379	-0.380	-0.379	-0.380	-0.380	-0.381	-0.382	-0.385	-0.385	-0.388	-0.390	-0.390	-0.392	-0.394	-0.396	-0.399	-0.400	-0.401	-0.401	-0.402	-0.402	-0.404	-0.404	-0.404	-0.404	-0.404	-0.402	-0.401	-0.399	-0.398	-0.395	-0.391	-0.388	-0.385	-0.380	-0.376	-0.370	-0.364	-0.359	-0.352	-0.345	-0.339	-0.331	-0.324	-0.316	-0.308	-0.300	-0.291	-0.282	-0.274	-0.265	-0.256	-0.248	-0.239	-0.229	-0.221	-0.211	-0.204	-0.195	-0.186	-0.178	-0.171	-0.164	-0.156	-0.149	-0.142	-0.136	-0.130	-0.125	-0.120	-0.115	-0.111	-0.108	-0.104	-0.101	-0.100	-0.098	-0.096	-0.095	-0.095	-0.096	-0.096	-0.098	-0.099	-0.101	-0.105	-0.108	-0.111	-0.116	-0.121	-0.126	-0.130	-0.136	-0.142	-0.149	-0.156	-0.162	-0.171	-0.179	-0.188	-0.196	-0.205	-0.212	-0.221	-0.231	-0.240	-0.249	-0.259	-0.269	-0.278	-0.288	-0.296	-0.306	-0.315	-0.325	-0.334	-0.344	-0.351	-0.361	-0.369	-0.378	-0.386	-0.392	-0.400	-0.406	-0.414	-0.420	-0.426	-0.432	-0.438	-0.441	-0.445	-0.449	-0.451	-0.454	-0.456	-0.458	-0.459	-0.458	-0.458	-0.456	-0.455	-0.451	-0.448	-0.445	-0.440	-0.435	-0.429	-0.422	-0.415	-0.408	-0.399	-0.390	-0.380	-0.370	-0.359	-0.348	-0.334	-0.321	-0.309	-0.294	-0.281	-0.265	-0.250	-0.235	-0.219	-0.201	-0.185	-0.169	-0.150	-0.132	-0.114	-0.096	-0.078	-0.059	-0.040	-0.021	-0.002	0.018	0.036	0.055	0.072	0.092	0.111	0.129	0.149	0.168	0.185	0.202	0.221	0.238	0.256	0.272	0.290	0.306	0.322	0.339	0.354	0.369	0.384	0.399	0.412	0.425	0.439	0.451	0.464	0.475	0.486	0.498	0.507	0.518	0.528	0.535	0.544	0.550	0.558	0.564	0.569	0.574	0.579	0.582	0.585	0.588	0.590	0.590	0.591	0.590	0.590	0.588	0.585	0.582	0.579	0.574	0.569	0.561	0.556	0.548	0.540	0.531	0.521	0.511	0.500	0.489	0.476	0.465	0.451	0.438	0.422	0.408	0.391	0.376	0.360	0.342	0.325	0.308	0.290	0.272	0.254	0.235	0.216	0.196	0.176	0.159	0.139	0.119	0.099	0.080	0.060	0.041	0.021	0.001	-0.018	-0.035	-0.054	-0.072	-0.091	-0.109	-0.126	-0.144	-0.160	-0.176	-0.194	-0.209	-0.225	-0.240	-0.254	-0.269	-0.282	-0.295	-0.306	-0.320	-0.331	-0.342	-0.354	-0.364	-0.374	-0.382	-0.391	-0.399	-0.406	-0.415	-0.421	-0.428	-0.432	-0.439	-0.444	-0.449	-0.452	-0.458	-0.461	-0.464	-0.466	-0.469	-0.471	-0.472	-0.475	-0.476	-0.478	-0.479	-0.480	-0.480	-0.480	-0.481	-0.481	-0.480	-0.480	-0.480	-0.480	-0.479	-0.479	-0.479	-0.479	-0.479	-0.478	-0.478	-0.478	-0.478	-0.476	-0.476	-0.476	-0.476	-0.475	-0.476	-0.475	-0.476	-0.475	-0.475	-0.476	-0.475	-0.475	-0.475	-0.475	-0.476	-0.476	-0.476	-0.474	-0.474	-0.474	-0.474	-0.472	-0.472	-0.471	-0.470	-0.469	-0.468	-0.466	-0.464	-0.461	-0.459	-0.458	-0.455	-0.452	-0.448	-0.445	-0.441	-0.438	-0.434	-0.429	-0.424	-0.419	-0.414	-0.408	-0.402	-0.396	-0.390	-0.384	-0.378	-0.371	-0.364	-0.356	-0.349	-0.342	-0.335	-0.328	-0.320	-0.312	-0.305	-0.298	-0.290	-0.282	-0.276	-0.269	-0.261	-0.254	-0.249	-0.241	-0.236	-0.230	-0.224	-0.220	-0.215	-0.211	-0.205	-0.201	-0.199	-0.196	-0.192	-0.191	-0.190	-0.189	-0.188	-0.186	-0.188	-0.186	-0.188	-0.189	-0.190	-0.192	-0.196	-0.198	-0.201	-0.206	-0.210	-0.215	-0.219	-0.224	-0.229	-0.235	-0.241	-0.248	-0.252	-0.260	-0.266	-0.274	-0.280	-0.289	-0.295	-0.302	-0.310	-0.316	-0.324	-0.331	-0.338	-0.345	-0.351	-0.359	-0.364	-0.370	-0.376	-0.381	-0.388	-0.392	-0.398	-0.402	-0.406	-0.410	-0.414	-0.418	-0.420	-0.422	-0.425	-0.426	-0.428	-0.428	-0.428	-0.428	-0.428	-0.426	-0.426	-0.424	-0.421	-0.420	-0.418	-0.415	-0.410	-0.408	-0.404	-0.399	-0.394	-0.390	-0.385	-0.380	-0.374	-0.369	-0.364	-0.358	-0.352	-0.346	-0.340	-0.335	-0.328	-0.321	-0.316	-0.310	-0.305	-0.299	-0.292	-0.288	-0.282	-0.276	-0.271	-0.266	-0.261	-0.256	-0.252	-0.249	-0.245	-0.241	-0.238	-0.234	-0.232	-0.230	-0.226	-0.225	-0.222	-0.221	-0.220	-0.220	-0.219	-0.219	-0.218	-0.218	-0.218	-0.219	-0.219	-0.220	-0.220	-0.221	-0.222	-0.222	-0.224	-0.225	-0.226	-0.228	-0.230	-0.231	-0.232	-0.235	-0.236	-0.238	-0.239	-0.239	-0.240	-0.241	-0.244	-0.244	-0.245	-0.244	-0.245	-0.246	-0.245	-0.245	-0.245	-0.242	-0.242	-0.241	-0.240	-0.240	-0.238	-0.235	-0.234	-0.231	-0.230	-0.228	-0.225	-0.222	-0.220	-0.216	-0.214	-0.210	-0.206	-0.204	-0.200	-0.199	-0.195	-0.191	-0.188	-0.185	-0.182	-0.180	-0.178	-0.176	-0.174	-0.171	-0.170	-0.168	-0.166	-0.165	-0.164	-0.164	-0.164	-0.164	-0.164	-0.164	-0.165	-0.166	-0.168	-0.169	-0.171	-0.172	-0.175	-0.178	-0.181	-0.185	-0.188	-0.191	-0.195	-0.199	-0.204	-0.208	-0.212	-0.218	-0.221	-0.226	-0.231	-0.235	-0.240	-0.245	-0.249	-0.254	-0.259	-0.262	-0.268	-0.270	-0.274	-0.278	-0.280	-0.282	-0.286	-0.288	-0.289	-0.291	-0.291	-0.291	-0.291	-0.291	-0.290	-0.290	-0.289	-0.286	-0.284	-0.280	-0.278	-0.272	-0.269	-0.264	-0.256	-0.251	-0.245	-0.238	-0.230	-0.222	-0.214	-0.205	-0.196	-0.188	-0.178	-0.168	-0.159	-0.148	-0.136	-0.126	-0.115	-0.104	-0.092	-0.081	-0.070	-0.059	-0.046	-0.035	-0.025	-0.012	-0.002	0.009	0.019	0.030	0.040	0.050	0.060	0.069	0.078	0.086	0.094	0.101	0.109	0.116	0.124	0.129	0.135	0.140	0.144	0.148	0.152	0.155	0.158	0.160	0.162	0.162	0.162	0.164	0.164	0.162	0.161	0.160	0.158	0.155	0.152	0.149	0.146	0.142	0.139	0.135	0.129	0.125	0.119	0.112	0.108	0.101	0.095	0.089	0.082	0.075	0.068	0.061	0.054	0.046	0.039	0.031	0.022	0.015	0.006	-0.001	-0.010	-0.019	-0.028	-0.035	-0.044	-0.052	-0.061	-0.070	-0.079	-0.088	-0.098	-0.106	-0.115	-0.122	-0.132	-0.141	-0.149	-0.159	-0.166	-0.176	-0.184	-0.192	-0.200	-0.209	-0.215	-0.224	-0.230	-0.238	-0.244	-0.251	-0.258	-0.264	-0.269	-0.275	-0.280	-0.286	-0.290	-0.294	-0.299	-0.301	-0.305	-0.308	-0.310	-0.310	-0.312	-0.314	-0.314	-0.314	-0.314	-0.314	-0.312	-0.310	-0.308	100.000	5.000	2.000	1.000	4.000	0.000	0.000	0.000	0.000	0.000	0.000	0.000	0.000	0.000	0.000	0.000	0.000	0.000	1.580	1.588	1.595	1.602	1.609	1.615	1.621	1.625	1.630	1.632	1.636	1.638	1.639	1.640	1.641	1.641	1.640	1.640	1.639	1.638	1.634	1.631	1.628	1.624	1.620	1.616	1.610	1.606	1.600	1.594	1.588	1.581	1.574	1.565	1.558	1.549	1.541	1.531	1.521	1.512	1.502	1.491	1.481	1.470	1.459	1.448	1.436	1.424	1.412	1.399	1.388	1.375	1.362	1.349	1.336	1.322	1.310	1.296	1.282	1.269	1.255	1.241	1.229	1.215	1.201	1.189	1.175	1.162	1.148	1.135	1.122	1.110	1.096	1.085	1.072	1.060	1.048	1.036	1.024	1.012	1.001	0.990	0.979	0.969	0.958	0.946	0.938	0.928	0.916	0.906	0.898	0.888	0.879	0.868	0.859	0.850	0.840	0.831	0.821	0.812	0.802	0.794	0.784	0.775	0.765	0.756	0.746	0.738	0.728	0.718	0.709	0.699	0.690	0.680	0.670	0.660	0.650	0.640	0.630	0.620	0.609	0.599	0.589	0.579	0.569	0.559	0.549	0.539	0.529	0.520	0.510	0.501	0.490	0.481	0.472	0.464	0.455	0.446	0.439	0.432	0.424	0.416	0.409	0.402	0.395	0.389	0.382	0.378	0.372	0.368	0.362	0.358	0.354	0.349	0.345	0.342	0.339	0.336	0.334	0.331	0.330	0.328	0.325	0.324	0.324	0.321	0.321	0.319	0.319	0.318	0.318	0.318	0.316	0.316	0.315	0.315	0.314	0.314	0.312	0.311	0.311	0.310	0.308	0.308	0.306	0.304	0.302	0.300	0.298	0.295	0.292	0.289	0.285	0.282	0.279	0.272	0.269	0.264	0.258	0.252	0.246	0.240	0.232	0.225	0.218	0.210	0.200	0.192	0.184	0.174	0.164	0.152	0.142	0.132	0.121	0.109	0.099	0.086	0.074	0.061	0.049	0.036	0.022	0.010	-0.004	-0.018	-0.030	-0.044	-0.056	-0.070	-0.082	-0.096	-0.110	-0.121	-0.135	-0.146	-0.158	-0.170	-0.181	-0.192	-0.202	-0.212	-0.222	-0.231	-0.240	-0.249	-0.256	-0.264	-0.270	-0.278	-0.284	-0.288	-0.292	-0.296	-0.300	-0.304	-0.306	-0.308	-0.309	-0.310	-0.310	-0.310	-0.309	-0.309	-0.306	-0.305	-0.304	-0.301	-0.299	-0.296	-0.292	-0.290	-0.286	-0.282	-0.279	-0.275	-0.272	-0.269	-0.266	-0.262	-0.260	-0.256	-0.254	-0.252	-0.251	-0.249	-0.248	-0.248	-0.246	-0.248	-0.248	-0.249	-0.251	-0.252	-0.256	-0.259	-0.262	-0.266	-0.271	-0.276	-0.282	-0.289	-0.295	-0.301	-0.309	-0.318	-0.326	-0.334	-0.344	-0.352	-0.362	-0.372	-0.382	-0.392	-0.402	-0.414	-0.424	-0.435	-0.445	-0.456	-0.465	-0.476	-0.486	-0.496	-0.507	-0.518	-0.526	-0.535	-0.544	-0.552	-0.560	-0.568	-0.575	-0.582	-0.589	-0.595	-0.601	-0.605	-0.610	-0.614	-0.619	-0.621	-0.624	-0.625	-0.628	-0.629	-0.629	-0.630	-0.629	-0.628	-0.626	-0.625	-0.624	-0.620	-0.618	-0.614	-0.610	-0.608	-0.602	-0.598	-0.592	-0.586	-0.581	-0.576	-0.569	-0.562	-0.556	-0.549	-0.542	-0.536	-0.528	-0.520	-0.514	-0.505	-0.498	-0.490	-0.481	-0.474	-0.466	-0.459	-0.450	-0.442	-0.436	-0.428	-0.420	-0.412	-0.405	-0.399	-0.391	-0.385	-0.379	-0.371	-0.365	-0.359	-0.354	-0.348	-0.344	-0.339	-0.334	-0.330	-0.326	-0.321	-0.318	-0.315	-0.312	-0.310	-0.309	-0.306	-0.305	-0.304	-0.302	-0.302	-0.302	-0.304	-0.302	-0.304	-0.305	-0.306	-0.309	-0.311	-0.312	-0.315	-0.316	-0.319	-0.322	-0.325	-0.328	-0.331	-0.336	-0.339	-0.342	-0.348	-0.350	-0.354	-0.359	-0.362	-0.366	-0.370	-0.374	-0.378	-0.381	-0.384	-0.389	-0.391	-0.395	-0.398	-0.401	-0.405	-0.408	-0.411	-0.414	-0.415	-0.418	-0.420	-0.422	-0.425	-0.428	-0.429	-0.432	-0.434	-0.435	-0.438	-0.440	-0.441	-0.444	-0.445	-0.446	-0.448	-0.450	-0.451	-0.454	-0.454	-0.456	-0.459	-0.460	-0.461	-0.464	-0.466	-0.468	-0.470	-0.472	-0.475	-0.479	-0.481	-0.484	-0.488	-0.491	-0.494	-0.499	-0.502	-0.507	-0.512	-0.516	-0.521	-0.526	-0.532	-0.538	-0.542	-0.549	-0.556	-0.562	-0.570	-0.576	-0.585	-0.594	-0.601	-0.611	-0.619	-0.630	-0.639	-0.649	-0.660	-0.671	-0.682	-0.695	-0.706	-0.720	-0.732	-0.746	-0.760	-0.774	-0.789	-0.804	-0.819	-0.835	-0.851	-0.868	-0.885	-0.902	-0.920	-0.938	-0.956	-0.976	-0.994	-1.014	-1.032	-1.052	-1.072	-1.092	-1.112	-1.132	-1.154	-1.174	-1.195	-1.215	-1.235	-1.255	-1.275	-1.296	-1.316	-1.336	-1.356	-1.375	-1.394	-1.411	-1.430	-1.448	-1.465	-1.482	-1.499	-1.515	-1.530	-1.544	-1.559	-1.572	-1.585	-1.596	-1.608	-1.619	-1.629	-1.636	-1.645	-1.652	-1.659	-1.664	-1.669	-1.674	-1.676	-1.680	-1.681	-1.682	-1.684	-1.682	-1.682	-1.680	-1.678	-1.675	-1.671	-1.668	-1.662	-1.658	-1.651	-1.646	-1.640	-1.632	-1.626	-1.618	-1.611	-1.602	-1.595	-1.588	-1.579	-1.570	-1.561	-1.552	-1.544	-1.536	-1.529	-1.520	-1.511	-1.504	-1.496	-1.489	-1.481	-1.474	-1.468	-1.461	-1.454	-1.449	-1.442	-1.438	-1.431	-1.426	-1.422	-1.418	-1.411	-1.408	-1.404	-1.400	-1.395	-1.392	-1.389	-1.385	-1.382	-1.379	-1.375	-1.372	-1.370	-1.366	-1.364	-1.360	-1.356	-1.354	-1.349	-1.345	-1.342	-1.339	-1.334	-1.330	-1.325	-1.321	-1.316	-1.311	-1.306	-1.300	-1.295	-1.290	-1.284	-1.278	-1.271	-1.264	-1.258	-1.251	-1.244	-1.238	-1.230	-1.222	-1.215	-1.209	-1.201	-1.194	-1.185	-1.178	-1.170	-1.161	-1.154	-1.146	-1.138	-1.130	-1.122	-1.115	-1.106	-1.099	-1.091	-1.084	-1.078	-1.071	-1.064	-1.058	-1.050	-1.044	-1.038	-1.032	-1.026	-1.021	-1.015	-1.010	-1.004	-1.000	-0.996	-0.991	-0.988	-0.984	-0.980	-0.976	-0.974	-0.972	-0.970	-0.968	-0.966	-0.966	-0.964	-0.964	-0.964	-0.964	-0.965	-0.965	-0.966	-0.969	-0.970	-0.974	-0.975	-0.979	-0.982	-0.986	-0.990	-0.995	-1.000	-1.005	-1.011	-1.018	-1.024	-1.030	-1.038	-1.044	-1.051	-1.059	-1.068	-1.075	-1.082	-1.092	-1.101	-1.110	-1.119	-1.129	-1.139	-1.148	-1.158	-1.168	-1.176	-1.186	-1.195	-1.204	-1.214	-1.224	-1.231	-1.240	-1.249	-1.258	-1.265	-1.272	-1.280	-1.288	-1.294	-1.300	-1.305	-1.312	-1.318	-1.322	-1.326	-1.331	-1.334	-1.339	-1.341	-1.342	-1.345	-1.345	-1.346	-1.346	-1.346	-1.345	-1.345	-1.344	-1.341	-1.340	-1.336	-1.334	-1.332	-1.328	-1.324	-1.320	-1.315	-1.311	-1.306	-1.301	-1.296	-1.292	-1.286	-1.280	-1.275	-1.270	-1.265	-1.260	-1.255	-1.250	-1.245	-1.241	-1.236	-1.232	-1.228	-1.225	-1.221	-1.219	-1.216	-1.214	-1.211	-1.210	-1.210	-1.210	-1.209	-1.211	-1.211	-1.214	-1.215	-1.218	-1.220	-1.224	-1.228	-1.232	-1.236	-1.242	-1.249	-1.255	-1.261	-1.269	-1.276	-1.285	-1.294	-1.302	-1.311	-1.321	-1.330	-1.340	-1.351	-1.361	-1.372	-1.384	-1.394	-1.405	-1.415	-1.426	-1.438	-1.449	-1.459	-1.470	-1.480	-1.491	-1.501	-1.511	-1.520	-1.529	-1.539	-1.548	-1.555	-1.564	-1.571	-1.576	-1.584	-1.589	-1.594	-1.599	-1.604	-1.608	-1.610	-1.614	-1.616	-1.618	-1.618	-1.619	-1.618	-1.618	-1.616	-1.614	-1.611	-1.608	-1.604	-1.600	-1.596	-1.590	-1.585	-1.580	-1.574	-1.566	-1.559	-1.552	-1.545	-1.538	-1.529	-1.522	-1.514	-1.505	-1.499	-1.490	-1.481	-1.474	-1.466	-1.459	-1.451	-1.444	-1.438	-1.430	-1.424	-1.418	-1.412	-1.408	-1.402	-1.399	-1.395	-1.391	-1.389	-1.386	-1.385	-1.384	-1.384	-1.384	-1.384	-1.385	-1.388	-1.390	-1.392	-1.396	-1.400	-1.405	-1.410	-1.415	-1.420	-1.428	-1.434	-1.440	-1.448	-1.455	-1.464	-1.470	-1.479	-1.488	-1.495	-1.502	-1.512	-1.520	-1.529	-1.538	-1.545	-1.552	-1.560	-1.568	-1.575	-1.581	-1.588	-1.594	-1.598	-1.604	-1.608	-1.611	-1.614	-1.618	-1.620	-1.621	-1.621	-1.622	-1.622	-1.620	-1.619	-1.615	-1.611	-1.608	-1.602	-1.596	-1.591	-1.584	-1.576	-1.568	-1.558	-1.548	-1.538	-1.525	-1.514	-1.501	-1.488	-1.472	-1.458	-1.442	-1.426	-1.409	-1.391	-1.374	-1.355	-1.336	-1.318	-1.298	-1.276	-1.255	-1.235	-1.212	-1.190	-1.168	-1.145	-1.122	-1.100	-1.076	-1.052	-1.029	-1.005	-0.981	-0.958	-0.934	-0.910	-0.886	-0.862	-0.839	-0.815	-0.792	-0.770	-0.746	-0.724	-0.702	-0.680	-0.660	-0.638	-0.618	-0.598	-0.578	-0.559	-0.540	-0.521	-0.505	-0.488	-0.471	-0.456	-0.439	-0.425	-0.411	-0.396	-0.384	-0.370	-0.358	-0.346	-0.334	-0.322	-0.312	-0.302	-0.291	-0.282	-0.274	-0.264	-0.255	-0.248	-0.239	-0.231	-0.222	-0.215	-0.206	-0.199	-0.190	-0.181	-0.174	-0.165	-0.156	-0.148	-0.139	-0.129	-0.120	-0.110	-0.099	-0.090	-0.079	-0.068	-0.056	-0.042	-0.030	-0.018	-0.005	0.009	0.024	0.038	0.052	0.068	0.082	0.099	0.115	0.131	0.149	0.165	0.182	0.200	0.218	0.235	0.254	0.271	0.289	0.306	0.325	0.341	0.359	0.376	0.394	0.410	0.426	0.444	0.458	0.474	0.489	0.502	0.516	0.530	0.544	0.556	0.568	0.578	0.588	0.598	0.606	0.614	0.620	0.628	0.631	0.636	0.639	0.642	0.644	0.644	0.644	0.642	0.640	0.636	0.631	0.626	0.620	0.612	0.604	0.595	0.585	0.572	0.560	0.548	0.532	0.519	0.502	0.485	0.468	0.450	0.431	0.411	0.390	0.369	0.349	0.326	0.302	0.280	0.256	0.232	0.208	0.182	0.159	0.134	0.109	0.084	0.058	0.034	0.009	-0.018	-0.041	-0.066	-0.090	-0.115	-0.138	-0.161	-0.184	-0.205	-0.228	-0.249	-0.269	-0.288	-0.308	-0.326	-0.342	-0.360	-0.376	-0.391	-0.405	-0.420	-0.432	-0.444	-0.454	-0.464	-0.472	-0.481	-0.489	-0.495	-0.500	-0.505	-0.510	-0.511	-0.514	-0.515	-0.516	-0.515	-0.515	-0.512	-0.511	-0.507	-0.505	-0.501	-0.496	-0.491	-0.486	-0.479	-0.474	-0.468	-0.460	-0.454	-0.446	-0.439	-0.431	-0.422	-0.416	-0.408	-0.400	-0.392	-0.385	-0.378	-0.371	-0.364	-0.358	-0.351	-0.345	-0.340	-0.335	-0.330	-0.326	-0.321	-0.319	-0.315	-0.312	-0.310	-0.309	-0.308	-0.308	-0.306	-0.308	-0.308	-0.309	-0.310	-0.312	-0.315	-0.318	-0.321	-0.325	-0.330	-0.334	-0.339	-0.345	-0.350	-0.356	-0.362	-0.370	-0.376	-0.382	-0.389	-0.396	-0.402	-0.409	-0.418	-0.424	-0.430	-0.436	-0.442	-0.449	-0.455	-0.460	-0.466	-0.471	-0.476	-0.480	-0.484	-0.486	-0.490	-0.491	-0.494	-0.495	-0.496	-0.496	-0.495	-0.494	-0.492	-0.490	-0.488	-0.484	-0.479	-0.475	-0.469	-0.462	-0.455	-0.448	-0.439	-0.430	-0.421	-0.411	-0.400	-0.389	-0.378	-0.365	-0.352	-0.340	-0.328	-0.312	-0.300	-0.285	-0.271	-0.256	-0.241	-0.228	-0.212	-0.199	-0.182	-0.169	-0.154	-0.140	-0.125	-0.112	-0.099	-0.086	-0.074	-0.061	-0.049	-0.039	-0.028	-0.018	-0.008	0.001	0.010	0.018	0.025	0.031	0.036	0.041	0.046	0.049	0.051	0.054	0.054	0.055	0.055	0.054	0.052	0.051	0.048	0.044	0.040	0.035	0.030	0.025	0.018	0.011	0.005	-0.002	-0.011	-0.020	-0.028	-0.036	-0.045	-0.055	-0.064	-0.072	-0.081	-0.091	-0.100	-0.109	-0.118	-0.126	-0.135	-0.142	-0.151	-0.158	-0.165	-0.171	-0.178	-0.184	-0.189	-0.195	-0.199	-0.201	-0.206	-0.209	-0.210	-0.212	-0.212	-0.214	-0.214	-0.212	-0.211	-0.209	-0.205	-0.202	-0.198	-0.194	-0.189	-0.182	-0.176	-0.169	-0.162	-0.154	-0.146	-0.138	-0.129	-0.119	-0.108	-0.099	-0.088	-0.078	-0.065	-0.055	-0.044	-0.031	-0.020	-0.008	0.004	0.015	0.028	0.039	0.050	0.061	0.072	0.084	0.094	0.105	0.116	0.126	0.135	0.144	0.154	0.162	0.170	0.178	0.184	0.192	0.198	0.204	0.209	0.212	0.218	0.221	0.225	0.226	0.229	0.230	0.231	0.231	0.232	0.231	0.231	0.229	0.228	0.225	0.222	0.219	0.215	0.211	0.208	0.202	0.198	0.192	0.186	0.181	0.175	0.169	0.162	0.156	0.150	0.142	0.135	0.129	0.121	0.114	0.108	0.100	0.094	0.085	0.079	0.071	0.064	0.058	0.050	0.042	0.036	0.030	0.024	0.016	0.010	0.002	-0.002	-0.010	-0.016	-0.022	-0.028	-0.034	-0.040	-0.046	-0.051	-0.056	-0.061	-0.068	-0.072	-0.079	-0.084	-0.089	-0.094	-0.099	-0.104	-0.110	-0.115	-0.119	-0.125	-0.129	-0.135	-0.139	-0.144	-0.150	-0.155	-0.160	-0.165	-0.169	-0.174	-0.180	-0.185	-0.190	-0.195	-0.200	-0.206	-0.211	-0.216	-0.222	-0.228	-0.234	-0.239	-0.246	-0.251	-0.258	-0.264	-0.270	-0.275	-0.282	-0.289	-0.295	-0.301	-0.308	-0.315	-0.321	-0.328	-0.335	-0.341	-0.348	-0.354	-0.361	-0.368	-0.374	-0.380	-0.386	-0.392	-0.398	-0.404	-0.410	-0.415	-0.420	-0.426	-0.431	-0.436	-0.440	-0.444	-0.448	-0.451	-0.455	-0.458	-0.461	-0.462	-0.465	-0.466	-0.466	-0.468	-0.468	-0.466	-0.466	-0.465	-0.464	-0.461	-0.459	-0.456	-0.452	-0.449	-0.444	-0.438	-0.432	-0.428	-0.420	-0.414	-0.406	-0.398	-0.391	-0.381	-0.372	-0.362	-0.352	-0.341	-0.331	-0.320	-0.308	-0.296	-0.284	-0.271	-0.258	-0.245	-0.231	-0.218	-0.205	-0.190	-0.175	-0.161	-0.146	-0.131	-0.116	-0.102	-0.086	-0.072	-0.058	-0.042	-0.026	-0.011	0.004	0.019	0.032	0.048	0.061	0.076	0.090	0.105	0.119	0.131	0.145	0.159	0.171	0.184	0.196	0.209	0.221	0.232	0.242	0.254	0.265	0.275	0.285	0.295	0.304	0.312	0.322	0.330	0.338	0.346	0.354	0.360	0.368	0.372	0.379	0.385	0.390	0.395	0.401	0.405	0.410	0.412	0.416	0.420	0.424	0.426	0.429	0.431	0.434	0.436	0.439	0.441	0.442	0.445	0.446	0.448	0.449	0.452	0.454	0.455	0.456	0.459	0.460	0.462	0.465	0.468	0.470	0.472	0.475	0.479	0.481	0.485	0.489	0.494	0.498	0.502	0.507	0.512	0.519	0.525	0.531	0.538	0.545	0.552	0.560	0.569	0.578	0.586	0.595	0.604	0.614	0.625	0.635	0.645	0.656	0.666	0.678	0.690	0.701	0.712	0.725	0.736	0.748	0.759	0.770	0.782	0.792	0.804	0.815	0.826	0.836	0.846	0.856	0.866	0.875	0.885	0.891	0.900	0.908	0.914	0.921	0.928	0.934	0.939	0.942	0.946	0.950	0.952	0.955	0.958	0.959	0.959	0.960	0.960	0.959	0.958	0.956	0.954	0.952	0.950	0.946	0.945	0.941	0.938	0.934	0.929	0.924	0.919	0.915	0.910	0.905	0.901	0.898	0.892	0.888	0.884	0.879	0.875	0.871	0.866	0.865	0.861	0.858	0.855	0.851	0.849	0.848	0.845	0.844	0.841	0.841	0.841	0.840	0.839	0.840	0.839	0.840	0.840	0.841	0.842	0.842	0.844	0.846	0.846	0.849	0.851	0.852	0.854	0.856	0.859	0.860	0.862	0.865	0.866	0.869	0.870	0.874	0.875	0.876	0.879	0.881	0.882	0.882	0.885	0.885	0.888	0.888	0.889	0.890	0.890	0.890	0.890	0.890	0.889	0.889	0.888	0.886	0.886	0.885	0.882	0.881	0.878	0.876	0.874	0.870	0.868	0.864	0.859	0.855	0.850	0.845	0.840	0.834	0.829	0.822	0.815	0.809	0.801	0.794	0.785	0.778	0.769	0.760	0.750	0.741	0.731	0.721	0.710	0.700	0.689	0.676	0.665	0.652	0.641	0.629	0.616	0.605	0.591	0.579	0.566	0.551	0.539	0.526	0.514	0.500	0.488	0.475	0.461	0.449	0.435	0.424	0.412	0.400	0.389	0.378	0.368	0.356	0.346	0.336	0.328	0.319	0.310	0.302	0.294	0.288	0.281	0.275	0.270	0.265	0.261	0.258	0.254	0.251	0.249	0.249	0.248	0.246	0.248	0.248	0.249	0.249	0.251	0.254	0.258	0.259	0.262	0.266	0.271	0.275	0.279	0.284	0.289	0.292	0.299	0.302	0.309	0.312	0.318	0.322	0.326	0.331	0.335	0.339	0.342	0.345	0.348	0.349	0.351	0.352	0.354	0.352	0.354	0.352	0.351	0.350	0.346	0.342	0.339	0.335	0.329	0.324	0.318	0.311	0.302	0.295	0.286	0.276	0.266	0.256	0.245	0.234	0.222	0.210	0.198	0.184	0.171	0.158	0.142	0.130	0.115	0.100	0.086	0.071	0.058	0.042	0.029	0.014	0.000	-0.015	-0.029	-0.042	-0.055	-0.069	-0.082	-0.094	-0.106	-0.118	-0.128	-0.138	-0.148	-0.156	-0.166	-0.174	-0.181	-0.188	-0.194	-0.199	-0.204	-0.208	-0.211	-0.214	-0.215	-0.216	-0.218	-0.218	-0.216	-0.215	-0.212	-0.210	-0.208	-0.202	-0.198	-0.192	-0.188	-0.181	-0.174	-0.166	-0.159	-0.151	-0.141	-0.132	-0.124	-0.115	-0.104	-0.094	-0.084	-0.074	-0.064	-0.052	-0.041	-0.031	-0.021	-0.011	0.000	0.010	0.021	0.031	0.040	0.050	0.060	0.069	0.078	0.086	0.094	0.100	0.109	0.115	0.121	0.125	0.131	0.135	0.140	0.142	0.145	0.148	0.149	0.150	0.150	0.150	0.149	0.148	0.146	0.142	0.139	0.136	0.132	0.128	0.122	0.116	0.109	0.102	0.096	0.089	0.081	0.072	0.065	0.056	0.049	0.039	0.030	0.020	0.012	0.002	-0.006	-0.015	-0.024	-0.032	-0.040	-0.049	-0.056	-0.064	-0.071	-0.078	-0.084	-0.090	-0.094	-0.100	-0.104	-0.109	-0.111	-0.114	-0.115	-0.115	-0.116	-0.115	-0.114	-0.111	-0.109	-0.106	-0.102	-0.098	-0.091	-0.085	-0.078	-0.070	-0.062	-0.052	-0.042	-0.031	-0.022	-0.010	0.002	0.015	0.028	0.042	0.055	0.070	0.084	0.099	0.114	0.129	0.145	0.161	0.175	0.191	0.206	0.222	0.238	0.252	0.268	0.282	0.296	0.310	0.324	0.338	0.351	0.362	0.375	0.385	0.396	0.408	0.418	0.425	0.435	0.442	0.449	0.455	0.462	0.468	0.471	0.475	0.478	0.480	0.482	0.482	0.484	0.482	0.482	0.481	0.479	0.476	0.474	0.469	0.465	0.460	0.455	0.449	0.441	0.435	0.428	0.420	0.412	0.404	0.395	0.386	0.379	0.369	0.358	0.349	0.339	0.329	0.319	0.309	0.298	0.288	0.276	0.266	0.256	0.246	0.235	0.226	0.216	0.205	0.196	0.186	0.178	0.168	0.159	0.150	0.142	0.132	0.125	0.118	0.111	0.104	0.098	0.091	0.085	0.079	0.075	0.070	0.065	0.061	0.058	0.054	0.051	0.049	0.046	0.044	0.042	0.041	0.041	0.040	0.039	0.039	0.040	0.039	0.040	0.041	0.042	0.044	0.044	0.045	0.048	0.049	0.050	0.052	0.054	0.056	0.058	0.059	0.060	0.061	0.062	0.064	0.065	0.065	0.065	0.065	0.065	0.065	0.064	0.062	0.062	0.060	0.059	0.056	0.055	0.051	0.048	0.045	0.042	0.039	0.034	0.031	0.026	0.021	0.016	0.011	0.008	0.001	-0.004	-0.009	-0.014	-0.019	-0.024	-0.029	-0.034	-0.039	-0.044	-0.048	-0.051	-0.056	-0.060	-0.064	-0.066	-0.069	-0.071	-0.072	-0.074	-0.076	-0.075	-0.075	-0.075	-0.075	-0.072	-0.071	-0.070	-0.066	-0.062	-0.059	-0.054	-0.049	-0.044	-0.039	-0.031	-0.025	-0.018	-0.010	-0.001	0.008	0.016	0.025	0.035	0.045	0.055	0.066	0.076	0.086	0.096	0.108	0.119	0.129	0.140	0.151	0.161	0.172	0.182	0.192	0.202	0.211	0.220	0.229	0.238	0.245	0.252	0.259	0.265	0.271	0.276	0.280	0.285	0.288	0.291	0.292	0.294	0.294	0.294	0.294	0.291	0.290	0.288	0.284	0.280	0.275	0.269	0.264	0.256	0.249	0.242	0.234	0.225	0.216	0.206	0.196	0.186	0.176	0.165	0.154	0.142	0.130	0.118	0.106	0.095	0.084	0.071	0.059	0.046	0.035	0.024	0.014	0.001	-0.010	-0.020	-0.030	-0.041	-0.051	-0.061	-0.070	-0.078	-0.086	-0.095	-0.101	-0.110	-0.115	-0.121	-0.126	-0.132	-0.138	-0.142	-0.146	-0.150	-0.154	-0.156	-0.159	-0.160	-0.162	-0.162	-0.164	-0.164	-0.162	-0.162	-0.162	-0.160	-0.159	-0.158	-0.155	-0.152	-0.150	-0.148	-0.144	-0.141	-0.138	-0.132	-0.129	-0.124	-0.119	-0.115	-0.110	-0.105	-0.099	-0.092	-0.088	-0.081	-0.075	-0.069	-0.062	-0.055	-0.049	-0.041	-0.034	-0.026	-0.019	-0.011	-0.004	0.006	0.014	0.022	0.031	0.040	0.050	0.059	0.069	0.078	0.088	0.098	0.108	0.119	0.129	0.140	0.151	0.161	0.174	0.185	0.196	0.209	0.221	0.234	0.246	0.260	0.274	0.286	0.300	0.314	0.329	0.341	0.356	0.371	0.386	0.401	0.418	0.432	0.449	0.465	0.482	0.499	0.516	0.534	0.551	0.569	0.589	0.606	0.626	0.646	0.665	0.686	0.706	0.728	0.750	0.772	0.794	0.816	0.839	0.864	0.888	0.912	0.936	0.962	0.989	1.014	1.041	1.069	1.096	1.124	1.152	1.181	1.211	1.241	1.271	1.301	1.334	1.364	1.396	1.429	1.460	1.492	1.526	1.559	1.592	1.625	1.659	1.691	1.725	1.759	1.792	1.826	1.859	1.892	1.926	1.959	1.991	2.024	2.055	2.088	2.119	2.149	2.181	2.210	2.240	2.270	2.298	2.326	2.352	2.380	2.406	2.432	2.456	2.481	2.505	2.528	2.550	2.571	2.591	2.612	2.631	2.650	2.668	2.684	2.700	2.716	2.731	2.746	2.759	2.774	2.785	2.798	2.809	2.819	2.829	2.838	2.846	2.854	2.860	2.868	2.875	2.880	2.886	2.891	2.896	2.900	2.904	2.908	2.910	2.914	2.916	2.918	2.920	2.921	2.924	2.924	2.924	2.926	2.926	2.926	2.926	2.926	2.926	2.926	2.925	2.925	2.922	2.922	2.922	2.921	2.921	2.919	2.919	2.918	2.918	2.916	2.916	2.916	2.916	2.916	2.916	2.916	2.916	2.919	2.920	2.920	2.921	2.924	2.926	2.929	2.931	2.935	2.938	2.942	2.945	2.950	2.955	2.959	2.965	2.971	2.976	2.982	2.989	2.995	3.001	3.009	3.015	3.022	3.030	3.038	3.045	3.052	3.059	3.066	3.074	3.080	3.086	3.094	3.100	3.105	3.111	3.116	3.121	3.125	3.129	3.131	3.134	3.136	3.138	3.138	3.138	3.136	3.135	3.132	3.129	3.125	3.119	3.114	3.106	3.098	3.089	3.078	3.068	3.056	3.042	3.029	3.014	2.998	2.981	2.964	2.945	2.925	2.905	2.884	2.862	2.839	2.815	2.791	2.765	2.740	2.714	2.686	2.659	2.630	2.600	2.571	2.540	2.510	2.479	2.449	2.416	2.385	2.352	2.320	2.286	2.254	2.221	2.188	2.155	2.121	2.089	2.055	2.021	1.989	1.955	1.921	1.888	1.855	1.821	1.789	1.756	1.724	1.691	1.660	1.628	1.595	1.565	1.532	1.501	1.470	1.440	1.409	1.379	1.349	1.319	1.290	1.260	1.230	1.201	1.172	1.144	1.116	1.089	1.059	1.031	1.004	0.976	0.949	0.922	0.895	0.869	0.841	0.816	0.789	0.762	0.736	0.710	0.685	0.659	0.634	0.609	0.584	0.560	0.535	0.511	0.488	0.464	0.440	0.418	0.394	0.371	0.350	0.329	0.305	0.284	0.264	0.244	0.224	0.204	0.184	0.166	0.148	0.130	0.112	0.096	0.079	0.064	0.049	0.034	0.019	0.005	-0.009	-0.021	-0.034	-0.046	-0.058	-0.069	-0.079	-0.089	-0.099	-0.108	-0.118	-0.126	-0.134	-0.141	-0.149	-0.156	-0.162	-0.169	-0.175	-0.180	-0.186	-0.191	-0.196	-0.201	-0.206	-0.210	-0.215	-0.220	-0.224	-0.229	-0.232	-0.236	-0.240	-0.245	-0.249	-0.254	-0.258	-0.261	-0.265	-0.270	-0.275	-0.280	-0.285	-0.290	-0.295	-0.300	-0.305	-0.311	-0.318	-0.322	-0.329	-0.336	-0.342	-0.349	-0.356	-0.364	-0.371	-0.379	-0.388	-0.395	-0.404	-0.411	-0.421	-0.430	-0.439	-0.449	-0.459	-0.468	-0.478	-0.488	-0.499	-0.509	-0.520	-0.530	-0.541	-0.551	-0.562	-0.572	-0.584	-0.595	-0.606	-0.616	-0.628	-0.638	-0.649	-0.660	-0.672	-0.681	-0.692	-0.704	-0.714	-0.724	-0.734	-0.744	-0.754	-0.765	-0.774	-0.782	-0.792	-0.801	-0.810	-0.819	-0.828	-0.835	-0.844	-0.850	-0.858	-0.865	-0.872	-0.880	-0.885	-0.891	-0.896	-0.902	-0.908	-0.914	-0.918	-0.922	-0.928	-0.930	-0.934	-0.938	-0.940	-0.942	-0.945	-0.946	-0.949	-0.949	-0.950	-0.950	-0.949	-0.949	-0.949	-0.946	-0.945	-0.942	-0.940	-0.938	-0.934	-0.930	-0.925	-0.920	-0.915	-0.910	-0.902	-0.896	-0.888	-0.880	-0.871	-0.861	-0.852	-0.842	-0.831	-0.820	-0.809	-0.796	-0.782	-0.770	-0.756	-0.742	-0.728	-0.712	-0.696	-0.680	-0.665	-0.648	-0.630	-0.612	-0.595	-0.578	-0.559	-0.540	-0.520	-0.501	-0.482	-0.462	-0.444	-0.424	-0.404	-0.384	-0.364	-0.344	-0.324	-0.304	-0.282	-0.264	-0.242	-0.222	-0.202	-0.182	-0.164	-0.144	-0.125	-0.105	-0.085	-0.066	-0.048	-0.028	-0.008	0.011	0.030	0.049	0.069	0.088	0.106	0.125	0.144	0.164	0.182	0.202	0.221	0.241	0.261	0.281	0.301	0.322	0.342	0.364	0.384	0.405	0.426	0.448	0.471	0.492	0.516	0.540	0.562	0.586	0.611	0.635	0.660	0.686	0.712	0.738	0.764	0.790	0.818	0.844	0.871	0.898	0.925	0.954	0.981	1.009	1.036	1.064	1.091	1.120	1.148	1.175	1.202	1.230	1.258	1.284	1.310	1.338	1.362	1.389	1.412	1.438	1.462	1.485	1.509	1.530	1.552	1.574	1.594	1.614	1.634	1.652	1.670	1.686	1.702	1.719	1.734	1.748	1.761	1.772	1.785	1.795	1.806	1.816	1.824	1.832	1.839	1.845	1.851	1.856	1.859	1.862	1.865	1.868	1.869	1.870	1.869	1.868	1.865	1.864	1.861	1.858	1.854	1.849	1.844	1.838	1.831	1.824	1.818	1.810	1.801	1.791	1.782	1.772	1.762	1.752	1.741	1.729	1.718	1.705	1.692	1.680	1.666	1.654	1.640	1.625	1.610	1.596	1.582	1.566	1.551	1.536	1.521	1.505	1.489	1.474	1.458	1.441	1.426	1.411	1.394	1.379	1.362	1.348	1.331	1.316	1.300	1.285	1.270	1.255	1.240	1.225	1.210	1.196	1.182	1.169	1.155	1.141	1.129	1.116	1.104	1.091	1.079	1.068	1.055	1.044	1.032	1.021	1.010	0.999	0.989	0.979	0.968	0.959	0.948	0.938	0.929	0.918	0.909	0.899	0.889	0.879	0.869	0.859	0.850	0.840	0.830	0.820	0.809	0.800	0.790	0.779	0.769	0.758	0.748	0.735	0.725	0.715	0.704	0.692	0.680	0.669	0.658	0.646	0.634	0.624	0.612	0.600	0.589	0.578	0.568	0.556	0.545	0.534	0.524	0.514	0.504	0.494	0.484	0.475	0.466	0.458	0.449	0.441	0.434	0.428	0.421	0.414	0.409	0.402	0.399	0.394	0.390	0.386	0.384	0.381	0.379	0.376	0.375	0.372	0.374	0.372	0.374	0.374	0.375	0.376	0.378	0.380	0.381	0.384	0.388	0.389	0.392	0.395	0.399	0.401	0.405	0.409	0.411	0.416	0.419	0.422	0.425	0.429	0.432	0.434	0.438	0.441	0.442	0.445	0.448	0.450	0.451	0.452	0.454	0.455	0.455	0.454	0.454	0.454	0.452	0.451	0.449	0.448	0.445	0.441	0.439	0.435	0.430	0.426	0.421	0.415	0.410	0.404	0.398	0.390	0.384	0.375	0.369	0.360	0.351	0.342	0.334	0.325	0.316	0.305	0.296	0.285	0.275	0.266	0.255	0.244	0.234	0.222	0.212	0.201	0.191	0.181	0.170	0.161	0.151	0.141	0.131	0.122	0.114	0.105	0.098	0.089	0.080	0.075	0.068	0.060	0.055	0.048	0.042	0.038	0.035	0.030	0.028	0.025	0.022	0.020	0.019	0.018	0.016	0.016	0.018	0.018	0.019	0.020	0.021	0.025	0.026	0.029	0.032	0.035	0.039	0.042	0.045	0.049	0.051	0.056	0.059	0.062	0.066	0.069	0.072	0.076	0.079	0.080	0.082	0.084	0.086	0.086	0.086	0.088	0.086	0.086	0.084	0.082	0.080	0.076	0.072	0.070	0.064	0.060	0.054	0.049	0.041	0.034	0.026	0.018	0.010	0.001	-0.009	-0.018	-0.028	-0.039	-0.049	-0.059	-0.071	-0.081	-0.094	-0.105	-0.115	-0.128	-0.139	-0.150	-0.162	-0.175	-0.186	-0.198	-0.209	-0.220	-0.230	-0.240	-0.251	-0.261	-0.270	-0.280	-0.288	-0.296	-0.305	-0.312	-0.321	-0.328	-0.335	-0.339	-0.345	-0.351	-0.356	-0.360	-0.364	-0.368	-0.370	-0.372	-0.375	-0.378	-0.378	-0.380	-0.380	-0.381	-0.381	-0.380	-0.380	-0.379	-0.378	-0.376	-0.374	-0.371	-0.369	-0.368	-0.364	-0.361	-0.358	-0.354	-0.350	-0.346	-0.342	-0.339	-0.334	-0.330	-0.325	-0.321	-0.316	-0.312	-0.308	-0.304	-0.299	-0.295	-0.290	-0.286	-0.281	-0.278	-0.272	-0.270	-0.265	-0.262	-0.259	-0.255	-0.251	-0.249	-0.245	-0.242	-0.241	-0.239	-0.238	-0.235	-0.234	-0.232	-0.232	-0.231	-0.231	-0.232	-0.232	-0.232	-0.232	-0.235	-0.236	-0.238	-0.240	-0.242	-0.245	-0.248	-0.250	-0.254	-0.258	-0.261	-0.265	-0.269	-0.272	-0.278	-0.282	-0.288	-0.292	-0.298	-0.304	-0.309	-0.314	-0.319	-0.325	-0.330	-0.335	-0.341	-0.346	-0.352	-0.356	-0.362	-0.366	-0.372	-0.378	-0.382	-0.388	-0.392	-0.396	-0.401	-0.406	-0.409	-0.414	-0.418	-0.421	-0.425	-0.429	-0.434	-0.436	-0.440	-0.444	-0.446	-0.450	-0.452	-0.456	-0.459	-0.461	-0.464	-0.466	-0.469	-0.472	-0.475	-0.478	-0.481	-0.484	-0.488	-0.490	-0.492	-0.496	-0.500	-0.504	-0.507	-0.512	-0.516	-0.520	-0.525	-0.530	-0.535	-0.540	-0.545	-0.552	-0.559	-0.565	-0.571	-0.579	-0.586	-0.594	-0.601	-0.610	-0.620	-0.629	-0.639	-0.649	-0.659	-0.670	-0.680	-0.692	-0.704	-0.718	-0.730	-0.742	-0.758	-0.771	-0.786	-0.800	-0.818	-0.832	-0.848	-0.865	-0.881	-0.899	-0.918	-0.934	-0.952	-0.971	-0.990	-1.009	-1.029	-1.048	-1.069	-1.089	-1.110	-1.130	-1.150	-1.171	-1.191	-1.212	-1.235	-1.255	-1.276	-1.296	-1.318	-1.338	-1.359	-1.379	-1.400	-1.419	-1.439	-1.459	-1.478	-1.496	-1.514	-1.532	-1.549	-1.566	-1.581	-1.596	-1.612	-1.626	-1.641	-1.654	-1.666	-1.679	-1.689	-1.699	-1.709	-1.718	-1.725	-1.734	-1.740	-1.744	-1.749	-1.752	-1.756	-1.759	-1.760	-1.760	-1.760	-1.760	-1.759	-1.755	-1.752	-1.748	-1.745	-1.740	-1.734	-1.728	-1.721	-1.712	-1.706	-1.698	-1.689	-1.680	-1.671	-1.662	-1.652	-1.642	-1.631	-1.622	-1.611	-1.600	-1.590	-1.579	-1.569	-1.558	-1.548	-1.538	-1.526	-1.518	-1.508	-1.498	-1.488	-1.479	-1.470	-1.461	-1.452	-1.444	-1.435	-1.428	-1.420	-1.414	-1.405	-1.399	-1.392	-1.386	-1.380	-1.374	-1.369	-1.362	-1.358	-1.351	-1.346	-1.340	-1.335	-1.330	-1.325	-1.320	-1.315	-1.310	-1.305	-1.300	-1.295	-1.290	-1.284	-1.279	-1.272	-1.268	-1.261	-1.255	-1.249	-1.242	-1.235	-1.228	-1.220	-1.212	-1.205	-1.196	-1.189	-1.180	-1.171	-1.162	-1.154	-1.144	-1.135	-1.125	-1.116	-1.105	-1.095	-1.085	-1.075	-1.065	-1.054	-1.044	-1.034	-1.022	-1.012	-1.001	-0.991	-0.980	-0.970	-0.960	-0.949	-0.940	-0.929	-0.919	-0.910	-0.901	-0.890	-0.881	-0.872	-0.865	-0.856	-0.848	-0.840	-0.832	-0.825	-0.818	-0.811	-0.805	-0.799	-0.792	-0.789	-0.784	-0.778	-0.774	-0.771	-0.768	-0.765	-0.761	-0.759	-0.759	-0.758	-0.756	-0.756	-0.756	-0.756	-0.758	-0.759	-0.761	-0.762	-0.766	-0.769	-0.774	-0.778	-0.782	-0.788	-0.794	-0.799	-0.805	-0.812	-0.819	-0.828	-0.836	-0.844	-0.851	-0.861	-0.871	-0.881	-0.890	-0.901	-0.912	-0.922	-0.935	-0.946	-0.958	-0.970	-0.981	-0.992	-1.005	-1.018	-1.030	-1.041	-1.055	-1.066	-1.079	-1.090	-1.102	-1.114	-1.125	-1.136	-1.149	-1.159	-1.170	-1.180	-1.188	-1.198	-1.208	-1.218	-1.225	-1.234	-1.241	-1.249	-1.255	-1.261	-1.266	-1.272	-1.278	-1.281	-1.285	-1.289	-1.291	-1.294	-1.295	-1.296	-1.298	-1.298	-1.298	-1.298	-1.296	-1.296	-1.295	-1.292	-1.290	-1.288	-1.286	-1.284	-1.279	-1.276	-1.274	-1.269	-1.266	-1.261	-1.259	-1.255	-1.251	-1.248	-1.245	-1.240	-1.238	-1.235	-1.232	-1.229	-1.226	-1.225	-1.222	-1.221	-1.220	-1.220	-1.220	-1.219	-1.220	-1.220	-1.222	-1.224	-1.226	-1.229	-1.232	-1.236	-1.240	-1.245	-1.249	-1.254	-1.260	-1.268	-1.274	-1.280	-1.288	-1.295	-1.304	-1.311	-1.320	-1.329	-1.336	-1.346	-1.356	-1.366	-1.376	-1.385	-1.395	-1.405	-1.415	-1.425	-1.434	-1.444	-1.454	-1.464	-1.472	-1.480	-1.489	-1.498	-1.506	-1.512	-1.520	-1.528	-1.534	-1.539	-1.545	-1.550	-1.554	-1.558	-1.561	-1.564	-1.566	-1.568	-1.570	-1.571	-1.571	-1.570	-1.570	-1.568	-1.565	-1.561	-1.559	-1.554	-1.550	-1.545	-1.539	-1.532	-1.526	-1.520	-1.512	-1.505	-1.496	-1.489	-1.480	-1.471	-1.462	-1.452	-1.444	-1.435	-1.425	-1.416	-1.406	-1.398	-1.388	-1.378	-1.369	-1.361	-1.352	-1.344	-1.336	-1.329	-1.321	-1.315	-1.308	-1.302	-1.296	-1.291	-1.286	-1.282	-1.280	-1.276	-1.274	-1.272	-1.271	-1.271	-1.271	-1.271	-1.272	-1.275	-1.276	-1.280	-1.284	-1.288	-1.292	-1.296	-1.302	-1.309	-1.314	-1.322	-1.329	-1.336	-1.344	-1.351	-1.359	-1.366	-1.374	-1.384	-1.392	-1.400	-1.409	-1.416	-1.425	-1.432	-1.441	-1.449	-1.455	-1.462	-1.469	-1.475	-1.480	-1.486	-1.490	-1.494	-1.498	-1.501	-1.504	-1.506	-1.506	-1.508	-1.509	-1.508	-1.504	-1.502	-1.500	-1.496	-1.491	-1.485	-1.480	-1.472	-1.465	-1.456	-1.448	-1.438	-1.426	-1.415	-1.402	-1.389	-1.375	-1.360	-1.345	-1.330	-1.312	-1.295	-1.278	-1.260	-1.240	-1.220	-1.200	-1.180	-1.159	-1.138	-1.115	-1.092	-1.070	-1.048	-1.025	-1.002	-0.979	-0.956	-0.932	-0.908	-0.885	-0.862	-0.839	-0.815	-0.792	-0.769	-0.746	-0.724	-0.701	-0.681	-0.659	-0.638	-0.619	-0.598	-0.579	-0.560	-0.542	-0.525	-0.507	-0.491	-0.475	-0.460	-0.446	-0.431	-0.418	-0.406	-0.394	-0.382	-0.371	-0.361	-0.351	-0.342	-0.334	-0.325	-0.318	-0.310	-0.304	-0.296	-0.290	-0.285	-0.280	-0.274	-0.269	-0.264	-0.260	-0.255	-0.250	-0.245	-0.240	-0.235	-0.230	-0.225	-0.220	-0.214	-0.209	-0.202	-0.196	-0.189	-0.182	-0.175	-0.168	-0.159	-0.151	-0.142	-0.132	-0.122	-0.111	-0.101	-0.091	-0.080	-0.068	-0.055	-0.042	-0.030	-0.016	-0.002	0.012	0.026	0.040	0.055	0.071	0.086	0.101	0.116	0.131	0.148	0.162	0.178	0.192	0.209	0.222	0.238	0.251	0.265	0.279	0.292	0.306	0.319	0.330	0.342	0.354	0.365	0.374	0.382	0.392	0.400	0.408	0.414	0.419	0.425	0.428	0.431	0.434	0.436	0.436	0.436	0.435	0.434	0.431	0.428	0.422	0.416	0.411	0.404	0.396	0.386	0.378	0.366	0.355	0.342	0.330	0.315	0.300	0.285	0.270	0.254	0.236	0.220	0.201	0.181	0.162	0.144	0.124	0.102	0.081	0.060	0.039	0.018	-0.005	-0.026	-0.048	-0.070	-0.091	-0.114	-0.136	-0.158	-0.180	-0.200	-0.222	-0.242	-0.264	-0.284	-0.302	-0.321	-0.341	-0.360	-0.378	-0.395	-0.411	-0.426	-0.442	-0.458	-0.471	-0.485	-0.498	-0.510	-0.521	-0.531	-0.541	-0.551	-0.559	-0.566	-0.572	-0.579	-0.584	-0.589	-0.591	-0.594	-0.596	-0.598	-0.598	-0.599	-0.598	-0.595	-0.594	-0.591	-0.588	-0.584	-0.580	-0.575	-0.569	-0.564	-0.558	-0.551	-0.544	-0.536	-0.529	-0.521	-0.512	-0.504	-0.496	-0.488	-0.479	-0.470	-0.462	-0.452	-0.445	-0.436	-0.428	-0.420	-0.412	-0.404	-0.396	-0.389	-0.381	-0.375	-0.369	-0.364	-0.358	-0.352	-0.348	-0.344	-0.339	-0.336	-0.331	-0.329	-0.328	-0.325	-0.322	-0.322	-0.322	-0.321	-0.321	-0.322	-0.324	-0.324	-0.325	-0.328	-0.330	-0.332	-0.336	-0.339	-0.342	-0.346	-0.349	-0.352	-0.355	-0.360	-0.362	-0.366	-0.370	-0.371	-0.375	-0.378	-0.380	-0.382	-0.384	-0.386	-0.386	-0.389	-0.389	-0.389	-0.388	-0.386	-0.385	-0.382	-0.379	-0.375	-0.371	-0.368	-0.361	-0.355	-0.349	-0.341	-0.332	-0.324	-0.314	-0.302	-0.292	-0.281	-0.268	-0.255	-0.241	-0.228	-0.212	-0.198	-0.181	-0.164	-0.149	-0.131	-0.114	-0.096	-0.079	-0.059	-0.041	-0.022	-0.002	0.015	0.034	0.054	0.071	0.090	0.109	0.126	0.145	0.162	0.179	0.196	0.212	0.229	0.244	0.259	0.272	0.286	0.299	0.311	0.324	0.335	0.345	0.354	0.362	0.370	0.378	0.385	0.390	0.394	0.399	0.402	0.402	0.405	0.406	0.406	0.405	0.404	0.402	0.399	0.395	0.392	0.388	0.382	0.376	0.370	0.362	0.356	0.349	0.341	0.332	0.325	0.316	0.306	0.299	0.290	0.280	0.271	0.262	0.252	0.245	0.235	0.226	0.219	0.210	0.202	0.195	0.188	0.180	0.174	0.168	0.162	0.158	0.151	0.146	0.142	0.139	0.136	0.132	0.131	0.130	0.129	0.128	0.129	0.129	0.130	0.132	0.134	0.138	0.139	0.142	0.146	0.151	0.156	0.161	0.166	0.172	0.178	0.184	0.191	0.198	0.205	0.212	0.219	0.228	0.235	0.242	0.250	0.259	0.266	0.272	0.280	0.289	0.295	0.302	0.310	0.318	0.322	0.329	0.335	0.340	0.346	0.350	0.355	0.359	0.362	0.365	0.369	0.371	0.372	0.374	0.374	0.374	0.374	0.374	0.372	0.370	0.369	0.366	0.361	0.359	0.354	0.349	0.345	0.339	0.334	0.326	0.320	0.312	0.306	0.298	0.290	0.280	0.271	0.262	0.252	0.244	0.234	0.224	0.214	0.204	0.192	0.182	0.171	0.160	0.150	0.139	0.129	0.116	0.106	0.095	0.085	0.074	0.062	0.052	0.041	0.030	0.020	0.009	-0.002	-0.014	-0.022	-0.034	-0.044	-0.054	-0.064	-0.075	-0.084	-0.094	-0.102	-0.114	-0.122	-0.131	-0.141	-0.150	-0.159	-0.169	-0.178	-0.186	-0.195	-0.204	-0.212	-0.221	-0.231	-0.239	-0.248	-0.256	-0.265	-0.272	-0.281	-0.289	-0.298	-0.305	-0.315	-0.322	-0.330	-0.339	-0.348	-0.355	-0.362	-0.370	-0.379	-0.388	-0.395	-0.404	-0.411	-0.419	-0.428	-0.435	-0.442	-0.450	-0.459	-0.466	-0.474	-0.481	-0.489	-0.496	-0.502	-0.511	-0.518	-0.524	-0.530	-0.538	-0.544	-0.550	-0.555	-0.561	-0.566	-0.572	-0.576	-0.581	-0.585	-0.589	-0.592	-0.596	-0.599	-0.601	-0.604	-0.605	-0.606	-0.606	-0.608	-0.606	-0.606	-0.605	-0.604	-0.601	-0.598	-0.594	-0.591	-0.586	-0.581	-0.576	-0.571	-0.564	-0.558	-0.549	-0.541	-0.532	-0.522	-0.512	-0.502	-0.492	-0.481	-0.470	-0.456	-0.445	-0.432	-0.418	-0.404	-0.389	-0.375	-0.359	-0.344	-0.326	-0.311	-0.294	-0.276	-0.260	-0.242	-0.225	-0.206	-0.189	-0.170	-0.151	-0.131	-0.114	-0.094	-0.075	-0.056	-0.038	-0.018	0.001	0.021	0.040	0.059	0.079	0.098	0.115	0.135	0.154	0.172	0.191	0.208	0.226	0.244	0.262	0.279	0.296	0.312	0.328	0.345	0.360	0.375	0.390	0.406	0.420	0.434	0.448	0.460	0.472	0.485	0.498	0.509	0.520	0.531	0.541	0.550	0.560	0.569	0.578	0.585	0.592	0.600	0.606	0.614	0.619	0.625	0.629	0.632	0.636	0.641	0.645	0.648	0.650	0.651	0.654	0.656	0.656	0.659	0.659	0.660	0.660	0.660	0.661	0.660	0.660	0.660	0.658	0.658	0.658	0.656	0.655	0.655	0.655	0.654	0.652	0.652	0.652	0.651	0.650	0.651	0.651	0.651	0.652	0.654	0.654	0.656	0.658	0.660	0.661	0.664	0.666	0.670	0.672	0.676	0.680	0.685	0.689	0.694	0.698	0.704	0.709	0.714	0.719	0.725	0.731	0.736	0.742	0.748	0.754	0.760	0.766	0.771	0.778	0.784	0.788	0.794	0.799	0.804	0.809	0.812	0.815	0.819	0.822	0.826	0.829	0.829	0.831	0.831	0.832	0.832	0.831	0.830	0.829	0.828	0.825	0.821	0.819	0.814	0.809	0.804	0.799	0.792	0.788	0.781	0.774	0.766	0.759	0.751	0.744	0.736	0.728	0.718	0.709	0.700	0.691	0.682	0.674	0.665	0.658	0.648	0.640	0.632	0.624	0.616	0.610	0.602	0.596	0.590	0.585	0.579	0.575	0.570	0.566	0.562	0.560	0.558	0.556	0.554	0.552	0.552	0.552	0.552	0.555	0.556	0.559	0.561	0.564	0.568	0.572	0.578	0.581	0.586	0.594	0.599	0.606	0.612	0.620	0.628	0.635	0.644	0.651	0.660	0.669	0.679	0.688	0.696	0.706	0.715	0.725	0.734	0.742	0.754	0.762	0.771	0.780	0.790	0.799	0.808	0.816	0.824	0.832	0.841	0.849	0.856	0.864	0.870	0.876	0.882	0.889	0.894	0.899	0.904	0.906	0.910	0.914	0.916	0.919	0.920	0.921	0.922	0.922	0.921	0.920	0.919	0.916	0.914	0.911	0.906	0.904	0.899	0.892	0.888	0.880	0.874	0.866	0.858	0.850	0.841	0.831	0.822	0.814	0.802	0.791	0.782	0.771	0.760	0.749	0.736	0.725	0.712	0.701	0.690	0.678	0.665	0.652	0.641	0.631	0.619	0.606	0.596	0.586	0.575	0.565	0.554	0.545	0.535	0.526	0.518	0.510	0.501	0.494	0.486	0.480	0.475	0.470	0.464	0.461	0.456	0.454	0.450	0.448	0.445	0.442	0.442	0.440	0.440	0.440	0.440	0.441	0.441	0.442	0.444	0.446	0.446	0.449	0.451	0.454	0.455	0.458	0.460	0.461	0.464	0.466	0.466	0.469	0.470	0.470	0.471	0.472	0.471	0.470	0.470	0.469	0.468	0.465	0.462	0.459	0.455	0.451	0.446	0.441	0.434	0.429	0.421	0.414	0.405	0.396	0.386	0.376	0.366	0.355	0.342	0.331	0.319	0.306	0.292	0.279	0.265	0.251	0.235	0.220	0.205	0.189	0.174	0.158	0.140	0.125	0.109	0.092	0.076	0.060	0.042	0.028	0.011	-0.005	-0.020	-0.035	-0.051	-0.066	-0.080	-0.095	-0.109	-0.122	-0.134	-0.148	-0.160	-0.171	-0.182	-0.194	-0.204	-0.212	-0.222	-0.231	-0.239	-0.245	-0.252	-0.259	-0.265	-0.269	-0.272	-0.276	-0.279	-0.281	-0.284	-0.285	-0.285	-0.286	-0.285	-0.284	-0.282	-0.281	-0.279	-0.276	-0.272	-0.269	-0.265	-0.260	-0.255	-0.250	-0.244	-0.239	-0.232	-0.226	-0.219	-0.214	-0.206	-0.200	-0.192	-0.185	-0.179	-0.172	-0.165	-0.159	-0.151	-0.146	-0.139	-0.134	-0.128	-0.122	-0.118	-0.112	-0.108	-0.104	-0.101	-0.098	-0.094	-0.094	-0.091	-0.091	-0.090	-0.090	-0.090	-0.091	-0.094	-0.095	-0.099	-0.102	-0.106	-0.110	-0.115	-0.120	-0.126	-0.132	-0.140	-0.148	-0.156	-0.164	-0.174	-0.182	-0.191	-0.201	-0.211	-0.221	-0.231	-0.241	-0.251	-0.261	-0.271	-0.282	-0.292	-0.302	-0.312	-0.322	-0.331	-0.339	-0.348	-0.355	-0.362	-0.370	-0.378	-0.382	-0.389	-0.392	-0.396	-0.400	-0.402	-0.405	-0.406	-0.405	-0.405	-0.404	-0.401	-0.399	-0.394	-0.389	-0.382	-0.376	-0.369	-0.361	-0.351	-0.342	-0.332	-0.321	-0.309	-0.296	-0.282	-0.269	-0.255	-0.239	-0.225	-0.209	-0.192	-0.176	-0.159	-0.141	-0.125	-0.106	-0.089	-0.071	-0.052	-0.035	-0.016	0.000	0.019	0.036	0.052	0.069	0.086	0.102	0.119	0.134	0.149	0.162	0.176	0.190	0.202	0.215	0.226	0.238	0.248	0.258	0.266	0.275	0.284	0.290	0.296	0.302	0.308	0.312	0.316	0.319	0.322	0.325	0.326	0.328	0.329	0.329	0.328	0.326	0.324	0.322	0.320	0.318	0.314	0.311	0.308	0.305	0.300	0.295	0.291	0.286	0.280	0.276	0.271	0.265	0.260	0.254	0.250	0.244	0.238	0.232	0.228	0.222	0.218	0.212	0.208	0.202	0.199	0.194	0.190	0.185	0.181	0.178	0.174	0.172	0.169	0.166	0.165	0.162	0.161	0.159	0.159	0.156	0.156	0.158	0.158	0.156	0.158	0.159	0.160	0.162	0.164	0.165	0.168	0.170	0.172	0.175	0.178	0.180	0.184	0.188	0.190	0.194	0.198	0.201	0.205	0.208	0.211	0.215	0.216	0.220	0.222	0.225	0.226	0.229	0.230	0.232	0.232	0.234	0.234	0.235	0.234	0.234	0.232	0.230	0.229	0.226	0.222	0.220	0.216	0.212	0.209	0.204	0.198	0.192	0.188	0.181	0.176	0.169	0.162	0.156	0.149	0.140	0.132	0.125	0.116	0.109	0.101	0.094	0.086	0.079	0.070	0.062	0.055	0.048	0.041	0.035	0.029	0.022	0.018	0.011	0.006	0.001	-0.002	-0.006	-0.009	-0.011	-0.014	-0.016	-0.018	-0.018	-0.018	-0.018	-0.018	-0.016	-0.015	-0.012	-0.011	-0.008	-0.004	-0.001	0.004	0.009	0.012	0.019	0.024	0.029	0.035	0.041	0.048	0.054	0.060	0.066	0.074	0.081	0.088	0.092	0.100	0.106	0.112	0.119	0.125	0.130	0.135	0.140	0.144	0.149	0.152	0.155	0.159	0.160	0.162	0.164	0.164	0.164	0.164	0.162	0.161	0.159	0.155	0.152	0.148	0.144	0.138	0.132	0.126	0.119	0.111	0.102	0.094	0.085	0.076	0.065	0.054	0.044	0.031	0.020	0.008	-0.005	-0.019	-0.031	-0.045	-0.058	-0.071	-0.085	-0.099	-0.114	-0.128	-0.141	-0.155	-0.169	-0.182	-0.196	-0.210	-0.221	-0.235	-0.248	-0.260	-0.271	-0.284	-0.295	-0.305	-0.315	-0.326	-0.335	-0.345	-0.352	-0.361	-0.369	-0.375	-0.382	-0.389	-0.394	-0.400	-0.404	-0.408	-0.411	-0.416	-0.419	-0.421	-0.421	-0.424	-0.424	-0.425	-0.425	-0.424	-0.422	-0.422	-0.421	-0.419	-0.416	-0.414	-0.410	-0.406	-0.402	-0.399	-0.395	-0.390	-0.385	-0.379	-0.374	-0.368	-0.361	-0.355	-0.349	-0.341	-0.335	-0.326	-0.319	-0.311	-0.304	-0.294	-0.285	-0.276	-0.268	-0.259	-0.249	-0.239	-0.229	-0.219	-0.208	-0.198	-0.186	-0.175	-0.164	-0.152	-0.141	-0.130	-0.119	-0.106	-0.094	-0.082	-0.069	-0.056	-0.044	-0.031	-0.018	-0.004	0.009	0.021	0.036	0.049	0.062	0.078	0.091	0.105	0.120	0.134	0.149	0.162	0.178	0.192	0.208	0.224	0.239	0.255	0.270	0.288	0.302	0.320	0.336	0.354	0.370	0.388	0.406	0.424	0.442	0.461	0.480	0.499	0.518	0.539	0.559	0.579	0.601	0.622	0.644	0.666	0.690	0.712	0.736	0.760	0.785	0.810	0.836	0.861	0.889	0.915	0.942	0.970	0.998	1.026	1.056	1.085	1.115	1.145	1.175	1.205	1.236	1.268	1.299	1.331	1.364	1.394	1.426	1.459	1.491	1.524	1.555	1.588	1.619	1.651	1.684	1.715	1.746	1.778	1.810	1.840	1.870	1.901	1.930	1.960	1.988	2.016	2.045	2.072	2.098	2.125	2.151	2.176	2.201	2.225	2.249	2.272	2.295	2.316	2.338	2.358	2.379	2.398	2.416	2.435	2.452	2.470	2.486	2.502	2.518	2.534	2.548	2.561	2.575	2.589	2.601	2.614	2.624	2.635	2.645	2.655	2.666	2.675	2.685	2.692	2.701	2.709	2.716	2.724	2.731	2.738	2.744	2.749	2.755	2.760	2.765	2.770	2.774	2.778	2.781	2.786	2.789	2.792	2.795	2.798	2.800	2.801	2.802	2.804	2.805	2.806	2.809	2.810	2.810	2.811	2.811	2.811	2.811	2.812	2.812	2.812	2.811	2.812	2.812	2.812	2.812	2.812	2.812	2.812	2.812	2.814	2.814	2.815	2.815	2.818	2.819	2.819	2.821	2.822	2.824	2.826	2.828	2.831	2.832	2.835	2.838	2.841	2.844	2.846	2.849	2.851	2.855	2.858	2.860	2.864	2.866	2.869	2.871	2.874	2.875	2.878	2.879	2.880	2.881	2.881	2.881	2.881	2.880	2.879	2.878	2.874	2.871	2.868	2.862	2.859	2.852	2.846	2.839	2.831	2.822	2.812	2.802	2.791	2.779	2.766	2.752	2.738	2.722	2.708	2.690	2.672	2.652	2.635	2.614	2.594	2.572	2.549	2.526	2.502	2.478	2.452	2.428	2.401	2.374	2.346	2.319	2.290	2.262	2.231	2.202	2.172	2.141	2.111	2.080	2.049	2.018	1.985	1.952	1.920	1.889	1.856	1.822	1.790	1.759	1.726	1.692	1.660	1.629	1.595	1.562	1.531	1.499	1.466	1.435	1.402	1.371	1.340	1.309	1.278	1.246	1.216	1.185	1.155	1.124	1.095	1.065	1.035	1.006	0.976	0.949	0.919	0.891	0.862	0.835	0.808	0.779	0.751	0.724	0.698	0.670	0.644	0.618	0.591	0.565	0.539	0.512	0.488	0.461	0.436	0.411	0.386	0.361	0.339	0.314	0.290	0.266	0.242	0.219	0.196	0.174	0.151	0.129	0.109	0.086	0.065	0.044	0.022	0.004	-0.018	-0.036	-0.056	-0.074	-0.092	-0.111	-0.128	-0.145	-0.161	-0.179	-0.194	-0.210	-0.225	-0.239	-0.254	-0.266	-0.280	-0.292	-0.305	-0.316	-0.329	-0.340	-0.350	-0.361	-0.370	-0.380	-0.390	-0.399	-0.408	-0.414	-0.422	-0.430	-0.436	-0.444	-0.449	-0.455	-0.461	-0.465	-0.470	-0.476	-0.480	-0.484	-0.489	-0.492	-0.496	-0.500	-0.504	-0.506	-0.510	-0.512	-0.516	-0.519	-0.521	-0.524	-0.526	-0.530	-0.531	-0.535	-0.538	-0.540	-0.542	-0.545	-0.548	-0.551	-0.554	-0.558	-0.560	-0.562	-0.566	-0.570	-0.574	-0.578	-0.582	-0.585	-0.590	-0.595	-0.600	-0.605	-0.610	-0.616	-0.621	-0.628	-0.632	-0.640	-0.646	-0.654	-0.661	-0.668	-0.676	-0.684	-0.692	-0.700	-0.709	-0.716	-0.725	-0.736	-0.745	-0.754	-0.764	-0.772	-0.782	-0.794	-0.804	-0.814	-0.824	-0.834	-0.845	-0.854	-0.865	-0.876	-0.886	-0.896	-0.908	-0.918	-0.929	-0.939	-0.949	-0.959	-0.969	-0.979	-0.989	-0.999	-1.008	-1.016	-1.026	-1.035	-1.042	-1.051	-1.060	-1.068	-1.076	-1.082	-1.090	-1.098	-1.102	-1.109	-1.115	-1.120	-1.125	-1.130	-1.135	-1.138	-1.141	-1.145	-1.148	-1.149	-1.151	-1.152	-1.152	-1.154	-1.152	-1.151	-1.150	-1.149	-1.146	-1.144	-1.141	-1.136	-1.134	-1.129	-1.122	-1.118	-1.111	-1.102	-1.096	-1.088	-1.079	-1.069	-1.060	-1.050	-1.040	-1.028	-1.018	-1.005	-0.991	-0.979	-0.965	-0.951	-0.936	-0.922	-0.908	-0.891	-0.876	-0.860	-0.844	-0.828	-0.810	-0.792	-0.775	-0.759	-0.740	-0.722	-0.705	-0.686	-0.669	-0.651	-0.632	-0.615	-0.596	-0.578	-0.559	-0.540	-0.522	-0.504	-0.485	-0.468	-0.450	-0.431	-0.414	-0.396	-0.378	-0.359	-0.342	-0.324	-0.306	-0.289	-0.270	-0.252	-0.235	-0.218	-0.200	-0.181	-0.164	-0.145	-0.126	-0.109	-0.090	-0.071	-0.051	-0.032	-0.012	0.008	0.028	0.049	0.068	0.089	0.110	0.131	0.154	0.176	0.199	0.221	0.245	0.269	0.292	0.318	0.341	0.366	0.392	0.419	0.444	0.470	0.496	0.524	0.551	0.576	0.605	0.632	0.660	0.688	0.715	0.742	0.771	0.799	0.826	0.854	0.881	0.909	0.935	0.962	0.989	1.015	1.041	1.066	1.091	1.115	1.139	1.162	1.185	1.208	1.229	1.251	1.271	1.291	1.311	1.329	1.346	1.365	1.380	1.396	1.411	1.425	1.438	1.451	1.462	1.472	1.484	1.494	1.501	1.510	1.518	1.524	1.530	1.534	1.538	1.542	1.546	1.548	1.549	1.550	1.550	1.550	1.548	1.545	1.542	1.540	1.538	1.532	1.529	1.524	1.518	1.511	1.505	1.496	1.490	1.481	1.472	1.462	1.454	1.444	1.432	1.422	1.411	1.400	1.389	1.376	1.364	1.350	1.338	1.324	1.310	1.295	1.280	1.265	1.251	1.235	1.220	1.205	1.190	1.174	1.158	1.142	1.126	1.110	1.094	1.078	1.061	1.045	1.029	1.012	0.996	0.980	0.965	0.949	0.934	0.918	0.904	0.888	0.874	0.859	0.844	0.829	0.815	0.801	0.788	0.775	0.761	0.748	0.736	0.722	0.711	0.699	0.686	0.675	0.664	0.654	0.642	0.631	0.620	0.610	0.599	0.590	0.580	0.570	0.560	0.550	0.539	0.529	0.520	0.509	0.500	0.490	0.480	0.470	0.460	0.450	0.440	0.429	0.420	0.409	0.399	0.389	0.379	0.369	0.358	0.346	0.336	0.326	0.315	0.305	0.295	0.285	0.275	0.265	0.255	0.245	0.235	0.226	0.218	0.209	0.199	0.191	0.182	0.175	0.169	0.161	0.155	0.148	0.144	0.138	0.132	0.126	0.122	0.119	0.115	0.112	0.109	0.106	0.104	0.104	0.102	0.102	0.102	0.102	0.102	0.104	0.105	0.108	0.109	0.111	0.115	0.118	0.121	0.124	0.128	0.132	0.135	0.140	0.144	0.148	0.152	0.156	0.161	0.165	0.170	0.174	0.179	0.182	0.186	0.191	0.194	0.198	0.201	0.204	0.208	0.210	0.212	0.215	0.218	0.218	0.220	0.220	0.221	0.221	0.221	0.221	0.220	0.219	0.218	0.215	0.214	0.210	0.209	0.205	0.201	0.198	0.192	0.189	0.182	0.178	0.171	0.166	0.160	0.154	0.148	0.140	0.134	0.126	0.119	0.111	0.102	0.095	0.088	0.079	0.070	0.062	0.055	0.046	0.039	0.030	0.022	0.015	0.006	-0.001	-0.009	-0.015	-0.021	-0.029	-0.035	-0.041	-0.048	-0.052	-0.056	-0.061	-0.066	-0.071	-0.075	-0.079	-0.081	-0.084	-0.086	-0.088	-0.089	-0.090	-0.091	-0.091	-0.091	-0.090	-0.090	-0.089	-0.088	-0.086	-0.084	-0.082	-0.080	-0.078	-0.075	-0.071	-0.069	-0.068	-0.064	-0.060	-0.058	-0.054	-0.051	-0.049	-0.046	-0.044	-0.041	-0.040	-0.038	-0.036	-0.035	-0.034	-0.034	-0.034	-0.034	-0.034	-0.035	-0.038	-0.039	-0.040	-0.044	-0.048	-0.051	-0.055	-0.060	-0.065	-0.071	-0.078	-0.084	-0.091	-0.099	-0.106	-0.115	-0.124	-0.131	-0.141	-0.151	-0.161	-0.171	-0.181	-0.192	-0.201	-0.211	-0.224	-0.234	-0.245	-0.255	-0.266	-0.276	-0.286	-0.298	-0.308	-0.319	-0.329	-0.339	-0.348	-0.358	-0.366	-0.375	-0.382	-0.391	-0.400	-0.406	-0.414	-0.420	-0.426	-0.432	-0.438	-0.442	-0.446	-0.451	-0.454	-0.459	-0.461	-0.462	-0.464	-0.465	-0.468	-0.469	-0.469	-0.469	-0.468	-0.468	-0.465	-0.464	-0.462	-0.460	-0.458	-0.455	-0.450	-0.448	-0.442	-0.439	-0.435	-0.429	-0.424	-0.419	-0.414	-0.406	-0.401	-0.395	-0.388	-0.382	-0.375	-0.368	-0.361	-0.355	-0.348	-0.341	-0.334	-0.326	-0.319	-0.312	-0.305	-0.296	-0.289	-0.284	-0.276	-0.270	-0.264	-0.256	-0.250	-0.244	-0.239	-0.234	-0.228	-0.224	-0.218	-0.214	-0.210	-0.206	-0.202	-0.200	-0.198	-0.195	-0.194	-0.191	-0.191	-0.191	-0.191	-0.191	-0.192	-0.192	-0.195	-0.196	-0.199	-0.202	-0.205	-0.209	-0.212	-0.216	-0.221	-0.225	-0.231	-0.238	-0.244	-0.250	-0.256	-0.262	-0.270	-0.278	-0.284	-0.292	-0.300	-0.309	-0.316	-0.324	-0.331	-0.341	-0.349	-0.356	-0.364	-0.372	-0.380	-0.389	-0.396	-0.404	-0.412	-0.419	-0.426	-0.434	-0.441	-0.450	-0.456	-0.462	-0.470	-0.478	-0.482	-0.489	-0.495	-0.501	-0.507	-0.514	-0.519	-0.524	-0.529	-0.534	-0.539	-0.544	-0.549	-0.554	-0.558	-0.562	-0.568	-0.572	-0.576	-0.581	-0.586	-0.590	-0.595	-0.600	-0.605	-0.610	-0.615	-0.620	-0.625	-0.631	-0.638	-0.642	-0.649	-0.656	-0.662	-0.669	-0.676	-0.682	-0.691	-0.699	-0.708	-0.715	-0.725	-0.734	-0.744	-0.754	-0.765	-0.776	-0.788	-0.799	-0.811	-0.824	-0.838	-0.851	-0.865	-0.880	-0.895	-0.909	-0.925	-0.942	-0.959	-0.975	-0.992	-1.011	-1.029	-1.048	-1.068	-1.085	-1.105	-1.125	-1.145	-1.166	-1.186	-1.209	-1.229	-1.250	-1.271	-1.294	-1.314	-1.335	-1.358	-1.379	-1.400	-1.422	-1.442	-1.464	-1.484	-1.505	-1.525	-1.545	-1.565	-1.584	-1.602	-1.620	-1.639	-1.655	-1.671	-1.688	-1.702	-1.718	-1.732	-1.745	-1.758	-1.770	-1.781	-1.791	-1.800	-1.809	-1.818	-1.825	-1.831	-1.838	-1.842	-1.845	-1.849	-1.850	-1.852	-1.852	-1.854	-1.852	-1.851	-1.849	-1.846	-1.842	-1.840	-1.834	-1.829	-1.824	-1.818	-1.811	-1.804	-1.798	-1.789	-1.781	-1.772	-1.764	-1.756	-1.748	-1.739	-1.729	-1.720	-1.711	-1.701	-1.692	-1.684	-1.675	-1.666	-1.658	-1.650	-1.641	-1.632	-1.625	-1.618	-1.611	-1.602	-1.596	-1.590	-1.584	-1.579	-1.572	-1.569	-1.562	-1.559	-1.554	-1.550	-1.546	-1.542	-1.539	-1.535	-1.532	-1.529	-1.526	-1.524	-1.520	-1.519	-1.518	-1.514	-1.512	-1.511	-1.509	-1.506	-1.504	-1.502	-1.499	-1.498	-1.495	-1.491	-1.490	-1.486	-1.484	-1.480	-1.478	-1.472	-1.470	-1.466	-1.461	-1.458	-1.452	-1.448	-1.444	-1.438	-1.432	-1.426	-1.420	-1.415	-1.409	-1.402	-1.396	-1.389	-1.382	-1.376	-1.369	-1.361	-1.354	-1.345	-1.338	-1.330	-1.321	-1.314	-1.305	-1.298	-1.289	-1.281	-1.271	-1.264	-1.255	-1.248	-1.239	-1.230	-1.221	-1.214	-1.205	-1.199	-1.190	-1.182	-1.176	-1.168	-1.161	-1.154	-1.146	-1.140	-1.134	-1.128	-1.121	-1.116	-1.110	-1.106	-1.101	-1.098	-1.092	-1.090	-1.086	-1.084	-1.081	-1.080	-1.078	-1.076	-1.076	-1.076	-1.076	-1.076	-1.078	-1.079	-1.081	-1.082	-1.086	-1.089	-1.092	-1.098	-1.101	-1.106	-1.111	-1.118	-1.124	-1.130	-1.138	-1.144	-1.151	-1.159	-1.166	-1.176	-1.185	-1.194	-1.202	-1.212	-1.221	-1.231	-1.241	-1.250	-1.260	-1.270	-1.280	-1.291	-1.300	-1.311	-1.320	-1.330	-1.340	-1.348	-1.358	-1.365	-1.375	-1.382	-1.390	-1.398	-1.405	-1.412	-1.420	-1.426	-1.432	-1.439	-1.442	-1.449	-1.451	-1.456	-1.460	-1.462	-1.465	-1.466	-1.469	-1.469	-1.470	-1.470	-1.470	-1.469	-1.469	-1.466	-1.465	-1.462	-1.461	-1.458	-1.454	-1.451	-1.446	-1.444	-1.439	-1.434	-1.430	-1.425	-1.420	-1.415	-1.410	-1.405	-1.399	-1.394	-1.389	-1.385	-1.380	-1.375	-1.370	-1.365	-1.361	-1.358	-1.354	-1.350	-1.346	-1.344	-1.341	-1.339	-1.338	-1.335	-1.335	-1.334	-1.334	-1.334	-1.334	-1.335	-1.338	-1.339	-1.341	-1.345	-1.348	-1.351	-1.356	-1.361	-1.365	-1.371	-1.378	-1.382	-1.390	-1.396	-1.404	-1.411	-1.420	-1.429	-1.436	-1.445	-1.455	-1.462	-1.471	-1.481	-1.490	-1.500	-1.509	-1.519	-1.528	-1.538	-1.546	-1.555	-1.562	-1.571	-1.579	-1.589	-1.596	-1.604	-1.609	-1.615	-1.621	-1.626	-1.632	-1.636	-1.640	-1.644	-1.648	-1.650	-1.651	-1.652	-1.654	-1.654	-1.652	-1.652	-1.650	-1.646	-1.644	-1.640	-1.635	-1.630	-1.624	-1.618	-1.610	-1.604	-1.596	-1.588	-1.578	-1.569	-1.559	-1.548	-1.538	-1.526	-1.515	-1.504	-1.492	-1.480	-1.468	-1.456	-1.442	-1.431	-1.418	-1.406	-1.392	-1.381	-1.370	-1.358	-1.346	-1.335	-1.322	-1.312	-1.301	-1.291	-1.282	-1.272	-1.264	-1.255	-1.248	-1.240	-1.234	-1.228	-1.221	-1.218	-1.211	-1.208	-1.204	-1.202	-1.199	-1.196	-1.196	-1.195	-1.194	-1.194	-1.195	-1.195	-1.196	-1.199	-1.200	-1.202	-1.205	-1.208	-1.210	-1.215	-1.218	-1.221	-1.226	-1.229	-1.232	-1.236	-1.239	-1.242	-1.246	-1.249	-1.251	-1.254	-1.256	-1.258	-1.259	-1.259	-1.260	-1.260	-1.260	-1.259	-1.258	-1.255	-1.251	-1.248	-1.244	-1.239	-1.234	-1.229	-1.221	-1.214	-1.205	-1.196	-1.186	-1.176	-1.165	-1.154	-1.140	-1.128	-1.114	-1.099	-1.084	-1.068	-1.051	-1.034	-1.015	-0.996	-0.978	-0.959	-0.939	-0.919	-0.896	-0.876	-0.854	-0.832	-0.810	-0.788	-0.765	-0.741	-0.719	-0.695	-0.672	-0.649	-0.626	-0.604	-0.580	-0.558	-0.535	-0.512	-0.491	-0.470	-0.449	-0.428	-0.408	-0.388	-0.369	-0.350	-0.331	-0.315	-0.298	-0.281	-0.266	-0.251	-0.238	-0.225	-0.212	-0.200	-0.190	-0.179	-0.170	-0.161	-0.152	-0.145	-0.139	-0.132	-0.128	-0.122	-0.118	-0.114	-0.111	-0.109	-0.106	-0.105	-0.104	-0.104	-0.102	-0.102	-0.101	-0.101	-0.102	-0.102	-0.102	-0.104	-0.104	-0.104	-0.104	-0.104	-0.104	-0.104	-0.102	-0.101	-0.101	-0.099	-0.096	-0.094	-0.091	-0.088	-0.085	-0.080	-0.075	-0.070	-0.064	-0.058	-0.051	-0.044	-0.036	-0.029	-0.020	-0.011	-0.001	0.009	0.020	0.030	0.041	0.054	0.065	0.078	0.089	0.102	0.115	0.128	0.140	0.154	0.168	0.181	0.194	0.206	0.220	0.234	0.246	0.259	0.271	0.282	0.294	0.305	0.316	0.328	0.338	0.348	0.356	0.365	0.372	0.380	0.388	0.392	0.399	0.402	0.406	0.410	0.412	0.415	0.415	0.415	0.414	0.412	0.409	0.406	0.402	0.398	0.391	0.384	0.376	0.368	0.359	0.349	0.338	0.325	0.314	0.300	0.286	0.272	0.258	0.241	0.225	0.209	0.191	0.174	0.155	0.136	0.116	0.098	0.078	0.058	0.038	0.018	-0.004	-0.025	-0.045	-0.066	-0.086	-0.108	-0.126	-0.148	-0.168	-0.186	-0.208	-0.226	-0.245	-0.262	-0.280	-0.299	-0.315	-0.331	-0.346	-0.361	-0.376	-0.390	-0.404	-0.416	-0.428	-0.440	-0.449	-0.459	-0.468	-0.475	-0.482	-0.489	-0.495	-0.499	-0.502	-0.506	-0.509	-0.511	-0.511	-0.511	-0.511	-0.510	-0.507	-0.505	-0.502	-0.499	-0.494	-0.489	-0.484	-0.479	-0.471	-0.464	-0.456	-0.449	-0.441	-0.432	-0.422	-0.414	-0.404	-0.395	-0.386	-0.376	-0.366	-0.356	-0.346	-0.336	-0.326	-0.316	-0.308	-0.299	-0.289	-0.280	-0.271	-0.262	-0.255	-0.246	-0.239	-0.232	-0.225	-0.219	-0.215	-0.209	-0.204	-0.200	-0.195	-0.191	-0.189	-0.186	-0.184	-0.182	-0.180	-0.180	-0.180	-0.180	-0.180	-0.180	-0.182	-0.184	-0.186	-0.189	-0.191	-0.195	-0.196	-0.200	-0.202	-0.206	-0.210	-0.215	-0.218	-0.220	-0.225	-0.228	-0.230	-0.234	-0.236	-0.239	-0.240	-0.242	-0.244	-0.245	-0.245	-0.245	-0.244	-0.242	-0.241	-0.239	-0.236	-0.232	-0.229	-0.222	-0.218	-0.210	-0.204	-0.195	-0.188	-0.178	-0.168	-0.155	-0.145	-0.131	-0.119	-0.105	-0.090	-0.075	-0.059	-0.042	-0.025	-0.008	0.010	0.029	0.048	0.066	0.086	0.105	0.125	0.146	0.166	0.186	0.206	0.228	0.246	0.266	0.286	0.305	0.324	0.342	0.361	0.379	0.398	0.412	0.430	0.445	0.460	0.474	0.488	0.500	0.512	0.522	0.532	0.542	0.551	0.559	0.565	0.571	0.576	0.581	0.584	0.586	0.588	0.589	0.589	0.588	0.585	0.584	0.581	0.578	0.572	0.568	0.562	0.556	0.550	0.542	0.535	0.526	0.519	0.511	0.501	0.492	0.485	0.476	0.468	0.459	0.449	0.440	0.431	0.424	0.416	0.408	0.400	0.392	0.386	0.380	0.374	0.368	0.362	0.358	0.354	0.350	0.348	0.345	0.342	0.340	0.340	0.340	0.340	0.341	0.344	0.345	0.348	0.351	0.356	0.360	0.365	0.371	0.376	0.384	0.390	0.398	0.405	0.414	0.422	0.430	0.439	0.449	0.459	0.468	0.478	0.489	0.498	0.509	0.518	0.528	0.539	0.548	0.559	0.568	0.578	0.586	0.595	0.604	0.612	0.620	0.628	0.635	0.642	0.649	0.655	0.660	0.665	0.670	0.674	0.678	0.680	0.682	0.684	0.685	0.686	0.686	0.686	0.685	0.682	0.681	0.679	0.675	0.671	0.668	0.664	0.659	0.652	0.646	0.641	0.634	0.626	0.620	0.611	0.602	0.594	0.584	0.575	0.565	0.556	0.546	0.535	0.525	0.514	0.504	0.492	0.481	0.470	0.459	0.446	0.435	0.422	0.411	0.400	0.388	0.376	0.364	0.351	0.340	0.329	0.316	0.304	0.292	0.279	0.268	0.255	0.244	0.230	0.219	0.206	0.194	0.184	0.171	0.159	0.148	0.135	0.124	0.111	0.100	0.089	0.078	0.065	0.054	0.042	0.031	0.019	0.008	-0.004	-0.014	-0.026	-0.036	-0.048	-0.059	-0.069	-0.080	-0.090	-0.101	-0.111	-0.121	-0.132	-0.141	-0.152	-0.162	-0.172	-0.181	-0.191	-0.200	-0.210	-0.219	-0.229	-0.238	-0.246	-0.256	-0.265	-0.274	-0.281	-0.290	-0.299	-0.309	-0.316	-0.324	-0.332	-0.339	-0.348	-0.355	-0.362	-0.370	-0.376	-0.384	-0.390	-0.396	-0.402	-0.408	-0.415	-0.420	-0.425	-0.429	-0.434	-0.438	-0.442	-0.446	-0.449	-0.451	-0.454	-0.456	-0.458	-0.459	-0.459	-0.460	-0.459	-0.459	-0.458	-0.456	-0.454	-0.452	-0.448	-0.445	-0.440	-0.435	-0.430	-0.425	-0.419	-0.411	-0.404	-0.395	-0.388	-0.378	-0.370	-0.360	-0.349	-0.338	-0.326	-0.315	-0.302	-0.289	-0.276	-0.262	-0.249	-0.234	-0.219	-0.204	-0.188	-0.172	-0.156	-0.139	-0.121	-0.104	-0.088	-0.070	-0.052	-0.034	-0.016	0.002	0.021	0.039	0.058	0.076	0.095	0.112	0.132	0.151	0.169	0.188	0.206	0.224	0.242	0.260	0.278	0.296	0.314	0.331	0.348	0.365	0.381	0.398	0.412	0.429	0.444	0.458	0.472	0.486	0.500	0.512	0.526	0.539	0.550	0.561	0.572	0.584	0.592	0.602	0.611	0.619	0.628	0.635	0.642	0.649	0.656	0.661	0.666	0.671	0.676	0.679	0.682	0.685	0.688	0.689	0.691	0.692	0.692	0.695	0.695	0.695	0.695	0.694	0.694	0.692	0.692	0.690	0.689	0.688	0.686	0.684	0.682	0.680	0.679	0.678	0.676	0.674	0.672	0.670	0.670	0.669	0.668	0.666	0.665	0.665	0.665	0.665	0.665	0.666	0.666	0.668	0.669	0.670	0.672	0.675	0.676	0.680	0.682	0.686	0.689	0.692	0.698	0.701	0.705	0.709	0.714	0.720	0.724	0.729	0.734	0.740	0.745	0.750	0.755	0.761	0.766	0.770	0.776	0.781	0.786	0.790	0.795	0.799	0.802	0.808	0.810	0.814	0.816	0.819	0.820	0.822	0.824	0.825	0.826	0.825	0.825	0.824	0.822	0.821	0.819	0.816	0.812	0.810	0.806	0.802	0.796	0.792	0.786	0.781	0.775	0.769	0.762	0.755	0.749	0.741	0.732	0.725	0.716	0.709	0.700	0.692	0.685	0.676	0.668	0.660	0.651	0.644	0.635	0.628	0.621	0.614	0.606	0.600	0.592	0.588	0.581	0.575	0.570	0.565	0.561	0.558	0.554	0.550	0.546	0.545	0.542	0.541	0.539	0.539	0.539	0.539	0.539	0.540	0.541	0.542	0.545	0.548	0.550	0.554	0.556	0.561	0.565	0.570	0.575	0.580	0.585	0.590	0.596	0.602	0.609	0.615	0.621	0.628	0.634	0.641	0.648	0.654	0.660	0.666	0.672	0.679	0.685	0.691	0.698	0.702	0.708	0.714	0.719	0.724	0.726	0.731	0.735	0.738	0.741	0.744	0.745	0.746	0.749	0.749	0.749	0.748	0.748	0.746	0.745	0.742	0.739	0.736	0.731	0.729	0.722	0.718	0.711	0.705	0.699	0.691	0.684	0.676	0.669	0.659	0.649	0.640	0.629	0.619	0.608	0.598	0.586	0.575	0.564	0.551	0.540	0.529	0.516	0.505	0.492	0.480	0.468	0.456	0.445	0.434	0.422	0.412	0.401	0.391	0.381	0.371	0.361	0.351	0.344	0.335	0.328	0.320	0.312	0.308	0.301	0.296	0.291	0.286	0.282	0.280	0.278	0.276	0.275	0.274	0.272	0.272	0.274	0.274	0.275	0.278	0.280	0.282	0.285	0.289	0.292	0.298	0.301	0.306	0.311	0.318	0.322	0.328	0.334	0.339	0.344	0.351	0.356	0.361	0.366	0.372	0.376	0.381	0.386	0.390	0.395	0.398	0.400	0.404	0.406	0.408	0.409	0.410	0.410	0.410	0.409	0.409	0.405	0.404	0.401	0.398	0.392	0.389	0.382	0.378	0.370	0.364	0.356	0.348	0.340	0.331	0.321	0.312	0.301	0.290	0.279	0.268	0.256	0.244	0.231	0.219	0.205	0.191	0.179	0.165	0.151	0.139	0.125	0.110	0.098	0.084	0.071	0.058	0.045	0.031	0.019	0.006	-0.005	-0.018	-0.029	-0.040	-0.050	-0.061	-0.070	-0.080	-0.089	-0.098	-0.104	-0.112	-0.119	-0.125	-0.129	-0.135	-0.139	-0.142	-0.145	-0.148	-0.150	-0.150	-0.151	-0.151	-0.150	-0.149	-0.148	-0.145	-0.141	-0.138	-0.134	-0.129	-0.125	-0.120	-0.112	-0.108	-0.100	-0.092	-0.086	-0.078	-0.070	-0.061	-0.052	-0.045	-0.036	-0.028	-0.019	-0.010	-0.002	0.008	100.000	5.000	2.000	1.000	5.000	0.000	0.000	0.000	0.000	0.000	0.000	0.000	0.000	0.000	0.000	0.000	0.000	0.000	1.138	1.135	1.131	1.129	1.125	1.122	1.119	1.115	1.112	1.109	1.105	1.101	1.098	1.094	1.090	1.085	1.081	1.076	1.071	1.068	1.062	1.058	1.052	1.048	1.042	1.036	1.031	1.025	1.020	1.014	1.006	1.000	0.994	0.988	0.980	0.975	0.968	0.961	0.952	0.946	0.938	0.930	0.922	0.915	0.908	0.899	0.892	0.885	0.876	0.870	0.861	0.855	0.848	0.841	0.835	0.828	0.822	0.816	0.810	0.805	0.801	0.795	0.791	0.788	0.785	0.782	0.779	0.778	0.776	0.776	0.775	0.776	0.776	0.779	0.781	0.784	0.788	0.791	0.796	0.802	0.808	0.815	0.821	0.830	0.839	0.848	0.856	0.866	0.878	0.888	0.900	0.911	0.922	0.936	0.949	0.961	0.975	0.989	1.002	1.016	1.030	1.044	1.059	1.072	1.086	1.101	1.115	1.129	1.144	1.158	1.170	1.184	1.198	1.211	1.224	1.235	1.246	1.260	1.271	1.282	1.292	1.302	1.314	1.324	1.332	1.342	1.351	1.359	1.368	1.376	1.384	1.390	1.396	1.404	1.410	1.416	1.422	1.426	1.432	1.438	1.444	1.448	1.451	1.455	1.460	1.462	1.468	1.471	1.474	1.478	1.481	1.485	1.486	1.490	1.492	1.498	1.500	1.502	1.505	1.509	1.512	1.515	1.518	1.521	1.524	1.528	1.531	1.535	1.539	1.541	1.545	1.549	1.552	1.556	1.560	1.564	1.569	1.572	1.578	1.581	1.585	1.591	1.595	1.600	1.605	1.610	1.614	1.620	1.624	1.630	1.634	1.640	1.645	1.649	1.655	1.660	1.664	1.669	1.674	1.678	1.682	1.688	1.692	1.695	1.700	1.702	1.708	1.710	1.714	1.716	1.720	1.722	1.725	1.726	1.729	1.730	1.731	1.734	1.735	1.734	1.735	1.735	1.734	1.735	1.734	1.734	1.732	1.731	1.729	1.728	1.726	1.724	1.722	1.721	1.719	1.716	1.714	1.712	1.710	1.709	1.706	1.705	1.701	1.701	1.700	1.699	1.696	1.695	1.695	1.694	1.694	1.694	1.692	1.694	1.695	1.695	1.698	1.699	1.700	1.702	1.705	1.708	1.711	1.714	1.718	1.721	1.725	1.731	1.735	1.740	1.745	1.750	1.755	1.760	1.766	1.770	1.776	1.781	1.788	1.792	1.798	1.802	1.809	1.814	1.819	1.822	1.828	1.831	1.835	1.839	1.842	1.845	1.848	1.850	1.852	1.852	1.855	1.856	1.856	1.856	1.856	1.856	1.855	1.852	1.851	1.850	1.848	1.845	1.841	1.839	1.835	1.831	1.826	1.822	1.819	1.814	1.809	1.805	1.799	1.794	1.789	1.782	1.778	1.771	1.765	1.760	1.754	1.749	1.742	1.736	1.731	1.725	1.720	1.714	1.709	1.704	1.698	1.694	1.689	1.682	1.679	1.674	1.670	1.665	1.661	1.658	1.652	1.650	1.648	1.644	1.641	1.638	1.634	1.631	1.629	1.628	1.625	1.622	1.621	1.620	1.619	1.618	1.618	1.618	1.616	1.616	1.616	1.618	1.619	1.619	1.621	1.622	1.625	1.626	1.630	1.631	1.635	1.638	1.641	1.644	1.649	1.654	1.656	1.661	1.668	1.672	1.676	1.682	1.689	1.695	1.701	1.708	1.714	1.720	1.726	1.734	1.740	1.748	1.755	1.761	1.769	1.776	1.782	1.789	1.798	1.804	1.811	1.818	1.825	1.831	1.839	1.844	1.850	1.858	1.862	1.869	1.874	1.879	1.885	1.889	1.895	1.900	1.904	1.909	1.912	1.916	1.921	1.924	1.928	1.929	1.931	1.935	1.936	1.939	1.940	1.941	1.942	1.945	1.945	1.945	1.945	1.945	1.945	1.944	1.942	1.941	1.940	1.939	1.935	1.932	1.930	1.928	1.924	1.920	1.916	1.911	1.906	1.902	1.895	1.890	1.885	1.879	1.871	1.864	1.856	1.850	1.841	1.834	1.826	1.818	1.809	1.799	1.789	1.780	1.770	1.761	1.751	1.741	1.730	1.720	1.710	1.699	1.689	1.678	1.668	1.656	1.645	1.634	1.624	1.612	1.601	1.591	1.580	1.570	1.560	1.550	1.539	1.529	1.519	1.509	1.499	1.489	1.479	1.469	1.459	1.449	1.440	1.429	1.420	1.410	1.400	1.389	1.379	1.368	1.358	1.348	1.335	1.325	1.314	1.301	1.290	1.278	1.264	1.250	1.238	1.224	1.209	1.194	1.179	1.164	1.148	1.129	1.111	1.094	1.075	1.056	1.035	1.014	0.994	0.972	0.950	0.928	0.904	0.881	0.858	0.832	0.806	0.781	0.755	0.729	0.702	0.675	0.648	0.620	0.592	0.565	0.538	0.509	0.481	0.452	0.424	0.396	0.368	0.339	0.312	0.284	0.258	0.231	0.204	0.179	0.154	0.129	0.104	0.080	0.058	0.035	0.012	-0.009	-0.029	-0.049	-0.069	-0.086	-0.104	-0.121	-0.138	-0.152	-0.168	-0.181	-0.194	-0.206	-0.218	-0.228	-0.238	-0.248	-0.256	-0.264	-0.271	-0.278	-0.282	-0.288	-0.291	-0.296	-0.300	-0.302	-0.304	-0.306	-0.308	-0.308	-0.309	-0.309	-0.308	-0.308	-0.306	-0.306	-0.305	-0.304	-0.302	-0.300	-0.298	-0.296	-0.292	-0.291	-0.288	-0.286	-0.282	-0.280	-0.278	-0.276	-0.272	-0.270	-0.266	-0.264	-0.261	-0.259	-0.256	-0.254	-0.251	-0.250	-0.249	-0.245	-0.244	-0.241	-0.240	-0.238	-0.238	-0.235	-0.234	-0.232	-0.231	-0.231	-0.230	-0.229	-0.229	-0.229	-0.228	-0.228	-0.228	-0.228	-0.228	-0.228	-0.228	-0.229	-0.230	-0.230	-0.232	-0.234	-0.235	-0.236	-0.239	-0.240	-0.242	-0.245	-0.246	-0.249	-0.251	-0.254	-0.255	-0.259	-0.261	-0.264	-0.266	-0.269	-0.272	-0.274	-0.276	-0.279	-0.281	-0.285	-0.288	-0.290	-0.292	-0.295	-0.296	-0.299	-0.301	-0.301	-0.304	-0.305	-0.306	-0.308	-0.308	-0.310	-0.310	-0.310	-0.310	-0.311	-0.311	-0.311	-0.311	-0.311	-0.310	-0.310	-0.309	-0.308	-0.308	-0.306	-0.306	-0.305	-0.304	-0.304	-0.302	-0.301	-0.301	-0.300	-0.300	-0.300	-0.300	-0.299	-0.299	-0.299	-0.299	-0.300	-0.300	-0.301	-0.302	-0.302	-0.304	-0.306	-0.308	-0.310	-0.311	-0.315	-0.318	-0.320	-0.322	-0.328	-0.330	-0.334	-0.336	-0.341	-0.345	-0.349	-0.354	-0.358	-0.362	-0.368	-0.371	-0.376	-0.380	-0.385	-0.390	-0.395	-0.398	-0.402	-0.406	-0.410	-0.414	-0.418	-0.421	-0.424	-0.428	-0.430	-0.434	-0.436	-0.438	-0.439	-0.440	-0.441	-0.442	-0.442	-0.442	-0.441	-0.441	-0.440	-0.439	-0.436	-0.435	-0.434	-0.430	-0.428	-0.424	-0.421	-0.418	-0.411	-0.408	-0.402	-0.399	-0.392	-0.386	-0.382	-0.376	-0.370	-0.364	-0.358	-0.351	-0.345	-0.339	-0.332	-0.325	-0.319	-0.311	-0.306	-0.299	-0.292	-0.286	-0.281	-0.274	-0.269	-0.262	-0.258	-0.251	-0.246	-0.242	-0.238	-0.232	-0.229	-0.224	-0.221	-0.218	-0.215	-0.212	-0.210	-0.209	-0.206	-0.205	-0.204	-0.202	-0.202	-0.202	-0.202	-0.204	-0.205	-0.206	-0.208	-0.210	-0.211	-0.214	-0.218	-0.220	-0.224	-0.226	-0.230	-0.235	-0.239	-0.244	-0.248	-0.252	-0.256	-0.262	-0.266	-0.272	-0.278	-0.282	-0.288	-0.292	-0.298	-0.302	-0.308	-0.311	-0.315	-0.320	-0.325	-0.329	-0.334	-0.338	-0.341	-0.342	-0.346	-0.350	-0.351	-0.354	-0.355	-0.356	-0.358	-0.358	-0.358	-0.358	-0.358	-0.356	-0.355	-0.352	-0.351	-0.350	-0.346	-0.344	-0.340	-0.336	-0.332	-0.329	-0.324	-0.319	-0.315	-0.309	-0.302	-0.298	-0.291	-0.288	-0.281	-0.275	-0.269	-0.262	-0.258	-0.251	-0.245	-0.239	-0.235	-0.229	-0.224	-0.219	-0.215	-0.209	-0.205	-0.201	-0.198	-0.194	-0.192	-0.190	-0.188	-0.185	-0.184	-0.184	-0.182	-0.182	-0.181	-0.182	-0.184	-0.185	-0.188	-0.189	-0.191	-0.194	-0.198	-0.201	-0.205	-0.208	-0.212	-0.216	-0.222	-0.226	-0.232	-0.238	-0.242	-0.249	-0.255	-0.260	-0.265	-0.270	-0.276	-0.281	-0.286	-0.291	-0.298	-0.302	-0.308	-0.312	-0.316	-0.321	-0.325	-0.329	-0.331	-0.335	-0.339	-0.340	-0.341	-0.342	-0.345	-0.345	-0.346	-0.346	-0.346	-0.346	-0.344	-0.342	-0.340	-0.338	-0.334	-0.330	-0.326	-0.322	-0.316	-0.310	-0.305	-0.298	-0.291	-0.284	-0.274	-0.266	-0.258	-0.248	-0.236	-0.226	-0.216	-0.204	-0.192	-0.179	-0.166	-0.154	-0.141	-0.126	-0.112	-0.099	-0.082	-0.069	-0.052	-0.038	-0.021	-0.006	0.010	0.025	0.041	0.058	0.074	0.090	0.105	0.120	0.136	0.152	0.166	0.181	0.196	0.210	0.224	0.239	0.251	0.262	0.275	0.288	0.299	0.310	0.319	0.330	0.339	0.348	0.356	0.364	0.371	0.378	0.384	0.390	0.395	0.400	0.405	0.408	0.410	0.414	0.415	0.419	0.419	0.420	0.422	0.422	0.422	0.422	0.422	0.422	0.421	0.421	0.421	0.420	0.420	0.419	0.418	0.416	0.415	0.415	0.412	0.412	0.411	0.411	0.410	0.409	0.409	0.408	0.408	0.406	0.406	0.406	0.406	0.406	0.408	0.408	0.406	0.408	0.408	0.408	0.408	0.409	0.409	0.408	0.409	0.408	0.406	0.406	0.405	0.404	0.402	0.401	0.400	0.398	0.396	0.392	0.390	0.386	0.382	0.379	0.375	0.370	0.364	0.359	0.352	0.345	0.339	0.331	0.322	0.315	0.305	0.296	0.285	0.275	0.264	0.252	0.239	0.228	0.214	0.200	0.186	0.171	0.155	0.140	0.124	0.106	0.090	0.072	0.054	0.035	0.018	-0.002	-0.021	-0.040	-0.061	-0.081	-0.101	-0.121	-0.142	-0.162	-0.184	-0.205	-0.226	-0.248	-0.269	-0.290	-0.311	-0.332	-0.352	-0.372	-0.392	-0.412	-0.432	-0.452	-0.471	-0.489	-0.506	-0.524	-0.541	-0.556	-0.572	-0.588	-0.602	-0.615	-0.629	-0.640	-0.650	-0.661	-0.671	-0.680	-0.688	-0.694	-0.700	-0.705	-0.709	-0.711	-0.714	-0.714	-0.714	-0.712	-0.710	-0.706	-0.701	-0.696	-0.690	-0.681	-0.672	-0.662	-0.651	-0.640	-0.626	-0.612	-0.599	-0.582	-0.565	-0.548	-0.529	-0.509	-0.489	-0.468	-0.446	-0.422	-0.399	-0.375	-0.351	-0.325	-0.299	-0.272	-0.246	-0.219	-0.191	-0.162	-0.132	-0.104	-0.075	-0.046	-0.016	0.014	0.042	0.072	0.101	0.131	0.161	0.191	0.220	0.250	0.279	0.306	0.335	0.362	0.391	0.419	0.445	0.471	0.498	0.522	0.548	0.572	0.596	0.619	0.641	0.664	0.685	0.705	0.726	0.746	0.762	0.781	0.798	0.814	0.830	0.845	0.860	0.875	0.888	0.900	0.912	0.924	0.935	0.945	0.955	0.964	0.972	0.980	0.989	0.996	1.004	1.010	1.016	1.021	1.028	1.032	1.039	1.042	1.048	1.051	1.055	1.060	1.064	1.068	1.071	1.075	1.080	1.084	1.088	1.091	1.096	1.100	1.105	1.110	1.114	1.119	1.122	1.128	1.132	1.139	1.144	1.149	1.154	1.160	1.165	1.170	1.175	1.182	1.189	1.194	1.200	1.206	1.211	1.216	1.222	1.228	1.234	1.239	1.244	1.249	1.252	1.258	1.261	1.265	1.269	1.272	1.275	1.279	1.280	1.281	1.284	1.284	1.284	1.284	1.284	1.282	1.280	1.279	1.276	1.272	1.269	1.265	1.260	1.255	1.249	1.242	1.236	1.229	1.221	1.212	1.205	1.195	1.185	1.175	1.164	1.152	1.141	1.130	1.118	1.105	1.092	1.079	1.066	1.052	1.039	1.025	1.010	0.996	0.981	0.969	0.954	0.940	0.924	0.910	0.895	0.882	0.868	0.854	0.841	0.828	0.814	0.800	0.788	0.774	0.761	0.749	0.738	0.726	0.715	0.704	0.694	0.684	0.675	0.665	0.656	0.649	0.641	0.632	0.626	0.619	0.612	0.606	0.601	0.596	0.591	0.586	0.582	0.579	0.575	0.571	0.569	0.566	0.564	0.561	0.560	0.558	0.556	0.555	0.554	0.552	0.551	0.549	0.549	0.548	0.546	0.545	0.544	0.542	0.541	0.538	0.536	0.535	0.532	0.529	0.526	0.524	0.520	0.516	0.512	0.507	0.504	0.498	0.492	0.486	0.481	0.474	0.468	0.461	0.454	0.446	0.438	0.430	0.421	0.412	0.402	0.394	0.384	0.374	0.362	0.351	0.341	0.330	0.319	0.308	0.296	0.284	0.271	0.260	0.248	0.236	0.224	0.211	0.199	0.186	0.175	0.162	0.150	0.138	0.125	0.112	0.102	0.090	0.078	0.068	0.055	0.045	0.032	0.022	0.011	0.001	-0.009	-0.019	-0.030	-0.039	-0.049	-0.058	-0.065	-0.072	-0.081	-0.088	-0.096	-0.102	-0.110	-0.116	-0.121	-0.128	-0.132	-0.136	-0.141	-0.145	-0.149	-0.152	-0.155	-0.158	-0.159	-0.162	-0.164	-0.164	-0.164	-0.165	-0.164	-0.164	-0.161	-0.161	-0.159	-0.156	-0.155	-0.151	-0.148	-0.145	-0.141	-0.136	-0.132	-0.128	-0.122	-0.118	-0.112	-0.106	-0.100	-0.094	-0.088	-0.081	-0.074	-0.066	-0.060	-0.052	-0.044	-0.036	-0.028	-0.020	-0.011	-0.002	0.006	0.016	0.025	0.035	0.044	0.054	0.064	0.074	0.085	0.095	0.105	0.115	0.126	0.138	0.149	0.161	0.174	0.185	0.198	0.211	0.222	0.236	0.250	0.262	0.278	0.292	0.305	0.320	0.335	0.350	0.366	0.381	0.396	0.412	0.429	0.446	0.462	0.480	0.498	0.514	0.531	0.549	0.568	0.585	0.605	0.622	0.641	0.660	0.680	0.699	0.718	0.736	0.756	0.776	0.795	0.815	0.834	0.852	0.872	0.892	0.911	0.931	0.950	0.970	0.989	1.009	1.026	1.046	1.065	1.082	1.101	1.119	1.136	1.156	1.174	1.190	1.208	1.225	1.240	1.256	1.272	1.289	1.304	1.319	1.332	1.348	1.361	1.375	1.388	1.401	1.414	1.425	1.438	1.448	1.459	1.468	1.479	1.488	1.495	1.505	1.511	1.519	1.525	1.531	1.536	1.541	1.546	1.549	1.552	1.555	1.558	1.559	1.560	1.561	1.560	1.559	1.558	1.556	1.552	1.550	1.546	1.542	1.538	1.532	1.528	1.520	1.514	1.506	1.500	1.492	1.482	1.475	1.466	1.456	1.448	1.438	1.428	1.418	1.406	1.398	1.386	1.376	1.365	1.354	1.342	1.334	1.322	1.312	1.302	1.292	1.281	1.272	1.264	1.255	1.246	1.238	1.230	1.222	1.215	1.210	1.204	1.199	1.192	1.188	1.182	1.180	1.176	1.174	1.171	1.170	1.168	1.168	1.168	1.168	1.168	1.169	1.171	1.172	1.175	1.178	1.181	1.185	1.189	1.191	1.196	1.200	1.206	1.210	1.216	1.221	1.226	1.232	1.238	1.242	1.249	1.255	1.260	1.266	1.272	1.279	1.284	1.290	1.296	1.300	1.306	1.311	1.318	1.322	1.329	1.334	1.339	1.344	1.349	1.355	1.359	1.364	1.370	1.375	1.379	1.382	1.389	1.394	1.399	1.402	1.409	1.412	1.419	1.424	1.430	1.435	1.441	1.445	1.451	1.458	1.464	1.469	1.475	1.481	1.488	1.494	1.500	1.508	1.514	1.521	1.528	1.534	1.540	1.548	1.554	1.561	1.568	1.575	1.582	1.589	1.595	1.602	1.609	1.615	1.621	1.629	1.635	1.640	1.646	1.651	1.658	1.664	1.669	1.672	1.679	1.682	1.688	1.691	1.696	1.699	1.702	1.706	1.710	1.712	1.715	1.718	1.720	1.721	1.724	1.726	1.726	1.728	1.728	1.729	1.729	1.729	1.729	1.729	1.726	1.726	1.724	1.722	1.720	1.716	1.714	1.711	1.708	1.704	1.700	1.695	1.691	1.685	1.679	1.672	1.666	1.660	1.652	1.645	1.636	1.628	1.619	1.609	1.600	1.590	1.579	1.568	1.556	1.544	1.531	1.518	1.504	1.490	1.476	1.461	1.446	1.430	1.415	1.399	1.382	1.365	1.348	1.331	1.314	1.295	1.276	1.258	1.239	1.220	1.201	1.181	1.162	1.142	1.124	1.105	1.085	1.066	1.046	1.028	1.008	0.989	0.970	0.951	0.931	0.914	0.895	0.878	0.859	0.841	0.825	0.809	0.791	0.776	0.760	0.745	0.728	0.714	0.699	0.685	0.671	0.658	0.645	0.631	0.620	0.608	0.596	0.584	0.572	0.562	0.552	0.541	0.531	0.521	0.512	0.502	0.494	0.485	0.476	0.469	0.460	0.451	0.442	0.435	0.426	0.418	0.410	0.401	0.394	0.386	0.378	0.369	0.361	0.352	0.344	0.335	0.326	0.318	0.308	0.299	0.289	0.280	0.271	0.260	0.250	0.240	0.230	0.220	0.209	0.198	0.186	0.176	0.164	0.154	0.141	0.130	0.118	0.105	0.095	0.082	0.071	0.059	0.048	0.035	0.024	0.011	0.000	-0.010	-0.022	-0.034	-0.045	-0.056	-0.066	-0.078	-0.086	-0.098	-0.106	-0.116	-0.125	-0.132	-0.142	-0.150	-0.158	-0.165	-0.172	-0.179	-0.185	-0.190	-0.195	-0.200	-0.205	-0.208	-0.211	-0.214	-0.216	-0.218	-0.219	-0.220	-0.220	-0.219	-0.219	-0.218	-0.216	-0.214	-0.211	-0.208	-0.205	-0.200	-0.196	-0.191	-0.186	-0.180	-0.174	-0.168	-0.160	-0.154	-0.146	-0.139	-0.131	-0.124	-0.115	-0.108	-0.098	-0.089	-0.081	-0.072	-0.062	-0.054	-0.046	-0.036	-0.028	-0.020	-0.010	-0.002	0.006	0.014	0.021	0.029	0.036	0.042	0.050	0.056	0.061	0.068	0.072	0.078	0.081	0.085	0.090	0.092	0.095	0.098	0.100	0.100	0.101	0.102	0.104	0.102	0.102	0.100	0.098	0.096	0.094	0.091	0.088	0.085	0.081	0.076	0.074	0.069	0.065	0.060	0.055	0.050	0.045	0.040	0.035	0.030	0.024	0.020	0.014	0.010	0.005	0.000	-0.002	-0.008	-0.011	-0.015	-0.019	-0.022	-0.024	-0.026	-0.029	-0.030	-0.031	-0.031	-0.031	-0.031	-0.030	-0.029	-0.028	-0.024	-0.021	-0.018	-0.014	-0.010	-0.004	0.001	0.008	0.014	0.020	0.028	0.036	0.045	0.054	0.062	0.071	0.082	0.092	0.104	0.115	0.126	0.139	0.150	0.162	0.175	0.188	0.201	0.212	0.226	0.240	0.252	0.266	0.279	0.292	0.305	0.319	0.331	0.344	0.356	0.369	0.381	0.392	0.405	0.416	0.428	0.439	0.449	0.460	0.470	0.480	0.489	0.498	0.506	0.514	0.521	0.529	0.535	0.541	0.549	0.554	0.559	0.564	0.568	0.570	0.574	0.575	0.579	0.580	0.581	0.581	0.582	0.581	0.581	0.580	0.579	0.576	0.574	0.571	0.569	0.565	0.561	0.556	0.552	0.548	0.544	0.538	0.532	0.528	0.521	0.515	0.509	0.502	0.495	0.489	0.482	0.476	0.469	0.462	0.456	0.449	0.444	0.438	0.432	0.426	0.421	0.416	0.411	0.408	0.402	0.399	0.395	0.392	0.391	0.389	0.388	0.386	0.385	0.385	0.386	0.388	0.389	0.391	0.394	0.398	0.401	0.406	0.411	0.416	0.422	0.429	0.435	0.442	0.449	0.458	0.468	0.475	0.484	0.494	0.504	0.514	0.524	0.534	0.544	0.554	0.565	0.575	0.585	0.595	0.606	0.616	0.626	0.636	0.645	0.655	0.665	0.672	0.681	0.690	0.698	0.706	0.714	0.721	0.728	0.735	0.740	0.746	0.750	0.756	0.760	0.764	0.769	0.772	0.775	0.779	0.781	0.784	0.788	0.789	0.791	0.792	0.794	0.795	0.798	0.800	0.801	0.801	0.802	0.804	0.806	0.809	0.810	0.812	0.814	0.818	0.819	0.822	0.824	0.826	0.830	0.834	0.838	0.841	0.846	0.850	0.855	0.860	0.866	0.872	0.879	0.885	0.891	0.898	0.905	0.912	0.919	0.926	0.934	0.942	0.950	0.958	0.966	0.974	0.981	0.989	0.996	1.005	1.012	1.020	1.028	1.035	1.042	1.049	1.054	1.060	1.066	1.071	1.076	1.081	1.084	1.088	1.091	1.094	1.095	1.096	1.098	1.099	1.098	1.096	1.094	1.092	1.090	1.085	1.082	1.078	1.071	1.064	1.058	1.049	1.041	1.032	1.022	1.014	1.004	0.992	0.980	0.968	0.955	0.942	0.929	0.914	0.899	0.884	0.869	0.852	0.838	0.820	0.802	0.786	0.769	0.751	0.734	0.716	0.698	0.680	0.662	0.644	0.625	0.608	0.589	0.571	0.552	0.536	0.518	0.500	0.484	0.466	0.449	0.432	0.415	0.399	0.382	0.368	0.351	0.336	0.322	0.309	0.294	0.281	0.268	0.255	0.242	0.231	0.220	0.209	0.199	0.188	0.179	0.170	0.161	0.152	0.146	0.139	0.132	0.126	0.121	0.118	0.114	0.109	0.106	0.104	0.102	0.101	0.100	0.100	0.100	0.100	0.102	0.104	0.106	0.109	0.112	0.116	0.120	0.125	0.131	0.136	0.142	0.149	0.155	0.162	0.170	0.179	0.186	0.195	0.204	0.214	0.222	0.232	0.242	0.252	0.262	0.274	0.285	0.296	0.306	0.318	0.329	0.341	0.351	0.364	0.376	0.388	0.399	0.411	0.424	0.434	0.446	0.458	0.471	0.482	0.496	0.507	0.520	0.531	0.544	0.556	0.569	0.581	0.595	0.608	0.620	0.634	0.646	0.660	0.674	0.688	0.701	0.715	0.730	0.745	0.761	0.775	0.791	0.806	0.822	0.840	0.858	0.875	0.892	0.912	0.930	0.950	0.971	0.991	1.012	1.034	1.056	1.078	1.101	1.125	1.149	1.174	1.199	1.224	1.250	1.278	1.304	1.331	1.358	1.386	1.415	1.444	1.472	1.501	1.530	1.559	1.589	1.619	1.648	1.676	1.708	1.736	1.765	1.795	1.824	1.851	1.881	1.909	1.936	1.964	1.990	2.016	2.042	2.068	2.092	2.116	2.140	2.161	2.184	2.205	2.225	2.245	2.264	2.281	2.299	2.314	2.330	2.344	2.356	2.370	2.380	2.391	2.401	2.410	2.418	2.425	2.430	2.435	2.439	2.441	2.442	2.444	2.444	2.444	2.441	2.439	2.435	2.431	2.426	2.420	2.414	2.405	2.396	2.388	2.378	2.368	2.355	2.344	2.330	2.318	2.304	2.289	2.274	2.259	2.242	2.225	2.208	2.189	2.171	2.152	2.132	2.112	2.094	2.074	2.052	2.031	2.011	1.990	1.969	1.948	1.925	1.904	1.882	1.862	1.840	1.819	1.799	1.776	1.756	1.735	1.715	1.695	1.675	1.655	1.636	1.618	1.600	1.582	1.565	1.548	1.531	1.516	1.501	1.488	1.472	1.459	1.446	1.435	1.424	1.412	1.402	1.392	1.385	1.375	1.368	1.361	1.355	1.349	1.342	1.339	1.334	1.331	1.329	1.325	1.322	1.321	1.320	1.320	1.319	1.319	1.318	1.319	1.319	1.321	1.321	1.322	1.325	1.326	1.329	1.330	1.332	1.335	1.336	1.339	1.340	1.342	1.345	1.348	1.349	1.351	1.354	1.354	1.356	1.359	1.361	1.362	1.365	1.366	1.368	1.370	1.372	1.374	1.375	1.378	1.380	1.381	1.384	1.386	1.389	1.391	1.394	1.396	1.399	1.402	1.406	1.410	1.414	1.418	1.422	1.428	1.432	1.438	1.442	1.450	1.456	1.464	1.470	1.478	1.485	1.494	1.502	1.511	1.521	1.530	1.540	1.551	1.562	1.572	1.584	1.595	1.609	1.621	1.634	1.648	1.660	1.674	1.688	1.700	1.715	1.730	1.745	1.758	1.772	1.789	1.802	1.818	1.831	1.848	1.861	1.876	1.891	1.905	1.920	1.934	1.948	1.961	1.975	1.989	2.002	2.015	2.029	2.041	2.052	2.064	2.076	2.088	2.100	2.110	2.121	2.131	2.141	2.151	2.160	2.170	2.179	2.189	2.198	2.205	2.211	2.220	2.228	2.235	2.241	2.249	2.255	2.260	2.266	2.272	2.279	2.284	2.290	2.295	2.300	2.305	2.310	2.315	2.320	2.324	2.328	2.332	2.336	2.340	2.345	2.348	2.351	2.354	2.358	2.361	2.364	2.368	2.371	2.375	2.378	2.381	2.385	2.389	2.390	2.394	2.398	2.400	2.404	2.406	2.410	2.414	2.416	2.420	2.422	2.426	2.430	2.434	2.436	2.440	2.442	2.446	2.449	2.454	2.456	2.460	2.465	2.468	2.472	2.476	2.480	2.484	2.489	2.491	2.496	2.500	2.504	2.509	2.511	2.516	2.521	2.524	2.529	2.532	2.536	2.539	2.544	2.548	2.550	2.554	2.558	2.561	2.564	2.566	2.569	2.572	2.575	2.578	2.580	2.582	2.585	2.585	2.588	2.590	2.590	2.592	2.592	2.595	2.595	2.595	2.595	2.595	2.595	2.595	2.594	2.592	2.592	2.591	2.590	2.589	2.586	2.585	2.582	2.580	2.576	2.574	2.570	2.568	2.564	2.560	2.556	2.550	2.546	2.542	2.538	2.531	2.526	2.520	2.514	2.508	2.500	2.494	2.486	2.480	2.472	2.464	2.456	2.449	2.440	2.431	2.422	2.414	2.405	2.395	2.386	2.376	2.366	2.358	2.346	2.336	2.326	2.315	2.305	2.295	2.284	2.274	2.264	2.251	2.241	2.230	2.220	2.209	2.199	2.189	2.178	2.168	2.156	2.146	2.136	2.125	2.115	2.105	2.095	2.086	2.075	2.066	2.055	2.045	2.036	2.025	2.016	2.007	1.996	1.988	1.979	1.968	1.959	1.948	1.939	1.930	1.919	1.909	1.899	1.889	1.878	1.868	1.856	1.846	1.835	1.825	1.814	1.802	1.790	1.778	1.766	1.754	1.741	1.729	1.716	1.702	1.690	1.678	1.662	1.649	1.635	1.621	1.606	1.592	1.579	1.564	1.550	1.535	1.521	1.506	1.491	1.478	1.462	1.448	1.434	1.420	1.405	1.391	1.378	1.364	1.350	1.338	1.324	1.310	1.299	1.286	1.274	1.262	1.252	1.241	1.231	1.221	1.211	1.201	1.194	1.184	1.176	1.169	1.161	1.154	1.148	1.140	1.135	1.129	1.124	1.119	1.114	1.109	1.105	1.100	1.098	1.094	1.090	1.086	1.085	1.081	1.079	1.076	1.075	1.071	1.070	1.068	1.065	1.064	1.061	1.060	1.058	1.056	1.055	1.052	1.051	1.049	1.046	1.044	1.042	1.040	1.038	1.034	1.031	1.029	1.026	1.022	1.020	1.016	1.014	1.010	1.008	1.002	0.999	0.995	0.991	0.986	0.982	0.976	0.972	0.968	0.961	0.956	0.951	0.946	0.939	0.934	0.926	0.921	0.914	0.909	0.901	0.894	0.886	0.880	0.871	0.864	0.856	0.848	0.840	0.831	0.824	0.815	0.808	0.799	0.790	0.781	0.771	0.764	0.755	0.745	0.738	0.729	0.719	0.711	0.702	0.694	0.688	0.679	0.671	0.664	0.656	0.650	0.644	0.639	0.631	0.626	0.622	0.619	0.615	0.611	0.609	0.606	0.604	0.602	0.602	0.602	0.604	0.605	0.608	0.611	0.614	0.619	0.624	0.629	0.634	0.641	0.649	0.658	0.666	0.676	0.685	0.695	0.706	0.719	0.730	0.742	0.755	0.768	0.781	0.796	0.809	0.824	0.839	0.852	0.868	0.882	0.896	0.912	0.926	0.942	0.958	0.971	0.986	1.000	1.015	1.030	1.042	1.056	1.070	1.082	1.096	1.108	1.121	1.132	1.144	1.155	1.166	1.176	1.188	1.198	1.206	1.215	1.225	1.234	1.242	1.250	1.259	1.266	1.274	1.281	1.289	1.295	1.301	1.309	1.315	1.322	1.329	1.336	1.342	1.349	1.355	1.361	1.368	1.374	1.380	1.386	1.392	1.400	1.406	1.414	1.420	1.428	1.435	1.442	1.450	1.458	1.464	1.472	1.481	1.489	1.496	1.505	1.512	1.521	1.530	1.539	1.548	1.556	1.565	1.572	1.582	1.591	1.600	1.609	1.618	1.628	1.636	1.645	1.655	1.662	1.672	1.681	1.690	1.699	1.708	1.715	1.725	1.732	1.741	1.749	1.758	1.766	1.772	1.780	1.788	1.794	1.802	1.809	1.815	1.821	1.828	1.832	1.839	1.845	1.849	1.855	1.859	1.864	1.868	1.870	1.875	1.879	1.881	1.884	1.886	1.888	1.890	1.890	1.892	1.892	1.894	1.895	1.895	1.895	1.894	1.894	1.894	1.894	1.892	1.891	1.890	1.889	1.889	1.886	1.886	1.884	1.882	1.882	1.880	1.880	1.879	1.878	1.878	1.876	1.875	1.874	1.874	1.874	1.875	1.874	1.875	1.876	1.876	1.878	1.880	1.881	1.882	1.885	1.889	1.891	1.894	1.898	1.900	1.904	1.909	1.912	1.916	1.920	1.925	1.929	1.932	1.939	1.942	1.948	1.951	1.956	1.961	1.966	1.970	1.974	1.979	1.981	1.985	1.989	1.991	1.995	1.996	2.000	2.000	2.002	2.004	2.004	2.004	2.004	2.004	2.002	2.000	1.999	1.996	1.994	1.990	1.986	1.981	1.978	1.972	1.968	1.961	1.955	1.948	1.941	1.935	1.926	1.919	1.910	1.901	1.892	1.884	1.875	1.866	1.856	1.846	1.835	1.825	1.815	1.805	1.794	1.784	1.774	1.764	1.752	1.742	1.732	1.721	1.711	1.700	1.691	1.680	1.670	1.661	1.650	1.641	1.631	1.621	1.612	1.605	1.596	1.588	1.579	1.570	1.562	1.554	1.548	1.540	1.534	1.528	1.521	1.514	1.509	1.504	1.499	1.494	1.490	1.486	1.482	1.480	1.476	1.474	1.472	1.470	1.469	1.469	1.468	1.468	1.469	1.469	1.469	1.471	1.474	1.475	1.478	1.481	1.485	1.488	1.492	1.496	1.501	1.508	1.512	1.518	1.524	1.530	1.536	1.544	1.550	1.558	1.564	1.571	1.579	1.586	1.594	1.602	1.610	1.616	1.624	1.632	1.640	1.648	1.654	1.661	1.669	1.676	1.684	1.689	1.696	1.702	1.709	1.714	1.720	1.725	1.731	1.736	1.740	1.746	1.749	1.752	1.756	1.760	1.761	1.765	1.766	1.769	1.770	1.771	1.772	1.772	1.774	1.774	1.774	1.772	1.771	1.771	1.770	1.766	1.765	1.762	1.760	1.756	1.754	1.750	1.746	1.741	1.736	1.731	1.726	1.720	1.714	1.708	1.701	1.695	1.689	1.681	1.674	1.666	1.658	1.650	1.641	1.632	1.624	1.615	1.606	1.596	1.586	1.576	1.568	1.558	1.548	1.538	1.526	1.516	1.506	1.494	1.484	1.474	1.461	1.451	1.440	1.430	1.419	1.408	1.396	1.386	1.375	1.364	1.351	1.341	1.330	1.319	1.309	1.296	1.285	1.274	1.262	1.251	1.240	1.229	1.218	1.205	1.192	1.181	1.169	1.156	1.145	1.131	1.119	1.105	1.091	1.079	1.065	1.050	1.035	1.021	1.005	0.990	0.975	0.959	0.942	0.925	0.908	0.890	0.871	0.852	0.834	0.814	0.794	0.775	0.755	0.732	0.711	0.690	0.669	0.646	0.624	0.600	0.576	0.552	0.530	0.506	0.482	0.458	0.434	0.410	0.385	0.361	0.338	0.312	0.289	0.265	0.241	0.218	0.194	0.170	0.148	0.125	0.104	0.081	0.060	0.040	0.019	-0.001	-0.020	-0.039	-0.056	-0.074	-0.090	-0.106	-0.122	-0.136	-0.151	-0.165	-0.178	-0.190	-0.202	-0.212	-0.222	-0.231	-0.241	-0.250	-0.256	-0.264	-0.270	-0.275	-0.280	-0.285	-0.289	-0.292	-0.296	-0.298	-0.300	-0.301	-0.302	-0.302	-0.302	-0.304	-0.304	-0.301	-0.301	-0.300	-0.298	-0.296	-0.296	-0.294	-0.291	-0.289	-0.286	-0.284	-0.282	-0.280	-0.278	-0.275	-0.272	-0.270	-0.268	-0.266	-0.264	-0.262	-0.260	-0.259	-0.258	-0.254	-0.252	-0.251	-0.250	-0.249	-0.249	-0.249	-0.248	-0.248	-0.246	-0.246	-0.246	-0.246	-0.246	-0.246	-0.248	-0.248	-0.249	-0.250	-0.251	-0.251	-0.254	-0.255	-0.258	-0.259	-0.260	-0.264	-0.265	-0.268	-0.270	-0.272	-0.276	-0.278	-0.281	-0.285	-0.288	-0.291	-0.295	-0.299	-0.302	-0.306	-0.310	-0.312	-0.318	-0.320	-0.325	-0.328	-0.332	-0.335	-0.339	-0.342	-0.345	-0.350	-0.354	-0.355	-0.359	-0.362	-0.365	-0.369	-0.370	-0.374	-0.376	-0.378	-0.379	-0.382	-0.384	-0.384	-0.385	-0.386	-0.388	-0.388	-0.388	-0.389	-0.389	-0.389	-0.389	-0.388	-0.388	-0.386	-0.386	-0.385	-0.384	-0.382	-0.382	-0.381	-0.379	-0.379	-0.378	-0.376	-0.375	-0.374	-0.374	-0.374	-0.371	-0.371	-0.371	-0.371	-0.371	-0.371	-0.371	-0.372	-0.374	-0.374	-0.375	-0.378	-0.378	-0.380	-0.382	-0.385	-0.389	-0.392	-0.396	-0.400	-0.404	-0.409	-0.412	-0.419	-0.424	-0.429	-0.434	-0.440	-0.445	-0.451	-0.458	-0.464	-0.470	-0.476	-0.481	-0.489	-0.495	-0.501	-0.507	-0.512	-0.519	-0.525	-0.531	-0.536	-0.541	-0.548	-0.551	-0.556	-0.560	-0.564	-0.568	-0.571	-0.575	-0.576	-0.580	-0.581	-0.581	-0.582	-0.582	-0.584	-0.582	-0.581	-0.580	-0.580	-0.578	-0.574	-0.571	-0.568	-0.564	-0.559	-0.554	-0.550	-0.545	-0.539	-0.532	-0.526	-0.520	-0.512	-0.506	-0.499	-0.491	-0.484	-0.475	-0.468	-0.459	-0.451	-0.444	-0.434	-0.426	-0.419	-0.410	-0.402	-0.394	-0.386	-0.378	-0.369	-0.362	-0.355	-0.348	-0.341	-0.335	-0.328	-0.321	-0.315	-0.310	-0.305	-0.300	-0.295	-0.291	-0.288	-0.284	-0.279	-0.276	-0.275	-0.272	-0.270	-0.269	-0.266	-0.265	-0.266	-0.266	-0.265	-0.266	-0.268	-0.268	-0.270	-0.271	-0.272	-0.275	-0.278	-0.280	-0.282	-0.285	-0.288	-0.291	-0.294	-0.298	-0.300	-0.304	-0.308	-0.310	-0.312	-0.316	-0.319	-0.321	-0.324	-0.326	-0.330	-0.332	-0.334	-0.336	-0.338	-0.339	-0.340	-0.340	-0.341	-0.341	-0.340	-0.340	-0.340	-0.338	-0.336	-0.334	-0.331	-0.329	-0.325	-0.320	-0.318	-0.312	-0.308	-0.304	-0.298	-0.292	-0.288	-0.281	-0.274	-0.269	-0.261	-0.255	-0.246	-0.240	-0.232	-0.225	-0.218	-0.210	-0.204	-0.196	-0.190	-0.181	-0.175	-0.169	-0.161	-0.156	-0.150	-0.144	-0.139	-0.134	-0.129	-0.124	-0.121	-0.118	-0.115	-0.112	-0.109	-0.108	-0.106	-0.106	-0.105	-0.106	-0.108	-0.109	-0.111	-0.112	-0.115	-0.119	-0.122	-0.126	-0.130	-0.135	-0.141	-0.146	-0.152	-0.159	-0.165	-0.172	-0.180	-0.189	-0.196	-0.204	-0.212	-0.220	-0.229	-0.236	-0.245	-0.252	-0.261	-0.270	-0.278	-0.285	-0.292	-0.301	-0.308	-0.316	-0.322	-0.330	-0.336	-0.342	-0.349	-0.352	-0.358	-0.362	-0.366	-0.370	-0.374	-0.376	-0.379	-0.380	-0.381	-0.381	-0.382	-0.381	-0.380	-0.379	-0.376	-0.374	-0.369	-0.366	-0.361	-0.355	-0.350	-0.344	-0.336	-0.329	-0.320	-0.311	-0.302	-0.292	-0.284	-0.271	-0.261	-0.249	-0.238	-0.225	-0.212	-0.199	-0.186	-0.172	-0.158	-0.144	-0.129	-0.116	-0.101	-0.086	-0.071	-0.058	-0.041	-0.028	-0.012	0.002	0.016	0.031	0.044	0.058	0.071	0.084	0.096	0.108	0.119	0.130	0.141	0.151	0.161	0.170	0.179	0.186	0.194	0.201	0.208	0.214	0.219	0.224	0.228	0.231	0.235	0.238	0.240	0.241	0.241	0.242	0.241	0.242	0.240	0.239	0.239	0.236	0.234	0.231	0.229	0.225	0.221	0.219	0.215	0.211	0.208	0.202	0.199	0.195	0.190	0.186	0.181	0.178	0.174	0.170	0.166	0.161	0.156	0.152	0.148	0.144	0.140	0.135	0.131	0.128	0.124	0.120	0.116	0.112	0.109	0.106	0.102	0.099	0.095	0.091	0.086	0.082	0.079	0.076	0.071	0.068	0.062	0.058	0.052	0.048	0.042	0.038	0.031	0.026	0.020	0.014	0.008	0.001	-0.006	-0.014	-0.021	-0.029	-0.038	-0.046	-0.055	-0.064	-0.074	-0.082	-0.094	-0.104	-0.115	-0.126	-0.139	-0.149	-0.162	-0.175	-0.188	-0.200	-0.214	-0.228	-0.242	-0.258	-0.271	-0.286	-0.301	-0.318	-0.332	-0.349	-0.364	-0.380	-0.396	-0.412	-0.429	-0.445	-0.461	-0.479	-0.495	-0.510	-0.528	-0.544	-0.561	-0.576	-0.592	-0.608	-0.624	-0.639	-0.654	-0.669	-0.682	-0.698	-0.711	-0.724	-0.738	-0.749	-0.761	-0.772	-0.784	-0.792	-0.802	-0.810	-0.820	-0.828	-0.834	-0.839	-0.845	-0.849	-0.852	-0.856	-0.859	-0.860	-0.860	-0.860	-0.858	-0.856	-0.852	-0.849	-0.842	-0.838	-0.831	-0.822	-0.814	-0.804	-0.792	-0.781	-0.769	-0.756	-0.740	-0.725	-0.709	-0.691	-0.672	-0.654	-0.634	-0.612	-0.592	-0.569	-0.546	-0.521	-0.496	-0.471	-0.444	-0.416	-0.390	-0.361	-0.332	-0.302	-0.272	-0.242	-0.211	-0.180	-0.148	-0.115	-0.082	-0.050	-0.018	0.015	0.049	0.082	0.115	0.149	0.181	0.215	0.248	0.280	0.312	0.344	0.376	0.408	0.439	0.470	0.500	0.530	0.559	0.589	0.616	0.644	0.670	0.696	0.722	0.748	0.771	0.795	0.818	0.839	0.860	0.881	0.901	0.919	0.938	0.955	0.972	0.989	1.004	1.018	1.032	1.046	1.059	1.071	1.082	1.094	1.105	1.114	1.124	1.132	1.142	1.151	1.158	1.166	1.174	1.181	1.188	1.194	1.200	1.206	1.212	1.220	1.225	1.231	1.238	1.242	1.249	1.255	1.262	1.268	1.274	1.281	1.288	1.294	1.300	1.308	1.315	1.321	1.329	1.336	1.342	1.350	1.358	1.366	1.372	1.380	1.388	1.395	1.402	1.410	1.418	1.425	1.431	1.439	1.445	1.452	1.459	1.464	1.470	1.476	1.481	1.485	1.490	1.494	1.498	1.501	1.504	1.505	1.508	1.510	1.510	1.510	1.510	1.510	1.508	1.506	1.502	1.499	1.495	1.490	1.486	1.480	1.474	1.466	1.459	1.450	1.441	1.432	1.422	1.411	1.401	1.389	1.378	1.362	1.350	1.336	1.321	1.306	1.291	1.276	1.260	1.244	1.228	1.210	1.194	1.175	1.159	1.140	1.122	1.104	1.086	1.068	1.049	1.031	1.011	0.994	0.975	0.958	0.940	0.922	0.904	0.886	0.869	0.851	0.835	0.818	0.802	0.786	0.770	0.755	0.741	0.726	0.714	0.700	0.686	0.674	0.661	0.650	0.639	0.628	0.619	0.608	0.599	0.589	0.581	0.572	0.565	0.558	0.551	0.544	0.539	0.531	0.526	0.521	0.518	0.512	0.507	0.504	0.499	0.496	0.492	0.489	0.485	0.482	0.479	0.476	0.472	0.470	0.466	0.462	0.459	0.455	0.452	0.449	0.444	0.439	0.436	0.431	0.426	0.421	0.416	0.411	0.405	0.399	0.392	0.386	0.380	0.372	0.365	0.358	0.350	0.341	0.334	0.325	0.316	0.308	0.299	0.289	0.279	0.269	0.260	0.249	0.239	0.229	0.218	0.208	0.196	0.185	0.175	0.164	0.152	0.141	0.130	0.119	0.108	0.096	0.085	0.075	0.064	0.052	0.041	0.031	0.021	0.011	0.001	-0.010	-0.020	-0.030	-0.040	-0.049	-0.058	-0.068	-0.075	-0.085	-0.092	-0.100	-0.109	-0.116	-0.124	-0.130	-0.138	-0.144	-0.150	-0.156	-0.161	-0.168	-0.171	-0.176	-0.181	-0.184	-0.189	-0.191	-0.194	-0.196	-0.199	-0.200	-0.201	-0.202	-0.204	-0.204	-0.204	-0.204	-0.202	-0.201	-0.199	-0.198	-0.195	-0.194	-0.190	-0.188	-0.182	-0.179	-0.175	-0.170	-0.165	-0.161	-0.155	-0.149	-0.142	-0.136	-0.130	-0.122	-0.116	-0.108	-0.100	-0.092	-0.084	-0.075	-0.068	-0.058	-0.049	-0.039	-0.029	-0.019	-0.009	0.001	0.014	0.025	0.036	0.049	0.060	0.072	0.084	0.096	0.110	0.122	0.138	0.150	0.164	0.180	0.194	0.208	0.224	0.239	0.255	0.271	0.286	0.304	0.320	0.338	0.354	0.371	0.389	0.406	0.425	0.442	0.462	0.480	0.499	0.518	0.536	0.555	0.574	0.594	0.614	0.634	0.652	0.672	0.692	0.712	0.734	0.754	0.774	0.794	0.812	0.835	0.855	0.875	0.895	0.914	0.934	0.954	0.974	0.995	1.014	1.034	1.052	1.072	1.091	1.111	1.130	1.149	1.168	1.186	1.205	1.224	1.241	1.259	1.276	1.294	1.311	1.328	1.345	1.360	1.376	1.392	1.408	1.422	1.438	1.451	1.465	1.479	1.492	1.505	1.516	1.528	1.540	1.551	1.560	1.570	1.580	1.589	1.596	1.605	1.611	1.618	1.624	1.629	1.634	1.636	1.641	1.644	1.645	1.646	1.648	1.646	1.645	1.645	1.642	1.639	1.636	1.631	1.628	1.621	1.616	1.610	1.602	1.594	1.586	1.578	1.568	1.559	1.548	1.536	1.526	1.515	1.501	1.489	1.478	1.465	1.451	1.438	1.424	1.411	1.396	1.382	1.369	1.354	1.340	1.326	1.312	1.299	1.285	1.272	1.260	1.246	1.234	1.221	1.210	1.200	1.188	1.178	1.168	1.158	1.149	1.140	1.130	1.122	1.115	1.109	1.104	1.098	1.091	1.088	1.082	1.079	1.076	1.074	1.071	1.070	1.069	1.069	1.068	1.068	1.069	1.069	1.070	1.071	1.074	1.075	1.078	1.080	1.082	1.085	1.088	1.091	1.094	1.096	1.100	1.104	1.108	1.110	1.112	1.116	1.120	1.122	1.128	1.130	1.132	1.136	1.139	1.142	1.145	1.148	1.151	1.154	1.156	1.159	1.162	1.164	1.166	1.169	1.171	1.174	1.176	1.179	1.181	1.184	1.188	1.191	1.195	1.198	1.201	1.205	1.210	1.214	1.218	1.221	1.226	1.232	1.238	1.242	1.248	1.254	1.260	1.268	1.274	1.281	1.288	1.295	1.302	1.310	1.319	1.326	1.336	1.344	1.354	1.361	1.371	1.381	1.391	1.400	1.410	1.420	1.430	1.440	1.450	1.461	1.470	1.480	1.491	1.501	1.511	1.521	1.531	1.541	1.552	1.561	1.571	1.581	1.590	1.600	1.609	1.618	1.626	1.635	1.644	1.651	1.660	1.668	1.675	1.682	1.690	1.695	1.701	1.708	1.712	1.719	1.721	1.726	1.730	1.734	1.736	1.739	1.741	1.742	1.744	1.744	1.744	1.742	1.742	1.740	1.738	1.735	1.731	1.728	1.724	1.718	1.711	1.705	1.699	1.690	1.682	1.672	1.662	1.652	1.641	1.630	1.618	1.604	1.591	1.578	1.562	1.548	1.532	1.516	1.500	1.484	1.466	1.449	1.430	1.412	1.394	1.374	1.355	1.335	1.315	1.295	1.276	1.256	1.235	1.214	1.194	1.172	1.152	1.131	1.111	1.091	1.070	1.050	1.030	1.009	0.990	0.970	0.951	0.931	0.912	0.895	0.876	0.859	0.840	0.822	0.806	0.789	0.772	0.756	0.741	0.724	0.709	0.694	0.680	0.665	0.650	0.636	0.624	0.609	0.596	0.582	0.570	0.556	0.545	0.532	0.520	0.507	0.495	0.484	0.471	0.460	0.449	0.436	0.424	0.412	0.401	0.389	0.376	0.365	0.352	0.341	0.328	0.315	0.304	0.291	0.279	0.265	0.252	0.239	0.226	0.214	0.200	0.186	0.172	0.159	0.145	0.132	0.118	0.104	0.090	0.076	0.061	0.046	0.032	0.019	0.004	-0.011	-0.025	-0.040	-0.054	-0.068	-0.082	-0.096	-0.110	-0.124	-0.138	-0.150	-0.165	-0.178	-0.191	-0.204	-0.218	-0.229	-0.241	-0.254	-0.265	-0.276	-0.289	-0.299	-0.310	-0.321	-0.331	-0.341	-0.350	-0.359	-0.368	-0.375	-0.384	-0.390	-0.398	-0.404	-0.410	-0.416	-0.421	-0.426	-0.430	-0.435	-0.438	-0.440	-0.442	-0.445	-0.446	-0.449	-0.449	-0.449	-0.448	-0.448	-0.445	-0.444	-0.441	-0.439	-0.436	-0.432	-0.429	-0.426	-0.421	-0.415	-0.410	-0.405	-0.399	-0.394	-0.388	-0.382	-0.375	-0.369	-0.361	-0.354	-0.348	-0.341	-0.334	-0.328	-0.320	-0.314	-0.306	-0.300	-0.294	-0.288	-0.281	-0.275	-0.270	-0.264	-0.259	-0.255	-0.251	-0.246	-0.242	-0.240	-0.236	-0.234	-0.232	-0.230	-0.229	-0.228	-0.226	-0.226	-0.229	-0.229	-0.230	-0.231	-0.232	-0.235	-0.238	-0.240	-0.244	-0.246	-0.250	-0.252	-0.256	-0.261	-0.265	-0.270	-0.274	-0.279	-0.282	-0.286	-0.291	-0.295	-0.299	-0.302	-0.306	-0.310	-0.314	-0.316	-0.319	-0.321	-0.324	-0.326	-0.328	-0.329	-0.329	-0.329	-0.328	-0.326	-0.324	-0.322	-0.320	-0.316	-0.312	-0.309	-0.302	-0.298	-0.291	-0.284	-0.278	-0.270	-0.261	-0.252	-0.242	-0.234	-0.222	-0.212	-0.201	-0.189	-0.178	-0.164	-0.151	-0.139	-0.124	-0.111	-0.096	-0.082	-0.068	-0.054	-0.038	-0.024	-0.008	0.008	0.022	0.038	0.052	0.069	0.082	0.098	0.112	0.128	0.141	0.155	0.169	0.182	0.196	0.210	0.222	0.235	0.248	0.260	0.271	0.282	0.294	0.304	0.315	0.325	0.332	0.342	0.351	0.360	0.368	0.376	0.382	0.389	0.395	0.400	0.406	0.411	0.416	0.420	0.424	0.428	0.430	0.432	0.435	0.436	0.439	0.440	0.440	0.440	0.441	0.441	0.441	0.439	0.439	0.438	0.435	0.435	0.432	0.430	0.429	0.425	0.422	0.420	0.418	0.415	0.411	0.408	0.405	0.402	0.400	0.396	0.394	0.390	0.389	0.386	0.384	0.382	0.381	0.380	0.379	0.376	0.376	0.378	0.378	0.378	0.378	0.379	0.381	0.382	0.384	0.388	0.390	0.392	0.398	0.401	0.406	0.411	0.415	0.420	0.428	0.434	0.439	0.446	0.452	0.460	0.466	0.472	0.480	0.489	0.496	0.502	0.510	0.519	0.525	0.531	0.539	0.545	0.552	0.559	0.565	0.570	0.576	0.582	0.586	0.591	0.595	0.600	0.604	0.608	0.611	0.612	0.616	0.618	0.620	0.620	0.622	0.622	0.621	0.621	0.621	0.620	0.619	0.618	0.618	0.615	0.614	0.611	0.609	0.606	0.604	0.602	0.600	0.598	0.595	0.592	0.590	0.588	0.586	0.584	0.581	0.579	0.578	0.578	0.576	0.575	0.575	0.574	0.574	0.574	0.574	0.575	0.575	0.576	0.576	0.579	0.580	0.582	0.585	0.589	0.590	0.594	0.598	0.600	0.604	0.608	0.611	0.615	0.619	0.624	0.628	0.632	0.636	0.641	0.646	0.651	0.655	0.659	0.662	0.668	0.671	0.676	0.679	0.682	0.686	0.689	0.692	0.695	0.696	0.699	0.700	0.701	0.701	0.702	0.702	0.702	0.702	0.701	0.700	0.699	0.695	0.692	0.689	0.686	0.681	0.678	0.672	0.666	0.661	0.655	0.648	0.640	0.632	0.625	0.616	0.606	0.598	0.589	0.579	0.569	0.559	0.548	0.536	0.524	0.512	0.500	0.488	0.476	0.462	0.450	0.438	0.424	0.410	0.398	0.385	0.371	0.358	0.344	0.330	0.318	0.304	0.290	0.278	0.262	0.250	0.238	0.225	0.212	0.200	0.188	0.176	0.164	0.152	0.141	0.131	0.119	0.109	0.100	0.089	0.081	0.071	0.064	0.055	0.048	0.040	0.032	0.026	0.021	0.016	0.010	0.006	0.002	-0.001	-0.004	-0.006	-0.008	-0.009	-0.010	-0.010	-0.011	-0.010	-0.008	-0.008	-0.004	-0.001	0.002	0.006	0.011	0.018	0.021	0.029	0.035	0.042	0.050	0.059	0.068	0.078	0.086	0.096	0.106	0.118	0.129	0.140	0.151	0.165	0.176	0.190	0.202	0.216	0.229	0.242	0.255	0.270	0.282	0.298	0.311	0.325	0.339	0.354	0.368	0.382	0.396	0.410	0.425	0.439	0.452	0.466	0.480	0.494	0.507	0.521	0.534	0.549	0.562	0.575	0.588	0.601	0.615	0.628	0.641	0.654	0.668	0.681	0.694	0.708	0.721	0.734	0.749	0.761	0.776	0.791	0.805	0.820	0.834	0.849	0.865	0.880	0.896	0.912	0.930	0.946	0.964	0.982	0.999	1.019	1.038	1.056	1.076	1.098	1.119	1.139	1.160	1.182	1.205	1.228	1.251	1.274	1.298	1.321	1.346	1.370	1.395	1.420	1.444	1.470	1.495	1.521	1.546	1.572	1.598	1.624	1.650	1.674	1.700	1.725	1.750	1.775	1.799	1.822	1.848	1.870	1.894	1.915	1.938	1.959	1.980	2.000	2.020	2.039	2.058	2.075	2.092	2.109	2.125	2.140	2.154	2.166	2.180	2.191	2.201	2.212	2.222	2.230	2.238	2.245	2.250	2.255	2.259	2.264	2.266	2.266	2.266	2.266	2.265	2.262	2.259	2.255	2.251	2.246	2.239	2.232	2.224	2.216	2.206	2.196	2.184	2.172	2.160	2.146	2.132	2.119	2.104	2.088	2.071	2.054	2.036	2.018	1.999	1.979	1.959	1.938	1.918	1.895	1.874	1.851	1.829	1.806	1.782	1.760	1.735	1.711	1.686	1.662	1.639	1.614	1.590	1.565	1.540	1.516	1.491	1.468	1.444	1.420	1.396	1.374	1.350	1.328	1.306	1.284	1.262	1.242	1.222	1.202	1.182	1.164	1.146	1.128	1.111	1.095	1.080	1.064	1.049	1.036	1.022	1.010	0.999	0.988	0.976	0.966	0.958	0.949	0.941	0.934	0.925	0.919	0.915	0.909	0.904	0.899	0.896	0.892	0.890	0.888	0.886	0.884	0.882	0.882	0.881	0.881	0.881	0.882	0.882	0.884	0.884	0.885	0.886	0.888	0.889	0.891	0.892	0.895	0.898	0.900	0.902	0.905	0.908	0.910	0.912	0.915	0.918	0.920	0.924	0.926	0.929	0.931	0.936	0.939	0.942	0.946	0.950	0.954	0.959	0.962	0.966	0.971	0.975	0.980	0.985	0.990	0.996	1.001	1.008	1.014	1.020	1.026	1.034	1.041	1.048	1.055	1.064	1.071	1.080	1.089	1.098	1.106	1.116	1.126	1.136	1.146	1.158	1.168	1.180	1.190	1.201	1.212	1.226	1.238	1.249	1.262	1.275	1.289	1.301	1.315	1.328	1.340	1.355	1.368	1.381	1.394	1.409	1.421	1.435	1.449	1.462	1.476	1.489	1.501	1.515	1.529	1.541	1.554	1.568	1.579	1.591	1.604	1.615	1.628	1.639	1.650	1.660	1.672	1.682	1.692	1.702	1.714	1.722	1.732	1.742	1.751	1.759	1.769	1.776	1.784	1.792	1.799	1.806	1.814	1.820	1.826	1.832	1.838	1.844	1.850	1.856	1.860	1.866	1.870	1.874	1.879	1.882	1.886	1.891	1.895	1.898	1.901	1.904	1.908	1.910	1.912	1.915	1.918	1.920	1.922	1.925	1.928	1.930	1.932	1.935	1.936	1.940	1.944	1.945	1.948	1.951	1.954	1.958	1.960	1.964	1.968	1.971	1.975	1.979	1.984	1.988	1.991	1.998	2.002	2.006	2.013	2.018	2.025	2.030	2.036	2.042	2.049	2.055	2.062	2.070	2.076	2.084	2.091	2.099	2.106	2.114	2.121	2.129	2.136	2.144	2.151	2.159	2.166	2.172	2.180	2.186	2.192	2.199	2.206	2.211	2.218	2.222	2.228	2.232	2.238	2.242	2.245	2.249	2.254	2.256	2.259	2.260	2.262	2.265	2.265	2.265	2.265	2.266	2.266	2.265	2.264	2.262	2.260	2.259	2.256	2.252	2.249	2.245	2.241	2.238	2.232	2.228	2.222	2.216	2.210	2.205	2.199	2.191	2.185	2.178	2.170	2.164	2.154	2.146	2.138	2.129	2.120	2.110	2.102	2.092	2.082	2.072	2.064	2.052	2.042	2.033	2.021	2.011	2.000	1.989	1.979	1.968	1.956	1.945	1.934	1.921	1.911	1.900	1.888	1.876	1.864	1.852	1.840	1.829	1.818	1.806	1.794	1.782	1.771	1.759	1.749	1.736	1.725	1.714	1.702	1.691	1.679	1.669	1.658	1.646	1.635	1.625	1.614	1.602	1.591	1.582	1.571	1.560	1.549	1.540	1.529	1.518	1.508	1.496	1.486	1.475	1.464	1.454	1.442	1.432	1.421	1.410	1.400	1.389	1.379	1.368	1.355	1.344	1.334	1.320	1.309	1.296	1.285	1.272	1.261	1.248	1.236	1.224	1.211	1.198	1.185	1.174	1.160	1.148	1.134	1.121	1.108	1.095	1.082	1.069	1.056	1.044	1.031	1.018	1.006	0.994	0.981	0.970	0.959	0.946	0.935	0.924	0.912	0.902	0.892	0.881	0.871	0.862	0.854	0.845	0.838	0.829	0.821	0.812	0.806	0.800	0.792	0.786	0.781	0.776	0.771	0.765	0.761	0.758	0.754	0.751	0.748	0.744	0.741	0.739	0.736	0.735	0.732	0.730	0.730	0.728	0.726	0.725	0.724	0.722	0.721	0.720	0.719	0.719	0.719	0.716	0.716	0.715	0.714	0.714	0.712	0.710	0.709	0.708	0.706	0.705	0.702	0.701	0.699	0.698	0.695	0.692	0.690	0.688	0.685	0.681	0.679	0.676	0.672	0.669	0.665	0.661	0.658	0.652	0.649	0.645	0.640	0.635	0.630	0.625	0.620	0.615	0.609	0.604	0.598	0.591	0.585	0.579	0.572	0.568	0.560	0.554	0.546	0.540	0.532	0.525	0.519	0.511	0.504	0.498	0.489	0.481	0.475	0.466	0.459	0.451	0.445	0.436	0.430	0.421	0.415	0.409	0.401	0.396	0.390	0.384	0.378	0.372	0.368	0.362	0.358	0.354	0.350	0.346	0.345	0.342	0.340	0.340	0.339	0.339	0.340	0.341	0.344	0.345	0.348	0.352	0.356	0.362	0.368	0.374	0.381	0.389	0.396	0.405	0.414	0.425	0.435	0.446	0.458	0.469	0.482	0.495	0.509	0.521	0.535	0.550	0.565	0.580	0.595	0.611	0.626	0.641	0.658	0.671	0.688	0.702	0.719	0.734	0.749	0.765	0.779	0.792	0.808	0.822	0.836	0.850	0.864	0.876	0.888	0.901	0.912	0.925	0.936	0.948	0.958	0.968	0.978	0.986	0.996	1.006	1.014	1.022	1.029	1.038	1.045	1.052	1.059	1.066	1.072	1.079	1.085	1.090	1.098	1.104	1.109	1.114	1.119	1.124	1.130	1.135	1.140	1.145	1.150	1.155	1.160	1.165	1.170	1.175	1.181	1.186	1.192	1.196	1.202	1.209	1.214	1.219	1.225	1.230	1.235	1.241	1.248	1.252	1.258	1.264	1.270	1.275	1.281	1.288	1.292	1.299	1.304	1.310	1.316	1.321	1.328	1.334	1.339	1.345	1.351	1.358	1.362	1.368	1.372	1.379	1.384	1.389	1.395	1.400	1.405	1.409	1.415	1.419	1.424	1.428	1.432	1.436	1.440	1.444	1.448	1.451	1.455	1.458	1.461	1.464	1.466	1.469	1.471	1.474	1.475	1.479	1.480	1.481	1.481	1.482	1.484	1.484	1.485	1.485	1.486	1.485	1.485	1.485	1.485	1.484	1.484	1.484	1.481	1.481	1.481	1.480	1.479	1.478	1.478	1.476	1.474	1.474	1.472	1.472	1.471	1.471	1.470	1.470	1.469	1.469	1.469	1.469	1.469	1.469	1.469	1.470	1.470	1.470	1.472	1.472	1.474	1.475	1.478	1.479	1.480	1.481	1.484	1.485	1.488	1.490	1.491	1.494	1.496	1.499	1.501	1.504	1.505	1.508	1.509	1.511	1.512	1.515	1.516	1.518	1.519	1.520	1.521	1.521	1.522	1.521	1.522	1.521	1.520	1.520	1.519	1.518	1.515	1.512	1.510	1.508	1.505	1.501	1.498	1.494	1.490	1.485	1.480	1.475	1.470	1.464	1.458	1.452	1.446	1.440	1.435	1.428	1.421	1.414	1.408	1.400	1.394	1.386	1.378	1.371	1.364	1.355	1.348	1.341	1.332	1.326	1.318	1.310	1.302	1.295	1.288	1.280	1.274	1.266	1.259	1.251	1.246	1.239	1.232	1.225	1.219	1.212	1.206	1.201	1.195	1.189	1.184	1.178	1.172	1.169	1.164	1.160	1.155	1.151	1.148	1.145	1.141	1.139	1.136	1.135	1.132	1.132	1.130	1.129	1.130	1.129	1.130	1.131	1.132	1.134	1.136	1.139	1.142	1.145	1.149	1.152	1.158	1.161	1.168	1.172	1.179	1.186	1.191	1.199	1.206	1.215	1.221	1.230	1.239	1.248	1.256	1.265	1.275	1.282	1.292	1.302	1.311	1.321	1.330	1.341	1.350	1.359	1.369	1.378	1.386	1.396	1.404	1.412	1.420	1.429	1.438	1.444	1.451	1.458	1.465	1.471	1.478	1.482	1.489	1.492	1.498	1.501	1.505	1.508	1.510	1.512	1.515	1.515	1.518	1.518	1.519	1.518	1.518	1.516	1.515	1.512	1.510	1.509	1.506	1.504	1.500	1.496	1.491	1.486	1.481	1.476	1.472	1.466	1.461	1.454	1.446	1.440	1.432	1.425	1.419	1.411	1.402	1.394	1.386	1.379	1.370	1.361	1.352	1.344	1.335	1.326	1.316	1.308	1.298	1.290	1.280	1.271	1.261	1.251	1.242	1.232	1.225	1.215	1.205	1.196	1.188	1.179	1.169	1.160	1.151	1.142	1.132	1.124	1.115	1.108	1.098	1.090	1.081	1.072	1.065	1.056	1.048	1.039	1.030	1.021	1.011	1.004	0.995	0.985	0.976	0.968	0.956	0.948	0.938	0.926	0.916	0.905	0.894	0.882	0.870	0.859	0.846	0.832	0.820	0.806	0.791	0.778	0.764	0.748	0.732	0.716	0.699	0.681	0.664	0.645	0.628	0.609	0.589	0.569	0.550	0.529	0.507	0.488	0.466	0.444	0.422	0.400	0.378	0.355	0.331	0.310	0.286	0.262	0.240	0.216	0.194	0.172	0.149	0.126	0.104	0.082	0.060	0.038	0.016	-0.005	-0.025	-0.045	-0.064	-0.084	-0.101	-0.120	-0.138	-0.155	-0.171	-0.188	-0.204	-0.218	-0.231	-0.245	-0.258	-0.271	-0.281	-0.292	-0.302	-0.312	-0.321	-0.330	-0.338	-0.345	-0.351	-0.358	-0.362	-0.369	-0.372	-0.376	-0.380	-0.384	-0.385	-0.388	-0.389	-0.390	-0.391	-0.391	-0.391	-0.391	-0.391	-0.391	-0.390	-0.390	-0.389	-0.386	-0.386	-0.385	-0.382	-0.381	-0.380	-0.379	-0.378	-0.375	-0.374	-0.372	-0.371	-0.370	-0.369	-0.366	-0.366	-0.365	-0.365	-0.364	-0.364	-0.362	-0.362	-0.361	-0.362	-0.362	-0.364	-0.365	-0.365	-0.366	-0.368	-0.369	-0.371	-0.372	-0.375	-0.376	-0.379	-0.381	-0.385	-0.388	-0.390	-0.395	-0.399	-0.401	-0.406	-0.411	-0.415	-0.420	-0.425	-0.430	-0.435	-0.439	-0.445	-0.451	-0.458	-0.464	-0.469	-0.475	-0.481	-0.489	-0.495	-0.501	-0.507	-0.514	-0.520	-0.528	-0.532	-0.540	-0.548	-0.552	-0.560	-0.565	-0.571	-0.578	-0.582	-0.589	-0.595	-0.600	-0.605	-0.610	-0.616	-0.620	-0.625	-0.629	-0.632	-0.636	-0.639	-0.642	-0.645	-0.648	-0.651	-0.654	-0.655	-0.656	-0.658	-0.659	-0.660	-0.661	-0.662	-0.662	-0.662	-0.664	-0.664	-0.664	-0.665	-0.664	-0.664	-0.664	-0.664	-0.664	-0.664	-0.664	-0.664	-0.662	-0.664	-0.664	-0.665	-0.665	-0.666	-0.668	-0.668	-0.670	-0.671	-0.672	-0.675	-0.676	-0.680	-0.682	-0.686	-0.688	-0.692	-0.698	-0.700	-0.705	-0.710	-0.715	-0.720	-0.725	-0.730	-0.735	-0.742	-0.749	-0.754	-0.760	-0.766	-0.772	-0.780	-0.786	-0.794	-0.800	-0.808	-0.812	-0.820	-0.828	-0.832	-0.839	-0.845	-0.851	-0.859	-0.864	-0.870	-0.875	-0.879	-0.885	-0.889	-0.892	-0.898	-0.901	-0.905	-0.908	-0.910	-0.912	-0.914	-0.916	-0.918	-0.919	-0.918	-0.919	-0.918	-0.918	-0.916	-0.914	-0.912	-0.910	-0.908	-0.905	-0.901	-0.899	-0.895	-0.891	-0.886	-0.882	-0.878	-0.871	-0.868	-0.861	-0.856	-0.850	-0.844	-0.838	-0.832	-0.825	-0.819	-0.812	-0.806	-0.800	-0.794	-0.786	-0.780	-0.775	-0.768	-0.762	-0.756	-0.751	-0.745	-0.740	-0.734	-0.729	-0.725	-0.720	-0.716	-0.712	-0.709	-0.705	-0.702	-0.700	-0.698	-0.695	-0.692	-0.691	-0.690	-0.689	-0.689	-0.689	-0.689	-0.690	-0.692	-0.694	-0.695	-0.696	-0.699	-0.701	-0.705	-0.709	-0.711	-0.715	-0.718	-0.722	-0.726	-0.730	-0.736	-0.740	-0.745	-0.750	-0.754	-0.759	-0.762	-0.769	-0.772	-0.776	-0.780	-0.785	-0.789	-0.792	-0.796	-0.799	-0.802	-0.805	-0.808	-0.810	-0.811	-0.812	-0.812	-0.811	-0.811	-0.811	-0.810	-0.808	-0.805	-0.802	-0.799	-0.795	-0.790	-0.785	-0.780	-0.774	-0.768	-0.760	-0.754	-0.744	-0.736	-0.728	-0.719	-0.710	-0.700	-0.690	-0.680	-0.669	-0.658	-0.646	-0.635	-0.625	-0.612	-0.602	-0.590	-0.579	-0.568	-0.556	-0.546	-0.535	-0.524	-0.514	-0.504	-0.494	-0.485	-0.475	-0.468	-0.460	-0.451	-0.445	-0.439	-0.431	-0.426	-0.420	-0.416	-0.412	-0.409	-0.406	-0.402	-0.401	-0.400	-0.399	-0.399	-0.399	-0.399	-0.400	-0.401	-0.402	-0.405	-0.409	-0.411	-0.415	-0.419	-0.422	-0.426	-0.432	-0.436	-0.441	-0.446	-0.450	-0.456	-0.461	-0.466	-0.471	-0.475	-0.480	-0.485	-0.489	-0.492	-0.498	-0.501	-0.505	-0.507	-0.509	-0.511	-0.512	-0.515	-0.516	-0.516	-0.516	-0.516	-0.514	-0.514	-0.511	-0.507	-0.505	-0.500	-0.496	-0.491	-0.485	-0.478	-0.471	-0.464	-0.455	-0.446	-0.438	-0.428	-0.416	-0.405	-0.394	-0.382	-0.369	-0.355	-0.342	-0.329	-0.315	-0.299	-0.285	-0.269	-0.254	-0.238	-0.221	-0.206	-0.190	-0.172	-0.156	-0.140	-0.124	-0.106	-0.090	-0.074	-0.059	-0.042	-0.028	-0.011	0.004	0.018	0.032	0.045	0.059	0.071	0.084	0.096	0.106	0.118	0.128	0.136	0.145	0.152	0.160	0.166	0.172	0.178	0.182	0.188	0.191	0.194	0.196	0.199	0.199	0.200	0.200	0.199	0.196	0.195	0.194	0.190	0.188	0.184	0.180	0.176	0.171	0.166	0.162	0.158	0.151	0.146	0.140	0.135	0.129	0.122	0.116	0.110	0.104	0.099	0.092	0.086	0.081	0.076	0.069	0.064	0.059	0.054	0.048	0.042	0.038	0.032	0.028	0.022	0.019	0.015	0.010	0.006	0.002	-0.001	-0.004	-0.009	-0.011	-0.016	-0.019	-0.022	-0.026	-0.030	-0.034	-0.036	-0.040	-0.045	-0.049	-0.051	-0.056	-0.060	-0.065	-0.069	-0.074	-0.079	-0.084	-0.089	-0.096	-0.101	-0.108	-0.114	-0.121	-0.128	-0.134	-0.142	-0.151	-0.159	-0.168	-0.176	-0.186	-0.196	-0.206	-0.218	-0.229	-0.240	-0.252	-0.264	-0.276	-0.290	-0.302	-0.316	-0.330	-0.344	-0.359	-0.375	-0.390	-0.405	-0.420	-0.436	-0.452	-0.469	-0.485	-0.501	-0.519	-0.535	-0.551	-0.568	-0.586	-0.602	-0.619	-0.636	-0.652	-0.669	-0.685	-0.700	-0.716	-0.732	-0.748	-0.761	-0.776	-0.790	-0.804	-0.816	-0.828	-0.840	-0.851	-0.861	-0.872	-0.881	-0.890	-0.899	-0.905	-0.910	-0.916	-0.921	-0.925	-0.929	-0.930	-0.931	-0.932	-0.931	-0.930	-0.928	-0.924	-0.919	-0.912	-0.906	-0.899	-0.890	-0.881	-0.871	-0.859	-0.846	-0.832	-0.819	-0.802	-0.788	-0.770	-0.750	-0.732	-0.711	-0.690	-0.669	-0.645	-0.621	-0.598	-0.571	-0.546	-0.519	-0.491	-0.462	-0.434	-0.405	-0.375	-0.344	-0.314	-0.281	-0.250	-0.218	-0.185	-0.152	-0.119	-0.086	-0.051	-0.018	0.016	0.050	0.084	0.118	0.150	0.184	0.216	0.250	0.282	0.315	0.346	0.379	0.410	0.440	0.470	0.500	0.530	0.558	0.585	0.612	0.640	0.666	0.690	0.715	0.739	0.762	0.784	0.804	0.825	0.844	0.862	0.881	0.899	0.916	0.931	0.948	0.961	0.976	0.989	1.001	1.012	1.024	1.036	1.046	1.055	1.065	1.074	1.081	1.090	1.098	1.105	1.114	1.120	1.126	1.132	1.139	1.145	1.150	1.158	1.162	1.169	1.175	1.181	1.188	1.194	1.201	1.208	1.214	1.220	1.228	1.235	1.242	1.250	1.258	1.265	1.274	1.281	1.289	1.298	1.305	1.315	1.324	1.331	1.341	1.349	1.356	1.365	1.374	1.382	1.390	1.398	1.404	1.412	1.419	1.426	1.431	1.438	1.444	1.449	1.452	1.456	1.460	1.464	1.465	1.468	1.469	1.470	1.470	1.469	1.466	1.465	1.462	1.459	1.455	1.450	1.444	1.438	1.431	1.424	1.415	1.405	1.396	1.385	1.375	1.362	1.351	1.338	1.325	1.311	1.298	1.281	1.266	1.250	1.234	1.218	1.200	1.182	1.165	1.148	1.130	1.111	1.092	1.075	1.056	1.038	1.019	0.999	0.981	0.962	0.944	0.925	0.906	0.889	0.870	0.852	0.836	0.818	0.800	0.784	0.768	0.750	0.734	0.719	0.704	0.689	0.675	0.661	0.648	0.634	0.620	0.608	0.596	0.584	0.574	0.562	0.552	0.542	0.532	0.524	0.515	0.505	0.499	0.490	0.482	0.475	0.469	0.461	0.456	0.449	0.444	0.438	0.432	0.426	0.422	0.416	0.412	0.406	0.402	0.398	0.392	0.386	0.382	0.378	0.372	0.368	0.362	0.358	0.352	0.345	0.340	0.334	0.329	0.322	0.315	0.309	0.302	0.295	0.288	0.279	0.271	0.264	0.256	0.248	0.238	0.230	0.220	0.211	0.201	0.191	0.182	0.172	0.161	0.152	0.141	0.130	0.119	0.109	0.096	0.085	0.075	0.062	0.052	0.040	0.028	0.016	0.004	-0.006	-0.019	-0.030	-0.042	-0.054	-0.065	-0.078	-0.089	-0.101	-0.112	-0.125	-0.136	-0.148	-0.158	-0.169	-0.181	-0.192	-0.202	-0.214	-0.225	-0.235	-0.246	-0.256	-0.266	-0.276	-0.285	-0.295	-0.302	-0.311	-0.320	-0.329	-0.336	-0.344	-0.352	-0.359	-0.365	-0.371	-0.378	-0.382	-0.388	-0.392	-0.398	-0.400	-0.405	-0.408	-0.410	-0.412	-0.412	-0.415	-0.415	-0.415	-0.415	-0.414	-0.412	-0.411	-0.409	-0.406	-0.404	-0.400	-0.395	-0.390	-0.386	-0.381	-0.375	-0.369	-0.361	-0.355	-0.348	-0.340	-0.332	-0.324	-0.315	-0.306	-0.296	-0.286	-0.278	-0.266	-0.256	-0.245	-0.234	-0.222	-0.211	-0.200	-0.188	-0.175	-0.162	-0.149	-0.136	-0.124	-0.109	-0.095	-0.080	-0.066	-0.054	-0.038	-0.024	-0.008	0.009	0.024	0.040	0.055	0.072	0.090	0.108	0.124	0.141	0.159	0.178	0.196	0.215	0.234	0.254	0.272	0.292	0.311	0.332	0.352	0.374	0.395	0.416	0.436	0.458	0.480	0.501	0.524	0.546	0.568	0.591	0.614	0.636	0.660	0.682	0.706	0.730	0.752	0.775	0.800	0.822	0.845	0.870	0.892	0.915	0.940	0.962	0.985	1.008	1.032	1.055	1.078	1.100	1.121	1.144	1.166	1.188	1.210	1.231	1.252	1.272	1.294	1.314	1.334	1.354	1.374	1.391	1.411	1.429	1.446	1.465	1.481	1.498	1.514	1.530	1.544	1.559	1.572	1.586	1.599	1.611	1.622	1.634	1.644	1.654	1.662	1.671	1.679	1.685	1.691	1.696	1.700	1.705	1.708	1.711	1.712	1.714	1.714	1.712	1.710	1.708	1.705	1.701	1.696	1.691	1.685	1.678	1.671	1.664	1.654	1.645	1.634	1.624	1.612	1.601	1.588	1.576	1.562	1.549	1.535	1.521	1.505	1.491	1.475	1.460	1.444	1.429	1.412	1.396	1.380	1.364	1.348	1.331	1.315	1.300	1.284	1.269	1.252	1.238	1.224	1.209	1.195	1.181	1.168	1.154	1.141	1.130	1.118	1.106	1.095	1.085	1.074	1.065	1.056	1.048	1.039	1.031	1.025	1.019	1.012	1.006	1.001	0.998	0.994	0.990	0.986	0.982	0.981	0.979	0.978	0.976	0.975	0.974	0.974	0.972	0.974	0.972	0.972	0.975	0.975	0.975	0.976	0.978	0.979	0.980	0.981	0.984	0.984	0.985	0.988	0.988	0.989	0.990	0.991	0.994	0.994	0.995	0.996	0.999	0.999	1.000	1.001	1.002	1.004	1.004	1.004	1.005	1.005	1.008	1.009	1.009	1.010	1.010	1.012	1.014	1.015	1.016	1.018	1.020	1.021	1.022	1.024	1.028	1.030	1.031	1.034	1.038	1.041	1.045	1.048	1.051	1.055	1.059	1.064	1.068	1.072	1.078	1.082	1.088	1.094	1.099	1.105	1.110	1.118	1.124	1.130	1.136	1.144	1.151	1.159	1.165	1.174	1.181	1.189	1.196	1.204	1.211	1.219	1.228	1.235	1.242	1.250	1.258	1.266	1.274	1.281	1.289	1.298	1.304	1.310	1.318	1.325	1.331	1.338	1.344	1.349	1.355	1.360	1.365	1.370	1.375	1.379	1.382	1.385	1.389	1.390	1.392	1.394	1.395	1.395	1.396	1.396	1.395	1.394	1.391	1.389	1.386	1.382	1.379	1.374	1.369	1.364	1.356	1.350	1.341	1.335	1.325	1.316	1.305	1.295	1.284	1.272	1.261	1.248	1.235	1.221	1.206	1.191	1.176	1.161	1.145	1.129	1.112	1.095	1.078	1.059	1.041	1.022	1.004	0.985	0.965	0.946	0.928	0.908	0.889	0.868	0.849	0.829	0.809	0.789	0.769	0.749	0.730	0.710	0.690	0.671	0.652	0.632	0.615	0.596	0.578	0.560	0.542	0.525	0.507	0.490	0.474	0.458	0.441	0.426	0.411	0.396	0.381	0.368	0.352	0.340	0.326	0.312	0.300	0.288	0.275	0.264	0.251	0.240	0.228	0.216	0.206	0.194	0.184	0.172	0.162	0.152	0.141	0.131	0.121	0.111	0.101	0.091	0.081	0.070	0.060	0.050	0.040	0.029	0.019	0.009	-0.002	-0.014	-0.024	-0.035	-0.045	-0.056	-0.069	-0.079	-0.091	-0.101	-0.114	-0.124	-0.136	-0.149	-0.160	-0.171	-0.185	-0.196	-0.209	-0.221	-0.234	-0.246	-0.259	-0.271	-0.284	-0.296	-0.309	-0.320	-0.334	-0.346	-0.359	-0.370	-0.382	-0.395	-0.406	-0.418	-0.429	-0.440	-0.451	-0.462	-0.474	-0.484	-0.494	-0.502	-0.512	-0.521	-0.530	-0.539	-0.548	-0.554	-0.562	-0.569	-0.574	-0.580	-0.585	-0.590	-0.595	-0.598	-0.600	-0.602	-0.605	-0.608	-0.608	-0.608	-0.608	-0.606	-0.605	-0.604	-0.601	-0.596	-0.594	-0.589	-0.584	-0.579	-0.574	-0.566	-0.559	-0.552	-0.544	-0.536	-0.528	-0.518	-0.509	-0.499	-0.489	-0.479	-0.469	-0.458	100.000	5.000	2.000	1.000	6.000	0.000	0.000	0.000	0.000	0.000	0.000	0.000	0.000	0.000	0.000	0.000	0.000	0.000	2.666	2.660	2.655	2.650	2.645	2.638	2.631	2.622	2.616	2.608	2.599	2.590	2.580	2.569	2.559	2.548	2.536	2.525	2.512	2.500	2.488	2.474	2.459	2.446	2.431	2.418	2.402	2.386	2.371	2.355	2.339	2.322	2.306	2.290	2.272	2.256	2.239	2.221	2.204	2.186	2.169	2.151	2.134	2.116	2.099	2.082	2.065	2.047	2.030	2.015	1.998	1.982	1.965	1.950	1.934	1.920	1.905	1.890	1.876	1.862	1.850	1.836	1.825	1.812	1.801	1.791	1.780	1.770	1.760	1.751	1.744	1.735	1.728	1.721	1.715	1.710	1.704	1.700	1.696	1.692	1.690	1.688	1.686	1.684	1.684	1.682	1.684	1.684	1.684	1.685	1.686	1.689	1.691	1.694	1.698	1.700	1.704	1.708	1.711	1.715	1.719	1.725	1.729	1.734	1.739	1.744	1.748	1.752	1.759	1.762	1.768	1.774	1.779	1.784	1.789	1.792	1.796	1.801	1.805	1.809	1.814	1.818	1.820	1.825	1.828	1.832	1.835	1.839	1.841	1.844	1.848	1.850	1.852	1.855	1.858	1.860	1.862	1.865	1.868	1.870	1.872	1.875	1.878	1.880	1.881	1.884	1.886	1.890	1.892	1.895	1.899	1.901	1.906	1.909	1.914	1.918	1.921	1.926	1.931	1.938	1.942	1.948	1.955	1.960	1.968	1.975	1.981	1.990	1.998	2.007	2.015	2.025	2.035	2.045	2.055	2.066	2.078	2.089	2.101	2.114	2.126	2.139	2.152	2.165	2.179	2.194	2.208	2.222	2.238	2.254	2.268	2.284	2.299	2.315	2.330	2.346	2.361	2.379	2.394	2.410	2.425	2.441	2.456	2.472	2.488	2.502	2.518	2.531	2.546	2.561	2.575	2.589	2.604	2.616	2.630	2.642	2.655	2.668	2.679	2.690	2.701	2.712	2.722	2.734	2.744	2.754	2.762	2.772	2.781	2.790	2.799	2.806	2.815	2.824	2.831	2.839	2.846	2.854	2.861	2.870	2.876	2.884	2.891	2.899	2.908	2.915	2.922	2.930	2.936	2.945	2.954	2.961	2.969	2.979	2.986	2.996	3.004	3.014	3.022	3.032	3.042	3.052	3.062	3.072	3.082	3.094	3.104	3.115	3.128	3.138	3.149	3.160	3.172	3.184	3.195	3.209	3.220	3.231	3.244	3.255	3.268	3.280	3.292	3.304	3.315	3.328	3.340	3.351	3.361	3.374	3.385	3.396	3.408	3.418	3.429	3.439	3.450	3.459	3.469	3.479	3.488	3.498	3.505	3.515	3.522	3.531	3.538	3.546	3.552	3.560	3.566	3.572	3.579	3.584	3.589	3.594	3.598	3.601	3.605	3.609	3.611	3.614	3.616	3.618	3.618	3.619	3.618	3.618	3.616	3.614	3.612	3.609	3.606	3.602	3.599	3.592	3.588	3.581	3.575	3.566	3.560	3.551	3.541	3.532	3.522	3.511	3.501	3.490	3.478	3.466	3.452	3.439	3.424	3.411	3.396	3.381	3.366	3.350	3.335	3.319	3.302	3.286	3.270	3.254	3.236	3.220	3.204	3.188	3.171	3.154	3.139	3.122	3.106	3.092	3.076	3.061	3.048	3.032	3.019	3.006	2.992	2.979	2.968	2.956	2.945	2.934	2.924	2.915	2.905	2.896	2.888	2.880	2.874	2.866	2.861	2.855	2.850	2.845	2.840	2.836	2.832	2.829	2.828	2.824	2.822	2.820	2.819	2.818	2.816	2.816	2.815	2.814	2.814	2.812	2.812	2.814	2.814	2.812	2.814	2.814	2.812	2.814	2.814	2.812	2.814	2.814	2.812	2.811	2.811	2.810	2.808	2.808	2.805	2.804	2.801	2.800	2.796	2.794	2.790	2.788	2.784	2.779	2.775	2.770	2.765	2.760	2.755	2.749	2.742	2.736	2.730	2.722	2.715	2.708	2.700	2.691	2.682	2.674	2.665	2.658	2.648	2.638	2.628	2.619	2.609	2.599	2.590	2.579	2.570	2.560	2.550	2.540	2.530	2.522	2.512	2.504	2.494	2.486	2.478	2.470	2.462	2.456	2.449	2.442	2.436	2.431	2.426	2.422	2.419	2.415	2.412	2.411	2.411	2.410	2.410	2.410	2.411	2.414	2.416	2.420	2.425	2.429	2.434	2.440	2.445	2.452	2.460	2.468	2.475	2.484	2.492	2.502	2.511	2.521	2.530	2.540	2.551	2.560	2.571	2.581	2.591	2.600	2.611	2.620	2.629	2.639	2.648	2.655	2.662	2.670	2.678	2.684	2.689	2.694	2.698	2.702	2.705	2.706	2.708	2.709	2.709	2.708	2.705	2.702	2.700	2.696	2.690	2.685	2.679	2.671	2.662	2.655	2.646	2.635	2.624	2.614	2.601	2.590	2.576	2.562	2.549	2.534	2.520	2.505	2.489	2.474	2.458	2.444	2.428	2.411	2.395	2.380	2.364	2.349	2.334	2.319	2.304	2.288	2.274	2.260	2.246	2.232	2.219	2.208	2.195	2.182	2.171	2.160	2.150	2.140	2.130	2.121	2.112	2.104	2.096	2.089	2.081	2.075	2.068	2.062	2.056	2.051	2.046	2.041	2.036	2.034	2.029	2.024	2.020	2.016	2.013	2.009	2.006	2.001	1.998	1.994	1.991	1.986	1.982	1.978	1.974	1.969	1.964	1.959	1.954	1.949	1.944	1.938	1.931	1.925	1.919	1.911	1.905	1.898	1.891	1.882	1.874	1.865	1.856	1.848	1.838	1.829	1.820	1.810	1.799	1.789	1.779	1.769	1.758	1.746	1.735	1.724	1.712	1.701	1.689	1.676	1.666	1.654	1.641	1.630	1.618	1.606	1.592	1.581	1.568	1.556	1.542	1.531	1.519	1.506	1.495	1.482	1.471	1.459	1.448	1.435	1.424	1.414	1.404	1.392	1.382	1.371	1.362	1.352	1.344	1.335	1.326	1.318	1.310	1.302	1.296	1.289	1.284	1.279	1.272	1.269	1.264	1.260	1.258	1.255	1.252	1.250	1.249	1.249	1.248	1.249	1.249	1.250	1.251	1.254	1.256	1.259	1.262	1.265	1.270	1.274	1.279	1.282	1.288	1.292	1.300	1.305	1.311	1.315	1.321	1.328	1.334	1.339	1.346	1.351	1.356	1.362	1.366	1.372	1.378	1.382	1.385	1.390	1.394	1.398	1.399	1.401	1.404	1.405	1.406	1.406	1.406	1.406	1.405	1.404	1.401	1.399	1.396	1.392	1.389	1.385	1.380	1.375	1.369	1.362	1.356	1.350	1.342	1.335	1.328	1.319	1.310	1.300	1.291	1.282	1.271	1.262	1.252	1.242	1.232	1.221	1.212	1.201	1.191	1.181	1.171	1.161	1.150	1.140	1.130	1.120	1.110	1.101	1.092	1.082	1.074	1.065	1.056	1.049	1.040	1.032	1.025	1.019	1.010	1.004	0.998	0.990	0.985	0.979	0.974	0.969	0.962	0.959	0.954	0.950	0.946	0.941	0.938	0.935	0.931	0.928	0.924	0.921	0.918	0.916	0.912	0.910	0.908	0.905	0.902	0.900	0.898	0.895	0.894	0.891	0.889	0.888	0.885	0.882	0.880	0.878	0.875	0.872	0.870	0.868	0.866	0.862	0.861	0.859	0.854	0.851	0.848	0.845	0.841	0.839	0.835	0.831	0.826	0.824	0.820	0.816	0.811	0.809	0.805	0.800	0.796	0.791	0.789	0.785	0.781	0.776	0.772	0.769	0.765	0.762	0.759	0.755	0.752	0.749	0.746	0.744	0.741	0.739	0.738	0.736	0.735	0.732	0.732	0.732	0.732	0.732	0.734	0.735	0.736	0.739	0.741	0.744	0.746	0.751	0.756	0.760	0.764	0.770	0.776	0.782	0.788	0.796	0.802	0.810	0.818	0.825	0.835	0.842	0.851	0.861	0.871	0.880	0.890	0.900	0.911	0.920	0.930	0.940	0.951	0.961	0.970	0.980	0.989	1.000	1.009	1.018	1.026	1.035	1.042	1.051	1.059	1.066	1.072	1.079	1.085	1.090	1.096	1.100	1.105	1.109	1.112	1.115	1.118	1.120	1.121	1.122	1.122	1.124	1.124	1.121	1.120	1.119	1.116	1.115	1.111	1.108	1.104	1.100	1.096	1.090	1.085	1.079	1.074	1.066	1.061	1.054	1.048	1.039	1.032	1.024	1.015	1.008	1.000	0.991	0.982	0.974	0.964	0.955	0.946	0.936	0.928	0.918	0.909	0.899	0.890	0.880	0.871	0.862	0.854	0.844	0.835	0.826	0.818	0.810	0.801	0.792	0.785	0.779	0.771	0.764	0.756	0.751	0.745	0.739	0.732	0.729	0.722	0.719	0.715	0.711	0.708	0.705	0.701	0.699	0.695	0.694	0.691	0.691	0.689	0.688	0.686	0.686	0.685	0.685	0.684	0.682	0.681	0.681	0.680	0.680	0.679	0.676	0.675	0.674	0.672	0.670	0.668	0.664	0.661	0.656	0.654	0.649	0.644	0.639	0.632	0.628	0.620	0.614	0.606	0.598	0.590	0.581	0.570	0.561	0.550	0.540	0.529	0.518	0.505	0.494	0.480	0.469	0.455	0.441	0.428	0.414	0.400	0.385	0.372	0.358	0.342	0.329	0.314	0.300	0.285	0.270	0.255	0.242	0.229	0.214	0.200	0.186	0.172	0.158	0.145	0.132	0.119	0.106	0.094	0.080	0.069	0.056	0.044	0.032	0.021	0.009	-0.001	-0.014	-0.024	-0.035	-0.046	-0.058	-0.068	-0.079	-0.089	-0.099	-0.110	-0.120	-0.130	-0.141	-0.151	-0.162	-0.172	-0.182	-0.194	-0.205	-0.215	-0.226	-0.238	-0.249	-0.260	-0.271	-0.282	-0.295	-0.306	-0.319	-0.329	-0.341	-0.354	-0.366	-0.379	-0.391	-0.404	-0.418	-0.430	-0.444	-0.456	-0.470	-0.482	-0.498	-0.510	-0.524	-0.538	-0.551	-0.565	-0.579	-0.592	-0.608	-0.621	-0.635	-0.649	-0.662	-0.676	-0.689	-0.704	-0.718	-0.731	-0.745	-0.759	-0.771	-0.785	-0.798	-0.811	-0.824	-0.836	-0.850	-0.861	-0.874	-0.886	-0.898	-0.910	-0.920	-0.931	-0.942	-0.954	-0.964	-0.974	-0.984	-0.992	-1.001	-1.010	-1.019	-1.026	-1.035	-1.041	-1.049	-1.055	-1.060	-1.065	-1.071	-1.075	-1.079	-1.081	-1.085	-1.086	-1.088	-1.089	-1.089	-1.088	-1.086	-1.085	-1.082	-1.080	-1.076	-1.071	-1.066	-1.059	-1.052	-1.044	-1.036	-1.026	-1.015	-1.005	-0.992	-0.980	-0.966	-0.951	-0.935	-0.920	-0.902	-0.885	-0.866	-0.848	-0.828	-0.805	-0.784	-0.761	-0.738	-0.715	-0.690	-0.666	-0.640	-0.615	-0.588	-0.560	-0.532	-0.505	-0.478	-0.448	-0.420	-0.391	-0.362	-0.332	-0.304	-0.274	-0.244	-0.215	-0.185	-0.156	-0.128	-0.099	-0.070	-0.042	-0.014	0.014	0.041	0.068	0.094	0.120	0.145	0.170	0.194	0.218	0.240	0.262	0.284	0.305	0.325	0.345	0.364	0.382	0.401	0.418	0.434	0.450	0.466	0.481	0.496	0.509	0.522	0.535	0.548	0.560	0.571	0.582	0.595	0.605	0.615	0.625	0.635	0.644	0.654	0.662	0.672	0.682	0.690	0.700	0.710	0.719	0.729	0.739	0.749	0.758	0.769	0.779	0.790	0.800	0.811	0.822	0.834	0.845	0.858	0.870	0.882	0.895	0.908	0.920	0.934	0.948	0.961	0.975	0.989	1.004	1.016	1.031	1.046	1.060	1.074	1.089	1.102	1.118	1.131	1.145	1.159	1.172	1.186	1.199	1.212	1.225	1.238	1.249	1.261	1.272	1.284	1.292	1.304	1.312	1.321	1.330	1.338	1.345	1.352	1.358	1.365	1.370	1.374	1.378	1.381	1.385	1.386	1.388	1.389	1.389	1.389	1.386	1.384	1.381	1.378	1.374	1.369	1.364	1.359	1.352	1.345	1.338	1.329	1.320	1.311	1.301	1.291	1.280	1.269	1.258	1.244	1.232	1.219	1.205	1.191	1.179	1.164	1.150	1.135	1.120	1.105	1.089	1.074	1.059	1.044	1.029	1.012	0.998	0.982	0.968	0.952	0.938	0.924	0.910	0.896	0.884	0.870	0.858	0.845	0.834	0.821	0.811	0.801	0.791	0.782	0.772	0.765	0.756	0.750	0.744	0.738	0.732	0.728	0.722	0.719	0.715	0.712	0.711	0.709	0.709	0.706	0.708	0.708	0.709	0.710	0.711	0.712	0.715	0.718	0.719	0.722	0.725	0.729	0.731	0.735	0.739	0.742	0.748	0.750	0.754	0.758	0.761	0.765	0.768	0.772	0.775	0.779	0.781	0.784	0.786	0.789	0.790	0.794	0.795	0.796	0.799	0.799	0.800	0.799	0.800	0.800	0.800	0.800	0.798	0.798	0.796	0.794	0.792	0.791	0.789	0.786	0.784	0.781	0.778	0.774	0.771	0.768	0.764	0.759	0.755	0.751	0.748	0.744	0.739	0.734	0.729	0.724	0.719	0.714	0.709	0.704	0.699	0.694	0.689	0.684	0.679	0.672	0.668	0.662	0.659	0.654	0.649	0.644	0.639	0.635	0.630	0.626	0.622	0.619	0.616	0.611	0.609	0.608	0.604	0.601	0.600	0.599	0.598	0.596	0.596	0.595	0.596	0.596	0.598	0.599	0.600	0.601	0.604	0.606	0.610	0.614	0.616	0.621	0.625	0.629	0.634	0.640	0.645	0.650	0.658	0.662	0.670	0.676	0.684	0.690	0.698	0.704	0.712	0.720	0.728	0.736	0.742	0.751	0.759	0.768	0.775	0.782	0.790	0.799	0.806	0.812	0.820	0.829	0.835	0.842	0.849	0.856	0.862	0.869	0.875	0.881	0.886	0.892	0.898	0.904	0.908	0.914	0.918	0.922	0.926	0.930	0.935	0.938	0.941	0.945	0.948	0.951	0.954	0.956	0.959	0.960	0.961	0.964	0.965	0.968	0.969	0.970	0.971	0.974	0.975	0.975	0.978	0.978	0.979	0.981	0.981	0.981	0.982	0.984	0.985	0.986	0.988	0.988	0.990	0.991	0.992	0.994	0.996	0.998	0.999	1.001	1.002	1.004	1.006	1.008	1.011	1.014	1.015	1.018	1.020	1.022	1.026	1.029	1.031	1.035	1.039	1.040	1.044	1.048	1.051	1.054	1.058	1.060	1.064	1.068	1.070	1.074	1.076	1.080	1.082	1.086	1.089	1.091	1.092	1.096	1.098	1.100	1.101	1.104	1.105	1.106	1.108	1.108	1.109	1.108	1.109	1.109	1.108	1.108	1.106	1.104	1.102	1.101	1.100	1.096	1.095	1.091	1.089	1.085	1.082	1.078	1.074	1.071	1.068	1.062	1.059	1.055	1.050	1.045	1.042	1.039	1.034	1.029	1.025	1.022	1.018	1.015	1.012	1.009	1.008	1.005	1.004	1.001	1.001	1.000	1.000	1.001	1.001	1.002	1.004	1.006	1.010	1.012	1.018	1.021	1.026	1.031	1.038	1.044	1.051	1.060	1.068	1.076	1.086	1.095	1.105	1.115	1.126	1.138	1.150	1.161	1.174	1.186	1.199	1.212	1.225	1.238	1.251	1.265	1.279	1.291	1.304	1.319	1.331	1.344	1.358	1.371	1.382	1.395	1.408	1.420	1.432	1.444	1.455	1.468	1.478	1.488	1.499	1.509	1.518	1.529	1.538	1.546	1.554	1.562	1.571	1.579	1.586	1.594	1.600	1.608	1.614	1.620	1.626	1.632	1.639	1.644	1.650	1.656	1.661	1.666	1.671	1.679	1.682	1.688	1.694	1.699	1.704	1.709	1.714	1.719	1.724	1.729	1.735	1.741	1.745	1.750	1.755	1.760	1.765	1.770	1.775	1.780	1.785	1.790	1.794	1.800	1.804	1.809	1.812	1.818	1.822	1.826	1.831	1.834	1.838	1.842	1.845	1.849	1.851	1.855	1.858	1.861	1.864	1.868	1.869	1.872	1.874	1.875	1.878	1.879	1.880	1.881	1.882	1.884	1.884	1.884	1.885	1.885	1.884	1.884	1.884	1.884	1.881	1.880	1.878	1.875	1.874	1.870	1.868	1.864	1.861	1.858	1.854	1.848	1.844	1.838	1.831	1.824	1.819	1.810	1.802	1.795	1.786	1.776	1.769	1.759	1.746	1.736	1.725	1.712	1.701	1.686	1.672	1.659	1.644	1.630	1.614	1.598	1.581	1.564	1.548	1.529	1.511	1.492	1.474	1.454	1.435	1.415	1.395	1.374	1.354	1.332	1.311	1.290	1.269	1.249	1.226	1.206	1.184	1.161	1.140	1.119	1.098	1.076	1.054	1.032	1.011	0.992	0.971	0.950	0.931	0.911	0.891	0.872	0.854	0.835	0.816	0.799	0.781	0.764	0.746	0.730	0.714	0.699	0.681	0.668	0.651	0.638	0.624	0.609	0.596	0.582	0.570	0.558	0.544	0.532	0.521	0.509	0.498	0.486	0.476	0.465	0.455	0.444	0.434	0.424	0.414	0.404	0.392	0.384	0.374	0.364	0.354	0.345	0.335	0.325	0.316	0.306	0.296	0.288	0.278	0.268	0.259	0.249	0.239	0.229	0.219	0.209	0.199	0.190	0.180	0.170	0.160	0.150	0.141	0.130	0.119	0.109	0.100	0.089	0.079	0.069	0.059	0.049	0.039	0.029	0.019	0.009	0.000	-0.011	-0.020	-0.030	-0.039	-0.049	-0.059	-0.068	-0.076	-0.086	-0.095	-0.102	-0.111	-0.120	-0.129	-0.136	-0.145	-0.152	-0.160	-0.168	-0.174	-0.181	-0.188	-0.194	-0.200	-0.206	-0.212	-0.218	-0.222	-0.228	-0.231	-0.236	-0.240	-0.244	-0.246	-0.250	-0.252	-0.255	-0.258	-0.259	-0.260	-0.261	-0.262	-0.262	-0.262	-0.262	-0.260	-0.260	-0.259	-0.258	-0.255	-0.254	-0.251	-0.248	-0.245	-0.241	-0.239	-0.234	-0.230	-0.226	-0.221	-0.216	-0.211	-0.208	-0.201	-0.195	-0.190	-0.185	-0.179	-0.174	-0.168	-0.161	-0.155	-0.150	-0.142	-0.136	-0.130	-0.125	-0.119	-0.112	-0.108	-0.101	-0.096	-0.091	-0.085	-0.081	-0.076	-0.071	-0.066	-0.062	-0.058	-0.054	-0.051	-0.048	-0.045	-0.041	-0.040	-0.036	-0.035	-0.032	-0.031	-0.030	-0.028	-0.028	-0.026	-0.025	-0.025	-0.026	-0.025	-0.026	-0.025	-0.026	-0.026	-0.029	-0.029	-0.029	-0.031	-0.030	-0.032	-0.034	-0.035	-0.036	-0.038	-0.039	-0.039	-0.041	-0.041	-0.041	-0.042	-0.041	-0.041	-0.041	-0.041	-0.040	-0.038	-0.036	-0.035	-0.034	-0.030	-0.028	-0.024	-0.020	-0.016	-0.011	-0.008	0.000	0.005	0.011	0.018	0.025	0.034	0.041	0.050	0.059	0.070	0.080	0.090	0.102	0.114	0.126	0.139	0.152	0.165	0.180	0.194	0.209	0.222	0.239	0.255	0.271	0.288	0.304	0.320	0.338	0.356	0.372	0.391	0.410	0.428	0.448	0.465	0.482	0.502	0.521	0.540	0.559	0.576	0.596	0.614	0.632	0.650	0.669	0.688	0.705	0.724	0.740	0.756	0.772	0.789	0.805	0.820	0.836	0.850	0.864	0.878	0.891	0.904	0.916	0.929	0.939	0.951	0.961	0.970	0.980	0.988	0.996	1.004	1.010	1.016	1.021	1.028	1.031	1.035	1.038	1.041	1.044	1.045	1.046	1.046	1.049	1.049	1.048	1.048	1.048	1.046	1.045	1.045	1.042	1.040	1.039	1.039	1.036	1.035	1.034	1.032	1.031	1.030	1.030	1.030	1.030	1.030	1.031	1.032	1.034	1.036	1.039	1.042	1.046	1.050	1.056	1.061	1.068	1.075	1.082	1.091	1.100	1.109	1.119	1.130	1.141	1.152	1.165	1.179	1.192	1.208	1.221	1.236	1.251	1.268	1.284	1.300	1.318	1.334	1.351	1.368	1.385	1.402	1.420	1.438	1.455	1.474	1.491	1.509	1.525	1.541	1.559	1.575	1.592	1.608	1.624	1.638	1.652	1.666	1.680	1.694	1.705	1.718	1.729	1.740	1.750	1.761	1.770	1.779	1.788	1.795	1.801	1.808	1.814	1.818	1.822	1.826	1.829	1.831	1.834	1.836	1.836	1.838	1.838	1.836	1.835	1.832	1.830	1.828	1.825	1.820	1.816	1.812	1.808	1.802	1.796	1.791	1.785	1.779	1.772	1.765	1.758	1.751	1.742	1.735	1.729	1.720	1.712	1.704	1.696	1.688	1.679	1.671	1.662	1.654	1.646	1.638	1.630	1.621	1.614	1.605	1.598	1.589	1.580	1.572	1.564	1.556	1.549	1.540	1.532	1.524	1.518	1.509	1.500	1.492	1.484	1.475	1.468	1.459	1.450	1.441	1.434	1.424	1.415	1.405	1.396	1.386	1.375	1.364	1.354	1.342	1.331	1.319	1.308	1.295	1.282	1.269	1.255	1.241	1.228	1.212	1.196	1.181	1.165	1.149	1.131	1.112	1.095	1.076	1.058	1.039	1.020	1.000	0.980	0.959	0.938	0.916	0.895	0.872	0.851	0.830	0.806	0.785	0.761	0.740	0.718	0.695	0.672	0.649	0.628	0.605	0.582	0.561	0.540	0.518	0.498	0.478	0.458	0.439	0.420	0.401	0.384	0.366	0.351	0.335	0.320	0.306	0.292	0.280	0.269	0.259	0.249	0.241	0.232	0.226	0.220	0.216	0.212	0.210	0.209	0.209	0.209	0.210	0.212	0.216	0.220	0.226	0.232	0.240	0.249	0.258	0.268	0.278	0.290	0.302	0.316	0.330	0.345	0.359	0.375	0.391	0.409	0.425	0.442	0.460	0.479	0.498	0.516	0.535	0.555	0.574	0.592	0.611	0.631	0.650	0.670	0.690	0.708	0.728	0.746	0.765	0.784	0.801	0.820	0.835	0.852	0.870	0.886	0.904	0.919	0.935	0.950	0.965	0.980	0.995	1.009	1.024	1.038	1.051	1.064	1.078	1.089	1.102	1.115	1.128	1.140	1.151	1.165	1.176	1.190	1.202	1.215	1.228	1.240	1.252	1.265	1.279	1.291	1.305	1.319	1.332	1.349	1.362	1.378	1.392	1.408	1.424	1.440	1.456	1.472	1.490	1.506	1.525	1.542	1.560	1.579	1.598	1.618	1.636	1.656	1.675	1.696	1.715	1.736	1.756	1.778	1.798	1.819	1.839	1.860	1.881	1.901	1.922	1.942	1.964	1.985	2.005	2.026	2.046	2.066	2.085	2.106	2.125	2.145	2.162	2.181	2.200	2.218	2.235	2.252	2.270	2.286	2.302	2.319	2.334	2.348	2.364	2.376	2.390	2.404	2.416	2.430	2.441	2.451	2.462	2.472	2.482	2.492	2.500	2.508	2.515	2.521	2.526	2.532	2.538	2.541	2.545	2.549	2.551	2.552	2.554	2.555	2.554	2.552	2.551	2.549	2.546	2.542	2.538	2.532	2.526	2.520	2.514	2.506	2.498	2.489	2.479	2.470	2.459	2.446	2.435	2.422	2.409	2.396	2.382	2.369	2.354	2.339	2.324	2.308	2.291	2.278	2.261	2.244	2.228	2.211	2.195	2.179	2.161	2.145	2.130	2.114	2.098	2.081	2.068	2.052	2.038	2.024	2.009	1.998	1.984	1.971	1.959	1.946	1.936	1.926	1.916	1.906	1.898	1.890	1.881	1.875	1.869	1.862	1.858	1.854	1.848	1.845	1.841	1.838	1.836	1.835	1.832	1.831	1.831	1.830	1.830	1.831	1.831	1.832	1.834	1.836	1.838	1.839	1.841	1.844	1.846	1.848	1.851	1.854	1.856	1.858	1.861	1.862	1.866	1.868	1.870	1.874	1.876	1.879	1.881	1.884	1.885	1.888	1.890	1.891	1.894	1.896	1.899	1.900	1.904	1.905	1.908	1.909	1.912	1.915	1.918	1.920	1.922	1.925	1.928	1.931	1.934	1.938	1.940	1.944	1.948	1.951	1.955	1.961	1.965	1.970	1.974	1.979	1.984	1.990	1.995	2.001	2.007	2.014	2.020	2.026	2.034	2.041	2.047	2.055	2.062	2.071	2.079	2.086	2.095	2.104	2.114	2.121	2.131	2.140	2.149	2.159	2.169	2.179	2.188	2.198	2.208	2.216	2.228	2.238	2.249	2.259	2.269	2.279	2.290	2.300	2.310	2.321	2.332	2.342	2.352	2.364	2.374	2.384	2.394	2.405	2.416	2.426	2.436	2.446	2.458	2.468	2.478	2.488	2.498	2.509	2.519	2.529	2.539	2.549	2.560	2.568	2.579	2.589	2.599	2.608	2.618	2.628	2.636	2.646	2.655	2.664	2.674	2.684	2.691	2.700	2.710	2.718	2.728	2.736	2.745	2.754	2.761	2.770	2.779	2.786	2.795	2.804	2.810	2.818	2.825	2.834	2.841	2.849	2.856	2.865	2.872	2.880	2.888	2.895	2.902	2.911	2.919	2.928	2.934	2.942	2.951	2.959	2.966	2.975	2.984	2.991	3.000	3.009	3.018	3.026	3.035	3.044	3.054	3.061	3.071	3.081	3.091	3.100	3.110	3.120	3.130	3.140	3.151	3.160	3.171	3.181	3.191	3.201	3.211	3.222	3.234	3.244	3.254	3.264	3.274	3.284	3.294	3.304	3.312	3.322	3.331	3.340	3.349	3.359	3.366	3.375	3.382	3.391	3.398	3.405	3.412	3.419	3.425	3.430	3.436	3.441	3.446	3.451	3.456	3.459	3.462	3.466	3.469	3.471	3.474	3.475	3.476	3.478	3.478	3.479	3.479	3.478	3.476	3.475	3.474	3.471	3.470	3.468	3.464	3.461	3.458	3.454	3.449	3.444	3.440	3.435	3.429	3.424	3.418	3.411	3.405	3.398	3.391	3.384	3.378	3.369	3.361	3.354	3.345	3.338	3.330	3.321	3.312	3.305	3.296	3.288	3.280	3.271	3.264	3.254	3.246	3.239	3.230	3.222	3.214	3.206	3.199	3.191	3.184	3.178	3.170	3.164	3.156	3.151	3.145	3.140	3.134	3.129	3.122	3.119	3.115	3.110	3.106	3.102	3.099	3.095	3.092	3.089	3.086	3.084	3.081	3.079	3.078	3.075	3.072	3.071	3.069	3.068	3.065	3.064	3.061	3.060	3.058	3.056	3.052	3.051	3.048	3.046	3.042	3.040	3.036	3.034	3.029	3.024	3.020	3.015	3.009	3.004	2.998	2.991	2.985	2.978	2.970	2.961	2.954	2.945	2.935	2.926	2.916	2.906	2.896	2.886	2.876	2.864	2.854	2.842	2.830	2.819	2.806	2.795	2.782	2.769	2.758	2.745	2.732	2.721	2.709	2.696	2.684	2.672	2.660	2.649	2.639	2.629	2.618	2.608	2.598	2.589	2.580	2.570	2.562	2.554	2.548	2.540	2.534	2.529	2.522	2.518	2.512	2.509	2.505	2.502	2.499	2.496	2.495	2.492	2.491	2.490	2.490	2.489	2.489	2.489	2.489	2.489	2.490	2.491	2.492	2.494	2.494	2.495	2.496	2.498	2.498	2.499	2.499	2.500	2.500	2.500	2.500	2.499	2.499	2.498	2.495	2.494	2.491	2.489	2.485	2.482	2.478	2.474	2.469	2.462	2.458	2.451	2.444	2.438	2.430	2.420	2.411	2.400	2.390	2.379	2.368	2.356	2.344	2.331	2.318	2.305	2.290	2.275	2.260	2.246	2.230	2.214	2.196	2.180	2.164	2.145	2.128	2.110	2.092	2.075	2.058	2.039	2.020	2.001	1.982	1.964	1.945	1.926	1.909	1.890	1.872	1.855	1.836	1.820	1.802	1.786	1.770	1.754	1.738	1.722	1.708	1.694	1.680	1.666	1.655	1.641	1.630	1.619	1.609	1.599	1.589	1.581	1.572	1.566	1.560	1.552	1.548	1.542	1.539	1.535	1.532	1.531	1.529	1.529	1.528	1.529	1.530	1.531	1.534	1.535	1.539	1.542	1.545	1.550	1.555	1.559	1.565	1.569	1.575	1.581	1.586	1.592	1.599	1.605	1.611	1.616	1.624	1.630	1.636	1.642	1.648	1.654	1.660	1.664	1.669	1.675	1.680	1.685	1.689	1.692	1.696	1.700	1.702	1.706	1.709	1.711	1.714	1.716	1.718	1.720	1.721	1.722	1.724	1.725	1.725	1.726	1.728	1.728	1.729	1.729	1.729	1.730	1.730	1.731	1.732	1.732	1.734	1.735	1.736	1.738	1.740	1.741	1.742	1.746	1.749	1.752	1.755	1.759	1.762	1.766	1.771	1.776	1.781	1.788	1.794	1.800	1.808	1.816	1.824	1.831	1.841	1.851	1.860	1.870	1.881	1.891	1.904	1.915	1.926	1.939	1.951	1.966	1.979	1.994	2.007	2.022	2.038	2.054	2.069	2.085	2.101	2.118	2.134	2.151	2.166	2.184	2.201	2.218	2.235	2.251	2.269	2.285	2.302	2.319	2.336	2.352	2.369	2.384	2.399	2.415	2.431	2.446	2.460	2.475	2.489	2.501	2.516	2.529	2.541	2.554	2.565	2.576	2.588	2.596	2.606	2.616	2.625	2.634	2.642	2.650	2.659	2.665	2.672	2.679	2.685	2.689	2.695	2.701	2.705	2.710	2.715	2.720	2.724	2.728	2.731	2.736	2.739	2.742	2.748	2.751	2.755	2.760	2.762	2.768	2.771	2.776	2.780	2.785	2.790	2.796	2.801	2.809	2.814	2.820	2.828	2.835	2.842	2.850	2.859	2.866	2.875	2.884	2.892	2.902	2.912	2.922	2.932	2.944	2.954	2.965	2.976	2.988	2.999	3.011	3.021	3.034	3.046	3.058	3.070	3.082	3.094	3.106	3.118	3.130	3.141	3.152	3.164	3.174	3.185	3.196	3.206	3.216	3.226	3.235	3.244	3.252	3.261	3.269	3.276	3.285	3.290	3.298	3.304	3.309	3.314	3.318	3.322	3.326	3.329	3.331	3.335	3.336	3.336	3.338	3.338	3.339	3.338	3.335	3.332	3.329	3.326	3.322	3.319	3.314	3.309	3.302	3.296	3.289	3.282	3.274	3.265	3.256	3.246	3.236	3.226	3.215	3.204	3.192	3.180	3.166	3.154	3.140	3.126	3.112	3.098	3.082	3.066	3.051	3.036	3.020	3.002	2.988	2.971	2.955	2.939	2.922	2.905	2.889	2.872	2.858	2.841	2.826	2.810	2.795	2.780	2.766	2.751	2.738	2.724	2.711	2.699	2.686	2.675	2.664	2.654	2.642	2.634	2.624	2.615	2.609	2.601	2.594	2.589	2.582	2.579	2.574	2.570	2.568	2.564	2.561	2.560	2.559	2.559	2.558	2.558	2.559	2.559	2.560	2.562	2.564	2.565	2.569	2.570	2.572	2.576	2.579	2.582	2.585	2.588	2.591	2.594	2.598	2.601	2.604	2.608	2.610	2.612	2.615	2.618	2.620	2.621	2.624	2.624	2.626	2.626	2.626	2.626	2.626	2.626	2.625	2.624	2.622	2.620	2.619	2.616	2.612	2.610	2.606	2.601	2.598	2.592	2.588	2.581	2.575	2.570	2.564	2.558	2.550	2.542	2.534	2.526	2.518	2.509	2.500	2.490	2.481	2.471	2.461	2.452	2.441	2.431	2.421	2.411	2.401	2.391	2.380	2.371	2.360	2.351	2.341	2.331	2.321	2.312	2.304	2.295	2.288	2.279	2.271	2.264	2.258	2.250	2.245	2.239	2.234	2.230	2.226	2.222	2.219	2.218	2.215	2.214	2.214	2.214	2.214	2.216	2.218	2.220	2.222	2.226	2.230	2.234	2.240	2.245	2.250	2.256	2.262	2.269	2.276	2.284	2.291	2.300	2.306	2.315	2.324	2.331	2.341	2.349	2.358	2.365	2.374	2.382	2.389	2.398	2.405	2.412	2.418	2.422	2.429	2.434	2.439	2.444	2.446	2.450	2.452	2.454	2.456	2.456	2.455	2.455	2.455	2.452	2.450	2.448	2.444	2.439	2.434	2.429	2.422	2.415	2.408	2.400	2.392	2.384	2.374	2.364	2.354	2.342	2.332	2.321	2.309	2.298	2.286	2.274	2.262	2.250	2.239	2.226	2.214	2.201	2.190	2.178	2.166	2.155	2.142	2.131	2.121	2.110	2.099	2.089	2.079	2.070	2.060	2.051	2.042	2.035	2.025	2.018	2.010	2.004	1.996	1.990	1.984	1.979	1.972	1.968	1.962	1.958	1.952	1.948	1.944	1.940	1.935	1.930	1.926	1.921	1.918	1.912	1.909	1.904	1.900	1.895	1.890	1.885	1.879	1.874	1.868	1.861	1.855	1.848	1.841	1.832	1.825	1.816	1.808	1.799	1.790	1.780	1.770	1.760	1.749	1.738	1.725	1.712	1.701	1.688	1.675	1.661	1.648	1.632	1.618	1.604	1.588	1.574	1.559	1.542	1.526	1.510	1.492	1.478	1.460	1.442	1.426	1.409	1.392	1.375	1.359	1.342	1.325	1.309	1.291	1.275	1.259	1.242	1.225	1.209	1.194	1.178	1.162	1.148	1.132	1.119	1.105	1.091	1.079	1.066	1.054	1.042	1.030	1.020	1.010	1.000	0.990	0.982	0.974	0.966	0.959	0.952	0.946	0.942	0.938	0.934	0.930	0.928	0.925	0.922	0.921	0.922	0.921	0.922	0.924	0.925	0.928	0.930	0.934	0.938	0.941	0.946	0.950	0.955	0.960	0.966	0.971	0.978	0.985	0.990	0.996	1.004	1.010	1.016	1.022	1.029	1.035	1.042	1.049	1.055	1.059	1.065	1.070	1.075	1.080	1.085	1.089	1.092	1.096	1.099	1.100	1.101	1.104	1.105	1.104	1.105	1.104	1.104	1.101	1.099	1.098	1.094	1.090	1.086	1.081	1.078	1.072	1.066	1.060	1.052	1.046	1.039	1.032	1.025	1.018	1.010	1.001	0.991	0.982	0.974	0.964	0.955	0.945	0.936	0.926	0.918	0.908	0.899	0.889	0.880	0.871	0.862	0.854	0.845	0.835	0.828	0.820	0.811	0.804	0.796	0.790	0.782	0.776	0.770	0.765	0.759	0.754	0.748	0.744	0.738	0.734	0.730	0.728	0.722	0.720	0.716	0.715	0.712	0.710	0.708	0.708	0.705	0.704	0.704	0.702	0.701	0.701	0.701	0.701	0.701	0.701	0.700	0.700	0.701	0.701	0.702	0.702	0.704	0.702	0.704	0.705	0.704	0.704	0.704	0.704	0.705	0.705	0.704	0.704	0.702	0.702	0.702	0.701	0.700	0.699	0.698	0.695	0.694	0.691	0.690	0.688	0.686	0.684	0.680	0.678	0.675	0.671	0.668	0.665	0.662	0.658	0.655	0.651	0.648	0.644	0.641	0.636	0.632	0.631	0.628	0.622	0.619	0.616	0.612	0.610	0.608	0.605	0.602	0.600	0.599	0.598	0.596	0.595	0.594	0.595	0.595	0.596	0.596	0.598	0.600	0.602	0.605	0.609	0.611	0.615	0.620	0.625	0.630	0.636	0.641	0.649	0.655	0.661	0.669	0.678	0.686	0.694	0.702	0.711	0.720	0.730	0.740	0.749	0.759	0.769	0.778	0.789	0.798	0.808	0.818	0.826	0.836	0.845	0.854	0.862	0.871	0.879	0.886	0.894	0.901	0.908	0.914	0.919	0.924	0.929	0.934	0.938	0.940	0.942	0.944	0.946	0.948	0.948	0.946	0.946	0.945	0.944	0.941	0.938	0.935	0.930	0.925	0.920	0.914	0.909	0.901	0.894	0.886	0.879	0.870	0.862	0.852	0.842	0.834	0.824	0.814	0.802	0.791	0.781	0.770	0.758	0.746	0.736	0.724	0.711	0.700	0.689	0.678	0.665	0.652	0.641	0.631	0.619	0.609	0.598	0.588	0.576	0.568	0.556	0.548	0.538	0.530	0.520	0.512	0.505	0.496	0.490	0.482	0.478	0.471	0.465	0.461	0.455	0.451	0.448	0.444	0.440	0.438	0.435	0.432	0.430	0.429	0.428	0.428	0.426	0.425	0.424	0.424	0.424	0.424	0.424	0.422	0.422	0.422	0.422	0.422	0.420	0.420	0.419	0.418	0.416	0.414	0.411	0.409	0.406	0.402	0.399	0.395	0.390	0.385	0.379	0.372	0.366	0.359	0.351	0.344	0.335	0.326	0.316	0.308	0.296	0.286	0.274	0.261	0.250	0.236	0.224	0.211	0.198	0.184	0.169	0.154	0.139	0.124	0.110	0.094	0.079	0.062	0.046	0.030	0.016	0.000	-0.016	-0.032	-0.049	-0.065	-0.080	-0.095	-0.111	-0.126	-0.142	-0.158	-0.172	-0.189	-0.204	-0.218	-0.232	-0.248	-0.261	-0.275	-0.289	-0.302	-0.318	-0.330	-0.344	-0.358	-0.370	-0.384	-0.396	-0.409	-0.421	-0.434	-0.448	-0.459	-0.472	-0.485	-0.496	-0.509	-0.520	-0.532	-0.545	-0.558	-0.568	-0.580	-0.592	-0.604	-0.615	-0.628	-0.639	-0.651	-0.662	-0.674	-0.685	-0.698	-0.708	-0.720	-0.731	-0.744	-0.755	-0.766	-0.778	-0.789	-0.800	-0.811	-0.822	-0.834	-0.846	-0.856	-0.868	-0.879	-0.889	-0.901	-0.911	-0.922	-0.932	-0.944	-0.954	-0.965	-0.974	-0.984	-0.994	-1.004	-1.012	-1.022	-1.031	-1.041	-1.050	-1.059	-1.068	-1.076	-1.085	-1.094	-1.102	-1.110	-1.118	-1.125	-1.132	-1.140	-1.148	-1.155	-1.161	-1.168	-1.174	-1.180	-1.186	-1.191	-1.198	-1.202	-1.208	-1.212	-1.216	-1.220	-1.224	-1.228	-1.232	-1.236	-1.239	-1.241	-1.242	-1.245	-1.245	-1.246	-1.248	-1.246	-1.245	-1.244	-1.242	-1.241	-1.238	-1.234	-1.230	-1.225	-1.221	-1.214	-1.209	-1.201	-1.194	-1.184	-1.175	-1.164	-1.152	-1.141	-1.129	-1.115	-1.100	-1.086	-1.070	-1.052	-1.035	-1.015	-0.996	-0.978	-0.955	-0.934	-0.911	-0.888	-0.864	-0.839	-0.814	-0.788	-0.761	-0.734	-0.706	-0.679	-0.650	-0.620	-0.590	-0.561	-0.531	-0.501	-0.470	-0.440	-0.410	-0.379	-0.349	-0.318	-0.286	-0.256	-0.228	-0.198	-0.168	-0.138	-0.109	-0.080	-0.052	-0.024	0.004	0.030	0.055	0.081	0.105	0.129	0.152	0.176	0.198	0.220	0.241	0.261	0.281	0.299	0.318	0.335	0.352	0.369	0.385	0.399	0.415	0.429	0.441	0.455	0.468	0.480	0.491	0.504	0.515	0.526	0.538	0.546	0.556	0.566	0.575	0.585	0.595	0.604	0.614	0.622	0.631	0.640	0.650	0.660	0.670	0.680	0.689	0.699	0.709	0.720	0.730	0.740	0.751	0.762	0.772	0.784	0.795	0.806	0.818	0.830	0.841	0.854	0.865	0.878	0.889	0.901	0.914	0.926	0.939	0.950	0.961	0.974	0.985	0.998	1.009	1.020	1.032	1.044	1.054	1.064	1.076	1.086	1.095	1.105	1.114	1.122	1.131	1.140	1.148	1.154	1.160	1.168	1.172	1.178	1.181	1.186	1.190	1.194	1.196	1.198	1.199	1.199	1.200	1.199	1.199	1.196	1.195	1.191	1.188	1.182	1.178	1.172	1.166	1.159	1.151	1.144	1.135	1.126	1.115	1.105	1.094	1.082	1.070	1.058	1.044	1.031	1.016	1.002	0.988	0.971	0.956	0.941	0.925	0.909	0.891	0.876	0.859	0.841	0.825	0.808	0.790	0.772	0.756	0.739	0.722	0.706	0.690	0.675	0.659	0.644	0.629	0.614	0.600	0.586	0.574	0.561	0.549	0.538	0.526	0.515	0.506	0.498	0.489	0.480	0.474	0.468	0.461	0.456	0.452	0.448	0.444	0.441	0.440	0.438	0.438	0.436	0.438	0.439	0.440	0.440	0.442	0.445	0.449	0.452	0.455	0.460	0.464	0.469	0.474	0.479	0.484	0.489	0.494	0.500	0.506	0.511	0.518	0.522	0.529	0.535	0.540	0.545	0.551	0.556	0.562	0.568	0.572	0.578	0.582	0.586	0.592	0.596	0.601	0.604	0.609	0.611	0.616	0.619	0.622	0.625	0.629	0.630	0.634	0.636	0.638	0.640	0.642	0.644	0.645	0.646	0.648	0.649	0.650	0.650	0.650	0.650	0.651	0.651	0.651	0.651	0.650	0.649	0.649	0.649	0.648	0.645	0.644	0.642	0.640	0.639	0.636	0.635	0.632	0.630	0.629	0.625	0.622	0.620	0.618	0.615	0.611	0.609	0.606	0.604	0.600	0.598	0.596	0.594	0.591	0.590	0.586	0.585	0.584	0.582	0.581	0.579	0.579	0.579	0.579	0.579	0.579	0.580	0.580	0.582	0.584	0.585	0.589	0.590	0.594	0.596	0.600	0.605	0.608	0.612	0.618	0.622	0.628	0.635	0.640	0.646	0.654	0.659	0.666	0.672	0.681	0.688	0.695	0.701	0.710	0.718	0.725	0.732	0.741	0.749	0.756	0.764	0.770	0.778	0.785	0.792	0.799	0.805	0.812	0.818	0.824	0.830	0.835	0.840	0.845	0.850	0.854	0.858	0.861	0.865	0.868	0.871	0.874	0.875	0.876	0.878	0.880	0.881	0.882	0.881	0.881	0.881	0.880	0.879	0.878	0.876	0.875	0.874	0.871	0.870	0.868	0.865	0.862	0.860	0.858	0.855	0.851	0.849	0.848	0.845	0.842	0.840	0.838	0.835	0.832	0.831	0.829	0.826	0.826	0.824	0.822	0.822	0.821	0.821	0.820	0.821	0.820	0.821	0.822	0.822	0.824	0.826	0.828	0.829	0.831	0.834	0.836	0.839	0.842	0.845	0.849	0.851	0.854	0.859	0.861	0.865	0.869	0.872	0.876	0.879	0.882	0.886	0.890	0.894	0.896	0.899	0.902	0.905	0.906	0.909	0.911	0.914	0.915	0.916	0.916	0.918	0.918	0.918	0.918	0.916	0.915	0.912	0.912	0.909	0.908	0.905	0.901	0.898	0.895	0.890	0.886	0.881	0.876	0.872	0.866	0.861	0.856	0.850	0.844	0.839	0.832	0.828	0.821	0.815	0.809	0.804	0.798	0.791	0.786	0.781	0.778	0.772	0.769	0.764	0.760	0.758	0.755	0.754	0.751	0.750	0.749	0.749	0.750	0.751	0.752	0.754	0.756	0.759	0.764	0.766	0.771	0.778	0.782	0.790	0.796	0.804	0.812	0.820	0.830	0.839	0.849	0.860	0.871	0.882	0.892	0.906	0.918	0.930	0.941	0.954	0.966	0.980	0.994	1.006	1.019	1.032	1.045	1.059	1.072	1.084	1.098	1.110	1.121	1.135	1.146	1.159	1.170	1.181	1.192	1.204	1.214	1.225	1.235	1.245	1.255	1.265	1.275	1.284	1.292	1.302	1.310	1.318	1.325	1.335	1.342	1.350	1.358	1.365	1.372	1.380	1.389	1.396	1.404	1.411	1.420	1.429	1.436	1.444	1.452	1.461	1.469	1.476	1.486	1.495	1.504	1.514	1.524	1.532	1.542	1.552	1.561	1.571	1.581	1.592	1.602	1.614	1.624	1.634	1.645	1.658	1.668	1.679	1.689	1.700	1.711	1.722	1.734	1.744	1.755	1.766	1.776	1.788	1.798	1.809	1.819	1.828	1.839	1.848	1.859	1.868	1.876	1.885	1.895	1.904	1.911	1.919	1.926	1.935	1.942	1.949	1.955	1.961	1.968	1.974	1.980	1.984	1.989	1.992	1.996	1.999	2.002	2.005	2.007	2.009	2.010	2.010	2.010	2.010	2.009	2.007	2.005	2.002	1.999	1.995	1.990	1.986	1.979	1.974	1.966	1.959	1.950	1.941	1.932	1.921	1.910	1.898	1.885	1.872	1.858	1.842	1.828	1.812	1.796	1.779	1.761	1.742	1.724	1.705	1.684	1.664	1.644	1.621	1.600	1.576	1.554	1.531	1.508	1.484	1.459	1.435	1.411	1.386	1.360	1.335	1.310	1.285	1.260	1.234	1.209	1.184	1.159	1.132	1.109	1.084	1.059	1.035	1.011	0.988	0.964	0.940	0.918	0.894	0.871	0.850	0.828	0.808	0.785	0.765	0.744	0.725	0.705	0.686	0.668	0.649	0.631	0.614	0.596	0.580	0.562	0.546	0.530	0.515	0.500	0.484	0.469	0.455	0.440	0.426	0.412	0.399	0.385	0.371	0.359	0.344	0.331	0.319	0.306	0.292	0.280	0.269	0.256	0.244	0.230	0.219	0.206	0.194	0.182	0.170	0.156	0.145	0.132	0.120	0.109	0.096	0.084	0.071	0.059	0.048	0.035	0.022	0.010	-0.002	-0.015	-0.026	-0.039	-0.051	-0.062	-0.075	-0.086	-0.100	-0.111	-0.122	-0.135	-0.146	-0.158	-0.170	-0.180	-0.192	-0.204	-0.215	-0.226	-0.238	-0.248	-0.258	-0.269	-0.279	-0.289	-0.300	-0.309	-0.319	-0.329	-0.338	-0.346	-0.355	-0.365	-0.372	-0.381	-0.389	-0.396	-0.404	-0.410	-0.418	-0.424	-0.430	-0.436	-0.442	-0.448	-0.452	-0.456	-0.462	-0.465	-0.469	-0.472	-0.475	-0.479	-0.481	-0.482	-0.484	-0.486	-0.486	-0.486	-0.486	-0.486	-0.485	-0.485	-0.482	-0.481	-0.479	-0.476	-0.474	-0.470	-0.466	-0.462	-0.459	-0.455	-0.449	-0.445	-0.440	-0.434	-0.429	-0.422	-0.418	-0.410	-0.405	-0.398	-0.391	-0.385	-0.378	-0.371	-0.364	-0.358	-0.350	-0.344	-0.336	-0.330	-0.324	-0.316	-0.310	-0.304	-0.298	-0.291	-0.285	-0.281	-0.275	-0.271	-0.266	-0.261	-0.256	-0.252	-0.249	-0.245	-0.241	-0.239	-0.235	-0.232	-0.230	-0.228	-0.226	-0.224	-0.222	-0.221	-0.220	-0.219	-0.219	-0.218	-0.216	-0.218	-0.216	-0.215	-0.216	-0.216	-0.218	-0.218	-0.218	-0.219	-0.219	-0.219	-0.219	-0.219	-0.218	-0.218	-0.218	-0.215	-0.214	-0.214	-0.212	-0.210	-0.209	-0.205	-0.202	-0.200	-0.196	-0.194	-0.190	-0.185	-0.180	-0.175	-0.170	-0.164	-0.159	-0.152	-0.144	-0.138	-0.129	-0.121	-0.112	-0.104	-0.094	-0.084	-0.074	-0.062	-0.051	-0.040	-0.029	-0.016	-0.004	0.009	0.022	0.035	0.050	0.064	0.078	0.092	0.108	0.122	0.138	0.154	0.170	0.185	0.201	0.218	0.234	0.251	0.268	0.284	0.300	0.318	0.334	0.351	0.368	0.385	0.401	0.418	0.434	0.451	0.466	0.482	0.498	0.512	0.528	0.542	0.558	0.571	0.586	0.599	0.612	0.625	0.636	0.649	0.660	0.670	0.681	0.691	0.700	0.708	0.716	0.724	0.731	0.738	0.744	0.749	0.754	0.759	0.762	0.765	0.768	0.770	0.770	0.771	0.772	0.774	0.772	0.772	0.771	0.771	0.770	0.768	0.768	0.765	0.764	0.761	0.759	0.756	0.755	0.752	0.750	0.750	0.748	0.746	0.746	0.745	0.745	0.745	0.745	0.746	0.748	0.750	0.752	0.754	0.758	0.761	0.765	0.770	0.775	0.781	0.788	0.795	0.802	0.811	0.819	0.829	0.838	0.848	0.858	0.870	0.881	0.891	0.904	0.916	0.929	0.941	0.955	0.969	0.981	0.996	1.009	1.022	1.038	1.051	1.065	1.079	1.092	1.108	1.120	1.134	1.146	1.161	1.174	1.186	1.200	1.211	1.222	1.232	1.244	1.255	1.266	1.275	1.285	1.294	1.302	1.311	1.319	1.326	1.334	1.340	1.346	1.351	1.356	1.361	1.365	1.369	1.372	1.375	1.378	1.379	1.380	1.381	1.381	1.382	1.381	1.380	1.379	1.378	1.375	1.372	1.370	1.366	1.364	1.359	1.355	1.351	1.346	1.340	1.336	1.330	1.324	1.318	1.312	1.305	1.299	1.291	1.286	1.279	1.271	1.266	1.259	1.251	1.244	1.238	1.230	1.222	1.215	1.210	1.202	1.195	1.188	1.182	1.175	1.169	1.162	1.156	1.150	1.144	1.138	1.131	1.126	1.120	1.114	1.108	1.102	1.096	1.090	1.086	1.080	1.074	1.069	1.062	1.058	1.051	1.045	1.039	1.032	1.028	1.020	1.014	1.008	0.999	0.991	0.985	0.978	0.969	0.961	0.952	0.944	0.935	0.925	0.915	0.905	0.894	0.882	0.871	0.860	0.848	0.835	0.822	0.810	0.796	0.782	0.768	0.754	0.739	0.724	0.708	0.691	0.676	0.660	0.642	0.628	0.610	0.594	0.576	0.560	0.541	0.525	0.506	0.490	0.472	0.455	0.440	0.422	0.406	0.390	0.374	0.359	0.344	0.329	0.315	0.300	0.288	0.275	0.262	0.251	0.241	0.231	0.221	0.212	0.206	0.199	0.192	0.188	0.184	0.180	0.178	0.175	0.175	0.175	0.176	0.178	0.181	0.185	0.190	0.195	0.202	0.209	0.219	0.228	0.238	0.249	0.260	0.271	0.284	0.298	0.312	0.326	0.342	0.358	0.374	0.390	0.408	0.425	0.442	0.460	0.478	0.495	0.514	0.532	0.550	0.569	0.586	0.605	0.622	0.640	0.658	0.675	0.692	0.709	0.725	0.742	0.759	0.774	0.789	0.802	0.819	0.832	0.848	0.861	0.872	0.886	0.899	0.911	0.924	0.936	0.946	0.958	0.969	0.979	0.990	1.000	1.010	1.020	1.031	1.040	1.050	1.060	1.070	1.080	1.090	1.100	1.110	1.120	1.130	1.140	1.151	1.161	1.171	1.184	1.195	1.205	1.218	1.230	1.241	1.255	1.266	1.279	1.294	1.306	1.320	1.332	1.346	1.361	1.376	1.390	1.405	1.420	1.435	1.449	1.464	1.480	1.495	1.511	1.525	1.542	1.558	1.572	1.588	1.604	1.619	1.634	1.650	1.664	1.679	1.694	1.709	1.722	1.738	1.751	1.765	1.779	1.792	1.806	1.819	1.831	1.844	1.856	1.869	1.880	1.891	1.901	1.912	1.922	1.932	1.941	1.951	1.959	1.969	1.976	1.984	1.990	1.998	2.002	2.010	2.015	2.019	2.022	2.026	2.029	2.031	2.034	2.034	2.034	2.035	2.034	2.034	2.031	2.029	2.026	2.021	2.019	2.013	2.006	2.000	1.992	1.985	1.978	1.968	1.959	1.948	1.935	1.925	1.912	1.900	1.885	1.870	1.855	1.839	1.822	1.806	1.790	1.772	1.755	1.736	1.718	1.699	1.679	1.660	1.640	1.620	1.600	1.580	1.560	1.540	1.519	1.500	1.479	1.459	1.440	1.420	1.401	1.382	1.364	1.345	1.329	1.311	1.295	1.279	1.262	1.248	1.232	1.219	1.206	1.192	1.181	1.169	1.159	1.148	1.138	1.129	1.120	1.112	1.105	1.100	1.094	1.088	1.082	1.079	1.076	1.072	1.070	1.068	1.065	1.064	1.064	1.062	1.062	1.062	1.062	1.062	1.064	1.066	1.066	1.069	1.070	1.072	1.074	1.076	1.079	1.081	1.084	1.085	1.088	1.090	1.092	1.094	1.096	1.099	1.102	1.105	1.108	1.110	1.112	1.115	1.118	1.120	1.121	1.124	1.128	1.130	1.132	1.135	1.138	1.140	1.142	1.146	1.149	1.152	1.155	1.158	1.160	1.165	1.168	1.171	1.175	1.179	1.182	1.188	1.192	1.195	1.201	1.206	1.210	1.215	1.221	1.225	1.231	1.238	1.242	1.249	1.255	1.261	1.268	1.274	1.281	1.288	1.295	1.301	1.309	1.316	1.325	1.332	1.340	1.349	1.356	1.365	1.374	1.381	1.391	1.400	1.409	1.419	1.428	1.438	1.445	1.455	1.465	1.475	1.485	1.495	1.505	1.515	1.525	1.535	1.546	1.556	1.568	1.579	1.589	1.600	1.610	1.621	1.631	1.642	1.654	1.665	1.676	1.686	1.698	1.710	1.720	1.732	1.742	1.754	1.765	1.776	1.786	1.796	1.808	1.818	1.829	1.839	1.850	1.859	1.870	1.879	1.889	1.898	1.908	1.915	1.925	1.934	1.941	1.950	1.959	1.965	1.972	1.980	1.988	1.994	2.001	2.007	2.014	2.019	2.024	2.030	2.035	2.040	2.045	2.050	2.054	2.059	2.064	2.069	2.074	2.078	2.082	2.088	2.091	2.095	2.100	2.105	2.110	2.115	2.120	2.125	2.130	2.136	2.141	2.148	2.154	2.160	2.166	2.174	2.181	2.188	2.195	2.204	2.211	2.220	2.228	2.236	2.246	2.254	2.264	2.274	2.284	2.294	2.302	2.314	2.324	2.332	2.344	2.354	2.364	2.374	2.384	2.394	2.402	2.412	2.422	2.431	2.440	2.449	2.456	2.465	2.472	2.480	2.486	2.494	2.500	2.505	2.511	2.516	2.521	2.524	2.529	2.531	2.534	2.535	2.536	2.536	2.538	2.536	2.536	2.535	2.532	2.529	2.526	2.522	2.519	2.515	2.510	2.504	2.498	2.491	2.484	2.478	2.469	2.461	2.452	2.444	2.434	2.425	2.416	2.406	2.396	2.384	2.374	2.362	2.351	2.340	2.329	2.319	2.306	2.295	2.284	2.272	2.261	2.250	2.239	2.228	2.218	2.206	2.195	2.185	2.175	2.165	2.155	2.145	2.136	2.126	2.118	2.110	2.101	2.094	2.086	2.080	2.072	2.066	2.060	2.054	2.049	2.045	2.040	2.036	2.031	2.029	2.026	2.024	2.021	2.019	2.018	2.016	2.015	2.015	2.014	2.014	2.014	2.015	2.014	2.015	2.016	2.018	2.018	2.020	2.021	2.022	2.025	2.026	2.027	2.027	2.030	2.031	2.033	2.034	2.034	2.035	2.036	2.038	2.036	2.038	2.036	2.035	2.035	2.034	2.031	2.030	2.027	2.025	2.022	2.019	2.015	2.010	2.006	2.001	1.996	1.991	1.984	1.979	1.971	1.965	1.958	1.951	1.942	1.935	1.926	1.919	1.910	1.901	1.891	1.882	1.874	1.864	1.855	1.845	1.835	1.826	1.816	1.808	1.799	1.789	1.780	1.771	1.762	1.754	1.746	1.738	1.730	1.722	1.716	1.709	1.701	1.696	1.691	1.685	1.680	1.675	1.670	1.666	1.662	1.659	1.656	1.655	1.652	1.650	1.649	1.646	1.645	1.644	1.644	1.642	1.642	1.642	1.641	1.642	1.642	1.642	1.642	1.642	1.644	1.644	1.645	1.645	1.644	1.645	1.645	1.644	1.644	1.642	1.641	1.640	1.639	1.638	1.635	1.631	1.629	1.626	1.622	1.619	1.614	1.610	1.604	1.599	1.592	1.586	1.579	1.570	1.562	1.554	1.544	1.535	1.525	1.515	1.504	1.492	1.481	1.469	1.456	1.444	1.430	1.416	1.402	1.389	1.374	1.359	1.344	1.328	1.311	1.295	1.279	1.264	1.248	1.231	1.214	1.198	1.180	1.162	1.146	1.129	1.112	1.095	1.079	1.064	1.046	1.030	1.014	1.000	0.984	0.969	0.954	0.939	0.926	0.912	0.899	0.886	0.875	0.862	0.851	0.841	0.831	0.821	0.812	0.805	0.796	0.789	0.782	0.776	0.771	0.765	0.761	0.758	0.754	0.751	0.750	0.748	0.746	0.746	0.746	0.746	0.748	0.749	0.750	0.751	0.755	0.756	0.759	0.762	0.765	0.769	0.774	0.776	0.780	0.784	0.789	0.791	0.795	0.800	0.804	0.808	0.810	0.814	0.818	0.821	0.825	0.828	0.830	0.834	0.835	0.838	0.840	0.841	0.842	0.844	0.845	0.845	0.848	0.848	0.848	0.848	0.848	0.848	0.848	0.848	0.848	0.848	0.846	0.846	0.846	0.845	0.845	0.845	0.845	0.844	0.844	0.844	0.845	0.845	0.845	0.846	0.848	0.848	0.849	0.850	0.851	0.854	0.856	0.859	0.861	0.864	0.869	0.871	0.876	0.880	0.885	0.890	0.895	0.901	0.908	0.914	0.920	0.928	0.935	0.942	0.951	0.959	0.968	0.976	0.986	0.996	1.006	1.016	1.026	1.038	1.049	1.060	1.071	1.084	1.096	1.108	1.121	1.134	1.148	1.160	1.174	1.186	1.201	1.214	1.229	1.242	1.256	1.270	1.284	1.299	1.312	1.326	1.341	1.355	1.369	1.382	1.396	1.410	1.422	1.436	1.449	1.462	1.475	1.489	1.500	1.512	1.524	1.536	1.548	1.559	1.570	1.579	1.590	1.599	1.609	1.618	1.628	1.636	1.645	1.652	1.661	1.669	1.675	1.682	1.689	1.696	1.702	1.709	1.715	1.721	1.728	1.732	1.738	1.742	1.749	1.754	1.759	1.764	1.769	1.774	1.778	1.782	1.788	1.792	1.798	1.802	1.808	1.812	1.819	1.822	1.829	1.834	1.840	1.846	1.852	1.859	1.864	1.870	1.878	1.884	1.891	1.898	1.905	1.912	1.919	1.926	1.934	1.942	1.950	1.958	1.965	1.975	1.982	1.990	1.999	2.007	2.015	2.024	2.031	2.040	2.049	2.056	2.065	2.072	2.080	2.088	2.096	2.104	2.111	2.119	2.126	2.131	2.139	2.145	2.151	2.158	2.162	2.169	2.174	2.179	2.184	2.188	2.191	2.195	2.199	2.201	2.204	2.206	2.209	2.210	2.210	2.212	2.212	2.212	2.211	2.211	2.209	2.206	2.204	2.201	2.198	2.194	2.189	2.184	2.179	2.171	2.166	2.159	2.151	2.144	2.134	2.125	2.116	2.105	2.094	2.084	2.072	2.060	2.047	2.035	2.022	2.009	1.994	1.979	1.965	1.950	1.934	1.919	1.902	1.886	1.871	1.855	1.839	1.824	1.808	1.790	1.774	1.760	1.744	1.729	1.712	1.698	1.682	1.669	1.654	1.640	1.628	1.615	1.602	1.591	1.579	1.569	1.559	1.549	1.539	1.531	1.522	1.516	1.510	1.504	1.499	1.495	1.490	1.488	1.484	1.482	1.480	1.480	1.480	1.479	1.480	1.481	1.484	1.486	1.488	1.491	1.495	1.499	1.501	1.506	1.510	1.516	1.521	1.525	1.530	1.536	1.541	1.546	1.551	1.558	1.561	1.566	1.572	1.576	1.581	1.586	1.590	1.594	1.598	1.601	1.604	1.606	1.609	1.610	1.612	1.614	1.612	1.614	1.614	1.612	1.612	1.610	1.609	1.606	1.604	1.600	1.598	1.592	1.588	1.584	1.578	1.572	1.566	1.560	1.554	1.548	1.540	1.531	1.524	1.515	1.508	1.498	1.489	1.480	1.471	1.462	1.454	1.444	1.435	1.426	1.416	1.408	1.398	1.390	1.380	1.372	1.365	1.356	1.349	1.341	1.335	1.329	1.321	1.316	1.310	1.306	1.301	1.298	1.295	1.292	1.290	1.290	1.289	1.288	1.288	1.290	1.291	1.294	1.296	1.300	1.305	1.310	1.315	1.322	1.329	1.335	1.344	1.351	1.360	1.370	1.380	1.389	1.400	1.411	1.422	1.434	1.445	1.458	1.469	1.481	1.494	1.506	1.518	1.530	1.542	1.554	1.566	1.578	1.590	1.601	1.611	1.622	1.632	1.642	1.650	1.659	1.668	1.675	1.681	1.688	1.694	1.699	1.702	1.708	1.711	1.714	1.715	1.716	1.718	1.718	1.716	1.715	1.715	1.712	1.709	1.705	1.701	1.696	1.691	1.686	1.680	1.672	1.666	1.659	1.650	1.642	1.634	1.626	1.618	1.608	1.600	1.590	1.581	1.571	1.562	1.552	1.542	1.534	1.525	1.516	1.508	1.498	1.490	1.481	1.472	1.465	1.458	1.450	1.444	1.435	1.429	1.422	1.416	1.411	1.404	1.399	1.394	1.389	1.384	1.380	1.376	1.371	1.368	1.364	1.360	1.358	1.352	1.350	1.348	1.344	1.340	1.338	1.334	1.330	1.328	1.324	1.321	1.318	1.312	1.309	1.304	1.299	1.295	1.290	1.284	1.278	1.272	1.266	1.259	1.251	1.245	1.238	1.229	1.220	1.211	1.202	1.192	1.182	1.170	1.160	1.149	1.136	1.124	1.111	1.099	1.084	1.070	1.055	1.041	1.026	1.010	0.995	0.978	0.961	0.945	0.926	0.910	0.891	0.874	0.855	0.836	0.818	0.799	0.780	0.761	0.742	0.722	0.704	0.682	0.662	0.644	0.624	0.605	0.585	0.565	0.548	0.528	0.509	0.490	0.472	0.454	0.436	0.419	0.401	0.385	0.369	0.352	0.338	0.321	0.308	0.294	0.280	0.268	0.254	0.242	0.231	0.221	0.211	0.201	0.192	0.185	0.176	0.170	0.162	0.158	0.151	0.148	0.144	0.140	0.138	0.135	0.132	0.130	0.130	0.128	0.128	0.128	0.128	0.130	0.130	0.131	0.134	0.134	0.135	0.139	0.140	0.141	0.144	0.145	0.148	0.150	0.151	0.152	0.155	0.155	0.156	0.159	0.159	0.159	0.159	0.159	0.159	0.156	0.154	0.152	0.150	0.148	0.144	0.141	0.136	0.131	0.126	0.121	0.115	0.109	0.101	0.094	0.088	0.079	0.070	0.061	0.052	0.042	0.034	0.022	0.011	0.001	-0.009	-0.020	-0.032	-0.044	-0.056	-0.069	-0.081	-0.092	-0.106	-0.118	-0.130	-0.142	-0.155	-0.168	-0.179	-0.191	-0.202	-0.215	-0.225	-0.238	-0.249	-0.260	-0.270	-0.281	-0.291	-0.301	-0.311	-0.321	-0.330	-0.339	-0.348	-0.354	-0.362	-0.370	-0.378	-0.384	-0.390	-0.396	-0.401	-0.408	-0.412	-0.418	-0.422	-0.425	-0.430	-0.432	-0.436	-0.439	-0.441	-0.444	-0.446	-0.449	-0.449	-0.450	-0.452	-0.454	-0.454	-0.455	-0.455	-0.455	-0.455	-0.456	-0.456	-0.456	-0.455	-0.455	-0.456	-0.455	-0.456	-0.455	-0.455	-0.455	-0.455	-0.454	-0.455	-0.455	-0.455	-0.455	-0.455	-0.456	-0.459	-0.459	-0.460	-0.461	-0.462	-0.464	-0.465	-0.466	-0.469	-0.471	-0.472	-0.475	-0.476	-0.480	-0.482	-0.485	-0.486	-0.489	-0.492	-0.494	-0.496	-0.499	-0.502	-0.502	-0.505	-0.507	-0.510	-0.510	-0.512	-0.514	-0.515	-0.516	-0.516	-0.516	-0.516	-0.516	-0.515	-0.512	-0.511	-0.510	-0.506	-0.504	-0.499	-0.495	-0.490	-0.484	-0.479	-0.471	-0.465	-0.456	-0.450	-0.441	-0.431	-0.421	-0.411	-0.400	-0.389	-0.378	-0.365	-0.352	-0.339	-0.326	-0.311	-0.298	-0.284	-0.268	-0.252	-0.238	-0.222	-0.208	-0.191	-0.175	-0.159	-0.142	-0.128	-0.111	-0.096	-0.081	-0.066	-0.051	-0.036	-0.021	-0.009	0.005	0.018	0.030	0.042	0.055	0.065	0.076	0.086	0.095	0.104	0.111	0.119	0.125	0.131	0.136	0.140	0.145	0.148	0.151	0.154	0.154	0.154	0.152	0.152	0.150	0.148	0.145	0.140	0.136	0.132	0.126	0.120	0.114	0.106	0.100	0.092	0.084	0.075	0.066	0.058	0.048	0.039	0.029	0.019	0.009	-0.001	-0.012	-0.022	-0.034	-0.044	-0.055	-0.066	-0.076	-0.088	-0.098	-0.108	-0.118	-0.128	-0.138	-0.146	-0.156	-0.165	-0.174	-0.181	-0.190	-0.196	-0.204	-0.211	-0.218	-0.224	-0.230	-0.235	-0.240	-0.245	-0.250	-0.254	-0.258	-0.260	-0.264	-0.266	-0.268	-0.270	-0.271	-0.272	-0.274	-0.275	-0.276	-0.276	-0.276	-0.276	-0.278	-0.278	-0.278	-0.278	-0.278	-0.278	-0.278	-0.278	-0.278	-0.280	-0.280	-0.281	-0.282	-0.284	-0.286	-0.289	-0.291	-0.294	-0.299	-0.302	-0.306	-0.311	-0.316	-0.322	-0.329	-0.335	-0.342	-0.350	-0.358	-0.366	-0.375	-0.384	-0.395	-0.405	-0.416	-0.428	-0.440	-0.451	-0.464	-0.478	-0.491	-0.504	-0.519	-0.532	-0.546	-0.561	-0.576	-0.591	-0.608	-0.621	-0.636	-0.651	-0.668	-0.682	-0.699	-0.715	-0.730	-0.746	-0.761	-0.776	-0.791	-0.806	-0.821	-0.838	-0.852	-0.866	-0.881	-0.896	-0.909	-0.924	-0.936	-0.951	-0.964	-0.978	-0.990	-1.002	-1.015	-1.028	-1.039	-1.051	-1.064	-1.075	-1.086	-1.099	-1.109	-1.120	-1.131	-1.142	-1.154	-1.164	-1.174	-1.184	-1.195	-1.204	-1.215	-1.225	-1.235	-1.245	-1.255	-1.265	-1.275	-1.284	-1.294	-1.302	-1.314	-1.322	-1.332	-1.342	-1.351	-1.362	-1.371	-1.381	-1.390	-1.401	-1.411	-1.421	-1.430	-1.440	-1.451	-1.461	-1.471	-1.481	-1.492	-1.501	-1.512	-1.522	-1.534	-1.544	-1.554	-1.564	-1.575	-1.584	-1.594	-1.604	-1.615	-1.625	-1.634	-1.644	-1.655	-1.665	-1.675	-1.685	-1.695	-1.704	-1.712	-1.722	-1.731	-1.741	-1.750	-1.760	-1.768	-1.776	-1.785	-1.792	-1.801	-1.810	-1.816	-1.824	-1.830	-1.838	-1.844	-1.850	-1.856	-1.861	-1.868	-1.871	-1.876	-1.881	-1.884	-1.888	-1.890	-1.894	-1.895	-1.898	-1.898	-1.898	-1.898	-1.898	-1.896	-1.894	-1.890	-1.888	-1.884	-1.878	-1.872	-1.866	-1.860	-1.852	-1.844	-1.835	-1.825	-1.812	-1.801	-1.789	-1.775	-1.761	-1.746	-1.729	-1.712	-1.695	-1.676	-1.656	-1.636	-1.614	-1.592	-1.569	-1.546	-1.521	-1.496	-1.470	-1.444	-1.416	-1.389	-1.360	-1.331	-1.301	-1.271	-1.241	-1.210	-1.180	-1.149	-1.116	-1.085	-1.052	-1.020	-0.988	-0.956	-0.924	-0.891	-0.860	-0.829	-0.798	-0.765	-0.735	-0.704	-0.674	-0.644	-0.614	-0.586	-0.559	-0.531	-0.504	-0.476	-0.451	-0.426	-0.404	-0.379	-0.356	-0.335	-0.312	-0.292	-0.272	-0.252	-0.235	-0.218	-0.200	-0.184	-0.168	-0.152	-0.138	-0.125	-0.110	-0.098	-0.086	-0.074	-0.061	-0.051	-0.040	-0.029	-0.019	-0.010	0.000	0.009	0.018	0.026	0.035	0.045	0.054	0.062	0.072	0.081	0.090	0.099	0.108	0.118	0.128	0.138	0.148	0.158	0.168	0.179	0.190	0.200	0.211	0.224	0.234	0.246	0.259	0.270	0.282	0.296	0.308	0.321	0.334	0.346	0.360	0.371	0.385	0.399	0.410	0.424	0.435	0.449	0.460	0.471	0.484	0.495	0.505	0.518	0.528	0.538	0.548	0.556	0.565	0.574	0.580	0.588	0.595	0.601	0.608	0.611	0.615	0.619	0.622	0.625	0.626	0.628	0.629	0.628	0.628	0.626	0.624	0.620	0.618	0.612	0.608	0.602	0.595	0.588	0.580	0.571	0.562	0.552	0.544	0.532	0.521	0.509	0.496	0.484	0.470	0.456	0.442	0.429	0.412	0.398	0.381	0.365	0.349	0.332	0.315	0.298	0.281	0.264	0.245	0.228	0.209	0.191	0.172	0.155	0.136	0.119	0.101	0.084	0.068	0.050	0.034	0.016	0.001	-0.015	-0.031	-0.046	-0.060	-0.075	-0.089	-0.102	-0.115	-0.128	-0.139	-0.150	-0.161	-0.171	-0.181	-0.190	-0.198	-0.206	-0.212	-0.220	-0.226	-0.231	-0.236	-0.241	-0.244	-0.248	-0.250	-0.251	-0.254	-0.255	-0.255	-0.255	-0.255	-0.254	-0.252	-0.250	-0.248	-0.246	-0.244	-0.240	-0.238	-0.234	-0.230	-0.225	-0.221	-0.218	-0.212	-0.208	-0.204	-0.198	-0.192	-0.188	-0.182	-0.178	-0.171	-0.166	-0.160	-0.156	-0.150	-0.145	-0.139	-0.134	-0.129	-0.124	-0.120	-0.115	-0.110	-0.106	-0.100	-0.096	-0.092	-0.088	-0.084	-0.079	-0.076	-0.072	-0.069	-0.066	-0.062	-0.060	-0.058	-0.055	-0.052	-0.050	-0.048	-0.045	-0.044	-0.042	-0.041	-0.039	-0.039	-0.039	-0.038	-0.038	-0.038	-0.038	-0.039	-0.039	-0.039	-0.040	-0.041	-0.041	-0.042	-0.044	-0.046	-0.048	-0.049	-0.051	-0.051	-0.054	-0.055	-0.058	-0.059	-0.060	-0.061	-0.062	-0.064	-0.065	-0.065	-0.068	-0.068	-0.068	-0.068	-0.066	-0.066	-0.065	-0.065	-0.064	-0.061	-0.060	-0.058	-0.055	-0.051	-0.049	-0.045	-0.041	-0.036	-0.031	-0.028	-0.022	-0.018	-0.010	-0.005	0.001	0.009	0.014	0.021	0.029	0.038	0.045	0.052	0.060	0.069	0.076	0.085	0.094	0.101	0.110	0.119	0.128	0.136	0.145	0.152	0.161	0.170	0.179	0.188	0.194	0.202	0.209	0.218	0.224	0.232	0.239	0.245	0.252	0.259	0.265	0.271	0.278	0.282	0.288	0.292	0.299	0.302	0.306	0.312	0.316	0.320	0.322	0.326	0.330	0.332	0.336	0.339	0.341	0.342	0.345	0.346	0.348	0.349	0.351	0.352	0.354	0.355	0.356	0.356	0.358	0.358	0.358	0.359	0.360	0.360	0.361	0.361	0.361	0.361	0.362	0.362	0.364	0.365	0.365	0.366	0.368	0.368	0.370	0.371	0.371	0.374	0.375	0.378	0.380	0.381	0.385	0.388	0.390	0.394	0.396	0.400	0.402	0.406	0.410	0.415	0.419	0.421	0.426	0.430	0.435	0.440	0.444	0.449	0.452	0.456	0.460	0.465	0.469	0.472	0.478	0.480	0.484	0.488	0.491	0.492	0.496	0.498	0.499	0.501	0.502	0.504	0.504	0.504	0.504	0.502	0.501	0.500	0.498	0.494	0.491	0.488	0.485	0.480	0.475	0.470	0.465	0.460	0.454	0.446	0.440	0.432	0.426	0.418	0.410	0.402	0.394	0.386	0.378	0.370	0.361	0.352	0.344	0.336	0.329	0.320	0.312	0.305	0.298	0.290	0.284	0.278	0.272	0.268	0.261	0.258	0.254	0.250	0.248	0.245	0.244	0.242	0.241	0.241	0.242	0.244	0.246	0.249	0.252	0.256	0.260	0.266	0.271	0.278	0.284	0.291	0.299	0.309	0.316	0.326	0.336	0.348	0.358	0.370	0.381	0.392	0.405	0.418	0.430	0.442	0.455	0.469	0.482	0.496	0.509	0.522	0.536	0.549	0.564	0.578	0.590	0.604	0.616	0.630	0.642	0.654	0.668	0.680	0.691	0.704	0.716	0.729	0.740	0.751	0.762	0.774	0.785	0.795	0.808	0.816	0.828	0.838	0.848	0.856	0.866	0.878	0.886	0.896	0.905	0.915	0.925	0.934	0.944	0.952	0.962	0.972	0.981	0.991	1.000	1.010	1.020	1.029	1.040	1.050	1.060	1.070	1.081	1.090	1.101	1.111	1.121	1.132	1.142	1.154	1.165	1.175	1.186	1.196	1.208	1.218	1.229	1.240	1.250	1.261	1.272	1.284	1.295	1.305	1.316	1.326	1.338	1.348	1.359	1.369	1.380	1.390	1.399	1.410	1.419	1.429	1.439	1.448	1.456	1.465	1.474	1.482	1.490	1.498	1.506	1.512	1.521	1.528	1.534	1.540	1.546	1.551	1.556	1.560	1.564	1.569	1.571	1.575	1.576	1.578	1.580	1.580	1.580	1.579	1.579	1.576	1.575	1.572	1.568	1.564	1.559	1.554	1.548	1.541	1.534	1.525	1.516	1.506	1.496	1.485	1.472	1.460	1.446	1.432	1.418	1.404	1.388	1.369	1.352	1.335	1.315	1.296	1.276	1.255	1.235	1.214	1.192	1.169	1.146	1.124	1.099	1.075	1.051	1.026	1.001	0.978	0.950	0.925	0.899	0.874	0.846	0.821	0.794	0.769	0.741	0.715	0.690	0.664	0.638	0.612	0.586	0.561	0.535	0.511	0.486	0.461	0.436	0.412	0.389	0.366	0.342	0.320	0.298	0.275	0.254	0.231	0.210	0.190	0.169	0.149	0.129	0.110	0.091	0.072	0.054	0.035	0.018	0.000	-0.016	-0.034	-0.050	-0.066	-0.082	-0.100	-0.115	-0.130	-0.145	-0.160	-0.174	-0.190	-0.204	-0.219	-0.231	-0.246	-0.259	-0.274	-0.288	-0.300	-0.314	-0.328	-0.341	-0.354	-0.366	-0.379	-0.392	-0.405	-0.419	-0.431	-0.444	-0.456	-0.470	-0.482	-0.495	-0.507	-0.521	-0.534	-0.548	-0.560	-0.574	-0.586	-0.599	-0.611	-0.625	-0.636	-0.649	-0.662	-0.675	-0.688	-0.700	-0.712	-0.724	-0.736	-0.749	-0.761	-0.772	-0.785	-0.796	-0.808	-0.819	-0.829	-0.840	-0.850	-0.861	-0.871	-0.882	-0.891	-0.900	-0.909	-0.918	-0.925	-0.934	-0.940	-0.948	-0.954	-0.960	-0.966	-0.971	-0.976	-0.980	-0.985	-0.988	-0.990	-0.992	-0.995	-0.996	-0.998	-0.999	-0.998	-0.998	-0.996	-0.995	-0.994	-0.991	-0.988	-0.985	-0.980	-0.976	-0.972	-0.968	-0.962	-0.956	-0.951	-0.944	-0.938	-0.930	-0.922	100.000	5.000	2.000	1.000	7.000	0.000	0.000	0.000	0.000	0.000	0.000	0.000	0.000	0.000	0.000	0.000	0.000	0.000	-3.255	-3.249	-3.242	-3.236	-3.229	-3.221	-3.214	-3.205	-3.196	-3.188	-3.179	-3.168	-3.158	-3.148	-3.136	-3.126	-3.114	-3.102	-3.090	-3.078	-3.065	-3.052	-3.039	-3.025	-3.012	-2.998	-2.985	-2.970	-2.956	-2.941	-2.928	-2.914	-2.900	-2.885	-2.870	-2.856	-2.842	-2.830	-2.816	-2.802	-2.790	-2.776	-2.764	-2.751	-2.740	-2.728	-2.716	-2.705	-2.695	-2.684	-2.675	-2.665	-2.656	-2.648	-2.639	-2.631	-2.624	-2.615	-2.609	-2.602	-2.596	-2.590	-2.584	-2.580	-2.574	-2.570	-2.565	-2.561	-2.559	-2.554	-2.551	-2.548	-2.545	-2.544	-2.540	-2.539	-2.536	-2.535	-2.532	-2.530	-2.529	-2.528	-2.528	-2.525	-2.524	-2.522	-2.522	-2.521	-2.520	-2.519	-2.519	-2.518	-2.516	-2.515	-2.515	-2.515	-2.514	-2.512	-2.512	-2.512	-2.511	-2.512	-2.511	-2.511	-2.511	-2.512	-2.511	-2.512	-2.512	-2.512	-2.514	-2.515	-2.516	-2.518	-2.519	-2.520	-2.521	-2.524	-2.526	-2.528	-2.530	-2.534	-2.536	-2.540	-2.542	-2.545	-2.549	-2.554	-2.558	-2.561	-2.565	-2.570	-2.575	-2.580	-2.585	-2.590	-2.596	-2.601	-2.608	-2.612	-2.620	-2.626	-2.632	-2.640	-2.645	-2.652	-2.660	-2.668	-2.674	-2.681	-2.689	-2.696	-2.705	-2.714	-2.721	-2.729	-2.736	-2.745	-2.754	-2.762	-2.770	-2.779	-2.789	-2.798	-2.806	-2.815	-2.824	-2.832	-2.841	-2.851	-2.860	-2.870	-2.879	-2.889	-2.899	-2.909	-2.918	-2.928	-2.938	-2.946	-2.958	-2.966	-2.975	-2.986	-2.995	-3.005	-3.015	-3.024	-3.034	-3.044	-3.052	-3.061	-3.071	-3.081	-3.089	-3.098	-3.108	-3.115	-3.124	-3.131	-3.140	-3.146	-3.155	-3.162	-3.169	-3.178	-3.184	-3.190	-3.196	-3.202	-3.209	-3.215	-3.220	-3.226	-3.230	-3.236	-3.241	-3.245	-3.250	-3.254	-3.258	-3.261	-3.265	-3.268	-3.270	-3.275	-3.278	-3.279	-3.281	-3.284	-3.286	-3.288	-3.289	-3.292	-3.294	-3.295	-3.296	-3.298	-3.298	-3.300	-3.301	-3.301	-3.302	-3.302	-3.304	-3.305	-3.304	-3.305	-3.305	-3.306	-3.305	-3.305	-3.306	-3.305	-3.305	-3.306	-3.305	-3.305	-3.305	-3.304	-3.302	-3.302	-3.301	-3.301	-3.300	-3.299	-3.299	-3.298	-3.296	-3.296	-3.294	-3.294	-3.292	-3.291	-3.289	-3.289	-3.288	-3.286	-3.285	-3.285	-3.284	-3.282	-3.281	-3.280	-3.280	-3.279	-3.276	-3.278	-3.276	-3.275	-3.274	-3.274	-3.274	-3.274	-3.274	-3.274	-3.272	-3.272	-3.274	-3.274	-3.272	-3.274	-3.275	-3.275	-3.275	-3.275	-3.276	-3.276	-3.278	-3.278	-3.278	-3.278	-3.279	-3.279	-3.279	-3.279	-3.279	-3.278	-3.278	-3.276	-3.276	-3.275	-3.274	-3.272	-3.270	-3.268	-3.265	-3.261	-3.259	-3.255	-3.251	-3.246	-3.241	-3.236	-3.231	-3.224	-3.219	-3.210	-3.204	-3.195	-3.189	-3.180	-3.170	-3.161	-3.151	-3.141	-3.131	-3.120	-3.109	-3.098	-3.086	-3.074	-3.061	-3.050	-3.038	-3.024	-3.012	-2.999	-2.986	-2.974	-2.960	-2.948	-2.935	-2.922	-2.910	-2.898	-2.885	-2.871	-2.860	-2.849	-2.838	-2.825	-2.815	-2.805	-2.794	-2.784	-2.775	-2.764	-2.756	-2.746	-2.739	-2.731	-2.722	-2.716	-2.709	-2.702	-2.698	-2.691	-2.686	-2.681	-2.676	-2.671	-2.669	-2.664	-2.661	-2.658	-2.655	-2.652	-2.650	-2.649	-2.645	-2.645	-2.642	-2.641	-2.639	-2.638	-2.636	-2.635	-2.634	-2.632	-2.631	-2.630	-2.630	-2.628	-2.626	-2.625	-2.622	-2.621	-2.620	-2.618	-2.615	-2.615	-2.611	-2.609	-2.608	-2.605	-2.601	-2.598	-2.595	-2.592	-2.589	-2.585	-2.580	-2.576	-2.572	-2.568	-2.562	-2.559	-2.554	-2.549	-2.542	-2.538	-2.532	-2.528	-2.521	-2.515	-2.510	-2.504	-2.498	-2.491	-2.484	-2.478	-2.472	-2.465	-2.459	-2.452	-2.446	-2.440	-2.434	-2.428	-2.420	-2.414	-2.408	-2.402	-2.396	-2.390	-2.386	-2.381	-2.375	-2.371	-2.366	-2.362	-2.359	-2.355	-2.352	-2.349	-2.348	-2.345	-2.344	-2.342	-2.341	-2.342	-2.342	-2.342	-2.345	-2.346	-2.349	-2.352	-2.355	-2.360	-2.364	-2.370	-2.375	-2.381	-2.389	-2.395	-2.404	-2.412	-2.421	-2.431	-2.440	-2.452	-2.462	-2.475	-2.486	-2.499	-2.512	-2.525	-2.539	-2.552	-2.566	-2.581	-2.596	-2.610	-2.626	-2.641	-2.656	-2.672	-2.688	-2.702	-2.718	-2.732	-2.749	-2.764	-2.780	-2.794	-2.808	-2.824	-2.838	-2.851	-2.864	-2.878	-2.890	-2.901	-2.914	-2.925	-2.935	-2.946	-2.955	-2.965	-2.972	-2.980	-2.988	-2.995	-3.000	-3.005	-3.010	-3.014	-3.018	-3.020	-3.021	-3.022	-3.022	-3.022	-3.021	-3.019	-3.018	-3.014	-3.010	-3.005	-3.001	-2.995	-2.989	-2.982	-2.975	-2.966	-2.959	-2.949	-2.940	-2.929	-2.919	-2.908	-2.898	-2.885	-2.874	-2.861	-2.848	-2.836	-2.822	-2.809	-2.796	-2.782	-2.768	-2.755	-2.741	-2.728	-2.712	-2.698	-2.684	-2.670	-2.656	-2.642	-2.629	-2.615	-2.600	-2.586	-2.574	-2.560	-2.546	-2.532	-2.520	-2.506	-2.494	-2.482	-2.469	-2.456	-2.444	-2.431	-2.419	-2.408	-2.395	-2.384	-2.371	-2.359	-2.348	-2.335	-2.324	-2.311	-2.300	-2.288	-2.275	-2.264	-2.251	-2.240	-2.228	-2.215	-2.202	-2.189	-2.176	-2.164	-2.150	-2.138	-2.124	-2.110	-2.096	-2.082	-2.068	-2.054	-2.039	-2.024	-2.010	-1.996	-1.980	-1.965	-1.950	-1.934	-1.918	-1.901	-1.885	-1.870	-1.854	-1.836	-1.821	-1.804	-1.788	-1.771	-1.755	-1.739	-1.722	-1.706	-1.690	-1.674	-1.658	-1.641	-1.625	-1.610	-1.594	-1.580	-1.564	-1.549	-1.535	-1.520	-1.506	-1.491	-1.479	-1.465	-1.452	-1.440	-1.428	-1.418	-1.405	-1.395	-1.384	-1.374	-1.365	-1.356	-1.348	-1.340	-1.332	-1.325	-1.320	-1.312	-1.308	-1.304	-1.299	-1.296	-1.294	-1.291	-1.290	-1.288	-1.286	-1.288	-1.288	-1.289	-1.291	-1.292	-1.295	-1.299	-1.302	-1.306	-1.311	-1.316	-1.321	-1.328	-1.334	-1.341	-1.348	-1.356	-1.364	-1.371	-1.380	-1.389	-1.398	-1.408	-1.416	-1.425	-1.434	-1.444	-1.454	-1.462	-1.472	-1.482	-1.491	-1.501	-1.511	-1.520	-1.529	-1.538	-1.546	-1.555	-1.562	-1.571	-1.579	-1.586	-1.594	-1.600	-1.606	-1.612	-1.618	-1.622	-1.629	-1.632	-1.636	-1.640	-1.642	-1.646	-1.649	-1.651	-1.651	-1.654	-1.654	-1.654	-1.654	-1.652	-1.652	-1.651	-1.650	-1.648	-1.645	-1.642	-1.640	-1.636	-1.632	-1.629	-1.624	-1.620	-1.615	-1.611	-1.606	-1.601	-1.595	-1.590	-1.585	-1.579	-1.572	-1.566	-1.561	-1.555	-1.549	-1.542	-1.538	-1.530	-1.525	-1.519	-1.514	-1.508	-1.501	-1.496	-1.490	-1.485	-1.480	-1.475	-1.470	-1.465	-1.461	-1.456	-1.452	-1.448	-1.445	-1.441	-1.438	-1.435	-1.434	-1.430	-1.428	-1.426	-1.425	-1.425	-1.422	-1.421	-1.422	-1.422	-1.422	-1.424	-1.424	-1.426	-1.428	-1.430	-1.432	-1.435	-1.438	-1.441	-1.446	-1.449	-1.452	-1.459	-1.462	-1.469	-1.474	-1.480	-1.485	-1.492	-1.498	-1.504	-1.511	-1.518	-1.525	-1.531	-1.539	-1.546	-1.552	-1.561	-1.569	-1.575	-1.584	-1.590	-1.598	-1.604	-1.611	-1.619	-1.626	-1.631	-1.639	-1.645	-1.651	-1.658	-1.664	-1.670	-1.675	-1.681	-1.685	-1.690	-1.695	-1.700	-1.704	-1.709	-1.712	-1.716	-1.720	-1.722	-1.726	-1.730	-1.734	-1.736	-1.740	-1.742	-1.745	-1.749	-1.752	-1.754	-1.758	-1.760	-1.764	-1.768	-1.770	-1.774	-1.776	-1.780	-1.784	-1.789	-1.792	-1.798	-1.801	-1.806	-1.812	-1.818	-1.822	-1.829	-1.834	-1.840	-1.846	-1.852	-1.859	-1.866	-1.872	-1.880	-1.886	-1.895	-1.902	-1.910	-1.918	-1.925	-1.934	-1.940	-1.949	-1.955	-1.962	-1.970	-1.978	-1.984	-1.990	-1.996	-2.002	-2.009	-2.014	-2.018	-2.022	-2.026	-2.030	-2.034	-2.036	-2.038	-2.040	-2.041	-2.041	-2.041	-2.040	-2.039	-2.036	-2.034	-2.030	-2.026	-2.021	-2.015	-2.010	-2.002	-1.995	-1.988	-1.978	-1.969	-1.960	-1.949	-1.939	-1.926	-1.914	-1.901	-1.889	-1.875	-1.861	-1.846	-1.831	-1.816	-1.800	-1.785	-1.769	-1.754	-1.736	-1.720	-1.702	-1.686	-1.669	-1.651	-1.632	-1.616	-1.599	-1.582	-1.565	-1.548	-1.530	-1.514	-1.498	-1.480	-1.464	-1.448	-1.431	-1.416	-1.400	-1.384	-1.369	-1.355	-1.340	-1.325	-1.310	-1.298	-1.284	-1.270	-1.256	-1.244	-1.231	-1.219	-1.205	-1.194	-1.181	-1.170	-1.159	-1.146	-1.135	-1.122	-1.111	-1.099	-1.088	-1.075	-1.064	-1.052	-1.040	-1.028	-1.015	-1.004	-0.990	-0.978	-0.964	-0.950	-0.935	-0.921	-0.908	-0.891	-0.876	-0.861	-0.844	-0.828	-0.811	-0.794	-0.776	-0.756	-0.738	-0.719	-0.699	-0.679	-0.659	-0.638	-0.616	-0.594	-0.572	-0.549	-0.526	-0.502	-0.479	-0.455	-0.431	-0.406	-0.381	-0.356	-0.331	-0.306	-0.280	-0.255	-0.229	-0.202	-0.178	-0.151	-0.125	-0.099	-0.074	-0.048	-0.021	0.004	0.030	0.055	0.080	0.106	0.131	0.156	0.181	0.206	0.231	0.255	0.279	0.302	0.326	0.350	0.372	0.395	0.418	0.440	0.464	0.485	0.506	0.528	0.549	0.569	0.590	0.610	0.630	0.651	0.670	0.689	0.709	0.728	0.748	0.765	0.784	0.801	0.820	0.838	0.854	0.872	0.889	0.905	0.922	0.939	0.955	0.970	0.985	1.001	1.016	1.030	1.045	1.058	1.071	1.085	1.099	1.110	1.122	1.135	1.146	1.158	1.169	1.180	1.189	1.199	1.209	1.218	1.225	1.234	1.241	1.248	1.255	1.260	1.265	1.271	1.275	1.279	1.282	1.285	1.289	1.290	1.292	1.294	1.294	1.294	1.294	1.292	1.292	1.291	1.288	1.286	1.282	1.280	1.275	1.272	1.268	1.262	1.256	1.252	1.246	1.240	1.234	1.226	1.220	1.212	1.205	1.198	1.190	1.181	1.174	1.165	1.156	1.146	1.138	1.129	1.119	1.110	1.101	1.090	1.080	1.071	1.060	1.050	1.039	1.028	1.016	1.005	0.992	0.981	0.969	0.955	0.944	0.930	0.916	0.902	0.889	0.874	0.859	0.842	0.828	0.812	0.795	0.778	0.760	0.741	0.722	0.704	0.685	0.662	0.642	0.621	0.600	0.578	0.555	0.530	0.507	0.482	0.456	0.431	0.405	0.379	0.352	0.325	0.298	0.268	0.239	0.210	0.181	0.152	0.121	0.091	0.061	0.031	0.000	-0.030	-0.061	-0.091	-0.122	-0.152	-0.184	-0.215	-0.245	-0.275	-0.306	-0.335	-0.365	-0.394	-0.424	-0.451	-0.479	-0.507	-0.535	-0.561	-0.589	-0.614	-0.639	-0.665	-0.690	-0.712	-0.736	-0.760	-0.782	-0.804	-0.825	-0.846	-0.866	-0.885	-0.906	-0.925	-0.942	-0.960	-0.978	-0.994	-1.010	-1.026	-1.041	-1.058	-1.071	-1.086	-1.100	-1.112	-1.126	-1.140	-1.152	-1.165	-1.178	-1.189	-1.201	-1.214	-1.225	-1.235	-1.248	-1.259	-1.269	-1.280	-1.291	-1.302	-1.312	-1.324	-1.334	-1.345	-1.356	-1.368	-1.378	-1.390	-1.401	-1.411	-1.422	-1.434	-1.445	-1.456	-1.468	-1.479	-1.491	-1.502	-1.512	-1.525	-1.538	-1.549	-1.561	-1.572	-1.584	-1.595	-1.608	-1.619	-1.631	-1.644	-1.655	-1.666	-1.679	-1.690	-1.701	-1.712	-1.725	-1.735	-1.746	-1.758	-1.769	-1.779	-1.789	-1.799	-1.809	-1.819	-1.828	-1.838	-1.846	-1.854	-1.862	-1.870	-1.878	-1.884	-1.890	-1.896	-1.902	-1.908	-1.912	-1.916	-1.920	-1.922	-1.925	-1.928	-1.928	-1.929	-1.929	-1.929	-1.928	-1.925	-1.924	-1.920	-1.918	-1.912	-1.908	-1.902	-1.896	-1.890	-1.882	-1.875	-1.866	-1.858	-1.848	-1.838	-1.826	-1.816	-1.804	-1.792	-1.780	-1.768	-1.754	-1.740	-1.728	-1.714	-1.699	-1.684	-1.670	-1.655	-1.639	-1.624	-1.609	-1.592	-1.578	-1.561	-1.546	-1.530	-1.515	-1.498	-1.482	-1.466	-1.452	-1.436	-1.421	-1.406	-1.392	-1.376	-1.361	-1.348	-1.334	-1.320	-1.305	-1.292	-1.279	-1.265	-1.252	-1.239	-1.226	-1.214	-1.201	-1.189	-1.176	-1.165	-1.154	-1.142	-1.130	-1.119	-1.108	-1.098	-1.086	-1.075	-1.065	-1.054	-1.044	-1.034	-1.024	-1.014	-1.004	-0.992	-0.984	-0.974	-0.964	-0.955	-0.945	-0.935	-0.926	-0.918	-0.909	-0.899	-0.890	-0.882	-0.874	-0.866	-0.858	-0.850	-0.842	-0.834	-0.828	-0.820	-0.814	-0.808	-0.801	-0.795	-0.789	-0.784	-0.779	-0.774	-0.769	-0.765	-0.760	-0.758	-0.754	-0.751	-0.748	-0.745	-0.742	-0.741	-0.740	-0.739	-0.738	-0.736	-0.736	-0.736	-0.736	-0.736	-0.738	-0.739	-0.741	-0.742	-0.744	-0.746	-0.749	-0.751	-0.755	-0.758	-0.761	-0.765	-0.769	-0.774	-0.779	-0.784	-0.789	-0.794	-0.799	-0.805	-0.812	-0.819	-0.825	-0.831	-0.839	-0.846	-0.854	-0.860	-0.869	-0.876	-0.884	-0.894	-0.901	-0.911	-0.920	-0.929	-0.938	-0.948	-0.956	-0.966	-0.976	-0.986	-0.996	-1.006	-1.015	-1.026	-1.036	-1.046	-1.056	-1.068	-1.078	-1.086	-1.096	-1.106	-1.116	-1.125	-1.136	-1.145	-1.154	-1.162	-1.171	-1.180	-1.189	-1.196	-1.205	-1.211	-1.220	-1.228	-1.234	-1.239	-1.246	-1.251	-1.258	-1.262	-1.268	-1.271	-1.276	-1.280	-1.285	-1.289	-1.291	-1.294	-1.296	-1.299	-1.301	-1.302	-1.305	-1.306	-1.308	-1.309	-1.310	-1.309	-1.310	-1.311	-1.310	-1.311	-1.311	-1.311	-1.311	-1.311	-1.311	-1.311	-1.311	-1.311	-1.311	-1.311	-1.311	-1.311	-1.312	-1.312	-1.314	-1.312	-1.314	-1.315	-1.318	-1.318	-1.319	-1.321	-1.321	-1.324	-1.326	-1.328	-1.330	-1.331	-1.335	-1.338	-1.340	-1.342	-1.346	-1.349	-1.351	-1.355	-1.359	-1.361	-1.365	-1.369	-1.372	-1.376	-1.380	-1.382	-1.386	-1.390	-1.392	-1.396	-1.400	-1.402	-1.406	-1.409	-1.412	-1.415	-1.418	-1.420	-1.422	-1.425	-1.426	-1.429	-1.430	-1.432	-1.434	-1.435	-1.436	-1.438	-1.438	-1.438	-1.439	-1.439	-1.439	-1.439	-1.439	-1.439	-1.439	-1.438	-1.435	-1.435	-1.434	-1.432	-1.431	-1.430	-1.428	-1.426	-1.425	-1.424	-1.421	-1.419	-1.418	-1.415	-1.414	-1.411	-1.410	-1.409	-1.406	-1.405	-1.404	-1.401	-1.400	-1.399	-1.398	-1.396	-1.395	-1.394	-1.392	-1.391	-1.392	-1.391	-1.391	-1.391	-1.391	-1.391	-1.391	-1.392	-1.392	-1.394	-1.396	-1.398	-1.398	-1.400	-1.402	-1.404	-1.406	-1.409	-1.410	-1.414	-1.418	-1.420	-1.424	-1.428	-1.431	-1.434	-1.438	-1.442	-1.445	-1.450	-1.455	-1.459	-1.464	-1.468	-1.472	-1.478	-1.482	-1.486	-1.491	-1.496	-1.501	-1.505	-1.511	-1.515	-1.520	-1.524	-1.529	-1.532	-1.538	-1.540	-1.545	-1.549	-1.552	-1.556	-1.559	-1.562	-1.565	-1.568	-1.571	-1.572	-1.575	-1.578	-1.580	-1.580	-1.582	-1.584	-1.585	-1.586	-1.586	-1.586	-1.586	-1.588	-1.588	-1.586	-1.585	-1.584	-1.584	-1.582	-1.582	-1.581	-1.579	-1.578	-1.575	-1.575	-1.572	-1.571	-1.570	-1.568	-1.565	-1.564	-1.562	-1.561	-1.559	-1.558	-1.556	-1.555	-1.554	-1.552	-1.550	-1.550	-1.550	-1.548	-1.548	-1.548	-1.546	-1.548	-1.548	-1.548	-1.548	-1.549	-1.549	-1.550	-1.551	-1.554	-1.555	-1.556	-1.559	-1.560	-1.562	-1.565	-1.568	-1.570	-1.572	-1.576	-1.580	-1.582	-1.586	-1.590	-1.594	-1.596	-1.600	-1.604	-1.606	-1.611	-1.615	-1.619	-1.621	-1.625	-1.629	-1.632	-1.636	-1.639	-1.642	-1.645	-1.649	-1.651	-1.654	-1.656	-1.659	-1.660	-1.662	-1.665	-1.666	-1.666	-1.668	-1.669	-1.669	-1.669	-1.669	-1.668	-1.666	-1.666	-1.664	-1.662	-1.660	-1.658	-1.654	-1.651	-1.648	-1.644	-1.639	-1.634	-1.629	-1.622	-1.616	-1.610	-1.602	-1.595	-1.588	-1.580	-1.570	-1.562	-1.551	-1.542	-1.531	-1.520	-1.510	-1.499	-1.486	-1.475	-1.461	-1.448	-1.435	-1.421	-1.406	-1.392	-1.378	-1.362	-1.346	-1.331	-1.314	-1.298	-1.281	-1.262	-1.246	-1.228	-1.210	-1.191	-1.172	-1.154	-1.135	-1.114	-1.095	-1.076	-1.055	-1.035	-1.014	-0.994	-0.972	-0.952	-0.931	-0.910	-0.889	-0.866	-0.845	-0.824	-0.802	-0.781	-0.759	-0.738	-0.715	-0.694	-0.672	-0.650	-0.629	-0.608	-0.586	-0.565	-0.544	-0.522	-0.502	-0.481	-0.461	-0.441	-0.422	-0.401	-0.382	-0.364	-0.346	-0.328	-0.310	-0.292	-0.274	-0.258	-0.241	-0.225	-0.209	-0.194	-0.180	-0.165	-0.151	-0.138	-0.125	-0.111	-0.099	-0.089	-0.076	-0.066	-0.055	-0.045	-0.036	-0.028	-0.019	-0.011	-0.004	0.005	0.011	0.016	0.024	0.029	0.035	0.040	0.045	0.049	0.052	0.056	0.061	0.064	0.068	0.069	0.071	0.075	0.076	0.079	0.080	0.081	0.084	0.085	0.086	0.088	0.088	0.089	0.090	0.090	0.091	0.091	0.092	0.092	0.094	0.094	0.095	0.095	0.096	0.096	0.098	0.098	0.098	0.099	0.099	0.100	0.100	0.100	0.101	0.101	0.102	0.102	0.102	0.102	0.102	0.104	0.104	0.104	0.105	0.104	0.105	0.105	0.105	0.106	0.106	0.105	0.105	0.105	0.105	0.106	0.105	0.105	0.105	0.105	0.104	0.104	0.102	0.102	0.102	0.101	0.100	0.100	0.099	0.099	0.098	0.095	0.095	0.094	0.091	0.090	0.089	0.086	0.085	0.082	0.080	0.078	0.075	0.072	0.070	0.066	0.064	0.061	0.058	0.055	0.050	0.048	0.042	0.040	0.035	0.030	0.025	0.022	0.018	0.012	0.008	0.004	-0.002	-0.008	-0.012	-0.018	-0.022	-0.028	-0.032	-0.038	-0.042	-0.049	-0.054	-0.058	-0.062	-0.069	-0.072	-0.078	-0.081	-0.086	-0.090	-0.094	-0.099	-0.102	-0.106	-0.108	-0.111	-0.115	-0.118	-0.119	-0.122	-0.125	-0.126	-0.128	-0.130	-0.130	-0.131	-0.132	-0.134	-0.134	-0.135	-0.135	-0.135	-0.136	-0.135	-0.135	-0.135	-0.134	-0.134	-0.135	-0.134	-0.134	-0.134	-0.132	-0.132	-0.132	-0.132	-0.134	-0.134	-0.135	-0.135	-0.136	-0.138	-0.139	-0.140	-0.144	-0.146	-0.149	-0.152	-0.156	-0.160	-0.165	-0.170	-0.175	-0.181	-0.186	-0.194	-0.201	-0.209	-0.216	-0.226	-0.235	-0.244	-0.254	-0.264	-0.274	-0.285	-0.296	-0.310	-0.321	-0.335	-0.348	-0.361	-0.375	-0.388	-0.401	-0.416	-0.431	-0.446	-0.461	-0.476	-0.491	-0.506	-0.522	-0.538	-0.554	-0.569	-0.585	-0.600	-0.615	-0.631	-0.646	-0.660	-0.676	-0.691	-0.705	-0.719	-0.735	-0.748	-0.761	-0.775	-0.789	-0.800	-0.814	-0.825	-0.836	-0.849	-0.861	-0.871	-0.881	-0.891	-0.902	-0.912	-0.921	-0.931	-0.939	-0.949	-0.956	-0.965	-0.972	-0.981	-0.989	-0.996	-1.004	-1.011	-1.019	-1.025	-1.032	-1.040	-1.046	-1.054	-1.061	-1.069	-1.076	-1.084	-1.091	-1.100	-1.106	-1.115	-1.124	-1.132	-1.141	-1.150	-1.160	-1.170	-1.180	-1.190	-1.201	-1.212	-1.224	-1.235	-1.248	-1.259	-1.272	-1.285	-1.299	-1.311	-1.326	-1.340	-1.354	-1.368	-1.384	-1.398	-1.412	-1.428	-1.442	-1.459	-1.474	-1.490	-1.505	-1.521	-1.536	-1.552	-1.568	-1.584	-1.599	-1.614	-1.629	-1.644	-1.658	-1.672	-1.688	-1.702	-1.716	-1.729	-1.742	-1.755	-1.768	-1.780	-1.791	-1.801	-1.812	-1.824	-1.834	-1.841	-1.851	-1.860	-1.869	-1.876	-1.882	-1.889	-1.895	-1.900	-1.906	-1.910	-1.914	-1.918	-1.921	-1.922	-1.924	-1.925	-1.928	-1.928	-1.928	-1.926	-1.924	-1.922	-1.921	-1.918	-1.915	-1.911	-1.908	-1.902	-1.898	-1.892	-1.888	-1.881	-1.874	-1.868	-1.860	-1.854	-1.845	-1.838	-1.829	-1.820	-1.811	-1.801	-1.792	-1.784	-1.774	-1.765	-1.755	-1.745	-1.734	-1.724	-1.715	-1.705	-1.694	-1.684	-1.674	-1.664	-1.651	-1.641	-1.631	-1.621	-1.611	-1.601	-1.591	-1.581	-1.571	-1.561	-1.551	-1.541	-1.531	-1.521	-1.511	-1.501	-1.491	-1.481	-1.470	-1.460	-1.449	-1.439	-1.429	-1.419	-1.408	-1.396	-1.385	-1.375	-1.362	-1.351	-1.339	-1.326	-1.315	-1.302	-1.290	-1.276	-1.262	-1.249	-1.235	-1.221	-1.205	-1.191	-1.175	-1.159	-1.144	-1.126	-1.110	-1.092	-1.075	-1.058	-1.039	-1.021	-1.002	-0.984	-0.965	-0.945	-0.926	-0.906	-0.886	-0.868	-0.846	-0.828	-0.808	-0.788	-0.769	-0.749	-0.729	-0.709	-0.690	-0.671	-0.652	-0.634	-0.615	-0.598	-0.581	-0.564	-0.548	-0.531	-0.515	-0.501	-0.488	-0.472	-0.459	-0.448	-0.435	-0.425	-0.412	-0.402	-0.395	-0.386	-0.379	-0.371	-0.365	-0.359	-0.355	-0.351	-0.348	-0.344	-0.342	-0.340	-0.340	-0.341	-0.341	-0.342	-0.344	-0.346	-0.349	-0.352	-0.356	-0.361	-0.366	-0.371	-0.378	-0.382	-0.390	-0.398	-0.404	-0.411	-0.419	-0.426	-0.435	-0.442	-0.451	-0.459	-0.468	-0.476	-0.484	-0.492	-0.500	-0.509	-0.516	-0.525	-0.532	-0.541	-0.549	-0.556	-0.561	-0.569	-0.576	-0.582	-0.589	-0.595	-0.600	-0.606	-0.611	-0.615	-0.620	-0.624	-0.629	-0.632	-0.636	-0.638	-0.641	-0.642	-0.646	-0.648	-0.649	-0.650	-0.650	-0.651	-0.650	-0.651	-0.651	-0.650	-0.649	-0.646	-0.645	-0.642	-0.640	-0.639	-0.635	-0.632	-0.629	-0.625	-0.621	-0.616	-0.611	-0.606	-0.601	-0.595	-0.589	-0.582	-0.576	-0.569	-0.561	-0.554	-0.545	-0.538	-0.529	-0.520	-0.511	-0.500	-0.490	-0.480	-0.470	-0.458	-0.446	-0.434	-0.422	-0.409	-0.396	-0.382	-0.370	-0.355	-0.341	-0.326	-0.311	-0.296	-0.280	-0.265	-0.249	-0.231	-0.215	-0.198	-0.180	-0.162	-0.145	-0.125	-0.108	-0.088	-0.069	-0.050	-0.030	-0.011	0.009	0.029	0.049	0.070	0.090	0.111	0.131	0.152	0.174	0.195	0.216	0.236	0.258	0.279	0.301	0.322	0.344	0.365	0.386	0.409	0.430	0.450	0.472	0.494	0.516	0.538	0.559	0.580	0.601	0.622	0.644	0.666	0.688	0.709	0.730	0.750	0.771	0.792	0.814	0.834	0.855	0.876	0.898	0.918	0.938	0.959	0.980	1.000	1.020	1.040	1.061	1.081	1.102	1.121	1.142	1.162	1.182	1.201	1.221	1.241	1.261	1.281	1.299	1.318	1.338	1.355	1.375	1.392	1.410	1.428	1.445	1.462	1.479	1.496	1.512	1.529	1.544	1.558	1.574	1.586	1.600	1.614	1.625	1.638	1.649	1.659	1.669	1.678	1.686	1.694	1.701	1.708	1.712	1.716	1.719	1.721	1.724	1.724	1.722	1.721	1.719	1.715	1.710	1.704	1.696	1.688	1.679	1.666	1.655	1.641	1.626	1.611	1.592	1.575	1.555	1.534	1.511	1.489	1.462	1.438	1.409	1.380	1.350	1.320	1.286	1.251	1.218	1.181	1.144	1.105	1.066	1.025	0.982	0.940	0.895	0.850	0.804	0.756	0.709	0.660	0.610	0.559	0.506	0.455	0.401	0.346	0.291	0.236	0.179	0.122	0.065	0.006	-0.054	-0.112	-0.172	-0.232	-0.294	-0.355	-0.418	-0.479	-0.541	-0.604	-0.666	-0.730	-0.794	-0.858	-0.921	-0.985	-1.050	-1.114	-1.178	-1.241	-1.306	-1.370	-1.435	-1.498	-1.562	-1.626	-1.691	-1.754	-1.818	-1.880	-1.944	-2.006	-2.069	-2.131	-2.192	-2.254	-2.316	-2.378	-2.439	-2.498	-2.558	-2.618	-2.678	-2.736	-2.794	-2.852	-2.910	-2.968	-3.025	-3.080	-3.138	-3.192	-3.249	-3.302	-3.358	-3.410	-3.464	-3.516	-3.569	-3.621	-3.674	-3.725	-3.775	-3.826	-3.875	-3.925	-3.975	-4.022	-4.070	-4.119	-4.166	-4.211	-4.259	-4.305	-4.349	-4.395	-4.439	-4.482	-4.528	-4.569	-4.611	-4.652	-4.695	-4.736	-4.776	-4.816	-4.855	-4.894	-4.932	-4.969	-5.006	-5.041	-5.078	-5.112	-5.146	-5.180	-5.214	-5.246	-5.279	-5.310	-5.341	-5.370	-5.400	-5.429	-5.458	-5.485	-5.514	-5.540	-5.565	-5.591	-5.616	-5.641	-5.665	-5.689	-5.711	-5.734	-5.756	-5.778	-5.800	-5.822	-5.842	-5.862	-5.884	-5.904	-5.922	-5.944	-5.962	-5.982	-6.001	-6.020	-6.039	-6.058	-6.076	-6.095	-6.114	-6.132	-6.151	-6.170	-6.189	-6.209	-6.228	-6.245	-6.264	-6.282	-6.300	-6.320	-6.338	-6.356	-6.375	-6.394	-6.411	-6.430	-6.448	-6.466	-6.484	-6.502	-6.519	-6.536	-6.554	-6.570	-6.586	-6.602	-6.619	-6.634	-6.649	-6.662	-6.678	-6.690	-6.702	-6.715	-6.728	-6.739	-6.749	-6.759	-6.768	-6.776	-6.785	-6.791	-6.798	-6.804	-6.808	-6.811	-6.815	-6.818	-6.819	-6.820	-6.820	-6.820	-6.818	-6.815	-6.811	-6.806	-6.801	-6.796	-6.790	-6.782	-6.774	-6.766	-6.756	-6.746	-6.734	-6.724	-6.711	-6.698	-6.684	-6.670	-6.655	-6.639	-6.624	-6.608	-6.590	-6.572	-6.554	-6.535	-6.518	-6.498	-6.478	-6.458	-6.438	-6.416	-6.395	-6.374	-6.351	-6.329	-6.306	-6.282	-6.260	-6.236	-6.212	-6.188	-6.164	-6.139	-6.114	-6.089	-6.062	-6.036	-6.011	-5.985	-5.958	-5.930	-5.902	-5.874	-5.846	-5.819	-5.789	-5.761	-5.731	-5.701	-5.671	-5.641	-5.611	-5.580	-5.549	-5.516	-5.485	-5.454	-5.420	-5.389	-5.355	-5.322	-5.289	-5.256	-5.221	-5.188	-5.154	-5.120	-5.085	-5.050	-5.016	-4.981	-4.948	-4.914	-4.878	-4.844	-4.810	-4.775	-4.741	-4.706	-4.672	-4.639	-4.606	-4.572	-4.540	-4.508	-4.475	-4.442	-4.411	-4.379	-4.348	-4.318	-4.286	-4.256	-4.226	-4.198	-4.168	-4.139	-4.112	-4.084	-4.056	-4.030	-4.003	-3.976	-3.950	-3.925	-3.900	-3.875	-3.850	-3.828	-3.802	-3.780	-3.756	-3.734	-3.712	-3.690	-3.669	-3.645	-3.625	-3.604	-3.584	-3.562	-3.542	-3.522	-3.502	-3.484	-3.464	-3.446	-3.426	-3.408	-3.390	-3.372	-3.355	-3.338	-3.320	-3.304	-3.289	-3.272	-3.258	-3.241	-3.228	-3.214	-3.199	-3.185	-3.172	-3.160	-3.148	-3.136	-3.125	-3.114	-3.105	-3.094	-3.085	-3.075	-3.068	-3.060	-3.051	-3.045	-3.038	-3.031	-3.025	-3.020	-3.015	-3.009	-3.005	-3.000	-2.998	-2.994	-2.989	-2.986	-2.984	-2.980	-2.978	-2.975	-2.971	-2.969	-2.966	-2.964	-2.961	-2.958	-2.954	-2.952	-2.948	-2.944	-2.941	-2.936	-2.932	-2.928	-2.922	-2.918	-2.911	-2.905	-2.899	-2.892	-2.884	-2.878	-2.869	-2.860	-2.851	-2.842	-2.832	-2.824	-2.812	-2.802	-2.792	-2.781	-2.770	-2.758	-2.746	-2.734	-2.721	-2.710	-2.698	-2.684	-2.671	-2.659	-2.646	-2.634	-2.621	-2.609	-2.596	-2.585	-2.572	-2.560	-2.549	-2.538	-2.525	-2.514	-2.504	-2.492	-2.484	-2.474	-2.464	-2.455	-2.448	-2.439	-2.430	-2.424	-2.416	-2.410	-2.402	-2.398	-2.391	-2.388	-2.382	-2.378	-2.375	-2.371	-2.369	-2.366	-2.364	-2.361	-2.360	-2.359	-2.358	-2.358	-2.358	-2.356	-2.356	-2.358	-2.359	-2.360	-2.360	-2.361	-2.362	-2.365	-2.368	-2.369	-2.371	-2.372	-2.375	-2.378	-2.379	-2.382	-2.385	-2.388	-2.390	-2.392	-2.396	-2.399	-2.401	-2.404	-2.406	-2.409	-2.411	-2.416	-2.419	-2.421	-2.424	-2.426	-2.429	-2.431	-2.435	-2.438	-2.440	-2.442	-2.448	-2.450	-2.452	-2.456	-2.459	-2.461	-2.465	-2.468	-2.471	-2.474	-2.479	-2.481	-2.485	-2.489	-2.492	-2.496	-2.500	-2.505	-2.508	-2.512	-2.518	-2.521	-2.525	-2.530	-2.535	-2.540	-2.545	-2.550	-2.555	-2.561	-2.566	-2.572	-2.579	-2.585	-2.591	-2.598	-2.605	-2.611	-2.619	-2.625	-2.632	-2.640	-2.648	-2.655	-2.662	-2.670	-2.679	-2.688	-2.695	-2.704	-2.712	-2.721	-2.730	-2.740	-2.749	-2.758	-2.768	-2.776	-2.786	-2.796	-2.806	-2.816	-2.826	-2.836	-2.846	-2.855	-2.865	-2.876	-2.885	-2.896	-2.905	-2.915	-2.925	-2.935	-2.944	-2.954	-2.962	-2.971	-2.981	-2.990	-2.998	-3.006	-3.015	-3.022	-3.030	-3.038	-3.044	-3.051	-3.058	-3.062	-3.069	-3.075	-3.079	-3.084	-3.089	-3.091	-3.095	-3.099	-3.101	-3.104	-3.105	-3.106	-3.108	-3.109	-3.110	-3.109	-3.109	-3.108	-3.108	-3.105	-3.104	-3.101	-3.099	-3.096	-3.094	-3.090	-3.088	-3.084	-3.080	-3.075	-3.072	-3.068	-3.064	-3.059	-3.054	-3.049	-3.045	-3.040	-3.036	-3.031	-3.028	-3.022	-3.018	-3.012	-3.009	-3.004	-2.999	-2.995	-2.991	-2.988	-2.982	-2.980	-2.975	-2.972	-2.968	-2.965	-2.962	-2.960	-2.955	-2.952	-2.950	-2.949	-2.946	-2.944	-2.941	-2.940	-2.936	-2.935	-2.934	-2.932	-2.930	-2.929	-2.929	-2.926	-2.925	-2.924	-2.922	-2.921	-2.920	-2.920	-2.919	-2.918	-2.916	-2.915	-2.914	-2.914	-2.911	-2.911	-2.910	-2.908	-2.906	-2.906	-2.905	-2.904	-2.901	-2.901	-2.900	-2.898	-2.896	-2.895	-2.892	-2.891	-2.889	-2.888	-2.886	-2.884	-2.880	-2.879	-2.875	-2.872	-2.870	-2.866	-2.864	-2.860	-2.856	-2.854	-2.849	-2.845	-2.840	-2.836	-2.831	-2.826	-2.820	-2.815	-2.809	-2.802	-2.796	-2.790	-2.782	-2.775	-2.769	-2.760	-2.752	-2.744	-2.734	-2.726	-2.716	-2.706	-2.698	-2.688	-2.678	-2.666	-2.656	-2.646	-2.635	-2.624	-2.614	-2.601	-2.590	-2.578	-2.566	-2.555	-2.542	-2.532	-2.520	-2.509	-2.498	-2.488	-2.476	-2.465	-2.455	-2.444	-2.434	-2.425	-2.414	-2.406	-2.396	-2.389	-2.380	-2.372	-2.364	-2.358	-2.351	-2.344	-2.339	-2.334	-2.329	-2.324	-2.320	-2.318	-2.314	-2.310	-2.309	-2.306	-2.305	-2.304	-2.304	-2.304	-2.304	-2.304	-2.304	-2.305	-2.306	-2.308	-2.309	-2.311	-2.312	-2.315	-2.318	-2.321	-2.324	-2.326	-2.329	-2.331	-2.334	-2.336	-2.339	-2.341	-2.344	-2.346	-2.348	-2.350	-2.351	-2.354	-2.355	-2.356	-2.358	-2.359	-2.359	-2.359	-2.360	-2.360	-2.360	-2.359	-2.359	-2.356	-2.355	-2.354	-2.351	-2.350	-2.346	-2.344	-2.341	-2.339	-2.334	-2.331	-2.328	-2.322	-2.319	-2.314	-2.309	-2.304	-2.299	-2.294	-2.289	-2.282	-2.278	-2.271	-2.265	-2.260	-2.254	-2.249	-2.242	-2.236	-2.230	-2.225	-2.218	-2.211	-2.206	-2.200	-2.195	-2.190	-2.184	-2.179	-2.175	-2.169	-2.165	-2.161	-2.156	-2.152	-2.149	-2.145	-2.142	-2.141	-2.138	-2.138	-2.135	-2.134	-2.134	-2.134	-2.134	-2.135	-2.136	-2.139	-2.141	-2.144	-2.148	-2.151	-2.156	-2.160	-2.166	-2.172	-2.180	-2.186	-2.194	-2.201	-2.211	-2.219	-2.229	-2.240	-2.250	-2.261	-2.272	-2.285	-2.298	-2.310	-2.322	-2.338	-2.350	-2.365	-2.379	-2.395	-2.409	-2.425	-2.440	-2.456	-2.471	-2.488	-2.504	-2.519	-2.536	-2.552	-2.568	-2.584	-2.600	-2.615	-2.630	-2.646	-2.660	-2.676	-2.690	-2.705	-2.719	-2.732	-2.744	-2.758	-2.769	-2.781	-2.792	-2.804	-2.812	-2.822	-2.832	-2.840	-2.848	-2.855	-2.861	-2.868	-2.872	-2.876	-2.881	-2.884	-2.886	-2.888	-2.889	-2.889	-2.889	-2.888	-2.885	-2.882	-2.880	-2.876	-2.871	-2.866	-2.860	-2.854	-2.848	-2.840	-2.831	-2.822	-2.814	-2.804	-2.794	-2.782	-2.771	-2.760	-2.749	-2.738	-2.725	-2.712	-2.700	-2.688	-2.674	-2.660	-2.648	-2.634	-2.620	-2.606	-2.591	-2.576	-2.564	-2.550	-2.535	-2.521	-2.508	-2.494	-2.479	-2.466	-2.451	-2.438	-2.425	-2.411	-2.398	-2.384	-2.370	-2.356	-2.344	-2.330	-2.318	-2.304	-2.289	-2.275	-2.262	-2.249	-2.235	-2.221	-2.206	-2.192	-2.179	-2.165	-2.150	-2.135	-2.120	-2.105	-2.090	-2.074	-2.056	-2.041	-2.024	-2.007	-1.990	-1.971	-1.955	-1.936	-1.918	-1.898	-1.879	-1.859	-1.840	-1.819	-1.799	-1.778	-1.756	-1.734	-1.712	-1.690	-1.668	-1.645	-1.622	-1.600	-1.576	-1.552	-1.530	-1.506	-1.482	-1.458	-1.434	-1.411	-1.388	-1.365	-1.340	-1.318	-1.294	-1.271	-1.249	-1.226	-1.204	-1.181	-1.161	-1.140	-1.119	-1.099	-1.079	-1.060	-1.041	-1.022	-1.005	-0.989	-0.972	-0.958	-0.941	-0.926	-0.914	-0.901	-0.889	-0.878	-0.866	-0.858	-0.849	-0.840	-0.831	-0.825	-0.820	-0.815	-0.810	-0.806	-0.805	-0.802	-0.801	-0.802	-0.801	-0.802	-0.805	-0.808	-0.811	-0.815	-0.820	-0.825	-0.831	-0.838	-0.845	-0.852	-0.860	-0.869	-0.878	-0.886	-0.896	-0.906	-0.916	-0.928	-0.938	-0.948	-0.959	-0.971	-0.982	-0.994	-1.005	-1.016	-1.028	-1.039	-1.050	-1.061	-1.072	-1.084	-1.094	-1.104	-1.115	-1.125	-1.135	-1.144	-1.154	-1.162	-1.171	-1.179	-1.188	-1.195	-1.201	-1.209	-1.216	-1.222	-1.228	-1.234	-1.239	-1.244	-1.248	-1.252	-1.256	-1.259	-1.262	-1.266	-1.269	-1.270	-1.272	-1.274	-1.275	-1.278	-1.279	-1.278	-1.279	-1.279	-1.280	-1.279	-1.279	-1.279	-1.278	-1.278	-1.276	-1.275	-1.274	-1.272	-1.271	-1.270	-1.269	-1.266	-1.265	-1.264	-1.262	-1.261	-1.260	-1.258	-1.256	-1.254	-1.252	-1.251	-1.250	-1.249	-1.249	-1.246	-1.246	-1.245	-1.245	-1.242	-1.242	-1.242	-1.242	-1.241	-1.242	-1.242	-1.242	-1.244	-1.244	-1.245	-1.246	-1.249	-1.250	-1.251	-1.254	-1.255	-1.259	-1.261	-1.265	-1.268	-1.271	-1.275	-1.279	-1.284	-1.289	-1.292	-1.298	-1.302	-1.309	-1.314	-1.319	-1.325	-1.332	-1.338	-1.345	-1.352	-1.359	-1.365	-1.374	-1.380	-1.388	-1.394	-1.401	-1.410	-1.416	-1.424	-1.432	-1.440	-1.446	-1.454	-1.461	-1.469	-1.476	-1.484	-1.490	-1.498	-1.502	-1.510	-1.516	-1.522	-1.529	-1.534	-1.540	-1.545	-1.551	-1.555	-1.561	-1.565	-1.570	-1.574	-1.579	-1.582	-1.585	-1.589	-1.592	-1.595	-1.599	-1.601	-1.604	-1.606	-1.609	-1.611	-1.614	-1.616	-1.619	-1.621	-1.622	-1.625	-1.628	-1.630	-1.632	-1.635	-1.638	-1.640	-1.644	-1.646	-1.649	-1.652	-1.656	-1.659	-1.664	-1.666	-1.670	-1.675	-1.679	-1.684	-1.689	-1.692	-1.699	-1.704	-1.709	-1.714	-1.719	-1.725	-1.730	-1.736	-1.741	-1.748	-1.752	-1.759	-1.764	-1.770	-1.774	-1.780	-1.784	-1.789	-1.792	-1.798	-1.800	-1.805	-1.808	-1.810	-1.812	-1.814	-1.815	-1.815	-1.816	-1.816	-1.815	-1.814	-1.812	-1.810	-1.806	-1.802	-1.798	-1.792	-1.788	-1.780	-1.774	-1.766	-1.758	-1.749	-1.739	-1.729	-1.719	-1.706	-1.695	-1.681	-1.669	-1.656	-1.641	-1.626	-1.611	-1.596	-1.580	-1.565	-1.548	-1.530	-1.514	-1.496	-1.479	-1.461	-1.444	-1.426	-1.408	-1.390	-1.371	-1.352	-1.336	-1.318	-1.300	-1.282	-1.265	-1.248	-1.230	-1.214	-1.196	-1.180	-1.164	-1.149	-1.132	-1.116	-1.102	-1.086	-1.074	-1.059	-1.044	-1.031	-1.019	-1.005	-0.992	-0.980	-0.968	-0.955	-0.944	-0.932	-0.920	-0.910	-0.899	-0.888	-0.878	-0.866	-0.856	-0.845	-0.835	-0.824	-0.812	-0.801	-0.791	-0.780	-0.768	-0.756	-0.745	-0.732	-0.720	-0.708	-0.695	-0.681	-0.668	-0.654	-0.639	-0.624	-0.609	-0.592	-0.576	-0.561	-0.544	-0.525	-0.507	-0.488	-0.470	-0.450	-0.429	-0.410	-0.389	-0.368	-0.346	-0.322	-0.300	-0.278	-0.254	-0.230	-0.205	-0.181	-0.156	-0.130	-0.106	-0.080	-0.054	-0.028	-0.001	0.024	0.051	0.078	0.104	0.131	0.158	0.185	0.212	0.239	0.266	0.292	0.320	0.345	0.372	0.399	0.426	0.451	0.478	0.504	0.529	0.555	0.580	0.605	0.630	0.655	0.680	0.702	0.728	0.751	0.774	0.798	0.820	0.842	0.864	0.885	0.906	0.929	0.949	0.970	0.990	1.010	1.030	1.049	1.069	1.088	1.106	1.122	1.140	1.158	1.175	1.191	1.208	1.222	1.239	1.254	1.268	1.282	1.298	1.310	1.322	1.335	1.349	1.359	1.370	1.382	1.392	1.402	1.412	1.421	1.430	1.439	1.446	1.454	1.460	1.468	1.472	1.479	1.484	1.488	1.491	1.495	1.499	1.501	1.502	1.504	1.506	1.505	1.505	1.505	1.504	1.504	1.501	1.499	1.496	1.494	1.490	1.486	1.481	1.476	1.471	1.466	1.460	1.454	1.446	1.440	1.434	1.425	1.418	1.410	1.401	1.391	1.384	1.374	1.365	1.355	1.345	1.335	1.325	1.314	1.304	1.292	1.282	1.271	1.259	1.249	1.236	1.225	1.212	1.200	1.189	1.176	1.162	1.149	1.136	1.122	1.109	1.095	1.080	1.065	1.050	1.035	1.019	1.004	0.988	0.970	0.952	0.935	0.918	0.899	0.879	0.859	0.839	0.819	0.798	0.776	0.754	0.732	0.709	0.685	0.661	0.636	0.611	0.585	0.560	0.534	0.506	0.479	0.451	0.424	0.394	0.366	0.338	0.308	0.278	0.249	0.218	0.188	0.156	0.125	0.095	0.064	0.034	0.002	-0.028	-0.059	-0.089	-0.120	-0.150	-0.179	-0.210	-0.240	-0.269	-0.298	-0.326	-0.354	-0.382	-0.409	-0.436	-0.462	-0.489	-0.514	-0.540	-0.564	-0.588	-0.611	-0.634	-0.656	-0.679	-0.700	-0.720	-0.740	-0.760	-0.779	-0.798	-0.815	-0.832	-0.849	-0.865	-0.881	-0.898	-0.911	-0.926	-0.940	-0.954	-0.966	-0.979	-0.991	-1.002	-1.014	-1.025	-1.036	-1.046	-1.056	-1.066	-1.076	-1.085	-1.094	-1.102	-1.110	-1.119	-1.126	-1.135	-1.142	-1.150	-1.158	-1.165	-1.172	-1.179	-1.185	-1.192	-1.199	-1.206	-1.212	-1.220	-1.226	-1.232	-1.239	-1.245	-1.252	-1.259	-1.265	-1.271	-1.279	-1.285	-1.291	-1.298	-1.305	-1.311	-1.318	-1.325	-1.331	-1.339	-1.345	-1.352	-1.360	-1.368	-1.374	-1.380	-1.388	-1.394	-1.401	-1.408	-1.415	-1.421	-1.429	-1.436	-1.441	-1.449	-1.455	-1.460	-1.468	-1.471	-1.478	-1.484	-1.488	-1.494	-1.498	-1.502	-1.505	-1.509	-1.511	-1.515	-1.518	-1.519	-1.520	-1.521	-1.521	-1.522	-1.521	-1.520	-1.519	-1.518	-1.515	-1.511	-1.509	-1.504	-1.499	-1.495	-1.489	-1.482	-1.475	-1.468	-1.460	-1.451	-1.442	-1.434	-1.424	-1.414	-1.402	-1.392	-1.381	-1.369	-1.356	-1.344	-1.331	-1.318	-1.305	-1.291	-1.279	-1.264	-1.249	-1.236	-1.221	-1.208	-1.192	-1.179	-1.164	-1.149	-1.134	-1.120	-1.106	-1.091	-1.078	-1.064	-1.050	-1.035	-1.021	-1.009	-0.996	-0.982	-0.970	-0.956	-0.944	-0.931	-0.920	-0.908	-0.896	-0.884	-0.874	-0.862	-0.851	-0.840	-0.830	-0.820	-0.810	-0.800	-0.790	-0.780	-0.771	-0.761	-0.754	-0.744	-0.736	-0.728	-0.719	-0.711	-0.704	-0.696	-0.689	-0.680	-0.672	-0.666	-0.659	-0.652	-0.646	-0.640	-0.635	-0.629	-0.624	-0.618	-0.612	-0.608	-0.604	-0.599	-0.595	-0.591	-0.589	-0.585	-0.581	-0.580	-0.578	-0.576	-0.574	-0.572	-0.571	-0.571	-0.571	-0.571	-0.571	-0.571	-0.574	-0.574	-0.576	-0.579	-0.581	-0.584	-0.586	-0.589	-0.592	-0.596	-0.600	-0.605	-0.610	-0.614	-0.620	-0.625	-0.630	-0.636	-0.641	-0.648	-0.654	-0.660	-0.666	-0.674	-0.681	-0.688	-0.695	-0.702	-0.710	-0.718	-0.725	-0.732	-0.741	-0.749	-0.756	-0.766	-0.774	-0.781	-0.790	-0.799	-0.809	-0.816	-0.826	-0.835	-0.844	-0.852	-0.862	-0.871	-0.881	-0.891	-0.900	-0.910	-0.920	-0.930	-0.941	-0.951	-0.961	-0.972	-0.982	-0.992	-1.002	-1.014	-1.024	-1.035	-1.046	-1.056	-1.066	-1.078	-1.089	-1.099	-1.110	-1.119	-1.130	-1.140	-1.149	-1.159	-1.169	-1.178	-1.188	-1.195	-1.204	-1.212	-1.219	-1.228	-1.234	-1.240	-1.246	-1.252	-1.259	-1.264	-1.269	-1.272	-1.276	-1.280	-1.282	-1.286	-1.288	-1.290	-1.290	-1.291	-1.292	-1.291	-1.290	-1.289	-1.289	-1.286	-1.285	-1.281	-1.279	-1.275	-1.271	-1.268	-1.265	-1.260	-1.255	-1.251	-1.245	-1.240	-1.235	-1.230	-1.224	-1.219	-1.214	-1.208	-1.202	-1.198	-1.191	-1.186	-1.181	-1.176	-1.171	-1.168	-1.162	-1.159	-1.155	-1.150	-1.146	-1.144	-1.141	-1.138	-1.135	-1.132	-1.131	-1.129	-1.129	-1.126	-1.126	-1.125	-1.125	-1.125	-1.125	-1.125	-1.126	-1.126	-1.128	-1.129	-1.129	-1.131	-1.134	-1.134	-1.136	-1.139	-1.140	-1.141	-1.144	-1.145	-1.148	-1.149	-1.150	-1.152	-1.154	-1.155	-1.156	-1.158	-1.159	-1.159	-1.159	-1.160	-1.160	-1.160	-1.160	-1.160	-1.159	-1.159	-1.159	-1.156	-1.155	-1.154	-1.151	-1.150	-1.148	-1.145	-1.142	-1.140	-1.138	-1.135	-1.132	-1.129	-1.125	-1.122	-1.119	-1.116	-1.112	-1.108	-1.106	-1.102	-1.098	-1.095	-1.092	-1.089	-1.085	-1.081	-1.079	-1.076	-1.074	-1.071	-1.070	-1.068	-1.065	-1.064	-1.062	-1.061	-1.061	-1.059	-1.060	-1.059	-1.060	-1.060	-1.060	-1.061	-1.062	-1.065	-1.066	-1.068	-1.071	-1.072	-1.076	-1.079	-1.084	-1.086	-1.090	-1.095	-1.100	-1.105	-1.110	-1.115	-1.120	-1.126	-1.132	-1.138	-1.144	-1.151	-1.158	-1.165	-1.171	-1.179	-1.186	-1.192	-1.200	-1.208	-1.216	-1.224	-1.231	-1.239	-1.246	-1.254	-1.262	-1.270	-1.278	-1.285	-1.292	-1.300	-1.309	-1.315	-1.322	-1.330	-1.338	-1.344	-1.351	-1.359	-1.365	-1.371	-1.378	-1.384	-1.390	-1.396	-1.404	-1.410	-1.415	-1.420	-1.428	-1.432	-1.438	-1.444	-1.449	-1.454	-1.459	-1.464	-1.469	-1.475	-1.480	-1.485	-1.490	-1.495	-1.500	-1.505	-1.510	-1.515	-1.521	-1.526	-1.531	-1.536	-1.541	-1.548	-1.554	-1.559	-1.565	-1.571	-1.578	-1.584	-1.590	-1.596	-1.602	-1.609	-1.615	-1.624	-1.629	-1.636	-1.644	-1.651	-1.658	-1.665	-1.672	-1.681	-1.689	-1.696	-1.704	-1.711	-1.719	-1.725	-1.734	-1.741	-1.748	-1.756	-1.764	-1.771	-1.778	-1.785	-1.792	-1.799	-1.806	-1.812	-1.819	-1.826	-1.832	-1.839	-1.845	-1.851	-1.856	-1.862	-1.868	-1.871	-1.876	-1.881	-1.886	-1.890	-1.894	-1.899	-1.901	-1.906	-1.909	-1.911	-1.914	-1.916	-1.919	-1.921	-1.922	-1.924	-1.925	-1.926	-1.926	-1.926	-1.928	-1.926	-1.926	-1.925	-1.924	-1.922	-1.919	-1.918	-1.915	-1.911	-1.908	-1.904	-1.899	-1.895	-1.890	-1.884	-1.879	-1.871	-1.864	-1.856	-1.848	-1.840	-1.830	-1.820	-1.811	-1.800	-1.789	-1.778	-1.765	-1.751	-1.739	-1.725	-1.710	-1.695	-1.680	-1.664	-1.646	-1.630	-1.611	-1.594	-1.575	-1.556	-1.536	-1.516	-1.495	-1.475	-1.454	-1.431	-1.408	-1.386	-1.362	-1.339	-1.315	-1.291	-1.266	-1.241	-1.216	-1.191	-1.166	-1.140	-1.115	-1.089	-1.061	-1.035	-1.010	-0.982	-0.956	-0.930	-0.904	-0.878	-0.851	-0.825	-0.799	-0.772	-0.748	-0.721	-0.696	-0.671	-0.645	-0.621	-0.596	-0.572	-0.549	-0.525	-0.502	-0.480	-0.458	-0.435	-0.415	-0.392	-0.372	-0.352	-0.331	-0.312	-0.294	-0.275	-0.258	-0.240	-0.224	-0.206	-0.190	-0.175	-0.160	-0.146	-0.130	-0.116	-0.104	-0.091	-0.078	-0.066	-0.054	-0.044	-0.032	-0.022	-0.011	-0.001	0.009	0.016	0.026	0.034	0.044	0.051	0.059	0.066	0.072	0.080	0.088	0.094	0.100	0.106	0.112	0.118	0.124	0.129	0.132	0.139	0.142	0.149	0.152	0.156	0.161	0.165	0.169	0.174	0.178	0.180	0.184	0.188	0.191	0.194	0.198	0.200	0.202	0.205	0.208	0.210	0.212	0.214	0.216	0.219	0.220	0.222	0.225	0.226	0.226	0.229	0.229	0.231	0.232	0.234	0.234	0.235	0.236	0.236	0.236	0.238	0.239	0.238	0.239	0.239	0.239	0.239	0.239	0.240	0.239	0.240	0.240	0.239	0.239	0.239	0.238	0.238	0.238	0.236	0.236	0.235	0.235	0.234	0.234	0.231	0.230	0.229	0.228	0.226	0.224	0.222	0.220	0.218	0.215	0.214	0.210	0.208	0.204	0.201	0.198	0.194	0.190	0.186	0.180	0.176	0.171	0.168	0.162	0.156	0.151	0.146	0.139	0.134	0.128	0.122	0.115	0.109	0.102	0.096	0.089	0.082	0.076	0.070	0.062	0.056	0.050	0.042	0.036	0.030	0.024	0.018	0.012	0.008	0.001	-0.005	-0.010	-0.014	-0.019	-0.024	-0.026	-0.030	-0.034	-0.038	-0.039	-0.042	-0.044	-0.046	-0.046	-0.049	-0.049	-0.049	-0.050	-0.050	-0.050	-0.049	-0.049	-0.048	-0.046	-0.045	-0.042	-0.041	-0.039	-0.038	-0.035	-0.032	-0.031	-0.028	-0.025	-0.022	-0.021	-0.018	-0.016	-0.014	-0.012	-0.010	-0.009	-0.008	-0.006	-0.005	-0.004	-0.004	-0.004	-0.004	-0.005	-0.006	-0.008	-0.009	-0.011	-0.014	-0.018	-0.020	-0.025	-0.029	-0.034	-0.039	-0.045	-0.050	-0.058	-0.065	-0.072	-0.081	-0.089	-0.098	-0.106	-0.115	-0.125	-0.135	-0.148	-0.158	-0.169	-0.179	-0.191	-0.202	-0.214	-0.228	-0.239	-0.250	-0.262	-0.275	-0.288	-0.300	-0.312	-0.324	-0.336	-0.348	-0.359	-0.371	-0.382	-0.394	-0.404	-0.415	-0.424	-0.435	-0.444	-0.455	-0.464	-0.472	-0.481	-0.488	-0.496	-0.504	-0.510	-0.516	-0.522	-0.529	-0.535	-0.540	-0.545	-0.549	-0.554	-0.559	-0.562	-0.566	-0.569	-0.572	-0.576	-0.580	-0.581	-0.585	-0.588	-0.591	-0.594	-0.596	-0.600	-0.602	-0.606	-0.609	-0.612	-0.618	-0.620	-0.625	-0.630	-0.634	-0.640	-0.645	-0.650	-0.656	-0.662	-0.669	-0.678	-0.684	-0.691	-0.700	-0.709	-0.718	-0.728	-0.736	-0.746	-0.756	-0.768	-0.778	-0.790	-0.802	-0.812	-0.825	-0.839	-0.851	-0.864	-0.878	-0.891	-0.904	-0.918	-0.931	-0.945	-0.960	-0.974	-0.986	-1.001	-1.015	-1.030	-1.042	-1.056	-1.070	-1.084	-1.098	-1.110	-1.124	-1.136	-1.150	-1.161	-1.174	-1.185	-1.196	-1.206	-1.218	-1.229	-1.239	-1.248	-1.256	-1.265	-1.274	-1.282	-1.290	-1.296	-1.302	-1.309	-1.315	-1.320	-1.325	-1.329	-1.331	-1.335	-1.339	-1.341	-1.342	-1.344	-1.345	-1.344	-1.345	-1.344	-1.344	-1.341	-1.340	-1.338	-1.335	-1.331	-1.329	-1.325	-1.320	-1.315	-1.310	-1.306	-1.300	-1.295	-1.288	-1.281	-1.275	-1.269	-1.261	-1.255	-1.248	-1.241	-1.234	-1.226	-1.219	-1.211	-1.204	-1.196	-1.189	-1.181	-1.174	-1.168	-1.160	-1.154	-1.146	-1.140	-1.132	-1.128	-1.121	-1.114	-1.109	-1.102	-1.098	-1.092	-1.088	-1.082	-1.079	-1.074	-1.069	-1.065	-1.061	-1.058	-1.054	-1.050	-1.046	-1.042	-1.040	-1.036	-1.034	-1.030	-1.028	-1.024	-1.020	-1.016	-1.012	-1.010	-1.006	-1.002	-0.998	-0.994	-0.990	-0.985	-0.980	-0.975	-0.970	-0.965	-0.959	-0.952	-0.946	-0.939	-0.932	-0.925	-0.918	-0.910	-0.901	-0.892	-0.884	-0.875	-0.866	-0.856	-0.846	-0.836	-0.826	-0.815	-0.805	-0.794	-0.784	-0.771	-0.761	-0.750	-0.738	-0.728	-0.715	-0.705	-0.695	-0.682	-0.672	-0.661	-0.651	-0.641	-0.631	-0.621	-0.612	-0.602	-0.595	-0.586	-0.579	-0.571	-0.565	-0.558	-0.551	-0.546	-0.542	-0.536	-0.534	-0.530	-0.526	-0.525	-0.522	-0.521	-0.520	-0.520	-0.520	-0.521	-0.522	-0.524	-0.526	-0.529	-0.531	-0.536	-0.539	-0.544	-0.549	-0.555	-0.560	-0.565	-0.572	-0.579	-0.585	-0.591	-0.599	-0.605	-0.614	-0.621	-0.629	-0.636	-0.644	-0.651	-0.659	-0.666	-0.674	-0.682	-0.690	-0.698	-0.704	-0.711	-0.719	-0.725	-0.732	-0.739	-0.745	-0.751	-0.755	-0.761	-0.768	-0.771	-0.776	-0.780	-0.784	-0.788	-0.791	-0.795	-0.798	-0.801	-0.802	-0.805	-0.806	-0.808	-0.809	-0.810	-0.810	-0.810	-0.810	-0.809	-0.808	-0.806	-0.805	-0.802	-0.800	-0.798	-0.795	-0.791	-0.788	-0.782	-0.779	-0.774	-0.769	-0.762	-0.756	-0.750	-0.744	-0.735	-0.728	-0.720	-0.710	-0.701	-0.692	-0.682	-0.671	-0.661	-0.650	-0.638	-0.625	-0.612	-0.600	-0.586	-0.571	-0.558	-0.542	-0.526	-0.510	-0.494	-0.476	-0.459	-0.441	-0.422	-0.404	-0.384	-0.365	-0.344	-0.325	-0.302	-0.281	-0.259	-0.239	-0.215	-0.192	-0.169	-0.145	-0.121	-0.096	-0.072	-0.048	-0.022	0.004	0.029	0.055	0.080	0.106	0.132	0.159	0.186	0.214	0.240	0.268	0.295	0.322	0.351	0.379	0.406	0.435	0.462	0.491	0.519	0.548	0.576	0.604	0.634	0.662	0.690	0.719	0.749	0.776	0.806	0.835	0.864	0.894	0.921	0.951	0.980	1.010	1.039	1.068	1.098	1.126	1.155	1.184	1.214	1.242	1.271	1.300	1.329	1.359	1.386	1.416	1.445	1.472	1.502	1.530	1.559	1.588	1.615	1.642	1.671	1.698	1.726	1.752	1.780	1.806	1.832	1.858	1.884	1.909	1.934	1.959	1.982	2.006	2.030	2.052	2.075	2.096	2.118	2.139	2.159	2.178	2.196	2.215	2.232	2.248	2.264	2.279	2.292	2.306	2.319	2.330	2.341	2.351	2.360	2.369	2.375	2.381	2.386	2.390	2.392	2.394	2.395	2.395	2.392	2.390	2.385	2.381	2.374	2.368	2.358	2.348	2.336	2.325	2.311	2.296	2.280	2.264	2.244	2.225	2.204	2.181	2.159	2.134	2.108	2.080	2.052	2.024	1.992	1.961	1.929	1.894	1.860	1.824	1.786	1.749	1.709	1.669	1.629	1.586	1.542	1.499	1.455	1.409	1.361	1.314	1.266	1.216	1.168	1.116	1.064	1.012	0.960	0.906	0.851	0.796	0.741	0.685	0.629	0.571	0.514	0.455	0.399	0.339	0.280	0.220	0.159	0.100	0.039	-0.021	-0.084	-0.144	-0.206	-0.268	-0.330	-0.391	-0.452	-0.515	-0.578	-0.639	-0.702	-0.764	-0.825	-0.888	-0.949	-1.011	-1.072	-1.135	-1.195	-1.256	-1.318	-1.378	-1.439	-1.499	-1.559	-1.618	-1.678	-1.738	-1.796	-1.855	-1.912	-1.971	-2.029	-2.086	-2.142	-2.199	-2.255	-2.311	-2.368	-2.422	-2.476	-2.531	-2.585	-2.639	-2.692	-2.745	-2.798	-2.850	-2.902	-2.954	-3.005	-3.056	-3.106	-3.156	-3.208	-3.256	-3.305	-3.354	-3.402	-3.449	-3.496	-3.544	-3.590	-3.636	-3.680	-3.726	-3.770	-3.814	-3.858	-3.900	-3.942	-3.984	-4.025	-4.066	-4.105	-4.144	-4.182	-4.220	-4.258	-4.294	-4.330	-4.364	-4.399	-4.432	-4.465	-4.496	-4.529	-4.559	-4.590	-4.619	-4.646	-4.675	-4.702	-4.729	-4.754	-4.779	-4.802	-4.826	-4.850	-4.872	-4.894	-4.915	-4.936	-4.956	-4.976	-4.995	-5.015	-5.034	-5.051	-5.070	-5.088	-5.104	-5.121	-5.138	-5.155	-5.171	-5.188	-5.202	-5.219	-5.235	-5.251	-5.268	-5.282	-5.299	-5.314	-5.330	-5.346	-5.361	-5.379	-5.395	-5.410	-5.426	-5.442	-5.459	-5.475	-5.490	-5.508	-5.524	-5.539	-5.555	-5.571	-5.588	-5.604	-5.619	-5.635	-5.650	-5.665	-5.680	-5.695	-5.709	-5.721	-5.736	-5.749	-5.761	-5.774	-5.785	-5.795	-5.806	-5.816	-5.825	-5.834	-5.842	-5.850	-5.856	-5.862	-5.868	-5.872	-5.876	-5.879	-5.881	-5.882	-5.882	-5.881	-5.881	-5.879	-5.878	-5.872	-5.869	-5.864	-5.858	-5.850	-5.842	-5.835	-5.825	-5.815	-5.805	-5.794	-5.781	-5.769	-5.755	-5.742	-5.728	-5.711	-5.696	-5.679	-5.664	-5.646	-5.629	-5.610	-5.590	-5.572	-5.551	-5.532	-5.511	-5.491	-5.471	-5.449	-5.428	-5.405	-5.384	-5.361	-5.339	-5.315	-5.294	-5.270	-5.248	-5.222	-5.200	-5.175	-5.151	-5.126	-5.102	-5.079	-5.054	-5.029	-5.004	-4.978	-4.952	-4.926	-4.901	-4.875	-4.849	-4.822	-4.796	-4.770	-4.742	-4.716	-4.689	-4.661	-4.634	-4.606	-4.578	-4.549	-4.521	-4.492	-4.464	-4.435	-4.406	-4.378	-4.349	-4.320	-4.290	-4.261	-4.231	-4.202	-4.172	-4.144	-4.112	-4.084	-4.055	-4.025	-3.996	-3.966	-3.938	-3.908	-3.880	-3.851	-3.822	-3.794	-3.765	-3.738	-3.710	-3.684	-3.656	-3.629	-3.602	-3.576	-3.551	-3.525	-3.500	-3.475	-3.450	-3.426	-3.402	-3.378	-3.355	-3.332	-3.310	-3.288	-3.265	-3.244	-3.222	-3.201	-3.181	-3.160	-3.140	-3.120	-3.100	-3.081	-3.061	-3.044	-3.024	-3.006	-2.986	-2.969	-2.950	-2.932	-2.915	-2.898	-2.879	-2.862	-2.845	-2.829	-2.811	-2.795	-2.779	-2.762	-2.745	-2.730	-2.714	-2.698	-2.682	-2.668	-2.652	-2.639	-2.624	-2.610	-2.596	-2.582	-2.569	-2.556	-2.544	-2.531	-2.519	-2.508	-2.496	-2.485	-2.475	-2.465	-2.455	-2.445	-2.436	-2.428	-2.420	-2.411	-2.404	-2.398	-2.390	-2.384	-2.379	-2.371	-2.366	-2.361	-2.356	-2.352	-2.348	-2.344	-2.340	-2.336	-2.332	-2.330	-2.325	-2.322	-2.320	-2.316	-2.312	-2.309	-2.306	-2.302	-2.299	-2.295	-2.292	-2.288	-2.284	-2.280	-2.275	-2.270	-2.265	-2.260	-2.254	-2.248	-2.242	-2.235	-2.229	-2.222	-2.214	-2.208	-2.200	-2.191	-2.182	-2.175	-2.165	-2.156	-2.146	-2.138	-2.128	-2.119	-2.109	-2.099	-2.090	-2.079	-2.069	-2.060	-2.050	-2.040	-2.030	-2.021	-2.011	-2.002	-1.992	-1.984	-1.975	-1.968	-1.959	-1.950	-1.944	-1.935	-1.929	-1.922	-1.915	-1.909	-1.904	-1.898	-1.894	-1.889	-1.885	-1.881	-1.878	-1.875	-1.872	-1.870	-1.869	-1.866	-1.865	-1.864	-1.862	-1.862	-1.862	-1.862	-1.862	-1.862	-1.864	-1.864	-1.866	-1.866	-1.868	-1.869	-1.870	-1.871	-1.872	-1.874	-1.875	-1.878	-1.879	-1.880	-1.880	-1.881	-1.882	-1.882	-1.884	-1.882	-1.884	-1.884	-1.884	-1.884	-1.882	-1.882	-1.882	-1.881	-1.880	-1.879	-1.878	-1.876	-1.875	-1.872	-1.871	-1.869	-1.866	-1.865	-1.864	-1.861	-1.859	-1.856	-1.854	-1.852	-1.850	-1.849	-1.846	-1.844	-1.842	-1.840	-1.838	-1.836	-1.835	-1.834	-1.832	-1.831	-1.831	-1.830	-1.830	-1.829	-1.829	-1.829	-1.829	-1.830	-1.830	-1.831	-1.832	-1.834	-1.835	-1.838	-1.839	-1.841	-1.842	-1.846	-1.849	-1.851	-1.854	-1.858	-1.861	-1.865	-1.869	-1.872	-1.876	-1.881	-1.885	-1.890	-1.894	-1.899	-1.904	-1.909	-1.914	-1.919	-1.922	-1.928	-1.934	-1.939	-1.942	-1.949	-1.954	-1.959	-1.964	-1.969	-1.975	-1.980	-1.985	-1.990	-1.995	-2.000	-2.005	-2.010	-2.015	-2.020	-2.024	-2.029	-2.034	-2.038	-2.042	-2.046	-2.050	-2.054	-2.058	-2.060	-2.064	-2.068	-2.071	-2.072	-2.076	-2.079	-2.081	-2.082	-2.084	-2.086	-2.086	-2.089	-2.089	-2.090	-2.090	-2.090	-2.090	-2.090	-2.089	-2.089	-2.088	-2.086	-2.085	-2.082	-2.081	-2.079	-2.076	-2.074	-2.071	-2.069	-2.065	-2.061	-2.058	-2.055	-2.050	-2.046	-2.042	-2.038	-2.034	-2.029	-2.025	-2.020	-2.016	-2.010	-2.006	-2.001	-1.996	-1.991	-1.988	-1.981	-1.978	-1.971	-1.966	-1.961	-1.956	-1.951	-1.946	-1.941	-1.938	-1.931	-1.928	-1.924	-1.918	-1.914	-1.910	-1.905	-1.900	-1.896	-1.892	-1.889	-1.885	-1.880	-1.876	-1.874	-1.870	-1.866	-1.862	-1.860	-1.856	-1.854	-1.851	-1.848	-1.844	-1.842	-1.839	-1.836	-1.834	-1.831	-1.830	-1.828	-1.826	-1.824	-1.822	-1.820	-1.818	-1.816	-1.815	-1.812	-1.811	-1.810	-1.809	-1.808	-1.806	-1.805	-1.804	-1.802	-1.801	-1.800	-1.799	-1.796	-1.796	-1.794	-1.794	-1.792	-1.790	-1.789	-1.788	-1.785	-1.784	-1.781	-1.780	-1.776	-1.774	-1.771	-1.769	-1.765	-1.761	-1.758	-1.754	-1.750	-1.745	-1.741	-1.735	-1.730	-1.724	-1.719	-1.712	-1.706	-1.699	-1.691	-1.684	-1.678	-1.670	-1.661	-1.652	-1.644	-1.635	-1.625	-1.615	-1.605	-1.595	-1.585	-1.574	-1.564	-1.554	-1.542	-1.531	-1.520	-1.509	-1.498	-1.485	-1.474	-1.462	-1.451	-1.440	-1.429	-1.419	-1.409	-1.398	-1.388	-1.378	-1.368	-1.358	-1.348	-1.340	-1.331	-1.322	-1.314	-1.306	-1.299	-1.291	-1.285	-1.279	-1.274	-1.268	-1.262	-1.258	-1.254	-1.250	-1.248	-1.244	-1.241	-1.239	-1.238	-1.236	-1.236	-1.235	-1.235	-1.234	-1.235	-1.236	-1.236	-1.239	-1.240	-1.241	-1.244	-1.245	-1.249	-1.250	-1.254	-1.255	-1.259	-1.261	-1.264	-1.266	-1.270	-1.272	-1.275	-1.278	-1.281	-1.284	-1.286	-1.290	-1.292	-1.295	-1.296	-1.299	-1.300	-1.302	-1.304	-1.305	-1.308	-1.308	-1.308	-1.310	-1.310	-1.310	-1.310	-1.310	-1.310	-1.310	-1.309	-1.308	-1.306	-1.306	-1.305	-1.304	-1.301	-1.299	-1.296	-1.295	-1.292	-1.291	-1.289	-1.286	-1.282	-1.280	-1.276	-1.275	-1.271	-1.268	-1.264	-1.262	-1.259	-1.256	-1.252	-1.250	-1.246	-1.245	-1.242	-1.240	-1.239	-1.236	-1.235	-1.234	-1.231	-1.230	-1.230	-1.229	-1.230	-1.230	-1.231	-1.231	-1.232	-1.235	-1.236	-1.240	-1.242	-1.245	-1.250	-1.255	-1.260	-1.265	-1.271	-1.279	-1.286	-1.294	-1.301	-1.311	-1.320	-1.330	-1.340	-1.351	-1.364	-1.375	-1.388	-1.400	-1.414	-1.428	-1.442	-1.458	-1.472	-1.489	-1.504	-1.521	-1.539	-1.555	-1.572	-1.591	-1.609	-1.628	-1.646	-1.665	-1.684	-1.702	-1.721	-1.741	-1.760	-1.780	-1.799	-1.819	-1.838	-1.856	-1.876	-1.894	-1.914	-1.931	-1.949	-1.966	-1.984	-2.000	-2.018	-2.034	-2.049	-2.065	-2.080	-2.094	-2.108	-2.121	-2.134	-2.146	-2.158	-2.169	-2.180	-2.189	-2.199	-2.208	-2.214	-2.222	-2.229	-2.234	-2.239	-2.244	-2.246	-2.250	-2.252	-2.254	-2.255	-2.255	-2.255	-2.254	-2.251	-2.250	-2.248	-2.244	-2.240	-2.235	-2.230	-2.225	-2.218	-2.212	-2.205	-2.198	-2.190	-2.181	-2.174	-2.164	-2.155	-2.146	-2.136	-2.126	-2.118	-2.106	-2.096	-2.086	-2.075	-2.065	-2.054	-2.044	-2.033	-2.021	-2.011	-1.999	-1.989	-1.978	-1.968	-1.956	-1.945	-1.934	-1.922	-1.911	-1.901	-1.890	-1.879	-1.868	-1.858	-1.845	-1.835	-1.822	-1.811	-1.800	-1.789	-1.776	-1.765	-1.752	-1.740	-1.728	-1.715	-1.702	-1.690	-1.676	-1.662	-1.648	-1.634	-1.620	-1.605	-1.590	-1.575	-1.559	-1.542	-1.526	-1.510	-1.491	-1.474	-1.455	-1.439	-1.420	-1.400	-1.381	-1.361	-1.340	-1.320	-1.300	-1.279	-1.256	-1.236	-1.212	-1.191	-1.169	-1.146	-1.124	-1.100	-1.076	-1.054	-1.030	-1.006	-0.982	-0.960	-0.936	-0.912	-0.889	-0.865	-0.842	-0.819	-0.795	-0.772	-0.749	-0.726	-0.704	-0.682	-0.660	-0.639	-0.618	-0.596	-0.578	-0.556	-0.538	-0.519	-0.500	-0.481	-0.465	-0.449	-0.432	-0.416	-0.402	-0.388	-0.374	-0.361	-0.349	-0.336	-0.325	-0.316	-0.306	-0.296	-0.290	-0.281	-0.275	-0.270	-0.264	-0.259	-0.255	-0.251	-0.249	-0.246	-0.244	-0.244	-0.244	-0.244	-0.244	-0.244	-0.246	-0.249	-0.250	-0.252	-0.256	-0.260	-0.262	-0.266	-0.271	-0.275	-0.279	-0.285	-0.290	-0.295	-0.299	-0.304	-0.308	-0.312	-0.319	-0.324	-0.328	-0.331	-0.336	-0.341	-0.345	-0.349	-0.351	-0.355	-0.358	-0.361	-0.364	-0.366	-0.366	-0.369	-0.370	-0.371	-0.371	-0.372	-0.371	-0.372	-0.371	-0.370	-0.370	-0.369	-0.366	-0.365	-0.361	-0.359	-0.356	-0.352	-0.350	-0.346	-0.342	-0.338	-0.334	-0.329	-0.325	-0.320	-0.316	-0.310	-0.305	-0.300	-0.295	-0.289	-0.284	-0.278	-0.271	-0.266	-0.260	-0.255	-0.249	-0.242	-0.236	-0.231	-0.225	-0.220	-0.212	-0.206	-0.202	-0.196	-0.190	-0.184	-0.180	-0.175	-0.169	-0.164	-0.159	-0.154	-0.149	-0.144	-0.139	-0.134	-0.131	-0.126	-0.122	-0.119	-0.115	-0.111	-0.109	-0.106	-0.102	-0.100	-0.099	-0.096	-0.095	-0.094	-0.092	-0.092	-0.092	-0.092	-0.091	-0.092	-0.094	-0.095	-0.096	-0.098	-0.100	-0.102	-0.105	-0.109	-0.111	-0.115	-0.119	-0.124	-0.129	-0.134	-0.138	-0.144	-0.150	-0.156	-0.161	-0.169	-0.175	-0.182	-0.190	-0.198	-0.205	-0.211	-0.220	-0.228	-0.235	-0.242	-0.251	-0.259	-0.268	-0.275	-0.284	-0.291	-0.300	-0.308	-0.315	-0.324	-0.331	-0.340	-0.346	-0.355	-0.362	-0.369	-0.378	-0.384	-0.391	-0.398	-0.405	-0.410	-0.418	-0.424	-0.430	-0.436	-0.442	-0.448	-0.455	-0.460	-0.466	-0.472	-0.479	-0.484	-0.490	-0.496	-0.501	-0.507	-0.512	-0.519	-0.525	-0.531	-0.538	-0.544	-0.550	-0.556	-0.564	-0.570	-0.578	-0.584	-0.591	-0.598	-0.606	-0.614	-0.620	-0.628	-0.636	-0.644	-0.651	-0.660	-0.668	-0.676	-0.684	-0.690	-0.699	-0.706	-0.714	-0.721	-0.730	-0.736	-0.744	-0.750	-0.756	-0.762	-0.769	-0.774	-0.779	-0.784	-0.789	-0.792	-0.796	-0.799	-0.801	-0.804	-0.805	-0.806	-0.806	-0.805	-0.805	-0.804	-0.801	-0.799	-0.796	-0.791	-0.788	-0.781	-0.776	-0.770	-0.762	-0.755	-0.748	-0.739	-0.729	-0.719	-0.709	-0.699	-0.688	-0.675	-0.662	-0.650	-0.636	-0.622	-0.609	-0.596	-0.581	-0.566	-0.552	-0.538	-0.522	-0.507	-0.491	-0.476	-0.461	-0.445	-0.430	-0.415	-0.399	-0.384	-0.368	-0.354	-0.339	-0.324	-0.309	-0.292	-0.279	-0.265	-0.251	-0.236	-0.224	-0.210	-0.198	-0.184	-0.171	-0.158	-0.146	-0.134	-0.122	-0.111	-0.099	-0.088	-0.078	-0.065	-0.055	-0.044	-0.034	-0.024	-0.012	-0.002	0.008	0.019	0.029	0.040	0.050	0.060	0.070	0.081	0.091	0.102	0.112	0.124	0.135	0.148	0.159	0.170	0.182	0.195	0.208	0.220	0.232	0.246	0.260	0.274	0.288	0.302	0.318	0.332	0.348	0.364	0.380	0.396	0.412	0.430	0.448	0.464	0.482	0.500	0.518	0.538	0.556	0.576	0.594	0.614	0.632	0.654	0.674	0.694	0.714	0.735	0.755	0.775	0.796	0.818	0.839	0.860	0.880	0.901	0.922	0.944	0.965	0.986	1.008	1.029	1.050	1.071	1.092	1.112	1.134	1.155	1.176	1.198	1.218	1.239	1.259	1.280	1.300	1.320	1.341	1.361	1.381	1.400	1.421	1.440	1.460	1.479	1.499	1.518	1.536	1.555	1.575	1.592	1.610	1.629	1.648	1.665	1.682	1.701	1.718	1.735	1.751	1.769	1.784	1.800	1.816	1.832	1.846	1.862	1.876	1.891	1.905	1.918	1.931	1.945	1.958	1.969	1.981	1.992	2.004	2.015	2.025	2.035	2.044	2.052	2.061	2.070	2.078	2.085	2.091	2.099	2.104	2.109	2.114	2.118	2.121	2.125	2.128	2.130	2.131	2.132	2.134	2.134	2.135	2.134	2.132	2.131	2.129	2.126	2.124	2.121	2.118	2.112	2.108	2.104	2.098	2.092	2.086	2.080	2.072	2.066	2.060	2.051	2.044	2.036	2.027	2.019	2.010	2.000	1.991	1.981	1.970	1.960	1.950	1.939	1.928	1.916	1.906	1.892	1.881	1.869	1.858	1.844	1.831	1.818	1.804	1.790	1.776	1.761	1.746	1.730	1.716	1.700	1.682	1.666	1.649	1.631	1.614	1.595	1.576	1.556	1.536	1.516	1.495	1.474	1.452	1.430	1.408	1.384	1.360	1.336	1.310	1.285	1.259	1.234	1.206	1.180	1.152	1.125	1.096	1.068	1.039	1.010	0.980	0.951	0.920	0.890	0.860	0.829	0.799	0.769	0.738	0.706	0.675	0.645	0.614	0.584	0.554	0.524	0.492	0.462	0.435	0.405	0.376	0.348	0.320	0.292	0.265	0.239	0.212	0.186	0.161	0.136	0.112	0.090	0.066	0.045	0.022	0.001	-0.019	-0.039	-0.058	-0.076	-0.094	-0.111	-0.128	-0.145	-0.160	-0.175	-0.189	-0.204	-0.216	-0.229	-0.241	-0.252	-0.264	-0.274	-0.284	-0.294	-0.302	-0.311	-0.319	-0.328	-0.335	-0.342	-0.349	-0.356	-0.362	-0.368	-0.374	-0.379	-0.384	-0.389	-0.394	-0.398	-0.402	-0.408	-0.411	-0.416	-0.420	-0.424	-0.428	-0.431	-0.435	-0.439	-0.442	-0.446	-0.450	-0.452	-0.458	-0.461	-0.464	-0.469	-0.472	-0.476	-0.480	-0.485	-0.488	-0.492	-0.496	-0.501	-0.505	-0.509	-0.514	-0.518	-0.521	-0.525	-0.531	-0.535	-0.539	-0.542	-0.548	-0.552	-0.556	-0.560	-0.565	-0.569	-0.571	-0.575	-0.579	-0.581	-0.585	-0.588	-0.590	-0.595	-0.596	-0.599	-0.600	-0.602	-0.602	-0.605	-0.605	-0.605	-0.604	-0.604	-0.604	-0.602	-0.600	-0.599	-0.596	-0.594	-0.591	-0.586	-0.581	-0.576	-0.571	-0.566	-0.560	-0.555	-0.548	-0.539	-0.531	-0.522	-0.514	-0.505	-0.494	-0.485	-0.474	-0.462	-0.450	-0.439	-0.426	-0.414	-0.400	-0.386	-0.374	-0.360	-0.345	-0.330	-0.316	-0.301	-0.285	-0.270	-0.255	-0.240	-0.224	-0.209	-0.192	-0.178	-0.161	-0.145	-0.129	-0.112	-0.098	-0.081	-0.066	-0.051	-0.036	-0.020	-0.006	0.009	0.024	0.038	0.051	0.066	0.079	0.092	0.105	0.119	0.131	0.144	0.155	0.168	0.180	0.190	0.201	0.212	0.222	0.232	0.242	0.252	0.261	0.271	0.279	0.288	0.295	0.304	0.311	0.319	0.326	0.332	0.339	0.345	0.351	0.356	0.362	0.368	0.372	0.378	0.381	0.386	0.390	0.392	0.396	0.400	0.402	0.405	0.408	0.410	0.411	0.412	0.414	0.415	0.416	0.416	0.418	0.416	0.416	0.415	0.414	0.412	0.411	0.409	0.406	0.405	0.401	0.399	0.395	0.391	0.388	0.382	0.379	0.374	0.370	0.364	0.359	0.351	0.346	0.339	0.332	0.325	0.318	0.310	0.301	0.294	0.285	0.276	0.268	0.258	0.248	0.238	0.228	0.216	0.205	0.194	0.182	0.170	0.158	0.145	0.132	0.119	0.106	0.092	0.080	0.065	0.051	0.036	0.022	0.008	-0.008	-0.022	-0.039	-0.054	-0.070	-0.086	-0.101	-0.118	-0.134	-0.149	-0.165	-0.181	-0.198	-0.214	-0.230	-0.245	-0.261	-0.278	-0.292	-0.308	-0.322	-0.338	-0.352	-0.366	-0.381	-0.395	-0.409	-0.421	-0.434	-0.448	-0.460	-0.470	-0.482	-0.492	-0.504	-0.514	-0.522	-0.532	-0.541	-0.550	-0.558	-0.564	-0.572	-0.579	-0.584	-0.590	-0.595	-0.600	-0.604	-0.608	-0.611	-0.615	-0.618	-0.619	-0.622	-0.624	-0.625	-0.626	-0.628	-0.628	-0.628	-0.628	-0.628	-0.626	-0.626	-0.626	-0.625	-0.624	-0.622	-0.621	-0.620	-0.619	-0.618	-0.616	-0.614	-0.612	-0.612	-0.610	-0.608	-0.608	-0.606	-0.605	-0.604	-0.602	-0.601	-0.600	-0.600	-0.600	-0.599	-0.599	-0.599	-0.598	-0.598	-0.600	-0.600	-0.600	-0.601	-0.601	-0.602	-0.604	-0.605	-0.608	-0.609	-0.611	-0.612	-0.615	-0.618	-0.620	-0.622	-0.625	-0.628	-0.631	-0.634	-0.636	-0.639	-0.642	-0.645	-0.648	-0.651	-0.655	-0.658	-0.659	-0.662	-0.665	-0.668	-0.670	-0.672	-0.675	-0.676	-0.679	-0.680	-0.681	-0.684	-0.684	-0.685	-0.685	-0.686	-0.686	-0.686	-0.685	-0.685	-0.684	-0.684	-0.682	-0.680	-0.679	-0.676	-0.674	-0.671	-0.668	-0.665	-0.662	-0.659	-0.655	-0.651	-0.648	-0.642	-0.639	-0.634	-0.630	-0.626	-0.621	-0.616	-0.612	-0.609	-0.602	-0.599	-0.595	-0.590	-0.588	-0.584	-0.579	-0.576	-0.572	-0.570	-0.568	-0.565	-0.562	-0.560	-0.559	-0.556	-0.556	-0.556	-0.556	-0.555	-0.556	-0.558	-0.558	-0.560	-0.561	-0.564	-0.566	-0.569	-0.572	-0.576	-0.579	-0.584	-0.588	-0.594	-0.599	-0.604	-0.610	-0.615	-0.621	-0.626	-0.634	-0.640	-0.648	-0.655	-0.660	-0.669	-0.675	-0.682	-0.690	-0.696	-0.705	-0.711	-0.719	-0.725	-0.732	-0.740	-0.746	-0.754	-0.760	-0.766	-0.774	-0.779	-0.786	-0.791	-0.798	-0.804	-0.809	-0.814	-0.820	-0.825	-0.830	-0.836	-0.840	-0.845	-0.850	-0.855	-0.859	-0.864	-0.869	-0.874	-0.878	-0.881	-0.886	-0.890	-0.895	-0.900	-0.904	-0.909	-0.912	-0.918	-0.922	-0.926	-0.932	-0.936	-0.942	-0.948	-0.954	-0.959	-0.965	-0.970	-0.978	-0.984	-0.990	-0.996	-1.002	-1.010	-1.018	-1.025	-1.032	-1.040	-1.048	-1.056	-1.062	-1.071	-1.079	-1.089	-1.098	-1.105	-1.114	-1.122	-1.131	-1.140	-1.149	-1.158	-1.165	-1.175	-1.184	-1.191	-1.201	-1.209	-1.218	-1.226	-1.234	-1.242	-1.251	-1.260	-1.266	-1.274	-1.284	-1.291	-1.299	-1.305	-1.312	-1.320	-1.326	-1.334	-1.341	-1.348	-1.354	-1.360	-1.366	-1.371	-1.378	-1.384	-1.389	-1.395	-1.400	-1.405	-1.410	-1.415	-1.419	-1.422	-1.428	-1.431	-1.435	-1.439	-1.441	-1.445	-1.446	-1.449	-1.450	-1.451	-1.454	-1.455	-1.455	-1.456	-1.455	-1.455	-1.454	-1.452	-1.451	-1.448	-1.445	-1.442	-1.439	-1.435	-1.430	-1.424	-1.418	-1.411	-1.405	-1.398	-1.390	-1.380	-1.370	-1.361	-1.350	-1.339	-1.328	-1.314	-1.301	-1.286	-1.272	-1.258	-1.241	-1.225	-1.209	-1.191	-1.172	-1.154	-1.134	-1.114	-1.094	-1.072	-1.050	-1.029	-1.005	-0.982	-0.959	-0.934	-0.910	-0.884	-0.859	-0.832	-0.808	-0.780	-0.754	-0.728	-0.699	-0.671	-0.644	-0.615	-0.586	-0.559	-0.530	-0.501	-0.472	-0.444	-0.415	-0.386	-0.358	-0.329	-0.300	-0.272	-0.244	-0.216	-0.188	-0.161	-0.134	-0.106	-0.081	-0.054	-0.029	-0.002	0.022	0.048	0.072	0.096	0.120	0.141	0.165	0.186	0.208	0.229	0.249	0.269	0.288	0.308	0.325	0.341	0.360	0.376	0.392	0.408	0.422	0.436	0.450	0.464	0.476	0.489	0.501	0.512	0.525	0.535	0.545	0.556	0.565	0.575	0.585	0.592	0.601	0.610	0.619	0.626	0.634	0.641	0.649	0.655	0.664	0.670	0.676	0.682	0.689	0.695	0.701	0.708	0.714	0.720	0.725	0.730	0.735	0.741	0.746	0.751	0.756	0.761	0.765	0.770	0.774	0.778	0.782	0.786	0.790	0.792	0.796	0.799	0.801	0.804	0.805	0.808	0.809	0.811	0.811	0.814	0.814	0.814	0.814	0.814	0.814	0.812	0.811	0.810	0.809	0.806	0.805	0.802	0.800	0.796	0.794	0.791	0.788	0.784	0.781	0.778	0.772	0.769	0.765	0.760	0.756	0.751	0.746	0.741	0.736	0.731	
