# Supplementary material for: Motion onset VEPs can see through the blur
Source: Sci Rep. 2024 Sep 12;14:21296. doi: 10.1038/s41598-024-72483-z (PMC11393312; doi:10.1038/s41598-024-72483-z)
Supplement: Supplementary file 3 — Supplementary Information 3. [file 41598_2024_72483_MOESM3_ESM.zip › VEP_raw_data/source_data/SourceBlurVEP-S004_VEP_2023-03-30_08-18-14.txt]

0.000	0.000	99999.999	6250.000	50.000	-2193.000	-2061.000	6248.000	7.000	100.000	5.000	2.000	1.000	1.000	0.000	0.000	0.000	0.000	0.000	0.000	0.000	0.000	0.000	0.000	0.000	0.000	0.000	0.500	0.505	0.510	0.515	0.520	0.525	0.530	0.534	0.539	0.544	0.548	0.552	0.556	0.560	0.565	0.568	0.572	0.576	0.580	0.584	0.588	0.591	0.595	0.599	0.602	0.606	0.610	0.614	0.618	0.621	0.626	0.630	0.634	0.639	0.644	0.649	0.654	0.659	0.664	0.669	0.675	0.681	0.686	0.692	0.699	0.705	0.712	0.719	0.726	0.735	0.742	0.751	0.758	0.766	0.775	0.785	0.794	0.802	0.812	0.822	0.832	0.844	0.854	0.864	0.875	0.886	0.898	0.908	0.920	0.931	0.942	0.954	0.966	0.976	0.989	1.000	1.012	1.024	1.035	1.046	1.058	1.069	1.081	1.092	1.104	1.115	1.125	1.136	1.146	1.158	1.168	1.178	1.188	1.196	1.206	1.215	1.224	1.232	1.241	1.250	1.258	1.265	1.272	1.280	1.285	1.292	1.299	1.305	1.310	1.315	1.321	1.326	1.331	1.335	1.339	1.341	1.345	1.348	1.351	1.352	1.355	1.358	1.359	1.359	1.360	1.361	1.361	1.361	1.360	1.360	1.360	1.359	1.358	1.356	1.354	1.352	1.350	1.349	1.346	1.344	1.341	1.339	1.335	1.332	1.329	1.325	1.322	1.319	1.315	1.311	1.308	1.305	1.301	1.298	1.294	1.291	1.288	1.285	1.282	1.279	1.275	1.274	1.271	1.269	1.266	1.265	1.262	1.261	1.260	1.259	1.258	1.256	1.258	1.256	1.256	1.255	1.256	1.256	1.258	1.259	1.259	1.261	1.262	1.265	1.265	1.268	1.270	1.271	1.274	1.276	1.279	1.281	1.284	1.286	1.289	1.291	1.294	1.295	1.299	1.301	1.302	1.305	1.308	1.309	1.310	1.311	1.312	1.314	1.315	1.315	1.315	1.316	1.316	1.315	1.314	1.314	1.312	1.310	1.309	1.306	1.302	1.300	1.298	1.292	1.289	1.284	1.280	1.274	1.269	1.264	1.256	1.250	1.244	1.238	1.230	1.222	1.215	1.206	1.199	1.190	1.182	1.174	1.166	1.156	1.149	1.140	1.132	1.122	1.114	1.105	1.098	1.089	1.080	1.072	1.064	1.055	1.048	1.040	1.032	1.026	1.019	1.012	1.006	1.000	0.994	0.990	0.984	0.979	0.975	0.970	0.966	0.962	0.959	0.956	0.954	0.951	0.948	0.946	0.944	0.941	0.939	0.939	0.936	0.934	0.934	0.931	0.931	0.929	0.929	0.926	0.925	0.924	0.922	0.920	0.919	0.916	0.915	0.911	0.909	0.906	0.904	0.900	0.896	0.892	0.889	0.885	0.879	0.875	0.869	0.864	0.858	0.851	0.845	0.839	0.831	0.824	0.816	0.809	0.801	0.792	0.785	0.776	0.768	0.758	0.748	0.739	0.729	0.719	0.709	0.699	0.689	0.678	0.668	0.656	0.646	0.636	0.625	0.614	0.602	0.592	0.580	0.570	0.558	0.548	0.535	0.524	0.514	0.502	0.491	0.480	0.469	0.458	0.445	0.435	0.424	0.412	0.401	0.390	0.380	0.369	0.358	0.348	0.336	0.326	0.316	0.306	0.296	0.286	0.278	0.268	0.259	0.249	0.241	0.231	0.224	0.215	0.209	0.200	0.194	0.186	0.180	0.174	0.169	0.162	0.158	0.151	0.148	0.142	0.140	0.135	0.132	0.130	0.128	0.125	0.124	0.122	0.121	0.120	0.120	0.121	0.121	0.122	0.122	0.125	0.126	0.128	0.130	0.132	0.135	0.139	0.141	0.144	0.148	0.152	0.155	0.159	0.164	0.166	0.171	0.176	0.180	0.184	0.189	0.192	0.198	0.201	0.205	0.210	0.212	0.216	0.220	0.224	0.226	0.230	0.232	0.236	0.239	0.240	0.242	0.244	0.246	0.248	0.249	0.249	0.250	0.250	0.250	0.250	0.249	0.249	0.248	0.246	0.246	0.244	0.242	0.241	0.238	0.236	0.234	0.231	0.229	0.226	0.224	0.221	0.219	0.216	0.214	0.210	0.208	0.206	0.204	0.201	0.200	0.198	0.196	0.195	0.192	0.192	0.191	0.191	0.192	0.192	0.194	0.195	0.196	0.198	0.199	0.201	0.204	0.208	0.210	0.214	0.218	0.222	0.226	0.231	0.236	0.241	0.248	0.252	0.259	0.264	0.269	0.275	0.281	0.286	0.292	0.298	0.304	0.310	0.315	0.321	0.325	0.330	0.334	0.339	0.342	0.346	0.349	0.351	0.354	0.355	0.355	0.356	0.358	0.356	0.358	0.355	0.354	0.351	0.350	0.348	0.344	0.340	0.336	0.331	0.326	0.322	0.316	0.311	0.305	0.300	0.294	0.288	0.281	0.274	0.269	0.262	0.256	0.250	0.245	0.239	0.234	0.229	0.224	0.220	0.216	0.214	0.210	0.208	0.206	0.204	0.202	0.202	0.204	0.205	0.206	0.209	0.211	0.214	0.219	0.224	0.229	0.236	0.244	0.250	0.259	0.268	0.279	0.289	0.299	0.311	0.322	0.336	0.349	0.362	0.378	0.392	0.408	0.424	0.439	0.455	0.471	0.489	0.506	0.524	0.541	0.559	0.578	0.595	0.614	0.631	0.650	0.668	0.685	0.704	0.721	0.739	0.756	0.774	0.790	0.806	0.824	0.840	0.855	0.871	0.885	0.899	0.914	0.926	0.940	0.954	0.965	0.976	0.986	0.998	1.008	1.018	1.026	1.035	1.042	1.050	1.056	1.064	1.069	1.074	1.078	1.081	1.085	1.089	1.091	1.092	1.095	1.096	1.098	1.098	1.098	1.098	1.096	1.095	1.094	1.091	1.089	1.086	1.084	1.080	1.078	1.075	1.070	1.066	1.064	1.060	1.055	1.051	1.046	1.041	1.038	1.032	1.029	1.024	1.019	1.015	1.010	1.005	1.001	0.996	0.992	0.989	0.984	0.980	0.975	0.971	0.968	0.962	0.960	0.956	0.951	0.948	0.944	0.940	0.936	0.932	0.929	0.924	0.921	0.918	0.912	0.910	0.906	0.901	0.898	0.894	0.891	0.886	0.881	0.878	0.874	0.870	0.865	0.861	0.855	0.851	0.846	0.841	0.836	0.831	0.828	0.822	0.816	0.811	0.806	0.801	0.796	0.790	0.785	0.779	0.774	0.769	0.762	0.759	0.752	0.748	0.742	0.739	0.734	0.729	0.724	0.720	0.715	0.711	0.708	0.704	0.700	0.696	0.694	0.690	0.688	0.684	0.681	0.680	0.678	0.676	0.674	0.672	0.671	0.670	0.670	0.669	0.669	0.669	0.669	0.669	0.670	0.670	0.671	0.674	0.675	0.676	0.678	0.680	0.681	0.684	0.686	0.688	0.691	0.694	0.696	0.700	0.702	0.706	0.710	0.715	0.719	0.724	0.728	0.731	0.738	0.742	0.748	0.751	0.756	0.762	0.769	0.774	0.780	0.786	0.791	0.799	0.804	0.811	0.818	0.825	0.831	0.838	0.845	0.852	0.859	0.866	0.872	0.881	0.888	0.895	0.901	0.908	0.914	0.921	0.926	0.932	0.938	0.942	0.949	0.954	0.958	0.961	0.965	0.969	0.971	0.974	0.975	0.976	0.976	0.978	0.978	0.976	0.975	0.974	0.971	0.968	0.964	0.960	0.955	0.950	0.944	0.939	0.930	0.922	0.915	0.906	0.899	0.889	0.880	0.870	0.859	0.850	0.839	0.828	0.816	0.805	0.794	0.781	0.770	0.759	0.748	0.736	0.725	0.712	0.702	0.692	0.680	0.670	0.661	0.650	0.640	0.631	0.622	0.614	0.606	0.598	0.591	0.582	0.576	0.571	0.565	0.560	0.555	0.551	0.546	0.544	0.541	0.539	0.538	0.536	0.535	0.535	0.535	0.535	0.536	0.538	0.539	0.540	0.542	0.545	0.548	0.550	0.554	0.558	0.562	0.565	0.570	0.575	0.579	0.582	0.589	0.594	0.599	0.605	0.609	0.614	0.620	0.624	0.630	0.635	0.640	0.645	0.649	0.654	0.659	0.662	0.666	0.670	0.672	0.676	0.680	0.682	0.685	0.686	0.689	0.689	0.691	0.691	0.691	0.691	0.691	0.690	0.689	0.688	0.685	0.682	0.679	0.675	0.672	0.668	0.662	0.656	0.651	0.645	0.639	0.632	0.626	0.619	0.610	0.604	0.595	0.586	0.578	0.569	0.560	0.551	0.541	0.532	0.524	0.514	0.504	0.495	0.486	0.478	0.466	0.459	0.449	0.439	0.431	0.422	0.414	0.406	0.399	0.392	0.385	0.378	0.370	0.365	0.359	0.354	0.349	0.344	0.340	0.336	0.334	0.330	0.326	0.325	0.322	0.321	0.321	0.320	0.320	0.320	0.321	0.321	0.324	0.326	0.328	0.330	0.334	0.336	0.341	0.345	0.350	0.355	0.360	0.366	0.371	0.378	0.384	0.391	0.398	0.405	0.414	0.421	0.429	0.438	0.446	0.456	0.464	0.474	0.484	0.492	0.504	0.512	0.522	0.534	0.544	0.555	0.565	0.575	0.588	0.598	0.609	0.620	0.631	0.641	0.652	0.664	0.672	0.684	0.694	0.704	0.712	0.724	0.732	0.740	0.750	0.758	0.766	0.772	0.781	0.788	0.794	0.800	0.806	0.811	0.815	0.819	0.822	0.826	0.830	0.832	0.834	0.836	0.838	0.838	0.838	0.838	0.836	0.836	0.835	0.834	0.832	0.829	0.828	0.824	0.821	0.819	0.815	0.812	0.810	0.806	0.804	0.800	0.796	0.794	0.791	0.789	0.785	0.784	0.781	0.780	0.779	0.778	0.776	0.776	0.776	0.776	0.778	0.779	0.780	0.781	0.784	0.786	0.788	0.791	0.795	0.798	0.802	0.806	0.810	0.815	0.819	0.822	0.828	0.832	0.836	0.841	0.845	0.850	0.854	0.858	0.860	0.864	0.868	0.869	0.870	0.871	0.872	0.874	0.872	0.872	0.870	0.869	0.865	0.861	0.858	0.852	0.845	0.838	0.831	0.824	0.812	0.802	0.791	0.780	0.768	0.755	0.740	0.725	0.710	0.692	0.676	0.659	0.640	0.621	0.601	0.582	0.561	0.540	0.519	0.498	0.475	0.454	0.431	0.409	0.386	0.364	0.341	0.319	0.295	0.272	0.250	0.229	0.206	0.184	0.162	0.142	0.122	0.102	0.082	0.064	0.045	0.028	0.010	-0.006	-0.021	-0.038	-0.051	-0.065	-0.076	-0.089	-0.100	-0.110	-0.120	-0.128	-0.136	-0.144	-0.149	-0.155	-0.159	-0.164	-0.166	-0.169	-0.171	-0.171	-0.171	-0.171	-0.170	-0.170	-0.166	-0.164	-0.161	-0.158	-0.155	-0.150	-0.146	-0.141	-0.138	-0.131	-0.128	-0.121	-0.116	-0.111	-0.105	-0.100	-0.096	-0.090	-0.085	-0.081	-0.076	-0.071	-0.069	-0.065	-0.061	-0.059	-0.056	-0.054	-0.052	-0.050	-0.050	-0.049	-0.049	-0.049	-0.049	-0.050	-0.051	-0.054	-0.055	-0.058	-0.060	-0.062	-0.066	-0.069	-0.074	-0.076	-0.081	-0.086	-0.090	-0.095	-0.099	-0.104	-0.108	-0.114	-0.118	-0.122	-0.128	-0.132	-0.138	-0.141	-0.145	-0.150	-0.154	-0.158	-0.161	-0.165	-0.169	-0.171	-0.174	-0.176	-0.179	-0.181	-0.182	-0.184	-0.186	-0.188	-0.188	-0.189	-0.189	-0.189	-0.189	-0.189	-0.188	-0.188	-0.186	-0.186	-0.185	-0.182	-0.182	-0.180	-0.179	-0.176	-0.175	-0.174	-0.171	-0.170	-0.168	-0.166	-0.164	-0.161	-0.159	-0.158	-0.156	-0.154	-0.152	-0.150	-0.148	-0.146	-0.145	-0.142	-0.141	-0.141	-0.140	-0.138	-0.138	-0.136	-0.136	-0.134	-0.134	-0.132	-0.132	-0.132	-0.132	-0.132	-0.132	-0.132	-0.132	-0.132	-0.134	-0.134	-0.135	-0.136	-0.138	-0.138	-0.138	-0.140	-0.141	-0.142	-0.142	-0.144	-0.146	-0.146	-0.148	-0.150	-0.151	-0.152	-0.154	-0.156	-0.158	-0.159	-0.160	-0.161	-0.162	-0.164	-0.164	-0.166	-0.166	-0.168	-0.168	-0.168	-0.168	-0.168	-0.169	-0.169	-0.166	-0.166	-0.164	-0.164	-0.162	-0.161	-0.159	-0.158	-0.156	-0.154	-0.151	-0.148	-0.145	-0.141	-0.138	-0.135	-0.130	-0.126	-0.121	-0.118	-0.114	-0.108	-0.102	-0.098	-0.091	-0.086	-0.081	-0.076	-0.070	-0.064	-0.058	-0.050	-0.045	-0.038	-0.031	-0.025	-0.019	-0.012	-0.005	0.001	0.008	0.014	0.021	0.029	0.035	0.041	0.049	0.056	0.062	0.070	0.078	0.082	0.090	0.098	0.104	0.110	0.118	0.124	0.130	0.138	0.144	0.150	0.156	0.162	0.170	0.176	0.182	0.189	0.194	0.201	0.208	0.212	0.220	0.225	0.231	0.236	0.242	0.248	0.254	0.259	0.264	0.269	0.274	0.279	0.282	0.288	0.291	0.295	0.300	0.304	0.308	0.311	0.315	0.318	0.322	0.325	0.329	0.331	0.332	0.336	0.339	0.341	0.344	0.345	0.348	0.351	0.352	0.355	0.358	0.359	0.361	0.362	0.365	0.366	0.368	0.370	0.372	0.374	0.375	0.379	0.380	0.382	0.385	0.388	0.390	0.392	0.396	0.400	0.401	0.405	0.409	0.414	0.418	0.420	0.424	0.429	0.432	0.438	0.442	0.448	0.451	0.456	0.461	0.466	0.471	0.476	0.481	0.486	0.491	0.496	0.502	0.506	0.512	0.516	0.522	0.528	0.532	0.538	0.541	0.546	0.550	0.555	0.560	0.562	0.566	0.571	0.574	0.578	0.580	0.582	0.586	0.588	0.590	0.592	0.594	0.596	0.598	0.599	0.601	0.601	0.602	0.604	0.604	0.605	0.605	0.605	0.606	0.605	0.606	0.605	0.606	0.605	0.605	0.604	0.605	0.605	0.605	0.604	0.604	0.604	0.604	0.604	0.605	0.606	0.606	0.606	0.608	0.609	0.610	0.612	0.615	0.615	0.618	0.620	0.622	0.625	0.629	0.631	0.635	0.640	0.644	0.648	0.651	0.658	0.661	0.666	0.672	0.679	0.684	0.690	0.696	0.702	0.710	0.718	0.725	0.731	0.739	0.746	0.755	0.761	0.770	0.778	0.786	0.794	0.802	0.810	0.818	0.826	0.834	0.841	0.849	0.856	0.865	0.872	0.879	0.885	0.892	0.899	0.905	0.911	0.916	0.922	0.928	0.931	0.936	0.940	0.944	0.948	0.950	0.954	0.956	0.958	0.959	0.959	0.959	0.960	0.960	0.958	0.956	0.955	0.952	0.950	0.946	0.944	0.939	0.934	0.930	0.925	0.918	0.912	0.905	0.899	0.890	0.882	0.874	0.866	0.858	0.848	0.838	0.828	0.816	0.806	0.796	0.784	0.772	0.760	0.749	0.736	0.724	0.711	0.699	0.686	0.674	0.660	0.646	0.634	0.621	0.608	0.595	0.581	0.568	0.556	0.542	0.529	0.516	0.505	0.492	0.480	0.468	0.455	0.444	0.432	0.421	0.411	0.400	0.390	0.380	0.371	0.361	0.354	0.345	0.336	0.328	0.321	0.312	0.306	0.299	0.292	0.286	0.280	0.275	0.270	0.265	0.260	0.255	0.250	0.248	0.242	0.239	0.235	0.232	0.229	0.225	0.221	0.219	0.215	0.211	0.208	0.204	0.201	0.196	0.192	0.189	0.184	0.180	0.176	0.171	0.166	0.161	0.156	0.151	0.145	0.139	0.134	0.128	0.121	0.115	0.108	0.100	0.092	0.086	0.079	0.070	0.061	0.054	0.045	0.036	0.028	0.019	0.010	0.000	-0.008	-0.018	-0.026	-0.036	-0.045	-0.055	-0.065	-0.074	-0.082	-0.092	-0.100	-0.110	-0.119	-0.128	-0.136	-0.145	-0.155	-0.162	-0.171	-0.180	-0.188	-0.196	-0.204	-0.212	-0.220	-0.228	-0.235	-0.241	-0.249	-0.256	-0.262	-0.269	-0.275	-0.282	-0.288	-0.294	-0.299	-0.304	-0.309	-0.314	-0.319	-0.324	-0.328	-0.332	-0.336	-0.340	-0.342	-0.345	-0.350	-0.351	-0.354	-0.356	-0.356	-0.358	-0.359	-0.360	-0.361	-0.360	-0.360	-0.359	-0.359	-0.358	-0.356	-0.355	-0.351	-0.350	-0.346	-0.342	-0.340	-0.335	-0.331	-0.326	-0.322	-0.316	-0.311	-0.306	-0.299	-0.294	-0.288	-0.281	-0.274	-0.268	-0.260	-0.254	-0.246	-0.240	-0.231	-0.224	-0.218	-0.210	-0.204	-0.196	-0.189	-0.181	-0.175	-0.168	-0.162	-0.156	-0.150	-0.145	-0.139	-0.134	-0.129	-0.124	-0.120	-0.116	-0.112	-0.110	-0.106	-0.104	-0.101	-0.100	-0.099	-0.096	-0.096	-0.095	-0.096	-0.095	-0.096	-0.098	-0.099	-0.100	-0.101	-0.104	-0.105	-0.108	-0.110	-0.112	-0.116	-0.118	-0.121	-0.125	-0.128	-0.131	-0.134	-0.136	-0.140	-0.141	-0.145	-0.148	-0.149	-0.151	-0.154	-0.156	-0.159	-0.160	-0.161	-0.162	-0.162	-0.164	-0.164	-0.165	-0.165	-0.164	-0.162	-0.162	-0.161	-0.160	-0.158	-0.155	-0.152	-0.151	-0.149	-0.145	-0.141	-0.139	-0.135	-0.130	-0.128	-0.122	-0.119	-0.114	-0.109	-0.105	-0.100	-0.095	-0.089	-0.085	-0.080	-0.075	-0.069	-0.064	-0.059	-0.052	-0.049	-0.042	-0.038	-0.031	-0.028	-0.021	-0.016	-0.011	-0.006	-0.001	0.004	0.010	0.014	0.019	0.024	0.029	0.034	0.039	0.042	0.048	0.052	0.056	0.061	0.066	0.071	0.075	0.079	0.084	0.089	0.094	0.099	0.102	0.108	0.111	0.116	0.120	0.125	0.130	0.135	0.140	0.145	0.150	0.155	0.160	0.165	0.171	0.176	0.181	0.186	0.192	0.199	0.204	0.210	0.216	0.224	0.230	0.236	0.242	0.250	0.256	0.264	0.271	0.279	0.286	0.295	0.302	0.310	0.319	0.326	0.335	0.344	0.352	0.361	0.370	0.379	0.389	0.396	0.406	0.415	0.425	0.434	0.442	0.451	0.460	0.469	0.478	0.486	0.494	0.502	0.510	0.518	0.525	0.532	0.539	0.546	0.552	0.559	0.564	0.569	0.574	0.578	0.582	0.585	0.589	0.591	0.594	0.596	0.598	0.599	0.599	0.599	0.599	0.598	0.596	0.594	0.594	0.591	0.588	0.585	0.581	0.578	0.574	0.569	0.564	0.559	0.555	0.550	0.545	0.539	0.534	0.529	0.522	0.518	0.511	0.506	0.501	0.496	0.490	0.485	0.480	0.475	0.471	0.466	0.462	0.458	0.454	0.451	0.448	0.444	0.441	0.439	0.436	0.434	0.432	0.432	0.431	0.430	0.430	0.430	0.431	0.432	0.434	0.435	0.438	0.440	0.444	0.446	0.450	0.454	0.459	0.464	0.469	0.474	0.480	0.486	0.494	0.501	0.509	0.516	0.524	0.532	0.542	0.551	0.560	0.571	0.581	0.592	0.604	0.615	0.628	0.639	0.651	0.664	0.678	0.691	0.704	0.718	0.730	0.744	0.758	0.772	0.786	0.800	0.815	0.829	0.842	0.856	0.870	0.882	0.896	0.909	0.921	0.934	0.946	0.958	0.968	0.979	0.989	0.999	1.006	1.015	1.022	1.030	1.036	1.041	1.046	1.050	1.054	1.056	1.058	1.058	1.058	1.056	1.055	1.051	1.048	1.044	1.038	1.031	1.025	1.016	1.008	0.998	0.988	0.978	0.966	0.954	0.941	0.926	0.914	0.900	0.885	0.869	0.854	0.838	0.821	0.805	0.789	0.771	0.756	0.739	0.722	0.706	0.689	0.672	0.658	0.642	0.626	0.611	0.598	0.582	0.568	0.555	0.542	0.529	0.518	0.506	0.496	0.486	0.475	0.466	0.459	0.450	0.442	0.436	0.430	0.424	0.419	0.414	0.410	0.406	0.402	0.401	0.399	0.396	0.395	0.394	0.392	0.392	0.391	0.391	0.391	0.390	0.390	0.391	0.391	0.391	0.391	0.391	0.391	0.391	0.391	0.391	0.391	0.391	0.389	0.389	0.388	0.385	0.384	0.381	0.380	0.378	0.375	0.372	0.369	0.366	0.362	0.358	0.352	0.348	0.342	0.338	0.332	0.326	0.322	0.316	0.309	0.302	0.298	0.291	0.284	0.278	0.270	0.264	0.258	0.250	0.244	0.236	0.230	0.224	0.218	0.211	0.205	0.199	0.194	0.188	0.181	0.176	0.171	0.166	0.161	0.156	0.152	0.149	0.145	0.141	0.139	0.135	0.132	0.130	0.129	0.125	0.124	0.122	0.122	0.120	0.120	0.119	0.119	0.120	0.120	0.120	0.121	0.122	0.125	0.126	0.128	0.130	0.131	0.134	0.135	0.139	0.141	0.142	0.146	0.149	0.151	0.154	0.156	0.159	0.161	0.164	0.166	0.170	0.172	0.174	0.175	0.178	0.180	0.181	0.181	0.182	0.182	0.184	0.184	0.184	0.182	0.181	0.180	0.178	0.175	0.174	0.170	0.166	0.164	0.159	0.155	0.150	0.145	0.140	0.134	0.128	0.121	0.114	0.106	0.100	0.091	0.084	0.075	0.066	0.056	0.048	0.039	0.029	0.020	0.011	0.001	-0.009	-0.019	-0.028	-0.038	-0.046	-0.056	-0.065	-0.074	-0.082	-0.091	-0.099	-0.108	-0.115	-0.122	-0.129	-0.136	-0.142	-0.149	-0.155	-0.159	-0.162	-0.168	-0.171	-0.174	-0.178	-0.179	-0.180	-0.181	-0.182	-0.182	-0.181	-0.180	-0.179	-0.176	-0.174	-0.171	-0.166	-0.161	-0.158	-0.151	-0.146	-0.140	-0.132	-0.126	-0.118	-0.109	-0.100	-0.091	-0.082	-0.072	-0.062	-0.052	-0.041	-0.030	-0.020	-0.009	0.004	0.016	0.028	0.040	0.052	0.065	0.078	0.091	0.104	0.116	0.130	0.142	0.155	0.169	0.181	0.195	0.209	0.221	0.234	0.248	0.260	0.274	0.286	0.299	0.311	0.325	0.338	0.350	0.362	0.375	0.388	0.400	0.412	0.424	0.436	0.449	0.461	0.472	0.485	0.498	0.510	0.521	0.534	0.545	0.556	0.569	0.581	0.592	0.604	0.615	0.628	0.639	0.651	0.661	0.674	0.685	0.696	0.708	0.719	0.731	0.742	0.752	0.764	0.775	0.786	0.798	0.808	0.819	0.829	0.839	0.850	0.859	0.869	0.880	0.890	0.899	0.909	0.918	0.928	0.935	0.944	0.954	0.961	0.969	0.978	0.985	0.992	0.999	1.006	1.014	1.019	1.026	1.031	1.038	1.042	1.048	1.052	1.056	1.060	1.064	1.068	1.071	1.075	1.078	1.079	1.081	1.084	1.084	1.085	1.085	1.085	1.085	1.084	1.082	1.082	1.081	1.079	1.076	1.072	1.070	1.066	1.062	1.059	1.054	1.050	1.045	1.039	1.034	1.028	1.021	1.015	1.008	1.000	0.992	0.985	0.978	0.970	0.960	0.952	0.944	0.935	0.926	0.918	0.908	0.898	0.889	0.880	0.870	0.861	0.851	0.842	0.832	0.824	0.814	0.805	0.795	0.786	0.778	0.769	0.760	0.752	0.745	0.738	0.730	0.722	0.715	0.709	0.702	0.696	0.690	0.685	0.679	0.675	0.669	0.665	0.661	0.658	0.654	0.651	0.649	0.646	0.644	0.642	0.642	0.641	0.640	0.639	0.639	0.639	0.639	0.639	0.640	0.641	0.641	0.642	0.645	0.648	0.649	0.650	0.652	0.655	0.658	0.659	0.661	0.665	0.666	0.669	0.672	0.675	0.678	0.681	0.682	0.686	0.689	0.690	0.692	0.695	0.699	0.700	0.701	0.704	0.706	0.708	0.710	0.711	0.712	0.714	0.714	0.715	0.716	0.718	0.718	0.718	0.718	0.718	0.718	0.718	0.716	0.716	0.715	0.715	0.714	0.712	0.711	0.709	0.709	0.706	0.705	0.704	0.701	0.700	0.698	0.696	0.694	0.692	0.689	0.689	0.686	0.684	0.681	0.680	0.678	0.676	0.675	0.672	0.670	0.670	0.669	0.668	0.665	0.665	0.664	0.662	0.661	0.661	0.661	0.661	0.661	0.661	0.661	0.662	0.664	0.665	0.665	0.666	0.669	0.670	0.672	0.674	0.676	0.679	0.681	0.684	0.686	0.689	0.692	0.695	0.699	0.701	0.705	0.708	0.711	0.716	0.719	0.722	0.726	0.729	0.732	0.736	0.740	0.742	0.746	0.750	0.754	0.755	0.759	0.762	0.765	0.766	0.769	0.771	0.772	0.775	0.776	0.779	0.779	0.779	0.781	0.780	0.781	0.780	0.780	0.779	0.779	0.778	0.775	0.774	0.771	0.769	0.766	0.762	0.759	0.756	0.752	0.748	0.744	0.738	0.732	0.728	0.721	0.716	0.710	0.702	0.696	0.689	0.681	0.674	0.668	0.659	0.651	0.644	0.635	0.628	0.619	0.610	0.601	0.592	0.584	0.576	0.566	0.558	0.550	0.541	0.532	0.525	0.516	0.507	0.500	0.491	0.485	0.478	0.469	0.462	0.456	0.450	0.442	0.436	0.432	0.426	0.421	0.416	0.412	0.408	0.404	0.401	0.398	0.395	0.392	0.392	0.390	0.390	0.388	0.388	0.389	0.389	0.390	0.391	0.394	0.395	0.398	0.400	0.404	0.408	0.410	0.414	0.419	0.422	0.428	0.432	0.438	0.444	0.449	0.455	0.461	0.468	0.472	0.480	0.486	0.492	0.500	0.506	0.512	0.520	0.526	0.532	0.539	0.545	0.551	0.558	0.562	0.568	0.572	0.579	0.584	0.588	0.592	0.596	0.601	0.604	0.608	0.610	0.612	0.615	0.618	0.619	0.619	0.619	0.620	0.620	0.620	0.619	0.618	0.615	0.614	0.611	0.609	0.606	0.602	0.599	0.595	0.591	0.588	0.582	0.579	0.572	0.569	0.564	0.559	0.552	0.548	0.542	0.536	0.531	0.526	0.521	0.516	0.511	0.507	0.502	0.499	0.495	0.491	0.488	0.485	0.481	0.480	0.476	0.475	0.474	0.471	0.470	0.469	0.469	0.469	0.470	0.470	0.470	0.471	0.472	0.474	0.475	0.478	0.480	0.481	0.482	0.486	0.489	0.490	0.492	0.495	0.496	0.499	0.501	0.501	0.502	0.504	0.505	0.506	0.506	0.507	0.507	0.506	0.505	0.505	0.502	0.501	0.499	0.495	0.492	0.490	0.485	0.481	0.476	0.470	0.465	0.460	0.454	0.449	0.441	0.434	0.428	0.420	0.414	0.405	0.398	0.389	0.381	0.374	0.365	0.358	0.349	0.341	0.334	0.326	0.319	0.311	0.305	0.298	0.291	0.285	0.279	0.274	0.268	0.262	0.258	0.252	0.249	0.244	0.241	0.238	0.235	0.234	0.231	0.229	0.226	0.225	0.225	0.224	0.222	0.222	0.222	0.222	0.222	0.224	0.224	0.225	0.225	0.228	0.229	0.230	0.231	0.232	0.235	0.238	0.240	0.241	0.244	0.246	0.248	0.250	0.254	0.256	0.258	0.261	0.264	0.268	0.270	0.272	0.276	0.279	0.282	0.285	0.289	0.291	0.296	0.300	0.304	0.306	0.311	0.315	0.319	0.324	0.328	0.331	0.336	0.340	0.345	0.349	0.355	0.359	0.364	0.369	0.372	0.378	0.382	0.388	0.394	0.398	0.402	0.408	0.412	0.418	0.421	0.426	0.431	0.436	0.440	0.445	0.449	0.452	0.458	0.462	0.466	0.469	0.474	0.478	0.481	0.485	0.489	0.492	0.496	0.500	0.504	0.507	0.511	0.514	0.518	0.521	0.525	0.529	0.531	0.535	0.539	0.544	0.548	0.551	0.555	0.560	0.564	0.569	0.574	0.579	0.584	0.588	0.594	0.600	0.606	0.611	0.618	0.625	0.630	0.638	0.645	0.652	0.660	0.668	0.675	0.682	0.691	0.699	0.708	0.716	0.725	0.734	0.742	0.752	0.761	0.770	0.780	0.789	0.799	0.808	0.819	0.828	0.838	0.848	0.858	0.866	0.876	0.886	0.895	0.904	0.914	0.924	0.931	0.941	0.950	0.959	0.968	0.975	0.984	0.992	1.000	1.006	1.014	1.021	1.028	1.034	1.041	1.048	1.052	1.058	1.062	1.069	1.072	1.076	1.081	1.085	1.089	1.091	1.095	1.098	1.100	1.100	1.102	1.102	1.105	1.105	1.106	1.105	1.105	1.105	1.104	1.102	1.101	1.100	1.098	1.096	1.094	1.091	1.089	1.085	1.082	1.080	1.076	1.074	1.069	1.066	1.064	1.060	1.056	1.051	1.048	1.044	1.041	1.038	1.034	1.030	1.028	1.025	1.021	1.019	1.016	1.012	1.011	1.009	1.008	1.005	1.004	1.002	1.001	1.001	1.001	1.001	1.001	1.001	1.001	1.002	1.004	1.006	1.006	1.009	1.011	1.014	1.016	1.020	1.021	1.025	1.029	1.032	1.036	1.040	1.044	1.049	1.052	1.056	1.061	1.065	1.069	1.072	1.076	1.080	1.084	1.088	1.091	1.094	1.096	1.100	1.102	1.105	1.106	1.109	1.109	1.111	1.110	1.111	1.111	1.110	1.110	1.108	1.106	1.105	1.101	1.099	1.094	1.091	1.085	1.080	1.074	1.068	1.061	1.054	1.046	1.038	1.029	1.020	1.010	1.001	0.990	0.980	0.969	0.958	0.946	0.934	0.922	0.910	0.899	0.886	0.874	0.860	0.849	0.836	0.824	0.811	0.799	0.786	0.775	0.762	0.750	0.740	0.728	0.716	0.706	0.696	0.686	0.678	0.668	0.659	0.650	0.642	0.635	0.629	0.622	0.615	0.610	0.604	0.600	0.596	0.592	0.589	0.585	0.582	0.580	0.576	0.575	0.572	0.571	0.570	0.569	0.569	0.568	0.566	0.565	0.565	0.564	0.562	0.561	0.561	0.560	0.559	0.558	0.555	0.552	0.551	0.548	0.546	0.542	0.539	0.536	0.532	0.528	0.522	0.518	0.512	0.506	0.500	0.495	0.488	0.481	0.474	0.465	0.456	0.449	0.440	0.431	0.422	0.412	0.404	0.394	0.384	0.374	0.364	0.354	0.344	0.334	0.321	0.311	0.301	0.290	0.280	0.270	0.259	0.248	0.238	0.226	0.218	0.206	0.196	0.185	0.176	0.165	0.155	0.145	0.135	0.125	0.118	0.108	0.099	0.089	0.080	0.071	0.061	0.052	0.044	0.035	0.028	0.019	0.010	0.002	-0.005	-0.014	-0.021	-0.028	-0.035	-0.042	-0.049	-0.056	-0.062	-0.069	-0.075	-0.080	-0.086	-0.092	-0.098	-0.102	-0.106	-0.111	-0.115	-0.119	-0.122	-0.126	-0.129	-0.132	-0.134	-0.136	-0.139	-0.140	-0.141	-0.144	-0.144	-0.144	-0.144	-0.144	-0.144	-0.142	-0.141	-0.139	-0.138	-0.135	-0.134	-0.131	-0.128	-0.125	-0.121	-0.118	-0.114	-0.109	-0.105	-0.101	-0.096	-0.091	-0.086	-0.081	-0.076	-0.071	-0.065	-0.060	-0.054	-0.048	-0.040	-0.034	-0.028	-0.021	-0.015	-0.009	-0.004	0.002	0.009	0.016	0.022	0.028	0.034	0.040	0.046	0.052	0.058	0.064	0.070	0.076	0.080	0.085	0.090	0.096	0.101	0.106	0.111	0.115	0.120	0.124	0.129	0.132	0.136	0.140	0.142	0.148	0.150	0.154	0.156	0.160	0.162	0.165	0.168	0.171	0.174	0.178	0.179	0.181	0.185	0.188	0.190	0.192	0.195	0.199	0.201	0.204	0.208	0.210	0.214	0.218	0.221	0.225	0.228	0.232	0.236	0.240	0.244	0.248	0.252	0.258	0.262	0.266	0.271	0.276	0.280	0.285	0.291	0.295	0.300	0.305	0.310	0.314	0.318	0.324	0.326	0.331	0.335	0.339	0.342	0.345	0.348	0.351	0.354	0.355	0.358	0.358	0.359	0.360	0.359	0.359	0.359	0.358	0.356	0.354	0.350	0.349	0.346	0.341	0.339	0.334	0.330	0.324	0.319	0.314	0.308	0.301	0.296	0.290	0.284	0.276	0.271	0.264	0.258	0.251	0.245	0.239	0.234	0.226	0.221	0.215	0.211	0.205	0.201	0.196	0.194	0.190	0.188	0.185	0.182	0.182	0.181	0.181	0.180	0.181	0.184	0.185	0.188	0.191	0.195	0.199	0.204	0.210	0.216	0.224	0.230	0.239	0.248	0.256	0.266	0.276	0.288	0.299	0.310	0.322	0.335	0.349	0.361	0.375	0.389	0.402	0.418	0.434	0.449	0.462	0.479	0.495	0.511	0.526	0.542	0.559	0.575	0.590	0.606	0.622	0.638	0.654	0.669	0.685	0.699	0.714	0.728	0.742	0.756	0.770	0.782	0.796	0.808	0.820	0.831	0.842	0.852	0.862	0.872	0.880	0.890	0.896	0.905	0.911	0.918	0.922	0.929	0.932	0.936	0.941	0.944	0.944	0.946	0.948	0.949	0.948	0.949	0.948	0.946	0.944	0.942	0.939	0.936	0.932	0.929	0.925	0.920	0.915	0.910	0.904	0.899	0.892	0.888	0.880	0.874	0.866	0.860	0.854	0.846	0.840	0.832	0.825	0.818	0.811	0.804	0.796	0.789	0.782	0.776	0.769	0.762	0.755	0.749	0.742	0.738	0.731	0.724	0.719	0.714	0.706	0.701	0.695	0.691	0.685	0.680	0.676	0.670	0.665	0.661	0.656	0.652	0.648	0.644	0.639	0.635	0.630	0.625	0.621	0.616	0.612	0.609	0.604	0.600	0.595	0.591	0.588	0.582	0.578	0.574	0.569	0.564	0.560	0.556	0.550	0.545	0.541	0.536	0.531	0.526	0.521	0.516	0.511	0.507	0.502	0.496	0.492	0.488	0.484	0.479	0.474	0.470	0.465	0.460	0.458	0.452	0.448	0.444	0.440	0.436	0.432	0.430	0.425	0.421	0.419	0.416	0.412	0.411	0.409	0.406	0.404	0.402	0.401	0.400	0.398	0.396	0.396	0.396	0.395	0.396	0.396	0.396	0.396	0.396	0.398	0.399	0.400	0.402	0.405	0.406	0.409	0.412	0.415	0.419	0.422	0.426	0.431	0.435	0.441	0.446	0.451	0.456	0.462	0.469	0.475	0.482	0.488	0.495	0.502	0.510	0.519	0.525	0.534	0.542	0.551	0.560	0.569	0.576	0.585	0.594	0.602	0.611	0.620	0.630	0.639	0.646	0.654	0.664	0.671	0.678	0.686	0.692	0.700	0.705	0.712	0.716	0.722	0.726	0.731	0.736	0.739	0.741	0.742	0.745	0.746	0.748	0.746	0.745	0.745	0.742	0.740	0.738	0.734	0.729	0.724	0.719	0.712	0.706	0.699	0.691	0.682	0.674	0.665	0.655	0.645	0.635	0.625	0.612	0.602	0.591	0.579	0.568	0.556	0.544	0.531	0.520	0.507	0.495	0.484	0.472	0.460	0.449	0.438	0.426	0.416	0.405	0.396	0.385	0.375	0.366	0.358	0.349	0.341	0.334	0.325	0.319	0.312	0.306	0.301	0.296	0.291	0.288	0.284	0.281	0.279	0.276	0.275	0.274	0.272	0.271	0.272	0.272	0.272	0.274	0.275	0.278	0.279	0.281	0.284	0.286	0.290	0.292	0.296	0.301	0.304	0.309	0.312	0.316	0.321	0.325	0.330	0.334	0.339	0.344	0.348	0.354	0.358	0.361	0.365	0.370	0.374	0.378	0.381	0.385	0.388	0.391	0.394	0.396	0.399	0.401	0.402	0.404	0.405	0.406	0.406	0.406	0.406	0.406	0.405	0.404	0.402	0.400	0.398	0.395	0.392	0.388	0.384	0.380	0.375	0.371	0.365	0.360	0.354	0.348	0.341	0.336	0.329	0.321	0.315	0.308	0.300	0.292	0.285	0.278	0.270	0.261	0.254	0.245	0.239	0.231	0.222	0.216	0.209	0.200	0.192	0.186	0.179	0.172	0.166	0.160	0.155	0.149	0.144	0.139	0.134	0.130	0.126	0.122	0.119	0.116	0.115	0.112	0.111	0.109	0.109	0.109	0.108	0.109	0.110	0.111	0.112	0.115	0.118	0.120	0.122	0.126	0.131	0.135	0.139	0.145	0.150	0.156	0.162	0.169	0.176	0.184	0.192	0.199	0.208	0.218	0.226	0.236	0.246	0.255	0.265	0.276	0.288	0.298	0.309	0.320	0.331	0.342	0.356	0.368	0.380	0.392	0.405	0.418	0.430	0.442	0.456	0.470	0.481	0.496	0.509	0.521	0.534	0.546	0.559	0.571	0.584	0.595	0.608	0.619	0.630	0.641	0.651	0.662	0.672	0.681	0.691	0.700	0.709	0.716	0.724	0.731	0.739	0.745	0.750	0.755	0.761	0.765	0.770	0.775	0.778	0.780	0.784	0.785	0.786	0.789	0.790	0.790	0.790	0.791	0.791	0.791	0.791	0.790	0.790	0.790	0.789	0.789	0.788	0.786	0.785	0.785	0.785	0.785	0.785	0.785	0.786	0.786	0.788	0.789	0.790	0.791	0.794	0.796	0.799	0.801	0.806	0.809	0.812	0.818	0.821	0.826	0.831	0.836	0.842	0.848	0.854	0.859	0.865	0.871	0.876	0.882	0.889	0.894	0.900	0.905	0.911	0.915	0.920	0.924	0.929	0.932	0.935	0.939	0.940	0.941	0.941	0.942	0.941	0.941	0.939	0.938	0.934	0.929	0.925	0.920	0.914	0.906	0.898	0.890	0.880	0.869	0.858	0.845	0.834	0.820	0.805	0.791	0.775	0.759	0.741	0.724	0.706	0.688	0.668	0.649	0.629	0.610	0.589	0.568	0.548	0.528	0.506	0.485	0.464	0.441	0.420	0.399	0.379	0.359	0.338	0.318	0.298	0.279	0.260	0.241	0.222	0.205	0.189	0.172	0.158	0.142	0.128	0.115	0.100	0.089	0.078	0.066	0.056	0.048	0.039	0.031	0.025	0.019	0.012	0.008	0.004	0.000	-0.001	-0.005	-0.006	-0.006	-0.008	-0.006	-0.006	-0.005	-0.002	0.000	0.001	0.004	0.008	0.011	0.014	0.019	0.021	0.025	0.029	0.034	0.038	0.040	0.044	0.048	0.050	0.054	0.056	0.060	0.061	0.064	0.064	0.065	0.066	0.068	0.066	0.066	0.065	0.064	0.061	0.059	0.056	0.054	0.051	0.048	0.042	0.038	0.034	0.028	0.022	0.016	0.009	0.002	-0.004	-0.010	-0.019	-0.025	-0.034	-0.041	-0.049	-0.056	-0.064	-0.072	-0.080	-0.089	-0.096	-0.104	-0.111	-0.119	-0.125	-0.132	-0.140	-0.146	-0.152	-0.159	-0.165	-0.170	-0.175	-0.180	-0.185	-0.190	-0.194	-0.198	-0.201	-0.204	-0.208	-0.210	-0.211	-0.215	-0.216	-0.218	-0.219	-0.219	-0.220	-0.220	-0.220	-0.220	-0.220	-0.219	-0.219	-0.219	-0.216	-0.216	-0.216	-0.214	-0.212	-0.212	-0.211	-0.209	-0.208	-0.208	-0.206	-0.204	-0.202	-0.202	-0.201	-0.200	-0.200	-0.200	-0.198	-0.198	-0.198	-0.196	-0.196	-0.198	-0.196	-0.196	-0.198	-0.199	-0.199	-0.200	-0.200	-0.202	-0.202	-0.204	-0.206	-0.208	-0.210	-0.211	-0.212	-0.215	-0.218	-0.220	-0.222	-0.225	-0.228	-0.230	-0.231	-0.235	-0.238	-0.240	-0.242	-0.246	-0.248	-0.251	-0.254	-0.256	-0.259	-0.261	-0.264	-0.265	-0.269	-0.270	-0.271	-0.274	-0.275	-0.276	-0.278	-0.279	-0.280	-0.280	-0.281	-0.281	-0.280	-0.281	-0.280	-0.280	-0.279	-0.279	-0.278	-0.276	-0.275	-0.272	-0.271	-0.269	-0.266	-0.264	-0.261	-0.258	-0.254	-0.250	-0.248	-0.244	-0.239	-0.235	-0.231	-0.226	-0.221	-0.218	-0.212	-0.208	-0.201	-0.198	-0.191	-0.188	-0.181	-0.176	-0.170	-0.164	-0.159	-0.152	-0.146	-0.142	-0.136	-0.130	-0.125	-0.119	-0.112	-0.108	-0.102	-0.095	-0.090	-0.084	-0.079	-0.074	-0.068	-0.062	-0.059	-0.052	-0.048	-0.042	-0.038	-0.034	-0.028	-0.024	-0.019	-0.015	-0.010	-0.005	-0.001	0.004	0.006	0.011	0.015	0.019	0.022	0.026	0.030	0.032	0.036	0.040	0.044	0.046	0.049	0.051	0.055	0.058	0.060	0.062	0.065	0.068	0.070	0.071	0.075	0.076	0.079	0.081	0.082	0.085	0.088	0.090	0.091	0.095	0.096	0.099	0.101	0.102	0.106	0.110	0.111	0.115	0.118	0.120	0.124	0.126	0.130	0.134	0.136	0.140	0.144	0.149	0.151	0.156	0.161	0.166	0.171	0.175	0.180	0.186	0.191	0.196	0.202	0.209	0.215	0.221	0.228	0.234	0.240	0.248	0.255	0.260	0.268	0.274	0.281	0.289	0.295	0.301	0.309	0.315	0.322	0.329	0.335	0.341	0.349	0.355	0.361	0.368	0.374	0.379	0.385	0.390	0.395	0.400	0.405	0.410	0.415	0.419	0.422	0.428	0.432	0.436	0.439	0.442	0.446	0.449	0.451	0.455	0.458	0.460	0.462	0.464	0.466	0.469	0.471	0.472	0.475	0.478	0.479	0.481	0.482	0.485	0.488	0.489	0.491	0.494	0.495	0.499	0.501	0.504	0.506	0.510	0.512	0.515	0.519	0.522	0.526	0.530	0.534	0.539	0.542	0.548	0.551	0.556	0.562	0.566	0.572	0.578	0.582	0.589	0.595	0.600	0.606	0.612	0.618	0.625	0.630	0.638	0.644	0.651	0.658	0.664	0.670	0.676	0.682	0.690	0.696	0.702	0.709	0.715	0.720	0.728	0.732	0.739	0.745	0.749	0.755	0.760	0.766	0.770	0.775	0.779	0.784	0.789	0.792	0.796	0.800	0.802	0.806	0.809	0.811	0.814	0.815	0.818	0.819	0.821	0.821	0.822	0.822	0.824	0.822	0.822	0.821	0.820	0.819	0.818	0.815	0.814	0.810	0.809	0.805	0.801	0.798	0.791	0.788	0.782	0.776	0.771	0.765	0.759	0.752	0.745	0.738	0.730	0.722	0.714	0.705	0.696	0.688	0.678	0.668	0.658	0.646	0.638	0.626	0.615	0.604	0.592	0.581	0.570	0.559	0.548	0.535	0.524	0.511	0.500	0.488	0.476	0.465	0.452	0.441	0.430	0.418	0.406	0.395	0.384	0.374	0.362	0.352	0.342	0.332	0.322	0.312	0.304	0.294	0.286	0.278	0.269	0.261	0.255	0.246	0.240	0.234	0.228	0.222	0.218	0.211	0.206	0.202	0.199	0.194	0.190	0.186	0.182	0.179	0.176	0.174	0.171	0.169	0.166	0.164	0.161	0.160	0.158	0.155	0.152	0.151	0.149	0.146	0.144	0.142	0.140	0.136	0.135	0.131	0.129	0.125	0.121	0.118	0.114	0.109	0.106	0.101	0.096	0.091	0.086	0.080	0.074	0.069	0.062	0.055	0.049	0.041	0.034	0.028	0.019	0.010	0.002	-0.006	-0.015	-0.024	-0.034	-0.042	-0.051	-0.061	-0.071	-0.081	-0.090	-0.101	-0.111	-0.121	-0.131	-0.141	-0.151	-0.162	-0.174	-0.184	-0.194	-0.205	-0.215	-0.226	-0.236	-0.246	-0.256	-0.266	-0.278	-0.286	-0.296	-0.306	-0.315	-0.324	-0.332	-0.342	-0.351	-0.359	-0.368	-0.375	-0.384	-0.390	-0.396	-0.404	-0.410	-0.416	-0.421	-0.428	-0.432	-0.436	-0.441	-0.445	-0.448	-0.451	-0.454	-0.456	-0.458	-0.459	-0.460	-0.460	-0.461	-0.460	-0.459	-0.458	-0.456	-0.455	-0.452	-0.449	-0.445	-0.442	-0.439	-0.434	-0.430	-0.425	-0.419	-0.414	-0.409	-0.402	-0.396	-0.389	-0.382	-0.376	-0.370	-0.362	-0.355	-0.348	-0.341	-0.334	-0.326	-0.320	-0.312	-0.305	-0.299	-0.292	-0.286	-0.280	-0.272	-0.268	-0.261	-0.255	-0.251	-0.246	-0.240	-0.236	-0.232	-0.230	-0.226	-0.224	-0.221	-0.219	-0.216	-0.214	-0.212	-0.212	-0.211	-0.210	-0.211	-0.211	-0.212	-0.211	-0.212	-0.214	-0.216	-0.218	-0.220	-0.221	-0.224	-0.226	-0.229	-0.230	-0.232	-0.235	-0.238	-0.240	-0.244	-0.245	-0.248	-0.250	-0.251	-0.252	-0.254	-0.256	-0.258	-0.258	-0.259	-0.260	-0.260	-0.259	-0.259	-0.259	-0.258	-0.256	-0.256	-0.254	-0.251	-0.250	-0.246	-0.245	-0.242	-0.239	-0.235	-0.231	-0.228	-0.224	-0.220	-0.215	-0.211	-0.206	-0.201	-0.198	-0.192	-0.188	-0.182	-0.179	-0.172	-0.168	-0.162	-0.159	-0.154	-0.149	-0.144	-0.140	-0.135	-0.131	-0.126	-0.124	-0.120	-0.116	-0.112	-0.109	-0.106	-0.102	-0.100	-0.096	-0.094	-0.091	-0.089	-0.086	-0.084	-0.081	-0.079	-0.076	-0.075	-0.074	-0.071	-0.070	-0.068	-0.066	-0.065	-0.062	-0.060	-0.059	-0.058	-0.055	-0.054	-0.051	-0.048	-0.046	-0.044	-0.042	-0.039	-0.036	-0.034	-0.031	-0.028	-0.025	-0.021	-0.019	-0.016	-0.011	-0.009	-0.005	-0.001	0.004	0.008	0.011	0.018	0.021	0.026	0.030	0.035	0.040	0.046	0.051	0.056	0.061	0.068	0.074	0.079	0.085	0.090	0.098	0.105	0.110	0.116	0.124	0.130	0.138	0.145	0.152	0.159	0.168	0.175	0.181	0.190	0.198	0.205	0.214	0.222	0.230	0.239	0.245	0.254	0.262	0.270	0.278	0.286	0.294	0.301	0.310	0.318	0.324	0.331	0.339	0.345	0.352	0.359	0.365	0.371	0.378	0.382	0.388	0.392	0.398	0.402	0.406	0.410	0.414	0.416	0.420	0.421	0.424	0.425	0.428	0.429	0.429	0.429	0.429	0.429	0.429	0.428	0.428	0.425	0.424	0.422	0.420	0.418	0.416	0.414	0.410	0.409	0.405	0.402	0.400	0.396	0.394	0.391	0.388	0.385	0.382	0.380	0.376	0.374	0.371	0.369	0.366	0.364	0.361	0.359	0.359	0.356	0.355	0.354	0.352	0.351	0.352	0.351	0.351	0.351	0.352	0.352	0.355	0.355	0.358	0.359	0.361	0.364	0.366	0.369	0.372	0.376	0.380	0.385	0.389	0.394	0.399	0.404	0.410	0.415	0.421	0.429	0.435	0.442	0.450	0.458	0.466	0.474	0.482	0.492	0.501	0.511	0.521	0.531	0.542	0.552	0.562	0.575	0.586	0.598	0.608	0.620	0.632	0.644	0.656	0.669	0.681	0.694	0.705	0.718	0.729	0.740	0.751	0.762	0.774	0.784	0.795	0.805	0.814	0.825	0.832	0.841	0.849	0.856	0.862	0.869	0.875	0.879	0.882	0.886	0.889	0.891	0.891	0.892	0.891	0.890	0.888	0.884	0.880	0.875	0.869	0.862	0.855	0.848	0.838	0.829	0.818	0.806	0.795	0.782	0.769	0.755	0.741	0.726	0.711	0.696	0.680	0.664	0.646	0.629	0.612	0.595	0.578	0.560	0.544	0.528	0.509	0.492	0.476	0.460	0.444	0.428	0.412	0.398	0.382	0.369	0.355	0.342	0.329	0.318	0.306	0.296	0.286	0.276	0.268	0.259	0.252	0.245	0.239	0.234	0.229	0.224	0.220	0.218	0.215	0.212	0.210	0.210	0.209	0.209	0.209	0.209	0.211	0.211	0.212	0.215	0.216	0.219	0.221	0.224	0.225	0.229	0.230	0.234	0.235	0.238	0.240	0.242	0.244	0.245	0.248	0.249	0.250	0.251	0.251	0.252	0.252	0.252	0.251	0.251	0.251	0.249	0.248	0.245	0.244	0.241	0.239	0.236	0.232	0.229	0.226	0.221	0.218	0.212	0.209	0.205	0.199	0.194	0.189	0.185	0.179	0.174	0.168	0.164	0.158	0.152	0.148	0.142	0.136	0.131	0.126	0.121	0.116	0.111	0.108	0.102	0.099	0.095	0.090	0.088	0.084	0.079	0.076	0.072	0.070	0.068	0.066	0.064	0.061	0.060	0.059	0.058	0.056	0.056	0.055	0.055	0.055	0.055	0.055	0.056	0.056	0.056	0.058	0.059	0.060	0.060	0.062	0.064	0.065	0.066	0.068	0.069	0.070	0.071	0.072	0.074	0.074	0.075	0.076	0.076	0.076	0.076	0.076	0.075	0.074	0.072	0.071	0.070	0.068	0.065	0.062	0.059	0.055	0.051	0.046	0.041	0.038	0.031	0.026	0.020	0.012	0.006	-0.001	-0.009	-0.016	-0.024	-0.032	-0.041	-0.050	-0.060	-0.069	-0.078	-0.088	-0.098	-0.106	-0.118	-0.126	-0.136	-0.148	-0.156	-0.166	-0.176	-0.185	-0.195	-0.204	-0.212	-0.222	-0.231	-0.240	-0.246	-0.255	-0.261	-0.270	-0.276	-0.284	-0.289	-0.295	-0.301	-0.306	-0.310	-0.314	-0.318	-0.320	-0.324	-0.326	-0.328	-0.330	-0.330	-0.331	-0.331	-0.331	-0.330	-0.329	-0.328	-0.325	-0.322	-0.320	-0.316	-0.312	-0.309	-0.305	-0.300	-0.295	-0.289	-0.284	-0.276	-0.270	-0.262	-0.256	-0.248	-0.240	-0.231	-0.222	-0.214	-0.205	-0.195	-0.186	-0.176	-0.166	-0.156	-0.145	-0.135	-0.124	-0.112	-0.101	-0.090	-0.078	-0.066	-0.054	-0.041	-0.029	-0.016	-0.004	0.009	0.021	0.035	0.048	0.060	0.074	0.088	0.100	0.112	0.126	0.140	0.154	0.166	0.180	0.192	0.208	0.219	0.232	0.246	0.259	0.272	0.285	0.299	0.311	0.324	0.336	0.350	0.361	0.374	0.388	0.399	0.411	0.422	0.435	0.445	0.458	0.469	0.480	0.490	0.501	0.512	0.522	0.532	0.542	0.552	0.562	0.572	0.582	0.591	0.601	0.610	0.619	0.628	0.636	0.645	0.652	0.660	0.669	0.676	0.684	0.691	0.699	0.706	0.714	0.720	0.726	0.734	0.739	0.746	0.751	0.759	0.764	0.769	0.775	0.781	0.786	0.791	0.796	0.800	0.805	0.809	0.814	0.818	0.821	0.825	0.829	0.832	0.835	0.838	0.840	0.842	0.845	0.848	0.849	0.850	0.851	0.852	0.854	0.854	0.855	0.854	0.855	0.854	0.852	0.851	0.851	0.849	0.848	0.845	0.841	0.840	0.836	0.832	0.829	0.826	0.822	0.818	0.812	0.809	0.804	0.796	0.791	0.785	0.779	0.772	0.766	0.759	0.752	0.744	0.738	0.730	0.721	0.714	0.706	0.698	0.689	0.681	0.672	0.664	0.655	0.646	0.638	0.629	0.621	0.614	0.605	0.596	0.589	0.580	0.572	0.564	0.556	0.548	0.540	0.534	0.526	0.520	0.514	0.507	0.501	0.496	0.490	0.485	0.480	0.475	0.471	0.466	0.464	0.460	0.456	0.454	0.451	0.449	0.446	0.444	0.442	0.441	0.441	0.439	0.439	0.439	0.438	0.439	0.439	0.439	0.440	0.440	0.441	0.442	0.444	0.445	0.446	0.448	0.449	0.451	0.452	0.454	0.458	0.459	0.460	0.462	0.464	0.466	0.468	0.470	0.471	0.474	0.475	0.476	0.479	0.480	0.481	0.482	0.485	0.486	0.488	0.489	0.490	0.491	0.492	0.494	0.494	0.495	0.495	0.496	0.498	0.498	0.498	0.498	0.499	0.498	0.499	0.499	0.500	0.500	0.500	0.500	0.500	0.500	0.500	0.500	0.501	0.501	0.500	0.501	0.501	0.501	0.501	0.502	0.504	0.504	0.504	0.505	0.505	0.506	0.507	0.507	0.509	0.510	0.511	0.512	0.514	0.515	0.518	0.520	0.521	0.522	0.525	0.528	0.530	0.531	0.535	0.538	0.540	0.542	0.546	0.549	0.551	0.555	0.558	0.561	0.565	0.568	0.571	0.575	0.578	0.581	0.584	0.589	0.592	0.595	0.599	0.601	0.605	0.609	0.612	0.614	0.618	0.620	0.622	0.625	0.628	0.630	0.632	0.635	0.636	0.639	0.639	0.641	0.642	0.642	0.642	0.642	0.644	0.642	0.642	0.641	0.641	0.640	0.638	0.636	0.634	0.631	0.629	0.626	0.621	0.619	0.615	0.611	0.605	0.600	0.595	0.590	0.585	0.579	0.572	0.565	0.559	0.551	0.545	0.536	0.529	0.521	0.514	0.505	0.498	0.488	0.479	0.471	0.462	0.452	0.444	0.435	0.426	0.419	0.409	0.400	0.390	0.381	0.372	0.364	0.356	0.348	0.339	0.331	0.322	0.315	0.306	0.300	0.292	0.286	0.279	0.274	0.268	0.261	0.256	0.251	0.246	0.242	0.238	0.235	0.231	0.229	0.226	0.224	0.222	0.221	0.220	0.219	0.219	0.219	0.219	0.219	0.219	0.221	0.222	0.225	0.226	0.229	0.231	0.234	0.238	0.241	0.245	0.248	0.251	0.255	0.261	0.265	0.270	0.274	0.279	0.282	0.288	0.291	0.298	0.302	0.306	0.311	0.316	0.320	0.325	0.329	0.334	0.338	0.341	0.345	0.349	0.352	0.355	0.359	0.362	0.364	0.366	0.369	0.370	0.371	0.372	0.372	0.374	0.374	0.374	0.374	0.372	0.371	0.370	0.369	0.368	0.364	0.362	0.359	0.356	0.354	0.350	0.346	0.341	0.338	0.334	0.329	0.324	0.319	0.314	0.310	0.304	0.299	0.294	0.289	0.284	0.279	0.274	0.269	0.264	0.258	0.254	0.249	0.245	0.241	0.238	0.234	0.230	0.226	0.224	0.221	0.219	0.216	0.214	0.211	0.210	0.208	0.206	0.205	0.205	0.204	0.205	0.205	0.204	0.204	0.205	0.204	0.205	0.205	0.206	0.206	0.208	0.208	0.208	0.208	0.208	0.209	0.209	0.209	0.209	0.209	0.208	0.208	0.206	0.205	0.204	0.201	0.200	0.199	0.196	0.194	0.191	0.188	0.185	0.181	0.176	0.172	0.168	0.165	0.160	0.155	0.151	0.146	0.141	0.136	0.131	0.126	0.120	0.116	0.111	0.106	0.101	0.098	0.094	0.089	0.085	0.080	0.078	0.074	0.071	0.069	0.066	0.064	0.064	0.062	0.061	0.061	0.061	0.061	0.062	0.064	0.065	0.068	0.069	0.071	0.075	0.078	0.082	0.086	0.090	0.096	0.100	0.106	0.111	0.118	0.122	0.130	0.136	0.144	0.150	0.156	0.164	0.171	0.180	0.188	0.195	0.202	0.211	0.219	0.228	0.235	0.244	0.251	0.260	0.269	0.278	0.285	0.294	0.302	0.310	0.320	0.328	0.336	0.345	0.352	0.362	0.371	0.379	0.388	0.395	0.405	0.412	0.421	0.430	0.438	0.446	0.455	0.462	0.470	0.479	0.486	0.495	0.501	0.509	0.518	0.524	0.531	0.539	0.545	0.551	0.559	0.565	0.571	0.578	0.582	0.589	0.594	0.600	0.604	0.609	0.612	0.618	0.620	0.624	0.629	0.631	0.634	0.638	0.640	0.642	0.646	0.648	0.650	0.651	0.654	0.655	0.658	0.659	0.661	0.661	0.662	0.665	0.666	0.669	0.671	0.672	0.674	0.676	0.678	0.680	0.682	0.686	0.688	0.691	0.694	0.699	0.702	0.706	0.711	0.715	0.720	0.725	0.730	0.736	0.742	0.749	0.755	0.761	0.769	0.775	0.782	0.791	0.799	0.808	0.816	0.825	0.832	0.841	0.850	0.860	0.869	0.879	0.888	0.896	0.906	0.915	0.925	0.935	0.942	0.952	0.961	0.971	0.979	0.989	0.996	1.004	1.012	1.021	1.029	1.035	1.042	1.049	1.055	1.062	1.068	1.074	1.079	1.082	1.088	1.091	1.096	1.100	1.104	1.106	1.109	1.111	1.114	1.116	1.118	1.118	1.119	1.119	1.120	1.120	1.119	1.118	1.118	1.115	1.115	1.112	1.110	1.108	1.105	1.102	1.099	1.096	1.094	1.089	1.085	1.081	1.078	1.072	1.068	1.064	1.059	1.054	1.049	1.044	1.039	1.035	1.029	1.024	1.019	1.012	1.008	1.004	0.998	0.992	0.988	0.982	0.979	0.974	0.970	0.965	0.961	0.958	0.954	0.950	0.948	0.944	0.941	0.938	0.936	0.934	0.932	0.930	0.928	0.928	0.926	0.925	0.925	0.925	0.924	0.924	0.925	0.926	0.926	0.926	0.929	0.930	0.930	0.932	0.934	0.935	0.938	0.939	0.941	0.942	0.945	0.946	0.949	0.950	0.951	0.952	0.955	0.956	0.955	0.956	0.958	0.958	0.958	0.958	0.956	0.955	0.954	0.952	0.950	0.948	0.945	0.941	0.939	0.934	0.930	0.924	0.919	0.914	0.908	0.900	0.892	0.884	0.876	0.868	0.859	0.849	0.839	0.828	0.818	0.806	0.794	0.784	0.771	0.758	0.745	0.732	0.719	0.706	0.692	0.679	0.665	0.651	0.638	0.624	0.610	0.596	0.582	0.569	0.554	0.541	0.528	0.515	0.501	0.489	0.476	0.465	0.452	0.442	0.431	0.420	0.410	0.401	0.392	0.382	0.375	0.366	0.359	0.351	0.345	0.339	0.332	0.328	0.324	0.318	0.314	0.311	0.308	0.304	0.302	0.299	0.298	0.295	0.294	0.291	0.290	0.289	0.288	0.286	0.285	0.284	0.282	0.282	0.281	0.280	0.278	0.278	0.275	0.274	0.271	0.269	0.266	0.264	0.261	0.256	0.254	0.249	0.246	0.241	0.236	0.231	0.225	0.220	0.212	0.208	0.200	0.194	0.186	0.179	0.171	0.164	0.155	0.148	0.138	0.130	0.121	0.111	0.102	0.094	0.084	0.075	0.065	0.055	0.046	0.036	0.028	0.018	0.008	-0.001	-0.011	-0.020	-0.030	-0.040	-0.048	-0.058	-0.066	-0.075	-0.084	-0.092	-0.101	-0.109	-0.116	-0.125	-0.134	-0.141	-0.148	-0.156	-0.164	-0.170	-0.178	-0.184	-0.189	-0.196	-0.202	-0.208	-0.214	-0.218	-0.224	-0.229	-0.232	-0.238	-0.241	-0.245	-0.249	-0.251	-0.255	-0.258	-0.259	-0.261	-0.264	-0.264	-0.266	-0.268	-0.268	-0.268	-0.268	-0.268	-0.266	-0.266	-0.264	-0.264	-0.261	-0.260	-0.258	-0.255	-0.252	-0.249	-0.246	-0.241	-0.238	-0.234	-0.230	-0.225	-0.220	-0.216	-0.211	-0.206	-0.200	-0.195	-0.191	-0.185	-0.179	-0.174	-0.168	-0.162	-0.156	-0.151	-0.146	-0.139	-0.134	-0.128	-0.122	-0.116	-0.111	-0.105	-0.100	-0.094	-0.089	-0.084	-0.079	-0.074	-0.069	-0.064	-0.060	-0.055	-0.050	-0.045	-0.040	-0.036	-0.031	-0.028	-0.024	-0.020	-0.016	-0.012	-0.008	-0.004	0.000	0.002	0.008	0.011	0.014	0.018	0.022	0.026	0.030	0.034	0.038	0.041	0.045	0.048	0.052	0.056	0.060	0.065	0.069	0.072	0.078	0.081	0.085	0.090	0.094	0.100	0.104	0.110	0.114	0.119	0.125	0.130	0.135	0.141	0.148	0.152	0.159	0.165	0.170	0.178	0.182	0.190	0.196	0.201	0.209	0.215	0.221	0.229	0.235	0.240	0.248	0.254	0.261	0.268	0.272	0.279	0.284	0.290	0.296	0.301	0.306	0.311	0.318	0.321	0.326	0.330	0.334	0.338	0.339	0.342	0.345	0.346	0.349	0.350	0.351	0.351	0.351	0.351	0.351	0.350	0.349	0.346	0.345	0.342	0.340	0.336	0.332	0.329	0.324	0.320	0.315	0.310	0.305	0.300	0.295	0.289	0.285	0.279	0.272	0.268	0.261	0.255	0.250	0.244	0.239	0.234	0.229	0.224	0.219	0.214	0.210	0.206	0.204	0.200	0.198	0.195	0.192	0.191	0.190	0.190	0.189	0.190	0.191	0.191	0.194	0.196	0.199	0.202	0.208	0.211	0.218	0.222	0.229	0.236	0.244	0.251	0.260	0.270	0.279	0.288	0.299	0.310	0.322	0.334	0.346	0.359	0.372	0.385	0.400	0.414	0.429	0.442	0.459	0.474	0.489	0.504	0.520	0.536	0.552	0.568	0.584	0.600	0.615	0.632	0.648	0.662	0.679	0.694	0.708	0.724	0.738	0.751	0.764	0.778	0.790	0.802	0.815	0.826	0.836	0.846	0.856	0.865	0.874	0.881	0.889	0.895	0.901	0.906	0.911	0.915	0.918	0.920	0.921	0.924	0.924	0.924	0.924	0.922	0.920	0.918	0.914	0.911	0.906	0.902	0.898	0.892	0.888	0.880	0.874	0.866	0.860	0.852	0.844	0.836	0.829	0.820	0.811	0.802	0.794	0.786	0.776	0.768	0.759	0.750	0.741	0.732	0.724	0.715	0.708	0.699	0.691	0.682	0.675	0.668	0.660	0.652	0.646	0.639	0.631	0.626	0.620	0.614	0.606	0.601	0.595	0.590	0.585	0.579	0.575	0.569	0.564	0.559	0.555	0.550	0.545	0.541	0.535	0.531	0.528	0.522	0.519	0.514	0.510	0.505	0.501	0.496	0.492	0.488	0.484	0.479	0.475	0.470	0.464	0.460	0.455	0.450	0.446	0.440	0.435	0.431	0.426	0.421	0.416	0.410	0.405	0.401	0.396	0.391	0.386	0.381	0.378	0.371	0.368	0.362	0.358	0.352	0.349	0.344	0.341	0.336	0.331	0.328	0.324	0.320	0.316	0.312	0.310	0.306	0.304	0.300	0.298	0.295	0.292	0.290	0.289	0.286	0.285	0.282	0.282	0.282	0.281	0.280	0.281	0.280	0.280	0.281	0.282	0.282	0.285	0.288	0.289	0.292	0.295	0.298	0.301	0.306	0.310	0.314	0.320	0.325	0.330	0.336	0.342	0.349	0.355	0.362	0.370	0.378	0.385	0.394	0.401	0.410	0.420	0.428	0.438	0.446	0.455	0.464	0.474	0.482	0.492	0.501	0.511	0.519	0.528	0.536	0.545	0.552	0.560	0.569	0.575	0.582	0.589	0.595	0.600	0.606	0.610	0.614	0.618	0.620	0.624	0.625	0.625	0.628	0.628	0.626	0.625	0.622	0.620	0.618	0.614	0.610	0.605	0.600	0.595	0.589	0.582	0.575	0.566	0.558	0.550	0.541	0.532	0.522	0.512	0.502	0.494	0.482	0.471	0.462	0.451	0.441	0.431	0.420	0.410	0.400	0.389	0.380	0.370	0.360	0.352	0.344	0.334	0.328	0.319	0.311	0.305	0.298	0.291	0.285	0.280	0.274	0.270	0.266	0.261	0.258	0.256	0.254	0.251	0.250	0.250	0.249	0.249	0.250	0.250	0.251	0.254	0.255	0.258	0.260	0.264	0.266	0.271	0.274	0.278	0.282	0.288	0.291	0.298	0.301	0.308	0.312	0.319	0.325	0.330	0.336	0.342	0.349	0.355	0.360	0.366	0.371	0.378	0.384	0.389	0.395	0.400	0.405	0.410	0.415	0.419	0.425	0.428	0.432	0.435	0.438	0.441	0.444	0.445	0.448	0.449	0.450	0.450	0.451	0.450	0.449	0.449	0.448	0.446	0.444	0.440	0.439	0.435	0.431	0.426	0.421	0.416	0.411	0.405	0.399	0.392	0.386	0.379	0.371	0.364	0.356	0.349	0.340	0.331	0.322	0.314	0.305	0.296	0.288	0.278	0.270	0.260	0.251	0.242	0.234	0.225	0.215	0.206	0.199	0.191	0.181	0.174	0.166	0.159	0.151	0.145	0.138	0.131	0.125	0.119	0.114	0.108	0.102	0.098	0.092	0.090	0.085	0.082	0.079	0.076	0.072	0.071	0.069	0.068	0.066	0.064	0.064	0.064	0.064	0.064	0.065	0.066	0.066	0.069	0.070	0.072	0.076	0.079	0.082	0.088	0.091	0.095	0.100	0.106	0.111	0.118	0.124	0.131	0.138	0.145	0.152	0.161	0.170	0.178	0.186	0.196	0.205	0.215	0.225	0.236	0.248	0.258	0.270	0.280	0.294	0.305	0.316	0.329	0.341	0.354	0.366	0.379	0.391	0.404	0.415	0.428	0.440	0.452	0.464	0.476	0.488	0.499	0.509	0.521	0.530	0.540	0.550	0.560	0.569	0.576	0.585	0.592	0.601	0.608	0.614	0.620	0.625	0.631	0.635	0.640	0.644	0.648	0.651	0.654	0.656	0.660	0.661	0.662	0.664	0.666	0.666	0.668	0.669	0.670	0.671	0.671	0.671	0.671	0.672	0.674	0.675	0.676	0.678	0.679	0.680	0.684	0.685	0.688	0.690	0.694	0.696	0.701	0.706	0.709	0.714	0.719	0.725	0.730	0.736	0.742	0.749	0.755	0.762	0.769	0.776	0.782	0.790	0.796	0.804	0.810	0.816	0.824	0.829	0.835	0.841	0.846	0.851	0.856	0.859	0.864	0.866	0.869	0.870	0.870	0.871	0.871	0.871	0.869	0.866	0.862	0.859	0.854	0.849	0.841	0.834	0.826	0.818	0.808	0.796	0.786	0.774	0.761	0.748	0.734	0.719	0.702	0.688	0.671	0.654	0.636	0.619	0.601	0.582	0.564	0.545	0.526	0.507	0.489	0.470	0.450	0.431	0.412	0.394	0.375	0.356	0.339	0.321	0.304	0.288	0.271	0.255	0.240	0.225	0.211	0.199	0.185	0.174	0.161	0.151	0.141	0.131	0.124	0.116	0.109	0.102	0.098	0.092	0.089	0.086	0.082	0.081	0.080	0.080	0.079	0.080	0.081	0.084	0.086	0.089	0.092	0.095	0.100	0.104	0.109	0.112	0.118	0.124	0.129	0.135	0.140	0.146	0.151	0.156	0.162	0.166	0.172	0.178	0.181	0.185	0.190	0.194	0.196	0.199	0.202	0.204	0.206	0.206	0.208	0.208	0.206	0.206	0.205	0.202	0.201	0.198	0.194	0.190	0.186	0.181	0.176	0.170	0.164	0.158	0.151	0.144	0.135	0.128	0.119	0.111	0.102	0.092	0.084	0.075	0.065	0.055	0.046	0.035	0.026	0.016	0.006	-0.005	-0.014	-0.024	-0.034	-0.042	-0.051	-0.060	-0.070	-0.079	-0.088	-0.096	-0.104	-0.111	-0.120	-0.128	-0.134	-0.141	-0.148	-0.154	-0.159	-0.165	-0.171	-0.176	-0.181	-0.186	-0.190	-0.195	-0.198	-0.202	-0.205	-0.209	-0.212	-0.215	-0.216	-0.219	-0.222	-0.224	-0.226	-0.228	-0.230	-0.231	-0.232	-0.234	-0.235	-0.236	-0.238	-0.239	-0.240	-0.241	-0.242	-0.244	-0.246	-0.246	-0.248	-0.250	-0.250	-0.252	-0.252	-0.255	-0.256	-0.259	-0.260	-0.262	-0.264	-0.266	-0.269	-0.271	-0.272	-0.275	-0.279	-0.280	-0.284	-0.286	-0.289	-0.292	-0.295	-0.298	-0.300	-0.304	-0.306	-0.309	-0.311	-0.314	-0.318	-0.320	-0.321	-0.324	-0.326	-0.330	-0.331	-0.332	-0.334	-0.335	-0.338	-0.338	-0.338	-0.339	-0.339	-0.339	-0.338	-0.336	-0.335	-0.334	-0.331	-0.330	-0.326	-0.324	-0.320	-0.316	-0.312	-0.308	-0.302	-0.299	-0.291	-0.286	-0.281	-0.274	-0.268	-0.261	-0.252	-0.246	-0.238	-0.230	-0.222	-0.214	-0.204	-0.196	-0.188	-0.178	-0.170	-0.161	-0.152	-0.142	-0.134	-0.126	-0.116	-0.108	-0.099	-0.091	-0.082	-0.074	-0.066	-0.059	-0.050	-0.044	-0.036	-0.030	-0.024	-0.016	-0.011	-0.005	0.001	0.006	0.012	0.016	0.021	0.025	0.029	0.032	0.036	0.039	0.042	0.044	0.046	0.049	0.051	0.052	0.054	0.055	0.055	0.056	0.058	0.058	0.059	0.059	0.059	0.058	0.058	0.059	0.059	0.058	0.058	0.058	0.056	0.056	0.056	0.055	0.055	0.055	0.052	0.052	0.052	0.052	0.051	0.051	0.051	0.051	0.051	0.051	0.052	0.052	0.052	0.052	0.052	0.054	0.055	0.056	0.056	0.058	0.060	0.060	0.062	0.064	0.068	0.069	0.071	0.074	0.076	0.079	0.081	0.085	0.086	0.090	0.094	0.098	0.100	0.105	0.109	0.114	0.116	0.121	0.126	0.131	0.136	0.141	0.146	0.151	0.156	0.161	0.168	0.172	0.178	0.184	0.190	0.195	0.201	0.208	0.214	0.219	0.225	0.231	0.236	0.242	0.249	0.254	0.259	0.265	0.271	0.276	0.281	0.288	0.292	0.296	0.301	0.308	0.311	0.316	0.321	0.325	0.330	0.332	0.336	0.340	0.344	0.348	0.350	0.354	0.356	0.360	0.361	0.364	0.366	0.369	0.371	0.372	0.374	0.376	0.378	0.379	0.381	0.382	0.382	0.385	0.385	0.386	0.388	0.389	0.390	0.390	0.392	0.392	0.394	0.396	0.396	0.398	0.399	0.400	0.402	0.404	0.405	0.408	0.409	0.411	0.412	0.416	0.418	0.421	0.424	0.428	0.431	0.434	0.438	0.441	0.445	0.450	0.452	0.458	0.462	0.468	0.472	0.478	0.482	0.488	0.494	0.499	0.505	0.511	0.518	0.524	0.531	0.538	0.544	0.550	0.556	0.564	0.570	0.576	0.582	0.590	0.596	0.604	0.609	0.616	0.621	0.628	0.634	0.639	0.645	0.651	0.656	0.660	0.665	0.670	0.675	0.679	0.682	0.686	0.689	0.692	0.694	0.696	0.698	0.700	0.700	0.701	0.701	0.700	0.701	0.700	0.698	0.696	0.694	0.691	0.689	0.685	0.681	0.676	0.672	0.666	0.661	0.655	0.649	0.641	0.635	0.628	0.620	0.611	0.602	0.594	0.585	0.575	0.565	0.555	0.545	0.534	0.524	0.511	0.500	0.488	0.476	0.464	0.451	0.440	0.428	0.415	0.401	0.389	0.376	0.364	0.350	0.338	0.325	0.312	0.300	0.288	0.274	0.261	0.249	0.236	0.224	0.212	0.200	0.189	0.178	0.165	0.154	0.144	0.134	0.122	0.112	0.104	0.094	0.085	0.076	0.068	0.060	0.051	0.044	0.038	0.031	0.025	0.019	0.014	0.009	0.004	-0.001	-0.005	-0.010	-0.014	-0.016	-0.020	-0.022	-0.025	-0.028	-0.029	-0.031	-0.032	-0.035	-0.036	-0.038	-0.038	-0.039	-0.040	-0.040	-0.041	-0.042	-0.042	-0.044	-0.045	-0.046	-0.046	-0.048	-0.049	-0.051	-0.052	-0.054	-0.058	-0.059	-0.061	-0.064	-0.068	-0.071	-0.074	-0.078	-0.082	-0.086	-0.091	-0.095	-0.101	-0.106	-0.112	-0.120	-0.126	-0.132	-0.140	-0.148	-0.155	-0.161	-0.170	-0.178	-0.185	-0.194	-0.202	-0.211	-0.219	-0.229	-0.238	-0.246	-0.255	-0.264	-0.271	-0.280	-0.289	-0.298	-0.305	-0.312	-0.321	-0.329	-0.336	-0.344	-0.350	-0.359	-0.365	-0.370	-0.376	-0.382	-0.388	-0.392	-0.398	-0.401	-0.405	-0.410	-0.412	-0.415	-0.418	-0.420	-0.421	-0.422	-0.424	-0.424	-0.424	-0.424	-0.422	-0.422	-0.421	-0.419	-0.418	-0.415	-0.412	-0.409	-0.405	-0.401	-0.398	-0.392	-0.389	-0.382	-0.378	-0.371	-0.366	-0.360	-0.354	-0.348	-0.341	-0.335	-0.328	-0.321	-0.314	-0.308	-0.300	-0.292	-0.285	-0.279	-0.271	-0.265	-0.258	-0.251	-0.244	-0.236	-0.230	-0.224	-0.219	-0.211	-0.206	-0.200	-0.195	-0.191	-0.186	-0.181	-0.178	-0.174	-0.170	-0.168	-0.165	-0.161	-0.161	-0.159	-0.159	-0.158	-0.156	-0.156	-0.158	-0.159	-0.160	-0.161	-0.164	-0.165	-0.169	-0.172	-0.175	-0.179	-0.184	-0.188	-0.192	-0.198	-0.202	-0.208	-0.214	-0.219	-0.225	-0.231	-0.238	-0.244	-0.250	-0.256	-0.262	-0.269	-0.276	-0.282	-0.288	-0.294	-0.300	-0.305	-0.310	-0.315	-0.321	-0.325	-0.329	-0.334	-0.338	-0.340	-0.344	-0.346	-0.349	-0.351	-0.352	-0.352	-0.355	-0.355	-0.355	-0.355	-0.355	-0.354	-0.352	-0.351	-0.349	-0.346	-0.345	-0.342	-0.339	-0.335	-0.332	-0.328	-0.324	-0.320	-0.315	-0.310	-0.305	-0.300	-0.295	-0.291	-0.285	-0.280	-0.275	-0.270	-0.265	-0.259	-0.254	-0.250	-0.244	-0.239	-0.234	-0.229	-0.224	-0.219	-0.215	-0.209	-0.204	-0.200	-0.196	-0.191	-0.188	-0.184	-0.179	-0.176	-0.171	-0.169	-0.165	-0.161	-0.158	-0.155	-0.151	-0.148	-0.146	-0.142	-0.140	-0.136	-0.134	-0.131	-0.129	-0.125	-0.122	-0.120	-0.116	-0.115	-0.112	-0.110	-0.108	-0.105	-0.102	-0.100	-0.096	-0.095	-0.092	-0.090	-0.088	-0.085	-0.082	-0.081	-0.078	-0.075	-0.072	-0.071	-0.069	-0.066	-0.062	-0.060	-0.058	-0.055	-0.051	-0.050	-0.046	-0.042	-0.040	-0.038	-0.034	-0.030	-0.026	-0.024	-0.020	-0.016	-0.011	-0.008	-0.004	0.001	0.005	0.010	0.015	0.019	0.024	0.029	0.034	0.039	0.044	0.049	0.054	0.060	0.065	0.070	0.075	0.080	0.085	100.000	5.000	2.000	1.000	2.000	0.000	0.000	0.000	0.000	0.000	0.000	0.000	0.000	0.000	0.000	0.000	0.000	0.000	0.761	0.768	0.772	0.779	0.784	0.790	0.795	0.801	0.806	0.812	0.818	0.822	0.828	0.834	0.838	0.844	0.849	0.854	0.859	0.864	0.868	0.872	0.878	0.881	0.886	0.890	0.895	0.899	0.904	0.909	0.912	0.918	0.921	0.925	0.930	0.934	0.939	0.944	0.949	0.952	0.956	0.961	0.965	0.970	0.974	0.980	0.984	0.989	0.994	0.999	1.005	1.010	1.016	1.021	1.026	1.032	1.039	1.045	1.051	1.058	1.065	1.071	1.079	1.085	1.092	1.099	1.108	1.115	1.124	1.131	1.140	1.149	1.156	1.165	1.174	1.182	1.191	1.200	1.209	1.219	1.228	1.236	1.246	1.255	1.264	1.274	1.284	1.292	1.301	1.310	1.319	1.329	1.338	1.345	1.354	1.361	1.370	1.378	1.385	1.392	1.399	1.406	1.411	1.419	1.424	1.429	1.435	1.440	1.442	1.448	1.451	1.455	1.458	1.460	1.461	1.462	1.464	1.464	1.464	1.464	1.464	1.461	1.460	1.458	1.456	1.452	1.449	1.445	1.441	1.438	1.432	1.428	1.422	1.418	1.411	1.405	1.399	1.392	1.386	1.379	1.372	1.365	1.358	1.350	1.342	1.336	1.329	1.322	1.315	1.308	1.301	1.295	1.289	1.282	1.276	1.270	1.264	1.259	1.254	1.249	1.245	1.240	1.236	1.232	1.229	1.225	1.224	1.221	1.220	1.218	1.216	1.216	1.215	1.215	1.216	1.216	1.218	1.218	1.220	1.221	1.222	1.226	1.228	1.231	1.234	1.238	1.242	1.245	1.249	1.252	1.258	1.261	1.266	1.270	1.274	1.280	1.284	1.289	1.292	1.296	1.301	1.305	1.310	1.314	1.318	1.322	1.326	1.329	1.332	1.336	1.340	1.342	1.345	1.348	1.349	1.351	1.352	1.354	1.355	1.354	1.354	1.354	1.354	1.354	1.352	1.350	1.349	1.346	1.344	1.341	1.339	1.335	1.331	1.328	1.322	1.319	1.314	1.309	1.304	1.299	1.292	1.288	1.281	1.275	1.270	1.264	1.258	1.251	1.245	1.239	1.232	1.226	1.220	1.214	1.209	1.204	1.198	1.192	1.188	1.181	1.178	1.174	1.170	1.166	1.161	1.159	1.156	1.154	1.151	1.149	1.148	1.146	1.145	1.144	1.144	1.144	1.144	1.142	1.144	1.144	1.145	1.145	1.146	1.148	1.149	1.150	1.150	1.151	1.152	1.154	1.155	1.155	1.156	1.158	1.158	1.158	1.156	1.156	1.158	1.156	1.155	1.154	1.152	1.150	1.148	1.145	1.142	1.139	1.135	1.131	1.128	1.122	1.119	1.114	1.108	1.101	1.095	1.090	1.082	1.075	1.069	1.061	1.052	1.045	1.036	1.029	1.020	1.010	1.001	0.992	0.982	0.972	0.964	0.954	0.944	0.934	0.924	0.912	0.902	0.892	0.881	0.871	0.860	0.849	0.838	0.826	0.815	0.804	0.794	0.782	0.769	0.759	0.748	0.735	0.722	0.711	0.700	0.688	0.676	0.665	0.654	0.642	0.631	0.620	0.609	0.598	0.586	0.575	0.564	0.554	0.541	0.531	0.521	0.511	0.501	0.491	0.481	0.472	0.464	0.455	0.446	0.438	0.430	0.422	0.415	0.409	0.401	0.395	0.390	0.384	0.379	0.374	0.370	0.365	0.362	0.359	0.356	0.354	0.351	0.350	0.349	0.349	0.348	0.348	0.346	0.348	0.348	0.349	0.350	0.352	0.354	0.355	0.358	0.360	0.361	0.365	0.366	0.370	0.372	0.375	0.378	0.381	0.384	0.388	0.390	0.392	0.395	0.398	0.399	0.401	0.402	0.404	0.405	0.406	0.406	0.405	0.405	0.405	0.404	0.402	0.401	0.399	0.398	0.394	0.390	0.388	0.382	0.378	0.372	0.368	0.362	0.355	0.349	0.344	0.336	0.329	0.321	0.312	0.305	0.296	0.289	0.280	0.272	0.264	0.255	0.245	0.238	0.230	0.221	0.212	0.205	0.198	0.191	0.182	0.178	0.171	0.165	0.160	0.155	0.150	0.146	0.144	0.141	0.139	0.138	0.138	0.136	0.136	0.138	0.140	0.141	0.142	0.146	0.151	0.155	0.160	0.166	0.171	0.178	0.184	0.190	0.199	0.206	0.214	0.221	0.230	0.238	0.246	0.255	0.262	0.271	0.279	0.288	0.295	0.302	0.310	0.316	0.321	0.328	0.334	0.338	0.342	0.346	0.349	0.352	0.354	0.355	0.356	0.358	0.356	0.355	0.354	0.351	0.350	0.345	0.341	0.338	0.332	0.328	0.321	0.316	0.309	0.301	0.295	0.288	0.280	0.271	0.264	0.256	0.246	0.239	0.231	0.224	0.215	0.208	0.200	0.192	0.186	0.180	0.174	0.166	0.161	0.156	0.152	0.146	0.144	0.141	0.139	0.136	0.135	0.135	0.135	0.135	0.136	0.138	0.141	0.144	0.149	0.152	0.159	0.165	0.171	0.179	0.186	0.196	0.205	0.214	0.225	0.236	0.248	0.259	0.271	0.284	0.299	0.311	0.326	0.341	0.356	0.371	0.386	0.402	0.418	0.435	0.451	0.466	0.482	0.501	0.518	0.534	0.549	0.566	0.584	0.599	0.615	0.631	0.646	0.661	0.676	0.691	0.705	0.719	0.732	0.745	0.758	0.771	0.782	0.794	0.804	0.814	0.824	0.831	0.840	0.849	0.855	0.862	0.868	0.872	0.876	0.880	0.884	0.886	0.889	0.890	0.891	0.891	0.891	0.891	0.889	0.888	0.885	0.882	0.879	0.876	0.871	0.868	0.862	0.858	0.852	0.848	0.841	0.836	0.830	0.824	0.818	0.810	0.804	0.798	0.790	0.784	0.779	0.771	0.765	0.759	0.752	0.746	0.741	0.736	0.730	0.724	0.719	0.714	0.710	0.705	0.700	0.698	0.692	0.690	0.685	0.682	0.679	0.675	0.672	0.670	0.668	0.665	0.662	0.661	0.659	0.658	0.655	0.652	0.651	0.650	0.649	0.646	0.646	0.644	0.642	0.641	0.639	0.638	0.636	0.635	0.634	0.631	0.631	0.629	0.626	0.625	0.624	0.622	0.620	0.619	0.616	0.615	0.611	0.610	0.608	0.608	0.605	0.602	0.601	0.600	0.598	0.596	0.595	0.594	0.592	0.592	0.590	0.590	0.589	0.588	0.586	0.588	0.586	0.586	0.586	0.586	0.586	0.586	0.588	0.588	0.588	0.589	0.590	0.591	0.592	0.594	0.595	0.598	0.598	0.600	0.601	0.605	0.606	0.609	0.610	0.611	0.614	0.616	0.619	0.621	0.625	0.626	0.630	0.632	0.635	0.638	0.641	0.644	0.648	0.650	0.654	0.656	0.660	0.662	0.666	0.670	0.674	0.676	0.680	0.682	0.686	0.690	0.692	0.696	0.700	0.704	0.706	0.710	0.712	0.716	0.720	0.722	0.726	0.729	0.731	0.734	0.735	0.739	0.741	0.742	0.744	0.745	0.745	0.746	0.746	0.745	0.746	0.744	0.742	0.741	0.739	0.736	0.734	0.729	0.725	0.721	0.716	0.711	0.705	0.699	0.691	0.684	0.676	0.668	0.659	0.650	0.640	0.630	0.620	0.610	0.599	0.586	0.575	0.562	0.551	0.539	0.526	0.514	0.501	0.489	0.476	0.465	0.452	0.440	0.429	0.418	0.405	0.394	0.382	0.371	0.362	0.351	0.342	0.334	0.325	0.318	0.310	0.302	0.296	0.291	0.285	0.280	0.276	0.271	0.269	0.266	0.265	0.262	0.262	0.262	0.261	0.264	0.265	0.266	0.270	0.272	0.276	0.280	0.285	0.289	0.295	0.300	0.306	0.314	0.320	0.326	0.334	0.342	0.349	0.358	0.366	0.376	0.384	0.394	0.402	0.412	0.421	0.431	0.440	0.450	0.460	0.470	0.479	0.490	0.499	0.509	0.518	0.528	0.536	0.546	0.555	0.562	0.571	0.579	0.586	0.595	0.601	0.608	0.615	0.621	0.626	0.631	0.635	0.640	0.644	0.648	0.650	0.652	0.654	0.655	0.655	0.655	0.655	0.654	0.651	0.649	0.645	0.641	0.638	0.631	0.625	0.620	0.612	0.605	0.598	0.590	0.580	0.571	0.561	0.551	0.540	0.530	0.518	0.506	0.495	0.482	0.470	0.459	0.446	0.434	0.420	0.409	0.395	0.382	0.370	0.358	0.345	0.332	0.320	0.309	0.298	0.286	0.275	0.264	0.255	0.245	0.235	0.226	0.219	0.210	0.201	0.194	0.189	0.181	0.176	0.170	0.166	0.161	0.158	0.155	0.150	0.148	0.146	0.144	0.144	0.144	0.144	0.144	0.145	0.146	0.148	0.150	0.152	0.155	0.159	0.161	0.166	0.171	0.175	0.180	0.186	0.192	0.200	0.206	0.212	0.219	0.226	0.235	0.242	0.251	0.260	0.269	0.278	0.286	0.296	0.305	0.315	0.326	0.336	0.346	0.358	0.368	0.379	0.390	0.401	0.412	0.424	0.435	0.446	0.458	0.468	0.479	0.489	0.500	0.510	0.521	0.531	0.541	0.550	0.559	0.568	0.576	0.585	0.592	0.601	0.609	0.614	0.620	0.628	0.631	0.638	0.641	0.646	0.649	0.652	0.656	0.658	0.660	0.661	0.662	0.664	0.662	0.664	0.662	0.662	0.662	0.661	0.660	0.658	0.656	0.654	0.654	0.651	0.649	0.649	0.648	0.645	0.644	0.644	0.642	0.641	0.641	0.641	0.641	0.644	0.644	0.645	0.646	0.649	0.651	0.655	0.658	0.661	0.666	0.671	0.675	0.680	0.685	0.691	0.699	0.705	0.711	0.718	0.725	0.731	0.739	0.746	0.752	0.760	0.768	0.775	0.782	0.789	0.794	0.800	0.805	0.811	0.815	0.819	0.822	0.826	0.829	0.830	0.830	0.830	0.830	0.829	0.826	0.822	0.820	0.814	0.809	0.802	0.794	0.785	0.776	0.765	0.754	0.741	0.728	0.712	0.698	0.682	0.665	0.648	0.630	0.610	0.590	0.569	0.548	0.526	0.504	0.481	0.459	0.435	0.411	0.388	0.362	0.338	0.314	0.289	0.264	0.239	0.215	0.189	0.165	0.141	0.118	0.094	0.072	0.049	0.028	0.006	-0.014	-0.034	-0.052	-0.071	-0.089	-0.105	-0.120	-0.135	-0.149	-0.162	-0.174	-0.185	-0.195	-0.204	-0.212	-0.220	-0.225	-0.230	-0.235	-0.238	-0.240	-0.241	-0.242	-0.242	-0.241	-0.240	-0.236	-0.234	-0.230	-0.226	-0.221	-0.215	-0.209	-0.204	-0.196	-0.190	-0.181	-0.175	-0.168	-0.159	-0.152	-0.145	-0.136	-0.129	-0.121	-0.115	-0.108	-0.101	-0.095	-0.089	-0.082	-0.078	-0.074	-0.069	-0.065	-0.062	-0.059	-0.056	-0.054	-0.054	-0.051	-0.051	-0.050	-0.051	-0.054	-0.055	-0.056	-0.059	-0.061	-0.064	-0.068	-0.071	-0.075	-0.080	-0.082	-0.088	-0.092	-0.098	-0.104	-0.108	-0.114	-0.118	-0.124	-0.129	-0.134	-0.139	-0.144	-0.149	-0.152	-0.156	-0.160	-0.165	-0.169	-0.172	-0.176	-0.179	-0.181	-0.184	-0.186	-0.189	-0.191	-0.192	-0.194	-0.195	-0.195	-0.196	-0.196	-0.196	-0.198	-0.198	-0.198	-0.196	-0.196	-0.194	-0.194	-0.192	-0.192	-0.190	-0.190	-0.188	-0.188	-0.186	-0.185	-0.184	-0.181	-0.181	-0.180	-0.179	-0.178	-0.176	-0.175	-0.174	-0.172	-0.172	-0.171	-0.170	-0.169	-0.168	-0.166	-0.166	-0.165	-0.164	-0.164	-0.162	-0.162	-0.161	-0.160	-0.160	-0.159	-0.159	-0.159	-0.158	-0.158	-0.158	-0.156	-0.156	-0.155	-0.155	-0.155	-0.154	-0.154	-0.152	-0.152	-0.152	-0.151	-0.151	-0.151	-0.150	-0.150	-0.150	-0.151	-0.151	-0.151	-0.151	-0.151	-0.151	-0.152	-0.152	-0.152	-0.152	-0.154	-0.155	-0.155	-0.155	-0.156	-0.158	-0.158	-0.159	-0.159	-0.160	-0.160	-0.161	-0.161	-0.162	-0.162	-0.162	-0.164	-0.164	-0.165	-0.165	-0.165	-0.166	-0.166	-0.166	-0.168	-0.168	-0.168	-0.168	-0.166	-0.168	-0.166	-0.165	-0.165	-0.164	-0.164	-0.162	-0.161	-0.160	-0.159	-0.158	-0.156	-0.154	-0.152	-0.150	-0.148	-0.145	-0.142	-0.140	-0.138	-0.134	-0.131	-0.128	-0.124	-0.120	-0.115	-0.110	-0.108	-0.101	-0.096	-0.092	-0.086	-0.080	-0.074	-0.069	-0.062	-0.056	-0.050	-0.042	-0.035	-0.029	-0.021	-0.014	-0.006	0.001	0.010	0.018	0.028	0.035	0.044	0.052	0.061	0.070	0.079	0.088	0.096	0.106	0.115	0.124	0.132	0.142	0.150	0.159	0.168	0.175	0.182	0.191	0.198	0.206	0.212	0.219	0.226	0.231	0.238	0.244	0.249	0.254	0.259	0.261	0.266	0.270	0.271	0.275	0.278	0.279	0.281	0.282	0.282	0.284	0.284	0.284	0.284	0.284	0.282	0.281	0.279	0.278	0.275	0.272	0.270	0.268	0.264	0.261	0.258	0.255	0.252	0.249	0.245	0.241	0.239	0.235	0.231	0.230	0.226	0.222	0.220	0.216	0.215	0.211	0.210	0.206	0.205	0.202	0.201	0.199	0.198	0.195	0.194	0.192	0.192	0.190	0.190	0.190	0.190	0.190	0.189	0.190	0.190	0.190	0.191	0.192	0.192	0.194	0.194	0.196	0.198	0.199	0.200	0.201	0.204	0.205	0.208	0.208	0.210	0.212	0.214	0.218	0.219	0.221	0.222	0.226	0.228	0.231	0.232	0.236	0.239	0.242	0.245	0.248	0.251	0.255	0.259	0.262	0.266	0.270	0.275	0.279	0.284	0.289	0.294	0.299	0.304	0.310	0.316	0.324	0.330	0.336	0.344	0.352	0.360	0.369	0.376	0.386	0.395	0.405	0.415	0.425	0.436	0.446	0.459	0.469	0.481	0.494	0.506	0.520	0.532	0.546	0.560	0.574	0.589	0.602	0.618	0.632	0.648	0.662	0.679	0.694	0.710	0.725	0.741	0.758	0.772	0.788	0.804	0.819	0.834	0.850	0.865	0.879	0.894	0.909	0.922	0.936	0.950	0.962	0.976	0.989	1.001	1.012	1.024	1.034	1.045	1.055	1.064	1.072	1.081	1.089	1.096	1.102	1.109	1.115	1.120	1.124	1.129	1.132	1.136	1.139	1.141	1.142	1.144	1.144	1.144	1.144	1.142	1.142	1.141	1.140	1.138	1.135	1.132	1.129	1.126	1.122	1.118	1.114	1.109	1.104	1.098	1.092	1.086	1.081	1.075	1.069	1.062	1.056	1.049	1.041	1.034	1.026	1.019	1.011	1.002	0.994	0.986	0.978	0.970	0.961	0.954	0.945	0.936	0.928	0.919	0.909	0.900	0.891	0.882	0.874	0.865	0.856	0.846	0.838	0.829	0.821	0.812	0.804	0.795	0.788	0.779	0.771	0.764	0.756	0.749	0.741	0.735	0.729	0.721	0.715	0.709	0.702	0.699	0.692	0.688	0.681	0.678	0.672	0.668	0.662	0.660	0.655	0.651	0.648	0.644	0.641	0.638	0.635	0.630	0.628	0.624	0.621	0.618	0.615	0.610	0.608	0.602	0.599	0.595	0.590	0.586	0.581	0.576	0.570	0.565	0.559	0.554	0.546	0.539	0.532	0.525	0.518	0.509	0.500	0.491	0.481	0.472	0.461	0.452	0.440	0.429	0.418	0.405	0.394	0.380	0.368	0.354	0.340	0.328	0.311	0.298	0.284	0.269	0.252	0.238	0.222	0.208	0.191	0.175	0.159	0.144	0.128	0.111	0.096	0.079	0.064	0.048	0.032	0.015	0.000	-0.015	-0.030	-0.046	-0.060	-0.075	-0.090	-0.104	-0.116	-0.130	-0.144	-0.155	-0.168	-0.179	-0.191	-0.202	-0.211	-0.221	-0.230	-0.240	-0.248	-0.255	-0.262	-0.269	-0.272	-0.279	-0.284	-0.286	-0.289	-0.291	-0.294	-0.294	-0.294	-0.294	-0.291	-0.290	-0.288	-0.284	-0.280	-0.275	-0.269	-0.264	-0.256	-0.249	-0.241	-0.232	-0.222	-0.212	-0.202	-0.192	-0.181	-0.170	-0.158	-0.145	-0.134	-0.120	-0.108	-0.094	-0.081	-0.068	-0.054	-0.040	-0.026	-0.014	-0.001	0.012	0.025	0.038	0.049	0.061	0.072	0.084	0.094	0.104	0.114	0.121	0.130	0.139	0.145	0.151	0.158	0.161	0.166	0.170	0.172	0.174	0.175	0.176	0.175	0.175	0.172	0.170	0.166	0.162	0.159	0.154	0.149	0.141	0.135	0.128	0.120	0.111	0.104	0.094	0.085	0.074	0.065	0.055	0.045	0.034	0.024	0.014	0.004	-0.006	-0.018	-0.028	-0.038	-0.048	-0.058	-0.066	-0.075	-0.084	-0.092	-0.100	-0.109	-0.115	-0.121	-0.129	-0.134	-0.139	-0.145	-0.149	-0.152	-0.156	-0.160	-0.161	-0.164	-0.165	-0.165	-0.165	-0.165	-0.164	-0.162	-0.160	-0.158	-0.155	-0.152	-0.148	-0.144	-0.139	-0.134	-0.129	-0.124	-0.119	-0.111	-0.105	-0.098	-0.091	-0.084	-0.076	-0.069	-0.060	-0.052	-0.045	-0.038	-0.028	-0.020	-0.011	-0.002	0.006	0.014	0.024	0.031	0.040	0.049	0.058	0.065	0.074	0.081	0.089	0.096	0.105	0.111	0.119	0.126	0.134	0.140	0.146	0.154	0.160	0.166	0.172	0.179	0.182	0.189	0.195	0.199	0.204	0.208	0.214	0.216	0.220	0.225	0.230	0.234	0.238	0.240	0.244	0.248	0.251	0.255	0.258	0.261	0.265	0.268	0.272	0.276	0.280	0.284	0.289	0.291	0.296	0.301	0.306	0.311	0.316	0.322	0.329	0.334	0.341	0.348	0.355	0.361	0.370	0.378	0.385	0.394	0.402	0.411	0.420	0.429	0.439	0.448	0.458	0.468	0.478	0.488	0.498	0.509	0.518	0.528	0.538	0.549	0.559	0.568	0.576	0.586	0.595	0.604	0.612	0.619	0.628	0.634	0.640	0.646	0.651	0.656	0.662	0.666	0.669	0.672	0.675	0.678	0.678	0.680	0.679	0.679	0.678	0.678	0.675	0.672	0.669	0.665	0.661	0.658	0.652	0.646	0.641	0.635	0.629	0.622	0.615	0.608	0.600	0.594	0.586	0.578	0.570	0.561	0.554	0.545	0.538	0.530	0.521	0.512	0.506	0.498	0.490	0.482	0.475	0.466	0.459	0.452	0.444	0.438	0.432	0.425	0.420	0.414	0.409	0.404	0.399	0.396	0.391	0.388	0.385	0.382	0.380	0.378	0.378	0.376	0.376	0.375	0.376	0.376	0.379	0.381	0.382	0.385	0.390	0.394	0.399	0.405	0.410	0.416	0.424	0.431	0.440	0.450	0.459	0.470	0.480	0.492	0.504	0.518	0.531	0.545	0.559	0.574	0.590	0.605	0.621	0.639	0.655	0.672	0.690	0.708	0.726	0.745	0.762	0.781	0.799	0.818	0.835	0.854	0.871	0.890	0.906	0.924	0.940	0.956	0.971	0.988	1.001	1.014	1.028	1.040	1.050	1.061	1.071	1.079	1.086	1.094	1.099	1.104	1.109	1.110	1.112	1.112	1.111	1.110	1.108	1.104	1.099	1.094	1.086	1.078	1.070	1.060	1.050	1.039	1.028	1.015	1.001	0.986	0.974	0.958	0.942	0.926	0.910	0.894	0.878	0.861	0.845	0.828	0.811	0.794	0.778	0.762	0.746	0.731	0.716	0.701	0.688	0.674	0.660	0.648	0.635	0.622	0.611	0.601	0.592	0.582	0.574	0.568	0.559	0.554	0.546	0.541	0.538	0.534	0.530	0.528	0.525	0.522	0.521	0.520	0.519	0.520	0.519	0.520	0.519	0.519	0.520	0.520	0.521	0.521	0.522	0.522	0.522	0.522	0.522	0.522	0.522	0.521	0.520	0.519	0.518	0.515	0.512	0.510	0.506	0.504	0.499	0.494	0.490	0.484	0.479	0.472	0.466	0.460	0.452	0.444	0.436	0.429	0.420	0.411	0.402	0.394	0.384	0.374	0.365	0.355	0.346	0.336	0.326	0.316	0.308	0.299	0.289	0.280	0.270	0.261	0.252	0.244	0.238	0.230	0.222	0.215	0.208	0.201	0.196	0.190	0.184	0.179	0.175	0.170	0.168	0.164	0.161	0.158	0.155	0.152	0.151	0.151	0.149	0.149	0.149	0.149	0.149	0.150	0.151	0.152	0.154	0.155	0.156	0.159	0.161	0.164	0.166	0.170	0.172	0.176	0.179	0.182	0.186	0.190	0.194	0.196	0.200	0.204	0.208	0.211	0.214	0.216	0.220	0.222	0.226	0.230	0.232	0.235	0.238	0.239	0.240	0.241	0.242	0.244	0.245	0.245	0.244	0.245	0.244	0.242	0.241	0.240	0.238	0.236	0.234	0.230	0.228	0.224	0.220	0.215	0.211	0.206	0.201	0.196	0.191	0.185	0.179	0.172	0.165	0.159	0.151	0.145	0.138	0.131	0.124	0.116	0.109	0.102	0.095	0.089	0.081	0.074	0.068	0.061	0.054	0.048	0.042	0.036	0.032	0.026	0.021	0.016	0.014	0.009	0.006	0.004	0.001	-0.001	-0.002	-0.004	-0.004	-0.004	-0.002	-0.001	0.000	0.002	0.006	0.009	0.014	0.018	0.022	0.028	0.034	0.040	0.048	0.055	0.064	0.072	0.081	0.091	0.102	0.112	0.124	0.135	0.148	0.159	0.172	0.185	0.199	0.211	0.225	0.239	0.252	0.268	0.281	0.295	0.310	0.325	0.339	0.354	0.369	0.384	0.399	0.412	0.428	0.442	0.455	0.469	0.484	0.498	0.511	0.524	0.538	0.550	0.562	0.575	0.588	0.600	0.611	0.624	0.635	0.645	0.656	0.666	0.679	0.689	0.699	0.709	0.718	0.728	0.738	0.746	0.756	0.765	0.775	0.784	0.792	0.801	0.811	0.820	0.829	0.838	0.846	0.855	0.864	0.872	0.882	0.891	0.900	0.909	0.919	0.928	0.936	0.946	0.955	0.965	0.974	0.984	0.994	1.001	1.011	1.020	1.029	1.039	1.046	1.055	1.065	1.072	1.081	1.089	1.096	1.104	1.111	1.119	1.125	1.131	1.138	1.142	1.149	1.152	1.158	1.161	1.165	1.168	1.170	1.172	1.174	1.175	1.175	1.175	1.175	1.175	1.172	1.170	1.168	1.165	1.160	1.156	1.151	1.146	1.140	1.135	1.128	1.120	1.112	1.104	1.095	1.086	1.078	1.066	1.058	1.046	1.036	1.025	1.012	1.001	0.990	0.979	0.966	0.954	0.942	0.930	0.918	0.905	0.894	0.880	0.868	0.855	0.844	0.831	0.819	0.808	0.795	0.784	0.772	0.762	0.751	0.741	0.731	0.721	0.711	0.702	0.694	0.685	0.676	0.669	0.660	0.652	0.646	0.640	0.634	0.629	0.621	0.616	0.612	0.608	0.605	0.601	0.598	0.594	0.591	0.589	0.586	0.584	0.582	0.582	0.581	0.579	0.579	0.579	0.579	0.580	0.579	0.580	0.581	0.581	0.582	0.584	0.585	0.586	0.588	0.589	0.590	0.591	0.594	0.595	0.598	0.599	0.601	0.602	0.604	0.606	0.608	0.610	0.611	0.612	0.614	0.616	0.618	0.619	0.621	0.622	0.624	0.625	0.628	0.629	0.631	0.631	0.632	0.635	0.636	0.639	0.639	0.641	0.642	0.645	0.645	0.648	0.649	0.650	0.651	0.652	0.655	0.656	0.658	0.660	0.660	0.662	0.665	0.665	0.668	0.670	0.671	0.674	0.675	0.678	0.680	0.681	0.684	0.686	0.688	0.690	0.694	0.696	0.698	0.701	0.705	0.708	0.710	0.714	0.718	0.721	0.724	0.728	0.731	0.735	0.739	0.742	0.748	0.751	0.756	0.760	0.764	0.769	0.774	0.778	0.782	0.788	0.792	0.798	0.802	0.808	0.814	0.819	0.824	0.829	0.835	0.840	0.845	0.851	0.855	0.861	0.866	0.871	0.878	0.881	0.886	0.891	0.896	0.900	0.905	0.909	0.914	0.919	0.922	0.925	0.930	0.934	0.936	0.939	0.942	0.945	0.948	0.950	0.951	0.954	0.955	0.956	0.958	0.959	0.959	0.959	0.960	0.958	0.958	0.956	0.955	0.954	0.952	0.949	0.946	0.944	0.940	0.938	0.932	0.929	0.922	0.918	0.912	0.906	0.901	0.894	0.888	0.880	0.872	0.865	0.856	0.849	0.839	0.829	0.820	0.809	0.799	0.789	0.778	0.768	0.755	0.744	0.731	0.719	0.708	0.695	0.681	0.669	0.658	0.642	0.630	0.618	0.605	0.590	0.578	0.566	0.552	0.540	0.529	0.515	0.504	0.491	0.480	0.469	0.458	0.448	0.436	0.428	0.418	0.409	0.401	0.392	0.385	0.378	0.372	0.366	0.361	0.356	0.352	0.349	0.345	0.344	0.341	0.340	0.339	0.339	0.340	0.340	0.342	0.344	0.348	0.351	0.355	0.360	0.364	0.370	0.375	0.381	0.389	0.395	0.402	0.411	0.419	0.428	0.436	0.445	0.455	0.464	0.472	0.484	0.494	0.504	0.514	0.525	0.535	0.545	0.556	0.568	0.578	0.588	0.599	0.609	0.619	0.630	0.639	0.649	0.659	0.669	0.678	0.686	0.696	0.705	0.712	0.721	0.729	0.738	0.744	0.751	0.756	0.762	0.769	0.774	0.779	0.782	0.786	0.790	0.794	0.798	0.800	0.801	0.804	0.805	0.805	0.806	0.806	0.806	0.805	0.805	0.804	0.801	0.800	0.799	0.798	0.795	0.791	0.788	0.785	0.781	0.779	0.776	0.772	0.770	0.766	0.762	0.760	0.756	0.754	0.750	0.749	0.745	0.744	0.741	0.740	0.739	0.738	0.736	0.735	0.734	0.734	0.735	0.735	0.735	0.736	0.738	0.740	0.741	0.742	0.746	0.748	0.750	0.754	0.758	0.760	0.764	0.765	0.769	0.772	0.775	0.778	0.781	0.784	0.786	0.790	0.791	0.794	0.795	0.796	0.799	0.799	0.800	0.799	0.799	0.798	0.796	0.796	0.794	0.791	0.788	0.785	0.781	0.776	0.771	0.766	0.761	0.756	0.749	0.744	0.738	0.729	0.722	0.715	0.706	0.699	0.690	0.682	0.674	0.665	0.658	0.649	0.641	0.632	0.625	0.616	0.609	0.601	0.594	0.586	0.579	0.572	0.566	0.560	0.554	0.548	0.542	0.536	0.532	0.529	0.524	0.520	0.516	0.512	0.510	0.506	0.504	0.500	0.498	0.496	0.494	0.492	0.491	0.490	0.489	0.488	0.486	0.486	0.485	0.485	0.484	0.482	0.482	0.482	0.482	0.482	0.482	0.482	0.482	0.484	0.484	0.484	0.485	0.485	0.486	0.486	0.489	0.489	0.490	0.492	0.492	0.495	0.496	0.500	0.502	0.505	0.507	0.510	0.512	0.516	0.519	0.522	0.528	0.531	0.536	0.540	0.546	0.550	0.556	0.560	0.568	0.572	0.578	0.584	0.590	0.595	0.602	0.609	0.615	0.621	0.628	0.635	0.642	0.648	0.655	0.662	0.669	0.675	0.681	0.688	0.695	0.701	0.708	0.714	0.719	0.724	0.730	0.736	0.742	0.746	0.752	0.758	0.762	0.768	0.774	0.778	0.782	0.786	0.791	0.795	0.800	0.804	0.808	0.812	0.816	0.820	0.824	0.828	0.832	0.836	0.840	0.844	0.848	0.851	0.856	0.860	0.865	0.869	0.874	0.878	0.882	0.888	0.892	0.896	0.901	0.908	0.914	0.919	0.924	0.930	0.936	0.941	0.948	0.954	0.961	0.968	0.972	0.980	0.988	0.995	1.001	1.009	1.015	1.024	1.030	1.039	1.046	1.054	1.061	1.069	1.078	1.085	1.092	1.101	1.109	1.116	1.124	1.131	1.139	1.145	1.152	1.160	1.166	1.174	1.180	1.185	1.192	1.198	1.204	1.209	1.214	1.218	1.222	1.226	1.229	1.232	1.236	1.238	1.240	1.242	1.244	1.244	1.244	1.244	1.242	1.242	1.241	1.239	1.236	1.234	1.230	1.226	1.222	1.219	1.214	1.208	1.202	1.198	1.191	1.185	1.178	1.172	1.165	1.158	1.150	1.144	1.135	1.129	1.120	1.114	1.106	1.098	1.090	1.082	1.075	1.069	1.061	1.055	1.048	1.042	1.036	1.031	1.026	1.021	1.018	1.014	1.009	1.006	1.005	1.002	1.000	0.999	0.999	0.998	0.999	1.000	1.001	1.001	1.005	1.008	1.010	1.014	1.018	1.022	1.026	1.032	1.038	1.044	1.050	1.055	1.062	1.070	1.076	1.084	1.091	1.099	1.106	1.114	1.122	1.130	1.136	1.145	1.151	1.160	1.166	1.174	1.180	1.188	1.194	1.200	1.205	1.211	1.216	1.221	1.224	1.229	1.232	1.235	1.238	1.239	1.240	1.241	1.242	1.242	1.241	1.240	1.238	1.235	1.232	1.229	1.225	1.220	1.214	1.209	1.202	1.195	1.189	1.181	1.172	1.164	1.155	1.145	1.135	1.126	1.116	1.105	1.095	1.084	1.072	1.061	1.050	1.040	1.029	1.016	1.006	0.995	0.985	0.974	0.962	0.952	0.942	0.932	0.924	0.914	0.905	0.898	0.890	0.882	0.876	0.869	0.864	0.858	0.852	0.848	0.844	0.840	0.838	0.834	0.832	0.831	0.830	0.829	0.829	0.828	0.828	0.828	0.829	0.830	0.830	0.831	0.832	0.834	0.836	0.836	0.839	0.840	0.841	0.842	0.842	0.844	0.845	0.845	0.846	0.845	0.845	0.844	0.842	0.841	0.839	0.838	0.835	0.831	0.829	0.824	0.820	0.815	0.810	0.805	0.799	0.792	0.786	0.779	0.772	0.764	0.756	0.749	0.739	0.731	0.722	0.714	0.704	0.694	0.684	0.675	0.664	0.654	0.644	0.632	0.624	0.612	0.601	0.590	0.581	0.570	0.559	0.549	0.539	0.528	0.518	0.506	0.495	0.486	0.476	0.464	0.454	0.445	0.435	0.425	0.414	0.404	0.394	0.384	0.374	0.365	0.355	0.346	0.336	0.328	0.318	0.309	0.299	0.291	0.281	0.274	0.265	0.258	0.248	0.240	0.232	0.225	0.218	0.210	0.202	0.198	0.190	0.184	0.178	0.171	0.166	0.160	0.156	0.151	0.146	0.142	0.138	0.135	0.131	0.128	0.125	0.122	0.120	0.119	0.118	0.116	0.116	0.116	0.116	0.116	0.116	0.118	0.119	0.120	0.120	0.122	0.125	0.129	0.130	0.134	0.136	0.140	0.144	0.146	0.151	0.155	0.159	0.164	0.168	0.172	0.178	0.181	0.186	0.191	0.198	0.202	0.206	0.211	0.216	0.220	0.225	0.230	0.232	0.238	0.242	0.245	0.250	0.254	0.256	0.260	0.262	0.266	0.269	0.270	0.272	0.274	0.276	0.278	0.279	0.279	0.281	0.281	0.281	0.281	0.281	0.280	0.280	0.280	0.279	0.276	0.276	0.274	0.272	0.271	0.270	0.268	0.266	0.264	0.262	0.260	0.259	0.258	0.256	0.254	0.254	0.252	0.251	0.250	0.250	0.250	0.249	0.250	0.250	0.251	0.252	0.254	0.255	0.258	0.259	0.261	0.264	0.266	0.270	0.272	0.276	0.280	0.285	0.289	0.294	0.296	0.302	0.306	0.311	0.316	0.320	0.326	0.330	0.335	0.340	0.344	0.349	0.352	0.356	0.360	0.362	0.366	0.369	0.371	0.374	0.375	0.376	0.376	0.376	0.376	0.376	0.375	0.374	0.371	0.370	0.368	0.365	0.360	0.356	0.352	0.348	0.342	0.338	0.332	0.326	0.320	0.314	0.308	0.301	0.295	0.289	0.282	0.274	0.268	0.261	0.255	0.249	0.241	0.235	0.229	0.224	0.219	0.214	0.209	0.205	0.200	0.196	0.192	0.190	0.188	0.185	0.184	0.182	0.181	0.180	0.181	0.181	0.182	0.184	0.188	0.189	0.192	0.198	0.200	0.205	0.211	0.218	0.224	0.230	0.238	0.245	0.252	0.261	0.271	0.280	0.290	0.300	0.311	0.322	0.332	0.345	0.358	0.370	0.382	0.395	0.410	0.422	0.436	0.451	0.465	0.479	0.494	0.507	0.522	0.536	0.551	0.566	0.580	0.595	0.609	0.622	0.636	0.650	0.664	0.676	0.690	0.702	0.714	0.726	0.738	0.749	0.759	0.769	0.778	0.786	0.795	0.804	0.811	0.816	0.824	0.829	0.832	0.836	0.840	0.841	0.844	0.845	0.845	0.845	0.845	0.844	0.841	0.839	0.836	0.832	0.829	0.822	0.818	0.811	0.805	0.799	0.791	0.784	0.776	0.768	0.760	0.750	0.741	0.731	0.722	0.712	0.704	0.694	0.684	0.674	0.664	0.655	0.645	0.636	0.626	0.618	0.609	0.600	0.591	0.582	0.575	0.568	0.559	0.552	0.545	0.539	0.532	0.526	0.520	0.515	0.509	0.505	0.500	0.496	0.492	0.488	0.484	0.481	0.478	0.476	0.472	0.470	0.469	0.466	0.465	0.462	0.461	0.459	0.458	0.456	0.456	0.454	0.454	0.452	0.451	0.450	0.449	0.449	0.446	0.445	0.445	0.444	0.442	0.441	0.439	0.439	0.438	0.435	0.434	0.432	0.431	0.430	0.429	0.426	0.425	0.424	0.421	0.420	0.419	0.418	0.415	0.412	0.410	0.409	0.408	0.405	0.404	0.401	0.400	0.398	0.396	0.395	0.392	0.391	0.390	0.388	0.386	0.385	0.384	0.384	0.382	0.382	0.380	0.380	0.379	0.380	0.380	0.379	0.379	0.379	0.380	0.380	0.381	0.382	0.384	0.385	0.388	0.389	0.390	0.394	0.396	0.400	0.401	0.406	0.409	0.412	0.418	0.422	0.425	0.430	0.436	0.440	0.445	0.451	0.456	0.462	0.468	0.474	0.480	0.485	0.491	0.498	0.504	0.509	0.515	0.521	0.526	0.532	0.538	0.542	0.548	0.551	0.556	0.560	0.562	0.565	0.569	0.570	0.571	0.572	0.574	0.572	0.571	0.571	0.569	0.568	0.564	0.561	0.556	0.552	0.545	0.540	0.534	0.526	0.519	0.510	0.502	0.492	0.481	0.471	0.461	0.450	0.438	0.426	0.414	0.401	0.389	0.375	0.361	0.349	0.334	0.321	0.308	0.294	0.280	0.266	0.254	0.241	0.229	0.216	0.202	0.191	0.180	0.170	0.160	0.149	0.140	0.130	0.122	0.114	0.108	0.100	0.094	0.088	0.082	0.079	0.075	0.071	0.069	0.068	0.066	0.066	0.065	0.066	0.068	0.070	0.072	0.074	0.078	0.082	0.088	0.092	0.098	0.104	0.110	0.119	0.125	0.134	0.141	0.150	0.159	0.168	0.176	0.185	0.195	0.205	0.215	0.225	0.235	0.245	0.256	0.266	0.276	0.288	0.296	0.306	0.318	0.328	0.338	0.348	0.356	0.366	0.376	0.385	0.394	0.401	0.410	0.418	0.425	0.432	0.439	0.446	0.451	0.458	0.462	0.468	0.471	0.475	0.479	0.481	0.484	0.486	0.486	0.488	0.488	0.488	0.486	0.485	0.484	0.480	0.478	0.474	0.469	0.465	0.460	0.454	0.448	0.441	0.435	0.428	0.419	0.411	0.404	0.395	0.386	0.376	0.366	0.358	0.346	0.336	0.326	0.316	0.305	0.296	0.285	0.275	0.265	0.254	0.244	0.232	0.222	0.214	0.204	0.194	0.185	0.175	0.168	0.159	0.151	0.142	0.136	0.129	0.122	0.116	0.110	0.105	0.100	0.095	0.091	0.088	0.084	0.081	0.079	0.078	0.075	0.074	0.074	0.074	0.074	0.074	0.076	0.078	0.080	0.082	0.085	0.089	0.092	0.096	0.101	0.108	0.112	0.119	0.125	0.131	0.139	0.146	0.154	0.161	0.170	0.179	0.186	0.196	0.206	0.216	0.225	0.236	0.246	0.258	0.268	0.279	0.291	0.304	0.315	0.328	0.340	0.352	0.365	0.378	0.390	0.402	0.415	0.429	0.441	0.454	0.466	0.479	0.491	0.502	0.514	0.526	0.538	0.549	0.559	0.570	0.580	0.590	0.600	0.609	0.616	0.626	0.634	0.640	0.648	0.654	0.661	0.666	0.671	0.676	0.681	0.685	0.689	0.691	0.694	0.695	0.698	0.699	0.700	0.701	0.701	0.702	0.702	0.702	0.702	0.701	0.701	0.700	0.700	0.699	0.700	0.699	0.698	0.699	0.699	0.699	0.700	0.700	0.701	0.702	0.704	0.706	0.708	0.711	0.714	0.718	0.721	0.726	0.730	0.735	0.741	0.746	0.752	0.759	0.766	0.772	0.779	0.786	0.794	0.801	0.810	0.816	0.825	0.832	0.840	0.849	0.855	0.862	0.870	0.876	0.884	0.889	0.895	0.900	0.904	0.908	0.911	0.915	0.916	0.919	0.919	0.919	0.918	0.916	0.914	0.910	0.906	0.901	0.895	0.888	0.879	0.871	0.861	0.851	0.839	0.826	0.814	0.800	0.785	0.769	0.752	0.735	0.718	0.699	0.679	0.659	0.640	0.619	0.598	0.576	0.555	0.532	0.511	0.489	0.466	0.444	0.421	0.399	0.376	0.354	0.332	0.310	0.289	0.268	0.248	0.229	0.208	0.190	0.171	0.154	0.138	0.122	0.106	0.092	0.079	0.065	0.054	0.042	0.032	0.022	0.015	0.006	0.001	-0.005	-0.010	-0.014	-0.016	-0.019	-0.020	-0.021	-0.021	-0.020	-0.019	-0.018	-0.015	-0.010	-0.008	-0.002	0.001	0.006	0.012	0.018	0.024	0.030	0.035	0.041	0.048	0.054	0.060	0.066	0.072	0.079	0.084	0.090	0.094	0.099	0.102	0.106	0.109	0.112	0.114	0.116	0.118	0.119	0.119	0.118	0.116	0.115	0.114	0.111	0.109	0.105	0.101	0.096	0.091	0.086	0.080	0.074	0.068	0.060	0.054	0.046	0.039	0.031	0.024	0.015	0.008	-0.001	-0.010	-0.018	-0.026	-0.034	-0.041	-0.050	-0.058	-0.065	-0.074	-0.081	-0.086	-0.092	-0.100	-0.106	-0.111	-0.118	-0.122	-0.128	-0.132	-0.136	-0.140	-0.144	-0.148	-0.150	-0.152	-0.156	-0.158	-0.159	-0.161	-0.162	-0.162	-0.164	-0.165	-0.165	-0.166	-0.166	-0.166	-0.166	-0.165	-0.165	-0.164	-0.164	-0.164	-0.162	-0.162	-0.161	-0.161	-0.161	-0.159	-0.159	-0.159	-0.158	-0.158	-0.158	-0.156	-0.156	-0.156	-0.156	-0.155	-0.156	-0.155	-0.155	-0.155	-0.156	-0.156	-0.155	-0.156	-0.156	-0.156	-0.156	-0.158	-0.158	-0.159	-0.160	-0.160	-0.161	-0.162	-0.164	-0.165	-0.165	-0.166	-0.168	-0.169	-0.170	-0.171	-0.172	-0.174	-0.175	-0.176	-0.179	-0.181	-0.182	-0.184	-0.186	-0.188	-0.189	-0.191	-0.194	-0.196	-0.198	-0.200	-0.202	-0.204	-0.206	-0.210	-0.211	-0.214	-0.216	-0.219	-0.221	-0.224	-0.226	-0.229	-0.229	-0.231	-0.234	-0.236	-0.239	-0.240	-0.242	-0.245	-0.245	-0.248	-0.249	-0.250	-0.251	-0.252	-0.254	-0.254	-0.255	-0.255	-0.255	-0.255	-0.256	-0.256	-0.255	-0.254	-0.254	-0.252	-0.251	-0.250	-0.248	-0.246	-0.244	-0.241	-0.239	-0.235	-0.232	-0.229	-0.225	-0.222	-0.218	-0.214	-0.210	-0.204	-0.200	-0.195	-0.189	-0.184	-0.179	-0.172	-0.166	-0.161	-0.155	-0.148	-0.141	-0.136	-0.129	-0.122	-0.115	-0.108	-0.101	-0.094	-0.088	-0.080	-0.072	-0.065	-0.059	-0.051	-0.044	-0.038	-0.030	-0.024	-0.016	-0.010	-0.004	0.004	0.010	0.016	0.022	0.029	0.035	0.040	0.046	0.051	0.056	0.061	0.066	0.071	0.075	0.079	0.082	0.086	0.089	0.092	0.096	0.099	0.101	0.102	0.105	0.106	0.108	0.110	0.110	0.111	0.112	0.112	0.112	0.114	0.114	0.112	0.112	0.112	0.111	0.110	0.110	0.109	0.108	0.106	0.105	0.105	0.104	0.101	0.100	0.100	0.099	0.096	0.096	0.095	0.094	0.094	0.092	0.091	0.090	0.090	0.089	0.089	0.088	0.088	0.086	0.088	0.088	0.088	0.088	0.088	0.088	0.088	0.088	0.088	0.089	0.090	0.090	0.090	0.091	0.092	0.094	0.094	0.095	0.096	0.098	0.099	0.100	0.102	0.102	0.104	0.106	0.108	0.110	0.110	0.112	0.115	0.116	0.119	0.121	0.122	0.125	0.128	0.130	0.132	0.135	0.139	0.141	0.144	0.149	0.151	0.156	0.160	0.164	0.168	0.172	0.178	0.182	0.188	0.194	0.200	0.206	0.212	0.219	0.226	0.234	0.241	0.249	0.258	0.266	0.276	0.285	0.295	0.305	0.315	0.326	0.336	0.348	0.360	0.371	0.382	0.395	0.409	0.420	0.434	0.446	0.460	0.474	0.488	0.501	0.516	0.529	0.544	0.559	0.572	0.588	0.601	0.615	0.630	0.645	0.659	0.672	0.686	0.700	0.715	0.728	0.741	0.755	0.766	0.779	0.791	0.802	0.815	0.826	0.838	0.848	0.859	0.868	0.878	0.886	0.895	0.904	0.912	0.919	0.926	0.932	0.939	0.945	0.950	0.954	0.959	0.962	0.966	0.970	0.972	0.975	0.976	0.979	0.979	0.980	0.980	0.980	0.980	0.979	0.978	0.976	0.975	0.972	0.970	0.968	0.964	0.961	0.958	0.954	0.950	0.945	0.941	0.936	0.931	0.926	0.921	0.916	0.911	0.905	0.900	0.892	0.886	0.880	0.875	0.868	0.861	0.854	0.846	0.840	0.832	0.826	0.819	0.811	0.805	0.798	0.790	0.782	0.776	0.769	0.761	0.754	0.748	0.741	0.734	0.726	0.719	0.712	0.706	0.699	0.692	0.686	0.680	0.674	0.669	0.662	0.658	0.652	0.648	0.641	0.638	0.632	0.629	0.626	0.621	0.618	0.615	0.611	0.609	0.605	0.604	0.601	0.600	0.596	0.595	0.594	0.591	0.591	0.590	0.589	0.586	0.586	0.585	0.585	0.584	0.582	0.581	0.581	0.579	0.578	0.576	0.575	0.572	0.570	0.568	0.565	0.562	0.559	0.555	0.551	0.548	0.542	0.536	0.531	0.526	0.520	0.512	0.506	0.499	0.491	0.481	0.474	0.464	0.454	0.444	0.432	0.421	0.410	0.396	0.384	0.371	0.356	0.344	0.329	0.315	0.299	0.284	0.268	0.251	0.235	0.219	0.202	0.185	0.168	0.151	0.134	0.115	0.098	0.080	0.061	0.042	0.026	0.008	-0.010	-0.029	-0.045	-0.064	-0.081	-0.099	-0.115	-0.131	-0.148	-0.164	-0.179	-0.195	-0.210	-0.224	-0.238	-0.251	-0.264	-0.276	-0.288	-0.299	-0.310	-0.319	-0.329	-0.336	-0.344	-0.351	-0.359	-0.364	-0.369	-0.371	-0.375	-0.378	-0.379	-0.380	-0.381	-0.379	-0.378	-0.376	-0.372	-0.369	-0.364	-0.359	-0.354	-0.348	-0.339	-0.331	-0.322	-0.314	-0.304	-0.295	-0.284	-0.272	-0.261	-0.250	-0.238	-0.225	-0.214	-0.201	-0.189	-0.176	-0.162	-0.150	-0.136	-0.124	-0.111	-0.100	-0.088	-0.076	-0.066	-0.054	-0.044	-0.034	-0.025	-0.014	-0.006	0.001	0.009	0.016	0.022	0.028	0.031	0.036	0.039	0.042	0.044	0.044	0.045	0.045	0.044	0.042	0.040	0.038	0.034	0.029	0.024	0.019	0.014	0.008	0.000	-0.008	-0.015	-0.024	-0.031	-0.040	-0.049	-0.058	-0.068	-0.076	-0.086	-0.095	-0.105	-0.114	-0.124	-0.131	-0.141	-0.150	-0.159	-0.166	-0.175	-0.182	-0.188	-0.195	-0.201	-0.208	-0.212	-0.218	-0.222	-0.226	-0.230	-0.234	-0.235	-0.239	-0.240	-0.241	-0.241	-0.242	-0.241	-0.241	-0.240	-0.239	-0.236	-0.234	-0.231	-0.228	-0.225	-0.221	-0.216	-0.212	-0.206	-0.201	-0.196	-0.191	-0.186	-0.180	-0.172	-0.168	-0.161	-0.155	-0.149	-0.142	-0.135	-0.129	-0.122	-0.116	-0.109	-0.102	-0.095	-0.089	-0.082	-0.076	-0.069	-0.062	-0.056	-0.049	-0.044	-0.036	-0.031	-0.025	-0.019	-0.012	-0.008	-0.001	0.004	0.009	0.015	0.020	0.025	0.030	0.035	0.040	0.045	0.050	0.054	0.059	0.064	0.066	0.071	0.075	0.079	0.082	0.085	0.089	0.091	0.095	0.099	0.100	0.104	0.106	0.110	0.112	0.115	0.116	0.119	0.121	0.124	0.126	0.129	0.131	0.132	0.136	0.138	0.140	0.144	0.146	0.150	0.152	0.156	0.159	0.162	0.166	0.170	0.174	0.179	0.182	0.189	0.194	0.199	0.205	0.212	0.218	0.225	0.231	0.239	0.246	0.254	0.262	0.270	0.279	0.286	0.296	0.305	0.314	0.322	0.332	0.341	0.351	0.360	0.369	0.379	0.388	0.398	0.405	0.415	0.424	0.431	0.439	0.446	0.454	0.461	0.469	0.475	0.480	0.486	0.491	0.496	0.501	0.504	0.507	0.511	0.514	0.515	0.519	0.519	0.520	0.520	0.520	0.520	0.519	0.516	0.515	0.512	0.510	0.507	0.505	0.501	0.498	0.494	0.489	0.485	0.480	0.476	0.471	0.466	0.461	0.456	0.452	0.448	0.441	0.436	0.431	0.426	0.421	0.416	0.411	0.406	0.401	0.396	0.392	0.388	0.382	0.379	0.376	0.371	0.369	0.365	0.362	0.359	0.356	0.354	0.352	0.350	0.349	0.349	0.346	0.346	0.345	0.346	0.346	0.346	0.349	0.349	0.351	0.354	0.356	0.359	0.362	0.366	0.371	0.375	0.381	0.388	0.394	0.401	0.409	0.416	0.424	0.434	0.441	0.452	0.462	0.472	0.484	0.496	0.507	0.520	0.534	0.546	0.560	0.574	0.589	0.602	0.618	0.632	0.648	0.662	0.678	0.692	0.708	0.722	0.738	0.752	0.768	0.780	0.794	0.809	0.821	0.834	0.846	0.858	0.869	0.879	0.889	0.898	0.905	0.912	0.919	0.924	0.929	0.932	0.935	0.936	0.936	0.936	0.935	0.932	0.930	0.925	0.920	0.912	0.906	0.898	0.889	0.878	0.866	0.855	0.842	0.830	0.816	0.801	0.786	0.771	0.755	0.738	0.721	0.704	0.686	0.669	0.650	0.632	0.615	0.598	0.579	0.562	0.545	0.528	0.511	0.495	0.479	0.464	0.450	0.435	0.421	0.408	0.396	0.384	0.371	0.361	0.352	0.342	0.334	0.326	0.320	0.314	0.308	0.302	0.299	0.295	0.291	0.290	0.288	0.286	0.286	0.285	0.286	0.288	0.288	0.289	0.291	0.292	0.294	0.298	0.299	0.301	0.304	0.306	0.310	0.311	0.314	0.316	0.318	0.319	0.321	0.322	0.324	0.324	0.325	0.325	0.324	0.325	0.324	0.322	0.321	0.318	0.316	0.314	0.310	0.305	0.302	0.298	0.292	0.288	0.282	0.278	0.271	0.265	0.258	0.251	0.245	0.238	0.230	0.224	0.216	0.209	0.201	0.194	0.185	0.179	0.171	0.164	0.156	0.151	0.144	0.136	0.130	0.124	0.116	0.111	0.105	0.100	0.094	0.090	0.085	0.081	0.076	0.072	0.070	0.066	0.064	0.061	0.059	0.058	0.056	0.054	0.054	0.052	0.052	0.051	0.052	0.052	0.054	0.054	0.055	0.056	0.058	0.060	0.062	0.064	0.066	0.068	0.070	0.072	0.075	0.078	0.079	0.081	0.084	0.085	0.088	0.090	0.091	0.092	0.094	0.095	0.096	0.098	0.098	0.098	0.098	0.098	0.096	0.095	0.094	0.092	0.090	0.088	0.085	0.081	0.079	0.075	0.071	0.068	0.062	0.058	0.052	0.046	0.041	0.036	0.030	0.024	0.016	0.009	0.002	-0.005	-0.012	-0.020	-0.028	-0.035	-0.042	-0.048	-0.055	-0.062	-0.070	-0.078	-0.084	-0.091	-0.098	-0.105	-0.111	-0.116	-0.121	-0.128	-0.132	-0.139	-0.144	-0.146	-0.151	-0.155	-0.158	-0.161	-0.164	-0.166	-0.169	-0.169	-0.171	-0.171	-0.172	-0.171	-0.171	-0.171	-0.170	-0.168	-0.166	-0.164	-0.161	-0.158	-0.155	-0.150	-0.146	-0.141	-0.136	-0.131	-0.125	-0.119	-0.112	-0.106	-0.099	-0.092	-0.084	-0.075	-0.068	-0.059	-0.050	-0.040	-0.030	-0.021	-0.010	0.001	0.011	0.022	0.034	0.045	0.056	0.069	0.080	0.094	0.105	0.119	0.130	0.144	0.158	0.170	0.184	0.196	0.210	0.224	0.238	0.250	0.264	0.278	0.290	0.304	0.318	0.331	0.344	0.358	0.371	0.384	0.398	0.410	0.424	0.436	0.449	0.461	0.475	0.486	0.499	0.510	0.522	0.534	0.545	0.556	0.569	0.580	0.590	0.601	0.612	0.624	0.634	0.645	0.655	0.665	0.676	0.685	0.696	0.705	0.715	0.724	0.734	0.744	0.752	0.762	0.771	0.781	0.789	0.798	0.806	0.814	0.822	0.831	0.839	0.846	0.854	0.861	0.869	0.875	0.882	0.889	0.895	0.901	0.908	0.912	0.918	0.922	0.928	0.932	0.936	0.939	0.942	0.946	0.948	0.951	0.952	0.954	0.956	0.956	0.958	0.956	0.956	0.956	0.954	0.952	0.951	0.949	0.946	0.942	0.940	0.936	0.932	0.929	0.924	0.919	0.914	0.909	0.902	0.898	0.890	0.885	0.878	0.871	0.865	0.858	0.850	0.842	0.835	0.829	0.821	0.814	0.805	0.798	0.790	0.781	0.775	0.766	0.758	0.751	0.742	0.735	0.726	0.718	0.711	0.702	0.695	0.688	0.679	0.671	0.664	0.655	0.649	0.641	0.632	0.625	0.619	0.611	0.602	0.596	0.589	0.582	0.574	0.568	0.561	0.554	0.548	0.541	0.535	0.529	0.522	0.516	0.510	0.504	0.498	0.491	0.486	0.480	0.475	0.470	0.465	0.460	0.456	0.451	0.448	0.442	0.439	0.435	0.431	0.429	0.425	0.421	0.419	0.418	0.414	0.412	0.410	0.408	0.405	0.405	0.404	0.402	0.401	0.400	0.400	0.400	0.399	0.398	0.399	0.399	0.399	0.399	0.400	0.400	0.402	0.402	0.404	0.405	0.408	0.409	0.410	0.411	0.414	0.415	0.418	0.420	0.422	0.425	0.428	0.430	0.434	0.436	0.439	0.442	0.445	0.450	0.454	0.458	0.460	0.465	0.469	0.474	0.478	0.481	0.488	0.491	0.496	0.501	0.506	0.512	0.516	0.522	0.529	0.534	0.540	0.546	0.552	0.559	0.566	0.571	0.579	0.585	0.592	0.599	0.606	0.614	0.621	0.629	0.636	0.642	0.650	0.658	0.665	0.672	0.679	0.688	0.695	0.702	0.709	0.715	0.722	0.730	0.736	0.744	0.750	0.756	0.764	0.770	0.776	0.782	0.788	0.794	0.800	0.805	0.810	0.815	0.821	0.825	0.830	0.834	0.839	0.842	0.846	0.850	0.854	0.858	0.860	0.862	0.865	0.869	0.870	0.872	0.874	0.876	0.876	0.879	0.880	0.881	0.882	0.882	0.882	0.882	0.882	0.881	0.881	0.880	0.879	0.878	0.876	0.874	0.871	0.870	0.868	0.864	0.860	0.856	0.854	0.849	0.845	0.840	0.835	0.830	0.824	0.818	0.811	0.804	0.798	0.790	0.782	0.775	0.768	0.758	0.749	0.739	0.729	0.719	0.708	0.698	0.686	0.675	0.664	0.651	0.640	0.628	0.615	0.601	0.589	0.575	0.562	0.549	0.536	0.522	0.507	0.495	0.482	0.469	0.455	0.442	0.430	0.416	0.404	0.391	0.380	0.368	0.356	0.345	0.334	0.324	0.314	0.304	0.295	0.286	0.279	0.270	0.264	0.256	0.251	0.245	0.241	0.236	0.234	0.230	0.226	0.225	0.222	0.222	0.222	0.222	0.222	0.224	0.225	0.228	0.230	0.234	0.238	0.241	0.246	0.251	0.256	0.262	0.269	0.275	0.282	0.289	0.296	0.302	0.311	0.320	0.328	0.336	0.344	0.354	0.361	0.370	0.379	0.388	0.396	0.406	0.415	0.424	0.432	0.441	0.450	0.459	0.466	0.475	0.484	0.491	0.500	0.506	0.514	0.521	0.529	0.536	0.544	0.549	0.555	0.561	0.566	0.572	0.578	0.581	0.586	0.591	0.594	0.598	0.600	0.604	0.606	0.608	0.610	0.611	0.612	0.614	0.614	0.615	0.614	0.615	0.614	0.614	0.612	0.611	0.610	0.608	0.606	0.604	0.602	0.600	0.599	0.595	0.594	0.590	0.589	0.585	0.584	0.581	0.579	0.576	0.574	0.572	0.570	0.569	0.566	0.565	0.564	0.562	0.561	0.560	0.560	0.559	0.559	0.559	0.559	0.558	0.559	0.559	0.559	0.560	0.560	0.561	0.562	0.562	0.562	0.564	0.565	0.565	0.566	0.566	0.566	0.568	0.568	0.568	0.568	0.566	0.566	0.565	0.564	0.564	0.561	0.560	0.558	0.554	0.551	0.549	0.546	0.541	0.538	0.532	0.529	0.524	0.519	0.514	0.507	0.501	0.495	0.490	0.484	0.478	0.471	0.464	0.458	0.451	0.444	0.439	0.431	0.426	0.420	0.414	0.409	0.404	0.398	0.392	0.389	0.385	0.380	0.378	0.374	0.371	0.370	0.368	0.366	0.365	0.364	0.364	0.366	0.366	0.368	0.369	0.371	0.374	0.376	0.380	0.382	0.388	0.391	0.395	0.401	0.406	0.411	0.418	0.422	0.429	0.435	0.441	0.448	0.455	0.462	0.469	0.475	0.482	0.489	0.498	0.504	0.511	0.519	0.526	0.532	0.540	0.548	0.555	0.562	0.569	0.578	0.584	0.591	0.599	0.605	0.614	0.620	0.629	0.635	0.642	0.649	0.656	0.664	0.671	0.678	0.685	0.691	0.699	0.705	0.712	0.719	0.726	0.732	0.739	0.745	0.752	0.758	0.765	0.770	0.776	0.782	0.788	0.794	0.799	0.804	0.809	0.814	0.819	0.824	0.828	0.832	0.836	0.839	0.841	0.845	0.848	0.850	0.852	0.855	0.856	0.860	0.861	0.862	0.864	0.865	0.866	0.866	0.868	0.868	0.868	0.868	0.868	0.869	0.869	0.869	0.870	0.870	0.870	0.870	0.870	0.871	0.871	0.871	0.872	0.874	0.875	0.876	0.879	0.880	0.884	0.886	0.888	0.892	0.895	0.899	0.902	0.906	0.911	0.915	0.920	0.926	0.931	0.936	0.942	0.950	0.956	0.962	0.970	0.978	0.984	0.992	1.000	1.009	1.016	1.024	1.032	1.041	1.049	1.058	1.068	1.075	1.084	1.092	1.101	1.109	1.118	1.126	1.134	1.142	1.149	1.158	1.164	1.170	1.178	1.184	1.190	1.196	1.202	1.206	1.212	1.216	1.220	1.225	1.229	1.232	1.234	1.238	1.240	1.241	1.244	1.244	1.245	1.245	1.245	1.245	1.244	1.242	1.240	1.239	1.236	1.234	1.230	1.226	1.222	1.219	1.214	1.209	1.204	1.199	1.194	1.188	1.180	1.174	1.169	1.162	1.154	1.148	1.140	1.134	1.125	1.119	1.111	1.104	1.096	1.089	1.080	1.074	1.066	1.060	1.052	1.046	1.039	1.032	1.026	1.021	1.015	1.009	1.004	1.000	0.995	0.991	0.986	0.985	0.981	0.978	0.976	0.974	0.974	0.971	0.971	0.970	0.970	0.971	0.972	0.974	0.975	0.976	0.979	0.981	0.985	0.988	0.991	0.995	0.999	1.004	1.009	1.012	1.018	1.022	1.028	1.032	1.038	1.042	1.048	1.052	1.058	1.062	1.065	1.070	1.075	1.079	1.082	1.086	1.089	1.091	1.095	1.096	1.099	1.100	1.100	1.101	1.101	1.100	1.100	1.099	1.098	1.095	1.092	1.089	1.085	1.079	1.074	1.068	1.062	1.055	1.048	1.040	1.031	1.022	1.012	1.004	0.992	0.981	0.971	0.960	0.946	0.935	0.922	0.909	0.896	0.884	0.870	0.855	0.842	0.830	0.816	0.802	0.789	0.775	0.761	0.749	0.735	0.722	0.709	0.696	0.685	0.672	0.662	0.652	0.641	0.631	0.621	0.612	0.605	0.596	0.590	0.584	0.578	0.571	0.566	0.560	0.556	0.554	0.550	0.549	0.545	0.544	0.542	0.541	0.540	0.541	0.541	0.540	0.540	0.542	0.542	0.544	0.545	0.546	0.548	0.549	0.549	0.550	0.550	0.552	0.552	0.552	0.552	0.552	0.551	0.551	0.550	0.549	0.546	0.545	0.542	0.538	0.535	0.531	0.528	0.521	0.516	0.511	0.505	0.499	0.492	0.485	0.478	0.469	0.461	0.452	0.444	0.435	0.426	0.416	0.405	0.395	0.385	0.375	0.365	0.354	0.344	0.332	0.321	0.310	0.300	0.289	0.278	0.266	0.255	0.244	0.232	0.222	0.211	0.201	0.191	0.180	0.170	0.160	0.150	0.140	0.130	0.121	0.111	0.101	0.094	0.084	0.075	0.068	0.059	0.051	0.042	0.036	0.029	0.022	0.016	0.009	0.004	-0.002	-0.009	-0.014	-0.019	-0.022	-0.026	-0.031	-0.034	-0.038	-0.041	-0.044	-0.045	-0.048	-0.049	-0.050	-0.050	-0.051	-0.051	-0.050	-0.050	-0.049	-0.048	-0.046	-0.045	-0.042	-0.040	-0.038	-0.035	-0.031	-0.028	-0.025	-0.020	-0.018	-0.012	-0.008	-0.004	0.000	0.005	0.010	0.015	0.020	0.025	0.030	0.035	0.040	0.045	0.049	0.054	0.059	0.064	0.068	0.071	0.076	0.080	0.084	0.088	0.091	0.095	0.098	0.101	0.104	0.106	0.109	0.111	0.114	0.115	0.118	0.119	0.120	0.121	0.122	0.122	0.125	0.125	0.126	0.126	0.126	0.128	0.126	0.126	0.128	0.128	0.128	0.129	0.129	0.130	0.130	0.130	0.129	0.130	0.130	0.131	0.131	0.132	0.134	0.135	0.136	0.138	0.139	0.141	0.142	0.145	0.148	0.150	0.154	0.156	0.159	0.162	0.166	0.170	0.174	0.180	0.184	0.189	0.195	0.200	0.206	0.211	0.218	0.224	0.231	0.238	0.245	0.252	0.260	0.266	0.274	0.281	0.290	0.298	0.306	0.314	0.321	0.330	0.338	0.346	0.354	0.361	0.369	0.376	0.384	0.391	0.398	0.404	0.411	0.416	0.422	0.428	0.432	0.438	0.441	0.445	0.449	0.450	0.452	0.455	0.456	0.456	0.458	0.458	0.456	0.456	0.455	0.452	0.450	0.448	0.442	0.439	0.434	0.429	0.424	0.419	0.412	0.408	0.401	0.394	0.386	0.380	0.371	0.364	0.356	0.349	0.340	0.331	0.324	0.315	0.308	0.299	0.291	0.285	0.276	0.270	0.262	0.256	0.249	0.242	0.236	0.231	0.225	0.221	0.218	0.214	0.209	0.208	0.205	0.202	0.201	0.201	0.201	0.201	0.202	0.204	0.208	0.209	0.214	0.218	0.222	0.228	0.235	0.241	0.249	0.256	0.265	0.274	0.284	0.295	0.305	0.316	0.329	0.341	0.354	0.368	0.380	0.396	0.410	0.425	0.440	0.456	0.471	0.488	0.504	0.519	0.536	0.552	0.569	0.585	0.601	0.618	0.632	0.649	0.664	0.679	0.694	0.709	0.722	0.736	0.749	0.762	0.774	0.785	0.795	0.806	0.816	0.824	0.832	0.840	0.846	0.852	0.856	0.861	0.865	0.868	0.869	0.870	0.870	0.870	0.869	0.866	0.864	0.861	0.856	0.851	0.846	0.840	0.834	0.826	0.818	0.810	0.801	0.791	0.782	0.772	0.762	0.751	0.741	0.730	0.719	0.708	0.696	0.685	0.672	0.661	0.650	0.639	0.626	0.616	0.605	0.595	0.584	0.574	0.562	0.554	0.544	0.535	0.526	0.516	0.507	0.500	0.492	0.484	0.478	0.471	0.465	0.459	0.452	0.448	0.442	0.438	0.432	0.429	0.425	0.421	0.419	0.415	0.411	0.410	0.406	0.405	0.404	0.401	0.400	0.399	0.396	0.396	0.395	0.394	0.392	0.391	0.391	0.391	0.390	0.390	0.390	0.388	0.388	0.388	0.386	0.388	0.386	0.386	0.385	0.384	0.384	0.382	0.384	0.382	0.381	0.381	0.380	0.379	0.378	0.378	0.376	0.375	0.374	0.372	0.371	0.369	0.368	0.365	0.364	0.362	0.360	0.359	0.358	0.355	0.352	0.351	0.349	0.348	0.345	0.344	0.341	0.339	0.338	0.335	0.334	0.332	0.331	0.329	0.328	0.326	0.325	0.324	0.324	0.324	0.322	0.322	0.322	0.322	0.324	0.324	0.325	0.328	0.329	0.331	0.332	0.336	0.338	0.341	0.344	0.348	0.351	0.355	0.360	0.362	0.368	0.372	0.378	0.382	0.388	0.392	0.398	0.404	0.408	0.412	0.419	0.424	0.429	0.432	0.439	0.442	0.446	0.450	0.454	0.458	0.460	0.462	0.465	0.466	0.468	0.468	0.469	0.468	0.468	0.465	0.464	0.461	0.458	0.454	0.449	0.445	0.439	0.432	0.426	0.420	0.411	0.402	0.395	0.386	0.376	0.366	0.356	0.345	0.335	0.324	0.312	0.300	0.288	0.276	0.265	0.252	0.240	0.229	0.216	0.205	0.194	0.181	0.171	0.160	0.150	0.140	0.130	0.121	0.112	0.104	0.096	0.089	0.081	0.076	0.070	0.065	0.060	0.056	0.052	0.050	0.048	0.046	0.045	0.045	0.045	0.045	0.048	0.049	0.052	0.055	0.058	0.062	0.068	0.072	0.079	0.085	0.091	0.099	0.106	0.115	0.122	0.131	0.140	0.149	0.159	0.169	0.179	0.189	0.200	0.210	0.220	0.231	0.241	0.252	0.264	0.274	0.285	0.296	0.308	0.318	0.329	0.340	0.350	0.361	0.371	0.380	0.390	0.401	0.410	0.419	0.426	0.435	0.444	0.451	0.459	0.465	0.471	0.478	0.484	0.488	0.492	0.496	0.499	0.502	0.505	0.507	0.507	0.509	0.509	0.509	0.507	0.506	0.505	0.501	0.499	0.494	0.490	0.485	0.480	0.472	0.468	0.460	0.452	0.444	0.436	0.428	0.419	0.408	0.399	0.389	0.378	0.368	0.355	0.344	0.332	0.321	0.310	0.299	0.286	0.275	0.262	0.251	0.239	0.226	0.215	0.202	0.190	0.179	0.169	0.156	0.145	0.135	0.124	0.114	0.104	0.094	0.084	0.075	0.065	0.058	0.048	0.040	0.032	0.024	0.018	0.010	0.004	-0.002	-0.009	-0.015	-0.019	-0.025	-0.029	-0.032	-0.036	-0.040	-0.044	-0.045	-0.049	-0.050	-0.051	-0.052	-0.054	-0.054	-0.054	-0.052	-0.052	-0.050	-0.049	-0.045	-0.044	-0.040	-0.036	-0.032	-0.028	-0.022	-0.018	-0.011	-0.005	0.001	0.010	0.018	0.026	0.034	0.042	0.051	0.061	0.072	0.084	0.094	0.105	0.118	0.130	0.141	0.154	0.169	0.180	0.194	0.208	0.220	0.234	0.246	0.260	0.274	0.288	0.300	0.314	0.326	0.339	0.352	0.364	0.375	0.388	0.399	0.409	0.420	0.429	0.440	0.449	0.458	0.465	0.474	0.480	0.488	0.495	0.500	0.506	0.511	0.515	0.519	0.524	0.528	0.530	0.532	0.535	0.538	0.539	0.541	0.541	0.544	0.545	0.545	0.546	0.548	0.550	0.550	0.551	0.552	0.555	0.556	0.559	0.560	0.564	0.566	0.570	0.574	0.578	0.581	0.586	0.591	0.596	0.601	0.608	0.615	0.621	0.629	0.635	0.644	0.651	0.659	0.668	0.676	0.684	0.692	0.702	0.710	0.719	0.726	0.735	0.744	0.751	0.759	0.766	0.771	0.779	0.784	0.790	0.795	0.798	0.802	0.805	0.806	0.808	0.809	0.809	0.808	0.806	0.804	0.800	0.796	0.791	0.785	0.779	0.770	0.761	0.752	0.741	0.731	0.720	0.706	0.692	0.680	0.665	0.649	0.634	0.618	0.600	0.584	0.565	0.548	0.530	0.510	0.492	0.474	0.454	0.435	0.418	0.398	0.379	0.360	0.342	0.324	0.305	0.288	0.271	0.254	0.238	0.222	0.208	0.192	0.179	0.166	0.152	0.141	0.131	0.120	0.110	0.101	0.095	0.088	0.081	0.076	0.071	0.069	0.065	0.062	0.061	0.061	0.061	0.062	0.064	0.065	0.069	0.072	0.076	0.081	0.086	0.092	0.099	0.105	0.111	0.119	0.126	0.134	0.141	0.150	0.158	0.165	0.172	0.181	0.189	0.196	0.204	0.209	0.216	0.224	0.229	0.234	0.239	0.244	0.248	0.252	0.254	0.258	0.260	0.261	0.261	0.262	0.261	0.261	0.259	0.256	0.254	0.251	0.248	0.242	0.238	0.232	0.225	0.219	0.211	0.205	0.196	0.188	0.179	0.170	0.161	0.151	0.141	0.131	0.121	0.111	0.100	0.090	0.079	0.069	0.059	0.048	0.038	0.026	0.018	0.006	-0.002	-0.014	-0.022	-0.032	-0.041	-0.051	-0.060	-0.068	-0.076	-0.085	-0.092	-0.100	-0.106	-0.112	-0.120	-0.125	-0.132	-0.139	-0.144	-0.149	-0.154	-0.158	-0.162	-0.166	-0.170	-0.174	-0.178	-0.180	-0.184	-0.185	-0.188	-0.190	-0.194	-0.196	-0.198	-0.199	-0.201	-0.204	-0.205	-0.208	-0.209	-0.210	-0.211	-0.212	-0.215	-0.216	-0.219	-0.219	-0.221	-0.222	-0.224	-0.226	-0.228	-0.230	-0.231	-0.232	-0.235	-0.236	-0.239	-0.241	-0.244	-0.245	-0.248	-0.250	-0.252	-0.254	-0.256	-0.259	-0.261	-0.264	-0.266	-0.269	-0.272	-0.274	-0.278	-0.280	-0.281	-0.284	-0.285	-0.288	-0.290	-0.292	-0.295	-0.298	-0.299	-0.300	-0.302	-0.302	-0.305	-0.305	-0.306	-0.306	-0.306	-0.308	-0.308	-0.306	-0.306	-0.305	-0.305	-0.302	-0.300	-0.300	-0.298	-0.294	-0.292	-0.289	-0.285	-0.282	-0.280	-0.275	-0.271	-0.268	-0.264	-0.259	-0.254	-0.249	-0.244	-0.239	-0.234	-0.228	-0.222	-0.218	-0.211	-0.206	-0.201	-0.195	-0.189	-0.184	-0.179	-0.174	-0.168	-0.162	-0.158	-0.151	-0.146	-0.142	-0.139	-0.132	-0.129	-0.124	-0.120	-0.116	-0.111	-0.109	-0.105	-0.101	-0.098	-0.095	-0.091	-0.089	-0.086	-0.084	-0.081	-0.079	-0.076	-0.074	-0.072	-0.070	-0.068	-0.066	-0.065	-0.062	-0.061	-0.059	-0.058	-0.056	-0.054	-0.052	-0.051	-0.050	-0.048	-0.046	-0.044	-0.041	-0.040	-0.038	-0.036	-0.034	-0.032	-0.030	-0.028	-0.025	-0.024	-0.021	-0.019	-0.018	-0.015	-0.011	-0.010	-0.008	-0.005	-0.002	-0.001	0.001	0.005	0.006	0.009	0.011	0.014	0.016	0.018	0.020	0.021	0.025	0.026	0.029	0.030	0.032	0.035	0.036	0.039	0.040	0.041	0.044	0.045	0.045	0.048	0.049	0.050	0.050	0.052	0.054	0.054	0.055	0.058	0.059	0.059	0.060	0.061	0.062	0.062	0.064	0.065	0.066	0.068	0.068	0.070	0.070	0.070	0.072	0.074	0.074	0.075	0.076	0.076	0.078	0.079	0.079	0.081	0.081	0.082	0.084	0.085	0.086	0.086	0.088	0.089	0.090	0.091	0.092	0.094	0.095	0.096	0.099	0.099	0.100	0.102	0.102	0.105	0.106	0.108	0.110	0.111	0.112	0.115	0.116	0.119	0.121	0.122	0.125	0.129	0.130	0.134	0.136	0.140	0.141	0.145	0.149	0.152	0.155	0.160	0.164	0.168	0.172	0.178	0.182	0.188	0.192	0.199	0.204	0.210	0.216	0.222	0.229	0.235	0.242	0.250	0.258	0.265	0.274	0.281	0.291	0.300	0.310	0.319	0.329	0.339	0.349	0.359	0.369	0.381	0.391	0.404	0.414	0.426	0.438	0.450	0.461	0.475	0.488	0.500	0.511	0.525	0.538	0.551	0.565	0.578	0.590	0.602	0.616	0.629	0.642	0.655	0.668	0.680	0.692	0.705	0.716	0.728	0.740	0.751	0.761	0.772	0.782	0.792	0.802	0.812	0.821	0.830	0.839	0.848	0.854	0.861	0.868	0.874	0.879	0.884	0.889	0.894	0.898	0.900	0.904	0.906	0.908	0.910	0.910	0.911	0.910	0.910	0.909	0.908	0.905	0.902	0.900	0.898	0.892	0.889	0.885	0.880	0.875	0.869	0.862	0.856	0.851	0.844	0.836	0.829	0.821	0.814	0.805	0.798	0.789	0.780	0.770	0.761	0.752	0.742	0.732	0.722	0.714	0.702	0.692	0.682	0.674	0.662	0.652	0.642	0.631	0.622	0.611	0.601	0.591	0.581	0.571	0.561	0.550	0.540	0.530	0.521	0.512	0.501	0.492	0.485	0.476	0.466	0.459	0.450	0.442	0.435	0.429	0.421	0.416	0.410	0.405	0.399	0.394	0.390	0.384	0.380	0.378	0.374	0.370	0.369	0.365	0.364	0.362	0.361	0.360	0.359	0.359	0.359	0.359	0.359	0.359	0.360	0.360	0.360	0.361	0.361	0.362	0.364	0.364	0.365	0.365	0.365	0.365	0.364	0.364	0.362	0.361	0.360	0.358	0.355	0.352	0.350	0.346	0.341	0.335	0.330	0.324	0.318	0.310	0.302	0.294	0.286	0.276	0.265	0.255	0.244	0.231	0.220	0.208	0.194	0.180	0.166	0.151	0.136	0.121	0.105	0.090	0.074	0.058	0.041	0.024	0.008	-0.009	-0.025	-0.042	-0.059	-0.075	-0.091	-0.108	-0.124	-0.139	-0.154	-0.170	-0.184	-0.199	-0.212	-0.226	-0.239	-0.251	-0.262	-0.274	-0.285	-0.296	-0.306	-0.314	-0.322	-0.330	-0.338	-0.344	-0.349	-0.354	-0.358	-0.361	-0.364	-0.366	-0.368	-0.368	-0.368	-0.368	-0.365	-0.364	-0.360	-0.358	-0.352	-0.348	-0.342	-0.338	-0.330	-0.322	-0.315	-0.308	-0.298	-0.290	-0.280	-0.271	-0.260	-0.249	-0.239	-0.229	-0.216	-0.205	-0.194	-0.181	-0.169	-0.158	-0.145	-0.134	-0.122	-0.110	-0.099	-0.088	-0.076	-0.066	-0.055	-0.045	-0.035	-0.025	-0.016	-0.008	0.001	0.009	0.016	0.022	0.029	0.034	0.039	0.044	0.046	0.049	0.051	0.051	0.052	0.052	0.051	0.050	0.048	0.044	0.040	0.036	0.031	0.025	0.019	0.011	0.004	-0.005	-0.014	-0.024	-0.034	-0.044	-0.054	-0.066	-0.078	-0.089	-0.100	-0.114	-0.126	-0.139	-0.151	-0.165	-0.178	-0.190	-0.202	-0.215	-0.228	-0.239	-0.251	-0.262	-0.275	-0.285	-0.295	-0.305	-0.315	-0.325	-0.331	-0.340	-0.349	-0.355	-0.361	-0.368	-0.372	-0.378	-0.381	-0.384	-0.388	-0.389	-0.390	-0.391	-0.391	-0.391	-0.391	-0.389	-0.386	-0.384	-0.381	-0.378	-0.372	-0.368	-0.362	-0.358	-0.351	-0.345	-0.339	-0.331	-0.324	-0.316	-0.309	-0.300	-0.291	-0.282	-0.275	-0.266	-0.258	-0.248	-0.239	-0.229	-0.220	-0.211	-0.201	-0.192	-0.182	-0.172	-0.164	-0.155	-0.146	-0.136	-0.128	-0.119	-0.111	-0.102	-0.094	-0.085	-0.078	-0.069	-0.062	-0.055	-0.048	-0.040	-0.034	-0.028	-0.021	-0.015	-0.009	-0.002	0.001	0.008	0.011	0.016	0.021	0.025	0.029	0.032	0.035	0.038	0.041	0.042	0.045	0.048	0.050	0.051	0.052	0.052	0.054	0.055	0.056	0.056	0.058	0.058	0.059	0.060	0.060	0.060	0.061	0.061	0.062	0.062	0.064	0.065	0.066	0.068	0.069	0.070	0.072	0.075	0.078	0.081	0.084	0.088	0.091	0.094	0.099	0.102	0.108	0.111	0.118	0.122	0.128	0.134	0.140	0.146	0.152	0.159	0.165	0.171	100.000	5.000	2.000	1.000	3.000	0.000	0.000	0.000	0.000	0.000	0.000	0.000	0.000	0.000	0.000	0.000	0.000	0.000	0.964	0.972	0.981	0.989	0.998	1.005	1.012	1.020	1.028	1.036	1.042	1.050	1.055	1.062	1.069	1.075	1.081	1.086	1.092	1.096	1.102	1.106	1.111	1.115	1.119	1.122	1.126	1.130	1.132	1.135	1.138	1.140	1.141	1.144	1.145	1.146	1.148	1.150	1.150	1.151	1.150	1.151	1.151	1.152	1.151	1.152	1.151	1.152	1.151	1.152	1.152	1.154	1.154	1.154	1.155	1.155	1.155	1.158	1.158	1.160	1.161	1.162	1.165	1.168	1.170	1.174	1.178	1.181	1.185	1.190	1.195	1.200	1.206	1.211	1.219	1.225	1.231	1.240	1.248	1.256	1.265	1.274	1.282	1.292	1.302	1.312	1.322	1.332	1.342	1.354	1.364	1.374	1.385	1.396	1.406	1.416	1.428	1.436	1.448	1.456	1.465	1.475	1.482	1.491	1.498	1.506	1.512	1.519	1.525	1.530	1.535	1.539	1.542	1.545	1.546	1.548	1.548	1.546	1.546	1.544	1.542	1.539	1.535	1.531	1.526	1.520	1.514	1.508	1.500	1.492	1.484	1.475	1.466	1.458	1.448	1.438	1.428	1.416	1.406	1.395	1.385	1.374	1.362	1.352	1.341	1.330	1.319	1.310	1.299	1.290	1.279	1.270	1.261	1.254	1.245	1.238	1.230	1.222	1.216	1.211	1.205	1.200	1.196	1.192	1.188	1.186	1.182	1.180	1.179	1.178	1.176	1.178	1.176	1.178	1.178	1.180	1.181	1.182	1.184	1.188	1.190	1.192	1.196	1.200	1.204	1.208	1.211	1.215	1.220	1.224	1.228	1.232	1.236	1.240	1.246	1.250	1.254	1.258	1.262	1.266	1.271	1.275	1.280	1.282	1.288	1.290	1.294	1.298	1.301	1.304	1.306	1.309	1.310	1.312	1.315	1.316	1.318	1.319	1.319	1.320	1.319	1.318	1.318	1.316	1.315	1.314	1.312	1.309	1.306	1.304	1.300	1.296	1.291	1.289	1.284	1.278	1.272	1.268	1.261	1.256	1.249	1.242	1.236	1.230	1.224	1.216	1.210	1.202	1.195	1.189	1.181	1.174	1.168	1.161	1.154	1.149	1.142	1.136	1.131	1.126	1.122	1.116	1.114	1.110	1.108	1.106	1.104	1.102	1.101	1.101	1.101	1.102	1.104	1.105	1.108	1.110	1.114	1.118	1.121	1.126	1.131	1.138	1.142	1.149	1.155	1.161	1.169	1.176	1.184	1.191	1.199	1.206	1.214	1.221	1.229	1.236	1.244	1.251	1.259	1.266	1.272	1.280	1.288	1.294	1.300	1.305	1.311	1.316	1.321	1.328	1.331	1.336	1.339	1.344	1.346	1.350	1.351	1.355	1.356	1.359	1.360	1.362	1.362	1.364	1.364	1.364	1.365	1.364	1.364	1.362	1.362	1.360	1.360	1.358	1.355	1.354	1.351	1.348	1.345	1.341	1.338	1.334	1.330	1.326	1.320	1.316	1.310	1.304	1.299	1.292	1.285	1.279	1.271	1.264	1.256	1.248	1.239	1.230	1.221	1.211	1.202	1.192	1.182	1.171	1.162	1.151	1.140	1.130	1.118	1.108	1.095	1.085	1.074	1.062	1.051	1.040	1.029	1.019	1.008	0.996	0.988	0.976	0.968	0.958	0.949	0.940	0.931	0.924	0.916	0.910	0.904	0.896	0.891	0.886	0.882	0.879	0.875	0.872	0.870	0.868	0.868	0.868	0.866	0.868	0.866	0.869	0.869	0.871	0.874	0.876	0.879	0.881	0.885	0.888	0.892	0.895	0.899	0.902	0.908	0.910	0.914	0.919	0.921	0.925	0.928	0.930	0.932	0.934	0.935	0.935	0.936	0.936	0.935	0.935	0.932	0.930	0.926	0.924	0.919	0.914	0.909	0.902	0.895	0.888	0.880	0.871	0.861	0.852	0.841	0.830	0.819	0.806	0.794	0.781	0.768	0.755	0.740	0.726	0.711	0.698	0.682	0.669	0.655	0.641	0.628	0.614	0.600	0.588	0.575	0.564	0.552	0.541	0.531	0.522	0.514	0.505	0.499	0.494	0.489	0.485	0.481	0.480	0.479	0.480	0.481	0.482	0.485	0.489	0.495	0.501	0.507	0.516	0.525	0.535	0.546	0.558	0.570	0.584	0.598	0.611	0.626	0.642	0.658	0.674	0.690	0.706	0.724	0.741	0.756	0.774	0.790	0.806	0.821	0.838	0.851	0.865	0.880	0.892	0.904	0.916	0.928	0.936	0.945	0.952	0.960	0.966	0.970	0.974	0.976	0.978	0.979	0.978	0.975	0.974	0.969	0.964	0.958	0.951	0.944	0.935	0.925	0.915	0.904	0.892	0.879	0.866	0.851	0.836	0.822	0.806	0.790	0.775	0.758	0.741	0.724	0.708	0.691	0.675	0.658	0.641	0.625	0.610	0.594	0.579	0.562	0.549	0.535	0.522	0.509	0.498	0.485	0.475	0.465	0.456	0.448	0.441	0.435	0.430	0.424	0.421	0.419	0.418	0.416	0.418	0.419	0.420	0.424	0.429	0.435	0.440	0.448	0.456	0.466	0.476	0.488	0.500	0.514	0.529	0.542	0.559	0.575	0.594	0.611	0.630	0.650	0.670	0.690	0.710	0.731	0.752	0.776	0.798	0.820	0.842	0.865	0.889	0.911	0.934	0.958	0.980	1.001	1.024	1.045	1.066	1.086	1.106	1.126	1.145	1.164	1.180	1.198	1.212	1.229	1.242	1.256	1.268	1.279	1.290	1.299	1.308	1.314	1.320	1.326	1.330	1.334	1.336	1.338	1.338	1.336	1.335	1.332	1.329	1.325	1.320	1.312	1.306	1.299	1.290	1.281	1.271	1.262	1.251	1.240	1.229	1.216	1.204	1.191	1.179	1.166	1.152	1.140	1.128	1.114	1.100	1.088	1.075	1.061	1.049	1.038	1.025	1.012	1.000	0.990	0.978	0.968	0.958	0.948	0.938	0.929	0.920	0.912	0.904	0.896	0.890	0.884	0.879	0.872	0.868	0.864	0.860	0.856	0.852	0.850	0.848	0.846	0.844	0.842	0.842	0.841	0.841	0.842	0.844	0.845	0.845	0.848	0.850	0.851	0.855	0.858	0.860	0.864	0.866	0.871	0.875	0.879	0.884	0.888	0.892	0.898	0.904	0.908	0.914	0.919	0.926	0.931	0.938	0.944	0.951	0.956	0.962	0.970	0.975	0.982	0.989	0.995	1.000	1.008	1.012	1.019	1.025	1.030	1.036	1.041	1.046	1.051	1.056	1.061	1.065	1.069	1.072	1.075	1.079	1.082	1.085	1.088	1.089	1.091	1.092	1.092	1.092	1.094	1.094	1.094	1.094	1.092	1.092	1.091	1.090	1.089	1.088	1.085	1.082	1.081	1.079	1.076	1.074	1.071	1.069	1.065	1.062	1.060	1.056	1.054	1.050	1.046	1.042	1.040	1.036	1.032	1.029	1.026	1.022	1.019	1.016	1.012	1.009	1.005	1.001	0.998	0.994	0.989	0.984	0.980	0.975	0.970	0.964	0.959	0.952	0.945	0.940	0.932	0.924	0.916	0.909	0.900	0.891	0.881	0.872	0.862	0.851	0.840	0.829	0.816	0.805	0.791	0.779	0.766	0.752	0.739	0.725	0.711	0.695	0.681	0.666	0.650	0.636	0.620	0.606	0.590	0.576	0.561	0.548	0.532	0.520	0.506	0.492	0.480	0.469	0.458	0.445	0.435	0.425	0.416	0.408	0.398	0.391	0.385	0.379	0.372	0.369	0.364	0.361	0.359	0.358	0.356	0.355	0.356	0.358	0.359	0.360	0.364	0.368	0.371	0.376	0.382	0.388	0.394	0.401	0.409	0.416	0.424	0.434	0.442	0.451	0.461	0.471	0.481	0.491	0.502	0.512	0.524	0.535	0.546	0.556	0.569	0.580	0.591	0.604	0.614	0.626	0.638	0.649	0.660	0.672	0.682	0.694	0.705	0.716	0.726	0.738	0.749	0.759	0.769	0.779	0.789	0.798	0.806	0.815	0.822	0.830	0.839	0.845	0.852	0.859	0.864	0.869	0.874	0.878	0.881	0.884	0.886	0.889	0.890	0.890	0.891	0.889	0.888	0.885	0.881	0.876	0.871	0.865	0.859	0.851	0.844	0.834	0.825	0.815	0.804	0.791	0.780	0.766	0.752	0.739	0.722	0.708	0.692	0.676	0.659	0.641	0.625	0.608	0.590	0.571	0.554	0.535	0.516	0.498	0.480	0.461	0.444	0.425	0.408	0.390	0.374	0.356	0.340	0.325	0.310	0.295	0.280	0.266	0.252	0.240	0.229	0.218	0.206	0.198	0.188	0.179	0.171	0.164	0.158	0.152	0.148	0.144	0.140	0.138	0.135	0.135	0.134	0.135	0.136	0.138	0.140	0.144	0.146	0.151	0.156	0.161	0.169	0.175	0.182	0.190	0.199	0.206	0.216	0.226	0.236	0.248	0.258	0.268	0.280	0.291	0.304	0.316	0.328	0.341	0.354	0.368	0.380	0.394	0.406	0.421	0.435	0.449	0.461	0.476	0.489	0.501	0.516	0.529	0.540	0.554	0.566	0.576	0.589	0.600	0.610	0.621	0.631	0.640	0.650	0.658	0.665	0.672	0.679	0.685	0.691	0.696	0.700	0.704	0.706	0.709	0.711	0.712	0.714	0.714	0.714	0.714	0.711	0.710	0.708	0.705	0.701	0.698	0.694	0.690	0.686	0.682	0.678	0.674	0.669	0.664	0.660	0.655	0.651	0.648	0.644	0.641	0.638	0.636	0.634	0.632	0.632	0.631	0.632	0.634	0.634	0.636	0.641	0.644	0.649	0.654	0.659	0.665	0.674	0.681	0.690	0.700	0.710	0.721	0.732	0.744	0.758	0.771	0.784	0.799	0.812	0.828	0.842	0.858	0.872	0.888	0.905	0.920	0.935	0.950	0.966	0.980	0.994	1.009	1.022	1.036	1.049	1.061	1.071	1.082	1.092	1.101	1.109	1.116	1.122	1.129	1.132	1.136	1.138	1.138	1.139	1.136	1.134	1.130	1.125	1.119	1.111	1.101	1.091	1.081	1.069	1.055	1.040	1.024	1.008	0.990	0.971	0.951	0.931	0.909	0.888	0.864	0.840	0.816	0.790	0.765	0.739	0.712	0.686	0.660	0.631	0.605	0.579	0.551	0.525	0.500	0.472	0.448	0.424	0.399	0.376	0.354	0.331	0.310	0.290	0.271	0.252	0.236	0.220	0.205	0.192	0.181	0.170	0.161	0.154	0.148	0.142	0.138	0.136	0.135	0.135	0.136	0.139	0.142	0.148	0.155	0.162	0.170	0.180	0.190	0.201	0.214	0.228	0.240	0.254	0.269	0.285	0.300	0.316	0.331	0.348	0.364	0.380	0.396	0.412	0.428	0.444	0.459	0.472	0.488	0.501	0.514	0.526	0.538	0.550	0.560	0.570	0.578	0.586	0.594	0.600	0.605	0.610	0.612	0.615	0.618	0.620	0.621	0.620	0.620	0.618	0.615	0.612	0.609	0.605	0.600	0.595	0.589	0.582	0.575	0.569	0.561	0.552	0.545	0.535	0.528	0.519	0.510	0.501	0.491	0.481	0.472	0.462	0.454	0.442	0.434	0.424	0.414	0.404	0.395	0.386	0.375	0.366	0.358	0.348	0.339	0.330	0.321	0.312	0.304	0.296	0.288	0.279	0.271	0.262	0.255	0.248	0.240	0.231	0.225	0.219	0.211	0.205	0.199	0.192	0.186	0.181	0.175	0.171	0.165	0.161	0.158	0.152	0.150	0.148	0.144	0.141	0.140	0.138	0.136	0.136	0.135	0.135	0.134	0.135	0.136	0.136	0.139	0.140	0.142	0.145	0.148	0.150	0.154	0.158	0.160	0.165	0.169	0.171	0.176	0.181	0.185	0.190	0.194	0.199	0.204	0.208	0.211	0.215	0.219	0.224	0.226	0.230	0.232	0.235	0.238	0.239	0.241	0.242	0.244	0.244	0.245	0.245	0.244	0.242	0.242	0.240	0.239	0.235	0.232	0.229	0.225	0.221	0.218	0.212	0.206	0.201	0.194	0.188	0.181	0.172	0.166	0.156	0.149	0.140	0.131	0.122	0.112	0.102	0.092	0.082	0.072	0.062	0.051	0.042	0.031	0.021	0.011	0.000	-0.010	-0.020	-0.029	-0.039	-0.048	-0.056	-0.066	-0.075	-0.082	-0.090	-0.098	-0.104	-0.111	-0.116	-0.121	-0.125	-0.130	-0.134	-0.136	-0.139	-0.140	-0.141	-0.141	-0.141	-0.140	-0.139	-0.135	-0.131	-0.128	-0.122	-0.119	-0.111	-0.105	-0.098	-0.090	-0.082	-0.072	-0.064	-0.052	-0.042	-0.031	-0.020	-0.008	0.004	0.016	0.029	0.042	0.055	0.068	0.081	0.094	0.108	0.120	0.134	0.146	0.159	0.171	0.182	0.195	0.205	0.218	0.228	0.238	0.246	0.255	0.264	0.272	0.280	0.286	0.294	0.300	0.304	0.309	0.312	0.315	0.319	0.321	0.322	0.322	0.322	0.322	0.321	0.320	0.319	0.316	0.314	0.309	0.306	0.301	0.296	0.291	0.285	0.280	0.275	0.269	0.261	0.254	0.248	0.241	0.232	0.226	0.219	0.211	0.204	0.196	0.189	0.181	0.174	0.166	0.159	0.151	0.145	0.138	0.131	0.124	0.118	0.111	0.105	0.099	0.094	0.089	0.084	0.079	0.075	0.071	0.068	0.065	0.060	0.058	0.055	0.054	0.052	0.051	0.050	0.050	0.050	0.050	0.051	0.051	0.052	0.055	0.058	0.060	0.062	0.068	0.070	0.075	0.080	0.085	0.090	0.096	0.102	0.110	0.116	0.125	0.132	0.141	0.150	0.159	0.169	0.179	0.189	0.200	0.210	0.224	0.235	0.248	0.260	0.272	0.286	0.301	0.316	0.331	0.346	0.361	0.378	0.394	0.411	0.429	0.446	0.465	0.484	0.502	0.521	0.541	0.561	0.581	0.601	0.622	0.645	0.666	0.688	0.710	0.734	0.758	0.780	0.804	0.829	0.851	0.876	0.901	0.926	0.950	0.976	1.001	1.025	1.051	1.076	1.101	1.126	1.151	1.174	1.199	1.224	1.246	1.270	1.294	1.315	1.338	1.358	1.380	1.400	1.420	1.439	1.458	1.475	1.492	1.509	1.525	1.540	1.554	1.565	1.578	1.590	1.600	1.610	1.619	1.626	1.634	1.640	1.645	1.650	1.654	1.658	1.659	1.660	1.661	1.660	1.660	1.656	1.655	1.651	1.648	1.644	1.639	1.634	1.628	1.621	1.614	1.608	1.599	1.590	1.580	1.571	1.561	1.551	1.540	1.530	1.519	1.508	1.495	1.482	1.470	1.458	1.445	1.431	1.419	1.405	1.390	1.378	1.364	1.349	1.335	1.320	1.306	1.292	1.278	1.262	1.248	1.232	1.218	1.202	1.188	1.172	1.158	1.142	1.129	1.114	1.099	1.086	1.071	1.058	1.044	1.030	1.018	1.005	0.994	0.980	0.969	0.959	0.949	0.938	0.928	0.919	0.910	0.901	0.891	0.885	0.878	0.870	0.865	0.859	0.852	0.848	0.844	0.840	0.836	0.832	0.830	0.828	0.825	0.824	0.821	0.820	0.819	0.818	0.816	0.815	0.814	0.812	0.811	0.810	0.809	0.808	0.805	0.802	0.800	0.798	0.795	0.790	0.786	0.782	0.778	0.772	0.766	0.760	0.752	0.744	0.736	0.726	0.716	0.706	0.695	0.682	0.670	0.656	0.641	0.626	0.610	0.592	0.575	0.556	0.538	0.518	0.496	0.475	0.452	0.430	0.406	0.382	0.358	0.332	0.306	0.281	0.254	0.225	0.198	0.170	0.141	0.112	0.084	0.052	0.024	-0.006	-0.036	-0.066	-0.096	-0.125	-0.155	-0.184	-0.214	-0.241	-0.270	-0.298	-0.325	-0.351	-0.378	-0.402	-0.429	-0.451	-0.474	-0.496	-0.518	-0.536	-0.555	-0.572	-0.589	-0.604	-0.618	-0.630	-0.641	-0.651	-0.659	-0.666	-0.670	-0.674	-0.676	-0.676	-0.675	-0.672	-0.668	-0.661	-0.654	-0.646	-0.635	-0.622	-0.609	-0.594	-0.578	-0.560	-0.540	-0.520	-0.498	-0.475	-0.451	-0.426	-0.400	-0.374	-0.348	-0.319	-0.290	-0.261	-0.232	-0.202	-0.172	-0.142	-0.114	-0.084	-0.054	-0.024	0.004	0.034	0.061	0.090	0.115	0.142	0.168	0.192	0.215	0.236	0.258	0.278	0.296	0.314	0.330	0.345	0.358	0.370	0.380	0.389	0.398	0.402	0.408	0.410	0.414	0.412	0.412	0.410	0.406	0.401	0.394	0.388	0.379	0.369	0.358	0.346	0.332	0.320	0.304	0.289	0.272	0.256	0.239	0.222	0.204	0.186	0.168	0.149	0.129	0.111	0.092	0.072	0.055	0.036	0.018	0.000	-0.018	-0.034	-0.050	-0.065	-0.082	-0.096	-0.110	-0.124	-0.136	-0.149	-0.160	-0.169	-0.179	-0.188	-0.195	-0.201	-0.206	-0.212	-0.216	-0.218	-0.220	-0.221	-0.221	-0.219	-0.218	-0.215	-0.211	-0.206	-0.200	-0.195	-0.188	-0.180	-0.171	-0.161	-0.151	-0.141	-0.129	-0.118	-0.105	-0.092	-0.079	-0.064	-0.050	-0.035	-0.020	-0.004	0.011	0.028	0.044	0.060	0.076	0.092	0.108	0.124	0.140	0.156	0.171	0.188	0.202	0.216	0.231	0.245	0.259	0.272	0.285	0.298	0.309	0.320	0.330	0.341	0.350	0.359	0.366	0.374	0.381	0.388	0.392	0.396	0.400	0.402	0.405	0.406	0.409	0.409	0.409	0.409	0.406	0.404	0.402	0.400	0.398	0.392	0.390	0.385	0.381	0.376	0.371	0.366	0.361	0.356	0.351	0.346	0.340	0.335	0.331	0.328	0.324	0.320	0.316	0.314	0.311	0.309	0.308	0.306	0.306	0.305	0.306	0.308	0.310	0.312	0.316	0.319	0.322	0.328	0.334	0.339	0.345	0.352	0.359	0.366	0.374	0.382	0.391	0.400	0.409	0.418	0.426	0.436	0.445	0.454	0.464	0.471	0.480	0.489	0.496	0.505	0.511	0.519	0.525	0.531	0.536	0.541	0.545	0.549	0.552	0.555	0.558	0.558	0.559	0.559	0.558	0.556	0.554	0.551	0.546	0.542	0.538	0.532	0.526	0.520	0.512	0.506	0.498	0.490	0.481	0.471	0.462	0.452	0.441	0.430	0.420	0.409	0.396	0.385	0.372	0.361	0.349	0.336	0.322	0.311	0.299	0.288	0.275	0.262	0.250	0.239	0.229	0.216	0.205	0.195	0.186	0.176	0.168	0.158	0.150	0.142	0.135	0.128	0.122	0.116	0.111	0.108	0.104	0.101	0.100	0.099	0.099	0.099	0.100	0.104	0.106	0.111	0.116	0.122	0.130	0.140	0.148	0.160	0.171	0.184	0.198	0.214	0.229	0.245	0.264	0.282	0.302	0.324	0.345	0.368	0.391	0.414	0.440	0.465	0.491	0.518	0.545	0.574	0.600	0.629	0.658	0.685	0.714	0.742	0.771	0.799	0.826	0.854	0.880	0.908	0.932	0.959	0.984	1.006	1.029	1.049	1.070	1.089	1.106	1.122	1.138	1.151	1.164	1.174	1.182	1.190	1.196	1.201	1.202	1.204	1.202	1.201	1.196	1.191	1.184	1.175	1.165	1.154	1.141	1.128	1.111	1.095	1.076	1.059	1.039	1.019	0.996	0.974	0.951	0.930	0.906	0.882	0.859	0.835	0.811	0.788	0.765	0.741	0.720	0.699	0.678	0.655	0.635	0.616	0.599	0.581	0.565	0.549	0.534	0.520	0.509	0.498	0.486	0.478	0.469	0.462	0.458	0.451	0.449	0.446	0.445	0.445	0.445	0.446	0.449	0.452	0.455	0.459	0.464	0.470	0.475	0.480	0.488	0.492	0.500	0.506	0.512	0.520	0.526	0.531	0.539	0.544	0.549	0.555	0.559	0.564	0.568	0.570	0.572	0.575	0.576	0.578	0.578	0.578	0.576	0.574	0.571	0.569	0.565	0.560	0.555	0.550	0.544	0.538	0.530	0.524	0.515	0.507	0.500	0.490	0.482	0.472	0.465	0.456	0.448	0.438	0.430	0.421	0.412	0.406	0.398	0.390	0.385	0.378	0.374	0.368	0.362	0.360	0.355	0.354	0.351	0.350	0.350	0.349	0.350	0.351	0.354	0.356	0.359	0.364	0.369	0.374	0.380	0.385	0.392	0.400	0.409	0.418	0.428	0.436	0.448	0.459	0.469	0.481	0.492	0.505	0.518	0.530	0.544	0.558	0.570	0.584	0.598	0.611	0.626	0.640	0.655	0.668	0.681	0.695	0.709	0.722	0.735	0.749	0.760	0.772	0.785	0.798	0.809	0.819	0.830	0.841	0.851	0.859	0.868	0.875	0.882	0.890	0.896	0.902	0.908	0.911	0.915	0.919	0.921	0.922	0.924	0.924	0.924	0.922	0.921	0.919	0.915	0.911	0.908	0.901	0.895	0.888	0.881	0.874	0.865	0.855	0.846	0.836	0.826	0.814	0.802	0.790	0.778	0.765	0.752	0.739	0.725	0.711	0.696	0.681	0.668	0.652	0.639	0.622	0.609	0.592	0.579	0.565	0.549	0.535	0.521	0.506	0.494	0.479	0.468	0.454	0.441	0.429	0.418	0.406	0.396	0.385	0.376	0.366	0.358	0.349	0.342	0.335	0.329	0.321	0.316	0.312	0.308	0.304	0.300	0.298	0.296	0.295	0.294	0.294	0.295	0.296	0.298	0.298	0.300	0.304	0.306	0.310	0.312	0.318	0.321	0.325	0.330	0.335	0.341	0.346	0.351	0.358	0.362	0.369	0.375	0.381	0.386	0.394	0.399	0.405	0.411	0.418	0.422	0.429	0.435	0.440	0.445	0.450	0.455	0.460	0.465	0.471	0.475	0.480	0.484	0.489	0.494	0.498	0.502	0.507	0.511	0.515	0.519	0.524	0.529	0.534	0.538	0.541	0.548	0.551	0.556	0.561	0.566	0.571	0.578	0.582	0.588	0.592	0.600	0.605	0.611	0.619	0.625	0.631	0.639	0.646	0.654	0.661	0.668	0.675	0.682	0.690	0.698	0.705	0.712	0.720	0.729	0.736	0.744	0.750	0.758	0.765	0.772	0.779	0.786	0.792	0.799	0.804	0.809	0.814	0.819	0.824	0.828	0.832	0.835	0.838	0.841	0.842	0.844	0.845	0.846	0.846	0.845	0.845	0.844	0.842	0.840	0.838	0.834	0.830	0.826	0.821	0.818	0.812	0.806	0.800	0.794	0.788	0.780	0.775	0.766	0.760	0.752	0.746	0.738	0.731	0.722	0.715	0.709	0.701	0.695	0.688	0.682	0.675	0.670	0.662	0.658	0.652	0.648	0.642	0.639	0.635	0.632	0.630	0.628	0.626	0.625	0.625	0.625	0.625	0.626	0.628	0.630	0.632	0.635	0.639	0.644	0.648	0.652	0.659	0.665	0.670	0.676	0.685	0.692	0.700	0.709	0.716	0.725	0.734	0.742	0.752	0.761	0.770	0.780	0.789	0.799	0.806	0.816	0.826	0.835	0.844	0.852	0.861	0.870	0.878	0.885	0.894	0.900	0.908	0.914	0.920	0.926	0.932	0.939	0.942	0.948	0.952	0.956	0.960	0.965	0.968	0.971	0.974	0.975	0.979	0.980	0.982	0.984	0.985	0.986	0.988	0.990	0.991	0.992	0.994	0.995	0.996	0.998	0.999	1.001	1.002	1.004	1.006	1.009	1.010	1.012	1.016	1.019	1.022	1.025	1.029	1.032	1.036	1.041	1.045	1.050	1.055	1.061	1.066	1.072	1.079	1.085	1.092	1.099	1.106	1.114	1.121	1.129	1.138	1.145	1.155	1.164	1.172	1.182	1.191	1.201	1.210	1.220	1.230	1.240	1.250	1.259	1.269	1.280	1.289	1.299	1.308	1.319	1.328	1.338	1.345	1.355	1.362	1.372	1.380	1.388	1.396	1.404	1.411	1.419	1.426	1.432	1.439	1.445	1.450	1.456	1.460	1.465	1.469	1.474	1.478	1.480	1.484	1.485	1.488	1.490	1.491	1.491	1.494	1.494	1.494	1.492	1.494	1.492	1.491	1.490	1.489	1.488	1.485	1.482	1.481	1.479	1.476	1.474	1.471	1.468	1.465	1.461	1.459	1.455	1.451	1.449	1.444	1.440	1.436	1.431	1.428	1.424	1.419	1.414	1.408	1.402	1.398	1.392	1.386	1.381	1.375	1.368	1.360	1.354	1.346	1.339	1.330	1.321	1.312	1.302	1.292	1.282	1.271	1.260	1.248	1.235	1.221	1.209	1.194	1.179	1.162	1.148	1.131	1.115	1.098	1.080	1.061	1.044	1.024	1.005	0.985	0.965	0.945	0.924	0.904	0.884	0.864	0.842	0.822	0.802	0.781	0.761	0.742	0.724	0.704	0.686	0.668	0.650	0.632	0.616	0.601	0.586	0.572	0.559	0.546	0.534	0.524	0.514	0.505	0.496	0.489	0.484	0.478	0.474	0.470	0.468	0.466	0.466	0.466	0.469	0.470	0.474	0.478	0.482	0.489	0.495	0.502	0.510	0.519	0.528	0.538	0.548	0.559	0.569	0.581	0.592	0.605	0.618	0.630	0.642	0.654	0.668	0.680	0.694	0.706	0.720	0.731	0.744	0.756	0.769	0.780	0.791	0.802	0.814	0.824	0.834	0.844	0.852	0.861	0.869	0.878	0.885	0.891	0.898	0.902	0.909	0.911	0.916	0.919	0.921	0.924	0.925	0.928	0.928	0.928	0.928	0.926	0.924	0.922	0.920	0.919	0.915	0.911	0.908	0.904	0.900	0.895	0.890	0.885	0.881	0.876	0.870	0.865	0.860	0.855	0.850	0.846	0.841	0.836	0.832	0.830	0.826	0.822	0.820	0.818	0.818	0.815	0.814	0.814	0.815	0.816	0.818	0.819	0.822	0.825	0.829	0.834	0.839	0.845	0.851	0.858	0.865	0.871	0.880	0.889	0.898	0.908	0.916	0.926	0.936	0.946	0.955	0.966	0.976	0.988	0.998	1.006	1.016	1.026	1.035	1.044	1.054	1.061	1.069	1.076	1.082	1.089	1.095	1.099	1.104	1.106	1.109	1.111	1.111	1.111	1.111	1.110	1.108	1.106	1.101	1.098	1.092	1.086	1.080	1.074	1.065	1.058	1.049	1.039	1.028	1.018	1.006	0.994	0.982	0.971	0.959	0.946	0.934	0.921	0.908	0.894	0.881	0.869	0.855	0.842	0.829	0.818	0.804	0.791	0.779	0.766	0.754	0.742	0.730	0.720	0.709	0.696	0.686	0.676	0.665	0.655	0.646	0.635	0.626	0.616	0.609	0.599	0.590	0.582	0.575	0.566	0.559	0.552	0.544	0.538	0.531	0.525	0.520	0.514	0.507	0.502	0.498	0.494	0.489	0.485	0.481	0.478	0.474	0.472	0.470	0.469	0.466	0.466	0.466	0.466	0.468	0.468	0.469	0.471	0.475	0.476	0.480	0.485	0.490	0.494	0.499	0.505	0.511	0.519	0.525	0.532	0.541	0.549	0.558	0.568	0.576	0.586	0.596	0.606	0.615	0.626	0.636	0.648	0.659	0.669	0.679	0.690	0.701	0.711	0.722	0.734	0.744	0.754	0.764	0.772	0.782	0.791	0.800	0.809	0.818	0.826	0.834	0.840	0.848	0.855	0.861	0.868	0.872	0.878	0.884	0.888	0.891	0.895	0.899	0.904	0.906	0.909	0.911	0.914	0.916	0.918	0.919	0.920	0.921	0.922	0.922	0.924	0.926	0.925	0.926	0.928	0.929	0.929	0.931	0.931	0.934	0.934	0.935	0.938	0.939	0.940	0.942	0.944	0.948	0.950	0.952	0.955	0.959	0.962	0.966	0.971	0.976	0.981	0.986	0.992	0.999	1.004	1.010	1.019	1.025	1.034	1.040	1.050	1.058	1.066	1.076	1.084	1.094	1.104	1.114	1.124	1.132	1.142	1.151	1.161	1.171	1.181	1.191	1.200	1.210	1.219	1.228	1.235	1.244	1.251	1.258	1.265	1.271	1.276	1.282	1.286	1.291	1.295	1.298	1.299	1.301	1.302	1.301	1.299	1.299	1.296	1.291	1.288	1.282	1.278	1.271	1.264	1.255	1.246	1.238	1.229	1.219	1.208	1.196	1.185	1.172	1.160	1.148	1.134	1.121	1.108	1.094	1.082	1.069	1.055	1.041	1.029	1.016	1.002	0.990	0.979	0.969	0.958	0.948	0.938	0.929	0.920	0.914	0.906	0.900	0.896	0.890	0.886	0.885	0.882	0.881	0.881	0.881	0.884	0.886	0.889	0.892	0.898	0.902	0.909	0.916	0.925	0.932	0.941	0.951	0.961	0.972	0.982	0.994	1.005	1.018	1.030	1.042	1.055	1.068	1.081	1.094	1.106	1.120	1.131	1.145	1.156	1.169	1.181	1.192	1.202	1.214	1.224	1.234	1.244	1.251	1.261	1.269	1.276	1.282	1.289	1.294	1.299	1.302	1.306	1.309	1.311	1.312	1.311	1.312	1.310	1.309	1.305	1.301	1.298	1.291	1.288	1.280	1.272	1.266	1.256	1.249	1.239	1.228	1.218	1.206	1.195	1.182	1.170	1.156	1.144	1.130	1.116	1.101	1.088	1.074	1.061	1.046	1.032	1.018	1.004	0.990	0.976	0.962	0.949	0.936	0.925	0.912	0.901	0.891	0.880	0.870	0.862	0.854	0.846	0.839	0.834	0.828	0.824	0.820	0.818	0.814	0.812	0.812	0.812	0.814	0.815	0.818	0.819	0.822	0.828	0.831	0.838	0.842	0.850	0.855	0.862	0.870	0.878	0.885	0.894	0.901	0.910	0.919	0.928	0.935	0.944	0.952	0.959	0.968	0.975	0.984	0.990	0.999	1.005	1.011	1.018	1.022	1.028	1.032	1.038	1.041	1.045	1.049	1.051	1.054	1.055	1.058	1.059	1.060	1.060	1.061	1.060	1.060	1.060	1.059	1.056	1.054	1.052	1.050	1.046	1.044	1.040	1.036	1.032	1.029	1.024	1.019	1.015	1.010	1.004	0.999	0.994	0.986	0.980	0.974	0.966	0.961	0.952	0.946	0.939	0.931	0.922	0.915	0.906	0.898	0.889	0.880	0.871	0.862	0.854	0.842	0.834	0.825	0.815	0.805	0.795	0.786	0.775	0.766	0.755	0.746	0.736	0.728	0.718	0.708	0.699	0.690	0.681	0.672	0.664	0.656	0.648	0.640	0.632	0.626	0.620	0.614	0.608	0.602	0.596	0.591	0.586	0.582	0.579	0.575	0.572	0.570	0.568	0.566	0.565	0.565	0.564	0.562	0.564	0.564	0.564	0.566	0.566	0.568	0.570	0.572	0.574	0.576	0.579	0.582	0.584	0.588	0.590	0.594	0.596	0.599	0.602	0.605	0.609	0.611	0.614	0.618	0.620	0.622	0.624	0.626	0.628	0.629	0.630	0.631	0.632	0.632	0.634	0.634	0.632	0.632	0.631	0.631	0.629	0.628	0.625	0.622	0.621	0.618	0.615	0.612	0.609	0.606	0.602	0.599	0.596	0.591	0.586	0.582	0.579	0.575	0.571	0.566	0.562	0.559	0.555	0.551	0.549	0.545	0.542	0.540	0.538	0.535	0.534	0.532	0.531	0.531	0.531	0.532	0.532	0.534	0.538	0.540	0.542	0.546	0.551	0.556	0.561	0.568	0.572	0.579	0.586	0.594	0.602	0.610	0.619	0.629	0.639	0.648	0.658	0.669	0.679	0.689	0.700	0.711	0.721	0.732	0.742	0.754	0.764	0.775	0.784	0.795	0.804	0.812	0.821	0.830	0.836	0.844	0.850	0.856	0.861	0.866	0.870	0.872	0.875	0.878	0.879	0.878	0.878	0.876	0.875	0.872	0.868	0.864	0.858	0.852	0.846	0.840	0.831	0.824	0.815	0.806	0.796	0.786	0.775	0.765	0.752	0.740	0.728	0.715	0.702	0.689	0.678	0.662	0.650	0.636	0.622	0.610	0.596	0.582	0.569	0.556	0.542	0.530	0.518	0.504	0.492	0.481	0.469	0.458	0.448	0.439	0.429	0.420	0.411	0.404	0.396	0.389	0.382	0.379	0.374	0.370	0.366	0.364	0.362	0.362	0.361	0.362	0.364	0.366	0.370	0.375	0.380	0.386	0.394	0.401	0.410	0.421	0.431	0.445	0.456	0.470	0.486	0.500	0.518	0.534	0.552	0.570	0.589	0.609	0.630	0.650	0.672	0.694	0.715	0.739	0.761	0.784	0.808	0.830	0.854	0.876	0.900	0.922	0.944	0.966	0.989	1.010	1.031	1.051	1.071	1.090	1.108	1.125	1.141	1.158	1.171	1.184	1.196	1.208	1.219	1.228	1.235	1.241	1.248	1.252	1.256	1.258	1.258	1.258	1.256	1.254	1.250	1.244	1.238	1.230	1.222	1.212	1.204	1.191	1.179	1.168	1.152	1.139	1.125	1.109	1.092	1.078	1.060	1.044	1.026	1.009	0.991	0.974	0.956	0.939	0.921	0.902	0.885	0.869	0.852	0.835	0.819	0.804	0.788	0.772	0.759	0.744	0.730	0.718	0.706	0.694	0.682	0.672	0.662	0.654	0.646	0.639	0.631	0.625	0.620	0.614	0.610	0.606	0.604	0.601	0.599	0.596	0.596	0.596	0.596	0.598	0.599	0.600	0.602	0.605	0.608	0.611	0.614	0.619	0.622	0.626	0.631	0.635	0.640	0.645	0.650	0.656	0.661	0.668	0.672	0.678	0.684	0.690	0.695	0.701	0.708	0.711	0.716	0.722	0.726	0.731	0.735	0.739	0.744	0.748	0.750	0.754	0.756	0.759	0.760	0.762	0.765	0.766	0.766	0.768	0.769	0.769	0.768	0.768	0.766	0.765	0.765	0.764	0.762	0.761	0.759	0.756	0.752	0.750	0.748	0.746	0.744	0.740	0.738	0.735	0.734	0.731	0.729	0.726	0.724	0.722	0.720	0.719	0.718	0.715	0.715	0.715	0.712	0.712	0.711	0.711	0.711	0.711	0.712	0.712	0.712	0.714	0.714	0.716	0.718	0.718	0.720	0.720	0.722	0.724	0.725	0.726	0.726	0.726	0.726	0.726	0.726	0.726	0.725	0.724	0.722	0.720	0.716	0.714	0.709	0.704	0.700	0.694	0.688	0.680	0.674	0.665	0.658	0.649	0.639	0.628	0.618	0.606	0.595	0.582	0.569	0.556	0.542	0.529	0.514	0.500	0.485	0.469	0.454	0.439	0.422	0.406	0.391	0.376	0.360	0.345	0.331	0.316	0.302	0.289	0.275	0.262	0.250	0.239	0.228	0.218	0.209	0.200	0.192	0.184	0.178	0.171	0.166	0.162	0.159	0.156	0.154	0.152	0.152	0.154	0.154	0.156	0.159	0.161	0.166	0.171	0.178	0.182	0.190	0.198	0.206	0.215	0.224	0.234	0.244	0.254	0.265	0.276	0.289	0.300	0.312	0.325	0.338	0.350	0.362	0.375	0.388	0.401	0.414	0.426	0.439	0.452	0.465	0.479	0.490	0.504	0.515	0.528	0.539	0.551	0.562	0.574	0.585	0.595	0.605	0.615	0.625	0.634	0.642	0.651	0.660	0.668	0.674	0.680	0.686	0.691	0.698	0.701	0.706	0.709	0.712	0.715	0.716	0.718	0.719	0.718	0.718	0.716	0.714	0.711	0.709	0.705	0.700	0.694	0.688	0.680	0.672	0.665	0.656	0.645	0.635	0.625	0.614	0.601	0.590	0.576	0.562	0.549	0.535	0.520	0.505	0.490	0.475	0.459	0.442	0.428	0.411	0.395	0.379	0.362	0.345	0.330	0.312	0.298	0.282	0.266	0.251	0.236	0.222	0.209	0.194	0.181	0.170	0.156	0.146	0.135	0.124	0.115	0.106	0.098	0.090	0.084	0.076	0.071	0.066	0.062	0.059	0.056	0.055	0.052	0.052	0.054	0.054	0.055	0.058	0.060	0.064	0.069	0.074	0.079	0.085	0.092	0.100	0.108	0.116	0.125	0.135	0.145	0.156	0.168	0.178	0.189	0.201	0.214	0.225	0.239	0.251	0.265	0.279	0.292	0.306	0.321	0.335	0.349	0.364	0.379	0.395	0.409	0.424	0.439	0.454	0.469	0.484	0.499	0.514	0.528	0.541	0.555	0.568	0.580	0.594	0.606	0.618	0.629	0.640	0.650	0.661	0.671	0.680	0.689	0.696	0.704	0.711	0.718	0.722	0.728	0.731	0.736	0.739	0.742	0.744	0.746	0.748	0.749	0.748	0.748	0.746	0.745	0.742	0.741	0.739	0.736	0.732	0.729	0.725	0.721	0.719	0.715	0.711	0.708	0.704	0.700	0.698	0.695	0.692	0.690	0.689	0.688	0.686	0.686	0.685	0.686	0.688	0.690	0.692	0.696	0.700	0.705	0.710	0.715	0.722	0.729	0.738	0.748	0.755	0.766	0.776	0.788	0.800	0.811	0.824	0.836	0.850	0.865	0.878	0.891	0.908	0.921	0.936	0.951	0.965	0.980	0.994	1.009	1.021	1.035	1.049	1.061	1.072	1.085	1.095	1.105	1.115	1.124	1.131	1.138	1.144	1.149	1.152	1.156	1.158	1.158	1.158	1.156	1.154	1.150	1.145	1.139	1.131	1.124	1.114	1.102	1.091	1.078	1.064	1.048	1.031	1.014	0.996	0.976	0.958	0.936	0.916	0.894	0.871	0.848	0.825	0.800	0.775	0.750	0.725	0.700	0.675	0.650	0.624	0.600	0.575	0.551	0.526	0.502	0.481	0.459	0.438	0.416	0.396	0.378	0.360	0.342	0.328	0.312	0.298	0.285	0.274	0.264	0.255	0.248	0.242	0.236	0.234	0.231	0.230	0.230	0.230	0.232	0.238	0.242	0.248	0.254	0.262	0.272	0.281	0.291	0.302	0.315	0.328	0.341	0.354	0.368	0.382	0.398	0.411	0.426	0.441	0.455	0.470	0.484	0.498	0.510	0.524	0.536	0.548	0.559	0.570	0.579	0.588	0.595	0.602	0.610	0.615	0.619	0.622	0.626	0.628	0.628	0.628	0.626	0.624	0.622	0.618	0.614	0.608	0.601	0.594	0.586	0.578	0.569	0.559	0.548	0.538	0.525	0.514	0.500	0.488	0.475	0.461	0.446	0.432	0.419	0.405	0.391	0.378	0.364	0.349	0.335	0.321	0.308	0.294	0.280	0.266	0.255	0.241	0.229	0.218	0.205	0.192	0.181	0.171	0.160	0.149	0.139	0.129	0.119	0.110	0.101	0.092	0.085	0.076	0.069	0.061	0.054	0.048	0.040	0.034	0.029	0.022	0.018	0.012	0.009	0.004	0.000	-0.004	-0.008	-0.011	-0.015	-0.018	-0.019	-0.022	-0.024	-0.026	-0.026	-0.028	-0.029	-0.029	-0.029	-0.029	-0.028	-0.028	-0.028	-0.025	-0.024	-0.022	-0.021	-0.019	-0.016	-0.014	-0.012	-0.009	-0.006	-0.004	0.000	0.004	0.006	0.009	0.012	0.015	0.018	0.020	0.024	0.025	0.028	0.030	0.032	0.034	0.036	0.036	0.038	0.038	0.038	0.039	0.038	0.038	0.036	0.035	0.034	0.031	0.030	0.026	0.024	0.020	0.015	0.011	0.006	0.001	-0.004	-0.009	-0.015	-0.021	-0.028	-0.035	-0.042	-0.050	-0.058	-0.065	-0.074	-0.081	-0.090	-0.098	-0.106	-0.115	-0.124	-0.131	-0.141	-0.149	-0.158	-0.166	-0.175	-0.182	-0.190	-0.198	-0.205	-0.212	-0.219	-0.226	-0.231	-0.238	-0.242	-0.249	-0.252	-0.256	-0.261	-0.264	-0.265	-0.269	-0.270	-0.271	-0.271	-0.271	-0.272	-0.271	-0.270	-0.268	-0.265	-0.262	-0.259	-0.254	-0.250	-0.245	-0.239	-0.232	-0.226	-0.220	-0.212	-0.205	-0.196	-0.188	-0.178	-0.169	-0.159	-0.149	-0.139	-0.129	-0.118	-0.108	-0.096	-0.085	-0.074	-0.062	-0.052	-0.041	-0.030	-0.019	-0.008	0.004	0.015	0.026	0.035	0.046	0.056	0.065	0.075	0.084	0.092	0.101	0.109	0.116	0.124	0.130	0.136	0.142	0.148	0.152	0.158	0.161	0.165	0.168	0.170	0.171	0.175	0.176	0.178	0.176	0.176	0.176	0.175	0.174	0.174	0.171	0.168	0.166	0.164	0.160	0.158	0.154	0.150	0.146	0.141	0.138	0.132	0.128	0.122	0.118	0.111	0.108	0.101	0.095	0.090	0.085	0.079	0.072	0.066	0.061	0.055	0.050	0.044	0.036	0.031	0.025	0.019	0.014	0.008	0.002	-0.004	-0.009	-0.015	-0.020	-0.025	-0.030	-0.035	-0.040	-0.045	-0.048	-0.051	-0.056	-0.059	-0.062	-0.065	-0.068	-0.069	-0.071	-0.071	-0.072	-0.074	-0.074	-0.074	-0.072	-0.071	-0.069	-0.066	-0.062	-0.060	-0.055	-0.050	-0.044	-0.039	-0.031	-0.024	-0.016	-0.008	0.001	0.011	0.022	0.034	0.045	0.058	0.071	0.085	0.099	0.114	0.130	0.148	0.164	0.181	0.200	0.220	0.238	0.259	0.279	0.300	0.322	0.344	0.366	0.390	0.414	0.438	0.461	0.485	0.510	0.535	0.560	0.585	0.611	0.635	0.661	0.688	0.714	0.740	0.764	0.790	0.816	0.841	0.868	0.892	0.916	0.942	0.966	0.990	1.014	1.036	1.059	1.081	1.104	1.124	1.145	1.165	1.184	1.202	1.222	1.240	1.255	1.272	1.288	1.301	1.316	1.329	1.341	1.352	1.364	1.374	1.384	1.392	1.400	1.406	1.412	1.418	1.422	1.426	1.428	1.430	1.432	1.432	1.434	1.432	1.432	1.430	1.428	1.425	1.421	1.418	1.411	1.406	1.401	1.394	1.388	1.380	1.372	1.365	1.358	1.349	1.340	1.330	1.321	1.310	1.301	1.290	1.280	1.269	1.258	1.246	1.236	1.225	1.212	1.201	1.189	1.176	1.165	1.152	1.141	1.128	1.116	1.104	1.091	1.079	1.066	1.054	1.041	1.029	1.018	1.004	0.991	0.979	0.966	0.955	0.942	0.930	0.919	0.906	0.895	0.884	0.872	0.861	0.851	0.840	0.830	0.820	0.810	0.801	0.792	0.784	0.776	0.769	0.761	0.755	0.749	0.742	0.736	0.732	0.728	0.724	0.720	0.718	0.714	0.711	0.710	0.709	0.708	0.706	0.705	0.705	0.705	0.706	0.706	0.706	0.708	0.709	0.710	0.710	0.711	0.712	0.714	0.715	0.715	0.715	0.714	0.714	0.714	0.711	0.710	0.708	0.705	0.702	0.698	0.694	0.688	0.681	0.676	0.668	0.660	0.650	0.641	0.630	0.619	0.606	0.594	0.579	0.564	0.548	0.530	0.511	0.494	0.474	0.452	0.431	0.409	0.386	0.362	0.339	0.314	0.286	0.260	0.234	0.205	0.178	0.149	0.119	0.089	0.059	0.028	-0.002	-0.035	-0.066	-0.098	-0.130	-0.161	-0.192	-0.225	-0.256	-0.288	-0.319	-0.350	-0.380	-0.410	-0.439	-0.469	-0.496	-0.524	-0.550	-0.576	-0.601	-0.625	-0.648	-0.670	-0.691	-0.710	-0.730	-0.748	-0.764	-0.779	-0.791	-0.804	-0.814	-0.822	-0.831	-0.836	-0.841	-0.844	-0.846	-0.845	-0.844	-0.841	-0.835	-0.830	-0.822	-0.812	-0.801	-0.790	-0.776	-0.761	-0.745	-0.728	-0.709	-0.689	-0.669	-0.646	-0.624	-0.600	-0.575	-0.550	-0.525	-0.498	-0.471	-0.444	-0.416	-0.390	-0.361	-0.334	-0.306	-0.279	-0.251	-0.225	-0.198	-0.172	-0.146	-0.121	-0.098	-0.074	-0.051	-0.030	-0.009	0.010	0.029	0.046	0.062	0.076	0.090	0.102	0.114	0.122	0.131	0.139	0.144	0.149	0.152	0.154	0.155	0.154	0.151	0.149	0.144	0.139	0.132	0.126	0.116	0.109	0.098	0.088	0.076	0.065	0.051	0.039	0.024	0.010	-0.004	-0.019	-0.032	-0.048	-0.062	-0.078	-0.091	-0.105	-0.120	-0.134	-0.149	-0.160	-0.172	-0.186	-0.198	-0.209	-0.220	-0.230	-0.240	-0.249	-0.258	-0.265	-0.271	-0.278	-0.284	-0.288	-0.291	-0.294	-0.296	-0.299	-0.300	-0.300	-0.299	-0.298	-0.295	-0.292	-0.288	-0.285	-0.279	-0.274	-0.269	-0.261	-0.254	-0.246	-0.238	-0.229	-0.220	-0.210	-0.200	-0.190	-0.179	-0.168	-0.156	-0.144	-0.132	-0.120	-0.106	-0.094	-0.080	-0.066	-0.055	-0.041	-0.026	-0.014	0.000	0.014	0.026	0.040	0.054	0.066	0.079	0.092	0.104	0.115	0.128	0.139	0.150	0.161	0.172	0.182	0.191	0.200	0.209	0.218	0.225	0.234	0.240	0.245	0.250	0.255	0.260	0.262	0.265	0.269	0.270	0.270	0.271	0.270	0.270	0.268	0.266	0.264	0.260	0.256	0.252	0.248	0.242	0.238	0.231	0.225	0.219	0.211	0.205	0.198	0.191	0.184	0.176	0.169	0.162	0.155	0.148	0.142	0.135	0.130	0.124	0.119	0.115	0.111	0.108	0.105	0.102	0.101	0.100	0.099	0.099	0.100	0.101	0.102	0.106	0.110	0.114	0.119	0.124	0.130	0.136	0.144	0.150	0.159	0.168	0.176	0.185	0.194	0.205	0.215	0.225	0.235	0.245	0.255	0.266	0.276	0.286	0.298	0.308	0.316	0.325	0.335	0.344	0.352	0.360	0.368	0.374	0.380	0.385	0.390	0.395	0.399	0.402	0.405	0.408	0.409	0.410	0.410	0.411	0.410	0.408	0.406	0.405	0.401	0.398	0.394	0.390	0.385	0.380	0.374	0.369	0.362	0.355	0.348	0.341	0.332	0.325	0.318	0.310	0.300	0.291	0.282	0.274	0.266	0.256	0.248	0.239	0.230	0.221	0.212	0.205	0.196	0.189	0.182	0.174	0.168	0.161	0.154	0.148	0.142	0.138	0.132	0.128	0.124	0.120	0.118	0.115	0.112	0.111	0.111	0.111	0.112	0.114	0.116	0.120	0.124	0.129	0.134	0.140	0.146	0.154	0.162	0.172	0.184	0.195	0.206	0.219	0.232	0.249	0.262	0.279	0.296	0.315	0.332	0.351	0.371	0.391	0.412	0.432	0.455	0.478	0.499	0.521	0.544	0.566	0.589	0.612	0.634	0.658	0.679	0.701	0.722	0.742	0.764	0.784	0.801	0.820	0.838	0.852	0.868	0.882	0.895	0.908	0.918	0.925	0.932	0.940	0.945	0.949	0.950	0.950	0.949	0.946	0.941	0.936	0.930	0.920	0.910	0.899	0.886	0.872	0.858	0.841	0.822	0.805	0.785	0.764	0.742	0.721	0.699	0.675	0.651	0.628	0.602	0.578	0.554	0.529	0.504	0.480	0.455	0.432	0.409	0.386	0.365	0.342	0.324	0.302	0.285	0.266	0.250	0.234	0.220	0.206	0.194	0.181	0.171	0.162	0.155	0.149	0.144	0.139	0.138	0.135	0.134	0.135	0.136	0.140	0.142	0.146	0.152	0.159	0.165	0.172	0.180	0.189	0.198	0.208	0.218	0.228	0.238	0.248	0.259	0.269	0.279	0.289	0.299	0.309	0.319	0.328	0.336	0.344	0.352	0.360	0.366	0.372	0.379	0.382	0.388	0.391	0.395	0.398	0.398	0.400	0.400	0.400	0.399	0.398	0.396	0.394	0.391	0.388	0.384	0.379	0.374	0.370	0.364	0.360	0.352	0.348	0.341	0.335	0.329	0.322	0.316	0.311	0.306	0.300	0.295	0.290	0.285	0.281	0.276	0.272	0.270	0.268	0.266	0.264	0.262	0.262	0.262	0.262	0.264	0.265	0.268	0.271	0.272	0.278	0.281	0.286	0.294	0.299	0.306	0.314	0.321	0.330	0.339	0.348	0.358	0.369	0.378	0.389	0.400	0.411	0.424	0.435	0.448	0.459	0.472	0.484	0.496	0.509	0.520	0.532	0.544	0.556	0.568	0.580	0.590	0.601	0.612	0.622	0.631	0.640	0.650	0.658	0.665	0.672	0.680	0.685	0.691	0.695	0.699	0.702	0.705	0.708	0.709	0.709	0.709	0.709	0.709	0.706	0.705	0.701	0.698	0.694	0.690	0.682	0.678	0.670	0.662	0.655	0.648	0.640	0.630	0.621	0.611	0.602	0.591	0.581	0.570	0.560	0.549	0.538	0.525	0.512	0.501	0.490	0.478	0.464	0.452	0.440	0.428	0.415	0.404	0.390	0.378	0.365	0.354	0.341	0.329	0.318	0.306	0.295	0.282	0.271	0.259	0.249	0.239	0.226	0.216	0.206	0.196	0.186	0.176	0.168	0.159	0.149	0.141	0.132	0.125	0.118	0.111	0.105	0.098	0.091	0.086	0.081	0.078	0.072	0.069	0.065	0.062	0.060	0.058	0.055	0.052	0.052	0.051	0.051	0.051	0.052	0.052	0.054	0.055	0.058	0.059	0.061	0.064	0.069	0.071	0.076	0.079	0.082	0.089	0.092	0.098	0.102	0.108	0.112	0.119	0.124	0.129	0.135	0.141	0.148	0.154	0.160	0.165	0.171	0.176	0.184	0.190	0.195	0.201	0.206	0.214	0.220	0.225	0.231	0.238	0.244	0.250	0.256	0.261	0.268	0.274	0.280	0.286	0.291	0.298	0.304	0.310	0.316	0.321	0.329	0.335	0.341	0.348	0.352	0.359	0.366	0.371	0.378	0.384	0.391	0.396	0.402	0.409	0.415	0.420	0.428	0.434	0.439	0.445	0.450	0.456	0.461	0.466	0.471	0.475	0.480	0.485	0.489	0.492	0.496	0.500	0.502	0.506	0.509	0.512	0.514	0.516	0.518	0.519	0.520	0.520	0.522	0.522	0.521	0.521	0.522	0.521	0.520	0.520	0.519	0.518	0.516	0.515	0.515	0.512	0.511	0.510	0.507	0.506	0.505	0.504	0.502	0.501	0.500	0.499	0.499	0.499	0.499	0.498	0.498	0.498	0.498	0.499	0.500	0.500	0.501	0.502	0.504	0.506	0.507	0.510	0.512	0.515	0.518	0.520	0.522	0.525	0.528	0.532	0.535	0.539	0.541	0.545	0.549	0.552	0.556	0.560	0.564	0.568	0.570	0.574	0.578	0.581	0.586	0.589	0.591	0.595	0.598	0.600	0.602	0.606	0.609	0.610	0.612	0.615	0.616	0.619	0.620	0.622	0.624	0.625	0.626	0.628	0.628	0.630	0.630	0.631	0.631	0.631	0.632	0.631	0.632	0.631	0.631	0.631	0.631	0.631	0.631	0.631	0.631	0.630	0.630	0.630	0.630	0.630	0.630	0.630	0.631	0.630	0.631	0.631	0.632	0.634	0.635	0.636	0.639	0.641	0.642	0.645	0.648	0.650	0.654	0.656	0.661	0.665	0.671	0.675	0.681	0.688	0.694	0.700	0.708	0.715	0.722	0.732	0.740	0.749	0.760	0.770	0.780	0.791	0.804	0.815	0.828	0.840	0.852	0.866	0.880	0.894	0.909	0.922	0.939	0.954	0.970	0.985	1.000	1.018	1.032	1.049	1.066	1.081	1.099	1.115	1.130	1.148	1.162	1.178	1.194	1.209	1.224	1.239	1.252	1.266	1.280	1.292	1.305	1.319	1.330	1.341	1.351	1.361	1.371	1.381	1.390	1.398	1.405	1.412	1.419	1.424	1.430	1.435	1.439	1.441	1.446	1.449	1.449	1.451	1.452	1.452	1.454	1.452	1.452	1.451	1.450	1.449	1.446	1.444	1.441	1.439	1.436	1.432	1.429	1.425	1.422	1.419	1.414	1.410	1.406	1.401	1.398	1.392	1.389	1.384	1.380	1.374	1.370	1.365	1.359	1.354	1.348	1.341	1.336	1.330	1.322	1.316	1.310	1.302	1.296	1.288	1.280	1.271	1.262	1.252	1.244	1.232	1.222	1.211	1.199	1.186	1.174	1.160	1.146	1.131	1.116	1.100	1.084	1.066	1.049	1.031	1.012	0.992	0.974	0.952	0.932	0.911	0.890	0.869	0.846	0.825	0.802	0.779	0.756	0.736	0.712	0.690	0.668	0.645	0.622	0.601	0.580	0.559	0.538	0.518	0.499	0.479	0.461	0.442	0.426	0.410	0.395	0.380	0.366	0.354	0.342	0.332	0.321	0.312	0.305	0.299	0.292	0.286	0.284	0.280	0.279	0.278	0.276	0.278	0.279	0.282	0.286	0.290	0.295	0.301	0.308	0.315	0.324	0.332	0.341	0.350	0.360	0.371	0.382	0.392	0.405	0.416	0.429	0.440	0.451	0.464	0.476	0.489	0.501	0.514	0.526	0.538	0.550	0.561	0.571	0.582	0.594	0.604	0.612	0.622	0.631	0.640	0.649	0.656	0.664	0.671	0.678	0.684	0.689	0.694	0.699	0.701	0.705	0.708	0.711	0.712	0.712	0.715	0.714	0.715	0.715	0.712	0.711	0.710	0.709	0.706	0.704	0.701	0.698	0.694	0.691	0.688	0.684	0.680	0.675	0.671	0.666	0.662	0.659	0.655	0.651	0.648	0.645	0.640	0.638	0.635	0.632	0.631	0.629	0.629	0.626	0.626	0.626	0.626	0.628	0.629	0.630	0.632	0.635	0.638	0.641	0.645	0.649	0.654	0.658	0.662	0.669	0.674	0.680	0.686	0.691	0.699	0.705	0.711	0.718	0.724	0.731	0.736	0.744	0.749	0.754	0.760	0.765	0.770	0.774	0.779	0.782	0.786	0.789	0.790	0.792	0.794	0.794	0.794	0.794	0.791	0.790	0.788	0.785	0.781	0.776	0.771	0.766	0.760	0.754	0.746	0.740	0.731	0.724	0.715	0.706	0.698	0.686	0.676	0.668	0.658	0.646	0.636	0.626	0.616	0.606	0.596	0.586	0.578	0.566	0.558	0.550	0.541	0.534	0.525	0.518	0.511	0.504	0.498	0.491	0.486	0.482	0.478	0.474	0.470	0.468	0.464	0.462	0.460	0.459	0.459	0.458	0.458	0.458	0.459	0.459	0.460	0.462	0.464	0.465	0.468	0.470	0.472	0.476	0.479	0.482	0.485	0.490	0.494	0.498	0.502	0.507	0.510	0.516	0.520	0.526	0.531	0.536	0.541	0.548	0.552	0.559	0.566	0.571	0.579	0.585	0.591	0.600	0.606	0.614	0.621	0.629	0.638	0.644	0.652	0.661	0.669	0.676	0.685	0.694	0.702	0.710	0.719	0.728	0.735	0.744	0.751	0.760	0.769	0.776	0.782	0.790	0.798	0.804	0.811	0.818	0.824	0.829	0.835	0.840	0.844	0.848	0.851	0.855	0.856	0.860	0.861	0.862	0.864	0.864	0.864	0.865	0.864	0.861	0.860	0.859	0.858	0.854	0.851	0.848	0.844	0.840	0.836	0.831	0.826	0.822	0.818	0.814	0.809	0.805	0.800	0.795	0.790	0.785	0.781	0.779	0.775	0.770	0.768	0.765	0.762	0.760	0.759	0.758	0.758	0.756	0.758	0.756	0.758	0.760	0.761	0.764	0.768	0.770	0.774	0.779	0.784	0.789	0.795	0.801	0.809	0.816	0.824	0.832	0.840	0.849	0.859	0.869	0.879	0.889	0.899	0.910	0.921	0.932	0.944	0.954	0.965	0.976	0.986	0.998	1.009	1.020	1.030	1.040	1.050	1.060	1.069	1.078	1.088	1.095	1.104	1.110	1.116	1.124	1.129	1.135	1.139	1.142	1.146	1.150	1.152	1.154	1.155	1.155	1.155	1.154	1.151	1.150	1.146	1.144	1.138	1.134	1.128	1.121	1.115	1.109	1.100	1.091	1.084	1.075	1.065	1.055	1.046	1.036	1.025	1.014	1.002	0.992	0.981	0.969	0.959	0.948	0.936	0.925	0.915	0.905	0.894	0.885	0.875	0.866	0.856	0.849	0.840	0.832	0.828	0.820	0.815	0.810	0.805	0.802	0.799	0.796	0.795	0.794	0.792	0.792	0.794	0.796	0.798	0.800	0.804	0.808	0.812	0.818	0.822	0.830	0.838	0.845	0.852	0.860	0.868	0.878	0.886	0.896	0.906	0.916	0.926	0.935	0.946	0.955	0.966	0.976	0.985	0.995	1.005	1.014	1.022	1.031	1.040	1.048	1.056	1.062	1.070	1.078	1.082	1.088	1.092	1.098	1.100	1.104	1.106	1.108	1.108	1.109	1.108	1.106	1.106	1.102	1.100	1.095	1.090	1.084	1.078	1.071	1.064	1.055	1.046	1.036	1.026	1.015	1.002	0.990	0.978	0.965	0.950	0.936	0.921	0.906	0.891	0.875	0.859	0.842	0.826	0.810	0.795	0.778	0.761	0.745	0.729	0.712	0.696	0.681	0.666	0.651	0.636	0.624	0.610	0.598	0.585	0.574	0.562	0.552	0.545	0.535	0.528	0.522	0.515	0.510	0.506	0.502	0.501	0.499	0.498	0.498	0.499	0.500	0.502	0.506	0.510	0.514	0.519	0.524	0.531	0.538	0.544	0.552	0.561	0.569	0.578	0.586	0.596	0.605	0.615	0.624	0.634	0.641	0.651	0.660	0.669	0.678	0.686	0.694	0.702	0.710	0.716	0.722	0.729	0.735	0.740	0.744	0.749	0.752	0.755	0.759	0.760	0.762	0.764	0.765	0.764	0.764	0.762	0.762	0.761	0.759	0.755	0.752	0.749	0.745	0.741	0.736	0.731	0.726	0.721	0.715	0.708	0.702	0.695	0.688	0.680	0.672	0.665	0.658	0.649	0.641	0.632	0.622	0.615	0.605	0.596	0.588	0.579	0.568	0.559	0.549	0.539	0.529	0.520	0.510	0.501	0.492	0.481	0.472	0.464	0.455	0.446	0.438	0.430	0.421	0.414	0.406	0.399	0.392	0.386	0.380	0.375	0.371	0.365	0.361	0.359	0.355	0.352	0.350	0.349	0.348	0.348	0.348	0.349	0.350	0.350	0.352	0.355	0.359	0.362	0.365	0.370	0.374	0.380	0.385	0.391	0.396	0.402	0.409	0.415	0.421	0.428	0.435	0.441	0.448	0.455	0.461	0.466	0.474	0.479	0.484	0.489	0.494	0.498	0.501	0.505	0.507	0.511	0.512	0.516	0.516	0.518	0.519	0.518	0.516	0.515	0.514	0.511	0.509	0.505	0.501	0.498	0.492	0.488	0.482	0.476	0.471	0.466	0.459	0.452	0.446	0.440	0.432	0.426	0.420	0.412	0.406	0.400	0.394	0.389	0.384	0.378	0.372	0.368	0.364	0.359	0.356	0.352	0.350	0.348	0.345	0.345	0.345	0.345	0.345	0.346	0.349	0.351	0.354	0.358	0.362	0.368	0.374	0.379	0.386	0.394	0.402	0.411	0.420	0.430	0.441	0.452	0.464	0.475	0.486	0.500	0.512	0.528	0.540	0.554	0.570	0.584	0.599	0.614	0.629	0.645	0.660	0.676	0.691	0.706	0.722	0.738	0.754	0.768	0.784	0.798	0.811	0.825	0.838	0.851	0.864	0.876	0.888	0.899	0.909	0.919	0.928	0.935	0.942	0.949	0.954	0.960	0.964	0.968	0.969	0.971	0.971	0.971	0.971	0.969	0.966	0.962	0.958	0.952	0.945	0.939	0.930	0.922	0.912	0.902	0.891	0.879	0.866	0.854	0.840	0.826	0.812	0.795	0.780	0.764	0.748	0.731	0.712	0.696	0.679	0.661	0.642	0.625	0.608	0.589	0.571	0.554	0.538	0.519	0.502	0.485	0.469	0.452	0.438	0.422	0.409	0.395	0.382	0.370	0.359	0.348	0.338	0.329	0.321	0.315	0.308	0.302	0.299	0.296	0.294	0.292	0.294	0.295	0.298	0.301	0.305	0.312	0.320	0.329	0.339	0.349	0.361	0.375	0.390	0.405	0.421	0.439	0.458	0.476	0.496	0.518	0.539	0.561	0.584	0.608	0.632	0.658	0.681	0.706	0.732	0.758	0.782	0.809	0.835	0.860	0.885	0.909	0.934	0.959	0.981	1.004	1.026	1.048	1.068	1.088	1.106	1.124	1.141	1.155	1.170	1.184	1.196	1.206	1.216	1.224	1.231	1.239	1.242	1.246	1.249	1.249	1.249	1.246	1.244	1.240	1.234	1.228	1.221	1.211	1.202	1.191	1.180	1.168	1.155	1.140	1.126	1.110	1.094	1.078	1.061	1.044	1.025	1.006	0.989	0.970	0.952	0.934	0.915	0.898	0.879	0.860	0.842	0.824	0.806	0.790	0.772	0.756	0.740	0.725	0.709	0.694	0.680	0.668	0.655	0.642	0.632	0.621	0.611	0.602	0.592	0.586	0.579	0.572	0.568	0.562	0.558	0.555	0.552	0.550	0.549	0.549	0.548	0.549	0.550	0.551	0.554	0.556	0.559	0.562	0.568	0.571	0.576	0.582	0.588	0.594	0.600	0.606	0.612	0.620	0.628	0.635	0.641	0.649	0.656	0.664	0.671	0.678	0.685	0.691	0.698	0.705	0.710	0.716	0.721	0.728	0.731	0.736	0.740	0.744	0.749	0.750	0.752	0.755	0.756	0.758	0.759	0.760	0.759	0.759	0.758	0.756	0.754	0.752	0.750	0.748	0.744	0.740	0.738	0.734	0.730	0.726	0.721	0.716	0.711	0.708	0.702	0.698	0.692	0.689	0.685	0.680	0.676	0.672	0.670	0.666	0.662	0.659	0.656	0.654	0.651	0.649	0.648	0.646	0.645	0.644	0.642	0.641	0.640	0.640	0.640	0.640	0.640	0.641	0.641	0.641	0.641	0.642	0.642	0.642	0.642	0.641	0.641	0.640	0.640	0.639	0.638	0.635	0.632	0.629	0.626	0.622	0.619	0.612	0.608	0.601	0.595	0.589	0.581	0.572	0.564	0.555	0.545	0.535	0.524	0.514	0.501	0.489	0.476	0.464	0.450	0.438	0.422	0.409	0.395	0.380	0.366	0.351	0.336	0.321	0.308	0.294	0.280	0.265	0.251	0.239	0.226	0.214	0.202	0.191	0.181	0.170	0.161	0.152	0.144	0.136	0.130	0.124	0.119	0.114	0.110	0.108	0.105	0.102	0.102	0.102	0.104	0.105	0.108	0.110	0.114	0.119	0.124	0.129	0.136	0.144	0.151	0.159	0.168	0.179	0.189	0.199	0.210	0.221	0.234	0.245	0.258	0.271	0.284	0.298	0.311	0.325	0.339	0.352	0.368	0.382	0.395	0.410	0.424	0.439	0.452	0.468	0.481	0.496	0.509	0.524	0.538	0.551	0.564	0.576	0.590	0.602	0.614	0.626	0.638	0.648	0.658	0.668	0.678	0.688	0.695	0.704	0.711	0.718	0.724	0.730	0.735	0.740	0.744	0.746	0.750	0.750	0.752	0.752	0.752	0.752	0.750	0.749	0.745	0.742	0.738	0.731	0.725	0.719	0.710	0.702	0.692	0.682	0.672	0.661	0.650	0.638	0.624	0.611	0.598	0.582	0.568	0.551	0.536	0.520	0.502	0.486	0.469	0.452	0.436	0.419	0.400	0.384	0.364	0.348	0.329	0.311	0.292	0.276	0.259	0.241	0.224	0.208	0.190	0.175	0.159	0.144	0.130	0.115	0.100	0.086	0.074	0.060	0.049	0.036	0.025	0.015	0.004	-0.005	-0.014	-0.022	-0.030	-0.038	-0.044	-0.051	-0.055	-0.061	-0.065	-0.069	-0.071	-0.072	-0.075	-0.075	-0.076	-0.076	-0.075	-0.074	-0.071	-0.069	-0.065	-0.061	-0.056	-0.051	-0.046	-0.039	-0.032	-0.024	-0.016	-0.008	0.001	0.011	0.021	0.031	0.042	0.055	0.066	0.080	0.092	0.105	0.119	0.132	0.148	0.164	0.178	0.194	0.209	0.225	0.241	0.256	0.272	0.289	0.304	0.320	0.336	0.351	0.366	0.381	0.396	0.410	0.425	0.439	0.451	0.464	0.476	0.489	0.500	0.510	0.520	0.531	0.540	0.548	0.556	0.562	0.570	0.576	0.581	0.586	0.591	0.595	0.598	0.601	0.604	0.605	0.606	0.609	0.608	0.609	0.609	0.609	0.609	0.608	0.606	0.606	0.605	0.605	0.604	0.604	0.602	0.602	0.604	0.605	0.605	0.606	0.609	0.611	0.614	0.618	0.621	0.626	0.631	0.636	0.644	0.650	0.658	0.666	0.675	0.684	0.694	0.704	0.716	0.728	0.740	0.751	0.765	0.778	0.791	0.805	0.819	0.834	0.848	0.861	0.875	0.890	0.904	0.918	0.931	0.944	0.958	0.969	0.981	0.992	1.004	1.014	1.022	1.032	1.041	1.048	1.054	1.060	1.065	1.070	1.072	1.074	1.075	1.075	1.075	1.074	1.070	1.066	1.061	1.055	1.048	1.040	1.031	1.021	1.011	1.000	0.986	0.972	0.959	0.944	0.929	0.914	0.896	0.880	0.861	0.844	0.825	0.808	0.789	0.769	0.750	0.730	0.710	0.691	0.671	0.652	0.634	0.615	0.596	0.579	0.561	0.544	0.528	0.512	0.498	0.484	0.469	0.458	0.446	0.435	0.425	0.416	0.409	0.401	0.396	0.391	0.388	0.384	0.382	0.384	0.384	0.386	0.389	0.392	0.398	0.402	0.410	0.418	0.426	0.435	0.445	0.455	0.466	0.478	0.490	0.504	0.516	0.530	0.542	0.558	0.571	0.585	0.600	0.614	0.628	0.641	0.655	0.669	0.681	0.692	0.705	0.716	0.726	0.736	0.746	0.754	0.761	0.769	0.774	0.779	0.782	0.786	0.789	0.789	0.789	0.789	0.786	0.784	0.780	0.774	0.770	0.762	0.755	0.746	0.738	0.728	0.718	0.705	0.694	0.681	0.668	0.654	0.639	0.624	0.608	0.592	0.576	0.559	0.542	0.525	0.509	0.490	0.472	0.456	0.438	0.420	0.401	0.385	0.366	0.349	0.332	0.315	0.298	0.281	0.264	0.248	0.232	0.216	0.201	0.185	0.171	0.158	0.144	0.130	0.116	0.102	0.091	0.080	0.068	0.058	0.046	0.036	0.026	0.016	0.008	-0.001	-0.010	-0.018	-0.025	-0.031	-0.039	-0.045	-0.050	-0.056	-0.061	-0.066	-0.072	-0.076	-0.080	-0.084	-0.088	-0.090	-0.092	-0.096	-0.098	-0.100	-0.102	-0.104	-0.105	-0.108	-0.109	-0.109	-0.109	-0.110	-0.110	-0.110	-0.111	-0.111	-0.110	-0.110	-0.110	-0.109	-0.109	-0.108	-0.108	-0.108	-0.106	-0.105	-0.105	-0.104	-0.101	-0.101	-0.101	-0.100	-0.099	-0.098	-0.096	-0.095	-0.094	-0.092	-0.092	-0.090	-0.089	-0.088	-0.086	-0.085	-0.082	-0.081	-0.080	-0.079	-0.076	-0.076	-0.074	-0.072	-0.071	-0.070	-0.068	-0.066	-0.065	-0.064	-0.064	-0.061	-0.061	-0.061	-0.060	-0.060	-0.059	-0.059	-0.058	-0.058	-0.058	-0.059	-0.059	-0.060	-0.061	-0.062	-0.064	-0.066	-0.068	-0.070	-0.072	-0.075	-0.078	-0.081	-0.084	-0.088	-0.091	-0.094	-0.099	-0.102	-0.106	-0.111	-0.116	-0.120	-0.125	-0.129	-0.134	-0.138	-0.141	-0.146	-0.150	-0.155	-0.159	-0.162	-0.166	-0.170	-0.172	-0.176	-0.179	-0.181	-0.184	-0.185	-0.186	-0.188	-0.188	-0.189	-0.188	-0.188	-0.188	-0.186	-0.185	-0.182	-0.181	-0.179	-0.175	-0.171	-0.168	-0.164	-0.159	-0.154	-0.149	-0.144	-0.138	-0.132	-0.125	-0.119	-0.112	-0.108	-0.100	-0.094	-0.086	-0.079	-0.072	-0.064	-0.056	-0.050	-0.044	-0.036	-0.030	-0.024	-0.015	-0.010	-0.004	0.002	0.009	0.014	0.019	0.025	0.030	0.035	0.039	0.044	0.048	0.051	0.054	0.058	0.061	0.062	0.065	0.068	0.069	0.070	0.071	0.071	0.072	0.072	0.071	0.071	0.071	0.071	0.070	0.068	0.066	0.065	0.064	0.061	0.058	0.055	0.052	0.049	0.046	0.042	0.040	0.036	0.032	0.028	0.024	0.020	0.015	0.011	0.006	0.002	-0.001	-0.008	-0.011	-0.016	-0.020	-0.024	-0.029	-0.032	-0.038	-0.041	-0.045	-0.049	-0.052	-0.055	-0.059	-0.061	-0.062	-0.066	-0.068	-0.069	-0.070	-0.070	-0.071	-0.071	-0.070	-0.069	-0.068	-0.066	-0.064	-0.060	-0.058	-0.052	-0.046	-0.042	-0.035	-0.029	-0.021	-0.014	-0.006	0.002	0.012	0.022	0.032	0.045	0.056	0.068	0.081	0.095	0.110	0.124	0.139	0.154	0.170	0.186	0.204	0.220	0.239	0.256	0.276	0.294	0.314	0.334	0.354	0.374	0.396	0.416	0.438	0.459	0.480	0.502	0.524	0.546	0.569	0.591	0.614	0.636	0.660	0.681	0.704	0.726	0.750	0.772	0.795	0.818	0.840	0.864	0.886	0.908	0.929	0.951	0.972	0.992	1.015	1.035	1.055	1.075	1.095	1.114	1.132	1.151	1.169	1.186	1.202	1.219	1.234	1.250	1.264	1.278	1.291	1.302	1.315	1.326	1.336	1.345	1.355	1.362	1.370	1.376	1.382	1.388	1.392	1.396	1.399	1.401	1.402	1.404	1.404	1.402	1.401	1.398	1.395	1.391	1.386	1.381	1.375	1.368	1.360	1.352	1.344	1.334	1.324	1.314	1.302	1.291	1.279	1.266	1.252	1.240	1.226	1.210	1.196	1.180	1.165	1.149	1.134	1.116	1.100	1.082	1.065	1.048	1.029	1.011	0.994	0.975	0.956	0.938	0.920	0.901	0.882	0.865	0.846	0.828	0.809	0.790	0.772	0.755	0.738	0.719	0.702	0.685	0.669	0.652	0.638	0.621	0.606	0.592	0.579	0.565	0.552	0.541	0.530	0.520	0.509	0.500	0.492	0.485	0.479	0.472	0.468	0.462	0.459	0.456	0.455	0.452	0.452	0.452	0.452	0.454	0.456	0.460	0.462	0.466	0.471	0.476	0.481	0.488	0.494	0.500	0.506	0.514	0.520	0.528	0.534	0.540	0.546	0.552	0.558	0.562	0.568	0.572	0.575	0.579	0.581	0.582	0.582	0.581	0.581	0.579	0.575	0.571	0.566	0.559	0.551	0.541	0.531	0.520	0.507	0.492	0.478	0.461	0.444	0.425	0.405	0.385	0.361	0.340	0.315	0.290	0.265	0.238	0.209	0.181	0.152	0.122	0.092	0.061	0.030	-0.001	-0.032	-0.065	-0.096	-0.129	-0.161	-0.192	-0.224	-0.256	-0.288	-0.319	-0.350	-0.380	-0.409	-0.438	-0.466	-0.494	-0.519	-0.545	-0.570	-0.595	-0.616	-0.638	-0.658	-0.678	-0.696	-0.712	-0.729	-0.742	-0.755	-0.766	-0.776	-0.785	-0.792	-0.799	-0.804	-0.806	-0.808	-0.809	-0.808	-0.804	-0.799	-0.794	-0.788	-0.779	-0.769	-0.759	-0.748	-0.734	-0.720	-0.704	-0.688	-0.670	-0.651	-0.631	-0.611	-0.591	-0.569	-0.546	-0.524	-0.499	-0.475	-0.450	-0.426	-0.401	-0.376	-0.350	-0.325	-0.300	-0.275	-0.251	-0.225	-0.201	-0.179	-0.155	-0.131	-0.109	-0.089	-0.068	-0.048	-0.029	-0.011	0.006	0.022	0.036	0.050	0.062	0.074	0.084	0.092	0.100	0.106	0.110	0.114	0.116	0.118	0.118	0.115	0.112	0.108	0.102	0.095	0.089	0.079	0.070	0.059	0.046	0.034	0.021	0.006	-0.009	-0.024	-0.041	-0.059	-0.076	-0.094	-0.112	-0.130	-0.148	-0.166	-0.185	-0.204	-0.221	-0.240	-0.258	-0.276	-0.292	-0.310	-0.325	-0.341	-0.356	-0.370	-0.384	-0.398	-0.410	-0.421	-0.431	-0.441	-0.450	-0.459	-0.466	-0.472	-0.478	-0.481	-0.486	-0.488	-0.489	-0.490	-0.489	-0.488	-0.485	-0.481	-0.478	-0.472	-0.466	-0.460	-0.452	-0.444	-0.434	-0.424	-0.414	-0.402	-0.391	-0.378	-0.365	-0.351	-0.336	-0.322	-0.308	-0.291	-0.275	-0.259	-0.242	-0.225	-0.209	-0.191	-0.174	-0.156	-0.139	-0.121	-0.104	-0.086	-0.068	-0.051	-0.035	-0.018	0.000	0.016	0.031	0.048	0.064	0.079	0.094	0.108	0.120	0.134	0.146	0.158	0.169	0.180	0.189	0.199	0.206	0.214	0.220	0.225	0.231	0.235	0.239	0.241	0.244	0.244	0.244	0.244	0.241	0.240	0.236	0.234	0.229	0.222	0.218	0.211	0.204	0.198	0.189	0.181	0.172	0.162	0.154	0.145	0.135	0.125	0.116	0.106	0.096	0.088	0.078	0.070	0.060	0.052	0.045	0.036	0.030	0.024	0.018	0.012	0.008	0.004	0.000	-0.002	-0.005	-0.006	-0.006	-0.008	-0.008	-0.005	-0.004	-0.001	0.001	0.005	100.000	5.000	2.000	1.000	4.000	0.000	0.000	0.000	0.000	0.000	0.000	0.000	0.000	0.000	0.000	0.000	0.000	0.000	1.235	1.234	1.232	1.231	1.230	1.229	1.228	1.226	1.226	1.225	1.225	1.222	1.222	1.221	1.221	1.221	1.221	1.222	1.222	1.224	1.225	1.226	1.229	1.231	1.232	1.236	1.240	1.242	1.248	1.252	1.258	1.262	1.269	1.276	1.282	1.290	1.299	1.308	1.316	1.325	1.335	1.345	1.355	1.366	1.379	1.390	1.402	1.415	1.429	1.442	1.456	1.470	1.485	1.499	1.515	1.530	1.546	1.561	1.578	1.594	1.610	1.628	1.644	1.660	1.676	1.692	1.710	1.726	1.744	1.760	1.778	1.794	1.809	1.825	1.841	1.858	1.872	1.888	1.904	1.918	1.932	1.948	1.960	1.975	1.988	2.001	2.013	2.025	2.038	2.049	2.060	2.070	2.081	2.090	2.100	2.109	2.118	2.125	2.132	2.141	2.148	2.155	2.160	2.165	2.171	2.175	2.181	2.185	2.189	2.192	2.196	2.199	2.201	2.205	2.206	2.206	2.208	2.209	2.209	2.210	2.210	2.209	2.209	2.208	2.206	2.205	2.202	2.201	2.200	2.198	2.195	2.194	2.191	2.188	2.185	2.182	2.180	2.178	2.174	2.171	2.169	2.165	2.161	2.159	2.155	2.151	2.149	2.146	2.144	2.141	2.138	2.135	2.134	2.131	2.129	2.128	2.126	2.125	2.124	2.122	2.121	2.121	2.121	2.121	2.121	2.122	2.122	2.124	2.125	2.126	2.129	2.130	2.132	2.135	2.139	2.140	2.144	2.148	2.150	2.154	2.158	2.161	2.165	2.170	2.175	2.179	2.184	2.188	2.192	2.198	2.200	2.205	2.210	2.214	2.218	2.221	2.225	2.229	2.232	2.235	2.239	2.241	2.242	2.246	2.248	2.250	2.250	2.252	2.252	2.254	2.252	2.254	2.252	2.251	2.251	2.249	2.248	2.245	2.242	2.239	2.236	2.232	2.229	2.224	2.220	2.215	2.211	2.206	2.201	2.198	2.191	2.186	2.180	2.175	2.170	2.164	2.159	2.154	2.150	2.145	2.140	2.135	2.131	2.128	2.124	2.121	2.118	2.115	2.112	2.110	2.109	2.106	2.106	2.106	2.106	2.106	2.108	2.110	2.112	2.115	2.119	2.122	2.126	2.131	2.136	2.141	2.148	2.154	2.161	2.169	2.175	2.184	2.192	2.200	2.209	2.218	2.226	2.236	2.245	2.252	2.261	2.271	2.280	2.288	2.296	2.304	2.312	2.320	2.328	2.335	2.340	2.346	2.351	2.356	2.360	2.364	2.366	2.369	2.370	2.371	2.371	2.371	2.369	2.368	2.365	2.360	2.356	2.351	2.345	2.340	2.331	2.324	2.315	2.305	2.296	2.285	2.275	2.264	2.251	2.239	2.225	2.211	2.199	2.182	2.168	2.152	2.136	2.121	2.105	2.089	2.072	2.055	2.038	2.022	2.005	1.988	1.970	1.954	1.936	1.920	1.901	1.885	1.869	1.851	1.834	1.818	1.801	1.785	1.769	1.752	1.736	1.721	1.705	1.689	1.672	1.658	1.642	1.628	1.612	1.599	1.584	1.569	1.556	1.541	1.529	1.515	1.502	1.489	1.475	1.464	1.450	1.438	1.425	1.414	1.402	1.391	1.379	1.368	1.358	1.345	1.335	1.325	1.314	1.304	1.294	1.284	1.275	1.265	1.255	1.248	1.238	1.229	1.220	1.212	1.204	1.196	1.188	1.181	1.174	1.166	1.159	1.151	1.145	1.139	1.131	1.125	1.119	1.114	1.106	1.101	1.096	1.090	1.084	1.079	1.074	1.068	1.064	1.059	1.052	1.049	1.042	1.039	1.034	1.029	1.024	1.020	1.015	1.011	1.006	1.001	0.996	0.992	0.988	0.982	0.978	0.972	0.968	0.964	0.958	0.954	0.949	0.942	0.938	0.932	0.928	0.921	0.916	0.910	0.906	0.900	0.894	0.889	0.884	0.879	0.872	0.868	0.861	0.855	0.850	0.844	0.839	0.834	0.829	0.824	0.820	0.815	0.811	0.808	0.804	0.800	0.796	0.794	0.790	0.788	0.786	0.785	0.784	0.782	0.782	0.784	0.784	0.785	0.786	0.790	0.791	0.795	0.798	0.801	0.806	0.810	0.815	0.821	0.826	0.832	0.839	0.846	0.852	0.860	0.868	0.876	0.884	0.892	0.900	0.909	0.916	0.925	0.932	0.940	0.949	0.956	0.964	0.970	0.976	0.982	0.990	0.995	1.000	1.004	1.009	1.011	1.015	1.016	1.019	1.020	1.020	1.020	1.019	1.018	1.015	1.012	1.009	1.005	1.001	0.995	0.989	0.984	0.976	0.969	0.962	0.954	0.945	0.938	0.928	0.919	0.909	0.900	0.890	0.881	0.871	0.861	0.852	0.844	0.835	0.826	0.818	0.809	0.802	0.796	0.789	0.784	0.778	0.772	0.769	0.765	0.762	0.759	0.758	0.758	0.756	0.758	0.759	0.761	0.765	0.768	0.772	0.778	0.785	0.791	0.800	0.809	0.818	0.828	0.838	0.850	0.862	0.875	0.888	0.901	0.914	0.930	0.945	0.960	0.976	0.992	1.008	1.025	1.041	1.059	1.075	1.092	1.110	1.126	1.144	1.160	1.178	1.194	1.209	1.226	1.241	1.258	1.271	1.286	1.300	1.315	1.328	1.340	1.352	1.364	1.375	1.385	1.396	1.405	1.412	1.422	1.430	1.436	1.442	1.449	1.454	1.459	1.464	1.468	1.470	1.474	1.476	1.478	1.479	1.479	1.480	1.479	1.479	1.479	1.479	1.476	1.476	1.474	1.474	1.471	1.469	1.468	1.466	1.464	1.462	1.460	1.459	1.456	1.455	1.454	1.452	1.451	1.450	1.450	1.449	1.449	1.449	1.448	1.449	1.449	1.450	1.451	1.452	1.455	1.456	1.459	1.460	1.464	1.466	1.469	1.471	1.475	1.480	1.482	1.486	1.490	1.492	1.498	1.501	1.504	1.508	1.511	1.514	1.519	1.521	1.524	1.526	1.529	1.530	1.532	1.534	1.535	1.536	1.538	1.538	1.538	1.536	1.535	1.534	1.532	1.530	1.528	1.524	1.519	1.515	1.510	1.505	1.500	1.492	1.486	1.479	1.471	1.462	1.454	1.445	1.436	1.426	1.416	1.405	1.395	1.384	1.374	1.362	1.351	1.339	1.328	1.316	1.304	1.291	1.281	1.269	1.258	1.244	1.232	1.221	1.210	1.200	1.189	1.179	1.168	1.158	1.148	1.139	1.130	1.121	1.114	1.105	1.099	1.091	1.085	1.080	1.074	1.069	1.065	1.061	1.058	1.055	1.052	1.051	1.050	1.049	1.048	1.048	1.049	1.050	1.051	1.054	1.058	1.060	1.064	1.068	1.072	1.078	1.082	1.090	1.095	1.101	1.110	1.116	1.124	1.132	1.141	1.150	1.159	1.168	1.178	1.188	1.196	1.206	1.216	1.226	1.238	1.248	1.258	1.268	1.279	1.289	1.300	1.310	1.320	1.331	1.340	1.350	1.359	1.368	1.376	1.384	1.392	1.399	1.406	1.411	1.419	1.424	1.428	1.431	1.435	1.436	1.439	1.441	1.440	1.441	1.440	1.438	1.435	1.431	1.428	1.424	1.418	1.411	1.404	1.396	1.389	1.380	1.369	1.359	1.349	1.336	1.324	1.311	1.298	1.284	1.271	1.256	1.242	1.228	1.214	1.198	1.184	1.169	1.155	1.139	1.124	1.111	1.096	1.082	1.070	1.056	1.044	1.031	1.020	1.010	1.000	0.990	0.980	0.972	0.964	0.959	0.951	0.946	0.941	0.938	0.935	0.932	0.932	0.931	0.931	0.932	0.935	0.938	0.941	0.945	0.950	0.956	0.962	0.969	0.978	0.985	0.994	1.004	1.012	1.022	1.034	1.044	1.056	1.068	1.079	1.091	1.102	1.115	1.128	1.140	1.152	1.165	1.178	1.190	1.201	1.214	1.225	1.236	1.248	1.259	1.270	1.279	1.290	1.299	1.308	1.316	1.325	1.332	1.340	1.346	1.351	1.358	1.362	1.368	1.371	1.375	1.378	1.380	1.382	1.384	1.384	1.385	1.385	1.384	1.382	1.381	1.379	1.376	1.374	1.370	1.365	1.361	1.356	1.350	1.345	1.340	1.334	1.328	1.321	1.314	1.308	1.300	1.292	1.286	1.279	1.270	1.262	1.255	1.249	1.241	1.234	1.226	1.219	1.211	1.205	1.198	1.191	1.184	1.176	1.170	1.165	1.159	1.154	1.149	1.142	1.138	1.132	1.129	1.125	1.121	1.118	1.115	1.111	1.110	1.108	1.105	1.104	1.101	1.100	1.100	1.099	1.099	1.098	1.098	1.098	1.099	1.099	1.099	1.100	1.101	1.101	1.102	1.105	1.105	1.108	1.110	1.110	1.112	1.114	1.116	1.120	1.121	1.124	1.125	1.128	1.130	1.132	1.135	1.138	1.140	1.141	1.144	1.146	1.149	1.150	1.152	1.155	1.156	1.159	1.160	1.161	1.164	1.165	1.166	1.168	1.170	1.171	1.171	1.172	1.174	1.174	1.175	1.176	1.176	1.175	1.175	1.175	1.174	1.172	1.172	1.171	1.170	1.168	1.166	1.165	1.162	1.160	1.158	1.155	1.152	1.149	1.146	1.142	1.139	1.135	1.132	1.129	1.125	1.121	1.118	1.112	1.109	1.104	1.100	1.096	1.092	1.088	1.085	1.080	1.076	1.072	1.070	1.066	1.064	1.060	1.056	1.055	1.052	1.050	1.048	1.046	1.045	1.044	1.042	1.042	1.042	1.041	1.041	1.041	1.042	1.042	1.044	1.045	1.046	1.046	1.048	1.048	1.050	1.051	1.051	1.052	1.052	1.054	1.054	1.054	1.054	1.054	1.052	1.051	1.050	1.048	1.045	1.042	1.038	1.034	1.028	1.022	1.016	1.008	1.000	0.990	0.980	0.970	0.958	0.945	0.932	0.918	0.902	0.888	0.870	0.851	0.834	0.814	0.792	0.772	0.751	0.728	0.704	0.680	0.655	0.629	0.602	0.576	0.549	0.522	0.494	0.465	0.436	0.408	0.378	0.349	0.319	0.289	0.260	0.230	0.201	0.171	0.144	0.114	0.086	0.059	0.031	0.006	-0.020	-0.046	-0.071	-0.095	-0.119	-0.141	-0.164	-0.184	-0.202	-0.222	-0.240	-0.256	-0.272	-0.286	-0.300	-0.312	-0.324	-0.332	-0.341	-0.349	-0.355	-0.361	-0.364	-0.366	-0.369	-0.369	-0.368	-0.366	-0.364	-0.359	-0.354	-0.348	-0.340	-0.332	-0.324	-0.314	-0.302	-0.291	-0.280	-0.268	-0.254	-0.239	-0.225	-0.210	-0.195	-0.180	-0.162	-0.148	-0.131	-0.115	-0.099	-0.082	-0.066	-0.050	-0.035	-0.019	-0.002	0.011	0.026	0.040	0.055	0.068	0.081	0.092	0.104	0.115	0.125	0.135	0.145	0.154	0.161	0.168	0.175	0.181	0.185	0.190	0.194	0.198	0.200	0.202	0.204	0.205	0.205	0.205	0.205	0.205	0.204	0.202	0.201	0.199	0.198	0.195	0.194	0.191	0.189	0.188	0.184	0.182	0.181	0.179	0.178	0.176	0.176	0.175	0.175	0.175	0.175	0.176	0.178	0.179	0.181	0.182	0.186	0.190	0.195	0.199	0.202	0.209	0.215	0.221	0.228	0.235	0.241	0.250	0.258	0.268	0.276	0.285	0.295	0.304	0.314	0.325	0.335	0.345	0.355	0.366	0.376	0.386	0.398	0.408	0.419	0.428	0.439	0.448	0.458	0.466	0.476	0.485	0.492	0.500	0.507	0.515	0.522	0.528	0.532	0.539	0.542	0.548	0.551	0.554	0.558	0.559	0.560	0.561	0.561	0.560	0.560	0.558	0.556	0.554	0.550	0.546	0.542	0.538	0.534	0.528	0.521	0.514	0.507	0.501	0.492	0.485	0.476	0.468	0.459	0.450	0.440	0.431	0.421	0.411	0.401	0.390	0.381	0.371	0.361	0.352	0.342	0.332	0.324	0.315	0.305	0.298	0.289	0.282	0.274	0.268	0.261	0.255	0.250	0.245	0.240	0.236	0.234	0.230	0.228	0.225	0.224	0.224	0.224	0.224	0.225	0.226	0.229	0.231	0.235	0.240	0.242	0.249	0.254	0.260	0.266	0.272	0.280	0.288	0.296	0.305	0.314	0.322	0.332	0.342	0.354	0.364	0.374	0.386	0.396	0.408	0.420	0.431	0.442	0.455	0.468	0.479	0.490	0.504	0.516	0.528	0.540	0.552	0.565	0.576	0.589	0.600	0.611	0.624	0.635	0.646	0.658	0.669	0.680	0.690	0.701	0.711	0.722	0.732	0.742	0.751	0.761	0.770	0.780	0.789	0.798	0.805	0.815	0.822	0.830	0.838	0.845	0.851	0.858	0.865	0.871	0.878	0.884	0.889	0.894	0.900	0.904	0.909	0.914	0.918	0.921	0.926	0.930	0.934	0.938	0.941	0.945	0.949	0.951	0.955	0.959	0.961	0.965	0.968	0.972	0.975	0.978	0.981	0.984	0.988	0.991	0.995	0.998	1.001	1.005	1.009	1.014	1.019	1.022	1.026	1.032	1.038	1.042	1.048	1.052	1.058	1.064	1.070	1.076	1.082	1.088	1.095	1.101	1.108	1.114	1.121	1.128	1.134	1.140	1.146	1.154	1.159	1.166	1.172	1.178	1.184	1.190	1.196	1.200	1.206	1.211	1.216	1.221	1.225	1.228	1.231	1.235	1.239	1.241	1.244	1.245	1.246	1.248	1.248	1.249	1.248	1.248	1.246	1.245	1.244	1.242	1.240	1.236	1.235	1.231	1.228	1.224	1.220	1.216	1.211	1.208	1.201	1.196	1.191	1.186	1.181	1.175	1.170	1.166	1.160	1.155	1.149	1.144	1.140	1.135	1.130	1.126	1.121	1.118	1.114	1.111	1.108	1.105	1.102	1.100	1.099	1.099	1.098	1.096	1.096	1.096	1.098	1.099	1.101	1.102	1.105	1.109	1.112	1.116	1.121	1.126	1.131	1.138	1.144	1.150	1.159	1.166	1.174	1.182	1.191	1.200	1.209	1.219	1.230	1.240	1.251	1.261	1.272	1.284	1.294	1.305	1.318	1.329	1.340	1.351	1.362	1.372	1.384	1.394	1.405	1.415	1.425	1.435	1.445	1.454	1.464	1.471	1.480	1.486	1.494	1.500	1.508	1.512	1.518	1.522	1.525	1.530	1.531	1.534	1.535	1.536	1.536	1.536	1.535	1.532	1.531	1.528	1.525	1.521	1.516	1.510	1.506	1.500	1.492	1.486	1.478	1.469	1.461	1.451	1.442	1.432	1.422	1.412	1.401	1.390	1.380	1.368	1.356	1.345	1.332	1.321	1.309	1.298	1.285	1.274	1.262	1.250	1.239	1.228	1.216	1.206	1.196	1.185	1.175	1.165	1.156	1.146	1.138	1.129	1.121	1.114	1.106	1.100	1.094	1.088	1.082	1.078	1.074	1.069	1.066	1.064	1.061	1.060	1.059	1.059	1.058	1.058	1.059	1.059	1.060	1.061	1.064	1.065	1.069	1.071	1.075	1.078	1.081	1.084	1.088	1.090	1.095	1.098	1.102	1.105	1.109	1.111	1.115	1.116	1.120	1.121	1.122	1.124	1.124	1.124	1.124	1.124	1.121	1.120	1.118	1.114	1.110	1.105	1.100	1.095	1.086	1.080	1.071	1.062	1.052	1.042	1.032	1.020	1.009	0.996	0.982	0.968	0.952	0.938	0.921	0.905	0.889	0.870	0.854	0.835	0.818	0.798	0.780	0.760	0.741	0.720	0.701	0.681	0.662	0.642	0.624	0.604	0.585	0.565	0.548	0.529	0.510	0.492	0.476	0.459	0.444	0.426	0.411	0.396	0.381	0.368	0.352	0.341	0.330	0.318	0.306	0.298	0.288	0.278	0.270	0.262	0.256	0.250	0.244	0.239	0.235	0.231	0.229	0.226	0.225	0.222	0.222	0.224	0.222	0.224	0.228	0.229	0.231	0.234	0.238	0.242	0.246	0.251	0.256	0.261	0.266	0.271	0.279	0.285	0.291	0.298	0.305	0.311	0.319	0.325	0.332	0.340	0.348	0.354	0.361	0.369	0.375	0.382	0.389	0.395	0.401	0.408	0.414	0.419	0.424	0.429	0.432	0.438	0.441	0.444	0.448	0.450	0.452	0.455	0.456	0.458	0.458	0.458	0.458	0.456	0.455	0.454	0.451	0.449	0.445	0.442	0.439	0.434	0.430	0.425	0.419	0.412	0.408	0.400	0.394	0.386	0.379	0.371	0.362	0.354	0.345	0.336	0.328	0.319	0.310	0.301	0.292	0.282	0.274	0.265	0.255	0.246	0.236	0.228	0.219	0.210	0.201	0.194	0.186	0.178	0.170	0.162	0.156	0.149	0.142	0.138	0.130	0.125	0.119	0.114	0.109	0.104	0.100	0.096	0.090	0.088	0.084	0.080	0.078	0.075	0.071	0.069	0.066	0.064	0.061	0.059	0.056	0.054	0.052	0.050	0.048	0.046	0.042	0.040	0.038	0.035	0.032	0.030	0.026	0.024	0.021	0.018	0.015	0.011	0.008	0.004	0.000	-0.004	-0.009	-0.012	-0.015	-0.020	-0.024	-0.029	-0.032	-0.036	-0.040	-0.045	-0.049	-0.051	-0.055	-0.059	-0.062	-0.065	-0.069	-0.071	-0.072	-0.074	-0.076	-0.078	-0.078	-0.078	-0.078	-0.076	-0.075	-0.072	-0.071	-0.068	-0.064	-0.061	-0.055	-0.051	-0.045	-0.039	-0.031	-0.024	-0.016	-0.006	0.002	0.014	0.024	0.035	0.048	0.060	0.072	0.088	0.101	0.116	0.132	0.148	0.165	0.181	0.200	0.218	0.236	0.255	0.275	0.295	0.314	0.335	0.356	0.378	0.398	0.419	0.441	0.462	0.485	0.507	0.530	0.552	0.575	0.596	0.619	0.641	0.664	0.686	0.708	0.729	0.750	0.771	0.792	0.812	0.832	0.852	0.871	0.890	0.908	0.925	0.942	0.959	0.975	0.989	1.004	1.019	1.031	1.044	1.055	1.066	1.076	1.086	1.095	1.102	1.110	1.118	1.124	1.129	1.132	1.136	1.140	1.141	1.144	1.146	1.146	1.148	1.146	1.145	1.144	1.141	1.139	1.135	1.131	1.129	1.125	1.121	1.116	1.112	1.109	1.104	1.100	1.094	1.090	1.085	1.081	1.078	1.072	1.069	1.065	1.061	1.058	1.055	1.052	1.050	1.049	1.048	1.045	1.044	1.044	1.044	1.044	1.044	1.045	1.046	1.050	1.052	1.055	1.059	1.064	1.068	1.074	1.078	1.085	1.091	1.098	1.105	1.114	1.121	1.130	1.140	1.149	1.159	1.170	1.180	1.191	1.202	1.214	1.226	1.239	1.252	1.265	1.279	1.292	1.306	1.321	1.335	1.350	1.364	1.379	1.395	1.410	1.425	1.441	1.458	1.472	1.489	1.504	1.520	1.535	1.550	1.565	1.580	1.595	1.611	1.625	1.639	1.652	1.668	1.680	1.692	1.705	1.718	1.729	1.739	1.750	1.760	1.769	1.778	1.785	1.794	1.799	1.806	1.811	1.815	1.818	1.821	1.824	1.825	1.826	1.826	1.826	1.825	1.821	1.819	1.815	1.811	1.806	1.800	1.794	1.786	1.779	1.770	1.761	1.752	1.742	1.732	1.722	1.712	1.702	1.690	1.679	1.668	1.655	1.644	1.631	1.619	1.606	1.595	1.582	1.571	1.560	1.549	1.539	1.529	1.519	1.509	1.499	1.490	1.480	1.472	1.465	1.458	1.451	1.444	1.438	1.432	1.426	1.422	1.418	1.414	1.410	1.408	1.404	1.400	1.399	1.398	1.395	1.394	1.391	1.390	1.389	1.388	1.388	1.386	1.385	1.384	1.381	1.380	1.379	1.376	1.374	1.371	1.368	1.365	1.361	1.356	1.351	1.346	1.341	1.335	1.328	1.321	1.314	1.304	1.296	1.288	1.276	1.266	1.255	1.244	1.231	1.220	1.206	1.192	1.179	1.164	1.149	1.134	1.116	1.101	1.085	1.068	1.050	1.034	1.015	0.999	0.980	0.962	0.944	0.925	0.908	0.889	0.871	0.852	0.835	0.816	0.799	0.782	0.765	0.748	0.731	0.715	0.700	0.684	0.669	0.654	0.640	0.626	0.612	0.599	0.588	0.575	0.565	0.554	0.545	0.534	0.526	0.518	0.510	0.502	0.495	0.489	0.484	0.479	0.474	0.470	0.468	0.464	0.462	0.460	0.459	0.458	0.458	0.456	0.458	0.460	0.460	0.461	0.464	0.468	0.470	0.471	0.475	0.480	0.484	0.488	0.491	0.495	0.499	0.502	0.507	0.511	0.516	0.520	0.525	0.529	0.534	0.536	0.540	0.545	0.548	0.551	0.552	0.556	0.558	0.560	0.561	0.564	0.564	0.565	0.565	0.566	0.565	0.565	0.564	0.562	0.561	0.560	0.556	0.555	0.552	0.548	0.545	0.541	0.538	0.532	0.530	0.525	0.521	0.515	0.511	0.506	0.502	0.498	0.494	0.489	0.484	0.480	0.476	0.472	0.470	0.466	0.464	0.460	0.458	0.458	0.455	0.455	0.455	0.455	0.454	0.455	0.458	0.459	0.461	0.465	0.469	0.474	0.479	0.484	0.490	0.496	0.505	0.511	0.521	0.530	0.540	0.551	0.561	0.572	0.586	0.598	0.611	0.624	0.639	0.654	0.669	0.684	0.699	0.715	0.731	0.749	0.766	0.782	0.801	0.818	0.836	0.854	0.871	0.890	0.908	0.925	0.944	0.961	0.979	0.996	1.014	1.031	1.049	1.066	1.082	1.100	1.115	1.132	1.148	1.162	1.178	1.191	1.206	1.220	1.234	1.248	1.260	1.271	1.284	1.296	1.308	1.318	1.329	1.339	1.350	1.360	1.370	1.379	1.389	1.396	1.405	1.412	1.421	1.429	1.436	1.445	1.452	1.460	1.468	1.475	1.481	1.489	1.496	1.504	1.510	1.518	1.525	1.532	1.540	1.546	1.554	1.561	1.570	1.578	1.585	1.594	1.601	1.609	1.618	1.625	1.634	1.641	1.651	1.659	1.668	1.676	1.684	1.692	1.701	1.709	1.718	1.726	1.735	1.742	1.751	1.759	1.768	1.775	1.782	1.790	1.798	1.805	1.811	1.818	1.825	1.831	1.836	1.844	1.849	1.854	1.859	1.864	1.866	1.871	1.875	1.878	1.881	1.882	1.885	1.886	1.888	1.888	1.889	1.889	1.889	1.886	1.886	1.885	1.882	1.879	1.875	1.871	1.869	1.865	1.859	1.854	1.848	1.841	1.836	1.828	1.821	1.812	1.805	1.796	1.788	1.779	1.769	1.760	1.749	1.740	1.729	1.718	1.708	1.696	1.684	1.672	1.661	1.649	1.636	1.626	1.614	1.602	1.590	1.579	1.566	1.555	1.542	1.531	1.521	1.509	1.499	1.489	1.478	1.468	1.459	1.450	1.441	1.432	1.425	1.419	1.411	1.404	1.398	1.392	1.386	1.382	1.379	1.375	1.371	1.370	1.368	1.366	1.366	1.365	1.366	1.366	1.369	1.370	1.371	1.375	1.378	1.380	1.385	1.389	1.394	1.398	1.404	1.409	1.414	1.420	1.426	1.431	1.438	1.442	1.449	1.456	1.461	1.468	1.472	1.479	1.484	1.490	1.494	1.500	1.504	1.508	1.512	1.515	1.518	1.520	1.524	1.525	1.528	1.528	1.529	1.528	1.528	1.528	1.526	1.525	1.522	1.519	1.516	1.514	1.509	1.505	1.500	1.494	1.489	1.482	1.476	1.470	1.462	1.455	1.449	1.440	1.432	1.424	1.416	1.406	1.399	1.390	1.381	1.372	1.364	1.355	1.346	1.338	1.330	1.321	1.314	1.305	1.298	1.289	1.281	1.274	1.268	1.261	1.255	1.249	1.242	1.238	1.232	1.229	1.224	1.220	1.216	1.212	1.210	1.206	1.205	1.204	1.201	1.201	1.201	1.200	1.201	1.201	1.202	1.204	1.206	1.208	1.210	1.214	1.216	1.220	1.224	1.228	1.231	1.236	1.241	1.246	1.251	1.258	1.262	1.268	1.274	1.280	1.286	1.291	1.298	1.304	1.311	1.318	1.322	1.329	1.336	1.342	1.348	1.354	1.361	1.366	1.372	1.378	1.382	1.388	1.392	1.396	1.402	1.406	1.410	1.414	1.416	1.420	1.422	1.425	1.426	1.428	1.430	1.430	1.431	1.431	1.430	1.431	1.430	1.428	1.426	1.424	1.421	1.419	1.415	1.411	1.406	1.402	1.396	1.391	1.385	1.380	1.372	1.365	1.358	1.350	1.342	1.334	1.325	1.316	1.308	1.299	1.289	1.279	1.269	1.260	1.249	1.240	1.229	1.219	1.209	1.200	1.189	1.178	1.168	1.158	1.149	1.140	1.130	1.120	1.112	1.104	1.095	1.088	1.079	1.072	1.066	1.059	1.054	1.049	1.044	1.039	1.035	1.032	1.029	1.026	1.025	1.024	1.022	1.022	1.022	1.024	1.025	1.026	1.030	1.032	1.036	1.040	1.045	1.050	1.055	1.062	1.068	1.075	1.081	1.090	1.096	1.104	1.114	1.121	1.131	1.139	1.148	1.156	1.166	1.176	1.185	1.194	1.204	1.212	1.221	1.231	1.240	1.248	1.256	1.264	1.271	1.279	1.286	1.294	1.300	1.305	1.311	1.316	1.321	1.325	1.330	1.334	1.338	1.340	1.342	1.344	1.345	1.345	1.346	1.346	1.345	1.344	1.342	1.340	1.339	1.336	1.332	1.330	1.326	1.322	1.318	1.314	1.309	1.304	1.299	1.294	1.289	1.282	1.279	1.274	1.268	1.264	1.258	1.252	1.248	1.242	1.239	1.234	1.229	1.226	1.222	1.220	1.218	1.215	1.214	1.211	1.211	1.210	1.210	1.211	1.212	1.214	1.215	1.218	1.220	1.224	1.228	1.232	1.236	1.242	1.248	1.254	1.260	1.266	1.272	1.280	1.286	1.295	1.301	1.309	1.318	1.324	1.332	1.340	1.346	1.354	1.361	1.368	1.375	1.381	1.388	1.392	1.396	1.401	1.406	1.410	1.412	1.416	1.418	1.420	1.420	1.420	1.420	1.419	1.418	1.415	1.412	1.410	1.405	1.401	1.396	1.391	1.384	1.379	1.371	1.364	1.356	1.348	1.339	1.329	1.320	1.311	1.301	1.291	1.282	1.272	1.262	1.252	1.244	1.234	1.224	1.215	1.205	1.196	1.188	1.179	1.171	1.162	1.155	1.148	1.141	1.135	1.129	1.124	1.119	1.112	1.109	1.104	1.100	1.096	1.095	1.091	1.089	1.086	1.086	1.085	1.084	1.082	1.082	1.082	1.082	1.082	1.084	1.084	1.085	1.086	1.088	1.089	1.090	1.091	1.092	1.095	1.096	1.096	1.099	1.100	1.101	1.102	1.104	1.106	1.106	1.108	1.109	1.110	1.110	1.111	1.112	1.112	1.112	1.114	1.114	1.112	1.112	1.112	1.112	1.111	1.111	1.110	1.109	1.109	1.106	1.106	1.104	1.102	1.101	1.100	1.098	1.096	1.095	1.092	1.091	1.089	1.086	1.085	1.082	1.080	1.079	1.078	1.075	1.074	1.071	1.071	1.069	1.068	1.065	1.064	1.062	1.061	1.061	1.060	1.060	1.060	1.060	1.060	1.060	1.061	1.064	1.065	1.066	1.068	1.070	1.074	1.076	1.080	1.084	1.088	1.092	1.099	1.102	1.109	1.115	1.120	1.128	1.135	1.142	1.150	1.159	1.166	1.176	1.186	1.195	1.206	1.216	1.226	1.238	1.249	1.260	1.271	1.284	1.295	1.308	1.320	1.331	1.345	1.356	1.370	1.382	1.395	1.408	1.420	1.432	1.445	1.458	1.470	1.481	1.494	1.506	1.518	1.529	1.540	1.551	1.561	1.572	1.582	1.592	1.602	1.612	1.620	1.630	1.639	1.646	1.655	1.661	1.668	1.674	1.681	1.688	1.692	1.698	1.702	1.706	1.711	1.715	1.718	1.721	1.724	1.726	1.729	1.731	1.732	1.734	1.736	1.736	1.736	1.738	1.738	1.736	1.738	1.736	1.735	1.734	1.734	1.732	1.731	1.729	1.728	1.728	1.725	1.724	1.721	1.720	1.718	1.716	1.714	1.714	1.711	1.710	1.709	1.708	1.706	1.705	1.704	1.704	1.702	1.700	1.700	1.700	1.700	1.700	1.700	1.701	1.702	1.704	1.704	1.706	1.709	1.711	1.714	1.716	1.720	1.724	1.726	1.731	1.736	1.741	1.745	1.751	1.758	1.762	1.769	1.775	1.781	1.789	1.796	1.802	1.811	1.819	1.828	1.835	1.844	1.852	1.861	1.870	1.879	1.888	1.895	1.904	1.912	1.921	1.930	1.940	1.948	1.956	1.964	1.971	1.979	1.986	1.992	2.000	2.006	2.013	2.018	2.024	2.029	2.033	2.036	2.040	2.042	2.045	2.047	2.049	2.050	2.051	2.051	2.051	2.051	2.049	2.047	2.045	2.042	2.039	2.035	2.030	2.026	2.020	2.015	2.010	2.002	1.996	1.990	1.982	1.976	1.969	1.960	1.954	1.945	1.938	1.929	1.921	1.915	1.906	1.899	1.891	1.885	1.878	1.872	1.868	1.860	1.855	1.850	1.846	1.841	1.838	1.835	1.834	1.830	1.830	1.829	1.830	1.829	1.830	1.832	1.835	1.838	1.841	1.845	1.851	1.856	1.862	1.869	1.875	1.882	1.890	1.898	1.906	1.914	1.922	1.932	1.941	1.950	1.959	1.969	1.978	1.988	1.995	2.004	2.013	2.021	2.027	2.036	2.042	2.049	2.055	2.060	2.064	2.069	2.072	2.075	2.076	2.078	2.078	2.078	2.076	2.074	2.070	2.068	2.062	2.056	2.050	2.044	2.036	2.027	2.018	2.007	1.996	1.985	1.971	1.959	1.945	1.931	1.916	1.901	1.885	1.870	1.852	1.835	1.818	1.800	1.782	1.765	1.745	1.726	1.708	1.689	1.670	1.650	1.631	1.612	1.594	1.575	1.555	1.536	1.518	1.499	1.480	1.461	1.444	1.425	1.406	1.390	1.372	1.355	1.338	1.320	1.302	1.286	1.271	1.255	1.238	1.222	1.208	1.192	1.178	1.162	1.149	1.134	1.120	1.106	1.092	1.080	1.066	1.052	1.041	1.029	1.016	1.004	0.992	0.981	0.970	0.959	0.948	0.936	0.926	0.916	0.906	0.896	0.886	0.878	0.868	0.858	0.849	0.841	0.831	0.824	0.816	0.808	0.800	0.791	0.785	0.778	0.771	0.764	0.756	0.750	0.744	0.738	0.731	0.725	0.719	0.712	0.708	0.702	0.698	0.692	0.688	0.682	0.678	0.672	0.668	0.664	0.660	0.655	0.651	0.649	0.645	0.642	0.639	0.635	0.632	0.629	0.626	0.624	0.621	0.619	0.616	0.615	0.612	0.610	0.608	0.606	0.605	0.604	0.601	0.599	0.599	0.598	0.595	0.595	0.594	0.594	0.592	0.591	0.591	0.591	0.591	0.590	0.589	0.590	0.589	0.588	0.589	0.589	0.589	0.589	0.589	0.590	0.590	0.591	0.592	0.594	0.595	0.598	0.599	0.601	0.602	0.605	0.608	0.611	0.614	0.618	0.621	0.625	0.629	0.632	0.639	0.642	0.648	0.654	0.659	0.666	0.671	0.678	0.685	0.691	0.699	0.705	0.712	0.720	0.728	0.736	0.744	0.751	0.760	0.768	0.776	0.784	0.790	0.799	0.806	0.814	0.820	0.826	0.834	0.840	0.846	0.851	0.856	0.861	0.866	0.870	0.874	0.878	0.879	0.881	0.884	0.885	0.885	0.885	0.885	0.884	0.882	0.881	0.879	0.876	0.872	0.869	0.864	0.860	0.856	0.851	0.846	0.841	0.835	0.830	0.824	0.818	0.811	0.805	0.800	0.794	0.788	0.782	0.776	0.771	0.768	0.761	0.758	0.754	0.750	0.746	0.742	0.741	0.739	0.738	0.736	0.736	0.735	0.736	0.738	0.740	0.741	0.744	0.748	0.752	0.758	0.761	0.769	0.774	0.781	0.789	0.798	0.806	0.815	0.824	0.835	0.844	0.856	0.866	0.878	0.890	0.902	0.914	0.926	0.939	0.952	0.968	0.980	0.994	1.008	1.021	1.035	1.049	1.061	1.076	1.089	1.101	1.115	1.129	1.141	1.154	1.166	1.178	1.190	1.201	1.211	1.222	1.231	1.241	1.250	1.259	1.266	1.275	1.281	1.288	1.294	1.299	1.304	1.308	1.312	1.316	1.319	1.321	1.322	1.322	1.324	1.324	1.324	1.322	1.321	1.319	1.316	1.315	1.311	1.308	1.305	1.301	1.296	1.292	1.288	1.282	1.278	1.272	1.268	1.261	1.258	1.251	1.246	1.240	1.234	1.229	1.224	1.219	1.214	1.210	1.204	1.199	1.195	1.190	1.186	1.182	1.179	1.175	1.171	1.170	1.168	1.164	1.162	1.161	1.159	1.158	1.156	1.155	1.154	1.154	1.152	1.151	1.151	1.151	1.150	1.151	1.150	1.150	1.149	1.150	1.149	1.149	1.149	1.148	1.146	1.146	1.145	1.142	1.141	1.140	1.138	1.135	1.132	1.129	1.126	1.122	1.118	1.114	1.109	1.104	1.098	1.092	1.085	1.079	1.071	1.064	1.055	1.048	1.039	1.029	1.020	1.009	1.000	0.989	0.978	0.968	0.956	0.945	0.934	0.922	0.911	0.900	0.888	0.876	0.864	0.852	0.841	0.829	0.816	0.805	0.794	0.784	0.771	0.761	0.751	0.741	0.731	0.721	0.712	0.704	0.695	0.688	0.680	0.672	0.666	0.659	0.654	0.649	0.645	0.640	0.636	0.634	0.632	0.631	0.629	0.629	0.628	0.629	0.630	0.631	0.634	0.638	0.640	0.645	0.650	0.655	0.661	0.666	0.674	0.681	0.690	0.698	0.706	0.716	0.726	0.735	0.748	0.758	0.769	0.780	0.792	0.805	0.816	0.829	0.841	0.855	0.868	0.880	0.892	0.906	0.919	0.932	0.945	0.958	0.970	0.982	0.995	1.006	1.018	1.029	1.039	1.049	1.058	1.068	1.076	1.082	1.090	1.096	1.101	1.106	1.110	1.114	1.116	1.119	1.119	1.119	1.119	1.118	1.115	1.111	1.108	1.102	1.098	1.091	1.084	1.076	1.066	1.058	1.048	1.038	1.026	1.014	1.001	0.988	0.975	0.960	0.946	0.931	0.918	0.902	0.889	0.874	0.858	0.842	0.828	0.814	0.800	0.785	0.771	0.758	0.745	0.732	0.720	0.709	0.698	0.688	0.678	0.669	0.660	0.652	0.646	0.639	0.634	0.629	0.625	0.622	0.620	0.619	0.619	0.619	0.620	0.622	0.625	0.629	0.632	0.639	0.644	0.651	0.658	0.666	0.675	0.684	0.694	0.705	0.715	0.726	0.738	0.749	0.761	0.774	0.786	0.800	0.812	0.825	0.839	0.851	0.865	0.878	0.891	0.905	0.918	0.930	0.942	0.954	0.966	0.979	0.989	1.000	1.011	1.021	1.031	1.041	1.050	1.059	1.068	1.075	1.081	1.088	1.095	1.100	1.105	1.110	1.114	1.116	1.120	1.122	1.125	1.126	1.129	1.129	1.130	1.130	1.130	1.129	1.129	1.126	1.124	1.122	1.119	1.116	1.114	1.110	1.106	1.104	1.100	1.096	1.091	1.089	1.084	1.080	1.075	1.071	1.068	1.064	1.060	1.055	1.051	1.046	1.042	1.039	1.036	1.032	1.029	1.025	1.022	1.019	1.016	1.014	1.011	1.010	1.008	1.006	1.004	1.002	1.001	1.000	1.000	1.000	0.999	0.998	0.999	0.999	1.000	1.000	1.000	1.001	1.002	1.002	1.005	1.005	1.006	1.009	1.010	1.011	1.012	1.015	1.016	1.019	1.020	1.024	1.026	1.028	1.030	1.031	1.034	1.038	1.039	1.041	1.044	1.046	1.049	1.051	1.052	1.055	1.058	1.059	1.062	1.062	1.065	1.068	1.069	1.070	1.072	1.074	1.075	1.078	1.079	1.079	1.080	1.080	1.081	1.082	1.084	1.084	1.085	1.085	1.085	1.085	1.085	1.084	1.082	1.082	1.081	1.080	1.079	1.078	1.076	1.074	1.072	1.070	1.068	1.064	1.062	1.059	1.055	1.052	1.050	1.046	1.042	1.038	1.034	1.030	1.026	1.022	1.019	1.014	1.011	1.006	1.001	0.998	0.992	0.989	0.986	0.981	0.979	0.974	0.971	0.968	0.965	0.961	0.959	0.956	0.955	0.952	0.950	0.948	0.948	0.946	0.945	0.945	0.945	0.945	0.945	0.946	0.946	0.948	0.948	0.950	0.951	0.952	0.955	0.956	0.959	0.960	0.962	0.965	0.966	0.969	0.970	0.971	0.974	0.974	0.975	0.975	0.976	0.976	0.975	0.974	0.972	0.971	0.969	0.965	0.961	0.958	0.952	0.946	0.940	0.932	0.924	0.916	0.906	0.895	0.884	0.871	0.859	0.845	0.830	0.815	0.799	0.782	0.764	0.745	0.726	0.705	0.684	0.662	0.640	0.618	0.594	0.570	0.546	0.521	0.495	0.470	0.442	0.418	0.391	0.365	0.338	0.310	0.284	0.258	0.231	0.205	0.179	0.154	0.128	0.104	0.080	0.056	0.032	0.009	-0.012	-0.034	-0.055	-0.074	-0.094	-0.110	-0.128	-0.144	-0.159	-0.174	-0.186	-0.198	-0.209	-0.218	-0.226	-0.234	-0.240	-0.244	-0.248	-0.250	-0.251	-0.251	-0.251	-0.249	-0.246	-0.241	-0.236	-0.230	-0.222	-0.215	-0.206	-0.195	-0.184	-0.172	-0.160	-0.148	-0.134	-0.119	-0.105	-0.089	-0.072	-0.056	-0.040	-0.024	-0.006	0.010	0.028	0.045	0.061	0.080	0.096	0.112	0.130	0.146	0.161	0.176	0.191	0.206	0.220	0.234	0.245	0.259	0.270	0.280	0.291	0.300	0.309	0.318	0.324	0.332	0.338	0.342	0.348	0.351	0.355	0.358	0.359	0.361	0.361	0.362	0.362	0.361	0.360	0.359	0.356	0.354	0.351	0.349	0.346	0.342	0.340	0.336	0.334	0.330	0.328	0.324	0.321	0.318	0.315	0.314	0.311	0.310	0.310	0.309	0.306	0.308	0.308	0.308	0.309	0.311	0.312	0.316	0.319	0.322	0.326	0.331	0.336	0.342	0.348	0.355	0.361	0.369	0.376	0.385	0.392	0.401	0.411	0.421	0.430	0.440	0.450	0.460	0.470	0.480	0.490	0.500	0.510	0.520	0.530	0.540	0.549	0.558	0.568	0.575	0.584	0.592	0.599	0.606	0.614	0.620	0.625	0.631	0.636	0.640	0.644	0.646	0.649	0.651	0.652	0.652	0.652	0.651	0.651	0.649	0.646	0.644	0.640	0.635	0.630	0.625	0.620	0.614	0.605	0.599	0.591	0.582	0.575	0.565	0.556	0.546	0.536	0.525	0.515	0.504	0.494	0.482	0.472	0.460	0.449	0.439	0.428	0.416	0.405	0.395	0.384	0.374	0.364	0.354	0.345	0.335	0.326	0.319	0.311	0.304	0.296	0.291	0.284	0.279	0.274	0.270	0.266	0.262	0.260	0.259	0.258	0.256	0.258	0.258	0.259	0.260	0.262	0.266	0.269	0.272	0.278	0.282	0.288	0.295	0.300	0.308	0.316	0.324	0.332	0.341	0.350	0.360	0.369	0.380	0.390	0.401	0.411	0.422	0.434	0.445	0.458	0.469	0.480	0.492	0.504	0.515	0.528	0.539	0.550	0.562	0.574	0.585	0.596	0.608	0.619	0.629	0.639	0.650	0.660	0.670	0.678	0.688	0.696	0.704	0.712	0.721	0.729	0.736	0.742	0.750	0.756	0.762	0.768	0.772	0.779	0.784	0.788	0.791	0.796	0.800	0.802	0.805	0.809	0.810	0.812	0.815	0.816	0.818	0.819	0.820	0.820	0.821	0.822	0.822	0.824	0.824	0.824	0.824	0.824	0.824	0.825	0.825	0.825	0.825	0.826	0.828	0.829	0.830	0.830	0.831	0.832	0.835	0.838	0.839	0.841	0.844	0.846	0.850	0.854	0.856	0.861	0.865	0.869	0.874	0.880	0.885	0.890	0.896	0.901	0.908	0.914	0.920	0.928	0.935	0.941	0.949	0.956	0.962	0.970	0.978	0.985	0.992	1.000	1.008	1.014	1.021	1.028	1.034	1.040	1.046	1.052	1.058	1.062	1.068	1.072	1.078	1.081	1.085	1.089	1.090	1.094	1.096	1.098	1.099	1.100	1.100	1.100	1.100	1.100	1.099	1.096	1.094	1.092	1.090	1.086	1.084	1.080	1.078	1.074	1.069	1.065	1.061	1.056	1.052	1.048	1.041	1.036	1.032	1.028	1.022	1.018	1.012	1.009	1.004	0.999	0.996	0.992	0.989	0.986	0.982	0.980	0.978	0.976	0.974	0.974	0.971	0.971	0.971	0.972	0.972	0.974	0.975	0.976	0.979	0.981	0.984	0.988	0.991	0.995	1.000	1.005	1.010	1.015	1.022	1.029	1.035	1.041	1.049	1.056	1.064	1.071	1.080	1.089	1.096	1.105	1.114	1.122	1.132	1.141	1.150	1.159	1.168	1.176	1.186	1.195	1.205	1.212	1.222	1.231	1.240	1.248	1.256	1.264	1.272	1.279	1.286	1.292	1.300	1.306	1.312	1.319	1.324	1.329	1.331	1.336	1.340	1.344	1.346	1.349	1.350	1.351	1.352	1.352	1.352	1.350	1.349	1.348	1.344	1.342	1.338	1.335	1.330	1.325	1.319	1.314	1.308	1.301	1.294	1.286	1.278	1.269	1.260	1.251	1.241	1.231	1.221	1.210	1.201	1.190	1.179	1.166	1.156	1.144	1.134	1.122	1.111	1.099	1.089	1.078	1.066	1.056	1.045	1.036	1.026	1.016	1.008	0.999	0.990	0.981	0.975	0.968	0.960	0.954	0.949	0.942	0.939	0.935	0.931	0.928	0.926	0.924	0.924	0.921	0.922	0.924	0.924	0.925	0.928	0.931	0.934	0.938	0.941	0.945	0.951	0.956	0.961	0.968	0.972	0.980	0.985	0.992	0.998	1.005	1.011	1.018	1.025	1.031	1.039	1.044	1.050	1.055	1.060	1.065	1.070	1.074	1.078	1.080	1.084	1.085	1.086	1.086	1.086	1.086	1.084	1.081	1.079	1.074	1.071	1.065	1.059	1.052	1.044	1.035	1.026	1.016	1.004	0.992	0.980	0.966	0.952	0.939	0.922	0.906	0.889	0.871	0.854	0.835	0.816	0.796	0.778	0.756	0.736	0.715	0.694	0.672	0.651	0.629	0.608	0.586	0.564	0.542	0.521	0.500	0.479	0.458	0.435	0.415	0.396	0.376	0.358	0.339	0.319	0.301	0.284	0.269	0.252	0.238	0.222	0.209	0.195	0.184	0.172	0.161	0.151	0.144	0.136	0.129	0.121	0.116	0.111	0.109	0.104	0.104	0.101	0.101	0.102	0.102	0.105	0.108	0.110	0.115	0.120	0.126	0.131	0.138	0.145	0.152	0.161	0.170	0.179	0.189	0.199	0.209	0.219	0.229	0.240	0.251	0.261	0.271	0.282	0.294	0.304	0.315	0.325	0.335	0.345	0.355	0.364	0.372	0.381	0.389	0.396	0.404	0.410	0.416	0.421	0.426	0.431	0.435	0.439	0.441	0.444	0.444	0.445	0.445	0.445	0.444	0.441	0.439	0.438	0.434	0.430	0.425	0.420	0.415	0.409	0.401	0.395	0.389	0.380	0.374	0.365	0.356	0.348	0.340	0.330	0.322	0.312	0.304	0.294	0.286	0.276	0.268	0.260	0.250	0.241	0.234	0.224	0.216	0.209	0.201	0.195	0.188	0.181	0.176	0.170	0.165	0.159	0.155	0.151	0.148	0.144	0.141	0.139	0.135	0.134	0.131	0.130	0.130	0.129	0.128	0.128	0.126	0.126	0.125	0.126	0.126	0.126	0.126	0.126	0.125	0.126	0.125	0.126	0.125	0.125	0.124	0.122	0.121	0.120	0.119	0.116	0.114	0.110	0.106	0.104	0.100	0.095	0.090	0.086	0.080	0.074	0.068	0.062	0.055	0.049	0.041	0.035	0.026	0.019	0.010	0.002	-0.006	-0.014	-0.021	-0.030	-0.039	-0.048	-0.055	-0.062	-0.070	-0.079	-0.086	-0.092	-0.100	-0.106	-0.112	-0.118	-0.122	-0.128	-0.132	-0.135	-0.138	-0.140	-0.142	-0.144	-0.144	-0.144	-0.144	-0.142	-0.140	-0.138	-0.135	-0.130	-0.126	-0.120	-0.114	-0.106	-0.100	-0.091	-0.082	-0.074	-0.064	-0.054	-0.041	-0.030	-0.018	-0.004	0.010	0.024	0.039	0.054	0.070	0.086	0.102	0.120	0.136	0.155	0.174	0.191	0.211	0.230	0.249	0.269	0.288	0.309	0.328	0.349	0.370	0.389	0.410	0.430	0.451	0.470	0.490	0.510	0.530	0.550	0.569	0.589	0.608	0.626	0.645	0.662	0.681	0.698	0.714	0.731	0.746	0.762	0.776	0.791	0.805	0.818	0.831	0.842	0.854	0.865	0.876	0.885	0.895	0.904	0.911	0.919	0.925	0.931	0.938	0.942	0.946	0.951	0.955	0.958	0.960	0.962	0.964	0.964	0.964	0.965	0.965	0.965	0.964	0.964	0.962	0.961	0.960	0.959	0.958	0.956	0.954	0.952	0.951	0.950	0.949	0.949	0.948	0.946	0.945	0.945	0.945	0.945	0.946	0.946	0.946	0.948	0.949	0.951	0.954	0.955	0.959	0.961	0.965	0.969	0.972	0.978	0.982	0.988	0.994	1.000	1.005	1.012	1.019	1.026	1.034	1.042	1.050	1.059	1.069	1.078	1.086	1.095	1.106	1.116	1.126	1.138	1.149	1.159	1.170	1.182	1.194	1.206	1.218	1.230	1.242	1.255	1.268	1.281	1.292	1.306	1.320	1.331	1.345	1.359	1.371	1.385	1.398	1.410	1.425	1.438	1.450	1.461	1.474	1.486	1.499	1.510	1.521	1.532	1.544	1.552	1.564	1.572	1.582	1.590	1.599	1.608	1.614	1.621	1.628	1.632	1.638	1.641	1.645	1.648	1.650	1.651	1.651	1.652	1.651	1.650	1.649	1.645	1.641	1.638	1.632	1.628	1.621	1.614	1.606	1.599	1.590	1.581	1.571	1.560	1.551	1.540	1.529	1.518	1.505	1.494	1.481	1.468	1.455	1.442	1.429	1.418	1.405	1.391	1.380	1.366	1.355	1.342	1.331	1.320	1.310	1.298	1.289	1.279	1.270	1.261	1.252	1.245	1.238	1.230	1.225	1.218	1.212	1.208	1.204	1.199	1.196	1.194	1.191	1.189	1.188	1.186	1.185	1.185	1.184	1.184	1.185	1.185	1.185	1.185	1.186	1.186	1.188	1.188	1.189	1.189	1.189	1.189	1.189	1.188	1.186	1.185	1.184	1.182	1.180	1.178	1.174	1.170	1.166	1.161	1.158	1.151	1.145	1.139	1.131	1.124	1.115	1.108	1.098	1.089	1.079	1.069	1.056	1.045	1.034	1.021	1.009	0.996	0.982	0.970	0.955	0.941	0.926	0.914	0.899	0.884	0.868	0.854	0.839	0.824	0.809	0.794	0.779	0.765	0.751	0.736	0.724	0.710	0.696	0.682	0.670	0.656	0.644	0.632	0.620	0.610	0.599	0.589	0.580	0.570	0.561	0.554	0.545	0.538	0.531	0.525	0.520	0.514	0.509	0.505	0.501	0.499	0.496	0.494	0.491	0.491	0.490	0.490	0.490	0.491	0.492	0.494	0.496	0.498	0.500	0.501	0.505	0.507	0.511	0.516	0.519	0.522	0.528	0.530	0.534	0.539	0.541	0.546	0.550	0.552	0.556	0.559	0.562	0.565	0.569	0.570	0.571	0.574	0.575	0.575	0.576	0.576	0.575	0.575	0.574	0.571	0.570	0.569	0.565	0.562	0.559	0.555	0.551	0.546	0.542	0.538	0.531	0.525	0.520	0.515	0.507	0.501	0.495	0.489	0.481	0.476	0.469	0.462	0.456	0.451	0.445	0.439	0.432	0.429	0.422	0.419	0.414	0.410	0.406	0.404	0.402	0.400	0.399	0.396	0.396	0.396	0.396	0.396	0.399	0.401	0.404	0.408	0.411	0.416	0.421	0.426	0.434	0.440	0.448	0.456	0.465	0.474	0.482	0.492	0.502	0.514	0.525	0.538	0.549	0.562	0.575	0.589	0.602	0.616	0.630	0.644	0.659	0.675	0.689	0.705	0.720	0.735	0.751	0.766	0.781	0.798	0.812	0.829	0.845	0.859	0.875	0.890	0.905	0.920	0.935	0.950	0.964	0.978	0.991	1.005	1.019	1.032	1.045	1.058	1.070	1.081	1.094	1.105	1.116	1.126	1.139	1.149	1.159	1.169	1.179	1.188	1.198	1.205	1.214	1.222	1.230	1.239	1.245	1.254	1.260	1.269	1.275	1.282	1.289	1.296	1.302	1.309	1.315	1.321	1.328	1.334	1.340	1.346	1.351	1.358	1.364	1.370	1.375	1.381	1.386	1.394	1.400	1.405	1.411	1.416	1.421	1.428	1.432	1.439	1.444	1.449	1.455	1.461	1.466	1.471	1.476	1.481	1.486	1.491	1.498	1.502	1.508	1.511	1.516	1.520	1.525	1.529	1.532	1.536	1.540	1.544	1.546	1.550	1.552	1.556	1.559	1.561	1.564	1.566	1.568	1.569	1.571	1.571	1.572	1.574	1.574	1.574	1.574	1.574	1.572	1.572	1.571	1.570	1.569	1.568	1.565	1.562	1.561	1.558	1.554	1.551	1.548	1.544	1.539	1.536	1.531	1.526	1.520	1.515	1.509	1.502	1.495	1.489	1.482	1.475	1.469	1.460	1.452	1.444	1.434	1.426	1.416	1.408	1.398	1.389	1.379	1.369	1.359	1.349	1.338	1.328	1.316	1.306	1.295	1.285	1.274	1.264	1.254	1.242	1.232	1.221	1.212	1.202	1.194	1.185	1.175	1.166	1.158	1.150	1.142	1.134	1.128	1.120	1.114	1.109	1.104	1.099	1.095	1.090	1.088	1.084	1.082	1.080	1.079	1.078	1.078	1.078	1.078	1.079	1.079	1.081	1.082	1.084	1.086	1.089	1.091	1.095	1.098	1.102	1.105	1.110	1.112	1.116	1.121	1.124	1.128	1.131	1.135	1.139	1.141	1.144	1.149	1.151	1.152	1.155	1.156	1.158	1.160	1.160	1.161	1.161	1.161	1.161	1.160	1.159	1.158	1.155	1.154	1.151	1.149	1.146	1.141	1.139	1.135	1.131	1.126	1.122	1.118	1.112	1.108	1.102	1.098	1.092	1.086	1.082	1.076	1.071	1.065	1.061	1.056	1.051	1.048	1.041	1.038	1.034	1.029	1.025	1.022	1.019	1.016	1.014	1.011	1.009	1.008	1.006	1.004	1.004	1.004	1.005	1.004	1.005	1.005	1.005	1.006	1.010	1.010	1.012	1.016	1.019	1.022	1.026	1.030	1.034	1.039	1.042	1.048	1.052	1.058	1.064	1.069	1.075	1.081	1.088	1.094	1.100	1.108	1.114	1.121	1.128	1.136	1.142	1.150	1.156	1.164	1.171	1.180	1.188	1.194	1.201	1.208	1.216	1.222	1.230	1.238	1.244	1.251	1.256	1.264	1.270	1.276	1.281	1.288	1.292	1.298	1.302	1.308	1.311	1.315	1.319	1.322	1.325	1.328	1.330	1.331	1.334	1.335	1.336	1.335	1.335	1.335	1.334	1.332	1.331	1.329	1.326	1.324	1.320	1.315	1.311	1.306	1.300	1.295	1.289	1.282	1.276	1.268	1.260	1.252	1.245	1.236	1.228	1.219	1.209	1.200	1.190	1.180	1.169	1.160	1.149	1.138	1.128	1.118	1.108	1.096	1.086	1.075	1.065	1.055	1.045	1.035	1.025	1.015	1.006	0.996	0.988	0.980	0.971	0.964	0.956	0.950	0.942	0.936	0.930	0.925	0.920	0.916	0.912	0.909	0.906	0.902	0.901	0.900	0.899	0.899	0.899	0.899	0.900	0.900	0.902	0.905	0.908	0.910	0.914	0.919	0.921	0.926	0.931	0.936	0.942	0.946	0.954	0.960	0.965	0.972	0.978	0.985	0.991	0.999	1.006	1.012	1.020	1.026	1.032	1.039	1.046	1.052	1.059	1.066	1.071	1.078	1.082	1.089	1.092	1.099	1.104	1.108	1.112	1.116	1.120	1.124	1.128	1.129	1.131	1.134	1.136	1.138	1.139	1.140	1.141	1.141	1.141	1.141	1.141	1.141	1.140	1.139	1.138	1.136	1.135	1.134	1.130	1.129	1.128	1.124	1.121	1.120	1.118	1.115	1.112	1.110	1.108	1.105	1.102	1.101	1.099	1.098	1.096	1.094	1.094	1.091	1.091	1.090	1.090	1.090	1.091	1.091	1.092	1.094	1.095	1.098	1.099	1.101	1.104	1.108	1.110	1.114	1.119	1.122	1.126	1.131	1.136	1.141	1.146	1.151	1.158	1.162	1.169	1.175	1.180	1.186	1.191	1.198	1.202	1.209	1.215	1.220	1.224	1.229	1.234	1.239	1.241	1.245	1.248	1.251	1.254	1.255	1.258	1.258	1.259	1.259	1.259	1.259	1.258	1.255	1.254	1.251	1.249	1.245	1.242	1.238	1.234	1.229	1.224	1.219	1.214	1.208	1.201	1.195	1.189	1.182	1.175	1.169	1.161	1.155	1.149	1.141	1.136	1.130	1.124	1.118	1.111	1.106	1.100	1.096	1.091	1.088	1.082	1.079	1.075	1.074	1.071	1.070	1.068	1.066	1.065	1.065	1.066	1.065	1.066	1.069	1.070	1.071	1.074	1.078	1.080	1.084	1.088	1.091	1.095	1.101	1.105	1.110	1.115	1.121	1.128	1.132	1.138	1.144	1.150	1.155	1.160	1.166	1.172	1.180	1.185	1.191	1.196	1.201	1.206	1.212	1.218	1.222	1.228	1.231	1.236	1.240	1.244	1.248	1.251	1.254	1.258	1.259	1.262	1.264	1.265	1.268	1.269	1.269	1.270	1.270	1.270	1.270	1.270	1.268	1.268	1.265	1.265	1.262	1.260	1.258	1.256	1.254	1.250	1.248	1.244	1.240	1.238	1.234	1.230	1.226	1.222	1.218	1.215	1.210	1.206	1.202	1.199	1.195	1.192	1.189	1.185	1.182	1.180	1.176	1.175	1.174	1.171	1.171	1.169	1.169	1.169	1.169	1.170	1.171	1.174	1.175	1.176	1.180	1.182	1.186	1.191	1.196	1.201	1.208	1.215	1.220	1.228	1.236	1.244	1.254	1.264	1.272	1.284	1.294	1.305	1.316	1.328	1.340	1.351	1.364	1.376	1.389	1.402	1.415	1.429	1.441	1.455	1.469	1.481	1.495	1.508	1.521	1.534	1.546	1.559	1.571	1.584	1.595	1.609	1.620	1.630	1.641	1.651	1.661	1.671	1.680	1.689	1.698	1.705	1.711	1.719	1.726	1.731	1.738	1.741	1.746	1.750	1.755	1.758	1.761	1.764	1.765	1.766	1.769	1.770	1.770	1.770	1.770	1.771	1.771	1.770	1.769	1.768	1.766	1.765	1.762	1.760	1.759	1.758	1.755	1.751	1.749	1.746	1.744	1.741	1.739	1.736	1.734	1.731	1.729	1.725	1.724	1.721	1.718	1.716	1.714	1.712	1.710	1.709	1.708	1.706	1.705	1.704	1.702	1.701	1.700	1.700	1.700	1.700	1.700	1.700	1.702	1.702	1.704	1.705	1.708	1.709	1.712	1.715	1.718	1.720	1.724	1.728	1.731	1.735	1.740	1.744	1.749	1.754	1.759	1.765	1.770	1.776	1.782	1.789	1.795	1.800	1.806	1.814	1.820	1.826	1.834	1.840	1.846	1.854	1.860	1.866	1.871	1.878	1.884	1.889	1.895	1.900	1.905	1.910	1.914	1.918	1.921	1.924	1.926	1.929	1.931	1.931	1.934	1.934	1.934	1.934	1.932	1.931	1.929	1.928	1.924	1.920	1.918	1.912	1.908	1.902	1.895	1.889	1.882	1.875	1.868	1.859	1.850	1.841	1.834	1.824	1.814	1.804	1.794	1.784	1.772	1.762	1.752	1.741	1.731	1.720	1.710	1.699	1.689	1.680	1.670	1.660	1.651	1.642	1.635	1.626	1.618	1.610	1.602	1.596	1.590	1.585	1.579	1.575	1.571	1.568	1.565	1.562	1.561	1.559	1.559	1.560	1.559	1.561	1.562	1.564	1.565	1.569	1.572	1.575	1.579	1.584	1.588	1.592	1.598	1.601	1.608	1.612	1.618	1.622	1.629	1.632	1.638	1.642	1.646	1.650	1.654	1.656	1.660	1.662	1.665	1.665	1.666	1.666	1.666	1.665	1.664	1.662	1.658	1.655	1.650	1.645	1.640	1.634	1.626	1.618	1.609	1.600	1.589	1.579	1.568	1.556	1.544	1.529	1.516	1.501	1.488	1.471	1.456	1.440	1.424	1.406	1.389	1.371	1.354	1.335	1.318	1.300	1.281	1.261	1.244	1.225	1.206	1.188	1.169	1.150	1.131	1.112	1.095	1.076	1.058	1.041	1.022	1.005	0.988	0.971	0.955	0.939	0.921	0.905	0.889	0.874	0.858	0.842	0.828	0.814	0.799	0.785	0.771	0.758	0.744	0.732	0.720	0.708	0.695	0.684	0.672	0.661	0.650	0.640	0.630	0.620	0.610	0.602	0.592	0.584	0.575	0.568	0.560	0.551	0.545	0.538	0.530	0.524	0.518	0.510	0.505	0.499	0.492	0.488	0.482	0.478	0.472	0.468	0.462	0.458	0.454	0.449	0.445	0.441	0.438	0.432	0.429	0.426	0.421	0.419	0.414	0.410	0.408	0.402	0.399	0.396	0.391	0.388	0.384	0.380	0.376	0.374	0.370	0.366	0.362	0.359	0.355	0.352	0.348	0.345	0.340	0.338	0.335	0.331	0.329	0.325	0.322	0.319	0.316	0.315	0.311	0.309	0.308	0.306	0.304	0.304	0.302	0.301	0.301	0.300	0.300	0.300	0.300	0.302	0.304	0.305	0.306	0.309	0.311	0.312	0.316	0.320	0.322	0.326	0.331	0.336	0.341	0.348	0.354	0.359	0.366	0.372	0.381	0.388	0.396	0.405	0.414	0.422	0.431	0.441	0.452	0.461	0.472	0.484	0.495	0.506	0.518	0.531	0.542	0.555	0.568	0.581	0.594	0.606	0.620	0.632	0.646	0.659	0.672	0.686	0.699	0.711	0.725	0.738	0.750	0.762	0.776	0.788	0.799	0.811	0.822	0.834	0.844	0.854	0.862	0.872	0.881	0.890	0.896	0.904	0.911	0.918	0.922	0.928	0.931	0.936	0.940	0.942	0.945	0.946	0.948	0.949	0.949	0.948	0.948	0.946	0.944	0.942	0.940	0.938	0.934	0.931	0.928	0.924	0.920	0.916	0.911	0.908	0.902	0.898	0.895	0.889	0.885	0.881	0.878	0.874	0.870	0.866	0.864	0.861	0.859	0.858	0.855	0.854	0.852	0.852	0.852	0.852	0.854	0.855	0.858	0.859	0.862	0.866	0.870	0.875	0.879	0.885	0.891	0.898	0.906	0.914	0.921	0.931	0.939	0.949	0.960	0.970	0.981	0.992	1.005	1.016	1.029	1.041	1.055	1.069	1.082	1.096	1.111	1.125	1.139	1.154	1.169	1.184	1.199	1.214	1.228	1.244	1.258	1.271	1.286	1.300	1.315	1.328	1.341	1.355	1.366	1.379	1.391	1.401	1.412	1.424	1.432	1.442	1.450	1.459	1.466	1.474	1.480	1.485	1.490	1.494	1.496	1.500	1.501	1.504	1.505	1.504	1.504	1.501	1.499	1.496	1.494	1.490	1.486	1.481	1.475	1.470	1.462	1.458	1.450	1.442	1.435	1.425	1.418	1.409	1.400	1.390	1.381	1.371	1.362	1.352	1.344	1.335	1.324	1.314	1.305	1.296	1.288	1.278	1.269	1.261	1.252	1.244	1.236	1.229	1.221	1.215	1.209	1.202	1.196	1.190	1.184	1.179	1.174	1.169	1.164	1.159	1.155	1.150	1.146	1.142	1.139	1.135	1.130	1.128	1.122	1.120	1.115	1.111	1.108	1.104	1.099	1.095	1.090	1.084	1.080	1.074	1.069	1.062	1.055	1.049	1.041	1.034	1.026	1.018	1.009	1.000	0.991	0.981	0.970	0.960	0.949	0.938	0.926	0.915	0.902	0.889	0.878	0.864	0.851	0.838	0.824	0.810	0.796	0.782	0.770	0.755	0.741	0.728	0.714	0.700	0.685	0.672	0.659	0.645	0.632	0.619	0.606	0.594	0.582	0.571	0.560	0.550	0.539	0.529	0.520	0.510	0.502	0.495	0.488	0.481	0.475	0.470	0.465	0.460	0.458	0.455	0.451	0.450	0.449	0.449	0.449	0.449	0.450	0.452	0.456	0.459	0.462	0.468	0.474	0.479	0.485	0.491	0.500	0.507	0.516	0.525	0.536	0.545	0.556	0.566	0.578	0.590	0.601	0.614	0.626	0.639	0.652	0.665	0.679	0.692	0.705	0.719	0.732	0.746	0.759	0.772	0.785	0.798	0.811	0.822	0.834	0.846	0.856	0.868	0.879	0.888	0.896	0.904	0.912	0.920	0.926	0.931	0.938	0.941	0.944	0.948	0.950	0.951	0.952	0.951	0.950	0.949	0.946	0.942	0.939	0.935	0.929	0.922	0.915	0.908	0.900	0.891	0.882	0.872	0.862	0.851	0.840	0.829	0.818	0.805	0.794	0.781	0.769	0.756	0.744	0.732	0.720	0.708	0.696	0.685	0.674	0.662	0.652	0.642	0.632	0.622	0.615	0.608	0.600	0.594	0.588	0.582	0.578	0.572	0.570	0.568	0.565	0.564	0.564	0.565	0.565	0.569	0.570	0.574	0.579	0.584	0.590	0.595	0.604	0.611	0.619	0.628	0.638	0.648	0.658	0.669	0.680	0.691	0.704	0.715	0.728	0.740	0.754	0.766	0.780	0.792	0.805	0.819	0.831	0.845	0.858	0.870	0.882	0.895	0.908	0.919	0.930	0.942	0.952	0.962	0.974	0.982	0.991	1.000	1.008	1.016	1.022	1.029	1.035	1.040	1.045	1.050	1.054	1.056	1.059	1.060	1.061	1.062	1.064	1.062	1.061	1.061	1.059	1.058	1.055	1.052	1.049	1.045	1.040	1.035	1.030	1.025	1.020	1.014	1.008	1.001	0.994	0.989	0.981	0.974	0.969	0.961	0.954	0.948	0.940	0.934	0.926	0.920	0.912	0.906	0.900	0.894	0.889	0.884	0.878	0.872	0.866	0.861	0.856	0.851	0.848	0.844	0.839	0.835	0.831	0.829	0.826	0.822	0.820	0.819	0.816	0.815	0.812	0.811	0.810	0.809	0.808	0.806	0.806	0.806	0.805	0.805	0.804	0.804	0.804	0.804	0.804	0.804	0.804	0.804	0.804	0.806	0.806	0.806	0.808	0.808	0.806	0.808	0.809	0.809	0.809	0.810	0.810	0.812	0.812	0.812	0.814	0.814	0.815	0.815	0.816	0.816	0.816	0.816	0.818	0.818	0.819	0.819	0.819	0.820	0.820	0.820	0.821	0.820	0.821	0.821	0.822	0.822	0.822	0.824	0.824	0.822	0.822	0.822	0.822	0.821	0.821	0.820	0.820	0.819	0.818	0.816	0.815	0.815	0.814	0.812	0.809	0.808	0.806	0.804	0.802	0.799	0.798	0.795	0.792	0.790	0.788	0.786	0.784	0.781	0.779	0.775	0.774	0.770	0.769	0.766	0.764	0.762	0.760	0.759	0.756	0.755	0.752	0.752	0.750	0.750	0.749	0.749	0.749	0.749	0.749	0.749	0.750	0.751	0.752	0.754	0.755	0.758	0.759	0.761	0.764	0.765	0.768	0.770	0.772	0.776	0.779	0.781	0.785	0.786	0.789	0.791	0.794	0.795	0.796	0.798	0.799	0.799	0.799	0.799	0.798	0.795	0.794	0.790	0.788	0.782	0.778	0.771	0.766	0.759	0.751	0.741	0.732	0.722	0.710	0.699	0.686	0.672	0.658	0.642	0.626	0.609	0.592	0.574	0.555	0.534	0.514	0.492	0.471	0.449	0.426	0.402	0.380	0.356	0.331	0.306	0.282	0.258	0.231	0.208	0.182	0.158	0.132	0.109	0.085	0.061	0.038	0.014	-0.008	-0.030	-0.050	-0.070	-0.090	-0.110	-0.128	-0.145	-0.161	-0.178	-0.191	-0.205	-0.218	-0.229	-0.239	-0.249	-0.255	-0.262	-0.269	-0.272	-0.275	-0.278	-0.279	-0.279	-0.276	-0.274	-0.270	-0.265	-0.258	-0.251	-0.242	-0.234	-0.222	-0.212	-0.200	-0.186	-0.172	-0.158	-0.142	-0.126	-0.110	-0.092	-0.075	-0.056	-0.038	-0.020	0.000	0.019	0.039	0.059	0.078	0.098	0.118	0.135	0.154	0.174	0.191	0.210	0.228	0.245	0.261	0.276	0.292	0.308	0.321	0.334	0.348	0.359	0.370	0.380	0.390	0.399	0.406	0.412	0.419	0.424	0.429	0.434	0.436	0.439	0.440	0.441	0.440	0.439	0.439	0.438	0.434	0.431	0.429	0.424	0.420	0.415	0.411	0.405	0.399	0.392	0.388	0.381	0.375	0.370	0.362	0.358	0.350	0.345	0.340	0.332	0.328	0.324	0.319	0.314	0.310	0.305	0.301	0.299	0.296	0.294	0.291	0.290	0.290	0.290	0.290	0.290	0.290	0.291	0.294	0.296	0.299	0.302	0.305	0.309	0.314	0.318	0.322	0.329	0.334	0.340	0.346	0.352	0.359	0.365	0.372	0.379	0.386	0.391	0.399	0.406	0.414	0.420	0.426	0.432	0.440	0.446	0.452	0.456	0.462	0.468	0.472	0.476	0.481	0.485	0.488	0.491	0.494	0.494	0.496	0.498	0.498	0.496	0.496	0.496	0.495	0.491	0.490	0.486	0.482	0.479	0.474	0.469	0.464	0.459	0.452	0.446	0.439	0.432	0.425	0.419	0.409	0.401	0.394	0.384	0.375	0.369	0.360	0.351	0.342	0.335	0.326	0.319	0.311	0.304	0.296	0.289	0.282	0.278	0.271	0.265	0.261	0.258	0.254	0.250	0.249	0.246	0.245	0.244	0.242	0.244	0.245	0.246	0.249	0.251	0.254	0.259	0.264	0.268	0.274	0.280	0.288	0.294	0.301	0.311	0.319	0.328	0.336	0.348	0.356	0.366	0.376	0.388	0.399	0.410	0.421	0.432	0.444	0.454	0.465	0.476	0.488	0.499	0.509	0.519	0.530	0.540	0.550	0.560	0.569	0.579	0.588	0.596	0.604	0.612	0.620	0.628	0.635	0.641	0.648	0.654	0.659	0.665	0.670	0.674	0.679	0.682	0.685	0.689	0.692	0.694	0.698	0.699	0.700	0.702	0.704	0.705	0.705	0.706	0.706	0.708	0.708	0.709	0.709	0.708	0.709	0.708	0.708	0.706	0.706	0.705	0.705	0.705	0.705	0.705	0.705	0.704	0.704	0.704	0.704	0.704	0.705	0.704	0.705	0.706	0.708	0.708	0.709	0.710	0.712	0.715	0.718	0.721	0.722	0.725	0.729	0.731	0.735	0.740	0.744	0.749	0.754	0.759	0.764	0.770	0.776	0.781	0.789	0.795	0.801	0.809	0.816	0.824	0.831	0.839	0.848	0.855	0.864	0.872	0.881	0.890	0.899	0.908	0.916	0.925	0.932	0.942	0.951	0.959	0.968	0.976	0.985	0.992	1.000	1.008	1.015	1.021	1.029	1.036	1.041	1.048	1.054	1.058	1.064	1.068	1.071	1.075	1.078	1.081	1.084	1.085	1.088	1.088	1.089	1.089	1.089	1.088	1.086	1.085	1.084	1.082	1.080	1.076	1.074	1.070	1.068	1.062	1.060	1.055	1.050	1.046	1.041	1.036	1.031	1.026	1.022	1.018	1.012	1.008	1.002	0.998	0.992	0.989	0.985	0.980	0.976	0.974	0.970	0.968	0.964	0.962	0.960	0.959	0.958	0.958	0.958	0.958	0.958	0.959	0.959	0.960	0.962	0.965	0.968	0.972	0.975	0.979	0.985	0.990	0.995	1.000	1.008	1.014	1.021	1.029	1.036	1.044	1.052	1.061	1.070	1.079	1.089	1.098	1.108	1.116	1.126	1.135	1.146	1.155	1.165	1.175	1.185	1.195	1.205	1.212	1.221	1.231	1.240	1.249	1.258	1.264	1.271	1.279	1.285	1.291	1.296	1.301	1.306	1.309	1.314	1.316	1.319	1.319	1.321	1.321	1.321	1.320	1.318	1.316	1.314	1.310	1.305	1.300	1.295	1.288	1.281	1.272	1.265	1.256	1.246	1.238	1.225	1.215	1.204	1.190	1.178	1.164	1.151	1.136	1.122	1.108	1.092	1.078	1.062	1.045	1.030	1.014	0.998	0.981	0.965	0.950	0.932	0.916	0.900	0.886	0.870	0.855	0.840	0.825	0.811	0.798	0.784	0.769	0.756	0.744	0.732	0.720	0.710	0.699	0.690	0.680	0.672	0.664	0.656	0.650	0.644	0.639	0.634	0.630	0.626	0.624	0.621	0.620	0.619	0.619	0.619	0.620	0.621	0.622	0.625	0.628	0.630	0.634	0.638	0.642	0.646	0.651	0.655	0.661	0.666	0.671	0.676	0.681	0.686	0.692	0.698	0.702	0.706	0.711	0.716	0.720	0.724	0.725	0.728	0.730	0.731	0.732	0.734	0.732	0.731	0.730	0.728	0.725	0.720	0.716	0.711	0.704	0.698	0.690	0.681	0.671	0.661	0.650	0.640	0.628	0.614	0.600	0.585	0.570	0.554	0.538	0.520	0.504	0.485	0.468	0.449	0.429	0.410	0.391	0.371	0.350	0.331	0.311	0.291	0.271	0.251	0.232	0.212	0.192	0.175	0.156	0.139	0.121	0.105	0.089	0.074	0.056	0.042	0.030	0.016	0.004	-0.008	-0.018	-0.026	-0.036	-0.045	-0.051	-0.058	-0.062	-0.066	-0.070	-0.072	-0.074	-0.075	-0.075	-0.072	-0.071	-0.069	-0.064	-0.061	-0.056	-0.049	-0.044	-0.036	-0.029	-0.020	-0.010	-0.001	0.009	0.019	0.030	0.041	0.051	0.064	0.076	0.088	0.100	0.111	0.124	0.135	0.148	0.160	0.172	0.184	0.195	0.206	0.216	0.226	0.236	0.246	0.255	0.264	0.271	0.279	0.286	0.292	0.299	0.304	0.309	0.311	0.315	0.318	0.320	0.320	0.321	0.321	0.320	0.319	0.316	0.314	0.310	0.305	0.300	0.295	0.289	0.281	0.274	0.266	0.259	0.249	0.240	0.230	0.220	0.209	0.198	0.186	0.175	0.161	0.150	0.138	0.125	0.111	0.100	0.086	0.074	0.060	0.048	0.034	0.022	0.009	-0.004	-0.016	-0.030	-0.042	-0.054	-0.065	-0.076	-0.088	-0.098	-0.108	-0.118	-0.128	-0.136	-0.144	-0.152	-0.160	-0.166	-0.172	-0.180	-0.186	-0.191	-0.196	-0.200	-0.205	-0.209	-0.212	-0.215	-0.218	-0.220	-0.222	-0.224	-0.225	-0.226	-0.226	-0.228	-0.229	-0.229	-0.229	-0.229	-0.229	-0.230	-0.229	-0.229	-0.229	-0.229	-0.230	-0.229	-0.230	-0.230	-0.230	-0.232	-0.232	-0.234	-0.236	-0.238	-0.240	-0.240	-0.244	-0.246	-0.249	-0.251	-0.255	-0.259	-0.262	-0.265	-0.269	-0.274	-0.278	-0.282	-0.285	-0.290	-0.295	-0.299	-0.302	-0.308	-0.311	-0.316	-0.321	-0.325	-0.329	-0.331	-0.336	-0.339	-0.341	-0.344	-0.345	-0.348	-0.349	-0.350	-0.351	-0.351	-0.350	-0.350	-0.348	-0.346	-0.345	-0.341	-0.338	-0.335	-0.330	-0.326	-0.320	-0.315	-0.308	-0.301	-0.294	-0.286	-0.279	-0.269	-0.260	-0.251	-0.240	-0.230	-0.219	-0.208	-0.196	-0.184	-0.170	-0.158	-0.145	-0.131	-0.118	-0.104	-0.090	-0.074	-0.059	-0.045	-0.030	-0.014	0.002	0.016	0.032	0.049	0.064	0.081	0.096	0.111	0.128	0.142	0.158	0.172	0.188	0.202	0.219	0.232	0.248	0.260	0.275	100.000	5.000	2.000	1.000	5.000	0.000	0.000	0.000	0.000	0.000	0.000	0.000	0.000	0.000	0.000	0.000	0.000	0.000	0.965	0.974	0.981	0.989	0.998	1.005	1.012	1.020	1.030	1.038	1.046	1.052	1.061	1.070	1.078	1.086	1.095	1.104	1.112	1.121	1.130	1.139	1.148	1.158	1.168	1.175	1.185	1.195	1.205	1.215	1.225	1.235	1.245	1.255	1.266	1.276	1.289	1.300	1.310	1.321	1.332	1.344	1.355	1.368	1.380	1.391	1.404	1.416	1.428	1.441	1.454	1.465	1.478	1.491	1.504	1.516	1.530	1.542	1.555	1.569	1.581	1.594	1.608	1.620	1.634	1.646	1.659	1.672	1.685	1.698	1.710	1.722	1.734	1.746	1.758	1.771	1.782	1.794	1.805	1.818	1.828	1.839	1.850	1.861	1.871	1.882	1.891	1.902	1.912	1.921	1.931	1.940	1.950	1.958	1.966	1.975	1.984	1.991	2.000	2.007	2.015	2.022	2.029	2.036	2.044	2.050	2.056	2.062	2.070	2.075	2.081	2.088	2.094	2.099	2.104	2.109	2.114	2.119	2.124	2.128	2.132	2.136	2.140	2.145	2.148	2.151	2.155	2.159	2.161	2.165	2.168	2.170	2.172	2.175	2.178	2.180	2.181	2.184	2.186	2.188	2.190	2.191	2.191	2.192	2.194	2.194	2.196	2.196	2.196	2.196	2.198	2.198	2.199	2.199	2.199	2.200	2.200	2.201	2.201	2.201	2.202	2.202	2.202	2.204	2.204	2.205	2.206	2.206	2.208	2.208	2.209	2.210	2.211	2.212	2.214	2.215	2.216	2.218	2.219	2.220	2.221	2.222	2.225	2.226	2.228	2.229	2.230	2.232	2.232	2.235	2.235	2.235	2.236	2.236	2.236	2.238	2.236	2.236	2.235	2.235	2.232	2.230	2.229	2.225	2.222	2.219	2.215	2.211	2.206	2.201	2.195	2.189	2.181	2.175	2.168	2.159	2.150	2.141	2.130	2.120	2.109	2.096	2.084	2.071	2.059	2.046	2.031	2.018	2.002	1.988	1.972	1.956	1.941	1.925	1.909	1.891	1.876	1.859	1.841	1.824	1.808	1.791	1.774	1.756	1.740	1.725	1.709	1.692	1.676	1.660	1.645	1.630	1.615	1.601	1.589	1.575	1.562	1.550	1.538	1.528	1.516	1.506	1.496	1.488	1.480	1.471	1.465	1.458	1.452	1.446	1.442	1.438	1.432	1.429	1.428	1.424	1.422	1.421	1.419	1.418	1.419	1.418	1.418	1.419	1.419	1.420	1.420	1.421	1.421	1.422	1.425	1.425	1.426	1.428	1.429	1.430	1.430	1.430	1.432	1.432	1.431	1.431	1.431	1.430	1.430	1.429	1.428	1.426	1.425	1.422	1.421	1.418	1.415	1.412	1.409	1.405	1.401	1.398	1.392	1.389	1.384	1.379	1.374	1.369	1.362	1.358	1.351	1.345	1.340	1.334	1.328	1.321	1.315	1.309	1.301	1.296	1.290	1.282	1.276	1.270	1.264	1.258	1.250	1.244	1.239	1.231	1.225	1.219	1.212	1.208	1.200	1.195	1.188	1.182	1.176	1.171	1.166	1.160	1.155	1.149	1.144	1.139	1.135	1.129	1.125	1.120	1.116	1.112	1.108	1.105	1.101	1.098	1.094	1.092	1.089	1.086	1.084	1.082	1.080	1.079	1.078	1.076	1.076	1.076	1.076	1.075	1.076	1.076	1.078	1.080	1.081	1.084	1.086	1.089	1.092	1.095	1.099	1.102	1.108	1.112	1.116	1.122	1.129	1.134	1.140	1.146	1.154	1.160	1.169	1.175	1.184	1.191	1.199	1.208	1.215	1.224	1.232	1.241	1.250	1.259	1.266	1.276	1.285	1.292	1.302	1.311	1.319	1.328	1.335	1.344	1.351	1.358	1.366	1.372	1.380	1.386	1.391	1.398	1.402	1.409	1.412	1.416	1.419	1.422	1.425	1.428	1.430	1.430	1.431	1.431	1.431	1.431	1.430	1.429	1.428	1.425	1.421	1.418	1.414	1.411	1.406	1.401	1.398	1.391	1.386	1.381	1.376	1.370	1.364	1.358	1.351	1.346	1.341	1.335	1.329	1.325	1.319	1.314	1.310	1.305	1.301	1.298	1.294	1.291	1.289	1.286	1.284	1.282	1.282	1.281	1.281	1.281	1.282	1.282	1.285	1.288	1.290	1.292	1.295	1.298	1.302	1.306	1.310	1.315	1.319	1.324	1.328	1.332	1.338	1.341	1.345	1.349	1.352	1.358	1.360	1.364	1.365	1.368	1.370	1.371	1.371	1.371	1.369	1.369	1.366	1.364	1.360	1.355	1.351	1.345	1.340	1.332	1.322	1.315	1.305	1.295	1.284	1.272	1.260	1.248	1.234	1.219	1.204	1.189	1.172	1.158	1.141	1.122	1.106	1.089	1.071	1.054	1.035	1.018	0.999	0.981	0.964	0.946	0.929	0.910	0.894	0.876	0.860	0.845	0.829	0.814	0.800	0.785	0.772	0.759	0.748	0.736	0.725	0.716	0.706	0.699	0.690	0.684	0.678	0.674	0.669	0.665	0.662	0.661	0.660	0.660	0.661	0.661	0.664	0.665	0.670	0.674	0.678	0.684	0.690	0.696	0.702	0.710	0.719	0.728	0.736	0.744	0.754	0.764	0.772	0.782	0.792	0.802	0.814	0.824	0.834	0.844	0.854	0.864	0.874	0.884	0.894	0.901	0.911	0.919	0.928	0.936	0.942	0.951	0.958	0.964	0.970	0.976	0.981	0.986	0.992	0.996	1.000	1.004	1.006	1.009	1.012	1.014	1.015	1.016	1.018	1.018	1.018	1.018	1.019	1.019	1.019	1.018	1.018	1.016	1.015	1.014	1.012	1.011	1.010	1.009	1.008	1.006	1.005	1.004	1.002	1.002	1.001	1.000	0.999	0.998	0.998	0.996	0.996	0.996	0.996	0.996	0.996	0.996	0.998	0.999	1.000	1.001	1.002	1.004	1.005	1.006	1.009	1.010	1.012	1.015	1.016	1.019	1.021	1.022	1.025	1.028	1.030	1.031	1.034	1.036	1.039	1.040	1.042	1.045	1.045	1.048	1.050	1.051	1.054	1.054	1.055	1.056	1.058	1.059	1.059	1.059	1.059	1.059	1.060	1.060	1.060	1.059	1.058	1.058	1.056	1.055	1.054	1.051	1.050	1.048	1.046	1.045	1.042	1.041	1.039	1.036	1.034	1.031	1.030	1.028	1.025	1.022	1.021	1.019	1.016	1.012	1.011	1.008	1.006	1.004	1.001	1.000	0.998	0.996	0.992	0.992	0.990	0.988	0.985	0.985	0.984	0.982	0.980	0.979	0.979	0.976	0.976	0.975	0.974	0.974	0.974	0.972	0.971	0.970	0.970	0.970	0.970	0.970	0.971	0.971	0.971	0.971	0.972	0.972	0.974	0.975	0.976	0.978	0.979	0.981	0.982	0.985	0.988	0.990	0.992	0.996	0.999	1.002	1.006	1.010	1.015	1.019	1.024	1.029	1.034	1.039	1.044	1.050	1.056	1.062	1.069	1.076	1.082	1.089	1.095	1.101	1.109	1.116	1.124	1.130	1.136	1.142	1.150	1.156	1.162	1.169	1.175	1.180	1.185	1.189	1.194	1.199	1.201	1.205	1.208	1.210	1.211	1.212	1.212	1.214	1.212	1.212	1.210	1.208	1.206	1.202	1.199	1.194	1.189	1.182	1.176	1.170	1.162	1.154	1.148	1.139	1.129	1.119	1.109	1.100	1.089	1.079	1.068	1.058	1.046	1.035	1.022	1.011	1.001	0.990	0.979	0.969	0.958	0.948	0.938	0.926	0.918	0.908	0.899	0.890	0.881	0.874	0.865	0.859	0.851	0.845	0.841	0.835	0.831	0.828	0.824	0.821	0.818	0.816	0.815	0.814	0.814	0.815	0.815	0.816	0.819	0.820	0.822	0.826	0.829	0.834	0.838	0.842	0.849	0.852	0.859	0.865	0.872	0.879	0.886	0.892	0.900	0.909	0.918	0.925	0.934	0.942	0.951	0.959	0.969	0.978	0.986	0.996	1.005	1.014	1.022	1.031	1.040	1.049	1.058	1.066	1.075	1.082	1.090	1.099	1.106	1.115	1.121	1.129	1.136	1.141	1.149	1.156	1.161	1.168	1.172	1.178	1.182	1.186	1.190	1.192	1.198	1.200	1.202	1.204	1.208	1.209	1.209	1.210	1.210	1.210	1.210	1.210	1.210	1.209	1.206	1.205	1.202	1.201	1.199	1.195	1.192	1.190	1.186	1.181	1.179	1.174	1.169	1.164	1.159	1.154	1.148	1.144	1.139	1.131	1.126	1.121	1.115	1.109	1.104	1.098	1.091	1.086	1.080	1.074	1.066	1.061	1.055	1.049	1.042	1.038	1.031	1.026	1.020	1.014	1.009	1.002	0.999	0.992	0.988	0.982	0.979	0.974	0.969	0.965	0.961	0.956	0.952	0.949	0.946	0.942	0.940	0.936	0.934	0.931	0.929	0.926	0.924	0.922	0.920	0.918	0.918	0.915	0.914	0.911	0.910	0.909	0.908	0.906	0.905	0.904	0.902	0.901	0.900	0.899	0.898	0.896	0.894	0.892	0.890	0.890	0.886	0.884	0.880	0.878	0.874	0.870	0.868	0.862	0.858	0.852	0.848	0.842	0.838	0.831	0.824	0.818	0.810	0.801	0.795	0.786	0.778	0.768	0.759	0.749	0.740	0.730	0.720	0.709	0.699	0.688	0.676	0.665	0.654	0.642	0.630	0.619	0.609	0.598	0.586	0.575	0.564	0.554	0.542	0.532	0.522	0.512	0.502	0.494	0.485	0.476	0.468	0.460	0.454	0.446	0.440	0.434	0.428	0.422	0.418	0.414	0.409	0.405	0.402	0.399	0.396	0.394	0.391	0.389	0.388	0.386	0.384	0.382	0.380	0.379	0.376	0.375	0.374	0.371	0.369	0.366	0.364	0.361	0.356	0.352	0.349	0.342	0.338	0.331	0.324	0.316	0.308	0.299	0.290	0.279	0.268	0.256	0.244	0.229	0.216	0.200	0.185	0.168	0.150	0.132	0.112	0.092	0.072	0.050	0.029	0.006	-0.018	-0.041	-0.066	-0.092	-0.118	-0.144	-0.169	-0.195	-0.222	-0.251	-0.278	-0.305	-0.334	-0.361	-0.388	-0.416	-0.444	-0.471	-0.499	-0.524	-0.550	-0.578	-0.602	-0.629	-0.652	-0.676	-0.700	-0.722	-0.745	-0.766	-0.788	-0.806	-0.824	-0.842	-0.859	-0.875	-0.890	-0.902	-0.915	-0.926	-0.936	-0.945	-0.954	-0.960	-0.966	-0.971	-0.974	-0.976	-0.976	-0.976	-0.975	-0.972	-0.969	-0.965	-0.959	-0.952	-0.945	-0.936	-0.926	-0.916	-0.905	-0.892	-0.880	-0.866	-0.851	-0.838	-0.821	-0.805	-0.790	-0.771	-0.755	-0.738	-0.720	-0.702	-0.684	-0.666	-0.649	-0.630	-0.612	-0.595	-0.576	-0.559	-0.542	-0.525	-0.509	-0.492	-0.476	-0.462	-0.449	-0.434	-0.420	-0.406	-0.395	-0.382	-0.371	-0.361	-0.351	-0.341	-0.332	-0.326	-0.319	-0.311	-0.306	-0.300	-0.295	-0.291	-0.288	-0.282	-0.281	-0.279	-0.276	-0.275	-0.275	-0.272	-0.274	-0.274	-0.274	-0.275	-0.275	-0.276	-0.276	-0.279	-0.279	-0.280	-0.281	-0.282	-0.284	-0.285	-0.286	-0.288	-0.289	-0.289	-0.289	-0.289	-0.290	-0.289	-0.289	-0.288	-0.286	-0.285	-0.284	-0.280	-0.278	-0.275	-0.271	-0.268	-0.264	-0.259	-0.255	-0.250	-0.244	-0.239	-0.232	-0.226	-0.220	-0.214	-0.206	-0.199	-0.191	-0.184	-0.175	-0.168	-0.158	-0.150	-0.141	-0.131	-0.124	-0.114	-0.105	-0.095	-0.086	-0.076	-0.066	-0.056	-0.048	-0.039	-0.029	-0.019	-0.010	-0.001	0.009	0.018	0.026	0.035	0.044	0.052	0.061	0.069	0.078	0.085	0.092	0.101	0.108	0.116	0.122	0.129	0.138	0.144	0.150	0.158	0.164	0.170	0.176	0.182	0.188	0.192	0.199	0.205	0.210	0.216	0.222	0.228	0.234	0.239	0.246	0.251	0.258	0.264	0.271	0.278	0.285	0.291	0.299	0.308	0.315	0.324	0.332	0.341	0.351	0.360	0.371	0.380	0.391	0.402	0.414	0.425	0.436	0.450	0.461	0.475	0.490	0.504	0.518	0.532	0.548	0.562	0.579	0.594	0.610	0.626	0.644	0.661	0.678	0.695	0.712	0.730	0.748	0.766	0.784	0.802	0.821	0.839	0.858	0.875	0.892	0.911	0.929	0.948	0.965	0.982	1.000	1.018	1.034	1.051	1.069	1.085	1.101	1.118	1.132	1.149	1.162	1.178	1.191	1.206	1.220	1.234	1.245	1.258	1.270	1.281	1.292	1.304	1.314	1.324	1.331	1.341	1.350	1.358	1.365	1.371	1.378	1.384	1.390	1.395	1.400	1.404	1.408	1.409	1.411	1.412	1.415	1.414	1.415	1.415	1.414	1.412	1.411	1.408	1.405	1.401	1.399	1.394	1.390	1.385	1.379	1.374	1.366	1.360	1.354	1.346	1.340	1.332	1.325	1.316	1.308	1.299	1.290	1.282	1.272	1.264	1.255	1.246	1.236	1.228	1.219	1.209	1.200	1.191	1.184	1.175	1.166	1.158	1.150	1.142	1.135	1.128	1.121	1.115	1.108	1.101	1.095	1.089	1.084	1.079	1.074	1.069	1.065	1.060	1.055	1.051	1.048	1.044	1.040	1.036	1.034	1.030	1.028	1.024	1.021	1.019	1.015	1.012	1.009	1.006	1.002	1.000	0.996	0.994	0.989	0.985	0.981	0.978	0.971	0.966	0.961	0.956	0.951	0.945	0.939	0.932	0.925	0.919	0.911	0.904	0.895	0.888	0.879	0.871	0.862	0.854	0.845	0.835	0.825	0.815	0.805	0.794	0.784	0.772	0.762	0.751	0.741	0.730	0.719	0.709	0.699	0.688	0.678	0.666	0.656	0.648	0.636	0.626	0.618	0.609	0.599	0.591	0.582	0.575	0.566	0.559	0.551	0.545	0.538	0.532	0.526	0.521	0.516	0.511	0.507	0.504	0.501	0.499	0.496	0.495	0.494	0.492	0.491	0.492	0.492	0.492	0.495	0.496	0.499	0.501	0.505	0.507	0.511	0.515	0.519	0.525	0.529	0.535	0.540	0.545	0.552	0.558	0.564	0.570	0.578	0.585	0.591	0.599	0.605	0.612	0.620	0.626	0.634	0.641	0.648	0.655	0.662	0.668	0.675	0.681	0.686	0.694	0.699	0.705	0.710	0.715	0.719	0.724	0.729	0.731	0.736	0.739	0.741	0.745	0.748	0.750	0.751	0.752	0.755	0.756	0.756	0.756	0.756	0.756	0.755	0.755	0.755	0.752	0.751	0.750	0.749	0.748	0.745	0.742	0.740	0.738	0.735	0.732	0.731	0.728	0.725	0.724	0.720	0.719	0.716	0.715	0.714	0.711	0.710	0.709	0.708	0.706	0.706	0.705	0.705	0.706	0.706	0.708	0.709	0.711	0.714	0.716	0.719	0.724	0.726	0.731	0.736	0.742	0.746	0.752	0.760	0.766	0.774	0.781	0.790	0.799	0.808	0.816	0.825	0.835	0.846	0.855	0.866	0.876	0.888	0.899	0.909	0.920	0.931	0.941	0.952	0.962	0.974	0.984	0.994	1.004	1.012	1.022	1.031	1.040	1.048	1.055	1.061	1.069	1.074	1.079	1.082	1.086	1.089	1.091	1.092	1.094	1.094	1.091	1.091	1.088	1.085	1.080	1.075	1.070	1.064	1.056	1.049	1.039	1.030	1.018	1.008	0.995	0.982	0.969	0.955	0.940	0.925	0.909	0.891	0.876	0.859	0.840	0.821	0.804	0.784	0.764	0.744	0.724	0.704	0.684	0.664	0.642	0.622	0.602	0.582	0.560	0.540	0.519	0.498	0.479	0.459	0.438	0.419	0.399	0.380	0.360	0.341	0.324	0.306	0.289	0.271	0.256	0.239	0.224	0.208	0.192	0.179	0.165	0.151	0.139	0.126	0.115	0.104	0.094	0.082	0.074	0.065	0.056	0.049	0.041	0.034	0.029	0.022	0.018	0.014	0.010	0.006	0.004	0.002	0.000	-0.002	-0.002	-0.002	-0.002	-0.001	-0.001	0.001	0.004	0.005	0.009	0.012	0.015	0.019	0.024	0.029	0.032	0.038	0.042	0.049	0.054	0.059	0.065	0.071	0.076	0.082	0.089	0.095	0.101	0.108	0.112	0.119	0.125	0.130	0.135	0.140	0.146	0.150	0.155	0.159	0.162	0.168	0.170	0.174	0.176	0.178	0.180	0.182	0.184	0.185	0.186	0.186	0.186	0.185	0.185	0.184	0.184	0.181	0.179	0.178	0.175	0.172	0.169	0.165	0.161	0.158	0.154	0.149	0.144	0.140	0.135	0.130	0.126	0.121	0.115	0.110	0.105	0.100	0.095	0.090	0.085	0.080	0.075	0.070	0.065	0.060	0.056	0.051	0.046	0.041	0.039	0.035	0.030	0.026	0.024	0.019	0.016	0.012	0.010	0.006	0.004	0.000	-0.002	-0.005	-0.008	-0.009	-0.011	-0.012	-0.015	-0.018	-0.020	-0.022	-0.024	-0.026	-0.028	-0.029	-0.031	-0.032	-0.034	-0.038	-0.039	-0.040	-0.041	-0.042	-0.045	-0.046	-0.048	-0.049	-0.051	-0.051	-0.054	-0.054	-0.056	-0.056	-0.056	-0.058	-0.058	-0.058	-0.059	-0.059	-0.058	-0.058	-0.056	-0.056	-0.055	-0.052	-0.050	-0.049	-0.046	-0.042	-0.040	-0.035	-0.031	-0.026	-0.022	-0.016	-0.010	-0.005	0.002	0.010	0.018	0.025	0.034	0.044	0.052	0.062	0.072	0.084	0.094	0.106	0.118	0.130	0.144	0.158	0.171	0.185	0.200	0.215	0.230	0.246	0.261	0.278	0.295	0.312	0.329	0.346	0.364	0.381	0.400	0.419	0.436	0.455	0.474	0.492	0.512	0.530	0.549	0.569	0.586	0.605	0.625	0.642	0.661	0.680	0.699	0.716	0.734	0.751	0.769	0.786	0.802	0.819	0.835	0.850	0.865	0.881	0.895	0.909	0.922	0.935	0.949	0.960	0.972	0.982	0.994	1.002	1.014	1.021	1.031	1.039	1.046	1.054	1.060	1.066	1.072	1.078	1.081	1.086	1.091	1.095	1.098	1.101	1.104	1.104	1.106	1.108	1.109	1.109	1.110	1.111	1.111	1.112	1.112	1.112	1.112	1.112	1.112	1.112	1.112	1.112	1.112	1.112	1.112	1.112	1.114	1.114	1.115	1.115	1.118	1.119	1.119	1.120	1.122	1.124	1.126	1.129	1.131	1.134	1.138	1.141	1.145	1.149	1.152	1.158	1.164	1.168	1.172	1.180	1.185	1.191	1.198	1.204	1.212	1.219	1.228	1.234	1.244	1.251	1.260	1.269	1.279	1.288	1.298	1.308	1.319	1.329	1.340	1.351	1.364	1.375	1.386	1.400	1.411	1.424	1.436	1.449	1.462	1.475	1.489	1.502	1.515	1.528	1.542	1.555	1.569	1.581	1.595	1.608	1.621	1.634	1.646	1.659	1.671	1.682	1.694	1.705	1.716	1.726	1.736	1.746	1.755	1.764	1.772	1.779	1.786	1.794	1.799	1.804	1.808	1.811	1.815	1.818	1.819	1.820	1.820	1.820	1.819	1.818	1.815	1.812	1.809	1.804	1.799	1.794	1.788	1.781	1.774	1.765	1.758	1.749	1.740	1.731	1.721	1.711	1.700	1.689	1.679	1.666	1.655	1.642	1.632	1.620	1.609	1.596	1.585	1.574	1.562	1.551	1.540	1.529	1.519	1.508	1.498	1.488	1.478	1.468	1.459	1.450	1.441	1.432	1.425	1.416	1.409	1.402	1.396	1.389	1.382	1.376	1.371	1.365	1.359	1.355	1.349	1.344	1.339	1.335	1.330	1.325	1.320	1.315	1.309	1.304	1.299	1.294	1.289	1.284	1.276	1.271	1.264	1.256	1.250	1.242	1.232	1.225	1.216	1.206	1.196	1.186	1.175	1.164	1.152	1.140	1.129	1.115	1.101	1.088	1.072	1.058	1.042	1.026	1.009	0.992	0.975	0.958	0.938	0.919	0.900	0.880	0.860	0.840	0.819	0.799	0.776	0.755	0.734	0.711	0.690	0.668	0.645	0.622	0.599	0.578	0.554	0.532	0.509	0.488	0.465	0.444	0.420	0.399	0.376	0.355	0.334	0.312	0.292	0.272	0.252	0.234	0.214	0.196	0.179	0.160	0.144	0.128	0.111	0.096	0.081	0.068	0.055	0.041	0.030	0.018	0.008	-0.001	-0.010	-0.019	-0.028	-0.034	-0.040	-0.045	-0.049	-0.052	-0.056	-0.059	-0.061	-0.061	-0.062	-0.061	-0.061	-0.060	-0.059	-0.055	-0.052	-0.049	-0.044	-0.039	-0.035	-0.030	-0.022	-0.018	-0.010	-0.004	0.002	0.010	0.018	0.025	0.031	0.040	0.048	0.055	0.062	0.070	0.076	0.084	0.090	0.098	0.105	0.110	0.118	0.122	0.129	0.135	0.140	0.145	0.149	0.152	0.156	0.159	0.162	0.165	0.168	0.170	0.171	0.174	0.174	0.175	0.175	0.176	0.176	0.178	0.176	0.176	0.175	0.174	0.174	0.172	0.170	0.170	0.169	0.168	0.168	0.166	0.165	0.165	0.164	0.162	0.161	0.160	0.161	0.161	0.161	0.161	0.162	0.164	0.165	0.166	0.169	0.171	0.174	0.176	0.180	0.184	0.189	0.192	0.198	0.202	0.209	0.215	0.222	0.229	0.236	0.245	0.254	0.261	0.271	0.281	0.290	0.301	0.312	0.324	0.335	0.346	0.359	0.371	0.384	0.396	0.409	0.422	0.436	0.449	0.464	0.478	0.491	0.505	0.519	0.534	0.549	0.562	0.578	0.591	0.605	0.619	0.634	0.646	0.660	0.674	0.688	0.700	0.712	0.725	0.738	0.751	0.762	0.774	0.785	0.796	0.809	0.819	0.829	0.839	0.848	0.858	0.868	0.876	0.884	0.892	0.901	0.909	0.915	0.924	0.930	0.936	0.944	0.950	0.956	0.962	0.968	0.974	0.980	0.986	0.990	0.996	1.001	1.006	1.014	1.019	1.024	1.029	1.035	1.040	1.045	1.051	1.058	1.062	1.069	1.074	1.080	1.088	1.094	1.101	1.108	1.115	1.122	1.130	1.138	1.145	1.154	1.162	1.171	1.180	1.190	1.199	1.209	1.219	1.229	1.239	1.249	1.260	1.270	1.282	1.292	1.304	1.315	1.326	1.338	1.349	1.360	1.371	1.384	1.394	1.405	1.418	1.428	1.439	1.450	1.459	1.470	1.481	1.490	1.500	1.509	1.518	1.526	1.534	1.542	1.549	1.556	1.562	1.569	1.574	1.580	1.584	1.589	1.592	1.595	1.599	1.600	1.602	1.604	1.604	1.604	1.604	1.604	1.601	1.600	1.596	1.595	1.591	1.588	1.582	1.579	1.574	1.569	1.562	1.558	1.551	1.545	1.539	1.531	1.525	1.518	1.511	1.502	1.496	1.490	1.482	1.475	1.468	1.461	1.455	1.448	1.441	1.435	1.429	1.422	1.418	1.412	1.408	1.404	1.399	1.395	1.392	1.389	1.386	1.385	1.382	1.382	1.381	1.380	1.381	1.381	1.381	1.384	1.385	1.388	1.390	1.392	1.395	1.400	1.402	1.408	1.411	1.416	1.420	1.426	1.430	1.435	1.440	1.446	1.451	1.456	1.462	1.468	1.472	1.478	1.482	1.489	1.494	1.498	1.502	1.506	1.510	1.514	1.516	1.520	1.522	1.524	1.526	1.529	1.529	1.529	1.530	1.530	1.529	1.528	1.525	1.524	1.521	1.518	1.515	1.510	1.505	1.500	1.495	1.490	1.482	1.476	1.469	1.459	1.451	1.442	1.434	1.424	1.414	1.402	1.392	1.381	1.369	1.358	1.346	1.332	1.320	1.308	1.294	1.281	1.266	1.254	1.240	1.225	1.211	1.196	1.182	1.168	1.152	1.139	1.124	1.109	1.094	1.080	1.066	1.051	1.038	1.024	1.010	0.995	0.982	0.969	0.956	0.942	0.930	0.920	0.908	0.895	0.885	0.874	0.864	0.854	0.845	0.836	0.828	0.820	0.812	0.805	0.800	0.792	0.788	0.782	0.778	0.774	0.769	0.766	0.764	0.761	0.759	0.758	0.758	0.758	0.756	0.758	0.759	0.759	0.761	0.762	0.765	0.769	0.771	0.774	0.778	0.781	0.785	0.790	0.792	0.798	0.802	0.806	0.811	0.815	0.820	0.825	0.830	0.834	0.839	0.844	0.848	0.851	0.855	0.859	0.864	0.866	0.870	0.872	0.875	0.878	0.879	0.881	0.882	0.884	0.884	0.885	0.885	0.885	0.884	0.882	0.881	0.880	0.879	0.876	0.874	0.871	0.869	0.865	0.862	0.859	0.854	0.851	0.846	0.842	0.839	0.834	0.830	0.825	0.820	0.815	0.810	0.805	0.801	0.796	0.792	0.789	0.785	0.781	0.779	0.775	0.772	0.771	0.769	0.768	0.766	0.766	0.765	0.765	0.765	0.768	0.769	0.771	0.774	0.778	0.781	0.786	0.791	0.796	0.802	0.809	0.818	0.825	0.834	0.844	0.852	0.864	0.872	0.884	0.896	0.909	0.921	0.934	0.948	0.960	0.974	0.989	1.002	1.018	1.032	1.048	1.064	1.079	1.094	1.109	1.125	1.139	1.154	1.169	1.184	1.199	1.212	1.228	1.240	1.254	1.268	1.279	1.292	1.302	1.315	1.325	1.336	1.346	1.356	1.364	1.371	1.379	1.386	1.392	1.398	1.404	1.408	1.411	1.415	1.418	1.419	1.420	1.421	1.422	1.421	1.420	1.419	1.416	1.415	1.411	1.408	1.404	1.400	1.396	1.391	1.386	1.381	1.376	1.369	1.364	1.358	1.351	1.345	1.340	1.334	1.328	1.321	1.315	1.309	1.302	1.298	1.291	1.288	1.281	1.276	1.272	1.269	1.265	1.261	1.258	1.255	1.252	1.250	1.248	1.246	1.245	1.245	1.244	1.242	1.242	1.242	1.241	1.242	1.242	1.244	1.244	1.245	1.246	1.246	1.248	1.249	1.249	1.249	1.250	1.250	1.250	1.250	1.250	1.249	1.248	1.246	1.245	1.242	1.240	1.236	1.234	1.230	1.226	1.221	1.216	1.211	1.205	1.199	1.191	1.184	1.176	1.169	1.160	1.150	1.141	1.131	1.121	1.110	1.100	1.089	1.078	1.066	1.054	1.041	1.030	1.018	1.005	0.992	0.981	0.969	0.958	0.944	0.932	0.921	0.909	0.898	0.886	0.875	0.864	0.854	0.844	0.834	0.824	0.815	0.806	0.798	0.789	0.781	0.772	0.766	0.759	0.752	0.746	0.740	0.735	0.730	0.725	0.721	0.716	0.714	0.710	0.708	0.705	0.704	0.701	0.699	0.698	0.696	0.698	0.696	0.696	0.696	0.698	0.699	0.700	0.700	0.702	0.705	0.706	0.709	0.711	0.714	0.716	0.720	0.724	0.728	0.731	0.735	0.739	0.742	0.748	0.752	0.756	0.761	0.766	0.772	0.778	0.782	0.788	0.792	0.799	0.804	0.810	0.816	0.821	0.829	0.834	0.840	0.846	0.852	0.859	0.865	0.871	0.878	0.884	0.890	0.896	0.902	0.909	0.915	0.921	0.928	0.932	0.939	0.945	0.950	0.956	0.961	0.969	0.974	0.980	0.985	0.991	0.996	1.004	1.009	1.015	1.020	1.025	1.031	1.036	1.042	1.049	1.054	1.060	1.064	1.070	1.076	1.082	1.089	1.094	1.100	1.106	1.111	1.118	1.124	1.130	1.135	1.142	1.149	1.156	1.162	1.168	1.175	1.181	1.189	1.196	1.202	1.211	1.218	1.225	1.232	1.239	1.246	1.254	1.261	1.269	1.276	1.285	1.292	1.300	1.308	1.314	1.321	1.330	1.338	1.344	1.352	1.360	1.366	1.374	1.381	1.389	1.398	1.404	1.411	1.419	1.426	1.432	1.439	1.446	1.452	1.460	1.465	1.472	1.478	1.484	1.490	1.496	1.501	1.508	1.512	1.519	1.524	1.528	1.532	1.539	1.542	1.546	1.551	1.556	1.561	1.564	1.570	1.574	1.578	1.580	1.584	1.588	1.590	1.594	1.596	1.600	1.601	1.605	1.608	1.610	1.614	1.616	1.618	1.620	1.622	1.625	1.626	1.629	1.631	1.634	1.636	1.638	1.640	1.641	1.645	1.646	1.649	1.650	1.651	1.655	1.656	1.659	1.661	1.664	1.666	1.668	1.671	1.674	1.676	1.680	1.684	1.686	1.690	1.694	1.698	1.701	1.706	1.710	1.715	1.719	1.725	1.729	1.734	1.739	1.745	1.750	1.756	1.762	1.768	1.775	1.781	1.788	1.794	1.800	1.808	1.814	1.821	1.829	1.835	1.842	1.849	1.855	1.862	1.869	1.875	1.881	1.888	1.894	1.899	1.904	1.909	1.914	1.918	1.921	1.925	1.929	1.931	1.934	1.934	1.936	1.938	1.936	1.935	1.934	1.932	1.930	1.926	1.924	1.919	1.915	1.909	1.902	1.895	1.888	1.878	1.870	1.860	1.849	1.839	1.826	1.814	1.801	1.789	1.775	1.761	1.746	1.731	1.715	1.700	1.684	1.669	1.652	1.636	1.620	1.602	1.586	1.569	1.554	1.539	1.521	1.506	1.490	1.474	1.460	1.444	1.430	1.415	1.402	1.390	1.378	1.365	1.352	1.342	1.332	1.324	1.314	1.305	1.299	1.291	1.285	1.279	1.275	1.270	1.266	1.262	1.261	1.258	1.258	1.256	1.255	1.255	1.256	1.256	1.259	1.260	1.261	1.264	1.266	1.269	1.271	1.274	1.278	1.280	1.284	1.288	1.290	1.292	1.295	1.298	1.300	1.301	1.304	1.305	1.308	1.308	1.309	1.309	1.309	1.309	1.308	1.308	1.305	1.304	1.301	1.299	1.296	1.291	1.288	1.284	1.279	1.275	1.269	1.262	1.256	1.251	1.245	1.239	1.230	1.222	1.216	1.208	1.200	1.190	1.182	1.174	1.165	1.156	1.146	1.138	1.128	1.120	1.110	1.100	1.091	1.081	1.071	1.061	1.051	1.041	1.032	1.022	1.012	1.004	0.994	0.985	0.975	0.965	0.956	0.946	0.938	0.929	0.920	0.910	0.901	0.892	0.885	0.876	0.868	0.861	0.852	0.845	0.838	0.831	0.825	0.818	0.811	0.805	0.800	0.795	0.790	0.785	0.780	0.776	0.772	0.769	0.765	0.762	0.759	0.758	0.756	0.755	0.752	0.752	0.751	0.752	0.752	0.752	0.754	0.755	0.758	0.759	0.762	0.765	0.768	0.772	0.775	0.779	0.784	0.789	0.794	0.799	0.804	0.809	0.815	0.821	0.828	0.832	0.840	0.846	0.854	0.860	0.866	0.874	0.881	0.888	0.895	0.902	0.910	0.918	0.925	0.932	0.940	0.945	0.952	0.960	0.966	0.972	0.979	0.985	0.991	0.996	1.001	1.006	1.012	1.016	1.021	1.026	1.029	1.032	1.036	1.040	1.042	1.044	1.046	1.048	1.050	1.050	1.052	1.052	1.052	1.052	1.052	1.051	1.050	1.049	1.048	1.048	1.045	1.044	1.041	1.039	1.038	1.035	1.032	1.030	1.028	1.026	1.022	1.021	1.019	1.016	1.015	1.014	1.012	1.011	1.010	1.010	1.009	1.009	1.009	1.010	1.011	1.011	1.012	1.015	1.018	1.019	1.022	1.025	1.030	1.032	1.038	1.041	1.045	1.050	1.055	1.059	1.065	1.070	1.076	1.080	1.086	1.091	1.096	1.101	1.106	1.111	1.116	1.120	1.124	1.128	1.131	1.134	1.136	1.138	1.139	1.140	1.140	1.140	1.139	1.138	1.135	1.132	1.130	1.126	1.121	1.116	1.110	1.102	1.096	1.089	1.081	1.071	1.062	1.052	1.042	1.031	1.021	1.010	0.998	0.985	0.972	0.960	0.946	0.934	0.921	0.908	0.894	0.880	0.866	0.854	0.841	0.828	0.814	0.802	0.789	0.776	0.765	0.752	0.741	0.731	0.720	0.710	0.700	0.691	0.682	0.675	0.666	0.659	0.654	0.648	0.642	0.638	0.632	0.630	0.626	0.625	0.622	0.622	0.621	0.620	0.621	0.622	0.624	0.625	0.629	0.631	0.634	0.638	0.642	0.648	0.651	0.658	0.662	0.669	0.675	0.681	0.688	0.694	0.701	0.709	0.715	0.721	0.729	0.736	0.744	0.750	0.758	0.764	0.770	0.776	0.782	0.789	0.792	0.799	0.802	0.808	0.811	0.816	0.819	0.822	0.825	0.828	0.829	0.830	0.831	0.832	0.832	0.831	0.831	0.830	0.828	0.826	0.822	0.820	0.818	0.812	0.809	0.805	0.800	0.795	0.789	0.785	0.778	0.771	0.765	0.759	0.752	0.746	0.739	0.731	0.724	0.716	0.709	0.702	0.694	0.688	0.680	0.672	0.665	0.658	0.650	0.642	0.636	0.629	0.622	0.615	0.610	0.604	0.599	0.592	0.586	0.582	0.578	0.571	0.568	0.564	0.560	0.555	0.551	0.549	0.545	0.541	0.539	0.536	0.534	0.531	0.529	0.528	0.525	0.522	0.522	0.521	0.519	0.519	0.516	0.516	0.514	0.514	0.511	0.511	0.510	0.509	0.507	0.507	0.506	0.506	0.504	0.502	0.501	0.501	0.499	0.498	0.496	0.494	0.492	0.490	0.489	0.486	0.485	0.482	0.480	0.479	0.476	0.474	0.471	0.471	0.469	0.466	0.464	0.461	0.460	0.458	0.456	0.454	0.451	0.449	0.448	0.445	0.444	0.441	0.441	0.439	0.438	0.436	0.435	0.435	0.434	0.432	0.431	0.431	0.431	0.430	0.430	0.431	0.431	0.432	0.432	0.432	0.434	0.436	0.436	0.438	0.440	0.442	0.444	0.446	0.449	0.451	0.454	0.458	0.461	0.465	0.469	0.472	0.478	0.481	0.488	0.492	0.498	0.505	0.510	0.516	0.524	0.529	0.536	0.542	0.551	0.559	0.566	0.575	0.584	0.592	0.601	0.610	0.619	0.629	0.639	0.648	0.658	0.668	0.678	0.689	0.698	0.708	0.719	0.728	0.738	0.746	0.756	0.766	0.775	0.784	0.792	0.801	0.809	0.816	0.824	0.830	0.838	0.842	0.849	0.854	0.858	0.862	0.866	0.868	0.871	0.872	0.874	0.874	0.874	0.874	0.872	0.871	0.868	0.866	0.861	0.859	0.852	0.848	0.841	0.835	0.829	0.822	0.814	0.806	0.798	0.789	0.780	0.771	0.762	0.752	0.742	0.732	0.724	0.714	0.704	0.695	0.685	0.676	0.666	0.658	0.650	0.641	0.632	0.624	0.616	0.609	0.601	0.594	0.589	0.582	0.578	0.572	0.568	0.564	0.560	0.558	0.554	0.551	0.551	0.549	0.549	0.549	0.549	0.551	0.551	0.554	0.556	0.560	0.562	0.566	0.570	0.574	0.579	0.584	0.591	0.596	0.602	0.610	0.618	0.624	0.632	0.641	0.648	0.658	0.666	0.674	0.684	0.694	0.702	0.712	0.721	0.732	0.742	0.752	0.762	0.772	0.784	0.794	0.804	0.814	0.825	0.835	0.845	0.855	0.866	0.876	0.886	0.896	0.905	0.915	0.925	0.934	0.944	0.952	0.962	0.970	0.980	0.988	0.996	1.004	1.011	1.018	1.025	1.032	1.039	1.045	1.050	1.055	1.061	1.066	1.070	1.075	1.079	1.082	1.086	1.090	1.091	1.095	1.096	1.098	1.099	1.100	1.101	1.101	1.101	1.101	1.100	1.100	1.098	1.095	1.092	1.090	1.088	1.085	1.081	1.078	1.074	1.070	1.065	1.061	1.056	1.051	1.046	1.041	1.035	1.030	1.024	1.018	1.011	1.005	0.999	0.992	0.986	0.979	0.974	0.966	0.960	0.952	0.946	0.941	0.934	0.928	0.922	0.916	0.910	0.904	0.898	0.892	0.888	0.882	0.878	0.874	0.868	0.864	0.860	0.856	0.851	0.849	0.845	0.841	0.840	0.836	0.832	0.831	0.828	0.826	0.824	0.821	0.819	0.818	0.816	0.812	0.811	0.810	0.808	0.806	0.804	0.802	0.801	0.799	0.796	0.794	0.791	0.788	0.785	0.780	0.778	0.772	0.769	0.764	0.759	0.754	0.749	0.742	0.735	0.730	0.721	0.714	0.706	0.699	0.690	0.680	0.670	0.661	0.651	0.640	0.629	0.618	0.608	0.596	0.584	0.571	0.559	0.546	0.534	0.521	0.509	0.495	0.482	0.469	0.458	0.444	0.431	0.419	0.408	0.395	0.382	0.371	0.360	0.348	0.338	0.328	0.318	0.308	0.299	0.289	0.281	0.274	0.266	0.260	0.251	0.246	0.240	0.235	0.230	0.226	0.222	0.218	0.215	0.211	0.209	0.208	0.204	0.202	0.201	0.199	0.199	0.196	0.195	0.194	0.192	0.191	0.189	0.188	0.185	0.182	0.180	0.176	0.174	0.170	0.165	0.160	0.155	0.150	0.142	0.135	0.128	0.119	0.110	0.100	0.089	0.078	0.066	0.052	0.040	0.025	0.011	-0.006	-0.022	-0.041	-0.060	-0.079	-0.098	-0.119	-0.139	-0.161	-0.184	-0.208	-0.230	-0.254	-0.278	-0.302	-0.328	-0.352	-0.379	-0.405	-0.430	-0.456	-0.482	-0.509	-0.534	-0.560	-0.585	-0.610	-0.636	-0.661	-0.685	-0.709	-0.732	-0.756	-0.778	-0.800	-0.821	-0.841	-0.860	-0.879	-0.896	-0.912	-0.929	-0.942	-0.956	-0.969	-0.980	-0.991	-1.000	-1.008	-1.015	-1.021	-1.026	-1.030	-1.031	-1.034	-1.032	-1.032	-1.029	-1.026	-1.021	-1.016	-1.010	-1.001	-0.994	-0.984	-0.974	-0.961	-0.949	-0.936	-0.922	-0.908	-0.892	-0.876	-0.860	-0.844	-0.826	-0.809	-0.791	-0.771	-0.752	-0.735	-0.716	-0.696	-0.678	-0.659	-0.640	-0.621	-0.602	-0.584	-0.566	-0.549	-0.531	-0.514	-0.499	-0.482	-0.466	-0.451	-0.436	-0.422	-0.409	-0.396	-0.384	-0.372	-0.360	-0.351	-0.341	-0.332	-0.324	-0.316	-0.309	-0.301	-0.295	-0.290	-0.285	-0.280	-0.276	-0.272	-0.270	-0.266	-0.264	-0.262	-0.260	-0.259	-0.258	-0.258	-0.256	-0.255	-0.256	-0.255	-0.254	-0.254	-0.252	-0.252	-0.252	-0.252	-0.251	-0.250	-0.249	-0.248	-0.246	-0.245	-0.242	-0.239	-0.238	-0.234	-0.230	-0.228	-0.222	-0.219	-0.214	-0.208	-0.202	-0.196	-0.190	-0.182	-0.176	-0.169	-0.161	-0.154	-0.144	-0.136	-0.128	-0.118	-0.109	-0.099	-0.089	-0.079	-0.068	-0.058	-0.046	-0.036	-0.025	-0.012	-0.002	0.010	0.020	0.032	0.042	0.055	0.066	0.078	0.090	0.100	0.111	0.122	0.132	0.144	0.155	0.165	0.176	0.188	0.196	0.206	0.218	0.226	0.235	0.245	0.254	0.262	0.271	0.280	0.289	0.296	0.305	0.312	0.321	0.329	0.336	0.344	0.351	0.359	0.365	0.372	0.380	0.386	0.394	0.401	0.408	0.415	0.422	0.429	0.436	0.445	0.451	0.459	0.468	0.474	0.482	0.491	0.500	0.509	0.518	0.526	0.535	0.546	0.555	0.565	0.575	0.586	0.596	0.608	0.620	0.630	0.642	0.655	0.669	0.681	0.694	0.708	0.721	0.735	0.750	0.765	0.780	0.794	0.809	0.825	0.841	0.856	0.872	0.889	0.904	0.920	0.938	0.954	0.970	0.986	1.004	1.020	1.036	1.054	1.069	1.086	1.102	1.118	1.134	1.150	1.165	1.181	1.196	1.211	1.225	1.240	1.254	1.268	1.281	1.292	1.306	1.319	1.330	1.341	1.351	1.361	1.371	1.380	1.389	1.398	1.405	1.411	1.419	1.425	1.430	1.434	1.438	1.441	1.445	1.448	1.450	1.451	1.451	1.451	1.451	1.450	1.446	1.444	1.440	1.438	1.432	1.428	1.422	1.418	1.410	1.404	1.395	1.388	1.380	1.370	1.361	1.351	1.341	1.331	1.320	1.310	1.299	1.288	1.276	1.265	1.254	1.241	1.230	1.218	1.205	1.192	1.181	1.169	1.156	1.145	1.132	1.120	1.110	1.099	1.088	1.078	1.066	1.055	1.046	1.036	1.026	1.018	1.010	1.000	0.992	0.985	0.976	0.971	0.964	0.958	0.951	0.945	0.940	0.934	0.930	0.925	0.921	0.916	0.911	0.908	0.904	0.901	0.898	0.894	0.890	0.886	0.884	0.880	0.878	0.874	0.870	0.868	0.862	0.860	0.855	0.851	0.848	0.842	0.838	0.834	0.829	0.822	0.818	0.811	0.806	0.800	0.792	0.785	0.778	0.770	0.762	0.755	0.748	0.739	0.730	0.721	0.714	0.705	0.695	0.686	0.676	0.666	0.656	0.648	0.638	0.626	0.616	0.608	0.596	0.588	0.578	0.568	0.559	0.549	0.539	0.530	0.521	0.512	0.505	0.496	0.488	0.480	0.472	0.465	0.458	0.451	0.445	0.438	0.431	0.426	0.421	0.415	0.411	0.406	0.401	0.399	0.394	0.390	0.389	0.385	0.382	0.381	0.379	0.378	0.378	0.376	0.375	0.376	0.376	0.376	0.378	0.378	0.379	0.381	0.382	0.384	0.388	0.390	0.392	0.396	0.399	0.402	0.408	0.411	0.416	0.420	0.425	0.430	0.435	0.441	0.445	0.451	0.458	0.464	0.470	0.475	0.481	0.488	0.494	0.500	0.507	0.514	0.521	0.528	0.532	0.539	0.545	0.551	0.558	0.564	0.569	0.575	0.579	0.585	0.589	0.594	0.598	0.602	0.606	0.610	0.612	0.616	0.619	0.622	0.624	0.626	0.628	0.629	0.630	0.631	0.631	0.631	0.631	0.631	0.631	0.631	0.630	0.629	0.628	0.626	0.624	0.622	0.621	0.619	0.618	0.616	0.614	0.612	0.611	0.611	0.610	0.609	0.608	0.606	0.606	0.606	0.606	0.608	0.608	0.609	0.611	0.612	0.615	0.619	0.621	0.626	0.630	0.635	0.640	0.646	0.652	0.660	0.666	0.674	0.682	0.691	0.700	0.709	0.720	0.730	0.740	0.750	0.761	0.774	0.785	0.796	0.810	0.821	0.834	0.846	0.859	0.871	0.882	0.896	0.908	0.920	0.931	0.942	0.954	0.965	0.976	0.986	0.995	1.005	1.012	1.021	1.028	1.034	1.040	1.046	1.051	1.055	1.059	1.061	1.062	1.062	1.062	1.061	1.061	1.058	1.054	1.050	1.045	1.040	1.032	1.025	1.016	1.006	0.996	0.985	0.972	0.960	0.946	0.931	0.916	0.901	0.885	0.869	0.851	0.832	0.814	0.795	0.775	0.755	0.735	0.714	0.692	0.671	0.649	0.628	0.605	0.582	0.561	0.539	0.516	0.494	0.472	0.449	0.428	0.406	0.384	0.364	0.341	0.321	0.300	0.281	0.262	0.244	0.225	0.208	0.190	0.172	0.158	0.142	0.128	0.114	0.100	0.088	0.075	0.064	0.054	0.044	0.035	0.028	0.020	0.014	0.008	0.004	-0.001	-0.005	-0.008	-0.009	-0.011	-0.011	-0.010	-0.009	-0.008	-0.006	-0.004	0.000	0.004	0.008	0.012	0.018	0.024	0.030	0.036	0.042	0.050	0.058	0.065	0.074	0.081	0.089	0.098	0.105	0.114	0.121	0.130	0.138	0.146	0.154	0.161	0.169	0.176	0.185	0.191	0.199	0.204	0.211	0.216	0.222	0.228	0.232	0.238	0.241	0.245	0.249	0.252	0.255	0.258	0.260	0.261	0.264	0.264	0.266	0.266	0.266	0.265	0.266	0.265	0.264	0.262	0.261	0.261	0.260	0.258	0.256	0.254	0.252	0.249	0.246	0.245	0.241	0.240	0.236	0.234	0.231	0.229	0.226	0.224	0.221	0.220	0.216	0.215	0.211	0.210	0.209	0.206	0.204	0.202	0.200	0.199	0.196	0.195	0.192	0.190	0.189	0.186	0.185	0.184	0.181	0.179	0.178	0.175	0.172	0.170	0.168	0.165	0.162	0.159	0.156	0.152	0.150	0.145	0.141	0.138	0.132	0.129	0.124	0.119	0.112	0.108	0.101	0.095	0.090	0.084	0.076	0.070	0.064	0.058	0.050	0.044	0.036	0.030	0.022	0.015	0.009	0.002	-0.004	-0.011	-0.018	-0.024	-0.030	-0.035	-0.040	-0.046	-0.051	-0.056	-0.061	-0.064	-0.068	-0.070	-0.074	-0.075	-0.076	-0.078	-0.078	-0.078	-0.076	-0.078	-0.075	-0.074	-0.069	-0.066	-0.062	-0.059	-0.054	-0.049	-0.041	-0.035	-0.029	-0.020	-0.012	-0.004	0.006	0.015	0.026	0.036	0.048	0.059	0.071	0.082	0.096	0.110	0.122	0.138	0.151	0.166	0.182	0.198	0.212	0.229	0.245	0.261	0.279	0.295	0.312	0.330	0.348	0.365	0.382	0.401	0.419	0.438	0.455	0.474	0.491	0.510	0.528	0.546	0.565	0.582	0.600	0.619	0.635	0.652	0.670	0.688	0.704	0.721	0.738	0.752	0.769	0.785	0.801	0.816	0.830	0.844	0.858	0.871	0.884	0.898	0.910	0.921	0.932	0.944	0.955	0.964	0.975	0.984	0.992	1.001	1.010	1.016	1.025	1.031	1.039	1.044	1.051	1.056	1.060	1.065	1.069	1.074	1.078	1.080	1.084	1.086	1.090	1.092	1.095	1.096	1.100	1.101	1.102	1.105	1.108	1.109	1.111	1.111	1.114	1.115	1.118	1.118	1.120	1.122	1.124	1.126	1.128	1.129	1.131	1.134	1.136	1.139	1.140	1.142	1.145	1.149	1.151	1.154	1.158	1.161	1.165	1.169	1.172	1.176	1.180	1.185	1.189	1.194	1.199	1.204	1.208	1.214	1.219	1.225	1.230	1.238	1.242	1.250	1.255	1.262	1.270	1.276	1.284	1.291	1.299	1.308	1.315	1.324	1.331	1.340	1.349	1.359	1.368	1.378	1.386	1.395	1.405	1.415	1.425	1.435	1.445	1.455	1.465	1.475	1.485	1.495	1.504	1.515	1.524	1.532	1.541	1.550	1.559	1.568	1.575	1.584	1.590	1.598	1.604	1.610	1.616	1.620	1.625	1.629	1.631	1.634	1.636	1.638	1.638	1.638	1.638	1.636	1.634	1.630	1.628	1.624	1.618	1.612	1.605	1.599	1.591	1.582	1.574	1.565	1.554	1.542	1.532	1.520	1.509	1.495	1.482	1.468	1.454	1.441	1.426	1.411	1.396	1.382	1.368	1.352	1.338	1.322	1.308	1.292	1.278	1.264	1.249	1.235	1.222	1.209	1.196	1.182	1.171	1.160	1.149	1.138	1.126	1.115	1.106	1.098	1.088	1.080	1.071	1.065	1.058	1.050	1.045	1.039	1.034	1.029	1.024	1.019	1.015	1.010	1.008	1.002	0.999	0.996	0.991	0.989	0.985	0.982	0.978	0.974	0.971	0.966	0.962	0.958	0.954	0.949	0.944	0.938	0.932	0.926	0.920	0.912	0.905	0.898	0.890	0.880	0.871	0.861	0.852	0.842	0.831	0.819	0.808	0.794	0.782	0.769	0.755	0.740	0.726	0.710	0.695	0.679	0.664	0.646	0.630	0.612	0.595	0.578	0.559	0.541	0.522	0.505	0.486	0.466	0.448	0.429	0.410	0.391	0.372	0.354	0.336	0.316	0.298	0.280	0.261	0.244	0.226	0.209	0.191	0.176	0.159	0.144	0.129	0.114	0.100	0.085	0.072	0.061	0.049	0.036	0.026	0.016	0.006	-0.001	-0.010	-0.018	-0.024	-0.029	-0.034	-0.039	-0.042	-0.045	-0.048	-0.050	-0.050	-0.050	-0.050	-0.048	-0.046	-0.044	-0.041	-0.036	-0.032	-0.028	-0.022	-0.016	-0.010	-0.004	0.002	0.010	0.016	0.025	0.032	0.041	0.049	0.056	0.065	0.072	0.082	0.090	0.098	0.105	0.112	0.120	0.128	0.135	0.141	0.148	0.154	0.160	0.166	0.170	0.175	0.181	0.184	0.189	0.191	0.194	0.196	0.199	0.199	0.200	0.201	0.201	0.202	0.201	0.201	0.200	0.199	0.198	0.198	0.195	0.194	0.191	0.189	0.186	0.184	0.181	0.179	0.175	0.174	0.171	0.169	0.166	0.164	0.162	0.159	0.158	0.155	0.154	0.152	0.150	0.150	0.150	0.149	0.149	0.148	0.149	0.150	0.150	0.151	0.154	0.154	0.156	0.160	0.161	0.165	0.169	0.172	0.178	0.182	0.188	0.192	0.198	0.204	0.210	0.218	0.225	0.232	0.240	0.249	0.256	0.265	0.275	0.284	0.294	0.302	0.312	0.324	0.334	0.344	0.356	0.368	0.379	0.390	0.401	0.414	0.425	0.438	0.450	0.462	0.472	0.485	0.498	0.510	0.522	0.534	0.546	0.558	0.570	0.581	0.592	0.605	0.615	0.628	0.638	0.650	0.660	0.671	0.681	0.691	0.701	0.710	0.720	0.729	0.738	0.748	0.755	0.764	0.772	0.780	0.789	0.795	0.802	0.810	0.816	0.822	0.830	0.835	0.841	0.848	0.854	0.860	0.865	0.871	0.876	0.881	0.888	0.891	0.898	0.902	0.908	0.912	0.918	0.922	0.929	0.934	0.939	0.944	0.950	0.955	0.961	0.968	0.974	0.980	0.985	0.992	0.999	1.005	1.012	1.020	1.028	1.034	1.042	1.050	1.059	1.066	1.075	1.085	1.094	1.104	1.111	1.121	1.131	1.140	1.151	1.161	1.170	1.181	1.191	1.202	1.212	1.222	1.232	1.242	1.254	1.264	1.275	1.285	1.294	1.305	1.314	1.324	1.334	1.342	1.351	1.360	1.368	1.376	1.382	1.390	1.398	1.404	1.409	1.414	1.420	1.424	1.428	1.431	1.434	1.436	1.439	1.440	1.441	1.440	1.439	1.438	1.436	1.434	1.431	1.428	1.424	1.419	1.414	1.409	1.401	1.395	1.388	1.379	1.371	1.362	1.354	1.345	1.335	1.325	1.315	1.305	1.294	1.284	1.272	1.264	1.251	1.241	1.230	1.219	1.208	1.198	1.188	1.178	1.168	1.159	1.150	1.140	1.131	1.124	1.116	1.110	1.102	1.098	1.091	1.085	1.081	1.076	1.074	1.070	1.066	1.064	1.062	1.060	1.060	1.060	1.059	1.060	1.060	1.061	1.062	1.064	1.066	1.068	1.070	1.074	1.075	1.079	1.081	1.085	1.088	1.090	1.094	1.098	1.100	1.102	1.106	1.108	1.110	1.111	1.114	1.115	1.118	1.119	1.119	1.119	1.119	1.119	1.118	1.116	1.115	1.114	1.111	1.109	1.106	1.101	1.099	1.094	1.090	1.085	1.079	1.072	1.068	1.060	1.052	1.045	1.039	1.030	1.021	1.012	1.004	0.996	0.986	0.976	0.966	0.956	0.946	0.935	0.925	0.914	0.904	0.891	0.880	0.869	0.858	0.846	0.835	0.822	0.812	0.800	0.789	0.776	0.764	0.751	0.740	0.729	0.716	0.705	0.694	0.682	0.671	0.661	0.650	0.639	0.629	0.620	0.610	0.600	0.591	0.581	0.572	0.564	0.555	0.549	0.541	0.534	0.528	0.521	0.515	0.510	0.504	0.500	0.495	0.492	0.489	0.486	0.484	0.481	0.481	0.480	0.480	0.480	0.480	0.481	0.482	0.484	0.488	0.490	0.492	0.496	0.500	0.502	0.509	0.512	0.518	0.522	0.528	0.534	0.540	0.545	0.551	0.558	0.564	0.570	0.576	0.584	0.590	0.596	0.602	0.609	0.615	0.621	0.628	0.634	0.639	0.645	0.650	0.655	0.660	0.664	0.669	0.672	0.676	0.679	0.682	0.685	0.688	0.689	0.691	0.692	0.694	0.695	0.696	0.696	0.696	0.696	0.696	0.696	0.695	0.694	0.692	0.691	0.690	0.689	0.688	0.685	0.684	0.681	0.679	0.676	0.674	0.672	0.670	0.669	0.666	0.665	0.662	0.662	0.661	0.660	0.659	0.659	0.659	0.660	0.661	0.662	0.664	0.665	0.668	0.670	0.672	0.678	0.681	0.685	0.690	0.695	0.702	0.709	0.715	0.722	0.730	0.738	0.746	0.756	0.766	0.776	0.788	0.798	0.809	0.822	0.834	0.846	0.860	0.872	0.888	0.901	0.915	0.930	0.944	0.960	0.975	0.990	1.005	1.020	1.036	1.051	1.068	1.082	1.098	1.112	1.129	1.144	1.159	1.174	1.189	1.202	1.216	1.230	1.244	1.258	1.270	1.284	1.295	1.306	1.316	1.328	1.338	1.348	1.356	1.366	1.374	1.381	1.388	1.394	1.400	1.405	1.410	1.415	1.419	1.422	1.425	1.428	1.430	1.430	1.430	1.431	1.431	1.430	1.430	1.429	1.426	1.422	1.420	1.418	1.414	1.411	1.406	1.402	1.399	1.394	1.390	1.385	1.380	1.376	1.371	1.366	1.361	1.358	1.352	1.346	1.342	1.338	1.334	1.329	1.325	1.321	1.318	1.314	1.309	1.306	1.302	1.299	1.296	1.294	1.291	1.288	1.285	1.282	1.280	1.279	1.276	1.274	1.271	1.269	1.268	1.265	1.262	1.260	1.258	1.255	1.251	1.249	1.245	1.241	1.238	1.234	1.230	1.225	1.220	1.215	1.210	1.204	1.198	1.191	1.185	1.176	1.169	1.161	1.152	1.144	1.136	1.126	1.116	1.108	1.096	1.088	1.076	1.064	1.052	1.041	1.030	1.019	1.006	0.995	0.982	0.971	0.960	0.946	0.935	0.924	0.912	0.900	0.889	0.879	0.868	0.856	0.846	0.835	0.825	0.815	0.806	0.798	0.790	0.780	0.772	0.766	0.758	0.751	0.745	0.739	0.735	0.729	0.725	0.720	0.718	0.714	0.711	0.709	0.708	0.706	0.705	0.704	0.705	0.705	0.706	0.708	0.709	0.709	0.711	0.715	0.716	0.720	0.724	0.729	0.731	0.736	0.740	0.745	0.750	0.756	0.761	0.768	0.774	0.779	0.785	0.792	0.798	0.805	0.811	0.819	0.825	0.832	0.839	0.846	0.854	0.860	0.868	0.874	0.881	0.888	0.894	0.901	0.908	0.915	0.921	0.928	0.934	0.940	0.946	0.951	0.958	0.962	0.969	0.974	0.979	0.984	0.989	0.994	0.998	1.002	1.006	1.010	1.012	1.016	1.020	1.022	1.026	1.030	1.032	1.034	1.038	1.040	1.042	1.045	1.048	1.050	1.051	1.054	1.056	1.058	1.060	1.061	1.065	1.066	1.068	1.071	1.072	1.076	1.078	1.081	1.082	1.086	1.089	1.092	1.096	1.100	1.104	1.108	1.111	1.115	1.120	1.124	1.130	1.134	1.140	1.144	1.150	1.155	1.161	1.168	1.174	1.179	1.186	1.192	1.199	1.205	1.211	1.219	1.225	1.232	1.240	1.246	1.254	1.260	1.268	1.275	1.281	1.289	1.295	1.301	1.309	1.315	1.321	1.329	1.335	1.341	1.348	1.352	1.358	1.364	1.370	1.374	1.380	1.385	1.389	1.394	1.399	1.404	1.409	1.412	1.416	1.421	1.424	1.429	1.432	1.436	1.440	1.444	1.449	1.451	1.456	1.459	1.462	1.466	1.470	1.472	1.476	1.480	1.482	1.486	1.490	1.492	1.496	1.500	1.504	1.506	1.510	1.514	1.518	1.521	1.526	1.529	1.532	1.536	1.540	1.544	1.548	1.550	1.555	1.559	1.562	1.565	1.569	1.572	1.576	1.580	1.584	1.588	1.590	1.594	1.596	1.601	1.604	1.608	1.611	1.615	1.619	1.622	1.626	1.629	1.632	1.638	1.640	1.644	1.648	1.651	1.655	1.658	1.662	1.666	1.670	1.674	1.678	1.681	1.685	1.690	1.694	1.698	1.701	1.706	1.709	1.714	1.718	1.721	1.725	1.729	1.732	1.735	1.739	1.741	1.744	1.748	1.750	1.751	1.754	1.755	1.756	1.759	1.759	1.759	1.759	1.759	1.758	1.755	1.754	1.751	1.749	1.745	1.741	1.738	1.732	1.728	1.721	1.715	1.708	1.700	1.692	1.684	1.674	1.664	1.652	1.642	1.630	1.618	1.605	1.591	1.578	1.564	1.549	1.534	1.519	1.504	1.486	1.471	1.454	1.438	1.420	1.402	1.385	1.368	1.350	1.334	1.316	1.299	1.282	1.265	1.249	1.231	1.214	1.198	1.181	1.166	1.150	1.138	1.122	1.108	1.094	1.082	1.069	1.058	1.046	1.035	1.025	1.016	1.008	0.999	0.991	0.984	0.978	0.971	0.965	0.960	0.956	0.951	0.949	0.946	0.944	0.941	0.940	0.939	0.938	0.936	0.938	0.938	0.938	0.939	0.939	0.940	0.941	0.941	0.942	0.944	0.945	0.946	0.948	0.948	0.949	0.950	0.950	0.950	0.950	0.951	0.950	0.949	0.949	0.948	0.946	0.945	0.942	0.940	0.938	0.934	0.931	0.928	0.924	0.920	0.915	0.911	0.906	0.901	0.895	0.890	0.884	0.878	0.870	0.865	0.858	0.851	0.844	0.835	0.829	0.821	0.814	0.805	0.798	0.790	0.781	0.772	0.765	0.756	0.749	0.740	0.731	0.722	0.715	0.706	0.698	0.689	0.681	0.672	0.665	0.656	0.648	0.640	0.631	0.624	0.616	0.609	0.601	0.594	0.586	0.581	0.574	0.568	0.561	0.555	0.549	0.544	0.539	0.534	0.529	0.525	0.521	0.518	0.514	0.511	0.509	0.507	0.505	0.504	0.502	0.501	0.502	0.502	0.502	0.504	0.505	0.506	0.509	0.511	0.514	0.518	0.521	0.525	0.529	0.535	0.539	0.545	0.550	0.556	0.564	0.570	0.578	0.585	0.591	0.599	0.606	0.614	0.621	0.630	0.638	0.646	0.655	0.662	0.671	0.680	0.689	0.696	0.705	0.712	0.721	0.729	0.738	0.745	0.752	0.761	0.768	0.775	0.781	0.789	0.794	0.801	0.808	0.814	0.818	0.824	0.829	0.834	0.838	0.841	0.846	0.850	0.852	0.856	0.860	0.862	0.865	0.868	0.869	0.870	0.872	0.874	0.875	0.876	0.878	0.879	0.879	0.880	0.880	0.881	0.881	0.882	0.882	0.882	0.884	0.884	0.885	0.886	0.886	0.888	0.889	0.890	0.891	0.894	0.895	0.898	0.900	0.904	0.906	0.910	0.912	0.918	0.922	0.926	0.931	0.936	0.942	0.949	0.954	0.961	0.969	0.975	0.982	0.990	0.999	1.006	1.015	1.022	1.031	1.040	1.049	1.058	1.066	1.075	1.084	1.092	1.102	1.110	1.119	1.126	1.135	1.142	1.149	1.156	1.162	1.169	1.175	1.180	1.184	1.188	1.191	1.195	1.196	1.199	1.200	1.200	1.200	1.199	1.198	1.196	1.192	1.189	1.185	1.179	1.175	1.169	1.161	1.155	1.146	1.138	1.129	1.120	1.110	1.100	1.090	1.080	1.068	1.056	1.044	1.032	1.020	1.008	0.995	0.982	0.970	0.958	0.945	0.932	0.919	0.906	0.895	0.882	0.871	0.859	0.849	0.838	0.826	0.816	0.806	0.798	0.789	0.780	0.772	0.765	0.758	0.752	0.746	0.741	0.738	0.732	0.730	0.728	0.725	0.725	0.724	0.724	0.724	0.726	0.728	0.730	0.734	0.738	0.742	0.746	0.752	0.759	0.765	0.772	0.780	0.788	0.796	0.805	0.814	0.824	0.834	0.845	0.855	0.866	0.876	0.888	0.898	0.910	0.920	0.931	0.944	0.954	0.965	0.975	0.985	0.996	1.006	1.016	1.026	1.034	1.044	1.051	1.059	1.066	1.074	1.080	1.086	1.091	1.096	1.101	1.104	1.108	1.110	1.111	1.112	1.114	1.114	1.112	1.111	1.110	1.108	1.105	1.101	1.098	1.094	1.090	1.084	1.079	1.072	1.068	1.060	1.052	1.046	1.038	1.030	1.022	1.015	1.006	0.998	0.989	0.980	0.972	0.964	0.954	0.946	0.938	0.930	0.921	0.914	0.905	0.898	0.890	0.882	0.875	0.868	0.861	0.855	0.849	0.842	0.836	0.830	0.826	0.820	0.815	0.810	0.805	0.800	0.796	0.792	0.789	0.784	0.780	0.776	0.772	0.770	0.768	0.764	0.760	0.756	0.752	0.749	0.746	0.742	0.739	0.735	0.731	0.728	0.724	0.720	0.715	0.710	0.706	0.701	0.695	0.690	0.685	0.680	0.672	0.668	0.661	0.655	0.649	0.642	0.635	0.629	0.621	0.615	0.608	0.601	0.592	0.585	0.579	0.570	0.564	0.558	0.549	0.540	0.534	0.525	0.519	0.511	0.504	0.496	0.490	0.482	0.476	0.470	0.464	0.458	0.451	0.445	0.441	0.435	0.430	0.425	0.421	0.416	0.412	0.409	0.405	0.404	0.401	0.398	0.396	0.395	0.392	0.391	0.391	0.390	0.390	0.390	0.391	0.392	0.394	0.395	0.398	0.400	0.402	0.408	0.411	0.414	0.419	0.424	0.429	0.434	0.439	0.445	0.451	0.458	0.465	0.471	0.479	0.488	0.495	0.504	0.512	0.520	0.530	0.539	0.549	0.556	0.566	0.576	0.585	0.594	0.604	0.614	0.622	0.631	0.641	0.650	0.659	0.668	0.675	0.682	0.690	0.698	0.705	0.711	0.718	0.724	0.729	0.734	0.738	0.741	0.746	0.749	0.751	0.752	0.754	0.756	0.756	0.755	0.755	0.754	0.751	0.750	0.748	0.745	0.740	0.735	0.731	0.725	0.720	0.712	0.708	0.700	0.694	0.686	0.679	0.670	0.664	0.655	0.646	0.639	0.630	0.621	0.614	0.604	0.596	0.588	0.580	0.571	0.564	0.556	0.550	0.541	0.535	0.529	0.521	0.515	0.510	0.504	0.498	0.494	0.489	0.485	0.481	0.479	0.475	0.472	0.470	0.470	0.469	0.469	0.468	0.468	0.468	0.469	0.470	0.472	0.474	0.476	0.480	0.482	0.486	0.490	0.494	0.499	0.502	0.509	0.514	0.520	0.525	0.531	0.538	0.545	0.551	0.559	0.564	0.571	0.580	0.588	0.594	0.602	0.610	0.618	0.626	0.634	0.642	0.650	0.659	0.668	0.675	0.682	0.691	0.699	0.706	0.715	0.722	0.730	0.736	0.744	0.751	0.759	0.765	0.771	0.778	0.784	0.790	0.795	0.801	0.808	0.812	0.816	0.821	0.825	0.829	0.832	0.838	0.841	0.844	0.846	0.849	0.852	0.854	0.856	0.858	0.859	0.859	0.860	0.861	0.861	0.862	0.861	0.861	0.860	0.860	0.859	0.859	0.856	0.855	0.852	0.850	0.849	0.845	0.844	0.840	0.838	0.834	0.830	0.828	0.824	0.819	0.815	0.811	0.808	0.804	0.799	0.795	0.789	0.785	0.780	0.775	0.770	0.765	0.760	0.755	0.750	0.745	0.740	0.735	0.730	0.725	0.720	0.715	0.710	0.706	0.701	0.698	0.692	0.689	0.685	0.681	0.678	0.672	0.670	0.666	0.664	0.661	0.659	0.656	0.654	0.651	0.650	0.649	0.646	0.645	0.644	0.642	0.642	0.640	0.640	0.640	0.639	0.639	0.638	0.638	0.639	0.638	0.639	0.638	0.639	0.638	0.638	0.638	0.638	0.636	0.634	0.634	0.632	0.630	0.629	0.628	0.624	0.621	0.619	0.615	0.612	0.608	0.604	0.599	0.594	0.588	0.582	0.576	0.570	0.561	0.554	0.548	0.538	0.529	0.521	0.512	0.502	0.492	0.481	0.471	0.460	0.449	0.438	0.426	0.416	0.405	0.392	0.381	0.370	0.359	0.346	0.334	0.324	0.311	0.301	0.289	0.279	0.268	0.258	0.248	0.238	0.229	0.219	0.210	0.201	0.194	0.185	0.178	0.169	0.164	0.156	0.150	0.144	0.139	0.132	0.128	0.121	0.118	0.114	0.108	0.105	0.100	0.095	0.091	0.086	0.082	0.078	0.072	0.069	0.064	0.058	0.052	0.046	0.040	0.034	0.026	0.018	0.010	0.001	-0.009	-0.019	-0.029	-0.040	-0.052	-0.064	-0.078	-0.091	-0.106	-0.121	-0.138	-0.154	-0.171	-0.190	-0.210	-0.229	-0.249	-0.271	-0.292	-0.315	-0.338	-0.361	-0.385	-0.409	-0.434	-0.460	-0.485	-0.511	-0.538	-0.564	-0.590	-0.618	-0.644	-0.671	-0.698	-0.724	-0.750	-0.776	-0.802	-0.829	-0.852	-0.879	-0.902	-0.928	-0.951	-0.972	-0.995	-1.016	-1.038	-1.056	-1.075	-1.094	-1.110	-1.126	-1.141	-1.155	-1.168	-1.179	-1.190	-1.198	-1.208	-1.214	-1.220	-1.222	-1.228	-1.229	-1.229	-1.230	-1.228	-1.224	-1.220	-1.216	-1.210	-1.201	-1.192	-1.182	-1.171	-1.160	-1.148	-1.134	-1.120	-1.104	-1.089	-1.071	-1.054	-1.035	-1.018	-0.999	-0.978	-0.958	-0.938	-0.918	-0.896	-0.875	-0.854	-0.832	-0.810	-0.789	-0.768	-0.746	-0.726	-0.705	-0.686	-0.665	-0.645	-0.626	-0.608	-0.589	-0.571	-0.555	-0.538	-0.521	-0.505	-0.491	-0.478	-0.464	-0.450	-0.438	-0.426	-0.415	-0.405	-0.396	-0.388	-0.379	-0.371	-0.365	-0.358	-0.351	-0.348	-0.342	-0.339	-0.335	-0.331	-0.329	-0.326	-0.324	-0.322	-0.321	-0.320	-0.320	-0.320	-0.320	-0.320	-0.319	-0.319	-0.319	-0.319	-0.319	-0.319	-0.319	-0.320	-0.320	-0.319	-0.319	-0.319	-0.318	-0.316	-0.315	-0.314	-0.311	-0.309	-0.305	-0.304	-0.300	-0.296	-0.291	-0.286	-0.282	-0.276	-0.271	-0.264	-0.259	-0.251	-0.244	-0.235	-0.228	-0.218	-0.209	-0.199	-0.190	-0.179	-0.168	-0.156	-0.145	-0.134	-0.121	-0.110	-0.096	-0.084	-0.070	-0.058	-0.044	-0.031	-0.016	-0.002	0.011	0.026	0.040	0.054	0.068	0.082	0.096	0.110	0.125	0.139	0.152	0.166	0.180	0.194	0.208	0.219	0.232	0.245	0.259	0.270	0.282	0.294	0.306	0.318	0.330	0.340	0.351	0.364	0.372	0.382	0.392	0.402	0.412	0.422	0.432	0.442	0.451	0.461	0.471	0.480	0.490	0.500	0.509	0.519	0.529	0.540	0.549	0.559	0.570	0.581	0.592	0.602	0.615	0.628	0.640	0.651	0.665	0.676	0.690	0.704	0.718	0.732	0.745	0.760	0.776	0.791	0.806	0.822	0.840	0.856	0.872	0.890	0.906	0.924	0.940	0.958	0.975	0.992	1.011	1.029	1.046	1.064	1.081	1.098	1.116	1.132	1.150	1.166	1.182	1.200	1.216	1.231	1.246	1.261	1.276	1.290	1.305	1.318	1.330	1.342	1.355	1.366	1.378	1.388	1.398	1.406	1.415	1.424	1.432	1.438	1.445	1.451	1.456	1.461	1.465	1.469	1.471	1.475	1.478	1.479	1.479	1.479	1.479	1.478	1.476	1.475	1.472	1.470	1.468	1.462	1.459	1.455	1.450	1.442	1.438	1.431	1.424	1.416	1.409	1.401	1.392	1.385	1.375	1.366	1.358	1.348	1.338	1.328	1.319	1.308	1.296	1.285	1.275	1.264	1.252	1.242	1.231	1.220	1.210	1.198	1.186	1.175	1.164	1.154	1.142	1.132	1.120	1.110	1.100	1.090	1.081	1.071	1.062	1.051	1.042	1.035	1.026	1.019	1.011	1.002	0.996	0.989	0.982	0.976	0.971	0.965	0.959	0.955	0.949	0.945	0.940	0.936	0.932	0.929	0.925	0.921	0.919	0.915	0.914	0.910	0.909	0.905	0.902	0.900	0.898	0.895	0.892	0.890	0.888	0.885	0.882	0.879	0.876	0.871	0.869	0.865	0.861	0.856	0.852	0.848	0.841	0.838	0.831	0.825	0.819	0.812	0.806	0.799	0.791	0.784	0.776	0.768	0.759	0.750	0.741	0.731	0.721	0.712	0.702	0.692	0.682	0.671	0.661	0.651	0.641	0.629	0.619	0.608	0.598	0.588	0.576	0.566	0.556	0.545	0.535	0.526	0.516	0.506	0.498	0.489	0.480	0.472	0.465	0.458	0.450	0.442	0.436	0.430	0.424	0.419	0.415	0.409	0.405	0.401	0.399	0.396	0.394	0.392	0.390	0.390	0.390	0.389	0.390	0.390	0.391	0.394	0.396	0.399	0.401	0.404	0.409	0.412	0.416	0.421	0.426	0.430	0.436	0.441	0.449	0.454	0.461	0.468	0.472	0.480	0.488	0.495	0.501	0.507	0.515	0.522	0.530	0.536	0.544	0.550	0.558	0.562	0.569	0.575	0.580	0.586	0.591	0.598	0.602	0.606	0.610	0.615	0.619	0.621	0.625	0.626	0.630	0.631	0.632	0.632	0.634	0.634	0.634	0.634	0.632	0.631	0.630	0.628	0.625	0.621	0.619	0.615	0.611	0.608	0.602	0.599	0.594	0.589	0.584	0.579	0.572	0.568	0.562	0.556	0.550	0.545	0.539	0.534	0.529	0.522	0.519	0.512	0.509	0.504	0.500	0.496	0.491	0.488	0.485	0.482	0.480	0.479	0.478	0.476	0.476	0.476	0.476	0.476	0.480	0.481	0.484	0.488	0.491	0.494	0.499	0.505	0.510	0.518	0.524	0.531	0.539	0.546	0.555	0.565	0.572	0.584	0.592	0.602	0.614	0.624	0.635	0.645	0.656	0.668	0.679	0.689	0.700	0.711	0.721	0.731	0.741	0.752	0.761	0.771	0.779	0.788	0.795	0.802	0.809	0.815	0.821	0.825	0.830	0.832	0.835	0.838	0.838	0.838	0.838	0.836	0.834	0.829	0.826	0.821	0.814	0.808	0.799	0.790	0.780	0.770	0.758	0.745	0.732	0.718	0.702	0.688	0.671	0.654	0.636	0.619	0.599	0.579	0.559	0.539	0.518	0.496	0.474	0.451	0.429	0.406	0.384	0.361	0.338	0.315	0.292	0.270	0.248	0.224	0.201	0.180	0.158	0.136	0.115	0.094	0.074	0.054	0.034	0.015	-0.002	-0.021	-0.038	-0.054	-0.070	-0.085	-0.099	-0.112	-0.125	-0.138	-0.149	-0.160	-0.169	-0.178	-0.188	-0.194	-0.201	-0.206	-0.211	-0.216	-0.221	-0.224	-0.226	-0.226	-0.229	-0.229	-0.229	-0.229	-0.228	-0.225	-0.222	-0.220	-0.218	-0.214	-0.210	-0.205	-0.200	-0.195	-0.190	-0.185	-0.179	-0.172	-0.168	-0.161	-0.155	-0.149	-0.142	-0.136	-0.130	-0.124	-0.119	-0.112	-0.108	-0.101	-0.096	-0.091	-0.086	-0.081	-0.076	-0.072	-0.069	-0.065	-0.061	-0.059	-0.056	-0.052	-0.051	-0.050	-0.049	-0.048	-0.046	-0.048	-0.046	-0.046	-0.048	-0.049	-0.049	-0.051	-0.052	-0.055	-0.058	-0.060	-0.064	-0.066	-0.070	-0.072	-0.078	-0.080	-0.085	-0.090	-0.094	-0.099	-0.101	-0.108	-0.112	-0.118	-0.122	-0.129	-0.134	-0.139	-0.144	-0.149	-0.154	-0.159	-0.164	-0.169	-0.174	-0.178	-0.182	-0.186	-0.192	-0.196	-0.200	-0.204	-0.208	-0.211	-0.215	-0.219	-0.222	-0.225	-0.229	-0.232	-0.234	-0.238	-0.240	-0.242	-0.246	-0.248	-0.250	-0.252	-0.254	-0.256	-0.259	-0.261	-0.264	-0.265	-0.268	-0.270	-0.272	-0.275	-0.276	-0.279	-0.281	-0.284	-0.285	-0.289	-0.291	-0.294	-0.296	-0.300	-0.302	-0.306	-0.309	-0.312	-0.315	-0.319	-0.322	-0.325	-0.329	-0.331	-0.335	-0.339	-0.341	-0.345	-0.348	-0.350	-0.352	-0.355	-0.358	-0.359	-0.361	-0.364	-0.366	-0.368	-0.369	-0.368	-0.369	-0.369	-0.369	-0.368	-0.366	-0.365	-0.364	-0.361	-0.359	-0.356	-0.352	-0.349	-0.345	-0.340	-0.335	-0.329	-0.322	-0.318	-0.310	-0.302	-0.296	-0.288	-0.280	-0.271	-0.264	-0.255	-0.244	-0.234	-0.224	-0.214	-0.204	-0.192	-0.181	-0.170	-0.159	-0.146	-0.135	-0.122	-0.110	-0.098	-0.086	-0.072	-0.060	-0.046	-0.034	-0.020	-0.008	0.006	0.019	0.034	0.046	0.060	0.072	0.086	0.100	0.112	0.126	0.139	0.152	0.165	0.179	0.191	0.202	0.216	0.228	0.240	0.251	100.000	5.000	2.000	1.000	6.000	0.000	0.000	0.000	0.000	0.000	0.000	0.000	0.000	0.000	0.000	0.000	0.000	0.000	0.419	0.432	0.446	0.460	0.475	0.489	0.504	0.519	0.534	0.549	0.564	0.579	0.592	0.608	0.621	0.636	0.652	0.668	0.680	0.695	0.710	0.725	0.739	0.754	0.766	0.781	0.795	0.808	0.822	0.835	0.849	0.861	0.874	0.888	0.900	0.911	0.925	0.938	0.949	0.960	0.972	0.984	0.995	1.006	1.018	1.029	1.040	1.050	1.060	1.071	1.081	1.092	1.101	1.112	1.121	1.131	1.141	1.151	1.160	1.169	1.179	1.188	1.196	1.204	1.212	1.221	1.228	1.236	1.245	1.251	1.260	1.266	1.274	1.280	1.288	1.294	1.299	1.306	1.311	1.318	1.322	1.329	1.335	1.339	1.344	1.349	1.354	1.359	1.362	1.366	1.371	1.374	1.379	1.381	1.386	1.390	1.391	1.396	1.399	1.401	1.405	1.408	1.411	1.414	1.416	1.420	1.422	1.426	1.429	1.432	1.436	1.439	1.442	1.445	1.448	1.451	1.454	1.456	1.460	1.462	1.466	1.468	1.471	1.474	1.478	1.480	1.482	1.485	1.488	1.490	1.491	1.494	1.495	1.498	1.500	1.500	1.502	1.502	1.504	1.505	1.506	1.506	1.505	1.505	1.505	1.504	1.501	1.501	1.499	1.498	1.495	1.494	1.491	1.489	1.486	1.482	1.480	1.476	1.472	1.468	1.465	1.460	1.456	1.452	1.446	1.441	1.438	1.432	1.428	1.422	1.418	1.412	1.408	1.404	1.399	1.394	1.390	1.384	1.379	1.375	1.370	1.366	1.362	1.359	1.354	1.351	1.348	1.345	1.341	1.338	1.335	1.332	1.330	1.326	1.325	1.322	1.320	1.318	1.315	1.314	1.312	1.310	1.308	1.306	1.305	1.304	1.300	1.299	1.298	1.295	1.294	1.291	1.289	1.288	1.284	1.282	1.279	1.276	1.274	1.269	1.265	1.261	1.258	1.252	1.249	1.244	1.239	1.232	1.228	1.221	1.216	1.210	1.202	1.196	1.189	1.181	1.174	1.165	1.159	1.149	1.141	1.132	1.124	1.115	1.106	1.099	1.089	1.080	1.070	1.061	1.051	1.042	1.032	1.024	1.014	1.004	0.995	0.986	0.978	0.969	0.961	0.951	0.944	0.935	0.928	0.921	0.914	0.908	0.900	0.894	0.888	0.881	0.876	0.870	0.865	0.860	0.856	0.852	0.848	0.845	0.842	0.839	0.836	0.834	0.832	0.830	0.829	0.828	0.826	0.826	0.825	0.825	0.824	0.825	0.825	0.825	0.825	0.825	0.826	0.826	0.828	0.829	0.829	0.830	0.831	0.832	0.832	0.834	0.835	0.835	0.836	0.838	0.838	0.838	0.838	0.838	0.838	0.838	0.838	0.838	0.838	0.838	0.836	0.835	0.832	0.832	0.830	0.828	0.825	0.824	0.821	0.818	0.815	0.812	0.810	0.805	0.802	0.799	0.794	0.790	0.785	0.780	0.776	0.770	0.765	0.760	0.754	0.749	0.744	0.738	0.731	0.725	0.719	0.712	0.706	0.700	0.694	0.688	0.682	0.676	0.671	0.665	0.659	0.655	0.649	0.645	0.640	0.636	0.631	0.629	0.624	0.621	0.619	0.618	0.615	0.614	0.614	0.614	0.615	0.615	0.616	0.619	0.621	0.624	0.628	0.631	0.638	0.642	0.649	0.656	0.664	0.671	0.681	0.690	0.701	0.712	0.724	0.736	0.749	0.762	0.776	0.791	0.806	0.822	0.838	0.855	0.872	0.890	0.909	0.926	0.945	0.964	0.985	1.004	1.024	1.042	1.064	1.084	1.104	1.125	1.145	1.165	1.185	1.206	1.226	1.245	1.266	1.285	1.304	1.322	1.340	1.359	1.375	1.392	1.409	1.426	1.441	1.455	1.470	1.484	1.496	1.509	1.520	1.532	1.542	1.552	1.560	1.569	1.576	1.582	1.589	1.595	1.600	1.605	1.608	1.610	1.612	1.615	1.616	1.616	1.616	1.616	1.615	1.614	1.614	1.611	1.610	1.609	1.606	1.604	1.601	1.599	1.595	1.594	1.591	1.589	1.586	1.585	1.582	1.581	1.580	1.579	1.579	1.578	1.578	1.578	1.579	1.581	1.581	1.584	1.586	1.590	1.592	1.595	1.600	1.604	1.609	1.612	1.619	1.624	1.630	1.635	1.641	1.646	1.652	1.660	1.665	1.671	1.676	1.682	1.689	1.694	1.699	1.704	1.709	1.711	1.715	1.718	1.720	1.722	1.722	1.724	1.724	1.724	1.721	1.720	1.716	1.712	1.708	1.702	1.696	1.689	1.681	1.672	1.662	1.654	1.642	1.630	1.618	1.604	1.590	1.575	1.561	1.545	1.528	1.511	1.495	1.476	1.458	1.440	1.420	1.400	1.380	1.361	1.341	1.321	1.302	1.281	1.261	1.241	1.220	1.201	1.180	1.161	1.141	1.124	1.104	1.085	1.068	1.050	1.032	1.015	1.000	0.984	0.969	0.954	0.940	0.928	0.914	0.901	0.890	0.878	0.869	0.859	0.849	0.840	0.832	0.825	0.819	0.811	0.806	0.801	0.798	0.792	0.790	0.786	0.784	0.781	0.781	0.779	0.778	0.778	0.779	0.779	0.779	0.780	0.780	0.781	0.784	0.784	0.785	0.788	0.789	0.790	0.792	0.794	0.795	0.796	0.798	0.799	0.799	0.800	0.800	0.801	0.801	0.801	0.800	0.800	0.799	0.799	0.798	0.795	0.794	0.791	0.789	0.785	0.781	0.778	0.774	0.769	0.765	0.760	0.756	0.751	0.746	0.741	0.735	0.730	0.724	0.718	0.712	0.706	0.700	0.692	0.688	0.681	0.675	0.670	0.664	0.658	0.651	0.648	0.640	0.635	0.630	0.625	0.620	0.615	0.611	0.606	0.601	0.598	0.595	0.591	0.589	0.586	0.582	0.580	0.579	0.578	0.576	0.575	0.574	0.571	0.571	0.571	0.570	0.570	0.571	0.571	0.571	0.571	0.572	0.572	0.574	0.576	0.576	0.578	0.579	0.581	0.582	0.582	0.584	0.586	0.588	0.590	0.590	0.591	0.594	0.594	0.596	0.598	0.599	0.600	0.601	0.601	0.602	0.604	0.604	0.605	0.605	0.606	0.606	0.606	0.608	0.608	0.608	0.609	0.609	0.608	0.609	0.609	0.609	0.609	0.610	0.610	0.609	0.610	0.610	0.610	0.609	0.608	0.608	0.609	0.608	0.606	0.606	0.605	0.604	0.605	0.604	0.602	0.601	0.601	0.599	0.598	0.598	0.595	0.592	0.591	0.589	0.588	0.586	0.582	0.580	0.579	0.576	0.572	0.570	0.566	0.562	0.559	0.556	0.551	0.549	0.544	0.540	0.536	0.532	0.528	0.525	0.520	0.516	0.512	0.509	0.505	0.501	0.499	0.495	0.491	0.489	0.486	0.485	0.481	0.481	0.480	0.478	0.478	0.478	0.476	0.478	0.478	0.480	0.482	0.485	0.486	0.490	0.494	0.498	0.502	0.506	0.512	0.519	0.524	0.531	0.538	0.545	0.551	0.560	0.568	0.576	0.585	0.592	0.601	0.610	0.619	0.628	0.635	0.644	0.654	0.660	0.669	0.676	0.685	0.692	0.700	0.706	0.714	0.719	0.725	0.730	0.735	0.739	0.744	0.745	0.748	0.750	0.752	0.754	0.754	0.755	0.754	0.752	0.751	0.750	0.748	0.744	0.740	0.738	0.734	0.729	0.724	0.718	0.714	0.708	0.701	0.695	0.689	0.682	0.676	0.670	0.661	0.655	0.649	0.641	0.635	0.628	0.620	0.614	0.608	0.601	0.595	0.589	0.584	0.578	0.572	0.569	0.564	0.560	0.555	0.551	0.549	0.546	0.544	0.542	0.540	0.539	0.539	0.538	0.538	0.538	0.539	0.540	0.540	0.542	0.545	0.548	0.551	0.554	0.559	0.562	0.566	0.572	0.576	0.582	0.589	0.595	0.601	0.609	0.616	0.624	0.631	0.639	0.648	0.656	0.662	0.672	0.681	0.690	0.700	0.709	0.718	0.728	0.736	0.748	0.756	0.766	0.775	0.785	0.794	0.804	0.812	0.822	0.831	0.841	0.850	0.859	0.866	0.874	0.881	0.889	0.896	0.902	0.910	0.916	0.921	0.929	0.932	0.938	0.941	0.946	0.949	0.952	0.955	0.958	0.960	0.961	0.961	0.961	0.961	0.962	0.960	0.959	0.959	0.956	0.954	0.951	0.949	0.945	0.940	0.938	0.934	0.929	0.924	0.919	0.914	0.910	0.905	0.899	0.895	0.889	0.884	0.879	0.874	0.869	0.864	0.859	0.854	0.850	0.846	0.842	0.839	0.836	0.832	0.830	0.828	0.826	0.825	0.824	0.824	0.822	0.824	0.824	0.826	0.828	0.831	0.832	0.838	0.840	0.844	0.850	0.856	0.861	0.868	0.875	0.880	0.889	0.896	0.904	0.914	0.922	0.931	0.940	0.951	0.960	0.971	0.981	0.991	1.002	1.012	1.022	1.034	1.045	1.054	1.065	1.076	1.086	1.096	1.106	1.115	1.125	1.132	1.141	1.150	1.156	1.162	1.170	1.176	1.182	1.186	1.191	1.195	1.199	1.201	1.204	1.204	1.206	1.206	1.205	1.204	1.202	1.201	1.198	1.195	1.189	1.185	1.180	1.175	1.169	1.161	1.155	1.148	1.139	1.130	1.121	1.112	1.102	1.092	1.082	1.072	1.062	1.051	1.041	1.030	1.019	1.009	0.998	0.986	0.975	0.965	0.955	0.944	0.935	0.924	0.915	0.905	0.896	0.886	0.879	0.870	0.862	0.854	0.846	0.839	0.834	0.826	0.820	0.815	0.809	0.802	0.798	0.792	0.788	0.782	0.779	0.775	0.770	0.766	0.762	0.759	0.754	0.750	0.746	0.741	0.738	0.732	0.728	0.722	0.718	0.712	0.706	0.700	0.694	0.688	0.680	0.671	0.664	0.655	0.646	0.636	0.626	0.615	0.604	0.592	0.579	0.566	0.552	0.536	0.522	0.507	0.490	0.474	0.456	0.439	0.419	0.401	0.381	0.361	0.340	0.319	0.298	0.276	0.254	0.231	0.208	0.185	0.161	0.138	0.114	0.090	0.066	0.044	0.019	-0.005	-0.029	-0.054	-0.078	-0.100	-0.122	-0.146	-0.168	-0.190	-0.211	-0.232	-0.252	-0.271	-0.291	-0.310	-0.328	-0.344	-0.360	-0.375	-0.389	-0.401	-0.414	-0.426	-0.436	-0.446	-0.454	-0.461	-0.468	-0.472	-0.478	-0.480	-0.482	-0.484	-0.482	-0.481	-0.480	-0.476	-0.472	-0.466	-0.460	-0.452	-0.445	-0.435	-0.425	-0.415	-0.404	-0.391	-0.378	-0.365	-0.350	-0.336	-0.320	-0.304	-0.289	-0.272	-0.255	-0.238	-0.221	-0.202	-0.185	-0.168	-0.150	-0.134	-0.115	-0.099	-0.081	-0.065	-0.048	-0.031	-0.015	0.000	0.016	0.030	0.046	0.059	0.074	0.086	0.099	0.111	0.122	0.134	0.144	0.154	0.164	0.174	0.181	0.190	0.198	0.204	0.211	0.218	0.224	0.230	0.234	0.239	0.242	0.249	0.251	0.255	0.259	0.262	0.265	0.269	0.272	0.275	0.278	0.280	0.284	0.286	0.289	0.291	0.295	0.299	0.302	0.306	0.310	0.315	0.319	0.322	0.329	0.334	0.340	0.346	0.352	0.360	0.368	0.374	0.382	0.391	0.400	0.409	0.419	0.429	0.440	0.449	0.460	0.472	0.484	0.496	0.509	0.521	0.535	0.548	0.561	0.576	0.590	0.604	0.619	0.634	0.649	0.664	0.681	0.696	0.712	0.728	0.744	0.759	0.776	0.792	0.809	0.824	0.840	0.858	0.872	0.889	0.904	0.920	0.936	0.952	0.968	0.982	0.998	1.012	1.028	1.042	1.058	1.071	1.085	1.099	1.112	1.126	1.140	1.152	1.164	1.178	1.190	1.202	1.212	1.225	1.236	1.248	1.259	1.269	1.280	1.290	1.301	1.310	1.321	1.331	1.340	1.350	1.360	1.369	1.378	1.389	1.398	1.406	1.416	1.425	1.434	1.444	1.452	1.461	1.471	1.481	1.490	1.500	1.509	1.519	1.528	1.539	1.549	1.558	1.569	1.579	1.590	1.600	1.611	1.621	1.632	1.645	1.656	1.666	1.679	1.690	1.704	1.715	1.728	1.740	1.752	1.765	1.779	1.792	1.805	1.819	1.832	1.845	1.860	1.874	1.888	1.902	1.916	1.931	1.945	1.960	1.975	1.989	2.004	2.018	2.031	2.046	2.060	2.075	2.089	2.102	2.116	2.130	2.144	2.156	2.169	2.181	2.194	2.205	2.218	2.229	2.239	2.249	2.260	2.269	2.279	2.288	2.295	2.302	2.309	2.315	2.321	2.325	2.330	2.334	2.335	2.338	2.339	2.340	2.340	2.339	2.338	2.335	2.331	2.328	2.322	2.318	2.312	2.305	2.298	2.289	2.281	2.271	2.260	2.250	2.239	2.228	2.215	2.202	2.189	2.175	2.160	2.145	2.130	2.115	2.099	2.084	2.066	2.049	2.033	2.016	2.000	1.982	1.965	1.948	1.930	1.914	1.896	1.879	1.862	1.845	1.829	1.812	1.795	1.780	1.764	1.748	1.732	1.718	1.702	1.686	1.672	1.659	1.644	1.629	1.616	1.602	1.589	1.575	1.562	1.550	1.538	1.525	1.512	1.501	1.489	1.476	1.465	1.452	1.441	1.430	1.419	1.406	1.395	1.384	1.371	1.360	1.349	1.338	1.326	1.314	1.301	1.290	1.278	1.265	1.252	1.240	1.228	1.216	1.204	1.191	1.179	1.165	1.152	1.140	1.128	1.114	1.101	1.089	1.075	1.061	1.050	1.036	1.024	1.011	0.998	0.985	0.972	0.960	0.948	0.934	0.921	0.911	0.899	0.886	0.875	0.864	0.852	0.841	0.831	0.820	0.810	0.800	0.790	0.780	0.772	0.762	0.754	0.746	0.738	0.730	0.724	0.716	0.711	0.705	0.700	0.694	0.690	0.686	0.682	0.680	0.678	0.675	0.674	0.674	0.674	0.674	0.674	0.675	0.679	0.681	0.684	0.688	0.691	0.696	0.701	0.708	0.714	0.721	0.729	0.736	0.745	0.754	0.764	0.774	0.784	0.794	0.806	0.818	0.829	0.841	0.854	0.866	0.880	0.892	0.906	0.920	0.932	0.946	0.961	0.974	0.988	1.000	1.014	1.028	1.040	1.054	1.065	1.078	1.090	1.101	1.112	1.124	1.135	1.144	1.154	1.164	1.172	1.182	1.190	1.196	1.202	1.210	1.216	1.222	1.228	1.231	1.236	1.240	1.244	1.246	1.249	1.251	1.252	1.254	1.255	1.255	1.256	1.256	1.258	1.258	1.256	1.255	1.255	1.255	1.255	1.254	1.254	1.252	1.251	1.251	1.250	1.250	1.250	1.250	1.250	1.250	1.251	1.251	1.252	1.254	1.255	1.258	1.260	1.262	1.266	1.269	1.272	1.276	1.280	1.285	1.290	1.294	1.300	1.305	1.311	1.318	1.324	1.330	1.336	1.342	1.351	1.358	1.364	1.371	1.378	1.385	1.391	1.399	1.405	1.412	1.419	1.426	1.431	1.439	1.444	1.449	1.455	1.459	1.464	1.468	1.470	1.472	1.476	1.478	1.479	1.480	1.480	1.480	1.480	1.479	1.476	1.474	1.471	1.468	1.465	1.460	1.455	1.449	1.442	1.436	1.428	1.420	1.411	1.402	1.392	1.381	1.371	1.360	1.348	1.336	1.324	1.310	1.296	1.282	1.268	1.254	1.239	1.222	1.206	1.191	1.174	1.158	1.140	1.122	1.105	1.088	1.069	1.051	1.034	1.016	0.998	0.979	0.959	0.941	0.922	0.904	0.885	0.866	0.848	0.830	0.810	0.792	0.775	0.758	0.740	0.722	0.705	0.689	0.672	0.656	0.640	0.624	0.609	0.594	0.580	0.565	0.552	0.539	0.526	0.514	0.502	0.491	0.480	0.470	0.461	0.452	0.445	0.436	0.430	0.424	0.418	0.412	0.409	0.404	0.400	0.398	0.396	0.394	0.394	0.394	0.394	0.394	0.396	0.398	0.401	0.404	0.408	0.411	0.415	0.420	0.426	0.431	0.438	0.442	0.450	0.456	0.464	0.470	0.478	0.485	0.494	0.500	0.509	0.516	0.524	0.532	0.540	0.546	0.554	0.560	0.568	0.574	0.580	0.586	0.592	0.598	0.602	0.609	0.612	0.616	0.620	0.624	0.626	0.629	0.631	0.634	0.634	0.635	0.635	0.635	0.634	0.632	0.631	0.629	0.628	0.624	0.620	0.618	0.612	0.608	0.602	0.599	0.594	0.588	0.581	0.575	0.569	0.562	0.555	0.548	0.541	0.534	0.525	0.519	0.511	0.501	0.494	0.486	0.478	0.469	0.461	0.452	0.445	0.436	0.429	0.419	0.411	0.404	0.395	0.386	0.379	0.370	0.362	0.355	0.346	0.339	0.331	0.322	0.315	0.306	0.299	0.291	0.282	0.276	0.268	0.260	0.251	0.244	0.236	0.229	0.220	0.212	0.205	0.196	0.189	0.181	0.172	0.165	0.156	0.149	0.140	0.132	0.125	0.118	0.110	0.101	0.092	0.085	0.078	0.070	0.062	0.055	0.046	0.039	0.031	0.024	0.018	0.010	0.004	-0.004	-0.009	-0.015	-0.021	-0.026	-0.032	-0.039	-0.042	-0.048	-0.052	-0.058	-0.061	-0.065	-0.069	-0.071	-0.074	-0.078	-0.080	-0.081	-0.082	-0.084	-0.084	-0.084	-0.085	-0.085	-0.084	-0.082	-0.080	-0.078	-0.076	-0.074	-0.069	-0.065	-0.060	-0.055	-0.050	-0.045	-0.040	-0.032	-0.026	-0.019	-0.011	-0.002	0.006	0.016	0.025	0.035	0.046	0.056	0.068	0.079	0.090	0.102	0.115	0.128	0.140	0.152	0.166	0.180	0.194	0.208	0.221	0.236	0.249	0.262	0.278	0.291	0.305	0.319	0.332	0.346	0.360	0.371	0.385	0.398	0.410	0.422	0.434	0.445	0.456	0.466	0.476	0.488	0.498	0.505	0.515	0.522	0.530	0.538	0.545	0.550	0.556	0.562	0.568	0.572	0.578	0.580	0.582	0.585	0.588	0.590	0.591	0.592	0.595	0.595	0.595	0.595	0.596	0.596	0.595	0.595	0.594	0.594	0.594	0.591	0.590	0.590	0.589	0.588	0.586	0.584	0.584	0.584	0.582	0.581	0.581	0.580	0.579	0.579	0.578	0.579	0.578	0.579	0.579	0.579	0.580	0.581	0.582	0.584	0.586	0.588	0.590	0.592	0.595	0.598	0.600	0.602	0.608	0.611	0.614	0.619	0.622	0.626	0.631	0.636	0.641	0.646	0.652	0.658	0.662	0.669	0.674	0.680	0.686	0.692	0.699	0.705	0.711	0.719	0.725	0.732	0.738	0.745	0.751	0.758	0.765	0.771	0.778	0.784	0.790	0.796	0.801	0.808	0.812	0.819	0.824	0.828	0.832	0.836	0.841	0.844	0.848	0.850	0.852	0.855	0.856	0.858	0.859	0.859	0.860	0.858	0.858	0.855	0.854	0.850	0.848	0.844	0.840	0.835	0.830	0.825	0.819	0.812	0.805	0.798	0.789	0.781	0.771	0.764	0.754	0.744	0.732	0.722	0.712	0.700	0.689	0.678	0.666	0.654	0.641	0.629	0.615	0.604	0.590	0.578	0.566	0.554	0.541	0.529	0.515	0.504	0.491	0.479	0.469	0.456	0.446	0.435	0.424	0.412	0.402	0.392	0.382	0.374	0.365	0.355	0.346	0.338	0.330	0.321	0.315	0.308	0.300	0.294	0.288	0.281	0.275	0.269	0.264	0.258	0.252	0.248	0.242	0.238	0.234	0.228	0.224	0.219	0.214	0.209	0.204	0.200	0.195	0.189	0.184	0.179	0.172	0.168	0.160	0.154	0.149	0.141	0.135	0.128	0.119	0.112	0.104	0.095	0.086	0.078	0.069	0.058	0.049	0.039	0.028	0.016	0.004	-0.008	-0.020	-0.034	-0.048	-0.060	-0.074	-0.089	-0.102	-0.118	-0.134	-0.149	-0.165	-0.181	-0.198	-0.214	-0.231	-0.248	-0.266	-0.284	-0.301	-0.319	-0.338	-0.355	-0.374	-0.391	-0.410	-0.429	-0.449	-0.466	-0.485	-0.502	-0.522	-0.540	-0.558	-0.576	-0.594	-0.610	-0.628	-0.645	-0.661	-0.678	-0.695	-0.709	-0.725	-0.740	-0.754	-0.768	-0.781	-0.794	-0.805	-0.818	-0.829	-0.840	-0.850	-0.859	-0.869	-0.876	-0.885	-0.892	-0.898	-0.905	-0.910	-0.915	-0.920	-0.924	-0.928	-0.930	-0.932	-0.935	-0.938	-0.938	-0.939	-0.940	-0.940	-0.940	-0.940	-0.939	-0.939	-0.938	-0.938	-0.936	-0.935	-0.935	-0.932	-0.932	-0.932	-0.931	-0.931	-0.931	-0.931	-0.931	-0.931	-0.932	-0.932	-0.935	-0.936	-0.938	-0.940	-0.942	-0.948	-0.950	-0.954	-0.958	-0.964	-0.969	-0.975	-0.981	-0.989	-0.995	-1.002	-1.011	-1.019	-1.029	-1.038	-1.048	-1.056	-1.068	-1.078	-1.089	-1.100	-1.111	-1.124	-1.134	-1.146	-1.159	-1.171	-1.184	-1.196	-1.208	-1.220	-1.232	-1.245	-1.258	-1.270	-1.282	-1.294	-1.305	-1.318	-1.328	-1.339	-1.349	-1.360	-1.370	-1.379	-1.389	-1.396	-1.404	-1.411	-1.420	-1.425	-1.431	-1.436	-1.442	-1.445	-1.449	-1.451	-1.454	-1.454	-1.455	-1.455	-1.452	-1.451	-1.448	-1.444	-1.440	-1.435	-1.429	-1.421	-1.414	-1.405	-1.396	-1.386	-1.375	-1.364	-1.351	-1.339	-1.325	-1.310	-1.295	-1.279	-1.262	-1.245	-1.229	-1.210	-1.191	-1.172	-1.152	-1.132	-1.112	-1.092	-1.071	-1.050	-1.029	-1.009	-0.986	-0.965	-0.942	-0.921	-0.900	-0.878	-0.855	-0.834	-0.812	-0.791	-0.770	-0.749	-0.729	-0.709	-0.689	-0.669	-0.650	-0.630	-0.612	-0.594	-0.576	-0.559	-0.541	-0.525	-0.509	-0.492	-0.478	-0.462	-0.449	-0.434	-0.420	-0.406	-0.394	-0.381	-0.370	-0.356	-0.345	-0.334	-0.322	-0.311	-0.302	-0.292	-0.281	-0.272	-0.262	-0.254	-0.246	-0.236	-0.228	-0.220	-0.211	-0.202	-0.195	-0.186	-0.180	-0.171	-0.164	-0.156	-0.148	-0.140	-0.132	-0.125	-0.116	-0.109	-0.101	-0.094	-0.086	-0.079	-0.070	-0.061	-0.054	-0.046	-0.038	-0.030	-0.021	-0.012	-0.005	0.002	0.011	0.020	0.028	0.036	0.044	0.051	0.060	0.068	0.075	0.082	0.090	0.098	0.105	0.111	0.119	0.125	0.131	0.139	0.144	0.150	0.155	0.161	0.166	0.170	0.175	0.179	0.182	0.186	0.189	0.191	0.194	0.196	0.198	0.199	0.199	0.200	0.200	0.199	0.199	0.198	0.195	0.192	0.190	0.186	0.185	0.181	0.176	0.172	0.168	0.162	0.155	0.150	0.144	0.138	0.131	0.124	0.116	0.110	0.102	0.095	0.086	0.079	0.070	0.062	0.055	0.046	0.039	0.030	0.022	0.014	0.006	-0.001	-0.010	-0.016	-0.024	-0.031	-0.038	-0.044	-0.049	-0.055	-0.060	-0.065	-0.070	-0.074	-0.078	-0.081	-0.084	-0.086	-0.088	-0.090	-0.091	-0.092	-0.092	-0.092	-0.092	-0.091	-0.091	-0.090	-0.088	-0.086	-0.082	-0.081	-0.079	-0.075	-0.071	-0.068	-0.064	-0.060	-0.056	-0.050	-0.046	-0.042	-0.038	-0.034	-0.029	-0.025	-0.020	-0.016	-0.011	-0.008	-0.004	0.000	0.004	0.008	0.010	0.012	0.014	0.016	0.018	0.019	0.019	0.019	0.020	0.020	0.019	0.018	0.015	0.014	0.010	0.008	0.002	-0.001	-0.005	-0.010	-0.018	-0.022	-0.030	-0.038	-0.045	-0.054	-0.061	-0.071	-0.080	-0.090	-0.100	-0.111	-0.122	-0.134	-0.146	-0.159	-0.171	-0.185	-0.198	-0.211	-0.225	-0.239	-0.255	-0.270	-0.284	-0.299	-0.314	-0.329	-0.345	-0.360	-0.375	-0.391	-0.408	-0.422	-0.438	-0.455	-0.470	-0.484	-0.500	-0.515	-0.530	-0.544	-0.559	-0.572	-0.586	-0.599	-0.612	-0.625	-0.639	-0.650	-0.662	-0.674	-0.685	-0.694	-0.705	-0.714	-0.722	-0.731	-0.739	-0.746	-0.754	-0.759	-0.765	-0.770	-0.775	-0.779	-0.782	-0.785	-0.788	-0.791	-0.791	-0.792	-0.794	-0.794	-0.792	-0.792	-0.791	-0.789	-0.786	-0.785	-0.782	-0.779	-0.776	-0.772	-0.769	-0.765	-0.760	-0.755	-0.751	-0.746	-0.741	-0.738	-0.734	-0.729	-0.724	-0.719	-0.715	-0.710	-0.706	-0.701	-0.698	-0.694	-0.690	-0.688	-0.684	-0.681	-0.680	-0.678	-0.676	-0.675	-0.674	-0.674	-0.674	-0.674	-0.675	-0.676	-0.678	-0.680	-0.681	-0.684	-0.688	-0.690	-0.694	-0.698	-0.701	-0.706	-0.710	-0.715	-0.719	-0.722	-0.728	-0.734	-0.739	-0.744	-0.750	-0.754	-0.759	-0.764	-0.768	-0.772	-0.776	-0.779	-0.782	-0.785	-0.788	-0.789	-0.790	-0.790	-0.790	-0.789	-0.788	-0.785	-0.782	-0.779	-0.772	-0.768	-0.761	-0.754	-0.745	-0.735	-0.725	-0.714	-0.702	-0.689	-0.675	-0.659	-0.644	-0.625	-0.608	-0.589	-0.569	-0.548	-0.526	-0.504	-0.481	-0.458	-0.432	-0.408	-0.382	-0.355	-0.328	-0.301	-0.274	-0.245	-0.216	-0.189	-0.160	-0.130	-0.101	-0.072	-0.044	-0.015	0.012	0.041	0.069	0.096	0.124	0.150	0.178	0.202	0.228	0.252	0.276	0.299	0.321	0.342	0.364	0.384	0.401	0.419	0.436	0.451	0.466	0.480	0.492	0.505	0.516	0.526	0.535	0.544	0.550	0.558	0.562	0.566	0.570	0.572	0.574	0.576	0.576	0.576	0.575	0.574	0.571	0.569	0.566	0.562	0.558	0.554	0.548	0.544	0.538	0.531	0.526	0.520	0.515	0.509	0.501	0.496	0.490	0.485	0.479	0.474	0.468	0.462	0.458	0.454	0.449	0.445	0.441	0.439	0.435	0.432	0.430	0.429	0.426	0.426	0.425	0.424	0.425	0.425	0.426	0.426	0.428	0.429	0.431	0.432	0.435	0.438	0.439	0.442	0.445	0.448	0.451	0.455	0.456	0.460	0.464	0.466	0.469	0.474	0.476	0.479	0.481	0.484	0.486	0.489	0.491	0.494	0.495	0.498	0.500	0.501	0.504	0.504	0.506	0.506	0.507	0.509	0.509	0.510	0.511	0.511	0.511	0.511	0.511	0.511	0.511	0.511	0.511	0.511	0.511	0.511	0.511	0.512	0.512	0.512	0.512	0.514	0.514	0.514	0.515	0.516	0.516	0.518	0.520	0.520	0.521	0.524	0.525	0.528	0.528	0.529	0.530	0.534	0.535	0.536	0.539	0.540	0.542	0.544	0.546	0.549	0.550	0.552	0.554	0.556	0.559	0.561	0.562	0.565	0.568	0.570	0.572	0.575	0.576	0.579	0.581	0.585	0.586	0.590	0.592	0.596	0.599	0.602	0.606	0.609	0.615	0.619	0.622	0.626	0.632	0.638	0.644	0.649	0.655	0.661	0.668	0.676	0.682	0.691	0.699	0.708	0.716	0.724	0.734	0.744	0.754	0.764	0.775	0.785	0.796	0.808	0.820	0.831	0.844	0.856	0.869	0.881	0.894	0.908	0.920	0.934	0.948	0.960	0.974	0.988	1.000	1.014	1.026	1.040	1.052	1.068	1.080	1.092	1.106	1.119	1.131	1.144	1.155	1.168	1.179	1.191	1.202	1.214	1.225	1.236	1.246	1.256	1.268	1.276	1.286	1.296	1.306	1.315	1.324	1.332	1.341	1.348	1.356	1.365	1.372	1.380	1.388	1.394	1.401	1.409	1.415	1.422	1.429	1.435	1.441	1.448	1.454	1.459	1.464	1.470	1.475	1.480	1.485	1.490	1.495	1.499	1.504	1.508	1.512	1.516	1.520	1.522	1.526	1.530	1.534	1.536	1.540	1.542	1.545	1.548	1.550	1.551	1.555	1.556	1.558	1.560	1.561	1.562	1.564	1.565	1.566	1.568	1.566	1.568	1.569	1.568	1.568	1.569	1.569	1.568	1.568	1.568	1.566	1.566	1.566	1.565	1.565	1.564	1.562	1.562	1.561	1.561	1.561	1.560	1.559	1.558	1.556	1.555	1.555	1.554	1.552	1.551	1.550	1.550	1.549	1.549	1.548	1.546	1.545	1.544	1.542	1.542	1.540	1.539	1.538	1.536	1.535	1.532	1.531	1.530	1.529	1.528	1.525	1.522	1.520	1.518	1.515	1.514	1.511	1.509	1.505	1.502	1.500	1.499	1.496	1.492	1.490	1.486	1.484	1.481	1.479	1.476	1.472	1.470	1.469	1.465	1.462	1.461	1.459	1.456	1.454	1.454	1.451	1.450	1.450	1.449	1.448	1.448	1.448	1.448	1.448	1.449	1.450	1.450	1.452	1.454	1.455	1.459	1.461	1.464	1.466	1.470	1.472	1.476	1.480	1.484	1.489	1.492	1.496	1.500	1.505	1.510	1.515	1.519	1.522	1.528	1.532	1.535	1.540	1.545	1.549	1.551	1.555	1.558	1.560	1.564	1.566	1.568	1.570	1.569	1.570	1.570	1.571	1.570	1.568	1.568	1.565	1.562	1.560	1.558	1.554	1.550	1.545	1.540	1.535	1.530	1.524	1.516	1.510	1.502	1.496	1.488	1.480	1.472	1.465	1.456	1.449	1.440	1.431	1.422	1.415	1.405	1.396	1.389	1.380	1.372	1.364	1.358	1.349	1.341	1.335	1.328	1.322	1.315	1.310	1.305	1.300	1.295	1.290	1.288	1.284	1.280	1.278	1.276	1.274	1.272	1.271	1.270	1.270	1.269	1.270	1.271	1.271	1.274	1.274	1.275	1.279	1.280	1.282	1.285	1.288	1.290	1.294	1.296	1.300	1.302	1.306	1.309	1.311	1.315	1.319	1.321	1.324	1.326	1.330	1.331	1.334	1.335	1.338	1.339	1.340	1.341	1.341	1.342	1.342	1.342	1.341	1.341	1.340	1.340	1.339	1.336	1.334	1.331	1.329	1.325	1.322	1.318	1.314	1.310	1.305	1.300	1.294	1.288	1.281	1.275	1.268	1.260	1.252	1.245	1.236	1.229	1.219	1.210	1.200	1.191	1.181	1.172	1.162	1.151	1.141	1.131	1.120	1.109	1.098	1.088	1.076	1.066	1.056	1.045	1.034	1.024	1.014	1.004	0.995	0.985	0.976	0.968	0.959	0.950	0.944	0.936	0.930	0.924	0.919	0.912	0.909	0.905	0.902	0.900	0.898	0.896	0.895	0.896	0.896	0.899	0.900	0.902	0.908	0.911	0.916	0.922	0.930	0.936	0.944	0.952	0.962	0.971	0.982	0.995	1.005	1.018	1.031	1.045	1.058	1.072	1.088	1.102	1.119	1.134	1.150	1.166	1.184	1.200	1.218	1.234	1.251	1.270	1.288	1.305	1.324	1.341	1.359	1.376	1.394	1.412	1.429	1.446	1.462	1.479	1.495	1.511	1.528	1.542	1.556	1.572	1.586	1.600	1.614	1.628	1.640	1.651	1.664	1.675	1.685	1.695	1.706	1.715	1.725	1.732	1.740	1.749	1.756	1.762	1.769	1.774	1.779	1.785	1.789	1.794	1.798	1.800	1.804	1.808	1.809	1.812	1.814	1.815	1.818	1.819	1.821	1.822	1.824	1.825	1.828	1.829	1.830	1.831	1.834	1.835	1.838	1.840	1.842	1.844	1.848	1.850	1.852	1.856	1.860	1.864	1.868	1.871	1.876	1.881	1.886	1.891	1.898	1.902	1.909	1.914	1.920	1.926	1.932	1.938	1.944	1.950	1.955	1.961	1.966	1.972	1.979	1.982	1.986	1.991	1.996	1.999	2.001	2.004	2.005	2.007	2.007	2.007	2.007	2.006	2.005	2.002	1.999	1.995	1.991	1.986	1.979	1.972	1.964	1.956	1.946	1.938	1.926	1.915	1.902	1.891	1.878	1.864	1.850	1.834	1.820	1.804	1.788	1.770	1.754	1.736	1.719	1.701	1.682	1.665	1.646	1.629	1.611	1.592	1.574	1.555	1.538	1.520	1.502	1.485	1.466	1.450	1.432	1.418	1.400	1.385	1.370	1.355	1.341	1.326	1.315	1.301	1.289	1.278	1.268	1.256	1.246	1.238	1.229	1.220	1.214	1.206	1.200	1.194	1.189	1.184	1.180	1.176	1.174	1.171	1.169	1.168	1.166	1.165	1.165	1.166	1.166	1.168	1.169	1.170	1.171	1.174	1.175	1.179	1.181	1.184	1.186	1.190	1.192	1.196	1.199	1.201	1.204	1.208	1.209	1.211	1.214	1.215	1.218	1.218	1.219	1.220	1.221	1.221	1.221	1.220	1.219	1.218	1.218	1.215	1.212	1.209	1.205	1.201	1.198	1.194	1.189	1.182	1.178	1.171	1.165	1.158	1.150	1.142	1.135	1.128	1.120	1.111	1.101	1.092	1.084	1.075	1.065	1.056	1.046	1.036	1.026	1.018	1.008	0.998	0.988	0.978	0.968	0.959	0.949	0.940	0.932	0.922	0.915	0.906	0.898	0.890	0.882	0.875	0.869	0.862	0.855	0.849	0.842	0.838	0.832	0.826	0.822	0.818	0.812	0.810	0.806	0.801	0.799	0.796	0.794	0.791	0.789	0.788	0.785	0.784	0.782	0.780	0.779	0.778	0.778	0.776	0.775	0.775	0.774	0.774	0.774	0.774	0.771	0.771	0.771	0.771	0.770	0.770	0.769	0.768	0.768	0.768	0.766	0.766	0.765	0.764	0.764	0.761	0.760	0.759	0.759	0.758	0.756	0.755	0.754	0.752	0.751	0.750	0.748	0.746	0.744	0.742	0.740	0.738	0.736	0.734	0.731	0.729	0.725	0.722	0.720	0.718	0.714	0.711	0.708	0.705	0.702	0.698	0.694	0.691	0.688	0.684	0.680	0.676	0.672	0.669	0.664	0.660	0.655	0.651	0.646	0.642	0.639	0.634	0.630	0.626	0.621	0.619	0.614	0.610	0.606	0.604	0.601	0.598	0.595	0.591	0.589	0.588	0.585	0.584	0.582	0.581	0.581	0.581	0.581	0.581	0.582	0.584	0.585	0.589	0.590	0.594	0.598	0.601	0.605	0.610	0.614	0.621	0.626	0.632	0.639	0.646	0.654	0.661	0.669	0.678	0.685	0.692	0.702	0.711	0.719	0.729	0.738	0.748	0.756	0.764	0.774	0.781	0.790	0.799	0.806	0.815	0.822	0.831	0.838	0.844	0.851	0.856	0.862	0.869	0.872	0.878	0.881	0.885	0.888	0.890	0.892	0.894	0.895	0.896	0.896	0.896	0.895	0.894	0.892	0.891	0.889	0.886	0.884	0.881	0.878	0.874	0.870	0.866	0.862	0.859	0.854	0.849	0.845	0.841	0.836	0.831	0.826	0.821	0.816	0.811	0.808	0.804	0.799	0.795	0.791	0.788	0.784	0.781	0.779	0.776	0.774	0.772	0.770	0.769	0.769	0.768	0.768	0.768	0.768	0.768	0.769	0.771	0.772	0.774	0.778	0.780	0.782	0.786	0.791	0.796	0.800	0.805	0.810	0.816	0.822	0.829	0.836	0.844	0.851	0.859	0.866	0.876	0.885	0.894	0.904	0.912	0.922	0.932	0.942	0.954	0.965	0.975	0.988	0.999	1.010	1.021	1.034	1.045	1.058	1.069	1.080	1.092	1.105	1.116	1.129	1.141	1.152	1.165	1.176	1.189	1.200	1.210	1.221	1.231	1.241	1.252	1.261	1.271	1.280	1.289	1.298	1.305	1.312	1.319	1.325	1.331	1.336	1.342	1.346	1.351	1.354	1.358	1.360	1.361	1.362	1.364	1.364	1.365	1.364	1.362	1.361	1.358	1.355	1.352	1.349	1.345	1.340	1.335	1.330	1.325	1.320	1.314	1.309	1.301	1.295	1.290	1.284	1.275	1.269	1.264	1.256	1.250	1.244	1.239	1.231	1.226	1.220	1.215	1.210	1.206	1.201	1.198	1.194	1.191	1.188	1.188	1.185	1.185	1.184	1.184	1.185	1.186	1.188	1.190	1.192	1.196	1.200	1.204	1.209	1.214	1.221	1.226	1.234	1.241	1.249	1.256	1.264	1.274	1.282	1.291	1.301	1.310	1.321	1.330	1.340	1.350	1.360	1.370	1.380	1.390	1.400	1.410	1.420	1.429	1.439	1.446	1.455	1.462	1.469	1.476	1.482	1.488	1.495	1.499	1.504	1.508	1.510	1.512	1.515	1.516	1.516	1.515	1.516	1.514	1.512	1.510	1.505	1.502	1.499	1.492	1.488	1.481	1.475	1.468	1.459	1.450	1.441	1.432	1.422	1.412	1.402	1.391	1.381	1.369	1.359	1.346	1.335	1.322	1.311	1.299	1.288	1.275	1.262	1.251	1.239	1.228	1.216	1.205	1.194	1.182	1.171	1.160	1.151	1.140	1.131	1.121	1.112	1.104	1.095	1.088	1.080	1.071	1.065	1.058	1.052	1.046	1.039	1.034	1.029	1.022	1.018	1.012	1.008	1.002	0.999	0.994	0.989	0.985	0.981	0.976	0.971	0.965	0.961	0.956	0.950	0.944	0.939	0.932	0.926	0.918	0.911	0.904	0.895	0.886	0.876	0.868	0.858	0.848	0.836	0.824	0.811	0.798	0.784	0.770	0.755	0.740	0.724	0.708	0.690	0.672	0.654	0.635	0.616	0.596	0.578	0.556	0.535	0.514	0.492	0.471	0.449	0.426	0.405	0.382	0.360	0.338	0.316	0.294	0.270	0.248	0.225	0.205	0.182	0.161	0.141	0.121	0.101	0.082	0.065	0.046	0.029	0.014	-0.001	-0.016	-0.031	-0.044	-0.055	-0.066	-0.076	-0.086	-0.094	-0.101	-0.106	-0.111	-0.114	-0.116	-0.119	-0.119	-0.118	-0.115	-0.112	-0.109	-0.102	-0.096	-0.089	-0.081	-0.071	-0.061	-0.050	-0.038	-0.025	-0.010	0.002	0.019	0.034	0.051	0.068	0.086	0.104	0.122	0.141	0.161	0.180	0.200	0.220	0.239	0.259	0.279	0.299	0.319	0.338	0.356	0.376	0.395	0.412	0.431	0.450	0.468	0.484	0.501	0.516	0.532	0.548	0.561	0.575	0.589	0.601	0.614	0.625	0.636	0.646	0.658	0.666	0.675	0.684	0.690	0.699	0.706	0.711	0.718	0.724	0.729	0.734	0.739	0.742	0.746	0.750	0.754	0.758	0.761	0.765	0.769	0.771	0.775	0.779	0.781	0.785	0.789	0.794	0.798	0.801	0.806	0.811	0.816	0.822	0.829	0.835	0.842	0.849	0.856	0.864	0.872	0.881	0.891	0.901	0.911	0.921	0.932	0.944	0.956	0.968	0.980	0.994	1.008	1.021	1.035	1.050	1.065	1.080	1.095	1.111	1.126	1.142	1.159	1.176	1.194	1.209	1.228	1.245	1.261	1.279	1.298	1.314	1.332	1.349	1.368	1.384	1.401	1.420	1.436	1.454	1.471	1.488	1.504	1.521	1.538	1.552	1.569	1.585	1.601	1.616	1.631	1.648	1.662	1.676	1.690	1.705	1.719	1.731	1.744	1.758	1.770	1.784	1.795	1.808	1.819	1.830	1.842	1.854	1.864	1.875	1.884	1.895	1.905	1.915	1.924	1.934	1.944	1.951	1.961	1.970	1.979	1.988	1.996	2.005	2.013	2.020	2.027	2.036	2.045	2.052	2.060	2.068	2.075	2.084	2.092	2.100	2.108	2.115	2.124	2.132	2.140	2.149	2.158	2.165	2.174	2.182	2.191	2.200	2.210	2.219	2.229	2.239	2.248	2.258	2.266	2.276	2.288	2.298	2.308	2.319	2.329	2.340	2.350	2.362	2.372	2.385	2.395	2.406	2.419	2.430	2.441	2.454	2.465	2.475	2.488	2.499	2.509	2.520	2.531	2.542	2.552	2.562	2.572	2.581	2.591	2.601	2.610	2.618	2.626	2.632	2.641	2.648	2.654	2.658	2.664	2.668	2.671	2.675	2.676	2.680	2.681	2.680	2.680	2.678	2.676	2.674	2.670	2.666	2.661	2.656	2.649	2.641	2.634	2.625	2.615	2.605	2.595	2.584	2.570	2.558	2.545	2.531	2.515	2.500	2.484	2.468	2.451	2.434	2.416	2.399	2.380	2.361	2.341	2.322	2.304	2.284	2.264	2.242	2.224	2.204	2.182	2.162	2.144	2.124	2.102	2.084	2.064	2.045	2.026	2.006	1.988	1.970	1.951	1.932	1.916	1.898	1.881	1.865	1.849	1.832	1.816	1.800	1.785	1.770	1.755	1.741	1.726	1.712	1.699	1.685	1.671	1.659	1.645	1.632	1.621	1.609	1.596	1.584	1.571	1.560	1.548	1.536	1.522	1.511	1.500	1.489	1.476	1.464	1.452	1.440	1.429	1.416	1.404	1.392	1.381	1.368	1.355	1.345	1.332	1.320	1.309	1.295	1.284	1.272	1.260	1.248	1.236	1.224	1.212	1.200	1.189	1.178	1.166	1.154	1.144	1.132	1.122	1.111	1.100	1.090	1.080	1.071	1.061	1.051	1.041	1.032	1.025	1.015	1.008	0.999	0.992	0.984	0.978	0.970	0.964	0.956	0.950	0.944	0.938	0.931	0.928	0.921	0.918	0.912	0.910	0.905	0.902	0.900	0.898	0.895	0.894	0.892	0.892	0.891	0.891	0.891	0.892	0.894	0.896	0.899	0.902	0.905	0.909	0.914	0.918	0.924	0.930	0.938	0.945	0.952	0.961	0.970	0.980	0.990	1.000	1.011	1.024	1.035	1.048	1.061	1.074	1.088	1.101	1.116	1.130	1.145	1.161	1.176	1.192	1.208	1.224	1.240	1.255	1.270	1.286	1.301	1.318	1.331	1.346	1.361	1.375	1.389	1.402	1.416	1.429	1.441	1.454	1.465	1.475	1.485	1.495	1.504	1.512	1.520	1.529	1.535	1.541	1.548	1.552	1.556	1.561	1.565	1.568	1.570	1.572	1.574	1.576	1.578	1.576	1.578	1.578	1.578	1.576	1.576	1.578	1.576	1.576	1.576	1.575	1.575	1.574	1.572	1.574	1.572	1.574	1.574	1.575	1.576	1.578	1.580	1.581	1.585	1.588	1.590	1.594	1.599	1.602	1.609	1.614	1.619	1.625	1.631	1.639	1.645	1.652	1.660	1.668	1.675	1.684	1.691	1.701	1.709	1.719	1.726	1.736	1.745	1.752	1.761	1.770	1.779	1.788	1.796	1.804	1.811	1.819	1.826	1.834	1.840	1.846	1.852	1.858	1.862	1.866	1.871	1.874	1.878	1.880	1.881	1.882	1.884	1.884	1.884	1.882	1.881	1.879	1.876	1.874	1.870	1.866	1.860	1.855	1.849	1.842	1.835	1.826	1.818	1.809	1.799	1.789	1.779	1.768	1.756	1.744	1.731	1.719	1.704	1.690	1.676	1.660	1.645	1.630	1.614	1.598	1.581	1.564	1.546	1.528	1.510	1.492	1.474	1.455	1.436	1.416	1.398	1.379	1.360	1.340	1.321	1.302	1.284	1.264	1.246	1.228	1.210	1.191	1.174	1.156	1.139	1.122	1.106	1.090	1.075	1.059	1.045	1.031	1.019	1.005	0.994	0.981	0.970	0.960	0.951	0.941	0.934	0.925	0.919	0.912	0.906	0.902	0.899	0.895	0.892	0.890	0.889	0.888	0.888	0.888	0.889	0.891	0.892	0.896	0.899	0.902	0.906	0.911	0.916	0.922	0.928	0.934	0.940	0.946	0.952	0.959	0.966	0.972	0.980	0.988	0.994	1.000	1.008	1.015	1.021	1.029	1.035	1.042	1.049	1.054	1.060	1.064	1.070	1.075	1.079	1.084	1.088	1.092	1.095	1.098	1.101	1.102	1.105	1.106	1.108	1.110	1.111	1.110	1.110	1.111	1.110	1.109	1.109	1.108	1.105	1.104	1.102	1.101	1.098	1.095	1.092	1.089	1.085	1.082	1.080	1.076	1.071	1.068	1.065	1.061	1.056	1.052	1.048	1.044	1.040	1.035	1.030	1.026	1.021	1.018	1.012	1.006	1.001	0.998	0.991	0.986	0.981	0.975	0.970	0.964	0.958	0.951	0.945	0.939	0.932	0.925	0.918	0.911	0.904	0.895	0.888	0.880	0.871	0.862	0.854	0.845	0.835	0.826	0.816	0.808	0.796	0.786	0.775	0.764	0.755	0.744	0.731	0.720	0.709	0.699	0.686	0.675	0.662	0.651	0.640	0.628	0.618	0.606	0.595	0.584	0.572	0.561	0.551	0.541	0.531	0.520	0.511	0.501	0.492	0.484	0.476	0.468	0.461	0.452	0.446	0.441	0.434	0.429	0.424	0.420	0.415	0.411	0.408	0.406	0.402	0.400	0.400	0.398	0.398	0.396	0.398	0.398	0.399	0.400	0.401	0.405	0.406	0.410	0.414	0.416	0.422	0.426	0.431	0.438	0.442	0.449	0.456	0.462	0.469	0.476	0.485	0.492	0.501	0.510	0.519	0.529	0.539	0.549	0.559	0.569	0.581	0.592	0.604	0.615	0.626	0.639	0.651	0.664	0.676	0.690	0.702	0.715	0.728	0.740	0.754	0.766	0.779	0.792	0.805	0.819	0.831	0.844	0.856	0.868	0.880	0.892	0.904	0.914	0.925	0.936	0.946	0.956	0.965	0.975	0.984	0.992	1.001	1.008	1.016	1.022	1.029	1.035	1.040	1.045	1.050	1.054	1.059	1.061	1.064	1.066	1.068	1.070	1.071	1.072	1.072	1.071	1.071	1.071	1.071	1.070	1.069	1.068	1.066	1.065	1.062	1.060	1.058	1.056	1.054	1.051	1.049	1.046	1.044	1.041	1.039	1.036	1.034	1.031	1.028	1.025	1.022	1.020	1.018	1.016	1.014	1.011	1.009	1.008	1.006	1.005	1.002	1.001	1.000	0.999	0.998	0.998	0.995	0.995	0.994	0.994	0.992	0.992	0.991	0.991	0.991	0.991	0.991	0.991	0.991	0.992	0.992	0.992	0.992	0.995	0.995	0.996	0.998	0.999	1.000	1.001	1.002	1.002	1.005	1.008	1.009	1.010	1.012	1.014	1.015	1.018	1.020	1.021	1.024	1.025	1.028	1.029	1.031	1.032	1.034	1.035	1.036	1.038	1.038	1.039	1.040	1.039	1.039	1.039	1.039	1.036	1.036	1.035	1.032	1.029	1.025	1.022	1.019	1.014	1.010	1.004	0.998	0.990	0.984	0.978	0.969	0.960	0.951	0.941	0.930	0.920	0.909	0.898	0.885	0.871	0.859	0.845	0.831	0.816	0.802	0.788	0.771	0.756	0.740	0.724	0.708	0.690	0.674	0.658	0.641	0.624	0.608	0.591	0.575	0.559	0.541	0.526	0.511	0.495	0.480	0.465	0.451	0.438	0.422	0.409	0.398	0.385	0.372	0.360	0.350	0.339	0.330	0.320	0.311	0.304	0.295	0.288	0.281	0.274	0.269	0.262	0.258	0.254	0.250	0.246	0.242	0.240	0.238	0.235	0.234	0.231	0.230	0.229	0.229	0.228	0.226	0.226	0.225	0.225	0.224	0.222	0.222	0.221	0.220	0.219	0.218	0.216	0.215	0.214	0.211	0.210	0.208	0.205	0.202	0.199	0.195	0.191	0.186	0.181	0.176	0.170	0.164	0.158	0.150	0.144	0.136	0.128	0.119	0.110	0.101	0.091	0.081	0.071	0.060	0.048	0.038	0.025	0.014	0.000	-0.012	-0.025	-0.039	-0.051	-0.065	-0.079	-0.092	-0.108	-0.121	-0.135	-0.150	-0.164	-0.179	-0.192	-0.206	-0.220	-0.234	-0.248	-0.261	-0.274	-0.288	-0.301	-0.312	-0.325	-0.336	-0.348	-0.358	-0.369	-0.379	-0.389	-0.398	-0.406	-0.414	-0.422	-0.429	-0.435	-0.441	-0.446	-0.450	-0.455	-0.459	-0.462	-0.465	-0.466	-0.468	-0.469	-0.470	-0.470	-0.470	-0.470	-0.469	-0.466	-0.465	-0.464	-0.461	-0.459	-0.458	-0.455	-0.451	-0.449	-0.446	-0.444	-0.441	-0.439	-0.436	-0.435	-0.434	-0.431	-0.431	-0.430	-0.430	-0.430	-0.430	-0.430	-0.432	-0.434	-0.436	-0.439	-0.441	-0.446	-0.449	-0.454	-0.459	-0.466	-0.472	-0.480	-0.488	-0.495	-0.504	-0.512	-0.522	-0.532	-0.542	-0.554	-0.565	-0.576	-0.589	-0.601	-0.612	-0.626	-0.639	-0.652	-0.666	-0.680	-0.692	-0.708	-0.721	-0.735	-0.748	-0.761	-0.775	-0.789	-0.802	-0.815	-0.829	-0.841	-0.855	-0.866	-0.879	-0.890	-0.900	-0.911	-0.922	-0.932	-0.941	-0.950	-0.959	-0.966	-0.974	-0.980	-0.988	-0.992	-0.996	-1.001	-1.005	-1.009	-1.010	-1.011	-1.012	-1.011	-1.012	-1.010	-1.008	-1.005	-1.001	-0.996	-0.991	-0.985	-0.978	-0.970	-0.962	-0.954	-0.944	-0.934	-0.922	-0.910	-0.899	-0.885	-0.871	-0.856	-0.841	-0.826	-0.809	-0.792	-0.776	-0.759	-0.741	-0.722	-0.704	-0.685	-0.665	-0.645	-0.626	-0.606	-0.585	-0.565	-0.544	-0.525	-0.504	-0.482	-0.462	-0.441	-0.421	-0.400	-0.380	-0.360	-0.340	-0.321	-0.301	-0.282	-0.264	-0.246	-0.228	-0.209	-0.191	-0.174	-0.158	-0.140	-0.124	-0.108	-0.092	-0.078	-0.062	-0.048	-0.032	-0.020	-0.006	0.006	0.020	0.031	0.044	0.055	0.068	0.079	0.089	0.099	0.109	0.119	0.129	0.139	0.148	0.158	0.165	0.174	0.182	0.190	0.199	0.206	0.215	0.221	0.230	0.238	0.245	0.252	0.259	0.268	0.274	0.281	0.288	0.295	0.302	0.309	0.316	0.322	0.330	0.336	0.344	0.351	0.359	0.364	0.371	0.379	0.385	0.392	0.400	0.406	0.414	0.420	0.426	0.434	0.440	0.448	0.454	0.460	0.468	0.472	0.480	0.486	0.492	0.498	0.504	0.509	0.515	0.520	0.526	0.531	0.536	0.539	0.544	0.549	0.551	0.555	0.558	0.560	0.562	0.565	0.566	0.568	0.568	0.569	0.569	0.569	0.566	0.565	0.562	0.561	0.559	0.555	0.551	0.546	0.541	0.536	0.531	0.525	0.518	0.510	0.504	0.495	0.486	0.478	0.469	0.459	0.450	0.440	0.430	0.419	0.409	0.399	0.388	0.375	0.364	0.354	0.341	0.331	0.320	0.309	0.296	0.286	0.276	0.265	0.255	0.245	0.236	0.226	0.219	0.210	0.202	0.194	0.188	0.180	0.174	0.168	0.161	0.158	0.152	0.148	0.144	0.140	0.138	0.135	0.134	0.131	0.131	0.130	0.129	0.129	0.129	0.129	0.131	0.131	0.132	0.134	0.136	0.138	0.139	0.141	0.144	0.145	0.148	0.149	0.151	0.152	0.155	0.156	0.158	0.159	0.160	0.160	0.161	0.162	0.162	0.162	0.161	0.161	0.159	0.159	0.156	0.154	0.152	0.149	0.145	0.142	0.139	0.134	0.130	0.124	0.118	0.111	0.106	0.099	0.091	0.085	0.076	0.069	0.060	0.050	0.041	0.032	0.021	0.011	0.001	-0.011	-0.021	-0.034	-0.045	-0.058	-0.070	-0.081	-0.095	-0.109	-0.120	-0.134	-0.146	-0.161	-0.175	-0.189	-0.204	-0.216	-0.231	-0.245	-0.259	-0.274	-0.288	-0.301	-0.316	-0.330	-0.344	-0.356	-0.371	-0.384	-0.398	-0.410	-0.422	-0.434	-0.448	-0.459	-0.470	-0.481	-0.491	-0.501	-0.512	-0.522	-0.531	-0.539	-0.548	-0.555	-0.562	-0.569	-0.575	-0.580	-0.586	-0.590	-0.595	-0.598	-0.601	-0.604	-0.606	-0.606	-0.608	-0.608	-0.609	-0.608	-0.606	-0.605	-0.604	-0.601	-0.600	-0.596	-0.594	-0.590	-0.586	-0.582	-0.579	-0.572	-0.569	-0.564	-0.560	-0.555	-0.550	-0.544	-0.539	-0.535	-0.530	-0.524	-0.520	-0.514	-0.510	-0.505	-0.501	-0.496	-0.494	-0.490	-0.488	-0.485	-0.482	-0.480	-0.478	-0.475	-0.475	-0.472	-0.472	-0.471	-0.471	-0.471	-0.471	-0.472	-0.472	-0.475	-0.476	-0.478	-0.480	-0.481	-0.484	-0.486	-0.488	-0.490	-0.491	-0.495	-0.498	-0.500	-0.502	-0.505	-0.506	-0.509	-0.511	-0.511	-0.512	-0.514	-0.514	-0.512	-0.512	-0.512	-0.510	-0.507	-0.504	-0.500	-0.496	-0.491	-0.486	-0.480	-0.472	-0.464	-0.456	-0.445	-0.436	-0.424	-0.411	-0.398	-0.384	-0.370	-0.352	-0.336	-0.319	-0.300	-0.281	-0.260	-0.239	-0.218	-0.195	-0.171	-0.146	-0.122	-0.098	-0.070	-0.044	-0.016	0.012	0.040	0.069	0.098	0.126	0.156	0.186	0.216	0.246	0.278	0.308	0.338	0.366	0.398	0.426	0.456	0.485	0.514	0.544	0.571	0.599	0.625	0.651	0.679	0.704	0.729	0.752	0.775	0.798	0.819	0.840	0.860	0.878	0.895	0.912	0.929	0.945	0.959	0.972	0.985	0.996	1.006	1.016	1.025	1.034	1.040	1.046	1.051	1.056	1.059	1.064	1.064	1.066	1.068	1.068	1.068	1.065	1.064	1.061	1.058	1.055	1.051	1.048	1.044	1.039	1.034	1.029	1.024	1.018	1.012	1.008	1.001	0.996	0.991	0.985	0.979	0.975	0.969	0.964	0.959	0.954	0.950	0.946	0.941	0.939	0.935	0.931	0.929	0.928	0.925	0.924	0.921	0.920	0.919	0.919	0.918	0.918	0.918	0.918	0.918	0.918	0.919	0.920	0.921	0.922	0.924	0.924	0.926	0.928	0.930	0.931	0.932	0.934	0.936	0.936	0.938	0.940	0.940	0.942	0.944	0.945	0.945	0.946	0.946	0.948	0.949	0.949	0.949	0.950	0.950	0.950	0.950	0.949	0.949	0.949	0.946	0.946	0.946	0.945	0.944	0.944	0.944	0.942	0.941	0.940	0.940	0.939	0.938	0.938	0.936	0.936	0.935	0.935	0.934	0.934	0.934	0.934	0.934	0.934	0.934	0.932	0.934	0.934	0.934	0.934	0.935	0.935	0.936	0.936	0.938	0.938	0.938	0.940	0.941	0.941	0.942	0.944	0.946	0.946	0.949	0.950	0.951	0.952	0.956	0.958	0.960	0.962	0.965	0.968	0.969	0.972	0.976	0.979	0.982	0.988	0.990	0.995	0.999	1.005	1.009	1.015	1.020	1.026	1.032	1.038	1.045	1.052	1.059	1.066	1.075	1.084	1.091	1.101	1.109	1.119	1.129	1.139	1.149	1.159	1.170	1.181	1.191	1.202	1.214	1.225	1.238	1.250	1.262	1.272	1.285	1.298	1.310	1.322	1.334	1.346	1.359	1.370	1.381	1.391	1.404	1.415	1.425	1.436	1.446	1.458	1.468	1.478	1.486	1.498	1.506	1.515	1.524	1.531	1.539	1.546	1.555	1.561	1.569	1.575	1.581	1.588	1.594	1.600	1.605	1.610	1.614	1.620	1.624	1.629	1.631	1.636	1.640	1.644	1.649	1.651	1.655	1.659	1.661	1.665	1.668	1.671	1.674	1.678	1.680	1.682	1.685	1.688	1.690	1.692	1.696	1.698	1.699	1.702	1.704	1.706	1.708	1.710	1.712	1.714	1.716	1.718	1.719	1.720	1.721	1.722	1.724	1.725	1.725	1.726	1.726	1.728	1.728	1.729	1.728	1.728	1.728	1.726	1.726	1.726	1.726	1.725	1.724	1.722	1.722	1.721	1.720	1.719	1.719	1.718	1.716	1.715	1.715	1.714	1.712	1.712	1.712	1.711	1.711	1.711	1.711	1.711	1.710	1.710	1.709	1.709	1.710	1.710	1.711	1.711	1.712	1.712	1.712	1.714	1.716	1.716	1.716	1.719	1.720	1.720	1.721	1.722	1.724	1.725	1.725	1.726	1.728	1.729	1.728	1.729	1.728	1.728	1.728	1.728	1.726	1.726	1.725	1.724	1.722	1.721	1.719	1.718	1.716	1.714	1.711	1.708	1.705	1.702	1.700	1.696	1.692	1.690	1.686	1.682	1.679	1.675	1.671	1.668	1.665	1.661	1.658	1.652	1.650	1.646	1.644	1.640	1.638	1.635	1.631	1.630	1.628	1.625	1.622	1.621	1.620	1.619	1.618	1.616	1.616	1.615	1.615	1.615	1.615	1.616	1.616	1.618	1.619	1.619	1.620	1.621	1.624	1.625	1.628	1.629	1.630	1.631	1.634	1.635	1.636	1.639	1.640	1.641	1.642	1.644	1.645	1.646	1.645	1.645	1.645	1.645	1.645	1.644	1.642	1.642	1.640	1.639	1.635	1.634	1.630	1.628	1.622	1.620	1.616	1.610	1.605	1.600	1.596	1.590	1.584	1.579	1.574	1.568	1.560	1.554	1.548	1.540	1.532	1.526	1.519	1.512	1.504	1.498	1.490	1.485	1.478	1.471	1.465	1.459	1.454	1.448	1.441	1.438	1.432	1.428	1.424	1.420	1.418	1.414	1.412	1.409	1.408	1.406	1.405	1.404	1.404	1.404	1.404	1.405	1.408	1.408	1.410	1.411	1.414	1.419	1.421	1.425	1.430	1.432	1.438	1.442	1.446	1.451	1.456	1.461	1.468	1.471	1.476	1.482	1.488	1.494	1.499	1.504	1.509	1.514	1.519	1.522	1.528	1.531	1.535	1.539	1.542	1.545	1.549	1.551	1.554	1.555	1.558	1.559	1.559	1.560	1.560	1.559	1.559	1.556	1.555	1.552	1.550	1.548	1.545	1.541	1.536	1.531	1.528	1.521	1.516	1.510	1.504	1.496	1.489	1.481	1.474	1.464	1.456	1.446	1.439	1.429	1.419	1.409	1.399	1.388	1.378	1.368	1.356	1.346	1.336	1.326	1.315	1.305	1.295	1.285	1.276	1.266	1.258	1.248	1.239	1.230	1.224	1.216	1.209	1.202	1.198	1.192	1.188	1.184	1.181	1.179	1.176	1.175	1.174	1.174	1.175	1.178	1.180	1.182	1.186	1.191	1.196	1.202	1.210	1.218	1.226	1.235	1.245	1.254	1.265	1.278	1.290	1.302	1.315	1.330	1.345	1.360	1.375	1.391	1.406	1.422	1.440	1.456	1.472	1.490	1.508	1.525	1.541	1.560	1.578	1.594	1.612	1.630	1.646	1.664	1.681	1.698	1.714	1.731	1.745	1.760	1.776	1.790	1.805	1.818	1.831	1.844	1.858	1.869	1.880	1.891	1.901	1.912	1.921	1.929	1.939	1.946	1.954	1.960	1.968	1.974	1.978	1.982	1.988	1.992	1.996	1.999	2.002	2.005	2.006	2.009	2.010	2.011	2.013	2.015	2.015	2.016	2.016	2.018	2.018	2.019	2.018	2.019	2.019	2.019	2.020	2.021	2.022	2.024	2.025	2.026	2.029	2.031	2.034	2.035	2.038	2.041	2.045	2.050	2.054	2.059	2.062	2.068	2.074	2.079	2.085	2.091	2.098	2.104	2.111	2.119	2.126	2.134	2.140	2.149	2.155	2.162	2.170	2.178	2.185	2.192	2.199	2.206	2.212	2.219	2.225	2.230	2.235	2.239	2.244	2.246	2.249	2.252	2.252	2.254	2.255	2.255	2.254	2.252	2.250	2.248	2.244	2.239	2.234	2.226	2.221	2.214	2.205	2.196	2.186	2.176	2.165	2.154	2.142	2.129	2.115	2.101	2.088	2.072	2.058	2.041	2.025	2.009	1.992	1.975	1.959	1.940	1.924	1.908	1.890	1.871	1.852	1.836	1.818	1.800	1.782	1.765	1.749	1.732	1.715	1.699	1.682	1.669	1.654	1.639	1.625	1.611	1.599	1.585	1.574	1.562	1.552	1.541	1.532	1.524	1.515	1.508	1.501	1.494	1.490	1.485	1.481	1.478	1.474	1.472	1.472	1.471	1.471	1.471	1.474	1.475	1.478	1.481	1.485	1.489	1.494	1.499	1.505	1.511	1.518	1.524	1.531	1.538	1.546	1.554	1.561	1.569	1.578	1.585	1.594	1.601	1.610	1.618	1.625	1.632	1.639	1.646	1.652	1.659	1.664	1.670	1.675	1.680	1.684	1.686	1.690	1.692	1.692	1.694	1.694	1.694	1.694	1.692	1.690	1.688	1.684	1.681	1.676	1.671	1.666	1.660	1.652	1.646	1.639	1.631	1.622	1.615	1.606	1.596	1.588	1.576	1.568	1.558	1.548	1.538	1.526	1.516	1.505	1.494	1.484	1.474	1.464	1.454	1.444	1.435	1.426	1.416	1.408	1.400	1.392	1.384	1.376	1.370	1.364	1.358	1.351	1.345	1.341	1.336	1.331	1.328	1.324	1.320	1.318	1.314	1.312	1.310	1.309	1.306	1.304	1.302	1.302	1.301	1.300	1.300	1.299	1.299	1.298	1.298	1.298	1.298	1.298	1.296	1.296	1.294	1.292	1.292	1.291	1.290	1.289	1.288	1.286	1.282	1.281	1.279	1.276	1.274	1.271	1.268	1.265	1.261	1.258	1.255	1.250	1.246	1.241	1.239	1.234	1.229	1.224	1.220	1.215	1.209	1.204	1.198	1.192	1.188	1.181	1.176	1.171	1.165	1.159	1.152	1.146	1.140	1.135	1.129	1.122	1.118	1.111	1.105	1.099	1.092	1.086	1.080	1.074	1.069	1.062	1.056	1.050	1.042	1.036	1.031	1.025	1.020	1.014	1.009	1.002	0.996	0.991	0.986	0.980	0.976	0.970	0.965	0.961	0.956	0.952	0.949	0.944	0.940	0.936	0.934	0.930	0.928	0.925	0.922	0.921	0.919	0.916	0.916	0.915	0.914	0.914	0.914	0.914	0.915	0.915	0.916	0.919	0.920	0.922	0.924	0.925	0.929	0.931	0.934	0.938	0.940	0.944	0.948	0.950	0.955	0.958	0.961	0.965	0.969	0.972	0.976	0.979	0.982	0.986	0.989	0.991	0.995	0.998	1.000	1.001	1.002	1.005	1.006	1.006	1.008	1.008	1.008	1.008	1.006	1.005	1.004	1.002	1.000	0.998	0.995	0.992	0.989	0.985	0.981	0.978	0.974	0.968	0.964	0.959	0.954	0.949	0.944	0.938	0.932	0.928	0.921	0.916	0.910	0.905	0.899	0.892	0.886	0.881	0.876	0.871	0.866	0.860	0.855	0.850	0.846	0.841	0.838	0.834	0.831	0.828	0.825	0.821	0.819	0.816	0.814	0.812	0.811	0.811	0.810	0.810	0.810	0.811	0.811	0.812	0.814	0.816	0.819	0.820	0.822	0.826	0.831	0.834	0.839	0.844	0.849	0.854	0.860	0.866	0.872	0.880	0.888	0.895	0.902	0.911	0.919	0.929	0.938	0.948	0.958	0.968	0.978	0.988	0.998	1.009	1.020	1.031	1.044	1.055	1.066	1.078	1.090	1.102	1.114	1.125	1.139	1.150	1.161	1.174	1.186	1.199	1.210	1.221	1.232	1.242	1.254	1.265	1.275	1.286	1.296	1.305	1.315	1.324	1.332	1.341	1.349	1.355	1.362	1.369	1.375	1.381	1.386	1.390	1.395	1.398	1.402	1.405	1.408	1.409	1.410	1.411	1.411	1.410	1.410	1.409	1.408	1.405	1.404	1.400	1.398	1.394	1.391	1.388	1.384	1.379	1.375	1.371	1.366	1.361	1.356	1.351	1.346	1.342	1.338	1.334	1.329	1.324	1.320	1.316	1.312	1.309	1.306	1.302	1.301	1.299	1.296	1.296	1.295	1.295	1.295	1.296	1.298	1.299	1.302	1.305	1.309	1.312	1.318	1.321	1.328	1.334	1.341	1.348	1.355	1.362	1.372	1.380	1.390	1.400	1.409	1.420	1.430	1.440	1.451	1.462	1.474	1.485	1.496	1.508	1.520	1.530	1.542	1.554	1.565	1.576	1.586	1.596	1.606	1.615	1.625	1.634	1.641	1.649	1.656	1.664	1.669	1.674	1.679	1.682	1.686	1.689	1.691	1.692	1.694	1.692	1.692	1.690	1.689	1.685	1.681	1.676	1.672	1.668	1.660	1.652	1.645	1.636	1.628	1.618	1.608	1.598	1.588	1.576	1.564	1.551	1.540	1.528	1.515	1.501	1.488	1.475	1.461	1.449	1.435	1.422	1.409	1.396	1.382	1.370	1.356	1.344	1.331	1.319	1.308	1.296	1.285	1.274	1.264	1.252	1.244	1.234	1.224	1.216	1.208	1.199	1.191	1.184	1.175	1.169	1.161	1.156	1.149	1.142	1.136	1.130	1.125	1.119	1.112	1.106	1.101	1.095	1.089	1.082	1.076	1.070	1.062	1.055	1.048	1.040	1.032	1.022	1.014	1.004	0.994	0.985	0.972	0.961	0.950	0.938	0.925	0.910	0.896	0.881	0.865	0.849	0.834	0.815	0.798	0.779	0.760	0.741	0.720	0.700	0.679	0.658	0.635	0.614	0.591	0.569	0.545	0.521	0.498	0.475	0.451	0.428	0.404	0.381	0.358	0.334	0.310	0.288	0.264	0.241	0.221	0.199	0.179	0.158	0.138	0.119	0.101	0.082	0.066	0.051	0.035	0.021	0.010	-0.004	-0.014	-0.024	-0.032	-0.040	-0.046	-0.052	-0.056	-0.059	-0.061	-0.062	-0.061	-0.059	-0.056	-0.051	-0.046	-0.040	-0.032	-0.024	-0.014	-0.004	0.009	0.022	0.035	0.050	0.065	0.081	0.100	0.118	0.136	0.155	0.175	0.195	0.216	0.238	0.259	0.281	0.302	0.326	0.349	0.371	0.394	0.416	0.439	0.461	0.484	0.506	0.528	0.549	0.570	0.591	0.611	0.632	0.652	0.671	0.690	0.709	0.726	0.744	0.759	0.775	0.790	0.804	0.819	0.832	0.845	0.856	0.869	0.880	0.890	0.900	0.909	0.918	0.926	0.934	0.941	0.948	0.954	0.960	0.965	0.970	0.975	0.979	0.985	0.989	0.992	0.996	1.000	1.002	1.006	1.009	1.012	1.016	1.020	1.024	1.026	1.031	1.034	1.039	1.044	1.048	1.054	1.059	1.064	1.070	1.078	1.084	1.090	1.098	1.108	1.115	1.124	1.134	1.144	1.155	1.166	1.176	1.189	1.201	1.215	1.228	1.241	1.256	1.271	1.286	1.304	1.319	1.336	1.354	1.371	1.389	1.408	1.426	1.445	1.464	1.484	1.504	1.522	1.544	1.564	1.585	1.605	1.625	1.645	1.666	1.688	1.708	1.729	1.749	1.768	1.789	1.809	1.829	1.848	1.868	1.886	1.905	1.924	1.942	1.960	1.979	1.995	2.013	2.027	2.044	2.060	2.074	2.090	2.104	2.118	2.131	2.145	2.158	2.170	2.182	2.195	2.206	2.218	2.228	2.239	2.249	2.260	2.270	2.279	2.289	2.298	2.306	2.315	2.325	2.332	2.341	2.350	2.358	2.365	2.372	2.380	2.389	2.396	2.404	2.412	2.419	2.428	2.436	2.444	2.450	2.459	2.468	2.474	2.482	2.490	2.499	2.508	2.515	2.522	2.531	2.539	2.546	2.556	2.564	2.571	2.580	2.588	2.596	2.605	2.612	2.621	2.629	2.638	2.645	2.654	2.661	2.669	2.676	2.684	2.691	2.699	2.706	2.714	2.720	2.728	2.734	2.741	2.746	2.751	2.759	2.764	2.770	2.774	2.779	2.784	2.788	2.791	2.795	2.798	2.801	2.802	2.805	2.806	2.808	2.810	2.809	2.810	2.809	2.809	2.808	2.805	2.804	2.799	2.796	2.792	2.788	2.782	2.778	2.771	2.764	2.758	2.748	2.740	2.731	2.721	2.711	2.700	2.689	2.678	2.665	2.651	2.638	2.624	2.610	2.595	2.579	2.564	2.549	2.531	2.514	2.496	2.479	2.460	2.441	2.422	2.404	2.384	2.365	2.346	2.326	2.306	2.286	2.266	2.246	2.226	2.205	2.185	2.165	2.145	2.126	2.105	2.086	2.066	2.046	2.027	2.007	1.990	1.971	1.952	1.935	1.916	1.899	1.881	1.865	1.846	1.830	1.814	1.796	1.781	1.764	1.749	1.732	1.718	1.701	1.688	1.672	1.658	1.641	1.626	1.612	1.596	1.582	1.568	1.552	1.539	1.524	1.509	1.494	1.479	1.464	1.449	1.434	1.419	1.402	1.388	1.372	1.358	1.341	1.325	1.310	1.294	1.278	1.262	1.246	1.230	1.215	1.198	1.181	1.165	1.149	1.132	1.116	1.100	1.084	1.068	1.052	1.038	1.021	1.006	0.991	0.976	0.961	0.948	0.932	0.919	0.904	0.891	0.878	0.866	0.854	0.841	0.830	0.819	0.808	0.798	0.788	0.778	0.769	0.760	0.751	0.744	0.738	0.730	0.724	0.719	0.714	0.710	0.705	0.702	0.700	0.698	0.696	0.695	0.695	0.695	0.695	0.698	0.700	0.701	0.705	0.709	0.714	0.719	0.724	0.730	0.736	0.744	0.751	0.761	0.769	0.780	0.789	0.799	0.810	0.822	0.834	0.846	0.858	0.871	0.885	0.898	0.912	0.925	0.940	0.954	0.969	0.984	0.998	1.014	1.028	1.042	1.056	1.071	1.085	1.099	1.112	1.128	1.140	1.152	1.165	1.178	1.189	1.201	1.212	1.222	1.232	1.241	1.251	1.260	1.268	1.275	1.281	1.288	1.294	1.299	1.304	1.309	1.311	1.315	1.316	1.319	1.320	1.321	1.322	1.322	1.321	1.321	1.320	1.319	1.319	1.316	1.315	1.314	1.311	1.309	1.308	1.305	1.304	1.301	1.299	1.296	1.295	1.292	1.292	1.290	1.289	1.289	1.288	1.289	1.289	1.289	1.289	1.291	1.291	1.295	1.296	1.299	1.301	1.305	1.310	1.314	1.319	1.324	1.329	1.334	1.340	1.345	1.351	1.358	1.364	1.371	1.379	1.385	1.391	1.400	1.406	1.412	1.421	1.428	1.434	1.440	1.446	1.454	1.460	1.465	1.471	1.476	1.480	1.485	1.490	1.492	1.496	1.499	1.500	1.502	1.504	1.504	1.504	1.502	1.502	1.500	1.499	1.495	1.491	1.488	1.482	1.476	1.470	1.464	1.455	1.448	1.438	1.429	1.418	1.406	1.394	1.381	1.369	1.355	1.340	1.325	1.310	1.294	1.278	1.260	1.244	1.225	1.206	1.188	1.168	1.148	1.128	1.106	1.086	1.065	1.044	1.021	1.000	0.978	0.956	0.934	0.911	0.889	0.866	0.844	0.822	0.800	0.779	0.756	0.734	0.712	0.692	0.672	0.652	0.631	0.612	0.592	0.575	0.556	0.540	0.522	0.506	0.490	0.475	0.461	0.446	0.434	0.421	0.410	0.400	0.389	0.380	0.371	0.362	0.356	0.350	0.345	0.340	0.335	0.332	0.330	0.328	0.326	0.326	0.326	0.326	0.326	0.329	0.331	0.334	0.338	0.341	0.345	0.350	0.355	0.360	0.365	0.371	0.376	0.382	0.389	0.394	0.400	0.406	0.414	0.419	0.425	0.431	0.436	0.444	0.449	0.454	0.458	0.462	0.468	0.472	0.476	0.480	0.482	0.486	0.488	0.490	0.491	0.492	0.492	0.492	0.492	0.492	0.491	0.490	0.489	0.485	0.482	0.479	0.476	0.472	0.468	0.462	0.459	0.452	0.448	0.442	0.435	0.429	0.422	0.415	0.408	0.400	0.392	0.384	0.375	0.368	0.359	0.351	0.342	0.332	0.324	0.315	0.306	0.298	0.289	0.280	0.271	0.261	0.254	0.244	0.235	0.226	0.218	0.209	0.200	0.190	0.181	0.174	0.164	0.156	0.148	0.139	0.131	0.122	0.115	0.105	0.098	0.089	0.080	0.072	0.064	0.056	0.046	0.039	0.030	0.021	0.012	0.005	-0.004	-0.014	-0.021	-0.031	-0.040	-0.049	-0.059	-0.068	-0.076	-0.086	-0.096	-0.106	-0.115	-0.125	-0.135	-0.144	-0.155	-0.165	-0.175	-0.184	-0.195	-0.205	-0.215	-0.225	-0.234	-0.244	-0.254	-0.262	-0.272	-0.282	-0.292	-0.301	-0.310	-0.319	-0.328	-0.336	-0.345	-0.352	-0.360	-0.368	-0.375	-0.381	-0.388	-0.394	-0.400	-0.406	-0.411	-0.416	-0.421	-0.425	-0.430	-0.432	-0.436	-0.439	-0.440	-0.442	-0.445	-0.448	-0.448	-0.449	-0.449	-0.448	-0.448	-0.446	-0.445	-0.444	-0.441	-0.439	-0.435	-0.432	-0.428	-0.424	-0.419	-0.414	-0.409	-0.402	-0.396	-0.390	-0.384	-0.376	-0.368	-0.359	-0.350	-0.341	-0.331	-0.322	-0.312	-0.302	-0.291	-0.281	-0.269	-0.258	-0.246	-0.235	-0.222	-0.211	-0.198	-0.185	-0.171	-0.159	-0.148	100.000	5.000	2.000	1.000	7.000	3.000	1.000	1174.000	2.000	1567.000	3.000	1858.000	0.000	0.000	0.000	0.000	0.000	0.000	0.000	0.000	0.000	0.000	0.000	0.000	0.341	0.334	0.325	0.318	0.309	0.299	0.291	0.281	0.271	0.262	0.254	0.244	0.234	0.225	0.215	0.205	0.196	0.186	0.178	0.166	0.158	0.148	0.138	0.129	0.120	0.110	0.101	0.091	0.081	0.074	0.065	0.056	0.048	0.039	0.030	0.022	0.014	0.006	-0.001	-0.009	-0.015	-0.022	-0.030	-0.036	-0.042	-0.049	-0.055	-0.061	-0.066	-0.072	-0.076	-0.082	-0.088	-0.091	-0.096	-0.099	-0.102	-0.106	-0.109	-0.111	-0.114	-0.116	-0.119	-0.120	-0.120	-0.121	-0.122	-0.121	-0.121	-0.121	-0.120	-0.119	-0.118	-0.116	-0.114	-0.111	-0.110	-0.106	-0.102	-0.099	-0.096	-0.092	-0.089	-0.084	-0.080	-0.075	-0.070	-0.066	-0.061	-0.056	-0.051	-0.046	-0.042	-0.038	-0.032	-0.029	-0.024	-0.019	-0.015	-0.011	-0.008	-0.004	0.000	0.004	0.006	0.009	0.011	0.012	0.014	0.014	0.016	0.015	0.015	0.014	0.012	0.011	0.010	0.006	0.004	0.000	-0.004	-0.008	-0.012	-0.018	-0.022	-0.028	-0.034	-0.039	-0.046	-0.052	-0.060	-0.068	-0.074	-0.081	-0.089	-0.095	-0.104	-0.111	-0.119	-0.126	-0.134	-0.141	-0.148	-0.155	-0.161	-0.168	-0.174	-0.179	-0.185	-0.190	-0.195	-0.199	-0.204	-0.208	-0.210	-0.212	-0.215	-0.218	-0.219	-0.219	-0.221	-0.220	-0.220	-0.219	-0.218	-0.216	-0.214	-0.211	-0.209	-0.205	-0.201	-0.198	-0.192	-0.188	-0.182	-0.178	-0.172	-0.166	-0.160	-0.155	-0.148	-0.141	-0.135	-0.129	-0.120	-0.114	-0.108	-0.100	-0.092	-0.085	-0.078	-0.071	-0.065	-0.058	-0.051	-0.044	-0.038	-0.030	-0.024	-0.018	-0.011	-0.005	0.001	0.006	0.012	0.019	0.024	0.030	0.035	0.041	0.045	0.050	0.055	0.060	0.065	0.069	0.072	0.078	0.081	0.084	0.089	0.092	0.096	0.100	0.102	0.106	0.110	0.114	0.116	0.119	0.122	0.125	0.129	0.131	0.134	0.136	0.140	0.142	0.146	0.148	0.151	0.154	0.158	0.160	0.161	0.165	0.169	0.171	0.175	0.178	0.181	0.184	0.188	0.190	0.195	0.198	0.201	0.205	0.210	0.212	0.216	0.221	0.225	0.230	0.234	0.238	0.241	0.248	0.251	0.255	0.260	0.264	0.269	0.272	0.278	0.281	0.286	0.290	0.295	0.299	0.302	0.305	0.309	0.312	0.315	0.319	0.321	0.322	0.326	0.328	0.329	0.330	0.330	0.331	0.332	0.331	0.331	0.331	0.329	0.328	0.326	0.325	0.321	0.319	0.316	0.312	0.309	0.304	0.300	0.295	0.291	0.285	0.280	0.275	0.268	0.262	0.256	0.250	0.244	0.236	0.230	0.222	0.216	0.209	0.202	0.195	0.189	0.181	0.175	0.168	0.160	0.152	0.148	0.141	0.132	0.126	0.120	0.114	0.108	0.101	0.095	0.089	0.084	0.078	0.071	0.066	0.060	0.055	0.048	0.042	0.038	0.032	0.026	0.021	0.016	0.010	0.005	-0.001	-0.006	-0.012	-0.018	-0.024	-0.029	-0.035	-0.041	-0.048	-0.055	-0.061	-0.069	-0.075	-0.082	-0.091	-0.099	-0.108	-0.115	-0.124	-0.132	-0.141	-0.151	-0.160	-0.170	-0.181	-0.191	-0.202	-0.212	-0.225	-0.236	-0.249	-0.260	-0.272	-0.285	-0.299	-0.312	-0.326	-0.340	-0.354	-0.369	-0.382	-0.399	-0.412	-0.429	-0.445	-0.460	-0.476	-0.491	-0.509	-0.525	-0.541	-0.559	-0.575	-0.592	-0.610	-0.628	-0.645	-0.661	-0.680	-0.698	-0.714	-0.731	-0.750	-0.768	-0.784	-0.801	-0.819	-0.836	-0.854	-0.872	-0.889	-0.905	-0.922	-0.939	-0.955	-0.972	-0.989	-1.005	-1.021	-1.036	-1.052	-1.066	-1.082	-1.096	-1.111	-1.125	-1.140	-1.152	-1.166	-1.180	-1.192	-1.205	-1.216	-1.229	-1.240	-1.251	-1.262	-1.272	-1.282	-1.294	-1.302	-1.312	-1.320	-1.329	-1.338	-1.345	-1.352	-1.360	-1.366	-1.372	-1.379	-1.385	-1.391	-1.396	-1.401	-1.406	-1.411	-1.415	-1.419	-1.422	-1.426	-1.429	-1.431	-1.434	-1.436	-1.439	-1.440	-1.441	-1.444	-1.444	-1.445	-1.446	-1.445	-1.446	-1.446	-1.448	-1.445	-1.445	-1.445	-1.444	-1.444	-1.442	-1.441	-1.439	-1.438	-1.436	-1.434	-1.432	-1.430	-1.429	-1.426	-1.424	-1.420	-1.418	-1.415	-1.412	-1.409	-1.406	-1.404	-1.400	-1.398	-1.392	-1.390	-1.386	-1.382	-1.379	-1.374	-1.370	-1.365	-1.361	-1.356	-1.352	-1.346	-1.342	-1.336	-1.331	-1.325	-1.318	-1.312	-1.305	-1.299	-1.291	-1.284	-1.276	-1.268	-1.260	-1.251	-1.242	-1.234	-1.224	-1.214	-1.204	-1.192	-1.182	-1.171	-1.160	-1.148	-1.136	-1.122	-1.111	-1.098	-1.084	-1.070	-1.056	-1.041	-1.028	-1.011	-0.996	-0.981	-0.965	-0.950	-0.932	-0.918	-0.900	-0.884	-0.866	-0.849	-0.832	-0.814	-0.798	-0.780	-0.762	-0.744	-0.726	-0.708	-0.691	-0.672	-0.655	-0.638	-0.619	-0.601	-0.584	-0.565	-0.549	-0.530	-0.512	-0.496	-0.479	-0.461	-0.445	-0.428	-0.410	-0.394	-0.376	-0.360	-0.344	-0.329	-0.312	-0.296	-0.281	-0.266	-0.250	-0.235	-0.220	-0.205	-0.190	-0.176	-0.161	-0.148	-0.134	-0.120	-0.108	-0.094	-0.080	-0.068	-0.055	-0.042	-0.031	-0.019	-0.008	0.002	0.015	0.025	0.036	0.045	0.055	0.065	0.074	0.081	0.091	0.099	0.106	0.114	0.121	0.126	0.134	0.140	0.145	0.150	0.155	0.160	0.162	0.168	0.170	0.172	0.175	0.178	0.179	0.181	0.181	0.182	0.182	0.184	0.184	0.182	0.181	0.181	0.180	0.179	0.178	0.175	0.174	0.171	0.170	0.168	0.165	0.161	0.158	0.155	0.152	0.149	0.145	0.142	0.139	0.135	0.132	0.129	0.125	0.121	0.118	0.115	0.110	0.108	0.104	0.101	0.096	0.092	0.090	0.086	0.084	0.080	0.078	0.074	0.071	0.068	0.065	0.061	0.059	0.056	0.054	0.050	0.048	0.045	0.042	0.039	0.036	0.034	0.031	0.029	0.026	0.022	0.021	0.018	0.016	0.014	0.011	0.009	0.006	0.004	0.001	-0.001	-0.002	-0.005	-0.008	-0.009	-0.010	-0.012	-0.014	-0.015	-0.018	-0.018	-0.020	-0.020	-0.020	-0.021	-0.021	-0.022	-0.022	-0.021	-0.021	-0.021	-0.020	-0.019	-0.018	-0.016	-0.015	-0.014	-0.011	-0.010	-0.006	-0.004	-0.001	0.002	0.005	0.010	0.014	0.018	0.022	0.026	0.031	0.036	0.041	0.046	0.052	0.059	0.065	0.071	0.078	0.085	0.091	0.098	0.104	0.111	0.119	0.125	0.132	0.140	0.146	0.152	0.160	0.166	0.172	0.180	0.186	0.191	0.198	0.202	0.208	0.214	0.216	0.221	0.225	0.228	0.231	0.234	0.235	0.236	0.238	0.238	0.238	0.236	0.235	0.232	0.230	0.226	0.222	0.219	0.212	0.208	0.200	0.194	0.186	0.176	0.168	0.158	0.148	0.136	0.126	0.115	0.101	0.090	0.076	0.062	0.049	0.035	0.020	0.005	-0.009	-0.024	-0.039	-0.055	-0.070	-0.085	-0.101	-0.116	-0.131	-0.146	-0.159	-0.174	-0.188	-0.201	-0.215	-0.228	-0.240	-0.252	-0.264	-0.275	-0.285	-0.295	-0.305	-0.312	-0.321	-0.329	-0.335	-0.341	-0.346	-0.351	-0.356	-0.359	-0.361	-0.364	-0.365	-0.366	-0.366	-0.365	-0.365	-0.362	-0.361	-0.359	-0.355	-0.351	-0.348	-0.342	-0.338	-0.332	-0.328	-0.321	-0.314	-0.308	-0.301	-0.294	-0.288	-0.280	-0.272	-0.265	-0.256	-0.249	-0.241	-0.234	-0.226	-0.219	-0.211	-0.202	-0.196	-0.189	-0.181	-0.175	-0.168	-0.161	-0.154	-0.149	-0.142	-0.136	-0.131	-0.126	-0.121	-0.118	-0.112	-0.109	-0.105	-0.102	-0.100	-0.096	-0.095	-0.094	-0.092	-0.092	-0.091	-0.092	-0.092	-0.094	-0.096	-0.098	-0.100	-0.102	-0.108	-0.111	-0.115	-0.120	-0.125	-0.131	-0.139	-0.144	-0.151	-0.159	-0.168	-0.176	-0.186	-0.195	-0.205	-0.215	-0.226	-0.236	-0.248	-0.260	-0.271	-0.284	-0.296	-0.309	-0.322	-0.335	-0.349	-0.361	-0.375	-0.389	-0.401	-0.415	-0.428	-0.440	-0.454	-0.466	-0.479	-0.490	-0.504	-0.514	-0.526	-0.538	-0.548	-0.559	-0.569	-0.578	-0.588	-0.596	-0.604	-0.612	-0.619	-0.626	-0.632	-0.639	-0.644	-0.649	-0.654	-0.658	-0.662	-0.665	-0.669	-0.671	-0.672	-0.675	-0.676	-0.679	-0.679	-0.679	-0.680	-0.681	-0.681	-0.681	-0.681	-0.681	-0.680	-0.680	-0.680	-0.679	-0.679	-0.679	-0.678	-0.678	-0.678	-0.676	-0.678	-0.678	-0.678	-0.678	-0.679	-0.679	-0.679	-0.680	-0.681	-0.681	-0.681	-0.684	-0.685	-0.685	-0.688	-0.689	-0.690	-0.691	-0.692	-0.692	-0.694	-0.695	-0.695	-0.698	-0.698	-0.696	-0.698	-0.698	-0.696	-0.696	-0.696	-0.695	-0.692	-0.691	-0.690	-0.686	-0.685	-0.681	-0.678	-0.674	-0.670	-0.666	-0.661	-0.656	-0.651	-0.645	-0.640	-0.632	-0.626	-0.619	-0.612	-0.605	-0.598	-0.590	-0.582	-0.574	-0.566	-0.556	-0.549	-0.539	-0.531	-0.522	-0.514	-0.505	-0.495	-0.485	-0.476	-0.466	-0.459	-0.449	-0.439	-0.430	-0.421	-0.412	-0.402	-0.392	-0.384	-0.375	-0.366	-0.358	-0.348	-0.339	-0.329	-0.320	-0.310	-0.301	-0.291	-0.282	-0.274	-0.264	-0.254	-0.245	-0.234	-0.225	-0.215	-0.205	-0.195	-0.185	-0.175	-0.165	-0.155	-0.144	-0.134	-0.122	-0.111	-0.100	-0.090	-0.080	-0.068	-0.058	-0.045	-0.035	-0.024	-0.011	-0.001	0.010	0.022	0.034	0.044	0.055	0.066	0.076	0.088	0.099	0.108	0.119	0.128	0.139	0.148	0.158	0.166	0.175	0.184	0.191	0.200	0.208	0.215	0.222	0.229	0.235	0.241	0.248	0.252	0.258	0.262	0.268	0.270	0.275	0.278	0.280	0.282	0.286	0.289	0.290	0.291	0.292	0.295	0.296	0.295	0.296	0.298	0.296	0.298	0.296	0.295	0.295	0.294	0.292	0.292	0.291	0.290	0.289	0.288	0.286	0.285	0.284	0.282	0.280	0.280	0.278	0.278	0.275	0.274	0.272	0.271	0.270	0.268	0.268	0.265	0.264	0.262	0.260	0.260	0.258	0.255	0.254	0.251	0.249	0.246	0.245	0.242	0.240	0.238	0.234	0.230	0.226	0.222	0.219	0.215	0.210	0.204	0.199	0.192	0.188	0.181	0.174	0.168	0.160	0.151	0.144	0.135	0.126	0.118	0.108	0.098	0.088	0.078	0.066	0.055	0.044	0.031	0.020	0.008	-0.005	-0.018	-0.031	-0.044	-0.058	-0.071	-0.085	-0.098	-0.112	-0.125	-0.140	-0.154	-0.166	-0.179	-0.192	-0.206	-0.219	-0.231	-0.245	-0.258	-0.270	-0.282	-0.294	-0.305	-0.316	-0.328	-0.338	-0.349	-0.359	-0.368	-0.376	-0.385	-0.394	-0.402	-0.411	-0.419	-0.426	-0.434	-0.441	-0.446	-0.452	-0.460	-0.465	-0.471	-0.476	-0.482	-0.488	-0.494	-0.498	-0.504	-0.510	-0.515	-0.520	-0.526	-0.531	-0.538	-0.544	-0.550	-0.556	-0.562	-0.570	-0.578	-0.584	-0.592	-0.600	-0.609	-0.618	-0.626	-0.636	-0.645	-0.655	-0.666	-0.678	-0.689	-0.701	-0.712	-0.724	-0.738	-0.750	-0.764	-0.776	-0.790	-0.804	-0.818	-0.832	-0.848	-0.862	-0.878	-0.891	-0.908	-0.922	-0.939	-0.954	-0.969	-0.985	-1.000	-1.015	-1.031	-1.046	-1.061	-1.078	-1.091	-1.108	-1.121	-1.138	-1.151	-1.166	-1.181	-1.195	-1.209	-1.224	-1.236	-1.251	-1.265	-1.278	-1.290	-1.302	-1.316	-1.328	-1.341	-1.352	-1.365	-1.378	-1.389	-1.401	-1.411	-1.422	-1.434	-1.445	-1.458	-1.468	-1.478	-1.489	-1.500	-1.509	-1.520	-1.530	-1.540	-1.550	-1.560	-1.570	-1.580	-1.590	-1.600	-1.609	-1.619	-1.629	-1.638	-1.649	-1.658	-1.668	-1.678	-1.686	-1.696	-1.706	-1.716	-1.726	-1.735	-1.746	-1.755	-1.766	-1.776	-1.786	-1.795	-1.806	-1.816	-1.826	-1.836	-1.846	-1.856	-1.866	-1.878	-1.886	-1.898	-1.908	-1.916	-1.928	-1.936	-1.946	-1.956	-1.968	-1.976	-1.986	-1.995	-2.005	-2.014	-2.024	-2.033	-2.041	-2.050	-2.059	-2.068	-2.075	-2.082	-2.089	-2.098	-2.104	-2.111	-2.118	-2.122	-2.129	-2.134	-2.138	-2.144	-2.148	-2.151	-2.154	-2.158	-2.159	-2.160	-2.162	-2.162	-2.164	-2.165	-2.164	-2.162	-2.162	-2.160	-2.156	-2.154	-2.151	-2.148	-2.142	-2.138	-2.134	-2.126	-2.120	-2.114	-2.108	-2.100	-2.091	-2.084	-2.075	-2.066	-2.056	-2.046	-2.036	-2.025	-2.015	-2.004	-1.992	-1.980	-1.969	-1.956	-1.944	-1.931	-1.919	-1.905	-1.892	-1.879	-1.866	-1.852	-1.838	-1.824	-1.810	-1.796	-1.784	-1.770	-1.755	-1.741	-1.728	-1.714	-1.700	-1.686	-1.671	-1.658	-1.645	-1.631	-1.618	-1.604	-1.590	-1.576	-1.564	-1.550	-1.538	-1.525	-1.511	-1.499	-1.485	-1.474	-1.460	-1.448	-1.435	-1.424	-1.411	-1.399	-1.385	-1.374	-1.361	-1.349	-1.338	-1.325	-1.312	-1.300	-1.286	-1.275	-1.262	-1.249	-1.236	-1.224	-1.212	-1.199	-1.186	-1.172	-1.160	-1.146	-1.132	-1.119	-1.106	-1.091	-1.079	-1.064	-1.050	-1.036	-1.021	-1.005	-0.991	-0.976	-0.961	-0.945	-0.930	-0.915	-0.899	-0.882	-0.868	-0.851	-0.835	-0.818	-0.801	-0.784	-0.768	-0.749	-0.731	-0.714	-0.696	-0.679	-0.661	-0.642	-0.625	-0.606	-0.588	-0.569	-0.550	-0.531	-0.511	-0.494	-0.474	-0.455	-0.434	-0.415	-0.396	-0.376	-0.356	-0.336	-0.316	-0.298	-0.278	-0.258	-0.238	-0.218	-0.199	-0.179	-0.160	-0.140	-0.121	-0.102	-0.084	-0.066	-0.048	-0.030	-0.012	0.004	0.019	0.036	0.051	0.066	0.080	0.094	0.108	0.119	0.131	0.142	0.152	0.162	0.171	0.180	0.188	0.194	0.199	0.204	0.209	0.211	0.215	0.215	0.216	0.216	0.216	0.214	0.211	0.209	0.205	0.200	0.195	0.189	0.182	0.175	0.168	0.158	0.150	0.140	0.131	0.120	0.110	0.099	0.088	0.076	0.065	0.054	0.042	0.030	0.019	0.006	-0.006	-0.018	-0.030	-0.042	-0.054	-0.065	-0.076	-0.088	-0.099	-0.109	-0.120	-0.130	-0.140	-0.150	-0.160	-0.170	-0.179	-0.188	-0.196	-0.205	-0.214	-0.224	-0.231	-0.239	-0.248	-0.255	-0.264	-0.271	-0.278	-0.286	-0.294	-0.301	-0.310	-0.318	-0.326	-0.334	-0.342	-0.350	-0.359	-0.368	-0.376	-0.385	-0.395	-0.404	-0.414	-0.424	-0.434	-0.444	-0.454	-0.465	-0.476	-0.486	-0.498	-0.509	-0.520	-0.532	-0.544	-0.556	-0.568	-0.580	-0.591	-0.604	-0.615	-0.626	-0.639	-0.651	-0.662	-0.674	-0.685	-0.698	-0.709	-0.720	-0.731	-0.742	-0.752	-0.762	-0.772	-0.782	-0.792	-0.801	-0.811	-0.820	-0.829	-0.836	-0.845	-0.854	-0.860	-0.869	-0.875	-0.882	-0.888	-0.894	-0.901	-0.906	-0.911	-0.916	-0.921	-0.925	-0.929	-0.934	-0.936	-0.941	-0.944	-0.946	-0.949	-0.952	-0.955	-0.958	-0.960	-0.961	-0.964	-0.964	-0.965	-0.966	-0.968	-0.969	-0.970	-0.970	-0.971	-0.971	-0.971	-0.972	-0.971	-0.970	-0.970	-0.970	-0.970	-0.968	-0.966	-0.965	-0.964	-0.962	-0.961	-0.960	-0.958	-0.955	-0.952	-0.951	-0.948	-0.944	-0.941	-0.939	-0.934	-0.931	-0.928	-0.924	-0.920	-0.915	-0.910	-0.905	-0.900	-0.895	-0.891	-0.885	-0.880	-0.874	-0.868	-0.861	-0.855	-0.848	-0.841	-0.835	-0.828	-0.820	-0.812	-0.805	-0.796	-0.789	-0.780	-0.772	-0.764	-0.755	-0.746	-0.739	-0.729	-0.720	-0.710	-0.701	-0.692	-0.684	-0.674	-0.664	-0.655	-0.645	-0.636	-0.626	-0.616	-0.608	-0.599	-0.589	-0.579	-0.570	-0.562	-0.554	-0.545	-0.536	-0.529	-0.520	-0.512	-0.505	-0.498	-0.491	-0.484	-0.478	-0.472	-0.468	-0.461	-0.456	-0.452	-0.448	-0.445	-0.441	-0.439	-0.436	-0.434	-0.431	-0.431	-0.430	-0.430	-0.430	-0.430	-0.431	-0.434	-0.434	-0.438	-0.439	-0.442	-0.445	-0.449	-0.452	-0.456	-0.461	-0.466	-0.471	-0.476	-0.482	-0.488	-0.492	-0.499	-0.505	-0.511	-0.516	-0.522	-0.528	-0.534	-0.539	-0.544	-0.550	-0.555	-0.560	-0.564	-0.569	-0.572	-0.576	-0.580	-0.584	-0.588	-0.589	-0.591	-0.592	-0.595	-0.595	-0.595	-0.595	-0.594	-0.594	-0.592	-0.590	-0.589	-0.585	-0.581	-0.578	-0.574	-0.569	-0.562	-0.558	-0.551	-0.544	-0.536	-0.529	-0.520	-0.511	-0.501	-0.492	-0.481	-0.470	-0.460	-0.449	-0.436	-0.424	-0.411	-0.399	-0.385	-0.370	-0.356	-0.341	-0.328	-0.312	-0.298	-0.282	-0.266	-0.250	-0.234	-0.218	-0.202	-0.186	-0.169	-0.152	-0.136	-0.120	-0.104	-0.086	-0.070	-0.052	-0.038	-0.021	-0.005	0.010	0.028	0.042	0.058	0.072	0.088	0.101	0.116	0.130	0.144	0.156	0.170	0.182	0.194	0.206	0.216	0.228	0.238	0.248	0.256	0.265	0.274	0.282	0.290	0.296	0.302	0.309	0.314	0.320	0.325	0.329	0.332	0.336	0.340	0.342	0.344	0.346	0.348	0.349	0.349	0.350	0.350	0.350	0.349	0.349	0.348	0.346	0.345	0.342	0.341	0.339	0.338	0.335	0.332	0.329	0.326	0.324	0.321	0.318	0.315	0.312	0.308	0.305	0.301	0.299	0.295	0.291	0.289	0.285	0.280	0.276	0.272	0.269	0.265	0.261	0.256	0.252	0.249	0.244	0.240	0.235	0.230	0.226	0.220	0.216	0.211	0.206	0.201	0.195	0.190	0.184	0.178	0.172	0.166	0.160	0.154	0.146	0.141	0.134	0.126	0.120	0.114	0.106	0.099	0.091	0.084	0.078	0.070	0.062	0.055	0.048	0.040	0.032	0.025	0.018	0.010	0.002	-0.005	-0.011	-0.019	-0.026	-0.032	-0.041	-0.048	-0.055	-0.061	-0.069	-0.075	-0.082	-0.090	-0.096	-0.104	-0.110	-0.116	-0.122	-0.130	-0.136	-0.141	-0.148	-0.154	-0.160	-0.165	-0.171	-0.176	-0.182	-0.188	-0.191	-0.198	-0.202	-0.206	-0.211	-0.215	-0.219	-0.222	-0.226	-0.230	-0.232	-0.235	-0.238	-0.239	-0.240	-0.241	-0.242	-0.244	-0.244	-0.244	-0.242	-0.241	-0.240	-0.238	-0.235	-0.231	-0.229	-0.224	-0.220	-0.214	-0.209	-0.202	-0.195	-0.188	-0.180	-0.171	-0.162	-0.152	-0.144	-0.134	-0.122	-0.111	-0.100	-0.089	-0.076	-0.064	-0.050	-0.038	-0.025	-0.011	0.002	0.016	0.030	0.045	0.059	0.074	0.088	0.101	0.115	0.129	0.142	0.155	0.169	0.181	0.194	0.206	0.218	0.229	0.240	0.250	0.260	0.269	0.279	0.286	0.294	0.301	0.306	0.312	0.318	0.322	0.328	0.330	0.334	0.336	0.336	0.339	0.339	0.339	0.338	0.336	0.335	0.334	0.331	0.329	0.326	0.322	0.320	0.316	0.312	0.308	0.304	0.300	0.295	0.290	0.286	0.281	0.278	0.274	0.270	0.266	0.264	0.259	0.256	0.254	0.251	0.249	0.248	0.246	0.245	0.244	0.244	0.244	0.244	0.245	0.246	0.249	0.250	0.252	0.255	0.258	0.261	0.264	0.269	0.272	0.276	0.280	0.285	0.290	0.295	0.301	0.305	0.311	0.316	0.321	0.328	0.332	0.339	0.344	0.350	0.355	0.360	0.366	0.371	0.376	0.382	0.388	0.392	0.398	0.402	0.406	0.411	0.416	0.421	0.425	0.429	0.434	0.439	0.442	0.448	0.452	0.456	0.461	0.466	0.470	0.476	0.481	0.486	0.492	0.499	0.504	0.510	0.516	0.524	0.530	0.539	0.545	0.552	0.562	0.571	0.580	0.590	0.600	0.610	0.620	0.631	0.644	0.655	0.668	0.679	0.692	0.706	0.719	0.732	0.746	0.760	0.775	0.789	0.802	0.816	0.831	0.845	0.860	0.874	0.888	0.902	0.915	0.929	0.942	0.956	0.969	0.981	0.994	1.006	1.019	1.029	1.040	1.051	1.061	1.070	1.080	1.089	1.098	1.105	1.112	1.120	1.126	1.132	1.138	1.144	1.149	1.152	1.156	1.159	1.162	1.165	1.168	1.169	1.171	1.172	1.174	1.174	1.175	1.175	1.175	1.175	1.175	1.175	1.174	1.174	1.172	1.171	1.171	1.170	1.170	1.169	1.168	1.168	1.166	1.165	1.165	1.164	1.164	1.164	1.165	1.165	1.165	1.166	1.166	1.168	1.169	1.170	1.172	1.175	1.178	1.180	1.184	1.186	1.190	1.194	1.198	1.202	1.208	1.212	1.218	1.224	1.231	1.236	1.244	1.250	1.258	1.265	1.274	1.281	1.290	1.299	1.308	1.316	1.326	1.335	1.345	1.355	1.365	1.375	1.385	1.396	1.406	1.418	1.426	1.438	1.448	1.458	1.469	1.478	1.489	1.499	1.508	1.516	1.526	1.535	1.542	1.551	1.560	1.566	1.574	1.581	1.586	1.592	1.598	1.602	1.606	1.610	1.614	1.615	1.618	1.619	1.619	1.619	1.619	1.618	1.616	1.614	1.610	1.606	1.602	1.599	1.594	1.588	1.581	1.575	1.568	1.560	1.552	1.544	1.535	1.528	1.518	1.509	1.498	1.489	1.479	1.468	1.458	1.446	1.438	1.426	1.416	1.406	1.396	1.386	1.378	1.368	1.359	1.350	1.341	1.332	1.325	1.316	1.309	1.302	1.296	1.290	1.284	1.280	1.274	1.270	1.266	1.262	1.259	1.256	1.254	1.251	1.250	1.248	1.246	1.248	1.246	1.245	1.246	1.246	1.248	1.246	1.248	1.248	1.248	1.250	1.250	1.251	1.251	1.251	1.251	1.251	1.250	1.250	1.250	1.249	1.246	1.245	1.242	1.240	1.238	1.234	1.230	1.225	1.221	1.215	1.209	1.202	1.196	1.188	1.180	1.171	1.161	1.152	1.142	1.131	1.120	1.108	1.096	1.084	1.070	1.056	1.042	1.029	1.015	0.999	0.985	0.969	0.952	0.939	0.921	0.905	0.890	0.874	0.858	0.841	0.826	0.811	0.795	0.780	0.765	0.750	0.735	0.721	0.706	0.692	0.680	0.668	0.655	0.644	0.632	0.622	0.612	0.602	0.594	0.585	0.578	0.570	0.564	0.558	0.554	0.549	0.545	0.541	0.539	0.538	0.536	0.535	0.535	0.536	0.536	0.539	0.541	0.542	0.546	0.549	0.552	0.556	0.562	0.566	0.571	0.576	0.582	0.588	0.594	0.599	0.605	0.610	0.616	0.621	0.628	0.634	0.639	0.644	0.649	0.654	0.658	0.662	0.668	0.670	0.674	0.676	0.680	0.681	0.684	0.685	0.686	0.689	0.689	0.689	0.689	0.689	0.689	0.688	0.686	0.684	0.684	0.681	0.679	0.676	0.674	0.671	0.669	0.666	0.662	0.660	0.656	0.654	0.650	0.649	0.645	0.644	0.640	0.639	0.636	0.635	0.634	0.632	0.631	0.631	0.631	0.632	0.632	0.634	0.636	0.638	0.639	0.642	0.646	0.650	0.655	0.660	0.665	0.671	0.678	0.685	0.692	0.701	0.710	0.719	0.729	0.740	0.751	0.762	0.775	0.788	0.801	0.815	0.828	0.844	0.859	0.875	0.890	0.906	0.924	0.941	0.960	0.978	0.996	1.015	1.034	1.052	1.072	1.092	1.112	1.134	1.152	1.174	1.194	1.215	1.235	1.255	1.276	1.296	1.318	1.338	1.358	1.378	1.396	1.416	1.435	1.454	1.472	1.491	1.509	1.526	1.542	1.559	1.574	1.589	1.604	1.618	1.631	1.642	1.656	1.668	1.679	1.688	1.696	1.705	1.714	1.720	1.726	1.732	1.738	1.741	1.745	1.748	1.749	1.750	1.751	1.750	1.749	1.746	1.744	1.741	1.738	1.734	1.729	1.722	1.716	1.710	1.702	1.695	1.688	1.679	1.670	1.660	1.651	1.640	1.630	1.619	1.609	1.596	1.585	1.574	1.561	1.550	1.538	1.525	1.512	1.501	1.489	1.476	1.464	1.452	1.440	1.429	1.418	1.405	1.394	1.382	1.371	1.361	1.350	1.339	1.330	1.319	1.310	1.300	1.291	1.282	1.274	1.266	1.259	1.250	1.242	1.236	1.230	1.222	1.216	1.211	1.205	1.199	1.195	1.189	1.184	1.180	1.174	1.170	1.165	1.160	1.155	1.150	1.145	1.141	1.136	1.130	1.125	1.119	1.112	1.106	1.099	1.094	1.085	1.078	1.070	1.061	1.051	1.042	1.032	1.022	1.011	1.000	0.989	0.976	0.964	0.951	0.936	0.922	0.908	0.892	0.876	0.861	0.845	0.828	0.811	0.794	0.776	0.759	0.741	0.722	0.704	0.686	0.669	0.650	0.631	0.612	0.595	0.576	0.559	0.542	0.524	0.507	0.491	0.475	0.460	0.444	0.429	0.414	0.400	0.386	0.374	0.361	0.349	0.338	0.328	0.318	0.308	0.299	0.290	0.281	0.274	0.268	0.261	0.256	0.251	0.248	0.242	0.239	0.236	0.234	0.232	0.230	0.229	0.228	0.228	0.228	0.226	0.228	0.228	0.229	0.231	0.231	0.234	0.236	0.239	0.240	0.242	0.245	0.249	0.251	0.255	0.258	0.261	0.264	0.266	0.270	0.274	0.276	0.280	0.284	0.286	0.289	0.292	0.295	0.299	0.302	0.304	0.308	0.310	0.314	0.316	0.319	0.320	0.322	0.325	0.328	0.329	0.330	0.332	0.332	0.334	0.335	0.336	0.335	0.335	0.335	0.335	0.335	0.335	0.332	0.331	0.329	0.328	0.325	0.322	0.320	0.316	0.312	0.310	0.305	0.301	0.296	0.291	0.285	0.280	0.274	0.268	0.261	0.254	0.248	0.240	0.232	0.225	0.218	0.210	0.202	0.195	0.185	0.178	0.169	0.161	0.154	0.145	0.136	0.128	0.119	0.111	0.102	0.095	0.088	0.080	0.072	0.064	0.056	0.050	0.042	0.036	0.029	0.022	0.016	0.010	0.002	-0.002	-0.009	-0.012	-0.018	-0.022	-0.028	-0.031	-0.036	-0.040	-0.045	-0.049	-0.052	-0.056	-0.060	-0.062	-0.066	-0.069	-0.071	-0.075	-0.078	-0.080	-0.081	-0.085	-0.088	-0.090	-0.092	-0.095	-0.096	-0.099	-0.101	-0.104	-0.105	-0.109	-0.111	-0.112	-0.116	-0.119	-0.121	-0.124	-0.126	-0.129	-0.132	-0.134	-0.138	-0.141	-0.145	-0.149	-0.151	-0.155	-0.159	-0.162	-0.166	-0.171	-0.175	-0.179	-0.184	-0.188	-0.194	-0.198	-0.204	-0.208	-0.212	-0.219	-0.224	-0.229	-0.235	-0.241	-0.246	-0.254	-0.260	-0.265	-0.271	-0.279	-0.285	-0.291	-0.298	-0.306	-0.312	-0.319	-0.325	-0.332	-0.340	-0.348	-0.354	-0.360	-0.369	-0.375	-0.382	-0.389	-0.396	-0.402	-0.410	-0.418	-0.424	-0.431	-0.438	-0.444	-0.449	-0.456	-0.462	-0.468	-0.474	-0.479	-0.485	-0.490	-0.495	-0.500	-0.505	-0.509	-0.514	-0.518	-0.522	-0.525	-0.529	-0.532	-0.535	-0.539	-0.540	-0.544	-0.545	-0.546	-0.548	-0.550	-0.551	-0.551	-0.552	-0.552	-0.552	-0.552	-0.551	-0.551	-0.550	-0.549	-0.546	-0.544	-0.542	-0.540	-0.536	-0.534	-0.530	-0.528	-0.522	-0.519	-0.515	-0.510	-0.505	-0.500	-0.494	-0.490	-0.484	-0.479	-0.472	-0.466	-0.460	-0.454	-0.448	-0.440	-0.434	-0.428	-0.421	-0.415	-0.408	-0.402	-0.396	-0.389	-0.384	-0.376	-0.371	-0.365	-0.360	-0.355	-0.349	-0.344	-0.340	-0.336	-0.332	-0.329	-0.325	-0.324	-0.321	-0.319	-0.318	-0.316	-0.315	-0.315	-0.315	-0.315	-0.316	-0.319	-0.320	-0.321	-0.325	-0.328	-0.331	-0.335	-0.339	-0.342	-0.348	-0.352	-0.358	-0.362	-0.369	-0.374	-0.380	-0.385	-0.391	-0.398	-0.404	-0.410	-0.415	-0.420	-0.426	-0.432	-0.436	-0.441	-0.446	-0.450	-0.455	-0.458	-0.461	-0.465	-0.468	-0.471	-0.472	-0.472	-0.475	-0.475	-0.475	-0.475	-0.474	-0.475	-0.472	-0.470	-0.469	-0.466	-0.462	-0.459	-0.456	-0.451	-0.448	-0.442	-0.438	-0.432	-0.428	-0.421	-0.416	-0.411	-0.405	-0.400	-0.394	-0.388	-0.382	-0.378	-0.371	-0.366	-0.361	-0.355	-0.350	-0.345	-0.340	-0.336	-0.332	-0.328	-0.325	-0.322	-0.319	-0.316	-0.314	-0.311	-0.311	-0.310	-0.309	-0.309	-0.309	-0.309	-0.309	-0.309	-0.310	-0.311	-0.312	-0.315	-0.316	-0.320	-0.321	-0.325	-0.328	-0.331	-0.334	-0.339	-0.341	-0.346	-0.350	-0.355	-0.360	-0.362	-0.368	-0.372	-0.378	-0.381	-0.386	-0.390	-0.395	-0.400	-0.404	-0.408	-0.412	-0.416	-0.420	-0.424	-0.428	-0.430	-0.435	-0.438	-0.440	-0.442	-0.446	-0.448	-0.450	-0.452	-0.454	-0.456	-0.456	-0.459	-0.459	-0.459	-0.460	-0.461	-0.461	-0.461	-0.460	-0.460	-0.459	-0.459	-0.456	-0.456	-0.455	-0.455	-0.454	-0.451	-0.450	-0.449	-0.448	-0.446	-0.445	-0.444	-0.442	-0.442	-0.441	-0.441	-0.440	-0.439	-0.439	-0.439	-0.440	-0.440	-0.441	-0.441	-0.444	-0.445	-0.446	-0.449	-0.452	-0.455	-0.459	-0.462	-0.465	-0.470	-0.474	-0.480	-0.484	-0.490	-0.495	-0.501	-0.507	-0.514	-0.520	-0.526	-0.535	-0.541	-0.549	-0.556	-0.564	-0.571	-0.579	-0.586	-0.594	-0.601	-0.609	-0.616	-0.625	-0.631	-0.638	-0.645	-0.652	-0.659	-0.665	-0.671	-0.678	-0.681	-0.688	-0.692	-0.698	-0.701	-0.706	-0.709	-0.712	-0.715	-0.719	-0.721	-0.722	-0.724	-0.726	-0.726	-0.728	-0.728	-0.729	-0.730	-0.729	-0.729	-0.728	-0.728	-0.726	-0.725	-0.725	-0.722	-0.721	-0.720	-0.719	-0.718	-0.718	-0.716	-0.715	-0.714	-0.712	-0.712	-0.712	-0.711	-0.712	-0.712	-0.712	-0.714	-0.715	-0.716	-0.718	-0.720	-0.722	-0.726	-0.729	-0.734	-0.736	-0.741	-0.748	-0.752	-0.759	-0.764	-0.770	-0.778	-0.785	-0.794	-0.800	-0.809	-0.819	-0.828	-0.838	-0.848	-0.858	-0.869	-0.880	-0.891	-0.902	-0.914	-0.926	-0.938	-0.950	-0.962	-0.975	-0.989	-1.001	-1.015	-1.028	-1.041	-1.054	-1.066	-1.081	-1.094	-1.106	-1.120	-1.134	-1.146	-1.160	-1.172	-1.185	-1.199	-1.211	-1.222	-1.235	-1.246	-1.259	-1.270	-1.282	-1.294	-1.305	-1.316	-1.326	-1.338	-1.348	-1.358	-1.368	-1.378	-1.388	-1.396	-1.404	-1.414	-1.421	-1.430	-1.439	-1.446	-1.454	-1.461	-1.469	-1.475	-1.481	-1.488	-1.494	-1.500	-1.505	-1.511	-1.515	-1.521	-1.525	-1.531	-1.535	-1.540	-1.544	-1.548	-1.551	-1.555	-1.559	-1.561	-1.565	-1.568	-1.571	-1.574	-1.576	-1.579	-1.581	-1.584	-1.585	-1.588	-1.589	-1.591	-1.592	-1.594	-1.596	-1.599	-1.599	-1.601	-1.602	-1.604	-1.606	-1.608	-1.609	-1.610	-1.611	-1.612	-1.614	-1.615	-1.616	-1.619	-1.619	-1.621	-1.621	-1.622	-1.624	-1.626	-1.626	-1.628	-1.629	-1.630	-1.630	-1.631	-1.632	-1.632	-1.632	-1.632	-1.632	-1.634	-1.634	-1.632	-1.632	-1.631	-1.630	-1.629	-1.628	-1.626	-1.624	-1.621	-1.619	-1.616	-1.612	-1.609	-1.604	-1.600	-1.595	-1.590	-1.584	-1.578	-1.571	-1.564	-1.558	-1.549	-1.541	-1.532	-1.522	-1.514	-1.504	-1.494	-1.482	-1.471	-1.460	-1.449	-1.436	-1.424	-1.411	-1.398	-1.385	-1.370	-1.358	-1.342	-1.328	-1.312	-1.298	-1.282	-1.266	-1.252	-1.236	-1.220	-1.205	-1.189	-1.174	-1.158	-1.141	-1.125	-1.109	-1.094	-1.078	-1.061	-1.046	-1.030	-1.015	-0.999	-0.985	-0.969	-0.954	-0.939	-0.924	-0.909	-0.895	-0.880	-0.866	-0.851	-0.838	-0.824	-0.810	-0.796	-0.782	-0.770	-0.756	-0.744	-0.731	-0.718	-0.705	-0.692	-0.681	-0.668	-0.656	-0.645	-0.632	-0.621	-0.610	-0.599	-0.586	-0.575	-0.564	-0.554	-0.542	-0.531	-0.521	-0.511	-0.500	-0.491	-0.481	-0.471	-0.462	-0.452	-0.444	-0.434	-0.425	-0.416	-0.408	-0.400	-0.392	-0.385	-0.376	-0.370	-0.364	-0.356	-0.349	-0.344	-0.338	-0.331	-0.326	-0.321	-0.316	-0.312	-0.308	-0.302	-0.300	-0.298	-0.292	-0.290	-0.288	-0.286	-0.284	-0.281	-0.280	-0.279	-0.278	-0.278	-0.278	-0.275	-0.275	-0.276	-0.275	-0.275	-0.276	-0.276	-0.276	-0.278	-0.278	-0.279	-0.279	-0.280	-0.282	-0.282	-0.284	-0.286	-0.286	-0.289	-0.289	-0.291	-0.292	-0.294	-0.295	-0.296	-0.299	-0.299	-0.300	-0.301	-0.304	-0.304	-0.305	-0.306	-0.306	-0.309	-0.309	-0.310	-0.311	-0.312	-0.312	-0.314	-0.314	-0.315	-0.316	-0.316	-0.318	-0.319	-0.319	-0.320	-0.320	-0.320	-0.321	-0.321	-0.322	-0.324	-0.322	-0.324	-0.324	-0.325	-0.326	-0.325	-0.326	-0.328	-0.328	-0.328	-0.329	-0.329	-0.329	-0.329	-0.331	-0.330	-0.330	-0.331	-0.331	-0.331	-0.331	-0.331	-0.332	-0.331	-0.331	-0.331	-0.331	-0.331	-0.330	-0.330	-0.329	-0.329	-0.328	-0.326	-0.325	-0.324	-0.322	-0.320	-0.319	-0.316	-0.315	-0.311	-0.310	-0.306	-0.304	-0.300	-0.298	-0.294	-0.290	-0.286	-0.281	-0.278	-0.272	-0.268	-0.264	-0.258	-0.252	-0.246	-0.240	-0.235	-0.229	-0.222	-0.215	-0.209	-0.202	-0.195	-0.190	-0.182	-0.175	-0.170	-0.162	-0.156	-0.149	-0.142	-0.138	-0.131	-0.125	-0.120	-0.114	-0.110	-0.105	-0.101	-0.098	-0.094	-0.091	-0.089	-0.086	-0.085	-0.084	-0.084	-0.084	-0.085	-0.086	-0.090	-0.091	-0.096	-0.100	-0.105	-0.110	-0.116	-0.124	-0.131	-0.139	-0.148	-0.158	-0.168	-0.179	-0.189	-0.201	-0.214	-0.226	-0.240	-0.254	-0.268	-0.281	-0.298	-0.312	-0.328	-0.342	-0.360	-0.375	-0.391	-0.408	-0.424	-0.440	-0.455	-0.472	-0.488	-0.502	-0.518	-0.534	-0.548	-0.562	-0.576	-0.589	-0.602	-0.614	-0.626	-0.639	-0.649	-0.660	-0.669	-0.678	-0.686	-0.694	-0.701	-0.708	-0.714	-0.719	-0.724	-0.729	-0.731	-0.734	-0.735	-0.738	-0.738	-0.739	-0.739	-0.739	-0.736	-0.735	-0.732	-0.729	-0.726	-0.722	-0.719	-0.715	-0.709	-0.704	-0.700	-0.694	-0.688	-0.681	-0.676	-0.670	-0.662	-0.656	-0.650	-0.644	-0.636	-0.630	-0.625	-0.618	-0.610	-0.605	-0.598	-0.592	-0.588	-0.582	-0.576	-0.571	-0.566	-0.562	-0.559	-0.554	-0.550	-0.548	-0.545	-0.542	-0.540	-0.539	-0.539	-0.536	-0.538	-0.538	-0.538	-0.540	-0.541	-0.544	-0.548	-0.550	-0.555	-0.559	-0.564	-0.570	-0.576	-0.582	-0.590	-0.598	-0.606	-0.614	-0.624	-0.634	-0.645	-0.654	-0.665	-0.678	-0.689	-0.702	-0.714	-0.728	-0.740	-0.754	-0.769	-0.782	-0.796	-0.811	-0.825	-0.841	-0.855	-0.870	-0.885	-0.899	-0.915	-0.929	-0.944	-0.956	-0.970	-0.984	-0.998	-1.010	-1.022	-1.034	-1.048	-1.058	-1.069	-1.079	-1.089	-1.099	-1.106	-1.115	-1.122	-1.129	-1.136	-1.142	-1.146	-1.151	-1.155	-1.159	-1.161	-1.164	-1.166	-1.166	-1.166	-1.168	-1.168	-1.166	-1.165	-1.164	-1.161	-1.159	-1.156	-1.154	-1.150	-1.148	-1.144	-1.140	-1.136	-1.132	-1.129	-1.124	-1.120	-1.115	-1.112	-1.108	-1.102	-1.100	-1.096	-1.092	-1.089	-1.084	-1.081	-1.079	-1.075	-1.072	-1.070	-1.066	-1.064	-1.061	-1.060	-1.058	-1.056	-1.055	-1.052	-1.052	-1.050	-1.049	-1.048	-1.046	-1.045	-1.042	-1.042	-1.040	-1.038	-1.036	-1.035	-1.032	-1.030	-1.026	-1.025	-1.021	-1.018	-1.014	-1.011	-1.006	-1.001	-0.998	-0.992	-0.988	-0.981	-0.976	-0.970	-0.962	-0.956	-0.949	-0.941	-0.934	-0.926	-0.918	-0.909	-0.900	-0.890	-0.881	-0.872	-0.862	-0.852	-0.842	-0.832	-0.822	-0.812	-0.801	-0.791	-0.780	-0.769	-0.759	-0.748	-0.736	-0.725	-0.714	-0.702	-0.691	-0.679	-0.668	-0.656	-0.645	-0.635	-0.622	-0.611	-0.599	-0.588	-0.578	-0.565	-0.554	-0.541	-0.529	-0.518	-0.506	-0.494	-0.481	-0.470	-0.458	-0.445	-0.432	-0.421	-0.408	-0.395	-0.382	-0.370	-0.358	-0.345	-0.331	-0.320	-0.306	-0.294	-0.280	-0.268	-0.255	-0.241	-0.230	-0.216	-0.205	-0.191	-0.180	-0.166	-0.155	-0.141	-0.130	-0.118	-0.106	-0.095	-0.084	-0.072	-0.061	-0.051	-0.041	-0.030	-0.020	-0.011	-0.002	0.006	0.015	0.024	0.031	0.039	0.045	0.052	0.059	0.065	0.071	0.076	0.082	0.086	0.091	0.095	0.099	0.102	0.106	0.109	0.111	0.114	0.116	0.119	0.119	0.121	0.122	0.124	0.124	0.125	0.126	0.128	0.128	0.128	0.128	0.128	0.128	0.128	0.129	0.128	0.128	0.128	0.128	0.126	0.128	0.126	0.125	0.126	0.125	0.125	0.124	0.125	0.124	0.124	0.122	0.122	0.120	0.120	0.119	0.119	0.116	0.115	0.114	0.112	0.110	0.109	0.106	0.104	0.100	0.098	0.094	0.090	0.086	0.082	0.076	0.071	0.066	0.060	0.054	0.045	0.039	0.031	0.022	0.012	0.004	-0.006	-0.016	-0.026	-0.039	-0.051	-0.062	-0.075	-0.089	-0.102	-0.118	-0.131	-0.146	-0.162	-0.178	-0.192	-0.210	-0.226	-0.244	-0.261	-0.279	-0.296	-0.314	-0.332	-0.350	-0.369	-0.388	-0.408	-0.425	-0.444	-0.462	-0.480	-0.499	-0.518	-0.535	-0.552	-0.570	-0.586	-0.604	-0.621	-0.636	-0.654	-0.669	-0.684	-0.699	-0.714	-0.728	-0.742	-0.755	-0.769	-0.781	-0.792	-0.805	-0.816	-0.828	-0.839	-0.850	-0.859	-0.869	-0.879	-0.888	-0.896	-0.905	-0.912	-0.922	-0.931	-0.938	-0.946	-0.954	-0.962	-0.970	-0.979	-0.988	-0.995	-1.004	-1.012	-1.021	-1.030	-1.039	-1.048	-1.058	-1.066	-1.078	-1.088	-1.099	-1.110	-1.120	-1.132	-1.145	-1.158	-1.170	-1.184	-1.196	-1.211	-1.224	-1.239	-1.254	-1.269	-1.285	-1.300	-1.316	-1.332	-1.349	-1.365	-1.382	-1.400	-1.418	-1.435	-1.451	-1.470	-1.489	-1.505	-1.522	-1.541	-1.559	-1.576	-1.595	-1.612	-1.630	-1.648	-1.666	-1.682	-1.700	-1.718	-1.734	-1.751	-1.768	-1.784	-1.800	-1.818	-1.832	-1.849	-1.865	-1.880	-1.896	-1.910	-1.925	-1.940	-1.955	-1.970	-1.984	-1.998	-2.011	-2.025	-2.039	-2.051	-2.064	-2.078	-2.090	-2.102	-2.114	-2.128	-2.138	-2.150	-2.161	-2.174	-2.185	-2.196	-2.206	-2.218	-2.229	-2.239	-2.250	-2.260	-2.269	-2.280	-2.290	-2.299	-2.308	-2.318	-2.326	-2.335	-2.345	-2.354	-2.362	-2.371	-2.380	-2.389	-2.398	-2.405	-2.412	-2.421	-2.429	-2.438	-2.445	-2.452	-2.460	-2.468	-2.475	-2.482	-2.489	-2.496	-2.504	-2.510	-2.518	-2.524	-2.530	-2.538	-2.542	-2.550	-2.556	-2.562	-2.568	-2.575	-2.580	-2.586	-2.591	-2.598	-2.602	-2.609	-2.614	-2.618	-2.622	-2.628	-2.631	-2.636	-2.640	-2.644	-2.648	-2.651	-2.654	-2.656	-2.658	-2.660	-2.662	-2.662	-2.664	-2.665	-2.665	-2.665	-2.662	-2.662	-2.660	-2.659	-2.656	-2.652	-2.649	-2.645	-2.640	-2.635	-2.629	-2.622	-2.616	-2.609	-2.601	-2.592	-2.584	-2.574	-2.564	-2.552	-2.541	-2.530	-2.519	-2.505	-2.492	-2.479	-2.465	-2.450	-2.436	-2.420	-2.404	-2.389	-2.372	-2.355	-2.340	-2.321	-2.304	-2.286	-2.268	-2.250	-2.231	-2.212	-2.195	-2.176	-2.158	-2.138	-2.120	-2.100	-2.082	-2.062	-2.044	-2.025	-2.006	-1.989	-1.969	-1.951	-1.932	-1.915	-1.896	-1.879	-1.862	-1.844	-1.828	-1.811	-1.794	-1.778	-1.761	-1.746	-1.730	-1.714	-1.698	-1.684	-1.668	-1.654	-1.639	-1.624	-1.610	-1.596	-1.581	-1.569	-1.555	-1.541	-1.528	-1.514	-1.500	-1.486	-1.474	-1.460	-1.448	-1.434	-1.420	-1.406	-1.394	-1.379	-1.365	-1.351	-1.339	-1.325	-1.310	-1.298	-1.284	-1.268	-1.254	-1.239	-1.225	-1.210	-1.194	-1.180	-1.165	-1.149	-1.134	-1.118	-1.101	-1.086	-1.069	-1.052	-1.035	-1.019	-1.002	-0.985	-0.968	-0.950	-0.932	-0.914	-0.896	-0.879	-0.861	-0.841	-0.824	-0.805	-0.786	-0.768	-0.749	-0.729	-0.710	-0.691	-0.672	-0.652	-0.632	-0.614	-0.594	-0.575	-0.555	-0.535	-0.516	-0.496	-0.478	-0.459	-0.440	-0.421	-0.402	-0.384	-0.365	-0.348	-0.330	-0.314	-0.296	-0.280	-0.264	-0.249	-0.234	-0.219	-0.205	-0.191	-0.179	-0.166	-0.155	-0.145	-0.135	-0.126	-0.119	-0.110	-0.104	-0.099	-0.094	-0.089	-0.088	-0.085	-0.085	-0.084	-0.085	-0.086	-0.090	-0.094	-0.098	-0.102	-0.110	-0.116	-0.125	-0.134	-0.144	-0.154	-0.165	-0.178	-0.190	-0.204	-0.216	-0.231	-0.245	-0.260	-0.275	-0.291	-0.306	-0.324	-0.340	-0.356	-0.374	-0.390	-0.406	-0.422	-0.439	-0.455	-0.471	-0.488	-0.504	-0.519	-0.534	-0.549	-0.564	-0.578	-0.592	-0.605	-0.618	-0.631	-0.642	-0.655	-0.666	-0.676	-0.688	-0.698	-0.708	-0.716	-0.725	-0.734	-0.742	-0.750	-0.758	-0.765	-0.774	-0.781	-0.788	-0.795	-0.801	-0.808	-0.814	-0.820	-0.828	-0.834	-0.840	-0.848	-0.854	-0.860	-0.868	-0.875	-0.881	-0.889	-0.896	-0.905	-0.914	-0.921	-0.929	-0.939	-0.946	-0.956	-0.965	-0.975	-0.984	-0.992	-1.004	-1.014	-1.022	-1.032	-1.044	-1.054	-1.064	-1.074	-1.084	-1.095	-1.105	-1.115	-1.125	-1.136	-1.146	-1.156	-1.165	-1.175	-1.185	-1.195	-1.204	-1.214	-1.222	-1.231	-1.240	-1.249	-1.258	-1.265	-1.274	-1.281	-1.290	-1.298	-1.304	-1.312	-1.319	-1.326	-1.332	-1.339	-1.346	-1.352	-1.358	-1.364	-1.370	-1.375	-1.381	-1.386	-1.391	-1.398	-1.402	-1.408	-1.412	-1.418	-1.422	-1.426	-1.430	-1.434	-1.439	-1.442	-1.448	-1.451	-1.455	-1.458	-1.461	-1.464	-1.468	-1.470	-1.472	-1.474	-1.476	-1.479	-1.481	-1.481	-1.482	-1.484	-1.485	-1.485	-1.485	-1.485	-1.485	-1.485	-1.484	-1.482	-1.481	-1.479	-1.478	-1.476	-1.472	-1.470	-1.466	-1.464	-1.460	-1.458	-1.452	-1.448	-1.444	-1.439	-1.432	-1.429	-1.422	-1.416	-1.410	-1.404	-1.396	-1.390	-1.384	-1.376	-1.369	-1.362	-1.354	-1.346	-1.338	-1.330	-1.322	-1.314	-1.305	-1.296	-1.289	-1.280	-1.272	-1.262	-1.254	-1.245	-1.236	-1.228	-1.220	-1.210	-1.202	-1.194	-1.186	-1.178	-1.169	-1.160	-1.152	-1.145	-1.138	-1.130	-1.122	-1.115	-1.109	-1.101	-1.096	-1.089	-1.082	-1.078	-1.074	-1.068	-1.064	-1.059	-1.055	-1.051	-1.049	-1.046	-1.044	-1.041	-1.040	-1.038	-1.038	-1.038	-1.038	-1.039	-1.039	-1.040	-1.042	-1.044	-1.046	-1.050	-1.052	-1.058	-1.061	-1.065	-1.070	-1.075	-1.080	-1.085	-1.091	-1.099	-1.104	-1.111	-1.118	-1.124	-1.131	-1.138	-1.144	-1.151	-1.159	-1.165	-1.171	-1.179	-1.184	-1.191	-1.198	-1.202	-1.208	-1.214	-1.218	-1.222	-1.226	-1.231	-1.234	-1.238	-1.240	-1.242	-1.242	-1.245	-1.245	-1.245	-1.244	-1.242	-1.240	-1.239	-1.236	-1.231	-1.228	-1.222	-1.218	-1.211	-1.205	-1.199	-1.190	-1.181	-1.174	-1.165	-1.154	-1.144	-1.132	-1.120	-1.108	-1.095	-1.082	-1.069	-1.055	-1.041	-1.025	-1.010	-0.994	-0.978	-0.962	-0.946	-0.929	-0.911	-0.894	-0.876	-0.859	-0.841	-0.824	-0.805	-0.788	-0.770	-0.751	-0.734	-0.715	-0.696	-0.679	-0.662	-0.644	-0.626	-0.610	-0.592	-0.575	-0.560	-0.544	-0.529	-0.512	-0.498	-0.484	-0.469	-0.455	-0.441	-0.429	-0.418	-0.405	-0.394	-0.382	-0.374	-0.364	-0.354	-0.346	-0.338	-0.331	-0.325	-0.318	-0.312	-0.306	-0.302	-0.299	-0.294	-0.291	-0.290	-0.289	-0.286	-0.286	-0.285	-0.284	-0.285	-0.285	-0.286	-0.288	-0.289	-0.291	-0.294	-0.298	-0.301	-0.304	-0.308	-0.311	-0.315	-0.319	-0.324	-0.328	-0.332	-0.336	-0.342	-0.346	-0.351	-0.356	-0.360	-0.365	-0.370	-0.375	-0.380	-0.384	-0.389	-0.394	-0.398	-0.401	-0.406	-0.411	-0.415	-0.419	-0.424	-0.428	-0.431	-0.435	-0.439	-0.442	-0.446	-0.450	-0.452	-0.456	-0.459	-0.462	-0.466	-0.469	-0.472	-0.475	-0.479	-0.482	-0.485	-0.489	-0.492	-0.495	-0.499	-0.501	-0.505	-0.507	-0.511	-0.515	-0.518	-0.521	-0.525	-0.528	-0.531	-0.535	-0.539	-0.542	-0.545	-0.548	-0.552	-0.555	-0.559	-0.561	-0.565	-0.569	-0.572	-0.576	-0.579	-0.581	-0.584	-0.588	-0.590	-0.594	-0.596	-0.599	-0.601	-0.606	-0.608	-0.610	-0.612	-0.616	-0.619	-0.620	-0.624	-0.626	-0.628	-0.630	-0.632	-0.634	-0.636	-0.639	-0.640	-0.641	-0.644	-0.645	-0.646	-0.646	-0.648	-0.649	-0.649	-0.650	-0.651	-0.651	-0.651	-0.651	-0.651	-0.650	-0.650	-0.649	-0.648	-0.645	-0.644	-0.641	-0.639	-0.635	-0.632	-0.629	-0.625	-0.621	-0.618	-0.612	-0.608	-0.601	-0.595	-0.589	-0.582	-0.575	-0.568	-0.560	-0.551	-0.542	-0.532	-0.524	-0.514	-0.504	-0.492	-0.481	-0.469	-0.459	-0.445	-0.434	-0.421	-0.409	-0.395	-0.382	-0.369	-0.355	-0.341	-0.328	-0.314	-0.300	-0.286	-0.272	-0.259	-0.245	-0.232	-0.218	-0.205	-0.191	-0.179	-0.166	-0.152	-0.141	-0.130	-0.118	-0.106	-0.095	-0.085	-0.075	-0.066	-0.058	-0.049	-0.041	-0.032	-0.025	-0.019	-0.012	-0.008	-0.001	0.004	0.009	0.012	0.015	0.019	0.021	0.024	0.026	0.028	0.028	0.029	0.030	0.030	0.030	0.030	0.029	0.029	0.028	0.028	0.026	0.024	0.024	0.022	0.020	0.020	0.018	0.016	0.016	0.014	0.014	0.012	0.012	0.011	0.011	0.011	0.011	0.011	0.011	0.011	0.011	0.012	0.014	0.015	0.016	0.018	0.020	0.022	0.022	0.026	0.029	0.031	0.032	0.036	0.039	0.042	0.045	0.049	0.051	0.055	0.058	0.062	0.065	0.069	0.071	0.074	0.078	0.080	0.085	0.088	0.090	0.092	0.096	0.098	0.101	0.104	0.105	0.109	0.110	0.112	0.114	0.116	0.119	0.120	0.121	0.122	0.124	0.125	0.128	0.130	0.131	0.134	0.135	0.138	0.139	0.141	0.142	0.145	0.148	0.150	0.152	0.156	0.159	0.162	0.168	0.171	0.175	0.180	0.184	0.190	0.196	0.201	0.208	0.215	0.220	0.228	0.236	0.244	0.251	0.260	0.268	0.278	0.286	0.295	0.304	0.314	0.324	0.334	0.342	0.354	0.362	0.372	0.382	0.394	0.402	0.411	0.421	0.431	0.440	0.449	0.459	0.466	0.475	0.482	0.490	0.498	0.504	0.511	0.516	0.522	0.528	0.531	0.535	0.540	0.542	0.546	0.548	0.550	0.551	0.554	0.554	0.554	0.554	0.554	0.552	0.551	0.550	0.548	0.545	0.544	0.540	0.538	0.535	0.531	0.528	0.524	0.521	0.516	0.514	0.510	0.506	0.504	0.500	0.498	0.495	0.491	0.489	0.488	0.485	0.482	0.481	0.480	0.480	0.481	0.480	0.480	0.481	0.484	0.485	0.488	0.489	0.492	0.496	0.500	0.505	0.510	0.515	0.521	0.528	0.534	0.541	0.549	0.556	0.565	0.574	0.582	0.591	0.600	0.610	0.620	0.630	0.640	0.650	0.661	0.674	0.684	0.695	0.706	0.718	0.729	0.740	0.751	0.761	0.772	0.784	0.795	0.805	0.815	0.825	0.836	0.845	0.855	0.865	0.874	0.881	0.890	0.899	0.905	0.912	0.920	0.925	0.931	0.938	0.942	0.946	0.951	0.955	0.958	0.960	0.962	0.964	0.966	0.966	0.968	0.966	0.966	0.965	0.964	0.961	0.959	0.956	0.952	0.950	0.945	0.941	0.936	0.931	0.926	0.920	0.914	0.909	0.902	0.896	0.890	0.882	0.875	0.868	0.860	0.854	0.846	0.839	0.831	0.822	0.815	0.809	0.801	0.794	0.786	0.780	0.772	0.765	0.759	0.754	0.746	0.741	0.735	0.730	0.725	0.719	0.715	0.710	0.705	0.701	0.698	0.694	0.691	0.688	0.685	0.681	0.679	0.678	0.675	0.674	0.671	0.670	0.670	0.668	0.668	0.666	0.666	0.665	0.665	0.664	0.662	0.661	0.662	0.661	0.660	0.660	0.659	0.656	0.655	0.655	0.652	0.650	0.649	0.646	0.642	0.640	0.636	0.632	0.629	0.625	0.620	0.615	0.610	0.604	0.598	0.591	0.585	0.578	0.569	0.561	0.552	0.544	0.535	0.525	0.515	0.505	0.495	0.485	0.475	0.464	0.451	0.440	0.429	0.416	0.405	0.394	0.380	0.368	0.356	0.344	0.331	0.320	0.308	0.296	0.285	0.272	0.261	0.250	0.240	0.230	0.219	0.209	0.200	0.191	0.181	0.174	0.165	0.159	0.152	0.145	0.139	0.134	0.129	0.124	0.120	0.116	0.114	0.111	0.109	0.109	0.108	0.106	0.108	0.109	0.110	0.111	0.112	0.115	0.118	0.121	0.124	0.128	0.131	0.136	0.141	0.145	0.150	0.156	0.160	0.166	0.171	0.178	0.182	0.188	0.194	0.199	0.204	0.209	0.215	0.219	0.224	0.229	0.234	0.238	0.241	0.245	0.248	0.251	0.254	0.256	0.259	0.261	0.264	0.265	0.265	0.268	0.269	0.269	0.270	0.270	0.270	0.269	0.269	0.269	0.268	0.268	0.266	0.266	0.265	0.264	0.264	0.262	0.261	0.261	0.261	0.261	0.260	0.260	0.260	0.260	0.262	0.262	0.264	0.266	0.268	0.271	0.274	0.276	0.280	0.285	0.289	0.295	0.300	0.306	0.312	0.319	0.328	0.335	0.342	0.351	0.361	0.372	0.384	0.394	0.406	0.418	0.430	0.444	0.458	0.471	0.486	0.501	0.518	0.534	0.550	0.566	0.585	0.602	0.620	0.639	0.659	0.678	0.698	0.718	0.736	0.758	0.778	0.798	0.820	0.840	0.860	0.882	0.904	0.925	0.946	0.966	0.989	1.009	1.031	1.051	1.072	1.091	1.112	1.132	1.152	1.171	1.190	1.208	1.226	1.244	1.262	1.279	1.295	1.310	1.326	1.340	1.354	1.368	1.380	1.392	1.402	1.415	1.425	1.434	1.442	1.450	1.458	1.464	1.469	1.475	1.480	1.482	1.486	1.488	1.490	1.491	1.490	1.490	1.488	1.486	1.484	1.480	1.476	1.472	1.468	1.461	1.456	1.449	1.441	1.434	1.425	1.418	1.409	1.399	1.389	1.379	1.369	1.359	1.348	1.336	1.324	1.311	1.300	1.288	1.276	1.264	1.251	1.239	1.225	1.212	1.200	1.188	1.175	1.161	1.149	1.135	1.122	1.110	1.098	1.085	1.072	1.060	1.049	1.035	1.025	1.012	1.000	0.989	0.978	0.966	0.955	0.945	0.934	0.924	0.914	0.902	0.894	0.884	0.874	0.864	0.855	0.845	0.835	0.828	0.818	0.808	0.799	0.789	0.780	0.770	0.761	0.751	0.742	0.731	0.722	0.711	0.701	0.690	0.679	0.668	0.656	0.645	0.632	0.621	0.608	0.594	0.580	0.566	0.552	0.538	0.521	0.506	0.490	0.474	0.458	0.440	0.421	0.404	0.385	0.366	0.346	0.328	0.308	0.288	0.266	0.248	0.226	0.205	0.184	0.162	0.141	0.120	0.099	0.078	0.056	0.035	0.015	-0.006	-0.028	-0.048	-0.069	-0.088	-0.108	-0.128	-0.145	-0.162	-0.181	-0.199	-0.216	-0.232	-0.248	-0.264	-0.278	-0.291	-0.305	-0.319	-0.331	-0.342	-0.354	-0.365	-0.375	-0.385	-0.392	-0.401	-0.409	-0.416	-0.422	-0.428	-0.434	-0.438	-0.441	-0.445	-0.449	-0.450	-0.452	-0.455	-0.456	-0.456	-0.456	-0.456	-0.456	-0.456	-0.455	-0.454	-0.451	-0.451	-0.449	-0.445	-0.442	-0.440	-0.438	-0.434	-0.430	-0.428	-0.424	-0.420	-0.418	-0.414	-0.410	-0.405	-0.402	-0.398	-0.394	-0.391	-0.388	-0.384	-0.380	-0.378	-0.374	-0.371	-0.369	-0.365	-0.362	-0.361	-0.359	-0.358	-0.355	-0.355	-0.354	-0.352	-0.352	-0.352	-0.352	-0.352	-0.354	-0.354	-0.355	-0.356	-0.359	-0.360	-0.362	-0.366	-0.369	-0.371	-0.375	-0.379	-0.382	-0.388	-0.391	-0.396	-0.401	-0.406	-0.412	-0.418	-0.424	-0.430	-0.436	-0.441	-0.448	-0.454	-0.460	-0.468	-0.474	-0.479	-0.485	-0.491	-0.498	-0.504	-0.509	-0.515	-0.521	-0.526	-0.531	-0.535	-0.540	-0.544	-0.549	-0.552	-0.555	-0.558	-0.560	-0.562	-0.565	-0.566	-0.568	-0.569	-0.569	-0.570	-0.570	-0.569	-0.568	-0.568	-0.565	-0.562	-0.560	-0.558	-0.556	-0.552	-0.549	-0.545	-0.540	-0.536	-0.532	-0.528	-0.522	-0.519	-0.512	-0.509	-0.504	-0.499	-0.492	-0.488	-0.482	-0.476	-0.471	-0.466	-0.461	-0.456	-0.451	-0.448	-0.441	-0.436	-0.432	-0.429	-0.425	-0.421	-0.418	-0.415	-0.411	-0.409	-0.406	-0.404	-0.401	-0.400	-0.399	-0.398	-0.398	-0.398	-0.396	-0.396	-0.396	-0.399	-0.399	-0.400	-0.402	-0.405	-0.408	-0.411	-0.414	-0.418	-0.421	-0.425	-0.430	-0.435	-0.440	-0.445	-0.450	-0.456	-0.462	-0.469	-0.475	-0.482	-0.489	-0.498	-0.505	-0.512	-0.519	-0.528	-0.535	-0.542	-0.551	-0.560	-0.568	-0.576	-0.585	-0.592	-0.601	-0.610	-0.618	-0.625	-0.635	-0.642	-0.651	-0.659	-0.665	-0.672	-0.681	-0.688	-0.694	-0.701	-0.708	-0.714	-0.720	-0.726	-0.731	-0.736	-0.740	-0.745	-0.749	-0.752	-0.756	-0.760	-0.762	-0.764	-0.768	-0.769	-0.770	-0.771	-0.770	-0.771	-0.771	-0.770	-0.770	-0.769	-0.768	-0.765	-0.764	-0.760	-0.758	-0.754	-0.751	-0.748	-0.742	-0.739	-0.732	-0.729	-0.722	-0.718	-0.711	-0.705	-0.699	-0.692	-0.685	-0.679	-0.671	-0.665	-0.658	-0.650	-0.642	-0.635	-0.626	-0.619	-0.611	-0.604	-0.595	-0.588	-0.580	-0.572	-0.565	-0.558	-0.550	-0.542	-0.536	-0.529	-0.522	-0.516	-0.511	-0.506	-0.500	-0.495	-0.490	-0.486	-0.482	-0.478	-0.475	-0.472	-0.470	-0.469	-0.468	-0.468	-0.468	-0.466	-0.468	-0.469	-0.470	-0.472	-0.475	-0.479	-0.482	-0.486	-0.490	-0.495	-0.500	-0.506	-0.512	-0.519	-0.525	-0.531	-0.539	-0.546	-0.554	-0.561	-0.569	-0.576	-0.585	-0.592	-0.601	-0.610	-0.618	-0.625	-0.632	-0.640	-0.648	-0.655	-0.661	-0.669	-0.675	-0.680	-0.685	-0.691	-0.696	-0.699	-0.704	-0.706	-0.710	-0.711	-0.714	-0.715	-0.715	-0.716	-0.716	-0.715	-0.715	-0.712	-0.710	-0.709	-0.705	-0.701	-0.698	-0.692	-0.689	-0.684	-0.679	-0.674	-0.668	-0.662	-0.656	-0.649	-0.644	-0.636	-0.630	-0.624	-0.618	-0.610	-0.604	-0.598	-0.591	-0.585	-0.579	-0.574	-0.569	-0.564	-0.559	-0.555	-0.550	-0.546	-0.542	-0.540	-0.538	-0.534	-0.532	-0.531	-0.531	-0.530	-0.530	-0.530	-0.531	-0.531	-0.534	-0.535	-0.539	-0.540	-0.544	-0.549	-0.552	-0.556	-0.561	-0.565	-0.571	-0.578	-0.582	-0.590	-0.596	-0.604	-0.610	-0.618	-0.626	-0.632	-0.640	-0.649	-0.656	-0.665	-0.672	-0.681	-0.690	-0.696	-0.705	-0.712	-0.721	-0.729	-0.736	-0.744	-0.751	-0.759	-0.765	-0.772	-0.779	-0.785	-0.791	-0.798	-0.802	-0.808	-0.814	-0.818	-0.822	-0.826	-0.830	-0.834	-0.838	-0.841	-0.844	-0.845	-0.848	-0.850	-0.852	-0.854	-0.855	-0.856	-0.858	-0.859	-0.859	-0.861	-0.861	-0.861	-0.861	-0.864	-0.864	-0.865	-0.866	-0.866	-0.868	-0.869	-0.871	-0.871	-0.874	-0.876	-0.878	-0.881	-0.884	-0.888	-0.891	-0.896	-0.900	-0.905	-0.910	-0.915	-0.921	-0.926	-0.934	-0.940	-0.948	-0.955	-0.962	-0.971	-0.979	-0.988	-0.996	-1.005	-1.015	-1.024	-1.034	-1.045	-1.054	-1.064	-1.074	-1.085	-1.094	-1.104	-1.115	-1.125	-1.135	-1.144	-1.152	-1.164	-1.171	-1.180	-1.189	-1.198	-1.206	-1.212	-1.220	-1.228	-1.234	-1.239	-1.245	-1.250	-1.255	-1.260	-1.264	-1.266	-1.270	-1.272	-1.275	-1.275	-1.276	-1.278	-1.279	-1.280	-1.279	-1.279	-1.276	-1.276	-1.274	-1.272	-1.270	-1.269	-1.266	-1.264	-1.261	-1.259	-1.256	-1.254	-1.250	-1.248	-1.245	-1.242	-1.240	-1.238	-1.235	-1.232	-1.230	-1.229	-1.226	-1.226	-1.225	-1.224	-1.224	-1.222	-1.224	-1.224	-1.225	-1.228	-1.229	-1.230	-1.232	-1.236	-1.239	-1.244	-1.248	-1.252	-1.258	-1.262	-1.270	-1.276	-1.284	-1.290	-1.299	-1.306	-1.315	-1.325	-1.334	-1.344	-1.355	-1.365	-1.376	-1.386	-1.398	-1.410	-1.421	-1.434	-1.445	-1.459	-1.471	-1.485	-1.498	-1.510	-1.524	-1.538	-1.550	-1.564	-1.576	-1.590	-1.604	-1.618	-1.630	-1.642	-1.655	-1.668	-1.680	-1.692	-1.704	-1.715	-1.726	-1.739	-1.749	-1.759	-1.769	-1.779	-1.788	-1.796	-1.804	-1.812	-1.820	-1.828	-1.834	-1.840	-1.846	-1.850	-1.856	-1.860	-1.865	-1.868	-1.871	-1.872	-1.875	-1.878	-1.878	-1.880	-1.880	-1.880	-1.880	-1.880	-1.879	-1.878	-1.876	-1.875	-1.872	-1.870	-1.870	-1.868	-1.865	-1.862	-1.859	-1.856	-1.854	-1.850	-1.848	-1.844	-1.842	-1.839	-1.835	-1.834	-1.830	-1.828	-1.825	-1.822	-1.820	-1.819	-1.816	-1.815	-1.812	-1.811	-1.809	-1.809	-1.808	-1.806	-1.805	-1.805	-1.804	-1.802	-1.802	-1.802	-1.802	-1.802	-1.802	-1.802	-1.802	-1.802	-1.802	-1.802	-1.802	-1.802	-1.802	-1.804	-1.802	-1.802	-1.802	-1.802	-1.802	-1.800	-1.800	-1.800	-1.798	-1.798	-1.795	-1.794	-1.792	-1.790	-1.788	-1.785	-1.781	-1.779	-1.775	-1.771	-1.768	-1.762	-1.759	-1.754	-1.748	-1.742	-1.736	-1.730	-1.724	-1.718	-1.710	-1.702	-1.695	-1.686	-1.679	-1.670	-1.661	-1.652	-1.642	-1.632	-1.624	-1.614	-1.602	-1.591	-1.581	-1.570	-1.559	-1.548	-1.535	-1.524	-1.511	-1.500	-1.488	-1.475	-1.462	-1.450	-1.438	-1.425	-1.411	-1.398	-1.385	-1.372	-1.359	-1.345	-1.332	-1.320	-1.306	-1.294	-1.280	-1.269	-1.255	-1.241	-1.230	-1.218	-1.205	-1.191	-1.180	-1.168	-1.156	-1.145	-1.132	-1.120	-1.110	-1.098	-1.088	-1.076	-1.065	-1.055	-1.045	-1.035	-1.025	-1.015	-1.006	-0.996	-0.988	-0.979	-0.970	-0.962	-0.955	-0.946	-0.939	-0.931	-0.925	-0.918	-0.911	-0.905	-0.899	-0.892	-0.886	-0.881	-0.876	-0.871	-0.865	-0.861	-0.856	-0.852	-0.850	-0.845	-0.842	-0.838	-0.835	-0.832	-0.829	-0.826	-0.825	-0.822	-0.820	-0.818	-0.816	-0.815	-0.812	-0.811	-0.810	-0.810	-0.809	-0.808	-0.806	-0.806	-0.806	-0.805	-0.805	-0.806	-0.806	-0.806	-0.806	-0.808	-0.808	-0.809	-0.809	-0.810	-0.811	-0.812	-0.812	-0.815	-0.816	-0.818	-0.820	-0.821	-0.822	-0.825	-0.826	-0.829	-0.830	-0.834	-0.836	-0.838	-0.840	-0.842	-0.846	-0.849	-0.851	-0.854	-0.858	-0.859	-0.862	-0.865	-0.868	-0.870	-0.872	-0.875	-0.878	-0.880	-0.881	-0.884	-0.886	-0.889	-0.891	-0.892	-0.894	-0.895	-0.896	-0.898	-0.899	-0.899	-0.900	-0.900	-0.900	-0.901	-0.900	-0.900	-0.899	-0.899	-0.896	-0.896	-0.895	-0.892	-0.891	-0.889	-0.888	-0.885	-0.881	-0.879	-0.878	-0.874	-0.870	-0.868	-0.864	-0.861	-0.856	-0.854	-0.850	-0.846	-0.842	-0.838	-0.835	-0.830	-0.826	-0.822	-0.818	-0.814	-0.810	-0.806	-0.801	-0.799	-0.794	-0.790	-0.786	-0.781	-0.778	-0.774	-0.770	-0.766	-0.761	-0.758	-0.754	-0.749	-0.745	-0.740	-0.736	-0.731	-0.728	-0.722	-0.718	-0.712	-0.708	-0.702	-0.698	-0.691	-0.686	-0.680	-0.675	-0.669	-0.661	-0.655	-0.649	-0.642	-0.635	-0.629	-0.622	-0.615	-0.608	-0.600	-0.594	-0.585	-0.579	-0.572	-0.564	-0.558	-0.551	-0.542	-0.536	-0.530	-0.524	-0.518	-0.512	-0.506	-0.501	-0.496	-0.491	-0.488	-0.484	-0.480	-0.478	-0.475	-0.474	-0.471	-0.471	-0.471	-0.471	-0.472	-0.475	-0.476	-0.480	-0.482	-0.488	-0.491	-0.496	-0.502	-0.509	-0.515	-0.522	-0.530	-0.539	-0.548	-0.558	-0.566	-0.575	-0.586	-0.596	-0.608	-0.618	-0.629	-0.640	-0.650	-0.661	-0.672	-0.684	-0.695	-0.706	-0.718	-0.728	-0.738	-0.748	-0.758	-0.766	-0.776	-0.784	-0.791	-0.799	-0.806	-0.812	-0.819	-0.824	-0.829	-0.834	-0.836	-0.840	-0.842	-0.844	-0.845	-0.846	-0.846	-0.846	-0.845	-0.842	-0.840	-0.838	-0.834	-0.830	-0.825	-0.821	-0.816	-0.810	-0.805	-0.798	-0.791	-0.784	-0.776	-0.769	-0.760	-0.752	-0.744	-0.734	-0.725	-0.718	-0.708	-0.698	-0.689	-0.680	-0.670	-0.661	-0.652	-0.644	-0.635	-0.625	-0.616	-0.610	-0.601	-0.594	-0.586	-0.579	-0.571	-0.565	-0.559	-0.554	-0.548	-0.542	-0.539	-0.534	-0.530	-0.528	-0.524	-0.522	-0.521	-0.520	-0.520	-0.520	-0.521	-0.522	-0.525	-0.528	-0.530	-0.534	-0.539	-0.544	-0.550	-0.556	-0.564	-0.570	-0.579	-0.588	-0.598	-0.609	-0.619	-0.630	-0.641	-0.655	-0.668	-0.681	-0.695	-0.709	-0.724	-0.739	-0.755	-0.771	-0.788	-0.804	-0.820	-0.838	-0.855	-0.871	-0.889	-0.906	-0.924	-0.941	-0.958	-0.975	-0.991	-1.009	-1.025	-1.041	-1.058	-1.074	-1.089	-1.104	-1.119	-1.134	-1.148	-1.160	-1.172	-1.185	-1.196	-1.208	-1.219	-1.229	-1.239	-1.248	-1.256	-1.264	-1.271	-1.279	-1.285	-1.291	-1.296	-1.301	-1.305	-1.310	-1.314	-1.318	-1.320	-1.324	-1.326	-1.329	-1.330	-1.331	-1.332	-1.335	-1.336	-1.338	-1.339	-1.340	-1.341	-1.342	-1.344	-1.344	-1.346	-1.348	-1.349	-1.350	-1.351	-1.354	-1.354	-1.356	-1.359	-1.360	-1.362	-1.365	-1.366	-1.369	-1.371	-1.374	-1.376	-1.379	-1.381	-1.385	-1.386	-1.389	-1.391	-1.394	-1.396	-1.398	-1.399	-1.401	-1.401	-1.402	-1.404	-1.404	-1.404	-1.404	-1.402	-1.402	-1.400	-1.398	-1.396	-1.392	-1.391	-1.388	-1.382	-1.379	-1.374	-1.369	-1.362	-1.358	-1.350	-1.344	-1.336	-1.328	-1.320	-1.311	-1.302	-1.294	-1.284	-1.274	-1.262	-1.254	-1.242	-1.231	-1.219	-1.209	-1.196	-1.185	-1.172	-1.160	-1.148	-1.135	-1.121	-1.109	-1.095	-1.082	-1.069	-1.054	-1.041	-1.028	-1.012	-1.000	-0.986	-0.971	-0.958	-0.942	-0.930	-0.914	-0.900	-0.885	-0.871	-0.855	-0.841	-0.826	-0.811	-0.796	-0.781	-0.766	-0.750	-0.735	-0.720	-0.704	-0.689	-0.672	-0.658	-0.641	-0.626	-0.611	-0.595	-0.579	-0.564	-0.548	-0.532	-0.516	-0.502	-0.486	-0.471	-0.456	-0.441	-0.428	-0.412	-0.399	-0.384	-0.370	-0.358	-0.342	-0.330	-0.318	-0.305	-0.292	-0.280	-0.269	-0.258	-0.246	-0.235	-0.225	-0.215	-0.206	-0.196	-0.188	-0.179	-0.170	-0.162	-0.155	-0.148	-0.141	-0.134	-0.128	-0.120	-0.114	-0.108	-0.101	-0.098	-0.091	-0.088	-0.081	-0.076	-0.071	-0.066	-0.062	-0.058	-0.054	-0.049	-0.045	-0.040	-0.036	-0.030	-0.025	-0.021	-0.016	-0.011	-0.008	-0.002	0.002	0.008	0.012	0.018	0.021	0.028	0.032	0.038	0.042	0.049	0.054	0.059	0.064	0.069	0.074	0.079	0.084	0.088	0.092	0.096	0.101	0.104	0.108	0.110	0.112	0.115	0.118	0.120	0.121	0.121	0.121	0.121	0.121	0.120	0.119	0.116	0.114	0.110	0.106	0.101	0.095	0.089	0.082	0.075	0.068	0.059	0.050	0.039	0.029	0.016	0.004	-0.009	-0.021	-0.036	-0.050	-0.065	-0.081	-0.098	-0.115	-0.132	-0.150	-0.169	-0.189	-0.208	-0.226	-0.248	-0.268	-0.288	-0.310	-0.331	-0.352	-0.374	-0.395	-0.418	-0.440	-0.462	-0.484	-0.506	-0.528	-0.550	-0.571	-0.594	-0.615	-0.636	-0.656	-0.678	-0.699	-0.718	-0.739	-0.759	-0.776	-0.796	-0.814	-0.832	-0.850	-0.868	-0.884	-0.901	-0.916	-0.932	-0.948	-0.962	-0.978	-0.991	-1.006	-1.019	-1.031	-1.045	-1.058	-1.069	-1.080	-1.091	-1.104	-1.115	-1.125	-1.136	-1.148	-1.159	-1.169	-1.180	-1.191	-1.201	-1.211	-1.222	-1.234	-1.245	-1.256	-1.269	-1.280	-1.291	-1.304	-1.316	-1.330	-1.342	-1.355	-1.370	-1.384	-1.399	-1.415	-1.430	-1.446	-1.462	-1.479	-1.495	-1.512	-1.531	-1.549	-1.569	-1.588	-1.606	-1.626	-1.646	-1.668	-1.689	-1.710	-1.731	-1.752	-1.775	-1.798	-1.820	-1.841	-1.864	-1.888	-1.909	-1.932	-1.956	-1.979	-2.001	-2.022	-2.045	-2.068	-2.090	-2.112	-2.135	-2.156	-2.178	-2.198	-2.220	-2.240	-2.259	-2.280	-2.298	-2.318	-2.335	-2.352	-2.370	-2.386	-2.404	-2.419	-2.435	-2.449	-2.462	-2.476	-2.490	-2.502	-2.515	-2.525	-2.536	-2.546	-2.556	-2.566	-2.574	-2.584	-2.590	-2.598	-2.605	-2.611	-2.618	-2.622	-2.629	-2.632	-2.638	-2.641	-2.646	-2.650	-2.652	-2.656	-2.659	-2.661	-2.665	-2.666	-2.670	-2.672	-2.674	-2.678	-2.679	-2.682	-2.684	-2.686	-2.689	-2.691	-2.694	-2.698	-2.699	-2.702	-2.705	-2.708	-2.712	-2.715	-2.719	-2.722	-2.726	-2.730	-2.734	-2.738	-2.741	-2.746	-2.751	-2.755	-2.760	-2.764	-2.769	-2.774	-2.779	-2.784	-2.789	-2.792	-2.799	-2.802	-2.806	-2.811	-2.815	-2.820	-2.824	-2.826	-2.831	-2.834	-2.836	-2.840	-2.842	-2.844	-2.846	-2.849	-2.849	-2.850	-2.850	-2.850	-2.849	-2.848	-2.846	-2.845	-2.842	-2.839	-2.836	-2.831	-2.828	-2.821	-2.816	-2.810	-2.804	-2.795	-2.788	-2.779	-2.770	-2.760	-2.749	-2.739	-2.728	-2.715	-2.702	-2.689	-2.676	-2.662	-2.648	-2.631	-2.616	-2.600	-2.584	-2.566	-2.549	-2.531	-2.514	-2.495	-2.476	-2.458	-2.438	-2.418	-2.398	-2.378	-2.358	-2.336	-2.315	-2.295	-2.275	-2.252	-2.231	-2.210	-2.190	-2.168	-2.148	-2.125	-2.105	-2.084	-2.062	-2.041	-2.021	-2.000	-1.980	-1.960	-1.940	-1.920	-1.901	-1.881	-1.862	-1.842	-1.824	-1.806	-1.788	-1.770	-1.751	-1.734	-1.716	-1.699	-1.681	-1.665	-1.648	-1.631	-1.615	-1.599	-1.582	-1.566	-1.550	-1.534	-1.519	-1.501	-1.486	-1.470	-1.454	-1.438	-1.421	-1.405	-1.389	-1.372	-1.356	-1.340	-1.322	-1.305	-1.289	-1.271	-1.255	-1.236	-1.219	-1.201	-1.182	-1.164	-1.145	-1.126	-1.108	-1.088	-1.069	-1.049	-1.030	-1.009	-0.989	-0.969	-0.949	-0.929	-0.908	-0.886	-0.866	-0.845	-0.824	-0.802	-0.781	-0.760	-0.739	-0.719	-0.698	-0.676	-0.655	-0.634	-0.612	-0.591	-0.570	-0.551	-0.530	-0.510	-0.489	-0.469	-0.449	-0.429	-0.410	-0.390	-0.371	-0.352	-0.334	-0.316	-0.299	-0.281	-0.264	-0.248	-0.231	-0.216	-0.200	-0.185	-0.170	-0.156	-0.144	-0.130	-0.119	-0.106	-0.096	-0.085	-0.076	-0.066	-0.059	-0.051	-0.045	-0.038	-0.032	-0.028	-0.024	-0.021	-0.019	-0.016	-0.016	-0.016	-0.018	-0.019	-0.021	-0.024	-0.028	-0.032	-0.039	-0.044	-0.051	-0.058	-0.066	-0.075	-0.084	-0.095	-0.104	-0.115	-0.126	-0.138	-0.151	-0.162	-0.175	-0.189	-0.202	-0.216	-0.230	-0.244	-0.258	-0.272	-0.286	-0.300	-0.316	-0.330	-0.344	-0.358	-0.371	-0.386	-0.399	-0.412	-0.425	-0.439	-0.450	-0.462	-0.474	-0.486	-0.498	-0.510	-0.520	-0.530	-0.541	-0.551	-0.560	-0.570	-0.580	-0.589	-0.598	-0.606	-0.615	-0.624	-0.632	-0.641	-0.649	-0.658	-0.665	-0.674	-0.681	-0.690	-0.698	-0.706	-0.715	-0.722	-0.731	-0.741	-0.749	-0.758	-0.768	-0.776	-0.786	-0.795	-0.806	-0.815	-0.825	-0.836	-0.846	-0.856	-0.868	-0.878	-0.889	-0.899	-0.910	-0.920	-0.931	-0.941	-0.951	-0.962	-0.972	-0.982	-0.991	-1.001	-1.010	-1.020	-1.029	-1.038	-1.046	-1.054	-1.062	-1.069	-1.076	-1.082	-1.090	-1.096	-1.100	-1.106	-1.111	-1.116	-1.120	-1.124	-1.126	-1.130	-1.132	-1.135	-1.138	-1.139	-1.140	-1.141	-1.142	-1.144	-1.144	-1.144	-1.144	-1.145	-1.144	-1.142	-1.142	-1.141	-1.140	-1.139	-1.138	-1.136	-1.135	-1.134	-1.132	-1.131	-1.130	-1.128	-1.126	-1.125	-1.122	-1.120	-1.118	-1.116	-1.114	-1.110	-1.108	-1.105	-1.102	-1.099	-1.095	-1.092	-1.088	-1.084	-1.080	-1.074	-1.070	-1.065	-1.060	-1.054	-1.049	-1.042	-1.035	-1.029	-1.021	-1.015	-1.008	-1.000	-0.992	-0.984	-0.974	-0.966	-0.958	-0.948	-0.939	-0.929	-0.919	-0.909	-0.899	-0.888	-0.878	-0.868	-0.856	-0.845	-0.834	-0.824	-0.811	-0.800	-0.791	-0.779	-0.768	-0.758	-0.746	-0.736	-0.725	-0.714	-0.704	-0.694	-0.682	-0.672	-0.664	-0.652	-0.644	-0.634	-0.624	-0.616	-0.606	-0.599	-0.590	-0.581	-0.572	-0.566	-0.559	-0.550	-0.544	-0.536	-0.530	-0.524	-0.518	-0.510	-0.505	-0.499	-0.494	-0.489	-0.484	-0.479	-0.475	-0.470	-0.466	-0.464	-0.459	-0.456	-0.454	-0.451	-0.448	-0.446	-0.445	-0.442	-0.442	-0.440	-0.440	-0.440	-0.439	-0.440	-0.441	-0.441	-0.442	-0.445	-0.445	-0.448	-0.451	-0.452	-0.456	-0.459	-0.462	-0.466	-0.470	-0.474	-0.479	-0.482	-0.488	-0.492	-0.496	-0.501	-0.506	-0.511	-0.518	-0.521	-0.528	-0.531	-0.536	-0.541	-0.545	-0.550	-0.554	-0.559	-0.561	-0.565	-0.568	-0.570	-0.572	-0.574	-0.576	-0.576	-0.578	-0.578	-0.578	-0.576	-0.575	-0.572	-0.571	-0.568	-0.564	-0.559	-0.555	-0.550	-0.544	-0.538	-0.531	-0.524	-0.515	-0.506	-0.496	-0.488	-0.478	-0.465	-0.454	-0.441	-0.430	-0.416	-0.402	-0.389	-0.374	-0.359	-0.344	-0.329	-0.312	-0.295	-0.279	-0.261	-0.244	-0.226	-0.209	-0.190	-0.171	-0.152	-0.134	-0.115	-0.096	-0.076	-0.058	-0.039	-0.019	0.001	0.020	0.040	0.059	0.076	0.095	0.114	0.132	0.151	0.169	0.188	0.205	0.222	0.239	0.255	0.271	0.286	0.301	0.316	0.331	0.344	0.358	0.371	0.382	0.395	0.405	0.415	0.426	0.435	0.444	0.451	0.459	0.466	0.472	0.478	0.484	0.488	0.492	0.495	0.498	0.500	0.502	0.502	0.504	0.505	0.504	0.502	0.501	0.500	0.498	0.495	0.491	0.489	0.485	0.481	0.476	0.472	0.468	0.464	0.458	0.452	0.448	0.442	0.436	0.431	0.424	0.418	0.412	0.405	0.400	0.394	0.388	0.380	0.375	0.369	0.362	0.356	0.350	0.344	0.338	0.330	0.324	0.318	
