# Supplementary material for: Motion onset VEPs can see through the blur
Source: Sci Rep. 2024 Sep 12;14:21296. doi: 10.1038/s41598-024-72483-z (PMC11393312; doi:10.1038/s41598-024-72483-z)
Supplement: Supplementary file 3 — Supplementary Information 3. [file 41598_2024_72483_MOESM3_ESM.zip › VEP_raw_data/source_data/SourceBlurVEP-S005_VEP_2023-03-31_11-28-05.txt]

0.000	0.000	99999.999	6250.000	50.000	-2193.000	-2061.000	6248.000	7.000	100.000	5.000	2.000	1.000	1.000	0.000	0.000	0.000	0.000	0.000	0.000	0.000	0.000	0.000	0.000	0.000	0.000	0.000	0.920	0.942	0.965	0.988	1.011	1.034	1.056	1.080	1.102	1.124	1.146	1.166	1.189	1.209	1.229	1.250	1.269	1.289	1.306	1.325	1.344	1.360	1.378	1.394	1.410	1.425	1.440	1.455	1.469	1.482	1.496	1.509	1.521	1.534	1.546	1.558	1.568	1.580	1.590	1.600	1.611	1.622	1.632	1.642	1.652	1.664	1.675	1.685	1.696	1.708	1.719	1.729	1.740	1.751	1.761	1.772	1.785	1.796	1.808	1.819	1.830	1.842	1.852	1.865	1.875	1.886	1.899	1.909	1.919	1.929	1.940	1.950	1.959	1.968	1.975	1.984	1.991	1.999	2.005	2.013	2.018	2.021	2.026	2.029	2.033	2.034	2.034	2.035	2.035	2.034	2.031	2.029	2.025	2.020	2.015	2.010	2.001	1.994	1.986	1.976	1.966	1.955	1.944	1.931	1.919	1.904	1.890	1.875	1.860	1.845	1.829	1.811	1.795	1.778	1.759	1.741	1.722	1.705	1.685	1.666	1.646	1.628	1.606	1.588	1.568	1.548	1.528	1.508	1.488	1.469	1.448	1.429	1.409	1.390	1.370	1.350	1.331	1.312	1.294	1.274	1.256	1.238	1.219	1.200	1.180	1.162	1.144	1.125	1.108	1.090	1.071	1.055	1.036	1.019	1.001	0.984	0.966	0.949	0.931	0.912	0.895	0.878	0.859	0.841	0.822	0.805	0.786	0.769	0.750	0.732	0.714	0.694	0.675	0.658	0.638	0.619	0.601	0.581	0.562	0.544	0.525	0.505	0.488	0.468	0.449	0.429	0.410	0.391	0.372	0.354	0.336	0.319	0.301	0.284	0.266	0.251	0.235	0.220	0.205	0.191	0.178	0.165	0.154	0.141	0.131	0.121	0.114	0.105	0.099	0.092	0.088	0.084	0.081	0.080	0.080	0.080	0.081	0.085	0.090	0.095	0.101	0.109	0.118	0.128	0.139	0.151	0.164	0.178	0.192	0.209	0.224	0.241	0.260	0.279	0.298	0.318	0.339	0.359	0.380	0.402	0.424	0.446	0.468	0.491	0.514	0.536	0.559	0.581	0.601	0.624	0.644	0.665	0.685	0.704	0.722	0.740	0.759	0.774	0.790	0.805	0.819	0.831	0.844	0.855	0.865	0.875	0.884	0.891	0.899	0.904	0.909	0.912	0.915	0.916	0.919	0.919	0.918	0.915	0.912	0.909	0.906	0.901	0.896	0.890	0.885	0.878	0.870	0.862	0.854	0.846	0.838	0.828	0.819	0.809	0.799	0.790	0.779	0.769	0.758	0.748	0.738	0.729	0.718	0.708	0.699	0.689	0.680	0.671	0.662	0.654	0.646	0.638	0.631	0.622	0.616	0.610	0.604	0.599	0.594	0.589	0.584	0.580	0.576	0.574	0.571	0.569	0.566	0.566	0.564	0.564	0.564	0.564	0.564	0.565	0.566	0.568	0.570	0.571	0.574	0.576	0.579	0.580	0.584	0.585	0.589	0.590	0.592	0.595	0.596	0.599	0.601	0.601	0.602	0.602	0.604	0.602	0.602	0.601	0.599	0.595	0.592	0.590	0.585	0.580	0.574	0.568	0.561	0.554	0.545	0.535	0.525	0.515	0.504	0.491	0.479	0.468	0.454	0.439	0.424	0.409	0.392	0.378	0.361	0.345	0.329	0.311	0.295	0.279	0.261	0.245	0.229	0.211	0.196	0.181	0.168	0.152	0.139	0.125	0.112	0.101	0.090	0.080	0.071	0.064	0.055	0.049	0.044	0.040	0.036	0.034	0.034	0.034	0.035	0.038	0.040	0.045	0.051	0.058	0.066	0.075	0.085	0.096	0.108	0.120	0.134	0.148	0.164	0.179	0.195	0.211	0.230	0.249	0.266	0.286	0.305	0.324	0.345	0.366	0.385	0.406	0.428	0.448	0.470	0.490	0.511	0.532	0.554	0.575	0.595	0.616	0.636	0.656	0.678	0.698	0.718	0.738	0.756	0.776	0.795	0.814	0.832	0.851	0.869	0.888	0.906	0.924	0.941	0.960	0.978	0.995	1.012	1.030	1.048	1.065	1.082	1.099	1.116	1.132	1.149	1.166	1.181	1.199	1.215	1.231	1.248	1.262	1.279	1.294	1.309	1.324	1.338	1.352	1.365	1.380	1.392	1.405	1.416	1.429	1.440	1.450	1.460	1.470	1.480	1.489	1.495	1.504	1.510	1.516	1.521	1.525	1.530	1.532	1.535	1.536	1.538	1.538	1.538	1.538	1.536	1.534	1.531	1.528	1.525	1.520	1.516	1.510	1.504	1.496	1.490	1.482	1.474	1.466	1.458	1.448	1.438	1.428	1.418	1.406	1.395	1.384	1.371	1.360	1.348	1.334	1.321	1.308	1.294	1.279	1.265	1.250	1.235	1.219	1.202	1.186	1.169	1.152	1.135	1.116	1.098	1.078	1.058	1.036	1.015	0.994	0.970	0.946	0.922	0.898	0.872	0.845	0.816	0.789	0.760	0.730	0.699	0.666	0.634	0.601	0.565	0.530	0.494	0.458	0.418	0.380	0.340	0.300	0.259	0.216	0.175	0.131	0.088	0.044	0.000	-0.045	-0.089	-0.134	-0.179	-0.225	-0.270	-0.315	-0.360	-0.405	-0.449	-0.491	-0.535	-0.578	-0.619	-0.660	-0.700	-0.740	-0.778	-0.814	-0.850	-0.885	-0.918	-0.949	-0.979	-1.008	-1.035	-1.060	-1.084	-1.106	-1.126	-1.144	-1.162	-1.178	-1.190	-1.202	-1.212	-1.220	-1.226	-1.230	-1.232	-1.234	-1.232	-1.230	-1.228	-1.221	-1.215	-1.206	-1.196	-1.185	-1.174	-1.160	-1.145	-1.129	-1.112	-1.095	-1.076	-1.058	-1.038	-1.018	-0.996	-0.975	-0.954	-0.930	-0.909	-0.886	-0.862	-0.839	-0.816	-0.794	-0.770	-0.748	-0.724	-0.701	-0.679	-0.656	-0.634	-0.611	-0.589	-0.568	-0.546	-0.525	-0.502	-0.481	-0.460	-0.440	-0.420	-0.399	-0.379	-0.359	-0.339	-0.319	-0.299	-0.279	-0.259	-0.239	-0.219	-0.199	-0.179	-0.158	-0.136	-0.116	-0.096	-0.074	-0.054	-0.032	-0.010	0.011	0.032	0.054	0.076	0.098	0.120	0.142	0.165	0.189	0.211	0.232	0.256	0.279	0.301	0.324	0.346	0.368	0.390	0.411	0.431	0.452	0.472	0.491	0.511	0.530	0.546	0.564	0.581	0.596	0.611	0.625	0.639	0.650	0.660	0.671	0.680	0.689	0.696	0.701	0.706	0.710	0.714	0.715	0.716	0.716	0.716	0.715	0.711	0.710	0.705	0.700	0.695	0.690	0.682	0.676	0.669	0.661	0.652	0.644	0.636	0.628	0.619	0.610	0.601	0.592	0.585	0.576	0.569	0.562	0.555	0.549	0.542	0.538	0.532	0.529	0.526	0.522	0.521	0.520	0.520	0.521	0.521	0.524	0.526	0.530	0.535	0.539	0.545	0.551	0.558	0.564	0.571	0.580	0.589	0.596	0.606	0.614	0.624	0.632	0.641	0.650	0.659	0.668	0.676	0.682	0.690	0.696	0.704	0.708	0.712	0.716	0.719	0.719	0.721	0.720	0.719	0.716	0.714	0.709	0.705	0.698	0.691	0.682	0.674	0.662	0.651	0.640	0.626	0.611	0.598	0.581	0.566	0.549	0.531	0.514	0.496	0.478	0.459	0.441	0.422	0.404	0.385	0.368	0.349	0.331	0.314	0.298	0.282	0.266	0.251	0.238	0.224	0.210	0.199	0.189	0.178	0.169	0.161	0.154	0.148	0.141	0.139	0.134	0.132	0.131	0.131	0.131	0.132	0.135	0.139	0.142	0.148	0.152	0.159	0.165	0.172	0.180	0.189	0.198	0.206	0.216	0.224	0.235	0.244	0.255	0.265	0.275	0.285	0.295	0.305	0.316	0.325	0.335	0.345	0.354	0.362	0.372	0.381	0.389	0.398	0.405	0.412	0.419	0.426	0.434	0.440	0.446	0.452	0.458	0.464	0.470	0.474	0.480	0.485	0.490	0.495	0.500	0.505	0.509	0.514	0.519	0.524	0.528	0.531	0.536	0.541	0.545	0.549	0.554	0.558	0.562	0.566	0.570	0.574	0.579	0.582	0.588	0.591	0.596	0.600	0.605	0.610	0.615	0.620	0.624	0.628	0.632	0.638	0.642	0.648	0.652	0.656	0.661	0.666	0.671	0.676	0.680	0.685	0.690	0.695	0.700	0.705	0.710	0.715	0.720	0.725	0.731	0.736	0.742	0.749	0.755	0.761	0.766	0.774	0.780	0.786	0.792	0.799	0.805	0.812	0.819	0.825	0.832	0.839	0.845	0.851	0.858	0.864	0.870	0.876	0.881	0.888	0.892	0.898	0.902	0.906	0.911	0.915	0.919	0.921	0.925	0.928	0.929	0.931	0.932	0.932	0.932	0.932	0.932	0.931	0.931	0.929	0.926	0.924	0.920	0.916	0.912	0.908	0.904	0.899	0.894	0.886	0.881	0.875	0.868	0.861	0.854	0.848	0.839	0.831	0.824	0.815	0.808	0.799	0.790	0.782	0.774	0.765	0.756	0.748	0.740	0.731	0.724	0.715	0.706	0.699	0.690	0.682	0.674	0.666	0.659	0.651	0.645	0.636	0.629	0.622	0.615	0.608	0.600	0.592	0.586	0.578	0.571	0.564	0.556	0.549	0.541	0.535	0.529	0.521	0.514	0.506	0.500	0.492	0.485	0.478	0.470	0.462	0.455	0.448	0.440	0.431	0.421	0.412	0.404	0.395	0.386	0.378	0.366	0.356	0.348	0.338	0.326	0.315	0.305	0.292	0.282	0.270	0.258	0.246	0.235	0.222	0.211	0.198	0.186	0.174	0.162	0.150	0.138	0.125	0.114	0.101	0.090	0.079	0.066	0.056	0.044	0.034	0.024	0.014	0.005	-0.005	-0.012	-0.021	-0.029	-0.036	-0.041	-0.048	-0.054	-0.058	-0.060	-0.062	-0.065	-0.066	-0.068	-0.066	-0.065	-0.062	-0.060	-0.056	-0.052	-0.046	-0.041	-0.034	-0.025	-0.018	-0.008	0.002	0.012	0.024	0.036	0.049	0.060	0.075	0.088	0.102	0.118	0.131	0.146	0.161	0.176	0.192	0.208	0.221	0.236	0.251	0.265	0.280	0.292	0.306	0.319	0.330	0.342	0.352	0.362	0.371	0.380	0.388	0.394	0.399	0.404	0.408	0.410	0.411	0.411	0.410	0.408	0.405	0.400	0.394	0.388	0.379	0.370	0.359	0.349	0.336	0.322	0.309	0.292	0.276	0.260	0.242	0.224	0.204	0.185	0.165	0.144	0.122	0.100	0.079	0.056	0.034	0.011	-0.011	-0.034	-0.056	-0.080	-0.101	-0.124	-0.145	-0.168	-0.188	-0.208	-0.228	-0.246	-0.265	-0.281	-0.299	-0.315	-0.329	-0.344	-0.356	-0.369	-0.379	-0.389	-0.398	-0.405	-0.411	-0.415	-0.419	-0.421	-0.422	-0.424	-0.422	-0.419	-0.416	-0.411	-0.406	-0.399	-0.390	-0.381	-0.371	-0.360	-0.349	-0.335	-0.322	-0.309	-0.292	-0.276	-0.260	-0.244	-0.225	-0.209	-0.190	-0.172	-0.152	-0.134	-0.115	-0.096	-0.076	-0.058	-0.039	-0.020	-0.001	0.018	0.035	0.052	0.069	0.086	0.104	0.119	0.135	0.150	0.164	0.178	0.191	0.205	0.216	0.228	0.239	0.250	0.260	0.269	0.278	0.288	0.294	0.301	0.309	0.316	0.322	0.329	0.335	0.341	0.345	0.350	0.355	0.360	0.366	0.370	0.374	0.380	0.384	0.388	0.391	0.396	0.400	0.404	0.408	0.411	0.415	0.419	0.421	0.425	0.429	0.430	0.432	0.436	0.438	0.440	0.442	0.444	0.445	0.444	0.444	0.444	0.442	0.440	0.438	0.434	0.430	0.426	0.419	0.414	0.406	0.399	0.389	0.379	0.368	0.355	0.341	0.328	0.312	0.298	0.280	0.262	0.242	0.224	0.204	0.182	0.160	0.139	0.115	0.092	0.068	0.044	0.019	-0.006	-0.031	-0.058	-0.082	-0.109	-0.134	-0.158	-0.184	-0.208	-0.232	-0.256	-0.279	-0.301	-0.322	-0.344	-0.365	-0.384	-0.401	-0.419	-0.435	-0.450	-0.464	-0.476	-0.488	-0.498	-0.506	-0.514	-0.521	-0.526	-0.529	-0.532	-0.534	-0.534	-0.532	-0.531	-0.528	-0.524	-0.519	-0.511	-0.505	-0.498	-0.489	-0.479	-0.470	-0.460	-0.449	-0.438	-0.426	-0.415	-0.404	-0.391	-0.381	-0.370	-0.359	-0.348	-0.336	-0.326	-0.316	-0.308	-0.298	-0.290	-0.282	-0.275	-0.269	-0.264	-0.259	-0.254	-0.251	-0.248	-0.245	-0.244	-0.242	-0.241	-0.241	-0.242	-0.242	-0.245	-0.246	-0.250	-0.252	-0.258	-0.261	-0.265	-0.270	-0.276	-0.280	-0.286	-0.290	-0.296	-0.301	-0.308	-0.312	-0.318	-0.322	-0.328	-0.332	-0.335	-0.340	-0.345	-0.348	-0.350	-0.354	-0.356	-0.359	-0.360	-0.362	-0.364	-0.365	-0.366	-0.366	-0.365	-0.365	-0.365	-0.364	-0.364	-0.362	-0.361	-0.360	-0.359	-0.358	-0.356	-0.354	-0.354	-0.351	-0.350	-0.349	-0.349	-0.348	-0.346	-0.345	-0.345	-0.345	-0.345	-0.346	-0.348	-0.348	-0.349	-0.350	-0.352	-0.355	-0.356	-0.359	-0.361	-0.364	-0.368	-0.370	-0.374	-0.378	-0.381	-0.385	-0.388	-0.391	-0.395	-0.400	-0.404	-0.408	-0.411	-0.416	-0.419	-0.422	-0.426	-0.429	-0.432	-0.435	-0.438	-0.440	-0.441	-0.444	-0.445	-0.446	-0.448	-0.449	-0.449	-0.450	-0.449	-0.448	-0.449	-0.448	-0.445	-0.442	-0.441	-0.439	-0.435	-0.432	-0.430	-0.426	-0.422	-0.419	-0.414	-0.409	-0.404	-0.399	-0.395	-0.388	-0.382	-0.376	-0.371	-0.365	-0.359	-0.352	-0.346	-0.341	-0.335	-0.329	-0.322	-0.316	-0.310	-0.304	-0.299	-0.294	-0.288	-0.282	-0.278	-0.272	-0.269	-0.264	-0.261	-0.256	-0.252	-0.250	-0.248	-0.244	-0.241	-0.239	-0.238	-0.235	-0.234	-0.232	-0.231	-0.230	-0.229	-0.230	-0.228	-0.228	-0.226	-0.226	-0.226	-0.226	-0.226	-0.225	-0.224	-0.224	-0.221	-0.219	-0.218	-0.215	-0.212	-0.209	-0.205	-0.201	-0.195	-0.189	-0.184	-0.175	-0.168	-0.158	-0.149	-0.138	-0.126	-0.114	-0.100	-0.086	-0.070	-0.055	-0.038	-0.020	-0.001	0.018	0.039	0.059	0.080	0.104	0.126	0.150	0.174	0.199	0.224	0.250	0.275	0.302	0.329	0.354	0.380	0.405	0.431	0.456	0.481	0.506	0.530	0.552	0.575	0.598	0.619	0.640	0.659	0.678	0.694	0.710	0.726	0.739	0.751	0.764	0.772	0.780	0.788	0.792	0.796	0.799	0.800	0.800	0.799	0.795	0.790	0.784	0.776	0.769	0.759	0.746	0.734	0.720	0.706	0.690	0.672	0.656	0.638	0.619	0.599	0.580	0.559	0.539	0.518	0.496	0.474	0.452	0.432	0.411	0.391	0.370	0.350	0.331	0.311	0.294	0.276	0.260	0.245	0.230	0.216	0.204	0.192	0.182	0.174	0.166	0.160	0.156	0.152	0.150	0.150	0.151	0.154	0.158	0.162	0.170	0.178	0.188	0.199	0.210	0.224	0.239	0.255	0.271	0.290	0.309	0.330	0.351	0.372	0.396	0.420	0.445	0.469	0.495	0.521	0.548	0.574	0.600	0.628	0.654	0.681	0.708	0.735	0.760	0.786	0.811	0.836	0.860	0.885	0.908	0.930	0.950	0.971	0.990	1.009	1.026	1.041	1.056	1.070	1.082	1.095	1.105	1.114	1.121	1.129	1.134	1.138	1.140	1.141	1.141	1.140	1.138	1.135	1.129	1.124	1.116	1.109	1.100	1.089	1.079	1.066	1.052	1.040	1.025	1.010	0.994	0.979	0.961	0.945	0.926	0.909	0.890	0.871	0.852	0.834	0.815	0.796	0.778	0.759	0.740	0.721	0.705	0.686	0.670	0.652	0.638	0.621	0.606	0.591	0.578	0.564	0.551	0.540	0.529	0.518	0.507	0.499	0.491	0.484	0.478	0.471	0.468	0.462	0.460	0.458	0.456	0.455	0.455	0.456	0.459	0.461	0.464	0.468	0.474	0.479	0.484	0.491	0.498	0.506	0.514	0.522	0.532	0.541	0.551	0.561	0.572	0.584	0.595	0.606	0.618	0.629	0.641	0.651	0.664	0.676	0.688	0.698	0.710	0.720	0.731	0.741	0.751	0.761	0.771	0.780	0.788	0.795	0.804	0.810	0.818	0.822	0.828	0.832	0.836	0.840	0.841	0.844	0.846	0.846	0.846	0.845	0.844	0.841	0.839	0.834	0.830	0.825	0.819	0.812	0.806	0.798	0.789	0.780	0.770	0.760	0.749	0.736	0.725	0.712	0.700	0.686	0.672	0.659	0.645	0.631	0.616	0.601	0.588	0.571	0.558	0.542	0.529	0.514	0.500	0.485	0.471	0.458	0.444	0.430	0.416	0.404	0.392	0.381	0.370	0.359	0.348	0.339	0.330	0.320	0.312	0.304	0.296	0.290	0.284	0.276	0.271	0.265	0.261	0.256	0.252	0.248	0.244	0.240	0.236	0.232	0.229	0.226	0.222	0.219	0.215	0.211	0.208	0.202	0.199	0.194	0.188	0.182	0.178	0.171	0.165	0.158	0.150	0.142	0.134	0.125	0.116	0.108	0.098	0.088	0.076	0.066	0.056	0.044	0.032	0.020	0.009	-0.002	-0.014	-0.025	-0.038	-0.049	-0.060	-0.070	-0.081	-0.091	-0.101	-0.110	-0.119	-0.126	-0.135	-0.140	-0.148	-0.152	-0.156	-0.160	-0.164	-0.165	-0.166	-0.166	-0.166	-0.165	-0.161	-0.158	-0.154	-0.149	-0.144	-0.136	-0.129	-0.121	-0.114	-0.105	-0.095	-0.086	-0.075	-0.065	-0.054	-0.044	-0.032	-0.022	-0.011	-0.001	0.009	0.019	0.028	0.038	0.046	0.054	0.061	0.066	0.072	0.078	0.081	0.085	0.086	0.088	0.088	0.086	0.082	0.080	0.075	0.069	0.062	0.055	0.045	0.036	0.024	0.011	-0.001	-0.016	-0.031	-0.048	-0.064	-0.081	-0.100	-0.119	-0.139	-0.158	-0.179	-0.200	-0.221	-0.242	-0.264	-0.285	-0.308	-0.329	-0.351	-0.371	-0.394	-0.412	-0.434	-0.452	-0.474	-0.491	-0.509	-0.528	-0.544	-0.559	-0.575	-0.589	-0.602	-0.614	-0.626	-0.638	-0.648	-0.656	-0.664	-0.671	-0.678	-0.681	-0.686	-0.689	-0.691	-0.692	-0.692	-0.692	-0.691	-0.690	-0.688	-0.684	-0.681	-0.676	-0.672	-0.666	-0.661	-0.655	-0.648	-0.641	-0.635	-0.626	-0.620	-0.611	-0.604	-0.595	-0.588	-0.580	-0.572	-0.565	-0.558	-0.550	-0.544	-0.536	-0.530	-0.524	-0.518	-0.514	-0.507	-0.504	-0.500	-0.496	-0.492	-0.490	-0.488	-0.486	-0.485	-0.484	-0.482	-0.482	-0.482	-0.482	-0.485	-0.486	-0.488	-0.490	-0.492	-0.496	-0.499	-0.502	-0.506	-0.510	-0.515	-0.520	-0.524	-0.529	-0.534	-0.540	-0.544	-0.549	-0.554	-0.560	-0.565	-0.570	-0.576	-0.581	-0.586	-0.591	-0.596	-0.601	-0.606	-0.611	-0.616	-0.620	-0.625	-0.629	-0.632	-0.636	-0.640	-0.642	-0.646	-0.650	-0.651	-0.655	-0.656	-0.658	-0.659	-0.660	-0.661	-0.662	-0.661	-0.661	-0.660	-0.659	-0.658	-0.655	-0.652	-0.650	-0.646	-0.642	-0.638	-0.632	-0.628	-0.621	-0.615	-0.609	-0.601	-0.595	-0.586	-0.578	-0.569	-0.559	-0.550	-0.540	-0.529	-0.518	-0.506	-0.495	-0.484	-0.471	-0.459	-0.448	-0.434	-0.420	-0.408	-0.395	-0.381	-0.368	-0.355	-0.341	-0.330	-0.316	-0.304	-0.291	-0.279	-0.268	-0.255	-0.244	-0.231	-0.221	-0.210	-0.200	-0.190	-0.180	-0.170	-0.161	-0.154	-0.145	-0.136	-0.128	-0.121	-0.112	-0.105	-0.099	-0.092	-0.085	-0.079	-0.071	-0.065	-0.058	-0.050	-0.044	-0.038	-0.030	-0.022	-0.014	-0.005	0.004	0.012	0.022	0.034	0.044	0.056	0.068	0.081	0.094	0.109	0.125	0.140	0.158	0.175	0.192	0.212	0.231	0.252	0.274	0.295	0.318	0.341	0.366	0.390	0.416	0.444	0.469	0.496	0.522	0.551	0.580	0.608	0.638	0.665	0.695	0.725	0.754	0.782	0.810	0.840	0.868	0.895	0.924	0.950	0.978	1.004	1.029	1.052	1.078	1.100	1.121	1.144	1.165	1.184	1.202	1.220	1.236	1.252	1.268	1.280	1.291	1.302	1.312	1.320	1.329	1.334	1.339	1.342	1.342	1.344	1.342	1.341	1.336	1.332	1.325	1.319	1.310	1.300	1.289	1.276	1.261	1.248	1.231	1.214	1.196	1.178	1.158	1.136	1.115	1.091	1.069	1.045	1.020	0.995	0.969	0.942	0.916	0.891	0.864	0.836	0.810	0.784	0.758	0.731	0.706	0.681	0.658	0.632	0.611	0.589	0.569	0.549	0.531	0.514	0.499	0.485	0.472	0.461	0.452	0.445	0.438	0.435	0.432	0.430	0.432	0.435	0.440	0.448	0.456	0.468	0.480	0.494	0.510	0.528	0.546	0.568	0.590	0.614	0.639	0.666	0.692	0.721	0.751	0.780	0.811	0.844	0.875	0.908	0.940	0.972	1.005	1.036	1.068	1.099	1.130	1.160	1.190	1.219	1.246	1.272	1.299	1.322	1.345	1.366	1.386	1.405	1.422	1.438	1.451	1.464	1.474	1.484	1.491	1.496	1.500	1.502	1.502	1.502	1.500	1.495	1.490	1.482	1.475	1.465	1.455	1.442	1.430	1.416	1.401	1.385	1.369	1.352	1.335	1.315	1.296	1.278	1.259	1.238	1.218	1.198	1.178	1.158	1.138	1.118	1.099	1.079	1.060	1.041	1.022	1.006	0.989	0.972	0.956	0.940	0.925	0.911	0.896	0.884	0.871	0.860	0.848	0.838	0.828	0.818	0.808	0.799	0.791	0.784	0.776	0.769	0.764	0.756	0.751	0.746	0.740	0.735	0.730	0.725	0.720	0.715	0.710	0.708	0.702	0.698	0.692	0.689	0.684	0.679	0.675	0.670	0.665	0.660	0.654	0.649	0.644	0.638	0.631	0.625	0.619	0.612	0.608	0.600	0.592	0.588	0.581	0.574	0.568	0.561	0.555	0.550	0.544	0.540	0.535	0.531	0.526	0.524	0.520	0.518	0.516	0.514	0.514	0.514	0.515	0.516	0.519	0.522	0.528	0.532	0.539	0.548	0.556	0.564	0.576	0.588	0.599	0.612	0.628	0.642	0.660	0.676	0.695	0.715	0.736	0.758	0.780	0.801	0.826	0.851	0.876	0.902	0.929	0.956	0.982	1.011	1.040	1.069	1.098	1.128	1.156	1.186	1.216	1.246	1.274	1.304	1.332	1.361	1.389	1.418	1.444	1.471	1.498	1.521	1.548	1.571	1.594	1.616	1.636	1.658	1.676	1.694	1.711	1.726	1.741	1.755	1.766	1.776	1.786	1.794	1.800	1.806	1.810	1.811	1.812	1.811	1.810	1.806	1.802	1.796	1.790	1.780	1.770	1.759	1.746	1.732	1.718	1.701	1.684	1.666	1.646	1.626	1.604	1.582	1.559	1.535	1.510	1.484	1.459	1.432	1.406	1.379	1.352	1.324	1.296	1.270	1.242	1.215	1.188	1.161	1.135	1.108	1.082	1.058	1.034	1.009	0.985	0.962	0.941	0.920	0.899	0.880	0.861	0.844	0.828	0.812	0.798	0.785	0.772	0.761	0.750	0.741	0.732	0.725	0.719	0.714	0.709	0.705	0.701	0.700	0.699	0.699	0.698	0.699	0.700	0.702	0.704	0.708	0.709	0.714	0.716	0.720	0.724	0.729	0.732	0.736	0.741	0.744	0.749	0.754	0.758	0.761	0.764	0.768	0.771	0.774	0.776	0.779	0.781	0.784	0.786	0.789	0.791	0.792	0.794	0.796	0.798	0.800	0.800	0.802	0.804	0.806	0.808	0.809	0.811	0.815	0.816	0.819	0.822	0.826	0.830	0.835	0.839	0.844	0.850	0.855	0.861	0.868	0.875	0.882	0.890	0.898	0.906	0.916	0.925	0.935	0.944	0.956	0.966	0.978	0.990	1.000	1.012	1.026	1.039	1.050	1.064	1.078	1.090	1.105	1.119	1.134	1.148	1.161	1.175	1.189	1.204	1.218	1.232	1.248	1.262	1.278	1.292	1.308	1.324	1.339	1.354	1.369	1.385	1.401	1.418	1.434	1.449	1.465	1.481	1.496	1.512	1.529	1.545	1.561	1.578	1.594	1.610	1.626	1.642	1.658	1.675	1.690	1.706	1.721	1.736	1.751	1.766	1.780	1.795	1.808	1.821	1.834	1.846	1.859	1.870	1.880	1.889	1.899	1.908	1.914	1.920	1.926	1.931	1.934	1.938	1.939	1.940	1.939	1.938	1.935	1.931	1.928	1.921	1.915	1.908	1.898	1.888	1.876	1.864	1.851	1.836	1.821	1.804	1.786	1.768	1.749	1.729	1.708	1.685	1.664	1.641	1.616	1.592	1.568	1.542	1.516	1.490	1.464	1.436	1.410	1.381	1.355	1.326	1.300	1.272	1.245	1.219	1.192	1.166	1.140	1.115	1.089	1.065	1.040	1.018	0.995	0.971	0.951	0.931	0.911	0.892	0.874	0.858	0.842	0.828	0.814	0.801	0.790	0.780	0.771	0.762	0.755	0.750	0.746	0.742	0.741	0.740	0.740	0.741	0.744	0.748	0.752	0.759	0.766	0.774	0.782	0.794	0.805	0.816	0.830	0.844	0.859	0.875	0.890	0.908	0.926	0.944	0.962	0.980	1.001	1.020	1.040	1.060	1.080	1.100	1.121	1.140	1.161	1.180	1.200	1.219	1.238	1.256	1.274	1.291	1.309	1.325	1.341	1.356	1.371	1.384	1.398	1.410	1.421	1.431	1.441	1.450	1.459	1.466	1.472	1.479	1.485	1.488	1.492	1.495	1.496	1.498	1.498	1.499	1.496	1.495	1.492	1.490	1.486	1.482	1.478	1.474	1.469	1.464	1.456	1.450	1.444	1.438	1.429	1.421	1.414	1.405	1.398	1.389	1.381	1.372	1.364	1.354	1.345	1.336	1.329	1.320	1.311	1.302	1.295	1.286	1.279	1.270	1.262	1.255	1.249	1.241	1.234	1.228	1.220	1.214	1.209	1.202	1.198	1.192	1.186	1.182	1.178	1.175	1.170	1.165	1.164	1.160	1.156	1.154	1.150	1.149	1.146	1.145	1.142	1.141	1.139	1.138	1.135	1.134	1.131	1.131	1.129	1.126	1.125	1.124	1.120	1.118	1.116	1.112	1.109	1.106	1.102	1.098	1.094	1.089	1.084	1.078	1.071	1.065	1.058	1.050	1.041	1.032	1.024	1.014	1.004	0.991	0.980	0.969	0.955	0.942	0.928	0.914	0.899	0.884	0.868	0.852	0.835	0.819	0.802	0.784	0.766	0.750	0.732	0.714	0.696	0.679	0.661	0.644	0.628	0.611	0.595	0.580	0.564	0.549	0.535	0.522	0.510	0.499	0.488	0.478	0.469	0.461	0.454	0.449	0.444	0.440	0.438	0.436	0.436	0.438	0.440	0.444	0.449	0.455	0.462	0.472	0.481	0.492	0.505	0.519	0.534	0.549	0.566	0.584	0.602	0.622	0.644	0.665	0.686	0.709	0.732	0.756	0.781	0.806	0.832	0.858	0.884	0.909	0.935	0.961	0.989	1.014	1.040	1.066	1.092	1.118	1.142	1.168	1.192	1.216	1.240	1.264	1.288	1.310	1.331	1.352	1.372	1.394	1.414	1.432	1.450	1.468	1.485	1.501	1.518	1.531	1.546	1.560	1.572	1.586	1.599	1.610	1.621	1.632	1.642	1.652	1.661	1.671	1.679	1.688	1.695	1.702	1.710	1.716	1.722	1.728	1.734	1.739	1.742	1.749	1.752	1.755	1.759	1.761	1.764	1.766	1.768	1.769	1.769	1.769	1.769	1.768	1.766	1.764	1.762	1.760	1.756	1.754	1.749	1.744	1.738	1.732	1.726	1.719	1.712	1.704	1.695	1.686	1.678	1.666	1.658	1.646	1.634	1.622	1.610	1.598	1.585	1.571	1.558	1.544	1.530	1.515	1.501	1.485	1.471	1.455	1.440	1.424	1.408	1.391	1.375	1.360	1.344	1.328	1.311	1.295	1.280	1.264	1.248	1.231	1.215	1.199	1.182	1.165	1.149	1.134	1.118	1.101	1.085	1.069	1.054	1.038	1.021	1.005	0.989	0.972	0.956	0.940	0.925	0.909	0.892	0.876	0.860	0.844	0.826	0.810	0.794	0.778	0.760	0.744	0.726	0.710	0.692	0.676	0.659	0.641	0.624	0.608	0.589	0.571	0.554	0.536	0.518	0.499	0.481	0.462	0.444	0.426	0.406	0.389	0.369	0.351	0.332	0.312	0.294	0.275	0.258	0.239	0.219	0.201	0.182	0.164	0.145	0.126	0.106	0.088	0.069	0.051	0.032	0.015	-0.004	-0.020	-0.038	-0.054	-0.070	-0.086	-0.101	-0.116	-0.131	-0.145	-0.159	-0.171	-0.184	-0.195	-0.205	-0.216	-0.224	-0.232	-0.240	-0.246	-0.251	-0.256	-0.259	-0.262	-0.264	-0.264	-0.262	-0.262	-0.260	-0.255	-0.251	-0.245	-0.238	-0.230	-0.221	-0.211	-0.200	-0.188	-0.175	-0.162	-0.149	-0.132	-0.116	-0.099	-0.082	-0.064	-0.045	-0.026	-0.008	0.012	0.032	0.054	0.075	0.096	0.116	0.138	0.159	0.179	0.200	0.220	0.241	0.261	0.280	0.299	0.318	0.335	0.351	0.369	0.385	0.399	0.414	0.428	0.439	0.452	0.462	0.474	0.482	0.492	0.500	0.507	0.512	0.518	0.522	0.525	0.529	0.529	0.530	0.530	0.529	0.526	0.525	0.521	0.519	0.514	0.510	0.505	0.499	0.494	0.486	0.479	0.472	0.464	0.456	0.448	0.439	0.430	0.421	0.411	0.402	0.394	0.386	0.378	0.370	0.361	0.354	0.346	0.339	0.331	0.326	0.320	0.315	0.309	0.305	0.300	0.299	0.295	0.294	0.291	0.291	0.291	0.291	0.294	0.294	0.298	0.301	0.306	0.310	0.315	0.322	0.329	0.336	0.344	0.351	0.360	0.369	0.379	0.388	0.398	0.409	0.419	0.428	0.439	0.449	0.459	0.469	0.479	0.490	0.499	0.507	0.516	0.524	0.531	0.536	0.542	0.549	0.552	0.555	0.559	0.559	0.560	0.559	0.558	0.556	0.552	0.549	0.544	0.536	0.529	0.520	0.512	0.501	0.490	0.479	0.465	0.452	0.438	0.422	0.406	0.390	0.374	0.356	0.339	0.321	0.302	0.285	0.265	0.248	0.229	0.211	0.192	0.176	0.158	0.140	0.124	0.109	0.092	0.079	0.065	0.051	0.039	0.029	0.018	0.008	0.000	-0.009	-0.015	-0.021	-0.026	-0.029	-0.032	-0.034	-0.034	-0.034	-0.034	-0.031	-0.026	-0.022	-0.016	-0.010	-0.002	0.006	0.015	0.024	0.035	0.048	0.059	0.071	0.084	0.098	0.112	0.128	0.144	0.159	0.176	0.192	0.210	0.228	0.246	0.265	0.282	0.302	0.322	0.341	0.361	0.381	0.401	0.422	0.444	0.465	0.485	0.506	0.529	0.551	0.572	0.594	0.616	0.639	0.662	0.685	0.708	0.731	0.755	0.779	0.801	0.825	0.849	0.874	0.896	0.921	0.945	0.969	0.994	1.016	1.041	1.064	1.089	1.112	1.135	1.158	1.181	1.202	1.224	1.246	1.268	1.288	1.308	1.326	1.346	1.364	1.381	1.399	1.414	1.429	1.444	1.456	1.470	1.481	1.491	1.502	1.511	1.520	1.528	1.534	1.539	1.544	1.548	1.550	1.551	1.552	1.551	1.551	1.549	1.546	1.542	1.538	1.534	1.529	1.522	1.516	1.509	1.500	1.491	1.482	1.472	1.462	1.452	1.442	1.431	1.420	1.408	1.395	1.384	1.371	1.358	1.345	1.331	1.319	1.305	1.292	1.279	1.265	1.250	1.235	1.221	1.205	1.190	1.175	1.159	1.142	1.126	1.110	1.092	1.075	1.056	1.038	1.019	0.998	0.978	0.955	0.934	0.910	0.885	0.861	0.835	0.808	0.779	0.750	0.720	0.690	0.658	0.622	0.589	0.554	0.516	0.479	0.439	0.399	0.358	0.315	0.271	0.228	0.182	0.136	0.089	0.041	-0.008	-0.056	-0.108	-0.158	-0.208	-0.259	-0.310	-0.362	-0.414	-0.465	-0.516	-0.568	-0.618	-0.668	-0.719	-0.768	-0.815	-0.861	-0.908	-0.952	-0.996	-1.040	-1.081	-1.120	-1.159	-1.196	-1.231	-1.262	-1.295	-1.325	-1.352	-1.378	-1.401	-1.422	-1.442	-1.460	-1.476	-1.489	-1.501	-1.510	-1.519	-1.524	-1.528	-1.530	-1.530	-1.529	-1.525	-1.520	-1.514	-1.506	-1.498	-1.486	-1.475	-1.461	-1.446	-1.431	-1.416	-1.399	-1.381	-1.364	-1.344	-1.325	-1.305	-1.285	-1.264	-1.244	-1.222	-1.201	-1.181	-1.160	-1.139	-1.119	-1.098	-1.079	-1.058	-1.038	-1.018	-0.999	-0.980	-0.961	-0.942	-0.925	-0.906	-0.890	-0.871	-0.854	-0.838	-0.820	-0.802	-0.788	-0.770	-0.754	-0.738	-0.720	-0.705	-0.689	-0.671	-0.655	-0.638	-0.620	-0.604	-0.585	-0.566	-0.548	-0.529	-0.510	-0.491	-0.470	-0.451	-0.430	-0.409	-0.389	-0.368	-0.345	-0.322	-0.301	-0.279	-0.256	-0.232	-0.210	-0.185	-0.162	-0.139	-0.115	-0.090	-0.068	-0.044	-0.020	0.002	0.025	0.048	0.070	0.091	0.111	0.131	0.151	0.171	0.189	0.206	0.224	0.240	0.254	0.268	0.281	0.294	0.304	0.315	0.324	0.331	0.339	0.345	0.350	0.354	0.356	0.359	0.360	0.360	0.359	0.358	0.355	0.352	0.348	0.344	0.339	0.332	0.326	0.320	0.312	0.308	0.300	0.292	0.284	0.276	0.269	0.261	0.254	0.246	0.241	0.235	0.229	0.224	0.219	0.215	0.211	0.209	0.206	0.206	0.206	0.206	0.209	0.211	0.215	0.220	0.225	0.230	0.238	0.246	0.254	0.264	0.274	0.284	0.296	0.308	0.321	0.334	0.348	0.361	0.376	0.390	0.405	0.420	0.435	0.450	0.464	0.478	0.492	0.505	0.519	0.530	0.542	0.552	0.562	0.571	0.579	0.585	0.590	0.595	0.598	0.600	0.601	0.600	0.599	0.595	0.590	0.584	0.578	0.568	0.558	0.548	0.535	0.521	0.506	0.490	0.472	0.455	0.436	0.416	0.396	0.375	0.354	0.332	0.309	0.288	0.265	0.241	0.218	0.196	0.174	0.151	0.130	0.108	0.088	0.068	0.048	0.029	0.011	-0.006	-0.022	-0.036	-0.051	-0.064	-0.075	-0.085	-0.094	-0.101	-0.108	-0.112	-0.116	-0.120	-0.120	-0.120	-0.119	-0.116	-0.112	-0.108	-0.102	-0.095	-0.086	-0.078	-0.069	-0.058	-0.046	-0.034	-0.020	-0.006	0.008	0.022	0.036	0.051	0.068	0.084	0.099	0.115	0.131	0.148	0.164	0.179	0.195	0.210	0.224	0.240	0.254	0.268	0.280	0.294	0.306	0.319	0.329	0.340	0.350	0.361	0.370	0.379	0.388	0.395	0.402	0.410	0.418	0.424	0.429	0.435	0.440	0.444	0.450	0.452	0.456	0.460	0.464	0.466	0.469	0.472	0.475	0.478	0.480	0.481	0.484	0.486	0.489	0.490	0.492	0.495	0.499	0.500	0.504	0.506	0.509	0.511	0.514	0.518	0.521	0.524	0.528	0.531	0.536	0.539	0.544	0.548	0.552	0.558	0.562	0.568	0.571	0.578	0.582	0.588	0.592	0.599	0.604	0.610	0.616	0.621	0.628	0.634	0.640	0.646	0.652	0.659	0.666	0.671	0.678	0.684	0.690	0.696	0.704	0.710	0.716	0.721	0.729	0.735	0.740	0.746	0.751	0.756	0.761	0.768	0.771	0.776	0.780	0.785	0.789	0.794	0.798	0.800	0.802	0.806	0.808	0.810	0.811	0.811	0.812	0.814	0.812	0.812	0.812	0.812	0.810	0.809	0.808	0.804	0.801	0.798	0.794	0.789	0.785	0.780	0.775	0.770	0.764	0.758	0.750	0.742	0.736	0.729	0.720	0.711	0.702	0.694	0.685	0.675	0.665	0.655	0.644	0.634	0.624	0.612	0.602	0.591	0.580	0.569	0.559	0.548	0.536	0.525	0.512	0.502	0.490	0.479	0.466	0.455	0.444	0.431	0.421	0.409	0.396	0.385	0.372	0.361	0.349	0.338	0.326	0.316	0.304	0.292	0.281	0.270	0.260	0.249	0.238	0.226	0.216	0.205	0.194	0.182	0.172	0.161	0.150	0.140	0.128	0.118	0.106	0.096	0.085	0.074	0.064	0.052	0.041	0.030	0.019	0.006	-0.004	-0.015	-0.026	-0.038	-0.048	-0.059	-0.070	-0.080	-0.090	-0.100	-0.110	-0.120	-0.130	-0.139	-0.149	-0.158	-0.166	-0.174	-0.182	-0.190	-0.196	-0.204	-0.210	-0.215	-0.221	-0.226	-0.230	-0.232	-0.236	-0.239	-0.239	-0.240	-0.240	-0.239	-0.238	-0.235	-0.232	-0.229	-0.224	-0.219	-0.211	-0.205	-0.198	-0.189	-0.180	-0.171	-0.160	-0.149	-0.138	-0.125	-0.112	-0.100	-0.086	-0.072	-0.060	-0.045	-0.030	-0.015	0.000	0.014	0.029	0.042	0.056	0.071	0.084	0.098	0.110	0.121	0.134	0.144	0.154	0.164	0.172	0.180	0.186	0.191	0.196	0.199	0.201	0.204	0.202	0.201	0.200	0.195	0.191	0.185	0.178	0.170	0.159	0.149	0.135	0.122	0.109	0.092	0.075	0.059	0.039	0.020	0.000	-0.021	-0.044	-0.065	-0.088	-0.110	-0.134	-0.158	-0.182	-0.208	-0.231	-0.256	-0.280	-0.305	-0.329	-0.354	-0.378	-0.400	-0.424	-0.446	-0.468	-0.490	-0.511	-0.531	-0.551	-0.570	-0.586	-0.604	-0.620	-0.635	-0.650	-0.662	-0.675	-0.686	-0.696	-0.706	-0.715	-0.722	-0.728	-0.734	-0.736	-0.740	-0.741	-0.742	-0.742	-0.740	-0.739	-0.735	-0.731	-0.725	-0.720	-0.711	-0.704	-0.695	-0.685	-0.674	-0.664	-0.651	-0.638	-0.625	-0.610	-0.595	-0.580	-0.565	-0.549	-0.531	-0.514	-0.496	-0.478	-0.460	-0.441	-0.422	-0.402	-0.384	-0.364	-0.345	-0.325	-0.305	-0.285	-0.266	-0.246	-0.226	-0.206	-0.189	-0.169	-0.149	-0.131	-0.112	-0.095	-0.076	-0.059	-0.041	-0.024	-0.008	0.009	0.025	0.040	0.055	0.069	0.084	0.099	0.111	0.124	0.136	0.148	0.159	0.170	0.180	0.190	0.199	0.208	0.216	0.224	0.231	0.238	0.244	0.250	0.255	0.259	0.262	0.266	0.269	0.271	0.272	0.274	0.272	0.272	0.271	0.269	0.266	0.264	0.260	0.255	0.250	0.244	0.238	0.230	0.221	0.211	0.201	0.190	0.179	0.166	0.152	0.139	0.124	0.109	0.091	0.074	0.056	0.038	0.018	-0.005	-0.026	-0.048	-0.071	-0.095	-0.118	-0.144	-0.169	-0.195	-0.221	-0.248	-0.274	-0.302	-0.329	-0.356	-0.384	-0.411	-0.440	-0.468	-0.494	-0.521	-0.548	-0.574	-0.600	-0.625	-0.650	-0.674	-0.698	-0.719	-0.740	-0.760	-0.780	-0.799	-0.815	-0.831	-0.846	-0.860	-0.871	-0.882	-0.892	-0.900	-0.908	-0.912	-0.916	-0.918	-0.920	-0.920	-0.919	-0.915	-0.911	-0.906	-0.900	-0.892	-0.882	-0.872	-0.862	-0.851	-0.839	-0.826	-0.811	-0.796	-0.781	-0.766	-0.750	-0.735	-0.718	-0.701	-0.685	-0.669	-0.652	-0.636	-0.621	-0.606	-0.591	-0.578	-0.564	-0.551	-0.539	-0.528	-0.518	-0.506	-0.499	-0.490	-0.482	-0.476	-0.470	-0.466	-0.462	-0.459	-0.458	-0.456	-0.456	-0.458	-0.459	-0.460	-0.464	-0.466	-0.470	-0.475	-0.481	-0.486	-0.492	-0.499	-0.506	-0.514	-0.520	-0.529	-0.536	-0.545	-0.554	-0.560	-0.569	-0.576	-0.584	-0.591	-0.598	-0.605	-0.612	-0.619	-0.624	-0.629	-0.635	-0.640	-0.644	-0.648	-0.650	-0.654	-0.656	-0.659	-0.659	-0.660	-0.660	-0.661	-0.660	-0.659	-0.656	-0.656	-0.654	-0.650	-0.649	-0.645	-0.640	-0.638	-0.634	-0.629	-0.624	-0.620	-0.615	-0.609	-0.605	-0.599	-0.594	-0.589	-0.584	-0.579	-0.574	-0.570	-0.564	-0.559	-0.554	-0.550	-0.545	-0.540	-0.535	-0.530	-0.526	-0.522	-0.516	-0.512	-0.509	-0.504	-0.500	-0.496	-0.492	-0.489	-0.486	-0.482	-0.479	-0.475	-0.472	-0.469	-0.465	-0.462	-0.460	-0.456	-0.452	-0.451	-0.448	-0.445	-0.442	-0.440	-0.438	-0.435	-0.432	-0.430	-0.428	-0.425	-0.422	-0.421	-0.419	-0.418	-0.415	-0.412	-0.410	-0.409	-0.406	-0.404	-0.401	-0.400	-0.398	-0.396	-0.394	-0.391	-0.390	-0.389	-0.386	-0.384	-0.382	-0.381	-0.379	-0.378	-0.375	-0.374	-0.372	-0.371	-0.370	-0.370	-0.369	-0.369	-0.368	-0.366	-0.366	-0.366	-0.368	-0.368	-0.368	-0.369	-0.369	-0.369	-0.371	-0.371	-0.372	-0.374	-0.376	-0.378	-0.380	-0.381	-0.385	-0.386	-0.388	-0.390	-0.392	-0.394	-0.396	-0.398	-0.400	-0.401	-0.402	-0.404	-0.404	-0.405	-0.404	-0.402	-0.401	-0.399	-0.396	-0.394	-0.390	-0.384	-0.379	-0.372	-0.364	-0.356	-0.346	-0.336	-0.325	-0.311	-0.298	-0.284	-0.268	-0.249	-0.231	-0.212	-0.191	-0.170	-0.148	-0.124	-0.099	-0.074	-0.048	-0.020	0.009	0.039	0.068	0.099	0.129	0.161	0.194	0.226	0.259	0.291	0.324	0.356	0.389	0.421	0.452	0.484	0.515	0.546	0.575	0.604	0.631	0.659	0.685	0.709	0.732	0.755	0.776	0.795	0.812	0.828	0.842	0.855	0.866	0.875	0.884	0.889	0.892	0.895	0.895	0.894	0.890	0.885	0.879	0.870	0.860	0.849	0.834	0.820	0.802	0.785	0.765	0.745	0.724	0.700	0.676	0.651	0.625	0.599	0.571	0.544	0.515	0.486	0.458	0.429	0.400	0.371	0.342	0.314	0.285	0.258	0.231	0.205	0.180	0.154	0.130	0.109	0.088	0.068	0.049	0.032	0.016	0.002	-0.010	-0.021	-0.031	-0.039	-0.044	-0.049	-0.051	-0.051	-0.050	-0.048	-0.044	-0.038	-0.028	-0.018	-0.006	0.008	0.022	0.039	0.058	0.078	0.099	0.122	0.146	0.171	0.196	0.224	0.251	0.280	0.309	0.339	0.370	0.400	0.430	0.461	0.492	0.522	0.552	0.582	0.612	0.641	0.670	0.696	0.724	0.749	0.774	0.796	0.818	0.838	0.856	0.874	0.890	0.905	0.916	0.928	0.936	0.944	0.950	0.954	0.956	0.956	0.954	0.950	0.945	0.938	0.930	0.919	0.908	0.894	0.879	0.864	0.845	0.826	0.808	0.788	0.765	0.742	0.719	0.695	0.671	0.645	0.620	0.595	0.569	0.542	0.518	0.491	0.466	0.441	0.418	0.392	0.371	0.348	0.326	0.306	0.286	0.268	0.249	0.232	0.218	0.204	0.190	0.178	0.168	0.158	0.150	0.144	0.138	0.134	0.131	0.129	0.129	0.131	0.132	0.136	0.140	0.148	0.154	0.161	0.170	0.180	0.189	0.201	0.212	0.225	0.239	0.252	0.266	0.281	0.295	0.311	0.326	0.341	0.358	0.374	0.389	0.405	0.420	0.436	0.451	0.466	0.481	0.495	0.509	0.524	0.536	0.549	0.560	0.572	0.584	0.594	0.602	0.612	0.621	0.630	0.636	0.644	0.650	0.655	0.659	0.662	0.666	0.669	0.669	0.671	0.670	0.670	0.669	0.666	0.665	0.661	0.658	0.652	0.649	0.644	0.636	0.629	0.621	0.615	0.606	0.596	0.588	0.578	0.568	0.556	0.545	0.534	0.522	0.510	0.498	0.485	0.471	0.458	0.444	0.431	0.416	0.402	0.389	0.374	0.361	0.346	0.332	0.319	0.305	0.292	0.280	0.266	0.254	0.240	0.229	0.216	0.205	0.194	0.182	0.171	0.161	0.151	0.141	0.132	0.124	0.115	0.108	0.100	0.094	0.086	0.079	0.072	0.068	0.062	0.056	0.051	0.048	0.041	0.038	0.031	0.029	0.022	0.019	0.015	0.010	0.005	0.000	-0.005	-0.010	-0.015	-0.021	-0.028	-0.034	-0.041	-0.048	-0.055	-0.061	-0.070	-0.078	-0.088	-0.096	-0.106	-0.115	-0.126	-0.136	-0.148	-0.159	-0.170	-0.181	-0.192	-0.204	-0.215	-0.226	-0.239	-0.250	-0.261	-0.272	-0.284	-0.295	-0.306	-0.316	-0.326	-0.335	-0.345	-0.354	-0.361	-0.368	-0.375	-0.381	-0.386	-0.390	-0.395	-0.396	-0.399	-0.400	-0.400	-0.401	-0.400	-0.399	-0.396	-0.394	-0.390	-0.385	-0.380	-0.375	-0.370	-0.362	-0.356	-0.349	-0.342	-0.334	-0.326	-0.319	-0.310	-0.302	-0.295	-0.288	-0.280	-0.274	-0.268	-0.261	-0.255	-0.250	-0.246	-0.242	-0.239	-0.236	-0.235	-0.234	-0.235	-0.235	-0.238	-0.240	-0.245	-0.250	-0.255	-0.262	-0.271	-0.279	-0.290	-0.300	-0.311	-0.325	-0.339	-0.352	-0.368	-0.384	-0.401	-0.419	-0.438	-0.455	-0.474	-0.494	-0.514	-0.535	-0.555	-0.576	-0.598	-0.619	-0.640	-0.661	-0.681	-0.702	-0.724	-0.742	-0.762	-0.782	-0.801	-0.819	-0.836	-0.854	-0.869	-0.885	-0.899	-0.912	-0.926	-0.938	-0.948	-0.959	-0.968	-0.976	-0.984	-0.989	-0.995	-0.999	-1.002	-1.004	-1.005	-1.006	-1.005	-1.002	-1.001	-0.998	-0.994	-0.989	-0.984	-0.978	-0.971	-0.964	-0.956	-0.948	-0.940	-0.930	-0.920	-0.911	-0.901	-0.891	-0.881	-0.872	-0.861	-0.854	-0.844	-0.835	-0.828	-0.819	-0.811	-0.805	-0.798	-0.791	-0.786	-0.781	-0.778	-0.774	-0.771	-0.770	-0.770	-0.769	-0.769	-0.771	-0.774	-0.776	-0.781	-0.785	-0.791	-0.798	-0.805	-0.811	-0.820	-0.829	-0.839	-0.849	-0.860	-0.870	-0.881	-0.892	-0.905	-0.918	-0.930	-0.942	-0.955	-0.968	-0.980	-0.992	-1.005	-1.018	-1.030	-1.041	-1.052	-1.064	-1.075	-1.085	-1.094	-1.104	-1.112	-1.121	-1.129	-1.136	-1.142	-1.148	-1.152	-1.156	-1.160	-1.164	-1.165	-1.166	-1.165	-1.165	-1.165	-1.162	-1.159	-1.155	-1.151	-1.146	-1.141	-1.135	-1.128	-1.119	-1.111	-1.101	-1.091	-1.080	-1.068	-1.056	-1.044	-1.030	-1.016	-1.001	-0.985	-0.971	-0.954	-0.938	-0.920	-0.904	-0.885	-0.866	-0.849	-0.829	-0.810	-0.791	-0.771	-0.751	-0.731	-0.711	-0.692	-0.671	-0.652	-0.631	-0.612	-0.592	-0.574	-0.555	-0.536	-0.519	-0.501	-0.482	-0.465	-0.450	-0.432	-0.418	-0.404	-0.390	-0.376	-0.362	-0.351	-0.340	-0.329	-0.319	-0.309	-0.301	-0.292	-0.286	-0.279	-0.274	-0.269	-0.265	-0.260	-0.258	-0.255	-0.251	-0.250	-0.248	-0.246	-0.245	-0.242	-0.242	-0.241	-0.240	-0.238	-0.235	-0.234	-0.231	-0.230	-0.226	-0.222	-0.219	-0.212	-0.208	-0.200	-0.192	-0.185	-0.175	-0.166	-0.154	-0.142	-0.130	-0.115	-0.101	-0.085	-0.068	-0.049	-0.030	-0.010	0.011	0.032	0.056	0.079	0.104	0.129	0.155	0.180	0.208	0.234	0.262	0.290	0.320	0.348	0.376	0.405	0.434	0.461	0.490	0.518	0.545	0.571	0.598	0.624	0.649	0.672	0.696	0.718	0.739	0.759	0.779	0.798	0.815	0.830	0.846	0.859	0.871	0.882	0.892	0.901	0.910	0.916	0.920	0.925	0.928	0.929	0.929	0.928	0.926	0.922	0.918	0.912	0.906	0.899	0.890	0.879	0.869	0.859	0.845	0.834	0.819	0.804	0.789	0.774	0.758	0.741	0.722	0.705	0.686	0.668	0.649	0.630	0.610	0.591	0.571	0.551	0.532	0.512	0.494	0.474	0.455	0.436	0.419	0.401	0.384	0.368	0.351	0.336	0.322	0.308	0.295	0.284	0.272	0.264	0.256	0.249	0.242	0.239	0.235	0.234	0.232	0.234	0.238	0.241	0.248	0.254	0.264	0.274	0.286	0.300	0.315	0.331	0.350	0.370	0.390	0.414	0.436	0.462	0.489	0.515	0.545	0.574	0.604	0.635	0.666	0.699	0.731	0.766	0.799	0.832	0.866	0.900	0.932	0.966	0.999	1.032	1.064	1.095	1.125	1.155	1.182	1.210	1.235	1.260	1.284	1.305	1.326	1.345	1.361	1.378	1.392	1.404	1.414	1.422	1.430	1.434	1.438	1.439	1.439	1.436	1.432	1.428	1.420	1.410	1.400	1.389	1.375	1.361	1.346	1.329	1.311	1.292	1.271	1.252	1.230	1.208	1.185	1.162	1.138	1.114	1.090	1.065	1.041	1.016	0.992	0.969	0.945	0.921	0.899	0.875	0.854	0.834	0.814	0.794	0.775	0.758	0.740	0.722	0.708	0.694	0.679	0.668	0.655	0.645	0.635	0.625	0.619	0.611	0.605	0.600	0.595	0.591	0.589	0.585	0.584	0.581	0.580	0.580	0.580	0.580	0.580	0.580	0.582	0.582	0.584	0.586	0.588	0.589	0.590	0.592	0.594	0.594	0.596	0.596	0.596	0.596	0.595	0.595	0.594	0.592	0.592	0.589	0.588	0.584	0.581	0.578	0.574	0.570	0.566	0.561	0.556	0.552	0.548	0.542	0.538	0.534	0.529	0.525	0.520	0.516	0.512	0.509	0.506	0.504	0.501	0.501	0.500	0.500	0.501	0.502	0.505	0.507	0.512	0.518	0.524	0.531	0.539	0.548	0.559	0.570	0.581	0.595	0.610	0.625	0.642	0.660	0.679	0.698	0.719	0.740	0.762	0.785	0.809	0.834	0.859	0.885	0.911	0.938	0.965	0.992	1.020	1.049	1.076	1.105	1.132	1.161	1.189	1.216	1.245	1.271	1.299	1.324	1.350	1.374	1.398	1.421	1.442	1.465	1.484	1.504	1.521	1.536	1.552	1.565	1.579	1.590	1.599	1.608	1.614	1.618	1.621	1.624	1.625	1.624	1.620	1.618	1.611	1.602	1.594	1.584	1.571	1.559	1.542	1.526	1.510	1.490	1.470	1.448	1.425	1.401	1.376	1.350	1.324	1.296	1.268	1.239	1.209	1.179	1.149	1.118	1.086	1.055	1.024	0.992	0.961	0.929	0.898	0.868	0.836	0.808	0.778	0.749	0.719	0.691	0.665	0.639	0.612	0.588	0.564	0.541	0.519	0.498	0.478	0.459	0.441	0.425	0.409	0.395	0.380	0.368	0.358	0.346	0.338	0.330	0.322	0.318	0.312	0.308	0.305	0.301	0.300	0.299	0.300	0.300	0.301	0.302	0.305	0.308	0.311	0.314	0.318	0.322	0.328	0.332	0.339	0.344	0.349	0.355	0.361	0.368	0.374	0.379	0.385	0.391	0.396	0.402	0.409	0.414	0.420	0.425	0.431	0.436	0.442	0.448	0.454	0.459	0.464	0.470	0.475	0.481	0.486	0.491	0.499	0.504	0.509	0.516	0.522	0.529	0.535	0.541	0.548	0.555	0.561	0.569	0.576	0.584	0.591	0.600	0.608	0.618	0.626	0.635	0.645	0.654	0.665	0.675	0.685	0.695	0.706	0.718	0.728	0.739	0.750	0.762	0.772	0.785	0.796	0.808	0.819	0.830	0.842	0.854	0.865	0.876	0.888	0.899	0.910	0.921	0.934	0.945	0.956	0.968	0.980	0.991	1.002	1.014	1.025	1.039	1.049	1.061	1.074	1.086	1.098	1.110	1.122	1.134	1.146	1.159	1.171	1.185	1.198	1.211	1.224	1.238	1.251	1.265	1.279	1.292	1.306	1.320	1.334	1.348	1.362	1.376	1.390	1.404	1.418	1.431	1.445	1.456	1.469	1.481	1.492	1.504	1.512	1.522	1.531	1.539	1.546	1.552	1.558	1.561	1.565	1.568	1.569	1.569	1.568	1.565	1.562	1.558	1.552	1.545	1.536	1.528	1.516	1.504	1.490	1.475	1.459	1.442	1.424	1.404	1.382	1.360	1.338	1.314	1.289	1.261	1.235	1.206	1.178	1.148	1.118	1.086	1.056	1.024	0.991	0.958	0.925	0.892	0.859	0.826	0.794	0.761	0.729	0.696	0.664	0.632	0.601	0.570	0.540	0.511	0.481	0.455	0.426	0.400	0.375	0.351	0.328	0.306	0.285	0.266	0.246	0.230	0.212	0.198	0.185	0.172	0.162	0.151	0.144	0.136	0.131	0.128	0.124	0.121	0.121	0.122	0.125	0.129	0.134	0.139	0.145	0.154	0.164	0.174	0.185	0.198	0.210	0.225	0.240	0.256	0.272	0.291	0.308	0.326	0.346	0.365	0.385	0.406	0.426	0.446	0.469	0.489	0.510	0.532	0.554	0.575	0.596	0.616	0.636	0.658	0.678	0.698	0.716	0.735	0.752	0.771	0.788	0.805	0.820	0.835	0.850	0.862	0.876	0.889	0.899	0.910	0.919	0.929	0.936	0.944	0.951	0.956	0.960	0.965	0.969	0.971	0.972	0.974	0.974	0.975	0.974	0.971	0.970	0.968	0.965	0.961	0.958	0.952	0.948	0.942	0.938	0.931	0.925	0.918	0.911	0.905	0.898	0.890	0.884	0.876	0.869	0.862	0.856	0.849	0.844	0.836	0.831	0.825	0.819	0.814	0.810	0.805	0.800	0.798	0.795	0.791	0.789	0.788	0.786	0.785	0.784	0.784	0.784	0.785	0.786	0.788	0.790	0.791	0.792	0.796	0.799	0.802	0.806	0.810	0.812	0.818	0.821	0.825	0.830	0.834	0.838	0.842	0.845	0.849	0.852	0.855	0.859	0.860	0.862	0.864	0.866	0.866	0.866	0.865	0.865	0.862	0.860	0.856	0.852	0.849	0.844	0.836	0.830	0.822	0.814	0.805	0.795	0.785	0.772	0.760	0.748	0.735	0.720	0.705	0.689	0.672	0.656	0.640	0.622	0.605	0.586	0.569	0.550	0.532	0.514	0.495	0.476	0.459	0.440	0.422	0.406	0.390	0.374	0.359	0.344	0.330	0.316	0.304	0.292	0.282	0.274	0.264	0.256	0.251	0.246	0.242	0.240	0.239	0.239	0.240	0.242	0.246	0.252	0.258	0.265	0.274	0.284	0.296	0.309	0.322	0.338	0.355	0.371	0.390	0.409	0.430	0.451	0.472	0.495	0.519	0.542	0.568	0.592	0.619	0.646	0.672	0.700	0.728	0.754	0.781	0.810	0.838	0.865	0.894	0.921	0.948	0.975	1.002	1.029	1.056	1.081	1.109	1.134	1.159	1.182	1.206	1.230	1.254	1.276	1.299	1.319	1.340	1.359	1.379	1.398	1.415	1.432	1.449	1.465	1.480	1.495	1.510	1.524	1.536	1.549	1.560	1.571	1.582	1.592	1.601	1.610	1.619	1.626	1.634	1.641	1.648	1.652	1.659	1.665	1.669	1.672	1.676	1.680	1.682	1.685	1.686	1.688	1.689	1.690	1.690	1.690	1.689	1.689	1.688	1.686	1.684	1.682	1.679	1.676	1.674	1.670	1.668	1.662	1.659	1.654	1.650	1.645	1.639	1.634	1.628	1.621	1.615	1.608	1.600	1.591	1.584	1.576	1.566	1.558	1.548	1.539	1.529	1.519	1.508	1.498	1.486	1.475	1.462	1.451	1.439	1.426	1.412	1.399	1.385	1.371	1.358	1.342	1.326	1.311	1.296	1.280	1.262	1.246	1.229	1.211	1.195	1.175	1.158	1.139	1.121	1.100	1.082	1.061	1.042	1.022	1.001	0.981	0.961	0.940	0.919	0.896	0.875	0.852	0.831	0.809	0.786	0.764	0.741	0.718	0.695	0.672	0.648	0.625	0.600	0.576	0.552	0.528	0.504	0.479	0.454	0.429	0.404	0.378	0.352	0.326	0.301	0.274	0.249	0.222	0.196	0.168	0.142	0.115	0.089	0.061	0.035	0.008	-0.019	-0.045	-0.071	-0.099	-0.125	-0.151	-0.178	-0.202	-0.228	-0.254	-0.278	-0.301	-0.324	-0.346	-0.369	-0.390	-0.410	-0.430	-0.449	-0.466	-0.484	-0.499	-0.514	-0.526	-0.539	-0.550	-0.559	-0.568	-0.574	-0.579	-0.582	-0.584	-0.585	-0.584	-0.581	-0.576	-0.571	-0.564	-0.555	-0.544	-0.531	-0.519	-0.502	-0.486	-0.469	-0.450	-0.430	-0.409	-0.385	-0.361	-0.336	-0.311	-0.284	-0.256	-0.229	-0.200	-0.170	-0.141	-0.110	-0.080	-0.049	-0.019	0.011	0.042	0.072	0.102	0.131	0.160	0.189	0.216	0.241	0.268	0.292	0.316	0.339	0.360	0.380	0.399	0.418	0.432	0.448	0.461	0.472	0.484	0.492	0.501	0.507	0.514	0.516	0.519	0.520	0.520	0.518	0.515	0.510	0.505	0.499	0.490	0.481	0.472	0.460	0.450	0.438	0.425	0.411	0.398	0.382	0.369	0.352	0.338	0.322	0.306	0.291	0.275	0.259	0.244	0.228	0.212	0.198	0.184	0.170	0.156	0.144	0.131	0.119	0.109	0.098	0.088	0.080	0.071	0.064	0.058	0.051	0.048	0.044	0.041	0.039	0.036	0.036	0.038	0.039	0.040	0.044	0.046	0.051	0.056	0.061	0.068	0.075	0.082	0.091	0.099	0.108	0.118	0.126	0.136	0.148	0.156	0.168	0.178	0.188	0.198	0.208	0.216	0.226	0.234	0.244	0.250	0.259	0.266	0.271	0.276	0.281	0.285	0.289	0.289	0.291	0.291	0.291	0.290	0.286	0.282	0.278	0.272	0.266	0.258	0.250	0.239	0.229	0.218	0.205	0.194	0.179	0.165	0.150	0.135	0.119	0.102	0.086	0.069	0.051	0.034	0.016	-0.001	-0.019	-0.035	-0.052	-0.070	-0.086	-0.101	-0.118	-0.131	-0.146	-0.159	-0.172	-0.182	-0.195	-0.205	-0.214	-0.221	-0.229	-0.234	-0.240	-0.244	-0.246	-0.248	-0.249	-0.248	-0.246	-0.242	-0.240	-0.234	-0.229	-0.222	-0.214	-0.205	-0.196	-0.186	-0.174	-0.162	-0.150	-0.135	-0.122	-0.108	-0.091	-0.076	-0.060	-0.044	-0.028	-0.011	0.006	0.024	0.040	0.059	0.076	0.094	0.112	0.130	0.149	0.168	0.185	0.204	0.221	0.240	0.258	0.276	0.294	0.311	0.330	0.348	0.366	0.385	0.404	0.421	0.441	0.460	0.478	0.498	0.518	0.536	0.556	0.576	0.596	0.618	0.639	0.659	0.680	0.701	0.722	0.745	0.766	0.789	0.810	0.832	0.855	0.876	0.899	0.920	0.942	0.964	0.986	1.009	1.029	1.050	1.070	1.090	1.110	1.129	1.148	1.165	1.182	1.199	1.215	1.230	1.245	1.256	1.269	1.281	1.291	1.301	1.309	1.316	1.322	1.329	1.332	1.338	1.339	1.341	1.342	1.341	1.340	1.339	1.335	1.330	1.326	1.321	1.315	1.308	1.301	1.294	1.285	1.276	1.266	1.258	1.248	1.238	1.226	1.216	1.205	1.194	1.182	1.172	1.161	1.150	1.138	1.126	1.116	1.105	1.094	1.084	1.072	1.062	1.051	1.041	1.030	1.019	1.008	0.996	0.985	0.974	0.961	0.950	0.938	0.925	0.912	0.898	0.884	0.871	0.855	0.839	0.822	0.805	0.788	0.769	0.749	0.729	0.706	0.682	0.659	0.635	0.609	0.581	0.554	0.524	0.494	0.462	0.430	0.395	0.361	0.325	0.288	0.249	0.210	0.170	0.130	0.089	0.046	0.004	-0.040	-0.085	-0.129	-0.174	-0.219	-0.265	-0.311	-0.356	-0.401	-0.448	-0.492	-0.536	-0.581	-0.625	-0.668	-0.710	-0.752	-0.792	-0.832	-0.871	-0.909	-0.944	-0.980	-1.012	-1.045	-1.076	-1.104	-1.131	-1.156	-1.180	-1.202	-1.222	-1.241	-1.258	-1.274	-1.286	-1.299	-1.310	-1.318	-1.324	-1.329	-1.332	-1.332	-1.332	-1.331	-1.329	-1.325	-1.319	-1.312	-1.304	-1.294	-1.284	-1.271	-1.260	-1.246	-1.232	-1.218	-1.204	-1.188	-1.172	-1.155	-1.139	-1.122	-1.105	-1.088	-1.070	-1.052	-1.035	-1.019	-1.001	-0.984	-0.966	-0.951	-0.934	-0.918	-0.902	-0.888	-0.871	-0.858	-0.844	-0.828	-0.814	-0.801	-0.786	-0.772	-0.760	-0.746	-0.734	-0.720	-0.708	-0.695	-0.681	-0.670	-0.656	-0.644	-0.630	-0.615	-0.601	-0.586	-0.571	-0.556	-0.540	-0.524	-0.506	-0.490	-0.472	-0.454	-0.435	-0.416	-0.396	-0.376	-0.355	-0.334	-0.312	-0.291	-0.268	-0.246	-0.222	-0.200	-0.176	-0.152	-0.129	-0.105	-0.080	-0.058	-0.032	-0.010	0.014	0.036	0.060	0.081	0.102	0.124	0.145	0.164	0.181	0.200	0.216	0.231	0.246	0.260	0.272	0.282	0.292	0.301	0.309	0.316	0.320	0.324	0.328	0.329	0.328	0.326	0.324	0.320	0.316	0.310	0.304	0.296	0.288	0.278	0.269	0.259	0.248	0.236	0.225	0.212	0.200	0.188	0.175	0.161	0.150	0.138	0.126	0.115	0.106	0.095	0.088	0.079	0.071	0.065	0.060	0.056	0.052	0.050	0.050	0.049	0.051	0.054	0.056	0.062	0.069	0.076	0.085	0.095	0.105	0.118	0.131	0.146	0.160	0.176	0.192	0.210	0.228	0.245	0.265	0.284	0.304	0.322	0.342	0.361	0.380	0.400	0.418	0.435	0.454	0.470	0.486	0.500	0.515	0.529	0.539	0.550	0.560	0.569	0.575	0.580	0.584	0.586	0.589	0.588	0.585	0.582	0.579	0.571	0.564	0.555	0.542	0.531	0.518	0.502	0.486	0.470	0.451	0.432	0.412	0.391	0.369	0.348	0.324	0.301	0.278	0.254	0.230	0.206	0.181	0.159	0.134	0.111	0.089	0.065	0.044	0.022	0.001	-0.019	-0.038	-0.056	-0.074	-0.089	-0.105	-0.119	-0.132	-0.145	-0.156	-0.165	-0.174	-0.180	-0.188	-0.192	-0.195	-0.198	-0.199	-0.198	-0.198	-0.196	-0.192	-0.188	-0.182	-0.176	-0.170	-0.161	-0.154	-0.144	-0.135	-0.124	-0.112	-0.100	-0.088	-0.075	-0.061	-0.048	-0.035	-0.021	-0.006	0.008	0.022	0.036	0.052	0.066	0.082	0.096	0.111	0.126	0.140	0.156	0.170	0.184	0.199	0.212	0.228	0.240	0.254	0.268	0.281	0.296	0.309	0.322	0.335	0.349	0.361	0.375	0.388	0.400	0.412	0.425	0.438	0.450	0.462	0.474	0.486	0.499	0.509	0.521	0.532	0.544	0.556	0.566	0.578	0.589	0.599	0.609	0.620	0.630	0.640	0.650	0.659	0.668	0.676	0.685	0.694	0.701	0.709	0.716	0.724	0.730	0.736	0.742	0.748	0.752	0.758	0.761	0.765	0.769	0.771	0.772	0.775	0.776	0.779	0.779	0.779	0.780	0.780	0.780	0.779	0.779	0.778	0.776	0.772	0.771	0.769	0.766	0.762	0.760	0.758	0.752	0.750	0.746	0.742	0.739	0.734	0.730	0.728	0.722	0.719	0.715	0.711	0.706	0.702	0.699	0.695	0.692	0.689	0.685	0.681	0.679	0.675	0.672	0.670	0.666	0.665	0.662	0.660	0.658	0.658	0.655	0.652	0.651	0.650	0.649	0.646	0.645	0.644	0.642	0.641	0.641	0.639	0.638	0.636	0.635	0.634	0.632	0.632	0.631	0.629	0.628	0.625	0.624	0.621	0.620	0.618	0.615	0.611	0.609	0.606	0.602	0.599	0.595	0.591	0.588	0.584	0.579	0.574	0.569	0.564	0.559	0.552	0.545	0.540	0.534	0.525	0.518	0.510	0.502	0.495	0.486	0.478	0.469	0.460	0.451	0.441	0.432	0.422	0.414	0.405	0.395	0.385	0.375	0.364	0.354	0.345	0.334	0.322	0.312	0.300	0.290	0.279	0.268	0.256	0.245	0.234	0.221	0.210	0.199	0.189	0.178	0.165	0.155	0.142	0.130	0.120	0.108	0.098	0.085	0.075	0.064	0.052	0.044	0.032	0.022	0.014	0.004	-0.005	-0.014	-0.022	-0.031	-0.039	-0.046	-0.052	-0.060	-0.065	-0.071	-0.076	-0.079	-0.084	-0.086	-0.088	-0.090	-0.091	-0.091	-0.090	-0.088	-0.085	-0.082	-0.079	-0.074	-0.068	-0.061	-0.052	-0.044	-0.035	-0.026	-0.015	-0.004	0.008	0.020	0.034	0.046	0.061	0.076	0.090	0.106	0.121	0.138	0.154	0.169	0.185	0.201	0.216	0.232	0.248	0.262	0.278	0.291	0.305	0.318	0.330	0.341	0.352	0.362	0.371	0.379	0.386	0.392	0.396	0.401	0.402	0.405	0.405	0.405	0.401	0.399	0.395	0.389	0.382	0.375	0.366	0.355	0.344	0.331	0.318	0.302	0.288	0.271	0.255	0.235	0.218	0.198	0.178	0.158	0.136	0.116	0.095	0.072	0.051	0.029	0.006	-0.016	-0.038	-0.060	-0.082	-0.105	-0.126	-0.148	-0.169	-0.189	-0.209	-0.230	-0.249	-0.268	-0.286	-0.304	-0.321	-0.336	-0.352	-0.368	-0.382	-0.395	-0.408	-0.419	-0.430	-0.441	-0.450	-0.459	-0.466	-0.474	-0.480	-0.485	-0.490	-0.494	-0.496	-0.498	-0.499	-0.499	-0.499	-0.496	-0.494	-0.490	-0.488	-0.482	-0.476	-0.471	-0.464	-0.456	-0.448	-0.438	-0.428	-0.418	-0.405	-0.394	-0.380	-0.368	-0.354	-0.339	-0.325	-0.310	-0.292	-0.278	-0.260	-0.244	-0.226	-0.209	-0.190	-0.172	-0.154	-0.135	-0.116	-0.099	-0.079	-0.060	-0.041	-0.022	-0.005	0.014	0.031	0.050	0.068	0.085	0.101	0.120	0.136	0.152	0.168	0.182	0.196	0.211	0.225	0.239	0.251	0.262	0.275	0.285	0.295	0.305	0.312	0.321	0.329	0.336	0.342	0.348	0.352	0.356	0.360	0.362	0.365	0.366	0.368	0.368	0.366	0.365	0.362	0.360	0.356	0.351	0.348	0.341	0.334	0.326	0.320	0.311	0.302	0.292	0.284	0.271	0.260	0.249	0.235	0.222	0.208	0.192	0.176	0.160	0.144	0.126	0.109	0.090	0.071	0.051	0.032	0.011	-0.010	-0.031	-0.052	-0.076	-0.098	-0.121	-0.145	-0.168	-0.192	-0.216	-0.241	-0.266	-0.290	-0.315	-0.339	-0.364	-0.386	-0.411	-0.435	-0.459	-0.481	-0.505	-0.526	-0.549	-0.570	-0.591	-0.610	-0.630	-0.649	-0.666	-0.682	-0.699	-0.715	-0.729	-0.742	-0.755	-0.766	-0.778	-0.786	-0.794	-0.801	-0.806	-0.811	-0.814	-0.816	-0.818	-0.818	-0.816	-0.815	-0.811	-0.808	-0.802	-0.798	-0.791	-0.782	-0.774	-0.766	-0.756	-0.745	-0.734	-0.722	-0.711	-0.699	-0.685	-0.672	-0.659	-0.645	-0.632	-0.619	-0.606	-0.592	-0.580	-0.568	-0.555	-0.544	-0.532	-0.521	-0.511	-0.502	-0.492	-0.485	-0.476	-0.470	-0.464	-0.459	-0.455	-0.450	-0.448	-0.445	-0.444	-0.444	-0.444	-0.445	-0.446	-0.449	-0.452	-0.456	-0.460	-0.466	-0.471	-0.478	-0.485	-0.492	-0.501	-0.509	-0.518	-0.528	-0.536	-0.545	-0.555	-0.564	-0.574	-0.582	-0.592	-0.601	-0.611	-0.620	-0.629	-0.636	-0.646	-0.654	-0.661	-0.670	-0.676	-0.682	-0.689	-0.695	-0.699	-0.704	-0.706	-0.711	-0.714	-0.716	-0.718	-0.719	-0.721	-0.720	-0.721	-0.721	-0.719	-0.718	-0.716	-0.715	-0.711	-0.710	-0.706	-0.704	-0.700	-0.696	-0.691	-0.688	-0.684	-0.680	-0.675	-0.672	-0.668	-0.664	-0.660	-0.656	-0.652	-0.649	-0.645	-0.642	-0.639	-0.636	-0.634	-0.631	-0.629	-0.626	-0.625	-0.622	-0.621	-0.619	-0.618	-0.616	-0.615	-0.614	-0.612	-0.611	-0.611	-0.610	-0.610	-0.610	-0.609	-0.608	-0.606	-0.605	-0.605	-0.602	-0.601	-0.600	-0.598	-0.595	-0.592	-0.590	-0.588	-0.582	-0.579	-0.575	-0.570	-0.565	-0.559	-0.552	-0.546	-0.540	-0.532	-0.525	-0.518	-0.509	-0.500	-0.491	-0.481	-0.471	-0.461	-0.451	-0.440	-0.429	-0.419	-0.406	-0.395	-0.384	-0.372	-0.361	-0.350	-0.339	-0.329	-0.318	-0.309	-0.299	-0.290	-0.281	-0.272	-0.266	-0.258	-0.251	-0.246	-0.241	-0.236	-0.234	-0.230	-0.228	-0.225	-0.225	-0.225	-0.226	-0.226	-0.229	-0.231	-0.235	-0.239	-0.242	-0.248	-0.252	-0.258	-0.264	-0.270	-0.278	-0.284	-0.290	-0.296	-0.302	-0.309	-0.314	-0.320	-0.325	-0.329	-0.334	-0.336	-0.339	-0.340	-0.341	-0.341	-0.340	-0.338	-0.334	-0.328	-0.322	-0.315	-0.305	-0.295	-0.284	-0.272	-0.258	-0.242	-0.226	-0.208	-0.189	-0.169	-0.148	-0.126	-0.102	-0.078	-0.054	-0.028	0.000	0.026	0.054	0.082	0.110	0.139	0.168	0.196	0.225	0.251	0.279	0.305	0.332	0.358	0.382	0.408	0.430	0.450	0.471	0.490	0.510	0.525	0.540	0.554	0.566	0.576	0.584	0.590	0.596	0.599	0.600	0.599	0.596	0.592	0.588	0.580	0.570	0.559	0.545	0.531	0.516	0.499	0.480	0.459	0.438	0.414	0.391	0.366	0.340	0.312	0.285	0.258	0.228	0.199	0.169	0.138	0.108	0.076	0.046	0.015	-0.015	-0.045	-0.074	-0.104	-0.132	-0.161	-0.189	-0.215	-0.241	-0.265	-0.289	-0.311	-0.332	-0.351	-0.371	-0.389	-0.404	-0.419	-0.431	-0.442	-0.451	-0.459	-0.466	-0.471	-0.474	-0.476	-0.475	-0.474	-0.470	-0.465	-0.458	-0.449	-0.439	-0.428	-0.415	-0.400	-0.384	-0.366	-0.348	-0.328	-0.308	-0.285	-0.261	-0.236	-0.212	-0.186	-0.160	-0.131	-0.104	-0.076	-0.048	-0.019	0.011	0.039	0.069	0.098	0.126	0.155	0.182	0.210	0.238	0.264	0.289	0.314	0.336	0.359	0.380	0.400	0.420	0.438	0.455	0.469	0.484	0.496	0.507	0.516	0.524	0.531	0.538	0.541	0.542	0.542	0.542	0.540	0.536	0.531	0.525	0.519	0.510	0.500	0.489	0.476	0.464	0.450	0.435	0.420	0.404	0.386	0.368	0.350	0.331	0.312	0.292	0.274	0.255	0.235	0.215	0.196	0.178	0.159	0.140	0.122	0.105	0.089	0.072	0.056	0.042	0.028	0.015	0.002	-0.009	-0.020	-0.030	-0.038	-0.046	-0.052	-0.058	-0.062	-0.066	-0.069	-0.070	-0.071	-0.070	-0.068	-0.065	-0.061	-0.058	-0.051	-0.045	-0.038	-0.029	-0.020	-0.010	0.002	0.014	0.025	0.039	0.054	0.068	0.082	0.098	0.115	0.131	0.148	0.165	0.182	0.200	0.219	0.238	0.255	0.274	0.291	0.310	0.329	0.348	0.365	0.384	0.401	0.419	0.435	0.452	0.470	0.485	0.500	0.515	0.529	0.542	0.555	0.568	0.579	0.589	0.600	0.608	0.616	0.624	0.629	0.635	0.639	0.642	0.645	0.648	0.648	0.648	0.646	0.644	0.640	0.636	0.631	0.624	0.616	0.608	0.599	0.589	0.579	0.566	0.554	0.540	0.525	0.511	0.495	0.479	0.461	0.444	0.426	0.408	0.389	0.369	0.350	0.329	0.309	0.289	0.268	0.248	0.226	0.205	0.184	0.164	0.142	0.121	0.101	0.080	0.060	0.040	0.021	0.001	-0.018	-0.036	-0.054	-0.072	-0.089	-0.106	-0.124	-0.139	-0.155	-0.170	-0.184	-0.199	-0.212	-0.225	-0.238	-0.251	-0.264	-0.275	-0.286	-0.298	-0.309	-0.319	-0.329	-0.339	-0.349	-0.359	-0.368	-0.378	-0.386	-0.396	-0.404	-0.412	-0.421	-0.429	-0.439	-0.446	-0.455	-0.462	-0.470	-0.478	-0.486	-0.494	-0.501	-0.509	-0.516	-0.522	-0.530	-0.536	-0.542	-0.548	-0.552	-0.558	-0.562	-0.569	-0.571	-0.576	-0.579	-0.581	-0.584	-0.585	-0.588	-0.586	-0.588	-0.585	-0.584	-0.581	-0.579	-0.575	-0.571	-0.566	-0.560	-0.554	-0.548	-0.540	-0.532	-0.524	-0.515	-0.505	-0.495	-0.485	-0.475	-0.462	-0.451	-0.441	-0.429	-0.416	-0.405	-0.394	-0.382	-0.371	-0.360	-0.349	-0.339	-0.330	-0.320	-0.311	-0.304	-0.298	-0.290	-0.284	-0.279	-0.276	-0.274	-0.271	-0.270	-0.271	-0.271	-0.274	-0.278	-0.282	-0.288	-0.294	-0.302	-0.311	-0.321	-0.332	-0.345	-0.358	-0.372	-0.388	-0.404	-0.421	-0.439	-0.458	-0.476	-0.496	100.000	5.000	2.000	1.000	2.000	0.000	0.000	0.000	0.000	0.000	0.000	0.000	0.000	0.000	0.000	0.000	0.000	0.000	0.780	0.779	0.779	0.780	0.780	0.781	0.782	0.784	0.786	0.789	0.792	0.798	0.801	0.806	0.812	0.818	0.825	0.832	0.840	0.849	0.858	0.866	0.878	0.888	0.899	0.911	0.924	0.936	0.949	0.964	0.978	0.992	1.008	1.024	1.040	1.055	1.072	1.089	1.106	1.122	1.140	1.158	1.175	1.192	1.210	1.229	1.246	1.261	1.279	1.295	1.311	1.325	1.341	1.354	1.368	1.380	1.392	1.402	1.412	1.422	1.430	1.438	1.444	1.450	1.454	1.456	1.458	1.458	1.458	1.455	1.451	1.448	1.441	1.434	1.425	1.416	1.406	1.395	1.381	1.368	1.354	1.338	1.320	1.302	1.284	1.266	1.246	1.226	1.204	1.182	1.161	1.139	1.118	1.094	1.070	1.049	1.025	1.001	0.978	0.955	0.932	0.910	0.888	0.866	0.844	0.822	0.802	0.782	0.764	0.744	0.726	0.709	0.692	0.676	0.661	0.648	0.634	0.621	0.609	0.598	0.586	0.578	0.568	0.559	0.550	0.544	0.538	0.531	0.526	0.522	0.519	0.514	0.511	0.509	0.507	0.505	0.504	0.504	0.502	0.501	0.501	0.501	0.502	0.502	0.502	0.502	0.505	0.505	0.506	0.506	0.507	0.507	0.509	0.509	0.510	0.510	0.510	0.510	0.510	0.509	0.507	0.506	0.505	0.502	0.500	0.498	0.495	0.492	0.489	0.484	0.480	0.475	0.471	0.465	0.460	0.454	0.446	0.440	0.432	0.425	0.416	0.409	0.400	0.390	0.380	0.371	0.360	0.350	0.339	0.328	0.316	0.305	0.294	0.282	0.270	0.259	0.246	0.235	0.224	0.211	0.201	0.190	0.179	0.168	0.156	0.148	0.136	0.128	0.118	0.110	0.101	0.094	0.088	0.081	0.075	0.071	0.066	0.062	0.060	0.059	0.058	0.058	0.056	0.058	0.060	0.061	0.065	0.069	0.072	0.078	0.084	0.089	0.096	0.102	0.110	0.119	0.128	0.136	0.145	0.154	0.164	0.174	0.184	0.194	0.204	0.215	0.225	0.236	0.246	0.256	0.266	0.275	0.284	0.292	0.301	0.309	0.316	0.324	0.330	0.336	0.341	0.346	0.350	0.354	0.356	0.360	0.361	0.361	0.362	0.362	0.361	0.359	0.356	0.354	0.350	0.345	0.340	0.335	0.329	0.322	0.314	0.306	0.298	0.289	0.280	0.271	0.260	0.250	0.240	0.229	0.218	0.206	0.195	0.182	0.171	0.158	0.146	0.134	0.121	0.111	0.099	0.086	0.075	0.065	0.054	0.042	0.034	0.022	0.014	0.005	-0.004	-0.011	-0.020	-0.028	-0.034	-0.040	-0.046	-0.050	-0.055	-0.059	-0.062	-0.065	-0.068	-0.069	-0.070	-0.070	-0.070	-0.068	-0.066	-0.064	-0.060	-0.058	-0.052	-0.049	-0.044	-0.038	-0.031	-0.025	-0.018	-0.011	-0.004	0.004	0.011	0.020	0.030	0.038	0.046	0.055	0.064	0.074	0.082	0.091	0.099	0.108	0.116	0.124	0.131	0.138	0.145	0.150	0.156	0.161	0.164	0.169	0.171	0.174	0.175	0.176	0.176	0.176	0.174	0.172	0.170	0.166	0.161	0.156	0.150	0.144	0.136	0.128	0.119	0.110	0.100	0.089	0.078	0.066	0.054	0.041	0.029	0.016	0.002	-0.011	-0.024	-0.038	-0.051	-0.064	-0.078	-0.090	-0.104	-0.116	-0.128	-0.139	-0.150	-0.160	-0.171	-0.180	-0.188	-0.195	-0.202	-0.209	-0.214	-0.219	-0.222	-0.225	-0.228	-0.228	-0.228	-0.226	-0.225	-0.221	-0.218	-0.212	-0.206	-0.200	-0.192	-0.184	-0.175	-0.165	-0.154	-0.142	-0.131	-0.118	-0.105	-0.090	-0.075	-0.060	-0.045	-0.029	-0.012	0.005	0.022	0.039	0.056	0.074	0.092	0.111	0.129	0.148	0.165	0.184	0.202	0.221	0.240	0.256	0.275	0.294	0.311	0.329	0.346	0.364	0.381	0.399	0.416	0.432	0.450	0.465	0.482	0.498	0.514	0.530	0.546	0.562	0.578	0.592	0.608	0.621	0.636	0.650	0.664	0.679	0.691	0.706	0.719	0.731	0.744	0.756	0.768	0.780	0.791	0.801	0.812	0.822	0.831	0.841	0.849	0.858	0.865	0.871	0.876	0.882	0.888	0.892	0.896	0.899	0.900	0.901	0.902	0.904	0.902	0.901	0.899	0.896	0.892	0.889	0.884	0.879	0.872	0.866	0.860	0.852	0.846	0.838	0.829	0.820	0.811	0.802	0.794	0.784	0.774	0.764	0.755	0.745	0.738	0.728	0.719	0.709	0.701	0.692	0.685	0.676	0.669	0.662	0.655	0.649	0.642	0.638	0.631	0.628	0.622	0.619	0.614	0.610	0.608	0.602	0.600	0.596	0.594	0.590	0.586	0.584	0.581	0.576	0.572	0.569	0.564	0.558	0.551	0.545	0.538	0.530	0.522	0.512	0.501	0.491	0.479	0.465	0.450	0.435	0.418	0.401	0.382	0.362	0.342	0.319	0.296	0.272	0.246	0.220	0.192	0.164	0.135	0.104	0.074	0.041	0.009	-0.026	-0.060	-0.095	-0.130	-0.166	-0.202	-0.239	-0.276	-0.312	-0.350	-0.386	-0.422	-0.461	-0.498	-0.534	-0.571	-0.606	-0.641	-0.676	-0.710	-0.744	-0.776	-0.808	-0.839	-0.870	-0.898	-0.926	-0.954	-0.979	-1.005	-1.029	-1.051	-1.072	-1.094	-1.114	-1.131	-1.148	-1.164	-1.178	-1.190	-1.202	-1.212	-1.221	-1.230	-1.236	-1.241	-1.245	-1.248	-1.250	-1.251	-1.249	-1.248	-1.245	-1.241	-1.236	-1.230	-1.222	-1.214	-1.204	-1.192	-1.182	-1.170	-1.156	-1.142	-1.128	-1.111	-1.095	-1.079	-1.060	-1.040	-1.020	-1.000	-0.979	-0.958	-0.935	-0.912	-0.890	-0.866	-0.842	-0.818	-0.794	-0.769	-0.744	-0.719	-0.692	-0.668	-0.642	-0.618	-0.591	-0.566	-0.540	-0.515	-0.490	-0.465	-0.441	-0.418	-0.394	-0.371	-0.349	-0.326	-0.306	-0.285	-0.266	-0.248	-0.229	-0.211	-0.194	-0.178	-0.162	-0.148	-0.135	-0.122	-0.110	-0.099	-0.090	-0.080	-0.072	-0.065	-0.059	-0.054	-0.048	-0.044	-0.040	-0.038	-0.036	-0.036	-0.035	-0.035	-0.036	-0.038	-0.040	-0.041	-0.045	-0.048	-0.051	-0.055	-0.059	-0.065	-0.069	-0.074	-0.079	-0.084	-0.089	-0.092	-0.098	-0.101	-0.105	-0.109	-0.112	-0.115	-0.119	-0.120	-0.121	-0.122	-0.122	-0.121	-0.121	-0.120	-0.118	-0.115	-0.111	-0.106	-0.101	-0.096	-0.090	-0.082	-0.074	-0.066	-0.056	-0.045	-0.036	-0.024	-0.012	0.000	0.014	0.028	0.041	0.056	0.072	0.088	0.104	0.119	0.135	0.151	0.169	0.184	0.201	0.218	0.234	0.250	0.265	0.281	0.295	0.311	0.325	0.338	0.351	0.362	0.374	0.385	0.395	0.404	0.412	0.419	0.425	0.430	0.434	0.436	0.438	0.439	0.439	0.436	0.434	0.430	0.425	0.419	0.411	0.404	0.395	0.385	0.372	0.361	0.349	0.335	0.321	0.305	0.290	0.274	0.258	0.240	0.222	0.205	0.188	0.168	0.150	0.132	0.114	0.096	0.078	0.059	0.042	0.026	0.009	-0.006	-0.022	-0.039	-0.052	-0.065	-0.079	-0.090	-0.100	-0.110	-0.120	-0.129	-0.135	-0.141	-0.148	-0.152	-0.155	-0.159	-0.160	-0.160	-0.161	-0.160	-0.159	-0.156	-0.152	-0.149	-0.145	-0.139	-0.132	-0.126	-0.120	-0.112	-0.105	-0.098	-0.089	-0.080	-0.071	-0.062	-0.054	-0.045	-0.035	-0.026	-0.018	-0.009	-0.001	0.008	0.015	0.024	0.031	0.039	0.044	0.051	0.058	0.062	0.068	0.072	0.076	0.081	0.085	0.089	0.091	0.094	0.095	0.098	0.099	0.100	0.100	0.101	0.101	0.102	0.102	0.102	0.102	0.102	0.102	0.102	0.104	0.104	0.105	0.105	0.106	0.106	0.108	0.109	0.111	0.112	0.115	0.118	0.120	0.124	0.126	0.131	0.135	0.139	0.144	0.149	0.154	0.159	0.165	0.171	0.179	0.186	0.194	0.201	0.209	0.218	0.226	0.234	0.242	0.251	0.260	0.270	0.280	0.290	0.300	0.310	0.320	0.330	0.340	0.351	0.361	0.371	0.382	0.392	0.402	0.412	0.422	0.434	0.444	0.455	0.465	0.475	0.488	0.498	0.507	0.518	0.528	0.538	0.549	0.559	0.569	0.578	0.589	0.598	0.606	0.616	0.624	0.632	0.641	0.649	0.656	0.664	0.670	0.676	0.681	0.686	0.691	0.696	0.699	0.704	0.705	0.706	0.708	0.708	0.708	0.705	0.704	0.699	0.696	0.691	0.684	0.679	0.670	0.661	0.652	0.641	0.629	0.618	0.604	0.589	0.575	0.559	0.540	0.524	0.505	0.485	0.465	0.444	0.421	0.400	0.378	0.355	0.330	0.306	0.281	0.258	0.231	0.205	0.180	0.155	0.129	0.104	0.078	0.052	0.026	0.002	-0.022	-0.046	-0.070	-0.094	-0.116	-0.139	-0.160	-0.181	-0.201	-0.220	-0.239	-0.258	-0.275	-0.291	-0.309	-0.324	-0.338	-0.352	-0.365	-0.376	-0.389	-0.399	-0.409	-0.418	-0.426	-0.434	-0.440	-0.446	-0.452	-0.456	-0.461	-0.465	-0.468	-0.471	-0.474	-0.476	-0.478	-0.478	-0.479	-0.480	-0.480	-0.480	-0.481	-0.480	-0.480	-0.479	-0.479	-0.479	-0.478	-0.478	-0.478	-0.476	-0.476	-0.476	-0.476	-0.475	-0.475	-0.475	-0.475	-0.474	-0.474	-0.474	-0.472	-0.472	-0.471	-0.471	-0.471	-0.471	-0.470	-0.469	-0.469	-0.468	-0.466	-0.466	-0.465	-0.462	-0.461	-0.460	-0.458	-0.455	-0.452	-0.449	-0.446	-0.442	-0.438	-0.434	-0.429	-0.424	-0.418	-0.411	-0.406	-0.399	-0.391	-0.384	-0.375	-0.368	-0.359	-0.350	-0.340	-0.330	-0.320	-0.310	-0.300	-0.289	-0.278	-0.266	-0.255	-0.245	-0.234	-0.221	-0.210	-0.199	-0.186	-0.175	-0.162	-0.151	-0.139	-0.129	-0.118	-0.108	-0.096	-0.086	-0.076	-0.068	-0.058	-0.049	-0.041	-0.034	-0.026	-0.019	-0.012	-0.008	-0.002	0.002	0.006	0.009	0.012	0.015	0.015	0.016	0.016	0.016	0.014	0.011	0.008	0.005	0.000	-0.006	-0.012	-0.020	-0.026	-0.036	-0.045	-0.055	-0.064	-0.075	-0.088	-0.100	-0.114	-0.128	-0.141	-0.156	-0.170	-0.186	-0.202	-0.219	-0.236	-0.252	-0.271	-0.289	-0.308	-0.326	-0.342	-0.362	-0.381	-0.399	-0.416	-0.436	-0.454	-0.470	-0.489	-0.505	-0.522	-0.539	-0.556	-0.571	-0.588	-0.601	-0.615	-0.629	-0.641	-0.652	-0.665	-0.675	-0.682	-0.692	-0.699	-0.706	-0.712	-0.716	-0.721	-0.724	-0.726	-0.728	-0.728	-0.728	-0.725	-0.722	-0.719	-0.715	-0.710	-0.704	-0.696	-0.689	-0.680	-0.671	-0.662	-0.650	-0.639	-0.628	-0.615	-0.604	-0.590	-0.578	-0.562	-0.549	-0.534	-0.519	-0.505	-0.490	-0.475	-0.460	-0.446	-0.431	-0.416	-0.402	-0.388	-0.374	-0.360	-0.346	-0.334	-0.320	-0.309	-0.298	-0.284	-0.274	-0.262	-0.252	-0.242	-0.234	-0.225	-0.218	-0.210	-0.202	-0.198	-0.191	-0.185	-0.180	-0.176	-0.172	-0.170	-0.168	-0.164	-0.164	-0.161	-0.161	-0.160	-0.161	-0.161	-0.164	-0.165	-0.168	-0.170	-0.174	-0.178	-0.181	-0.185	-0.191	-0.198	-0.202	-0.209	-0.215	-0.222	-0.229	-0.238	-0.246	-0.255	-0.262	-0.271	-0.282	-0.292	-0.302	-0.312	-0.324	-0.336	-0.348	-0.360	-0.371	-0.384	-0.396	-0.409	-0.422	-0.435	-0.450	-0.462	-0.476	-0.491	-0.505	-0.519	-0.532	-0.546	-0.560	-0.572	-0.588	-0.600	-0.614	-0.625	-0.639	-0.650	-0.661	-0.672	-0.684	-0.694	-0.702	-0.711	-0.720	-0.728	-0.734	-0.740	-0.745	-0.751	-0.754	-0.758	-0.759	-0.760	-0.760	-0.759	-0.758	-0.755	-0.752	-0.748	-0.742	-0.736	-0.729	-0.721	-0.711	-0.704	-0.692	-0.681	-0.670	-0.658	-0.644	-0.630	-0.618	-0.602	-0.588	-0.574	-0.558	-0.542	-0.528	-0.511	-0.496	-0.480	-0.465	-0.450	-0.436	-0.421	-0.408	-0.395	-0.381	-0.370	-0.359	-0.349	-0.339	-0.330	-0.322	-0.315	-0.310	-0.305	-0.301	-0.300	-0.299	-0.299	-0.300	-0.302	-0.305	-0.311	-0.316	-0.324	-0.331	-0.342	-0.351	-0.362	-0.375	-0.389	-0.402	-0.419	-0.434	-0.450	-0.468	-0.488	-0.506	-0.525	-0.545	-0.565	-0.586	-0.609	-0.629	-0.651	-0.672	-0.694	-0.716	-0.738	-0.759	-0.780	-0.801	-0.821	-0.841	-0.862	-0.881	-0.900	-0.919	-0.938	-0.955	-0.971	-0.988	-1.002	-1.018	-1.031	-1.045	-1.056	-1.069	-1.080	-1.089	-1.099	-1.108	-1.114	-1.121	-1.128	-1.135	-1.139	-1.142	-1.146	-1.149	-1.151	-1.152	-1.154	-1.154	-1.154	-1.154	-1.152	-1.151	-1.149	-1.148	-1.145	-1.141	-1.139	-1.134	-1.130	-1.126	-1.122	-1.118	-1.114	-1.109	-1.105	-1.100	-1.095	-1.090	-1.085	-1.080	-1.076	-1.072	-1.066	-1.062	-1.059	-1.054	-1.050	-1.046	-1.042	-1.039	-1.035	-1.032	-1.029	-1.026	-1.024	-1.022	-1.020	-1.018	-1.015	-1.014	-1.011	-1.011	-1.009	-1.009	-1.006	-1.005	-1.005	-1.004	-1.004	-1.004	-1.002	-1.002	-1.001	-1.001	-1.000	-1.000	-1.000	-0.999	-0.996	-0.996	-0.995	-0.994	-0.992	-0.990	-0.988	-0.986	-0.984	-0.981	-0.978	-0.974	-0.971	-0.968	-0.965	-0.960	-0.956	-0.952	-0.948	-0.944	-0.939	-0.934	-0.928	-0.922	-0.918	-0.912	-0.908	-0.901	-0.895	-0.890	-0.884	-0.878	-0.870	-0.865	-0.858	-0.851	-0.845	-0.839	-0.831	-0.824	-0.818	-0.810	-0.802	-0.795	-0.789	-0.781	-0.774	-0.768	-0.759	-0.751	-0.742	-0.735	-0.726	-0.718	-0.709	-0.699	-0.690	-0.680	-0.671	-0.660	-0.650	-0.639	-0.628	-0.616	-0.604	-0.592	-0.580	-0.568	-0.554	-0.540	-0.526	-0.511	-0.498	-0.481	-0.466	-0.450	-0.435	-0.419	-0.402	-0.385	-0.369	-0.351	-0.334	-0.318	-0.301	-0.284	-0.266	-0.249	-0.232	-0.215	-0.199	-0.182	-0.165	-0.150	-0.135	-0.119	-0.105	-0.090	-0.078	-0.064	-0.051	-0.040	-0.029	-0.018	-0.008	0.001	0.010	0.018	0.025	0.032	0.039	0.044	0.049	0.054	0.056	0.059	0.061	0.062	0.064	0.065	0.065	0.064	0.064	0.062	0.061	0.059	0.059	0.055	0.052	0.051	0.049	0.046	0.044	0.041	0.039	0.038	0.035	0.034	0.032	0.031	0.031	0.030	0.031	0.031	0.032	0.034	0.036	0.039	0.042	0.046	0.050	0.055	0.060	0.066	0.072	0.080	0.088	0.096	0.105	0.115	0.124	0.135	0.145	0.156	0.169	0.181	0.194	0.208	0.221	0.234	0.249	0.262	0.278	0.292	0.306	0.322	0.338	0.352	0.366	0.382	0.399	0.412	0.429	0.444	0.459	0.474	0.489	0.504	0.519	0.532	0.548	0.560	0.574	0.588	0.600	0.612	0.624	0.635	0.646	0.658	0.668	0.678	0.686	0.695	0.704	0.711	0.718	0.725	0.730	0.735	0.740	0.744	0.748	0.750	0.752	0.754	0.754	0.754	0.752	0.751	0.749	0.746	0.742	0.738	0.732	0.728	0.721	0.715	0.708	0.699	0.691	0.682	0.672	0.662	0.652	0.641	0.631	0.620	0.609	0.596	0.584	0.572	0.560	0.548	0.535	0.522	0.510	0.498	0.486	0.472	0.461	0.450	0.439	0.429	0.418	0.408	0.398	0.389	0.380	0.371	0.364	0.356	0.349	0.342	0.336	0.332	0.328	0.322	0.319	0.315	0.311	0.309	0.306	0.304	0.302	0.300	0.300	0.298	0.298	0.296	0.295	0.295	0.294	0.292	0.291	0.290	0.288	0.286	0.284	0.281	0.279	0.275	0.270	0.266	0.261	0.256	0.250	0.244	0.236	0.229	0.220	0.211	0.202	0.192	0.182	0.171	0.161	0.150	0.139	0.126	0.115	0.102	0.090	0.078	0.064	0.051	0.039	0.028	0.015	0.004	-0.008	-0.019	-0.030	-0.040	-0.050	-0.058	-0.066	-0.074	-0.080	-0.088	-0.092	-0.096	-0.099	-0.101	-0.104	-0.102	-0.102	-0.101	-0.099	-0.095	-0.091	-0.086	-0.080	-0.072	-0.065	-0.056	-0.046	-0.036	-0.026	-0.014	-0.002	0.010	0.022	0.036	0.050	0.065	0.078	0.091	0.106	0.120	0.135	0.149	0.162	0.176	0.190	0.204	0.216	0.229	0.241	0.252	0.264	0.274	0.284	0.292	0.300	0.309	0.315	0.321	0.328	0.331	0.335	0.339	0.342	0.344	0.344	0.345	0.345	0.342	0.341	0.339	0.335	0.331	0.326	0.321	0.315	0.309	0.302	0.294	0.285	0.278	0.268	0.256	0.246	0.236	0.224	0.211	0.199	0.186	0.172	0.159	0.145	0.129	0.115	0.099	0.082	0.068	0.051	0.035	0.019	0.002	-0.015	-0.032	-0.050	-0.066	-0.082	-0.100	-0.118	-0.135	-0.151	-0.169	-0.184	-0.200	-0.216	-0.231	-0.246	-0.261	-0.275	-0.289	-0.301	-0.311	-0.322	-0.332	-0.344	-0.351	-0.360	-0.366	-0.372	-0.378	-0.381	-0.384	-0.386	-0.386	-0.386	-0.385	-0.384	-0.380	-0.375	-0.370	-0.364	-0.356	-0.348	-0.339	-0.329	-0.319	-0.308	-0.295	-0.282	-0.268	-0.254	-0.241	-0.226	-0.211	-0.196	-0.181	-0.166	-0.151	-0.136	-0.121	-0.108	-0.094	-0.081	-0.068	-0.055	-0.045	-0.032	-0.024	-0.015	-0.006	0.000	0.006	0.010	0.015	0.018	0.019	0.018	0.016	0.014	0.010	0.005	-0.001	-0.009	-0.019	-0.029	-0.040	-0.054	-0.068	-0.082	-0.099	-0.118	-0.136	-0.155	-0.176	-0.198	-0.220	-0.244	-0.266	-0.291	-0.316	-0.341	-0.366	-0.394	-0.420	-0.446	-0.472	-0.500	-0.528	-0.555	-0.581	-0.609	-0.635	-0.661	-0.686	-0.712	-0.738	-0.762	-0.786	-0.810	-0.832	-0.854	-0.875	-0.896	-0.916	-0.934	-0.951	-0.968	-0.982	-0.998	-1.011	-1.024	-1.035	-1.046	-1.055	-1.062	-1.070	-1.076	-1.081	-1.085	-1.088	-1.089	-1.089	-1.088	-1.088	-1.084	-1.080	-1.075	-1.069	-1.061	-1.054	-1.045	-1.036	-1.025	-1.015	-1.002	-0.990	-0.975	-0.962	-0.949	-0.934	-0.918	-0.902	-0.888	-0.872	-0.856	-0.840	-0.825	-0.810	-0.794	-0.780	-0.765	-0.750	-0.736	-0.722	-0.710	-0.698	-0.686	-0.675	-0.665	-0.655	-0.648	-0.640	-0.632	-0.628	-0.622	-0.619	-0.616	-0.615	-0.615	-0.616	-0.618	-0.620	-0.625	-0.629	-0.635	-0.641	-0.649	-0.658	-0.668	-0.678	-0.688	-0.699	-0.711	-0.724	-0.736	-0.750	-0.764	-0.779	-0.792	-0.808	-0.822	-0.836	-0.851	-0.866	-0.880	-0.894	-0.906	-0.920	-0.932	-0.945	-0.956	-0.966	-0.978	-0.988	-0.995	-1.002	-1.009	-1.016	-1.020	-1.024	-1.025	-1.028	-1.028	-1.026	-1.024	-1.021	-1.018	-1.012	-1.006	-0.999	-0.990	-0.981	-0.970	-0.959	-0.946	-0.934	-0.919	-0.904	-0.889	-0.871	-0.855	-0.836	-0.819	-0.800	-0.780	-0.761	-0.741	-0.722	-0.701	-0.681	-0.661	-0.640	-0.621	-0.600	-0.580	-0.561	-0.542	-0.525	-0.507	-0.490	-0.474	-0.459	-0.442	-0.429	-0.416	-0.404	-0.392	-0.382	-0.372	-0.365	-0.356	-0.350	-0.345	-0.340	-0.336	-0.334	-0.332	-0.331	-0.331	-0.332	-0.334	-0.338	-0.340	-0.344	-0.349	-0.354	-0.359	-0.366	-0.371	-0.378	-0.385	-0.392	-0.399	-0.406	-0.412	-0.420	-0.426	-0.431	-0.436	-0.440	-0.444	-0.448	-0.450	-0.452	-0.452	-0.452	-0.451	-0.450	-0.446	-0.441	-0.436	-0.431	-0.422	-0.414	-0.404	-0.392	-0.381	-0.368	-0.351	-0.335	-0.319	-0.300	-0.281	-0.260	-0.239	-0.216	-0.192	-0.168	-0.142	-0.116	-0.090	-0.062	-0.035	-0.006	0.022	0.052	0.081	0.111	0.141	0.172	0.201	0.232	0.262	0.292	0.321	0.351	0.380	0.410	0.436	0.465	0.494	0.520	0.546	0.571	0.598	0.621	0.645	0.668	0.690	0.711	0.731	0.751	0.769	0.786	0.804	0.820	0.834	0.846	0.860	0.871	0.882	0.891	0.900	0.908	0.914	0.920	0.922	0.928	0.929	0.929	0.930	0.929	0.928	0.924	0.919	0.914	0.909	0.901	0.895	0.886	0.875	0.865	0.854	0.841	0.829	0.814	0.800	0.785	0.769	0.754	0.738	0.720	0.702	0.685	0.668	0.651	0.634	0.616	0.599	0.581	0.564	0.546	0.531	0.514	0.499	0.484	0.469	0.455	0.441	0.429	0.419	0.408	0.398	0.389	0.381	0.375	0.369	0.365	0.362	0.359	0.359	0.359	0.359	0.362	0.365	0.370	0.375	0.381	0.389	0.396	0.406	0.415	0.426	0.438	0.449	0.461	0.475	0.489	0.502	0.516	0.530	0.545	0.559	0.574	0.589	0.602	0.618	0.630	0.644	0.656	0.670	0.681	0.692	0.704	0.715	0.724	0.734	0.742	0.749	0.756	0.761	0.766	0.771	0.774	0.776	0.779	0.780	0.780	0.779	0.778	0.775	0.772	0.768	0.764	0.759	0.752	0.746	0.739	0.731	0.722	0.714	0.705	0.695	0.685	0.674	0.662	0.651	0.639	0.629	0.616	0.604	0.591	0.579	0.566	0.555	0.542	0.529	0.518	0.504	0.491	0.479	0.466	0.454	0.441	0.430	0.418	0.406	0.394	0.382	0.370	0.359	0.349	0.338	0.326	0.316	0.306	0.295	0.286	0.276	0.266	0.259	0.249	0.240	0.232	0.224	0.216	0.210	0.202	0.195	0.189	0.184	0.178	0.172	0.169	0.164	0.160	0.156	0.152	0.150	0.146	0.145	0.144	0.141	0.141	0.140	0.141	0.141	0.141	0.144	0.145	0.148	0.150	0.152	0.158	0.160	0.165	0.168	0.172	0.178	0.182	0.188	0.194	0.199	0.204	0.211	0.216	0.222	0.228	0.235	0.240	0.245	0.251	0.258	0.262	0.269	0.274	0.279	0.284	0.289	0.294	0.298	0.301	0.305	0.309	0.311	0.314	0.316	0.320	0.321	0.322	0.324	0.325	0.326	0.326	0.326	0.326	0.326	0.328	0.328	0.328	0.326	0.326	0.326	0.326	0.326	0.326	0.326	0.326	0.329	0.329	0.330	0.332	0.334	0.335	0.339	0.341	0.345	0.349	0.352	0.358	0.364	0.369	0.375	0.381	0.389	0.396	0.405	0.414	0.422	0.432	0.440	0.451	0.461	0.471	0.481	0.492	0.502	0.514	0.524	0.535	0.545	0.556	0.568	0.578	0.588	0.598	0.608	0.616	0.626	0.634	0.642	0.650	0.658	0.664	0.670	0.675	0.680	0.684	0.688	0.690	0.692	0.694	0.695	0.695	0.695	0.695	0.692	0.691	0.689	0.686	0.684	0.680	0.675	0.671	0.666	0.661	0.656	0.651	0.645	0.640	0.634	0.628	0.621	0.615	0.609	0.602	0.596	0.591	0.585	0.579	0.574	0.568	0.562	0.556	0.552	0.548	0.542	0.539	0.532	0.529	0.525	0.521	0.516	0.511	0.509	0.504	0.499	0.495	0.491	0.486	0.482	0.478	0.472	0.468	0.462	0.458	0.452	0.446	0.440	0.434	0.428	0.421	0.414	0.408	0.400	0.391	0.384	0.375	0.368	0.360	0.350	0.341	0.334	0.325	0.316	0.308	0.298	0.289	0.281	0.271	0.262	0.255	0.246	0.239	0.231	0.224	0.216	0.211	0.204	0.198	0.192	0.188	0.184	0.180	0.176	0.174	0.171	0.171	0.169	0.169	0.169	0.169	0.170	0.171	0.172	0.176	0.179	0.182	0.188	0.191	0.195	0.200	0.206	0.211	0.218	0.224	0.230	0.236	0.244	0.250	0.258	0.266	0.272	0.280	0.288	0.296	0.304	0.311	0.319	0.326	0.334	0.341	0.349	0.356	0.364	0.371	0.380	0.388	0.395	0.402	0.410	0.416	0.425	0.432	0.440	0.448	0.455	0.462	0.470	0.476	0.485	0.492	0.500	0.506	0.515	0.522	0.530	0.539	0.546	0.554	0.562	0.571	0.579	0.588	0.596	0.604	0.612	0.622	0.630	0.640	0.649	0.658	0.666	0.676	0.686	0.695	0.704	0.714	0.722	0.731	0.740	0.749	0.756	0.764	0.772	0.780	0.788	0.795	0.801	0.809	0.814	0.821	0.825	0.831	0.836	0.841	0.844	0.848	0.851	0.852	0.854	0.856	0.856	0.856	0.855	0.855	0.854	0.850	0.848	0.844	0.839	0.834	0.828	0.821	0.815	0.806	0.799	0.789	0.779	0.769	0.758	0.745	0.734	0.721	0.708	0.695	0.680	0.668	0.651	0.638	0.621	0.606	0.589	0.574	0.558	0.541	0.524	0.509	0.492	0.476	0.461	0.445	0.430	0.415	0.402	0.388	0.375	0.362	0.350	0.340	0.329	0.320	0.310	0.302	0.295	0.290	0.284	0.280	0.278	0.274	0.274	0.274	0.275	0.276	0.280	0.285	0.290	0.298	0.305	0.312	0.322	0.334	0.345	0.356	0.370	0.382	0.398	0.412	0.430	0.445	0.462	0.479	0.496	0.515	0.531	0.549	0.566	0.584	0.601	0.619	0.635	0.651	0.668	0.682	0.698	0.711	0.725	0.738	0.750	0.760	0.771	0.779	0.788	0.795	0.800	0.805	0.809	0.811	0.812	0.814	0.812	0.810	0.808	0.804	0.798	0.791	0.784	0.775	0.765	0.754	0.742	0.731	0.718	0.704	0.688	0.672	0.656	0.640	0.622	0.605	0.588	0.569	0.550	0.532	0.512	0.494	0.475	0.455	0.435	0.416	0.398	0.379	0.359	0.341	0.324	0.306	0.290	0.274	0.259	0.244	0.229	0.215	0.204	0.191	0.180	0.170	0.161	0.151	0.144	0.138	0.132	0.128	0.124	0.121	0.119	0.119	0.119	0.120	0.121	0.125	0.130	0.135	0.141	0.149	0.158	0.165	0.175	0.185	0.196	0.209	0.221	0.235	0.249	0.264	0.279	0.295	0.311	0.328	0.345	0.362	0.380	0.398	0.416	0.434	0.452	0.471	0.489	0.507	0.525	0.542	0.561	0.579	0.595	0.612	0.630	0.645	0.661	0.675	0.690	0.705	0.718	0.731	0.742	0.754	0.764	0.775	0.782	0.790	0.798	0.804	0.809	0.815	0.819	0.821	0.824	0.826	0.826	0.826	0.825	0.824	0.822	0.819	0.815	0.811	0.806	0.801	0.795	0.790	0.784	0.775	0.769	0.760	0.752	0.745	0.735	0.728	0.719	0.710	0.701	0.692	0.684	0.675	0.666	0.658	0.650	0.641	0.634	0.625	0.619	0.611	0.605	0.599	0.592	0.586	0.582	0.578	0.574	0.570	0.568	0.565	0.562	0.561	0.561	0.560	0.560	0.562	0.562	0.565	0.568	0.571	0.575	0.579	0.585	0.591	0.598	0.604	0.612	0.621	0.631	0.641	0.651	0.662	0.675	0.688	0.701	0.715	0.729	0.745	0.761	0.778	0.794	0.812	0.831	0.849	0.869	0.888	0.908	0.929	0.948	0.969	0.989	1.010	1.031	1.051	1.072	1.094	1.114	1.134	1.155	1.174	1.194	1.212	1.230	1.248	1.265	1.280	1.295	1.309	1.322	1.335	1.346	1.355	1.364	1.372	1.378	1.382	1.386	1.388	1.388	1.388	1.385	1.381	1.376	1.369	1.360	1.351	1.340	1.326	1.314	1.298	1.280	1.262	1.242	1.222	1.202	1.179	1.156	1.131	1.108	1.081	1.056	1.028	1.001	0.974	0.945	0.919	0.889	0.861	0.834	0.806	0.778	0.750	0.722	0.696	0.670	0.645	0.621	0.596	0.572	0.550	0.529	0.507	0.488	0.470	0.451	0.434	0.419	0.402	0.389	0.376	0.365	0.355	0.344	0.335	0.328	0.321	0.315	0.309	0.304	0.301	0.298	0.294	0.292	0.291	0.291	0.290	0.290	0.291	0.292	0.294	0.296	0.296	0.300	0.301	0.304	0.305	0.308	0.310	0.312	0.314	0.316	0.319	0.320	0.321	0.324	0.325	0.325	0.326	0.326	0.326	0.326	0.325	0.324	0.322	0.320	0.319	0.316	0.312	0.310	0.305	0.301	0.298	0.291	0.286	0.281	0.274	0.268	0.260	0.254	0.246	0.238	0.229	0.221	0.211	0.201	0.191	0.181	0.170	0.159	0.148	0.136	0.124	0.111	0.098	0.085	0.071	0.059	0.045	0.031	0.016	0.004	-0.011	-0.025	-0.039	-0.054	-0.068	-0.081	-0.095	-0.109	-0.122	-0.135	-0.146	-0.160	-0.171	-0.184	-0.195	-0.205	-0.214	-0.224	-0.232	-0.241	-0.248	-0.254	-0.260	-0.265	-0.269	-0.271	-0.274	-0.275	-0.276	-0.275	-0.275	-0.272	-0.270	-0.266	-0.261	-0.258	-0.251	-0.242	-0.236	-0.228	-0.219	-0.209	-0.199	-0.188	-0.176	-0.165	-0.151	-0.139	-0.126	-0.112	-0.099	-0.085	-0.071	-0.056	-0.042	-0.029	-0.016	-0.002	0.011	0.024	0.036	0.048	0.059	0.070	0.080	0.090	0.099	0.109	0.116	0.122	0.129	0.135	0.139	0.142	0.146	0.148	0.150	0.150	0.148	0.146	0.144	0.140	0.136	0.131	0.125	0.119	0.111	0.102	0.094	0.085	0.074	0.064	0.052	0.041	0.029	0.016	0.004	-0.010	-0.024	-0.036	-0.051	-0.065	-0.080	-0.092	-0.106	-0.121	-0.134	-0.148	-0.160	-0.172	-0.185	-0.198	-0.209	-0.220	-0.230	-0.240	-0.249	-0.258	-0.265	-0.272	-0.279	-0.285	-0.290	-0.294	-0.298	-0.300	-0.302	-0.302	-0.302	-0.301	-0.300	-0.298	-0.294	-0.290	-0.285	-0.280	-0.274	-0.266	-0.259	-0.250	-0.241	-0.232	-0.222	-0.212	-0.201	-0.191	-0.180	-0.168	-0.156	-0.144	-0.131	-0.119	-0.108	-0.096	-0.084	-0.071	-0.059	-0.048	-0.036	-0.026	-0.014	-0.004	0.005	0.014	0.022	0.029	0.035	0.041	0.048	0.052	0.056	0.059	0.061	0.064	0.064	0.065	0.064	0.062	0.060	0.058	0.054	0.048	0.042	0.038	0.030	0.022	0.015	0.006	-0.002	-0.011	-0.022	-0.032	-0.044	-0.054	-0.065	-0.076	-0.088	-0.099	-0.110	-0.121	-0.131	-0.142	-0.154	-0.164	-0.172	-0.182	-0.191	-0.201	-0.209	-0.215	-0.222	-0.228	-0.234	-0.239	-0.242	-0.246	-0.249	-0.250	-0.252	-0.252	-0.251	-0.251	-0.248	-0.245	-0.241	-0.236	-0.231	-0.225	-0.219	-0.211	-0.202	-0.195	-0.185	-0.175	-0.166	-0.154	-0.142	-0.131	-0.119	-0.105	-0.092	-0.079	-0.064	-0.050	-0.035	-0.020	-0.005	0.010	0.025	0.041	0.056	0.074	0.089	0.106	0.122	0.140	0.155	0.172	0.190	0.206	0.224	0.242	0.260	0.276	0.294	0.312	0.331	0.348	0.366	0.385	0.402	0.420	0.440	0.458	0.475	0.494	0.512	0.530	0.549	0.566	0.585	0.604	0.621	0.639	0.656	0.674	0.690	0.708	0.725	0.740	0.756	0.770	0.786	0.799	0.812	0.825	0.838	0.850	0.861	0.870	0.880	0.888	0.896	0.902	0.909	0.914	0.918	0.921	0.924	0.925	0.925	0.924	0.924	0.920	0.918	0.914	0.909	0.902	0.895	0.888	0.879	0.870	0.862	0.852	0.841	0.830	0.820	0.808	0.796	0.782	0.771	0.758	0.745	0.732	0.720	0.708	0.695	0.682	0.671	0.659	0.648	0.636	0.625	0.616	0.605	0.596	0.586	0.579	0.570	0.561	0.555	0.548	0.540	0.535	0.529	0.522	0.518	0.512	0.507	0.502	0.498	0.492	0.488	0.482	0.476	0.470	0.465	0.459	0.451	0.444	0.434	0.425	0.416	0.405	0.394	0.382	0.368	0.354	0.339	0.321	0.302	0.284	0.264	0.242	0.219	0.195	0.170	0.142	0.115	0.088	0.056	0.026	-0.006	-0.040	-0.074	-0.110	-0.145	-0.184	-0.220	-0.259	-0.299	-0.339	-0.378	-0.419	-0.460	-0.500	-0.541	-0.582	-0.624	-0.665	-0.706	-0.746	-0.786	-0.825	-0.864	-0.902	-0.940	-0.978	-1.014	-1.049	-1.082	-1.116	-1.149	-1.179	-1.209	-1.238	-1.265	-1.291	-1.316	-1.340	-1.362	-1.384	-1.402	-1.421	-1.438	-1.454	-1.469	-1.481	-1.494	-1.504	-1.512	-1.520	-1.528	-1.532	-1.536	-1.539	-1.540	-1.541	-1.541	-1.540	-1.538	-1.534	-1.529	-1.525	-1.518	-1.510	-1.501	-1.492	-1.482	-1.472	-1.460	-1.448	-1.434	-1.421	-1.406	-1.390	-1.375	-1.359	-1.341	-1.322	-1.304	-1.284	-1.265	-1.245	-1.224	-1.202	-1.181	-1.160	-1.139	-1.116	-1.094	-1.070	-1.046	-1.022	-1.000	-0.975	-0.951	-0.928	-0.902	-0.879	-0.854	-0.830	-0.806	-0.781	-0.758	-0.735	-0.710	-0.689	-0.665	-0.642	-0.621	-0.600	-0.580	-0.559	-0.540	-0.520	-0.502	-0.484	-0.468	-0.451	-0.436	-0.420	-0.406	-0.392	-0.380	-0.368	-0.356	-0.345	-0.336	-0.328	-0.319	-0.312	-0.305	-0.299	-0.295	-0.291	-0.288	-0.284	-0.282	-0.280	-0.279	-0.279	-0.279	-0.279	-0.279	-0.280	-0.284	-0.285	-0.286	-0.289	-0.291	-0.294	-0.298	-0.300	-0.302	-0.304	-0.306	-0.310	-0.311	-0.314	-0.316	-0.316	-0.318	-0.318	-0.318	-0.316	-0.315	-0.314	-0.312	-0.308	-0.305	-0.301	-0.296	-0.291	-0.285	-0.279	-0.271	-0.262	-0.254	-0.244	-0.235	-0.224	-0.211	-0.199	-0.186	-0.174	-0.159	-0.145	-0.130	-0.115	-0.099	-0.082	-0.066	-0.050	-0.032	-0.015	0.002	0.020	0.036	0.054	0.070	0.088	0.104	0.119	0.136	0.151	0.165	0.180	0.194	0.208	0.220	0.231	0.242	0.252	0.262	0.271	0.279	0.285	0.290	0.294	0.298	0.299	0.300	0.299	0.299	0.296	0.291	0.288	0.281	0.274	0.265	0.256	0.246	0.236	0.222	0.211	0.198	0.182	0.168	0.152	0.136	0.119	0.101	0.082	0.065	0.046	0.028	0.009	-0.010	-0.029	-0.049	-0.068	-0.085	-0.104	-0.121	-0.139	-0.155	-0.171	-0.186	-0.201	-0.216	-0.229	-0.241	-0.252	-0.262	-0.274	-0.282	-0.291	-0.298	-0.304	-0.309	-0.314	-0.316	-0.319	-0.320	-0.321	-0.320	-0.319	-0.318	-0.315	-0.310	-0.306	-0.301	-0.295	-0.290	-0.282	-0.276	-0.268	-0.260	-0.251	-0.242	-0.234	-0.224	-0.215	-0.205	-0.196	-0.188	-0.179	-0.169	-0.160	-0.151	-0.142	-0.134	-0.125	-0.118	-0.110	-0.102	-0.096	-0.089	-0.082	-0.076	-0.071	-0.066	-0.061	-0.058	-0.054	-0.051	-0.046	-0.044	-0.041	-0.039	-0.038	-0.034	-0.032	-0.031	-0.029	-0.029	-0.026	-0.026	-0.024	-0.022	-0.021	-0.019	-0.019	-0.016	-0.015	-0.014	-0.011	-0.010	-0.008	-0.005	-0.002	0.001	0.005	0.008	0.010	0.015	0.020	0.024	0.028	0.032	0.039	0.042	0.050	0.055	0.061	0.068	0.074	0.080	0.086	0.094	0.100	0.109	0.116	0.124	0.132	0.140	0.148	0.156	0.166	0.175	0.182	0.191	0.200	0.210	0.218	0.228	0.236	0.245	0.255	0.265	0.275	0.285	0.294	0.304	0.314	0.324	0.334	0.344	0.352	0.362	0.372	0.382	0.394	0.402	0.412	0.422	0.432	0.440	0.450	0.459	0.466	0.475	0.484	0.490	0.498	0.502	0.510	0.515	0.519	0.524	0.528	0.530	0.532	0.535	0.535	0.534	0.532	0.531	0.529	0.524	0.519	0.514	0.507	0.500	0.491	0.481	0.471	0.459	0.446	0.432	0.418	0.404	0.386	0.370	0.351	0.331	0.311	0.291	0.270	0.248	0.224	0.201	0.176	0.152	0.126	0.101	0.075	0.049	0.022	-0.004	-0.031	-0.056	-0.084	-0.111	-0.138	-0.165	-0.191	-0.218	-0.242	-0.269	-0.294	-0.319	-0.342	-0.368	-0.390	-0.412	-0.435	-0.456	-0.479	-0.499	-0.519	-0.539	-0.558	-0.575	-0.592	-0.610	-0.626	-0.642	-0.658	-0.671	-0.685	-0.699	-0.710	-0.722	-0.732	-0.744	-0.752	-0.762	-0.771	-0.778	-0.786	-0.792	-0.799	-0.805	-0.811	-0.816	-0.820	-0.824	-0.828	-0.831	-0.834	-0.836	-0.838	-0.839	-0.839	-0.840	-0.840	-0.840	-0.840	-0.839	-0.838	-0.835	-0.832	-0.830	-0.828	-0.824	-0.819	-0.815	-0.809	-0.804	-0.798	-0.791	-0.784	-0.778	-0.770	-0.761	-0.754	-0.744	-0.735	-0.725	-0.715	-0.705	-0.694	-0.684	-0.672	-0.660	-0.649	-0.635	-0.624	-0.610	-0.596	-0.584	-0.570	-0.556	-0.544	-0.529	-0.515	-0.501	-0.486	-0.472	-0.459	-0.445	-0.431	-0.416	-0.404	-0.390	-0.376	-0.364	-0.351	-0.339	-0.326	-0.315	-0.304	-0.294	-0.282	-0.272	-0.262	-0.254	-0.246	-0.238	-0.230	-0.222	-0.218	-0.211	-0.206	-0.202	-0.199	-0.196	-0.194	-0.192	-0.191	-0.191	-0.191	-0.192	-0.195	-0.198	-0.201	-0.205	-0.209	-0.214	-0.220	-0.228	-0.234	-0.241	-0.251	-0.259	-0.268	-0.279	-0.289	-0.300	-0.311	-0.324	-0.336	-0.350	-0.362	-0.376	-0.391	-0.405	-0.420	-0.435	-0.450	-0.465	-0.482	-0.498	-0.514	-0.530	-0.546	-0.562	-0.579	-0.595	-0.611	-0.628	-0.644	-0.660	-0.676	-0.691	-0.708	-0.722	-0.738	-0.752	-0.766	-0.780	-0.794	-0.808	-0.820	-0.834	-0.845	-0.856	-0.866	-0.878	-0.888	-0.896	-0.905	-0.914	-0.921	-0.928	-0.935	-0.940	-0.945	-0.949	-0.952	-0.956	-0.958	-0.960	-0.960	-0.959	-0.959	-0.956	-0.954	-0.951	-0.949	-0.944	-0.940	-0.934	-0.928	-0.920	-0.912	-0.905	-0.898	-0.888	-0.879	-0.869	-0.858	-0.848	-0.835	-0.825	-0.812	-0.800	-0.786	-0.775	-0.762	-0.749	-0.735	-0.721	-0.708	-0.694	-0.681	-0.666	-0.654	-0.639	-0.626	-0.612	-0.599	-0.586	-0.574	-0.560	-0.549	-0.536	-0.524	-0.514	-0.501	-0.490	-0.480	-0.470	-0.460	-0.450	-0.442	-0.434	-0.425	-0.418	-0.411	-0.405	-0.399	-0.394	-0.388	-0.384	-0.381	-0.376	-0.375	-0.372	-0.371	-0.370	-0.369	-0.369	-0.370	-0.370	-0.372	-0.374	-0.378	-0.381	-0.385	-0.390	-0.395	-0.401	-0.409	-0.416	-0.424	-0.432	-0.441	-0.450	-0.460	-0.471	-0.481	-0.492	-0.504	-0.516	-0.530	-0.544	-0.558	-0.571	-0.588	-0.601	-0.616	-0.632	-0.649	-0.665	-0.681	-0.699	-0.715	-0.734	-0.750	-0.768	-0.786	-0.802	-0.821	-0.838	-0.855	-0.872	-0.890	-0.906	-0.922	-0.940	-0.956	-0.971	-0.986	-1.001	-1.015	-1.029	-1.041	-1.052	-1.064	-1.074	-1.084	-1.094	-1.101	-1.108	-1.115	-1.119	-1.124	-1.126	-1.129	-1.130	-1.130	-1.128	-1.126	-1.122	-1.119	-1.112	-1.105	-1.098	-1.089	-1.079	-1.070	-1.059	-1.045	-1.032	-1.019	-1.002	-0.988	-0.971	-0.954	-0.939	-0.920	-0.902	-0.885	-0.866	-0.846	-0.829	-0.810	-0.791	-0.774	-0.755	-0.738	-0.721	-0.704	-0.688	-0.672	-0.659	-0.644	-0.631	-0.620	-0.609	-0.599	-0.591	-0.584	-0.578	-0.572	-0.570	-0.566	-0.565	-0.566	-0.568	-0.571	-0.576	-0.582	-0.590	-0.599	-0.609	-0.620	-0.632	-0.645	-0.661	-0.676	-0.694	-0.711	-0.730	-0.749	-0.770	-0.791	-0.812	-0.834	-0.856	-0.880	-0.902	-0.928	-0.951	-0.975	-0.999	-1.022	-1.046	-1.070	-1.092	-1.115	-1.136	-1.159	-1.179	-1.200	-1.220	-1.239	-1.258	-1.276	-1.292	-1.309	-1.324	-1.338	-1.350	-1.364	-1.375	-1.384	-1.394	-1.402	-1.410	-1.416	-1.422	-1.426	-1.430	-1.432	-1.435	-1.436	-1.436	-1.436	-1.435	-1.432	-1.430	-1.428	-1.422	-1.419	-1.414	-1.408	-1.402	-1.396	-1.389	-1.382	-1.374	-1.366	-1.359	-1.351	-1.344	-1.335	-1.328	-1.319	-1.310	-1.301	-1.294	-1.285	-1.276	-1.269	-1.260	-1.252	-1.245	-1.238	-1.230	-1.222	-1.216	-1.210	-1.204	-1.198	-1.191	-1.186	-1.181	-1.175	-1.170	-1.165	-1.162	-1.158	-1.154	-1.151	-1.148	-1.144	-1.141	-1.140	-1.138	-1.136	-1.134	-1.132	-1.131	-1.129	-1.128	-1.128	-1.126	-1.125	-1.124	-1.122	-1.122	-1.121	-1.121	-1.120	-1.119	-1.119	-1.118	-1.116	-1.114	-1.112	-1.111	-1.110	-1.109	-1.108	-1.105	-1.104	-1.101	-1.099	-1.096	-1.094	-1.091	-1.090	-1.086	-1.084	-1.080	-1.076	-1.074	-1.070	-1.068	-1.064	-1.060	-1.056	-1.052	-1.049	-1.044	-1.040	-1.036	-1.031	-1.026	-1.021	-1.018	-1.011	-1.006	-1.002	-0.996	-0.990	-0.985	-0.979	-0.974	-0.968	-0.960	-0.954	-0.946	-0.940	-0.931	-0.922	-0.916	-0.906	-0.898	-0.888	-0.879	-0.868	-0.856	-0.845	-0.834	-0.821	-0.809	-0.796	-0.784	-0.769	-0.754	-0.739	-0.724	-0.708	-0.690	-0.674	-0.656	-0.639	-0.621	-0.601	-0.582	-0.564	-0.544	-0.525	-0.504	-0.485	-0.464	-0.444	-0.422	-0.402	-0.381	-0.360	-0.340	-0.319	-0.299	-0.279	-0.259	-0.240	-0.220	-0.201	-0.184	-0.165	-0.148	-0.131	-0.115	-0.100	-0.085	-0.070	-0.056	-0.042	-0.030	-0.019	-0.008	0.004	0.014	0.022	0.030	0.038	0.044	0.051	0.056	0.061	0.065	0.070	0.072	0.075	0.078	0.080	0.081	0.082	0.082	0.084	0.082	0.082	0.082	0.081	0.081	0.080	0.079	0.079	0.076	0.076	0.075	0.072	0.072	0.072	0.071	0.071	0.071	0.071	0.071	0.072	0.074	0.075	0.078	0.080	0.082	0.086	0.090	0.094	0.098	0.102	0.109	0.115	0.122	0.128	0.136	0.144	0.152	0.161	0.171	0.181	0.192	0.202	0.214	0.226	0.238	0.249	0.261	0.275	0.288	0.301	0.315	0.329	0.344	0.358	0.372	0.386	0.400	0.415	0.430	0.444	0.459	0.472	0.486	0.500	0.514	0.526	0.538	0.550	0.561	0.571	0.582	0.591	0.600	0.609	0.615	0.621	0.628	0.632	0.635	0.639	0.640	0.641	0.641	0.640	0.638	0.635	0.630	0.625	0.619	0.611	0.604	0.594	0.585	0.574	0.561	0.549	0.535	0.520	0.505	0.489	0.472	0.456	0.439	0.421	0.402	0.384	0.366	0.346	0.328	0.309	0.290	0.271	0.252	0.235	0.216	0.200	0.182	0.165	0.150	0.135	0.120	0.106	0.094	0.081	0.070	0.059	0.050	0.041	0.034	0.028	0.021	0.016	0.014	0.010	0.008	0.006	0.006	0.008	0.008	0.009	0.012	0.014	0.018	0.022	0.026	0.031	0.036	0.041	0.049	0.054	0.060	0.065	0.070	0.076	0.080	0.086	0.089	0.092	0.096	0.099	0.101	0.101	0.102	0.102	0.102	0.101	0.098	0.095	0.090	0.086	0.080	0.075	0.068	0.060	0.051	0.041	0.032	0.022	0.011	-0.001	-0.011	-0.024	-0.036	-0.049	-0.061	-0.074	-0.088	-0.099	-0.112	-0.124	-0.135	-0.149	-0.159	-0.170	-0.181	-0.191	-0.200	-0.209	-0.218	-0.224	-0.231	-0.236	-0.242	-0.245	-0.249	-0.250	-0.252	-0.252	-0.252	-0.251	-0.249	-0.246	-0.242	-0.238	-0.234	-0.228	-0.221	-0.214	-0.205	-0.196	-0.189	-0.179	-0.170	-0.160	-0.150	-0.140	-0.129	-0.119	-0.109	-0.099	-0.088	-0.078	-0.068	-0.056	-0.046	-0.036	-0.028	-0.019	-0.010	-0.002	0.006	0.014	0.020	0.026	0.031	0.038	0.041	0.046	0.049	0.051	0.054	0.055	0.056	0.055	0.056	0.055	0.054	0.052	0.050	0.045	0.042	0.038	0.032	0.028	0.022	0.015	0.009	0.001	-0.006	-0.015	-0.024	-0.032	-0.042	-0.052	-0.062	-0.075	-0.086	-0.098	-0.110	-0.122	-0.135	-0.148	-0.161	-0.175	-0.190	-0.204	-0.219	-0.234	-0.249	-0.265	-0.280	-0.296	-0.311	-0.329	-0.344	-0.360	-0.376	-0.392	-0.408	-0.422	-0.439	-0.454	-0.469	-0.482	-0.498	-0.511	-0.524	-0.536	-0.548	-0.559	-0.570	-0.581	-0.590	-0.599	-0.608	-0.614	-0.620	-0.625	-0.629	-0.632	-0.635	-0.635	-0.636	-0.635	-0.634	-0.631	-0.628	-0.622	-0.618	-0.611	-0.604	-0.598	-0.589	-0.580	-0.570	-0.559	-0.548	-0.536	-0.524	-0.512	-0.499	-0.486	-0.474	-0.460	-0.446	-0.434	-0.421	-0.408	-0.396	-0.385	-0.372	-0.361	-0.351	-0.342	-0.332	-0.324	-0.316	-0.311	-0.305	-0.301	-0.298	-0.295	-0.294	-0.294	-0.295	-0.296	-0.301	-0.305	-0.311	-0.319	-0.326	-0.336	-0.348	-0.359	-0.371	-0.385	-0.401	-0.418	-0.434	-0.452	-0.471	-0.492	-0.514	-0.535	-0.558	-0.581	-0.604	-0.629	-0.654	-0.679	-0.705	-0.730	-0.758	-0.784	-0.810	-0.838	-0.864	-0.890	-0.918	-0.944	-0.969	-0.995	-1.020	-1.044	-1.069	-1.092	-1.115	-1.138	-1.160	-1.181	-1.201	-1.221	-1.241	-1.258	-1.276	-1.291	-1.306	-1.320	-1.334	-1.345	-1.356	-1.366	-1.374	-1.382	-1.390	-1.395	-1.400	-1.402	-1.405	-1.405	-1.406	-1.404	-1.404	-1.400	-1.396	-1.391	-1.386	-1.380	-1.371	-1.364	-1.355	-1.346	-1.336	-1.325	-1.314	-1.302	-1.291	-1.280	-1.266	-1.254	-1.242	-1.230	-1.218	-1.205	-1.192	-1.180	-1.169	-1.158	-1.146	-1.135	-1.124	-1.115	-1.105	-1.098	-1.089	-1.081	-1.075	-1.069	-1.062	-1.059	-1.055	-1.052	-1.050	-1.049	-1.049	-1.049	-1.050	-1.051	-1.055	-1.058	-1.062	-1.068	-1.074	-1.079	-1.086	-1.094	-1.101	-1.109	-1.118	-1.128	-1.136	-1.146	-1.156	-1.166	-1.176	-1.186	-1.198	-1.208	-1.218	-1.229	-1.238	-1.248	-1.256	-1.265	-1.272	-1.280	-1.288	-1.294	-1.300	-1.305	-1.310	-1.314	-1.319	-1.321	-1.322	-1.322	-1.322	-1.322	-1.320	-1.318	-1.315	-1.310	-1.305	-1.298	-1.290	-1.282	-1.272	-1.262	-1.252	-1.241	-1.229	-1.215	-1.202	-1.188	-1.172	-1.156	-1.140	-1.122	-1.105	-1.086	-1.069	-1.049	-1.031	-1.011	-0.992	-0.971	-0.951	-0.932	-0.912	-0.892	-0.874	-0.855	-0.835	-0.818	-0.800	-0.781	-0.766	-0.750	-0.734	-0.719	-0.705	-0.691	-0.680	-0.668	-0.658	-0.648	-0.639	-0.631	-0.624	-0.619	-0.615	-0.611	-0.609	-0.606	-0.606	-0.605	-0.606	-0.610	-0.611	-0.615	-0.619	-0.625	-0.629	-0.635	-0.642	-0.649	-0.656	-0.664	-0.672	-0.679	-0.688	-0.694	-0.701	-0.709	-0.715	-0.721	-0.725	-0.730	-0.734	-0.738	-0.740	-0.741	-0.742	-0.742	-0.740	-0.738	-0.734	-0.729	-0.724	-0.715	-0.708	-0.696	-0.685	-0.674	-0.660	-0.645	-0.630	-0.612	-0.594	-0.575	-0.554	-0.532	-0.510	-0.485	-0.460	-0.435	-0.410	-0.382	-0.355	-0.328	-0.299	-0.271	-0.242	-0.214	-0.184	-0.155	-0.125	-0.096	-0.068	-0.039	-0.010	0.018	0.045	0.072	0.099	0.124	0.150	0.175	0.199	0.222	0.245	0.266	0.288	0.308	0.329	0.346	0.365	0.381	0.396	0.412	0.428	0.440	0.452	0.464	0.475	0.485	0.494	0.502	0.510	0.516	0.522	0.528	0.531	0.535	0.538	0.540	0.541	0.541	0.541	0.540	0.539	0.538	0.534	0.530	0.526	0.521	0.516	0.510	0.502	0.496	0.489	0.481	0.472	0.462	0.452	0.444	0.434	0.422	0.411	0.400	0.388	0.378	0.365	0.354	0.341	0.329	0.318	0.305	0.294	0.282	0.271	0.260	0.250	0.240	0.229	0.220	0.211	0.204	0.196	0.189	0.182	0.176	0.172	0.169	0.166	0.164	0.162	0.162	0.162	0.165	0.168	0.170	0.175	0.180	0.186	0.192	0.201	0.209	0.219	0.229	0.239	0.251	0.262	0.276	0.289	0.301	0.316	0.330	0.344	0.359	0.372	0.388	0.402	0.418	0.431	0.446	0.460	0.475	0.488	0.500	0.511	0.524	0.535	0.545	0.554	0.564	0.570	0.578	0.584	0.589	0.594	0.596	0.600	0.600	0.601	0.601	0.600	0.598	0.595	0.591	0.586	0.580	0.575	0.568	0.560	0.550	0.541	0.531	0.521	0.510	0.499	0.485	0.472	0.461	0.446	0.432	0.420	0.405	0.391	0.376	0.362	0.348	0.332	0.319	0.305	0.290	0.278	0.264	0.250	0.236	0.225	0.212	0.200	0.188	0.176	0.165	0.155	0.145	0.136	0.126	0.119	0.110	0.102	0.095	0.089	0.081	0.075	0.070	0.064	0.059	0.055	0.050	0.046	0.042	0.040	0.038	0.036	0.034	0.032	0.031	0.030	0.030	0.029	0.030	0.031	0.030	0.031	0.034	0.034	0.035	0.036	0.038	0.040	0.041	0.044	0.046	0.049	0.051	0.054	0.056	0.060	0.062	0.065	0.069	0.070	0.074	0.078	0.080	0.082	0.085	0.089	0.091	0.095	0.098	0.100	0.102	0.105	0.109	0.110	0.112	0.115	0.116	0.119	0.120	0.121	0.122	0.124	0.126	0.128	0.128	0.129	0.130	0.130	0.130	0.131	0.132	0.132	0.132	0.132	0.132	0.134	0.134	0.134	0.135	0.135	0.136	0.138	0.139	0.140	0.141	0.144	0.145	0.148	0.150	0.152	0.156	0.159	0.164	0.168	0.172	0.178	0.182	0.189	0.195	0.201	0.208	0.215	0.222	0.230	0.238	0.246	0.255	0.264	0.274	0.284	0.291	0.301	0.311	0.321	0.331	0.341	0.350	0.360	0.370	0.380	0.388	0.399	0.406	0.416	0.424	0.431	0.439	0.446	0.452	0.459	0.464	0.468	0.472	0.476	0.479	0.481	0.482	0.485	0.486	0.485	0.485	0.482	0.482	0.479	0.476	0.472	0.468	0.464	0.459	0.451	0.446	0.439	0.432	0.424	0.416	0.408	0.400	0.391	0.382	0.374	0.365	0.355	0.345	0.335	0.326	0.316	0.306	0.298	0.288	0.278	0.269	0.260	0.250	0.241	0.231	0.224	0.215	0.206	0.199	0.190	0.182	0.175	0.166	0.158	0.150	0.142	0.136	0.128	0.120	0.114	0.106	0.099	0.090	0.082	0.075	0.069	0.061	0.054	0.045	0.039	0.031	0.024	0.016	0.008	0.000	-0.008	-0.018	-0.025	-0.034	-0.041	-0.050	-0.059	-0.065	-0.074	-0.081	-0.090	-0.098	-0.105	-0.112	-0.120	-0.128	-0.134	-0.141	-0.148	-0.154	-0.160	-0.165	-0.171	-0.175	-0.181	-0.184	-0.189	-0.192	-0.195	-0.198	-0.200	-0.201	-0.204	-0.204	-0.204	-0.204	-0.202	-0.202	-0.201	-0.200	-0.196	-0.194	-0.190	-0.188	-0.182	-0.179	-0.174	-0.169	-0.164	-0.158	-0.151	-0.146	-0.139	-0.132	-0.126	-0.118	-0.111	-0.104	-0.096	-0.089	-0.081	-0.072	-0.065	-0.059	-0.050	-0.041	-0.035	-0.026	-0.019	-0.011	-0.004	0.004	0.011	0.019	0.026	0.034	0.041	0.049	0.056	0.065	0.071	0.079	0.085	0.092	0.099	0.106	0.112	0.120	0.125	0.131	0.139	0.144	0.150	0.156	0.162	0.169	0.175	0.182	0.188	0.194	0.200	0.208	0.214	0.220	0.226	0.232	0.239	0.246	0.254	0.261	0.268	0.275	0.281	0.289	0.298	0.304	0.311	0.319	0.325	0.332	0.339	0.345	0.352	0.360	0.366	0.372	0.379	0.385	0.392	0.398	0.402	0.408	0.414	0.418	0.422	0.426	0.429	0.434	0.436	0.439	0.440	0.440	0.441	0.442	0.441	0.440	0.439	0.436	0.434	0.429	0.424	0.419	0.412	0.405	0.398	0.390	0.381	0.371	0.360	0.349	0.339	0.325	0.312	0.300	0.285	0.270	0.255	0.240	0.222	0.206	0.189	0.171	0.154	0.136	0.118	0.100	0.081	0.064	0.045	0.026	0.009	-0.009	-0.026	-0.044	-0.061	-0.076	-0.094	-0.109	-0.122	-0.138	-0.150	-0.162	-0.175	-0.185	-0.194	-0.202	-0.211	-0.219	-0.225	-0.230	-0.234	-0.238	-0.239	-0.240	-0.240	-0.240	-0.238	-0.234	-0.231	-0.226	-0.220	-0.214	-0.206	-0.198	-0.189	-0.179	-0.169	-0.158	-0.145	-0.134	-0.121	-0.110	-0.096	-0.082	-0.069	-0.056	-0.042	-0.029	-0.015	-0.002	0.011	0.024	0.038	0.049	0.062	0.074	0.084	0.095	0.105	0.114	0.122	0.130	0.138	0.144	0.150	0.155	0.159	0.162	0.164	0.166	0.168	0.168	0.166	0.165	0.162	0.160	0.155	0.150	0.145	0.139	0.132	0.125	0.118	0.109	0.100	0.090	0.080	0.070	0.060	0.049	0.038	0.025	0.014	0.002	-0.010	-0.021	-0.034	-0.046	-0.058	-0.070	-0.081	-0.092	-0.104	-0.116	-0.128	-0.138	-0.146	-0.156	-0.165	-0.174	-0.181	-0.189	-0.195	-0.200	-0.204	-0.209	-0.212	-0.215	-0.215	-0.218	-0.216	-0.215	-0.214	-0.211	-0.206	-0.201	-0.196	-0.189	-0.181	-0.174	-0.164	-0.154	-0.142	-0.130	-0.119	-0.105	-0.091	-0.076	-0.061	-0.045	-0.028	-0.010	0.008	0.026	0.045	0.064	0.082	0.101	0.121	0.141	0.161	0.181	0.201	0.221	0.241	0.260	0.280	0.299	0.318	0.335	0.352	0.369	0.386	0.402	0.418	0.432	0.448	0.460	0.472	0.485	0.496	0.506	0.516	0.525	0.531	0.540	0.545	0.550	0.555	0.558	0.560	0.561	0.562	0.562	0.564	0.561	0.560	0.556	0.554	0.550	0.546	0.541	0.535	0.530	0.524	0.516	0.510	0.502	0.495	0.488	0.480	0.472	0.464	0.455	0.448	0.440	0.431	0.422	0.415	0.408	0.400	0.392	0.386	0.379	0.371	0.364	0.358	0.352	0.346	0.341	0.335	0.331	0.326	0.322	0.319	0.316	0.314	0.311	0.310	0.309	0.309	0.309	0.308	0.309	0.310	0.311	0.315	0.318	0.321	0.325	0.331	0.336	0.344	0.350	0.358	0.366	0.376	0.385	0.396	0.409	0.420	0.434	0.446	0.461	0.478	0.492	0.510	0.526	0.545	0.564	0.582	0.604	0.624	0.644	0.666	0.689	0.710	0.732	0.755	0.776	0.800	0.824	0.846	0.870	0.892	0.915	0.938	0.960	0.981	1.001	1.022	1.042	1.061	1.080	1.096	1.112	1.128	1.141	1.156	1.168	1.178	1.188	1.196	1.202	1.209	1.212	1.215	1.216	1.216	1.214	1.211	1.206	1.200	1.192	1.184	1.174	1.162	1.150	1.135	1.121	1.104	1.088	1.070	1.050	1.030	1.011	0.989	0.968	0.945	0.922	0.900	0.878	0.852	0.830	0.806	0.782	0.760	0.735	0.714	0.690	0.668	0.645	0.624	0.602	0.582	0.562	0.544	0.525	0.507	0.491	0.474	0.459	0.444	0.430	0.418	0.405	0.394	0.382	0.372	0.364	0.355	0.348	0.340	0.334	0.328	0.322	0.318	0.312	0.310	0.306	0.305	0.302	0.300	0.299	0.298	0.298	0.298	0.296	0.295	0.296	0.296	0.296	0.296	0.296	0.298	0.298	0.298	0.298	0.298	0.298	0.298	0.296	0.296	0.295	0.295	0.292	0.291	0.288	0.286	0.282	0.280	0.276	0.272	0.268	0.262	0.258	0.251	0.244	0.238	0.229	0.222	0.214	0.202	0.194	0.182	0.172	0.161	0.148	0.136	0.122	0.109	0.094	0.080	0.064	0.048	0.031	0.014	-0.004	-0.022	-0.041	-0.060	-0.079	-0.099	-0.119	-0.138	-0.158	-0.178	-0.196	-0.216	-0.236	-0.256	-0.276	-0.295	-0.315	-0.332	-0.351	-0.368	-0.385	-0.400	-0.415	-0.429	-0.442	-0.455	-0.468	-0.479	-0.488	-0.496	-0.502	-0.510	-0.514	-0.519	-0.519	-0.520	-0.520	-0.519	-0.515	-0.511	-0.506	-0.499	-0.491	-0.482	-0.472	-0.462	-0.450	-0.436	-0.424	-0.409	-0.392	-0.376	-0.359	-0.340	-0.322	-0.304	-0.284	-0.265	-0.245	-0.225	-0.205	-0.185	-0.166	-0.146	-0.129	-0.110	-0.091	-0.074	-0.058	-0.041	-0.026	-0.010	0.002	0.015	0.026	0.036	0.046	0.056	0.061	0.069	0.074	0.078	0.080	0.081	0.081	0.080	0.078	0.075	0.070	0.065	0.058	0.049	0.040	0.030	0.019	0.008	-0.005	-0.019	-0.034	-0.048	-0.062	-0.079	-0.095	-0.112	-0.130	-0.148	-0.164	-0.181	-0.200	-0.218	-0.236	-0.255	-0.271	-0.290	-0.306	-0.324	-0.340	-0.355	-0.370	-0.385	-0.400	-0.414	-0.428	-0.439	-0.451	-0.461	-0.471	-0.481	-0.489	-0.498	-0.505	-0.510	-0.516	-0.520	-0.524	-0.526	-0.528	-0.529	-0.530	-0.528	-0.528	-0.525	-0.521	-0.518	-0.511	-0.506	-0.501	-0.494	-0.488	-0.479	-0.470	-0.460	-0.451	-0.441	-0.430	-0.420	-0.409	-0.398	-0.386	-0.374	-0.362	-0.350	-0.338	-0.326	-0.314	-0.302	-0.290	-0.279	-0.268	-0.256	-0.245	-0.235	-0.224	-0.214	-0.205	-0.195	-0.189	-0.180	-0.172	-0.168	-0.161	-0.155	-0.151	-0.148	-0.144	-0.141	-0.139	-0.139	-0.139	-0.139	-0.140	-0.141	-0.144	-0.146	-0.150	-0.154	-0.159	-0.164	-0.170	-0.176	-0.182	-0.190	-0.198	-0.205	-0.212	-0.221	-0.230	-0.239	-0.248	-0.256	-0.265	-0.274	-0.282	-0.290	-0.300	-0.308	-0.315	-0.322	-0.329	-0.336	-0.341	-0.346	-0.351	-0.358	-0.361	-0.365	-0.368	-0.369	-0.371	-0.372	-0.372	-0.372	-0.371	-0.369	-0.368	-0.364	-0.360	-0.356	-0.351	-0.344	-0.339	-0.331	-0.324	-0.316	-0.309	-0.299	-0.290	-0.280	-0.269	-0.258	-0.246	-0.234	-0.221	-0.209	-0.195	-0.181	-0.166	-0.152	-0.139	-0.122	-0.109	-0.092	-0.076	-0.060	-0.044	-0.028	-0.010	0.008	0.025	0.042	0.060	0.079	0.096	0.115	0.134	0.152	0.171	0.190	0.210	0.230	0.249	0.268	0.288	0.308	0.326	0.346	0.365	0.385	0.402	0.421	0.441	0.459	0.476	0.494	0.511	0.529	0.545	0.560	0.576	0.591	0.605	0.619	0.631	0.645	0.655	0.665	0.675	0.682	0.691	0.699	0.704	0.709	0.712	0.715	0.718	0.719	0.719	0.718	0.714	0.711	0.708	0.702	0.696	0.689	0.682	0.674	0.664	0.654	0.642	0.632	0.619	0.608	0.595	0.581	0.569	0.555	0.541	0.528	0.514	0.499	0.486	0.472	0.460	0.445	0.432	0.421	0.409	0.399	0.388	0.378	0.368	0.359	0.350	0.344	0.336	0.330	0.325	0.320	0.315	0.311	0.308	0.305	0.304	0.302	0.301	0.301	0.301	0.300	0.301	0.301	0.302	0.302	0.302	0.301	0.302	0.301	0.301	0.300	0.299	0.296	0.294	0.289	0.285	0.279	0.274	0.266	0.258	0.249	0.238	0.225	0.212	0.198	0.182	0.164	0.148	0.126	0.106	0.084	0.061	0.038	0.012	-0.015	-0.042	-0.071	-0.101	-0.132	-0.165	-0.196	-0.230	-0.265	-0.300	-0.334	-0.370	-0.406	-0.444	-0.480	-0.518	-0.554	-0.591	-0.629	-0.665	-0.702	-0.739	-0.775	-0.810	-0.846	-0.880	-0.914	-0.949	-0.980	-1.012	-1.044	-1.072	-1.102	-1.131	-1.159	-1.184	-1.209	-1.234	-1.256	-1.279	-1.300	-1.320	-1.339	-1.355	-1.371	-1.388	-1.401	-1.415	-1.426	-1.436	-1.446	-1.455	-1.461	-1.468	-1.472	-1.478	-1.480	-1.482	-1.484	-1.485	-1.482	-1.482	-1.480	-1.476	-1.471	-1.468	-1.461	-1.452	-1.446	-1.436	-1.428	-1.416	-1.406	-1.395	-1.381	-1.370	-1.355	-1.341	-1.325	-1.310	-1.292	-1.275	-1.259	-1.240	-1.221	-1.201	-1.182	-1.161	-1.141	-1.120	-1.099	-1.076	-1.055	-1.032	-1.010	-0.988	-0.965	-0.941	-0.919	-0.895	-0.871	-0.849	-0.826	-0.802	-0.780	-0.756	-0.734	-0.712	-0.690	-0.669	-0.648	-0.626	-0.608	-0.586	-0.569	-0.549	-0.531	-0.514	-0.498	-0.481	-0.466	-0.452	-0.439	-0.426	-0.412	-0.402	-0.390	-0.380	-0.370	-0.362	-0.354	-0.346	-0.340	-0.335	-0.329	-0.324	-0.321	-0.318	-0.315	-0.315	-0.312	-0.312	-0.312	-0.314	-0.312	-0.314	-0.316	-0.318	-0.320	-0.322	-0.325	-0.328	-0.331	-0.334	-0.336	-0.339	-0.341	-0.345	-0.348	-0.349	-0.351	-0.351	-0.354	-0.354	-0.355	-0.354	-0.352	-0.352	-0.351	-0.349	-0.345	-0.341	-0.338	-0.334	-0.328	-0.321	-0.314	-0.306	-0.298	-0.289	-0.279	-0.268	-0.255	-0.242	-0.230	-0.216	-0.201	-0.188	-0.172	-0.156	-0.140	-0.122	-0.106	-0.089	-0.070	-0.051	-0.034	-0.015	0.004	0.022	0.040	0.059	0.078	0.095	0.112	0.129	0.146	0.161	0.178	0.192	0.206	0.220	0.231	0.244	0.255	0.264	0.272	0.280	0.286	0.291	0.296	0.298	0.299	0.300	0.298	0.295	0.292	0.288	0.280	0.274	0.264	0.255	0.245	0.232	0.220	0.205	0.191	0.175	0.158	0.140	0.122	0.104	0.084	0.065	0.044	0.024	0.002	-0.019	-0.039	-0.060	-0.081	-0.101	-0.122	-0.142	-0.162	-0.181	-0.200	-0.218	-0.235	-0.250	-0.266	-0.281	-0.294	-0.308	-0.320	-0.330	-0.340	-0.349	-0.356	-0.362	-0.369	-0.374	-0.378	-0.380	-0.381	-0.381	-0.381	-0.379	-0.375	-0.372	-0.368	-0.362	-0.356	-0.350	-0.341	-0.334	-0.325	-0.316	-0.305	-0.295	-0.285	-0.275	-0.264	-0.252	-0.241	-0.230	-0.219	-0.208	-0.198	-0.186	-0.175	-0.165	-0.155	-0.145	-0.135	-0.126	-0.118	-0.110	-0.102	-0.095	-0.088	-0.081	-0.075	-0.069	-0.064	-0.059	-0.054	-0.050	-0.045	-0.042	-0.039	-0.036	-0.032	-0.031	-0.028	-0.025	-0.024	-0.022	-0.020	-0.018	-0.015	-0.012	-0.011	-0.009	-0.008	-0.005	-0.001	0.000	0.002	0.006	0.009	0.011	0.015	0.019	0.022	0.026	0.031	0.035	0.040	0.045	0.050	0.055	0.060	0.066	0.071	0.078	0.084	0.090	0.095	0.102	0.109	0.114	0.121	0.129	0.136	0.142	0.149	0.156	0.162	0.170	0.178	0.185	0.191	0.199	0.205	0.212	0.220	0.228	0.234	0.241	0.248	0.255	0.262	0.271	0.278	0.285	0.292	0.300	0.308	0.315	0.322	0.330	0.336	0.345	0.351	0.359	0.366	0.374	0.381	0.388	0.394	0.401	0.406	0.411	0.416	0.422	0.428	0.431	0.436	0.440	0.442	0.445	0.448	0.448	0.449	0.449	0.448	0.446	0.444	0.441	0.438	0.434	0.429	0.421	0.416	0.408	0.399	0.389	0.379	0.368	0.355	0.342	0.329	0.314	0.299	0.282	0.266	0.249	0.230	0.211	0.192	0.172	0.151	0.131	0.110	0.089	0.066	0.045	0.021	-0.001	-0.024	-0.046	-0.070	-0.092	-0.115	-0.138	-0.160	-0.181	-0.204	-0.225	-0.246	-0.266	-0.288	-0.306	-0.325	-0.345	-0.364	-0.380	-0.398	-0.414	-0.430	-0.445	-0.461	-0.475	-0.489	-0.501	-0.514	-0.525	-0.536	-0.548	-0.558	-0.566	-0.575	-0.584	-0.590	-0.598	-0.604	-0.610	-0.615	-0.621	-0.625	-0.629	-0.634	-0.638	-0.640	-0.642	-0.646	-0.649	-0.650	-0.651	-0.652	-0.655	-0.655	-0.655	-0.656	-0.656	-0.656	-0.656	-0.656	-0.655	-0.655	-0.655	-0.654	-0.651	-0.650	-0.649	-0.646	-0.644	-0.640	-0.638	-0.634	-0.630	-0.626	-0.621	-0.618	-0.612	-0.608	-0.601	-0.595	-0.589	-0.582	-0.575	-0.566	-0.559	-0.550	-0.541	-0.531	-0.521	-0.511	-0.500	-0.489	-0.478	-0.465	-0.452	-0.438	-0.425	-0.410	-0.395	-0.381	-0.366	-0.350	-0.335	-0.319	-0.304	-0.286	-0.271	-0.254	-0.238	-0.221	-0.205	-0.189	-0.172	-0.158	-0.141	-0.126	-0.111	-0.098	-0.082	-0.069	-0.056	-0.044	-0.031	-0.020	-0.010	0.001	0.010	0.018	0.025	0.032	0.038	0.042	0.046	0.049	0.051	0.052	0.052	0.051	0.050	0.048	0.042	0.038	0.032	0.026	0.019	0.011	0.002	-0.009	-0.019	-0.031	-0.042	-0.056	-0.069	-0.084	-0.099	-0.114	-0.130	-0.148	-0.164	-0.180	-0.199	-0.218	-0.234	-0.252	-0.271	-0.290	-0.309	-0.328	-0.348	-0.366	-0.385	-0.402	-0.421	-0.440	-0.458	-0.476	-0.492	-0.511	-0.529	-0.545	-0.561	-0.578	-0.592	-0.608	-0.622	-0.636	-0.651	-0.662	-0.676	-0.688	-0.699	-0.710	-0.720	-0.730	-0.739	-0.746	-0.755	-0.762	-0.769	-0.774	-0.780	-0.784	-0.788	-0.791	-0.794	-0.795	-0.798	-0.798	-0.798	-0.798	-0.796	-0.795	-0.792	-0.790	-0.786	-0.781	-0.778	-0.772	-0.766	-0.760	-0.754	-0.745	-0.739	-0.730	-0.721	-0.712	-0.702	-0.692	-0.682	-0.672	-0.661	-0.649	-0.639	-0.628	-0.615	-0.604	-0.591	-0.580	-0.568	-0.555	-0.544	-0.531	-0.518	-0.506	-0.495	-0.482	-0.471	-0.459	-0.448	-0.436	-0.426	-0.415	-0.405	-0.395	-0.384	-0.375	-0.366	-0.358	-0.350	-0.344	-0.336	-0.330	-0.324	-0.319	-0.314	-0.310	-0.308	-0.304	-0.302	-0.300	-0.299	-0.299	-0.300	-0.301	-0.304	-0.305	-0.309	-0.312	-0.316	-0.322	-0.328	-0.335	-0.342	-0.350	-0.360	-0.369	-0.379	-0.390	-0.401	-0.412	-0.425	-0.438	-0.450	-0.464	-0.478	-0.491	-0.507	-0.522	-0.538	-0.554	-0.570	-0.586	-0.602	-0.619	-0.636	-0.652	-0.669	-0.686	-0.702	-0.720	-0.736	-0.752	-0.769	-0.785	-0.801	-0.818	-0.832	-0.848	-0.862	-0.876	-0.891	-0.902	-0.918	-0.930	-0.941	-0.952	-0.964	-0.972	-0.982	-0.991	-1.000	-1.008	-1.012	-1.019	-1.025	-1.029	-1.034	-1.036	-1.038	-1.040	-1.040	-1.040	-1.039	-1.038	-1.035	-1.032	-1.029	-1.024	-1.019	-1.014	-1.008	-1.000	-0.992	-0.984	-0.975	-0.966	-0.955	-0.944	-0.934	-0.921	-0.910	-0.899	-0.885	-0.874	-0.861	-0.848	-0.835	-0.822	-0.810	-0.796	-0.785	-0.771	-0.759	-0.746	-0.735	-0.724	-0.712	-0.701	-0.692	-0.682	-0.674	-0.666	-0.659	-0.651	-0.646	-0.641	-0.636	-0.634	-0.632	-0.632	-0.631	-0.634	-0.636	-0.640	-0.645	-0.650	-0.658	-0.665	-0.675	-0.684	-0.695	-0.708	-0.721	-0.735	-0.751	-0.766	-0.784	-0.802	-0.820	-0.841	-0.861	-0.881	-0.902	-0.925	-0.948	-0.970	-0.994	-1.018	-1.041	-1.065	-1.089	-1.114	-1.136	-1.160	-1.182	-1.205	-1.228	-1.249	-1.271	-1.291	-1.312	-1.332	-1.351	-1.369	-1.386	-1.402	-1.418	-1.431	-1.445	-1.459	-1.469	-1.480	-1.489	-1.496	-1.504	-1.510	-1.515	-1.519	-1.521	-1.524	-1.524	-1.524	-1.522	-1.520	-1.516	-1.512	-1.508	-1.502	-1.495	-1.489	-1.481	-1.472	-1.464	-1.454	-1.444	-1.435	-1.425	-1.414	-1.402	-1.392	-1.382	-1.371	-1.360	-1.349	-1.339	-1.329	-1.318	-1.308	-1.299	-1.288	-1.280	-1.270	-1.262	-1.254	-1.246	-1.240	-1.234	-1.228	-1.224	-1.219	-1.215	-1.210	-1.208	-1.206	-1.204	-1.202	-1.201	-1.201	-1.201	-1.202	-1.202	-1.204	-1.205	-1.206	-1.209	-1.210	-1.214	-1.215	-1.218	-1.221	-1.222	-1.226	-1.228	-1.230	-1.231	-1.234	-1.235	-1.235	-1.236	-1.236	-1.238	-1.238	-1.236	-1.235	-1.234	-1.231	-1.229	-1.225	-1.221	-1.219	-1.212	-1.209	-1.204	-1.196	-1.190	-1.184	-1.176	-1.170	-1.161	-1.152	-1.144	-1.135	-1.126	-1.116	-1.108	-1.099	-1.088	-1.078	-1.069	-1.058	-1.049	-1.039	-1.029	-1.019	-1.008	-0.999	-0.990	-0.979	-0.970	-0.960	-0.951	-0.942	-0.932	-0.924	-0.915	-0.906	-0.898	-0.889	-0.879	-0.871	-0.862	-0.854	-0.845	-0.836	-0.828	-0.819	-0.809	-0.800	-0.791	-0.781	-0.772	-0.762	-0.752	-0.740	-0.730	-0.719	-0.706	-0.695	-0.682	-0.670	-0.656	-0.642	-0.628	-0.614	-0.599	-0.582	-0.568	-0.552	-0.536	-0.520	-0.504	-0.486	-0.469	-0.452	-0.435	-0.418	-0.401	-0.384	-0.366	-0.349	-0.331	-0.315	-0.298	-0.282	-0.266	-0.251	-0.236	-0.221	-0.208	-0.194	-0.181	-0.169	-0.156	-0.146	-0.136	-0.126	-0.116	-0.109	-0.100	-0.094	-0.088	-0.082	-0.078	-0.074	-0.070	-0.068	-0.066	-0.065	-0.064	-0.064	-0.064	-0.065	-0.066	-0.068	-0.070	-0.072	-0.076	-0.080	-0.082	-0.086	-0.091	-0.095	-0.100	-0.104	-0.109	-0.112	-0.118	-0.121	-0.125	-0.130	-0.132	-0.136	-0.140	-0.142	-0.145	-0.148	-0.149	-0.151	-0.151	-0.152	-0.152	-0.152	-0.151	-0.150	-0.148	-0.145	-0.141	-0.139	-0.134	-0.130	-0.125	-0.119	-0.111	-0.105	-0.099	-0.090	-0.082	-0.074	-0.065	-0.055	-0.046	-0.036	-0.025	-0.016	-0.004	0.008	0.019	0.031	0.042	0.056	0.068	0.080	0.092	0.105	0.119	0.130	0.142	0.155	0.166	0.179	0.190	0.201	0.212	0.222	0.232	0.242	0.251	0.260	0.269	0.276	0.284	0.290	0.295	0.300	0.304	0.309	0.310	0.312	0.314	0.315	0.315	0.314	0.311	0.309	0.305	0.300	0.295	0.288	0.281	0.275	0.265	0.256	0.246	0.236	0.225	0.214	0.201	0.189	0.178	0.164	0.150	0.136	0.122	0.108	0.094	0.080	0.066	0.051	0.038	0.024	0.011	-0.002	-0.016	-0.029	-0.040	-0.051	-0.062	-0.072	-0.082	-0.092	-0.100	-0.108	-0.115	-0.120	-0.126	-0.131	-0.134	-0.138	-0.140	-0.140	-0.141	-0.141	-0.141	-0.140	-0.139	-0.135	-0.131	-0.129	-0.125	-0.120	-0.115	-0.109	-0.104	-0.099	-0.091	-0.086	-0.080	-0.074	-0.068	-0.062	-0.058	-0.052	-0.048	-0.042	-0.039	-0.035	-0.032	-0.030	-0.028	-0.028	-0.026	-0.026	-0.028	-0.029	-0.030	-0.034	-0.036	-0.041	-0.046	-0.051	-0.059	-0.065	-0.072	-0.080	-0.089	-0.098	-0.106	-0.116	-0.125	-0.135	-0.145	-0.155	-0.165	-0.174	-0.184	-0.194	-0.204	-0.214	-0.222	-0.231	-0.240	-0.248	-0.255	-0.262	-0.269	-0.275	-0.279	-0.284	-0.288	-0.291	-0.292	-0.294	-0.295	-0.295	-0.294	-0.292	-0.291	-0.288	-0.284	-0.280	-0.275	-0.270	-0.264	-0.259	-0.252	-0.245	-0.236	-0.230	-0.221	-0.214	-0.205	-0.196	-0.189	-0.181	-0.172	-0.165	-0.156	-0.148	-0.140	-0.132	-0.126	-0.120	-0.112	-0.106	-0.101	-0.095	-0.090	-0.086	-0.081	-0.079	-0.076	-0.074	-0.072	-0.072	-0.071	-0.072	-0.072	-0.074	-0.076	-0.078	-0.081	-0.085	-0.089	-0.094	-0.099	-0.104	-0.110	-0.116	-0.124	-0.130	-0.139	-0.148	-0.156	-0.166	-0.176	-0.186	-0.196	-0.208	-0.219	-0.230	-0.241	-0.255	-0.268	-0.280	-0.294	-0.308	-0.321	-0.336	-0.351	-0.366	-0.382	-0.398	-0.412	-0.430	-0.445	-0.462	-0.479	-0.495	-0.512	-0.529	-0.546	-0.564	-0.580	-0.598	-0.614	-0.630	-0.646	-0.662	-0.678	-0.692	-0.708	-0.721	-0.735	-0.749	-0.760	-0.772	-0.784	-0.792	-0.802	-0.811	-0.819	-0.825	-0.831	-0.835	-0.839	-0.841	-0.842	-0.842	-0.841	-0.839	-0.835	-0.830	-0.824	-0.818	-0.809	-0.800	-0.790	-0.779	-0.766	-0.754	-0.740	-0.725	-0.710	-0.694	-0.676	-0.659	-0.641	-0.622	-0.605	-0.586	-0.568	-0.548	-0.530	-0.511	-0.494	-0.476	-0.459	-0.441	-0.426	-0.411	-0.398	-0.384	-0.371	-0.359	-0.348	-0.339	-0.331	-0.324	-0.319	-0.314	-0.311	-0.310	-0.310	-0.311	-0.314	-0.319	-0.325	-0.331	-0.340	-0.350	-0.361	-0.375	-0.388	-0.404	-0.420	-0.440	-0.459	100.000	5.000	2.000	1.000	3.000	0.000	0.000	0.000	0.000	0.000	0.000	0.000	0.000	0.000	0.000	0.000	0.000	0.000	0.684	0.684	0.681	0.681	0.681	0.681	0.681	0.681	0.682	0.682	0.684	0.685	0.685	0.688	0.689	0.691	0.695	0.698	0.700	0.705	0.708	0.714	0.718	0.724	0.730	0.736	0.742	0.750	0.758	0.766	0.774	0.784	0.792	0.802	0.812	0.824	0.835	0.846	0.858	0.870	0.881	0.895	0.908	0.921	0.935	0.949	0.961	0.974	0.988	1.001	1.014	1.026	1.039	1.050	1.061	1.072	1.082	1.092	1.102	1.110	1.119	1.125	1.132	1.136	1.141	1.145	1.149	1.150	1.151	1.151	1.150	1.148	1.145	1.141	1.136	1.131	1.125	1.118	1.110	1.100	1.090	1.080	1.069	1.058	1.045	1.032	1.019	1.005	0.991	0.976	0.962	0.948	0.932	0.918	0.904	0.889	0.874	0.859	0.846	0.831	0.819	0.804	0.791	0.779	0.768	0.755	0.744	0.734	0.725	0.716	0.708	0.700	0.692	0.686	0.680	0.675	0.670	0.666	0.662	0.659	0.656	0.655	0.652	0.651	0.650	0.650	0.650	0.650	0.650	0.651	0.650	0.651	0.651	0.651	0.652	0.652	0.654	0.654	0.652	0.652	0.652	0.651	0.649	0.648	0.645	0.642	0.640	0.636	0.632	0.629	0.624	0.619	0.615	0.609	0.602	0.596	0.590	0.582	0.575	0.568	0.559	0.550	0.542	0.534	0.524	0.515	0.505	0.498	0.488	0.478	0.468	0.458	0.449	0.439	0.430	0.420	0.411	0.402	0.394	0.384	0.376	0.368	0.359	0.351	0.342	0.334	0.326	0.319	0.311	0.304	0.298	0.291	0.284	0.279	0.272	0.268	0.262	0.259	0.254	0.251	0.246	0.242	0.240	0.238	0.234	0.232	0.230	0.230	0.228	0.228	0.226	0.228	0.226	0.226	0.229	0.230	0.231	0.234	0.236	0.239	0.241	0.246	0.250	0.254	0.260	0.265	0.270	0.276	0.281	0.288	0.295	0.301	0.309	0.316	0.322	0.331	0.340	0.348	0.356	0.365	0.374	0.381	0.391	0.400	0.409	0.418	0.426	0.436	0.444	0.452	0.460	0.469	0.476	0.482	0.490	0.496	0.502	0.507	0.512	0.518	0.521	0.525	0.528	0.530	0.531	0.531	0.531	0.531	0.530	0.529	0.526	0.521	0.518	0.512	0.506	0.499	0.490	0.482	0.472	0.462	0.451	0.440	0.426	0.414	0.400	0.386	0.371	0.355	0.339	0.322	0.305	0.288	0.269	0.250	0.231	0.212	0.194	0.172	0.154	0.134	0.115	0.095	0.076	0.058	0.038	0.019	0.001	-0.018	-0.035	-0.051	-0.069	-0.085	-0.100	-0.115	-0.130	-0.142	-0.155	-0.166	-0.178	-0.186	-0.196	-0.204	-0.211	-0.218	-0.224	-0.228	-0.230	-0.232	-0.234	-0.232	-0.231	-0.230	-0.228	-0.224	-0.219	-0.212	-0.206	-0.199	-0.190	-0.181	-0.171	-0.161	-0.150	-0.138	-0.126	-0.114	-0.099	-0.085	-0.071	-0.058	-0.042	-0.028	-0.012	0.002	0.019	0.032	0.048	0.062	0.076	0.090	0.104	0.116	0.129	0.141	0.152	0.162	0.172	0.182	0.190	0.198	0.206	0.211	0.216	0.221	0.225	0.228	0.230	0.231	0.231	0.230	0.229	0.226	0.224	0.220	0.215	0.210	0.204	0.199	0.190	0.184	0.176	0.168	0.160	0.150	0.141	0.132	0.124	0.116	0.108	0.098	0.090	0.082	0.074	0.068	0.060	0.054	0.048	0.042	0.038	0.034	0.031	0.029	0.028	0.026	0.026	0.028	0.030	0.032	0.036	0.041	0.048	0.054	0.062	0.071	0.081	0.091	0.102	0.115	0.128	0.142	0.156	0.171	0.189	0.205	0.222	0.241	0.260	0.279	0.299	0.319	0.339	0.360	0.380	0.401	0.422	0.444	0.465	0.486	0.507	0.529	0.551	0.572	0.592	0.615	0.636	0.655	0.675	0.695	0.714	0.732	0.751	0.770	0.786	0.804	0.821	0.838	0.854	0.869	0.882	0.898	0.911	0.925	0.938	0.949	0.962	0.972	0.982	0.994	1.004	1.012	1.021	1.029	1.036	1.044	1.050	1.055	1.060	1.065	1.069	1.072	1.075	1.078	1.078	1.079	1.079	1.078	1.076	1.075	1.071	1.066	1.062	1.059	1.051	1.045	1.038	1.030	1.021	1.011	1.001	0.990	0.979	0.966	0.952	0.940	0.925	0.910	0.895	0.879	0.864	0.849	0.831	0.815	0.798	0.781	0.764	0.748	0.730	0.714	0.698	0.681	0.665	0.650	0.634	0.620	0.606	0.592	0.580	0.568	0.555	0.545	0.535	0.526	0.519	0.511	0.504	0.499	0.494	0.491	0.486	0.485	0.484	0.484	0.482	0.482	0.485	0.488	0.489	0.492	0.496	0.500	0.502	0.506	0.510	0.515	0.519	0.522	0.526	0.529	0.532	0.535	0.538	0.538	0.539	0.538	0.538	0.535	0.531	0.528	0.522	0.516	0.509	0.500	0.490	0.480	0.466	0.454	0.439	0.422	0.406	0.388	0.368	0.348	0.325	0.302	0.279	0.254	0.228	0.201	0.174	0.146	0.116	0.088	0.056	0.025	-0.005	-0.038	-0.068	-0.100	-0.132	-0.165	-0.196	-0.229	-0.260	-0.291	-0.321	-0.352	-0.384	-0.412	-0.442	-0.471	-0.499	-0.526	-0.552	-0.579	-0.604	-0.629	-0.651	-0.674	-0.696	-0.718	-0.736	-0.756	-0.774	-0.791	-0.806	-0.821	-0.836	-0.850	-0.862	-0.874	-0.882	-0.892	-0.900	-0.909	-0.914	-0.919	-0.924	-0.926	-0.929	-0.930	-0.930	-0.930	-0.928	-0.925	-0.921	-0.916	-0.910	-0.904	-0.896	-0.886	-0.876	-0.865	-0.854	-0.840	-0.826	-0.811	-0.795	-0.778	-0.760	-0.741	-0.721	-0.701	-0.678	-0.655	-0.632	-0.609	-0.584	-0.558	-0.531	-0.504	-0.478	-0.450	-0.421	-0.391	-0.362	-0.332	-0.302	-0.272	-0.241	-0.211	-0.181	-0.150	-0.119	-0.090	-0.060	-0.030	-0.001	0.028	0.055	0.082	0.110	0.136	0.161	0.186	0.210	0.234	0.255	0.276	0.296	0.315	0.334	0.350	0.366	0.381	0.395	0.408	0.420	0.430	0.440	0.448	0.454	0.460	0.466	0.470	0.474	0.475	0.476	0.476	0.476	0.474	0.472	0.470	0.466	0.461	0.458	0.451	0.446	0.439	0.432	0.426	0.418	0.410	0.402	0.394	0.385	0.378	0.370	0.361	0.354	0.346	0.339	0.331	0.325	0.319	0.311	0.305	0.300	0.294	0.290	0.285	0.280	0.278	0.274	0.271	0.270	0.269	0.269	0.268	0.268	0.268	0.269	0.270	0.271	0.275	0.278	0.281	0.285	0.289	0.294	0.299	0.305	0.310	0.316	0.322	0.330	0.335	0.342	0.350	0.356	0.364	0.371	0.378	0.385	0.392	0.400	0.406	0.412	0.419	0.425	0.431	0.438	0.442	0.448	0.452	0.456	0.460	0.465	0.468	0.471	0.472	0.474	0.476	0.476	0.476	0.476	0.476	0.475	0.474	0.471	0.470	0.468	0.464	0.461	0.458	0.452	0.448	0.442	0.438	0.432	0.426	0.420	0.414	0.406	0.400	0.394	0.386	0.379	0.371	0.365	0.358	0.350	0.342	0.338	0.330	0.322	0.316	0.309	0.302	0.298	0.292	0.286	0.281	0.275	0.271	0.266	0.262	0.258	0.254	0.250	0.245	0.242	0.239	0.236	0.234	0.231	0.230	0.228	0.225	0.224	0.221	0.220	0.219	0.218	0.216	0.215	0.214	0.212	0.211	0.210	0.209	0.209	0.208	0.208	0.206	0.205	0.206	0.205	0.204	0.204	0.204	0.202	0.201	0.201	0.201	0.201	0.201	0.201	0.201	0.202	0.204	0.204	0.205	0.206	0.209	0.211	0.214	0.216	0.220	0.224	0.228	0.234	0.238	0.244	0.250	0.258	0.264	0.272	0.280	0.289	0.298	0.308	0.318	0.330	0.340	0.351	0.364	0.376	0.389	0.401	0.415	0.428	0.441	0.455	0.469	0.482	0.496	0.511	0.525	0.539	0.554	0.568	0.581	0.594	0.609	0.620	0.634	0.646	0.658	0.669	0.680	0.690	0.699	0.709	0.719	0.726	0.734	0.741	0.748	0.752	0.759	0.764	0.766	0.770	0.772	0.775	0.778	0.778	0.779	0.779	0.780	0.779	0.779	0.778	0.778	0.776	0.774	0.771	0.769	0.766	0.764	0.760	0.759	0.755	0.752	0.749	0.746	0.742	0.740	0.738	0.735	0.731	0.729	0.725	0.722	0.720	0.718	0.714	0.711	0.710	0.708	0.705	0.702	0.699	0.696	0.694	0.691	0.689	0.686	0.681	0.678	0.675	0.671	0.666	0.662	0.658	0.652	0.648	0.641	0.636	0.630	0.622	0.615	0.608	0.601	0.592	0.584	0.575	0.566	0.556	0.546	0.535	0.524	0.512	0.501	0.490	0.478	0.465	0.452	0.439	0.425	0.412	0.399	0.384	0.370	0.356	0.341	0.328	0.314	0.298	0.284	0.269	0.255	0.240	0.225	0.211	0.196	0.182	0.168	0.152	0.139	0.124	0.109	0.095	0.081	0.068	0.054	0.040	0.028	0.015	0.001	-0.011	-0.024	-0.035	-0.048	-0.059	-0.069	-0.080	-0.091	-0.100	-0.110	-0.121	-0.130	-0.139	-0.148	-0.155	-0.164	-0.170	-0.176	-0.184	-0.189	-0.195	-0.199	-0.204	-0.208	-0.210	-0.215	-0.216	-0.218	-0.219	-0.219	-0.219	-0.218	-0.216	-0.214	-0.211	-0.206	-0.202	-0.198	-0.191	-0.186	-0.180	-0.172	-0.164	-0.156	-0.146	-0.136	-0.126	-0.115	-0.105	-0.092	-0.080	-0.069	-0.056	-0.041	-0.029	-0.014	0.000	0.014	0.029	0.045	0.059	0.074	0.090	0.106	0.121	0.136	0.152	0.168	0.182	0.198	0.212	0.226	0.241	0.255	0.269	0.282	0.295	0.308	0.320	0.331	0.341	0.352	0.362	0.372	0.382	0.391	0.399	0.406	0.412	0.420	0.425	0.429	0.434	0.438	0.440	0.441	0.444	0.444	0.444	0.444	0.442	0.440	0.436	0.432	0.429	0.424	0.419	0.411	0.405	0.398	0.390	0.381	0.371	0.361	0.351	0.340	0.329	0.316	0.302	0.290	0.276	0.262	0.249	0.234	0.218	0.202	0.186	0.169	0.154	0.138	0.120	0.102	0.086	0.069	0.052	0.035	0.018	0.001	-0.015	-0.032	-0.049	-0.065	-0.081	-0.096	-0.112	-0.126	-0.141	-0.155	-0.169	-0.181	-0.194	-0.205	-0.216	-0.226	-0.236	-0.246	-0.255	-0.261	-0.270	-0.276	-0.282	-0.286	-0.290	-0.294	-0.296	-0.299	-0.299	-0.299	-0.298	-0.296	-0.294	-0.291	-0.286	-0.281	-0.276	-0.271	-0.264	-0.258	-0.250	-0.241	-0.231	-0.222	-0.212	-0.200	-0.189	-0.178	-0.166	-0.152	-0.140	-0.128	-0.114	-0.100	-0.086	-0.071	-0.059	-0.044	-0.029	-0.015	0.000	0.012	0.028	0.041	0.056	0.070	0.082	0.096	0.109	0.122	0.135	0.148	0.159	0.171	0.181	0.192	0.202	0.214	0.222	0.232	0.241	0.249	0.258	0.264	0.271	0.278	0.284	0.289	0.295	0.299	0.302	0.306	0.310	0.312	0.315	0.316	0.319	0.320	0.321	0.321	0.321	0.321	0.321	0.320	0.319	0.316	0.315	0.312	0.310	0.306	0.304	0.299	0.295	0.290	0.286	0.281	0.276	0.271	0.266	0.260	0.254	0.248	0.241	0.232	0.226	0.219	0.211	0.202	0.194	0.185	0.176	0.166	0.156	0.146	0.136	0.125	0.115	0.102	0.091	0.080	0.068	0.056	0.044	0.030	0.018	0.004	-0.009	-0.024	-0.036	-0.050	-0.064	-0.078	-0.092	-0.106	-0.120	-0.135	-0.148	-0.162	-0.175	-0.189	-0.202	-0.215	-0.229	-0.240	-0.252	-0.264	-0.275	-0.286	-0.296	-0.306	-0.316	-0.325	-0.332	-0.341	-0.348	-0.354	-0.360	-0.366	-0.371	-0.375	-0.379	-0.381	-0.382	-0.385	-0.385	-0.385	-0.386	-0.385	-0.382	-0.381	-0.380	-0.376	-0.374	-0.369	-0.366	-0.361	-0.356	-0.352	-0.348	-0.342	-0.338	-0.331	-0.328	-0.321	-0.318	-0.311	-0.308	-0.302	-0.299	-0.295	-0.291	-0.290	-0.286	-0.284	-0.284	-0.282	-0.282	-0.284	-0.285	-0.286	-0.289	-0.292	-0.298	-0.302	-0.306	-0.312	-0.320	-0.328	-0.336	-0.345	-0.354	-0.364	-0.374	-0.385	-0.398	-0.409	-0.422	-0.435	-0.450	-0.464	-0.480	-0.494	-0.510	-0.525	-0.540	-0.556	-0.572	-0.589	-0.605	-0.621	-0.636	-0.651	-0.668	-0.682	-0.698	-0.711	-0.726	-0.740	-0.754	-0.766	-0.779	-0.791	-0.804	-0.814	-0.825	-0.834	-0.844	-0.850	-0.859	-0.865	-0.871	-0.876	-0.881	-0.885	-0.888	-0.890	-0.891	-0.891	-0.892	-0.890	-0.889	-0.888	-0.884	-0.880	-0.875	-0.870	-0.864	-0.858	-0.851	-0.842	-0.834	-0.826	-0.816	-0.806	-0.796	-0.786	-0.775	-0.764	-0.751	-0.739	-0.726	-0.714	-0.701	-0.688	-0.674	-0.661	-0.648	-0.635	-0.621	-0.608	-0.594	-0.580	-0.568	-0.555	-0.540	-0.528	-0.515	-0.502	-0.490	-0.479	-0.466	-0.455	-0.444	-0.432	-0.421	-0.411	-0.401	-0.391	-0.382	-0.374	-0.366	-0.356	-0.350	-0.342	-0.335	-0.328	-0.322	-0.316	-0.311	-0.305	-0.301	-0.296	-0.294	-0.289	-0.286	-0.282	-0.280	-0.279	-0.276	-0.275	-0.272	-0.272	-0.271	-0.271	-0.272	-0.272	-0.274	-0.276	-0.278	-0.280	-0.282	-0.284	-0.288	-0.291	-0.295	-0.299	-0.304	-0.309	-0.312	-0.319	-0.325	-0.330	-0.335	-0.341	-0.348	-0.355	-0.361	-0.368	-0.372	-0.380	-0.386	-0.392	-0.400	-0.406	-0.411	-0.418	-0.422	-0.428	-0.434	-0.438	-0.442	-0.445	-0.448	-0.451	-0.454	-0.455	-0.456	-0.456	-0.456	-0.455	-0.454	-0.450	-0.446	-0.442	-0.438	-0.431	-0.425	-0.416	-0.408	-0.398	-0.388	-0.378	-0.365	-0.352	-0.338	-0.322	-0.308	-0.292	-0.275	-0.258	-0.240	-0.221	-0.202	-0.182	-0.162	-0.142	-0.122	-0.102	-0.081	-0.061	-0.039	-0.019	0.002	0.024	0.045	0.065	0.085	0.104	0.122	0.141	0.159	0.178	0.192	0.210	0.224	0.239	0.252	0.266	0.278	0.289	0.299	0.308	0.318	0.324	0.331	0.338	0.342	0.345	0.350	0.352	0.354	0.355	0.355	0.355	0.352	0.352	0.350	0.346	0.344	0.340	0.336	0.332	0.328	0.324	0.319	0.312	0.309	0.302	0.299	0.294	0.288	0.284	0.279	0.276	0.271	0.269	0.266	0.264	0.261	0.260	0.260	0.259	0.259	0.259	0.261	0.262	0.266	0.269	0.272	0.276	0.281	0.286	0.292	0.300	0.308	0.316	0.325	0.334	0.344	0.355	0.366	0.378	0.390	0.402	0.415	0.429	0.442	0.458	0.470	0.486	0.501	0.516	0.532	0.548	0.564	0.581	0.598	0.614	0.630	0.648	0.665	0.681	0.699	0.716	0.732	0.749	0.766	0.782	0.799	0.815	0.831	0.846	0.862	0.876	0.891	0.906	0.919	0.934	0.946	0.959	0.971	0.981	0.992	1.002	1.012	1.021	1.029	1.038	1.044	1.050	1.055	1.059	1.062	1.065	1.066	1.068	1.068	1.066	1.065	1.062	1.059	1.055	1.049	1.042	1.036	1.028	1.020	1.010	1.000	0.989	0.976	0.965	0.951	0.938	0.922	0.908	0.891	0.875	0.859	0.841	0.824	0.805	0.788	0.769	0.750	0.730	0.711	0.692	0.672	0.654	0.634	0.614	0.595	0.575	0.556	0.538	0.518	0.500	0.481	0.462	0.446	0.428	0.410	0.392	0.375	0.360	0.342	0.328	0.311	0.296	0.280	0.265	0.250	0.235	0.221	0.206	0.192	0.178	0.164	0.151	0.136	0.122	0.110	0.096	0.081	0.069	0.055	0.042	0.028	0.014	0.000	-0.012	-0.026	-0.040	-0.052	-0.068	-0.081	-0.094	-0.108	-0.121	-0.135	-0.146	-0.160	-0.174	-0.185	-0.198	-0.210	-0.221	-0.231	-0.242	-0.252	-0.264	-0.272	-0.280	-0.289	-0.296	-0.304	-0.310	-0.315	-0.320	-0.324	-0.326	-0.329	-0.330	-0.330	-0.330	-0.329	-0.326	-0.324	-0.320	-0.316	-0.310	-0.302	-0.296	-0.288	-0.280	-0.270	-0.260	-0.250	-0.239	-0.226	-0.215	-0.202	-0.189	-0.176	-0.162	-0.149	-0.135	-0.120	-0.108	-0.092	-0.079	-0.065	-0.051	-0.039	-0.025	-0.012	0.000	0.012	0.025	0.036	0.048	0.058	0.069	0.079	0.088	0.095	0.102	0.110	0.116	0.124	0.129	0.132	0.138	0.141	0.145	0.148	0.151	0.152	0.154	0.155	0.156	0.156	0.156	0.156	0.156	0.155	0.154	0.152	0.150	0.149	0.148	0.146	0.144	0.140	0.139	0.135	0.132	0.130	0.126	0.124	0.120	0.116	0.112	0.108	0.105	0.100	0.095	0.091	0.088	0.082	0.078	0.072	0.066	0.061	0.056	0.050	0.045	0.039	0.032	0.025	0.019	0.011	0.005	-0.002	-0.009	-0.015	-0.022	-0.029	-0.036	-0.042	-0.050	-0.056	-0.064	-0.071	-0.078	-0.082	-0.089	-0.095	-0.101	-0.106	-0.112	-0.118	-0.121	-0.125	-0.130	-0.132	-0.136	-0.139	-0.141	-0.142	-0.144	-0.145	-0.146	-0.146	-0.145	-0.146	-0.144	-0.144	-0.142	-0.140	-0.138	-0.136	-0.134	-0.132	-0.130	-0.128	-0.125	-0.122	-0.120	-0.119	-0.118	-0.115	-0.114	-0.112	-0.112	-0.112	-0.112	-0.114	-0.114	-0.116	-0.118	-0.120	-0.125	-0.129	-0.134	-0.140	-0.146	-0.152	-0.161	-0.170	-0.179	-0.190	-0.200	-0.211	-0.225	-0.238	-0.251	-0.265	-0.281	-0.296	-0.312	-0.329	-0.348	-0.365	-0.385	-0.402	-0.422	-0.441	-0.461	-0.481	-0.501	-0.522	-0.544	-0.564	-0.584	-0.605	-0.628	-0.648	-0.669	-0.689	-0.710	-0.730	-0.750	-0.770	-0.790	-0.809	-0.828	-0.845	-0.864	-0.880	-0.898	-0.914	-0.930	-0.946	-0.960	-0.975	-0.989	-1.002	-1.015	-1.026	-1.036	-1.048	-1.056	-1.065	-1.072	-1.081	-1.088	-1.094	-1.098	-1.102	-1.106	-1.109	-1.110	-1.112	-1.112	-1.111	-1.110	-1.109	-1.105	-1.101	-1.096	-1.090	-1.084	-1.078	-1.070	-1.060	-1.051	-1.041	-1.030	-1.020	-1.008	-0.994	-0.981	-0.968	-0.952	-0.939	-0.922	-0.908	-0.891	-0.875	-0.859	-0.842	-0.826	-0.810	-0.791	-0.775	-0.759	-0.742	-0.725	-0.709	-0.694	-0.678	-0.662	-0.648	-0.634	-0.619	-0.606	-0.592	-0.581	-0.570	-0.559	-0.550	-0.540	-0.531	-0.524	-0.518	-0.510	-0.506	-0.501	-0.498	-0.494	-0.492	-0.490	-0.490	-0.490	-0.490	-0.492	-0.495	-0.496	-0.500	-0.504	-0.509	-0.514	-0.519	-0.524	-0.529	-0.535	-0.541	-0.546	-0.554	-0.560	-0.565	-0.571	-0.578	-0.584	-0.588	-0.592	-0.598	-0.602	-0.605	-0.609	-0.610	-0.611	-0.612	-0.612	-0.614	-0.612	-0.610	-0.608	-0.604	-0.599	-0.595	-0.589	-0.582	-0.574	-0.566	-0.558	-0.548	-0.538	-0.526	-0.515	-0.502	-0.490	-0.478	-0.464	-0.449	-0.435	-0.420	-0.406	-0.391	-0.376	-0.361	-0.348	-0.332	-0.318	-0.304	-0.290	-0.278	-0.265	-0.252	-0.242	-0.232	-0.222	-0.214	-0.205	-0.199	-0.191	-0.188	-0.182	-0.180	-0.178	-0.176	-0.176	-0.178	-0.180	-0.182	-0.188	-0.192	-0.199	-0.205	-0.212	-0.221	-0.230	-0.240	-0.250	-0.261	-0.271	-0.285	-0.296	-0.309	-0.321	-0.332	-0.345	-0.356	-0.368	-0.379	-0.390	-0.400	-0.409	-0.418	-0.425	-0.431	-0.436	-0.441	-0.444	-0.446	-0.448	-0.446	-0.445	-0.440	-0.436	-0.430	-0.422	-0.414	-0.402	-0.390	-0.376	-0.362	-0.346	-0.328	-0.309	-0.288	-0.265	-0.242	-0.220	-0.194	-0.168	-0.140	-0.111	-0.084	-0.054	-0.024	0.006	0.038	0.069	0.101	0.132	0.164	0.195	0.226	0.258	0.290	0.320	0.350	0.379	0.409	0.438	0.464	0.491	0.519	0.544	0.568	0.591	0.614	0.636	0.656	0.675	0.694	0.712	0.729	0.745	0.759	0.771	0.784	0.796	0.805	0.815	0.824	0.830	0.838	0.841	0.846	0.849	0.852	0.854	0.854	0.854	0.854	0.851	0.849	0.845	0.842	0.838	0.831	0.825	0.819	0.811	0.804	0.795	0.786	0.778	0.768	0.756	0.745	0.732	0.721	0.710	0.698	0.684	0.670	0.656	0.644	0.629	0.615	0.600	0.586	0.572	0.558	0.542	0.529	0.515	0.501	0.486	0.474	0.459	0.446	0.432	0.420	0.408	0.395	0.385	0.372	0.362	0.354	0.344	0.336	0.328	0.320	0.314	0.306	0.301	0.296	0.292	0.289	0.286	0.284	0.282	0.282	0.281	0.281	0.282	0.284	0.285	0.288	0.291	0.292	0.296	0.300	0.305	0.309	0.312	0.318	0.324	0.328	0.332	0.339	0.342	0.348	0.352	0.356	0.361	0.366	0.371	0.375	0.379	0.382	0.386	0.389	0.392	0.395	0.398	0.400	0.401	0.404	0.405	0.405	0.406	0.408	0.408	0.409	0.409	0.410	0.410	0.410	0.410	0.410	0.410	0.410	0.410	0.410	0.410	0.410	0.410	0.409	0.410	0.410	0.410	0.409	0.409	0.409	0.409	0.410	0.409	0.410	0.410	0.409	0.409	0.409	0.408	0.408	0.405	0.405	0.402	0.401	0.399	0.396	0.394	0.390	0.386	0.381	0.378	0.372	0.366	0.361	0.354	0.348	0.340	0.331	0.322	0.314	0.305	0.294	0.282	0.271	0.260	0.248	0.234	0.221	0.208	0.195	0.181	0.166	0.152	0.138	0.124	0.110	0.095	0.080	0.066	0.051	0.038	0.024	0.010	-0.004	-0.018	-0.030	-0.042	-0.054	-0.066	-0.076	-0.086	-0.096	-0.106	-0.115	-0.122	-0.129	-0.135	-0.142	-0.146	-0.151	-0.155	-0.159	-0.160	-0.162	-0.164	-0.165	-0.165	-0.165	-0.162	-0.161	-0.159	-0.156	-0.152	-0.150	-0.145	-0.140	-0.135	-0.130	-0.124	-0.118	-0.112	-0.106	-0.099	-0.091	-0.086	-0.078	-0.071	-0.064	-0.056	-0.048	-0.040	-0.032	-0.025	-0.016	-0.009	0.000	0.009	0.016	0.025	0.034	0.044	0.051	0.061	0.070	0.080	0.090	0.099	0.109	0.119	0.130	0.140	0.150	0.161	0.172	0.184	0.195	0.208	0.219	0.230	0.242	0.256	0.268	0.280	0.294	0.306	0.319	0.331	0.345	0.358	0.370	0.382	0.395	0.408	0.419	0.430	0.441	0.452	0.462	0.472	0.481	0.490	0.498	0.505	0.512	0.518	0.524	0.529	0.531	0.535	0.539	0.540	0.540	0.540	0.539	0.538	0.532	0.530	0.525	0.519	0.514	0.507	0.499	0.491	0.482	0.472	0.462	0.451	0.441	0.430	0.419	0.408	0.396	0.382	0.371	0.359	0.349	0.336	0.325	0.314	0.304	0.292	0.282	0.274	0.264	0.255	0.248	0.240	0.234	0.228	0.221	0.218	0.214	0.210	0.208	0.206	0.205	0.205	0.206	0.206	0.209	0.211	0.214	0.216	0.220	0.225	0.229	0.234	0.238	0.242	0.248	0.254	0.259	0.264	0.270	0.275	0.279	0.284	0.289	0.291	0.295	0.299	0.301	0.304	0.305	0.305	0.306	0.306	0.305	0.304	0.301	0.299	0.295	0.290	0.286	0.280	0.275	0.269	0.261	0.255	0.248	0.239	0.230	0.221	0.212	0.202	0.194	0.184	0.174	0.164	0.154	0.145	0.135	0.125	0.118	0.108	0.100	0.092	0.085	0.079	0.072	0.068	0.062	0.058	0.054	0.051	0.050	0.048	0.048	0.049	0.050	0.052	0.055	0.059	0.065	0.070	0.078	0.085	0.094	0.102	0.114	0.124	0.138	0.150	0.164	0.178	0.194	0.210	0.226	0.244	0.261	0.279	0.299	0.316	0.336	0.358	0.378	0.399	0.420	0.441	0.462	0.484	0.506	0.526	0.549	0.570	0.591	0.612	0.632	0.654	0.674	0.694	0.714	0.731	0.751	0.769	0.785	0.802	0.819	0.834	0.850	0.864	0.878	0.890	0.902	0.914	0.925	0.935	0.945	0.954	0.962	0.969	0.978	0.984	0.989	0.992	0.998	1.001	1.002	1.005	1.006	1.008	1.006	1.005	1.005	1.002	0.999	0.995	0.991	0.988	0.982	0.978	0.971	0.965	0.959	0.951	0.944	0.936	0.928	0.919	0.910	0.900	0.890	0.880	0.869	0.859	0.848	0.836	0.825	0.812	0.800	0.789	0.776	0.764	0.751	0.738	0.725	0.712	0.699	0.685	0.672	0.659	0.646	0.632	0.620	0.606	0.594	0.581	0.569	0.556	0.542	0.530	0.520	0.507	0.496	0.486	0.474	0.464	0.455	0.446	0.438	0.429	0.421	0.414	0.409	0.404	0.399	0.394	0.390	0.386	0.385	0.384	0.382	0.382	0.384	0.385	0.388	0.390	0.394	0.399	0.404	0.410	0.416	0.424	0.431	0.440	0.450	0.459	0.469	0.480	0.491	0.504	0.514	0.526	0.539	0.551	0.565	0.578	0.590	0.604	0.616	0.628	0.640	0.651	0.664	0.675	0.685	0.695	0.705	0.712	0.721	0.729	0.735	0.741	0.745	0.749	0.752	0.755	0.755	0.755	0.755	0.752	0.751	0.746	0.742	0.736	0.729	0.721	0.712	0.701	0.691	0.680	0.668	0.654	0.640	0.625	0.610	0.594	0.576	0.560	0.542	0.524	0.506	0.486	0.468	0.449	0.429	0.410	0.390	0.371	0.352	0.332	0.314	0.298	0.279	0.261	0.242	0.225	0.210	0.192	0.178	0.162	0.149	0.135	0.122	0.111	0.099	0.089	0.080	0.071	0.062	0.058	0.050	0.045	0.042	0.040	0.038	0.035	0.035	0.036	0.038	0.040	0.044	0.049	0.052	0.059	0.066	0.074	0.081	0.091	0.101	0.112	0.124	0.135	0.149	0.161	0.175	0.190	0.205	0.219	0.235	0.251	0.268	0.285	0.300	0.318	0.335	0.352	0.369	0.386	0.404	0.420	0.438	0.454	0.470	0.486	0.502	0.519	0.534	0.549	0.564	0.576	0.590	0.604	0.615	0.628	0.639	0.649	0.659	0.668	0.675	0.682	0.690	0.695	0.701	0.706	0.709	0.714	0.715	0.716	0.718	0.718	0.718	0.716	0.714	0.710	0.708	0.704	0.700	0.695	0.690	0.684	0.678	0.672	0.666	0.659	0.652	0.645	0.636	0.629	0.621	0.614	0.606	0.599	0.591	0.584	0.576	0.570	0.564	0.558	0.550	0.545	0.539	0.534	0.528	0.524	0.519	0.515	0.511	0.506	0.504	0.501	0.499	0.498	0.495	0.492	0.492	0.491	0.490	0.491	0.491	0.492	0.492	0.495	0.495	0.498	0.500	0.501	0.504	0.507	0.510	0.515	0.518	0.522	0.528	0.532	0.539	0.544	0.550	0.558	0.565	0.572	0.580	0.588	0.596	0.606	0.615	0.626	0.638	0.648	0.660	0.672	0.685	0.698	0.712	0.725	0.741	0.755	0.770	0.785	0.801	0.816	0.834	0.850	0.866	0.884	0.900	0.916	0.932	0.950	0.965	0.982	0.998	1.012	1.028	1.042	1.055	1.069	1.081	1.092	1.104	1.112	1.122	1.130	1.136	1.142	1.146	1.150	1.152	1.152	1.154	1.151	1.149	1.145	1.139	1.132	1.125	1.115	1.105	1.094	1.081	1.066	1.051	1.036	1.020	1.002	0.984	0.965	0.944	0.924	0.902	0.881	0.860	0.838	0.816	0.795	0.771	0.750	0.729	0.708	0.686	0.665	0.644	0.625	0.605	0.588	0.570	0.552	0.538	0.521	0.509	0.495	0.484	0.472	0.462	0.454	0.445	0.439	0.434	0.429	0.425	0.422	0.420	0.419	0.419	0.420	0.421	0.424	0.426	0.429	0.432	0.438	0.442	0.448	0.452	0.459	0.464	0.470	0.475	0.481	0.488	0.492	0.498	0.502	0.507	0.512	0.516	0.520	0.524	0.525	0.528	0.529	0.530	0.530	0.530	0.529	0.529	0.525	0.522	0.519	0.515	0.510	0.505	0.499	0.492	0.486	0.479	0.470	0.462	0.454	0.444	0.435	0.425	0.414	0.404	0.392	0.382	0.371	0.360	0.349	0.336	0.325	0.315	0.302	0.291	0.280	0.270	0.258	0.246	0.235	0.224	0.214	0.202	0.191	0.181	0.170	0.161	0.151	0.141	0.132	0.122	0.114	0.106	0.098	0.090	0.082	0.076	0.069	0.062	0.056	0.050	0.045	0.041	0.035	0.032	0.028	0.025	0.021	0.019	0.016	0.016	0.014	0.015	0.014	0.015	0.015	0.018	0.019	0.022	0.025	0.029	0.031	0.036	0.042	0.048	0.054	0.060	0.068	0.075	0.082	0.091	0.100	0.109	0.119	0.128	0.139	0.149	0.159	0.171	0.181	0.192	0.204	0.216	0.228	0.239	0.249	0.261	0.271	0.281	0.292	0.302	0.312	0.321	0.329	0.338	0.345	0.351	0.358	0.364	0.368	0.372	0.375	0.378	0.380	0.381	0.381	0.381	0.379	0.376	0.374	0.368	0.362	0.355	0.349	0.340	0.331	0.320	0.310	0.298	0.286	0.272	0.259	0.242	0.229	0.212	0.196	0.179	0.161	0.142	0.125	0.105	0.086	0.068	0.046	0.028	0.008	-0.012	-0.032	-0.051	-0.071	-0.089	-0.108	-0.125	-0.144	-0.161	-0.178	-0.194	-0.210	-0.225	-0.240	-0.252	-0.266	-0.278	-0.289	-0.299	-0.309	-0.316	-0.324	-0.329	-0.335	-0.339	-0.341	-0.344	-0.344	-0.344	-0.342	-0.340	-0.338	-0.332	-0.326	-0.321	-0.314	-0.305	-0.295	-0.285	-0.274	-0.262	-0.250	-0.238	-0.222	-0.209	-0.194	-0.179	-0.162	-0.146	-0.129	-0.112	-0.095	-0.078	-0.060	-0.042	-0.025	-0.009	0.009	0.025	0.041	0.059	0.074	0.089	0.102	0.118	0.131	0.142	0.155	0.168	0.178	0.188	0.196	0.205	0.212	0.219	0.225	0.230	0.234	0.238	0.240	0.241	0.242	0.242	0.242	0.241	0.239	0.236	0.232	0.229	0.225	0.220	0.215	0.209	0.204	0.198	0.191	0.184	0.179	0.171	0.165	0.159	0.152	0.148	0.141	0.135	0.130	0.126	0.121	0.116	0.114	0.110	0.108	0.106	0.104	0.105	0.105	0.106	0.108	0.110	0.112	0.118	0.121	0.126	0.132	0.139	0.148	0.155	0.164	0.172	0.182	0.194	0.206	0.216	0.230	0.244	0.258	0.271	0.286	0.301	0.318	0.332	0.349	0.366	0.382	0.399	0.416	0.435	0.451	0.469	0.488	0.505	0.524	0.542	0.561	0.579	0.598	0.615	0.634	0.652	0.671	0.689	0.708	0.726	0.744	0.761	0.780	0.799	0.815	0.834	0.851	0.868	0.885	0.901	0.918	0.935	0.949	0.966	0.981	0.995	1.010	1.024	1.038	1.051	1.062	1.075	1.088	1.098	1.106	1.118	1.125	1.132	1.139	1.145	1.150	1.154	1.158	1.160	1.161	1.162	1.161	1.160	1.158	1.154	1.150	1.144	1.136	1.129	1.120	1.110	1.100	1.089	1.075	1.061	1.048	1.034	1.018	1.000	0.984	0.966	0.949	0.930	0.912	0.892	0.874	0.855	0.836	0.816	0.798	0.779	0.761	0.742	0.725	0.706	0.690	0.674	0.659	0.642	0.629	0.615	0.602	0.591	0.580	0.570	0.561	0.552	0.545	0.538	0.532	0.528	0.522	0.520	0.516	0.515	0.512	0.512	0.511	0.511	0.511	0.511	0.512	0.514	0.514	0.514	0.514	0.514	0.514	0.512	0.512	0.510	0.507	0.504	0.500	0.495	0.489	0.482	0.474	0.464	0.452	0.441	0.429	0.414	0.399	0.381	0.364	0.344	0.322	0.300	0.278	0.254	0.226	0.200	0.171	0.142	0.112	0.081	0.049	0.016	-0.016	-0.051	-0.086	-0.120	-0.156	-0.191	-0.228	-0.264	-0.300	-0.336	-0.372	-0.408	-0.444	-0.480	-0.515	-0.549	-0.582	-0.618	-0.650	-0.681	-0.714	-0.744	-0.772	-0.801	-0.829	-0.855	-0.881	-0.905	-0.929	-0.952	-0.974	-0.995	-1.014	-1.032	-1.050	-1.065	-1.081	-1.095	-1.109	-1.120	-1.132	-1.141	-1.151	-1.159	-1.166	-1.171	-1.178	-1.181	-1.184	-1.186	-1.188	-1.188	-1.188	-1.185	-1.182	-1.179	-1.174	-1.169	-1.162	-1.154	-1.145	-1.135	-1.126	-1.114	-1.101	-1.088	-1.074	-1.058	-1.042	-1.025	-1.006	-0.986	-0.966	-0.946	-0.925	-0.901	-0.878	-0.852	-0.828	-0.802	-0.775	-0.748	-0.720	-0.691	-0.662	-0.632	-0.602	-0.572	-0.541	-0.509	-0.478	-0.445	-0.412	-0.380	-0.349	-0.316	-0.285	-0.252	-0.221	-0.190	-0.159	-0.130	-0.100	-0.071	-0.042	-0.015	0.011	0.038	0.064	0.088	0.111	0.134	0.155	0.176	0.195	0.214	0.231	0.248	0.262	0.276	0.290	0.301	0.312	0.321	0.330	0.338	0.344	0.349	0.352	0.356	0.359	0.360	0.360	0.360	0.359	0.358	0.355	0.351	0.348	0.344	0.339	0.334	0.328	0.321	0.316	0.309	0.302	0.295	0.289	0.282	0.276	0.269	0.262	0.256	0.251	0.244	0.239	0.235	0.229	0.225	0.221	0.216	0.214	0.210	0.209	0.208	0.206	0.205	0.205	0.205	0.206	0.208	0.210	0.211	0.215	0.218	0.222	0.226	0.232	0.238	0.244	0.251	0.258	0.265	0.272	0.280	0.288	0.298	0.305	0.314	0.324	0.334	0.342	0.351	0.361	0.370	0.380	0.389	0.399	0.406	0.415	0.424	0.432	0.441	0.449	0.456	0.462	0.470	0.476	0.481	0.486	0.491	0.496	0.500	0.502	0.505	0.506	0.506	0.507	0.507	0.506	0.505	0.502	0.500	0.498	0.492	0.489	0.484	0.479	0.472	0.466	0.458	0.450	0.442	0.434	0.426	0.416	0.408	0.398	0.389	0.378	0.368	0.359	0.348	0.338	0.329	0.319	0.309	0.299	0.290	0.281	0.272	0.262	0.255	0.246	0.239	0.231	0.225	0.218	0.212	0.206	0.200	0.195	0.191	0.186	0.182	0.180	0.178	0.174	0.172	0.170	0.168	0.168	0.166	0.165	0.165	0.164	0.164	0.164	0.164	0.164	0.164	0.165	0.165	0.166	0.165	0.166	0.166	0.168	0.168	0.169	0.169	0.169	0.169	0.170	0.170	0.170	0.170	0.170	0.170	0.171	0.171	0.171	0.172	0.172	0.174	0.175	0.176	0.178	0.179	0.181	0.182	0.185	0.189	0.192	0.196	0.200	0.205	0.210	0.216	0.221	0.229	0.235	0.242	0.250	0.259	0.268	0.276	0.286	0.296	0.308	0.318	0.329	0.341	0.352	0.364	0.376	0.389	0.401	0.415	0.428	0.441	0.452	0.466	0.479	0.492	0.505	0.518	0.529	0.541	0.552	0.562	0.572	0.584	0.594	0.602	0.612	0.621	0.629	0.636	0.644	0.650	0.656	0.660	0.665	0.669	0.674	0.678	0.679	0.682	0.684	0.685	0.686	0.689	0.689	0.689	0.690	0.689	0.688	0.688	0.686	0.685	0.684	0.682	0.680	0.679	0.678	0.676	0.675	0.672	0.671	0.670	0.669	0.666	0.665	0.662	0.661	0.660	0.660	0.658	0.655	0.655	0.654	0.651	0.650	0.648	0.645	0.644	0.640	0.639	0.635	0.632	0.629	0.626	0.622	0.619	0.614	0.610	0.605	0.600	0.594	0.589	0.582	0.575	0.568	0.560	0.552	0.542	0.534	0.525	0.515	0.504	0.494	0.482	0.470	0.459	0.446	0.432	0.420	0.405	0.391	0.375	0.361	0.345	0.329	0.312	0.296	0.279	0.262	0.245	0.228	0.209	0.191	0.172	0.154	0.135	0.115	0.096	0.076	0.058	0.036	0.018	-0.004	-0.022	-0.044	-0.065	-0.085	-0.105	-0.125	-0.146	-0.165	-0.185	-0.205	-0.224	-0.244	-0.261	-0.280	-0.299	-0.316	-0.334	-0.349	-0.366	-0.381	-0.398	-0.411	-0.425	-0.438	-0.450	-0.461	-0.472	-0.481	-0.491	-0.499	-0.505	-0.511	-0.515	-0.520	-0.521	-0.524	-0.524	-0.524	-0.521	-0.519	-0.515	-0.509	-0.502	-0.495	-0.486	-0.475	-0.464	-0.451	-0.438	-0.425	-0.409	-0.392	-0.376	-0.358	-0.340	-0.320	-0.300	-0.279	-0.258	-0.236	-0.212	-0.190	-0.166	-0.144	-0.120	-0.096	-0.072	-0.049	-0.025	0.000	0.024	0.048	0.070	0.092	0.115	0.136	0.158	0.180	0.199	0.219	0.238	0.255	0.272	0.289	0.304	0.319	0.332	0.345	0.358	0.368	0.379	0.386	0.395	0.401	0.408	0.411	0.416	0.418	0.420	0.420	0.420	0.418	0.416	0.412	0.406	0.401	0.395	0.388	0.379	0.371	0.360	0.350	0.338	0.324	0.311	0.298	0.281	0.266	0.250	0.234	0.216	0.199	0.181	0.161	0.142	0.122	0.102	0.081	0.060	0.040	0.019	-0.004	-0.025	-0.048	-0.070	-0.091	-0.114	-0.135	-0.158	-0.179	-0.200	-0.222	-0.244	-0.264	-0.285	-0.305	-0.325	-0.344	-0.364	-0.381	-0.399	-0.416	-0.432	-0.449	-0.464	-0.478	-0.491	-0.504	-0.515	-0.526	-0.536	-0.546	-0.554	-0.561	-0.568	-0.572	-0.578	-0.581	-0.584	-0.585	-0.586	-0.586	-0.584	-0.582	-0.580	-0.576	-0.570	-0.565	-0.558	-0.550	-0.541	-0.532	-0.524	-0.512	-0.501	-0.489	-0.476	-0.464	-0.450	-0.436	-0.421	-0.406	-0.391	-0.374	-0.358	-0.341	-0.325	-0.309	-0.290	-0.274	-0.256	-0.239	-0.222	-0.204	-0.188	-0.171	-0.154	-0.138	-0.120	-0.104	-0.088	-0.072	-0.058	-0.041	-0.028	-0.012	0.001	0.015	0.028	0.040	0.051	0.064	0.074	0.082	0.094	0.102	0.110	0.120	0.128	0.134	0.139	0.145	0.150	0.154	0.159	0.162	0.165	0.166	0.169	0.169	0.170	0.170	0.169	0.168	0.166	0.165	0.162	0.159	0.156	0.152	0.149	0.144	0.140	0.135	0.130	0.124	0.118	0.110	0.104	0.096	0.090	0.081	0.072	0.065	0.056	0.048	0.039	0.030	0.020	0.011	0.001	-0.008	-0.019	-0.029	-0.039	-0.050	-0.062	-0.072	-0.084	-0.095	-0.108	-0.119	-0.131	-0.144	-0.156	-0.169	-0.181	-0.194	-0.208	-0.221	-0.234	-0.248	-0.262	-0.276	-0.289	-0.304	-0.318	-0.331	-0.346	-0.359	-0.374	-0.388	-0.401	-0.415	-0.428	-0.442	-0.455	-0.468	-0.479	-0.491	-0.502	-0.515	-0.525	-0.536	-0.545	-0.554	-0.562	-0.570	-0.578	-0.584	-0.590	-0.595	-0.599	-0.602	-0.605	-0.608	-0.608	-0.609	-0.609	-0.606	-0.605	-0.602	-0.599	-0.594	-0.589	-0.584	-0.578	-0.570	-0.562	-0.555	-0.545	-0.536	-0.528	-0.518	-0.507	-0.498	-0.486	-0.475	-0.466	-0.455	-0.445	-0.434	-0.424	-0.415	-0.406	-0.396	-0.389	-0.382	-0.375	-0.370	-0.364	-0.360	-0.355	-0.352	-0.351	-0.350	-0.351	-0.351	-0.354	-0.358	-0.362	-0.368	-0.374	-0.382	-0.391	-0.400	-0.412	-0.424	-0.436	-0.450	-0.465	-0.480	-0.495	-0.512	-0.530	-0.549	-0.566	-0.586	-0.604	-0.625	-0.645	-0.665	-0.686	-0.706	-0.726	-0.748	-0.768	-0.786	-0.806	-0.825	-0.844	-0.861	-0.879	-0.895	-0.911	-0.928	-0.942	-0.955	-0.968	-0.981	-0.991	-1.002	-1.011	-1.019	-1.026	-1.031	-1.036	-1.041	-1.042	-1.045	-1.046	-1.045	-1.044	-1.041	-1.039	-1.034	-1.029	-1.022	-1.016	-1.008	-0.999	-0.990	-0.980	-0.969	-0.958	-0.945	-0.932	-0.920	-0.906	-0.892	-0.879	-0.865	-0.850	-0.835	-0.820	-0.804	-0.789	-0.774	-0.758	-0.741	-0.726	-0.711	-0.696	-0.680	-0.665	-0.650	-0.635	-0.620	-0.606	-0.591	-0.578	-0.565	-0.551	-0.538	-0.526	-0.512	-0.501	-0.490	-0.479	-0.469	-0.458	-0.448	-0.439	-0.429	-0.420	-0.412	-0.404	-0.396	-0.389	-0.382	-0.376	-0.370	-0.364	-0.359	-0.354	-0.349	-0.345	-0.341	-0.336	-0.334	-0.331	-0.328	-0.326	-0.325	-0.322	-0.321	-0.320	-0.320	-0.320	-0.320	-0.321	-0.321	-0.322	-0.324	-0.326	-0.328	-0.331	-0.334	-0.338	-0.342	-0.345	-0.350	-0.354	-0.360	-0.366	-0.371	-0.378	-0.384	-0.390	-0.396	-0.405	-0.411	-0.419	-0.426	-0.434	-0.441	-0.449	-0.456	-0.465	-0.472	-0.481	-0.488	-0.495	-0.504	-0.510	-0.516	-0.524	-0.530	-0.536	-0.541	-0.546	-0.551	-0.555	-0.558	-0.561	-0.562	-0.564	-0.565	-0.565	-0.564	-0.562	-0.560	-0.556	-0.551	-0.546	-0.541	-0.534	-0.526	-0.518	-0.507	-0.498	-0.486	-0.474	-0.461	-0.446	-0.431	-0.415	-0.399	-0.382	-0.365	-0.346	-0.329	-0.309	-0.290	-0.270	-0.249	-0.228	-0.206	-0.185	-0.164	-0.142	-0.120	-0.100	-0.078	-0.056	-0.035	-0.015	0.005	0.025	0.045	0.062	0.081	0.100	0.115	0.132	0.148	0.161	0.176	0.189	0.201	0.212	0.224	0.232	0.241	0.249	0.256	0.261	0.268	0.271	0.275	0.278	0.280	0.280	0.281	0.281	0.280	0.280	0.278	0.276	0.272	0.269	0.266	0.261	0.258	0.254	0.249	0.244	0.240	0.234	0.230	0.225	0.220	0.216	0.212	0.208	0.204	0.201	0.198	0.195	0.194	0.191	0.190	0.189	0.189	0.190	0.191	0.191	0.194	0.198	0.201	0.205	0.210	0.215	0.221	0.229	0.236	0.245	0.254	0.264	0.275	0.285	0.298	0.310	0.324	0.336	0.351	0.365	0.380	0.396	0.411	0.428	0.445	0.462	0.480	0.498	0.516	0.535	0.554	0.572	0.591	0.610	0.630	0.649	0.668	0.686	0.704	0.722	0.740	0.758	0.775	0.791	0.806	0.822	0.836	0.850	0.862	0.876	0.888	0.898	0.908	0.916	0.924	0.931	0.936	0.941	0.945	0.948	0.949	0.949	0.949	0.946	0.942	0.940	0.935	0.928	0.920	0.911	0.901	0.892	0.880	0.868	0.854	0.840	0.825	0.810	0.792	0.775	0.758	0.739	0.720	0.701	0.682	0.661	0.642	0.622	0.601	0.580	0.560	0.539	0.519	0.499	0.479	0.459	0.440	0.421	0.402	0.384	0.366	0.350	0.332	0.316	0.301	0.286	0.271	0.259	0.245	0.232	0.220	0.209	0.198	0.189	0.178	0.169	0.160	0.152	0.145	0.138	0.131	0.125	0.119	0.112	0.106	0.100	0.094	0.090	0.084	0.078	0.072	0.066	0.059	0.052	0.045	0.039	0.031	0.024	0.016	0.009	-0.001	-0.010	-0.020	-0.029	-0.039	-0.050	-0.061	-0.072	-0.084	-0.098	-0.109	-0.121	-0.134	-0.148	-0.161	-0.174	-0.186	-0.201	-0.214	-0.228	-0.239	-0.252	-0.265	-0.276	-0.288	-0.300	-0.310	-0.321	-0.331	-0.340	-0.349	-0.358	-0.365	-0.371	-0.376	-0.381	-0.386	-0.390	-0.392	-0.395	-0.395	-0.396	-0.396	-0.395	-0.392	-0.390	-0.388	-0.384	-0.378	-0.372	-0.368	-0.361	-0.354	-0.346	-0.339	-0.331	-0.322	-0.314	-0.305	-0.296	-0.286	-0.278	-0.269	-0.259	-0.250	-0.241	-0.232	-0.224	-0.216	-0.208	-0.200	-0.192	-0.184	-0.178	-0.170	-0.165	-0.159	-0.154	-0.149	-0.144	-0.141	-0.136	-0.132	-0.130	-0.128	-0.126	-0.124	-0.122	-0.121	-0.120	-0.119	-0.118	-0.118	-0.118	-0.118	-0.118	-0.118	-0.118	-0.119	-0.120	-0.120	-0.121	-0.121	-0.122	-0.124	-0.125	-0.126	-0.126	-0.128	-0.129	-0.129	-0.130	-0.131	-0.132	-0.134	-0.135	-0.136	-0.138	-0.140	-0.141	-0.142	-0.145	-0.148	-0.149	-0.152	-0.155	-0.158	-0.161	-0.165	-0.169	-0.171	-0.175	-0.179	-0.185	-0.189	-0.192	-0.198	-0.202	-0.208	-0.212	-0.218	-0.221	-0.228	-0.231	-0.236	-0.242	-0.248	-0.252	-0.258	-0.261	-0.265	-0.270	-0.274	-0.278	-0.280	-0.282	-0.285	-0.288	-0.289	-0.289	-0.291	-0.291	-0.291	-0.290	-0.290	-0.289	-0.288	-0.285	-0.284	-0.280	-0.278	-0.275	-0.271	-0.268	-0.264	-0.260	-0.256	-0.252	-0.248	-0.244	-0.240	-0.236	-0.232	-0.229	-0.226	-0.224	-0.221	-0.219	-0.218	-0.215	-0.215	-0.215	-0.215	-0.218	-0.219	-0.221	-0.225	-0.229	-0.234	-0.240	-0.246	-0.254	-0.261	-0.271	-0.280	-0.291	-0.302	-0.314	-0.328	-0.341	-0.356	-0.371	-0.389	-0.405	-0.424	-0.441	-0.460	-0.480	-0.500	-0.520	-0.541	-0.562	-0.586	-0.608	-0.630	-0.654	-0.678	-0.700	-0.725	-0.749	-0.772	-0.796	-0.820	-0.845	-0.868	-0.892	-0.916	-0.940	-0.962	-0.985	-1.009	-1.030	-1.051	-1.072	-1.094	-1.114	-1.134	-1.154	-1.174	-1.192	-1.209	-1.228	-1.242	-1.258	-1.274	-1.288	-1.300	-1.312	-1.325	-1.335	-1.345	-1.352	-1.361	-1.368	-1.374	-1.379	-1.382	-1.386	-1.389	-1.390	-1.390	-1.389	-1.388	-1.385	-1.381	-1.378	-1.372	-1.366	-1.360	-1.351	-1.344	-1.335	-1.324	-1.314	-1.304	-1.291	-1.279	-1.265	-1.252	-1.239	-1.224	-1.209	-1.195	-1.180	-1.164	-1.149	-1.134	-1.118	-1.102	-1.088	-1.072	-1.056	-1.041	-1.028	-1.011	-0.998	-0.984	-0.971	-0.958	-0.945	-0.932	-0.922	-0.911	-0.901	-0.892	-0.884	-0.875	-0.868	-0.861	-0.855	-0.850	-0.845	-0.841	-0.838	-0.835	-0.832	-0.831	-0.831	-0.831	-0.831	-0.832	-0.835	-0.838	-0.840	-0.844	-0.846	-0.850	-0.854	-0.859	-0.862	-0.866	-0.871	-0.876	-0.880	-0.885	-0.889	-0.894	-0.898	-0.901	-0.904	-0.908	-0.911	-0.912	-0.914	-0.915	-0.916	-0.915	-0.915	-0.912	-0.910	-0.908	-0.904	-0.900	-0.895	-0.888	-0.881	-0.874	-0.866	-0.858	-0.848	-0.838	-0.826	-0.815	-0.802	-0.790	-0.776	-0.761	-0.748	-0.734	-0.719	-0.704	-0.688	-0.671	-0.656	-0.641	-0.625	-0.609	-0.594	-0.579	-0.565	-0.550	-0.536	-0.522	-0.511	-0.500	-0.488	-0.478	-0.469	-0.459	-0.452	-0.446	-0.440	-0.435	-0.432	-0.429	-0.429	-0.429	-0.429	-0.430	-0.434	-0.438	-0.442	-0.448	-0.455	-0.462	-0.471	-0.479	-0.489	-0.498	-0.509	-0.520	-0.531	-0.542	-0.552	-0.565	-0.576	-0.586	-0.596	-0.606	-0.616	-0.625	-0.634	-0.640	-0.646	-0.651	-0.656	-0.659	-0.660	-0.661	-0.661	-0.659	-0.655	-0.650	-0.644	-0.636	-0.626	-0.616	-0.604	-0.590	-0.575	-0.559	-0.540	-0.521	-0.501	-0.479	-0.458	-0.434	-0.408	-0.381	-0.355	-0.328	-0.300	-0.271	-0.242	-0.214	-0.182	-0.154	-0.125	-0.095	-0.066	-0.036	-0.008	0.021	0.048	0.075	0.101	0.126	0.151	0.175	0.198	0.220	0.240	0.259	0.279	0.296	0.311	0.326	0.340	0.354	0.365	0.376	0.386	0.395	0.402	0.409	0.415	0.420	0.424	0.426	0.429	0.431	0.431	0.431	0.430	0.430	0.428	0.426	0.424	0.420	0.419	0.415	0.410	0.408	0.402	0.399	0.394	0.390	0.386	0.381	0.376	0.371	0.368	0.362	0.358	0.352	0.348	0.344	0.339	0.334	0.329	0.325	0.319	0.314	0.310	0.304	0.299	0.294	0.289	0.284	0.280	0.275	0.269	0.265	0.260	0.256	0.250	0.245	0.241	0.236	0.232	0.229	0.224	0.220	0.216	0.212	0.210	0.206	0.204	0.201	0.200	0.198	0.196	0.195	0.195	0.195	0.195	0.196	0.198	0.199	0.200	0.204	0.206	0.209	0.214	0.218	0.221	0.226	0.231	0.238	0.242	0.249	0.255	0.261	0.268	0.275	0.282	0.289	0.295	0.302	0.309	0.315	0.321	0.328	0.334	0.340	0.346	0.351	0.356	0.361	0.365	0.370	0.374	0.376	0.380	0.381	0.384	0.385	0.386	0.386	0.388	0.386	0.388	0.386	0.384	0.382	0.381	0.380	0.378	0.375	0.371	0.369	0.366	0.362	0.360	0.355	0.352	0.349	0.345	0.341	0.336	0.334	0.329	0.325	0.320	0.318	0.314	0.310	0.306	0.301	0.299	0.295	0.292	0.288	0.284	0.281	0.278	0.275	0.270	0.266	0.262	0.258	0.254	0.250	0.246	0.241	0.236	0.230	0.225	0.219	0.214	0.208	0.200	0.192	0.186	0.176	0.169	0.161	0.151	0.142	0.132	0.121	0.112	0.101	0.090	0.080	0.069	0.056	0.045	0.032	0.021	0.009	-0.004	-0.018	-0.030	-0.041	-0.054	-0.066	-0.079	-0.091	-0.102	-0.115	-0.126	-0.139	-0.149	-0.161	-0.171	-0.181	-0.191	-0.200	-0.209	-0.218	-0.225	-0.232	-0.239	-0.246	-0.252	-0.256	-0.261	-0.265	-0.270	-0.272	-0.275	-0.276	-0.279	-0.280	-0.280	-0.280	-0.280	-0.279	-0.276	-0.275	-0.272	-0.270	-0.266	-0.264	-0.259	-0.254	-0.249	-0.244	-0.239	-0.234	-0.226	-0.220	-0.214	-0.206	-0.198	-0.190	-0.181	-0.172	-0.164	-0.155	-0.146	-0.135	-0.126	-0.114	-0.105	-0.094	-0.081	-0.070	-0.058	-0.046	-0.034	-0.021	-0.009	0.005	0.019	0.032	0.046	0.060	0.074	0.088	0.102	0.118	0.131	0.145	0.160	0.175	0.188	0.201	0.215	0.230	0.242	0.256	0.270	0.281	0.294	0.305	0.316	0.326	0.338	0.346	0.355	0.364	0.371	0.378	0.384	0.390	0.394	0.398	0.401	0.402	0.404	0.404	0.402	0.401	0.400	0.395	0.391	0.386	0.381	0.375	0.368	0.360	0.351	0.341	0.331	0.322	0.311	0.300	0.289	0.276	0.265	0.251	0.239	0.228	0.214	0.201	0.189	0.176	0.162	0.150	0.138	0.126	0.114	0.102	0.091	0.081	0.071	0.061	0.052	0.042	0.035	0.028	0.019	0.012	0.006	0.000	-0.005	-0.009	-0.012	-0.016	-0.019	-0.022	-0.024	-0.025	-0.028	-0.029	-0.030	-0.030	-0.031	-0.031	-0.031	-0.031	-0.031	-0.030	-0.030	-0.030	-0.030	-0.031	-0.030	-0.031	-0.030	-0.031	-0.032	-0.032	-0.034	-0.035	-0.038	-0.040	-0.042	-0.045	-0.049	-0.052	-0.056	-0.061	-0.066	-0.071	-0.075	-0.081	-0.086	-0.094	-0.100	-0.106	-0.114	-0.121	-0.128	-0.135	-0.142	-0.150	-0.158	-0.164	-0.172	-0.180	-0.186	-0.194	-0.200	-0.206	-0.212	-0.219	-0.224	-0.229	-0.234	-0.238	-0.241	-0.245	-0.245	-0.248	-0.249	-0.249	-0.246	-0.245	-0.244	-0.240	-0.236	-0.230	-0.225	-0.218	-0.210	-0.201	-0.192	-0.181	-0.170	-0.158	-0.144	-0.130	-0.114	-0.099	-0.081	-0.064	-0.046	-0.028	-0.006	0.014	0.035	0.056	0.079	0.101	0.124	0.149	0.172	0.196	0.221	0.245	0.270	0.294	0.319	0.344	0.368	0.390	0.415	0.436	0.459	0.480	0.501	0.522	0.541	0.560	0.579	0.594	0.611	0.626	0.641	0.654	0.668	0.678	0.689	0.699	0.706	0.715	0.722	0.728	0.731	0.736	0.740	0.742	0.744	0.744	0.744	0.742	0.740	0.738	0.734	0.731	0.726	0.720	0.716	0.709	0.702	0.695	0.688	0.680	0.672	0.664	0.655	0.648	0.639	0.630	0.620	0.612	0.602	0.594	0.585	0.576	0.566	0.558	0.549	0.539	0.530	0.521	0.512	0.505	0.496	0.486	0.479	0.470	0.460	0.452	0.444	0.435	0.425	0.418	0.408	0.400	0.391	0.382	0.374	0.365	0.356	0.348	0.339	0.330	0.321	0.314	0.304	0.296	0.288	0.279	0.271	0.262	0.254	0.246	0.238	0.231	0.224	0.218	0.210	0.205	0.199	0.194	0.189	0.184	0.179	0.175	0.171	0.169	0.166	0.165	0.164	0.164	0.162	0.164	0.165	0.166	0.169	0.172	0.175	0.179	0.182	0.186	0.191	0.196	0.202	0.209	0.215	0.221	0.228	0.234	0.242	0.249	0.255	0.262	0.269	0.275	0.282	0.289	0.295	0.300	0.305	0.310	0.314	0.318	0.320	0.322	0.325	0.326	0.326	0.326	0.325	0.325	0.321	0.319	0.315	0.311	0.304	0.299	0.292	0.285	0.275	0.266	0.256	0.248	0.236	0.225	0.211	0.200	0.188	0.172	0.160	0.146	0.131	0.118	0.102	0.088	0.074	0.059	0.044	0.030	0.015	0.002	-0.011	-0.025	-0.038	-0.051	-0.062	-0.075	-0.086	-0.096	-0.106	-0.116	-0.125	-0.134	-0.142	-0.149	-0.155	-0.161	-0.166	-0.170	-0.175	-0.178	-0.179	-0.180	-0.181	-0.181	-0.180	-0.178	-0.175	-0.172	-0.169	-0.164	-0.159	-0.152	-0.146	-0.138	-0.130	-0.121	-0.112	-0.102	-0.091	-0.081	-0.070	-0.059	-0.046	-0.034	-0.021	-0.008	0.006	0.020	0.034	0.049	0.062	0.078	0.092	0.106	0.121	0.136	0.150	0.166	0.180	0.194	0.209	0.222	0.236	0.250	0.262	0.275	0.288	0.300	0.311	0.322	0.332	0.342	0.352	0.361	0.370	0.378	0.385	0.391	0.398	0.402	0.406	0.411	0.414	0.416	0.418	0.420	0.420	0.421	0.420	0.419	0.418	0.415	0.411	0.408	0.405	0.400	0.394	0.390	0.384	0.378	0.372	0.366	0.359	0.351	0.345	0.339	0.331	0.324	0.318	0.309	0.302	0.295	0.289	0.281	0.275	0.270	0.264	0.258	0.252	0.249	0.242	0.240	0.235	0.231	0.229	0.225	0.222	0.220	0.219	0.216	0.215	0.215	0.214	0.214	0.212	0.212	0.214	0.215	0.215	0.216	0.219	0.220	0.222	0.224	0.226	0.230	0.232	0.235	0.239	0.241	0.245	0.249	0.252	0.258	0.261	0.266	0.272	0.278	0.284	0.290	0.295	0.302	0.310	0.318	0.326	0.335	0.345	0.355	0.365	0.376	0.386	0.399	0.411	0.424	0.438	0.451	0.466	0.480	0.496	0.511	0.528	0.544	0.560	0.578	0.595	0.612	0.630	0.648	0.665	0.682	0.700	0.719	0.736	0.754	0.770	0.788	0.804	0.819	0.834	0.849	0.862	0.874	0.886	0.898	0.908	0.918	0.926	0.932	0.939	0.944	0.948	0.951	0.952	0.954	0.952	0.950	0.948	0.942	0.936	0.930	0.922	0.914	0.904	0.894	0.882	0.870	0.858	0.842	0.829	0.812	0.798	0.782	0.766	0.749	0.732	0.716	0.699	0.681	0.665	0.649	0.632	0.616	0.600	0.585	0.570	0.556	0.542	0.530	0.518	0.506	0.496	0.485	0.478	0.469	0.461	0.455	0.450	0.445	0.441	0.439	0.436	0.435	0.435	0.436	0.436	0.438	0.440	0.442	0.446	0.450	0.454	0.458	0.462	0.469	0.474	0.480	0.485	0.491	0.496	0.502	0.509	0.512	0.519	0.524	0.528	0.531	0.535	0.539	0.542	0.544	0.545	0.546	0.546	0.548	0.546	0.545	0.542	0.540	0.538	0.532	0.528	0.524	0.518	0.510	0.502	0.495	0.485	0.476	0.468	0.456	0.445	0.434	0.421	0.409	0.396	0.381	0.368	0.354	0.339	0.325	0.309	0.294	0.279	0.262	0.246	0.230	0.212	0.196	0.181	0.165	0.148	0.131	0.114	0.098	0.081	0.065	0.049	0.031	0.016	0.001	-0.014	-0.029	-0.042	-0.056	-0.070	-0.082	-0.096	-0.108	-0.118	-0.129	-0.139	-0.149	-0.158	-0.165	-0.172	-0.179	-0.184	-0.189	-0.192	-0.196	-0.198	-0.200	-0.200	-0.200	-0.199	-0.195	-0.192	-0.189	-0.184	-0.178	-0.171	-0.162	-0.154	-0.145	-0.135	-0.125	-0.114	-0.101	-0.089	-0.076	-0.062	-0.049	-0.034	-0.018	-0.002	0.012	0.029	0.045	0.061	0.079	0.095	0.110	0.128	0.142	0.159	0.175	0.189	0.202	0.216	0.230	0.242	0.254	0.265	0.275	0.284	0.291	0.299	0.305	0.310	0.315	0.316	0.319	0.319	0.319	0.318	0.315	0.311	0.305	0.300	0.291	0.282	0.274	0.261	0.250	0.238	0.222	0.208	0.191	0.174	0.155	0.136	0.118	0.098	0.076	0.055	0.032	0.010	-0.012	-0.036	-0.059	-0.082	-0.106	-0.131	-0.154	-0.178	-0.202	-0.225	-0.248	-0.271	-0.294	-0.316	-0.338	-0.358	-0.378	-0.398	-0.416	-0.435	-0.451	-0.469	-0.484	-0.499	-0.512	-0.526	-0.538	-0.549	-0.558	-0.566	-0.574	-0.581	-0.586	-0.591	-0.594	-0.595	-0.598	-0.596	-0.596	-0.592	-0.590	-0.585	-0.580	-0.572	-0.566	-0.556	-0.548	-0.538	-0.525	-0.514	-0.500	-0.488	-0.474	-0.458	-0.444	-0.428	-0.410	-0.394	-0.376	-0.358	-0.339	-0.320	-0.302	-0.284	-0.265	-0.245	-0.228	-0.209	-0.190	-0.171	-0.152	-0.136	-0.118	-0.100	-0.084	-0.068	-0.052	-0.038	-0.022	-0.009	0.004	0.018	0.029	0.040	0.050	0.060	0.069	0.076	0.084	0.090	0.096	0.101	0.105	0.109	0.110	0.112	0.114	0.114	0.112	0.112	0.110	0.109	0.106	0.102	0.100	0.095	0.090	0.085	0.081	0.076	0.070	0.064	0.060	0.054	0.049	0.042	0.038	0.032	0.028	0.022	0.019	0.014	0.010	0.006	0.004	0.001	0.000	-0.001	-0.002	-0.004	-0.002	-0.001	0.000	0.004	0.006	0.010	0.014	0.020	0.026	0.031	0.038	0.046	0.055	0.064	0.074	0.085	0.096	0.109	0.121	0.134	0.148	0.162	0.176	0.191	0.208	0.224	0.241	0.258	0.276	0.292	0.311	0.331	0.350	0.370	0.389	0.409	0.429	0.449	0.468	0.489	0.510	0.530	0.550	0.571	0.591	0.611	0.631	0.650	0.670	0.690	0.709	0.729	0.746	0.764	0.781	0.798	0.814	0.830	0.845	0.860	0.872	0.886	0.898	0.909	0.919	0.929	0.938	0.944	0.950	0.955	0.960	0.962	0.965	0.965	0.964	0.962	0.960	0.956	0.951	0.945	0.938	0.929	0.920	0.909	0.898	0.885	0.871	0.858	0.841	0.824	0.808	0.790	0.770	0.752	0.732	0.712	0.691	0.671	0.649	0.629	0.608	0.586	0.566	0.546	0.525	0.506	0.486	0.468	0.449	0.431	0.415	0.399	0.384	0.370	0.358	0.345	0.334	0.324	0.315	0.308	0.300	0.295	0.291	0.289	0.286	0.285	0.286	0.286	0.289	0.291	0.295	0.300	0.304	0.310	0.316	0.322	0.330	0.338	0.345	0.352	0.360	0.366	0.374	0.380	0.388	0.392	0.398	0.402	0.406	0.409	0.411	0.412	0.412	0.411	0.408	0.405	0.399	0.394	0.385	0.376	0.366	0.355	0.341	0.326	0.311	0.294	0.276	0.256	0.235	0.212	0.190	0.166	0.140	0.114	0.088	0.059	0.030	0.000	-0.029	-0.060	-0.090	-0.122	-0.154	-0.185	-0.216	-0.249	-0.280	-0.312	-0.344	-0.375	-0.406	-0.436	-0.466	-0.498	-0.525	-0.554	-0.582	-0.610	-0.636	-0.662	-0.688	-0.711	-0.736	-0.759	-0.780	-0.802	-0.824	-0.844	-0.862	-0.881	-0.899	-0.916	-0.931	-0.948	-0.962	-0.976	-0.989	-1.001	-1.014	-1.025	-1.035	-1.046	-1.055	-1.062	-1.071	-1.079	-1.086	-1.092	-1.098	-1.102	-1.106	-1.109	-1.111	-1.112	-1.114	-1.112	-1.112	-1.111	-1.108	-1.105	-1.101	-1.095	-1.090	-1.081	-1.074	-1.065	-1.055	-1.044	-1.031	-1.019	-1.004	-0.988	-0.971	-0.955	-0.936	-0.916	-0.896	-0.874	-0.851	-0.829	-0.805	-0.780	-0.755	-0.728	-0.701	-0.672	-0.644	-0.615	-0.585	-0.555	-0.524	-0.492	-0.461	-0.430	-0.399	-0.368	-0.336	-0.305	-0.274	-0.244	-0.214	-0.182	-0.154	-0.125	-0.096	-0.069	-0.042	-0.016	0.009	0.032	0.056	0.079	0.100	0.121	0.141	0.159	0.176	0.194	0.208	0.222	0.235	0.248	0.258	0.268	0.275	0.282	0.289	0.292	0.298	0.300	0.301	0.301	0.301	0.300	0.300	0.298	0.294	0.290	0.285	0.280	0.274	0.268	0.261	0.254	0.248	0.239	0.230	0.224	0.215	0.206	0.199	0.191	0.184	0.176	0.169	0.161	0.155	0.148	0.141	0.136	0.131	0.126	0.121	0.118	0.115	0.112	0.111	0.110	0.110	0.110	0.111	0.112	0.115	0.118	0.121	0.126	0.131	0.138	0.144	0.150	0.158	0.166	0.175	0.184	0.194	0.204	0.215	0.226	0.238	0.249	0.260	0.271	0.284	0.295	0.308	0.320	0.331	0.344	0.356	0.368	0.378	0.389	0.400	0.410	0.419	0.429	0.436	0.444	0.451	0.458	0.464	0.468	0.472	0.475	0.478	0.480	0.481	0.481	0.481	0.480	0.479	0.475	0.472	0.468	0.461	0.455	0.450	0.442	0.434	0.426	0.416	0.406	0.396	0.386	0.375	0.364	0.351	0.340	0.328	0.316	0.304	0.291	0.280	0.269	0.256	0.244	0.232	0.222	0.211	0.201	0.191	0.182	0.172	0.164	0.156	0.148	0.141	0.135	0.129	0.122	0.118	0.112	0.109	0.105	0.101	0.099	0.098	0.095	0.095	0.094	0.094	0.094	0.094	0.095	0.096	0.096	0.098	0.100	0.101	0.104	0.105	0.108	0.110	0.111	0.114	0.116	0.119	0.121	0.124	0.126	0.128	0.130	0.132	0.135	0.136	0.139	0.141	0.142	0.146	0.149	0.151	0.154	0.156	0.160	0.164	0.166	0.170	0.174	0.179	0.184	0.190	0.195	0.202	0.209	0.216	0.224	0.232	0.240	0.249	0.260	0.270	0.280	0.291	0.302	0.314	0.326	0.340	0.354	0.368	0.381	0.395	0.409	0.424	0.439	0.454	0.469	0.484	0.498	0.512	0.528	0.542	0.556	0.570	0.584	0.596	0.609	0.621	0.632	0.644	0.655	0.664	0.672	0.681	0.689	0.696	0.702	0.709	0.712	0.718	0.720	0.722	0.724	0.724	0.724	0.724	0.721	0.720	0.718	0.714	0.711	0.708	0.702	0.698	0.692	0.688	0.681	0.676	0.669	0.662	0.655	0.649	0.642	0.635	0.629	0.621	0.615	0.609	0.602	0.596	0.590	0.584	0.579	0.574	0.569	0.564	0.559	0.555	0.550	0.546	0.542	0.540	0.536	0.532	0.530	0.526	0.524	0.521	0.519	0.515	0.512	0.510	0.506	0.505	0.502	0.499	0.495	0.491	0.488	0.484	0.480	0.475	0.471	0.466	0.461	0.456	0.449	0.442	0.436	0.429	0.421	0.415	0.406	0.399	0.390	0.380	0.371	0.361	0.351	0.340	0.330	0.319	0.306	0.295	0.282	0.270	0.258	0.245	0.231	0.219	0.206	0.191	0.179	0.164	0.151	0.136	0.122	0.109	0.094	0.079	0.064	0.049	0.034	0.019	0.004	-0.011	-0.026	-0.040	-0.055	-0.070	-0.085	-0.100	-0.112	-0.128	-0.140	-0.155	-0.168	-0.181	-0.194	-0.206	-0.219	-0.231	-0.242	-0.254	-0.265	-0.276	-0.285	-0.295	-0.304	-0.311	-0.320	-0.326	-0.332	-0.338	-0.344	-0.348	-0.351	-0.354	-0.355	-0.356	-0.358	-0.358	-0.356	-0.354	-0.350	-0.345	-0.341	-0.335	-0.328	-0.320	-0.311	-0.301	-0.291	-0.281	-0.269	-0.255	-0.241	-0.229	-0.214	-0.198	-0.181	-0.164	-0.146	-0.129	-0.110	-0.091	-0.071	-0.051	-0.030	-0.010	0.012	0.032	0.055	0.076	0.098	0.121	0.142	0.164	0.186	0.208	0.229	0.250	0.270	0.291	0.310	0.330	0.348	0.366	0.384	0.401	0.416	0.432	0.448	0.461	0.474	0.486	0.498	0.507	0.516	0.524	0.531	0.538	0.542	0.546	0.549	0.550	0.550	0.550	0.548	0.545	0.541	0.535	0.529	0.521	0.512	0.501	0.491	0.480	0.466	0.454	0.439	0.422	0.406	0.389	0.371	0.352	0.332	0.312	0.291	0.270	0.249	0.226	0.204	0.181	0.158	0.134	0.111	0.086	0.064	0.040	0.016	-0.006	-0.030	-0.054	-0.075	-0.098	-0.119	-0.140	-0.161	-0.180	-0.200	-0.220	-0.236	-0.254	-0.270	-0.286	-0.300	-0.314	-0.328	-0.338	-0.350	-0.359	-0.368	-0.374	-0.381	-0.386	-0.390	-0.394	-0.395	-0.396	-0.396	-0.396	-0.395	-0.391	-0.389	-0.384	-0.378	-0.371	-0.364	-0.356	-0.348	-0.338	-0.326	-0.316	-0.304	-0.292	-0.280	-0.266	-0.254	-0.240	-0.226	-0.211	-0.196	-0.181	-0.166	-0.151	-0.136	-0.120	-0.105	-0.090	-0.075	-0.059	-0.044	-0.030	-0.015	0.000	0.012	0.026	0.040	0.055	0.066	0.080	0.091	0.102	0.115	0.125	0.135	0.145	0.155	0.165	0.172	0.180	0.189	0.195	0.202	0.208	0.214	0.219	0.224	0.228	0.231	0.234	0.238	0.240	0.241	0.242	0.244	0.244	0.244	0.242	0.241	0.240	0.239	0.236	0.234	0.230	0.226	0.221	0.218	0.212	0.208	0.201	0.195	0.189	0.181	0.174	0.168	0.160	0.151	0.142	0.134	0.124	0.115	0.105	0.095	0.085	0.074	0.064	0.052	0.041	0.030	0.019	0.008	-0.004	-0.015	-0.028	-0.039	-0.050	-0.062	-0.074	-0.086	-0.098	-0.109	-0.120	-0.132	-0.145	-0.155	-0.166	-0.178	-0.189	-0.200	-0.211	-0.220	-0.231	-0.241	-0.252	-0.261	-0.271	-0.280	-0.290	-0.300	-0.309	-0.316	-0.326	-0.334	-0.342	-0.350	-0.359	-0.365	-0.372	-0.379	-0.386	-0.392	-0.399	-0.405	-0.410	-0.415	-0.420	-0.425	-0.429	-0.434	-0.438	-0.441	-0.445	-0.449	-0.450	-0.452	-0.455	-0.456	-0.458	-0.460	-0.460	-0.460	-0.460	-0.460	-0.460	-0.459	-0.458	-0.456	-0.455	-0.452	-0.451	-0.449	-0.446	-0.444	-0.440	-0.436	-0.434	-0.431	-0.428	-0.424	-0.420	-0.418	-0.415	-0.411	-0.408	-0.406	-0.404	-0.401	-0.400	-0.399	-0.398	-0.398	-0.399	-0.400	-0.402	-0.404	-0.406	-0.411	-0.415	-0.421	-0.426	-0.434	-0.441	-0.450	-0.460	-0.470	-0.480	-0.492	-0.505	-0.518	-0.532	-0.548	-0.564	-0.580	-0.598	-0.615	-0.634	-0.654	-0.672	-0.692	-0.714	-0.734	-0.756	-0.778	-0.798	-0.819	-0.841	-0.862	-0.884	-0.905	-0.925	-0.946	-0.965	-0.985	-1.002	-1.021	-1.039	-1.055	-1.070	-1.085	-1.100	-1.114	-1.125	-1.138	-1.148	-1.156	-1.164	-1.170	-1.175	-1.180	-1.182	-1.184	-1.184	-1.182	-1.181	-1.178	-1.174	-1.168	-1.161	-1.152	-1.144	-1.132	-1.122	-1.111	-1.098	-1.084	-1.070	-1.055	-1.039	-1.022	-1.006	-0.990	-0.971	-0.954	-0.936	-0.919	-0.900	-0.881	-0.864	-0.844	-0.826	-0.809	-0.790	-0.772	-0.755	-0.739	-0.721	-0.705	-0.691	-0.675	-0.660	-0.646	-0.634	-0.620	-0.608	-0.595	-0.585	-0.574	-0.564	-0.555	-0.546	-0.539	-0.531	-0.524	-0.518	-0.511	-0.506	-0.501	-0.498	-0.494	-0.490	-0.486	-0.484	-0.481	-0.479	-0.476	-0.474	-0.472	-0.472	-0.470	-0.469	-0.469	-0.468	-0.466	-0.465	-0.465	-0.465	-0.464	-0.464	-0.462	-0.462	-0.461	-0.461	-0.460	-0.460	-0.459	-0.460	-0.459	-0.459	-0.459	-0.459	-0.459	-0.459	-0.460	-0.461	-0.461	-0.462	-0.464	-0.465	-0.466	-0.470	-0.471	-0.474	-0.478	-0.480	-0.484	-0.486	-0.490	-0.495	-0.500	-0.504	-0.509	-0.514	-0.519	-0.524	-0.529	-0.534	-0.539	-0.545	-0.550	-0.554	-0.559	-0.562	-0.568	-0.572	-0.575	-0.579	-0.580	-0.582	-0.585	-0.586	-0.586	-0.586	-0.585	-0.582	-0.581	-0.578	-0.572	-0.568	-0.562	-0.555	-0.548	-0.538	-0.529	-0.518	-0.504	-0.491	-0.479	-0.464	-0.448	-0.431	-0.414	-0.398	-0.379	-0.359	-0.339	-0.319	-0.298	-0.276	-0.255	-0.232	-0.210	-0.188	-0.164	-0.142	-0.119	-0.096	-0.074	-0.052	-0.031	-0.009	0.011	0.032	0.051	0.069	0.088	0.104	0.120	0.135	0.150	0.164	0.176	0.188	0.198	0.208	0.215	0.222	0.229	0.234	0.238	0.241	0.242	0.244	0.242	0.242	0.240	0.238	0.235	0.229	0.225	0.219	0.212	0.205	0.198	0.190	0.182	0.172	0.165	0.155	0.145	0.136	0.128	0.119	0.109	0.100	0.091	0.082	0.075	0.068	0.060	0.054	0.048	0.041	0.036	0.032	0.028	0.025	0.022	0.020	0.020	0.020	0.021	0.021	0.025	0.028	0.031	0.036	0.042	0.049	0.055	0.064	0.071	0.081	0.092	0.102	0.114	0.125	0.139	0.151	0.165	0.180	0.194	0.209	0.226	0.241	0.258	0.274	0.291	0.309	0.325	0.344	0.361	0.378	0.396	0.414	0.431	0.449	0.465	0.482	0.499	0.514	0.530	0.545	0.560	0.574	0.588	0.601	0.614	0.626	0.638	0.648	0.658	0.666	0.675	0.682	0.688	0.694	0.699	0.702	0.705	0.706	0.708	0.708	0.705	0.704	0.700	0.696	0.691	0.685	0.679	0.671	0.662	0.652	0.642	0.630	0.619	0.605	0.592	0.579	0.564	0.549	0.534	0.518	0.500	0.482	0.466	0.449	0.431	0.412	0.394	0.376	0.359	0.340	0.321	0.304	0.285	0.268	0.251	0.234	0.218	0.201	0.185	0.171	0.155	0.141	0.128	0.114	0.101	0.090	0.078	0.066	0.056	0.046	0.036	0.028	0.020	0.011	0.004	-0.004	-0.009	-0.015	-0.021	-0.026	-0.032	-0.036	-0.041	-0.046	-0.051	-0.055	-0.060	-0.065	-0.070	-0.074	-0.079	-0.082	-0.089	-0.094	-0.099	-0.105	-0.110	-0.116	-0.122	-0.129	-0.136	-0.142	-0.150	-0.158	-0.164	-0.172	-0.180	-0.189	-0.198	-0.205	-0.214	-0.222	-0.230	-0.239	-0.246	-0.252	-0.261	-0.269	-0.276	-0.282	-0.289	-0.295	-0.300	-0.305	-0.310	-0.314	-0.319	-0.321	-0.324	-0.325	-0.326	-0.328	-0.328	-0.326	-0.325	-0.324	-0.320	-0.318	-0.314	-0.309	-0.305	-0.299	-0.292	-0.286	-0.280	-0.272	-0.265	-0.258	-0.250	-0.241	-0.234	-0.226	-0.218	-0.210	-0.201	-0.194	-0.186	-0.180	-0.171	-0.165	-0.159	-0.154	-0.148	-0.142	-0.138	-0.134	-0.129	-0.125	-0.122	-0.120	-0.118	-0.116	-0.116	-0.115	-0.115	-0.116	-0.119	-0.120	-0.121	-0.124	-0.128	-0.130	-0.134	-0.138	-0.141	-0.146	-0.151	-0.155	-0.160	-0.165	-0.169	-0.175	-0.180	-0.185	-0.190	-0.195	-0.201	-0.205	-0.211	-0.215	-0.220	-0.225	-0.230	-0.235	-0.239	-0.244	-0.248	-0.252	-0.256	-0.261	-0.265	-0.269	-0.274	-0.278	-0.282	-0.286	-0.291	-0.295	-0.300	-0.304	-0.310	-0.314	-0.319	-0.324	-0.329	-0.334	-0.339	-0.345	-0.350	-0.356	-0.361	-0.366	-0.371	-0.378	-0.382	-0.389	-0.392	-0.399	-0.404	-0.409	-0.412	-0.418	-0.420	-0.425	-0.428	-0.431	-0.434	-0.436	-0.438	-0.439	-0.439	-0.439	-0.438	-0.438	-0.435	-0.434	-0.430	-0.426	-0.422	-0.418	-0.412	-0.406	-0.400	-0.394	-0.386	-0.378	-0.371	-0.361	-0.354	-0.344	-0.335	-0.325	-0.316	-0.306	-0.298	-0.289	-0.280	-0.270	-0.261	-0.254	-0.246	-0.239	-0.232	-0.226	-0.220	-0.216	-0.211	-0.210	-0.206	-0.206	-0.206	-0.206	-0.208	-0.211	-0.215	-0.220	-0.226	-0.232	-0.241	-0.250	-0.260	-0.272	-0.284	-0.298	-0.312	-0.329	-0.344	-0.362	-0.381	-0.400	100.000	5.000	2.000	1.000	4.000	0.000	0.000	0.000	0.000	0.000	0.000	0.000	0.000	0.000	0.000	0.000	0.000	0.000	1.581	1.581	1.581	1.581	1.580	1.580	1.580	1.581	1.580	1.581	1.580	1.580	1.579	1.578	1.578	1.578	1.576	1.575	1.575	1.574	1.572	1.572	1.571	1.570	1.570	1.569	1.568	1.566	1.565	1.564	1.564	1.562	1.560	1.560	1.559	1.556	1.556	1.555	1.554	1.552	1.550	1.549	1.548	1.545	1.544	1.542	1.540	1.538	1.535	1.534	1.530	1.526	1.524	1.519	1.515	1.511	1.506	1.501	1.496	1.490	1.485	1.478	1.471	1.462	1.454	1.446	1.435	1.426	1.415	1.404	1.392	1.381	1.369	1.355	1.341	1.326	1.311	1.296	1.281	1.264	1.248	1.230	1.211	1.194	1.175	1.156	1.136	1.116	1.096	1.078	1.056	1.035	1.015	0.994	0.974	0.951	0.930	0.909	0.888	0.866	0.844	0.824	0.801	0.780	0.760	0.739	0.719	0.698	0.678	0.659	0.639	0.619	0.601	0.582	0.564	0.546	0.529	0.512	0.495	0.479	0.462	0.446	0.432	0.418	0.402	0.388	0.374	0.360	0.348	0.335	0.322	0.311	0.299	0.288	0.278	0.266	0.256	0.246	0.236	0.228	0.218	0.209	0.200	0.191	0.184	0.175	0.168	0.161	0.152	0.148	0.140	0.135	0.128	0.122	0.118	0.112	0.108	0.102	0.098	0.091	0.088	0.084	0.080	0.075	0.071	0.069	0.065	0.061	0.059	0.055	0.051	0.050	0.046	0.044	0.041	0.040	0.038	0.036	0.034	0.031	0.030	0.029	0.026	0.025	0.022	0.020	0.019	0.016	0.015	0.012	0.012	0.010	0.009	0.009	0.006	0.005	0.004	0.004	0.002	0.002	0.001	0.001	0.000	0.000	0.000	0.000	0.000	0.001	0.001	0.002	0.002	0.002	0.005	0.006	0.009	0.010	0.012	0.015	0.018	0.021	0.025	0.028	0.031	0.035	0.040	0.044	0.048	0.052	0.056	0.061	0.065	0.070	0.074	0.079	0.082	0.088	0.091	0.096	0.100	0.105	0.109	0.112	0.118	0.120	0.124	0.126	0.130	0.132	0.135	0.136	0.138	0.139	0.141	0.142	0.142	0.142	0.142	0.141	0.141	0.139	0.138	0.135	0.134	0.131	0.130	0.126	0.124	0.121	0.118	0.114	0.111	0.106	0.104	0.099	0.095	0.091	0.088	0.082	0.079	0.075	0.071	0.068	0.064	0.060	0.058	0.054	0.051	0.049	0.046	0.044	0.041	0.040	0.039	0.038	0.036	0.035	0.034	0.035	0.034	0.035	0.035	0.036	0.038	0.039	0.041	0.042	0.046	0.049	0.051	0.055	0.058	0.061	0.066	0.070	0.074	0.079	0.084	0.089	0.094	0.099	0.104	0.110	0.115	0.119	0.125	0.130	0.135	0.140	0.148	0.151	0.158	0.164	0.169	0.174	0.179	0.184	0.188	0.192	0.198	0.201	0.205	0.209	0.212	0.216	0.219	0.221	0.222	0.226	0.228	0.229	0.230	0.230	0.231	0.231	0.231	0.229	0.228	0.226	0.225	0.222	0.219	0.215	0.211	0.208	0.202	0.196	0.191	0.185	0.179	0.172	0.165	0.158	0.150	0.141	0.132	0.124	0.115	0.106	0.098	0.086	0.076	0.066	0.058	0.046	0.036	0.026	0.018	0.008	-0.002	-0.011	-0.021	-0.031	-0.039	-0.048	-0.055	-0.064	-0.070	-0.076	-0.082	-0.088	-0.092	-0.096	-0.100	-0.104	-0.105	-0.106	-0.108	-0.108	-0.106	-0.106	-0.104	-0.101	-0.096	-0.092	-0.088	-0.082	-0.075	-0.069	-0.060	-0.051	-0.042	-0.032	-0.022	-0.011	0.000	0.011	0.024	0.035	0.048	0.061	0.074	0.088	0.100	0.114	0.128	0.141	0.156	0.169	0.182	0.196	0.210	0.224	0.236	0.249	0.260	0.274	0.285	0.296	0.309	0.319	0.330	0.341	0.351	0.361	0.370	0.379	0.386	0.395	0.402	0.411	0.418	0.426	0.432	0.439	0.446	0.451	0.458	0.462	0.470	0.475	0.482	0.488	0.492	0.500	0.505	0.511	0.518	0.522	0.530	0.536	0.544	0.550	0.558	0.565	0.571	0.580	0.588	0.596	0.605	0.612	0.620	0.630	0.639	0.646	0.656	0.665	0.672	0.681	0.690	0.699	0.708	0.716	0.724	0.732	0.740	0.748	0.755	0.761	0.768	0.774	0.779	0.785	0.790	0.794	0.798	0.800	0.804	0.806	0.810	0.811	0.811	0.812	0.814	0.814	0.812	0.812	0.811	0.809	0.809	0.806	0.804	0.800	0.796	0.792	0.790	0.786	0.782	0.776	0.772	0.768	0.764	0.759	0.754	0.748	0.742	0.738	0.731	0.725	0.719	0.714	0.706	0.700	0.692	0.686	0.679	0.671	0.664	0.655	0.645	0.636	0.626	0.615	0.605	0.594	0.580	0.569	0.555	0.541	0.526	0.510	0.494	0.478	0.460	0.440	0.421	0.401	0.379	0.358	0.335	0.311	0.288	0.262	0.238	0.211	0.185	0.156	0.129	0.100	0.070	0.041	0.011	-0.019	-0.050	-0.080	-0.110	-0.141	-0.171	-0.202	-0.232	-0.262	-0.291	-0.321	-0.350	-0.379	-0.409	-0.435	-0.461	-0.489	-0.515	-0.539	-0.564	-0.586	-0.609	-0.631	-0.651	-0.671	-0.690	-0.708	-0.724	-0.739	-0.754	-0.769	-0.780	-0.792	-0.804	-0.814	-0.821	-0.830	-0.836	-0.842	-0.849	-0.854	-0.858	-0.860	-0.862	-0.864	-0.866	-0.868	-0.868	-0.866	-0.866	-0.865	-0.862	-0.860	-0.858	-0.855	-0.851	-0.848	-0.844	-0.840	-0.836	-0.831	-0.826	-0.821	-0.816	-0.811	-0.805	-0.800	-0.794	-0.788	-0.780	-0.772	-0.766	-0.759	-0.752	-0.745	-0.736	-0.728	-0.719	-0.711	-0.701	-0.692	-0.682	-0.672	-0.662	-0.651	-0.640	-0.629	-0.619	-0.606	-0.594	-0.581	-0.569	-0.556	-0.544	-0.530	-0.518	-0.504	-0.491	-0.476	-0.462	-0.450	-0.436	-0.424	-0.410	-0.396	-0.384	-0.371	-0.359	-0.349	-0.336	-0.326	-0.316	-0.306	-0.298	-0.288	-0.280	-0.272	-0.266	-0.261	-0.255	-0.251	-0.248	-0.244	-0.242	-0.241	-0.241	-0.240	-0.242	-0.244	-0.248	-0.251	-0.255	-0.260	-0.266	-0.272	-0.280	-0.288	-0.295	-0.305	-0.314	-0.322	-0.334	-0.344	-0.355	-0.365	-0.376	-0.388	-0.398	-0.410	-0.421	-0.432	-0.442	-0.452	-0.462	-0.472	-0.481	-0.490	-0.498	-0.505	-0.511	-0.518	-0.524	-0.526	-0.531	-0.534	-0.535	-0.538	-0.538	-0.536	-0.534	-0.531	-0.528	-0.522	-0.518	-0.511	-0.504	-0.496	-0.488	-0.478	-0.468	-0.456	-0.445	-0.432	-0.419	-0.405	-0.390	-0.376	-0.360	-0.345	-0.329	-0.312	-0.295	-0.279	-0.262	-0.245	-0.229	-0.212	-0.195	-0.178	-0.162	-0.146	-0.130	-0.116	-0.101	-0.088	-0.074	-0.061	-0.049	-0.038	-0.026	-0.015	-0.005	0.004	0.011	0.018	0.025	0.031	0.035	0.039	0.042	0.045	0.048	0.048	0.049	0.049	0.048	0.046	0.044	0.041	0.038	0.035	0.031	0.028	0.022	0.018	0.014	0.009	0.004	-0.002	-0.006	-0.011	-0.016	-0.021	-0.025	-0.030	-0.032	-0.036	-0.040	-0.042	-0.044	-0.046	-0.046	-0.048	-0.048	-0.046	-0.045	-0.044	-0.041	-0.039	-0.035	-0.030	-0.025	-0.020	-0.015	-0.008	-0.001	0.005	0.014	0.021	0.030	0.039	0.048	0.056	0.065	0.075	0.085	0.094	0.104	0.114	0.122	0.132	0.141	0.150	0.158	0.165	0.175	0.182	0.189	0.196	0.202	0.209	0.215	0.219	0.224	0.229	0.232	0.236	0.239	0.241	0.244	0.245	0.246	0.248	0.248	0.248	0.249	0.248	0.248	0.248	0.245	0.244	0.244	0.242	0.241	0.242	0.241	0.240	0.241	0.240	0.241	0.242	0.242	0.245	0.246	0.249	0.252	0.256	0.260	0.264	0.269	0.275	0.281	0.288	0.295	0.304	0.312	0.320	0.331	0.340	0.351	0.361	0.372	0.384	0.396	0.409	0.422	0.436	0.449	0.464	0.478	0.491	0.506	0.521	0.536	0.551	0.566	0.581	0.596	0.611	0.626	0.641	0.655	0.671	0.686	0.701	0.715	0.729	0.742	0.756	0.769	0.784	0.796	0.809	0.821	0.834	0.845	0.856	0.869	0.880	0.891	0.902	0.912	0.924	0.934	0.942	0.952	0.961	0.970	0.979	0.986	0.992	1.000	1.008	1.014	1.019	1.025	1.031	1.035	1.039	1.042	1.045	1.048	1.049	1.049	1.050	1.049	1.048	1.045	1.042	1.038	1.034	1.026	1.020	1.012	1.004	0.994	0.982	0.970	0.958	0.942	0.928	0.910	0.891	0.872	0.852	0.831	0.808	0.784	0.759	0.732	0.705	0.676	0.648	0.616	0.585	0.552	0.519	0.485	0.449	0.412	0.376	0.339	0.301	0.262	0.222	0.184	0.144	0.104	0.064	0.022	-0.018	-0.058	-0.098	-0.138	-0.178	-0.216	-0.255	-0.294	-0.331	-0.368	-0.405	-0.441	-0.476	-0.511	-0.544	-0.576	-0.608	-0.638	-0.666	-0.695	-0.722	-0.748	-0.774	-0.796	-0.820	-0.840	-0.860	-0.880	-0.898	-0.914	-0.929	-0.942	-0.955	-0.968	-0.978	-0.988	-0.995	-1.002	-1.010	-1.016	-1.021	-1.025	-1.029	-1.031	-1.034	-1.035	-1.035	-1.035	-1.036	-1.035	-1.034	-1.031	-1.030	-1.028	-1.025	-1.022	-1.020	-1.016	-1.014	-1.010	-1.006	-1.002	-0.999	-0.994	-0.989	-0.985	-0.980	-0.975	-0.971	-0.966	-0.961	-0.958	-0.952	-0.948	-0.944	-0.939	-0.934	-0.928	-0.922	-0.918	-0.912	-0.908	-0.901	-0.896	-0.890	-0.885	-0.879	-0.872	-0.865	-0.859	-0.854	-0.846	-0.839	-0.832	-0.825	-0.819	-0.811	-0.804	-0.796	-0.789	-0.782	-0.774	-0.768	-0.760	-0.752	-0.745	-0.738	-0.730	-0.724	-0.716	-0.709	-0.702	-0.696	-0.690	-0.684	-0.678	-0.674	-0.669	-0.664	-0.659	-0.654	-0.650	-0.646	-0.644	-0.641	-0.639	-0.636	-0.635	-0.634	-0.635	-0.634	-0.634	-0.635	-0.638	-0.638	-0.640	-0.644	-0.646	-0.650	-0.655	-0.659	-0.664	-0.669	-0.676	-0.682	-0.690	-0.698	-0.706	-0.715	-0.725	-0.734	-0.744	-0.754	-0.765	-0.776	-0.788	-0.800	-0.812	-0.825	-0.839	-0.851	-0.865	-0.878	-0.892	-0.906	-0.921	-0.935	-0.949	-0.964	-0.979	-0.992	-1.008	-1.022	-1.036	-1.050	-1.064	-1.079	-1.090	-1.104	-1.116	-1.129	-1.140	-1.151	-1.161	-1.171	-1.181	-1.190	-1.199	-1.205	-1.212	-1.218	-1.224	-1.228	-1.230	-1.234	-1.234	-1.235	-1.235	-1.234	-1.231	-1.228	-1.225	-1.220	-1.215	-1.209	-1.200	-1.192	-1.184	-1.174	-1.164	-1.152	-1.140	-1.129	-1.116	-1.101	-1.089	-1.074	-1.060	-1.044	-1.029	-1.014	-0.999	-0.984	-0.969	-0.954	-0.938	-0.924	-0.909	-0.895	-0.880	-0.866	-0.854	-0.841	-0.830	-0.819	-0.809	-0.798	-0.789	-0.781	-0.774	-0.766	-0.760	-0.755	-0.751	-0.746	-0.745	-0.742	-0.741	-0.741	-0.741	-0.744	-0.745	-0.749	-0.751	-0.755	-0.760	-0.765	-0.770	-0.776	-0.781	-0.788	-0.795	-0.801	-0.809	-0.816	-0.822	-0.830	-0.836	-0.842	-0.850	-0.856	-0.861	-0.868	-0.872	-0.878	-0.884	-0.888	-0.891	-0.895	-0.898	-0.899	-0.901	-0.902	-0.902	-0.902	-0.902	-0.900	-0.899	-0.896	-0.894	-0.890	-0.886	-0.882	-0.878	-0.874	-0.868	-0.862	-0.856	-0.851	-0.845	-0.839	-0.832	-0.825	-0.819	-0.814	-0.806	-0.801	-0.795	-0.790	-0.784	-0.779	-0.774	-0.769	-0.766	-0.761	-0.758	-0.755	-0.751	-0.750	-0.748	-0.746	-0.745	-0.744	-0.745	-0.744	-0.745	-0.746	-0.749	-0.750	-0.751	-0.754	-0.756	-0.759	-0.762	-0.766	-0.769	-0.772	-0.778	-0.781	-0.786	-0.790	-0.795	-0.800	-0.804	-0.808	-0.812	-0.818	-0.821	-0.825	-0.829	-0.834	-0.838	-0.841	-0.845	-0.849	-0.851	-0.855	-0.859	-0.862	-0.866	-0.869	-0.871	-0.874	-0.876	-0.880	-0.882	-0.886	-0.889	-0.892	-0.895	-0.899	-0.902	-0.906	-0.910	-0.912	-0.919	-0.922	-0.928	-0.931	-0.938	-0.942	-0.948	-0.955	-0.961	-0.969	-0.975	-0.982	-0.990	-0.998	-1.008	-1.016	-1.025	-1.034	-1.044	-1.054	-1.064	-1.072	-1.084	-1.094	-1.104	-1.115	-1.126	-1.136	-1.149	-1.159	-1.171	-1.182	-1.194	-1.206	-1.218	-1.229	-1.240	-1.251	-1.262	-1.274	-1.284	-1.295	-1.305	-1.316	-1.326	-1.336	-1.346	-1.356	-1.366	-1.375	-1.385	-1.394	-1.402	-1.412	-1.422	-1.430	-1.439	-1.449	-1.456	-1.466	-1.475	-1.482	-1.491	-1.501	-1.510	-1.519	-1.528	-1.536	-1.545	-1.555	-1.565	-1.574	-1.584	-1.594	-1.604	-1.615	-1.625	-1.636	-1.648	-1.659	-1.670	-1.682	-1.696	-1.708	-1.720	-1.734	-1.746	-1.760	-1.772	-1.786	-1.800	-1.814	-1.828	-1.842	-1.855	-1.869	-1.882	-1.898	-1.910	-1.924	-1.938	-1.950	-1.962	-1.976	-1.988	-2.000	-2.011	-2.022	-2.033	-2.042	-2.051	-2.060	-2.068	-2.074	-2.080	-2.088	-2.091	-2.094	-2.098	-2.100	-2.101	-2.102	-2.100	-2.099	-2.096	-2.091	-2.088	-2.081	-2.074	-2.065	-2.056	-2.046	-2.035	-2.022	-2.009	-1.994	-1.979	-1.961	-1.944	-1.925	-1.906	-1.886	-1.866	-1.845	-1.821	-1.800	-1.776	-1.751	-1.728	-1.702	-1.678	-1.652	-1.626	-1.601	-1.575	-1.550	-1.524	-1.499	-1.474	-1.449	-1.425	-1.400	-1.376	-1.352	-1.331	-1.309	-1.288	-1.266	-1.248	-1.228	-1.209	-1.191	-1.174	-1.158	-1.142	-1.128	-1.114	-1.101	-1.089	-1.078	-1.068	-1.058	-1.048	-1.040	-1.031	-1.026	-1.019	-1.012	-1.008	-1.002	-0.999	-0.994	-0.991	-0.986	-0.984	-0.981	-0.976	-0.974	-0.970	-0.968	-0.964	-0.960	-0.956	-0.951	-0.946	-0.942	-0.936	-0.931	-0.925	-0.919	-0.911	-0.904	-0.896	-0.888	-0.879	-0.869	-0.858	-0.849	-0.836	-0.825	-0.814	-0.801	-0.789	-0.776	-0.761	-0.749	-0.734	-0.720	-0.705	-0.690	-0.676	-0.662	-0.648	-0.632	-0.619	-0.605	-0.590	-0.576	-0.562	-0.550	-0.536	-0.524	-0.511	-0.499	-0.486	-0.475	-0.465	-0.454	-0.444	-0.434	-0.425	-0.416	-0.408	-0.401	-0.394	-0.386	-0.379	-0.374	-0.368	-0.362	-0.358	-0.352	-0.349	-0.345	-0.340	-0.338	-0.334	-0.330	-0.328	-0.325	-0.321	-0.319	-0.315	-0.312	-0.310	-0.306	-0.302	-0.299	-0.295	-0.291	-0.288	-0.282	-0.279	-0.274	-0.269	-0.262	-0.256	-0.250	-0.245	-0.238	-0.231	-0.225	-0.216	-0.209	-0.200	-0.192	-0.184	-0.174	-0.165	-0.156	-0.146	-0.136	-0.125	-0.115	-0.105	-0.094	-0.082	-0.072	-0.061	-0.049	-0.039	-0.028	-0.016	-0.005	0.006	0.019	0.030	0.041	0.052	0.064	0.076	0.086	0.099	0.110	0.120	0.130	0.142	0.152	0.162	0.172	0.182	0.192	0.202	0.211	0.221	0.230	0.239	0.248	0.256	0.264	0.272	0.280	0.288	0.294	0.301	0.308	0.314	0.320	0.325	0.329	0.334	0.339	0.342	0.345	0.350	0.352	0.354	0.356	0.359	0.359	0.359	0.360	0.360	0.360	0.359	0.359	0.356	0.355	0.352	0.350	0.348	0.345	0.341	0.338	0.334	0.331	0.328	0.322	0.319	0.315	0.311	0.306	0.304	0.299	0.296	0.291	0.289	0.285	0.282	0.280	0.278	0.278	0.275	0.274	0.272	0.272	0.272	0.272	0.274	0.275	0.276	0.279	0.282	0.285	0.289	0.294	0.298	0.302	0.308	0.312	0.319	0.324	0.331	0.338	0.342	0.350	0.356	0.362	0.369	0.375	0.381	0.388	0.394	0.399	0.405	0.410	0.414	0.418	0.420	0.424	0.425	0.428	0.429	0.430	0.429	0.429	0.428	0.426	0.424	0.420	0.416	0.412	0.409	0.402	0.398	0.391	0.384	0.378	0.370	0.362	0.355	0.346	0.339	0.330	0.322	0.314	0.306	0.300	0.292	0.285	0.279	0.272	0.268	0.262	0.258	0.255	0.251	0.249	0.248	0.245	0.245	0.246	0.248	0.249	0.252	0.256	0.260	0.266	0.272	0.279	0.286	0.294	0.304	0.314	0.322	0.332	0.344	0.354	0.365	0.376	0.389	0.400	0.411	0.424	0.436	0.448	0.459	0.470	0.480	0.491	0.501	0.511	0.520	0.529	0.538	0.544	0.551	0.558	0.562	0.568	0.572	0.576	0.579	0.579	0.581	0.580	0.580	0.579	0.578	0.575	0.571	0.566	0.562	0.556	0.550	0.544	0.536	0.528	0.520	0.510	0.501	0.492	0.481	0.470	0.459	0.448	0.435	0.422	0.410	0.396	0.382	0.370	0.355	0.340	0.325	0.310	0.295	0.280	0.265	0.248	0.232	0.216	0.200	0.184	0.168	0.151	0.134	0.118	0.100	0.084	0.068	0.051	0.034	0.019	0.001	-0.014	-0.030	-0.045	-0.060	-0.076	-0.090	-0.102	-0.118	-0.130	-0.142	-0.155	-0.166	-0.178	-0.188	-0.198	-0.205	-0.214	-0.221	-0.226	-0.232	-0.238	-0.242	-0.245	-0.248	-0.249	-0.249	-0.250	-0.248	-0.246	-0.244	-0.240	-0.235	-0.231	-0.225	-0.219	-0.214	-0.206	-0.199	-0.190	-0.182	-0.174	-0.165	-0.156	-0.148	-0.139	-0.130	-0.120	-0.111	-0.102	-0.095	-0.089	-0.080	-0.074	-0.068	-0.061	-0.058	-0.051	-0.048	-0.045	-0.044	-0.044	-0.044	-0.044	-0.045	-0.048	-0.052	-0.058	-0.064	-0.070	-0.079	-0.088	-0.098	-0.108	-0.121	-0.134	-0.148	-0.161	-0.179	-0.195	-0.212	-0.231	-0.250	-0.270	-0.291	-0.312	-0.335	-0.356	-0.380	-0.402	-0.426	-0.450	-0.475	-0.500	-0.526	-0.551	-0.576	-0.601	-0.628	-0.652	-0.676	-0.702	-0.728	-0.751	-0.775	-0.799	-0.822	-0.846	-0.869	-0.890	-0.911	-0.932	-0.951	-0.972	-0.991	-1.009	-1.026	-1.042	-1.058	-1.072	-1.086	-1.099	-1.110	-1.121	-1.130	-1.139	-1.148	-1.154	-1.159	-1.164	-1.168	-1.169	-1.170	-1.170	-1.170	-1.166	-1.164	-1.159	-1.154	-1.146	-1.140	-1.131	-1.121	-1.111	-1.100	-1.089	-1.076	-1.062	-1.049	-1.034	-1.019	-1.004	-0.986	-0.971	-0.955	-0.939	-0.921	-0.904	-0.888	-0.871	-0.854	-0.838	-0.822	-0.806	-0.790	-0.775	-0.762	-0.749	-0.735	-0.724	-0.711	-0.702	-0.692	-0.684	-0.675	-0.669	-0.664	-0.660	-0.655	-0.654	-0.651	-0.651	-0.652	-0.654	-0.656	-0.660	-0.665	-0.671	-0.676	-0.684	-0.691	-0.700	-0.710	-0.721	-0.731	-0.742	-0.754	-0.766	-0.779	-0.792	-0.805	-0.818	-0.831	-0.844	-0.856	-0.870	-0.882	-0.894	-0.906	-0.918	-0.928	-0.938	-0.948	-0.956	-0.964	-0.971	-0.978	-0.984	-0.989	-0.992	-0.995	-0.996	-0.998	-0.996	-0.995	-0.992	-0.989	-0.985	-0.980	-0.974	-0.968	-0.959	-0.950	-0.940	-0.929	-0.918	-0.905	-0.891	-0.879	-0.865	-0.850	-0.835	-0.819	-0.802	-0.786	-0.770	-0.755	-0.738	-0.720	-0.705	-0.688	-0.671	-0.655	-0.638	-0.622	-0.608	-0.592	-0.578	-0.564	-0.550	-0.538	-0.526	-0.514	-0.504	-0.492	-0.484	-0.475	-0.466	-0.460	-0.452	-0.448	-0.442	-0.438	-0.434	-0.430	-0.428	-0.426	-0.424	-0.424	-0.422	-0.422	-0.422	-0.424	-0.424	-0.425	-0.426	-0.428	-0.429	-0.430	-0.430	-0.431	-0.431	-0.432	-0.432	-0.432	-0.431	-0.429	-0.428	-0.424	-0.420	-0.415	-0.410	-0.404	-0.398	-0.389	-0.380	-0.371	-0.361	-0.350	-0.336	-0.324	-0.310	-0.295	-0.279	-0.262	-0.244	-0.226	-0.205	-0.185	-0.164	-0.142	-0.119	-0.098	-0.074	-0.050	-0.024	0.001	0.026	0.052	0.079	0.105	0.131	0.158	0.184	0.210	0.236	0.262	0.289	0.314	0.340	0.365	0.389	0.414	0.438	0.459	0.482	0.504	0.526	0.548	0.566	0.586	0.605	0.622	0.639	0.655	0.671	0.688	0.701	0.715	0.729	0.741	0.752	0.762	0.772	0.782	0.790	0.799	0.806	0.812	0.819	0.825	0.829	0.834	0.836	0.839	0.841	0.842	0.844	0.844	0.844	0.842	0.841	0.840	0.836	0.835	0.831	0.828	0.822	0.818	0.811	0.806	0.800	0.792	0.785	0.778	0.770	0.760	0.751	0.741	0.732	0.722	0.712	0.701	0.691	0.681	0.670	0.660	0.650	0.639	0.629	0.618	0.608	0.596	0.585	0.576	0.565	0.556	0.548	0.538	0.529	0.520	0.512	0.505	0.498	0.491	0.486	0.480	0.475	0.471	0.468	0.464	0.460	0.458	0.456	0.454	0.454	0.454	0.452	0.452	0.454	0.454	0.456	0.456	0.459	0.460	0.462	0.464	0.466	0.469	0.470	0.472	0.475	0.478	0.479	0.480	0.481	0.482	0.485	0.485	0.485	0.486	0.486	0.485	0.486	0.485	0.484	0.482	0.480	0.479	0.476	0.475	0.471	0.469	0.466	0.464	0.460	0.456	0.454	0.449	0.446	0.442	0.439	0.435	0.432	0.429	0.425	0.422	0.419	0.416	0.412	0.411	0.409	0.408	0.405	0.404	0.402	0.401	0.401	0.400	0.400	0.400	0.401	0.401	0.402	0.404	0.404	0.406	0.406	0.409	0.410	0.411	0.412	0.414	0.415	0.418	0.418	0.420	0.421	0.420	0.421	0.421	0.422	0.421	0.421	0.420	0.419	0.418	0.415	0.412	0.410	0.406	0.401	0.398	0.391	0.388	0.381	0.375	0.369	0.361	0.354	0.346	0.338	0.329	0.320	0.310	0.300	0.290	0.280	0.269	0.259	0.248	0.236	0.224	0.212	0.200	0.190	0.178	0.165	0.154	0.142	0.131	0.118	0.106	0.095	0.084	0.072	0.061	0.050	0.040	0.029	0.019	0.010	-0.001	-0.010	-0.020	-0.029	-0.038	-0.046	-0.055	-0.062	-0.070	-0.078	-0.084	-0.090	-0.096	-0.102	-0.109	-0.112	-0.118	-0.122	-0.128	-0.131	-0.136	-0.139	-0.142	-0.145	-0.149	-0.151	-0.152	-0.155	-0.156	-0.156	-0.159	-0.159	-0.159	-0.159	-0.159	-0.158	-0.156	-0.154	-0.152	-0.150	-0.148	-0.142	-0.140	-0.135	-0.131	-0.126	-0.121	-0.114	-0.109	-0.101	-0.094	-0.086	-0.078	-0.069	-0.060	-0.049	-0.039	-0.029	-0.016	-0.005	0.008	0.020	0.034	0.046	0.061	0.074	0.089	0.104	0.118	0.134	0.148	0.162	0.179	0.194	0.210	0.225	0.240	0.255	0.270	0.286	0.301	0.316	0.330	0.344	0.359	0.371	0.385	0.399	0.411	0.421	0.432	0.442	0.452	0.462	0.470	0.480	0.486	0.494	0.500	0.505	0.511	0.515	0.520	0.524	0.526	0.529	0.531	0.532	0.534	0.534	0.534	0.535	0.534	0.532	0.532	0.531	0.530	0.529	0.528	0.526	0.525	0.522	0.521	0.520	0.519	0.518	0.516	0.516	0.515	0.515	0.515	0.515	0.516	0.516	0.518	0.519	0.521	0.522	0.525	0.528	0.530	0.532	0.536	0.539	0.542	0.546	0.550	0.554	0.558	0.561	0.564	0.569	0.572	0.576	0.580	0.584	0.588	0.591	0.595	0.598	0.601	0.604	0.606	0.609	0.611	0.612	0.614	0.615	0.615	0.615	0.616	0.616	0.616	0.615	0.614	0.614	0.611	0.610	0.608	0.606	0.604	0.601	0.598	0.594	0.591	0.588	0.584	0.580	0.575	0.572	0.568	0.564	0.560	0.555	0.549	0.544	0.540	0.535	0.530	0.524	0.520	0.515	0.509	0.505	0.499	0.494	0.489	0.482	0.479	0.472	0.469	0.464	0.458	0.452	0.449	0.444	0.440	0.435	0.430	0.426	0.422	0.420	0.415	0.412	0.409	0.405	0.402	0.401	0.399	0.396	0.395	0.394	0.392	0.392	0.394	0.395	0.395	0.398	0.399	0.401	0.405	0.409	0.412	0.418	0.422	0.428	0.435	0.441	0.448	0.456	0.465	0.474	0.482	0.492	0.502	0.514	0.526	0.539	0.551	0.564	0.578	0.592	0.606	0.622	0.638	0.652	0.669	0.688	0.704	0.721	0.739	0.756	0.774	0.791	0.810	0.828	0.846	0.864	0.881	0.899	0.918	0.935	0.952	0.969	0.985	1.001	1.018	1.032	1.049	1.062	1.076	1.090	1.104	1.115	1.128	1.138	1.149	1.158	1.166	1.172	1.181	1.186	1.191	1.196	1.200	1.201	1.204	1.205	1.205	1.204	1.202	1.200	1.196	1.192	1.188	1.181	1.175	1.168	1.160	1.151	1.142	1.132	1.122	1.112	1.100	1.089	1.078	1.065	1.052	1.040	1.026	1.014	1.001	0.988	0.976	0.962	0.951	0.939	0.929	0.918	0.906	0.898	0.888	0.880	0.872	0.865	0.859	0.854	0.850	0.846	0.842	0.842	0.841	0.842	0.844	0.846	0.850	0.854	0.861	0.866	0.874	0.884	0.894	0.904	0.915	0.928	0.941	0.954	0.969	0.984	0.999	1.015	1.032	1.049	1.066	1.082	1.100	1.118	1.134	1.151	1.168	1.184	1.200	1.214	1.229	1.242	1.255	1.268	1.279	1.289	1.299	1.306	1.312	1.318	1.322	1.325	1.326	1.326	1.325	1.322	1.319	1.312	1.305	1.296	1.286	1.275	1.262	1.248	1.232	1.215	1.198	1.179	1.158	1.138	1.114	1.090	1.066	1.041	1.016	0.990	0.962	0.935	0.909	0.881	0.851	0.824	0.795	0.768	0.740	0.711	0.685	0.658	0.630	0.604	0.578	0.552	0.529	0.505	0.481	0.459	0.438	0.419	0.400	0.381	0.364	0.350	0.335	0.322	0.310	0.299	0.291	0.282	0.275	0.270	0.266	0.262	0.261	0.262	0.262	0.266	0.269	0.274	0.280	0.286	0.296	0.305	0.316	0.329	0.340	0.355	0.369	0.385	0.401	0.420	0.439	0.458	0.476	0.498	0.519	0.540	0.561	0.584	0.606	0.629	0.652	0.676	0.699	0.722	0.746	0.771	0.794	0.819	0.841	0.865	0.888	0.910	0.931	0.954	0.975	0.996	1.018	1.038	1.056	1.075	1.094	1.111	1.128	1.144	1.159	1.172	1.188	1.200	1.211	1.222	1.232	1.242	1.251	1.259	1.266	1.272	1.278	1.282	1.286	1.290	1.292	1.295	1.298	1.298	1.299	1.298	1.298	1.298	1.296	1.295	1.292	1.291	1.289	1.285	1.282	1.280	1.278	1.275	1.272	1.270	1.266	1.265	1.262	1.260	1.258	1.255	1.252	1.252	1.251	1.250	1.248	1.248	1.246	1.248	1.248	1.246	1.248	1.249	1.249	1.249	1.250	1.251	1.254	1.255	1.256	1.258	1.260	1.262	1.264	1.266	1.269	1.269	1.271	1.274	1.275	1.278	1.280	1.282	1.284	1.285	1.288	1.290	1.291	1.292	1.294	1.295	1.296	1.299	1.300	1.301	1.302	1.304	1.306	1.308	1.308	1.309	1.311	1.312	1.312	1.314	1.315	1.316	1.318	1.318	1.319	1.319	1.319	1.318	1.319	1.318	1.316	1.316	1.314	1.312	1.311	1.309	1.305	1.301	1.299	1.295	1.290	1.284	1.279	1.271	1.265	1.258	1.249	1.240	1.230	1.220	1.209	1.196	1.184	1.171	1.156	1.141	1.125	1.109	1.091	1.074	1.055	1.035	1.015	0.994	0.972	0.950	0.928	0.904	0.881	0.856	0.832	0.808	0.782	0.756	0.731	0.705	0.679	0.654	0.628	0.601	0.576	0.549	0.524	0.498	0.472	0.446	0.422	0.398	0.374	0.350	0.326	0.302	0.281	0.259	0.238	0.218	0.198	0.178	0.159	0.140	0.121	0.105	0.088	0.071	0.055	0.040	0.025	0.010	-0.002	-0.016	-0.029	-0.042	-0.054	-0.066	-0.076	-0.089	-0.099	-0.109	-0.120	-0.130	-0.139	-0.149	-0.159	-0.168	-0.176	-0.185	-0.194	-0.202	-0.210	-0.219	-0.228	-0.235	-0.244	-0.252	-0.260	-0.268	-0.275	-0.284	-0.291	-0.299	-0.306	-0.315	-0.321	-0.330	-0.336	-0.344	-0.351	-0.358	-0.365	-0.371	-0.379	-0.384	-0.391	-0.398	-0.404	-0.410	-0.415	-0.421	-0.426	-0.432	-0.438	-0.441	-0.446	-0.451	-0.456	-0.460	-0.464	-0.468	-0.471	-0.476	-0.479	-0.482	-0.486	-0.489	-0.492	-0.496	-0.499	-0.501	-0.505	-0.507	-0.510	-0.511	-0.514	-0.516	-0.519	-0.519	-0.521	-0.522	-0.524	-0.525	-0.526	-0.528	-0.528	-0.528	-0.528	-0.528	-0.528	-0.528	-0.526	-0.525	-0.522	-0.522	-0.520	-0.516	-0.514	-0.510	-0.506	-0.502	-0.499	-0.494	-0.489	-0.484	-0.478	-0.471	-0.464	-0.458	-0.450	-0.442	-0.435	-0.426	-0.419	-0.410	-0.400	-0.391	-0.381	-0.372	-0.362	-0.352	-0.342	-0.331	-0.321	-0.312	-0.300	-0.291	-0.280	-0.271	-0.261	-0.252	-0.242	-0.234	-0.225	-0.216	-0.209	-0.201	-0.194	-0.186	-0.180	-0.175	-0.169	-0.164	-0.160	-0.155	-0.151	-0.149	-0.148	-0.145	-0.142	-0.141	-0.141	-0.141	-0.141	-0.142	-0.142	-0.145	-0.148	-0.150	-0.154	-0.156	-0.160	-0.164	-0.169	-0.172	-0.176	-0.181	-0.186	-0.191	-0.195	-0.200	-0.205	-0.209	-0.214	-0.219	-0.222	-0.226	-0.231	-0.235	-0.238	-0.241	-0.244	-0.246	-0.248	-0.250	-0.251	-0.252	-0.251	-0.252	-0.251	-0.250	-0.249	-0.248	-0.244	-0.242	-0.239	-0.235	-0.231	-0.226	-0.221	-0.216	-0.211	-0.205	-0.199	-0.192	-0.186	-0.179	-0.171	-0.164	-0.156	-0.148	-0.139	-0.131	-0.124	-0.115	-0.108	-0.099	-0.090	-0.082	-0.074	-0.066	-0.059	-0.052	-0.045	-0.039	-0.032	-0.026	-0.021	-0.015	-0.011	-0.006	-0.004	0.000	0.004	0.005	0.006	0.006	0.008	0.008	0.006	0.004	0.002	0.000	-0.005	-0.008	-0.014	-0.019	-0.025	-0.031	-0.038	-0.044	-0.052	-0.061	-0.069	-0.078	-0.089	-0.099	-0.108	-0.118	-0.129	-0.139	-0.150	-0.161	-0.171	-0.182	-0.194	-0.204	-0.215	-0.225	-0.235	-0.244	-0.252	-0.262	-0.270	-0.279	-0.286	-0.292	-0.298	-0.302	-0.306	-0.310	-0.314	-0.316	-0.318	-0.318	-0.318	-0.316	-0.315	-0.311	-0.309	-0.304	-0.299	-0.292	-0.285	-0.278	-0.269	-0.260	-0.250	-0.238	-0.228	-0.215	-0.201	-0.188	-0.174	-0.159	-0.144	-0.128	-0.112	-0.098	-0.081	-0.065	-0.049	-0.032	-0.015	0.001	0.018	0.034	0.050	0.068	0.084	0.099	0.115	0.130	0.146	0.160	0.174	0.188	0.202	0.215	0.228	0.240	0.251	0.264	0.275	0.286	0.298	0.306	0.315	0.324	0.334	0.342	0.350	0.359	0.366	0.375	0.381	0.389	0.395	0.402	0.410	0.416	0.424	0.430	0.436	0.442	0.451	0.458	0.465	0.471	0.478	0.486	0.492	0.500	0.509	0.515	0.522	0.531	0.538	0.545	0.554	0.561	0.568	0.575	0.582	0.590	0.596	0.604	0.611	0.618	0.624	0.630	0.636	0.641	0.646	0.651	0.656	0.660	0.662	0.666	0.669	0.670	0.672	0.674	0.674	0.672	0.672	0.672	0.670	0.668	0.666	0.662	0.660	0.656	0.651	0.648	0.644	0.638	0.632	0.626	0.621	0.615	0.609	0.604	0.596	0.590	0.582	0.576	0.570	0.564	0.558	0.550	0.544	0.538	0.531	0.525	0.519	0.514	0.506	0.500	0.494	0.489	0.481	0.476	0.470	0.464	0.456	0.450	0.442	0.436	0.429	0.420	0.411	0.404	0.394	0.382	0.372	0.361	0.349	0.336	0.322	0.309	0.294	0.279	0.261	0.244	0.225	0.205	0.185	0.164	0.141	0.116	0.092	0.068	0.041	0.012	-0.014	-0.044	-0.072	-0.104	-0.135	-0.166	-0.198	-0.231	-0.264	-0.298	-0.332	-0.366	-0.400	-0.435	-0.470	-0.504	-0.538	-0.572	-0.605	-0.639	-0.672	-0.705	-0.736	-0.766	-0.798	-0.828	-0.858	-0.885	-0.912	-0.939	-0.964	-0.988	-1.011	-1.034	-1.055	-1.074	-1.094	-1.111	-1.128	-1.142	-1.158	-1.170	-1.182	-1.194	-1.204	-1.212	-1.221	-1.229	-1.235	-1.240	-1.244	-1.249	-1.251	-1.254	-1.255	-1.256	-1.256	-1.256	-1.256	-1.255	-1.254	-1.251	-1.249	-1.246	-1.244	-1.241	-1.236	-1.232	-1.229	-1.224	-1.220	-1.214	-1.209	-1.204	-1.198	-1.192	-1.185	-1.179	-1.172	-1.166	-1.159	-1.151	-1.144	-1.136	-1.128	-1.119	-1.110	-1.100	-1.090	-1.080	-1.070	-1.059	-1.046	-1.035	-1.022	-1.010	-0.998	-0.982	-0.970	-0.954	-0.940	-0.925	-0.909	-0.892	-0.876	-0.859	-0.842	-0.825	-0.808	-0.790	-0.772	-0.755	-0.739	-0.721	-0.704	-0.686	-0.670	-0.654	-0.638	-0.621	-0.605	-0.590	-0.575	-0.561	-0.549	-0.535	-0.522	-0.511	-0.501	-0.491	-0.482	-0.475	-0.468	-0.461	-0.456	-0.451	-0.448	-0.445	-0.442	-0.442	-0.442	-0.444	-0.445	-0.448	-0.451	-0.456	-0.461	-0.466	-0.474	-0.480	-0.488	-0.495	-0.504	-0.511	-0.521	-0.531	-0.540	-0.550	-0.560	-0.571	-0.580	-0.590	-0.599	-0.609	-0.618	-0.626	-0.635	-0.642	-0.650	-0.656	-0.661	-0.668	-0.671	-0.675	-0.679	-0.681	-0.681	-0.682	-0.682	-0.681	-0.679	-0.675	-0.671	-0.666	-0.661	-0.655	-0.649	-0.640	-0.631	-0.620	-0.610	-0.599	-0.585	-0.571	-0.559	-0.544	-0.529	-0.514	-0.499	-0.481	-0.465	-0.449	-0.430	-0.412	-0.396	-0.378	-0.359	-0.341	-0.324	-0.306	-0.289	-0.272	-0.255	-0.238	-0.221	-0.205	-0.189	-0.174	-0.160	-0.146	-0.131	-0.119	-0.108	-0.096	-0.085	-0.076	-0.066	-0.058	-0.050	-0.044	-0.039	-0.034	-0.029	-0.025	-0.020	-0.019	-0.018	-0.016	-0.015	-0.015	-0.016	-0.018	-0.018	-0.020	-0.024	-0.026	-0.029	-0.032	-0.036	-0.040	-0.044	-0.048	-0.051	-0.056	-0.060	-0.062	-0.066	-0.070	-0.071	-0.074	-0.078	-0.079	-0.081	-0.081	-0.081	-0.082	-0.081	-0.082	-0.080	-0.079	-0.078	-0.075	-0.071	-0.068	-0.064	-0.060	-0.055	-0.050	-0.044	-0.039	-0.032	-0.025	-0.019	-0.011	-0.005	0.002	0.009	0.016	0.024	0.031	0.039	0.045	0.052	0.059	0.065	0.072	0.078	0.084	0.090	0.095	0.100	0.105	0.110	0.114	0.118	0.121	0.125	0.128	0.130	0.132	0.135	0.136	0.138	0.139	0.140	0.141	0.142	0.142	0.142	0.144	0.145	0.144	0.145	0.148	0.148	0.149	0.150	0.151	0.154	0.156	0.159	0.162	0.166	0.170	0.174	0.179	0.184	0.189	0.195	0.201	0.208	0.215	0.222	0.230	0.240	0.249	0.258	0.268	0.278	0.288	0.299	0.310	0.321	0.332	0.345	0.356	0.369	0.382	0.394	0.406	0.420	0.431	0.444	0.456	0.469	0.481	0.494	0.506	0.518	0.530	0.542	0.554	0.565	0.578	0.589	0.599	0.610	0.619	0.630	0.640	0.649	0.658	0.669	0.678	0.686	0.694	0.702	0.711	0.719	0.726	0.735	0.741	0.749	0.754	0.761	0.766	0.772	0.778	0.784	0.788	0.792	0.798	0.800	0.804	0.806	0.808	0.810	0.811	0.811	0.810	0.810	0.809	0.805	0.802	0.799	0.794	0.788	0.781	0.772	0.765	0.754	0.745	0.732	0.720	0.706	0.690	0.674	0.656	0.638	0.619	0.598	0.575	0.552	0.528	0.502	0.476	0.449	0.420	0.391	0.360	0.328	0.296	0.261	0.229	0.194	0.158	0.121	0.084	0.048	0.009	-0.029	-0.068	-0.108	-0.146	-0.186	-0.225	-0.265	-0.305	-0.345	-0.384	-0.424	-0.461	-0.499	-0.538	-0.575	-0.611	-0.648	-0.684	-0.719	-0.754	-0.788	-0.821	-0.854	-0.885	-0.915	-0.945	-0.975	-1.004	-1.031	-1.058	-1.084	-1.108	-1.132	-1.156	-1.178	-1.198	-1.218	-1.238	-1.255	-1.272	-1.289	-1.304	-1.319	-1.332	-1.345	-1.358	-1.370	-1.381	-1.390	-1.400	-1.408	-1.416	-1.424	-1.429	-1.435	-1.440	-1.444	-1.446	-1.450	-1.451	-1.454	-1.455	-1.455	-1.454	-1.454	-1.452	-1.450	-1.448	-1.442	-1.439	-1.432	-1.428	-1.421	-1.415	-1.408	-1.400	-1.391	-1.381	-1.372	-1.364	-1.351	-1.341	-1.329	-1.318	-1.305	-1.292	-1.279	-1.265	-1.252	-1.238	-1.222	-1.209	-1.194	-1.179	-1.164	-1.149	-1.135	-1.119	-1.104	-1.089	-1.074	-1.059	-1.045	-1.030	-1.016	-1.002	-0.990	-0.978	-0.965	-0.952	-0.941	-0.930	-0.920	-0.910	-0.901	-0.892	-0.884	-0.876	-0.871	-0.865	-0.860	-0.855	-0.851	-0.849	-0.846	-0.844	-0.844	-0.842	-0.844	-0.845	-0.848	-0.850	-0.854	-0.858	-0.861	-0.868	-0.874	-0.880	-0.886	-0.894	-0.902	-0.911	-0.921	-0.931	-0.941	-0.951	-0.964	-0.974	-0.985	-0.999	-1.011	-1.024	-1.038	-1.051	-1.066	-1.080	-1.095	-1.110	-1.125	-1.140	-1.155	-1.171	-1.186	-1.202	-1.218	-1.234	-1.249	-1.265	-1.281	-1.298	-1.314	-1.329	-1.345	-1.360	-1.376	-1.392	-1.406	-1.421	-1.435	-1.450	-1.464	-1.476	-1.490	-1.502	-1.515	-1.528	-1.538	-1.549	-1.558	-1.566	-1.576	-1.584	-1.591	-1.598	-1.604	-1.609	-1.612	-1.616	-1.619	-1.621	-1.622	-1.621	-1.620	-1.619	-1.615	-1.612	-1.608	-1.602	-1.596	-1.590	-1.582	-1.574	-1.565	-1.555	-1.545	-1.534	-1.522	-1.511	-1.498	-1.485	-1.471	-1.456	-1.442	-1.428	-1.412	-1.398	-1.384	-1.369	-1.354	-1.339	-1.324	-1.310	-1.295	-1.281	-1.268	-1.255	-1.242	-1.229	-1.218	-1.206	-1.196	-1.185	-1.175	-1.166	-1.158	-1.151	-1.144	-1.139	-1.132	-1.128	-1.124	-1.120	-1.116	-1.116	-1.114	-1.114	-1.114	-1.115	-1.116	-1.118	-1.120	-1.124	-1.126	-1.130	-1.134	-1.139	-1.142	-1.148	-1.152	-1.158	-1.162	-1.169	-1.172	-1.178	-1.182	-1.186	-1.192	-1.196	-1.200	-1.204	-1.206	-1.210	-1.214	-1.215	-1.218	-1.218	-1.220	-1.220	-1.220	-1.221	-1.219	-1.219	-1.216	-1.214	-1.211	-1.209	-1.205	-1.201	-1.196	-1.194	-1.189	-1.184	-1.179	-1.174	-1.168	-1.162	-1.158	-1.151	-1.145	-1.140	-1.134	-1.129	-1.122	-1.119	-1.114	-1.109	-1.104	-1.100	-1.096	-1.092	-1.090	-1.088	-1.084	-1.082	-1.081	-1.080	-1.079	-1.079	-1.079	-1.079	-1.080	-1.081	-1.082	-1.085	-1.086	-1.090	-1.094	-1.096	-1.100	-1.104	-1.108	-1.112	-1.116	-1.121	-1.126	-1.130	-1.136	-1.140	-1.145	-1.150	-1.156	-1.161	-1.166	-1.170	-1.175	-1.180	-1.185	-1.189	-1.194	-1.198	-1.201	-1.206	-1.210	-1.215	-1.219	-1.221	-1.224	-1.229	-1.231	-1.235	-1.238	-1.240	-1.242	-1.246	-1.249	-1.251	-1.254	-1.256	-1.260	-1.264	-1.266	-1.271	-1.274	-1.279	-1.282	-1.286	-1.291	-1.296	-1.302	-1.308	-1.314	-1.319	-1.325	-1.332	-1.339	-1.346	-1.352	-1.361	-1.369	-1.379	-1.386	-1.396	-1.405	-1.415	-1.425	-1.435	-1.444	-1.455	-1.466	-1.476	-1.488	-1.498	-1.508	-1.519	-1.531	-1.542	-1.552	-1.565	-1.575	-1.588	-1.599	-1.610	-1.620	-1.630	-1.641	-1.652	-1.661	-1.672	-1.681	-1.691	-1.701	-1.710	-1.719	-1.729	-1.738	-1.748	-1.756	-1.765	-1.774	-1.782	-1.790	-1.799	-1.806	-1.815	-1.822	-1.831	-1.840	-1.848	-1.856	-1.865	-1.874	-1.882	-1.891	-1.899	-1.908	-1.916	-1.926	-1.935	-1.945	-1.955	-1.964	-1.972	-1.984	-1.994	-2.004	-2.016	-2.026	-2.038	-2.049	-2.060	-2.071	-2.084	-2.095	-2.106	-2.118	-2.129	-2.140	-2.151	-2.164	-2.175	-2.186	-2.196	-2.206	-2.216	-2.228	-2.236	-2.246	-2.255	-2.262	-2.270	-2.279	-2.285	-2.291	-2.296	-2.301	-2.305	-2.310	-2.312	-2.314	-2.315	-2.315	-2.315	-2.315	-2.312	-2.310	-2.305	-2.301	-2.295	-2.288	-2.281	-2.272	-2.264	-2.252	-2.241	-2.230	-2.218	-2.204	-2.189	-2.175	-2.158	-2.141	-2.124	-2.106	-2.089	-2.070	-2.050	-2.030	-2.010	-1.989	-1.968	-1.948	-1.925	-1.902	-1.882	-1.860	-1.839	-1.818	-1.796	-1.775	-1.754	-1.734	-1.714	-1.694	-1.675	-1.656	-1.638	-1.620	-1.601	-1.585	-1.570	-1.554	-1.540	-1.525	-1.511	-1.498	-1.486	-1.475	-1.464	-1.454	-1.444	-1.435	-1.428	-1.419	-1.412	-1.405	-1.400	-1.394	-1.390	-1.385	-1.381	-1.378	-1.374	-1.370	-1.368	-1.364	-1.360	-1.356	-1.354	-1.349	-1.345	-1.341	-1.338	-1.332	-1.328	-1.322	-1.316	-1.311	-1.304	-1.296	-1.289	-1.280	-1.271	-1.261	-1.250	-1.240	-1.228	-1.216	-1.202	-1.189	-1.175	-1.160	-1.145	-1.129	-1.111	-1.094	-1.076	-1.059	-1.040	-1.020	-1.000	-0.980	-0.960	-0.939	-0.918	-0.898	-0.876	-0.856	-0.835	-0.814	-0.792	-0.772	-0.751	-0.732	-0.712	-0.692	-0.671	-0.652	-0.634	-0.616	-0.598	-0.580	-0.565	-0.548	-0.532	-0.516	-0.501	-0.489	-0.475	-0.462	-0.449	-0.438	-0.426	-0.415	-0.405	-0.396	-0.388	-0.379	-0.370	-0.362	-0.356	-0.350	-0.344	-0.338	-0.334	-0.329	-0.324	-0.320	-0.316	-0.312	-0.309	-0.306	-0.304	-0.301	-0.299	-0.295	-0.292	-0.291	-0.289	-0.285	-0.282	-0.281	-0.278	-0.276	-0.272	-0.270	-0.268	-0.264	-0.261	-0.256	-0.252	-0.249	-0.244	-0.239	-0.235	-0.229	-0.222	-0.218	-0.211	-0.202	-0.196	-0.189	-0.181	-0.174	-0.166	-0.158	-0.149	-0.141	-0.131	-0.121	-0.111	-0.101	-0.091	-0.080	-0.070	-0.059	-0.049	-0.038	-0.026	-0.014	-0.002	0.009	0.019	0.030	0.041	0.051	0.061	0.072	0.081	0.091	0.100	0.109	0.116	0.124	0.132	0.138	0.144	0.150	0.154	0.158	0.161	0.164	0.166	0.166	0.168	0.166	0.165	0.164	0.161	0.158	0.152	0.148	0.142	0.136	0.128	0.120	0.111	0.102	0.092	0.080	0.070	0.059	0.046	0.035	0.022	0.009	-0.002	-0.015	-0.029	-0.041	-0.054	-0.068	-0.080	-0.091	-0.102	-0.115	-0.125	-0.138	-0.148	-0.156	-0.165	-0.172	-0.181	-0.186	-0.192	-0.198	-0.201	-0.205	-0.206	-0.208	-0.208	-0.208	-0.206	-0.204	-0.200	-0.196	-0.191	-0.186	-0.179	-0.171	-0.164	-0.154	-0.144	-0.135	-0.122	-0.112	-0.101	-0.088	-0.076	-0.062	-0.050	-0.039	-0.025	-0.012	0.000	0.012	0.025	0.036	0.048	0.059	0.069	0.079	0.089	0.096	0.105	0.112	0.119	0.124	0.130	0.134	0.139	0.141	0.142	0.144	0.145	0.144	0.142	0.141	0.139	0.136	0.132	0.128	0.124	0.118	0.112	0.106	0.101	0.095	0.090	0.082	0.076	0.071	0.064	0.059	0.051	0.046	0.040	0.035	0.031	0.026	0.024	0.019	0.016	0.014	0.012	0.010	0.009	0.010	0.010	0.011	0.012	0.015	0.018	0.020	0.024	0.028	0.032	0.038	0.042	0.048	0.054	0.059	0.065	0.071	0.078	0.085	0.090	0.096	0.102	0.109	0.114	0.120	0.125	0.130	0.135	0.140	0.144	0.148	0.151	0.154	0.156	0.159	0.160	0.161	0.161	0.162	0.161	0.160	0.159	0.156	0.156	0.151	0.149	0.145	0.141	0.138	0.131	0.126	0.121	0.114	0.108	0.101	0.094	0.085	0.078	0.069	0.060	0.051	0.042	0.034	0.024	0.012	0.004	-0.008	-0.018	-0.029	-0.041	-0.051	-0.064	-0.076	-0.089	-0.101	-0.115	-0.128	-0.141	-0.155	-0.170	-0.184	-0.198	-0.214	-0.229	-0.244	-0.259	-0.274	-0.289	-0.305	-0.320	-0.335	-0.351	-0.366	-0.381	-0.396	-0.411	-0.425	-0.440	-0.454	-0.468	-0.481	-0.494	-0.507	-0.519	-0.531	-0.542	-0.551	-0.561	-0.571	-0.579	-0.586	-0.592	-0.599	-0.604	-0.609	-0.611	-0.614	-0.615	-0.618	-0.616	-0.616	-0.615	-0.614	-0.610	-0.606	-0.601	-0.598	-0.592	-0.586	-0.580	-0.574	-0.568	-0.560	-0.552	-0.544	-0.536	-0.528	-0.520	-0.511	-0.502	-0.496	-0.488	-0.480	-0.474	-0.466	-0.460	-0.455	-0.450	-0.445	-0.441	-0.438	-0.435	-0.432	-0.434	-0.432	-0.434	-0.436	-0.438	-0.441	-0.445	-0.451	-0.458	-0.465	-0.474	-0.481	-0.492	-0.502	-0.515	-0.528	-0.541	-0.556	-0.571	-0.588	-0.604	-0.622	-0.640	-0.660	-0.679	-0.700	-0.721	-0.741	-0.762	-0.785	-0.808	-0.831	-0.855	-0.879	-0.901	-0.926	-0.950	-0.974	-0.999	-1.021	-1.046	-1.069	-1.092	-1.118	-1.140	-1.161	-1.184	-1.205	-1.228	-1.248	-1.269	-1.289	-1.309	-1.326	-1.344	-1.361	-1.378	-1.392	-1.408	-1.421	-1.434	-1.446	-1.458	-1.468	-1.478	-1.485	-1.492	-1.499	-1.504	-1.509	-1.512	-1.515	-1.516	-1.516	-1.516	-1.514	-1.511	-1.509	-1.505	-1.500	-1.495	-1.489	-1.482	-1.476	-1.468	-1.459	-1.450	-1.441	-1.431	-1.421	-1.411	-1.401	-1.390	-1.380	-1.370	-1.360	-1.348	-1.339	-1.329	-1.319	-1.310	-1.300	-1.291	-1.284	-1.275	-1.268	-1.261	-1.255	-1.250	-1.245	-1.240	-1.236	-1.234	-1.232	-1.230	-1.229	-1.229	-1.230	-1.230	-1.231	-1.234	-1.238	-1.240	-1.245	-1.249	-1.254	-1.260	-1.265	-1.270	-1.278	-1.284	-1.291	-1.300	-1.308	-1.315	-1.322	-1.330	-1.338	-1.344	-1.352	-1.360	-1.366	-1.372	-1.379	-1.385	-1.390	-1.395	-1.400	-1.404	-1.406	-1.409	-1.412	-1.414	-1.415	-1.414	-1.415	-1.414	-1.412	-1.409	-1.406	-1.402	-1.396	-1.391	-1.385	-1.378	-1.370	-1.362	-1.354	-1.344	-1.335	-1.322	-1.312	-1.300	-1.288	-1.275	-1.262	-1.249	-1.235	-1.221	-1.206	-1.192	-1.178	-1.162	-1.149	-1.134	-1.119	-1.104	-1.090	-1.074	-1.060	-1.046	-1.034	-1.019	-1.008	-0.994	-0.982	-0.971	-0.960	-0.950	-0.940	-0.931	-0.921	-0.914	-0.906	-0.900	-0.894	-0.889	-0.885	-0.880	-0.878	-0.875	-0.871	-0.870	-0.870	-0.869	-0.869	-0.869	-0.869	-0.870	-0.871	-0.872	-0.875	-0.875	-0.878	-0.880	-0.880	-0.882	-0.884	-0.885	-0.885	-0.886	-0.885	-0.884	-0.882	-0.880	-0.878	-0.874	-0.869	-0.864	-0.856	-0.850	-0.842	-0.834	-0.824	-0.812	-0.801	-0.788	-0.774	-0.758	-0.742	-0.725	-0.709	-0.689	-0.669	-0.648	-0.626	-0.605	-0.581	-0.558	-0.534	-0.509	-0.482	-0.456	-0.430	-0.402	-0.375	-0.346	-0.319	-0.291	-0.262	-0.235	-0.208	-0.180	-0.152	-0.125	-0.099	-0.072	-0.046	-0.021	0.004	0.029	0.051	0.074	0.096	0.119	0.139	0.159	0.176	0.195	0.212	0.230	0.246	0.260	0.275	0.289	0.301	0.312	0.324	0.335	0.344	0.352	0.360	0.368	0.375	0.380	0.386	0.390	0.395	0.399	0.401	0.404	0.406	0.408	0.410	0.410	0.410	0.410	0.409	0.409	0.408	0.406	0.405	0.401	0.400	0.396	0.394	0.390	0.386	0.382	0.378	0.372	0.369	0.364	0.359	0.352	0.349	0.341	0.335	0.330	0.322	0.316	0.310	0.302	0.296	0.290	0.282	0.276	0.269	0.262	0.256	0.249	0.242	0.236	0.230	0.225	0.219	0.212	0.208	0.202	0.198	0.192	0.189	0.185	0.181	0.178	0.174	0.172	0.170	0.169	0.166	0.165	0.165	0.164	0.165	0.164	0.165	0.165	0.166	0.168	0.169	0.170	0.171	0.174	0.175	0.176	0.178	0.180	0.182	0.184	0.185	0.186	0.188	0.188	0.189	0.189	0.190	0.190	0.190	0.190	0.189	0.188	0.185	0.184	0.181	0.179	0.175	0.172	0.169	0.165	0.160	0.155	0.151	0.148	0.141	0.136	0.130	0.126	0.120	0.115	0.109	0.102	0.098	0.091	0.088	0.081	0.078	0.072	0.068	0.062	0.059	0.055	0.051	0.048	0.045	0.041	0.040	0.038	0.036	0.035	0.034	0.034	0.032	0.032	0.032	0.034	0.035	0.036	0.038	0.040	0.041	0.044	0.045	0.048	0.050	0.054	0.056	0.059	0.060	0.064	0.066	0.068	0.070	0.072	0.074	0.075	0.076	0.076	0.076	0.076	0.076	0.075	0.072	0.071	0.069	0.068	0.064	0.060	0.056	0.051	0.046	0.041	0.036	0.030	0.024	0.015	0.008	0.000	-0.008	-0.016	-0.028	-0.036	-0.046	-0.055	-0.065	-0.076	-0.086	-0.099	-0.109	-0.121	-0.132	-0.145	-0.156	-0.168	-0.179	-0.190	-0.201	-0.214	-0.225	-0.236	-0.246	-0.258	-0.269	-0.280	-0.290	-0.300	-0.310	-0.320	-0.329	-0.339	-0.348	-0.356	-0.364	-0.372	-0.380	-0.389	-0.396	-0.402	-0.409	-0.415	-0.420	-0.426	-0.431	-0.435	-0.439	-0.442	-0.446	-0.449	-0.451	-0.452	-0.454	-0.456	-0.456	-0.455	-0.454	-0.454	-0.451	-0.449	-0.448	-0.444	-0.439	-0.435	-0.430	-0.425	-0.419	-0.411	-0.404	-0.396	-0.388	-0.379	-0.369	-0.359	-0.349	-0.336	-0.324	-0.312	-0.300	-0.286	-0.272	-0.259	-0.244	-0.230	-0.215	-0.200	-0.185	-0.169	-0.154	-0.138	-0.122	-0.106	-0.090	-0.074	-0.058	-0.042	-0.028	-0.012	0.001	0.016	0.031	0.045	0.059	0.072	0.085	0.096	0.108	0.119	0.129	0.139	0.149	0.156	0.165	0.171	0.178	0.184	0.188	0.194	0.198	0.200	0.202	0.205	0.206	0.208	0.209	0.208	0.208	0.206	0.206	0.205	0.202	0.200	0.199	0.196	0.194	0.191	0.188	0.185	0.181	0.180	0.176	0.174	0.171	0.170	0.168	0.165	0.164	0.162	0.161	0.161	0.160	0.160	0.160	0.160	0.161	0.162	0.164	0.166	0.168	0.170	0.172	0.175	0.178	0.181	0.184	0.189	0.192	0.196	0.200	0.204	0.206	0.211	0.215	0.219	0.222	0.228	0.231	0.235	0.238	0.241	0.245	0.248	0.250	0.252	0.255	0.256	0.259	0.260	0.261	0.262	0.262	0.264	0.262	0.262	0.262	0.261	0.260	0.259	0.258	0.255	0.254	0.250	0.248	0.245	0.242	0.238	0.235	0.231	0.226	0.222	0.218	0.214	0.209	0.204	0.200	0.195	0.189	0.184	0.178	0.172	0.166	0.161	0.156	0.149	0.144	0.138	0.132	0.126	0.121	0.116	0.111	0.106	0.100	0.095	0.090	0.085	0.081	0.076	0.071	0.068	0.064	0.060	0.056	0.054	0.051	0.049	0.045	0.044	0.041	0.041	0.040	0.039	0.039	0.039	0.040	0.041	0.044	0.045	0.048	0.051	0.054	0.060	0.064	0.069	0.074	0.080	0.086	0.094	0.100	0.108	0.115	0.122	0.132	0.141	0.151	0.160	0.171	0.181	0.192	0.205	0.216	0.229	0.241	0.254	0.268	0.281	0.295	0.309	0.324	0.338	0.352	0.368	0.384	0.398	0.412	0.429	0.445	0.459	0.475	0.490	0.506	0.521	0.538	0.552	0.566	0.581	0.598	0.610	0.625	0.639	0.652	0.665	0.679	0.691	0.702	0.715	0.725	0.736	0.748	0.756	0.765	0.772	0.781	0.788	0.794	0.799	0.804	0.808	0.811	0.814	0.815	0.815	0.816	0.815	0.812	0.810	0.808	0.802	0.798	0.791	0.786	0.778	0.771	0.762	0.752	0.744	0.732	0.722	0.711	0.699	0.686	0.674	0.660	0.648	0.634	0.619	0.605	0.591	0.578	0.565	0.551	0.538	0.524	0.511	0.499	0.486	0.474	0.464	0.452	0.442	0.434	0.424	0.416	0.410	0.404	0.399	0.394	0.390	0.388	0.385	0.385	0.385	0.386	0.386	0.389	0.392	0.396	0.402	0.408	0.415	0.421	0.429	0.439	0.448	0.458	0.468	0.478	0.489	0.500	0.511	0.522	0.532	0.544	0.555	0.566	0.576	0.586	0.596	0.606	0.615	0.622	0.631	0.639	0.644	0.650	0.655	0.659	0.662	0.665	0.666	0.666	0.665	0.664	0.661	0.658	0.652	0.648	0.640	0.632	0.624	0.614	0.602	0.592	0.580	0.566	0.552	0.538	0.521	0.506	0.489	0.471	0.454	0.436	0.418	0.398	0.379	0.359	0.340	0.320	0.301	0.281	0.261	0.242	0.224	0.204	0.185	0.168	0.149	0.131	0.114	0.098	0.081	0.065	0.050	0.036	0.024	0.010	-0.001	-0.011	-0.021	-0.031	-0.039	-0.045	-0.051	-0.056	-0.060	-0.064	-0.064	-0.065	-0.065	-0.062	-0.060	-0.056	-0.051	-0.045	-0.038	-0.029	-0.020	-0.009	0.002	0.015	0.030	0.044	0.061	0.078	0.095	0.114	0.134	0.152	0.174	0.196	0.218	0.241	0.264	0.289	0.312	0.338	0.361	0.388	0.412	0.439	0.465	0.491	0.516	0.541	0.568	0.592	0.618	0.642	0.666	0.690	0.714	0.735	0.759	0.780	0.801	0.821	0.840	0.859	0.875	0.891	0.906	0.921	0.935	0.948	0.960	0.971	0.980	0.989	0.998	1.004	1.010	1.015	1.020	1.022	1.025	1.026	1.028	1.028	1.029	1.028	1.026	1.024	1.021	1.020	1.016	1.012	1.010	1.005	1.001	0.996	0.994	0.989	0.985	0.980	0.976	0.974	0.969	0.965	0.961	0.959	0.956	0.954	0.951	0.949	0.948	0.946	0.944	0.942	0.942	0.941	0.941	0.941	0.941	0.942	0.944	0.944	0.945	0.946	0.948	0.949	0.951	0.952	0.955	0.956	0.958	0.960	0.962	0.965	0.968	0.969	0.971	0.974	0.978	0.979	0.981	0.984	0.985	0.988	0.990	0.994	0.996	0.999	1.001	1.005	1.008	1.010	1.014	1.016	1.020	1.022	1.026	1.029	1.032	1.036	1.039	1.042	1.046	1.050	1.052	1.056	1.060	1.062	1.066	1.068	1.070	1.072	1.075	1.076	1.079	1.079	1.080	1.080	1.080	1.080	1.079	1.078	1.075	1.071	1.068	1.064	1.060	1.054	1.049	1.040	1.034	1.025	1.015	1.005	0.994	0.982	0.970	0.956	0.941	0.926	0.911	0.894	0.878	0.860	0.840	0.822	0.802	0.781	0.761	0.740	0.719	0.698	0.675	0.652	0.631	0.608	0.585	0.562	0.540	0.516	0.495	0.471	0.449	0.426	0.404	0.381	0.360	0.339	0.318	0.296	0.276	0.256	0.238	0.218	0.199	0.181	0.164	0.148	0.130	0.115	0.100	0.085	0.070	0.056	0.041	0.028	0.015	0.002	-0.010	-0.021	-0.034	-0.045	-0.055	-0.066	-0.078	-0.088	-0.096	-0.106	-0.115	-0.125	-0.134	-0.144	-0.152	-0.160	-0.170	-0.178	-0.186	-0.194	-0.202	-0.210	-0.218	-0.226	-0.234	-0.242	-0.250	-0.258	-0.265	-0.274	-0.281	-0.289	-0.295	-0.304	-0.311	-0.319	-0.326	-0.332	-0.340	-0.348	-0.355	-0.362	-0.370	-0.378	-0.384	-0.392	-0.399	-0.406	-0.414	-0.421	-0.428	-0.435	-0.442	-0.450	-0.458	-0.465	-0.472	-0.480	-0.488	-0.495	-0.502	-0.511	-0.518	-0.526	-0.535	-0.542	-0.551	-0.559	-0.568	-0.576	-0.585	-0.594	-0.601	-0.610	-0.619	-0.628	-0.635	-0.644	-0.651	-0.659	-0.666	-0.674	-0.681	-0.688	-0.694	-0.700	-0.705	-0.711	-0.716	-0.720	-0.722	-0.726	-0.729	-0.729	-0.731	-0.731	-0.729	-0.729	-0.725	-0.722	-0.718	-0.714	-0.709	-0.702	-0.695	-0.686	-0.678	-0.669	-0.658	-0.648	-0.636	-0.624	-0.611	-0.598	-0.584	-0.570	-0.555	-0.540	-0.525	-0.509	-0.491	-0.475	-0.460	-0.442	-0.426	-0.410	-0.394	-0.378	-0.362	-0.348	-0.334	-0.319	-0.306	-0.292	-0.281	-0.270	-0.259	-0.250	-0.240	-0.232	-0.226	-0.219	-0.214	-0.210	-0.208	-0.205	-0.202	-0.202	-0.202	-0.204	-0.206	-0.209	-0.214	-0.218	-0.222	-0.230	-0.236	-0.245	-0.254	-0.264	-0.272	-0.284	-0.294	-0.305	-0.316	-0.328	-0.339	-0.350	-0.361	-0.372	-0.385	-0.395	-0.408	-0.419	-0.429	-0.439	-0.450	-0.459	-0.468	-0.478	-0.485	-0.491	-0.499	-0.505	-0.510	-0.515	-0.520	-0.524	-0.526	-0.529	-0.530	-0.530	-0.530	-0.530	-0.528	-0.526	-0.524	-0.521	-0.516	-0.512	-0.506	-0.502	-0.496	-0.490	-0.482	-0.475	-0.468	-0.461	-0.452	-0.444	-0.436	-0.428	-0.419	-0.410	-0.401	-0.392	-0.382	-0.374	-0.365	-0.356	-0.349	-0.340	-0.331	-0.324	-0.316	-0.310	-0.302	-0.296	-0.289	-0.284	-0.278	-0.271	-0.266	-0.264	-0.260	-0.255	-0.252	-0.251	-0.249	-0.246	-0.245	-0.245	-0.245	-0.245	-0.245	-0.246	-0.248	-0.250	-0.252	-0.254	-0.258	-0.261	-0.264	-0.269	-0.272	-0.278	-0.282	-0.288	-0.291	-0.298	-0.304	-0.309	-0.315	-0.320	-0.326	-0.332	-0.338	-0.344	-0.350	-0.355	-0.360	-0.366	-0.370	-0.376	-0.380	-0.385	-0.388	-0.391	-0.395	-0.398	-0.400	-0.401	-0.402	-0.402	-0.402	-0.402	-0.400	-0.399	-0.398	-0.395	-0.391	-0.388	-0.384	-0.379	-0.374	-0.366	-0.360	-0.352	-0.344	-0.335	-0.326	-0.318	-0.308	-0.296	-0.285	-0.274	-0.261	-0.250	-0.238	-0.226	-0.212	-0.200	-0.186	-0.172	-0.159	-0.145	-0.131	-0.116	-0.102	-0.089	-0.074	-0.060	-0.045	-0.031	-0.018	-0.004	0.010	0.025	0.038	0.051	0.064	0.079	0.091	0.104	0.118	0.130	0.141	0.154	0.165	0.176	0.188	0.199	0.210	0.221	0.231	0.242	0.251	0.261	0.271	0.280	0.290	0.299	0.309	0.316	0.326	0.334	0.341	0.349	0.358	0.365	0.370	0.378	0.384	0.391	0.398	0.402	0.409	0.412	0.418	0.422	0.426	0.430	0.434	0.438	0.439	0.441	0.442	0.445	0.445	0.446	0.445	0.445	0.445	0.442	0.441	0.440	0.438	0.435	0.430	0.426	0.424	0.418	0.414	0.409	0.402	0.398	0.391	0.385	0.379	0.372	0.366	0.360	0.352	0.346	0.341	0.334	0.328	0.320	0.315	0.308	0.302	0.298	0.291	0.285	0.280	0.275	0.270	0.266	0.262	0.259	0.255	0.251	0.249	0.246	0.244	0.241	0.239	0.236	0.235	0.231	0.230	0.228	0.226	0.222	0.220	0.219	0.215	0.211	0.209	0.204	0.200	0.194	0.188	0.181	0.174	0.166	0.156	0.148	0.136	0.126	0.114	0.100	0.086	0.071	0.055	0.039	0.020	0.001	-0.019	-0.040	-0.062	-0.085	-0.108	-0.132	-0.159	-0.184	-0.211	-0.238	-0.265	-0.295	-0.324	-0.354	-0.384	-0.414	-0.444	-0.475	-0.505	-0.536	-0.566	-0.598	-0.629	-0.658	-0.688	-0.716	-0.745	-0.774	-0.802	-0.830	-0.856	-0.881	-0.908	-0.931	-0.954	-0.978	-0.999	-1.020	-1.039	-1.058	-1.075	-1.091	-1.108	-1.122	-1.136	-1.149	-1.161	-1.172	-1.182	-1.192	-1.200	-1.208	-1.215	-1.221	-1.226	-1.231	-1.235	-1.239	-1.240	-1.244	-1.245	-1.246	-1.246	-1.246	-1.248	-1.246	-1.246	-1.245	-1.242	-1.242	-1.240	-1.238	-1.236	-1.234	-1.231	-1.228	-1.225	-1.221	-1.218	-1.214	-1.210	-1.205	-1.201	-1.196	-1.191	-1.186	-1.181	-1.175	-1.170	-1.164	-1.158	-1.151	-1.144	-1.136	-1.129	-1.121	-1.112	-1.102	-1.094	-1.084	-1.075	-1.064	-1.052	-1.042	-1.031	-1.019	-1.006	-0.994	-0.980	-0.968	-0.954	-0.940	-0.926	-0.911	-0.898	-0.882	-0.868	-0.852	-0.838	-0.822	-0.809	-0.794	-0.780	-0.766	-0.751	-0.739	-0.724	-0.712	-0.700	-0.688	-0.676	-0.665	-0.654	-0.644	-0.635	-0.626	-0.618	-0.610	-0.602	-0.596	-0.591	-0.586	-0.581	-0.579	-0.576	-0.574	-0.574	-0.572	-0.572	-0.574	-0.576	-0.579	-0.581	-0.585	-0.589	-0.592	-0.598	-0.602	-0.609	-0.615	-0.620	-0.628	-0.634	-0.641	-0.649	-0.656	-0.664	-0.670	-0.676	-0.684	-0.691	-0.696	-0.702	-0.709	-0.715	-0.720	-0.724	-0.729	-0.732	-0.735	-0.739	-0.740	-0.742	-0.744	-0.744	-0.744	-0.742	-0.740	-0.738	-0.735	-0.731	-0.728	-0.721	-0.716	-0.710	-0.702	-0.695	-0.686	-0.678	-0.668	-0.656	-0.648	-0.636	-0.624	-0.611	-0.600	-0.588	-0.574	-0.560	-0.546	-0.532	-0.519	-0.505	-0.491	-0.476	-0.462	-0.448	-0.434	-0.420	-0.406	-0.392	-0.380	-0.368	-0.355	-0.342	-0.331	-0.319	-0.309	-0.299	-0.289	-0.281	-0.271	-0.264	-0.256	-0.251	-0.245	-0.240	-0.236	-0.231	-0.229	-0.226	-0.225	-0.222	-0.221	-0.222	-0.222	-0.224	-0.225	-0.228	-0.230	-0.232	-0.235	-0.240	-0.244	-0.248	-0.251	-0.256	-0.261	-0.266	-0.271	-0.274	-0.279	-0.282	-0.288	-0.290	-0.294	-0.296	-0.299	-0.301	-0.302	-0.304	-0.304	-0.305	-0.304	-0.304	-0.301	-0.301	-0.298	-0.295	-0.291	-0.288	-0.282	-0.279	-0.274	-0.266	-0.261	-0.254	-0.246	-0.239	-0.231	-0.222	-0.214	-0.205	-0.196	-0.188	-0.179	-0.169	-0.161	-0.151	-0.142	-0.134	-0.126	-0.119	-0.110	-0.101	-0.094	-0.088	-0.081	-0.074	-0.068	-0.062	-0.058	-0.052	-0.048	-0.044	-0.040	-0.038	-0.035	-0.031	-0.030	-0.028	-0.026	-0.024	-0.022	-0.021	-0.021	-0.020	-0.020	-0.020	-0.019	-0.018	-0.018	-0.016	-0.015	-0.014	-0.011	-0.009	-0.006	-0.002	0.000	0.004	0.008	0.011	0.018	0.022	0.029	0.035	0.041	0.049	0.056	0.064	0.074	0.082	0.092	0.102	0.112	0.124	0.134	0.146	0.156	0.169	0.181	0.194	0.205	0.218	0.230	0.242	0.255	0.268	0.280	0.294	0.305	0.316	0.329	0.341	0.352	0.365	0.375	0.386	0.396	0.409	0.418	0.428	0.438	0.446	0.454	0.464	0.471	0.480	0.488	0.495	0.502	0.510	0.518	0.522	0.529	0.536	0.542	0.546	0.552	0.556	0.561	0.565	0.570	0.572	0.576	0.579	0.581	0.584	0.586	0.586	0.588	0.588	0.588	0.588	0.586	0.584	0.582	0.579	0.574	0.570	0.565	0.558	0.550	0.541	0.534	0.522	0.511	0.499	0.486	0.472	0.456	0.440	0.422	0.404	0.384	0.364	0.341	0.318	0.292	0.268	0.241	0.214	0.186	0.155	0.125	0.094	0.061	0.028	-0.006	-0.040	-0.076	-0.111	-0.148	-0.184	-0.221	-0.260	-0.298	-0.335	-0.374	-0.411	-0.450	-0.489	-0.525	-0.564	-0.601	-0.639	-0.674	-0.711	-0.746	-0.780	-0.814	-0.848	-0.880	-0.910	-0.942	-0.972	-1.001	-1.029	-1.056	-1.081	-1.106	-1.131	-1.154	-1.176	-1.196	-1.216	-1.235	-1.252	-1.269	-1.284	-1.299	-1.311	-1.324	-1.335	-1.345	-1.354	-1.364	-1.371	-1.378	-1.382	-1.388	-1.394	-1.398	-1.401	-1.404	-1.408	-1.409	-1.410	-1.411	-1.411	-1.411	-1.411	-1.410	-1.409	-1.408	-1.405	-1.402	-1.400	-1.396	-1.394	-1.391	-1.388	-1.382	-1.378	-1.372	-1.369	-1.362	-1.356	-1.350	-1.344	-1.336	-1.329	-1.322	-1.314	-1.305	-1.296	-1.288	-1.278	-1.269	-1.259	-1.248	-1.236	-1.225	-1.212	-1.201	-1.188	-1.175	-1.162	-1.148	-1.135	-1.119	-1.105	-1.089	-1.074	-1.058	-1.041	-1.026	-1.009	-0.994	-0.976	-0.961	-0.945	-0.929	-0.912	-0.896	-0.881	-0.865	-0.850	-0.836	-0.821	-0.806	-0.794	-0.780	-0.768	-0.756	-0.744	-0.735	-0.724	-0.716	-0.708	-0.700	-0.694	-0.689	-0.684	-0.680	-0.678	-0.675	-0.674	-0.675	-0.675	-0.676	-0.679	-0.684	-0.688	-0.695	-0.701	-0.709	-0.718	-0.728	-0.738	-0.749	-0.761	-0.772	-0.786	-0.800	-0.815	-0.831	-0.846	-0.864	-0.881	-0.899	-0.916	-0.935	-0.954	-0.974	-0.992	-1.012	-1.032	-1.051	-1.072	-1.091	-1.112	-1.131	-1.151	-1.171	-1.191	-1.211	-1.230	-1.249	-1.268	-1.285	-1.302	-1.321	-1.339	-1.355	-1.371	-1.388	-1.401	-1.418	-1.431	-1.444	-1.458	-1.469	-1.480	-1.490	-1.500	-1.510	-1.518	-1.525	-1.532	-1.538	-1.544	-1.549	-1.551	-1.556	-1.558	-1.560	-1.560	-1.560	-1.560	-1.558	-1.556	-1.552	-1.550	-1.545	-1.540	-1.535	-1.530	-1.522	-1.516	-1.509	-1.501	-1.492	-1.484	-1.475	-1.465	-1.456	-1.446	-1.435	-1.425	-1.415	-1.402	-1.392	-1.382	-1.372	-1.362	-1.352	-1.341	-1.332	-1.324	-1.314	-1.305	-1.298	-1.289	-1.281	-1.274	-1.268	-1.261	-1.256	-1.252	-1.248	-1.242	-1.240	-1.236	-1.235	-1.232	-1.232	-1.232	-1.232	-1.232	-1.234	-1.236	-1.239	-1.241	-1.245	-1.249	-1.251	-1.256	-1.261	-1.266	-1.271	-1.278	-1.284	-1.289	-1.295	-1.302	-1.308	-1.315	-1.321	-1.326	-1.332	-1.338	-1.344	-1.349	-1.354	-1.358	-1.362	-1.366	-1.370	-1.375	-1.378	-1.381	-1.384	-1.385	-1.386	-1.388	-1.389	-1.388	-1.388	-1.386	-1.385	-1.382	-1.380	-1.378	-1.374	-1.370	-1.366	-1.362	-1.358	-1.352	-1.348	-1.342	-1.336	-1.330	-1.325	-1.319	-1.312	-1.306	-1.299	-1.294	-1.286	-1.280	-1.272	-1.268	-1.260	-1.255	-1.249	-1.244	-1.239	-1.234	-1.229	-1.225	-1.220	-1.216	-1.212	-1.209	-1.206	-1.205	-1.202	-1.201	-1.199	-1.199	-1.198	-1.198	-1.198	-1.198	-1.200	-1.201	-1.202	-1.205	-1.208	-1.209	-1.214	-1.218	-1.221	-1.225	-1.230	-1.235	-1.239	-1.244	-1.249	-1.255	-1.260	-1.266	-1.272	-1.279	-1.285	-1.291	-1.298	-1.306	-1.311	-1.319	-1.326	-1.334	-1.340	-1.346	-1.354	-1.361	-1.368	-1.375	-1.381	-1.389	-1.395	-1.402	-1.409	-1.416	-1.424	-1.430	-1.438	-1.444	-1.451	-1.459	-1.466	-1.474	-1.481	-1.489	-1.496	-1.505	-1.514	-1.521	-1.530	-1.539	-1.548	-1.558	-1.566	-1.575	-1.585	-1.594	-1.605	-1.615	-1.625	-1.635	-1.646	-1.656	-1.669	-1.680	-1.692	-1.704	-1.715	-1.729	-1.740	-1.752	-1.766	-1.779	-1.792	-1.805	-1.818	-1.831	-1.845	-1.858	-1.870	-1.884	-1.896	-1.910	-1.921	-1.935	-1.948	-1.959	-1.970	-1.982	-1.995	-2.007	-2.019	-2.029	-2.041	-2.052	-2.062	-2.072	-2.082	-2.092	-2.101	-2.111	-2.120	-2.129	-2.138	-2.146	-2.154	-2.162	-2.169	-2.178	-2.185	-2.191	-2.199	-2.206	-2.212	-2.219	-2.225	-2.231	-2.238	-2.245	-2.251	-2.258	-2.264	-2.271	-2.279	-2.285	-2.292	-2.300	-2.306	-2.314	-2.321	-2.329	-2.336	-2.344	-2.351	-2.359	-2.368	-2.375	-2.382	-2.391	-2.398	-2.406	-2.414	-2.421	-2.429	-2.436	-2.444	-2.450	-2.456	-2.464	-2.469	-2.475	-2.480	-2.485	-2.488	-2.491	-2.495	-2.496	-2.499	-2.499	-2.499	-2.499	-2.496	-2.495	-2.491	-2.486	-2.481	-2.474	-2.468	-2.458	-2.450	-2.438	-2.428	-2.414	-2.400	-2.385	-2.370	-2.352	-2.335	-2.316	-2.298	-2.276	-2.254	-2.231	-2.209	-2.185	-2.161	-2.136	-2.111	-2.084	-2.058	-2.031	-2.004	-1.976	-1.949	-1.921	-1.895	-1.868	-1.841	-1.815	-1.788	-1.761	-1.736	-1.711	-1.686	-1.664	-1.640	-1.618	-1.596	-1.574	-1.555	-1.535	-1.518	-1.500	-1.482	-1.468	-1.454	-1.439	-1.428	-1.415	-1.404	-1.395	-1.385	-1.378	-1.371	-1.364	-1.359	-1.354	-1.350	-1.346	-1.344	-1.340	-1.339	-1.336	-1.335	-1.334	-1.332	-1.331	-1.330	-1.330	-1.329	-1.329	-1.328	-1.325	-1.324	-1.322	-1.320	-1.318	-1.314	-1.310	-1.305	-1.300	-1.295	-1.290	-1.284	-1.278	-1.269	-1.261	-1.251	-1.242	-1.232	-1.221	-1.211	-1.199	-1.186	-1.174	-1.160	-1.146	-1.131	-1.118	-1.102	-1.089	-1.072	-1.056	-1.041	-1.026	-1.011	-0.994	-0.979	-0.962	-0.948	-0.931	-0.916	-0.901	-0.886	-0.871	-0.856	-0.842	-0.828	-0.815	-0.801	-0.789	-0.775	-0.764	-0.751	-0.740	-0.729	-0.718	-0.708	-0.698	-0.688	-0.679	-0.670	-0.660	-0.652	-0.644	-0.636	-0.629	-0.620	-0.614	-0.608	-0.600	-0.594	-0.588	-0.581	-0.575	-0.570	-0.564	-0.558	-0.551	-0.546	-0.540	-0.535	-0.530	-0.524	-0.518	-0.511	-0.506	-0.500	-0.495	-0.489	-0.482	-0.476	-0.470	-0.464	-0.458	-0.450	-0.444	-0.436	-0.430	-0.422	-0.415	-0.408	-0.401	-0.394	-0.386	-0.380	-0.372	-0.364	-0.356	-0.349	-0.341	-0.334	-0.328	-0.319	-0.312	-0.305	-0.298	-0.289	-0.281	-0.275	-0.268	-0.260	-0.254	-0.248	-0.241	-0.235	-0.230	-0.222	-0.219	-0.212	-0.209	-0.204	-0.199	-0.196	-0.192	-0.190	-0.188	-0.184	-0.182	-0.181	-0.180	-0.180	-0.180	-0.180	-0.182	-0.184	-0.185	-0.189	-0.191	-0.194	-0.199	-0.202	-0.209	-0.214	-0.220	-0.226	-0.232	-0.239	-0.246	-0.254	-0.261	-0.269	-0.278	-0.286	-0.294	-0.302	-0.311	-0.320	-0.329	-0.336	-0.345	-0.352	-0.360	-0.369	-0.375	-0.381	-0.388	-0.392	-0.399	-0.404	-0.406	-0.411	-0.414	-0.416	-0.418	-0.419	-0.418	-0.418	-0.416	-0.414	-0.411	-0.406	-0.402	-0.395	-0.390	-0.382	-0.375	-0.365	-0.356	-0.346	-0.335	-0.324	-0.311	-0.299	-0.285	-0.271	-0.259	-0.242	-0.229	-0.214	-0.198	-0.184	-0.168	-0.154	-0.138	-0.122	-0.108	-0.094	-0.079	-0.066	-0.052	-0.040	-0.028	-0.016	-0.005	0.006	0.014	0.024	0.032	0.039	0.045	0.050	0.055	0.060	0.062	0.065	0.066	0.066	0.066	0.065	0.062	0.060	0.058	0.054	0.049	0.044	0.039	0.034	0.028	0.021	0.015	0.008	0.001	-0.006	-0.012	-0.021	-0.028	-0.035	-0.041	-0.048	-0.055	-0.061	-0.068	-0.072	-0.078	-0.081	-0.086	-0.091	-0.095	-0.098	-0.100	-0.102	-0.102	-0.104	-0.105	-0.104	-0.104	-0.102	-0.101	-0.100	-0.099	-0.096	-0.095	-0.091	-0.089	-0.085	-0.082	-0.080	-0.076	-0.072	-0.070	-0.066	-0.062	-0.060	-0.058	-0.055	-0.052	-0.050	-0.048	-0.046	-0.045	-0.044	-0.042	-0.042	-0.042	-0.042	-0.042	-0.042	-0.044	-0.046	-0.049	-0.051	-0.054	-0.055	-0.059	-0.062	-0.066	-0.070	-0.075	-0.080	-0.085	-0.090	-0.095	-0.101	-0.106	-0.112	-0.120	-0.126	-0.134	-0.140	-0.148	-0.155	-0.164	-0.171	-0.180	-0.189	-0.198	-0.206	-0.215	-0.226	-0.236	-0.246	-0.258	-0.268	-0.280	-0.291	-0.304	-0.316	-0.329	-0.342	-0.356	-0.370	-0.385	-0.399	-0.414	-0.430	-0.445	-0.460	-0.478	-0.492	-0.510	-0.526	-0.542	-0.559	-0.576	-0.591	-0.609	-0.625	-0.640	-0.656	-0.671	-0.688	-0.701	-0.718	-0.730	-0.745	-0.758	-0.769	-0.781	-0.792	-0.802	-0.811	-0.820	-0.828	-0.834	-0.840	-0.845	-0.849	-0.852	-0.854	-0.855	-0.855	-0.855	-0.851	-0.850	-0.845	-0.841	-0.836	-0.830	-0.824	-0.818	-0.809	-0.800	-0.791	-0.782	-0.772	-0.762	-0.752	-0.741	-0.731	-0.721	-0.711	-0.700	-0.690	-0.680	-0.671	-0.661	-0.652	-0.644	-0.636	-0.630	-0.624	-0.619	-0.612	-0.609	-0.606	-0.604	-0.602	-0.602	-0.602	-0.605	-0.608	-0.610	-0.615	-0.620	-0.628	-0.635	-0.644	-0.652	-0.664	-0.675	-0.689	-0.701	100.000	5.000	2.000	1.000	5.000	0.000	0.000	0.000	0.000	0.000	0.000	0.000	0.000	0.000	0.000	0.000	0.000	0.000	0.966	0.971	0.976	0.981	0.985	0.990	0.992	0.998	1.000	1.002	1.006	1.006	1.009	1.010	1.011	1.012	1.012	1.012	1.012	1.010	1.009	1.006	1.005	1.002	0.999	0.996	0.992	0.988	0.984	0.979	0.974	0.969	0.962	0.956	0.949	0.941	0.934	0.925	0.916	0.908	0.899	0.889	0.880	0.870	0.859	0.848	0.836	0.825	0.812	0.801	0.788	0.775	0.761	0.746	0.732	0.718	0.702	0.686	0.671	0.655	0.638	0.621	0.604	0.586	0.568	0.550	0.530	0.511	0.491	0.471	0.450	0.430	0.409	0.388	0.366	0.344	0.322	0.299	0.276	0.254	0.230	0.208	0.185	0.160	0.138	0.112	0.090	0.066	0.042	0.018	-0.005	-0.029	-0.052	-0.076	-0.100	-0.124	-0.148	-0.171	-0.195	-0.219	-0.242	-0.265	-0.289	-0.311	-0.334	-0.356	-0.379	-0.401	-0.424	-0.445	-0.466	-0.488	-0.509	-0.528	-0.549	-0.569	-0.589	-0.609	-0.629	-0.648	-0.666	-0.685	-0.704	-0.721	-0.739	-0.756	-0.774	-0.790	-0.806	-0.822	-0.838	-0.852	-0.868	-0.881	-0.896	-0.909	-0.922	-0.934	-0.946	-0.959	-0.969	-0.981	-0.991	-1.000	-1.011	-1.020	-1.029	-1.036	-1.044	-1.050	-1.056	-1.062	-1.068	-1.071	-1.076	-1.080	-1.084	-1.086	-1.089	-1.091	-1.091	-1.094	-1.092	-1.094	-1.092	-1.094	-1.091	-1.091	-1.090	-1.088	-1.085	-1.082	-1.080	-1.078	-1.074	-1.070	-1.068	-1.062	-1.059	-1.054	-1.050	-1.046	-1.042	-1.039	-1.035	-1.030	-1.028	-1.022	-1.020	-1.015	-1.012	-1.009	-1.005	-1.001	-0.999	-0.995	-0.992	-0.989	-0.986	-0.982	-0.980	-0.978	-0.976	-0.972	-0.971	-0.969	-0.966	-0.965	-0.964	-0.961	-0.960	-0.958	-0.956	-0.955	-0.952	-0.951	-0.949	-0.946	-0.945	-0.944	-0.941	-0.939	-0.938	-0.936	-0.934	-0.931	-0.930	-0.928	-0.925	-0.924	-0.922	-0.920	-0.919	-0.918	-0.916	-0.914	-0.914	-0.911	-0.910	-0.909	-0.908	-0.906	-0.905	-0.904	-0.901	-0.900	-0.900	-0.900	-0.899	-0.899	-0.899	-0.898	-0.898	-0.898	-0.898	-0.898	-0.898	-0.899	-0.899	-0.899	-0.899	-0.900	-0.900	-0.900	-0.901	-0.901	-0.902	-0.902	-0.901	-0.902	-0.901	-0.901	-0.902	-0.901	-0.901	-0.901	-0.900	-0.899	-0.899	-0.898	-0.896	-0.895	-0.892	-0.891	-0.889	-0.886	-0.882	-0.879	-0.878	-0.872	-0.869	-0.866	-0.861	-0.858	-0.852	-0.848	-0.844	-0.838	-0.834	-0.828	-0.821	-0.816	-0.810	-0.804	-0.798	-0.791	-0.785	-0.779	-0.771	-0.765	-0.758	-0.751	-0.744	-0.736	-0.730	-0.724	-0.716	-0.709	-0.702	-0.696	-0.689	-0.682	-0.675	-0.670	-0.664	-0.658	-0.651	-0.645	-0.640	-0.635	-0.629	-0.622	-0.618	-0.612	-0.606	-0.601	-0.596	-0.592	-0.588	-0.582	-0.579	-0.574	-0.570	-0.566	-0.564	-0.559	-0.556	-0.552	-0.549	-0.545	-0.542	-0.539	-0.536	-0.532	-0.531	-0.528	-0.525	-0.522	-0.520	-0.518	-0.515	-0.512	-0.511	-0.510	-0.506	-0.505	-0.504	-0.502	-0.499	-0.498	-0.496	-0.494	-0.492	-0.491	-0.489	-0.488	-0.485	-0.484	-0.481	-0.479	-0.478	-0.475	-0.472	-0.470	-0.468	-0.465	-0.462	-0.460	-0.456	-0.452	-0.449	-0.445	-0.441	-0.436	-0.431	-0.428	-0.421	-0.415	-0.409	-0.404	-0.396	-0.389	-0.382	-0.374	-0.366	-0.358	-0.349	-0.340	-0.330	-0.321	-0.311	-0.300	-0.290	-0.280	-0.270	-0.258	-0.248	-0.236	-0.225	-0.215	-0.202	-0.191	-0.180	-0.169	-0.159	-0.148	-0.139	-0.128	-0.119	-0.109	-0.100	-0.092	-0.085	-0.078	-0.071	-0.065	-0.059	-0.055	-0.051	-0.048	-0.045	-0.042	-0.042	-0.041	-0.042	-0.044	-0.046	-0.050	-0.052	-0.059	-0.064	-0.069	-0.076	-0.084	-0.091	-0.101	-0.111	-0.122	-0.134	-0.145	-0.158	-0.170	-0.184	-0.196	-0.210	-0.224	-0.239	-0.254	-0.268	-0.281	-0.296	-0.311	-0.326	-0.340	-0.354	-0.369	-0.382	-0.395	-0.409	-0.421	-0.432	-0.445	-0.456	-0.468	-0.478	-0.488	-0.498	-0.505	-0.514	-0.521	-0.529	-0.535	-0.541	-0.548	-0.552	-0.556	-0.561	-0.565	-0.568	-0.571	-0.574	-0.575	-0.578	-0.579	-0.580	-0.581	-0.582	-0.584	-0.585	-0.585	-0.586	-0.586	-0.586	-0.586	-0.586	-0.588	-0.588	-0.588	-0.588	-0.588	-0.588	-0.589	-0.589	-0.589	-0.589	-0.590	-0.591	-0.590	-0.591	-0.591	-0.591	-0.592	-0.592	-0.592	-0.594	-0.594	-0.594	-0.595	-0.595	-0.595	-0.595	-0.595	-0.595	-0.594	-0.595	-0.595	-0.595	-0.594	-0.595	-0.595	-0.595	-0.595	-0.595	-0.596	-0.596	-0.596	-0.598	-0.598	-0.600	-0.601	-0.605	-0.608	-0.611	-0.615	-0.619	-0.622	-0.629	-0.635	-0.641	-0.648	-0.656	-0.664	-0.674	-0.684	-0.694	-0.705	-0.718	-0.730	-0.744	-0.758	-0.771	-0.788	-0.804	-0.820	-0.836	-0.854	-0.871	-0.890	-0.909	-0.929	-0.948	-0.966	-0.986	-1.006	-1.026	-1.046	-1.065	-1.085	-1.104	-1.122	-1.140	-1.159	-1.176	-1.194	-1.211	-1.226	-1.242	-1.258	-1.271	-1.285	-1.298	-1.310	-1.320	-1.330	-1.340	-1.348	-1.355	-1.362	-1.366	-1.371	-1.375	-1.379	-1.380	-1.381	-1.382	-1.381	-1.380	-1.378	-1.375	-1.371	-1.369	-1.364	-1.358	-1.351	-1.346	-1.339	-1.332	-1.325	-1.316	-1.309	-1.300	-1.291	-1.282	-1.272	-1.265	-1.255	-1.246	-1.236	-1.228	-1.219	-1.210	-1.201	-1.192	-1.182	-1.174	-1.165	-1.158	-1.148	-1.140	-1.131	-1.122	-1.115	-1.106	-1.099	-1.091	-1.084	-1.075	-1.069	-1.061	-1.052	-1.045	-1.038	-1.030	-1.021	-1.015	-1.008	-0.999	-0.991	-0.984	-0.976	-0.969	-0.961	-0.954	-0.946	-0.939	-0.931	-0.924	-0.918	-0.910	-0.904	-0.896	-0.890	-0.884	-0.878	-0.871	-0.868	-0.862	-0.858	-0.855	-0.851	-0.848	-0.846	-0.844	-0.842	-0.841	-0.842	-0.842	-0.845	-0.846	-0.849	-0.854	-0.858	-0.864	-0.869	-0.875	-0.884	-0.891	-0.901	-0.910	-0.921	-0.932	-0.945	-0.958	-0.971	-0.985	-1.000	-1.016	-1.032	-1.049	-1.065	-1.082	-1.100	-1.118	-1.136	-1.154	-1.172	-1.190	-1.210	-1.228	-1.246	-1.266	-1.284	-1.302	-1.320	-1.336	-1.354	-1.370	-1.385	-1.400	-1.415	-1.428	-1.440	-1.452	-1.464	-1.474	-1.482	-1.491	-1.500	-1.506	-1.511	-1.515	-1.519	-1.521	-1.522	-1.522	-1.522	-1.520	-1.519	-1.515	-1.510	-1.504	-1.498	-1.490	-1.482	-1.474	-1.464	-1.452	-1.442	-1.430	-1.418	-1.404	-1.391	-1.376	-1.362	-1.348	-1.332	-1.318	-1.302	-1.286	-1.271	-1.255	-1.240	-1.225	-1.210	-1.195	-1.181	-1.168	-1.154	-1.141	-1.128	-1.115	-1.104	-1.094	-1.081	-1.071	-1.062	-1.054	-1.045	-1.039	-1.032	-1.026	-1.020	-1.016	-1.012	-1.008	-1.005	-1.004	-1.000	-0.999	-0.999	-0.998	-0.996	-0.996	-0.996	-0.998	-0.999	-0.998	-1.000	-1.000	-1.000	-1.001	-1.001	-1.002	-1.001	-1.000	-1.000	-0.999	-0.998	-0.996	-0.994	-0.990	-0.985	-0.981	-0.976	-0.971	-0.965	-0.958	-0.951	-0.942	-0.934	-0.926	-0.915	-0.905	-0.894	-0.882	-0.871	-0.859	-0.846	-0.832	-0.819	-0.806	-0.791	-0.778	-0.762	-0.749	-0.734	-0.720	-0.706	-0.692	-0.676	-0.664	-0.650	-0.636	-0.624	-0.611	-0.600	-0.589	-0.578	-0.568	-0.558	-0.546	-0.538	-0.530	-0.522	-0.514	-0.509	-0.501	-0.498	-0.492	-0.488	-0.484	-0.481	-0.479	-0.476	-0.475	-0.472	-0.472	-0.471	-0.471	-0.471	-0.471	-0.471	-0.472	-0.472	-0.471	-0.472	-0.472	-0.471	-0.472	-0.471	-0.470	-0.469	-0.466	-0.464	-0.461	-0.460	-0.456	-0.451	-0.446	-0.441	-0.435	-0.429	-0.422	-0.415	-0.408	-0.399	-0.389	-0.380	-0.370	-0.359	-0.348	-0.336	-0.325	-0.312	-0.300	-0.288	-0.274	-0.260	-0.246	-0.232	-0.218	-0.204	-0.189	-0.174	-0.159	-0.144	-0.129	-0.116	-0.101	-0.088	-0.074	-0.059	-0.045	-0.032	-0.019	-0.006	0.006	0.018	0.030	0.041	0.052	0.062	0.072	0.081	0.092	0.101	0.110	0.119	0.126	0.134	0.141	0.148	0.156	0.161	0.168	0.174	0.178	0.182	0.186	0.190	0.194	0.198	0.200	0.201	0.202	0.205	0.205	0.206	0.206	0.206	0.205	0.202	0.201	0.199	0.195	0.192	0.188	0.182	0.176	0.170	0.162	0.155	0.145	0.136	0.126	0.114	0.102	0.090	0.076	0.061	0.046	0.030	0.014	-0.005	-0.024	-0.045	-0.065	-0.088	-0.110	-0.134	-0.158	-0.182	-0.208	-0.235	-0.261	-0.290	-0.319	-0.349	-0.378	-0.408	-0.440	-0.471	-0.502	-0.535	-0.566	-0.600	-0.632	-0.665	-0.698	-0.730	-0.764	-0.795	-0.828	-0.859	-0.889	-0.921	-0.950	-0.980	-1.009	-1.038	-1.064	-1.091	-1.118	-1.142	-1.166	-1.190	-1.212	-1.234	-1.254	-1.272	-1.290	-1.308	-1.322	-1.338	-1.351	-1.364	-1.375	-1.385	-1.394	-1.402	-1.409	-1.414	-1.419	-1.422	-1.425	-1.428	-1.428	-1.428	-1.426	-1.426	-1.424	-1.421	-1.419	-1.415	-1.411	-1.406	-1.400	-1.395	-1.389	-1.384	-1.378	-1.372	-1.365	-1.360	-1.352	-1.348	-1.341	-1.335	-1.329	-1.324	-1.318	-1.311	-1.306	-1.300	-1.294	-1.289	-1.284	-1.280	-1.275	-1.271	-1.266	-1.264	-1.260	-1.258	-1.254	-1.251	-1.249	-1.246	-1.245	-1.241	-1.240	-1.238	-1.235	-1.232	-1.231	-1.230	-1.229	-1.226	-1.224	-1.224	-1.221	-1.220	-1.218	-1.215	-1.214	-1.210	-1.210	-1.208	-1.205	-1.204	-1.201	-1.199	-1.198	-1.194	-1.194	-1.190	-1.189	-1.188	-1.185	-1.184	-1.182	-1.180	-1.179	-1.178	-1.176	-1.176	-1.175	-1.175	-1.175	-1.176	-1.176	-1.176	-1.179	-1.180	-1.182	-1.185	-1.189	-1.192	-1.195	-1.200	-1.204	-1.211	-1.216	-1.222	-1.229	-1.238	-1.245	-1.254	-1.264	-1.272	-1.284	-1.294	-1.305	-1.318	-1.330	-1.344	-1.358	-1.371	-1.386	-1.402	-1.419	-1.436	-1.454	-1.471	-1.489	-1.508	-1.529	-1.548	-1.568	-1.588	-1.609	-1.630	-1.652	-1.672	-1.696	-1.718	-1.740	-1.762	-1.785	-1.808	-1.830	-1.852	-1.875	-1.898	-1.920	-1.941	-1.962	-1.984	-2.005	-2.025	-2.044	-2.064	-2.081	-2.099	-2.116	-2.132	-2.148	-2.162	-2.178	-2.190	-2.201	-2.211	-2.221	-2.230	-2.238	-2.244	-2.249	-2.252	-2.255	-2.256	-2.256	-2.255	-2.252	-2.249	-2.244	-2.239	-2.230	-2.222	-2.212	-2.202	-2.191	-2.178	-2.165	-2.150	-2.134	-2.118	-2.100	-2.082	-2.062	-2.042	-2.024	-2.004	-1.984	-1.962	-1.941	-1.920	-1.898	-1.876	-1.855	-1.834	-1.811	-1.790	-1.769	-1.749	-1.729	-1.709	-1.690	-1.672	-1.654	-1.635	-1.619	-1.602	-1.588	-1.572	-1.559	-1.544	-1.531	-1.520	-1.509	-1.499	-1.489	-1.480	-1.472	-1.465	-1.458	-1.451	-1.445	-1.441	-1.436	-1.431	-1.428	-1.424	-1.420	-1.416	-1.414	-1.411	-1.409	-1.405	-1.401	-1.399	-1.395	-1.392	-1.389	-1.385	-1.381	-1.376	-1.372	-1.368	-1.361	-1.356	-1.350	-1.344	-1.336	-1.329	-1.321	-1.311	-1.304	-1.295	-1.284	-1.274	-1.264	-1.252	-1.242	-1.231	-1.220	-1.208	-1.196	-1.184	-1.172	-1.161	-1.149	-1.138	-1.126	-1.115	-1.104	-1.094	-1.084	-1.075	-1.065	-1.056	-1.050	-1.041	-1.035	-1.029	-1.025	-1.019	-1.016	-1.012	-1.011	-1.010	-1.009	-1.009	-1.011	-1.012	-1.015	-1.020	-1.025	-1.030	-1.036	-1.044	-1.051	-1.059	-1.068	-1.078	-1.088	-1.099	-1.110	-1.121	-1.134	-1.148	-1.160	-1.174	-1.188	-1.201	-1.216	-1.230	-1.245	-1.259	-1.274	-1.288	-1.302	-1.316	-1.331	-1.345	-1.359	-1.372	-1.386	-1.400	-1.412	-1.425	-1.439	-1.451	-1.464	-1.475	-1.486	-1.498	-1.508	-1.519	-1.530	-1.540	-1.550	-1.560	-1.569	-1.579	-1.588	-1.598	-1.606	-1.614	-1.624	-1.632	-1.641	-1.649	-1.658	-1.666	-1.674	-1.682	-1.690	-1.698	-1.708	-1.716	-1.724	-1.731	-1.740	-1.749	-1.756	-1.765	-1.772	-1.781	-1.790	-1.799	-1.806	-1.814	-1.822	-1.831	-1.839	-1.848	-1.855	-1.864	-1.872	-1.880	-1.889	-1.898	-1.905	-1.912	-1.920	-1.929	-1.936	-1.944	-1.951	-1.959	-1.966	-1.972	-1.980	-1.986	-1.994	-2.001	-2.009	-2.015	-2.021	-2.030	-2.036	-2.042	-2.050	-2.058	-2.065	-2.071	-2.079	-2.086	-2.094	-2.100	-2.108	-2.115	-2.122	-2.130	-2.138	-2.146	-2.155	-2.162	-2.171	-2.179	-2.188	-2.198	-2.206	-2.215	-2.224	-2.234	-2.242	-2.252	-2.262	-2.272	-2.282	-2.292	-2.302	-2.312	-2.322	-2.332	-2.342	-2.352	-2.361	-2.370	-2.380	-2.389	-2.398	-2.406	-2.415	-2.424	-2.430	-2.438	-2.445	-2.450	-2.456	-2.462	-2.466	-2.471	-2.474	-2.476	-2.479	-2.479	-2.479	-2.479	-2.478	-2.475	-2.472	-2.469	-2.464	-2.458	-2.451	-2.444	-2.435	-2.426	-2.415	-2.404	-2.391	-2.378	-2.362	-2.348	-2.331	-2.315	-2.295	-2.278	-2.258	-2.236	-2.214	-2.192	-2.170	-2.146	-2.121	-2.098	-2.072	-2.047	-2.021	-1.996	-1.970	-1.944	-1.918	-1.891	-1.864	-1.839	-1.812	-1.788	-1.761	-1.738	-1.712	-1.691	-1.668	-1.646	-1.625	-1.605	-1.586	-1.569	-1.551	-1.535	-1.520	-1.506	-1.494	-1.482	-1.471	-1.461	-1.455	-1.448	-1.441	-1.438	-1.435	-1.434	-1.434	-1.434	-1.436	-1.438	-1.441	-1.446	-1.452	-1.460	-1.466	-1.475	-1.485	-1.494	-1.502	-1.514	-1.525	-1.536	-1.546	-1.558	-1.570	-1.581	-1.592	-1.602	-1.615	-1.625	-1.635	-1.645	-1.655	-1.664	-1.672	-1.679	-1.686	-1.692	-1.699	-1.702	-1.706	-1.709	-1.712	-1.714	-1.714	-1.714	-1.712	-1.712	-1.709	-1.705	-1.702	-1.698	-1.692	-1.685	-1.679	-1.672	-1.665	-1.656	-1.648	-1.640	-1.630	-1.620	-1.610	-1.601	-1.591	-1.581	-1.571	-1.561	-1.550	-1.541	-1.530	-1.520	-1.510	-1.500	-1.490	-1.481	-1.471	-1.462	-1.454	-1.445	-1.436	-1.428	-1.420	-1.412	-1.406	-1.398	-1.391	-1.384	-1.378	-1.371	-1.365	-1.358	-1.351	-1.346	-1.339	-1.332	-1.326	-1.320	-1.312	-1.308	-1.299	-1.292	-1.285	-1.276	-1.269	-1.261	-1.252	-1.244	-1.234	-1.224	-1.215	-1.202	-1.192	-1.181	-1.169	-1.156	-1.142	-1.129	-1.116	-1.101	-1.085	-1.071	-1.055	-1.038	-1.020	-1.002	-0.985	-0.965	-0.946	-0.926	-0.906	-0.886	-0.865	-0.845	-0.822	-0.801	-0.779	-0.758	-0.734	-0.711	-0.688	-0.665	-0.642	-0.618	-0.594	-0.570	-0.546	-0.521	-0.499	-0.474	-0.450	-0.425	-0.401	-0.378	-0.355	-0.331	-0.308	-0.284	-0.261	-0.239	-0.216	-0.195	-0.172	-0.151	-0.130	-0.109	-0.089	-0.069	-0.049	-0.030	-0.011	0.008	0.025	0.042	0.060	0.076	0.092	0.108	0.122	0.136	0.149	0.162	0.174	0.186	0.198	0.208	0.219	0.228	0.238	0.248	0.254	0.262	0.270	0.276	0.282	0.289	0.295	0.300	0.305	0.309	0.314	0.318	0.322	0.326	0.330	0.334	0.336	0.340	0.344	0.348	0.350	0.355	0.359	0.361	0.366	0.370	0.375	0.380	0.385	0.390	0.395	0.402	0.409	0.415	0.421	0.429	0.436	0.444	0.451	0.460	0.469	0.478	0.488	0.496	0.506	0.516	0.525	0.534	0.545	0.554	0.564	0.574	0.581	0.591	0.600	0.609	0.616	0.625	0.631	0.638	0.642	0.649	0.654	0.658	0.660	0.664	0.664	0.665	0.665	0.664	0.661	0.660	0.656	0.651	0.646	0.639	0.632	0.624	0.616	0.605	0.596	0.585	0.572	0.561	0.546	0.534	0.519	0.505	0.490	0.476	0.460	0.445	0.430	0.415	0.399	0.384	0.369	0.354	0.339	0.325	0.311	0.299	0.286	0.274	0.264	0.252	0.244	0.234	0.226	0.218	0.212	0.206	0.202	0.198	0.195	0.192	0.191	0.191	0.192	0.192	0.195	0.196	0.200	0.204	0.209	0.214	0.219	0.224	0.230	0.236	0.244	0.250	0.258	0.264	0.270	0.278	0.284	0.291	0.296	0.304	0.309	0.315	0.320	0.325	0.329	0.334	0.335	0.338	0.340	0.341	0.342	0.342	0.342	0.341	0.339	0.338	0.335	0.331	0.326	0.322	0.316	0.311	0.306	0.299	0.291	0.284	0.276	0.268	0.259	0.250	0.241	0.231	0.221	0.211	0.200	0.190	0.179	0.169	0.158	0.146	0.135	0.124	0.112	0.101	0.089	0.079	0.066	0.056	0.044	0.032	0.021	0.011	0.000	-0.012	-0.022	-0.032	-0.044	-0.054	-0.062	-0.072	-0.082	-0.092	-0.101	-0.109	-0.118	-0.125	-0.132	-0.140	-0.148	-0.152	-0.159	-0.164	-0.169	-0.174	-0.176	-0.180	-0.182	-0.184	-0.186	-0.185	-0.186	-0.185	-0.185	-0.181	-0.180	-0.176	-0.172	-0.169	-0.164	-0.156	-0.151	-0.144	-0.136	-0.129	-0.120	-0.111	-0.101	-0.092	-0.082	-0.072	-0.061	-0.051	-0.041	-0.030	-0.020	-0.009	0.001	0.012	0.022	0.032	0.041	0.050	0.058	0.066	0.072	0.080	0.086	0.091	0.096	0.100	0.102	0.104	0.105	0.105	0.104	0.102	0.099	0.095	0.090	0.082	0.075	0.066	0.056	0.046	0.034	0.020	0.006	-0.009	-0.026	-0.044	-0.061	-0.080	-0.101	-0.121	-0.144	-0.166	-0.190	-0.215	-0.239	-0.265	-0.290	-0.318	-0.345	-0.372	-0.401	-0.429	-0.459	-0.486	-0.516	-0.545	-0.574	-0.604	-0.634	-0.662	-0.691	-0.719	-0.748	-0.775	-0.802	-0.830	-0.856	-0.882	-0.908	-0.934	-0.958	-0.980	-1.004	-1.026	-1.048	-1.068	-1.086	-1.104	-1.122	-1.139	-1.154	-1.168	-1.180	-1.194	-1.204	-1.214	-1.222	-1.230	-1.236	-1.241	-1.246	-1.249	-1.251	-1.251	-1.250	-1.249	-1.246	-1.242	-1.238	-1.232	-1.225	-1.218	-1.209	-1.200	-1.189	-1.179	-1.166	-1.154	-1.142	-1.129	-1.115	-1.101	-1.088	-1.072	-1.059	-1.044	-1.029	-1.015	-1.000	-0.986	-0.972	-0.959	-0.945	-0.934	-0.920	-0.909	-0.899	-0.888	-0.879	-0.869	-0.862	-0.855	-0.849	-0.844	-0.839	-0.836	-0.834	-0.832	-0.832	-0.834	-0.835	-0.838	-0.841	-0.846	-0.851	-0.856	-0.864	-0.871	-0.879	-0.889	-0.899	-0.909	-0.919	-0.931	-0.942	-0.955	-0.966	-0.979	-0.991	-1.004	-1.018	-1.029	-1.041	-1.052	-1.065	-1.076	-1.086	-1.098	-1.108	-1.118	-1.125	-1.132	-1.140	-1.146	-1.152	-1.156	-1.161	-1.164	-1.164	-1.165	-1.165	-1.164	-1.161	-1.159	-1.155	-1.150	-1.144	-1.136	-1.129	-1.120	-1.110	-1.100	-1.089	-1.076	-1.065	-1.051	-1.038	-1.022	-1.009	-0.992	-0.978	-0.961	-0.945	-0.928	-0.912	-0.896	-0.879	-0.862	-0.845	-0.830	-0.812	-0.798	-0.782	-0.768	-0.752	-0.740	-0.726	-0.712	-0.700	-0.689	-0.678	-0.668	-0.658	-0.648	-0.641	-0.632	-0.625	-0.620	-0.614	-0.610	-0.605	-0.602	-0.600	-0.598	-0.596	-0.594	-0.594	-0.594	-0.594	-0.594	-0.595	-0.595	-0.596	-0.598	-0.599	-0.600	-0.601	-0.601	-0.602	-0.604	-0.604	-0.602	-0.602	-0.601	-0.599	-0.596	-0.594	-0.590	-0.586	-0.580	-0.574	-0.568	-0.559	-0.550	-0.541	-0.531	-0.520	-0.509	-0.496	-0.481	-0.466	-0.451	-0.436	-0.419	-0.401	-0.382	-0.364	-0.344	-0.324	-0.304	-0.282	-0.260	-0.239	-0.216	-0.194	-0.170	-0.148	-0.124	-0.100	-0.078	-0.054	-0.031	-0.008	0.015	0.038	0.060	0.081	0.102	0.122	0.144	0.162	0.181	0.200	0.219	0.236	0.252	0.269	0.285	0.299	0.314	0.328	0.339	0.351	0.362	0.374	0.382	0.392	0.401	0.409	0.416	0.422	0.429	0.434	0.439	0.444	0.448	0.450	0.454	0.455	0.456	0.459	0.460	0.460	0.460	0.460	0.459	0.459	0.458	0.455	0.455	0.451	0.449	0.446	0.442	0.440	0.438	0.434	0.428	0.424	0.420	0.415	0.410	0.405	0.399	0.394	0.389	0.382	0.376	0.370	0.364	0.359	0.351	0.346	0.340	0.335	0.329	0.324	0.318	0.312	0.306	0.301	0.296	0.292	0.288	0.284	0.280	0.276	0.274	0.271	0.268	0.266	0.265	0.264	0.264	0.262	0.262	0.262	0.264	0.266	0.268	0.270	0.272	0.275	0.280	0.282	0.286	0.290	0.295	0.300	0.304	0.310	0.314	0.320	0.324	0.330	0.334	0.340	0.345	0.349	0.355	0.360	0.362	0.368	0.371	0.374	0.378	0.380	0.382	0.385	0.386	0.389	0.390	0.390	0.391	0.391	0.391	0.390	0.390	0.389	0.388	0.386	0.385	0.382	0.380	0.379	0.375	0.374	0.370	0.369	0.365	0.362	0.360	0.358	0.355	0.352	0.350	0.348	0.345	0.342	0.340	0.339	0.336	0.335	0.334	0.332	0.331	0.330	0.329	0.329	0.328	0.329	0.328	0.328	0.328	0.326	0.326	0.325	0.325	0.324	0.322	0.321	0.320	0.319	0.318	0.314	0.312	0.310	0.306	0.301	0.299	0.294	0.288	0.282	0.276	0.270	0.262	0.255	0.246	0.236	0.226	0.215	0.205	0.194	0.181	0.169	0.156	0.142	0.129	0.112	0.099	0.084	0.068	0.051	0.035	0.018	0.001	-0.016	-0.034	-0.051	-0.069	-0.088	-0.105	-0.122	-0.139	-0.158	-0.175	-0.192	-0.210	-0.228	-0.242	-0.259	-0.275	-0.291	-0.306	-0.321	-0.335	-0.349	-0.362	-0.375	-0.390	-0.401	-0.414	-0.425	-0.435	-0.445	-0.455	-0.464	-0.472	-0.480	-0.489	-0.495	-0.501	-0.506	-0.512	-0.518	-0.522	-0.526	-0.530	-0.534	-0.536	-0.539	-0.541	-0.542	-0.544	-0.544	-0.544	-0.544	-0.544	-0.544	-0.542	-0.540	-0.539	-0.536	-0.534	-0.530	-0.526	-0.524	-0.520	-0.514	-0.509	-0.504	-0.496	-0.491	-0.484	-0.476	-0.469	-0.461	-0.451	-0.444	-0.434	-0.424	-0.412	-0.401	-0.390	-0.378	-0.366	-0.352	-0.339	-0.325	-0.311	-0.298	-0.281	-0.266	-0.251	-0.236	-0.219	-0.202	-0.186	-0.169	-0.152	-0.136	-0.119	-0.101	-0.085	-0.068	-0.051	-0.035	-0.018	-0.002	0.015	0.030	0.045	0.061	0.075	0.090	0.105	0.118	0.131	0.144	0.156	0.168	0.178	0.188	0.198	0.205	0.214	0.220	0.228	0.232	0.239	0.244	0.248	0.251	0.254	0.256	0.258	0.259	0.259	0.260	0.259	0.259	0.259	0.256	0.254	0.252	0.250	0.246	0.242	0.240	0.238	0.234	0.230	0.228	0.222	0.219	0.216	0.211	0.209	0.205	0.201	0.199	0.195	0.191	0.189	0.185	0.182	0.180	0.178	0.174	0.171	0.169	0.166	0.164	0.160	0.159	0.155	0.152	0.149	0.146	0.142	0.140	0.135	0.131	0.126	0.122	0.118	0.112	0.108	0.102	0.098	0.090	0.084	0.078	0.071	0.062	0.055	0.048	0.038	0.029	0.021	0.011	0.001	-0.008	-0.018	-0.028	-0.039	-0.048	-0.059	-0.070	-0.081	-0.091	-0.102	-0.114	-0.124	-0.134	-0.145	-0.156	-0.166	-0.178	-0.186	-0.196	-0.205	-0.215	-0.224	-0.232	-0.241	-0.250	-0.258	-0.265	-0.272	-0.280	-0.285	-0.292	-0.298	-0.304	-0.309	-0.312	-0.318	-0.321	-0.324	-0.328	-0.330	-0.332	-0.334	-0.336	-0.336	-0.338	-0.336	-0.336	-0.335	-0.334	-0.332	-0.330	-0.326	-0.325	-0.320	-0.316	-0.312	-0.306	-0.301	-0.295	-0.288	-0.281	-0.272	-0.265	-0.256	-0.248	-0.238	-0.226	-0.215	-0.204	-0.190	-0.178	-0.164	-0.150	-0.136	-0.121	-0.105	-0.089	-0.072	-0.055	-0.038	-0.020	-0.001	0.019	0.038	0.059	0.079	0.099	0.121	0.141	0.164	0.186	0.209	0.230	0.254	0.276	0.300	0.324	0.348	0.371	0.394	0.416	0.440	0.461	0.485	0.507	0.529	0.550	0.571	0.591	0.611	0.631	0.650	0.669	0.686	0.704	0.720	0.736	0.751	0.765	0.778	0.790	0.801	0.812	0.822	0.831	0.839	0.845	0.851	0.856	0.859	0.862	0.865	0.866	0.865	0.865	0.862	0.860	0.855	0.851	0.846	0.839	0.831	0.824	0.815	0.806	0.796	0.785	0.775	0.764	0.751	0.739	0.726	0.714	0.701	0.688	0.674	0.661	0.648	0.634	0.621	0.608	0.595	0.584	0.571	0.559	0.548	0.538	0.529	0.520	0.511	0.504	0.496	0.491	0.486	0.481	0.479	0.478	0.476	0.476	0.476	0.479	0.481	0.485	0.490	0.496	0.502	0.511	0.519	0.530	0.540	0.551	0.564	0.576	0.590	0.604	0.618	0.632	0.649	0.665	0.681	0.698	0.714	0.731	0.746	0.761	0.778	0.794	0.809	0.822	0.836	0.849	0.862	0.872	0.884	0.894	0.901	0.909	0.915	0.920	0.924	0.925	0.926	0.926	0.924	0.921	0.916	0.909	0.901	0.892	0.881	0.870	0.855	0.840	0.824	0.806	0.788	0.769	0.748	0.725	0.701	0.678	0.652	0.626	0.600	0.572	0.545	0.516	0.488	0.459	0.429	0.400	0.371	0.342	0.314	0.285	0.255	0.228	0.199	0.172	0.146	0.120	0.094	0.069	0.045	0.020	-0.001	-0.024	-0.044	-0.064	-0.082	-0.099	-0.115	-0.131	-0.145	-0.159	-0.170	-0.180	-0.190	-0.198	-0.205	-0.211	-0.216	-0.220	-0.222	-0.224	-0.225	-0.225	-0.222	-0.220	-0.216	-0.212	-0.206	-0.200	-0.192	-0.184	-0.175	-0.165	-0.156	-0.144	-0.132	-0.119	-0.106	-0.092	-0.078	-0.062	-0.048	-0.032	-0.016	-0.001	0.016	0.032	0.050	0.068	0.085	0.102	0.120	0.138	0.154	0.172	0.190	0.208	0.224	0.240	0.258	0.274	0.290	0.306	0.321	0.338	0.352	0.366	0.381	0.395	0.408	0.420	0.432	0.444	0.455	0.465	0.475	0.484	0.494	0.500	0.509	0.515	0.520	0.528	0.531	0.536	0.541	0.544	0.548	0.550	0.551	0.554	0.555	0.556	0.558	0.558	0.559	0.558	0.558	0.558	0.558	0.555	0.555	0.555	0.554	0.554	0.552	0.552	0.552	0.552	0.552	0.551	0.552	0.552	0.554	0.555	0.555	0.558	0.559	0.560	0.562	0.564	0.566	0.569	0.572	0.575	0.578	0.582	0.585	0.589	0.594	0.596	0.601	0.605	0.609	0.611	0.616	0.620	0.625	0.628	0.631	0.635	0.639	0.641	0.645	0.648	0.650	0.652	0.654	0.655	0.658	0.659	0.659	0.659	0.660	0.660	0.659	0.659	0.659	0.656	0.655	0.654	0.651	0.648	0.644	0.641	0.636	0.632	0.628	0.622	0.616	0.610	0.604	0.596	0.589	0.581	0.571	0.562	0.552	0.542	0.531	0.521	0.510	0.498	0.485	0.471	0.458	0.444	0.428	0.412	0.395	0.379	0.361	0.344	0.325	0.308	0.288	0.266	0.246	0.225	0.204	0.181	0.159	0.135	0.112	0.089	0.064	0.039	0.014	-0.012	-0.038	-0.064	-0.090	-0.116	-0.142	-0.170	-0.196	-0.224	-0.250	-0.276	-0.305	-0.331	-0.358	-0.384	-0.409	-0.435	-0.460	-0.486	-0.511	-0.536	-0.561	-0.585	-0.609	-0.632	-0.656	-0.678	-0.700	-0.721	-0.744	-0.764	-0.784	-0.804	-0.822	-0.841	-0.860	-0.878	-0.895	-0.910	-0.928	-0.944	-0.959	-0.972	-0.989	-1.002	-1.016	-1.030	-1.044	-1.056	-1.069	-1.081	-1.094	-1.105	-1.116	-1.128	-1.139	-1.150	-1.160	-1.171	-1.182	-1.192	-1.201	-1.212	-1.221	-1.231	-1.240	-1.249	-1.258	-1.266	-1.275	-1.284	-1.292	-1.299	-1.306	-1.315	-1.321	-1.329	-1.335	-1.341	-1.348	-1.354	-1.358	-1.364	-1.368	-1.372	-1.378	-1.380	-1.384	-1.388	-1.390	-1.391	-1.394	-1.396	-1.398	-1.398	-1.400	-1.400	-1.400	-1.400	-1.399	-1.398	-1.398	-1.396	-1.392	-1.391	-1.389	-1.388	-1.384	-1.381	-1.379	-1.376	-1.372	-1.370	-1.368	-1.364	-1.361	-1.359	-1.355	-1.352	-1.349	-1.348	-1.344	-1.341	-1.339	-1.335	-1.332	-1.331	-1.329	-1.326	-1.325	-1.322	-1.320	-1.319	-1.316	-1.315	-1.312	-1.311	-1.311	-1.308	-1.306	-1.305	-1.304	-1.301	-1.300	-1.298	-1.295	-1.294	-1.292	-1.290	-1.288	-1.284	-1.281	-1.279	-1.276	-1.272	-1.269	-1.265	-1.262	-1.258	-1.254	-1.250	-1.244	-1.240	-1.235	-1.230	-1.225	-1.220	-1.212	-1.208	-1.201	-1.195	-1.189	-1.181	-1.176	-1.169	-1.162	-1.156	-1.150	-1.144	-1.138	-1.131	-1.124	-1.119	-1.112	-1.106	-1.100	-1.095	-1.090	-1.084	-1.080	-1.075	-1.070	-1.065	-1.061	-1.056	-1.052	-1.049	-1.045	-1.042	-1.039	-1.035	-1.034	-1.031	-1.029	-1.026	-1.025	-1.022	-1.022	-1.020	-1.019	-1.019	-1.016	-1.016	-1.015	-1.014	-1.012	-1.011	-1.010	-1.009	-1.008	-1.006	-1.005	-1.004	-1.002	-1.001	-1.000	-0.998	-0.995	-0.992	-0.990	-0.988	-0.984	-0.981	-0.978	-0.974	-0.970	-0.966	-0.961	-0.956	-0.951	-0.946	-0.940	-0.935	-0.929	-0.922	-0.916	-0.910	-0.902	-0.895	-0.889	-0.881	-0.874	-0.866	-0.859	-0.850	-0.842	-0.834	-0.826	-0.816	-0.809	-0.801	-0.791	-0.784	-0.776	-0.768	-0.759	-0.751	-0.742	-0.735	-0.728	-0.720	-0.712	-0.706	-0.699	-0.691	-0.685	-0.678	-0.671	-0.666	-0.660	-0.655	-0.650	-0.645	-0.641	-0.636	-0.631	-0.629	-0.626	-0.622	-0.620	-0.618	-0.615	-0.614	-0.611	-0.611	-0.610	-0.609	-0.609	-0.608	-0.608	-0.606	-0.608	-0.608	-0.608	-0.608	-0.609	-0.608	-0.609	-0.609	-0.610	-0.609	-0.610	-0.610	-0.610	-0.609	-0.609	-0.608	-0.606	-0.605	-0.604	-0.601	-0.599	-0.596	-0.592	-0.589	-0.585	-0.580	-0.575	-0.569	-0.562	-0.556	-0.549	-0.541	-0.532	-0.524	-0.515	-0.506	-0.496	-0.485	-0.474	-0.462	-0.451	-0.440	-0.428	-0.415	-0.402	-0.390	-0.376	-0.364	-0.349	-0.336	-0.324	-0.310	-0.298	-0.284	-0.271	-0.261	-0.249	-0.238	-0.228	-0.216	-0.206	-0.196	-0.189	-0.179	-0.172	-0.165	-0.159	-0.154	-0.149	-0.145	-0.141	-0.140	-0.139	-0.139	-0.139	-0.140	-0.141	-0.144	-0.149	-0.151	-0.156	-0.162	-0.169	-0.175	-0.184	-0.191	-0.201	-0.210	-0.220	-0.230	-0.241	-0.251	-0.262	-0.275	-0.286	-0.299	-0.310	-0.321	-0.334	-0.346	-0.358	-0.370	-0.381	-0.394	-0.405	-0.416	-0.428	-0.438	-0.449	-0.459	-0.469	-0.479	-0.489	-0.498	-0.506	-0.515	-0.524	-0.531	-0.540	-0.548	-0.555	-0.562	-0.569	-0.575	-0.582	-0.588	-0.594	-0.600	-0.606	-0.611	-0.618	-0.622	-0.629	-0.634	-0.640	-0.646	-0.652	-0.659	-0.664	-0.670	-0.676	-0.682	-0.688	-0.695	-0.701	-0.706	-0.712	-0.719	-0.725	-0.730	-0.735	-0.742	-0.748	-0.752	-0.760	-0.765	-0.770	-0.774	-0.779	-0.784	-0.789	-0.792	-0.796	-0.799	-0.802	-0.805	-0.808	-0.810	-0.811	-0.811	-0.812	-0.814	-0.814	-0.814	-0.814	-0.812	-0.811	-0.811	-0.810	-0.809	-0.808	-0.806	-0.804	-0.802	-0.801	-0.800	-0.799	-0.798	-0.799	-0.798	-0.798	-0.799	-0.801	-0.801	-0.804	-0.808	-0.810	-0.815	-0.820	-0.825	-0.831	-0.839	-0.848	-0.856	-0.866	-0.876	-0.888	-0.900	-0.914	-0.928	-0.942	-0.959	-0.974	-0.991	-1.009	-1.028	-1.045	-1.065	-1.084	-1.105	-1.125	-1.145	-1.166	-1.188	-1.210	-1.231	-1.251	-1.272	-1.294	-1.315	-1.334	-1.354	-1.372	-1.392	-1.410	-1.428	-1.445	-1.461	-1.476	-1.491	-1.505	-1.518	-1.529	-1.540	-1.550	-1.560	-1.568	-1.576	-1.581	-1.586	-1.590	-1.594	-1.596	-1.598	-1.599	-1.599	-1.599	-1.596	-1.592	-1.591	-1.586	-1.582	-1.578	-1.574	-1.568	-1.560	-1.555	-1.548	-1.541	-1.534	-1.526	-1.519	-1.510	-1.502	-1.495	-1.486	-1.479	-1.471	-1.464	-1.455	-1.449	-1.440	-1.434	-1.426	-1.420	-1.411	-1.405	-1.399	-1.391	-1.384	-1.379	-1.372	-1.366	-1.359	-1.354	-1.346	-1.340	-1.334	-1.328	-1.321	-1.315	-1.309	-1.301	-1.294	-1.288	-1.281	-1.272	-1.265	-1.259	-1.250	-1.242	-1.235	-1.226	-1.218	-1.210	-1.201	-1.192	-1.184	-1.175	-1.166	-1.156	-1.149	-1.140	-1.131	-1.122	-1.116	-1.108	-1.100	-1.094	-1.088	-1.080	-1.075	-1.069	-1.065	-1.060	-1.056	-1.052	-1.051	-1.050	-1.049	-1.049	-1.050	-1.051	-1.054	-1.056	-1.061	-1.066	-1.072	-1.080	-1.088	-1.096	-1.106	-1.115	-1.126	-1.139	-1.151	-1.165	-1.179	-1.194	-1.209	-1.224	-1.241	-1.258	-1.274	-1.291	-1.309	-1.326	-1.345	-1.364	-1.382	-1.400	-1.419	-1.436	-1.454	-1.471	-1.488	-1.505	-1.520	-1.535	-1.550	-1.565	-1.578	-1.590	-1.602	-1.614	-1.622	-1.632	-1.640	-1.649	-1.655	-1.660	-1.664	-1.666	-1.670	-1.671	-1.671	-1.670	-1.669	-1.666	-1.662	-1.656	-1.650	-1.644	-1.634	-1.626	-1.616	-1.605	-1.592	-1.580	-1.568	-1.554	-1.540	-1.525	-1.509	-1.494	-1.478	-1.461	-1.444	-1.426	-1.409	-1.391	-1.374	-1.356	-1.338	-1.320	-1.304	-1.286	-1.269	-1.251	-1.235	-1.219	-1.204	-1.188	-1.172	-1.160	-1.145	-1.132	-1.120	-1.108	-1.098	-1.086	-1.076	-1.066	-1.058	-1.050	-1.042	-1.036	-1.029	-1.024	-1.018	-1.012	-1.009	-1.005	-1.001	-0.999	-0.995	-0.992	-0.991	-0.989	-0.988	-0.986	-0.984	-0.982	-0.980	-0.979	-0.976	-0.975	-0.971	-0.970	-0.966	-0.962	-0.960	-0.958	-0.952	-0.948	-0.944	-0.938	-0.931	-0.926	-0.920	-0.912	-0.906	-0.898	-0.890	-0.881	-0.872	-0.862	-0.854	-0.844	-0.834	-0.822	-0.812	-0.801	-0.790	-0.779	-0.768	-0.756	-0.745	-0.734	-0.724	-0.712	-0.701	-0.691	-0.681	-0.670	-0.661	-0.651	-0.642	-0.632	-0.624	-0.616	-0.609	-0.600	-0.594	-0.586	-0.580	-0.574	-0.569	-0.562	-0.558	-0.554	-0.549	-0.544	-0.540	-0.538	-0.534	-0.530	-0.528	-0.524	-0.521	-0.519	-0.515	-0.511	-0.509	-0.506	-0.502	-0.499	-0.494	-0.489	-0.484	-0.479	-0.474	-0.468	-0.461	-0.456	-0.449	-0.440	-0.432	-0.424	-0.415	-0.406	-0.396	-0.386	-0.376	-0.365	-0.354	-0.341	-0.330	-0.318	-0.305	-0.292	-0.280	-0.266	-0.252	-0.239	-0.225	-0.212	-0.199	-0.185	-0.171	-0.158	-0.144	-0.131	-0.119	-0.105	-0.092	-0.080	-0.069	-0.058	-0.046	-0.034	-0.025	-0.014	-0.004	0.006	0.014	0.024	0.031	0.039	0.044	0.051	0.058	0.064	0.068	0.072	0.079	0.082	0.085	0.089	0.091	0.094	0.098	0.099	0.099	0.099	0.100	0.100	0.100	0.099	0.099	0.096	0.095	0.092	0.090	0.088	0.084	0.080	0.075	0.070	0.064	0.058	0.050	0.044	0.035	0.028	0.019	0.008	-0.002	-0.015	-0.028	-0.039	-0.054	-0.068	-0.084	-0.099	-0.118	-0.134	-0.154	-0.172	-0.194	-0.215	-0.236	-0.260	-0.284	-0.309	-0.334	-0.360	-0.388	-0.415	-0.444	-0.472	-0.501	-0.531	-0.562	-0.594	-0.625	-0.656	-0.690	-0.722	-0.755	-0.789	-0.821	-0.855	-0.888	-0.921	-0.955	-0.989	-1.021	-1.054	-1.086	-1.119	-1.149	-1.180	-1.211	-1.240	-1.269	-1.296	-1.325	-1.351	-1.379	-1.404	-1.429	-1.452	-1.476	-1.499	-1.520	-1.540	-1.561	-1.580	-1.596	-1.614	-1.630	-1.646	-1.661	-1.674	-1.686	-1.698	-1.709	-1.719	-1.729	-1.736	-1.744	-1.751	-1.758	-1.762	-1.768	-1.772	-1.776	-1.779	-1.781	-1.784	-1.785	-1.786	-1.788	-1.786	-1.786	-1.785	-1.784	-1.781	-1.779	-1.778	-1.775	-1.771	-1.768	-1.764	-1.760	-1.755	-1.750	-1.745	-1.739	-1.732	-1.725	-1.718	-1.711	-1.704	-1.695	-1.686	-1.679	-1.670	-1.661	-1.651	-1.642	-1.632	-1.622	-1.611	-1.602	-1.591	-1.581	-1.570	-1.558	-1.548	-1.536	-1.525	-1.514	-1.502	-1.491	-1.480	-1.469	-1.459	-1.448	-1.436	-1.426	-1.416	-1.406	-1.398	-1.388	-1.380	-1.370	-1.362	-1.355	-1.349	-1.341	-1.336	-1.330	-1.326	-1.321	-1.318	-1.315	-1.314	-1.311	-1.310	-1.310	-1.311	-1.312	-1.315	-1.318	-1.321	-1.325	-1.330	-1.335	-1.342	-1.349	-1.356	-1.366	-1.375	-1.384	-1.395	-1.406	-1.419	-1.430	-1.444	-1.456	-1.471	-1.486	-1.501	-1.518	-1.534	-1.550	-1.568	-1.585	-1.604	-1.622	-1.641	-1.660	-1.681	-1.700	-1.721	-1.744	-1.764	-1.785	-1.808	-1.829	-1.851	-1.874	-1.896	-1.918	-1.941	-1.964	-1.986	-2.010	-2.033	-2.055	-2.078	-2.101	-2.124	-2.145	-2.168	-2.189	-2.210	-2.231	-2.251	-2.272	-2.292	-2.312	-2.331	-2.349	-2.366	-2.384	-2.400	-2.416	-2.430	-2.444	-2.458	-2.469	-2.480	-2.490	-2.500	-2.509	-2.515	-2.521	-2.526	-2.530	-2.532	-2.535	-2.535	-2.534	-2.532	-2.529	-2.524	-2.519	-2.512	-2.505	-2.496	-2.486	-2.475	-2.464	-2.451	-2.438	-2.422	-2.408	-2.391	-2.374	-2.356	-2.338	-2.319	-2.300	-2.280	-2.260	-2.240	-2.220	-2.199	-2.176	-2.156	-2.135	-2.115	-2.094	-2.074	-2.052	-2.033	-2.013	-1.994	-1.975	-1.956	-1.939	-1.920	-1.904	-1.889	-1.872	-1.859	-1.845	-1.831	-1.820	-1.806	-1.795	-1.786	-1.776	-1.768	-1.760	-1.751	-1.745	-1.739	-1.734	-1.729	-1.724	-1.720	-1.716	-1.714	-1.711	-1.709	-1.706	-1.705	-1.701	-1.701	-1.699	-1.696	-1.695	-1.692	-1.691	-1.689	-1.686	-1.684	-1.681	-1.679	-1.675	-1.672	-1.668	-1.664	-1.659	-1.654	-1.649	-1.642	-1.636	-1.629	-1.622	-1.614	-1.606	-1.598	-1.588	-1.580	-1.570	-1.561	-1.551	-1.541	-1.531	-1.521	-1.511	-1.501	-1.491	-1.481	-1.472	-1.462	-1.454	-1.445	-1.435	-1.428	-1.420	-1.412	-1.405	-1.399	-1.394	-1.390	-1.385	-1.381	-1.380	-1.376	-1.376	-1.375	-1.375	-1.376	-1.378	-1.380	-1.384	-1.389	-1.394	-1.399	-1.406	-1.412	-1.420	-1.430	-1.439	-1.449	-1.460	-1.470	-1.481	-1.494	-1.506	-1.520	-1.534	-1.546	-1.561	-1.575	-1.589	-1.604	-1.619	-1.634	-1.649	-1.664	-1.679	-1.695	-1.710	-1.724	-1.739	-1.754	-1.769	-1.784	-1.798	-1.811	-1.825	-1.839	-1.852	-1.865	-1.879	-1.891	-1.904	-1.915	-1.928	-1.939	-1.950	-1.962	-1.972	-1.984	-1.995	-2.005	-2.016	-2.025	-2.036	-2.045	-2.056	-2.065	-2.075	-2.085	-2.094	-2.104	-2.112	-2.121	-2.130	-2.140	-2.148	-2.156	-2.165	-2.174	-2.182	-2.191	-2.200	-2.208	-2.215	-2.222	-2.230	-2.239	-2.246	-2.254	-2.260	-2.268	-2.274	-2.281	-2.288	-2.294	-2.300	-2.306	-2.311	-2.318	-2.324	-2.329	-2.334	-2.338	-2.342	-2.348	-2.351	-2.355	-2.359	-2.361	-2.365	-2.369	-2.371	-2.374	-2.376	-2.380	-2.382	-2.385	-2.389	-2.391	-2.394	-2.396	-2.399	-2.401	-2.405	-2.406	-2.410	-2.414	-2.416	-2.420	-2.422	-2.426	-2.431	-2.435	-2.438	-2.442	-2.446	-2.451	-2.456	-2.461	-2.466	-2.471	-2.476	-2.482	-2.489	-2.495	-2.501	-2.508	-2.514	-2.520	-2.526	-2.534	-2.540	-2.546	-2.552	-2.559	-2.565	-2.570	-2.575	-2.581	-2.585	-2.590	-2.594	-2.599	-2.601	-2.605	-2.608	-2.610	-2.611	-2.612	-2.612	-2.614	-2.612	-2.610	-2.609	-2.606	-2.602	-2.598	-2.592	-2.586	-2.580	-2.572	-2.564	-2.556	-2.545	-2.536	-2.525	-2.512	-2.499	-2.486	-2.471	-2.456	-2.440	-2.424	-2.406	-2.389	-2.370	-2.352	-2.332	-2.312	-2.292	-2.271	-2.251	-2.230	-2.209	-2.186	-2.165	-2.144	-2.122	-2.101	-2.080	-2.059	-2.039	-2.018	-1.998	-1.979	-1.960	-1.941	-1.924	-1.908	-1.892	-1.876	-1.862	-1.849	-1.838	-1.826	-1.815	-1.805	-1.796	-1.789	-1.784	-1.779	-1.774	-1.771	-1.769	-1.769	-1.769	-1.771	-1.774	-1.776	-1.781	-1.788	-1.794	-1.801	-1.810	-1.819	-1.829	-1.839	-1.850	-1.861	-1.874	-1.886	-1.899	-1.911	-1.925	-1.938	-1.950	-1.962	-1.975	-1.989	-2.000	-2.011	-2.022	-2.034	-2.044	-2.054	-2.064	-2.071	-2.079	-2.084	-2.090	-2.095	-2.098	-2.101	-2.102	-2.104	-2.102	-2.102	-2.101	-2.098	-2.092	-2.088	-2.081	-2.075	-2.066	-2.056	-2.047	-2.036	-2.024	-2.011	-1.999	-1.985	-1.970	-1.955	-1.940	-1.925	-1.908	-1.891	-1.875	-1.856	-1.840	-1.822	-1.805	-1.786	-1.769	-1.750	-1.734	-1.716	-1.699	-1.681	-1.664	-1.646	-1.629	-1.614	-1.598	-1.582	-1.566	-1.550	-1.536	-1.522	-1.508	-1.494	-1.481	-1.468	-1.455	-1.442	-1.431	-1.419	-1.408	-1.396	-1.386	-1.375	-1.365	-1.355	-1.345	-1.336	-1.326	-1.318	-1.309	-1.300	-1.291	-1.282	-1.274	-1.265	-1.256	-1.248	-1.238	-1.229	-1.219	-1.210	-1.200	-1.190	-1.180	-1.170	-1.159	-1.149	-1.138	-1.126	-1.114	-1.100	-1.086	-1.074	-1.060	-1.044	-1.030	-1.014	-0.998	-0.981	-0.964	-0.946	-0.928	-0.910	-0.891	-0.871	-0.851	-0.831	-0.809	-0.789	-0.768	-0.744	-0.721	-0.699	-0.675	-0.650	-0.626	-0.602	-0.579	-0.554	-0.529	-0.505	-0.479	-0.455	-0.430	-0.406	-0.381	-0.358	-0.335	-0.311	-0.289	-0.266	-0.245	-0.224	-0.202	-0.182	-0.164	-0.145	-0.129	-0.112	-0.095	-0.080	-0.066	-0.054	-0.042	-0.030	-0.020	-0.011	-0.004	0.005	0.011	0.016	0.020	0.024	0.025	0.028	0.028	0.028	0.025	0.022	0.020	0.018	0.014	0.009	0.004	-0.001	-0.006	-0.014	-0.020	-0.025	-0.031	-0.038	-0.044	-0.050	-0.056	-0.061	-0.066	-0.072	-0.076	-0.081	-0.085	-0.088	-0.089	-0.091	-0.092	-0.091	-0.091	-0.089	-0.088	-0.084	-0.081	-0.075	-0.070	-0.062	-0.056	-0.049	-0.040	-0.030	-0.020	-0.010	0.001	0.014	0.026	0.039	0.052	0.065	0.079	0.094	0.108	0.121	0.135	0.149	0.162	0.176	0.189	0.201	0.212	0.224	0.235	0.245	0.254	0.264	0.272	0.278	0.285	0.290	0.294	0.298	0.300	0.301	0.300	0.300	0.299	0.295	0.291	0.286	0.280	0.274	0.266	0.258	0.250	0.239	0.229	0.219	0.208	0.195	0.182	0.170	0.156	0.144	0.131	0.118	0.105	0.091	0.079	0.065	0.052	0.040	0.028	0.018	0.005	-0.005	-0.015	-0.025	-0.034	-0.042	-0.050	-0.058	-0.062	-0.069	-0.072	-0.078	-0.081	-0.084	-0.085	-0.088	-0.089	-0.089	-0.088	-0.088	-0.086	-0.084	-0.082	-0.080	-0.078	-0.074	-0.071	-0.068	-0.064	-0.060	-0.056	-0.054	-0.050	-0.045	-0.042	-0.040	-0.035	-0.032	-0.029	-0.026	-0.025	-0.022	-0.021	-0.020	-0.019	-0.018	-0.016	-0.018	-0.016	-0.018	-0.019	-0.020	-0.021	-0.024	-0.025	-0.029	-0.031	-0.035	-0.039	-0.042	-0.046	-0.051	-0.055	-0.060	-0.066	-0.071	-0.076	-0.082	-0.089	-0.094	-0.100	-0.108	-0.114	-0.120	-0.126	-0.134	-0.141	-0.148	-0.155	-0.162	-0.170	-0.178	-0.186	-0.194	-0.201	-0.210	-0.218	-0.226	-0.235	-0.244	-0.252	-0.261	-0.270	-0.279	-0.288	-0.296	-0.305	-0.314	-0.322	-0.330	-0.340	-0.348	-0.356	-0.364	-0.371	-0.379	-0.386	-0.392	-0.400	-0.406	-0.412	-0.419	-0.424	-0.428	-0.432	-0.438	-0.440	-0.442	-0.445	-0.446	-0.448	-0.449	-0.448	-0.448	-0.446	-0.445	-0.442	-0.439	-0.436	-0.431	-0.428	-0.422	-0.418	-0.411	-0.406	-0.401	-0.395	-0.388	-0.381	-0.375	-0.368	-0.361	-0.354	-0.348	-0.340	-0.334	-0.328	-0.321	-0.315	-0.310	-0.306	-0.301	-0.298	-0.295	-0.291	-0.290	-0.289	-0.290	-0.290	-0.290	-0.292	-0.296	-0.300	-0.305	-0.311	-0.318	-0.326	-0.334	-0.345	-0.355	-0.366	-0.379	-0.392	-0.406	-0.422	-0.439	-0.455	-0.474	-0.491	-0.511	-0.531	-0.552	-0.574	-0.595	-0.619	-0.642	-0.666	-0.690	-0.715	-0.740	-0.765	-0.791	-0.818	-0.844	-0.870	-0.896	-0.924	-0.949	-0.975	-1.002	-1.028	-1.054	-1.079	-1.104	-1.129	-1.154	-1.178	-1.200	-1.224	-1.246	-1.268	-1.289	-1.310	-1.330	-1.349	-1.368	-1.385	-1.401	-1.418	-1.432	-1.448	-1.461	-1.474	-1.485	-1.495	-1.504	-1.514	-1.521	-1.528	-1.534	-1.539	-1.542	-1.546	-1.548	-1.549	-1.550	-1.550	-1.548	-1.546	-1.544	-1.540	-1.535	-1.531	-1.526	-1.520	-1.515	-1.508	-1.501	-1.494	-1.486	-1.479	-1.470	-1.461	-1.454	-1.445	-1.438	-1.429	-1.420	-1.412	-1.405	-1.398	-1.390	-1.384	-1.378	-1.371	-1.366	-1.360	-1.355	-1.351	-1.348	-1.345	-1.341	-1.340	-1.339	-1.339	-1.338	-1.338	-1.339	-1.341	-1.342	-1.345	-1.349	-1.351	-1.355	-1.360	-1.365	-1.370	-1.376	-1.381	-1.388	-1.394	-1.400	-1.406	-1.412	-1.420	-1.428	-1.434	-1.440	-1.446	-1.452	-1.459	-1.465	-1.470	-1.475	-1.480	-1.484	-1.488	-1.490	-1.492	-1.495	-1.496	-1.498	-1.496	-1.498	-1.496	-1.494	-1.491	-1.489	-1.484	-1.480	-1.475	-1.469	-1.461	-1.454	-1.446	-1.436	-1.428	-1.418	-1.408	-1.396	-1.385	-1.372	-1.360	-1.348	-1.332	-1.320	-1.305	-1.290	-1.276	-1.261	-1.246	-1.231	-1.216	-1.201	-1.188	-1.172	-1.158	-1.144	-1.129	-1.116	-1.102	-1.090	-1.076	-1.064	-1.052	-1.041	-1.030	-1.021	-1.012	-1.004	-0.996	-0.988	-0.981	-0.976	-0.970	-0.965	-0.962	-0.959	-0.956	-0.955	-0.954	-0.952	-0.952	-0.954	-0.955	-0.956	-0.959	-0.961	-0.964	-0.968	-0.970	-0.972	-0.978	-0.980	-0.984	-0.988	-0.990	-0.994	-0.996	-0.999	-1.000	-1.002	-1.004	-1.004	-1.004	-1.004	-1.001	-0.999	-0.995	-0.991	-0.986	-0.980	-0.972	-0.966	-0.956	-0.946	-0.936	-0.925	-0.912	-0.900	-0.885	-0.869	-0.852	-0.836	-0.818	-0.800	-0.779	-0.759	-0.739	-0.718	-0.696	-0.674	-0.650	-0.626	-0.602	-0.579	-0.555	-0.530	-0.505	-0.482	-0.458	-0.434	-0.410	-0.386	-0.362	-0.340	-0.319	-0.296	-0.275	-0.254	-0.234	-0.216	-0.196	-0.179	-0.161	-0.146	-0.130	-0.115	-0.101	-0.089	-0.078	-0.064	-0.054	-0.044	-0.035	-0.026	-0.018	-0.010	-0.004	0.004	0.009	0.014	0.019	0.021	0.025	0.028	0.030	0.031	0.034	0.035	0.036	0.038	0.038	0.039	0.039	0.040	0.040	0.040	0.040	0.040	0.040	0.040	0.040	0.040	0.039	0.040	0.039	0.039	0.040	0.040	0.039	0.040	0.040	0.041	0.041	0.040	0.040	0.041	0.041	0.042	0.042	0.042	0.042	0.045	0.045	0.045	0.046	0.048	0.049	0.049	0.051	0.052	0.054	0.056	0.058	0.060	0.061	0.064	0.066	0.069	0.071	0.074	0.078	0.081	0.085	0.088	0.092	0.096	0.101	0.106	0.110	0.115	0.120	0.125	0.131	0.136	0.141	0.148	0.152	0.159	0.164	0.170	0.175	0.181	0.186	0.192	0.198	0.204	0.208	0.212	0.218	0.221	0.225	0.229	0.231	0.235	0.238	0.239	0.241	0.242	0.244	0.244	0.244	0.244	0.244	0.241	0.240	0.239	0.235	0.232	0.229	0.226	0.221	0.218	0.214	0.209	0.204	0.199	0.195	0.189	0.184	0.179	0.172	0.168	0.162	0.156	0.152	0.146	0.141	0.136	0.130	0.125	0.121	0.118	0.112	0.109	0.104	0.100	0.096	0.092	0.090	0.086	0.085	0.081	0.079	0.076	0.074	0.072	0.070	0.069	0.066	0.064	0.061	0.059	0.056	0.054	0.051	0.048	0.045	0.042	0.038	0.034	0.030	0.024	0.020	0.014	0.008	0.001	-0.006	-0.015	-0.024	-0.032	-0.041	-0.052	-0.062	-0.074	-0.085	-0.099	-0.111	-0.124	-0.138	-0.152	-0.166	-0.182	-0.198	-0.214	-0.230	-0.249	-0.265	-0.284	-0.301	-0.320	-0.338	-0.356	-0.375	-0.394	-0.412	-0.431	-0.450	-0.469	-0.489	-0.506	-0.524	-0.542	-0.560	-0.579	-0.596	-0.612	-0.630	-0.645	-0.661	-0.676	-0.691	-0.706	-0.720	-0.734	-0.746	-0.759	-0.770	-0.782	-0.792	-0.804	-0.812	-0.822	-0.830	-0.839	-0.845	-0.852	-0.859	-0.864	-0.869	-0.875	-0.879	-0.881	-0.884	-0.886	-0.886	-0.888	-0.889	-0.888	-0.886	-0.885	-0.882	-0.880	-0.876	-0.871	-0.866	-0.861	-0.855	-0.849	-0.841	-0.834	-0.824	-0.815	-0.805	-0.795	-0.784	-0.772	-0.760	-0.746	-0.734	-0.720	-0.705	-0.690	-0.674	-0.659	-0.642	-0.625	-0.608	-0.590	-0.571	-0.554	-0.535	-0.518	-0.499	-0.479	-0.460	-0.441	-0.421	-0.402	-0.382	-0.364	-0.346	-0.328	-0.308	-0.290	-0.272	-0.255	-0.238	-0.220	-0.204	-0.190	-0.174	-0.160	-0.145	-0.131	-0.119	-0.106	-0.095	-0.084	-0.074	-0.065	-0.056	-0.048	-0.041	-0.035	-0.029	-0.024	-0.019	-0.014	-0.011	-0.009	-0.006	-0.005	-0.002	-0.002	-0.001	-0.002	-0.002	-0.004	-0.005	-0.006	-0.009	-0.010	-0.012	-0.015	-0.018	-0.021	-0.024	-0.028	-0.030	-0.032	-0.035	-0.039	-0.041	-0.044	-0.046	-0.049	-0.051	-0.054	-0.056	-0.059	-0.061	-0.062	-0.065	-0.066	-0.069	-0.070	-0.071	-0.074	-0.075	-0.078	-0.080	-0.082	-0.084	-0.086	-0.089	-0.091	-0.094	-0.098	-0.101	-0.104	-0.108	-0.111	-0.115	-0.119	-0.124	-0.129	-0.134	-0.139	-0.145	-0.151	-0.158	-0.164	-0.170	-0.176	-0.185	-0.192	-0.201	-0.209	-0.218	-0.225	-0.235	-0.244	-0.252	-0.262	-0.271	-0.281	-0.290	-0.299	-0.309	-0.320	-0.329	-0.339	-0.349	-0.359	-0.368	-0.378	-0.386	-0.396	-0.405	-0.412	-0.422	-0.431	-0.440	-0.448	-0.455	-0.464	-0.471	-0.478	-0.485	-0.492	-0.499	-0.504	-0.510	-0.515	-0.519	-0.525	-0.529	-0.532	-0.536	-0.539	-0.541	-0.544	-0.545	-0.546	-0.546	-0.548	-0.546	-0.546	-0.545	-0.542	-0.541	-0.539	-0.535	-0.531	-0.526	-0.522	-0.516	-0.511	-0.504	-0.496	-0.489	-0.481	-0.471	-0.462	-0.451	-0.441	-0.430	-0.418	-0.405	-0.392	-0.379	-0.365	-0.350	-0.335	-0.320	-0.305	-0.289	-0.272	-0.255	-0.239	-0.221	-0.204	-0.184	-0.166	-0.148	-0.129	-0.109	-0.090	-0.070	-0.050	-0.030	-0.011	0.009	0.030	0.050	0.070	0.091	0.111	0.131	0.150	0.171	0.190	0.209	0.228	0.246	0.266	0.284	0.301	0.319	0.335	0.352	0.368	0.384	0.399	0.414	0.428	0.441	0.452	0.465	0.478	0.489	0.500	0.509	0.518	0.528	0.534	0.540	0.546	0.552	0.558	0.560	0.564	0.568	0.569	0.569	0.571	0.570	0.569	0.566	0.564	0.560	0.556	0.551	0.546	0.540	0.534	0.526	0.520	0.512	0.504	0.494	0.485	0.476	0.466	0.456	0.448	0.436	0.426	0.415	0.404	0.394	0.382	0.372	0.361	0.352	0.342	0.332	0.325	0.315	0.308	0.300	0.292	0.286	0.280	0.275	0.270	0.266	0.262	0.261	0.260	0.259	0.259	0.260	0.262	0.264	0.268	0.271	0.275	0.282	0.288	0.294	0.302	0.310	0.319	0.329	0.339	0.349	0.360	0.371	0.382	0.394	0.406	0.418	0.430	0.441	0.452	0.464	0.475	0.488	0.498	0.507	0.516	0.525	0.534	0.541	0.548	0.552	0.558	0.562	0.565	0.568	0.569	0.570	0.568	0.566	0.564	0.559	0.555	0.549	0.541	0.531	0.522	0.512	0.500	0.488	0.475	0.460	0.444	0.429	0.411	0.394	0.375	0.356	0.336	0.316	0.295	0.274	0.252	0.230	0.209	0.186	0.165	0.142	0.121	0.098	0.076	0.055	0.032	0.011	-0.009	-0.029	-0.050	-0.069	-0.088	-0.108	-0.125	-0.142	-0.160	-0.176	-0.190	-0.205	-0.220	-0.232	-0.245	-0.255	-0.266	-0.275	-0.282	-0.291	-0.298	-0.302	-0.308	-0.311	-0.314	-0.316	-0.316	-0.316	-0.315	-0.312	-0.310	-0.305	-0.300	-0.294	-0.288	-0.280	-0.271	-0.262	-0.250	-0.240	-0.228	-0.215	-0.201	-0.189	-0.174	-0.158	-0.142	-0.126	-0.109	-0.092	-0.074	-0.056	-0.038	-0.020	-0.001	0.019	0.038	0.056	0.075	0.095	0.114	0.132	0.151	0.170	0.188	0.206	0.224	0.241	0.258	0.275	0.290	0.305	0.321	0.334	0.348	0.360	0.372	0.384	0.394	0.404	0.414	0.421	0.430	0.436	0.444	0.449	0.454	0.458	0.462	0.464	0.466	0.469	0.470	0.471	0.471	0.470	0.470	0.470	0.469	0.468	0.465	0.464	0.461	0.460	0.459	0.456	0.455	0.452	0.451	0.449	0.448	0.446	0.445	0.445	0.444	0.444	0.445	0.445	0.445	0.446	0.448	0.449	0.451	0.454	0.456	0.458	0.460	0.464	0.468	0.470	0.475	0.479	0.482	0.485	0.490	0.494	0.499	0.502	0.507	0.512	0.515	0.520	0.524	0.528	0.531	0.535	0.538	0.541	0.544	0.548	0.550	0.552	0.555	0.556	0.559	0.559	0.561	0.561	0.561	0.564	0.564	0.564	0.562	0.564	0.562	0.561	0.560	0.559	0.558	0.556	0.554	0.551	0.549	0.545	0.544	0.539	0.535	0.531	0.528	0.521	0.516	0.511	0.505	0.498	0.491	0.484	0.478	0.469	0.460	0.451	0.441	0.431	0.420	0.409	0.396	0.384	0.371	0.358	0.344	0.329	0.314	0.298	0.281	0.265	0.246	0.229	0.209	0.190	0.170	0.149	0.129	0.108	0.086	0.064	0.041	0.020	-0.004	-0.026	-0.050	-0.074	-0.098	-0.120	-0.144	-0.168	-0.191	-0.215	-0.238	-0.261	-0.282	-0.306	-0.329	-0.350	-0.371	-0.394	-0.415	-0.436	-0.458	-0.476	-0.496	-0.516	-0.535	-0.554	-0.571	-0.590	-0.608	-0.625	-0.640	-0.656	-0.671	-0.686	-0.701	-0.715	-0.729	-0.742	-0.755	-0.768	-0.781	-0.792	-0.805	-0.818	-0.829	-0.840	-0.851	-0.861	-0.872	-0.884	-0.892	-0.904	-0.912	-0.924	-0.932	-0.941	-0.951	-0.960	-0.969	-0.979	-0.986	-0.995	-1.005	-1.012	-1.020	-1.028	-1.036	-1.044	-1.051	-1.059	-1.066	-1.072	-1.079	-1.086	-1.091	-1.098	-1.104	-1.109	-1.114	-1.119	-1.124	-1.129	-1.132	-1.138	-1.141	-1.146	-1.150	-1.152	-1.155	-1.159	-1.161	-1.165	-1.166	-1.170	-1.172	-1.175	-1.176	-1.179	-1.181	-1.184	-1.186	-1.188	-1.189	-1.191	-1.192	-1.195	-1.198	-1.201	-1.204	-1.206	-1.209	-1.211	-1.214	-1.219	-1.221	-1.225	-1.228	-1.231	-1.235	-1.240	-1.244	-1.248	-1.251	-1.254	-1.258	-1.262	-1.266	-1.269	-1.274	-1.276	-1.279	-1.282	-1.285	-1.286	-1.288	-1.291	-1.291	-1.292	-1.292	-1.292	-1.292	-1.290	-1.289	-1.286	-1.284	-1.280	-1.278	-1.272	-1.268	-1.262	-1.256	-1.250	-1.244	-1.236	-1.229	-1.220	-1.211	-1.202	-1.192	-1.182	-1.172	-1.161	-1.151	-1.140	-1.129	-1.116	-1.105	-1.094	-1.081	-1.070	-1.059	-1.048	-1.038	-1.026	-1.016	-1.006	-0.996	-0.989	-0.979	-0.971	-0.964	-0.956	-0.950	-0.944	-0.939	-0.934	-0.931	-0.928	-0.924	-0.922	-0.921	-0.921	-0.921	-0.921	-0.921	-0.924	-0.926	-0.929	-0.932	-0.936	-0.941	-0.945	-0.951	-0.956	-0.962	-0.970	-0.976	-0.982	-0.989	-0.995	-1.004	-1.010	-1.018	-1.024	-1.030	-1.036	-1.042	-1.050	-1.056	-1.060	-1.066	-1.071	-1.075	-1.080	-1.084	-1.088	-1.090	-1.091	-1.092	-1.095	-1.095	-1.096	-1.095	-1.094	-1.092	-1.091	-1.089	-1.086	-1.082	-1.079	-1.075	-1.070	-1.064	-1.059	-1.054	-1.048	-1.040	-1.034	-1.026	-1.020	-1.012	-1.005	-0.996	-0.988	-0.979	-0.971	-0.962	-0.954	-0.945	-0.936	-0.928	-0.918	-0.910	-0.900	-0.891	-0.884	-0.875	-0.866	-0.858	-0.849	-0.840	-0.832	-0.825	-0.815	-0.808	-0.799	-0.791	-0.784	-0.778	-0.770	-0.762	-0.755	-0.749	-0.741	-0.734	-0.726	-0.720	-0.712	-0.708	-0.701	-0.694	-0.689	-0.681	-0.675	-0.670	-0.664	-0.658	-0.651	-0.645	-0.639	-0.632	-0.628	-0.621	-0.615	-0.609	-0.604	-0.596	-0.590	-0.585	-0.578	-0.572	-0.565	-0.559	-0.551	-0.545	-0.539	-0.531	-0.522	-0.515	-0.507	-0.500	-0.491	-0.484	-0.476	-0.468	-0.458	-0.449	-0.440	-0.430	-0.420	-0.411	-0.400	-0.390	-0.380	-0.370	-0.360	-0.349	-0.338	-0.326	-0.316	-0.305	-0.294	-0.282	-0.272	-0.261	-0.249	-0.239	-0.228	-0.218	-0.206	-0.196	-0.186	-0.178	-0.169	-0.160	-0.151	-0.142	-0.135	-0.129	-0.121	-0.114	-0.108	-0.102	-0.098	-0.094	-0.090	-0.088	-0.085	-0.082	-0.082	-0.081	-0.080	-0.081	-0.082	-0.084	-0.088	-0.090	-0.094	-0.098	-0.101	-0.108	-0.114	-0.121	-0.128	-0.135	-0.142	-0.150	-0.160	-0.170	-0.179	-0.189	-0.199	-0.209	-0.220	-0.231	-0.242	-0.254	-0.265	-0.278	-0.291	-0.302	-0.315	-0.329	-0.341	-0.354	-0.368	-0.381	-0.394	-0.408	-0.420	-0.435	-0.448	-0.461	-0.476	-0.489	-0.504	-0.519	-0.531	-0.546	-0.560	-0.575	-0.589	-0.604	-0.619	-0.632	-0.646	-0.661	-0.676	-0.691	-0.705	-0.720	-0.735	-0.750	-0.764	-0.779	-0.792	-0.808	-0.821	-0.836	-0.850	-0.862	-0.876	-0.890	-0.902	-0.915	-0.926	-0.939	-0.949	-0.960	-0.970	-0.980	-0.989	-0.999	-1.008	-1.014	-1.021	-1.028	-1.034	-1.039	-1.044	-1.048	-1.050	-1.052	-1.055	-1.056	-1.056	-1.056	-1.055	-1.055	-1.054	-1.050	-1.049	-1.045	-1.042	-1.038	-1.034	-1.030	-1.025	-1.020	-1.015	-1.010	-1.006	-1.000	-0.996	-0.991	-0.988	-0.984	-0.981	-0.978	-0.976	-0.975	-0.972	-0.972	-0.971	-0.972	-0.974	-0.976	-0.980	-0.982	-0.988	-0.992	-0.999	-1.005	-1.014	-1.021	-1.031	-1.041	-1.051	-1.062	-1.074	-1.088	-1.100	-1.114	-1.128	-1.142	-1.158	-1.171	-1.188	-1.202	-1.219	-1.234	-1.249	-1.264	-1.280	-1.295	-1.310	-1.324	-1.339	-1.351	-1.365	-1.378	-1.390	-1.401	-1.411	-1.421	-1.429	-1.439	-1.445	-1.451	-1.459	-1.462	-1.466	-1.470	-1.471	-1.474	-1.474	-1.474	-1.474	-1.471	-1.470	-1.466	-1.462	-1.459	-1.454	-1.448	-1.442	-1.435	-1.428	-1.420	-1.411	-1.404	-1.396	-1.388	-1.378	-1.370	-1.360	-1.351	-1.341	-1.332	-1.324	-1.314	-1.305	-1.298	-1.288	-1.280	-1.271	-1.262	-1.255	-1.248	-1.240	-1.232	-1.225	-1.219	-1.210	-1.205	-1.199	-1.191	-1.186	-1.180	-1.174	-1.170	-1.165	-1.160	-1.154	-1.149	-1.144	-1.139	-1.134	-1.129	-1.125	-1.120	-1.115	-1.110	-1.106	-1.100	-1.095	-1.091	-1.086	-1.081	-1.076	-1.071	-1.065	-1.061	-1.056	-1.050	-1.045	-1.040	-1.035	-1.030	-1.026	-1.021	-1.018	-1.014	-1.010	-1.008	-1.005	-1.002	-1.000	-0.999	-0.998	-0.996	-0.996	-0.998	-0.998	-1.000	-1.001	-1.004	-1.006	-1.011	-1.015	-1.021	-1.026	-1.032	-1.040	-1.048	-1.055	-1.066	-1.075	-1.085	-1.096	-1.109	-1.122	-1.136	-1.149	-1.164	-1.178	-1.194	-1.209	-1.225	-1.240	-1.256	-1.272	-1.290	-1.306	-1.324	-1.341	-1.359	-1.376	-1.394	-1.410	-1.428	-1.442	-1.460	-1.475	-1.491	-1.506	-1.520	-1.535	-1.549	-1.561	-1.574	-1.586	-1.598	-1.608	-1.618	-1.626	-1.635	-1.642	-1.648	-1.654	-1.658	-1.662	-1.665	-1.668	-1.669	-1.670	-1.669	-1.668	-1.665	-1.661	-1.658	-1.652	-1.648	-1.641	-1.634	-1.626	-1.618	-1.608	-1.598	-1.588	-1.578	-1.565	-1.552	-1.541	-1.529	-1.515	-1.501	-1.488	-1.474	-1.460	-1.446	-1.431	-1.418	-1.402	-1.388	-1.374	-1.360	-1.345	-1.332	-1.319	-1.306	-1.295	-1.281	-1.270	-1.259	-1.248	-1.236	-1.226	-1.216	-1.209	-1.200	-1.191	-1.184	-1.176	-1.170	-1.162	-1.158	-1.152	-1.148	-1.142	-1.138	-1.134	-1.131	-1.128	-1.125	-1.122	-1.119	-1.116	-1.115	-1.111	-1.110	-1.106	-1.104	-1.100	-1.096	-1.092	-1.089	-1.085	-1.080	-1.075	-1.070	-1.064	-1.056	-1.050	-1.044	-1.035	-1.026	-1.018	-1.009	-0.999	-0.988	-0.978	-0.966	-0.955	-0.942	-0.930	-0.918	-0.904	-0.890	-0.876	-0.862	-0.848	-0.832	-0.818	-0.802	-0.788	-0.774	-0.759	-0.744	-0.730	-0.716	-0.701	-0.688	-0.674	-0.661	-0.649	-0.638	-0.625	-0.614	-0.602	-0.594	-0.582	-0.575	-0.566	-0.558	-0.551	-0.544	-0.539	-0.532	-0.528	-0.522	-0.518	-0.514	-0.511	-0.507	-0.505	-0.502	-0.499	-0.498	-0.496	-0.495	-0.492	-0.491	-0.489	-0.488	-0.485	-0.482	-0.480	-0.478	-0.475	-0.470	-0.466	-0.462	-0.459	-0.454	-0.449	-0.442	-0.438	-0.430	-0.425	-0.418	-0.409	-0.401	-0.392	-0.384	-0.375	-0.365	-0.355	-0.346	-0.335	-0.325	-0.314	-0.304	-0.292	-0.282	-0.271	-0.260	-0.249	-0.239	-0.228	-0.218	-0.208	-0.198	-0.188	-0.179	-0.170	-0.161	-0.154	-0.145	-0.138	-0.130	-0.124	-0.118	-0.111	-0.106	-0.101	-0.098	-0.094	-0.090	-0.088	-0.085	-0.082	-0.081	-0.079	-0.078	-0.079	-0.078	-0.078	-0.079	-0.079	-0.079	-0.080	-0.084	-0.085	-0.088	-0.090	-0.094	-0.098	-0.100	-0.105	-0.109	-0.112	-0.119	-0.124	-0.130	-0.136	-0.144	-0.150	-0.158	-0.166	-0.174	-0.184	-0.192	-0.202	-0.215	-0.228	-0.239	-0.252	-0.266	-0.281	-0.296	-0.312	-0.330	-0.348	-0.366	-0.386	-0.406	-0.429	-0.450	-0.472	-0.498	-0.521	-0.548	-0.574	-0.600	-0.629	-0.658	-0.688	-0.716	-0.748	-0.779	-0.811	-0.842	-0.875	-0.908	-0.941	-0.974	-1.008	-1.040	-1.075	-1.109	-1.141	-1.175	-1.206	-1.240	-1.272	-1.304	-1.335	-1.365	-1.396	-1.425	-1.454	-1.481	-1.508	-1.534	-1.558	-1.581	-1.604	-1.626	-1.646	-1.666	-1.685	-1.702	-1.718	-1.734	-1.748	-1.760	-1.772	-1.782	-1.791	-1.800	-1.806	-1.812	-1.818	-1.821	-1.824	-1.825	-1.826	-1.825	-1.824	-1.822	-1.819	-1.816	-1.811	-1.808	-1.802	-1.796	-1.790	-1.785	-1.776	-1.770	-1.761	-1.754	-1.745	-1.736	-1.726	-1.719	-1.708	-1.699	-1.690	-1.680	-1.671	-1.661	-1.651	-1.641	-1.631	-1.621	-1.611	-1.601	-1.591	-1.580	-1.570	-1.559	-1.549	-1.538	-1.529	-1.518	-1.506	-1.496	-1.485	-1.474	-1.462	-1.452	-1.440	-1.429	-1.416	-1.405	-1.392	-1.381	-1.369	-1.358	-1.345	-1.331	-1.320	-1.306	-1.294	-1.280	-1.266	-1.254	-1.241	-1.228	-1.215	-1.202	-1.191	-1.179	-1.166	-1.155	-1.142	-1.132	-1.121	-1.111	-1.101	-1.092	-1.082	-1.075	-1.069	-1.060	-1.055	-1.050	-1.045	-1.041	-1.039	-1.036	-1.036	-1.036	-1.036	-1.039	-1.041	-1.046	-1.050	-1.056	-1.062	-1.071	-1.080	-1.090	-1.102	-1.114	-1.128	-1.141	-1.156	-1.172	-1.190	-1.208	-1.226	-1.246	-1.268	-1.288	-1.310	-1.332	-1.356	-1.380	-1.405	-1.430	-1.456	-1.482	-1.509	-1.535	-1.564	-1.590	-1.619	-1.646	-1.674	-1.702	-1.730	-1.759	-1.788	-1.815	-1.844	-1.871	-1.899	-1.926	-1.954	-1.980	-2.006	-2.033	-2.058	-2.082	-2.108	-2.131	-2.155	-2.179	-2.200	-2.222	-2.242	-2.262	-2.282	-2.301	-2.318	-2.335	-2.351	-2.366	-2.380	-2.394	-2.406	-2.418	-2.429	-2.439	-2.446	-2.454	-2.461	-2.468	-2.471	-2.476	-2.479	-2.480	-2.481	-2.481	-2.480	-2.479	-2.476	-2.472	-2.469	-2.464	-2.459	-2.451	-2.445	-2.436	-2.428	-2.418	-2.409	-2.398	-2.386	-2.375	-2.364	-2.351	-2.339	-2.326	-2.312	-2.300	-2.285	-2.272	-2.259	-2.246	-2.232	-2.219	-2.206	-2.192	-2.181	-2.169	-2.156	-2.144	-2.132	-2.121	-2.111	-2.101	-2.091	-2.081	-2.072	-2.064	-2.056	-2.047	-2.040	-2.035	-2.029	-2.022	-2.018	-2.013	-2.009	-2.005	-2.000	-1.998	-1.995	-1.992	-1.989	-1.988	-1.985	-1.984	-1.981	-1.980	-1.978	-1.976	-1.975	-1.974	-1.971	-1.969	-1.968	-1.964	-1.961	-1.959	-1.955	-1.952	-1.948	-1.945	-1.941	-1.936	-1.931	-1.926	-1.920	-1.914	-1.908	-1.901	-1.895	-1.886	-1.879	-1.871	-1.862	-1.852	-1.844	-1.834	-1.825	-1.815	-1.806	-1.795	-1.785	-1.775	-1.766	-1.755	-1.745	-1.736	-1.726	-1.716	-1.706	-1.699	-1.689	-1.680	-1.672	-1.665	-1.658	-1.651	-1.645	-1.640	-1.634	-1.630	-1.626	-1.624	-1.620	-1.619	-1.618	-1.616	-1.616	-1.618	-1.619	-1.621	-1.624	-1.629	-1.632	-1.638	-1.642	-1.650	-1.658	-1.664	-1.672	-1.682	-1.691	-1.702	-1.712	-1.725	-1.736	-1.749	-1.761	-1.775	-1.788	-1.801	-1.816	-1.831	-1.844	-1.860	-1.875	-1.890	-1.906	-1.921	-1.936	-1.952	-1.968	-1.984	-1.999	-2.015	-2.031	-2.046	-2.061	-2.076	-2.091	-2.105	-2.120	-2.134	-2.148	-2.161	-2.175	-2.188	-2.200	-2.212	-2.225	-2.238	-2.249	-2.260	-2.271	-2.284	-2.294	-2.304	-2.314	-2.325	-2.334	-2.345	-2.354	-2.362	-2.372	-2.381	-2.390	-2.399	-2.406	-2.415	-2.424	-2.431	-2.439	-2.446	-2.454	-2.461	-2.469	-2.476	-2.484	-2.491	-2.499	-2.505	-2.512	-2.520	-2.528	-2.535	-2.542	-2.549	-2.556	-2.564	-2.570	-2.576	-2.584	-2.590	-2.596	-2.604	-2.610	-2.615	-2.621	-2.628	-2.634	-2.639	-2.646	-2.652	-2.658	-2.664	-2.669	-2.675	-2.680	-2.686	-2.691	-2.695	-2.701	-2.706	-2.711	-2.716	-2.720	-2.725	-2.730	-2.734	-2.738	-2.742	-2.748	-2.750	-2.755	-2.759	-2.762	-2.766	-2.770	-2.774	-2.778	-2.781	-2.785	-2.789	-2.792	-2.796	-2.800	-2.804	-2.808	-2.811	-2.815	-2.819	-2.822	-2.826	-2.830	-2.832	-2.836	-2.839	-2.841	-2.844	-2.846	-2.849	-2.851	-2.852	-2.855	-2.855	-2.856	-2.858	-2.858	-2.858	-2.856	-2.855	-2.855	-2.852	-2.850	-2.846	-2.842	-2.838	-2.832	-2.826	-2.820	-2.814	-2.806	-2.796	-2.788	-2.776	-2.765	-2.754	-2.740	-2.728	-2.712	-2.696	-2.680	-2.664	-2.645	-2.626	-2.608	-2.588	-2.568	-2.545	-2.524	-2.501	-2.476	-2.454	-2.429	-2.404	-2.379	-2.354	-2.329	-2.302	-2.278	-2.252	-2.228	-2.201	-2.178	-2.151	-2.126	-2.104	-2.081	-2.059	-2.036	-2.015	-1.995	-1.976	-1.959	-1.941	-1.925	-1.910	-1.896	-1.884	-1.871	-1.861	-1.852	-1.845	-1.839	-1.834	-1.831	-1.828	-1.829	-1.828	-1.830	-1.832	-1.836	-1.841	-1.848	-1.856	-1.865	-1.875	-1.885	-1.896	-1.909	-1.921	-1.936	-1.950	-1.964	-1.979	-1.994	-2.009	-2.025	-2.041	-2.056	-2.072	-2.088	-2.102	-2.116	-2.130	-2.144	-2.156	-2.170	-2.181	-2.192	-2.202	-2.210	-2.220	-2.226	-2.234	-2.239	-2.245	-2.249	-2.251	-2.254	-2.254	-2.254	-2.252	-2.250	-2.246	-2.241	-2.238	-2.230	-2.224	-2.216	-2.208	-2.198	-2.188	-2.178	-2.166	-2.154	-2.141	-2.129	-2.116	-2.102	-2.088	-2.074	-2.059	-2.044	-2.029	-2.014	-1.998	-1.981	-1.966	-1.950	-1.934	-1.919	-1.904	-1.886	-1.871	-1.855	-1.840	-1.824	-1.809	-1.792	-1.778	-1.762	-1.749	-1.734	-1.719	-1.704	-1.690	-1.675	-1.661	-1.646	-1.632	-1.619	-1.604	-1.590	-1.576	-1.562	-1.549	-1.534	-1.520	-1.505	-1.492	-1.478	-1.465	-1.450	-1.435	-1.421	-1.406	-1.391	-1.378	-1.362	-1.349	-1.332	-1.318	-1.301	-1.288	-1.271	-1.254	-1.239	-1.221	-1.205	-1.188	-1.171	-1.154	-1.138	-1.120	-1.102	-1.085	-1.068	-1.050	-1.032	-1.014	-0.996	-0.978	-0.959	-0.940	-0.922	-0.902	-0.884	-0.866	-0.848	-0.829	-0.810	-0.792	-0.774	-0.755	-0.738	-0.720	-0.702	-0.685	-0.668	-0.651	-0.636	-0.620	-0.604	-0.589	-0.574	-0.560	-0.546	-0.532	-0.521	-0.507	-0.498	-0.485	-0.475	-0.465	-0.455	-0.446	-0.439	-0.431	-0.425	-0.419	-0.414	-0.408	-0.404	-0.400	-0.398	-0.394	-0.392	-0.390	-0.389	-0.388	-0.388	-0.388	-0.388	-0.389	-0.389	-0.390	-0.391	-0.392	-0.394	-0.395	-0.396	-0.398	-0.398	-0.398	-0.399	-0.398	-0.398	-0.398	-0.395	-0.394	-0.391	-0.389	-0.385	-0.381	-0.376	-0.372	-0.366	-0.359	-0.351	-0.342	-0.334	-0.325	-0.315	-0.304	-0.291	-0.279	-0.266	-0.252	-0.238	-0.222	-0.208	-0.191	-0.175	-0.159	-0.141	-0.122	-0.106	-0.088	-0.069	-0.051	-0.032	-0.015	0.002	0.020	0.039	0.055	0.071	0.089	0.104	0.119	0.132	0.146	0.160	0.171	0.182	0.192	0.201	0.210	0.218	0.224	0.229	0.232	0.238	0.239	0.240	0.240	0.240	0.238	0.235	0.231	0.225	0.220	0.212	0.206	0.199	0.190	0.180	0.171	0.161	0.150	0.139	0.128	0.118	0.105	0.092	0.081	0.069	0.058	0.045	0.034	0.022	0.012	0.001	-0.009	-0.019	-0.029	-0.039	-0.046	-0.055	-0.062	-0.070	-0.076	-0.081	-0.086	-0.092	-0.096	-0.099	-0.102	-0.105	-0.106	-0.108	-0.109	-0.109	-0.109	-0.109	-0.109	-0.108	-0.106	-0.105	-0.104	-0.102	-0.100	-0.098	-0.095	-0.094	-0.091	-0.089	-0.088	-0.085	-0.084	-0.082	-0.081	-0.079	-0.078	-0.076	-0.076	-0.076	-0.075	-0.075	-0.076	-0.075	-0.078	-0.078	-0.079	-0.079	-0.081	-0.084	-0.086	-0.089	-0.090	-0.092	-0.096	-0.100	-0.102	-0.106	-0.110	-0.115	-0.119	-0.122	-0.128	-0.132	-0.136	-0.141	-0.146	-0.151	-0.159	-0.164	-0.170	-0.176	-0.182	-0.189	-0.196	-0.202	-0.210	-0.218	-0.225	-0.232	-0.241	-0.250	-0.259	-0.269	-0.276	-0.286	-0.296	-0.308	-0.318	-0.329	-0.339	-0.350	-0.361	-0.372	-0.384	-0.396	-0.408	-0.418	-0.430	-0.441	-0.452	-0.464	-0.474	-0.485	-0.495	-0.507	-0.518	-0.528	-0.536	-0.546	-0.555	-0.562	-0.571	-0.578	-0.584	-0.590	-0.595	-0.599	-0.602	-0.606	-0.609	-0.611	-0.611	-0.612	-0.612	-0.611	-0.609	-0.608	-0.604	-0.600	-0.595	-0.591	-0.586	-0.581	-0.574	-0.568	-0.561	-0.555	-0.548	-0.540	-0.532	-0.525	-0.519	-0.510	-0.502	-0.496	-0.490	-0.484	-0.478	-0.471	-0.466	-0.461	-0.458	-0.454	-0.451	-0.449	-0.449	-0.449	-0.449	-0.450	-0.452	-0.456	-0.460	-0.464	-0.470	-0.478	-0.486	-0.495	-0.504	-0.514	-0.526	-0.539	-0.552	-0.566	-0.582	-0.598	-0.616	100.000	5.000	2.000	1.000	6.000	0.000	0.000	0.000	0.000	0.000	0.000	0.000	0.000	0.000	0.000	0.000	0.000	0.000	0.322	0.324	0.328	0.330	0.331	0.332	0.335	0.336	0.336	0.338	0.338	0.336	0.335	0.334	0.332	0.329	0.326	0.322	0.319	0.314	0.308	0.301	0.294	0.286	0.280	0.270	0.260	0.251	0.240	0.229	0.216	0.204	0.190	0.176	0.161	0.146	0.131	0.114	0.098	0.080	0.060	0.042	0.024	0.004	-0.015	-0.035	-0.058	-0.078	-0.099	-0.120	-0.144	-0.166	-0.189	-0.212	-0.236	-0.260	-0.284	-0.308	-0.332	-0.356	-0.381	-0.406	-0.431	-0.456	-0.481	-0.507	-0.531	-0.558	-0.582	-0.609	-0.632	-0.659	-0.684	-0.709	-0.734	-0.759	-0.785	-0.810	-0.834	-0.859	-0.882	-0.908	-0.931	-0.956	-0.980	-1.004	-1.028	-1.051	-1.074	-1.096	-1.119	-1.142	-1.164	-1.186	-1.209	-1.230	-1.252	-1.274	-1.296	-1.318	-1.339	-1.360	-1.381	-1.402	-1.424	-1.445	-1.465	-1.486	-1.505	-1.525	-1.545	-1.565	-1.585	-1.604	-1.622	-1.641	-1.661	-1.679	-1.699	-1.716	-1.735	-1.752	-1.770	-1.789	-1.805	-1.822	-1.839	-1.855	-1.871	-1.886	-1.902	-1.918	-1.932	-1.945	-1.960	-1.972	-1.986	-1.999	-2.011	-2.022	-2.034	-2.044	-2.055	-2.065	-2.074	-2.082	-2.091	-2.099	-2.106	-2.114	-2.119	-2.125	-2.130	-2.135	-2.139	-2.142	-2.146	-2.149	-2.151	-2.155	-2.156	-2.158	-2.160	-2.161	-2.161	-2.162	-2.162	-2.162	-2.162	-2.162	-2.162	-2.161	-2.161	-2.160	-2.160	-2.160	-2.159	-2.158	-2.158	-2.156	-2.156	-2.156	-2.158	-2.156	-2.158	-2.158	-2.158	-2.160	-2.160	-2.161	-2.162	-2.164	-2.166	-2.168	-2.169	-2.170	-2.172	-2.175	-2.178	-2.179	-2.181	-2.184	-2.186	-2.189	-2.190	-2.194	-2.196	-2.198	-2.200	-2.202	-2.205	-2.206	-2.209	-2.210	-2.212	-2.214	-2.214	-2.215	-2.216	-2.218	-2.218	-2.219	-2.219	-2.218	-2.219	-2.218	-2.218	-2.218	-2.218	-2.218	-2.218	-2.218	-2.216	-2.218	-2.216	-2.218	-2.218	-2.218	-2.218	-2.218	-2.218	-2.218	-2.220	-2.220	-2.220	-2.222	-2.222	-2.225	-2.228	-2.229	-2.231	-2.234	-2.236	-2.240	-2.244	-2.248	-2.251	-2.254	-2.259	-2.264	-2.268	-2.272	-2.278	-2.282	-2.286	-2.291	-2.298	-2.301	-2.306	-2.310	-2.316	-2.320	-2.325	-2.328	-2.331	-2.336	-2.340	-2.342	-2.345	-2.349	-2.351	-2.352	-2.352	-2.355	-2.355	-2.355	-2.355	-2.354	-2.351	-2.350	-2.346	-2.342	-2.339	-2.335	-2.330	-2.325	-2.319	-2.312	-2.305	-2.299	-2.290	-2.281	-2.271	-2.261	-2.251	-2.240	-2.230	-2.218	-2.205	-2.192	-2.180	-2.166	-2.154	-2.139	-2.125	-2.110	-2.096	-2.081	-2.066	-2.050	-2.035	-2.020	-2.004	-1.989	-1.974	-1.958	-1.941	-1.926	-1.910	-1.895	-1.879	-1.862	-1.846	-1.832	-1.816	-1.801	-1.786	-1.771	-1.758	-1.742	-1.729	-1.714	-1.701	-1.688	-1.674	-1.660	-1.648	-1.635	-1.621	-1.610	-1.596	-1.585	-1.574	-1.562	-1.551	-1.540	-1.529	-1.520	-1.509	-1.500	-1.489	-1.480	-1.471	-1.462	-1.454	-1.446	-1.438	-1.429	-1.421	-1.414	-1.408	-1.400	-1.394	-1.386	-1.379	-1.372	-1.368	-1.360	-1.355	-1.349	-1.344	-1.339	-1.332	-1.326	-1.322	-1.316	-1.310	-1.305	-1.300	-1.295	-1.290	-1.284	-1.279	-1.272	-1.268	-1.261	-1.255	-1.249	-1.242	-1.235	-1.230	-1.222	-1.215	-1.208	-1.201	-1.192	-1.185	-1.176	-1.168	-1.160	-1.151	-1.142	-1.134	-1.126	-1.116	-1.108	-1.098	-1.090	-1.080	-1.071	-1.062	-1.054	-1.045	-1.038	-1.029	-1.020	-1.014	-1.006	-1.001	-0.994	-0.988	-0.984	-0.978	-0.975	-0.971	-0.969	-0.966	-0.965	-0.962	-0.964	-0.965	-0.966	-0.968	-0.971	-0.975	-0.980	-0.985	-0.992	-0.999	-1.006	-1.015	-1.024	-1.035	-1.045	-1.056	-1.070	-1.082	-1.096	-1.110	-1.125	-1.139	-1.156	-1.171	-1.188	-1.204	-1.220	-1.238	-1.252	-1.270	-1.288	-1.304	-1.321	-1.338	-1.354	-1.371	-1.388	-1.404	-1.419	-1.434	-1.449	-1.464	-1.478	-1.490	-1.504	-1.516	-1.528	-1.539	-1.550	-1.560	-1.570	-1.580	-1.589	-1.596	-1.605	-1.614	-1.620	-1.626	-1.632	-1.639	-1.644	-1.650	-1.655	-1.660	-1.665	-1.669	-1.672	-1.676	-1.681	-1.685	-1.689	-1.692	-1.695	-1.700	-1.702	-1.708	-1.710	-1.715	-1.718	-1.721	-1.725	-1.729	-1.732	-1.736	-1.740	-1.744	-1.749	-1.751	-1.755	-1.759	-1.762	-1.766	-1.770	-1.774	-1.778	-1.781	-1.784	-1.788	-1.790	-1.794	-1.796	-1.799	-1.801	-1.804	-1.806	-1.809	-1.810	-1.814	-1.815	-1.818	-1.819	-1.821	-1.824	-1.826	-1.826	-1.829	-1.832	-1.834	-1.836	-1.840	-1.842	-1.848	-1.851	-1.855	-1.861	-1.866	-1.871	-1.878	-1.884	-1.891	-1.900	-1.909	-1.918	-1.928	-1.938	-1.948	-1.960	-1.972	-1.985	-1.999	-2.013	-2.027	-2.042	-2.058	-2.074	-2.090	-2.106	-2.125	-2.142	-2.161	-2.179	-2.196	-2.215	-2.235	-2.252	-2.272	-2.290	-2.309	-2.326	-2.345	-2.362	-2.380	-2.396	-2.412	-2.429	-2.444	-2.458	-2.474	-2.486	-2.500	-2.511	-2.524	-2.534	-2.544	-2.554	-2.561	-2.569	-2.575	-2.581	-2.585	-2.590	-2.594	-2.596	-2.598	-2.599	-2.600	-2.600	-2.599	-2.598	-2.595	-2.592	-2.590	-2.585	-2.581	-2.575	-2.570	-2.565	-2.560	-2.554	-2.548	-2.541	-2.534	-2.528	-2.520	-2.514	-2.506	-2.498	-2.491	-2.484	-2.476	-2.469	-2.461	-2.454	-2.446	-2.440	-2.431	-2.424	-2.416	-2.410	-2.402	-2.395	-2.388	-2.380	-2.372	-2.365	-2.358	-2.350	-2.342	-2.335	-2.328	-2.319	-2.311	-2.304	-2.294	-2.285	-2.278	-2.269	-2.260	-2.250	-2.241	-2.231	-2.222	-2.214	-2.204	-2.194	-2.184	-2.175	-2.164	-2.154	-2.144	-2.134	-2.125	-2.115	-2.106	-2.096	-2.088	-2.079	-2.071	-2.062	-2.055	-2.047	-2.040	-2.035	-2.029	-2.022	-2.018	-2.014	-2.011	-2.007	-2.005	-2.002	-2.001	-2.000	-2.001	-2.002	-2.005	-2.006	-2.010	-2.014	-2.019	-2.024	-2.030	-2.036	-2.045	-2.052	-2.061	-2.071	-2.081	-2.091	-2.102	-2.114	-2.126	-2.139	-2.151	-2.164	-2.178	-2.190	-2.205	-2.219	-2.232	-2.246	-2.261	-2.276	-2.290	-2.304	-2.316	-2.330	-2.344	-2.356	-2.369	-2.380	-2.391	-2.402	-2.412	-2.421	-2.430	-2.436	-2.444	-2.450	-2.456	-2.461	-2.464	-2.468	-2.469	-2.470	-2.470	-2.468	-2.466	-2.464	-2.459	-2.455	-2.450	-2.442	-2.434	-2.426	-2.415	-2.405	-2.392	-2.381	-2.368	-2.352	-2.338	-2.320	-2.305	-2.286	-2.269	-2.250	-2.230	-2.210	-2.189	-2.169	-2.146	-2.125	-2.102	-2.080	-2.058	-2.035	-2.011	-1.989	-1.965	-1.942	-1.919	-1.896	-1.872	-1.850	-1.828	-1.805	-1.782	-1.761	-1.740	-1.719	-1.698	-1.678	-1.659	-1.638	-1.619	-1.600	-1.582	-1.565	-1.546	-1.530	-1.514	-1.498	-1.482	-1.466	-1.452	-1.438	-1.424	-1.409	-1.396	-1.384	-1.370	-1.358	-1.345	-1.332	-1.321	-1.310	-1.298	-1.285	-1.274	-1.262	-1.250	-1.239	-1.228	-1.215	-1.205	-1.192	-1.181	-1.170	-1.158	-1.146	-1.135	-1.122	-1.110	-1.099	-1.086	-1.075	-1.064	-1.052	-1.041	-1.029	-1.019	-1.008	-0.998	-0.986	-0.976	-0.966	-0.956	-0.948	-0.938	-0.929	-0.921	-0.914	-0.906	-0.901	-0.894	-0.890	-0.885	-0.880	-0.876	-0.872	-0.870	-0.870	-0.868	-0.866	-0.868	-0.868	-0.869	-0.870	-0.871	-0.874	-0.878	-0.881	-0.885	-0.889	-0.894	-0.899	-0.904	-0.909	-0.915	-0.920	-0.925	-0.931	-0.936	-0.942	-0.948	-0.952	-0.958	-0.961	-0.966	-0.969	-0.972	-0.975	-0.976	-0.978	-0.979	-0.979	-0.978	-0.976	-0.974	-0.971	-0.968	-0.964	-0.959	-0.952	-0.946	-0.939	-0.931	-0.922	-0.912	-0.904	-0.892	-0.881	-0.870	-0.858	-0.845	-0.832	-0.819	-0.804	-0.790	-0.775	-0.761	-0.745	-0.729	-0.714	-0.699	-0.682	-0.668	-0.651	-0.636	-0.621	-0.606	-0.591	-0.576	-0.561	-0.548	-0.532	-0.520	-0.507	-0.495	-0.481	-0.470	-0.460	-0.449	-0.438	-0.428	-0.419	-0.409	-0.400	-0.390	-0.382	-0.375	-0.368	-0.359	-0.352	-0.346	-0.341	-0.334	-0.330	-0.324	-0.320	-0.315	-0.311	-0.308	-0.304	-0.300	-0.296	-0.294	-0.291	-0.289	-0.288	-0.285	-0.282	-0.281	-0.281	-0.280	-0.279	-0.279	-0.279	-0.279	-0.279	-0.280	-0.281	-0.282	-0.285	-0.286	-0.290	-0.291	-0.296	-0.299	-0.304	-0.309	-0.314	-0.319	-0.325	-0.332	-0.339	-0.348	-0.356	-0.364	-0.374	-0.385	-0.395	-0.406	-0.416	-0.429	-0.441	-0.454	-0.469	-0.482	-0.498	-0.512	-0.529	-0.544	-0.560	-0.576	-0.594	-0.610	-0.629	-0.646	-0.662	-0.681	-0.699	-0.718	-0.735	-0.754	-0.771	-0.790	-0.808	-0.825	-0.842	-0.859	-0.876	-0.892	-0.909	-0.926	-0.941	-0.956	-0.972	-0.988	-1.002	-1.016	-1.029	-1.042	-1.056	-1.069	-1.080	-1.091	-1.104	-1.115	-1.125	-1.135	-1.145	-1.154	-1.162	-1.171	-1.180	-1.188	-1.195	-1.204	-1.211	-1.220	-1.226	-1.234	-1.241	-1.249	-1.256	-1.264	-1.270	-1.278	-1.285	-1.292	-1.300	-1.308	-1.315	-1.324	-1.331	-1.340	-1.349	-1.358	-1.366	-1.374	-1.384	-1.391	-1.400	-1.409	-1.418	-1.426	-1.435	-1.444	-1.452	-1.462	-1.471	-1.479	-1.488	-1.498	-1.505	-1.514	-1.520	-1.528	-1.535	-1.542	-1.550	-1.555	-1.561	-1.568	-1.572	-1.578	-1.581	-1.586	-1.590	-1.592	-1.596	-1.598	-1.600	-1.601	-1.601	-1.601	-1.602	-1.601	-1.601	-1.599	-1.598	-1.595	-1.594	-1.591	-1.589	-1.585	-1.581	-1.578	-1.574	-1.569	-1.566	-1.561	-1.556	-1.551	-1.548	-1.542	-1.539	-1.534	-1.530	-1.526	-1.521	-1.518	-1.514	-1.511	-1.509	-1.505	-1.504	-1.502	-1.500	-1.499	-1.499	-1.500	-1.499	-1.500	-1.504	-1.505	-1.508	-1.512	-1.516	-1.520	-1.526	-1.532	-1.540	-1.548	-1.556	-1.565	-1.575	-1.586	-1.598	-1.611	-1.624	-1.638	-1.652	-1.668	-1.684	-1.699	-1.718	-1.734	-1.752	-1.771	-1.791	-1.810	-1.830	-1.851	-1.871	-1.894	-1.915	-1.936	-1.958	-1.980	-2.001	-2.024	-2.045	-2.066	-2.088	-2.108	-2.129	-2.148	-2.168	-2.186	-2.205	-2.221	-2.239	-2.255	-2.270	-2.282	-2.296	-2.309	-2.318	-2.329	-2.336	-2.344	-2.350	-2.355	-2.358	-2.359	-2.359	-2.359	-2.358	-2.352	-2.349	-2.341	-2.335	-2.326	-2.315	-2.304	-2.291	-2.278	-2.261	-2.246	-2.229	-2.211	-2.192	-2.171	-2.151	-2.129	-2.106	-2.084	-2.060	-2.038	-2.015	-1.990	-1.966	-1.942	-1.918	-1.894	-1.869	-1.845	-1.820	-1.798	-1.776	-1.754	-1.731	-1.710	-1.690	-1.670	-1.651	-1.634	-1.618	-1.600	-1.585	-1.570	-1.558	-1.545	-1.534	-1.522	-1.512	-1.505	-1.498	-1.491	-1.486	-1.481	-1.479	-1.475	-1.474	-1.472	-1.472	-1.474	-1.475	-1.476	-1.479	-1.481	-1.485	-1.489	-1.492	-1.498	-1.502	-1.509	-1.514	-1.519	-1.525	-1.531	-1.538	-1.544	-1.550	-1.556	-1.562	-1.570	-1.576	-1.582	-1.589	-1.595	-1.600	-1.608	-1.612	-1.618	-1.624	-1.630	-1.635	-1.640	-1.645	-1.650	-1.656	-1.661	-1.666	-1.672	-1.679	-1.685	-1.690	-1.696	-1.702	-1.709	-1.718	-1.724	-1.731	-1.740	-1.749	-1.758	-1.768	-1.776	-1.788	-1.798	-1.810	-1.822	-1.835	-1.848	-1.861	-1.875	-1.889	-1.905	-1.921	-1.936	-1.954	-1.970	-1.988	-2.006	-2.024	-2.041	-2.061	-2.080	-2.100	-2.120	-2.138	-2.159	-2.179	-2.199	-2.219	-2.239	-2.259	-2.278	-2.296	-2.316	-2.335	-2.354	-2.372	-2.391	-2.408	-2.425	-2.441	-2.456	-2.472	-2.488	-2.501	-2.515	-2.528	-2.540	-2.551	-2.562	-2.571	-2.581	-2.590	-2.598	-2.604	-2.610	-2.616	-2.620	-2.625	-2.628	-2.630	-2.631	-2.632	-2.632	-2.632	-2.631	-2.631	-2.630	-2.626	-2.624	-2.620	-2.616	-2.612	-2.608	-2.602	-2.599	-2.592	-2.588	-2.580	-2.574	-2.568	-2.561	-2.555	-2.549	-2.541	-2.535	-2.528	-2.520	-2.514	-2.506	-2.499	-2.492	-2.485	-2.479	-2.471	-2.465	-2.459	-2.454	-2.448	-2.442	-2.438	-2.432	-2.428	-2.422	-2.419	-2.415	-2.411	-2.409	-2.405	-2.401	-2.400	-2.398	-2.396	-2.395	-2.392	-2.391	-2.391	-2.391	-2.390	-2.391	-2.392	-2.395	-2.396	-2.398	-2.400	-2.402	-2.405	-2.409	-2.411	-2.415	-2.419	-2.424	-2.428	-2.432	-2.436	-2.442	-2.448	-2.452	-2.458	-2.464	-2.470	-2.475	-2.480	-2.486	-2.492	-2.498	-2.504	-2.510	-2.516	-2.522	-2.528	-2.534	-2.539	-2.545	-2.549	-2.554	-2.559	-2.562	-2.568	-2.571	-2.575	-2.578	-2.580	-2.582	-2.585	-2.586	-2.588	-2.588	-2.589	-2.589	-2.589	-2.588	-2.586	-2.582	-2.580	-2.578	-2.574	-2.570	-2.564	-2.559	-2.552	-2.546	-2.539	-2.530	-2.521	-2.512	-2.504	-2.492	-2.481	-2.470	-2.459	-2.445	-2.432	-2.419	-2.404	-2.389	-2.375	-2.359	-2.342	-2.326	-2.309	-2.291	-2.274	-2.255	-2.236	-2.219	-2.199	-2.180	-2.161	-2.141	-2.122	-2.102	-2.084	-2.065	-2.046	-2.027	-2.009	-1.991	-1.974	-1.956	-1.940	-1.922	-1.908	-1.892	-1.879	-1.865	-1.854	-1.840	-1.830	-1.820	-1.810	-1.802	-1.795	-1.789	-1.782	-1.779	-1.774	-1.770	-1.769	-1.769	-1.768	-1.769	-1.771	-1.774	-1.776	-1.781	-1.788	-1.792	-1.799	-1.805	-1.811	-1.821	-1.829	-1.838	-1.848	-1.856	-1.865	-1.874	-1.882	-1.892	-1.900	-1.909	-1.918	-1.925	-1.931	-1.939	-1.945	-1.949	-1.955	-1.958	-1.961	-1.964	-1.965	-1.965	-1.964	-1.962	-1.960	-1.956	-1.951	-1.945	-1.939	-1.930	-1.921	-1.912	-1.901	-1.890	-1.879	-1.865	-1.851	-1.836	-1.821	-1.806	-1.790	-1.771	-1.755	-1.738	-1.720	-1.701	-1.684	-1.665	-1.646	-1.629	-1.610	-1.592	-1.575	-1.558	-1.541	-1.525	-1.508	-1.491	-1.478	-1.462	-1.449	-1.435	-1.421	-1.409	-1.398	-1.386	-1.376	-1.366	-1.358	-1.349	-1.341	-1.334	-1.328	-1.321	-1.316	-1.310	-1.306	-1.302	-1.298	-1.295	-1.291	-1.289	-1.286	-1.284	-1.281	-1.279	-1.276	-1.274	-1.271	-1.269	-1.266	-1.264	-1.260	-1.258	-1.252	-1.249	-1.244	-1.239	-1.235	-1.229	-1.222	-1.215	-1.208	-1.200	-1.192	-1.184	-1.175	-1.164	-1.154	-1.142	-1.131	-1.119	-1.105	-1.091	-1.078	-1.062	-1.048	-1.031	-1.015	-0.998	-0.981	-0.962	-0.944	-0.926	-0.906	-0.888	-0.866	-0.846	-0.826	-0.805	-0.784	-0.762	-0.741	-0.719	-0.696	-0.674	-0.651	-0.629	-0.606	-0.585	-0.561	-0.539	-0.515	-0.494	-0.472	-0.450	-0.428	-0.406	-0.385	-0.364	-0.342	-0.321	-0.301	-0.281	-0.261	-0.242	-0.222	-0.205	-0.186	-0.170	-0.152	-0.136	-0.120	-0.105	-0.090	-0.076	-0.064	-0.051	-0.039	-0.028	-0.016	-0.006	0.004	0.012	0.021	0.029	0.035	0.042	0.049	0.055	0.059	0.064	0.068	0.071	0.074	0.078	0.080	0.082	0.085	0.086	0.088	0.090	0.091	0.092	0.095	0.098	0.099	0.101	0.104	0.106	0.109	0.114	0.116	0.120	0.126	0.132	0.138	0.144	0.151	0.158	0.168	0.176	0.186	0.196	0.208	0.220	0.231	0.245	0.259	0.274	0.289	0.304	0.320	0.338	0.355	0.372	0.390	0.409	0.428	0.446	0.465	0.485	0.505	0.524	0.544	0.562	0.582	0.601	0.620	0.638	0.655	0.674	0.690	0.706	0.722	0.739	0.752	0.766	0.780	0.791	0.804	0.814	0.824	0.834	0.841	0.849	0.856	0.861	0.865	0.870	0.874	0.875	0.876	0.878	0.879	0.878	0.878	0.875	0.872	0.870	0.868	0.864	0.860	0.855	0.851	0.846	0.842	0.838	0.832	0.828	0.822	0.818	0.812	0.809	0.804	0.800	0.795	0.791	0.788	0.784	0.780	0.778	0.775	0.772	0.771	0.769	0.766	0.765	0.764	0.761	0.760	0.760	0.759	0.756	0.756	0.755	0.752	0.751	0.750	0.749	0.746	0.744	0.740	0.736	0.734	0.730	0.726	0.721	0.716	0.711	0.705	0.699	0.691	0.684	0.676	0.668	0.658	0.649	0.638	0.628	0.616	0.605	0.592	0.581	0.568	0.556	0.542	0.528	0.515	0.501	0.486	0.471	0.456	0.442	0.428	0.412	0.398	0.382	0.369	0.354	0.339	0.326	0.311	0.298	0.282	0.270	0.255	0.242	0.230	0.218	0.205	0.192	0.180	0.169	0.158	0.146	0.135	0.125	0.115	0.105	0.095	0.086	0.078	0.068	0.060	0.051	0.042	0.035	0.029	0.020	0.012	0.006	0.000	-0.006	-0.012	-0.018	-0.022	-0.028	-0.032	-0.038	-0.042	-0.046	-0.051	-0.054	-0.058	-0.061	-0.064	-0.066	-0.068	-0.070	-0.071	-0.072	-0.075	-0.075	-0.076	-0.076	-0.076	-0.076	-0.075	-0.074	-0.072	-0.071	-0.071	-0.069	-0.066	-0.066	-0.064	-0.062	-0.060	-0.059	-0.058	-0.055	-0.054	-0.051	-0.050	-0.048	-0.048	-0.046	-0.045	-0.045	-0.044	-0.044	-0.044	-0.045	-0.046	-0.048	-0.049	-0.051	-0.055	-0.058	-0.061	-0.066	-0.070	-0.075	-0.082	-0.088	-0.095	-0.102	-0.111	-0.120	-0.129	-0.139	-0.148	-0.159	-0.170	-0.182	-0.194	-0.206	-0.219	-0.232	-0.246	-0.261	-0.276	-0.290	-0.306	-0.321	-0.338	-0.352	-0.369	-0.385	-0.401	-0.418	-0.435	-0.451	-0.468	-0.485	-0.501	-0.518	-0.534	-0.551	-0.568	-0.582	-0.598	-0.612	-0.628	-0.641	-0.656	-0.670	-0.682	-0.696	-0.709	-0.720	-0.732	-0.742	-0.754	-0.762	-0.771	-0.780	-0.786	-0.794	-0.800	-0.805	-0.809	-0.814	-0.818	-0.819	-0.821	-0.821	-0.821	-0.820	-0.818	-0.816	-0.811	-0.809	-0.804	-0.798	-0.790	-0.782	-0.774	-0.766	-0.756	-0.746	-0.735	-0.724	-0.711	-0.700	-0.688	-0.674	-0.660	-0.645	-0.632	-0.618	-0.604	-0.590	-0.574	-0.561	-0.546	-0.531	-0.519	-0.505	-0.491	-0.479	-0.468	-0.455	-0.442	-0.432	-0.422	-0.414	-0.405	-0.396	-0.389	-0.382	-0.379	-0.372	-0.370	-0.368	-0.366	-0.365	-0.365	-0.366	-0.368	-0.371	-0.375	-0.380	-0.386	-0.392	-0.400	-0.408	-0.416	-0.425	-0.435	-0.448	-0.458	-0.470	-0.482	-0.495	-0.509	-0.522	-0.535	-0.549	-0.562	-0.576	-0.590	-0.604	-0.618	-0.630	-0.644	-0.656	-0.669	-0.681	-0.694	-0.705	-0.716	-0.726	-0.736	-0.746	-0.755	-0.761	-0.770	-0.776	-0.782	-0.788	-0.792	-0.796	-0.799	-0.802	-0.804	-0.805	-0.806	-0.806	-0.806	-0.805	-0.805	-0.802	-0.801	-0.798	-0.795	-0.792	-0.789	-0.785	-0.782	-0.778	-0.774	-0.769	-0.765	-0.762	-0.758	-0.755	-0.751	-0.748	-0.744	-0.741	-0.738	-0.735	-0.734	-0.732	-0.731	-0.731	-0.731	-0.731	-0.732	-0.734	-0.735	-0.738	-0.740	-0.744	-0.746	-0.751	-0.755	-0.760	-0.766	-0.771	-0.775	-0.781	-0.789	-0.794	-0.800	-0.808	-0.812	-0.819	-0.825	-0.831	-0.838	-0.842	-0.849	-0.852	-0.858	-0.861	-0.865	-0.868	-0.870	-0.872	-0.874	-0.874	-0.872	-0.871	-0.869	-0.866	-0.861	-0.856	-0.851	-0.842	-0.835	-0.826	-0.816	-0.805	-0.794	-0.781	-0.766	-0.751	-0.736	-0.720	-0.702	-0.685	-0.666	-0.645	-0.625	-0.605	-0.581	-0.560	-0.538	-0.514	-0.490	-0.466	-0.441	-0.418	-0.392	-0.366	-0.341	-0.316	-0.290	-0.265	-0.239	-0.214	-0.189	-0.162	-0.138	-0.114	-0.089	-0.065	-0.041	-0.019	0.005	0.028	0.050	0.071	0.092	0.114	0.134	0.155	0.175	0.194	0.211	0.231	0.249	0.266	0.282	0.300	0.318	0.332	0.348	0.364	0.379	0.392	0.406	0.421	0.435	0.449	0.461	0.474	0.486	0.498	0.510	0.521	0.532	0.542	0.554	0.565	0.574	0.585	0.594	0.602	0.612	0.621	0.630	0.638	0.645	0.652	0.660	0.666	0.672	0.679	0.685	0.690	0.695	0.700	0.705	0.709	0.712	0.718	0.720	0.724	0.726	0.730	0.732	0.736	0.739	0.742	0.745	0.749	0.750	0.754	0.756	0.759	0.762	0.765	0.769	0.771	0.775	0.779	0.782	0.788	0.791	0.798	0.802	0.808	0.812	0.820	0.826	0.832	0.840	0.848	0.854	0.862	0.870	0.879	0.888	0.896	0.904	0.912	0.920	0.930	0.938	0.946	0.954	0.962	0.970	0.979	0.985	0.991	0.999	1.005	1.010	1.015	1.019	1.022	1.025	1.029	1.031	1.032	1.032	1.032	1.032	1.031	1.030	1.028	1.025	1.021	1.016	1.012	1.006	1.000	0.994	0.986	0.980	0.971	0.962	0.955	0.946	0.936	0.928	0.918	0.906	0.896	0.886	0.876	0.865	0.855	0.844	0.835	0.824	0.814	0.804	0.794	0.784	0.774	0.765	0.755	0.746	0.736	0.728	0.720	0.711	0.702	0.695	0.686	0.679	0.671	0.662	0.655	0.646	0.639	0.631	0.622	0.615	0.606	0.599	0.589	0.581	0.571	0.562	0.552	0.542	0.532	0.522	0.510	0.499	0.488	0.476	0.464	0.450	0.436	0.422	0.409	0.395	0.379	0.365	0.349	0.334	0.318	0.301	0.286	0.270	0.252	0.236	0.220	0.204	0.188	0.170	0.155	0.139	0.122	0.106	0.092	0.076	0.061	0.048	0.034	0.021	0.009	-0.004	-0.015	-0.025	-0.036	-0.045	-0.054	-0.062	-0.070	-0.078	-0.082	-0.089	-0.094	-0.096	-0.100	-0.102	-0.104	-0.106	-0.106	-0.105	-0.105	-0.102	-0.100	-0.098	-0.095	-0.090	-0.086	-0.081	-0.075	-0.069	-0.062	-0.056	-0.049	-0.041	-0.032	-0.025	-0.016	-0.006	0.002	0.012	0.021	0.032	0.044	0.055	0.065	0.076	0.088	0.100	0.112	0.126	0.139	0.151	0.165	0.179	0.194	0.208	0.222	0.239	0.254	0.270	0.286	0.302	0.320	0.338	0.355	0.372	0.391	0.410	0.429	0.450	0.470	0.490	0.510	0.531	0.550	0.571	0.591	0.614	0.634	0.655	0.676	0.696	0.718	0.738	0.758	0.778	0.796	0.815	0.834	0.852	0.870	0.888	0.904	0.919	0.935	0.950	0.964	0.976	0.989	1.000	1.011	1.020	1.029	1.038	1.044	1.049	1.054	1.058	1.061	1.061	1.064	1.062	1.064	1.061	1.059	1.056	1.052	1.048	1.042	1.036	1.030	1.024	1.016	1.009	1.000	0.992	0.982	0.974	0.965	0.956	0.946	0.936	0.928	0.918	0.909	0.899	0.890	0.880	0.871	0.864	0.854	0.846	0.839	0.831	0.824	0.816	0.810	0.802	0.798	0.791	0.784	0.780	0.774	0.768	0.762	0.758	0.752	0.748	0.742	0.736	0.732	0.728	0.721	0.716	0.711	0.705	0.700	0.694	0.689	0.681	0.676	0.670	0.662	0.656	0.649	0.641	0.634	0.626	0.618	0.610	0.602	0.592	0.586	0.578	0.569	0.561	0.552	0.544	0.535	0.529	0.520	0.512	0.505	0.498	0.491	0.484	0.476	0.470	0.466	0.460	0.455	0.452	0.448	0.446	0.444	0.441	0.439	0.439	0.439	0.438	0.439	0.440	0.444	0.445	0.448	0.451	0.456	0.460	0.465	0.471	0.478	0.484	0.490	0.499	0.505	0.515	0.522	0.532	0.541	0.550	0.560	0.570	0.580	0.590	0.601	0.611	0.622	0.634	0.645	0.656	0.668	0.678	0.690	0.700	0.711	0.722	0.735	0.746	0.759	0.770	0.781	0.794	0.805	0.816	0.829	0.840	0.851	0.862	0.874	0.885	0.896	0.906	0.918	0.928	0.940	0.950	0.960	0.970	0.980	0.990	1.000	1.010	1.020	1.030	1.039	1.048	1.056	1.065	1.075	1.082	1.091	1.100	1.106	1.114	1.120	1.128	1.134	1.139	1.144	1.149	1.154	1.156	1.160	1.162	1.165	1.166	1.168	1.168	1.168	1.166	1.166	1.165	1.162	1.160	1.156	1.151	1.146	1.141	1.135	1.128	1.120	1.111	1.104	1.094	1.082	1.072	1.061	1.049	1.038	1.024	1.011	0.996	0.982	0.968	0.951	0.936	0.919	0.902	0.886	0.868	0.851	0.832	0.816	0.799	0.780	0.762	0.745	0.726	0.710	0.692	0.675	0.658	0.640	0.624	0.608	0.592	0.576	0.561	0.548	0.534	0.520	0.507	0.496	0.485	0.475	0.465	0.458	0.449	0.442	0.436	0.431	0.428	0.424	0.421	0.420	0.419	0.419	0.420	0.422	0.425	0.429	0.434	0.439	0.445	0.451	0.459	0.466	0.475	0.484	0.494	0.504	0.514	0.525	0.535	0.546	0.556	0.568	0.578	0.589	0.600	0.609	0.619	0.628	0.636	0.645	0.651	0.658	0.664	0.669	0.672	0.676	0.678	0.679	0.679	0.678	0.675	0.672	0.668	0.661	0.656	0.648	0.639	0.629	0.618	0.605	0.591	0.578	0.562	0.548	0.530	0.512	0.495	0.476	0.455	0.436	0.415	0.395	0.372	0.351	0.329	0.308	0.285	0.264	0.242	0.221	0.200	0.179	0.159	0.139	0.120	0.101	0.082	0.066	0.050	0.032	0.019	0.002	-0.010	-0.024	-0.035	-0.046	-0.055	-0.065	-0.072	-0.080	-0.086	-0.091	-0.096	-0.100	-0.101	-0.104	-0.105	-0.104	-0.104	-0.101	-0.099	-0.096	-0.092	-0.088	-0.082	-0.078	-0.070	-0.064	-0.056	-0.049	-0.040	-0.031	-0.024	-0.015	-0.005	0.004	0.015	0.024	0.035	0.045	0.055	0.065	0.075	0.086	0.096	0.106	0.116	0.126	0.136	0.145	0.155	0.165	0.174	0.182	0.191	0.199	0.206	0.215	0.221	0.229	0.235	0.241	0.246	0.252	0.256	0.260	0.265	0.268	0.271	0.274	0.276	0.278	0.279	0.279	0.279	0.278	0.275	0.272	0.271	0.268	0.262	0.259	0.254	0.249	0.241	0.235	0.229	0.220	0.212	0.204	0.195	0.185	0.175	0.165	0.155	0.144	0.134	0.122	0.111	0.101	0.089	0.078	0.066	0.054	0.044	0.031	0.021	0.010	0.000	-0.010	-0.020	-0.030	-0.039	-0.048	-0.056	-0.065	-0.072	-0.080	-0.088	-0.094	-0.099	-0.105	-0.110	-0.115	-0.119	-0.122	-0.125	-0.129	-0.130	-0.131	-0.134	-0.135	-0.136	-0.136	-0.138	-0.138	-0.136	-0.136	-0.136	-0.135	-0.135	-0.135	-0.134	-0.134	-0.134	-0.134	-0.132	-0.134	-0.134	-0.134	-0.135	-0.136	-0.139	-0.140	-0.142	-0.145	-0.149	-0.152	-0.158	-0.161	-0.166	-0.172	-0.180	-0.186	-0.194	-0.201	-0.211	-0.220	-0.230	-0.241	-0.252	-0.265	-0.278	-0.292	-0.306	-0.321	-0.338	-0.355	-0.372	-0.390	-0.409	-0.428	-0.448	-0.468	-0.490	-0.511	-0.534	-0.558	-0.581	-0.605	-0.631	-0.656	-0.681	-0.709	-0.735	-0.764	-0.791	-0.819	-0.848	-0.876	-0.906	-0.936	-0.966	-0.996	-1.026	-1.058	-1.089	-1.119	-1.150	-1.182	-1.212	-1.244	-1.275	-1.306	-1.338	-1.369	-1.399	-1.429	-1.460	-1.489	-1.518	-1.548	-1.576	-1.605	-1.632	-1.660	-1.688	-1.712	-1.739	-1.764	-1.789	-1.814	-1.836	-1.860	-1.882	-1.905	-1.926	-1.948	-1.968	-1.986	-2.005	-2.024	-2.041	-2.059	-2.075	-2.091	-2.106	-2.120	-2.136	-2.149	-2.161	-2.175	-2.186	-2.198	-2.209	-2.220	-2.231	-2.240	-2.250	-2.259	-2.268	-2.278	-2.285	-2.294	-2.301	-2.308	-2.315	-2.321	-2.329	-2.335	-2.341	-2.348	-2.352	-2.358	-2.364	-2.368	-2.372	-2.378	-2.381	-2.385	-2.389	-2.392	-2.396	-2.399	-2.402	-2.405	-2.409	-2.410	-2.412	-2.414	-2.416	-2.418	-2.419	-2.420	-2.420	-2.420	-2.422	-2.421	-2.422	-2.422	-2.422	-2.421	-2.421	-2.421	-2.420	-2.420	-2.420	-2.419	-2.418	-2.418	-2.416	-2.415	-2.414	-2.412	-2.411	-2.410	-2.410	-2.409	-2.408	-2.406	-2.406	-2.405	-2.405	-2.405	-2.405	-2.405	-2.405	-2.406	-2.406	-2.408	-2.409	-2.410	-2.411	-2.414	-2.414	-2.416	-2.419	-2.420	-2.422	-2.425	-2.428	-2.430	-2.434	-2.436	-2.439	-2.441	-2.445	-2.448	-2.451	-2.452	-2.456	-2.459	-2.461	-2.464	-2.466	-2.469	-2.470	-2.472	-2.475	-2.476	-2.479	-2.480	-2.481	-2.481	-2.484	-2.484	-2.485	-2.485	-2.485	-2.486	-2.488	-2.486	-2.488	-2.486	-2.486	-2.486	-2.486	-2.485	-2.485	-2.485	-2.484	-2.484	-2.484	-2.482	-2.482	-2.482	-2.482	-2.482	-2.482	-2.482	-2.482	-2.484	-2.485	-2.486	-2.488	-2.489	-2.491	-2.492	-2.495	-2.499	-2.501	-2.505	-2.508	-2.511	-2.515	-2.520	-2.522	-2.528	-2.532	-2.536	-2.540	-2.545	-2.550	-2.555	-2.559	-2.564	-2.570	-2.574	-2.579	-2.584	-2.589	-2.592	-2.596	-2.601	-2.602	-2.608	-2.610	-2.611	-2.614	-2.615	-2.618	-2.616	-2.618	-2.618	-2.616	-2.616	-2.614	-2.611	-2.609	-2.605	-2.600	-2.595	-2.590	-2.584	-2.578	-2.569	-2.562	-2.554	-2.544	-2.534	-2.522	-2.512	-2.500	-2.490	-2.478	-2.464	-2.450	-2.436	-2.421	-2.408	-2.392	-2.376	-2.361	-2.345	-2.329	-2.311	-2.295	-2.278	-2.260	-2.244	-2.225	-2.208	-2.190	-2.172	-2.155	-2.138	-2.120	-2.102	-2.085	-2.068	-2.050	-2.034	-2.018	-2.001	-1.985	-1.969	-1.952	-1.936	-1.921	-1.908	-1.892	-1.878	-1.865	-1.850	-1.838	-1.825	-1.812	-1.800	-1.789	-1.778	-1.769	-1.758	-1.748	-1.738	-1.730	-1.720	-1.712	-1.704	-1.696	-1.689	-1.682	-1.675	-1.668	-1.662	-1.656	-1.650	-1.645	-1.640	-1.635	-1.629	-1.625	-1.620	-1.615	-1.610	-1.605	-1.600	-1.595	-1.590	-1.585	-1.580	-1.575	-1.569	-1.564	-1.558	-1.551	-1.545	-1.538	-1.530	-1.524	-1.515	-1.506	-1.498	-1.490	-1.481	-1.471	-1.461	-1.451	-1.440	-1.431	-1.420	-1.408	-1.398	-1.385	-1.374	-1.361	-1.349	-1.336	-1.325	-1.312	-1.300	-1.288	-1.276	-1.264	-1.252	-1.242	-1.231	-1.220	-1.211	-1.202	-1.194	-1.184	-1.176	-1.169	-1.162	-1.156	-1.151	-1.146	-1.142	-1.141	-1.139	-1.138	-1.139	-1.140	-1.141	-1.144	-1.148	-1.151	-1.158	-1.164	-1.170	-1.178	-1.186	-1.196	-1.206	-1.218	-1.230	-1.241	-1.255	-1.269	-1.284	-1.298	-1.314	-1.329	-1.345	-1.361	-1.376	-1.392	-1.410	-1.426	-1.442	-1.460	-1.476	-1.494	-1.510	-1.526	-1.542	-1.559	-1.574	-1.590	-1.605	-1.619	-1.634	-1.648	-1.661	-1.675	-1.688	-1.701	-1.712	-1.726	-1.738	-1.749	-1.760	-1.770	-1.781	-1.791	-1.801	-1.811	-1.821	-1.830	-1.840	-1.848	-1.856	-1.865	-1.874	-1.882	-1.892	-1.900	-1.909	-1.918	-1.926	-1.935	-1.944	-1.952	-1.961	-1.969	-1.979	-1.988	-1.996	-2.004	-2.013	-2.021	-2.029	-2.038	-2.046	-2.054	-2.062	-2.070	-2.078	-2.085	-2.092	-2.100	-2.106	-2.114	-2.119	-2.125	-2.130	-2.135	-2.140	-2.144	-2.148	-2.151	-2.155	-2.158	-2.160	-2.162	-2.164	-2.165	-2.166	-2.168	-2.169	-2.169	-2.170	-2.170	-2.169	-2.170	-2.170	-2.169	-2.170	-2.171	-2.171	-2.171	-2.174	-2.175	-2.176	-2.179	-2.182	-2.185	-2.189	-2.192	-2.199	-2.202	-2.209	-2.216	-2.224	-2.231	-2.241	-2.251	-2.262	-2.274	-2.285	-2.298	-2.311	-2.326	-2.341	-2.356	-2.371	-2.388	-2.405	-2.422	-2.440	-2.459	-2.476	-2.496	-2.515	-2.534	-2.552	-2.571	-2.590	-2.609	-2.626	-2.645	-2.664	-2.680	-2.696	-2.714	-2.730	-2.745	-2.760	-2.772	-2.786	-2.799	-2.810	-2.821	-2.831	-2.840	-2.848	-2.855	-2.861	-2.866	-2.870	-2.875	-2.876	-2.878	-2.879	-2.879	-2.879	-2.878	-2.875	-2.871	-2.869	-2.864	-2.859	-2.854	-2.848	-2.842	-2.836	-2.830	-2.821	-2.815	-2.806	-2.799	-2.791	-2.784	-2.775	-2.768	-2.759	-2.751	-2.744	-2.736	-2.728	-2.720	-2.712	-2.705	-2.698	-2.690	-2.682	-2.675	-2.669	-2.662	-2.656	-2.649	-2.642	-2.636	-2.630	-2.624	-2.618	-2.611	-2.605	-2.599	-2.591	-2.585	-2.579	-2.571	-2.565	-2.558	-2.550	-2.542	-2.534	-2.526	-2.518	-2.510	-2.500	-2.492	-2.482	-2.472	-2.462	-2.454	-2.442	-2.432	-2.421	-2.411	-2.400	-2.390	-2.379	-2.369	-2.358	-2.348	-2.338	-2.328	-2.318	-2.309	-2.299	-2.290	-2.281	-2.272	-2.265	-2.258	-2.251	-2.245	-2.240	-2.235	-2.231	-2.228	-2.224	-2.222	-2.221	-2.220	-2.221	-2.222	-2.225	-2.228	-2.231	-2.236	-2.241	-2.248	-2.255	-2.264	-2.271	-2.280	-2.290	-2.301	-2.311	-2.324	-2.335	-2.349	-2.361	-2.375	-2.388	-2.402	-2.418	-2.431	-2.446	-2.461	-2.476	-2.491	-2.505	-2.519	-2.534	-2.548	-2.561	-2.574	-2.586	-2.598	-2.609	-2.620	-2.630	-2.639	-2.648	-2.656	-2.662	-2.669	-2.674	-2.678	-2.681	-2.682	-2.684	-2.685	-2.685	-2.682	-2.680	-2.675	-2.670	-2.664	-2.656	-2.646	-2.638	-2.626	-2.615	-2.601	-2.589	-2.572	-2.558	-2.541	-2.522	-2.505	-2.485	-2.465	-2.444	-2.422	-2.399	-2.376	-2.352	-2.328	-2.304	-2.279	-2.252	-2.228	-2.201	-2.175	-2.149	-2.121	-2.095	-2.069	-2.041	-2.016	-1.989	-1.962	-1.936	-1.911	-1.885	-1.860	-1.835	-1.812	-1.788	-1.765	-1.741	-1.720	-1.699	-1.678	-1.656	-1.636	-1.615	-1.598	-1.579	-1.561	-1.544	-1.528	-1.511	-1.498	-1.482	-1.468	-1.455	-1.441	-1.428	-1.416	-1.405	-1.394	-1.382	-1.370	-1.360	-1.350	-1.340	-1.330	-1.321	-1.312	-1.302	-1.294	-1.286	-1.278	-1.270	-1.261	-1.252	-1.245	-1.238	-1.230	-1.222	-1.215	-1.208	-1.201	-1.194	-1.188	-1.179	-1.174	-1.166	-1.160	-1.152	-1.148	-1.141	-1.135	-1.131	-1.126	-1.121	-1.116	-1.112	-1.109	-1.105	-1.102	-1.100	-1.098	-1.095	-1.094	-1.092	-1.091	-1.090	-1.090	-1.090	-1.090	-1.091	-1.092	-1.094	-1.095	-1.098	-1.100	-1.101	-1.105	-1.106	-1.110	-1.112	-1.115	-1.119	-1.121	-1.124	-1.128	-1.130	-1.131	-1.134	-1.135	-1.136	-1.138	-1.138	-1.136	-1.136	-1.136	-1.134	-1.131	-1.129	-1.126	-1.121	-1.119	-1.112	-1.106	-1.101	-1.094	-1.086	-1.078	-1.070	-1.060	-1.050	-1.040	-1.028	-1.018	-1.006	-0.994	-0.980	-0.969	-0.955	-0.941	-0.928	-0.912	-0.899	-0.885	-0.871	-0.856	-0.842	-0.828	-0.814	-0.800	-0.786	-0.772	-0.759	-0.746	-0.732	-0.721	-0.708	-0.696	-0.684	-0.672	-0.661	-0.652	-0.642	-0.632	-0.625	-0.615	-0.608	-0.600	-0.592	-0.586	-0.579	-0.572	-0.568	-0.562	-0.558	-0.551	-0.548	-0.544	-0.540	-0.538	-0.534	-0.531	-0.529	-0.526	-0.524	-0.522	-0.521	-0.519	-0.518	-0.516	-0.516	-0.516	-0.516	-0.516	-0.516	-0.518	-0.518	-0.519	-0.521	-0.521	-0.525	-0.526	-0.529	-0.532	-0.536	-0.539	-0.544	-0.549	-0.552	-0.558	-0.564	-0.570	-0.576	-0.584	-0.590	-0.598	-0.606	-0.615	-0.624	-0.634	-0.644	-0.655	-0.666	-0.678	-0.689	-0.701	-0.715	-0.728	-0.741	-0.756	-0.770	-0.784	-0.800	-0.814	-0.830	-0.845	-0.862	-0.878	-0.895	-0.911	-0.928	-0.945	-0.961	-0.979	-0.995	-1.011	-1.029	-1.046	-1.062	-1.079	-1.095	-1.111	-1.128	-1.144	-1.159	-1.176	-1.191	-1.206	-1.222	-1.238	-1.252	-1.268	-1.282	-1.296	-1.311	-1.325	-1.340	-1.354	-1.368	-1.381	-1.395	-1.409	-1.421	-1.434	-1.448	-1.460	-1.472	-1.485	-1.498	-1.509	-1.522	-1.535	-1.548	-1.560	-1.572	-1.585	-1.596	-1.609	-1.621	-1.632	-1.645	-1.655	-1.668	-1.678	-1.689	-1.700	-1.711	-1.722	-1.732	-1.744	-1.754	-1.762	-1.772	-1.781	-1.790	-1.798	-1.804	-1.811	-1.818	-1.825	-1.830	-1.835	-1.840	-1.844	-1.849	-1.851	-1.854	-1.856	-1.858	-1.859	-1.858	-1.858	-1.858	-1.855	-1.854	-1.852	-1.850	-1.846	-1.841	-1.838	-1.834	-1.829	-1.824	-1.819	-1.811	-1.806	-1.800	-1.792	-1.786	-1.781	-1.774	-1.768	-1.760	-1.754	-1.748	-1.741	-1.735	-1.729	-1.724	-1.718	-1.712	-1.708	-1.702	-1.699	-1.695	-1.691	-1.690	-1.688	-1.685	-1.684	-1.684	-1.682	-1.685	-1.685	-1.686	-1.689	-1.691	-1.695	-1.699	-1.702	-1.709	-1.714	-1.720	-1.728	-1.735	-1.744	-1.751	-1.760	-1.770	-1.781	-1.792	-1.804	-1.815	-1.826	-1.839	-1.852	-1.868	-1.880	-1.895	-1.911	-1.926	-1.942	-1.959	-1.975	-1.991	-2.007	-2.026	-2.044	-2.061	-2.080	-2.098	-2.115	-2.135	-2.152	-2.171	-2.190	-2.209	-2.228	-2.245	-2.264	-2.281	-2.300	-2.318	-2.335	-2.351	-2.368	-2.384	-2.400	-2.415	-2.430	-2.444	-2.456	-2.469	-2.481	-2.491	-2.501	-2.511	-2.520	-2.528	-2.534	-2.540	-2.544	-2.548	-2.550	-2.552	-2.551	-2.551	-2.549	-2.546	-2.541	-2.535	-2.529	-2.522	-2.512	-2.502	-2.491	-2.480	-2.468	-2.452	-2.439	-2.424	-2.406	-2.389	-2.370	-2.351	-2.332	-2.312	-2.292	-2.271	-2.250	-2.229	-2.206	-2.185	-2.164	-2.140	-2.119	-2.096	-2.075	-2.054	-2.033	-2.011	-1.990	-1.970	-1.950	-1.931	-1.912	-1.895	-1.878	-1.861	-1.845	-1.830	-1.818	-1.804	-1.792	-1.781	-1.771	-1.761	-1.752	-1.744	-1.738	-1.731	-1.726	-1.722	-1.718	-1.715	-1.714	-1.712	-1.711	-1.712	-1.714	-1.715	-1.718	-1.720	-1.722	-1.728	-1.731	-1.735	-1.740	-1.746	-1.750	-1.756	-1.761	-1.768	-1.774	-1.779	-1.785	-1.790	-1.798	-1.804	-1.809	-1.815	-1.821	-1.828	-1.834	-1.839	-1.845	-1.851	-1.856	-1.862	-1.868	-1.872	-1.878	-1.882	-1.888	-1.892	-1.899	-1.904	-1.909	-1.915	-1.921	-1.926	-1.934	-1.939	-1.945	-1.952	-1.961	-1.969	-1.975	-1.984	-1.992	-2.002	-2.011	-2.021	-2.033	-2.044	-2.055	-2.069	-2.081	-2.094	-2.108	-2.124	-2.138	-2.154	-2.170	-2.186	-2.204	-2.221	-2.239	-2.258	-2.278	-2.296	-2.315	-2.336	-2.356	-2.378	-2.398	-2.419	-2.440	-2.460	-2.482	-2.502	-2.524	-2.545	-2.565	-2.586	-2.606	-2.626	-2.646	-2.666	-2.685	-2.704	-2.721	-2.740	-2.758	-2.774	-2.790	-2.805	-2.820	-2.834	-2.848	-2.860	-2.872	-2.884	-2.894	-2.904	-2.912	-2.921	-2.929	-2.935	-2.941	-2.946	-2.951	-2.955	-2.959	-2.962	-2.964	-2.966	-2.966	-2.968	-2.968	-2.966	-2.966	-2.964	-2.962	-2.960	-2.956	-2.954	-2.949	-2.946	-2.941	-2.936	-2.931	-2.926	-2.921	-2.916	-2.910	-2.904	-2.898	-2.891	-2.885	-2.878	-2.871	-2.865	-2.858	-2.851	-2.844	-2.836	-2.830	-2.822	-2.816	-2.809	-2.801	-2.795	-2.788	-2.781	-2.775	-2.769	-2.761	-2.755	-2.749	-2.742	-2.736	-2.731	-2.725	-2.719	-2.712	-2.708	-2.702	-2.698	-2.694	-2.690	-2.686	-2.681	-2.678	-2.675	-2.672	-2.670	-2.668	-2.665	-2.664	-2.662	-2.661	-2.661	-2.659	-2.660	-2.660	-2.660	-2.660	-2.661	-2.661	-2.662	-2.665	-2.666	-2.668	-2.670	-2.672	-2.674	-2.675	-2.679	-2.681	-2.684	-2.686	-2.690	-2.692	-2.694	-2.696	-2.699	-2.701	-2.702	-2.704	-2.706	-2.708	-2.708	-2.709	-2.708	-2.708	-2.706	-2.706	-2.705	-2.702	-2.700	-2.696	-2.694	-2.690	-2.685	-2.680	-2.674	-2.668	-2.661	-2.654	-2.646	-2.638	-2.628	-2.618	-2.608	-2.596	-2.586	-2.574	-2.561	-2.549	-2.535	-2.521	-2.508	-2.492	-2.476	-2.460	-2.444	-2.428	-2.410	-2.394	-2.378	-2.359	-2.341	-2.322	-2.305	-2.286	-2.268	-2.249	-2.230	-2.212	-2.194	-2.176	-2.158	-2.140	-2.122	-2.105	-2.089	-2.072	-2.058	-2.041	-2.026	-2.013	-2.000	-1.989	-1.976	-1.966	-1.956	-1.948	-1.939	-1.932	-1.926	-1.921	-1.918	-1.914	-1.912	-1.910	-1.910	-1.911	-1.914	-1.916	-1.920	-1.926	-1.931	-1.939	-1.946	-1.955	-1.965	-1.975	-1.985	-1.998	-2.009	-2.021	-2.035	-2.050	-2.065	-2.079	-2.094	-2.109	-2.122	-2.138	-2.152	-2.168	-2.181	-2.194	-2.208	-2.220	-2.232	-2.244	-2.255	-2.265	-2.275	-2.282	-2.290	-2.296	-2.301	-2.305	-2.309	-2.310	-2.311	-2.311	-2.309	-2.306	-2.302	-2.298	-2.291	-2.284	-2.275	-2.265	-2.254	-2.241	-2.230	-2.215	-2.199	-2.184	-2.166	-2.150	-2.131	-2.112	-2.092	-2.072	-2.052	-2.031	-2.010	-1.989	-1.968	-1.946	-1.924	-1.901	-1.880	-1.859	-1.838	-1.815	-1.794	-1.774	-1.752	-1.734	-1.714	-1.695	-1.676	-1.658	-1.640	-1.625	-1.608	-1.592	-1.576	-1.562	-1.549	-1.534	-1.521	-1.510	-1.498	-1.486	-1.476	-1.465	-1.455	-1.446	-1.439	-1.429	-1.422	-1.415	-1.408	-1.400	-1.394	-1.388	-1.381	-1.375	-1.370	-1.365	-1.359	-1.354	-1.348	-1.342	-1.336	-1.330	-1.324	-1.318	-1.312	-1.306	-1.299	-1.292	-1.285	-1.278	-1.270	-1.261	-1.251	-1.242	-1.231	-1.221	-1.210	-1.198	-1.186	-1.174	-1.159	-1.146	-1.132	-1.116	-1.101	-1.086	-1.070	-1.051	-1.035	-1.016	-0.998	-0.979	-0.959	-0.939	-0.919	-0.898	-0.876	-0.854	-0.832	-0.810	-0.788	-0.765	-0.742	-0.720	-0.696	-0.672	-0.651	-0.628	-0.605	-0.584	-0.561	-0.540	-0.519	-0.498	-0.478	-0.459	-0.440	-0.421	-0.404	-0.388	-0.370	-0.355	-0.341	-0.329	-0.315	-0.304	-0.294	-0.284	-0.275	-0.268	-0.260	-0.254	-0.250	-0.246	-0.244	-0.241	-0.241	-0.241	-0.241	-0.242	-0.245	-0.249	-0.254	-0.258	-0.262	-0.268	-0.272	-0.279	-0.285	-0.291	-0.298	-0.304	-0.310	-0.316	-0.321	-0.328	-0.334	-0.338	-0.341	-0.345	-0.349	-0.350	-0.352	-0.352	-0.352	-0.351	-0.349	-0.345	-0.340	-0.335	-0.329	-0.321	-0.312	-0.301	-0.290	-0.278	-0.265	-0.250	-0.235	-0.218	-0.200	-0.181	-0.162	-0.142	-0.121	-0.099	-0.078	-0.054	-0.031	-0.006	0.018	0.042	0.069	0.092	0.118	0.144	0.168	0.192	0.218	0.241	0.264	0.288	0.310	0.330	0.352	0.371	0.391	0.410	0.426	0.442	0.459	0.474	0.488	0.500	0.511	0.521	0.530	0.539	0.546	0.551	0.556	0.560	0.564	0.565	0.566	0.566	0.566	0.565	0.564	0.561	0.558	0.554	0.550	0.546	0.541	0.536	0.531	0.525	0.520	0.512	0.507	0.502	0.495	0.490	0.484	0.479	0.472	0.468	0.461	0.456	0.451	0.446	0.442	0.439	0.435	0.431	0.428	0.425	0.421	0.419	0.416	0.414	0.411	0.409	0.408	0.404	0.401	0.399	0.396	0.394	0.392	0.389	0.385	0.382	0.379	0.375	0.370	0.366	0.361	0.356	0.351	0.346	0.340	0.334	0.328	0.321	0.314	0.305	0.298	0.289	0.281	0.271	0.264	0.254	0.245	0.235	0.225	0.215	0.204	0.194	0.184	0.172	0.161	0.151	0.140	0.130	0.119	0.109	0.098	0.088	0.076	0.066	0.056	0.046	0.036	0.028	0.018	0.008	-0.002	-0.010	-0.020	-0.029	-0.038	-0.046	-0.055	-0.061	-0.070	-0.079	-0.086	-0.095	-0.102	-0.110	-0.118	-0.125	-0.134	-0.140	-0.149	-0.155	-0.162	-0.170	-0.178	-0.184	-0.190	-0.198	-0.202	-0.210	-0.216	-0.222	-0.229	-0.235	-0.241	-0.248	-0.252	-0.259	-0.264	-0.270	-0.274	-0.279	-0.284	-0.288	-0.292	-0.295	-0.299	-0.302	-0.305	-0.308	-0.310	-0.312	-0.315	-0.316	-0.318	-0.319	-0.320	-0.321	-0.320	-0.321	-0.321	-0.322	-0.322	-0.321	-0.321	-0.322	-0.321	-0.321	-0.321	-0.321	-0.321	-0.322	-0.321	-0.322	-0.324	-0.322	-0.324	-0.326	-0.328	-0.329	-0.331	-0.334	-0.336	-0.339	-0.342	-0.348	-0.351	-0.356	-0.361	-0.368	-0.372	-0.380	-0.386	-0.395	-0.402	-0.410	-0.419	-0.428	-0.438	-0.446	-0.458	-0.466	-0.479	-0.490	-0.500	-0.512	-0.524	-0.535	-0.548	-0.561	-0.574	-0.586	-0.599	-0.611	-0.625	-0.638	-0.651	-0.665	-0.678	-0.691	-0.704	-0.718	-0.730	-0.742	-0.755	-0.768	-0.780	-0.791	-0.802	-0.815	-0.826	-0.835	-0.846	-0.856	-0.865	-0.875	-0.884	-0.891	-0.900	-0.908	-0.915	-0.921	-0.928	-0.932	-0.938	-0.941	-0.946	-0.949	-0.951	-0.952	-0.955	-0.956	-0.956	-0.955	-0.955	-0.952	-0.951	-0.948	-0.944	-0.940	-0.935	-0.931	-0.925	-0.919	-0.912	-0.905	-0.898	-0.890	-0.882	-0.874	-0.865	-0.856	-0.848	-0.838	-0.829	-0.820	-0.809	-0.800	-0.790	-0.781	-0.771	-0.762	-0.754	-0.745	-0.736	-0.728	-0.720	-0.714	-0.706	-0.699	-0.692	-0.688	-0.681	-0.678	-0.674	-0.670	-0.666	-0.664	-0.662	-0.660	-0.660	-0.660	-0.660	-0.661	-0.662	-0.665	-0.668	-0.671	-0.675	-0.679	-0.682	-0.689	-0.694	-0.699	-0.705	-0.712	-0.718	-0.725	-0.732	-0.740	-0.746	-0.754	-0.761	-0.770	-0.778	-0.785	-0.792	-0.799	-0.806	-0.814	-0.821	-0.828	-0.832	-0.839	-0.844	-0.850	-0.855	-0.860	-0.864	-0.868	-0.871	-0.876	-0.879	-0.881	-0.884	-0.885	-0.888	-0.889	-0.890	-0.890	-0.890	-0.890	-0.891	-0.891	-0.890	-0.889	-0.889	-0.888	-0.886	-0.886	-0.885	-0.882	-0.882	-0.881	-0.880	-0.879	-0.878	-0.878	-0.876	-0.876	-0.876	-0.876	-0.878	-0.878	-0.879	-0.880	-0.881	-0.882	-0.885	-0.888	-0.890	-0.892	-0.898	-0.901	-0.905	-0.910	-0.915	-0.920	-0.925	-0.931	-0.938	-0.942	-0.949	-0.956	-0.964	-0.970	-0.978	-0.984	-0.991	-0.999	-1.006	-1.014	-1.020	-1.026	-1.032	-1.040	-1.045	-1.050	-1.055	-1.060	-1.064	-1.068	-1.070	-1.072	-1.072	-1.075	-1.074	-1.074	-1.071	-1.069	-1.065	-1.061	-1.055	-1.048	-1.040	-1.031	-1.021	-1.011	-0.999	-0.986	-0.972	-0.958	-0.942	-0.926	-0.908	-0.891	-0.870	-0.851	-0.830	-0.809	-0.786	-0.764	-0.740	-0.716	-0.691	-0.666	-0.641	-0.616	-0.589	-0.564	-0.536	-0.510	-0.482	-0.456	-0.429	-0.402	-0.375	-0.350	-0.324	-0.298	-0.274	-0.249	-0.224	-0.200	-0.178	-0.154	-0.131	-0.110	-0.089	-0.069	-0.049	-0.029	-0.010	0.008	0.026	0.041	0.059	0.074	0.090	0.105	0.119	0.134	0.146	0.159	0.172	0.185	0.196	0.209	0.219	0.230	0.240	0.251	0.262	0.271	0.282	0.292	0.302	0.312	0.322	0.332	0.342	0.352	0.362	0.372	0.381	0.391	0.401	0.411	0.421	0.431	0.441	0.450	0.461	0.471	0.480	0.491	0.500	0.510	0.520	0.530	0.539	0.548	0.558	0.568	0.575	0.584	0.594	0.601	0.611	0.619	0.626	0.635	0.644	0.651	0.659	0.668	0.674	0.682	0.690	0.698	0.705	0.712	0.720	0.728	0.735	0.742	0.750	0.758	0.765	0.772	0.780	0.788	0.796	0.804	0.812	0.820	0.828	0.836	0.845	0.854	0.861	0.869	0.878	0.885	0.894	0.901	0.909	0.916	0.924	0.931	0.938	0.945	0.951	0.956	0.962	0.968	0.972	0.976	0.980	0.982	0.986	0.988	0.989	0.990	0.990	0.989	0.988	0.986	0.984	0.981	0.976	0.972	0.966	0.960	0.954	0.946	0.939	0.930	0.921	0.911	0.901	0.891	0.880	0.869	0.858	0.846	0.832	0.821	0.809	0.796	0.784	0.771	0.758	0.746	0.732	0.720	0.708	0.695	0.682	0.671	0.660	0.649	0.638	0.625	0.615	0.604	0.594	0.585	0.576	0.566	0.559	0.550	0.542	0.534	0.526	0.519	0.512	0.505	0.498	0.491	0.485	0.478	0.471	0.465	0.459	0.451	0.446	0.439	0.431	0.424	0.418	0.409	0.401	0.392	0.382	0.374	0.364	0.354	0.342	0.332	0.321	0.310	0.296	0.285	0.271	0.260	0.246	0.232	0.218	0.204	0.189	0.174	0.159	0.144	0.128	0.111	0.096	0.081	0.064	0.049	0.032	0.018	0.002	-0.012	-0.029	-0.042	-0.056	-0.070	-0.084	-0.098	-0.110	-0.121	-0.134	-0.145	-0.156	-0.165	-0.175	-0.184	-0.191	-0.199	-0.205	-0.211	-0.218	-0.222	-0.226	-0.230	-0.232	-0.235	-0.236	-0.238	-0.238	-0.238	-0.238	-0.235	-0.234	-0.231	-0.228	-0.224	-0.220	-0.214	-0.209	-0.202	-0.196	-0.189	-0.181	-0.172	-0.164	-0.155	-0.145	-0.135	-0.124	-0.112	-0.100	-0.088	-0.075	-0.061	-0.048	-0.034	-0.018	-0.004	0.012	0.029	0.046	0.064	0.081	0.100	0.118	0.136	0.156	0.176	0.196	0.216	0.236	0.258	0.279	0.300	0.321	0.342	0.364	0.385	0.408	0.429	0.450	0.470	0.491	0.512	0.531	0.551	0.570	0.589	0.608	0.626	0.642	0.660	0.674	0.690	0.705	0.718	0.731	0.742	0.752	0.762	0.771	0.780	0.788	0.794	0.798	0.801	0.805	0.806	0.808	0.808	0.806	0.805	0.802	0.799	0.794	0.790	0.785	0.778	0.770	0.764	0.755	0.746	0.736	0.728	0.718	0.706	0.696	0.685	0.675	0.664	0.652	0.640	0.630	0.618	0.606	0.595	0.584	0.574	0.562	0.551	0.542	0.531	0.521	0.512	0.502	0.494	0.485	0.476	0.469	0.460	0.452	0.445	0.439	0.431	0.424	0.416	0.409	0.402	0.396	0.390	0.384	0.376	0.370	0.364	0.358	0.351	0.345	0.338	0.331	0.325	0.319	0.311	0.305	0.298	0.290	0.284	0.276	0.269	0.261	0.254	0.248	0.240	0.231	0.224	0.218	0.210	0.202	0.195	0.189	0.182	0.176	0.170	0.164	0.159	0.154	0.149	0.142	0.139	0.135	0.131	0.128	0.125	0.122	0.120	0.120	0.119	0.119	0.119	0.120	0.120	0.122	0.125	0.126	0.130	0.132	0.138	0.142	0.148	0.152	0.160	0.166	0.174	0.181	0.190	0.199	0.206	0.216	0.225	0.235	0.246	0.258	0.269	0.281	0.292	0.304	0.318	0.330	0.342	0.354	0.368	0.381	0.395	0.408	0.422	0.436	0.450	0.465	0.479	0.494	0.507	0.521	0.536	0.551	0.566	0.580	0.596	0.610	0.625	0.639	0.651	0.666	0.680	0.694	0.705	0.718	0.731	0.744	0.754	0.766	0.779	0.789	0.800	0.810	0.820	0.830	0.839	0.848	0.856	0.864	0.871	0.879	0.885	0.894	0.900	0.904	0.909	0.914	0.919	0.922	0.925	0.928	0.930	0.930	0.932	0.931	0.932	0.931	0.930	0.929	0.926	0.922	0.920	0.916	0.912	0.908	0.902	0.898	0.891	0.884	0.878	0.870	0.862	0.854	0.845	0.835	0.825	0.815	0.804	0.792	0.781	0.769	0.758	0.745	0.732	0.719	0.704	0.690	0.675	0.661	0.646	0.631	0.615	0.600	0.585	0.569	0.554	0.538	0.521	0.505	0.489	0.474	0.459	0.442	0.426	0.411	0.396	0.381	0.366	0.352	0.338	0.325	0.311	0.300	0.288	0.276	0.264	0.254	0.242	0.235	0.225	0.218	0.210	0.204	0.198	0.192	0.190	0.185	0.184	0.181	0.180	0.179	0.179	0.180	0.184	0.185	0.188	0.191	0.195	0.200	0.205	0.211	0.218	0.225	0.230	0.238	0.246	0.254	0.262	0.270	0.276	0.285	0.292	0.300	0.306	0.314	0.320	0.325	0.330	0.335	0.340	0.344	0.348	0.349	0.350	0.351	0.351	0.350	0.349	0.346	0.342	0.340	0.334	0.328	0.321	0.315	0.306	0.296	0.286	0.276	0.265	0.254	0.240	0.228	0.214	0.199	0.185	0.170	0.155	0.140	0.124	0.108	0.092	0.078	0.061	0.045	0.030	0.015	0.000	-0.015	-0.029	-0.042	-0.056	-0.069	-0.081	-0.092	-0.102	-0.114	-0.124	-0.132	-0.140	-0.149	-0.154	-0.161	-0.166	-0.171	-0.175	-0.178	-0.179	-0.180	-0.181	-0.181	-0.180	-0.179	-0.175	-0.172	-0.169	-0.164	-0.159	-0.154	-0.146	-0.140	-0.132	-0.124	-0.115	-0.106	-0.096	-0.088	-0.076	-0.066	-0.054	-0.044	-0.031	-0.020	-0.008	0.004	0.016	0.029	0.041	0.054	0.066	0.079	0.092	0.104	0.115	0.128	0.140	0.151	0.162	0.174	0.185	0.195	0.204	0.214	0.224	0.232	0.240	0.249	0.255	0.262	0.268	0.274	0.278	0.282	0.285	0.289	0.290	0.291	0.291	0.292	0.291	0.289	0.286	0.284	0.279	0.275	0.269	0.264	0.255	0.248	0.240	0.231	0.222	0.212	0.201	0.190	0.178	0.166	0.154	0.141	0.128	0.116	0.102	0.089	0.075	0.061	0.048	0.034	0.021	0.008	-0.006	-0.019	-0.031	-0.042	-0.055	-0.068	-0.078	-0.089	-0.098	-0.109	-0.116	-0.125	-0.134	-0.140	-0.148	-0.154	-0.160	-0.165	-0.169	-0.174	-0.178	-0.181	-0.182	-0.185	-0.188	-0.189	-0.190	-0.191	-0.191	-0.192	-0.192	-0.192	-0.190	-0.190	-0.190	-0.190	-0.189	-0.189	-0.189	-0.188	-0.188	-0.188	-0.189	-0.189	-0.189	-0.190	-0.191	-0.194	-0.195	-0.198	-0.201	-0.204	-0.209	-0.211	-0.216	-0.221	-0.226	-0.232	-0.239	-0.246	-0.252	-0.260	-0.269	-0.276	-0.286	-0.296	-0.306	-0.318	-0.329	-0.340	-0.352	-0.365	-0.379	-0.392	-0.408	-0.422	-0.438	-0.454	-0.470	-0.488	-0.505	-0.522	-0.541	-0.560	-0.579	-0.599	-0.620	-0.641	-0.662	-0.685	-0.708	-0.730	-0.752	-0.776	-0.800	-0.824	-0.849	-0.872	-0.899	-0.924	-0.949	-0.975	-1.002	-1.029	-1.055	-1.082	-1.110	-1.136	-1.164	-1.191	-1.218	-1.245	-1.271	-1.299	-1.325	-1.351	-1.376	-1.404	-1.428	-1.454	-1.479	-1.502	-1.528	-1.551	-1.574	-1.596	-1.619	-1.639	-1.661	-1.681	-1.701	-1.721	-1.740	-1.759	-1.776	-1.795	-1.811	-1.829	-1.844	-1.859	-1.874	-1.888	-1.901	-1.915	-1.928	-1.940	-1.951	-1.962	-1.972	-1.984	-1.992	-2.002	-2.013	-2.021	-2.030	-2.038	-2.046	-2.054	-2.061	-2.069	-2.075	-2.082	-2.089	-2.095	-2.101	-2.106	-2.112	-2.118	-2.121	-2.128	-2.131	-2.136	-2.139	-2.144	-2.148	-2.151	-2.155	-2.158	-2.161	-2.164	-2.168	-2.170	-2.171	-2.175	-2.176	-2.179	-2.180	-2.181	-2.184	-2.185	-2.185	-2.188	-2.189	-2.190	-2.190	-2.191	-2.192	-2.194	-2.195	-2.196	-2.198	-2.198	-2.199	-2.200	-2.201	-2.204	-2.205	-2.206	-2.209	-2.210	-2.212	-2.215	-2.218	-2.221	-2.224	-2.226	-2.230	-2.235	-2.239	-2.242	-2.248	-2.252	-2.259	-2.264	-2.270	-2.276	-2.282	-2.289	-2.296	-2.302	-2.310	-2.318	-2.325	-2.331	-2.340	-2.348	-2.355	-2.364	-2.370	-2.379	-2.386	-2.392	-2.400	-2.408	-2.414	-2.420	-2.426	-2.432	-2.438	-2.444	-2.448	-2.451	-2.456	-2.459	-2.461	-2.464	-2.466	-2.468	-2.469	-2.469	-2.469	-2.469	-2.468	-2.466	-2.465	-2.462	-2.460	-2.458	-2.454	-2.451	-2.448	-2.444	-2.440	-2.435	-2.430	-2.425	-2.421	-2.415	-2.410	-2.406	-2.401	-2.396	-2.392	-2.388	-2.385	-2.381	-2.379	-2.375	-2.374	-2.371	-2.370	-2.370	-2.370	-2.370	-2.371	-2.374	-2.375	-2.379	-2.381	-2.386	-2.391	-2.396	-2.402	-2.408	-2.416	-2.422	-2.431	-2.439	-2.446	-2.456	-2.466	-2.475	-2.486	-2.498	-2.508	-2.518	-2.529	-2.540	-2.551	-2.562	-2.571	-2.582	-2.592	-2.604	-2.612	-2.621	-2.630	-2.639	-2.646	-2.652	-2.660	-2.666	-2.671	-2.676	-2.680	-2.682	-2.686	-2.688	-2.688	-2.689	-2.688	-2.685	-2.682	-2.679	-2.675	-2.670	-2.664	-2.658	-2.649	-2.641	-2.632	-2.622	-2.611	-2.601	-2.590	-2.578	-2.564	-2.550	-2.536	-2.521	-2.506	-2.492	-2.475	-2.460	-2.442	-2.426	-2.409	-2.391	-2.374	-2.356	-2.340	-2.321	-2.304	-2.285	-2.266	-2.249	-2.231	-2.212	-2.196	-2.178	-2.160	-2.142	-2.125	-2.108	-2.091	-2.074	-2.058	-2.040	-2.024	-2.007	-1.992	-1.976	-1.961	-1.946	-1.931	-1.916	-1.902	-1.888	-1.874	-1.860	-1.846	-1.832	-1.820	-1.808	-1.794	-1.782	-1.770	-1.758	-1.746	-1.735	-1.722	-1.711	-1.700	-1.690	-1.679	-1.669	-1.658	-1.646	-1.638	-1.626	-1.616	-1.608	-1.596	-1.586	-1.578	-1.568	-1.558	-1.548	-1.538	-1.528	-1.518	-1.508	-1.499	-1.489	-1.479	-1.469	-1.459	-1.449	-1.439	-1.428	-1.418	-1.408	-1.396	-1.386	-1.376	-1.365	-1.355	-1.345	-1.334	-1.322	-1.314	-1.302	-1.292	-1.281	-1.271	-1.262	-1.251	-1.241	-1.231	-1.222	-1.214	-1.205	-1.196	-1.189	-1.181	-1.175	-1.169	-1.161	-1.156	-1.152	-1.148	-1.142	-1.140	-1.138	-1.136	-1.135	-1.134	-1.135	-1.135	-1.136	-1.139	-1.142	-1.146	-1.150	-1.156	-1.162	-1.169	-1.178	-1.185	-1.194	-1.202	-1.212	-1.224	-1.235	-1.248	-1.260	-1.274	-1.286	-1.301	-1.315	-1.330	-1.345	-1.361	-1.376	-1.392	-1.409	-1.425	-1.442	-1.460	-1.478	-1.495	-1.512	-1.530	-1.548	-1.565	-1.584	-1.601	-1.620	-1.638	-1.655	-1.672	-1.691	-1.709	-1.726	-1.745	-1.761	-1.780	-1.796	-1.815	-1.832	-1.850	-1.868	-1.885	-1.902	-1.920	-1.938	-1.954	-1.971	-1.989	-2.006	-2.022	-2.040	-2.056	-2.075	-2.091	-2.108	-2.124	-2.141	-2.158	-2.172	-2.189	-2.205	-2.220	-2.235	-2.250	-2.265	-2.279	-2.292	-2.305	-2.319	-2.331	-2.342	-2.354	-2.365	-2.375	-2.384	-2.394	-2.401	-2.409	-2.416	-2.422	-2.429	-2.432	-2.436	-2.440	-2.444	-2.446	-2.446	-2.448	-2.448	-2.446	-2.444	-2.442	-2.441	-2.438	-2.434	-2.430	-2.426	-2.421	-2.416	-2.411	-2.406	-2.401	-2.395	-2.390	-2.385	-2.380	-2.375	-2.371	-2.366	-2.364	-2.360	-2.356	-2.355	-2.352	-2.351	-2.350	-2.351	-2.351	-2.352	-2.355	-2.359	-2.362	-2.368	-2.372	-2.379	-2.386	-2.394	-2.401	-2.410	-2.420	-2.431	-2.442	-2.454	-2.466	-2.479	-2.491	-2.505	-2.519	-2.534	-2.549	-2.561	-2.578	-2.591	-2.606	-2.621	-2.635	-2.650	-2.662	-2.676	-2.690	-2.702	-2.715	-2.728	-2.739	-2.749	-2.759	-2.769	-2.778	-2.785	-2.792	-2.799	-2.805	-2.810	-2.814	-2.818	-2.820	-2.821	-2.822	-2.822	-2.822	-2.824	-2.821	-2.820	-2.818	-2.814	-2.811	-2.805	-2.801	-2.796	-2.791	-2.785	-2.780	-2.772	-2.768	-2.760	-2.754	-2.746	-2.739	-2.732	-2.726	-2.719	-2.712	-2.705	-2.699	-2.692	-2.685	-2.679	-2.672	-2.668	-2.660	-2.654	-2.648	-2.641	-2.636	-2.631	-2.625	-2.620	-2.612	-2.608	-2.604	-2.598	-2.591	-2.586	-2.580	-2.575	-2.570	-2.564	-2.558	-2.552	-2.545	-2.539	-2.532	-2.525	-2.519	-2.512	-2.505	-2.498	-2.490	-2.482	-2.474	-2.465	-2.456	-2.448	-2.440	-2.430	-2.421	-2.411	-2.402	-2.394	-2.385	-2.375	-2.366	-2.358	-2.350	-2.341	-2.332	-2.325	-2.316	-2.310	-2.302	-2.296	-2.290	-2.284	-2.278	-2.274	-2.270	-2.265	-2.262	-2.260	-2.258	-2.256	-2.256	-2.256	-2.256	-2.258	-2.260	-2.262	-2.268	-2.271	-2.278	-2.284	-2.290	-2.298	-2.306	-2.315	-2.325	-2.334	-2.345	-2.356	-2.369	-2.380	-2.392	-2.406	-2.419	-2.434	-2.446	-2.461	-2.478	-2.491	-2.508	-2.522	-2.538	-2.551	-2.566	-2.580	-2.595	-2.609	-2.622	-2.636	-2.650	-2.662	-2.674	-2.686	-2.696	-2.708	-2.718	-2.726	-2.735	-2.742	-2.749	-2.754	-2.758	-2.761	-2.764	-2.765	-2.766	-2.766	-2.764	-2.761	-2.758	-2.752	-2.746	-2.739	-2.730	-2.720	-2.710	-2.699	-2.686	-2.672	-2.656	-2.641	-2.624	-2.605	-2.586	-2.566	-2.546	-2.525	-2.501	-2.479	-2.455	-2.430	-2.405	-2.379	-2.352	-2.328	-2.300	-2.272	-2.245	-2.216	-2.189	-2.160	-2.134	-2.105	-2.076	-2.049	-2.021	-1.994	-1.968	-1.941	-1.914	-1.889	-1.862	-1.836	-1.812	-1.789	-1.765	-1.742	-1.720	-1.698	-1.678	-1.656	-1.638	-1.619	-1.600	-1.581	-1.565	-1.549	-1.532	-1.518	-1.504	-1.490	-1.475	-1.464	-1.450	-1.438	-1.426	-1.415	-1.402	-1.391	-1.380	-1.370	-1.361	-1.352	-1.342	-1.332	-1.324	-1.314	-1.306	-1.296	-1.289	-1.280	-1.272	-1.264	-1.256	-1.249	-1.240	-1.232	-1.225	-1.218	-1.210	-1.202	-1.196	-1.189	-1.181	-1.175	-1.169	-1.162	-1.158	-1.151	-1.146	-1.141	-1.138	-1.134	-1.129	-1.126	-1.122	-1.121	-1.119	-1.118	-1.116	-1.116	-1.116	-1.116	-1.118	-1.119	-1.120	-1.124	-1.125	-1.129	-1.132	-1.135	-1.139	-1.144	-1.146	-1.151	-1.156	-1.161	-1.166	-1.170	-1.175	-1.179	-1.184	-1.188	-1.191	-1.195	-1.198	-1.201	-1.204	-1.205	-1.205	-1.206	-1.206	-1.205	-1.204	-1.201	-1.199	-1.195	-1.192	-1.188	-1.182	-1.175	-1.169	-1.161	-1.154	-1.145	-1.135	-1.126	-1.116	-1.104	-1.092	-1.080	-1.069	-1.056	-1.044	-1.030	-1.016	-1.002	-0.989	-0.975	-0.961	-0.948	-0.932	-0.920	-0.905	-0.892	-0.880	-0.866	-0.855	-0.842	-0.831	-0.819	-0.808	-0.798	-0.786	-0.779	-0.769	-0.761	-0.752	-0.746	-0.739	-0.732	-0.726	-0.721	-0.716	-0.711	-0.708	-0.704	-0.701	-0.698	-0.695	-0.692	-0.691	-0.691	-0.689	-0.689	-0.688	-0.689	-0.689	-0.689	-0.689	-0.690	-0.691	-0.692	-0.695	-0.696	-0.698	-0.699	-0.701	-0.704	-0.706	-0.709	-0.712	-0.715	-0.719	-0.722	-0.725	-0.729	-0.734	-0.739	-0.744	-0.748	-0.754	-0.759	-0.766	-0.771	-0.778	-0.785	-0.792	-0.800	-0.808	-0.818	-0.826	-0.835	-0.846	-0.856	-0.868	-0.878	-0.889	-0.901	-0.914	-0.926	-0.940	-0.952	-0.966	-0.980	-0.995	-1.009	-1.024	-1.039	-1.054	-1.069	-1.084	-1.100	-1.115	-1.131	-1.145	-1.161	-1.176	-1.192	-1.208	-1.221	-1.236	-1.250	-1.265	-1.279	-1.292	-1.305	-1.319	-1.330	-1.344	-1.355	-1.368	-1.378	-1.388	-1.399	-1.409	-1.419	-1.428	-1.436	-1.444	-1.454	-1.461	-1.468	-1.475	-1.481	-1.488	-1.494	-1.500	-1.505	-1.509	-1.514	-1.519	-1.522	-1.528	-1.532	-1.536	-1.541	-1.545	-1.550	-1.554	-1.559	-1.564	-1.568	-1.571	-1.576	-1.581	-1.586	-1.590	-1.595	-1.599	-1.605	-1.610	-1.615	-1.619	-1.625	-1.629	-1.635	-1.640	-1.644	-1.649	-1.652	-1.658	-1.661	-1.665	-1.669	-1.672	-1.676	-1.680	-1.682	-1.684	-1.686	-1.689	-1.690	-1.691	-1.691	-1.692	-1.692	-1.691	-1.690	-1.689	-1.686	-1.684	-1.680	-1.676	-1.672	-1.669	-1.664	-1.659	-1.652	-1.646	-1.639	-1.634	-1.625	-1.619	-1.611	-1.602	-1.595	-1.586	-1.579	-1.571	-1.562	-1.555	-1.546	-1.539	-1.531	-1.522	-1.516	-1.510	-1.502	-1.496	-1.491	-1.485	-1.481	-1.476	-1.474	-1.471	-1.469	-1.468	-1.466	-1.466	-1.468	-1.469	-1.470	-1.474	-1.479	-1.484	-1.489	-1.495	-1.502	-1.511	-1.520	-1.530	-1.540	-1.552	-1.564	-1.578	-1.591	-1.606	-1.620	-1.638	-1.652	-1.671	-1.689	-1.708	-1.726	-1.746	-1.768	-1.788	-1.809	-1.830	-1.852	-1.874	-1.896	-1.919	-1.941	-1.964	-1.986	-2.010	-2.034	-2.056	-2.080	-2.101	-2.125	-2.148	-2.169	-2.191	-2.212	-2.234	-2.255	-2.275	-2.295	-2.315	-2.334	-2.351	-2.369	-2.385	-2.401	-2.416	-2.430	-2.444	-2.456	-2.468	-2.479	-2.488	-2.498	-2.505	-2.511	-2.518	-2.522	-2.526	-2.529	-2.531	-2.532	-2.531	-2.530	-2.528	-2.525	-2.520	-2.515	-2.509	-2.501	-2.494	-2.485	-2.475	-2.464	-2.452	-2.441	-2.429	-2.415	-2.402	-2.388	-2.372	-2.356	-2.341	-2.325	-2.309	-2.291	-2.276	-2.260	-2.244	-2.226	-2.209	-2.192	-2.176	-2.161	-2.146	-2.131	-2.115	-2.101	-2.089	-2.074	-2.061	-2.049	-2.039	-2.027	-2.016	-2.006	-1.998	-1.989	-1.981	-1.974	-1.968	-1.962	-1.958	-1.954	-1.950	-1.946	-1.945	-1.944	-1.942	-1.942	-1.942	-1.944	-1.945	-1.946	-1.949	-1.952	-1.956	-1.959	-1.964	-1.968	-1.972	-1.978	-1.982	-1.988	-1.992	-1.999	-2.004	-2.010	-2.016	-2.021	-2.029	-2.034	-2.040	-2.046	-2.054	-2.060	-2.066	-2.074	-2.080	-2.086	-2.092	-2.099	-2.105	-2.111	-2.118	-2.124	-2.131	-2.136	-2.144	-2.151	-2.158	-2.164	-2.172	-2.180	-2.188	-2.194	-2.202	-2.211	-2.219	-2.228	-2.236	-2.246	-2.255	-2.265	-2.275	-2.285	-2.296	-2.308	-2.319	-2.330	-2.344	-2.356	-2.369	-2.384	-2.398	-2.410	-2.425	-2.440	-2.455	-2.471	-2.486	-2.502	-2.519	-2.536	-2.552	-2.570	-2.588	-2.605	-2.622	-2.640	-2.659	-2.676	-2.695	-2.712	-2.731	-2.749	-2.768	-2.785	-2.804	-2.821	-2.838	-2.855	-2.872	-2.890	-2.905	-2.921	-2.938	-2.952	-2.968	-2.981	-2.995	-3.008	-3.021	-3.032	-3.045	-3.056	-3.066	-3.076	-3.086	-3.095	-3.102	-3.109	-3.116	-3.122	-3.126	-3.131	-3.135	-3.138	-3.140	-3.142	-3.142	-3.144	-3.142	-3.142	-3.141	-3.139	-3.138	-3.134	-3.131	-3.126	-3.122	-3.118	-3.112	-3.108	-3.101	-3.096	-3.089	-3.084	-3.076	-3.069	-3.062	-3.055	-3.048	-3.040	-3.032	-3.025	-3.018	-3.011	-3.005	-2.998	-2.990	-2.982	-2.978	-2.970	-2.964	-2.959	-2.954	-2.949	-2.944	-2.940	-2.935	-2.931	-2.928	-2.924	-2.921	-2.918	-2.915	-2.912	-2.911	-2.909	-2.908	-2.905	-2.905	-2.904	-2.905	-2.905	-2.905	-2.906	-2.908	-2.908	-2.909	-2.910	-2.911	-2.912	-2.915	-2.916	-2.918	-2.920	-2.921	-2.924	-2.925	-2.928	-2.929	-2.931	-2.934	-2.935	-2.936	-2.938	-2.939	-2.940	-2.941	-2.941	-2.942	-2.944	-2.944	-2.945	-2.944	-2.945	-2.944	-2.944	-2.944	-2.942	-2.941	-2.941	-2.939	-2.938	-2.934	-2.931	-2.929	-2.926	-2.922	-2.920	-2.915	-2.911	-2.906	-2.901	-2.896	-2.891	-2.884	-2.879	-2.871	-2.864	-2.856	-2.849	-2.840	-2.831	-2.821	-2.811	-2.802	-2.791	-2.779	-2.768	-2.755	-2.744	-2.731	-2.716	-2.702	-2.688	-2.674	-2.658	-2.642	-2.626	-2.609	-2.591	-2.574	-2.556	-2.538	-2.519	-2.500	-2.480	-2.461	-2.441	-2.421	-2.401	-2.381	-2.361	-2.340	-2.321	-2.301	-2.281	-2.261	-2.241	-2.222	-2.205	-2.186	-2.169	-2.152	-2.136	-2.120	-2.106	-2.092	-2.079	-2.066	-2.056	-2.045	-2.036	-2.029	-2.021	-2.016	-2.011	-2.006	-2.005	-2.004	-2.004	-2.004	-2.007	-2.010	-2.015	-2.021	-2.027	-2.036	-2.045	-2.055	-2.065	-2.076	-2.090	-2.102	-2.118	-2.131	-2.148	-2.162	-2.180	-2.196	-2.211	-2.229	-2.245	-2.262	-2.279	-2.295	-2.311	-2.328	-2.342	-2.356	-2.371	-2.385	-2.399	-2.410	-2.421	-2.431	-2.440	-2.449	-2.455	-2.461	-2.466	-2.470	-2.472	-2.475	-2.475	-2.475	-2.472	-2.470	-2.466	-2.460	-2.454	-2.446	-2.438	-2.429	-2.418	-2.408	-2.395	-2.381	-2.368	-2.354	-2.339	-2.322	-2.308	-2.291	-2.275	-2.258	-2.240	-2.224	-2.206	-2.188	-2.171	-2.154	-2.136	-2.119	-2.101	-2.084	-2.068	-2.051	-2.035	-2.020	-2.004	-1.989	-1.972	-1.959	-1.945	-1.931	-1.918	-1.905	-1.892	-1.880	-1.869	-1.859	-1.846	-1.836	-1.825	-1.815	-1.806	-1.795	-1.788	-1.778	-1.769	-1.760	-1.751	-1.742	-1.734	-1.725	-1.716	-1.708	-1.699	-1.690	-1.681	-1.672	-1.662	-1.654	-1.644	-1.634	-1.622	-1.612	-1.602	-1.590	-1.580	-1.568	-1.556	-1.542	-1.529	-1.516	-1.502	-1.489	-1.474	-1.458	-1.442	-1.426	-1.410	-1.394	-1.378	-1.360	-1.342	-1.325	-1.308	-1.290	-1.271	-1.251	-1.232	-1.214	-1.192	-1.172	-1.154	-1.134	-1.114	-1.094	-1.072	-1.052	-1.032	-1.012	-0.992	-0.972	-0.952	-0.934	-0.915	-0.896	-0.879	-0.859	-0.841	-0.825	-0.808	-0.791	-0.776	-0.761	-0.746	-0.732	-0.719	-0.706	-0.694	-0.682	-0.671	-0.661	-0.652	-0.644	-0.635	-0.629	-0.622	-0.616	-0.611	-0.606	-0.604	-0.600	-0.599	-0.596	-0.594	-0.594	-0.594	-0.594	-0.594	-0.595	-0.598	-0.599	-0.600	-0.601	-0.605	-0.606	-0.609	-0.611	-0.611	-0.614	-0.615	-0.615	-0.616	-0.616	-0.616	-0.616	-0.614	-0.612	-0.609	-0.606	-0.602	-0.598	-0.592	-0.586	-0.578	-0.571	-0.562	-0.551	-0.540	-0.529	-0.516	-0.502	-0.486	-0.471	-0.456	-0.438	-0.420	-0.401	-0.381	-0.360	-0.340	-0.318	-0.295	-0.272	-0.249	-0.225	-0.201	-0.176	-0.151	-0.128	-0.102	-0.078	-0.052	-0.029	-0.004	0.020	0.044	0.068	0.091	0.112	0.135	0.156	0.176	0.196	0.215	0.234	0.251	0.269	0.284	0.299	0.312	0.325	0.338	0.350	0.359	0.370	0.378	0.385	0.391	0.398	0.402	0.408	0.410	0.414	0.416	0.418	0.419	0.420	0.420	0.419	0.418	0.418	0.415	0.412	0.410	0.409	0.405	0.402	0.400	0.398	0.394	0.391	0.389	0.385	0.381	0.379	0.376	0.374	0.370	0.368	0.364	0.362	0.360	0.358	0.355	0.352	0.350	0.348	0.345	0.342	0.339	0.338	0.334	0.331	0.328	0.324	0.320	0.316	0.311	0.308	0.302	0.299	0.292	0.286	0.280	0.274	0.268	0.260	0.252	0.244	0.238	0.228	0.219	0.210	0.200	0.190	0.180	0.170	0.160	0.149	0.138	0.126	0.115	0.105	0.092	0.081	0.069	0.058	0.046	0.035	0.022	0.011	0.000	-0.011	-0.022	-0.034	-0.044	-0.054	-0.065	-0.075	-0.084	-0.094	-0.102	-0.111	-0.122	-0.130	-0.139	-0.148	-0.155	-0.162	-0.171	-0.179	-0.186	-0.194	-0.201	-0.209	-0.215	-0.221	-0.229	-0.236	-0.242	-0.249	-0.255	-0.262	-0.269	-0.276	-0.281	-0.289	-0.295	-0.301	-0.308	-0.314	-0.319	-0.326	-0.331	-0.336	-0.342	-0.349	-0.354	-0.360	-0.365	-0.369	-0.374	-0.379	-0.382	-0.388	-0.391	-0.394	-0.399	-0.400	-0.404	-0.405	-0.406	-0.409	-0.410	-0.411	-0.410	-0.410	-0.409	-0.409	-0.408	-0.406	-0.404	-0.401	-0.399	-0.396	-0.392	-0.391	-0.388	-0.384	-0.379	-0.376	-0.371	-0.369	-0.364	-0.360	-0.356	-0.352	-0.349	-0.346	-0.342	-0.340	-0.338	-0.334	-0.331	-0.330	-0.329	-0.329	-0.328	-0.328	-0.330	-0.331	-0.332	-0.334	-0.338	-0.340	-0.344	-0.349	-0.354	-0.359	-0.364	-0.370	-0.378	-0.386	-0.394	-0.402	-0.411	-0.421	-0.431	-0.442	100.000	5.000	2.000	1.000	7.000	3.000	1.000	1216.000	2.000	1478.000	3.000	1605.000	0.000	0.000	0.000	0.000	0.000	0.000	0.000	0.000	0.000	0.000	0.000	0.000	0.458	0.454	0.451	0.449	0.448	0.448	0.446	0.448	0.449	0.451	0.455	0.460	0.465	0.471	0.480	0.488	0.498	0.509	0.521	0.535	0.549	0.565	0.582	0.600	0.620	0.640	0.661	0.685	0.710	0.735	0.760	0.789	0.818	0.846	0.878	0.909	0.940	0.974	1.008	1.042	1.079	1.115	1.150	1.189	1.225	1.262	1.300	1.339	1.378	1.416	1.454	1.491	1.529	1.566	1.604	1.639	1.675	1.710	1.745	1.778	1.810	1.842	1.875	1.905	1.934	1.961	1.989	2.014	2.039	2.061	2.084	2.104	2.124	2.141	2.160	2.174	2.189	2.202	2.214	2.225	2.235	2.244	2.251	2.258	2.264	2.269	2.272	2.275	2.278	2.279	2.280	2.280	2.280	2.280	2.279	2.278	2.276	2.275	2.274	2.271	2.271	2.269	2.268	2.268	2.266	2.266	2.266	2.266	2.268	2.269	2.271	2.274	2.276	2.280	2.282	2.289	2.294	2.299	2.306	2.312	2.320	2.328	2.336	2.346	2.355	2.365	2.376	2.385	2.398	2.408	2.420	2.430	2.442	2.454	2.465	2.478	2.489	2.501	2.512	2.524	2.534	2.545	2.555	2.566	2.575	2.586	2.594	2.602	2.611	2.619	2.626	2.631	2.638	2.644	2.648	2.651	2.655	2.658	2.660	2.661	2.664	2.664	2.664	2.662	2.660	2.659	2.656	2.654	2.650	2.646	2.641	2.636	2.631	2.625	2.619	2.611	2.605	2.598	2.590	2.581	2.574	2.564	2.556	2.546	2.536	2.526	2.518	2.509	2.499	2.489	2.479	2.468	2.458	2.448	2.438	2.428	2.418	2.409	2.399	2.390	2.381	2.371	2.364	2.355	2.348	2.339	2.331	2.324	2.318	2.311	2.305	2.300	2.295	2.290	2.286	2.282	2.279	2.276	2.275	2.275	2.274	2.275	2.274	2.275	2.278	2.280	2.282	2.285	2.290	2.294	2.300	2.305	2.312	2.319	2.328	2.335	2.344	2.352	2.361	2.371	2.381	2.391	2.402	2.414	2.424	2.436	2.448	2.460	2.471	2.484	2.496	2.509	2.520	2.532	2.544	2.555	2.566	2.579	2.589	2.599	2.609	2.619	2.628	2.636	2.644	2.650	2.656	2.662	2.669	2.672	2.675	2.679	2.681	2.681	2.682	2.681	2.680	2.678	2.674	2.670	2.664	2.659	2.651	2.644	2.635	2.625	2.615	2.602	2.591	2.578	2.564	2.549	2.532	2.518	2.500	2.482	2.465	2.446	2.428	2.408	2.388	2.366	2.346	2.326	2.305	2.284	2.262	2.240	2.219	2.196	2.175	2.154	2.132	2.111	2.090	2.070	2.050	2.030	2.010	1.991	1.972	1.954	1.935	1.919	1.902	1.888	1.872	1.858	1.842	1.830	1.816	1.805	1.792	1.782	1.772	1.762	1.754	1.745	1.738	1.730	1.724	1.718	1.711	1.708	1.701	1.698	1.692	1.689	1.685	1.681	1.678	1.675	1.672	1.669	1.666	1.662	1.659	1.656	1.652	1.649	1.644	1.640	1.635	1.629	1.624	1.618	1.612	1.604	1.598	1.589	1.580	1.571	1.561	1.551	1.540	1.528	1.516	1.504	1.490	1.475	1.461	1.446	1.430	1.415	1.399	1.381	1.365	1.346	1.329	1.310	1.291	1.272	1.254	1.235	1.215	1.196	1.176	1.158	1.139	1.120	1.101	1.082	1.065	1.046	1.029	1.011	0.996	0.980	0.965	0.950	0.936	0.924	0.911	0.900	0.889	0.880	0.870	0.862	0.856	0.850	0.845	0.840	0.839	0.835	0.835	0.836	0.838	0.841	0.845	0.850	0.858	0.864	0.872	0.884	0.894	0.906	0.920	0.934	0.950	0.968	0.985	1.004	1.024	1.045	1.068	1.089	1.114	1.138	1.164	1.190	1.216	1.244	1.272	1.301	1.331	1.361	1.392	1.425	1.455	1.488	1.520	1.552	1.586	1.619	1.652	1.684	1.718	1.751	1.784	1.816	1.850	1.881	1.915	1.946	1.978	2.007	2.039	2.069	2.098	2.126	2.154	2.181	2.208	2.234	2.260	2.284	2.306	2.329	2.351	2.371	2.391	2.410	2.429	2.445	2.461	2.476	2.490	2.502	2.515	2.526	2.536	2.546	2.554	2.562	2.568	2.575	2.580	2.582	2.586	2.589	2.591	2.591	2.591	2.591	2.590	2.589	2.586	2.584	2.581	2.578	2.574	2.569	2.565	2.560	2.554	2.550	2.544	2.538	2.532	2.526	2.521	2.514	2.509	2.504	2.499	2.492	2.488	2.482	2.478	2.472	2.468	2.462	2.459	2.455	2.450	2.448	2.444	2.441	2.439	2.436	2.435	2.432	2.430	2.430	2.429	2.428	2.428	2.425	2.425	2.428	2.428	2.428	2.428	2.429	2.429	2.429	2.429	2.429	2.430	2.430	2.430	2.429	2.429	2.428	2.426	2.424	2.422	2.420	2.416	2.412	2.409	2.404	2.399	2.392	2.386	2.379	2.371	2.362	2.352	2.342	2.331	2.320	2.308	2.294	2.280	2.264	2.249	2.232	2.215	2.196	2.178	2.158	2.138	2.116	2.094	2.072	2.049	2.025	2.001	1.978	1.952	1.928	1.901	1.876	1.851	1.825	1.799	1.772	1.746	1.721	1.695	1.670	1.644	1.619	1.594	1.570	1.548	1.524	1.501	1.479	1.458	1.436	1.416	1.398	1.379	1.361	1.346	1.331	1.318	1.305	1.292	1.281	1.270	1.261	1.255	1.248	1.242	1.238	1.235	1.232	1.231	1.231	1.232	1.235	1.238	1.241	1.246	1.251	1.259	1.266	1.275	1.282	1.295	1.305	1.316	1.329	1.342	1.355	1.369	1.382	1.398	1.412	1.428	1.442	1.459	1.475	1.490	1.506	1.522	1.538	1.554	1.571	1.586	1.602	1.618	1.634	1.649	1.664	1.678	1.692	1.706	1.721	1.735	1.748	1.760	1.772	1.785	1.796	1.808	1.820	1.830	1.841	1.850	1.860	1.870	1.879	1.888	1.896	1.904	1.912	1.921	1.929	1.935	1.944	1.951	1.959	1.965	1.972	1.981	1.988	1.995	2.001	2.009	2.016	2.024	2.031	2.039	2.046	2.055	2.062	2.071	2.079	2.088	2.096	2.105	2.114	2.122	2.131	2.140	2.150	2.160	2.171	2.181	2.191	2.201	2.212	2.225	2.235	2.246	2.258	2.269	2.280	2.291	2.302	2.314	2.326	2.338	2.349	2.360	2.371	2.382	2.394	2.404	2.414	2.424	2.432	2.442	2.451	2.460	2.470	2.478	2.484	2.491	2.496	2.504	2.508	2.512	2.515	2.519	2.521	2.522	2.521	2.522	2.521	2.518	2.515	2.511	2.505	2.499	2.492	2.485	2.475	2.466	2.454	2.442	2.429	2.414	2.400	2.382	2.366	2.349	2.330	2.309	2.288	2.265	2.244	2.220	2.195	2.170	2.144	2.116	2.089	2.061	2.033	2.002	1.974	1.942	1.912	1.882	1.851	1.819	1.788	1.756	1.724	1.691	1.659	1.628	1.595	1.565	1.532	1.502	1.470	1.440	1.410	1.380	1.351	1.322	1.294	1.266	1.239	1.212	1.186	1.161	1.138	1.114	1.092	1.070	1.050	1.030	1.011	0.992	0.975	0.959	0.944	0.929	0.916	0.902	0.891	0.881	0.871	0.862	0.854	0.848	0.842	0.838	0.832	0.829	0.828	0.825	0.824	0.824	0.824	0.826	0.828	0.832	0.835	0.839	0.844	0.849	0.855	0.861	0.868	0.875	0.881	0.890	0.896	0.905	0.914	0.921	0.930	0.939	0.948	0.958	0.965	0.974	0.982	0.990	0.998	1.006	1.014	1.021	1.029	1.035	1.042	1.048	1.052	1.058	1.062	1.066	1.070	1.074	1.076	1.079	1.080	1.081	1.081	1.081	1.081	1.080	1.079	1.076	1.074	1.070	1.068	1.062	1.059	1.054	1.049	1.042	1.036	1.030	1.024	1.018	1.011	1.004	0.996	0.990	0.984	0.975	0.968	0.961	0.954	0.946	0.939	0.932	0.925	0.919	0.911	0.908	0.901	0.896	0.891	0.885	0.881	0.879	0.874	0.870	0.868	0.866	0.864	0.862	0.861	0.861	0.861	0.861	0.862	0.862	0.865	0.868	0.869	0.871	0.874	0.878	0.881	0.884	0.889	0.894	0.898	0.902	0.909	0.912	0.918	0.924	0.929	0.934	0.938	0.944	0.948	0.952	0.958	0.962	0.966	0.970	0.972	0.978	0.979	0.982	0.984	0.986	0.988	0.988	0.988	0.989	0.988	0.988	0.986	0.982	0.980	0.978	0.975	0.970	0.966	0.961	0.956	0.950	0.944	0.938	0.930	0.922	0.915	0.909	0.900	0.890	0.882	0.874	0.865	0.856	0.846	0.838	0.829	0.819	0.810	0.801	0.792	0.784	0.774	0.766	0.758	0.750	0.742	0.735	0.728	0.720	0.714	0.708	0.701	0.696	0.691	0.686	0.682	0.679	0.676	0.672	0.671	0.669	0.666	0.666	0.665	0.665	0.665	0.665	0.666	0.666	0.668	0.670	0.672	0.675	0.678	0.681	0.684	0.689	0.692	0.696	0.701	0.708	0.711	0.716	0.722	0.728	0.735	0.740	0.748	0.755	0.761	0.768	0.775	0.782	0.790	0.799	0.806	0.814	0.821	0.830	0.838	0.846	0.856	0.864	0.872	0.881	0.890	0.900	0.908	0.918	0.926	0.935	0.944	0.955	0.964	0.972	0.981	0.991	1.001	1.009	1.019	1.028	1.038	1.046	1.055	1.065	1.074	1.082	1.091	1.101	1.109	1.119	1.128	1.135	1.144	1.152	1.161	1.170	1.178	1.186	1.195	1.202	1.211	1.219	1.226	1.235	1.242	1.250	1.258	1.266	1.274	1.281	1.289	1.295	1.302	1.311	1.319	1.326	1.332	1.340	1.348	1.355	1.361	1.369	1.376	1.384	1.391	1.398	1.405	1.411	1.418	1.426	1.432	1.440	1.446	1.452	1.460	1.466	1.474	1.480	1.488	1.495	1.501	1.508	1.514	1.522	1.529	1.535	1.542	1.549	1.556	1.564	1.570	1.578	1.585	1.592	1.599	1.605	1.612	1.620	1.626	1.632	1.639	1.646	1.652	1.659	1.666	1.672	1.679	1.685	1.690	1.696	1.702	1.708	1.712	1.718	1.722	1.728	1.730	1.735	1.739	1.741	1.744	1.746	1.749	1.750	1.751	1.752	1.751	1.751	1.750	1.749	1.748	1.744	1.741	1.736	1.732	1.728	1.721	1.715	1.709	1.701	1.694	1.685	1.676	1.668	1.656	1.646	1.635	1.625	1.612	1.601	1.589	1.576	1.564	1.550	1.536	1.522	1.509	1.495	1.481	1.468	1.454	1.440	1.426	1.412	1.399	1.386	1.374	1.361	1.350	1.338	1.326	1.315	1.306	1.296	1.288	1.278	1.270	1.262	1.256	1.249	1.244	1.239	1.235	1.230	1.229	1.226	1.225	1.224	1.224	1.224	1.224	1.226	1.228	1.231	1.235	1.239	1.242	1.248	1.252	1.259	1.264	1.269	1.276	1.282	1.289	1.295	1.302	1.309	1.315	1.322	1.329	1.335	1.341	1.348	1.352	1.359	1.364	1.369	1.372	1.378	1.380	1.384	1.386	1.389	1.390	1.392	1.394	1.392	1.392	1.392	1.391	1.389	1.388	1.385	1.381	1.378	1.372	1.370	1.364	1.360	1.355	1.349	1.344	1.338	1.331	1.326	1.321	1.314	1.308	1.302	1.298	1.291	1.288	1.281	1.278	1.274	1.270	1.268	1.264	1.262	1.262	1.261	1.262	1.262	1.265	1.268	1.270	1.275	1.281	1.286	1.295	1.304	1.312	1.322	1.334	1.346	1.360	1.374	1.389	1.405	1.421	1.440	1.459	1.478	1.499	1.520	1.542	1.565	1.589	1.612	1.638	1.661	1.688	1.714	1.738	1.764	1.790	1.818	1.844	1.870	1.896	1.922	1.948	1.974	1.999	2.022	2.047	2.070	2.092	2.114	2.135	2.155	2.174	2.191	2.208	2.224	2.239	2.251	2.262	2.274	2.282	2.291	2.296	2.301	2.305	2.308	2.308	2.306	2.304	2.300	2.294	2.288	2.279	2.269	2.258	2.245	2.231	2.216	2.200	2.182	2.165	2.145	2.124	2.104	2.081	2.059	2.034	2.010	1.986	1.960	1.934	1.909	1.882	1.856	1.829	1.804	1.776	1.750	1.725	1.699	1.674	1.649	1.625	1.600	1.578	1.555	1.534	1.512	1.492	1.472	1.455	1.436	1.420	1.404	1.390	1.378	1.365	1.354	1.344	1.334	1.328	1.320	1.314	1.309	1.305	1.302	1.300	1.299	1.299	1.299	1.301	1.304	1.308	1.311	1.315	1.321	1.326	1.334	1.340	1.348	1.354	1.362	1.371	1.380	1.390	1.399	1.409	1.418	1.426	1.436	1.445	1.454	1.462	1.471	1.480	1.488	1.495	1.502	1.509	1.515	1.521	1.526	1.531	1.535	1.538	1.541	1.544	1.545	1.545	1.546	1.545	1.544	1.541	1.538	1.534	1.529	1.522	1.518	1.510	1.504	1.495	1.485	1.476	1.465	1.454	1.441	1.429	1.415	1.402	1.389	1.372	1.359	1.342	1.326	1.310	1.294	1.278	1.260	1.242	1.225	1.209	1.191	1.175	1.158	1.140	1.124	1.108	1.091	1.076	1.060	1.046	1.031	1.019	1.005	0.992	0.980	0.969	0.959	0.951	0.944	0.935	0.930	0.924	0.919	0.916	0.914	0.912	0.912	0.912	0.914	0.916	0.921	0.926	0.931	0.938	0.945	0.954	0.965	0.975	0.986	0.999	1.011	1.025	1.040	1.054	1.071	1.088	1.104	1.121	1.140	1.158	1.175	1.194	1.212	1.231	1.250	1.268	1.286	1.304	1.322	1.340	1.358	1.375	1.392	1.409	1.424	1.440	1.454	1.469	1.481	1.494	1.506	1.516	1.528	1.538	1.546	1.554	1.561	1.568	1.574	1.578	1.582	1.586	1.589	1.591	1.591	1.591	1.591	1.590	1.588	1.585	1.584	1.580	1.575	1.570	1.565	1.560	1.554	1.548	1.541	1.534	1.526	1.519	1.511	1.504	1.495	1.488	1.479	1.470	1.462	1.454	1.446	1.438	1.429	1.421	1.414	1.406	1.398	1.391	1.384	1.376	1.370	1.364	1.358	1.351	1.346	1.340	1.335	1.330	1.325	1.320	1.315	1.311	1.308	1.304	1.300	1.296	1.294	1.290	1.289	1.285	1.284	1.280	1.279	1.276	1.274	1.272	1.270	1.269	1.268	1.265	1.264	1.261	1.260	1.259	1.256	1.255	1.254	1.251	1.248	1.246	1.244	1.241	1.238	1.235	1.231	1.229	1.225	1.221	1.216	1.212	1.208	1.204	1.198	1.194	1.188	1.181	1.176	1.169	1.162	1.155	1.148	1.141	1.134	1.125	1.118	1.109	1.100	1.091	1.081	1.071	1.061	1.051	1.041	1.031	1.020	1.009	0.999	0.988	0.976	0.964	0.952	0.941	0.930	0.916	0.904	0.892	0.880	0.866	0.854	0.841	0.829	0.816	0.802	0.790	0.778	0.764	0.751	0.738	0.725	0.711	0.699	0.685	0.672	0.659	0.644	0.631	0.619	0.606	0.591	0.578	0.565	0.551	0.536	0.524	0.510	0.496	0.482	0.468	0.454	0.440	0.425	0.411	0.396	0.381	0.366	0.352	0.338	0.321	0.306	0.291	0.275	0.260	0.245	0.229	0.212	0.196	0.180	0.164	0.146	0.130	0.112	0.095	0.078	0.060	0.041	0.022	0.005	-0.014	-0.032	-0.052	-0.070	-0.090	-0.110	-0.130	-0.150	-0.170	-0.190	-0.211	-0.231	-0.252	-0.272	-0.294	-0.315	-0.336	-0.356	-0.378	-0.399	-0.419	-0.441	-0.461	-0.482	-0.502	-0.522	-0.544	-0.564	-0.582	-0.601	-0.621	-0.639	-0.659	-0.676	-0.694	-0.711	-0.728	-0.742	-0.759	-0.772	-0.786	-0.800	-0.814	-0.826	-0.836	-0.848	-0.858	-0.868	-0.875	-0.882	-0.889	-0.895	-0.901	-0.905	-0.908	-0.910	-0.912	-0.914	-0.914	-0.914	-0.912	-0.910	-0.908	-0.902	-0.898	-0.891	-0.886	-0.879	-0.871	-0.862	-0.854	-0.845	-0.834	-0.824	-0.812	-0.801	-0.788	-0.775	-0.762	-0.749	-0.734	-0.720	-0.705	-0.690	-0.675	-0.658	-0.642	-0.626	-0.611	-0.595	-0.578	-0.560	-0.544	-0.526	-0.510	-0.492	-0.475	-0.458	-0.441	-0.424	-0.408	-0.391	-0.375	-0.359	-0.342	-0.326	-0.311	-0.296	-0.281	-0.266	-0.252	-0.238	-0.224	-0.210	-0.198	-0.185	-0.174	-0.161	-0.151	-0.140	-0.130	-0.121	-0.112	-0.104	-0.096	-0.089	-0.084	-0.078	-0.072	-0.068	-0.064	-0.061	-0.059	-0.056	-0.056	-0.056	-0.056	-0.058	-0.060	-0.062	-0.066	-0.070	-0.074	-0.079	-0.084	-0.089	-0.095	-0.104	-0.110	-0.118	-0.126	-0.134	-0.142	-0.151	-0.160	-0.169	-0.179	-0.189	-0.198	-0.208	-0.216	-0.225	-0.235	-0.244	-0.251	-0.260	-0.266	-0.274	-0.280	-0.288	-0.292	-0.298	-0.302	-0.306	-0.309	-0.311	-0.312	-0.314	-0.315	-0.314	-0.311	-0.310	-0.308	-0.304	-0.300	-0.295	-0.289	-0.282	-0.275	-0.266	-0.259	-0.249	-0.240	-0.230	-0.219	-0.206	-0.194	-0.181	-0.169	-0.156	-0.144	-0.130	-0.118	-0.102	-0.089	-0.076	-0.064	-0.050	-0.038	-0.024	-0.011	0.000	0.011	0.022	0.035	0.045	0.054	0.064	0.072	0.080	0.088	0.094	0.100	0.105	0.109	0.112	0.115	0.118	0.119	0.119	0.119	0.119	0.116	0.114	0.111	0.108	0.102	0.098	0.092	0.085	0.079	0.071	0.062	0.055	0.046	0.038	0.028	0.018	0.008	-0.001	-0.012	-0.022	-0.032	-0.042	-0.054	-0.064	-0.075	-0.085	-0.094	-0.105	-0.115	-0.124	-0.134	-0.144	-0.152	-0.161	-0.170	-0.178	-0.186	-0.195	-0.201	-0.208	-0.214	-0.220	-0.226	-0.231	-0.236	-0.240	-0.245	-0.249	-0.252	-0.256	-0.259	-0.262	-0.264	-0.265	-0.268	-0.269	-0.270	-0.270	-0.271	-0.270	-0.271	-0.271	-0.271	-0.271	-0.271	-0.270	-0.269	-0.268	-0.266	-0.265	-0.262	-0.262	-0.260	-0.259	-0.259	-0.256	-0.255	-0.254	-0.252	-0.251	-0.250	-0.249	-0.249	-0.246	-0.245	-0.245	-0.244	-0.242	-0.244	-0.242	-0.242	-0.242	-0.242	-0.242	-0.242	-0.244	-0.242	-0.244	-0.244	-0.245	-0.246	-0.248	-0.249	-0.250	-0.251	-0.254	-0.255	-0.258	-0.259	-0.261	-0.264	-0.265	-0.268	-0.269	-0.271	-0.272	-0.275	-0.276	-0.279	-0.280	-0.281	-0.282	-0.285	-0.286	-0.288	-0.288	-0.289	-0.289	-0.289	-0.289	-0.289	-0.289	-0.288	-0.286	-0.286	-0.285	-0.284	-0.281	-0.279	-0.275	-0.272	-0.270	-0.266	-0.260	-0.256	-0.250	-0.245	-0.239	-0.231	-0.225	-0.218	-0.210	-0.201	-0.192	-0.182	-0.174	-0.164	-0.152	-0.141	-0.129	-0.118	-0.105	-0.091	-0.079	-0.065	-0.051	-0.036	-0.021	-0.008	0.009	0.024	0.041	0.058	0.074	0.091	0.108	0.124	0.141	0.159	0.175	0.192	0.209	0.225	0.241	0.259	0.274	0.289	0.305	0.320	0.335	0.348	0.362	0.375	0.388	0.400	0.410	0.421	0.431	0.440	0.449	0.456	0.464	0.470	0.475	0.480	0.482	0.485	0.489	0.490	0.490	0.490	0.488	0.486	0.484	0.480	0.476	0.471	0.468	0.461	0.455	0.448	0.441	0.434	0.426	0.418	0.409	0.400	0.391	0.382	0.374	0.365	0.356	0.348	0.338	0.330	0.322	0.314	0.306	0.299	0.292	0.285	0.280	0.274	0.268	0.265	0.260	0.256	0.254	0.252	0.251	0.250	0.249	0.250	0.250	0.251	0.252	0.255	0.259	0.262	0.266	0.270	0.275	0.280	0.286	0.291	0.298	0.304	0.310	0.318	0.324	0.331	0.338	0.344	0.351	0.359	0.365	0.372	0.380	0.386	0.391	0.398	0.402	0.408	0.411	0.416	0.419	0.421	0.424	0.426	0.428	0.428	0.426	0.426	0.425	0.421	0.420	0.416	0.410	0.406	0.399	0.392	0.384	0.376	0.366	0.356	0.346	0.334	0.322	0.309	0.295	0.280	0.265	0.250	0.234	0.216	0.200	0.181	0.162	0.144	0.125	0.105	0.085	0.065	0.045	0.025	0.004	-0.016	-0.038	-0.059	-0.080	-0.100	-0.120	-0.140	-0.160	-0.180	-0.200	-0.220	-0.239	-0.258	-0.275	-0.292	-0.309	-0.325	-0.341	-0.358	-0.370	-0.385	-0.398	-0.410	-0.421	-0.434	-0.441	-0.451	-0.460	-0.468	-0.474	-0.480	-0.485	-0.489	-0.492	-0.495	-0.496	-0.498	-0.499	-0.498	-0.496	-0.495	-0.491	-0.489	-0.484	-0.479	-0.474	-0.468	-0.461	-0.454	-0.446	-0.440	-0.431	-0.422	-0.411	-0.401	-0.391	-0.381	-0.371	-0.361	-0.350	-0.340	-0.329	-0.318	-0.308	-0.296	-0.285	-0.275	-0.265	-0.254	-0.244	-0.235	-0.225	-0.216	-0.208	-0.200	-0.191	-0.184	-0.176	-0.170	-0.164	-0.158	-0.152	-0.148	-0.142	-0.140	-0.136	-0.134	-0.131	-0.130	-0.130	-0.129	-0.129	-0.129	-0.130	-0.132	-0.134	-0.136	-0.139	-0.141	-0.145	-0.149	-0.152	-0.156	-0.161	-0.165	-0.169	-0.174	-0.178	-0.184	-0.188	-0.192	-0.196	-0.201	-0.205	-0.209	-0.211	-0.215	-0.219	-0.220	-0.222	-0.224	-0.225	-0.225	-0.226	-0.225	-0.225	-0.222	-0.220	-0.218	-0.212	-0.208	-0.204	-0.198	-0.191	-0.185	-0.178	-0.168	-0.159	-0.150	-0.139	-0.128	-0.118	-0.105	-0.092	-0.080	-0.068	-0.054	-0.040	-0.025	-0.011	0.005	0.020	0.035	0.050	0.065	0.080	0.096	0.112	0.128	0.142	0.158	0.172	0.188	0.201	0.215	0.228	0.240	0.252	0.265	0.276	0.288	0.298	0.308	0.318	0.325	0.332	0.341	0.346	0.351	0.358	0.361	0.364	0.366	0.369	0.371	0.371	0.370	0.369	0.368	0.365	0.361	0.358	0.354	0.348	0.341	0.336	0.328	0.321	0.311	0.302	0.294	0.284	0.274	0.262	0.250	0.239	0.228	0.214	0.201	0.188	0.175	0.160	0.148	0.132	0.119	0.104	0.090	0.076	0.060	0.046	0.031	0.016	0.001	-0.014	-0.028	-0.042	-0.058	-0.071	-0.086	-0.100	-0.114	-0.128	-0.141	-0.154	-0.166	-0.179	-0.191	-0.202	-0.214	-0.224	-0.236	-0.246	-0.256	-0.265	-0.275	-0.284	-0.291	-0.299	-0.306	-0.312	-0.319	-0.326	-0.331	-0.338	-0.341	-0.346	-0.350	-0.354	-0.358	-0.360	-0.364	-0.365	-0.366	-0.368	-0.370	-0.370	-0.370	-0.371	-0.370	-0.370	-0.369	-0.368	-0.366	-0.365	-0.362	-0.360	-0.359	-0.356	-0.354	-0.351	-0.348	-0.345	-0.342	-0.339	-0.335	-0.332	-0.329	-0.325	-0.321	-0.319	-0.315	-0.311	-0.308	-0.305	-0.301	-0.299	-0.296	-0.291	-0.289	-0.286	-0.284	-0.280	-0.279	-0.276	-0.274	-0.271	-0.269	-0.268	-0.265	-0.264	-0.262	-0.261	-0.260	-0.259	-0.258	-0.256	-0.255	-0.255	-0.254	-0.254	-0.254	-0.252	-0.254	-0.252	-0.252	-0.252	-0.252	-0.252	-0.254	-0.254	-0.255	-0.255	-0.255	-0.256	-0.258	-0.258	-0.259	-0.258	-0.259	-0.259	-0.260	-0.260	-0.261	-0.261	-0.262	-0.264	-0.264	-0.264	-0.265	-0.265	-0.265	-0.265	-0.266	-0.266	-0.266	-0.266	-0.266	-0.266	-0.268	-0.268	-0.268	-0.268	-0.269	-0.269	-0.269	-0.269	-0.269	-0.270	-0.269	-0.270	-0.270	-0.271	-0.270	-0.271	-0.272	-0.272	-0.274	-0.274	-0.275	-0.278	-0.278	-0.280	-0.280	-0.282	-0.284	-0.285	-0.289	-0.290	-0.292	-0.294	-0.296	-0.299	-0.301	-0.305	-0.308	-0.310	-0.314	-0.318	-0.321	-0.325	-0.328	-0.332	-0.335	-0.339	-0.344	-0.348	-0.351	-0.356	-0.359	-0.364	-0.368	-0.372	-0.376	-0.380	-0.384	-0.389	-0.392	-0.396	-0.400	-0.404	-0.408	-0.409	-0.412	-0.415	-0.419	-0.421	-0.424	-0.426	-0.428	-0.429	-0.430	-0.431	-0.432	-0.434	-0.434	-0.434	-0.435	-0.434	-0.434	-0.431	-0.431	-0.430	-0.426	-0.424	-0.422	-0.419	-0.416	-0.411	-0.408	-0.402	-0.399	-0.394	-0.389	-0.382	-0.378	-0.371	-0.365	-0.359	-0.351	-0.344	-0.336	-0.329	-0.321	-0.315	-0.306	-0.298	-0.289	-0.281	-0.272	-0.264	-0.255	-0.245	-0.236	-0.228	-0.219	-0.210	-0.200	-0.192	-0.184	-0.175	-0.168	-0.159	-0.151	-0.144	-0.136	-0.130	-0.122	-0.116	-0.110	-0.104	-0.099	-0.094	-0.089	-0.085	-0.080	-0.078	-0.075	-0.071	-0.070	-0.068	-0.066	-0.066	-0.065	-0.066	-0.066	-0.068	-0.069	-0.069	-0.071	-0.074	-0.076	-0.079	-0.082	-0.086	-0.089	-0.094	-0.098	-0.101	-0.106	-0.110	-0.115	-0.120	-0.125	-0.130	-0.134	-0.139	-0.142	-0.148	-0.151	-0.154	-0.158	-0.160	-0.164	-0.166	-0.168	-0.169	-0.170	-0.170	-0.171	-0.170	-0.169	-0.168	-0.165	-0.162	-0.159	-0.154	-0.149	-0.142	-0.136	-0.129	-0.121	-0.114	-0.105	-0.094	-0.084	-0.074	-0.062	-0.049	-0.036	-0.022	-0.010	0.005	0.020	0.035	0.051	0.066	0.084	0.100	0.116	0.134	0.149	0.166	0.184	0.201	0.218	0.234	0.251	0.266	0.282	0.299	0.314	0.328	0.342	0.356	0.369	0.381	0.394	0.405	0.414	0.424	0.432	0.439	0.446	0.452	0.458	0.461	0.464	0.466	0.468	0.469	0.468	0.468	0.464	0.461	0.456	0.451	0.446	0.440	0.432	0.425	0.416	0.408	0.399	0.388	0.378	0.366	0.355	0.344	0.332	0.320	0.308	0.295	0.284	0.272	0.260	0.249	0.238	0.226	0.215	0.205	0.195	0.185	0.176	0.168	0.160	0.154	0.148	0.141	0.136	0.131	0.129	0.125	0.122	0.121	0.121	0.121	0.122	0.124	0.126	0.130	0.134	0.139	0.144	0.151	0.158	0.165	0.172	0.181	0.190	0.200	0.211	0.221	0.232	0.244	0.256	0.268	0.280	0.292	0.306	0.319	0.332	0.346	0.360	0.374	0.386	0.400	0.414	0.428	0.441	0.455	0.469	0.482	0.495	0.509	0.521	0.534	0.545	0.558	0.569	0.580	0.591	0.602	0.614	0.624	0.634	0.642	0.651	0.659	0.669	0.675	0.684	0.690	0.696	0.702	0.709	0.714	0.718	0.722	0.726	0.729	0.732	0.736	0.738	0.740	0.741	0.741	0.741	0.742	0.741	0.741	0.740	0.739	0.738	0.735	0.734	0.732	0.730	0.728	0.725	0.721	0.719	0.716	0.714	0.711	0.708	0.706	0.704	0.702	0.700	0.699	0.699	0.698	0.698	0.698	0.699	0.700	0.702	0.706	0.709	0.712	0.718	0.725	0.731	0.739	0.749	0.760	0.770	0.782	0.795	0.809	0.824	0.841	0.859	0.878	0.898	0.919	0.941	0.965	0.990	1.015	1.042	1.070	1.100	1.130	1.161	1.194	1.228	1.262	1.296	1.332	1.369	1.406	1.445	1.484	1.522	1.564	1.604	1.644	1.684	1.724	1.766	1.806	1.846	1.888	1.926	1.966	2.006	2.044	2.081	2.120	2.155	2.191	2.226	2.260	2.292	2.325	2.355	2.385	2.412	2.440	2.465	2.489	2.511	2.534	2.554	2.571	2.589	2.604	2.619	2.631	2.644	2.652	2.661	2.669	2.676	2.680	2.684	2.686	2.688	2.689	2.689	2.688	2.685	2.682	2.679	2.675	2.671	2.666	2.661	2.655	2.649	2.644	2.639	2.632	2.626	2.621	2.614	2.609	2.604	2.599	2.595	2.590	2.588	2.584	2.581	2.579	2.576	2.574	2.574	2.576	2.576	2.576	2.579	2.581	2.582	2.586	2.590	2.594	2.599	2.604	2.609	2.614	2.620	2.626	2.632	2.639	2.646	2.651	2.659	2.665	2.672	2.679	2.685	2.691	2.698	2.704	2.709	2.715	2.720	2.724	2.729	2.732	2.736	2.740	2.742	2.745	2.745	2.748	2.748	2.748	2.746	2.745	2.744	2.741	2.739	2.736	2.731	2.728	2.722	2.718	2.712	2.705	2.700	2.692	2.685	2.676	2.669	2.659	2.651	2.641	2.631	2.621	2.610	2.599	2.589	2.578	2.565	2.554	2.542	2.530	2.518	2.505	2.494	2.481	2.469	2.455	2.442	2.430	2.419	2.406	2.394	2.382	2.371	2.358	2.346	2.335	2.326	2.315	2.305	2.294	2.285	2.276	2.268	2.260	2.252	2.245	2.239	2.232	2.228	2.221	2.218	2.214	2.211	2.210	2.208	2.206	2.206	2.208	2.208	2.210	2.212	2.216	2.220	2.225	2.230	2.238	2.244	2.251	2.259	2.269	2.278	2.288	2.299	2.309	2.321	2.334	2.345	2.358	2.370	2.384	2.398	2.411	2.425	2.440	2.454	2.469	2.482	2.498	2.512	2.525	2.539	2.552	2.566	2.579	2.592	2.605	2.616	2.628	2.639	2.648	2.659	2.666	2.675	2.682	2.689	2.695	2.700	2.704	2.708	2.710	2.711	2.711	2.711	2.710	2.708	2.704	2.700	2.695	2.690	2.682	2.674	2.666	2.655	2.645	2.635	2.621	2.610	2.595	2.581	2.565	2.549	2.532	2.515	2.499	2.481	2.462	2.444	2.424	2.405	2.385	2.366	2.345	2.325	2.305	2.285	2.265	2.245	2.224	2.205	2.186	2.168	2.148	2.129	2.111	2.094	2.075	2.060	2.044	2.027	2.013	1.999	1.984	1.971	1.959	1.946	1.935	1.925	1.915	1.905	1.896	1.888	1.881	1.872	1.868	1.860	1.855	1.850	1.846	1.841	1.838	1.834	1.831	1.828	1.825	1.822	1.820	1.818	1.816	1.814	1.811	1.809	1.805	1.802	1.801	1.798	1.794	1.791	1.786	1.782	1.778	1.772	1.768	1.760	1.754	1.746	1.740	1.731	1.722	1.714	1.704	1.694	1.684	1.671	1.660	1.648	1.635	1.622	1.608	1.594	1.579	1.564	1.548	1.531	1.516	1.500	1.482	1.465	1.448	1.431	1.412	1.396	1.378	1.361	1.342	1.325	1.308	1.291	1.274	1.256	1.240	1.222	1.208	1.192	1.176	1.162	1.149	1.135	1.122	1.111	1.099	1.088	1.079	1.069	1.060	1.054	1.046	1.041	1.035	1.031	1.028	1.028	1.028	1.028	1.029	1.031	1.034	1.039	1.045	1.052	1.061	1.069	1.080	1.092	1.105	1.119	1.134	1.150	1.168	1.186	1.205	1.226	1.248	1.270	1.294	1.319	1.344	1.370	1.398	1.426	1.456	1.485	1.516	1.548	1.579	1.612	1.644	1.678	1.712	1.745	1.780	1.815	1.849	1.885	1.919	1.955	1.990	2.025	2.060	2.095	2.129	2.162	2.196	2.230	2.262	2.295	2.325	2.356	2.386	2.416	2.444	2.471	2.499	2.526	2.551	2.575	2.599	2.620	2.642	2.662	2.681	2.700	2.718	2.734	2.749	2.762	2.776	2.788	2.799	2.809	2.818	2.826	2.832	2.840	2.844	2.849	2.852	2.855	2.856	2.859	2.859	2.859	2.859	2.856	2.855	2.851	2.850	2.846	2.841	2.839	2.832	2.829	2.824	2.819	2.812	2.808	2.801	2.796	2.790	2.785	2.779	2.772	2.768	2.760	2.755	2.749	2.744	2.738	2.730	2.725	2.720	2.714	2.709	2.704	2.699	2.694	2.688	2.684	2.679	2.672	2.669	2.662	2.659	2.654	2.649	2.645	2.639	2.634	2.629	2.622	2.618	2.612	2.605	2.600	2.592	2.586	2.579	2.571	2.564	2.555	2.546	2.536	2.528	2.518	2.506	2.495	2.482	2.470	2.458	2.444	2.430	2.415	2.399	2.385	2.368	2.351	2.332	2.315	2.296	2.276	2.256	2.236	2.214	2.192	2.170	2.148	2.124	2.100	2.075	2.051	2.026	2.001	1.975	1.950	1.924	1.898	1.871	1.846	1.820	1.792	1.766	1.741	1.715	1.689	1.664	1.638	1.612	1.590	1.565	1.541	1.519	1.496	1.474	1.452	1.432	1.412	1.394	1.375	1.358	1.341	1.325	1.311	1.298	1.284	1.271	1.261	1.252	1.242	1.235	1.229	1.224	1.219	1.215	1.212	1.212	1.211	1.212	1.214	1.216	1.220	1.225	1.231	1.236	1.242	1.251	1.260	1.270	1.280	1.291	1.302	1.315	1.328	1.341	1.354	1.368	1.382	1.398	1.412	1.428	1.442	1.458	1.472	1.489	1.504	1.520	1.535	1.551	1.566	1.580	1.596	1.611	1.624	1.639	1.652	1.666	1.678	1.691	1.704	1.716	1.728	1.739	1.750	1.760	1.770	1.780	1.789	1.799	1.808	1.815	1.824	1.831	1.840	1.848	1.854	1.861	1.869	1.875	1.882	1.890	1.896	1.904	1.910	1.918	1.925	1.931	1.939	1.946	1.954	1.961	1.970	1.979	1.986	1.994	2.004	2.013	2.021	2.031	2.041	2.051	2.061	2.071	2.082	2.092	2.105	2.118	2.129	2.141	2.154	2.166	2.179	2.191	2.205	2.218	2.231	2.245	2.259	2.271	2.285	2.300	2.314	2.326	2.340	2.354	2.366	2.380	2.392	2.405	2.418	2.430	2.440	2.452	2.462	2.474	2.484	2.495	2.504	2.512	2.520	2.528	2.534	2.540	2.545	2.550	2.554	2.558	2.560	2.560	2.561	2.560	2.559	2.556	2.552	2.549	2.542	2.536	2.529	2.520	2.510	2.500	2.488	2.474	2.461	2.445	2.429	2.412	2.394	2.374	2.354	2.332	2.311	2.286	2.262	2.238	2.211	2.185	2.158	2.129	2.099	2.070	2.040	2.007	1.978	1.945	1.912	1.880	1.848	1.815	1.780	1.748	1.714	1.680	1.646	1.614	1.580	1.548	1.515	1.482	1.450	1.419	1.388	1.358	1.326	1.296	1.268	1.240	1.211	1.185	1.160	1.135	1.111	1.089	1.066	1.045	1.025	1.006	0.988	0.971	0.955	0.940	0.926	0.914	0.902	0.891	0.882	0.872	0.865	0.860	0.854	0.850	0.846	0.844	0.841	0.840	0.841	0.841	0.844	0.846	0.850	0.854	0.859	0.864	0.870	0.876	0.882	0.890	0.898	0.905	0.914	0.922	0.931	0.940	0.950	0.959	0.969	0.978	0.986	0.995	1.005	1.014	1.022	1.031	1.039	1.048	1.055	1.062	1.069	1.075	1.080	1.088	1.091	1.095	1.099	1.102	1.105	1.108	1.109	1.110	1.110	1.110	1.110	1.109	1.106	1.104	1.100	1.098	1.094	1.089	1.084	1.078	1.072	1.066	1.060	1.052	1.045	1.039	1.030	1.021	1.014	1.006	0.998	0.990	0.981	0.972	0.965	0.956	0.948	0.940	0.932	0.924	0.916	0.910	0.902	0.896	0.890	0.885	0.880	0.875	0.870	0.868	0.864	0.860	0.858	0.856	0.855	0.854	0.854	0.854	0.854	0.855	0.858	0.860	0.862	0.866	0.870	0.874	0.879	0.882	0.888	0.894	0.899	0.905	0.912	0.919	0.926	0.934	0.940	0.949	0.955	0.964	0.971	0.979	0.986	0.994	1.001	1.009	1.016	1.022	1.029	1.035	1.041	1.046	1.051	1.056	1.061	1.065	1.069	1.071	1.074	1.076	1.078	1.079	1.079	1.079	1.078	1.078	1.075	1.072	1.070	1.066	1.062	1.058	1.054	1.049	1.042	1.035	1.029	1.021	1.014	1.006	0.998	0.989	0.981	0.971	0.962	0.951	0.942	0.932	0.921	0.912	0.901	0.891	0.881	0.871	0.861	0.850	0.841	0.831	0.821	0.812	0.802	0.794	0.785	0.776	0.769	0.761	0.752	0.746	0.740	0.735	0.729	0.724	0.719	0.715	0.711	0.708	0.704	0.701	0.700	0.698	0.698	0.696	0.696	0.698	0.699	0.700	0.702	0.705	0.709	0.711	0.715	0.720	0.724	0.729	0.735	0.742	0.750	0.756	0.764	0.772	0.781	0.790	0.799	0.809	0.819	0.829	0.840	0.850	0.861	0.871	0.884	0.895	0.906	0.919	0.930	0.942	0.955	0.968	0.979	0.991	1.004	1.016	1.028	1.040	1.051	1.064	1.075	1.088	1.100	1.110	1.121	1.134	1.144	1.154	1.165	1.175	1.185	1.195	1.205	1.215	1.224	1.234	1.241	1.251	1.260	1.268	1.276	1.284	1.292	1.300	1.308	1.315	1.322	1.330	1.338	1.345	1.352	1.359	1.365	1.372	1.379	1.385	1.392	1.399	1.405	1.412	1.418	1.424	1.430	1.438	1.444	1.450	1.456	1.462	1.469	1.474	1.480	1.485	1.491	1.498	1.502	1.509	1.514	1.520	1.524	1.530	1.534	1.540	1.545	1.549	1.554	1.558	1.562	1.566	1.570	1.576	1.579	1.582	1.586	1.591	1.594	1.598	1.601	1.605	1.609	1.611	1.614	1.618	1.621	1.622	1.626	1.629	1.631	1.635	1.638	1.640	1.641	1.644	1.646	1.649	1.650	1.654	1.655	1.658	1.659	1.660	1.661	1.662	1.664	1.665	1.665	1.665	1.665	1.665	1.665	1.664	1.662	1.661	1.660	1.656	1.655	1.651	1.648	1.644	1.640	1.636	1.630	1.625	1.619	1.612	1.605	1.599	1.590	1.581	1.574	1.564	1.555	1.545	1.535	1.524	1.514	1.504	1.491	1.480	1.469	1.458	1.445	1.432	1.421	1.409	1.396	1.384	1.372	1.361	1.350	1.338	1.328	1.318	1.309	1.298	1.289	1.279	1.271	1.262	1.256	1.250	1.244	1.239	1.232	1.229	1.226	1.222	1.220	1.219	1.219	1.219	1.220	1.221	1.224	1.226	1.229	1.231	1.236	1.242	1.248	1.252	1.259	1.266	1.274	1.281	1.289	1.296	1.304	1.312	1.321	1.329	1.336	1.345	1.352	1.360	1.368	1.375	1.381	1.389	1.395	1.401	1.405	1.410	1.414	1.419	1.422	1.425	1.425	1.428	1.428	1.428	1.428	1.426	1.424	1.421	1.418	1.415	1.409	1.405	1.399	1.392	1.385	1.379	1.370	1.362	1.355	1.346	1.336	1.328	1.318	1.310	1.300	1.290	1.281	1.271	1.262	1.254	1.244	1.236	1.229	1.221	1.214	1.208	1.202	1.198	1.192	1.190	1.186	1.185	1.185	1.185	1.185	1.188	1.190	1.195	1.200	1.208	1.215	1.224	1.232	1.245	1.258	1.270	1.285	1.301	1.318	1.336	1.355	1.375	1.396	1.419	1.442	1.465	1.491	1.516	1.542	1.570	1.598	1.626	1.655	1.682	1.712	1.744	1.774	1.802	1.834	1.864	1.894	1.924	1.954	1.982	2.011	2.039	2.068	2.094	2.120	2.145	2.170	2.194	2.215	2.238	2.256	2.276	2.294	2.309	2.324	2.338	2.349	2.359	2.368	2.375	2.381	2.384	2.385	2.386	2.384	2.381	2.376	2.369	2.361	2.351	2.340	2.326	2.312	2.296	2.279	2.261	2.240	2.219	2.196	2.174	2.149	2.122	2.096	2.069	2.041	2.011	1.982	1.954	1.924	1.892	1.862	1.831	1.801	1.770	1.740	1.711	1.681	1.652	1.622	1.595	1.568	1.541	1.514	1.489	1.465	1.441	1.419	1.399	1.379	1.360	1.342	1.326	1.311	1.298	1.285	1.272	1.264	1.254	1.246	1.240	1.235	1.231	1.229	1.226	1.225	1.226	1.228	1.231	1.234	1.238	1.244	1.249	1.255	1.261	1.269	1.278	1.288	1.296	1.306	1.316	1.326	1.336	1.348	1.356	1.366	1.376	1.386	1.396	1.406	1.415	1.424	1.432	1.440	1.448	1.454	1.460	1.465	1.470	1.475	1.479	1.480	1.484	1.484	1.484	1.484	1.481	1.479	1.476	1.472	1.468	1.461	1.455	1.448	1.439	1.431	1.421	1.410	1.398	1.388	1.374	1.361	1.346	1.332	1.318	1.301	1.285	1.269	1.252	1.236	1.219	1.201	1.185	1.166	1.149	1.132	1.114	1.098	1.080	1.062	1.046	1.030	1.014	1.000	0.985	0.970	0.956	0.944	0.931	0.920	0.910	0.900	0.891	0.884	0.878	0.872	0.866	0.862	0.860	0.859	0.859	0.860	0.861	0.864	0.868	0.872	0.879	0.886	0.896	0.905	0.916	0.928	0.941	0.954	0.969	0.986	1.001	1.020	1.038	1.058	1.076	1.098	1.119	1.141	1.164	1.186	1.209	1.232	1.256	1.280	1.304	1.329	1.352	1.376	1.400	1.424	1.446	1.470	1.492	1.515	1.538	1.559	1.579	1.600	1.620	1.638	1.656	1.674	1.690	1.706	1.721	1.735	1.749	1.761	1.772	1.781	1.792	1.800	1.809	1.815	1.820	1.825	1.829	1.831	1.834	1.835	1.835	1.835	1.834	1.831	1.829	1.825	1.821	1.816	1.810	1.805	1.798	1.790	1.784	1.775	1.766	1.756	1.748	1.739	1.728	1.719	1.708	1.698	1.688	1.676	1.665	1.655	1.644	1.634	1.622	1.611	1.600	1.590	1.580	1.570	1.560	1.550	1.541	1.531	1.522	1.514	1.505	1.496	1.488	1.480	1.471	1.465	1.458	1.451	1.445	1.439	1.432	1.426	1.421	1.415	1.410	1.405	1.399	1.396	1.391	1.388	1.382	1.379	1.376	1.372	1.369	1.365	1.361	1.358	1.355	1.351	1.348	1.345	1.341	1.336	1.334	1.329	1.325	1.321	1.318	1.312	1.308	1.302	1.299	1.292	1.288	1.281	1.276	1.270	1.264	1.256	1.249	1.242	1.235	1.228	1.219	1.210	1.201	1.194	1.184	1.174	1.164	1.155	1.145	1.134	1.124	1.112	1.102	1.090	1.080	1.068	1.056	1.044	1.031	1.019	1.008	0.995	0.982	0.970	0.958	0.945	0.931	0.919	0.906	0.894	0.881	0.868	0.855	0.841	0.829	0.816	0.804	0.790	0.778	0.764	0.751	0.738	0.726	0.714	0.701	0.689	0.676	0.664	0.650	0.639	0.626	0.614	0.600	0.588	0.575	0.562	0.551	0.538	0.524	0.511	0.499	0.486	0.474	0.460	0.446	0.432	0.419	0.405	0.391	0.378	0.362	0.349	0.335	0.319	0.304	0.289	0.272	0.258	0.241	0.225	0.209	0.191	0.174	0.159	0.141	0.122	0.105	0.086	0.068	0.049	0.030	0.011	-0.008	-0.028	-0.048	-0.068	-0.088	-0.106	-0.126	-0.148	-0.166	-0.186	-0.206	-0.228	-0.248	-0.268	-0.289	-0.309	-0.328	-0.348	-0.368	-0.386	-0.405	-0.424	-0.442	-0.461	-0.479	-0.495	-0.512	-0.528	-0.544	-0.559	-0.572	-0.588	-0.601	-0.614	-0.626	-0.638	-0.648	-0.659	-0.669	-0.676	-0.685	-0.692	-0.699	-0.705	-0.709	-0.714	-0.718	-0.720	-0.722	-0.724	-0.724	-0.725	-0.722	-0.721	-0.719	-0.716	-0.711	-0.706	-0.701	-0.696	-0.690	-0.682	-0.675	-0.668	-0.659	-0.650	-0.640	-0.630	-0.620	-0.609	-0.599	-0.586	-0.575	-0.562	-0.549	-0.538	-0.524	-0.510	-0.498	-0.485	-0.471	-0.458	-0.442	-0.429	-0.415	-0.401	-0.388	-0.374	-0.360	-0.346	-0.332	-0.319	-0.306	-0.292	-0.280	-0.268	-0.256	-0.244	-0.231	-0.220	-0.209	-0.199	-0.188	-0.178	-0.168	-0.158	-0.149	-0.140	-0.132	-0.125	-0.119	-0.112	-0.106	-0.100	-0.095	-0.091	-0.089	-0.085	-0.082	-0.080	-0.079	-0.078	-0.078	-0.078	-0.079	-0.081	-0.082	-0.085	-0.089	-0.092	-0.098	-0.100	-0.106	-0.112	-0.119	-0.124	-0.131	-0.138	-0.146	-0.154	-0.161	-0.169	-0.178	-0.186	-0.194	-0.202	-0.211	-0.221	-0.230	-0.238	-0.248	-0.255	-0.262	-0.271	-0.279	-0.288	-0.294	-0.300	-0.305	-0.311	-0.316	-0.320	-0.325	-0.329	-0.331	-0.332	-0.334	-0.335	-0.335	-0.335	-0.334	-0.331	-0.329	-0.326	-0.321	-0.316	-0.311	-0.305	-0.299	-0.291	-0.284	-0.275	-0.266	-0.256	-0.246	-0.235	-0.224	-0.211	-0.200	-0.188	-0.175	-0.162	-0.149	-0.135	-0.122	-0.110	-0.096	-0.084	-0.071	-0.059	-0.046	-0.034	-0.021	-0.010	0.000	0.011	0.021	0.031	0.040	0.049	0.056	0.064	0.070	0.075	0.080	0.085	0.088	0.091	0.092	0.094	0.095	0.094	0.092	0.091	0.088	0.084	0.079	0.074	0.068	0.061	0.054	0.045	0.038	0.028	0.019	0.008	-0.004	-0.015	-0.026	-0.039	-0.051	-0.064	-0.078	-0.091	-0.104	-0.119	-0.131	-0.145	-0.159	-0.174	-0.188	-0.201	-0.214	-0.228	-0.241	-0.255	-0.268	-0.280	-0.292	-0.305	-0.318	-0.329	-0.338	-0.349	-0.359	-0.369	-0.378	-0.386	-0.395	-0.402	-0.409	-0.416	-0.421	-0.428	-0.432	-0.438	-0.441	-0.445	-0.449	-0.451	-0.454	-0.455	-0.456	-0.458	-0.458	-0.458	-0.459	-0.459	-0.459	-0.456	-0.455	-0.454	-0.451	-0.449	-0.446	-0.445	-0.442	-0.439	-0.438	-0.434	-0.430	-0.428	-0.425	-0.421	-0.419	-0.415	-0.412	-0.410	-0.408	-0.405	-0.402	-0.400	-0.398	-0.396	-0.394	-0.392	-0.391	-0.390	-0.389	-0.389	-0.386	-0.386	-0.386	-0.386	-0.388	-0.386	-0.388	-0.389	-0.390	-0.391	-0.392	-0.395	-0.396	-0.399	-0.401	-0.402	-0.406	-0.409	-0.410	-0.414	-0.418	-0.419	-0.422	-0.425	-0.429	-0.431	-0.434	-0.436	-0.439	-0.442	-0.444	-0.445	-0.448	-0.449	-0.451	-0.452	-0.452	-0.454	-0.455	-0.455	-0.455	-0.452	-0.452	-0.451	-0.449	-0.448	-0.442	-0.440	-0.435	-0.431	-0.425	-0.420	-0.414	-0.406	-0.399	-0.391	-0.381	-0.372	-0.361	-0.350	-0.339	-0.326	-0.314	-0.300	-0.286	-0.271	-0.256	-0.240	-0.224	-0.206	-0.189	-0.171	-0.152	-0.132	-0.114	-0.094	-0.074	-0.054	-0.032	-0.012	0.009	0.029	0.050	0.070	0.092	0.112	0.132	0.152	0.172	0.191	0.210	0.229	0.248	0.265	0.281	0.296	0.312	0.328	0.341	0.352	0.365	0.376	0.386	0.394	0.402	0.409	0.414	0.419	0.422	0.425	0.428	0.428	0.426	0.425	0.424	0.420	0.415	0.410	0.404	0.398	0.389	0.381	0.372	0.362	0.352	0.341	0.331	0.319	0.308	0.296	0.284	0.271	0.260	0.248	0.235	0.224	0.211	0.199	0.188	0.178	0.166	0.156	0.146	0.138	0.129	0.121	0.114	0.106	0.100	0.094	0.090	0.086	0.082	0.080	0.078	0.076	0.076	0.075	0.075	0.076	0.079	0.081	0.085	0.088	0.091	0.096	0.101	0.106	0.111	0.118	0.124	0.130	0.136	0.142	0.149	0.155	0.162	0.169	0.175	0.181	0.188	0.195	0.201	0.206	0.210	0.215	0.219	0.224	0.228	0.230	0.232	0.235	0.235	0.236	0.235	0.235	0.234	0.232	0.229	0.226	0.221	0.216	0.211	0.204	0.198	0.190	0.181	0.172	0.162	0.151	0.140	0.128	0.115	0.101	0.088	0.072	0.058	0.041	0.025	0.008	-0.010	-0.028	-0.046	-0.064	-0.084	-0.102	-0.124	-0.142	-0.162	-0.182	-0.202	-0.222	-0.244	-0.264	-0.285	-0.304	-0.324	-0.345	-0.364	-0.382	-0.402	-0.420	-0.439	-0.458	-0.474	-0.491	-0.506	-0.522	-0.538	-0.552	-0.566	-0.580	-0.592	-0.602	-0.614	-0.624	-0.631	-0.641	-0.649	-0.654	-0.660	-0.665	-0.669	-0.671	-0.674	-0.675	-0.676	-0.675	-0.674	-0.671	-0.669	-0.664	-0.660	-0.654	-0.648	-0.641	-0.634	-0.625	-0.616	-0.608	-0.599	-0.588	-0.576	-0.564	-0.551	-0.539	-0.526	-0.514	-0.500	-0.489	-0.475	-0.461	-0.448	-0.434	-0.420	-0.408	-0.394	-0.381	-0.369	-0.355	-0.342	-0.331	-0.320	-0.309	-0.298	-0.289	-0.279	-0.270	-0.261	-0.254	-0.245	-0.240	-0.232	-0.228	-0.222	-0.219	-0.215	-0.212	-0.210	-0.209	-0.208	-0.208	-0.209	-0.209	-0.211	-0.214	-0.216	-0.219	-0.222	-0.226	-0.231	-0.236	-0.241	-0.246	-0.252	-0.258	-0.262	-0.269	-0.275	-0.280	-0.286	-0.291	-0.296	-0.301	-0.306	-0.310	-0.314	-0.319	-0.320	-0.324	-0.325	-0.326	-0.328	-0.328	-0.328	-0.325	-0.324	-0.321	-0.318	-0.312	-0.308	-0.301	-0.295	-0.286	-0.279	-0.269	-0.260	-0.250	-0.239	-0.225	-0.212	-0.200	-0.186	-0.172	-0.156	-0.141	-0.125	-0.109	-0.092	-0.075	-0.059	-0.040	-0.022	-0.005	0.011	0.031	0.048	0.065	0.084	0.101	0.118	0.134	0.151	0.168	0.184	0.198	0.212	0.226	0.240	0.252	0.266	0.276	0.288	0.298	0.308	0.316	0.325	0.332	0.338	0.345	0.349	0.352	0.358	0.360	0.361	0.362	0.362	0.362	0.361	0.359	0.358	0.354	0.350	0.346	0.341	0.336	0.330	0.322	0.315	0.308	0.299	0.290	0.280	0.271	0.261	0.250	0.240	0.228	0.218	0.205	0.192	0.181	0.168	0.155	0.141	0.129	0.115	0.101	0.089	0.075	0.061	0.048	0.034	0.021	0.008	-0.006	-0.020	-0.034	-0.046	-0.060	-0.074	-0.088	-0.099	-0.110	-0.122	-0.134	-0.146	-0.158	-0.169	-0.179	-0.190	-0.199	-0.209	-0.219	-0.226	-0.235	-0.244	-0.251	-0.259	-0.265	-0.271	-0.278	-0.284	-0.288	-0.292	-0.298	-0.301	-0.306	-0.309	-0.312	-0.315	-0.318	-0.319	-0.320	-0.321	-0.321	-0.322	-0.322	-0.322	-0.321	-0.322	-0.321	-0.320	-0.320	-0.319	-0.316	-0.315	-0.314	-0.311	-0.310	-0.308	-0.306	-0.304	-0.302	-0.300	-0.298	-0.296	-0.295	-0.292	-0.291	-0.289	-0.288	-0.285	-0.284	-0.282	-0.282	-0.281	-0.280	-0.279	-0.280	-0.279	-0.278	-0.278	-0.278	-0.276	-0.276	-0.278	-0.278	-0.278	-0.279	-0.279	-0.279	-0.280	-0.281	-0.281	-0.282	-0.282	-0.285	-0.285	-0.286	-0.288	-0.288	-0.289	-0.290	-0.291	-0.292	-0.294	-0.294	-0.295	-0.295	-0.296	-0.299	-0.299	-0.300	-0.301	-0.302	-0.302	-0.302	-0.304	-0.305	-0.305	-0.305	-0.306	-0.306	-0.309	-0.309	-0.309	-0.310	-0.310	-0.311	-0.311	-0.312	-0.312	-0.314	-0.314	-0.315	-0.314	-0.315	-0.316	-0.316	-0.318	-0.319	-0.320	-0.321	-0.321	-0.322	-0.324	-0.325	-0.325	-0.328	-0.328	-0.330	-0.331	-0.332	-0.334	-0.336	-0.339	-0.341	-0.342	-0.345	-0.348	-0.351	-0.352	-0.356	-0.360	-0.362	-0.366	-0.371	-0.374	-0.379	-0.382	-0.388	-0.392	-0.398	-0.402	-0.408	-0.414	-0.419	-0.425	-0.431	-0.439	-0.444	-0.451	-0.458	-0.465	-0.471	-0.478	-0.486	-0.494	-0.500	-0.507	-0.515	-0.522	-0.530	-0.538	-0.544	-0.551	-0.559	-0.565	-0.572	-0.579	-0.585	-0.590	-0.596	-0.601	-0.606	-0.612	-0.616	-0.620	-0.624	-0.628	-0.630	-0.632	-0.634	-0.636	-0.638	-0.638	-0.638	-0.638	-0.638	-0.636	-0.632	-0.630	-0.626	-0.624	-0.620	-0.614	-0.610	-0.604	-0.599	-0.591	-0.584	-0.578	-0.569	-0.560	-0.551	-0.542	-0.534	-0.524	-0.514	-0.504	-0.492	-0.482	-0.471	-0.460	-0.450	-0.440	-0.428	-0.416	-0.405	-0.395	-0.382	-0.371	-0.361	-0.351	-0.339	-0.329	-0.320	-0.311	-0.301	-0.292	-0.284	-0.276	-0.268	-0.261	-0.255	-0.249	-0.242	-0.238	-0.234	-0.230	-0.226	-0.222	-0.220	-0.219	-0.218	-0.218	-0.218	-0.218	-0.219	-0.220	-0.224	-0.226	-0.229	-0.234	-0.238	-0.241	-0.248	-0.252	-0.259	-0.265	-0.272	-0.279	-0.285	-0.294	-0.301	-0.309	-0.318	-0.325	-0.334	-0.342	-0.349	-0.359	-0.366	-0.374	-0.382	-0.389	-0.398	-0.404	-0.411	-0.418	-0.424	-0.429	-0.435	-0.439	-0.442	-0.448	-0.451	-0.454	-0.456	-0.458	-0.458	-0.458	-0.458	-0.456	-0.454	-0.450	-0.448	-0.444	-0.439	-0.434	-0.426	-0.420	-0.411	-0.402	-0.394	-0.385	-0.374	-0.362	-0.351	-0.338	-0.324	-0.311	-0.298	-0.282	-0.268	-0.252	-0.238	-0.221	-0.206	-0.190	-0.174	-0.158	-0.142	-0.125	-0.109	-0.092	-0.076	-0.061	-0.046	-0.031	-0.016	-0.002	0.011	0.024	0.036	0.049	0.059	0.070	0.080	0.089	0.096	0.104	0.110	0.116	0.121	0.124	0.128	0.129	0.130	0.131	0.130	0.129	0.128	0.124	0.120	0.115	0.110	0.105	0.098	0.090	0.081	0.074	0.065	0.055	0.046	0.035	0.025	0.015	0.004	-0.006	-0.018	-0.029	-0.039	-0.050	-0.060	-0.070	-0.081	-0.090	-0.099	-0.108	-0.116	-0.125	-0.132	-0.139	-0.146	-0.151	-0.156	-0.160	-0.164	-0.166	-0.169	-0.170	-0.170	-0.171	-0.170	-0.169	-0.166	-0.164	-0.159	-0.152	-0.149	-0.141	-0.135	-0.128	-0.120	-0.110	-0.101	-0.091	-0.080	-0.069	-0.058	-0.045	-0.032	-0.020	-0.006	0.009	0.022	0.036	0.051	0.066	0.081	0.098	0.112	0.126	0.144	0.160	0.176	0.191	0.208	0.224	0.239	0.255	0.270	0.285	0.300	0.316	0.330	0.345	0.358	0.372	0.386	0.398	0.411	0.422	0.435	0.445	0.456	0.466	0.478	0.486	0.494	0.502	0.510	0.516	0.524	0.530	0.535	0.540	0.544	0.548	0.550	0.554	0.555	0.556	0.558	0.558	0.558	0.558	0.556	0.555	0.552	0.551	0.549	0.546	0.544	0.539	0.536	0.534	0.530	0.525	0.522	0.519	0.515	0.512	0.510	0.506	0.504	0.502	0.500	0.499	0.498	0.498	0.499	0.500	0.501	0.504	0.507	0.511	0.516	0.522	0.530	0.538	0.548	0.558	0.569	0.581	0.595	0.610	0.625	0.642	0.661	0.681	0.702	0.724	0.748	0.771	0.798	0.825	0.851	0.881	0.912	0.944	0.975	1.009	1.042	1.078	1.112	1.149	1.185	1.225	1.262	1.302	1.342	1.381	1.421	1.462	1.504	1.544	1.584	1.624	1.665	1.704	1.744	1.782	1.821	1.859	1.896	1.934	1.970	2.004	2.039	2.071	2.104	2.134	2.165	2.194	2.220	2.248	2.271	2.295	2.319	2.339	2.359	2.376	2.394	2.409	2.424	2.435	2.448	2.459	2.466	2.475	2.481	2.488	2.491	2.494	2.498	2.498	2.498	2.498	2.498	2.495	2.492	2.490	2.488	2.482	2.478	2.474	2.469	2.464	2.459	2.454	2.449	2.444	2.439	2.434	2.429	2.424	2.420	2.415	2.411	2.409	2.405	2.402	2.400	2.398	2.396	2.395	2.395	2.395	2.395	2.396	2.396	2.398	2.399	2.400	2.404	2.406	2.409	2.411	2.415	2.419	2.422	2.426	2.430	2.434	2.438	2.441	2.445	2.449	2.454	2.456	2.459	2.462	2.466	2.469	2.471	2.474	2.476	2.478	2.479	2.480	2.481	2.480	2.480	2.480	2.479	2.478	2.476	2.474	2.471	2.468	2.464	2.460	2.456	2.450	2.445	2.440	2.434	2.426	2.420	2.411	2.404	2.396	2.386	2.379	2.369	2.359	2.349	2.338	2.328	2.315	2.304	2.294	2.281	2.269	2.256	2.245	2.231	2.219	2.206	2.194	2.181	2.166	2.154	2.141	2.129	2.116	2.105	2.092	2.080	2.070	2.059	2.047	2.038	2.027	2.019	2.009	2.000	1.994	1.985	1.979	1.972	1.966	1.962	1.958	1.954	1.951	1.950	1.948	1.949	1.950	1.951	1.954	1.956	1.959	1.964	1.969	1.975	1.982	1.990	1.998	2.006	2.016	2.026	2.038	2.049	2.061	2.072	2.086	2.100	2.115	2.129	2.144	2.159	2.172	2.188	2.204	2.220	2.236	2.252	2.269	2.285	2.300	2.316	2.331	2.346	2.362	2.376	2.391	2.404	2.419	2.431	2.444	2.456	2.468	2.478	2.488	2.498	2.506	2.514	2.521	2.528	2.532	2.539	2.542	2.546	2.548	2.550	2.550	2.551	2.549	2.548	2.545	2.541	2.538	2.532	2.525	2.519	2.511	2.502	2.492	2.484	2.472	2.462	2.450	2.436	2.424	2.410	2.396	2.381	2.366	2.350	2.334	2.318	2.300	2.285	2.266	2.250	2.232	2.215	2.198	2.180	2.162	2.144	2.126	2.110	2.092	2.075	2.059	2.042	2.025	2.010	1.995	1.980	1.965	1.951	1.936	1.924	1.910	1.899	1.886	1.876	1.865	1.855	1.845	1.835	1.826	1.819	1.810	1.802	1.795	1.789	1.782	1.776	1.770	1.765	1.760	1.755	1.750	1.745	1.741	1.736	1.732	1.728	1.724	1.719	1.714	1.709	1.705	1.699	1.694	1.688	1.681	1.675	1.669	1.660	1.654	1.645	1.638	1.628	1.619	1.608	1.599	1.588	1.575	1.562	1.550	1.538	1.524	1.510	1.495	1.480	1.465	1.449	1.432	1.415	1.399	1.381	1.364	1.345	1.328	1.309	1.291	1.272	1.254	1.236	1.216	1.199	1.180	1.161	1.142	1.125	1.109	1.091	1.074	1.058	1.041	1.025	1.010	0.996	0.981	0.968	0.955	0.942	0.932	0.921	0.911	0.901	0.894	0.885	0.880	0.874	0.869	0.865	0.861	0.859	0.858	0.858	0.859	0.861	0.865	0.869	0.874	0.880	0.888	0.896	0.905	0.915	0.928	0.940	0.954	0.969	0.985	1.001	1.020	1.040	1.060	1.081	1.102	1.126	1.151	1.176	1.201	1.228	1.255	1.285	1.314	1.345	1.375	1.409	1.440	1.474	1.508	1.541	1.576	1.610	1.645	1.681	1.718	1.754	1.790	1.826	1.862	1.899	1.935	1.972	2.007	2.044	2.079	2.114	2.150	2.184	2.218	2.250	2.284	2.315	2.346	2.378	2.408	2.436	2.465	2.491	2.518	2.542	2.566	2.590	2.612	2.634	2.655	2.674	2.691	2.709	2.725	2.740	2.754	2.766	2.779	2.790	2.799	2.808	2.816	2.822	2.829	2.834	2.839	2.842	2.845	2.846	2.849	2.850	2.849	2.849	2.848	2.848	2.845	2.841	2.839	2.836	2.832	2.829	2.824	2.821	2.816	2.812	2.808	2.804	2.798	2.792	2.789	2.784	2.778	2.774	2.769	2.762	2.759	2.754	2.749	2.744	2.738	2.734	2.730	2.724	2.720	2.714	2.709	2.705	2.699	2.694	2.690	2.684	2.679	2.675	2.670	2.664	2.658	2.652	2.645	2.640	2.632	2.625	2.619	2.611	2.602	2.595	2.586	2.576	2.566	2.556	2.546	2.535	2.522	2.510	2.498	2.485	2.470	2.455	2.440	2.425	2.409	2.392	2.375	2.358	2.338	2.320	2.300	2.280	2.259	2.238	2.216	2.194	2.171	2.149	2.125	2.100	2.076	2.051	2.026	2.001	1.976	1.950	1.925	1.899	1.871	1.846	1.820	1.794	1.769	1.742	1.716	1.691	1.666	1.640	1.616	1.591	1.569	1.545	1.522	1.500	1.479	1.456	1.436	1.416	1.396	1.379	1.361	1.345	1.329	1.315	1.300	1.289	1.276	1.265	1.255	1.245	1.238	1.230	1.224	1.219	1.215	1.212	1.210	1.209	1.208	1.209	1.211	1.214	1.218	1.221	1.226	1.232	1.239	1.246	1.254	1.265	1.274	1.284	1.295	1.308	1.320	1.332	1.345	1.359	1.372	1.386	1.400	1.415	1.429	1.444	1.459	1.475	1.490	1.504	1.520	1.534	1.550	1.564	1.579	1.592	1.606	1.621	1.635	1.648	1.661	1.675	1.689	1.701	1.714	1.724	1.736	1.748	1.759	1.770	1.780	1.791	1.801	1.810	1.820	1.828	1.838	1.846	1.854	1.862	1.872	1.880	1.889	1.896	1.904	1.912	1.920	1.928	1.938	1.945	1.954	1.961	1.969	1.979	1.986	1.996	2.005	2.014	2.024	2.033	2.042	2.051	2.062	2.072	2.082	2.094	2.104	2.115	2.128	2.140	2.152	2.165	2.176	2.189	2.202	2.216	2.229	2.242	2.256	2.270	2.285	2.299	2.314	2.328	2.342	2.358	2.371	2.385	2.401	2.416	2.429	2.444	2.458	2.471	2.485	2.498	2.511	2.525	2.538	2.550	2.560	2.572	2.581	2.592	2.601	2.610	2.618	2.625	2.631	2.636	2.640	2.644	2.646	2.648	2.649	2.648	2.646	2.642	2.639	2.634	2.626	2.619	2.610	2.600	2.588	2.576	2.560	2.545	2.529	2.510	2.491	2.471	2.449	2.426	2.402	2.378	2.351	2.322	2.295	2.265	2.235	2.202	2.171	2.139	2.104	2.071	2.036	2.000	1.964	1.928	1.891	1.855	1.818	1.781	1.742	1.706	1.669	1.632	1.596	1.559	1.522	1.489	1.452	1.419	1.385	1.351	1.318	1.286	1.254	1.225	1.195	1.166	1.139	1.112	1.088	1.064	1.040	1.019	0.998	0.979	0.960	0.942	0.926	0.911	0.898	0.885	0.874	0.864	0.855	0.846	0.840	0.834	0.830	0.825	0.824	0.822	0.821	0.821	0.824	0.826	0.830	0.832	0.839	0.844	0.850	0.858	0.865	0.874	0.882	0.892	0.901	0.911	0.922	0.932	0.944	0.955	0.965	0.978	0.989	1.000	1.012	1.024	1.036	1.046	1.058	1.069	1.080	1.089	1.100	1.110	1.119	1.128	1.135	1.144	1.151	1.158	1.164	1.170	1.174	1.180	1.184	1.186	1.189	1.191	1.191	1.192	1.192	1.191	1.191	1.189	1.188	1.184	1.181	1.178	1.174	1.168	1.162	1.158	1.150	1.145	1.138	1.131	1.122	1.116	1.108	1.100	1.092	1.085	1.078	1.069	1.061	1.052	1.046	1.038	1.031	1.022	1.016	1.010	1.005	0.999	0.994	0.989	0.984	0.980	0.976	0.975	0.971	0.970	0.968	0.968	0.968	0.966	0.969	0.969	0.971	0.974	0.976	0.980	0.984	0.988	0.992	0.996	1.002	1.008	1.015	1.021	1.028	1.035	1.042	1.050	1.058	1.065	1.072	1.080	1.089	1.095	1.104	1.111	1.119	1.126	1.132	1.140	1.146	1.154	1.159	1.165	1.170	1.176	1.180	1.184	1.188	1.191	1.194	1.196	1.199	1.200	1.202	1.201	1.202	1.202	1.201	1.199	1.198	1.195	1.192	1.190	1.186	1.184	1.179	1.175	1.169	1.165	1.159	1.154	1.148	1.141	1.134	1.128	1.121	1.114	1.108	1.100	1.092	1.086	1.079	1.071	1.064	1.056	1.049	1.041	1.035	1.028	1.020	1.014	1.008	1.000	0.994	0.988	0.981	0.976	0.971	0.965	0.960	0.955	0.950	0.945	0.940	0.938	0.932	0.929	0.924	0.921	0.918	0.916	0.912	0.910	0.908	0.906	0.905	0.904	0.902	0.901	0.901	0.900	0.900	0.901	0.900	0.901	0.902	0.904	0.906	0.909	0.910	0.914	0.918	0.919	0.924	0.928	0.930	0.935	0.940	0.945	0.950	0.955	0.961	0.968	0.972	0.980	0.986	0.992	1.000	1.008	1.015	1.021	1.029	1.038	1.044	1.052	1.061	1.070	1.078	1.085	1.094	1.102	1.111	1.119	1.128	1.136	1.144	1.152	1.161	1.170	1.179	1.186	1.195	1.204	1.211	1.220	1.228	1.238	1.245	1.252	1.261	1.270	1.278	1.286	1.295	1.302	1.311	1.319	1.328	1.335	1.344	1.352	1.360	1.368	1.376	1.384	1.392	1.400	1.408	1.415	1.424	1.431	1.440	1.448	1.456	1.464	1.471	1.479	1.486	1.494	1.501	1.509	1.516	1.524	1.529	1.536	1.544	1.550	1.558	1.564	1.569	1.575	1.581	1.588	1.594	1.599	1.605	1.610	1.614	1.620	1.625	1.630	1.636	1.641	1.645	1.651	1.655	1.660	1.665	1.669	1.674	1.679	1.682	1.688	1.691	1.695	1.700	1.704	1.709	1.712	1.716	1.720	1.724	1.728	1.731	1.736	1.740	1.744	1.746	1.750	1.754	1.755	1.759	1.760	1.764	1.765	1.768	1.769	1.770	1.770	1.771	1.772	1.772	1.771	1.770	1.769	1.769	1.766	1.762	1.761	1.758	1.754	1.750	1.746	1.741	1.735	1.730	1.725	1.719	1.714	1.706	1.699	1.691	1.685	1.678	1.669	1.661	1.652	1.645	1.638	1.629	1.620	1.614	1.605	1.596	1.589	1.581	1.576	1.569	1.562	1.556	1.551	1.545	1.540	1.536	1.532	1.529	1.526	1.525	1.522	1.521	1.521	1.520	1.521	1.522	1.524	1.526	1.529	1.532	1.536	1.540	1.545	1.549	1.555	1.560	1.568	1.574	1.580	1.588	1.594	1.601	1.609	1.616	1.622	1.630	1.636	1.644	1.650	1.658	1.662	1.670	1.675	1.680	1.684	1.688	1.691	1.695	1.698	1.699	1.701	1.701	1.702	1.701	1.700	1.699	1.696	1.692	1.690	1.685	1.681	1.676	1.670	1.664	1.658	1.651	1.642	1.634	1.626	1.618	1.609	1.600	1.590	1.581	1.572	1.562	1.554	1.545	1.536	1.528	1.519	1.510	1.504	1.495	1.489	1.482	1.475	1.470	1.466	1.462	1.459	1.458	1.455	1.454	1.455	1.455	1.458	1.460	1.465	1.469	1.474	1.481	1.490	1.499	1.508	1.519	1.531	1.542	1.558	1.571	1.586	1.604	1.620	1.639	1.658	1.678	1.698	1.720	1.740	1.762	1.786	1.810	1.834	1.859	1.882	1.908	1.934	1.959	1.984	2.010	2.036	2.061	2.088	2.112	2.138	2.161	2.186	2.210	2.234	2.256	2.279	2.300	2.320	2.340	2.360	2.378	2.395	2.410	2.425	2.439	2.451	2.462	2.471	2.480	2.488	2.494	2.498	2.500	2.501	2.501	2.500	2.498	2.492	2.486	2.479	2.470	2.459	2.448	2.435	2.420	2.404	2.386	2.369	2.349	2.329	2.308	2.285	2.261	2.236	2.212	2.186	2.160	2.131	2.105	2.076	2.047	2.020	1.991	1.962	1.934	1.905	1.876	1.849	1.821	1.794	1.766	1.740	1.714	1.690	1.665	1.641	1.620	1.598	1.576	1.556	1.538	1.521	1.505	1.490	1.476	1.464	1.451	1.441	1.432	1.425	1.418	1.412	1.408	1.405	1.404	1.402	1.402	1.404	1.406	1.410	1.414	1.419	1.424	1.430	1.438	1.445	1.452	1.461	1.471	1.480	1.490	1.501	1.511	1.522	1.534	1.542	1.552	1.565	1.574	1.584	1.594	1.602	1.611	1.620	1.628	1.634	1.640	1.646	1.651	1.656	1.659	1.661	1.662	1.664	1.665	1.664	1.661	1.659	1.655	1.650	1.645	1.639	1.630	1.622	1.612	1.602	1.591	1.579	1.568	1.554	1.539	1.524	1.509	1.492	1.475	1.458	1.440	1.421	1.401	1.384	1.365	1.345	1.325	1.305	1.285	1.265	1.245	1.226	1.205	1.186	1.168	1.150	1.131	1.114	1.096	1.081	1.065	1.050	1.036	1.022	1.010	0.999	0.988	0.978	0.969	0.961	0.956	0.950	0.946	0.942	0.941	0.940	0.941	0.942	0.946	0.950	0.955	0.961	0.969	0.978	0.988	0.999	1.010	1.024	1.039	1.054	1.070	1.088	1.106	1.125	1.144	1.164	1.186	1.209	1.231	1.255	1.279	1.302	1.328	1.352	1.379	1.404	1.430	1.455	1.481	1.506	1.534	1.559	1.584	1.609	1.634	1.659	1.682	1.706	1.730	1.751	1.775	1.796	1.816	1.838	1.856	1.874	1.892	1.909	1.926	1.941	1.955	1.969	1.981	1.992	2.004	2.013	2.022	2.031	2.036	2.042	2.047	2.052	2.055	2.058	2.059	2.059	2.059	2.058	2.055	2.052	2.049	2.045	2.040	2.034	2.026	2.021	2.011	2.004	1.995	1.986	1.976	1.965	1.955	1.944	1.932	1.920	1.909	1.895	1.882	1.870	1.856	1.844	1.829	1.816	1.804	1.790	1.775	1.761	1.749	1.734	1.721	1.706	1.694	1.680	1.666	1.654	1.640	1.628	1.614	1.601	1.590	1.576	1.564	1.552	1.540	1.529	1.518	1.506	1.494	1.484	1.474	1.462	1.452	1.442	1.431	1.422	1.412	1.402	1.394	1.384	1.375	1.365	1.358	1.348	1.340	1.331	1.322	1.315	1.306	1.298	1.289	1.280	1.274	1.266	1.258	1.250	1.242	1.234	1.226	1.219	1.211	1.202	1.195	1.188	1.181	1.172	1.165	1.158	1.149	1.142	1.134	1.126	1.118	1.110	1.102	1.095	1.086	1.079	1.070	1.062	1.054	1.046	1.038	1.030	1.021	1.012	1.004	0.995	0.986	0.979	0.970	0.960	0.950	0.941	0.932	0.922	0.914	0.904	0.895	0.884	0.874	0.864	0.854	0.842	0.831	0.821	0.810	0.800	0.789	0.778	0.766	0.755	0.742	0.731	0.719	0.706	0.694	0.681	0.669	0.656	0.642	0.630	0.616	0.602	0.589	0.575	0.560	0.546	0.532	0.518	0.504	0.489	0.472	0.458	0.442	0.428	0.411	0.396	0.381	0.365	0.349	0.331	0.316	0.299	0.282	0.265	0.249	0.230	0.212	0.196	0.178	0.160	0.141	0.124	0.105	0.086	0.068	0.049	0.030	0.011	-0.009	-0.028	-0.046	-0.066	-0.085	-0.105	-0.124	-0.142	-0.162	-0.181	-0.201	-0.221	-0.240	-0.259	-0.279	-0.298	-0.315	-0.335	-0.352	-0.370	-0.388	-0.405	-0.422	-0.439	-0.455	-0.471	-0.488	-0.502	-0.516	-0.530	-0.544	-0.556	-0.569	-0.580	-0.591	-0.602	-0.612	-0.621	-0.629	-0.638	-0.644	-0.651	-0.656	-0.661	-0.666	-0.669	-0.672	-0.674	-0.675	-0.676	-0.676	-0.676	-0.672	-0.671	-0.668	-0.664	-0.660	-0.656	-0.650	-0.645	-0.638	-0.630	-0.622	-0.615	-0.606	-0.596	-0.588	-0.578	-0.568	-0.558	-0.545	-0.534	-0.521	-0.511	-0.499	-0.486	-0.475	-0.462	-0.449	-0.436	-0.424	-0.409	-0.398	-0.384	-0.371	-0.358	-0.345	-0.332	-0.320	-0.309	-0.296	-0.284	-0.272	-0.261	-0.251	-0.240	-0.230	-0.220	-0.209	-0.200	-0.191	-0.184	-0.175	-0.168	-0.160	-0.154	-0.148	-0.142	-0.138	-0.134	-0.130	-0.126	-0.124	-0.121	-0.120	-0.120	-0.119	-0.119	-0.121	-0.122	-0.125	-0.128	-0.131	-0.135	-0.140	-0.145	-0.151	-0.158	-0.162	-0.170	-0.178	-0.186	-0.194	-0.204	-0.212	-0.221	-0.231	-0.240	-0.250	-0.260	-0.271	-0.282	-0.292	-0.302	-0.312	-0.322	-0.332	-0.342	-0.352	-0.361	-0.371	-0.379	-0.388	-0.396	-0.404	-0.411	-0.416	-0.421	-0.426	-0.431	-0.434	-0.438	-0.439	-0.441	-0.442	-0.441	-0.441	-0.439	-0.436	-0.434	-0.429	-0.425	-0.419	-0.412	-0.405	-0.398	-0.389	-0.379	-0.370	-0.359	-0.348	-0.336	-0.324	-0.310	-0.298	-0.284	-0.270	-0.256	-0.241	-0.226	-0.211	-0.198	-0.182	-0.168	-0.152	-0.139	-0.125	-0.111	-0.098	-0.084	-0.071	-0.060	-0.049	-0.038	-0.028	-0.018	-0.008	0.000	0.008	0.014	0.020	0.025	0.029	0.032	0.035	0.036	0.036	0.038	0.036	0.032	0.030	0.026	0.021	0.016	0.010	0.002	-0.005	-0.014	
