# Supplementary material for: Motion onset VEPs can see through the blur
Source: Sci Rep. 2024 Sep 12;14:21296. doi: 10.1038/s41598-024-72483-z (PMC11393312; doi:10.1038/s41598-024-72483-z)
Supplement: Supplementary file 3 — Supplementary Information 3. [file 41598_2024_72483_MOESM3_ESM.zip › VEP_raw_data/source_data/SourceBlurVEP-S005_VEP_2023-03-31_11-29-50.txt]

0.000	0.000	99999.999	6250.000	50.000	-2193.000	-2061.000	6248.000	7.000	100.000	5.000	2.000	1.000	1.000	0.000	0.000	0.000	0.000	0.000	0.000	0.000	0.000	0.000	0.000	0.000	0.000	0.000	0.270	0.280	0.291	0.301	0.310	0.320	0.329	0.338	0.346	0.352	0.360	0.366	0.371	0.379	0.382	0.388	0.392	0.396	0.399	0.401	0.404	0.405	0.406	0.406	0.406	0.408	0.408	0.405	0.405	0.404	0.401	0.399	0.398	0.395	0.391	0.389	0.385	0.381	0.378	0.372	0.369	0.364	0.361	0.356	0.351	0.346	0.341	0.338	0.332	0.328	0.322	0.318	0.312	0.308	0.302	0.298	0.292	0.288	0.282	0.278	0.272	0.266	0.262	0.258	0.251	0.246	0.241	0.235	0.230	0.225	0.219	0.214	0.209	0.202	0.196	0.191	0.186	0.180	0.174	0.169	0.162	0.158	0.151	0.145	0.139	0.132	0.125	0.120	0.112	0.108	0.100	0.094	0.088	0.080	0.074	0.066	0.060	0.054	0.046	0.040	0.032	0.024	0.018	0.009	0.002	-0.005	-0.012	-0.020	-0.028	-0.035	-0.042	-0.050	-0.059	-0.066	-0.075	-0.082	-0.091	-0.100	-0.108	-0.116	-0.124	-0.132	-0.142	-0.150	-0.160	-0.168	-0.178	-0.186	-0.196	-0.205	-0.216	-0.226	-0.236	-0.246	-0.258	-0.269	-0.280	-0.291	-0.304	-0.314	-0.326	-0.339	-0.352	-0.365	-0.379	-0.391	-0.406	-0.420	-0.435	-0.450	-0.465	-0.481	-0.496	-0.514	-0.530	-0.548	-0.564	-0.581	-0.599	-0.616	-0.636	-0.654	-0.674	-0.691	-0.711	-0.730	-0.750	-0.769	-0.789	-0.809	-0.829	-0.849	-0.869	-0.889	-0.908	-0.926	-0.946	-0.965	-0.984	-1.002	-1.021	-1.039	-1.058	-1.075	-1.092	-1.110	-1.126	-1.142	-1.159	-1.174	-1.189	-1.204	-1.216	-1.230	-1.244	-1.256	-1.269	-1.280	-1.291	-1.301	-1.312	-1.322	-1.331	-1.340	-1.349	-1.356	-1.364	-1.372	-1.380	-1.386	-1.392	-1.399	-1.406	-1.412	-1.419	-1.424	-1.430	-1.435	-1.441	-1.448	-1.454	-1.461	-1.469	-1.475	-1.484	-1.491	-1.499	-1.508	-1.518	-1.525	-1.536	-1.546	-1.559	-1.570	-1.582	-1.596	-1.609	-1.624	-1.640	-1.656	-1.672	-1.690	-1.708	-1.726	-1.746	-1.768	-1.789	-1.811	-1.834	-1.856	-1.881	-1.905	-1.931	-1.958	-1.984	-2.011	-2.039	-2.068	-2.096	-2.125	-2.154	-2.182	-2.212	-2.242	-2.272	-2.301	-2.331	-2.360	-2.390	-2.419	-2.448	-2.476	-2.504	-2.530	-2.558	-2.584	-2.609	-2.634	-2.658	-2.680	-2.702	-2.722	-2.742	-2.760	-2.779	-2.795	-2.810	-2.824	-2.835	-2.848	-2.858	-2.865	-2.874	-2.879	-2.884	-2.888	-2.890	-2.890	-2.889	-2.888	-2.884	-2.880	-2.874	-2.868	-2.859	-2.850	-2.840	-2.830	-2.818	-2.805	-2.791	-2.778	-2.764	-2.749	-2.732	-2.716	-2.700	-2.685	-2.668	-2.650	-2.634	-2.616	-2.600	-2.584	-2.568	-2.552	-2.536	-2.520	-2.506	-2.491	-2.478	-2.464	-2.452	-2.440	-2.429	-2.418	-2.409	-2.400	-2.392	-2.384	-2.378	-2.372	-2.366	-2.361	-2.358	-2.355	-2.352	-2.350	-2.349	-2.348	-2.348	-2.348	-2.349	-2.350	-2.351	-2.352	-2.355	-2.356	-2.359	-2.361	-2.362	-2.365	-2.368	-2.370	-2.372	-2.374	-2.375	-2.376	-2.376	-2.378	-2.378	-2.378	-2.378	-2.375	-2.375	-2.372	-2.370	-2.369	-2.365	-2.361	-2.358	-2.354	-2.349	-2.345	-2.339	-2.335	-2.329	-2.324	-2.318	-2.311	-2.306	-2.299	-2.294	-2.288	-2.281	-2.276	-2.270	-2.264	-2.259	-2.255	-2.250	-2.246	-2.242	-2.240	-2.236	-2.234	-2.231	-2.231	-2.230	-2.229	-2.229	-2.230	-2.231	-2.232	-2.235	-2.239	-2.241	-2.245	-2.250	-2.254	-2.259	-2.264	-2.270	-2.276	-2.282	-2.288	-2.295	-2.301	-2.309	-2.315	-2.322	-2.329	-2.335	-2.341	-2.348	-2.354	-2.358	-2.362	-2.368	-2.372	-2.375	-2.379	-2.381	-2.384	-2.385	-2.385	-2.386	-2.385	-2.385	-2.382	-2.380	-2.378	-2.374	-2.369	-2.365	-2.359	-2.352	-2.346	-2.339	-2.331	-2.324	-2.314	-2.305	-2.295	-2.285	-2.275	-2.264	-2.252	-2.241	-2.229	-2.218	-2.206	-2.195	-2.182	-2.171	-2.159	-2.146	-2.135	-2.124	-2.111	-2.100	-2.089	-2.076	-2.066	-2.055	-2.045	-2.034	-2.024	-2.015	-2.006	-1.996	-1.988	-1.979	-1.970	-1.962	-1.955	-1.948	-1.940	-1.932	-1.926	-1.920	-1.914	-1.908	-1.902	-1.896	-1.891	-1.886	-1.880	-1.876	-1.871	-1.866	-1.862	-1.858	-1.854	-1.849	-1.845	-1.841	-1.838	-1.832	-1.829	-1.824	-1.820	-1.816	-1.811	-1.808	-1.802	-1.799	-1.794	-1.790	-1.785	-1.780	-1.776	-1.771	-1.766	-1.761	-1.756	-1.750	-1.745	-1.740	-1.734	-1.728	-1.722	-1.718	-1.711	-1.705	-1.700	-1.692	-1.688	-1.682	-1.675	-1.670	-1.664	-1.658	-1.652	-1.646	-1.641	-1.635	-1.629	-1.624	-1.618	-1.614	-1.608	-1.602	-1.598	-1.592	-1.588	-1.582	-1.579	-1.574	-1.569	-1.565	-1.561	-1.558	-1.554	-1.550	-1.548	-1.544	-1.540	-1.538	-1.534	-1.531	-1.529	-1.526	-1.524	-1.521	-1.519	-1.518	-1.514	-1.512	-1.509	-1.508	-1.505	-1.502	-1.500	-1.498	-1.496	-1.492	-1.490	-1.489	-1.485	-1.482	-1.480	-1.478	-1.475	-1.470	-1.468	-1.465	-1.461	-1.458	-1.456	-1.452	-1.448	-1.445	-1.441	-1.438	-1.435	-1.430	-1.426	-1.422	-1.420	-1.416	-1.414	-1.410	-1.406	-1.402	-1.400	-1.396	-1.394	-1.391	-1.388	-1.385	-1.382	-1.381	-1.378	-1.376	-1.372	-1.371	-1.370	-1.368	-1.366	-1.365	-1.362	-1.361	-1.360	-1.358	-1.358	-1.355	-1.354	-1.351	-1.350	-1.349	-1.346	-1.345	-1.342	-1.339	-1.338	-1.334	-1.331	-1.328	-1.324	-1.320	-1.315	-1.311	-1.308	-1.302	-1.296	-1.291	-1.285	-1.278	-1.271	-1.265	-1.256	-1.248	-1.239	-1.230	-1.221	-1.211	-1.201	-1.191	-1.181	-1.170	-1.159	-1.146	-1.135	-1.124	-1.110	-1.099	-1.085	-1.072	-1.060	-1.048	-1.035	-1.021	-1.009	-0.996	-0.984	-0.971	-0.959	-0.946	-0.934	-0.921	-0.910	-0.899	-0.889	-0.878	-0.868	-0.856	-0.848	-0.838	-0.828	-0.820	-0.811	-0.804	-0.796	-0.789	-0.782	-0.776	-0.770	-0.765	-0.760	-0.755	-0.751	-0.746	-0.744	-0.740	-0.738	-0.735	-0.734	-0.731	-0.730	-0.729	-0.728	-0.728	-0.726	-0.726	-0.726	-0.726	-0.726	-0.726	-0.728	-0.728	-0.730	-0.730	-0.730	-0.731	-0.731	-0.732	-0.734	-0.732	-0.734	-0.735	-0.735	-0.735	-0.735	-0.736	-0.735	-0.736	-0.735	-0.734	-0.735	-0.734	-0.732	-0.732	-0.731	-0.730	-0.729	-0.728	-0.726	-0.725	-0.725	-0.722	-0.721	-0.720	-0.719	-0.718	-0.716	-0.714	-0.714	-0.712	-0.711	-0.710	-0.709	-0.708	-0.709	-0.708	-0.708	-0.706	-0.706	-0.708	-0.709	-0.709	-0.710	-0.710	-0.711	-0.714	-0.715	-0.718	-0.719	-0.722	-0.725	-0.728	-0.731	-0.734	-0.736	-0.740	-0.745	-0.749	-0.752	-0.756	-0.760	-0.765	-0.769	-0.774	-0.779	-0.784	-0.789	-0.792	-0.798	-0.801	-0.808	-0.811	-0.816	-0.820	-0.825	-0.829	-0.834	-0.838	-0.841	-0.845	-0.849	-0.852	-0.855	-0.859	-0.861	-0.864	-0.866	-0.868	-0.871	-0.872	-0.874	-0.875	-0.876	-0.876	-0.878	-0.878	-0.878	-0.876	-0.876	-0.875	-0.874	-0.872	-0.870	-0.869	-0.866	-0.865	-0.862	-0.859	-0.856	-0.854	-0.850	-0.846	-0.842	-0.839	-0.835	-0.830	-0.825	-0.821	-0.815	-0.811	-0.805	-0.801	-0.795	-0.790	-0.784	-0.779	-0.772	-0.766	-0.760	-0.754	-0.749	-0.742	-0.736	-0.731	-0.725	-0.719	-0.714	-0.708	-0.701	-0.695	-0.690	-0.682	-0.676	-0.671	-0.665	-0.660	-0.654	-0.649	-0.642	-0.636	-0.631	-0.625	-0.619	-0.615	-0.609	-0.602	-0.598	-0.592	-0.588	-0.582	-0.576	-0.571	-0.566	-0.561	-0.556	-0.551	-0.546	-0.541	-0.536	-0.532	-0.528	-0.524	-0.519	-0.515	-0.511	-0.506	-0.502	-0.498	-0.494	-0.491	-0.488	-0.484	-0.481	-0.479	-0.475	-0.472	-0.470	-0.468	-0.465	-0.462	-0.461	-0.459	-0.458	-0.456	-0.455	-0.454	-0.454	-0.452	-0.452	-0.452	-0.451	-0.452	-0.452	-0.452	-0.454	-0.454	-0.454	-0.456	-0.456	-0.456	-0.458	-0.460	-0.460	-0.461	-0.462	-0.464	-0.465	-0.466	-0.466	-0.468	-0.469	-0.469	-0.470	-0.471	-0.471	-0.471	-0.474	-0.474	-0.474	-0.474	-0.475	-0.475	-0.474	-0.474	-0.474	-0.474	-0.474	-0.472	-0.472	-0.471	-0.471	-0.472	-0.471	-0.471	-0.471	-0.471	-0.471	-0.471	-0.471	-0.474	-0.475	-0.475	-0.478	-0.479	-0.481	-0.484	-0.488	-0.490	-0.494	-0.498	-0.502	-0.506	-0.512	-0.519	-0.525	-0.531	-0.538	-0.546	-0.555	-0.564	-0.571	-0.581	-0.591	-0.601	-0.612	-0.622	-0.632	-0.644	-0.656	-0.669	-0.679	-0.691	-0.704	-0.715	-0.729	-0.740	-0.752	-0.765	-0.776	-0.789	-0.800	-0.811	-0.822	-0.832	-0.842	-0.852	-0.862	-0.870	-0.879	-0.886	-0.894	-0.901	-0.906	-0.911	-0.918	-0.920	-0.925	-0.928	-0.930	-0.930	-0.931	-0.932	-0.931	-0.930	-0.929	-0.926	-0.924	-0.920	-0.916	-0.912	-0.908	-0.901	-0.896	-0.890	-0.882	-0.876	-0.869	-0.861	-0.852	-0.845	-0.836	-0.830	-0.821	-0.812	-0.805	-0.795	-0.788	-0.779	-0.771	-0.762	-0.755	-0.746	-0.739	-0.730	-0.722	-0.716	-0.709	-0.701	-0.695	-0.688	-0.681	-0.676	-0.670	-0.665	-0.660	-0.655	-0.650	-0.645	-0.641	-0.636	-0.634	-0.630	-0.625	-0.621	-0.619	-0.616	-0.612	-0.609	-0.608	-0.604	-0.601	-0.598	-0.595	-0.592	-0.589	-0.586	-0.584	-0.581	-0.579	-0.575	-0.572	-0.569	-0.566	-0.564	-0.561	-0.559	-0.555	-0.551	-0.548	-0.545	-0.541	-0.539	-0.535	-0.532	-0.529	-0.526	-0.522	-0.520	-0.515	-0.512	-0.510	-0.506	-0.504	-0.501	-0.498	-0.495	-0.494	-0.491	-0.490	-0.488	-0.486	-0.485	-0.484	-0.482	-0.481	-0.481	-0.481	-0.481	-0.481	-0.481	-0.482	-0.484	-0.485	-0.486	-0.490	-0.491	-0.494	-0.496	-0.499	-0.501	-0.505	-0.509	-0.511	-0.515	-0.519	-0.521	-0.526	-0.530	-0.534	-0.539	-0.541	-0.546	-0.550	-0.554	-0.558	-0.561	-0.565	-0.569	-0.571	-0.575	-0.578	-0.580	-0.582	-0.585	-0.588	-0.590	-0.590	-0.591	-0.592	-0.592	-0.592	-0.592	-0.591	-0.590	-0.589	-0.588	-0.585	-0.582	-0.580	-0.578	-0.574	-0.569	-0.565	-0.561	-0.556	-0.551	-0.546	-0.540	-0.535	-0.529	-0.524	-0.518	-0.511	-0.505	-0.499	-0.492	-0.486	-0.480	-0.475	-0.468	-0.462	-0.458	-0.452	-0.446	-0.441	-0.436	-0.432	-0.429	-0.425	-0.422	-0.419	-0.416	-0.414	-0.412	-0.412	-0.411	-0.412	-0.412	-0.414	-0.416	-0.419	-0.421	-0.425	-0.429	-0.435	-0.439	-0.446	-0.451	-0.458	-0.465	-0.472	-0.481	-0.490	-0.498	-0.507	-0.518	-0.526	-0.536	-0.546	-0.558	-0.568	-0.579	-0.589	-0.599	-0.610	-0.620	-0.630	-0.641	-0.651	-0.661	-0.671	-0.681	-0.691	-0.700	-0.709	-0.718	-0.725	-0.732	-0.740	-0.748	-0.752	-0.760	-0.765	-0.770	-0.775	-0.779	-0.784	-0.786	-0.790	-0.794	-0.795	-0.798	-0.799	-0.800	-0.800	-0.802	-0.802	-0.802	-0.802	-0.801	-0.800	-0.800	-0.799	-0.798	-0.796	-0.796	-0.795	-0.794	-0.792	-0.790	-0.789	-0.788	-0.786	-0.786	-0.785	-0.782	-0.781	-0.780	-0.780	-0.778	-0.778	-0.776	-0.775	-0.775	-0.774	-0.772	-0.771	-0.770	-0.770	-0.768	-0.768	-0.766	-0.766	-0.764	-0.762	-0.761	-0.760	-0.759	-0.756	-0.755	-0.754	-0.751	-0.750	-0.746	-0.744	-0.742	-0.739	-0.738	-0.734	-0.731	-0.728	-0.725	-0.721	-0.718	-0.715	-0.711	-0.709	-0.705	-0.701	-0.698	-0.694	-0.691	-0.688	-0.685	-0.681	-0.679	-0.675	-0.672	-0.670	-0.668	-0.665	-0.662	-0.660	-0.659	-0.656	-0.654	-0.652	-0.651	-0.650	-0.648	-0.646	-0.646	-0.645	-0.644	-0.642	-0.641	-0.639	-0.638	-0.636	-0.635	-0.634	-0.632	-0.631	-0.628	-0.626	-0.624	-0.620	-0.618	-0.615	-0.610	-0.605	-0.600	-0.595	-0.590	-0.584	-0.578	-0.570	-0.562	-0.555	-0.546	-0.538	-0.529	-0.519	-0.509	-0.499	-0.486	-0.476	-0.465	-0.452	-0.440	-0.426	-0.414	-0.400	-0.388	-0.374	-0.360	-0.346	-0.332	-0.319	-0.305	-0.291	-0.278	-0.264	-0.251	-0.238	-0.225	-0.212	-0.201	-0.189	-0.178	-0.166	-0.156	-0.146	-0.136	-0.128	-0.119	-0.111	-0.102	-0.095	-0.090	-0.085	-0.079	-0.075	-0.071	-0.068	-0.065	-0.064	-0.062	-0.061	-0.062	-0.062	-0.062	-0.065	-0.068	-0.070	-0.074	-0.078	-0.081	-0.086	-0.092	-0.098	-0.105	-0.111	-0.118	-0.125	-0.134	-0.141	-0.150	-0.159	-0.169	-0.178	-0.188	-0.196	-0.206	-0.216	-0.228	-0.239	-0.250	-0.260	-0.271	-0.281	-0.292	-0.304	-0.314	-0.325	-0.336	-0.346	-0.358	-0.369	-0.380	-0.390	-0.400	-0.410	-0.420	-0.430	-0.439	-0.449	-0.456	-0.464	-0.472	-0.479	-0.486	-0.492	-0.499	-0.504	-0.509	-0.514	-0.518	-0.519	-0.522	-0.524	-0.525	-0.525	-0.525	-0.524	-0.522	-0.519	-0.516	-0.512	-0.506	-0.502	-0.495	-0.488	-0.480	-0.471	-0.461	-0.450	-0.439	-0.428	-0.415	-0.401	-0.386	-0.372	-0.358	-0.341	-0.324	-0.308	-0.289	-0.271	-0.252	-0.234	-0.214	-0.194	-0.174	-0.154	-0.134	-0.114	-0.092	-0.071	-0.051	-0.030	-0.010	0.011	0.031	0.050	0.069	0.089	0.108	0.125	0.144	0.160	0.176	0.192	0.208	0.221	0.235	0.248	0.260	0.271	0.281	0.291	0.299	0.305	0.312	0.318	0.321	0.325	0.328	0.328	0.329	0.329	0.326	0.324	0.321	0.318	0.312	0.306	0.299	0.292	0.285	0.276	0.266	0.256	0.245	0.235	0.222	0.210	0.198	0.185	0.172	0.158	0.144	0.130	0.115	0.101	0.086	0.071	0.056	0.041	0.026	0.011	-0.002	-0.018	-0.032	-0.048	-0.061	-0.075	-0.090	-0.104	-0.118	-0.131	-0.145	-0.159	-0.171	-0.184	-0.196	-0.208	-0.219	-0.231	-0.241	-0.252	-0.262	-0.274	-0.282	-0.292	-0.302	-0.311	-0.320	-0.328	-0.336	-0.342	-0.350	-0.358	-0.365	-0.370	-0.378	-0.382	-0.388	-0.392	-0.398	-0.401	-0.405	-0.410	-0.412	-0.415	-0.418	-0.420	-0.421	-0.422	-0.424	-0.425	-0.426	-0.425	-0.426	-0.426	-0.426	-0.425	-0.425	-0.424	-0.422	-0.421	-0.419	-0.418	-0.415	-0.414	-0.412	-0.410	-0.409	-0.405	-0.404	-0.402	-0.400	-0.398	-0.398	-0.395	-0.394	-0.391	-0.390	-0.388	-0.386	-0.386	-0.384	-0.384	-0.381	-0.381	-0.380	-0.380	-0.379	-0.379	-0.378	-0.378	-0.378	-0.376	-0.376	-0.376	-0.375	-0.375	-0.372	-0.372	-0.371	-0.370	-0.368	-0.368	-0.365	-0.361	-0.359	-0.356	-0.352	-0.350	-0.345	-0.340	-0.336	-0.331	-0.324	-0.319	-0.311	-0.305	-0.299	-0.290	-0.281	-0.274	-0.265	-0.256	-0.246	-0.235	-0.226	-0.215	-0.206	-0.195	-0.184	-0.171	-0.161	-0.150	-0.139	-0.126	-0.115	-0.104	-0.092	-0.081	-0.070	-0.059	-0.049	-0.038	-0.029	-0.019	-0.010	-0.001	0.009	0.018	0.024	0.032	0.040	0.046	0.051	0.059	0.064	0.068	0.072	0.078	0.080	0.082	0.086	0.089	0.091	0.094	0.095	0.095	0.098	0.099	0.099	0.100	0.100	0.100	0.101	0.101	0.101	0.102	0.102	0.104	0.105	0.106	0.108	0.109	0.110	0.114	0.115	0.118	0.119	0.122	0.126	0.129	0.134	0.138	0.142	0.148	0.152	0.158	0.162	0.169	0.175	0.181	0.188	0.194	0.201	0.209	0.216	0.222	0.230	0.238	0.245	0.252	0.261	0.269	0.276	0.285	0.292	0.300	0.309	0.315	0.324	0.331	0.339	0.348	0.355	0.362	0.369	0.376	0.384	0.390	0.398	0.402	0.410	0.416	0.422	0.429	0.435	0.441	0.446	0.452	0.458	0.462	0.468	0.474	0.479	0.484	0.488	0.492	0.496	0.501	0.504	0.509	0.512	0.515	0.519	0.522	0.525	0.529	0.531	0.535	0.536	0.539	0.541	0.542	0.545	0.545	0.548	0.549	0.550	0.549	0.550	0.550	0.550	0.549	0.549	0.548	0.545	0.545	0.542	0.539	0.536	0.534	0.530	0.528	0.524	0.519	0.515	0.511	0.506	0.500	0.495	0.490	0.484	0.479	0.471	0.465	0.459	0.452	0.445	0.439	0.432	0.424	0.416	0.409	0.402	0.394	0.385	0.378	0.370	0.364	0.355	0.349	0.341	0.332	0.325	0.319	0.311	0.304	0.298	0.290	0.282	0.275	0.269	0.262	0.255	0.249	0.242	0.235	0.229	0.222	0.216	0.209	0.204	0.196	0.190	0.184	0.176	0.170	0.164	0.158	0.151	0.144	0.139	0.131	0.124	0.118	0.110	0.104	0.096	0.089	0.081	0.074	0.065	0.059	0.050	0.042	0.034	0.026	0.016	0.008	-0.001	-0.011	-0.019	-0.029	-0.039	-0.048	-0.058	-0.068	-0.076	-0.086	-0.096	-0.106	-0.115	-0.125	-0.134	-0.144	-0.152	-0.162	-0.171	-0.181	-0.190	-0.199	-0.208	-0.215	-0.224	-0.232	-0.240	-0.246	-0.254	-0.260	-0.268	-0.272	-0.279	-0.282	-0.288	-0.292	-0.295	-0.299	-0.301	-0.302	-0.304	-0.305	-0.305	-0.304	-0.302	-0.301	-0.299	-0.296	-0.291	-0.288	-0.282	-0.278	-0.271	-0.264	-0.256	-0.248	-0.240	-0.231	-0.220	-0.210	-0.200	-0.189	-0.176	-0.165	-0.152	-0.140	-0.128	-0.114	-0.100	-0.086	-0.074	-0.060	-0.048	-0.034	-0.020	-0.008	0.005	0.019	0.030	0.041	0.054	0.065	0.076	0.088	0.098	0.106	0.115	0.124	0.131	0.138	0.144	0.150	0.154	0.159	0.162	0.164	0.165	0.166	0.166	0.166	0.165	0.164	0.160	0.156	0.152	0.146	0.141	0.135	0.126	0.119	0.111	0.101	0.092	0.084	0.072	0.061	0.050	0.039	0.028	0.015	0.004	-0.010	-0.022	-0.036	-0.049	-0.062	-0.076	-0.090	-0.104	-0.118	-0.131	-0.145	-0.159	-0.172	-0.188	-0.200	-0.214	-0.228	-0.240	-0.254	-0.268	-0.280	-0.292	-0.305	-0.318	-0.330	-0.342	-0.354	-0.366	-0.378	-0.391	-0.402	-0.414	-0.425	-0.438	-0.449	-0.460	-0.471	-0.482	-0.495	-0.506	-0.518	-0.529	-0.540	-0.552	-0.562	-0.575	-0.586	-0.598	-0.610	-0.621	-0.631	-0.642	-0.655	-0.666	-0.678	-0.689	-0.700	-0.711	-0.722	-0.735	-0.745	-0.758	-0.768	-0.779	-0.789	-0.801	-0.811	-0.821	-0.831	-0.841	-0.851	-0.861	-0.870	-0.880	-0.889	-0.898	-0.905	-0.914	-0.922	-0.930	-0.938	-0.944	-0.951	-0.956	-0.964	-0.969	-0.974	-0.978	-0.982	-0.986	-0.990	-0.994	-0.998	-1.000	-1.001	-1.004	-1.006	-1.008	-1.008	-1.008	-1.009	-1.008	-1.008	-1.006	-1.005	-1.005	-1.002	-1.002	-1.000	-0.998	-0.996	-0.994	-0.990	-0.989	-0.985	-0.982	-0.981	-0.978	-0.975	-0.972	-0.969	-0.968	-0.965	-0.964	-0.960	-0.959	-0.958	-0.955	-0.954	-0.954	-0.952	-0.952	-0.952	-0.952	-0.952	-0.952	-0.954	-0.956	-0.956	-0.960	-0.961	-0.964	-0.968	-0.971	-0.974	-0.978	-0.982	-0.985	-0.990	-0.994	-0.999	-1.004	-1.009	-1.014	-1.020	-1.024	-1.030	-1.035	-1.040	-1.046	-1.052	-1.056	-1.064	-1.069	-1.072	-1.079	-1.084	-1.089	-1.092	-1.098	-1.101	-1.106	-1.109	-1.114	-1.118	-1.120	-1.122	-1.125	-1.128	-1.130	-1.132	-1.134	-1.136	-1.138	-1.139	-1.141	-1.142	-1.142	-1.144	-1.144	-1.144	-1.144	-1.144	-1.144	-1.144	-1.142	-1.142	-1.141	-1.141	-1.140	-1.140	-1.139	-1.139	-1.138	-1.136	-1.135	-1.135	-1.132	-1.131	-1.131	-1.129	-1.128	-1.126	-1.125	-1.124	-1.122	-1.120	-1.119	-1.118	-1.115	-1.114	-1.112	-1.110	-1.109	-1.108	-1.105	-1.104	-1.101	-1.100	-1.099	-1.096	-1.095	-1.094	-1.090	-1.089	-1.088	-1.085	-1.085	-1.084	-1.082	-1.081	-1.080	-1.079	-1.079	-1.079	-1.078	-1.079	-1.079	-1.079	-1.079	-1.080	-1.080	-1.081	-1.082	-1.084	-1.085	-1.088	-1.090	-1.092	-1.095	-1.096	-1.099	-1.101	-1.104	-1.106	-1.109	-1.111	-1.115	-1.118	-1.119	-1.121	-1.125	-1.126	-1.128	-1.129	-1.130	-1.132	-1.132	-1.132	-1.131	-1.131	-1.130	-1.130	-1.126	-1.124	-1.121	-1.118	-1.114	-1.111	-1.106	-1.101	-1.095	-1.089	-1.081	-1.074	-1.068	-1.059	-1.051	-1.041	-1.032	-1.024	-1.014	-1.004	-0.992	-0.982	-0.971	-0.962	-0.951	-0.940	-0.929	-0.918	-0.908	-0.896	-0.886	-0.875	-0.865	-0.856	-0.845	-0.836	-0.828	-0.820	-0.811	-0.805	-0.796	-0.790	-0.784	-0.780	-0.774	-0.770	-0.768	-0.764	-0.761	-0.759	-0.759	-0.758	-0.758	-0.759	-0.760	-0.762	-0.766	-0.769	-0.774	-0.778	-0.784	-0.790	-0.796	-0.804	-0.811	-0.819	-0.828	-0.839	-0.848	-0.859	-0.869	-0.881	-0.894	-0.906	-0.920	-0.932	-0.946	-0.961	-0.976	-0.991	-1.008	-1.022	-1.039	-1.055	-1.071	-1.089	-1.105	-1.122	-1.141	-1.158	-1.175	-1.192	-1.211	-1.229	-1.246	-1.265	-1.282	-1.300	-1.318	-1.335	-1.352	-1.369	-1.386	-1.402	-1.419	-1.435	-1.450	-1.465	-1.481	-1.496	-1.510	-1.522	-1.536	-1.549	-1.562	-1.572	-1.584	-1.595	-1.605	-1.614	-1.622	-1.631	-1.639	-1.646	-1.652	-1.659	-1.664	-1.669	-1.672	-1.676	-1.679	-1.681	-1.682	-1.685	-1.686	-1.685	-1.685	-1.684	-1.684	-1.682	-1.680	-1.678	-1.675	-1.671	-1.669	-1.665	-1.661	-1.656	-1.652	-1.649	-1.644	-1.639	-1.634	-1.629	-1.622	-1.618	-1.612	-1.606	-1.600	-1.596	-1.590	-1.584	-1.578	-1.571	-1.566	-1.560	-1.555	-1.549	-1.544	-1.538	-1.531	-1.525	-1.519	-1.514	-1.509	-1.501	-1.498	-1.491	-1.485	-1.480	-1.474	-1.468	-1.461	-1.456	-1.450	-1.444	-1.439	-1.434	-1.426	-1.420	-1.415	-1.410	-1.402	-1.396	-1.391	-1.385	-1.379	-1.374	-1.366	-1.361	-1.356	-1.349	-1.344	-1.336	-1.331	-1.325	-1.319	-1.312	-1.306	-1.300	-1.295	-1.289	-1.282	-1.278	-1.271	-1.266	-1.261	-1.255	-1.250	-1.245	-1.239	-1.234	-1.230	-1.225	-1.220	-1.215	-1.210	-1.206	-1.201	-1.198	-1.194	-1.189	-1.186	-1.182	-1.179	-1.176	-1.172	-1.169	-1.168	-1.164	-1.161	-1.160	-1.158	-1.158	-1.155	-1.154	-1.152	-1.151	-1.151	-1.150	-1.150	-1.151	-1.151	-1.151	-1.151	-1.152	-1.152	-1.155	-1.155	-1.156	-1.159	-1.160	-1.161	-1.164	-1.165	-1.168	-1.170	-1.171	-1.174	-1.175	-1.178	-1.179	-1.181	-1.184	-1.186	-1.188	-1.189	-1.191	-1.192	-1.195	-1.196	-1.199	-1.199	-1.201	-1.202	-1.204	-1.205	-1.206	-1.208	-1.209	-1.210	-1.210	-1.211	-1.212	-1.214	-1.214	-1.215	-1.216	-1.219	-1.220	-1.221	-1.222	-1.225	-1.228	-1.230	-1.231	-1.235	-1.238	-1.241	-1.246	-1.250	-1.254	-1.259	-1.265	-1.270	-1.275	-1.282	-1.290	-1.298	-1.305	-1.314	-1.322	-1.331	-1.341	-1.351	-1.361	-1.372	-1.384	-1.395	-1.408	-1.420	-1.432	-1.445	-1.459	-1.472	-1.486	-1.501	-1.515	-1.530	-1.545	-1.560	-1.574	-1.590	-1.604	-1.619	-1.634	-1.649	-1.664	-1.680	-1.694	-1.708	-1.721	-1.736	-1.750	-1.764	-1.776	-1.789	-1.802	-1.814	-1.825	-1.836	-1.849	-1.859	-1.869	-1.878	-1.886	-1.895	-1.904	-1.911	-1.919	-1.925	-1.931	-1.938	-1.944	-1.949	-1.954	-1.958	-1.961	-1.966	-1.970	-1.972	-1.975	-1.979	-1.981	-1.982	-1.985	-1.986	-1.989	-1.990	-1.992	-1.992	-1.994	-1.995	-1.998	-1.999	-1.999	-2.000	-2.001	-2.002	-2.004	-2.005	-2.006	-2.007	-2.010	-2.011	-2.014	-2.016	-2.019	-2.020	-2.024	-2.026	-2.029	-2.034	-2.038	-2.041	-2.045	-2.049	-2.054	-2.059	-2.062	-2.069	-2.075	-2.080	-2.086	-2.094	-2.101	-2.109	-2.115	-2.124	-2.131	-2.141	-2.150	-2.159	-2.170	-2.179	-2.191	-2.202	-2.214	-2.226	-2.240	-2.252	-2.266	-2.280	-2.296	-2.311	-2.328	-2.342	-2.361	-2.379	-2.396	-2.415	-2.434	-2.454	-2.472	-2.494	-2.515	-2.536	-2.558	-2.579	-2.601	-2.624	-2.646	-2.670	-2.692	-2.716	-2.740	-2.765	-2.789	-2.812	-2.835	-2.859	-2.882	-2.906	-2.930	-2.951	-2.975	-2.998	-3.019	-3.040	-3.061	-3.081	-3.101	-3.120	-3.139	-3.156	-3.172	-3.190	-3.205	-3.219	-3.232	-3.245	-3.256	-3.266	-3.276	-3.284	-3.291	-3.296	-3.301	-3.305	-3.308	-3.309	-3.309	-3.309	-3.306	-3.302	-3.299	-3.292	-3.285	-3.278	-3.269	-3.258	-3.248	-3.235	-3.222	-3.209	-3.194	-3.176	-3.161	-3.142	-3.125	-3.105	-3.085	-3.066	-3.045	-3.022	-3.002	-2.979	-2.956	-2.934	-2.909	-2.886	-2.861	-2.838	-2.814	-2.790	-2.765	-2.740	-2.715	-2.692	-2.668	-2.644	-2.620	-2.598	-2.574	-2.551	-2.529	-2.506	-2.485	-2.464	-2.442	-2.422	-2.402	-2.382	-2.364	-2.346	-2.328	-2.310	-2.294	-2.278	-2.261	-2.246	-2.231	-2.216	-2.202	-2.188	-2.175	-2.161	-2.149	-2.136	-2.124	-2.111	-2.100	-2.088	-2.078	-2.065	-2.052	-2.042	-2.030	-2.018	-2.006	-1.994	-1.981	-1.969	-1.955	-1.940	-1.926	-1.912	-1.896	-1.880	-1.864	-1.846	-1.829	-1.809	-1.789	-1.769	-1.749	-1.725	-1.704	-1.680	-1.654	-1.629	-1.602	-1.575	-1.548	-1.519	-1.489	-1.460	-1.429	-1.396	-1.362	-1.330	-1.298	-1.262	-1.226	-1.192	-1.156	-1.119	-1.082	-1.045	-1.008	-0.971	-0.934	-0.895	-0.859	-0.821	-0.784	-0.746	-0.710	-0.672	-0.638	-0.601	-0.566	-0.531	-0.498	-0.464	-0.432	-0.400	-0.369	-0.339	-0.309	-0.280	-0.252	-0.225	-0.199	-0.175	-0.150	-0.128	-0.105	-0.085	-0.064	-0.044	-0.026	-0.009	0.008	0.024	0.038	0.052	0.065	0.076	0.089	0.099	0.110	0.119	0.129	0.136	0.145	0.151	0.160	0.166	0.174	0.180	0.186	0.192	0.198	0.204	0.210	0.215	0.221	0.228	0.232	0.239	0.248	0.254	0.260	0.269	0.275	0.284	0.292	0.301	0.310	0.320	0.330	0.340	0.350	0.360	0.372	0.384	0.396	0.408	0.421	0.434	0.446	0.460	0.472	0.486	0.501	0.514	0.528	0.541	0.556	0.569	0.584	0.598	0.610	0.624	0.636	0.650	0.662	0.675	0.688	0.699	0.711	0.721	0.732	0.744	0.752	0.762	0.772	0.780	0.789	0.798	0.805	0.811	0.818	0.824	0.830	0.835	0.840	0.844	0.848	0.851	0.855	0.858	0.860	0.862	0.865	0.866	0.868	0.869	0.870	0.871	0.871	0.871	0.871	0.871	0.871	0.871	0.871	0.871	0.870	0.870	0.869	0.869	0.868	0.866	0.866	0.866	0.865	0.864	0.864	0.862	0.862	0.860	0.860	0.859	0.859	0.858	0.856	0.855	0.852	0.851	0.850	0.848	0.846	0.845	0.842	0.840	0.838	0.835	0.832	0.829	0.826	0.822	0.819	0.815	0.812	0.808	0.804	0.799	0.794	0.790	0.785	0.779	0.775	0.769	0.764	0.758	0.751	0.746	0.740	0.734	0.728	0.721	0.714	0.709	0.702	0.696	0.690	0.682	0.678	0.670	0.664	0.658	0.651	0.644	0.639	0.632	0.626	0.620	0.614	0.608	0.602	0.595	0.589	0.584	0.578	0.571	0.566	0.560	0.554	0.548	0.541	0.535	0.528	0.521	0.515	0.509	0.501	0.494	0.488	0.480	0.471	0.465	0.456	0.449	0.440	0.430	0.420	0.412	0.402	0.391	0.380	0.370	0.359	0.346	0.334	0.321	0.309	0.295	0.281	0.268	0.252	0.236	0.221	0.205	0.188	0.172	0.155	0.136	0.118	0.100	0.081	0.061	0.042	0.021	0.001	-0.019	-0.040	-0.062	-0.084	-0.105	-0.128	-0.149	-0.171	-0.192	-0.215	-0.236	-0.260	-0.281	-0.304	-0.328	-0.349	-0.370	-0.392	-0.415	-0.436	-0.458	-0.479	-0.499	-0.520	-0.540	-0.560	-0.580	-0.599	-0.618	-0.635	-0.654	-0.670	-0.689	-0.704	-0.720	-0.736	-0.751	-0.765	-0.780	-0.792	-0.806	-0.819	-0.831	-0.842	-0.852	-0.864	-0.874	-0.884	-0.894	-0.902	-0.911	-0.919	-0.928	-0.935	-0.942	-0.950	-0.959	-0.966	-0.974	-0.981	-0.989	-0.998	-1.004	-1.011	-1.020	-1.028	-1.038	-1.046	-1.055	-1.065	-1.075	-1.085	-1.096	-1.108	-1.119	-1.132	-1.146	-1.160	-1.174	-1.191	-1.206	-1.222	-1.241	-1.260	-1.279	-1.299	-1.319	-1.341	-1.362	-1.385	-1.409	-1.432	-1.458	-1.482	-1.508	-1.534	-1.561	-1.588	-1.615	-1.642	-1.671	-1.699	-1.728	-1.755	-1.784	-1.812	-1.840	-1.868	-1.896	-1.922	-1.950	-1.976	-2.002	-2.029	-2.052	-2.076	-2.099	-2.121	-2.142	-2.164	-2.182	-2.201	-2.219	-2.234	-2.249	-2.262	-2.275	-2.286	-2.296	-2.305	-2.311	-2.318	-2.322	-2.325	-2.328	-2.329	-2.328	-2.326	-2.322	-2.319	-2.314	-2.308	-2.300	-2.290	-2.281	-2.271	-2.259	-2.248	-2.234	-2.220	-2.206	-2.191	-2.176	-2.160	-2.144	-2.126	-2.110	-2.094	-2.076	-2.059	-2.042	-2.025	-2.009	-1.991	-1.976	-1.959	-1.944	-1.928	-1.912	-1.899	-1.884	-1.871	-1.858	-1.846	-1.834	-1.822	-1.811	-1.801	-1.792	-1.784	-1.775	-1.768	-1.760	-1.754	-1.746	-1.741	-1.736	-1.731	-1.728	-1.725	-1.721	-1.718	-1.716	-1.712	-1.711	-1.709	-1.708	-1.706	-1.705	-1.704	-1.702	-1.701	-1.700	-1.698	-1.698	-1.695	-1.695	-1.692	-1.691	-1.689	-1.688	-1.685	-1.684	-1.681	-1.680	-1.676	-1.675	-1.672	-1.670	-1.668	-1.666	-1.664	-1.661	-1.659	-1.658	-1.655	-1.652	-1.650	-1.648	-1.648	-1.645	-1.644	-1.644	-1.642	-1.642	-1.642	-1.642	-1.644	-1.646	-1.646	-1.649	-1.651	-1.655	-1.658	-1.660	-1.665	-1.670	-1.675	-1.680	-1.685	-1.690	-1.698	-1.704	-1.711	-1.718	-1.725	-1.732	-1.740	-1.748	-1.755	-1.764	-1.771	-1.780	-1.788	-1.796	-1.805	-1.812	-1.819	-1.826	-1.834	-1.840	-1.846	-1.852	-1.859	-1.864	-1.869	-1.872	-1.876	-1.880	-1.884	-1.886	-1.888	-1.889	-1.890	-1.891	-1.891	-1.890	-1.890	-1.889	-1.888	-1.885	-1.882	-1.880	-1.878	-1.874	-1.870	-1.866	-1.862	-1.858	-1.852	-1.849	-1.842	-1.838	-1.831	-1.826	-1.820	-1.816	-1.810	-1.805	-1.800	-1.795	-1.790	-1.784	-1.779	-1.774	-1.769	-1.765	-1.760	-1.756	-1.751	-1.748	-1.744	-1.739	-1.735	-1.731	-1.728	-1.725	-1.721	-1.719	-1.715	-1.711	-1.709	-1.705	-1.701	-1.699	-1.695	-1.691	-1.689	-1.685	-1.681	-1.678	-1.674	-1.670	-1.668	-1.662	-1.659	-1.654	-1.650	-1.645	-1.640	-1.636	-1.631	-1.625	-1.620	-1.615	-1.608	-1.602	-1.595	-1.589	-1.581	-1.575	-1.568	-1.561	-1.552	-1.546	-1.538	-1.530	-1.520	-1.512	-1.504	-1.495	-1.488	-1.479	-1.469	-1.461	-1.452	-1.441	-1.432	-1.424	-1.415	-1.405	-1.396	-1.388	-1.378	-1.370	-1.360	-1.351	-1.341	-1.334	-1.325	-1.316	-1.308	-1.299	-1.291	-1.282	-1.275	-1.268	-1.261	-1.254	-1.246	-1.239	-1.232	-1.225	-1.219	-1.212	-1.206	-1.200	-1.195	-1.189	-1.184	-1.179	-1.172	-1.168	-1.162	-1.158	-1.152	-1.146	-1.142	-1.138	-1.132	-1.128	-1.122	-1.116	-1.112	-1.106	-1.101	-1.095	-1.090	-1.082	-1.078	-1.070	-1.064	-1.056	-1.049	-1.041	-1.034	-1.025	-1.018	-1.008	-0.999	-0.990	-0.980	-0.971	-0.961	-0.951	-0.941	-0.930	-0.920	-0.909	-0.899	-0.889	-0.878	-0.865	-0.855	-0.844	-0.834	-0.822	-0.812	-0.801	-0.791	-0.780	-0.769	-0.760	-0.750	-0.741	-0.731	-0.722	-0.715	-0.705	-0.698	-0.691	-0.682	-0.676	-0.671	-0.665	-0.660	-0.654	-0.650	-0.645	-0.641	-0.636	-0.634	-0.630	-0.628	-0.624	-0.622	-0.621	-0.618	-0.616	-0.615	-0.614	-0.612	-0.611	-0.610	-0.610	-0.608	-0.608	-0.605	-0.605	-0.604	-0.602	-0.600	-0.600	-0.598	-0.596	-0.594	-0.591	-0.589	-0.585	-0.584	-0.579	-0.576	-0.572	-0.569	-0.565	-0.560	-0.556	-0.551	-0.546	-0.541	-0.535	-0.531	-0.525	-0.519	-0.512	-0.506	-0.501	-0.495	-0.488	-0.481	-0.474	-0.468	-0.461	-0.454	-0.448	-0.441	-0.434	-0.428	-0.421	-0.414	-0.408	-0.401	-0.395	-0.389	-0.382	-0.376	-0.370	-0.364	-0.359	-0.354	-0.346	-0.341	-0.336	-0.331	-0.326	-0.320	-0.315	-0.310	-0.305	-0.301	-0.296	-0.291	-0.288	-0.284	-0.279	-0.274	-0.271	-0.268	-0.262	-0.259	-0.255	-0.251	-0.249	-0.245	-0.241	-0.238	-0.236	-0.234	-0.230	-0.226	-0.225	-0.222	-0.220	-0.218	-0.215	-0.214	-0.212	-0.209	-0.208	-0.206	-0.204	-0.202	-0.201	-0.199	-0.199	-0.196	-0.196	-0.195	-0.194	-0.194	-0.192	-0.192	-0.192	-0.191	-0.191	-0.191	-0.191	-0.192	-0.192	-0.192	-0.192	-0.194	-0.194	-0.194	-0.195	-0.196	-0.196	-0.199	-0.200	-0.201	-0.202	-0.205	-0.206	-0.209	-0.210	-0.212	-0.214	-0.218	-0.219	-0.222	-0.225	-0.228	-0.231	-0.234	-0.236	-0.239	-0.242	-0.245	-0.249	-0.252	-0.256	-0.259	-0.262	-0.266	-0.269	-0.272	-0.276	-0.280	-0.282	-0.286	-0.290	-0.294	-0.296	-0.300	-0.304	-0.308	-0.310	-0.314	-0.318	-0.320	-0.322	-0.326	-0.329	-0.331	-0.334	-0.336	-0.339	-0.341	-0.344	-0.345	-0.348	-0.350	-0.351	-0.352	-0.354	-0.355	-0.358	-0.359	-0.360	-0.361	-0.361	-0.361	-0.362	-0.362	-0.364	-0.362	-0.362	-0.362	-0.361	-0.361	-0.360	-0.359	-0.358	-0.356	-0.354	-0.354	-0.351	-0.349	-0.346	-0.344	-0.341	-0.338	-0.335	-0.331	-0.328	-0.322	-0.319	-0.315	-0.310	-0.305	-0.300	-0.295	-0.290	-0.284	-0.278	-0.271	-0.265	-0.259	-0.252	-0.246	-0.240	-0.232	-0.225	-0.219	-0.211	-0.202	-0.196	-0.189	-0.181	-0.174	-0.166	-0.159	-0.151	-0.144	-0.136	-0.129	-0.121	-0.114	-0.106	-0.100	-0.092	-0.085	-0.078	-0.071	-0.064	-0.058	-0.050	-0.044	-0.036	-0.030	-0.024	-0.018	-0.010	-0.004	0.002	0.009	0.015	0.020	0.028	0.032	0.039	0.045	0.051	0.056	0.062	0.069	0.074	0.080	0.085	0.090	0.096	0.102	0.108	0.114	0.119	0.124	0.130	0.135	0.140	0.146	0.151	0.155	0.161	0.166	0.170	0.175	0.180	0.184	0.188	0.192	0.196	0.200	0.205	0.208	0.211	0.215	0.219	0.221	0.224	0.226	0.230	0.232	0.235	0.238	0.240	0.242	0.244	0.246	0.248	0.250	0.251	0.252	0.252	0.255	0.256	0.256	0.258	0.259	0.260	0.260	0.260	0.261	0.261	0.262	0.261	0.262	0.261	0.261	0.261	0.260	0.259	0.258	0.256	0.255	0.252	0.251	0.248	0.245	0.241	0.238	0.234	0.229	0.224	0.219	0.212	0.206	0.200	0.192	0.185	0.178	0.169	0.158	0.148	0.138	0.126	0.115	0.104	0.090	0.076	0.062	0.049	0.034	0.019	0.005	-0.011	-0.028	-0.042	-0.060	-0.076	-0.094	-0.110	-0.128	-0.145	-0.162	-0.180	-0.198	-0.214	-0.231	-0.248	-0.264	-0.280	-0.295	-0.311	-0.325	-0.340	-0.352	-0.366	-0.379	-0.390	-0.402	-0.411	-0.421	-0.431	-0.439	-0.446	-0.452	-0.458	-0.464	-0.468	-0.470	-0.474	-0.476	-0.478	-0.478	-0.478	-0.476	-0.475	-0.474	-0.471	-0.469	-0.465	-0.461	-0.456	-0.450	-0.445	-0.440	-0.435	-0.428	-0.422	-0.416	-0.410	-0.402	-0.396	-0.390	-0.382	-0.376	-0.369	-0.362	-0.356	-0.349	-0.344	-0.338	-0.332	-0.326	-0.321	-0.315	-0.310	-0.305	-0.301	-0.296	-0.291	-0.289	-0.285	-0.280	-0.276	-0.272	-0.269	-0.265	-0.261	-0.259	-0.255	-0.251	-0.248	-0.242	-0.240	-0.235	-0.231	-0.228	-0.221	-0.218	-0.212	-0.208	-0.202	-0.198	-0.191	-0.186	-0.180	-0.174	-0.168	-0.160	-0.154	-0.148	-0.140	-0.132	-0.125	-0.118	-0.110	-0.104	-0.095	-0.086	-0.080	-0.072	-0.064	-0.056	-0.049	-0.041	-0.034	-0.028	-0.020	-0.012	-0.006	0.000	0.006	0.010	0.016	0.021	0.025	0.030	0.034	0.038	0.040	0.042	0.045	0.046	0.048	0.049	0.050	0.050	0.050	0.049	0.048	0.048	0.045	0.042	0.040	0.038	0.036	0.032	0.030	0.028	0.024	0.021	0.018	0.014	0.010	0.006	0.004	0.000	-0.002	-0.006	-0.009	-0.011	-0.014	-0.015	-0.018	-0.019	-0.021	-0.021	-0.022	-0.022	-0.024	-0.022	-0.021	-0.020	-0.019	-0.018	-0.016	-0.012	-0.010	-0.006	-0.002	0.001	0.006	0.010	0.015	0.020	0.026	0.031	0.038	0.044	0.050	0.058	0.062	0.070	0.076	0.082	0.090	0.096	0.102	0.110	0.116	0.122	0.129	0.135	0.140	0.148	0.152	0.158	0.162	0.168	0.172	0.176	0.181	0.184	0.188	0.190	0.192	0.194	0.196	0.198	0.198	0.198	0.198	0.198	0.196	0.195	0.194	0.191	0.188	0.185	0.181	0.178	0.174	0.170	0.165	0.161	0.156	0.150	0.145	0.139	0.134	0.128	0.120	0.115	0.109	0.102	0.096	0.089	0.082	0.076	0.070	0.064	0.058	0.051	0.045	0.039	0.032	0.026	0.021	0.015	0.010	0.005	0.000	-0.005	-0.010	-0.015	-0.019	-0.024	-0.028	-0.031	-0.036	-0.040	-0.044	-0.048	-0.052	-0.056	-0.059	-0.064	-0.068	-0.072	-0.075	-0.080	-0.084	-0.088	-0.092	-0.098	-0.102	-0.108	-0.112	-0.118	-0.124	-0.129	-0.135	-0.142	-0.149	-0.156	-0.162	-0.170	-0.178	-0.185	-0.192	-0.200	-0.209	-0.218	-0.225	-0.234	-0.241	-0.250	-0.259	-0.268	-0.275	-0.284	-0.291	-0.300	-0.309	-0.316	-0.322	-0.330	-0.336	-0.344	-0.350	-0.355	-0.360	-0.365	-0.369	-0.372	-0.376	-0.379	-0.381	-0.382	-0.384	-0.385	-0.385	-0.385	-0.382	-0.381	-0.379	-0.376	-0.372	-0.370	-0.365	-0.360	-0.354	-0.349	-0.342	-0.335	-0.330	-0.322	-0.315	-0.306	-0.299	-0.290	-0.281	-0.272	-0.262	-0.254	-0.245	-0.235	-0.226	-0.218	-0.209	-0.200	-0.191	-0.181	-0.172	-0.164	-0.154	-0.146	-0.136	-0.128	-0.120	-0.110	-0.102	-0.095	-0.086	-0.078	-0.070	-0.062	-0.055	-0.049	-0.040	-0.034	-0.026	-0.019	-0.011	-0.004	0.004	0.010	0.019	0.026	0.034	0.042	0.050	0.058	0.065	0.074	0.081	0.090	0.099	0.108	0.116	0.125	0.134	0.142	0.152	0.160	0.170	0.179	0.189	0.198	0.208	0.215	0.224	0.234	0.241	0.250	0.258	0.268	0.275	0.282	0.290	0.296	0.302	0.309	0.315	0.320	0.326	0.330	0.335	0.339	0.342	0.346	0.349	0.351	0.354	0.354	0.355	0.355	0.355	0.354	0.354	0.351	0.350	0.346	0.345	0.341	0.338	0.334	0.329	0.325	0.319	0.312	0.308	0.301	0.295	0.289	0.280	0.274	0.266	0.258	0.250	0.241	0.232	0.224	0.215	0.205	0.195	0.186	0.176	0.165	0.155	0.145	0.134	0.124	0.112	0.101	0.091	0.079	0.069	0.058	0.045	0.034	0.022	0.011	-0.001	-0.012	-0.024	-0.036	-0.048	-0.060	-0.071	-0.081	-0.094	-0.104	-0.116	-0.128	-0.136	-0.148	-0.158	-0.168	-0.178	-0.185	-0.195	-0.202	-0.210	-0.218	-0.224	-0.230	-0.236	-0.241	-0.246	-0.250	-0.254	-0.255	-0.258	-0.259	-0.259	-0.259	-0.258	-0.255	-0.251	-0.249	-0.244	-0.238	-0.232	-0.225	-0.218	-0.209	-0.199	-0.190	-0.179	-0.168	-0.155	-0.141	-0.128	-0.114	-0.099	-0.084	-0.066	-0.051	-0.034	-0.016	0.002	0.020	0.038	0.056	0.075	0.094	0.114	0.131	0.150	0.169	0.189	0.206	0.225	0.242	0.260	0.278	0.294	0.310	0.328	0.342	0.358	0.372	0.386	0.399	0.411	0.424	0.435	0.444	0.455	0.462	0.470	0.478	0.484	0.490	0.495	0.499	0.501	0.504	0.505	0.506	0.507	0.507	0.506	0.505	0.502	0.499	0.495	0.491	0.488	0.482	0.476	0.470	0.465	0.458	0.451	0.444	0.435	0.428	0.420	0.411	0.402	0.395	0.385	0.378	0.368	0.359	0.350	0.341	0.331	0.324	0.315	0.306	0.298	0.289	0.280	0.272	0.264	0.256	0.249	0.241	0.234	0.226	0.220	0.212	0.205	0.200	0.194	0.188	0.182	0.178	0.171	0.166	0.162	0.158	0.154	0.150	0.145	0.141	0.139	0.135	0.132	0.129	0.128	0.125	0.124	0.121	0.120	0.119	0.118	0.116	0.115	0.115	0.114	0.114	0.114	0.112	0.112	0.112	0.112	0.112	0.112	0.114	0.114	0.115	0.115	0.116	0.118	0.118	0.118	0.120	0.120	0.121	0.121	0.121	0.124	0.124	0.125	0.125	0.126	0.128	0.129	0.129	0.130	0.131	0.132	0.134	0.135	0.136	0.138	0.140	0.141	0.144	0.146	0.148	0.151	0.154	0.156	0.160	0.164	0.169	0.172	0.176	0.182	0.186	0.192	0.199	0.206	0.212	0.220	0.228	0.235	0.245	0.252	0.261	0.272	0.282	0.292	0.302	0.314	0.325	0.338	0.349	0.361	0.374	0.386	0.399	0.411	0.424	0.438	0.450	0.464	0.475	0.488	0.501	0.514	0.525	0.539	0.550	0.561	0.572	0.584	0.594	0.604	0.614	0.622	0.631	0.640	0.646	0.654	0.660	0.666	0.671	0.676	0.680	0.685	0.688	0.690	0.691	0.694	0.694	0.695	0.695	0.695	0.695	0.692	0.691	0.690	0.688	0.685	0.682	0.680	0.676	0.672	0.669	0.666	0.662	0.659	0.656	0.652	0.650	0.646	0.644	0.641	0.639	0.636	0.635	0.632	0.631	0.630	0.630	0.630	0.629	0.629	0.630	0.631	0.632	0.634	0.636	0.640	0.642	0.645	0.650	0.654	0.658	0.661	0.666	0.671	0.676	0.681	0.688	0.694	0.700	0.705	0.712	0.719	0.725	0.731	0.740	0.745	0.752	0.760	0.768	0.774	0.781	0.789	0.795	0.802	0.810	0.818	0.822	0.830	0.836	0.844	0.850	0.856	0.862	0.869	0.875	0.880	0.885	0.891	0.896	0.901	0.906	0.911	0.918	0.922	0.926	0.931	0.934	0.938	0.941	0.944	0.946	0.949	0.952	0.954	0.956	0.958	0.959	0.960	0.961	0.962	0.962	0.962	0.962	0.962	0.962	0.961	0.960	0.960	0.958	0.956	0.954	0.951	0.950	0.946	0.942	0.939	0.935	0.931	0.929	0.924	0.920	0.915	0.910	0.904	0.900	0.895	0.889	0.882	0.876	0.871	0.865	0.859	0.854	0.846	0.840	0.835	0.829	0.821	0.815	0.809	0.802	0.795	0.789	0.782	0.776	0.770	0.764	0.756	0.750	0.745	0.739	0.731	0.726	0.720	0.714	0.708	0.701	0.696	0.689	0.682	0.676	0.670	0.664	0.658	0.651	0.645	0.638	0.630	0.624	0.616	0.609	0.601	0.594	0.586	0.578	0.569	0.560	0.551	0.541	0.532	0.522	0.512	0.504	0.492	0.482	0.472	0.460	0.449	0.439	0.426	0.415	0.401	0.390	0.378	0.365	0.352	0.339	0.326	0.312	0.300	0.288	0.274	0.260	0.246	0.232	0.221	0.208	0.194	0.181	0.169	0.156	0.144	0.131	0.121	0.109	0.099	0.088	0.076	0.066	0.056	0.048	0.038	0.029	0.022	0.014	0.008	0.001	-0.005	-0.010	-0.015	-0.019	-0.022	-0.026	-0.028	-0.030	-0.031	-0.031	-0.031	-0.030	-0.029	-0.026	-0.024	-0.020	-0.016	-0.011	-0.006	0.000	0.008	0.014	0.021	0.030	0.039	0.049	0.059	0.070	0.080	0.091	0.104	0.116	0.129	0.141	0.156	0.170	0.182	0.198	0.211	0.225	0.240	0.252	0.268	0.282	0.296	0.309	0.322	0.336	0.350	0.362	0.374	0.386	0.398	0.410	0.420	0.430	0.440	0.450	0.458	0.466	0.474	0.480	0.486	0.491	0.496	0.500	0.502	0.505	0.506	0.509	0.509	0.506	0.506	0.504	0.502	0.498	0.494	0.489	0.484	0.476	0.470	0.462	0.455	0.446	0.438	0.429	0.419	0.409	0.398	0.386	0.375	0.364	0.351	0.340	0.326	0.314	0.301	0.289	0.275	0.261	0.249	0.235	0.222	0.209	0.196	0.184	0.169	0.156	0.144	0.130	0.119	0.106	0.094	0.081	0.070	0.058	0.046	0.034	0.022	0.011	0.000	-0.011	-0.022	-0.032	-0.044	-0.054	-0.065	-0.075	-0.086	-0.096	-0.106	-0.116	-0.126	-0.138	-0.148	-0.158	-0.168	-0.178	-0.188	-0.199	-0.208	-0.219	-0.229	-0.240	-0.251	-0.261	-0.272	-0.282	-0.294	-0.305	-0.316	-0.328	-0.339	-0.350	-0.361	-0.372	-0.384	-0.395	-0.406	-0.419	-0.430	-0.440	-0.451	-0.462	-0.472	-0.484	-0.494	-0.505	-0.515	-0.525	-0.534	-0.545	-0.554	-0.562	-0.571	-0.579	-0.588	-0.595	-0.602	-0.609	-0.615	-0.620	-0.626	-0.631	-0.636	-0.640	-0.642	-0.645	-0.649	-0.650	-0.650	-0.652	-0.652	-0.651	-0.651	-0.650	-0.649	-0.646	-0.644	-0.641	-0.639	-0.635	-0.632	-0.628	-0.622	-0.618	-0.614	-0.609	-0.602	-0.599	-0.592	-0.588	-0.581	-0.576	-0.571	-0.566	-0.561	-0.556	-0.551	-0.546	-0.542	-0.538	-0.535	-0.531	-0.528	-0.526	-0.524	-0.521	-0.520	-0.520	-0.519	-0.519	-0.519	-0.520	-0.522	-0.524	-0.525	-0.528	-0.530	-0.534	-0.539	-0.541	-0.546	-0.551	-0.555	-0.561	-0.566	-0.571	-0.578	-0.584	-0.589	-0.595	-0.601	-0.608	-0.614	-0.620	-0.626	-0.632	-0.639	-0.644	-0.649	-0.655	-0.660	-0.665	-0.670	-0.674	-0.679	-0.682	-0.686	-0.690	-0.692	-0.696	-0.699	-0.701	-0.702	-0.705	-0.706	-0.708	-0.709	-0.709	-0.710	-0.710	-0.710	-0.709	-0.709	-0.709	-0.708	-0.708	-0.706	-0.705	-0.702	-0.701	-0.700	-0.699	-0.698	-0.696	-0.694	-0.692	-0.691	-0.690	-0.688	-0.686	-0.685	-0.682	-0.681	-0.680	-0.679	-0.678	-0.676	-0.675	-0.674	-0.671	-0.671	-0.669	-0.669	-0.668	-0.665	-0.665	-0.662	-0.661	-0.659	-0.659	-0.658	-0.655	-0.654	-0.651	-0.650	-0.648	-0.645	-0.642	-0.640	-0.639	-0.635	-0.632	-0.630	-0.628	-0.624	-0.620	-0.618	-0.612	-0.610	-0.606	-0.602	-0.598	-0.594	-0.590	-0.585	-0.580	-0.576	-0.571	-0.566	-0.561	-0.558	-0.552	-0.548	-0.541	-0.536	-0.531	-0.525	-0.520	-0.514	-0.509	-0.501	-0.496	-0.491	-0.484	-0.478	-0.471	-0.465	-0.459	-0.452	-0.446	-0.439	-0.432	-0.425	-0.419	-0.411	-0.404	-0.398	-0.390	-0.384	-0.376	-0.370	-0.362	-0.355	-0.349	-0.342	-0.335	-0.329	-0.322	-0.315	-0.310	-0.304	-0.298	-0.291	-0.286	-0.281	-0.276	-0.271	-0.266	-0.262	-0.259	-0.254	-0.250	-0.249	-0.245	-0.242	-0.240	-0.239	-0.238	-0.236	-0.235	-0.235	-0.235	-0.236	-0.236	-0.238	-0.240	-0.241	-0.242	-0.246	-0.249	-0.251	-0.256	-0.259	-0.265	-0.269	-0.274	-0.280	-0.285	-0.291	-0.296	-0.304	-0.309	-0.316	-0.324	-0.330	-0.339	-0.348	-0.355	-0.364	-0.372	-0.381	-0.390	-0.400	-0.410	-0.419	-0.429	-0.440	-0.450	-0.461	-0.472	-0.484	-0.496	-0.509	-0.520	-0.532	-0.545	-0.559	-0.570	-0.584	-0.598	-0.611	-0.625	-0.640	-0.654	-0.669	-0.684	-0.699	-0.712	-0.729	-0.744	-0.759	-0.774	-0.789	-0.805	-0.820	-0.835	-0.849	-0.865	-0.879	-0.894	-0.909	-0.922	-0.936	-0.950	-0.964	-0.976	-0.989	-1.001	-1.012	-1.025	-1.036	-1.046	-1.058	-1.068	-1.076	-1.086	-1.094	-1.102	-1.110	-1.118	-1.122	-1.129	-1.135	-1.140	-1.144	-1.149	-1.152	-1.156	-1.159	-1.162	-1.164	-1.166	-1.168	-1.169	-1.170	-1.170	-1.171	-1.171	-1.170	-1.171	-1.171	-1.170	-1.169	-1.169	-1.168	-1.168	-1.165	-1.165	-1.164	-1.161	-1.161	-1.159	-1.158	-1.155	-1.154	-1.152	-1.150	-1.149	-1.148	-1.145	-1.142	-1.141	-1.139	-1.136	-1.132	-1.131	-1.128	-1.125	-1.122	-1.119	-1.116	-1.112	-1.109	-1.106	-1.102	-1.098	-1.092	-1.089	-1.084	-1.080	-1.075	-1.069	-1.064	-1.059	-1.054	-1.048	-1.041	-1.035	-1.029	-1.022	-1.016	-1.011	-1.005	-0.999	-0.992	-0.985	-0.979	-0.974	-0.966	-0.960	-0.954	-0.948	-0.942	-0.936	-0.931	-0.925	-0.921	-0.915	-0.911	-0.906	-0.901	-0.899	-0.894	-0.891	-0.888	-0.884	-0.881	-0.879	-0.878	-0.875	-0.874	-0.871	-0.870	-0.869	-0.868	-0.869	-0.868	-0.866	-0.868	-0.868	-0.868	-0.868	-0.869	-0.869	-0.871	-0.872	-0.874	-0.876	-0.876	-0.879	-0.881	-0.884	-0.886	-0.888	-0.890	-0.892	-0.894	-0.898	-0.900	-0.902	-0.905	-0.908	-0.910	-0.914	-0.916	-0.918	-0.921	-0.924	-0.925	-0.929	-0.930	-0.934	-0.936	-0.939	-0.940	-0.944	-0.945	-0.948	-0.950	-0.951	-0.952	-0.955	-0.956	-0.958	-0.960	-0.960	-0.961	-0.962	-0.964	-0.965	-0.965	-0.966	-0.966	-0.966	-0.966	-0.968	-0.968	-0.968	-0.968	-0.968	-0.968	-0.968	-0.969	-0.970	-0.969	-0.969	-0.970	-0.971	-0.972	-0.974	-0.974	-0.976	-0.979	-0.980	-0.982	-0.986	-0.989	-0.992	-0.995	-1.000	-1.005	-1.010	-1.016	-1.022	-1.030	-1.038	-1.046	-1.054	-1.062	-1.072	-1.084	-1.094	-1.105	-1.118	-1.131	-1.144	-1.158	-1.172	-1.188	-1.202	-1.220	-1.236	-1.252	-1.270	-1.289	-1.306	-1.325	-1.342	-1.362	-1.382	-1.401	-1.421	-1.441	-1.461	-1.481	-1.501	-1.520	-1.541	-1.560	-1.580	-1.598	-1.618	-1.635	-1.652	-1.670	-1.688	-1.704	-1.720	-1.735	-1.750	-1.765	-1.778	-1.791	-1.802	-1.815	-1.826	-1.835	-1.846	-1.855	-1.862	-1.870	-1.878	-1.884	-1.889	-1.895	-1.899	-1.902	-1.908	-1.909	-1.912	-1.915	-1.916	-1.918	-1.919	-1.919	-1.920	-1.920	-1.920	-1.919	-1.919	-1.919	-1.919	-1.919	-1.919	-1.918	-1.918	-1.918	-1.919	-1.919	-1.919	-1.920	-1.921	-1.922	-1.925	-1.928	-1.930	-1.932	-1.938	-1.940	-1.945	-1.949	-1.952	-1.959	-1.964	-1.970	-1.978	-1.984	-1.991	-1.999	-2.007	-2.016	-2.024	-2.033	-2.042	-2.051	-2.062	-2.072	-2.084	-2.095	-2.106	-2.118	-2.130	-2.142	-2.155	-2.168	-2.181	-2.194	-2.208	-2.221	-2.235	-2.250	-2.264	-2.279	-2.294	-2.309	-2.324	-2.340	-2.355	-2.372	-2.388	-2.406	-2.422	-2.439	-2.456	-2.474	-2.491	-2.509	-2.526	-2.545	-2.564	-2.581	-2.600	-2.618	-2.638	-2.655	-2.674	-2.692	-2.710	-2.729	-2.748	-2.766	-2.784	-2.802	-2.820	-2.838	-2.855	-2.871	-2.889	-2.905	-2.920	-2.935	-2.950	-2.964	-2.979	-2.991	-3.004	-3.014	-3.026	-3.036	-3.044	-3.052	-3.060	-3.066	-3.071	-3.076	-3.080	-3.084	-3.084	-3.084	-3.084	-3.082	-3.079	-3.075	-3.070	-3.065	-3.058	-3.049	-3.040	-3.029	-3.019	-3.006	-2.992	-2.978	-2.962	-2.946	-2.929	-2.911	-2.892	-2.874	-2.854	-2.832	-2.811	-2.789	-2.768	-2.744	-2.720	-2.696	-2.671	-2.648	-2.622	-2.599	-2.574	-2.549	-2.524	-2.498	-2.472	-2.449	-2.422	-2.398	-2.375	-2.350	-2.328	-2.304	-2.280	-2.258	-2.235	-2.214	-2.191	-2.171	-2.151	-2.131	-2.110	-2.091	-2.074	-2.055	-2.038	-2.020	-2.004	-1.986	-1.970	-1.954	-1.939	-1.924	-1.909	-1.892	-1.879	-1.864	-1.850	-1.835	-1.821	-1.808	-1.791	-1.778	-1.762	-1.748	-1.732	-1.716	-1.700	-1.684	-1.668	-1.650	-1.631	-1.614	-1.595	-1.575	-1.555	-1.535	-1.512	-1.491	-1.468	-1.444	-1.419	-1.394	-1.368	-1.340	-1.312	-1.285	-1.255	-1.225	-1.195	-1.164	-1.132	-1.100	-1.068	-1.032	-1.000	-0.964	-0.930	-0.895	-0.859	-0.824	-0.788	-0.750	-0.714	-0.678	-0.641	-0.604	-0.568	-0.530	-0.494	-0.459	-0.422	-0.386	-0.351	-0.316	-0.282	-0.249	-0.215	-0.184	-0.151	-0.120	-0.090	-0.060	-0.031	-0.002	0.025	0.052	0.078	0.102	0.126	0.150	0.172	0.194	0.215	0.236	0.255	0.274	0.291	0.309	0.326	0.341	0.355	0.370	0.384	0.398	0.410	0.421	0.434	0.444	0.456	0.468	0.478	0.486	0.498	0.507	0.516	0.526	0.536	0.545	0.555	0.565	0.574	0.584	0.594	0.604	0.614	0.625	0.635	0.645	0.656	0.668	0.679	0.691	0.702	0.715	0.728	0.739	0.752	0.765	0.779	0.791	0.805	0.819	0.832	0.846	0.860	0.874	0.888	0.901	0.915	0.928	0.941	0.954	0.969	0.980	0.992	1.005	1.016	1.028	1.040	1.050	1.060	1.070	1.080	1.089	1.098	1.105	1.114	1.120	1.128	1.132	1.139	1.144	1.149	1.152	1.156	1.160	1.162	1.165	1.166	1.169	1.169	1.170	1.170	1.169	1.169	1.169	1.166	1.165	1.164	1.162	1.160	1.159	1.156	1.154	1.151	1.150	1.146	1.145	1.141	1.139	1.136	1.134	1.131	1.130	1.128	1.126	1.124	1.122	1.121	1.119	1.118	1.118	1.116	1.115	1.115	1.115	1.115	1.115	1.114	1.114	1.115	1.115	1.116	1.116	1.116	1.116	1.118	1.116	1.118	1.118	1.118	1.118	1.118	1.116	1.116	1.116	1.114	1.114	1.112	1.110	1.109	1.106	1.104	1.101	1.098	1.094	1.090	1.086	1.081	1.076	1.071	1.065	1.059	1.052	1.045	1.039	1.031	1.024	1.015	1.006	0.998	0.989	0.980	0.970	0.960	0.950	0.940	0.930	0.919	0.909	0.898	0.886	0.875	0.865	0.854	0.842	0.832	0.821	0.811	0.800	0.789	0.778	0.768	0.756	0.746	0.735	0.726	0.715	0.706	0.696	0.686	0.676	0.668	0.656	0.648	0.638	0.629	0.620	0.610	0.600	0.591	0.581	0.572	0.561	0.552	0.544	0.532	0.521	0.511	0.500	0.489	0.478	0.466	0.452	0.441	0.428	0.415	0.401	0.386	0.372	0.358	0.342	0.326	0.311	0.295	0.278	0.261	0.244	0.225	0.208	0.189	0.170	0.151	0.132	0.112	0.095	0.075	0.055	0.035	0.015	-0.002	-0.022	-0.041	-0.061	-0.079	-0.098	-0.116	-0.135	-0.154	-0.170	-0.189	-0.206	-0.221	-0.239	-0.255	-0.270	-0.285	-0.300	-0.314	-0.328	-0.341	-0.354	-0.366	-0.379	-0.389	-0.400	-0.411	-0.421	-0.431	-0.440	-0.450	-0.459	-0.468	-0.475	-0.484	-0.491	-0.499	-0.506	-0.515	-0.521	-0.529	-0.536	-0.544	-0.551	-0.559	-0.568	-0.575	-0.584	-0.594	-0.602	-0.611	-0.622	-0.632	-0.642	-0.654	-0.665	-0.678	-0.690	-0.704	-0.718	-0.732	-0.748	-0.764	-0.780	-0.798	-0.814	-0.832	-0.852	-0.872	-0.892	-0.914	-0.936	-0.959	-0.982	-1.008	-1.032	-1.058	-1.084	-1.111	-1.138	-1.165	-1.194	-1.222	-1.252	-1.280	-1.311	-1.341	-1.372	-1.402	-1.432	-1.465	-1.495	-1.528	-1.558	-1.589	-1.620	-1.651	-1.682	-1.712	-1.741	-1.771	-1.801	-1.829	-1.858	-1.884	-1.911	-1.938	-1.961	-1.985	-2.009	-2.031	-2.051	-2.071	-2.091	-2.109	-2.126	-2.142	-2.156	-2.169	-2.181	-2.190	-2.200	-2.209	-2.215	-2.220	-2.224	-2.226	-2.228	-2.229	-2.228	-2.225	-2.221	-2.216	-2.210	-2.204	-2.196	-2.188	-2.179	-2.168	-2.156	-2.145	-2.132	-2.120	-2.106	-2.091	-2.076	-2.062	-2.047	-2.033	-2.018	-2.002	-1.988	-1.972	-1.958	-1.942	-1.929	-1.915	-1.901	-1.889	-1.876	-1.862	-1.851	-1.841	-1.831	-1.821	-1.812	-1.805	-1.798	-1.790	-1.784	-1.780	-1.774	-1.771	-1.766	-1.764	-1.762	-1.761	-1.761	-1.761	-1.761	-1.762	-1.764	-1.765	-1.768	-1.769	-1.771	-1.776	-1.779	-1.782	-1.785	-1.789	-1.792	-1.796	-1.800	-1.804	-1.808	-1.810	-1.814	-1.818	-1.821	-1.824	-1.828	-1.830	-1.832	-1.835	-1.838	-1.840	-1.841	-1.844	-1.845	-1.846	-1.849	-1.850	-1.851	-1.854	-1.854	-1.855	-1.856	-1.859	-1.859	-1.861	-1.862	-1.864	-1.866	-1.868	-1.870	-1.872	-1.876	-1.879	-1.881	-1.884	-1.888	-1.891	-1.895	-1.899	-1.902	-1.908	-1.912	-1.918	-1.922	-1.928	-1.932	-1.938	-1.942	-1.948	-1.952	-1.958	-1.962	-1.966	-1.971	-1.976	-1.980	-1.982	-1.988	-1.990	-1.992	-1.994	-1.995	-1.998	-1.996	-1.996	-1.995	-1.994	-1.991	-1.989	-1.985	-1.980	-1.975	-1.969	-1.964	-1.956	-1.949	-1.939	-1.930	-1.920	-1.909	-1.898	-1.886	-1.874	-1.860	-1.848	-1.834	-1.819	-1.804	-1.789	-1.774	-1.759	-1.742	-1.726	-1.711	-1.695	-1.679	-1.661	-1.646	-1.630	-1.614	-1.599	-1.584	-1.569	-1.554	-1.539	-1.525	-1.510	-1.496	-1.482	-1.470	-1.456	-1.444	-1.432	-1.420	-1.409	-1.398	-1.386	-1.376	-1.365	-1.355	-1.345	-1.335	-1.326	-1.318	-1.309	-1.299	-1.290	-1.281	-1.272	-1.264	-1.256	-1.246	-1.238	-1.230	-1.220	-1.212	-1.204	-1.195	-1.185	-1.178	-1.168	-1.159	-1.149	-1.140	-1.130	-1.120	-1.111	-1.101	-1.090	-1.081	-1.071	-1.062	-1.051	-1.041	-1.031	-1.021	-1.011	-1.001	-0.991	-0.982	-0.971	-0.962	-0.954	-0.945	-0.936	-0.926	-0.919	-0.910	-0.902	-0.895	-0.886	-0.879	-0.872	-0.866	-0.860	-0.854	-0.849	-0.844	-0.840	-0.835	-0.830	-0.828	-0.824	-0.821	-0.819	-0.816	-0.815	-0.812	-0.812	-0.811	-0.810	-0.810	-0.810	-0.810	-0.810	-0.810	-0.811	-0.811	-0.812	-0.814	-0.815	-0.815	-0.816	-0.818	-0.819	-0.820	-0.821	-0.821	-0.822	-0.822	-0.824	-0.822	-0.824	-0.822	-0.822	-0.821	-0.820	-0.819	-0.816	-0.815	-0.811	-0.810	-0.806	-0.802	-0.798	-0.794	-0.789	-0.782	-0.778	-0.771	-0.765	-0.759	-0.751	-0.744	-0.736	-0.729	-0.721	-0.712	-0.704	-0.695	-0.686	-0.679	-0.669	-0.660	-0.650	-0.641	-0.632	-0.622	-0.612	-0.605	-0.595	-0.586	-0.579	-0.570	-0.561	-0.554	-0.545	-0.538	-0.531	-0.524	-0.516	-0.510	-0.504	-0.499	-0.492	-0.489	-0.482	-0.479	-0.474	-0.470	-0.468	-0.464	-0.460	-0.458	-0.455	-0.452	-0.450	-0.448	-0.445	-0.444	-0.440	-0.439	-0.438	-0.436	-0.434	-0.432	-0.429	-0.428	-0.425	-0.422	-0.420	-0.418	-0.415	-0.412	-0.408	-0.405	-0.401	-0.398	-0.394	-0.389	-0.384	-0.379	-0.374	-0.366	-0.361	-0.356	-0.349	-0.341	-0.335	-0.328	-0.320	-0.314	-0.305	-0.298	-0.289	-0.280	-0.272	-0.265	-0.256	-0.248	-0.239	-0.230	-0.220	-0.211	-0.202	-0.194	-0.185	-0.176	-0.168	-0.159	-0.149	-0.141	-0.132	-0.124	-0.116	-0.108	-0.099	-0.090	-0.081	-0.074	-0.066	-0.058	-0.049	-0.041	-0.032	-0.025	-0.018	-0.010	-0.001	0.006	0.014	0.024	0.031	0.039	0.048	0.055	0.062	0.071	0.079	0.089	0.098	0.105	0.114	0.122	0.131	0.140	0.149	0.156	0.166	0.175	0.184	0.192	0.200	0.209	0.218	0.226	0.235	0.241	0.250	0.258	0.266	0.272	0.281	0.289	0.296	0.304	0.310	0.316	0.324	0.329	0.335	0.339	0.344	0.350	0.352	0.358	0.361	0.364	0.366	0.368	0.370	0.370	0.371	0.371	0.371	0.371	0.370	0.369	0.368	0.364	0.362	0.359	0.355	0.351	0.348	0.341	0.336	0.330	0.324	0.318	0.310	0.304	0.296	0.288	0.279	0.271	0.262	0.254	0.244	0.235	0.226	0.216	0.205	0.196	0.185	0.176	0.165	0.155	0.145	0.134	0.124	0.114	0.104	0.092	0.084	0.072	0.062	0.052	0.045	0.035	0.025	0.016	0.008	-0.001	-0.010	-0.018	-0.025	-0.034	-0.041	-0.049	-0.055	-0.061	-0.069	-0.074	-0.080	-0.086	-0.091	-0.096	-0.101	-0.105	-0.110	-0.114	-0.116	-0.120	-0.124	-0.126	-0.128	-0.131	-0.132	-0.132	-0.134	-0.134	-0.135	-0.135	-0.135	-0.135	-0.132	-0.132	-0.130	-0.129	-0.126	-0.124	-0.121	-0.118	-0.112	-0.110	-0.105	-0.101	-0.095	-0.090	-0.084	-0.079	-0.072	-0.066	-0.059	-0.052	-0.045	-0.038	-0.030	-0.021	-0.014	-0.005	0.004	0.012	0.020	0.029	0.039	0.048	0.056	0.066	0.075	0.085	0.095	0.104	0.114	0.122	0.132	0.141	0.151	0.159	0.168	0.178	0.186	0.195	0.204	0.212	0.220	0.229	0.236	0.245	0.252	0.260	0.268	0.275	0.282	0.289	0.295	0.302	0.308	0.314	0.320	0.325	0.331	0.336	0.342	0.348	0.352	0.356	0.361	0.366	0.370	0.375	0.379	0.382	0.386	0.390	0.394	0.396	0.400	0.402	0.405	0.409	0.411	0.414	0.416	0.419	0.420	0.422	0.425	0.426	0.428	0.429	0.431	0.432	0.434	0.435	0.438	0.439	0.440	0.440	0.442	0.444	0.444	0.445	0.446	0.446	0.448	0.449	0.449	0.450	0.450	0.451	0.452	0.454	0.454	0.455	0.455	0.456	0.458	0.458	0.459	0.460	0.459	0.461	0.461	0.462	0.462	0.462	0.464	0.462	0.462	0.464	0.462	0.462	0.462	0.461	0.459	0.459	0.456	0.455	0.452	0.450	0.446	0.444	0.439	0.435	0.429	0.424	0.419	0.412	0.405	0.398	0.389	0.380	0.371	0.361	0.351	0.340	0.329	0.318	0.305	0.292	0.280	0.266	0.252	0.238	0.224	0.209	0.192	0.179	0.164	0.148	0.132	0.116	0.101	0.086	0.071	0.056	0.042	0.029	0.015	0.001	-0.012	-0.025	-0.038	-0.048	-0.059	-0.069	-0.078	-0.085	-0.094	-0.100	-0.108	-0.111	-0.116	-0.119	-0.122	-0.124	-0.124	-0.125	-0.124	-0.122	-0.120	-0.118	-0.114	-0.109	-0.105	-0.099	-0.092	-0.085	-0.079	-0.070	-0.061	-0.054	-0.044	-0.036	-0.026	-0.018	-0.009	0.001	0.011	0.021	0.030	0.039	0.048	0.056	0.065	0.072	0.082	0.090	0.096	0.105	0.111	0.118	0.124	0.129	0.135	0.139	0.144	0.149	0.152	0.156	0.159	0.162	0.166	0.168	0.170	0.172	0.175	0.178	0.179	0.181	0.182	0.185	0.186	0.190	0.191	0.194	0.198	0.199	0.202	0.205	0.210	0.212	0.216	0.222	0.226	0.231	0.236	0.244	0.249	0.255	0.262	0.269	0.276	0.285	0.292	0.300	0.309	0.318	0.326	0.335	0.345	0.354	0.362	0.374	0.382	0.392	0.401	0.411	0.420	0.430	0.439	0.449	0.458	0.465	0.474	0.481	0.489	0.495	0.502	0.509	0.515	0.521	0.526	0.531	0.536	0.540	0.542	0.546	0.548	0.550	0.551	0.552	0.554	0.554	0.552	0.552	0.551	0.550	0.550	0.549	0.546	0.544	0.542	0.540	0.536	0.535	0.532	0.529	0.526	0.524	0.521	0.519	0.516	0.514	0.512	0.510	0.509	0.506	0.506	0.505	0.505	0.504	0.505	0.505	0.506	0.507	0.509	0.511	0.514	0.516	0.520	0.524	0.528	0.531	0.538	0.542	0.548	0.554	0.561	0.566	0.574	0.582	0.589	0.596	0.604	0.612	0.620	0.629	0.636	0.646	0.654	0.662	0.671	0.680	0.688	0.696	0.702	0.711	0.719	0.725	0.734	0.740	0.746	0.752	0.756	0.762	0.766	0.771	0.775	0.779	0.781	0.784	0.785	0.786	0.786	0.788	0.788	0.785	0.785	0.782	0.780	0.776	0.772	0.769	0.765	0.759	0.754	0.746	0.741	0.735	0.728	0.720	0.711	0.704	0.695	0.686	0.676	0.668	0.658	0.648	0.639	0.629	0.620	0.611	0.600	0.590	0.580	0.570	0.560	0.550	0.541	0.530	0.521	0.511	0.502	0.492	0.482	0.475	0.465	0.456	0.448	0.439	0.430	0.422	0.414	0.405	0.396	0.389	0.380	0.372	0.364	0.356	0.348	0.340	0.332	0.324	0.316	0.309	0.300	0.292	0.284	0.275	0.268	0.259	0.251	0.241	0.234	0.225	0.218	0.209	0.200	0.191	0.182	0.174	0.165	0.159	0.150	0.141	0.134	0.125	0.118	0.110	0.102	0.095	0.088	0.081	0.075	0.069	0.062	0.058	0.052	0.048	0.044	0.039	0.035	0.031	0.029	0.028	0.025	0.024	0.024	0.024	0.024	0.024	0.025	0.028	0.029	0.031	0.035	0.038	0.042	0.046	0.051	0.058	0.062	0.069	0.075	0.081	0.088	0.095	0.102	0.110	0.118	0.125	0.134	0.141	0.150	0.159	0.168	0.175	0.184	0.192	0.201	0.210	0.218	0.226	0.234	0.242	0.251	0.260	0.268	0.278	0.285	0.292	0.301	0.309	0.316	0.325	0.332	0.340	0.349	0.355	0.364	0.371	0.379	0.388	0.395	0.402	0.410	0.418	0.426	0.434	0.441	0.450	0.458	0.466	0.472	0.481	0.489	0.498	0.506	0.514	0.521	0.530	0.539	0.546	0.555	0.564	0.570	0.579	0.588	0.595	0.602	0.611	0.618	0.625	0.632	0.639	0.646	0.652	0.659	0.665	0.671	0.676	0.681	0.688	0.692	0.696	0.701	0.705	0.709	0.712	0.716	0.719	0.721	0.724	0.725	0.726	0.728	0.729	0.730	0.730	0.729	0.729	0.728	0.726	0.725	0.722	0.720	0.718	0.714	0.710	0.706	0.702	0.696	0.691	0.686	0.680	0.674	0.666	0.660	0.652	0.644	0.635	0.626	0.616	0.608	0.598	0.586	0.574	0.564	0.550	0.539	0.525	0.512	0.499	0.485	0.470	0.456	0.440	0.425	0.409	0.394	0.376	0.361	0.344	0.328	0.310	0.294	0.275	0.259	0.241	0.226	0.209	0.192	0.176	0.160	0.144	0.129	0.112	0.099	0.085	0.071	0.058	0.045	0.034	0.021	0.010	0.001	-0.009	-0.018	-0.025	-0.031	-0.038	-0.042	-0.046	-0.050	-0.051	-0.052	-0.052	-0.052	-0.051	-0.048	-0.044	-0.039	-0.034	-0.028	-0.020	-0.012	-0.002	0.008	0.019	0.030	0.042	0.055	0.069	0.084	0.099	0.115	0.130	0.146	0.162	0.180	0.198	0.214	0.232	0.249	0.268	0.285	0.304	0.321	0.338	0.355	0.372	0.390	0.406	0.422	0.439	0.454	0.469	0.484	0.496	0.511	0.524	0.535	0.549	0.559	0.570	0.579	0.589	0.598	0.605	0.611	0.618	0.624	0.628	0.632	0.636	0.640	0.642	0.645	0.646	0.649	0.648	0.649	0.648	0.646	0.645	0.644	0.641	0.640	0.638	0.634	0.630	0.626	0.624	0.619	0.615	0.610	0.605	0.601	0.596	0.590	0.585	0.580	0.574	0.570	0.564	0.558	0.552	0.546	0.540	0.535	0.529	0.522	0.518	0.511	0.504	0.499	0.491	0.486	0.480	0.475	0.469	0.462	0.458	0.451	0.445	0.440	0.434	0.429	0.421	0.416	0.412	0.406	0.401	0.396	0.391	0.386	0.381	0.378	0.374	0.370	0.366	0.362	0.359	0.358	0.354	0.351	0.350	0.348	0.346	0.345	0.344	0.344	0.342	0.344	0.342	0.342	0.344	0.344	0.345	0.345	0.346	0.348	0.349	0.351	0.352	0.355	0.356	0.358	0.360	0.362	0.365	0.366	0.369	0.371	0.372	0.375	0.378	0.380	0.381	0.384	0.385	0.388	0.389	0.390	0.392	0.394	0.396	0.398	0.400	0.401	0.404	0.406	0.408	0.410	0.411	0.415	0.418	0.420	0.422	0.426	0.429	0.431	0.435	0.440	0.444	0.449	0.452	0.458	0.464	0.470	0.475	0.481	0.489	0.496	0.501	0.510	0.518	0.526	0.534	0.542	0.551	0.560	0.570	0.579	0.589	0.598	0.608	0.618	0.628	0.638	0.646	0.655	0.665	0.675	0.682	0.691	0.700	0.709	0.716	0.722	0.730	0.738	0.742	0.749	0.755	0.760	0.762	0.766	0.770	0.772	0.775	0.776	0.779	0.779	0.778	0.778	0.778	0.775	0.774	0.771	0.769	0.765	0.762	0.759	0.755	0.751	0.746	0.741	0.738	0.732	0.728	0.724	0.718	0.712	0.709	0.704	0.699	0.695	0.691	0.688	0.685	0.680	0.679	0.676	0.674	0.672	0.671	0.670	0.670	0.671	0.671	0.672	0.674	0.676	0.679	0.682	0.686	0.690	0.695	0.700	0.706	0.711	0.719	0.726	0.732	0.740	0.749	0.758	0.765	0.775	0.784	0.792	0.804	0.812	0.824	0.834	0.845	0.854	0.866	0.876	0.888	0.898	0.910	0.921	0.932	0.944	0.954	0.965	0.976	0.986	0.998	1.009	1.019	1.029	1.039	1.049	1.059	1.068	1.076	1.085	1.094	1.102	1.110	1.119	1.126	1.134	1.141	1.148	1.154	1.160	1.165	1.170	1.176	1.180	1.184	1.188	1.191	1.192	1.195	1.199	1.199	1.200	1.202	1.202	1.202	1.201	1.201	1.200	1.199	1.196	1.194	1.191	1.188	1.185	1.181	1.176	1.172	1.166	1.162	1.156	1.150	1.144	1.139	1.132	1.125	1.118	1.111	1.104	1.096	1.089	1.081	1.074	1.065	1.058	1.050	1.042	1.034	1.025	1.019	1.010	1.002	0.994	0.988	0.979	0.971	0.964	0.956	0.949	0.941	0.935	0.928	0.921	0.915	0.909	0.902	0.898	0.890	0.885	0.880	0.874	0.870	0.864	0.859	0.854	0.849	0.844	0.839	0.835	0.829	0.825	0.820	0.814	0.809	0.804	0.799	0.792	0.788	0.782	0.776	0.770	0.764	0.758	0.752	0.745	0.739	0.732	0.725	0.718	0.710	0.701	0.695	0.686	0.679	0.670	0.661	0.652	0.642	0.634	0.624	0.616	0.606	0.596	0.586	0.576	0.565	0.555	0.545	0.535	0.524	0.514	0.504	0.492	0.482	0.472	0.462	0.452	0.442	0.432	0.422	0.415	0.405	0.395	0.388	0.378	0.370	0.362	0.355	0.348	0.340	0.334	0.326	0.321	0.316	0.311	0.308	0.304	0.299	0.296	0.294	0.292	0.292	0.291	0.290	0.291	0.292	0.294	0.296	0.299	0.302	0.306	0.311	0.316	0.322	0.329	0.336	0.344	0.351	0.360	0.369	0.379	0.389	0.399	0.410	0.421	0.434	0.444	100.000	5.000	2.000	1.000	2.000	0.000	0.000	0.000	0.000	0.000	0.000	0.000	0.000	0.000	0.000	0.000	0.000	0.000	-0.865	-0.858	-0.849	-0.841	-0.835	-0.826	-0.820	-0.812	-0.805	-0.798	-0.791	-0.784	-0.778	-0.771	-0.765	-0.759	-0.754	-0.748	-0.742	-0.736	-0.731	-0.726	-0.721	-0.718	-0.711	-0.706	-0.702	-0.698	-0.694	-0.689	-0.684	-0.679	-0.676	-0.671	-0.668	-0.662	-0.659	-0.655	-0.650	-0.646	-0.641	-0.636	-0.632	-0.629	-0.622	-0.619	-0.615	-0.611	-0.606	-0.602	-0.598	-0.594	-0.590	-0.586	-0.582	-0.579	-0.575	-0.571	-0.568	-0.564	-0.562	-0.559	-0.556	-0.554	-0.551	-0.550	-0.549	-0.548	-0.546	-0.546	-0.545	-0.546	-0.546	-0.546	-0.546	-0.548	-0.549	-0.550	-0.552	-0.555	-0.558	-0.560	-0.562	-0.566	-0.570	-0.574	-0.578	-0.580	-0.585	-0.589	-0.594	-0.598	-0.602	-0.606	-0.611	-0.616	-0.621	-0.625	-0.630	-0.635	-0.640	-0.644	-0.649	-0.652	-0.658	-0.660	-0.665	-0.669	-0.672	-0.675	-0.679	-0.682	-0.685	-0.688	-0.690	-0.692	-0.694	-0.696	-0.698	-0.700	-0.700	-0.701	-0.702	-0.702	-0.704	-0.704	-0.704	-0.705	-0.704	-0.705	-0.705	-0.704	-0.704	-0.702	-0.702	-0.701	-0.701	-0.701	-0.700	-0.700	-0.700	-0.699	-0.698	-0.698	-0.696	-0.696	-0.696	-0.696	-0.696	-0.695	-0.695	-0.696	-0.698	-0.698	-0.699	-0.700	-0.701	-0.702	-0.705	-0.706	-0.709	-0.711	-0.715	-0.718	-0.721	-0.725	-0.730	-0.734	-0.739	-0.744	-0.750	-0.755	-0.761	-0.766	-0.774	-0.780	-0.788	-0.795	-0.804	-0.811	-0.819	-0.829	-0.838	-0.848	-0.856	-0.866	-0.876	-0.886	-0.896	-0.908	-0.919	-0.930	-0.941	-0.954	-0.964	-0.976	-0.989	-1.001	-1.012	-1.025	-1.038	-1.049	-1.062	-1.074	-1.088	-1.100	-1.112	-1.124	-1.136	-1.149	-1.162	-1.174	-1.188	-1.199	-1.211	-1.224	-1.236	-1.248	-1.261	-1.272	-1.285	-1.296	-1.310	-1.321	-1.335	-1.346	-1.359	-1.371	-1.384	-1.396	-1.409	-1.422	-1.434	-1.448	-1.461	-1.474	-1.488	-1.501	-1.514	-1.529	-1.542	-1.558	-1.571	-1.586	-1.601	-1.616	-1.631	-1.648	-1.662	-1.679	-1.695	-1.711	-1.728	-1.744	-1.761	-1.779	-1.795	-1.812	-1.830	-1.848	-1.865	-1.882	-1.900	-1.918	-1.934	-1.951	-1.969	-1.986	-2.002	-2.020	-2.036	-2.052	-2.069	-2.084	-2.100	-2.115	-2.129	-2.144	-2.156	-2.170	-2.182	-2.195	-2.208	-2.219	-2.229	-2.240	-2.249	-2.258	-2.266	-2.274	-2.281	-2.288	-2.294	-2.299	-2.304	-2.309	-2.312	-2.315	-2.318	-2.320	-2.321	-2.322	-2.322	-2.324	-2.322	-2.321	-2.321	-2.320	-2.318	-2.316	-2.315	-2.312	-2.310	-2.308	-2.305	-2.302	-2.300	-2.298	-2.295	-2.294	-2.291	-2.290	-2.289	-2.286	-2.285	-2.284	-2.282	-2.282	-2.282	-2.284	-2.282	-2.284	-2.285	-2.286	-2.289	-2.291	-2.294	-2.296	-2.299	-2.304	-2.306	-2.310	-2.315	-2.320	-2.324	-2.329	-2.334	-2.339	-2.344	-2.350	-2.355	-2.360	-2.366	-2.371	-2.376	-2.382	-2.388	-2.392	-2.398	-2.402	-2.408	-2.412	-2.416	-2.421	-2.425	-2.429	-2.432	-2.435	-2.439	-2.441	-2.445	-2.446	-2.450	-2.452	-2.454	-2.455	-2.458	-2.459	-2.460	-2.462	-2.464	-2.466	-2.469	-2.470	-2.471	-2.475	-2.478	-2.479	-2.482	-2.486	-2.490	-2.492	-2.496	-2.501	-2.508	-2.512	-2.518	-2.525	-2.531	-2.539	-2.546	-2.556	-2.564	-2.574	-2.584	-2.595	-2.606	-2.618	-2.631	-2.642	-2.656	-2.670	-2.685	-2.700	-2.715	-2.730	-2.746	-2.761	-2.779	-2.795	-2.811	-2.828	-2.846	-2.864	-2.880	-2.896	-2.914	-2.930	-2.948	-2.962	-2.979	-2.992	-3.008	-3.022	-3.036	-3.049	-3.061	-3.072	-3.085	-3.095	-3.104	-3.114	-3.120	-3.128	-3.134	-3.139	-3.144	-3.146	-3.149	-3.150	-3.150	-3.149	-3.149	-3.146	-3.142	-3.139	-3.134	-3.128	-3.121	-3.112	-3.104	-3.095	-3.085	-3.075	-3.064	-3.051	-3.040	-3.026	-3.014	-3.000	-2.986	-2.971	-2.958	-2.942	-2.928	-2.912	-2.899	-2.882	-2.869	-2.852	-2.838	-2.822	-2.808	-2.794	-2.780	-2.765	-2.751	-2.736	-2.724	-2.711	-2.698	-2.685	-2.674	-2.662	-2.650	-2.639	-2.628	-2.618	-2.609	-2.598	-2.588	-2.579	-2.570	-2.560	-2.551	-2.544	-2.535	-2.528	-2.520	-2.512	-2.505	-2.498	-2.490	-2.482	-2.474	-2.468	-2.459	-2.451	-2.445	-2.438	-2.428	-2.420	-2.412	-2.405	-2.395	-2.388	-2.378	-2.369	-2.359	-2.349	-2.340	-2.329	-2.318	-2.306	-2.296	-2.284	-2.271	-2.260	-2.248	-2.235	-2.221	-2.209	-2.194	-2.180	-2.166	-2.151	-2.138	-2.122	-2.106	-2.091	-2.076	-2.061	-2.045	-2.029	-2.014	-1.998	-1.981	-1.965	-1.950	-1.934	-1.918	-1.901	-1.884	-1.868	-1.851	-1.835	-1.820	-1.802	-1.786	-1.771	-1.755	-1.741	-1.726	-1.710	-1.696	-1.681	-1.668	-1.654	-1.640	-1.626	-1.614	-1.601	-1.588	-1.575	-1.564	-1.551	-1.541	-1.530	-1.519	-1.509	-1.498	-1.488	-1.478	-1.469	-1.460	-1.451	-1.442	-1.434	-1.426	-1.418	-1.411	-1.405	-1.398	-1.391	-1.385	-1.379	-1.375	-1.369	-1.365	-1.359	-1.355	-1.351	-1.348	-1.342	-1.339	-1.336	-1.334	-1.331	-1.329	-1.325	-1.322	-1.321	-1.319	-1.318	-1.315	-1.315	-1.312	-1.311	-1.310	-1.309	-1.308	-1.306	-1.305	-1.304	-1.302	-1.301	-1.300	-1.299	-1.296	-1.295	-1.292	-1.291	-1.288	-1.286	-1.282	-1.280	-1.276	-1.271	-1.268	-1.262	-1.258	-1.252	-1.248	-1.241	-1.234	-1.226	-1.219	-1.211	-1.204	-1.194	-1.184	-1.175	-1.164	-1.152	-1.140	-1.129	-1.115	-1.102	-1.089	-1.075	-1.060	-1.046	-1.030	-1.015	-0.999	-0.984	-0.966	-0.950	-0.934	-0.916	-0.899	-0.882	-0.865	-0.848	-0.831	-0.814	-0.798	-0.781	-0.765	-0.749	-0.734	-0.719	-0.704	-0.690	-0.678	-0.664	-0.652	-0.641	-0.631	-0.621	-0.611	-0.602	-0.596	-0.590	-0.585	-0.580	-0.575	-0.574	-0.571	-0.570	-0.571	-0.571	-0.574	-0.576	-0.581	-0.585	-0.590	-0.596	-0.604	-0.611	-0.620	-0.629	-0.639	-0.649	-0.659	-0.670	-0.682	-0.694	-0.706	-0.719	-0.731	-0.744	-0.758	-0.771	-0.784	-0.796	-0.810	-0.822	-0.835	-0.846	-0.858	-0.869	-0.880	-0.890	-0.900	-0.910	-0.919	-0.928	-0.935	-0.941	-0.948	-0.952	-0.958	-0.961	-0.964	-0.966	-0.969	-0.970	-0.970	-0.970	-0.969	-0.969	-0.966	-0.964	-0.961	-0.958	-0.954	-0.949	-0.942	-0.938	-0.932	-0.928	-0.921	-0.915	-0.909	-0.902	-0.895	-0.889	-0.881	-0.876	-0.869	-0.862	-0.858	-0.851	-0.846	-0.841	-0.836	-0.832	-0.829	-0.825	-0.824	-0.821	-0.820	-0.819	-0.818	-0.818	-0.819	-0.819	-0.820	-0.822	-0.825	-0.829	-0.831	-0.836	-0.842	-0.846	-0.852	-0.859	-0.865	-0.872	-0.880	-0.888	-0.896	-0.904	-0.912	-0.922	-0.931	-0.940	-0.950	-0.959	-0.968	-0.978	-0.988	-0.998	-1.006	-1.015	-1.024	-1.032	-1.041	-1.049	-1.058	-1.065	-1.072	-1.079	-1.086	-1.091	-1.098	-1.104	-1.108	-1.112	-1.116	-1.119	-1.122	-1.125	-1.126	-1.126	-1.128	-1.129	-1.128	-1.126	-1.125	-1.122	-1.120	-1.116	-1.114	-1.109	-1.105	-1.099	-1.092	-1.086	-1.080	-1.072	-1.065	-1.058	-1.049	-1.040	-1.031	-1.022	-1.014	-1.004	-0.994	-0.985	-0.974	-0.962	-0.951	-0.942	-0.930	-0.920	-0.910	-0.900	-0.889	-0.879	-0.869	-0.859	-0.850	-0.839	-0.830	-0.821	-0.814	-0.805	-0.796	-0.789	-0.781	-0.775	-0.769	-0.762	-0.756	-0.751	-0.746	-0.741	-0.739	-0.735	-0.731	-0.730	-0.728	-0.726	-0.724	-0.724	-0.724	-0.724	-0.724	-0.724	-0.726	-0.728	-0.729	-0.731	-0.732	-0.736	-0.739	-0.742	-0.745	-0.749	-0.751	-0.756	-0.759	-0.762	-0.766	-0.770	-0.774	-0.776	-0.780	-0.782	-0.786	-0.789	-0.791	-0.794	-0.796	-0.798	-0.800	-0.801	-0.802	-0.804	-0.804	-0.804	-0.804	-0.804	-0.802	-0.801	-0.799	-0.796	-0.794	-0.791	-0.788	-0.784	-0.779	-0.775	-0.770	-0.765	-0.758	-0.752	-0.745	-0.739	-0.731	-0.724	-0.716	-0.708	-0.699	-0.690	-0.680	-0.671	-0.661	-0.652	-0.642	-0.632	-0.622	-0.612	-0.602	-0.592	-0.581	-0.571	-0.560	-0.550	-0.540	-0.530	-0.520	-0.510	-0.499	-0.490	-0.480	-0.471	-0.462	-0.455	-0.446	-0.439	-0.431	-0.424	-0.418	-0.411	-0.406	-0.401	-0.396	-0.392	-0.389	-0.385	-0.382	-0.380	-0.379	-0.378	-0.378	-0.378	-0.379	-0.379	-0.381	-0.385	-0.388	-0.391	-0.396	-0.400	-0.406	-0.412	-0.418	-0.425	-0.432	-0.440	-0.448	-0.458	-0.465	-0.475	-0.485	-0.494	-0.504	-0.514	-0.524	-0.535	-0.545	-0.556	-0.566	-0.576	-0.588	-0.598	-0.608	-0.618	-0.629	-0.639	-0.648	-0.656	-0.665	-0.674	-0.681	-0.690	-0.698	-0.705	-0.710	-0.715	-0.721	-0.726	-0.730	-0.732	-0.736	-0.739	-0.740	-0.741	-0.742	-0.744	-0.742	-0.741	-0.740	-0.738	-0.735	-0.732	-0.728	-0.724	-0.718	-0.714	-0.706	-0.700	-0.694	-0.686	-0.680	-0.671	-0.664	-0.654	-0.645	-0.636	-0.628	-0.616	-0.608	-0.598	-0.589	-0.578	-0.568	-0.558	-0.548	-0.538	-0.526	-0.518	-0.507	-0.498	-0.489	-0.479	-0.470	-0.462	-0.454	-0.445	-0.438	-0.431	-0.422	-0.418	-0.411	-0.406	-0.400	-0.396	-0.392	-0.389	-0.386	-0.384	-0.382	-0.381	-0.381	-0.380	-0.380	-0.382	-0.384	-0.386	-0.390	-0.392	-0.396	-0.402	-0.408	-0.412	-0.420	-0.426	-0.434	-0.441	-0.450	-0.459	-0.468	-0.479	-0.488	-0.499	-0.509	-0.520	-0.532	-0.542	-0.555	-0.568	-0.579	-0.592	-0.605	-0.616	-0.630	-0.642	-0.656	-0.668	-0.680	-0.694	-0.705	-0.718	-0.729	-0.741	-0.752	-0.765	-0.775	-0.786	-0.798	-0.808	-0.818	-0.828	-0.838	-0.846	-0.855	-0.862	-0.871	-0.878	-0.885	-0.891	-0.898	-0.902	-0.909	-0.914	-0.916	-0.921	-0.925	-0.928	-0.930	-0.932	-0.934	-0.935	-0.935	-0.935	-0.936	-0.935	-0.935	-0.934	-0.932	-0.930	-0.929	-0.928	-0.925	-0.921	-0.919	-0.915	-0.912	-0.908	-0.904	-0.900	-0.896	-0.892	-0.888	-0.884	-0.879	-0.875	-0.871	-0.866	-0.862	-0.858	-0.854	-0.850	-0.846	-0.841	-0.839	-0.835	-0.832	-0.829	-0.828	-0.825	-0.822	-0.820	-0.819	-0.819	-0.819	-0.818	-0.818	-0.818	-0.819	-0.820	-0.821	-0.824	-0.828	-0.830	-0.832	-0.838	-0.841	-0.845	-0.850	-0.856	-0.861	-0.868	-0.875	-0.882	-0.889	-0.898	-0.905	-0.912	-0.921	-0.931	-0.940	-0.950	-0.959	-0.969	-0.979	-0.988	-0.999	-1.009	-1.019	-1.028	-1.039	-1.049	-1.059	-1.068	-1.078	-1.086	-1.096	-1.104	-1.112	-1.120	-1.128	-1.136	-1.142	-1.150	-1.156	-1.162	-1.168	-1.174	-1.178	-1.181	-1.186	-1.189	-1.190	-1.194	-1.195	-1.196	-1.196	-1.198	-1.198	-1.199	-1.198	-1.198	-1.195	-1.195	-1.192	-1.191	-1.189	-1.186	-1.184	-1.181	-1.179	-1.176	-1.174	-1.171	-1.169	-1.165	-1.164	-1.161	-1.159	-1.156	-1.155	-1.152	-1.151	-1.150	-1.149	-1.149	-1.149	-1.149	-1.149	-1.150	-1.150	-1.151	-1.152	-1.155	-1.156	-1.159	-1.161	-1.164	-1.166	-1.169	-1.174	-1.176	-1.179	-1.181	-1.186	-1.189	-1.192	-1.196	-1.200	-1.202	-1.205	-1.209	-1.211	-1.212	-1.216	-1.218	-1.220	-1.221	-1.222	-1.222	-1.222	-1.222	-1.222	-1.222	-1.221	-1.219	-1.218	-1.215	-1.212	-1.209	-1.205	-1.201	-1.198	-1.192	-1.188	-1.181	-1.176	-1.170	-1.165	-1.158	-1.151	-1.144	-1.138	-1.129	-1.122	-1.115	-1.108	-1.099	-1.092	-1.085	-1.076	-1.069	-1.061	-1.054	-1.048	-1.039	-1.031	-1.024	-1.016	-1.009	-1.002	-0.995	-0.989	-0.982	-0.975	-0.969	-0.962	-0.956	-0.950	-0.945	-0.939	-0.934	-0.929	-0.922	-0.918	-0.914	-0.908	-0.904	-0.899	-0.894	-0.889	-0.884	-0.879	-0.874	-0.869	-0.864	-0.859	-0.855	-0.850	-0.845	-0.840	-0.835	-0.830	-0.825	-0.820	-0.816	-0.810	-0.806	-0.800	-0.795	-0.790	-0.786	-0.781	-0.776	-0.771	-0.766	-0.761	-0.756	-0.751	-0.746	-0.741	-0.736	-0.731	-0.728	-0.722	-0.719	-0.714	-0.710	-0.706	-0.701	-0.698	-0.694	-0.690	-0.686	-0.682	-0.679	-0.676	-0.672	-0.669	-0.666	-0.662	-0.660	-0.655	-0.652	-0.649	-0.646	-0.642	-0.640	-0.636	-0.632	-0.630	-0.625	-0.622	-0.619	-0.616	-0.612	-0.609	-0.604	-0.601	-0.598	-0.592	-0.589	-0.585	-0.581	-0.578	-0.572	-0.568	-0.564	-0.560	-0.555	-0.550	-0.546	-0.541	-0.536	-0.532	-0.528	-0.522	-0.518	-0.514	-0.510	-0.505	-0.501	-0.498	-0.492	-0.490	-0.486	-0.482	-0.479	-0.476	-0.472	-0.471	-0.469	-0.466	-0.465	-0.462	-0.461	-0.461	-0.460	-0.459	-0.459	-0.459	-0.459	-0.459	-0.460	-0.460	-0.462	-0.464	-0.466	-0.468	-0.470	-0.472	-0.475	-0.478	-0.481	-0.485	-0.489	-0.491	-0.495	-0.499	-0.502	-0.506	-0.510	-0.515	-0.518	-0.522	-0.526	-0.529	-0.534	-0.538	-0.539	-0.542	-0.546	-0.550	-0.551	-0.554	-0.556	-0.559	-0.560	-0.562	-0.564	-0.565	-0.565	-0.566	-0.568	-0.566	-0.566	-0.566	-0.564	-0.562	-0.562	-0.560	-0.559	-0.556	-0.554	-0.551	-0.548	-0.545	-0.541	-0.538	-0.535	-0.530	-0.526	-0.524	-0.519	-0.515	-0.511	-0.507	-0.504	-0.500	-0.495	-0.492	-0.489	-0.485	-0.482	-0.480	-0.476	-0.474	-0.471	-0.469	-0.468	-0.466	-0.465	-0.465	-0.465	-0.464	-0.465	-0.465	-0.465	-0.468	-0.469	-0.471	-0.472	-0.475	-0.478	-0.480	-0.485	-0.488	-0.492	-0.498	-0.502	-0.507	-0.512	-0.518	-0.522	-0.529	-0.535	-0.540	-0.546	-0.552	-0.560	-0.566	-0.574	-0.580	-0.588	-0.595	-0.602	-0.610	-0.618	-0.625	-0.632	-0.640	-0.648	-0.656	-0.664	-0.672	-0.680	-0.688	-0.696	-0.704	-0.712	-0.720	-0.729	-0.736	-0.744	-0.752	-0.760	-0.769	-0.776	-0.784	-0.792	-0.800	-0.808	-0.816	-0.824	-0.831	-0.840	-0.849	-0.855	-0.862	-0.871	-0.878	-0.884	-0.891	-0.898	-0.905	-0.910	-0.916	-0.922	-0.928	-0.931	-0.938	-0.941	-0.945	-0.949	-0.952	-0.956	-0.959	-0.961	-0.964	-0.966	-0.966	-0.968	-0.968	-0.968	-0.968	-0.966	-0.966	-0.964	-0.962	-0.960	-0.958	-0.954	-0.951	-0.948	-0.944	-0.940	-0.936	-0.931	-0.928	-0.922	-0.918	-0.911	-0.906	-0.901	-0.896	-0.890	-0.885	-0.879	-0.874	-0.868	-0.861	-0.856	-0.850	-0.845	-0.840	-0.835	-0.829	-0.825	-0.820	-0.814	-0.810	-0.805	-0.801	-0.796	-0.791	-0.788	-0.784	-0.780	-0.775	-0.772	-0.768	-0.762	-0.760	-0.755	-0.751	-0.746	-0.744	-0.739	-0.735	-0.731	-0.726	-0.722	-0.718	-0.714	-0.709	-0.704	-0.700	-0.694	-0.689	-0.682	-0.676	-0.671	-0.665	-0.659	-0.651	-0.646	-0.639	-0.631	-0.624	-0.616	-0.609	-0.601	-0.594	-0.586	-0.579	-0.570	-0.561	-0.552	-0.545	-0.536	-0.528	-0.520	-0.511	-0.502	-0.494	-0.485	-0.476	-0.468	-0.459	-0.451	-0.444	-0.435	-0.428	-0.419	-0.411	-0.402	-0.395	-0.388	-0.380	-0.374	-0.366	-0.359	-0.351	-0.345	-0.338	-0.331	-0.325	-0.319	-0.312	-0.306	-0.300	-0.294	-0.288	-0.281	-0.275	-0.270	-0.264	-0.260	-0.254	-0.249	-0.244	-0.239	-0.234	-0.229	-0.224	-0.220	-0.215	-0.210	-0.206	-0.201	-0.199	-0.195	-0.191	-0.188	-0.184	-0.181	-0.179	-0.176	-0.172	-0.170	-0.169	-0.168	-0.166	-0.164	-0.162	-0.161	-0.160	-0.159	-0.159	-0.158	-0.158	-0.156	-0.156	-0.155	-0.156	-0.154	-0.154	-0.155	-0.154	-0.154	-0.154	-0.154	-0.151	-0.151	-0.151	-0.150	-0.149	-0.148	-0.146	-0.145	-0.142	-0.140	-0.139	-0.135	-0.132	-0.129	-0.125	-0.122	-0.118	-0.114	-0.108	-0.102	-0.096	-0.091	-0.085	-0.079	-0.072	-0.065	-0.058	-0.050	-0.042	-0.034	-0.025	-0.016	-0.006	0.002	0.011	0.021	0.031	0.041	0.051	0.060	0.071	0.081	0.091	0.100	0.111	0.121	0.130	0.140	0.150	0.159	0.169	0.178	0.186	0.195	0.202	0.211	0.219	0.226	0.232	0.239	0.245	0.251	0.258	0.262	0.266	0.272	0.276	0.280	0.284	0.285	0.289	0.290	0.291	0.292	0.294	0.294	0.292	0.292	0.292	0.290	0.289	0.286	0.284	0.281	0.278	0.274	0.270	0.265	0.261	0.255	0.250	0.244	0.236	0.230	0.224	0.216	0.209	0.200	0.191	0.182	0.172	0.165	0.155	0.144	0.134	0.122	0.112	0.101	0.090	0.079	0.066	0.055	0.042	0.030	0.019	0.006	-0.006	-0.019	-0.031	-0.044	-0.056	-0.069	-0.081	-0.092	-0.105	-0.118	-0.128	-0.139	-0.150	-0.161	-0.172	-0.184	-0.194	-0.202	-0.211	-0.221	-0.230	-0.238	-0.245	-0.251	-0.259	-0.264	-0.269	-0.274	-0.279	-0.281	-0.285	-0.286	-0.289	-0.290	-0.290	-0.290	-0.289	-0.288	-0.286	-0.285	-0.282	-0.279	-0.274	-0.270	-0.265	-0.260	-0.254	-0.249	-0.242	-0.235	-0.229	-0.220	-0.212	-0.204	-0.196	-0.188	-0.179	-0.170	-0.161	-0.152	-0.144	-0.135	-0.125	-0.116	-0.108	-0.099	-0.090	-0.081	-0.072	-0.065	-0.056	-0.049	-0.041	-0.034	-0.028	-0.020	-0.015	-0.009	-0.004	0.001	0.006	0.010	0.012	0.016	0.019	0.020	0.022	0.022	0.022	0.022	0.021	0.021	0.020	0.016	0.015	0.011	0.008	0.002	-0.001	-0.008	-0.012	-0.019	-0.025	-0.031	-0.039	-0.046	-0.054	-0.062	-0.071	-0.080	-0.088	-0.096	-0.106	-0.115	-0.124	-0.132	-0.141	-0.151	-0.160	-0.170	-0.179	-0.189	-0.198	-0.206	-0.214	-0.222	-0.230	-0.239	-0.246	-0.254	-0.260	-0.268	-0.275	-0.280	-0.286	-0.292	-0.299	-0.305	-0.310	-0.315	-0.320	-0.325	-0.330	-0.335	-0.340	-0.345	-0.349	-0.355	-0.360	-0.364	-0.369	-0.374	-0.380	-0.385	-0.391	-0.396	-0.402	-0.410	-0.416	-0.424	-0.430	-0.439	-0.448	-0.455	-0.465	-0.475	-0.484	-0.495	-0.505	-0.518	-0.529	-0.541	-0.554	-0.568	-0.580	-0.594	-0.609	-0.622	-0.638	-0.654	-0.669	-0.684	-0.700	-0.716	-0.732	-0.749	-0.764	-0.781	-0.798	-0.811	-0.828	-0.844	-0.859	-0.874	-0.888	-0.904	-0.918	-0.929	-0.942	-0.955	-0.966	-0.978	-0.989	-0.999	-1.009	-1.018	-1.026	-1.032	-1.040	-1.046	-1.051	-1.056	-1.060	-1.062	-1.065	-1.066	-1.068	-1.069	-1.069	-1.068	-1.065	-1.064	-1.060	-1.058	-1.054	-1.049	-1.045	-1.039	-1.032	-1.026	-1.020	-1.012	-1.006	-0.998	-0.990	-0.984	-0.975	-0.966	-0.959	-0.951	-0.942	-0.932	-0.926	-0.918	-0.909	-0.900	-0.892	-0.885	-0.878	-0.870	-0.862	-0.855	-0.849	-0.842	-0.836	-0.831	-0.825	-0.821	-0.815	-0.811	-0.808	-0.804	-0.801	-0.798	-0.796	-0.795	-0.792	-0.791	-0.791	-0.790	-0.790	-0.792	-0.792	-0.795	-0.796	-0.799	-0.801	-0.805	-0.808	-0.812	-0.815	-0.820	-0.825	-0.830	-0.835	-0.840	-0.845	-0.849	-0.855	-0.861	-0.868	-0.872	-0.879	-0.884	-0.890	-0.895	-0.901	-0.906	-0.912	-0.918	-0.922	-0.928	-0.932	-0.936	-0.940	-0.945	-0.948	-0.950	-0.952	-0.956	-0.958	-0.960	-0.960	-0.961	-0.962	-0.961	-0.961	-0.960	-0.959	-0.956	-0.954	-0.951	-0.948	-0.944	-0.939	-0.934	-0.929	-0.922	-0.918	-0.910	-0.904	-0.896	-0.889	-0.880	-0.872	-0.864	-0.855	-0.845	-0.836	-0.828	-0.816	-0.806	-0.798	-0.788	-0.776	-0.765	-0.755	-0.744	-0.734	-0.722	-0.712	-0.701	-0.691	-0.681	-0.671	-0.661	-0.652	-0.642	-0.635	-0.625	-0.616	-0.610	-0.601	-0.595	-0.589	-0.581	-0.576	-0.570	-0.566	-0.562	-0.559	-0.556	-0.554	-0.551	-0.550	-0.549	-0.550	-0.550	-0.551	-0.552	-0.555	-0.559	-0.562	-0.566	-0.571	-0.576	-0.584	-0.590	-0.596	-0.604	-0.612	-0.621	-0.630	-0.639	-0.649	-0.659	-0.669	-0.679	-0.689	-0.700	-0.711	-0.721	-0.732	-0.744	-0.755	-0.766	-0.778	-0.788	-0.799	-0.809	-0.820	-0.829	-0.839	-0.848	-0.856	-0.865	-0.874	-0.881	-0.888	-0.895	-0.901	-0.908	-0.912	-0.916	-0.921	-0.925	-0.929	-0.931	-0.934	-0.935	-0.936	-0.938	-0.939	-0.939	-0.938	-0.938	-0.935	-0.935	-0.932	-0.930	-0.928	-0.925	-0.922	-0.919	-0.916	-0.914	-0.910	-0.905	-0.902	-0.899	-0.896	-0.892	-0.889	-0.885	-0.882	-0.880	-0.878	-0.875	-0.874	-0.871	-0.871	-0.870	-0.869	-0.870	-0.869	-0.870	-0.872	-0.874	-0.876	-0.879	-0.882	-0.886	-0.890	-0.895	-0.900	-0.906	-0.914	-0.920	-0.928	-0.938	-0.945	-0.955	-0.965	-0.976	-0.986	-0.999	-1.011	-1.025	-1.039	-1.052	-1.068	-1.084	-1.100	-1.116	-1.132	-1.150	-1.169	-1.186	-1.205	-1.225	-1.244	-1.265	-1.285	-1.306	-1.326	-1.348	-1.370	-1.391	-1.414	-1.435	-1.458	-1.480	-1.502	-1.525	-1.548	-1.569	-1.591	-1.614	-1.636	-1.659	-1.680	-1.702	-1.722	-1.744	-1.764	-1.784	-1.804	-1.822	-1.841	-1.859	-1.876	-1.894	-1.910	-1.925	-1.940	-1.952	-1.968	-1.979	-1.991	-2.002	-2.013	-2.022	-2.031	-2.039	-2.046	-2.051	-2.058	-2.062	-2.065	-2.069	-2.070	-2.071	-2.072	-2.072	-2.071	-2.070	-2.066	-2.064	-2.060	-2.056	-2.051	-2.046	-2.040	-2.035	-2.027	-2.021	-2.014	-2.006	-1.999	-1.991	-1.982	-1.976	-1.968	-1.959	-1.951	-1.942	-1.935	-1.928	-1.918	-1.910	-1.904	-1.895	-1.889	-1.882	-1.876	-1.869	-1.864	-1.859	-1.854	-1.848	-1.842	-1.840	-1.835	-1.831	-1.828	-1.825	-1.821	-1.819	-1.816	-1.814	-1.811	-1.810	-1.809	-1.806	-1.806	-1.804	-1.804	-1.802	-1.800	-1.799	-1.798	-1.796	-1.794	-1.792	-1.790	-1.788	-1.785	-1.782	-1.779	-1.774	-1.771	-1.766	-1.761	-1.755	-1.750	-1.742	-1.736	-1.729	-1.721	-1.712	-1.702	-1.692	-1.682	-1.672	-1.661	-1.649	-1.638	-1.624	-1.610	-1.598	-1.582	-1.568	-1.551	-1.536	-1.519	-1.501	-1.484	-1.466	-1.449	-1.430	-1.410	-1.390	-1.371	-1.351	-1.331	-1.311	-1.290	-1.269	-1.248	-1.226	-1.205	-1.185	-1.162	-1.142	-1.120	-1.099	-1.078	-1.056	-1.035	-1.015	-0.995	-0.974	-0.954	-0.934	-0.914	-0.895	-0.875	-0.856	-0.838	-0.821	-0.802	-0.785	-0.769	-0.754	-0.736	-0.722	-0.708	-0.694	-0.680	-0.669	-0.656	-0.645	-0.634	-0.624	-0.615	-0.606	-0.599	-0.592	-0.588	-0.581	-0.578	-0.575	-0.572	-0.571	-0.571	-0.572	-0.574	-0.576	-0.580	-0.585	-0.590	-0.598	-0.606	-0.614	-0.625	-0.636	-0.648	-0.661	-0.676	-0.690	-0.708	-0.726	-0.744	-0.764	-0.784	-0.806	-0.829	-0.852	-0.878	-0.902	-0.929	-0.956	-0.985	-1.012	-1.042	-1.072	-1.102	-1.135	-1.168	-1.200	-1.234	-1.268	-1.301	-1.336	-1.370	-1.405	-1.441	-1.478	-1.512	-1.549	-1.585	-1.621	-1.658	-1.694	-1.730	-1.766	-1.802	-1.838	-1.874	-1.910	-1.945	-1.980	-2.016	-2.050	-2.084	-2.119	-2.152	-2.186	-2.219	-2.251	-2.285	-2.316	-2.349	-2.380	-2.411	-2.441	-2.472	-2.502	-2.532	-2.562	-2.591	-2.621	-2.649	-2.678	-2.705	-2.734	-2.761	-2.789	-2.818	-2.845	-2.872	-2.900	-2.928	-2.954	-2.981	-3.009	-3.036	-3.064	-3.090	-3.118	-3.146	-3.172	-3.200	-3.228	-3.255	-3.282	-3.311	-3.339	-3.368	-3.395	-3.422	-3.450	-3.479	-3.506	-3.535	-3.562	-3.591	-3.619	-3.648	-3.675	-3.704	-3.731	-3.760	-3.786	-3.815	-3.841	-3.870	-3.896	-3.924	-3.949	-3.975	-4.001	-4.028	-4.052	-4.077	-4.101	-4.126	-4.149	-4.174	-4.195	-4.218	-4.239	-4.261	-4.281	-4.301	-4.320	-4.339	-4.358	-4.376	-4.394	-4.410	-4.426	-4.441	-4.456	-4.471	-4.486	-4.499	-4.512	-4.525	-4.536	-4.549	-4.558	-4.569	-4.579	-4.589	-4.598	-4.606	-4.614	-4.621	-4.629	-4.635	-4.644	-4.649	-4.655	-4.660	-4.666	-4.670	-4.675	-4.679	-4.684	-4.686	-4.690	-4.692	-4.696	-4.698	-4.700	-4.702	-4.704	-4.705	-4.706	-4.708	-4.708	-4.708	-4.708	-4.708	-4.706	-4.705	-4.704	-4.701	-4.700	-4.696	-4.694	-4.691	-4.688	-4.682	-4.678	-4.672	-4.668	-4.661	-4.655	-4.648	-4.640	-4.631	-4.622	-4.612	-4.604	-4.592	-4.581	-4.570	-4.558	-4.545	-4.530	-4.516	-4.501	-4.485	-4.470	-4.452	-4.435	-4.418	-4.399	-4.379	-4.358	-4.338	-4.316	-4.295	-4.271	-4.249	-4.225	-4.200	-4.176	-4.151	-4.125	-4.099	-4.071	-4.044	-4.016	-3.989	-3.960	-3.931	-3.902	-3.874	-3.844	-3.814	-3.784	-3.752	-3.724	-3.692	-3.661	-3.630	-3.599	-3.569	-3.538	-3.506	-3.475	-3.445	-3.412	-3.381	-3.351	-3.321	-3.290	-3.260	-3.230	-3.200	-3.172	-3.142	-3.114	-3.085	-3.058	-3.030	-3.002	-2.975	-2.948	-2.922	-2.898	-2.871	-2.846	-2.822	-2.799	-2.775	-2.751	-2.729	-2.706	-2.685	-2.664	-2.642	-2.622	-2.602	-2.581	-2.561	-2.542	-2.524	-2.505	-2.486	-2.469	-2.450	-2.432	-2.414	-2.396	-2.379	-2.361	-2.344	-2.326	-2.310	-2.292	-2.274	-2.256	-2.240	-2.221	-2.204	-2.185	-2.168	-2.149	-2.130	-2.111	-2.092	-2.072	-2.052	-2.033	-2.013	-1.992	-1.971	-1.951	-1.930	-1.908	-1.886	-1.864	-1.841	-1.818	-1.795	-1.772	-1.749	-1.726	-1.702	-1.679	-1.655	-1.631	-1.609	-1.584	-1.560	-1.535	-1.512	-1.489	-1.465	-1.441	-1.418	-1.395	-1.372	-1.349	-1.326	-1.305	-1.282	-1.261	-1.240	-1.219	-1.198	-1.176	-1.158	-1.139	-1.118	-1.100	-1.081	-1.064	-1.046	-1.030	-1.012	-0.998	-0.981	-0.966	-0.951	-0.936	-0.922	-0.910	-0.896	-0.884	-0.870	-0.859	-0.848	-0.836	-0.825	-0.814	-0.804	-0.794	-0.784	-0.774	-0.765	-0.756	-0.749	-0.740	-0.731	-0.722	-0.715	-0.708	-0.699	-0.691	-0.685	-0.678	-0.670	-0.664	-0.656	-0.650	-0.644	-0.638	-0.631	-0.624	-0.618	-0.612	-0.605	-0.599	-0.592	-0.586	-0.581	-0.575	-0.569	-0.562	-0.558	-0.552	-0.546	-0.540	-0.535	-0.529	-0.524	-0.519	-0.514	-0.509	-0.504	-0.499	-0.492	-0.488	-0.482	-0.479	-0.474	-0.470	-0.465	-0.460	-0.455	-0.451	-0.448	-0.441	-0.438	-0.434	-0.430	-0.425	-0.421	-0.416	-0.412	-0.408	-0.402	-0.399	-0.394	-0.389	-0.384	-0.379	-0.374	-0.369	-0.362	-0.358	-0.351	-0.345	-0.339	-0.334	-0.328	-0.320	-0.314	-0.306	-0.299	-0.291	-0.285	-0.276	-0.269	-0.260	-0.252	-0.242	-0.234	-0.226	-0.218	-0.208	-0.198	-0.189	-0.180	-0.171	-0.161	-0.154	-0.144	-0.135	-0.125	-0.118	-0.109	-0.100	-0.092	-0.084	-0.078	-0.070	-0.062	-0.056	-0.050	-0.045	-0.039	-0.034	-0.030	-0.026	-0.022	-0.019	-0.016	-0.015	-0.014	-0.012	-0.012	-0.011	-0.011	-0.012	-0.015	-0.018	-0.019	-0.022	-0.026	-0.030	-0.034	-0.039	-0.044	-0.049	-0.054	-0.060	-0.066	-0.072	-0.079	-0.086	-0.092	-0.100	-0.105	-0.112	-0.120	-0.126	-0.132	-0.140	-0.146	-0.152	-0.159	-0.164	-0.170	-0.176	-0.181	-0.186	-0.190	-0.194	-0.198	-0.201	-0.205	-0.206	-0.210	-0.211	-0.212	-0.214	-0.215	-0.216	-0.216	-0.216	-0.216	-0.216	-0.214	-0.214	-0.211	-0.210	-0.209	-0.206	-0.204	-0.202	-0.200	-0.198	-0.195	-0.191	-0.190	-0.186	-0.185	-0.181	-0.180	-0.178	-0.175	-0.174	-0.172	-0.170	-0.170	-0.169	-0.169	-0.169	-0.169	-0.170	-0.171	-0.172	-0.175	-0.176	-0.180	-0.182	-0.188	-0.192	-0.196	-0.202	-0.208	-0.214	-0.221	-0.229	-0.235	-0.244	-0.252	-0.261	-0.270	-0.281	-0.291	-0.301	-0.312	-0.325	-0.335	-0.348	-0.360	-0.374	-0.388	-0.400	-0.415	-0.428	-0.442	-0.456	-0.470	-0.485	-0.499	-0.514	-0.529	-0.544	-0.559	-0.572	-0.586	-0.601	-0.616	-0.630	-0.644	-0.658	-0.672	-0.686	-0.699	-0.712	-0.725	-0.739	-0.750	-0.762	-0.775	-0.786	-0.799	-0.810	-0.821	-0.832	-0.842	-0.854	-0.864	-0.874	-0.885	-0.894	-0.905	-0.912	-0.924	-0.932	-0.941	-0.950	-0.960	-0.970	-0.978	-0.988	-0.998	-1.006	-1.016	-1.025	-1.035	-1.044	-1.054	-1.064	-1.075	-1.086	-1.096	-1.108	-1.119	-1.130	-1.141	-1.155	-1.166	-1.179	-1.191	-1.205	-1.219	-1.232	-1.246	-1.260	-1.275	-1.290	-1.305	-1.320	-1.335	-1.350	-1.366	-1.382	-1.398	-1.414	-1.430	-1.446	-1.461	-1.479	-1.494	-1.510	-1.525	-1.541	-1.558	-1.572	-1.586	-1.601	-1.616	-1.631	-1.644	-1.659	-1.671	-1.684	-1.695	-1.708	-1.719	-1.730	-1.741	-1.751	-1.760	-1.770	-1.778	-1.785	-1.792	-1.800	-1.806	-1.811	-1.816	-1.821	-1.825	-1.830	-1.832	-1.836	-1.839	-1.840	-1.842	-1.842	-1.844	-1.844	-1.844	-1.844	-1.844	-1.842	-1.842	-1.841	-1.841	-1.840	-1.838	-1.836	-1.835	-1.832	-1.832	-1.830	-1.829	-1.828	-1.826	-1.824	-1.821	-1.821	-1.820	-1.819	-1.816	-1.818	-1.816	-1.815	-1.815	-1.814	-1.814	-1.812	-1.814	-1.812	-1.812	-1.814	-1.814	-1.814	-1.814	-1.815	-1.816	-1.816	-1.816	-1.818	-1.819	-1.820	-1.820	-1.821	-1.822	-1.822	-1.825	-1.825	-1.828	-1.829	-1.830	-1.831	-1.832	-1.832	-1.835	-1.838	-1.838	-1.840	-1.841	-1.844	-1.846	-1.849	-1.851	-1.855	-1.858	-1.861	-1.866	-1.870	-1.874	-1.879	-1.884	-1.890	-1.896	-1.902	-1.910	-1.918	-1.926	-1.935	-1.945	-1.954	-1.964	-1.975	-1.986	-1.998	-2.010	-2.024	-2.038	-2.051	-2.066	-2.081	-2.096	-2.112	-2.130	-2.146	-2.164	-2.181	-2.200	-2.218	-2.236	-2.256	-2.274	-2.294	-2.312	-2.332	-2.352	-2.371	-2.392	-2.411	-2.431	-2.449	-2.469	-2.488	-2.506	-2.524	-2.541	-2.558	-2.575	-2.590	-2.605	-2.620	-2.634	-2.646	-2.659	-2.671	-2.681	-2.691	-2.701	-2.709	-2.716	-2.724	-2.729	-2.734	-2.738	-2.740	-2.742	-2.744	-2.742	-2.742	-2.741	-2.739	-2.736	-2.732	-2.729	-2.722	-2.716	-2.709	-2.702	-2.694	-2.686	-2.676	-2.666	-2.656	-2.645	-2.635	-2.624	-2.611	-2.600	-2.588	-2.575	-2.562	-2.550	-2.539	-2.525	-2.514	-2.501	-2.489	-2.475	-2.464	-2.452	-2.440	-2.428	-2.416	-2.405	-2.394	-2.384	-2.372	-2.362	-2.352	-2.342	-2.334	-2.324	-2.316	-2.306	-2.299	-2.291	-2.282	-2.275	-2.268	-2.261	-2.254	-2.248	-2.240	-2.234	-2.228	-2.221	-2.215	-2.209	-2.204	-2.196	-2.191	-2.184	-2.179	-2.172	-2.166	-2.159	-2.152	-2.146	-2.138	-2.131	-2.124	-2.115	-2.108	-2.099	-2.090	-2.081	-2.071	-2.062	-2.051	-2.040	-2.030	-2.018	-2.006	-1.994	-1.980	-1.968	-1.954	-1.940	-1.925	-1.910	-1.894	-1.879	-1.861	-1.846	-1.829	-1.811	-1.792	-1.775	-1.758	-1.738	-1.719	-1.700	-1.681	-1.661	-1.641	-1.621	-1.601	-1.581	-1.561	-1.540	-1.520	-1.499	-1.478	-1.458	-1.436	-1.416	-1.395	-1.375	-1.355	-1.335	-1.315	-1.295	-1.275	-1.255	-1.236	-1.218	-1.199	-1.180	-1.162	-1.144	-1.126	-1.110	-1.092	-1.076	-1.061	-1.044	-1.029	-1.014	-0.999	-0.986	-0.971	-0.959	-0.945	-0.931	-0.919	-0.908	-0.895	-0.885	-0.874	-0.864	-0.852	-0.844	-0.835	-0.825	-0.816	-0.810	-0.802	-0.795	-0.788	-0.781	-0.775	-0.769	-0.764	-0.758	-0.754	-0.749	-0.745	-0.741	-0.738	-0.734	-0.731	-0.728	-0.725	-0.724	-0.721	-0.719	-0.718	-0.716	-0.715	-0.712	-0.712	-0.711	-0.710	-0.708	-0.708	-0.706	-0.705	-0.704	-0.702	-0.700	-0.699	-0.698	-0.695	-0.692	-0.690	-0.688	-0.684	-0.680	-0.676	-0.672	-0.668	-0.662	-0.658	-0.650	-0.644	-0.636	-0.630	-0.622	-0.614	-0.604	-0.595	-0.585	-0.574	-0.562	-0.550	-0.539	-0.526	-0.514	-0.500	-0.486	-0.471	-0.458	-0.444	-0.428	-0.412	-0.398	-0.382	-0.366	-0.351	-0.336	-0.320	-0.304	-0.289	-0.274	-0.260	-0.245	-0.230	-0.216	-0.202	-0.190	-0.178	-0.165	-0.155	-0.144	-0.134	-0.125	-0.116	-0.109	-0.102	-0.096	-0.091	-0.086	-0.085	-0.082	-0.080	-0.080	-0.081	-0.082	-0.084	-0.088	-0.091	-0.096	-0.101	-0.109	-0.115	-0.124	-0.131	-0.142	-0.151	-0.162	-0.172	-0.184	-0.198	-0.210	-0.221	-0.235	-0.248	-0.262	-0.275	-0.289	-0.302	-0.316	-0.329	-0.342	-0.356	-0.369	-0.382	-0.394	-0.406	-0.418	-0.429	-0.439	-0.450	-0.458	-0.466	-0.475	-0.482	-0.490	-0.495	-0.500	-0.506	-0.510	-0.511	-0.514	-0.516	-0.516	-0.518	-0.516	-0.515	-0.514	-0.511	-0.509	-0.505	-0.500	-0.496	-0.490	-0.484	-0.479	-0.472	-0.465	-0.458	-0.450	-0.442	-0.435	-0.428	-0.420	-0.412	-0.404	-0.396	-0.389	-0.381	-0.374	-0.366	-0.360	-0.354	-0.349	-0.342	-0.338	-0.332	-0.329	-0.325	-0.322	-0.319	-0.318	-0.316	-0.316	-0.315	-0.315	-0.316	-0.318	-0.321	-0.324	-0.328	-0.331	-0.335	-0.340	-0.346	-0.352	-0.360	-0.366	-0.375	-0.382	-0.390	-0.399	-0.409	-0.419	-0.428	-0.438	-0.448	-0.458	-0.469	-0.478	-0.488	-0.499	-0.509	-0.518	-0.528	-0.539	-0.549	-0.556	-0.566	-0.575	-0.584	-0.591	-0.600	-0.608	-0.614	-0.621	-0.626	-0.632	-0.639	-0.641	-0.646	-0.649	-0.651	-0.654	-0.655	-0.656	-0.658	-0.658	-0.656	-0.654	-0.652	-0.650	-0.648	-0.644	-0.640	-0.635	-0.630	-0.624	-0.619	-0.611	-0.604	-0.596	-0.589	-0.580	-0.571	-0.562	-0.552	-0.544	-0.532	-0.522	-0.511	-0.501	-0.490	-0.480	-0.469	-0.458	-0.448	-0.436	-0.425	-0.414	-0.402	-0.392	-0.382	-0.372	-0.362	-0.352	-0.342	-0.334	-0.324	-0.315	-0.308	-0.299	-0.291	-0.284	-0.276	-0.270	-0.264	-0.259	-0.254	-0.248	-0.242	-0.239	-0.234	-0.231	-0.228	-0.225	-0.221	-0.220	-0.219	-0.216	-0.214	-0.214	-0.212	-0.211	-0.211	-0.211	-0.210	-0.210	-0.210	-0.210	-0.210	-0.210	-0.209	-0.210	-0.209	-0.209	-0.209	-0.208	-0.208	-0.206	-0.206	-0.204	-0.202	-0.200	-0.199	-0.196	-0.194	-0.192	-0.189	-0.185	-0.182	-0.179	-0.174	-0.170	-0.165	-0.159	-0.154	-0.148	-0.142	-0.136	-0.130	-0.124	-0.116	-0.109	-0.101	-0.095	-0.085	-0.078	-0.070	-0.061	-0.054	-0.044	-0.035	-0.026	-0.018	-0.008	0.001	0.010	0.019	0.026	0.036	0.045	0.055	0.064	0.072	0.081	0.090	0.098	0.106	0.115	0.122	0.130	0.138	0.145	0.151	0.158	0.164	0.170	0.175	0.181	0.186	0.189	0.194	0.198	0.200	0.202	0.205	0.208	0.208	0.208	0.209	0.209	0.208	0.206	0.205	0.202	0.199	0.195	0.190	0.185	0.180	0.174	0.166	0.160	0.151	0.144	0.134	0.125	0.115	0.105	0.095	0.082	0.071	0.059	0.046	0.032	0.020	0.008	-0.006	-0.021	-0.035	-0.050	-0.064	-0.079	-0.092	-0.109	-0.122	-0.138	-0.152	-0.168	-0.182	-0.196	-0.210	-0.224	-0.238	-0.251	-0.264	-0.276	-0.288	-0.299	-0.310	-0.321	-0.330	-0.339	-0.348	-0.356	-0.364	-0.370	-0.376	-0.381	-0.386	-0.390	-0.394	-0.396	-0.398	-0.399	-0.399	-0.400	-0.399	-0.396	-0.395	-0.391	-0.389	-0.384	-0.380	-0.374	-0.368	-0.361	-0.355	-0.346	-0.339	-0.331	-0.322	-0.312	-0.304	-0.295	-0.285	-0.275	-0.265	-0.255	-0.245	-0.234	-0.224	-0.214	-0.204	-0.195	-0.184	-0.175	-0.166	-0.156	-0.149	-0.139	-0.131	-0.124	-0.116	-0.109	-0.102	-0.096	-0.091	-0.085	-0.080	-0.075	-0.072	-0.069	-0.065	-0.064	-0.061	-0.060	-0.060	-0.059	-0.059	-0.060	-0.060	-0.062	-0.064	-0.066	-0.070	-0.072	-0.078	-0.081	-0.085	-0.090	-0.094	-0.100	-0.105	-0.111	-0.118	-0.124	-0.130	-0.138	-0.144	-0.151	-0.158	-0.165	-0.172	-0.180	-0.186	-0.194	-0.201	-0.209	-0.216	-0.224	-0.230	-0.238	-0.244	-0.251	-0.258	-0.264	-0.271	-0.276	-0.282	-0.288	-0.294	-0.300	-0.305	-0.310	-0.315	-0.320	-0.324	-0.328	-0.332	-0.336	-0.339	-0.341	-0.345	-0.346	-0.350	-0.351	-0.352	-0.355	-0.355	-0.355	-0.355	-0.356	-0.355	-0.355	-0.354	-0.352	-0.352	-0.350	-0.349	-0.345	-0.342	-0.340	-0.338	-0.335	-0.331	-0.328	-0.324	-0.320	-0.315	-0.311	-0.306	-0.301	-0.298	-0.292	-0.288	-0.281	-0.276	-0.271	-0.266	-0.260	-0.256	-0.250	-0.246	-0.241	-0.236	-0.232	-0.228	-0.222	-0.220	-0.215	-0.211	-0.209	-0.206	-0.204	-0.202	-0.200	-0.199	-0.199	-0.198	-0.199	-0.199	-0.200	-0.201	-0.202	-0.205	-0.209	-0.211	-0.215	-0.220	-0.224	-0.229	-0.234	-0.240	-0.246	-0.252	-0.260	-0.268	-0.275	-0.285	-0.292	-0.301	-0.311	-0.320	-0.329	-0.339	-0.348	-0.359	-0.368	-0.378	-0.388	-0.396	-0.406	-0.416	-0.425	-0.434	-0.442	-0.451	-0.460	-0.468	-0.476	-0.482	-0.490	-0.498	-0.504	-0.510	-0.516	-0.521	-0.526	-0.530	-0.535	-0.539	-0.541	-0.545	-0.546	-0.549	-0.551	-0.552	-0.554	-0.554	-0.555	-0.556	-0.555	-0.555	-0.556	-0.555	-0.554	-0.552	-0.552	-0.551	-0.551	-0.550	-0.550	-0.550	-0.549	-0.549	-0.549	-0.549	-0.549	-0.549	-0.549	-0.550	-0.550	-0.552	-0.552	-0.555	-0.558	-0.560	-0.564	-0.566	-0.569	-0.574	-0.579	-0.582	-0.588	-0.592	-0.598	-0.604	-0.609	-0.615	-0.621	-0.628	-0.634	-0.641	-0.646	-0.654	-0.660	-0.668	-0.672	-0.680	-0.686	-0.692	-0.699	-0.704	-0.711	-0.716	-0.721	-0.726	-0.730	-0.735	-0.740	-0.742	-0.746	-0.749	-0.751	-0.754	-0.754	-0.755	-0.755	-0.755	-0.754	-0.752	-0.750	-0.749	-0.745	-0.742	-0.739	-0.734	-0.729	-0.724	-0.718	-0.711	-0.704	-0.698	-0.690	-0.681	-0.672	-0.664	-0.655	-0.645	-0.635	-0.626	-0.615	-0.605	-0.594	-0.584	-0.572	-0.561	-0.550	-0.539	-0.528	-0.515	-0.504	-0.492	-0.480	-0.469	-0.456	-0.445	-0.434	-0.422	-0.411	-0.400	-0.390	-0.379	-0.369	-0.358	-0.349	-0.339	-0.330	-0.320	-0.310	-0.302	-0.292	-0.285	-0.276	-0.270	-0.261	-0.254	-0.248	-0.240	-0.235	-0.229	-0.222	-0.218	-0.211	-0.206	-0.201	-0.198	-0.194	-0.189	-0.186	-0.182	-0.179	-0.176	-0.174	-0.172	-0.169	-0.166	-0.165	-0.164	-0.164	-0.162	-0.161	-0.161	-0.160	-0.160	-0.159	-0.159	-0.159	-0.159	-0.159	-0.160	-0.160	-0.161	-0.162	-0.162	-0.164	-0.165	-0.165	-0.166	-0.168	-0.168	-0.169	-0.169	-0.169	-0.170	-0.170	-0.171	-0.170	-0.171	-0.170	-0.170	-0.170	-0.169	-0.168	-0.168	-0.166	-0.165	-0.162	-0.161	-0.159	-0.156	-0.154	-0.151	-0.149	-0.146	-0.144	-0.139	-0.136	-0.134	-0.129	-0.125	-0.122	-0.118	-0.114	-0.110	-0.106	-0.102	-0.099	-0.095	-0.091	-0.088	-0.084	-0.081	-0.078	-0.075	-0.072	-0.069	-0.068	-0.066	-0.064	-0.064	-0.062	-0.062	-0.061	-0.062	-0.064	-0.064	-0.066	-0.069	-0.072	-0.075	-0.079	-0.084	-0.089	-0.092	-0.099	-0.105	-0.111	-0.119	-0.126	-0.134	-0.142	-0.150	-0.160	-0.170	-0.179	-0.189	-0.199	-0.210	-0.221	-0.232	-0.242	-0.254	-0.266	-0.276	-0.289	-0.299	-0.310	-0.321	-0.332	-0.342	-0.354	-0.364	-0.372	-0.382	-0.391	-0.400	-0.409	-0.418	-0.425	-0.432	-0.439	-0.445	-0.450	-0.456	-0.460	-0.462	-0.466	-0.469	-0.470	-0.472	-0.474	-0.472	-0.474	-0.472	-0.470	-0.468	-0.465	-0.462	-0.458	-0.454	-0.449	-0.444	-0.439	-0.432	-0.426	-0.419	-0.411	-0.405	-0.396	-0.389	-0.381	-0.374	-0.365	-0.356	-0.349	-0.339	-0.331	-0.322	-0.316	-0.308	-0.300	-0.292	-0.284	-0.278	-0.270	-0.262	-0.258	-0.250	-0.245	-0.239	-0.235	-0.230	-0.225	-0.221	-0.219	-0.215	-0.212	-0.210	-0.208	-0.208	-0.205	-0.205	-0.205	-0.205	-0.206	-0.206	-0.208	-0.210	-0.212	-0.215	-0.219	-0.221	-0.225	-0.229	-0.234	-0.238	-0.242	-0.249	-0.252	-0.260	-0.265	-0.271	-0.278	-0.285	-0.291	-0.299	-0.305	-0.311	-0.320	-0.326	-0.334	-0.341	-0.349	-0.356	-0.362	-0.370	-0.378	-0.385	-0.392	-0.400	-0.406	-0.412	-0.420	-0.428	-0.432	-0.439	-0.446	-0.451	-0.456	-0.461	-0.466	-0.471	-0.475	-0.479	-0.482	-0.486	-0.488	-0.490	-0.492	-0.494	-0.495	-0.496	-0.496	-0.496	-0.495	-0.495	-0.494	-0.491	-0.490	-0.486	-0.482	-0.480	-0.475	-0.471	-0.466	-0.461	-0.456	-0.450	-0.444	-0.438	-0.431	-0.425	-0.416	-0.409	-0.401	-0.394	-0.386	-0.378	-0.369	-0.361	-0.352	-0.344	-0.335	-0.328	-0.318	-0.309	-0.300	-0.291	-0.282	-0.274	-0.265	-0.256	-0.248	-0.240	-0.231	-0.222	-0.214	-0.205	-0.198	-0.190	-0.182	-0.175	-0.166	-0.160	-0.151	-0.144	-0.136	-0.130	-0.121	-0.115	-0.108	-0.100	-0.092	-0.085	-0.079	-0.071	-0.064	-0.056	-0.049	-0.042	-0.035	-0.029	-0.021	-0.014	-0.006	0.000	0.009	0.015	0.022	0.030	0.038	0.044	0.051	0.059	0.065	0.071	0.080	0.086	0.092	0.100	0.106	0.112	0.118	0.125	0.131	0.136	0.142	0.148	0.152	0.159	0.164	0.169	0.174	0.179	0.182	0.188	0.191	0.195	0.199	0.204	0.206	0.210	0.212	0.216	0.219	0.222	0.225	0.226	0.230	0.232	0.235	0.236	0.239	0.241	0.244	0.246	0.249	0.252	0.255	0.258	0.260	0.261	0.264	0.266	0.270	0.271	0.275	0.278	0.280	0.282	0.286	0.289	0.292	0.295	0.298	0.301	0.305	0.308	0.310	0.314	0.316	0.319	0.321	0.325	0.328	0.330	0.332	0.334	0.336	0.339	0.341	0.342	0.345	0.348	0.349	0.350	0.351	0.352	0.354	0.355	0.356	0.358	0.359	0.360	0.360	0.361	0.362	0.364	0.365	0.365	0.368	0.368	0.369	0.370	0.372	0.374	0.375	0.378	0.380	0.381	0.384	0.388	0.389	0.392	0.395	0.400	0.404	0.408	0.412	0.416	0.421	0.426	0.432	0.436	0.442	0.449	0.455	0.461	0.469	0.476	0.484	0.491	0.498	0.505	0.515	0.522	0.530	0.539	0.548	0.555	0.564	0.572	0.581	0.589	0.598	0.606	0.615	0.622	0.631	0.639	0.646	0.654	0.661	0.669	0.675	0.682	0.689	0.695	0.701	0.706	0.712	0.716	0.721	0.725	0.729	0.732	0.736	0.739	0.741	0.744	0.745	0.746	0.746	0.748	0.748	0.746	0.745	0.744	0.741	0.740	0.736	0.734	0.729	0.726	0.721	0.715	0.710	0.705	0.698	0.690	0.682	0.675	0.668	0.659	0.649	0.639	0.630	0.619	0.609	0.598	0.586	0.574	0.561	0.549	0.536	0.521	0.509	0.495	0.481	0.466	0.451	0.438	0.422	0.408	0.391	0.376	0.361	0.346	0.331	0.316	0.301	0.286	0.272	0.258	0.244	0.229	0.215	0.201	0.188	0.175	0.162	0.150	0.139	0.128	0.116	0.106	0.095	0.086	0.078	0.070	0.062	0.055	0.050	0.044	0.040	0.035	0.031	0.028	0.025	0.024	0.024	0.022	0.022	0.024	0.024	0.028	0.030	0.032	0.038	0.040	0.045	0.051	0.056	0.062	0.069	0.076	0.082	0.091	0.098	0.106	0.114	0.122	0.131	0.140	0.149	0.158	0.166	0.174	0.182	0.191	0.200	0.209	0.218	0.225	0.234	0.242	0.250	0.256	0.264	0.271	0.278	0.284	0.289	0.295	0.300	0.305	0.309	0.314	0.316	0.320	0.322	0.325	0.326	0.328	0.329	0.329	0.328	0.328	0.326	0.324	0.322	0.320	0.318	0.315	0.311	0.308	0.302	0.299	0.294	0.289	0.282	0.278	0.271	0.265	0.259	0.254	0.246	0.240	0.232	0.226	0.219	0.211	0.205	0.198	0.190	0.184	0.176	0.169	0.161	0.154	0.148	0.140	0.134	0.126	0.120	0.114	0.106	0.100	0.094	0.089	0.082	0.078	0.070	0.065	0.059	0.055	0.049	0.042	0.038	0.031	0.026	0.021	0.015	0.010	0.004	-0.002	-0.008	-0.014	-0.021	-0.028	-0.034	-0.041	-0.048	-0.055	-0.062	-0.071	-0.079	-0.088	-0.096	-0.105	-0.115	-0.124	-0.135	-0.145	-0.156	-0.168	-0.179	-0.191	-0.202	-0.215	-0.228	-0.240	-0.254	-0.266	-0.281	-0.295	-0.309	-0.322	-0.338	-0.352	-0.366	-0.381	-0.395	-0.410	-0.425	-0.439	-0.454	-0.468	-0.481	-0.496	-0.509	-0.521	-0.535	-0.548	-0.559	-0.572	-0.582	-0.594	-0.604	-0.615	-0.622	-0.632	-0.640	-0.649	-0.655	-0.662	-0.668	-0.674	-0.679	-0.682	-0.685	-0.688	-0.690	-0.690	-0.691	-0.691	-0.690	-0.689	-0.686	-0.684	-0.680	-0.678	-0.672	-0.668	-0.661	-0.655	-0.649	-0.641	-0.632	-0.625	-0.618	-0.608	-0.599	-0.588	-0.579	-0.569	-0.559	-0.548	-0.536	-0.526	-0.516	-0.504	-0.492	-0.482	-0.471	-0.460	-0.449	-0.439	-0.429	-0.419	-0.408	-0.399	-0.389	-0.381	-0.371	-0.364	-0.356	-0.349	-0.341	-0.336	-0.329	-0.324	-0.320	-0.315	-0.311	-0.309	-0.306	-0.305	-0.304	-0.304	-0.302	-0.304	-0.305	-0.306	-0.310	-0.312	-0.316	-0.319	-0.324	-0.328	-0.334	-0.340	-0.345	-0.352	-0.358	-0.365	-0.371	-0.379	-0.388	-0.394	-0.402	-0.409	-0.418	-0.425	-0.431	-0.440	-0.448	-0.454	-0.460	-0.468	-0.472	-0.479	-0.484	-0.489	-0.494	-0.498	-0.501	-0.505	-0.506	-0.509	-0.510	-0.511	-0.511	-0.512	-0.511	-0.510	-0.507	-0.505	-0.501	-0.499	-0.494	-0.489	-0.484	-0.478	-0.471	-0.465	-0.458	-0.450	-0.440	-0.432	-0.424	-0.415	-0.405	-0.395	-0.385	-0.375	-0.365	-0.354	-0.344	-0.334	-0.322	-0.311	-0.301	-0.290	-0.279	-0.269	-0.259	-0.248	-0.238	-0.228	-0.219	-0.209	-0.200	-0.191	-0.182	-0.176	-0.168	-0.160	-0.154	-0.148	-0.141	-0.135	-0.130	-0.125	-0.121	-0.119	-0.114	-0.112	-0.109	-0.108	-0.106	-0.105	-0.104	-0.105	-0.105	-0.106	-0.106	-0.109	-0.110	-0.112	-0.115	-0.119	-0.121	-0.126	-0.130	-0.135	-0.140	-0.144	-0.149	-0.154	-0.160	-0.165	-0.172	-0.178	-0.182	-0.189	-0.195	-0.201	-0.208	-0.214	-0.219	-0.225	-0.231	-0.238	-0.244	-0.250	-0.255	-0.260	-0.266	-0.270	-0.275	-0.280	-0.284	-0.288	-0.291	-0.296	-0.300	-0.302	-0.305	-0.308	-0.310	-0.312	-0.315	-0.316	-0.319	-0.320	-0.321	-0.322	-0.324	-0.325	-0.325	-0.325	-0.325	-0.328	-0.328	-0.328	-0.328	-0.328	-0.328	-0.328	-0.329	-0.329	-0.329	-0.330	-0.330	-0.331	-0.332	-0.332	-0.335	-0.336	-0.338	-0.340	-0.342	-0.344	-0.348	-0.351	-0.354	-0.358	-0.362	-0.366	-0.371	-0.376	-0.382	-0.389	-0.395	-0.402	-0.410	-0.418	-0.425	-0.434	-0.442	-0.452	-0.461	-0.472	-0.484	-0.495	-0.506	-0.519	-0.531	-0.545	-0.559	-0.571	-0.586	-0.601	-0.616	-0.631	-0.649	-0.664	-0.681	-0.699	-0.716	-0.735	-0.752	-0.771	-0.791	-0.810	-0.830	-0.850	-0.870	-0.890	-0.910	-0.931	-0.951	-0.974	-0.994	-1.015	-1.038	-1.058	-1.080	-1.101	-1.121	-1.144	-1.165	-1.185	-1.205	-1.225	-1.245	-1.265	-1.285	-1.302	-1.322	-1.340	-1.358	-1.375	-1.391	-1.408	-1.424	-1.439	-1.451	-1.466	-1.479	-1.491	-1.502	-1.514	-1.524	-1.534	-1.542	-1.551	-1.558	-1.565	-1.571	-1.576	-1.581	-1.584	-1.588	-1.590	-1.592	-1.594	-1.594	-1.594	-1.594	-1.592	-1.590	-1.589	-1.586	-1.584	-1.581	-1.578	-1.575	-1.570	-1.566	-1.562	-1.558	-1.554	-1.549	-1.545	-1.540	-1.535	-1.531	-1.526	-1.522	-1.519	-1.515	-1.511	-1.506	-1.504	-1.500	-1.498	-1.495	-1.491	-1.490	-1.488	-1.485	-1.484	-1.482	-1.481	-1.480	-1.480	-1.480	-1.479	-1.478	-1.479	-1.479	-1.478	-1.478	-1.478	-1.478	-1.478	-1.478	-1.478	-1.476	-1.478	-1.475	-1.475	-1.474	-1.472	-1.471	-1.469	-1.468	-1.465	-1.462	-1.460	-1.456	-1.452	-1.449	-1.444	-1.439	-1.434	-1.428	-1.421	-1.415	-1.408	-1.400	-1.392	-1.385	-1.376	-1.366	-1.355	-1.346	-1.335	-1.322	-1.311	-1.300	-1.288	-1.274	-1.261	-1.248	-1.234	-1.220	-1.205	-1.190	-1.174	-1.159	-1.142	-1.126	-1.109	-1.091	-1.075	-1.056	-1.039	-1.021	-1.001	-0.984	-0.965	-0.945	-0.926	-0.908	-0.888	-0.868	-0.849	-0.829	-0.809	-0.789	-0.770	-0.750	-0.730	-0.710	-0.691	-0.671	-0.651	-0.632	-0.614	-0.594	-0.576	-0.559	-0.539	-0.522	-0.504	-0.488	-0.471	-0.455	-0.440	-0.425	-0.411	-0.398	-0.382	-0.370	-0.360	-0.349	-0.338	-0.328	-0.320	-0.312	-0.304	-0.299	-0.292	-0.290	-0.285	-0.284	-0.282	-0.282	-0.282	-0.285	-0.288	-0.291	-0.296	-0.302	-0.309	-0.319	-0.328	-0.338	-0.349	-0.362	-0.375	-0.391	-0.408	-0.424	-0.444	-0.462	-0.482	-0.505	-0.528	-0.550	-0.575	-0.601	-0.626	-0.654	-0.681	-0.711	-0.740	-0.771	-0.801	-0.834	-0.866	-0.899	-0.934	-0.968	-1.002	-1.039	-1.074	-1.110	-1.148	-1.185	-1.222	-1.261	-1.299	-1.338	-1.376	-1.415	-1.454	-1.494	-1.531	-1.570	-1.610	-1.649	-1.689	-1.728	-1.766	-1.805	-1.844	-1.881	-1.919	-1.959	-1.995	-2.033	-2.070	-2.108	-2.144	-2.180	-2.216	-2.251	-2.288	-2.321	-2.356	-2.390	-2.425	-2.459	-2.491	-2.525	-2.558	-2.590	-2.620	-2.652	-2.684	-2.714	-2.744	-2.775	-2.805	-2.835	-2.864	-2.894	-2.922	-2.951	-2.981	-3.010	-3.039	-3.068	-3.096	-3.124	-3.152	-3.180	-3.209	-3.238	-3.265	-3.294	-3.321	-3.350	-3.378	-3.406	-3.435	-3.462	-3.491	-3.519	-3.549	-3.576	-3.605	-3.634	-3.662	-3.690	-3.719	-3.746	-3.776	-3.804	-3.832	-3.860	-3.888	-3.916	-3.942	-3.970	-3.998	-4.025	-4.050	-4.076	-4.102	-4.126	-4.151	-4.175	-4.200	-4.224	-4.246	-4.268	-4.290	-4.310	-4.330	-4.350	-4.369	-4.388	-4.405	-4.422	-4.439	-4.454	-4.469	-4.484	-4.496	-4.509	-4.521	-4.531	-4.541	-4.552	-4.561	-4.570	-4.578	-4.584	-4.589	-4.595	-4.600	-4.605	-4.609	-4.612	-4.615	-4.618	-4.620	-4.621	-4.622	-4.624	-4.624	-4.624	-4.624	-4.622	-4.621	-4.620	-4.619	-4.618	-4.615	-4.614	-4.611	-4.609	-4.605	-4.604	-4.600	-4.598	-4.594	-4.590	-4.586	-4.581	-4.578	-4.574	-4.569	-4.564	-4.559	-4.554	-4.548	-4.542	-4.536	-4.529	-4.522	-4.515	-4.506	-4.499	-4.489	-4.480	-4.470	-4.460	-4.449	-4.438	-4.426	-4.412	-4.400	-4.385	-4.371	-4.355	-4.339	-4.321	-4.304	-4.286	-4.266	-4.246	-4.226	-4.205	-4.184	-4.160	-4.138	-4.112	-4.088	-4.062	-4.036	-4.010	-3.982	-3.956	-3.928	-3.898	-3.869	-3.840	-3.810	-3.779	-3.749	-3.716	-3.686	-3.654	-3.621	-3.589	-3.556	-3.525	-3.492	-3.459	-3.426	-3.392	-3.360	-3.329	-3.295	-3.262	-3.231	-3.199	-3.168	-3.136	-3.105	-3.074	-3.042	-3.012	-2.982	-2.952	-2.922	-2.895	-2.865	-2.838	-2.810	-2.782	-2.755	-2.729	-2.702	-2.676	-2.652	-2.628	-2.602	-2.579	-2.555	-2.531	-2.509	-2.488	-2.465	-2.442	-2.421	-2.401	-2.380	-2.360	-2.339	-2.319	-2.300	-2.280	-2.261	-2.241	-2.222	-2.202	-2.184	-2.166	-2.146	-2.128	-2.110	-2.090	-2.071	-2.051	-2.034	-2.014	-1.995	-1.975	-1.956	-1.936	-1.916	-1.896	-1.876	-1.855	-1.834	-1.814	-1.792	-1.771	-1.750	-1.728	-1.705	-1.684	-1.660	-1.639	-1.615	-1.592	-1.569	-1.545	-1.522	-1.499	-1.474	-1.450	-1.426	-1.402	-1.378	-1.354	-1.329	-1.305	-1.281	-1.258	-1.232	-1.209	-1.185	-1.162	-1.139	-1.115	-1.092	-1.071	-1.048	-1.025	-1.004	-0.982	-0.961	-0.941	-0.920	-0.900	-0.880	-0.861	-0.844	-0.824	-0.806	-0.790	-0.774	-0.756	-0.741	-0.724	-0.710	-0.695	-0.680	-0.668	-0.654	-0.640	-0.629	-0.616	-0.605	-0.594	-0.582	-0.571	-0.561	-0.551	-0.542	-0.532	-0.524	-0.514	-0.506	-0.498	-0.490	-0.481	-0.474	-0.466	-0.460	-0.452	-0.445	-0.438	-0.431	-0.425	-0.419	-0.412	-0.405	-0.399	-0.392	-0.388	-0.381	-0.374	-0.369	-0.364	-0.358	-0.351	-0.346	-0.340	-0.335	-0.330	-0.325	-0.320	-0.315	-0.310	-0.305	-0.300	-0.296	-0.292	-0.289	-0.284	-0.280	-0.278	-0.272	-0.270	-0.266	-0.264	-0.261	-0.259	-0.256	-0.252	-0.251	-0.250	-0.246	-0.245	-0.242	-0.241	-0.240	-0.238	-0.236	-0.234	-0.232	-0.231	-0.229	-0.228	-0.225	-0.224	-0.221	-0.219	-0.216	-0.214	-0.210	-0.209	-0.204	-0.201	-0.196	-0.194	-0.188	-0.184	-0.179	-0.174	-0.168	-0.161	-0.155	-0.149	-0.141	-0.134	-0.126	-0.118	-0.109	-0.099	-0.090	-0.080	-0.070	-0.060	-0.049	-0.038	-0.028	-0.015	-0.005	0.006	0.019	0.030	0.042	0.054	0.065	0.076	0.089	0.101	0.111	0.122	0.134	0.144	0.154	0.164	0.174	0.182	0.191	0.199	0.206	0.214	0.221	0.226	0.232	0.236	0.241	0.244	0.246	0.250	0.251	0.251	0.251	0.251	0.250	0.249	0.246	0.244	0.239	0.235	0.230	0.226	0.220	0.215	0.208	0.201	0.194	0.186	0.178	0.169	0.161	0.152	0.145	0.136	0.126	0.118	0.109	0.100	0.091	0.084	0.075	0.068	0.060	0.052	0.046	0.039	0.032	0.026	0.021	0.015	0.010	0.005	0.002	-0.001	-0.005	-0.008	-0.010	-0.012	-0.012	-0.015	-0.015	-0.015	-0.015	-0.015	-0.014	-0.012	-0.011	-0.011	-0.009	-0.006	-0.005	-0.002	0.000	0.001	0.005	0.006	0.009	0.010	0.012	0.014	0.015	0.018	0.018	0.020	0.020	0.019	0.020	0.019	0.018	0.016	0.014	0.012	0.009	0.006	0.002	-0.001	-0.006	-0.011	-0.018	-0.024	-0.030	-0.038	-0.044	-0.052	-0.060	-0.069	-0.078	-0.086	-0.098	-0.106	-0.118	-0.129	-0.140	-0.151	-0.162	-0.175	-0.188	-0.201	-0.212	-0.226	-0.239	-0.252	-0.266	-0.279	-0.294	-0.308	-0.321	-0.335	-0.349	-0.362	-0.376	-0.390	-0.404	-0.418	-0.431	-0.445	-0.459	-0.471	-0.485	-0.499	-0.512	-0.526	-0.539	-0.552	-0.565	-0.578	-0.591	-0.604	-0.618	-0.630	-0.642	-0.655	-0.668	-0.680	-0.691	-0.705	-0.716	-0.729	-0.741	-0.754	-0.765	-0.778	-0.791	-0.802	-0.815	-0.828	-0.839	-0.852	-0.865	-0.878	-0.890	-0.902	-0.915	-0.928	-0.941	-0.955	-0.968	-0.981	-0.994	-1.009	-1.021	-1.036	-1.051	-1.065	-1.080	-1.094	-1.109	-1.124	-1.139	-1.155	-1.170	-1.186	-1.201	-1.218	-1.234	-1.250	-1.265	-1.282	-1.300	-1.315	-1.332	-1.349	-1.366	-1.384	-1.400	-1.416	-1.434	-1.450	-1.468	-1.484	-1.500	-1.518	-1.532	-1.550	-1.566	-1.581	-1.598	-1.612	-1.628	-1.642	-1.656	-1.670	-1.685	-1.699	-1.710	-1.724	-1.735	-1.748	-1.758	-1.769	-1.779	-1.789	-1.799	-1.806	-1.815	-1.822	-1.830	-1.836	-1.844	-1.850	-1.854	-1.860	-1.864	-1.869	-1.872	-1.876	-1.878	-1.880	-1.884	-1.885	-1.888	-1.889	-1.890	-1.890	-1.890	-1.891	-1.891	-1.892	-1.891	-1.891	-1.891	-1.890	-1.890	-1.889	-1.889	-1.889	-1.888	-1.888	-1.888	-1.886	-1.886	-1.885	-1.886	-1.886	-1.886	-1.886	-1.886	-1.886	-1.886	-1.888	-1.888	-1.889	-1.890	-1.890	-1.891	-1.892	-1.895	-1.896	-1.898	-1.900	-1.902	-1.904	-1.908	-1.909	-1.912	-1.915	-1.919	-1.921	-1.926	-1.929	-1.932	-1.938	-1.941	-1.948	-1.951	-1.956	-1.962	-1.968	-1.975	-1.981	-1.988	-1.995	-2.002	-2.010	-2.019	-2.027	-2.036	-2.047	-2.056	-2.068	-2.078	-2.089	-2.101	-2.114	-2.126	-2.140	-2.154	-2.168	-2.181	-2.198	-2.212	-2.229	-2.246	-2.262	-2.280	-2.296	-2.314	-2.331	-2.351	-2.369	-2.388	-2.406	-2.425	-2.444	-2.462	-2.482	-2.501	-2.520	-2.539	-2.558	-2.575	-2.594	-2.612	-2.629	-2.646	-2.662	-2.676	-2.691	-2.706	-2.720	-2.732	-2.745	-2.756	-2.765	-2.775	-2.782	-2.790	-2.796	-2.801	-2.805	-2.809	-2.810	-2.811	-2.810	-2.809	-2.806	-2.801	-2.795	-2.790	-2.782	-2.774	-2.765	-2.754	-2.742	-2.730	-2.715	-2.700	-2.685	-2.669	-2.651	-2.634	-2.615	-2.596	-2.576	-2.556	-2.535	-2.514	-2.491	-2.470	-2.448	-2.426	-2.404	-2.381	-2.359	-2.336	-2.314	-2.291	-2.269	-2.248	-2.226	-2.205	-2.184	-2.162	-2.142	-2.122	-2.101	-2.082	-2.065	-2.046	-2.027	-2.011	-1.995	-1.976	-1.961	-1.946	-1.930	-1.915	-1.901	-1.888	-1.874	-1.860	-1.848	-1.835	-1.822	-1.811	-1.799	-1.788	-1.775	-1.765	-1.754	-1.744	-1.731	-1.721	-1.710	-1.700	-1.690	-1.679	-1.668	-1.659	-1.648	-1.638	-1.625	-1.615	-1.604	-1.592	-1.581	-1.570	-1.560	-1.548	-1.535	-1.524	-1.511	-1.500	-1.488	-1.475	-1.462	-1.449	-1.436	-1.424	-1.410	-1.398	-1.384	-1.370	-1.358	-1.345	-1.331	-1.318	-1.304	-1.291	-1.278	-1.264	-1.251	-1.238	-1.224	-1.210	-1.198	-1.185	-1.172	-1.159	-1.146	-1.132	-1.120	-1.108	-1.095	-1.082	-1.070	-1.056	-1.045	-1.032	-1.020	-1.008	-0.996	-0.984	-0.972	-0.961	-0.950	-0.938	-0.926	-0.915	-0.904	-0.892	-0.881	-0.871	-0.860	-0.850	-0.839	-0.829	-0.818	-0.806	-0.798	-0.786	-0.778	-0.766	-0.758	-0.749	-0.738	-0.729	-0.720	-0.710	-0.702	-0.694	-0.685	-0.676	-0.669	-0.661	-0.652	-0.646	-0.639	-0.632	-0.626	-0.620	-0.614	-0.608	-0.602	-0.598	-0.591	-0.586	-0.581	-0.578	-0.572	-0.569	-0.565	-0.562	-0.558	-0.555	-0.552	-0.549	-0.546	-0.545	-0.542	-0.540	-0.539	-0.536	-0.535	-0.532	-0.530	-0.529	-0.526	-0.525	-0.524	-0.521	-0.520	-0.518	-0.516	-0.512	-0.511	-0.509	-0.505	-0.501	-0.498	-0.494	-0.490	-0.486	-0.481	-0.476	-0.471	-0.465	-0.459	-0.452	-0.445	-0.439	-0.431	-0.422	-0.414	-0.404	-0.395	-0.385	-0.375	-0.364	-0.354	-0.342	-0.331	-0.319	-0.306	-0.295	-0.282	-0.269	-0.255	-0.244	-0.230	-0.216	-0.202	-0.189	-0.175	-0.162	-0.149	-0.136	-0.122	-0.109	-0.098	-0.085	-0.072	-0.061	-0.050	-0.040	-0.029	-0.019	-0.009	0.000	0.008	0.015	0.022	0.029	0.034	0.040	0.044	0.048	0.050	0.054	0.054	0.056	0.056	0.056	0.055	0.054	0.051	0.049	0.045	0.042	0.039	0.032	0.028	0.022	0.016	0.010	0.004	-0.002	-0.010	-0.018	-0.025	-0.031	-0.040	-0.048	-0.055	-0.062	-0.069	-0.076	-0.084	-0.090	-0.096	-0.101	-0.108	-0.114	-0.119	-0.124	-0.129	-0.131	-0.135	-0.139	-0.141	-0.144	-0.144	-0.145	-0.146	-0.146	-0.145	-0.145	-0.142	-0.141	-0.139	-0.136	-0.132	-0.130	-0.126	-0.122	-0.118	-0.114	-0.108	-0.104	-0.098	-0.094	-0.088	-0.082	-0.078	-0.071	-0.066	-0.060	-0.055	-0.050	-0.045	-0.039	-0.035	-0.030	-0.026	-0.024	-0.019	-0.016	-0.012	-0.011	-0.009	-0.009	-0.008	-0.005	-0.006	-0.006	-0.006	-0.008	-0.009	-0.010	-0.014	-0.015	-0.019	-0.022	-0.028	-0.031	-0.036	-0.041	-0.046	-0.052	-0.058	-0.064	-0.071	-0.079	-0.085	-0.092	-0.100	-0.108	-0.116	-0.124	-0.131	-0.139	-0.148	-0.156	-0.164	-0.171	-0.180	-0.188	-0.195	-0.202	-0.210	-0.218	-0.225	-0.232	-0.239	-0.246	-0.252	-0.258	-0.264	-0.270	-0.275	-0.280	-0.286	-0.290	-0.294	-0.298	-0.300	-0.302	-0.304	-0.306	-0.308	-0.308	-0.309	-0.309	-0.309	-0.308	-0.306	-0.305	-0.302	-0.300	-0.298	-0.294	-0.289	-0.286	-0.281	-0.275	-0.270	-0.264	-0.258	-0.250	-0.244	-0.236	-0.228	-0.220	-0.211	-0.204	-0.195	-0.185	-0.175	-0.168	-0.159	-0.148	-0.139	-0.130	-0.120	-0.111	-0.101	-0.092	-0.084	-0.075	-0.065	-0.058	-0.049	-0.040	-0.032	-0.025	-0.019	-0.010	-0.004	0.002	0.008	0.012	0.018	0.022	0.026	0.031	0.035	0.038	0.041	0.042	0.045	0.048	0.049	0.050	0.050	0.050	0.050	0.051	0.050	0.050	0.049	0.048	0.046	0.045	0.044	0.041	0.040	0.039	0.038	0.035	0.034	0.032	0.031	0.031	0.030	0.030	0.029	0.028	0.028	0.029	0.029	0.030	0.030	0.031	0.034	0.035	0.038	0.040	0.044	0.046	0.050	0.055	0.059	0.064	0.069	0.072	0.079	0.085	0.091	0.098	0.104	0.111	0.118	0.125	0.134	0.140	0.149	0.156	0.165	0.172	0.181	0.189	0.198	0.205	0.212	0.221	0.230	0.239	0.248	0.256	0.264	0.271	0.280	0.286	0.294	0.301	0.309	0.315	0.321	0.328	0.334	0.340	0.345	0.350	0.354	0.359	0.362	0.366	0.370	0.374	0.376	0.378	0.379	0.381	0.381	0.381	0.382	0.381	0.381	0.379	0.378	0.375	0.372	0.369	0.365	0.360	0.356	0.351	0.345	0.340	0.332	0.326	0.318	0.311	0.302	0.292	0.285	0.275	0.265	0.256	0.246	0.235	0.225	0.214	0.204	0.192	0.181	0.170	0.159	0.148	0.138	0.126	0.114	0.104	0.092	0.082	0.072	0.061	0.051	0.042	0.034	0.025	0.016	0.010	0.002	-0.004	-0.011	-0.016	-0.022	-0.026	-0.030	-0.034	-0.038	-0.040	-0.041	-0.041	-0.041	-0.042	-0.041	-0.039	-0.038	-0.036	-0.032	-0.029	-0.024	-0.020	-0.015	-0.009	-0.004	0.002	0.010	0.018	0.024	0.031	0.040	0.048	0.056	0.065	0.072	0.082	0.091	0.099	0.109	0.116	0.125	0.134	0.141	0.150	0.158	0.166	0.174	0.180	0.186	0.192	0.199	0.205	0.210	0.215	0.219	0.222	0.226	0.230	0.232	0.234	0.238	0.239	0.239	0.240	0.240	0.240	0.239	0.239	0.236	0.235	0.232	0.230	0.229	0.225	0.222	0.219	0.215	0.211	0.208	0.202	0.199	0.194	0.190	0.185	0.181	0.176	0.172	0.168	0.164	0.159	0.154	0.150	0.145	0.140	0.138	0.132	0.129	0.125	0.121	0.119	0.115	0.111	0.109	0.106	0.102	0.100	0.096	0.095	0.091	0.090	0.088	0.085	0.084	0.081	0.080	0.078	0.076	0.075	0.074	0.072	0.070	0.070	0.069	0.068	0.068	0.066	0.065	0.065	0.064	0.064	0.064	0.064	0.064	0.065	0.065	0.066	0.066	0.068	0.068	0.070	0.071	0.071	0.075	0.076	0.079	0.080	0.082	0.085	0.089	0.092	0.094	0.098	0.102	0.105	0.110	0.114	0.118	0.121	0.126	0.130	0.135	0.140	0.145	0.150	0.154	0.160	0.164	0.170	0.174	0.179	0.182	0.188	0.191	0.195	0.199	0.202	0.206	0.209	0.210	0.212	0.215	0.215	0.216	0.218	0.219	0.218	0.218	0.216	0.214	0.212	0.210	0.206	0.202	0.199	0.194	0.189	0.184	0.178	0.171	0.165	0.158	0.149	0.142	0.134	0.124	0.115	0.106	0.096	0.088	0.078	0.066	0.056	0.045	0.035	0.025	0.014	0.002	-0.008	-0.018	-0.029	-0.039	-0.050	-0.060	-0.070	-0.079	-0.089	-0.098	-0.108	-0.115	-0.125	-0.131	-0.140	-0.148	-0.155	-0.162	-0.168	-0.175	-0.180	-0.186	-0.190	-0.196	-0.201	-0.205	-0.210	-0.215	-0.218	-0.222	-0.226	-0.230	-0.234	-0.236	-0.240	-0.244	-0.248	-0.250	-0.254	-0.258	-0.260	-0.264	-0.268	-0.271	-0.275	-0.279	-0.282	-0.286	-0.291	-0.296	-0.301	-0.306	-0.311	-0.318	-0.324	-0.329	-0.335	-0.341	-0.348	-0.355	-0.360	-0.368	-0.374	-0.381	-0.389	-0.395	-0.402	-0.410	-0.416	-0.424	-0.430	-0.436	-0.444	-0.450	-0.456	-0.462	-0.468	-0.475	-0.480	-0.485	-0.490	-0.494	-0.498	-0.501	-0.505	-0.507	-0.510	-0.512	-0.515	-0.515	-0.516	-0.518	-0.516	-0.515	-0.514	-0.511	-0.509	-0.506	-0.504	-0.500	-0.495	-0.490	-0.485	-0.480	-0.474	-0.466	-0.460	-0.452	-0.445	-0.438	-0.429	-0.419	-0.411	-0.401	-0.391	-0.380	-0.370	-0.360	-0.350	-0.339	-0.329	-0.316	-0.305	-0.294	-0.281	-0.270	-0.259	-0.246	-0.234	-0.222	-0.210	-0.198	-0.186	-0.174	-0.161	-0.149	-0.139	-0.126	-0.115	-0.102	-0.092	-0.081	-0.070	-0.060	-0.049	-0.038	-0.029	-0.018	-0.009	0.000	0.010	0.019	0.026	0.036	0.044	0.051	0.059	0.065	0.071	0.078	0.082	0.089	0.094	0.098	0.102	0.106	0.109	0.112	0.115	0.118	0.119	0.121	0.121	0.121	0.122	0.122	0.122	0.122	0.121	0.119	0.119	0.116	0.115	0.112	0.110	0.109	0.105	0.102	0.100	0.096	0.094	0.091	0.089	0.085	0.084	0.080	0.079	0.076	0.074	0.072	0.071	0.069	0.069	0.068	0.066	0.065	0.066	0.066	0.066	0.066	0.066	0.069	0.070	0.071	0.072	0.076	0.078	0.080	0.082	0.086	0.089	0.091	0.094	0.099	0.101	0.104	0.108	0.111	0.115	0.118	0.120	0.124	0.126	0.129	0.131	0.132	0.135	0.136	0.138	0.136	0.138	0.138	0.138	0.135	0.134	0.132	0.130	0.126	0.122	0.119	0.115	0.109	0.104	0.098	0.091	0.085	0.076	0.069	0.061	0.052	0.044	0.032	0.024	0.012	0.002	-0.009	-0.020	-0.031	-0.042	-0.056	-0.068	-0.079	-0.092	-0.106	-0.118	-0.130	-0.144	-0.156	-0.168	-0.180	-0.192	-0.205	-0.218	-0.229	-0.241	-0.251	-0.262	-0.272	-0.284	-0.292	-0.302	-0.311	-0.321	-0.329	-0.336	-0.344	-0.351	-0.356	-0.362	-0.368	-0.374	-0.378	-0.381	-0.385	-0.388	-0.390	-0.392	-0.392	-0.394	-0.394	-0.394	-0.392	-0.391	-0.390	-0.389	-0.386	-0.384	-0.381	-0.378	-0.374	-0.370	-0.365	-0.360	-0.355	-0.349	-0.342	-0.338	-0.331	-0.325	-0.319	-0.312	-0.306	-0.299	-0.292	-0.285	-0.279	-0.272	-0.266	-0.259	-0.254	-0.248	-0.240	-0.234	-0.229	-0.221	-0.216	-0.211	-0.206	-0.200	-0.196	-0.191	-0.188	-0.182	-0.179	-0.175	-0.171	-0.169	-0.166	-0.164	-0.162	-0.160	-0.159	-0.158	-0.158	-0.156	-0.158	-0.156	-0.158	-0.158	-0.159	-0.160	-0.162	-0.165	-0.166	-0.169	-0.172	-0.175	-0.179	-0.182	-0.186	-0.190	-0.196	-0.200	-0.205	-0.210	-0.215	-0.221	-0.226	-0.231	-0.238	-0.242	-0.249	-0.254	-0.260	-0.266	-0.271	-0.278	-0.282	-0.288	-0.294	-0.299	-0.305	-0.309	-0.315	-0.319	-0.322	-0.328	-0.330	-0.334	-0.336	-0.339	-0.341	-0.342	-0.344	-0.344	-0.345	-0.345	-0.345	-0.344	-0.344	-0.341	-0.339	-0.336	-0.334	-0.330	-0.326	-0.322	-0.318	-0.311	-0.306	-0.301	-0.295	-0.289	-0.281	-0.274	-0.268	-0.259	-0.252	-0.244	-0.236	-0.228	-0.220	-0.210	-0.202	-0.194	-0.184	-0.176	-0.168	-0.159	-0.151	-0.142	-0.134	-0.126	-0.118	-0.110	-0.102	-0.094	-0.086	-0.079	-0.072	-0.065	-0.059	-0.052	-0.046	-0.041	-0.035	-0.029	-0.024	-0.019	-0.014	-0.011	-0.006	-0.002	0.002	0.006	0.010	0.014	0.018	0.020	0.024	0.028	0.031	0.035	0.038	0.041	0.044	0.048	0.051	0.054	0.058	0.061	0.064	0.069	0.072	0.075	0.079	0.084	0.088	0.091	0.096	0.100	0.105	0.109	0.114	0.119	0.122	0.128	0.134	0.138	0.142	0.148	0.154	0.158	0.164	0.169	0.174	0.179	0.184	0.189	0.194	0.199	0.205	0.209	0.214	0.219	0.224	0.229	0.234	0.239	0.242	0.248	0.252	0.256	0.262	0.266	0.270	0.275	0.279	0.284	0.288	0.292	0.298	0.301	0.306	0.310	0.314	0.320	0.324	0.328	0.334	0.338	0.342	0.346	0.351	0.356	0.361	0.365	0.371	0.375	0.381	0.386	0.391	0.398	0.401	0.408	0.412	0.419	0.424	0.429	0.434	0.440	0.445	0.450	0.456	0.461	0.466	0.471	0.476	0.481	0.488	0.492	0.498	0.502	0.507	0.512	0.519	0.522	0.528	0.532	0.538	0.542	0.548	0.552	0.556	0.561	0.566	0.571	0.575	0.580	0.584	0.589	0.592	0.596	0.601	0.605	0.610	0.614	0.618	0.622	0.626	0.630	0.635	0.640	0.644	0.648	0.652	0.656	0.660	0.665	0.669	0.672	0.676	0.681	0.685	0.689	0.694	0.698	0.702	0.706	0.710	0.715	0.719	0.722	0.726	0.731	0.735	0.739	0.742	0.746	0.750	0.755	0.759	0.762	0.766	0.770	0.774	0.778	0.781	0.785	0.789	0.792	0.795	0.799	0.801	0.804	0.806	0.808	0.810	0.812	0.815	0.815	0.818	0.819	0.820	0.820	0.820	0.821	0.820	0.820	0.820	0.819	0.816	0.815	0.812	0.810	0.808	0.804	0.800	0.795	0.791	0.786	0.780	0.775	0.768	0.761	0.754	0.746	0.738	0.730	0.720	0.711	0.701	0.690	0.680	0.669	0.658	0.646	0.634	0.621	0.609	0.595	0.582	0.569	0.555	0.541	0.528	0.514	0.499	0.485	0.470	0.456	0.441	0.428	0.414	0.399	0.385	0.371	0.359	0.344	0.332	0.320	0.308	0.295	0.284	0.272	0.262	0.251	0.241	0.232	0.224	0.215	0.208	0.200	0.192	0.186	0.180	0.176	0.171	0.168	0.164	0.161	0.160	0.158	0.156	0.156	0.156	0.156	0.156	0.159	0.161	0.164	0.166	0.170	0.174	0.178	0.182	0.188	0.192	0.198	0.204	0.210	0.216	0.222	0.230	0.236	0.244	0.251	0.259	0.266	0.274	0.281	0.289	0.298	0.304	0.312	0.319	0.328	0.334	0.341	0.349	0.355	0.361	0.369	0.375	0.380	0.386	0.391	0.396	0.401	0.406	0.410	100.000	5.000	2.000	1.000	3.000	0.000	0.000	0.000	0.000	0.000	0.000	0.000	0.000	0.000	0.000	0.000	0.000	0.000	0.191	0.219	0.245	0.271	0.295	0.320	0.342	0.365	0.386	0.408	0.428	0.445	0.464	0.480	0.495	0.509	0.524	0.536	0.548	0.558	0.566	0.575	0.582	0.589	0.594	0.598	0.601	0.604	0.606	0.608	0.608	0.606	0.606	0.604	0.602	0.599	0.596	0.592	0.588	0.584	0.579	0.574	0.569	0.564	0.559	0.554	0.548	0.544	0.539	0.534	0.529	0.524	0.520	0.515	0.511	0.509	0.506	0.501	0.499	0.498	0.496	0.495	0.494	0.492	0.492	0.492	0.494	0.495	0.495	0.496	0.499	0.501	0.505	0.507	0.510	0.515	0.519	0.522	0.526	0.531	0.536	0.540	0.545	0.550	0.555	0.560	0.565	0.570	0.574	0.579	0.582	0.586	0.591	0.594	0.599	0.601	0.605	0.608	0.610	0.611	0.611	0.612	0.612	0.612	0.611	0.610	0.609	0.606	0.605	0.601	0.598	0.592	0.588	0.582	0.576	0.569	0.561	0.554	0.545	0.535	0.526	0.515	0.505	0.492	0.481	0.469	0.455	0.441	0.429	0.414	0.399	0.384	0.369	0.352	0.335	0.319	0.301	0.284	0.266	0.248	0.230	0.211	0.192	0.172	0.154	0.134	0.115	0.095	0.075	0.054	0.035	0.014	-0.008	-0.028	-0.049	-0.070	-0.090	-0.111	-0.134	-0.155	-0.176	-0.198	-0.219	-0.240	-0.262	-0.285	-0.308	-0.330	-0.352	-0.375	-0.399	-0.420	-0.444	-0.468	-0.490	-0.514	-0.538	-0.561	-0.585	-0.609	-0.634	-0.659	-0.681	-0.708	-0.732	-0.756	-0.782	-0.806	-0.831	-0.856	-0.881	-0.908	-0.932	-0.959	-0.984	-1.009	-1.034	-1.060	-1.085	-1.111	-1.135	-1.160	-1.185	-1.209	-1.234	-1.259	-1.281	-1.306	-1.330	-1.352	-1.376	-1.398	-1.420	-1.442	-1.462	-1.485	-1.505	-1.526	-1.546	-1.566	-1.585	-1.605	-1.625	-1.644	-1.661	-1.679	-1.696	-1.715	-1.731	-1.749	-1.765	-1.781	-1.799	-1.814	-1.830	-1.845	-1.860	-1.876	-1.891	-1.906	-1.922	-1.936	-1.951	-1.966	-1.981	-1.996	-2.010	-2.026	-2.041	-2.056	-2.071	-2.085	-2.101	-2.116	-2.131	-2.146	-2.161	-2.178	-2.191	-2.206	-2.221	-2.235	-2.250	-2.265	-2.279	-2.292	-2.306	-2.320	-2.334	-2.346	-2.360	-2.371	-2.384	-2.395	-2.406	-2.418	-2.428	-2.436	-2.446	-2.452	-2.461	-2.469	-2.474	-2.481	-2.485	-2.490	-2.494	-2.498	-2.499	-2.501	-2.502	-2.501	-2.501	-2.501	-2.499	-2.495	-2.492	-2.489	-2.484	-2.479	-2.474	-2.468	-2.461	-2.454	-2.445	-2.438	-2.429	-2.421	-2.412	-2.404	-2.394	-2.386	-2.376	-2.366	-2.358	-2.349	-2.339	-2.330	-2.321	-2.312	-2.305	-2.296	-2.289	-2.282	-2.276	-2.270	-2.264	-2.259	-2.254	-2.249	-2.246	-2.242	-2.239	-2.238	-2.236	-2.234	-2.234	-2.234	-2.234	-2.235	-2.236	-2.239	-2.241	-2.244	-2.248	-2.250	-2.252	-2.256	-2.261	-2.265	-2.269	-2.272	-2.278	-2.281	-2.286	-2.291	-2.294	-2.299	-2.302	-2.306	-2.309	-2.311	-2.314	-2.316	-2.318	-2.319	-2.319	-2.320	-2.319	-2.318	-2.316	-2.314	-2.312	-2.310	-2.305	-2.302	-2.298	-2.292	-2.286	-2.281	-2.275	-2.269	-2.261	-2.255	-2.248	-2.240	-2.232	-2.225	-2.218	-2.209	-2.201	-2.192	-2.185	-2.178	-2.169	-2.162	-2.154	-2.148	-2.141	-2.135	-2.129	-2.124	-2.120	-2.116	-2.112	-2.110	-2.108	-2.105	-2.105	-2.106	-2.106	-2.108	-2.110	-2.114	-2.116	-2.121	-2.128	-2.134	-2.140	-2.148	-2.156	-2.165	-2.175	-2.185	-2.195	-2.208	-2.219	-2.231	-2.244	-2.258	-2.270	-2.284	-2.298	-2.311	-2.325	-2.339	-2.354	-2.368	-2.381	-2.395	-2.409	-2.424	-2.436	-2.448	-2.461	-2.474	-2.484	-2.495	-2.505	-2.515	-2.524	-2.534	-2.541	-2.546	-2.554	-2.559	-2.564	-2.569	-2.571	-2.575	-2.578	-2.578	-2.579	-2.578	-2.576	-2.574	-2.572	-2.569	-2.565	-2.560	-2.555	-2.549	-2.541	-2.535	-2.528	-2.520	-2.511	-2.501	-2.492	-2.482	-2.472	-2.461	-2.450	-2.439	-2.428	-2.415	-2.402	-2.390	-2.378	-2.365	-2.351	-2.340	-2.326	-2.314	-2.300	-2.286	-2.274	-2.260	-2.246	-2.232	-2.220	-2.208	-2.192	-2.181	-2.168	-2.154	-2.141	-2.129	-2.116	-2.104	-2.091	-2.078	-2.066	-2.054	-2.042	-2.030	-2.019	-2.006	-1.996	-1.985	-1.974	-1.962	-1.952	-1.944	-1.932	-1.922	-1.912	-1.905	-1.895	-1.885	-1.878	-1.869	-1.861	-1.854	-1.846	-1.839	-1.832	-1.825	-1.820	-1.814	-1.809	-1.802	-1.798	-1.792	-1.789	-1.785	-1.781	-1.778	-1.775	-1.772	-1.770	-1.768	-1.766	-1.765	-1.764	-1.761	-1.761	-1.761	-1.761	-1.761	-1.761	-1.760	-1.761	-1.761	-1.761	-1.762	-1.762	-1.764	-1.762	-1.764	-1.764	-1.765	-1.764	-1.764	-1.765	-1.764	-1.764	-1.764	-1.761	-1.761	-1.760	-1.759	-1.755	-1.754	-1.750	-1.746	-1.744	-1.740	-1.736	-1.731	-1.726	-1.721	-1.715	-1.710	-1.704	-1.696	-1.689	-1.682	-1.674	-1.666	-1.658	-1.650	-1.642	-1.634	-1.625	-1.616	-1.609	-1.600	-1.591	-1.584	-1.575	-1.568	-1.559	-1.551	-1.545	-1.536	-1.530	-1.524	-1.518	-1.511	-1.506	-1.502	-1.499	-1.495	-1.491	-1.489	-1.486	-1.485	-1.484	-1.484	-1.484	-1.484	-1.485	-1.488	-1.490	-1.492	-1.496	-1.501	-1.505	-1.509	-1.515	-1.520	-1.526	-1.532	-1.538	-1.544	-1.550	-1.556	-1.564	-1.570	-1.576	-1.582	-1.589	-1.595	-1.601	-1.606	-1.611	-1.615	-1.620	-1.624	-1.626	-1.629	-1.630	-1.631	-1.631	-1.632	-1.630	-1.629	-1.626	-1.622	-1.618	-1.614	-1.608	-1.600	-1.592	-1.584	-1.575	-1.565	-1.555	-1.542	-1.531	-1.518	-1.504	-1.490	-1.476	-1.461	-1.446	-1.430	-1.414	-1.398	-1.380	-1.364	-1.346	-1.330	-1.312	-1.296	-1.279	-1.262	-1.246	-1.231	-1.215	-1.200	-1.186	-1.172	-1.158	-1.146	-1.132	-1.122	-1.110	-1.100	-1.091	-1.082	-1.075	-1.068	-1.062	-1.056	-1.052	-1.049	-1.046	-1.045	-1.044	-1.044	-1.044	-1.045	-1.048	-1.050	-1.054	-1.058	-1.062	-1.069	-1.074	-1.080	-1.088	-1.094	-1.102	-1.110	-1.119	-1.128	-1.135	-1.145	-1.154	-1.162	-1.171	-1.180	-1.190	-1.199	-1.208	-1.215	-1.224	-1.231	-1.239	-1.248	-1.254	-1.260	-1.268	-1.274	-1.280	-1.286	-1.291	-1.295	-1.300	-1.305	-1.309	-1.312	-1.318	-1.320	-1.322	-1.326	-1.328	-1.331	-1.332	-1.335	-1.338	-1.339	-1.341	-1.344	-1.344	-1.346	-1.348	-1.349	-1.351	-1.352	-1.354	-1.355	-1.358	-1.359	-1.362	-1.364	-1.366	-1.369	-1.371	-1.375	-1.378	-1.380	-1.384	-1.386	-1.390	-1.394	-1.396	-1.400	-1.402	-1.406	-1.410	-1.414	-1.416	-1.419	-1.422	-1.426	-1.428	-1.430	-1.434	-1.435	-1.438	-1.438	-1.440	-1.440	-1.441	-1.440	-1.440	-1.440	-1.439	-1.438	-1.435	-1.434	-1.430	-1.428	-1.424	-1.420	-1.415	-1.411	-1.406	-1.400	-1.395	-1.388	-1.382	-1.375	-1.368	-1.360	-1.352	-1.344	-1.335	-1.326	-1.318	-1.309	-1.300	-1.290	-1.281	-1.271	-1.262	-1.254	-1.244	-1.234	-1.225	-1.215	-1.205	-1.196	-1.188	-1.179	-1.170	-1.161	-1.152	-1.144	-1.135	-1.128	-1.120	-1.114	-1.105	-1.099	-1.091	-1.085	-1.079	-1.074	-1.069	-1.062	-1.058	-1.052	-1.049	-1.044	-1.041	-1.036	-1.034	-1.030	-1.028	-1.024	-1.021	-1.019	-1.018	-1.014	-1.012	-1.010	-1.009	-1.008	-1.005	-1.004	-1.002	-1.001	-1.000	-0.999	-0.998	-0.996	-0.996	-0.995	-0.994	-0.991	-0.990	-0.989	-0.988	-0.986	-0.984	-0.982	-0.980	-0.978	-0.976	-0.974	-0.972	-0.969	-0.968	-0.964	-0.961	-0.958	-0.955	-0.951	-0.948	-0.944	-0.940	-0.936	-0.931	-0.928	-0.924	-0.919	-0.914	-0.909	-0.904	-0.899	-0.894	-0.889	-0.881	-0.876	-0.870	-0.865	-0.859	-0.854	-0.846	-0.840	-0.834	-0.828	-0.821	-0.814	-0.808	-0.802	-0.795	-0.789	-0.781	-0.775	-0.769	-0.761	-0.755	-0.749	-0.741	-0.735	-0.728	-0.721	-0.712	-0.706	-0.700	-0.692	-0.686	-0.679	-0.672	-0.665	-0.659	-0.651	-0.645	-0.638	-0.631	-0.625	-0.618	-0.611	-0.605	-0.599	-0.592	-0.586	-0.580	-0.574	-0.568	-0.561	-0.555	-0.550	-0.544	-0.539	-0.534	-0.529	-0.525	-0.519	-0.515	-0.512	-0.507	-0.505	-0.501	-0.499	-0.496	-0.495	-0.492	-0.491	-0.491	-0.490	-0.490	-0.490	-0.491	-0.492	-0.494	-0.498	-0.499	-0.504	-0.507	-0.511	-0.518	-0.521	-0.529	-0.535	-0.541	-0.550	-0.558	-0.566	-0.575	-0.584	-0.594	-0.604	-0.614	-0.624	-0.636	-0.646	-0.658	-0.670	-0.681	-0.692	-0.705	-0.716	-0.729	-0.741	-0.754	-0.764	-0.776	-0.788	-0.799	-0.810	-0.820	-0.830	-0.840	-0.849	-0.858	-0.866	-0.874	-0.881	-0.888	-0.894	-0.899	-0.904	-0.906	-0.910	-0.912	-0.914	-0.915	-0.915	-0.914	-0.914	-0.911	-0.908	-0.905	-0.901	-0.895	-0.889	-0.882	-0.875	-0.868	-0.859	-0.849	-0.839	-0.829	-0.818	-0.806	-0.794	-0.781	-0.768	-0.755	-0.741	-0.728	-0.712	-0.698	-0.682	-0.668	-0.652	-0.636	-0.620	-0.604	-0.589	-0.572	-0.558	-0.541	-0.526	-0.510	-0.495	-0.480	-0.465	-0.450	-0.436	-0.424	-0.410	-0.396	-0.382	-0.371	-0.359	-0.348	-0.338	-0.326	-0.316	-0.306	-0.298	-0.290	-0.281	-0.274	-0.268	-0.261	-0.256	-0.251	-0.248	-0.244	-0.241	-0.240	-0.239	-0.238	-0.238	-0.239	-0.240	-0.242	-0.246	-0.248	-0.252	-0.258	-0.264	-0.270	-0.276	-0.284	-0.292	-0.301	-0.310	-0.320	-0.332	-0.342	-0.354	-0.366	-0.380	-0.392	-0.406	-0.420	-0.435	-0.451	-0.465	-0.481	-0.498	-0.515	-0.531	-0.549	-0.566	-0.584	-0.601	-0.619	-0.636	-0.655	-0.672	-0.690	-0.708	-0.726	-0.744	-0.761	-0.778	-0.795	-0.811	-0.828	-0.844	-0.859	-0.874	-0.889	-0.902	-0.916	-0.930	-0.941	-0.954	-0.964	-0.975	-0.985	-0.994	-1.001	-1.010	-1.016	-1.022	-1.028	-1.032	-1.036	-1.038	-1.040	-1.041	-1.042	-1.042	-1.041	-1.038	-1.035	-1.032	-1.028	-1.022	-1.018	-1.010	-1.004	-0.995	-0.988	-0.979	-0.970	-0.960	-0.950	-0.939	-0.928	-0.916	-0.905	-0.894	-0.881	-0.870	-0.858	-0.845	-0.832	-0.821	-0.809	-0.798	-0.785	-0.774	-0.762	-0.751	-0.740	-0.730	-0.719	-0.710	-0.701	-0.692	-0.684	-0.676	-0.668	-0.661	-0.654	-0.649	-0.644	-0.639	-0.634	-0.630	-0.628	-0.625	-0.621	-0.621	-0.620	-0.618	-0.618	-0.619	-0.619	-0.620	-0.621	-0.622	-0.624	-0.626	-0.628	-0.630	-0.632	-0.636	-0.639	-0.642	-0.646	-0.650	-0.652	-0.655	-0.659	-0.662	-0.666	-0.669	-0.672	-0.674	-0.678	-0.680	-0.682	-0.685	-0.685	-0.688	-0.690	-0.691	-0.692	-0.694	-0.695	-0.695	-0.696	-0.696	-0.698	-0.696	-0.698	-0.696	-0.696	-0.696	-0.695	-0.695	-0.694	-0.692	-0.691	-0.691	-0.690	-0.689	-0.688	-0.686	-0.685	-0.684	-0.684	-0.681	-0.681	-0.680	-0.678	-0.678	-0.676	-0.675	-0.675	-0.672	-0.672	-0.671	-0.670	-0.670	-0.669	-0.668	-0.668	-0.666	-0.664	-0.662	-0.661	-0.660	-0.659	-0.656	-0.655	-0.652	-0.649	-0.646	-0.644	-0.640	-0.636	-0.632	-0.628	-0.624	-0.619	-0.614	-0.609	-0.604	-0.598	-0.590	-0.584	-0.576	-0.570	-0.562	-0.552	-0.545	-0.536	-0.528	-0.519	-0.507	-0.499	-0.489	-0.479	-0.469	-0.459	-0.449	-0.438	-0.428	-0.416	-0.406	-0.396	-0.385	-0.376	-0.365	-0.355	-0.346	-0.338	-0.328	-0.320	-0.311	-0.304	-0.296	-0.290	-0.282	-0.276	-0.271	-0.265	-0.261	-0.259	-0.255	-0.252	-0.250	-0.249	-0.246	-0.246	-0.246	-0.246	-0.249	-0.250	-0.251	-0.254	-0.258	-0.261	-0.265	-0.269	-0.274	-0.279	-0.285	-0.290	-0.295	-0.301	-0.308	-0.314	-0.320	-0.326	-0.332	-0.339	-0.345	-0.351	-0.358	-0.362	-0.369	-0.374	-0.379	-0.382	-0.386	-0.391	-0.395	-0.398	-0.401	-0.404	-0.406	-0.408	-0.408	-0.409	-0.409	-0.408	-0.406	-0.405	-0.404	-0.401	-0.399	-0.394	-0.391	-0.386	-0.381	-0.376	-0.371	-0.364	-0.358	-0.350	-0.344	-0.336	-0.328	-0.321	-0.314	-0.304	-0.296	-0.288	-0.279	-0.270	-0.260	-0.252	-0.242	-0.234	-0.225	-0.216	-0.209	-0.200	-0.191	-0.184	-0.176	-0.169	-0.161	-0.155	-0.148	-0.142	-0.136	-0.130	-0.126	-0.121	-0.116	-0.112	-0.110	-0.106	-0.104	-0.102	-0.101	-0.100	-0.099	-0.099	-0.099	-0.100	-0.101	-0.102	-0.104	-0.106	-0.109	-0.111	-0.115	-0.118	-0.121	-0.126	-0.131	-0.135	-0.140	-0.145	-0.151	-0.156	-0.161	-0.169	-0.174	-0.180	-0.186	-0.194	-0.199	-0.206	-0.212	-0.219	-0.226	-0.232	-0.239	-0.246	-0.252	-0.259	-0.265	-0.271	-0.278	-0.285	-0.291	-0.298	-0.304	-0.310	-0.316	-0.322	-0.329	-0.334	-0.340	-0.346	-0.354	-0.359	-0.365	-0.371	-0.378	-0.382	-0.389	-0.396	-0.401	-0.408	-0.414	-0.420	-0.426	-0.431	-0.439	-0.444	-0.451	-0.458	-0.462	-0.470	-0.478	-0.484	-0.490	-0.496	-0.504	-0.510	-0.516	-0.522	-0.529	-0.536	-0.542	-0.550	-0.556	-0.564	-0.570	-0.576	-0.584	-0.589	-0.596	-0.602	-0.609	-0.615	-0.621	-0.628	-0.634	-0.640	-0.645	-0.651	-0.655	-0.660	-0.666	-0.671	-0.676	-0.680	-0.685	-0.689	-0.692	-0.698	-0.701	-0.704	-0.708	-0.711	-0.714	-0.716	-0.718	-0.720	-0.722	-0.722	-0.724	-0.724	-0.725	-0.725	-0.724	-0.724	-0.722	-0.720	-0.718	-0.716	-0.714	-0.710	-0.706	-0.704	-0.700	-0.695	-0.690	-0.685	-0.680	-0.674	-0.669	-0.664	-0.656	-0.650	-0.644	-0.638	-0.631	-0.624	-0.618	-0.611	-0.605	-0.598	-0.591	-0.585	-0.580	-0.574	-0.570	-0.564	-0.560	-0.556	-0.554	-0.550	-0.548	-0.546	-0.545	-0.545	-0.545	-0.546	-0.548	-0.550	-0.552	-0.556	-0.561	-0.566	-0.572	-0.579	-0.586	-0.595	-0.604	-0.614	-0.624	-0.635	-0.646	-0.658	-0.670	-0.682	-0.696	-0.710	-0.724	-0.739	-0.751	-0.766	-0.780	-0.795	-0.809	-0.824	-0.836	-0.851	-0.864	-0.878	-0.890	-0.902	-0.914	-0.926	-0.938	-0.946	-0.956	-0.965	-0.972	-0.981	-0.988	-0.992	-0.998	-1.001	-1.005	-1.009	-1.010	-1.011	-1.011	-1.011	-1.010	-1.008	-1.005	-1.002	-0.998	-0.994	-0.988	-0.981	-0.976	-0.968	-0.960	-0.952	-0.945	-0.935	-0.926	-0.916	-0.908	-0.898	-0.885	-0.875	-0.865	-0.854	-0.842	-0.831	-0.820	-0.809	-0.796	-0.785	-0.774	-0.760	-0.749	-0.736	-0.725	-0.712	-0.700	-0.688	-0.675	-0.664	-0.650	-0.638	-0.625	-0.612	-0.599	-0.586	-0.574	-0.560	-0.548	-0.535	-0.522	-0.510	-0.496	-0.482	-0.469	-0.455	-0.442	-0.429	-0.416	-0.404	-0.390	-0.378	-0.364	-0.351	-0.339	-0.326	-0.314	-0.302	-0.290	-0.279	-0.268	-0.256	-0.246	-0.236	-0.228	-0.218	-0.209	-0.201	-0.194	-0.186	-0.180	-0.174	-0.169	-0.164	-0.160	-0.156	-0.154	-0.151	-0.149	-0.149	-0.149	-0.148	-0.149	-0.150	-0.152	-0.154	-0.156	-0.160	-0.164	-0.168	-0.171	-0.178	-0.181	-0.186	-0.192	-0.198	-0.204	-0.209	-0.214	-0.220	-0.225	-0.230	-0.236	-0.241	-0.246	-0.250	-0.255	-0.259	-0.264	-0.268	-0.271	-0.272	-0.276	-0.278	-0.279	-0.280	-0.281	-0.281	-0.281	-0.281	-0.280	-0.279	-0.278	-0.275	-0.272	-0.270	-0.268	-0.264	-0.261	-0.258	-0.252	-0.248	-0.244	-0.239	-0.232	-0.229	-0.222	-0.218	-0.211	-0.206	-0.200	-0.194	-0.188	-0.182	-0.175	-0.169	-0.164	-0.158	-0.151	-0.145	-0.139	-0.131	-0.125	-0.118	-0.112	-0.105	-0.098	-0.091	-0.084	-0.076	-0.069	-0.061	-0.052	-0.045	-0.038	-0.029	-0.020	-0.012	-0.004	0.005	0.015	0.024	0.034	0.044	0.054	0.064	0.075	0.085	0.096	0.108	0.119	0.130	0.142	0.154	0.165	0.178	0.189	0.201	0.214	0.225	0.238	0.249	0.261	0.272	0.284	0.294	0.305	0.316	0.325	0.335	0.345	0.355	0.364	0.372	0.381	0.389	0.395	0.402	0.409	0.415	0.420	0.425	0.429	0.434	0.438	0.440	0.442	0.445	0.445	0.448	0.448	0.448	0.446	0.446	0.445	0.442	0.441	0.439	0.436	0.434	0.430	0.426	0.422	0.418	0.414	0.410	0.405	0.400	0.395	0.389	0.384	0.378	0.371	0.365	0.359	0.352	0.346	0.339	0.331	0.324	0.318	0.309	0.301	0.294	0.285	0.276	0.268	0.259	0.249	0.240	0.231	0.220	0.210	0.201	0.190	0.179	0.168	0.156	0.145	0.134	0.122	0.110	0.098	0.086	0.072	0.060	0.046	0.034	0.020	0.008	-0.006	-0.021	-0.034	-0.048	-0.062	-0.075	-0.090	-0.102	-0.116	-0.130	-0.142	-0.156	-0.169	-0.181	-0.192	-0.205	-0.216	-0.228	-0.239	-0.250	-0.260	-0.270	-0.280	-0.290	-0.296	-0.305	-0.314	-0.320	-0.328	-0.332	-0.339	-0.342	-0.348	-0.351	-0.355	-0.359	-0.361	-0.364	-0.364	-0.365	-0.365	-0.365	-0.364	-0.362	-0.361	-0.359	-0.358	-0.354	-0.351	-0.348	-0.342	-0.340	-0.335	-0.330	-0.325	-0.320	-0.315	-0.309	-0.304	-0.299	-0.291	-0.286	-0.280	-0.275	-0.269	-0.264	-0.259	-0.252	-0.248	-0.242	-0.238	-0.234	-0.229	-0.225	-0.221	-0.218	-0.216	-0.214	-0.211	-0.209	-0.208	-0.206	-0.205	-0.205	-0.204	-0.205	-0.206	-0.206	-0.208	-0.209	-0.211	-0.212	-0.215	-0.219	-0.221	-0.225	-0.228	-0.230	-0.235	-0.239	-0.242	-0.246	-0.250	-0.255	-0.259	-0.262	-0.268	-0.272	-0.276	-0.281	-0.285	-0.291	-0.295	-0.299	-0.304	-0.309	-0.312	-0.316	-0.321	-0.325	-0.329	-0.334	-0.338	-0.342	-0.348	-0.352	-0.356	-0.361	-0.366	-0.372	-0.378	-0.384	-0.389	-0.395	-0.402	-0.408	-0.415	-0.422	-0.431	-0.438	-0.446	-0.455	-0.464	-0.472	-0.482	-0.492	-0.502	-0.512	-0.525	-0.535	-0.546	-0.559	-0.570	-0.584	-0.595	-0.608	-0.621	-0.634	-0.646	-0.660	-0.674	-0.686	-0.699	-0.712	-0.725	-0.738	-0.751	-0.764	-0.775	-0.786	-0.798	-0.809	-0.820	-0.829	-0.839	-0.849	-0.856	-0.866	-0.872	-0.880	-0.886	-0.894	-0.899	-0.904	-0.909	-0.911	-0.916	-0.918	-0.920	-0.922	-0.924	-0.925	-0.926	-0.926	-0.926	-0.926	-0.925	-0.925	-0.924	-0.922	-0.921	-0.920	-0.919	-0.916	-0.915	-0.914	-0.912	-0.911	-0.910	-0.909	-0.909	-0.908	-0.908	-0.908	-0.908	-0.909	-0.910	-0.911	-0.911	-0.914	-0.916	-0.919	-0.921	-0.925	-0.928	-0.931	-0.936	-0.940	-0.944	-0.949	-0.954	-0.959	-0.962	-0.969	-0.972	-0.978	-0.982	-0.988	-0.992	-0.996	-1.001	-1.005	-1.010	-1.012	-1.018	-1.020	-1.024	-1.025	-1.028	-1.029	-1.031	-1.031	-1.032	-1.032	-1.032	-1.032	-1.030	-1.030	-1.028	-1.025	-1.022	-1.020	-1.016	-1.012	-1.009	-1.004	-0.999	-0.992	-0.988	-0.981	-0.975	-0.969	-0.962	-0.955	-0.949	-0.941	-0.934	-0.926	-0.918	-0.910	-0.902	-0.895	-0.888	-0.881	-0.872	-0.865	-0.856	-0.850	-0.841	-0.835	-0.828	-0.820	-0.812	-0.805	-0.799	-0.791	-0.785	-0.778	-0.771	-0.764	-0.759	-0.751	-0.745	-0.740	-0.734	-0.728	-0.721	-0.715	-0.710	-0.702	-0.698	-0.691	-0.686	-0.681	-0.675	-0.669	-0.664	-0.658	-0.652	-0.646	-0.640	-0.635	-0.629	-0.624	-0.618	-0.612	-0.606	-0.601	-0.595	-0.589	-0.582	-0.579	-0.572	-0.566	-0.561	-0.556	-0.550	-0.546	-0.540	-0.536	-0.530	-0.526	-0.522	-0.519	-0.515	-0.511	-0.509	-0.505	-0.502	-0.500	-0.499	-0.498	-0.496	-0.496	-0.495	-0.496	-0.496	-0.498	-0.499	-0.502	-0.505	-0.509	-0.512	-0.516	-0.522	-0.528	-0.534	-0.541	-0.549	-0.558	-0.566	-0.575	-0.584	-0.595	-0.606	-0.618	-0.630	-0.641	-0.655	-0.670	-0.682	-0.698	-0.712	-0.728	-0.742	-0.759	-0.776	-0.792	-0.809	-0.825	-0.842	-0.861	-0.879	-0.896	-0.914	-0.931	-0.949	-0.966	-0.984	-1.000	-1.019	-1.035	-1.052	-1.069	-1.085	-1.101	-1.118	-1.134	-1.149	-1.162	-1.178	-1.192	-1.205	-1.219	-1.231	-1.244	-1.256	-1.268	-1.278	-1.288	-1.298	-1.306	-1.315	-1.322	-1.330	-1.336	-1.344	-1.349	-1.352	-1.358	-1.361	-1.364	-1.366	-1.368	-1.369	-1.370	-1.371	-1.370	-1.369	-1.368	-1.365	-1.362	-1.360	-1.355	-1.351	-1.345	-1.340	-1.335	-1.328	-1.320	-1.312	-1.305	-1.296	-1.288	-1.279	-1.269	-1.260	-1.249	-1.239	-1.229	-1.218	-1.206	-1.195	-1.184	-1.172	-1.161	-1.150	-1.138	-1.128	-1.115	-1.105	-1.094	-1.082	-1.074	-1.062	-1.054	-1.045	-1.035	-1.028	-1.021	-1.012	-1.006	-1.001	-0.996	-0.992	-0.988	-0.985	-0.984	-0.982	-0.982	-0.984	-0.984	-0.988	-0.990	-0.996	-1.000	-1.006	-1.014	-1.022	-1.031	-1.042	-1.054	-1.065	-1.078	-1.091	-1.106	-1.121	-1.138	-1.155	-1.172	-1.190	-1.209	-1.228	-1.248	-1.268	-1.288	-1.309	-1.329	-1.351	-1.371	-1.392	-1.415	-1.436	-1.458	-1.478	-1.499	-1.520	-1.540	-1.560	-1.579	-1.599	-1.616	-1.634	-1.651	-1.669	-1.684	-1.700	-1.714	-1.728	-1.740	-1.754	-1.764	-1.775	-1.784	-1.794	-1.802	-1.809	-1.816	-1.821	-1.826	-1.831	-1.834	-1.838	-1.840	-1.841	-1.841	-1.842	-1.842	-1.842	-1.840	-1.840	-1.838	-1.836	-1.832	-1.830	-1.826	-1.824	-1.821	-1.818	-1.814	-1.811	-1.808	-1.804	-1.800	-1.798	-1.794	-1.790	-1.786	-1.784	-1.780	-1.778	-1.774	-1.771	-1.768	-1.766	-1.764	-1.761	-1.759	-1.756	-1.754	-1.751	-1.750	-1.748	-1.745	-1.742	-1.740	-1.738	-1.734	-1.731	-1.729	-1.725	-1.721	-1.718	-1.712	-1.706	-1.702	-1.696	-1.690	-1.682	-1.676	-1.669	-1.660	-1.652	-1.642	-1.634	-1.624	-1.615	-1.604	-1.592	-1.581	-1.570	-1.556	-1.544	-1.530	-1.518	-1.504	-1.490	-1.475	-1.461	-1.446	-1.431	-1.416	-1.401	-1.386	-1.371	-1.356	-1.341	-1.328	-1.312	-1.299	-1.284	-1.270	-1.256	-1.244	-1.231	-1.220	-1.208	-1.196	-1.185	-1.175	-1.166	-1.156	-1.148	-1.139	-1.132	-1.125	-1.120	-1.115	-1.110	-1.106	-1.101	-1.099	-1.096	-1.095	-1.095	-1.094	-1.094	-1.094	-1.095	-1.098	-1.099	-1.101	-1.104	-1.109	-1.112	-1.115	-1.120	-1.125	-1.130	-1.136	-1.142	-1.149	-1.155	-1.161	-1.169	-1.176	-1.184	-1.191	-1.198	-1.206	-1.215	-1.224	-1.232	-1.241	-1.251	-1.261	-1.270	-1.281	-1.291	-1.301	-1.311	-1.324	-1.335	-1.346	-1.359	-1.371	-1.384	-1.396	-1.410	-1.424	-1.438	-1.451	-1.466	-1.481	-1.495	-1.511	-1.526	-1.542	-1.559	-1.576	-1.592	-1.610	-1.626	-1.644	-1.661	-1.679	-1.698	-1.715	-1.734	-1.751	-1.771	-1.789	-1.808	-1.825	-1.845	-1.864	-1.881	-1.900	-1.919	-1.938	-1.955	-1.974	-1.991	-2.009	-2.027	-2.044	-2.061	-2.079	-2.096	-2.112	-2.129	-2.145	-2.161	-2.176	-2.192	-2.208	-2.222	-2.238	-2.251	-2.266	-2.279	-2.292	-2.306	-2.319	-2.332	-2.344	-2.356	-2.368	-2.380	-2.390	-2.402	-2.414	-2.424	-2.434	-2.445	-2.455	-2.464	-2.474	-2.482	-2.492	-2.501	-2.511	-2.520	-2.529	-2.535	-2.544	-2.552	-2.560	-2.566	-2.575	-2.581	-2.589	-2.594	-2.601	-2.608	-2.614	-2.619	-2.624	-2.630	-2.634	-2.639	-2.644	-2.648	-2.651	-2.656	-2.660	-2.662	-2.666	-2.669	-2.671	-2.672	-2.675	-2.678	-2.679	-2.680	-2.681	-2.682	-2.684	-2.685	-2.685	-2.685	-2.685	-2.684	-2.684	-2.684	-2.682	-2.682	-2.681	-2.680	-2.679	-2.678	-2.676	-2.674	-2.672	-2.671	-2.670	-2.668	-2.666	-2.664	-2.661	-2.660	-2.659	-2.656	-2.654	-2.652	-2.650	-2.649	-2.646	-2.644	-2.641	-2.640	-2.636	-2.635	-2.632	-2.630	-2.628	-2.625	-2.622	-2.619	-2.618	-2.614	-2.610	-2.608	-2.604	-2.600	-2.596	-2.592	-2.589	-2.584	-2.580	-2.575	-2.570	-2.564	-2.559	-2.554	-2.548	-2.542	-2.536	-2.530	-2.522	-2.518	-2.510	-2.502	-2.495	-2.489	-2.480	-2.472	-2.465	-2.456	-2.449	-2.440	-2.432	-2.425	-2.416	-2.408	-2.398	-2.390	-2.381	-2.372	-2.364	-2.355	-2.348	-2.339	-2.330	-2.322	-2.314	-2.306	-2.298	-2.290	-2.281	-2.275	-2.266	-2.260	-2.252	-2.245	-2.238	-2.231	-2.224	-2.218	-2.211	-2.205	-2.199	-2.194	-2.188	-2.182	-2.178	-2.172	-2.168	-2.162	-2.159	-2.155	-2.151	-2.148	-2.142	-2.140	-2.138	-2.135	-2.132	-2.129	-2.128	-2.126	-2.124	-2.122	-2.121	-2.121	-2.120	-2.119	-2.120	-2.119	-2.119	-2.120	-2.121	-2.120	-2.121	-2.122	-2.124	-2.126	-2.128	-2.129	-2.131	-2.134	-2.136	-2.139	-2.141	-2.144	-2.145	-2.149	-2.151	-2.152	-2.156	-2.158	-2.160	-2.161	-2.164	-2.165	-2.165	-2.166	-2.166	-2.168	-2.166	-2.165	-2.164	-2.161	-2.160	-2.158	-2.152	-2.149	-2.144	-2.139	-2.131	-2.124	-2.116	-2.108	-2.098	-2.088	-2.076	-2.064	-2.052	-2.038	-2.024	-2.009	-1.991	-1.976	-1.958	-1.940	-1.920	-1.901	-1.880	-1.859	-1.838	-1.815	-1.791	-1.769	-1.745	-1.720	-1.696	-1.671	-1.646	-1.621	-1.595	-1.569	-1.542	-1.518	-1.490	-1.464	-1.439	-1.412	-1.388	-1.362	-1.338	-1.314	-1.289	-1.265	-1.241	-1.219	-1.196	-1.175	-1.154	-1.134	-1.114	-1.094	-1.075	-1.058	-1.040	-1.022	-1.005	-0.990	-0.975	-0.960	-0.946	-0.932	-0.920	-0.908	-0.895	-0.884	-0.872	-0.861	-0.851	-0.841	-0.832	-0.822	-0.814	-0.804	-0.796	-0.786	-0.778	-0.769	-0.760	-0.751	-0.741	-0.732	-0.722	-0.712	-0.704	-0.692	-0.682	-0.671	-0.659	-0.646	-0.634	-0.621	-0.608	-0.594	-0.578	-0.561	-0.546	-0.529	-0.511	-0.491	-0.474	-0.454	-0.432	-0.412	-0.390	-0.368	-0.345	-0.320	-0.295	-0.270	-0.244	-0.218	-0.191	-0.162	-0.134	-0.106	-0.076	-0.046	-0.018	0.012	0.042	0.075	0.105	0.136	0.166	0.198	0.229	0.260	0.290	0.320	0.351	0.381	0.409	0.439	0.468	0.495	0.522	0.551	0.576	0.602	0.626	0.652	0.675	0.698	0.720	0.740	0.760	0.779	0.796	0.815	0.830	0.845	0.860	0.872	0.885	0.896	0.906	0.915	0.924	0.932	0.938	0.944	0.949	0.952	0.958	0.959	0.961	0.962	0.964	0.964	0.964	0.962	0.962	0.961	0.959	0.956	0.954	0.951	0.949	0.946	0.944	0.940	0.938	0.935	0.932	0.930	0.928	0.925	0.924	0.921	0.920	0.920	0.918	0.918	0.918	0.918	0.919	0.920	0.921	0.921	0.924	0.926	0.929	0.932	0.934	0.938	0.941	0.946	0.950	0.954	0.959	0.962	0.968	0.972	0.978	0.981	0.986	0.991	0.996	1.000	1.005	1.009	1.012	1.016	1.020	1.022	1.025	1.028	1.030	1.031	1.034	1.035	1.035	1.035	1.035	1.034	1.032	1.031	1.029	1.026	1.022	1.019	1.015	1.010	1.006	1.000	0.994	0.989	0.981	0.974	0.966	0.958	0.950	0.940	0.930	0.921	0.911	0.900	0.890	0.879	0.868	0.855	0.842	0.831	0.819	0.805	0.791	0.779	0.765	0.751	0.738	0.724	0.709	0.694	0.680	0.664	0.649	0.634	0.618	0.601	0.586	0.570	0.552	0.536	0.519	0.502	0.485	0.466	0.448	0.430	0.411	0.392	0.374	0.352	0.334	0.312	0.292	0.271	0.250	0.229	0.206	0.184	0.161	0.139	0.115	0.090	0.066	0.041	0.016	-0.008	-0.034	-0.059	-0.086	-0.112	-0.140	-0.166	-0.194	-0.221	-0.250	-0.278	-0.306	-0.335	-0.362	-0.392	-0.420	-0.450	-0.479	-0.507	-0.536	-0.565	-0.594	-0.622	-0.651	-0.679	-0.708	-0.735	-0.762	-0.790	-0.816	-0.844	-0.869	-0.895	-0.920	-0.946	-0.970	-0.992	-1.016	-1.039	-1.061	-1.082	-1.104	-1.125	-1.144	-1.164	-1.182	-1.201	-1.219	-1.236	-1.252	-1.269	-1.285	-1.301	-1.315	-1.329	-1.342	-1.356	-1.369	-1.381	-1.394	-1.405	-1.418	-1.429	-1.440	-1.450	-1.461	-1.471	-1.481	-1.492	-1.502	-1.512	-1.522	-1.534	-1.544	-1.555	-1.566	-1.578	-1.588	-1.600	-1.610	-1.622	-1.634	-1.646	-1.658	-1.670	-1.682	-1.695	-1.709	-1.721	-1.734	-1.748	-1.760	-1.774	-1.788	-1.801	-1.815	-1.828	-1.841	-1.855	-1.868	-1.881	-1.894	-1.906	-1.919	-1.931	-1.942	-1.954	-1.965	-1.976	-1.986	-1.995	-2.005	-2.014	-2.021	-2.029	-2.036	-2.041	-2.046	-2.052	-2.056	-2.059	-2.062	-2.065	-2.066	-2.066	-2.068	-2.066	-2.064	-2.061	-2.059	-2.056	-2.052	-2.047	-2.044	-2.038	-2.031	-2.025	-2.018	-2.010	-2.002	-1.995	-1.986	-1.978	-1.970	-1.960	-1.951	-1.942	-1.934	-1.925	-1.915	-1.906	-1.898	-1.889	-1.880	-1.871	-1.864	-1.855	-1.848	-1.839	-1.832	-1.825	-1.819	-1.812	-1.806	-1.800	-1.795	-1.790	-1.785	-1.781	-1.778	-1.774	-1.770	-1.766	-1.764	-1.760	-1.756	-1.754	-1.752	-1.750	-1.748	-1.746	-1.745	-1.744	-1.742	-1.741	-1.740	-1.738	-1.736	-1.735	-1.732	-1.731	-1.729	-1.728	-1.725	-1.722	-1.720	-1.718	-1.715	-1.712	-1.710	-1.706	-1.704	-1.702	-1.699	-1.695	-1.692	-1.689	-1.685	-1.682	-1.679	-1.676	-1.674	-1.670	-1.668	-1.665	-1.662	-1.660	-1.659	-1.656	-1.655	-1.654	-1.654	-1.654	-1.654	-1.654	-1.654	-1.655	-1.659	-1.660	-1.664	-1.666	-1.670	-1.674	-1.680	-1.685	-1.691	-1.698	-1.705	-1.714	-1.721	-1.730	-1.740	-1.750	-1.760	-1.770	-1.781	-1.792	-1.805	-1.816	-1.830	-1.842	-1.856	-1.870	-1.882	-1.898	-1.911	-1.926	-1.940	-1.954	-1.969	-1.982	-1.996	-2.010	-2.024	-2.036	-2.049	-2.062	-2.075	-2.086	-2.098	-2.110	-2.120	-2.130	-2.140	-2.150	-2.158	-2.166	-2.174	-2.180	-2.185	-2.191	-2.196	-2.200	-2.205	-2.208	-2.210	-2.212	-2.212	-2.214	-2.214	-2.212	-2.211	-2.210	-2.206	-2.205	-2.201	-2.195	-2.191	-2.186	-2.180	-2.175	-2.169	-2.162	-2.156	-2.148	-2.140	-2.131	-2.124	-2.116	-2.106	-2.098	-2.088	-2.079	-2.069	-2.059	-2.050	-2.039	-2.029	-2.019	-2.007	-1.998	-1.986	-1.976	-1.965	-1.954	-1.942	-1.931	-1.920	-1.910	-1.898	-1.886	-1.875	-1.865	-1.852	-1.841	-1.830	-1.819	-1.808	-1.796	-1.785	-1.775	-1.764	-1.751	-1.740	-1.729	-1.718	-1.706	-1.695	-1.685	-1.672	-1.662	-1.651	-1.641	-1.630	-1.619	-1.608	-1.596	-1.586	-1.576	-1.566	-1.556	-1.546	-1.535	-1.526	-1.516	-1.508	-1.498	-1.488	-1.479	-1.471	-1.461	-1.452	-1.445	-1.438	-1.429	-1.421	-1.415	-1.408	-1.400	-1.394	-1.388	-1.381	-1.375	-1.369	-1.362	-1.358	-1.352	-1.348	-1.341	-1.338	-1.332	-1.329	-1.324	-1.320	-1.315	-1.310	-1.308	-1.302	-1.299	-1.295	-1.291	-1.288	-1.284	-1.279	-1.275	-1.270	-1.266	-1.262	-1.258	-1.254	-1.249	-1.244	-1.239	-1.234	-1.228	-1.222	-1.218	-1.211	-1.205	-1.199	-1.192	-1.185	-1.179	-1.171	-1.164	-1.158	-1.150	-1.142	-1.135	-1.128	-1.120	-1.112	-1.105	-1.098	-1.091	-1.084	-1.078	-1.070	-1.062	-1.058	-1.051	-1.045	-1.040	-1.035	-1.030	-1.028	-1.022	-1.020	-1.016	-1.015	-1.012	-1.010	-1.010	-1.010	-1.010	-1.011	-1.014	-1.015	-1.018	-1.021	-1.026	-1.030	-1.035	-1.040	-1.046	-1.052	-1.060	-1.066	-1.074	-1.082	-1.090	-1.099	-1.108	-1.115	-1.124	-1.132	-1.141	-1.151	-1.160	-1.169	-1.176	-1.185	-1.192	-1.200	-1.208	-1.214	-1.221	-1.225	-1.230	-1.235	-1.239	-1.242	-1.245	-1.246	-1.248	-1.249	-1.248	-1.246	-1.244	-1.240	-1.236	-1.231	-1.225	-1.219	-1.211	-1.202	-1.195	-1.185	-1.175	-1.164	-1.151	-1.139	-1.126	-1.112	-1.098	-1.084	-1.069	-1.054	-1.038	-1.022	-1.006	-0.990	-0.975	-0.958	-0.942	-0.926	-0.911	-0.895	-0.880	-0.865	-0.851	-0.836	-0.822	-0.811	-0.798	-0.786	-0.774	-0.764	-0.754	-0.746	-0.738	-0.730	-0.724	-0.718	-0.711	-0.708	-0.704	-0.701	-0.700	-0.699	-0.698	-0.698	-0.699	-0.700	-0.704	-0.706	-0.710	-0.714	-0.719	-0.722	-0.729	-0.735	-0.741	-0.748	-0.755	-0.761	-0.769	-0.776	-0.784	-0.791	-0.800	-0.806	-0.814	-0.821	-0.829	-0.835	-0.842	-0.849	-0.855	-0.861	-0.866	-0.871	-0.876	-0.880	-0.885	-0.889	-0.891	-0.894	-0.898	-0.899	-0.901	-0.902	-0.902	-0.904	-0.904	-0.904	-0.902	-0.902	-0.902	-0.900	-0.900	-0.898	-0.895	-0.895	-0.892	-0.890	-0.888	-0.885	-0.884	-0.881	-0.879	-0.876	-0.875	-0.872	-0.871	-0.870	-0.869	-0.868	-0.866	-0.866	-0.866	-0.866	-0.866	-0.866	-0.868	-0.868	-0.869	-0.870	-0.872	-0.874	-0.875	-0.878	-0.880	-0.881	-0.885	-0.888	-0.890	-0.892	-0.895	-0.899	-0.901	-0.904	-0.906	-0.909	-0.911	-0.914	-0.915	-0.919	-0.920	-0.921	-0.922	-0.922	-0.924	-0.924	-0.922	-0.924	-0.922	-0.921	-0.920	-0.918	-0.916	-0.912	-0.910	-0.906	-0.904	-0.899	-0.895	-0.890	-0.885	-0.880	-0.874	-0.869	-0.862	-0.856	-0.850	-0.842	-0.835	-0.829	-0.821	-0.814	-0.806	-0.798	-0.790	-0.784	-0.776	-0.769	-0.761	-0.754	-0.746	-0.740	-0.732	-0.726	-0.719	-0.711	-0.705	-0.699	-0.694	-0.686	-0.681	-0.675	-0.670	-0.665	-0.661	-0.656	-0.651	-0.646	-0.642	-0.639	-0.634	-0.630	-0.628	-0.624	-0.620	-0.616	-0.614	-0.610	-0.608	-0.604	-0.600	-0.598	-0.594	-0.590	-0.586	-0.582	-0.580	-0.575	-0.572	-0.568	-0.564	-0.559	-0.554	-0.549	-0.544	-0.539	-0.531	-0.526	-0.520	-0.512	-0.506	-0.499	-0.491	-0.485	-0.476	-0.470	-0.460	-0.452	-0.445	-0.435	-0.426	-0.418	-0.409	-0.399	-0.390	-0.381	-0.371	-0.361	-0.352	-0.341	-0.332	-0.321	-0.312	-0.302	-0.292	-0.284	-0.274	-0.264	-0.256	-0.246	-0.238	-0.229	-0.220	-0.210	-0.204	-0.195	-0.186	-0.179	-0.171	-0.164	-0.158	-0.150	-0.142	-0.136	-0.129	-0.122	-0.118	-0.110	-0.105	-0.099	-0.092	-0.088	-0.082	-0.076	-0.072	-0.066	-0.061	-0.056	-0.051	-0.046	-0.042	-0.038	-0.031	-0.028	-0.024	-0.019	-0.014	-0.010	-0.006	0.000	0.004	0.008	0.011	0.016	0.020	0.025	0.028	0.031	0.035	0.039	0.041	0.045	0.048	0.050	0.052	0.054	0.056	0.058	0.060	0.060	0.060	0.061	0.060	0.060	0.058	0.056	0.054	0.052	0.049	0.044	0.041	0.036	0.030	0.024	0.016	0.010	0.002	-0.006	-0.015	-0.025	-0.035	-0.046	-0.058	-0.069	-0.081	-0.094	-0.108	-0.120	-0.135	-0.149	-0.162	-0.179	-0.194	-0.210	-0.225	-0.242	-0.258	-0.274	-0.290	-0.306	-0.324	-0.339	-0.355	-0.371	-0.388	-0.402	-0.419	-0.432	-0.449	-0.462	-0.476	-0.490	-0.502	-0.515	-0.526	-0.538	-0.546	-0.556	-0.565	-0.572	-0.581	-0.586	-0.592	-0.596	-0.600	-0.602	-0.605	-0.606	-0.606	-0.606	-0.604	-0.601	-0.599	-0.594	-0.588	-0.582	-0.574	-0.568	-0.559	-0.549	-0.540	-0.528	-0.516	-0.504	-0.491	-0.479	-0.464	-0.450	-0.435	-0.419	-0.402	-0.386	-0.370	-0.352	-0.336	-0.319	-0.301	-0.284	-0.266	-0.249	-0.231	-0.214	-0.198	-0.180	-0.162	-0.146	-0.130	-0.114	-0.099	-0.082	-0.068	-0.054	-0.039	-0.025	-0.012	0.000	0.012	0.025	0.036	0.046	0.056	0.065	0.074	0.082	0.089	0.096	0.101	0.108	0.112	0.116	0.119	0.122	0.124	0.125	0.126	0.126	0.126	0.125	0.122	0.120	0.118	0.114	0.110	0.106	0.101	0.095	0.090	0.082	0.076	0.068	0.060	0.052	0.042	0.035	0.025	0.014	0.005	-0.006	-0.018	-0.029	-0.039	-0.051	-0.062	-0.074	-0.086	-0.099	-0.111	-0.124	-0.135	-0.148	-0.160	-0.172	-0.185	-0.198	-0.209	-0.221	-0.232	-0.245	-0.256	-0.266	-0.278	-0.288	-0.298	-0.306	-0.315	-0.324	-0.332	-0.340	-0.346	-0.354	-0.360	-0.364	-0.369	-0.374	-0.378	-0.379	-0.381	-0.384	-0.384	-0.384	-0.385	-0.384	-0.380	-0.378	-0.375	-0.371	-0.366	-0.361	-0.356	-0.349	-0.342	-0.334	-0.326	-0.318	-0.309	-0.299	-0.289	-0.279	-0.268	-0.256	-0.245	-0.235	-0.224	-0.211	-0.200	-0.189	-0.176	-0.165	-0.154	-0.142	-0.131	-0.120	-0.109	-0.099	-0.088	-0.079	-0.069	-0.060	-0.051	-0.042	-0.035	-0.028	-0.020	-0.014	-0.009	-0.004	0.002	0.006	0.011	0.014	0.016	0.019	0.020	0.021	0.022	0.022	0.022	0.021	0.021	0.020	0.018	0.016	0.012	0.010	0.008	0.004	0.000	-0.004	-0.006	-0.010	-0.014	-0.018	-0.021	-0.026	-0.030	-0.035	-0.038	-0.042	-0.046	-0.050	-0.054	-0.058	-0.061	-0.064	-0.068	-0.070	-0.072	-0.076	-0.079	-0.081	-0.084	-0.086	-0.088	-0.090	-0.091	-0.092	-0.095	-0.096	-0.099	-0.100	-0.100	-0.102	-0.104	-0.104	-0.105	-0.108	-0.108	-0.109	-0.110	-0.111	-0.111	-0.112	-0.114	-0.115	-0.118	-0.119	-0.119	-0.121	-0.121	-0.124	-0.125	-0.128	-0.128	-0.129	-0.132	-0.134	-0.135	-0.136	-0.139	-0.140	-0.141	-0.142	-0.145	-0.145	-0.148	-0.149	-0.149	-0.151	-0.151	-0.152	-0.151	-0.151	-0.151	-0.152	-0.151	-0.149	-0.149	-0.148	-0.146	-0.144	-0.141	-0.139	-0.136	-0.132	-0.130	-0.126	-0.122	-0.118	-0.114	-0.109	-0.104	-0.098	-0.091	-0.085	-0.079	-0.072	-0.065	-0.058	-0.051	-0.044	-0.036	-0.029	-0.021	-0.012	-0.005	0.002	0.011	0.020	0.028	0.035	0.044	0.050	0.058	0.066	0.074	0.080	0.086	0.094	0.100	0.105	0.111	0.116	0.121	0.125	0.129	0.134	0.136	0.140	0.142	0.145	0.148	0.149	0.150	0.151	0.151	0.151	0.150	0.150	0.149	0.146	0.145	0.142	0.140	0.138	0.134	0.130	0.128	0.122	0.119	0.115	0.111	0.106	0.101	0.098	0.092	0.089	0.084	0.079	0.075	0.070	0.065	0.061	0.058	0.052	0.049	0.045	0.042	0.039	0.036	0.032	0.031	0.029	0.028	0.025	0.024	0.022	0.022	0.021	0.021	0.021	0.021	0.022	0.024	0.025	0.026	0.029	0.030	0.032	0.035	0.039	0.041	0.045	0.050	0.052	0.058	0.062	0.066	0.071	0.075	0.080	0.086	0.091	0.096	0.101	0.106	0.112	0.118	0.124	0.128	0.132	0.140	0.145	0.150	0.154	0.160	0.165	0.169	0.172	0.179	0.182	0.186	0.190	0.192	0.196	0.199	0.201	0.204	0.205	0.206	0.209	0.210	0.210	0.210	0.210	0.210	0.209	0.208	0.206	0.205	0.202	0.200	0.198	0.195	0.191	0.188	0.182	0.179	0.172	0.168	0.161	0.156	0.149	0.142	0.135	0.126	0.120	0.111	0.102	0.094	0.085	0.075	0.065	0.055	0.045	0.036	0.025	0.014	0.002	-0.010	-0.021	-0.034	-0.046	-0.059	-0.070	-0.085	-0.098	-0.111	-0.124	-0.138	-0.151	-0.165	-0.179	-0.192	-0.206	-0.220	-0.235	-0.249	-0.262	-0.278	-0.291	-0.305	-0.319	-0.332	-0.345	-0.359	-0.371	-0.385	-0.398	-0.410	-0.421	-0.434	-0.446	-0.456	-0.469	-0.479	-0.490	-0.499	-0.509	-0.519	-0.528	-0.535	-0.542	-0.550	-0.556	-0.562	-0.569	-0.574	-0.579	-0.582	-0.588	-0.590	-0.592	-0.594	-0.596	-0.596	-0.598	-0.596	-0.596	-0.596	-0.592	-0.591	-0.589	-0.586	-0.582	-0.579	-0.575	-0.569	-0.564	-0.558	-0.551	-0.545	-0.539	-0.530	-0.522	-0.514	-0.506	-0.498	-0.488	-0.479	-0.469	-0.459	-0.448	-0.439	-0.429	-0.418	-0.406	-0.395	-0.384	-0.374	-0.362	-0.350	-0.339	-0.329	-0.316	-0.306	-0.296	-0.285	-0.274	-0.264	-0.254	-0.244	-0.235	-0.225	-0.216	-0.208	-0.200	-0.192	-0.185	-0.179	-0.172	-0.168	-0.162	-0.159	-0.155	-0.151	-0.150	-0.148	-0.146	-0.148	-0.146	-0.149	-0.149	-0.151	-0.154	-0.158	-0.162	-0.166	-0.171	-0.178	-0.184	-0.191	-0.199	-0.206	-0.215	-0.222	-0.231	-0.241	-0.251	-0.261	-0.270	-0.280	-0.290	-0.301	-0.310	-0.320	-0.330	-0.341	-0.350	-0.359	-0.369	-0.378	-0.386	-0.395	-0.402	-0.410	-0.416	-0.424	-0.429	-0.435	-0.439	-0.444	-0.448	-0.449	-0.451	-0.454	-0.455	-0.455	-0.455	-0.455	-0.454	-0.451	-0.449	-0.446	-0.442	-0.438	-0.432	-0.428	-0.422	-0.416	-0.409	-0.401	-0.392	-0.385	-0.376	-0.366	-0.356	-0.348	-0.336	-0.326	-0.315	-0.302	-0.291	-0.280	-0.266	-0.254	-0.241	-0.229	-0.215	-0.201	-0.188	-0.172	-0.159	-0.144	-0.129	-0.114	-0.099	-0.084	-0.068	-0.052	-0.036	-0.020	-0.004	0.012	0.029	0.045	0.060	0.078	0.092	0.110	0.126	0.141	0.158	0.172	0.189	0.205	0.219	0.234	0.249	0.262	0.276	0.290	0.304	0.316	0.329	0.341	0.352	0.362	0.371	0.381	0.390	0.398	0.405	0.411	0.416	0.422	0.426	0.429	0.432	0.434	0.435	0.436	0.435	0.434	0.432	0.429	0.426	0.422	0.416	0.412	0.405	0.399	0.392	0.384	0.375	0.366	0.359	0.349	0.339	0.329	0.319	0.309	0.298	0.288	0.276	0.266	0.256	0.245	0.236	0.226	0.216	0.208	0.199	0.189	0.181	0.172	0.166	0.159	0.154	0.148	0.142	0.138	0.134	0.130	0.129	0.126	0.125	0.124	0.125	0.124	0.126	0.126	0.129	0.132	0.135	0.140	0.144	0.148	0.154	0.160	0.166	0.172	0.180	0.188	0.196	0.204	0.212	0.222	0.231	0.240	0.250	0.260	0.270	0.280	0.290	0.301	0.311	0.322	0.332	0.342	0.354	0.365	0.376	0.386	0.398	0.408	0.420	0.430	0.441	0.451	0.462	0.472	0.484	0.495	0.505	0.515	0.525	0.536	0.545	0.555	0.565	0.576	0.586	0.595	0.605	0.615	0.624	0.634	0.644	0.654	0.662	0.671	0.680	0.689	0.699	0.706	0.715	0.724	0.731	0.739	0.749	0.756	0.764	0.770	0.776	0.782	0.790	0.796	0.801	0.808	0.814	0.819	0.824	0.829	0.831	0.835	0.839	0.842	0.845	0.849	0.851	0.852	0.855	0.856	0.858	0.859	0.860	0.860	0.860	0.860	0.859	0.859	0.858	0.855	0.855	0.852	0.850	0.846	0.844	0.841	0.838	0.834	0.830	0.826	0.822	0.818	0.812	0.808	0.801	0.796	0.791	0.785	0.778	0.771	0.764	0.756	0.750	0.741	0.734	0.725	0.716	0.708	0.698	0.688	0.676	0.668	0.656	0.645	0.634	0.622	0.610	0.598	0.585	0.572	0.560	0.546	0.532	0.519	0.505	0.491	0.475	0.461	0.446	0.431	0.418	0.401	0.386	0.371	0.355	0.339	0.324	0.309	0.292	0.278	0.262	0.246	0.231	0.216	0.202	0.188	0.174	0.160	0.146	0.132	0.120	0.108	0.095	0.082	0.071	0.060	0.049	0.038	0.028	0.019	0.010	0.001	-0.006	-0.014	-0.021	-0.028	-0.035	-0.040	-0.045	-0.050	-0.055	-0.059	-0.062	-0.065	-0.068	-0.070	-0.071	-0.072	-0.074	-0.074	-0.074	-0.075	-0.074	-0.072	-0.071	-0.070	-0.069	-0.065	-0.064	-0.061	-0.058	-0.055	-0.051	-0.048	-0.044	-0.040	-0.036	-0.031	-0.028	-0.024	-0.019	-0.015	-0.010	-0.006	-0.001	0.002	0.008	0.010	0.015	0.019	0.022	0.026	0.030	0.035	0.039	0.040	0.044	0.048	0.051	0.055	0.056	0.060	0.064	0.065	0.068	0.070	0.071	0.075	0.076	0.078	0.079	0.080	0.081	0.082	0.084	0.084	0.085	0.085	0.086	0.086	0.088	0.086	0.086	0.085	0.085	0.085	0.084	0.081	0.080	0.079	0.076	0.075	0.072	0.070	0.068	0.064	0.060	0.056	0.050	0.045	0.040	0.035	0.029	0.022	0.016	0.008	0.001	-0.008	-0.015	-0.025	-0.034	-0.045	-0.054	-0.065	-0.076	-0.088	-0.100	-0.111	-0.124	-0.136	-0.150	-0.162	-0.175	-0.190	-0.204	-0.216	-0.231	-0.245	-0.259	-0.272	-0.286	-0.300	-0.314	-0.326	-0.340	-0.352	-0.365	-0.378	-0.390	-0.401	-0.411	-0.422	-0.434	-0.441	-0.450	-0.459	-0.468	-0.475	-0.481	-0.486	-0.492	-0.496	-0.501	-0.505	-0.507	-0.510	-0.512	-0.512	-0.514	-0.515	-0.514	-0.512	-0.511	-0.510	-0.507	-0.505	-0.504	-0.500	-0.498	-0.494	-0.490	-0.488	-0.484	-0.480	-0.476	-0.472	-0.470	-0.466	-0.462	-0.460	-0.458	-0.454	-0.452	-0.450	-0.448	-0.448	-0.446	-0.444	-0.444	-0.444	-0.444	-0.445	-0.445	-0.446	-0.448	-0.449	-0.451	-0.454	-0.456	-0.458	-0.461	-0.464	-0.468	-0.471	-0.475	-0.479	-0.482	-0.485	-0.490	-0.492	-0.495	-0.500	-0.502	-0.505	-0.509	-0.511	-0.514	-0.515	-0.518	-0.519	-0.521	-0.521	-0.524	-0.524	-0.524	-0.524	-0.524	-0.524	-0.522	-0.522	-0.521	-0.520	-0.518	-0.516	-0.515	-0.512	-0.511	-0.509	-0.506	-0.504	-0.501	-0.499	-0.495	-0.492	-0.490	-0.488	-0.484	-0.482	-0.479	-0.478	-0.474	-0.471	-0.469	-0.466	-0.465	-0.462	-0.461	-0.459	-0.458	-0.455	-0.452	-0.451	-0.450	-0.448	-0.445	-0.445	-0.442	-0.441	-0.440	-0.438	-0.435	-0.432	-0.431	-0.429	-0.425	-0.424	-0.420	-0.418	-0.414	-0.410	-0.406	-0.402	-0.398	-0.394	-0.388	-0.382	-0.378	-0.372	-0.366	-0.360	-0.352	-0.348	-0.340	-0.332	-0.325	-0.318	-0.310	-0.302	-0.295	-0.286	-0.279	-0.270	-0.261	-0.254	-0.245	-0.238	-0.230	-0.221	-0.214	-0.206	-0.199	-0.191	-0.184	-0.178	-0.170	-0.164	-0.159	-0.154	-0.149	-0.144	-0.140	-0.136	-0.132	-0.131	-0.129	-0.128	-0.126	-0.126	-0.125	-0.126	-0.126	-0.129	-0.130	-0.134	-0.136	-0.141	-0.145	-0.150	-0.156	-0.161	-0.169	-0.176	-0.182	-0.190	-0.199	-0.209	-0.218	-0.226	-0.238	-0.249	-0.259	-0.270	-0.281	-0.294	-0.305	-0.318	-0.330	-0.342	-0.356	-0.369	-0.381	-0.395	-0.409	-0.422	-0.436	-0.450	-0.464	-0.476	-0.491	-0.504	-0.518	-0.531	-0.544	-0.559	-0.571	-0.584	-0.596	-0.610	-0.622	-0.635	-0.646	-0.658	-0.669	-0.681	-0.692	-0.704	-0.715	-0.726	-0.735	-0.746	-0.756	-0.765	-0.775	-0.784	-0.791	-0.800	-0.809	-0.818	-0.824	-0.832	-0.839	-0.845	-0.852	-0.859	-0.864	-0.869	-0.875	-0.879	-0.882	-0.888	-0.890	-0.894	-0.898	-0.900	-0.901	-0.902	-0.905	-0.906	-0.906	-0.906	-0.905	-0.906	-0.904	-0.902	-0.901	-0.898	-0.895	-0.892	-0.888	-0.884	-0.880	-0.874	-0.869	-0.864	-0.858	-0.851	-0.845	-0.836	-0.829	-0.821	-0.814	-0.805	-0.799	-0.790	-0.781	-0.772	-0.764	-0.755	-0.748	-0.739	-0.730	-0.721	-0.715	-0.706	-0.699	-0.692	-0.686	-0.680	-0.675	-0.670	-0.665	-0.661	-0.659	-0.656	-0.656	-0.655	-0.655	-0.656	-0.659	-0.661	-0.665	-0.670	-0.676	-0.682	-0.690	-0.699	-0.709	-0.720	-0.730	-0.742	-0.756	-0.770	-0.785	-0.801	-0.818	-0.835	-0.852	-0.871	-0.890	-0.910	-0.930	-0.950	-0.970	-0.991	-1.014	-1.034	-1.055	-1.078	-1.099	-1.120	-1.141	-1.162	-1.184	-1.204	-1.224	-1.244	-1.261	-1.281	-1.299	-1.316	-1.332	-1.348	-1.364	-1.378	-1.392	-1.404	-1.418	-1.428	-1.439	-1.449	-1.459	-1.465	-1.474	-1.480	-1.486	-1.491	-1.495	-1.499	-1.501	-1.504	-1.506	-1.508	-1.509	-1.509	-1.508	-1.508	-1.506	-1.505	-1.502	-1.501	-1.499	-1.496	-1.492	-1.491	-1.488	-1.484	-1.480	-1.478	-1.474	-1.470	-1.466	-1.462	-1.459	-1.456	-1.451	-1.449	-1.444	-1.440	-1.436	-1.432	-1.429	-1.425	-1.420	-1.416	-1.411	-1.409	-1.404	-1.399	-1.395	-1.390	-1.385	-1.380	-1.374	-1.369	-1.364	-1.358	-1.351	-1.345	-1.339	-1.330	-1.324	-1.316	-1.309	-1.300	-1.292	-1.284	-1.275	-1.266	-1.258	-1.248	-1.238	-1.228	-1.218	-1.208	-1.198	-1.188	-1.176	-1.166	-1.155	-1.145	-1.134	-1.122	-1.112	-1.101	-1.091	-1.080	-1.069	-1.060	-1.049	-1.039	-1.029	-1.019	-1.010	-1.000	-0.990	-0.981	-0.972	-0.965	-0.956	-0.950	-0.942	-0.936	-0.930	-0.922	-0.916	-0.912	-0.906	-0.902	-0.898	-0.894	-0.891	-0.888	-0.885	-0.882	-0.881	-0.879	-0.878	-0.878	-0.876	-0.876	-0.876	-0.878	-0.879	-0.880	-0.882	-0.884	-0.888	-0.891	-0.894	-0.898	-0.902	-0.908	-0.911	-0.916	-0.922	-0.928	-0.934	-0.941	-0.949	-0.955	-0.962	-0.970	-0.978	-0.986	-0.995	-1.004	-1.012	-1.022	-1.032	-1.042	-1.054	-1.064	-1.076	-1.086	-1.099	-1.111	-1.122	-1.135	-1.150	-1.162	-1.176	-1.190	-1.205	-1.219	-1.234	-1.249	-1.264	-1.281	-1.296	-1.312	-1.329	-1.345	-1.362	-1.379	-1.396	-1.414	-1.432	-1.450	-1.469	-1.486	-1.506	-1.524	-1.542	-1.562	-1.581	-1.601	-1.620	-1.640	-1.659	-1.679	-1.700	-1.719	-1.739	-1.760	-1.780	-1.799	-1.819	-1.839	-1.859	-1.879	-1.898	-1.918	-1.936	-1.956	-1.975	-1.995	-2.014	-2.033	-2.050	-2.069	-2.088	-2.104	-2.121	-2.139	-2.155	-2.172	-2.189	-2.205	-2.220	-2.236	-2.251	-2.266	-2.280	-2.294	-2.308	-2.321	-2.334	-2.346	-2.359	-2.370	-2.382	-2.394	-2.404	-2.415	-2.425	-2.434	-2.444	-2.452	-2.462	-2.471	-2.480	-2.488	-2.495	-2.502	-2.510	-2.516	-2.522	-2.530	-2.536	-2.542	-2.548	-2.554	-2.559	-2.564	-2.570	-2.574	-2.579	-2.584	-2.588	-2.592	-2.596	-2.600	-2.604	-2.608	-2.611	-2.614	-2.618	-2.620	-2.624	-2.626	-2.628	-2.630	-2.632	-2.635	-2.635	-2.636	-2.639	-2.639	-2.640	-2.641	-2.641	-2.641	-2.641	-2.641	-2.640	-2.640	-2.639	-2.638	-2.635	-2.634	-2.632	-2.630	-2.628	-2.625	-2.624	-2.620	-2.616	-2.614	-2.610	-2.606	-2.602	-2.599	-2.594	-2.589	-2.585	-2.579	-2.575	-2.570	-2.565	-2.560	-2.555	-2.550	-2.545	-2.539	-2.534	-2.529	-2.524	-2.518	-2.512	-2.506	-2.501	-2.495	-2.490	-2.485	-2.479	-2.474	-2.469	-2.464	-2.458	-2.452	-2.448	-2.441	-2.436	-2.430	-2.426	-2.420	-2.415	-2.410	-2.404	-2.399	-2.392	-2.388	-2.381	-2.376	-2.370	-2.365	-2.359	-2.352	-2.346	-2.341	-2.334	-2.328	-2.321	-2.314	-2.308	-2.300	-2.294	-2.286	-2.279	-2.270	-2.262	-2.255	-2.248	-2.239	-2.231	-2.222	-2.214	-2.205	-2.196	-2.188	-2.179	-2.170	-2.161	-2.152	-2.144	-2.135	-2.126	-2.118	-2.108	-2.101	-2.092	-2.084	-2.075	-2.069	-2.060	-2.054	-2.046	-2.041	-2.034	-2.027	-2.021	-2.018	-2.011	-2.006	-2.002	-1.998	-1.994	-1.991	-1.989	-1.985	-1.984	-1.981	-1.981	-1.980	-1.980	-1.979	-1.980	-1.981	-1.981	-1.982	-1.984	-1.986	-1.988	-1.990	-1.994	-1.996	-1.999	-2.002	-2.006	-2.007	-2.013	-2.015	-2.018	-2.021	-2.024	-2.025	-2.029	-2.031	-2.033	-2.034	-2.035	-2.035	-2.036	-2.036	-2.035	-2.034	-2.031	-2.030	-2.026	-2.024	-2.019	-2.013	-2.007	-2.000	-1.994	-1.985	-1.978	-1.968	-1.956	-1.945	-1.932	-1.920	-1.906	-1.891	-1.878	-1.861	-1.844	-1.825	-1.808	-1.789	-1.769	-1.749	-1.729	-1.706	-1.684	-1.662	-1.640	-1.616	-1.594	-1.568	-1.544	-1.520	-1.495	-1.470	-1.445	-1.419	-1.394	-1.369	-1.344	-1.318	-1.292	-1.268	-1.241	-1.216	-1.192	-1.168	-1.144	-1.120	-1.098	-1.075	-1.052	-1.030	-1.009	-0.988	-0.966	-0.946	-0.928	-0.909	-0.890	-0.872	-0.855	-0.838	-0.821	-0.805	-0.790	-0.775	-0.760	-0.746	-0.732	-0.719	-0.705	-0.694	-0.680	-0.669	-0.658	-0.646	-0.635	-0.624	-0.612	-0.602	-0.591	-0.581	-0.570	-0.560	-0.549	-0.538	-0.525	-0.514	-0.502	-0.490	-0.478	-0.465	-0.452	-0.438	-0.424	-0.410	-0.394	-0.379	-0.362	-0.345	-0.328	-0.310	-0.291	-0.272	-0.252	-0.231	-0.210	-0.188	-0.165	-0.141	-0.118	-0.092	-0.068	-0.042	-0.016	0.010	0.038	0.065	0.094	0.122	0.150	0.180	0.209	0.240	0.269	0.300	0.329	0.359	0.389	0.419	0.449	0.478	0.507	0.535	0.564	0.591	0.619	0.646	0.672	0.699	0.724	0.749	0.772	0.795	0.818	0.839	0.860	0.880	0.898	0.915	0.932	0.949	0.964	0.978	0.990	1.001	1.012	1.024	1.032	1.040	1.049	1.054	1.060	1.065	1.070	1.072	1.075	1.078	1.079	1.079	1.079	1.079	1.079	1.078	1.078	1.075	1.074	1.071	1.070	1.066	1.065	1.062	1.061	1.059	1.058	1.055	1.054	1.052	1.052	1.052	1.054	1.054	1.054	1.056	1.058	1.060	1.062	1.065	1.070	1.074	1.079	1.084	1.089	1.095	1.101	1.108	1.114	1.121	1.129	1.138	1.145	1.152	1.161	1.170	1.178	1.186	1.194	1.202	1.211	1.220	1.226	1.234	1.241	1.249	1.255	1.261	1.266	1.271	1.276	1.280	1.284	1.286	1.289	1.290	1.291	1.291	1.291	1.290	1.289	1.286	1.282	1.279	1.274	1.269	1.264	1.256	1.250	1.241	1.232	1.225	1.215	1.205	1.195	1.184	1.172	1.160	1.149	1.135	1.122	1.109	1.095	1.081	1.066	1.052	1.038	1.024	1.008	0.994	0.978	0.962	0.946	0.931	0.915	0.899	0.884	0.868	0.850	0.835	0.819	0.801	0.786	0.770	0.752	0.736	0.719	0.701	0.684	0.668	0.649	0.631	0.612	0.595	0.576	0.558	0.539	0.519	0.500	0.480	0.460	0.439	0.416	0.395	0.374	0.352	0.330	0.306	0.284	0.260	0.236	0.211	0.188	0.162	0.138	0.112	0.086	0.061	0.034	0.008	-0.019	-0.046	-0.074	-0.101	-0.129	-0.156	-0.185	-0.212	-0.241	-0.270	-0.298	-0.325	-0.354	-0.381	-0.410	-0.439	-0.468	-0.495	-0.522	-0.550	-0.576	-0.605	-0.631	-0.658	-0.685	-0.711	-0.736	-0.762	-0.788	-0.812	-0.836	-0.861	-0.885	-0.908	-0.931	-0.952	-0.974	-0.996	-1.018	-1.038	-1.059	-1.078	-1.098	-1.116	-1.135	-1.152	-1.170	-1.188	-1.204	-1.220	-1.235	-1.251	-1.266	-1.281	-1.295	-1.308	-1.321	-1.335	-1.346	-1.360	-1.372	-1.384	-1.395	-1.406	-1.418	-1.429	-1.439	-1.449	-1.460	-1.471	-1.481	-1.492	-1.502	-1.514	-1.524	-1.535	-1.545	-1.555	-1.566	-1.578	-1.588	-1.599	-1.609	-1.621	-1.632	-1.644	-1.655	-1.668	-1.678	-1.691	-1.702	-1.715	-1.728	-1.740	-1.752	-1.765	-1.778	-1.790	-1.804	-1.816	-1.829	-1.841	-1.854	-1.866	-1.878	-1.890	-1.904	-1.915	-1.926	-1.938	-1.949	-1.959	-1.969	-1.979	-1.988	-1.996	-2.005	-2.014	-2.020	-2.026	-2.033	-2.038	-2.042	-2.046	-2.050	-2.052	-2.055	-2.056	-2.056	-2.056	-2.055	-2.055	-2.052	-2.049	-2.046	-2.042	-2.038	-2.033	-2.026	-2.021	-2.014	-2.006	-1.999	-1.991	-1.982	-1.975	-1.966	-1.958	-1.948	-1.938	-1.928	-1.919	-1.909	-1.899	-1.889	-1.879	-1.869	-1.859	-1.850	-1.840	-1.831	-1.821	-1.814	-1.805	-1.796	-1.790	-1.781	-1.774	-1.768	-1.761	-1.755	-1.750	-1.744	-1.739	-1.735	-1.731	-1.726	-1.725	-1.721	-1.718	-1.716	-1.714	-1.711	-1.710	-1.709	-1.709	-1.708	-1.706	-1.708	-1.706	-1.708	-1.708	-1.708	-1.709	-1.710	-1.711	-1.711	-1.712	-1.715	-1.716	-1.718	-1.720	-1.722	-1.725	-1.726	-1.729	-1.732	-1.735	-1.738	-1.741	-1.744	-1.749	-1.752	-1.756	-1.761	-1.765	-1.770	-1.775	-1.780	-1.786	-1.792	-1.798	-1.805	-1.811	-1.820	-1.828	-1.836	-1.844	-1.852	-1.861	-1.871	-1.880	-1.890	-1.900	-1.911	-1.922	-1.934	-1.945	-1.958	-1.969	-1.981	-1.994	-2.006	-2.019	-2.031	-2.044	-2.055	-2.068	-2.081	-2.094	-2.106	-2.118	-2.130	-2.141	-2.151	-2.164	-2.172	-2.184	-2.192	-2.201	-2.210	-2.218	-2.224	-2.230	-2.238	-2.242	-2.246	-2.250	-2.252	-2.254	-2.255	-2.255	-2.255	-2.255	-2.251	-2.249	-2.246	-2.241	-2.236	-2.230	-2.224	-2.216	-2.209	-2.199	-2.190	-2.180	-2.169	-2.159	-2.146	-2.135	-2.121	-2.109	-2.095	-2.081	-2.068	-2.052	-2.039	-2.024	-2.009	-1.994	-1.979	-1.962	-1.948	-1.931	-1.916	-1.900	-1.885	-1.869	-1.852	-1.838	-1.822	-1.806	-1.791	-1.775	-1.759	-1.744	-1.729	-1.714	-1.698	-1.682	-1.668	-1.651	-1.638	-1.622	-1.608	-1.591	-1.578	-1.561	-1.546	-1.532	-1.518	-1.502	-1.488	-1.472	-1.458	-1.444	-1.429	-1.415	-1.399	-1.385	-1.371	-1.356	-1.342	-1.329	-1.314	-1.301	-1.288	-1.274	-1.261	-1.248	-1.234	-1.222	-1.210	-1.199	-1.188	-1.176	-1.165	-1.155	-1.145	-1.136	-1.126	-1.118	-1.110	-1.101	-1.094	-1.089	-1.081	-1.076	-1.071	-1.066	-1.062	-1.059	-1.055	-1.054	-1.051	-1.050	-1.049	-1.049	-1.048	-1.049	-1.048	-1.049	-1.050	-1.051	-1.054	-1.055	-1.058	-1.059	-1.062	-1.065	-1.068	-1.070	-1.072	-1.075	-1.076	-1.080	-1.081	-1.084	-1.085	-1.088	-1.089	-1.090	-1.091	-1.092	-1.091	-1.091	-1.092	-1.091	-1.090	-1.088	-1.086	-1.085	-1.081	-1.078	-1.075	-1.071	-1.066	-1.061	-1.056	-1.052	-1.046	-1.040	-1.034	-1.029	-1.021	-1.015	-1.008	-1.001	-0.995	-0.988	-0.981	-0.974	-0.968	-0.961	-0.955	-0.948	-0.942	-0.935	-0.930	-0.925	-0.919	-0.915	-0.910	-0.905	-0.901	-0.899	-0.894	-0.891	-0.890	-0.889	-0.886	-0.886	-0.886	-0.886	-0.886	-0.888	-0.889	-0.890	-0.892	-0.895	-0.899	-0.901	-0.906	-0.910	-0.914	-0.919	-0.924	-0.929	-0.935	-0.941	-0.946	-0.952	-0.958	-0.964	-0.970	-0.976	-0.982	-0.988	-0.994	-0.999	-1.004	-1.010	-1.014	-1.018	-1.021	-1.025	-1.029	-1.031	-1.034	-1.035	-1.036	-1.036	-1.036	-1.036	-1.035	-1.032	-1.031	-1.028	-1.025	-1.020	-1.015	-1.010	-1.004	-0.998	-0.989	-0.981	-0.972	-0.964	-0.954	-0.944	-0.934	-0.922	-0.910	-0.900	-0.886	-0.874	-0.861	-0.848	-0.835	-0.822	-0.809	-0.795	-0.781	-0.768	-0.754	-0.740	-0.728	-0.714	-0.701	-0.688	-0.676	-0.664	-0.651	-0.641	-0.630	-0.619	-0.609	-0.599	-0.590	-0.581	-0.572	-0.565	-0.558	-0.550	-0.544	-0.540	-0.534	-0.530	-0.525	-0.521	-0.520	-0.518	-0.515	-0.514	-0.512	-0.511	-0.512	-0.512	-0.514	-0.514	-0.516	-0.516	-0.520	-0.522	-0.524	-0.526	-0.530	-0.534	-0.538	-0.540	-0.544	-0.548	-0.552	-0.555	-0.559	-0.562	-0.566	-0.570	-0.575	-0.578	-0.581	-0.585	-0.588	-0.591	-0.595	-0.598	-0.601	-0.604	-0.608	-0.610	-0.614	-0.616	-0.620	-0.622	-0.625	-0.626	-0.629	-0.631	-0.634	-0.636	-0.639	-0.640	-0.642	-0.644	-0.645	-0.646	-0.649	-0.649	-0.650	-0.652	-0.654	-0.655	-0.655	-0.658	-0.658	-0.659	-0.660	-0.659	-0.660	-0.660	-0.659	-0.659	-0.659	-0.658	-0.658	-0.655	-0.655	-0.654	-0.651	-0.650	-0.648	-0.644	-0.642	-0.639	-0.635	-0.631	-0.626	-0.622	-0.618	-0.612	-0.608	-0.602	-0.596	-0.591	-0.584	-0.578	-0.571	-0.564	-0.558	-0.550	-0.542	-0.535	-0.526	-0.519	-0.511	-0.504	-0.496	-0.488	-0.480	-0.472	-0.465	-0.456	-0.449	-0.442	-0.434	-0.426	-0.420	-0.414	-0.408	-0.400	-0.394	-0.389	-0.382	-0.378	-0.372	-0.368	-0.362	-0.359	-0.355	-0.351	-0.348	-0.345	-0.344	-0.340	-0.339	-0.338	-0.336	-0.334	-0.334	-0.334	-0.332	-0.334	-0.332	-0.334	-0.335	-0.336	-0.336	-0.338	-0.339	-0.341	-0.342	-0.344	-0.346	-0.348	-0.349	-0.351	-0.352	-0.354	-0.355	-0.356	-0.358	-0.359	-0.360	-0.361	-0.362	-0.362	-0.362	-0.362	-0.361	-0.361	-0.360	-0.360	-0.358	-0.356	-0.354	-0.351	-0.349	-0.345	-0.341	-0.338	-0.332	-0.328	-0.322	-0.316	-0.311	-0.305	-0.299	-0.291	-0.285	-0.278	-0.270	-0.261	-0.254	-0.245	-0.238	-0.229	-0.220	-0.210	-0.201	-0.191	-0.182	-0.172	-0.164	-0.154	-0.144	-0.135	-0.125	-0.115	-0.105	-0.095	-0.086	-0.076	-0.069	-0.060	-0.050	-0.042	-0.034	-0.025	-0.018	-0.010	-0.002	0.005	0.011	0.019	0.025	0.030	0.036	0.042	0.048	0.052	0.058	0.062	0.068	0.071	0.075	0.079	0.084	0.086	0.090	0.092	0.096	0.099	0.102	0.104	0.106	0.109	0.111	0.114	0.116	0.119	0.121	0.122	0.124	0.125	0.128	0.130	0.132	0.134	0.135	0.138	0.139	0.140	0.141	0.142	0.142	0.145	0.145	0.146	0.148	0.146	0.148	0.148	0.148	0.146	0.146	0.146	0.144	0.142	0.141	0.139	0.136	0.132	0.130	0.125	0.121	0.118	0.111	0.105	0.100	0.094	0.086	0.079	0.071	0.062	0.054	0.045	0.036	0.026	0.015	0.004	-0.006	-0.019	-0.030	-0.042	-0.054	-0.066	-0.079	-0.091	-0.104	-0.118	-0.130	-0.141	-0.154	-0.168	-0.180	-0.192	-0.204	-0.216	-0.228	-0.238	-0.249	-0.259	-0.268	-0.278	-0.286	-0.294	-0.301	-0.308	-0.314	-0.319	-0.324	-0.328	-0.330	-0.332	-0.334	-0.335	-0.334	-0.334	-0.331	-0.329	-0.326	-0.321	-0.316	-0.310	-0.304	-0.296	-0.289	-0.280	-0.271	-0.261	-0.250	-0.241	-0.229	-0.218	-0.205	-0.192	-0.180	-0.166	-0.154	-0.139	-0.125	-0.111	-0.098	-0.081	-0.068	-0.054	-0.039	-0.025	-0.011	0.002	0.016	0.031	0.044	0.058	0.070	0.082	0.095	0.106	0.119	0.130	0.140	0.151	0.160	0.171	0.181	0.189	0.199	0.208	0.214	0.222	0.230	0.236	0.244	0.251	0.258	0.262	0.269	0.274	0.280	0.285	0.289	0.294	0.298	0.302	0.306	0.310	0.314	0.316	0.320	0.324	0.325	0.329	0.331	0.334	0.336	0.338	0.340	0.340	0.341	0.342	0.344	0.344	0.345	0.344	0.344	0.344	0.342	0.340	0.339	0.336	0.334	0.330	0.328	0.322	0.319	0.314	0.309	0.304	0.296	0.290	0.284	0.275	0.268	0.259	0.250	0.241	0.231	0.222	0.212	0.202	0.191	0.181	0.170	0.160	0.150	0.138	0.128	0.116	0.106	0.094	0.084	0.075	0.065	0.055	0.046	0.038	0.029	0.020	0.012	0.006	-0.001	-0.006	-0.011	-0.016	-0.020	-0.022	-0.025	-0.028	-0.028	-0.029	-0.028	-0.028	-0.025	-0.022	-0.020	-0.016	-0.011	-0.005	0.001	0.008	0.014	0.021	0.030	0.038	0.046	0.056	0.065	0.076	0.086	0.096	0.106	0.118	0.128	0.138	0.149	0.159	0.169	0.180	0.189	0.199	0.208	0.218	0.225	0.234	0.240	0.248	0.255	0.261	0.266	0.271	0.276	0.280	0.284	0.288	0.289	0.290	0.292	0.292	0.292	0.291	0.291	0.289	0.286	0.284	0.280	0.276	0.271	0.268	0.264	0.258	0.252	0.246	0.240	0.232	0.228	0.219	0.212	0.205	0.199	0.191	0.184	0.175	0.169	0.160	0.154	0.146	0.139	0.131	0.125	0.118	0.111	0.104	0.098	0.090	0.085	0.079	0.072	0.066	0.061	0.056	0.050	0.045	0.041	0.036	0.031	0.028	0.022	0.020	0.015	0.012	0.009	0.006	0.002	0.000	-0.004	-0.006	-0.008	-0.010	-0.012	-0.015	-0.016	-0.016	-0.019	-0.021	-0.021	-0.022	-0.024	-0.025	-0.025	-0.025	-0.026	-0.025	-0.026	-0.026	-0.025	-0.025	-0.025	-0.024	-0.022	-0.021	-0.020	-0.019	-0.016	-0.015	-0.012	-0.010	-0.008	-0.005	-0.002	0.000	0.005	0.008	0.011	0.014	0.019	0.022	0.028	0.031	0.036	0.041	0.046	0.051	0.055	0.061	0.066	0.072	0.078	0.084	0.089	0.095	0.101	0.106	0.112	0.118	0.125	0.130	0.136	0.141	0.148	0.154	0.159	0.165	0.171	0.176	0.182	0.186	0.191	0.196	0.201	0.206	0.210	0.216	0.220	0.225	0.229	0.232	0.235	0.240	0.244	0.246	0.250	0.252	0.255	0.259	0.261	0.265	0.268	0.269	0.272	0.274	0.276	0.279	0.280	0.281	0.284	0.285	0.286	0.289	0.289	0.290	0.291	0.291	0.294	0.294	0.295	0.295	0.296	0.296	0.296	0.296	0.296	0.298	0.296	0.296	0.296	0.296	0.295	0.294	0.294	0.292	0.291	0.290	0.290	0.289	0.289	0.288	0.285	0.284	0.284	0.282	0.280	0.280	0.279	0.278	0.276	0.275	0.274	0.274	0.272	0.272	0.271	0.272	0.271	0.271	0.272	0.272	0.274	0.276	0.276	0.279	0.280	0.282	0.285	0.288	0.290	0.294	0.298	0.301	0.305	0.309	0.312	0.318	0.322	0.326	0.331	0.335	0.340	0.345	0.350	0.354	0.359	0.364	0.369	0.372	0.376	0.381	0.385	0.388	0.391	0.392	0.396	0.398	0.399	0.400	0.400	0.400	0.400	0.399	0.398	0.395	0.392	0.390	0.386	0.381	0.378	0.372	0.365	0.360	0.352	0.345	0.338	0.329	0.319	0.309	0.299	0.288	0.276	0.265	0.254	0.242	0.229	0.218	0.204	0.190	0.176	0.162	0.149	0.134	0.120	0.105	0.090	0.075	0.060	0.044	0.029	0.014	-0.001	-0.018	-0.032	-0.048	-0.064	-0.079	-0.095	-0.110	-0.125	-0.140	-0.154	-0.169	-0.184	-0.198	-0.211	-0.226	-0.240	-0.255	-0.268	-0.281	-0.294	-0.308	-0.320	-0.331	-0.344	-0.355	-0.366	-0.378	-0.389	-0.400	-0.410	-0.421	-0.430	-0.440	-0.448	-0.458	-0.465	-0.472	-0.480	-0.486	-0.494	-0.500	-0.505	-0.511	-0.515	-0.519	-0.522	-0.526	-0.529	-0.530	-0.532	-0.534	-0.534	-0.535	-0.534	-0.534	-0.531	-0.530	-0.528	-0.524	-0.521	-0.518	-0.512	-0.509	-0.502	-0.498	-0.491	-0.485	-0.479	-0.470	-0.462	-0.455	-0.445	-0.436	-0.426	-0.416	-0.406	-0.396	-0.385	-0.374	-0.364	-0.351	-0.340	-0.329	-0.315	-0.304	-0.291	-0.279	-0.266	-0.254	-0.241	-0.230	-0.218	-0.204	-0.192	-0.181	-0.169	-0.158	-0.146	-0.135	-0.125	-0.114	-0.104	-0.095	-0.086	-0.079	-0.071	-0.064	-0.056	-0.050	-0.044	-0.040	-0.035	-0.031	-0.029	-0.026	-0.024	-0.022	-0.022	-0.022	-0.024	-0.025	-0.026	-0.030	-0.034	-0.036	-0.041	-0.046	-0.051	-0.056	-0.062	-0.070	-0.078	-0.084	-0.091	-0.099	-0.106	-0.115	-0.122	-0.130	-0.139	-0.146	-0.152	-0.161	-0.169	-0.176	-0.182	-0.190	-0.196	-0.202	-0.208	-0.214	-0.219	-0.222	-0.226	-0.230	-0.232	-0.235	-0.238	-0.238	-0.239	-0.240	-0.240	-0.239	-0.236	-0.235	-0.234	-0.231	-0.229	-0.225	-0.221	-0.216	-0.211	-0.208	-0.201	-0.195	-0.189	-0.182	-0.175	-0.169	-0.161	-0.154	-0.145	-0.138	-0.130	-0.121	-0.114	-0.105	-0.095	-0.086	-0.079	-0.070	-0.060	-0.051	-0.041	-0.032	-0.024	-0.014	-0.005	0.005	0.014	0.025	0.035	0.045	0.054	0.065	0.075	0.086	0.096	0.106	0.118	0.128	0.139	0.149	0.160	0.170	0.180	0.191	0.201	0.212	0.222	0.232	0.242	0.254	0.262	0.272	0.284	0.292	0.301	0.310	0.318	0.328	0.334	0.342	0.349	0.356	0.361	0.368	0.372	0.378	0.381	0.384	0.388	0.390	0.391	0.392	0.394	0.394	0.392	0.392	0.391	0.388	0.386	0.384	0.379	0.375	0.370	0.365	0.360	0.354	0.349	0.341	0.335	0.329	0.321	0.315	0.308	0.301	0.292	0.286	0.279	0.272	0.266	0.260	0.254	0.249	0.244	0.239	0.234	0.230	0.226	0.224	0.221	0.220	0.219	0.219	0.219	0.220	0.222	0.224	0.228	0.231	0.236	0.241	0.248	0.254	0.261	0.270	0.279	0.289	0.298	0.309	0.320	0.331	0.344	0.356	0.370	0.384	0.396	0.411	0.426	0.441	0.458	0.472	0.488	0.504	0.520	0.535	0.551	0.568	0.582	0.599	0.614	0.629	0.644	0.660	0.674	0.689	0.702	0.718	0.730	0.742	0.756	0.769	0.781	0.792	0.805	0.815	0.825	0.836	0.845	0.855	0.861	0.869	0.878	0.884	0.890	0.896	0.901	0.906	0.911	0.915	0.919	0.922	0.925	0.928	0.930	0.931	0.932	0.934	0.935	0.934	0.935	0.935	0.934	0.934	0.932	0.932	0.930	0.930	0.928	0.926	0.925	0.922	0.921	0.919	0.918	0.915	0.912	0.910	0.909	0.905	0.904	0.901	0.899	0.896	0.894	0.891	0.890	0.888	0.885	0.882	0.880	0.879	0.876	0.872	0.870	0.868	0.865	0.862	0.860	0.856	0.854	0.850	0.846	0.844	0.839	0.835	0.831	0.828	0.822	0.818	0.811	0.808	0.801	0.795	0.789	0.781	0.775	0.768	0.760	0.752	0.744	0.735	0.726	0.716	0.706	0.696	0.686	0.675	0.664	0.652	0.641	0.628	0.616	0.604	0.590	0.576	0.564	0.550	0.536	0.522	0.509	0.495	0.480	0.466	0.451	0.438	0.424	0.409	0.395	0.381	0.368	0.354	0.340	0.328	0.314	0.300	0.288	0.275	0.262	0.251	0.239	0.226	0.216	0.205	0.194	0.185	0.175	0.165	0.156	0.149	0.139	0.131	0.122	0.116	0.109	0.101	0.096	0.090	0.084	0.079	0.074	0.069	0.064	0.060	0.056	0.054	0.050	0.046	0.044	0.042	0.039	0.038	0.036	0.035	0.034	0.032	0.031	0.030	0.031	0.030	0.030	0.030	0.030	0.031	0.031	0.032	0.032	0.035	0.035	0.036	0.039	0.040	0.041	0.044	0.045	0.046	100.000	5.000	2.000	1.000	4.000	0.000	0.000	0.000	0.000	0.000	0.000	0.000	0.000	0.000	0.000	0.000	0.000	0.000	2.701	2.719	2.735	2.751	2.766	2.782	2.798	2.812	2.826	2.839	2.851	2.861	2.872	2.884	2.892	2.902	2.910	2.918	2.924	2.930	2.935	2.938	2.942	2.944	2.946	2.948	2.948	2.946	2.945	2.944	2.940	2.938	2.934	2.928	2.922	2.916	2.910	2.902	2.894	2.885	2.876	2.866	2.855	2.845	2.832	2.822	2.810	2.796	2.785	2.770	2.756	2.742	2.728	2.714	2.698	2.682	2.668	2.650	2.634	2.618	2.601	2.584	2.568	2.550	2.532	2.515	2.498	2.480	2.461	2.444	2.426	2.409	2.390	2.371	2.352	2.335	2.318	2.298	2.280	2.262	2.244	2.225	2.208	2.190	2.171	2.152	2.134	2.115	2.099	2.080	2.061	2.044	2.026	2.007	1.990	1.971	1.954	1.935	1.916	1.898	1.879	1.861	1.842	1.824	1.805	1.786	1.768	1.749	1.729	1.710	1.690	1.671	1.651	1.631	1.611	1.590	1.570	1.549	1.529	1.508	1.486	1.465	1.444	1.421	1.400	1.378	1.356	1.334	1.311	1.289	1.266	1.242	1.219	1.196	1.174	1.150	1.126	1.104	1.079	1.055	1.032	1.009	0.986	0.962	0.938	0.915	0.891	0.868	0.846	0.822	0.800	0.778	0.755	0.732	0.711	0.689	0.668	0.646	0.625	0.605	0.585	0.564	0.544	0.524	0.505	0.486	0.468	0.449	0.431	0.414	0.395	0.379	0.362	0.346	0.331	0.315	0.300	0.285	0.270	0.256	0.242	0.230	0.215	0.202	0.190	0.178	0.166	0.155	0.142	0.131	0.121	0.109	0.099	0.089	0.078	0.068	0.056	0.048	0.038	0.028	0.019	0.008	-0.001	-0.011	-0.020	-0.031	-0.041	-0.051	-0.060	-0.070	-0.080	-0.090	-0.100	-0.111	-0.121	-0.132	-0.142	-0.155	-0.166	-0.178	-0.191	-0.204	-0.218	-0.230	-0.242	-0.258	-0.272	-0.286	-0.300	-0.316	-0.331	-0.348	-0.364	-0.379	-0.396	-0.414	-0.431	-0.449	-0.466	-0.484	-0.502	-0.521	-0.540	-0.559	-0.578	-0.596	-0.615	-0.636	-0.655	-0.675	-0.694	-0.714	-0.731	-0.751	-0.770	-0.789	-0.806	-0.825	-0.842	-0.859	-0.876	-0.891	-0.908	-0.922	-0.936	-0.951	-0.964	-0.976	-0.989	-1.000	-1.010	-1.019	-1.028	-1.035	-1.041	-1.048	-1.052	-1.056	-1.060	-1.061	-1.062	-1.062	-1.061	-1.059	-1.056	-1.052	-1.048	-1.042	-1.036	-1.028	-1.020	-1.011	-1.002	-0.990	-0.980	-0.968	-0.955	-0.942	-0.928	-0.915	-0.900	-0.885	-0.869	-0.854	-0.839	-0.822	-0.806	-0.790	-0.774	-0.759	-0.741	-0.726	-0.711	-0.696	-0.680	-0.666	-0.652	-0.638	-0.625	-0.611	-0.599	-0.589	-0.578	-0.568	-0.558	-0.549	-0.540	-0.534	-0.526	-0.520	-0.516	-0.511	-0.507	-0.504	-0.501	-0.501	-0.500	-0.500	-0.501	-0.502	-0.505	-0.507	-0.511	-0.515	-0.519	-0.524	-0.529	-0.535	-0.540	-0.546	-0.552	-0.560	-0.568	-0.575	-0.584	-0.591	-0.598	-0.606	-0.614	-0.621	-0.629	-0.636	-0.642	-0.650	-0.656	-0.665	-0.670	-0.676	-0.682	-0.688	-0.692	-0.698	-0.701	-0.705	-0.709	-0.712	-0.716	-0.718	-0.721	-0.724	-0.725	-0.726	-0.729	-0.729	-0.730	-0.731	-0.732	-0.732	-0.734	-0.734	-0.734	-0.735	-0.735	-0.735	-0.736	-0.736	-0.738	-0.739	-0.740	-0.741	-0.744	-0.746	-0.748	-0.751	-0.755	-0.758	-0.762	-0.766	-0.772	-0.778	-0.785	-0.791	-0.798	-0.806	-0.814	-0.821	-0.831	-0.841	-0.850	-0.861	-0.871	-0.882	-0.894	-0.905	-0.918	-0.930	-0.942	-0.956	-0.970	-0.982	-0.996	-1.009	-1.022	-1.035	-1.049	-1.061	-1.074	-1.086	-1.099	-1.110	-1.121	-1.134	-1.145	-1.155	-1.165	-1.174	-1.182	-1.191	-1.200	-1.208	-1.214	-1.220	-1.225	-1.229	-1.234	-1.236	-1.240	-1.242	-1.242	-1.244	-1.244	-1.242	-1.241	-1.240	-1.236	-1.232	-1.229	-1.224	-1.219	-1.214	-1.208	-1.200	-1.192	-1.186	-1.176	-1.169	-1.160	-1.151	-1.141	-1.131	-1.121	-1.110	-1.099	-1.088	-1.076	-1.065	-1.052	-1.041	-1.029	-1.018	-1.005	-0.992	-0.981	-0.968	-0.956	-0.944	-0.931	-0.919	-0.906	-0.895	-0.882	-0.871	-0.859	-0.849	-0.836	-0.825	-0.814	-0.802	-0.794	-0.782	-0.772	-0.762	-0.752	-0.744	-0.734	-0.725	-0.716	-0.708	-0.700	-0.692	-0.685	-0.678	-0.671	-0.665	-0.658	-0.651	-0.646	-0.641	-0.636	-0.632	-0.628	-0.624	-0.620	-0.618	-0.615	-0.612	-0.610	-0.609	-0.606	-0.605	-0.605	-0.604	-0.605	-0.605	-0.605	-0.605	-0.606	-0.608	-0.609	-0.611	-0.612	-0.615	-0.618	-0.620	-0.622	-0.626	-0.629	-0.631	-0.635	-0.640	-0.644	-0.648	-0.651	-0.655	-0.660	-0.664	-0.666	-0.670	-0.675	-0.679	-0.682	-0.688	-0.691	-0.695	-0.699	-0.702	-0.705	-0.709	-0.712	-0.715	-0.719	-0.720	-0.724	-0.726	-0.728	-0.730	-0.731	-0.734	-0.735	-0.735	-0.736	-0.736	-0.736	-0.736	-0.735	-0.736	-0.735	-0.732	-0.731	-0.730	-0.728	-0.726	-0.722	-0.721	-0.719	-0.715	-0.712	-0.709	-0.705	-0.701	-0.699	-0.695	-0.690	-0.686	-0.681	-0.678	-0.672	-0.669	-0.664	-0.659	-0.655	-0.650	-0.646	-0.641	-0.638	-0.634	-0.630	-0.625	-0.621	-0.618	-0.614	-0.610	-0.608	-0.604	-0.600	-0.598	-0.596	-0.594	-0.591	-0.590	-0.588	-0.585	-0.585	-0.584	-0.582	-0.581	-0.580	-0.579	-0.579	-0.578	-0.578	-0.579	-0.579	-0.578	-0.578	-0.578	-0.579	-0.579	-0.579	-0.580	-0.579	-0.579	-0.579	-0.580	-0.580	-0.580	-0.580	-0.580	-0.580	-0.580	-0.579	-0.578	-0.578	-0.576	-0.574	-0.574	-0.571	-0.570	-0.568	-0.566	-0.562	-0.560	-0.556	-0.554	-0.551	-0.548	-0.544	-0.541	-0.536	-0.532	-0.529	-0.526	-0.522	-0.519	-0.515	-0.510	-0.507	-0.504	-0.499	-0.496	-0.494	-0.490	-0.488	-0.485	-0.482	-0.480	-0.479	-0.476	-0.476	-0.475	-0.475	-0.475	-0.475	-0.475	-0.476	-0.478	-0.479	-0.480	-0.484	-0.486	-0.489	-0.492	-0.496	-0.500	-0.505	-0.507	-0.514	-0.519	-0.524	-0.529	-0.534	-0.540	-0.546	-0.552	-0.558	-0.564	-0.569	-0.574	-0.580	-0.586	-0.591	-0.598	-0.601	-0.606	-0.610	-0.614	-0.619	-0.620	-0.624	-0.626	-0.629	-0.630	-0.631	-0.632	-0.634	-0.632	-0.631	-0.631	-0.630	-0.628	-0.625	-0.622	-0.619	-0.615	-0.611	-0.606	-0.601	-0.596	-0.591	-0.586	-0.580	-0.574	-0.568	-0.561	-0.555	-0.549	-0.541	-0.534	-0.526	-0.520	-0.512	-0.505	-0.498	-0.491	-0.484	-0.478	-0.470	-0.464	-0.458	-0.450	-0.445	-0.439	-0.434	-0.428	-0.422	-0.418	-0.412	-0.408	-0.404	-0.399	-0.394	-0.389	-0.385	-0.381	-0.378	-0.374	-0.370	-0.366	-0.361	-0.358	-0.355	-0.350	-0.346	-0.342	-0.338	-0.332	-0.329	-0.324	-0.318	-0.314	-0.308	-0.301	-0.296	-0.289	-0.281	-0.275	-0.268	-0.260	-0.251	-0.242	-0.234	-0.225	-0.215	-0.205	-0.195	-0.185	-0.174	-0.162	-0.151	-0.140	-0.128	-0.115	-0.102	-0.090	-0.078	-0.065	-0.051	-0.039	-0.025	-0.012	0.001	0.015	0.028	0.041	0.054	0.066	0.080	0.092	0.105	0.118	0.130	0.141	0.154	0.165	0.175	0.186	0.198	0.208	0.218	0.229	0.236	0.245	0.254	0.261	0.269	0.276	0.284	0.290	0.298	0.304	0.309	0.314	0.319	0.324	0.329	0.334	0.338	0.340	0.344	0.346	0.350	0.354	0.358	0.360	0.362	0.365	0.366	0.369	0.371	0.372	0.375	0.378	0.380	0.382	0.385	0.386	0.389	0.390	0.394	0.395	0.398	0.400	0.402	0.405	0.408	0.409	0.412	0.415	0.416	0.419	0.420	0.422	0.425	0.428	0.429	0.431	0.432	0.435	0.438	0.439	0.440	0.442	0.444	0.444	0.445	0.446	0.448	0.449	0.448	0.449	0.449	0.449	0.449	0.449	0.449	0.449	0.448	0.448	0.445	0.444	0.442	0.442	0.441	0.439	0.436	0.435	0.434	0.431	0.431	0.429	0.426	0.425	0.422	0.421	0.419	0.418	0.415	0.414	0.411	0.409	0.406	0.405	0.401	0.400	0.398	0.395	0.392	0.389	0.386	0.384	0.381	0.379	0.375	0.371	0.369	0.366	0.362	0.358	0.355	0.350	0.346	0.342	0.338	0.332	0.328	0.322	0.318	0.312	0.306	0.300	0.294	0.288	0.281	0.274	0.268	0.260	0.252	0.244	0.238	0.230	0.220	0.212	0.204	0.195	0.186	0.178	0.169	0.160	0.150	0.142	0.132	0.124	0.115	0.105	0.096	0.088	0.079	0.069	0.060	0.051	0.042	0.034	0.026	0.018	0.009	0.001	-0.006	-0.015	-0.022	-0.030	-0.036	-0.044	-0.050	-0.056	-0.062	-0.069	-0.074	-0.080	-0.085	-0.090	-0.095	-0.099	-0.102	-0.108	-0.112	-0.115	-0.118	-0.121	-0.124	-0.125	-0.129	-0.130	-0.132	-0.134	-0.135	-0.136	-0.136	-0.138	-0.139	-0.138	-0.138	-0.138	-0.138	-0.136	-0.135	-0.134	-0.132	-0.130	-0.128	-0.126	-0.125	-0.121	-0.120	-0.116	-0.115	-0.111	-0.108	-0.105	-0.101	-0.098	-0.094	-0.089	-0.085	-0.081	-0.076	-0.071	-0.068	-0.062	-0.058	-0.052	-0.048	-0.044	-0.038	-0.032	-0.028	-0.022	-0.019	-0.015	-0.009	-0.005	0.000	0.005	0.009	0.012	0.016	0.020	0.024	0.028	0.030	0.034	0.038	0.040	0.042	0.044	0.046	0.048	0.049	0.050	0.051	0.050	0.051	0.050	0.050	0.049	0.048	0.046	0.046	0.044	0.041	0.039	0.035	0.032	0.029	0.025	0.021	0.018	0.011	0.008	0.004	-0.002	-0.006	-0.011	-0.016	-0.021	-0.025	-0.031	-0.036	-0.044	-0.049	-0.054	-0.059	-0.064	-0.069	-0.074	-0.079	-0.084	-0.089	-0.094	-0.098	-0.102	-0.106	-0.111	-0.114	-0.118	-0.121	-0.125	-0.126	-0.130	-0.131	-0.134	-0.136	-0.138	-0.138	-0.140	-0.140	-0.140	-0.140	-0.140	-0.140	-0.139	-0.139	-0.138	-0.135	-0.134	-0.132	-0.129	-0.126	-0.124	-0.120	-0.116	-0.112	-0.108	-0.104	-0.099	-0.094	-0.089	-0.082	-0.076	-0.070	-0.065	-0.058	-0.050	-0.042	-0.035	-0.029	-0.020	-0.012	-0.004	0.005	0.014	0.021	0.031	0.039	0.049	0.058	0.066	0.075	0.084	0.094	0.101	0.111	0.119	0.128	0.135	0.144	0.150	0.159	0.165	0.171	0.178	0.182	0.188	0.192	0.198	0.201	0.205	0.209	0.210	0.212	0.214	0.214	0.212	0.212	0.210	0.209	0.205	0.202	0.199	0.194	0.189	0.181	0.175	0.168	0.159	0.150	0.141	0.131	0.121	0.110	0.099	0.089	0.075	0.062	0.050	0.038	0.024	0.010	-0.004	-0.018	-0.032	-0.046	-0.061	-0.076	-0.090	-0.104	-0.118	-0.132	-0.146	-0.160	-0.175	-0.189	-0.202	-0.215	-0.228	-0.240	-0.252	-0.265	-0.278	-0.289	-0.300	-0.311	-0.321	-0.331	-0.341	-0.350	-0.360	-0.368	-0.378	-0.385	-0.392	-0.399	-0.405	-0.412	-0.418	-0.422	-0.428	-0.432	-0.438	-0.440	-0.444	-0.446	-0.450	-0.451	-0.454	-0.455	-0.456	-0.456	-0.456	-0.456	-0.455	-0.454	-0.452	-0.451	-0.449	-0.446	-0.442	-0.439	-0.434	-0.430	-0.424	-0.419	-0.412	-0.406	-0.398	-0.391	-0.382	-0.374	-0.365	-0.355	-0.345	-0.336	-0.325	-0.314	-0.302	-0.291	-0.280	-0.268	-0.255	-0.241	-0.229	-0.216	-0.204	-0.189	-0.176	-0.164	-0.150	-0.138	-0.124	-0.110	-0.098	-0.085	-0.072	-0.061	-0.049	-0.038	-0.026	-0.015	-0.005	0.004	0.014	0.022	0.031	0.039	0.045	0.052	0.059	0.065	0.069	0.074	0.078	0.081	0.084	0.085	0.086	0.088	0.089	0.090	0.089	0.088	0.086	0.085	0.084	0.082	0.080	0.079	0.075	0.074	0.071	0.069	0.065	0.062	0.060	0.058	0.055	0.052	0.051	0.049	0.048	0.046	0.046	0.046	0.046	0.048	0.048	0.049	0.051	0.054	0.055	0.059	0.061	0.066	0.070	0.074	0.079	0.084	0.089	0.095	0.101	0.109	0.115	0.121	0.129	0.136	0.142	0.150	0.158	0.165	0.172	0.179	0.186	0.194	0.200	0.208	0.214	0.219	0.226	0.231	0.236	0.241	0.246	0.251	0.255	0.259	0.262	0.265	0.268	0.270	0.272	0.272	0.274	0.274	0.274	0.274	0.272	0.272	0.270	0.269	0.266	0.264	0.261	0.259	0.256	0.252	0.249	0.244	0.241	0.238	0.231	0.228	0.222	0.219	0.214	0.210	0.205	0.200	0.195	0.191	0.185	0.181	0.176	0.172	0.168	0.164	0.160	0.155	0.151	0.148	0.144	0.141	0.138	0.135	0.131	0.129	0.128	0.125	0.124	0.121	0.120	0.119	0.118	0.116	0.115	0.116	0.115	0.115	0.115	0.115	0.118	0.118	0.120	0.120	0.122	0.124	0.126	0.129	0.132	0.135	0.138	0.141	0.144	0.149	0.151	0.156	0.161	0.165	0.170	0.175	0.179	0.185	0.190	0.196	0.201	0.208	0.214	0.220	0.226	0.232	0.239	0.245	0.252	0.259	0.266	0.272	0.279	0.286	0.292	0.300	0.306	0.312	0.320	0.328	0.334	0.341	0.346	0.351	0.359	0.364	0.370	0.374	0.380	0.385	0.389	0.392	0.398	0.400	0.404	0.406	0.409	0.410	0.412	0.414	0.414	0.414	0.414	0.412	0.410	0.409	0.406	0.404	0.400	0.395	0.390	0.384	0.379	0.371	0.364	0.356	0.348	0.339	0.329	0.319	0.309	0.299	0.288	0.274	0.262	0.250	0.238	0.225	0.211	0.198	0.182	0.169	0.155	0.141	0.126	0.111	0.098	0.082	0.069	0.055	0.040	0.026	0.012	-0.001	-0.014	-0.028	-0.040	-0.052	-0.065	-0.078	-0.089	-0.099	-0.110	-0.120	-0.130	-0.140	-0.149	-0.156	-0.165	-0.172	-0.180	-0.186	-0.192	-0.199	-0.204	-0.209	-0.214	-0.219	-0.222	-0.226	-0.229	-0.234	-0.235	-0.238	-0.240	-0.242	-0.242	-0.245	-0.246	-0.246	-0.248	-0.249	-0.249	-0.250	-0.250	-0.250	-0.250	-0.250	-0.250	-0.250	-0.249	-0.249	-0.249	-0.249	-0.248	-0.248	-0.248	-0.245	-0.245	-0.245	-0.244	-0.244	-0.242	-0.241	-0.241	-0.240	-0.239	-0.239	-0.238	-0.235	-0.235	-0.232	-0.232	-0.230	-0.229	-0.228	-0.226	-0.225	-0.224	-0.221	-0.220	-0.219	-0.216	-0.215	-0.212	-0.210	-0.208	-0.205	-0.204	-0.201	-0.199	-0.196	-0.194	-0.190	-0.188	-0.184	-0.181	-0.179	-0.176	-0.172	-0.169	-0.165	-0.162	-0.159	-0.155	-0.151	-0.148	-0.144	-0.140	-0.136	-0.131	-0.128	-0.122	-0.118	-0.115	-0.110	-0.105	-0.101	-0.096	-0.091	-0.086	-0.081	-0.076	-0.072	-0.068	-0.062	-0.058	-0.054	-0.049	-0.045	-0.039	-0.035	-0.030	-0.026	-0.021	-0.018	-0.012	-0.009	-0.005	-0.001	0.002	0.006	0.010	0.014	0.016	0.019	0.021	0.025	0.028	0.030	0.031	0.032	0.035	0.035	0.038	0.038	0.039	0.040	0.040	0.040	0.040	0.040	0.040	0.038	0.038	0.038	0.035	0.034	0.032	0.031	0.029	0.029	0.026	0.025	0.022	0.021	0.019	0.016	0.015	0.012	0.011	0.010	0.008	0.006	0.005	0.005	0.004	0.004	0.002	0.004	0.002	0.004	0.005	0.006	0.008	0.009	0.011	0.012	0.016	0.019	0.022	0.028	0.031	0.035	0.041	0.046	0.051	0.056	0.062	0.069	0.076	0.084	0.091	0.098	0.106	0.114	0.124	0.131	0.140	0.149	0.159	0.166	0.176	0.185	0.196	0.205	0.215	0.225	0.234	0.244	0.254	0.264	0.274	0.284	0.292	0.301	0.311	0.320	0.329	0.339	0.348	0.355	0.364	0.372	0.381	0.389	0.396	0.405	0.412	0.419	0.426	0.432	0.439	0.445	0.451	0.456	0.461	0.465	0.470	0.474	0.478	0.482	0.485	0.489	0.491	0.494	0.498	0.499	0.500	0.502	0.504	0.504	0.505	0.506	0.506	0.505	0.505	0.505	0.504	0.504	0.502	0.501	0.500	0.498	0.495	0.494	0.491	0.489	0.485	0.484	0.480	0.479	0.476	0.474	0.470	0.468	0.465	0.464	0.461	0.459	0.456	0.454	0.452	0.451	0.450	0.448	0.446	0.445	0.445	0.442	0.442	0.442	0.442	0.442	0.441	0.442	0.442	0.444	0.444	0.445	0.448	0.448	0.449	0.451	0.452	0.452	0.454	0.455	0.456	0.458	0.458	0.459	0.460	0.460	0.459	0.459	0.458	0.455	0.455	0.451	0.449	0.445	0.441	0.438	0.432	0.426	0.419	0.412	0.405	0.396	0.388	0.378	0.368	0.358	0.345	0.332	0.319	0.305	0.290	0.275	0.259	0.244	0.226	0.209	0.190	0.172	0.152	0.132	0.114	0.092	0.072	0.052	0.031	0.010	-0.011	-0.032	-0.054	-0.076	-0.096	-0.118	-0.139	-0.159	-0.179	-0.199	-0.219	-0.238	-0.258	-0.278	-0.295	-0.314	-0.331	-0.348	-0.362	-0.379	-0.394	-0.408	-0.420	-0.434	-0.446	-0.458	-0.468	-0.479	-0.488	-0.496	-0.504	-0.510	-0.518	-0.522	-0.528	-0.531	-0.534	-0.538	-0.539	-0.540	-0.541	-0.541	-0.541	-0.540	-0.538	-0.535	-0.532	-0.529	-0.525	-0.520	-0.515	-0.511	-0.504	-0.499	-0.491	-0.486	-0.480	-0.471	-0.465	-0.458	-0.450	-0.444	-0.436	-0.428	-0.421	-0.415	-0.406	-0.399	-0.394	-0.386	-0.380	-0.375	-0.369	-0.362	-0.356	-0.352	-0.348	-0.344	-0.339	-0.335	-0.331	-0.328	-0.325	-0.324	-0.322	-0.321	-0.319	-0.319	-0.320	-0.320	-0.321	-0.322	-0.324	-0.326	-0.328	-0.330	-0.334	-0.338	-0.341	-0.346	-0.350	-0.355	-0.360	-0.365	-0.371	-0.378	-0.382	-0.390	-0.396	-0.404	-0.410	-0.416	-0.424	-0.431	-0.438	-0.446	-0.454	-0.462	-0.471	-0.479	-0.488	-0.496	-0.504	-0.514	-0.522	-0.530	-0.540	-0.549	-0.559	-0.566	-0.575	-0.585	-0.594	-0.602	-0.611	-0.621	-0.630	-0.639	-0.649	-0.658	-0.666	-0.675	-0.684	-0.692	-0.701	-0.710	-0.720	-0.728	-0.736	-0.744	-0.752	-0.760	-0.768	-0.774	-0.782	-0.789	-0.795	-0.801	-0.808	-0.814	-0.818	-0.824	-0.828	-0.832	-0.835	-0.839	-0.841	-0.844	-0.845	-0.848	-0.848	-0.848	-0.848	-0.848	-0.846	-0.845	-0.842	-0.841	-0.838	-0.834	-0.830	-0.825	-0.820	-0.815	-0.809	-0.802	-0.796	-0.790	-0.782	-0.775	-0.768	-0.760	-0.750	-0.744	-0.735	-0.726	-0.718	-0.710	-0.700	-0.691	-0.684	-0.675	-0.665	-0.658	-0.650	-0.641	-0.634	-0.626	-0.619	-0.612	-0.605	-0.600	-0.594	-0.589	-0.584	-0.579	-0.575	-0.570	-0.568	-0.564	-0.562	-0.560	-0.559	-0.559	-0.559	-0.558	-0.559	-0.560	-0.561	-0.562	-0.564	-0.568	-0.570	-0.572	-0.575	-0.579	-0.582	-0.588	-0.591	-0.596	-0.601	-0.605	-0.611	-0.615	-0.621	-0.626	-0.630	-0.636	-0.641	-0.646	-0.651	-0.656	-0.661	-0.666	-0.671	-0.674	-0.679	-0.682	-0.686	-0.690	-0.692	-0.695	-0.698	-0.700	-0.701	-0.702	-0.704	-0.705	-0.704	-0.705	-0.705	-0.704	-0.704	-0.701	-0.699	-0.698	-0.695	-0.692	-0.689	-0.685	-0.681	-0.678	-0.672	-0.668	-0.662	-0.656	-0.651	-0.645	-0.639	-0.631	-0.625	-0.619	-0.610	-0.604	-0.595	-0.586	-0.579	-0.571	-0.562	-0.554	-0.544	-0.535	-0.526	-0.518	-0.509	-0.498	-0.489	-0.479	-0.469	-0.460	-0.449	-0.439	-0.429	-0.419	-0.410	-0.400	-0.390	-0.379	-0.369	-0.359	-0.349	-0.339	-0.328	-0.318	-0.308	-0.298	-0.286	-0.278	-0.268	-0.256	-0.248	-0.236	-0.228	-0.218	-0.208	-0.199	-0.189	-0.180	-0.170	-0.161	-0.152	-0.144	-0.135	-0.126	-0.118	-0.109	-0.101	-0.094	-0.085	-0.078	-0.070	-0.061	-0.055	-0.048	-0.041	-0.034	-0.028	-0.022	-0.016	-0.010	-0.004	0.001	0.008	0.011	0.016	0.021	0.025	0.030	0.035	0.039	0.042	0.046	0.050	0.052	0.056	0.059	0.062	0.066	0.069	0.070	0.074	0.078	0.079	0.081	0.084	0.086	0.089	0.092	0.095	0.096	0.100	0.102	0.105	0.108	0.111	0.114	0.116	0.121	0.124	0.128	0.131	0.134	0.136	0.140	0.144	0.148	0.151	0.155	0.159	0.162	0.166	0.170	0.174	0.179	0.181	0.186	0.189	0.194	0.198	0.201	0.205	0.209	0.212	0.216	0.219	0.222	0.226	0.229	0.231	0.234	0.236	0.239	0.240	0.242	0.244	0.245	0.246	0.248	0.248	0.248	0.248	0.248	0.246	0.246	0.245	0.242	0.241	0.239	0.238	0.235	0.230	0.228	0.224	0.220	0.215	0.210	0.206	0.200	0.194	0.188	0.181	0.174	0.166	0.159	0.151	0.142	0.134	0.124	0.115	0.105	0.094	0.084	0.072	0.061	0.050	0.038	0.025	0.012	0.000	-0.014	-0.026	-0.041	-0.055	-0.070	-0.085	-0.099	-0.114	-0.129	-0.146	-0.161	-0.178	-0.194	-0.210	-0.226	-0.244	-0.260	-0.276	-0.292	-0.310	-0.326	-0.342	-0.360	-0.375	-0.391	-0.408	-0.424	-0.441	-0.456	-0.471	-0.486	-0.502	-0.516	-0.530	-0.545	-0.558	-0.571	-0.584	-0.596	-0.608	-0.619	-0.630	-0.640	-0.650	-0.660	-0.669	-0.678	-0.685	-0.692	-0.700	-0.705	-0.710	-0.715	-0.720	-0.725	-0.729	-0.732	-0.735	-0.736	-0.740	-0.741	-0.742	-0.742	-0.742	-0.742	-0.742	-0.741	-0.740	-0.740	-0.738	-0.736	-0.734	-0.731	-0.729	-0.728	-0.724	-0.722	-0.720	-0.716	-0.714	-0.711	-0.709	-0.706	-0.704	-0.702	-0.700	-0.698	-0.696	-0.694	-0.692	-0.691	-0.689	-0.688	-0.686	-0.686	-0.685	-0.685	-0.685	-0.685	-0.685	-0.685	-0.686	-0.686	-0.688	-0.688	-0.689	-0.690	-0.691	-0.694	-0.695	-0.696	-0.699	-0.699	-0.702	-0.704	-0.705	-0.706	-0.710	-0.711	-0.714	-0.715	-0.718	-0.719	-0.720	-0.721	-0.724	-0.725	-0.725	-0.728	-0.729	-0.730	-0.731	-0.732	-0.734	-0.735	-0.735	-0.736	-0.736	-0.736	-0.738	-0.738	-0.738	-0.739	-0.738	-0.739	-0.738	-0.738	-0.738	-0.738	-0.736	-0.735	-0.735	-0.734	-0.732	-0.731	-0.730	-0.729	-0.728	-0.726	-0.726	-0.725	-0.722	-0.721	-0.720	-0.719	-0.716	-0.714	-0.711	-0.710	-0.708	-0.705	-0.702	-0.699	-0.695	-0.692	-0.690	-0.686	-0.682	-0.679	-0.674	-0.671	-0.666	-0.661	-0.656	-0.652	-0.648	-0.641	-0.635	-0.630	-0.625	-0.618	-0.612	-0.605	-0.599	-0.592	-0.585	-0.578	-0.570	-0.564	-0.556	-0.549	-0.541	-0.535	-0.526	-0.519	-0.511	-0.504	-0.496	-0.490	-0.482	-0.475	-0.469	-0.461	-0.454	-0.449	-0.441	-0.436	-0.430	-0.425	-0.420	-0.415	-0.411	-0.408	-0.404	-0.400	-0.398	-0.395	-0.392	-0.391	-0.390	-0.390	-0.389	-0.389	-0.390	-0.391	-0.394	-0.394	-0.398	-0.400	-0.404	-0.406	-0.411	-0.416	-0.421	-0.425	-0.431	-0.439	-0.444	-0.451	-0.459	-0.466	-0.474	-0.481	-0.489	-0.499	-0.506	-0.515	-0.524	-0.532	-0.541	-0.550	-0.560	-0.570	-0.578	-0.588	-0.596	-0.604	-0.614	-0.621	-0.630	-0.636	-0.645	-0.652	-0.659	-0.665	-0.671	-0.678	-0.682	-0.686	-0.691	-0.694	-0.698	-0.700	-0.701	-0.704	-0.705	-0.704	-0.704	-0.702	-0.701	-0.699	-0.696	-0.692	-0.688	-0.684	-0.679	-0.672	-0.665	-0.658	-0.650	-0.642	-0.634	-0.624	-0.614	-0.604	-0.592	-0.581	-0.569	-0.558	-0.545	-0.530	-0.518	-0.505	-0.490	-0.475	-0.461	-0.448	-0.432	-0.418	-0.402	-0.386	-0.371	-0.356	-0.340	-0.325	-0.310	-0.295	-0.279	-0.265	-0.249	-0.234	-0.219	-0.204	-0.189	-0.172	-0.159	-0.145	-0.130	-0.115	-0.101	-0.088	-0.075	-0.061	-0.048	-0.034	-0.021	-0.006	0.006	0.019	0.031	0.044	0.056	0.068	0.079	0.091	0.102	0.114	0.125	0.136	0.146	0.156	0.166	0.176	0.188	0.198	0.206	0.215	0.224	0.232	0.241	0.249	0.258	0.265	0.274	0.280	0.288	0.294	0.301	0.308	0.315	0.321	0.329	0.335	0.341	0.348	0.352	0.359	0.364	0.370	0.376	0.381	0.389	0.394	0.400	0.406	0.412	0.419	0.425	0.432	0.439	0.445	0.452	0.460	0.468	0.478	0.485	0.492	0.502	0.512	0.521	0.531	0.541	0.552	0.564	0.575	0.588	0.599	0.611	0.625	0.638	0.651	0.665	0.679	0.694	0.708	0.722	0.738	0.752	0.768	0.782	0.799	0.812	0.829	0.845	0.859	0.874	0.889	0.905	0.919	0.932	0.946	0.961	0.974	0.986	0.999	1.011	1.022	1.032	1.044	1.054	1.061	1.071	1.079	1.085	1.092	1.098	1.104	1.108	1.111	1.115	1.116	1.119	1.119	1.119	1.118	1.118	1.115	1.114	1.111	1.106	1.102	1.096	1.091	1.085	1.078	1.070	1.064	1.055	1.048	1.039	1.030	1.020	1.011	1.001	0.992	0.981	0.972	0.962	0.952	0.942	0.934	0.924	0.915	0.906	0.898	0.889	0.880	0.874	0.865	0.859	0.852	0.848	0.841	0.838	0.834	0.831	0.828	0.826	0.826	0.825	0.825	0.826	0.829	0.832	0.836	0.840	0.846	0.851	0.859	0.868	0.876	0.886	0.896	0.908	0.919	0.932	0.946	0.960	0.976	0.991	1.008	1.026	1.042	1.061	1.081	1.100	1.121	1.142	1.164	1.185	1.208	1.229	1.251	1.276	1.299	1.322	1.346	1.369	1.392	1.418	1.441	1.465	1.488	1.512	1.536	1.560	1.582	1.605	1.629	1.651	1.672	1.695	1.716	1.738	1.760	1.780	1.800	1.819	1.839	1.859	1.876	1.895	1.914	1.930	1.948	1.964	1.979	1.994	2.010	2.024	2.039	2.054	2.068	2.081	2.092	2.106	2.119	2.131	2.144	2.156	2.168	2.180	2.192	2.202	2.214	2.226	2.238	2.249	2.260	2.272	2.284	2.295	2.306	2.319	2.330	2.342	2.355	2.368	2.380	2.392	2.406	2.419	2.432	2.446	2.459	2.474	2.488	2.501	2.516	2.531	2.546	2.560	2.575	2.591	2.605	2.620	2.636	2.650	2.665	2.681	2.696	2.710	2.725	2.740	2.754	2.769	2.781	2.796	2.809	2.822	2.835	2.848	2.860	2.871	2.882	2.894	2.905	2.915	2.924	2.932	2.941	2.950	2.958	2.964	2.970	2.976	2.981	2.986	2.991	2.994	2.996	3.000	3.001	3.002	3.002	3.004	3.002	3.001	3.000	2.999	2.996	2.991	2.989	2.984	2.979	2.974	2.969	2.962	2.958	2.949	2.941	2.935	2.926	2.918	2.909	2.900	2.890	2.880	2.870	2.859	2.849	2.839	2.826	2.816	2.804	2.792	2.779	2.766	2.755	2.741	2.730	2.716	2.702	2.690	2.676	2.662	2.649	2.635	2.621	2.606	2.592	2.578	2.564	2.549	2.535	2.519	2.505	2.490	2.474	2.459	2.444	2.429	2.412	2.398	2.382	2.366	2.351	2.334	2.319	2.302	2.286	2.270	2.254	2.236	2.220	2.204	2.186	2.170	2.152	2.136	2.119	2.101	2.084	2.066	2.049	2.031	2.014	1.995	1.978	1.960	1.941	1.924	1.906	1.888	1.870	1.851	1.831	1.814	1.795	1.776	1.756	1.739	1.718	1.699	1.680	1.660	1.640	1.621	1.601	1.581	1.561	1.541	1.520	1.500	1.480	1.459	1.438	1.418	1.396	1.374	1.352	1.331	1.310	1.288	1.266	1.244	1.221	1.199	1.176	1.154	1.131	1.109	1.085	1.062	1.039	1.015	0.992	0.969	0.944	0.921	0.898	0.874	0.849	0.825	0.802	0.779	0.755	0.731	0.708	0.685	0.661	0.639	0.615	0.592	0.569	0.548	0.526	0.502	0.481	0.461	0.440	0.419	0.398	0.379	0.359	0.339	0.320	0.301	0.284	0.265	0.248	0.230	0.214	0.196	0.181	0.165	0.150	0.136	0.121	0.106	0.092	0.079	0.066	0.054	0.041	0.029	0.018	0.006	-0.006	-0.018	-0.028	-0.039	-0.049	-0.060	-0.070	-0.081	-0.090	-0.101	-0.111	-0.122	-0.132	-0.144	-0.155	-0.166	-0.176	-0.188	-0.199	-0.211	-0.222	-0.235	-0.248	-0.261	-0.272	-0.286	-0.300	-0.315	-0.329	-0.342	-0.358	-0.372	-0.389	-0.405	-0.421	-0.436	-0.454	-0.470	-0.488	-0.506	-0.522	-0.540	-0.559	-0.576	-0.595	-0.614	-0.632	-0.650	-0.669	-0.686	-0.705	-0.722	-0.739	-0.756	-0.774	-0.790	-0.808	-0.822	-0.838	-0.851	-0.868	-0.880	-0.894	-0.906	-0.916	-0.929	-0.939	-0.949	-0.956	-0.965	-0.972	-0.979	-0.984	-0.988	-0.991	-0.995	-0.996	-0.998	-0.998	-0.998	-0.995	-0.992	-0.990	-0.986	-0.981	-0.976	-0.969	-0.962	-0.955	-0.946	-0.938	-0.928	-0.918	-0.908	-0.896	-0.886	-0.874	-0.861	-0.850	-0.838	-0.825	-0.812	-0.800	-0.788	-0.775	-0.761	-0.749	-0.738	-0.725	-0.712	-0.701	-0.689	-0.678	-0.668	-0.656	-0.646	-0.636	-0.629	-0.620	-0.611	-0.604	-0.596	-0.590	-0.584	-0.578	-0.572	-0.568	-0.562	-0.559	-0.555	-0.552	-0.550	-0.548	-0.548	-0.545	-0.544	-0.544	-0.545	-0.544	-0.545	-0.544	-0.545	-0.548	-0.548	-0.550	-0.552	-0.554	-0.556	-0.558	-0.560	-0.561	-0.564	-0.566	-0.568	-0.570	-0.572	-0.574	-0.576	-0.578	-0.579	-0.580	-0.582	-0.584	-0.585	-0.585	-0.586	-0.588	-0.589	-0.589	-0.590	-0.591	-0.592	-0.592	-0.594	-0.595	-0.596	-0.598	-0.599	-0.600	-0.602	-0.604	-0.606	-0.608	-0.610	-0.612	-0.615	-0.618	-0.622	-0.625	-0.629	-0.634	-0.639	-0.645	-0.649	-0.655	-0.662	-0.670	-0.676	-0.684	-0.692	-0.700	-0.710	-0.719	-0.729	-0.738	-0.749	-0.759	-0.771	-0.781	-0.792	-0.805	-0.818	-0.829	-0.841	-0.854	-0.866	-0.879	-0.892	-0.905	-0.918	-0.930	-0.944	-0.955	-0.969	-0.980	-0.992	-1.004	-1.015	-1.025	-1.036	-1.048	-1.056	-1.066	-1.074	-1.081	-1.090	-1.098	-1.104	-1.110	-1.115	-1.120	-1.124	-1.129	-1.132	-1.134	-1.135	-1.136	-1.136	-1.139	-1.136	-1.136	-1.135	-1.132	-1.129	-1.125	-1.121	-1.118	-1.111	-1.106	-1.100	-1.092	-1.086	-1.078	-1.071	-1.062	-1.054	-1.045	-1.036	-1.028	-1.018	-1.008	-0.998	-0.988	-0.976	-0.966	-0.956	-0.945	-0.934	-0.924	-0.912	-0.901	-0.890	-0.880	-0.869	-0.858	-0.846	-0.836	-0.826	-0.815	-0.805	-0.795	-0.785	-0.775	-0.765	-0.755	-0.746	-0.738	-0.729	-0.720	-0.712	-0.704	-0.695	-0.688	-0.681	-0.674	-0.666	-0.661	-0.655	-0.649	-0.644	-0.639	-0.634	-0.629	-0.624	-0.619	-0.616	-0.612	-0.610	-0.606	-0.602	-0.601	-0.599	-0.596	-0.594	-0.592	-0.592	-0.591	-0.589	-0.589	-0.589	-0.589	-0.588	-0.586	-0.588	-0.588	-0.588	-0.588	-0.589	-0.589	-0.590	-0.591	-0.592	-0.594	-0.594	-0.595	-0.596	-0.596	-0.598	-0.599	-0.600	-0.601	-0.602	-0.604	-0.605	-0.606	-0.608	-0.610	-0.610	-0.611	-0.612	-0.614	-0.614	-0.615	-0.616	-0.616	-0.618	-0.618	-0.619	-0.619	-0.619	-0.620	-0.619	-0.619	-0.620	-0.619	-0.619	-0.619	-0.618	-0.616	-0.616	-0.615	-0.614	-0.612	-0.611	-0.610	-0.608	-0.606	-0.604	-0.602	-0.599	-0.596	-0.594	-0.591	-0.588	-0.585	-0.581	-0.578	-0.575	-0.570	-0.568	-0.564	-0.561	-0.556	-0.552	-0.549	-0.545	-0.542	-0.538	-0.534	-0.530	-0.528	-0.522	-0.520	-0.516	-0.512	-0.509	-0.506	-0.504	-0.500	-0.498	-0.495	-0.492	-0.490	-0.489	-0.485	-0.485	-0.482	-0.480	-0.480	-0.479	-0.478	-0.478	-0.478	-0.476	-0.476	-0.476	-0.476	-0.476	-0.476	-0.476	-0.478	-0.476	-0.478	-0.478	-0.479	-0.479	-0.480	-0.481	-0.481	-0.481	-0.482	-0.482	-0.484	-0.482	-0.484	-0.484	-0.484	-0.485	-0.485	-0.482	-0.482	-0.482	-0.480	-0.480	-0.479	-0.476	-0.475	-0.472	-0.471	-0.469	-0.466	-0.464	-0.461	-0.458	-0.455	-0.451	-0.449	-0.445	-0.441	-0.439	-0.434	-0.430	-0.428	-0.424	-0.420	-0.415	-0.412	-0.408	-0.405	-0.401	-0.398	-0.394	-0.391	-0.388	-0.386	-0.384	-0.381	-0.378	-0.376	-0.375	-0.372	-0.371	-0.371	-0.371	-0.370	-0.370	-0.370	-0.370	-0.372	-0.374	-0.375	-0.376	-0.378	-0.380	-0.382	-0.385	-0.388	-0.390	-0.392	-0.396	-0.399	-0.402	-0.406	-0.410	-0.414	-0.416	-0.420	-0.424	-0.428	-0.430	-0.432	-0.436	-0.440	-0.441	-0.444	-0.446	-0.448	-0.450	-0.450	-0.452	-0.452	-0.452	-0.451	-0.451	-0.450	-0.448	-0.446	-0.442	-0.440	-0.436	-0.432	-0.429	-0.424	-0.419	-0.412	-0.406	-0.400	-0.392	-0.385	-0.379	-0.370	-0.362	-0.354	-0.345	-0.336	-0.328	-0.318	-0.308	-0.298	-0.288	-0.278	-0.266	-0.258	-0.246	-0.236	-0.226	-0.216	-0.206	-0.195	-0.186	-0.176	-0.168	-0.158	-0.149	-0.139	-0.130	-0.121	-0.112	-0.104	-0.096	-0.088	-0.080	-0.072	-0.065	-0.059	-0.051	-0.045	-0.038	-0.031	-0.025	-0.019	-0.012	-0.005	0.000	0.006	0.011	0.019	0.025	0.030	0.036	0.042	0.049	0.055	0.061	0.069	0.075	0.082	0.090	0.096	0.104	0.112	0.120	0.128	0.136	0.145	0.154	0.164	0.171	0.181	0.191	0.200	0.211	0.221	0.231	0.242	0.254	0.262	0.274	0.286	0.296	0.308	0.319	0.330	0.341	0.352	0.364	0.375	0.386	0.396	0.409	0.419	0.429	0.439	0.449	0.459	0.469	0.478	0.486	0.496	0.505	0.514	0.522	0.529	0.538	0.544	0.550	0.558	0.564	0.570	0.575	0.581	0.586	0.590	0.595	0.600	0.602	0.608	0.610	0.614	0.616	0.620	0.622	0.625	0.626	0.629	0.631	0.631	0.634	0.636	0.636	0.639	0.639	0.641	0.642	0.644	0.645	0.646	0.648	0.649	0.650	0.651	0.654	0.655	0.658	0.659	0.660	0.661	0.664	0.665	0.668	0.669	0.671	0.672	0.675	0.676	0.678	0.680	0.681	0.684	0.686	0.688	0.690	0.691	0.694	0.696	0.698	0.700	0.700	0.701	0.704	0.704	0.706	0.706	0.708	0.708	0.709	0.709	0.710	0.710	0.711	0.710	0.709	0.709	0.708	0.708	0.706	0.705	0.704	0.702	0.700	0.699	0.698	0.694	0.692	0.689	0.686	0.684	0.680	0.678	0.674	0.670	0.666	0.662	0.659	0.655	0.650	0.646	0.641	0.636	0.631	0.626	0.621	0.616	0.610	0.604	0.598	0.592	0.586	0.580	0.574	0.566	0.560	0.554	0.546	0.539	0.532	0.525	0.516	0.510	0.502	0.494	0.486	0.479	0.470	0.462	0.454	0.445	0.436	0.429	0.420	0.411	0.402	0.395	0.386	0.378	0.368	0.359	0.349	0.340	0.330	0.321	0.311	0.302	0.292	0.284	0.274	0.265	0.255	0.245	0.235	0.226	0.216	0.206	0.196	0.186	0.176	0.166	0.156	0.146	0.136	0.126	0.116	0.106	0.096	0.085	0.076	0.065	0.056	0.046	0.036	0.028	0.018	0.009	-0.001	-0.011	-0.020	-0.030	-0.038	-0.046	-0.055	-0.064	-0.071	-0.079	-0.086	-0.094	-0.101	-0.108	-0.115	-0.120	-0.128	-0.132	-0.138	-0.142	-0.148	-0.151	-0.155	-0.158	-0.161	-0.164	-0.166	-0.168	-0.170	-0.171	-0.172	-0.171	-0.172	-0.171	-0.170	-0.170	-0.169	-0.166	-0.164	-0.161	-0.158	-0.155	-0.150	-0.146	-0.142	-0.138	-0.132	-0.128	-0.122	-0.118	-0.111	-0.106	-0.100	-0.094	-0.089	-0.081	-0.075	-0.068	-0.062	-0.055	-0.049	-0.041	-0.034	-0.028	-0.021	-0.014	-0.008	-0.001	0.006	0.012	0.020	0.026	0.032	0.039	0.045	0.050	0.056	0.061	0.068	0.072	0.078	0.082	0.088	0.091	0.095	0.100	0.104	0.108	0.111	0.114	0.118	0.120	0.122	0.125	0.128	0.129	0.131	0.132	0.135	0.136	0.139	0.139	0.140	0.140	0.142	0.142	0.141	0.141	0.141	0.141	0.141	0.141	0.141	0.140	0.140	0.139	0.139	0.138	0.138	0.136	0.135	0.136	0.135	0.134	0.132	0.132	0.131	0.131	0.130	0.130	0.131	0.130	0.130	0.130	0.131	0.131	0.132	0.132	0.134	0.136	0.138	0.140	0.142	0.145	0.148	0.150	0.155	0.158	0.162	0.168	0.171	0.178	0.184	0.190	0.195	0.202	0.210	0.218	0.224	0.232	0.241	0.251	0.260	0.269	0.279	0.290	0.301	0.311	0.322	0.332	0.345	0.355	0.368	0.379	0.391	0.402	0.414	0.426	0.436	0.448	0.459	0.469	0.480	0.490	0.500	0.509	0.518	0.526	0.534	0.541	0.549	0.554	0.560	0.565	0.569	0.572	0.575	0.576	0.578	0.578	0.578	0.575	0.574	0.570	0.565	0.561	0.555	0.549	0.541	0.532	0.524	0.514	0.502	0.490	0.479	0.465	0.452	0.438	0.422	0.408	0.391	0.375	0.358	0.341	0.324	0.305	0.288	0.268	0.250	0.230	0.211	0.192	0.172	0.154	0.135	0.115	0.098	0.078	0.059	0.040	0.021	0.002	-0.015	-0.034	-0.051	-0.069	-0.085	-0.102	-0.118	-0.132	-0.149	-0.164	-0.178	-0.191	-0.206	-0.219	-0.231	-0.244	-0.256	-0.266	-0.278	-0.289	-0.298	-0.306	-0.316	-0.325	-0.332	-0.340	-0.346	-0.354	-0.360	-0.365	-0.370	-0.375	-0.379	-0.384	-0.388	-0.390	-0.392	-0.395	-0.395	-0.396	-0.398	-0.398	-0.398	-0.398	-0.396	-0.394	-0.394	-0.390	-0.388	-0.384	-0.381	-0.378	-0.374	-0.369	-0.364	-0.358	-0.352	-0.346	-0.340	-0.334	-0.328	-0.320	-0.312	-0.305	-0.298	-0.289	-0.281	-0.272	-0.264	-0.255	-0.246	-0.239	-0.229	-0.221	-0.212	-0.202	-0.195	-0.188	-0.178	-0.170	-0.162	-0.154	-0.146	-0.139	-0.131	-0.124	-0.118	-0.111	-0.105	-0.099	-0.094	-0.089	-0.082	-0.078	-0.074	-0.070	-0.065	-0.061	-0.059	-0.056	-0.054	-0.052	-0.050	-0.048	-0.046	-0.045	-0.044	-0.042	-0.041	-0.040	-0.039	-0.039	-0.038	-0.036	-0.036	-0.035	-0.035	-0.034	-0.032	-0.032	-0.031	-0.029	-0.029	-0.026	-0.024	-0.024	-0.020	-0.018	-0.015	-0.012	-0.009	-0.005	-0.002	0.002	0.008	0.011	0.016	0.021	0.028	0.032	0.039	0.044	0.050	0.056	0.062	0.068	0.075	0.081	0.088	0.095	0.100	0.106	0.112	0.119	0.125	0.130	0.136	0.141	0.146	0.151	0.155	0.159	0.164	0.166	0.170	0.172	0.175	0.176	0.178	0.179	0.180	0.180	0.181	0.180	0.180	0.178	0.176	0.175	0.172	0.169	0.166	0.162	0.159	0.155	0.151	0.148	0.142	0.138	0.134	0.129	0.122	0.119	0.112	0.108	0.102	0.098	0.092	0.088	0.081	0.076	0.071	0.068	0.062	0.058	0.052	0.049	0.045	0.040	0.036	0.032	0.030	0.028	0.024	0.021	0.019	0.016	0.014	0.011	0.011	0.009	0.008	0.008	0.005	0.005	0.005	0.002	0.002	0.002	0.002	0.001	0.001	0.001	0.001	0.001	0.001	0.001	0.001	0.001	0.001	0.001	0.000	0.000	0.000	0.000	0.000	0.000	0.000	0.000	-0.001	-0.001	-0.001	-0.001	-0.002	-0.002	-0.004	-0.004	-0.004	-0.005	-0.005	-0.006	-0.006	-0.006	-0.006	-0.006	-0.006	-0.006	-0.006	-0.006	-0.006	-0.005	-0.005	-0.004	-0.004	-0.002	0.000	0.000	0.001	0.004	0.005	0.008	0.009	0.011	0.012	0.015	0.018	0.020	0.022	0.025	0.028	0.031	0.034	0.036	0.040	0.044	0.046	0.049	0.052	0.054	0.056	0.060	0.062	0.064	0.066	0.069	0.070	0.074	0.074	0.075	0.075	0.075	0.076	0.076	0.075	0.074	0.074	0.071	0.069	0.066	0.064	0.061	0.058	0.054	0.050	0.046	0.042	0.036	0.032	0.026	0.020	0.015	0.009	0.001	-0.005	-0.011	-0.019	-0.026	-0.034	-0.040	-0.048	-0.055	-0.064	-0.071	-0.078	-0.086	-0.092	-0.101	-0.109	-0.116	-0.122	-0.130	-0.138	-0.144	-0.151	-0.158	-0.164	-0.170	-0.176	-0.181	-0.188	-0.192	-0.199	-0.204	-0.209	-0.214	-0.218	-0.222	-0.226	-0.229	-0.234	-0.236	-0.240	-0.241	-0.245	-0.248	-0.249	-0.251	-0.252	-0.255	-0.256	-0.258	-0.258	-0.258	-0.259	-0.259	-0.259	-0.260	-0.260	-0.260	-0.258	-0.258	-0.256	-0.254	-0.254	-0.251	-0.250	-0.248	-0.245	-0.242	-0.240	-0.236	-0.235	-0.231	-0.228	-0.222	-0.220	-0.215	-0.210	-0.205	-0.200	-0.195	-0.189	-0.184	-0.178	-0.172	-0.168	-0.160	-0.154	-0.148	-0.141	-0.134	-0.128	-0.120	-0.112	-0.105	-0.098	-0.090	-0.081	-0.074	-0.066	-0.059	-0.051	-0.042	-0.035	-0.028	-0.019	-0.011	-0.004	0.005	0.014	0.021	0.030	0.038	0.046	0.054	0.061	0.069	0.079	0.086	0.094	0.102	0.109	0.116	0.125	0.132	0.140	0.148	0.155	0.162	0.170	0.178	0.184	0.191	0.198	0.205	0.211	0.218	0.224	0.230	0.235	0.241	0.246	0.252	0.256	0.261	0.268	0.271	0.275	0.279	0.282	0.285	0.290	0.292	0.294	0.296	0.299	0.300	0.301	0.301	0.302	0.301	0.301	0.301	0.300	0.299	0.296	0.295	0.292	0.290	0.288	0.284	0.280	0.278	0.274	0.269	0.265	0.260	0.255	0.251	0.246	0.241	0.236	0.229	0.224	0.219	0.214	0.208	0.202	0.196	0.192	0.186	0.181	0.176	0.172	0.168	0.162	0.160	0.156	0.154	0.150	0.146	0.145	0.142	0.142	0.140	0.139	0.140	0.139	0.139	0.140	0.141	0.142	0.145	0.148	0.150	0.154	0.158	0.161	0.166	0.169	0.175	0.180	0.185	0.191	0.196	0.204	0.210	0.216	0.224	0.230	0.238	0.244	0.252	0.260	0.268	0.275	0.282	0.291	0.298	0.305	0.314	0.321	0.329	0.336	0.344	0.351	0.359	0.366	0.372	0.379	0.386	0.392	0.398	0.405	0.411	0.416	0.422	0.428	0.432	0.438	0.442	0.448	0.452	0.456	0.459	0.461	0.465	0.469	0.471	0.474	0.476	0.480	0.481	0.484	0.485	0.486	0.488	0.489	0.490	0.491	0.492	0.492	0.494	0.494	0.495	0.494	0.494	0.494	0.495	0.495	0.494	0.494	0.492	0.491	0.492	0.491	0.491	0.490	0.490	0.490	0.490	0.489	0.489	0.489	0.490	0.490	0.490	0.490	0.490	0.490	0.491	0.492	0.494	0.495	0.496	0.498	0.499	0.500	0.502	0.505	0.506	0.509	0.510	0.514	0.516	0.518	0.520	0.524	0.526	0.529	0.531	0.534	0.536	0.539	0.540	0.542	0.545	0.546	0.546	0.548	0.548	0.549	0.549	0.548	0.546	0.545	0.541	0.540	0.536	0.531	0.528	0.524	0.516	0.510	0.504	0.495	0.488	0.478	0.468	0.458	0.446	0.434	0.421	0.409	0.395	0.380	0.365	0.349	0.332	0.315	0.298	0.279	0.260	0.241	0.222	0.201	0.181	0.160	0.140	0.119	0.098	0.076	0.054	0.031	0.010	-0.012	-0.034	-0.055	-0.078	-0.098	-0.120	-0.140	-0.160	-0.181	-0.201	-0.220	-0.241	-0.260	-0.279	-0.295	-0.314	-0.330	-0.346	-0.361	-0.376	-0.390	-0.404	-0.418	-0.430	-0.441	-0.452	-0.462	-0.472	-0.481	-0.489	-0.498	-0.505	-0.511	-0.516	-0.521	-0.525	-0.529	-0.532	-0.535	-0.536	-0.539	-0.539	-0.538	-0.538	-0.536	-0.535	-0.532	-0.530	-0.526	-0.524	-0.519	-0.514	-0.510	-0.504	-0.500	-0.494	-0.488	-0.481	-0.475	-0.468	-0.460	-0.454	-0.445	-0.439	-0.431	-0.425	-0.416	-0.409	-0.402	-0.395	-0.388	-0.380	-0.372	-0.366	-0.359	-0.354	-0.346	-0.340	-0.334	-0.328	-0.322	-0.318	-0.312	-0.308	-0.302	-0.299	-0.295	-0.292	-0.290	-0.289	-0.285	-0.284	-0.282	-0.281	-0.281	-0.281	-0.281	-0.282	-0.285	-0.286	-0.288	-0.290	-0.292	-0.296	-0.300	-0.304	-0.309	-0.314	-0.319	-0.325	-0.330	-0.336	-0.342	-0.350	-0.358	-0.365	-0.372	-0.381	-0.389	-0.398	-0.406	-0.416	-0.425	-0.435	-0.444	-0.454	-0.465	-0.474	-0.484	-0.495	-0.505	-0.516	-0.525	-0.536	-0.546	-0.558	-0.568	-0.578	-0.588	-0.599	-0.608	-0.618	-0.628	-0.638	-0.646	-0.655	-0.664	-0.672	-0.681	-0.689	-0.696	-0.704	-0.710	-0.716	-0.722	-0.730	-0.735	-0.740	-0.744	-0.749	-0.752	-0.755	-0.759	-0.760	-0.761	-0.764	-0.764	-0.764	-0.765	-0.764	-0.762	-0.761	-0.759	-0.756	-0.754	-0.751	-0.746	-0.741	-0.736	-0.730	-0.725	-0.719	-0.712	-0.705	-0.699	-0.690	-0.682	-0.674	-0.665	-0.656	-0.646	-0.638	-0.629	-0.619	-0.609	-0.599	-0.589	-0.579	-0.568	-0.558	-0.548	-0.538	-0.528	-0.518	-0.507	-0.498	-0.488	-0.478	-0.468	-0.459	-0.450	-0.441	-0.432	-0.424	-0.416	-0.409	-0.400	-0.394	-0.386	-0.381	-0.375	-0.369	-0.365	-0.361	-0.355	-0.352	-0.349	-0.346	-0.342	-0.340	-0.339	-0.338	-0.338	-0.336	-0.336	-0.336	-0.338	-0.339	-0.339	-0.341	-0.342	-0.345	-0.348	-0.351	-0.355	-0.358	-0.362	-0.366	-0.370	-0.374	-0.378	-0.382	-0.388	-0.392	-0.398	-0.401	-0.406	-0.411	-0.416	-0.421	-0.426	-0.430	-0.435	-0.438	-0.442	-0.446	-0.450	-0.454	-0.456	-0.459	-0.461	-0.464	-0.465	-0.468	-0.469	-0.469	-0.470	-0.470	-0.470	-0.469	-0.468	-0.466	-0.465	-0.461	-0.459	-0.455	-0.452	-0.448	-0.444	-0.439	-0.434	-0.429	-0.422	-0.415	-0.409	-0.402	-0.395	-0.388	-0.379	-0.371	-0.362	-0.354	-0.345	-0.336	-0.328	-0.319	-0.309	-0.299	-0.290	-0.280	-0.270	-0.260	-0.250	-0.240	-0.230	-0.220	-0.211	-0.201	-0.191	-0.181	-0.171	-0.162	-0.154	-0.145	-0.136	-0.126	-0.118	-0.109	-0.101	-0.094	-0.085	-0.078	-0.070	-0.061	-0.054	-0.046	-0.040	-0.034	-0.026	-0.020	-0.012	-0.006	0.001	0.008	0.014	0.019	0.025	0.031	0.038	0.044	0.050	0.056	0.062	0.069	0.075	0.081	0.088	0.092	0.099	0.105	0.111	0.118	0.124	0.131	0.138	0.142	0.149	0.156	0.162	0.169	0.176	0.182	0.189	0.195	0.202	0.209	0.215	0.222	0.229	0.235	0.242	0.249	0.255	0.261	0.269	0.275	0.280	0.286	0.294	0.300	0.306	0.312	0.319	0.325	0.331	0.336	0.342	0.348	0.354	0.359	0.364	0.369	0.375	0.379	0.384	0.388	0.392	0.398	0.401	0.406	0.409	0.412	0.416	0.420	0.424	0.426	0.430	0.431	0.435	0.436	0.439	0.441	0.442	0.444	0.445	0.446	0.448	0.448	0.449	0.449	0.448	0.448	0.446	0.446	0.444	0.444	0.441	0.439	0.435	0.434	0.430	0.426	0.422	0.419	0.414	0.409	0.404	0.399	0.391	0.386	0.379	0.372	0.364	0.358	0.349	0.340	0.330	0.321	0.312	0.302	0.290	0.280	0.269	0.258	0.245	0.234	0.220	0.208	0.194	0.180	0.166	0.152	0.138	0.122	0.108	0.091	0.076	0.060	0.045	0.029	0.012	-0.005	-0.021	-0.039	-0.055	-0.072	-0.090	-0.106	-0.124	-0.141	-0.158	-0.175	-0.192	-0.210	-0.226	-0.242	-0.259	-0.274	-0.291	-0.306	-0.321	-0.336	-0.350	-0.365	-0.380	-0.392	-0.406	-0.419	-0.431	-0.442	-0.454	-0.465	-0.476	-0.486	-0.495	-0.505	-0.512	-0.522	-0.529	-0.536	-0.542	-0.549	-0.555	-0.560	-0.564	-0.569	-0.572	-0.576	-0.579	-0.581	-0.584	-0.586	-0.589	-0.590	-0.592	-0.592	-0.595	-0.595	-0.595	-0.596	-0.596	-0.596	-0.598	-0.598	-0.598	-0.599	-0.599	-0.599	-0.599	-0.600	-0.600	-0.601	-0.600	-0.601	-0.602	-0.604	-0.604	-0.605	-0.608	-0.608	-0.610	-0.612	-0.612	-0.615	-0.618	-0.619	-0.621	-0.624	-0.625	-0.628	-0.630	-0.632	-0.635	-0.638	-0.640	-0.642	-0.645	-0.648	-0.649	-0.652	-0.654	-0.655	-0.658	-0.659	-0.661	-0.662	-0.665	-0.666	-0.668	-0.669	-0.670	-0.671	-0.672	-0.672	-0.675	-0.675	-0.675	-0.676	-0.676	-0.676	-0.678	-0.678	-0.678	-0.678	-0.678	-0.678	-0.678	-0.678	-0.678	-0.678	-0.679	-0.679	-0.680	-0.680	-0.680	-0.680	-0.681	-0.681	-0.682	-0.684	-0.684	-0.685	-0.686	-0.688	-0.688	-0.690	-0.690	-0.692	-0.692	-0.694	-0.695	-0.696	-0.698	-0.699	-0.700	-0.701	-0.702	-0.704	-0.706	-0.706	-0.708	-0.709	-0.709	-0.710	-0.711	-0.711	-0.712	-0.711	-0.711	-0.711	-0.711	-0.711	-0.710	-0.708	-0.708	-0.705	-0.704	-0.701	-0.699	-0.696	-0.692	-0.690	-0.686	-0.682	-0.680	-0.675	-0.671	-0.666	-0.662	-0.658	-0.652	-0.646	-0.641	-0.635	-0.629	-0.622	-0.616	-0.610	-0.604	-0.598	-0.591	-0.585	-0.579	-0.572	-0.565	-0.559	-0.552	-0.546	-0.540	-0.535	-0.528	-0.522	-0.518	-0.511	-0.506	-0.502	-0.498	-0.494	-0.491	-0.488	-0.484	-0.482	-0.480	-0.478	-0.476	-0.476	-0.475	-0.475	-0.475	-0.476	-0.478	-0.479	-0.482	-0.485	-0.489	-0.494	-0.498	-0.505	-0.510	-0.516	-0.524	-0.530	-0.539	-0.548	-0.556	-0.566	-0.575	-0.588	-0.598	-0.609	-0.620	-0.634	-0.646	-0.659	-0.671	-0.685	-0.698	-0.711	-0.726	-0.740	-0.754	-0.768	-0.782	-0.796	-0.811	-0.825	-0.839	-0.852	-0.866	-0.880	-0.892	-0.905	-0.918	-0.929	-0.940	-0.950	-0.961	-0.970	-0.979	-0.988	-0.996	-1.002	-1.009	-1.014	-1.018	-1.021	-1.025	-1.028	-1.030	-1.030	-1.030	-1.029	-1.028	-1.025	-1.022	-1.018	-1.012	-1.008	-1.001	-0.994	-0.986	-0.978	-0.969	-0.960	-0.950	-0.939	-0.928	-0.916	-0.902	-0.891	-0.878	-0.864	-0.851	-0.838	-0.824	-0.808	-0.794	-0.780	-0.765	-0.750	-0.735	-0.720	-0.705	-0.691	-0.675	-0.661	-0.646	-0.631	-0.618	-0.602	-0.588	-0.574	-0.560	-0.545	-0.531	-0.516	-0.504	-0.490	-0.476	-0.462	-0.450	-0.436	-0.422	-0.410	-0.396	-0.384	-0.371	-0.359	-0.345	-0.332	-0.319	-0.306	-0.295	-0.282	-0.269	-0.256	-0.245	-0.231	-0.219	-0.206	-0.195	-0.181	-0.169	-0.158	-0.146	-0.132	-0.121	-0.110	-0.098	-0.086	-0.075	-0.064	-0.052	-0.041	-0.030	-0.020	-0.009	0.002	0.012	0.022	0.032	0.042	0.052	0.062	0.071	0.081	0.090	0.099	0.109	0.118	0.128	0.135	0.145	0.152	0.161	0.170	0.179	0.189	0.198	0.206	0.215	0.224	0.232	0.244	0.254	0.262	0.272	0.282	0.295	0.305	0.316	0.328	0.340	0.351	0.364	0.376	0.390	0.402	0.416	0.431	0.445	0.460	0.474	0.489	0.505	0.520	0.536	0.552	0.568	0.584	0.600	0.618	0.632	0.650	0.666	0.682	0.699	0.715	0.730	0.745	0.760	0.775	0.789	0.802	0.818	0.830	0.842	0.854	0.866	0.876	0.888	0.898	0.906	0.915	0.922	0.929	0.935	0.941	0.946	0.950	0.952	0.955	0.958	0.959	0.960	0.960	0.959	0.956	0.954	0.951	0.949	0.944	0.939	0.934	0.929	0.922	0.916	0.908	0.901	0.894	0.886	0.879	0.870	0.861	0.854	0.845	0.838	0.830	0.821	0.814	0.806	0.799	0.791	0.786	0.779	0.772	0.768	0.762	0.760	0.756	0.752	0.750	0.749	0.749	0.748	0.748	0.750	0.751	0.754	0.759	0.764	0.769	0.775	0.782	0.790	0.799	0.809	0.820	0.831	0.842	0.856	0.871	0.885	0.900	0.916	0.932	0.950	0.968	0.986	1.006	1.025	1.046	1.068	1.089	1.110	1.132	1.155	1.179	1.201	1.225	1.249	1.272	1.296	1.321	1.345	1.369	1.392	1.416	1.440	1.462	1.488	1.510	1.532	1.556	1.579	1.601	1.624	1.645	1.666	1.686	1.706	1.726	1.746	1.764	1.784	1.802	1.819	1.836	1.854	1.870	1.885	1.900	1.914	1.929	1.941	1.956	1.969	1.980	1.992	2.005	2.016	2.026	2.038	2.047	2.058	2.069	2.079	2.086	2.096	2.106	2.116	2.125	2.134	2.142	2.151	2.160	2.170	2.180	2.188	2.198	2.208	2.216	2.228	2.238	2.248	2.258	2.268	2.279	2.290	2.301	2.312	2.325	2.335	2.349	2.360	2.372	2.385	2.398	2.411	2.424	2.436	2.449	2.462	2.476	2.490	2.502	2.515	2.528	2.541	2.554	2.565	2.579	2.591	2.602	2.614	2.626	2.636	2.648	2.658	2.669	2.678	2.688	2.696	2.705	2.712	2.721	2.729	2.735	2.741	2.746	2.751	2.756	2.760	2.764	2.768	2.770	2.772	2.775	2.776	2.778	2.778	2.779	2.778	2.776	2.775	2.774	2.771	2.769	2.765	2.762	2.759	2.755	2.750	2.746	2.741	2.735	2.730	2.724	2.719	2.711	2.706	2.699	2.691	2.685	2.678	2.670	2.662	2.654	2.646	2.639	2.630	2.622	2.615	2.606	2.598	2.589	2.580	2.571	2.561	2.552	2.544	2.534	2.525	2.515	2.506	2.496	2.486	2.476	2.466	2.455	2.444	2.434	2.424	2.412	2.400	2.389	2.379	2.366	2.354	2.342	2.330	2.318	2.304	2.291	2.276	2.264	2.250	2.235	2.221	2.206	2.191	2.176	2.161	2.145	2.129	2.112	2.096	2.079	2.062	2.045	2.027	2.009	1.990	1.972	1.952	1.934	1.916	1.896	1.878	1.859	1.839	1.819	1.798	1.778	1.756	1.735	1.715	1.695	1.674	1.652	1.631	1.609	1.588	1.565	1.545	1.522	1.500	1.479	1.456	1.434	1.412	1.390	1.368	1.345	1.324	1.301	1.279	1.256	1.234	1.211	1.188	1.165	1.142	1.119	1.096	1.074	1.050	1.028	1.005	0.982	0.960	0.938	0.914	0.892	0.869	0.848	0.825	0.801	0.779	0.758	0.736	0.715	0.692	0.670	0.649	0.629	0.608	0.588	0.568	0.548	0.528	0.507	0.489	0.470	0.452	0.434	0.416	0.399	0.382	0.365	0.349	0.332	0.316	0.302	0.286	0.271	0.258	0.244	0.230	0.215	0.202	0.190	0.178	0.165	0.152	0.141	0.129	0.118	0.106	0.094	0.082	0.071	0.060	0.049	0.038	0.026	0.014	0.004	-0.009	-0.019	-0.031	-0.044	-0.055	-0.066	-0.080	-0.092	-0.106	-0.120	-0.132	-0.148	-0.161	-0.176	-0.190	-0.206	-0.221	-0.238	-0.252	-0.269	-0.285	-0.304	-0.320	-0.338	-0.356	-0.372	-0.391	-0.410	-0.429	-0.448	-0.468	-0.486	-0.505	-0.524	-0.544	-0.564	-0.582	-0.602	-0.622	-0.644	-0.664	-0.684	-0.702	-0.722	-0.741	-0.760	-0.779	-0.799	-0.818	-0.835	-0.854	-0.870	-0.886	-0.904	-0.920	-0.936	-0.951	-0.966	-0.981	-0.995	-1.008	-1.020	-1.032	-1.044	-1.055	-1.066	-1.075	-1.085	-1.094	-1.101	-1.108	-1.115	-1.120	-1.125	-1.130	-1.134	-1.138	-1.139	-1.141	-1.142	-1.142	-1.142	-1.141	-1.140	-1.139	-1.136	-1.132	-1.130	-1.126	-1.121	-1.116	-1.111	-1.105	-1.100	-1.092	-1.086	-1.079	-1.071	-1.064	-1.056	-1.049	-1.041	-1.034	-1.025	-1.018	-1.008	-1.000	-0.991	-0.984	-0.975	-0.968	-0.960	-0.952	-0.946	-0.939	-0.931	-0.926	-0.919	-0.914	-0.908	-0.901	-0.896	-0.892	-0.888	-0.884	-0.879	-0.876	-0.872	-0.871	-0.868	-0.865	-0.864	-0.862	-0.862	-0.860	-0.860	-0.860	-0.861	-0.860	-0.861	-0.862	-0.864	-0.865	-0.866	-0.869	-0.870	-0.872	-0.875	-0.876	-0.879	-0.881	-0.884	-0.886	-0.889	-0.891	-0.894	-0.898	-0.900	-0.902	-0.905	-0.909	-0.910	-0.914	-0.915	-0.919	-0.921	-0.924	-0.926	-0.930	-0.931	-0.935	-0.938	-0.941	-0.944	-0.946	-0.949	-0.954	-0.956	-0.960	-0.964	-0.968	-0.971	-0.975	-0.980	-0.984	-0.988	-0.994	-0.999	-1.005	-1.011	-1.016	-1.022	-1.030	-1.035	-1.042	-1.051	-1.058	-1.066	-1.074	-1.084	-1.091	-1.101	-1.110	-1.119	-1.130	-1.139	-1.149	-1.159	-1.170	-1.180	-1.189	-1.200	-1.210	-1.220	-1.230	-1.240	-1.249	-1.259	-1.268	-1.276	-1.285	-1.294	-1.301	-1.309	-1.315	-1.320	-1.326	-1.331	-1.336	-1.339	-1.342	-1.345	-1.346	-1.348	-1.348	-1.348	-1.346	-1.342	-1.341	-1.336	-1.332	-1.328	-1.320	-1.314	-1.308	-1.299	-1.289	-1.280	-1.269	-1.259	-1.248	-1.235	-1.221	-1.209	-1.194	-1.179	-1.165	-1.148	-1.132	-1.116	-1.100	-1.084	-1.066	-1.049	-1.031	-1.014	-0.996	-0.980	-0.961	-0.942	-0.926	-0.909	-0.891	-0.874	-0.855	-0.839	-0.821	-0.805	-0.789	-0.771	-0.756	-0.739	-0.724	-0.708	-0.694	-0.679	-0.664	-0.650	-0.636	-0.624	-0.610	-0.598	-0.586	-0.574	-0.561	-0.551	-0.541	-0.530	-0.521	-0.511	-0.502	-0.494	-0.485	-0.479	-0.470	-0.464	-0.458	-0.451	-0.446	-0.440	-0.435	-0.430	-0.428	-0.424	-0.420	-0.418	-0.414	-0.412	-0.411	-0.410	-0.410	-0.410	-0.410	-0.410	-0.411	-0.412	-0.414	-0.418	-0.419	-0.421	-0.425	-0.428	-0.432	-0.436	-0.440	-0.446	-0.450	-0.456	-0.461	-0.469	-0.475	-0.481	-0.488	-0.495	-0.501	-0.509	-0.516	-0.525	-0.532	-0.540	-0.548	-0.556	-0.564	-0.571	-0.579	-0.588	-0.595	-0.602	-0.610	-0.618	-0.625	-0.631	-0.639	-0.644	-0.651	-0.658	-0.662	-0.668	-0.674	-0.678	-0.682	-0.686	-0.690	-0.694	-0.698	-0.700	-0.702	-0.704	-0.705	-0.706	-0.708	-0.708	-0.709	-0.708	-0.706	-0.706	-0.704	-0.701	-0.700	-0.698	-0.694	-0.691	-0.686	-0.684	-0.680	-0.676	-0.672	-0.668	-0.662	-0.659	-0.654	-0.649	-0.645	-0.640	-0.635	-0.630	-0.625	-0.620	-0.616	-0.611	-0.608	-0.604	-0.599	-0.595	-0.592	-0.589	-0.585	-0.582	-0.579	-0.576	-0.574	-0.571	-0.571	-0.569	-0.568	-0.568	-0.566	-0.566	-0.566	-0.568	-0.569	-0.569	-0.570	-0.571	-0.574	-0.575	-0.576	-0.579	-0.580	-0.584	-0.585	-0.589	-0.591	-0.595	-0.598	-0.601	-0.604	-0.608	-0.610	-0.612	-0.615	-0.618	-0.622	-0.625	-0.628	-0.629	-0.632	-0.635	-0.636	-0.638	-0.640	-0.641	-0.641	-0.642	-0.644	-0.644	-0.644	-0.644	-0.642	-0.641	-0.641	-0.639	-0.638	-0.635	-0.632	-0.630	-0.628	-0.624	-0.620	-0.616	-0.614	-0.609	-0.604	-0.600	-0.595	-0.590	-0.585	-0.580	-0.574	-0.569	-0.564	-0.558	-0.551	-0.546	-0.540	-0.535	-0.530	-0.524	-0.519	-0.512	-0.507	-0.501	-0.496	-0.492	-0.486	-0.482	-0.478	-0.474	-0.469	-0.464	-0.460	-0.456	-0.452	-0.448	-0.445	-0.441	-0.438	-0.435	-0.431	-0.428	-0.424	-0.421	-0.418	-0.414	-0.412	-0.408	-0.405	-0.401	-0.399	-0.395	-0.392	-0.389	-0.385	-0.381	-0.376	-0.372	-0.369	-0.364	-0.360	-0.355	-0.350	-0.344	-0.338	-0.331	-0.326	-0.320	-0.314	-0.306	-0.300	-0.292	-0.286	-0.279	-0.270	-0.262	-0.255	-0.246	-0.240	-0.232	-0.224	-0.216	-0.208	-0.200	-0.192	-0.184	-0.176	-0.168	-0.160	-0.151	-0.144	-0.135	-0.128	-0.121	-0.114	-0.105	-0.099	-0.091	-0.085	-0.079	-0.071	-0.066	-0.059	-0.054	-0.048	-0.042	-0.036	-0.030	-0.024	-0.019	-0.012	-0.008	-0.002	0.002	0.009	0.014	0.019	0.025	0.030	0.038	0.042	0.049	0.055	0.061	0.068	0.074	0.081	0.089	0.095	0.102	0.110	0.119	0.126	0.135	0.144	0.152	0.162	0.171	0.180	0.190	0.201	0.211	0.221	0.231	0.241	0.252	0.262	0.274	0.285	0.296	0.308	0.319	0.330	0.341	0.352	0.364	0.374	0.386	0.396	0.408	0.418	0.429	0.439	0.449	0.459	0.468	0.478	0.488	0.495	0.505	0.512	0.521	0.529	0.536	0.544	0.551	0.558	0.564	0.571	0.576	0.581	0.588	0.591	0.598	0.601	0.605	0.609	0.612	0.615	0.619	0.621	0.624	0.626	0.629	0.630	0.631	0.634	0.635	0.635	0.638	0.638	0.638	0.640	0.640	0.640	0.640	0.640	0.641	0.641	0.641	0.641	0.641	0.640	0.640	0.640	0.640	0.640	0.639	0.640	0.640	0.640	0.640	0.640	0.640	0.640	0.640	0.640	0.640	0.640	0.640	0.641	0.641	0.641	0.641	0.641	0.641	0.642	0.642	0.644	0.644	0.644	0.645	0.645	0.646	0.646	0.646	0.648	0.649	0.649	0.649	0.650	0.650	0.651	0.652	0.652	0.652	0.655	0.656	0.656	0.656	0.656	0.658	0.658	0.658	0.659	0.659	0.660	0.660	0.659	0.660	0.659	0.659	0.660	0.659	0.660	0.659	0.659	0.658	0.658	0.656	0.655	0.654	0.652	0.650	0.650	0.649	0.645	0.644	0.641	0.639	0.635	0.632	0.630	0.626	0.622	0.619	0.616	0.612	0.606	0.602	0.598	0.594	0.589	0.582	0.578	0.571	0.566	0.560	0.554	0.548	0.541	0.534	0.529	0.521	0.514	0.506	0.499	0.491	0.484	0.478	0.469	0.462	0.454	0.446	0.438	0.430	0.422	0.415	0.406	0.399	0.390	0.382	0.375	0.368	0.359	0.351	0.344	0.336	0.329	0.321	0.314	0.305	0.299	0.291	0.285	0.276	0.270	0.262	0.258	0.250	0.244	0.238	0.231	0.225	0.220	0.214	0.208	0.202	0.198	0.192	0.189	0.184	0.180	0.176	0.171	0.168	0.165	0.162	0.159	0.156	0.154	0.151	0.149	0.148	0.146	0.145	0.144	0.142	0.141	0.141	0.141	0.141	0.141	0.141	0.142	0.142	0.144	0.144	0.146	0.148	0.150	0.151	0.152	0.154	0.156	0.159	0.160	0.162	0.165	0.166	0.170	0.172	0.175	0.178	0.180	0.182	0.186	0.189	0.191	0.194	0.196	0.199	0.201	0.204	0.206	0.209	0.210	0.214	0.215	0.218	0.219	0.221	0.224	0.225	0.228	0.229	0.231	0.232	0.234	0.236	0.236	0.239	0.240	0.240	0.241	0.244	0.244	0.246	0.248	0.249	0.250	0.251	0.254	0.254	0.255	0.256	0.259	0.260	0.261	0.262	0.264	0.265	0.268	0.269	0.271	0.272	0.274	0.276	0.279	0.281	0.282	0.285	0.288	0.291	0.294	0.296	0.300	0.301	0.302	0.306	0.309	0.311	0.314	0.316	0.319	0.321	0.324	0.326	0.328	0.330	0.332	0.335	0.336	0.340	0.341	0.342	0.345	0.346	0.349	0.350	0.351	0.352	0.355	0.358	0.359	0.361	0.362	0.364	0.365	0.368	0.370	0.371	0.374	0.376	0.379	0.380	0.382	0.386	0.389	0.392	0.396	0.399	0.402	0.408	0.411	0.418	0.421	0.426	0.432	0.438	0.445	0.451	0.458	0.465	0.472	0.481	0.489	0.498	0.506	0.515	0.525	0.534	0.544	0.552	0.564	0.574	0.584	0.594	0.604	0.614	0.624	0.634	0.644	0.652	0.662	0.672	0.681	0.690	0.698	0.705	0.712	0.719	0.726	0.731	0.736	0.741	0.746	0.749	0.751	0.752	0.752	0.754	0.754	0.752	0.749	0.748	0.742	0.738	0.732	0.726	0.719	0.710	0.701	0.691	0.681	0.669	0.658	0.645	0.632	0.618	0.604	0.588	0.571	0.556	0.539	0.521	0.504	0.485	0.468	0.449	0.430	0.410	0.390	0.370	0.351	0.331	0.312	0.292	0.272	0.252	0.232	0.212	0.192	0.172	0.155	0.135	0.115	0.098	0.079	0.060	0.041	0.024	0.008	-0.010	-0.028	-0.042	-0.060	-0.075	-0.091	-0.106	-0.120	-0.134	-0.149	-0.162	-0.176	-0.189	-0.200	-0.212	-0.224	-0.235	-0.246	-0.256	-0.266	-0.276	-0.285	-0.292	-0.301	-0.309	-0.316	-0.322	-0.329	-0.334	-0.340	-0.344	-0.349	-0.352	-0.355	-0.358	-0.359	-0.360	-0.361	-0.361	-0.361	-0.360	-0.359	-0.358	-0.355	-0.351	-0.348	-0.344	-0.340	-0.335	-0.329	-0.322	-0.318	-0.309	-0.302	-0.295	-0.288	-0.280	-0.270	-0.262	-0.252	-0.242	-0.234	-0.224	-0.215	-0.205	-0.195	-0.185	-0.175	-0.165	-0.155	-0.146	-0.136	-0.126	-0.118	-0.108	-0.099	-0.091	-0.081	-0.074	-0.066	-0.059	-0.052	-0.045	-0.039	-0.032	-0.026	-0.021	-0.016	-0.010	-0.005	-0.002	0.001	0.005	0.008	0.011	0.014	0.018	0.019	0.021	0.024	0.026	0.028	0.030	0.031	0.034	0.036	0.038	0.039	0.041	0.045	0.046	0.049	0.051	0.055	0.058	0.060	0.064	0.069	0.072	0.076	0.081	0.086	0.092	0.096	0.102	0.109	0.115	0.121	0.128	0.134	0.141	0.148	0.155	0.164	0.170	0.178	0.185	0.192	0.200	0.206	0.215	0.222	0.229	0.236	0.242	0.249	0.255	0.261	0.268	0.272	0.278	0.282	0.288	0.291	0.295	0.299	0.301	0.305	0.308	0.310	0.311	0.314	0.314	0.315	0.316	0.316	0.318	0.316	0.316	0.315	0.314	0.314	0.312	0.310	0.309	0.308	0.306	0.304	0.301	0.299	0.296	0.295	0.291	0.290	0.288	0.284	0.281	0.280	0.276	0.274	0.272	0.269	0.268	0.265	0.261	0.259	0.256	0.252	0.250	0.248	0.245	0.242	0.240	0.236	0.234	0.231	0.229	0.225	0.222	0.219	0.216	0.214	0.210	0.206	0.204	0.200	0.196	0.192	0.189	0.185	0.181	0.178	0.174	0.170	0.166	0.162	0.158	0.154	0.150	0.146	0.142	0.139	0.135	0.130	0.128	0.122	0.119	0.116	0.111	0.108	0.104	0.101	0.098	0.095	0.091	0.088	0.085	0.082	0.078	0.075	0.074	0.071	0.069	0.066	0.064	0.062	0.060	0.058	0.056	0.055	0.052	0.051	0.049	0.048	0.046	0.045	0.044	0.042	0.040	0.039	0.039	0.036	0.035	0.032	0.030	0.030	0.028	0.026	0.024	0.021	0.020	0.016	0.015	0.011	0.009	0.006	0.004	0.000	-0.004	-0.008	-0.011	-0.015	-0.019	-0.024	-0.028	-0.032	-0.036	-0.041	-0.046	-0.051	-0.056	-0.062	-0.069	-0.074	-0.080	-0.088	-0.094	-0.100	-0.106	-0.114	-0.119	-0.126	-0.132	-0.140	-0.146	-0.154	-0.160	-0.168	-0.174	-0.181	-0.188	-0.194	-0.201	-0.208	-0.215	-0.220	-0.226	-0.232	-0.239	-0.245	-0.250	-0.256	-0.261	-0.266	-0.271	-0.276	-0.280	-0.284	-0.289	-0.292	-0.296	-0.300	-0.302	-0.305	-0.309	-0.311	-0.314	-0.315	-0.318	-0.320	-0.321	-0.322	-0.324	-0.325	-0.325	-0.326	-0.326	-0.326	-0.326	-0.326	-0.325	-0.326	-0.325	-0.324	-0.322	-0.320	-0.319	-0.318	-0.315	-0.314	-0.311	-0.310	-0.306	-0.304	-0.300	-0.298	-0.295	-0.291	-0.286	-0.282	-0.279	-0.275	-0.270	-0.264	-0.259	-0.254	-0.248	-0.242	-0.236	-0.231	-0.225	-0.219	-0.212	-0.204	-0.198	-0.190	-0.184	-0.176	-0.169	-0.161	-0.151	-0.142	-0.135	-0.128	-0.119	-0.110	-0.102	-0.094	-0.086	-0.078	-0.069	-0.060	-0.051	-0.042	-0.035	-0.025	-0.018	-0.009	0.000	0.008	0.016	0.025	0.032	0.041	0.049	0.058	0.065	0.072	0.080	0.088	0.095	0.101	0.109	0.116	0.122	0.129	0.136	0.142	0.149	0.155	0.161	0.166	0.174	0.179	0.185	0.190	0.196	0.201	0.208	0.211	0.218	0.221	0.228	0.231	0.238	0.241	0.246	0.250	0.255	0.259	0.264	0.266	0.270	0.274	0.278	0.280	0.284	0.286	0.289	0.291	0.295	0.296	0.298	0.300	0.302	0.304	0.305	0.305	0.306	0.308	0.306	0.306	0.306	0.305	0.304	0.302	0.302	0.300	0.298	0.296	0.295	0.292	0.289	0.286	0.284	0.280	0.278	0.275	0.271	0.268	0.264	0.261	0.256	0.254	0.249	0.246	0.242	0.239	0.235	0.232	0.228	0.225	0.222	0.220	0.218	0.216	0.212	0.211	0.210	0.209	0.209	0.209	0.209	0.209	0.210	0.211	0.211	0.214	0.216	0.220	0.224	0.226	0.231	0.236	0.240	0.246	0.252	0.258	0.265	0.271	0.279	0.288	0.295	0.302	0.311	0.321	0.330	0.340	0.349	0.359	0.369	0.379	0.390	0.400	0.411	0.421	0.432	0.442	0.452	0.464	0.475	0.485	0.495	0.505	0.515	0.525	0.536	0.545	0.555	0.564	0.572	0.580	0.588	0.596	0.604	0.611	0.618	0.625	0.631	0.638	0.642	0.648	0.652	0.658	0.659	0.662	0.666	0.669	0.671	0.674	0.675	0.678	0.678	0.679	0.680	0.680	0.680	0.680	0.680	0.679	0.678	0.676	0.676	0.674	0.672	0.671	0.670	0.668	0.666	0.665	0.662	0.660	0.659	0.658	0.655	0.652	0.651	0.651	0.649	0.648	0.646	0.645	0.645	0.644	0.644	0.642	0.642	0.641	0.642	0.642	0.642	0.642	0.644	0.645	0.646	0.648	0.649	0.650	0.651	0.652	0.655	0.656	0.658	0.660	0.661	0.664	0.665	0.668	0.669	0.670	0.672	0.674	0.675	0.678	0.679	0.678	0.679	0.680	0.679	0.679	0.678	0.678	0.676	0.675	0.672	0.669	0.668	0.664	0.659	0.654	0.649	0.644	0.636	0.630	0.622	0.615	0.608	0.598	0.589	0.579	0.569	0.556	0.546	0.534	0.522	0.510	0.496	0.481	0.466	0.452	0.436	0.421	0.405	0.389	0.372	0.355	0.338	0.320	0.302	0.284	0.265	0.246	0.229	0.209	0.190	0.171	0.154	0.134	0.114	0.096	0.078	0.058	0.040	0.022	0.004	-0.015	-0.032	-0.050	-0.068	-0.085	-0.101	-0.118	-0.134	-0.150	-0.164	-0.179	-0.192	-0.206	-0.220	-0.231	-0.245	-0.256	-0.268	-0.276	-0.286	-0.296	-0.305	-0.314	-0.320	-0.326	-0.332	-0.339	-0.344	-0.348	-0.351	-0.354	-0.358	-0.360	-0.360	-0.361	-0.361	-0.361	-0.360	-0.359	-0.356	-0.355	-0.351	-0.349	-0.344	-0.341	100.000	5.000	2.000	1.000	5.000	0.000	0.000	0.000	0.000	0.000	0.000	0.000	0.000	0.000	0.000	0.000	0.000	0.000	3.590	3.609	3.626	3.642	3.659	3.675	3.691	3.705	3.719	3.731	3.744	3.754	3.764	3.772	3.780	3.788	3.794	3.799	3.802	3.805	3.806	3.808	3.808	3.806	3.804	3.800	3.795	3.790	3.782	3.776	3.766	3.758	3.745	3.735	3.722	3.709	3.694	3.680	3.662	3.646	3.628	3.609	3.590	3.570	3.549	3.529	3.506	3.484	3.461	3.436	3.412	3.388	3.362	3.336	3.310	3.285	3.258	3.231	3.204	3.176	3.149	3.121	3.094	3.065	3.036	3.009	2.980	2.952	2.924	2.895	2.866	2.839	2.810	2.782	2.755	2.728	2.699	2.672	2.645	2.619	2.591	2.565	2.539	2.514	2.486	2.461	2.436	2.411	2.386	2.362	2.338	2.314	2.290	2.266	2.244	2.220	2.196	2.174	2.152	2.130	2.108	2.085	2.064	2.040	2.020	1.998	1.976	1.954	1.934	1.912	1.892	1.871	1.850	1.830	1.809	1.786	1.766	1.746	1.725	1.705	1.685	1.664	1.644	1.624	1.604	1.582	1.562	1.542	1.524	1.504	1.484	1.465	1.445	1.426	1.408	1.389	1.370	1.352	1.334	1.316	1.299	1.282	1.264	1.248	1.231	1.215	1.200	1.184	1.170	1.155	1.141	1.128	1.114	1.101	1.090	1.078	1.065	1.054	1.044	1.034	1.025	1.015	1.006	0.999	0.990	0.982	0.976	0.969	0.964	0.958	0.952	0.949	0.945	0.941	0.938	0.935	0.934	0.932	0.930	0.930	0.930	0.929	0.929	0.929	0.930	0.931	0.934	0.935	0.938	0.939	0.942	0.945	0.948	0.950	0.954	0.958	0.961	0.965	0.969	0.971	0.975	0.979	0.982	0.986	0.990	0.995	0.999	1.001	1.004	1.006	1.009	1.012	1.014	1.016	1.018	1.019	1.020	1.020	1.020	1.019	1.018	1.015	1.014	1.010	1.008	1.002	0.999	0.994	0.989	0.981	0.975	0.968	0.960	0.950	0.941	0.932	0.921	0.910	0.899	0.886	0.875	0.860	0.848	0.834	0.820	0.805	0.790	0.774	0.758	0.740	0.725	0.709	0.690	0.674	0.655	0.639	0.621	0.605	0.586	0.570	0.552	0.536	0.520	0.504	0.488	0.472	0.456	0.441	0.429	0.414	0.401	0.389	0.376	0.365	0.354	0.345	0.335	0.325	0.318	0.311	0.304	0.299	0.294	0.289	0.286	0.282	0.282	0.280	0.280	0.279	0.280	0.282	0.284	0.288	0.290	0.294	0.298	0.302	0.308	0.314	0.320	0.325	0.331	0.338	0.345	0.352	0.359	0.366	0.374	0.380	0.386	0.392	0.399	0.405	0.411	0.415	0.421	0.425	0.430	0.434	0.436	0.440	0.441	0.441	0.441	0.441	0.441	0.440	0.438	0.435	0.431	0.426	0.422	0.418	0.411	0.404	0.396	0.388	0.379	0.370	0.360	0.350	0.339	0.326	0.315	0.302	0.290	0.279	0.265	0.252	0.239	0.225	0.211	0.198	0.184	0.171	0.158	0.145	0.131	0.119	0.106	0.095	0.084	0.071	0.061	0.051	0.041	0.032	0.024	0.016	0.009	0.001	-0.004	-0.009	-0.015	-0.019	-0.022	-0.026	-0.029	-0.030	-0.031	-0.031	-0.031	-0.031	-0.030	-0.030	-0.028	-0.025	-0.021	-0.019	-0.015	-0.010	-0.006	-0.002	0.004	0.008	0.014	0.019	0.025	0.029	0.035	0.040	0.046	0.051	0.056	0.062	0.068	0.071	0.076	0.081	0.085	0.089	0.092	0.096	0.100	0.101	0.105	0.108	0.109	0.111	0.114	0.114	0.116	0.116	0.118	0.118	0.119	0.119	0.118	0.119	0.118	0.118	0.119	0.118	0.118	0.118	0.118	0.119	0.119	0.119	0.120	0.121	0.122	0.122	0.124	0.126	0.129	0.131	0.132	0.136	0.140	0.142	0.148	0.151	0.156	0.160	0.165	0.171	0.178	0.182	0.189	0.195	0.201	0.209	0.216	0.224	0.231	0.239	0.248	0.255	0.262	0.271	0.279	0.286	0.295	0.302	0.310	0.319	0.328	0.335	0.342	0.351	0.358	0.366	0.372	0.381	0.388	0.396	0.402	0.409	0.415	0.421	0.428	0.434	0.440	0.446	0.451	0.456	0.462	0.468	0.472	0.476	0.481	0.485	0.490	0.494	0.498	0.500	0.504	0.507	0.510	0.512	0.515	0.518	0.521	0.524	0.525	0.528	0.529	0.530	0.531	0.532	0.532	0.534	0.534	0.535	0.535	0.534	0.534	0.534	0.532	0.531	0.529	0.528	0.526	0.524	0.520	0.519	0.515	0.511	0.509	0.504	0.499	0.495	0.490	0.484	0.479	0.472	0.466	0.460	0.454	0.446	0.439	0.431	0.424	0.415	0.408	0.400	0.390	0.381	0.372	0.362	0.354	0.344	0.334	0.324	0.314	0.305	0.295	0.285	0.274	0.265	0.255	0.244	0.235	0.224	0.214	0.205	0.195	0.186	0.176	0.168	0.159	0.149	0.141	0.134	0.125	0.116	0.110	0.102	0.096	0.090	0.084	0.078	0.072	0.068	0.062	0.058	0.054	0.050	0.048	0.044	0.041	0.039	0.038	0.036	0.035	0.034	0.034	0.032	0.034	0.034	0.035	0.035	0.038	0.039	0.041	0.042	0.045	0.049	0.050	0.054	0.058	0.061	0.064	0.068	0.071	0.075	0.079	0.082	0.086	0.091	0.095	0.100	0.104	0.108	0.111	0.116	0.121	0.125	0.130	0.134	0.138	0.142	0.146	0.151	0.155	0.160	0.164	0.170	0.174	0.178	0.182	0.188	0.192	0.198	0.201	0.206	0.211	0.218	0.221	0.228	0.232	0.239	0.244	0.250	0.255	0.261	0.268	0.275	0.281	0.288	0.296	0.304	0.311	0.319	0.326	0.335	0.345	0.352	0.362	0.372	0.381	0.391	0.402	0.412	0.424	0.434	0.445	0.456	0.468	0.479	0.490	0.502	0.514	0.525	0.536	0.549	0.561	0.572	0.584	0.595	0.606	0.618	0.629	0.640	0.651	0.662	0.672	0.682	0.694	0.702	0.712	0.722	0.731	0.739	0.748	0.756	0.764	0.771	0.779	0.786	0.791	0.798	0.804	0.810	0.815	0.820	0.824	0.829	0.832	0.836	0.841	0.844	0.846	0.850	0.854	0.856	0.859	0.860	0.862	0.865	0.866	0.869	0.870	0.872	0.875	0.876	0.879	0.880	0.882	0.885	0.888	0.889	0.890	0.894	0.895	0.898	0.901	0.902	0.905	0.908	0.910	0.912	0.915	0.918	0.920	0.921	0.924	0.926	0.929	0.930	0.932	0.934	0.936	0.938	0.938	0.939	0.941	0.941	0.941	0.942	0.941	0.942	0.941	0.940	0.939	0.938	0.935	0.934	0.930	0.928	0.924	0.921	0.918	0.914	0.909	0.905	0.901	0.895	0.890	0.885	0.880	0.875	0.869	0.862	0.858	0.852	0.846	0.840	0.835	0.829	0.825	0.819	0.814	0.809	0.804	0.801	0.798	0.792	0.789	0.786	0.784	0.781	0.780	0.779	0.778	0.776	0.778	0.778	0.779	0.780	0.781	0.784	0.786	0.790	0.792	0.798	0.801	0.806	0.811	0.816	0.822	0.829	0.835	0.840	0.848	0.855	0.861	0.869	0.875	0.882	0.890	0.898	0.905	0.912	0.919	0.928	0.932	0.940	0.948	0.954	0.960	0.965	0.971	0.978	0.982	0.986	0.991	0.995	1.000	1.002	1.005	1.009	1.011	1.014	1.015	1.018	1.019	1.020	1.020	1.021	1.020	1.021	1.020	1.020	1.019	1.018	1.016	1.015	1.015	1.014	1.011	1.010	1.009	1.008	1.006	1.005	1.004	1.002	1.001	1.001	1.000	0.999	1.000	0.999	0.999	1.000	1.000	1.001	1.001	1.002	1.005	1.006	1.008	1.010	1.012	1.015	1.019	1.021	1.026	1.029	1.032	1.038	1.041	1.045	1.050	1.056	1.060	1.065	1.071	1.076	1.082	1.089	1.094	1.101	1.106	1.114	1.120	1.128	1.134	1.140	1.146	1.154	1.160	1.169	1.175	1.182	1.189	1.196	1.202	1.210	1.216	1.224	1.230	1.238	1.244	1.251	1.259	1.265	1.271	1.279	1.285	1.292	1.299	1.305	1.311	1.318	1.322	1.329	1.334	1.339	1.344	1.349	1.354	1.358	1.361	1.365	1.369	1.371	1.374	1.376	1.378	1.380	1.381	1.381	1.381	1.381	1.381	1.380	1.379	1.376	1.375	1.372	1.369	1.365	1.361	1.358	1.352	1.348	1.341	1.335	1.329	1.321	1.315	1.306	1.300	1.291	1.282	1.274	1.265	1.256	1.246	1.238	1.226	1.216	1.206	1.196	1.186	1.175	1.164	1.154	1.142	1.132	1.122	1.112	1.101	1.090	1.079	1.070	1.059	1.049	1.039	1.029	1.019	1.009	0.999	0.990	0.980	0.971	0.962	0.952	0.944	0.935	0.926	0.918	0.909	0.901	0.892	0.884	0.876	0.869	0.860	0.851	0.844	0.836	0.830	0.821	0.814	0.806	0.800	0.792	0.784	0.778	0.770	0.762	0.755	0.749	0.740	0.734	0.726	0.720	0.712	0.705	0.698	0.691	0.684	0.679	0.671	0.665	0.659	0.651	0.645	0.639	0.634	0.628	0.621	0.615	0.609	0.604	0.599	0.594	0.589	0.584	0.579	0.574	0.570	0.566	0.562	0.558	0.554	0.550	0.546	0.542	0.539	0.535	0.532	0.529	0.525	0.522	0.519	0.516	0.512	0.510	0.506	0.504	0.499	0.496	0.492	0.490	0.486	0.482	0.479	0.474	0.470	0.465	0.461	0.456	0.452	0.446	0.441	0.435	0.429	0.422	0.416	0.410	0.402	0.396	0.389	0.381	0.374	0.365	0.358	0.349	0.340	0.331	0.322	0.314	0.304	0.295	0.286	0.278	0.268	0.260	0.251	0.242	0.232	0.224	0.215	0.206	0.198	0.189	0.180	0.174	0.166	0.159	0.151	0.145	0.139	0.132	0.128	0.122	0.118	0.115	0.111	0.108	0.105	0.104	0.102	0.101	0.101	0.104	0.105	0.106	0.109	0.111	0.115	0.121	0.125	0.131	0.139	0.145	0.154	0.162	0.172	0.182	0.194	0.205	0.218	0.230	0.244	0.259	0.274	0.290	0.306	0.322	0.340	0.359	0.378	0.398	0.418	0.438	0.459	0.480	0.502	0.525	0.548	0.570	0.594	0.618	0.640	0.665	0.690	0.714	0.738	0.761	0.786	0.810	0.834	0.859	0.881	0.905	0.929	0.951	0.974	0.995	1.018	1.038	1.058	1.078	1.098	1.115	1.132	1.149	1.165	1.180	1.194	1.208	1.220	1.231	1.241	1.250	1.259	1.266	1.272	1.278	1.281	1.284	1.286	1.288	1.288	1.286	1.284	1.281	1.278	1.272	1.266	1.260	1.254	1.245	1.235	1.225	1.216	1.204	1.191	1.180	1.168	1.154	1.140	1.125	1.110	1.095	1.080	1.064	1.049	1.034	1.018	1.000	0.984	0.968	0.950	0.932	0.918	0.900	0.882	0.866	0.849	0.832	0.816	0.800	0.784	0.768	0.751	0.736	0.721	0.706	0.691	0.675	0.660	0.646	0.632	0.619	0.605	0.590	0.578	0.565	0.552	0.540	0.528	0.516	0.505	0.494	0.482	0.471	0.461	0.451	0.441	0.432	0.424	0.415	0.408	0.400	0.392	0.386	0.380	0.374	0.369	0.364	0.360	0.356	0.352	0.350	0.349	0.346	0.346	0.345	0.346	0.348	0.349	0.350	0.352	0.355	0.359	0.362	0.368	0.372	0.378	0.382	0.389	0.395	0.404	0.410	0.419	0.426	0.434	0.441	0.451	0.459	0.468	0.476	0.486	0.494	0.504	0.512	0.521	0.529	0.538	0.546	0.555	0.562	0.571	0.579	0.585	0.594	0.600	0.606	0.612	0.618	0.624	0.630	0.635	0.641	0.645	0.650	0.654	0.658	0.661	0.665	0.669	0.674	0.678	0.681	0.685	0.689	0.694	0.696	0.701	0.706	0.710	0.715	0.720	0.726	0.731	0.738	0.745	0.751	0.759	0.766	0.775	0.785	0.794	0.804	0.814	0.825	0.836	0.848	0.860	0.874	0.886	0.901	0.915	0.930	0.944	0.960	0.976	0.991	1.008	1.025	1.042	1.059	1.076	1.092	1.110	1.128	1.145	1.161	1.178	1.195	1.212	1.229	1.245	1.260	1.276	1.291	1.306	1.320	1.334	1.346	1.360	1.372	1.384	1.395	1.406	1.418	1.428	1.436	1.445	1.452	1.460	1.466	1.472	1.479	1.482	1.488	1.491	1.495	1.498	1.500	1.501	1.502	1.504	1.504	1.502	1.501	1.501	1.499	1.498	1.495	1.492	1.489	1.486	1.482	1.476	1.472	1.469	1.464	1.459	1.452	1.448	1.440	1.435	1.429	1.421	1.416	1.409	1.401	1.395	1.388	1.380	1.374	1.366	1.359	1.351	1.344	1.336	1.329	1.321	1.314	1.306	1.300	1.292	1.285	1.278	1.271	1.264	1.258	1.251	1.244	1.239	1.231	1.226	1.221	1.215	1.210	1.206	1.201	1.198	1.194	1.190	1.186	1.182	1.180	1.179	1.176	1.174	1.172	1.171	1.171	1.171	1.170	1.170	1.171	1.171	1.172	1.175	1.176	1.179	1.181	1.184	1.186	1.189	1.194	1.196	1.200	1.202	1.208	1.211	1.216	1.220	1.225	1.230	1.234	1.238	1.241	1.246	1.249	1.252	1.256	1.260	1.262	1.265	1.269	1.270	1.271	1.274	1.274	1.274	1.275	1.274	1.271	1.270	1.268	1.264	1.261	1.258	1.251	1.245	1.240	1.232	1.225	1.216	1.206	1.196	1.186	1.174	1.161	1.148	1.134	1.119	1.104	1.089	1.071	1.056	1.039	1.019	1.001	0.982	0.962	0.942	0.924	0.904	0.882	0.861	0.840	0.820	0.799	0.776	0.756	0.734	0.714	0.692	0.672	0.652	0.632	0.612	0.592	0.574	0.556	0.538	0.520	0.504	0.486	0.471	0.456	0.441	0.428	0.415	0.404	0.391	0.380	0.370	0.361	0.352	0.344	0.338	0.331	0.325	0.320	0.316	0.312	0.310	0.309	0.308	0.306	0.306	0.308	0.309	0.310	0.312	0.316	0.320	0.325	0.329	0.334	0.340	0.346	0.352	0.359	0.366	0.374	0.382	0.390	0.400	0.409	0.419	0.428	0.438	0.448	0.459	0.470	0.480	0.491	0.502	0.514	0.525	0.536	0.548	0.560	0.571	0.584	0.596	0.608	0.620	0.632	0.644	0.658	0.669	0.680	0.694	0.705	0.718	0.729	0.741	0.752	0.765	0.776	0.788	0.800	0.810	0.821	0.832	0.844	0.855	0.865	0.876	0.886	0.895	0.906	0.915	0.925	0.934	0.942	0.951	0.959	0.969	0.976	0.984	0.991	0.998	1.005	1.012	1.019	1.025	1.030	1.036	1.041	1.046	1.051	1.056	1.060	1.065	1.068	1.071	1.074	1.075	1.079	1.079	1.081	1.082	1.084	1.084	1.084	1.084	1.082	1.082	1.080	1.079	1.076	1.074	1.070	1.068	1.064	1.059	1.055	1.050	1.045	1.039	1.032	1.026	1.020	1.012	1.005	0.998	0.989	0.980	0.970	0.961	0.951	0.942	0.931	0.921	0.910	0.899	0.888	0.876	0.865	0.854	0.841	0.829	0.818	0.805	0.792	0.780	0.768	0.755	0.742	0.731	0.719	0.708	0.695	0.682	0.671	0.659	0.648	0.638	0.626	0.615	0.606	0.596	0.588	0.579	0.569	0.560	0.552	0.545	0.538	0.531	0.525	0.520	0.515	0.509	0.504	0.501	0.498	0.494	0.491	0.490	0.488	0.485	0.485	0.484	0.484	0.484	0.484	0.486	0.486	0.488	0.489	0.491	0.494	0.496	0.499	0.502	0.507	0.510	0.515	0.518	0.521	0.528	0.531	0.535	0.541	0.545	0.550	0.555	0.560	0.565	0.570	0.575	0.580	0.585	0.590	0.595	0.600	0.605	0.609	0.614	0.619	0.622	0.626	0.631	0.634	0.638	0.641	0.644	0.646	0.649	0.650	0.652	0.655	0.656	0.658	0.659	0.659	0.659	0.659	0.659	0.658	0.658	0.655	0.654	0.651	0.650	0.648	0.645	0.642	0.639	0.635	0.631	0.626	0.624	0.619	0.614	0.609	0.604	0.598	0.592	0.588	0.581	0.575	0.569	0.564	0.559	0.552	0.548	0.542	0.536	0.531	0.526	0.520	0.516	0.512	0.507	0.504	0.500	0.496	0.494	0.491	0.489	0.486	0.484	0.482	0.481	0.480	0.480	0.480	0.480	0.480	0.482	0.482	0.484	0.486	0.488	0.489	0.491	0.492	0.495	0.499	0.500	0.502	0.505	0.507	0.507	0.510	0.511	0.512	0.512	0.514	0.514	0.512	0.512	0.510	0.507	0.505	0.501	0.496	0.491	0.488	0.480	0.474	0.466	0.458	0.448	0.438	0.426	0.414	0.402	0.389	0.375	0.360	0.342	0.326	0.309	0.290	0.271	0.251	0.231	0.211	0.189	0.168	0.145	0.121	0.098	0.074	0.051	0.026	0.001	-0.024	-0.049	-0.074	-0.099	-0.124	-0.149	-0.175	-0.200	-0.224	-0.250	-0.274	-0.299	-0.322	-0.346	-0.370	-0.392	-0.415	-0.438	-0.459	-0.479	-0.501	-0.520	-0.540	-0.558	-0.576	-0.594	-0.611	-0.626	-0.642	-0.658	-0.671	-0.685	-0.698	-0.709	-0.720	-0.730	-0.740	-0.748	-0.756	-0.764	-0.771	-0.776	-0.782	-0.786	-0.790	-0.794	-0.796	-0.798	-0.799	-0.799	-0.799	-0.799	-0.796	-0.795	-0.792	-0.790	-0.786	-0.784	-0.779	-0.775	-0.770	-0.766	-0.761	-0.755	-0.749	-0.744	-0.739	-0.732	-0.726	-0.720	-0.714	-0.709	-0.702	-0.696	-0.690	-0.686	-0.680	-0.674	-0.669	-0.665	-0.659	-0.655	-0.651	-0.648	-0.644	-0.641	-0.638	-0.636	-0.634	-0.632	-0.631	-0.630	-0.630	-0.629	-0.630	-0.630	-0.631	-0.632	-0.635	-0.638	-0.640	-0.642	-0.645	-0.649	-0.654	-0.656	-0.661	-0.665	-0.670	-0.676	-0.681	-0.685	-0.691	-0.698	-0.704	-0.709	-0.715	-0.721	-0.729	-0.735	-0.742	-0.749	-0.755	-0.762	-0.769	-0.775	-0.782	-0.789	-0.795	-0.802	-0.808	-0.814	-0.819	-0.825	-0.830	-0.835	-0.840	-0.845	-0.849	-0.854	-0.858	-0.861	-0.865	-0.868	-0.870	-0.872	-0.875	-0.876	-0.878	-0.879	-0.878	-0.879	-0.878	-0.878	-0.876	-0.874	-0.871	-0.869	-0.866	-0.862	-0.859	-0.854	-0.849	-0.844	-0.839	-0.832	-0.824	-0.818	-0.810	-0.802	-0.794	-0.786	-0.778	-0.769	-0.759	-0.749	-0.739	-0.729	-0.719	-0.709	-0.696	-0.686	-0.676	-0.665	-0.652	-0.642	-0.631	-0.620	-0.609	-0.599	-0.589	-0.579	-0.569	-0.559	-0.549	-0.541	-0.531	-0.522	-0.515	-0.506	-0.500	-0.494	-0.488	-0.482	-0.478	-0.472	-0.469	-0.466	-0.462	-0.461	-0.459	-0.459	-0.459	-0.459	-0.461	-0.462	-0.465	-0.469	-0.472	-0.478	-0.482	-0.490	-0.496	-0.502	-0.510	-0.519	-0.528	-0.538	-0.548	-0.559	-0.569	-0.580	-0.592	-0.604	-0.616	-0.629	-0.641	-0.655	-0.668	-0.681	-0.696	-0.709	-0.724	-0.738	-0.751	-0.765	-0.779	-0.792	-0.805	-0.819	-0.832	-0.846	-0.859	-0.871	-0.884	-0.896	-0.909	-0.919	-0.929	-0.940	-0.949	-0.958	-0.966	-0.974	-0.981	-0.988	-0.994	-0.999	-1.004	-1.008	-1.010	-1.014	-1.015	-1.016	-1.018	-1.018	-1.018	-1.015	-1.012	-1.009	-1.005	-1.001	-0.995	-0.990	-0.982	-0.976	-0.968	-0.960	-0.951	-0.940	-0.930	-0.919	-0.906	-0.895	-0.882	-0.869	-0.856	-0.841	-0.828	-0.812	-0.798	-0.781	-0.765	-0.749	-0.731	-0.715	-0.698	-0.680	-0.664	-0.646	-0.628	-0.611	-0.592	-0.575	-0.558	-0.539	-0.521	-0.504	-0.485	-0.468	-0.450	-0.432	-0.415	-0.398	-0.380	-0.364	-0.346	-0.330	-0.314	-0.298	-0.281	-0.265	-0.250	-0.235	-0.219	-0.204	-0.190	-0.175	-0.160	-0.146	-0.132	-0.119	-0.106	-0.092	-0.080	-0.068	-0.055	-0.042	-0.030	-0.018	-0.006	0.005	0.016	0.029	0.039	0.050	0.061	0.071	0.082	0.092	0.104	0.114	0.125	0.134	0.145	0.156	0.166	0.176	0.188	0.198	0.208	0.218	0.229	0.238	0.249	0.260	0.271	0.281	0.294	0.304	0.315	0.326	0.338	0.349	0.360	0.372	0.385	0.396	0.409	0.421	0.432	0.445	0.458	0.470	0.482	0.496	0.509	0.522	0.535	0.548	0.560	0.572	0.585	0.598	0.610	0.622	0.635	0.646	0.659	0.670	0.682	0.694	0.705	0.716	0.728	0.738	0.749	0.759	0.769	0.779	0.788	0.796	0.805	0.814	0.822	0.830	0.838	0.844	0.851	0.858	0.864	0.869	0.874	0.879	0.884	0.888	0.890	0.894	0.898	0.900	0.901	0.902	0.904	0.905	0.905	0.906	0.905	0.905	0.904	0.902	0.901	0.899	0.896	0.894	0.890	0.886	0.882	0.878	0.872	0.868	0.861	0.858	0.850	0.844	0.836	0.830	0.822	0.814	0.805	0.798	0.788	0.778	0.769	0.758	0.749	0.736	0.725	0.715	0.702	0.690	0.678	0.666	0.652	0.640	0.626	0.612	0.599	0.584	0.569	0.555	0.540	0.525	0.510	0.495	0.480	0.464	0.449	0.434	0.419	0.404	0.388	0.372	0.358	0.342	0.328	0.312	0.298	0.284	0.270	0.256	0.242	0.230	0.218	0.204	0.191	0.180	0.168	0.158	0.146	0.135	0.126	0.116	0.108	0.100	0.091	0.084	0.078	0.070	0.065	0.059	0.054	0.049	0.044	0.040	0.036	0.034	0.030	0.028	0.025	0.024	0.022	0.020	0.019	0.018	0.018	0.018	0.018	0.016	0.016	0.016	0.016	0.016	0.015	0.015	0.016	0.016	0.016	0.015	0.015	0.015	0.014	0.012	0.011	0.009	0.009	0.006	0.004	0.002	-0.001	-0.004	-0.008	-0.010	-0.014	-0.018	-0.022	-0.028	-0.031	-0.036	-0.041	-0.048	-0.051	-0.058	-0.065	-0.070	-0.078	-0.082	-0.090	-0.096	-0.104	-0.111	-0.118	-0.125	-0.134	-0.141	-0.149	-0.156	-0.162	-0.170	-0.178	-0.185	-0.191	-0.199	-0.205	-0.211	-0.219	-0.225	-0.231	-0.239	-0.245	-0.251	-0.258	-0.262	-0.269	-0.274	-0.279	-0.284	-0.289	-0.294	-0.299	-0.304	-0.308	-0.311	-0.316	-0.320	-0.322	-0.325	-0.329	-0.331	-0.335	-0.336	-0.339	-0.341	-0.341	-0.344	-0.344	-0.346	-0.346	-0.348	-0.348	-0.349	-0.349	-0.350	-0.349	-0.350	-0.349	-0.348	-0.346	-0.345	-0.344	-0.342	-0.341	-0.339	-0.336	-0.334	-0.330	-0.328	-0.322	-0.320	-0.316	-0.312	-0.306	-0.302	-0.298	-0.291	-0.286	-0.280	-0.274	-0.266	-0.260	-0.252	-0.246	-0.238	-0.230	-0.221	-0.211	-0.204	-0.194	-0.185	-0.175	-0.166	-0.155	-0.146	-0.136	-0.125	-0.115	-0.102	-0.092	-0.081	-0.070	-0.059	-0.048	-0.036	-0.024	-0.012	-0.002	0.010	0.020	0.032	0.042	0.054	0.064	0.075	0.085	0.096	0.106	0.116	0.125	0.135	0.144	0.155	0.164	0.171	0.179	0.188	0.195	0.202	0.210	0.218	0.224	0.230	0.235	0.241	0.246	0.252	0.258	0.261	0.265	0.270	0.274	0.278	0.281	0.285	0.288	0.291	0.294	0.296	0.300	0.302	0.305	0.308	0.310	0.311	0.315	0.318	0.320	0.324	0.326	0.330	0.334	0.339	0.342	0.348	0.351	0.358	0.364	0.369	0.376	0.384	0.390	0.399	0.408	0.416	0.426	0.436	0.448	0.460	0.472	0.484	0.499	0.512	0.526	0.542	0.558	0.574	0.591	0.610	0.628	0.646	0.665	0.686	0.706	0.728	0.749	0.770	0.794	0.816	0.840	0.862	0.888	0.911	0.936	0.961	0.986	1.011	1.036	1.062	1.089	1.114	1.140	1.166	1.192	1.219	1.245	1.271	1.296	1.322	1.348	1.374	1.399	1.424	1.450	1.475	1.500	1.525	1.549	1.572	1.596	1.620	1.642	1.666	1.690	1.712	1.735	1.756	1.778	1.800	1.821	1.842	1.864	1.884	1.904	1.922	1.942	1.961	1.980	1.999	2.016	2.034	2.051	2.068	2.085	2.101	2.118	2.134	2.149	2.164	2.179	2.192	2.208	2.221	2.235	2.248	2.261	2.272	2.286	2.299	2.311	2.322	2.335	2.348	2.359	2.370	2.381	2.394	2.405	2.416	2.428	2.438	2.450	2.461	2.472	2.484	2.496	2.509	2.521	2.534	2.545	2.559	2.572	2.585	2.599	2.612	2.626	2.641	2.656	2.671	2.686	2.701	2.719	2.735	2.751	2.769	2.786	2.804	2.821	2.840	2.859	2.878	2.896	2.915	2.934	2.954	2.972	2.991	3.010	3.030	3.049	3.068	3.085	3.104	3.122	3.140	3.159	3.174	3.191	3.208	3.222	3.238	3.251	3.265	3.278	3.289	3.300	3.310	3.320	3.328	3.334	3.341	3.345	3.350	3.354	3.355	3.358	3.356	3.355	3.354	3.350	3.345	3.340	3.334	3.325	3.316	3.306	3.295	3.284	3.271	3.258	3.242	3.228	3.210	3.191	3.174	3.154	3.134	3.114	3.094	3.071	3.049	3.026	3.002	2.979	2.955	2.931	2.905	2.881	2.856	2.830	2.805	2.780	2.754	2.729	2.705	2.679	2.654	2.630	2.606	2.582	2.559	2.536	2.514	2.492	2.471	2.451	2.430	2.412	2.394	2.376	2.360	2.344	2.330	2.315	2.302	2.291	2.279	2.269	2.260	2.251	2.245	2.239	2.232	2.229	2.225	2.224	2.222	2.222	2.224	2.225	2.228	2.231	2.236	2.241	2.248	2.256	2.264	2.272	2.282	2.292	2.304	2.315	2.328	2.340	2.354	2.368	2.381	2.396	2.409	2.425	2.440	2.456	2.471	2.488	2.502	2.519	2.534	2.550	2.565	2.581	2.596	2.611	2.626	2.641	2.656	2.670	2.685	2.698	2.712	2.725	2.739	2.751	2.764	2.775	2.786	2.799	2.809	2.820	2.830	2.840	2.851	2.860	2.869	2.879	2.888	2.899	2.908	2.915	2.925	2.934	2.944	2.952	2.961	2.971	2.980	2.990	3.000	3.009	3.019	3.030	3.040	3.051	3.062	3.075	3.088	3.099	3.111	3.125	3.138	3.151	3.166	3.180	3.195	3.211	3.226	3.244	3.259	3.276	3.292	3.311	3.328	3.346	3.364	3.381	3.399	3.418	3.436	3.454	3.472	3.491	3.509	3.526	3.544	3.561	3.580	3.596	3.612	3.629	3.645	3.660	3.676	3.690	3.702	3.718	3.730	3.741	3.752	3.762	3.772	3.781	3.790	3.796	3.802	3.808	3.812	3.816	3.820	3.820	3.822	3.821	3.821	3.819	3.815	3.812	3.806	3.801	3.795	3.786	3.778	3.769	3.758	3.746	3.734	3.721	3.706	3.691	3.676	3.660	3.644	3.625	3.606	3.586	3.568	3.548	3.526	3.504	3.482	3.460	3.438	3.414	3.390	3.366	3.342	3.318	3.292	3.266	3.241	3.215	3.190	3.165	3.139	3.112	3.088	3.060	3.035	3.009	2.982	2.956	2.930	2.905	2.880	2.854	2.829	2.804	2.778	2.754	2.729	2.704	2.679	2.655	2.632	2.609	2.584	2.560	2.538	2.514	2.491	2.469	2.446	2.424	2.401	2.380	2.358	2.336	2.314	2.292	2.270	2.250	2.229	2.208	2.186	2.165	2.145	2.124	2.102	2.084	2.062	2.041	2.021	2.001	1.981	1.961	1.941	1.922	1.901	1.882	1.862	1.842	1.822	1.804	1.784	1.765	1.745	1.726	1.708	1.688	1.669	1.651	1.631	1.614	1.595	1.576	1.559	1.540	1.522	1.505	1.486	1.470	1.452	1.436	1.420	1.402	1.386	1.370	1.354	1.338	1.321	1.305	1.290	1.275	1.260	1.245	1.230	1.216	1.201	1.188	1.174	1.160	1.148	1.134	1.121	1.109	1.096	1.085	1.072	1.060	1.049	1.038	1.026	1.016	1.006	0.996	0.986	0.979	0.970	0.961	0.954	0.946	0.938	0.931	0.924	0.919	0.912	0.908	0.902	0.899	0.894	0.891	0.888	0.884	0.881	0.879	0.878	0.876	0.875	0.874	0.874	0.875	0.875	0.875	0.876	0.879	0.879	0.881	0.884	0.886	0.888	0.891	0.892	0.896	0.899	0.902	0.905	0.909	0.911	0.914	0.918	0.920	0.922	0.924	0.925	0.926	0.928	0.929	0.929	0.929	0.929	0.928	0.926	0.925	0.921	0.918	0.914	0.911	0.906	0.900	0.894	0.888	0.881	0.872	0.864	0.855	0.845	0.835	0.824	0.811	0.800	0.786	0.772	0.760	0.744	0.730	0.715	0.699	0.682	0.666	0.650	0.632	0.616	0.599	0.581	0.564	0.548	0.530	0.512	0.496	0.479	0.462	0.446	0.430	0.414	0.399	0.384	0.369	0.355	0.341	0.329	0.316	0.305	0.292	0.282	0.274	0.264	0.256	0.248	0.240	0.235	0.229	0.224	0.220	0.216	0.214	0.212	0.210	0.209	0.209	0.210	0.210	0.211	0.214	0.215	0.218	0.221	0.224	0.228	0.231	0.235	0.239	0.244	0.248	0.252	0.256	0.260	0.264	0.268	0.271	0.275	0.279	0.281	0.282	0.285	0.286	0.288	0.288	0.288	0.288	0.285	0.284	0.282	0.280	0.276	0.274	0.269	0.264	0.259	0.252	0.246	0.240	0.231	0.224	0.216	0.206	0.196	0.188	0.179	0.168	0.158	0.148	0.136	0.126	0.115	0.104	0.091	0.080	0.070	0.058	0.046	0.038	0.026	0.015	0.005	-0.005	-0.015	-0.024	-0.032	-0.040	-0.049	-0.056	-0.064	-0.070	-0.076	-0.081	-0.086	-0.091	-0.095	-0.099	-0.101	-0.105	-0.108	-0.109	-0.111	-0.112	-0.111	-0.112	-0.112	-0.111	-0.110	-0.109	-0.108	-0.105	-0.104	-0.100	-0.098	-0.095	-0.091	-0.089	-0.085	-0.081	-0.078	-0.074	-0.069	-0.066	-0.062	-0.058	-0.055	-0.050	-0.048	-0.044	-0.039	-0.035	-0.032	-0.029	-0.025	-0.021	-0.019	-0.015	-0.012	-0.009	-0.006	-0.002	0.001	0.005	0.006	0.010	0.012	0.018	0.020	0.022	0.026	0.030	0.034	0.038	0.041	0.046	0.051	0.055	0.060	0.065	0.071	0.076	0.084	0.089	0.095	0.102	0.110	0.116	0.124	0.132	0.140	0.149	0.158	0.166	0.175	0.185	0.194	0.204	0.214	0.222	0.232	0.242	0.252	0.264	0.272	0.284	0.294	0.304	0.314	0.325	0.335	0.344	0.355	0.365	0.372	0.382	0.391	0.399	0.409	0.418	0.424	0.431	0.440	0.446	0.454	0.460	0.465	0.471	0.476	0.481	0.486	0.491	0.496	0.500	0.504	0.507	0.510	0.512	0.516	0.518	0.520	0.520	0.522	0.522	0.524	0.524	0.525	0.525	0.524	0.525	0.524	0.522	0.521	0.520	0.519	0.518	0.516	0.512	0.511	0.509	0.505	0.502	0.500	0.496	0.494	0.489	0.486	0.482	0.479	0.474	0.470	0.465	0.460	0.455	0.450	0.445	0.439	0.434	0.428	0.421	0.416	0.409	0.402	0.395	0.389	0.381	0.374	0.366	0.359	0.351	0.342	0.335	0.326	0.318	0.308	0.299	0.290	0.280	0.272	0.262	0.252	0.242	0.232	0.221	0.211	0.200	0.190	0.180	0.169	0.159	0.146	0.136	0.125	0.114	0.102	0.092	0.082	0.071	0.060	0.049	0.039	0.029	0.016	0.008	-0.002	-0.012	-0.022	-0.032	-0.042	-0.050	-0.060	-0.069	-0.076	-0.084	-0.092	-0.099	-0.106	-0.111	-0.119	-0.125	-0.129	-0.134	-0.139	-0.142	-0.146	-0.149	-0.151	-0.154	-0.156	-0.159	-0.160	-0.160	-0.161	-0.161	-0.161	-0.160	-0.159	-0.158	-0.155	-0.154	-0.152	-0.149	-0.145	-0.142	-0.139	-0.135	-0.131	-0.126	-0.122	-0.118	-0.112	-0.109	-0.102	-0.098	-0.091	-0.086	-0.081	-0.075	-0.069	-0.064	-0.058	-0.051	-0.045	-0.039	-0.031	-0.026	-0.020	-0.012	-0.006	0.001	0.009	0.015	0.022	0.030	0.038	0.045	0.052	0.060	0.069	0.076	0.084	0.092	0.101	0.111	0.119	0.128	0.138	0.146	0.155	0.165	0.175	0.185	0.196	0.208	0.218	0.229	0.241	0.252	0.264	0.275	0.289	0.300	0.312	0.326	0.339	0.351	0.364	0.378	0.391	0.404	0.418	0.431	0.444	0.458	0.472	0.486	0.500	0.512	0.526	0.540	0.554	0.566	0.580	0.594	0.606	0.619	0.631	0.642	0.655	0.666	0.678	0.690	0.700	0.711	0.721	0.731	0.742	0.751	0.761	0.770	0.779	0.788	0.795	0.804	0.811	0.818	0.825	0.832	0.839	0.845	0.850	0.858	0.862	0.868	0.874	0.879	0.884	0.889	0.892	0.899	0.902	0.908	0.911	0.915	0.920	0.922	0.928	0.931	0.936	0.941	0.944	0.949	0.954	0.958	0.962	0.966	0.971	0.976	0.981	0.986	0.991	0.996	1.001	1.006	1.011	1.016	1.021	1.028	1.032	1.036	1.042	1.048	1.051	1.058	1.062	1.066	1.071	1.076	1.080	1.085	1.090	1.094	1.096	1.100	1.105	1.108	1.110	1.112	1.114	1.116	1.118	1.119	1.120	1.120	1.120	1.120	1.120	1.120	1.119	1.118	1.116	1.114	1.112	1.109	1.106	1.104	1.101	1.099	1.096	1.092	1.089	1.085	1.081	1.079	1.075	1.071	1.069	1.065	1.061	1.059	1.056	1.054	1.050	1.049	1.046	1.044	1.042	1.042	1.042	1.040	1.041	1.041	1.041	1.044	1.044	1.048	1.049	1.051	1.054	1.058	1.061	1.065	1.070	1.075	1.079	1.085	1.090	1.096	1.102	1.109	1.115	1.121	1.128	1.135	1.141	1.149	1.156	1.162	1.170	1.178	1.185	1.191	1.198	1.205	1.210	1.218	1.222	1.229	1.234	1.240	1.244	1.249	1.254	1.259	1.261	1.265	1.269	1.271	1.274	1.276	1.278	1.280	1.281	1.282	1.282	1.284	1.284	1.284	1.284	1.282	1.282	1.281	1.280	1.279	1.278	1.276	1.274	1.274	1.271	1.270	1.269	1.266	1.265	1.262	1.262	1.261	1.260	1.260	1.259	1.258	1.258	1.258	1.258	1.258	1.258	1.260	1.261	1.262	1.264	1.265	1.269	1.271	1.274	1.278	1.280	1.284	1.288	1.292	1.298	1.302	1.306	1.312	1.319	1.324	1.330	1.338	1.344	1.351	1.358	1.365	1.372	1.380	1.389	1.395	1.404	1.412	1.420	1.429	1.436	1.445	1.452	1.461	1.469	1.478	1.486	1.492	1.501	1.509	1.516	1.524	1.530	1.539	1.545	1.551	1.559	1.565	1.570	1.576	1.582	1.588	1.592	1.598	1.601	1.605	1.609	1.612	1.616	1.619	1.621	1.622	1.624	1.625	1.625	1.626	1.626	1.624	1.624	1.622	1.620	1.619	1.616	1.614	1.610	1.606	1.602	1.598	1.594	1.589	1.582	1.576	1.571	1.565	1.558	1.551	1.544	1.536	1.529	1.520	1.512	1.504	1.495	1.486	1.476	1.468	1.458	1.448	1.439	1.428	1.418	1.408	1.396	1.385	1.376	1.365	1.354	1.342	1.331	1.320	1.309	1.298	1.285	1.274	1.262	1.251	1.240	1.228	1.216	1.204	1.192	1.181	1.169	1.156	1.144	1.131	1.120	1.108	1.095	1.082	1.071	1.059	1.046	1.035	1.022	1.011	0.998	0.986	0.974	0.961	0.949	0.938	0.925	0.914	0.902	0.890	0.879	0.868	0.856	0.845	0.834	0.824	0.812	0.802	0.791	0.781	0.771	0.761	0.751	0.742	0.734	0.725	0.716	0.708	0.699	0.691	0.684	0.675	0.669	0.662	0.655	0.649	0.642	0.636	0.631	0.625	0.620	0.615	0.610	0.606	0.601	0.598	0.595	0.591	0.588	0.584	0.581	0.579	0.576	0.574	0.570	0.569	0.566	0.564	0.561	0.560	0.559	0.558	0.555	0.554	0.552	0.551	0.550	0.549	0.546	0.546	0.545	0.544	0.541	0.541	0.539	0.538	0.535	0.534	0.532	0.530	0.528	0.525	0.522	0.520	0.518	0.514	0.511	0.509	0.505	0.501	0.499	0.495	0.490	0.488	0.482	0.479	0.475	0.471	0.466	0.462	0.458	0.452	0.448	0.444	0.439	0.432	0.428	0.422	0.419	0.414	0.408	0.404	0.399	0.394	0.390	0.385	0.381	0.378	0.374	0.370	0.368	0.364	0.361	0.359	0.356	0.355	0.354	0.352	0.351	0.352	0.352	0.354	0.356	0.358	0.361	0.364	0.369	0.374	0.379	0.386	0.392	0.400	0.409	0.419	0.428	0.438	0.450	0.462	0.476	0.489	0.505	0.520	0.536	0.552	0.570	0.589	0.608	0.628	0.648	0.670	0.691	0.714	0.738	0.761	0.784	0.809	0.834	0.859	0.884	0.910	0.936	0.962	0.989	1.014	1.040	1.066	1.092	1.116	1.142	1.166	1.191	1.214	1.238	1.261	1.284	1.304	1.325	1.345	1.362	1.382	1.399	1.415	1.430	1.445	1.456	1.470	1.479	1.490	1.498	1.504	1.510	1.515	1.518	1.520	1.521	1.521	1.519	1.516	1.512	1.508	1.500	1.492	1.485	1.475	1.465	1.452	1.441	1.428	1.412	1.398	1.381	1.365	1.348	1.330	1.312	1.292	1.274	1.254	1.232	1.211	1.190	1.170	1.149	1.126	1.106	1.084	1.061	1.039	1.018	0.995	0.972	0.951	0.929	0.908	0.886	0.865	0.844	0.822	0.802	0.782	0.761	0.742	0.722	0.704	0.685	0.666	0.649	0.630	0.614	0.596	0.580	0.564	0.548	0.534	0.519	0.504	0.490	0.476	0.464	0.450	0.438	0.425	0.414	0.402	0.391	0.382	0.372	0.362	0.354	0.345	0.338	0.330	0.322	0.318	0.310	0.305	0.300	0.296	0.292	0.289	0.286	0.282	0.281	0.280	0.279	0.279	0.278	0.279	0.280	0.281	0.281	0.285	0.286	0.289	0.294	0.296	0.300	0.304	0.309	0.314	0.319	0.324	0.329	0.335	0.341	0.346	0.352	0.359	0.364	0.371	0.378	0.384	0.390	0.396	0.402	0.409	0.415	0.420	0.426	0.432	0.438	0.444	0.448	0.454	0.459	0.464	0.470	0.474	0.480	0.484	0.489	0.494	0.498	0.501	0.506	0.511	0.515	0.520	0.524	0.530	0.534	0.540	0.545	0.551	0.556	0.562	0.568	0.575	0.581	0.588	0.595	0.604	0.611	0.619	0.628	0.638	0.646	0.656	0.666	0.678	0.689	0.700	0.712	0.724	0.738	0.750	0.764	0.778	0.792	0.806	0.821	0.835	0.851	0.866	0.881	0.898	0.912	0.929	0.944	0.960	0.976	0.991	1.006	1.021	1.036	1.051	1.066	1.080	1.094	1.108	1.121	1.132	1.145	1.156	1.169	1.179	1.188	1.198	1.208	1.215	1.222	1.230	1.238	1.242	1.248	1.254	1.258	1.260	1.264	1.265	1.268	1.269	1.269	1.269	1.269	1.268	1.266	1.265	1.261	1.260	1.256	1.252	1.248	1.245	1.240	1.235	1.229	1.224	1.218	1.211	1.205	1.199	1.192	1.186	1.178	1.171	1.164	1.156	1.148	1.140	1.132	1.125	1.116	1.109	1.100	1.092	1.084	1.076	1.068	1.060	1.050	1.042	1.034	1.026	1.018	1.009	1.001	0.992	0.985	0.976	0.968	0.960	0.951	0.944	0.934	0.926	0.919	0.910	0.902	0.895	0.886	0.880	0.872	0.865	0.858	0.851	0.844	0.838	0.831	0.825	0.820	0.815	0.809	0.804	0.799	0.792	0.789	0.785	0.781	0.778	0.774	0.771	0.769	0.768	0.765	0.764	0.764	0.762	0.762	0.761	0.761	0.762	0.762	0.764	0.766	0.766	0.769	0.771	0.775	0.778	0.780	0.784	0.786	0.790	0.794	0.798	0.801	0.805	0.809	0.812	0.816	0.820	0.825	0.828	0.832	0.835	0.839	0.842	0.845	0.848	0.849	0.851	0.852	0.855	0.855	0.855	0.856	0.855	0.855	0.852	0.850	0.849	0.845	0.842	0.838	0.832	0.826	0.821	0.815	0.809	0.800	0.792	0.785	0.775	0.766	0.756	0.746	0.735	0.725	0.712	0.701	0.689	0.676	0.664	0.650	0.636	0.624	0.610	0.598	0.584	0.570	0.555	0.542	0.529	0.515	0.501	0.489	0.476	0.462	0.450	0.438	0.426	0.414	0.402	0.394	0.382	0.372	0.362	0.352	0.344	0.335	0.329	0.320	0.312	0.306	0.301	0.295	0.290	0.285	0.282	0.278	0.276	0.274	0.272	0.271	0.270	0.270	0.270	0.271	0.272	0.274	0.278	0.280	0.282	0.286	0.290	0.296	0.300	0.306	0.312	0.319	0.328	0.334	0.342	0.351	0.360	0.369	0.378	0.388	0.399	0.410	0.420	0.431	0.442	0.455	0.468	0.481	0.494	0.506	0.521	0.535	0.549	0.562	0.576	0.591	0.606	0.621	0.635	0.651	0.666	0.681	0.696	0.712	0.726	0.742	0.758	0.772	0.788	0.802	0.818	0.832	0.846	0.861	0.875	0.889	0.902	0.916	0.929	0.941	0.955	0.966	0.979	0.991	1.002	1.014	1.025	1.034	1.045	1.054	1.064	1.072	1.080	1.088	1.096	1.104	1.110	1.116	1.122	1.129	1.134	1.139	1.142	1.148	1.150	1.152	1.155	1.158	1.159	1.159	1.160	1.160	1.160	1.159	1.158	1.156	1.154	1.150	1.148	1.144	1.140	1.135	1.129	1.125	1.119	1.111	1.104	1.096	1.090	1.081	1.071	1.061	1.052	1.041	1.031	1.019	1.009	0.996	0.984	0.971	0.959	0.946	0.932	0.919	0.906	0.891	0.878	0.862	0.849	0.835	0.820	0.806	0.791	0.776	0.761	0.748	0.732	0.719	0.704	0.689	0.676	0.662	0.649	0.635	0.624	0.611	0.599	0.588	0.575	0.565	0.554	0.545	0.534	0.525	0.516	0.507	0.500	0.492	0.486	0.479	0.474	0.469	0.464	0.459	0.455	0.451	0.449	0.445	0.442	0.441	0.440	0.439	0.438	0.436	0.438	0.438	0.438	0.439	0.439	0.441	0.442	0.445	0.446	0.449	0.452	0.455	0.458	0.460	0.464	0.466	0.470	0.474	0.478	0.480	0.484	0.486	0.491	0.494	0.498	0.501	0.504	0.507	0.511	0.515	0.518	0.520	0.524	0.526	0.530	0.532	0.536	0.538	0.541	0.544	0.545	0.548	0.550	0.550	0.552	0.554	0.555	0.556	0.558	0.559	0.559	0.561	0.561	0.561	0.561	0.562	0.562	0.562	0.562	0.562	0.564	0.562	0.562	0.562	0.562	0.561	0.562	0.562	0.561	0.561	0.560	0.560	0.560	0.560	0.560	0.561	0.561	0.562	0.562	0.564	0.564	0.566	0.568	0.569	0.571	0.572	0.575	0.578	0.581	0.584	0.588	0.590	0.594	0.599	0.601	0.606	0.611	0.616	0.621	0.625	0.630	0.636	0.641	0.648	0.652	0.658	0.664	0.669	0.674	0.679	0.684	0.688	0.694	0.698	0.701	0.705	0.708	0.710	0.712	0.715	0.715	0.716	0.716	0.715	0.714	0.711	0.709	0.705	0.701	0.695	0.689	0.682	0.675	0.666	0.656	0.646	0.634	0.622	0.610	0.596	0.581	0.566	0.550	0.532	0.515	0.496	0.478	0.456	0.435	0.414	0.391	0.369	0.346	0.321	0.296	0.272	0.246	0.221	0.195	0.169	0.141	0.115	0.089	0.060	0.034	0.006	-0.021	-0.048	-0.075	-0.101	-0.129	-0.155	-0.182	-0.209	-0.235	-0.261	-0.285	-0.311	-0.335	-0.359	-0.382	-0.406	-0.429	-0.451	-0.472	-0.494	-0.514	-0.535	-0.554	-0.571	-0.591	-0.608	-0.624	-0.639	-0.655	-0.670	-0.682	-0.696	-0.709	-0.721	-0.732	-0.742	-0.752	-0.761	-0.770	-0.778	-0.785	-0.790	-0.795	-0.799	-0.804	-0.808	-0.809	-0.811	-0.812	-0.814	-0.812	-0.812	-0.811	-0.809	-0.806	-0.804	-0.801	-0.799	-0.794	-0.789	-0.785	-0.779	-0.774	-0.768	-0.762	-0.756	-0.750	-0.742	-0.736	-0.729	-0.721	-0.715	-0.708	-0.700	-0.694	-0.686	-0.680	-0.672	-0.666	-0.660	-0.654	-0.648	-0.642	-0.638	-0.632	-0.629	-0.624	-0.621	-0.618	-0.614	-0.612	-0.610	-0.609	-0.606	-0.606	-0.606	-0.606	-0.608	-0.608	-0.610	-0.611	-0.614	-0.618	-0.620	-0.624	-0.628	-0.632	-0.635	-0.640	-0.646	-0.651	-0.658	-0.664	-0.670	-0.676	-0.684	-0.690	-0.698	-0.704	-0.710	-0.718	-0.724	-0.731	-0.736	-0.744	-0.749	-0.756	-0.761	-0.768	-0.772	-0.778	-0.784	-0.788	-0.790	-0.795	-0.798	-0.800	-0.802	-0.805	-0.806	-0.806	-0.806	-0.806	-0.805	-0.802	-0.800	-0.799	-0.795	-0.790	-0.786	-0.781	-0.775	-0.769	-0.761	-0.755	-0.746	-0.736	-0.729	-0.718	-0.708	-0.698	-0.685	-0.674	-0.661	-0.648	-0.635	-0.621	-0.608	-0.594	-0.579	-0.564	-0.550	-0.535	-0.518	-0.502	-0.488	-0.471	-0.455	-0.440	-0.422	-0.408	-0.391	-0.375	-0.360	-0.344	-0.329	-0.312	-0.299	-0.284	-0.269	-0.255	-0.241	-0.226	-0.214	-0.201	-0.189	-0.176	-0.165	-0.154	-0.144	-0.134	-0.124	-0.115	-0.108	-0.099	-0.091	-0.085	-0.079	-0.074	-0.069	-0.064	-0.060	-0.056	-0.054	-0.054	-0.052	-0.052	-0.052	-0.054	-0.055	-0.058	-0.060	-0.065	-0.069	-0.074	-0.079	-0.085	-0.091	-0.099	-0.106	-0.114	-0.122	-0.132	-0.142	-0.151	-0.162	-0.174	-0.186	-0.198	-0.209	-0.221	-0.234	-0.248	-0.260	-0.274	-0.286	-0.301	-0.315	-0.330	-0.344	-0.358	-0.371	-0.385	-0.399	-0.412	-0.425	-0.439	-0.451	-0.464	-0.476	-0.489	-0.500	-0.510	-0.522	-0.532	-0.541	-0.551	-0.560	-0.568	-0.574	-0.581	-0.588	-0.592	-0.598	-0.601	-0.605	-0.608	-0.609	-0.610	-0.611	-0.611	-0.609	-0.608	-0.605	-0.601	-0.598	-0.592	-0.588	-0.580	-0.572	-0.566	-0.559	-0.550	-0.540	-0.530	-0.520	-0.509	-0.498	-0.485	-0.474	-0.460	-0.449	-0.435	-0.421	-0.408	-0.392	-0.380	-0.365	-0.350	-0.336	-0.321	-0.308	-0.292	-0.279	-0.264	-0.250	-0.235	-0.221	-0.208	-0.194	-0.181	-0.168	-0.154	-0.141	-0.129	-0.118	-0.104	-0.092	-0.081	-0.069	-0.059	-0.048	-0.036	-0.028	-0.016	-0.006	0.002	0.012	0.022	0.032	0.041	0.050	0.060	0.070	0.078	0.088	0.096	0.106	0.115	0.124	0.134	0.142	0.151	0.162	0.171	0.182	0.191	0.202	0.214	0.225	0.236	0.248	0.260	0.271	0.284	0.296	0.310	0.322	0.336	0.350	0.364	0.379	0.394	0.409	0.425	0.440	0.455	0.472	0.488	0.505	0.521	0.539	0.555	0.572	0.590	0.608	0.626	0.644	0.660	0.679	0.696	0.715	0.732	0.751	0.769	0.786	0.805	0.821	0.839	0.855	0.872	0.889	0.906	0.921	0.938	0.952	0.969	0.984	0.999	1.014	1.026	1.041	1.054	1.066	1.079	1.091	1.102	1.114	1.125	1.135	1.146	1.155	1.165	1.174	1.182	1.190	1.198	1.204	1.210	1.216	1.221	1.228	1.231	1.236	1.240	1.242	1.246	1.249	1.250	1.251	1.252	1.254	1.254	1.254	1.254	1.252	1.251	1.250	1.248	1.244	1.241	1.238	1.234	1.229	1.224	1.219	1.212	1.206	1.200	1.192	1.186	1.179	1.170	1.161	1.152	1.142	1.132	1.122	1.111	1.100	1.089	1.076	1.064	1.051	1.039	1.024	1.011	0.998	0.982	0.968	0.952	0.936	0.920	0.904	0.889	0.872	0.854	0.838	0.820	0.804	0.788	0.769	0.752	0.735	0.719	0.700	0.684	0.666	0.650	0.632	0.616	0.599	0.582	0.568	0.551	0.536	0.520	0.505	0.491	0.476	0.461	0.449	0.435	0.422	0.410	0.398	0.386	0.376	0.365	0.354	0.345	0.335	0.326	0.316	0.309	0.301	0.292	0.285	0.279	0.272	0.265	0.259	0.252	0.248	0.240	0.235	0.230	0.225	0.220	0.215	0.210	0.205	0.201	0.196	0.191	0.186	0.181	0.176	0.171	0.166	0.164	0.158	0.152	0.148	0.142	0.138	0.131	0.128	0.121	0.116	0.110	0.105	0.099	0.094	0.088	0.082	0.076	0.070	0.064	0.058	0.051	0.045	0.040	0.035	0.029	0.022	0.018	0.011	0.006	0.000	-0.006	-0.010	-0.016	-0.021	-0.025	-0.031	-0.036	-0.041	-0.046	-0.050	-0.055	-0.060	-0.064	-0.069	-0.072	-0.076	-0.080	-0.085	-0.089	-0.092	-0.096	-0.099	-0.102	-0.106	-0.111	-0.115	-0.119	-0.121	-0.125	-0.129	-0.132	-0.138	-0.140	-0.144	-0.149	-0.151	-0.156	-0.160	-0.164	-0.168	-0.172	-0.176	-0.180	-0.184	-0.189	-0.192	-0.196	-0.200	-0.202	-0.206	-0.210	-0.214	-0.216	-0.220	-0.224	-0.226	-0.230	-0.232	-0.235	-0.238	-0.240	-0.242	-0.244	-0.245	-0.246	-0.248	-0.248	-0.248	-0.248	-0.248	-0.246	-0.245	-0.242	-0.241	-0.239	-0.236	-0.234	-0.230	-0.226	-0.222	-0.218	-0.212	-0.206	-0.201	-0.194	-0.188	-0.181	-0.172	-0.165	-0.156	-0.148	-0.140	-0.130	-0.120	-0.110	-0.100	-0.089	-0.079	-0.068	-0.058	-0.045	-0.034	-0.021	-0.010	0.001	0.014	0.028	0.039	0.051	0.064	0.075	0.088	0.099	0.111	0.122	0.134	0.146	0.156	0.168	0.178	0.188	0.199	0.208	0.218	0.226	0.235	0.244	0.251	0.259	0.265	0.272	0.279	0.284	0.289	0.292	0.298	0.301	0.304	0.306	0.309	0.311	0.311	0.311	0.311	0.311	0.310	0.310	0.309	0.308	0.305	0.302	0.300	0.298	0.294	0.291	0.288	0.285	0.281	0.279	0.274	0.271	0.268	0.265	0.261	0.259	0.258	0.255	0.254	0.252	0.252	0.252	0.254	0.255	0.256	0.259	0.262	0.265	0.271	0.276	0.282	0.290	0.298	0.306	0.315	0.326	0.338	0.350	0.362	0.376	0.391	0.406	0.424	0.440	0.459	0.478	0.496	0.516	0.538	0.560	0.582	0.605	0.628	0.652	0.678	0.701	0.728	0.752	0.779	0.805	0.831	0.860	0.886	0.912	0.941	0.968	0.995	1.024	1.050	1.078	1.105	1.131	1.159	1.186	1.212	1.239	1.265	1.290	1.318	1.342	1.368	1.392	1.418	1.441	1.465	1.489	1.514	1.538	1.560	1.582	1.605	1.626	1.649	1.671	1.692	1.712	1.735	1.755	1.775	1.795	1.815	1.834	1.854	1.872	1.891	1.910	1.928	1.946	1.964	1.981	1.999	2.016	2.033	2.049	2.065	2.081	2.096	2.112	2.128	2.142	2.158	2.171	2.185	2.200	2.214	2.228	2.241	2.255	2.268	2.281	2.294	2.306	2.320	2.332	2.344	2.356	2.370	2.381	2.394	2.405	2.418	2.430	2.441	2.455	2.466	2.480	2.492	2.505	2.519	2.531	2.544	2.559	2.571	2.586	2.600	2.614	2.629	2.644	2.659	2.674	2.690	2.705	2.721	2.738	2.755	2.771	2.789	2.805	2.822	2.839	2.856	2.875	2.891	2.910	2.928	2.944	2.961	2.979	2.996	3.012	3.030	3.046	3.062	3.076	3.092	3.108	3.121	3.134	3.146	3.159	3.170	3.180	3.191	3.200	3.208	3.215	3.221	3.228	3.232	3.236	3.239	3.240	3.240	3.240	3.239	3.238	3.234	3.228	3.222	3.216	3.208	3.200	3.190	3.179	3.168	3.154	3.141	3.125	3.111	3.094	3.078	3.060	3.040	3.021	3.002	2.981	2.960	2.939	2.916	2.895	2.872	2.850	2.826	2.802	2.780	2.756	2.732	2.709	2.684	2.661	2.638	2.615	2.594	2.571	2.549	2.528	2.508	2.488	2.466	2.449	2.430	2.412	2.396	2.379	2.364	2.349	2.335	2.322	2.311	2.300	2.291	2.282	2.274	2.268	2.261	2.256	2.252	2.249	2.248	2.246	2.246	2.248	2.249	2.251	2.255	2.260	2.265	2.271	2.278	2.285	2.294	2.302	2.312	2.322	2.334	2.345	2.359	2.371	2.384	2.396	2.411	2.425	2.439	2.452	2.468	2.481	2.496	2.511	2.526	2.541	2.556	2.570	2.585	2.600	2.612	2.628	2.641	2.655	2.668	2.681	2.694	2.706	2.718	2.730	2.741	2.751	2.764	2.774	2.784	2.794	2.802	2.811	2.820	2.829	2.836	2.844	2.851	2.860	2.868	2.875	2.882	2.890	2.898	2.905	2.911	2.918	2.926	2.934	2.941	2.948	2.956	2.965	2.972	2.981	2.991	3.000	3.010	3.019	3.030	3.040	3.050	3.062	3.074	3.086	3.099	3.111	3.125	3.138	3.151	3.165	3.180	3.195	3.210	3.225	3.241	3.256	3.272	3.289	3.305	3.320	3.336	3.352	3.369	3.384	3.401	3.416	3.431	3.446	3.461	3.475	3.489	3.504	3.516	3.529	3.540	3.551	3.562	3.572	3.581	3.591	3.599	3.606	3.612	3.619	3.624	3.626	3.630	3.632	3.634	3.634	3.632	3.632	3.630	3.626	3.622	3.618	3.611	3.604	3.596	3.589	3.580	3.570	3.558	3.546	3.534	3.520	3.506	3.491	3.476	3.460	3.444	3.426	3.408	3.390	3.370	3.351	3.331	3.311	3.290	3.270	3.248	3.226	3.204	3.182	3.160	3.138	3.114	3.092	3.069	3.045	3.021	2.998	2.975	2.951	2.929	2.906	2.881	2.859	2.835	2.812	2.789	2.766	2.742	2.721	2.698	2.675	2.652	2.630	2.608	2.586	2.564	2.541	2.521	2.499	2.476	2.455	2.434	2.412	2.391	2.370	2.349	2.328	2.306	2.286	2.265	2.244	2.224	2.201	2.181	2.160	2.139	2.119	2.099	2.078	2.056	2.035	2.014	1.994	1.972	1.951	1.931	1.910	1.889	1.869	1.848	1.826	1.806	1.786	1.765	1.744	1.724	1.704	1.684	1.662	1.642	1.622	1.602	1.582	1.562	1.544	1.524	1.505	1.486	1.468	1.449	1.430	1.411	1.394	1.375	1.358	1.340	1.325	1.308	1.291	1.275	1.259	1.242	1.226	1.211	1.196	1.181	1.165	1.151	1.138	1.124	1.110	1.096	1.084	1.070	1.059	1.046	1.034	1.024	1.011	1.000	0.990	0.980	0.970	0.960	0.950	0.941	0.932	0.925	0.918	0.911	0.904	0.896	0.891	0.885	0.880	0.876	0.872	0.868	0.865	0.862	0.860	0.858	0.858	0.855	0.855	0.855	0.855	0.856	0.856	0.858	0.860	0.862	0.864	0.866	0.869	0.872	0.876	0.879	0.884	0.888	0.890	0.895	0.899	0.904	0.908	0.910	0.915	0.918	0.922	0.926	0.929	0.932	0.935	0.936	0.939	0.941	0.941	0.942	0.941	0.941	0.941	0.939	0.936	0.934	0.931	0.926	0.922	0.918	0.911	0.904	0.898	0.890	0.881	0.871	0.861	0.852	0.840	0.829	0.816	0.802	0.789	0.775	0.760	0.746	0.730	0.712	0.696	0.679	0.661	0.642	0.624	0.605	0.586	0.566	0.546	0.526	0.507	0.486	0.466	0.446	0.426	0.405	0.385	0.365	0.345	0.325	0.305	0.285	0.268	0.248	0.230	0.211	0.192	0.175	0.158	0.141	0.125	0.109	0.094	0.079	0.066	0.052	0.039	0.028	0.015	0.005	-0.006	-0.016	-0.026	-0.035	-0.042	-0.050	-0.058	-0.064	-0.069	-0.074	-0.078	-0.081	-0.085	-0.089	-0.091	-0.092	-0.095	-0.096	-0.095	-0.096	-0.096	-0.096	-0.096	-0.095	-0.094	-0.094	-0.092	-0.090	-0.089	-0.086	-0.085	-0.084	-0.082	-0.081	-0.079	-0.078	-0.078	-0.076	-0.076	-0.075	-0.075	-0.075	-0.076	-0.076	-0.078	-0.079	-0.080	-0.082	-0.084	-0.086	-0.090	-0.092	-0.096	-0.100	-0.104	-0.109	-0.114	-0.119	-0.124	-0.130	-0.135	-0.142	-0.149	-0.155	-0.161	-0.168	-0.175	-0.182	-0.189	-0.196	-0.204	-0.210	-0.216	-0.224	-0.230	-0.236	-0.244	-0.250	-0.255	-0.261	-0.266	-0.271	-0.278	-0.281	-0.285	-0.290	-0.294	-0.296	-0.299	-0.302	-0.305	-0.306	-0.309	-0.310	-0.311	-0.310	-0.311	-0.311	-0.311	-0.311	-0.310	-0.309	-0.308	-0.305	-0.304	-0.301	-0.300	-0.296	-0.295	-0.292	-0.289	-0.286	-0.284	-0.281	-0.278	-0.275	-0.271	-0.268	-0.265	-0.261	-0.259	-0.256	-0.252	-0.250	-0.248	-0.244	-0.241	-0.239	-0.236	-0.232	-0.230	-0.228	-0.225	-0.221	-0.219	-0.215	-0.211	-0.209	-0.205	-0.201	-0.198	-0.194	-0.190	-0.185	-0.179	-0.174	-0.169	-0.162	-0.155	-0.150	-0.142	-0.134	-0.126	-0.118	-0.109	-0.100	-0.090	-0.080	-0.069	-0.058	-0.046	-0.034	-0.021	-0.008	0.005	0.019	0.034	0.049	0.062	0.078	0.092	0.108	0.124	0.140	0.155	0.170	0.186	0.202	0.220	0.235	0.251	0.268	0.282	0.298	0.312	0.328	0.342	0.356	0.370	0.382	0.396	0.409	0.420	0.431	0.442	0.454	0.464	0.472	0.480	0.490	0.498	0.505	0.511	0.516	0.522	0.528	0.531	0.535	0.540	0.541	0.545	0.546	0.548	0.549	0.549	0.550	0.549	0.549	0.548	0.548	0.545	0.544	0.541	0.539	0.536	0.534	0.530	0.528	0.522	0.519	0.515	0.511	0.506	0.501	0.498	0.492	0.486	0.481	0.475	0.470	0.465	0.458	0.451	0.445	0.438	0.431	0.424	0.416	0.409	0.401	0.394	0.385	0.376	0.368	0.360	0.350	0.340	0.331	0.321	0.311	0.300	0.290	0.280	0.269	0.258	0.246	0.234	0.222	0.211	0.200	0.188	0.175	0.164	0.151	0.139	0.126	0.114	0.101	0.089	0.078	0.065	0.054	0.042	0.031	0.020	0.008	-0.004	-0.012	-0.022	-0.034	-0.042	-0.052	-0.061	-0.070	-0.078	-0.085	-0.091	-0.099	-0.105	-0.111	-0.116	-0.120	-0.125	-0.129	-0.132	-0.136	-0.139	-0.139	-0.141	-0.141	-0.142	-0.141	-0.141	-0.140	-0.139	-0.138	-0.135	-0.132	-0.130	-0.128	-0.124	-0.120	-0.115	-0.111	-0.108	-0.102	-0.098	-0.092	-0.088	-0.082	-0.076	-0.071	-0.065	-0.061	-0.055	-0.050	-0.044	-0.039	-0.034	-0.029	-0.024	-0.019	-0.014	-0.009	-0.004	0.000	0.005	0.009	0.014	0.018	0.021	0.024	0.029	0.031	0.034	0.038	0.040	0.042	0.046	0.049	0.051	0.054	0.056	0.060	0.062	0.065	0.066	0.070	0.071	0.075	0.078	0.081	0.084	0.088	0.091	0.095	0.099	0.102	0.106	0.112	0.116	0.121	0.126	0.132	0.139	0.146	0.152	0.160	0.168	0.175	0.184	0.192	0.201	0.211	0.220	0.231	0.241	0.252	0.264	0.275	0.288	0.299	0.312	0.325	0.339	0.351	0.365	0.380	0.392	0.408	0.422	0.438	0.451	0.466	0.481	0.496	0.511	0.526	0.541	0.556	0.571	0.588	0.601	0.616	0.631	0.645	0.660	0.674	0.688	0.701	0.716	0.729	0.741	0.754	0.766	0.780	0.791	0.802	0.814	0.825	0.838	0.848	0.858	0.869	0.879	0.888	0.896	0.906	0.915	0.924	0.932	0.940	0.948	0.955	0.964	0.971	0.978	0.985	0.991	0.998	1.004	1.010	1.016	1.022	1.029	1.034	1.039	1.045	1.050	1.055	1.060	1.065	1.070	1.074	1.079	1.082	1.088	1.091	1.095	1.099	1.101	1.104	1.106	1.109	1.112	1.115	1.116	1.118	1.119	1.119	1.121	1.121	1.121	1.122	1.122	1.121	1.121	1.120	1.119	1.116	1.115	1.114	1.110	1.108	1.105	1.101	1.099	1.095	1.091	1.088	1.084	1.080	1.075	1.071	1.066	1.062	1.059	1.055	1.051	1.048	1.044	1.039	1.035	1.032	1.029	1.025	1.022	1.020	1.019	1.018	1.015	1.014	1.012	1.012	1.014	1.014	1.014	1.015	1.016	1.019	1.021	1.025	1.028	1.031	1.035	1.040	1.045	1.050	1.056	1.061	1.069	1.075	1.081	1.090	1.096	1.104	1.111	1.120	1.128	1.136	1.145	1.154	1.161	1.170	1.180	1.188	1.196	1.205	1.212	1.221	1.230	1.238	1.244	1.252	1.259	1.266	1.272	1.279	1.284	1.290	1.295	1.301	1.306	1.310	1.314	1.318	1.320	1.324	1.326	1.328	1.329	1.331	1.332	1.332	1.332	1.334	1.334	1.334	1.332	1.331	1.330	1.328	1.328	1.325	1.324	1.321	1.319	1.315	1.314	1.310	1.309	1.305	1.304	1.300	1.298	1.295	1.291	1.289	1.288	1.284	1.282	1.280	1.279	1.276	1.275	1.275	1.274	1.274	1.272	1.272	1.271	1.271	1.272	1.274	1.274	1.275	1.276	1.279	1.280	1.281	1.284	1.288	1.290	1.292	1.296	1.300	1.304	1.309	1.312	1.318	1.322	1.328	1.332	1.338	1.342	1.349	1.355	1.361	1.368	1.372	1.380	1.386	1.392	1.399	1.405	1.411	1.418	1.425	1.431	1.438	1.444	1.451	1.458	1.464	1.469	1.475	1.480	1.488	1.492	1.498	1.501	1.506	1.511	1.515	1.520	1.524	1.528	1.530	1.534	1.535	1.538	1.540	1.541	1.542	1.542	1.544	1.542	1.544	1.542	1.540	1.539	1.538	1.535	1.532	1.530	1.525	1.521	1.519	1.512	1.508	1.502	1.498	1.491	1.485	1.479	1.472	1.465	1.458	1.450	1.442	1.435	1.426	1.418	1.409	1.401	1.391	1.384	1.374	1.364	1.356	1.346	1.336	1.329	1.319	1.309	1.300	1.291	1.281	1.272	1.264	1.255	1.246	1.236	1.229	1.220	1.211	1.204	1.195	1.188	1.179	1.171	1.164	1.156	1.149	1.142	1.134	1.128	1.121	1.115	1.108	1.102	1.096	1.090	1.084	1.078	1.071	1.066	1.061	1.055	1.049	1.045	1.040	1.035	1.029	1.024	1.020	1.014	1.010	1.005	1.001	0.995	0.991	0.986	0.981	0.978	0.972	0.968	0.964	0.959	0.952	0.950	0.945	0.940	0.935	0.930	0.924	0.919	0.914	0.909	0.905	0.900	0.895	0.889	0.885	0.879	0.874	0.869	0.864	0.859	0.854	0.849	0.842	0.838	0.832	0.828	0.821	0.815	0.810	0.805	0.800	0.794	0.789	0.782	0.778	0.772	0.768	0.761	0.756	0.750	0.745	0.740	0.734	0.729	0.724	0.719	0.714	0.708	0.704	0.699	0.692	0.688	0.682	0.678	0.672	0.669	0.664	0.659	0.654	0.649	0.644	0.639	0.635	0.630	0.626	0.620	0.616	0.612	0.608	0.602	0.599	0.595	0.591	0.589	0.585	0.581	0.578	0.574	0.571	0.569	0.565	0.562	0.559	0.556	0.554	0.550	0.548	0.545	0.544	0.542	0.540	0.539	0.538	0.536	0.534	0.534	0.532	0.532	0.531	0.531	0.531	0.532	0.534	0.534	0.536	0.538	0.541	0.544	0.546	0.549	0.554	0.558	0.562	0.568	0.574	0.580	0.588	0.595	0.604	0.612	0.622	0.631	0.644	0.654	0.666	0.679	0.692	0.706	0.721	0.738	0.752	0.770	0.788	0.806	0.825	0.844	0.864	0.884	0.906	0.928	0.950	0.972	0.996	1.020	1.044	1.068	1.091	1.116	1.141	1.166	1.190	1.215	1.240	1.265	1.290	1.314	1.338	1.361	1.385	1.408	1.430	1.451	1.472	1.494	1.514	1.532	1.550	1.566	1.584	1.600	1.612	1.628	1.639	1.650	1.661	1.669	1.678	1.684	1.690	1.695	1.698	1.700	1.701	1.700	1.699	1.696	1.692	1.688	1.682	1.676	1.668	1.659	1.650	1.639	1.628	1.615	1.602	1.588	1.572	1.558	1.542	1.526	1.509	1.491	1.474	1.455	1.436	1.416	1.398	1.378	1.359	1.338	1.318	1.298	1.275	1.255	1.234	1.212	1.191	1.170	1.149	1.128	1.106	1.085	1.064	1.042	1.022	1.001	0.979	0.959	0.938	0.918	0.898	0.878	0.856	0.836	0.816	0.796	0.778	0.759	0.739	0.719	0.701	0.682	0.665	0.646	0.628	0.611	0.594	0.578	0.561	0.545	0.529	0.514	0.499	0.484	0.470	0.456	0.444	0.430	0.418	0.408	0.396	0.385	0.375	0.366	0.358	0.349	0.342	0.335	0.330	0.322	0.318	0.314	0.310	0.306	0.304	0.301	0.300	0.299	0.298	0.299	0.298	0.299	0.300	0.302	0.304	0.306	0.309	0.312	0.315	0.319	0.322	0.326	0.331	0.335	0.339	0.344	0.348	0.352	0.356	0.361	0.366	0.371	0.375	0.380	0.384	0.388	0.391	0.395	0.399	0.402	0.406	0.410	0.412	0.416	0.419	0.422	0.425	0.429	0.431	0.434	0.438	0.441	0.445	0.449	0.452	0.456	0.461	0.466	0.470	0.476	0.481	0.486	0.494	0.500	0.507	0.514	0.522	0.530	0.540	0.549	0.559	0.570	0.581	0.592	0.604	0.616	0.630	0.644	0.658	0.671	0.688	0.702	0.718	0.734	0.751	0.766	0.784	0.801	0.819	0.836	0.854	0.871	0.889	0.908	0.925	0.942	0.960	0.978	0.995	1.012	1.029	1.046	1.061	1.078	1.092	1.108	1.122	1.136	1.151	1.164	1.176	1.189	1.200	1.211	1.224	1.232	1.244	1.254	1.262	1.270	1.279	1.286	1.294	1.299	1.305	1.310	1.316	1.321	1.325	1.329	1.331	1.335	1.338	1.340	1.341	1.342	1.344	1.344	1.345	1.345	1.344	1.344	1.344	1.341	1.340	1.339	1.336	1.334	1.331	1.328	1.322	1.320	1.316	1.311	1.306	1.300	1.295	1.290	1.282	1.276	1.270	1.262	1.255	1.246	1.239	1.231	1.221	1.214	1.204	1.194	1.184	1.174	1.164	1.152	1.142	1.131	1.121	1.110	1.099	1.086	1.075	1.065	1.054	1.041	1.030	1.019	1.008	0.998	0.985	0.975	0.964	0.954	0.942	0.932	0.922	0.914	0.904	0.894	0.885	0.876	0.869	0.860	0.852	0.845	0.838	0.831	0.825	0.819	0.814	0.808	0.802	0.798	0.794	0.790	0.786	0.781	0.779	0.776	0.771	0.770	0.768	0.764	0.762	0.761	0.759	0.755	0.752	0.751	0.749	0.748	0.744	0.742	0.740	0.738	0.735	0.732	0.729	0.726	0.722	0.719	0.715	0.710	0.706	0.700	0.696	0.689	0.684	0.678	0.671	0.664	0.656	0.649	0.641	0.632	0.622	0.612	0.602	0.594	0.582	0.571	0.560	0.549	0.536	0.524	0.511	0.500	0.486	0.474	0.460	0.448	0.434	0.420	0.406	0.391	0.378	0.364	0.349	0.335	0.321	0.308	0.294	0.281	0.266	0.254	0.241	0.228	0.215	0.204	0.191	0.180	0.169	0.158	0.148	0.138	0.129	0.120	0.111	0.102	0.095	0.089	0.081	0.075	0.071	0.065	0.061	0.058	0.054	0.051	0.050	0.049	0.049	0.048	0.049	0.050	0.051	0.054	0.056	0.060	0.065	0.070	0.075	0.081	0.088	0.095	0.102	0.111	0.119	0.130	0.139	0.149	0.160	0.171	0.184	0.196	0.209	0.222	0.238	0.251	0.266	0.280	0.296	0.312	0.329	0.345	0.362	0.380	0.396	0.414	0.431	0.450	0.469	0.486	0.504	0.524	0.544	0.561	0.581	0.599	0.616	0.636	0.654	0.672	0.691	0.709	0.728	0.745	0.762	0.780	0.798	0.814	0.831	0.848	0.864	0.880	0.895	0.909	0.925	0.940	0.954	0.966	0.980	0.992	1.005	1.016	1.029	1.039	1.050	1.060	1.070	1.079	1.088	1.095	1.104	1.111	1.118	1.125	1.131	1.136	1.141	1.148	1.152	1.155	1.160	1.162	1.166	1.169	1.170	1.171	1.172	1.172	1.174	1.174	1.174	1.172	1.171	1.170	1.168	1.166	1.164	1.159	1.155	1.152	1.148	1.142	1.138	1.132	1.126	1.120	1.112	1.108	1.100	1.091	1.084	1.075	1.066	1.056	1.048	1.038	1.028	1.016	1.006	0.996	0.984	0.972	0.961	0.950	0.936	0.924	0.911	0.899	0.886	0.875	0.861	0.848	0.835	0.822	0.809	0.795	0.784	0.771	0.758	0.745	0.731	0.719	0.706	0.694	0.682	0.671	0.660	0.649	0.639	0.628	0.618	0.608	0.599	0.589	0.581	0.572	0.565	0.559	0.551	0.545	0.539	0.534	0.529	0.525	0.521	0.518	0.514	0.511	0.510	0.509	0.507	0.506	0.506	0.506	0.507	0.509	0.510	0.512	0.514	0.516	0.521	0.525	0.529	0.532	0.538	0.541	0.548	0.552	0.558	0.562	0.570	0.576	0.581	0.589	0.595	0.601	0.609	0.615	0.621	0.629	0.635	0.641	0.649	0.656	0.662	0.669	0.676	0.682	0.688	0.694	0.701	0.708	0.712	0.718	0.724	0.729	0.732	0.738	0.742	0.746	0.750	0.755	0.759	0.761	0.765	0.769	0.771	0.774	0.776	0.780	0.782	0.784	0.786	0.789	0.790	0.792	0.794	0.796	0.799	0.800	0.801	0.805	0.806	0.808	0.809	0.810	0.812	0.815	0.818	0.820	0.822	0.825	0.828	0.831	0.835	0.839	0.842	0.846	0.850	0.855	0.860	0.864	0.869	0.875	0.880	0.885	0.891	0.896	0.902	0.909	0.915	0.921	0.929	0.934	0.941	0.948	0.954	0.960	0.966	0.974	0.979	0.985	0.991	0.998	1.001	1.008	1.012	1.016	1.020	1.024	1.026	1.030	1.031	1.032	1.034	1.034	1.034	1.032	1.031	1.029	1.025	1.021	1.016	1.010	1.004	0.998	0.989	0.981	0.971	0.961	0.950	0.938	0.925	0.911	0.896	0.882	0.866	0.849	0.832	0.814	0.795	0.775	0.755	0.735	0.712	0.690	0.668	0.644	0.620	0.596	0.571	0.546	0.520	0.494	0.469	0.441	0.414	0.386	0.360	0.331	0.304	0.276	0.249	0.221	0.192	0.165	0.136	0.109	0.080	0.054	0.026	-0.001	-0.028	-0.054	-0.081	-0.108	-0.131	-0.156	-0.181	-0.206	-0.230	-0.252	-0.274	-0.296	-0.318	-0.339	-0.359	-0.378	-0.398	-0.414	-0.431	-0.448	-0.464	-0.479	-0.492	-0.505	-0.518	-0.530	-0.541	-0.550	-0.560	-0.568	-0.575	-0.582	-0.588	-0.594	-0.598	-0.600	-0.604	-0.606	-0.608	-0.608	100.000	5.000	2.000	1.000	6.000	0.000	0.000	0.000	0.000	0.000	0.000	0.000	0.000	0.000	0.000	0.000	0.000	0.000	2.234	2.242	2.251	2.260	2.269	2.278	2.285	2.292	2.300	2.305	2.311	2.316	2.320	2.324	2.326	2.329	2.330	2.330	2.330	2.329	2.326	2.322	2.319	2.314	2.308	2.300	2.292	2.282	2.274	2.262	2.251	2.239	2.225	2.211	2.196	2.180	2.162	2.145	2.128	2.108	2.089	2.068	2.046	2.025	2.002	1.980	1.956	1.932	1.910	1.885	1.860	1.835	1.810	1.785	1.760	1.734	1.709	1.682	1.658	1.632	1.608	1.582	1.558	1.532	1.509	1.485	1.461	1.439	1.415	1.394	1.371	1.350	1.330	1.310	1.291	1.272	1.254	1.236	1.219	1.204	1.188	1.174	1.160	1.146	1.132	1.120	1.109	1.098	1.089	1.078	1.069	1.061	1.054	1.046	1.040	1.034	1.029	1.024	1.020	1.015	1.012	1.009	1.005	1.002	1.000	0.999	0.998	0.995	0.995	0.994	0.992	0.992	0.991	0.991	0.991	0.990	0.989	0.989	0.989	0.988	0.989	0.988	0.988	0.986	0.986	0.985	0.986	0.985	0.984	0.982	0.982	0.980	0.979	0.979	0.978	0.975	0.972	0.971	0.970	0.968	0.968	0.965	0.964	0.961	0.960	0.959	0.956	0.955	0.954	0.951	0.950	0.949	0.948	0.948	0.945	0.945	0.946	0.945	0.945	0.945	0.946	0.946	0.949	0.949	0.951	0.952	0.955	0.959	0.961	0.965	0.970	0.974	0.979	0.984	0.990	0.996	1.002	1.010	1.019	1.026	1.035	1.044	1.052	1.062	1.072	1.082	1.094	1.105	1.116	1.129	1.140	1.154	1.166	1.179	1.191	1.205	1.218	1.231	1.246	1.259	1.272	1.285	1.299	1.311	1.325	1.336	1.349	1.361	1.372	1.385	1.395	1.406	1.415	1.425	1.432	1.441	1.449	1.455	1.460	1.464	1.468	1.470	1.472	1.474	1.474	1.472	1.470	1.466	1.464	1.459	1.451	1.444	1.435	1.428	1.416	1.405	1.392	1.379	1.365	1.350	1.334	1.318	1.300	1.281	1.262	1.242	1.222	1.200	1.179	1.156	1.134	1.110	1.086	1.064	1.040	1.016	0.991	0.968	0.944	0.920	0.896	0.874	0.850	0.828	0.805	0.784	0.762	0.742	0.722	0.704	0.684	0.668	0.650	0.634	0.619	0.605	0.591	0.579	0.568	0.558	0.549	0.540	0.532	0.528	0.521	0.518	0.515	0.512	0.511	0.511	0.511	0.514	0.518	0.520	0.525	0.530	0.536	0.542	0.550	0.559	0.568	0.576	0.586	0.596	0.608	0.618	0.629	0.640	0.652	0.665	0.676	0.689	0.701	0.712	0.725	0.736	0.749	0.760	0.771	0.782	0.794	0.804	0.815	0.824	0.832	0.842	0.850	0.859	0.865	0.872	0.879	0.884	0.889	0.894	0.898	0.901	0.905	0.906	0.909	0.910	0.911	0.910	0.910	0.909	0.909	0.906	0.905	0.901	0.899	0.896	0.892	0.889	0.885	0.879	0.874	0.870	0.864	0.860	0.855	0.849	0.844	0.838	0.832	0.826	0.821	0.815	0.811	0.805	0.800	0.796	0.791	0.786	0.781	0.778	0.772	0.770	0.765	0.761	0.759	0.755	0.752	0.749	0.746	0.744	0.741	0.739	0.736	0.734	0.732	0.731	0.729	0.728	0.726	0.724	0.724	0.721	0.719	0.718	0.716	0.714	0.712	0.711	0.709	0.706	0.704	0.701	0.699	0.695	0.692	0.689	0.685	0.681	0.678	0.674	0.669	0.664	0.659	0.654	0.648	0.641	0.636	0.629	0.622	0.616	0.610	0.604	0.596	0.588	0.581	0.574	0.566	0.558	0.551	0.544	0.536	0.529	0.521	0.514	0.507	0.500	0.492	0.486	0.480	0.472	0.466	0.460	0.455	0.449	0.444	0.439	0.434	0.429	0.426	0.422	0.419	0.415	0.412	0.410	0.408	0.405	0.404	0.402	0.400	0.400	0.399	0.399	0.399	0.400	0.400	0.400	0.401	0.401	0.402	0.404	0.405	0.406	0.408	0.409	0.411	0.412	0.414	0.418	0.419	0.421	0.422	0.426	0.429	0.430	0.432	0.436	0.439	0.440	0.444	0.446	0.449	0.451	0.455	0.458	0.461	0.464	0.466	0.470	0.472	0.476	0.480	0.482	0.486	0.489	0.492	0.496	0.500	0.504	0.506	0.511	0.514	0.519	0.522	0.525	0.529	0.532	0.536	0.540	0.542	0.546	0.550	0.552	0.556	0.559	0.562	0.564	0.568	0.570	0.571	0.572	0.575	0.576	0.576	0.578	0.579	0.579	0.579	0.580	0.580	0.579	0.578	0.576	0.574	0.572	0.570	0.568	0.565	0.562	0.559	0.555	0.551	0.548	0.544	0.539	0.534	0.529	0.524	0.519	0.512	0.507	0.502	0.498	0.491	0.486	0.480	0.474	0.469	0.462	0.456	0.451	0.446	0.440	0.435	0.430	0.426	0.421	0.416	0.412	0.409	0.404	0.400	0.396	0.394	0.391	0.389	0.386	0.384	0.384	0.382	0.381	0.381	0.381	0.381	0.380	0.381	0.382	0.385	0.385	0.388	0.389	0.392	0.394	0.396	0.400	0.402	0.406	0.409	0.412	0.418	0.422	0.426	0.430	0.434	0.439	0.444	0.448	0.452	0.458	0.461	0.466	0.471	0.475	0.480	0.484	0.488	0.492	0.495	0.500	0.504	0.507	0.511	0.515	0.518	0.520	0.522	0.526	0.529	0.531	0.534	0.535	0.538	0.540	0.542	0.544	0.546	0.549	0.550	0.551	0.554	0.555	0.558	0.559	0.560	0.562	0.564	0.566	0.569	0.571	0.574	0.578	0.580	0.582	0.586	0.590	0.594	0.599	0.604	0.610	0.615	0.622	0.629	0.636	0.644	0.652	0.660	0.669	0.680	0.690	0.700	0.712	0.722	0.735	0.748	0.761	0.775	0.789	0.804	0.818	0.832	0.848	0.864	0.880	0.898	0.912	0.930	0.946	0.964	0.981	0.999	1.016	1.034	1.051	1.068	1.086	1.104	1.121	1.138	1.154	1.170	1.188	1.202	1.219	1.234	1.249	1.264	1.278	1.291	1.305	1.318	1.330	1.342	1.354	1.365	1.375	1.385	1.394	1.404	1.412	1.420	1.428	1.435	1.441	1.448	1.454	1.459	1.465	1.468	1.472	1.476	1.480	1.482	1.486	1.489	1.491	1.494	1.495	1.498	1.499	1.500	1.501	1.501	1.504	1.504	1.504	1.504	1.505	1.505	1.505	1.505	1.505	1.505	1.505	1.505	1.504	1.504	1.502	1.501	1.501	1.500	1.499	1.498	1.496	1.495	1.492	1.491	1.490	1.488	1.486	1.484	1.482	1.479	1.476	1.474	1.471	1.468	1.464	1.460	1.458	1.454	1.450	1.445	1.441	1.436	1.434	1.429	1.424	1.420	1.415	1.411	1.406	1.401	1.396	1.392	1.388	1.384	1.379	1.375	1.370	1.366	1.362	1.358	1.354	1.351	1.346	1.342	1.340	1.338	1.335	1.331	1.329	1.328	1.325	1.322	1.321	1.320	1.319	1.318	1.316	1.315	1.314	1.314	1.312	1.312	1.312	1.311	1.311	1.311	1.310	1.310	1.310	1.309	1.308	1.308	1.306	1.305	1.304	1.302	1.300	1.299	1.298	1.294	1.291	1.289	1.285	1.281	1.278	1.272	1.268	1.264	1.258	1.251	1.246	1.240	1.232	1.226	1.219	1.211	1.202	1.195	1.186	1.178	1.169	1.160	1.150	1.141	1.132	1.122	1.112	1.102	1.092	1.082	1.072	1.064	1.054	1.044	1.035	1.025	1.016	1.006	0.998	0.989	0.980	0.972	0.964	0.956	0.950	0.942	0.936	0.930	0.924	0.919	0.914	0.909	0.905	0.900	0.896	0.894	0.890	0.889	0.886	0.885	0.884	0.881	0.882	0.881	0.881	0.882	0.882	0.882	0.884	0.886	0.888	0.889	0.892	0.895	0.898	0.900	0.904	0.908	0.911	0.915	0.919	0.922	0.928	0.932	0.936	0.941	0.946	0.952	0.956	0.961	0.968	0.972	0.979	0.982	0.989	0.995	1.000	1.006	1.011	1.018	1.022	1.029	1.034	1.040	1.045	1.050	1.056	1.061	1.066	1.072	1.076	1.082	1.088	1.091	1.095	1.100	1.104	1.108	1.112	1.115	1.118	1.120	1.121	1.124	1.126	1.128	1.129	1.129	1.129	1.129	1.129	1.129	1.128	1.126	1.124	1.121	1.119	1.116	1.114	1.110	1.108	1.104	1.098	1.094	1.090	1.085	1.079	1.075	1.070	1.064	1.059	1.052	1.049	1.042	1.036	1.032	1.026	1.021	1.016	1.011	1.006	1.002	0.998	0.994	0.990	0.986	0.984	0.981	0.978	0.976	0.974	0.972	0.971	0.971	0.970	0.970	0.970	0.970	0.970	0.972	0.972	0.975	0.976	0.979	0.981	0.984	0.986	0.989	0.991	0.995	0.998	1.001	1.004	1.008	1.010	1.012	1.016	1.019	1.021	1.025	1.026	1.029	1.031	1.032	1.034	1.035	1.036	1.036	1.036	1.036	1.036	1.035	1.032	1.031	1.029	1.026	1.024	1.021	1.018	1.014	1.010	1.005	1.000	0.996	0.990	0.984	0.978	0.971	0.964	0.958	0.951	0.944	0.936	0.929	0.921	0.914	0.906	0.898	0.890	0.881	0.872	0.866	0.858	0.849	0.841	0.832	0.824	0.816	0.808	0.800	0.791	0.784	0.775	0.766	0.759	0.750	0.742	0.735	0.726	0.718	0.710	0.701	0.694	0.685	0.676	0.668	0.659	0.651	0.641	0.631	0.624	0.614	0.605	0.595	0.585	0.575	0.564	0.554	0.544	0.532	0.521	0.510	0.498	0.486	0.475	0.462	0.450	0.438	0.425	0.412	0.399	0.388	0.374	0.361	0.348	0.335	0.321	0.310	0.296	0.284	0.271	0.258	0.244	0.232	0.220	0.206	0.194	0.182	0.170	0.159	0.148	0.136	0.126	0.116	0.105	0.096	0.086	0.078	0.069	0.060	0.052	0.044	0.036	0.030	0.024	0.018	0.012	0.008	0.002	-0.002	-0.006	-0.010	-0.012	-0.015	-0.018	-0.019	-0.020	-0.022	-0.022	-0.024	-0.022	-0.022	-0.021	-0.020	-0.018	-0.016	-0.012	-0.011	-0.006	-0.004	0.001	0.006	0.010	0.016	0.022	0.028	0.034	0.041	0.048	0.056	0.064	0.072	0.082	0.090	0.100	0.110	0.120	0.131	0.141	0.154	0.164	0.176	0.188	0.200	0.212	0.226	0.238	0.251	0.265	0.278	0.291	0.304	0.318	0.330	0.344	0.356	0.370	0.382	0.396	0.410	0.422	0.434	0.448	0.460	0.471	0.482	0.494	0.506	0.516	0.526	0.536	0.545	0.554	0.562	0.571	0.579	0.586	0.592	0.599	0.604	0.610	0.614	0.618	0.621	0.625	0.628	0.630	0.631	0.632	0.634	0.634	0.634	0.632	0.632	0.630	0.629	0.626	0.625	0.621	0.619	0.615	0.611	0.608	0.604	0.598	0.594	0.589	0.584	0.578	0.572	0.566	0.561	0.555	0.548	0.541	0.536	0.530	0.522	0.516	0.510	0.504	0.498	0.490	0.484	0.478	0.471	0.465	0.459	0.452	0.446	0.440	0.434	0.429	0.422	0.418	0.412	0.406	0.401	0.396	0.391	0.386	0.382	0.378	0.374	0.370	0.366	0.364	0.361	0.359	0.356	0.354	0.352	0.351	0.350	0.350	0.350	0.350	0.351	0.351	0.352	0.354	0.356	0.359	0.361	0.364	0.368	0.370	0.375	0.379	0.384	0.389	0.394	0.400	0.405	0.411	0.416	0.422	0.430	0.436	0.441	0.449	0.455	0.461	0.469	0.475	0.481	0.489	0.495	0.501	0.507	0.514	0.521	0.528	0.532	0.538	0.544	0.549	0.555	0.559	0.565	0.569	0.572	0.578	0.581	0.586	0.590	0.594	0.598	0.601	0.605	0.609	0.612	0.616	0.620	0.625	0.629	0.634	0.638	0.642	0.648	0.652	0.659	0.665	0.671	0.679	0.685	0.694	0.701	0.710	0.721	0.730	0.741	0.752	0.765	0.778	0.790	0.804	0.819	0.834	0.850	0.865	0.882	0.900	0.918	0.936	0.955	0.975	0.995	1.015	1.038	1.059	1.080	1.104	1.126	1.148	1.170	1.194	1.218	1.240	1.264	1.288	1.311	1.335	1.358	1.381	1.404	1.428	1.450	1.471	1.494	1.515	1.538	1.558	1.579	1.598	1.618	1.636	1.655	1.674	1.690	1.708	1.724	1.740	1.754	1.769	1.784	1.796	1.808	1.820	1.832	1.842	1.852	1.862	1.871	1.879	1.888	1.894	1.901	1.906	1.911	1.916	1.921	1.925	1.929	1.931	1.934	1.935	1.935	1.936	1.938	1.939	1.938	1.938	1.936	1.935	1.934	1.931	1.930	1.928	1.925	1.921	1.919	1.916	1.914	1.910	1.906	1.904	1.899	1.896	1.892	1.890	1.885	1.881	1.878	1.876	1.872	1.869	1.866	1.862	1.860	1.858	1.855	1.854	1.851	1.849	1.848	1.848	1.845	1.845	1.845	1.845	1.845	1.845	1.846	1.848	1.849	1.850	1.852	1.855	1.858	1.860	1.864	1.866	1.871	1.875	1.880	1.884	1.890	1.896	1.901	1.908	1.912	1.919	1.925	1.931	1.939	1.945	1.952	1.959	1.968	1.974	1.981	1.990	1.996	2.005	2.013	2.020	2.026	2.033	2.039	2.046	2.052	2.059	2.065	2.070	2.075	2.080	2.084	2.088	2.091	2.094	2.096	2.098	2.098	2.099	2.096	2.096	2.094	2.090	2.086	2.082	2.076	2.070	2.064	2.056	2.046	2.036	2.025	2.013	2.000	1.986	1.971	1.955	1.938	1.919	1.900	1.881	1.861	1.840	1.818	1.795	1.772	1.748	1.722	1.696	1.671	1.645	1.619	1.590	1.564	1.536	1.508	1.479	1.452	1.424	1.396	1.368	1.340	1.311	1.285	1.258	1.231	1.205	1.179	1.154	1.129	1.105	1.081	1.060	1.038	1.016	0.996	0.978	0.960	0.942	0.925	0.910	0.895	0.881	0.869	0.856	0.846	0.836	0.828	0.820	0.814	0.808	0.802	0.799	0.795	0.792	0.791	0.791	0.791	0.792	0.792	0.795	0.799	0.802	0.806	0.812	0.818	0.822	0.829	0.836	0.844	0.851	0.859	0.868	0.876	0.885	0.895	0.904	0.914	0.924	0.934	0.945	0.955	0.965	0.976	0.985	0.996	1.008	1.018	1.029	1.039	1.050	1.061	1.071	1.081	1.091	1.102	1.111	1.122	1.132	1.141	1.151	1.161	1.171	1.180	1.189	1.198	1.208	1.216	1.225	1.234	1.242	1.250	1.259	1.266	1.274	1.280	1.289	1.295	1.302	1.310	1.316	1.322	1.329	1.335	1.341	1.348	1.352	1.358	1.362	1.368	1.372	1.378	1.381	1.386	1.390	1.394	1.396	1.400	1.404	1.406	1.410	1.412	1.415	1.416	1.419	1.421	1.421	1.424	1.424	1.425	1.426	1.428	1.428	1.428	1.428	1.428	1.428	1.428	1.428	1.426	1.426	1.425	1.424	1.425	1.424	1.422	1.422	1.420	1.419	1.419	1.416	1.415	1.414	1.414	1.411	1.410	1.409	1.408	1.406	1.405	1.404	1.402	1.401	1.401	1.400	1.399	1.398	1.398	1.396	1.396	1.395	1.394	1.394	1.392	1.394	1.394	1.394	1.392	1.392	1.392	1.394	1.394	1.395	1.395	1.396	1.396	1.398	1.399	1.400	1.400	1.402	1.402	1.404	1.406	1.408	1.409	1.411	1.412	1.415	1.415	1.418	1.419	1.421	1.422	1.424	1.426	1.428	1.429	1.431	1.431	1.432	1.435	1.436	1.436	1.438	1.438	1.439	1.439	1.440	1.440	1.440	1.440	1.439	1.439	1.438	1.436	1.435	1.434	1.432	1.431	1.429	1.428	1.424	1.421	1.418	1.415	1.411	1.408	1.404	1.399	1.394	1.390	1.385	1.379	1.372	1.366	1.360	1.354	1.346	1.339	1.332	1.324	1.315	1.306	1.298	1.286	1.278	1.268	1.256	1.246	1.234	1.222	1.211	1.198	1.186	1.172	1.159	1.146	1.132	1.118	1.102	1.088	1.074	1.059	1.042	1.026	1.010	0.995	0.979	0.962	0.945	0.928	0.911	0.892	0.876	0.859	0.840	0.822	0.805	0.789	0.771	0.754	0.738	0.719	0.702	0.686	0.670	0.655	0.639	0.625	0.609	0.594	0.580	0.566	0.554	0.540	0.528	0.515	0.504	0.491	0.480	0.471	0.461	0.451	0.441	0.434	0.426	0.419	0.411	0.404	0.399	0.392	0.388	0.381	0.376	0.372	0.369	0.364	0.360	0.356	0.352	0.349	0.345	0.341	0.339	0.335	0.330	0.328	0.322	0.319	0.314	0.309	0.305	0.300	0.292	0.288	0.281	0.275	0.268	0.261	0.252	0.245	0.238	0.228	0.219	0.209	0.199	0.189	0.178	0.165	0.155	0.142	0.130	0.119	0.105	0.091	0.079	0.065	0.050	0.038	0.022	0.009	-0.006	-0.020	-0.034	-0.048	-0.062	-0.076	-0.090	-0.104	-0.116	-0.131	-0.144	-0.155	-0.168	-0.180	-0.192	-0.204	-0.215	-0.225	-0.236	-0.246	-0.255	-0.264	-0.272	-0.281	-0.289	-0.295	-0.302	-0.309	-0.314	-0.319	-0.325	-0.328	-0.331	-0.335	-0.336	-0.339	-0.340	-0.340	-0.340	-0.340	-0.340	-0.339	-0.336	-0.335	-0.331	-0.329	-0.325	-0.321	-0.316	-0.310	-0.305	-0.299	-0.294	-0.286	-0.279	-0.271	-0.264	-0.255	-0.246	-0.239	-0.230	-0.221	-0.212	-0.202	-0.194	-0.185	-0.175	-0.166	-0.158	-0.148	-0.139	-0.130	-0.121	-0.114	-0.105	-0.098	-0.090	-0.081	-0.075	-0.068	-0.061	-0.055	-0.050	-0.045	-0.040	-0.036	-0.032	-0.030	-0.028	-0.026	-0.024	-0.025	-0.025	-0.025	-0.028	-0.029	-0.031	-0.035	-0.039	-0.042	-0.048	-0.054	-0.061	-0.068	-0.075	-0.082	-0.091	-0.100	-0.109	-0.119	-0.129	-0.139	-0.149	-0.160	-0.171	-0.182	-0.194	-0.206	-0.219	-0.231	-0.242	-0.255	-0.268	-0.280	-0.292	-0.305	-0.316	-0.329	-0.341	-0.352	-0.364	-0.374	-0.385	-0.395	-0.406	-0.415	-0.425	-0.434	-0.441	-0.450	-0.458	-0.464	-0.470	-0.478	-0.482	-0.488	-0.492	-0.496	-0.500	-0.502	-0.507	-0.507	-0.510	-0.511	-0.511	-0.512	-0.512	-0.510	-0.510	-0.507	-0.506	-0.502	-0.499	-0.496	-0.491	-0.488	-0.484	-0.478	-0.472	-0.466	-0.460	-0.454	-0.448	-0.441	-0.432	-0.425	-0.419	-0.411	-0.402	-0.395	-0.386	-0.379	-0.370	-0.361	-0.351	-0.344	-0.336	-0.328	-0.319	-0.310	-0.301	-0.294	-0.286	-0.278	-0.270	-0.262	-0.256	-0.249	-0.242	-0.236	-0.230	-0.224	-0.220	-0.214	-0.210	-0.205	-0.201	-0.199	-0.196	-0.195	-0.194	-0.191	-0.191	-0.192	-0.192	-0.194	-0.196	-0.198	-0.201	-0.205	-0.209	-0.214	-0.220	-0.226	-0.232	-0.241	-0.248	-0.256	-0.265	-0.276	-0.285	-0.296	-0.306	-0.318	-0.329	-0.341	-0.354	-0.366	-0.379	-0.392	-0.405	-0.419	-0.432	-0.446	-0.460	-0.475	-0.488	-0.502	-0.516	-0.530	-0.544	-0.556	-0.569	-0.581	-0.594	-0.606	-0.618	-0.630	-0.640	-0.650	-0.660	-0.669	-0.676	-0.685	-0.691	-0.698	-0.702	-0.706	-0.711	-0.715	-0.718	-0.718	-0.719	-0.719	-0.718	-0.715	-0.712	-0.709	-0.705	-0.699	-0.692	-0.686	-0.678	-0.670	-0.660	-0.650	-0.640	-0.628	-0.615	-0.602	-0.589	-0.576	-0.561	-0.545	-0.530	-0.514	-0.498	-0.480	-0.464	-0.446	-0.428	-0.409	-0.392	-0.374	-0.355	-0.336	-0.318	-0.299	-0.280	-0.261	-0.242	-0.222	-0.205	-0.186	-0.168	-0.151	-0.134	-0.116	-0.099	-0.082	-0.066	-0.050	-0.035	-0.020	-0.004	0.011	0.025	0.039	0.051	0.065	0.078	0.090	0.100	0.112	0.124	0.132	0.142	0.151	0.161	0.170	0.178	0.186	0.192	0.199	0.206	0.212	0.218	0.224	0.228	0.232	0.238	0.241	0.244	0.248	0.250	0.252	0.255	0.259	0.260	0.261	0.262	0.264	0.265	0.266	0.268	0.268	0.268	0.268	0.268	0.269	0.270	0.269	0.270	0.270	0.271	0.271	0.271	0.271	0.272	0.272	0.274	0.274	0.275	0.276	0.278	0.279	0.280	0.282	0.285	0.288	0.289	0.292	0.295	0.298	0.302	0.305	0.309	0.314	0.318	0.322	0.328	0.332	0.338	0.342	0.348	0.352	0.358	0.364	0.369	0.375	0.380	0.386	0.392	0.399	0.404	0.410	0.415	0.421	0.428	0.434	0.439	0.444	0.449	0.455	0.459	0.464	0.469	0.472	0.476	0.480	0.485	0.488	0.490	0.494	0.496	0.498	0.500	0.501	0.502	0.504	0.505	0.505	0.505	0.505	0.505	0.504	0.502	0.500	0.499	0.498	0.495	0.492	0.490	0.486	0.484	0.480	0.476	0.472	0.468	0.464	0.460	0.454	0.450	0.445	0.439	0.432	0.428	0.422	0.415	0.409	0.404	0.396	0.390	0.382	0.375	0.368	0.361	0.352	0.346	0.338	0.331	0.322	0.315	0.306	0.298	0.290	0.281	0.272	0.265	0.256	0.248	0.239	0.230	0.220	0.212	0.202	0.194	0.185	0.175	0.166	0.158	0.149	0.139	0.130	0.120	0.111	0.102	0.092	0.084	0.074	0.065	0.056	0.046	0.038	0.029	0.020	0.010	0.002	-0.006	-0.015	-0.024	-0.032	-0.041	-0.049	-0.058	-0.064	-0.072	-0.081	-0.089	-0.096	-0.104	-0.110	-0.118	-0.124	-0.131	-0.139	-0.145	-0.154	-0.160	-0.166	-0.174	-0.180	-0.186	-0.192	-0.200	-0.206	-0.214	-0.220	-0.226	-0.234	-0.240	-0.246	-0.254	-0.261	-0.268	-0.275	-0.282	-0.290	-0.298	-0.305	-0.314	-0.321	-0.329	-0.339	-0.346	-0.355	-0.365	-0.374	-0.384	-0.394	-0.404	-0.414	-0.424	-0.434	-0.446	-0.456	-0.468	-0.480	-0.491	-0.502	-0.515	-0.528	-0.539	-0.551	-0.564	-0.576	-0.590	-0.601	-0.615	-0.628	-0.640	-0.652	-0.666	-0.679	-0.692	-0.705	-0.716	-0.729	-0.740	-0.754	-0.765	-0.776	-0.788	-0.798	-0.809	-0.819	-0.829	-0.838	-0.848	-0.855	-0.864	-0.871	-0.880	-0.886	-0.892	-0.898	-0.904	-0.909	-0.914	-0.918	-0.921	-0.924	-0.926	-0.929	-0.931	-0.932	-0.932	-0.932	-0.931	-0.931	-0.929	-0.928	-0.925	-0.921	-0.918	-0.914	-0.910	-0.906	-0.900	-0.895	-0.889	-0.884	-0.878	-0.870	-0.864	-0.856	-0.849	-0.840	-0.832	-0.824	-0.814	-0.805	-0.796	-0.788	-0.776	-0.768	-0.758	-0.748	-0.735	-0.725	-0.714	-0.704	-0.692	-0.680	-0.669	-0.656	-0.644	-0.632	-0.620	-0.609	-0.595	-0.582	-0.569	-0.555	-0.541	-0.529	-0.515	-0.501	-0.488	-0.472	-0.459	-0.445	-0.431	-0.415	-0.401	-0.386	-0.371	-0.358	-0.342	-0.328	-0.312	-0.296	-0.282	-0.268	-0.251	-0.236	-0.221	-0.208	-0.192	-0.178	-0.162	-0.148	-0.132	-0.118	-0.104	-0.089	-0.075	-0.061	-0.048	-0.034	-0.020	-0.006	0.008	0.019	0.034	0.045	0.058	0.070	0.081	0.092	0.105	0.116	0.126	0.138	0.148	0.158	0.168	0.178	0.188	0.196	0.206	0.214	0.222	0.231	0.240	0.248	0.255	0.265	0.272	0.279	0.288	0.296	0.302	0.311	0.319	0.325	0.332	0.341	0.349	0.356	0.364	0.372	0.380	0.390	0.398	0.408	0.415	0.425	0.435	0.445	0.455	0.466	0.478	0.489	0.501	0.512	0.525	0.538	0.551	0.565	0.580	0.594	0.608	0.624	0.639	0.654	0.670	0.688	0.704	0.721	0.739	0.755	0.774	0.790	0.809	0.828	0.846	0.865	0.882	0.902	0.921	0.941	0.960	0.979	0.998	1.016	1.036	1.054	1.072	1.092	1.110	1.128	1.146	1.165	1.182	1.200	1.218	1.234	1.251	1.269	1.285	1.300	1.318	1.332	1.349	1.364	1.379	1.394	1.409	1.422	1.438	1.450	1.465	1.480	1.492	1.508	1.520	1.534	1.546	1.559	1.572	1.585	1.599	1.611	1.622	1.636	1.648	1.660	1.672	1.684	1.695	1.708	1.720	1.730	1.742	1.754	1.765	1.776	1.788	1.798	1.809	1.819	1.829	1.840	1.850	1.860	1.870	1.880	1.889	1.899	1.909	1.918	1.928	1.936	1.945	1.954	1.964	1.972	1.980	1.989	1.999	2.006	2.015	2.022	2.031	2.040	2.049	2.058	2.065	2.074	2.084	2.092	2.100	2.109	2.119	2.128	2.139	2.149	2.159	2.168	2.179	2.190	2.201	2.212	2.225	2.236	2.249	2.261	2.274	2.288	2.300	2.314	2.328	2.341	2.358	2.371	2.385	2.400	2.415	2.430	2.445	2.461	2.475	2.490	2.505	2.521	2.535	2.550	2.565	2.579	2.592	2.606	2.620	2.632	2.644	2.656	2.666	2.678	2.688	2.698	2.706	2.714	2.721	2.729	2.735	2.740	2.744	2.748	2.750	2.752	2.755	2.755	2.755	2.754	2.751	2.749	2.745	2.741	2.736	2.731	2.724	2.716	2.709	2.700	2.690	2.680	2.669	2.659	2.648	2.635	2.624	2.611	2.596	2.584	2.570	2.556	2.541	2.528	2.514	2.499	2.485	2.470	2.456	2.442	2.428	2.414	2.400	2.388	2.374	2.361	2.349	2.338	2.325	2.315	2.304	2.295	2.286	2.278	2.269	2.261	2.255	2.249	2.242	2.239	2.234	2.232	2.229	2.228	2.228	2.226	2.226	2.228	2.230	2.231	2.234	2.238	2.242	2.248	2.254	2.259	2.265	2.272	2.281	2.289	2.298	2.306	2.315	2.325	2.335	2.345	2.355	2.366	2.376	2.388	2.399	2.409	2.420	2.431	2.441	2.451	2.462	2.472	2.482	2.492	2.501	2.510	2.519	2.528	2.535	2.542	2.549	2.556	2.562	2.568	2.572	2.578	2.580	2.585	2.588	2.590	2.591	2.594	2.594	2.595	2.594	2.592	2.590	2.589	2.588	2.584	2.580	2.576	2.572	2.569	2.564	2.559	2.554	2.548	2.544	2.538	2.531	2.525	2.519	2.512	2.506	2.500	2.495	2.489	2.484	2.478	2.472	2.468	2.462	2.458	2.454	2.450	2.445	2.442	2.440	2.436	2.436	2.434	2.432	2.432	2.431	2.431	2.432	2.432	2.434	2.436	2.438	2.441	2.444	2.448	2.451	2.455	2.459	2.464	2.468	2.474	2.478	2.484	2.489	2.494	2.500	2.505	2.510	2.515	2.520	2.525	2.530	2.535	2.539	2.542	2.545	2.549	2.552	2.554	2.556	2.558	2.558	2.559	2.558	2.556	2.554	2.552	2.549	2.545	2.541	2.535	2.530	2.522	2.515	2.506	2.498	2.488	2.478	2.465	2.452	2.440	2.426	2.412	2.398	2.381	2.365	2.348	2.329	2.311	2.292	2.272	2.252	2.232	2.211	2.190	2.169	2.146	2.124	2.102	2.079	2.056	2.033	2.009	1.985	1.962	1.939	1.915	1.892	1.869	1.845	1.822	1.799	1.778	1.755	1.732	1.711	1.690	1.669	1.648	1.626	1.606	1.586	1.568	1.549	1.530	1.514	1.495	1.479	1.462	1.448	1.431	1.418	1.402	1.389	1.376	1.362	1.350	1.339	1.329	1.318	1.306	1.298	1.288	1.279	1.270	1.261	1.255	1.248	1.240	1.234	1.228	1.222	1.218	1.212	1.208	1.204	1.199	1.195	1.192	1.189	1.186	1.184	1.181	1.179	1.178	1.176	1.175	1.172	1.171	1.170	1.170	1.169	1.168	1.166	1.166	1.166	1.166	1.165	1.166	1.166	1.165	1.165	1.165	1.165	1.165	1.166	1.166	1.166	1.166	1.166	1.165	1.168	1.168	1.168	1.166	1.166	1.166	1.166	1.166	1.166	1.165	1.165	1.166	1.165	1.164	1.164	1.164	1.164	1.164	1.162	1.162	1.162	1.162	1.162	1.162	1.162	1.162	1.164	1.162	1.164	1.165	1.166	1.166	1.168	1.171	1.172	1.175	1.178	1.180	1.184	1.188	1.191	1.196	1.200	1.205	1.211	1.216	1.221	1.228	1.235	1.242	1.249	1.258	1.265	1.274	1.282	1.291	1.301	1.310	1.320	1.330	1.340	1.351	1.360	1.371	1.381	1.391	1.402	1.412	1.422	1.432	1.442	1.452	1.462	1.471	1.480	1.489	1.498	1.504	1.510	1.516	1.522	1.526	1.530	1.534	1.536	1.538	1.539	1.538	1.536	1.535	1.531	1.528	1.522	1.516	1.509	1.500	1.492	1.482	1.471	1.459	1.446	1.431	1.416	1.400	1.384	1.366	1.348	1.328	1.306	1.285	1.264	1.241	1.219	1.195	1.171	1.146	1.122	1.098	1.072	1.048	1.022	0.996	0.971	0.946	0.921	0.896	0.874	0.849	0.825	0.802	0.780	0.759	0.738	0.718	0.699	0.680	0.662	0.645	0.629	0.615	0.600	0.588	0.576	0.565	0.556	0.548	0.541	0.536	0.530	0.528	0.525	0.522	0.522	0.522	0.525	0.528	0.530	0.536	0.541	0.548	0.555	0.562	0.571	0.581	0.590	0.601	0.612	0.624	0.636	0.649	0.661	0.674	0.686	0.699	0.714	0.726	0.740	0.754	0.766	0.780	0.791	0.805	0.818	0.829	0.840	0.851	0.861	0.871	0.881	0.890	0.899	0.908	0.915	0.921	0.928	0.935	0.940	0.945	0.950	0.952	0.955	0.959	0.960	0.962	0.964	0.962	0.962	0.962	0.961	0.961	0.960	0.958	0.955	0.951	0.949	0.945	0.941	0.938	0.934	0.929	0.925	0.921	0.916	0.911	0.906	0.901	0.896	0.892	0.886	0.882	0.878	0.872	0.868	0.862	0.859	0.852	0.849	0.845	0.839	0.835	0.830	0.826	0.821	0.818	0.814	0.809	0.805	0.801	0.796	0.794	0.789	0.785	0.781	0.778	0.774	0.769	0.765	0.761	0.758	0.754	0.750	0.745	0.741	0.736	0.732	0.728	0.724	0.719	0.714	0.710	0.705	0.700	0.695	0.690	0.685	0.679	0.674	0.669	0.664	0.658	0.654	0.648	0.642	0.638	0.631	0.626	0.621	0.615	0.610	0.605	0.600	0.594	0.589	0.585	0.580	0.576	0.571	0.566	0.562	0.559	0.555	0.551	0.549	0.545	0.542	0.539	0.538	0.535	0.532	0.530	0.528	0.526	0.524	0.524	0.522	0.521	0.520	0.519	0.518	0.518	0.515	0.515	0.514	0.514	0.512	0.514	0.512	0.512	0.512	0.511	0.511	0.511	0.510	0.509	0.507	0.507	0.506	0.505	0.504	0.502	0.501	0.500	0.499	0.498	0.495	0.494	0.492	0.490	0.489	0.486	0.484	0.484	0.481	0.479	0.478	0.475	0.472	0.471	0.470	0.468	0.466	0.465	0.464	0.462	0.460	0.459	0.458	0.456	0.456	0.455	0.455	0.454	0.454	0.454	0.452	0.452	0.452	0.451	0.452	0.451	0.452	0.454	0.454	0.454	0.454	0.455	0.455	0.455	0.456	0.456	0.458	0.458	0.459	0.459	0.459	0.459	0.459	0.458	0.459	0.458	0.458	0.456	0.455	0.454	0.452	0.451	0.450	0.449	0.446	0.444	0.442	0.439	0.436	0.432	0.430	0.426	0.422	0.419	0.414	0.410	0.405	0.401	0.395	0.391	0.385	0.381	0.376	0.370	0.365	0.360	0.354	0.348	0.342	0.336	0.331	0.326	0.320	0.315	0.310	0.305	0.300	0.295	0.290	0.286	0.282	0.278	0.274	0.270	0.268	0.265	0.262	0.259	0.258	0.256	0.254	0.254	0.252	0.252	0.254	0.254	0.255	0.256	0.259	0.261	0.264	0.266	0.269	0.272	0.278	0.281	0.286	0.290	0.295	0.301	0.308	0.314	0.319	0.325	0.332	0.339	0.346	0.352	0.360	0.368	0.375	0.382	0.390	0.398	0.405	0.412	0.420	0.428	0.435	0.442	0.449	0.456	0.464	0.470	0.476	0.484	0.490	0.496	0.502	0.507	0.514	0.520	0.525	0.531	0.538	0.541	0.548	0.552	0.558	0.562	0.568	0.572	0.578	0.582	0.588	0.592	0.596	0.602	0.609	0.614	0.619	0.624	0.630	0.636	0.642	0.649	0.655	0.662	0.670	0.678	0.686	0.694	0.702	0.711	0.720	0.730	0.740	0.751	0.761	0.772	0.784	0.796	0.809	0.821	0.834	0.846	0.860	0.875	0.889	0.904	0.919	0.934	0.949	0.965	0.980	0.996	1.012	1.028	1.045	1.061	1.076	1.092	1.110	1.125	1.141	1.156	1.174	1.189	1.205	1.220	1.235	1.250	1.265	1.280	1.294	1.308	1.320	1.334	1.348	1.360	1.372	1.385	1.396	1.408	1.418	1.429	1.439	1.449	1.459	1.468	1.476	1.485	1.494	1.501	1.509	1.515	1.521	1.529	1.534	1.540	1.546	1.551	1.558	1.562	1.566	1.571	1.575	1.580	1.585	1.589	1.592	1.598	1.601	1.605	1.609	1.612	1.616	1.619	1.622	1.626	1.629	1.631	1.635	1.638	1.641	1.642	1.646	1.648	1.651	1.654	1.655	1.658	1.660	1.661	1.664	1.666	1.668	1.669	1.671	1.672	1.672	1.674	1.674	1.675	1.676	1.675	1.676	1.675	1.675	1.675	1.674	1.674	1.672	1.672	1.671	1.669	1.669	1.668	1.665	1.662	1.662	1.660	1.659	1.656	1.654	1.652	1.651	1.649	1.646	1.646	1.644	1.642	1.640	1.639	1.638	1.638	1.636	1.635	1.634	1.632	1.632	1.630	1.630	1.630	1.630	1.630	1.630	1.630	1.630	1.630	1.630	1.631	1.631	1.631	1.632	1.632	1.632	1.632	1.634	1.634	1.634	1.634	1.632	1.632	1.632	1.632	1.631	1.629	1.629	1.626	1.625	1.622	1.620	1.616	1.614	1.610	1.606	1.602	1.596	1.592	1.586	1.581	1.575	1.569	1.561	1.555	1.548	1.541	1.532	1.524	1.515	1.506	1.498	1.489	1.479	1.469	1.460	1.450	1.439	1.429	1.419	1.409	1.398	1.388	1.378	1.366	1.358	1.348	1.338	1.329	1.318	1.310	1.300	1.291	1.282	1.275	1.266	1.259	1.251	1.245	1.238	1.232	1.226	1.221	1.216	1.211	1.208	1.204	1.201	1.199	1.196	1.195	1.192	1.192	1.191	1.191	1.191	1.192	1.194	1.194	1.198	1.199	1.201	1.205	1.209	1.212	1.216	1.220	1.225	1.230	1.235	1.241	1.248	1.254	1.260	1.268	1.272	1.280	1.288	1.294	1.302	1.309	1.318	1.326	1.332	1.341	1.349	1.356	1.365	1.372	1.381	1.388	1.395	1.404	1.412	1.419	1.426	1.434	1.440	1.448	1.455	1.461	1.469	1.475	1.480	1.486	1.491	1.496	1.502	1.506	1.511	1.515	1.519	1.521	1.525	1.528	1.530	1.532	1.532	1.534	1.535	1.536	1.535	1.536	1.535	1.535	1.534	1.532	1.530	1.528	1.526	1.524	1.520	1.518	1.514	1.510	1.505	1.501	1.498	1.492	1.489	1.484	1.479	1.474	1.468	1.462	1.458	1.452	1.446	1.442	1.436	1.430	1.426	1.421	1.415	1.410	1.406	1.401	1.396	1.391	1.389	1.384	1.379	1.376	1.372	1.368	1.365	1.362	1.359	1.356	1.354	1.351	1.349	1.348	1.345	1.342	1.342	1.341	1.339	1.338	1.336	1.336	1.334	1.332	1.332	1.332	1.330	1.329	1.330	1.329	1.328	1.326	1.325	1.324	1.324	1.322	1.321	1.320	1.319	1.318	1.316	1.314	1.312	1.310	1.308	1.306	1.304	1.300	1.298	1.295	1.292	1.289	1.286	1.282	1.278	1.275	1.270	1.266	1.262	1.258	1.252	1.248	1.242	1.238	1.232	1.226	1.221	1.215	1.210	1.205	1.198	1.191	1.185	1.179	1.172	1.166	1.159	1.152	1.145	1.138	1.131	1.122	1.116	1.109	1.101	1.092	1.085	1.078	1.069	1.061	1.052	1.045	1.036	1.028	1.019	1.010	1.000	0.991	0.982	0.974	0.965	0.955	0.946	0.935	0.925	0.916	0.905	0.895	0.885	0.874	0.862	0.851	0.841	0.830	0.819	0.808	0.796	0.785	0.772	0.760	0.749	0.736	0.725	0.712	0.701	0.689	0.676	0.664	0.652	0.641	0.629	0.618	0.605	0.592	0.580	0.569	0.556	0.545	0.532	0.521	0.510	0.498	0.488	0.476	0.465	0.454	0.444	0.432	0.424	0.412	0.404	0.394	0.385	0.375	0.368	0.358	0.350	0.341	0.335	0.328	0.320	0.314	0.308	0.302	0.296	0.291	0.286	0.282	0.278	0.275	0.271	0.269	0.268	0.265	0.264	0.264	0.264	0.264	0.265	0.266	0.269	0.271	0.274	0.278	0.281	0.286	0.291	0.298	0.304	0.311	0.318	0.328	0.335	0.344	0.354	0.364	0.375	0.386	0.399	0.410	0.422	0.436	0.449	0.462	0.475	0.490	0.504	0.519	0.534	0.549	0.562	0.578	0.592	0.608	0.622	0.638	0.652	0.668	0.681	0.695	0.710	0.722	0.736	0.749	0.762	0.775	0.788	0.799	0.809	0.819	0.829	0.839	0.848	0.855	0.864	0.870	0.876	0.882	0.888	0.891	0.894	0.899	0.900	0.902	0.902	0.905	0.905	0.904	0.902	0.901	0.899	0.896	0.892	0.888	0.884	0.879	0.874	0.868	0.862	0.856	0.850	0.841	0.835	0.829	0.820	0.812	0.804	0.795	0.786	0.776	0.769	0.760	0.750	0.741	0.732	0.724	0.715	0.705	0.698	0.688	0.679	0.671	0.662	0.654	0.645	0.638	0.630	0.622	0.614	0.608	0.599	0.592	0.586	0.579	0.574	0.568	0.561	0.556	0.551	0.545	0.541	0.538	0.534	0.529	0.525	0.521	0.518	0.515	0.512	0.511	0.509	0.506	0.506	0.504	0.504	0.502	0.502	0.502	0.502	0.502	0.504	0.505	0.506	0.507	0.509	0.510	0.514	0.515	0.516	0.520	0.522	0.525	0.529	0.531	0.535	0.538	0.541	0.545	0.549	0.552	0.556	0.560	0.564	0.566	0.570	0.574	0.578	0.582	0.586	0.589	0.592	0.596	0.599	0.602	0.606	0.608	0.611	0.614	0.618	0.619	0.622	0.625	0.628	0.630	0.631	0.635	0.638	0.640	0.641	0.644	0.646	0.649	0.651	0.654	0.656	0.660	0.662	0.668	0.671	0.675	0.680	0.685	0.690	0.695	0.701	0.708	0.714	0.721	0.729	0.738	0.745	0.754	0.764	0.774	0.785	0.796	0.809	0.821	0.834	0.848	0.862	0.878	0.892	0.908	0.925	0.942	0.960	0.978	0.995	1.015	1.034	1.054	1.074	1.094	1.114	1.136	1.156	1.178	1.199	1.220	1.242	1.264	1.285	1.306	1.329	1.349	1.370	1.391	1.411	1.431	1.451	1.471	1.491	1.510	1.528	1.546	1.564	1.580	1.596	1.612	1.628	1.641	1.658	1.671	1.682	1.696	1.708	1.718	1.729	1.739	1.748	1.756	1.764	1.771	1.778	1.784	1.790	1.794	1.799	1.804	1.808	1.810	1.811	1.815	1.816	1.818	1.818	1.818	1.819	1.819	1.816	1.816	1.815	1.814	1.811	1.809	1.808	1.804	1.801	1.798	1.794	1.791	1.788	1.784	1.780	1.776	1.771	1.768	1.764	1.759	1.755	1.751	1.746	1.742	1.738	1.734	1.729	1.724	1.721	1.716	1.711	1.706	1.702	1.699	1.695	1.691	1.688	1.684	1.680	1.676	1.672	1.670	1.666	1.664	1.661	1.659	1.656	1.654	1.651	1.650	1.648	1.646	1.645	1.644	1.642	1.642	1.642	1.642	1.642	1.642	1.644	1.645	1.645	1.648	1.649	1.650	1.654	1.655	1.658	1.660	1.662	1.666	1.669	1.672	1.676	1.680	1.682	1.688	1.691	1.695	1.699	1.702	1.706	1.710	1.714	1.719	1.722	1.726	1.729	1.732	1.735	1.739	1.740	1.744	1.744	1.746	1.748	1.748	1.748	1.748	1.746	1.746	1.745	1.741	1.740	1.735	1.731	1.726	1.720	1.715	1.709	1.700	1.691	1.682	1.674	1.662	1.651	1.640	1.626	1.614	1.600	1.586	1.571	1.555	1.539	1.522	1.506	1.488	1.470	1.451	1.432	1.414	1.394	1.375	1.356	1.335	1.315	1.296	1.275	1.254	1.235	1.215	1.195	1.175	1.156	1.138	1.119	1.100	1.081	1.065	1.048	1.032	1.016	1.000	0.986	0.971	0.959	0.946	0.932	0.921	0.910	0.900	0.890	0.882	0.874	0.868	0.860	0.854	0.849	0.845	0.840	0.838	0.836	0.835	0.834	0.834	0.834	0.835	0.836	0.839	0.841	0.845	0.848	0.852	0.858	0.862	0.868	0.874	0.880	0.888	0.894	0.901	0.910	0.916	0.925	0.934	0.944	0.952	0.961	0.972	0.981	0.991	1.001	1.011	1.022	1.032	1.042	1.054	1.065	1.076	1.089	1.099	1.110	1.121	1.132	1.144	1.155	1.165	1.176	1.189	1.200	1.211	1.222	1.234	1.245	1.256	1.268	1.279	1.290	1.301	1.312	1.322	1.332	1.344	1.352	1.364	1.375	1.384	1.394	1.404	1.414	1.422	1.432	1.440	1.450	1.459	1.466	1.474	1.482	1.491	1.498	1.505	1.512	1.519	1.526	1.531	1.538	1.544	1.549	1.555	1.560	1.565	1.569	1.574	1.578	1.581	1.584	1.588	1.589	1.592	1.595	1.596	1.598	1.599	1.600	1.600	1.601	1.601	1.600	1.600	1.600	1.599	1.598	1.598	1.595	1.594	1.592	1.589	1.586	1.584	1.580	1.578	1.575	1.571	1.568	1.564	1.561	1.558	1.554	1.549	1.545	1.541	1.538	1.534	1.530	1.526	1.522	1.519	1.515	1.511	1.508	1.504	1.500	1.496	1.494	1.490	1.488	1.485	1.482	1.480	1.478	1.475	1.472	1.472	1.471	1.470	1.469	1.468	1.466	1.466	1.466	1.465	1.465	1.465	1.466	1.466	1.466	1.468	1.468	1.469	1.470	1.471	1.471	1.472	1.474	1.474	1.475	1.475	1.478	1.478	1.479	1.479	1.479	1.479	1.479	1.479	1.480	1.479	1.479	1.476	1.476	1.476	1.474	1.472	1.470	1.469	1.465	1.464	1.460	1.458	1.454	1.450	1.446	1.441	1.436	1.431	1.426	1.421	1.414	1.408	1.400	1.395	1.388	1.379	1.371	1.362	1.355	1.345	1.338	1.328	1.318	1.308	1.296	1.285	1.275	1.264	1.251	1.240	1.228	1.216	1.204	1.190	1.178	1.165	1.151	1.139	1.126	1.111	1.099	1.084	1.070	1.056	1.044	1.029	1.016	1.002	0.989	0.975	0.961	0.948	0.934	0.921	0.908	0.894	0.881	0.869	0.856	0.844	0.832	0.821	0.808	0.798	0.788	0.776	0.766	0.756	0.748	0.738	0.730	0.721	0.712	0.705	0.699	0.692	0.685	0.680	0.674	0.669	0.664	0.659	0.655	0.650	0.646	0.644	0.640	0.636	0.635	0.631	0.630	0.626	0.625	0.622	0.620	0.618	0.616	0.614	0.612	0.609	0.606	0.604	0.601	0.599	0.595	0.592	0.588	0.584	0.580	0.574	0.570	0.564	0.558	0.551	0.545	0.538	0.530	0.521	0.514	0.505	0.496	0.488	0.476	0.466	0.455	0.445	0.435	0.422	0.411	0.398	0.386	0.372	0.360	0.348	0.334	0.320	0.308	0.294	0.279	0.265	0.251	0.239	0.224	0.210	0.198	0.182	0.170	0.156	0.142	0.130	0.118	0.106	0.092	0.081	0.070	0.058	0.048	0.036	0.026	0.016	0.006	-0.004	-0.012	-0.020	-0.029	-0.036	-0.045	-0.051	-0.058	-0.064	-0.069	-0.074	-0.079	-0.084	-0.088	-0.090	-0.094	-0.096	-0.098	-0.100	-0.100	-0.101	-0.102	-0.101	-0.101	-0.100	-0.098	-0.096	-0.094	-0.091	-0.089	-0.085	-0.080	-0.075	-0.071	-0.065	-0.060	-0.055	-0.048	-0.041	-0.034	-0.026	-0.020	-0.011	-0.004	0.005	0.012	0.021	0.030	0.039	0.048	0.056	0.065	0.072	0.081	0.090	0.099	0.106	0.114	0.122	0.130	0.138	0.144	0.151	0.158	0.164	0.170	0.175	0.180	0.184	0.186	0.191	0.192	0.194	0.195	0.195	0.195	0.195	0.195	0.192	0.190	0.188	0.184	0.179	0.174	0.168	0.162	0.156	0.148	0.140	0.131	0.122	0.114	0.105	0.094	0.084	0.072	0.061	0.051	0.039	0.028	0.015	0.002	-0.010	-0.022	-0.035	-0.048	-0.059	-0.071	-0.084	-0.095	-0.106	-0.119	-0.129	-0.140	-0.150	-0.159	-0.170	-0.179	-0.186	-0.195	-0.201	-0.209	-0.216	-0.221	-0.226	-0.231	-0.235	-0.238	-0.241	-0.242	-0.245	-0.246	-0.245	-0.245	-0.244	-0.241	-0.239	-0.236	-0.232	-0.229	-0.224	-0.218	-0.212	-0.206	-0.199	-0.191	-0.184	-0.175	-0.166	-0.158	-0.146	-0.138	-0.126	-0.115	-0.104	-0.092	-0.080	-0.069	-0.056	-0.045	-0.032	-0.020	-0.008	0.005	0.019	0.031	0.045	0.059	0.070	0.084	0.096	0.110	0.122	0.135	0.148	0.159	0.171	0.182	0.194	0.206	0.218	0.228	0.239	0.248	0.258	0.268	0.278	0.285	0.294	0.301	0.309	0.316	0.322	0.328	0.334	0.339	0.342	0.348	0.350	0.352	0.355	0.358	0.359	0.359	0.359	0.358	0.356	0.354	0.351	0.349	0.345	0.341	0.335	0.330	0.325	0.319	0.312	0.305	0.296	0.289	0.281	0.271	0.262	0.252	0.242	0.234	0.222	0.211	0.201	0.190	0.180	0.168	0.158	0.145	0.135	0.124	0.112	0.102	0.091	0.081	0.071	0.061	0.052	0.044	0.035	0.028	0.020	0.014	0.006	0.001	-0.004	-0.009	-0.012	-0.015	-0.019	-0.020	-0.021	-0.021	-0.021	-0.020	-0.018	-0.015	-0.010	-0.006	-0.001	0.004	0.011	0.019	0.026	0.036	0.045	0.055	0.065	0.076	0.089	0.101	0.114	0.128	0.141	0.155	0.170	0.185	0.200	0.216	0.231	0.248	0.264	0.279	0.295	0.311	0.328	0.345	0.361	0.378	0.391	0.408	0.422	0.439	0.454	0.468	0.482	0.496	0.509	0.522	0.535	0.548	0.560	0.571	0.582	0.592	0.604	0.612	0.622	0.631	0.639	0.648	0.655	0.662	0.668	0.675	0.680	0.685	0.689	0.694	0.698	0.702	0.706	0.709	0.711	0.714	0.718	0.719	0.721	0.724	0.725	0.726	0.728	0.730	0.731	0.732	0.734	0.735	0.736	0.738	0.739	0.741	0.742	0.744	0.745	0.748	0.750	0.752	0.755	0.758	0.759	0.762	0.766	0.769	0.771	0.776	0.780	0.785	0.789	0.792	0.798	0.802	0.808	0.812	0.818	0.824	0.830	0.835	0.841	0.848	0.854	0.860	0.868	0.875	0.881	0.889	0.896	0.902	0.910	0.918	0.924	0.931	0.939	0.946	0.952	0.959	0.966	0.972	0.980	0.985	0.992	0.999	1.005	1.010	1.016	1.022	1.028	1.032	1.036	1.041	1.046	1.050	1.054	1.058	1.060	1.064	1.066	1.070	1.071	1.072	1.075	1.076	1.078	1.078	1.079	1.078	1.078	1.078	1.078	1.076	1.075	1.072	1.071	1.069	1.068	1.065	1.061	1.058	1.056	1.051	1.049	1.044	1.041	1.036	1.032	1.028	1.022	1.019	1.012	1.009	1.002	0.998	0.992	0.985	0.980	0.975	0.969	0.962	0.956	0.951	0.944	0.938	0.931	0.924	0.919	0.912	0.904	0.898	0.891	0.885	0.879	0.871	0.864	0.858	0.850	0.842	0.835	0.828	0.821	0.814	0.805	0.798	0.790	0.782	0.775	0.768	0.760	0.752	0.745	0.738	0.730	0.724	0.715	0.708	0.700	0.692	0.684	0.676	0.669	0.661	0.652	0.644	0.636	0.629	0.620	0.611	0.604	0.595	0.586	0.578	0.570	0.561	0.551	0.544	0.534	0.525	0.515	0.505	0.496	0.486	0.476	0.466	0.455	0.445	0.434	0.422	0.411	0.400	0.389	0.378	0.365	0.352	0.340	0.326	0.314	0.300	0.286	0.272	0.260	0.245	0.230	0.216	0.201	0.186	0.172	0.155	0.140	0.125	0.109	0.094	0.079	0.062	0.046	0.030	0.014	-0.002	-0.019	-0.035	-0.050	-0.068	-0.084	-0.100	-0.116	-0.131	-0.148	-0.164	-0.179	-0.194	-0.210	-0.225	-0.239	-0.255	-0.269	-0.282	-0.298	-0.311	-0.324	-0.338	-0.351	-0.362	-0.375	-0.388	-0.400	-0.411	-0.424	-0.434	-0.445	-0.455	-0.465	-0.474	-0.482	-0.491	-0.501	-0.509	-0.516	-0.524	-0.530	-0.536	-0.544	-0.551	-0.555	-0.561	-0.566	-0.570	-0.575	-0.579	-0.582	-0.586	-0.590	-0.592	-0.595	-0.596	-0.599	-0.600	-0.601	-0.601	-0.602	-0.602	-0.601	-0.601	-0.600	-0.600	-0.598	-0.596	-0.594	-0.591	-0.589	-0.588	-0.584	-0.580	-0.578	-0.574	-0.570	-0.566	-0.562	-0.558	-0.554	-0.548	-0.542	-0.538	-0.532	-0.525	-0.520	-0.514	-0.507	-0.501	-0.494	-0.486	-0.479	-0.471	-0.465	-0.456	-0.449	-0.441	-0.431	-0.424	-0.414	-0.405	-0.396	-0.386	-0.376	-0.366	-0.355	-0.346	-0.334	-0.324	-0.312	-0.301	-0.290	-0.278	-0.266	-0.254	-0.241	-0.229	-0.215	-0.202	-0.189	-0.175	-0.161	-0.148	-0.134	-0.120	-0.105	-0.091	-0.078	-0.061	-0.048	-0.032	-0.018	-0.004	0.011	0.026	0.041	0.055	0.070	0.085	0.100	0.114	0.129	0.144	0.158	0.171	0.185	0.198	0.211	0.225	0.238	0.250	0.264	0.276	0.288	0.299	0.311	0.322	0.332	0.344	0.355	0.365	0.374	0.385	0.394	0.402	0.411	0.420	0.429	0.438	0.446	0.455	0.462	0.471	0.478	0.485	0.494	0.501	0.509	0.516	0.524	0.531	0.540	0.549	0.558	0.566	0.575	0.584	0.592	0.604	0.612	0.624	0.634	0.645	0.656	0.669	0.681	0.694	0.706	0.720	0.735	0.749	0.765	0.779	0.794	0.811	0.828	0.844	0.860	0.878	0.895	0.914	0.932	0.951	0.969	0.988	1.006	1.025	1.045	1.064	1.082	1.102	1.122	1.141	1.160	1.179	1.199	1.218	1.234	1.252	1.271	1.289	1.306	1.322	1.339	1.356	1.371	1.388	1.404	1.418	1.432	1.448	1.461	1.474	1.488	1.500	1.514	1.526	1.538	1.550	1.562	1.572	1.584	1.594	1.605	1.616	1.626	1.638	1.648	1.658	1.669	1.679	1.689	1.700	1.710	1.720	1.730	1.740	1.750	1.760	1.771	1.781	1.792	1.802	1.812	1.824	1.834	1.845	1.855	1.866	1.876	1.888	1.899	1.909	1.920	1.929	1.940	1.950	1.960	1.970	1.981	1.990	2.000	2.010	2.019	2.029	2.038	2.046	2.056	2.064	2.072	2.081	2.089	2.099	2.106	2.115	2.122	2.130	2.138	2.144	2.152	2.159	2.168	2.174	2.182	2.190	2.198	2.205	2.212	2.221	2.230	2.238	2.246	2.256	2.265	2.274	2.284	2.294	2.304	2.314	2.325	2.336	2.346	2.359	2.370	2.382	2.395	2.408	2.420	2.434	2.446	2.460	2.472	2.488	2.500	2.515	2.529	2.541	2.555	2.569	2.582	2.596	2.609	2.621	2.634	2.646	2.658	2.669	2.679	2.689	2.698	2.706	2.715	2.724	2.730	2.736	2.742	2.746	2.751	2.754	2.756	2.758	2.759	2.758	2.756	2.754	2.752	2.749	2.744	2.739	2.732	2.726	2.719	2.709	2.701	2.691	2.680	2.670	2.658	2.646	2.632	2.620	2.606	2.592	2.578	2.564	2.549	2.535	2.520	2.505	2.490	2.475	2.460	2.446	2.431	2.416	2.402	2.389	2.375	2.361	2.350	2.336	2.325	2.315	2.304	2.294	2.284	2.275	2.268	2.260	2.252	2.246	2.242	2.236	2.234	2.229	2.226	2.225	2.224	2.224	2.224	2.225	2.228	2.229	2.232	2.236	2.241	2.245	2.251	2.258	2.264	2.270	2.278	2.285	2.292	2.301	2.310	2.321	2.330	2.339	2.350	2.359	2.370	2.381	2.391	2.402	2.412	2.424	2.434	2.445	2.455	2.465	2.475	2.485	2.494	2.502	2.512	2.520	2.529	2.536	2.544	2.551	2.558	2.562	2.569	2.575	2.580	2.584	2.588	2.591	2.592	2.596	2.598	2.599	2.600	2.600	2.600	2.599	2.598	2.596	2.594	2.591	2.589	2.585	2.581	2.578	2.574	2.569	2.564	2.559	2.554	2.549	2.544	2.538	2.532	2.526	2.521	2.515	2.511	2.505	2.500	2.495	2.490	2.486	2.481	2.478	2.475	2.470	2.468	2.466	2.462	2.461	2.460	2.460	2.459	2.459	2.460	2.460	2.461	2.462	2.465	2.468	2.470	2.474	2.476	2.480	2.484	2.489	2.494	2.498	2.504	2.509	2.514	2.519	2.524	2.529	2.534	2.539	2.545	2.549	2.554	2.558	2.562	2.565	2.569	2.570	2.572	2.575	2.576	2.578	2.578	2.578	2.578	2.575	2.572	2.568	2.565	2.560	2.554	2.549	2.540	2.532	2.524	2.515	2.505	2.494	2.482	2.469	2.456	2.441	2.428	2.411	2.395	2.378	2.360	2.341	2.322	2.302	2.284	2.262	2.241	2.219	2.198	2.175	2.152	2.129	2.105	2.082	2.058	2.035	2.010	1.986	1.961	1.938	1.914	1.889	1.865	1.840	1.816	1.794	1.770	1.746	1.724	1.701	1.680	1.658	1.636	1.615	1.595	1.575	1.554	1.536	1.516	1.498	1.480	1.462	1.445	1.430	1.412	1.398	1.382	1.369	1.355	1.341	1.329	1.315	1.304	1.292	1.281	1.271	1.260	1.250	1.241	1.232	1.224	1.215	1.208	1.200	1.192	1.186	1.179	1.174	1.168	1.161	1.155	1.150	1.146	1.141	1.136	1.132	1.129	1.126	1.121	1.119	1.115	1.114	1.111	1.109	1.105	1.104	1.101	1.099	1.098	1.096	1.096	1.095	1.094	1.094	1.094	1.092	1.092	1.092	1.092	1.094	1.094	1.095	1.095	1.096	1.098	1.099	1.100	1.102	1.104	1.105	1.106	1.109	1.110	1.112	1.114	1.116	1.118	1.120	1.122	1.125	1.128	1.130	1.134	1.136	1.139	1.141	1.145	1.148	1.151	1.154	1.158	1.161	1.165	1.169	1.174	1.178	1.182	1.188	1.192	1.198	1.202	1.209	1.216	1.221	1.229	1.235	1.244	1.251	1.260	1.268	1.276	1.286	1.295	1.305	1.315	1.325	1.335	1.346	1.358	1.369	1.381	1.392	1.405	1.416	1.429	1.442	1.454	1.468	1.480	1.491	1.505	1.518	1.529	1.541	1.552	1.565	1.576	1.588	1.599	1.609	1.619	1.629	1.636	1.645	1.652	1.659	1.665	1.669	1.672	1.678	1.680	1.681	1.681	1.682	1.681	1.679	1.675	1.671	1.666	1.660	1.652	1.645	1.635	1.625	1.614	1.602	1.590	1.575	1.560	1.544	1.526	1.509	1.491	1.471	1.452	1.431	1.410	1.386	1.365	1.342	1.318	1.294	1.270	1.245	1.220	1.195	1.170	1.144	1.119	1.094	1.069	1.042	1.018	0.994	0.970	0.945	0.921	0.899	0.876	0.854	0.832	0.812	0.792	0.774	0.754	0.736	0.719	0.704	0.689	0.675	0.661	0.649	0.638	0.626	0.616	0.608	0.601	0.595	0.589	0.584	0.580	0.578	0.575	0.574	0.575	0.575	0.576	0.579	0.581	0.586	0.590	0.595	0.601	0.608	0.614	0.621	0.629	0.639	0.646	0.656	0.665	0.675	0.685	0.695	0.705	0.715	0.725	0.736	0.746	0.756	0.766	0.776	0.785	0.794	0.804	0.812	0.821	0.829	0.838	0.844	0.851	0.859	0.865	0.871	0.878	0.882	0.886	0.890	0.894	0.896	0.899	0.901	0.902	0.905	0.905	0.906	0.906	0.906	0.906	0.905	0.902	0.900	0.898	0.896	0.892	0.891	0.888	0.885	0.881	0.878	0.874	0.870	0.866	0.861	0.859	0.854	0.850	0.845	0.842	0.838	0.834	0.829	0.825	0.821	0.816	0.814	0.809	0.805	0.801	0.798	0.795	0.790	0.788	0.784	0.780	0.778	0.772	0.770	0.768	0.764	0.760	0.758	0.754	0.751	0.746	0.744	0.740	0.736	0.732	0.729	0.724	0.720	0.716	0.712	0.708	0.702	0.698	0.692	0.688	0.682	0.678	0.671	0.666	0.660	0.655	0.649	0.642	0.636	0.630	0.625	0.618	0.611	0.605	0.600	0.594	0.588	0.581	0.575	0.570	0.565	0.560	0.555	0.551	0.546	0.542	0.539	0.535	0.531	0.529	0.528	0.525	0.524	0.521	0.520	0.520	0.520	0.521	0.520	0.522	0.522	0.525	0.528	0.529	0.532	0.535	0.538	0.541	0.544	0.548	0.551	0.556	0.560	0.564	0.569	0.572	0.578	0.581	0.586	0.591	0.595	0.600	0.602	0.608	0.610	0.614	0.618	0.620	0.624	0.626	0.628	0.631	0.632	0.635	0.635	0.638	0.638	0.639	0.639	0.640	0.640	0.640	0.640	0.639	0.639	0.639	0.638	0.636	0.636	0.635	0.634	0.632	0.631	0.630	0.630	0.628	0.626	0.625	0.625	0.622	0.622	0.620	0.619	0.619	0.618	0.616	0.615	0.614	0.614	0.611	0.610	0.609	0.609	0.606	0.605	0.604	0.602	0.601	0.599	0.596	0.595	0.592	0.589	0.586	0.584	0.581	0.576	0.572	0.570	0.565	0.561	0.555	0.551	0.545	0.540	0.534	0.528	0.520	0.514	0.506	0.499	0.491	0.484	0.475	0.466	0.459	0.450	0.441	0.432	0.422	0.414	0.406	0.396	0.388	0.379	0.371	0.362	0.354	0.346	0.339	0.330	0.324	0.318	0.311	0.305	0.300	0.294	0.290	0.286	0.282	0.279	0.276	0.274	0.272	0.272	0.271	0.272	0.272	0.274	0.276	0.278	0.281	0.285	0.290	0.295	0.300	0.306	0.314	0.321	0.329	0.338	0.345	0.355	0.364	0.374	0.382	0.394	0.405	0.415	0.426	0.438	0.449	0.460	0.471	0.482	0.494	0.505	0.516	0.528	0.540	0.549	0.560	0.570	0.581	0.591	0.600	0.610	0.619	0.628	0.635	0.645	0.651	0.660	0.666	0.672	0.678	0.684	0.689	0.694	0.698	0.701	0.705	0.708	0.710	0.712	0.714	0.715	0.718	0.719	0.719	0.719	0.720	0.720	0.719	0.719	0.719	0.719	0.719	0.718	0.718	0.718	0.716	0.716	0.716	0.716	0.718	0.716	0.719	0.719	0.721	0.724	0.726	0.729	0.731	0.736	0.740	0.744	0.750	0.756	0.762	0.769	0.776	0.784	0.792	0.802	0.811	0.821	0.831	0.844	0.855	0.868	0.880	0.894	0.906	0.921	0.935	0.951	0.966	0.981	0.998	1.012	1.030	1.046	1.062	1.079	1.096	1.112	1.129	1.146	1.162	1.180	1.196	1.212	1.230	1.246	1.262	1.278	1.294	1.309	1.324	1.339	1.352	1.368	1.381	1.394	1.408	1.420	1.432	1.445	1.456	1.468	1.478	1.489	1.499	1.509	1.518	1.528	1.535	1.545	1.551	1.559	1.566	1.574	1.580	1.586	1.592	1.598	1.605	1.610	1.614	1.619	1.624	1.629	1.634	1.636	1.641	1.645	1.649	1.652	1.656	1.659	1.661	1.664	1.666	1.669	1.671	1.672	1.674	1.675	1.675	1.678	1.678	1.679	1.678	1.679	1.678	1.676	1.678	1.676	1.675	1.674	1.672	1.670	1.669	1.666	1.664	1.661	1.658	1.655	1.651	1.649	1.645	1.641	1.638	1.634	1.629	1.626	1.621	1.618	1.612	1.609	1.604	1.600	1.596	1.591	1.588	1.584	1.580	1.578	1.574	1.571	1.569	1.566	1.562	1.560	1.559	1.558	1.555	1.555	1.554	1.554	1.554	1.552	1.554	1.555	1.555	1.556	1.559	1.560	1.562	1.564	1.566	1.569	1.571	1.575	1.576	1.580	1.584	1.586	1.590	1.592	1.596	1.599	1.601	1.605	1.608	1.610	1.612	1.615	1.616	1.620	1.620	1.622	1.624	1.622	1.624	1.624	1.624	1.622	1.622	1.620	1.619	1.616	1.614	1.611	1.608	1.605	1.601	1.596	1.592	1.588	1.582	1.576	1.570	1.565	1.558	1.551	1.545	1.536	1.530	1.522	1.515	1.508	1.500	1.491	1.484	1.475	1.469	1.460	1.452	1.445	1.436	1.430	1.422	1.415	1.406	1.400	1.394	1.386	1.380	1.374	1.366	1.361	1.355	1.350	1.345	1.340	1.335	1.331	1.328	1.324	1.320	1.318	1.314	1.312	1.310	1.309	1.306	1.305	1.304	1.302	1.302	1.301	1.302	1.302	1.302	1.302	1.304	1.305	1.308	1.309	1.311	1.314	1.316	1.320	1.322	1.326	1.329	1.332	1.336	1.340	1.345	1.349	1.354	1.359	1.364	1.368	1.374	1.378	1.382	1.389	1.394	1.399	1.404	1.410	1.415	1.420	1.426	1.431	1.436	1.442	1.448	1.452	1.458	1.461	1.468	1.471	1.475	1.480	1.484	1.488	1.491	1.494	1.496	1.500	1.501	1.504	1.505	1.508	1.508	1.509	1.510	1.509	1.510	1.510	1.508	1.508	1.506	1.505	1.502	1.501	1.498	1.496	1.492	1.489	1.486	1.482	1.479	1.475	1.470	1.466	1.462	1.458	1.452	1.449	1.445	1.440	1.436	1.431	1.426	1.422	1.419	1.414	1.411	1.408	1.402	1.400	1.398	1.395	1.391	1.390	1.388	1.386	1.385	1.382	1.381	1.381	1.381	1.380	1.382	1.382	1.384	1.384	1.385	1.386	1.390	1.392	1.395	1.398	1.400	1.402	1.406	1.410	1.414	1.416	1.420	1.425	1.429	1.432	1.438	1.441	1.445	1.449	1.454	1.458	1.461	1.466	1.470	1.472	1.478	1.480	1.482	1.486	1.489	1.492	1.495	1.496	1.499	1.500	1.502	1.504	1.504	1.505	1.505	1.506	1.505	1.505	1.505	1.502	1.502	1.500	1.498	1.495	1.492	1.490	1.488	1.485	1.481	1.478	1.474	1.470	1.466	1.461	1.458	1.452	1.448	1.442	1.436	1.431	1.425	1.420	1.415	1.409	1.402	1.396	1.390	1.384	1.378	1.371	1.365	1.358	1.351	1.344	1.338	1.330	1.322	1.315	1.309	1.301	1.294	1.288	1.279	1.271	1.264	1.256	1.249	1.241	1.232	1.225	1.216	1.209	1.200	1.192	1.184	1.175	1.166	1.158	1.150	1.141	1.131	1.122	1.115	1.105	1.096	1.088	1.079	1.070	1.061	1.052	1.044	1.036	1.028	1.020	1.011	1.004	0.995	0.986	0.979	0.970	0.962	0.955	0.946	0.940	0.932	0.925	0.919	0.912	0.905	0.900	0.892	0.886	0.880	0.875	0.870	0.865	0.859	0.854	0.850	0.845	0.840	0.838	0.832	0.829	0.826	0.822	0.820	0.818	0.816	0.814	0.811	0.811	0.809	0.808	0.809	0.808	0.808	0.809	0.809	0.810	0.811	0.814	0.815	0.818	0.821	0.824	0.828	0.830	0.835	0.839	0.845	0.850	0.856	0.862	0.869	0.875	0.882	0.891	0.899	0.909	0.916	0.925	0.935	0.946	0.956	0.966	0.976	0.988	0.999	1.010	1.021	1.032	1.045	1.056	1.069	1.081	1.092	1.105	1.116	1.129	1.140	1.152	1.164	1.175	1.186	1.196	1.206	1.218	1.228	1.236	1.246	1.254	1.264	1.271	1.278	1.285	1.291	1.298	1.302	1.309	1.311	1.315	1.318	1.321	1.324	1.325	1.325	1.325	1.326	1.325	1.324	1.321	1.319	1.315	1.311	1.308	1.302	1.298	1.291	1.286	1.279	1.272	1.265	1.258	1.249	1.241	1.232	1.224	1.214	1.205	1.195	1.185	1.172	1.162	1.151	1.140	1.130	1.119	1.106	1.095	1.084	1.071	1.059	1.048	1.035	1.024	1.011	0.999	0.988	0.975	0.964	0.951	0.940	0.929	0.918	0.906	0.895	0.884	0.872	0.862	0.851	0.841	0.830	0.820	0.811	0.801	0.792	0.784	0.776	0.768	0.761	0.754	0.746	0.739	0.734	0.728	0.722	0.718	0.714	0.709	0.705	0.702	0.700	0.698	0.696	0.694	0.692	0.692	0.691	0.692	0.692	0.694	0.695	0.698	0.699	0.701	0.704	0.706	0.709	0.714	0.716	0.720	0.725	0.729	0.732	0.736	0.741	0.745	0.749	0.754	0.758	0.762	0.768	0.771	0.776	0.780	0.784	0.788	0.791	0.795	0.799	0.802	0.806	0.809	0.812	0.815	0.818	0.820	0.822	0.825	0.829	0.831	0.832	0.835	0.836	0.840	0.841	0.845	0.848	0.850	0.854	0.856	0.861	0.865	0.870	0.874	0.880	0.885	0.892	0.898	0.905	0.912	0.921	0.930	0.939	0.949	0.960	0.970	0.982	0.995	1.009	1.022	1.038	1.052	1.068	1.085	1.102	1.120	1.139	1.158	1.176	1.198	1.218	1.239	1.259	1.281	1.304	1.326	1.348	1.370	1.394	1.416	1.440	1.464	1.486	1.510	1.532	1.556	1.580	1.602	1.625	1.648	1.669	1.690	1.711	1.732	1.754	1.774	1.792	1.812	1.831	1.850	1.868	1.885	1.901	1.919	1.934	1.950	1.964	1.978	1.990	2.004	2.016	2.029	2.039	2.050	2.060	2.070	2.078	2.088	2.096	2.102	2.109	2.116	2.122	2.128	2.132	2.138	2.141	2.145	2.149	2.151	2.154	2.155	2.158	2.159	2.159	2.160	2.159	2.158	2.156	2.155	2.154	2.151	2.149	2.146	2.142	2.140	2.136	2.131	2.126	2.122	2.118	2.112	2.106	2.100	2.095	2.088	2.081	2.075	2.069	2.060	2.054	2.047	2.040	2.033	2.026	2.019	2.011	2.004	1.998	1.990	1.984	1.978	1.970	1.964	1.958	1.952	1.946	1.941	1.936	1.931	1.928	1.922	1.919	1.915	1.911	1.909	1.906	1.902	1.901	1.899	1.899	1.898	1.898	1.896	1.896	1.898	1.898	1.899	1.900	1.901	1.904	1.904	1.906	1.909	1.911	1.912	1.915	1.918	1.920	1.922	1.925	1.926	1.929	1.930	1.932	1.934	1.936	1.936	1.938	1.939	1.939	1.939	1.939	1.939	1.938	1.936	1.934	1.930	1.928	1.924	1.920	1.915	1.910	1.905	1.898	1.890	1.884	1.875	1.866	1.856	1.846	1.836	1.824	1.812	1.800	1.786	1.772	1.758	1.742	1.728	1.711	1.694	1.678	1.660	1.642	1.625	1.606	1.588	1.568	1.549	1.529	1.508	1.488	1.468	1.448	1.428	1.408	1.388	1.366	1.346	1.326	1.308	1.286	1.268	1.248	1.230	1.211	1.194	1.176	1.159	1.142	1.126	1.111	1.096	1.082	1.069	1.056	1.042	1.031	1.020	1.010	1.000	0.991	0.984	0.976	0.970	0.964	0.959	0.954	0.951	0.949	0.946	0.945	0.944	0.944	0.945	0.946	0.950	0.951	0.955	0.960	0.964	0.970	0.976	0.984	0.990	0.998	1.005	1.014	1.024	1.034	1.044	1.055	1.065	1.076	1.089	1.100	1.112	1.125	1.138	1.150	1.162	1.176	1.189	1.202	1.215	1.230	1.244	1.256	1.271	1.285	1.299	1.312	1.326	1.339	1.354	1.366	1.380	1.392	1.406	1.419	1.431	1.445	1.458	1.471	1.482	1.494	1.506	1.519	1.530	1.541	1.552	1.564	1.575	1.585	1.595	1.606	1.615	1.625	1.635	1.644	1.652	1.661	1.670	1.679	1.686	1.695	1.701	1.709	1.715	1.722	1.730	1.736	1.741	1.748	1.754	1.759	1.764	1.769	1.774	1.778	1.782	1.786	1.790	1.794	1.798	1.801	1.804	1.806	1.808	1.810	1.812	1.814	1.816	1.818	1.819	1.819	1.820	1.820	1.821	1.822	1.821	1.821	1.821	1.821	1.821	1.820	1.819	1.820	1.818	1.815	1.815	1.814	1.812	1.809	1.808	1.806	1.804	1.802	1.800	1.799	1.798	1.795	1.792	1.790	1.788	1.786	1.784	1.782	1.780	1.779	1.776	1.775	1.772	1.771	1.770	1.768	1.768	1.765	1.764	1.762	1.761	1.761	1.759	1.759	1.758	1.758	1.758	1.756	1.758	1.756	1.756	1.758	1.758	1.758	1.758	1.760	1.760	1.761	1.762	1.764	1.764	1.766	1.768	1.769	1.770	1.771	1.774	1.775	1.778	1.779	1.780	1.782	1.784	1.786	1.788	1.789	1.791	1.792	1.794	1.796	1.798	1.799	1.800	1.801	1.802	1.802	1.804	1.805	1.805	1.805	1.805	1.804	1.805	1.804	1.801	1.800	1.800	1.798	1.795	1.791	1.789	1.785	1.781	1.778	1.774	1.769	1.764	1.758	1.752	1.746	1.740	1.732	1.725	1.716	1.708	1.700	1.690	1.681	1.671	1.660	1.650	1.639	1.628	1.616	1.604	1.592	1.580	1.568	1.555	1.541	1.529	1.515	1.501	1.489	1.475	1.461	1.448	1.434	1.420	1.408	1.394	1.380	1.366	1.354	1.340	1.328	1.315	1.302	1.291	1.279	1.269	1.258	1.248	1.236	1.226	1.218	1.208	1.199	1.190	1.182	1.175	1.168	1.161	1.155	1.149	1.144	1.139	1.134	1.129	1.125	1.121	1.119	1.115	1.112	1.110	1.108	1.105	1.102	1.101	1.100	1.098	1.096	1.094	1.094	1.092	1.090	1.089	1.086	1.084	1.082	1.080	1.078	1.074	1.071	1.068	1.064	1.060	1.056	1.050	1.045	1.040	1.034	1.026	1.019	1.011	1.004	0.995	0.988	0.979	0.970	0.959	0.950	0.939	0.928	0.918	0.905	0.892	0.881	0.869	0.855	0.841	0.828	0.815	0.800	0.786	0.772	0.758	0.744	0.728	0.714	0.699	0.684	0.668	0.654	0.639	0.624	0.609	0.595	0.580	0.565	0.551	0.536	0.522	0.509	0.494	0.480	0.468	0.455	0.441	0.429	0.416	0.405	0.392	0.381	0.371	0.361	0.350	0.340	0.331	0.322	0.314	0.306	0.299	0.291	0.285	0.279	0.275	0.269	0.265	0.260	0.258	0.255	0.254	0.251	0.251	0.250	0.250	0.251	0.252	0.255	0.258	0.260	0.264	0.269	0.274	0.278	0.285	0.290	0.298	100.000	5.000	2.000	1.000	7.000	0.000	0.000	0.000	0.000	0.000	0.000	0.000	0.000	0.000	0.000	0.000	0.000	0.000	-3.096	-3.098	-3.099	-3.100	-3.101	-3.102	-3.102	-3.102	-3.102	-3.102	-3.100	-3.099	-3.096	-3.094	-3.090	-3.085	-3.081	-3.076	-3.070	-3.064	-3.056	-3.048	-3.039	-3.028	-3.018	-3.006	-2.992	-2.979	-2.965	-2.950	-2.934	-2.918	-2.900	-2.880	-2.861	-2.840	-2.821	-2.799	-2.776	-2.752	-2.728	-2.702	-2.678	-2.651	-2.624	-2.598	-2.570	-2.541	-2.514	-2.485	-2.456	-2.428	-2.399	-2.369	-2.339	-2.310	-2.281	-2.252	-2.224	-2.195	-2.166	-2.140	-2.112	-2.085	-2.060	-2.035	-2.009	-1.984	-1.961	-1.939	-1.916	-1.895	-1.875	-1.855	-1.836	-1.819	-1.802	-1.786	-1.771	-1.758	-1.744	-1.732	-1.721	-1.711	-1.701	-1.692	-1.685	-1.679	-1.671	-1.668	-1.662	-1.659	-1.656	-1.654	-1.651	-1.650	-1.649	-1.649	-1.649	-1.649	-1.650	-1.651	-1.652	-1.655	-1.656	-1.658	-1.661	-1.664	-1.665	-1.668	-1.670	-1.674	-1.676	-1.678	-1.680	-1.681	-1.682	-1.685	-1.686	-1.686	-1.688	-1.689	-1.689	-1.690	-1.689	-1.690	-1.689	-1.688	-1.688	-1.686	-1.685	-1.684	-1.681	-1.680	-1.678	-1.676	-1.674	-1.671	-1.669	-1.668	-1.665	-1.664	-1.661	-1.658	-1.655	-1.654	-1.651	-1.649	-1.649	-1.646	-1.645	-1.645	-1.642	-1.642	-1.644	-1.644	-1.645	-1.648	-1.649	-1.651	-1.654	-1.658	-1.661	-1.665	-1.671	-1.676	-1.684	-1.691	-1.699	-1.709	-1.718	-1.728	-1.739	-1.750	-1.762	-1.776	-1.789	-1.804	-1.819	-1.836	-1.852	-1.870	-1.889	-1.908	-1.928	-1.949	-1.969	-1.990	-2.013	-2.036	-2.059	-2.082	-2.106	-2.130	-2.156	-2.180	-2.205	-2.231	-2.256	-2.282	-2.308	-2.334	-2.359	-2.385	-2.411	-2.435	-2.460	-2.484	-2.509	-2.532	-2.556	-2.579	-2.601	-2.622	-2.642	-2.664	-2.682	-2.701	-2.720	-2.736	-2.751	-2.768	-2.781	-2.794	-2.806	-2.818	-2.828	-2.838	-2.846	-2.854	-2.859	-2.865	-2.870	-2.872	-2.876	-2.879	-2.879	-2.879	-2.879	-2.878	-2.876	-2.872	-2.870	-2.866	-2.861	-2.858	-2.851	-2.846	-2.840	-2.834	-2.828	-2.820	-2.812	-2.806	-2.800	-2.792	-2.786	-2.780	-2.774	-2.768	-2.761	-2.755	-2.750	-2.744	-2.739	-2.735	-2.731	-2.728	-2.725	-2.721	-2.720	-2.719	-2.718	-2.718	-2.718	-2.719	-2.720	-2.721	-2.725	-2.728	-2.731	-2.735	-2.740	-2.745	-2.750	-2.756	-2.762	-2.770	-2.776	-2.785	-2.792	-2.801	-2.810	-2.819	-2.828	-2.838	-2.848	-2.856	-2.866	-2.878	-2.886	-2.898	-2.908	-2.919	-2.928	-2.939	-2.949	-2.959	-2.970	-2.980	-2.990	-3.000	-3.010	-3.019	-3.029	-3.039	-3.049	-3.058	-3.066	-3.075	-3.085	-3.094	-3.102	-3.110	-3.118	-3.125	-3.132	-3.140	-3.148	-3.155	-3.161	-3.168	-3.174	-3.180	-3.186	-3.191	-3.198	-3.202	-3.208	-3.212	-3.216	-3.220	-3.224	-3.228	-3.231	-3.234	-3.239	-3.241	-3.244	-3.245	-3.246	-3.249	-3.250	-3.250	-3.251	-3.251	-3.251	-3.252	-3.251	-3.251	-3.250	-3.249	-3.248	-3.248	-3.246	-3.245	-3.242	-3.241	-3.239	-3.238	-3.236	-3.232	-3.231	-3.229	-3.228	-3.225	-3.222	-3.221	-3.220	-3.218	-3.218	-3.215	-3.215	-3.215	-3.214	-3.212	-3.212	-3.215	-3.216	-3.218	-3.218	-3.220	-3.224	-3.225	-3.230	-3.232	-3.239	-3.242	-3.248	-3.254	-3.260	-3.266	-3.274	-3.280	-3.289	-3.298	-3.305	-3.314	-3.324	-3.332	-3.342	-3.352	-3.362	-3.372	-3.382	-3.394	-3.405	-3.415	-3.426	-3.436	-3.448	-3.459	-3.469	-3.480	-3.490	-3.500	-3.510	-3.519	-3.528	-3.536	-3.544	-3.551	-3.559	-3.566	-3.571	-3.578	-3.582	-3.586	-3.591	-3.594	-3.596	-3.599	-3.599	-3.600	-3.599	-3.599	-3.598	-3.595	-3.591	-3.589	-3.584	-3.579	-3.574	-3.568	-3.561	-3.552	-3.545	-3.536	-3.528	-3.518	-3.506	-3.496	-3.485	-3.474	-3.462	-3.450	-3.438	-3.426	-3.412	-3.400	-3.386	-3.372	-3.359	-3.346	-3.332	-3.318	-3.305	-3.291	-3.278	-3.264	-3.252	-3.239	-3.226	-3.214	-3.201	-3.190	-3.179	-3.166	-3.155	-3.145	-3.135	-3.126	-3.116	-3.106	-3.099	-3.090	-3.082	-3.074	-3.068	-3.060	-3.054	-3.048	-3.042	-3.036	-3.030	-3.026	-3.020	-3.016	-3.011	-3.008	-3.004	-2.999	-2.996	-2.992	-2.988	-2.984	-2.980	-2.976	-2.972	-2.969	-2.964	-2.960	-2.954	-2.950	-2.945	-2.939	-2.934	-2.926	-2.921	-2.914	-2.905	-2.898	-2.888	-2.879	-2.869	-2.859	-2.849	-2.838	-2.825	-2.812	-2.800	-2.786	-2.772	-2.758	-2.742	-2.728	-2.711	-2.694	-2.676	-2.659	-2.641	-2.622	-2.604	-2.582	-2.564	-2.544	-2.524	-2.504	-2.484	-2.461	-2.440	-2.419	-2.398	-2.374	-2.354	-2.331	-2.310	-2.288	-2.266	-2.245	-2.224	-2.204	-2.182	-2.161	-2.142	-2.122	-2.102	-2.084	-2.065	-2.047	-2.029	-2.013	-1.995	-1.980	-1.964	-1.949	-1.934	-1.920	-1.906	-1.894	-1.881	-1.870	-1.860	-1.850	-1.840	-1.830	-1.822	-1.815	-1.808	-1.800	-1.794	-1.789	-1.784	-1.780	-1.776	-1.772	-1.770	-1.769	-1.766	-1.765	-1.764	-1.764	-1.764	-1.764	-1.765	-1.766	-1.768	-1.769	-1.770	-1.772	-1.775	-1.776	-1.780	-1.782	-1.786	-1.789	-1.791	-1.794	-1.796	-1.800	-1.804	-1.806	-1.809	-1.811	-1.814	-1.815	-1.816	-1.818	-1.819	-1.819	-1.821	-1.821	-1.821	-1.820	-1.820	-1.819	-1.818	-1.816	-1.814	-1.810	-1.806	-1.804	-1.800	-1.795	-1.790	-1.785	-1.779	-1.772	-1.766	-1.759	-1.752	-1.745	-1.736	-1.728	-1.720	-1.711	-1.702	-1.692	-1.682	-1.674	-1.665	-1.655	-1.646	-1.636	-1.628	-1.619	-1.610	-1.601	-1.592	-1.586	-1.578	-1.571	-1.564	-1.559	-1.552	-1.549	-1.545	-1.541	-1.539	-1.536	-1.535	-1.536	-1.536	-1.538	-1.540	-1.545	-1.549	-1.554	-1.559	-1.568	-1.575	-1.584	-1.594	-1.605	-1.619	-1.630	-1.645	-1.660	-1.675	-1.691	-1.709	-1.726	-1.745	-1.764	-1.784	-1.804	-1.824	-1.846	-1.868	-1.889	-1.911	-1.934	-1.956	-1.980	-2.001	-2.024	-2.047	-2.069	-2.091	-2.114	-2.135	-2.156	-2.179	-2.199	-2.220	-2.239	-2.259	-2.276	-2.295	-2.311	-2.328	-2.342	-2.356	-2.371	-2.385	-2.396	-2.408	-2.419	-2.429	-2.436	-2.444	-2.451	-2.456	-2.462	-2.468	-2.470	-2.472	-2.474	-2.475	-2.475	-2.475	-2.474	-2.471	-2.469	-2.466	-2.462	-2.458	-2.452	-2.446	-2.440	-2.434	-2.428	-2.420	-2.412	-2.405	-2.398	-2.389	-2.381	-2.374	-2.366	-2.358	-2.349	-2.341	-2.334	-2.325	-2.318	-2.310	-2.302	-2.296	-2.290	-2.282	-2.278	-2.271	-2.268	-2.262	-2.259	-2.255	-2.251	-2.249	-2.246	-2.244	-2.242	-2.242	-2.241	-2.241	-2.242	-2.245	-2.246	-2.249	-2.250	-2.254	-2.258	-2.261	-2.265	-2.271	-2.275	-2.281	-2.286	-2.292	-2.299	-2.305	-2.312	-2.319	-2.325	-2.332	-2.339	-2.346	-2.354	-2.360	-2.368	-2.374	-2.381	-2.388	-2.394	-2.399	-2.404	-2.410	-2.415	-2.419	-2.424	-2.428	-2.430	-2.432	-2.435	-2.435	-2.436	-2.435	-2.435	-2.432	-2.431	-2.428	-2.422	-2.418	-2.412	-2.406	-2.400	-2.392	-2.382	-2.374	-2.364	-2.352	-2.341	-2.328	-2.315	-2.301	-2.286	-2.271	-2.256	-2.239	-2.224	-2.206	-2.186	-2.169	-2.150	-2.130	-2.110	-2.091	-2.071	-2.051	-2.031	-2.011	-1.991	-1.971	-1.951	-1.932	-1.914	-1.894	-1.875	-1.856	-1.839	-1.821	-1.805	-1.788	-1.772	-1.758	-1.742	-1.729	-1.716	-1.704	-1.692	-1.681	-1.671	-1.662	-1.654	-1.646	-1.640	-1.634	-1.629	-1.625	-1.620	-1.618	-1.615	-1.614	-1.614	-1.614	-1.614	-1.616	-1.618	-1.620	-1.622	-1.626	-1.630	-1.635	-1.639	-1.644	-1.650	-1.656	-1.661	-1.668	-1.674	-1.680	-1.688	-1.694	-1.699	-1.706	-1.712	-1.720	-1.726	-1.731	-1.738	-1.744	-1.749	-1.755	-1.760	-1.765	-1.769	-1.775	-1.779	-1.782	-1.785	-1.788	-1.790	-1.792	-1.794	-1.796	-1.796	-1.798	-1.798	-1.796	-1.796	-1.795	-1.795	-1.792	-1.790	-1.786	-1.784	-1.780	-1.776	-1.771	-1.766	-1.761	-1.756	-1.750	-1.744	-1.736	-1.729	-1.721	-1.712	-1.705	-1.695	-1.686	-1.678	-1.668	-1.658	-1.648	-1.638	-1.628	-1.616	-1.606	-1.595	-1.585	-1.574	-1.562	-1.551	-1.541	-1.531	-1.520	-1.510	-1.499	-1.490	-1.480	-1.471	-1.461	-1.454	-1.446	-1.438	-1.431	-1.425	-1.419	-1.415	-1.410	-1.405	-1.402	-1.400	-1.398	-1.398	-1.398	-1.399	-1.399	-1.401	-1.404	-1.409	-1.412	-1.418	-1.424	-1.430	-1.438	-1.445	-1.454	-1.462	-1.472	-1.482	-1.494	-1.505	-1.516	-1.529	-1.540	-1.554	-1.565	-1.578	-1.591	-1.604	-1.616	-1.629	-1.641	-1.654	-1.666	-1.678	-1.689	-1.700	-1.710	-1.720	-1.728	-1.736	-1.745	-1.751	-1.758	-1.762	-1.769	-1.772	-1.775	-1.778	-1.778	-1.779	-1.778	-1.776	-1.774	-1.771	-1.766	-1.760	-1.755	-1.746	-1.739	-1.730	-1.721	-1.710	-1.699	-1.688	-1.675	-1.661	-1.648	-1.632	-1.616	-1.601	-1.584	-1.569	-1.551	-1.534	-1.516	-1.499	-1.480	-1.462	-1.445	-1.426	-1.409	-1.391	-1.372	-1.355	-1.338	-1.319	-1.302	-1.286	-1.270	-1.254	-1.238	-1.221	-1.208	-1.192	-1.179	-1.165	-1.151	-1.139	-1.128	-1.115	-1.104	-1.094	-1.085	-1.075	-1.065	-1.058	-1.049	-1.041	-1.035	-1.028	-1.022	-1.016	-1.011	-1.006	-1.002	-0.999	-0.994	-0.991	-0.989	-0.985	-0.982	-0.980	-0.979	-0.976	-0.975	-0.974	-0.972	-0.971	-0.970	-0.969	-0.969	-0.968	-0.966	-0.966	-0.966	-0.965	-0.965	-0.965	-0.964	-0.964	-0.965	-0.964	-0.962	-0.961	-0.961	-0.960	-0.960	-0.960	-0.959	-0.959	-0.956	-0.955	-0.955	-0.954	-0.952	-0.951	-0.950	-0.949	-0.948	-0.946	-0.945	-0.944	-0.942	-0.940	-0.939	-0.938	-0.935	-0.934	-0.932	-0.930	-0.928	-0.926	-0.924	-0.922	-0.921	-0.919	-0.916	-0.915	-0.914	-0.911	-0.910	-0.908	-0.906	-0.906	-0.904	-0.904	-0.902	-0.901	-0.901	-0.901	-0.900	-0.901	-0.901	-0.902	-0.904	-0.905	-0.906	-0.909	-0.911	-0.915	-0.918	-0.921	-0.926	-0.930	-0.936	-0.942	-0.948	-0.956	-0.962	-0.970	-0.979	-0.989	-0.998	-1.009	-1.019	-1.030	-1.042	-1.055	-1.068	-1.081	-1.096	-1.109	-1.125	-1.140	-1.156	-1.172	-1.189	-1.206	-1.224	-1.241	-1.259	-1.278	-1.296	-1.314	-1.334	-1.352	-1.371	-1.391	-1.409	-1.428	-1.448	-1.466	-1.484	-1.504	-1.522	-1.540	-1.558	-1.574	-1.591	-1.606	-1.622	-1.638	-1.652	-1.666	-1.679	-1.692	-1.705	-1.716	-1.728	-1.736	-1.746	-1.754	-1.761	-1.769	-1.775	-1.781	-1.785	-1.789	-1.792	-1.794	-1.796	-1.798	-1.798	-1.796	-1.794	-1.791	-1.790	-1.785	-1.780	-1.776	-1.771	-1.765	-1.758	-1.751	-1.745	-1.736	-1.729	-1.720	-1.711	-1.704	-1.695	-1.686	-1.675	-1.668	-1.658	-1.649	-1.640	-1.630	-1.621	-1.612	-1.605	-1.596	-1.589	-1.582	-1.575	-1.568	-1.561	-1.555	-1.550	-1.544	-1.540	-1.535	-1.531	-1.529	-1.526	-1.524	-1.524	-1.521	-1.521	-1.522	-1.522	-1.524	-1.525	-1.526	-1.529	-1.532	-1.535	-1.539	-1.542	-1.548	-1.551	-1.555	-1.560	-1.566	-1.571	-1.576	-1.584	-1.589	-1.595	-1.600	-1.606	-1.610	-1.616	-1.622	-1.628	-1.632	-1.638	-1.642	-1.646	-1.651	-1.655	-1.658	-1.660	-1.662	-1.665	-1.668	-1.669	-1.670	-1.671	-1.671	-1.672	-1.671	-1.671	-1.670	-1.669	-1.669	-1.666	-1.664	-1.661	-1.659	-1.656	-1.654	-1.650	-1.646	-1.644	-1.640	-1.636	-1.634	-1.629	-1.626	-1.621	-1.618	-1.615	-1.611	-1.609	-1.606	-1.605	-1.602	-1.601	-1.600	-1.599	-1.598	-1.598	-1.599	-1.600	-1.601	-1.604	-1.608	-1.610	-1.615	-1.619	-1.624	-1.630	-1.636	-1.644	-1.651	-1.660	-1.669	-1.678	-1.689	-1.700	-1.710	-1.722	-1.735	-1.749	-1.761	-1.776	-1.791	-1.806	-1.821	-1.838	-1.854	-1.871	-1.889	-1.906	-1.924	-1.941	-1.960	-1.979	-1.998	-2.015	-2.034	-2.052	-2.072	-2.090	-2.109	-2.128	-2.146	-2.164	-2.182	-2.200	-2.218	-2.235	-2.252	-2.268	-2.285	-2.300	-2.316	-2.330	-2.345	-2.360	-2.372	-2.385	-2.399	-2.411	-2.420	-2.431	-2.442	-2.451	-2.459	-2.469	-2.475	-2.481	-2.488	-2.494	-2.498	-2.502	-2.506	-2.509	-2.510	-2.512	-2.514	-2.514	-2.514	-2.512	-2.511	-2.509	-2.506	-2.504	-2.501	-2.498	-2.494	-2.488	-2.482	-2.476	-2.471	-2.465	-2.459	-2.451	-2.445	-2.438	-2.431	-2.424	-2.416	-2.410	-2.402	-2.395	-2.389	-2.381	-2.375	-2.369	-2.361	-2.356	-2.350	-2.344	-2.339	-2.335	-2.329	-2.325	-2.321	-2.319	-2.316	-2.314	-2.312	-2.310	-2.309	-2.309	-2.309	-2.310	-2.310	-2.312	-2.314	-2.318	-2.320	-2.325	-2.328	-2.332	-2.339	-2.344	-2.350	-2.356	-2.362	-2.370	-2.378	-2.385	-2.394	-2.401	-2.410	-2.419	-2.428	-2.438	-2.446	-2.455	-2.465	-2.475	-2.484	-2.494	-2.502	-2.511	-2.521	-2.530	-2.538	-2.546	-2.555	-2.564	-2.570	-2.579	-2.586	-2.592	-2.598	-2.602	-2.609	-2.612	-2.618	-2.620	-2.624	-2.626	-2.628	-2.629	-2.629	-2.629	-2.628	-2.626	-2.624	-2.621	-2.618	-2.612	-2.608	-2.601	-2.594	-2.586	-2.578	-2.569	-2.559	-2.549	-2.538	-2.526	-2.512	-2.498	-2.484	-2.469	-2.452	-2.436	-2.419	-2.402	-2.384	-2.365	-2.345	-2.326	-2.305	-2.284	-2.262	-2.241	-2.219	-2.198	-2.175	-2.152	-2.129	-2.106	-2.082	-2.061	-2.038	-2.015	-1.991	-1.969	-1.945	-1.924	-1.901	-1.880	-1.859	-1.838	-1.816	-1.798	-1.779	-1.759	-1.741	-1.724	-1.708	-1.692	-1.678	-1.664	-1.650	-1.636	-1.625	-1.615	-1.606	-1.598	-1.590	-1.584	-1.578	-1.572	-1.570	-1.566	-1.565	-1.565	-1.564	-1.566	-1.568	-1.571	-1.575	-1.579	-1.585	-1.592	-1.599	-1.608	-1.616	-1.626	-1.636	-1.648	-1.659	-1.671	-1.682	-1.695	-1.708	-1.721	-1.735	-1.748	-1.761	-1.775	-1.790	-1.804	-1.819	-1.832	-1.848	-1.861	-1.875	-1.889	-1.901	-1.914	-1.926	-1.940	-1.951	-1.962	-1.975	-1.986	-1.996	-2.006	-2.016	-2.027	-2.036	-2.045	-2.051	-2.060	-2.068	-2.074	-2.080	-2.086	-2.091	-2.098	-2.102	-2.108	-2.111	-2.115	-2.120	-2.122	-2.126	-2.129	-2.131	-2.134	-2.136	-2.139	-2.140	-2.144	-2.145	-2.146	-2.149	-2.150	-2.150	-2.152	-2.154	-2.154	-2.155	-2.158	-2.158	-2.159	-2.159	-2.160	-2.160	-2.161	-2.161	-2.161	-2.160	-2.160	-2.160	-2.159	-2.158	-2.158	-2.156	-2.154	-2.154	-2.151	-2.149	-2.146	-2.144	-2.140	-2.138	-2.134	-2.129	-2.125	-2.121	-2.115	-2.110	-2.104	-2.098	-2.092	-2.085	-2.078	-2.070	-2.064	-2.055	-2.047	-2.039	-2.030	-2.022	-2.014	-2.004	-1.996	-1.986	-1.976	-1.966	-1.956	-1.946	-1.938	-1.928	-1.918	-1.909	-1.898	-1.889	-1.879	-1.869	-1.859	-1.850	-1.841	-1.832	-1.822	-1.815	-1.806	-1.798	-1.789	-1.781	-1.774	-1.766	-1.759	-1.752	-1.745	-1.738	-1.732	-1.725	-1.719	-1.714	-1.708	-1.701	-1.696	-1.691	-1.686	-1.681	-1.678	-1.671	-1.668	-1.664	-1.660	-1.656	-1.652	-1.649	-1.646	-1.644	-1.640	-1.638	-1.634	-1.632	-1.630	-1.628	-1.625	-1.622	-1.620	-1.619	-1.618	-1.615	-1.614	-1.612	-1.610	-1.609	-1.608	-1.606	-1.605	-1.604	-1.602	-1.601	-1.599	-1.599	-1.596	-1.595	-1.594	-1.592	-1.590	-1.588	-1.586	-1.584	-1.581	-1.579	-1.575	-1.572	-1.569	-1.565	-1.560	-1.555	-1.551	-1.545	-1.539	-1.532	-1.526	-1.518	-1.510	-1.501	-1.492	-1.482	-1.471	-1.461	-1.450	-1.438	-1.425	-1.411	-1.396	-1.380	-1.365	-1.349	-1.331	-1.314	-1.295	-1.278	-1.258	-1.238	-1.215	-1.194	-1.172	-1.149	-1.125	-1.102	-1.078	-1.054	-1.029	-1.002	-0.978	-0.950	-0.925	-0.899	-0.872	-0.845	-0.819	-0.790	-0.764	-0.736	-0.709	-0.682	-0.656	-0.630	-0.604	-0.576	-0.551	-0.526	-0.502	-0.479	-0.455	-0.432	-0.411	-0.389	-0.369	-0.348	-0.328	-0.310	-0.291	-0.274	-0.258	-0.242	-0.228	-0.214	-0.201	-0.189	-0.178	-0.168	-0.159	-0.150	-0.142	-0.135	-0.130	-0.125	-0.121	-0.118	-0.115	-0.114	-0.112	-0.111	-0.112	-0.114	-0.114	-0.116	-0.120	-0.122	-0.125	-0.130	-0.134	-0.139	-0.144	-0.148	-0.152	-0.159	-0.164	-0.170	-0.176	-0.181	-0.188	-0.192	-0.199	-0.204	-0.209	-0.214	-0.219	-0.222	-0.226	-0.231	-0.234	-0.238	-0.240	-0.244	-0.245	-0.246	-0.246	-0.246	-0.248	-0.248	-0.246	-0.244	-0.242	-0.241	-0.238	-0.234	-0.230	-0.225	-0.221	-0.215	-0.210	-0.202	-0.196	-0.189	-0.182	-0.174	-0.166	-0.156	-0.148	-0.139	-0.129	-0.119	-0.109	-0.096	-0.086	-0.075	-0.064	-0.052	-0.040	-0.029	-0.016	-0.005	0.008	0.019	0.030	0.042	0.055	0.066	0.078	0.089	0.100	0.111	0.121	0.132	0.141	0.151	0.161	0.170	0.179	0.188	0.195	0.201	0.210	0.215	0.221	0.226	0.230	0.234	0.238	0.240	0.242	0.244	0.245	0.244	0.244	0.242	0.240	0.238	0.235	0.231	0.226	0.221	0.215	0.210	0.202	0.196	0.188	0.180	0.170	0.161	0.152	0.142	0.131	0.120	0.110	0.099	0.088	0.078	0.065	0.054	0.042	0.030	0.019	0.008	-0.002	-0.014	-0.025	-0.035	-0.046	-0.055	-0.062	-0.071	-0.080	-0.088	-0.095	-0.101	-0.108	-0.112	-0.118	-0.121	-0.125	-0.128	-0.130	-0.131	-0.131	-0.132	-0.131	-0.130	-0.128	-0.125	-0.122	-0.119	-0.114	-0.109	-0.104	-0.100	-0.092	-0.086	-0.079	-0.072	-0.064	-0.058	-0.050	-0.042	-0.035	-0.028	-0.020	-0.014	-0.006	-0.001	0.005	0.010	0.016	0.021	0.025	0.028	0.031	0.032	0.034	0.034	0.034	0.032	0.030	0.028	0.022	0.018	0.012	0.005	-0.002	-0.011	-0.021	-0.031	-0.042	-0.055	-0.069	-0.082	-0.099	-0.114	-0.130	-0.148	-0.165	-0.185	-0.204	-0.224	-0.245	-0.266	-0.288	-0.308	-0.329	-0.351	-0.374	-0.396	-0.419	-0.441	-0.462	-0.484	-0.506	-0.528	-0.549	-0.569	-0.590	-0.610	-0.628	-0.648	-0.665	-0.682	-0.699	-0.715	-0.731	-0.745	-0.758	-0.771	-0.782	-0.794	-0.804	-0.812	-0.819	-0.826	-0.832	-0.838	-0.842	-0.845	-0.846	-0.848	-0.848	-0.846	-0.844	-0.841	-0.838	-0.834	-0.828	-0.821	-0.814	-0.805	-0.796	-0.786	-0.776	-0.765	-0.754	-0.742	-0.728	-0.714	-0.699	-0.684	-0.668	-0.652	-0.636	-0.619	-0.602	-0.584	-0.568	-0.549	-0.531	-0.512	-0.495	-0.476	-0.459	-0.440	-0.422	-0.406	-0.389	-0.371	-0.355	-0.338	-0.321	-0.306	-0.290	-0.275	-0.261	-0.248	-0.235	-0.222	-0.211	-0.200	-0.190	-0.181	-0.172	-0.165	-0.158	-0.152	-0.148	-0.144	-0.140	-0.139	-0.136	-0.138	-0.138	-0.139	-0.141	-0.145	-0.150	-0.154	-0.160	-0.168	-0.175	-0.182	-0.192	-0.202	-0.212	-0.225	-0.236	-0.249	-0.262	-0.276	-0.290	-0.305	-0.320	-0.335	-0.350	-0.366	-0.382	-0.399	-0.415	-0.431	-0.449	-0.464	-0.481	-0.498	-0.512	-0.528	-0.544	-0.559	-0.574	-0.589	-0.602	-0.616	-0.631	-0.644	-0.656	-0.669	-0.680	-0.691	-0.701	-0.712	-0.721	-0.730	-0.739	-0.746	-0.752	-0.760	-0.766	-0.771	-0.778	-0.782	-0.788	-0.790	-0.792	-0.795	-0.798	-0.800	-0.800	-0.801	-0.802	-0.804	-0.804	-0.804	-0.804	-0.804	-0.804	-0.802	-0.802	-0.801	-0.800	-0.800	-0.799	-0.799	-0.799	-0.799	-0.799	-0.799	-0.799	-0.800	-0.800	-0.801	-0.801	-0.804	-0.806	-0.809	-0.812	-0.815	-0.819	-0.824	-0.828	-0.832	-0.839	-0.844	-0.850	-0.858	-0.865	-0.872	-0.881	-0.890	-0.900	-0.909	-0.919	-0.929	-0.939	-0.951	-0.961	-0.974	-0.985	-0.998	-1.009	-1.021	-1.035	-1.046	-1.059	-1.074	-1.086	-1.099	-1.111	-1.124	-1.138	-1.150	-1.162	-1.175	-1.188	-1.199	-1.210	-1.222	-1.234	-1.245	-1.254	-1.265	-1.274	-1.284	-1.292	-1.300	-1.309	-1.316	-1.324	-1.331	-1.338	-1.342	-1.349	-1.352	-1.358	-1.362	-1.365	-1.369	-1.372	-1.375	-1.376	-1.379	-1.380	-1.381	-1.382	-1.384	-1.384	-1.384	-1.384	-1.382	-1.382	-1.382	-1.381	-1.381	-1.380	-1.380	-1.378	-1.376	-1.378	-1.375	-1.375	-1.375	-1.374	-1.374	-1.374	-1.374	-1.374	-1.375	-1.375	-1.376	-1.378	-1.380	-1.381	-1.384	-1.386	-1.389	-1.392	-1.396	-1.400	-1.405	-1.410	-1.415	-1.421	-1.428	-1.434	-1.441	-1.448	-1.456	-1.465	-1.474	-1.484	-1.491	-1.502	-1.512	-1.522	-1.534	-1.545	-1.556	-1.568	-1.580	-1.592	-1.605	-1.618	-1.631	-1.644	-1.658	-1.670	-1.684	-1.696	-1.711	-1.724	-1.738	-1.751	-1.764	-1.778	-1.790	-1.802	-1.816	-1.829	-1.841	-1.852	-1.865	-1.876	-1.886	-1.898	-1.905	-1.915	-1.924	-1.932	-1.940	-1.946	-1.954	-1.959	-1.965	-1.970	-1.972	-1.978	-1.979	-1.981	-1.982	-1.984	-1.982	-1.981	-1.980	-1.976	-1.974	-1.971	-1.966	-1.960	-1.955	-1.948	-1.941	-1.932	-1.924	-1.915	-1.904	-1.894	-1.882	-1.872	-1.860	-1.848	-1.835	-1.822	-1.809	-1.795	-1.781	-1.766	-1.752	-1.736	-1.721	-1.706	-1.691	-1.676	-1.661	-1.645	-1.629	-1.614	-1.599	-1.582	-1.568	-1.551	-1.536	-1.521	-1.506	-1.490	-1.475	-1.460	-1.445	-1.430	-1.415	-1.401	-1.386	-1.371	-1.358	-1.342	-1.329	-1.314	-1.300	-1.285	-1.271	-1.258	-1.244	-1.230	-1.215	-1.201	-1.188	-1.174	-1.159	-1.145	-1.130	-1.116	-1.100	-1.086	-1.071	-1.056	-1.041	-1.025	-1.011	-0.995	-0.980	-0.964	-0.948	-0.932	-0.915	-0.900	-0.884	-0.866	-0.850	-0.832	-0.815	-0.799	-0.780	-0.764	-0.746	-0.729	-0.711	-0.694	-0.676	-0.659	-0.640	-0.622	-0.605	-0.588	-0.570	-0.552	-0.536	-0.519	-0.501	-0.484	-0.468	-0.450	-0.434	-0.416	-0.401	-0.385	-0.369	-0.354	-0.338	-0.322	-0.308	-0.292	-0.279	-0.264	-0.250	-0.238	-0.224	-0.212	-0.200	-0.189	-0.178	-0.168	-0.156	-0.148	-0.138	-0.129	-0.120	-0.112	-0.106	-0.100	-0.095	-0.089	-0.084	-0.081	-0.079	-0.076	-0.074	-0.074	-0.074	-0.074	-0.076	-0.079	-0.081	-0.086	-0.092	-0.099	-0.106	-0.114	-0.122	-0.132	-0.145	-0.158	-0.170	-0.184	-0.200	-0.218	-0.234	-0.252	-0.272	-0.292	-0.315	-0.339	-0.362	-0.388	-0.415	-0.441	-0.470	-0.499	-0.530	-0.560	-0.592	-0.626	-0.660	-0.695	-0.731	-0.769	-0.806	-0.844	-0.884	-0.922	-0.964	-1.005	-1.046	-1.089	-1.130	-1.172	-1.218	-1.260	-1.305	-1.349	-1.394	-1.439	-1.484	-1.529	-1.574	-1.619	-1.665	-1.709	-1.755	-1.800	-1.845	-1.890	-1.934	-1.979	-2.022	-2.068	-2.111	-2.154	-2.199	-2.241	-2.284	-2.326	-2.369	-2.410	-2.452	-2.494	-2.534	-2.575	-2.616	-2.656	-2.698	-2.738	-2.779	-2.818	-2.859	-2.898	-2.938	-2.979	-3.018	-3.058	-3.098	-3.139	-3.179	-3.219	-3.260	-3.301	-3.342	-3.382	-3.424	-3.466	-3.509	-3.551	-3.594	-3.636	-3.680	-3.724	-3.768	-3.811	-3.856	-3.901	-3.946	-3.992	-4.037	-4.084	-4.129	-4.176	-4.222	-4.270	-4.316	-4.364	-4.410	-4.458	-4.504	-4.552	-4.600	-4.646	-4.692	-4.740	-4.786	-4.832	-4.879	-4.924	-4.970	-5.014	-5.060	-5.104	-5.148	-5.191	-5.234	-5.278	-5.320	-5.360	-5.401	-5.441	-5.481	-5.521	-5.559	-5.596	-5.634	-5.669	-5.705	-5.740	-5.775	-5.808	-5.841	-5.874	-5.905	-5.936	-5.966	-5.996	-6.025	-6.052	-6.080	-6.108	-6.134	-6.160	-6.184	-6.209	-6.232	-6.256	-6.278	-6.300	-6.321	-6.344	-6.364	-6.382	-6.401	-6.420	-6.438	-6.455	-6.472	-6.490	-6.505	-6.521	-6.536	-6.551	-6.565	-6.579	-6.592	-6.606	-6.618	-6.630	-6.641	-6.654	-6.664	-6.675	-6.686	-6.695	-6.705	-6.714	-6.722	-6.731	-6.740	-6.748	-6.755	-6.762	-6.770	-6.776	-6.782	-6.789	-6.795	-6.801	-6.806	-6.811	-6.816	-6.821	-6.826	-6.830	-6.834	-6.838	-6.841	-6.845	-6.848	-6.851	-6.852	-6.855	-6.856	-6.858	-6.859	-6.859	-6.860	-6.859	-6.859	-6.858	-6.855	-6.854	-6.851	-6.848	-6.844	-6.839	-6.834	-6.829	-6.821	-6.816	-6.808	-6.800	-6.790	-6.780	-6.770	-6.758	-6.745	-6.731	-6.716	-6.700	-6.685	-6.668	-6.649	-6.629	-6.610	-6.589	-6.566	-6.542	-6.519	-6.494	-6.468	-6.441	-6.412	-6.384	-6.355	-6.324	-6.292	-6.260	-6.226	-6.194	-6.159	-6.122	-6.088	-6.052	-6.015	-5.978	-5.939	-5.901	-5.862	-5.822	-5.784	-5.744	-5.705	-5.665	-5.625	-5.586	-5.546	-5.506	-5.468	-5.429	-5.389	-5.350	-5.312	-5.274	-5.236	-5.200	-5.162	-5.128	-5.091	-5.056	-5.022	-4.989	-4.956	-4.922	-4.891	-4.861	-4.830	-4.801	-4.772	-4.745	-4.718	-4.691	-4.665	-4.640	-4.616	-4.592	-4.571	-4.548	-4.526	-4.506	-4.486	-4.468	-4.448	-4.430	-4.412	-4.395	-4.379	-4.362	-4.345	-4.330	-4.315	-4.301	-4.286	-4.272	-4.258	-4.244	-4.231	-4.218	-4.205	-4.191	-4.179	-4.166	-4.152	-4.140	-4.128	-4.115	-4.104	-4.091	-4.077	-4.065	-4.052	-4.039	-4.025	-4.011	-3.999	-3.985	-3.971	-3.956	-3.942	-3.928	-3.914	-3.899	-3.885	-3.870	-3.855	-3.839	-3.822	-3.808	-3.791	-3.775	-3.759	-3.742	-3.726	-3.709	-3.692	-3.675	-3.658	-3.641	-3.624	-3.606	-3.588	-3.571	-3.552	-3.535	-3.518	-3.500	-3.482	-3.465	-3.446	-3.430	-3.412	-3.395	-3.379	-3.361	-3.345	-3.329	-3.312	-3.296	-3.282	-3.268	-3.252	-3.238	-3.222	-3.210	-3.195	-3.182	-3.171	-3.158	-3.146	-3.136	-3.125	-3.114	-3.105	-3.095	-3.086	-3.078	-3.071	-3.062	-3.056	-3.050	-3.045	-3.039	-3.034	-3.030	-3.025	-3.022	-3.020	-3.018	-3.015	-3.012	-3.011	-3.010	-3.009	-3.009	-3.009	-3.009	-3.008	-3.009	-3.009	-3.009	-3.009	-3.009	-3.009	-3.009	-3.009	-3.009	-3.008	-3.008	-3.006	-3.005	-3.004	-3.001	-2.999	-2.996	-2.992	-2.989	-2.982	-2.978	-2.971	-2.964	-2.956	-2.949	-2.939	-2.930	-2.918	-2.908	-2.894	-2.880	-2.866	-2.850	-2.835	-2.816	-2.800	-2.780	-2.760	-2.739	-2.718	-2.695	-2.671	-2.648	-2.621	-2.596	-2.570	-2.542	-2.512	-2.485	-2.455	-2.425	-2.394	-2.364	-2.331	-2.300	-2.268	-2.235	-2.204	-2.171	-2.139	-2.106	-2.074	-2.042	-2.010	-1.976	-1.946	-1.915	-1.885	-1.854	-1.824	-1.795	-1.766	-1.739	-1.712	-1.686	-1.660	-1.636	-1.612	-1.590	-1.569	-1.548	-1.528	-1.509	-1.491	-1.475	-1.459	-1.444	-1.430	-1.416	-1.405	-1.395	-1.385	-1.376	-1.369	-1.362	-1.356	-1.351	-1.346	-1.342	-1.339	-1.338	-1.335	-1.334	-1.332	-1.332	-1.334	-1.334	-1.335	-1.338	-1.340	-1.340	-1.344	-1.346	-1.348	-1.351	-1.354	-1.356	-1.359	-1.362	-1.365	-1.368	-1.371	-1.372	-1.374	-1.376	-1.378	-1.379	-1.380	-1.381	-1.382	-1.382	-1.384	-1.382	-1.382	-1.382	-1.382	-1.380	-1.380	-1.378	-1.376	-1.374	-1.372	-1.370	-1.368	-1.365	-1.364	-1.361	-1.358	-1.356	-1.354	-1.352	-1.350	-1.348	-1.345	-1.342	-1.340	-1.339	-1.338	-1.335	-1.334	-1.335	-1.334	-1.334	-1.334	-1.335	-1.336	-1.338	-1.340	-1.344	-1.346	-1.350	-1.355	-1.359	-1.365	-1.371	-1.378	-1.386	-1.395	-1.404	-1.414	-1.424	-1.435	-1.446	-1.459	-1.471	-1.485	-1.501	-1.516	-1.532	-1.549	-1.566	-1.584	-1.604	-1.622	-1.642	-1.664	-1.685	-1.706	-1.729	-1.751	-1.774	-1.798	-1.820	-1.845	-1.869	-1.892	-1.918	-1.941	-1.966	-1.991	-2.015	-2.040	-2.064	-2.088	-2.111	-2.135	-2.158	-2.180	-2.204	-2.225	-2.246	-2.268	-2.286	-2.308	-2.326	-2.342	-2.360	-2.375	-2.390	-2.404	-2.418	-2.430	-2.441	-2.451	-2.461	-2.469	-2.476	-2.482	-2.488	-2.491	-2.495	-2.498	-2.498	-2.499	-2.499	-2.496	-2.494	-2.490	-2.485	-2.481	-2.475	-2.469	-2.462	-2.455	-2.446	-2.438	-2.428	-2.419	-2.409	-2.398	-2.388	-2.376	-2.366	-2.355	-2.344	-2.334	-2.322	-2.311	-2.301	-2.292	-2.282	-2.272	-2.264	-2.255	-2.248	-2.239	-2.232	-2.226	-2.221	-2.215	-2.211	-2.209	-2.205	-2.202	-2.202	-2.201	-2.201	-2.202	-2.205	-2.206	-2.210	-2.215	-2.220	-2.225	-2.231	-2.239	-2.248	-2.255	-2.264	-2.274	-2.284	-2.294	-2.306	-2.316	-2.329	-2.341	-2.354	-2.368	-2.379	-2.392	-2.406	-2.421	-2.435	-2.448	-2.462	-2.476	-2.490	-2.504	-2.518	-2.531	-2.544	-2.558	-2.570	-2.584	-2.596	-2.608	-2.620	-2.631	-2.642	-2.654	-2.665	-2.674	-2.682	-2.691	-2.701	-2.709	-2.716	-2.724	-2.730	-2.736	-2.742	-2.748	-2.752	-2.758	-2.761	-2.765	-2.768	-2.770	-2.772	-2.774	-2.775	-2.776	-2.776	-2.778	-2.778	-2.776	-2.778	-2.776	-2.775	-2.771	-2.769	-2.766	-2.764	-2.761	-2.760	-2.756	-2.752	-2.750	-2.746	-2.744	-2.739	-2.735	-2.731	-2.729	-2.725	-2.721	-2.719	-2.715	-2.711	-2.708	-2.706	-2.704	-2.701	-2.699	-2.696	-2.695	-2.694	-2.692	-2.692	-2.692	-2.692	-2.694	-2.695	-2.696	-2.698	-2.700	-2.704	-2.708	-2.712	-2.716	-2.722	-2.728	-2.735	-2.741	-2.749	-2.756	-2.764	-2.774	-2.784	-2.792	-2.802	-2.815	-2.826	-2.838	-2.850	-2.862	-2.874	-2.888	-2.900	-2.914	-2.928	-2.941	-2.955	-2.969	-2.982	-2.998	-3.012	-3.025	-3.040	-3.054	-3.069	-3.081	-3.095	-3.109	-3.121	-3.135	-3.146	-3.158	-3.169	-3.180	-3.191	-3.200	-3.210	-3.218	-3.228	-3.235	-3.240	-3.248	-3.254	-3.258	-3.262	-3.266	-3.268	-3.271	-3.272	-3.272	-3.272	-3.272	-3.270	-3.268	-3.266	-3.262	-3.259	-3.252	-3.246	-3.241	-3.234	-3.226	-3.218	-3.209	-3.200	-3.190	-3.180	-3.170	-3.158	-3.148	-3.135	-3.122	-3.110	-3.098	-3.085	-3.071	-3.059	-3.045	-3.030	-3.018	-3.004	-2.990	-2.976	-2.962	-2.950	-2.936	-2.922	-2.909	-2.896	-2.884	-2.870	-2.858	-2.846	-2.834	-2.822	-2.811	-2.800	-2.789	-2.779	-2.769	-2.759	-2.750	-2.741	-2.731	-2.724	-2.715	-2.706	-2.699	-2.691	-2.685	-2.676	-2.670	-2.664	-2.656	-2.651	-2.644	-2.638	-2.631	-2.624	-2.619	-2.611	-2.606	-2.599	-2.592	-2.586	-2.579	-2.570	-2.564	-2.555	-2.548	-2.539	-2.530	-2.521	-2.510	-2.500	-2.488	-2.478	-2.465	-2.452	-2.440	-2.425	-2.411	-2.398	-2.381	-2.365	-2.349	-2.331	-2.314	-2.295	-2.276	-2.258	-2.236	-2.216	-2.194	-2.172	-2.150	-2.129	-2.105	-2.082	-2.058	-2.033	-2.007	-1.984	-1.958	-1.932	-1.906	-1.880	-1.854	-1.828	-1.802	-1.775	-1.750	-1.724	-1.699	-1.672	-1.646	-1.621	-1.596	-1.571	-1.548	-1.522	-1.500	-1.476	-1.452	-1.431	-1.410	-1.388	-1.368	-1.348	-1.328	-1.310	-1.291	-1.275	-1.258	-1.241	-1.226	-1.212	-1.199	-1.185	-1.174	-1.162	-1.151	-1.142	-1.132	-1.125	-1.118	-1.110	-1.105	-1.099	-1.095	-1.090	-1.089	-1.085	-1.084	-1.082	-1.082	-1.082	-1.082	-1.084	-1.086	-1.089	-1.091	-1.094	-1.098	-1.101	-1.106	-1.110	-1.116	-1.120	-1.126	-1.131	-1.138	-1.144	-1.149	-1.156	-1.161	-1.169	-1.174	-1.179	-1.184	-1.190	-1.195	-1.200	-1.205	-1.210	-1.214	-1.218	-1.221	-1.224	-1.228	-1.230	-1.231	-1.234	-1.235	-1.235	-1.236	-1.235	-1.235	-1.234	-1.232	-1.230	-1.228	-1.225	-1.221	-1.219	-1.214	-1.209	-1.204	-1.199	-1.194	-1.189	-1.182	-1.178	-1.170	-1.164	-1.158	-1.152	-1.145	-1.140	-1.134	-1.128	-1.124	-1.118	-1.114	-1.110	-1.105	-1.101	-1.098	-1.095	-1.094	-1.092	-1.092	-1.092	-1.092	-1.095	-1.096	-1.099	-1.104	-1.109	-1.114	-1.121	-1.129	-1.136	-1.146	-1.158	-1.169	-1.180	-1.194	-1.208	-1.221	-1.238	-1.254	-1.271	-1.289	-1.308	-1.326	-1.348	-1.368	-1.388	-1.410	-1.432	-1.455	-1.476	-1.499	-1.522	-1.546	-1.570	-1.592	-1.618	-1.640	-1.664	-1.688	-1.711	-1.735	-1.758	-1.779	-1.801	-1.824	-1.845	-1.865	-1.886	-1.905	-1.922	-1.941	-1.959	-1.975	-1.991	-2.006	-2.021	-2.034	-2.049	-2.060	-2.071	-2.081	-2.091	-2.100	-2.106	-2.114	-2.120	-2.126	-2.130	-2.134	-2.136	-2.138	-2.140	-2.141	-2.141	-2.141	-2.140	-2.136	-2.134	-2.131	-2.128	-2.124	-2.120	-2.114	-2.110	-2.104	-2.099	-2.092	-2.086	-2.080	-2.074	-2.068	-2.061	-2.054	-2.049	-2.042	-2.035	-2.030	-2.025	-2.019	-2.014	-2.009	-2.004	-2.000	-1.996	-1.994	-1.990	-1.988	-1.986	-1.984	-1.984	-1.982	-1.982	-1.982	-1.984	-1.986	-1.988	-1.991	-1.994	-1.998	-2.002	-2.007	-2.014	-2.019	-2.025	-2.031	-2.040	-2.047	-2.055	-2.064	-2.072	-2.081	-2.091	-2.100	-2.109	-2.119	-2.129	-2.139	-2.149	-2.159	-2.168	-2.178	-2.188	-2.196	-2.206	-2.215	-2.224	-2.232	-2.240	-2.248	-2.254	-2.261	-2.268	-2.272	-2.276	-2.280	-2.282	-2.285	-2.286	-2.288	-2.288	-2.285	-2.284	-2.282	-2.278	-2.274	-2.268	-2.261	-2.255	-2.246	-2.238	-2.228	-2.218	-2.206	-2.194	-2.180	-2.166	-2.151	-2.136	-2.120	-2.104	-2.086	-2.068	-2.049	-2.030	-2.010	-1.990	-1.970	-1.950	-1.929	-1.909	-1.888	-1.866	-1.845	-1.824	-1.802	-1.781	-1.761	-1.740	-1.721	-1.700	-1.680	-1.661	-1.642	-1.626	-1.608	-1.591	-1.575	-1.559	-1.544	-1.530	-1.516	-1.504	-1.492	-1.480	-1.470	-1.460	-1.452	-1.444	-1.436	-1.430	-1.424	-1.419	-1.415	-1.411	-1.408	-1.406	-1.405	-1.404	-1.404	-1.404	-1.405	-1.405	-1.408	-1.410	-1.414	-1.416	-1.419	-1.422	-1.426	-1.431	-1.435	-1.440	-1.444	-1.450	-1.454	-1.459	-1.464	-1.469	-1.474	-1.478	-1.484	-1.488	-1.492	-1.498	-1.501	-1.505	-1.509	-1.511	-1.515	-1.518	-1.520	-1.522	-1.525	-1.525	-1.528	-1.529	-1.529	-1.529	-1.529	-1.529	-1.529	-1.528	-1.526	-1.524	-1.521	-1.520	-1.518	-1.514	-1.510	-1.506	-1.502	-1.498	-1.494	-1.489	-1.482	-1.478	-1.471	-1.465	-1.458	-1.451	-1.444	-1.438	-1.430	-1.424	-1.415	-1.408	-1.399	-1.391	-1.384	-1.376	-1.368	-1.360	-1.352	-1.344	-1.336	-1.329	-1.321	-1.314	-1.308	-1.299	-1.294	-1.288	-1.281	-1.275	-1.270	-1.266	-1.262	-1.259	-1.255	-1.252	-1.250	-1.248	-1.248	-1.246	-1.248	-1.249	-1.250	-1.252	-1.256	-1.259	-1.264	-1.269	-1.274	-1.280	-1.286	-1.294	-1.302	-1.310	-1.320	-1.330	-1.341	-1.350	-1.361	-1.374	-1.385	-1.398	-1.411	-1.422	-1.436	-1.450	-1.464	-1.476	-1.490	-1.504	-1.518	-1.530	-1.544	-1.558	-1.569	-1.582	-1.595	-1.605	-1.616	-1.626	-1.638	-1.646	-1.654	-1.664	-1.670	-1.676	-1.684	-1.689	-1.694	-1.698	-1.700	-1.702	-1.702	-1.704	-1.702	-1.701	-1.699	-1.695	-1.691	-1.686	-1.681	-1.674	-1.668	-1.660	-1.651	-1.641	-1.630	-1.620	-1.608	-1.596	-1.584	-1.569	-1.556	-1.541	-1.528	-1.512	-1.496	-1.480	-1.465	-1.448	-1.431	-1.415	-1.399	-1.382	-1.365	-1.349	-1.332	-1.315	-1.299	-1.282	-1.266	-1.250	-1.235	-1.219	-1.204	-1.189	-1.174	-1.160	-1.145	-1.131	-1.119	-1.105	-1.092	-1.080	-1.069	-1.056	-1.046	-1.035	-1.025	-1.015	-1.005	-0.996	-0.988	-0.979	-0.970	-0.962	-0.955	-0.948	-0.941	-0.934	-0.928	-0.921	-0.915	-0.909	-0.902	-0.896	-0.892	-0.886	-0.880	-0.875	-0.870	-0.865	-0.860	-0.855	-0.850	-0.845	-0.841	-0.836	-0.831	-0.828	-0.824	-0.818	-0.812	-0.808	-0.802	-0.798	-0.791	-0.786	-0.781	-0.776	-0.771	-0.766	-0.761	-0.755	-0.750	-0.744	-0.740	-0.734	-0.729	-0.724	-0.718	-0.712	-0.706	-0.700	-0.696	-0.690	-0.686	-0.680	-0.675	-0.669	-0.664	-0.658	-0.652	-0.648	-0.642	-0.639	-0.632	-0.629	-0.624	-0.621	-0.616	-0.612	-0.609	-0.606	-0.602	-0.600	-0.598	-0.595	-0.592	-0.592	-0.591	-0.590	-0.590	-0.589	-0.590	-0.590	-0.592	-0.594	-0.596	-0.599	-0.602	-0.606	-0.611	-0.616	-0.622	-0.629	-0.636	-0.644	-0.651	-0.659	-0.669	-0.679	-0.689	-0.700	-0.712	-0.724	-0.736	-0.750	-0.762	-0.778	-0.792	-0.808	-0.822	-0.839	-0.855	-0.871	-0.888	-0.905	-0.922	-0.940	-0.958	-0.975	-0.992	-1.010	-1.028	-1.046	-1.064	-1.081	-1.099	-1.116	-1.134	-1.150	-1.166	-1.182	-1.199	-1.214	-1.228	-1.241	-1.254	-1.266	-1.280	-1.291	-1.301	-1.312	-1.321	-1.330	-1.339	-1.345	-1.351	-1.356	-1.361	-1.365	-1.369	-1.371	-1.372	-1.374	-1.374	-1.372	-1.371	-1.369	-1.366	-1.364	-1.360	-1.355	-1.350	-1.344	-1.336	-1.330	-1.322	-1.315	-1.306	-1.299	-1.290	-1.280	-1.271	-1.262	-1.254	-1.244	-1.235	-1.225	-1.216	-1.206	-1.198	-1.189	-1.180	-1.172	-1.164	-1.158	-1.149	-1.142	-1.135	-1.130	-1.125	-1.120	-1.115	-1.112	-1.108	-1.106	-1.102	-1.101	-1.100	-1.100	-1.100	-1.101	-1.102	-1.105	-1.106	-1.110	-1.114	-1.118	-1.121	-1.126	-1.131	-1.139	-1.144	-1.150	-1.158	-1.165	-1.171	-1.179	-1.188	-1.195	-1.202	-1.211	-1.219	-1.228	-1.235	-1.242	-1.251	-1.259	-1.265	-1.272	-1.280	-1.286	-1.291	-1.299	-1.304	-1.309	-1.314	-1.318	-1.321	-1.322	-1.326	-1.328	-1.329	-1.329	-1.330	-1.329	-1.328	-1.326	-1.325	-1.321	-1.319	-1.315	-1.310	-1.305	-1.300	-1.294	-1.288	-1.282	-1.275	-1.268	-1.260	-1.251	-1.244	-1.236	-1.228	-1.219	-1.209	-1.200	-1.191	-1.182	-1.175	-1.166	-1.158	-1.149	-1.141	-1.135	-1.128	-1.120	-1.114	-1.109	-1.104	-1.099	-1.095	-1.091	-1.090	-1.088	-1.086	-1.086	-1.086	-1.088	-1.090	-1.092	-1.095	-1.100	-1.105	-1.111	-1.119	-1.126	-1.135	-1.145	-1.155	-1.166	-1.178	-1.190	-1.204	-1.218	-1.232	-1.249	-1.265	-1.280	-1.298	-1.315	-1.334	-1.352	-1.372	-1.390	-1.410	-1.430	-1.450	-1.470	-1.490	-1.510	-1.531	-1.551	-1.571	-1.591	-1.611	-1.631	-1.651	-1.670	-1.689	-1.708	-1.726	-1.742	-1.760	-1.776	-1.792	-1.809	-1.824	-1.838	-1.852	-1.865	-1.876	-1.888	-1.899	-1.909	-1.919	-1.926	-1.935	-1.942	-1.949	-1.955	-1.959	-1.962	-1.966	-1.970	-1.971	-1.972	-1.974	-1.974	-1.972	-1.971	-1.970	-1.968	-1.964	-1.961	-1.956	-1.954	-1.949	-1.942	-1.938	-1.931	-1.925	-1.919	-1.911	-1.905	-1.898	-1.890	-1.882	-1.875	-1.868	-1.860	-1.852	-1.846	-1.839	-1.831	-1.825	-1.819	-1.812	-1.808	-1.801	-1.796	-1.791	-1.788	-1.784	-1.780	-1.778	-1.774	-1.772	-1.770	-1.770	-1.769	-1.770	-1.771	-1.774	-1.775	-1.778	-1.780	-1.784	-1.790	-1.795	-1.800	-1.808	-1.814	-1.821	-1.829	-1.838	-1.846	-1.856	-1.866	-1.876	-1.886	-1.898	-1.909	-1.920	-1.931	-1.942	-1.956	-1.968	-1.980	-1.992	-2.005	-2.016	-2.029	-2.041	-2.052	-2.065	-2.076	-2.088	-2.098	-2.109	-2.119	-2.129	-2.138	-2.148	-2.156	-2.162	-2.170	-2.176	-2.182	-2.188	-2.192	-2.196	-2.199	-2.201	-2.202	-2.204	-2.205	-2.204	-2.202	-2.200	-2.196	-2.192	-2.188	-2.181	-2.175	-2.168	-2.159	-2.150	-2.140	-2.130	-2.119	-2.106	-2.092	-2.079	-2.065	-2.049	-2.033	-2.016	-1.999	-1.981	-1.964	-1.945	-1.925	-1.905	-1.885	-1.865	-1.845	-1.824	-1.802	-1.780	-1.759	-1.736	-1.715	-1.692	-1.670	-1.649	-1.628	-1.605	-1.584	-1.562	-1.541	-1.521	-1.501	-1.480	-1.461	-1.442	-1.424	-1.406	-1.389	-1.371	-1.356	-1.340	-1.326	-1.312	-1.299	-1.286	-1.275	-1.265	-1.255	-1.246	-1.236	-1.229	-1.224	-1.218	-1.212	-1.209	-1.206	-1.204	-1.202	-1.201	-1.201	-1.202	-1.202	-1.206	-1.209	-1.212	-1.216	-1.221	-1.228	-1.234	-1.240	-1.248	-1.255	-1.264	-1.272	-1.281	-1.291	-1.300	-1.310	-1.319	-1.329	-1.338	-1.349	-1.360	-1.370	-1.380	-1.390	-1.400	-1.410	-1.420	-1.430	-1.440	-1.450	-1.458	-1.468	-1.476	-1.485	-1.492	-1.502	-1.510	-1.518	-1.524	-1.531	-1.538	-1.545	-1.551	-1.556	-1.561	-1.566	-1.571	-1.576	-1.580	-1.585	-1.589	-1.591	-1.595	-1.599	-1.602	-1.605	-1.609	-1.610	-1.612	-1.616	-1.618	-1.620	-1.622	-1.624	-1.625	-1.628	-1.630	-1.630	-1.631	-1.632	-1.635	-1.636	-1.636	-1.639	-1.639	-1.640	-1.640	-1.641	-1.642	-1.642	-1.642	-1.642	-1.644	-1.642	-1.642	-1.642	-1.641	-1.640	-1.640	-1.638	-1.636	-1.634	-1.632	-1.630	-1.626	-1.624	-1.621	-1.618	-1.614	-1.610	-1.605	-1.600	-1.595	-1.590	-1.584	-1.579	-1.571	-1.565	-1.559	-1.552	-1.545	-1.536	-1.530	-1.521	-1.515	-1.506	-1.498	-1.490	-1.481	-1.474	-1.464	-1.454	-1.446	-1.436	-1.429	-1.420	-1.410	-1.402	-1.394	-1.385	-1.376	-1.369	-1.360	-1.351	-1.345	-1.336	-1.329	-1.322	-1.314	-1.308	-1.300	-1.292	-1.286	-1.280	-1.274	-1.269	-1.264	-1.259	-1.252	-1.246	-1.242	-1.238	-1.232	-1.228	-1.224	-1.220	-1.215	-1.211	-1.208	-1.205	-1.201	-1.198	-1.195	-1.192	-1.189	-1.186	-1.184	-1.181	-1.179	-1.176	-1.174	-1.171	-1.169	-1.168	-1.165	-1.162	-1.161	-1.159	-1.156	-1.155	-1.152	-1.151	-1.150	-1.148	-1.145	-1.144	-1.141	-1.139	-1.136	-1.135	-1.132	-1.130	-1.128	-1.125	-1.122	-1.120	-1.116	-1.114	-1.110	-1.105	-1.102	-1.098	-1.092	-1.089	-1.084	-1.078	-1.072	-1.066	-1.059	-1.052	-1.045	-1.038	-1.029	-1.020	-1.010	-1.001	-0.991	-0.981	-0.970	-0.958	-0.945	-0.932	-0.920	-0.905	-0.891	-0.875	-0.860	-0.844	-0.826	-0.810	-0.792	-0.775	-0.756	-0.736	-0.718	-0.698	-0.678	-0.658	-0.636	-0.615	-0.592	-0.572	-0.549	-0.528	-0.505	-0.484	-0.461	-0.440	-0.416	-0.395	-0.374	-0.351	-0.329	-0.308	-0.285	-0.265	-0.244	-0.222	-0.202	-0.182	-0.164	-0.145	-0.126	-0.110	-0.092	-0.076	-0.061	-0.046	-0.031	-0.018	-0.005	0.008	0.019	0.029	0.040	0.049	0.056	0.064	0.070	0.076	0.082	0.088	0.090	0.094	0.095	0.098	0.098	0.098	0.098	0.096	0.095	0.092	0.089	0.086	0.082	0.078	0.072	0.068	0.062	0.056	0.050	0.044	0.038	0.030	0.022	0.015	0.009	0.001	-0.006	-0.014	-0.022	-0.029	-0.038	-0.044	-0.051	-0.059	-0.065	-0.071	-0.079	-0.084	-0.090	-0.095	-0.101	-0.106	-0.111	-0.115	-0.120	-0.122	-0.126	-0.128	-0.130	-0.132	-0.134	-0.134	-0.135	-0.135	-0.132	-0.132	-0.131	-0.129	-0.126	-0.122	-0.120	-0.116	-0.110	-0.106	-0.101	-0.095	-0.089	-0.082	-0.075	-0.068	-0.060	-0.051	-0.044	-0.034	-0.025	-0.015	-0.005	0.005	0.016	0.028	0.038	0.049	0.060	0.071	0.084	0.095	0.106	0.118	0.130	0.142	0.154	0.165	0.175	0.188	0.198	0.209	0.219	0.229	0.239	0.248	0.256	0.266	0.275	0.282	0.290	0.295	0.301	0.308	0.312	0.318	0.321	0.324	0.326	0.329	0.329	0.330	0.330	0.329	0.328	0.326	0.322	0.319	0.315	0.310	0.305	0.300	0.292	0.286	0.279	0.270	0.261	0.252	0.242	0.234	0.224	0.214	0.204	0.192	0.182	0.172	0.161	0.150	0.139	0.129	0.118	0.108	0.096	0.086	0.078	0.068	0.059	0.051	0.044	0.035	0.028	0.022	0.016	0.010	0.005	0.001	-0.002	-0.005	-0.008	-0.010	-0.010	-0.010	-0.010	-0.009	-0.008	-0.005	-0.002	0.001	0.005	0.009	0.014	0.019	0.025	0.030	0.036	0.042	0.050	0.058	0.064	0.071	0.078	0.085	0.091	0.098	0.104	0.109	0.114	0.120	0.124	0.128	0.130	0.134	0.136	0.138	0.139	0.139	0.136	0.135	0.132	0.129	0.125	0.119	0.112	0.105	0.096	0.088	0.076	0.065	0.054	0.040	0.026	0.010	-0.005	-0.022	-0.040	-0.059	-0.079	-0.098	-0.119	-0.140	-0.161	-0.185	-0.208	-0.231	-0.255	-0.280	-0.304	-0.329	-0.354	-0.379	-0.404	-0.429	-0.454	-0.479	-0.505	-0.529	-0.554	-0.578	-0.601	-0.624	-0.648	-0.669	-0.692	-0.714	-0.732	-0.754	-0.772	-0.791	-0.810	-0.828	-0.844	-0.858	-0.871	-0.885	-0.899	-0.910	-0.921	-0.930	-0.939	-0.946	-0.952	-0.959	-0.964	-0.968	-0.970	-0.972	-0.972	-0.972	-0.971	-0.968	-0.965	-0.961	-0.956	-0.950	-0.944	-0.936	-0.929	-0.919	-0.909	-0.898	-0.885	-0.872	-0.859	-0.846	-0.832	-0.818	-0.802	-0.788	-0.771	-0.755	-0.739	-0.721	-0.704	-0.689	-0.671	-0.654	-0.636	-0.620	-0.602	-0.586	-0.569	-0.552	-0.538	-0.522	-0.506	-0.492	-0.478	-0.465	-0.451	-0.439	-0.428	-0.418	-0.408	-0.399	-0.390	-0.381	-0.375	-0.369	-0.365	-0.360	-0.358	-0.354	-0.354	-0.354	-0.354	-0.355	-0.358	-0.361	-0.365	-0.370	-0.376	-0.382	-0.390	-0.399	-0.406	-0.416	-0.426	-0.438	-0.449	-0.460	-0.472	-0.486	-0.499	-0.512	-0.525	-0.540	-0.555	-0.569	-0.582	-0.598	-0.612	-0.626	-0.640	-0.655	-0.670	-0.684	-0.696	-0.710	-0.722	-0.735	-0.748	-0.759	-0.770	-0.781	-0.791	-0.801	-0.811	-0.820	-0.829	-0.835	-0.844	-0.850	-0.855	-0.861	-0.865	-0.870	-0.874	-0.876	-0.879	-0.881	-0.884	-0.885	-0.885	-0.886	-0.885	-0.884	-0.884	-0.882	-0.881	-0.879	-0.878	-0.875	-0.872	-0.870	-0.868	-0.865	-0.862	-0.860	-0.856	-0.854	-0.851	-0.850	-0.848	-0.844	-0.842	-0.841	-0.840	-0.838	-0.838	-0.836	-0.836	-0.836	-0.836	-0.838	-0.840	-0.841	-0.842	-0.845	-0.849	-0.851	-0.855	-0.860	-0.865	-0.870	-0.876	-0.881	-0.889	-0.895	-0.902	-0.910	-0.919	-0.926	-0.936	-0.945	-0.955	-0.965	-0.974	-0.985	-0.995	-1.006	-1.018	-1.029	-1.039	-1.050	-1.062	-1.074	-1.085	-1.098	-1.109	-1.121	-1.132	-1.144	-1.155	-1.166	-1.178	-1.189	-1.200	-1.210	-1.221	-1.231	-1.240	-1.250	-1.259	-1.269	-1.278	-1.285	-1.295	-1.301	-1.310	-1.316	-1.325	-1.330	-1.338	-1.344	-1.350	-1.355	-1.361	-1.366	-1.370	-1.374	-1.380	-1.382	-1.388	-1.391	-1.395	-1.399	-1.401	-1.405	-1.408	-1.410	-1.414	-1.416	-1.419	-1.421	-1.424	-1.428	-1.430	-1.431	-1.435	-1.439	-1.441	-1.445	-1.448	-1.451	-1.455	-1.458	-1.461	-1.466	-1.470	-1.475	-1.479	-1.485	-1.490	-1.495	-1.501	-1.508	-1.515	-1.520	-1.528	-1.535	-1.542	-1.551	-1.560	-1.569	-1.578	-1.586	-1.596	-1.606	-1.616	-1.626	-1.639	-1.650	-1.660	-1.672	-1.685	-1.696	-1.710	-1.722	-1.735	-1.749	-1.762	-1.776	-1.789	-1.802	-1.816	-1.830	-1.845	-1.859	-1.872	-1.888	-1.900	-1.914	-1.928	-1.941	-1.954	-1.968	-1.979	-1.992	-2.005	-2.015	-2.027	-2.039	-2.049	-2.059	-2.068	-2.076	-2.085	-2.091	-2.099	-2.106	-2.111	-2.116	-2.120	-2.124	-2.126	-2.129	-2.129	-2.130	-2.130	-2.129	-2.126	-2.124	-2.120	-2.115	-2.110	-2.102	-2.098	-2.089	-2.081	-2.071	-2.061	-2.050	-2.039	-2.026	-2.014	-2.000	-1.986	-1.971	-1.955	-1.940	-1.924	-1.906	-1.890	-1.872	-1.855	-1.836	-1.819	-1.800	-1.781	-1.762	-1.744	-1.725	-1.706	-1.686	-1.668	-1.649	-1.630	-1.610	-1.591	-1.574	-1.554	-1.536	-1.518	-1.501	-1.482	-1.465	-1.448	-1.430	-1.414	-1.396	-1.379	-1.364	-1.348	-1.331	-1.315	-1.299	-1.285	-1.269	-1.254	-1.239	-1.224	-1.210	-1.195	-1.180	-1.165	-1.150	-1.136	-1.122	-1.108	-1.094	-1.079	-1.064	-1.050	-1.035	-1.020	-1.005	-0.991	-0.976	-0.961	-0.945	-0.930	-0.916	-0.901	-0.885	-0.870	-0.855	-0.839	-0.824	-0.806	-0.790	-0.775	-0.758	-0.742	-0.725	-0.710	-0.694	-0.676	-0.660	-0.642	-0.626	-0.610	-0.594	-0.576	-0.560	-0.542	-0.526	-0.509	-0.491	-0.474	-0.458	-0.440	-0.424	-0.408	-0.391	-0.375	-0.359	-0.341	-0.325	-0.308	-0.292	-0.275	-0.260	-0.245	-0.229	-0.214	-0.199	-0.184	-0.170	-0.155	-0.141	-0.128	-0.114	-0.101	-0.089	-0.076	-0.065	-0.054	-0.044	-0.034	-0.025	-0.016	-0.008	0.000	0.006	0.012	0.016	0.020	0.024	0.026	0.028	0.026	0.026	0.025	0.021	0.018	0.014	0.008	-0.001	-0.009	-0.019	-0.029	-0.041	-0.055	-0.070	-0.085	-0.102	-0.121	-0.141	-0.162	-0.184	-0.208	-0.232	-0.260	-0.286	-0.315	-0.345	-0.376	-0.408	-0.440	-0.475	-0.510	-0.546	-0.582	-0.621	-0.661	-0.701	-0.741	-0.782	-0.826	-0.869	-0.912	-0.958	-1.001	-1.046	-1.092	-1.140	-1.186	-1.232	-1.280	-1.328	-1.375	-1.424	-1.471	-1.520	-1.568	-1.616	-1.664	-1.714	-1.761	-1.810	-1.858	-1.905	-1.952	-2.001	-2.049	-2.095	-2.144	-2.191	-2.238	-2.285	-2.330	-2.376	-2.421	-2.468	-2.512	-2.558	-2.604	-2.649	-2.694	-2.739	-2.784	-2.828	-2.872	-2.916	-2.961	-3.005	-3.050	-3.094	-3.139	-3.182	-3.226	-3.272	-3.316	-3.360	-3.405	-3.451	-3.496	-3.541	-3.586	-3.631	-3.676	-3.722	-3.769	-3.815	-3.861	-3.908	-3.954	-4.000	-4.048	-4.095	-4.141	-4.189	-4.236	-4.284	-4.331	-4.378	-4.425	-4.474	-4.520	-4.568	-4.615	-4.661	-4.710	-4.756	-4.802	-4.849	-4.895	-4.941	-4.985	-5.031	-5.076	-5.120	-5.165	-5.209	-5.251	-5.294	-5.336	-5.378	-5.419	-5.459	-5.499	-5.539	-5.578	-5.616	-5.654	-5.690	-5.725	-5.761	-5.796	-5.830	-5.865	-5.898	-5.929	-5.961	-5.991	-6.020	-6.050	-6.079	-6.106	-6.134	-6.160	-6.186	-6.211	-6.235	-6.259	-6.281	-6.304	-6.325	-6.346	-6.366	-6.386	-6.405	-6.424	-6.441	-6.458	-6.474	-6.489	-6.505	-6.519	-6.532	-6.546	-6.559	-6.572	-6.584	-6.595	-6.605	-6.615	-6.625	-6.635	-6.644	-6.652	-6.660	-6.668	-6.675	-6.682	-6.689	-6.694	-6.700	-6.705	-6.710	-6.715	-6.720	-6.725	-6.729	-6.732	-6.736	-6.740	-6.742	-6.746	-6.748	-6.751	-6.752	-6.755	-6.758	-6.759	-6.761	-6.762	-6.762	-6.764	-6.765	-6.766	-6.766	-6.766	-6.765	-6.765	-6.765	-6.764	-6.762	-6.760	-6.756	-6.755	-6.752	-6.748	-6.744	-6.739	-6.732	-6.728	-6.721	-6.715	-6.706	-6.699	-6.690	-6.680	-6.670	-6.659	-6.646	-6.635	-6.620	-6.606	-6.591	-6.575	-6.556	-6.539	-6.519	-6.500	-6.478	-6.456	-6.434	-6.410	-6.385	-6.360	-6.332	-6.305	-6.276	-6.246	-6.218	-6.186	-6.152	-6.120	-6.086	-6.052	-6.018	-5.981	-5.944	-5.909	-5.870	-5.832	-5.792	-5.754	-5.715	-5.675	-5.635	-5.594	-5.552	-5.512	-5.472	-5.431	-5.390	-5.349	-5.309	-5.269	-5.229	-5.189	-5.149	-5.109	-5.070	-5.031	-4.994	-4.956	-4.920	-4.882	-4.848	-4.812	-4.778	-4.744	-4.710	-4.679	-4.646	-4.615	-4.585	-4.556	-4.526	-4.499	-4.472	-4.445	-4.419	-4.395	-4.370	-4.348	-4.324	-4.302	-4.280	-4.260	-4.239	-4.220	-4.201	-4.182	-4.165	-4.148	-4.130	-4.112	-4.098	-4.081	-4.065	-4.050	-4.035	-4.021	-4.006	-3.992	-3.978	-3.965	-3.950	-3.938	-3.924	-3.910	-3.896	-3.884	-3.870	-3.858	-3.844	-3.831	-3.816	-3.802	-3.790	-3.776	-3.761	-3.748	-3.734	-3.719	-3.705	-3.690	-3.675	-3.661	-3.646	-3.631	-3.615	-3.600	-3.585	-3.570	-3.554	-3.538	-3.521	-3.506	-3.490	-3.472	-3.456	-3.441	-3.424	-3.408	-3.391	-3.375	-3.359	-3.341	-3.325	-3.308	-3.290	-3.275	-3.258	-3.241	-3.224	-3.208	-3.191	-3.175	-3.159	-3.142	-3.128	-3.112	-3.096	-3.081	-3.066	-3.052	-3.038	-3.024	-3.011	-2.998	-2.984	-2.971	-2.959	-2.948	-2.936	-2.925	-2.914	-2.904	-2.895	-2.886	-2.876	-2.869	-2.861	-2.854	-2.848	-2.841	-2.835	-2.830	-2.826	-2.821	-2.818	-2.815	-2.812	-2.810	-2.808	-2.808	-2.806	-2.806	-2.805	-2.805	-2.806	-2.806	-2.808	-2.809	-2.810	-2.811	-2.812	-2.815	-2.816	-2.818	-2.820	-2.820	-2.822	-2.822	-2.822	-2.824	-2.824	-2.824	-2.824	-2.822	-2.821	-2.819	-2.816	-2.811	-2.808	-2.802	-2.798	-2.791	-2.784	-2.775	-2.768	-2.756	-2.745	-2.734	-2.721	-2.708	-2.692	-2.676	-2.659	-2.641	-2.621	-2.601	-2.580	-2.559	-2.535	-2.510	-2.486	-2.460	-2.434	-2.406	-2.376	-2.348	-2.316	-2.285	-2.254	-2.221	-2.188	-2.154	-2.120	-2.085	-2.050	-2.015	-1.980	-1.944	-1.908	-1.872	-1.838	-1.801	-1.765	-1.729	-1.695	-1.660	-1.626	-1.592	-1.558	-1.526	-1.494	-1.462	-1.432	-1.402	-1.374	-1.346	-1.320	-1.292	-1.268	-1.244	-1.221	-1.199	-1.179	-1.159	-1.140	-1.124	-1.108	-1.092	-1.079	-1.066	-1.054	-1.044	-1.035	-1.026	-1.019	-1.014	-1.008	-1.004	-1.000	-0.998	-0.996	-0.995	-0.994	-0.995	-0.995	-0.996	-0.999	-1.002	-1.005	-1.009	-1.012	-1.016	-1.020	-1.025	-1.030	-1.034	-1.040	-1.045	-1.049	-1.055	-1.060	-1.064	-1.068	-1.072	-1.078	-1.081	-1.085	-1.089	-1.092	-1.095	-1.099	-1.100	-1.102	-1.105	-1.106	-1.109	-1.109	-1.110	-1.111	-1.111	-1.111	-1.111	-1.112	-1.111	-1.111	-1.112	-1.111	-1.112	-1.111	-1.111	-1.110	-1.110	-1.109	-1.109	-1.109	-1.110	-1.110	-1.111	-1.112	-1.115	-1.116	-1.119	-1.121	-1.125	-1.128	-1.131	-1.136	-1.141	-1.149	-1.154	-1.161	-1.169	-1.178	-1.186	-1.196	-1.206	-1.218	-1.229	-1.241	-1.255	-1.269	-1.284	-1.299	-1.315	-1.332	-1.350	-1.368	-1.386	-1.408	-1.426	-1.448	-1.470	-1.492	-1.515	-1.538	-1.561	-1.585	-1.610	-1.636	-1.661	-1.686	-1.711	-1.739	-1.765	-1.791	-1.818	-1.844	-1.871	-1.896	-1.922	-1.949	-1.975	-2.000	-2.025	-2.051	-2.075	-2.099	-2.124	-2.146	-2.169	-2.190	-2.212	-2.232	-2.252	-2.271	-2.289	-2.305	-2.321	-2.336	-2.350	-2.364	-2.375	-2.386	-2.398	-2.406	-2.415	-2.421	-2.428	-2.432	-2.438	-2.440	-2.442	-2.444	-2.444	-2.444	-2.441	-2.438	-2.435	-2.431	-2.426	-2.421	-2.415	-2.408	-2.400	-2.392	-2.384	-2.375	-2.365	-2.355	-2.345	-2.335	-2.325	-2.314	-2.305	-2.294	-2.284	-2.274	-2.264	-2.255	-2.246	-2.238	-2.229	-2.220	-2.214	-2.206	-2.200	-2.192	-2.188	-2.184	-2.180	-2.178	-2.175	-2.174	-2.172	-2.172	-2.172	-2.174	-2.176	-2.180	-2.184	-2.188	-2.194	-2.200	-2.208	-2.215	-2.222	-2.232	-2.241	-2.252	-2.264	-2.275	-2.286	-2.299	-2.311	-2.325	-2.339	-2.351	-2.366	-2.380	-2.395	-2.409	-2.424	-2.439	-2.454	-2.469	-2.484	-2.498	-2.512	-2.526	-2.540	-2.555	-2.569	-2.582	-2.595	-2.609	-2.621	-2.632	-2.645	-2.656	-2.668	-2.678	-2.688	-2.696	-2.706	-2.715	-2.724	-2.730	-2.739	-2.744	-2.750	-2.758	-2.762	-2.766	-2.771	-2.775	-2.779	-2.782	-2.785	-2.788	-2.789	-2.791	-2.792	-2.794	-2.794	-2.795	-2.795	-2.795	-2.795	-2.792	-2.792	-2.791	-2.790	-2.789	-2.788	-2.786	-2.785	-2.782	-2.781	-2.781	-2.779	-2.778	-2.778	-2.775	-2.775	-2.774	-2.772	-2.772	-2.772	-2.772	-2.772	-2.774	-2.774	-2.776	-2.776	-2.779	-2.781	-2.784	-2.788	-2.791	-2.795	-2.799	-2.804	-2.810	-2.816	-2.821	-2.829	-2.835	-2.844	-2.851	-2.860	-2.869	-2.879	-2.888	-2.899	-2.909	-2.920	-2.931	-2.942	-2.955	-2.968	-2.980	-2.992	-3.006	-3.018	-3.032	-3.045	-3.059	-3.071	-3.085	-3.099	-3.111	-3.126	-3.138	-3.151	-3.164	-3.178	-3.190	-3.201	-3.214	-3.225	-3.236	-3.246	-3.258	-3.268	-3.276	-3.284	-3.292	-3.299	-3.306	-3.312	-3.318	-3.322	-3.326	-3.330	-3.332	-3.335	-3.336	-3.336	-3.336	-3.335	-3.334	-3.331	-3.328	-3.324	-3.318	-3.312	-3.306	-3.298	-3.291	-3.282	-3.272	-3.262	-3.251	-3.240	-3.228	-3.215	-3.201	-3.188	-3.172	-3.158	-3.142	-3.126	-3.110	-3.094	-3.076	-3.059	-3.041	-3.022	-3.005	-2.986	-2.966	-2.948	-2.929	-2.910	-2.891	-2.871	-2.854	-2.834	-2.815	-2.796	-2.778	-2.759	-2.740	-2.722	-2.705	-2.686	-2.669	-2.652	-2.635	-2.618	-2.602	-2.586	-2.570	-2.554	-2.540	-2.525	-2.511	-2.496	-2.481	-2.469	-2.454	-2.441	-2.428	-2.416	-2.402	-2.391	-2.378	-2.366	-2.354	-2.341	-2.331	-2.319	-2.308	-2.296	-2.284	-2.272	-2.261	-2.249	-2.236	-2.224	-2.212	-2.200	-2.188	-2.175	-2.161	-2.148	-2.135	-2.120	-2.106	-2.090	-2.075	-2.060	-2.044	-2.027	-2.011	-1.994	-1.978	-1.960	-1.941	-1.924	-1.905	-1.885	-1.866	-1.846	-1.826	-1.805	-1.785	-1.765	-1.744	-1.722	-1.701	-1.680	-1.659	-1.638	-1.615	-1.594	-1.571	-1.550	-1.528	-1.506	-1.485	-1.464	-1.442	-1.422	-1.401	-1.381	-1.361	-1.341	-1.321	-1.304	-1.286	-1.268	-1.251	-1.234	-1.219	-1.202	-1.188	-1.174	-1.159	-1.146	-1.134	-1.122	-1.112	-1.101	-1.091	-1.082	-1.075	-1.068	-1.061	-1.055	-1.049	-1.044	-1.041	-1.038	-1.036	-1.034	-1.032	-1.032	-1.031	-1.032	-1.035	-1.036	-1.039	-1.042	-1.045	-1.050	-1.054	-1.059	-1.064	-1.068	-1.074	-1.080	-1.088	-1.092	-1.100	-1.106	-1.114	-1.120	-1.128	-1.134	-1.141	-1.149	-1.155	-1.160	-1.168	-1.174	-1.180	-1.186	-1.192	-1.198	-1.201	-1.206	-1.211	-1.214	-1.218	-1.220	-1.222	-1.224	-1.226	-1.228	-1.228	-1.226	-1.226	-1.225	-1.224	-1.221	-1.219	-1.216	-1.211	-1.206	-1.201	-1.198	-1.192	-1.185	-1.179	-1.172	-1.165	-1.158	-1.150	-1.140	-1.132	-1.122	-1.114	-1.105	-1.095	-1.086	-1.076	-1.068	-1.059	-1.049	-1.040	-1.031	-1.024	-1.015	-1.008	-1.000	-0.994	-0.986	-0.980	-0.976	-0.970	-0.965	-0.962	-0.959	-0.958	-0.955	-0.954	-0.954	-0.955	-0.956	-0.959	-0.962	-0.966	-0.971	-0.976	-0.982	-0.990	-1.000	-1.008	-1.018	-1.030	-1.040	-1.054	-1.066	-1.081	-1.095	-1.110	-1.125	-1.142	-1.159	-1.178	-1.194	-1.212	-1.231	-1.250	-1.269	-1.288	-1.308	-1.328	-1.348	-1.366	-1.386	-1.406	-1.425	-1.445	-1.464	-1.482	-1.501	-1.520	-1.538	-1.555	-1.572	-1.589	-1.605	-1.621	-1.636	-1.650	-1.664	-1.678	-1.690	-1.701	-1.712	-1.722	-1.732	-1.741	-1.750	-1.758	-1.764	-1.770	-1.776	-1.780	-1.785	-1.789	-1.791	-1.794	-1.795	-1.796	-1.796	-1.796	-1.795	-1.794	-1.792	-1.790	-1.788	-1.784	-1.780	-1.776	-1.771	-1.766	-1.762	-1.758	-1.751	-1.745	-1.740	-1.734	-1.728	-1.721	-1.715	-1.709	-1.702	-1.696	-1.691	-1.684	-1.679	-1.674	-1.669	-1.662	-1.658	-1.652	-1.648	-1.644	-1.640	-1.636	-1.632	-1.631	-1.629	-1.628	-1.626	-1.625	-1.624	-1.624	-1.624	-1.625	-1.626	-1.628	-1.631	-1.632	-1.636	-1.640	-1.645	-1.649	-1.654	-1.660	-1.665	-1.672	-1.679	-1.686	-1.694	-1.702	-1.710	-1.719	-1.728	-1.736	-1.745	-1.754	-1.764	-1.774	-1.782	-1.792	-1.801	-1.811	-1.821	-1.831	-1.841	-1.850	-1.859	-1.866	-1.875	-1.882	-1.891	-1.896	-1.904	-1.909	-1.914	-1.920	-1.922	-1.926	-1.929	-1.931	-1.932	-1.934	-1.934	-1.932	-1.931	-1.929	-1.924	-1.921	-1.915	-1.910	-1.904	-1.896	-1.888	-1.879	-1.869	-1.859	-1.849	-1.838	-1.825	-1.811	-1.798	-1.784	-1.769	-1.754	-1.738	-1.721	-1.705	-1.689	-1.672	-1.656	-1.639	-1.621	-1.605	-1.588	-1.570	-1.552	-1.536	-1.519	-1.502	-1.488	-1.471	-1.456	-1.441	-1.428	-1.412	-1.399	-1.386	-1.374	-1.361	-1.350	-1.340	-1.330	-1.320	-1.312	-1.304	-1.296	-1.290	-1.284	-1.279	-1.274	-1.270	-1.265	-1.262	-1.261	-1.259	-1.258	-1.256	-1.256	-1.256	-1.258	-1.259	-1.260	-1.262	-1.265	-1.268	-1.270	-1.272	-1.275	-1.278	-1.282	-1.285	-1.289	-1.291	-1.295	-1.299	-1.302	-1.306	-1.309	-1.314	-1.316	-1.320	-1.321	-1.325	-1.328	-1.330	-1.332	-1.332	-1.334	-1.336	-1.336	-1.338	-1.339	-1.338	-1.338	-1.338	-1.338	-1.336	-1.334	-1.332	-1.330	-1.329	-1.326	-1.324	-1.320	-1.316	-1.312	-1.309	-1.304	-1.299	-1.295	-1.290	-1.285	-1.280	-1.274	-1.266	-1.260	-1.252	-1.246	-1.239	-1.231	-1.225	-1.218	-1.210	-1.202	-1.194	-1.186	-1.178	-1.171	-1.162	-1.155	-1.146	-1.139	-1.131	-1.125	-1.118	-1.110	-1.104	-1.098	-1.090	-1.085	-1.079	-1.072	-1.069	-1.064	-1.060	-1.056	-1.054	-1.051	-1.049	-1.048	-1.048	-1.048	-1.048	-1.050	-1.051	-1.052	-1.056	-1.061	-1.066	-1.071	-1.078	-1.085	-1.091	-1.100	-1.108	-1.118	-1.128	-1.138	-1.149	-1.160	-1.172	-1.184	-1.196	-1.210	-1.224	-1.238	-1.251	-1.265	-1.279	-1.292	-1.308	-1.321	-1.336	-1.351	-1.365	-1.379	-1.391	-1.405	-1.418	-1.430	-1.441	-1.452	-1.464	-1.474	-1.484	-1.492	-1.501	-1.509	-1.516	-1.521	-1.528	-1.531	-1.535	-1.538	-1.540	-1.541	-1.542	-1.541	-1.540	-1.538	-1.535	-1.531	-1.526	-1.521	-1.515	-1.510	-1.502	-1.494	-1.485	-1.475	-1.465	-1.455	-1.444	-1.432	-1.422	-1.410	-1.398	-1.386	-1.372	-1.359	-1.346	-1.334	-1.320	-1.308	-1.294	-1.280	-1.268	-1.255	-1.242	-1.230	-1.218	-1.205	-1.194	-1.181	-1.171	-1.160	-1.149	-1.139	-1.130	-1.120	-1.111	-1.102	-1.094	-1.085	-1.079	-1.070	-1.064	-1.056	-1.050	-1.044	-1.038	-1.032	-1.028	-1.022	-1.016	-1.011	-1.008	-1.004	-0.998	-0.994	-0.990	-0.986	-0.982	-0.978	-0.974	-0.970	-0.965	-0.961	-0.956	-0.952	-0.948	-0.942	-0.939	-0.935	-0.930	-0.926	-0.921	-0.916	-0.911	-0.908	-0.902	-0.898	-0.892	-0.888	-0.881	-0.878	-0.872	-0.866	-0.861	-0.856	-0.851	-0.846	-0.840	-0.836	-0.831	-0.826	-0.821	-0.818	-0.811	-0.808	-0.804	-0.800	-0.795	-0.791	-0.788	-0.784	-0.780	-0.776	-0.772	-0.770	-0.768	-0.764	-0.760	-0.759	-0.755	-0.752	-0.750	-0.748	-0.745	-0.742	-0.740	-0.739	-0.738	-0.736	-0.735	-0.734	-0.731	-0.730	-0.730	-0.729	-0.729	-0.728	-0.728	-0.728	-0.728	-0.728	-0.729	-0.729	-0.731	-0.731	-0.734	-0.736	-0.738	-0.740	-0.744	-0.748	-0.750	-0.754	-0.760	-0.764	-0.769	-0.775	-0.782	-0.788	-0.795	-0.802	-0.811	-0.819	-0.828	-0.836	-0.846	-0.856	-0.868	-0.878	-0.890	-0.900	-0.914	-0.926	-0.938	-0.951	-0.965	-0.978	-0.992	-1.008	-1.020	-1.036	-1.050	-1.064	-1.080	-1.094	-1.109	-1.124	-1.139	-1.151	-1.166	-1.180	-1.195	-1.209	-1.221	-1.234	-1.246	-1.260	-1.271	-1.281	-1.294	-1.304	-1.312	-1.322	-1.331	-1.339	-1.346	-1.352	-1.360	-1.364	-1.369	-1.372	-1.376	-1.380	-1.381	-1.382	-1.384	-1.384	-1.382	-1.382	-1.380	-1.378	-1.374	-1.370	-1.366	-1.360	-1.356	-1.350	-1.342	-1.336	-1.330	-1.322	-1.315	-1.308	-1.300	-1.290	-1.282	-1.274	-1.265	-1.256	-1.248	-1.239	-1.230	-1.222	-1.214	-1.205	-1.198	-1.190	-1.182	-1.174	-1.168	-1.161	-1.155	-1.149	-1.144	-1.139	-1.134	-1.130	-1.126	-1.122	-1.121	-1.118	-1.116	-1.115	-1.115	-1.115	-1.115	-1.115	-1.118	-1.119	-1.121	-1.124	-1.126	-1.130	-1.134	-1.138	-1.141	-1.146	-1.151	-1.156	-1.162	-1.168	-1.174	-1.179	-1.184	-1.190	-1.196	-1.201	-1.208	-1.212	-1.218	-1.222	-1.229	-1.234	-1.239	-1.242	-1.246	-1.249	-1.252	-1.254	-1.255	-1.258	-1.259	-1.260	-1.259	-1.260	-1.259	-1.256	-1.255	-1.252	-1.249	-1.246	-1.242	-1.238	-1.232	-1.226	-1.220	-1.214	-1.208	-1.200	-1.194	-1.185	-1.178	-1.170	-1.160	-1.151	-1.141	-1.132	-1.124	-1.115	-1.105	-1.096	-1.086	-1.079	-1.069	-1.061	-1.054	-1.045	-1.038	-1.032	-1.025	-1.020	-1.015	-1.011	-1.008	-1.005	-1.002	-1.000	-1.000	-1.000	-1.001	-1.004	-1.006	-1.011	-1.015	-1.021	-1.029	-1.036	-1.045	-1.054	-1.065	-1.076	-1.089	-1.101	-1.116	-1.131	-1.148	-1.164	-1.181	-1.200	-1.219	-1.238	-1.259	-1.280	-1.301	-1.322	-1.344	-1.368	-1.390	-1.412	-1.436	-1.460	-1.485	-1.508	-1.531	-1.555	-1.578	-1.601	-1.625	-1.648	-1.670	-1.692	-1.715	-1.736	-1.758	-1.778	-1.799	-1.819	-1.838	-1.855	-1.874	-1.890	-1.906	-1.920	-1.935	-1.949	-1.962	-1.974	-1.986	-1.995	-2.006	-2.015	-2.022	-2.030	-2.038	-2.042	-2.049	-2.052	-2.056	-2.059	-2.061	-2.064	-2.064	-2.065	-2.065	-2.064	-2.062	-2.062	-2.060	-2.056	-2.054	-2.050	-2.045	-2.041	-2.036	-2.033	-2.027	-2.022	-2.018	-2.013	-2.007	-2.001	-1.998	-1.992	-1.986	-1.982	-1.978	-1.972	-1.969	-1.964	-1.960	-1.958	-1.955	-1.951	-1.949	-1.946	-1.945	-1.944	-1.944	-1.942	-1.942	-1.944	-1.945	-1.946	-1.949	-1.951	-1.956	-1.959	-1.964	-1.969	-1.975	-1.980	-1.986	-1.992	-2.001	-2.009	-2.018	-2.025	-2.035	-2.045	-2.054	-2.064	-2.075	-2.084	-2.095	-2.106	-2.118	-2.129	-2.140	-2.151	-2.162	-2.172	-2.185	-2.195	-2.206	-2.218	-2.226	-2.236	-2.246	-2.256	-2.265	-2.274	-2.284	-2.291	-2.299	-2.304	-2.310	-2.315	-2.320	-2.324	-2.328	-2.330	-2.332	-2.335	-2.335	-2.334	-2.332	-2.331	-2.330	-2.326	-2.321	-2.316	-2.310	-2.304	-2.295	-2.286	-2.276	-2.268	-2.256	-2.242	-2.231	-2.218	-2.204	-2.188	-2.171	-2.155	-2.138	-2.119	-2.100	-2.081	-2.060	-2.040	-2.020	-1.998	-1.976	-1.954	-1.930	-1.909	-1.885	-1.861	-1.838	-1.814	-1.790	-1.766	-1.741	-1.718	-1.692	-1.669	-1.646	-1.622	-1.599	-1.576	-1.552	-1.531	-1.509	-1.488	-1.468	-1.446	-1.426	-1.408	-1.389	-1.370	-1.354	-1.336	-1.321	-1.306	-1.292	-1.279	-1.268	-1.256	-1.246	-1.236	-1.228	-1.220	-1.214	-1.208	-1.204	-1.199	-1.196	-1.194	-1.192	-1.192	-1.192	-1.194	-1.195	-1.198	-1.201	-1.206	-1.212	-1.219	-1.225	-1.231	-1.240	-1.249	-1.256	-1.265	-1.276	-1.286	-1.296	-1.309	-1.319	-1.330	-1.341	-1.352	-1.364	-1.376	-1.388	-1.400	-1.412	-1.422	-1.434	-1.446	-1.459	-1.469	-1.480	-1.490	-1.500	-1.511	-1.521	-1.530	-1.540	-1.549	-1.558	-1.566	-1.574	-1.581	-1.590	-1.596	-1.602	-1.609	-1.614	-1.620	-1.625	-1.631	-1.636	-1.640	-1.645	-1.649	-1.654	-1.656	-1.661	-1.664	-1.668	-1.671	-1.674	-1.678	-1.680	-1.684	-1.685	-1.689	-1.691	-1.694	-1.698	-1.700	-1.702	-1.705	-1.708	-1.709	-1.712	-1.715	-1.718	-1.720	-1.724	-1.726	-1.729	-1.730	-1.732	-1.735	-1.738	-1.740	-1.741	-1.744	-1.745	-1.746	-1.748	-1.749	-1.750	-1.750	-1.751	-1.751	-1.752	-1.751	-1.750	-1.751	-1.750	-1.749	-1.746	-1.745	-1.742	-1.740	-1.738	-1.734	-1.730	-1.726	-1.722	-1.719	-1.714	-1.709	-1.705	-1.700	-1.695	-1.690	-1.684	-1.678	-1.671	-1.664	-1.658	-1.651	-1.644	-1.638	-1.631	-1.625	-1.618	-1.610	-1.604	-1.595	-1.589	-1.582	-1.575	-1.569	-1.561	-1.555	-1.548	-1.540	-1.534	-1.528	-1.521	-1.515	-1.508	-1.504	-1.498	-1.491	-1.485	-1.479	-1.472	-1.468	-1.461	-1.456	-1.451	-1.446	-1.441	-1.435	-1.430	-1.426	-1.421	-1.416	-1.412	-1.408	-1.402	-1.399	-1.394	-1.390	-1.386	-1.381	-1.378	-1.374	-1.370	-1.366	-1.362	-1.358	-1.355	-1.350	-1.348	-1.344	-1.340	-1.336	-1.332	-1.329	-1.325	-1.321	-1.319	-1.315	-1.311	-1.308	-1.304	-1.300	-1.296	-1.292	-1.289	-1.285	-1.281	-1.276	-1.272	-1.268	-1.264	-1.259	-1.254	-1.249	-1.244	-1.239	-1.234	-1.228	-1.221	-1.215	-1.208	-1.200	-1.194	-1.186	-1.179	-1.170	-1.161	-1.152	-1.142	-1.134	-1.124	-1.112	-1.102	-1.090	-1.079	-1.066	-1.052	-1.041	-1.028	-1.014	-1.000	-0.985	-0.971	-0.955	-0.940	-0.925	-0.909	-0.892	-0.875	-0.859	-0.842	-0.825	-0.808	-0.790	-0.772	-0.755	-0.738	-0.719	-0.702	-0.685	-0.668	-0.650	-0.632	-0.615	-0.598	-0.581	-0.564	-0.548	-0.531	-0.516	-0.501	-0.486	-0.471	-0.459	-0.444	-0.431	-0.420	-0.408	-0.396	-0.386	-0.375	-0.366	-0.359	-0.350	-0.342	-0.335	-0.330	-0.325	-0.320	-0.316	-0.312	-0.310	-0.308	-0.306	-0.308	-0.306	-0.308	-0.310	-0.311	-0.314	-0.319	-0.321	-0.325	-0.331	-0.335	-0.341	-0.348	-0.355	-0.361	-0.369	-0.375	-0.384	-0.391	-0.399	-0.408	-0.415	-0.424	-0.432	-0.440	-0.449	-0.456	-0.464	-0.471	-0.480	-0.488	-0.494	-0.501	-0.507	-0.512	-0.519	-0.524	-0.530	-0.535	-0.538	-0.541	-0.545	-0.548	-0.549	-0.550	-0.550	-0.550	-0.549	-0.548	-0.545	-0.542	-0.540	-0.536	-0.532	-0.526	-0.521	-0.515	-0.507	-0.500	-0.491	-0.484	-0.474	-0.465	-0.454	-0.442	-0.431	-0.420	-0.408	-0.394	-0.382	-0.369	-0.355	-0.340	-0.325	-0.310	-0.295	-0.280	-0.264	-0.248	-0.234	-0.218	-0.201	-0.185	-0.170	-0.154	-0.139	-0.122	-0.108	-0.092	-0.078	-0.064	-0.050	-0.035	-0.022	-0.009	0.002	0.015	0.028	0.038	0.048	0.058	0.066	0.075	0.081	0.090	0.095	0.101	0.105	0.110	0.112	0.115	0.116	0.118	0.118	0.115	0.114	0.111	
