# Supplementary material for: Motion onset VEPs can see through the blur
Source: Sci Rep. 2024 Sep 12;14:21296. doi: 10.1038/s41598-024-72483-z (PMC11393312; doi:10.1038/s41598-024-72483-z)
Supplement: Supplementary file 3 — Supplementary Information 3. [file 41598_2024_72483_MOESM3_ESM.zip › VEP_raw_data/source_data/SourceBlurVEP-S005_VEP_2023-03-31_11-31-41.txt]

0.000	0.000	99999.999	6250.000	50.000	-2193.000	-2061.000	6248.000	7.000	100.000	5.000	2.000	1.000	1.000	0.000	0.000	0.000	0.000	0.000	0.000	0.000	0.000	0.000	0.000	0.000	0.000	0.000	0.126	0.121	0.116	0.111	0.106	0.101	0.095	0.090	0.084	0.078	0.072	0.065	0.059	0.051	0.045	0.038	0.031	0.024	0.016	0.010	0.002	-0.005	-0.012	-0.020	-0.029	-0.036	-0.044	-0.051	-0.060	-0.068	-0.075	-0.084	-0.091	-0.099	-0.106	-0.114	-0.122	-0.130	-0.138	-0.146	-0.154	-0.161	-0.169	-0.175	-0.182	-0.189	-0.196	-0.202	-0.209	-0.214	-0.220	-0.226	-0.230	-0.236	-0.240	-0.246	-0.250	-0.254	-0.258	-0.260	-0.264	-0.268	-0.270	-0.271	-0.275	-0.276	-0.278	-0.279	-0.280	-0.280	-0.280	-0.281	-0.281	-0.281	-0.281	-0.281	-0.280	-0.280	-0.280	-0.281	-0.280	-0.280	-0.281	-0.281	-0.281	-0.282	-0.284	-0.285	-0.288	-0.291	-0.294	-0.298	-0.301	-0.306	-0.312	-0.320	-0.326	-0.334	-0.344	-0.354	-0.364	-0.376	-0.389	-0.402	-0.416	-0.432	-0.449	-0.468	-0.486	-0.505	-0.526	-0.549	-0.571	-0.595	-0.620	-0.648	-0.674	-0.702	-0.731	-0.761	-0.791	-0.824	-0.855	-0.888	-0.920	-0.954	-0.989	-1.022	-1.059	-1.094	-1.129	-1.164	-1.200	-1.236	-1.272	-1.308	-1.342	-1.378	-1.412	-1.448	-1.481	-1.514	-1.548	-1.579	-1.610	-1.641	-1.671	-1.700	-1.728	-1.755	-1.780	-1.806	-1.830	-1.852	-1.875	-1.895	-1.915	-1.932	-1.949	-1.965	-1.980	-1.994	-2.006	-2.018	-2.027	-2.038	-2.046	-2.051	-2.059	-2.064	-2.069	-2.071	-2.074	-2.076	-2.078	-2.078	-2.078	-2.078	-2.076	-2.075	-2.072	-2.069	-2.066	-2.064	-2.061	-2.059	-2.055	-2.054	-2.050	-2.046	-2.045	-2.042	-2.041	-2.040	-2.038	-2.038	-2.038	-2.038	-2.038	-2.039	-2.040	-2.042	-2.045	-2.049	-2.054	-2.059	-2.064	-2.070	-2.076	-2.084	-2.090	-2.099	-2.109	-2.118	-2.128	-2.139	-2.150	-2.161	-2.172	-2.185	-2.199	-2.211	-2.225	-2.239	-2.252	-2.268	-2.281	-2.296	-2.311	-2.326	-2.341	-2.356	-2.371	-2.388	-2.402	-2.418	-2.432	-2.448	-2.462	-2.478	-2.492	-2.508	-2.522	-2.536	-2.551	-2.565	-2.579	-2.592	-2.605	-2.619	-2.632	-2.645	-2.658	-2.670	-2.682	-2.694	-2.706	-2.718	-2.728	-2.740	-2.750	-2.760	-2.770	-2.780	-2.791	-2.801	-2.810	-2.820	-2.829	-2.838	-2.846	-2.855	-2.862	-2.870	-2.879	-2.886	-2.895	-2.901	-2.909	-2.916	-2.922	-2.929	-2.936	-2.941	-2.948	-2.954	-2.960	-2.966	-2.971	-2.976	-2.981	-2.986	-2.991	-2.995	-3.001	-3.005	-3.009	-3.012	-3.016	-3.020	-3.024	-3.028	-3.030	-3.032	-3.035	-3.036	-3.039	-3.040	-3.040	-3.041	-3.042	-3.044	-3.042	-3.042	-3.042	-3.041	-3.040	-3.039	-3.038	-3.034	-3.031	-3.030	-3.026	-3.022	-3.020	-3.015	-3.010	-3.006	-3.001	-2.996	-2.991	-2.985	-2.979	-2.972	-2.968	-2.960	-2.954	-2.946	-2.939	-2.931	-2.924	-2.916	-2.909	-2.900	-2.892	-2.884	-2.876	-2.868	-2.860	-2.851	-2.842	-2.834	-2.825	-2.818	-2.808	-2.799	-2.791	-2.781	-2.772	-2.764	-2.754	-2.745	-2.735	-2.726	-2.716	-2.706	-2.696	-2.686	-2.675	-2.665	-2.655	-2.645	-2.634	-2.621	-2.611	-2.600	-2.588	-2.576	-2.564	-2.551	-2.539	-2.525	-2.511	-2.499	-2.485	-2.470	-2.456	-2.441	-2.426	-2.411	-2.396	-2.381	-2.365	-2.350	-2.334	-2.318	-2.301	-2.285	-2.269	-2.252	-2.236	-2.219	-2.202	-2.186	-2.170	-2.154	-2.138	-2.121	-2.106	-2.090	-2.074	-2.059	-2.045	-2.030	-2.015	-2.001	-1.988	-1.975	-1.961	-1.949	-1.938	-1.925	-1.915	-1.904	-1.894	-1.885	-1.875	-1.868	-1.860	-1.852	-1.846	-1.840	-1.836	-1.831	-1.828	-1.825	-1.821	-1.820	-1.819	-1.818	-1.818	-1.819	-1.820	-1.821	-1.824	-1.828	-1.830	-1.836	-1.840	-1.846	-1.851	-1.859	-1.865	-1.874	-1.881	-1.890	-1.898	-1.908	-1.918	-1.929	-1.939	-1.949	-1.961	-1.972	-1.984	-1.995	-2.007	-2.020	-2.033	-2.045	-2.058	-2.071	-2.085	-2.096	-2.110	-2.124	-2.138	-2.150	-2.164	-2.178	-2.189	-2.202	-2.216	-2.229	-2.242	-2.255	-2.268	-2.281	-2.294	-2.305	-2.319	-2.331	-2.342	-2.356	-2.368	-2.380	-2.392	-2.405	-2.418	-2.429	-2.441	-2.452	-2.465	-2.478	-2.489	-2.501	-2.514	-2.525	-2.538	-2.550	-2.561	-2.574	-2.585	-2.599	-2.610	-2.622	-2.634	-2.646	-2.659	-2.670	-2.682	-2.696	-2.708	-2.720	-2.731	-2.744	-2.755	-2.766	-2.778	-2.789	-2.800	-2.810	-2.822	-2.832	-2.842	-2.852	-2.861	-2.871	-2.880	-2.889	-2.898	-2.905	-2.914	-2.920	-2.928	-2.935	-2.940	-2.946	-2.952	-2.958	-2.962	-2.968	-2.971	-2.976	-2.980	-2.982	-2.986	-2.990	-2.992	-2.995	-2.999	-3.002	-3.004	-3.006	-3.010	-3.011	-3.015	-3.019	-3.020	-3.022	-3.026	-3.030	-3.032	-3.036	-3.039	-3.042	-3.046	-3.051	-3.055	-3.059	-3.065	-3.069	-3.074	-3.080	-3.085	-3.090	-3.098	-3.102	-3.109	-3.115	-3.121	-3.128	-3.135	-3.141	-3.149	-3.155	-3.162	-3.169	-3.175	-3.181	-3.189	-3.195	-3.202	-3.208	-3.214	-3.221	-3.228	-3.232	-3.238	-3.242	-3.249	-3.254	-3.259	-3.264	-3.268	-3.272	-3.278	-3.282	-3.286	-3.290	-3.294	-3.298	-3.301	-3.305	-3.309	-3.312	-3.315	-3.318	-3.321	-3.325	-3.329	-3.331	-3.335	-3.338	-3.340	-3.344	-3.348	-3.350	-3.352	-3.356	-3.359	-3.362	-3.365	-3.369	-3.372	-3.374	-3.376	-3.380	-3.382	-3.385	-3.386	-3.389	-3.390	-3.392	-3.394	-3.394	-3.395	-3.395	-3.396	-3.395	-3.394	-3.392	-3.391	-3.390	-3.389	-3.386	-3.382	-3.379	-3.375	-3.370	-3.365	-3.358	-3.351	-3.345	-3.338	-3.330	-3.321	-3.312	-3.304	-3.294	-3.284	-3.272	-3.262	-3.252	-3.240	-3.228	-3.216	-3.204	-3.191	-3.179	-3.165	-3.151	-3.139	-3.125	-3.111	-3.099	-3.084	-3.070	-3.058	-3.044	-3.030	-3.018	-3.004	-2.991	-2.979	-2.965	-2.952	-2.940	-2.929	-2.916	-2.905	-2.894	-2.882	-2.874	-2.864	-2.854	-2.844	-2.835	-2.826	-2.819	-2.811	-2.804	-2.796	-2.790	-2.784	-2.780	-2.775	-2.770	-2.766	-2.762	-2.760	-2.756	-2.755	-2.752	-2.751	-2.751	-2.750	-2.750	-2.750	-2.751	-2.754	-2.755	-2.756	-2.760	-2.764	-2.766	-2.770	-2.774	-2.779	-2.784	-2.789	-2.794	-2.800	-2.806	-2.812	-2.819	-2.826	-2.832	-2.841	-2.848	-2.856	-2.865	-2.872	-2.881	-2.889	-2.898	-2.906	-2.915	-2.924	-2.932	-2.942	-2.951	-2.960	-2.969	-2.979	-2.988	-2.996	-3.005	-3.015	-3.024	-3.032	-3.040	-3.050	-3.058	-3.068	-3.075	-3.084	-3.092	-3.100	-3.109	-3.118	-3.125	-3.132	-3.141	-3.150	-3.158	-3.164	-3.172	-3.179	-3.188	-3.195	-3.202	-3.209	-3.215	-3.222	-3.230	-3.236	-3.242	-3.249	-3.256	-3.261	-3.269	-3.274	-3.280	-3.286	-3.291	-3.298	-3.302	-3.309	-3.312	-3.318	-3.322	-3.326	-3.330	-3.334	-3.339	-3.341	-3.345	-3.348	-3.351	-3.354	-3.355	-3.358	-3.360	-3.361	-3.361	-3.362	-3.364	-3.364	-3.364	-3.364	-3.364	-3.362	-3.362	-3.361	-3.360	-3.359	-3.359	-3.356	-3.355	-3.352	-3.350	-3.348	-3.345	-3.341	-3.339	-3.336	-3.332	-3.330	-3.328	-3.324	-3.320	-3.316	-3.312	-3.310	-3.305	-3.301	-3.298	-3.292	-3.289	-3.285	-3.281	-3.278	-3.272	-3.269	-3.264	-3.260	-3.254	-3.249	-3.245	-3.239	-3.232	-3.228	-3.221	-3.215	-3.210	-3.202	-3.195	-3.188	-3.180	-3.174	-3.165	-3.156	-3.148	-3.140	-3.130	-3.120	-3.110	-3.100	-3.090	-3.078	-3.068	-3.055	-3.042	-3.031	-3.019	-3.005	-2.992	-2.979	-2.964	-2.951	-2.936	-2.922	-2.906	-2.891	-2.876	-2.861	-2.846	-2.831	-2.815	-2.800	-2.784	-2.769	-2.752	-2.736	-2.721	-2.705	-2.690	-2.675	-2.660	-2.645	-2.630	-2.615	-2.599	-2.585	-2.570	-2.556	-2.541	-2.528	-2.512	-2.499	-2.485	-2.472	-2.459	-2.446	-2.431	-2.419	-2.406	-2.394	-2.381	-2.368	-2.355	-2.344	-2.330	-2.318	-2.304	-2.292	-2.279	-2.265	-2.252	-2.239	-2.226	-2.212	-2.199	-2.186	-2.171	-2.158	-2.142	-2.129	-2.112	-2.098	-2.082	-2.066	-2.050	-2.035	-2.019	-2.001	-1.985	-1.968	-1.951	-1.934	-1.918	-1.900	-1.881	-1.865	-1.848	-1.829	-1.812	-1.795	-1.776	-1.760	-1.744	-1.728	-1.711	-1.695	-1.679	-1.665	-1.650	-1.636	-1.622	-1.609	-1.596	-1.584	-1.574	-1.564	-1.554	-1.545	-1.536	-1.530	-1.524	-1.519	-1.514	-1.510	-1.509	-1.508	-1.508	-1.508	-1.509	-1.511	-1.515	-1.520	-1.525	-1.531	-1.539	-1.546	-1.556	-1.565	-1.576	-1.588	-1.599	-1.611	-1.625	-1.638	-1.652	-1.668	-1.684	-1.699	-1.714	-1.730	-1.746	-1.762	-1.779	-1.795	-1.811	-1.826	-1.842	-1.859	-1.874	-1.889	-1.904	-1.919	-1.932	-1.945	-1.959	-1.970	-1.982	-1.994	-2.004	-2.014	-2.022	-2.031	-2.039	-2.046	-2.052	-2.058	-2.061	-2.066	-2.070	-2.072	-2.074	-2.075	-2.075	-2.074	-2.074	-2.071	-2.069	-2.065	-2.061	-2.058	-2.052	-2.046	-2.041	-2.035	-2.027	-2.020	-2.013	-2.005	-1.996	-1.986	-1.979	-1.969	-1.960	-1.951	-1.941	-1.931	-1.922	-1.912	-1.902	-1.892	-1.885	-1.875	-1.865	-1.856	-1.848	-1.839	-1.831	-1.822	-1.815	-1.809	-1.801	-1.795	-1.788	-1.782	-1.778	-1.772	-1.768	-1.764	-1.760	-1.756	-1.754	-1.752	-1.750	-1.750	-1.749	-1.749	-1.749	-1.750	-1.752	-1.754	-1.756	-1.760	-1.762	-1.766	-1.771	-1.778	-1.782	-1.789	-1.795	-1.801	-1.810	-1.816	-1.825	-1.834	-1.841	-1.850	-1.859	-1.869	-1.879	-1.889	-1.899	-1.908	-1.919	-1.929	-1.939	-1.949	-1.958	-1.969	-1.979	-1.989	-1.998	-2.007	-2.016	-2.026	-2.035	-2.042	-2.051	-2.060	-2.068	-2.075	-2.081	-2.089	-2.095	-2.099	-2.105	-2.111	-2.115	-2.120	-2.124	-2.128	-2.129	-2.132	-2.134	-2.136	-2.138	-2.139	-2.140	-2.141	-2.141	-2.141	-2.141	-2.140	-2.140	-2.139	-2.136	-2.136	-2.134	-2.131	-2.131	-2.128	-2.126	-2.124	-2.122	-2.119	-2.116	-2.115	-2.112	-2.110	-2.108	-2.105	-2.104	-2.102	-2.101	-2.099	-2.098	-2.098	-2.096	-2.095	-2.095	-2.095	-2.095	-2.095	-2.096	-2.099	-2.099	-2.101	-2.104	-2.106	-2.109	-2.111	-2.116	-2.120	-2.124	-2.130	-2.134	-2.140	-2.148	-2.152	-2.159	-2.168	-2.174	-2.181	-2.190	-2.198	-2.206	-2.214	-2.222	-2.232	-2.241	-2.251	-2.261	-2.270	-2.280	-2.290	-2.300	-2.310	-2.320	-2.329	-2.338	-2.346	-2.355	-2.364	-2.371	-2.380	-2.388	-2.395	-2.401	-2.408	-2.414	-2.419	-2.422	-2.426	-2.430	-2.432	-2.434	-2.436	-2.436	-2.435	-2.435	-2.432	-2.430	-2.426	-2.422	-2.418	-2.412	-2.405	-2.398	-2.390	-2.382	-2.372	-2.362	-2.354	-2.341	-2.330	-2.319	-2.306	-2.292	-2.280	-2.266	-2.252	-2.238	-2.225	-2.210	-2.195	-2.181	-2.166	-2.152	-2.139	-2.125	-2.111	-2.099	-2.085	-2.074	-2.061	-2.050	-2.039	-2.029	-2.018	-2.009	-2.000	-1.991	-1.985	-1.978	-1.971	-1.966	-1.961	-1.956	-1.954	-1.950	-1.948	-1.946	-1.945	-1.944	-1.945	-1.945	-1.946	-1.948	-1.950	-1.952	-1.955	-1.958	-1.960	-1.965	-1.968	-1.971	-1.974	-1.978	-1.981	-1.985	-1.989	-1.991	-1.994	-1.995	-1.998	-1.998	-1.999	-2.000	-2.000	-1.999	-1.998	-1.996	-1.992	-1.990	-1.988	-1.982	-1.976	-1.972	-1.965	-1.958	-1.951	-1.942	-1.934	-1.924	-1.912	-1.904	-1.891	-1.880	-1.868	-1.854	-1.841	-1.828	-1.812	-1.799	-1.784	-1.769	-1.754	-1.738	-1.721	-1.705	-1.689	-1.671	-1.655	-1.639	-1.621	-1.606	-1.590	-1.572	-1.555	-1.539	-1.522	-1.506	-1.490	-1.474	-1.458	-1.441	-1.426	-1.410	-1.395	-1.379	-1.364	-1.349	-1.334	-1.318	-1.304	-1.289	-1.274	-1.260	-1.246	-1.231	-1.218	-1.204	-1.190	-1.175	-1.162	-1.149	-1.135	-1.121	-1.109	-1.096	-1.081	-1.069	-1.056	-1.044	-1.031	-1.019	-1.006	-0.994	-0.982	-0.971	-0.959	-0.948	-0.936	-0.926	-0.916	-0.905	-0.896	-0.885	-0.875	-0.866	-0.858	-0.848	-0.840	-0.832	-0.825	-0.818	-0.810	-0.804	-0.798	-0.791	-0.785	-0.780	-0.775	-0.770	-0.766	-0.761	-0.758	-0.754	-0.752	-0.749	-0.746	-0.744	-0.742	-0.741	-0.740	-0.739	-0.739	-0.738	-0.738	-0.738	-0.739	-0.739	-0.739	-0.740	-0.742	-0.744	-0.745	-0.748	-0.750	-0.752	-0.756	-0.759	-0.762	-0.766	-0.770	-0.775	-0.779	-0.784	-0.790	-0.795	-0.801	-0.809	-0.815	-0.821	-0.830	-0.838	-0.846	-0.855	-0.865	-0.874	-0.884	-0.895	-0.905	-0.916	-0.928	-0.940	-0.951	-0.965	-0.978	-0.991	-1.005	-1.019	-1.034	-1.049	-1.064	-1.079	-1.094	-1.109	-1.125	-1.141	-1.156	-1.172	-1.188	-1.204	-1.220	-1.236	-1.250	-1.266	-1.281	-1.296	-1.310	-1.322	-1.336	-1.350	-1.361	-1.374	-1.384	-1.394	-1.402	-1.411	-1.419	-1.426	-1.431	-1.436	-1.440	-1.444	-1.446	-1.446	-1.445	-1.442	-1.441	-1.436	-1.430	-1.425	-1.418	-1.408	-1.398	-1.386	-1.372	-1.358	-1.342	-1.326	-1.308	-1.289	-1.269	-1.248	-1.226	-1.202	-1.179	-1.152	-1.126	-1.099	-1.071	-1.044	-1.014	-0.984	-0.954	-0.924	-0.894	-0.862	-0.830	-0.799	-0.768	-0.735	-0.705	-0.674	-0.642	-0.611	-0.582	-0.552	-0.524	-0.495	-0.468	-0.441	-0.416	-0.390	-0.366	-0.344	-0.322	-0.302	-0.282	-0.264	-0.248	-0.231	-0.219	-0.205	-0.194	-0.184	-0.174	-0.168	-0.161	-0.156	-0.154	-0.150	-0.150	-0.151	-0.152	-0.156	-0.159	-0.164	-0.171	-0.179	-0.186	-0.194	-0.204	-0.214	-0.225	-0.236	-0.248	-0.260	-0.272	-0.285	-0.299	-0.312	-0.326	-0.339	-0.352	-0.365	-0.379	-0.391	-0.404	-0.416	-0.429	-0.440	-0.451	-0.461	-0.471	-0.481	-0.489	-0.498	-0.506	-0.512	-0.520	-0.524	-0.530	-0.534	-0.538	-0.541	-0.544	-0.545	-0.546	-0.548	-0.548	-0.546	-0.546	-0.544	-0.540	-0.538	-0.535	-0.531	-0.528	-0.522	-0.518	-0.512	-0.506	-0.501	-0.495	-0.489	-0.482	-0.475	-0.468	-0.461	-0.454	-0.446	-0.439	-0.431	-0.422	-0.415	-0.408	-0.399	-0.392	-0.384	-0.376	-0.369	-0.361	-0.354	-0.348	-0.340	-0.332	-0.328	-0.321	-0.315	-0.310	-0.304	-0.299	-0.295	-0.290	-0.288	-0.284	-0.281	-0.279	-0.276	-0.276	-0.275	-0.276	-0.278	-0.279	-0.281	-0.285	-0.288	-0.292	-0.298	-0.304	-0.310	-0.319	-0.326	-0.335	-0.346	-0.358	-0.369	-0.380	-0.395	-0.409	-0.424	-0.439	-0.455	-0.471	-0.489	-0.505	-0.524	-0.542	-0.561	-0.581	-0.601	-0.621	-0.641	-0.661	-0.682	-0.702	-0.722	-0.744	-0.765	-0.784	-0.804	-0.824	-0.844	-0.862	-0.880	-0.898	-0.914	-0.930	-0.948	-0.961	-0.976	-0.989	-1.001	-1.014	-1.024	-1.034	-1.044	-1.050	-1.058	-1.064	-1.070	-1.074	-1.076	-1.079	-1.080	-1.081	-1.080	-1.079	-1.076	-1.072	-1.069	-1.064	-1.058	-1.051	-1.044	-1.036	-1.028	-1.018	-1.009	-0.998	-0.986	-0.975	-0.962	-0.949	-0.936	-0.922	-0.908	-0.895	-0.880	-0.865	-0.850	-0.834	-0.818	-0.802	-0.786	-0.769	-0.752	-0.736	-0.719	-0.701	-0.682	-0.665	-0.648	-0.629	-0.610	-0.592	-0.572	-0.552	-0.534	-0.514	-0.494	-0.474	-0.452	-0.431	-0.411	-0.390	-0.369	-0.348	-0.326	-0.304	-0.281	-0.258	-0.236	-0.214	-0.191	-0.168	-0.144	-0.121	-0.098	-0.076	-0.052	-0.029	-0.008	0.014	0.036	0.059	0.080	0.101	0.121	0.141	0.160	0.180	0.199	0.215	0.232	0.249	0.265	0.279	0.292	0.305	0.316	0.329	0.339	0.346	0.355	0.361	0.366	0.371	0.374	0.376	0.378	0.378	0.378	0.376	0.372	0.368	0.364	0.358	0.350	0.342	0.334	0.322	0.312	0.301	0.290	0.278	0.264	0.250	0.236	0.221	0.206	0.191	0.175	0.159	0.142	0.128	0.111	0.095	0.079	0.065	0.049	0.032	0.019	0.004	-0.010	-0.024	-0.038	-0.051	-0.062	-0.076	-0.088	-0.098	-0.108	-0.118	-0.126	-0.134	-0.141	-0.149	-0.155	-0.160	-0.165	-0.170	-0.172	-0.176	-0.179	-0.180	-0.180	-0.180	-0.181	-0.180	-0.180	-0.178	-0.176	-0.174	-0.170	-0.166	-0.164	-0.159	-0.155	-0.149	-0.144	-0.138	-0.132	-0.126	-0.120	-0.112	-0.106	-0.099	-0.091	-0.082	-0.075	-0.066	-0.059	-0.049	-0.041	-0.032	-0.022	-0.014	-0.005	0.004	0.014	0.022	0.031	0.041	0.050	0.060	0.069	0.079	0.089	0.098	0.106	0.115	0.124	0.132	0.141	0.150	0.158	0.166	0.174	0.180	0.186	0.194	0.199	0.204	0.209	0.214	0.218	0.221	0.224	0.226	0.228	0.229	0.229	0.229	0.228	0.225	0.224	0.221	0.218	0.212	0.208	0.202	0.196	0.191	0.182	0.175	0.169	0.159	0.150	0.141	0.131	0.120	0.111	0.100	0.090	0.079	0.069	0.058	0.048	0.036	0.025	0.015	0.004	-0.006	-0.016	-0.026	-0.036	-0.045	-0.054	-0.061	-0.070	-0.078	-0.085	-0.091	-0.099	-0.104	-0.109	-0.114	-0.120	-0.124	-0.129	-0.131	-0.135	-0.139	-0.141	-0.145	-0.146	-0.149	-0.151	-0.152	-0.154	-0.156	-0.158	-0.160	-0.161	-0.165	-0.166	-0.169	-0.171	-0.175	-0.178	-0.181	-0.186	-0.190	-0.195	-0.200	-0.206	-0.212	-0.220	-0.226	-0.235	-0.244	-0.254	-0.262	-0.275	-0.286	-0.298	-0.310	-0.322	-0.338	-0.351	-0.366	-0.381	-0.398	-0.414	-0.431	-0.450	-0.468	-0.486	-0.506	-0.526	-0.546	-0.566	-0.586	-0.608	-0.629	-0.651	-0.671	-0.692	-0.715	-0.736	-0.759	-0.781	-0.801	-0.824	-0.846	-0.866	-0.889	-0.909	-0.930	-0.951	-0.971	-0.991	-1.011	-1.031	-1.049	-1.069	-1.086	-1.104	-1.121	-1.138	-1.154	-1.170	-1.185	-1.200	-1.214	-1.226	-1.240	-1.252	-1.262	-1.275	-1.285	-1.294	-1.304	-1.312	-1.319	-1.328	-1.334	-1.340	-1.345	-1.350	-1.354	-1.358	-1.360	-1.364	-1.366	-1.368	-1.369	-1.369	-1.369	-1.369	-1.368	-1.366	-1.366	-1.364	-1.362	-1.360	-1.358	-1.355	-1.352	-1.348	-1.345	-1.341	-1.339	-1.334	-1.331	-1.329	-1.324	-1.321	-1.318	-1.314	-1.311	-1.308	-1.305	-1.302	-1.299	-1.298	-1.296	-1.295	-1.292	-1.291	-1.290	-1.290	-1.290	-1.290	-1.291	-1.292	-1.295	-1.296	-1.300	-1.302	-1.305	-1.310	-1.315	-1.320	-1.325	-1.332	-1.339	-1.346	-1.354	-1.362	-1.371	-1.381	-1.391	-1.402	-1.414	-1.426	-1.440	-1.452	-1.468	-1.482	-1.498	-1.514	-1.531	-1.549	-1.566	-1.585	-1.605	-1.624	-1.644	-1.666	-1.686	-1.709	-1.730	-1.754	-1.778	-1.801	-1.825	-1.849	-1.874	-1.898	-1.922	-1.948	-1.974	-2.000	-2.025	-2.050	-2.076	-2.102	-2.129	-2.154	-2.179	-2.204	-2.228	-2.252	-2.276	-2.300	-2.324	-2.345	-2.368	-2.389	-2.409	-2.429	-2.448	-2.466	-2.484	-2.501	-2.516	-2.531	-2.546	-2.560	-2.571	-2.584	-2.595	-2.604	-2.612	-2.620	-2.628	-2.634	-2.638	-2.641	-2.645	-2.648	-2.648	-2.648	-2.648	-2.646	-2.644	-2.640	-2.636	-2.632	-2.626	-2.620	-2.614	-2.606	-2.600	-2.591	-2.582	-2.574	-2.565	-2.555	-2.546	-2.536	-2.526	-2.516	-2.506	-2.496	-2.486	-2.478	-2.468	-2.459	-2.449	-2.441	-2.434	-2.425	-2.419	-2.411	-2.406	-2.400	-2.395	-2.391	-2.388	-2.385	-2.384	-2.381	-2.381	-2.380	-2.381	-2.384	-2.385	-2.390	-2.392	-2.399	-2.404	-2.410	-2.416	-2.425	-2.432	-2.442	-2.452	-2.462	-2.474	-2.484	-2.495	-2.508	-2.520	-2.532	-2.545	-2.559	-2.572	-2.586	-2.599	-2.614	-2.628	-2.641	-2.655	-2.669	-2.681	-2.695	-2.708	-2.720	-2.731	-2.744	-2.755	-2.765	-2.775	-2.784	-2.792	-2.800	-2.808	-2.812	-2.819	-2.824	-2.828	-2.830	-2.831	-2.832	-2.832	-2.831	-2.830	-2.828	-2.824	-2.819	-2.814	-2.806	-2.799	-2.790	-2.781	-2.771	-2.760	-2.746	-2.735	-2.721	-2.706	-2.691	-2.676	-2.660	-2.642	-2.625	-2.608	-2.589	-2.571	-2.551	-2.532	-2.514	-2.494	-2.474	-2.454	-2.435	-2.415	-2.396	-2.378	-2.359	-2.339	-2.320	-2.302	-2.285	-2.268	-2.251	-2.236	-2.220	-2.205	-2.192	-2.178	-2.165	-2.154	-2.142	-2.132	-2.124	-2.115	-2.108	-2.101	-2.095	-2.091	-2.086	-2.084	-2.081	-2.080	-2.080	-2.080	-2.081	-2.084	-2.086	-2.091	-2.095	-2.101	-2.108	-2.114	-2.121	-2.130	-2.139	-2.148	-2.158	-2.169	-2.180	-2.191	-2.204	-2.215	-2.228	-2.241	-2.255	-2.270	-2.284	-2.298	-2.312	-2.328	-2.342	-2.358	-2.374	-2.389	-2.404	-2.420	-2.438	-2.452	-2.469	-2.485	-2.501	-2.519	-2.534	-2.550	-2.568	-2.584	-2.599	-2.616	-2.632	-2.648	-2.664	-2.680	-2.696	-2.711	-2.728	-2.742	-2.758	-2.772	-2.788	-2.801	-2.815	-2.830	-2.842	-2.855	-2.868	-2.880	-2.891	-2.904	-2.912	-2.924	-2.934	-2.942	-2.950	-2.959	-2.966	-2.974	-2.979	-2.985	-2.990	-2.992	-2.996	-2.999	-3.001	-3.001	-3.002	-3.001	-3.000	-2.999	-2.995	-2.991	-2.986	-2.982	-2.976	-2.970	-2.964	-2.954	-2.946	-2.938	-2.926	-2.916	-2.905	-2.894	-2.881	-2.869	-2.855	-2.842	-2.828	-2.812	-2.798	-2.781	-2.766	-2.749	-2.732	-2.715	-2.696	-2.679	-2.660	-2.641	-2.622	-2.602	-2.582	-2.561	-2.541	-2.521	-2.499	-2.478	-2.455	-2.432	-2.409	-2.385	-2.361	-2.338	-2.311	-2.286	-2.260	-2.234	-2.206	-2.179	-2.149	-2.121	-2.090	-2.060	-2.029	-1.998	-1.965	-1.932	-1.899	-1.865	-1.830	-1.794	-1.758	-1.719	-1.682	-1.644	-1.602	-1.564	-1.522	-1.481	-1.440	-1.398	-1.355	-1.312	-1.268	-1.224	-1.180	-1.135	-1.090	-1.045	-0.999	-0.954	-0.908	-0.862	-0.818	-0.771	-0.725	-0.681	-0.636	-0.592	-0.549	-0.507	-0.464	-0.422	-0.381	-0.341	-0.301	-0.264	-0.226	-0.190	-0.155	-0.121	-0.090	-0.060	-0.030	-0.002	0.025	0.049	0.072	0.094	0.112	0.131	0.148	0.161	0.174	0.184	0.191	0.199	0.202	0.205	0.206	0.204	0.200	0.195	0.189	0.179	0.168	0.155	0.140	0.122	0.104	0.082	0.061	0.038	0.012	-0.015	-0.045	-0.075	-0.106	-0.139	-0.175	-0.211	-0.248	-0.286	-0.326	-0.368	-0.409	-0.451	-0.495	-0.540	-0.585	-0.630	-0.678	-0.725	-0.772	-0.821	-0.870	-0.919	-0.969	-1.019	-1.070	-1.120	-1.171	-1.221	-1.274	-1.324	-1.375	-1.426	-1.478	-1.529	-1.580	-1.630	-1.682	-1.732	-1.784	-1.835	-1.885	-1.936	-1.988	-2.038	-2.089	-2.139	-2.190	-2.240	-2.290	-2.340	-2.391	-2.441	-2.491	-2.542	-2.592	-2.642	-2.692	-2.744	-2.794	-2.845	-2.895	-2.946	-2.998	-3.048	-3.099	-3.150	-3.201	-3.252	-3.304	-3.355	-3.406	-3.456	-3.509	-3.560	-3.611	-3.661	-3.712	-3.762	-3.814	-3.865	-3.914	-3.964	-4.012	-4.061	-4.110	-4.158	-4.206	-4.252	-4.299	-4.345	-4.390	-4.435	-4.479	-4.522	-4.565	-4.606	-4.648	-4.686	-4.726	-4.764	-4.802	-4.839	-4.874	-4.909	-4.941	-4.975	-5.006	-5.038	-5.068	-5.096	-5.125	-5.152	-5.180	-5.205	-5.230	-5.255	-5.279	-5.301	-5.324	-5.345	-5.366	-5.386	-5.406	-5.426	-5.445	-5.464	-5.481	-5.500	-5.519	-5.536	-5.552	-5.570	-5.588	-5.605	-5.621	-5.639	-5.656	-5.672	-5.689	-5.706	-5.724	-5.740	-5.759	-5.776	-5.794	-5.810	-5.829	-5.846	-5.865	-5.882	-5.901	-5.919	-5.938	-5.955	-5.974	-5.991	-6.009	-6.026	-6.044	-6.061	-6.079	-6.095	-6.112	-6.129	-6.144	-6.159	-6.174	-6.188	-6.200	-6.212	-6.224	-6.235	-6.245	-6.255	-6.262	-6.269	-6.276	-6.281	-6.285	-6.288	-6.289	-6.290	-6.289	-6.286	-6.282	-6.278	-6.270	-6.262	-6.252	-6.242	-6.230	-6.216	-6.201	-6.185	-6.168	-6.148	-6.126	-6.104	-6.079	-6.054	-6.026	-5.998	-5.966	-5.935	-5.902	-5.868	-5.831	-5.795	-5.755	-5.715	-5.672	-5.631	-5.586	-5.541	-5.495	-5.448	-5.399	-5.349	-5.298	-5.246	-5.192	-5.140	-5.085	-5.030	-4.974	-4.918	-4.859	-4.801	-4.744	-4.684	-4.624	-4.564	-4.504	-4.442	-4.381	-4.321	-4.259	-4.198	-4.136	-4.075	-4.014	-3.954	-3.891	-3.831	-3.770	-3.711	-3.651	-3.591	-3.532	-3.474	-3.416	-3.359	-3.301	-3.246	-3.190	-3.135	-3.081	-3.028	-2.974	-2.921	-2.870	-2.820	-2.770	-2.721	-2.672	-2.625	-2.579	-2.531	-2.486	-2.441	-2.398	-2.352	-2.311	-2.269	-2.228	-2.185	-2.145	-2.106	-2.066	-2.027	-1.989	-1.951	-1.915	-1.878	-1.841	-1.805	-1.770	-1.734	-1.699	-1.664	-1.629	-1.594	-1.560	-1.525	-1.492	-1.458	-1.425	-1.390	-1.356	-1.322	-1.289	-1.256	-1.221	-1.188	-1.154	-1.120	-1.086	-1.052	-1.019	-0.984	-0.950	-0.915	-0.881	-0.846	-0.811	-0.778	-0.742	-0.708	-0.672	-0.638	-0.604	-0.569	-0.535	-0.500	-0.466	-0.431	-0.398	-0.364	-0.329	-0.295	-0.261	-0.229	-0.196	-0.162	-0.131	-0.100	-0.068	-0.038	-0.008	0.022	0.051	0.080	0.108	0.135	0.162	0.188	0.214	0.238	0.261	0.285	0.308	0.329	0.349	0.370	0.388	0.406	0.424	0.440	0.455	0.470	0.484	0.498	0.510	0.521	0.532	0.542	0.551	0.560	0.569	0.575	0.582	0.589	0.594	0.599	0.604	0.608	0.611	0.615	0.618	0.621	0.622	0.625	0.628	0.630	0.631	0.634	0.635	0.638	0.640	0.641	0.644	0.646	0.649	0.651	0.654	0.658	0.661	0.665	0.669	0.674	0.678	0.682	0.688	0.694	0.700	0.706	0.712	0.719	0.726	0.732	0.740	0.748	0.755	0.764	0.772	0.780	0.788	0.796	0.804	0.812	0.820	0.828	0.835	0.842	0.850	0.856	0.862	0.870	0.875	0.882	0.886	0.891	0.898	0.901	0.904	0.908	0.911	0.914	0.916	0.918	0.919	0.920	0.920	0.920	0.920	0.918	0.916	0.915	0.911	0.910	0.905	0.902	0.899	0.895	0.891	0.886	0.881	0.876	0.870	0.865	0.860	0.854	0.849	0.842	0.838	0.832	0.825	0.820	0.815	0.809	0.804	0.799	0.792	0.786	0.781	0.776	0.771	0.765	0.761	0.756	0.752	0.748	0.742	0.739	0.734	0.730	0.725	0.721	0.718	0.712	0.709	0.705	0.701	0.696	0.694	0.690	0.686	0.682	0.679	0.674	0.671	0.666	0.662	0.659	0.654	0.650	0.646	0.642	0.639	0.634	0.630	0.628	0.624	0.620	0.616	0.611	0.608	0.604	0.601	0.598	0.594	0.591	0.588	0.585	0.581	0.579	0.576	0.575	0.572	0.571	0.569	0.568	0.565	0.565	0.562	0.562	0.561	0.560	0.559	0.559	0.559	0.558	0.558	0.556	0.555	0.555	0.555	0.554	0.552	0.551	0.550	0.548	0.545	0.542	0.539	0.535	0.531	0.525	0.521	0.514	0.507	0.500	0.491	0.482	0.472	0.461	0.448	0.435	0.421	0.405	0.390	0.372	0.354	0.335	0.314	0.292	0.269	0.244	0.219	0.192	0.165	0.136	0.106	0.075	0.044	0.012	-0.021	-0.056	-0.091	-0.126	-0.161	-0.199	-0.235	-0.272	-0.310	-0.349	-0.388	-0.426	-0.465	-0.502	-0.541	-0.580	-0.618	-0.655	-0.691	-0.728	-0.764	-0.799	-0.834	-0.866	-0.900	-0.932	-0.962	-0.991	-1.020	-1.046	-1.072	-1.098	-1.120	-1.144	-1.164	-1.181	-1.200	-1.215	-1.231	-1.245	-1.256	-1.268	-1.276	-1.285	-1.291	-1.298	-1.301	-1.304	-1.306	-1.308	-1.308	-1.305	-1.304	-1.301	-1.299	-1.294	-1.289	-1.284	-1.279	-1.271	-1.266	-1.259	-1.251	-1.246	-1.238	-1.232	-1.226	-1.220	-1.215	-1.209	-1.204	-1.199	-1.196	-1.194	-1.191	-1.189	-1.188	-1.189	-1.189	-1.191	-1.194	-1.198	-1.201	-1.206	-1.211	-1.219	-1.228	-1.238	-1.248	-1.258	-1.269	-1.281	-1.294	-1.308	-1.322	-1.338	-1.352	-1.370	-1.386	-1.405	-1.421	-1.440	-1.458	-1.476	-1.495	-1.515	-1.534	-1.551	-1.571	-1.589	-1.609	-1.626	-1.645	-1.664	-1.681	-1.699	-1.716	-1.732	-1.749	-1.764	-1.780	-1.794	-1.808	-1.822	-1.835	-1.848	-1.860	-1.871	-1.882	-1.892	-1.902	-1.912	-1.920	-1.930	-1.938	-1.945	-1.952	-1.959	-1.966	-1.971	-1.976	-1.984	-1.989	-1.994	-1.999	-2.002	-2.007	-2.013	-2.016	-2.020	-2.025	-2.029	-2.033	-2.036	-2.040	-2.045	-2.049	-2.054	-2.058	-2.062	-2.066	-2.071	-2.076	-2.080	-2.086	-2.091	-2.095	-2.101	-2.106	-2.111	-2.116	-2.122	-2.126	-2.132	-2.138	-2.142	-2.149	-2.154	-2.158	-2.164	-2.169	-2.172	-2.178	-2.181	-2.185	-2.189	-2.191	-2.195	-2.199	-2.201	-2.202	-2.205	-2.206	-2.209	-2.209	-2.210	-2.211	-2.210	-2.210	-2.210	-2.209	-2.208	-2.206	-2.205	-2.202	-2.200	-2.198	-2.194	-2.190	-2.186	-2.184	-2.179	-2.176	-2.171	-2.168	-2.161	-2.158	-2.151	-2.148	-2.141	-2.136	-2.131	-2.125	-2.120	-2.112	-2.108	-2.101	-2.095	-2.089	-2.082	-2.076	-2.069	-2.061	-2.055	-2.047	-2.040	-2.033	-2.024	-2.015	-2.006	-1.998	-1.989	-1.979	-1.968	-1.958	-1.948	-1.935	-1.924	-1.912	-1.900	-1.886	-1.874	-1.860	-1.845	-1.830	-1.815	-1.799	-1.782	-1.765	-1.746	-1.730	-1.711	-1.692	-1.672	-1.652	-1.632	-1.612	-1.591	-1.570	-1.548	-1.526	-1.504	-1.482	-1.460	-1.438	-1.414	-1.391	-1.369	-1.346	-1.322	-1.300	-1.278	-1.255	-1.232	-1.211	-1.190	-1.168	-1.148	-1.126	-1.106	-1.088	-1.068	-1.049	-1.031	-1.014	-0.998	-0.981	-0.966	-0.952	-0.938	-0.925	-0.912	-0.901	-0.891	-0.881	-0.872	-0.865	-0.858	-0.851	-0.848	-0.842	-0.840	-0.836	-0.834	-0.834	-0.834	-0.835	-0.838	-0.840	-0.844	-0.849	-0.854	-0.860	-0.866	-0.874	-0.881	-0.891	-0.900	-0.910	-0.921	-0.932	-0.945	-0.956	-0.970	-0.984	-0.998	-1.011	-1.028	-1.041	-1.058	-1.072	-1.090	-1.105	-1.121	-1.136	-1.154	-1.170	-1.186	-1.204	-1.220	-1.238	-1.254	-1.270	-1.286	-1.302	-1.319	-1.335	-1.351	-1.368	-1.382	-1.398	-1.415	-1.430	-1.444	-1.459	-1.472	-1.488	-1.501	-1.516	-1.531	-1.544	-1.558	-1.571	-1.585	-1.599	-1.611	-1.625	-1.638	-1.650	-1.664	-1.676	-1.690	-1.702	-1.715	-1.729	-1.742	-1.755	-1.769	-1.781	-1.794	-1.808	-1.820	-1.834	-1.848	-1.861	-1.874	-1.889	-1.901	-1.915	-1.928	-1.941	-1.956	-1.969	-1.982	-1.995	-2.009	-2.021	-2.035	-2.046	-2.059	-2.072	-2.084	-2.095	-2.106	-2.118	-2.129	-2.140	-2.149	-2.159	-2.168	-2.178	-2.185	-2.192	-2.200	-2.208	-2.214	-2.220	-2.226	-2.232	-2.238	-2.241	-2.245	-2.249	-2.251	-2.255	-2.256	-2.259	-2.261	-2.262	-2.262	-2.265	-2.265	-2.266	-2.268	-2.268	-2.266	-2.268	-2.268	-2.268	-2.268	-2.269	-2.269	-2.269	-2.270	-2.270	-2.270	-2.272	-2.272	-2.275	-2.275	-2.278	-2.280	-2.282	-2.285	-2.288	-2.290	-2.294	-2.298	-2.300	-2.305	-2.309	-2.314	-2.319	-2.322	-2.329	-2.332	-2.338	-2.344	-2.350	-2.355	-2.360	-2.366	-2.372	-2.379	-2.384	-2.390	-2.395	-2.401	-2.406	-2.412	-2.419	-2.425	-2.430	-2.436	-2.441	-2.448	-2.451	-2.458	-2.462	-2.468	-2.471	-2.476	-2.481	-2.485	-2.490	-2.494	-2.498	-2.500	-2.504	-2.508	-2.510	-2.514	-2.515	-2.519	-2.521	-2.522	-2.524	-2.526	-2.528	-2.529	-2.530	-2.530	-2.531	-2.530	-2.531	-2.530	-2.530	-2.529	-2.528	-2.525	-2.522	-2.520	-2.518	-2.515	-2.511	-2.508	-2.502	-2.498	-2.492	-2.486	-2.480	-2.475	-2.466	-2.460	-2.452	-2.445	-2.436	-2.428	-2.418	-2.409	-2.399	-2.388	-2.378	-2.366	-2.356	-2.344	-2.332	-2.320	-2.308	-2.295	-2.284	-2.270	-2.256	-2.244	-2.230	-2.218	-2.204	-2.190	-2.178	-2.164	-2.151	-2.138	-2.124	-2.111	-2.098	-2.085	-2.072	-2.060	-2.047	-2.036	-2.024	-2.011	-1.999	-1.989	-1.978	-1.966	-1.955	-1.944	-1.935	-1.925	-1.915	-1.905	-1.898	-1.888	-1.880	-1.871	-1.864	-1.856	-1.850	-1.841	-1.835	-1.830	-1.824	-1.818	-1.812	-1.809	-1.804	-1.799	-1.796	-1.792	-1.789	-1.786	-1.785	-1.782	-1.780	-1.780	-1.779	-1.779	-1.779	-1.780	-1.780	-1.782	-1.782	-1.785	-1.788	-1.790	-1.792	-1.798	-1.801	-1.805	-1.810	-1.814	-1.820	-1.826	-1.832	-1.839	-1.846	-1.852	-1.860	-1.869	-1.876	-1.885	-1.894	-1.902	-1.912	-1.922	-1.932	-1.944	-1.955	-1.965	-1.976	-1.986	-1.999	-2.010	-2.021	-2.035	-2.046	-2.059	-2.071	-2.082	-2.096	-2.109	-2.121	-2.134	-2.146	-2.159	-2.171	-2.185	-2.198	-2.211	-2.222	-2.236	-2.249	-2.261	-2.274	-2.286	-2.299	-2.311	-2.325	-2.336	-2.349	-2.360	-2.372	-2.384	-2.396	-2.406	-2.419	-2.429	-2.440	-2.451	-2.461	-2.471	-2.481	-2.491	-2.500	-2.510	-2.519	-2.529	-2.538	-2.544	-2.552	-2.560	-2.568	-2.574	-2.581	-2.588	-2.594	-2.599	-2.604	-2.608	-2.612	-2.616	-2.620	-2.622	-2.625	-2.628	-2.629	-2.630	-2.632	-2.631	-2.632	-2.632	-2.631	-2.630	-2.629	-2.628	-2.626	-2.624	-2.620	-2.618	-2.614	-2.609	-2.605	-2.601	-2.596	-2.590	-2.586	-2.580	-2.575	-2.569	-2.562	-2.556	-2.549	-2.544	-2.536	-2.530	-2.522	-2.516	-2.508	-2.501	-2.494	-2.485	-2.479	-2.471	-2.462	-2.455	-2.448	-2.439	-2.430	-2.421	-2.414	-2.405	-2.395	-2.388	-2.379	-2.369	-2.361	-2.351	-2.342	-2.332	-2.324	-2.314	-2.305	-2.295	-2.284	-2.275	-2.264	-2.252	-2.244	-2.232	-2.221	-2.210	-2.199	-2.188	-2.176	-2.165	-2.152	-2.141	-2.129	-2.116	-2.105	-2.092	-2.079	-2.066	-2.054	-2.042	-2.030	-2.018	-2.005	-1.992	-1.980	-1.968	-1.955	-1.942	-1.930	-1.918	-1.905	-1.894	-1.881	-1.869	-1.858	-1.846	-1.834	-1.822	-1.811	-1.799	-1.786	-1.776	-1.765	-1.754	-1.742	-1.731	-1.720	-1.710	-1.698	-1.688	-1.678	-1.666	-1.655	-1.645	-1.634	-1.622	-1.611	-1.599	-1.588	-1.576	-1.564	-1.551	-1.540	-1.526	-1.514	-1.500	-1.488	-1.474	-1.460	-1.445	-1.431	-1.415	-1.400	-1.384	-1.368	-1.352	-1.335	-1.319	-1.301	-1.285	-1.268	-1.249	-1.232	-1.214	-1.195	-1.178	-1.159	-1.140	-1.121	-1.102	-1.085	-1.066	-1.048	-1.030	-1.012	-0.996	-0.979	-0.962	-0.946	-0.931	-0.916	-0.902	-0.889	-0.875	-0.864	-0.852	-0.842	-0.832	-0.825	-0.816	-0.810	-0.804	-0.800	-0.796	-0.794	-0.791	-0.791	-0.791	-0.794	-0.796	-0.801	-0.806	-0.811	-0.818	-0.826	-0.835	-0.845	-0.856	-0.868	-0.880	-0.894	-0.906	-0.921	-0.936	-0.951	-0.968	-0.985	-1.002	-1.019	-1.035	-1.054	-1.071	-1.089	-1.106	-1.124	-1.141	-1.159	-1.174	-1.191	-1.208	-1.222	-1.236	-1.252	-1.266	-1.278	-1.291	-1.302	-1.314	-1.324	-1.332	-1.341	-1.350	-1.356	-1.362	-1.368	-1.372	-1.376	-1.379	-1.381	-1.381	-1.382	-1.380	-1.380	-1.378	-1.374	-1.370	-1.366	-1.360	-1.355	-1.349	-1.342	-1.335	-1.329	-1.320	-1.311	-1.302	-1.294	-1.284	-1.274	-1.264	-1.254	-1.242	-1.232	-1.221	-1.211	-1.201	-1.190	-1.180	-1.170	-1.160	-1.149	-1.139	-1.129	-1.120	-1.110	-1.101	-1.092	-1.084	-1.076	-1.069	-1.061	-1.055	-1.049	-1.044	-1.038	-1.032	-1.028	-1.024	-1.019	-1.015	-1.014	-1.011	-1.010	-1.009	-1.008	-1.008	-1.006	-1.009	-1.009	-1.011	-1.014	-1.016	-1.020	-1.024	-1.029	-1.034	-1.039	-1.045	-1.051	-1.056	-1.064	-1.071	-1.080	-1.088	-1.095	-1.105	-1.114	-1.122	-1.131	-1.142	-1.152	-1.161	-1.171	-1.181	-1.191	-1.201	-1.211	-1.221	-1.231	-1.240	-1.251	-1.260	-1.269	-1.278	-1.288	-1.296	-1.304	-1.312	-1.320	-1.326	-1.334	-1.340	-1.348	-1.354	-1.360	-1.364	-1.370	-1.374	-1.379	-1.382	-1.386	-1.389	-1.392	-1.395	-1.398	-1.400	-1.402	-1.404	-1.406	-1.406	-1.409	-1.410	-1.411	-1.411	-1.412	-1.414	-1.415	-1.415	-1.416	-1.415	-1.416	-1.416	-1.418	-1.418	-1.419	-1.420	-1.421	-1.421	-1.421	-1.422	-1.424	-1.425	-1.426	-1.428	-1.429	-1.431	-1.432	-1.435	-1.436	-1.439	-1.440	-1.444	-1.445	-1.448	-1.450	-1.451	-1.454	-1.458	-1.460	-1.462	-1.466	-1.469	-1.471	-1.475	-1.479	-1.481	-1.484	-1.488	-1.490	-1.495	-1.498	-1.501	-1.505	-1.509	-1.511	-1.515	-1.520	-1.524	-1.528	-1.530	-1.534	-1.538	-1.541	-1.545	-1.548	-1.551	-1.555	-1.559	-1.561	-1.564	-1.568	-1.570	-1.572	-1.575	-1.578	-1.580	-1.581	-1.584	-1.585	-1.586	-1.585	-1.586	-1.586	-1.585	-1.584	-1.581	-1.580	-1.578	-1.575	-1.571	-1.568	-1.562	-1.559	-1.554	-1.548	-1.541	-1.535	-1.528	-1.520	-1.511	-1.502	-1.495	-1.486	-1.476	-1.466	-1.458	-1.446	-1.436	-1.426	-1.415	-1.405	-1.394	-1.382	-1.372	-1.362	-1.352	-1.342	-1.332	-1.324	-1.314	-1.305	-1.298	-1.289	-1.281	-1.275	-1.269	-1.264	-1.258	-1.252	-1.249	-1.245	-1.242	-1.240	-1.239	-1.238	-1.239	-1.239	-1.239	-1.241	-1.244	-1.246	-1.248	-1.251	-1.256	-1.260	-1.265	-1.270	-1.274	-1.280	-1.285	-1.291	-1.296	-1.302	-1.308	-1.312	-1.319	-1.322	-1.328	-1.332	-1.336	-1.339	-1.342	-1.345	-1.348	-1.349	-1.349	-1.349	-1.349	-1.348	-1.345	-1.342	-1.338	-1.334	-1.328	-1.322	-1.315	-1.308	-1.300	-1.290	-1.280	-1.270	-1.259	-1.246	-1.232	-1.220	-1.206	-1.191	-1.176	-1.160	-1.145	-1.129	-1.111	-1.095	-1.078	-1.060	-1.041	-1.024	-1.005	-0.986	-0.968	-0.949	-0.930	-0.912	-0.894	-0.875	-0.856	-0.838	-0.821	-0.802	-0.785	-0.768	-0.750	-0.732	-0.715	-0.699	-0.681	-0.665	-0.649	-0.634	-0.616	-0.601	-0.585	-0.569	-0.554	-0.538	-0.524	-0.507	-0.492	-0.479	-0.464	-0.449	-0.434	-0.420	-0.405	-0.390	-0.376	-0.361	-0.346	-0.332	-0.319	-0.304	-0.290	-0.278	-0.264	-0.250	-0.236	-0.224	-0.211	-0.199	-0.186	-0.174	-0.161	-0.149	-0.139	-0.128	-0.116	-0.106	-0.098	-0.088	-0.078	-0.069	-0.060	-0.054	-0.046	-0.039	-0.032	-0.026	-0.022	-0.018	-0.012	-0.010	-0.006	-0.004	-0.001	0.000	0.001	0.001	0.001	0.001	0.001	0.000	-0.001	-0.002	-0.005	-0.008	-0.010	-0.012	-0.016	-0.019	-0.022	-0.028	-0.031	-0.036	-0.040	-0.044	-0.049	-0.054	-0.058	-0.064	-0.069	-0.074	-0.078	-0.082	-0.089	-0.094	-0.099	-0.106	-0.112	-0.119	-0.124	-0.130	-0.138	-0.145	-0.152	-0.159	-0.168	-0.175	-0.182	-0.191	-0.201	-0.210	-0.220	-0.230	-0.240	-0.251	-0.262	-0.274	-0.286	-0.300	-0.311	-0.326	-0.340	-0.355	-0.370	-0.385	-0.401	-0.418	-0.432	-0.450	-0.468	-0.485	-0.502	-0.520	-0.539	-0.556	-0.574	-0.592	-0.610	-0.629	-0.646	-0.662	-0.680	-0.698	-0.712	-0.729	-0.745	-0.759	-0.772	-0.785	-0.798	-0.810	-0.820	-0.830	-0.839	-0.845	-0.851	-0.856	-0.861	-0.864	-0.864	-0.864	-0.862	-0.859	-0.855	-0.849	-0.840	-0.831	-0.821	-0.810	-0.795	-0.781	-0.764	-0.746	-0.728	-0.706	-0.684	-0.661	-0.636	-0.610	-0.584	-0.556	-0.528	-0.498	-0.466	-0.435	-0.404	-0.371	-0.339	-0.305	-0.271	-0.238	-0.202	-0.169	-0.134	-0.101	-0.066	-0.034	0.000	0.032	0.065	0.096	0.126	0.155	0.184	0.212	0.239	0.264	0.289	0.311	0.334	0.354	0.372	0.390	0.406	0.421	0.434	0.446	0.458	0.465	0.472	0.478	0.482	0.485	0.486	0.486	0.485	0.481	0.478	0.472	0.466	0.458	0.450	0.439	0.429	0.418	0.406	0.392	0.380	0.365	0.351	0.335	0.320	0.306	0.290	0.274	0.259	0.242	0.228	0.211	0.198	0.181	0.168	0.154	0.140	0.128	0.115	0.104	0.092	0.081	0.071	0.062	0.054	0.046	0.039	0.034	0.029	0.024	0.020	0.018	0.014	0.012	0.011	0.012	0.012	0.015	0.016	0.019	0.022	0.025	0.030	0.035	0.040	0.045	0.052	0.058	0.065	0.072	0.079	0.088	0.095	0.104	0.111	0.120	0.129	0.138	0.146	0.155	0.164	0.172	0.181	0.190	0.198	0.206	0.216	0.224	0.231	0.238	0.246	0.252	0.260	0.266	0.271	0.278	0.282	0.286	0.291	0.295	0.299	0.301	0.304	0.305	0.306	0.305	0.306	0.304	0.302	0.299	0.295	0.292	0.286	0.280	0.274	0.266	0.258	0.250	0.239	0.228	0.218	0.204	0.191	0.176	0.164	0.149	0.131	0.115	0.099	0.081	0.062	0.044	0.026	0.008	-0.012	-0.031	-0.051	-0.071	-0.090	-0.110	-0.129	-0.148	-0.166	-0.185	-0.202	-0.220	-0.238	-0.254	-0.269	-0.284	-0.298	-0.310	-0.322	-0.334	-0.344	-0.354	-0.362	-0.369	-0.375	-0.380	-0.384	-0.388	-0.388	-0.389	-0.389	-0.388	-0.385	-0.381	-0.376	-0.371	-0.364	-0.356	-0.348	-0.339	-0.329	-0.319	-0.308	-0.295	-0.282	-0.269	-0.255	-0.241	-0.226	-0.211	-0.196	-0.181	-0.165	-0.149	-0.132	-0.116	-0.100	-0.085	-0.069	-0.052	-0.039	-0.022	-0.008	0.009	0.024	0.039	0.052	0.069	0.082	0.098	0.111	0.125	0.139	0.152	0.166	0.181	0.195	0.209	0.222	0.238	0.251	0.265	0.280	0.292	0.308	0.322	0.336	0.352	0.369	0.382	0.400	0.416	0.432	0.449	0.466	0.484	0.501	0.520	0.538	0.555	0.574	0.592	0.611	0.631	0.650	0.669	0.688	0.705	0.725	0.742	0.761	0.780	0.798	0.815	0.832	0.849	0.866	0.881	0.895	0.910	0.924	0.936	0.949	0.960	0.969	0.979	0.988	0.995	1.001	1.008	1.011	1.015	1.018	1.019	1.019	1.019	1.016	1.014	1.010	1.005	0.999	0.991	0.984	0.975	0.966	0.956	0.945	0.932	0.920	0.906	0.892	0.879	0.864	0.849	0.832	0.816	0.800	0.784	0.766	0.750	0.734	0.716	0.699	0.682	0.665	0.649	0.632	0.616	0.601	0.585	0.570	0.555	0.540	0.526	0.512	0.500	0.486	0.474	0.462	0.451	0.441	0.431	0.421	0.412	0.404	0.396	0.388	0.381	0.374	0.369	0.362	0.359	0.352	0.349	0.345	0.341	0.339	0.336	0.334	0.332	0.330	0.330	0.329	0.329	0.329	0.329	0.331	0.331	0.334	0.335	0.338	0.340	0.342	0.345	0.349	0.352	0.356	0.360	0.365	0.369	0.372	0.379	0.384	0.389	0.395	0.400	0.406	0.411	0.418	0.424	0.430	0.436	0.442	0.449	0.455	0.461	0.466	0.474	0.480	0.485	0.490	0.495	0.500	0.505	0.509	0.514	0.518	0.520	0.522	0.525	0.528	0.528	0.528	0.529	0.528	0.526	0.524	0.521	0.519	0.515	0.511	0.506	0.500	0.495	0.489	0.481	0.475	0.468	0.459	0.450	0.441	0.432	0.422	0.414	0.402	0.394	0.382	0.372	0.362	0.352	0.342	0.334	0.322	0.314	0.304	0.295	0.286	0.278	0.270	0.262	0.255	0.249	0.242	0.236	0.232	0.228	0.224	0.220	0.218	0.214	0.211	0.210	0.209	0.208	0.208	0.208	0.208	0.208	0.209	0.209	0.210	0.212	0.212	0.214	0.216	0.218	0.219	0.221	0.222	0.222	0.222	0.224	0.224	0.222	0.222	0.222	0.220	0.218	0.215	0.212	0.209	0.205	0.200	0.194	0.189	0.182	0.175	0.168	0.159	0.149	0.140	0.130	0.119	0.108	0.095	0.084	0.070	0.056	0.042	0.028	0.012	-0.002	-0.018	-0.034	-0.051	-0.068	-0.084	-0.101	-0.120	-0.136	-0.155	-0.172	-0.191	-0.209	-0.226	-0.245	-0.265	-0.282	-0.300	-0.319	-0.336	-0.354	-0.371	-0.390	-0.406	-0.424	-0.440	-0.456	-0.472	-0.489	-0.505	-0.519	-0.534	-0.548	-0.561	-0.574	-0.588	-0.599	-0.611	-0.621	-0.631	-0.641	-0.650	-0.658	-0.665	-0.671	-0.676	-0.681	-0.686	-0.690	-0.692	-0.694	-0.695	-0.695	-0.695	-0.695	-0.692	-0.689	-0.685	-0.681	-0.678	-0.671	-0.665	-0.658	-0.650	-0.642	-0.632	-0.624	-0.614	-0.602	-0.591	-0.580	-0.569	-0.558	-0.546	-0.534	-0.521	-0.510	-0.496	-0.484	-0.472	-0.460	-0.448	-0.436	-0.425	-0.414	-0.404	-0.392	-0.384	-0.374	-0.365	-0.358	-0.351	-0.344	-0.339	-0.332	-0.330	-0.325	-0.324	-0.322	-0.322	-0.324	-0.324	-0.328	-0.331	-0.335	-0.342	-0.348	-0.356	-0.366	-0.375	-0.388	-0.400	-0.412	-0.428	-0.442	-0.459	-0.476	-0.495	-0.514	-0.534	-0.555	-0.578	-0.600	-0.622	-0.648	-0.671	-0.696	-0.722	-0.750	-0.776	-0.804	-0.831	-0.859	-0.886	-0.914	-0.942	-0.970	-0.999	-1.026	-1.055	-1.082	-1.110	-1.138	-1.164	-1.190	-1.216	-1.241	-1.268	-1.292	-1.316	-1.339	-1.361	-1.384	-1.405	-1.425	-1.445	-1.462	-1.481	-1.499	-1.515	-1.530	-1.545	-1.558	-1.570	-1.582	-1.592	-1.602	-1.612	-1.621	-1.629	-1.634	-1.640	-1.645	-1.650	-1.652	-1.655	-1.656	-1.658	-1.658	-1.659	-1.659	-1.656	-1.654	-1.652	-1.649	-1.646	-1.642	-1.639	-1.634	-1.629	-1.624	-1.619	-1.611	-1.606	-1.600	-1.594	-1.588	-1.580	-1.574	-1.566	-1.560	-1.554	-1.548	-1.540	-1.534	-1.528	-1.521	-1.515	-1.510	-1.504	-1.499	-1.492	-1.490	-1.485	-1.480	-1.478	-1.474	-1.471	-1.469	-1.468	-1.466	-1.466	-1.466	-1.466	-1.468	-1.469	-1.470	-1.474	-1.478	-1.482	-1.488	-1.492	-1.499	-1.505	-1.514	-1.521	-1.531	-1.539	-1.550	-1.560	-1.571	-1.584	-1.596	-1.609	-1.621	-1.636	-1.650	-1.664	-1.679	-1.695	-1.710	-1.726	-1.741	-1.758	-1.772	-1.790	-1.805	-1.821	-1.838	-1.854	-1.870	-1.885	-1.900	-1.914	-1.929	-1.942	-1.955	-1.968	-1.980	-1.991	-2.002	-2.011	-2.020	-2.029	-2.036	-2.042	-2.049	-2.052	-2.056	-2.059	-2.060	-2.061	-2.061	-2.060	-2.058	-2.054	-2.049	-2.044	-2.038	-2.029	-2.020	-2.011	-2.000	-1.989	-1.978	-1.966	-1.951	-1.938	-1.922	-1.908	-1.891	-1.875	-1.858	-1.840	-1.824	-1.806	-1.788	-1.770	-1.751	-1.734	-1.715	-1.698	-1.679	-1.661	-1.645	-1.628	-1.611	-1.594	-1.578	-1.562	-1.548	-1.534	-1.520	-1.506	-1.495	-1.482	-1.471	-1.460	-1.451	-1.442	-1.434	-1.426	-1.420	-1.415	-1.411	-1.408	-1.404	-1.402	-1.400	-1.400	-1.400	-1.401	-1.404	-1.406	-1.409	-1.414	-1.418	-1.422	-1.429	-1.436	-1.442	-1.451	-1.460	-1.469	-1.479	-1.489	-1.499	-1.510	-1.521	-1.534	-1.546	-1.560	-1.572	-1.586	-1.600	-1.615	-1.629	-1.644	-1.660	-1.675	-1.690	-1.708	-1.724	-1.740	-1.758	-1.775	-1.792	-1.811	-1.829	-1.848	-1.865	-1.884	-1.902	-1.922	-1.941	-1.960	-1.980	-1.999	-2.020	-2.039	-2.059	-2.079	-2.099	-2.118	-2.136	-2.156	-2.175	-2.194	-2.211	-2.229	-2.248	-2.265	-2.281	-2.298	-2.312	-2.329	-2.344	-2.358	-2.370	-2.384	-2.395	-2.406	-2.416	-2.426	-2.434	-2.441	-2.449	-2.455	-2.460	-2.464	-2.466	-2.469	-2.469	-2.470	-2.469	-2.466	-2.461	-2.458	-2.452	-2.446	-2.440	-2.431	-2.422	-2.412	-2.401	-2.390	-2.376	-2.364	-2.350	-2.336	-2.320	-2.304	-2.288	-2.270	-2.252	-2.234	-2.215	-2.196	-2.175	-2.155	-2.134	-2.114	-2.092	-2.070	-2.047	-2.025	-2.002	-1.980	-1.958	-1.932	-1.909	-1.884	-1.860	-1.835	-1.810	-1.785	-1.759	-1.732	-1.706	-1.679	-1.652	-1.624	-1.596	-1.568	-1.538	-1.508	-1.478	-1.448	-1.416	-1.384	-1.351	-1.318	-1.285	-1.250	-1.215	-1.179	-1.142	-1.106	-1.068	-1.030	-0.990	-0.950	-0.910	-0.869	-0.828	-0.785	-0.742	-0.700	-0.656	-0.612	-0.568	-0.522	-0.479	-0.432	-0.386	-0.341	-0.295	-0.250	-0.204	-0.158	-0.112	-0.068	-0.021	0.022	0.066	0.109	0.152	0.195	0.235	0.276	0.316	0.355	0.392	0.429	0.464	0.498	0.530	0.561	0.591	0.620	0.645	0.670	0.694	0.715	0.734	0.751	0.768	0.781	0.794	0.805	0.812	0.819	0.822	0.824	0.824	0.822	0.819	0.812	0.804	0.795	0.784	0.769	0.755	0.738	0.719	0.696	0.675	0.650	0.624	0.598	0.568	0.538	0.505	0.472	0.438	0.402	0.365	0.328	0.288	0.248	0.206	0.164	0.121	0.078	0.034	-0.012	-0.058	-0.104	-0.151	-0.199	-0.246	-0.294	-0.342	-0.391	-0.440	-0.490	-0.540	-0.590	-0.640	-0.690	-0.740	-0.790	-0.841	-0.892	-0.944	-0.995	-1.045	-1.096	-1.149	-1.200	-1.251	-1.302	-1.355	-1.406	-1.459	-1.510	-1.564	-1.615	-1.669	-1.721	-1.775	-1.828	-1.882	-1.935	-1.989	-2.044	-2.098	-2.152	-2.209	-2.265	-2.319	-2.375	-2.431	-2.488	-2.544	-2.600	-2.656	-2.712	-2.770	-2.826	-2.884	-2.940	-2.996	-3.052	-3.110	-3.166	-3.222	-3.278	-3.334	-3.389	-3.444	-3.498	-3.551	-3.604	-3.658	-3.710	-3.761	-3.811	-3.861	-3.911	-3.959	-4.006	-4.054	-4.098	-4.142	-4.186	-4.229	-4.270	-4.310	-4.349	-4.386	-4.422	-4.459	-4.494	-4.526	-4.558	-4.589	-4.618	-4.648	-4.675	-4.700	-4.725	-4.750	-4.772	-4.795	-4.816	-4.838	-4.856	-4.875	-4.894	-4.911	-4.929	-4.944	-4.959	-4.975	-4.990	-5.004	-5.019	-5.032	-5.046	-5.060	-5.074	-5.088	-5.101	-5.115	-5.129	-5.144	-5.158	-5.172	-5.189	-5.204	-5.218	-5.235	-5.251	-5.268	-5.285	-5.302	-5.321	-5.339	-5.358	-5.378	-5.398	-5.418	-5.438	-5.458	-5.479	-5.500	-5.521	-5.542	-5.565	-5.586	-5.608	-5.629	-5.650	-5.671	-5.691	-5.712	-5.731	-5.750	-5.770	-5.788	-5.805	-5.821	-5.836	-5.851	-5.866	-5.879	-5.889	-5.899	-5.909	-5.916	-5.922	-5.928	-5.930	-5.932	-5.932	-5.931	-5.929	-5.924	-5.918	-5.909	-5.899	-5.888	-5.875	-5.860	-5.842	-5.824	-5.804	-5.780	-5.756	-5.730	-5.702	-5.672	-5.641	-5.608	-5.572	-5.536	-5.499	-5.459	-5.416	-5.374	-5.330	-5.284	-5.235	-5.188	-5.136	-5.085	-5.032	-4.979	-4.924	-4.868	-4.811	-4.752	-4.694	-4.634	-4.574	-4.512	-4.450	-4.389	-4.325	-4.261	-4.198	-4.134	-4.069	-4.005	-3.939	-3.874	-3.809	-3.744	-3.679	-3.614	-3.549	-3.485	-3.420	-3.356	-3.292	-3.229	-3.168	-3.105	-3.042	-2.982	-2.922	-2.862	-2.804	-2.746	-2.688	-2.630	-2.575	-2.520	-2.466	-2.412	-2.360	-2.309	-2.258	-2.208	-2.159	-2.110	-2.064	-2.018	-1.971	-1.928	-1.884	-1.840	-1.798	-1.756	-1.715	-1.675	-1.635	-1.596	-1.559	-1.520	-1.484	-1.446	-1.410	-1.375	-1.340	-1.305	-1.270	-1.235	-1.202	-1.168	-1.134	-1.101	-1.068	-1.034	-1.001	-0.969	-0.935	-0.902	-0.869	-0.838	-0.804	-0.770	-0.736	-0.702	-0.669	-0.635	-0.600	-0.566	-0.532	-0.498	-0.461	-0.428	-0.391	-0.356	-0.320	-0.285	-0.249	-0.214	-0.178	-0.142	-0.106	-0.070	-0.034	0.002	0.038	0.074	0.109	0.144	0.179	0.214	0.249	0.284	0.318	0.351	0.384	0.416	0.449	0.480	0.511	0.541	0.571	0.600	0.629	0.658	0.684	0.710	0.736	0.761	0.784	0.808	0.830	0.852	0.872	0.892	0.911	0.930	0.946	0.964	0.980	0.995	1.009	1.022	1.035	1.048	1.059	1.070	1.080	1.090	1.099	1.108	1.115	1.122	1.130	1.138	1.144	1.150	1.156	1.162	1.169	1.174	1.180	1.184	1.190	1.195	1.201	1.206	1.212	1.218	1.224	1.229	1.236	1.242	1.249	1.255	1.262	1.269	1.276	1.284	1.291	1.299	1.308	1.315	1.324	1.332	1.341	1.349	1.359	1.368	1.376	1.386	1.394	1.402	1.412	1.420	1.429	1.438	1.445	1.452	1.460	1.468	1.475	1.480	1.488	1.492	1.498	1.502	1.506	1.511	1.515	1.519	1.521	1.524	1.525	1.526	1.526	1.528	1.528	1.528	1.526	1.525	1.524	1.521	1.520	1.518	1.514	1.510	1.505	1.501	1.498	1.492	1.488	1.482	1.478	1.471	1.468	1.461	1.455	1.449	1.444	1.438	1.432	1.426	1.420	1.414	1.408	1.400	1.395	1.389	1.382	1.378	1.370	1.365	1.359	1.351	1.346	1.339	1.332	1.328	1.320	1.315	1.308	1.301	1.295	1.288	1.281	1.275	1.268	1.261	1.254	1.246	1.240	1.232	1.225	1.218	1.210	1.202	1.195	1.188	1.179	1.171	1.164	1.156	1.148	1.140	1.132	1.124	1.116	1.109	1.101	1.094	1.086	1.080	1.074	1.066	1.060	1.055	1.048	1.042	1.036	1.031	1.026	1.022	1.018	1.014	1.009	1.005	1.001	0.999	0.996	0.992	0.990	0.989	0.986	0.985	0.984	0.982	0.981	0.980	0.978	0.976	0.975	0.975	0.972	0.971	0.970	0.968	0.966	0.964	0.961	0.958	0.954	0.951	0.946	0.941	0.935	0.929	0.922	0.914	0.906	0.898	0.886	0.876	0.865	0.852	0.839	0.824	0.810	0.792	0.775	0.758	0.739	0.719	0.698	0.675	0.652	0.630	0.605	0.578	0.551	0.525	0.496	0.468	0.439	0.408	0.376	0.345	0.314	0.281	0.249	0.216	0.182	0.149	0.115	0.081	0.048	0.014	-0.019	-0.052	-0.086	-0.119	-0.151	-0.182	-0.215	-0.245	-0.276	-0.304	-0.334	-0.361	-0.388	-0.414	-0.440	-0.464	-0.486	-0.509	-0.530	-0.549	-0.568	-0.585	-0.601	-0.616	-0.630	-0.642	-0.655	-0.665	-0.674	-0.681	-0.689	-0.694	-0.700	-0.702	-0.708	-0.709	-0.710	-0.711	-0.711	-0.711	-0.710	-0.708	-0.705	-0.702	-0.701	-0.698	-0.694	-0.690	-0.686	-0.682	-0.679	-0.675	-0.672	-0.670	-0.666	-0.665	-0.662	-0.662	-0.661	-0.661	-0.662	-0.664	-0.666	-0.669	-0.672	-0.676	-0.681	-0.688	-0.695	-0.701	-0.710	-0.719	-0.730	-0.740	-0.751	-0.765	-0.779	-0.792	-0.806	-0.822	-0.839	-0.855	-0.872	-0.890	-0.908	-0.926	-0.946	-0.965	-0.984	-1.004	-1.025	-1.045	-1.064	-1.084	-1.104	-1.124	-1.144	-1.162	-1.182	-1.201	-1.221	-1.240	-1.258	-1.276	-1.294	-1.310	-1.328	-1.344	-1.359	-1.375	-1.389	-1.402	-1.416	-1.430	-1.441	-1.454	-1.464	-1.475	-1.484	-1.494	-1.502	-1.510	-1.519	-1.525	-1.531	-1.539	-1.545	-1.550	-1.554	-1.559	-1.562	-1.568	-1.571	-1.572	-1.576	-1.579	-1.581	-1.582	-1.585	-1.586	-1.588	-1.590	-1.591	-1.592	-1.592	-1.594	-1.595	-1.596	-1.596	-1.598	-1.599	-1.599	-1.600	-1.600	-1.601	-1.602	-1.604	-1.605	-1.606	-1.608	-1.608	-1.609	-1.610	-1.611	-1.612	-1.614	-1.615	-1.616	-1.618	-1.619	-1.620	-1.621	-1.622	-1.622	-1.624	-1.625	-1.626	-1.628	-1.628	-1.628	-1.628	-1.628	-1.629	-1.629	-1.629	-1.628	-1.628	-1.628	-1.626	-1.625	-1.625	-1.624	-1.622	-1.621	-1.620	-1.618	-1.616	-1.614	-1.611	-1.609	-1.606	-1.605	-1.601	-1.600	-1.596	-1.594	-1.591	-1.588	-1.584	-1.581	-1.578	-1.574	-1.570	-1.568	-1.562	-1.558	-1.554	-1.549	-1.545	-1.540	-1.535	-1.530	-1.524	-1.518	-1.511	-1.505	-1.499	-1.492	-1.485	-1.476	-1.469	-1.459	-1.451	-1.441	-1.431	-1.421	-1.410	-1.399	-1.388	-1.375	-1.362	-1.350	-1.336	-1.321	-1.306	-1.290	-1.275	-1.258	-1.240	-1.222	-1.205	-1.186	-1.166	-1.148	-1.128	-1.106	-1.086	-1.066	-1.044	-1.022	-1.000	-0.978	-0.955	-0.932	-0.910	-0.888	-0.864	-0.842	-0.820	-0.798	-0.775	-0.752	-0.730	-0.709	-0.688	-0.666	-0.645	-0.625	-0.606	-0.586	-0.568	-0.550	-0.531	-0.515	-0.499	-0.482	-0.468	-0.455	-0.440	-0.428	-0.416	-0.406	-0.395	-0.385	-0.379	-0.370	-0.364	-0.359	-0.354	-0.349	-0.346	-0.344	-0.344	-0.344	-0.344	-0.345	-0.349	-0.351	-0.356	-0.360	-0.366	-0.374	-0.381	-0.389	-0.399	-0.409	-0.419	-0.430	-0.441	-0.454	-0.466	-0.480	-0.495	-0.509	-0.525	-0.540	-0.556	-0.572	-0.590	-0.608	-0.625	-0.641	-0.660	-0.679	-0.696	-0.715	-0.734	-0.752	-0.771	-0.790	-0.809	-0.828	-0.848	-0.865	-0.885	-0.904	-0.921	-0.940	-0.959	-0.978	-0.996	-1.014	-1.031	-1.050	-1.066	-1.084	-1.101	-1.119	-1.135	-1.154	-1.170	-1.188	-1.202	-1.220	-1.236	-1.251	-1.268	-1.284	-1.299	-1.316	-1.331	-1.346	-1.362	-1.376	-1.392	-1.408	-1.421	-1.436	-1.451	-1.466	-1.481	-1.494	-1.508	-1.522	-1.536	-1.550	-1.562	-1.576	-1.589	-1.601	-1.614	-1.626	-1.638	-1.650	-1.661	-1.671	-1.681	-1.691	-1.702	-1.711	-1.721	-1.729	-1.739	-1.746	-1.752	-1.760	-1.766	-1.771	-1.778	-1.782	-1.788	-1.791	-1.795	-1.799	-1.802	-1.804	-1.805	-1.808	-1.809	-1.810	-1.810	-1.810	-1.810	-1.810	-1.809	-1.809	-1.808	-1.806	-1.805	-1.804	-1.802	-1.801	-1.800	-1.799	-1.798	-1.796	-1.795	-1.794	-1.794	-1.792	-1.792	-1.792	-1.791	-1.791	-1.792	-1.794	-1.794	-1.795	-1.796	-1.799	-1.800	-1.804	-1.806	-1.809	-1.812	-1.816	-1.821	-1.825	-1.829	-1.835	-1.840	-1.845	-1.850	-1.858	-1.862	-1.869	-1.875	-1.881	-1.888	-1.894	-1.900	-1.906	-1.914	-1.920	-1.925	-1.932	-1.939	-1.944	-1.950	-1.956	-1.962	-1.969	-1.975	-1.980	-1.985	-1.991	-1.995	-2.001	-2.005	-2.010	-2.015	-2.019	-2.022	-2.026	-2.030	-2.034	-2.036	-2.039	-2.041	-2.045	-2.046	-2.047	-2.050	-2.051	-2.052	-2.054	-2.055	-2.055	-2.056	-2.056	-2.056	-2.055	-2.056	-2.055	-2.054	-2.052	-2.052	-2.050	-2.049	-2.046	-2.042	-2.041	-2.039	-2.035	-2.031	-2.029	-2.026	-2.021	-2.018	-2.014	-2.009	-2.004	-2.000	-1.995	-1.989	-1.984	-1.978	-1.972	-1.965	-1.959	-1.952	-1.946	-1.940	-1.932	-1.925	-1.918	-1.910	-1.902	-1.895	-1.888	-1.880	-1.871	-1.864	-1.855	-1.846	-1.839	-1.830	-1.821	-1.811	-1.802	-1.794	-1.785	-1.776	-1.766	-1.758	-1.748	-1.739	-1.728	-1.719	-1.708	-1.698	-1.688	-1.678	-1.666	-1.656	-1.646	-1.635	-1.625	-1.614	-1.602	-1.592	-1.581	-1.571	-1.560	-1.550	-1.539	-1.528	-1.518	-1.506	-1.495	-1.486	-1.475	-1.465	-1.454	-1.446	-1.436	-1.428	-1.416	-1.408	-1.400	-1.391	-1.384	-1.376	-1.370	-1.362	-1.356	-1.351	-1.345	-1.341	-1.336	-1.332	-1.329	-1.326	-1.324	-1.322	-1.320	-1.320	-1.321	-1.321	-1.321	-1.325	-1.326	-1.330	-1.334	-1.338	-1.344	-1.349	-1.355	-1.361	-1.369	-1.376	-1.385	-1.394	-1.404	-1.415	-1.425	-1.436	-1.449	-1.461	-1.474	-1.488	-1.501	-1.515	-1.530	-1.545	-1.560	-1.576	-1.592	-1.609	-1.625	-1.642	-1.660	-1.678	-1.695	-1.711	-1.730	-1.748	-1.766	-1.784	-1.801	-1.820	-1.836	-1.855	-1.874	-1.891	-1.909	-1.926	-1.944	-1.960	-1.978	-1.995	-2.011	-2.027	-2.044	-2.059	-2.074	-2.089	-2.104	-2.119	-2.132	-2.146	-2.159	-2.171	-2.184	-2.195	-2.206	-2.218	-2.228	-2.238	-2.246	-2.256	-2.264	-2.271	-2.279	-2.285	-2.291	-2.298	-2.301	-2.306	-2.311	-2.314	-2.316	-2.319	-2.321	-2.321	-2.322	-2.322	-2.321	-2.321	-2.320	-2.319	-2.316	-2.312	-2.310	-2.306	-2.302	-2.299	-2.292	-2.289	-2.282	-2.278	-2.271	-2.264	-2.258	-2.251	-2.244	-2.236	-2.229	-2.220	-2.212	-2.205	-2.196	-2.189	-2.180	-2.170	-2.162	-2.152	-2.145	-2.135	-2.126	-2.116	-2.108	-2.099	-2.089	-2.080	-2.070	-2.060	-2.050	-2.040	-2.031	-2.021	-2.010	-2.000	-1.990	-1.979	-1.969	-1.958	-1.948	-1.936	-1.925	-1.914	-1.902	-1.891	-1.880	-1.868	-1.855	-1.842	-1.830	-1.818	-1.804	-1.791	-1.776	-1.764	-1.750	-1.735	-1.721	-1.706	-1.691	-1.678	-1.662	-1.646	-1.631	-1.618	-1.601	-1.585	-1.570	-1.554	-1.539	-1.522	-1.506	-1.491	-1.475	-1.460	-1.444	-1.428	-1.412	-1.396	-1.381	-1.365	-1.350	-1.335	-1.320	-1.305	-1.290	-1.275	-1.261	-1.246	-1.232	-1.219	-1.204	-1.190	-1.178	-1.164	-1.150	-1.138	-1.125	-1.111	-1.099	-1.086	-1.074	-1.061	-1.049	-1.036	-1.024	-1.012	-0.999	-0.986	-0.974	-0.961	-0.949	-0.938	-0.925	-0.912	-0.899	-0.886	-0.872	-0.859	-0.846	-0.832	-0.819	-0.805	-0.790	-0.778	-0.762	-0.748	-0.735	-0.720	-0.706	-0.691	-0.676	-0.661	-0.648	-0.631	-0.618	-0.604	-0.589	-0.575	-0.561	-0.548	-0.535	-0.522	-0.509	-0.496	-0.484	-0.474	-0.462	-0.452	-0.442	-0.432	-0.424	-0.416	-0.410	-0.402	-0.396	-0.392	-0.389	-0.385	-0.382	-0.380	-0.381	-0.380	-0.381	-0.382	-0.386	-0.390	-0.394	-0.400	-0.406	-0.414	-0.421	-0.429	-0.439	-0.449	-0.459	-0.470	-0.481	-0.494	-0.507	-0.521	-0.535	-0.550	-0.564	-0.579	-0.594	-0.609	-0.625	-0.640	-0.656	-0.671	-0.686	-0.701	-0.718	-0.731	-0.746	-0.761	-0.775	-0.789	-0.802	-0.816	-0.829	-0.841	-0.851	-0.862	-0.872	-0.884	-0.892	-0.901	-0.910	-0.916	-0.924	-0.930	-0.936	-0.941	-0.946	-0.950	-0.952	-0.955	-0.956	-0.958	-0.959	-0.959	-0.958	-0.955	-0.952	-0.950	-0.948	-0.944	-0.940	-0.936	-0.930	-0.924	-0.918	-0.911	-0.904	-0.895	-0.888	-0.879	-0.870	-0.860	-0.850	-0.840	-0.829	-0.819	-0.809	-0.796	-0.785	-0.774	-0.761	-0.750	-0.738	-0.725	-0.712	-0.701	-0.689	-0.676	-0.664	-0.652	-0.640	-0.629	-0.616	-0.605	-0.594	-0.584	-0.574	-0.562	-0.552	-0.544	-0.535	-0.526	-0.519	-0.511	-0.504	-0.498	-0.491	-0.486	-0.482	-0.479	-0.475	-0.471	-0.470	-0.469	-0.469	-0.468	-0.469	-0.470	-0.471	-0.474	-0.476	-0.481	-0.485	-0.490	-0.495	-0.501	-0.507	-0.515	-0.522	-0.530	-0.539	-0.546	-0.555	-0.564	-0.572	-0.582	-0.592	-0.601	-0.612	-0.621	-0.631	-0.641	-0.650	-0.660	-0.670	-0.679	-0.688	-0.698	-0.706	-0.715	-0.724	-0.732	-0.740	-0.746	-0.754	-0.761	-0.768	-0.776	-0.782	-0.789	-0.794	-0.799	-0.805	-0.810	-0.815	-0.819	-0.824	-0.828	-0.832	-0.835	-0.839	-0.842	-0.846	-0.850	-0.852	-0.855	-0.859	-0.862	-0.864	-0.868	-0.870	-0.872	-0.875	-0.878	-0.880	-0.882	-0.885	-0.888	-0.890	-0.894	-0.896	-0.900	-0.901	-0.905	-0.908	-0.911	-0.915	-0.918	-0.921	-0.925	-0.928	-0.931	-0.935	-0.938	-0.941	-0.945	-0.950	-0.954	-0.958	-0.962	-0.966	-0.971	-0.975	-0.980	-0.985	-0.989	-0.995	-0.999	-1.004	-1.009	-1.014	-1.020	-1.025	-1.031	-1.036	-1.041	-1.049	-1.055	-1.060	-1.065	-1.071	-1.078	-1.084	-1.089	-1.095	-1.100	-1.105	-1.110	-1.116	-1.121	-1.125	-1.129	-1.134	-1.138	-1.140	-1.144	-1.148	-1.150	-1.151	-1.152	-1.154	-1.155	-1.154	-1.154	-1.152	-1.151	-1.150	-1.146	-1.142	-1.139	-1.135	-1.130	-1.125	-1.119	-1.112	-1.106	-1.098	-1.091	-1.084	-1.075	-1.066	-1.058	-1.049	-1.040	-1.030	-1.020	-1.010	-1.001	-0.991	-0.981	-0.971	-0.962	-0.952	-0.944	-0.935	-0.928	-0.920	-0.912	-0.905	-0.899	-0.892	-0.888	-0.882	-0.878	-0.874	-0.870	-0.868	-0.865	-0.864	-0.862	-0.862	-0.861	-0.862	-0.864	-0.866	-0.868	-0.871	-0.874	-0.879	-0.882	-0.888	-0.891	-0.896	-0.901	-0.905	-0.910	-0.916	-0.920	-0.926	-0.931	-0.935	-0.940	-0.944	-0.948	-0.951	-0.954	-0.958	-0.959	-0.960	-0.960	-0.961	-0.961	-0.960	-0.958	-0.955	-0.951	-0.948	-0.942	-0.938	-0.930	-0.922	-0.915	-0.906	-0.896	-0.888	-0.876	-0.865	-0.852	-0.841	-0.829	-0.815	-0.800	-0.785	-0.770	-0.756	-0.740	-0.724	-0.709	-0.692	-0.676	-0.660	-0.644	-0.629	-0.611	-0.595	-0.580	-0.564	-0.548	-0.531	-0.515	-0.500	-0.485	-0.471	-0.455	-0.441	-0.428	-0.414	-0.401	-0.388	-0.375	-0.362	-0.350	-0.339	-0.326	-0.314	-0.302	-0.291	-0.280	-0.270	-0.258	-0.248	-0.236	-0.225	-0.215	-0.205	-0.194	-0.182	-0.172	-0.160	-0.150	-0.139	-0.126	-0.115	-0.102	-0.092	-0.080	-0.068	-0.055	-0.042	-0.030	-0.018	-0.005	0.009	0.021	0.034	0.048	0.060	0.074	0.086	0.100	0.114	0.126	0.139	0.151	0.164	0.176	0.188	0.200	0.212	0.224	0.235	0.245	0.256	0.265	0.274	0.282	0.292	0.300	0.308	0.315	0.321	0.328	0.334	0.338	0.342	0.348	0.351	0.355	0.356	0.359	0.361	0.362	0.365	0.365	0.366	0.366	0.365	0.365	0.364	0.364	0.361	0.360	0.358	0.355	0.354	0.350	0.349	0.345	0.342	0.339	0.336	0.332	0.328	0.325	0.321	0.316	0.312	0.308	0.304	0.299	0.294	0.289	0.285	0.279	0.272	0.268	0.262	0.255	0.249	0.242	0.235	0.229	0.221	0.214	0.206	0.199	0.190	0.182	0.172	0.164	0.155	0.146	0.135	0.126	0.116	0.105	0.096	0.085	0.074	0.064	0.054	0.042	0.031	0.021	0.010	0.000	-0.010	-0.020	-0.030	-0.040	-0.050	-0.059	-0.066	-0.075	-0.082	-0.090	-0.096	-0.101	-0.106	-0.111	-0.116	-0.119	-0.120	-0.122	-0.122	-0.122	-0.120	-0.119	-0.115	-0.111	-0.105	-0.099	-0.091	-0.082	-0.072	-0.062	-0.051	-0.038	-0.024	-0.009	0.008	0.025	0.042	0.062	0.081	0.102	0.124	0.146	0.170	0.194	0.218	0.244	0.269	0.295	0.321	0.348	0.375	0.402	0.429	0.456	0.484	0.510	0.539	0.565	0.591	0.618	0.644	0.669	0.694	0.718	0.741	0.762	0.785	0.805	0.825	0.844	0.861	0.878	0.894	0.908	0.921	0.932	0.942	0.952	0.960	0.966	0.972	0.976	0.980	0.981	0.981	0.981	0.979	0.975	0.971	0.966	0.959	0.951	0.942	0.932	0.922	0.910	0.898	0.885	0.872	0.858	0.844	0.828	0.811	0.796	0.779	0.764	0.746	0.729	0.711	0.694	0.678	0.661	0.644	0.628	0.610	0.595	0.579	0.562	0.549	0.534	0.519	0.506	0.492	0.480	0.469	0.456	0.446	0.436	0.426	0.418	0.408	0.401	0.394	0.388	0.381	0.376	0.371	0.368	0.364	0.360	0.359	0.356	0.354	0.354	0.354	0.354	0.354	0.355	0.356	0.359	0.360	0.362	0.366	0.369	0.372	0.375	0.379	0.384	0.389	0.392	0.398	0.401	0.405	0.411	0.415	0.420	0.425	0.429	0.432	0.438	0.440	0.444	0.448	0.450	0.452	0.455	0.458	0.460	0.460	0.461	0.461	0.461	0.460	0.459	0.456	0.454	0.450	0.446	0.440	0.435	0.428	0.420	0.411	0.404	0.394	0.382	0.372	0.360	0.346	0.332	0.320	0.304	0.289	0.272	0.255	0.238	0.220	0.201	0.182	0.164	0.144	0.124	0.104	0.084	0.064	0.044	0.024	0.004	-0.018	-0.036	-0.055	-0.075	-0.092	-0.110	-0.128	-0.144	-0.160	-0.175	-0.189	-0.204	-0.215	-0.228	-0.238	-0.248	-0.256	-0.264	-0.269	-0.275	-0.280	-0.282	-0.285	-0.286	-0.285	-0.284	-0.281	-0.279	-0.274	-0.269	-0.262	-0.255	-0.246	-0.238	-0.226	-0.215	-0.204	-0.191	-0.179	-0.164	-0.150	-0.135	-0.119	-0.104	-0.088	-0.071	-0.055	-0.036	-0.020	-0.001	0.016	0.035	0.052	0.070	0.088	0.108	0.125	0.142	0.161	0.179	0.198	0.215	0.232	0.250	0.268	0.285	0.302	0.319	0.338	0.355	0.372	0.389	0.406	0.424	0.442	0.459	0.478	0.495	0.514	0.531	0.549	0.568	0.586	0.604	0.624	0.642	0.661	0.680	0.700	0.721	0.741	0.761	0.781	0.802	0.822	0.844	0.865	0.885	0.906	0.926	0.949	0.969	0.990	1.009	1.029	1.049	1.069	1.090	1.109	1.128	1.145	1.164	1.180	1.198	1.212	1.228	1.242	1.258	1.271	1.284	1.295	1.305	1.316	1.325	1.332	1.340	1.348	1.352	1.359	1.361	1.365	1.366	1.369	1.369	1.368	1.366	1.365	1.362	1.358	1.355	1.349	1.344	1.338	1.330	1.324	1.315	1.306	1.298	1.288	1.278	1.268	1.258	1.246	1.236	1.224	1.214	1.202	1.190	1.179	1.168	1.155	1.144	1.131	1.120	1.108	1.098	1.085	1.074	1.062	1.051	1.041	1.030	1.019	1.009	0.999	0.990	0.980	0.970	0.960	0.951	0.942	0.934	0.925	0.918	0.908	0.900	0.892	0.886	0.878	0.870	0.864	0.858	0.850	0.845	0.839	0.831	0.825	0.820	0.815	0.810	0.805	0.801	0.796	0.791	0.789	0.785	0.782	0.779	0.776	0.774	0.771	0.770	0.769	0.768	0.766	0.766	0.765	0.765	0.765	0.765	0.766	0.766	0.768	0.769	0.770	0.772	0.772	0.776	0.778	0.779	0.781	0.784	0.786	0.789	0.790	0.791	0.795	0.796	0.798	0.799	0.800	0.802	0.804	0.804	0.804	0.804	0.802	0.802	0.800	0.800	0.798	0.794	0.791	0.788	0.784	0.779	0.774	0.769	0.762	0.756	0.749	0.741	0.734	0.726	0.718	0.709	0.699	0.690	0.680	0.670	0.660	0.651	0.640	0.629	0.620	0.609	0.599	0.588	0.578	0.568	0.558	0.548	0.538	0.529	0.519	0.510	0.502	0.494	0.486	0.479	0.471	0.465	0.460	0.454	0.448	0.442	0.439	0.434	0.430	0.428	0.424	0.421	0.419	0.418	0.416	0.415	0.414	100.000	5.000	2.000	1.000	2.000	0.000	0.000	0.000	0.000	0.000	0.000	0.000	0.000	0.000	0.000	0.000	0.000	0.000	1.176	1.166	1.156	1.145	1.134	1.122	1.111	1.100	1.089	1.079	1.066	1.056	1.045	1.034	1.024	1.012	1.002	0.992	0.982	0.972	0.964	0.954	0.945	0.935	0.926	0.919	0.910	0.902	0.894	0.886	0.878	0.870	0.864	0.858	0.850	0.842	0.835	0.830	0.824	0.818	0.811	0.806	0.800	0.795	0.789	0.782	0.778	0.771	0.766	0.761	0.755	0.750	0.744	0.739	0.732	0.728	0.721	0.714	0.708	0.701	0.695	0.689	0.682	0.675	0.668	0.660	0.654	0.645	0.638	0.629	0.620	0.611	0.602	0.592	0.584	0.572	0.562	0.552	0.540	0.530	0.518	0.506	0.494	0.480	0.468	0.452	0.439	0.424	0.409	0.392	0.376	0.360	0.344	0.326	0.308	0.289	0.269	0.249	0.229	0.206	0.185	0.162	0.140	0.116	0.092	0.068	0.042	0.016	-0.010	-0.038	-0.065	-0.094	-0.121	-0.151	-0.181	-0.211	-0.242	-0.272	-0.304	-0.336	-0.369	-0.401	-0.434	-0.468	-0.500	-0.534	-0.568	-0.601	-0.635	-0.669	-0.701	-0.736	-0.770	-0.802	-0.835	-0.869	-0.901	-0.932	-0.965	-0.996	-1.028	-1.058	-1.086	-1.115	-1.145	-1.172	-1.200	-1.226	-1.254	-1.278	-1.301	-1.326	-1.349	-1.371	-1.392	-1.414	-1.432	-1.452	-1.470	-1.488	-1.505	-1.521	-1.538	-1.552	-1.568	-1.581	-1.595	-1.609	-1.621	-1.634	-1.646	-1.656	-1.668	-1.679	-1.690	-1.701	-1.711	-1.722	-1.734	-1.744	-1.755	-1.765	-1.776	-1.788	-1.799	-1.810	-1.822	-1.836	-1.849	-1.861	-1.875	-1.890	-1.904	-1.919	-1.935	-1.951	-1.968	-1.984	-2.002	-2.020	-2.038	-2.056	-2.076	-2.095	-2.116	-2.136	-2.156	-2.178	-2.199	-2.220	-2.242	-2.265	-2.288	-2.309	-2.331	-2.354	-2.376	-2.398	-2.420	-2.442	-2.462	-2.485	-2.506	-2.528	-2.549	-2.569	-2.589	-2.609	-2.629	-2.646	-2.665	-2.682	-2.700	-2.716	-2.734	-2.749	-2.764	-2.779	-2.792	-2.806	-2.819	-2.831	-2.844	-2.855	-2.866	-2.878	-2.886	-2.896	-2.905	-2.912	-2.921	-2.929	-2.936	-2.944	-2.950	-2.958	-2.964	-2.969	-2.975	-2.980	-2.985	-2.991	-2.998	-3.002	-3.008	-3.012	-3.018	-3.024	-3.029	-3.034	-3.040	-3.045	-3.051	-3.059	-3.064	-3.071	-3.079	-3.086	-3.092	-3.100	-3.109	-3.118	-3.126	-3.136	-3.145	-3.155	-3.165	-3.176	-3.188	-3.199	-3.210	-3.222	-3.234	-3.248	-3.261	-3.274	-3.288	-3.301	-3.316	-3.331	-3.345	-3.361	-3.375	-3.391	-3.406	-3.421	-3.436	-3.452	-3.468	-3.482	-3.498	-3.514	-3.529	-3.544	-3.558	-3.572	-3.588	-3.601	-3.616	-3.629	-3.642	-3.656	-3.668	-3.680	-3.691	-3.702	-3.712	-3.722	-3.731	-3.742	-3.750	-3.758	-3.765	-3.771	-3.776	-3.781	-3.788	-3.791	-3.795	-3.796	-3.799	-3.800	-3.800	-3.800	-3.800	-3.800	-3.798	-3.794	-3.791	-3.788	-3.784	-3.779	-3.774	-3.768	-3.761	-3.754	-3.748	-3.740	-3.731	-3.722	-3.714	-3.705	-3.695	-3.685	-3.674	-3.662	-3.654	-3.641	-3.630	-3.620	-3.608	-3.596	-3.584	-3.572	-3.561	-3.550	-3.538	-3.526	-3.515	-3.504	-3.491	-3.480	-3.469	-3.459	-3.446	-3.436	-3.425	-3.416	-3.405	-3.396	-3.386	-3.379	-3.369	-3.361	-3.352	-3.345	-3.339	-3.330	-3.324	-3.318	-3.311	-3.306	-3.301	-3.296	-3.291	-3.286	-3.284	-3.280	-3.276	-3.274	-3.271	-3.269	-3.266	-3.265	-3.264	-3.261	-3.261	-3.260	-3.260	-3.258	-3.258	-3.258	-3.258	-3.258	-3.258	-3.259	-3.259	-3.259	-3.259	-3.259	-3.259	-3.260	-3.260	-3.260	-3.260	-3.260	-3.260	-3.261	-3.261	-3.260	-3.260	-3.260	-3.260	-3.259	-3.259	-3.258	-3.256	-3.258	-3.256	-3.255	-3.254	-3.252	-3.251	-3.250	-3.249	-3.248	-3.246	-3.244	-3.241	-3.241	-3.239	-3.238	-3.236	-3.234	-3.232	-3.231	-3.230	-3.229	-3.228	-3.226	-3.225	-3.224	-3.224	-3.224	-3.222	-3.222	-3.222	-3.222	-3.222	-3.225	-3.225	-3.226	-3.229	-3.231	-3.234	-3.236	-3.240	-3.245	-3.248	-3.254	-3.259	-3.265	-3.271	-3.279	-3.286	-3.295	-3.302	-3.312	-3.324	-3.334	-3.345	-3.358	-3.370	-3.384	-3.398	-3.411	-3.428	-3.444	-3.460	-3.478	-3.495	-3.514	-3.532	-3.554	-3.574	-3.594	-3.616	-3.638	-3.661	-3.682	-3.706	-3.730	-3.754	-3.779	-3.804	-3.829	-3.854	-3.879	-3.905	-3.929	-3.955	-3.980	-4.005	-4.030	-4.055	-4.080	-4.104	-4.129	-4.152	-4.176	-4.199	-4.221	-4.242	-4.265	-4.285	-4.306	-4.326	-4.345	-4.365	-4.381	-4.400	-4.416	-4.432	-4.448	-4.462	-4.476	-4.490	-4.504	-4.515	-4.526	-4.536	-4.546	-4.556	-4.566	-4.575	-4.584	-4.590	-4.598	-4.605	-4.611	-4.618	-4.625	-4.630	-4.635	-4.640	-4.645	-4.650	-4.655	-4.659	-4.664	-4.668	-4.671	-4.676	-4.680	-4.685	-4.689	-4.692	-4.696	-4.701	-4.705	-4.710	-4.714	-4.719	-4.725	-4.730	-4.735	-4.740	-4.745	-4.750	-4.756	-4.762	-4.768	-4.774	-4.780	-4.786	-4.792	-4.798	-4.805	-4.811	-4.819	-4.825	-4.831	-4.838	-4.846	-4.852	-4.860	-4.868	-4.874	-4.881	-4.889	-4.895	-4.902	-4.910	-4.919	-4.926	-4.932	-4.941	-4.948	-4.956	-4.964	-4.971	-4.979	-4.986	-4.995	-5.001	-5.009	-5.016	-5.022	-5.030	-5.038	-5.045	-5.051	-5.058	-5.065	-5.070	-5.076	-5.081	-5.088	-5.094	-5.099	-5.102	-5.106	-5.110	-5.115	-5.119	-5.120	-5.122	-5.125	-5.126	-5.129	-5.129	-5.129	-5.129	-5.129	-5.126	-5.125	-5.124	-5.121	-5.118	-5.115	-5.111	-5.108	-5.101	-5.096	-5.091	-5.086	-5.080	-5.072	-5.065	-5.059	-5.051	-5.044	-5.036	-5.028	-5.020	-5.012	-5.004	-4.996	-4.988	-4.980	-4.971	-4.964	-4.955	-4.946	-4.940	-4.932	-4.925	-4.918	-4.910	-4.904	-4.899	-4.892	-4.886	-4.881	-4.875	-4.870	-4.868	-4.862	-4.859	-4.855	-4.854	-4.850	-4.849	-4.846	-4.846	-4.844	-4.844	-4.844	-4.844	-4.844	-4.845	-4.846	-4.848	-4.849	-4.850	-4.852	-4.855	-4.859	-4.860	-4.864	-4.868	-4.871	-4.874	-4.880	-4.884	-4.888	-4.891	-4.896	-4.902	-4.906	-4.911	-4.916	-4.921	-4.926	-4.932	-4.939	-4.944	-4.949	-4.955	-4.960	-4.966	-4.972	-4.978	-4.984	-4.989	-4.995	-5.001	-5.008	-5.014	-5.019	-5.025	-5.031	-5.038	-5.044	-5.050	-5.056	-5.062	-5.069	-5.074	-5.080	-5.086	-5.092	-5.099	-5.104	-5.111	-5.116	-5.122	-5.129	-5.134	-5.140	-5.146	-5.152	-5.159	-5.165	-5.171	-5.178	-5.184	-5.189	-5.195	-5.201	-5.208	-5.214	-5.220	-5.228	-5.234	-5.240	-5.246	-5.254	-5.260	-5.266	-5.274	-5.280	-5.286	-5.294	-5.300	-5.306	-5.312	-5.320	-5.328	-5.334	-5.340	-5.346	-5.352	-5.359	-5.365	-5.370	-5.378	-5.382	-5.388	-5.394	-5.399	-5.404	-5.409	-5.414	-5.418	-5.421	-5.425	-5.429	-5.431	-5.435	-5.436	-5.439	-5.441	-5.442	-5.444	-5.444	-5.445	-5.445	-5.444	-5.444	-5.442	-5.441	-5.440	-5.439	-5.436	-5.434	-5.431	-5.429	-5.425	-5.420	-5.418	-5.412	-5.408	-5.402	-5.399	-5.392	-5.388	-5.381	-5.375	-5.369	-5.362	-5.356	-5.349	-5.342	-5.335	-5.328	-5.320	-5.312	-5.304	-5.298	-5.289	-5.280	-5.271	-5.261	-5.252	-5.244	-5.234	-5.226	-5.216	-5.206	-5.196	-5.186	-5.175	-5.165	-5.154	-5.142	-5.132	-5.120	-5.109	-5.098	-5.085	-5.072	-5.061	-5.049	-5.036	-5.024	-5.010	-4.998	-4.985	-4.971	-4.958	-4.944	-4.931	-4.916	-4.902	-4.889	-4.875	-4.861	-4.846	-4.832	-4.818	-4.802	-4.789	-4.775	-4.761	-4.746	-4.732	-4.719	-4.704	-4.690	-4.676	-4.662	-4.649	-4.635	-4.621	-4.608	-4.595	-4.582	-4.569	-4.556	-4.542	-4.530	-4.516	-4.504	-4.492	-4.479	-4.466	-4.454	-4.440	-4.429	-4.416	-4.402	-4.391	-4.379	-4.366	-4.354	-4.341	-4.329	-4.316	-4.302	-4.290	-4.276	-4.262	-4.250	-4.235	-4.222	-4.209	-4.194	-4.180	-4.166	-4.150	-4.136	-4.121	-4.106	-4.090	-4.074	-4.059	-4.043	-4.026	-4.010	-3.992	-3.976	-3.959	-3.942	-3.926	-3.909	-3.891	-3.875	-3.856	-3.840	-3.822	-3.805	-3.788	-3.771	-3.755	-3.738	-3.721	-3.705	-3.689	-3.674	-3.658	-3.644	-3.629	-3.615	-3.601	-3.588	-3.575	-3.562	-3.551	-3.540	-3.530	-3.520	-3.511	-3.504	-3.495	-3.488	-3.482	-3.476	-3.472	-3.468	-3.465	-3.464	-3.462	-3.461	-3.461	-3.461	-3.464	-3.466	-3.470	-3.474	-3.479	-3.484	-3.490	-3.496	-3.505	-3.512	-3.521	-3.530	-3.539	-3.549	-3.559	-3.570	-3.580	-3.591	-3.604	-3.615	-3.626	-3.638	-3.649	-3.661	-3.671	-3.684	-3.695	-3.705	-3.715	-3.726	-3.735	-3.744	-3.754	-3.761	-3.768	-3.776	-3.781	-3.785	-3.790	-3.795	-3.798	-3.800	-3.801	-3.801	-3.800	-3.799	-3.798	-3.795	-3.790	-3.785	-3.779	-3.772	-3.765	-3.756	-3.748	-3.738	-3.726	-3.715	-3.702	-3.690	-3.676	-3.662	-3.648	-3.632	-3.616	-3.601	-3.585	-3.568	-3.550	-3.532	-3.516	-3.498	-3.480	-3.464	-3.446	-3.428	-3.411	-3.394	-3.378	-3.360	-3.345	-3.329	-3.314	-3.299	-3.284	-3.270	-3.259	-3.245	-3.234	-3.224	-3.212	-3.202	-3.195	-3.188	-3.180	-3.174	-3.169	-3.165	-3.160	-3.158	-3.156	-3.155	-3.155	-3.155	-3.158	-3.160	-3.162	-3.166	-3.171	-3.178	-3.184	-3.190	-3.196	-3.205	-3.214	-3.222	-3.232	-3.242	-3.254	-3.265	-3.276	-3.289	-3.300	-3.312	-3.325	-3.338	-3.351	-3.364	-3.376	-3.390	-3.401	-3.415	-3.428	-3.440	-3.452	-3.465	-3.476	-3.489	-3.500	-3.511	-3.521	-3.531	-3.541	-3.550	-3.559	-3.566	-3.575	-3.581	-3.589	-3.595	-3.600	-3.605	-3.608	-3.611	-3.614	-3.616	-3.618	-3.618	-3.618	-3.618	-3.615	-3.612	-3.609	-3.606	-3.601	-3.596	-3.590	-3.584	-3.576	-3.569	-3.559	-3.550	-3.540	-3.529	-3.519	-3.506	-3.495	-3.481	-3.469	-3.455	-3.440	-3.426	-3.410	-3.395	-3.379	-3.364	-3.348	-3.331	-3.314	-3.298	-3.280	-3.262	-3.246	-3.229	-3.212	-3.198	-3.180	-3.165	-3.149	-3.134	-3.120	-3.105	-3.091	-3.078	-3.065	-3.054	-3.041	-3.031	-3.021	-3.012	-3.004	-2.996	-2.990	-2.985	-2.980	-2.976	-2.975	-2.974	-2.972	-2.972	-2.974	-2.976	-2.980	-2.985	-2.990	-2.996	-3.002	-3.011	-3.021	-3.030	-3.041	-3.052	-3.065	-3.078	-3.091	-3.105	-3.120	-3.135	-3.150	-3.165	-3.182	-3.199	-3.214	-3.231	-3.248	-3.262	-3.279	-3.296	-3.311	-3.326	-3.341	-3.356	-3.370	-3.384	-3.396	-3.408	-3.420	-3.429	-3.439	-3.446	-3.455	-3.460	-3.466	-3.470	-3.472	-3.475	-3.476	-3.476	-3.475	-3.472	-3.470	-3.465	-3.459	-3.452	-3.445	-3.435	-3.426	-3.416	-3.404	-3.390	-3.378	-3.364	-3.349	-3.332	-3.316	-3.300	-3.282	-3.266	-3.248	-3.229	-3.210	-3.191	-3.172	-3.154	-3.136	-3.118	-3.099	-3.079	-3.061	-3.044	-3.025	-3.010	-2.992	-2.975	-2.960	-2.945	-2.930	-2.916	-2.904	-2.890	-2.878	-2.866	-2.856	-2.848	-2.836	-2.829	-2.820	-2.814	-2.808	-2.801	-2.796	-2.791	-2.788	-2.785	-2.781	-2.780	-2.778	-2.776	-2.775	-2.775	-2.774	-2.774	-2.774	-2.774	-2.775	-2.775	-2.776	-2.776	-2.778	-2.778	-2.778	-2.779	-2.778	-2.779	-2.779	-2.779	-2.778	-2.776	-2.775	-2.772	-2.771	-2.769	-2.765	-2.762	-2.759	-2.754	-2.749	-2.744	-2.739	-2.731	-2.725	-2.719	-2.711	-2.702	-2.695	-2.685	-2.676	-2.668	-2.656	-2.646	-2.635	-2.625	-2.614	-2.601	-2.590	-2.578	-2.565	-2.554	-2.540	-2.528	-2.515	-2.502	-2.489	-2.476	-2.462	-2.450	-2.438	-2.424	-2.411	-2.399	-2.386	-2.374	-2.361	-2.349	-2.338	-2.325	-2.314	-2.302	-2.292	-2.282	-2.272	-2.264	-2.255	-2.245	-2.236	-2.229	-2.221	-2.214	-2.209	-2.202	-2.196	-2.191	-2.186	-2.182	-2.179	-2.176	-2.174	-2.172	-2.170	-2.169	-2.169	-2.169	-2.170	-2.170	-2.171	-2.174	-2.175	-2.178	-2.180	-2.184	-2.188	-2.191	-2.195	-2.198	-2.202	-2.209	-2.212	-2.216	-2.221	-2.226	-2.231	-2.238	-2.241	-2.246	-2.250	-2.255	-2.260	-2.264	-2.268	-2.271	-2.275	-2.279	-2.280	-2.282	-2.284	-2.285	-2.286	-2.286	-2.286	-2.285	-2.285	-2.282	-2.280	-2.278	-2.275	-2.271	-2.266	-2.262	-2.258	-2.251	-2.245	-2.239	-2.231	-2.225	-2.218	-2.209	-2.201	-2.191	-2.182	-2.174	-2.165	-2.155	-2.144	-2.134	-2.124	-2.114	-2.102	-2.092	-2.082	-2.071	-2.061	-2.051	-2.040	-2.030	-2.020	-2.010	-2.000	-1.992	-1.982	-1.974	-1.964	-1.956	-1.948	-1.940	-1.932	-1.925	-1.919	-1.911	-1.906	-1.900	-1.894	-1.889	-1.884	-1.880	-1.875	-1.871	-1.868	-1.865	-1.861	-1.859	-1.855	-1.854	-1.851	-1.850	-1.848	-1.846	-1.845	-1.842	-1.841	-1.841	-1.839	-1.839	-1.838	-1.835	-1.834	-1.832	-1.831	-1.830	-1.828	-1.826	-1.824	-1.821	-1.819	-1.815	-1.812	-1.808	-1.804	-1.799	-1.794	-1.788	-1.782	-1.775	-1.768	-1.759	-1.750	-1.741	-1.731	-1.721	-1.709	-1.698	-1.684	-1.671	-1.656	-1.641	-1.625	-1.610	-1.594	-1.574	-1.556	-1.538	-1.518	-1.498	-1.475	-1.454	-1.432	-1.409	-1.385	-1.360	-1.336	-1.311	-1.286	-1.261	-1.234	-1.208	-1.181	-1.154	-1.128	-1.100	-1.074	-1.046	-1.019	-0.991	-0.964	-0.938	-0.911	-0.885	-0.859	-0.834	-0.809	-0.785	-0.761	-0.736	-0.712	-0.691	-0.669	-0.649	-0.628	-0.609	-0.590	-0.572	-0.555	-0.538	-0.522	-0.507	-0.494	-0.480	-0.469	-0.456	-0.446	-0.435	-0.426	-0.416	-0.409	-0.402	-0.395	-0.390	-0.385	-0.380	-0.375	-0.371	-0.369	-0.366	-0.364	-0.362	-0.360	-0.359	-0.358	-0.359	-0.359	-0.358	-0.359	-0.359	-0.361	-0.361	-0.362	-0.362	-0.365	-0.366	-0.368	-0.369	-0.371	-0.374	-0.374	-0.376	-0.379	-0.379	-0.381	-0.381	-0.384	-0.385	-0.386	-0.388	-0.388	-0.389	-0.391	-0.391	-0.392	-0.394	-0.392	-0.394	-0.395	-0.395	-0.394	-0.394	-0.394	-0.394	-0.391	-0.391	-0.390	-0.389	-0.386	-0.385	-0.382	-0.380	-0.378	-0.374	-0.371	-0.369	-0.364	-0.360	-0.356	-0.351	-0.348	-0.342	-0.336	-0.331	-0.325	-0.320	-0.314	-0.308	-0.302	-0.295	-0.290	-0.282	-0.276	-0.270	-0.264	-0.258	-0.252	-0.245	-0.239	-0.234	-0.228	-0.222	-0.218	-0.211	-0.206	-0.202	-0.199	-0.195	-0.192	-0.189	-0.186	-0.185	-0.184	-0.184	-0.184	-0.184	-0.185	-0.186	-0.189	-0.192	-0.195	-0.199	-0.204	-0.208	-0.212	-0.219	-0.225	-0.232	-0.240	-0.248	-0.255	-0.264	-0.271	-0.280	-0.290	-0.299	-0.308	-0.319	-0.328	-0.338	-0.348	-0.356	-0.366	-0.375	-0.384	-0.392	-0.402	-0.410	-0.419	-0.426	-0.432	-0.440	-0.446	-0.451	-0.458	-0.462	-0.466	-0.469	-0.471	-0.474	-0.475	-0.476	-0.475	-0.475	-0.474	-0.470	-0.469	-0.464	-0.460	-0.455	-0.449	-0.442	-0.435	-0.428	-0.419	-0.409	-0.399	-0.389	-0.379	-0.368	-0.354	-0.342	-0.329	-0.315	-0.301	-0.288	-0.272	-0.258	-0.242	-0.228	-0.211	-0.195	-0.179	-0.162	-0.148	-0.131	-0.114	-0.096	-0.080	-0.065	-0.048	-0.031	-0.015	0.001	0.018	0.032	0.049	0.064	0.079	0.094	0.108	0.121	0.135	0.149	0.161	0.174	0.186	0.196	0.208	0.219	0.229	0.238	0.246	0.255	0.264	0.270	0.276	0.282	0.288	0.292	0.296	0.300	0.302	0.304	0.306	0.308	0.309	0.308	0.308	0.306	0.305	0.301	0.300	0.296	0.292	0.288	0.284	0.278	0.272	0.266	0.261	0.254	0.246	0.240	0.232	0.225	0.216	0.210	0.202	0.194	0.185	0.178	0.169	0.161	0.152	0.145	0.136	0.129	0.120	0.114	0.105	0.099	0.091	0.084	0.078	0.071	0.065	0.060	0.055	0.050	0.045	0.040	0.038	0.032	0.029	0.026	0.025	0.022	0.020	0.019	0.018	0.018	0.016	0.016	0.015	0.016	0.015	0.016	0.018	0.019	0.020	0.020	0.021	0.024	0.025	0.026	0.029	0.030	0.031	0.034	0.035	0.038	0.038	0.040	0.041	0.041	0.044	0.045	0.045	0.048	0.048	0.049	0.049	0.050	0.049	0.050	0.049	0.050	0.050	0.050	0.050	0.049	0.049	0.048	0.048	0.048	0.048	0.046	0.046	0.046	0.046	0.045	0.045	0.045	0.045	0.045	0.045	0.045	0.046	0.046	0.046	0.048	0.049	0.049	0.050	0.050	0.051	0.052	0.052	0.054	0.055	0.055	0.056	0.058	0.058	0.058	0.058	0.059	0.059	0.059	0.059	0.058	0.056	0.056	0.055	0.052	0.051	0.049	0.046	0.042	0.040	0.036	0.032	0.029	0.024	0.019	0.014	0.008	0.002	-0.004	-0.010	-0.016	-0.022	-0.030	-0.038	-0.044	-0.052	-0.059	-0.068	-0.075	-0.084	-0.091	-0.100	-0.108	-0.115	-0.124	-0.132	-0.140	-0.149	-0.156	-0.165	-0.171	-0.180	-0.188	-0.195	-0.202	-0.210	-0.218	-0.226	-0.232	-0.240	-0.246	-0.254	-0.261	-0.270	-0.278	-0.285	-0.292	-0.301	-0.310	-0.319	-0.326	-0.335	-0.344	-0.354	-0.364	-0.374	-0.384	-0.395	-0.408	-0.418	-0.430	-0.444	-0.456	-0.471	-0.485	-0.500	-0.516	-0.531	-0.548	-0.565	-0.582	-0.600	-0.618	-0.638	-0.655	-0.675	-0.695	-0.716	-0.736	-0.759	-0.780	-0.801	-0.822	-0.844	-0.868	-0.888	-0.910	-0.932	-0.955	-0.976	-0.999	-1.021	-1.042	-1.062	-1.085	-1.105	-1.125	-1.146	-1.165	-1.184	-1.201	-1.220	-1.238	-1.255	-1.271	-1.286	-1.301	-1.318	-1.331	-1.346	-1.359	-1.371	-1.384	-1.395	-1.406	-1.416	-1.426	-1.436	-1.446	-1.455	-1.464	-1.472	-1.480	-1.488	-1.495	-1.502	-1.510	-1.516	-1.524	-1.530	-1.536	-1.542	-1.549	-1.556	-1.562	-1.569	-1.576	-1.582	-1.589	-1.596	-1.604	-1.611	-1.619	-1.625	-1.634	-1.641	-1.649	-1.658	-1.666	-1.675	-1.684	-1.692	-1.701	-1.710	-1.719	-1.729	-1.738	-1.748	-1.756	-1.765	-1.775	-1.784	-1.794	-1.802	-1.812	-1.821	-1.830	-1.838	-1.848	-1.856	-1.864	-1.871	-1.880	-1.888	-1.894	-1.900	-1.908	-1.914	-1.920	-1.926	-1.932	-1.938	-1.942	-1.949	-1.954	-1.959	-1.964	-1.968	-1.972	-1.976	-1.980	-1.982	-1.986	-1.991	-1.994	-1.999	-2.001	-2.005	-2.009	-2.013	-2.016	-2.022	-2.026	-2.031	-2.036	-2.041	-2.046	-2.052	-2.059	-2.066	-2.072	-2.080	-2.088	-2.096	-2.106	-2.115	-2.125	-2.136	-2.146	-2.158	-2.169	-2.181	-2.194	-2.208	-2.221	-2.235	-2.250	-2.265	-2.281	-2.298	-2.314	-2.331	-2.348	-2.365	-2.384	-2.401	-2.420	-2.439	-2.458	-2.478	-2.498	-2.516	-2.536	-2.556	-2.576	-2.596	-2.616	-2.636	-2.656	-2.675	-2.695	-2.715	-2.735	-2.754	-2.774	-2.792	-2.812	-2.831	-2.848	-2.866	-2.884	-2.902	-2.920	-2.935	-2.952	-2.969	-2.985	-3.000	-3.015	-3.030	-3.044	-3.059	-3.072	-3.085	-3.098	-3.110	-3.122	-3.134	-3.144	-3.156	-3.166	-3.176	-3.185	-3.194	-3.204	-3.211	-3.220	-3.226	-3.234	-3.241	-3.248	-3.254	-3.261	-3.266	-3.271	-3.276	-3.280	-3.286	-3.290	-3.294	-3.298	-3.300	-3.304	-3.308	-3.309	-3.312	-3.315	-3.318	-3.320	-3.321	-3.324	-3.325	-3.328	-3.329	-3.330	-3.331	-3.332	-3.334	-3.336	-3.338	-3.338	-3.340	-3.341	-3.342	-3.344	-3.345	-3.346	-3.349	-3.350	-3.354	-3.355	-3.356	-3.360	-3.362	-3.364	-3.368	-3.370	-3.374	-3.376	-3.380	-3.385	-3.388	-3.392	-3.396	-3.401	-3.405	-3.410	-3.416	-3.421	-3.426	-3.432	-3.438	-3.444	-3.450	-3.455	-3.461	-3.469	-3.474	-3.480	-3.488	-3.492	-3.499	-3.506	-3.511	-3.519	-3.524	-3.529	-3.536	-3.541	-3.546	-3.550	-3.556	-3.560	-3.565	-3.568	-3.570	-3.574	-3.575	-3.576	-3.579	-3.580	-3.580	-3.580	-3.580	-3.579	-3.576	-3.574	-3.570	-3.568	-3.564	-3.559	-3.554	-3.549	-3.541	-3.535	-3.529	-3.520	-3.512	-3.504	-3.495	-3.485	-3.475	-3.465	-3.455	-3.445	-3.434	-3.422	-3.411	-3.400	-3.388	-3.376	-3.365	-3.354	-3.342	-3.331	-3.320	-3.309	-3.298	-3.285	-3.275	-3.264	-3.255	-3.245	-3.235	-3.226	-3.218	-3.209	-3.201	-3.194	-3.186	-3.180	-3.174	-3.168	-3.162	-3.159	-3.154	-3.150	-3.148	-3.145	-3.144	-3.142	-3.142	-3.142	-3.142	-3.144	-3.146	-3.149	-3.150	-3.155	-3.159	-3.164	-3.169	-3.174	-3.180	-3.188	-3.195	-3.204	-3.212	-3.222	-3.231	-3.242	-3.254	-3.266	-3.278	-3.291	-3.304	-3.318	-3.331	-3.346	-3.361	-3.378	-3.394	-3.410	-3.426	-3.444	-3.461	-3.480	-3.496	-3.515	-3.534	-3.552	-3.571	-3.590	-3.609	-3.626	-3.645	-3.662	-3.680	-3.698	-3.715	-3.731	-3.748	-3.762	-3.778	-3.790	-3.805	-3.816	-3.829	-3.838	-3.849	-3.856	-3.862	-3.869	-3.872	-3.876	-3.878	-3.878	-3.878	-3.875	-3.871	-3.865	-3.858	-3.849	-3.838	-3.825	-3.811	-3.796	-3.779	-3.760	-3.739	-3.718	-3.694	-3.669	-3.640	-3.612	-3.582	-3.550	-3.516	-3.482	-3.446	-3.409	-3.370	-3.330	-3.289	-3.246	-3.201	-3.158	-3.111	-3.065	-3.016	-2.968	-2.918	-2.869	-2.818	-2.765	-2.714	-2.659	-2.606	-2.551	-2.498	-2.441	-2.385	-2.330	-2.274	-2.216	-2.159	-2.101	-2.042	-1.985	-1.926	-1.868	-1.809	-1.751	-1.692	-1.634	-1.574	-1.515	-1.456	-1.396	-1.338	-1.278	-1.219	-1.159	-1.101	-1.041	-0.982	-0.924	-0.865	-0.806	-0.749	-0.691	-0.634	-0.575	-0.519	-0.462	-0.406	-0.351	-0.296	-0.241	-0.188	-0.134	-0.081	-0.031	0.021	0.070	0.120	0.168	0.215	0.261	0.306	0.350	0.392	0.434	0.475	0.512	0.550	0.586	0.621	0.654	0.686	0.715	0.742	0.769	0.794	0.816	0.836	0.855	0.872	0.888	0.900	0.911	0.920	0.928	0.932	0.934	0.935	0.932	0.929	0.922	0.914	0.901	0.889	0.874	0.855	0.835	0.814	0.789	0.761	0.731	0.700	0.665	0.629	0.590	0.549	0.506	0.461	0.412	0.362	0.310	0.256	0.200	0.141	0.080	0.018	-0.046	-0.112	-0.182	-0.252	-0.324	-0.399	-0.475	-0.551	-0.632	-0.712	-0.795	-0.878	-0.962	-1.049	-1.136	-1.224	-1.314	-1.405	-1.498	-1.590	-1.682	-1.776	-1.871	-1.968	-2.064	-2.160	-2.256	-2.354	-2.451	-2.548	-2.645	-2.742	-2.840	-2.938	-3.036	-3.132	-3.230	-3.325	-3.421	-3.518	-3.612	-3.708	-3.801	-3.895	-3.989	-4.080	-4.171	-4.262	-4.354	-4.442	-4.531	-4.619	-4.708	-4.794	-4.879	-4.962	-5.046	-5.130	-5.211	-5.292	-5.374	-5.452	-5.531	-5.610	-5.688	-5.762	-5.838	-5.911	-5.985	-6.058	-6.129	-6.200	-6.269	-6.339	-6.406	-6.472	-6.538	-6.602	-6.666	-6.729	-6.790	-6.851	-6.911	-6.969	-7.026	-7.082	-7.138	-7.191	-7.245	-7.296	-7.348	-7.398	-7.445	-7.492	-7.539	-7.582	-7.626	-7.669	-7.710	-7.749	-7.788	-7.825	-7.861	-7.896	-7.929	-7.962	-7.994	-8.024	-8.052	-8.081	-8.108	-8.134	-8.158	-8.182	-8.205	-8.228	-8.248	-8.268	-8.288	-8.306	-8.322	-8.340	-8.356	-8.371	-8.386	-8.400	-8.414	-8.428	-8.440	-8.452	-8.465	-8.475	-8.486	-8.496	-8.508	-8.518	-8.526	-8.536	-8.546	-8.555	-8.564	-8.571	-8.579	-8.586	-8.594	-8.601	-8.609	-8.614	-8.620	-8.626	-8.630	-8.635	-8.640	-8.644	-8.646	-8.649	-8.650	-8.652	-8.652	-8.652	-8.651	-8.648	-8.644	-8.640	-8.634	-8.628	-8.620	-8.611	-8.601	-8.589	-8.576	-8.564	-8.548	-8.530	-8.511	-8.490	-8.469	-8.445	-8.419	-8.392	-8.362	-8.332	-8.301	-8.266	-8.231	-8.194	-8.154	-8.113	-8.070	-8.026	-7.979	-7.931	-7.881	-7.830	-7.776	-7.721	-7.665	-7.608	-7.548	-7.486	-7.424	-7.360	-7.295	-7.229	-7.161	-7.091	-7.021	-6.951	-6.879	-6.806	-6.732	-6.658	-6.581	-6.506	-6.428	-6.351	-6.272	-6.194	-6.115	-6.035	-5.956	-5.876	-5.796	-5.716	-5.638	-5.558	-5.478	-5.398	-5.316	-5.236	-5.158	-5.078	-4.999	-4.921	-4.842	-4.765	-4.688	-4.611	-4.534	-4.458	-4.382	-4.308	-4.234	-4.160	-4.088	-4.015	-3.942	-3.872	-3.801	-3.731	-3.662	-3.594	-3.525	-3.458	-3.391	-3.325	-3.260	-3.194	-3.129	-3.066	-3.001	-2.939	-2.876	-2.814	-2.752	-2.690	-2.630	-2.569	-2.509	-2.449	-2.390	-2.330	-2.271	-2.212	-2.154	-2.096	-2.039	-1.980	-1.922	-1.865	-1.808	-1.751	-1.694	-1.639	-1.581	-1.525	-1.469	-1.412	-1.358	-1.302	-1.246	-1.191	-1.136	-1.081	-1.028	-0.972	-0.918	-0.864	-0.811	-0.758	-0.704	-0.651	-0.599	-0.546	-0.494	-0.442	-0.391	-0.340	-0.289	-0.239	-0.189	-0.139	-0.090	-0.041	0.008	0.055	0.101	0.148	0.195	0.240	0.285	0.330	0.374	0.418	0.460	0.502	0.544	0.585	0.625	0.664	0.704	0.741	0.778	0.815	0.850	0.886	0.919	0.952	0.985	1.016	1.048	1.076	1.106	1.134	1.161	1.188	1.214	1.239	1.262	1.285	1.308	1.329	1.349	1.369	1.388	1.406	1.422	1.439	1.455	1.471	1.485	1.498	1.511	1.524	1.536	1.548	1.558	1.569	1.578	1.589	1.599	1.606	1.616	1.625	1.634	1.641	1.649	1.659	1.666	1.674	1.681	1.690	1.699	1.706	1.716	1.725	1.734	1.742	1.752	1.762	1.774	1.784	1.795	1.805	1.816	1.829	1.841	1.854	1.868	1.880	1.894	1.908	1.921	1.936	1.950	1.964	1.979	1.994	2.007	2.024	2.038	2.052	2.068	2.081	2.096	2.110	2.124	2.138	2.150	2.162	2.175	2.186	2.198	2.209	2.219	2.229	2.238	2.246	2.254	2.261	2.266	2.272	2.279	2.281	2.286	2.289	2.290	2.292	2.292	2.292	2.291	2.290	2.289	2.285	2.281	2.276	2.272	2.266	2.260	2.254	2.246	2.240	2.231	2.224	2.215	2.206	2.198	2.188	2.179	2.169	2.159	2.149	2.140	2.130	2.120	2.110	2.099	2.090	2.080	2.070	2.061	2.052	2.042	2.034	2.025	2.016	2.009	2.000	1.992	1.985	1.979	1.971	1.965	1.958	1.951	1.945	1.940	1.934	1.929	1.922	1.919	1.914	1.910	1.904	1.900	1.896	1.891	1.888	1.884	1.879	1.875	1.871	1.868	1.864	1.860	1.856	1.852	1.848	1.842	1.839	1.834	1.830	1.826	1.821	1.816	1.810	1.805	1.799	1.792	1.788	1.781	1.775	1.769	1.760	1.754	1.746	1.739	1.730	1.722	1.714	1.706	1.698	1.688	1.678	1.669	1.658	1.648	1.636	1.625	1.614	1.601	1.589	1.578	1.564	1.551	1.538	1.522	1.508	1.492	1.478	1.461	1.445	1.429	1.411	1.394	1.375	1.356	1.338	1.316	1.296	1.275	1.254	1.231	1.209	1.185	1.161	1.136	1.111	1.085	1.059	1.031	1.004	0.975	0.946	0.916	0.886	0.856	0.825	0.792	0.761	0.730	0.696	0.662	0.630	0.595	0.561	0.528	0.492	0.458	0.424	0.389	0.355	0.320	0.286	0.251	0.218	0.184	0.150	0.116	0.085	0.052	0.021	-0.010	-0.040	-0.070	-0.099	-0.128	-0.155	-0.181	-0.208	-0.234	-0.256	-0.280	-0.301	-0.322	-0.344	-0.364	-0.382	-0.400	-0.416	-0.432	-0.448	-0.461	-0.475	-0.489	-0.500	-0.511	-0.522	-0.532	-0.541	-0.550	-0.559	-0.566	-0.574	-0.582	-0.590	-0.598	-0.604	-0.611	-0.619	-0.626	-0.632	-0.640	-0.649	-0.655	-0.665	-0.674	-0.682	-0.692	-0.704	-0.714	-0.726	-0.738	-0.751	-0.765	-0.780	-0.795	-0.810	-0.828	-0.844	-0.862	-0.881	-0.900	-0.920	-0.940	-0.962	-0.984	-1.008	-1.030	-1.054	-1.079	-1.101	-1.126	-1.152	-1.178	-1.204	-1.230	-1.256	-1.282	-1.309	-1.334	-1.360	-1.385	-1.411	-1.436	-1.461	-1.485	-1.510	-1.534	-1.558	-1.580	-1.601	-1.622	-1.644	-1.665	-1.685	-1.702	-1.722	-1.739	-1.756	-1.772	-1.788	-1.802	-1.815	-1.829	-1.841	-1.854	-1.864	-1.875	-1.885	-1.894	-1.901	-1.909	-1.918	-1.924	-1.930	-1.936	-1.941	-1.948	-1.952	-1.958	-1.962	-1.966	-1.971	-1.975	-1.980	-1.984	-1.989	-1.994	-1.999	-2.002	-2.009	-2.013	-2.019	-2.025	-2.031	-2.038	-2.045	-2.052	-2.061	-2.069	-2.078	-2.088	-2.098	-2.108	-2.118	-2.130	-2.141	-2.152	-2.165	-2.178	-2.192	-2.206	-2.220	-2.235	-2.249	-2.264	-2.280	-2.296	-2.311	-2.328	-2.344	-2.361	-2.376	-2.394	-2.410	-2.426	-2.442	-2.458	-2.475	-2.490	-2.506	-2.520	-2.536	-2.550	-2.565	-2.579	-2.591	-2.605	-2.618	-2.630	-2.641	-2.652	-2.662	-2.672	-2.681	-2.689	-2.698	-2.705	-2.711	-2.718	-2.722	-2.728	-2.731	-2.734	-2.738	-2.740	-2.741	-2.741	-2.741	-2.741	-2.740	-2.739	-2.738	-2.734	-2.731	-2.726	-2.722	-2.718	-2.712	-2.708	-2.701	-2.695	-2.688	-2.680	-2.671	-2.664	-2.655	-2.648	-2.639	-2.629	-2.619	-2.610	-2.599	-2.589	-2.578	-2.568	-2.555	-2.544	-2.534	-2.521	-2.510	-2.498	-2.486	-2.475	-2.461	-2.450	-2.439	-2.426	-2.412	-2.401	-2.388	-2.376	-2.364	-2.352	-2.340	-2.329	-2.316	-2.304	-2.294	-2.282	-2.271	-2.260	-2.249	-2.239	-2.229	-2.219	-2.209	-2.200	-2.191	-2.182	-2.175	-2.166	-2.159	-2.151	-2.144	-2.139	-2.132	-2.125	-2.121	-2.116	-2.111	-2.108	-2.102	-2.100	-2.096	-2.094	-2.091	-2.090	-2.088	-2.088	-2.086	-2.086	-2.086	-2.086	-2.086	-2.088	-2.089	-2.089	-2.091	-2.091	-2.094	-2.095	-2.098	-2.100	-2.102	-2.104	-2.108	-2.109	-2.111	-2.115	-2.116	-2.119	-2.121	-2.124	-2.126	-2.130	-2.132	-2.134	-2.136	-2.139	-2.140	-2.142	-2.144	-2.146	-2.148	-2.150	-2.151	-2.151	-2.154	-2.154	-2.155	-2.156	-2.158	-2.158	-2.159	-2.160	-2.160	-2.160	-2.161	-2.161	-2.161	-2.162	-2.164	-2.164	-2.165	-2.166	-2.168	-2.169	-2.170	-2.171	-2.172	-2.174	-2.178	-2.180	-2.182	-2.185	-2.190	-2.194	-2.199	-2.204	-2.209	-2.215	-2.220	-2.229	-2.235	-2.244	-2.252	-2.261	-2.271	-2.282	-2.292	-2.305	-2.318	-2.330	-2.345	-2.359	-2.374	-2.390	-2.408	-2.425	-2.442	-2.461	-2.481	-2.501	-2.521	-2.544	-2.565	-2.588	-2.611	-2.635	-2.659	-2.682	-2.709	-2.734	-2.760	-2.785	-2.811	-2.839	-2.865	-2.891	-2.919	-2.946	-2.971	-2.999	-3.025	-3.051	-3.079	-3.104	-3.130	-3.154	-3.180	-3.204	-3.229	-3.252	-3.275	-3.299	-3.320	-3.341	-3.362	-3.382	-3.401	-3.420	-3.439	-3.455	-3.472	-3.489	-3.504	-3.519	-3.532	-3.546	-3.559	-3.570	-3.581	-3.591	-3.602	-3.611	-3.620	-3.629	-3.638	-3.644	-3.651	-3.658	-3.664	-3.670	-3.676	-3.681	-3.686	-3.690	-3.696	-3.700	-3.705	-3.709	-3.712	-3.716	-3.721	-3.725	-3.729	-3.732	-3.736	-3.740	-3.744	-3.748	-3.751	-3.756	-3.760	-3.765	-3.770	-3.774	-3.779	-3.784	-3.788	-3.794	-3.799	-3.804	-3.809	-3.814	-3.819	-3.824	-3.830	-3.835	-3.841	-3.848	-3.854	-3.859	-3.864	-3.870	-3.876	-3.881	-3.888	-3.892	-3.899	-3.904	-3.911	-3.916	-3.921	-3.928	-3.934	-3.939	-3.945	-3.950	-3.956	-3.961	-3.966	-3.971	-3.976	-3.981	-3.986	-3.991	-3.996	-4.000	-4.005	-4.009	-4.012	-4.016	-4.021	-4.024	-4.028	-4.030	-4.032	-4.035	-4.037	-4.039	-4.041	-4.041	-4.043	-4.043	-4.043	-4.043	-4.041	-4.041	-4.040	-4.037	-4.036	-4.034	-4.030	-4.026	-4.022	-4.019	-4.014	-4.009	-4.003	-3.996	-3.991	-3.985	-3.979	-3.971	-3.964	-3.956	-3.949	-3.940	-3.931	-3.924	-3.914	-3.906	-3.896	-3.889	-3.879	-3.870	-3.861	-3.851	-3.844	-3.835	-3.826	-3.818	-3.809	-3.800	-3.791	-3.784	-3.775	-3.768	-3.761	-3.755	-3.748	-3.741	-3.735	-3.729	-3.725	-3.719	-3.715	-3.710	-3.708	-3.702	-3.700	-3.698	-3.694	-3.691	-3.690	-3.689	-3.689	-3.688	-3.686	-3.688	-3.686	-3.688	-3.688	-3.689	-3.690	-3.692	-3.694	-3.696	-3.699	-3.701	-3.704	-3.708	-3.711	-3.715	-3.719	-3.724	-3.728	-3.731	-3.735	-3.741	-3.746	-3.750	-3.756	-3.761	-3.766	-3.772	-3.779	-3.784	-3.790	-3.796	-3.802	-3.809	-3.814	-3.821	-3.828	-3.835	-3.841	-3.849	-3.855	-3.861	-3.869	-3.876	-3.884	-3.892	-3.899	-3.906	-3.914	-3.921	-3.929	-3.936	-3.945	-3.952	-3.961	-3.969	-3.978	-3.985	-3.994	-4.003	-4.011	-4.019	-4.028	-4.036	-4.045	-4.055	-4.064	-4.072	-4.082	-4.091	-4.101	-4.110	-4.120	-4.130	-4.139	-4.150	-4.159	-4.169	-4.180	-4.190	-4.200	-4.210	-4.220	-4.229	-4.240	-4.250	-4.260	-4.270	-4.280	-4.290	-4.300	-4.310	-4.319	-4.329	-4.338	-4.346	-4.355	-4.364	-4.371	-4.379	-4.386	-4.394	-4.400	-4.408	-4.414	-4.419	-4.425	-4.429	-4.432	-4.438	-4.440	-4.444	-4.446	-4.446	-4.448	-4.449	-4.449	-4.448	-4.448	-4.446	-4.444	-4.440	-4.438	-4.435	-4.430	-4.425	-4.421	-4.415	-4.409	-4.402	-4.395	-4.388	-4.379	-4.371	-4.362	-4.352	-4.344	-4.334	-4.324	-4.312	-4.301	-4.291	-4.280	-4.268	-4.256	-4.245	-4.232	-4.220	-4.208	-4.195	-4.182	-4.169	-4.158	-4.144	-4.130	-4.116	-4.104	-4.090	-4.077	-4.065	-4.050	-4.037	-4.025	-4.011	-3.998	-3.984	-3.971	-3.958	-3.945	-3.932	-3.919	-3.906	-3.892	-3.880	-3.866	-3.855	-3.842	-3.829	-3.816	-3.804	-3.792	-3.780	-3.769	-3.756	-3.744	-3.732	-3.721	-3.709	-3.698	-3.686	-3.674	-3.662	-3.651	-3.640	-3.629	-3.619	-3.608	-3.598	-3.586	-3.576	-3.565	-3.555	-3.545	-3.535	-3.525	-3.516	-3.505	-3.496	-3.485	-3.476	-3.466	-3.458	-3.448	-3.438	-3.428	-3.420	-3.410	-3.400	-3.391	-3.380	-3.371	-3.361	-3.351	-3.342	-3.332	-3.322	-3.312	-3.304	-3.292	-3.282	-3.272	-3.261	-3.250	-3.239	-3.229	-3.218	-3.206	-3.194	-3.182	-3.170	-3.156	-3.144	-3.131	-3.119	-3.105	-3.091	-3.079	-3.064	-3.050	-3.034	-3.019	-3.004	-2.989	-2.972	-2.959	-2.941	-2.926	-2.909	-2.894	-2.876	-2.860	-2.844	-2.828	-2.810	-2.794	-2.776	-2.760	-2.744	-2.728	-2.712	-2.695	-2.680	-2.665	-2.650	-2.635	-2.620	-2.606	-2.594	-2.581	-2.568	-2.556	-2.545	-2.535	-2.525	-2.516	-2.508	-2.500	-2.492	-2.486	-2.481	-2.478	-2.474	-2.471	-2.470	-2.470	-2.469	-2.471	-2.472	-2.475	-2.479	-2.484	-2.490	-2.495	-2.502	-2.511	-2.519	-2.528	-2.538	-2.549	-2.560	-2.571	-2.582	-2.595	-2.609	-2.621	-2.635	-2.648	-2.661	-2.675	-2.688	-2.702	-2.715	-2.728	-2.741	-2.754	-2.765	-2.778	-2.789	-2.799	-2.809	-2.819	-2.826	-2.835	-2.841	-2.846	-2.851	-2.856	-2.859	-2.860	-2.861	-2.862	-2.860	-2.859	-2.856	-2.852	-2.848	-2.842	-2.835	-2.826	-2.818	-2.808	-2.798	-2.785	-2.774	-2.760	-2.745	-2.731	-2.716	-2.700	-2.684	-2.668	-2.650	-2.631	-2.614	-2.596	-2.578	-2.559	-2.541	-2.522	-2.504	-2.486	-2.468	-2.449	-2.430	-2.414	-2.396	-2.380	-2.365	-2.350	-2.335	-2.320	-2.306	-2.294	-2.281	-2.269	-2.260	-2.250	-2.241	-2.232	-2.225	-2.219	-2.214	-2.209	-2.205	-2.204	-2.200	-2.200	-2.200	-2.200	-2.201	-2.205	-2.208	-2.211	-2.216	-2.222	-2.229	-2.235	-2.244	-2.251	-2.260	-2.269	-2.280	-2.290	-2.301	-2.312	-2.324	-2.336	-2.349	-2.360	-2.374	-2.386	-2.399	-2.414	-2.426	-2.439	-2.454	-2.466	-2.480	-2.494	-2.505	-2.519	-2.532	-2.544	-2.556	-2.568	-2.579	-2.591	-2.601	-2.611	-2.620	-2.630	-2.639	-2.646	-2.655	-2.662	-2.669	-2.675	-2.680	-2.685	-2.690	-2.694	-2.696	-2.699	-2.701	-2.702	-2.702	-2.701	-2.701	-2.699	-2.696	-2.692	-2.690	-2.686	-2.681	-2.675	-2.669	-2.662	-2.655	-2.646	-2.638	-2.629	-2.619	-2.609	-2.598	-2.588	-2.575	-2.562	-2.550	-2.538	-2.524	-2.510	-2.498	-2.482	-2.468	-2.452	-2.439	-2.424	-2.408	-2.392	-2.379	-2.364	-2.348	-2.332	-2.318	-2.304	-2.289	-2.275	-2.260	-2.248	-2.234	-2.221	-2.209	-2.196	-2.185	-2.174	-2.164	-2.154	-2.145	-2.138	-2.129	-2.122	-2.116	-2.110	-2.106	-2.101	-2.099	-2.096	-2.094	-2.094	-2.094	-2.095	-2.096	-2.099	-2.101	-2.106	-2.110	-2.118	-2.122	-2.130	-2.138	-2.145	-2.154	-2.164	-2.174	-2.184	-2.195	-2.206	-2.216	-2.228	-2.240	-2.251	-2.262	-2.275	-2.288	-2.299	-2.310	-2.321	-2.332	-2.344	-2.355	-2.364	-2.374	-2.382	-2.390	-2.398	-2.404	-2.410	-2.415	-2.420	-2.422	-2.425	-2.426	-2.426	-2.426	-2.425	-2.424	-2.421	-2.416	-2.410	-2.405	-2.398	-2.390	-2.381	-2.371	-2.360	-2.349	-2.336	-2.324	-2.310	-2.298	-2.282	-2.266	-2.251	-2.236	-2.219	-2.202	-2.186	-2.170	-2.152	-2.135	-2.118	-2.102	-2.085	-2.069	-2.052	-2.036	-2.021	-2.006	-1.991	-1.978	-1.964	-1.951	-1.940	-1.928	-1.916	-1.906	-1.896	-1.888	-1.881	-1.872	-1.866	-1.860	-1.855	-1.850	-1.846	-1.844	-1.841	-1.840	-1.839	-1.838	-1.836	-1.838	-1.838	-1.839	-1.840	-1.841	-1.844	-1.846	-1.849	-1.851	-1.852	-1.856	-1.859	-1.861	-1.864	-1.865	-1.868	-1.869	-1.870	-1.871	-1.871	-1.871	-1.872	-1.871	-1.871	-1.870	-1.868	-1.865	-1.862	-1.859	-1.855	-1.850	-1.846	-1.840	-1.832	-1.828	-1.820	-1.812	-1.805	-1.795	-1.788	-1.778	-1.768	-1.758	-1.746	-1.735	-1.724	-1.712	-1.700	-1.689	-1.676	-1.662	-1.650	-1.636	-1.624	-1.610	-1.596	-1.582	-1.570	-1.556	-1.542	-1.530	-1.516	-1.502	-1.490	-1.476	-1.464	-1.451	-1.438	-1.425	-1.414	-1.401	-1.390	-1.378	-1.366	-1.355	-1.345	-1.334	-1.324	-1.314	-1.304	-1.295	-1.286	-1.276	-1.269	-1.261	-1.252	-1.248	-1.240	-1.234	-1.229	-1.224	-1.219	-1.214	-1.211	-1.208	-1.205	-1.201	-1.200	-1.199	-1.198	-1.196	-1.196	-1.196	-1.198	-1.198	-1.200	-1.201	-1.205	-1.206	-1.210	-1.212	-1.218	-1.220	-1.225	-1.230	-1.234	-1.239	-1.244	-1.250	-1.254	-1.260	-1.265	-1.271	-1.276	-1.281	-1.288	-1.292	-1.298	-1.301	-1.305	-1.309	-1.312	-1.316	-1.319	-1.322	-1.324	-1.325	-1.326	-1.326	-1.328	-1.326	-1.326	-1.325	-1.322	-1.320	-1.318	-1.312	-1.309	-1.302	-1.298	-1.291	-1.286	-1.279	-1.271	-1.264	-1.256	-1.246	-1.238	-1.228	-1.219	-1.209	-1.199	-1.188	-1.179	-1.168	-1.156	-1.146	-1.135	-1.125	-1.114	-1.104	-1.092	-1.082	-1.072	-1.064	-1.054	-1.045	-1.036	-1.029	-1.020	-1.014	-1.006	-1.000	-0.992	-0.988	-0.982	-0.978	-0.974	-0.970	-0.968	-0.965	-0.962	-0.960	-0.959	-0.959	-0.959	-0.959	-0.959	-0.960	-0.960	-0.961	-0.964	-0.966	-0.968	-0.969	-0.972	-0.974	-0.976	-0.980	-0.981	-0.984	-0.986	-0.989	-0.990	-0.991	-0.994	-0.994	-0.995	-0.996	-0.996	-0.996	-0.995	-0.994	-0.991	-0.990	-0.986	-0.982	-0.978	-0.972	-0.968	-0.961	-0.952	-0.945	-0.935	-0.925	-0.915	-0.904	-0.892	-0.878	-0.864	-0.850	-0.835	-0.818	-0.801	-0.784	-0.765	-0.745	-0.725	-0.705	-0.684	-0.662	-0.640	-0.616	-0.592	-0.569	-0.544	-0.519	-0.492	-0.468	-0.441	-0.415	-0.389	-0.361	-0.335	-0.308	-0.281	-0.254	-0.226	-0.200	-0.172	-0.146	-0.120	-0.094	-0.070	-0.044	-0.020	0.004	0.028	0.051	0.074	0.095	0.118	0.138	0.156	0.176	0.194	0.211	0.229	0.245	0.260	0.274	0.288	0.301	0.312	0.324	0.334	0.344	0.352	0.361	0.369	0.375	0.381	0.386	0.391	0.395	0.399	0.402	0.405	0.406	0.409	0.410	0.409	0.410	0.410	0.409	0.409	0.408	0.406	0.405	0.402	0.401	0.398	0.396	0.394	0.390	0.389	0.385	0.382	0.380	0.376	0.374	0.372	0.369	0.366	0.365	0.361	0.359	0.358	0.356	0.355	0.352	0.350	0.349	0.349	0.346	0.346	0.345	0.345	0.345	0.346	0.346	0.346	0.348	0.350	0.351	0.352	0.355	0.358	0.360	0.362	0.368	0.371	0.375	0.379	0.384	0.389	0.394	0.400	0.406	0.412	0.419	0.425	0.431	0.439	0.448	0.454	0.461	0.469	0.476	0.484	0.491	0.499	0.505	0.514	0.521	0.529	0.535	0.542	0.549	0.554	0.560	0.566	0.571	0.575	0.580	0.584	0.588	0.590	0.591	0.594	0.595	0.595	0.595	0.595	0.594	0.592	0.590	0.588	0.585	0.581	0.578	0.572	0.568	0.562	0.556	0.551	0.544	0.538	0.531	0.524	0.516	0.510	0.501	0.495	0.488	0.481	0.474	0.468	0.461	0.455	0.448	0.441	0.436	0.431	0.428	0.422	0.419	0.416	0.414	0.411	0.410	0.410	0.409	0.410	0.410	0.412	0.414	0.416	0.421	0.424	0.429	0.434	0.441	0.446	0.454	0.461	0.470	0.479	0.488	0.498	0.507	0.518	0.529	0.539	0.551	0.562	0.575	0.588	0.600	0.614	0.626	0.639	0.652	0.666	0.680	0.692	0.706	0.720	0.732	0.746	0.759	0.774	0.786	0.800	0.814	0.826	0.839	0.852	0.865	0.878	0.890	0.902	0.915	0.928	0.939	0.951	0.961	0.974	0.984	0.995	1.006	1.016	1.028	1.036	1.048	1.056	1.064	1.074	1.082	1.090	1.098	1.105	1.112	1.119	1.125	1.130	1.136	1.141	1.146	1.150	1.155	1.158	1.160	1.162	1.165	1.168	1.169	1.169	1.170	1.170	1.170	1.169	1.166	1.165	1.162	1.160	1.158	1.154	1.149	1.146	1.141	1.136	1.131	1.126	1.120	1.115	1.109	1.104	1.098	1.090	1.084	1.076	1.070	1.064	1.056	1.049	1.042	1.036	1.029	1.021	1.015	1.010	1.002	0.996	0.990	0.984	0.978	0.972	0.966	0.961	0.958	0.952	0.948	0.944	0.939	0.936	0.931	0.929	0.925	0.922	0.919	0.916	0.912	0.910	0.908	0.905	0.904	0.901	0.899	0.896	0.895	0.892	0.891	0.889	0.886	0.885	0.882	0.881	0.879	0.875	0.874	0.870	0.868	0.865	0.861	0.859	0.855	0.851	0.849	0.845	0.841	0.836	0.832	0.829	0.825	0.821	0.818	0.812	0.809	0.805	0.800	0.796	0.791	0.788	0.782	0.779	0.775	0.770	0.766	0.764	0.759	0.755	0.751	0.749	0.745	0.741	0.739	0.735	0.731	0.729	0.726	0.722	0.720	0.718	0.715	0.712	0.710	0.708	0.705	0.702	0.700	0.696	0.695	0.692	0.689	0.686	0.684	0.680	0.676	0.672	0.669	0.665	0.661	0.656	0.652	0.646	0.641	0.635	0.631	0.625	0.619	0.611	0.605	0.599	0.591	0.585	0.579	0.571	0.562	0.556	0.549	0.541	0.532	0.525	0.518	0.510	0.501	0.494	0.488	0.480	0.471	0.464	0.456	0.450	0.441	0.435	0.429	0.421	0.415	0.409	0.402	0.396	0.390	0.385	0.379	0.374	0.368	0.362	0.358	0.352	0.346	0.342	0.338	0.330	0.325	0.319	0.314	0.308	0.301	0.296	0.289	0.282	0.275	0.266	0.259	0.250	0.242	0.234	0.224	0.214	0.202	0.191	0.180	0.169	0.156	0.144	0.130	0.116	0.102	0.088	0.072	0.059	0.042	0.026	0.010	-0.006	-0.024	-0.040	-0.059	-0.076	-0.094	-0.111	-0.130	-0.148	-0.165	-0.182	-0.201	-0.218	-0.236	-0.252	-0.270	-0.288	-0.305	-0.321	-0.338	-0.354	-0.369	-0.385	-0.400	-0.414	-0.429	-0.442	-0.456	-0.469	-0.481	-0.494	-0.505	-0.518	-0.528	-0.538	-0.548	-0.558	-0.568	-0.578	-0.585	-0.594	-0.602	-0.610	-0.618	-0.625	-0.632	-0.640	-0.646	-0.654	-0.660	-0.666	-0.672	-0.679	-0.685	-0.691	-0.696	-0.704	-0.709	-0.715	-0.721	-0.726	-0.732	-0.738	-0.744	-0.749	-0.755	-0.760	-0.766	-0.772	-0.779	-0.784	-0.790	-0.795	-0.800	-0.808	-0.812	-0.819	-0.822	-0.829	-0.834	-0.839	-0.844	-0.849	-0.854	-0.859	-0.862	-0.866	-0.872	-0.876	-0.880	-0.884	-0.888	-0.891	-0.894	-0.898	-0.900	-0.902	-0.905	-0.908	-0.910	-0.911	-0.912	-0.916	-0.918	-0.919	-0.920	-0.922	-0.924	-0.925	-0.926	-0.930	-0.931	-0.932	-0.932	-0.935	-0.938	-0.940	-0.941	-0.944	-0.948	-0.949	-0.952	-0.956	-0.960	-0.964	-0.968	-0.972	-0.978	-0.982	-0.989	-0.995	-1.002	-1.009	-1.018	-1.025	-1.034	-1.042	-1.052	-1.062	-1.072	-1.084	-1.095	-1.108	-1.119	-1.131	-1.145	-1.158	-1.171	-1.185	-1.200	-1.216	-1.231	-1.246	-1.261	-1.278	-1.294	-1.310	-1.326	-1.342	-1.360	-1.378	-1.394	-1.411	-1.429	-1.445	-1.464	-1.480	-1.499	-1.515	-1.532	-1.549	-1.566	-1.584	-1.600	-1.616	-1.634	-1.651	-1.668	-1.682	-1.699	-1.715	-1.729	-1.745	-1.760	-1.775	-1.790	-1.804	-1.819	-1.832	-1.846	-1.860	-1.872	-1.886	-1.899	-1.911	-1.924	-1.936	-1.949	-1.960	-1.971	-1.982	-1.992	-2.004	-2.015	-2.025	-2.035	-2.044	-2.054	-2.062	-2.072	-2.081	-2.089	-2.098	-2.105	-2.114	-2.120	-2.128	-2.134	-2.140	-2.146	-2.151	-2.158	-2.162	-2.168	-2.172	-2.176	-2.181	-2.184	-2.188	-2.191	-2.195	-2.198	-2.200	-2.202	-2.205	-2.208	-2.209	-2.211	-2.212	-2.214	-2.215	-2.218	-2.219	-2.220	-2.221	-2.222	-2.224	-2.225	-2.226	-2.228	-2.230	-2.231	-2.234	-2.236	-2.238	-2.240	-2.242	-2.245	-2.249	-2.251	-2.255	-2.260	-2.264	-2.268	-2.272	-2.278	-2.282	-2.289	-2.294	-2.301	-2.308	-2.314	-2.321	-2.329	-2.336	-2.344	-2.352	-2.361	-2.370	-2.379	-2.388	-2.395	-2.405	-2.414	-2.422	-2.432	-2.441	-2.451	-2.460	-2.469	-2.478	-2.486	-2.495	-2.502	-2.510	-2.518	-2.525	-2.531	-2.538	-2.544	-2.550	-2.554	-2.560	-2.562	-2.566	-2.569	-2.571	-2.572	-2.575	-2.575	-2.575	-2.574	-2.571	-2.570	-2.568	-2.565	-2.560	-2.556	-2.550	-2.545	-2.539	-2.531	-2.524	-2.516	-2.508	-2.500	-2.491	-2.481	-2.471	-2.461	-2.451	-2.440	-2.430	-2.420	-2.409	-2.399	-2.388	-2.376	-2.365	-2.355	-2.344	-2.332	-2.322	-2.311	-2.301	-2.292	-2.282	-2.272	-2.265	-2.256	-2.248	-2.240	-2.234	-2.226	-2.220	-2.215	-2.210	-2.205	-2.201	-2.198	-2.195	-2.192	-2.191	-2.189	-2.189	-2.189	-2.189	-2.190	-2.194	-2.195	-2.199	-2.202	-2.206	-2.211	-2.218	-2.224	-2.230	-2.238	-2.245	-2.254	-2.264	-2.272	-2.282	-2.294	-2.305	-2.316	-2.330	-2.344	-2.356	-2.370	-2.385	-2.401	-2.416	-2.432	-2.449	-2.466	-2.484	-2.502	-2.520	-2.539	-2.558	-2.578	-2.596	-2.615	-2.635	-2.655	-2.675	-2.695	-2.715	-2.735	-2.754	-2.774	-2.791	-2.810	-2.829	-2.846	-2.862	-2.879	-2.895	-2.910	-2.925	-2.938	-2.950	-2.961	-2.971	-2.980	-2.988	-2.994	-3.000	-3.004	-3.006	-3.008	-3.008	-3.005	-3.001	-2.996	-2.989	-2.981	-2.971	-2.959	-2.945	-2.929	-2.912	-2.892	-2.872	-2.850	-2.826	-2.799	-2.772	-2.744	-2.712	-2.680	-2.645	-2.610	-2.572	-2.535	-2.494	-2.454	-2.410	-2.366	-2.321	-2.274	-2.226	-2.179	-2.129	-2.078	-2.026	-1.974	-1.920	-1.866	-1.811	-1.756	-1.699	-1.642	-1.585	-1.528	-1.469	-1.410	-1.351	-1.291	-1.232	-1.171	-1.110	-1.050	-0.990	-0.929	-0.868	-0.806	-0.745	-0.685	-0.624	-0.562	-0.500	-0.440	-0.380	-0.319	-0.258	-0.198	-0.138	-0.078	-0.018	0.042	0.101	0.159	0.218	0.276	0.332	0.390	0.446	0.501	0.558	0.611	0.665	0.718	0.769	0.820	0.870	0.919	0.968	1.016	1.062	1.106	1.151	1.194	1.235	1.276	1.314	1.351	1.388	1.422	1.456	1.486	1.518	1.545	1.571	1.598	1.619	1.641	1.660	1.678	1.692	1.708	1.719	1.729	1.736	1.741	1.744	1.746	1.745	1.741	1.738	1.729	1.720	1.708	1.694	1.678	1.659	1.638	1.615	1.589	1.561	1.531	1.499	1.466	1.429	1.390	1.349	1.305	1.259	1.211	1.161	1.109	1.054	0.998	0.940	0.879	0.818	0.752	0.685	0.618	0.548	0.475	0.400	0.326	0.249	0.169	0.089	0.006	-0.078	-0.162	-0.248	-0.336	-0.425	-0.515	-0.605	-0.698	-0.790	-0.884	-0.979	-1.075	-1.171	-1.269	-1.365	-1.464	-1.562	-1.661	-1.760	-1.860	-1.959	-2.059	-2.159	-2.259	-2.358	-2.456	-2.556	-2.655	-2.755	-2.852	-2.951	-3.049	-3.146	-3.242	-3.340	-3.435	-3.531	-3.625	-3.719	-3.811	-3.904	-3.996	-4.088	-4.178	-4.268	-4.355	-4.444	-4.530	-4.618	-4.702	-4.786	-4.869	-4.952	-5.034	-5.114	-5.192	-5.271	-5.349	-5.425	-5.500	-5.574	-5.648	-5.720	-5.791	-5.861	-5.929	-5.996	-6.062	-6.128	-6.191	-6.255	-6.315	-6.375	-6.435	-6.491	-6.548	-6.602	-6.658	-6.709	-6.760	-6.810	-6.858	-6.904	-6.949	-6.994	-7.036	-7.078	-7.116	-7.156	-7.194	-7.229	-7.262	-7.296	-7.329	-7.359	-7.389	-7.416	-7.444	-7.469	-7.494	-7.516	-7.540	-7.560	-7.581	-7.601	-7.619	-7.638	-7.654	-7.670	-7.686	-7.700	-7.714	-7.728	-7.740	-7.752	-7.765	-7.776	-7.788	-7.799	-7.809	-7.819	-7.829	-7.839	-7.848	-7.856	-7.865	-7.874	-7.882	-7.892	-7.900	-7.909	-7.916	-7.925	-7.934	-7.941	-7.948	-7.956	-7.964	-7.970	-7.976	-7.984	-7.989	-7.995	-8.001	-8.005	-8.009	-8.012	-8.016	-8.018	-8.019	-8.020	-8.020	-8.019	-8.016	-8.012	-8.008	-8.001	-7.995	-7.986	-7.978	-7.966	-7.954	-7.939	-7.924	-7.906	-7.886	-7.866	-7.844	-7.819	-7.792	-7.765	-7.735	-7.702	-7.670	-7.635	-7.596	-7.558	-7.516	-7.474	-7.429	-7.381	-7.332	-7.282	-7.230	-7.176	-7.121	-7.064	-7.004	-6.944	-6.881	-6.819	-6.752	-6.686	-6.619	-6.549	-6.479	-6.408	-6.334	-6.260	-6.186	-6.110	-6.035	-5.956	-5.879	-5.800	-5.720	-5.640	-5.560	-5.480	-5.399	-5.316	-5.236	-5.154	-5.071	-4.990	-4.906	-4.824	-4.742	-4.660	-4.579	-4.498	-4.416	-4.335	-4.254	-4.172	-4.093	-4.012	-3.934	-3.854	-3.775	-3.698	-3.620	-3.544	-3.468	-3.391	-3.316	-3.242	-3.168	-3.095	-3.022	-2.950	-2.879	-2.809	-2.739	-2.669	-2.601	-2.534	-2.466	-2.400	-2.334	-2.269	-2.205	-2.141	-2.078	-2.015	-1.954	-1.891	-1.831	-1.770	-1.711	-1.651	-1.594	-1.535	-1.478	-1.420	-1.364	-1.308	-1.252	-1.196	-1.141	-1.088	-1.032	-0.979	-0.925	-0.871	-0.820	-0.766	-0.714	-0.662	-0.610	-0.559	-0.506	-0.456	-0.405	-0.354	-0.302	-0.254	-0.204	-0.154	-0.102	-0.055	-0.005	0.044	0.092	0.141	0.190	0.239	0.288	0.335	0.382	0.430	0.476	0.524	0.571	0.618	0.664	0.709	0.754	0.799	0.842	0.886	0.930	0.974	1.016	1.058	1.100	1.140	1.181	1.221	1.259	1.298	1.335	1.372	1.410	1.446	1.481	1.514	1.549	1.581	1.614	1.645	1.675	1.705	1.735	1.762	1.791	1.818	1.842	1.869	1.892	1.918	1.940	1.962	1.984	2.005	2.025	2.046	2.064	2.084	2.101	2.119	2.135	2.151	2.168	2.184	2.199	2.214	2.229	2.244	2.258	2.272	2.286	2.299	2.312	2.325	2.340	2.352	2.366	2.379	2.392	2.405	2.419	2.432	2.445	2.459	2.472	2.486	2.501	2.514	2.529	2.542	2.558	2.571	2.586	2.600	2.615	2.631	2.645	2.660	2.676	2.690	2.705	2.721	2.735	2.750	2.765	2.780	2.794	2.808	2.822	2.836	2.849	2.862	2.875	2.888	2.899	2.910	2.921	2.931	2.941	2.950	2.960	2.968	2.975	2.982	2.988	2.995	2.999	3.004	3.008	3.011	3.014	3.016	3.018	3.016	3.016	3.016	3.016	3.014	3.011	3.008	3.005	3.000	2.995	2.990	2.984	2.978	2.971	2.965	2.958	2.950	2.941	2.934	2.925	2.915	2.908	2.898	2.889	2.879	2.870	2.859	2.849	2.839	2.830	2.819	2.809	2.799	2.789	2.779	2.768	2.758	2.748	2.740	2.730	2.720	2.710	2.701	2.691	2.682	2.672	2.664	2.654	2.645	2.638	2.629	2.619	2.611	2.604	2.595	2.588	2.580	2.572	2.565	2.556	2.549	2.542	2.535	2.528	2.521	2.515	2.508	2.501	2.495	2.489	2.482	2.476	2.470	2.465	2.459	2.454	2.446	2.441	2.435	2.429	2.424	2.418	2.412	2.408	2.402	2.396	2.390	2.384	2.378	2.371	2.365	2.359	2.352	2.346	2.339	2.332	2.325	2.319	2.310	2.302	2.294	2.285	2.276	2.266	2.256	2.246	2.235	2.224	2.212	2.200	2.186	2.174	2.160	2.145	2.130	2.115	2.098	2.081	2.064	2.045	2.026	2.007	1.986	1.966	1.944	1.921	1.899	1.875	1.851	1.826	1.801	1.774	1.748	1.720	1.692	1.664	1.634	1.605	1.574	1.544	1.512	1.481	1.450	1.418	1.385	1.352	1.319	1.288	1.254	1.220	1.186	1.154	1.120	1.088	1.055	1.021	0.990	0.958	0.925	0.895	0.864	0.834	0.802	0.775	0.746	0.718	0.690	0.664	0.639	0.614	0.590	0.566	0.544	0.521	0.501	0.481	0.462	0.444	0.428	0.411	0.395	0.381	0.366	0.355	0.342	0.330	0.320	0.310	0.301	0.292	0.284	0.276	0.268	0.261	0.254	0.246	0.241	0.235	0.228	0.221	0.215	0.208	0.200	0.194	0.185	0.178	0.169	0.160	0.150	0.140	0.129	0.118	0.105	0.091	0.079	0.064	0.048	0.030	0.012	-0.006	-0.026	-0.046	-0.068	-0.090	-0.112	-0.136	-0.161	-0.186	-0.212	-0.239	-0.268	-0.295	-0.324	-0.352	-0.384	-0.414	-0.444	-0.475	-0.507	-0.538	-0.570	-0.601	-0.632	-0.665	-0.696	-0.728	-0.758	-0.789	-0.819	-0.849	-0.878	-0.906	-0.935	-0.961	-0.988	-1.012	-1.038	-1.062	-1.086	-1.109	-1.130	-1.150	-1.170	-1.190	-1.206	-1.224	-1.240	-1.256	-1.270	-1.284	-1.296	-1.309	-1.319	-1.329	-1.338	-1.346	-1.352	-1.360	-1.366	-1.372	-1.378	-1.381	-1.386	-1.390	-1.392	-1.396	-1.399	-1.402	-1.404	-1.405	-1.408	-1.411	-1.411	-1.414	-1.416	-1.419	-1.420	-1.424	-1.426	-1.430	-1.432	-1.435	-1.440	-1.444	-1.449	-1.454	-1.459	-1.465	-1.471	-1.479	-1.485	-1.492	-1.501	-1.511	-1.520	-1.529	-1.539	-1.550	-1.561	-1.572	-1.584	-1.596	-1.609	-1.621	-1.635	-1.649	-1.662	-1.676	-1.690	-1.705	-1.720	-1.735	-1.749	-1.764	-1.780	-1.794	-1.809	-1.822	-1.838	-1.852	-1.865	-1.880	-1.894	-1.908	-1.920	-1.932	-1.945	-1.956	-1.969	-1.980	-1.990	-1.999	-2.009	-2.019	-2.027	-2.035	-2.041	-2.049	-2.055	-2.060	-2.065	-2.069	-2.072	-2.075	-2.078	-2.079	-2.080	-2.080	-2.080	-2.079	-2.078	-2.076	-2.072	-2.069	-2.066	-2.062	-2.058	-2.052	-2.046	-2.039	-2.034	-2.026	-2.019	-2.010	-2.002	-1.992	-1.984	-1.975	-1.964	-1.954	-1.944	-1.932	-1.922	-1.911	-1.900	-1.889	-1.878	-1.865	-1.854	-1.842	-1.830	-1.818	-1.806	-1.794	-1.782	-1.769	-1.758	-1.745	-1.734	-1.721	-1.710	-1.698	-1.685	-1.674	-1.664	-1.651	-1.641	-1.631	-1.620	-1.611	-1.600	-1.591	-1.582	-1.572	-1.564	-1.556	-1.548	-1.540	-1.532	-1.525	-1.519	-1.512	-1.506	-1.501	-1.495	-1.490	-1.485	-1.481	-1.478	-1.474	-1.470	-1.468	-1.465	-1.462	-1.461	-1.459	-1.458	-1.456	-1.455	-1.455	-1.454	-1.455	-1.454	-1.455	-1.455	-1.456	-1.456	-1.456	-1.459	-1.460	-1.461	-1.462	-1.465	-1.466	-1.468	-1.470	-1.472	-1.474	-1.476	-1.479	-1.480	-1.482	-1.485	-1.488	-1.490	-1.492	-1.495	-1.499	-1.501	-1.504	-1.505	-1.508	-1.511	-1.512	-1.515	-1.519	-1.521	-1.524	-1.526	-1.529	-1.532	-1.535	-1.539	-1.541	-1.544	-1.548	-1.551	-1.554	-1.558	-1.562	-1.566	-1.569	-1.574	-1.579	-1.582	-1.588	-1.592	-1.599	-1.604	-1.610	-1.616	-1.622	-1.631	-1.638	-1.646	-1.654	-1.664	-1.672	-1.682	-1.692	-1.702	-1.714	-1.726	-1.738	-1.751	-1.764	-1.778	-1.792	-1.808	-1.822	-1.839	-1.855	-1.874	-1.891	-1.910	-1.928	-1.948	-1.969	-1.988	-2.009	-2.030	-2.052	-2.075	-2.098	-2.120	-2.144	-2.169	-2.192	-2.216	-2.240	-2.265	-2.290	-2.315	-2.340	-2.365	-2.390	-2.415	-2.441	-2.466	-2.490	-2.515	-2.539	-2.564	-2.588	-2.611	-2.634	-2.656	-2.679	-2.700	-2.722	-2.744	-2.764	-2.784	-2.802	-2.822	-2.840	-2.858	-2.875	-2.891	-2.908	-2.924	-2.938	-2.952	-2.966	-2.979	-2.991	-3.004	-3.015	-3.026	-3.036	-3.046	-3.055	-3.065	-3.074	-3.081	-3.089	-3.096	-3.102	-3.111	-3.118	-3.124	-3.130	-3.134	-3.140	-3.146	-3.150	-3.156	-3.160	-3.165	-3.170	-3.175	-3.179	-3.182	-3.188	-3.191	-3.198	-3.201	-3.206	-3.210	-3.215	-3.219	-3.224	-3.229	-3.234	-3.239	-3.242	-3.249	-3.252	-3.259	-3.262	-3.269	-3.274	-3.278	-3.284	-3.289	-3.295	-3.300	-3.305	-3.311	-3.316	-3.321	-3.328	-3.332	-3.339	-3.345	-3.350	-3.356	-3.361	-3.368	-3.372	-3.380	-3.385	-3.391	-3.398	-3.402	-3.409	-3.414	-3.420	-3.426	-3.431	-3.436	-3.441	-3.448	-3.452	-3.458	-3.461	-3.468	-3.472	-3.476	-3.481	-3.485	-3.489	-3.492	-3.496	-3.500	-3.502	-3.506	-3.508	-3.511	-3.512	-3.514	-3.516	-3.516	-3.518	-3.518	-3.518	-3.519	-3.518	-3.516	-3.516	-3.515	-3.512	-3.510	-3.508	-3.505	-3.502	-3.499	-3.495	-3.491	-3.486	-3.484	-3.479	-3.474	-3.469	-3.464	-3.459	-3.452	-3.446	-3.441	-3.435	-3.430	-3.424	-3.419	-3.411	-3.406	-3.400	-3.394	-3.389	-3.382	-3.376	-3.370	-3.364	-3.360	-3.354	-3.349	-3.342	-3.338	-3.331	-3.326	-3.321	-3.316	-3.312	-3.308	-3.304	-3.300	-3.296	-3.292	-3.289	-3.285	-3.282	-3.280	-3.276	-3.275	-3.271	-3.269	-3.268	-3.265	-3.262	-3.261	-3.260	-3.258	-3.258	-3.255	-3.255	-3.255	-3.254	-3.254	-3.252	-3.252	-3.254	-3.252	-3.254	-3.254	-3.255	-3.256	-3.258	-3.259	-3.259	-3.261	-3.262	-3.264	-3.265	-3.268	-3.270	-3.271	-3.275	-3.278	-3.280	-3.282	-3.286	-3.289	-3.292	-3.296	-3.300	-3.302	-3.308	-3.311	-3.316	-3.320	-3.325	-3.330	-3.336	-3.341	-3.346	-3.352	-3.358	-3.364	-3.370	-3.378	-3.384	-3.390	-3.399	-3.405	-3.412	-3.421	-3.429	-3.438	-3.446	-3.455	-3.465	-3.474	-3.484	-3.492	-3.502	-3.514	-3.522	-3.534	-3.545	-3.555	-3.566	-3.578	-3.589	-3.600	-3.611	-3.624	-3.635	-3.648	-3.659	-3.670	-3.682	-3.694	-3.705	-3.718	-3.729	-3.740	-3.750	-3.762	-3.772	-3.782	-3.794	-3.804	-3.814	-3.824	-3.832	-3.841	-3.849	-3.858	-3.865	-3.871	-3.878	-3.885	-3.890	-3.895	-3.899	-3.902	-3.908	-3.910	-3.912	-3.914	-3.915	-3.915	-3.916	-3.914	-3.914	-3.912	-3.909	-3.906	-3.904	-3.900	-3.895	-3.890	-3.884	-3.879	-3.872	-3.866	-3.859	-3.850	-3.842	-3.834	-3.825	-3.816	-3.806	-3.796	-3.785	-3.775	-3.764	-3.754	-3.741	-3.730	-3.718	-3.705	-3.694	-3.681	-3.669	-3.656	-3.642	-3.630	-3.616	-3.604	-3.589	-3.575	-3.562	-3.548	-3.534	-3.520	-3.506	-3.492	-3.479	-3.465	-3.451	-3.436	-3.422	-3.408	-3.394	-3.379	-3.365	-3.351	-3.338	-3.324	-3.310	-3.296	-3.281	-3.269	-3.255	-3.241	-3.229	-3.215	-3.201	-3.189	-3.175	-3.162	-3.150	-3.138	-3.125	-3.112	-3.100	-3.089	-3.075	-3.064	-3.052	-3.041	-3.030	-3.020	-3.009	-2.998	-2.988	-2.976	-2.966	-2.956	-2.946	-2.936	-2.928	-2.918	-2.909	-2.899	-2.890	-2.881	-2.871	-2.862	-2.854	-2.846	-2.838	-2.829	-2.820	-2.811	-2.804	-2.795	-2.785	-2.778	-2.769	-2.760	-2.751	-2.742	-2.735	-2.726	-2.716	-2.708	-2.698	-2.689	-2.680	-2.669	-2.659	-2.649	-2.639	-2.628	-2.618	-2.606	-2.594	-2.582	-2.571	-2.559	-2.546	-2.534	-2.521	-2.508	-2.494	-2.480	-2.466	-2.450	-2.435	-2.420	-2.406	-2.390	-2.374	-2.358	-2.341	-2.325	-2.308	-2.291	-2.274	-2.258	-2.240	-2.222	-2.206	-2.189	-2.171	-2.155	-2.138	-2.121	-2.105	-2.088	-2.071	-2.058	-2.041	-2.026	-2.011	-1.998	-1.985	-1.971	-1.960	-1.948	-1.936	-1.926	-1.918	-1.909	-1.901	-1.895	-1.889	-1.882	-1.879	-1.876	-1.874	-1.872	-1.872	-1.872	-1.874	-1.876	-1.880	-1.885	-1.890	-1.895	-1.902	-1.910	-1.919	-1.926	-1.936	-1.946	-1.958	-1.970	-1.981	-1.994	-2.006	-2.020	-2.033	-2.046	-2.060	-2.072	-2.086	-2.100	-2.112	-2.128	-2.140	-2.152	-2.164	-2.176	-2.186	-2.198	-2.208	-2.216	-2.224	-2.232	-2.240	-2.245	-2.251	-2.255	-2.258	-2.260	-2.261	-2.262	-2.262	-2.260	-2.259	-2.255	-2.251	-2.245	-2.239	-2.231	-2.222	-2.214	-2.202	-2.192	-2.180	-2.168	-2.155	-2.141	-2.128	-2.112	-2.095	-2.079	-2.062	-2.045	-2.027	-2.010	-1.991	-1.972	-1.954	-1.935	-1.915	-1.898	-1.878	-1.860	-1.840	-1.822	-1.804	-1.786	-1.768	-1.751	-1.734	-1.716	-1.701	-1.686	-1.670	-1.656	-1.642	-1.629	-1.618	-1.606	-1.595	-1.585	-1.576	-1.566	-1.560	-1.552	-1.546	-1.541	-1.538	-1.534	-1.531	-1.530	-1.529	-1.529	-1.529	-1.531	-1.534	-1.536	-1.539	-1.544	-1.550	-1.555	-1.562	-1.570	-1.578	-1.586	-1.596	-1.605	-1.616	-1.628	-1.638	-1.649	-1.661	-1.674	-1.686	-1.700	-1.712	-1.726	-1.738	-1.752	-1.766	-1.779	-1.791	-1.806	-1.819	-1.831	-1.845	-1.858	-1.869	-1.881	-1.892	-1.902	-1.914	-1.925	-1.934	-1.944	-1.951	-1.959	-1.968	-1.975	-1.981	-1.985	-1.991	-1.995	-1.998	-2.001	-2.002	-2.004	-2.005	-2.005	-2.004	-2.002	-1.999	-1.996	-1.992	-1.988	-1.982	-1.976	-1.969	-1.962	-1.955	-1.946	-1.938	-1.928	-1.918	-1.906	-1.896	-1.884	-1.871	-1.860	-1.848	-1.834	-1.821	-1.808	-1.794	-1.780	-1.766	-1.752	-1.739	-1.725	-1.711	-1.698	-1.684	-1.670	-1.659	-1.646	-1.634	-1.622	-1.610	-1.600	-1.590	-1.580	-1.570	-1.561	-1.554	-1.546	-1.540	-1.534	-1.528	-1.525	-1.521	-1.519	-1.516	-1.515	-1.515	-1.515	-1.518	-1.520	-1.524	-1.528	-1.531	-1.538	-1.544	-1.551	-1.560	-1.568	-1.578	-1.588	-1.599	-1.609	-1.620	-1.632	-1.645	-1.658	-1.671	-1.685	-1.698	-1.711	-1.726	-1.739	-1.752	-1.765	-1.779	-1.792	-1.804	-1.818	-1.829	-1.840	-1.851	-1.861	-1.870	-1.880	-1.886	-1.895	-1.901	-1.905	-1.910	-1.914	-1.916	-1.918	-1.918	-1.918	-1.916	-1.914	-1.910	-1.905	-1.900	-1.892	-1.885	-1.876	-1.866	-1.856	-1.845	-1.834	-1.821	-1.806	-1.792	-1.778	-1.762	-1.746	-1.730	-1.712	-1.696	-1.679	-1.661	-1.644	-1.625	-1.608	-1.590	-1.572	-1.555	-1.538	-1.520	-1.504	-1.488	-1.471	-1.455	-1.440	-1.425	-1.411	-1.398	-1.384	-1.372	-1.361	-1.350	-1.339	-1.330	-1.321	-1.314	-1.306	-1.300	-1.294	-1.289	-1.284	-1.281	-1.276	-1.275	-1.272	-1.271	-1.270	-1.269	-1.269	-1.270	-1.270	-1.271	-1.274	-1.275	-1.276	-1.279	-1.280	-1.282	-1.285	-1.286	-1.290	-1.291	-1.294	-1.296	-1.298	-1.299	-1.300	-1.301	-1.301	-1.302	-1.302	-1.301	-1.300	-1.300	-1.298	-1.296	-1.294	-1.290	-1.288	-1.284	-1.279	-1.275	-1.269	-1.265	-1.259	-1.252	-1.246	-1.239	-1.232	-1.224	-1.216	-1.209	-1.199	-1.190	-1.181	-1.172	-1.164	-1.154	-1.144	-1.134	-1.124	-1.114	-1.102	-1.092	-1.082	-1.071	-1.061	-1.052	-1.041	-1.031	-1.021	-1.011	-1.001	-0.991	-0.981	-0.971	-0.961	-0.952	-0.942	-0.934	-0.924	-0.915	-0.906	-0.899	-0.890	-0.881	-0.872	-0.865	-0.858	-0.850	-0.842	-0.835	-0.828	-0.821	-0.815	-0.809	-0.802	-0.796	-0.791	-0.785	-0.780	-0.776	-0.770	-0.766	-0.762	-0.759	-0.755	-0.751	-0.749	-0.745	-0.742	-0.739	-0.738	-0.735	-0.732	-0.732	-0.731	-0.729	-0.729	-0.728	-0.728	-0.728	-0.728	-0.728	-0.728	-0.729	-0.729	-0.729	-0.730	-0.731	-0.732	-0.735	-0.736	-0.738	-0.739	-0.740	-0.740	-0.741	-0.742	-0.744	-0.745	-0.746	-0.746	-0.748	-0.748	-0.748	-0.748	-0.748	-0.748	-0.746	-0.746	-0.745	-0.744	-0.740	-0.739	-0.736	-0.732	-0.729	-0.726	-0.721	-0.716	-0.711	-0.706	-0.701	-0.695	-0.688	-0.681	-0.675	-0.666	-0.659	-0.650	-0.641	-0.632	-0.624	-0.615	-0.606	-0.595	-0.585	-0.576	-0.565	-0.555	-0.545	-0.532	-0.522	-0.512	-0.501	-0.490	-0.481	-0.470	-0.460	-0.450	-0.439	-0.429	-0.419	-0.410	-0.400	-0.390	-0.382	-0.374	-0.365	-0.356	-0.349	-0.341	-0.334	-0.326	-0.320	-0.314	-0.309	-0.302	-0.296	-0.291	-0.288	-0.282	-0.278	-0.274	-0.269	-0.265	-0.264	-0.260	-0.256	-0.254	-0.250	-0.246	-0.244	-0.241	-0.238	-0.235	-0.232	-0.229	-0.226	-0.221	-0.219	-0.214	-0.210	-0.204	-0.200	-0.195	-0.189	-0.181	-0.175	-0.168	-0.159	-0.150	-0.141	-0.131	-0.121	-0.109	-0.098	-0.086	-0.074	-0.060	-0.045	-0.030	-0.015	0.001	0.018	0.036	0.054	0.072	0.091	0.111	0.131	0.152	0.174	0.196	0.218	0.240	0.262	0.286	0.309	0.332	0.356	0.380	0.404	0.429	0.452	0.476	0.500	0.522	0.546	0.569	0.592	0.614	0.635	0.656	0.678	0.698	0.718	0.736	0.755	0.772	0.789	0.806	0.822	0.838	0.850	0.865	0.876	0.888	0.899	0.909	0.918	0.928	0.934	0.941	0.948	0.952	0.958	0.961	0.965	0.966	0.969	0.970	0.971	0.971	0.971	0.971	0.969	0.968	0.965	0.962	0.959	0.956	0.952	0.948	0.944	0.939	0.934	0.930	0.924	0.920	0.914	0.909	0.904	0.898	0.892	0.888	0.881	0.876	0.871	0.865	0.860	0.855	0.850	0.845	0.841	0.836	0.831	0.826	0.822	0.820	0.816	0.812	0.809	0.806	0.802	0.801	0.799	0.796	0.795	0.794	0.791	0.791	0.790	0.789	0.790	0.790	0.790	0.790	0.791	0.792	0.794	0.796	0.798	0.800	0.801	0.805	0.808	0.810	0.812	0.818	0.820	0.822	0.828	0.830	0.832	0.836	0.840	0.844	0.846	0.850	0.852	0.855	0.859	0.861	0.862	0.865	0.868	0.868	0.870	0.870	0.869	0.870	0.870	0.869	0.866	0.865	0.862	0.860	0.858	0.852	0.849	0.845	0.839	0.834	0.828	0.821	0.815	0.808	0.801	0.794	0.785	0.778	0.769	0.761	0.752	0.745	0.736	0.728	0.719	0.710	0.702	0.695	0.686	0.680	0.672	0.665	0.659	0.652	0.645	0.640	0.636	0.631	0.628	0.624	0.621	0.619	0.618	0.618	0.618	0.618	0.619	0.622	0.625	0.629	0.632	0.638	0.644	0.650	0.658	0.665	0.674	0.682	0.692	0.704	0.715	0.728	0.740	0.752	0.768	0.781	0.795	0.811	0.826	0.842	0.860	0.878	0.895	0.912	0.930	0.949	0.968	0.986	1.005	1.024	1.042	1.061	1.081	1.100	1.120	1.139	1.159	1.179	1.199	1.218	1.236	1.254	1.272	1.291	1.310	1.328	1.346	1.362	1.380	1.396	1.412	1.429	1.445	1.460	1.474	1.489	1.502	1.516	1.528	1.540	1.552	1.562	1.574	1.584	1.591	1.601	1.609	1.615	1.622	1.629	1.634	1.639	1.644	1.646	1.650	1.651	1.654	1.655	1.656	1.656	1.656	1.655	1.654	1.651	1.649	1.646	1.644	1.639	1.635	1.630	1.625	1.620	1.615	1.610	1.604	1.598	1.591	1.586	1.579	1.572	1.568	1.560	1.555	1.549	1.541	1.536	1.530	1.524	1.519	1.514	1.509	1.504	1.498	1.494	1.489	1.484	1.481	1.478	1.474	1.471	1.468	1.465	1.461	1.460	1.458	1.455	1.454	1.452	1.451	1.449	1.449	1.446	1.445	1.445	1.442	1.441	1.441	1.440	1.438	1.436	1.435	1.432	1.431	1.430	1.428	1.426	1.422	1.419	1.418	1.414	1.410	1.405	1.401	1.398	1.392	1.388	1.381	1.376	1.371	1.364	1.359	1.351	1.345	1.339	1.331	1.324	1.315	1.309	1.300	1.292	1.285	1.278	1.269	1.260	1.252	1.245	1.238	1.229	1.221	1.214	1.206	1.200	1.191	1.184	1.179	1.171	1.164	1.159	1.151	1.145	1.139	1.134	1.128	1.122	1.116	1.111	1.106	1.101	1.096	1.092	1.086	1.082	1.080	1.075	1.070	1.066	1.062	1.058	1.052	1.049	1.044	1.039	1.035	1.030	1.025	1.020	1.014	1.009	1.002	0.998	0.991	0.985	0.979	0.972	0.965	0.959	0.951	0.945	0.938	0.930	0.922	0.915	0.908	0.899	0.891	0.884	0.876	0.869	0.862	0.854	0.846	0.839	0.830	0.824	0.816	0.809	0.801	0.795	0.788	0.781	0.774	0.768	0.762	0.755	0.750	0.745	0.739	0.734	0.729	0.722	0.719	0.712	0.709	0.702	0.698	0.692	0.688	0.681	0.676	0.671	0.666	0.660	0.655	100.000	5.000	2.000	1.000	3.000	0.000	0.000	0.000	0.000	0.000	0.000	0.000	0.000	0.000	0.000	0.000	0.000	0.000	1.950	1.946	1.940	1.935	1.928	1.921	1.914	1.905	1.898	1.889	1.880	1.870	1.860	1.850	1.840	1.830	1.819	1.808	1.798	1.788	1.778	1.766	1.756	1.745	1.734	1.725	1.715	1.705	1.696	1.686	1.676	1.669	1.660	1.651	1.644	1.636	1.629	1.621	1.615	1.609	1.602	1.596	1.591	1.585	1.581	1.576	1.571	1.568	1.564	1.560	1.556	1.552	1.550	1.548	1.544	1.541	1.538	1.536	1.534	1.530	1.528	1.525	1.522	1.520	1.518	1.515	1.512	1.510	1.506	1.504	1.501	1.498	1.494	1.490	1.486	1.481	1.476	1.472	1.466	1.462	1.456	1.450	1.444	1.438	1.430	1.424	1.415	1.408	1.400	1.391	1.381	1.372	1.361	1.351	1.341	1.329	1.318	1.304	1.291	1.279	1.265	1.250	1.235	1.219	1.204	1.188	1.170	1.154	1.135	1.118	1.099	1.078	1.059	1.039	1.018	0.995	0.974	0.951	0.929	0.906	0.881	0.859	0.834	0.810	0.785	0.760	0.736	0.710	0.685	0.660	0.634	0.609	0.582	0.558	0.531	0.506	0.481	0.456	0.431	0.406	0.382	0.359	0.335	0.311	0.289	0.266	0.244	0.222	0.201	0.180	0.161	0.141	0.122	0.105	0.088	0.070	0.052	0.038	0.022	0.008	-0.006	-0.021	-0.034	-0.046	-0.059	-0.070	-0.081	-0.091	-0.102	-0.112	-0.122	-0.132	-0.140	-0.150	-0.158	-0.166	-0.174	-0.182	-0.190	-0.199	-0.206	-0.214	-0.221	-0.229	-0.238	-0.245	-0.255	-0.262	-0.271	-0.280	-0.290	-0.299	-0.310	-0.320	-0.331	-0.342	-0.354	-0.365	-0.379	-0.391	-0.404	-0.418	-0.432	-0.446	-0.461	-0.476	-0.492	-0.507	-0.525	-0.541	-0.559	-0.576	-0.592	-0.612	-0.630	-0.648	-0.668	-0.686	-0.705	-0.725	-0.745	-0.765	-0.785	-0.804	-0.824	-0.844	-0.866	-0.886	-0.906	-0.926	-0.946	-0.966	-0.986	-1.008	-1.028	-1.046	-1.068	-1.086	-1.106	-1.125	-1.145	-1.165	-1.182	-1.201	-1.220	-1.239	-1.256	-1.275	-1.292	-1.309	-1.326	-1.342	-1.359	-1.375	-1.391	-1.405	-1.420	-1.435	-1.449	-1.462	-1.475	-1.489	-1.501	-1.514	-1.525	-1.536	-1.546	-1.556	-1.566	-1.576	-1.586	-1.594	-1.602	-1.610	-1.618	-1.624	-1.631	-1.638	-1.644	-1.649	-1.654	-1.659	-1.664	-1.669	-1.672	-1.676	-1.680	-1.684	-1.688	-1.691	-1.695	-1.698	-1.701	-1.705	-1.709	-1.712	-1.716	-1.721	-1.726	-1.730	-1.735	-1.741	-1.746	-1.751	-1.758	-1.765	-1.771	-1.779	-1.786	-1.794	-1.802	-1.811	-1.820	-1.830	-1.840	-1.851	-1.862	-1.872	-1.884	-1.896	-1.909	-1.921	-1.934	-1.948	-1.961	-1.975	-1.989	-2.001	-2.015	-2.029	-2.042	-2.056	-2.070	-2.084	-2.098	-2.110	-2.124	-2.136	-2.149	-2.161	-2.174	-2.185	-2.195	-2.206	-2.215	-2.226	-2.235	-2.242	-2.250	-2.258	-2.264	-2.270	-2.275	-2.280	-2.284	-2.288	-2.291	-2.292	-2.294	-2.294	-2.294	-2.292	-2.290	-2.289	-2.285	-2.281	-2.278	-2.271	-2.265	-2.259	-2.252	-2.244	-2.236	-2.226	-2.218	-2.209	-2.199	-2.188	-2.176	-2.165	-2.152	-2.140	-2.128	-2.115	-2.102	-2.090	-2.076	-2.064	-2.049	-2.036	-2.022	-2.010	-1.996	-1.982	-1.970	-1.958	-1.945	-1.932	-1.921	-1.909	-1.898	-1.886	-1.875	-1.864	-1.855	-1.845	-1.835	-1.826	-1.818	-1.810	-1.802	-1.796	-1.789	-1.782	-1.778	-1.771	-1.768	-1.764	-1.760	-1.756	-1.755	-1.752	-1.751	-1.749	-1.748	-1.748	-1.749	-1.749	-1.749	-1.751	-1.754	-1.756	-1.759	-1.762	-1.765	-1.770	-1.774	-1.779	-1.784	-1.789	-1.794	-1.800	-1.806	-1.814	-1.819	-1.826	-1.834	-1.840	-1.848	-1.855	-1.864	-1.871	-1.880	-1.888	-1.895	-1.904	-1.912	-1.920	-1.929	-1.938	-1.946	-1.954	-1.962	-1.971	-1.979	-1.988	-1.996	-2.004	-2.013	-2.020	-2.029	-2.035	-2.042	-2.051	-2.059	-2.065	-2.072	-2.080	-2.088	-2.092	-2.100	-2.106	-2.114	-2.119	-2.126	-2.132	-2.139	-2.146	-2.152	-2.159	-2.165	-2.172	-2.179	-2.186	-2.192	-2.201	-2.208	-2.216	-2.224	-2.232	-2.241	-2.251	-2.260	-2.270	-2.281	-2.291	-2.304	-2.314	-2.326	-2.341	-2.354	-2.369	-2.382	-2.398	-2.412	-2.430	-2.446	-2.465	-2.482	-2.501	-2.520	-2.540	-2.560	-2.580	-2.601	-2.624	-2.645	-2.668	-2.690	-2.711	-2.735	-2.758	-2.780	-2.804	-2.828	-2.850	-2.874	-2.896	-2.919	-2.942	-2.965	-2.986	-3.009	-3.030	-3.052	-3.072	-3.092	-3.112	-3.131	-3.150	-3.170	-3.188	-3.204	-3.221	-3.236	-3.251	-3.266	-3.281	-3.294	-3.306	-3.319	-3.331	-3.342	-3.352	-3.362	-3.372	-3.381	-3.390	-3.398	-3.404	-3.411	-3.418	-3.424	-3.429	-3.434	-3.439	-3.442	-3.446	-3.449	-3.452	-3.455	-3.456	-3.459	-3.460	-3.460	-3.462	-3.462	-3.462	-3.460	-3.460	-3.459	-3.459	-3.456	-3.454	-3.451	-3.449	-3.446	-3.442	-3.438	-3.434	-3.429	-3.424	-3.419	-3.414	-3.406	-3.401	-3.394	-3.388	-3.380	-3.371	-3.364	-3.355	-3.346	-3.339	-3.330	-3.321	-3.312	-3.302	-3.294	-3.285	-3.276	-3.266	-3.258	-3.250	-3.241	-3.234	-3.226	-3.219	-3.211	-3.204	-3.198	-3.191	-3.186	-3.181	-3.178	-3.174	-3.171	-3.169	-3.168	-3.166	-3.166	-3.168	-3.169	-3.170	-3.172	-3.176	-3.180	-3.185	-3.190	-3.196	-3.202	-3.209	-3.216	-3.224	-3.232	-3.242	-3.251	-3.260	-3.270	-3.281	-3.291	-3.301	-3.312	-3.322	-3.334	-3.344	-3.355	-3.365	-3.375	-3.386	-3.396	-3.405	-3.414	-3.422	-3.431	-3.440	-3.448	-3.455	-3.461	-3.469	-3.474	-3.480	-3.485	-3.489	-3.492	-3.495	-3.499	-3.501	-3.504	-3.505	-3.505	-3.506	-3.506	-3.505	-3.505	-3.504	-3.502	-3.501	-3.499	-3.496	-3.494	-3.490	-3.488	-3.484	-3.480	-3.476	-3.472	-3.469	-3.466	-3.461	-3.458	-3.454	-3.450	-3.445	-3.441	-3.438	-3.434	-3.431	-3.428	-3.424	-3.420	-3.416	-3.414	-3.411	-3.409	-3.406	-3.404	-3.401	-3.399	-3.398	-3.396	-3.395	-3.392	-3.392	-3.391	-3.390	-3.390	-3.390	-3.390	-3.390	-3.391	-3.391	-3.394	-3.394	-3.395	-3.398	-3.400	-3.401	-3.405	-3.408	-3.410	-3.414	-3.416	-3.421	-3.426	-3.431	-3.436	-3.441	-3.446	-3.452	-3.459	-3.465	-3.472	-3.479	-3.486	-3.495	-3.501	-3.510	-3.519	-3.529	-3.536	-3.546	-3.555	-3.566	-3.576	-3.585	-3.596	-3.606	-3.616	-3.626	-3.638	-3.648	-3.659	-3.669	-3.679	-3.690	-3.701	-3.712	-3.721	-3.731	-3.742	-3.752	-3.761	-3.771	-3.780	-3.789	-3.798	-3.805	-3.814	-3.821	-3.829	-3.835	-3.841	-3.848	-3.852	-3.858	-3.862	-3.866	-3.870	-3.872	-3.875	-3.876	-3.879	-3.879	-3.879	-3.879	-3.879	-3.878	-3.875	-3.872	-3.870	-3.866	-3.862	-3.856	-3.852	-3.848	-3.841	-3.835	-3.829	-3.821	-3.814	-3.806	-3.798	-3.789	-3.780	-3.771	-3.762	-3.752	-3.742	-3.734	-3.722	-3.714	-3.704	-3.694	-3.685	-3.675	-3.666	-3.656	-3.646	-3.636	-3.628	-3.619	-3.610	-3.601	-3.592	-3.585	-3.578	-3.569	-3.562	-3.555	-3.548	-3.541	-3.535	-3.530	-3.525	-3.519	-3.515	-3.510	-3.505	-3.501	-3.496	-3.494	-3.489	-3.485	-3.482	-3.480	-3.476	-3.474	-3.470	-3.466	-3.464	-3.460	-3.456	-3.454	-3.450	-3.445	-3.441	-3.438	-3.432	-3.428	-3.422	-3.416	-3.411	-3.404	-3.396	-3.389	-3.381	-3.372	-3.364	-3.354	-3.344	-3.334	-3.321	-3.310	-3.298	-3.284	-3.270	-3.256	-3.242	-3.226	-3.211	-3.195	-3.179	-3.161	-3.144	-3.126	-3.108	-3.089	-3.070	-3.050	-3.031	-3.011	-2.990	-2.970	-2.950	-2.929	-2.908	-2.889	-2.866	-2.846	-2.825	-2.804	-2.782	-2.762	-2.742	-2.721	-2.701	-2.681	-2.661	-2.641	-2.622	-2.601	-2.582	-2.565	-2.545	-2.528	-2.510	-2.492	-2.475	-2.459	-2.441	-2.425	-2.409	-2.392	-2.378	-2.362	-2.349	-2.332	-2.320	-2.306	-2.294	-2.280	-2.268	-2.255	-2.242	-2.231	-2.220	-2.209	-2.199	-2.188	-2.179	-2.169	-2.160	-2.150	-2.141	-2.132	-2.126	-2.119	-2.110	-2.104	-2.098	-2.090	-2.085	-2.080	-2.075	-2.070	-2.065	-2.060	-2.056	-2.054	-2.051	-2.047	-2.045	-2.042	-2.042	-2.040	-2.039	-2.040	-2.039	-2.039	-2.039	-2.041	-2.042	-2.042	-2.045	-2.047	-2.049	-2.052	-2.056	-2.059	-2.062	-2.066	-2.070	-2.075	-2.079	-2.084	-2.090	-2.095	-2.100	-2.105	-2.110	-2.115	-2.120	-2.126	-2.131	-2.138	-2.142	-2.148	-2.152	-2.158	-2.161	-2.166	-2.170	-2.175	-2.178	-2.181	-2.185	-2.188	-2.190	-2.190	-2.191	-2.192	-2.191	-2.191	-2.190	-2.189	-2.185	-2.182	-2.178	-2.174	-2.166	-2.161	-2.154	-2.146	-2.138	-2.128	-2.118	-2.108	-2.095	-2.082	-2.069	-2.055	-2.040	-2.024	-2.009	-1.992	-1.974	-1.958	-1.938	-1.919	-1.900	-1.880	-1.859	-1.839	-1.819	-1.798	-1.776	-1.755	-1.734	-1.712	-1.691	-1.671	-1.650	-1.630	-1.610	-1.590	-1.570	-1.552	-1.532	-1.516	-1.499	-1.482	-1.466	-1.452	-1.439	-1.425	-1.412	-1.401	-1.391	-1.382	-1.374	-1.368	-1.361	-1.356	-1.352	-1.349	-1.348	-1.348	-1.348	-1.349	-1.351	-1.355	-1.360	-1.365	-1.372	-1.379	-1.386	-1.396	-1.406	-1.416	-1.429	-1.440	-1.452	-1.466	-1.480	-1.495	-1.510	-1.525	-1.540	-1.556	-1.571	-1.588	-1.604	-1.621	-1.638	-1.654	-1.671	-1.688	-1.704	-1.720	-1.736	-1.752	-1.768	-1.784	-1.798	-1.812	-1.826	-1.841	-1.855	-1.866	-1.880	-1.891	-1.904	-1.914	-1.924	-1.935	-1.944	-1.952	-1.961	-1.970	-1.978	-1.985	-1.991	-1.996	-2.002	-2.007	-2.011	-2.016	-2.020	-2.022	-2.025	-2.027	-2.027	-2.030	-2.030	-2.030	-2.030	-2.029	-2.027	-2.026	-2.024	-2.021	-2.018	-2.014	-2.011	-2.006	-2.001	-1.998	-1.991	-1.986	-1.980	-1.974	-1.966	-1.959	-1.951	-1.944	-1.935	-1.928	-1.918	-1.910	-1.900	-1.891	-1.880	-1.871	-1.861	-1.851	-1.840	-1.831	-1.820	-1.809	-1.799	-1.789	-1.779	-1.769	-1.759	-1.749	-1.739	-1.730	-1.721	-1.714	-1.705	-1.698	-1.691	-1.684	-1.678	-1.672	-1.668	-1.662	-1.659	-1.658	-1.655	-1.654	-1.652	-1.654	-1.655	-1.656	-1.659	-1.662	-1.666	-1.671	-1.678	-1.685	-1.692	-1.700	-1.710	-1.720	-1.731	-1.742	-1.755	-1.768	-1.781	-1.796	-1.810	-1.826	-1.841	-1.859	-1.874	-1.891	-1.909	-1.926	-1.944	-1.962	-1.980	-1.998	-2.016	-2.034	-2.051	-2.069	-2.086	-2.101	-2.118	-2.134	-2.149	-2.162	-2.178	-2.191	-2.202	-2.215	-2.225	-2.235	-2.244	-2.252	-2.260	-2.265	-2.271	-2.275	-2.278	-2.279	-2.281	-2.281	-2.280	-2.278	-2.275	-2.270	-2.266	-2.260	-2.251	-2.244	-2.236	-2.226	-2.215	-2.204	-2.192	-2.180	-2.166	-2.152	-2.139	-2.124	-2.109	-2.094	-2.078	-2.061	-2.045	-2.029	-2.013	-1.996	-1.981	-1.965	-1.948	-1.934	-1.918	-1.904	-1.889	-1.874	-1.861	-1.849	-1.835	-1.824	-1.812	-1.802	-1.792	-1.784	-1.775	-1.768	-1.761	-1.755	-1.750	-1.746	-1.742	-1.740	-1.738	-1.736	-1.736	-1.736	-1.738	-1.738	-1.741	-1.744	-1.748	-1.752	-1.756	-1.761	-1.766	-1.772	-1.779	-1.786	-1.794	-1.800	-1.808	-1.814	-1.822	-1.830	-1.838	-1.845	-1.851	-1.860	-1.866	-1.875	-1.881	-1.886	-1.892	-1.899	-1.904	-1.908	-1.911	-1.916	-1.919	-1.920	-1.922	-1.924	-1.924	-1.924	-1.924	-1.921	-1.920	-1.918	-1.914	-1.909	-1.904	-1.898	-1.890	-1.882	-1.876	-1.868	-1.858	-1.848	-1.836	-1.825	-1.812	-1.800	-1.786	-1.774	-1.760	-1.745	-1.730	-1.714	-1.698	-1.681	-1.665	-1.648	-1.631	-1.612	-1.596	-1.578	-1.560	-1.542	-1.524	-1.506	-1.489	-1.471	-1.454	-1.438	-1.419	-1.404	-1.386	-1.370	-1.354	-1.339	-1.324	-1.309	-1.294	-1.280	-1.266	-1.254	-1.241	-1.229	-1.218	-1.206	-1.196	-1.186	-1.176	-1.168	-1.160	-1.151	-1.144	-1.136	-1.131	-1.124	-1.118	-1.114	-1.108	-1.102	-1.099	-1.094	-1.090	-1.088	-1.082	-1.080	-1.076	-1.074	-1.070	-1.068	-1.065	-1.062	-1.059	-1.055	-1.052	-1.050	-1.046	-1.044	-1.040	-1.036	-1.032	-1.029	-1.025	-1.021	-1.016	-1.011	-1.008	-1.002	-0.999	-0.994	-0.990	-0.984	-0.979	-0.975	-0.970	-0.965	-0.960	-0.955	-0.950	-0.946	-0.941	-0.938	-0.932	-0.930	-0.926	-0.922	-0.920	-0.918	-0.915	-0.914	-0.911	-0.910	-0.909	-0.909	-0.908	-0.908	-0.908	-0.909	-0.910	-0.911	-0.912	-0.915	-0.916	-0.919	-0.924	-0.926	-0.930	-0.934	-0.939	-0.941	-0.946	-0.952	-0.956	-0.961	-0.966	-0.971	-0.978	-0.982	-0.988	-0.994	-0.999	-1.004	-1.010	-1.015	-1.020	-1.025	-1.030	-1.035	-1.039	-1.044	-1.049	-1.052	-1.056	-1.060	-1.064	-1.066	-1.070	-1.072	-1.076	-1.078	-1.081	-1.082	-1.085	-1.086	-1.088	-1.088	-1.089	-1.089	-1.090	-1.089	-1.088	-1.088	-1.086	-1.084	-1.081	-1.079	-1.078	-1.074	-1.070	-1.065	-1.061	-1.056	-1.051	-1.045	-1.039	-1.031	-1.024	-1.015	-1.008	-0.999	-0.989	-0.979	-0.969	-0.958	-0.946	-0.935	-0.922	-0.909	-0.896	-0.881	-0.868	-0.852	-0.838	-0.822	-0.805	-0.790	-0.772	-0.755	-0.738	-0.721	-0.704	-0.684	-0.666	-0.649	-0.629	-0.610	-0.592	-0.574	-0.554	-0.536	-0.518	-0.499	-0.481	-0.462	-0.445	-0.426	-0.409	-0.391	-0.374	-0.358	-0.341	-0.324	-0.309	-0.292	-0.278	-0.264	-0.249	-0.234	-0.220	-0.206	-0.194	-0.180	-0.168	-0.154	-0.142	-0.130	-0.119	-0.106	-0.095	-0.082	-0.071	-0.061	-0.050	-0.040	-0.028	-0.018	-0.006	0.004	0.014	0.024	0.034	0.044	0.054	0.064	0.074	0.082	0.092	0.101	0.111	0.120	0.129	0.138	0.146	0.152	0.160	0.168	0.175	0.181	0.188	0.192	0.199	0.204	0.209	0.211	0.216	0.219	0.220	0.221	0.222	0.224	0.224	0.224	0.221	0.220	0.218	0.214	0.211	0.206	0.201	0.196	0.191	0.186	0.179	0.172	0.165	0.158	0.151	0.142	0.135	0.128	0.120	0.111	0.104	0.096	0.088	0.081	0.074	0.068	0.061	0.055	0.050	0.045	0.040	0.038	0.032	0.031	0.029	0.028	0.028	0.026	0.026	0.029	0.031	0.034	0.038	0.041	0.046	0.051	0.059	0.065	0.072	0.080	0.089	0.098	0.106	0.116	0.125	0.135	0.146	0.156	0.168	0.178	0.189	0.199	0.210	0.220	0.231	0.241	0.251	0.260	0.269	0.279	0.286	0.295	0.302	0.310	0.316	0.322	0.329	0.334	0.338	0.342	0.346	0.349	0.351	0.352	0.355	0.356	0.356	0.358	0.356	0.356	0.355	0.352	0.352	0.350	0.348	0.346	0.342	0.340	0.338	0.334	0.331	0.329	0.326	0.324	0.321	0.319	0.318	0.315	0.314	0.311	0.311	0.310	0.309	0.309	0.310	0.310	0.311	0.314	0.315	0.319	0.321	0.325	0.329	0.334	0.339	0.342	0.349	0.354	0.360	0.368	0.375	0.382	0.389	0.398	0.406	0.415	0.424	0.432	0.441	0.452	0.461	0.471	0.482	0.492	0.501	0.512	0.522	0.535	0.545	0.555	0.565	0.575	0.586	0.596	0.606	0.615	0.625	0.635	0.644	0.652	0.662	0.670	0.679	0.686	0.694	0.701	0.709	0.715	0.722	0.728	0.734	0.738	0.744	0.748	0.751	0.755	0.759	0.761	0.764	0.766	0.769	0.770	0.771	0.772	0.772	0.772	0.772	0.771	0.771	0.770	0.768	0.766	0.764	0.762	0.759	0.756	0.752	0.749	0.745	0.741	0.736	0.731	0.725	0.720	0.715	0.709	0.702	0.698	0.690	0.682	0.675	0.668	0.660	0.651	0.642	0.634	0.624	0.615	0.605	0.595	0.584	0.574	0.562	0.552	0.541	0.530	0.519	0.505	0.492	0.481	0.469	0.456	0.444	0.430	0.418	0.405	0.391	0.378	0.365	0.352	0.339	0.326	0.312	0.301	0.288	0.276	0.264	0.251	0.240	0.228	0.216	0.205	0.196	0.186	0.176	0.166	0.158	0.149	0.140	0.132	0.126	0.119	0.112	0.108	0.102	0.098	0.094	0.090	0.088	0.085	0.085	0.082	0.082	0.082	0.082	0.084	0.085	0.089	0.090	0.094	0.098	0.101	0.106	0.110	0.115	0.120	0.126	0.131	0.138	0.144	0.150	0.156	0.164	0.169	0.175	0.182	0.189	0.195	0.202	0.208	0.214	0.220	0.225	0.230	0.235	0.240	0.242	0.248	0.250	0.252	0.255	0.258	0.259	0.260	0.260	0.260	0.259	0.258	0.256	0.254	0.251	0.246	0.244	0.239	0.234	0.229	0.222	0.216	0.209	0.202	0.196	0.188	0.180	0.171	0.162	0.155	0.146	0.138	0.130	0.120	0.112	0.104	0.096	0.088	0.080	0.072	0.065	0.059	0.051	0.045	0.040	0.034	0.029	0.024	0.020	0.018	0.014	0.012	0.009	0.008	0.008	0.008	0.008	0.008	0.009	0.011	0.011	0.014	0.016	0.019	0.021	0.024	0.028	0.030	0.034	0.036	0.040	0.042	0.046	0.049	0.050	0.052	0.054	0.055	0.055	0.055	0.055	0.054	0.051	0.049	0.045	0.041	0.038	0.030	0.024	0.018	0.009	0.000	-0.009	-0.020	-0.031	-0.044	-0.055	-0.069	-0.085	-0.099	-0.115	-0.131	-0.148	-0.165	-0.182	-0.200	-0.220	-0.239	-0.258	-0.278	-0.296	-0.316	-0.336	-0.355	-0.376	-0.395	-0.415	-0.435	-0.454	-0.472	-0.492	-0.510	-0.528	-0.546	-0.562	-0.580	-0.598	-0.612	-0.629	-0.644	-0.659	-0.674	-0.688	-0.701	-0.715	-0.726	-0.740	-0.751	-0.762	-0.774	-0.785	-0.795	-0.806	-0.815	-0.826	-0.835	-0.844	-0.854	-0.862	-0.870	-0.880	-0.888	-0.896	-0.902	-0.911	-0.919	-0.926	-0.935	-0.941	-0.950	-0.956	-0.962	-0.970	-0.978	-0.984	-0.990	-0.998	-1.004	-1.009	-1.015	-1.020	-1.025	-1.030	-1.035	-1.039	-1.042	-1.046	-1.050	-1.051	-1.055	-1.056	-1.059	-1.060	-1.060	-1.061	-1.061	-1.060	-1.059	-1.058	-1.055	-1.052	-1.050	-1.046	-1.042	-1.039	-1.034	-1.030	-1.024	-1.020	-1.015	-1.009	-1.004	-0.998	-0.991	-0.986	-0.980	-0.974	-0.969	-0.962	-0.958	-0.954	-0.949	-0.944	-0.940	-0.938	-0.935	-0.931	-0.930	-0.930	-0.929	-0.930	-0.931	-0.934	-0.936	-0.939	-0.945	-0.949	-0.956	-0.964	-0.972	-0.982	-0.992	-1.002	-1.015	-1.029	-1.042	-1.059	-1.075	-1.092	-1.110	-1.129	-1.149	-1.169	-1.190	-1.211	-1.234	-1.256	-1.280	-1.305	-1.330	-1.355	-1.380	-1.406	-1.431	-1.458	-1.484	-1.510	-1.536	-1.562	-1.589	-1.615	-1.642	-1.668	-1.692	-1.719	-1.742	-1.766	-1.790	-1.812	-1.836	-1.858	-1.879	-1.899	-1.919	-1.936	-1.955	-1.971	-1.989	-2.004	-2.019	-2.033	-2.045	-2.058	-2.068	-2.078	-2.086	-2.095	-2.102	-2.109	-2.114	-2.118	-2.121	-2.125	-2.126	-2.128	-2.128	-2.126	-2.126	-2.124	-2.120	-2.118	-2.114	-2.109	-2.104	-2.098	-2.091	-2.086	-2.079	-2.072	-2.064	-2.058	-2.050	-2.041	-2.034	-2.026	-2.019	-2.010	-2.002	-1.995	-1.989	-1.980	-1.974	-1.969	-1.961	-1.955	-1.950	-1.946	-1.942	-1.939	-1.935	-1.932	-1.930	-1.929	-1.928	-1.928	-1.928	-1.929	-1.930	-1.932	-1.936	-1.940	-1.944	-1.949	-1.954	-1.961	-1.968	-1.974	-1.980	-1.989	-1.998	-2.006	-2.015	-2.024	-2.033	-2.042	-2.052	-2.062	-2.071	-2.081	-2.091	-2.101	-2.110	-2.119	-2.128	-2.138	-2.145	-2.152	-2.160	-2.168	-2.174	-2.178	-2.182	-2.188	-2.190	-2.192	-2.195	-2.196	-2.196	-2.195	-2.194	-2.191	-2.188	-2.184	-2.179	-2.172	-2.166	-2.158	-2.148	-2.139	-2.128	-2.116	-2.104	-2.090	-2.076	-2.061	-2.045	-2.029	-2.013	-1.995	-1.976	-1.958	-1.938	-1.918	-1.898	-1.878	-1.856	-1.835	-1.814	-1.792	-1.770	-1.749	-1.726	-1.704	-1.681	-1.660	-1.639	-1.618	-1.596	-1.575	-1.554	-1.535	-1.514	-1.495	-1.476	-1.458	-1.439	-1.421	-1.405	-1.388	-1.372	-1.358	-1.344	-1.331	-1.318	-1.306	-1.295	-1.284	-1.274	-1.265	-1.256	-1.249	-1.241	-1.235	-1.230	-1.226	-1.221	-1.220	-1.218	-1.216	-1.215	-1.215	-1.216	-1.218	-1.220	-1.222	-1.226	-1.230	-1.235	-1.241	-1.246	-1.252	-1.260	-1.269	-1.276	-1.286	-1.295	-1.305	-1.315	-1.326	-1.338	-1.350	-1.362	-1.375	-1.389	-1.401	-1.416	-1.431	-1.446	-1.461	-1.476	-1.492	-1.509	-1.525	-1.542	-1.559	-1.576	-1.595	-1.614	-1.631	-1.650	-1.670	-1.689	-1.708	-1.726	-1.746	-1.766	-1.786	-1.805	-1.824	-1.844	-1.862	-1.884	-1.902	-1.921	-1.939	-1.959	-1.976	-1.992	-2.010	-2.027	-2.044	-2.058	-2.072	-2.086	-2.100	-2.111	-2.124	-2.135	-2.144	-2.152	-2.161	-2.168	-2.172	-2.178	-2.181	-2.184	-2.184	-2.184	-2.184	-2.180	-2.178	-2.172	-2.165	-2.159	-2.150	-2.140	-2.129	-2.118	-2.104	-2.090	-2.075	-2.058	-2.041	-2.021	-2.002	-1.984	-1.962	-1.941	-1.919	-1.896	-1.872	-1.849	-1.825	-1.800	-1.775	-1.749	-1.724	-1.698	-1.672	-1.646	-1.621	-1.594	-1.568	-1.542	-1.518	-1.491	-1.466	-1.440	-1.415	-1.392	-1.368	-1.342	-1.320	-1.296	-1.274	-1.251	-1.229	-1.208	-1.188	-1.165	-1.145	-1.126	-1.106	-1.088	-1.069	-1.050	-1.032	-1.015	-0.998	-0.980	-0.964	-0.949	-0.932	-0.916	-0.901	-0.886	-0.871	-0.856	-0.841	-0.828	-0.814	-0.800	-0.786	-0.771	-0.759	-0.745	-0.734	-0.720	-0.708	-0.695	-0.684	-0.671	-0.660	-0.649	-0.638	-0.626	-0.614	-0.602	-0.592	-0.582	-0.572	-0.561	-0.551	-0.542	-0.532	-0.522	-0.514	-0.505	-0.498	-0.488	-0.480	-0.471	-0.465	-0.458	-0.451	-0.444	-0.438	-0.431	-0.425	-0.420	-0.415	-0.411	-0.408	-0.402	-0.400	-0.398	-0.395	-0.392	-0.391	-0.391	-0.391	-0.392	-0.392	-0.395	-0.396	-0.400	-0.404	-0.410	-0.414	-0.420	-0.428	-0.436	-0.445	-0.455	-0.466	-0.478	-0.490	-0.504	-0.520	-0.535	-0.551	-0.571	-0.590	-0.609	-0.631	-0.654	-0.678	-0.704	-0.729	-0.758	-0.786	-0.815	-0.846	-0.879	-0.911	-0.945	-0.980	-1.016	-1.052	-1.091	-1.130	-1.170	-1.210	-1.251	-1.295	-1.336	-1.380	-1.425	-1.469	-1.514	-1.559	-1.605	-1.652	-1.698	-1.744	-1.791	-1.838	-1.885	-1.932	-1.980	-2.027	-2.074	-2.120	-2.166	-2.212	-2.259	-2.304	-2.349	-2.395	-2.439	-2.482	-2.528	-2.571	-2.614	-2.656	-2.699	-2.740	-2.781	-2.822	-2.864	-2.904	-2.944	-2.982	-3.022	-3.060	-3.100	-3.136	-3.175	-3.211	-3.249	-3.285	-3.321	-3.356	-3.392	-3.428	-3.462	-3.498	-3.531	-3.565	-3.599	-3.631	-3.665	-3.698	-3.730	-3.760	-3.792	-3.822	-3.854	-3.882	-3.912	-3.941	-3.970	-3.998	-4.025	-4.051	-4.077	-4.104	-4.129	-4.151	-4.176	-4.199	-4.220	-4.241	-4.262	-4.281	-4.301	-4.320	-4.336	-4.354	-4.370	-4.385	-4.400	-4.415	-4.429	-4.441	-4.454	-4.465	-4.476	-4.488	-4.498	-4.509	-4.516	-4.526	-4.535	-4.544	-4.552	-4.560	-4.568	-4.575	-4.582	-4.591	-4.599	-4.606	-4.614	-4.621	-4.630	-4.639	-4.648	-4.655	-4.664	-4.674	-4.685	-4.694	-4.704	-4.715	-4.725	-4.738	-4.749	-4.761	-4.774	-4.786	-4.799	-4.811	-4.826	-4.839	-4.851	-4.865	-4.879	-4.892	-4.906	-4.919	-4.932	-4.946	-4.959	-4.971	-4.982	-4.995	-5.005	-5.015	-5.025	-5.034	-5.042	-5.050	-5.058	-5.062	-5.068	-5.072	-5.075	-5.078	-5.078	-5.079	-5.078	-5.075	-5.071	-5.068	-5.061	-5.056	-5.046	-5.038	-5.028	-5.016	-5.004	-4.991	-4.976	-4.960	-4.944	-4.926	-4.908	-4.888	-4.866	-4.845	-4.822	-4.799	-4.774	-4.749	-4.722	-4.695	-4.666	-4.638	-4.608	-4.578	-4.546	-4.514	-4.482	-4.449	-4.414	-4.379	-4.345	-4.308	-4.272	-4.235	-4.196	-4.158	-4.119	-4.079	-4.039	-3.998	-3.956	-3.914	-3.871	-3.828	-3.784	-3.738	-3.694	-3.646	-3.601	-3.552	-3.505	-3.458	-3.408	-3.359	-3.309	-3.259	-3.208	-3.155	-3.104	-3.051	-2.998	-2.944	-2.890	-2.835	-2.781	-2.725	-2.670	-2.614	-2.558	-2.501	-2.444	-2.388	-2.330	-2.272	-2.215	-2.156	-2.099	-2.040	-1.981	-1.922	-1.865	-1.806	-1.749	-1.691	-1.632	-1.575	-1.518	-1.460	-1.402	-1.345	-1.288	-1.231	-1.175	-1.119	-1.062	-1.008	-0.954	-0.899	-0.844	-0.791	-0.738	-0.685	-0.631	-0.580	-0.529	-0.478	-0.428	-0.378	-0.329	-0.280	-0.232	-0.184	-0.136	-0.090	-0.044	0.001	0.046	0.090	0.134	0.178	0.221	0.264	0.306	0.346	0.388	0.428	0.469	0.509	0.548	0.586	0.625	0.662	0.700	0.738	0.772	0.810	0.845	0.881	0.915	0.950	0.984	1.016	1.049	1.081	1.114	1.145	1.175	1.205	1.235	1.264	1.291	1.319	1.345	1.372	1.398	1.422	1.446	1.470	1.492	1.514	1.534	1.554	1.574	1.591	1.609	1.625	1.641	1.654	1.669	1.681	1.692	1.704	1.715	1.724	1.731	1.740	1.746	1.752	1.758	1.761	1.766	1.770	1.772	1.774	1.776	1.776	1.776	1.778	1.778	1.778	1.776	1.775	1.776	1.774	1.774	1.772	1.772	1.771	1.771	1.771	1.771	1.772	1.774	1.775	1.778	1.780	1.782	1.788	1.791	1.798	1.804	1.810	1.818	1.826	1.835	1.844	1.854	1.865	1.878	1.890	1.905	1.918	1.932	1.949	1.965	1.981	1.999	2.016	2.034	2.054	2.072	2.091	2.111	2.132	2.152	2.172	2.191	2.212	2.232	2.252	2.271	2.291	2.311	2.330	2.349	2.366	2.385	2.404	2.420	2.438	2.452	2.468	2.482	2.495	2.510	2.521	2.532	2.542	2.554	2.562	2.570	2.578	2.584	2.589	2.592	2.598	2.601	2.602	2.604	2.605	2.605	2.604	2.602	2.599	2.596	2.592	2.589	2.584	2.580	2.572	2.566	2.561	2.554	2.546	2.538	2.530	2.521	2.512	2.504	2.494	2.484	2.475	2.465	2.456	2.446	2.436	2.428	2.419	2.408	2.399	2.390	2.380	2.372	2.362	2.355	2.346	2.338	2.330	2.322	2.315	2.308	2.301	2.294	2.288	2.281	2.274	2.268	2.261	2.256	2.250	2.245	2.240	2.235	2.231	2.226	2.221	2.216	2.211	2.208	2.202	2.199	2.194	2.189	2.185	2.180	2.176	2.172	2.168	2.164	2.159	2.152	2.149	2.142	2.138	2.134	2.128	2.121	2.116	2.110	2.104	2.098	2.091	2.084	2.076	2.070	2.062	2.055	2.046	2.039	2.030	2.021	2.013	2.004	1.994	1.984	1.974	1.964	1.954	1.942	1.931	1.920	1.909	1.896	1.882	1.870	1.858	1.844	1.830	1.818	1.804	1.789	1.774	1.759	1.742	1.726	1.710	1.692	1.676	1.659	1.640	1.622	1.605	1.585	1.566	1.546	1.526	1.506	1.486	1.466	1.445	1.425	1.404	1.382	1.361	1.341	1.319	1.299	1.278	1.256	1.236	1.215	1.194	1.174	1.154	1.134	1.114	1.094	1.075	1.056	1.038	1.020	1.002	0.986	0.969	0.952	0.938	0.922	0.908	0.895	0.881	0.869	0.856	0.844	0.834	0.822	0.814	0.804	0.795	0.786	0.778	0.770	0.764	0.756	0.749	0.742	0.736	0.731	0.725	0.719	0.712	0.708	0.702	0.695	0.689	0.684	0.678	0.671	0.664	0.656	0.649	0.641	0.634	0.624	0.616	0.605	0.595	0.585	0.574	0.561	0.549	0.535	0.521	0.507	0.492	0.476	0.460	0.442	0.426	0.408	0.390	0.370	0.350	0.330	0.310	0.288	0.266	0.244	0.222	0.199	0.176	0.154	0.130	0.106	0.082	0.060	0.035	0.011	-0.012	-0.036	-0.061	-0.085	-0.109	-0.131	-0.155	-0.179	-0.200	-0.224	-0.245	-0.269	-0.290	-0.311	-0.332	-0.354	-0.374	-0.394	-0.414	-0.432	-0.452	-0.470	-0.488	-0.506	-0.524	-0.540	-0.556	-0.574	-0.589	-0.605	-0.620	-0.634	-0.649	-0.662	-0.678	-0.691	-0.702	-0.716	-0.729	-0.741	-0.754	-0.765	-0.776	-0.788	-0.800	-0.810	-0.820	-0.831	-0.842	-0.852	-0.862	-0.872	-0.881	-0.892	-0.901	-0.911	-0.921	-0.930	-0.940	-0.949	-0.958	-0.966	-0.975	-0.984	-0.992	-1.002	-1.010	-1.019	-1.028	-1.036	-1.046	-1.054	-1.062	-1.071	-1.080	-1.089	-1.096	-1.106	-1.115	-1.122	-1.131	-1.140	-1.150	-1.159	-1.168	-1.176	-1.185	-1.194	-1.202	-1.211	-1.220	-1.228	-1.238	-1.245	-1.254	-1.262	-1.271	-1.279	-1.289	-1.298	-1.304	-1.314	-1.321	-1.329	-1.336	-1.345	-1.352	-1.360	-1.368	-1.375	-1.381	-1.389	-1.395	-1.402	-1.408	-1.414	-1.420	-1.425	-1.430	-1.435	-1.441	-1.445	-1.450	-1.452	-1.458	-1.461	-1.464	-1.466	-1.469	-1.471	-1.472	-1.475	-1.475	-1.476	-1.478	-1.476	-1.476	-1.476	-1.475	-1.472	-1.471	-1.469	-1.465	-1.462	-1.459	-1.455	-1.450	-1.445	-1.439	-1.432	-1.426	-1.420	-1.412	-1.405	-1.396	-1.389	-1.380	-1.370	-1.361	-1.351	-1.341	-1.330	-1.319	-1.308	-1.296	-1.285	-1.272	-1.261	-1.249	-1.236	-1.225	-1.212	-1.200	-1.186	-1.175	-1.162	-1.149	-1.138	-1.126	-1.112	-1.101	-1.090	-1.079	-1.069	-1.058	-1.048	-1.038	-1.029	-1.019	-1.010	-1.002	-0.995	-0.988	-0.981	-0.975	-0.969	-0.964	-0.960	-0.955	-0.951	-0.949	-0.946	-0.944	-0.944	-0.942	-0.942	-0.944	-0.945	-0.946	-0.948	-0.950	-0.954	-0.958	-0.962	-0.968	-0.972	-0.979	-0.985	-0.991	-0.998	-1.005	-1.012	-1.021	-1.030	-1.039	-1.048	-1.058	-1.066	-1.076	-1.086	-1.096	-1.108	-1.118	-1.128	-1.139	-1.150	-1.161	-1.171	-1.182	-1.194	-1.204	-1.215	-1.225	-1.236	-1.245	-1.256	-1.266	-1.275	-1.285	-1.295	-1.302	-1.311	-1.320	-1.329	-1.338	-1.345	-1.352	-1.360	-1.368	-1.374	-1.381	-1.388	-1.392	-1.399	-1.405	-1.410	-1.416	-1.421	-1.426	-1.432	-1.439	-1.444	-1.449	-1.455	-1.461	-1.468	-1.472	-1.480	-1.488	-1.494	-1.501	-1.510	-1.519	-1.528	-1.538	-1.548	-1.558	-1.569	-1.581	-1.594	-1.608	-1.621	-1.636	-1.652	-1.668	-1.685	-1.702	-1.721	-1.740	-1.760	-1.780	-1.802	-1.824	-1.846	-1.869	-1.892	-1.918	-1.941	-1.966	-1.992	-2.016	-2.042	-2.070	-2.096	-2.122	-2.149	-2.175	-2.201	-2.229	-2.255	-2.281	-2.306	-2.331	-2.356	-2.381	-2.405	-2.429	-2.451	-2.475	-2.496	-2.519	-2.539	-2.559	-2.579	-2.596	-2.614	-2.631	-2.646	-2.662	-2.676	-2.690	-2.704	-2.716	-2.729	-2.740	-2.750	-2.760	-2.768	-2.778	-2.785	-2.791	-2.799	-2.805	-2.809	-2.815	-2.819	-2.824	-2.828	-2.830	-2.834	-2.836	-2.838	-2.839	-2.840	-2.842	-2.842	-2.844	-2.842	-2.842	-2.841	-2.841	-2.840	-2.839	-2.836	-2.835	-2.832	-2.829	-2.828	-2.824	-2.820	-2.816	-2.812	-2.808	-2.801	-2.796	-2.791	-2.785	-2.779	-2.771	-2.765	-2.758	-2.750	-2.742	-2.734	-2.725	-2.716	-2.708	-2.698	-2.689	-2.680	-2.670	-2.661	-2.651	-2.642	-2.631	-2.622	-2.614	-2.605	-2.595	-2.586	-2.579	-2.570	-2.562	-2.555	-2.549	-2.541	-2.536	-2.531	-2.526	-2.522	-2.519	-2.515	-2.512	-2.512	-2.511	-2.511	-2.511	-2.511	-2.514	-2.515	-2.518	-2.522	-2.525	-2.530	-2.535	-2.542	-2.548	-2.555	-2.562	-2.570	-2.578	-2.584	-2.594	-2.602	-2.611	-2.620	-2.629	-2.638	-2.646	-2.656	-2.664	-2.674	-2.681	-2.690	-2.698	-2.705	-2.712	-2.720	-2.726	-2.732	-2.738	-2.744	-2.749	-2.752	-2.756	-2.760	-2.762	-2.765	-2.766	-2.768	-2.768	-2.769	-2.768	-2.766	-2.765	-2.762	-2.760	-2.758	-2.752	-2.750	-2.745	-2.740	-2.735	-2.729	-2.724	-2.718	-2.711	-2.704	-2.698	-2.690	-2.684	-2.676	-2.669	-2.661	-2.654	-2.646	-2.640	-2.632	-2.626	-2.619	-2.611	-2.604	-2.598	-2.591	-2.585	-2.579	-2.572	-2.568	-2.564	-2.559	-2.554	-2.550	-2.548	-2.544	-2.541	-2.539	-2.536	-2.535	-2.535	-2.534	-2.535	-2.535	-2.536	-2.539	-2.541	-2.542	-2.546	-2.550	-2.554	-2.559	-2.564	-2.570	-2.576	-2.582	-2.590	-2.599	-2.606	-2.615	-2.625	-2.635	-2.644	-2.655	-2.666	-2.678	-2.689	-2.700	-2.714	-2.726	-2.740	-2.752	-2.766	-2.781	-2.795	-2.809	-2.822	-2.836	-2.851	-2.865	-2.880	-2.895	-2.910	-2.924	-2.939	-2.952	-2.965	-2.980	-2.994	-3.008	-3.019	-3.032	-3.045	-3.056	-3.069	-3.080	-3.091	-3.101	-3.111	-3.121	-3.131	-3.139	-3.148	-3.155	-3.162	-3.169	-3.175	-3.180	-3.185	-3.189	-3.192	-3.196	-3.199	-3.201	-3.202	-3.204	-3.204	-3.202	-3.202	-3.201	-3.200	-3.198	-3.194	-3.191	-3.188	-3.181	-3.176	-3.171	-3.165	-3.159	-3.152	-3.144	-3.136	-3.128	-3.119	-3.110	-3.100	-3.091	-3.081	-3.070	-3.059	-3.049	-3.036	-3.025	-3.014	-3.001	-2.990	-2.979	-2.966	-2.954	-2.941	-2.929	-2.916	-2.905	-2.892	-2.880	-2.868	-2.856	-2.844	-2.831	-2.820	-2.808	-2.798	-2.785	-2.775	-2.764	-2.754	-2.742	-2.732	-2.722	-2.714	-2.704	-2.694	-2.684	-2.676	-2.668	-2.660	-2.651	-2.642	-2.635	-2.629	-2.620	-2.612	-2.605	-2.599	-2.590	-2.584	-2.576	-2.570	-2.562	-2.555	-2.549	-2.541	-2.535	-2.528	-2.519	-2.511	-2.504	-2.496	-2.488	-2.479	-2.470	-2.461	-2.452	-2.442	-2.432	-2.422	-2.412	-2.401	-2.390	-2.379	-2.366	-2.354	-2.341	-2.329	-2.315	-2.301	-2.289	-2.274	-2.259	-2.245	-2.230	-2.216	-2.200	-2.184	-2.169	-2.154	-2.138	-2.121	-2.105	-2.089	-2.071	-2.055	-2.039	-2.022	-2.006	-1.990	-1.974	-1.958	-1.941	-1.925	-1.909	-1.894	-1.879	-1.862	-1.848	-1.832	-1.818	-1.804	-1.789	-1.776	-1.762	-1.749	-1.736	-1.722	-1.710	-1.699	-1.686	-1.675	-1.664	-1.652	-1.642	-1.630	-1.621	-1.611	-1.601	-1.591	-1.582	-1.572	-1.565	-1.556	-1.548	-1.539	-1.531	-1.524	-1.515	-1.508	-1.502	-1.494	-1.488	-1.482	-1.476	-1.470	-1.464	-1.459	-1.452	-1.448	-1.442	-1.436	-1.431	-1.428	-1.424	-1.419	-1.414	-1.411	-1.408	-1.404	-1.401	-1.399	-1.396	-1.394	-1.394	-1.391	-1.390	-1.389	-1.389	-1.389	-1.389	-1.389	-1.390	-1.391	-1.392	-1.395	-1.396	-1.400	-1.401	-1.405	-1.409	-1.412	-1.416	-1.421	-1.426	-1.430	-1.435	-1.441	-1.446	-1.451	-1.456	-1.462	-1.469	-1.474	-1.480	-1.486	-1.490	-1.496	-1.501	-1.506	-1.511	-1.516	-1.519	-1.522	-1.526	-1.529	-1.531	-1.532	-1.534	-1.535	-1.534	-1.534	-1.531	-1.529	-1.525	-1.520	-1.515	-1.509	-1.502	-1.495	-1.486	-1.476	-1.466	-1.454	-1.441	-1.428	-1.414	-1.399	-1.382	-1.368	-1.350	-1.331	-1.312	-1.292	-1.274	-1.251	-1.231	-1.209	-1.186	-1.164	-1.142	-1.120	-1.096	-1.074	-1.050	-1.028	-1.006	-0.984	-0.961	-0.940	-0.918	-0.898	-0.876	-0.856	-0.838	-0.819	-0.801	-0.785	-0.770	-0.755	-0.740	-0.729	-0.716	-0.706	-0.698	-0.689	-0.681	-0.675	-0.671	-0.668	-0.664	-0.664	-0.664	-0.665	-0.668	-0.670	-0.675	-0.681	-0.688	-0.695	-0.705	-0.714	-0.725	-0.736	-0.749	-0.761	-0.775	-0.789	-0.804	-0.819	-0.836	-0.851	-0.869	-0.886	-0.904	-0.921	-0.939	-0.958	-0.975	-0.994	-1.012	-1.030	-1.048	-1.066	-1.084	-1.101	-1.118	-1.135	-1.151	-1.168	-1.184	-1.199	-1.215	-1.229	-1.242	-1.255	-1.269	-1.281	-1.292	-1.305	-1.315	-1.326	-1.336	-1.346	-1.354	-1.361	-1.369	-1.376	-1.384	-1.390	-1.395	-1.401	-1.405	-1.410	-1.414	-1.418	-1.420	-1.422	-1.425	-1.428	-1.429	-1.430	-1.431	-1.431	-1.431	-1.431	-1.431	-1.430	-1.429	-1.428	-1.426	-1.425	-1.422	-1.420	-1.418	-1.415	-1.414	-1.410	-1.406	-1.402	-1.399	-1.395	-1.391	-1.386	-1.381	-1.376	-1.371	-1.365	-1.360	-1.354	-1.349	-1.342	-1.335	-1.328	-1.321	-1.315	-1.308	-1.299	-1.292	-1.285	-1.276	-1.270	-1.261	-1.252	-1.245	-1.238	-1.229	-1.221	-1.212	-1.205	-1.198	-1.191	-1.184	-1.176	-1.169	-1.162	-1.156	-1.151	-1.146	-1.140	-1.135	-1.131	-1.128	-1.124	-1.121	-1.119	-1.118	-1.116	-1.116	-1.116	-1.116	-1.119	-1.121	-1.125	-1.129	-1.132	-1.138	-1.142	-1.149	-1.155	-1.162	-1.171	-1.179	-1.189	-1.198	-1.208	-1.219	-1.229	-1.240	-1.251	-1.262	-1.275	-1.286	-1.299	-1.311	-1.322	-1.335	-1.346	-1.358	-1.368	-1.379	-1.389	-1.399	-1.409	-1.418	-1.426	-1.432	-1.440	-1.446	-1.452	-1.456	-1.460	-1.462	-1.465	-1.465	-1.466	-1.465	-1.464	-1.460	-1.458	-1.452	-1.448	-1.440	-1.432	-1.425	-1.416	-1.405	-1.395	-1.384	-1.371	-1.360	-1.348	-1.334	-1.320	-1.305	-1.291	-1.276	-1.261	-1.246	-1.231	-1.216	-1.201	-1.186	-1.172	-1.158	-1.144	-1.130	-1.118	-1.104	-1.094	-1.082	-1.071	-1.062	-1.052	-1.044	-1.036	-1.030	-1.025	-1.019	-1.016	-1.014	-1.011	-1.010	-1.009	-1.010	-1.011	-1.012	-1.016	-1.021	-1.026	-1.031	-1.038	-1.044	-1.051	-1.060	-1.069	-1.078	-1.086	-1.096	-1.108	-1.116	-1.128	-1.138	-1.149	-1.160	-1.171	-1.181	-1.192	-1.202	-1.212	-1.222	-1.232	-1.242	-1.251	-1.259	-1.266	-1.274	-1.280	-1.286	-1.291	-1.295	-1.300	-1.304	-1.305	-1.308	-1.309	-1.309	-1.309	-1.308	-1.304	-1.301	-1.298	-1.292	-1.286	-1.281	-1.272	-1.265	-1.256	-1.246	-1.236	-1.226	-1.215	-1.202	-1.190	-1.176	-1.162	-1.149	-1.134	-1.118	-1.101	-1.085	-1.068	-1.050	-1.032	-1.016	-0.998	-0.979	-0.961	-0.942	-0.922	-0.904	-0.885	-0.866	-0.848	-0.828	-0.809	-0.790	-0.770	-0.752	-0.734	-0.715	-0.698	-0.680	-0.662	-0.646	-0.629	-0.612	-0.596	-0.581	-0.566	-0.552	-0.539	-0.524	-0.511	-0.499	-0.488	-0.476	-0.465	-0.455	-0.445	-0.436	-0.428	-0.420	-0.412	-0.405	-0.399	-0.392	-0.388	-0.381	-0.379	-0.375	-0.371	-0.368	-0.364	-0.361	-0.359	-0.356	-0.355	-0.354	-0.352	-0.351	-0.350	-0.349	-0.349	-0.349	-0.349	-0.348	-0.346	-0.346	-0.346	-0.345	-0.344	-0.344	-0.342	-0.341	-0.340	-0.339	-0.336	-0.336	-0.334	-0.332	-0.329	-0.328	-0.325	-0.322	-0.319	-0.316	-0.312	-0.310	-0.306	-0.304	-0.300	-0.296	-0.294	-0.290	-0.289	-0.285	-0.281	-0.280	-0.276	-0.275	-0.271	-0.270	-0.268	-0.266	-0.264	-0.262	-0.262	-0.262	-0.261	-0.261	-0.261	-0.261	-0.264	-0.264	-0.268	-0.269	-0.271	-0.274	-0.278	-0.280	-0.285	-0.289	-0.294	-0.299	-0.304	-0.310	-0.315	-0.321	-0.329	-0.335	-0.341	-0.349	-0.356	-0.364	-0.371	-0.379	-0.386	-0.395	-0.402	-0.411	-0.419	-0.426	-0.434	-0.441	-0.450	-0.458	-0.466	-0.474	-0.480	-0.488	-0.494	-0.501	-0.509	-0.515	-0.520	-0.526	-0.531	-0.536	-0.540	-0.545	-0.549	-0.551	-0.554	-0.555	-0.558	-0.558	-0.559	-0.559	-0.558	-0.556	-0.555	-0.551	-0.549	-0.545	-0.540	-0.535	-0.529	-0.522	-0.515	-0.507	-0.500	-0.491	-0.481	-0.471	-0.460	-0.449	-0.436	-0.424	-0.411	-0.398	-0.384	-0.369	-0.352	-0.338	-0.322	-0.306	-0.289	-0.272	-0.255	-0.238	-0.219	-0.201	-0.182	-0.165	-0.146	-0.128	-0.109	-0.089	-0.071	-0.052	-0.034	-0.015	0.004	0.022	0.040	0.059	0.076	0.095	0.112	0.130	0.148	0.164	0.181	0.198	0.214	0.230	0.246	0.261	0.278	0.292	0.309	0.324	0.339	0.352	0.368	0.381	0.395	0.409	0.422	0.436	0.450	0.462	0.476	0.490	0.502	0.515	0.528	0.540	0.550	0.562	0.574	0.585	0.596	0.606	0.616	0.626	0.636	0.645	0.654	0.662	0.671	0.678	0.685	0.691	0.698	0.702	0.708	0.712	0.716	0.719	0.722	0.724	0.725	0.724	0.725	0.724	0.722	0.720	0.716	0.714	0.710	0.706	0.700	0.695	0.688	0.681	0.675	0.668	0.659	0.651	0.642	0.634	0.624	0.616	0.606	0.598	0.590	0.580	0.571	0.564	0.555	0.548	0.540	0.532	0.526	0.520	0.514	0.510	0.505	0.501	0.498	0.496	0.495	0.494	0.494	0.495	0.496	0.499	0.501	0.506	0.510	0.515	0.522	0.529	0.536	0.545	0.552	0.562	0.572	0.584	0.594	0.605	0.616	0.629	0.639	0.652	0.665	0.676	0.688	0.701	0.712	0.725	0.738	0.749	0.760	0.771	0.781	0.792	0.802	0.812	0.821	0.830	0.839	0.846	0.854	0.860	0.868	0.872	0.878	0.882	0.886	0.889	0.892	0.895	0.898	0.899	0.900	0.901	0.901	0.901	0.901	0.901	0.900	0.899	0.899	0.896	0.895	0.894	0.891	0.890	0.889	0.888	0.885	0.885	0.882	0.881	0.881	0.881	0.880	0.880	0.880	0.880	0.881	0.882	0.882	0.884	0.888	0.889	0.892	0.895	0.900	0.904	0.908	0.911	0.918	0.922	0.928	0.934	0.939	0.945	0.951	0.960	0.966	0.974	0.981	0.989	0.999	1.006	1.015	1.024	1.032	1.041	1.050	1.060	1.069	1.078	1.088	1.096	1.106	1.115	1.125	1.132	1.142	1.151	1.159	1.169	1.178	1.185	1.192	1.200	1.209	1.216	1.222	1.230	1.236	1.244	1.249	1.255	1.260	1.266	1.270	1.275	1.279	1.284	1.288	1.291	1.294	1.298	1.300	1.302	1.305	1.306	1.309	1.310	1.310	1.311	1.312	1.312	1.312	1.312	1.311	1.311	1.310	1.309	1.309	1.308	1.305	1.304	1.301	1.299	1.296	1.294	1.290	1.286	1.284	1.280	1.275	1.271	1.268	1.262	1.256	1.251	1.246	1.239	1.234	1.228	1.220	1.214	1.205	1.196	1.190	1.181	1.171	1.162	1.152	1.144	1.134	1.124	1.112	1.101	1.090	1.079	1.066	1.055	1.042	1.030	1.018	1.004	0.991	0.978	0.965	0.951	0.939	0.925	0.911	0.898	0.885	0.871	0.858	0.846	0.832	0.820	0.808	0.796	0.784	0.772	0.760	0.749	0.739	0.729	0.719	0.709	0.701	0.694	0.685	0.678	0.671	0.666	0.660	0.655	0.651	0.648	0.644	0.641	0.640	0.640	0.638	0.638	0.639	0.640	0.641	0.642	0.646	0.648	0.650	0.655	0.658	0.662	0.665	0.670	0.675	0.679	0.684	0.689	0.694	0.699	0.704	0.708	0.712	0.718	0.720	0.725	0.729	0.731	0.734	0.736	0.739	0.739	0.740	0.740	0.739	0.739	0.738	0.735	0.731	0.729	0.724	0.720	0.715	0.709	0.701	0.695	0.686	0.679	0.669	0.659	0.650	0.640	0.630	0.618	0.608	0.595	0.585	0.572	0.560	0.548	0.536	0.524	0.512	0.500	0.490	0.478	0.466	0.456	0.446	0.435	0.425	0.416	0.408	0.400	0.392	0.386	0.380	0.374	0.369	0.364	0.361	0.358	0.355	0.354	0.352	0.352	0.352	0.352	0.355	0.356	0.358	0.360	0.364	0.368	0.370	0.374	0.378	0.381	0.386	0.389	0.392	0.398	0.401	0.404	0.408	0.410	0.412	0.415	0.418	0.418	0.420	0.419	0.419	0.418	0.416	0.414	0.411	0.408	0.404	0.398	0.391	0.385	0.378	0.370	0.361	0.351	0.341	0.331	0.320	0.309	0.296	0.284	0.270	0.256	0.241	0.228	0.212	0.198	0.180	0.165	0.149	0.132	0.116	0.100	0.082	0.066	0.049	0.032	0.016	0.000	-0.016	-0.032	-0.049	-0.065	-0.080	-0.095	-0.110	-0.125	-0.140	-0.155	-0.170	-0.184	-0.198	-0.211	-0.224	-0.238	-0.250	-0.264	-0.275	-0.288	-0.299	-0.310	-0.321	-0.331	-0.342	-0.354	-0.362	-0.372	-0.381	-0.391	-0.400	-0.408	-0.416	-0.424	-0.431	-0.439	-0.445	-0.451	-0.459	-0.464	-0.468	-0.474	-0.478	-0.481	-0.486	-0.489	-0.491	-0.495	-0.496	-0.498	-0.498	-0.499	-0.500	-0.499	-0.498	-0.496	-0.495	-0.491	-0.490	-0.486	-0.482	-0.479	-0.474	-0.470	-0.465	-0.459	-0.452	-0.446	-0.440	-0.434	-0.426	-0.419	-0.411	-0.404	-0.398	-0.389	-0.382	-0.374	-0.366	-0.359	-0.351	-0.342	-0.336	-0.329	-0.322	-0.316	-0.310	-0.305	-0.299	-0.294	-0.289	-0.286	-0.282	-0.279	-0.276	-0.275	-0.275	-0.274	-0.274	-0.275	-0.278	-0.280	-0.284	-0.289	-0.294	-0.299	-0.305	-0.314	-0.322	-0.331	-0.341	-0.352	-0.365	-0.378	-0.391	-0.405	-0.420	-0.435	-0.450	-0.468	-0.484	-0.502	-0.520	-0.540	-0.559	-0.578	-0.599	-0.619	-0.640	-0.661	-0.682	-0.704	-0.725	-0.746	-0.769	-0.790	-0.811	-0.832	-0.854	-0.875	-0.895	-0.916	-0.936	-0.956	-0.976	-0.995	-1.014	-1.031	-1.049	-1.066	-1.082	-1.099	-1.115	-1.130	-1.144	-1.156	-1.170	-1.182	-1.195	-1.206	-1.216	-1.226	-1.235	-1.244	-1.251	-1.259	-1.265	-1.270	-1.276	-1.281	-1.285	-1.290	-1.292	-1.295	-1.298	-1.299	-1.300	-1.300	-1.301	-1.301	-1.300	-1.299	-1.298	-1.296	-1.295	-1.292	-1.290	-1.288	-1.284	-1.281	-1.279	-1.276	-1.272	-1.271	-1.268	-1.265	-1.262	-1.259	-1.256	-1.254	-1.251	-1.249	-1.248	-1.245	-1.244	-1.244	-1.242	-1.242	-1.242	-1.244	-1.244	-1.246	-1.249	-1.251	-1.254	-1.256	-1.260	-1.264	-1.269	-1.274	-1.279	-1.286	-1.291	-1.299	-1.306	-1.312	-1.321	-1.329	-1.336	-1.346	-1.355	-1.364	-1.372	-1.382	-1.391	-1.400	-1.410	-1.419	-1.429	-1.436	-1.446	-1.454	-1.464	-1.471	-1.479	-1.485	-1.492	-1.498	-1.502	-1.509	-1.514	-1.516	-1.519	-1.522	-1.522	-1.524	-1.524	-1.522	-1.520	-1.518	-1.515	-1.511	-1.505	-1.500	-1.494	-1.485	-1.478	-1.468	-1.458	-1.448	-1.436	-1.422	-1.409	-1.395	-1.381	-1.366	-1.351	-1.334	-1.318	-1.300	-1.282	-1.265	-1.246	-1.229	-1.209	-1.189	-1.170	-1.151	-1.131	-1.111	-1.091	-1.071	-1.051	-1.032	-1.012	-0.994	-0.974	-0.955	-0.938	-0.919	-0.901	-0.882	-0.865	-0.850	-0.832	-0.818	-0.802	-0.788	-0.772	-0.760	-0.746	-0.732	-0.721	-0.710	-0.698	-0.688	-0.679	-0.669	-0.660	-0.651	-0.644	-0.636	-0.630	-0.624	-0.619	-0.615	-0.611	-0.608	-0.605	-0.602	-0.601	-0.600	-0.600	-0.600	-0.600	-0.601	-0.604	-0.606	-0.609	-0.612	-0.619	-0.622	-0.628	-0.635	-0.640	-0.648	-0.655	-0.662	-0.671	-0.681	-0.691	-0.701	-0.712	-0.724	-0.736	-0.748	-0.761	-0.775	-0.789	-0.804	-0.819	-0.835	-0.850	-0.866	-0.882	-0.901	-0.919	-0.938	-0.955	-0.975	-0.994	-1.015	-1.035	-1.055	-1.075	-1.096	-1.119	-1.139	-1.161	-1.182	-1.204	-1.225	-1.246	-1.268	-1.289	-1.309	-1.330	-1.350	-1.369	-1.389	-1.406	-1.425	-1.442	-1.459	-1.475	-1.491	-1.505	-1.519	-1.531	-1.544	-1.554	-1.564	-1.574	-1.581	-1.588	-1.592	-1.596	-1.600	-1.601	-1.601	-1.601	-1.599	-1.595	-1.590	-1.584	-1.576	-1.568	-1.559	-1.548	-1.535	-1.522	-1.508	-1.492	-1.475	-1.458	-1.440	-1.421	-1.401	-1.380	-1.360	-1.338	-1.316	-1.292	-1.269	-1.244	-1.220	-1.195	-1.170	-1.145	-1.120	-1.095	-1.069	-1.044	-1.018	-0.992	-0.968	-0.942	-0.918	-0.892	-0.868	-0.842	-0.820	-0.796	-0.772	-0.750	-0.728	-0.705	-0.682	-0.662	-0.641	-0.621	-0.600	-0.580	-0.561	-0.542	-0.524	-0.505	-0.488	-0.470	-0.452	-0.435	-0.419	-0.402	-0.386	-0.370	-0.355	-0.340	-0.325	-0.310	-0.295	-0.280	-0.265	-0.251	-0.236	-0.222	-0.209	-0.195	-0.181	-0.169	-0.155	-0.141	-0.128	-0.115	-0.101	-0.089	-0.076	-0.062	-0.050	-0.036	-0.025	-0.012	0.000	0.012	0.024	0.035	0.046	0.058	0.068	0.079	0.090	0.100	0.110	0.120	0.129	0.138	0.145	0.154	0.161	0.169	0.176	0.181	0.188	0.192	0.198	0.201	0.204	0.206	0.208	0.209	0.209	0.208	0.206	0.204	0.200	0.196	0.191	0.185	0.178	0.169	0.160	0.150	0.138	0.125	0.111	0.095	0.080	0.061	0.044	0.024	0.001	-0.020	-0.045	-0.069	-0.095	-0.122	-0.151	-0.181	-0.212	-0.245	-0.280	-0.314	-0.350	-0.388	-0.425	-0.465	-0.505	-0.548	-0.589	-0.634	-0.678	-0.722	-0.768	-0.815	-0.862	-0.911	-0.960	-1.010	-1.059	-1.110	-1.161	-1.212	-1.264	-1.316	-1.369	-1.421	-1.472	-1.525	-1.578	-1.630	-1.684	-1.735	-1.788	-1.840	-1.891	-1.942	-1.994	-2.046	-2.095	-2.146	-2.195	-2.245	-2.292	-2.341	-2.390	-2.438	-2.485	-2.531	-2.578	-2.624	-2.669	-2.712	-2.756	-2.799	-2.842	-2.885	-2.926	-2.969	-3.009	-3.048	-3.088	-3.126	-3.165	-3.202	-3.241	-3.278	-3.314	-3.349	-3.385	-3.419	-3.454	-3.486	-3.520	-3.551	-3.582	-3.615	-3.645	-3.675	-3.705	-3.734	-3.761	-3.789	-3.815	-3.841	-3.866	-3.892	-3.916	-3.940	-3.961	-3.985	-4.005	-4.026	-4.046	-4.066	-4.084	-4.101	-4.119	-4.136	-4.152	-4.168	-4.181	-4.196	-4.210	-4.222	-4.235	-4.248	-4.258	-4.270	-4.280	-4.291	-4.301	-4.310	-4.320	-4.329	-4.339	-4.348	-4.356	-4.365	-4.374	-4.382	-4.391	-4.400	-4.409	-4.419	-4.429	-4.439	-4.448	-4.459	-4.469	-4.480	-4.491	-4.502	-4.515	-4.529	-4.540	-4.554	-4.568	-4.581	-4.596	-4.610	-4.626	-4.640	-4.656	-4.671	-4.689	-4.704	-4.720	-4.736	-4.752	-4.769	-4.784	-4.800	-4.815	-4.830	-4.846	-4.860	-4.874	-4.888	-4.900	-4.912	-4.924	-4.934	-4.944	-4.952	-4.961	-4.968	-4.974	-4.979	-4.981	-4.985	-4.986	-4.986	-4.984	-4.982	-4.978	-4.972	-4.966	-4.960	-4.950	-4.941	-4.929	-4.918	-4.904	-4.889	-4.872	-4.854	-4.836	-4.816	-4.795	-4.771	-4.749	-4.724	-4.699	-4.671	-4.644	-4.616	-4.586	-4.555	-4.524	-4.491	-4.459	-4.424	-4.390	-4.352	-4.318	-4.280	-4.241	-4.202	-4.164	-4.124	-4.081	-4.041	-3.999	-3.955	-3.911	-3.866	-3.821	-3.775	-3.729	-3.681	-3.634	-3.584	-3.535	-3.484	-3.432	-3.382	-3.329	-3.278	-3.222	-3.170	-3.114	-3.059	-3.004	-2.946	-2.890	-2.832	-2.774	-2.716	-2.658	-2.598	-2.539	-2.478	-2.419	-2.358	-2.298	-2.236	-2.176	-2.114	-2.054	-1.992	-1.931	-1.870	-1.809	-1.748	-1.688	-1.628	-1.568	-1.509	-1.450	-1.390	-1.332	-1.274	-1.216	-1.159	-1.102	-1.046	-0.990	-0.935	-0.881	-0.828	-0.774	-0.721	-0.670	-0.618	-0.568	-0.518	-0.468	-0.420	-0.371	-0.322	-0.276	-0.229	-0.182	-0.138	-0.092	-0.049	-0.004	0.040	0.084	0.126	0.169	0.210	0.251	0.294	0.334	0.375	0.415	0.455	0.495	0.535	0.575	0.612	0.652	0.691	0.730	0.768	0.806	0.842	0.880	0.918	0.955	0.991	1.028	1.064	1.099	1.135	1.169	1.204	1.238	1.270	1.304	1.335	1.368	1.399	1.430	1.460	1.490	1.519	1.546	1.574	1.600	1.626	1.650	1.675	1.699	1.721	1.742	1.764	1.784	1.802	1.820	1.838	1.855	1.869	1.884	1.898	1.910	1.921	1.932	1.942	1.952	1.961	1.969	1.976	1.984	1.990	1.994	2.000	2.004	2.007	2.010	2.013	2.016	2.018	2.020	2.022	2.022	2.025	2.026	2.027	2.030	2.030	2.033	2.034	2.036	2.039	2.041	2.044	2.046	2.050	2.054	2.058	2.061	2.066	2.074	2.080	2.085	2.092	2.100	2.108	2.116	2.126	2.136	2.146	2.156	2.169	2.181	2.192	2.206	2.219	2.232	2.248	2.262	2.278	2.292	2.308	2.324	2.339	2.355	2.371	2.388	2.404	2.420	2.438	2.454	2.470	2.486	2.501	2.516	2.532	2.549	2.564	2.578	2.592	2.606	2.620	2.634	2.646	2.659	2.670	2.681	2.691	2.701	2.711	2.720	2.729	2.736	2.742	2.749	2.754	2.760	2.764	2.768	2.770	2.772	2.776	2.778	2.778	2.778	2.778	2.776	2.775	2.772	2.771	2.768	2.764	2.761	2.756	2.752	2.746	2.741	2.735	2.729	2.722	2.715	2.709	2.702	2.694	2.686	2.679	2.671	2.662	2.654	2.646	2.639	2.629	2.621	2.612	2.604	2.595	2.588	2.579	2.570	2.562	2.554	2.548	2.539	2.531	2.524	2.516	2.510	2.501	2.495	2.489	2.481	2.476	2.469	2.464	2.458	2.451	2.448	2.441	2.436	2.432	2.426	2.422	2.418	2.412	2.408	2.404	2.399	2.395	2.390	2.386	2.382	2.378	2.372	2.369	2.364	2.359	2.355	2.350	2.345	2.340	2.334	2.329	2.322	2.316	2.309	2.302	2.296	2.289	2.281	2.272	2.265	2.256	2.246	2.236	2.228	2.216	2.206	2.195	2.184	2.171	2.160	2.146	2.134	2.120	2.106	2.091	2.078	2.062	2.046	2.031	2.014	1.999	1.981	1.964	1.946	1.929	1.911	1.892	1.874	1.855	1.836	1.816	1.798	1.778	1.758	1.736	1.716	1.696	1.676	1.656	1.636	1.615	1.595	1.575	1.555	1.535	1.516	1.496	1.478	1.458	1.440	1.421	1.402	1.385	1.368	1.350	1.334	1.318	1.302	1.288	1.272	1.258	1.245	1.231	1.218	1.206	1.195	1.184	1.174	1.162	1.154	1.145	1.138	1.129	1.121	1.115	1.109	1.102	1.095	1.090	1.085	1.080	1.075	1.071	1.066	1.061	1.058	1.052	1.049	1.044	1.040	1.035	1.030	1.024	1.019	1.014	1.006	1.000	0.992	0.985	0.978	0.968	0.959	0.949	0.938	0.928	0.914	0.901	0.888	0.874	0.859	0.842	0.826	0.809	0.790	0.771	0.752	0.731	0.711	0.689	0.666	0.644	0.620	0.596	0.572	0.546	0.521	0.495	0.469	0.441	0.416	0.389	0.361	0.332	0.306	0.278	0.250	0.222	0.194	0.166	0.139	0.111	0.085	0.058	0.031	0.005	-0.021	-0.046	-0.072	-0.098	-0.121	-0.145	-0.169	-0.191	-0.215	-0.238	-0.259	-0.280	-0.301	-0.321	-0.340	-0.360	-0.379	-0.398	-0.414	-0.431	-0.449	-0.464	-0.479	-0.495	-0.509	-0.522	-0.536	-0.550	-0.562	-0.575	-0.586	-0.599	-0.610	-0.620	-0.630	-0.640	-0.649	-0.659	-0.668	-0.676	-0.684	-0.691	-0.699	-0.706	-0.714	-0.720	-0.725	-0.732	-0.739	-0.744	-0.750	-0.755	-0.759	-0.765	-0.770	-0.775	-0.779	-0.782	-0.788	-0.791	-0.796	-0.800	-0.805	-0.809	-0.812	-0.818	-0.821	-0.826	-0.831	-0.836	-0.841	-0.846	-0.851	-0.856	-0.861	-0.868	-0.874	-0.879	-0.885	-0.892	-0.899	-0.906	-0.914	-0.921	-0.929	-0.936	-0.945	-0.952	-0.961	-0.970	-0.979	-0.988	-0.996	-1.005	-1.014	-1.024	-1.034	-1.042	-1.052	-1.061	-1.071	-1.080	-1.090	-1.099	-1.108	-1.116	-1.125	-1.134	-1.141	-1.150	-1.158	-1.165	-1.171	-1.179	-1.186	-1.192	-1.198	-1.204	-1.209	-1.214	-1.218	-1.221	-1.225	-1.229	-1.230	-1.234	-1.235	-1.236	-1.238	-1.239	-1.238	-1.238	-1.236	-1.234	-1.232	-1.229	-1.226	-1.222	-1.219	-1.214	-1.209	-1.202	-1.198	-1.190	-1.184	-1.178	-1.169	-1.160	-1.151	-1.144	-1.134	-1.124	-1.114	-1.104	-1.092	-1.081	-1.070	-1.059	-1.048	-1.035	-1.022	-1.011	-0.999	-0.986	-0.975	-0.961	-0.949	-0.936	-0.924	-0.911	-0.900	-0.888	-0.876	-0.864	-0.852	-0.841	-0.830	-0.819	-0.809	-0.799	-0.789	-0.779	-0.770	-0.761	-0.752	-0.745	-0.739	-0.731	-0.725	-0.719	-0.714	-0.709	-0.704	-0.700	-0.696	-0.694	-0.690	-0.689	-0.688	-0.686	-0.685	-0.686	-0.686	-0.688	-0.690	-0.691	-0.694	-0.698	-0.701	-0.705	-0.710	-0.714	-0.720	-0.725	-0.731	-0.739	-0.745	-0.752	-0.760	-0.768	-0.775	-0.784	-0.792	-0.801	-0.809	-0.819	-0.829	-0.838	-0.848	-0.858	-0.866	-0.876	-0.886	-0.896	-0.906	-0.915	-0.926	-0.935	-0.945	-0.954	-0.964	-0.972	-0.982	-0.991	-1.000	-1.010	-1.019	-1.028	-1.036	-1.044	-1.052	-1.061	-1.069	-1.078	-1.086	-1.094	-1.102	-1.110	-1.118	-1.126	-1.135	-1.142	-1.152	-1.160	-1.169	-1.178	-1.188	-1.198	-1.208	-1.218	-1.228	-1.239	-1.250	-1.261	-1.274	-1.285	-1.299	-1.312	-1.326	-1.341	-1.356	-1.371	-1.388	-1.404	-1.421	-1.440	-1.459	-1.478	-1.498	-1.518	-1.539	-1.560	-1.581	-1.605	-1.628	-1.650	-1.674	-1.699	-1.722	-1.748	-1.772	-1.798	-1.822	-1.848	-1.875	-1.900	-1.926	-1.952	-1.978	-2.004	-2.029	-2.054	-2.080	-2.105	-2.129	-2.154	-2.178	-2.201	-2.224	-2.246	-2.269	-2.289	-2.311	-2.331	-2.351	-2.370	-2.389	-2.405	-2.422	-2.440	-2.455	-2.470	-2.485	-2.499	-2.511	-2.524	-2.535	-2.546	-2.556	-2.566	-2.576	-2.584	-2.591	-2.599	-2.606	-2.612	-2.618	-2.622	-2.628	-2.632	-2.636	-2.639	-2.641	-2.642	-2.644	-2.646	-2.646	-2.646	-2.646	-2.648	-2.646	-2.645	-2.642	-2.640	-2.638	-2.636	-2.632	-2.629	-2.626	-2.622	-2.618	-2.614	-2.609	-2.602	-2.596	-2.591	-2.585	-2.578	-2.571	-2.564	-2.556	-2.549	-2.541	-2.534	-2.525	-2.516	-2.509	-2.500	-2.491	-2.482	-2.475	-2.465	-2.458	-2.449	-2.441	-2.432	-2.424	-2.416	-2.409	-2.401	-2.395	-2.388	-2.381	-2.376	-2.370	-2.366	-2.360	-2.356	-2.352	-2.350	-2.348	-2.345	-2.344	-2.342	-2.342	-2.342	-2.344	-2.345	-2.346	-2.349	-2.354	-2.356	-2.360	-2.366	-2.370	-2.376	-2.382	-2.389	-2.396	-2.402	-2.410	-2.418	-2.428	-2.435	-2.442	-2.451	-2.461	-2.470	-2.479	-2.488	-2.496	-2.506	-2.515	-2.524	-2.532	-2.540	-2.549	-2.556	-2.564	-2.571	-2.578	-2.585	-2.591	-2.596	-2.602	-2.608	-2.611	-2.618	-2.620	-2.624	-2.626	-2.629	-2.630	-2.631	-2.632	-2.634	-2.632	-2.632	-2.631	-2.631	-2.629	-2.626	-2.622	-2.620	-2.616	-2.612	-2.609	-2.602	-2.599	-2.592	-2.586	-2.581	-2.575	-2.569	-2.562	-2.555	-2.548	-2.541	-2.534	-2.526	-2.519	-2.511	-2.502	-2.496	-2.488	-2.481	-2.472	-2.465	-2.458	-2.449	-2.442	-2.435	-2.428	-2.421	-2.414	-2.409	-2.401	-2.395	-2.389	-2.384	-2.379	-2.372	-2.368	-2.364	-2.360	-2.356	-2.352	-2.349	-2.346	-2.344	-2.342	-2.340	-2.340	-2.339	-2.339	-2.339	-2.340	-2.341	-2.344	-2.345	-2.348	-2.351	-2.355	-2.360	-2.364	-2.370	-2.376	-2.381	-2.388	-2.395	-2.402	-2.411	-2.420	-2.429	-2.440	-2.449	-2.459	-2.471	-2.481	-2.492	-2.505	-2.518	-2.530	-2.542	-2.555	-2.569	-2.581	-2.594	-2.609	-2.622	-2.635	-2.650	-2.664	-2.676	-2.690	-2.704	-2.716	-2.730	-2.742	-2.755	-2.768	-2.780	-2.791	-2.802	-2.814	-2.825	-2.835	-2.845	-2.852	-2.861	-2.870	-2.878	-2.885	-2.891	-2.896	-2.902	-2.906	-2.910	-2.914	-2.918	-2.919	-2.920	-2.922	-2.921	-2.922	-2.920	-2.919	-2.918	-2.914	-2.910	-2.906	-2.901	-2.896	-2.891	-2.885	-2.878	-2.871	-2.862	-2.854	-2.845	-2.836	-2.828	-2.818	-2.806	-2.796	-2.785	-2.775	-2.764	-2.752	-2.741	-2.730	-2.718	-2.705	-2.694	-2.681	-2.669	-2.656	-2.644	-2.631	-2.619	-2.608	-2.594	-2.581	-2.571	-2.559	-2.546	-2.535	-2.522	-2.512	-2.501	-2.490	-2.480	-2.469	-2.459	-2.449	-2.438	-2.429	-2.419	-2.410	-2.400	-2.391	-2.382	-2.374	-2.366	-2.356	-2.349	-2.340	-2.332	-2.325	-2.316	-2.310	-2.301	-2.294	-2.286	-2.279	-2.271	-2.262	-2.255	-2.248	-2.239	-2.231	-2.224	-2.215	-2.208	-2.199	-2.190	-2.181	-2.172	-2.164	-2.154	-2.144	-2.134	-2.124	-2.114	-2.102	-2.091	-2.080	-2.069	-2.058	-2.046	-2.034	-2.021	-2.009	-1.996	-1.982	-1.970	-1.956	-1.942	-1.929	-1.916	-1.901	-1.888	-1.874	-1.859	-1.845	-1.831	-1.816	-1.802	-1.788	-1.774	-1.759	-1.745	-1.731	-1.716	-1.702	-1.689	-1.674	-1.660	-1.648	-1.634	-1.621	-1.608	-1.595	-1.581	-1.570	-1.558	-1.545	-1.534	-1.520	-1.510	-1.498	-1.488	-1.475	-1.465	-1.454	-1.444	-1.432	-1.421	-1.411	-1.401	-1.391	-1.381	-1.370	-1.361	-1.350	-1.341	-1.330	-1.320	-1.311	-1.301	-1.291	-1.281	-1.272	-1.262	-1.252	-1.244	-1.232	-1.224	-1.214	-1.204	-1.194	-1.185	-1.175	-1.166	-1.156	-1.148	-1.138	-1.130	-1.121	-1.112	-1.104	-1.096	-1.089	-1.081	-1.074	-1.066	-1.060	-1.054	-1.049	-1.042	-1.038	-1.034	-1.030	-1.026	-1.024	-1.021	-1.019	-1.018	-1.016	-1.016	-1.016	-1.016	-1.018	-1.020	-1.021	-1.024	-1.028	-1.030	-1.034	-1.038	-1.042	-1.046	-1.051	-1.056	-1.062	-1.068	-1.072	-1.079	-1.085	-1.090	-1.096	-1.101	-1.108	-1.111	-1.116	-1.120	-1.124	-1.129	-1.131	-1.134	-1.136	-1.136	-1.138	-1.139	-1.138	-1.136	-1.134	-1.131	-1.126	-1.122	-1.118	-1.110	-1.104	-1.095	-1.086	-1.078	-1.068	-1.056	-1.044	-1.032	-1.019	-1.004	-0.990	-0.974	-0.959	-0.940	-0.924	-0.905	-0.888	-0.868	-0.849	-0.830	-0.810	-0.791	-0.772	-0.752	-0.732	-0.714	-0.694	-0.674	-0.655	-0.636	-0.618	-0.599	-0.582	-0.564	-0.548	-0.531	-0.516	-0.501	-0.489	-0.474	-0.461	-0.450	-0.439	-0.429	-0.420	-0.411	-0.405	-0.398	-0.392	-0.388	-0.385	-0.381	-0.380	-0.379	-0.380	-0.380	-0.382	-0.385	-0.389	-0.394	-0.399	-0.405	-0.412	-0.419	-0.428	-0.438	-0.446	-0.458	-0.468	-0.479	-0.491	-0.502	-0.515	-0.529	-0.542	-0.555	-0.570	-0.585	-0.599	-0.614	-0.629	-0.642	-0.659	-0.672	-0.688	-0.702	-0.718	-0.732	-0.748	-0.761	-0.776	-0.790	-0.804	-0.818	-0.830	-0.844	-0.855	-0.869	-0.880	-0.892	-0.902	-0.914	-0.924	-0.934	-0.942	-0.952	-0.960	-0.970	-0.978	-0.984	-0.990	-0.996	-1.001	-1.008	-1.011	-1.015	-1.019	-1.022	-1.025	-1.026	-1.029	-1.030	-1.030	-1.030	-1.029	-1.029	-1.028	-1.025	-1.022	-1.020	-1.016	-1.014	-1.009	-1.004	-0.999	-0.994	-0.988	-0.981	-0.975	-0.969	-0.961	-0.954	-0.946	-0.939	-0.930	-0.921	-0.912	-0.904	-0.894	-0.885	-0.875	-0.868	-0.858	-0.849	-0.840	-0.830	-0.821	-0.812	-0.804	-0.796	-0.788	-0.780	-0.771	-0.765	-0.758	-0.751	-0.745	-0.740	-0.735	-0.731	-0.726	-0.724	-0.720	-0.719	-0.716	-0.716	-0.716	-0.716	-0.719	-0.720	-0.724	-0.728	-0.732	-0.738	-0.742	-0.750	-0.758	-0.765	-0.774	-0.784	-0.794	-0.805	-0.816	-0.828	-0.841	-0.852	-0.866	-0.880	-0.895	-0.909	-0.922	-0.938	-0.952	-0.968	-0.984	-0.998	-1.012	-1.028	-1.041	-1.056	-1.070	-1.082	-1.095	-1.109	-1.120	-1.130	-1.141	-1.151	-1.159	-1.168	-1.174	-1.180	-1.185	-1.190	-1.192	-1.195	-1.196	-1.196	-1.195	-1.192	-1.190	-1.185	-1.180	-1.175	-1.168	-1.159	-1.150	-1.139	-1.128	-1.116	-1.104	-1.091	-1.076	-1.061	-1.045	-1.029	-1.014	-0.996	-0.979	-0.961	-0.944	-0.925	-0.906	-0.889	-0.870	-0.852	-0.834	-0.816	-0.800	-0.782	-0.766	-0.750	-0.734	-0.720	-0.706	-0.692	-0.680	-0.669	-0.656	-0.648	-0.638	-0.629	-0.622	-0.616	-0.610	-0.608	-0.602	-0.601	-0.600	-0.600	-0.600	-0.604	-0.605	-0.609	-0.614	-0.620	-0.625	-0.632	-0.641	-0.650	-0.659	-0.669	-0.679	-0.690	-0.701	-0.714	-0.726	-0.738	-0.751	-0.764	-0.776	-0.789	-0.802	-0.815	-0.828	-0.840	-0.852	-0.865	-0.876	-0.888	-0.898	-0.908	-0.918	-0.926	-0.935	-0.942	-0.950	-0.955	-0.962	-0.968	-0.970	-0.975	-0.978	-0.979	-0.980	-0.980	-0.979	-0.978	-0.975	-0.971	-0.968	-0.962	-0.956	-0.950	-0.944	-0.935	-0.928	-0.918	-0.908	-0.898	-0.886	-0.876	-0.862	-0.851	-0.838	-0.824	-0.810	-0.796	-0.780	-0.766	-0.750	-0.735	-0.718	-0.701	-0.685	-0.668	-0.651	-0.635	-0.618	-0.600	-0.582	-0.564	-0.548	-0.529	-0.511	-0.495	-0.476	-0.459	-0.442	-0.424	-0.406	-0.390	-0.372	-0.356	-0.339	-0.322	-0.306	-0.290	-0.274	-0.258	-0.242	-0.228	-0.212	-0.198	-0.182	-0.169	-0.154	-0.141	-0.128	-0.114	-0.101	-0.089	-0.076	-0.065	-0.054	-0.042	-0.032	-0.024	-0.014	-0.004	0.005	0.014	0.022	0.029	0.036	0.041	0.049	0.054	0.059	0.064	0.066	0.071	0.074	0.076	0.079	0.081	0.082	0.084	0.082	0.084	0.084	0.082	0.082	0.080	0.078	0.075	0.072	0.071	0.068	0.065	0.061	0.059	0.055	0.051	0.046	0.042	0.038	0.034	0.029	0.025	0.021	0.016	0.012	0.009	0.005	0.000	-0.002	-0.006	-0.010	-0.012	-0.016	-0.019	-0.021	-0.024	-0.025	-0.026	-0.029	-0.029	-0.031	-0.031	-0.032	-0.032	-0.032	-0.032	-0.032	-0.031	-0.030	-0.030	-0.029	-0.028	-0.025	-0.024	-0.021	-0.020	-0.019	-0.016	-0.014	-0.011	-0.009	-0.008	-0.005	-0.004	0.000	0.001	0.001	0.004	0.005	0.006	0.008	0.009	0.010	0.011	0.011	0.010	0.011	0.011	0.010	0.011	0.011	0.010	0.009	0.009	0.009	0.008	0.006	0.006	0.005	0.005	0.004	0.004	0.004	0.002	0.004	0.004	0.005	0.005	0.008	0.009	0.010	0.012	0.016	0.020	0.024	0.029	0.032	0.038	0.044	0.050	0.058	0.065	0.072	0.081	0.091	0.100	0.110	0.120	0.131	0.144	0.155	0.169	0.181	0.194	0.208	0.222	0.236	0.250	0.266	0.281	0.296	0.312	0.328	0.342	0.359	0.375	0.391	0.408	0.421	0.438	0.452	0.468	0.482	0.498	0.511	0.526	0.541	0.554	0.569	0.581	0.594	0.606	0.620	0.631	0.644	0.654	0.665	0.676	0.688	0.698	0.708	0.718	0.726	0.735	0.746	0.755	0.762	0.771	0.780	0.789	0.798	0.805	0.812	0.821	0.829	0.835	0.844	0.850	0.858	0.864	0.871	0.878	0.885	0.891	0.898	0.902	0.909	0.914	0.920	0.924	0.929	0.931	0.936	0.940	0.942	0.945	0.948	0.949	0.950	0.951	0.951	0.950	0.949	0.948	0.945	0.942	0.939	0.936	0.931	0.926	0.920	0.915	0.908	0.901	0.894	0.885	0.876	0.868	0.859	0.850	0.840	0.830	0.820	0.809	0.799	0.789	0.780	0.769	0.759	0.749	0.739	0.730	0.721	0.711	0.704	0.698	0.689	0.684	0.676	0.671	0.666	0.662	0.660	0.658	0.655	0.654	0.654	0.655	0.655	0.658	0.660	0.665	0.669	0.674	0.680	0.686	0.694	0.700	0.709	0.718	0.728	0.738	0.748	0.758	0.768	0.779	0.789	0.800	0.810	0.822	0.832	0.844	0.855	0.864	0.875	0.885	0.894	0.905	0.914	0.921	0.930	0.938	0.944	0.952	0.958	0.964	0.969	0.972	0.976	0.980	0.982	0.985	0.986	0.989	0.989	0.989	0.989	0.989	0.988	0.986	0.984	0.982	0.981	0.979	0.976	0.972	0.970	0.968	0.965	0.962	0.960	0.956	0.955	0.952	0.951	0.949	0.948	0.948	0.946	0.946	0.948	0.949	0.950	0.951	0.954	0.958	0.960	0.964	0.969	0.974	0.981	0.986	0.994	1.000	1.009	1.016	1.026	1.035	1.046	1.056	1.066	1.078	1.090	1.101	1.114	1.126	1.140	1.152	1.166	1.180	1.192	1.206	1.221	1.234	1.248	1.262	1.276	1.289	1.302	1.316	1.329	1.341	1.354	1.366	1.378	1.389	1.401	1.412	1.421	1.432	1.441	1.450	1.459	1.468	1.475	1.482	1.489	1.495	1.500	1.506	1.511	1.515	1.519	1.522	1.525	1.528	1.529	1.531	1.532	1.534	1.534	1.534	1.534	1.532	1.532	1.531	1.530	1.526	1.524	1.522	1.519	1.516	1.514	1.510	1.508	1.504	1.500	1.496	1.492	1.488	1.484	1.479	1.475	1.470	1.465	1.461	1.456	1.451	1.446	1.442	1.436	1.431	1.426	1.420	1.414	1.408	1.402	1.395	1.390	1.384	1.378	1.370	1.364	1.356	1.350	1.342	1.335	1.328	1.319	1.311	1.302	1.294	1.286	1.276	1.268	1.259	1.249	1.239	1.230	1.220	1.210	1.200	1.190	1.180	1.170	1.160	1.149	1.140	1.129	1.119	1.109	1.098	1.088	1.078	1.068	1.056	1.048	1.038	1.029	1.018	1.009	1.001	0.991	0.984	0.974	0.966	0.959	0.951	0.945	0.938	0.931	0.925	0.919	0.914	0.909	0.905	0.900	0.896	0.892	0.889	0.888	0.884	0.881	0.880	0.878	0.876	0.874	0.872	0.871	0.871	0.871	0.870	0.870	0.869	0.869	0.869	0.869	0.869	0.869	0.868	0.868	0.866	0.865	0.865	0.864	0.862	0.860	0.859	0.856	0.854	0.851	0.848	0.845	0.841	0.838	0.832	0.829	0.822	0.818	0.811	0.805	0.799	0.791	0.784	0.776	0.769	0.760	0.752	0.744	0.735	0.728	0.719	0.710	0.701	0.692	0.685	0.676	0.669	0.661	0.652	0.645	0.639	0.631	0.626	0.620	0.615	0.610	0.605	0.601	0.596	0.594	0.592	0.590	0.590	0.589	0.590	0.590	0.590	0.592	0.595	0.598	0.601	0.606	0.609	0.614	0.620	0.625	0.630	0.636	0.642	0.649	0.655	0.661	0.668	0.674	100.000	5.000	2.000	1.000	4.000	0.000	0.000	0.000	0.000	0.000	0.000	0.000	0.000	0.000	0.000	0.000	0.000	0.000	0.459	0.435	0.410	0.386	0.361	0.336	0.311	0.286	0.260	0.235	0.209	0.181	0.154	0.128	0.101	0.072	0.046	0.019	-0.009	-0.036	-0.064	-0.091	-0.120	-0.149	-0.176	-0.204	-0.232	-0.261	-0.290	-0.319	-0.349	-0.376	-0.405	-0.434	-0.464	-0.491	-0.521	-0.550	-0.579	-0.608	-0.636	-0.666	-0.695	-0.724	-0.752	-0.782	-0.810	-0.839	-0.868	-0.896	-0.924	-0.952	-0.980	-1.009	-1.036	-1.065	-1.092	-1.120	-1.146	-1.174	-1.201	-1.229	-1.255	-1.281	-1.308	-1.334	-1.359	-1.385	-1.410	-1.434	-1.459	-1.482	-1.506	-1.531	-1.555	-1.579	-1.601	-1.624	-1.646	-1.668	-1.690	-1.711	-1.734	-1.755	-1.775	-1.795	-1.816	-1.836	-1.855	-1.876	-1.895	-1.915	-1.935	-1.954	-1.972	-1.992	-2.011	-2.030	-2.050	-2.069	-2.086	-2.106	-2.125	-2.144	-2.161	-2.180	-2.200	-2.219	-2.238	-2.256	-2.274	-2.292	-2.311	-2.330	-2.350	-2.369	-2.389	-2.408	-2.426	-2.445	-2.464	-2.481	-2.501	-2.520	-2.538	-2.556	-2.572	-2.591	-2.608	-2.624	-2.641	-2.658	-2.674	-2.689	-2.705	-2.719	-2.731	-2.745	-2.759	-2.770	-2.780	-2.791	-2.802	-2.811	-2.820	-2.828	-2.834	-2.840	-2.846	-2.850	-2.854	-2.856	-2.858	-2.858	-2.858	-2.856	-2.854	-2.851	-2.848	-2.844	-2.838	-2.831	-2.824	-2.816	-2.808	-2.799	-2.789	-2.778	-2.768	-2.755	-2.742	-2.730	-2.718	-2.704	-2.689	-2.675	-2.661	-2.645	-2.630	-2.615	-2.600	-2.584	-2.570	-2.554	-2.539	-2.524	-2.510	-2.495	-2.481	-2.468	-2.455	-2.441	-2.429	-2.418	-2.406	-2.395	-2.385	-2.375	-2.366	-2.358	-2.350	-2.342	-2.336	-2.330	-2.325	-2.321	-2.316	-2.312	-2.310	-2.309	-2.306	-2.306	-2.306	-2.305	-2.306	-2.308	-2.309	-2.311	-2.314	-2.316	-2.321	-2.325	-2.330	-2.334	-2.339	-2.342	-2.349	-2.354	-2.359	-2.365	-2.371	-2.376	-2.382	-2.389	-2.394	-2.400	-2.406	-2.412	-2.419	-2.424	-2.430	-2.436	-2.441	-2.446	-2.452	-2.456	-2.462	-2.468	-2.472	-2.476	-2.481	-2.486	-2.490	-2.494	-2.498	-2.501	-2.504	-2.509	-2.511	-2.514	-2.516	-2.519	-2.521	-2.524	-2.526	-2.528	-2.529	-2.531	-2.532	-2.534	-2.535	-2.536	-2.538	-2.538	-2.538	-2.539	-2.540	-2.540	-2.540	-2.541	-2.541	-2.542	-2.541	-2.542	-2.542	-2.542	-2.544	-2.544	-2.544	-2.544	-2.544	-2.545	-2.545	-2.546	-2.548	-2.548	-2.549	-2.550	-2.551	-2.552	-2.554	-2.556	-2.558	-2.560	-2.562	-2.564	-2.566	-2.570	-2.572	-2.575	-2.579	-2.581	-2.585	-2.589	-2.592	-2.596	-2.601	-2.605	-2.610	-2.614	-2.619	-2.624	-2.628	-2.634	-2.640	-2.645	-2.650	-2.655	-2.661	-2.668	-2.672	-2.679	-2.685	-2.690	-2.696	-2.701	-2.708	-2.712	-2.719	-2.722	-2.728	-2.734	-2.738	-2.742	-2.748	-2.751	-2.755	-2.760	-2.762	-2.766	-2.769	-2.772	-2.774	-2.776	-2.779	-2.780	-2.782	-2.782	-2.782	-2.784	-2.784	-2.781	-2.781	-2.779	-2.778	-2.775	-2.770	-2.768	-2.764	-2.760	-2.754	-2.749	-2.744	-2.738	-2.730	-2.724	-2.716	-2.708	-2.700	-2.691	-2.681	-2.671	-2.661	-2.651	-2.640	-2.629	-2.618	-2.606	-2.594	-2.581	-2.568	-2.554	-2.542	-2.528	-2.515	-2.501	-2.486	-2.472	-2.459	-2.444	-2.431	-2.416	-2.402	-2.388	-2.374	-2.360	-2.346	-2.332	-2.318	-2.305	-2.291	-2.279	-2.265	-2.251	-2.239	-2.226	-2.215	-2.202	-2.191	-2.179	-2.169	-2.156	-2.146	-2.135	-2.125	-2.114	-2.104	-2.095	-2.086	-2.078	-2.068	-2.059	-2.051	-2.042	-2.035	-2.027	-2.020	-2.011	-2.004	-1.998	-1.990	-1.982	-1.976	-1.970	-1.962	-1.956	-1.950	-1.942	-1.938	-1.931	-1.925	-1.919	-1.912	-1.906	-1.900	-1.895	-1.889	-1.882	-1.876	-1.871	-1.866	-1.860	-1.854	-1.849	-1.842	-1.836	-1.831	-1.825	-1.819	-1.812	-1.808	-1.801	-1.796	-1.790	-1.785	-1.780	-1.774	-1.768	-1.762	-1.756	-1.751	-1.746	-1.741	-1.736	-1.732	-1.728	-1.722	-1.718	-1.712	-1.710	-1.705	-1.700	-1.698	-1.694	-1.690	-1.688	-1.684	-1.681	-1.679	-1.676	-1.674	-1.672	-1.671	-1.670	-1.669	-1.668	-1.669	-1.668	-1.668	-1.668	-1.669	-1.670	-1.671	-1.672	-1.675	-1.676	-1.680	-1.682	-1.686	-1.689	-1.692	-1.698	-1.701	-1.706	-1.710	-1.716	-1.721	-1.726	-1.732	-1.738	-1.744	-1.750	-1.758	-1.764	-1.770	-1.776	-1.784	-1.790	-1.798	-1.804	-1.811	-1.819	-1.826	-1.832	-1.840	-1.846	-1.854	-1.861	-1.868	-1.875	-1.881	-1.889	-1.895	-1.901	-1.908	-1.912	-1.920	-1.925	-1.931	-1.936	-1.942	-1.948	-1.954	-1.959	-1.964	-1.969	-1.974	-1.979	-1.984	-1.986	-1.991	-1.996	-1.999	-2.002	-2.006	-2.010	-2.013	-2.016	-2.019	-2.021	-2.024	-2.025	-2.027	-2.029	-2.029	-2.030	-2.031	-2.031	-2.033	-2.031	-2.031	-2.030	-2.030	-2.029	-2.026	-2.024	-2.022	-2.020	-2.016	-2.013	-2.010	-2.005	-2.001	-1.996	-1.990	-1.985	-1.980	-1.972	-1.966	-1.960	-1.952	-1.945	-1.938	-1.930	-1.922	-1.914	-1.905	-1.896	-1.888	-1.879	-1.870	-1.861	-1.852	-1.844	-1.835	-1.826	-1.818	-1.808	-1.799	-1.790	-1.782	-1.774	-1.766	-1.759	-1.751	-1.744	-1.736	-1.730	-1.724	-1.718	-1.711	-1.708	-1.702	-1.696	-1.694	-1.689	-1.686	-1.681	-1.680	-1.676	-1.674	-1.672	-1.670	-1.669	-1.669	-1.668	-1.668	-1.666	-1.666	-1.668	-1.668	-1.668	-1.669	-1.670	-1.670	-1.671	-1.672	-1.674	-1.676	-1.676	-1.678	-1.679	-1.680	-1.681	-1.681	-1.682	-1.684	-1.684	-1.685	-1.685	-1.685	-1.684	-1.684	-1.684	-1.682	-1.681	-1.680	-1.679	-1.678	-1.675	-1.674	-1.670	-1.669	-1.665	-1.662	-1.659	-1.656	-1.651	-1.649	-1.644	-1.640	-1.635	-1.630	-1.626	-1.621	-1.616	-1.611	-1.605	-1.601	-1.595	-1.590	-1.585	-1.580	-1.574	-1.568	-1.564	-1.558	-1.552	-1.549	-1.542	-1.538	-1.534	-1.529	-1.525	-1.520	-1.518	-1.512	-1.509	-1.506	-1.502	-1.500	-1.496	-1.495	-1.492	-1.490	-1.489	-1.488	-1.486	-1.486	-1.485	-1.485	-1.486	-1.486	-1.486	-1.489	-1.489	-1.491	-1.492	-1.495	-1.498	-1.499	-1.502	-1.506	-1.509	-1.512	-1.516	-1.521	-1.524	-1.529	-1.534	-1.539	-1.544	-1.549	-1.554	-1.559	-1.562	-1.569	-1.574	-1.580	-1.585	-1.591	-1.598	-1.602	-1.609	-1.614	-1.620	-1.625	-1.630	-1.635	-1.641	-1.645	-1.650	-1.655	-1.660	-1.665	-1.669	-1.674	-1.678	-1.681	-1.686	-1.690	-1.692	-1.696	-1.700	-1.702	-1.705	-1.708	-1.710	-1.712	-1.714	-1.715	-1.716	-1.718	-1.718	-1.719	-1.719	-1.719	-1.719	-1.718	-1.716	-1.716	-1.715	-1.714	-1.711	-1.710	-1.706	-1.704	-1.702	-1.700	-1.698	-1.694	-1.690	-1.686	-1.682	-1.679	-1.676	-1.671	-1.668	-1.662	-1.659	-1.655	-1.650	-1.645	-1.641	-1.636	-1.631	-1.628	-1.622	-1.619	-1.614	-1.609	-1.604	-1.599	-1.596	-1.591	-1.589	-1.584	-1.580	-1.578	-1.572	-1.569	-1.566	-1.562	-1.559	-1.555	-1.552	-1.549	-1.546	-1.542	-1.540	-1.536	-1.532	-1.530	-1.526	-1.524	-1.520	-1.516	-1.512	-1.509	-1.504	-1.500	-1.496	-1.491	-1.488	-1.482	-1.478	-1.471	-1.465	-1.459	-1.452	-1.446	-1.439	-1.431	-1.424	-1.414	-1.405	-1.396	-1.386	-1.376	-1.366	-1.355	-1.342	-1.330	-1.319	-1.305	-1.291	-1.278	-1.262	-1.249	-1.232	-1.216	-1.201	-1.185	-1.168	-1.150	-1.132	-1.114	-1.095	-1.078	-1.059	-1.039	-1.019	-0.999	-0.979	-0.959	-0.938	-0.918	-0.899	-0.878	-0.856	-0.835	-0.814	-0.794	-0.772	-0.752	-0.731	-0.711	-0.690	-0.670	-0.650	-0.630	-0.610	-0.590	-0.570	-0.552	-0.532	-0.514	-0.496	-0.478	-0.460	-0.442	-0.425	-0.409	-0.391	-0.376	-0.360	-0.345	-0.331	-0.316	-0.304	-0.290	-0.278	-0.265	-0.252	-0.242	-0.230	-0.220	-0.210	-0.200	-0.191	-0.182	-0.175	-0.166	-0.159	-0.151	-0.145	-0.139	-0.132	-0.128	-0.122	-0.116	-0.112	-0.108	-0.102	-0.099	-0.096	-0.092	-0.089	-0.086	-0.082	-0.080	-0.078	-0.074	-0.071	-0.069	-0.066	-0.061	-0.059	-0.055	-0.052	-0.049	-0.045	-0.041	-0.038	-0.034	-0.030	-0.025	-0.020	-0.016	-0.011	-0.006	-0.001	0.004	0.010	0.015	0.021	0.026	0.032	0.039	0.044	0.050	0.056	0.062	0.068	0.072	0.079	0.084	0.090	0.094	0.099	0.104	0.108	0.112	0.115	0.119	0.121	0.124	0.126	0.126	0.128	0.129	0.130	0.129	0.128	0.126	0.124	0.121	0.119	0.115	0.111	0.108	0.101	0.096	0.091	0.085	0.079	0.071	0.065	0.058	0.050	0.042	0.035	0.026	0.016	0.009	0.000	-0.009	-0.019	-0.026	-0.035	-0.045	-0.052	-0.061	-0.070	-0.079	-0.088	-0.095	-0.101	-0.110	-0.118	-0.124	-0.131	-0.136	-0.144	-0.149	-0.155	-0.160	-0.165	-0.169	-0.175	-0.179	-0.182	-0.186	-0.190	-0.194	-0.196	-0.198	-0.201	-0.202	-0.204	-0.206	-0.208	-0.210	-0.210	-0.212	-0.214	-0.214	-0.215	-0.216	-0.218	-0.218	-0.218	-0.220	-0.220	-0.221	-0.222	-0.222	-0.225	-0.226	-0.228	-0.229	-0.231	-0.232	-0.235	-0.238	-0.239	-0.242	-0.245	-0.249	-0.251	-0.256	-0.259	-0.264	-0.268	-0.274	-0.278	-0.282	-0.289	-0.295	-0.300	-0.308	-0.315	-0.322	-0.330	-0.338	-0.346	-0.355	-0.364	-0.374	-0.382	-0.392	-0.402	-0.415	-0.426	-0.438	-0.449	-0.461	-0.474	-0.485	-0.499	-0.511	-0.525	-0.538	-0.552	-0.565	-0.579	-0.594	-0.609	-0.624	-0.638	-0.652	-0.666	-0.680	-0.695	-0.709	-0.724	-0.738	-0.750	-0.764	-0.776	-0.790	-0.801	-0.812	-0.824	-0.835	-0.846	-0.856	-0.865	-0.874	-0.881	-0.889	-0.895	-0.900	-0.906	-0.911	-0.915	-0.918	-0.921	-0.921	-0.922	-0.922	-0.922	-0.920	-0.918	-0.914	-0.911	-0.906	-0.900	-0.895	-0.888	-0.881	-0.872	-0.864	-0.855	-0.845	-0.835	-0.825	-0.814	-0.804	-0.792	-0.781	-0.769	-0.758	-0.748	-0.735	-0.724	-0.712	-0.702	-0.691	-0.681	-0.671	-0.661	-0.652	-0.645	-0.636	-0.630	-0.624	-0.619	-0.614	-0.609	-0.606	-0.605	-0.604	-0.604	-0.606	-0.606	-0.611	-0.614	-0.620	-0.626	-0.632	-0.641	-0.650	-0.661	-0.672	-0.685	-0.698	-0.712	-0.728	-0.742	-0.760	-0.778	-0.795	-0.814	-0.832	-0.852	-0.872	-0.894	-0.915	-0.936	-0.958	-0.979	-1.001	-1.022	-1.045	-1.066	-1.088	-1.109	-1.130	-1.150	-1.170	-1.190	-1.209	-1.226	-1.245	-1.261	-1.278	-1.294	-1.309	-1.321	-1.335	-1.348	-1.358	-1.369	-1.378	-1.386	-1.392	-1.400	-1.405	-1.409	-1.414	-1.415	-1.418	-1.419	-1.419	-1.419	-1.416	-1.415	-1.411	-1.408	-1.404	-1.398	-1.392	-1.385	-1.379	-1.371	-1.362	-1.355	-1.346	-1.338	-1.329	-1.319	-1.309	-1.300	-1.290	-1.280	-1.270	-1.260	-1.249	-1.240	-1.230	-1.219	-1.210	-1.200	-1.190	-1.181	-1.171	-1.162	-1.154	-1.144	-1.136	-1.128	-1.119	-1.111	-1.104	-1.096	-1.089	-1.081	-1.075	-1.069	-1.061	-1.056	-1.050	-1.044	-1.039	-1.032	-1.028	-1.022	-1.018	-1.012	-1.008	-1.002	-0.998	-0.994	-0.990	-0.985	-0.981	-0.976	-0.972	-0.969	-0.965	-0.961	-0.958	-0.954	-0.950	-0.948	-0.945	-0.941	-0.939	-0.935	-0.932	-0.931	-0.928	-0.925	-0.924	-0.921	-0.920	-0.919	-0.918	-0.916	-0.916	-0.915	-0.915	-0.915	-0.915	-0.916	-0.916	-0.918	-0.918	-0.920	-0.920	-0.922	-0.925	-0.928	-0.930	-0.934	-0.938	-0.940	-0.944	-0.948	-0.952	-0.956	-0.960	-0.965	-0.970	-0.975	-0.979	-0.984	-0.990	-0.995	-1.000	-1.006	-1.011	-1.016	-1.022	-1.026	-1.032	-1.039	-1.042	-1.049	-1.054	-1.059	-1.064	-1.069	-1.074	-1.079	-1.084	-1.089	-1.092	-1.098	-1.101	-1.108	-1.111	-1.116	-1.120	-1.124	-1.129	-1.132	-1.136	-1.141	-1.145	-1.150	-1.154	-1.159	-1.162	-1.168	-1.172	-1.178	-1.182	-1.188	-1.192	-1.199	-1.204	-1.210	-1.216	-1.222	-1.228	-1.234	-1.241	-1.248	-1.255	-1.261	-1.270	-1.278	-1.285	-1.294	-1.301	-1.310	-1.318	-1.328	-1.336	-1.345	-1.354	-1.362	-1.372	-1.382	-1.390	-1.400	-1.410	-1.419	-1.429	-1.439	-1.448	-1.456	-1.465	-1.475	-1.484	-1.494	-1.501	-1.511	-1.519	-1.528	-1.536	-1.542	-1.550	-1.558	-1.564	-1.571	-1.578	-1.584	-1.590	-1.595	-1.600	-1.604	-1.609	-1.612	-1.615	-1.619	-1.621	-1.624	-1.624	-1.625	-1.625	-1.625	-1.625	-1.625	-1.624	-1.622	-1.620	-1.618	-1.615	-1.612	-1.608	-1.604	-1.600	-1.595	-1.590	-1.585	-1.580	-1.574	-1.569	-1.561	-1.555	-1.548	-1.541	-1.535	-1.528	-1.520	-1.512	-1.505	-1.498	-1.490	-1.482	-1.474	-1.466	-1.459	-1.451	-1.444	-1.436	-1.429	-1.421	-1.414	-1.406	-1.399	-1.392	-1.385	-1.376	-1.370	-1.362	-1.355	-1.348	-1.341	-1.334	-1.326	-1.319	-1.311	-1.302	-1.295	-1.286	-1.278	-1.270	-1.260	-1.251	-1.242	-1.232	-1.221	-1.211	-1.200	-1.189	-1.178	-1.165	-1.154	-1.140	-1.126	-1.112	-1.099	-1.084	-1.069	-1.052	-1.036	-1.020	-1.004	-0.985	-0.968	-0.949	-0.930	-0.911	-0.891	-0.870	-0.851	-0.831	-0.811	-0.790	-0.768	-0.748	-0.726	-0.705	-0.682	-0.661	-0.640	-0.619	-0.598	-0.576	-0.555	-0.535	-0.512	-0.492	-0.472	-0.452	-0.434	-0.412	-0.395	-0.376	-0.358	-0.340	-0.324	-0.306	-0.290	-0.274	-0.259	-0.244	-0.229	-0.215	-0.201	-0.188	-0.176	-0.162	-0.151	-0.140	-0.129	-0.119	-0.108	-0.099	-0.089	-0.080	-0.071	-0.064	-0.056	-0.049	-0.041	-0.034	-0.028	-0.021	-0.016	-0.011	-0.005	-0.001	0.004	0.008	0.010	0.014	0.018	0.020	0.021	0.024	0.025	0.026	0.026	0.028	0.026	0.026	0.025	0.024	0.022	0.020	0.019	0.015	0.011	0.008	0.002	-0.002	-0.008	-0.012	-0.018	-0.024	-0.030	-0.039	-0.046	-0.052	-0.061	-0.069	-0.078	-0.085	-0.095	-0.104	-0.112	-0.121	-0.131	-0.141	-0.150	-0.160	-0.170	-0.179	-0.189	-0.199	-0.209	-0.218	-0.228	-0.236	-0.245	-0.254	-0.262	-0.270	-0.278	-0.285	-0.292	-0.300	-0.308	-0.314	-0.320	-0.326	-0.332	-0.338	-0.342	-0.348	-0.351	-0.356	-0.361	-0.365	-0.368	-0.370	-0.372	-0.378	-0.379	-0.381	-0.384	-0.386	-0.388	-0.390	-0.392	-0.394	-0.396	-0.398	-0.400	-0.401	-0.402	-0.404	-0.408	-0.409	-0.410	-0.412	-0.414	-0.416	-0.418	-0.420	-0.422	-0.425	-0.428	-0.431	-0.435	-0.436	-0.440	-0.444	-0.446	-0.450	-0.454	-0.458	-0.461	-0.465	-0.469	-0.472	-0.478	-0.480	-0.484	-0.489	-0.492	-0.496	-0.500	-0.504	-0.507	-0.511	-0.516	-0.520	-0.522	-0.528	-0.530	-0.534	-0.536	-0.540	-0.544	-0.546	-0.549	-0.552	-0.554	-0.558	-0.559	-0.561	-0.562	-0.564	-0.566	-0.568	-0.569	-0.569	-0.570	-0.570	-0.571	-0.570	-0.570	-0.569	-0.570	-0.569	-0.568	-0.568	-0.566	-0.562	-0.561	-0.559	-0.558	-0.554	-0.551	-0.548	-0.544	-0.540	-0.536	-0.531	-0.526	-0.521	-0.515	-0.510	-0.504	-0.498	-0.490	-0.482	-0.476	-0.469	-0.460	-0.451	-0.442	-0.435	-0.426	-0.418	-0.408	-0.398	-0.389	-0.379	-0.369	-0.360	-0.349	-0.339	-0.329	-0.319	-0.309	-0.299	-0.289	-0.280	-0.270	-0.261	-0.252	-0.244	-0.236	-0.228	-0.221	-0.214	-0.206	-0.200	-0.194	-0.189	-0.184	-0.179	-0.175	-0.172	-0.169	-0.166	-0.164	-0.162	-0.161	-0.162	-0.161	-0.162	-0.162	-0.165	-0.166	-0.169	-0.170	-0.174	-0.179	-0.182	-0.185	-0.190	-0.195	-0.200	-0.205	-0.210	-0.215	-0.221	-0.225	-0.231	-0.236	-0.242	-0.248	-0.254	-0.258	-0.264	-0.268	-0.272	-0.276	-0.280	-0.284	-0.288	-0.289	-0.291	-0.292	-0.295	-0.296	-0.296	-0.298	-0.296	-0.296	-0.295	-0.294	-0.292	-0.289	-0.288	-0.284	-0.280	-0.275	-0.270	-0.265	-0.260	-0.252	-0.246	-0.241	-0.234	-0.225	-0.218	-0.210	-0.201	-0.192	-0.182	-0.174	-0.165	-0.155	-0.145	-0.136	-0.126	-0.115	-0.105	-0.095	-0.082	-0.072	-0.061	-0.050	-0.039	-0.028	-0.016	-0.006	0.006	0.018	0.029	0.040	0.051	0.064	0.074	0.085	0.096	0.109	0.120	0.130	0.141	0.151	0.162	0.172	0.182	0.192	0.202	0.211	0.221	0.231	0.239	0.248	0.256	0.264	0.271	0.279	0.285	0.291	0.298	0.302	0.308	0.311	0.314	0.316	0.319	0.320	0.321	0.321	0.321	0.320	0.318	0.315	0.311	0.308	0.302	0.296	0.290	0.282	0.275	0.265	0.255	0.245	0.235	0.222	0.210	0.198	0.184	0.170	0.155	0.140	0.124	0.108	0.091	0.074	0.058	0.040	0.022	0.004	-0.014	-0.031	-0.050	-0.069	-0.086	-0.105	-0.122	-0.141	-0.158	-0.175	-0.192	-0.210	-0.226	-0.242	-0.260	-0.275	-0.290	-0.305	-0.319	-0.334	-0.348	-0.360	-0.374	-0.385	-0.399	-0.410	-0.422	-0.432	-0.444	-0.454	-0.464	-0.475	-0.485	-0.495	-0.504	-0.514	-0.524	-0.532	-0.542	-0.551	-0.562	-0.572	-0.581	-0.591	-0.602	-0.614	-0.624	-0.634	-0.646	-0.658	-0.670	-0.681	-0.695	-0.708	-0.721	-0.735	-0.750	-0.764	-0.779	-0.794	-0.810	-0.825	-0.842	-0.859	-0.875	-0.892	-0.909	-0.928	-0.945	-0.962	-0.981	-1.000	-1.016	-1.035	-1.054	-1.071	-1.089	-1.106	-1.124	-1.142	-1.159	-1.175	-1.192	-1.208	-1.224	-1.240	-1.254	-1.269	-1.282	-1.296	-1.309	-1.322	-1.335	-1.345	-1.358	-1.368	-1.379	-1.388	-1.399	-1.406	-1.415	-1.422	-1.430	-1.438	-1.444	-1.449	-1.455	-1.460	-1.465	-1.470	-1.474	-1.476	-1.481	-1.485	-1.486	-1.489	-1.491	-1.494	-1.495	-1.498	-1.498	-1.500	-1.500	-1.501	-1.501	-1.502	-1.504	-1.504	-1.502	-1.502	-1.502	-1.502	-1.502	-1.501	-1.501	-1.500	-1.500	-1.499	-1.499	-1.498	-1.495	-1.495	-1.494	-1.492	-1.490	-1.489	-1.486	-1.486	-1.485	-1.482	-1.480	-1.479	-1.476	-1.475	-1.472	-1.471	-1.469	-1.466	-1.465	-1.464	-1.461	-1.460	-1.459	-1.458	-1.456	-1.455	-1.454	-1.454	-1.452	-1.452	-1.454	-1.454	-1.455	-1.456	-1.458	-1.459	-1.461	-1.464	-1.468	-1.470	-1.474	-1.478	-1.484	-1.489	-1.494	-1.500	-1.508	-1.515	-1.522	-1.531	-1.540	-1.549	-1.560	-1.570	-1.581	-1.594	-1.605	-1.618	-1.630	-1.644	-1.659	-1.672	-1.688	-1.702	-1.719	-1.735	-1.750	-1.768	-1.784	-1.800	-1.818	-1.835	-1.852	-1.869	-1.886	-1.902	-1.920	-1.938	-1.954	-1.971	-1.988	-2.005	-2.021	-2.036	-2.052	-2.069	-2.084	-2.099	-2.112	-2.126	-2.140	-2.154	-2.166	-2.178	-2.190	-2.201	-2.212	-2.222	-2.232	-2.241	-2.250	-2.258	-2.266	-2.272	-2.279	-2.285	-2.291	-2.295	-2.301	-2.305	-2.309	-2.312	-2.315	-2.318	-2.321	-2.322	-2.324	-2.326	-2.328	-2.328	-2.329	-2.330	-2.330	-2.331	-2.331	-2.331	-2.331	-2.331	-2.331	-2.332	-2.332	-2.332	-2.332	-2.332	-2.334	-2.334	-2.336	-2.338	-2.339	-2.341	-2.342	-2.344	-2.348	-2.349	-2.352	-2.356	-2.359	-2.364	-2.368	-2.371	-2.376	-2.381	-2.386	-2.394	-2.400	-2.406	-2.411	-2.419	-2.425	-2.432	-2.441	-2.448	-2.456	-2.464	-2.471	-2.481	-2.489	-2.498	-2.505	-2.515	-2.524	-2.531	-2.540	-2.549	-2.558	-2.565	-2.574	-2.582	-2.590	-2.598	-2.604	-2.611	-2.618	-2.624	-2.631	-2.636	-2.640	-2.645	-2.650	-2.655	-2.658	-2.661	-2.664	-2.665	-2.668	-2.668	-2.668	-2.668	-2.665	-2.664	-2.662	-2.659	-2.654	-2.650	-2.645	-2.639	-2.634	-2.626	-2.618	-2.609	-2.600	-2.590	-2.580	-2.568	-2.555	-2.542	-2.529	-2.514	-2.499	-2.484	-2.468	-2.450	-2.432	-2.415	-2.395	-2.376	-2.356	-2.336	-2.315	-2.294	-2.271	-2.250	-2.229	-2.205	-2.181	-2.159	-2.135	-2.111	-2.088	-2.064	-2.041	-2.018	-1.995	-1.971	-1.949	-1.925	-1.901	-1.880	-1.858	-1.836	-1.815	-1.794	-1.772	-1.752	-1.734	-1.715	-1.698	-1.679	-1.664	-1.646	-1.631	-1.616	-1.602	-1.588	-1.575	-1.564	-1.552	-1.542	-1.532	-1.524	-1.515	-1.508	-1.501	-1.496	-1.490	-1.485	-1.482	-1.479	-1.475	-1.474	-1.471	-1.471	-1.470	-1.470	-1.470	-1.471	-1.474	-1.475	-1.478	-1.480	-1.482	-1.486	-1.490	-1.494	-1.498	-1.501	-1.506	-1.511	-1.516	-1.521	-1.528	-1.534	-1.539	-1.546	-1.552	-1.559	-1.566	-1.574	-1.581	-1.589	-1.598	-1.605	-1.615	-1.624	-1.634	-1.644	-1.654	-1.664	-1.675	-1.686	-1.698	-1.710	-1.722	-1.734	-1.746	-1.760	-1.772	-1.788	-1.801	-1.815	-1.830	-1.845	-1.860	-1.875	-1.890	-1.905	-1.920	-1.935	-1.950	-1.966	-1.981	-1.998	-2.011	-2.026	-2.041	-2.055	-2.070	-2.084	-2.098	-2.111	-2.122	-2.135	-2.148	-2.159	-2.171	-2.181	-2.191	-2.200	-2.210	-2.219	-2.226	-2.235	-2.241	-2.249	-2.255	-2.261	-2.266	-2.271	-2.278	-2.281	-2.285	-2.290	-2.294	-2.298	-2.301	-2.304	-2.308	-2.310	-2.314	-2.316	-2.320	-2.324	-2.326	-2.330	-2.334	-2.336	-2.341	-2.345	-2.349	-2.354	-2.359	-2.364	-2.368	-2.372	-2.380	-2.384	-2.390	-2.396	-2.404	-2.409	-2.415	-2.421	-2.428	-2.434	-2.440	-2.446	-2.451	-2.459	-2.464	-2.469	-2.475	-2.479	-2.482	-2.486	-2.490	-2.492	-2.495	-2.498	-2.498	-2.499	-2.498	-2.496	-2.494	-2.491	-2.488	-2.482	-2.478	-2.470	-2.462	-2.456	-2.446	-2.436	-2.425	-2.414	-2.401	-2.389	-2.374	-2.358	-2.342	-2.325	-2.309	-2.289	-2.270	-2.250	-2.230	-2.209	-2.188	-2.164	-2.141	-2.119	-2.096	-2.072	-2.047	-2.024	-1.999	-1.975	-1.950	-1.926	-1.900	-1.875	-1.851	-1.826	-1.802	-1.778	-1.755	-1.731	-1.709	-1.685	-1.662	-1.640	-1.620	-1.599	-1.578	-1.559	-1.538	-1.520	-1.502	-1.485	-1.468	-1.451	-1.435	-1.420	-1.405	-1.391	-1.379	-1.366	-1.354	-1.342	-1.331	-1.321	-1.311	-1.302	-1.292	-1.284	-1.276	-1.269	-1.261	-1.256	-1.249	-1.242	-1.239	-1.232	-1.228	-1.222	-1.219	-1.214	-1.210	-1.206	-1.202	-1.199	-1.195	-1.190	-1.186	-1.182	-1.179	-1.175	-1.171	-1.166	-1.162	-1.159	-1.154	-1.149	-1.144	-1.139	-1.132	-1.126	-1.121	-1.115	-1.108	-1.101	-1.095	-1.089	-1.081	-1.074	-1.066	-1.059	-1.050	-1.042	-1.035	-1.028	-1.019	-1.011	-1.004	-0.995	-0.986	-0.980	-0.971	-0.964	-0.956	-0.950	-0.942	-0.936	-0.931	-0.926	-0.921	-0.916	-0.912	-0.909	-0.906	-0.904	-0.901	-0.900	-0.900	-0.900	-0.900	-0.901	-0.904	-0.906	-0.910	-0.914	-0.919	-0.924	-0.930	-0.936	-0.944	-0.952	-0.961	-0.969	-0.978	-0.988	-0.999	-1.010	-1.020	-1.032	-1.045	-1.056	-1.069	-1.082	-1.095	-1.109	-1.121	-1.135	-1.148	-1.160	-1.174	-1.186	-1.199	-1.211	-1.224	-1.235	-1.246	-1.258	-1.268	-1.279	-1.289	-1.299	-1.308	-1.316	-1.325	-1.331	-1.339	-1.346	-1.352	-1.358	-1.362	-1.368	-1.372	-1.376	-1.380	-1.382	-1.386	-1.389	-1.391	-1.392	-1.395	-1.398	-1.399	-1.400	-1.401	-1.402	-1.404	-1.406	-1.406	-1.409	-1.410	-1.411	-1.414	-1.416	-1.419	-1.421	-1.425	-1.429	-1.434	-1.438	-1.442	-1.449	-1.454	-1.460	-1.466	-1.472	-1.480	-1.489	-1.498	-1.506	-1.515	-1.524	-1.535	-1.545	-1.555	-1.566	-1.576	-1.588	-1.600	-1.611	-1.624	-1.635	-1.646	-1.659	-1.670	-1.682	-1.694	-1.705	-1.715	-1.726	-1.736	-1.745	-1.755	-1.764	-1.771	-1.780	-1.788	-1.794	-1.799	-1.804	-1.809	-1.811	-1.815	-1.816	-1.818	-1.818	-1.816	-1.815	-1.812	-1.808	-1.804	-1.799	-1.790	-1.782	-1.774	-1.764	-1.752	-1.741	-1.728	-1.714	-1.699	-1.684	-1.666	-1.650	-1.631	-1.612	-1.591	-1.571	-1.549	-1.526	-1.504	-1.479	-1.455	-1.429	-1.405	-1.379	-1.352	-1.325	-1.298	-1.270	-1.242	-1.215	-1.186	-1.158	-1.129	-1.100	-1.072	-1.042	-1.014	-0.985	-0.956	-0.928	-0.900	-0.872	-0.845	-0.816	-0.789	-0.761	-0.736	-0.709	-0.682	-0.658	-0.632	-0.608	-0.584	-0.559	-0.535	-0.512	-0.490	-0.466	-0.445	-0.424	-0.401	-0.380	-0.360	-0.340	-0.320	-0.301	-0.282	-0.262	-0.244	-0.226	-0.208	-0.190	-0.172	-0.155	-0.138	-0.120	-0.104	-0.086	-0.070	-0.054	-0.038	-0.021	-0.005	0.011	0.028	0.042	0.059	0.075	0.091	0.108	0.124	0.139	0.155	0.171	0.186	0.202	0.218	0.234	0.249	0.265	0.280	0.296	0.312	0.329	0.344	0.360	0.376	0.392	0.409	0.425	0.441	0.458	0.475	0.490	0.507	0.524	0.541	0.559	0.574	0.591	0.610	0.626	0.644	0.661	0.679	0.696	0.715	0.732	0.751	0.769	0.788	0.806	0.824	0.844	0.861	0.881	0.900	0.919	0.938	0.956	0.976	0.994	1.012	1.032	1.051	1.070	1.088	1.108	1.126	1.144	1.162	1.180	1.199	1.216	1.234	1.251	1.268	1.285	1.301	1.318	1.334	1.349	1.364	1.379	1.394	1.408	1.422	1.436	1.449	1.460	1.472	1.485	1.496	1.508	1.518	1.528	1.538	1.548	1.556	1.565	1.574	1.580	1.588	1.595	1.601	1.608	1.614	1.618	1.624	1.629	1.632	1.636	1.640	1.642	1.646	1.649	1.650	1.651	1.652	1.652	1.654	1.654	1.654	1.652	1.652	1.651	1.650	1.646	1.645	1.642	1.639	1.635	1.631	1.628	1.621	1.616	1.611	1.605	1.599	1.591	1.584	1.578	1.569	1.559	1.551	1.541	1.530	1.520	1.510	1.498	1.486	1.475	1.462	1.450	1.435	1.422	1.409	1.394	1.379	1.362	1.348	1.331	1.314	1.298	1.280	1.261	1.244	1.226	1.208	1.188	1.168	1.149	1.129	1.108	1.088	1.068	1.045	1.024	1.002	0.980	0.959	0.935	0.914	0.891	0.868	0.845	0.821	0.798	0.774	0.750	0.726	0.702	0.678	0.652	0.626	0.602	0.576	0.550	0.524	0.499	0.472	0.446	0.420	0.392	0.365	0.339	0.310	0.284	0.256	0.228	0.199	0.171	0.142	0.112	0.084	0.055	0.025	-0.004	-0.034	-0.064	-0.094	-0.125	-0.155	-0.186	-0.216	-0.248	-0.278	-0.309	-0.340	-0.371	-0.402	-0.434	-0.464	-0.495	-0.526	-0.558	-0.590	-0.620	-0.651	-0.682	-0.712	-0.744	-0.774	-0.804	-0.834	-0.864	-0.894	-0.922	-0.952	-0.981	-1.009	-1.038	-1.065	-1.092	-1.121	-1.148	-1.174	-1.201	-1.226	-1.252	-1.278	-1.302	-1.328	-1.351	-1.375	-1.399	-1.424	-1.445	-1.469	-1.491	-1.514	-1.535	-1.556	-1.579	-1.600	-1.620	-1.641	-1.662	-1.682	-1.702	-1.724	-1.744	-1.764	-1.784	-1.804	-1.824	-1.844	-1.864	-1.882	-1.902	-1.922	-1.941	-1.961	-1.981	-2.000	-2.020	-2.041	-2.060	-2.081	-2.101	-2.121	-2.140	-2.159	-2.180	-2.199	-2.218	-2.236	-2.255	-2.274	-2.291	-2.309	-2.328	-2.345	-2.361	-2.378	-2.392	-2.408	-2.424	-2.438	-2.450	-2.464	-2.474	-2.485	-2.495	-2.505	-2.514	-2.521	-2.529	-2.534	-2.539	-2.542	-2.544	-2.546	-2.546	-2.545	-2.545	-2.541	-2.536	-2.532	-2.526	-2.519	-2.510	-2.500	-2.490	-2.479	-2.466	-2.454	-2.439	-2.424	-2.409	-2.392	-2.375	-2.358	-2.339	-2.320	-2.301	-2.281	-2.261	-2.241	-2.220	-2.199	-2.179	-2.158	-2.138	-2.116	-2.096	-2.076	-2.056	-2.038	-2.019	-2.001	-1.982	-1.966	-1.949	-1.932	-1.918	-1.904	-1.890	-1.878	-1.866	-1.855	-1.845	-1.835	-1.828	-1.821	-1.815	-1.810	-1.805	-1.801	-1.800	-1.798	-1.798	-1.798	-1.799	-1.800	-1.802	-1.808	-1.811	-1.816	-1.821	-1.828	-1.835	-1.841	-1.850	-1.859	-1.866	-1.876	-1.885	-1.894	-1.905	-1.914	-1.924	-1.935	-1.944	-1.955	-1.965	-1.975	-1.985	-1.996	-2.005	-2.015	-2.024	-2.034	-2.042	-2.051	-2.061	-2.068	-2.075	-2.084	-2.091	-2.099	-2.105	-2.111	-2.118	-2.124	-2.130	-2.135	-2.140	-2.145	-2.149	-2.152	-2.158	-2.161	-2.164	-2.166	-2.170	-2.172	-2.176	-2.179	-2.180	-2.182	-2.185	-2.188	-2.189	-2.191	-2.192	-2.195	-2.196	-2.198	-2.199	-2.200	-2.204	-2.205	-2.206	-2.206	-2.209	-2.210	-2.212	-2.215	-2.216	-2.219	-2.220	-2.222	-2.224	-2.228	-2.229	-2.231	-2.234	-2.238	-2.240	-2.242	-2.245	-2.248	-2.251	-2.254	-2.258	-2.260	-2.264	-2.266	-2.270	-2.272	-2.276	-2.280	-2.282	-2.286	-2.290	-2.292	-2.296	-2.299	-2.302	-2.306	-2.309	-2.312	-2.315	-2.319	-2.322	-2.326	-2.329	-2.332	-2.336	-2.339	-2.342	-2.345	-2.348	-2.351	-2.354	-2.356	-2.358	-2.361	-2.362	-2.366	-2.369	-2.370	-2.372	-2.374	-2.376	-2.378	-2.379	-2.380	-2.381	-2.381	-2.381	-2.382	-2.382	-2.384	-2.384	-2.384	-2.382	-2.382	-2.380	-2.379	-2.378	-2.376	-2.374	-2.371	-2.368	-2.364	-2.360	-2.356	-2.351	-2.346	-2.341	-2.336	-2.330	-2.324	-2.316	-2.309	-2.301	-2.292	-2.285	-2.275	-2.266	-2.255	-2.244	-2.234	-2.221	-2.210	-2.198	-2.186	-2.172	-2.160	-2.145	-2.131	-2.116	-2.102	-2.089	-2.072	-2.058	-2.042	-2.026	-2.010	-1.994	-1.978	-1.961	-1.946	-1.930	-1.912	-1.898	-1.881	-1.865	-1.849	-1.832	-1.816	-1.801	-1.785	-1.771	-1.755	-1.741	-1.726	-1.711	-1.698	-1.685	-1.671	-1.658	-1.645	-1.632	-1.620	-1.609	-1.596	-1.586	-1.576	-1.566	-1.556	-1.548	-1.538	-1.529	-1.520	-1.512	-1.504	-1.498	-1.490	-1.484	-1.478	-1.471	-1.465	-1.459	-1.455	-1.450	-1.445	-1.440	-1.436	-1.432	-1.428	-1.425	-1.421	-1.419	-1.415	-1.412	-1.410	-1.408	-1.405	-1.402	-1.400	-1.399	-1.396	-1.395	-1.392	-1.390	-1.388	-1.386	-1.384	-1.381	-1.379	-1.378	-1.376	-1.374	-1.372	-1.370	-1.369	-1.366	-1.365	-1.362	-1.361	-1.360	-1.356	-1.355	-1.354	-1.351	-1.350	-1.349	-1.348	-1.346	-1.344	-1.344	-1.342	-1.341	-1.340	-1.340	-1.340	-1.339	-1.339	-1.339	-1.339	-1.339	-1.340	-1.341	-1.341	-1.342	-1.344	-1.346	-1.348	-1.351	-1.354	-1.358	-1.361	-1.365	-1.369	-1.372	-1.378	-1.381	-1.386	-1.392	-1.398	-1.405	-1.411	-1.418	-1.424	-1.431	-1.440	-1.446	-1.455	-1.462	-1.471	-1.479	-1.489	-1.496	-1.506	-1.515	-1.524	-1.534	-1.542	-1.552	-1.561	-1.571	-1.580	-1.590	-1.599	-1.609	-1.616	-1.626	-1.635	-1.644	-1.654	-1.662	-1.671	-1.680	-1.689	-1.696	-1.705	-1.712	-1.720	-1.728	-1.735	-1.742	-1.750	-1.756	-1.764	-1.770	-1.776	-1.781	-1.788	-1.792	-1.798	-1.802	-1.808	-1.812	-1.816	-1.820	-1.824	-1.826	-1.830	-1.832	-1.835	-1.838	-1.839	-1.840	-1.841	-1.841	-1.841	-1.841	-1.840	-1.840	-1.839	-1.836	-1.835	-1.831	-1.828	-1.826	-1.821	-1.816	-1.812	-1.806	-1.800	-1.794	-1.788	-1.781	-1.772	-1.766	-1.758	-1.749	-1.740	-1.730	-1.721	-1.710	-1.700	-1.689	-1.678	-1.668	-1.656	-1.645	-1.632	-1.621	-1.611	-1.599	-1.588	-1.575	-1.564	-1.551	-1.540	-1.529	-1.518	-1.506	-1.495	-1.484	-1.474	-1.464	-1.452	-1.442	-1.434	-1.425	-1.416	-1.408	-1.400	-1.394	-1.386	-1.380	-1.374	-1.368	-1.361	-1.356	-1.352	-1.348	-1.344	-1.341	-1.338	-1.335	-1.332	-1.330	-1.329	-1.326	-1.325	-1.325	-1.324	-1.322	-1.322	-1.322	-1.322	-1.322	-1.322	-1.321	-1.321	-1.322	-1.321	-1.322	-1.321	-1.321	-1.321	-1.320	-1.320	-1.319	-1.318	-1.316	-1.315	-1.312	-1.311	-1.310	-1.306	-1.302	-1.301	-1.298	-1.292	-1.289	-1.286	-1.281	-1.276	-1.271	-1.266	-1.260	-1.255	-1.249	-1.242	-1.235	-1.229	-1.221	-1.214	-1.206	-1.199	-1.190	-1.184	-1.175	-1.166	-1.159	-1.150	-1.142	-1.134	-1.126	-1.119	-1.110	-1.101	-1.094	-1.086	-1.079	-1.072	-1.065	-1.058	-1.050	-1.044	-1.038	-1.032	-1.028	-1.021	-1.018	-1.012	-1.009	-1.005	-1.001	-0.999	-0.996	-0.994	-0.992	-0.991	-0.990	-0.990	-0.990	-0.991	-0.991	-0.994	-0.996	-0.998	-1.000	-1.004	-1.008	-1.011	-1.015	-1.020	-1.025	-1.030	-1.036	-1.041	-1.049	-1.055	-1.061	-1.069	-1.075	-1.082	-1.091	-1.099	-1.106	-1.114	-1.121	-1.130	-1.140	-1.148	-1.156	-1.164	-1.174	-1.182	-1.190	-1.199	-1.206	-1.215	-1.224	-1.231	-1.240	-1.248	-1.255	-1.262	-1.270	-1.278	-1.285	-1.291	-1.299	-1.304	-1.310	-1.316	-1.322	-1.329	-1.334	-1.339	-1.344	-1.348	-1.354	-1.358	-1.361	-1.365	-1.368	-1.371	-1.374	-1.375	-1.378	-1.380	-1.381	-1.384	-1.385	-1.386	-1.386	-1.386	-1.386	-1.386	-1.386	-1.385	-1.384	-1.382	-1.382	-1.381	-1.379	-1.376	-1.375	-1.372	-1.369	-1.366	-1.362	-1.360	-1.356	-1.352	-1.348	-1.344	-1.339	-1.335	-1.330	-1.324	-1.319	-1.315	-1.309	-1.304	-1.298	-1.292	-1.286	-1.281	-1.276	-1.269	-1.264	-1.258	-1.251	-1.245	-1.239	-1.232	-1.225	-1.219	-1.211	-1.205	-1.199	-1.191	-1.184	-1.178	-1.169	-1.162	-1.155	-1.146	-1.140	-1.131	-1.124	-1.115	-1.106	-1.099	-1.090	-1.081	-1.072	-1.062	-1.052	-1.044	-1.034	-1.024	-1.012	-1.002	-0.991	-0.979	-0.969	-0.958	-0.944	-0.932	-0.919	-0.908	-0.894	-0.880	-0.866	-0.852	-0.838	-0.824	-0.809	-0.794	-0.778	-0.762	-0.748	-0.731	-0.714	-0.698	-0.681	-0.664	-0.646	-0.630	-0.612	-0.595	-0.575	-0.558	-0.540	-0.522	-0.504	-0.486	-0.469	-0.449	-0.431	-0.412	-0.395	-0.378	-0.359	-0.342	-0.324	-0.306	-0.290	-0.271	-0.255	-0.239	-0.221	-0.205	-0.189	-0.172	-0.158	-0.141	-0.126	-0.111	-0.098	-0.082	-0.070	-0.055	-0.042	-0.029	-0.016	-0.005	0.008	0.018	0.028	0.038	0.048	0.056	0.066	0.075	0.081	0.090	0.098	0.104	0.111	0.118	0.122	0.130	0.135	0.139	0.144	0.149	0.152	0.156	0.160	0.165	0.168	0.171	0.175	0.178	0.180	0.184	0.186	0.189	0.191	0.194	0.198	0.200	0.202	0.206	0.210	0.214	0.218	0.221	0.226	0.230	0.235	0.240	0.244	0.250	0.256	0.261	0.266	0.272	0.279	0.286	0.292	0.298	0.305	0.312	0.319	0.325	0.332	0.340	0.346	0.352	0.360	0.366	0.372	0.378	0.385	0.390	0.395	0.401	0.405	0.409	0.414	0.416	0.420	0.422	0.424	0.426	0.426	0.426	0.426	0.425	0.425	0.422	0.419	0.416	0.412	0.409	0.404	0.398	0.392	0.386	0.379	0.372	0.364	0.356	0.348	0.340	0.331	0.322	0.314	0.304	0.294	0.284	0.275	0.265	0.254	0.245	0.235	0.226	0.218	0.208	0.198	0.189	0.181	0.174	0.165	0.156	0.150	0.144	0.136	0.130	0.124	0.119	0.114	0.110	0.105	0.101	0.098	0.095	0.091	0.089	0.086	0.085	0.082	0.080	0.079	0.079	0.078	0.076	0.076	0.076	0.076	0.076	0.076	0.076	0.078	0.076	0.078	0.076	0.076	0.078	0.078	0.078	0.078	0.078	0.078	0.076	0.076	0.075	0.074	0.072	0.071	0.070	0.069	0.066	0.064	0.061	0.059	0.055	0.052	0.050	0.046	0.042	0.039	0.034	0.029	0.024	0.019	0.012	0.006	0.001	-0.005	-0.012	-0.020	-0.026	-0.036	-0.044	-0.052	-0.060	-0.069	-0.079	-0.090	-0.099	-0.109	-0.120	-0.131	-0.142	-0.154	-0.166	-0.178	-0.191	-0.202	-0.216	-0.229	-0.242	-0.255	-0.270	-0.284	-0.298	-0.312	-0.326	-0.340	-0.354	-0.368	-0.382	-0.396	-0.410	-0.424	-0.438	-0.451	-0.465	-0.479	-0.490	-0.504	-0.516	-0.526	-0.539	-0.549	-0.560	-0.569	-0.578	-0.586	-0.594	-0.601	-0.609	-0.615	-0.621	-0.626	-0.631	-0.635	-0.638	-0.640	-0.640	-0.642	-0.641	-0.641	-0.640	-0.639	-0.636	-0.632	-0.629	-0.624	-0.619	-0.612	-0.606	-0.599	-0.592	-0.585	-0.578	-0.568	-0.560	-0.551	-0.541	-0.532	-0.522	-0.512	-0.504	-0.494	-0.484	-0.475	-0.465	-0.458	-0.448	-0.439	-0.430	-0.424	-0.415	-0.409	-0.402	-0.398	-0.392	-0.389	-0.385	-0.381	-0.379	-0.378	-0.378	-0.376	-0.378	-0.380	-0.382	-0.386	-0.391	-0.396	-0.402	-0.409	-0.418	-0.425	-0.435	-0.446	-0.456	-0.468	-0.480	-0.492	-0.506	-0.520	-0.534	-0.549	-0.564	-0.579	-0.595	-0.612	-0.629	-0.646	-0.661	-0.679	-0.695	-0.712	-0.729	-0.745	-0.760	-0.776	-0.791	-0.806	-0.821	-0.834	-0.848	-0.860	-0.871	-0.882	-0.894	-0.904	-0.912	-0.921	-0.929	-0.936	-0.941	-0.946	-0.951	-0.955	-0.958	-0.960	-0.961	-0.962	-0.961	-0.960	-0.959	-0.955	-0.952	-0.949	-0.945	-0.939	-0.934	-0.928	-0.921	-0.914	-0.908	-0.899	-0.891	-0.882	-0.875	-0.865	-0.858	-0.848	-0.839	-0.829	-0.820	-0.811	-0.802	-0.794	-0.784	-0.776	-0.768	-0.759	-0.750	-0.741	-0.734	-0.726	-0.719	-0.711	-0.704	-0.698	-0.690	-0.684	-0.678	-0.671	-0.666	-0.661	-0.654	-0.649	-0.645	-0.640	-0.635	-0.630	-0.628	-0.622	-0.619	-0.614	-0.611	-0.606	-0.604	-0.599	-0.596	-0.592	-0.589	-0.585	-0.581	-0.578	-0.575	-0.571	-0.569	-0.565	-0.562	-0.558	-0.555	-0.552	-0.550	-0.546	-0.544	-0.541	-0.539	-0.536	-0.534	-0.531	-0.529	-0.528	-0.526	-0.525	-0.524	-0.522	-0.521	-0.522	-0.521	-0.522	-0.522	-0.524	-0.524	-0.526	-0.528	-0.530	-0.531	-0.534	-0.536	-0.540	-0.544	-0.548	-0.552	-0.558	-0.561	-0.566	-0.570	-0.576	-0.581	-0.586	-0.592	-0.598	-0.604	-0.610	-0.615	-0.621	-0.628	-0.632	-0.639	-0.644	-0.649	-0.654	-0.659	-0.664	-0.668	-0.672	-0.678	-0.681	-0.685	-0.689	-0.692	-0.695	-0.699	-0.700	-0.704	-0.705	-0.709	-0.710	-0.712	-0.712	-0.715	-0.716	-0.716	-0.718	-0.719	-0.721	-0.721	-0.724	-0.725	-0.726	-0.728	-0.728	-0.730	-0.731	-0.734	-0.736	-0.739	-0.741	-0.746	-0.749	-0.754	-0.758	-0.764	-0.768	-0.774	-0.780	-0.785	-0.792	-0.800	-0.809	-0.816	-0.825	-0.834	-0.844	-0.854	-0.864	-0.876	-0.886	-0.898	-0.910	-0.921	-0.934	-0.945	-0.959	-0.970	-0.984	-0.996	-1.009	-1.022	-1.035	-1.049	-1.060	-1.072	-1.086	-1.098	-1.110	-1.121	-1.134	-1.144	-1.156	-1.166	-1.176	-1.185	-1.195	-1.205	-1.214	-1.221	-1.230	-1.236	-1.244	-1.249	-1.255	-1.260	-1.264	-1.269	-1.272	-1.275	-1.278	-1.280	-1.281	-1.284	-1.284	-1.284	-1.284	-1.284	-1.282	-1.281	-1.279	-1.278	-1.275	-1.272	-1.269	-1.266	-1.262	-1.259	-1.255	-1.251	-1.248	-1.244	-1.239	-1.234	-1.230	-1.225	-1.220	-1.215	-1.210	-1.206	-1.200	-1.196	-1.190	-1.185	-1.180	-1.175	-1.170	-1.165	-1.160	-1.155	-1.150	-1.145	-1.140	-1.135	-1.130	-1.125	-1.120	-1.114	-1.109	-1.104	-1.098	-1.091	-1.088	-1.080	-1.074	-1.068	-1.060	-1.054	-1.046	-1.039	-1.030	-1.021	-1.014	-1.005	-0.995	-0.986	-0.976	-0.965	-0.954	-0.944	-0.931	-0.919	-0.905	-0.892	-0.880	-0.865	-0.851	-0.836	-0.821	-0.806	-0.789	-0.772	-0.756	-0.739	-0.721	-0.704	-0.685	-0.665	-0.646	-0.629	-0.609	-0.590	-0.570	-0.551	-0.530	-0.510	-0.490	-0.470	-0.450	-0.429	-0.410	-0.389	-0.369	-0.350	-0.329	-0.310	-0.290	-0.271	-0.252	-0.234	-0.215	-0.196	-0.179	-0.162	-0.145	-0.128	-0.112	-0.096	-0.080	-0.065	-0.050	-0.036	-0.021	-0.008	0.006	0.020	0.032	0.045	0.056	0.069	0.079	0.090	0.101	0.111	0.121	0.132	0.141	0.150	0.159	0.168	0.175	0.184	0.191	0.198	0.205	0.211	0.218	0.224	0.229	0.234	0.239	0.244	0.248	0.252	0.256	0.259	0.261	0.264	0.266	0.268	0.269	0.270	0.270	0.271	0.271	0.270	0.269	0.266	0.264	0.262	0.259	0.256	0.251	0.248	0.242	0.239	0.232	0.228	0.221	0.215	0.209	0.202	0.195	0.188	0.180	0.172	0.164	0.155	0.148	0.140	0.130	0.122	0.115	0.106	0.098	0.089	0.080	0.072	0.064	0.056	0.049	0.041	0.034	0.028	0.020	0.014	0.008	0.001	-0.005	-0.010	-0.016	-0.020	-0.026	-0.029	-0.034	-0.038	-0.040	-0.044	-0.048	-0.050	-0.051	-0.054	-0.056	-0.059	-0.061	-0.062	-0.064	-0.065	-0.066	-0.066	-0.069	-0.069	-0.070	-0.070	-0.071	-0.072	-0.074	-0.075	-0.074	-0.076	-0.078	-0.078	-0.079	-0.079	-0.080	-0.081	-0.081	-0.084	-0.084	-0.085	-0.088	-0.088	-0.089	-0.090	-0.092	-0.094	-0.096	-0.096	-0.099	-0.100	-0.101	-0.102	-0.104	-0.106	-0.108	-0.109	-0.111	-0.112	-0.114	-0.115	-0.116	-0.118	-0.120	-0.121	-0.122	-0.125	-0.125	-0.128	-0.129	-0.130	-0.132	-0.134	-0.135	-0.136	-0.139	-0.139	-0.141	-0.142	-0.145	-0.146	-0.149	-0.150	-0.151	-0.154	-0.155	-0.156	-0.158	-0.160	-0.161	-0.164	-0.166	-0.168	-0.169	-0.171	-0.171	-0.172	-0.175	-0.176	-0.176	-0.178	-0.179	-0.178	-0.179	-0.178	-0.178	-0.176	-0.175	-0.172	-0.171	-0.170	-0.166	-0.164	-0.160	-0.155	-0.151	-0.148	-0.141	-0.136	-0.130	-0.125	-0.118	-0.111	-0.104	-0.095	-0.086	-0.079	-0.070	-0.061	-0.051	-0.044	-0.034	-0.024	-0.015	-0.005	0.005	0.015	0.024	0.034	0.042	0.052	0.061	0.070	0.078	0.086	0.094	0.101	0.109	0.115	0.121	0.126	0.130	0.135	0.140	0.142	0.145	0.148	0.149	0.150	0.150	0.151	0.150	0.150	0.149	0.146	0.144	0.140	0.138	0.134	0.130	0.125	0.120	0.115	0.109	0.105	0.099	0.092	0.086	0.082	0.076	0.070	0.064	0.058	0.052	0.046	0.041	0.036	0.031	0.026	0.022	0.019	0.016	0.012	0.010	0.006	0.005	0.002	0.001	0.001	0.000	0.001	0.000	0.001	0.002	0.005	0.006	0.009	0.011	0.015	0.019	0.022	0.026	0.031	0.035	0.040	0.045	0.051	0.056	0.062	0.068	0.075	0.081	0.088	0.095	0.101	0.109	0.115	0.122	0.131	0.138	0.145	0.152	0.160	0.169	0.176	0.184	0.192	0.200	0.209	0.216	0.224	0.234	0.241	0.250	0.258	0.265	0.274	0.281	0.290	0.298	0.305	0.312	0.320	0.328	0.335	0.341	0.348	0.354	0.360	0.366	0.371	0.378	0.381	0.386	0.391	0.395	0.398	0.400	0.402	0.405	0.405	0.406	0.406	0.404	0.402	0.400	0.398	0.394	0.389	0.384	0.378	0.371	0.362	0.354	0.345	0.335	0.324	0.312	0.300	0.286	0.272	0.259	0.242	0.228	0.211	0.195	0.178	0.159	0.141	0.122	0.104	0.084	0.064	0.044	0.025	0.005	-0.015	-0.035	-0.055	-0.074	-0.094	-0.114	-0.132	-0.151	-0.170	-0.188	-0.206	-0.224	-0.240	-0.256	-0.272	-0.288	-0.302	-0.316	-0.330	-0.344	-0.355	-0.368	-0.379	-0.389	-0.399	-0.409	-0.418	-0.426	-0.434	-0.442	-0.449	-0.456	-0.462	-0.470	-0.475	-0.481	-0.486	-0.491	-0.496	-0.501	-0.507	-0.512	-0.518	-0.524	-0.529	-0.534	-0.540	-0.546	-0.552	-0.559	-0.565	-0.571	-0.579	-0.586	-0.594	-0.602	-0.611	-0.620	-0.629	-0.639	-0.648	-0.659	-0.669	-0.680	-0.691	-0.701	-0.714	-0.726	-0.738	-0.750	-0.762	-0.775	-0.788	-0.801	-0.814	-0.826	-0.840	-0.852	-0.866	-0.879	-0.890	-0.902	-0.915	-0.928	-0.940	-0.951	-0.962	-0.974	-0.985	-0.996	-1.005	-1.016	-1.025	-1.034	-1.042	-1.052	-1.060	-1.068	-1.076	-1.084	-1.090	-1.096	-1.102	-1.109	-1.114	-1.119	-1.124	-1.128	-1.131	-1.136	-1.139	-1.142	-1.144	-1.148	-1.149	-1.150	-1.151	-1.151	-1.154	-1.154	-1.154	-1.154	-1.152	-1.152	-1.151	-1.151	-1.149	-1.148	-1.145	-1.142	-1.141	-1.138	-1.134	-1.132	-1.129	-1.124	-1.120	-1.116	-1.112	-1.108	-1.102	-1.099	-1.094	-1.089	-1.084	-1.078	-1.072	-1.068	-1.061	-1.055	-1.049	-1.044	-1.039	-1.032	-1.026	-1.021	-1.016	-1.010	-1.005	-1.000	-0.995	-0.990	-0.986	-0.982	-0.979	-0.975	-0.972	-0.970	-0.966	-0.965	-0.962	-0.962	-0.962	-0.964	-0.964	-0.966	-0.968	-0.970	-0.972	-0.976	-0.981	-0.985	-0.991	-0.998	-1.004	-1.011	-1.020	-1.029	-1.038	-1.048	-1.060	-1.070	-1.082	-1.095	-1.109	-1.122	-1.138	-1.151	-1.166	-1.182	-1.199	-1.215	-1.231	-1.249	-1.266	-1.284	-1.302	-1.320	-1.339	-1.356	-1.375	-1.392	-1.410	-1.429	-1.446	-1.465	-1.481	-1.499	-1.516	-1.534	-1.549	-1.565	-1.581	-1.596	-1.611	-1.625	-1.640	-1.652	-1.666	-1.679	-1.691	-1.702	-1.714	-1.722	-1.732	-1.742	-1.750	-1.759	-1.766	-1.774	-1.779	-1.784	-1.790	-1.795	-1.800	-1.802	-1.806	-1.809	-1.812	-1.814	-1.815	-1.818	-1.819	-1.819	-1.820	-1.821	-1.820	-1.820	-1.820	-1.820	-1.820	-1.819	-1.818	-1.818	-1.816	-1.818	-1.816	-1.815	-1.815	-1.814	-1.814	-1.814	-1.814	-1.812	-1.814	-1.814	-1.815	-1.815	-1.818	-1.819	-1.820	-1.822	-1.824	-1.826	-1.829	-1.831	-1.835	-1.838	-1.841	-1.846	-1.850	-1.854	-1.859	-1.864	-1.869	-1.875	-1.880	-1.886	-1.892	-1.899	-1.905	-1.912	-1.919	-1.926	-1.934	-1.941	-1.949	-1.958	-1.964	-1.972	-1.981	-1.989	-1.996	-2.005	-2.013	-2.021	-2.030	-2.038	-2.045	-2.052	-2.060	-2.069	-2.075	-2.082	-2.089	-2.096	-2.102	-2.109	-2.115	-2.121	-2.125	-2.130	-2.135	-2.140	-2.144	-2.146	-2.150	-2.151	-2.154	-2.155	-2.156	-2.156	-2.155	-2.155	-2.154	-2.151	-2.149	-2.145	-2.141	-2.138	-2.132	-2.126	-2.120	-2.112	-2.105	-2.098	-2.088	-2.078	-2.066	-2.055	-2.044	-2.031	-2.019	-2.005	-1.990	-1.975	-1.960	-1.944	-1.926	-1.909	-1.891	-1.874	-1.854	-1.835	-1.815	-1.795	-1.775	-1.754	-1.732	-1.711	-1.690	-1.670	-1.649	-1.628	-1.605	-1.584	-1.562	-1.541	-1.520	-1.499	-1.479	-1.459	-1.439	-1.420	-1.401	-1.382	-1.364	-1.346	-1.329	-1.312	-1.298	-1.282	-1.268	-1.254	-1.240	-1.228	-1.215	-1.205	-1.194	-1.185	-1.176	-1.169	-1.161	-1.155	-1.150	-1.145	-1.140	-1.136	-1.134	-1.131	-1.129	-1.129	-1.129	-1.128	-1.129	-1.130	-1.131	-1.134	-1.138	-1.139	-1.142	-1.146	-1.151	-1.155	-1.160	-1.165	-1.171	-1.175	-1.182	-1.188	-1.194	-1.200	-1.208	-1.214	-1.221	-1.229	-1.235	-1.245	-1.252	-1.260	-1.268	-1.278	-1.286	-1.295	-1.305	-1.315	-1.325	-1.336	-1.346	-1.358	-1.368	-1.380	-1.392	-1.405	-1.416	-1.430	-1.444	-1.458	-1.470	-1.485	-1.500	-1.515	-1.528	-1.542	-1.558	-1.572	-1.588	-1.604	-1.619	-1.634	-1.650	-1.664	-1.680	-1.695	-1.710	-1.726	-1.741	-1.756	-1.770	-1.785	-1.799	-1.812	-1.825	-1.839	-1.850	-1.862	-1.875	-1.886	-1.896	-1.906	-1.916	-1.926	-1.936	-1.944	-1.952	-1.960	-1.968	-1.976	-1.982	-1.988	-1.992	-2.000	-2.006	-2.011	-2.018	-2.021	-2.026	-2.033	-2.036	-2.041	-2.045	-2.050	-2.054	-2.059	-2.064	-2.068	-2.072	-2.078	-2.082	-2.088	-2.094	-2.100	-2.105	-2.111	-2.116	-2.122	-2.128	-2.134	-2.140	-2.145	-2.152	-2.158	-2.165	-2.170	-2.176	-2.181	-2.189	-2.192	-2.199	-2.204	-2.208	-2.212	-2.215	-2.220	-2.221	-2.225	-2.226	-2.226	-2.228	-2.226	-2.226	-2.224	-2.221	-2.219	-2.214	-2.209	-2.204	-2.196	-2.189	-2.180	-2.171	-2.161	-2.150	-2.138	-2.126	-2.112	-2.098	-2.082	-2.066	-2.049	-2.031	-2.013	-1.995	-1.974	-1.954	-1.932	-1.911	-1.889	-1.868	-1.845	-1.821	-1.798	-1.772	-1.750	-1.725	-1.700	-1.675	-1.651	-1.626	-1.601	-1.576	-1.551	-1.528	-1.502	-1.479	-1.455	-1.431	-1.408	-1.384	-1.361	-1.339	-1.318	-1.296	-1.275	-1.254	-1.234	-1.215	-1.196	-1.178	-1.159	-1.141	-1.126	-1.109	-1.092	-1.078	-1.062	-1.049	-1.035	-1.021	-1.009	-0.996	-0.985	-0.972	-0.962	-0.951	-0.941	-0.931	-0.921	-0.912	-0.905	-0.895	-0.888	-0.880	-0.872	-0.864	-0.858	-0.850	-0.844	-0.836	-0.830	-0.822	-0.816	-0.810	-0.805	-0.798	-0.791	-0.785	-0.778	-0.772	-0.766	-0.760	-0.752	-0.748	-0.740	-0.734	-0.729	-0.721	-0.715	-0.709	-0.702	-0.695	-0.689	-0.682	-0.676	-0.670	-0.664	-0.659	-0.652	-0.648	-0.641	-0.635	-0.630	-0.625	-0.620	-0.616	-0.612	-0.609	-0.605	-0.602	-0.600	-0.598	-0.595	-0.595	-0.595	-0.595	-0.596	-0.596	-0.599	-0.600	-0.602	-0.606	-0.610	-0.615	-0.621	-0.626	-0.632	-0.640	-0.646	-0.655	-0.665	-0.674	-0.684	-0.694	-0.704	-0.715	-0.726	-0.740	-0.750	-0.762	-0.776	-0.789	-0.802	-0.816	-0.830	-0.844	-0.858	-0.872	-0.885	-0.900	-0.912	-0.925	-0.939	-0.951	-0.964	-0.976	-0.988	-1.000	-1.011	-1.021	-1.031	-1.041	-1.050	-1.059	-1.066	-1.075	-1.081	-1.086	-1.092	-1.098	-1.104	-1.108	-1.111	-1.114	-1.116	-1.119	-1.120	-1.121	-1.122	-1.122	-1.122	-1.122	-1.122	-1.121	-1.121	-1.120	-1.120	-1.119	-1.118	-1.116	-1.116	-1.116	-1.116	-1.115	-1.116	-1.116	-1.118	-1.119	-1.120	-1.124	-1.126	-1.129	-1.134	-1.138	-1.142	-1.149	-1.155	-1.161	-1.169	-1.178	-1.186	-1.196	-1.205	-1.215	-1.226	-1.239	-1.250	-1.261	-1.275	-1.289	-1.302	-1.316	-1.330	-1.344	-1.359	-1.374	-1.388	-1.402	-1.418	-1.432	-1.446	-1.460	-1.474	-1.488	-1.501	-1.514	-1.525	-1.536	-1.548	-1.558	-1.568	-1.576	-1.585	-1.591	-1.598	-1.604	-1.609	-1.612	-1.616	-1.619	-1.619	-1.619	-1.618	-1.615	-1.611	-1.608	-1.601	-1.594	-1.586	-1.578	-1.568	-1.556	-1.544	-1.531	-1.516	-1.500	-1.484	-1.468	-1.449	-1.430	-1.409	-1.389	-1.368	-1.344	-1.320	-1.295	-1.271	-1.245	-1.219	-1.192	-1.164	-1.136	-1.109	-1.079	-1.050	-1.020	-0.989	-0.959	-0.928	-0.898	-0.866	-0.835	-0.804	-0.772	-0.740	-0.710	-0.679	-0.646	-0.616	-0.585	-0.554	-0.524	-0.494	-0.464	-0.434	-0.404	-0.375	-0.346	-0.318	-0.290	-0.262	-0.234	-0.208	-0.181	-0.155	-0.130	-0.105	-0.080	-0.056	-0.032	-0.009	0.014	0.035	0.056	0.078	0.098	0.119	0.139	0.158	0.178	0.195	0.214	0.231	0.249	0.266	0.281	0.299	0.314	0.330	0.345	0.360	0.375	0.389	0.404	0.418	0.430	0.444	0.458	0.471	0.484	0.496	0.509	0.521	0.534	0.545	0.556	0.569	0.581	0.592	0.604	0.615	0.628	0.639	0.650	0.662	0.675	0.685	0.698	0.709	0.721	0.734	0.745	0.758	0.770	0.781	0.794	0.806	0.819	0.831	0.844	0.856	0.870	0.882	0.895	0.909	0.922	0.936	0.950	0.962	0.978	0.991	1.005	1.020	1.034	1.049	1.062	1.078	1.091	1.108	1.121	1.136	1.150	1.166	1.181	1.196	1.211	1.226	1.241	1.258	1.272	1.288	1.302	1.319	1.332	1.349	1.364	1.379	1.394	1.408	1.424	1.439	1.454	1.469	1.482	1.498	1.512	1.525	1.539	1.552	1.566	1.580	1.592	1.606	1.619	1.632	1.645	1.656	1.668	1.680	1.691	1.701	1.712	1.722	1.734	1.742	1.751	1.760	1.769	1.776	1.784	1.791	1.799	1.804	1.810	1.815	1.820	1.824	1.828	1.831	1.834	1.836	1.838	1.840	1.840	1.840	1.839	1.839	1.838	1.835	1.832	1.830	1.826	1.822	1.818	1.812	1.806	1.801	1.794	1.788	1.780	1.771	1.762	1.754	1.744	1.734	1.724	1.714	1.702	1.690	1.679	1.666	1.654	1.642	1.630	1.616	1.602	1.589	1.575	1.560	1.546	1.530	1.516	1.501	1.485	1.469	1.452	1.436	1.419	1.402	1.385	1.369	1.350	1.332	1.314	1.295	1.276	1.258	1.239	1.218	1.199	1.178	1.158	1.136	1.115	1.092	1.071	1.049	1.026	1.002	0.979	0.954	0.929	0.905	0.880	0.852	0.828	0.800	0.774	0.746	0.719	0.690	0.661	0.632	0.602	0.574	0.542	0.512	0.481	0.450	0.419	0.388	0.355	0.322	0.290	0.259	0.226	0.192	0.160	0.126	0.094	0.060	0.026	-0.006	-0.040	-0.072	-0.105	-0.138	-0.170	-0.201	-0.234	-0.266	-0.298	-0.329	-0.360	-0.390	-0.420	-0.450	-0.480	-0.509	-0.539	-0.566	-0.594	-0.622	-0.650	-0.676	-0.704	-0.729	-0.755	-0.780	-0.804	-0.828	-0.852	-0.875	-0.899	-0.921	-0.945	-0.966	-0.989	-1.009	-1.030	-1.051	-1.072	-1.092	-1.112	-1.132	-1.152	-1.172	-1.192	-1.211	-1.231	-1.251	-1.270	-1.290	-1.309	-1.329	-1.348	-1.368	-1.386	-1.408	-1.426	-1.446	-1.466	-1.485	-1.506	-1.526	-1.545	-1.566	-1.586	-1.606	-1.626	-1.646	-1.666	-1.686	-1.708	-1.728	-1.749	-1.769	-1.790	-1.809	-1.829	-1.848	-1.868	-1.886	-1.905	-1.924	-1.942	-1.959	-1.975	-1.992	-2.009	-2.024	-2.040	-2.052	-2.066	-2.079	-2.091	-2.102	-2.114	-2.122	-2.131	-2.139	-2.146	-2.151	-2.156	-2.161	-2.164	-2.166	-2.168	-2.168	-2.166	-2.164	-2.160	-2.156	-2.151	-2.145	-2.138	-2.130	-2.120	-2.111	-2.100	-2.089	-2.076	-2.062	-2.049	-2.034	-2.020	-2.004	-1.988	-1.972	-1.955	-1.939	-1.921	-1.902	-1.886	-1.869	-1.851	-1.832	-1.816	-1.799	-1.781	-1.764	-1.749	-1.732	-1.716	-1.702	-1.686	-1.674	-1.661	-1.649	-1.636	-1.625	-1.616	-1.608	-1.598	-1.591	-1.585	-1.579	-1.575	-1.571	-1.568	-1.566	-1.565	-1.565	-1.565	-1.566	-1.569	-1.574	-1.578	-1.581	-1.588	-1.594	-1.601	-1.609	-1.616	-1.625	-1.634	-1.644	-1.655	-1.665	-1.676	-1.688	-1.700	-1.711	-1.724	-1.735	-1.748	-1.759	-1.771	-1.784	-1.796	-1.808	-1.819	-1.831	-1.842	-1.854	-1.865	-1.875	-1.886	-1.896	-1.906	-1.916	-1.925	-1.934	-1.942	-1.949	-1.958	-1.965	-1.971	-1.979	-1.984	-1.990	-1.995	-2.000	-2.005	-2.009	-2.013	-2.016	-2.019	-2.022	-2.025	-2.026	-2.027	-2.030	-2.031	-2.034	-2.034	-2.034	-2.034	-2.035	-2.035	-2.034	-2.035	-2.034	-2.033	-2.033	-2.031	-2.031	-2.029	-2.029	-2.027	-2.027	-2.026	-2.025	-2.024	-2.024	-2.022	-2.022	-2.021	-2.021	-2.021	-2.020	-2.020	-2.020	-2.020	-2.020	-2.020	-2.022	-2.022	-2.022	-2.025	-2.026	-2.027	-2.030	-2.031	-2.034	-2.035	-2.038	-2.041	-2.042	-2.046	-2.049	-2.052	-2.056	-2.059	-2.062	-2.066	-2.070	-2.072	-2.078	-2.080	-2.084	-2.088	-2.091	-2.095	-2.100	-2.102	-2.108	-2.110	-2.114	-2.116	-2.120	-2.124	-2.126	-2.129	-2.131	-2.134	-2.136	-2.138	-2.140	-2.141	-2.142	-2.144	-2.144	-2.146	-2.146	-2.145	-2.146	-2.145	-2.144	-2.144	-2.141	-2.140	-2.139	-2.136	-2.134	-2.130	-2.128	-2.124	-2.120	-2.116	-2.111	-2.105	-2.100	-2.094	-2.089	-2.082	-2.075	-2.068	-2.060	-2.050	-2.042	-2.034	-2.024	-2.014	-2.004	-1.992	-1.981	-1.969	-1.958	-1.945	-1.932	-1.919	-1.904	-1.890	-1.875	-1.861	-1.845	-1.830	-1.814	-1.799	-1.781	-1.765	-1.748	-1.731	-1.712	-1.696	-1.679	-1.660	-1.642	-1.625	-1.606	-1.589	-1.571	-1.552	-1.535	-1.518	-1.500	-1.484	-1.465	-1.449	-1.432	-1.415	-1.399	-1.384	-1.368	-1.354	-1.339	-1.324	-1.310	-1.296	-1.282	-1.270	-1.258	-1.245	-1.234	-1.224	-1.212	-1.202	-1.194	-1.185	-1.176	-1.168	-1.159	-1.152	-1.145	-1.139	-1.132	-1.126	-1.122	-1.116	-1.112	-1.109	-1.104	-1.101	-1.098	-1.095	-1.091	-1.090	-1.088	-1.086	-1.084	-1.082	-1.080	-1.080	-1.079	-1.079	-1.079	-1.078	-1.078	-1.078	-1.078	-1.076	-1.078	-1.078	-1.078	-1.076	-1.078	-1.078	-1.076	-1.078	-1.078	-1.078	-1.079	-1.078	-1.078	-1.079	-1.079	-1.079	-1.079	-1.079	-1.079	-1.080	-1.080	-1.080	-1.080	-1.081	-1.081	-1.081	-1.082	-1.084	-1.085	-1.086	-1.088	-1.089	-1.089	-1.090	-1.092	-1.094	-1.096	-1.098	-1.100	-1.102	-1.105	-1.108	-1.110	-1.112	-1.115	-1.120	-1.122	-1.128	-1.131	-1.135	-1.140	-1.145	-1.150	-1.155	-1.160	-1.166	-1.172	-1.179	-1.185	-1.191	-1.198	-1.205	-1.212	-1.219	-1.228	-1.234	-1.241	-1.250	-1.259	-1.266	-1.276	-1.285	-1.292	-1.302	-1.311	-1.321	-1.330	-1.340	-1.349	-1.359	-1.369	-1.378	-1.388	-1.398	-1.408	-1.418	-1.428	-1.438	-1.446	-1.458	-1.468	-1.476	-1.486	-1.496	-1.506	-1.515	-1.525	-1.535	-1.545	-1.554	-1.562	-1.571	-1.580	-1.589	-1.598	-1.606	-1.614	-1.622	-1.629	-1.636	-1.642	-1.650	-1.658	-1.662	-1.669	-1.674	-1.679	-1.682	-1.688	-1.690	-1.694	-1.696	-1.699	-1.700	-1.701	-1.702	-1.702	-1.702	-1.702	-1.701	-1.698	-1.696	-1.694	-1.690	-1.685	-1.681	-1.676	-1.669	-1.664	-1.656	-1.649	-1.641	-1.632	-1.624	-1.614	-1.604	-1.594	-1.582	-1.572	-1.561	-1.549	-1.539	-1.526	-1.514	-1.501	-1.488	-1.475	-1.462	-1.450	-1.438	-1.425	-1.411	-1.399	-1.386	-1.374	-1.361	-1.351	-1.339	-1.328	-1.316	-1.305	-1.295	-1.284	-1.276	-1.268	-1.258	-1.249	-1.242	-1.234	-1.228	-1.221	-1.215	-1.210	-1.205	-1.201	-1.196	-1.194	-1.190	-1.188	-1.186	-1.184	-1.182	-1.182	-1.181	-1.181	-1.182	-1.182	-1.182	-1.184	-1.185	-1.186	-1.189	-1.191	-1.192	-1.195	-1.198	-1.200	-1.202	-1.205	-1.206	-1.209	-1.211	-1.212	-1.215	-1.216	-1.219	-1.220	-1.220	-1.221	-1.221	-1.222	-1.222	-1.221	-1.222	-1.221	-1.219	-1.218	-1.215	-1.214	-1.211	-1.209	-1.204	-1.200	-1.196	-1.191	-1.186	-1.180	-1.175	-1.168	-1.160	-1.154	-1.146	-1.139	-1.130	-1.122	-1.114	-1.105	-1.096	-1.088	-1.078	-1.069	-1.059	-1.050	-1.039	-1.030	-1.020	-1.010	-1.001	-0.991	-0.982	-0.972	-0.962	-0.954	-0.945	-0.938	-0.930	-0.921	-0.914	-0.906	-0.900	-0.892	-0.886	-0.880	-0.875	-0.870	-0.864	-0.860	-0.856	-0.852	-0.850	-0.848	-0.845	-0.842	-0.841	-0.841	-0.840	-0.840	-0.841	-0.841	-0.842	-0.844	-0.846	-0.849	-0.850	-0.852	-0.856	-0.860	-0.864	-0.868	-0.871	-0.876	-0.881	-0.885	-0.891	-0.896	-0.902	-0.909	-0.915	-0.921	-0.926	-0.934	-0.940	-0.946	-0.954	-0.960	-0.968	-0.974	-0.980	-0.988	-0.994	-1.000	-1.008	-1.014	-1.021	-1.028	-1.034	-1.041	-1.048	-1.052	-1.060	-1.065	-1.072	-1.078	-1.084	-1.089	-1.095	-1.099	-1.104	-1.109	-1.112	-1.116	-1.120	-1.124	-1.128	-1.130	-1.132	-1.136	-1.138	-1.140	-1.141	-1.142	-1.144	-1.145	-1.145	-1.145	-1.145	-1.144	-1.142	-1.142	-1.141	-1.139	-1.138	-1.135	-1.131	-1.130	-1.126	-1.124	-1.120	-1.116	-1.112	-1.109	-1.104	-1.100	-1.096	-1.090	-1.086	-1.081	-1.076	-1.070	-1.065	-1.060	-1.056	-1.051	-1.046	-1.041	-1.035	-1.030	-1.025	-1.020	-1.015	-1.010	-1.004	-0.999	-0.994	-0.989	-0.984	-0.978	-0.972	-0.968	-0.962	-0.958	-0.951	-0.946	-0.940	-0.934	-0.928	-0.921	-0.915	-0.909	-0.902	-0.896	-0.889	-0.881	-0.874	-0.866	-0.858	-0.850	-0.840	-0.832	-0.822	-0.812	-0.802	-0.791	-0.781	-0.770	-0.759	-0.746	-0.735	-0.722	-0.709	-0.696	-0.682	-0.669	-0.655	-0.640	-0.625	-0.610	-0.595	-0.579	-0.562	-0.548	-0.531	-0.514	-0.496	-0.480	-0.462	-0.446	-0.429	-0.411	-0.394	-0.376	-0.359	-0.341	-0.322	-0.306	-0.289	-0.272	-0.254	-0.238	-0.220	-0.204	-0.186	-0.170	-0.155	-0.138	-0.122	-0.106	-0.092	-0.078	-0.062	-0.049	-0.035	-0.020	-0.008	0.005	0.018	0.030	0.042	0.054	0.065	0.075	0.086	0.096	0.106	0.115	0.124	0.131	0.140	0.148	0.155	0.161	0.169	0.175	0.181	0.188	0.192	0.196	0.201	0.206	0.210	0.214	0.218	0.221	0.225	0.229	0.231	0.235	0.239	0.241	0.245	0.249	0.251	0.255	0.259	0.262	0.265	0.269	0.274	0.279	0.282	0.288	0.292	0.299	0.302	0.309	0.316	0.322	0.330	0.338	0.346	0.355	0.362	0.371	0.381	0.391	0.401	0.411	0.422	0.432	0.444	0.455	0.466	0.478	0.489	0.501	0.512	0.524	0.536	0.548	0.559	0.570	0.581	0.590	0.601	0.611	0.621	0.630	0.639	0.646	0.654	0.661	0.669	0.674	0.679	0.684	0.688	0.691	0.694	0.695	0.696	0.696	0.696	0.695	0.692	0.691	0.688	0.684	0.679	0.672	0.668	0.660	0.655	0.648	0.639	0.630	0.621	0.612	0.605	0.596	0.585	0.575	0.565	0.554	0.544	0.534	0.522	0.512	0.501	0.492	0.482	0.472	0.462	0.452	0.444	0.434	0.425	0.418	0.410	0.402	0.395	0.389	0.381	0.375	0.371	0.365	0.361	0.358	0.352	0.349	0.346	0.342	0.341	0.339	0.339	0.338	0.336	0.336	0.336	0.338	0.338	0.339	0.339	0.341	0.342	0.345	0.348	0.350	0.352	0.354	0.356	0.359	0.362	0.365	0.368	0.370	0.372	0.375	0.376	0.380	0.381	0.382	0.385	0.388	0.389	0.389	0.389	0.390	0.390	0.390	0.389	0.388	0.388	0.385	0.384	0.381	0.378	0.374	0.370	0.366	0.360	0.356	0.350	0.342	0.336	0.329	0.320	0.311	0.304	0.294	0.284	0.272	0.261	0.250	0.239	0.225	0.212	0.200	0.185	0.172	0.156	0.142	0.128	0.112	0.098	0.081	0.065	0.049	0.031	0.016	-0.001	-0.018	-0.034	-0.050	-0.066	-0.084	-0.099	-0.114	-0.131	-0.146	-0.160	-0.175	-0.190	-0.204	-0.218	-0.230	-0.242	-0.254	-0.266	-0.276	-0.286	-0.296	-0.305	-0.314	-0.321	-0.329	-0.335	-0.340	-0.346	-0.350	-0.352	-0.355	-0.358	-0.359	-0.359	-0.359	-0.358	-0.356	-0.354	-0.351	-0.348	-0.344	-0.339	-0.334	-0.328	-0.321	-0.315	-0.309	-0.302	-0.294	-0.286	-0.279	-0.271	-0.264	-0.255	-0.248	-0.239	-0.231	-0.222	-0.215	-0.208	-0.201	-0.194	-0.189	-0.182	-0.176	-0.172	-0.169	-0.165	-0.161	-0.160	-0.158	-0.156	-0.156	-0.158	-0.159	-0.160	-0.162	-0.166	-0.171	-0.178	-0.182	-0.190	-0.198	-0.206	-0.215	-0.226	-0.236	-0.248	-0.259	-0.271	-0.285	-0.298	-0.312	-0.328	-0.341	-0.356	-0.371	-0.386	-0.404	-0.420	-0.436	-0.451	-0.468	-0.482	-0.499	-0.515	-0.530	-0.545	-0.559	-0.572	-0.586	-0.599	-0.611	-0.622	-0.634	-0.645	-0.655	-0.664	-0.672	-0.680	-0.688	-0.694	-0.699	-0.704	-0.706	-0.711	-0.714	-0.715	-0.718	-0.718	-0.716	-0.716	-0.714	-0.711	-0.709	-0.704	-0.701	-0.696	-0.691	-0.685	-0.680	-0.672	-0.666	-0.659	-0.651	-0.644	-0.636	-0.628	-0.620	-0.611	-0.602	-0.594	-0.585	-0.576	-0.569	-0.559	-0.550	-0.541	-0.532	-0.525	-0.516	-0.509	-0.499	-0.491	-0.482	-0.475	-0.468	-0.459	-0.451	-0.445	-0.438	-0.430	-0.424	-0.416	-0.411	-0.404	-0.398	-0.392	-0.386	-0.381	-0.375	-0.370	-0.364	-0.359	-0.355	-0.350	-0.345	-0.340	-0.338	-0.332	-0.329	-0.325	-0.322	-0.318	-0.314	-0.311	-0.308	-0.306	-0.302	-0.300	-0.298	-0.296	-0.295	-0.294	-0.292	-0.291	-0.291	-0.291	-0.291	-0.291	-0.291	-0.291	-0.294	-0.295	-0.298	-0.300	-0.302	-0.306	-0.309	-0.314	-0.316	-0.322	-0.328	-0.332	-0.338	-0.344	-0.350	-0.356	-0.362	-0.370	-0.378	-0.385	-0.394	-0.402	-0.411	-0.420	-0.429	-0.438	-0.446	-0.455	-0.466	-0.474	-0.484	-0.494	-0.501	-0.510	-0.519	-0.529	-0.538	-0.545	-0.552	-0.560	-0.569	-0.576	-0.582	-0.590	-0.595	-0.601	-0.605	-0.611	-0.615	-0.620	-0.624	-0.626	-0.628	-0.630	-0.632	-0.634	-0.635	-0.636	-0.636	-0.635	-0.636	-0.635	-0.634	-0.632	-0.631	-0.630	-0.628	-0.625	-0.624	-0.621	-0.620	-0.618	-0.615	-0.614	-0.611	-0.609	-0.608	-0.606	-0.605	-0.604	-0.604	-0.604	-0.604	-0.605	-0.606	-0.606	-0.609	-0.612	-0.614	-0.618	-0.621	-0.626	-0.631	-0.636	-0.642	-0.650	-0.656	-0.665	-0.671	-0.680	-0.689	-0.699	-0.708	-0.718	-0.729	-0.739	-0.750	-0.762	-0.772	-0.784	-0.795	-0.808	-0.819	-0.830	-0.842	-0.854	-0.866	-0.876	-0.889	-0.899	-0.910	-0.920	-0.930	-0.940	-0.949	-0.958	-0.966	-0.975	-0.982	-0.989	-0.995	-1.001	-1.005	-1.010	-1.015	-1.016	-1.020	-1.022	-1.022	-1.024	-1.025	-1.024	-1.022	-1.020	-1.018	-1.015	-1.011	-1.008	-1.004	-0.998	-0.992	-0.985	-0.979	-0.972	-0.965	-0.958	-0.950	-0.941	-0.932	-0.922	-0.914	-0.904	-0.895	-0.885	-0.875	-0.865	-0.855	-0.845	-0.836	-0.825	-0.815	-0.805	-0.795	-0.785	-0.776	-0.766	-0.756	-0.748	-0.739	-0.729	-0.720	-0.711	-0.702	-0.694	-0.686	-0.678	-0.669	-0.661	-0.654	-0.645	-0.638	-0.630	-0.622	-0.614	-0.606	-0.599	-0.590	-0.581	-0.575	-0.566	-0.559	-0.550	-0.541	-0.532	-0.524	-0.515	-0.506	-0.496	-0.485	-0.476	-0.466	-0.455	-0.445	-0.435	-0.422	-0.411	-0.400	-0.388	-0.375	-0.361	-0.348	-0.334	-0.320	-0.305	-0.291	-0.278	-0.262	-0.248	-0.232	-0.216	-0.200	-0.184	-0.168	-0.152	-0.135	-0.120	-0.102	-0.086	-0.070	-0.052	-0.036	-0.020	-0.004	0.014	0.029	0.045	0.061	0.078	0.092	0.108	0.124	0.138	0.152	0.166	0.180	0.194	0.208	0.219	0.232	0.244	0.256	0.268	0.279	0.290	0.300	0.311	0.320	0.330	0.338	0.346	0.354	0.362	0.369	0.376	0.382	0.388	0.392	0.398	0.401	0.405	0.409	0.411	0.415	0.416	0.418	0.419	0.420	0.421	0.420	0.420	0.419	0.418	0.414	0.412	0.409	0.406	0.401	0.398	0.392	0.386	0.381	0.374	0.368	0.359	0.351	0.344	0.335	0.326	0.316	0.308	0.296	0.286	0.276	0.265	0.252	0.242	0.230	0.218	0.206	0.194	0.181	0.170	0.156	0.144	0.131	0.119	0.105	0.094	0.082	0.070	0.056	0.045	0.032	0.020	0.009	-0.002	-0.012	-0.022	-0.034	-0.042	-0.054	-0.062	-0.071	-0.080	-0.089	-0.098	-0.104	-0.111	-0.118	-0.125	-0.131	-0.136	-0.142	-0.149	-0.152	-0.158	-0.161	-0.166	-0.169	-0.172	-0.176	-0.179	-0.182	-0.185	-0.188	-0.189	-0.192	-0.194	-0.195	-0.196	-0.199	-0.200	-0.201	-0.204	-0.204	-0.205	-0.205	-0.208	-0.208	-0.209	-0.210	-0.210	-0.211	-0.211	-0.212	-0.212	-0.214	-0.214	-0.214	-0.214	-0.215	-0.215	-0.215	-0.215	-0.215	-0.215	-0.216	-0.215	-0.215	-0.215	-0.215	-0.215	-0.215	-0.214	-0.214	-0.214	-0.212	-0.214	-0.211	-0.211	-0.211	-0.210	-0.210	-0.209	-0.208	-0.208	-0.206	-0.205	-0.204	-0.205	-0.204	-0.202	-0.201	-0.200	-0.199	-0.198	-0.196	-0.195	-0.194	-0.192	-0.190	-0.189	-0.186	-0.184	-0.182	-0.181	-0.179	-0.175	-0.174	-0.170	-0.168	-0.164	-0.160	-0.156	-0.151	-0.148	-0.142	-0.138	-0.132	-0.126	-0.120	-0.112	-0.106	-0.099	-0.091	-0.082	-0.074	-0.066	-0.056	-0.046	-0.036	-0.025	-0.014	-0.002	0.009	0.020	0.032	0.045	0.058	0.070	0.082	0.096	0.110	0.124	0.138	0.150	0.162	0.176	0.189	0.202	0.214	0.226	0.238	0.249	0.260	0.271	0.281	0.291	0.300	0.309	0.316	0.324	0.331	0.336	0.342	0.348	0.351	0.354	0.358	0.359	0.360	0.360	0.360	0.359	0.358	0.355	0.352	0.349	0.346	0.341	0.336	0.330	0.325	0.319	0.311	0.305	0.298	0.291	0.284	0.276	0.269	0.261	0.254	0.246	0.239	0.231	0.224	0.218	0.210	0.204	0.198	0.192	0.186	0.181	0.175	0.172	0.169	0.165	0.161	0.159	0.155	0.154	0.152	0.151	0.150	0.150	0.150	0.150	0.151	0.152	0.155	0.156	0.159	0.161	0.165	0.168	0.171	0.175	0.179	0.182	0.188	0.191	0.196	0.201	0.206	0.211	0.216	0.221	0.226	0.231	0.238	0.242	0.249	0.254	0.260	0.266	0.271	0.276	0.282	0.289	0.294	0.300	0.305	0.311	0.318	0.322	0.329	0.335	0.341	0.346	0.354	0.359	0.366	0.372	0.378	0.384	0.389	0.396	0.402	0.408	0.414	0.419	0.422	0.429	0.434	0.439	0.444	0.449	0.452	0.456	0.460	0.462	0.466	0.469	0.470	0.471	0.472	0.474	0.474	0.472	0.472	0.471	0.469	0.465	0.461	0.458	0.451	0.446	0.439	0.432	0.425	0.416	0.406	0.396	0.385	0.374	0.362	0.349	0.335	0.322	0.308	0.292	0.276	0.260	0.244	0.228	0.210	0.191	0.175	0.156	0.138	0.120	0.101	0.082	0.064	0.046	0.028	0.009	-0.009	-0.026	-0.044	-0.062	-0.079	-0.096	-0.112	-0.128	-0.144	-0.158	-0.172	-0.186	-0.199	-0.212	-0.225	-0.238	-0.248	-0.259	-0.270	-0.280	-0.289	-0.298	-0.306	-0.314	-0.321	-0.329	-0.335	-0.342	-0.349	100.000	5.000	2.000	1.000	5.000	0.000	0.000	0.000	0.000	0.000	0.000	0.000	0.000	0.000	0.000	0.000	0.000	0.000	0.208	0.170	0.134	0.095	0.058	0.020	-0.018	-0.055	-0.094	-0.131	-0.170	-0.208	-0.246	-0.285	-0.322	-0.361	-0.400	-0.438	-0.476	-0.514	-0.551	-0.590	-0.628	-0.665	-0.702	-0.740	-0.778	-0.815	-0.851	-0.889	-0.925	-0.961	-0.998	-1.034	-1.070	-1.105	-1.140	-1.176	-1.211	-1.246	-1.280	-1.316	-1.350	-1.382	-1.416	-1.450	-1.482	-1.514	-1.546	-1.579	-1.610	-1.640	-1.670	-1.702	-1.731	-1.760	-1.790	-1.819	-1.846	-1.875	-1.901	-1.929	-1.955	-1.981	-2.006	-2.031	-2.055	-2.079	-2.102	-2.124	-2.146	-2.168	-2.189	-2.208	-2.228	-2.246	-2.264	-2.282	-2.299	-2.316	-2.331	-2.348	-2.362	-2.375	-2.389	-2.402	-2.414	-2.428	-2.438	-2.449	-2.459	-2.469	-2.478	-2.488	-2.495	-2.502	-2.510	-2.518	-2.525	-2.530	-2.536	-2.541	-2.548	-2.551	-2.556	-2.560	-2.564	-2.568	-2.571	-2.572	-2.575	-2.579	-2.580	-2.581	-2.584	-2.585	-2.586	-2.588	-2.588	-2.589	-2.589	-2.588	-2.588	-2.586	-2.585	-2.584	-2.581	-2.579	-2.576	-2.574	-2.570	-2.565	-2.561	-2.556	-2.550	-2.545	-2.538	-2.531	-2.524	-2.515	-2.506	-2.495	-2.486	-2.474	-2.462	-2.451	-2.438	-2.424	-2.410	-2.394	-2.378	-2.360	-2.344	-2.324	-2.305	-2.285	-2.265	-2.242	-2.220	-2.198	-2.174	-2.150	-2.125	-2.100	-2.075	-2.049	-2.022	-1.995	-1.968	-1.940	-1.910	-1.882	-1.854	-1.825	-1.795	-1.766	-1.736	-1.708	-1.678	-1.648	-1.619	-1.589	-1.560	-1.531	-1.504	-1.475	-1.448	-1.420	-1.394	-1.366	-1.341	-1.316	-1.292	-1.268	-1.245	-1.222	-1.200	-1.179	-1.158	-1.138	-1.120	-1.101	-1.082	-1.066	-1.050	-1.035	-1.020	-1.006	-0.992	-0.980	-0.968	-0.956	-0.945	-0.935	-0.926	-0.916	-0.908	-0.900	-0.891	-0.885	-0.878	-0.871	-0.866	-0.859	-0.854	-0.849	-0.844	-0.839	-0.835	-0.830	-0.826	-0.821	-0.816	-0.812	-0.809	-0.805	-0.800	-0.796	-0.792	-0.788	-0.784	-0.779	-0.775	-0.771	-0.766	-0.761	-0.756	-0.752	-0.746	-0.741	-0.736	-0.731	-0.726	-0.720	-0.715	-0.709	-0.704	-0.698	-0.691	-0.685	-0.680	-0.672	-0.666	-0.660	-0.652	-0.646	-0.640	-0.634	-0.628	-0.620	-0.614	-0.608	-0.601	-0.596	-0.590	-0.584	-0.578	-0.571	-0.566	-0.561	-0.556	-0.550	-0.546	-0.541	-0.538	-0.534	-0.529	-0.525	-0.522	-0.520	-0.518	-0.516	-0.514	-0.512	-0.512	-0.511	-0.512	-0.512	-0.514	-0.516	-0.518	-0.521	-0.524	-0.529	-0.532	-0.538	-0.544	-0.550	-0.556	-0.564	-0.571	-0.580	-0.589	-0.599	-0.609	-0.620	-0.630	-0.641	-0.654	-0.668	-0.680	-0.694	-0.708	-0.722	-0.738	-0.752	-0.770	-0.785	-0.801	-0.819	-0.836	-0.852	-0.870	-0.888	-0.905	-0.922	-0.940	-0.958	-0.976	-0.994	-1.011	-1.029	-1.046	-1.064	-1.081	-1.098	-1.114	-1.130	-1.146	-1.161	-1.178	-1.191	-1.206	-1.220	-1.234	-1.246	-1.259	-1.270	-1.282	-1.292	-1.302	-1.311	-1.320	-1.328	-1.335	-1.341	-1.346	-1.352	-1.356	-1.360	-1.364	-1.365	-1.368	-1.369	-1.369	-1.368	-1.368	-1.365	-1.364	-1.361	-1.356	-1.352	-1.349	-1.344	-1.338	-1.332	-1.326	-1.319	-1.311	-1.304	-1.296	-1.289	-1.280	-1.272	-1.264	-1.256	-1.246	-1.238	-1.229	-1.220	-1.211	-1.202	-1.194	-1.186	-1.178	-1.170	-1.161	-1.155	-1.146	-1.140	-1.134	-1.126	-1.120	-1.114	-1.108	-1.104	-1.098	-1.094	-1.090	-1.085	-1.081	-1.078	-1.075	-1.071	-1.069	-1.066	-1.064	-1.061	-1.061	-1.060	-1.060	-1.058	-1.056	-1.056	-1.056	-1.056	-1.055	-1.055	-1.056	-1.055	-1.055	-1.056	-1.055	-1.055	-1.055	-1.055	-1.055	-1.055	-1.054	-1.054	-1.054	-1.054	-1.051	-1.051	-1.051	-1.050	-1.049	-1.048	-1.045	-1.044	-1.042	-1.041	-1.039	-1.036	-1.035	-1.031	-1.030	-1.026	-1.022	-1.021	-1.018	-1.014	-1.011	-1.008	-1.004	-1.000	-0.996	-0.992	-0.989	-0.985	-0.980	-0.976	-0.972	-0.969	-0.964	-0.959	-0.956	-0.951	-0.946	-0.942	-0.939	-0.934	-0.930	-0.925	-0.921	-0.918	-0.912	-0.908	-0.905	-0.900	-0.896	-0.892	-0.889	-0.885	-0.880	-0.878	-0.874	-0.870	-0.866	-0.862	-0.859	-0.856	-0.852	-0.850	-0.848	-0.845	-0.840	-0.838	-0.835	-0.832	-0.830	-0.826	-0.825	-0.821	-0.820	-0.816	-0.814	-0.811	-0.808	-0.805	-0.802	-0.799	-0.798	-0.794	-0.791	-0.789	-0.784	-0.780	-0.778	-0.772	-0.770	-0.766	-0.761	-0.758	-0.754	-0.748	-0.744	-0.739	-0.734	-0.729	-0.724	-0.718	-0.712	-0.708	-0.701	-0.696	-0.689	-0.682	-0.676	-0.670	-0.665	-0.658	-0.651	-0.645	-0.638	-0.632	-0.626	-0.619	-0.612	-0.606	-0.600	-0.592	-0.586	-0.580	-0.574	-0.568	-0.561	-0.555	-0.549	-0.542	-0.535	-0.530	-0.524	-0.516	-0.510	-0.504	-0.498	-0.490	-0.484	-0.478	-0.470	-0.464	-0.458	-0.450	-0.444	-0.435	-0.429	-0.421	-0.412	-0.405	-0.396	-0.388	-0.379	-0.370	-0.361	-0.351	-0.341	-0.331	-0.321	-0.311	-0.300	-0.289	-0.278	-0.266	-0.255	-0.244	-0.230	-0.219	-0.206	-0.192	-0.181	-0.168	-0.155	-0.141	-0.130	-0.116	-0.104	-0.090	-0.078	-0.065	-0.051	-0.039	-0.028	-0.015	-0.002	0.009	0.021	0.031	0.042	0.054	0.064	0.074	0.082	0.092	0.101	0.109	0.119	0.125	0.132	0.140	0.146	0.151	0.158	0.162	0.168	0.172	0.176	0.179	0.182	0.184	0.186	0.189	0.190	0.191	0.192	0.192	0.192	0.192	0.192	0.191	0.190	0.190	0.189	0.188	0.186	0.185	0.184	0.181	0.180	0.180	0.178	0.176	0.175	0.172	0.172	0.171	0.171	0.170	0.169	0.168	0.169	0.169	0.169	0.169	0.170	0.171	0.172	0.174	0.176	0.179	0.180	0.184	0.188	0.191	0.195	0.199	0.204	0.210	0.216	0.221	0.228	0.235	0.240	0.248	0.256	0.264	0.271	0.280	0.289	0.298	0.309	0.318	0.326	0.338	0.348	0.358	0.369	0.379	0.389	0.400	0.412	0.422	0.434	0.446	0.458	0.469	0.480	0.492	0.502	0.514	0.525	0.536	0.548	0.560	0.570	0.581	0.592	0.602	0.614	0.624	0.634	0.644	0.654	0.664	0.672	0.682	0.691	0.701	0.710	0.719	0.726	0.734	0.742	0.750	0.758	0.765	0.772	0.778	0.785	0.791	0.798	0.802	0.809	0.812	0.819	0.822	0.828	0.832	0.838	0.841	0.846	0.849	0.852	0.856	0.859	0.861	0.864	0.868	0.870	0.871	0.874	0.876	0.878	0.880	0.881	0.884	0.884	0.885	0.888	0.889	0.890	0.890	0.891	0.894	0.895	0.896	0.898	0.899	0.900	0.901	0.904	0.904	0.906	0.908	0.909	0.911	0.912	0.915	0.916	0.919	0.920	0.922	0.926	0.929	0.931	0.934	0.936	0.940	0.942	0.945	0.948	0.951	0.954	0.959	0.961	0.965	0.968	0.971	0.976	0.980	0.984	0.988	0.991	0.995	0.999	1.002	1.005	1.009	1.012	1.016	1.020	1.024	1.028	1.031	1.035	1.040	1.042	1.048	1.050	1.055	1.060	1.062	1.068	1.072	1.076	1.081	1.086	1.090	1.095	1.101	1.106	1.110	1.116	1.122	1.129	1.134	1.140	1.146	1.154	1.160	1.168	1.175	1.184	1.192	1.200	1.209	1.219	1.228	1.238	1.248	1.258	1.268	1.279	1.290	1.302	1.314	1.326	1.339	1.351	1.364	1.378	1.391	1.405	1.419	1.434	1.448	1.462	1.476	1.491	1.508	1.522	1.538	1.555	1.570	1.586	1.602	1.618	1.635	1.651	1.666	1.682	1.700	1.716	1.732	1.750	1.765	1.781	1.798	1.814	1.830	1.845	1.862	1.878	1.894	1.908	1.924	1.939	1.954	1.968	1.982	1.996	2.010	2.024	2.038	2.050	2.062	2.075	2.088	2.098	2.109	2.120	2.130	2.140	2.149	2.159	2.166	2.175	2.182	2.190	2.198	2.202	2.210	2.215	2.220	2.225	2.229	2.234	2.238	2.240	2.242	2.245	2.248	2.250	2.252	2.254	2.255	2.255	2.258	2.256	2.258	2.259	2.259	2.259	2.260	2.259	2.260	2.260	2.260	2.261	2.261	2.262	2.262	2.264	2.265	2.266	2.268	2.269	2.270	2.271	2.272	2.275	2.276	2.279	2.281	2.284	2.286	2.289	2.290	2.292	2.295	2.296	2.299	2.300	2.302	2.304	2.305	2.306	2.306	2.308	2.308	2.308	2.308	2.305	2.304	2.301	2.299	2.296	2.292	2.288	2.284	2.278	2.271	2.264	2.256	2.248	2.239	2.229	2.219	2.209	2.196	2.185	2.171	2.158	2.145	2.130	2.115	2.100	2.084	2.068	2.051	2.035	2.018	2.000	1.980	1.962	1.945	1.926	1.909	1.890	1.870	1.851	1.834	1.815	1.796	1.779	1.760	1.742	1.725	1.706	1.689	1.672	1.656	1.640	1.625	1.609	1.594	1.578	1.565	1.550	1.538	1.522	1.510	1.498	1.485	1.474	1.462	1.451	1.441	1.431	1.421	1.412	1.404	1.394	1.385	1.378	1.370	1.362	1.355	1.348	1.340	1.334	1.328	1.321	1.315	1.309	1.304	1.298	1.292	1.286	1.281	1.275	1.271	1.266	1.261	1.256	1.251	1.246	1.241	1.238	1.232	1.228	1.222	1.219	1.212	1.208	1.204	1.199	1.195	1.190	1.185	1.180	1.174	1.170	1.164	1.159	1.152	1.148	1.142	1.136	1.131	1.125	1.119	1.114	1.106	1.100	1.095	1.088	1.081	1.076	1.069	1.062	1.056	1.049	1.042	1.036	1.030	1.022	1.015	1.009	1.002	0.995	0.989	0.982	0.975	0.970	0.962	0.958	0.951	0.946	0.941	0.936	0.932	0.926	0.924	0.920	0.916	0.914	0.910	0.909	0.908	0.906	0.905	0.905	0.904	0.905	0.906	0.908	0.910	0.914	0.915	0.920	0.924	0.929	0.935	0.940	0.946	0.952	0.960	0.968	0.975	0.985	0.992	1.002	1.012	1.022	1.032	1.042	1.052	1.064	1.074	1.084	1.095	1.105	1.115	1.126	1.135	1.145	1.155	1.164	1.172	1.180	1.189	1.195	1.202	1.208	1.212	1.218	1.221	1.225	1.226	1.228	1.229	1.228	1.225	1.224	1.220	1.216	1.211	1.204	1.199	1.190	1.181	1.170	1.160	1.149	1.135	1.122	1.108	1.092	1.078	1.060	1.044	1.026	1.006	0.988	0.969	0.949	0.930	0.908	0.889	0.866	0.846	0.824	0.802	0.781	0.760	0.739	0.718	0.696	0.676	0.656	0.636	0.618	0.599	0.580	0.562	0.545	0.529	0.512	0.498	0.484	0.470	0.456	0.444	0.432	0.421	0.411	0.402	0.394	0.385	0.378	0.372	0.365	0.360	0.356	0.352	0.350	0.346	0.344	0.344	0.342	0.341	0.341	0.341	0.342	0.344	0.345	0.345	0.348	0.350	0.351	0.354	0.355	0.358	0.360	0.362	0.365	0.366	0.370	0.371	0.372	0.375	0.378	0.379	0.381	0.382	0.384	0.386	0.388	0.389	0.390	0.390	0.391	0.392	0.394	0.394	0.395	0.395	0.395	0.396	0.396	0.398	0.399	0.400	0.401	0.401	0.402	0.405	0.406	0.408	0.410	0.412	0.416	0.419	0.422	0.428	0.431	0.435	0.441	0.446	0.452	0.459	0.465	0.472	0.480	0.486	0.495	0.504	0.512	0.522	0.531	0.542	0.552	0.562	0.574	0.585	0.598	0.609	0.621	0.632	0.645	0.659	0.671	0.684	0.696	0.710	0.722	0.735	0.748	0.761	0.774	0.788	0.799	0.810	0.822	0.835	0.846	0.856	0.868	0.878	0.889	0.899	0.908	0.916	0.926	0.934	0.941	0.949	0.955	0.961	0.968	0.972	0.979	0.982	0.988	0.990	0.992	0.995	0.996	0.998	0.999	0.999	0.999	0.999	0.996	0.995	0.992	0.990	0.985	0.982	0.978	0.972	0.966	0.960	0.954	0.946	0.939	0.931	0.922	0.912	0.902	0.894	0.882	0.872	0.860	0.848	0.835	0.822	0.809	0.796	0.781	0.766	0.751	0.735	0.719	0.702	0.685	0.668	0.650	0.631	0.614	0.595	0.575	0.554	0.535	0.514	0.494	0.472	0.451	0.429	0.406	0.384	0.362	0.340	0.316	0.294	0.271	0.248	0.224	0.201	0.178	0.154	0.130	0.106	0.084	0.060	0.036	0.014	-0.010	-0.034	-0.056	-0.079	-0.101	-0.122	-0.145	-0.166	-0.189	-0.209	-0.230	-0.250	-0.270	-0.290	-0.309	-0.328	-0.346	-0.364	-0.381	-0.398	-0.414	-0.429	-0.444	-0.459	-0.474	-0.486	-0.499	-0.511	-0.521	-0.532	-0.542	-0.552	-0.561	-0.570	-0.579	-0.588	-0.594	-0.601	-0.606	-0.612	-0.618	-0.621	-0.626	-0.630	-0.634	-0.636	-0.640	-0.641	-0.642	-0.645	-0.646	-0.648	-0.649	-0.649	-0.649	-0.649	-0.649	-0.649	-0.648	-0.646	-0.645	-0.644	-0.642	-0.641	-0.640	-0.639	-0.635	-0.634	-0.631	-0.629	-0.626	-0.624	-0.619	-0.616	-0.612	-0.609	-0.604	-0.600	-0.595	-0.590	-0.584	-0.578	-0.571	-0.565	-0.558	-0.551	-0.542	-0.534	-0.525	-0.516	-0.506	-0.495	-0.484	-0.474	-0.462	-0.449	-0.438	-0.424	-0.410	-0.396	-0.381	-0.366	-0.351	-0.335	-0.319	-0.302	-0.285	-0.268	-0.250	-0.232	-0.214	-0.195	-0.176	-0.158	-0.139	-0.120	-0.101	-0.082	-0.062	-0.045	-0.025	-0.006	0.011	0.030	0.048	0.066	0.084	0.101	0.118	0.134	0.150	0.165	0.180	0.194	0.209	0.221	0.234	0.246	0.256	0.269	0.279	0.288	0.296	0.305	0.312	0.318	0.325	0.330	0.335	0.340	0.342	0.346	0.349	0.350	0.351	0.352	0.351	0.351	0.350	0.349	0.346	0.345	0.341	0.338	0.332	0.329	0.324	0.319	0.312	0.306	0.300	0.292	0.285	0.278	0.269	0.260	0.252	0.244	0.234	0.225	0.215	0.205	0.195	0.184	0.174	0.164	0.154	0.142	0.131	0.119	0.109	0.098	0.086	0.074	0.062	0.051	0.040	0.029	0.018	0.006	-0.005	-0.015	-0.026	-0.036	-0.048	-0.056	-0.066	-0.075	-0.084	-0.092	-0.101	-0.109	-0.118	-0.124	-0.129	-0.136	-0.142	-0.149	-0.154	-0.159	-0.161	-0.165	-0.169	-0.171	-0.175	-0.176	-0.178	-0.179	-0.179	-0.180	-0.180	-0.180	-0.180	-0.179	-0.178	-0.176	-0.174	-0.174	-0.171	-0.168	-0.166	-0.164	-0.162	-0.160	-0.158	-0.154	-0.152	-0.150	-0.149	-0.146	-0.145	-0.144	-0.141	-0.141	-0.140	-0.140	-0.140	-0.141	-0.141	-0.142	-0.145	-0.146	-0.148	-0.151	-0.154	-0.156	-0.161	-0.165	-0.170	-0.175	-0.181	-0.186	-0.191	-0.199	-0.205	-0.212	-0.220	-0.228	-0.236	-0.245	-0.252	-0.260	-0.269	-0.278	-0.286	-0.296	-0.304	-0.314	-0.322	-0.332	-0.341	-0.350	-0.359	-0.369	-0.378	-0.386	-0.395	-0.402	-0.411	-0.419	-0.426	-0.432	-0.440	-0.446	-0.452	-0.459	-0.464	-0.470	-0.475	-0.480	-0.484	-0.489	-0.491	-0.495	-0.498	-0.500	-0.501	-0.504	-0.504	-0.504	-0.505	-0.505	-0.504	-0.502	-0.501	-0.500	-0.496	-0.495	-0.491	-0.486	-0.482	-0.479	-0.474	-0.468	-0.461	-0.455	-0.449	-0.441	-0.434	-0.425	-0.418	-0.406	-0.398	-0.388	-0.378	-0.366	-0.356	-0.344	-0.332	-0.320	-0.308	-0.295	-0.282	-0.269	-0.255	-0.241	-0.228	-0.212	-0.199	-0.185	-0.170	-0.154	-0.140	-0.125	-0.110	-0.095	-0.081	-0.066	-0.051	-0.038	-0.022	-0.009	0.005	0.019	0.032	0.045	0.059	0.071	0.084	0.095	0.108	0.118	0.129	0.140	0.150	0.159	0.168	0.178	0.186	0.195	0.202	0.209	0.216	0.222	0.228	0.234	0.240	0.245	0.249	0.254	0.256	0.261	0.264	0.266	0.270	0.271	0.274	0.276	0.278	0.278	0.279	0.280	0.280	0.280	0.281	0.281	0.282	0.282	0.281	0.282	0.282	0.282	0.282	0.281	0.281	0.280	0.280	0.280	0.279	0.279	0.279	0.279	0.278	0.278	0.278	0.276	0.278	0.278	0.276	0.278	0.278	0.278	0.279	0.278	0.278	0.279	0.279	0.281	0.281	0.282	0.284	0.284	0.286	0.286	0.288	0.290	0.291	0.294	0.295	0.298	0.300	0.302	0.305	0.309	0.310	0.314	0.316	0.320	0.325	0.328	0.331	0.336	0.340	0.345	0.349	0.354	0.358	0.361	0.366	0.371	0.376	0.381	0.386	0.390	0.394	0.398	0.401	0.406	0.410	0.412	0.416	0.418	0.421	0.422	0.424	0.425	0.426	0.426	0.425	0.424	0.421	0.419	0.415	0.412	0.408	0.400	0.394	0.386	0.376	0.368	0.358	0.346	0.332	0.320	0.305	0.291	0.274	0.258	0.239	0.220	0.200	0.179	0.156	0.135	0.111	0.086	0.062	0.038	0.011	-0.015	-0.042	-0.070	-0.098	-0.126	-0.154	-0.182	-0.211	-0.240	-0.268	-0.296	-0.325	-0.354	-0.382	-0.410	-0.438	-0.465	-0.491	-0.518	-0.542	-0.568	-0.592	-0.615	-0.638	-0.661	-0.682	-0.702	-0.721	-0.741	-0.759	-0.776	-0.794	-0.809	-0.822	-0.836	-0.850	-0.862	-0.875	-0.886	-0.896	-0.905	-0.916	-0.925	-0.931	-0.939	-0.946	-0.954	-0.959	-0.965	-0.971	-0.976	-0.981	-0.986	-0.992	-0.998	-1.002	-1.006	-1.011	-1.016	-1.021	-1.025	-1.031	-1.036	-1.042	-1.046	-1.052	-1.058	-1.065	-1.071	-1.078	-1.084	-1.091	-1.099	-1.105	-1.112	-1.119	-1.126	-1.135	-1.142	-1.150	-1.158	-1.165	-1.172	-1.180	-1.186	-1.195	-1.201	-1.209	-1.215	-1.221	-1.228	-1.234	-1.239	-1.244	-1.249	-1.254	-1.258	-1.261	-1.265	-1.268	-1.270	-1.271	-1.272	-1.275	-1.276	-1.276	-1.278	-1.278	-1.275	-1.275	-1.274	-1.271	-1.270	-1.268	-1.264	-1.261	-1.258	-1.256	-1.251	-1.248	-1.244	-1.240	-1.234	-1.230	-1.225	-1.220	-1.216	-1.211	-1.205	-1.200	-1.195	-1.190	-1.185	-1.180	-1.174	-1.169	-1.162	-1.158	-1.151	-1.148	-1.141	-1.136	-1.130	-1.125	-1.119	-1.114	-1.109	-1.102	-1.096	-1.090	-1.085	-1.080	-1.074	-1.069	-1.062	-1.058	-1.051	-1.045	-1.039	-1.034	-1.026	-1.021	-1.015	-1.010	-1.004	-0.998	-0.992	-0.988	-0.981	-0.975	-0.971	-0.966	-0.961	-0.956	-0.951	-0.946	-0.944	-0.940	-0.936	-0.934	-0.930	-0.929	-0.926	-0.925	-0.924	-0.924	-0.924	-0.924	-0.925	-0.926	-0.928	-0.931	-0.934	-0.939	-0.941	-0.946	-0.952	-0.959	-0.965	-0.974	-0.981	-0.989	-0.999	-1.008	-1.019	-1.030	-1.041	-1.054	-1.066	-1.080	-1.095	-1.109	-1.122	-1.139	-1.154	-1.170	-1.186	-1.204	-1.220	-1.236	-1.254	-1.271	-1.289	-1.308	-1.325	-1.344	-1.361	-1.379	-1.398	-1.415	-1.434	-1.451	-1.469	-1.488	-1.505	-1.521	-1.538	-1.555	-1.571	-1.588	-1.604	-1.619	-1.634	-1.649	-1.662	-1.678	-1.691	-1.702	-1.715	-1.728	-1.740	-1.751	-1.761	-1.772	-1.782	-1.791	-1.801	-1.811	-1.820	-1.826	-1.835	-1.842	-1.849	-1.856	-1.862	-1.870	-1.875	-1.881	-1.886	-1.891	-1.896	-1.902	-1.906	-1.911	-1.916	-1.920	-1.925	-1.929	-1.934	-1.939	-1.944	-1.949	-1.952	-1.959	-1.962	-1.969	-1.975	-1.980	-1.986	-1.991	-1.999	-2.005	-2.013	-2.019	-2.026	-2.034	-2.041	-2.050	-2.058	-2.066	-2.075	-2.085	-2.092	-2.102	-2.112	-2.122	-2.131	-2.142	-2.151	-2.161	-2.171	-2.181	-2.192	-2.202	-2.212	-2.222	-2.232	-2.242	-2.251	-2.261	-2.270	-2.279	-2.288	-2.296	-2.304	-2.311	-2.318	-2.324	-2.330	-2.335	-2.339	-2.344	-2.346	-2.349	-2.350	-2.351	-2.351	-2.351	-2.351	-2.349	-2.345	-2.342	-2.338	-2.331	-2.326	-2.319	-2.310	-2.301	-2.290	-2.279	-2.266	-2.252	-2.239	-2.224	-2.208	-2.190	-2.172	-2.154	-2.132	-2.111	-2.089	-2.066	-2.041	-2.018	-1.991	-1.964	-1.936	-1.909	-1.878	-1.848	-1.816	-1.784	-1.751	-1.718	-1.684	-1.649	-1.612	-1.576	-1.539	-1.501	-1.462	-1.425	-1.386	-1.346	-1.306	-1.266	-1.226	-1.186	-1.145	-1.105	-1.064	-1.024	-0.982	-0.941	-0.901	-0.861	-0.821	-0.782	-0.742	-0.704	-0.665	-0.628	-0.589	-0.552	-0.516	-0.481	-0.448	-0.412	-0.380	-0.348	-0.316	-0.285	-0.256	-0.229	-0.200	-0.174	-0.148	-0.124	-0.100	-0.078	-0.058	-0.038	-0.019	0.000	0.018	0.032	0.049	0.062	0.076	0.088	0.098	0.109	0.118	0.126	0.132	0.140	0.145	0.149	0.154	0.156	0.159	0.161	0.161	0.162	0.160	0.160	0.158	0.155	0.152	0.149	0.145	0.140	0.134	0.128	0.121	0.115	0.108	0.099	0.090	0.080	0.070	0.061	0.050	0.038	0.026	0.014	0.001	-0.014	-0.026	-0.042	-0.056	-0.072	-0.089	-0.105	-0.122	-0.139	-0.156	-0.176	-0.194	-0.214	-0.232	-0.251	-0.271	-0.290	-0.310	-0.330	-0.350	-0.370	-0.390	-0.411	-0.431	-0.451	-0.471	-0.491	-0.511	-0.531	-0.550	-0.569	-0.588	-0.606	-0.624	-0.642	-0.659	-0.676	-0.692	-0.709	-0.724	-0.740	-0.755	-0.769	-0.782	-0.798	-0.809	-0.824	-0.835	-0.846	-0.859	-0.871	-0.881	-0.894	-0.904	-0.915	-0.926	-0.938	-0.949	-0.960	-0.970	-0.981	-0.994	-1.005	-1.018	-1.029	-1.041	-1.055	-1.068	-1.082	-1.096	-1.111	-1.128	-1.144	-1.161	-1.178	-1.196	-1.215	-1.235	-1.254	-1.274	-1.296	-1.318	-1.340	-1.364	-1.388	-1.410	-1.435	-1.460	-1.486	-1.512	-1.539	-1.565	-1.591	-1.618	-1.645	-1.671	-1.699	-1.726	-1.752	-1.779	-1.805	-1.831	-1.858	-1.884	-1.908	-1.931	-1.955	-1.979	-2.000	-2.022	-2.044	-2.062	-2.082	-2.100	-2.118	-2.134	-2.148	-2.162	-2.175	-2.188	-2.196	-2.206	-2.214	-2.220	-2.226	-2.229	-2.231	-2.234	-2.234	-2.232	-2.230	-2.226	-2.221	-2.214	-2.208	-2.198	-2.188	-2.176	-2.164	-2.150	-2.134	-2.118	-2.100	-2.082	-2.061	-2.041	-2.019	-1.996	-1.972	-1.949	-1.922	-1.895	-1.868	-1.840	-1.810	-1.780	-1.749	-1.718	-1.685	-1.652	-1.619	-1.584	-1.549	-1.512	-1.478	-1.440	-1.402	-1.365	-1.326	-1.288	-1.246	-1.208	-1.168	-1.125	-1.085	-1.042	-1.000	-0.958	-0.915	-0.872	-0.828	-0.784	-0.740	-0.696	-0.651	-0.606	-0.561	-0.515	-0.470	-0.424	-0.378	-0.330	-0.285	-0.238	-0.191	-0.144	-0.096	-0.050	-0.002	0.046	0.094	0.140	0.189	0.235	0.282	0.331	0.378	0.425	0.474	0.521	0.569	0.615	0.661	0.708	0.755	0.800	0.846	0.892	0.938	0.982	1.025	1.070	1.114	1.156	1.198	1.240	1.281	1.321	1.361	1.400	1.439	1.476	1.512	1.549	1.584	1.616	1.649	1.681	1.712	1.741	1.770	1.798	1.824	1.850	1.874	1.898	1.919	1.939	1.959	1.978	1.994	2.010	2.025	2.038	2.051	2.062	2.072	2.081	2.090	2.098	2.104	2.109	2.114	2.115	2.119	2.120	2.120	2.120	2.119	2.118	2.115	2.112	2.109	2.106	2.101	2.096	2.091	2.086	2.080	2.075	2.069	2.062	2.056	2.050	2.042	2.036	2.030	2.024	2.018	2.011	2.005	1.999	1.992	1.986	1.981	1.976	1.971	1.965	1.961	1.955	1.951	1.946	1.941	1.938	1.934	1.928	1.925	1.920	1.915	1.911	1.908	1.902	1.899	1.894	1.889	1.884	1.878	1.872	1.866	1.860	1.854	1.846	1.840	1.831	1.824	1.814	1.805	1.796	1.786	1.775	1.765	1.752	1.741	1.729	1.716	1.702	1.689	1.674	1.659	1.645	1.629	1.614	1.598	1.580	1.565	1.548	1.530	1.514	1.496	1.479	1.460	1.444	1.426	1.409	1.391	1.374	1.358	1.340	1.324	1.308	1.292	1.276	1.262	1.248	1.234	1.221	1.208	1.194	1.182	1.171	1.160	1.150	1.140	1.131	1.122	1.115	1.108	1.101	1.095	1.090	1.086	1.081	1.079	1.075	1.074	1.071	1.070	1.070	1.069	1.069	1.070	1.070	1.071	1.072	1.074	1.076	1.078	1.081	1.082	1.084	1.088	1.089	1.091	1.094	1.095	1.098	1.099	1.100	1.102	1.102	1.102	1.102	1.104	1.102	1.101	1.099	1.099	1.096	1.091	1.089	1.085	1.080	1.075	1.070	1.062	1.056	1.049	1.041	1.032	1.025	1.015	1.006	0.995	0.984	0.974	0.961	0.951	0.938	0.926	0.914	0.901	0.889	0.875	0.860	0.846	0.834	0.820	0.805	0.792	0.779	0.766	0.752	0.739	0.725	0.712	0.699	0.688	0.675	0.662	0.651	0.639	0.628	0.616	0.606	0.596	0.586	0.576	0.568	0.560	0.551	0.542	0.535	0.528	0.520	0.514	0.507	0.502	0.496	0.491	0.486	0.482	0.478	0.475	0.471	0.469	0.466	0.465	0.462	0.461	0.461	0.460	0.460	0.461	0.461	0.462	0.464	0.466	0.468	0.470	0.474	0.476	0.480	0.485	0.489	0.494	0.500	0.505	0.512	0.519	0.526	0.534	0.541	0.550	0.559	0.569	0.578	0.589	0.599	0.610	0.621	0.635	0.646	0.660	0.674	0.688	0.701	0.715	0.730	0.746	0.761	0.778	0.792	0.809	0.826	0.844	0.861	0.879	0.896	0.915	0.932	0.950	0.969	0.988	1.005	1.024	1.042	1.061	1.078	1.096	1.115	1.132	1.151	1.169	1.185	1.202	1.220	1.236	1.252	1.269	1.285	1.299	1.314	1.328	1.341	1.355	1.368	1.380	1.391	1.402	1.412	1.422	1.432	1.440	1.448	1.455	1.461	1.466	1.472	1.475	1.479	1.481	1.482	1.484	1.484	1.482	1.481	1.478	1.475	1.471	1.465	1.460	1.452	1.445	1.436	1.426	1.416	1.404	1.391	1.380	1.365	1.350	1.335	1.319	1.301	1.282	1.265	1.245	1.225	1.205	1.182	1.160	1.138	1.114	1.090	1.065	1.039	1.014	0.986	0.959	0.932	0.904	0.875	0.846	0.816	0.786	0.756	0.725	0.692	0.661	0.629	0.598	0.565	0.532	0.499	0.466	0.432	0.398	0.364	0.329	0.295	0.260	0.226	0.191	0.155	0.121	0.085	0.050	0.014	-0.021	-0.058	-0.092	-0.130	-0.168	-0.202	-0.240	-0.276	-0.312	-0.349	-0.386	-0.422	-0.460	-0.498	-0.534	-0.570	-0.609	-0.646	-0.682	-0.720	-0.759	-0.795	-0.832	-0.870	-0.908	-0.946	-0.984	-1.020	-1.058	-1.095	-1.132	-1.170	-1.208	-1.245	-1.281	-1.319	-1.355	-1.392	-1.428	-1.464	-1.499	-1.534	-1.570	-1.605	-1.639	-1.674	-1.709	-1.741	-1.775	-1.808	-1.840	-1.874	-1.904	-1.935	-1.966	-1.996	-2.026	-2.055	-2.084	-2.111	-2.138	-2.165	-2.191	-2.216	-2.240	-2.265	-2.289	-2.311	-2.334	-2.355	-2.376	-2.398	-2.416	-2.435	-2.452	-2.470	-2.488	-2.504	-2.519	-2.534	-2.549	-2.562	-2.575	-2.589	-2.601	-2.612	-2.624	-2.635	-2.644	-2.654	-2.662	-2.671	-2.680	-2.688	-2.695	-2.701	-2.708	-2.714	-2.720	-2.726	-2.730	-2.735	-2.739	-2.742	-2.746	-2.750	-2.754	-2.756	-2.760	-2.761	-2.764	-2.765	-2.765	-2.766	-2.766	-2.766	-2.766	-2.765	-2.764	-2.761	-2.759	-2.756	-2.752	-2.748	-2.744	-2.738	-2.732	-2.726	-2.719	-2.711	-2.701	-2.692	-2.682	-2.671	-2.659	-2.646	-2.634	-2.619	-2.604	-2.588	-2.570	-2.552	-2.532	-2.514	-2.492	-2.469	-2.446	-2.422	-2.398	-2.371	-2.345	-2.318	-2.290	-2.260	-2.230	-2.199	-2.168	-2.136	-2.104	-2.070	-2.038	-2.004	-1.969	-1.934	-1.899	-1.862	-1.828	-1.791	-1.755	-1.719	-1.684	-1.648	-1.612	-1.578	-1.542	-1.508	-1.474	-1.440	-1.408	-1.376	-1.344	-1.314	-1.284	-1.255	-1.226	-1.198	-1.171	-1.145	-1.121	-1.096	-1.074	-1.052	-1.030	-1.011	-0.991	-0.975	-0.958	-0.941	-0.926	-0.912	-0.900	-0.888	-0.876	-0.866	-0.858	-0.849	-0.841	-0.834	-0.828	-0.821	-0.815	-0.812	-0.808	-0.804	-0.801	-0.799	-0.796	-0.794	-0.792	-0.790	-0.789	-0.788	-0.786	-0.785	-0.782	-0.782	-0.781	-0.779	-0.779	-0.776	-0.775	-0.772	-0.771	-0.769	-0.766	-0.764	-0.760	-0.758	-0.755	-0.751	-0.748	-0.744	-0.740	-0.736	-0.731	-0.726	-0.722	-0.718	-0.712	-0.706	-0.701	-0.696	-0.690	-0.684	-0.679	-0.672	-0.668	-0.661	-0.656	-0.650	-0.645	-0.640	-0.634	-0.629	-0.624	-0.620	-0.615	-0.610	-0.606	-0.602	-0.598	-0.595	-0.591	-0.589	-0.586	-0.584	-0.582	-0.581	-0.580	-0.579	-0.579	-0.579	-0.580	-0.580	-0.581	-0.582	-0.585	-0.589	-0.590	-0.595	-0.598	-0.602	-0.606	-0.612	-0.619	-0.625	-0.630	-0.638	-0.645	-0.654	-0.661	-0.671	-0.679	-0.689	-0.698	-0.709	-0.719	-0.730	-0.741	-0.754	-0.765	-0.778	-0.790	-0.802	-0.815	-0.829	-0.844	-0.858	-0.871	-0.886	-0.899	-0.915	-0.929	-0.944	-0.959	-0.972	-0.988	-1.002	-1.018	-1.032	-1.046	-1.061	-1.075	-1.089	-1.102	-1.116	-1.130	-1.144	-1.156	-1.169	-1.180	-1.192	-1.204	-1.215	-1.225	-1.235	-1.244	-1.254	-1.261	-1.270	-1.278	-1.284	-1.290	-1.295	-1.300	-1.304	-1.308	-1.310	-1.312	-1.314	-1.314	-1.315	-1.312	-1.312	-1.310	-1.308	-1.305	-1.301	-1.295	-1.291	-1.285	-1.279	-1.271	-1.264	-1.255	-1.248	-1.238	-1.229	-1.219	-1.208	-1.198	-1.186	-1.175	-1.164	-1.151	-1.140	-1.128	-1.116	-1.102	-1.091	-1.079	-1.066	-1.055	-1.042	-1.030	-1.019	-1.006	-0.996	-0.985	-0.974	-0.964	-0.954	-0.944	-0.935	-0.925	-0.916	-0.909	-0.901	-0.894	-0.888	-0.881	-0.875	-0.870	-0.865	-0.860	-0.856	-0.852	-0.850	-0.846	-0.844	-0.842	-0.841	-0.841	-0.840	-0.840	-0.839	-0.840	-0.841	-0.841	-0.844	-0.845	-0.846	-0.850	-0.851	-0.854	-0.856	-0.859	-0.862	-0.865	-0.869	-0.871	-0.875	-0.878	-0.881	-0.885	-0.888	-0.891	-0.895	-0.898	-0.901	-0.904	-0.906	-0.909	-0.912	-0.916	-0.918	-0.920	-0.922	-0.924	-0.926	-0.928	-0.929	-0.930	-0.931	-0.932	-0.932	-0.934	-0.934	-0.935	-0.935	-0.935	-0.935	-0.935	-0.934	-0.934	-0.934	-0.932	-0.932	-0.931	-0.930	-0.929	-0.929	-0.928	-0.926	-0.925	-0.924	-0.922	-0.920	-0.920	-0.919	-0.916	-0.915	-0.915	-0.914	-0.911	-0.910	-0.909	-0.908	-0.908	-0.906	-0.905	-0.904	-0.904	-0.902	-0.901	-0.901	-0.901	-0.900	-0.900	-0.899	-0.899	-0.899	-0.899	-0.898	-0.898	-0.898	-0.898	-0.896	-0.896	-0.895	-0.895	-0.894	-0.892	-0.894	-0.892	-0.891	-0.891	-0.890	-0.888	-0.888	-0.885	-0.884	-0.882	-0.880	-0.878	-0.875	-0.872	-0.870	-0.866	-0.864	-0.860	-0.858	-0.852	-0.849	-0.845	-0.840	-0.836	-0.831	-0.826	-0.821	-0.816	-0.811	-0.806	-0.800	-0.795	-0.789	-0.784	-0.778	-0.772	-0.765	-0.759	-0.752	-0.746	-0.740	-0.734	-0.728	-0.721	-0.714	-0.709	-0.701	-0.695	-0.688	-0.680	-0.674	-0.665	-0.659	-0.651	-0.642	-0.636	-0.629	-0.620	-0.612	-0.602	-0.595	-0.586	-0.576	-0.568	-0.558	-0.549	-0.539	-0.530	-0.519	-0.507	-0.498	-0.486	-0.474	-0.462	-0.451	-0.438	-0.425	-0.412	-0.399	-0.386	-0.372	-0.359	-0.345	-0.330	-0.316	-0.301	-0.288	-0.272	-0.256	-0.242	-0.228	-0.212	-0.198	-0.181	-0.168	-0.152	-0.139	-0.122	-0.109	-0.094	-0.080	-0.066	-0.051	-0.039	-0.026	-0.012	0.000	0.011	0.022	0.035	0.046	0.056	0.066	0.076	0.085	0.095	0.102	0.111	0.119	0.126	0.134	0.139	0.145	0.151	0.155	0.161	0.165	0.169	0.172	0.176	0.180	0.184	0.185	0.188	0.190	0.191	0.192	0.194	0.195	0.198	0.199	0.200	0.201	0.202	0.204	0.204	0.205	0.208	0.208	0.210	0.212	0.214	0.216	0.218	0.221	0.224	0.226	0.230	0.234	0.238	0.241	0.245	0.250	0.255	0.261	0.268	0.272	0.280	0.286	0.294	0.301	0.309	0.318	0.326	0.335	0.345	0.354	0.364	0.374	0.385	0.396	0.408	0.419	0.430	0.442	0.452	0.466	0.479	0.490	0.502	0.515	0.528	0.540	0.552	0.565	0.579	0.591	0.604	0.615	0.628	0.640	0.652	0.664	0.676	0.688	0.699	0.710	0.720	0.731	0.741	0.751	0.760	0.770	0.780	0.789	0.796	0.805	0.812	0.820	0.828	0.834	0.840	0.848	0.852	0.859	0.864	0.869	0.874	0.878	0.881	0.886	0.890	0.892	0.896	0.899	0.902	0.904	0.906	0.908	0.909	0.910	0.912	0.912	0.914	0.915	0.916	0.916	0.918	0.918	0.919	0.918	0.919	0.919	0.919	0.919	0.920	0.919	0.919	0.919	0.918	0.919	0.918	0.918	0.918	0.918	0.918	0.916	0.916	0.918	0.916	0.918	0.916	0.916	0.916	0.918	0.918	0.918	0.919	0.919	0.919	0.921	0.921	0.922	0.922	0.925	0.926	0.926	0.928	0.930	0.932	0.934	0.936	0.939	0.941	0.944	0.946	0.950	0.952	0.956	0.960	0.964	0.968	0.971	0.975	0.980	0.985	0.989	0.995	1.000	1.005	1.011	1.016	1.022	1.028	1.034	1.039	1.045	1.052	1.059	1.066	1.071	1.079	1.085	1.094	1.101	1.108	1.115	1.124	1.131	1.140	1.149	1.156	1.165	1.174	1.182	1.191	1.200	1.209	1.218	1.228	1.236	1.246	1.256	1.265	1.275	1.285	1.295	1.306	1.316	1.326	1.336	1.348	1.359	1.369	1.380	1.391	1.402	1.414	1.426	1.438	1.449	1.461	1.472	1.484	1.495	1.509	1.520	1.532	1.545	1.556	1.569	1.581	1.594	1.606	1.619	1.631	1.644	1.655	1.669	1.681	1.694	1.706	1.719	1.731	1.745	1.758	1.770	1.781	1.794	1.806	1.819	1.830	1.842	1.854	1.866	1.878	1.889	1.900	1.911	1.924	1.934	1.945	1.956	1.968	1.979	1.988	1.999	2.010	2.019	2.027	2.039	2.047	2.058	2.065	2.074	2.084	2.091	2.099	2.105	2.112	2.120	2.126	2.132	2.139	2.145	2.150	2.155	2.161	2.166	2.171	2.175	2.179	2.182	2.188	2.191	2.194	2.199	2.201	2.205	2.208	2.211	2.214	2.218	2.220	2.222	2.225	2.228	2.231	2.234	2.236	2.240	2.242	2.246	2.250	2.254	2.258	2.262	2.266	2.271	2.275	2.280	2.285	2.290	2.295	2.300	2.306	2.312	2.318	2.322	2.330	2.335	2.341	2.348	2.354	2.359	2.365	2.371	2.378	2.382	2.388	2.391	2.396	2.400	2.404	2.408	2.410	2.411	2.414	2.415	2.415	2.416	2.415	2.414	2.411	2.409	2.405	2.401	2.396	2.390	2.382	2.376	2.368	2.358	2.349	2.338	2.328	2.315	2.301	2.288	2.274	2.260	2.245	2.228	2.212	2.195	2.179	2.160	2.142	2.124	2.106	2.088	2.068	2.047	2.029	2.009	1.990	1.970	1.951	1.932	1.912	1.894	1.875	1.856	1.838	1.820	1.802	1.784	1.768	1.750	1.735	1.719	1.702	1.689	1.674	1.660	1.645	1.632	1.620	1.606	1.594	1.582	1.570	1.560	1.549	1.538	1.528	1.518	1.508	1.499	1.490	1.481	1.474	1.465	1.458	1.450	1.442	1.435	1.428	1.421	1.415	1.409	1.401	1.396	1.390	1.382	1.378	1.372	1.365	1.360	1.355	1.349	1.342	1.338	1.332	1.328	1.324	1.318	1.312	1.309	1.304	1.300	1.295	1.291	1.286	1.282	1.278	1.274	1.269	1.265	1.261	1.258	1.254	1.250	1.246	1.241	1.238	1.234	1.230	1.226	1.221	1.218	1.215	1.210	1.206	1.201	1.198	1.194	1.190	1.185	1.181	1.176	1.172	1.169	1.165	1.160	1.155	1.150	1.145	1.141	1.136	1.131	1.128	1.121	1.118	1.112	1.109	1.104	1.099	1.095	1.091	1.088	1.082	1.079	1.076	1.074	1.070	1.066	1.064	1.062	1.060	1.060	1.059	1.058	1.056	1.056	1.056	1.056	1.058	1.059	1.060	1.062	1.065	1.069	1.071	1.075	1.080	1.085	1.090	1.095	1.101	1.106	1.112	1.120	1.126	1.135	1.142	1.151	1.158	1.166	1.174	1.184	1.192	1.200	1.208	1.218	1.225	1.234	1.242	1.250	1.259	1.265	1.272	1.279	1.286	1.292	1.298	1.302	1.308	1.311	1.314	1.316	1.319	1.320	1.321	1.321	1.320	1.319	1.316	1.312	1.309	1.305	1.298	1.292	1.285	1.276	1.269	1.259	1.250	1.238	1.228	1.215	1.202	1.188	1.174	1.160	1.145	1.130	1.114	1.098	1.081	1.064	1.048	1.030	1.012	0.995	0.978	0.960	0.942	0.925	0.909	0.891	0.875	0.859	0.842	0.826	0.811	0.796	0.782	0.769	0.755	0.742	0.730	0.719	0.708	0.698	0.688	0.679	0.670	0.661	0.654	0.648	0.641	0.635	0.630	0.625	0.621	0.619	0.615	0.614	0.611	0.610	0.609	0.608	0.606	0.606	0.606	0.606	0.606	0.608	0.608	0.608	0.610	0.610	0.611	0.611	0.612	0.614	0.614	0.615	0.615	0.615	0.618	0.618	0.616	0.618	0.618	0.618	0.618	0.616	0.616	0.615	0.615	0.615	0.614	0.614	0.612	0.612	0.611	0.611	0.610	0.610	0.610	0.609	0.610	0.610	0.610	0.611	0.611	0.612	0.615	0.616	0.618	0.621	0.624	0.626	0.631	0.635	0.640	0.645	0.650	0.656	0.664	0.670	0.678	0.685	0.692	0.701	0.709	0.719	0.728	0.739	0.749	0.760	0.771	0.782	0.794	0.805	0.816	0.828	0.841	0.852	0.864	0.876	0.889	0.901	0.912	0.925	0.938	0.949	0.961	0.974	0.984	0.995	1.005	1.016	1.026	1.038	1.046	1.055	1.064	1.074	1.081	1.089	1.098	1.104	1.111	1.119	1.124	1.130	1.135	1.140	1.144	1.149	1.152	1.156	1.160	1.162	1.165	1.168	1.169	1.170	1.171	1.172	1.174	1.172	1.172	1.172	1.171	1.171	1.169	1.168	1.164	1.162	1.159	1.155	1.151	1.146	1.141	1.138	1.131	1.125	1.119	1.111	1.104	1.095	1.088	1.078	1.069	1.059	1.048	1.038	1.025	1.012	1.000	0.985	0.971	0.956	0.940	0.924	0.908	0.890	0.872	0.852	0.835	0.815	0.795	0.774	0.752	0.730	0.708	0.684	0.661	0.638	0.614	0.590	0.565	0.541	0.516	0.490	0.465	0.440	0.415	0.388	0.362	0.336	0.311	0.286	0.261	0.235	0.210	0.185	0.160	0.135	0.111	0.088	0.064	0.041	0.018	-0.005	-0.028	-0.049	-0.070	-0.091	-0.110	-0.131	-0.150	-0.169	-0.188	-0.204	-0.221	-0.238	-0.252	-0.269	-0.284	-0.299	-0.311	-0.325	-0.338	-0.350	-0.361	-0.372	-0.382	-0.394	-0.404	-0.414	-0.421	-0.431	-0.440	-0.446	-0.454	-0.461	-0.469	-0.474	-0.481	-0.486	-0.492	-0.498	-0.502	-0.507	-0.512	-0.516	-0.519	-0.522	-0.526	-0.530	-0.532	-0.535	-0.536	-0.539	-0.540	-0.541	-0.542	-0.545	-0.545	-0.545	-0.545	-0.545	-0.544	-0.544	-0.542	-0.540	-0.539	-0.536	-0.534	-0.531	-0.526	-0.522	-0.518	-0.512	-0.506	-0.501	-0.494	-0.488	-0.480	-0.472	-0.464	-0.454	-0.445	-0.434	-0.424	-0.412	-0.400	-0.389	-0.376	-0.362	-0.349	-0.335	-0.319	-0.305	-0.290	-0.272	-0.256	-0.239	-0.222	-0.204	-0.188	-0.169	-0.150	-0.130	-0.111	-0.092	-0.074	-0.055	-0.035	-0.015	0.004	0.024	0.044	0.064	0.082	0.102	0.121	0.141	0.160	0.179	0.198	0.215	0.232	0.251	0.268	0.284	0.301	0.316	0.332	0.346	0.361	0.375	0.389	0.401	0.414	0.424	0.436	0.446	0.456	0.466	0.475	0.484	0.491	0.499	0.506	0.512	0.518	0.522	0.528	0.531	0.535	0.538	0.541	0.542	0.544	0.546	0.546	0.546	0.546	0.545	0.544	0.541	0.540	0.536	0.534	0.530	0.526	0.524	0.519	0.514	0.507	0.504	0.498	0.490	0.485	0.478	0.471	0.464	0.456	0.449	0.441	0.434	0.425	0.416	0.408	0.399	0.391	0.381	0.372	0.362	0.354	0.345	0.336	0.328	0.319	0.309	0.301	0.294	0.285	0.276	0.268	0.261	0.252	0.246	0.239	0.232	0.226	0.220	0.215	0.210	0.205	0.199	0.195	0.191	0.189	0.186	0.182	0.181	0.180	0.178	0.176	0.175	0.176	0.176	0.175	0.175	0.176	0.178	0.178	0.179	0.180	0.182	0.185	0.186	0.188	0.190	0.191	0.192	0.195	0.196	0.198	0.200	0.200	0.200	0.201	0.201	0.202	0.201	0.200	0.200	0.199	0.198	0.195	0.194	0.191	0.189	0.185	0.182	0.178	0.174	0.169	0.164	0.159	0.152	0.146	0.140	0.135	0.129	0.121	0.114	0.108	0.100	0.091	0.084	0.076	0.069	0.061	0.052	0.045	0.038	0.029	0.021	0.014	0.005	-0.002	-0.010	-0.019	-0.025	-0.032	-0.039	-0.046	-0.052	-0.060	-0.066	-0.074	-0.079	-0.085	-0.091	-0.096	-0.101	-0.106	-0.112	-0.118	-0.120	-0.125	-0.129	-0.132	-0.136	-0.141	-0.144	-0.148	-0.150	-0.152	-0.155	-0.156	-0.160	-0.161	-0.162	-0.164	-0.165	-0.165	-0.166	-0.166	-0.166	-0.166	-0.165	-0.164	-0.162	-0.160	-0.158	-0.156	-0.152	-0.149	-0.145	-0.140	-0.135	-0.130	-0.124	-0.118	-0.111	-0.104	-0.096	-0.088	-0.079	-0.070	-0.060	-0.050	-0.040	-0.029	-0.018	-0.006	0.006	0.018	0.030	0.042	0.056	0.069	0.082	0.098	0.110	0.125	0.139	0.152	0.168	0.181	0.195	0.209	0.224	0.236	0.250	0.264	0.278	0.290	0.302	0.314	0.326	0.339	0.349	0.360	0.370	0.380	0.391	0.399	0.408	0.416	0.425	0.432	0.440	0.446	0.452	0.459	0.464	0.469	0.472	0.478	0.481	0.485	0.488	0.489	0.491	0.494	0.496	0.498	0.498	0.499	0.499	0.499	0.500	0.499	0.499	0.499	0.498	0.498	0.496	0.496	0.494	0.492	0.491	0.490	0.489	0.488	0.485	0.484	0.481	0.480	0.478	0.475	0.474	0.471	0.469	0.468	0.465	0.462	0.461	0.459	0.458	0.455	0.452	0.450	0.448	0.446	0.444	0.442	0.440	0.439	0.436	0.435	0.432	0.431	0.430	0.428	0.428	0.425	0.425	0.425	0.422	0.422	0.422	0.421	0.421	0.422	0.422	0.424	0.424	0.425	0.426	0.428	0.430	0.430	0.432	0.435	0.435	0.438	0.440	0.441	0.444	0.445	0.448	0.449	0.450	0.451	0.452	0.452	0.452	0.454	0.454	0.452	0.452	0.450	0.449	0.446	0.442	0.440	0.435	0.429	0.422	0.416	0.409	0.399	0.390	0.379	0.366	0.355	0.341	0.326	0.311	0.294	0.276	0.258	0.238	0.218	0.195	0.172	0.149	0.125	0.099	0.072	0.045	0.018	-0.010	-0.039	-0.069	-0.099	-0.130	-0.160	-0.191	-0.222	-0.254	-0.285	-0.318	-0.349	-0.380	-0.411	-0.442	-0.472	-0.502	-0.532	-0.561	-0.590	-0.619	-0.645	-0.672	-0.699	-0.724	-0.748	-0.769	-0.792	-0.814	-0.832	-0.852	-0.870	-0.886	-0.902	-0.918	-0.931	-0.944	-0.956	-0.968	-0.976	-0.986	-0.994	-1.001	-1.008	-1.014	-1.018	-1.022	-1.026	-1.028	-1.031	-1.032	-1.035	-1.035	-1.036	-1.036	-1.036	-1.036	-1.036	-1.036	-1.036	-1.035	-1.034	-1.034	-1.034	-1.034	-1.034	-1.032	-1.032	-1.034	-1.032	-1.034	-1.035	-1.035	-1.036	-1.038	-1.040	-1.041	-1.042	-1.045	-1.048	-1.050	-1.052	-1.055	-1.059	-1.060	-1.064	-1.066	-1.069	-1.072	-1.075	-1.079	-1.080	-1.084	-1.086	-1.088	-1.090	-1.091	-1.095	-1.096	-1.096	-1.098	-1.099	-1.099	-1.099	-1.099	-1.098	-1.098	-1.096	-1.095	-1.092	-1.092	-1.090	-1.088	-1.084	-1.081	-1.076	-1.074	-1.070	-1.065	-1.061	-1.055	-1.051	-1.046	-1.040	-1.034	-1.028	-1.020	-1.015	-1.008	-1.001	-0.992	-0.985	-0.978	-0.970	-0.961	-0.952	-0.944	-0.934	-0.926	-0.916	-0.906	-0.898	-0.888	-0.879	-0.869	-0.858	-0.848	-0.838	-0.826	-0.816	-0.805	-0.794	-0.784	-0.772	-0.761	-0.750	-0.739	-0.728	-0.716	-0.705	-0.694	-0.682	-0.671	-0.661	-0.650	-0.640	-0.630	-0.620	-0.610	-0.600	-0.591	-0.582	-0.574	-0.566	-0.559	-0.551	-0.545	-0.539	-0.534	-0.529	-0.525	-0.521	-0.518	-0.515	-0.514	-0.514	-0.514	-0.514	-0.515	-0.518	-0.520	-0.525	-0.529	-0.534	-0.541	-0.548	-0.555	-0.564	-0.574	-0.584	-0.595	-0.606	-0.619	-0.632	-0.646	-0.661	-0.676	-0.692	-0.708	-0.725	-0.742	-0.761	-0.779	-0.799	-0.818	-0.836	-0.856	-0.876	-0.896	-0.916	-0.938	-0.956	-0.978	-0.998	-1.018	-1.038	-1.056	-1.078	-1.096	-1.116	-1.135	-1.154	-1.171	-1.190	-1.206	-1.224	-1.241	-1.256	-1.272	-1.289	-1.302	-1.318	-1.330	-1.344	-1.355	-1.368	-1.379	-1.390	-1.401	-1.411	-1.420	-1.429	-1.438	-1.445	-1.454	-1.460	-1.466	-1.472	-1.479	-1.485	-1.489	-1.494	-1.499	-1.502	-1.508	-1.511	-1.515	-1.518	-1.521	-1.525	-1.529	-1.532	-1.535	-1.539	-1.542	-1.545	-1.549	-1.552	-1.556	-1.560	-1.564	-1.568	-1.572	-1.578	-1.581	-1.585	-1.590	-1.596	-1.602	-1.608	-1.614	-1.621	-1.628	-1.635	-1.641	-1.650	-1.658	-1.665	-1.674	-1.682	-1.691	-1.701	-1.710	-1.720	-1.730	-1.739	-1.750	-1.760	-1.771	-1.782	-1.792	-1.804	-1.814	-1.825	-1.836	-1.849	-1.859	-1.870	-1.881	-1.892	-1.902	-1.914	-1.924	-1.932	-1.944	-1.954	-1.962	-1.971	-1.979	-1.988	-1.994	-2.002	-2.009	-2.015	-2.020	-2.025	-2.029	-2.033	-2.036	-2.038	-2.039	-2.040	-2.040	-2.040	-2.038	-2.036	-2.033	-2.030	-2.024	-2.019	-2.013	-2.005	-1.996	-1.986	-1.976	-1.965	-1.952	-1.939	-1.925	-1.910	-1.894	-1.878	-1.859	-1.840	-1.820	-1.799	-1.776	-1.755	-1.730	-1.705	-1.679	-1.652	-1.625	-1.596	-1.568	-1.536	-1.505	-1.472	-1.441	-1.408	-1.372	-1.338	-1.302	-1.266	-1.228	-1.191	-1.152	-1.114	-1.075	-1.035	-0.996	-0.955	-0.916	-0.876	-0.835	-0.795	-0.754	-0.714	-0.674	-0.634	-0.592	-0.554	-0.514	-0.476	-0.438	-0.399	-0.361	-0.324	-0.289	-0.254	-0.219	-0.184	-0.151	-0.119	-0.086	-0.056	-0.026	0.001	0.030	0.055	0.080	0.105	0.128	0.150	0.170	0.190	0.209	0.225	0.241	0.256	0.271	0.285	0.296	0.306	0.316	0.325	0.334	0.340	0.345	0.351	0.355	0.358	0.359	0.361	0.361	0.361	0.360	0.359	0.356	0.352	0.349	0.345	0.340	0.334	0.328	0.321	0.314	0.306	0.298	0.289	0.279	0.269	0.258	0.246	0.236	0.224	0.210	0.198	0.184	0.169	0.155	0.140	0.125	0.108	0.091	0.074	0.058	0.039	0.021	0.001	-0.016	-0.036	-0.056	-0.076	-0.096	-0.116	-0.136	-0.158	-0.178	-0.199	-0.219	-0.240	-0.261	-0.282	-0.302	-0.324	-0.345	-0.366	-0.386	-0.406	-0.426	-0.445	-0.464	-0.484	-0.502	-0.521	-0.539	-0.556	-0.572	-0.590	-0.606	-0.622	-0.638	-0.652	-0.668	-0.682	-0.695	-0.709	-0.722	-0.735	-0.748	-0.759	-0.772	-0.785	-0.798	-0.809	-0.821	-0.834	-0.845	-0.858	-0.870	-0.882	-0.895	-0.908	-0.921	-0.936	-0.949	-0.964	-0.979	-0.995	-1.011	-1.029	-1.045	-1.064	-1.081	-1.101	-1.120	-1.141	-1.162	-1.184	-1.206	-1.229	-1.252	-1.276	-1.301	-1.326	-1.352	-1.378	-1.404	-1.431	-1.459	-1.486	-1.512	-1.540	-1.569	-1.596	-1.625	-1.652	-1.681	-1.708	-1.736	-1.762	-1.789	-1.816	-1.841	-1.866	-1.891	-1.915	-1.938	-1.960	-1.982	-2.002	-2.022	-2.042	-2.060	-2.078	-2.092	-2.108	-2.120	-2.134	-2.144	-2.155	-2.162	-2.170	-2.175	-2.180	-2.182	-2.184	-2.185	-2.184	-2.181	-2.179	-2.172	-2.166	-2.159	-2.150	-2.139	-2.128	-2.114	-2.100	-2.084	-2.066	-2.049	-2.029	-2.009	-1.986	-1.962	-1.939	-1.912	-1.886	-1.859	-1.830	-1.800	-1.769	-1.738	-1.704	-1.671	-1.635	-1.601	-1.565	-1.526	-1.490	-1.450	-1.410	-1.369	-1.329	-1.286	-1.244	-1.200	-1.158	-1.112	-1.068	-1.022	-0.975	-0.929	-0.881	-0.834	-0.785	-0.738	-0.688	-0.639	-0.589	-0.538	-0.488	-0.438	-0.386	-0.335	-0.284	-0.231	-0.179	-0.128	-0.075	-0.022	0.030	0.082	0.135	0.189	0.240	0.292	0.346	0.399	0.451	0.502	0.555	0.606	0.658	0.709	0.761	0.811	0.861	0.911	0.960	1.009	1.058	1.105	1.152	1.199	1.244	1.290	1.335	1.379	1.421	1.464	1.504	1.545	1.584	1.622	1.660	1.698	1.732	1.766	1.800	1.831	1.862	1.892	1.920	1.948	1.974	1.999	2.022	2.045	2.065	2.085	2.105	2.121	2.139	2.152	2.165	2.179	2.190	2.200	2.209	2.216	2.222	2.228	2.234	2.236	2.239	2.241	2.241	2.241	2.240	2.239	2.235	2.231	2.229	2.224	2.219	2.214	2.208	2.200	2.194	2.186	2.180	2.172	2.165	2.158	2.150	2.141	2.135	2.126	2.119	2.110	2.104	2.096	2.089	2.081	2.074	2.068	2.062	2.056	2.050	2.044	2.039	2.033	2.027	2.022	2.019	2.014	2.009	2.005	2.000	1.996	1.992	1.988	1.984	1.980	1.975	1.970	1.966	1.961	1.958	1.951	1.946	1.940	1.934	1.928	1.920	1.914	1.905	1.896	1.888	1.878	1.868	1.856	1.845	1.832	1.820	1.808	1.794	1.779	1.764	1.749	1.734	1.716	1.699	1.682	1.664	1.645	1.626	1.606	1.588	1.569	1.548	1.528	1.508	1.486	1.466	1.445	1.425	1.404	1.384	1.364	1.344	1.325	1.305	1.286	1.268	1.251	1.232	1.216	1.199	1.184	1.169	1.154	1.140	1.126	1.114	1.101	1.091	1.080	1.071	1.062	1.054	1.048	1.040	1.034	1.029	1.025	1.021	1.019	1.016	1.015	1.015	1.014	1.014	1.015	1.016	1.018	1.020	1.022	1.025	1.029	1.032	1.036	1.040	1.044	1.049	1.052	1.058	1.062	1.066	1.071	1.075	1.079	1.084	1.088	1.091	1.094	1.098	1.101	1.104	1.105	1.108	1.109	1.109	1.110	1.111	1.110	1.109	1.108	1.106	1.104	1.100	1.096	1.094	1.089	1.085	1.080	1.074	1.068	1.061	1.052	1.046	1.038	1.030	1.021	1.012	1.004	0.994	0.984	0.972	0.961	0.951	0.939	0.928	0.916	0.904	0.891	0.880	0.868	0.856	0.842	0.830	0.818	0.805	0.792	0.779	0.768	0.754	0.741	0.729	0.716	0.705	0.692	0.680	0.669	0.658	0.645	0.632	0.621	0.611	0.599	0.588	0.578	0.566	0.556	0.548	0.536	0.528	0.518	0.509	0.499	0.491	0.482	0.474	0.465	0.458	0.450	0.444	0.438	0.431	0.425	0.418	0.412	0.408	0.401	0.398	0.394	0.390	0.386	0.384	0.380	0.378	0.375	0.374	0.372	0.371	0.371	0.372	0.372	0.374	0.376	0.379	0.380	0.382	0.388	0.391	0.396	0.401	0.408	0.414	0.420	0.428	0.436	0.445	0.452	0.464	0.474	0.484	0.495	0.507	0.521	0.532	0.546	0.561	0.575	0.590	0.606	0.621	0.639	0.655	0.672	0.691	0.709	0.726	0.745	0.764	0.782	0.802	0.821	0.840	0.860	0.881	0.901	0.920	0.940	0.960	0.980	1.000	1.019	1.038	1.056	1.076	1.094	1.111	1.129	1.146	1.161	1.178	1.192	1.208	1.222	1.235	1.248	1.260	1.271	1.281	1.291	1.300	1.308	1.315	1.320	1.325	1.330	1.332	1.336	1.338	1.339	1.338	1.336	1.334	1.330	1.325	1.320	1.314	1.306	1.298	1.289	1.279	1.269	1.255	1.242	1.230	1.215	1.200	1.182	1.166	1.148	1.130	1.111	1.091	1.071	1.050	1.028	1.006	0.984	0.960	0.936	0.912	0.888	0.862	0.835	0.809	0.782	0.755	0.728	0.700	0.671	0.642	0.614	0.582	0.554	0.524	0.492	0.462	0.430	0.400	0.368	0.335	0.302	0.270	0.238	0.204	0.171	0.136	0.102	0.068	0.034	-0.001	-0.038	-0.074	-0.109	-0.146	-0.182	-0.219	-0.256	-0.294	-0.331	-0.369	-0.408	-0.445	-0.484	-0.522	-0.561	-0.600	-0.640	-0.679	-0.718	-0.759	-0.798	-0.838	-0.876	-0.916	-0.955	-0.995	-1.035	-1.075	-1.114	-1.152	-1.191	-1.230	-1.269	-1.308	-1.345	-1.382	-1.419	-1.455	-1.491	-1.528	-1.562	-1.598	-1.631	-1.665	-1.699	-1.731	-1.762	-1.795	-1.826	-1.855	-1.885	-1.912	-1.941	-1.969	-1.995	-2.022	-2.047	-2.071	-2.096	-2.119	-2.141	-2.162	-2.184	-2.205	-2.224	-2.244	-2.261	-2.279	-2.296	-2.312	-2.328	-2.344	-2.358	-2.372	-2.386	-2.399	-2.412	-2.424	-2.435	-2.446	-2.456	-2.468	-2.476	-2.488	-2.495	-2.505	-2.512	-2.520	-2.529	-2.535	-2.542	-2.550	-2.555	-2.562	-2.568	-2.572	-2.578	-2.582	-2.586	-2.590	-2.594	-2.598	-2.600	-2.602	-2.606	-2.608	-2.609	-2.610	-2.611	-2.611	-2.610	-2.609	-2.608	-2.606	-2.604	-2.601	-2.596	-2.592	-2.588	-2.581	-2.575	-2.568	-2.560	-2.551	-2.541	-2.532	-2.521	-2.509	-2.496	-2.482	-2.466	-2.451	-2.435	-2.418	-2.400	-2.381	-2.360	-2.340	-2.319	-2.295	-2.272	-2.248	-2.222	-2.195	-2.169	-2.140	-2.111	-2.081	-2.052	-2.021	-1.991	-1.959	-1.926	-1.892	-1.861	-1.828	-1.794	-1.759	-1.725	-1.690	-1.656	-1.622	-1.588	-1.552	-1.520	-1.486	-1.452	-1.419	-1.385	-1.354	-1.321	-1.290	-1.260	-1.229	-1.200	-1.172	-1.144	-1.118	-1.090	-1.065	-1.042	-1.019	-0.996	-0.975	-0.954	-0.936	-0.918	-0.900	-0.884	-0.869	-0.854	-0.840	-0.829	-0.818	-0.808	-0.798	-0.789	-0.780	-0.774	-0.766	-0.761	-0.756	-0.752	-0.749	-0.745	-0.742	-0.740	-0.738	-0.736	-0.735	-0.734	-0.735	-0.734	-0.734	-0.734	-0.734	-0.732	-0.732	-0.732	-0.732	-0.731	-0.731	-0.731	-0.730	-0.730	-0.729	-0.728	-0.726	-0.725	-0.722	-0.720	-0.718	-0.715	-0.711	-0.708	-0.704	-0.700	-0.696	-0.691	-0.686	-0.681	-0.676	-0.671	-0.665	-0.660	-0.654	-0.648	-0.640	-0.635	-0.628	-0.621	-0.615	-0.608	-0.602	-0.595	-0.589	-0.581	-0.575	-0.569	-0.561	-0.555	-0.549	-0.542	-0.538	-0.531	-0.526	-0.520	-0.516	-0.511	-0.507	-0.502	-0.499	-0.495	-0.491	-0.489	-0.488	-0.485	-0.482	-0.482	-0.481	-0.481	-0.481	-0.481	-0.482	-0.485	-0.488	-0.489	-0.492	-0.498	-0.501	-0.506	-0.511	-0.518	-0.522	-0.530	-0.538	-0.546	-0.554	-0.562	-0.571	-0.581	-0.591	-0.601	-0.612	-0.624	-0.636	-0.648	-0.659	-0.672	-0.684	-0.698	-0.710	-0.725	-0.739	-0.752	-0.766	-0.780	-0.795	-0.809	-0.824	-0.838	-0.852	-0.866	-0.880	-0.894	-0.908	-0.921	-0.934	-0.948	-0.960	-0.972	-0.985	-0.998	-1.009	-1.020	-1.030	-1.040	-1.050	-1.060	-1.069	-1.076	-1.085	-1.092	-1.100	-1.106	-1.112	-1.118	-1.122	-1.126	-1.130	-1.132	-1.135	-1.138	-1.138	-1.139	-1.138	-1.138	-1.136	-1.134	-1.131	-1.129	-1.125	-1.120	-1.115	-1.110	-1.104	-1.098	-1.091	-1.082	-1.075	-1.066	-1.058	-1.049	-1.039	-1.028	-1.018	-1.008	-0.996	-0.985	-0.974	-0.961	-0.950	-0.938	-0.926	-0.914	-0.902	-0.890	-0.879	-0.866	-0.855	-0.842	-0.831	-0.821	-0.810	-0.800	-0.790	-0.780	-0.770	-0.761	-0.752	-0.745	-0.738	-0.730	-0.724	-0.718	-0.711	-0.708	-0.702	-0.699	-0.695	-0.691	-0.690	-0.689	-0.688	-0.686	-0.686	-0.688	-0.689	-0.690	-0.691	-0.694	-0.696	-0.700	-0.704	-0.708	-0.712	-0.718	-0.722	-0.728	-0.734	-0.740	-0.746	-0.751	-0.760	-0.766	-0.774	-0.780	-0.788	-0.794	-0.801	-0.808	-0.815	-0.821	-0.829	-0.836	-0.844	-0.850	-0.858	-0.864	-0.870	-0.876	-0.882	-0.889	-0.894	-0.900	-0.905	-0.910	-0.915	-0.919	-0.924	-0.928	-0.932	-0.935	-0.939	-0.941	-0.945	-0.948	-0.950	-0.952	-0.955	-0.956	-0.959	-0.960	-0.961	-0.961	-0.962	-0.964	-0.965	-0.965	-0.966	-0.966	-0.966	-0.966	-0.968	-0.966	-0.966	-0.966	-0.966	-0.965	-0.965	-0.964	-0.962	-0.962	-0.961	-0.961	-0.959	-0.959	-0.958	-0.956	-0.956	-0.955	-0.954	-0.952	-0.951	-0.949	-0.949	-0.948	-0.945	-0.945	-0.942	-0.940	-0.939	-0.938	-0.935	-0.932	-0.931	-0.928	-0.926	-0.924	-0.921	-0.918	-0.915	-0.912	-0.909	-0.906	-0.904	-0.900	-0.895	-0.892	-0.888	-0.885	-0.880	-0.876	-0.871	-0.868	-0.862	-0.858	-0.852	-0.849	-0.844	-0.839	-0.834	-0.828	-0.822	-0.816	-0.811	-0.806	-0.800	-0.795	-0.789	-0.784	-0.778	-0.772	-0.766	-0.761	-0.755	-0.749	-0.744	-0.738	-0.732	-0.726	-0.719	-0.714	-0.708	-0.701	-0.696	-0.690	-0.682	-0.676	-0.670	-0.664	-0.655	-0.649	-0.642	-0.635	-0.626	-0.619	-0.610	-0.602	-0.594	-0.586	-0.576	-0.568	-0.558	-0.548	-0.539	-0.528	-0.516	-0.505	-0.494	-0.481	-0.470	-0.458	-0.444	-0.430	-0.418	-0.404	-0.390	-0.374	-0.359	-0.344	-0.329	-0.314	-0.299	-0.282	-0.268	-0.251	-0.234	-0.218	-0.201	-0.185	-0.169	-0.154	-0.138	-0.121	-0.106	-0.090	-0.075	-0.059	-0.044	-0.029	-0.015	-0.001	0.014	0.028	0.039	0.051	0.062	0.075	0.085	0.095	0.105	0.115	0.124	0.131	0.140	0.146	0.154	0.159	0.164	0.169	0.172	0.178	0.180	0.182	0.185	0.186	0.188	0.189	0.190	0.190	0.189	0.189	0.186	0.185	0.184	0.181	0.179	0.176	0.174	0.170	0.168	0.165	0.161	0.159	0.155	0.152	0.149	0.146	0.144	0.141	0.139	0.136	0.134	0.132	0.131	0.131	0.130	0.130	0.130	0.130	0.131	0.134	0.135	0.138	0.141	0.145	0.149	0.152	0.158	0.164	0.170	0.176	0.184	0.192	0.201	0.209	0.219	0.229	0.240	0.250	0.261	0.272	0.285	0.299	0.310	0.324	0.338	0.351	0.365	0.379	0.394	0.409	0.422	0.439	0.452	0.468	0.482	0.498	0.512	0.528	0.542	0.558	0.572	0.586	0.602	0.616	0.630	0.645	0.658	0.672	0.685	0.699	0.711	0.722	0.735	0.748	0.760	0.771	0.782	0.792	0.804	0.815	0.824	0.834	0.844	0.854	0.861	0.871	0.880	0.888	0.896	0.904	0.911	0.920	0.926	0.932	0.940	0.946	0.952	0.959	0.964	0.969	0.974	0.980	0.985	0.990	0.994	0.999	1.002	1.006	1.011	1.014	1.016	1.021	1.024	1.026	1.029	1.031	1.034	1.036	1.038	1.040	1.042	1.044	1.045	1.046	1.048	1.049	1.051	1.051	1.052	1.055	1.055	1.056	1.058	1.059	1.059	1.061	1.062	1.064	1.065	1.066	1.068	1.069	1.071	1.074	1.075	1.076	1.080	1.082	1.085	1.089	1.091	1.094	1.098	1.101	1.105	1.110	1.114	1.116	1.121	1.126	1.131	1.136	1.142	1.148	1.152	1.159	1.165	1.170	1.176	1.184	1.189	1.195	1.200	1.206	1.212	1.220	1.225	1.232	1.239	1.245	1.251	1.258	1.265	1.271	1.279	1.284	1.291	1.298	1.305	1.312	1.319	1.326	1.332	1.339	1.346	1.354	1.360	1.368	1.375	1.381	1.390	1.398	1.404	1.411	1.419	1.428	1.435	1.442	1.452	1.460	1.469	1.476	1.485	1.494	1.504	1.512	1.522	1.531	1.541	1.550	1.559	1.569	1.579	1.589	1.599	1.609	1.620	1.629	1.640	1.649	1.660	1.670	1.681	1.691	1.701	1.712	1.722	1.731	1.742	1.754	1.762	1.772	1.782	1.792	1.802	1.811	1.821	1.830	1.840	1.849	1.858	1.868	1.876	1.884	1.891	1.901	1.909	1.916	1.924	1.931	1.939	1.946	1.952	1.959	1.965	1.971	1.979	1.984	1.990	1.995	2.000	2.006	2.011	2.016	2.020	2.024	2.027	2.031	2.035	2.039	2.041	2.045	2.047	2.050	2.052	2.056	2.058	2.059	2.062	2.064	2.066	2.066	2.069	2.071	2.072	2.075	2.078	2.079	2.080	2.082	2.086	2.088	2.090	2.092	2.096	2.099	2.102	2.106	2.110	2.114	2.119	2.124	2.130	2.135	2.140	2.148	2.154	2.161	2.168	2.175	2.184	2.191	2.200	2.209	2.218	2.228	2.236	2.248	2.256	2.266	2.278	2.286	2.296	2.308	2.316	2.326	2.336	2.345	2.354	2.364	2.372	2.381	2.388	2.395	2.401	2.408	2.414	2.419	2.422	2.426	2.430	2.430	2.432	2.432	2.432	2.431	2.430	2.426	2.422	2.418	2.412	2.406	2.399	2.390	2.381	2.371	2.361	2.350	2.339	2.325	2.311	2.299	2.284	2.268	2.252	2.238	2.220	2.204	2.186	2.169	2.150	2.132	2.114	2.096	2.078	2.060	2.041	2.022	2.005	1.986	1.968	1.950	1.931	1.914	1.896	1.880	1.862	1.848	1.830	1.815	1.800	1.785	1.771	1.759	1.744	1.730	1.719	1.705	1.694	1.682	1.671	1.661	1.650	1.642	1.632	1.624	1.615	1.608	1.600	1.592	1.586	1.580	1.574	1.568	1.562	1.558	1.552	1.549	1.544	1.540	1.536	1.532	1.529	1.526	1.522	1.520	1.516	1.515	1.512	1.509	1.508	1.506	1.502	1.501	1.500	1.498	1.496	1.494	1.491	1.490	1.488	1.485	1.485	1.482	1.480	1.479	1.475	1.474	1.471	1.468	1.464	1.462	1.459	1.455	1.451	1.449	1.445	1.440	1.435	1.431	1.426	1.421	1.416	1.411	1.405	1.399	1.395	1.388	1.382	1.376	1.369	1.362	1.356	1.349	1.341	1.334	1.326	1.320	1.312	1.305	1.298	1.290	1.282	1.275	1.268	1.261	1.255	1.249	1.241	1.235	1.228	1.222	1.218	1.212	1.208	1.202	1.198	1.194	1.190	1.186	1.184	1.181	1.179	1.176	1.175	1.175	1.174	1.174	1.174	1.175	1.176	1.178	1.181	1.184	1.186	1.190	1.194	1.199	1.204	1.209	1.214	1.220	1.226	1.231	1.238	1.245	1.251	1.259	1.266	1.272	1.279	1.286	1.294	1.300	1.308	1.314	1.320	1.326	1.331	1.338	1.344	1.348	1.352	1.356	1.360	1.362	1.366	1.368	1.368	1.370	1.369	1.369	1.366	1.365	1.362	1.359	1.354	1.350	1.345	1.338	1.331	1.322	1.315	1.305	1.296	1.285	1.274	1.262	1.251	1.239	1.226	1.212	1.199	1.185	1.170	1.155	1.140	1.125	1.109	1.094	1.078	1.062	1.046	1.031	1.016	1.001	0.986	0.972	0.958	0.944	0.930	0.916	0.905	0.892	0.880	0.869	0.858	0.846	0.838	0.828	0.820	0.811	0.804	0.796	0.790	0.785	0.779	0.774	0.769	0.765	0.762	0.759	0.756	0.755	0.752	0.752	0.751	0.750	0.750	0.751	0.751	0.751	0.752	0.752	0.754	0.756	0.756	0.759	0.760	0.761	0.762	0.765	0.766	0.769	0.770	0.771	0.772	0.774	0.775	0.776	0.778	0.779	0.780	0.780	0.781	0.782	0.784	0.784	0.784	0.785	0.786	0.786	0.788	0.788	0.788	0.789	0.789	0.790	0.791	0.790	0.792	0.794	0.794	0.795	0.798	0.798	0.800	0.802	0.805	0.806	0.809	0.812	0.815	0.820	0.822	0.826	0.831	0.836	0.841	0.846	0.851	0.856	0.861	0.868	0.874	0.880	0.886	0.894	0.900	0.908	0.914	0.921	0.930	0.938	0.944	0.951	0.959	0.966	0.974	0.981	0.989	0.996	1.004	1.011	1.018	1.025	1.032	1.039	1.045	1.051	1.058	1.064	1.069	1.074	1.080	1.085	1.089	1.094	1.099	1.102	1.106	1.110	1.112	1.116	1.120	1.121	1.125	1.126	1.129	1.131	1.132	1.134	1.135	1.136	1.138	1.138	1.139	1.139	1.140	1.140	1.140	1.141	1.141	1.141	1.141	1.140	1.140	1.139	1.139	1.136	1.136	1.134	1.134	1.131	1.129	1.128	1.125	1.122	1.120	1.116	1.112	1.109	1.105	1.100	1.096	1.090	1.085	1.078	1.071	1.064	1.056	1.049	1.039	1.030	1.020	1.009	0.999	0.986	0.972	0.961	0.948	0.932	0.918	0.901	0.885	0.869	0.850	0.834	0.815	0.796	0.775	0.756	0.735	0.715	0.692	0.671	0.649	0.626	0.604	0.580	0.559	0.535	0.511	0.488	0.462	0.440	0.416	0.392	0.369	0.345	0.322	0.299	0.278	0.254	0.232	0.210	0.188	0.168	0.148	0.128	0.108	0.089	0.070	0.052	0.035	0.019	0.002	-0.014	-0.028	-0.042	-0.055	-0.069	-0.080	-0.091	-0.102	-0.111	-0.122	-0.131	-0.139	-0.146	-0.152	-0.159	-0.165	-0.169	-0.174	-0.178	-0.181	-0.185	-0.186	-0.189	-0.190	-0.191	-0.191	-0.191	-0.191	-0.190	-0.190	-0.189	-0.188	-0.185	-0.182	-0.181	-0.179	-0.176	-0.174	-0.170	-0.166	-0.164	-0.159	-0.156	-0.151	-0.148	-0.144	-0.139	-0.135	-0.130	-0.125	-0.121	-0.116	-0.111	-0.106	-0.100	-0.095	-0.090	-0.084	-0.078	-0.072	-0.065	-0.059	-0.054	-0.046	-0.039	-0.032	-0.024	-0.016	-0.009	0.000	0.009	0.018	0.025	0.035	0.044	0.054	0.064	0.072	0.084	0.095	0.106	0.116	0.129	0.139	0.152	0.164	0.176	0.190	0.204	0.215	0.229	0.242	0.256	0.270	0.284	0.298	0.311	0.325	0.339	0.354	0.368	0.382	0.396	0.411	0.425	0.439	0.451	0.466	0.480	0.492	0.505	0.518	0.530	0.541	0.554	0.565	0.576	0.586	0.598	0.608	0.616	0.625	0.632	0.642	0.648	0.655	0.662	0.668	0.672	0.678	0.681	0.686	0.689	0.691	0.691	0.694	0.694	0.695	0.694	0.694	0.690	0.689	0.685	0.681	0.678	0.672	0.668	0.661	0.656	0.649	0.641	0.632	0.626	0.618	0.606	0.598	0.588	0.576	0.566	0.554	0.542	0.531	0.518	0.506	0.494	0.481	0.468	0.452	0.439	0.426	0.412	0.398	0.384	0.371	0.358	0.342	0.329	0.315	0.301	0.288	0.275	0.261	0.249	0.236	0.222	0.211	0.199	0.189	0.178	0.166	0.155	0.146	0.136	0.126	0.118	0.109	0.101	0.092	0.085	0.079	0.072	0.066	0.061	0.055	0.050	0.045	0.041	0.038	0.034	0.031	0.028	0.025	0.022	0.020	0.019	0.015	0.014	0.012	0.011	0.010	0.008	0.006	0.005	0.002	0.000	-0.001	-0.002	-0.005	-0.008	-0.009	-0.011	-0.014	-0.018	-0.019	-0.022	-0.026	-0.029	-0.034	-0.036	-0.041	-0.046	-0.049	-0.054	-0.059	-0.064	-0.068	-0.074	-0.080	-0.085	-0.090	-0.095	-0.101	-0.106	-0.111	-0.118	-0.124	-0.129	-0.135	-0.140	-0.145	-0.151	-0.156	-0.162	-0.168	-0.172	-0.178	-0.182	-0.188	-0.192	-0.196	-0.201	-0.205	-0.210	-0.214	-0.218	-0.221	-0.224	-0.229	-0.231	-0.235	-0.236	-0.240	-0.241	-0.245	-0.248	-0.249	-0.250	-0.252	-0.254	-0.255	-0.256	-0.256	-0.258	-0.258	-0.259	-0.259	-0.258	-0.258	-0.258	-0.256	-0.256	-0.255	-0.252	-0.250	-0.249	-0.246	-0.242	-0.240	-0.236	-0.232	-0.229	-0.222	-0.219	-0.214	-0.208	-0.201	-0.195	-0.186	-0.179	-0.171	-0.162	-0.152	-0.142	-0.132	-0.122	-0.111	-0.100	-0.089	-0.076	-0.062	-0.050	-0.036	-0.024	-0.010	0.005	0.020	0.035	0.050	0.065	0.080	0.095	0.110	0.125	0.142	0.158	0.171	0.188	0.202	0.218	0.231	0.246	0.261	0.274	0.288	0.301	0.314	0.326	0.339	0.350	0.361	0.371	0.382	0.391	0.400	0.409	0.416	0.424	0.431	0.438	0.445	0.450	0.455	0.460	0.465	0.469	0.472	0.476	0.479	0.480	0.482	0.485	0.488	0.488	0.489	0.490	0.491	0.491	0.492	0.492	0.492	0.492	0.492	0.491	0.491	0.490	0.490	0.489	0.489	0.488	0.488	0.488	0.486	0.485	0.484	0.482	0.481	0.481	0.479	0.478	0.476	0.475	0.474	0.471	0.470	0.468	0.465	0.462	0.460	0.459	0.456	0.455	0.451	0.449	0.445	0.442	0.440	0.438	0.434	0.430	0.426	0.424	0.420	0.416	0.414	0.410	0.406	0.402	0.400	0.396	0.392	0.389	0.386	0.382	0.380	0.378	0.374	0.372	0.370	0.368	0.366	0.364	0.362	0.361	0.361	0.360	0.359	0.359	0.358	0.358	0.358	0.356	0.356	0.358	0.356	0.356	0.358	0.356	0.356	0.356	0.355	0.354	0.352	0.352	0.350	0.349	0.346	0.342	0.340	0.336	0.331	0.325	0.320	0.312	0.306	0.298	0.289	0.279	0.269	0.258	0.245	0.231	0.216	0.201	0.185	0.169	0.151	0.132	0.111	0.091	0.070	0.048	0.024	0.000	-0.025	-0.050	-0.076	-0.104	-0.131	-0.160	-0.188	-0.216	-0.245	-0.275	-0.305	-0.332	-0.362	-0.391	-0.421	-0.450	-0.479	-0.507	-0.536	-0.565	-0.592	-0.619	-0.646	-0.671	-0.696	-0.720	-0.745	-0.768	-0.789	-0.810	-0.830	-0.849	-0.866	-0.884	-0.900	-0.915	-0.930	-0.942	-0.956	-0.966	-0.978	-0.986	-0.995	-1.004	-1.010	-1.016	-1.022	-1.026	100.000	5.000	2.000	1.000	6.000	0.000	0.000	0.000	0.000	0.000	0.000	0.000	0.000	0.000	0.000	0.000	0.000	0.000	-0.169	-0.200	-0.231	-0.262	-0.294	-0.325	-0.358	-0.389	-0.420	-0.452	-0.484	-0.516	-0.549	-0.580	-0.612	-0.645	-0.676	-0.709	-0.740	-0.771	-0.804	-0.835	-0.866	-0.896	-0.926	-0.958	-0.988	-1.019	-1.048	-1.078	-1.108	-1.136	-1.165	-1.194	-1.221	-1.250	-1.278	-1.305	-1.331	-1.358	-1.384	-1.409	-1.435	-1.459	-1.482	-1.506	-1.529	-1.551	-1.572	-1.595	-1.615	-1.634	-1.654	-1.672	-1.691	-1.709	-1.726	-1.742	-1.758	-1.771	-1.785	-1.798	-1.811	-1.822	-1.832	-1.844	-1.851	-1.860	-1.868	-1.874	-1.879	-1.884	-1.888	-1.891	-1.894	-1.894	-1.895	-1.895	-1.894	-1.891	-1.890	-1.885	-1.881	-1.876	-1.871	-1.865	-1.859	-1.851	-1.842	-1.834	-1.825	-1.815	-1.805	-1.795	-1.784	-1.774	-1.762	-1.750	-1.738	-1.726	-1.714	-1.701	-1.690	-1.678	-1.665	-1.654	-1.641	-1.629	-1.616	-1.606	-1.594	-1.582	-1.571	-1.561	-1.550	-1.540	-1.531	-1.522	-1.512	-1.504	-1.496	-1.489	-1.481	-1.474	-1.466	-1.461	-1.454	-1.449	-1.442	-1.439	-1.432	-1.428	-1.424	-1.419	-1.416	-1.411	-1.408	-1.404	-1.400	-1.396	-1.391	-1.389	-1.384	-1.380	-1.376	-1.371	-1.368	-1.361	-1.356	-1.351	-1.345	-1.338	-1.331	-1.324	-1.316	-1.308	-1.299	-1.290	-1.280	-1.270	-1.259	-1.248	-1.235	-1.222	-1.210	-1.198	-1.184	-1.169	-1.154	-1.139	-1.122	-1.106	-1.090	-1.072	-1.055	-1.038	-1.019	-1.000	-0.982	-0.964	-0.944	-0.925	-0.905	-0.885	-0.865	-0.845	-0.826	-0.806	-0.786	-0.765	-0.746	-0.728	-0.706	-0.688	-0.668	-0.649	-0.629	-0.610	-0.591	-0.572	-0.554	-0.535	-0.516	-0.499	-0.480	-0.464	-0.446	-0.429	-0.411	-0.395	-0.379	-0.362	-0.346	-0.329	-0.314	-0.299	-0.284	-0.268	-0.252	-0.238	-0.224	-0.208	-0.194	-0.180	-0.166	-0.152	-0.138	-0.124	-0.110	-0.098	-0.085	-0.071	-0.059	-0.048	-0.035	-0.022	-0.011	0.001	0.011	0.024	0.034	0.044	0.054	0.064	0.074	0.082	0.091	0.099	0.108	0.115	0.122	0.129	0.136	0.141	0.148	0.152	0.156	0.161	0.165	0.169	0.172	0.175	0.178	0.180	0.182	0.182	0.184	0.185	0.185	0.186	0.185	0.185	0.185	0.185	0.184	0.181	0.180	0.179	0.178	0.175	0.174	0.171	0.169	0.166	0.165	0.162	0.159	0.158	0.154	0.151	0.149	0.146	0.144	0.140	0.138	0.136	0.132	0.129	0.128	0.124	0.120	0.118	0.115	0.111	0.109	0.105	0.102	0.099	0.096	0.092	0.089	0.086	0.082	0.079	0.075	0.072	0.068	0.065	0.060	0.056	0.052	0.046	0.044	0.039	0.032	0.028	0.024	0.018	0.012	0.008	0.002	-0.002	-0.009	-0.014	-0.020	-0.025	-0.030	-0.036	-0.041	-0.046	-0.052	-0.058	-0.064	-0.069	-0.074	-0.079	-0.084	-0.089	-0.094	-0.098	-0.104	-0.108	-0.112	-0.118	-0.120	-0.125	-0.129	-0.131	-0.135	-0.139	-0.141	-0.145	-0.146	-0.150	-0.152	-0.154	-0.155	-0.158	-0.159	-0.160	-0.161	-0.162	-0.162	-0.164	-0.165	-0.164	-0.165	-0.165	-0.165	-0.165	-0.165	-0.165	-0.165	-0.164	-0.164	-0.164	-0.164	-0.164	-0.162	-0.164	-0.162	-0.164	-0.164	-0.164	-0.164	-0.165	-0.165	-0.165	-0.166	-0.169	-0.169	-0.170	-0.172	-0.174	-0.176	-0.179	-0.182	-0.185	-0.188	-0.191	-0.195	-0.198	-0.202	-0.206	-0.211	-0.215	-0.219	-0.225	-0.230	-0.234	-0.239	-0.242	-0.248	-0.252	-0.258	-0.262	-0.268	-0.271	-0.276	-0.281	-0.286	-0.290	-0.295	-0.299	-0.302	-0.306	-0.310	-0.314	-0.316	-0.320	-0.322	-0.324	-0.326	-0.328	-0.330	-0.331	-0.331	-0.331	-0.332	-0.332	-0.332	-0.331	-0.330	-0.328	-0.328	-0.326	-0.324	-0.321	-0.320	-0.318	-0.315	-0.311	-0.309	-0.305	-0.301	-0.298	-0.294	-0.291	-0.286	-0.282	-0.279	-0.274	-0.271	-0.266	-0.262	-0.259	-0.255	-0.251	-0.248	-0.244	-0.240	-0.236	-0.234	-0.231	-0.229	-0.225	-0.224	-0.221	-0.220	-0.219	-0.218	-0.216	-0.216	-0.215	-0.215	-0.216	-0.216	-0.218	-0.219	-0.221	-0.222	-0.225	-0.228	-0.231	-0.234	-0.238	-0.242	-0.248	-0.251	-0.256	-0.262	-0.269	-0.274	-0.281	-0.288	-0.294	-0.301	-0.309	-0.316	-0.324	-0.332	-0.340	-0.348	-0.356	-0.364	-0.372	-0.380	-0.388	-0.395	-0.404	-0.410	-0.418	-0.426	-0.432	-0.440	-0.445	-0.451	-0.458	-0.462	-0.468	-0.472	-0.476	-0.480	-0.484	-0.486	-0.489	-0.490	-0.490	-0.490	-0.491	-0.490	-0.490	-0.486	-0.485	-0.482	-0.479	-0.475	-0.470	-0.465	-0.461	-0.455	-0.449	-0.442	-0.435	-0.429	-0.420	-0.412	-0.405	-0.395	-0.388	-0.378	-0.369	-0.360	-0.350	-0.340	-0.331	-0.321	-0.310	-0.300	-0.290	-0.280	-0.270	-0.260	-0.249	-0.239	-0.229	-0.219	-0.209	-0.199	-0.189	-0.179	-0.169	-0.158	-0.148	-0.139	-0.129	-0.119	-0.109	-0.099	-0.089	-0.080	-0.070	-0.059	-0.049	-0.039	-0.029	-0.020	-0.010	0.001	0.011	0.020	0.030	0.041	0.051	0.061	0.071	0.082	0.092	0.102	0.112	0.122	0.131	0.142	0.151	0.161	0.171	0.180	0.190	0.199	0.209	0.216	0.225	0.234	0.240	0.249	0.255	0.261	0.269	0.275	0.279	0.285	0.289	0.294	0.298	0.301	0.302	0.306	0.308	0.309	0.310	0.310	0.310	0.309	0.308	0.306	0.304	0.301	0.298	0.295	0.291	0.288	0.284	0.278	0.271	0.266	0.260	0.255	0.249	0.242	0.235	0.229	0.222	0.216	0.209	0.202	0.196	0.190	0.184	0.178	0.171	0.166	0.161	0.156	0.152	0.149	0.145	0.141	0.139	0.136	0.135	0.134	0.132	0.132	0.134	0.135	0.138	0.140	0.144	0.148	0.152	0.159	0.165	0.171	0.179	0.188	0.196	0.206	0.218	0.229	0.240	0.252	0.266	0.280	0.294	0.308	0.324	0.339	0.355	0.371	0.389	0.405	0.422	0.441	0.460	0.478	0.496	0.514	0.534	0.551	0.571	0.590	0.609	0.628	0.646	0.665	0.684	0.701	0.720	0.738	0.755	0.771	0.788	0.804	0.820	0.835	0.850	0.865	0.879	0.892	0.905	0.919	0.930	0.941	0.952	0.962	0.972	0.981	0.990	0.998	1.005	1.012	1.019	1.024	1.029	1.032	1.038	1.041	1.042	1.046	1.048	1.049	1.050	1.050	1.049	1.049	1.048	1.046	1.044	1.041	1.039	1.035	1.032	1.029	1.022	1.019	1.014	1.009	1.004	0.998	0.992	0.986	0.980	0.974	0.966	0.960	0.954	0.948	0.941	0.934	0.926	0.920	0.914	0.908	0.901	0.895	0.889	0.882	0.878	0.871	0.866	0.861	0.856	0.851	0.846	0.842	0.839	0.835	0.832	0.829	0.826	0.825	0.821	0.820	0.819	0.818	0.818	0.818	0.818	0.818	0.818	0.819	0.820	0.821	0.822	0.825	0.828	0.830	0.832	0.835	0.839	0.842	0.845	0.849	0.852	0.855	0.859	0.862	0.865	0.870	0.874	0.878	0.880	0.884	0.889	0.892	0.895	0.899	0.902	0.906	0.910	0.912	0.915	0.919	0.922	0.925	0.928	0.930	0.934	0.936	0.939	0.941	0.945	0.948	0.949	0.951	0.954	0.956	0.958	0.960	0.962	0.965	0.968	0.971	0.974	0.976	0.979	0.981	0.985	0.989	0.992	0.996	0.999	1.004	1.008	1.012	1.016	1.021	1.026	1.031	1.038	1.042	1.049	1.055	1.061	1.068	1.075	1.081	1.090	1.098	1.105	1.114	1.122	1.131	1.141	1.150	1.160	1.170	1.180	1.190	1.202	1.212	1.224	1.235	1.246	1.259	1.270	1.284	1.295	1.308	1.321	1.334	1.348	1.360	1.372	1.388	1.400	1.414	1.426	1.440	1.454	1.468	1.481	1.494	1.508	1.520	1.532	1.545	1.558	1.570	1.581	1.591	1.602	1.614	1.625	1.635	1.645	1.655	1.664	1.672	1.681	1.689	1.695	1.702	1.709	1.715	1.721	1.726	1.730	1.734	1.739	1.741	1.745	1.748	1.751	1.752	1.755	1.756	1.758	1.758	1.758	1.759	1.759	1.759	1.760	1.759	1.760	1.760	1.759	1.759	1.759	1.759	1.760	1.760	1.760	1.761	1.761	1.762	1.764	1.764	1.765	1.768	1.769	1.770	1.772	1.775	1.776	1.780	1.781	1.784	1.786	1.789	1.790	1.794	1.796	1.799	1.800	1.802	1.805	1.806	1.808	1.810	1.810	1.811	1.811	1.811	1.810	1.810	1.809	1.808	1.805	1.801	1.799	1.794	1.790	1.786	1.780	1.774	1.766	1.760	1.752	1.745	1.735	1.728	1.718	1.706	1.698	1.686	1.675	1.664	1.651	1.640	1.628	1.615	1.601	1.589	1.576	1.562	1.550	1.536	1.524	1.511	1.498	1.484	1.472	1.459	1.446	1.435	1.422	1.410	1.400	1.389	1.378	1.368	1.358	1.348	1.339	1.329	1.321	1.314	1.304	1.298	1.290	1.284	1.276	1.271	1.266	1.261	1.256	1.252	1.249	1.245	1.240	1.238	1.235	1.232	1.230	1.228	1.225	1.225	1.222	1.222	1.220	1.219	1.220	1.219	1.218	1.218	1.218	1.216	1.216	1.216	1.216	1.216	1.216	1.216	1.216	1.216	1.216	1.216	1.216	1.216	1.216	1.216	1.215	1.215	1.214	1.214	1.212	1.212	1.210	1.209	1.206	1.205	1.202	1.200	1.198	1.194	1.191	1.188	1.184	1.179	1.174	1.169	1.164	1.158	1.151	1.145	1.139	1.131	1.124	1.115	1.106	1.099	1.089	1.079	1.069	1.059	1.048	1.036	1.025	1.014	1.000	0.988	0.975	0.962	0.950	0.936	0.922	0.910	0.896	0.881	0.868	0.854	0.840	0.828	0.814	0.799	0.786	0.772	0.760	0.748	0.735	0.724	0.711	0.699	0.689	0.678	0.666	0.656	0.649	0.639	0.630	0.622	0.614	0.608	0.601	0.595	0.589	0.585	0.580	0.578	0.574	0.571	0.568	0.566	0.564	0.562	0.561	0.561	0.560	0.561	0.560	0.560	0.560	0.560	0.561	0.561	0.561	0.562	0.562	0.562	0.562	0.561	0.561	0.560	0.559	0.556	0.554	0.551	0.548	0.544	0.540	0.535	0.530	0.524	0.516	0.510	0.502	0.494	0.485	0.476	0.466	0.456	0.444	0.434	0.421	0.409	0.396	0.382	0.370	0.355	0.342	0.328	0.312	0.299	0.284	0.269	0.255	0.240	0.225	0.211	0.196	0.181	0.168	0.155	0.142	0.129	0.118	0.106	0.096	0.085	0.076	0.068	0.060	0.052	0.046	0.040	0.035	0.031	0.029	0.026	0.025	0.025	0.025	0.026	0.029	0.031	0.035	0.040	0.045	0.050	0.058	0.065	0.072	0.080	0.090	0.100	0.110	0.120	0.131	0.144	0.155	0.168	0.180	0.192	0.205	0.218	0.231	0.244	0.255	0.269	0.281	0.294	0.306	0.318	0.330	0.340	0.351	0.362	0.372	0.381	0.391	0.400	0.409	0.418	0.425	0.432	0.440	0.446	0.451	0.458	0.461	0.468	0.471	0.475	0.478	0.480	0.482	0.485	0.486	0.488	0.489	0.490	0.490	0.489	0.490	0.489	0.489	0.489	0.489	0.486	0.485	0.485	0.485	0.484	0.482	0.481	0.480	0.480	0.479	0.479	0.478	0.476	0.476	0.476	0.476	0.476	0.476	0.476	0.476	0.478	0.478	0.479	0.480	0.481	0.482	0.482	0.485	0.488	0.489	0.490	0.492	0.495	0.498	0.500	0.501	0.505	0.507	0.510	0.514	0.516	0.519	0.521	0.524	0.528	0.530	0.532	0.535	0.538	0.540	0.542	0.545	0.548	0.550	0.552	0.555	0.556	0.559	0.560	0.561	0.562	0.565	0.566	0.568	0.568	0.570	0.570	0.570	0.570	0.570	0.570	0.570	0.570	0.569	0.569	0.566	0.566	0.564	0.561	0.560	0.558	0.554	0.550	0.549	0.544	0.540	0.535	0.531	0.525	0.520	0.514	0.507	0.501	0.495	0.488	0.480	0.472	0.464	0.455	0.445	0.435	0.425	0.415	0.404	0.392	0.380	0.369	0.356	0.344	0.330	0.318	0.304	0.290	0.274	0.260	0.245	0.229	0.214	0.198	0.180	0.164	0.146	0.129	0.112	0.094	0.076	0.060	0.041	0.024	0.005	-0.014	-0.032	-0.050	-0.069	-0.088	-0.106	-0.125	-0.142	-0.161	-0.181	-0.199	-0.218	-0.235	-0.254	-0.271	-0.290	-0.308	-0.326	-0.344	-0.362	-0.379	-0.396	-0.414	-0.430	-0.448	-0.464	-0.480	-0.495	-0.511	-0.526	-0.541	-0.555	-0.570	-0.584	-0.598	-0.610	-0.624	-0.636	-0.649	-0.661	-0.672	-0.685	-0.695	-0.706	-0.716	-0.728	-0.736	-0.746	-0.755	-0.764	-0.774	-0.781	-0.789	-0.796	-0.805	-0.811	-0.819	-0.825	-0.832	-0.838	-0.844	-0.849	-0.854	-0.859	-0.864	-0.870	-0.874	-0.879	-0.882	-0.886	-0.890	-0.894	-0.895	-0.899	-0.902	-0.905	-0.906	-0.909	-0.910	-0.912	-0.912	-0.914	-0.915	-0.915	-0.915	-0.915	-0.915	-0.914	-0.912	-0.911	-0.910	-0.908	-0.905	-0.902	-0.899	-0.896	-0.890	-0.886	-0.881	-0.876	-0.871	-0.865	-0.859	-0.852	-0.848	-0.840	-0.832	-0.825	-0.818	-0.810	-0.801	-0.792	-0.785	-0.775	-0.766	-0.758	-0.748	-0.739	-0.729	-0.719	-0.710	-0.701	-0.692	-0.682	-0.674	-0.664	-0.655	-0.648	-0.639	-0.631	-0.624	-0.616	-0.609	-0.601	-0.595	-0.590	-0.585	-0.579	-0.574	-0.570	-0.566	-0.562	-0.561	-0.558	-0.556	-0.555	-0.555	-0.555	-0.556	-0.556	-0.558	-0.560	-0.561	-0.565	-0.569	-0.571	-0.576	-0.579	-0.585	-0.590	-0.595	-0.601	-0.606	-0.612	-0.620	-0.628	-0.634	-0.640	-0.649	-0.656	-0.665	-0.672	-0.680	-0.688	-0.696	-0.705	-0.714	-0.721	-0.731	-0.739	-0.749	-0.758	-0.766	-0.774	-0.784	-0.792	-0.801	-0.810	-0.818	-0.828	-0.835	-0.844	-0.852	-0.861	-0.870	-0.879	-0.888	-0.896	-0.905	-0.914	-0.921	-0.930	-0.939	-0.948	-0.956	-0.965	-0.974	-0.982	-0.990	-0.999	-1.006	-1.015	-1.021	-1.030	-1.038	-1.044	-1.052	-1.059	-1.066	-1.072	-1.078	-1.084	-1.089	-1.095	-1.100	-1.106	-1.110	-1.115	-1.119	-1.122	-1.125	-1.129	-1.130	-1.131	-1.134	-1.134	-1.136	-1.135	-1.135	-1.135	-1.135	-1.134	-1.131	-1.130	-1.128	-1.124	-1.121	-1.118	-1.112	-1.109	-1.104	-1.099	-1.094	-1.088	-1.081	-1.075	-1.069	-1.062	-1.055	-1.049	-1.041	-1.032	-1.025	-1.018	-1.010	-1.001	-0.994	-0.985	-0.976	-0.968	-0.960	-0.951	-0.942	-0.932	-0.925	-0.918	-0.908	-0.900	-0.891	-0.882	-0.875	-0.866	-0.858	-0.851	-0.842	-0.835	-0.826	-0.819	-0.812	-0.804	-0.798	-0.790	-0.782	-0.775	-0.768	-0.761	-0.754	-0.748	-0.740	-0.734	-0.726	-0.720	-0.714	-0.706	-0.700	-0.694	-0.688	-0.680	-0.674	-0.666	-0.660	-0.654	-0.646	-0.639	-0.631	-0.624	-0.616	-0.610	-0.601	-0.592	-0.585	-0.578	-0.569	-0.559	-0.551	-0.541	-0.531	-0.520	-0.511	-0.501	-0.491	-0.480	-0.469	-0.459	-0.446	-0.434	-0.421	-0.409	-0.396	-0.381	-0.368	-0.354	-0.339	-0.325	-0.309	-0.294	-0.278	-0.261	-0.245	-0.229	-0.211	-0.192	-0.175	-0.156	-0.138	-0.119	-0.101	-0.082	-0.062	-0.044	-0.025	-0.005	0.015	0.035	0.054	0.074	0.094	0.112	0.132	0.152	0.171	0.190	0.209	0.228	0.245	0.264	0.281	0.298	0.314	0.331	0.348	0.361	0.376	0.390	0.405	0.419	0.430	0.442	0.454	0.464	0.474	0.484	0.492	0.501	0.507	0.515	0.521	0.526	0.531	0.535	0.539	0.542	0.545	0.546	0.548	0.548	0.548	0.548	0.545	0.544	0.541	0.539	0.535	0.531	0.528	0.524	0.518	0.512	0.506	0.500	0.494	0.486	0.479	0.471	0.464	0.456	0.448	0.439	0.430	0.422	0.412	0.404	0.395	0.385	0.376	0.366	0.358	0.348	0.339	0.329	0.320	0.310	0.301	0.292	0.282	0.274	0.265	0.256	0.248	0.240	0.231	0.224	0.216	0.209	0.202	0.195	0.189	0.182	0.178	0.171	0.166	0.162	0.156	0.154	0.150	0.146	0.144	0.141	0.140	0.138	0.138	0.136	0.136	0.136	0.138	0.139	0.140	0.142	0.146	0.149	0.152	0.156	0.160	0.164	0.170	0.174	0.180	0.186	0.191	0.198	0.205	0.210	0.218	0.224	0.230	0.238	0.244	0.250	0.258	0.262	0.270	0.275	0.281	0.286	0.292	0.296	0.301	0.305	0.308	0.311	0.314	0.314	0.315	0.315	0.316	0.314	0.312	0.310	0.306	0.301	0.298	0.290	0.285	0.278	0.269	0.260	0.250	0.240	0.228	0.216	0.204	0.191	0.176	0.161	0.148	0.132	0.115	0.098	0.082	0.065	0.046	0.029	0.011	-0.008	-0.025	-0.044	-0.062	-0.080	-0.098	-0.115	-0.132	-0.150	-0.168	-0.184	-0.200	-0.215	-0.230	-0.244	-0.259	-0.272	-0.285	-0.298	-0.308	-0.319	-0.329	-0.338	-0.346	-0.354	-0.361	-0.368	-0.372	-0.378	-0.382	-0.386	-0.389	-0.392	-0.394	-0.394	-0.395	-0.395	-0.394	-0.394	-0.391	-0.390	-0.388	-0.386	-0.384	-0.381	-0.378	-0.375	-0.370	-0.368	-0.364	-0.360	-0.356	-0.352	-0.350	-0.346	-0.342	-0.340	-0.338	-0.334	-0.331	-0.328	-0.326	-0.324	-0.322	-0.320	-0.319	-0.319	-0.318	-0.316	-0.315	-0.315	-0.315	-0.315	-0.316	-0.316	-0.316	-0.318	-0.319	-0.320	-0.322	-0.322	-0.325	-0.326	-0.328	-0.330	-0.332	-0.334	-0.336	-0.339	-0.341	-0.344	-0.345	-0.348	-0.350	-0.352	-0.355	-0.356	-0.360	-0.361	-0.364	-0.368	-0.369	-0.371	-0.374	-0.376	-0.379	-0.381	-0.384	-0.386	-0.389	-0.391	-0.394	-0.395	-0.399	-0.401	-0.402	-0.405	-0.408	-0.409	-0.411	-0.412	-0.415	-0.416	-0.419	-0.420	-0.421	-0.422	-0.424	-0.424	-0.425	-0.425	-0.426	-0.426	-0.426	-0.426	-0.425	-0.425	-0.424	-0.422	-0.422	-0.420	-0.418	-0.415	-0.412	-0.410	-0.406	-0.404	-0.400	-0.395	-0.392	-0.388	-0.384	-0.379	-0.372	-0.368	-0.362	-0.358	-0.351	-0.346	-0.340	-0.334	-0.329	-0.321	-0.316	-0.310	-0.305	-0.299	-0.294	-0.288	-0.282	-0.276	-0.272	-0.268	-0.262	-0.259	-0.255	-0.251	-0.249	-0.248	-0.244	-0.242	-0.241	-0.240	-0.240	-0.240	-0.240	-0.242	-0.242	-0.245	-0.249	-0.252	-0.256	-0.261	-0.266	-0.272	-0.279	-0.285	-0.292	-0.301	-0.310	-0.319	-0.329	-0.340	-0.351	-0.362	-0.375	-0.388	-0.400	-0.414	-0.426	-0.441	-0.455	-0.470	-0.485	-0.500	-0.516	-0.531	-0.548	-0.564	-0.580	-0.596	-0.612	-0.629	-0.645	-0.662	-0.679	-0.695	-0.711	-0.728	-0.744	-0.759	-0.776	-0.791	-0.806	-0.821	-0.836	-0.850	-0.864	-0.876	-0.890	-0.904	-0.916	-0.929	-0.940	-0.951	-0.962	-0.974	-0.984	-0.992	-1.001	-1.010	-1.019	-1.028	-1.035	-1.042	-1.049	-1.056	-1.062	-1.068	-1.074	-1.079	-1.084	-1.089	-1.092	-1.096	-1.100	-1.105	-1.109	-1.111	-1.115	-1.118	-1.120	-1.124	-1.126	-1.129	-1.131	-1.134	-1.138	-1.140	-1.144	-1.148	-1.151	-1.155	-1.158	-1.161	-1.166	-1.171	-1.175	-1.180	-1.185	-1.190	-1.195	-1.200	-1.206	-1.211	-1.219	-1.225	-1.232	-1.239	-1.245	-1.252	-1.260	-1.268	-1.275	-1.282	-1.290	-1.298	-1.306	-1.314	-1.321	-1.330	-1.336	-1.344	-1.352	-1.360	-1.366	-1.374	-1.380	-1.385	-1.391	-1.398	-1.404	-1.408	-1.411	-1.416	-1.419	-1.421	-1.425	-1.426	-1.428	-1.428	-1.428	-1.426	-1.426	-1.424	-1.421	-1.418	-1.414	-1.409	-1.402	-1.396	-1.389	-1.382	-1.374	-1.364	-1.354	-1.342	-1.331	-1.318	-1.305	-1.291	-1.278	-1.262	-1.245	-1.230	-1.212	-1.194	-1.175	-1.156	-1.135	-1.115	-1.094	-1.072	-1.050	-1.026	-1.005	-0.981	-0.955	-0.931	-0.906	-0.880	-0.855	-0.829	-0.802	-0.776	-0.749	-0.722	-0.695	-0.668	-0.641	-0.612	-0.586	-0.558	-0.531	-0.505	-0.479	-0.450	-0.424	-0.398	-0.371	-0.346	-0.320	-0.295	-0.270	-0.245	-0.221	-0.198	-0.175	-0.152	-0.130	-0.109	-0.088	-0.066	-0.046	-0.029	-0.009	0.009	0.028	0.045	0.061	0.076	0.091	0.106	0.121	0.135	0.148	0.160	0.171	0.182	0.194	0.204	0.214	0.222	0.232	0.240	0.248	0.256	0.261	0.269	0.275	0.280	0.285	0.290	0.294	0.298	0.302	0.305	0.309	0.310	0.312	0.314	0.315	0.316	0.316	0.316	0.316	0.315	0.314	0.311	0.309	0.306	0.302	0.299	0.295	0.290	0.285	0.279	0.272	0.265	0.258	0.249	0.240	0.231	0.221	0.211	0.200	0.188	0.175	0.161	0.149	0.135	0.120	0.106	0.090	0.075	0.059	0.042	0.028	0.010	-0.006	-0.024	-0.041	-0.058	-0.074	-0.091	-0.109	-0.126	-0.144	-0.161	-0.178	-0.195	-0.211	-0.228	-0.244	-0.259	-0.274	-0.289	-0.304	-0.318	-0.331	-0.346	-0.359	-0.371	-0.385	-0.398	-0.409	-0.420	-0.431	-0.442	-0.454	-0.464	-0.475	-0.485	-0.495	-0.506	-0.515	-0.526	-0.538	-0.546	-0.558	-0.569	-0.580	-0.591	-0.602	-0.615	-0.628	-0.640	-0.655	-0.668	-0.682	-0.698	-0.714	-0.729	-0.746	-0.764	-0.780	-0.800	-0.819	-0.839	-0.860	-0.880	-0.901	-0.922	-0.945	-0.969	-0.991	-1.016	-1.040	-1.064	-1.089	-1.115	-1.140	-1.165	-1.191	-1.215	-1.242	-1.268	-1.292	-1.318	-1.342	-1.366	-1.391	-1.415	-1.439	-1.461	-1.484	-1.506	-1.526	-1.548	-1.568	-1.585	-1.604	-1.621	-1.638	-1.654	-1.668	-1.682	-1.695	-1.706	-1.718	-1.728	-1.736	-1.745	-1.751	-1.758	-1.761	-1.765	-1.768	-1.769	-1.771	-1.770	-1.769	-1.768	-1.762	-1.759	-1.755	-1.748	-1.741	-1.732	-1.724	-1.715	-1.704	-1.692	-1.680	-1.668	-1.654	-1.639	-1.624	-1.606	-1.590	-1.572	-1.554	-1.535	-1.515	-1.495	-1.474	-1.451	-1.429	-1.406	-1.381	-1.356	-1.331	-1.306	-1.279	-1.251	-1.224	-1.194	-1.164	-1.134	-1.102	-1.071	-1.040	-1.006	-0.972	-0.938	-0.902	-0.866	-0.830	-0.792	-0.755	-0.716	-0.678	-0.638	-0.598	-0.556	-0.515	-0.474	-0.430	-0.386	-0.342	-0.299	-0.254	-0.209	-0.162	-0.116	-0.070	-0.024	0.024	0.071	0.119	0.166	0.215	0.264	0.311	0.360	0.408	0.458	0.505	0.555	0.602	0.651	0.699	0.748	0.795	0.842	0.890	0.936	0.982	1.029	1.074	1.120	1.162	1.208	1.251	1.294	1.336	1.378	1.419	1.459	1.498	1.536	1.574	1.611	1.648	1.682	1.716	1.749	1.781	1.812	1.842	1.872	1.901	1.929	1.954	1.980	2.005	2.026	2.050	2.070	2.090	2.110	2.128	2.145	2.161	2.176	2.190	2.204	2.216	2.228	2.238	2.249	2.258	2.265	2.272	2.280	2.285	2.290	2.295	2.299	2.301	2.304	2.306	2.309	2.310	2.310	2.310	2.310	2.310	2.309	2.308	2.308	2.306	2.304	2.301	2.300	2.299	2.295	2.294	2.291	2.289	2.286	2.282	2.281	2.279	2.276	2.275	2.272	2.271	2.269	2.268	2.265	2.264	2.262	2.260	2.259	2.258	2.256	2.255	2.254	2.254	2.252	2.251	2.250	2.249	2.249	2.246	2.245	2.244	2.244	2.242	2.241	2.239	2.238	2.235	2.234	2.230	2.228	2.226	2.222	2.219	2.215	2.212	2.208	2.204	2.199	2.195	2.190	2.185	2.179	2.172	2.166	2.160	2.154	2.146	2.140	2.132	2.124	2.116	2.109	2.100	2.092	2.084	2.075	2.066	2.058	2.050	2.040	2.031	2.022	2.014	2.005	1.998	1.989	1.980	1.972	1.964	1.956	1.948	1.940	1.932	1.925	1.918	1.910	1.904	1.898	1.890	1.884	1.879	1.872	1.866	1.861	1.856	1.851	1.845	1.842	1.838	1.832	1.828	1.824	1.821	1.816	1.812	1.809	1.804	1.800	1.796	1.791	1.788	1.782	1.779	1.774	1.768	1.762	1.756	1.750	1.744	1.738	1.731	1.725	1.716	1.709	1.700	1.691	1.682	1.672	1.664	1.652	1.641	1.630	1.619	1.605	1.592	1.580	1.566	1.552	1.538	1.522	1.508	1.491	1.475	1.459	1.442	1.426	1.409	1.390	1.372	1.355	1.338	1.320	1.301	1.282	1.265	1.246	1.229	1.209	1.191	1.174	1.155	1.139	1.120	1.104	1.086	1.070	1.052	1.038	1.021	1.005	0.990	0.975	0.960	0.946	0.932	0.919	0.906	0.894	0.881	0.869	0.856	0.846	0.836	0.825	0.815	0.805	0.795	0.786	0.776	0.768	0.760	0.751	0.742	0.736	0.728	0.721	0.715	0.708	0.701	0.695	0.689	0.684	0.676	0.671	0.666	0.661	0.655	0.650	0.645	0.641	0.635	0.631	0.628	0.622	0.619	0.615	0.610	0.608	0.604	0.600	0.598	0.594	0.591	0.589	0.585	0.584	0.581	0.579	0.578	0.576	0.574	0.572	0.571	0.571	0.570	0.570	0.569	0.569	0.569	0.570	0.570	0.571	0.571	0.574	0.574	0.575	0.578	0.580	0.581	0.584	0.585	0.589	0.591	0.594	0.598	0.599	0.602	0.605	0.610	0.614	0.616	0.620	0.622	0.628	0.631	0.635	0.639	0.642	0.646	0.650	0.654	0.658	0.660	0.664	0.666	0.671	0.674	0.676	0.679	0.681	0.684	0.686	0.688	0.690	0.691	0.692	0.694	0.694	0.695	0.694	0.692	0.692	0.691	0.690	0.688	0.685	0.682	0.679	0.675	0.670	0.665	0.660	0.654	0.649	0.640	0.634	0.626	0.616	0.608	0.598	0.588	0.576	0.565	0.552	0.541	0.528	0.515	0.500	0.485	0.469	0.454	0.438	0.420	0.402	0.385	0.366	0.348	0.328	0.308	0.288	0.268	0.246	0.224	0.202	0.180	0.158	0.135	0.111	0.086	0.062	0.038	0.012	-0.011	-0.038	-0.064	-0.089	-0.115	-0.141	-0.169	-0.195	-0.222	-0.249	-0.276	-0.304	-0.330	-0.359	-0.386	-0.414	-0.442	-0.470	-0.498	-0.526	-0.555	-0.582	-0.611	-0.640	-0.669	-0.698	-0.726	-0.755	-0.782	-0.811	-0.840	-0.869	-0.898	-0.926	-0.955	-0.982	-1.011	-1.039	-1.066	-1.095	-1.122	-1.151	-1.179	-1.206	-1.234	-1.261	-1.289	-1.315	-1.341	-1.368	-1.394	-1.420	-1.446	-1.471	-1.496	-1.520	-1.545	-1.568	-1.592	-1.615	-1.638	-1.659	-1.680	-1.701	-1.721	-1.741	-1.761	-1.780	-1.799	-1.816	-1.832	-1.849	-1.865	-1.880	-1.895	-1.909	-1.921	-1.932	-1.945	-1.956	-1.966	-1.974	-1.984	-1.991	-1.998	-2.004	-2.009	-2.014	-2.018	-2.021	-2.022	-2.025	-2.026	-2.026	-2.026	-2.025	-2.022	-2.021	-2.018	-2.015	-2.010	-2.005	-2.000	-1.994	-1.988	-1.981	-1.974	-1.968	-1.960	-1.952	-1.945	-1.936	-1.928	-1.919	-1.909	-1.900	-1.891	-1.881	-1.872	-1.864	-1.854	-1.845	-1.835	-1.826	-1.818	-1.809	-1.800	-1.792	-1.785	-1.776	-1.769	-1.761	-1.755	-1.748	-1.740	-1.734	-1.728	-1.722	-1.716	-1.710	-1.704	-1.699	-1.694	-1.689	-1.684	-1.680	-1.674	-1.669	-1.665	-1.660	-1.656	-1.651	-1.645	-1.640	-1.635	-1.630	-1.624	-1.618	-1.612	-1.605	-1.599	-1.590	-1.582	-1.574	-1.565	-1.556	-1.546	-1.535	-1.524	-1.512	-1.501	-1.489	-1.475	-1.461	-1.445	-1.431	-1.415	-1.399	-1.382	-1.365	-1.348	-1.330	-1.310	-1.291	-1.272	-1.251	-1.231	-1.211	-1.190	-1.169	-1.148	-1.126	-1.104	-1.081	-1.060	-1.039	-1.015	-0.994	-0.971	-0.950	-0.929	-0.908	-0.885	-0.865	-0.844	-0.822	-0.802	-0.782	-0.764	-0.744	-0.724	-0.706	-0.689	-0.670	-0.652	-0.635	-0.619	-0.602	-0.586	-0.572	-0.556	-0.542	-0.528	-0.514	-0.499	-0.486	-0.474	-0.460	-0.448	-0.435	-0.424	-0.411	-0.400	-0.389	-0.379	-0.368	-0.356	-0.345	-0.335	-0.325	-0.314	-0.304	-0.294	-0.284	-0.274	-0.264	-0.254	-0.244	-0.235	-0.225	-0.215	-0.205	-0.198	-0.188	-0.179	-0.169	-0.160	-0.151	-0.142	-0.134	-0.126	-0.119	-0.111	-0.104	-0.095	-0.089	-0.081	-0.075	-0.069	-0.062	-0.058	-0.051	-0.048	-0.041	-0.036	-0.032	-0.029	-0.025	-0.022	-0.019	-0.018	-0.014	-0.012	-0.011	-0.010	-0.009	-0.008	-0.009	-0.008	-0.009	-0.009	-0.010	-0.011	-0.012	-0.014	-0.016	-0.018	-0.020	-0.022	-0.025	-0.029	-0.032	-0.035	-0.039	-0.042	-0.046	-0.050	-0.054	-0.058	-0.061	-0.065	-0.070	-0.075	-0.079	-0.084	-0.089	-0.094	-0.099	-0.104	-0.108	-0.114	-0.119	-0.122	-0.128	-0.132	-0.138	-0.144	-0.149	-0.154	-0.159	-0.164	-0.169	-0.174	-0.180	-0.185	-0.191	-0.196	-0.201	-0.206	-0.211	-0.218	-0.222	-0.229	-0.234	-0.238	-0.244	-0.248	-0.252	-0.258	-0.264	-0.268	-0.274	-0.278	-0.281	-0.286	-0.291	-0.295	-0.299	-0.302	-0.306	-0.309	-0.312	-0.316	-0.319	-0.321	-0.324	-0.328	-0.329	-0.331	-0.334	-0.334	-0.335	-0.335	-0.338	-0.338	-0.338	-0.338	-0.336	-0.335	-0.335	-0.332	-0.332	-0.330	-0.328	-0.328	-0.324	-0.321	-0.320	-0.316	-0.312	-0.310	-0.306	-0.304	-0.299	-0.295	-0.291	-0.288	-0.284	-0.279	-0.276	-0.272	-0.268	-0.264	-0.260	-0.258	-0.254	-0.250	-0.246	-0.244	-0.241	-0.239	-0.236	-0.235	-0.234	-0.231	-0.230	-0.230	-0.230	-0.230	-0.230	-0.231	-0.232	-0.235	-0.236	-0.239	-0.241	-0.245	-0.248	-0.251	-0.256	-0.261	-0.265	-0.271	-0.276	-0.282	-0.288	-0.294	-0.301	-0.308	-0.315	-0.322	-0.329	-0.336	-0.342	-0.350	-0.358	-0.366	-0.372	-0.380	-0.388	-0.395	-0.402	-0.409	-0.415	-0.422	-0.429	-0.435	-0.442	-0.448	-0.454	-0.458	-0.462	-0.469	-0.472	-0.478	-0.480	-0.484	-0.486	-0.491	-0.494	-0.496	-0.499	-0.500	-0.500	-0.502	-0.504	-0.504	-0.504	-0.504	-0.502	-0.502	-0.502	-0.501	-0.500	-0.498	-0.496	-0.495	-0.494	-0.492	-0.490	-0.489	-0.486	-0.484	-0.481	-0.480	-0.479	-0.476	-0.474	-0.472	-0.471	-0.470	-0.470	-0.469	-0.469	-0.468	-0.466	-0.468	-0.468	-0.469	-0.469	-0.471	-0.474	-0.475	-0.478	-0.480	-0.484	-0.488	-0.491	-0.495	-0.500	-0.505	-0.511	-0.516	-0.522	-0.529	-0.536	-0.544	-0.550	-0.558	-0.566	-0.574	-0.582	-0.591	-0.599	-0.608	-0.618	-0.625	-0.635	-0.642	-0.652	-0.660	-0.669	-0.678	-0.685	-0.692	-0.701	-0.709	-0.716	-0.721	-0.729	-0.735	-0.741	-0.745	-0.750	-0.754	-0.759	-0.761	-0.764	-0.766	-0.768	-0.769	-0.769	-0.769	-0.768	-0.766	-0.765	-0.762	-0.759	-0.756	-0.751	-0.748	-0.742	-0.738	-0.731	-0.725	-0.718	-0.710	-0.702	-0.695	-0.688	-0.679	-0.669	-0.661	-0.651	-0.642	-0.631	-0.622	-0.612	-0.602	-0.592	-0.581	-0.571	-0.560	-0.550	-0.540	-0.529	-0.519	-0.507	-0.496	-0.486	-0.475	-0.464	-0.454	-0.442	-0.431	-0.421	-0.410	-0.399	-0.389	-0.378	-0.366	-0.356	-0.345	-0.334	-0.322	-0.312	-0.301	-0.289	-0.279	-0.268	-0.256	-0.245	-0.234	-0.224	-0.211	-0.200	-0.189	-0.178	-0.168	-0.158	-0.145	-0.136	-0.125	-0.114	-0.104	-0.094	-0.085	-0.075	-0.065	-0.056	-0.046	-0.039	-0.030	-0.022	-0.014	-0.006	0.000	0.008	0.012	0.018	0.022	0.029	0.031	0.035	0.040	0.041	0.044	0.045	0.048	0.049	0.049	0.048	0.048	0.046	0.044	0.044	0.041	0.038	0.035	0.031	0.028	0.024	0.019	0.015	0.011	0.005	0.000	-0.005	-0.010	-0.016	-0.021	-0.028	-0.032	-0.038	-0.044	-0.048	-0.052	-0.058	-0.061	-0.066	-0.069	-0.071	-0.075	-0.076	-0.078	-0.079	-0.080	-0.079	-0.080	-0.079	-0.075	-0.074	-0.070	-0.066	-0.061	-0.056	-0.050	-0.042	-0.035	-0.026	-0.018	-0.006	0.005	0.016	0.029	0.041	0.055	0.070	0.085	0.102	0.119	0.136	0.155	0.174	0.192	0.212	0.234	0.255	0.276	0.298	0.320	0.342	0.365	0.389	0.411	0.435	0.458	0.481	0.505	0.529	0.551	0.576	0.599	0.621	0.644	0.666	0.689	0.710	0.731	0.752	0.772	0.792	0.811	0.830	0.848	0.865	0.882	0.899	0.914	0.928	0.941	0.955	0.968	0.979	0.990	1.000	1.010	1.018	1.025	1.032	1.038	1.044	1.048	1.051	1.054	1.056	1.058	1.059	1.059	1.058	1.058	1.055	1.051	1.049	1.045	1.040	1.036	1.030	1.025	1.019	1.011	1.004	0.998	0.989	0.981	0.971	0.962	0.952	0.944	0.934	0.925	0.914	0.904	0.894	0.881	0.871	0.860	0.850	0.840	0.829	0.818	0.806	0.796	0.785	0.775	0.765	0.754	0.744	0.735	0.725	0.715	0.708	0.699	0.689	0.681	0.672	0.666	0.659	0.652	0.646	0.640	0.634	0.629	0.624	0.620	0.616	0.612	0.610	0.606	0.605	0.604	0.602	0.602	0.602	0.602	0.604	0.605	0.606	0.609	0.612	0.615	0.619	0.622	0.626	0.631	0.636	0.641	0.646	0.652	0.659	0.665	0.670	0.678	0.685	0.692	0.699	0.706	0.715	0.721	0.730	0.739	0.746	0.755	0.762	0.770	0.779	0.786	0.794	0.802	0.810	0.818	0.826	0.834	0.841	0.849	0.855	0.864	0.870	0.876	0.882	0.891	0.898	0.904	0.910	0.915	0.921	0.928	0.934	0.940	0.945	0.951	0.956	0.962	0.969	0.972	0.978	0.984	0.989	0.995	0.999	1.004	1.010	1.015	1.020	1.026	1.031	1.038	1.044	1.049	1.055	1.061	1.068	1.074	1.080	1.089	1.095	1.102	1.110	1.118	1.125	1.132	1.142	1.150	1.159	1.168	1.176	1.185	1.196	1.205	1.215	1.226	1.235	1.246	1.258	1.268	1.279	1.290	1.300	1.311	1.322	1.334	1.345	1.356	1.368	1.379	1.389	1.400	1.411	1.421	1.431	1.441	1.451	1.461	1.470	1.480	1.488	1.498	1.505	1.514	1.520	1.528	1.534	1.541	1.548	1.554	1.559	1.564	1.569	1.574	1.579	1.584	1.586	1.590	1.594	1.598	1.600	1.604	1.606	1.609	1.611	1.612	1.615	1.618	1.619	1.621	1.625	1.628	1.630	1.632	1.635	1.638	1.641	1.644	1.648	1.651	1.656	1.659	1.662	1.668	1.672	1.676	1.681	1.686	1.691	1.696	1.701	1.706	1.711	1.718	1.721	1.728	1.731	1.735	1.740	1.744	1.749	1.751	1.755	1.759	1.760	1.762	1.764	1.765	1.765	1.765	1.765	1.764	1.761	1.758	1.754	1.749	1.745	1.739	1.732	1.725	1.718	1.709	1.699	1.690	1.679	1.668	1.655	1.642	1.629	1.616	1.601	1.588	1.572	1.558	1.541	1.526	1.510	1.494	1.476	1.460	1.442	1.426	1.410	1.394	1.378	1.361	1.346	1.330	1.315	1.299	1.284	1.269	1.255	1.241	1.228	1.215	1.204	1.191	1.180	1.170	1.159	1.149	1.140	1.131	1.124	1.115	1.108	1.101	1.094	1.088	1.081	1.076	1.070	1.066	1.061	1.058	1.054	1.050	1.048	1.045	1.041	1.039	1.036	1.034	1.031	1.029	1.028	1.025	1.022	1.021	1.020	1.018	1.016	1.015	1.012	1.011	1.008	1.006	1.005	1.002	1.001	1.000	0.999	0.996	0.995	0.992	0.991	0.988	0.986	0.984	0.982	0.980	0.978	0.975	0.974	0.971	0.969	0.966	0.962	0.961	0.958	0.954	0.951	0.949	0.944	0.941	0.938	0.932	0.929	0.925	0.920	0.915	0.910	0.906	0.900	0.894	0.888	0.882	0.875	0.869	0.860	0.854	0.846	0.838	0.829	0.820	0.810	0.801	0.792	0.781	0.771	0.761	0.750	0.740	0.728	0.716	0.705	0.694	0.681	0.670	0.658	0.646	0.634	0.622	0.611	0.599	0.586	0.575	0.564	0.552	0.541	0.530	0.520	0.509	0.498	0.489	0.479	0.469	0.461	0.452	0.444	0.436	0.430	0.422	0.416	0.410	0.405	0.399	0.395	0.390	0.388	0.384	0.381	0.379	0.376	0.374	0.372	0.371	0.370	0.369	0.368	0.369	0.368	0.369	0.369	0.369	0.369	0.369	0.369	0.369	0.369	0.369	0.368	0.368	0.366	0.365	0.364	0.361	0.360	0.356	0.354	0.350	0.346	0.341	0.336	0.331	0.325	0.319	0.312	0.305	0.296	0.288	0.280	0.271	0.261	0.250	0.240	0.229	0.219	0.208	0.196	0.184	0.171	0.159	0.148	0.135	0.121	0.110	0.096	0.084	0.071	0.061	0.049	0.038	0.026	0.016	0.006	-0.004	-0.012	-0.021	-0.029	-0.035	-0.042	-0.048	-0.052	-0.056	-0.060	-0.062	-0.065	-0.065	-0.066	-0.064	-0.064	-0.061	-0.056	-0.054	-0.049	-0.044	-0.038	-0.030	-0.022	-0.015	-0.006	0.004	0.015	0.024	0.035	0.046	0.059	0.070	0.082	0.096	0.109	0.121	0.134	0.148	0.160	0.174	0.186	0.199	0.211	0.224	0.235	0.246	0.259	0.269	0.280	0.290	0.300	0.309	0.318	0.326	0.334	0.341	0.348	0.355	0.360	0.365	0.370	0.374	0.379	0.381	0.384	0.386	0.389	0.391	0.392	0.392	0.394	0.394	0.392	0.394	0.392	0.392	0.391	0.391	0.389	0.389	0.388	0.388	0.386	0.386	0.385	0.384	0.384	0.384	0.382	0.384	0.384	0.384	0.384	0.385	0.385	0.386	0.389	0.390	0.392	0.395	0.398	0.400	0.402	0.406	0.410	0.414	0.416	0.421	0.425	0.430	0.434	0.438	0.442	0.448	0.452	0.458	0.462	0.466	0.471	0.478	0.482	0.488	0.491	0.498	0.501	0.506	0.511	0.515	0.520	0.524	0.529	0.534	0.536	0.541	0.545	0.549	0.552	0.556	0.560	0.562	0.566	0.569	0.571	0.575	0.578	0.580	0.581	0.582	0.585	0.588	0.589	0.591	0.591	0.592	0.592	0.595	0.595	0.595	0.594	0.594	0.594	0.592	0.590	0.590	0.588	0.585	0.582	0.580	0.576	0.572	0.568	0.564	0.558	0.552	0.548	0.540	0.534	0.526	0.518	0.510	0.500	0.491	0.480	0.470	0.459	0.448	0.434	0.422	0.409	0.395	0.381	0.366	0.350	0.335	0.319	0.302	0.285	0.268	0.250	0.231	0.212	0.194	0.174	0.154	0.135	0.114	0.094	0.075	0.054	0.032	0.011	-0.009	-0.030	-0.050	-0.072	-0.094	-0.115	-0.134	-0.155	-0.178	-0.198	-0.218	-0.239	-0.259	-0.280	-0.299	-0.319	-0.340	-0.359	-0.379	-0.398	-0.418	-0.436	-0.455	-0.474	-0.491	-0.510	-0.528	-0.545	-0.561	-0.579	-0.595	-0.611	-0.629	-0.645	-0.660	-0.675	-0.690	-0.705	-0.720	-0.735	-0.749	-0.762	-0.776	-0.790	-0.804	-0.816	-0.829	-0.842	-0.854	-0.866	-0.878	-0.889	-0.900	-0.911	-0.922	-0.932	-0.942	-0.954	-0.962	-0.972	-0.980	-0.990	-0.998	-1.006	-1.014	-1.021	-1.029	-1.035	-1.042	-1.048	-1.054	-1.060	-1.065	-1.070	-1.075	-1.079	-1.082	-1.086	-1.089	-1.091	-1.094	-1.096	-1.098	-1.099	-1.100	-1.100	-1.099	-1.100	-1.099	-1.096	-1.094	-1.092	-1.089	-1.088	-1.082	-1.079	-1.074	-1.069	-1.064	-1.059	-1.052	-1.045	-1.039	-1.032	-1.025	-1.016	-1.008	-1.000	-0.991	-0.981	-0.972	-0.962	-0.952	-0.942	-0.932	-0.921	-0.910	-0.899	-0.889	-0.878	-0.866	-0.855	-0.845	-0.834	-0.821	-0.811	-0.800	-0.789	-0.778	-0.766	-0.756	-0.745	-0.735	-0.725	-0.715	-0.706	-0.698	-0.688	-0.679	-0.670	-0.662	-0.655	-0.648	-0.641	-0.635	-0.628	-0.622	-0.618	-0.612	-0.608	-0.605	-0.601	-0.598	-0.594	-0.591	-0.589	-0.586	-0.586	-0.585	-0.584	-0.582	-0.582	-0.581	-0.581	-0.582	-0.582	-0.585	-0.585	-0.586	-0.589	-0.590	-0.591	-0.595	-0.596	-0.600	-0.602	-0.606	-0.609	-0.611	-0.615	-0.620	-0.624	-0.628	-0.631	-0.635	-0.640	-0.645	-0.649	-0.654	-0.659	-0.664	-0.669	-0.674	-0.679	-0.685	-0.690	-0.696	-0.702	-0.709	-0.715	-0.721	-0.728	-0.735	-0.742	-0.749	-0.756	-0.764	-0.770	-0.778	-0.785	-0.792	-0.799	-0.808	-0.814	-0.822	-0.829	-0.836	-0.842	-0.849	-0.856	-0.862	-0.869	-0.875	-0.881	-0.888	-0.892	-0.898	-0.902	-0.906	-0.911	-0.915	-0.918	-0.921	-0.922	-0.926	-0.928	-0.929	-0.930	-0.931	-0.931	-0.931	-0.931	-0.930	-0.928	-0.925	-0.924	-0.920	-0.918	-0.915	-0.910	-0.906	-0.901	-0.896	-0.892	-0.886	-0.881	-0.875	-0.869	-0.862	-0.856	-0.850	-0.842	-0.836	-0.829	-0.821	-0.814	-0.808	-0.800	-0.791	-0.784	-0.776	-0.769	-0.761	-0.752	-0.745	-0.738	-0.729	-0.722	-0.715	-0.706	-0.699	-0.691	-0.684	-0.675	-0.668	-0.660	-0.654	-0.645	-0.639	-0.630	-0.622	-0.615	-0.608	-0.601	-0.592	-0.585	-0.578	-0.570	-0.562	-0.555	-0.548	-0.540	-0.534	-0.525	-0.518	-0.511	-0.504	-0.495	-0.488	-0.480	-0.472	-0.465	-0.458	-0.450	-0.442	-0.434	-0.426	-0.419	-0.410	-0.402	-0.395	-0.386	-0.379	-0.371	-0.362	-0.352	-0.345	-0.338	-0.329	-0.321	-0.311	-0.302	-0.294	-0.285	-0.275	-0.265	-0.256	-0.246	-0.236	-0.226	-0.215	-0.205	-0.194	-0.182	-0.171	-0.160	-0.148	-0.135	-0.122	-0.110	-0.096	-0.084	-0.069	-0.055	-0.041	-0.026	-0.012	0.002	0.018	0.034	0.048	0.064	0.080	0.095	0.111	0.128	0.142	0.159	0.175	0.191	0.208	0.222	0.238	0.254	0.269	0.284	0.298	0.314	0.328	0.341	0.355	0.368	0.380	0.392	0.405	0.416	0.426	0.438	0.446	0.455	0.464	0.472	0.480	0.486	0.492	0.500	0.505	0.509	0.512	0.515	0.519	0.521	0.522	0.524	0.524	0.524	0.522	0.522	0.520	0.519	0.516	0.512	0.509	0.505	0.500	0.495	0.489	0.484	0.479	0.471	0.464	0.456	0.449	0.441	0.432	0.425	0.416	0.406	0.399	0.389	0.380	0.370	0.360	0.350	0.340	0.329	0.319	0.308	0.298	0.288	0.278	0.265	0.255	0.244	0.232	0.222	0.212	0.201	0.190	0.180	0.169	0.159	0.149	0.139	0.129	0.120	0.110	0.101	0.091	0.084	0.075	0.068	0.059	0.051	0.045	0.038	0.031	0.026	0.020	0.015	0.011	0.006	0.002	-0.001	-0.004	-0.006	-0.009	-0.009	-0.011	-0.011	-0.011	-0.010	-0.010	-0.009	-0.008	-0.005	-0.004	-0.001	0.001	0.005	0.008	0.011	0.014	0.016	0.020	0.024	0.026	0.030	0.034	0.036	0.040	0.042	0.045	0.048	0.049	0.051	0.052	0.054	0.054	0.052	0.051	0.049	0.048	0.044	0.040	0.036	0.030	0.025	0.018	0.010	0.002	-0.008	-0.018	-0.029	-0.040	-0.051	-0.065	-0.079	-0.092	-0.109	-0.124	-0.140	-0.156	-0.174	-0.191	-0.210	-0.228	-0.248	-0.268	-0.286	-0.306	-0.325	-0.346	-0.366	-0.385	-0.405	-0.425	-0.442	-0.462	-0.481	-0.500	-0.519	-0.535	-0.554	-0.570	-0.585	-0.601	-0.616	-0.630	-0.642	-0.656	-0.668	-0.679	-0.689	-0.698	-0.708	-0.715	-0.721	-0.728	-0.732	-0.738	-0.741	-0.744	-0.746	-0.748	-0.750	-0.750	-0.750	-0.749	-0.748	-0.745	-0.742	-0.740	-0.736	-0.734	-0.729	-0.724	-0.719	-0.715	-0.709	-0.704	-0.699	-0.692	-0.688	-0.681	-0.675	-0.670	-0.664	-0.658	-0.652	-0.646	-0.641	-0.635	-0.630	-0.625	-0.619	-0.615	-0.610	-0.605	-0.600	-0.598	-0.592	-0.590	-0.586	-0.582	-0.579	-0.576	-0.574	-0.571	-0.569	-0.566	-0.564	-0.564	-0.561	-0.560	-0.558	-0.558	-0.556	-0.556	-0.555	-0.555	-0.554	-0.552	-0.554	-0.554	-0.552	-0.552	-0.551	-0.552	-0.552	-0.552	-0.554	-0.555	-0.554	-0.555	-0.556	-0.555	-0.556	-0.556	-0.556	-0.558	-0.558	-0.558	-0.559	-0.559	-0.558	-0.558	-0.558	-0.556	-0.555	-0.554	-0.554	-0.551	-0.550	-0.548	-0.545	-0.542	-0.539	-0.536	-0.532	-0.528	-0.522	-0.519	-0.514	-0.507	-0.502	-0.495	-0.489	-0.480	-0.474	-0.466	-0.458	-0.449	-0.440	-0.431	-0.420	-0.410	-0.400	-0.390	-0.379	-0.366	-0.355	-0.345	-0.332	-0.320	-0.309	-0.298	-0.285	-0.272	-0.261	-0.250	-0.239	-0.226	-0.215	-0.204	-0.194	-0.184	-0.174	-0.164	-0.155	-0.148	-0.139	-0.132	-0.125	-0.120	-0.115	-0.110	-0.106	-0.102	-0.100	-0.099	-0.098	-0.096	-0.098	-0.099	-0.101	-0.105	-0.109	-0.114	-0.120	-0.126	-0.134	-0.142	-0.151	-0.161	-0.171	-0.182	-0.195	-0.209	-0.221	-0.236	-0.251	-0.266	-0.282	-0.299	-0.316	-0.334	-0.352	-0.370	-0.390	-0.409	-0.428	-0.448	-0.468	-0.488	-0.506	-0.528	-0.548	-0.568	-0.588	-0.608	-0.628	-0.648	-0.668	-0.686	-0.705	-0.724	-0.741	-0.760	-0.778	-0.795	-0.812	-0.829	-0.845	-0.861	-0.876	-0.891	-0.905	-0.920	-0.932	-0.945	-0.958	-0.970	-0.981	-0.992	-1.004	-1.012	-1.022	-1.032	-1.041	-1.049	-1.056	-1.065	-1.071	-1.078	-1.084	-1.090	-1.095	-1.100	-1.106	-1.111	-1.115	-1.119	-1.122	-1.128	-1.131	-1.135	-1.139	-1.142	-1.146	-1.149	-1.152	-1.156	-1.159	-1.162	-1.166	-1.170	-1.174	-1.176	-1.181	-1.185	-1.190	-1.194	-1.198	-1.202	-1.209	-1.214	-1.219	-1.222	-1.229	-1.235	-1.241	-1.248	-1.254	-1.260	-1.268	-1.275	-1.281	-1.289	-1.296	-1.304	-1.311	-1.320	-1.328	-1.336	-1.342	-1.351	-1.360	-1.368	-1.376	-1.385	-1.392	-1.401	-1.409	-1.416	-1.424	-1.431	-1.438	-1.444	-1.450	-1.456	-1.461	-1.468	-1.472	-1.478	-1.480	-1.484	-1.486	-1.489	-1.490	-1.492	-1.492	-1.491	-1.491	-1.490	-1.489	-1.485	-1.482	-1.479	-1.472	-1.469	-1.462	-1.454	-1.448	-1.439	-1.430	-1.419	-1.409	-1.398	-1.386	-1.374	-1.360	-1.346	-1.331	-1.316	-1.301	-1.284	-1.266	-1.249	-1.230	-1.211	-1.191	-1.171	-1.151	-1.130	-1.108	-1.085	-1.064	-1.040	-1.018	-0.992	-0.969	-0.944	-0.919	-0.894	-0.868	-0.842	-0.816	-0.790	-0.764	-0.738	-0.711	-0.684	-0.658	-0.631	-0.604	-0.578	-0.551	-0.525	-0.499	-0.472	-0.446	-0.420	-0.395	-0.370	-0.345	-0.320	-0.296	-0.271	-0.249	-0.225	-0.201	-0.179	-0.158	-0.136	-0.114	-0.094	-0.075	-0.054	-0.036	-0.016	0.001	0.019	0.035	0.051	0.066	0.082	0.095	0.110	0.122	0.135	0.148	0.159	0.170	0.180	0.190	0.199	0.208	0.216	0.224	0.231	0.236	0.242	0.249	0.254	0.258	0.261	0.266	0.269	0.271	0.272	0.275	0.275	0.276	0.276	0.275	0.274	0.271	0.270	0.266	0.264	0.260	0.255	0.250	0.245	0.238	0.231	0.224	0.215	0.205	0.198	0.186	0.176	0.164	0.151	0.139	0.125	0.111	0.096	0.081	0.066	0.049	0.032	0.015	-0.002	-0.021	-0.040	-0.059	-0.078	-0.098	-0.118	-0.136	-0.158	-0.178	-0.198	-0.218	-0.239	-0.259	-0.279	-0.300	-0.320	-0.339	-0.359	-0.379	-0.398	-0.416	-0.434	-0.452	-0.470	-0.488	-0.504	-0.520	-0.536	-0.552	-0.566	-0.581	-0.596	-0.609	-0.622	-0.635	-0.649	-0.660	-0.671	-0.682	-0.694	-0.706	-0.716	-0.728	-0.739	-0.749	-0.760	-0.770	-0.781	-0.792	-0.804	-0.815	-0.826	-0.838	-0.850	-0.864	-0.876	-0.889	-0.902	-0.918	-0.931	-0.948	-0.964	-0.980	-0.998	-1.015	-1.032	-1.051	-1.070	-1.090	-1.110	-1.131	-1.151	-1.174	-1.195	-1.218	-1.241	-1.264	-1.288	-1.311	-1.335	-1.358	-1.382	-1.406	-1.430	-1.455	-1.478	-1.502	-1.526	-1.549	-1.571	-1.595	-1.616	-1.638	-1.659	-1.680	-1.700	-1.720	-1.739	-1.756	-1.774	-1.790	-1.806	-1.822	-1.836	-1.850	-1.862	-1.874	-1.884	-1.894	-1.904	-1.911	-1.919	-1.924	-1.929	-1.932	-1.935	-1.936	-1.936	-1.938	-1.935	-1.934	-1.930	-1.925	-1.919	-1.912	-1.905	-1.898	-1.888	-1.876	-1.866	-1.852	-1.840	-1.825	-1.810	-1.792	-1.776	-1.756	-1.739	-1.716	-1.696	-1.674	-1.651	-1.626	-1.600	-1.575	-1.549	-1.520	-1.492	-1.461	-1.431	-1.399	-1.368	-1.332	-1.299	-1.264	-1.228	-1.190	-1.152	-1.114	-1.074	-1.032	-0.992	-0.949	-0.906	-0.862	-0.818	-0.772	-0.726	-0.680	-0.632	-0.585	-0.538	-0.488	-0.439	-0.389	-0.338	-0.286	-0.236	-0.185	-0.131	-0.080	-0.028	0.026	0.078	0.131	0.185	0.238	0.290	0.342	0.396	0.448	0.500	0.551	0.604	0.656	0.706	0.758	0.806	0.856	0.905	0.952	1.001	1.049	1.094	1.140	1.185	1.228	1.271	1.312	1.354	1.394	1.434	1.470	1.509	1.544	1.579	1.612	1.645	1.678	1.708	1.738	1.765	1.791	1.819	1.842	1.866	1.889	1.909	1.929	1.949	1.966	1.984	1.999	2.014	2.027	2.039	2.051	2.061	2.071	2.080	2.089	2.095	2.100	2.106	2.110	2.115	2.118	2.120	2.124	2.124	2.124	2.125	2.124	2.124	2.122	2.121	2.119	2.116	2.114	2.112	2.109	2.106	2.104	2.101	2.098	2.094	2.092	2.089	2.085	2.084	2.080	2.079	2.075	2.074	2.071	2.070	2.068	2.066	2.064	2.064	2.062	2.062	2.062	2.061	2.061	2.061	2.061	2.062	2.062	2.064	2.065	2.066	2.066	2.068	2.070	2.070	2.071	2.072	2.074	2.075	2.075	2.076	2.078	2.078	2.079	2.079	2.078	2.076	2.076	2.075	2.074	2.071	2.070	2.068	2.064	2.060	2.056	2.052	2.046	2.042	2.036	2.031	2.024	2.018	2.011	2.002	1.995	1.988	1.979	1.970	1.961	1.952	1.941	1.931	1.921	1.911	1.901	1.890	1.880	1.870	1.860	1.849	1.838	1.828	1.816	1.806	1.796	1.786	1.776	1.766	1.758	1.749	1.740	1.731	1.722	1.714	1.705	1.698	1.690	1.682	1.675	1.670	1.664	1.658	1.651	1.646	1.641	1.636	1.631	1.628	1.622	1.619	1.615	1.611	1.609	1.605	1.602	1.598	1.595	1.591	1.589	1.585	1.582	1.580	1.575	1.571	1.569	1.565	1.560	1.556	1.552	1.548	1.542	1.538	1.531	1.525	1.520	1.512	1.506	1.499	1.491	1.484	1.474	1.466	1.456	1.446	1.438	1.426	1.415	1.405	1.392	1.381	1.369	1.356	1.341	1.329	1.315	1.300	1.286	1.270	1.256	1.240	1.225	1.209	1.192	1.178	1.160	1.144	1.126	1.109	1.091	1.075	1.058	1.040	1.022	1.005	0.988	0.970	0.952	0.935	0.918	0.900	0.882	0.865	0.848	0.830	0.812	0.798	0.780	0.762	0.748	0.730	0.715	0.698	0.682	0.668	0.651	0.636	0.621	0.606	0.591	0.578	0.562	0.548	0.534	0.520	0.507	0.492	0.480	0.468	0.455	0.441	0.429	0.418	0.405	0.394	0.382	0.370	0.360	0.350	0.338	0.329	0.319	0.308	0.299	0.290	0.279	0.270	0.262	0.254	0.245	0.238	0.231	0.222	0.215	0.210	0.202	0.196	0.191	0.185	0.180	0.176	0.171	0.168	0.164	0.160	0.158	0.154	0.151	0.150	0.149	0.148	0.148	0.146	0.146	0.146	0.148	0.150	0.151	0.152	0.155	0.159	0.162	0.165	0.170	0.174	0.179	0.184	0.191	0.196	0.202	0.210	0.218	0.225	0.231	0.239	0.248	0.256	0.265	0.274	0.284	0.292	0.302	0.311	0.321	0.330	0.340	0.350	0.359	0.369	0.379	0.389	0.398	0.406	0.415	0.424	0.432	0.440	0.449	0.455	0.462	0.469	0.474	0.480	0.485	0.488	0.492	0.495	0.498	0.499	0.501	0.501	0.502	0.500	0.500	0.498	0.494	0.490	0.486	0.481	0.474	0.468	0.460	0.451	0.442	0.432	0.421	0.410	0.398	0.385	0.371	0.356	0.341	0.326	0.310	0.292	0.275	0.258	0.238	0.220	0.200	0.180	0.159	0.138	0.116	0.095	0.072	0.050	0.026	0.004	-0.020	-0.044	-0.069	-0.092	-0.118	-0.142	-0.168	-0.192	-0.218	-0.244	-0.269	-0.295	-0.321	-0.348	-0.374	-0.400	-0.426	-0.452	-0.479	-0.506	-0.532	-0.560	-0.588	-0.614	-0.641	-0.669	-0.695	-0.722	-0.751	-0.780	-0.808	-0.835	-0.864	-0.891	-0.920	-0.949	-0.978	-1.006	-1.035	-1.064	-1.092	-1.121	-1.150	-1.180	-1.209	-1.238	-1.268	-1.298	-1.326	-1.355	-1.385	-1.414	-1.442	-1.470	-1.500	-1.529	-1.556	-1.585	-1.612	-1.640	-1.666	-1.695	-1.720	-1.746	-1.771	-1.796	-1.821	-1.845	-1.868	-1.890	-1.911	-1.934	-1.954	-1.974	-1.992	-2.011	-2.027	-2.045	-2.061	-2.076	-2.090	-2.104	-2.118	-2.129	-2.139	-2.148	-2.156	-2.165	-2.172	-2.179	-2.184	-2.188	-2.191	-2.194	-2.196	-2.196	-2.196	-2.196	-2.194	-2.192	-2.189	-2.186	-2.182	-2.178	-2.171	-2.166	-2.160	-2.154	-2.146	-2.139	-2.130	-2.121	-2.114	-2.105	-2.096	-2.086	-2.076	-2.068	-2.058	-2.049	-2.038	-2.029	-2.019	-2.009	-2.000	-1.990	-1.980	-1.970	-1.961	-1.952	-1.944	-1.936	-1.928	-1.919	-1.911	-1.904	-1.896	-1.888	-1.881	-1.874	-1.868	-1.860	-1.854	-1.846	-1.840	-1.834	-1.826	-1.821	-1.814	-1.808	-1.801	-1.794	-1.788	-1.781	-1.775	-1.766	-1.759	-1.751	-1.742	-1.734	-1.726	-1.716	-1.708	-1.698	-1.686	-1.676	-1.665	-1.654	-1.641	-1.629	-1.615	-1.601	-1.588	-1.572	-1.556	-1.540	-1.525	-1.508	-1.490	-1.471	-1.452	-1.435	-1.415	-1.395	-1.376	-1.356	-1.335	-1.315	-1.294	-1.271	-1.251	-1.229	-1.208	-1.186	-1.165	-1.142	-1.121	-1.099	-1.078	-1.055	-1.034	-1.014	-0.992	-0.972	-0.951	-0.931	-0.910	-0.891	-0.874	-0.854	-0.835	-0.818	-0.800	-0.784	-0.766	-0.750	-0.732	-0.718	-0.702	-0.688	-0.672	-0.659	-0.645	-0.631	-0.618	-0.605	-0.591	-0.578	-0.566	-0.554	-0.542	-0.530	-0.518	-0.506	-0.495	-0.482	-0.471	-0.461	-0.450	-0.439	-0.428	-0.416	-0.405	-0.394	-0.382	-0.370	-0.359	-0.348	-0.336	-0.325	-0.312	-0.301	-0.289	-0.279	-0.266	-0.256	-0.245	-0.234	-0.222	-0.211	-0.200	-0.189	-0.179	-0.169	-0.158	-0.148	-0.139	-0.129	-0.120	-0.110	-0.102	-0.095	-0.086	-0.079	-0.071	-0.065	-0.059	-0.051	-0.046	-0.041	-0.035	-0.030	-0.026	-0.022	-0.019	-0.016	-0.014	-0.011	-0.010	-0.008	-0.006	-0.005	-0.004	-0.004	-0.005	-0.005	-0.006	-0.006	-0.008	-0.009	-0.010	-0.012	-0.014	-0.016	-0.019	-0.021	-0.025	-0.029	-0.031	-0.035	-0.039	-0.042	-0.046	-0.051	-0.055	-0.060	-0.064	-0.069	-0.074	-0.079	-0.084	-0.089	-0.094	-0.100	-0.106	-0.110	-0.116	-0.122	-0.129	-0.135	-0.140	-0.145	-0.151	-0.158	-0.164	-0.170	-0.176	-0.181	-0.188	-0.192	-0.199	-0.206	-0.211	-0.218	-0.224	-0.229	-0.234	-0.240	-0.246	-0.251	-0.256	-0.262	-0.266	-0.272	-0.276	-0.280	-0.285	-0.290	-0.295	-0.299	-0.302	-0.306	-0.309	-0.312	-0.315	-0.319	-0.321	-0.324	-0.326	-0.329	-0.331	-0.332	-0.335	-0.338	-0.339	-0.340	-0.340	-0.341	-0.342	-0.342	-0.342	-0.342	-0.342	-0.341	-0.341	-0.341	-0.340	-0.340	-0.339	-0.338	-0.335	-0.334	-0.332	-0.330	-0.329	-0.326	-0.325	-0.322	-0.320	-0.318	-0.315	-0.312	-0.310	-0.308	-0.305	-0.302	-0.300	-0.298	-0.295	-0.292	-0.290	-0.288	-0.286	-0.284	-0.281	-0.280	-0.278	-0.276	-0.276	-0.276	-0.274	-0.275	-0.274	-0.275	-0.275	-0.275	-0.276	-0.279	-0.281	-0.282	-0.285	-0.289	-0.290	-0.294	-0.298	-0.302	-0.308	-0.310	-0.316	-0.321	-0.328	-0.332	-0.339	-0.345	-0.350	-0.358	-0.365	-0.371	-0.379	-0.388	-0.394	-0.402	-0.409	-0.418	-0.425	-0.432	-0.441	-0.449	-0.456	-0.464	-0.470	-0.478	-0.485	-0.492	-0.500	-0.506	-0.514	-0.519	-0.526	-0.531	-0.536	-0.542	-0.548	-0.552	-0.559	-0.562	-0.568	-0.571	-0.575	-0.579	-0.582	-0.585	-0.589	-0.591	-0.592	-0.595	-0.596	-0.599	-0.599	-0.601	-0.602	-0.604	-0.605	-0.605	-0.606	-0.608	-0.608	-0.608	-0.610	-0.610	-0.611	-0.611	-0.612	-0.614	-0.616	-0.618	-0.620	-0.621	-0.622	-0.625	-0.628	-0.631	-0.634	-0.638	-0.641	-0.645	-0.649	-0.652	-0.658	-0.662	-0.669	-0.674	-0.680	-0.685	-0.692	-0.699	-0.706	-0.714	-0.721	-0.729	-0.736	-0.745	-0.754	-0.761	-0.769	-0.778	-0.788	-0.796	-0.805	-0.812	-0.822	-0.831	-0.839	-0.848	-0.855	-0.864	-0.871	-0.880	-0.888	-0.895	-0.901	-0.909	-0.915	-0.920	-0.928	-0.932	-0.936	-0.941	-0.946	-0.950	-0.952	-0.956	-0.959	-0.959	-0.960	-0.961	-0.962	-0.962	-0.961	-0.960	-0.959	-0.958	-0.954	-0.951	-0.949	-0.945	-0.941	-0.938	-0.932	-0.928	-0.922	-0.916	-0.910	-0.905	-0.898	-0.891	-0.884	-0.876	-0.869	-0.860	-0.852	-0.845	-0.836	-0.829	-0.819	-0.810	-0.801	-0.791	-0.781	-0.771	-0.761	-0.751	-0.741	-0.730	-0.720	-0.709	-0.696	-0.686	-0.675	-0.664	-0.651	-0.640	-0.628	-0.615	-0.602	-0.590	-0.578	-0.564	-0.551	-0.538	-0.522	-0.509	-0.495	-0.481	-0.466	-0.454	-0.439	-0.424	-0.410	-0.395	-0.381	-0.368	-0.352	-0.338	-0.324	-0.310	-0.296	-0.281	-0.269	-0.255	-0.242	-0.230	-0.218	-0.206	-0.195	-0.182	-0.172	-0.162	-0.152	-0.142	-0.134	-0.126	-0.119	-0.111	-0.106	-0.100	-0.095	-0.090	-0.086	-0.084	-0.081	-0.079	-0.078	-0.076	-0.076	-0.078	-0.079	-0.081	-0.082	-0.086	-0.090	-0.092	-0.098	-0.104	-0.109	-0.114	-0.121	-0.128	-0.134	-0.141	-0.150	-0.158	-0.165	-0.172	-0.181	-0.190	-0.198	-0.205	-0.214	-0.221	-0.230	-0.236	-0.244	-0.251	-0.258	-0.264	-0.270	-0.275	-0.280	-0.285	-0.288	-0.290	-0.292	-0.295	-0.296	-0.298	-0.295	-0.295	-0.292	-0.290	-0.286	-0.281	-0.276	-0.270	-0.262	-0.255	-0.245	-0.235	-0.224	-0.212	-0.200	-0.185	-0.171	-0.156	-0.140	-0.122	-0.105	-0.086	-0.068	-0.048	-0.028	-0.005	0.016	0.038	0.061	0.084	0.108	0.131	0.156	0.180	0.205	0.230	0.254	0.280	0.305	0.329	0.354	0.379	0.404	0.429	0.452	0.478	0.500	0.524	0.546	0.569	0.591	0.612	0.634	0.654	0.674	0.694	0.711	0.730	0.746	0.764	0.779	0.794	0.808	0.822	0.835	0.848	0.859	0.869	0.879	0.889	0.898	0.906	0.912	0.919	0.925	0.931	0.936	0.939	0.941	0.944	0.945	0.946	0.948	0.946	0.945	0.945	0.942	0.939	0.938	0.932	0.930	0.925	0.920	0.915	0.909	0.902	0.896	0.889	0.881	0.874	0.865	0.856	0.849	0.840	0.830	0.821	0.812	0.804	0.794	0.785	0.775	0.765	0.755	0.745	0.736	0.726	0.719	0.709	0.700	0.691	0.682	0.674	0.666	0.659	0.651	0.646	0.639	0.632	0.628	0.622	0.618	0.614	0.610	0.606	0.604	0.602	0.600	0.599	0.599	0.599	0.599	0.599	0.600	0.602	0.604	0.606	0.609	0.612	0.616	0.621	0.625	0.630	0.636	0.640	0.646	0.651	0.658	0.664	0.670	0.676	0.682	0.689	0.695	0.701	0.709	0.715	0.721	0.729	0.734	0.741	0.748	0.754	0.759	0.765	0.771	0.776	0.781	0.788	0.792	0.798	0.804	0.808	0.812	0.816	0.820	0.825	0.829	0.832	0.836	0.840	0.844	0.846	0.850	0.854	0.858	0.861	0.864	0.868	0.871	0.874	0.878	0.881	0.885	0.889	0.892	0.896	0.900	0.904	0.909	0.914	0.918	0.922	0.928	0.932	0.938	0.944	0.949	0.954	0.960	0.968	0.972	0.980	0.986	0.992	1.000	1.009	1.016	1.022	1.030	1.039	1.048	1.055	1.064	1.072	1.082	1.091	1.100	1.109	1.119	1.129	1.138	1.148	1.156	1.165	1.175	1.185	1.195	1.204	1.214	1.224	1.234	1.242	1.251	1.261	1.269	1.279	1.288	1.295	1.304	1.312	1.319	1.326	1.334	1.340	1.348	1.354	1.359	1.365	1.370	1.375	1.380	1.385	1.389	1.392	1.396	1.399	1.402	1.405	1.406	1.410	1.411	1.414	1.416	1.416	1.420	1.421	1.422	1.422	1.424	1.424	1.426	1.428	1.429	1.430	1.431	1.432	1.435	1.438	1.440	1.442	1.445	1.448	1.451	1.455	1.458	1.462	1.468	1.471	1.476	1.480	1.486	1.491	1.498	1.502	1.509	1.514	1.520	1.526	1.532	1.538	1.544	1.549	1.555	1.559	1.565	1.569	1.572	1.578	1.580	1.584	1.585	1.588	1.589	1.590	1.590	1.589	1.588	1.585	1.582	1.579	1.575	1.570	1.564	1.556	1.549	1.541	1.531	1.522	1.511	1.500	1.488	1.475	1.461	1.449	1.434	1.419	1.404	1.388	1.371	1.356	1.339	1.321	1.305	1.288	1.270	1.254	1.235	1.218	1.200	1.185	1.168	1.150	1.134	1.119	1.102	1.088	1.072	1.059	1.045	1.031	1.019	1.006	0.996	0.985	0.975	0.964	0.955	0.948	0.940	0.932	0.925	0.919	0.912	0.909	0.902	0.900	0.896	0.894	0.891	0.889	0.889	0.888	0.886	0.888	0.886	0.888	0.888	0.890	0.890	0.892	0.894	0.896	0.898	0.900	0.904	0.905	0.908	0.910	0.912	0.916	0.919	0.922	0.925	0.928	0.930	0.932	0.935	0.938	0.940	0.942	0.945	0.948	0.949	0.951	0.952	0.954	0.955	0.956	0.958	0.959	0.959	0.959	0.959	0.958	0.958	0.958	0.956	0.954	0.952	0.951	0.949	0.945	0.942	0.939	0.935	0.931	0.926	0.921	0.915	0.910	0.904	0.898	0.890	0.882	0.875	0.868	0.859	0.850	0.840	0.830	0.819	0.810	0.798	0.788	0.775	0.764	0.751	0.740	0.726	0.714	0.701	0.688	0.674	0.660	0.648	0.634	0.619	0.605	0.592	0.579	0.565	0.551	0.538	0.525	0.512	0.499	0.485	0.472	0.461	0.449	0.436	0.425	0.414	0.404	0.392	0.382	0.372	0.364	0.355	0.346	0.338	0.330	0.322	0.316	0.309	0.302	0.298	0.292	0.285	0.281	0.276	0.271	0.268	0.264	0.260	0.256	0.252	0.249	0.245	0.242	0.239	0.235	0.232	0.229	0.226	0.221	0.218	0.214	0.210	0.205	0.200	0.196	0.191	0.185	0.179	0.174	0.166	0.160	0.151	0.145	0.136	0.129	0.120	0.110	0.101	0.091	0.080	0.070	0.060	0.049	0.038	0.026	0.015	0.004	-0.008	-0.019	-0.031	-0.042	-0.054	-0.065	-0.076	-0.086	-0.098	-0.108	-0.119	-0.129	-0.138	-0.146	-0.155	-0.162	-0.170	-0.176	-0.182	-0.188	-0.191	-0.196	-0.198	-0.201	-0.201	-0.202	-0.202	-0.201	-0.200	-0.198	-0.195	-0.190	-0.185	-0.179	-0.174	-0.166	-0.158	-0.151	-0.142	-0.131	-0.122	-0.112	-0.100	-0.090	-0.078	-0.065	-0.052	-0.040	-0.026	-0.014	0.000	0.014	0.026	0.040	0.052	0.065	0.079	0.091	0.105	0.118	0.130	0.141	0.154	0.164	0.174	0.185	0.195	0.205	0.214	0.222	0.230	0.238	0.245	0.252	0.259	0.265	0.270	0.274	0.279	0.284	0.286	0.290	0.292	0.295	0.298	0.299	0.300	0.301	0.302	0.302	0.302	0.304	0.304	0.302	0.301	0.301	0.300	0.300	0.299	0.299	0.298	0.298	0.296	0.295	0.295	0.294	0.294	0.292	0.294	0.292	0.292	0.292	0.292	0.292	0.292	0.294	0.295	0.295	0.296	0.298	0.299	0.300	0.301	0.302	0.305	0.306	0.308	0.309	0.311	0.312	0.315	0.316	0.319	0.320	0.322	0.325	0.328	0.329	0.331	0.334	0.335	0.336	0.338	0.340	0.341	0.342	0.344	0.345	0.346	0.348	0.349	0.349	0.350	0.351	0.351	0.352	0.352	0.352	0.354	0.354	0.354	0.354	0.354	0.354	0.352	0.354	0.354	0.352	0.352	0.351	0.351	0.351	0.350	0.350	0.349	0.348	0.346	0.346	0.345	0.344	0.341	0.339	0.338	0.335	0.334	0.331	0.328	0.325	0.322	0.319	0.316	0.312	0.308	0.304	0.300	0.294	0.290	0.284	0.279	0.271	0.266	0.259	0.251	0.242	0.235	0.226	0.216	0.208	0.199	0.188	0.176	0.165	0.154	0.142	0.129	0.116	0.102	0.089	0.074	0.060	0.045	0.030	0.014	-0.001	-0.018	-0.035	-0.051	-0.068	-0.086	-0.104	-0.120	-0.138	-0.158	-0.175	-0.192	-0.211	-0.229	-0.248	-0.266	-0.285	-0.302	-0.321	-0.339	-0.356	-0.375	-0.392	-0.409	-0.428	-0.444	-0.461	-0.476	-0.494	-0.510	-0.525	-0.540	-0.555	-0.570	-0.585	-0.598	-0.611	-0.624	-0.636	-0.648	-0.660	-0.671	-0.682	-0.692	-0.704	-0.714	-0.721	-0.730	-0.739	-0.748	-0.755	-0.761	-0.769	-0.775	-0.780	-0.786	-0.792	-0.796	-0.801	-0.805	-0.810	-0.812	-0.816	-0.820	-0.822	-0.825	-0.828	-0.830	-0.832	-0.834	-0.836	-0.838	-0.839	-0.840	-0.841	-0.842	-0.844	-0.845	-0.846	-0.848	-0.848	-0.849	-0.849	-0.850	-0.850	-0.851	-0.851	-0.851	-0.851	-0.852	-0.854	-0.854	-0.852	-0.854	-0.854	-0.854	-0.852	-0.852	-0.854	-0.852	-0.852	-0.851	-0.851	-0.850	-0.849	-0.846	-0.846	-0.844	-0.842	-0.841	-0.840	-0.838	-0.835	-0.832	-0.831	-0.828	-0.825	-0.821	-0.818	-0.814	-0.810	-0.806	-0.801	-0.796	-0.792	-0.788	-0.782	-0.778	-0.772	-0.768	-0.761	-0.755	-0.750	-0.744	-0.738	-0.731	-0.725	-0.719	-0.712	-0.706	-0.701	-0.694	-0.689	-0.682	-0.676	-0.670	-0.665	-0.659	-0.655	-0.650	-0.644	-0.640	-0.636	-0.630	-0.628	-0.624	-0.620	-0.618	-0.615	-0.612	-0.610	-0.609	-0.606	-0.605	-0.605	-0.605	-0.604	-0.605	-0.606	-0.606	-0.609	-0.610	-0.612	-0.615	-0.618	-0.621	-0.625	-0.629	-0.635	-0.639	-0.644	-0.650	-0.656	-0.661	-0.669	-0.676	-0.682	-0.690	-0.699	-0.706	-0.715	-0.724	-0.732	-0.742	-0.751	-0.761	-0.771	-0.781	-0.792	-0.802	-0.814	-0.825	-0.838	-0.849	-0.860	-0.871	-0.884	-0.896	-0.908	-0.920	-0.932	-0.945	-0.958	-0.969	-0.981	-0.995	-1.008	-1.020	-1.031	-1.044	-1.056	-1.069	-1.081	-1.092	-1.104	-1.116	-1.128	-1.138	-1.150	-1.161	-1.172	-1.181	-1.192	-1.202	-1.212	-1.221	-1.231	-1.240	-1.249	-1.258	-1.265	-1.272	-1.280	-1.288	-1.295	-1.300	-1.306	-1.314	-1.318	-1.324	-1.329	-1.334	-1.336	-1.341	-1.345	-1.349	-1.351	-1.354	-1.356	-1.359	-1.360	-1.361	-1.362	-1.364	-1.364	-1.364	-1.364	-1.364	-1.362	-1.361	-1.360	-1.359	-1.356	-1.355	-1.351	-1.349	-1.346	-1.341	-1.338	-1.332	-1.329	-1.322	-1.318	-1.311	-1.306	-1.299	-1.291	-1.284	-1.278	-1.269	-1.261	-1.251	-1.242	-1.235	-1.225	-1.215	-1.204	-1.195	-1.184	-1.172	-1.161	-1.150	-1.139	-1.128	-1.115	-1.104	-1.091	-1.080	-1.068	-1.055	-1.042	-1.030	-1.019	-1.005	-0.994	-0.981	-0.968	-0.956	-0.944	-0.931	-0.920	-0.908	-0.896	-0.884	-0.872	-0.860	-0.849	-0.836	-0.825	-0.814	-0.801	-0.790	-0.779	-0.769	-0.756	-0.745	-0.734	-0.722	-0.710	-0.699	-0.688	-0.676	-0.664	-0.652	-0.640	-0.626	-0.615	-0.601	-0.589	-0.576	-0.562	-0.548	-0.535	-0.520	-0.505	-0.490	-0.475	-0.459	-0.444	-0.428	-0.411	-0.394	-0.378	-0.360	-0.342	-0.325	-0.308	-0.290	-0.271	-0.254	-0.236	-0.218	-0.200	-0.181	-0.162	-0.145	-0.126	-0.109	-0.092	-0.074	-0.056	-0.040	-0.022	-0.006	0.009	0.025	0.039	0.055	0.069	0.082	0.095	0.108	0.120	0.131	0.141	0.152	0.162	0.172	0.180	0.188	0.195	0.202	0.208	0.214	0.219	0.222	0.226	0.230	0.232	0.235	0.236	0.238	0.238	0.238	0.238	0.238	0.236	0.235	0.232	0.231	0.228	0.226	0.222	0.219	0.214	0.210	0.205	0.201	0.196	0.190	0.184	0.179	0.171	0.166	0.159	0.152	0.145	0.136	0.130	0.121	0.114	0.105	0.096	0.088	0.078	0.069	0.059	0.049	0.040	0.030	0.019	0.008	-0.002	-0.012	-0.022	-0.034	-0.046	-0.056	-0.068	-0.079	-0.089	-0.100	-0.111	-0.122	-0.134	-0.145	-0.155	-0.165	-0.176	-0.186	-0.196	-0.206	-0.215	-0.224	-0.232	-0.241	-0.249	-0.258	-0.264	-0.272	-0.279	-0.284	-0.290	-0.295	-0.300	-0.304	-0.306	-0.310	-0.312	-0.315	-0.318	-0.319	-0.319	-0.321	-0.321	-0.321	-0.320	-0.320	-0.319	-0.319	-0.318	-0.316	-0.314	-0.312	-0.311	-0.310	-0.308	-0.306	-0.304	-0.304	-0.302	-0.301	-0.301	-0.300	-0.301	-0.301	-0.302	-0.304	-0.306	-0.309	-0.311	-0.316	-0.321	-0.326	-0.332	-0.339	-0.346	-0.354	-0.362	-0.371	-0.382	-0.394	-0.405	-0.416	-0.430	-0.442	-0.458	-0.474	-0.488	-0.502	-0.520	-0.538	-0.555	-0.572	-0.590	-0.608	-0.626	-0.644	-0.662	-0.680	-0.699	-0.716	-0.735	-0.752	-0.770	-0.788	-0.804	-0.821	-0.838	-0.852	-0.868	-0.882	-0.896	-0.909	-0.921	-0.932	-0.944	-0.954	-0.964	-0.971	-0.979	-0.986	-0.991	-0.996	-1.000	-1.004	-1.005	-1.009	-1.009	-1.009	-1.008	-1.006	-1.004	-1.001	-0.998	-0.994	100.000	5.000	2.000	1.000	7.000	0.000	0.000	0.000	0.000	0.000	0.000	0.000	0.000	0.000	0.000	0.000	0.000	0.000	1.346	1.368	1.388	1.408	1.429	1.449	1.470	1.490	1.510	1.530	1.552	1.574	1.595	1.616	1.638	1.659	1.680	1.702	1.724	1.745	1.766	1.789	1.810	1.832	1.855	1.876	1.898	1.920	1.942	1.964	1.986	2.009	2.030	2.051	2.074	2.094	2.114	2.135	2.156	2.176	2.196	2.216	2.236	2.254	2.272	2.290	2.309	2.325	2.341	2.356	2.372	2.385	2.400	2.412	2.425	2.436	2.448	2.458	2.466	2.474	2.481	2.489	2.494	2.498	2.502	2.505	2.505	2.506	2.505	2.504	2.500	2.496	2.491	2.485	2.478	2.469	2.459	2.448	2.436	2.424	2.408	2.392	2.376	2.359	2.339	2.319	2.298	2.275	2.252	2.229	2.202	2.176	2.149	2.121	2.092	2.061	2.031	1.999	1.968	1.934	1.900	1.866	1.831	1.795	1.759	1.722	1.684	1.646	1.608	1.570	1.530	1.491	1.451	1.411	1.370	1.330	1.290	1.250	1.210	1.169	1.129	1.089	1.048	1.008	0.968	0.928	0.889	0.849	0.810	0.771	0.731	0.695	0.656	0.618	0.581	0.545	0.507	0.472	0.438	0.401	0.366	0.332	0.298	0.265	0.232	0.200	0.168	0.136	0.105	0.074	0.042	0.014	-0.016	-0.046	-0.075	-0.105	-0.132	-0.161	-0.190	-0.218	-0.245	-0.274	-0.301	-0.329	-0.355	-0.384	-0.411	-0.439	-0.466	-0.492	-0.521	-0.549	-0.578	-0.605	-0.634	-0.662	-0.691	-0.720	-0.749	-0.779	-0.810	-0.839	-0.869	-0.901	-0.931	-0.964	-0.996	-1.029	-1.060	-1.094	-1.128	-1.161	-1.195	-1.230	-1.266	-1.301	-1.338	-1.372	-1.409	-1.446	-1.482	-1.520	-1.558	-1.595	-1.632	-1.670	-1.710	-1.748	-1.786	-1.824	-1.862	-1.900	-1.939	-1.978	-2.015	-2.054	-2.091	-2.129	-2.166	-2.202	-2.239	-2.276	-2.311	-2.346	-2.381	-2.415	-2.449	-2.482	-2.515	-2.546	-2.579	-2.610	-2.639	-2.668	-2.696	-2.724	-2.751	-2.778	-2.802	-2.828	-2.851	-2.874	-2.895	-2.918	-2.938	-2.959	-2.976	-2.994	-3.011	-3.026	-3.042	-3.056	-3.070	-3.084	-3.096	-3.106	-3.119	-3.129	-3.139	-3.148	-3.156	-3.165	-3.172	-3.180	-3.188	-3.194	-3.200	-3.208	-3.212	-3.219	-3.224	-3.229	-3.235	-3.240	-3.246	-3.251	-3.258	-3.262	-3.269	-3.274	-3.281	-3.288	-3.294	-3.301	-3.309	-3.315	-3.324	-3.331	-3.340	-3.350	-3.358	-3.368	-3.378	-3.388	-3.398	-3.409	-3.419	-3.431	-3.441	-3.452	-3.466	-3.478	-3.489	-3.501	-3.514	-3.526	-3.539	-3.550	-3.562	-3.574	-3.588	-3.599	-3.610	-3.621	-3.632	-3.644	-3.654	-3.665	-3.674	-3.684	-3.694	-3.701	-3.710	-3.718	-3.724	-3.729	-3.735	-3.740	-3.745	-3.749	-3.751	-3.754	-3.755	-3.756	-3.756	-3.756	-3.756	-3.754	-3.751	-3.750	-3.745	-3.741	-3.738	-3.731	-3.726	-3.720	-3.712	-3.705	-3.698	-3.690	-3.680	-3.671	-3.661	-3.650	-3.641	-3.629	-3.619	-3.606	-3.596	-3.584	-3.571	-3.560	-3.548	-3.535	-3.522	-3.510	-3.498	-3.485	-3.472	-3.460	-3.448	-3.435	-3.421	-3.409	-3.396	-3.385	-3.374	-3.361	-3.349	-3.338	-3.326	-3.316	-3.304	-3.292	-3.284	-3.272	-3.261	-3.252	-3.242	-3.232	-3.224	-3.215	-3.206	-3.198	-3.189	-3.180	-3.172	-3.165	-3.158	-3.150	-3.142	-3.135	-3.128	-3.121	-3.115	-3.108	-3.101	-3.095	-3.088	-3.082	-3.075	-3.070	-3.064	-3.059	-3.052	-3.046	-3.040	-3.035	-3.029	-3.024	-3.020	-3.015	-3.010	-3.005	-3.000	-2.995	-2.990	-2.985	-2.980	-2.976	-2.972	-2.968	-2.964	-2.960	-2.958	-2.952	-2.949	-2.946	-2.942	-2.941	-2.938	-2.935	-2.932	-2.931	-2.929	-2.928	-2.925	-2.924	-2.922	-2.922	-2.921	-2.921	-2.920	-2.921	-2.920	-2.920	-2.921	-2.921	-2.922	-2.922	-2.924	-2.926	-2.928	-2.929	-2.930	-2.932	-2.935	-2.938	-2.940	-2.942	-2.945	-2.949	-2.952	-2.956	-2.960	-2.962	-2.968	-2.971	-2.975	-2.980	-2.984	-2.989	-2.995	-2.999	-3.004	-3.010	-3.015	-3.022	-3.028	-3.035	-3.040	-3.048	-3.056	-3.062	-3.070	-3.079	-3.086	-3.094	-3.102	-3.112	-3.122	-3.131	-3.141	-3.152	-3.161	-3.172	-3.184	-3.196	-3.208	-3.220	-3.232	-3.245	-3.258	-3.271	-3.286	-3.300	-3.314	-3.329	-3.344	-3.359	-3.374	-3.390	-3.406	-3.422	-3.439	-3.456	-3.472	-3.490	-3.508	-3.525	-3.544	-3.561	-3.579	-3.596	-3.615	-3.632	-3.651	-3.670	-3.688	-3.708	-3.726	-3.745	-3.762	-3.781	-3.799	-3.818	-3.836	-3.855	-3.872	-3.891	-3.909	-3.926	-3.944	-3.961	-3.980	-3.996	-4.015	-4.031	-4.049	-4.066	-4.081	-4.098	-4.114	-4.130	-4.145	-4.162	-4.178	-4.194	-4.208	-4.224	-4.239	-4.254	-4.269	-4.285	-4.299	-4.315	-4.329	-4.344	-4.358	-4.372	-4.388	-4.401	-4.415	-4.429	-4.445	-4.459	-4.474	-4.488	-4.502	-4.518	-4.531	-4.546	-4.561	-4.576	-4.591	-4.605	-4.620	-4.636	-4.651	-4.666	-4.682	-4.698	-4.714	-4.729	-4.746	-4.762	-4.778	-4.795	-4.811	-4.829	-4.845	-4.862	-4.879	-4.896	-4.912	-4.931	-4.949	-4.966	-4.984	-5.000	-5.018	-5.035	-5.052	-5.069	-5.088	-5.104	-5.121	-5.138	-5.155	-5.171	-5.188	-5.204	-5.219	-5.235	-5.250	-5.265	-5.278	-5.291	-5.305	-5.318	-5.329	-5.340	-5.351	-5.361	-5.370	-5.380	-5.389	-5.395	-5.401	-5.408	-5.412	-5.416	-5.420	-5.422	-5.424	-5.424	-5.424	-5.424	-5.422	-5.419	-5.416	-5.411	-5.406	-5.400	-5.394	-5.386	-5.379	-5.370	-5.361	-5.350	-5.340	-5.329	-5.318	-5.306	-5.294	-5.281	-5.268	-5.256	-5.242	-5.230	-5.218	-5.205	-5.192	-5.180	-5.168	-5.156	-5.145	-5.134	-5.124	-5.114	-5.104	-5.095	-5.088	-5.081	-5.074	-5.069	-5.065	-5.060	-5.059	-5.058	-5.056	-5.056	-5.056	-5.059	-5.062	-5.068	-5.072	-5.080	-5.088	-5.096	-5.105	-5.116	-5.128	-5.140	-5.152	-5.168	-5.182	-5.198	-5.215	-5.232	-5.250	-5.268	-5.288	-5.308	-5.328	-5.349	-5.370	-5.391	-5.412	-5.435	-5.458	-5.479	-5.501	-5.524	-5.548	-5.570	-5.592	-5.615	-5.639	-5.660	-5.681	-5.702	-5.725	-5.746	-5.768	-5.788	-5.808	-5.828	-5.846	-5.865	-5.884	-5.901	-5.919	-5.935	-5.951	-5.966	-5.982	-5.998	-6.011	-6.024	-6.038	-6.049	-6.061	-6.072	-6.082	-6.094	-6.104	-6.111	-6.119	-6.128	-6.134	-6.141	-6.148	-6.152	-6.159	-6.164	-6.168	-6.171	-6.175	-6.178	-6.181	-6.184	-6.186	-6.186	-6.189	-6.190	-6.191	-6.191	-6.192	-6.192	-6.194	-6.194	-6.192	-6.192	-6.192	-6.192	-6.192	-6.192	-6.194	-6.192	-6.192	-6.192	-6.194	-6.194	-6.194	-6.194	-6.195	-6.196	-6.198	-6.199	-6.199	-6.201	-6.202	-6.205	-6.206	-6.209	-6.211	-6.214	-6.216	-6.220	-6.222	-6.225	-6.229	-6.231	-6.235	-6.238	-6.241	-6.245	-6.248	-6.251	-6.255	-6.258	-6.261	-6.264	-6.268	-6.271	-6.274	-6.276	-6.279	-6.281	-6.284	-6.286	-6.289	-6.290	-6.291	-6.291	-6.292	-6.292	-6.294	-6.294	-6.294	-6.292	-6.291	-6.290	-6.289	-6.288	-6.285	-6.284	-6.281	-6.278	-6.274	-6.271	-6.268	-6.264	-6.260	-6.255	-6.250	-6.245	-6.240	-6.235	-6.229	-6.222	-6.216	-6.210	-6.205	-6.198	-6.190	-6.182	-6.175	-6.169	-6.160	-6.152	-6.145	-6.138	-6.129	-6.121	-6.114	-6.105	-6.098	-6.089	-6.080	-6.072	-6.064	-6.056	-6.048	-6.039	-6.031	-6.022	-6.015	-6.008	-6.000	-5.991	-5.985	-5.978	-5.969	-5.962	-5.956	-5.950	-5.944	-5.938	-5.931	-5.925	-5.921	-5.915	-5.910	-5.906	-5.901	-5.898	-5.894	-5.891	-5.888	-5.886	-5.884	-5.881	-5.880	-5.879	-5.878	-5.876	-5.875	-5.876	-5.876	-5.876	-5.876	-5.876	-5.878	-5.878	-5.880	-5.880	-5.881	-5.881	-5.884	-5.884	-5.885	-5.885	-5.885	-5.886	-5.886	-5.886	-5.885	-5.884	-5.881	-5.880	-5.876	-5.874	-5.870	-5.866	-5.862	-5.858	-5.851	-5.845	-5.838	-5.831	-5.822	-5.814	-5.804	-5.794	-5.782	-5.771	-5.760	-5.748	-5.735	-5.721	-5.708	-5.694	-5.679	-5.662	-5.646	-5.631	-5.615	-5.596	-5.580	-5.564	-5.548	-5.530	-5.514	-5.498	-5.480	-5.464	-5.449	-5.432	-5.418	-5.402	-5.388	-5.374	-5.361	-5.349	-5.338	-5.326	-5.315	-5.306	-5.298	-5.289	-5.281	-5.275	-5.269	-5.265	-5.260	-5.258	-5.256	-5.254	-5.254	-5.254	-5.255	-5.256	-5.259	-5.262	-5.266	-5.270	-5.276	-5.281	-5.288	-5.294	-5.301	-5.308	-5.315	-5.322	-5.330	-5.338	-5.345	-5.352	-5.360	-5.368	-5.375	-5.381	-5.389	-5.394	-5.399	-5.405	-5.409	-5.412	-5.415	-5.419	-5.421	-5.421	-5.422	-5.422	-5.420	-5.419	-5.416	-5.412	-5.408	-5.402	-5.396	-5.388	-5.379	-5.370	-5.359	-5.349	-5.338	-5.325	-5.310	-5.295	-5.281	-5.264	-5.248	-5.231	-5.212	-5.194	-5.175	-5.155	-5.135	-5.115	-5.094	-5.071	-5.050	-5.028	-5.005	-4.984	-4.960	-4.938	-4.914	-4.891	-4.868	-4.844	-4.821	-4.799	-4.776	-4.755	-4.732	-4.711	-4.690	-4.669	-4.648	-4.629	-4.609	-4.590	-4.572	-4.554	-4.538	-4.522	-4.506	-4.491	-4.478	-4.465	-4.452	-4.440	-4.430	-4.420	-4.412	-4.404	-4.396	-4.391	-4.385	-4.380	-4.378	-4.374	-4.372	-4.371	-4.372	-4.371	-4.374	-4.376	-4.379	-4.382	-4.386	-4.390	-4.396	-4.402	-4.409	-4.416	-4.422	-4.430	-4.438	-4.446	-4.455	-4.461	-4.470	-4.480	-4.488	-4.496	-4.504	-4.511	-4.520	-4.528	-4.534	-4.540	-4.546	-4.554	-4.559	-4.564	-4.568	-4.571	-4.575	-4.578	-4.580	-4.580	-4.580	-4.579	-4.578	-4.575	-4.572	-4.569	-4.562	-4.558	-4.551	-4.545	-4.536	-4.528	-4.518	-4.508	-4.496	-4.484	-4.472	-4.459	-4.444	-4.430	-4.415	-4.399	-4.382	-4.366	-4.349	-4.331	-4.314	-4.296	-4.276	-4.256	-4.238	-4.218	-4.198	-4.178	-4.158	-4.138	-4.116	-4.096	-4.076	-4.055	-4.035	-4.015	-3.995	-3.976	-3.956	-3.936	-3.918	-3.899	-3.880	-3.861	-3.842	-3.825	-3.808	-3.790	-3.772	-3.758	-3.740	-3.725	-3.709	-3.694	-3.681	-3.666	-3.652	-3.640	-3.626	-3.615	-3.604	-3.591	-3.581	-3.570	-3.560	-3.550	-3.541	-3.534	-3.525	-3.518	-3.509	-3.502	-3.495	-3.490	-3.484	-3.479	-3.474	-3.470	-3.466	-3.461	-3.459	-3.456	-3.454	-3.451	-3.450	-3.449	-3.448	-3.448	-3.446	-3.446	-3.448	-3.448	-3.448	-3.450	-3.451	-3.452	-3.455	-3.456	-3.458	-3.459	-3.461	-3.465	-3.466	-3.469	-3.472	-3.474	-3.476	-3.479	-3.481	-3.484	-3.486	-3.488	-3.491	-3.494	-3.494	-3.496	-3.498	-3.498	-3.500	-3.500	-3.500	-3.501	-3.501	-3.501	-3.501	-3.500	-3.499	-3.496	-3.495	-3.492	-3.490	-3.488	-3.484	-3.480	-3.476	-3.472	-3.469	-3.464	-3.460	-3.456	-3.451	-3.445	-3.440	-3.434	-3.428	-3.422	-3.416	-3.410	-3.404	-3.398	-3.391	-3.385	-3.379	-3.372	-3.366	-3.360	-3.354	-3.348	-3.341	-3.336	-3.330	-3.326	-3.320	-3.315	-3.311	-3.306	-3.302	-3.298	-3.295	-3.290	-3.288	-3.285	-3.281	-3.279	-3.276	-3.274	-3.272	-3.271	-3.269	-3.268	-3.266	-3.266	-3.264	-3.264	-3.264	-3.262	-3.261	-3.261	-3.260	-3.261	-3.261	-3.260	-3.260	-3.260	-3.259	-3.258	-3.258	-3.258	-3.256	-3.255	-3.254	-3.252	-3.251	-3.248	-3.246	-3.242	-3.241	-3.238	-3.235	-3.231	-3.226	-3.222	-3.218	-3.214	-3.209	-3.204	-3.196	-3.191	-3.185	-3.179	-3.171	-3.164	-3.158	-3.149	-3.140	-3.132	-3.124	-3.115	-3.108	-3.098	-3.088	-3.078	-3.068	-3.058	-3.046	-3.036	-3.026	-3.016	-3.005	-2.994	-2.984	-2.972	-2.962	-2.952	-2.941	-2.931	-2.921	-2.910	-2.900	-2.890	-2.880	-2.870	-2.860	-2.851	-2.842	-2.834	-2.825	-2.815	-2.806	-2.799	-2.791	-2.784	-2.776	-2.769	-2.762	-2.755	-2.749	-2.741	-2.736	-2.731	-2.725	-2.720	-2.714	-2.709	-2.704	-2.699	-2.695	-2.690	-2.685	-2.680	-2.678	-2.672	-2.668	-2.664	-2.659	-2.654	-2.649	-2.644	-2.639	-2.632	-2.626	-2.621	-2.615	-2.608	-2.601	-2.592	-2.586	-2.578	-2.569	-2.559	-2.549	-2.539	-2.528	-2.515	-2.504	-2.491	-2.478	-2.462	-2.448	-2.432	-2.415	-2.399	-2.381	-2.362	-2.344	-2.324	-2.304	-2.284	-2.261	-2.240	-2.218	-2.194	-2.170	-2.146	-2.121	-2.095	-2.071	-2.045	-2.019	-1.991	-1.965	-1.938	-1.911	-1.884	-1.855	-1.828	-1.799	-1.772	-1.744	-1.716	-1.689	-1.661	-1.634	-1.608	-1.581	-1.555	-1.529	-1.504	-1.479	-1.454	-1.430	-1.406	-1.384	-1.361	-1.339	-1.319	-1.298	-1.278	-1.259	-1.240	-1.221	-1.205	-1.188	-1.171	-1.156	-1.142	-1.128	-1.114	-1.100	-1.089	-1.078	-1.066	-1.055	-1.046	-1.036	-1.028	-1.019	-1.010	-1.002	-0.996	-0.989	-0.982	-0.976	-0.970	-0.965	-0.959	-0.954	-0.949	-0.944	-0.939	-0.934	-0.930	-0.925	-0.921	-0.916	-0.911	-0.908	-0.902	-0.898	-0.894	-0.888	-0.882	-0.876	-0.871	-0.865	-0.860	-0.854	-0.846	-0.841	-0.834	-0.828	-0.818	-0.810	-0.801	-0.792	-0.782	-0.775	-0.764	-0.754	-0.742	-0.732	-0.721	-0.709	-0.698	-0.684	-0.671	-0.658	-0.645	-0.630	-0.615	-0.600	-0.586	-0.570	-0.554	-0.538	-0.521	-0.505	-0.489	-0.471	-0.454	-0.435	-0.418	-0.399	-0.381	-0.361	-0.344	-0.325	-0.306	-0.288	-0.269	-0.250	-0.231	-0.212	-0.194	-0.176	-0.158	-0.139	-0.121	-0.102	-0.085	-0.068	-0.050	-0.032	-0.016	0.001	0.018	0.032	0.049	0.064	0.079	0.094	0.109	0.124	0.136	0.150	0.164	0.175	0.189	0.200	0.212	0.222	0.235	0.245	0.255	0.266	0.275	0.285	0.295	0.304	0.312	0.322	0.330	0.339	0.348	0.355	0.364	0.371	0.379	0.386	0.394	0.400	0.408	0.415	0.424	0.430	0.438	0.444	0.451	0.458	0.465	0.471	0.480	0.486	0.494	0.501	0.509	0.516	0.524	0.531	0.539	0.546	0.556	0.564	0.571	0.579	0.588	0.596	0.604	0.612	0.621	0.630	0.639	0.648	0.656	0.665	0.674	0.682	0.691	0.701	0.709	0.718	0.728	0.736	0.745	0.754	0.762	0.771	0.780	0.788	0.796	0.804	0.811	0.819	0.826	0.832	0.840	0.846	0.851	0.856	0.862	0.866	0.871	0.875	0.879	0.881	0.884	0.885	0.886	0.886	0.886	0.886	0.885	0.882	0.880	0.876	0.872	0.868	0.861	0.856	0.850	0.841	0.832	0.824	0.814	0.804	0.792	0.781	0.769	0.755	0.742	0.729	0.714	0.700	0.685	0.668	0.652	0.635	0.620	0.602	0.585	0.569	0.551	0.534	0.516	0.499	0.482	0.465	0.449	0.430	0.414	0.398	0.381	0.366	0.350	0.335	0.321	0.306	0.292	0.280	0.268	0.258	0.245	0.235	0.225	0.216	0.206	0.199	0.191	0.185	0.179	0.172	0.168	0.164	0.160	0.156	0.155	0.152	0.150	0.150	0.150	0.149	0.149	0.151	0.152	0.152	0.154	0.156	0.159	0.161	0.165	0.168	0.170	0.174	0.176	0.179	0.181	0.184	0.186	0.188	0.191	0.191	0.194	0.196	0.196	0.198	0.198	0.196	0.196	0.195	0.194	0.192	0.189	0.188	0.182	0.180	0.176	0.170	0.165	0.159	0.154	0.146	0.139	0.131	0.122	0.115	0.105	0.096	0.086	0.076	0.065	0.055	0.042	0.030	0.019	0.006	-0.005	-0.019	-0.031	-0.044	-0.058	-0.070	-0.082	-0.096	-0.110	-0.122	-0.136	-0.149	-0.162	-0.175	-0.186	-0.200	-0.211	-0.225	-0.238	-0.249	-0.260	-0.270	-0.281	-0.292	-0.302	-0.311	-0.321	-0.330	-0.338	-0.345	-0.354	-0.360	-0.366	-0.372	-0.378	-0.382	-0.386	-0.391	-0.394	-0.396	-0.399	-0.400	-0.401	-0.402	-0.401	-0.400	-0.400	-0.398	-0.395	-0.391	-0.389	-0.385	-0.380	-0.376	-0.371	-0.365	-0.358	-0.351	-0.344	-0.336	-0.329	-0.320	-0.312	-0.304	-0.295	-0.285	-0.276	-0.266	-0.256	-0.248	-0.238	-0.228	-0.219	-0.209	-0.200	-0.190	-0.181	-0.174	-0.165	-0.158	-0.149	-0.141	-0.134	-0.128	-0.121	-0.116	-0.110	-0.105	-0.101	-0.099	-0.094	-0.091	-0.090	-0.088	-0.088	-0.088	-0.088	-0.088	-0.089	-0.090	-0.094	-0.096	-0.100	-0.104	-0.108	-0.111	-0.116	-0.121	-0.128	-0.132	-0.139	-0.145	-0.151	-0.158	-0.165	-0.171	-0.178	-0.185	-0.191	-0.196	-0.202	-0.209	-0.215	-0.220	-0.226	-0.231	-0.235	-0.240	-0.244	-0.248	-0.251	-0.252	-0.255	-0.256	-0.258	-0.258	-0.258	-0.256	-0.255	-0.254	-0.250	-0.248	-0.244	-0.239	-0.235	-0.230	-0.224	-0.218	-0.211	-0.204	-0.196	-0.188	-0.180	-0.171	-0.162	-0.152	-0.144	-0.134	-0.124	-0.112	-0.102	-0.091	-0.080	-0.070	-0.059	-0.049	-0.038	-0.026	-0.016	-0.006	0.004	0.015	0.024	0.032	0.041	0.051	0.059	0.066	0.074	0.081	0.089	0.094	0.100	0.104	0.109	0.112	0.115	0.118	0.119	0.121	0.121	0.121	0.120	0.118	0.115	0.112	0.108	0.104	0.099	0.091	0.085	0.078	0.069	0.059	0.049	0.038	0.026	0.015	0.001	-0.012	-0.028	-0.041	-0.056	-0.074	-0.090	-0.108	-0.125	-0.144	-0.162	-0.181	-0.201	-0.221	-0.242	-0.264	-0.285	-0.306	-0.329	-0.350	-0.372	-0.395	-0.418	-0.440	-0.462	-0.485	-0.507	-0.530	-0.552	-0.572	-0.595	-0.618	-0.639	-0.660	-0.680	-0.701	-0.721	-0.741	-0.761	-0.780	-0.799	-0.816	-0.834	-0.851	-0.868	-0.884	-0.899	-0.914	-0.928	-0.941	-0.955	-0.968	-0.979	-0.991	-1.002	-1.012	-1.022	-1.031	-1.039	-1.048	-1.055	-1.062	-1.070	-1.076	-1.081	-1.089	-1.094	-1.099	-1.104	-1.109	-1.114	-1.119	-1.122	-1.126	-1.131	-1.135	-1.140	-1.145	-1.150	-1.154	-1.159	-1.164	-1.170	-1.175	-1.180	-1.188	-1.194	-1.200	-1.208	-1.215	-1.222	-1.231	-1.240	-1.249	-1.258	-1.268	-1.278	-1.289	-1.299	-1.311	-1.322	-1.335	-1.348	-1.359	-1.371	-1.385	-1.398	-1.411	-1.424	-1.438	-1.451	-1.465	-1.480	-1.492	-1.506	-1.520	-1.532	-1.546	-1.560	-1.572	-1.585	-1.598	-1.610	-1.621	-1.632	-1.645	-1.656	-1.666	-1.678	-1.686	-1.695	-1.705	-1.714	-1.720	-1.728	-1.734	-1.740	-1.746	-1.752	-1.758	-1.761	-1.766	-1.770	-1.772	-1.775	-1.779	-1.780	-1.782	-1.784	-1.785	-1.786	-1.786	-1.786	-1.788	-1.788	-1.786	-1.786	-1.788	-1.786	-1.786	-1.785	-1.784	-1.782	-1.782	-1.781	-1.781	-1.780	-1.780	-1.780	-1.780	-1.780	-1.780	-1.780	-1.781	-1.781	-1.782	-1.785	-1.786	-1.788	-1.789	-1.790	-1.794	-1.795	-1.799	-1.801	-1.805	-1.808	-1.811	-1.816	-1.820	-1.825	-1.830	-1.835	-1.840	-1.845	-1.851	-1.859	-1.864	-1.870	-1.876	-1.884	-1.890	-1.896	-1.905	-1.911	-1.919	-1.926	-1.934	-1.941	-1.950	-1.956	-1.965	-1.972	-1.981	-1.988	-1.996	-2.004	-2.011	-2.020	-2.026	-2.034	-2.041	-2.047	-2.055	-2.061	-2.068	-2.074	-2.079	-2.085	-2.091	-2.096	-2.100	-2.105	-2.110	-2.114	-2.118	-2.119	-2.122	-2.124	-2.125	-2.126	-2.126	-2.128	-2.128	-2.126	-2.125	-2.125	-2.122	-2.121	-2.118	-2.115	-2.111	-2.106	-2.102	-2.098	-2.094	-2.088	-2.082	-2.076	-2.072	-2.066	-2.060	-2.054	-2.047	-2.040	-2.034	-2.027	-2.020	-2.015	-2.009	-2.002	-1.998	-1.992	-1.986	-1.981	-1.978	-1.972	-1.971	-1.968	-1.965	-1.962	-1.962	-1.961	-1.961	-1.962	-1.965	-1.966	-1.969	-1.974	-1.978	-1.984	-1.990	-1.998	-2.006	-2.015	-2.025	-2.035	-2.047	-2.059	-2.072	-2.086	-2.101	-2.116	-2.134	-2.151	-2.169	-2.186	-2.206	-2.228	-2.248	-2.269	-2.290	-2.311	-2.334	-2.358	-2.381	-2.405	-2.428	-2.452	-2.476	-2.501	-2.526	-2.550	-2.575	-2.600	-2.624	-2.649	-2.674	-2.696	-2.721	-2.745	-2.769	-2.792	-2.814	-2.836	-2.859	-2.880	-2.901	-2.922	-2.942	-2.962	-2.981	-2.999	-3.018	-3.035	-3.052	-3.069	-3.084	-3.100	-3.114	-3.128	-3.141	-3.155	-3.168	-3.179	-3.190	-3.202	-3.211	-3.222	-3.232	-3.241	-3.250	-3.259	-3.266	-3.275	-3.282	-3.290	-3.296	-3.304	-3.310	-3.316	-3.322	-3.328	-3.334	-3.339	-3.346	-3.351	-3.356	-3.362	-3.368	-3.374	-3.380	-3.386	-3.392	-3.398	-3.405	-3.411	-3.418	-3.425	-3.431	-3.438	-3.445	-3.452	-3.460	-3.469	-3.478	-3.485	-3.494	-3.501	-3.511	-3.520	-3.529	-3.539	-3.548	-3.558	-3.569	-3.578	-3.588	-3.598	-3.608	-3.616	-3.628	-3.638	-3.646	-3.656	-3.665	-3.675	-3.685	-3.694	-3.701	-3.710	-3.719	-3.726	-3.734	-3.740	-3.746	-3.752	-3.758	-3.761	-3.766	-3.769	-3.771	-3.772	-3.775	-3.775	-3.775	-3.772	-3.770	-3.768	-3.764	-3.759	-3.752	-3.746	-3.739	-3.730	-3.719	-3.708	-3.696	-3.682	-3.666	-3.651	-3.634	-3.615	-3.596	-3.575	-3.554	-3.530	-3.506	-3.481	-3.452	-3.425	-3.394	-3.364	-3.330	-3.298	-3.261	-3.225	-3.188	-3.148	-3.106	-3.066	-3.022	-2.976	-2.930	-2.882	-2.834	-2.782	-2.730	-2.676	-2.622	-2.565	-2.508	-2.450	-2.390	-2.328	-2.264	-2.200	-2.134	-2.068	-2.000	-1.930	-1.860	-1.789	-1.715	-1.642	-1.566	-1.490	-1.414	-1.338	-1.258	-1.179	-1.098	-1.018	-0.936	-0.854	-0.770	-0.688	-0.602	-0.519	-0.435	-0.350	-0.266	-0.180	-0.096	-0.010	0.074	0.159	0.241	0.326	0.409	0.491	0.574	0.655	0.736	0.815	0.894	0.971	1.048	1.122	1.198	1.270	1.342	1.412	1.480	1.546	1.612	1.676	1.738	1.799	1.856	1.912	1.966	2.018	2.068	2.115	2.161	2.204	2.245	2.282	2.319	2.354	2.385	2.412	2.439	2.462	2.484	2.501	2.518	2.530	2.540	2.548	2.552	2.555	2.554	2.551	2.544	2.534	2.521	2.506	2.489	2.468	2.442	2.416	2.386	2.354	2.316	2.278	2.236	2.191	2.142	2.092	2.039	1.981	1.921	1.859	1.792	1.724	1.651	1.576	1.499	1.419	1.334	1.248	1.158	1.065	0.970	0.872	0.771	0.668	0.562	0.455	0.344	0.231	0.115	-0.002	-0.122	-0.245	-0.370	-0.496	-0.625	-0.754	-0.886	-1.020	-1.155	-1.291	-1.429	-1.569	-1.710	-1.850	-1.992	-2.136	-2.279	-2.424	-2.569	-2.714	-2.860	-3.006	-3.151	-3.298	-3.442	-3.589	-3.734	-3.879	-4.022	-4.166	-4.309	-4.451	-4.592	-4.732	-4.871	-5.010	-5.148	-5.282	-5.418	-5.550	-5.682	-5.812	-5.941	-6.069	-6.195	-6.319	-6.440	-6.561	-6.680	-6.798	-6.911	-7.025	-7.138	-7.246	-7.354	-7.460	-7.565	-7.666	-7.768	-7.865	-7.961	-8.055	-8.149	-8.239	-8.328	-8.415	-8.500	-8.582	-8.662	-8.741	-8.819	-8.895	-8.968	-9.040	-9.109	-9.178	-9.242	-9.306	-9.369	-9.429	-9.488	-9.545	-9.599	-9.652	-9.704	-9.755	-9.801	-9.849	-9.894	-9.938	-9.979	-10.019	-10.058	-10.095	-10.131	-10.166	-10.198	-10.231	-10.261	-10.290	-10.318	-10.344	-10.370	-10.394	-10.419	-10.441	-10.461	-10.482	-10.501	-10.521	-10.539	-10.556	-10.572	-10.589	-10.604	-10.619	-10.632	-10.646	-10.659	-10.671	-10.682	-10.695	-10.706	-10.716	-10.726	-10.738	-10.746	-10.755	-10.765	-10.774	-10.781	-10.790	-10.798	-10.804	-10.810	-10.816	-10.822	-10.828	-10.831	-10.836	-10.840	-10.844	-10.845	-10.848	-10.848	-10.849	-10.848	-10.846	-10.844	-10.840	-10.836	-10.831	-10.825	-10.818	-10.808	-10.798	-10.788	-10.774	-10.760	-10.745	-10.728	-10.710	-10.691	-10.669	-10.648	-10.622	-10.596	-10.569	-10.540	-10.509	-10.476	-10.442	-10.406	-10.369	-10.331	-10.290	-10.248	-10.204	-10.158	-10.111	-10.060	-10.010	-9.958	-9.904	-9.848	-9.791	-9.734	-9.674	-9.611	-9.549	-9.485	-9.420	-9.354	-9.286	-9.218	-9.146	-9.076	-9.004	-8.930	-8.856	-8.780	-8.704	-8.628	-8.549	-8.470	-8.391	-8.310	-8.230	-8.148	-8.065	-7.982	-7.899	-7.814	-7.730	-7.645	-7.560	-7.475	-7.389	-7.302	-7.215	-7.129	-7.042	-6.954	-6.866	-6.780	-6.691	-6.604	-6.516	-6.429	-6.340	-6.252	-6.164	-6.078	-5.990	-5.901	-5.814	-5.728	-5.640	-5.552	-5.466	-5.380	-5.294	-5.208	-5.122	-5.036	-4.951	-4.866	-4.782	-4.698	-4.615	-4.532	-4.449	-4.368	-4.286	-4.204	-4.122	-4.043	-3.962	-3.884	-3.804	-3.726	-3.648	-3.570	-3.492	-3.416	-3.341	-3.266	-3.191	-3.118	-3.044	-2.971	-2.898	-2.826	-2.755	-2.684	-2.614	-2.545	-2.475	-2.406	-2.339	-2.270	-2.205	-2.138	-2.072	-2.006	-1.941	-1.876	-1.814	-1.750	-1.688	-1.625	-1.562	-1.501	-1.441	-1.380	-1.320	-1.261	-1.202	-1.145	-1.086	-1.030	-0.972	-0.916	-0.860	-0.805	-0.751	-0.698	-0.645	-0.592	-0.540	-0.489	-0.438	-0.386	-0.338	-0.289	-0.240	-0.194	-0.148	-0.101	-0.056	-0.014	0.031	0.074	0.114	0.154	0.194	0.234	0.271	0.308	0.342	0.378	0.411	0.444	0.475	0.506	0.536	0.565	0.592	0.619	0.644	0.669	0.691	0.712	0.734	0.754	0.774	0.791	0.808	0.824	0.839	0.854	0.866	0.879	0.890	0.901	0.911	0.921	0.929	0.938	0.944	0.951	0.958	0.964	0.970	0.975	0.980	0.986	0.989	0.994	0.999	1.002	1.008	1.012	1.016	1.022	1.028	1.032	1.039	1.045	1.051	1.059	1.066	1.074	1.081	1.091	1.101	1.111	1.121	1.134	1.148	1.160	1.174	1.189	1.202	1.219	1.235	1.252	1.270	1.289	1.308	1.328	1.348	1.369	1.390	1.411	1.432	1.455	1.478	1.501	1.525	1.549	1.572	1.596	1.621	1.645	1.670	1.694	1.719	1.742	1.768	1.791	1.816	1.840	1.864	1.888	1.910	1.934	1.956	1.980	2.001	2.025	2.046	2.068	2.088	2.110	2.130	2.150	2.170	2.190	2.210	2.229	2.248	2.265	2.284	2.302	2.320	2.338	2.356	2.374	2.391	2.410	2.428	2.445	2.462	2.479	2.498	2.516	2.534	2.551	2.570	2.588	2.606	2.625	2.644	2.661	2.682	2.701	2.722	2.742	2.762	2.784	2.804	2.825	2.846	2.868	2.889	2.911	2.932	2.955	2.979	3.000	3.024	3.046	3.069	3.091	3.114	3.138	3.161	3.184	3.205	3.228	3.250	3.272	3.295	3.316	3.339	3.359	3.379	3.400	3.420	3.439	3.458	3.476	3.494	3.510	3.526	3.542	3.558	3.570	3.585	3.598	3.609	3.619	3.629	3.639	3.648	3.655	3.661	3.668	3.671	3.675	3.678	3.680	3.680	3.679	3.678	3.675	3.671	3.666	3.661	3.654	3.645	3.636	3.626	3.615	3.602	3.589	3.574	3.559	3.541	3.525	3.506	3.486	3.466	3.445	3.422	3.398	3.374	3.349	3.322	3.296	3.268	3.239	3.210	3.180	3.149	3.118	3.085	3.051	3.016	2.982	2.948	2.911	2.875	2.839	2.800	2.762	2.724	2.686	2.648	2.609	2.569	2.529	2.489	2.449	2.409	2.369	2.329	2.289	2.248	2.208	2.168	2.126	2.088	2.047	2.007	1.969	1.929	1.890	1.852	1.815	1.776	1.739	1.702	1.665	1.629	1.594	1.558	1.524	1.490	1.455	1.422	1.389	1.358	1.325	1.292	1.261	1.231	1.201	1.170	1.141	1.111	1.084	1.055	1.026	0.999	0.971	0.942	0.915	0.888	0.860	0.832	0.805	0.779	0.751	0.724	0.696	0.669	0.641	0.612	0.585	0.556	0.529	0.500	0.470	0.441	0.411	0.381	0.350	0.319	0.289	0.256	0.225	0.191	0.159	0.125	0.091	0.056	0.022	-0.012	-0.048	-0.084	-0.120	-0.156	-0.194	-0.230	-0.269	-0.306	-0.344	-0.382	-0.421	-0.460	-0.498	-0.536	-0.576	-0.615	-0.654	-0.692	-0.731	-0.770	-0.809	-0.848	-0.886	-0.922	-0.959	-0.998	-1.032	-1.070	-1.105	-1.140	-1.176	-1.210	-1.244	-1.276	-1.309	-1.340	-1.371	-1.401	-1.431	-1.459	-1.488	-1.514	-1.540	-1.566	-1.590	-1.615	-1.638	-1.660	-1.681	-1.702	-1.722	-1.741	-1.759	-1.775	-1.791	-1.806	-1.822	-1.836	-1.849	-1.862	-1.872	-1.885	-1.895	-1.906	-1.916	-1.926	-1.935	-1.942	-1.951	-1.960	-1.968	-1.974	-1.981	-1.989	-1.996	-2.002	-2.009	-2.016	-2.022	-2.031	-2.038	-2.045	-2.051	-2.059	-2.068	-2.075	-2.082	-2.091	-2.099	-2.109	-2.118	-2.126	-2.138	-2.148	-2.158	-2.168	-2.179	-2.188	-2.200	-2.211	-2.221	-2.234	-2.245	-2.256	-2.269	-2.280	-2.292	-2.304	-2.315	-2.328	-2.339	-2.350	-2.360	-2.371	-2.382	-2.392	-2.401	-2.412	-2.421	-2.430	-2.439	-2.446	-2.452	-2.460	-2.466	-2.472	-2.479	-2.481	-2.485	-2.489	-2.491	-2.492	-2.494	-2.495	-2.495	-2.495	-2.494	-2.491	-2.489	-2.488	-2.482	-2.479	-2.475	-2.469	-2.462	-2.458	-2.451	-2.444	-2.436	-2.429	-2.421	-2.412	-2.404	-2.395	-2.386	-2.376	-2.366	-2.356	-2.346	-2.336	-2.326	-2.316	-2.305	-2.295	-2.284	-2.272	-2.262	-2.251	-2.241	-2.231	-2.221	-2.210	-2.201	-2.190	-2.180	-2.170	-2.161	-2.151	-2.141	-2.131	-2.122	-2.114	-2.105	-2.095	-2.086	-2.079	-2.070	-2.061	-2.054	-2.045	-2.039	-2.030	-2.022	-2.015	-2.007	-2.001	-1.994	-1.986	-1.980	-1.974	-1.966	-1.960	-1.952	-1.946	-1.940	-1.934	-1.928	-1.921	-1.915	-1.909	-1.902	-1.896	-1.890	-1.884	-1.878	-1.871	-1.865	-1.859	-1.854	-1.846	-1.840	-1.834	-1.829	-1.822	-1.818	-1.810	-1.805	-1.800	-1.794	-1.788	-1.782	-1.776	-1.770	-1.764	-1.759	-1.752	-1.748	-1.742	-1.738	-1.732	-1.728	-1.724	-1.718	-1.714	-1.709	-1.705	-1.700	-1.696	-1.692	-1.689	-1.685	-1.682	-1.679	-1.675	-1.674	-1.670	-1.669	-1.668	-1.665	-1.664	-1.661	-1.659	-1.659	-1.658	-1.656	-1.656	-1.656	-1.656	-1.656	-1.656	-1.656	-1.658	-1.660	-1.661	-1.662	-1.664	-1.666	-1.669	-1.671	-1.674	-1.676	-1.680	-1.682	-1.686	-1.690	-1.695	-1.699	-1.702	-1.708	-1.712	-1.718	-1.722	-1.729	-1.735	-1.741	-1.748	-1.754	-1.761	-1.768	-1.776	-1.784	-1.792	-1.800	-1.809	-1.819	-1.828	-1.838	-1.848	-1.859	-1.869	-1.880	-1.891	-1.904	-1.915	-1.928	-1.940	-1.954	-1.966	-1.980	-1.994	-2.007	-2.022	-2.038	-2.052	-2.069	-2.085	-2.101	-2.119	-2.134	-2.152	-2.170	-2.188	-2.206	-2.224	-2.242	-2.261	-2.280	-2.299	-2.318	-2.338	-2.356	-2.376	-2.396	-2.415	-2.435	-2.455	-2.475	-2.495	-2.515	-2.535	-2.555	-2.575	-2.595	-2.614	-2.634	-2.654	-2.672	-2.692	-2.711	-2.730	-2.750	-2.769	-2.786	-2.804	-2.822	-2.840	-2.859	-2.875	-2.892	-2.910	-2.925	-2.942	-2.959	-2.975	-2.992	-3.008	-3.024	-3.039	-3.055	-3.070	-3.085	-3.100	-3.115	-3.129	-3.145	-3.160	-3.175	-3.189	-3.202	-3.218	-3.232	-3.248	-3.261	-3.278	-3.292	-3.306	-3.321	-3.336	-3.351	-3.368	-3.382	-3.398	-3.414	-3.429	-3.444	-3.461	-3.476	-3.492	-3.509	-3.525	-3.542	-3.559	-3.575	-3.592	-3.609	-3.625	-3.641	-3.659	-3.676	-3.692	-3.709	-3.725	-3.742	-3.759	-3.774	-3.791	-3.808	-3.822	-3.839	-3.854	-3.869	-3.884	-3.899	-3.914	-3.926	-3.941	-3.954	-3.966	-3.979	-3.990	-4.000	-4.010	-4.020	-4.030	-4.037	-4.045	-4.052	-4.060	-4.066	-4.071	-4.076	-4.079	-4.082	-4.085	-4.085	-4.088	-4.086	-4.086	-4.084	-4.082	-4.079	-4.075	-4.071	-4.066	-4.060	-4.055	-4.048	-4.039	-4.031	-4.022	-4.012	-4.004	-3.994	-3.982	-3.972	-3.961	-3.950	-3.939	-3.926	-3.915	-3.904	-3.892	-3.881	-3.869	-3.860	-3.849	-3.838	-3.829	-3.819	-3.809	-3.801	-3.794	-3.786	-3.780	-3.775	-3.770	-3.765	-3.762	-3.760	-3.758	-3.758	-3.759	-3.760	-3.762	-3.766	-3.771	-3.778	-3.785	-3.792	-3.801	-3.811	-3.822	-3.835	-3.848	-3.862	-3.878	-3.894	-3.911	-3.929	-3.948	-3.968	-3.988	-4.009	-4.031	-4.052	-4.076	-4.099	-4.122	-4.148	-4.172	-4.198	-4.222	-4.246	-4.272	-4.298	-4.324	-4.349	-4.375	-4.401	-4.426	-4.451	-4.476	-4.501	-4.525	-4.548	-4.572	-4.595	-4.618	-4.639	-4.660	-4.681	-4.702	-4.721	-4.740	-4.759	-4.776	-4.792	-4.810	-4.825	-4.840	-4.854	-4.868	-4.880	-4.892	-4.904	-4.915	-4.925	-4.934	-4.942	-4.951	-4.959	-4.965	-4.971	-4.976	-4.982	-4.988	-4.991	-4.995	-4.998	-5.000	-5.002	-5.005	-5.006	-5.006	-5.009	-5.009	-5.009	-5.009	-5.009	-5.009	-5.009	-5.008	-5.008	-5.005	-5.005	-5.005	-5.004	-5.002	-5.001	-5.000	-4.999	-4.999	-4.998	-4.996	-4.998	-4.996	-4.995	-4.995	-4.996	-4.996	-4.996	-4.996	-4.998	-4.998	-4.999	-5.000	-5.001	-5.002	-5.005	-5.006	-5.008	-5.010	-5.012	-5.015	-5.016	-5.019	-5.022	-5.024	-5.028	-5.029	-5.032	-5.035	-5.038	-5.041	-5.044	-5.046	-5.049	-5.051	-5.054	-5.056	-5.059	-5.061	-5.062	-5.066	-5.068	-5.069	-5.070	-5.072	-5.072	-5.074	-5.074	-5.074	-5.075	-5.074	-5.074	-5.074	-5.072	-5.071	-5.070	-5.069	-5.068	-5.064	-5.062	-5.060	-5.056	-5.054	-5.050	-5.048	-5.042	-5.040	-5.035	-5.031	-5.026	-5.022	-5.018	-5.012	-5.006	-5.001	-4.994	-4.989	-4.981	-4.975	-4.969	-4.962	-4.955	-4.948	-4.940	-4.934	-4.926	-4.919	-4.912	-4.905	-4.898	-4.889	-4.882	-4.874	-4.868	-4.860	-4.852	-4.844	-4.838	-4.830	-4.822	-4.815	-4.809	-4.802	-4.795	-4.789	-4.782	-4.776	-4.771	-4.765	-4.760	-4.755	-4.750	-4.745	-4.740	-4.736	-4.732	-4.730	-4.726	-4.724	-4.721	-4.718	-4.716	-4.716	-4.714	-4.712	-4.712	-4.712	-4.712	-4.712	-4.712	-4.712	-4.714	-4.715	-4.716	-4.718	-4.719	-4.720	-4.722	-4.724	-4.725	-4.728	-4.728	-4.730	-4.731	-4.732	-4.734	-4.735	-4.736	-4.736	-4.735	-4.735	-4.734	-4.731	-4.731	-4.728	-4.726	-4.724	-4.720	-4.715	-4.711	-4.706	-4.699	-4.694	-4.686	-4.679	-4.670	-4.662	-4.654	-4.644	-4.632	-4.622	-4.611	-4.600	-4.586	-4.575	-4.562	-4.549	-4.535	-4.521	-4.508	-4.492	-4.479	-4.464	-4.451	-4.435	-4.421	-4.408	-4.394	-4.381	-4.368	-4.354	-4.341	-4.330	-4.318	-4.306	-4.295	-4.285	-4.275	-4.266	-4.259	-4.251	-4.244	-4.238	-4.232	-4.228	-4.224	-4.221	-4.218	-4.216	-4.215	-4.215	-4.214	-4.215	-4.216	-4.220	-4.222	-4.226	-4.230	-4.235	-4.239	-4.244	-4.250	-4.256	-4.261	-4.268	-4.275	-4.280	-4.288	-4.292	-4.300	-4.305	-4.311	-4.316	-4.321	-4.326	-4.331	-4.335	-4.339	-4.341	-4.344	-4.345	-4.346	-4.346	-4.346	-4.344	-4.342	-4.340	-4.336	-4.330	-4.326	-4.320	-4.312	-4.305	-4.295	-4.285	-4.275	-4.262	-4.250	-4.236	-4.222	-4.208	-4.192	-4.176	-4.160	-4.141	-4.122	-4.104	-4.085	-4.064	-4.044	-4.022	-4.000	-3.978	-3.956	-3.932	-3.910	-3.886	-3.862	-3.840	-3.818	-3.792	-3.769	-3.744	-3.720	-3.696	-3.672	-3.649	-3.626	-3.604	-3.580	-3.558	-3.536	-3.515	-3.494	-3.474	-3.454	-3.434	-3.415	-3.396	-3.379	-3.361	-3.346	-3.330	-3.315	-3.302	-3.289	-3.276	-3.265	-3.254	-3.244	-3.235	-3.228	-3.220	-3.214	-3.208	-3.202	-3.199	-3.196	-3.195	-3.194	-3.194	-3.192	-3.195	-3.196	-3.200	-3.202	-3.206	-3.211	-3.216	-3.222	-3.229	-3.236	-3.244	-3.251	-3.259	-3.268	-3.276	-3.285	-3.294	-3.302	-3.311	-3.321	-3.330	-3.339	-3.346	-3.355	-3.364	-3.372	-3.380	-3.388	-3.394	-3.401	-3.408	-3.412	-3.418	-3.421	-3.426	-3.429	-3.431	-3.431	-3.432	-3.432	-3.431	-3.430	-3.428	-3.424	-3.420	-3.415	-3.410	-3.404	-3.396	-3.388	-3.380	-3.370	-3.360	-3.349	-3.338	-3.325	-3.312	-3.299	-3.284	-3.269	-3.255	-3.240	-3.224	-3.206	-3.190	-3.171	-3.154	-3.136	-3.118	-3.100	-3.080	-3.061	-3.044	-3.024	-3.005	-2.986	-2.968	-2.949	-2.930	-2.911	-2.892	-2.874	-2.856	-2.838	-2.820	-2.802	-2.785	-2.769	-2.751	-2.735	-2.719	-2.702	-2.688	-2.672	-2.658	-2.644	-2.630	-2.616	-2.604	-2.590	-2.579	-2.566	-2.555	-2.544	-2.532	-2.522	-2.514	-2.502	-2.494	-2.485	-2.478	-2.469	-2.460	-2.452	-2.446	-2.440	-2.432	-2.426	-2.420	-2.414	-2.410	-2.405	-2.400	-2.396	-2.391	-2.389	-2.384	-2.381	-2.379	-2.376	-2.374	-2.371	-2.370	-2.369	-2.366	-2.366	-2.364	-2.364	-2.362	-2.361	-2.360	-2.360	-2.360	-2.360	-2.360	-2.361	-2.360	-2.360	-2.361	-2.360	-2.361	-2.361	-2.362	-2.362	-2.362	-2.364	-2.364	-2.364	-2.364	-2.364	-2.362	-2.362	-2.362	-2.361	-2.361	-2.360	-2.360	-2.359	-2.356	-2.355	-2.354	-2.350	-2.349	-2.346	-2.344	-2.341	-2.339	-2.336	-2.332	-2.329	-2.326	-2.322	-2.319	-2.316	-2.312	-2.308	-2.304	-2.300	-2.296	-2.292	-2.289	-2.284	-2.280	-2.278	-2.274	-2.269	-2.265	-2.261	-2.259	-2.255	-2.252	-2.249	-2.246	-2.244	-2.241	-2.239	-2.238	-2.236	-2.234	-2.232	-2.231	-2.230	-2.229	-2.230	-2.229	-2.229	-2.229	-2.229	-2.230	-2.231	-2.232	-2.232	-2.234	-2.235	-2.236	-2.238	-2.239	-2.240	-2.242	-2.244	-2.245	-2.246	-2.248	-2.250	-2.251	-2.252	-2.254	-2.254	-2.255	-2.256	-2.258	-2.256	-2.258	-2.256	-2.256	-2.256	-2.255	-2.254	-2.252	-2.250	-2.249	-2.246	-2.244	-2.241	-2.238	-2.234	-2.230	-2.226	-2.222	-2.218	-2.212	-2.206	-2.200	-2.195	-2.189	-2.182	-2.176	-2.168	-2.161	-2.154	-2.146	-2.138	-2.130	-2.121	-2.112	-2.104	-2.096	-2.086	-2.078	-2.068	-2.059	-2.050	-2.040	-2.033	-2.022	-2.014	-2.004	-1.995	-1.986	-1.976	-1.969	-1.959	-1.950	-1.942	-1.934	-1.925	-1.916	-1.908	-1.900	-1.892	-1.884	-1.876	-1.870	-1.864	-1.856	-1.849	-1.842	-1.836	-1.830	-1.824	-1.818	-1.812	-1.806	-1.800	-1.795	-1.790	-1.785	-1.780	-1.776	-1.771	-1.766	-1.761	-1.758	-1.751	-1.746	-1.742	-1.736	-1.732	-1.726	-1.721	-1.715	-1.710	-1.704	-1.696	-1.690	-1.682	-1.676	-1.668	-1.660	-1.651	-1.641	-1.632	-1.622	-1.612	-1.601	-1.591	-1.579	-1.566	-1.552	-1.538	-1.522	-1.508	-1.491	-1.475	-1.458	-1.440	-1.421	-1.402	-1.382	-1.361	-1.340	-1.319	-1.295	-1.272	-1.250	-1.225	-1.200	-1.174	-1.149	-1.122	-1.096	-1.069	-1.041	-1.014	-0.986	-0.958	-0.929	-0.899	-0.870	-0.841	-0.811	-0.782	-0.754	-0.724	-0.695	-0.666	-0.636	-0.609	-0.580	-0.552	-0.525	-0.499	-0.471	-0.445	-0.420	-0.395	-0.371	-0.348	-0.324	-0.301	-0.279	-0.258	-0.236	-0.218	-0.198	-0.180	-0.162	-0.145	-0.130	-0.114	-0.099	-0.086	-0.071	-0.060	-0.048	-0.036	-0.026	-0.016	-0.008	0.001	0.009	0.016	0.024	0.030	0.035	0.041	0.046	0.051	0.055	0.060	0.064	0.068	0.070	0.074	0.078	0.080	0.084	0.086	0.089	0.092	0.095	0.099	0.102	0.105	0.109	0.112	0.116	0.120	0.125	0.129	0.135	0.140	0.146	0.152	0.160	0.166	0.174	0.181	0.189	0.199	0.206	0.216	0.225	0.236	0.246	0.258	0.269	0.281	0.294	0.306	0.318	0.331	0.345	0.359	0.372	0.388	0.401	0.415	0.430	0.446	0.461	0.478	0.494	0.507	0.524	0.540	0.556	0.572	0.589	0.602	0.619	0.635	0.650	0.665	0.680	0.694	0.710	0.724	0.738	0.752	0.766	0.779	0.791	0.804	0.818	0.829	0.839	0.850	0.861	0.871	0.881	0.891	0.900	0.908	0.918	0.925	0.932	0.939	0.945	0.951	0.958	0.964	0.968	0.972	0.976	0.981	0.985	0.989	0.991	0.994	0.996	0.999	1.001	1.002	1.005	1.008	1.009	1.010	1.011	1.014	1.015	1.018	1.019	1.019	1.021	1.022	1.025	1.026	1.028	1.030	1.032	1.034	1.038	1.039	1.042	1.045	1.049	1.054	1.058	1.062	1.068	1.071	1.076	1.082	1.089	1.094	1.100	1.108	1.115	1.122	1.130	1.139	1.146	1.156	1.164	1.174	1.182	1.192	1.202	1.212	1.222	1.232	1.242	1.254	1.264	1.275	1.285	1.296	1.308	1.319	1.328	1.339	1.349	1.359	1.369	1.379	1.388	1.398	1.405	1.414	1.421	1.429	1.435	1.441	1.448	1.452	1.458	1.461	1.464	1.468	1.469	1.470	1.471	1.471	1.470	1.469	1.466	1.464	1.460	1.455	1.450	1.444	1.436	1.430	1.421	1.412	1.402	1.394	1.384	1.371	1.360	1.349	1.335	1.322	1.309	1.295	1.281	1.266	1.252	1.238	1.222	1.208	1.192	1.179	1.162	1.148	1.134	1.120	1.105	1.091	1.078	1.065	1.051	1.039	1.028	1.014	1.002	0.994	0.982	0.972	0.964	0.956	0.949	0.941	0.936	0.929	0.925	0.920	0.916	0.912	0.909	0.908	0.904	0.904	0.902	0.904	0.904	0.905	0.905	0.908	0.910	0.912	0.915	0.918	0.921	0.924	0.929	0.932	0.938	0.941	0.946	0.950	0.954	0.959	0.962	0.966	0.971	0.975	0.979	0.981	0.984	0.989	0.991	0.992	0.995	0.996	0.998	0.999	0.999	0.999	0.999	0.999	0.998	0.996	0.994	0.991	0.989	0.985	0.981	0.978	0.972	0.968	0.962	0.956	0.950	0.944	0.936	0.930	0.921	0.915	0.905	0.898	0.889	0.880	0.870	0.861	0.851	0.842	0.832	0.822	0.811	0.802	0.791	0.782	0.772	0.761	0.752	0.742	0.732	0.722	0.712	0.702	0.694	0.684	0.675	0.666	0.656	0.649	0.640	0.632	0.624	0.616	0.610	0.601	0.596	0.590	0.585	0.579	0.574	0.570	0.565	0.561	0.558	0.555	0.551	0.549	0.546	0.546	0.544	0.544	0.542	0.544	0.545	0.545	0.548	0.550	0.554	0.555	0.559	0.562	0.566	0.571	0.576	0.582	0.589	0.595	0.601	0.609	0.616	0.622	0.630	0.639	0.646	0.654	0.664	0.671	0.680	0.688	0.696	0.705	0.715	0.722	0.731	0.739	0.746	0.755	0.762	0.769	0.776	0.782	0.789	0.794	0.800	0.805	0.809	0.812	0.816	0.819	0.821	0.822	0.825	0.825	0.826	0.825	0.825	0.824	0.822	0.820	0.818	0.814	0.810	0.805	0.801	0.796	0.790	0.786	0.780	0.772	0.766	0.760	0.754	0.748	0.740	0.734	0.726	0.720	0.712	0.706	0.699	0.694	0.688	0.681	0.676	0.671	0.666	0.662	0.658	0.654	0.650	0.648	0.646	0.645	0.644	0.644	0.644	0.645	0.646	0.649	0.650	0.654	0.658	0.661	0.666	0.672	0.678	0.685	0.692	0.700	0.708	0.716	0.725	0.735	0.744	0.754	0.764	0.775	0.786	0.798	0.809	0.821	0.834	0.845	0.858	0.870	0.881	0.894	0.905	0.918	0.928	0.940	0.951	0.962	0.972	0.984	0.994	1.002	1.012	1.021	1.029	1.038	1.044	1.050	1.056	1.061	1.066	1.070	1.074	1.075	1.078	1.078	1.079	1.078	1.076	1.074	1.070	1.068	1.062	1.056	1.049	1.042	1.035	1.026	1.016	1.005	0.994	0.982	0.969	0.955	0.941	0.926	0.910	0.894	0.878	0.860	0.842	0.824	0.805	0.784	0.765	0.744	0.724	0.702	0.681	0.660	0.639	0.616	0.595	0.572	0.550	0.528	0.506	0.482	0.461	0.441	0.420	0.399	0.378	0.358	0.336	0.316	0.296	0.278	0.259	0.241	0.222	0.205	0.188	0.171	0.155	0.139	0.125	0.111	0.096	0.084	0.071	0.059	0.046	0.035	0.024	0.012	0.004	-0.006	-0.015	-0.024	-0.031	-0.040	-0.049	-0.056	-0.062	-0.070	-0.076	-0.084	-0.090	-0.096	-0.102	-0.109	-0.116	-0.122	-0.130	-0.136	-0.144	-0.149	-0.156	-0.165	-0.172	-0.179	-0.188	-0.196	-0.206	-0.214	-0.224	-0.234	-0.244	-0.255	-0.266	-0.278	-0.289	-0.300	-0.314	-0.326	-0.340	-0.352	-0.368	-0.380	-0.395	-0.410	-0.425	-0.440	-0.455	-0.470	-0.486	-0.501	-0.518	-0.532	-0.549	-0.564	-0.579	-0.595	-0.610	-0.624	-0.639	-0.654	-0.668	-0.681	-0.695	-0.708	-0.720	-0.731	-0.744	-0.755	-0.766	-0.776	-0.785	-0.794	-0.802	-0.810	-0.818	-0.822	-0.828	-0.834	-0.839	-0.841	-0.845	-0.848	-0.849	-0.851	-0.851	-0.852	-0.851	-0.851	-0.850	-0.848	-0.845	-0.842	-0.840	-0.836	-0.831	-0.828	-0.822	-0.819	-0.812	-0.808	-0.802	-0.798	-0.792	-0.785	-0.780	-0.774	-0.768	-0.761	-0.755	-0.750	-0.745	-0.739	-0.734	-0.730	-0.724	-0.720	-0.716	-0.711	-0.708	-0.704	-0.700	-0.698	-0.695	-0.692	-0.691	-0.690	-0.689	-0.688	-0.688	-0.686	-0.686	-0.688	-0.688	-0.690	-0.691	-0.694	-0.696	-0.699	-0.702	-0.705	-0.710	-0.714	-0.718	-0.722	-0.729	-0.732	-0.739	-0.745	-0.750	-0.756	-0.764	-0.770	-0.778	-0.785	-0.790	-0.798	-0.805	-0.812	-0.820	-0.828	-0.835	-0.841	-0.850	-0.856	-0.864	-0.871	-0.878	-0.884	-0.890	-0.896	-0.902	-0.909	-0.914	-0.920	-0.924	-0.930	-0.934	-0.936	-0.941	-0.942	-0.945	-0.948	-0.949	-0.950	-0.951	-0.951	-0.951	-0.950	-0.949	-0.948	-0.945	-0.942	-0.940	-0.936	-0.931	-0.928	-0.924	-0.918	-0.912	-0.908	-0.901	-0.895	-0.889	-0.881	-0.875	-0.869	-0.861	-0.855	-0.848	-0.841	-0.834	-0.828	-0.821	-0.815	-0.810	-0.804	-0.800	-0.796	-0.792	-0.789	-0.786	-0.784	-0.781	-0.781	-0.781	-0.782	-0.784	-0.785	-0.789	-0.794	-0.799	-0.804	-0.811	-0.819	-0.828	-0.839	-0.848	-0.860	-0.874	-0.886	-0.900	-0.918	-0.932	-0.950	-0.969	-0.986	-1.006	-1.026	-1.048	-1.069	-1.092	-1.115	-1.139	-1.162	-1.188	-1.212	-1.238	-1.262	-1.290	-1.315	-1.342	-1.368	-1.395	-1.421	-1.449	-1.475	-1.501	-1.528	-1.555	-1.580	-1.606	-1.631	-1.656	-1.681	-1.706	-1.731	-1.755	-1.778	-1.801	-1.824	-1.846	-1.868	-1.889	-1.909	-1.928	-1.948	-1.966	-1.985	-2.002	-2.020	-2.036	-2.051	-2.068	-2.082	-2.098	-2.112	-2.125	-2.139	-2.151	-2.164	-2.175	-2.186	-2.198	-2.209	-2.219	-2.229	-2.239	-2.249	-2.259	-2.268	-2.276	-2.284	-2.292	-2.300	-2.308	-2.315	-2.324	-2.331	-2.339	-2.346	-2.354	-2.361	-2.369	-2.376	-2.384	-2.391	-2.399	-2.406	-2.414	-2.421	-2.430	-2.438	-2.445	-2.454	-2.461	-2.470	-2.478	-2.488	-2.496	-2.504	-2.512	-2.521	-2.530	-2.540	-2.549	-2.558	-2.566	-2.576	-2.586	-2.595	-2.604	-2.614	-2.622	-2.631	-2.640	-2.649	-2.658	-2.666	-2.674	-2.681	-2.690	-2.698	-2.705	-2.711	-2.718	-2.724	-2.729	-2.734	-2.739	-2.742	-2.746	-2.749	-2.751	-2.752	-2.754	-2.754	-2.752	-2.751	-2.751	-2.748	-2.744	-2.739	-2.735	-2.728	-2.721	-2.712	-2.704	-2.695	-2.681	-2.670	-2.656	-2.641	-2.628	-2.610	-2.594	-2.575	-2.554	-2.534	-2.510	-2.488	-2.461	-2.435	-2.409	-2.380	-2.350	-2.319	-2.285	-2.251	-2.218	-2.179	-2.142	-2.102	-2.061	-2.020	-1.976	-1.931	-1.885	-1.838	-1.788	-1.736	-1.685	-1.630	-1.575	-1.519	-1.461	-1.402	-1.342	-1.280	-1.216	-1.152	-1.086	-1.019	-0.951	-0.881	-0.810	-0.738	-0.664	-0.590	-0.515	-0.438	-0.361	-0.282	-0.202	-0.124	-0.044	0.039	0.120	0.204	0.286	0.371	0.455	0.540	0.624	0.709	0.794	0.879	0.965	1.050	1.134	1.218	1.302	1.386	1.469	1.551	1.634	1.715	1.796	1.876	1.954	2.031	2.108	2.184	2.256	2.329	2.400	2.469	2.538	2.604	2.669	2.731	2.792	2.851	2.909	2.964	3.016	3.066	3.116	3.162	3.206	3.248	3.286	3.324	3.358	3.390	3.419	3.445	3.469	3.489	3.508	3.524	3.536	3.546	3.552	3.558	3.559	3.556	3.551	3.544	3.532	3.519	3.502	3.481	3.459	3.431	3.401	3.370	3.332	3.294	3.251	3.205	3.156	3.105	3.050	2.991	2.930	2.865	2.798	2.726	2.651	2.574	2.494	2.410	2.324	2.234	2.141	2.045	1.948	1.845	1.740	1.634	1.524	1.411	1.296	1.179	1.059	0.936	0.812	0.685	0.556	0.425	0.292	0.158	0.021	-0.118	-0.258	-0.399	-0.541	-0.685	-0.830	-0.976	-1.122	-1.270	-1.419	-1.569	-1.718	-1.868	-2.018	-2.168	-2.318	-2.468	-2.618	-2.768	-2.916	-3.065	-3.212	-3.360	-3.506	-3.651	-3.796	-3.940	-4.082	-4.224	-4.364	-4.501	-4.639	-4.774	-4.908	-5.039	-5.170	-5.299	-5.426	-5.552	-5.675	-5.796	-5.916	-6.034	-6.149	-6.262	-6.374	-6.484	-6.591	-6.696	-6.800	-6.901	-7.001	-7.098	-7.192	-7.286	-7.378	-7.466	-7.554	-7.638	-7.720	-7.801	-7.880	-7.956	-8.031	-8.104	-8.175	-8.244	-8.311	-8.376	-8.440	-8.501	-8.560	-8.618	-8.674	-8.729	-8.780	-8.831	-8.880	-8.928	-8.972	-9.018	-9.060	-9.101	-9.141	-9.179	-9.218	-9.251	-9.285	-9.319	-9.351	-9.381	-9.410	-9.438	-9.465	-9.491	-9.516	-9.540	-9.562	-9.585	-9.606	-9.626	-9.646	-9.665	-9.682	-9.700	-9.716	-9.734	-9.749	-9.765	-9.779	-9.794	-9.806	-9.821	-9.834	-9.846	-9.859	-9.871	-9.881	-9.892	-9.904	-9.914	-9.925	-9.935	-9.945	-9.954	-9.962	-9.971	-9.980	-9.986	-9.995	-10.001	-10.009	-10.014	-10.019	-10.024	-10.029	-10.032	-10.035	-10.038	-10.039	-10.039	-10.038	-10.038	-10.035	-10.032	-10.029	-10.024	-10.016	-10.008	-9.999	-9.989	-9.979	-9.965	-9.950	-9.936	-9.919	-9.900	-9.880	-9.858	-9.836	-9.810	-9.784	-9.755	-9.726	-9.695	-9.661	-9.626	-9.591	-9.552	-9.512	-9.471	-9.429	-9.385	-9.338	-9.289	-9.240	-9.189	-9.135	-9.081	-9.025	-8.966	-8.908	-8.848	-8.786	-8.722	-8.658	-8.591	-8.524	-8.456	-8.386	-8.315	-8.242	-8.170	-8.095	-8.021	-7.944	-7.868	-7.790	-7.710	-7.630	-7.550	-7.469	-7.388	-7.305	-7.221	-7.139	-7.054	-6.969	-6.884	-6.798	-6.711	-6.625	-6.538	-6.450	-6.364	-6.276	-6.188	-6.099	-6.011	-5.922	-5.834	-5.745	-5.656	-5.568	-5.480	-5.391	-5.302	-5.214	-5.125	-5.038	-4.949	-4.861	-4.774	-4.686	-4.600	-4.512	-4.425	-4.339	-4.252	-4.166	-4.082	-3.996	-3.912	-3.828	-3.744	-3.661	-3.579	-3.496	-3.414	-3.334	-3.252	-3.171	-3.091	-3.012	-2.932	-2.855	-2.776	-2.700	-2.624	-2.548	-2.471	-2.396	-2.321	-2.248	-2.175	-2.101	-2.029	-1.958	-1.885	-1.814	-1.744	-1.674	-1.605	-1.535	-1.466	-1.399	-1.331	-1.265	-1.196	-1.130	-1.065	-0.999	-0.934	-0.868	-0.802	-0.740	-0.676	-0.611	-0.549	-0.486	-0.424	-0.364	-0.301	-0.241	-0.180	-0.120	-0.060	-0.001	0.058	0.115	0.174	0.230	0.288	0.344	0.398	0.454	0.507	0.561	0.614	0.666	0.718	0.768	0.819	0.868	0.916	0.962	1.010	1.055	1.100	1.144	1.185	1.228	1.269	1.308	1.345	1.384	1.420	1.455	1.489	1.521	1.554	1.584	1.614	1.642	1.669	1.695	1.719	1.744	1.766	1.788	1.808	1.828	1.845	1.862	1.879	1.894	1.906	1.920	1.932	1.944	1.954	1.964	1.972	1.980	1.989	1.995	2.002	2.007	2.014	2.019	2.024	2.027	2.031	2.036	2.040	2.042	2.047	2.050	2.054	2.058	2.060	2.065	2.069	2.074	2.079	2.084	2.089	2.095	2.101	2.108	2.115	2.122	2.130	2.140	2.150	2.159	2.170	2.182	2.194	2.205	2.219	2.232	2.248	2.262	2.278	2.292	2.310	2.326	2.344	2.361	2.380	2.399	2.419	2.438	2.456	2.478	2.498	2.519	2.540	2.560	2.581	2.602	2.624	2.645	2.666	2.689	2.710	2.730	2.751	2.774	2.795	2.816	2.836	2.856	2.878	2.898	2.918	2.938	2.956	2.976	2.996	3.014	3.032	3.052	3.069	3.088	3.106	3.124	3.141	3.159	3.176	3.192	3.210	3.226	3.244	3.260	3.278	3.294	3.311	3.328	3.344	3.361	3.378	3.394	3.411	3.428	3.446	3.462	3.480	3.498	3.518	3.535	3.552	3.571	3.590	3.610	3.628	3.648	3.668	3.688	3.708	3.728	3.748	3.769	3.790	3.810	3.831	3.854	3.875	3.896	3.918	3.939	3.961	3.984	4.004	4.025	4.048	4.070	4.091	4.112	4.134	4.154	4.175	4.195	4.215	4.234	4.254	4.271	4.290	4.308	4.324	4.340	4.356	4.370	4.385	4.399	4.411	4.422	4.434	4.444	4.452	4.460	4.468	4.475	4.480	4.482	4.486	4.489	4.489	4.488	4.486	4.484	4.480	4.474	4.468	4.460	4.451	4.441	4.430	4.416	4.402	4.388	4.371	4.354	4.336	4.315	4.295	4.272	4.250	4.225	4.200	4.174	4.146	4.118	4.090	4.059	4.028	3.996	3.965	3.931	3.898	3.864	3.828	3.791	3.755	3.718	3.680	3.642	3.604	3.566	3.526	3.486	3.446	3.408	3.369	3.328	3.288	3.248	3.208	3.166	3.125	3.085	3.046	3.005	2.965	2.926	2.888	2.848	2.809	2.770	2.732	2.695	2.658	2.620	2.584	2.546	2.511	2.476	2.439	2.405	2.371	2.336	2.305	2.271	2.240	2.208	2.176	2.145	2.115	2.085	2.054	2.024	1.995	1.966	1.938	1.910	1.881	1.854	1.826	1.799	1.771	1.744	1.716	1.690	1.662	1.635	1.609	1.581	1.554	1.526	1.499	1.470	1.442	1.414	1.385	1.356	1.326	1.298	1.266	1.236	1.205	1.172	1.141	1.109	1.075	1.041	1.008	0.972	0.938	0.902	0.865	0.829	0.791	0.752	0.715	0.675	0.636	0.595	0.556	0.515	0.474	0.431	0.390	0.349	0.305	0.262	0.220	0.176	0.132	0.089	0.045	0.002	-0.041	-0.085	-0.128	-0.172	-0.215	-0.258	-0.299	-0.340	-0.381	-0.422	-0.464	-0.504	-0.542	-0.580	-0.619	-0.655	-0.692	-0.728	-0.762	-0.796	-0.830	-0.862	-0.894	-0.924	-0.954	-0.982	-1.009	-1.036	-1.061	-1.085	-1.109	-1.131	-1.151	-1.171	-1.191	-1.209	-1.226	-1.242	-1.256	-1.271	-1.285	-1.298	-1.309	-1.320	-1.330	-1.340	-1.349	-1.358	-1.365	-1.372	-1.379	-1.385	-1.391	-1.396	-1.401	-1.408	-1.411	-1.416	-1.421	-1.424	-1.429	-1.432	-1.438	-1.441	-1.446	-1.451	-1.455	-1.460	-1.465	-1.470	-1.475	-1.481	-1.486	-1.492	-1.500	-1.506	-1.512	-1.520	-1.528	-1.535	-1.542	-1.551	-1.560	-1.569	-1.578	-1.586	-1.595	-1.605	-1.614	-1.622	-1.632	-1.641	-1.650	-1.660	-1.669	-1.679	-1.688	-1.696	-1.705	-1.712	-1.721	-1.730	-1.738	-1.744	-1.751	-1.758	-1.765	-1.771	-1.776	-1.781	-1.786	-1.789	-1.794	-1.796	-1.799	-1.801	-1.804	-1.804	-1.805	-1.805	-1.804	-1.804	-1.802	-1.800	-1.798	-1.795	-1.791	-1.788	-1.784	-1.778	-1.774	-1.768	-1.761	-1.755	-1.750	-1.744	-1.734	-1.726	-1.719	-1.710	-1.701	-1.691	-1.682	-1.674	-1.664	-1.654	-1.644	-1.635	-1.624	-1.614	-1.604	-1.592	-1.582	-1.571	-1.561	-1.550	-1.540	-1.529	-1.519	-1.509	-1.498	-1.486	-1.476	-1.466	-1.458	-1.446	-1.436	-1.428	-1.418	-1.408	-1.399	-1.390	-1.381	-1.372	-1.364	-1.355	-1.346	-1.339	-1.330	-1.322	-1.315	-1.308	-1.300	-1.292	-1.286	-1.280	-1.272	-1.266	-1.259	-1.252	-1.246	-1.240	-1.234	-1.228	-1.221	-1.215	-1.209	-1.202	-1.198	-1.191	-1.185	-1.179	-1.172	-1.166	-1.161	-1.155	-1.149	-1.142	-1.136	-1.130	-1.124	-1.119	-1.112	-1.106	-1.099	-1.092	-1.086	-1.080	-1.074	-1.068	-1.061	-1.055	-1.049	-1.042	-1.038	-1.032	-1.025	-1.020	-1.015	-1.010	-1.004	-1.000	-0.995	-0.990	-0.985	-0.981	-0.978	-0.974	-0.971	-0.968	-0.965	-0.962	-0.959	-0.956	-0.955	-0.954	-0.951	-0.950	-0.950	-0.949	-0.950	-0.950	-0.950	-0.950	-0.951	-0.952	-0.954	-0.956	-0.959	-0.961	-0.965	-0.968	-0.970	-0.974	-0.978	-0.982	-0.986	-0.991	-0.996	-1.001	-1.006	-1.011	-1.019	-1.024	-1.031	-1.038	-1.045	-1.051	-1.059	-1.066	-1.074	-1.082	-1.090	-1.100	-1.108	-1.118	-1.126	-1.138	-1.146	-1.158	-1.166	-1.178	-1.189	-1.201	-1.211	-1.224	-1.236	-1.249	-1.261	-1.275	-1.288	-1.301	-1.315	-1.329	-1.344	-1.359	-1.374	-1.389	-1.405	-1.420	-1.436	-1.452	-1.469	-1.486	-1.502	-1.520	-1.539	-1.556	-1.572	-1.590	-1.609	-1.626	-1.644	-1.661	-1.680	-1.699	-1.718	-1.735	-1.754	-1.772	-1.790	-1.809	-1.826	-1.844	-1.862	-1.880	-1.898	-1.915	-1.932	-1.951	-1.968	-1.985	-2.002	-2.020	-2.036	-2.052	-2.068	-2.084	-2.100	-2.116	-2.131	-2.146	-2.161	-2.178	-2.192	-2.208	-2.222	-2.236	-2.251	-2.266	-2.280	-2.294	-2.309	-2.322	-2.338	-2.351	-2.366	-2.380	-2.395	-2.410	-2.425	-2.440	-2.455	-2.470	-2.485	-2.500	-2.518	-2.532	-2.548	-2.565	-2.582	-2.598	-2.615	-2.634	-2.650	-2.668	-2.686	-2.705	-2.722	-2.741	-2.760	-2.780	-2.800	-2.818	-2.838	-2.859	-2.878	-2.898	-2.918	-2.938	-2.958	-2.978	-2.998	-3.016	-3.036	-3.056	-3.076	-3.095	-3.114	-3.132	-3.151	-3.170	-3.188	-3.204	-3.222	-3.239	-3.254	-3.269	-3.285	-3.299	-3.312	-3.326	-3.338	-3.349	-3.359	-3.370	-3.379	-3.388	-3.395	-3.402	-3.408	-3.414	-3.418	-3.421	-3.424	-3.425	-3.426	-3.428	-3.426	-3.424	-3.422	-3.419	-3.415	-3.410	-3.405	-3.399	-3.392	-3.385	-3.376	-3.368	-3.359	-3.349	-3.339	-3.328	-3.316	-3.305	-3.295	-3.284	-3.271	-3.260	-3.248	-3.235	-3.224	-3.212	-3.201	-3.190	-3.179	-3.169	-3.159	-3.149	-3.140	-3.132	-3.125	-3.118	-3.111	-3.105	-3.100	-3.096	-3.094	-3.091	-3.090	-3.090	-3.090	-3.092	-3.095	-3.099	-3.104	-3.110	-3.115	-3.125	-3.132	-3.144	-3.154	-3.166	-3.179	-3.192	-3.206	-3.222	-3.239	-3.256	-3.274	-3.294	-3.314	-3.334	-3.354	-3.375	-3.398	-3.420	-3.442	-3.466	-3.490	-3.512	-3.538	-3.561	-3.585	-3.609	-3.634	-3.659	-3.682	-3.708	-3.731	-3.756	-3.779	-3.804	-3.826	-3.850	-3.872	-3.892	-3.915	-3.936	-3.958	-3.978	-3.998	-4.018	-4.036	-4.055	-4.072	-4.090	-4.106	-4.122	-4.138	-4.152	-4.166	-4.181	-4.195	-4.206	-4.219	-4.230	-4.241	-4.252	-4.262	-4.271	-4.281	-4.289	-4.298	-4.305	-4.312	-4.319	-4.325	-4.330	-4.336	-4.341	-4.346	-4.351	-4.355	-4.360	-4.364	-4.368	-4.371	-4.375	-4.378	-4.380	-4.382	-4.386	-4.388	-4.390	-4.391	-4.395	-4.396	-4.399	-4.400	-4.402	-4.405	-4.408	-4.409	-4.411	-4.414	-4.415	-4.418	-4.420	-4.422	-4.425	-4.428	-4.429	-4.432	-4.435	-4.439	-4.441	-4.445	-4.448	-4.450	-4.455	-4.458	-4.461	-4.465	-4.469	-4.472	-4.476	-4.480	-4.482	-4.488	-4.491	-4.496	-4.499	-4.502	-4.506	-4.510	-4.514	-4.516	-4.520	-4.522	-4.526	-4.529	-4.532	-4.535	-4.536	-4.538	-4.540	-4.542	-4.544	-4.544	-4.544	-4.544	-4.544	-4.542	-4.542	-4.541	-4.540	-4.538	-4.535	-4.532	-4.529	-4.526	-4.522	-4.518	-4.512	-4.508	-4.502	-4.496	-4.490	-4.484	-4.476	-4.470	-4.462	-4.455	-4.448	-4.439	-4.430	-4.421	-4.411	-4.401	-4.392	-4.382	-4.372	-4.362	-4.351	-4.341	-4.330	-4.320	-4.309	-4.299	-4.288	-4.276	-4.266	-4.256	-4.246	-4.235	-4.224	-4.214	-4.204	-4.194	-4.184	-4.175	-4.165	-4.156	-4.148	-4.139	-4.130	-4.122	-4.114	-4.106	-4.100	-4.093	-4.086	-4.080	-4.074	-4.069	-4.064	-4.060	-4.055	-4.050	-4.048	-4.044	-4.041	-4.039	-4.036	-4.034	-4.032	-4.030	-4.030	-4.029	-4.029	-4.028	-4.028	-4.028	-4.029	-4.029	-4.030	-4.031	-4.032	-4.032	-4.034	-4.035	-4.035	-4.036	-4.037	-4.039	-4.040	-4.040	-4.040	-4.041	-4.041	-4.041	-4.040	-4.040	-4.037	-4.035	-4.034	-4.031	-4.028	-4.024	-4.020	-4.015	-4.010	-4.005	-4.000	-3.992	-3.985	-3.978	-3.969	-3.960	-3.950	-3.940	-3.930	-3.919	-3.908	-3.895	-3.882	-3.870	-3.856	-3.844	-3.829	-3.814	-3.799	-3.784	-3.769	-3.754	-3.739	-3.724	-3.708	-3.692	-3.678	-3.662	-3.648	-3.632	-3.619	-3.605	-3.590	-3.578	-3.564	-3.552	-3.541	-3.529	-3.519	-3.509	-3.500	-3.491	-3.484	-3.476	-3.470	-3.464	-3.459	-3.455	-3.451	-3.449	-3.448	-3.445	-3.445	-3.445	-3.445	-3.446	-3.449	-3.451	-3.454	-3.458	-3.461	-3.465	-3.471	-3.476	-3.481	-3.486	-3.491	-3.496	-3.501	-3.508	-3.512	-3.518	-3.524	-3.528	-3.532	-3.536	-3.540	-3.544	-3.546	-3.548	-3.549	-3.550	-3.551	-3.550	-3.550	-3.548	-3.545	-3.541	-3.538	-3.532	-3.528	-3.521	-3.514	-3.506	-3.496	-3.486	-3.476	-3.465	-3.452	-3.440	-3.428	-3.414	-3.399	-3.382	-3.366	-3.350	-3.332	-3.315	-3.296	-3.279	-3.259	-3.240	-3.220	-3.200	-3.179	-3.159	-3.138	-3.116	-3.096	-3.075	-3.054	-3.032	-3.010	-2.989	-2.968	-2.946	-2.926	-2.905	-2.884	-2.864	-2.844	-2.824	-2.805	-2.786	-2.766	-2.749	-2.731	-2.712	-2.696	-2.680	-2.664	-2.649	-2.634	-2.620	-2.606	-2.592	-2.581	-2.570	-2.559	-2.548	-2.539	-2.530	-2.521	-2.514	-2.508	-2.502	-2.498	-2.492	-2.489	-2.486	-2.484	-2.482	-2.482	-2.482	-2.482	-2.484	-2.486	-2.488	-2.491	-2.496	-2.500	-2.505	-2.510	-2.516	-2.521	-2.529	-2.536	-2.544	-2.551	-2.558	-2.566	-2.574	-2.582	-2.590	-2.599	-2.606	-2.615	-2.622	-2.630	-2.636	-2.644	-2.650	-2.658	-2.664	-2.670	-2.675	-2.680	-2.684	-2.686	-2.689	-2.691	-2.692	-2.694	-2.692	-2.691	-2.690	-2.688	-2.685	-2.681	-2.676	-2.670	-2.664	-2.656	-2.649	-2.640	-2.631	-2.620	-2.609	-2.596	-2.585	-2.571	-2.558	-2.544	-2.530	-2.514	-2.496	-2.480	-2.462	-2.444	-2.426	-2.408	-2.389	-2.370	-2.351	-2.331	-2.312	-2.291	-2.271	-2.252	-2.231	-2.211	-2.192	-2.171	-2.151	-2.132	-2.112	-2.092	-2.072	-2.054	-2.035	-2.016	-1.998	-1.980	-1.962	-1.945	-1.929	-1.911	-1.896	-1.881	-1.866	-1.851	-1.836	-1.822	-1.810	-1.798	-1.785	-1.772	-1.762	-1.751	-1.741	-1.731	-1.721	-1.714	-1.704	-1.696	-1.689	-1.684	-1.676	-1.670	-1.666	-1.661	-1.658	-1.652	-1.649	-1.646	-1.644	-1.641	-1.639	-1.639	-1.638	-1.638	-1.636	-1.638	-1.638	-1.639	-1.640	-1.641	-1.644	-1.646	-1.649	-1.651	-1.654	-1.656	-1.659	-1.661	-1.664	-1.669	-1.672	-1.676	-1.679	-1.684	-1.686	-1.690	-1.694	-1.696	-1.701	-1.704	-1.706	-1.710	-1.712	-1.715	-1.718	-1.720	-1.722	-1.722	-1.725	-1.726	-1.729	-1.728	-1.729	-1.729	-1.728	-1.728	-1.726	-1.724	-1.724	-1.721	-1.720	-1.716	-1.714	-1.711	-1.708	-1.705	-1.701	-1.696	-1.692	-1.689	-1.685	-1.680	-1.676	-1.670	-1.665	-1.661	-1.656	-1.650	-1.646	-1.640	-1.636	-1.631	-1.626	-1.622	-1.616	-1.612	-1.609	-1.604	-1.600	-1.596	-1.594	-1.590	-1.588	-1.585	-1.582	-1.580	-1.579	-1.576	-1.575	-1.575	-1.572	-1.572	-1.572	-1.572	-1.572	-1.574	-1.574	-1.575	-1.575	-1.576	-1.576	-1.578	-1.580	-1.581	-1.582	-1.584	-1.586	-1.588	-1.589	-1.589	-1.590	-1.591	-1.594	-1.595	-1.596	-1.595	-1.596	-1.596	-1.598	-1.596	-1.595	-1.594	-1.594	-1.592	-1.590	-1.589	-1.586	-1.584	-1.580	-1.578	-1.574	-1.571	-1.566	-1.562	-1.556	-1.552	-1.548	-1.541	-1.535	-1.529	-1.522	-1.516	-1.508	-1.501	-1.495	-1.486	-1.479	-1.470	-1.461	-1.452	-1.445	-1.435	-1.426	-1.418	-1.409	-1.400	-1.391	-1.381	-1.372	-1.364	-1.354	-1.344	-1.335	-1.326	-1.316	-1.309	-1.299	-1.290	-1.281	-1.271	-1.262	-1.254	-1.246	-1.238	-1.228	-1.220	-1.212	-1.205	-1.196	-1.189	-1.181	-1.172	-1.165	-1.159	-1.151	-1.142	-1.136	-1.129	-1.122	-1.115	-1.110	-1.102	-1.096	-1.089	-1.082	-1.076	-1.070	-1.064	-1.058	-1.050	-1.044	-1.038	-1.030	-1.024	-1.018	-1.009	-1.002	-0.995	-0.989	-0.980	-0.972	-0.964	-0.956	-0.948	-0.938	-0.929	-0.919	-0.910	-0.900	-0.890	-0.879	-0.868	-0.856	-0.844	-0.830	-0.818	-0.804	-0.791	-0.778	-0.761	-0.746	-0.730	-0.715	-0.699	-0.681	-0.664	-0.646	-0.628	-0.609	-0.589	-0.570	-0.549	-0.529	-0.507	-0.486	-0.465	-0.442	-0.419	-0.398	-0.375	-0.352	-0.328	-0.304	-0.280	-0.255	-0.231	-0.208	-0.182	-0.159	-0.134	-0.110	-0.085	-0.061	-0.038	-0.014	0.011	0.034	0.058	0.081	0.104	0.125	0.148	0.169	0.190	0.210	0.231	0.251	0.269	0.289	0.306	0.325	0.341	0.358	0.374	0.389	0.402	0.416	0.430	0.442	0.455	0.466	0.476	0.488	0.498	0.507	0.515	0.524	0.531	0.539	0.545	0.552	0.559	0.564	0.570	0.574	0.578	0.582	0.586	0.591	0.595	0.599	0.602	0.606	0.609	0.612	0.616	0.620	0.624	0.629	0.632	0.636	0.641	0.646	0.651	0.656	0.662	0.669	0.675	0.684	0.691	0.699	0.708	0.716	0.726	0.736	0.746	0.758	0.770	0.781	0.794	0.808	0.820	0.834	0.849	0.864	0.879	0.895	0.910	0.928	0.944	0.961	0.979	0.995	1.012	1.030	1.049	1.068	1.085	1.104	1.122	1.141	1.159	1.176	1.194	1.212	1.229	1.246	1.264	1.281	1.296	1.312	1.329	1.344	1.359	1.372	1.388	1.400	1.412	1.425	1.438	1.450	1.460	1.470	1.480	1.490	1.498	1.506	1.515	1.522	1.529	1.535	1.541	1.546	1.551	1.556	1.560	1.564	1.568	1.571	1.575	1.578	1.580	1.582	1.585	1.586	1.589	1.590	1.592	1.594	1.598	1.599	1.600	1.602	1.605	1.606	1.609	1.611	1.614	1.616	1.620	1.622	1.625	1.629	1.632	1.636	1.641	1.646	1.651	1.655	1.661	1.666	1.674	1.681	1.686	1.694	1.701	1.709	1.718	1.725	1.734	1.742	1.751	1.761	1.770	1.781	1.791	1.802	1.812	1.824	1.834	1.846	1.858	1.869	1.880	1.892	1.905	1.916	1.929	1.940	1.952	1.966	1.979	1.990	2.004	2.015	2.027	2.039	2.051	2.064	2.075	2.086	2.098	2.108	2.119	2.130	2.139	2.148	2.158	2.166	2.175	2.181	2.190	2.196	2.202	2.208	2.212	2.218	2.220	2.224	2.226	2.228	2.229	2.229	2.229	2.226	2.225	2.222	2.219	2.214	2.209	2.202	2.196	2.188	2.180	2.171	2.161	2.151	2.140	2.129	2.116	2.104	2.091	2.078	2.062	2.047	2.033	2.018	2.001	1.986	1.969	1.954	1.936	1.921	1.904	1.888	1.871	1.854	1.839	1.822	1.806	1.791	1.776	1.761	1.746	1.732	1.719	1.708	1.695	1.684	1.672	1.662	1.654	1.644	1.636	1.630	1.622	1.618	1.611	1.608	1.604	1.601	1.599	1.598	1.598	1.596	1.598	1.600	1.602	1.605	1.608	1.611	1.615	1.619	1.625	1.631	1.636	1.644	1.651	1.658	1.664	1.671	1.678	1.686	1.692	1.700	1.706	1.714	1.720	1.726	1.732	1.738	1.744	1.749	1.754	1.758	1.761	1.765	1.766	1.769	1.770	1.772	1.772	1.771	1.771	1.770	1.768	1.766	1.761	1.759	1.754	1.749	1.744	1.738	1.731	1.722	1.715	1.708	1.700	1.690	1.680	1.670	1.660	1.650	1.640	1.628	1.616	1.605	1.594	1.581	1.570	1.558	1.546	1.534	1.522	1.510	1.500	1.488	1.475	1.464	1.454	1.441	1.431	1.420	1.410	1.400	1.390	1.380	1.370	1.361	1.354	1.348	1.340	1.332	1.325	1.320	1.314	1.309	1.304	1.300	1.296	1.294	1.291	1.289	1.286	1.285	1.286	1.285	1.286	1.288	1.289	1.290	1.292	1.296	1.300	1.302	1.308	1.311	1.318	1.324	1.330	1.336	1.344	1.351	1.359	1.366	1.374	1.384	1.391	1.400	1.409	1.418	1.428	1.436	1.445	1.454	1.464	1.472	1.481	1.490	1.499	1.506	1.515	1.522	1.530	1.536	1.544	1.550	1.556	1.561	1.565	1.570	1.575	1.578	1.580	1.582	1.585	1.585	1.585	1.586	1.585	1.585	1.582	1.580	1.578	1.574	1.571	1.566	1.561	1.556	1.551	1.545	1.539	1.531	1.525	1.518	1.510	1.502	1.495	1.489	1.481	1.472	1.464	1.458	1.450	1.442	1.435	1.428	1.420	1.414	1.408	1.402	1.395	1.390	1.386	1.382	1.379	1.375	1.372	1.370	1.368	1.368	1.368	1.366	1.369	1.369	1.371	1.374	1.378	1.380	1.385	1.389	1.395	1.400	1.406	1.414	1.421	1.429	1.436	1.444	1.452	1.462	1.472	1.481	1.491	1.504	1.514	1.524	1.535	1.545	1.556	1.566	1.576	1.588	1.596	1.608	1.618	1.626	1.636	1.644	1.652	1.661	1.669	1.676	1.681	1.689	1.694	1.699	1.702	1.706	1.709	1.711	1.712	1.712	1.712	1.711	1.710	1.708	1.704	1.700	1.694	1.689	1.681	1.674	1.666	1.656	1.646	
